# Supplementary material for: Self-assembling proteins compose the chemically resistant shell biomaterial of planktonic tintinnid ciliates
Source: Nat Commun. 2026 Jun 13;17:7507. doi: 10.1038/s41467-026-74402-4 (PMC13408134; doi:10.1038/s41467-026-74402-4)
Supplement: Supplementary file 4 — Supplementary Data 1-14 [file 41467_2026_74402_MOESM4_ESM.xlsx]

## Sheet: S1 Transcriptome assemblies
Name	bbduk: trimming, quality filtering (q24, minlen100)				RiboDetector: rRNA filtering		Assembly
	raw reads	left trimmed	right trimmed	paired end	filtered rRNA	filtered non-rRNA		N50 [Kbp]	L50 [Kbp]	GC%	Largest contig [Kbp]	Length [Mbp]	≥ 50,000 bp	25,000-50,000 bp	10,000-25,000 bp	5,000-10,000 bp	1,000-5,000 bp	0-1,000 bp	Contigs	SRA Accession
Cell 1	49297048	20537878	20531032	10265516	7179243	3086273	Sr_ci_SC05_assembledTranscripts	0.7	1.3	53	16.5	2.7	0	0	1	9	287	20576	20873	SRR36016237
Cell 2	50843394	26641860	26636406	13318203	11295583	2022620	Sr_ci_SC07_assembledTranscripts	0.7	1.4	53	4.8	2.5	0	0	0	0	261	14133	14394	SRR36016236
Cell 3	61627548	23391754	23384324	11692162	7839410	3852752	Sr_ci_SC10_assembledTranscripts	1	1.1	53	32.6	4.6	0	1	9	43	1062	25686	26801	SRR36016228
Cell 4	59369476	22785034	22778696	11389348	9686823	1702525	Sr_ci_SC12_assembledTranscripts	0.7	0.7	53	17.8	1.9	0	0	4	14	220	15832	16070	SRR36016224
Cell 5	49698444	25011412	25007476	12503738	10383292	2120446	Sr_ci_SD09_assembledTranscripts	1.1	1	53	30.6	4.5	0	1	10	49	1036	25694	26790	SRR36016225
Cell 6	48723028	24609644	24603990	12301995	11034557	1267438	Sr_ci_SF03_assembledTranscripts	0.7	0.9	53	5.4	1.6	0	0	0	1	164	13268	13433	SRR36016226
Cell 7	48862970	26650942	26644646	13322323	11169344	2152979	Sr_ci_SF04_assembledTranscripts	0.7	2.2	53	4.6	4.4	0	0	0	0	744	16181	16925	SRR36016227
Cell 8	50966174	24397256	24391182	12195591	9741181	2454410	Sr_ci_SF05_assembledTranscripts	0.7	1.2	53	13.9	2.4	0	0	2	12	215	16666	16895	SRR36016218
Cell 9	40629884	17641250	17634456	8817228	5473526	3343702	Sr_ci_SF06_assembledTranscripts	0.9	1.4	53	19.8	4.6	0	0	5	27	994	28402	29428	SRR36016219
Cell 10	48151952	19263250	19250992	9625496	4867350	4758146	Sr_ci_SF09_assembledTranscripts	0.7	2	53	17.5	3.7	0	0	2	14	331	19640	19987	SRR36016220
Cell 11	48492680	25494308	25485044	12742522	6886657	5855865	Sr_ci_SG03_assembledTranscripts	0.7	2.9	53	7.7	5.8	0	0	0	9	954	21491	22454	SRR36016235
Cell 12	48378696	26218346	26209758	13104879	7517324	5587555	Sr_ci_SG06_assembledTranscripts	0.8	3.5	53	3.8	7.4	0	0	0	0	1661	18520	20181	SRR36016234
Cell 13	56927656	27100738	27094802	13547401	11499719	2047682	Sr_ci_SG07_assembledTranscripts	0.7	1.3	53	12.1	3.1	0	0	1	27	481	22711	23220	SRR36016233
Cell 14	50590622	25708010	25702722	12851361	8070780	4780581	Sr_ci_SG09_assembledTranscripts	0.8	1.6	53	16.7	4.5	0	0	8	24	860	23939	24831	SRR36016232
Cell 15	46748490	24815102	24808864	12404432	8235045	4169387	Sr_ci_SH03_assembledTranscripts	0.8	2.5	53	5	5.1	0	0	0	1	905	17457	18363	SRR36016231
Cell 16	55749784	24246498	24239520	12119760	6408628	5711132	Sr_ci_SI05_assembledTranscripts	0.7	1.5	53	13.4	3.1	0	0	3	15	309	22030	22357	SRR36016230
Cell 17	52227156	25385920	25377194	12688597	7677423	5011174	Sr_ci_SI11_assembledTranscripts	0.7	2.4	53	8.4	4.6	0	0	0	7	676	22391	23074	SRR36016229
Cell 18	50230476	25404916	25398992	12699496	10257856	2441640	Sr_ci_SJ08_assembledTranscripts	0.7	1.2	53	12	2.4	0	0	1	7	315	17264	17587	SRR36016221
Cell 19	50190686	24459316	24451178	12225589	7653345	4572244	Sr_ci_SK04_assembledTranscripts	0.7	2.5	53	7	5	0	0	0	3	886	19585	20474	SRR36016222
Cell 20	51368728	24829434	24820678	12410339	7793269	4617070	Sr_ci_SK05_assembledTranscripts	0.7	2.4	53	7.4	4.9	0	0	0	6	810	20089	20905	SRR36016223
Reference transcriptome	1019074892	484592868	484451952	242225976	170670355	71555621	Sr_ci_ST01_assembledTranscripts	1.4	6.4	53	117.7	33.9	11	21	42	218	11152	76549	87993	Pooled reads of Cell 1-20

## Sheet: S2 Proteomics
								Peptide	Module	Proteins	Length	Scan_ID	Score	MS1 (ppm)	File
							1	GRDQDLAIDESYGKT	1	all	15	17543	120	4.4	Sample1_Schmidingerella_SPMC176_shells-ProteinaseK-Trypsin_82.raw
SAMPLE 1: Proteinase K and trypsin digestion							2	DWDAYGRDQDLEVDES	5	all	16	27488	128	2.5	Sample3_Schmidingerella_SPMC176_shells-Elastase_115.raw
Protein sequence	Length (aa)	Score	Matches	Unique Scores	Unique Matches		3	RADDDM*WAEDY	6	all	11	22140	88	2.4	Sample2_Schmidingerella_SPMC176_shells-ProteinaseK_98.raw
Tintinnidorin-1-alpha	757	32390	504	7058	109		4	SYDEWDNKDDDKWGAQ	1, 5	alpha, beta	16	20173	128	3	Sample2_Schmidingerella_SPMC176_shells-ProteinaseK_87.raw
Tintinnidorin-1-beta	749	35430	541	7323	109		5	GRDQDLEVDESYEAT	5	alpha, beta	15	18207, 18428	120	3.8	Sample2_Schmidingerella_SPMC176_shells-ProteinaseK_87.raw
Tintinnidorin-1-gamma	725	22870	358	3653	56		6	SGYDNDEWAKQ	2, 6	alpha, beta	11	11463	88	3	Sample2_Schmidingerella_SPMC176_shells-ProteinaseK_88.raw
							7	NSYDDEQYAR	6	alpha, beta	10	10519	80	2	Sample2_Schmidingerella_SPMC176_shells-ProteinaseK_87.raw
SAMPLE 2: Proteinase K digestion							8	GRDQDLAIDESYGKTK	1	alpha	16	14525	128	3.2	Sample2_Schmidingerella_SPMC176_shells-ProteinaseK_87.raw
Protein sequence	Length (aa)	Score	Matches	Unique Scores	Unique Matches		9	VSDWDAWGRDQDAL	1	alpha	14	32767	100	0	Sample3_Schmidingerella_SPMC176_shells-Elastase_115.raw
Tintinnidorin-1-alpha	757	27480	425	5883	90		10	QADDDQWAEDYDRY	2, 4	alpha	14	30351	112	0.7	Sample3_Schmidingerella_SPMC176_shells-Elastase_114.raw
Tintinnidorin-1-beta	749	28450	434	5066	75		11	ESYDEWDNEDNDKWGA	3	alpha	16	28186	128	0.7	Sample3_Schmidingerella_SPMC176_shells-Elastase_115.raw
Tintinnidorin-1-gamma	725	18200	283	2702	39		12	M*GYDNDEWAKQ	4	alpha	11	11712	88	3	Sample2_Schmidingerella_SPMC176_shells-ProteinaseK_88.raw
							13	DEWDNEDNDKWGAQ	3	alpha	14	20749	112	2.6	Sample2_Schmidingerella_SPMC176_shells-ProteinaseK_87.raw
SAMPLE 3: Elastase digestion							14	GRDQDLAIDESYGKTT	6	beta	16	17073	128	2.4	Sample2_Schmidingerella_SPMC176_shells-ProteinaseK_87.raw
Protein sequence	Length (aa)	Score	Matches	Unique Scores	Unique Matches		15	RADDDQWAEDYDTRR	2	beta	15	23339	102	0.1	Sample3_Schmidingerella_SPMC176_shells-Elastase_114.raw
Tintinnidorin-1-alpha	757	20030	270	5846	76		16	SYDEWDNTDADKW	3	beta	13	25710	104	3.2	Sample2_Schmidingerella_SPMC176_shells-ProteinaseK_87.raw
Tintinnidorin-1-beta	749	19850	269	4977	67		17	AYDNDAFAKQA	4	beta	11	12559	88	0.4	Sample3_Schmidingerella_SPMC176_shells-Elastase_115.raw
Tintinnidorin-1-gamma	725	13070	178	2342	33		18	SYDKAESYDEWDNADDDKQW	1	gamma	20	29978	122	1.9	Sample3_Schmidingerella_SPMC176_shells-Elastase_115.raw
							19	KSYDAESYDEWDNA	5	gamma	14	23780	112	0	Sample3_Schmidingerella_SPMC176_shells-Elastase_115.raw
							20	SYDEWDNHDADKW	3	gamma	13	17154	104	2.9	Sample2_Schmidingerella_SPMC176_shells-ProteinaseK_88.raw
							21	SYDEWDGQDSDKW	5	gamma	13	19524	94	3.6	Sample2_Schmidingerella_SPMC176_shells-ProteinaseK_88.raw

## Sheet: S3 Gene expression
Cell	alpha	beta	gamma	Stage	Specimen ID
Cell 1	476.8	9.85	246.91	PD	Sr_ci_SC05
Cell 2	0	0	0	MD	Sr_ci_SC07
Cell 3	6.65	0.59	113.46	LD	Sr_ci_SC10
Cell 4	5.51	0.11	0	MD	Sr_ci_SC12
Cell 5	2.27	2.09	4.78	MD	Sr_ci_SD09
Cell 6	0	1.91	2.35	ED	Sr_ci_SF03
Cell 7	0.15	1.79	0	MD	Sr_ci_SF04
Cell 8	0.61	0	0	MD	Sr_ci_SF05
Cell 9	1.93	0.69	390.15	PD	Sr_ci_SF06
Cell 10	0.6	0	0	MD	Sr_ci_SF09
Cell 11	646.97	149	27.8	VLD	Sr_ci_SG03
Cell 12	108.07	14.18	6.82	LD	Sr_ci_SG06
Cell 13	85.98	14.51	5.08	LD	Sr_ci_SG07
Cell 14	1.07	0.58	0	VLD	Sr_ci_SG09
Cell 15	19.73	12.26	0.06	VLD	Sr_ci_SH03
Cell 16	1.2	0.61	0.75	MD	Sr_ci_SI05
Cell 17	5.83	0.31	0.93	MD	Sr_ci_SI11
Cell 18	1.8	1.17	0	ED	Sr_ci_SJ08
Cell 19	3.34	4.81	0	MD	Sr_ci_SK04
Cell 20	0.28	0	0	MD	Sr_ci_SK05
Total	1368.79	214.46	799.09

## Sheet: S4 Cellular localization
			Localization	Cytoplasm	Nucleus	Extracellular	Cell membrane	Mitochondrion	Plastid	Endoplasmic reticulum	Lysosome/ vacuole	Golgi apparatus	Peroxisome	Peripheral	Trans-membrane	Lipid anchor	Soluble
			Threshold	0.4761	0.5014	0.6173	0.5646	0.622	0.6395	0.609	0.5848	0.6494	0.7364	0.6	0.51	0.82	0.5
Protein name	Localizations	Signals	Membrane type	Cytoplasm	Nucleus	Extracellular	Cell membrane	Mitochondrion	Plastid	Endoplasmic reticulum	Lysosome/ vacuole	Golgi apparatus	Peroxisome	Peripheral	Trans-membrane	Lipid anchor	Soluble		Protein name	Prediction	OTHER	SP(Sec/SPI)	CS Position
Tintinnidorin-1-alpha	Extracellular	Signal peptide	Soluble	0.1748	0.0734	0.8288	0.0603	0.025	0.0187	0.0867	0.1394	0.0616	0.0001	0.2858	0.0446	0.122	0.8819		Tintinnidorin-1-alpha	SP	0.000162	0.999842	CS pos: 15-16. Pr: 0.9835
Tintinnidorin-1-beta	Extracellular	Signal peptide	Soluble	0.2037	0.0603	0.8217	0.0821	0.0323	0.0193	0.0831	0.1449	0.0741	0.0001	0.2699	0.0504	0.1135	0.8811		Tintinnidorin-1-beta	SP	0.000158	0.999798	CS pos: 15-16. Pr: 0.9804
Tintinnidorin-1-gamma	Extracellular	Signal peptide	Soluble	0.2757	0.0757	0.7093	0.0805	0.0529	0.0109	0.122	0.1587	0.0774	0	0.2791	0.0572	0.149	0.8582		Tintinnidorin-1-gamma	SP	0.000161	0.9998	CS pos: 15-16. Pr: 0.9804

## Sheet: S5 OrthoFinder2 dataset
Tintinnidorin detected	10-digit-code	Taxon	Data type	NCBI accession number	Taxonomy
No	Am_di_Acas	Acanthamoeba castellanii Neff	genome	GCA_000313135.1	Amoebozoa; Discosea; Longamoebia; Centramoebida; Acanthamoebidae
No	Am_ar_Ehis	Entamoeba histolytica HM 1IMSS	genome	GCF_000208925.1	Amoebozoa; Evosea; Archamoebae; Mastigamoebida; Entamoebidae; Entamoeba
No	Am_my_Ddis	Dictyostelium discoideum A	genome	GCF_000004695.1	Amoebozoa; Evosea; Eumycetozoa; Dictyostelia; Dictyosteliales; Dictyosteliaceae; Dictyostelium
No	Am_tu_H29p	Hyalosphenia papilio	transcriptome	SRR33745809	Amoebozoa; Tubulinea; Elardia; Arcellinida; Difflugina; Hyalospheniidae; Hyalosphenia
No	Am_tu_Aint	Arcella intermedia	transcriptome	SRR5396453	Amoebozoa; Tubulinea; Elardia; Arcellinida; Sphaerothecina; Arcellidae; Arcella
No	Am_tu_Apro	Amoeba proteus	transcriptome	SRR5396451	Amoebozoa; Tubulinea; Elardia; Euamoebida; Amoebidae; Amoeba
No	Za_as_Heib	Candidatus Heimdallarchaeota archaeon LC 3	genome	GCA_001940645.1	Archaea; Asgard group
No	Za_as_Loka	Candidatus Lokiarchaeota archaeon CR 4	genome	GCA_001940655.1	Archaea; Asgard group
No	Za_as_Thob	Candidatus Thorarchaeota archaeon SMTZ1 45	genome	GCA_001563335.1	Archaea; Asgard group
No	Za_ep_Fac1	Ferroplasma acidarmanus	genome	GCA_000152265.2	Archaea; Candidatus Thermoplasmatota; Thermoplasmata; Thermoplasmatales; Ferroplasmaceae; Ferroplasma
No	Za_ea_Aful	Archaeoglobus fulgidus DSM 4304	genome	GCA_000008665.1	Archaea; Euryarchaeota; Archaeoglobi; Archaeoglobales; Archaeoglobaceae; Archaeoglobus
No	Za_eb_Mbry	Methanobacterium lacus AL 21 uid63623	genome	GCF_000191585.1	Archaea; Euryarchaeota; Methanomada group; Methanobacteria; Methanobacteriales; Methanobacteriaceae; Methanobacterium
No	Za_ec_Maeo	Methanococcus aeolicus Nankai 3 uid58823	genome	GCF_000017185.1	Archaea; Euryarchaeota; Methanomada group; Methanococci; Methanococcales; Methanococcaceae; Methanococcus
No	Za_eh_Hmuk	Halomicrobium mukohataei DSM 12286 uid59107	genome	GCF_000023965.1	Archaea; Euryarchaeota; Stenosarchaea group; Halobacteria; Halobacteriales; Haloarculaceae; Halomicrobium
No	Za_eh_Npha	Natronomonas pharaonis DSM 2160 uid58435	genome	GCF_000026045.1	Archaea; Euryarchaeota; Stenosarchaea group; Halobacteria; Halobacteriales; Haloarculaceae; Natronomonas
No	Za_et_Tkod	Thermococcus kodakarensis KOD1 uid58225	genome	GCA_000009965.1	Archaea; Euryarchaeota; Thermococci; Thermococcales; Thermococcaceae; Thermococcus
No	Za_cr_Smar	Staphylothermus marinus F1 uid58719	genome	GCF_000015945.1	Archaea; TACK group; Thermoproteota; Thermoprotei; Desulfurococcales; Desulfurococcaceae; Staphylothermus
No	Za_cr_Msed	Metallosphaera sedula DSM 5348	genome	GCF_001266655.1	Archaea; TACK group; Thermoproteota; Thermoprotei; Sulfolobales; Sulfolobaceae; Metallosphaera
No	Za_cr_Cmaq	Caldivirga maquilingensis IC 167	genome	GCF_000018305.1	Archaea; TACK group; Thermoproteota; Thermoprotei; Thermoproteales; Thermoproteaceae; Caldivirga
No	Ba_pg_Sspe	Shewanella ANA 3 uid58347	genome	GCF_000203935.1	Bacteria
No	Ba_ad_Abkb	Acidobacteria bacterium KBS 146	genome	GCF_000688615.1	Bacteria; Acidobacteria; Acidobacteriales; Acidobacteria bacterium KBS 146
No	Ba_aq_Aaeo	Aquifex aeolicus VF5	genome	GCF_000008625.1	Bacteria; Aquificota; Aquificae; Aquificales; Aquificaceae; Aquifex
No	Ba_cm_Dace	Desulfurella acetivorans A63	genome	GCA_011057425.1	Bacteria; Campylobacterota; Desulfurellia; Desulfurellales; Desulfurellaceae; Desulfurella
No	Ba_cr_Dind	Desulfurispirillum indicum S5	genome	GCF_000177635.2	Bacteria; Chrysiogenota; Chrysiogenetes; Chrysiogenales; Chrysiogenaceae; Desulfurispirillum
No	Ba_cy_Xesp	Xenococcus sp PCC 7305	genome	GCF_000332055.1	Bacteria; Cyanobacteria; Pleurocapsales; Xenococcaceae; Xenococcus sp. PCC 7305
No	Ba_df_Dace	Denitrovibrio acetiphilus DSM 12809	genome	GCF_000025725.1	Bacteria; Deferribacterota; Deferribacteres; Deferribacterales; Geovibrionaceae; Denitrovibrio
No	Ba_di_Dthe	Dictyoglomus thermophilum H 6 12	genome	GCF_000020965.1	Bacteria; Dictyoglomota; Dictyoglomia; Dictyoglomales; Dictyoglomaceae; Dictyoglomus
No	Ba_ba_Bfra	Bacteroides fragilis 638R uid84217	genome	GCF_000210835.1	Bacteria; FCB group; Bacteroidota/Chlorobiota group; Bacteroidota; Bacteroidia; Bacteroidales; Bacteroidaceae; Bacteroides
No	Ba_bc_Cfer	Chlorobium ferrooxidans DSM 13031	genome	GCF_000168715.1	Bacteria; FCB group; Bacteroidota/Chlorobiota group; Chlorobiota; Chlorobiia; Chlorobiales; Chlorobiaceae; Chlorobium/Pelodictyon group; Chlorobium
No	Ba_bi_Mros	Melioribacter roseus P3M uid170941	genome	GCF_000279145.1	Bacteria; FCB group; Bacteroidota/Chlorobiota group; Ignavibacteriota; Ignavibacteria; Ignavibacteriales; Melioribacteraceae; Melioribacter
No	Ba_pd_Msti	Myxococcus stipitatus DSM 14675	genome	GCF_000331735.1	Bacteria; Myxococcota; Myxococcia; Myxococcales; Cystobacterineae; Myxococcaceae; Myxococcus
No	Ba_pd_Capi	Chondromyces apiculatus DSM 436	genome	GCF_000601485.1	Bacteria; Myxococcota; Polyangia; Polyangiales; Polyangiaceae; Chondromyces
No	Ba_nt_Ngra	Nitrospina gracilis 3211	genome	GCF_000341545.2	Bacteria; Nitrospinae/Tectomicrobia group; Nitrospinota; Nitrospinia; Nitrospinales; Nitrospinaceae; Nitrospina
No	Ba_ni_Lrub	Leptospirillum rubarum	genome	GCA_000205145.2	Bacteria; Nitrospirota; Nitrospiria; Nitrospirales; Nitrospiraceae; Leptospirillum; Leptospirillum sp. Group II
No	Ba_pa_Pspb	Pseudovibrio FO BEG1 uid82373	genome	GCF_000236645.1	Bacteria; Proteobacteria; Alphaproteobacteria; Rhodobacterales; Rhodobacteraceae
No	Ba_pa_Raes	spotted fever Rickettsia aeschlimannii	genome	GCF_001051325.1	Bacteria; Proteobacteria; Alphaproteobacteria; Rickettsiales; Rickettsiaceae; Rickettsieae; Rickettsia; spotted fever Rickettsia aeschlimannii
No	Ba_pa_Nros	Novosphingobium PP1Y uid67383	genome	GCF_000253255.1	Bacteria; Proteobacteria; Alphaproteobacteria; Sphingomonadales; Sphingomonadaceae; Novosphingobium
No	Ba_pd_Scel	Sorangium cellulosum So ce56	genome	GCF_000067165.1	Bacteria; Proteobacteria; delta/epsilon subdivisions; Deltaproteobacteria; Myxococcales; Sorangiineae; Polyangiaceae
No	Ba_pa_Herb	Herbaspirillum sp.	genome	GCF_017744395.1	Bacteria; Pseudomonadota
No	Ba_pa_Mpol	Candidatus Megaera polyxenophila	genome	GCF_029982035.1	Bacteria; Pseudomonadota
No	Ba_pa_Mven	Candidatus Megaera venefica	genome	GCA_034554655.1	Bacteria; Pseudomonadota
No	Ba_pa_Pcae	Candidatus Paracaedibacter symbiosus	genome	GCF_000757605.1	Bacteria; Pseudomonadota
No	Ba_pa_Roeg	Rickettsia endosymbiont of the spider Oedothorax gibbosus	genome	GCF_936269705.1	Bacteria; Pseudomonadota
No	Ba_pa_Tmob	Candidatus Trichorickettsia mobilis	genome	GCA_963422225.1	Bacteria; Pseudomonadota
No	Ba_ps_Acal	Acidithiobacillus caldus	genome	GCA_000175575.2	Bacteria; Pseudomonadota; Acidithiobacillia; Acidithiobacillales; Acidithiobacillaceae; Acidithiobacillus
No	Ba_pa_Mlot	Mesorhizobium loti	genome	GCF_002858745.1	Bacteria; Pseudomonadota; Alphaproteobacteria; Hyphomicrobiales; Phyllobacteriaceae; Mesorhizobium
No	Ba_pa_Atum	Agrobacterium tumefaciens str C58	genome	GCF_000092025.1	Bacteria; Pseudomonadota; Alphaproteobacteria; Hyphomicrobiales; Rhizobiaceae; Rhizobium/Agrobacterium group; Agrobacterium; Agrobacterium tumefaciens complex
No	Ba_pa_Xaut	Xanthobacter autotrophicus Py2 uid58453	genome	GCF_000017645.1	Bacteria; Pseudomonadota; Alphaproteobacteria; Hyphomicrobiales; Xanthobacteraceae; Xanthobacter
No	Ba_pa_Pden	Paracoccus denitrificans PD1222 uid58187	genome	GCF_000203895.1	Bacteria; Pseudomonadota; Alphaproteobacteria; Rhodobacterales; Paracoccaceae; Paracoccus
No	Ba_pa_Rbac	Rhodobacteraceae bacterium PD 2	genome	GCF_000504185.2	Bacteria; Pseudomonadota; Alphaproteobacteria; Rhodobacterales; Paracoccaceae; unclassified Paracoccaceae
No	Ba_pa_Rbei	Roseibacterium beibuensis MCCC 1F00103	genome	GCA_025000125.1	Bacteria; Pseudomonadota; Alphaproteobacteria; Rhodobacterales; Roseobacteraceae; Roseibacterium
No	Ba_pa_Smuc	Salipiger mucosus DSM 16094	genome	GCF_000442255.1	Bacteria; Pseudomonadota; Alphaproteobacteria; Rhodobacterales; Roseobacteraceae; Salipiger
No	Ba_pa_Acry	Acidiphilium cryptum JF 5 uid58447	genome	GCF_000016725.1	Bacteria; Pseudomonadota; Alphaproteobacteria; Rhodospirillales; Acetobacteraceae; Acidiphilium
No	Ba_pa_Prub	Paracraurococcus ruber JCM9931	genome	GCA_004353985.1	Bacteria; Pseudomonadota; Alphaproteobacteria; Rhodospirillales; Acetobacteraceae; Paracraurococcus
No	Ba_pa_Rrub	Rhodospirillum rubrum ATCC 11170	genome	GCF_000013085.1	Bacteria; Pseudomonadota; Alphaproteobacteria; Rhodospirillales; Rhodospirillaceae; Rhodospirillum
No	Ba_pa_Oind	Oceanibaculum indicum P24	genome	GCF_000299935.1	Bacteria; Pseudomonadota; Alphaproteobacteria; Rhodospirillales; Thalassobaculaceae; Oceanibaculum
No	Ba_pa_Nsen	Neorickettsia sennetsu Miyayama uid57965	genome	GCF_000013165.1	Bacteria; Pseudomonadota; Alphaproteobacteria; Rickettsiales; Anaplasmataceae; Neorickettsia
No	Ba_pa_Rpro	Rickettsia prowazekii str Madrid E	genome	GCF_000195735.1	Bacteria; Pseudomonadota; Alphaproteobacteria; Rickettsiales; Rickettsiaceae; Rickettsieae; Rickettsia; typhus group
No	Ba_pa_Elut	Erythrobacter luteus	genome	GCF_001010945.1	Bacteria; Pseudomonadota; Alphaproteobacteria; Sphingomonadales; Erythrobacteraceae; Aurantiacibacter
No	Ba_pb_Bcep	Burkholderia cepacia	genome	GCA_000724975.1	Bacteria; Pseudomonadota; Betaproteobacteria; Burkholderiales; Burkholderiaceae; Burkholderia; Burkholderia cepacia complex
No	Ba_pb_Dagi	Dechloromonas agitata CKB	genome	GCA_015256335.1	Bacteria; Pseudomonadota; Betaproteobacteria; Rhodocyclales; Azonexaceae; Dechloromonas
No	Ba_pg_Ecol	Escherichia coli str K 12 substr W3110	genome	GCF_000005845.2	Bacteria; Pseudomonadota; Gammaproteobacteria; Enterobacterales; Enterobacteriaceae; Escherichia
No	Ba_pg_Klsp	Klebsiella sp AA405	genome	GCF_001308905.1	Bacteria; Pseudomonadota; Gammaproteobacteria; Enterobacterales; Enterobacteriaceae; Klebsiella/Raoultella group
No	Ba_pg_Hmar	Hydrogenovibrio marinus DSM 11271	genome	GCF_000711315.1	Bacteria; Pseudomonadota; Gammaproteobacteria; Thiotrichales; Piscirickettsiaceae; Hydrogenovibrio
No	Ba_cv_Uver	unclassified Verrucomicrobia bacterium IMCC26134	genome	GCF_000972765.1	Bacteria; PVC group
No	Ba_cd_Cmur	Chlamydia muridarum Nigg uid57785	genome	GCF_000006685.1	Bacteria; PVC group; Chlamydiota; Chlamydiia; Chlamydiales; Chlamydiaceae; Chlamydia/Chlamydophila group; Chlamydia
No	Ba_pl_Plsp	Planctomyces sp SH PL62	genome	GCF_001610895.1	Bacteria; PVC group; Planctomycetota; Planctomycetia; Planctomycetales; Planctomycetaceae
No	Ba_cv_Caka	Coraliomargarita akajimensis DSM 45221 uid47079	genome	GCF_000025905.1	Bacteria; PVC group; Verrucomicrobiota; Opitutae; Puniceicoccales; Coraliomargaritaceae; Coraliomargarita
No	Ba_sp_Balv	Brachyspira alvinipulli ATCC 51933	genome	GCF_000518245.1	Bacteria; Spirochaetota; Spirochaetia; Brachyspirales; Brachyspiraceae; Brachyspira
No	Ba_sp_Slut	Spirochaeta lutea	genome	GCF_000758165.1	Bacteria; Spirochaetota; Spirochaetia; Spirochaetales; Spirochaetaceae; Spirochaeta
No	Ba_ac_Amed	Amycolatopsis mediterranei U32 uid50565	genome	GCF_000196835.1	Bacteria; Terrabacteria group; Actinomycetota; Actinomycetes; Pseudonocardiales; Pseudonocardiaceae; Amycolatopsis
No	Ba_fb_Saur	Staphylococcus aureus	genome	GCA_000418345.1	Bacteria; Terrabacteria group; Bacillota; Bacilli; Bacillales; Staphylococcaceae; Staphylococcus
No	Ba_fc_Cdif	Clostridium difficile	genome	GCA_000632735.1	Bacteria; Terrabacteria group; Bacillota; Clostridia; Eubacteriales; Clostridiaceae; Clostridium
No	Ba_te_Sben	Sulfobacillus benefaciens	genome	GCA_003023725.1	Bacteria; Terrabacteria group; Bacillota; Clostridia; Eubacteriales; Eubacteriales incertae sedis; Clostridiales Family XVII. Incertae Sedis; Sulfobacillus
No	Ba_ch_Caur	Chloroflexus aurantiacus J 10 fl uid57657	genome	GCF_000018865.1	Bacteria; Terrabacteria group; Chloroflexota; Chloroflexia; Chloroflexales; Chloroflexineae; Chloroflexaceae; Chloroflexus
No	Ba_cy_Ccub	Chroococcidiopsis cubana CCALA 043	genome	GCF_003003835.1	Bacteria; Terrabacteria group; Cyanobacteriota/Melainabacteria group; Cyanobacteriota; Cyanophyceae; Chroococcidiopsidales; Chroococcidiopsidaceae; Chroococcidiopsis
No	Ba_cy_Gvio	Gloeobacter violaceus PCC 7421	genome	GCF_000011385.1	Bacteria; Terrabacteria group; Cyanobacteriota/Melainabacteria group; Cyanobacteriota; Cyanophyceae; Gloeobacterales; Gloeobacteraceae; Gloeobacter
No	Ba_cy_Alax	Aulosira laxa NIES 50	genome	GCF_002368055.1	Bacteria; Terrabacteria group; Cyanobacteriota/Melainabacteria group; Cyanobacteriota; Cyanophyceae; Nostocales; Fortieaceae; Aulosira
No	Ba_cy_Acyl	Anabaena cylindrica PCC 7122 id272123	genome	GCF_000317695.1	Bacteria; Terrabacteria group; Cyanobacteriota/Melainabacteria group; Cyanobacteriota; Cyanophyceae; Nostocales; Nostocaceae; Anabaena
No	Ba_cy_Shof	Scytonema hofmanni	genome	GCF_000346485.2	Bacteria; Terrabacteria group; Cyanobacteriota/Melainabacteria group; Cyanobacteriota; Cyanophyceae; Nostocales; Scytonemataceae; Scytonema
No	Ba_cy_Ncht	Nostocales cyanobacterium HT 58 2	genome	GCF_002163975.1	Bacteria; Terrabacteria group; Cyanobacteriota/Melainabacteria group; Cyanobacteriota; Cyanophyceae; Nostocales; unclassified Nostocales
No	Ba_cy_Cwat	Crocosphaera watsonii WH 8501	genome	GCF_000167195.1	Bacteria; Terrabacteria group; Cyanobacteriota/Melainabacteria group; Cyanobacteriota; Cyanophyceae; Oscillatoriophycideae; Chroococcales; Aphanothecaceae; Crocosphaera
No	Ba_cy_Maer	Microcystis aeruginosa NIES 843	genome	GCF_000010625.1	Bacteria; Terrabacteria group; Cyanobacteriota/Melainabacteria group; Cyanobacteriota; Cyanophyceae; Oscillatoriophycideae; Chroococcales; Microcystaceae; Microcystis
No	Ba_cy_Cepi	Crinalium epipsammum PCC 9333	genome	GCF_000317495.1	Bacteria; Terrabacteria group; Cyanobacteriota/Melainabacteria group; Cyanobacteriota; Cyanophyceae; Oscillatoriophycideae; Oscillatoriales; Gomontiellaceae; Crinalium
No	Ba_cy_Prub	Planktothrix rubescens NIVA CYA 407	genome	GCF_000464785.1	Bacteria; Terrabacteria group; Cyanobacteriota/Melainabacteria group; Cyanobacteriota; Cyanophyceae; Oscillatoriophycideae; Oscillatoriales; Microcoleaceae; Planktothrix
No	Ba_cy_Tery	Trichodesmium erythraeum IMS101	genome	GCF_000014265.1	Bacteria; Terrabacteria group; Cyanobacteriota/Melainabacteria group; Cyanobacteriota; Cyanophyceae; Oscillatoriophycideae; Oscillatoriales; Microcoleaceae; Trichodesmium
No	Ba_cy_Onig	Oscillatoria nigroviridis PCC 7112 id179408	genome	GCF_000317475.1	Bacteria; Terrabacteria group; Cyanobacteriota/Melainabacteria group; Cyanobacteriota; Cyanophyceae; Oscillatoriophycideae; Oscillatoriales; Oscillatoriaceae; Oscillatoria
No	Ba_cy_Pspa	Pleurocapsa sp. CCALA 161	genome	GCF_003003995.1	Bacteria; Terrabacteria group; Cyanobacteriota/Melainabacteria group; Cyanobacteriota; Cyanophyceae; Pleurocapsales; Hyellaceae
No	Ba_cy_Nsph	Neosynechococcus sphagnicola sy1	genome	GCF_000775285.1	Bacteria; Terrabacteria group; Cyanobacteriota/Melainabacteria group; Cyanobacteriota; Cyanophyceae; Pseudanabaenales; Leptolyngbyaceae; Neosynechococcus
No	Ba_cy_Hhon	Halomicronema hongdechloris C2206	genome	GCF_002075285.2	Bacteria; Terrabacteria group; Cyanobacteriota/Melainabacteria group; Cyanobacteriota; Cyanophyceae; Pseudanabaenales; Prochlorotrichaceae; Halomicronema
No	Ba_cy_Pbic	Pseudanabaena biceps PCC 7429	genome	GCF_000332215.1	Bacteria; Terrabacteria group; Cyanobacteriota/Melainabacteria group; Cyanobacteriota; Cyanophyceae; Pseudanabaenales; Pseudanabaenaceae; Pseudanabaena
No	Ba_cy_Smaj	Spirulina major PCC 6313	genome	GCF_001890765.1	Bacteria; Terrabacteria group; Cyanobacteriota/Melainabacteria group; Cyanobacteriota; Cyanophyceae; Spirulinales; Spirulinaceae; Spirulina
No	Ba_cy_Prsp	Prochlorococcus sp RS04	genome	GCF_001989455.1	Bacteria; Terrabacteria group; Cyanobacteriota/Melainabacteria group; Cyanobacteriota; Cyanophyceae; Synechococcales; Prochlorococcaceae
No	Ba_cy_Prma	Prochlorococcus marinus MIT 9313	genome	GCF_000011485.1	Bacteria; Terrabacteria group; Cyanobacteriota/Melainabacteria group; Cyanobacteriota; Cyanophyceae; Synechococcales; Prochlorococcaceae; Prochlorococcus
No	Ba_cy_Sysp	Synechococcus sp MW101C3	genome	GCF_002252635.1	Bacteria; Terrabacteria group; Cyanobacteriota/Melainabacteria group; Cyanobacteriota; Cyanophyceae; Synechococcales; Synechococcaceae
No	Ba_de_Opro	Oceanithermus profundus DSM 14977	genome	GCF_000183745.1	Bacteria; Terrabacteria group; Deinococcota; Deinococci; Thermales; Thermaceae; Oceanithermus
No	Ba_ch_Sthe	Sphaerobacter thermophilus DSM 20745 uid41997	genome	GCF_000024985.1	Bacteria; Terrabacteria group; Thermomicrobiota; Thermomicrobia; Sphaerobacterales; Sphaerobacterineae; Sphaerobacteraceae; Sphaerobacter
No	Ba_pd_Dind	Desulfocarbo indianensis	genome	GCF_001184205.1	Bacteria; Thermodesulfobacteriota; Desulfarculia; Desulfarculales; Desulfarculaceae; Desulfocarbo
No	Ba_pd_Gpic	Geobacter pickeringii	genome	GCF_000817955.1	Bacteria; Thermodesulfobacteriota; Desulfuromonadia; Geobacterales; Geobacteraceae; Geobacter
No	Ba_th_Thsp	Thermotoga sp RQ7	genome	GCF_000832145.1	Bacteria; Thermotogota; Thermotogae; Thermotogales; Thermotogaceae
No	Ba_ca_Cbaa	Caldiserica bacterium SMC1	genome	GCF_003570995.1	Bacteria; unclassified Bacteria
No	EE_is_Mvic	Mantamonas vickermanii CRO19MAN	transcriptome	SRR21818793	CRuMs; Mantamonadidae; Mantamonas; unclassified Mantamonas
No	EE_cr_Ccur	Cryptomonas curvata CCAP97952	transcriptome	MMETSP1050	Cryptophyceae; Cryptomonadales; Cryptomonadaceae; Cryptomonas
No	EE_cr_Hand	Hemiselmis andersenii CCMP644	transcriptome	MMETSP0043	Cryptophyceae; Cryptomonadales; Hemiselmidaceae; Hemiselmis
No	EE_cr_Rbal	Rhodomonas baltica	transcriptome	ERR10177755	Cryptophyceae; Pyrenomonadales; Pyrenomonadaceae; Rhodomonas
No	Ex_eu_Rcos	Rhabdomonas costata	transcriptome	SRR9588123	Discoba; Euglenozoa; Euglenida; Spirocuta; Aphagea; Rhabdomonadales; Astasiidae; Rhabdomonas
No	Ex_eu_Egra	Euglena gracilis	transcriptome	SRR21047158	Discoba; Euglenozoa; Euglenida; Spirocuta; Euglenophyceae; Euglenales; Euglenaceae; Euglena
No	Ex_eu_Bsal	Bodo saltans	genome	GCA_001460835.1	Discoba; Euglenozoa; Kinetoplastea; Metakinetoplastina; Eubodonida; Bodonidae; Bodo
No	Ex_eu_Lmaj	Leishmania major strain Friedlin	genome	GCF_000002725.2	Discoba; Euglenozoa; Kinetoplastea; Metakinetoplastina; Trypanosomatida; Trypanosomatidae; Leishmaniinae; Leishmania; Leishmania; Leishmania major species complex
No	Ex_eu_Tcru	Trypanosoma cruzi strain CL Brener	genome	GCF_000209065.1	Discoba; Euglenozoa; Kinetoplastea; Metakinetoplastina; Trypanosomatida; Trypanosomatidae; Trypanosoma; Schizotrypanum
No	Ex_he_Nfow	Naegleria fowleri ATCC 30863	genome	GCF_008403515.1	Discoba; Heterolobosea; Tetramitia; Eutetramitia; Vahlkampfiidae; Naegleria
No	EE_ce_Rhet	Raphidiophrys heterophryoidea	transcriptome	SRR2170621	Haptista; Centroplasthelida; Pterocystida; Raphidista; Raphidiophryidae; Raphidiophrys
No	EE_ha_Pspa	Pavlova sp. CCMP459	transcriptome	MMETSP1139	Haptista; Haptophyta; Pavlovales; Pavlovaceae
No	EE_ha_Ispa	Isochrysis sp. CCMP1244	transcriptome	MMETSP1090	Haptista; Haptophyta; Prymnesiophyceae; Isochrysidales; Isochrysidaceae
No	EE_ha_Ehux	Emiliania huxleyi	genome	GCF_000372725.1	Haptista; Haptophyta; Prymnesiophyceae; Isochrysidales; Noelaerhabdaceae; Emiliania
No	EE_ha_Pant	Phaeocystis antarctica CCMP1374	transcriptome	ERR6606928, ERR6606927, ERR6606926	Haptista; Haptophyta; Prymnesiophyceae; Phaeocystales; Phaeocystaceae; Phaeocystis
No	EE_ha_Cpol	Chrysochromulina polylepis CCMP1757	transcriptome	MMETSP0143	Haptista; Haptophyta; Prymnesiophyceae; Prymnesiales; Prymnesiaceae; Prymnesium
No	Ex_fo_Glab	Giardia instestinalis ATCC 50581	genome	GCF_000002435.2	Metamonada; Fornicata; Diplomonadida; Hexamitidae; Giardiinae; Giardia
No	Ex_pa_Tvag	Trichomonas vaginalis G3	genome	GCA_026262505.1	Metamonada; Parabasalia; Trichomonadida; Trichomonadidae; Trichomonas
No	Op_ic_Cowc	Capsaspora owczarzaki	genome	GCF_000151315.2	Opisthokonta; Filasterea; Capsaspora
No	Op_fu_Aory	Aspergillus oryzae RIB40	genome	GCF_000184455.2	Opisthokonta; Fungi; Dikarya; Ascomycota; saccharomyceta; Pezizomycotina; leotiomyceta; Eurotiomycetes; Eurotiomycetidae; Eurotiales; Aspergillaceae; Aspergillus; Aspergillus subgen. Circumdati
No	Op_fu_Foxy	Fusarium oxysporum Fo47	genome	GCA_013085055.1	Opisthokonta; Fungi; Dikarya; Ascomycota; saccharomyceta; Pezizomycotina; leotiomyceta; sordariomyceta; Sordariomycetes; Hypocreomycetidae; Hypocreales; Nectriaceae; Fusarium; Fusarium oxysporum species complex
No	Op_fu_Calb	Candida albicans	genome	GCF_000182965.3	Opisthokonta; Fungi; Dikarya; Ascomycota; saccharomyceta; Saccharomycotina; Saccharomycetes; Saccharomycetales; CUG-Ser1 clade; Debaryomycetaceae; Candida/Lodderomyces clade; Candida
No	Op_fu_Scer	Saccharomyces cerevisiae	genome	GCF_000146045.2	Opisthokonta; Fungi; Dikarya; Ascomycota; saccharomyceta; Saccharomycotina; Saccharomycetes; Saccharomycetales; Saccharomycetaceae; Saccharomyces
No	Op_fu_Cneo	Cryptococcus neoformans	genome	GCF_000091045.1	Opisthokonta; Fungi; Dikarya; Basidiomycota; Agaricomycotina; Tremellomycetes; Tremellales; Cryptococcaceae; Cryptococcus; Cryptococcus neoformans species complex
No	Op_me_Hsap	Homo sapiens	genome	GCF_000001405.40	Opisthokonta; Metazoa; Eumetazoa; Bilateria; Deuterostomia; Chordata; Craniata; Vertebrata; Gnathostomata; Teleostomi; Euteleostomi; Sarcopterygii; Dipnotetrapodomorpha; Tetrapoda; Amniota; Mammalia; Theria; Eutheria; Boreoeutheria; Euarchontoglires; Primates; Haplorrhini; Simiiformes; Catarrhini; Hominoidea; Hominidae; Homininae; Homo
No	Op_me_Ggal	Gallus gallus	genome	GCF_016699485.2	Opisthokonta; Metazoa; Eumetazoa; Bilateria; Deuterostomia; Chordata; Craniata; Vertebrata; Gnathostomata; Teleostomi; Euteleostomi; Sarcopterygii; Dipnotetrapodomorpha; Tetrapoda; Amniota; Sauropsida; Sauria; Archelosauria; Archosauria; Dinosauria; Saurischia; Theropoda; Coelurosauria; Aves; Neognathae; Galloanserae; Galliformes; Phasianidae; Phasianinae; Gallus
No	Op_me_Cint	Ciona intestinalis	genome	GCF_000224145.3	Opisthokonta; Metazoa; Eumetazoa; Bilateria; Deuterostomia; Chordata; Tunicata; Ascidiacea; Phlebobranchia; Cionidae; Ciona
No	Op_me_Cele	Caenorhabditis elegans	genome	GCF_000002985.6	Opisthokonta; Metazoa; Eumetazoa; Bilateria; Protostomia; Ecdysozoa; Nematoda; Chromadorea; Rhabditida; Rhabditina; Rhabditomorpha; Rhabditoidea; Rhabditidae; Peloderinae; Caenorhabditis
No	Op_me_Asin	Anopheles sinensis	genome	GCA_000441895.2	Opisthokonta; Metazoa; Eumetazoa; Bilateria; Protostomia; Ecdysozoa; Panarthropoda; Arthropoda; Mandibulata; Pancrustacea; Hexapoda; Insecta; Dicondylia; Pterygota; Neoptera; Endopterygota; Diptera; Nematocera; Culicomorpha; Culicoidea; Culicidae; Anophelinae; Anopheles; Anopheles; Laticorn; Myzorhynchus; hyrcanus group
No	Op_me_Bpli	Brachionus plicatilis	genome	GCA_003710015.1	Opisthokonta; Metazoa; Eumetazoa; Bilateria; Protostomia; Spiralia; Gnathifera; Rotifera; Eurotatoria; Monogononta; Pseudotrocha; Ploima; Brachionidae; Brachionus
No	Op_me_Tadh	Trichoplax adhaerens	genome	GCF_000150275.1	Opisthokonta; Metazoa; Eumetazoa; Placozoa; Uniplacotomia; Trichoplacea; Trichoplacidae; Trichoplax
No	Sr_ap_Pfal	Plasmodium falciparum 3D7	genome	GCA_000002765.3	Sar; Alveolata; Apicomplexa; Aconoidasida; Haemosporida; Plasmodiidae; Plasmodium; Plasmodium (Laverania)
No	Sr_ap_Chom	Cryptosporidium hominis TU502	genome	GCA_002223825.1	Sar; Alveolata; Apicomplexa; Conoidasida; Coccidia; Eucoccidiorida; Eimeriorina; Cryptosporidiidae; Cryptosporidium
No	Sr_ap_Eace	Eimeria acervulina	genome	GCA_000499425.1	Sar; Alveolata; Apicomplexa; Conoidasida; Coccidia; Eucoccidiorida; Eimeriorina; Eimeriidae; Eimeria
No	Sr_ap_Tgon	Toxoplasma gondii	genome	GCF_000006565.2	Sar; Alveolata; Apicomplexa; Conoidasida; Coccidia; Eucoccidiorida; Eimeriorina; Sarcocystidae; Toxoplasma
No	Sr_ci_Suni	Sulfonecta cf. uniserialis	transcriptome	SRR22413000	Sar; Alveolata; Ciliophora; Intramacronucleata; Armophorea; Armophorida; Caenomorphidae; Sulfonecta
No	Sr_ci_Bcon	Brachonella contorta	transcriptome	SRR22413004	Sar; Alveolata; Ciliophora; Intramacronucleata; Armophorea; Metopida; Metopidae; Brachonella
No	Sr_ci_Casp	Colpoda aspera	transcriptome	SRR1768440	Sar; Alveolata; Ciliophora; Intramacronucleata; Colpodea; Colpodida; Colpodidae; Colpoda
No	Sr_ci_Arsp	Aristerostoma sp. ATCC 50986	transcriptome	MMETSP0125 (SRR1296811)	Sar; Alveolata; Ciliophora; Intramacronucleata; Colpodea; Cyrtolophosidida; Cyrtolophosididae
No	Sr_ci_Mcha	Mesodinium chamaeleon	transcriptome	SRR18573076, SRR18573077, SRR18573079	Sar; Alveolata; Ciliophora; Intramacronucleata; Litostomatea; Haptoria; Cyclotrichida; Mesodiniidae; Mesodinium
No	Sr_ci_Dn01	Didinium nasutum	transcriptome	SRR10512993	Sar; Alveolata; Ciliophora; Intramacronucleata; Litostomatea; Haptoria; Haptorida; Didiniidae; Didinium
No	Sr_ci_Dm02	Dileptus mucronatus	transcriptome	SRX15661114/SRX7201104	Sar; Alveolata; Ciliophora; Intramacronucleata; Litostomatea; Haptoria; Haptorida; Dimacrocaryonidae; Rimaleptus
No	Sr_ci_Rmuc	Rimaleptus mucronatus	transcriptome	SRR19610293, SRR19610296	Sar; Alveolata; Ciliophora; Intramacronucleata; Litostomatea; Haptoria; Haptorida; Dimacrocaryonidae; Rimaleptus
No	Sr_ci_Lpic	Litonotus pictus P1	transcriptome	MMETSP0209 (SRR1296935)	Sar; Alveolata; Ciliophora; Intramacronucleata; Litostomatea; Haptoria; Pleurostomatida; Litonotidae; Litonotus
No	Sr_ci_Dden	Diplodinium dentatum	transcriptome	SRR16961309, SRR16961312	Sar; Alveolata; Ciliophora; Intramacronucleata; Litostomatea; Trichostomatia; Entodiniomorphida; Ophryoscolecidae; Diplodinium
No	Sr_ci_Drum	Dasytricha ruminantium	transcriptome	SRR16961316	Sar; Alveolata; Ciliophora; Intramacronucleata; Litostomatea; Trichostomatia; Vestibuliferida; Isotrichidae; Dasytricha
No	Sr_ci_Fblo	Furgasonia blochmanni	transcriptome	SRR6754448	Sar; Alveolata; Ciliophora; Intramacronucleata; Nassophorea; Nassulida; Furgasoniidae; Furgasonia
No	Sr_ci_Nvar	Nassula variabilis	transcriptome	SRR6754446	Sar; Alveolata; Ciliophora; Intramacronucleata; Nassophorea; Nassulida; Nassulidae; Nassula
No	Sr_ci_Cdep	Chilodontopsis depressa	transcriptome	SRR9841575	Sar; Alveolata; Ciliophora; Intramacronucleata; Nassophorea; Synhymeniida; Scaphidiodontidae; Chilodontopsis
No	Sr_ci_Imul	Ichthyophthirius multifiliis	genome	GCA_000220395.1	Sar; Alveolata; Ciliophora; Intramacronucleata; Oligohymenophorea; Hymenostomatida; Ophryoglenina; Ichthyophthirius
No	Sr_ci_Tthe	Tetrahymena thermophila SB210	genome	GCF_000189635.1	Sar; Alveolata; Ciliophora; Intramacronucleata; Oligohymenophorea; Hymenostomatida; Tetrahymenina; Tetrahymenidae; Tetrahymena
No	Sr_ci_Le01	Lembadion sp.	transcriptome	SRR10512983	Sar; Alveolata; Ciliophora; Intramacronucleata; Oligohymenophorea; Peniculida; Lembadionidae
No	Sr_ci_Ppri	Paramecium primaurelia (ciliates)	genome	GCA_905182975.1	Sar; Alveolata; Ciliophora; Intramacronucleata; Oligohymenophorea; Peniculida; Parameciidae; Paramecium
No	Sr_ci_Ptet	Paramecium tetraurelia strain d4 2	genome	GCA_000165425.1	Sar; Alveolata; Ciliophora; Intramacronucleata; Oligohymenophorea; Peniculida; Parameciidae; Paramecium
No	Sr_ci_Vo01	Vorticella sp.	transcriptome	SRR10512982	Sar; Alveolata; Ciliophora; Intramacronucleata; Oligohymenophorea; Peritrichia; Sessilida; Vorticellidae
No	Sr_ci_Cpol	Carchesium polypinum	transcriptome	SRR1768437	Sar; Alveolata; Ciliophora; Intramacronucleata; Oligohymenophorea; Peritrichia; Sessilida; Vorticellidae; Carchesium
No	Sr_ci_Ahae	Anophryoides haemophila [AH]	transcriptome	MMETSP1018 (SRX549050)	Sar; Alveolata; Ciliophora; Intramacronucleata; Oligohymenophorea; Scuticociliatia; Philasterida; Orchitophryidae; Anophryoides
No	Sr_ci_Pper	Pseudocohnilembus persalinus	genome	GCA_001447515.1	Sar; Alveolata; Ciliophora; Intramacronucleata; Oligohymenophorea; Scuticociliatia; Philasterida; Pseudocohnilembidae; Pseudocohnilembus
No	Sr_ci_Ac01	Unknown aloricate choreotrich	transcriptome	tbd	Sar; Alveolata; Ciliophora; Intramacronucleata; Spirotrichea; Choreotrichia
No	Sr_ci_Ac02	Unknown aloricate choreotrich	transcriptome	tbd	Sar; Alveolata; Ciliophora; Intramacronucleata; Spirotrichea; Choreotrichia
No	Sr_ci_Psp1	Pelagostrobilidium sp.	transcriptome	tbd	Sar; Alveolata; Ciliophora; Intramacronucleata; Spirotrichea; Choreotrichia
No	Sr_ci_Spsp	Strombidinopsis sp.	transcriptome	MMETSP0463 (SRR1296770)	Sar; Alveolata; Ciliophora; Intramacronucleata; Spirotrichea; Choreotrichia; Choreotrichida; Strombidinopsidae
No	Sr_ci_Ti02	Tintinnopsis cf parvula	transcriptome	SRS19380926	Sar; Alveolata; Ciliophora; Intramacronucleata; Spirotrichea; Choreotrichia; Tintinnida
Partial	Sr_ci_Tp03	Tintinnopsis sp (small)	transcriptome	SRS19380929	Sar; Alveolata; Ciliophora; Intramacronucleata; Spirotrichea; Choreotrichia; Tintinnida; Codonellidae
No	Sr_ci_Tp01	Tintinnopsis sp (small)	transcriptome	tbd	Sar; Alveolata; Ciliophora; Intramacronucleata; Spirotrichea; Choreotrichia; Tintinnida; Codonellidae
No	Sr_ci_Tp04	Tintinnopsis sp (small)	transcriptome	tbd	Sar; Alveolata; Ciliophora; Intramacronucleata; Spirotrichea; Choreotrichia; Tintinnida; Codonellidae
No	Sr_ci_Tp05	Tintinnopsis sp. (lobiancoi?)	transcriptome	SRS19380930	Sar; Alveolata; Ciliophora; Intramacronucleata; Spirotrichea; Choreotrichia; Tintinnida; Codonellidae
No	Sr_ci_Ts02	Tintinnopsis sp. (small)	transcriptome	SRS19380931	Sar; Alveolata; Ciliophora; Intramacronucleata; Spirotrichea; Choreotrichia; Tintinnida; Codonellidae
No	Sr_ci_Tsp1	Tintinnopsis sp.	transcriptome	SRS19380933	Sar; Alveolata; Ciliophora; Intramacronucleata; Spirotrichea; Choreotrichia; Tintinnida; Codonellidae
Partial	Sr_ci_Ta02	Tintinopsis rapa	transcriptome	SRS19380925	Sar; Alveolata; Ciliophora; Intramacronucleata; Spirotrichea; Choreotrichia; Tintinnida; Codonellidae; Tintinnopsis
Partial	Sr_ci_Tt01	Tintinnopsis tocantinensis	transcriptome	SRS19380932	Sar; Alveolata; Ciliophora; Intramacronucleata; Spirotrichea; Choreotrichia; Tintinnida; Codonellidae; Tintinnopsis
Partial	Sr_ci_Tt04	Tintinnopsis tocantinensis	transcriptome	SRS19380934	Sar; Alveolata; Ciliophora; Intramacronucleata; Spirotrichea; Choreotrichia; Tintinnida; Codonellidae; Tintinnopsis
Partial	Sr_ci_Ty05	Tintinnopsis cylindrica	transcriptome	SRS19380937	Sar; Alveolata; Ciliophora; Intramacronucleata; Spirotrichea; Choreotrichia; Tintinnida; Codonellidae; Tintinnopsis
Partial	Sr_ci_Ty10	Tintinnopsis cylindrica	transcriptome	SRS19380940	Sar; Alveolata; Ciliophora; Intramacronucleata; Spirotrichea; Choreotrichia; Tintinnida; Codonellidae; Tintinnopsis
Partial	Sr_ci_Ty18	Tintinopsis cylindrica	transcriptome	tbd	Sar; Alveolata; Ciliophora; Intramacronucleata; Spirotrichea; Choreotrichia; Tintinnida; Codonellidae; Tintinnopsis
No	Sr_ci_Tc01	Tintinnopsis cf campanula/butschlii	transcriptome	tbd	Sar; Alveolata; Ciliophora; Intramacronucleata; Spirotrichea; Choreotrichia; Tintinnida; Codonellidae; Tintinnopsis
No	Sr_ci_Tx01	T. major/bütschlii	transcriptome	SRS19380936	Sar; Alveolata; Ciliophora; Intramacronucleata; Spirotrichea; Choreotrichia; Tintinnida; Codonellidae; Tintinnopsis
No	Sr_ci_Ty01	Tintinnopsis cylindrica	transcriptome	SRS19380939	Sar; Alveolata; Ciliophora; Intramacronucleata; Spirotrichea; Choreotrichia; Tintinnida; Codonellidae; Tintinnopsis
No	Sr_ci_Ty07	Tintinnopsis cylindrica	transcriptome	SRS19380938	Sar; Alveolata; Ciliophora; Intramacronucleata; Spirotrichea; Choreotrichia; Tintinnida; Codonellidae; Tintinnopsis
No	Sr_ci_Ty14	Tintinnopsis cylindrica	transcriptome	SRS19380942	Sar; Alveolata; Ciliophora; Intramacronucleata; Spirotrichea; Choreotrichia; Tintinnida; Codonellidae; Tintinnopsis
No	Sr_ci_Ty16	Tintinnopsis cylindrica	transcriptome	SRS19380943	Sar; Alveolata; Ciliophora; Intramacronucleata; Spirotrichea; Choreotrichia; Tintinnida; Codonellidae; Tintinnopsis
Complete	Sr_ci_Ty13	Tintinnopsis cylindrica	transcriptome	SRS19380941	Sar; Alveolata; Ciliophora; Intramacronucleata; Spirotrichea; Choreotrichia; Tintinnida; Codonellidae; Tintinnopsis
Partial	Sr_ci_Si03	Stenosemella pacifica	transcriptome	SRS19380924	Sar; Alveolata; Ciliophora; Intramacronucleata; Spirotrichea; Choreotrichia; Tintinnida; Codonellopsidae; Stenosemella
Partial	Sr_ci_Si04	Stenosemella pacifica	transcriptome	SRS19380935	Sar; Alveolata; Ciliophora; Intramacronucleata; Spirotrichea; Choreotrichia; Tintinnida; Codonellopsidae; Stenosemella
Partial	Sr_ci_Si11	Stenosemella pacifica	transcriptome	tbd	Sar; Alveolata; Ciliophora; Intramacronucleata; Spirotrichea; Choreotrichia; Tintinnida; Codonellopsidae; Stenosemella
No	Sr_ci_Si05	Stenosemella pacifica	transcriptome	tbd	Sar; Alveolata; Ciliophora; Intramacronucleata; Spirotrichea; Choreotrichia; Tintinnida; Codonellopsidae; Stenosemella
No	Sr_ci_Si08	Stenosemella pacifica/steini	transcriptome	tbd	Sar; Alveolata; Ciliophora; Intramacronucleata; Spirotrichea; Choreotrichia; Tintinnida; Codonellopsidae; Stenosemella
No	Sr_ci_Si09	Stenosemella pacifica/steini	transcriptome	SRS19380945	Sar; Alveolata; Ciliophora; Intramacronucleata; Spirotrichea; Choreotrichia; Tintinnida; Codonellopsidae; Stenosemella
No	Sr_ci_Si10	Stenosemella pacifica	transcriptome	tbd	Sar; Alveolata; Ciliophora; Intramacronucleata; Spirotrichea; Choreotrichia; Tintinnida; Codonellopsidae; Stenosemella
Partial	Sr_ci_Hs02	Helicostomella sp.	transcriptome	tbd	Sar; Alveolata; Ciliophora; Intramacronucleata; Spirotrichea; Choreotrichia; Tintinnida
Partial	Sr_ci_Sl01	Favella sp.	transcriptome	SRS19380946	Sar; Alveolata; Ciliophora; Intramacronucleata; Spirotrichea; Choreotrichia; Tintinnida; Rhabdonellidae
Partial	Sr_ci_Sl03	Favella sp.	transcriptome	SRS19380947	Sar; Alveolata; Ciliophora; Intramacronucleata; Spirotrichea; Choreotrichia; Tintinnida; Rhabdonellidae
No	Sr_ci_Sc01	Schmidingerella sp. (Pacific population)	transcriptome	tbd	Sar; Alveolata; Ciliophora; Intramacronucleata; Spirotrichea; Choreotrichia; Tintinnida; Rhabdonellidae
No	Sr_ci_Sc02	Schmidingerella sp. LIS	transcriptome	SRR11962135	Sar; Alveolata; Ciliophora; Intramacronucleata; Spirotrichea; Choreotrichia; Tintinnida; Rhabdonellidae
No	Sr_ci_Sl05	Favella sp.	transcriptome	SRS19380949	Sar; Alveolata; Ciliophora; Intramacronucleata; Spirotrichea; Choreotrichia; Tintinnida; Rhabdonellidae
No	Sr_ci_Sl07	Favella sp.	transcriptome	SRS19380948	Sar; Alveolata; Ciliophora; Intramacronucleata; Spirotrichea; Choreotrichia; Tintinnida; Rhabdonellidae
No	Sr_ci_Ma01	Metacylis angulata	transcriptome	tbd	Sar; Alveolata; Ciliophora; Intramacronucleata; Spirotrichea; Choreotrichia; Tintinnida; Rhabdonellidae
Partial	Sr_ci_Ftar	Favella taraikaensis	transcriptome	MMETSP0434	Sar; Alveolata; Ciliophora; Intramacronucleata; Spirotrichea; Choreotrichia; Tintinnida; Rhabdonellidae; Schmidingerella
Partial	Sr_ci_Scm1	Schmidingerella meunieri	transcriptome	SRR18847682	Sar; Alveolata; Ciliophora; Intramacronucleata; Spirotrichea; Choreotrichia; Tintinnida; Rhabdonellidae; Schmidingerella
Partial	Sr_ci_Eu04	Eutintinnus sp.	transcriptome	SRS19380923	Sar; Alveolata; Ciliophora; Intramacronucleata; Spirotrichea; Choreotrichia; Tintinnida
No	Sr_ci_Eu05	Eutintinnus sp.	transcriptome	tbd	Sar; Alveolata; Ciliophora; Intramacronucleata; Spirotrichea; Choreotrichia; Tintinnida
No	Sr_ci_Tn01	Tintinnidium sp.	transcriptome	SRS19380927	Sar; Alveolata; Ciliophora; Intramacronucleata; Spirotrichea; Choreotrichia; Tintinnida
No	Sr_ci_Tn02	Tintinnidium sp.	transcriptome	SRS19380928	Sar; Alveolata; Ciliophora; Intramacronucleata; Spirotrichea; Choreotrichia; Tintinnida
No	Sr_ci_Tn04	Tintinnidium sp.	transcriptome	tbd	Sar; Alveolata; Ciliophora; Intramacronucleata; Spirotrichea; Choreotrichia; Tintinnida
No	Sr_ci_Tn07	Unknown tintinnid	transcriptome	tbd	Sar; Alveolata; Ciliophora; Intramacronucleata; Spirotrichea; Choreotrichia; Tintinnida
Partial	Sr_ci_Us01	Undella sp.	transcriptome	tbd	Sar; Alveolata; Ciliophora; Intramacronucleata; Spirotrichea; Choreotrichia; Tintinnida
Partial	Sr_ci_Fs01	Favella sp.	transcriptome	tbd	Sar; Alveolata; Ciliophora; Intramacronucleata; Spirotrichea; Choreotrichia; Tintinnida
Partial	Sr_ci_Fehr	Favella ehrenbergii Fehren 1	transcriptome	MMETSP0123	Sar; Alveolata; Ciliophora; Intramacronucleata; Spirotrichea; Choreotrichia; Tintinnida
No	Sr_ci_Evan	Euplotes vannus	transcriptome	SRR7662949	Sar; Alveolata; Ciliophora; Intramacronucleata; Spirotrichea; Hypotrichia; Euplotida; Euplotidae; Euplotes
No	Sr_ci_Ecra	Euplotes crassus CT5	transcriptome	MMETSP1380	Sar; Alveolata; Ciliophora; Intramacronucleata; Spirotrichea; Hypotrichia; Euplotida; Euplotidae; Moneuplotes
No	Sr_ci_St01	Strombidium sp. (reddish oligotrich)	transcriptome	SRS19380950	Sar; Alveolata; Ciliophora; Intramacronucleata; Spirotrichea; Oligotrichia; Strombidiidae
No	Sr_ci_Sinc	Strombidium inclinatum	transcriptome	SRR1296951	Sar; Alveolata; Ciliophora; Intramacronucleata; Spirotrichea; Oligotrichia; Strombidiidae; Strombidium
No	Sr_ci_Sras	Strombidium rassoulzadegani ras09	transcriptome	SRR1296873	Sar; Alveolata; Ciliophora; Intramacronucleata; Spirotrichea; Oligotrichia; Strombidiidae; Strombidium
No	Sr_ci_Ssul	Strombidium sulcatum	transcriptome	SRR3985423	Sar; Alveolata; Ciliophora; Intramacronucleata; Spirotrichea; Oligotrichia; Strombidiidae; Strombidium
No	Sr_ci_Sz01	Strombidium rassoulzadegani	transcriptome	SRS19380951	Sar; Alveolata; Ciliophora; Intramacronucleata; Spirotrichea; Oligotrichia; Strombidiidae; Strombidium
No	Sr_ci_Padh	Protocruzia adherens Boccale	transcriptome	(SRR1296823) MMETSP0216	Sar; Alveolata; Ciliophora; Intramacronucleata; Spirotrichea; Protocruziidia; Protocruzia
No	Sr_ci_Hx20	Halteria sp.	transcriptome	SRR26630673	Sar; Alveolata; Ciliophora; Intramacronucleata; Spirotrichea; Stichotrichia; Sporadotrichida; Halteriidae
No	Sr_ci_Hx49	Halteria sp.	transcriptome	SRR28800373	Sar; Alveolata; Ciliophora; Intramacronucleata; Spirotrichea; Stichotrichia; Sporadotrichida; Halteriidae
No	Sr_ci_Hgra	Halteria grandinella	transcriptome	SRR5514622	Sar; Alveolata; Ciliophora; Intramacronucleata; Spirotrichea; Stichotrichia; Sporadotrichida; Halteriidae; Halteria
No	Sr_ci_Otr2	Oxytricha trifallax MAC	genome	ciliate.org	Sar; Alveolata; Ciliophora; Intramacronucleata; Spirotrichea; Stichotrichia; Sporadotrichida; Oxytrichidae; Oxytrichinae; Oxytricha
No	Sr_ci_Slem	Stylonychia lemnae	genome	GCA_000751175.1	Sar; Alveolata; Ciliophora; Intramacronucleata; Spirotrichea; Stichotrichia; Sporadotrichida; Oxytrichidae; Stylonychinae; Stylonychia
No	Sr_ci_Pwei	Paraurostyla weissei	transcriptome	SRR13357470	Sar; Alveolata; Ciliophora; Intramacronucleata; Spirotrichea; Stichotrichia; Stichotrichida; Amphisiellidae; Paraurostyla
No	Sr_ci_Pery	Pseudokeronopsis erythrina	transcriptome	SRR10769408, SRR10769409, SRR10769410	Sar; Alveolata; Ciliophora; Intramacronucleata; Spirotrichea; Stichotrichia; Urostylida; Pseudokeronopsidae; Pseudokeronopsis
No	Sr_ci_Pcri	Pseudourostyla cristata	transcriptome	SRR11413602	Sar; Alveolata; Ciliophora; Intramacronucleata; Spirotrichea; Stichotrichia; Urostylida; Pseudourostylidae; Pseudourostyla
No	Sr_ci_Ucit	Uroleptopsis citrina	transcriptome	SRR7662950	Sar; Alveolata; Ciliophora; Intramacronucleata; Spirotrichea; Stichotrichia; Urostylida; Urostylidae; Uroleptopsis
No	Sr_ci_Bjap	Blepharisma japonicum	transcriptome	MMETSP1395 (SRR1294460)	Sar; Alveolata; Ciliophora; Postciliodesmatophora; Heterotrichea; Heterotrichida; Blepharismidae; Blepharisma
No	Sr_ci_Cv01	Climacostomum virens	transcriptome	LKH129 (SRX15661073/SRX7201123)	Sar; Alveolata; Ciliophora; Postciliodesmatophora; Heterotrichea; Heterotrichida; Climacostomidae; Climacostomum
No	Sr_ci_Cmag	Condylostoma magnum COL2	transcriptome	MMETSP0210	Sar; Alveolata; Ciliophora; Postciliodesmatophora; Heterotrichea; Heterotrichida; Condylostomatidae; Condylostoma
No	Sr_ci_Fsal	Fabrea salina	transcriptome	MMETSP1345 (SRR1300445)	Sar; Alveolata; Ciliophora; Postciliodesmatophora; Heterotrichea; Heterotrichida; Fabreidae; Fabrea
No	Sr_ci_Sa01	Spirostomum ambiguum	transcriptome	SRR10512970	Sar; Alveolata; Ciliophora; Postciliodesmatophora; Heterotrichea; Heterotrichida; Spirostomidae; Spirostomum
No	Sr_ci_Sm01	Spirostomum minus	transcriptome	SRR10513010	Sar; Alveolata; Ciliophora; Postciliodesmatophora; Heterotrichea; Heterotrichida; Spirostomidae; Spirostomum
No	Sr_ci_Scer	Stentor coeruleus	genome	GCA_001970955.1	Sar; Alveolata; Ciliophora; Postciliodesmatophora; Heterotrichea; Heterotrichida; Stentoridae; Stentor
No	Sr_ci_Lx03	Loxodes sp. (large)	transcriptome	SRR28800421	Sar; Alveolata; Ciliophora; Postciliodesmatophora; Karyorelictea; Loxodida; Loxodidae
No	Sr_ci_Ke02	Kentrophoros sp	transcriptome	SRR19610324	Sar; Alveolata; Ciliophora; Postciliodesmatophora; Karyorelictea; Protostomatida; Kentrophoridae
No	Sr_di_Amas	Amphidinium massartii CS259	transcriptome	MMETSP0689	Sar; Alveolata; Dinophyceae; Amphidiniales; Amphidiniaceae; Amphidinium
No	Sr_di_Dfor	Dinophysis fortii	transcriptome	DRR138599	Sar; Alveolata; Dinophyceae; Dinophysales; Dinophysaceae; Dinophysis
No	Sr_di_Cfus	Ceratium fusus PA161109	transcriptome	MMETSP1074, 1075 (SRR1300300)	Sar; Alveolata; Dinophyceae; Gonyaulacales; Ceratiaceae; Tripos
No	Sr_di_Gcat	Gymnodinium catenatum GC744	transcriptome	MMETSP0784 (SRR1296705)	Sar; Alveolata; Dinophyceae; Gymnodiniales; Gymnodiniaceae; Gymnodinium
No	Sr_di_Harc	Heterocapsa arctica CCMP445	transcriptome	MMETSP1441 (SRR1300520)	Sar; Alveolata; Dinophyceae; Peridiniales; Heterocapsaceae; Heterocapsa
No	Sr_di_Htri	Heterocapsa triquetra	transcriptome	SRR1296978	Sar; Alveolata; Dinophyceae; Peridiniales; Heterocapsaceae; Heterocapsa
No	Sr_di_Pmic	Prorocentrum micans	transcriptome	SRR9005260	Sar; Alveolata; Dinophyceae; Prorocentrales; Prorocentraceae; Prorocentrum
No	Sr_di_Smic	Symbiodinium microadriaticum	genome	GCA_001939145.1	Sar; Alveolata; Dinophyceae; Suessiales; Symbiodiniaceae; Symbiodinium
No	Sr_di_Paci	Peridinium aciculiferum PAER2	transcriptome	MMETSP0370 (SRR1294439)	Sar; Alveolata; Dinophyceae; Thoracosphaerales; Thoracosphaeraceae; Apocalathium
No	Sr_pe_Pche	Perkinsus chesapeaki	genome	GCA_013115145.1	Sar; Alveolata; Perkinsozoa; Perkinsea; Perkinsida; Perkinsidae; Perkinsus
No	Sr_pe_Perk	Perkinsus marinus	genome	GCF_000006405.1	Sar; Alveolata; Perkinsozoa; Perkinsea; Perkinsida; Perkinsidae; Perkinsus
No	Sr_rh_Nsph	Norrisiella sphaerica BC52	transcriptome	MMETSP0113, SRR1296950, SRX551357	Sar; Rhizaria; Cercozoa; Chlorarachniophyceae; Norrisiella
No	Sr_rh_Pami	Paulinella micropora	transcriptome	SRR10230245	Sar; Rhizaria; Cercozoa; Imbricatea; Silicofilosea; Euglyphida; Paulinellidae; Paulinella
No	Sr_rh_Nn10	Nonionella stella	transcriptome	SRR13960985	Sar; Rhizaria; Retaria; Foraminifera; Rotaliida; Nonionacea; Nonionidae; Nonionella
No	Sr_rh_As01	Ammonia sp.	transcriptome	SRR11962130	Sar; Rhizaria; Retaria; Foraminifera; Rotaliida; Rotaliacea; Rotaliidae
No	Sr_st_Caro	Cafeteria roenbergensis	transcriptome	DRR049554	Sar; Stramenopiles; Bigyra; Opalozoa; Bicosoecida; Cafeteriaceae; Cafeteria
No	Sr_st_Fcyl	Fragilariopsis cylindrus	genome	GCA_001750085.1	Sar; Stramenopiles; Ochrophyta; Bacillariophyta; Bacillariophyceae; Bacillariophycidae; Bacillariales; Bacillariaceae; Fragilariopsis
No	Sr_st_Ninc	Nitzschia inconspicua	genome	GCA_019154785.2	Sar; Stramenopiles; Ochrophyta; Bacillariophyta; Bacillariophyceae; Bacillariophycidae; Bacillariales; Bacillariaceae; Nitzschia
No	Sr_st_Ptri	Phaeodactylum tricornutum	genome	PRJNA33251	Sar; Stramenopiles; Ochrophyta; Bacillariophyta; Bacillariophyceae; Bacillariophycidae; Naviculales; Phaeodactylaceae; Phaeodactylum
No	Sr_st_Chte	Chaetoceros tenuissimus (diatoms)	genome	GCA_021927905.1	Sar; Stramenopiles; Ochrophyta; Bacillariophyta; Coscinodiscophyceae; Chaetocerotophycidae; Chaetocerotales; Chaetocerotaceae; Chaetoceros
No	Sr_st_Ccry	Cyclotella cryptica	transcriptome	SRR10445027	Sar; Stramenopiles; Ochrophyta; Bacillariophyta; Coscinodiscophyceae; Thalassiosirophycidae; Stephanodiscales; Stephanodiscaceae; Cyclotella
No	Sr_st_Tpse	Thalassiosira pseudonana	genome	GCF_000149405.2	Sar; Stramenopiles; Ochrophyta; Bacillariophyta; Coscinodiscophyceae; Thalassiosirophycidae; Thalassiosirales; Thalassiosiraceae; Thalassiosira
No	Sr_st_Dbri	Ditylum brightwellii GSO104	transcriptome	SRR1300435	Sar; Stramenopiles; Ochrophyta; Bacillariophyta; Mediophyceae; Lithodesmiophycidae; Lithodesmiales; Lithodesmiaceae; Ditylum
No	Sr_st_Bspa	Bolidomonas sp. RCC2347	transcriptome	SRR1300498	Sar; Stramenopiles; Ochrophyta; Bolidophyceae; Parmales; Triparmaceae
No	Sr_st_Ospa	Ochromonas sp.	transcriptome	SRR1296863	Sar; Stramenopiles; Ochrophyta; Chrysophyceae; Chromulinales; Chromulinaceae
No	Sr_st_Penc	Pedospumella encystans	transcriptome	ERR1368701	Sar; Stramenopiles; Ochrophyta; Chrysophyceae; Chromulinales; Chromulinaceae; Pedospumella
No	Sr_st_Selo	Spumella elongata CCAP 955/1	transcriptome	MMETSP1098 (SRR1300416)	Sar; Stramenopiles; Ochrophyta; Chrysophyceae; Chromulinales; Chromulinaceae; Spumella
No	Sr_st_Dspa	Dinobryon sp. UTEXLB2267	transcriptome	SRR1294384	Sar; Stramenopiles; Ochrophyta; Chrysophyceae; Chromulinales; Dinobryaceae
No	Sr_st_Dspe	Dictyocha speculum	transcriptome	SRR1300447	Sar; Stramenopiles; Ochrophyta; Dictyochophyceae; Dictyochales; Dictyocha
No	Sr_st_Aana	Aureococcus anophagefferens	genome	ACJI00000000.1	Sar; Stramenopiles; Ochrophyta; Pelagophyceae; Pelagomonadales; Aureococcus
No	Sr_st_Pcal	Pelagomonas calceolata	genome	GCA_918797485.1	Sar; Stramenopiles; Ochrophyta; Pelagophyceae; Pelagomonadales; Pelagomonas
No	Sr_st_Ppyr	Pinguiococcus pyrenoidosus CCMP2078	transcriptome	SRR1300500	Sar; Stramenopiles; Ochrophyta; Pinguiophyceae; Pinguiochrysidales; Pinguiochrysidaceae; Pinguiococcus
No	Sr_st_Haka	Heterosigma akashiwo	transcriptome	DRR198949	Sar; Stramenopiles; Ochrophyta; Raphidophyceae; Chattonellales; Chattonellaceae; Heterosigma
No	Pl_gr_Crei	Chlamydomonas reinhardtii	genome	GCF_000002595.2	Viridiplantae; Chlorophyta; core chlorophytes; Chlorophyceae; CS clade; Chlamydomonadales; Chlamydomonadaceae; Chlamydomonas
No	Pl_gr_Dsal	Dunaliella salina	genome	GCA_002284615.2	Viridiplantae; Chlorophyta; core chlorophytes; Chlorophyceae; CS clade; Chlamydomonadales; Dunaliellaceae; Dunaliella
No	Pl_gr_Otau	Ostreococcus tauri	genome	GCF_000214015.3	Viridiplantae; Chlorophyta; Mamiellophyceae; Mamiellales; Bathycoccaceae; Ostreococcus
No	Pl_gr_Mspa	Mantoniella sp CCMP1436	transcriptome	MMETSP1468	Viridiplantae; Chlorophyta; Mamiellophyceae; Mamiellales; Mamiellaceae
No	Pl_gr_Mpus	Micromonas pusilla	genome	GCF_000151265.2	Viridiplantae; Chlorophyta; Mamiellophyceae; Mamiellales; Mamiellaceae; Micromonas
No	Pl_gr_Pobo	Pyramimonas obovata CCMP722	transcriptome	MMETSP1169	Viridiplantae; Chlorophyta; Pyramimonadophyceae; Pyramimonadales; Pyramimonadaceae; Pyramimonas; Pyramimonas incertae sedis
No	Pl_gr_Atha	Arabidopsis thaliana	genome	GCF_000001735.4	Viridiplantae; Streptophyta; Streptophytina; Embryophyta; Tracheophyta; Euphyllophyta; Spermatophyta; Magnoliopsida; Mesangiospermae; eudicotyledons; Gunneridae; Pentapetalae; rosids; malvids; Brassicales; Brassicaceae; Camelineae; Arabidopsis

## Sheet: S6 Structure similarity
Protein name	Target	Query coverage (%)	Sequence identity (%)	Organism	Protein	TopMatch structure similarity score
Tintinnidorin-1-alpha	8a1s_F	17.8	5.9	Mus musculus	Perforin-2	110.76
Tintinnidorin-1-beta	AF-P34487-F1-v4	25.1	6.9	Caenorhabditis elegans	Uncharacterized	152.71
Tintinnidorin-1-gamma	8a1s_G	19	6.5	Mus musculus	Perforin-2	109.38
Tintinnidorin-2-alpha_NODE_1615_Ty13_rc	AF-P34487-F1-v4	27.8	9.5	Caenorhabditis elegans	Uncharacterized	147.87
Tintinnidorin-2-alpha_NODE_1670_Ty13_rc	AF-P16466-F1-v4	25.2	7.1	Proteus mirabilis	Hemolysin	123.79
Tintinnidorin-2-alpha_NODE_1837_Ty13	AF-P34487-F1-v4	29	7.1	Caenorhabditis elegans	Uncharacterized	156.31
Tara_Unigene_7	AF-P34487-F1-v4	26.8	4.9	Caenorhabditis elegans	Uncharacterized	126.76
Tara_Unigene_8	AF-P34487-F1-v4	26.6	4	Caenorhabditis elegans	Uncharacterized	136.21
Tara_Unigene_9	AF-P34487-F1-v4	26.2	10.2	Caenorhabditis elegans	Uncharacterized	152.7
Tara_Unigene_10	AF-P16466-F1-v4	20.3	5.2	Proteus mirabilis	Hemolysin	103.8
Tara_Unigene_11	AF-P34487-F1-v4	24.5	6.6	Caenorhabditis elegans	Uncharacterized	152.99
Tara_Unigene_12	AF-P34487-F1-v4	26.6	8.3	Caenorhabditis elegans	Uncharacterized	173.42
Tara_Unigene_13	AF-P34487-F1-v4	21	8.4	Caenorhabditis elegans	Uncharacterized	125.07
Tara_Unigene_14	AF-P15320-F1-v4	18.3	2	Serratia marcescens	Hemolysin	110.7
Tara_Unigene_15	AF-P34487-F1-v4	23.4	5.7	Caenorhabditis elegans	Uncharacterized	136.37
Tara_Unigene_16	AF-P34487-F1-v4	25	10.6	Caenorhabditis elegans	Uncharacterized	157.26
Tara_Unigene_17	AF-P34487-F1-v4	22.8	11.1	Caenorhabditis elegans	Uncharacterized	154.67
Tara_Unigene_18	AF-P15320-F1-v4	19.5	1.3	Serratia marcescens	Hemolysin	109.26
Tara_Unigene_19	AF-P34487-F1-v4	27.2	9.5	Caenorhabditis elegans	Uncharacterized	166.14
Tara_Unigene_20	AF-P34487-F1-v4	28.8	10.3	Caenorhabditis elegans	Uncharacterized	155.58
Tara_Unigene_21	AF-P34487-F1-v4	22.1	8.6	Caenorhabditis elegans	Uncharacterized	117.52
Tara_Unigene_22	AF-P34487-F1-v4	25.7	7.1	Caenorhabditis elegans	Uncharacterized	158.48
Tara_Unigene_23	AF-P34487-F1-v4	22.1	3.9	Caenorhabditis elegans	Uncharacterized	122.76
Tara_Unigene_24	AF-P34487-F1-v4	24.5	7.9	Caenorhabditis elegans	Uncharacterized	145.57
Tara_Unigene_25	AF-P34487-F1-v4	24.9	8.2	Caenorhabditis elegans	Uncharacterized	150.49
Tara_Unigene_26	AF-P34487-F1-v4	21.2	7.1	Caenorhabditis elegans	Uncharacterized	132.86
Tara_Unigene_27	AF-P34487-F1-v4	27.3	9.7	Caenorhabditis elegans	Uncharacterized	143.07
Tara_Unigene_28	AF-P34487-F1-v4	24.7	10.1	Caenorhabditis elegans	Uncharacterized	165.03
Tara_Unigene_29	AF-P34487-F1-v4	24.9	7.3	Caenorhabditis elegans	Uncharacterized	153.58
Tara_Unigene_30	AF-P34487-F1-v4	26.1	10.1	Caenorhabditis elegans	Uncharacterized	153.33
Tara_Unigene_31	AF-P34487-F1-v4	25.2	7.7	Caenorhabditis elegans	Uncharacterized	153.77
Tara_Unigene_32	AF-P34487-F1-v4	20.9	11	Caenorhabditis elegans	Uncharacterized	129.04
Tara_Unigene_33	AF-P34487-F1-v4	23.7	6.1	Caenorhabditis elegans	Uncharacterized	137.53
Tara_Unigene_34	AF-P34487-F1-v4	24.8	9	Caenorhabditis elegans	Uncharacterized	157.13
Tara_Unigene_35	AF-P34487-F1-v4	24.1	8.9	Caenorhabditis elegans	Uncharacterized	145.3
Tara_Unigene_36	AF-P34487-F1-v4	24	6.1	Caenorhabditis elegans	Uncharacterized	125.92
Tara_Unigene_37	AF-P34487-F1-v4	26.7	7.2	Caenorhabditis elegans	Uncharacterized	157.34
Tara_Unigene_38	AF-P34487-F1-v4	24.8	8.2	Caenorhabditis elegans	Uncharacterized	159.35
Tara_Unigene_39	8a1s_G	20.1	5	Mus musculus	Perforin-2	113.44
Tara_Unigene_40	AF-P34487-F1-v4	23.8	9.9	Caenorhabditis elegans	Uncharacterized	147.67
Tara_Unigene_41	AF-P34487-F1-v4	24.4	8.5	Caenorhabditis elegans	Uncharacterized	156.24
Tara_Unigene_42	AF-P34487-F1-v4	22.7	8.6	Caenorhabditis elegans	Uncharacterized	146.76
Tara_Unigene_43	AF-P34487-F1-v4	22.5	6.1	Caenorhabditis elegans	Uncharacterized	125.08
Tara_Unigene_44	AF-P34487-F1-v4	27.8	9.6	Caenorhabditis elegans	Uncharacterized	167.46
Tara_Unigene_45	AF-P34487-F1-v4	25.1	9.6	Caenorhabditis elegans	Uncharacterized	149.74
Tara_Unigene_46	6h03_E	19.9	5.1	Homo sapiens	Complement component C8 alpha chain	112.09
Tara_Unigene_47	AF-P34487-F1-v4	20.2	8	Caenorhabditis elegans	Uncharacterized	123.32
Tara_Unigene_48	AF-P34487-F1-v4	17.8	3.5	Caenorhabditis elegans	Uncharacterized	92.97
Tara_Unigene_49	AF-P34487-F1-v4	24.6	6.8	Caenorhabditis elegans	Uncharacterized	151.77
Tara_Unigene_50	AF-P34487-F1-v4	21.7	5.5	Caenorhabditis elegans	Uncharacterized	127.83
Tara_Unigene_51	AF-P34487-F1-v4	25.7	7.2	Caenorhabditis elegans	Uncharacterized	157.73
Tara_Unigene_52	8a1s_F	17.1	7.4	Mus musculus	Perforin-2	111.99
Tara_Unigene_53	8a1s_I	17.9	6.3	Mus musculus	Perforin-2	113.91
Tara_Unigene_54	AF-P34487-F1-v4	25.4	9.6	Caenorhabditis elegans	Uncharacterized	147.1
Tara_Unigene_55	AF-P34487-F1-v4	24.8	10.7	Caenorhabditis elegans	Uncharacterized	145.31
Tara_Unigene_56	AF-P34487-F1-v4	26.3	8.6	Caenorhabditis elegans	Uncharacterized	156.23
Tara_Unigene_57	AF-P34487-F1-v4	26.9	7.4	Caenorhabditis elegans	Uncharacterized	140.86
Pacific_58	AF-P16466-F1-v4	21.3	4.6	Proteus mirabilis	Hemolysin	107.69
Pacific_59	AF-P34487-F1-v4	23.2	5	Caenorhabditis elegans	Uncharacterized	125.14
Pacific_60	6h03_E	18.9	10.9	Homo sapiens	Complement component C8 alpha chain	104.51
Pacific_61	AF-P34487-F1-v4	26	7.6	Caenorhabditis elegans	Uncharacterized	164.96
Pacific_62	AF-P34487-F1-v4	25.8	10.3	Caenorhabditis elegans	Uncharacterized	160.12
Pacific_63	AF-P34487-F1-v4	24.9	6.4	Caenorhabditis elegans	Uncharacterized	133.62
Pacific_64	AF-P34487-F1-v4	24.4	6.6	Caenorhabditis elegans	Uncharacterized	149.09
Pacific_65	AF-P34487-F1-v4	24.2	9.8	Caenorhabditis elegans	Uncharacterized	147.07
Pacific_66	AF-P34487-F1-v4	30.2	8.9	Caenorhabditis elegans	Uncharacterized	175.3
Pacific_67	AF-P16466-F1-v4	19.8	6.7	Proteus mirabilis	Hemolysin	108.36
Pacific_68	AF-P34487-F1-v4	24.2	11	Caenorhabditis elegans	Uncharacterized	124.11
Pacific_69	AF-P34487-F1-v4	25.6	6.2	Caenorhabditis elegans	Uncharacterized	154.08
Pacific_70	AF-P34487-F1-v4	26.3	10.1	Caenorhabditis elegans	Uncharacterized	152.38
Pacific_71	AF-P16466-F1-v4	24.1	6.5	Proteus mirabilis	Hemolysin	123.98
Pacific_72	AF-P34487-F1-v4	25.8	7.2	Caenorhabditis elegans	Uncharacterized	136.17
Pacific_73	AF-P34487-F1-v4	24.8	7.5	Caenorhabditis elegans	Uncharacterized	131.33
Pacific_74	AF-P34487-F1-v4	24.2	5.4	Caenorhabditis elegans	Uncharacterized	150.67
Pacific_75	AF-P34487-F1-v4	24.8	7.5	Caenorhabditis elegans	Uncharacterized	133.07
Pacific_76	6h04_R	22.5	5.9	Homo sapiens	Complement component C9	116.93
Pacific_77	AF-P16466-F1-v4	17.2	6.2	Proteus mirabilis	Hemolysin	96.95
Pacific_78	AF-P34487-F1-v4	26.2	10.6	Caenorhabditis elegans	Uncharacterized	153.16

## Sheet: S7 Full-length Tintinnidorins
Number	Protein name	Sequence ID	Taxonomic annotation1	Dataset	Length [aa]	Molecular weight [Da]	Isolelectric point	PICNIC score (Condensate propensity)	A	G	V	L	I	M	P	F	W	Y	S	Q	T	N	D	E	K	R	H	C
1	Tintinnidorin-1-alpha	Tintinnidorin-1-alpha	Schmidingerella	Single-cell transcriptome	757	81643.4	4.548	0.941247	18.069	13.1034	3.31034	1.24138	0.827586	0.551724	0.827586	1.24138	4.68966	8.55172	9.10345	5.93103	2.89655	3.17241	11.1724	3.86207	7.86207	3.17241	0.413793	0
2	Tintinnidorin-1-beta	Tintinnidorin-1-beta	Schmidingerella	Single-cell transcriptome	749	80760.8	4.542	0.908553	16.0214	13.8852	2.93725	1.2016	0.400534	0.534045	1.06809	0.801068	4.40587	9.74633	10.8144	5.8745	2.93725	1.86916	11.8825	4.27236	7.74366	3.33778	0.267023	0
3	Tintinnidorin-1-gamma	Tintinnidorin-1-gamma	Schmidingerella	Single-cell transcriptome	725	77956.5	4.673	0.921005	14.9273	15.1915	3.03831	1.0568	0.396301	0.660502	0.660502	0.528402	3.83091	11.0964	11.7569	5.41612	1.5852	1.98151	11.7569	4.62351	7.39762	3.83091	0.264201	0
4	Tintinnidorin-2-alpha	Tintinnidorin-2-alpha_NODE_1615_Ty13_rc	Tintinnopsis cylindrica	Single-cell transcriptome	680	72988.8	4.393	0.937569	17.7941	14.7059	2.35294	0.294118	0.294118	0.588235	0.294118	0.441176	4.26471	12.2059	11.9118	4.55882	1.02941	3.38235	12.0588	3.67647	6.32353	3.52941	0.147059	0.147059
5	Tintinnidorin-2-alpha	Tintinnidorin-2-alpha_NODE_1670_Ty13_rc	Tintinnopsis cylindrica	Single-cell transcriptome	671	72205	4.393	0.942371	17.7347	14.307	2.3845	0.298063	0.298063	0.596125	0.298063	0.447094	4.32191	12.0715	11.9225	4.61997	1.04322	3.42772	12.2206	3.72578	6.40835	3.57675	0.149031	0.149031
6	Tintinnidorin-2-alpha	Tintinnidorin-2-alpha_NODE_1837_Ty13	Tintinnopsis cylindrica	Single-cell transcriptome	677	72606.4	4.393	0.938898	17.5775	14.771	2.51108	0.295421	0.295421	0.590842	0.295421	0.443131	4.2836	11.9645	12.1123	4.72674	1.03397	3.10192	12.1123	3.69276	6.35155	3.54505	0.14771	0.14771
7	Tara_Unigene_7	MATOU-v1_103326810_200604	Tintinnida	Tara Oceans (MATOU-v1)	680	75133.9	5.103	0.926721	15.8824	12.6471	3.52941	1.47059	0.735294	0.588235	1.17647	1.17647	5.14706	8.97059	8.08824	5	1.61765	1.91176	12.7941	3.97059	8.67647	4.11765	2.5	0
8	Tara_Unigene_8	MATOU-v1_103334247_200604	Tintinnida	Tara Oceans (MATOU-v1)	753	81054.4	5.846	0.936172	15.5378	15.8035	3.05445	0.796813	0.796813	0.132802	0.398406	0.929615	5.17928	7.70252	9.69456	4.78088	1.32802	3.45286	11.6866	2.92165	8.89774	3.58566	3.18725	0.132802
9	Tara_Unigene_9	MATOU-v1_105193983_200604_rc	Tintinnida	Tara Oceans (MATOU-v1)	753	81441.5	5.14	0.943667	16.4675	13.5458	3.32005	0.664011	0.664011	0.265604	1.06242	0.796813	3.58566	9.96016	11.421	6.90571	1.06242	1.46082	11.8194	3.18725	7.30412	4.64807	1.85923	0
10	Tara_Unigene_10	MATOU-v1_105193984_200604_rc	Tintinnida	Tara Oceans (MATOU-v1)	762	82499.7	5.145	0.946585	15.8793	13.9108	3.28084	0.656168	0.787402	0.262467	1.04987	0.787402	3.54331	10.105	11.2861	7.48031	1.04987	1.44357	11.6798	3.14961	7.48031	4.46194	1.70604	0
11	Tara_Unigene_11	MATOU-v1_112312411_200604_rc	Tintinnida	Tara Oceans (MATOU-v1)	808	85680.6	4.635	0.918346	17.698	14.8515	2.47525	0.371287	0.371287	0.123762	0.866337	0.247525	4.45545	9.90099	11.7574	5.94059	2.35149	2.84653	11.7574	2.84653	6.43564	2.47525	2.22772	0
12	Tara_Unigene_12	MATOU-v1_112312412_33829_rc	Spirotrichea	Tara Oceans (MATOU-v1)	819	87225.8	4.655	0.92477	16.3614	14.652	2.3199	0.4884	0.3663	0.1221	0.610501	0.3663	4.3956	9.52381	12.8205	5.98291	1.7094	4.1514	11.9658	2.6862	5.98291	2.6862	2.6862	0.1221
13	Tara_Unigene_13	MATOU-v1_112369392_33829	Spirotrichea	Tara Oceans (MATOU-v1)	737	80413.1	5.032	0.923201	14.9254	12.3474	2.98507	0.678426	0.407056	0.27137	0.678426	0.814111	4.34193	9.09091	10.1764	5.15604	3.93487	4.34193	11.9403	3.79919	8.68385	2.57802	2.84939	0
14	Tara_Unigene_14	MATOU-v1_116104537_33829_PF13091_rc	Spirotrichea	Tara Oceans (MATOU-v1)	827	87584.4	4.608	0.924607	17.2914	15.1149	2.29746	0.483676	0.362757	0.120919	0.604595	0.241838	4.35308	10.0363	12.3337	5.92503	2.17654	3.26481	11.6082	2.90206	6.40871	2.29746	2.17654	0
15	Tara_Unigene_15	MATOU-v1_15717453_2759	Eukaryota	Tara Oceans (MATOU-v1)	829	89382.4	5.493	0.928546	16.7672	15.199	2.89505	2.89505	0.844391	0.723764	0.723764	0.603136	3.49819	8.92642	7.23764	7.47889	1.68878	1.93004	10.6152	3.86007	8.20265	4.58384	1.3269	0
16	Tara_Unigene_16	MATOU-v1_20464450_200604	Tintinnida	Tara Oceans (MATOU-v1)	793	86028.8	4.903	0.92885	13.9975	15.0063	3.15259	1.13493	0.882724	1.00883	1.13493	0.504414	3.15259	11.7276	10.2144	5.54855	2.26986	2.77427	11.2232	3.657	8.07062	3.657	0.882724	0
17	Tara_Unigene_17	MATOU-v1_22648086_182086_rc	Tintinnida	Tara Oceans (MATOU-v1)	828	87585.3	5.514	0.944166	16.5459	17.029	3.1401	3.01932	1.69082	0.845411	0.603865	1.44928	3.74396	8.21256	7.1256	4.83092	3.1401	1.93237	10.0242	3.50242	9.17874	3.01932	0.966184	0
18	Tara_Unigene_18	MATOU-v1_24808107_33829	Spirotrichea	Tara Oceans (MATOU-v1)	781	83392.6	5.57	0.901842	17.2855	15.493	3.07298	0.512164	0.256082	0.512164	0.768246	0.512164	4.9936	8.57875	10.2433	5.24968	1.28041	2.94494	10.4994	3.45711	8.4507	2.56082	3.32907	0
19	Tara_Unigene_19	MATOU-v1_26342702_33829	Spirotrichea	Tara Oceans (MATOU-v1)	771	83167.7	5.984	0.952228	14.9157	15.8236	3.37224	0.518807	0.907912	0.129702	0.77821	0.907912	4.92866	7.7821	9.07912	5.31777	1.55642	3.37224	11.4137	2.98314	9.07912	3.24254	3.76135	0.129702
20	Tara_Unigene_20	MATOU-v1_26560638_200604	Tintinnida	Tara Oceans (MATOU-v1)	678	74306.5	4.803	0.926309	16.5192	13.2743	3.83481	0.884956	0.737463	0.589971	1.03245	1.03245	5.30973	8.99705	7.9646	4.86726	1.76991	2.50737	13.2743	3.53982	7.66962	3.9823	2.21239	0
21	Tara_Unigene_21	MATOU-v1_26560640_33829	Spirotrichea	Tara Oceans (MATOU-v1)	687	75342.8	4.856	0.936023	16.5939	13.3916	3.63901	0.873362	0.727802	0.727802	1.01892	1.01892	5.5313	8.87918	7.86026	4.94905	1.74672	2.47453	13.1004	3.49345	8.00582	3.93013	2.03785	0
22	Tara_Unigene_22	MATOU-v1_26569547_33829_rc	Spirotrichea	Tara Oceans (MATOU-v1)	766	82460.7	5.889	0.943464	15.7963	15.6658	3.26371	0.391645	0.522193	0.130548	0.652742	0.913838	4.96084	7.5718	9.00783	5.61358	1.69713	3.26371	11.4883	3.00261	8.61619	3.5248	3.7859	0.130548
23	Tara_Unigene_23	MATOU-v1_36502756_200604_rc	Tintinnida	Tara Oceans (MATOU-v1)	806	87457.1	5.689	0.922528	16.129	14.5161	3.10174	3.22581	0.868486	0.248139	0.620347	0.868486	3.59801	8.68486	7.07196	7.19603	1.98511	2.35732	11.1663	3.34988	7.94045	4.34243	2.72953	0
24	Tara_Unigene_24	MATOU-v1_36517248_33829	Spirotrichea	Tara Oceans (MATOU-v1)	777	83056.8	5.707	0.902154	16.3449	15.5727	3.4749	2.9601	1.8018	0.2574	0.900901	0.514801	4.1184	8.36551	7.59331	5.53411	2.4453	2.574	10.4247	3.0888	8.10811	3.3462	2.574	0
25	Tara_Unigene_25	MATOU-v1_36552087_33829	Spirotrichea	Tara Oceans (MATOU-v1)	778	83635.3	5.066	0.932339	13.7532	16.9666	2.9563	2.82776	1.28535	0.128535	0.514139	1.41388	2.44216	9.89717	9.12596	6.94087	1.79949	1.41388	11.3111	3.72751	6.6838	5.14139	1.67095	0
26	Tara_Unigene_26	MATOU-v1_4126401_200604	Tintinnida	Tara Oceans (MATOU-v1)	803	86281.3	5.737	0.896339	15.9402	15.4421	2.24159	0.373599	0.498132	0.871731	0.747198	0.373599	5.72852	7.72105	10.3362	3.73599	1.99253	3.98506	10.9589	3.23786	8.59278	1.74346	5.47945	0
27	Tara_Unigene_27	MATOU-v1_42345162_200604	Tintinnida	Tara Oceans (MATOU-v1)	677	74203.5	4.837	0.918001	17.2821	13.4417	2.95421	1.18168	1.03397	0.590842	1.18168	0.738552	5.613	9.15805	7.23781	5.16987	2.06795	2.21566	12.9985	3.39734	7.53323	3.84047	2.36337	0
28	Tara_Unigene_28	MATOU-v1_44073254_33829	Spirotrichea	Tara Oceans (MATOU-v1)	805	85351	5.156	0.917457	17.2671	17.1429	1.98758	0.496894	0.372671	0.372671	0.621118	0.496894	4.09938	10.3106	10.8075	4.96894	1.11801	1.61491	11.9255	2.73292	7.70186	3.47826	2.48447	0
29	Tara_Unigene_29	MATOU-v1_4580518_200604	Tintinnida	Tara Oceans (MATOU-v1)	768	82889.1	5.884	0.936717	15.4948	15.7552	3.125	0.651042	0.651042	0.130208	0.390625	0.78125	4.94792	7.8125	8.98438	4.94792	1.82292	3.125	11.4583	3.38542	8.72396	3.38542	4.42708	0
30	Tara_Unigene_30	MATOU-v1_50281562_200604_rc	Tintinnida	Tara Oceans (MATOU-v1)	763	82316.4	4.933	0.92982	18.0865	12.713	2.75229	0.917431	0.655308	0.393185	0.78637	0.524246	3.93185	9.04325	10.3539	6.68414	1.83486	2.88336	11.9266	3.27654	6.94626	4.98034	1.17955	0.131062
31	Tara_Unigene_31	MATOU-v1_51405825_33829	Spirotrichea	Tara Oceans (MATOU-v1)	774	83206.5	5.911	0.937627	15.7623	16.0207	3.22997	0.387597	0.516796	0.129199	0.645995	0.904393	4.90956	7.75194	8.91473	5.55556	1.80879	3.22997	11.3695	2.97158	8.52713	3.61757	3.61757	0.129199
32	Tara_Unigene_32	MATOU-v1_51491808_182086_rc	Tintinnida	Tara Oceans (MATOU-v1)	824	87165.5	5.482	0.924108	16.7476	16.9903	3.39806	3.15534	1.09223	0.606796	0.606796	0.728155	4.00485	8.37379	7.03883	5.33981	3.2767	1.82039	10.0728	3.51942	8.98058	3.03398	1.21359	0
33	Tara_Unigene_33	MATOU-v1_52117101_2759_rc	Eukaryota	Tara Oceans (MATOU-v1)	830	89079.9	5.429	0.92352	16.2651	16.0241	2.89157	3.01205	1.20482	0.481928	0.722892	0.60241	3.25301	9.27711	7.59036	7.46988	1.56627	1.68675	10.4819	3.73494	7.95181	4.45783	1.3253	0
34	Tara_Unigene_34	MATOU-v1_56327282_33829	Spirotrichea	Tara Oceans (MATOU-v1)	806	84458.8	5.501	0.940113	16.7494	17.9901	5.45906	1.86104	0.992556	0.124069	0.620347	0.620347	3.97022	8.43672	8.31266	3.84615	1.36476	2.35732	11.0422	2.60546	7.44417	4.21836	1.86104	0.124069
35	Tara_Unigene_35	MATOU-v1_56329447_200604	Tintinnida	Tara Oceans (MATOU-v1)	793	84916.8	5.362	0.901452	17.4023	15.3846	1.76545	0.37831	0.504414	0.630517	0.630517	0.504414	5.92686	8.19672	9.96217	3.7831	2.26986	3.7831	11.0971	3.40479	8.70113	1.76545	3.90921	0
36	Tara_Unigene_36	MATOU-v1_60742859_200604	Tintinnida	Tara Oceans (MATOU-v1)	753	81655	4.945	0.92263	16.2019	12.4834	3.45286	0.929615	0.398406	0.398406	1.59363	0.929615	3.98406	9.42895	11.421	5.57769	2.12483	1.59363	12.3506	3.45286	7.96813	4.38247	1.32802	0
37	Tara_Unigene_37	MATOU-v1_63165789_200604	Tintinnida	Tara Oceans (MATOU-v1)	726	79058.7	4.832	0.914821	14.6006	14.0496	3.44353	1.10193	0.550964	0.964187	1.10193	0.413223	4.6832	10.1928	9.22865	4.82094	3.16804	3.58127	11.2948	4.13223	9.09091	2.61708	0.964187	0
38	Tara_Unigene_38	MATOU-v1_64694368_626734_rc	Schmidingerella	Tara Oceans (MATOU-v1)	783	84530.3	4.826	0.920484	16.7305	13.5377	2.93742	0.893997	0.383142	0.63857	1.27714	0.766284	4.34227	9.57854	9.96169	5.74713	3.32056	2.04342	11.2388	4.08685	8.55683	3.7037	0.255428	0
39	Tara_Unigene_39	MATOU-v1_64764855_33829	Spirotrichea	Tara Oceans (MATOU-v1)	697	76781.4	4.435	0.921696	15.495	13.4864	1.57819	0.573888	0.573888	0.143472	0.573888	0.286944	4.44763	13.4864	11.0473	4.44763	1.14778	3.73027	14.2037	3.15638	7.1736	3.44333	1.0043	0
40	Tara_Unigene_40	MATOU-v1_66097726_33829	Spirotrichea	Tara Oceans (MATOU-v1)	803	86868.3	4.869	0.936956	13.325	15.5666	2.98879	0.996264	0.747198	0.996264	0.996264	0.498132	3.23786	11.7061	11.208	5.10585	2.36613	2.61519	11.0834	3.98506	8.21918	3.36239	0.996264	0
41	Tara_Unigene_41	MATOU-v1_67821397_278980	Nassellaria	Tara Oceans (MATOU-v1)	817	87971.9	5.461	0.939971	17.1359	15.5447	2.57038	2.81518	1.34639	0.611995	0.734394	0.611995	3.30477	9.54712	6.97674	7.09914	1.22399	1.71359	10.7711	3.79437	8.32313	4.28397	1.59119	0
42	Tara_Unigene_42	MATOU-v1_67821398_2759	Eukaryota	Tara Oceans (MATOU-v1)	818	87756.4	5.323	0.944161	16.8704	16.3814	2.81174	2.81174	0.855746	0.611247	0.611247	0.611247	3.17848	10.0244	7.09046	6.47922	1.46699	1.58924	10.8802	3.78973	8.06846	4.40098	1.46699	0
43	Tara_Unigene_43	MATOU-v1_76090277_200604	Tintinnida	Tara Oceans (MATOU-v1)	795	86057.5	5.16	0.904306	15.5975	15.8491	3.14465	1.25786	0.503145	0.251572	0.628931	0.880503	4.02516	9.68553	8.05031	5.66038	2.64151	1.76101	11.6981	3.89937	7.42138	4.40252	2.64151	0
44	Tara_Unigene_44	MATOU-v1_76096597_33829_rc	Spirotrichea	Tara Oceans (MATOU-v1)	752	81243.7	5.856	0.945527	15.8245	14.7606	3.19149	0.797872	0.797872	0.132979	0.664894	0.930851	5.05319	7.57979	9.57447	5.05319	1.46277	3.32447	11.7021	3.05851	8.90957	3.59043	3.45745	0.132979
45	Tara_Unigene_45	MATOU-v1_76104235_200604_rc	Tintinnida	Tara Oceans (MATOU-v1)	748	80856.5	5.028	0.917546	15.6417	14.4385	3.60963	1.47059	1.20321	0.26738	0.668449	0.40107	4.54545	9.49198	8.68984	5.34759	3.74332	2.40642	11.631	3.20856	8.02139	3.47594	1.73797	0
46	Tara_Unigene_46	MATOU-v1_76451601_33829	Spirotrichea	Tara Oceans (MATOU-v1)	793	84901.1	5.009	0.926546	17.5284	16.2673	2.64817	0.882724	0.37831	0.504414	0.630517	0.630517	4.03531	9.96217	9.45776	5.04414	1.38714	1.51324	10.8449	4.66583	6.93569	4.66583	2.01765	0
47	Tara_Unigene_47	MATOU-v1_78334037_200604_rc	Tintinnida	Tara Oceans (MATOU-v1)	800	86549	4.811	0.924722	13.25	15.25	3.625	0.875	0.625	1.125	0.875	0.5	3.25	11.375	11.25	5.125	3	2.625	11.25	3.75	7.375	4	0.875	0
48	Tara_Unigene_48	MATOU-v1_78334038_33829_rc	Spirotrichea	Tara Oceans (MATOU-v1)	791	85618	4.807	0.930745	13.2743	15.1707	3.66625	0.884956	0.632111	1.1378	0.884956	0.505689	3.16056	11.5044	11.2516	5.05689	2.90771	2.65487	11.2516	3.79267	7.33249	4.04551	0.884956	0
49	Tara_Unigene_49	MATOU-v1_82483685_33829	Spirotrichea	Tara Oceans (MATOU-v1)	780	82616.2	5.41	0.938144	16.5385	17.4359	4.10256	1.53846	0.641026	0.128205	0.512821	0.512821	4.48718	8.84615	8.71795	3.84615	1.53846	2.82051	11.5385	2.69231	7.5641	4.10256	2.30769	0.128205
50	Tara_Unigene_50	MATOU-v1_84877473_200604_rc	Tintinnida	Tara Oceans (MATOU-v1)	759	81980.2	5.126	0.943364	17.6548	12.5165	3.29381	0.790514	0.527009	0.395257	0.922266	0.527009	3.95257	8.95916	11.0672	5.40184	1.84453	2.50329	11.9895	3.42556	6.98287	5.40184	1.71278	0.131752
51	Tara_Unigene_51	MATOU-v1_94466259_33829	Spirotrichea	Tara Oceans (MATOU-v1)	758	81796	5.806	0.939981	15.1715	15.6992	3.29815	0.659631	0.791557	0.131926	0.659631	1.05541	5.01319	7.65172	9.23483	4.88127	1.71504	3.43008	11.6095	3.0343	8.31135	3.56201	4.08971	0
52	Tara_Unigene_52	MATOU-v1_96975766_200604_rc	Tintinnida	Tara Oceans (MATOU-v1)	796	85359	5.067	0.899116	15.201	17.4623	2.38693	0.628141	0.251256	0.376884	0.502513	0.879397	4.39698	9.92462	8.79397	4.52261	3.01508	2.63819	11.5578	3.64322	7.41206	3.26633	3.1407	0
53	Tara_Unigene_53	MATOU-v1_96977347_33829_rc	Spirotrichea	Tara Oceans (MATOU-v1)	800	86658.2	5.372	0.902631	16	15.25	3.125	1.625	0.375	0.25	0.625	0.875	3.75	9.5	7.875	6.25	2.125	1.875	11.375	4	7.875	3.75	3.5	0
54	Tara_Unigene_54	MATOU-v1_97005117_33829	Spirotrichea	Tara Oceans (MATOU-v1)	740	79508.1	5.193	0.924379	16.8919	14.3243	3.64865	1.48649	0.945946	0.135135	0.675676	0.540541	4.59459	9.05405	8.51351	4.86486	2.97297	3.37838	11.2162	3.24324	8.51351	2.83784	2.16216	0
55	Tara_Unigene_55	MATOU-v1_97046319_33829	Spirotrichea	Tara Oceans (MATOU-v1)	753	82241.5	4.77	0.928798	13.1474	14.4754	2.92165	1.06242	0.664011	1.06242	1.06242	0.531208	3.18725	11.8194	10.6242	5.44489	2.39044	2.92165	11.8194	4.11687	8.36653	3.58566	0.796813	0
56	Tara_mag_56	TARA_ARC_108_MAG_00311_000000000207	Choreotrichida	Tara Oceans (EUK_SMAGs)	749	80612.5	4.627	0.912179	15.3538	14.8198	2.00267	0.667557	0.534045	0.267023	0.801068	0.934579	3.60481	11.482	12.5501	6.54206	1.2016	3.73832	11.3485	3.20427	6.67557	2.80374	1.46862	0
57	Tara_mag_57	TARA_ARC_108_MAG_00311_000000002985_rc	Choreotrichida	Tara Oceans (EUK_SMAGs)	698	76105.1	4.454	0.899555	15.7593	12.7507	2.43553	0.573066	0.429799	0.143266	1.14613	1.14613	4.29799	11.0315	10.745	6.01719	2.149	6.01719	11.8911	3.29513	6.73352	3.15186	0.286533	0
58	Pacific_58	D1PA_S17C1_TRINITY_DN2222055_c0_g1_i10	NA	North Pacific Gene Catalog	815	87973.8	5.519	0.918395	16.5644	15.5828	2.69939	2.82209	0.736196	0.736196	0.736196	0.613497	3.55828	9.07975	7.11656	7.48466	1.59509	1.71779	10.6748	3.92638	8.22086	4.53988	1.59509	0
59	Pacific_59	D1PA_S18C1_TRINITY_DN2613258_c1_g3_i2	NA	North Pacific Gene Catalog	780	84735.1	5.13	0.923886	14.7436	14.7436	3.46154	0.897436	0.512821	1.02564	0.897436	0.512821	3.58974	10.7692	9.61538	5.76923	2.30769	3.07692	11.1538	3.46154	7.17949	3.84615	2.4359	0
60	Pacific_60	G1PA_S13C1_3um_TRINITY_DN1937989_c3_g2_i1	NA	North Pacific Gene Catalog	825	88767.6	5.335	0.924683	16.3636	15.8788	3.0303	2.78788	1.21212	0.606061	0.606061	0.606061	3.27273	9.33333	7.15152	7.63636	1.45455	1.69697	10.6667	3.87879	8.12121	4.36364	1.33333	0
61	Pacific_61	G1PA_S13C1_3um_TRINITY_DN1937989_c3_g2_i5	NA	North Pacific Gene Catalog	812	87134.9	5.168	0.937428	16.9951	15.6404	3.07882	2.83251	1.10837	0.615764	0.615764	0.492611	3.44828	9.35961	7.26601	7.38916	1.47783	1.84729	10.8374	3.69458	8.12808	4.18719	0.985222	0
62	Pacific_62	G2PA.S11C1.15m.3um.A_TRINITY_DN1115211_c0_g1_i2	NA	North Pacific Gene Catalog	751	81496.9	5	0.924256	16.3782	12.2503	3.59521	0.932091	0.532623	0.399467	1.59787	0.798935	3.99467	9.05459	10.9188	5.85885	1.99734	1.86418	12.3835	3.46205	7.98935	4.39414	1.59787	0
63	Pacific_63	G2PA.S11C1.15m.3um.A_TRINITY_DN1115211_c0_g1_i4	NA	North Pacific Gene Catalog	756	81988.4	5.057	0.913466	16.2698	12.3016	3.57143	0.925926	0.529101	0.396825	1.5873	0.793651	3.96825	8.99471	11.2434	5.82011	1.85185	1.85185	12.3016	3.43915	7.93651	4.36508	1.85185	0
64	Pacific_64	G2PA.S15C1.15m.3um_TRINITY_DN3888375_c6_g2_i5	NA	North Pacific Gene Catalog	803	86809.2	4.822	0.920431	13.325	15.5666	2.98879	0.996264	0.747198	0.996264	0.996264	0.498132	3.11333	11.8306	11.208	5.23039	2.49066	2.61519	11.0834	3.98506	8.09465	3.36239	0.871731	0
65	Pacific_65	G2PA.S15C1.15m.3um_TRINITY_DN3888375_c6_g2_i8	NA	North Pacific Gene Catalog	798	86311.7	4.822	0.933679	13.4085	15.2882	3.00752	1.00251	0.75188	1.00251	1.00251	0.501253	3.13283	11.6541	11.2782	5.26316	2.50627	2.63158	11.1529	4.01003	8.14536	3.38346	0.877193	0
66	Pacific_66	G3PA.UW23_TRINITY_DN158_c0_g1_i8	NA	North Pacific Gene Catalog	742	80442.6	5.096	0.938226	16.3073	14.4205	2.02156	0.404313	0.673854	0.134771	0.539084	0.404313	4.71698	9.83827	11.3208	5.25606	1.07817	2.29111	12.938	2.96496	7.4124	3.77358	3.50404	0
67	Pacific_67	G3PA.UW25_TRINITY_DN438122_c2_g1_i7	NA	North Pacific Gene Catalog	751	81505.9	5.028	0.913777	16.3782	12.2503	3.59521	0.932091	0.532623	0.399467	1.59787	0.798935	3.99467	9.05459	10.9188	5.7257	1.99734	1.86418	12.3835	3.46205	7.98935	4.39414	1.73103	0
68	Pacific_68	G3PA.UW30_TRINITY_DN20668_c0_g1_i1	NA	North Pacific Gene Catalog	751	81512.9	5	0.912896	16.245	12.2503	3.59521	0.932091	0.532623	0.399467	1.59787	0.798935	3.99467	9.05459	11.0519	5.85885	1.99734	1.86418	12.3835	3.46205	7.98935	4.39414	1.59787	0
69	Pacific_69	G3PA.UW32_TRINITY_DN17505_c0_g1_i1	NA	North Pacific Gene Catalog	754	81792.2	5	0.915271	16.313	12.3342	3.5809	0.928382	0.530504	0.397878	1.59151	0.795756	3.97878	9.01857	11.008	5.83554	1.85676	1.85676	12.4668	3.44828	7.95756	4.37666	1.72414	0
70	Pacific_70	G3PA.UW32_TRINITY_DN17505_c0_g1_i2	NA	North Pacific Gene Catalog	754	81879.3	5	0.914777	16.1804	12.2016	3.5809	0.928382	0.530504	0.397878	1.59151	0.795756	3.97878	9.01857	11.1406	5.96817	1.85676	1.85676	12.4668	3.44828	7.95756	4.37666	1.72414	0
71	Pacific_71	G3PA.UW42_TRINITY_DN66051_c0_g1_i9	NA	North Pacific Gene Catalog	762	82384.6	5.159	0.93368	15.6168	15.0919	2.09974	0.393701	0.656168	0.131234	0.393701	0.262467	4.72441	10.105	11.2861	4.59318	1.83727	2.75591	12.5984	2.88714	7.61155	3.41207	3.54331	0
72	Pacific_72	G3PA.UW43_TRINITY_DN138557_c0_g1_i4_rc	NA	North Pacific Gene Catalog	751	81505.9	5.028	0.926648	16.3782	12.2503	3.59521	0.932091	0.532623	0.399467	1.59787	0.798935	3.99467	9.05459	10.9188	5.7257	1.99734	1.86418	12.3835	3.46205	7.98935	4.39414	1.73103	0
73	Pacific_73	G3PA.UW47_TRINITY_DN16882_c0_g2_i6	NA	North Pacific Gene Catalog	751	81505.9	5.028	0.91426	16.3782	12.2503	3.59521	0.932091	0.532623	0.399467	1.59787	0.798935	3.99467	9.05459	10.9188	5.7257	1.99734	1.86418	12.3835	3.46205	7.98935	4.39414	1.73103	0
74	Pacific_74	G3PA.UW49_TRINITY_DN37817_c0_g1_i1_rc	NA	North Pacific Gene Catalog	759	82214.2	4.942	0.924781	16.8643	12.78	2.7668	0.790514	0.658762	0.263505	0.922266	0.527009	3.82082	9.74967	10.8037	8.03689	1.97628	1.71278	12.1212	3.0303	7.77339	3.68906	1.71278	0
75	Pacific_75	G3PA.UW5_TRINITY_DN1972_c0_g2_i4	NA	North Pacific Gene Catalog	751	81593	5.028	0.91426	16.245	12.1172	3.59521	0.932091	0.532623	0.399467	1.59787	0.798935	3.99467	9.05459	11.0519	5.85885	1.99734	1.86418	12.3835	3.46205	7.98935	4.39414	1.73103	0
76	Pacific_76	G3PA.UW53_TRINITY_DN80472_c1_g2_i2	NA	North Pacific Gene Catalog	751	81482.9	5	0.913407	16.3782	12.2503	3.59521	0.932091	0.532623	0.399467	1.59787	0.798935	3.99467	9.05459	11.0519	5.85885	1.86418	1.86418	12.3835	3.46205	7.98935	4.39414	1.59787	0
77	Pacific_77	G3PA.UW63_TRINITY_DN6510_c0_g1_i5	NA	North Pacific Gene Catalog	758	82034.1	4.944	0.932029	17.0185	12.6649	2.90237	0.923483	0.527704	0.263852	0.923483	0.527704	3.82586	9.76253	11.0818	7.78364	1.71504	1.71504	12.1372	3.0343	7.91557	3.69393	1.58311	0
78	Pacific_78	G3PA.UW8_TRINITY_DN1790706_c0_g1_i1_rc	NA	North Pacific Gene Catalog	759	81892	5.282	0.928264	16.6008	13.9657	3.29381	0.922266	0.527009	0.263505	1.05402	0.658762	3.68906	9.74967	11.1989	6.58762	1.05402	1.31752	11.726	3.16206	7.24638	4.61133	2.37154	0

## Sheet: S8 Protein compositions
Protein/Database name	A	G	V	L	I	M	P	F	W	Y	S	Q	T	N	D	E	K	R	H	C
Tintinnidorin-1-alpha	18.069	13.1034	3.31034	1.24138	0.827586	0.551724	0.827586	1.24138	4.68966	8.55172	9.10345	5.93103	2.89655	3.17241	11.1724	3.86207	7.86207	3.17241	0.413793	0
Tintinnidorin-1-beta	16.0214	13.8852	2.93725	1.2016	0.400534	0.534045	1.06809	0.801068	4.40587	9.74633	10.8144	5.8745	2.93725	1.86916	11.8825	4.27236	7.74366	3.33778	0.267023	0
Tintinnidorin-1-gamma	14.9273	15.1915	3.03831	1.0568	0.396301	0.660502	0.660502	0.528402	3.83091	11.0964	11.7569	5.41612	1.5852	1.98151	11.7569	4.62351	7.39762	3.83091	0.264201	0
Schmidingerella proteome	7.6219	5.65435	5.5458	8.80012	5.04673	4.27608	3.83269	4.16627	0.904659	2.79922	7.71733	6.56554	5.1388	4.44782	5.33507	6.77234	6.46988	5.42201	1.99688	1.48655
Swiss-Prot	8.25663	7.07385	6.85706	9.64998	5.90854	2.41234	4.74712	3.86954	1.10526	2.92472	6.65815	3.93203	5.36534	4.06352	5.46318	6.71775	5.79968	5.52854	2.2789	1.38787
Tintinnidorin proteins	16.0659	14.5747	3.07137	1.16745	0.680148	0.453299	0.877702	0.683407	4.1313	9.58286	9.84621	5.64943	1.95544	2.52665	11.6676	3.44692	7.83358	3.77239	1.99054	0.0231496
Spidroin_MaSp1_P19837	31.6667	48.3333	0	3.33333	0	0	0	0	0	5	0	11.6667	0	0	0	0	0	0	0	0
Spidroin_MasSp2_P46804	16.6667	40	0	0	0	0	18.3333	0	0	6.66667	3.33333	13.3333	0	0	0	0	0	1.66667	0	0
Fibroin_Heavy_chain_P05790	8.33333	3.33333	10	3.33333	10	1.66667	0	5	0	5	6.66667	5	10	6.66667	10	6.66667	1.66667	3.33333	0	3.33333
Fibroin_Light_chain_P21828	11.6667	1.66667	8.33333	6.66667	11.6667	1.66667	5	1.66667	1.66667	5	11.6667	1.66667	5	3.33333	13.3333	1.66667	5	3.33333	0	0
Mussel_Mefp-1_Q25460	3.33333	1.66667	5	6.66667	0	0	18.3333	0	0	15	10	1.66667	10	1.66667	1.66667	1.66667	20	1.66667	1.66667	0

## Sheet: S9 Linkers length
Number	Protein name	Sequence_ID	L1	L2	L3	L4	L5
1	Tintinnidorin-1-alpha	Tintinnidorin-1-alpha	66	21	27	25	60
2	Tintinnidorin-1-beta	Tintinnidorin-1-beta	13	18	81	18	60
3	Tintinnidorin-1-gamma	Tintinnidorin-1-gamma	13	17	45	18	52
4	Tintinnidorin-2-alpha	Tintinnidorin-2-alpha_NODE_1615_Sr_ci_Ty13_rc	15	17	33	12	36
5	Tintinnidorin-2-alpha	Tintinnidorin-2-alpha_NODE_1670_Sr_ci_Ty13_rc	15	17	33	12	36
6	Tintinnidorin-2-alpha	Tintinnidorin-2-alpha_NODE_1837_Sr_ci_Ty13	15	17	33	12	36
7	Tara_Unigene_7	MATOU-v1_103326810_200604	11	13	30	26	44
8	Tara_Unigene_8	MATOU-v1_103334247_200604	39	22	37	37	58
9	Tara_Unigene_9	MATOU-v1_105193983_200604_rc	42	18	62	32	62
10	Tara_Unigene_10	MATOU-v1_105193984_200604_rc	42	18	68	32	65
11	Tara_Unigene_11	MATOU-v1_112312411_200604_rc	35	19	77	38	72
12	Tara_Unigene_12	MATOU-v1_112312412_33829_rc	35	19	63	44	91
13	Tara_Unigene_13	MATOU-v1_112369392_33829	17	13	39	24	56
14	Tara_Unigene_14	MATOU-v1_116104537_33829_PF13091_rc	35	19	77	38	91
15	Tara_Unigene_15	MATOU-v1_15717453_2759	83	21	51	20	76
16	Tara_Unigene_16	MATOU-v1_20464450_200604	40	8	70	35	92
17	Tara_Unigene_17	MATOU-v1_22648086_182086_rc	13	21	83	23	83
18	Tara_Unigene_18	MATOU-v1_24808107_33829	37	21	78	20	80
19	Tara_Unigene_19	MATOU-v1_26342702_33829	39	22	38	37	63
20	Tara_Unigene_20	MATOU-v1_26560638_200604	11	13	30	26	36
21	Tara_Unigene_21	MATOU-v1_26560640_33829	11	13	30	26	45
22	Tara_Unigene_22	MATOU-v1_26569547_33829_rc	39	22	38	37	62
23	Tara_Unigene_23	MATOU-v1_36502756_200604_rc	82	13	35	31	68
24	Tara_Unigene_24	MATOU-v1_36517248_33829	13	10	39	20	73
25	Tara_Unigene_25	MATOU-v1_36552087_33829	68	22	35	25	60
26	Tara_Unigene_26	MATOU-v1_4126401_200604	38	24	79	25	77
27	Tara_Unigene_27	MATOU-v1_42345162_200604	11	13	29	21	36
28	Tara_Unigene_28	MATOU-v1_44073254_33829	44	19	85	34	84
29	Tara_Unigene_29	MATOU-v1_4580518_200604	38	22	36	37	65
30	Tara_Unigene_30	MATOU-v1_50281562_200604_rc	45	25	48	34	71
31	Tara_Unigene_31	MATOU-v1_51405825_33829	48	22	38	37	61
32	Tara_Unigene_32	MATOU-v1_51491808_182086_rc	13	21	83	20	80
33	Tara_Unigene_33	MATOU-v1_52117101_2759_rc	87	21	55	26	77
34	Tara_Unigene_34	MATOU-v1_56327282_33829	35	23	45	36	54
35	Tara_Unigene_35	MATOU-v1_56329447_200604	34	23	80	24	77
36	Tara_Unigene_36	MATOU-v1_60742859_200604*2SP	46	18	62	33	61
37	Tara_Unigene_37	MATOU-v1_63165789_200604	5	18	85	20	45
38	Tara_Unigene_38	MATOU-v1_64694368_626734_rc	13	18	81	18	82
39	Tara_Unigene_39	MATOU-v1_64764855_33829	25	23	36	24	50
40	Tara_Unigene_40	MATOU-v1_66097726_33829	46	8	69	33	91
41	Tara_Unigene_41	MATOU-v1_67821397_278980	86	21	55	21	76
42	Tara_Unigene_42	MATOU-v1_67821398_2759	86	21	55	26	72
43	Tara_Unigene_43	MATOU-v1_76090277_200604	82	13	34	22	68
44	Tara_Unigene_44	MATOU-v1_76096597_33829_rc	38	22	37	37	61
45	Tara_Unigene_45	MATOU-v1_76104235_200604_rc	13	13	39	21	82
46	Tara_Unigene_46	MATOU-v1_76451601_33829	77	23	42	21	72
47	Tara_Unigene_47	MATOU-v1_78334037_200604_rc	40	8	80	37	89
48	Tara_Unigene_48	MATOU-v1_78334038_33829_rc	40	8	71	37	89
49	Tara_Unigene_49	MATOU-v1_82483685_33829	34	23	46	35	50
50	Tara_Unigene_50	MATOU-v1_84877473_200604_rc	45	25	48	34	70
51	Tara_Unigene_51	MATOU-v1_94466259_33829	38	22	41	37	55
52	Tara_Unigene_52	MATOU-v1_96975766_200604_rc	79	13	31	22	72
53	Tara_Unigene_53	MATOU-v1_96977347_33829_rc	88	13	35	25	68
54	Tara_Unigene_54	MATOU-v1_97005117_33829	13	10	39	20	72
55	Tara_Unigene_55	MATOU-v1_97046319_33829	59	8	15	33	82
56	Tara_Unigene_56	TARA_ARC_108_MAG_00311_000000000207	40	18	56	23	60
57	Tara_Unigene_57	TARA_ARC_108_MAG_00311_000000002985_rc	25	16	23	14	51
58	Pacific_58	D1PA_S17C1_TRINITY_DN2222055_c0_g1_i10	85	21	51	20	76
59	Pacific_59	D1PA_S18C1_TRINITY_DN2613258_c1_g3_i2	40	8	70	35	76
60	Pacific_60	G1PA_S13C1_3um_TRINITY_DN1937989_c3_g2_i1	87	21	55	26	76
61	Pacific_61	G1PA_S13C1_3um_TRINITY_DN1937989_c3_g2_i5	87	21	55	26	76
62	Pacific_62	G2PA.S11C1.15m.3um.A_TRINITY_DN1115211_c0_g1_i2	46	18	62	33	61
63	Pacific_63	G2PA.S11C1.15m.3um.A_TRINITY_DN1115211_c0_g1_i4	46	18	62	33	61
64	Pacific_64	G2PA.S15C1.15m.3um_TRINITY_DN3888375_c6_g2_i5	40	8	74	33	91
65	Pacific_65	G2PA.S15C1.15m.3um_TRINITY_DN3888375_c6_g2_i8	40	8	74	28	91
66	Pacific_66	G3PA.UW23_TRINITY_DN158_c0_g1_i8	35	18	54	37	56
67	Pacific_67	G3PA.UW25_TRINITY_DN438122_c2_g1_i7	46	18	62	33	61
68	Pacific_68	G3PA.UW30_TRINITY_DN20668_c0_g1_i1	46	18	62	33	61
69	Pacific_69	G3PA.UW32_TRINITY_DN17505_c0_g1_i1	46	18	62	33	61
70	Pacific_70	G3PA.UW32_TRINITY_DN17505_c0_g1_i2	46	18	62	33	61
71	Pacific_71	G3PA.UW42_TRINITY_DN66051_c0_g1_i9	35	18	54	37	56
72	Pacific_72	G3PA.UW43_TRINITY_DN138557_c0_g1_i4_rc	46	18	62	33	61
73	Pacific_73	G3PA.UW47_TRINITY_DN16882_c0_g2_i6	46	18	62	33	61
74	Pacific_74	G3PA.UW49_TRINITY_DN37817_c0_g1_i1_rc	44	20	65	33	57
75	Pacific_75	G3PA.UW5_TRINITY_DN1972_c0_g2_i4	46	18	62	33	61
76	Pacific_76	G3PA.UW53_TRINITY_DN80472_c1_g2_i2	46	18	62	33	61
77	Pacific_77	G3PA.UW63_TRINITY_DN6510_c0_g1_i5	44	20	63	33	58
78	Pacific_78	G3PA.UW8_TRINITY_DN1790706_c0_g1_i1_rc	42	18	64	32	65

## Sheet: S10 Composition statistics
Amino acid	Modules Mean	Linkers Mean	Mean Difference	Modules Variance	Linkers Variance	Wilcoxon_p	Wilcoxon_FDR	Levene_p	Levene_FDR
A	0.170413	0.150369	0.0200436	8.65819e-05	0.000832424	3.13144e-08	5.69352e-08	5.02197e-08	9.13086e-08
G	0.0874872	0.272692	-0.185205	2.71707e-05	0.00166402	3.42983e-27	3.42983e-26	7.57522e-17	3.78761e-16
V	0.0229846	0.0223603	0.000624359	1.45247e-05	0.000196869	0.354094	0.393438	2.72118e-15	1.08847e-14
L	0.00792949	0.0123872	-0.00445769	1.72065e-05	0.000267265	0.463085	0.487458	8.34412e-06	1.28371e-05
I	0.00526154	0.00522051	4.10256e-05	2.66993e-06	4.49494e-05	0.00683857	0.00976938	3.86983e-06	6.44972e-06
M	0.00376923	0.00315641	0.000612821	2.05474e-05	1.31022e-05	0.578557	0.578557	0.299501	0.374376
P	0	0.00801282	-0.00801282	0	4.25378e-05	1.01951e-22	3.39838e-22	8.53184e-22	8.53184e-21
F	0.00572051	0.00298974	0.00273077	1.18991e-05	3.34004e-05	2.4913e-08	4.98261e-08	0.531396	0.559364
W	0.0544923	0.0229577	0.0315346	6.69485e-05	9.87118e-05	2.58906e-25	1.03562e-24	0.643137	0.643137
Y	0.0935551	0.103688	-0.0101333	5.78625e-05	0.00122286	0.209841	0.279788	1.49213e-10	3.73033e-10
S	0.115549	0.0712205	0.0443282	0.00013647	0.00127817	8.73624e-15	1.94139e-14	8.92999e-25	1.786e-23
Q	0.0518064	0.063309	-0.0115026	3.02009e-05	0.000513715	6.4214e-06	9.87907e-06	1.12906e-09	2.50902e-09
T	0.0144897	0.0190692	-0.00457949	4.16692e-05	0.000225415	0.334106	0.393066	7.81179e-09	1.56236e-08
N	0.0282628	0.0197436	0.00851923	6.15335e-05	0.000210743	3.41812e-07	5.69686e-07	9.76562e-05	0.000139509
D	0.167673	0.0475256	0.120147	1.69778e-05	0.000293914	3.20554e-27	3.42983e-26	1.4653e-11	4.18658e-11
E	0.0455295	0.0186974	0.0268321	3.74109e-05	7.4628e-05	3.31878e-26	2.21252e-25	0.0799088	0.106545
K	0.0675718	0.101632	-0.0340603	4.8361e-05	0.000495948	1.33084e-19	3.32709e-19	2.38418e-13	7.94725e-13
R	0.0524308	0.0127487	0.0396821	9.15666e-05	0.000155958	2.15964e-25	1.03562e-24	0.422262	0.46918
H	0.0050359	0.0421744	-0.0371385	9.09843e-06	0.000817524	4.97979e-21	1.4228e-20	5.82273e-17	3.78761e-16
C	0	5.12821e-05	-5.12821e-05	0	2.05128e-07	0.323555	0.393066	0.318879	0.375152

[truncated: 4 more sheets: S11 Modules composition, S12 Linkers composition, S13 Modules similarity, S14 Global distribution]
