# Supplementary material for: Self-assembling proteins compose the chemically resistant shell biomaterial of planktonic tintinnid ciliates
Source: Nat Commun. 2026 Jun 13;17:7507. doi: 10.1038/s41467-026-74402-4 (PMC13408134; doi:10.1038/s41467-026-74402-4)
Supplement: Supplementary file 5 — Supplementary Data 15 [file 41467_2026_74402_MOESM5_ESM.zip]

Archive with 3 entries (2 files):
- Tintinnidorin_sequences/
- Tintinnidorin_sequences/Tintinnidorin_sequences.fasta
- Tintinnidorin_sequences/Tintinnidorin_sequences.translated.fasta
