# Supplementary material for: Self-assembling proteins compose the chemically resistant shell biomaterial of planktonic tintinnid ciliates
Source: Nat Commun. 2026 Jun 13;17:7507. doi: 10.1038/s41467-026-74402-4 (PMC13408134; doi:10.1038/s41467-026-74402-4)
Supplement: Supplementary file 5 — Supplementary Data 15 [file 41467_2026_74402_MOESM5_ESM.zip › Tintinnidorin_sequences/Tintinnidorin_sequences.fasta]

>Tintinnidorin-1-alpha
ATGAAATTCGCATTCGCTGCTGCACTCATTGCCGCTGCCTCTGCCGTTGAGGTTGAGTGGCAGGGTGGCTACTCTGCTCCCTCCTACGGTGGCTACGGCTCCAAGGGATCTTACGCCAAGGTCAGCTACCAGCCCGTGACCAAGGTCGTCCAGCCCGCCCGCCGCGCCGAGGCTGCTTCCGCCGCTTACGGCAGAAACGCCGAGAAGCGCACCGTCTCCGACTGGGACGCTTGGGGCCGCGATCAGGACCTCGCCATCGATGAGTCCTACGGCAAGACCAAGGCTAAGTCCTACGCCGCTGAGTCCTACGATGAATGGGACAACAAGGACGACGACAAGTGGGGCGCCCAGGCTTGGGGCAAGGACCGCGACATGCGTGGTGCTTCTTCCAAGGCCAGCGTTGCTTCCGCTGCTGACTACGAACAGTACGGCCAGGCCTACGGTGGCAAGCAGGGCTACCAGGGCTACGACTCCTACGGTGCTGGCTACGGCTCCAAGGGCTACGGCTCCAAGGGCTACGGCTCCAAGGGCTACGGTGGCTCTGCCTCCTACGGCGGCAAGGTCGGCTACGGCGGCCAGGCCTACGGTGCCGACAAGCAGGCTGGTGCTTCCGTCTCCAAGGCTGCTGCCAAGAGCGCTTACGACAACGATGAGTGGGCCAAGCAGGCTTACGGCTCTGACTACGACAGCAGATGGGGCAAGTCCTACGACTCTGTCGAGGCCCGCTCCTACGACAACGAGCACTACGCTCGCGAGGTCCAGGCTGATGACGACCAGTGGGCCGAGGACTACGACAGATACGACTCCGGCGATGCTGATGAGTACGGCAAGGGTGCCTCCAGCTCCGCCAAGGGTGGCAAGGGTGGCTACGGCCTTTACGGCAAGGGTGGCGACTACAAGGCCGCTTCCGCCGGCTACGGTGCTGACTACGACAGCCGCTCCCGCTCCGACTGGGACGCCTATGGCCGCGATCAGGACTTCCATGAGAAGGTCTCTTACGACCAGACCCGCGCCAAGGCCTACGCCGCCGAGTCTTACGATGAGTGGGACAACGAGGACAACGACAAGTGGGGTGCTCAGGCTTGGGGCAAGGACCGCGATGTCCTCGGATCCTCCTCCTACGGCAAGGCCGCCTCCTCTGGCAAGTACGGCCAGTACGGCGCCGGCTAAAGCTCCAAGGGCTACGGCAAGGCTAACCAGGGCTCCTCCTGGGAGGGTGCCTCCAAGGCCGGTGCTCAGTCCACCATGGGCTACGATAACGACGAGTGGGCCAAGCAGGCCTACGGTGCCGACTCTGACTCCAGATGGGGCAAGTCTTACGACTCCGTCAGCGCTCGCTCTTACGATAACGAGAAGTACGCCAGATGGCTCCAGGCCGACGATGACCAGTGGGCTGAGGACTACGACAGATACGACTCTGGTGACATGAACGCCCGCAAGAATGGCGCTTCCGTCTGGACCGACGCCAACGGCTACGGCAAGGGTGTCGGCTACGGCTACGGTGCCAAGGGTGGCGAGTACGACGCCGCTTCCGCTGGTAAGGCCACCGGCTACTGGGGCAAGTCTGGCTCCGACTGGGATGCCTATGGCCGCGACCAGGACCTCGAGGTCGATGAGTCCTACGAGGCCACCTGGGCCAAGTCCTACGACGCCGAGTCCTATGACGAATGGGACAACAAGGACGACGATAAGTGGGGCGCCCAGGCTTGGGGCAAGGACAGAGACCTCTATGGCGCCTCCTCCTACGGCCGCGCCGCCTCTGAGGGCGACGCCGACAAGCTTGGCTACGGCTCTGCTCAGAGCTACGGTTCCAAGGCCTCCGGCTCCTACGGCGCTGGCATTGGCGGCTATGGCGGCTATGGCGGCGCCTCTGGTGCCTACGGCAGCAAGAGCTACGGCTCCCAGGCTGGCTACGGCCAGGCTTCCGCCAAGGACTACGGCGCGTCTGCTGAGCAGGGCGCTTCTGTCAGCGGCTACGACAACGACGAGTGGGCCAAGCAGGCTTACGGCTCCGACTTCGACTCCAGATGGGGCAAGTCCTACGACTCCGTCGCCGCCAACTCTTACGATGATGAGCAGTACGCCCGCAAGGTCCGTGCTGACGACGACATGTGGGCTGAGGACTACGATCAGCGCTCCGAGAGAGATGCCGATACCTACGACCAGGGCGCCTCTGCTGAGTACCAGCAGCCCCAGGTCACATAGACCACCTACAAGCCTCAGGTCCAGTACGGCAGCTACGGCAGCTATGGCGGCTACGGCCAGGGCTGGTGA
>Tintinnidorin-1-beta
ATGAAATTCGCATTCGCTGCTGCTCTCATCGCTGCTGCCAACGCTGTCGATGTTGAGTCCTGGGGCTCCCCCGCTCCCGCCCCCGTCTACGGTGGTTACGGCAAGAGAGGATCTTACGCCAAGGTCTCCTACAAGCCCGTCACCAAGGTTGTTCAGCCCGCCAAGGAGCAGAACAAGGCCTCCGCCGACTACTCTCAGGGTTACCAGATGCAAAAGACCTCCGACTGGGATGCCTGGGGCCGCGATCAGGACCTCGCCATCGACGAGTCCTACGGCAAGACCACCGCCAAGTCTTACACTGCCGAGTCCTACGACGAGTGGGACAACGCTGATGATGACAAGTGGGGCGCCCAGGCTTGGGGCAAGGACCGCGATCTCTCCGCTGCCTCTTCCTACGGCCGCGATGCCTCCGTGAGCGCCTCCAAGGGCAAGAAGCTCGCGACCGACCGCGCCGACTGGGAGGGTGGTGCTGCCATGAGCGGCTACGACAACGACGAGTGGGCCAAGCAGGCTTACGGCTCCGACTACGACTCCAGATGGGGCAAGTCTTACGATTCCGTTGCCGCCAGATCCTACGACAACGAGCACTACGCCCGTGAGGTCCGCGCCGACGACGACCAGTGGGCTGAGGACTACGACACCACCTGGGCTGGCAAGTCTGACGCTTACGGTCAGGGTGCCTCCGCTGACGCTTCCGTCGGCAAGGGCTGGGGTGGCAAGCGCGTCACCAAGAAGCAGGCTTCCGCTGGTGCTGGCCGCGAATACTGGGGTGGCGATGCCGAGGACTGGGATGCCTATGGCCGCGATCAGGACTTCCATGAGAAGGTCTCCTACGACACCACCACGGCCAAGTCTTACTCCGCCGAGTCTTACGATGAGTGGGACAACACTGACGCCGACAAGTGGGGCGCTCAGGCTTGGGGCAAGGACAGAGATGTCCAGGGTGCCTCCTCCTACGGCCGCAAGGCTTCCTCCAACAAGGATACCTCCGACAAGTACGGCTACGCCAAGGGCTACGGTGGTGCTTCCGCCGGTGCCTACGGTCAGGCTGGTGCCTACGGCCAGGCTGGTGCCTACGGCGCCAAGGGTGGCTACGGCTCCAAGGGTGGCTACGGCGCTCAGGGCTACGGCGCTCAGGGCTCCTACGGTGCCAAGAGCCAGTACGGTGCCAAGCAGGCCTACGCCAAGGGCTCCGAGGCCACCAACTGGCAGGGTGCTTCCGCCGACAAGTCCGCCTCCAAGGTTGCCTACGACAACGACGCCTTCGCCAAGCAGGCTTACGGCTCTGACTCCGACACCAGATGGGGCAAGTCCTACGACTCCGTCTCTGCTCGCTCCTACCAGAACGAGAAGTACGCCAGATGGCTCCAGGCCGACGATGACCAGTGGGCTGAGGACTACGACAAGTTCGAGAACGACGACTCTGGTGCCTACGGCAAGGCCGCCTCCTACTGGGGACCTGGCCAGGCTAAGGGCTGGGGCGCCAAGGGTGAGCTCGACGCCGCCTCCAAGGCCGGCCAGGCTGGCTACTGGGGCAAGACCGGCTCCGACTGGGATGCCTATGGCCGCGATCAGGACCTCGAGGTCGATGAGTCCTACGAGGCCACCTGGGCCAAGTCCTACGACGCCGAGTCCTATGACGAATGGGACAACAAGGACGACGATAAGTGGGGCGCCCAGGCTTGGGGCAAGGACAGAGACCTCTATGGCGCCTCCTCCTACGGCCGCGCCGCCTCTGAGGGCGACGCCGACAAGCTTGGCTACGGCTCTGCTCAGAGCTACGGTTCCAAGGCCTCCGGCTCCTACGGCGCTGGCATTGGCGGCTATGGCGGCTATGGCGGCGCCTCTGGTGCCTACGGCAGCAAGAGCTACGGCTCCCAGGCTGGCTACGGCCAGGCTTCCGCCAAGGACTACGGCGCGTCTGCTGAGCAGGGCGCTTCTGTCAGCGGCTACGACAACGACGAGTGGGCCAAGCAGGCTTACGGCTCCGACTTCGACTCCAGATGGGGCAAGTCCTACGACTCCGTCGCCGCCAACTCTTACGATGATGAGCAGTACGCCCGCAAGGTCCGTGCTGACGACGACATGTGGGCTGAGGACTACGATCAGCGCTCCGAGAGAGATGCCGATACCTACGACCAGGGCGCCTCTGCTGAGTACCAGCAGCCCCAGGTCACATAGACCACCTACAAGCCTCAGGTCCAGTACGGCAGCTACGGCAGCTATGGCGGCTACGGCCAGGGCTGGTGA
>Tintinnidorin-1-gamma
ATGAAATTCGCATTCGCTGCCGCTCTCATCGTGGCTGTCAACGCCGTCGACATCGACTCCTGGGGCAAGAAGGGAGGCTCCTTCGCCAAGGTCTCCTACGAGCCTGTCACCAAGGTCGTCCAGCCCGCCGCTGAGCAGAACGCCGCTTCTGCCGGTGCCGGCAAAGAGTCCTCCTACCTCAACTCCTCCGACTGGGATGCCTGGGGCCGCGATTAGGATCTCGCCATCGACGAGTCCTACGGCAAGACCTCCGCCAAGTCCTACAAGGCTGAGTCCTACGACGAGTGGGACAACGCAGATGACGACAAGTGGGGCGCTCAGGCCTGGGGCAAGGACCGCGATCTCACCGGTGCTTCCTCCAAGAACGCTGATGCCTCCACCAGCTCTGCCAAGGGCAAGAAGCTTGCGACCGCCAAGGCCGACTGGGCTGGTGTCGCTCAGGTTCAGGGCTACGACAACGACGAGTGGGCCAAGCAGGCCTACGGCGCCGACAGCGACAGCAGATGGGGCAAATCTTACGACTCCGTCGAGGCCAGATCCTACGACAACGAGCATTACGCTCGCGAGGTCCAGGCTGATGACGACCAGTGGGCTGAGGACTACGACTCCAGCTGGAATGGCAAGGCTGGTGCGTACGGCAAGGGCGCTTCCGCCAACGCCGCCACCGGCTCCGGCTGGGGCAAGTCCGTCGACTACAAGAAGGCCTCCGCTGACAAAAAGCAGGCCTACTGGAACGACGAGACCTCCGACTGGGATGCGTGGGGCCGCGATCAGGACTTCCACGAGAAGGTTTCCTACGATGTGACCGATGCCAAGTCTTACAAGGCCGAGTCCTACGACGAATGGGACAACCATGATGCTGACAAGTGGGGTGCTCAAGCTTGGGGCAAGGATGGCGACATCTACGGTGCTTCCTCCTACGGCCGCAAGGCTTCCAACGAGAAGACCACTCAGGACAAGTACGGCTACGCTCAGGGCTACGGTGGCAAGGCTGGCTACGGTGGCAAGGCTGCTTAGGGTAAGGGCAAGCAGGCTTACGGTTACGGCCAGGAGGCGTCCTACTGGGGCGGTGCCTCTGCTAACAGTCAAGCCTCCTAGGGTGCTTACGACGCCGACGCCTTCGCCAAGCAGGCCTACGGCTCTGATGAGGACAGCAGATGGGGCAAGTCTTACGACAGCGTCTCTGCTCGCTCTTACAGCAACGAAAAGTACGCCAGATGGCTCTAGGCTGATGACGACCAGTGGGCTGAGGACTACGATAGATTCAACAACGCTGACGCTGGCGCTGCCGGTGCCGCCGCCTCCTACTGGGGACCTGGCCAGGCTAAGGGCTGGGGCAAGGGTGGCTCTCTTGATGCCGCCTCCCAGGGTGCCACTCAGGGCTACTGGGGCAAGCAGGGCTCCGACTGGGATGCCTATGGCCGCGATCAGGACCTCGAAGTCGATGAGTCCTACGAGAACACCTACGCCAAGTCTTACGATGCCGAGTCCTACGACGAATGGGACAACGCTGATTCTGACAAGTGGGGCGCCTAGGCTTGGGGCAAGGACCGCGACATGTTCGGTCGCTCTTCCTACGCTTCCGCTGCCTCCGCCGCTGACTACGGCAAGGCTGGCTACGGCTACGGCCAGGCCGCCGCTGGCAAGGCCGGTTACGGTGCTGCTGGCTGGGGTGGCAAGGCTGGCTACGGTGCCGCTGGCTACGCCGGCGCTCAGGCCACCAAGACCTAGCAGACTGCCGCTTTCAACGCCTCCACCGGCAACCAGGCTGCCCAGATTGGCTACGACAACGACTAGTGGGCCAAGCAGGCTTACGGCTCCGACATGGACTCTAGATGGGGCAAGTCTTACGACTTCGTTGACTCCAACACCTACGCTGATGAGCAGTACGCCCGCAAGGTGCGCGCTGACGACGATATGTGGGCTGAGGACTACGACAGACGCCAGACCAGGGACCTCGGTGCCTACGGCCAGGCCGCTTCCACTTAGAAAGTTCAGCCTCAGATCAATAAGACTGCCTACGTCCCCACCAAGGTTGAGTACGGTGCCTACGGTGGCTATGGTGCCGGCGCTGGCTACGGTGTAGGCGCTGGCTACGGTGTAGGCGCTGGCTACGCTGCCCCCGTCAAGGGCCGCTCCGCCCGTGCCGGTCGCCAGAGCTACGGCTATGCCTGGTGA
>Tintinnidorin-2-alpha_NODE_1615_Sr_ci_Ty13_rc
ATGAAATCTATCGCTTTCGCTTCCGCTCTTGTTGCTTGCGCTAACGCTTGGTCCTACCAGGCTCCCCAGACCAGAACCTACGGTGTTCAGGCTAACGCTGCCTCCCAGGCATACGCTGGCTCCGCCGACAAATACGGTGCCTCCGACTGGGACTCCTGGGGAAGAGACCAGGACTACTCCAGCTCTGAGTCCTACGGATCCACCAAGGCTAAGTCTTACTCAGCCGAGTCCTACGACGAATGGGACAACCAGGACGCCGACAAGTGGGGCGCTCAGGCTTGGGGCAAGGACAGAGATGCGTACGGCGCCTCTTCCTACGGCAAGGCCGCTTCCGCTTCCGACTCCTACGGCAATGGTGGCTACTACGGTGCCGCCGGTGCCTCTGCTGCCAGCGGTGCCGCCAAGGGCGCCTACGACAACGATGTCTGGGCCAAGCAGGCCTACGGCCAGGACTACGACTCCAGATGGGGCAAGTCTTACGATGCCGTCTCTGCCAAGTCCTACGACAACGAGAACTACGCCAAAAGCGTTCGCGCTGATGACGACCAGTGGGCCGAGGACTACGACAGATGGAACTCCCGTGACGCCGATGGCTATGGCAAGGCTGCCTCCGCTGATAAGGCCTACTCCTCCTCCTACGGCAAGGGTGCCTCCGGCTCCGCTGCCTCCGCTGCCTACGGTGCACAGTACGGCGGCGCCAACGGCTCCGACTGGGATGCCTGGGGCAGAGATCAGGACTACTCCGAGGATGTCTCATACGACATGACTTGGGCCAAGTCCTACGATGCCGAGTCCTATGATGAATGGGACAACCAGGATGCCGACAAGTACGGCGCCCAGGCCTGGGGTAAAGACCGCGATGTCTACGGTGCCTCCTCTTACGGAGCCGCCGCCTCCGATGGCAAGTACACTGGTGGTGCCTACGGCAAGGGCTACGGTGACTCTTACGGTCACGGTGGCTACGCCAAGGGCTACGGTGGCTCATCTTGGGAAGGTGCCTCCAAGGAGGGTGCCGCTTCCCAGGCTGGCTACGACAACGACCAGTGGGCCAAGCAGTCCTACGGCTCGGACTTCGACTCCAGATGGGGCAAGTCTTACGACTCCGTCTCTGCCAAGTCCTACGACAACGAGGCTTTCGCCCGTAAGGTTCGTGCTGATGACGACCAGTGGGCTGAGGACTACGACAGATACGACAACCGTGGTGCCAAGGGATACGGCCAGGCCGCTTCCGCCGACTACTGGTCCGCCGGATACGACGCCGAGGCTGCTTCCGCCGCCAAGGCTGGCCGCCAGGGTGGCCGCATGGGCTCCAACTGGGACGCCTGGGGCAGAGATCAGGATCTCGCCATCGACGAGTCCTACGAGATGACCAACGCCAAGGCCTACGACGCCGAGTCTTACGACGAATGGGACAACAAGGACGACGACAGATACGGTGCTCAGGCATGGGGTGTCGACCGTGACGCTTACGGTGCCTCCTCCTACGGCAAGGCCGCCTCTGAGGCTGATGCCGACTACTACGGCAAGTCCTACGGCAAGGGTTACGGCTCTGGCTACGGTGGCTACGGCAAATCCTACGGTGGTGCTTACGGCCAGCAGGAACAGGCCGCCTCCAGATACGGTGAGGCTCAGGCTGGTGCCTACGACAACGACGCATGGGCCAAGCAGGCTTACGGTCAGGACACCGACTCCAGATGGGGCAAGTCTTACGATTCCGTCGATGCCAAGTCTTACGACAACGAGCAGTACGCTCGCAACGTCCAGGCTGATGACGACCAGTGGGCTGAGGACTACGACAGGTGGAACTCCCGCGACTACGCCGGATACGGCAAGGCCGCTTCCGCTTCCGTCGAGAAGGAAGTCGAGGTCAAGGTCGCTCCCAAGAAGTCCTACGGCTACGGTGCTGGCTACGGTGCTGGTTACGGTGCTGGCTACGGCTCCTACGGTGCTGGCTACGGATCCGGCTACGGCTCCGGCTACGGCTCCGGCTACGGCTCCAACTACGGTGGCTACAACGCTGGCTACGGCAAGAACGCGTGGTGA
>Tintinnidorin-2-alpha_NODE_1670_Sr_ci_Ty13_rc
ATGAAATCTATCGCTTTCGCTTCCGCTCTTGTTGCTTGCGCTAACGCTTGGTCCTACCAGGCTCCCCAGACCAGAACCTACGGTGTTCAGGCTAACGCTGCCTCCCAGGCATACGCTGGCTCCGCCGACAAATACGGTGCCTCCGACTGGGACTCCTGGGGAAGAGACCAGGACTACTCCAGCTCTGAGTCCTACGGATCCACCAAGGCTAAGTCTTACTCAGCCGAGTCCTACGACGAATGGGACAACCAGGACGCCGACAAGTGGGGCGCTCAGGCTTGGGGCAAGGACAGAGATGCGTACGGCGCCTCTTCCTACGGCAAGGCCGCTTCCGCTTCCGACTCCTACGGCAATGGTGGCTACTACGGTGCCGCCGGTGCCTCTGCTGCCAGCGGTGCCGCCAAGGGCGCCTACGACAACGATGTCTGGGCCAAGCAGGCCTACGGCCAGGACTACGACTCCAGATGGGGCAAGTCTTACGATGCCGTCTCTGCCAAGTCCTACGACAACGAGAACTACGCCAAAAGCGTTCGCGCTGATGACGACCAGTGGGCCGAGGACTACGACAGATGGAACTCCCGTGACGCCGATGGCTATGGCAAGGCTGCCTCCGCTGATAAGGCCTACTCCTCCTCCTACGGCAAGGGTGCCTCCGGCTCCGCTGCCTCCGCTGCCTACGGTGCACAGTACGGCGGCGCCAACGGCTCCGACTGGGATGCCTGGGGCAGAGATCAGGACTACTCCGAGGATGTCTCATACGACATGACTTGGGCCAAGTCCTACGATGCCGAGTCCTATGATGAATGGGACAACCAGGATGCCGACAAGTACGGCGCCCAGGCCTGGGGTAAAGACCGCGATGTCTACGGTGCCTCCTCTTACGGAGCCGCCGCCTCCGATGGCAAGTACACTGGTGGTGCCTACGGCAAGGGCTACGGTGACTCTTACGGTCACGGTGGCTACGCCAAGGGCTACGGTGGCTCATCTTGGGAAGGTGCCTCCAAGGAGGGTGCCGCTTCCCAGGCTGGCTACGACAACGACCAGTGGGCCAAGCAGTCCTACGGCTCGGACTTCGACTCCAGATGGGGCAAGTCTTACGACTCCGTCTCTGCCAAGTCCTACGACAACGAGGCTTTCGCCCGTAAGGTTCGTGCTGATGACGACCAGTGGGCTGAGGACTACGACAGATACGACAACCGTGGTGCCAAGGGATACGGCCAGGCCGCTTCCGCCGACTACTGGTCCGCCGGATACGACGCCGAGGCTGCTTCCGCCGCCAAGGCTGGCCGCCAGGGTGGCCGCATGGGCTCCAACTGGGACGCCTGGGGCAGAGATCAGGATCTCGCCATCGACGAGTCCTACGAGATGACCAACGCCAAGGCCTACGACGCCGAGTCTTACGACGAATGGGACAACAAGGACGACGACAGATACGGTGCTCAGGCATGGGGTGTCGACCGTGACGCTTACGGTGCCTCCTCCTACGGCAAGGCCGCCTCTGAGGCTGATGCCGACTACTACGGCAAGTCCTACGGCAAGGGTTACGGCTCTGGCTACGGTGGCTACGGCAAATCCTACGGTGGTGCTTACGGCCAGCAGGAACAGGCCGCCTCCAGATACGGTGAGGCTCAGGCTGGTGCCTACGACAACGACGCATGGGCCAAGCAGGCTTACGGTCAGGACACCGACTCCAGATGGGGCAAGTCTTACGATTCCGTCGATGCCAAGTCTTACGACAACGAGCAGTACGCTCGCAACGTCCAGGCTGATGACGACCAGTGGGCTGAGGACTACGACAGGTGGAACTCCCGCGACTACGCCGGATACGGCAAGGCCGCTTCCGCTTCCGTCGAGAAGGAAGTCGAGGTCAAGGTCGCTCCCAAGAAGTCCTACGGCTACGGTGCTGGCTACGGCTACGGTGCTGGCTACGGATCCGGCTACGGCTCCGGCTACGGCTCCGGCTACGGCTCCAACTACGGTGGCTACAACGCTGGCTACGGCAAGAACGCGTGGTGA
>Tintinnidorin-2-alpha_NODE_1837_Sr_ci_Ty13
ATGAAATCTATCGCTTTCGCTTCCGCTCTTGTTGCTTGCGCTAACGCTTGGTCCTACCAGGCTCCCCAGACCAGAACCTACGGTGTTCAGGCTAACGCTGCCTCCCAGGCATACGCTGGCTCCGCCGACAAATACGGTGCCTCCGACTGGGACTCCTGGGGAAGAGACCAGGACTACTCCAGCTCTGAGTCCTACGGATCCACCAAGGCTAAGTCTTACTCAGCCGAGTCCTACGACGAATGGGACAACCAGGACGCCGACAAGTGGGGCGCTCAGGCTTGGGGCAAGGACAGAGATGCGTACGGCGCCTCTTCCTACGGCAAGGCCGCTTCCGCTTCCGACTCCTACGGCAATGGTGGCTACTACGGTGCCGCCGGTGCCTCTGCTGCCAGCGGTGCCGCCAAGGGCGCCTACGACAACGATGTCTGGGCCAAGCAGGCCTACGGCCAGGACTACGACTCCAGATGGGGCAAGTCTTACGATGCCGTCTCTGCCAAGTCCTACGACAACGAGAACTACGCCAAAAGCGTTCGCGCTGATGACGACCAGTGGGCCGAGGACTACGACAGATGGAACTCCCGTGACGCCGATGGCTATGGCAAGGCTGCCTCCGCTGATAAGGCCTACTCCTCCTCCTACGGCAAGGGTGCCTCCGGCTCCGCTGCCTCCGCTGCCTACGGTGCACAGTACGGCGGCGCCAACGGCTCCGACTGGGATGCCTGGGGCAGAGATCAGGACTACTCCGAGGATGTCTCATACGACATGACTTGGGCCAAGTCCTACGATGCCGAGTCCTATGATGAATGGGACAACCAGGATGCCGACAAGTACGGCGCCCAGGCCTGGGGTAAAGACCGCGATGTCTACGGTGCCTCCTCTTACGGAGCCGCCGCCTCCGATGGCAAGTACACTGGTGGTGCCTACGGCAAGGGCTACGGTGACTCTTACGGTCACGGTGGCTACGCCAAGGGCTACGGTGGCTCATCTTGGGAAGGTGCCTCCAAGGAGGGTGCCGCTTCCCAGGCTGGCTACGACAACGACCAGTGGGCCAAGCAGTCCTACGGCTCGGACTTCGACTCCAGATGGGGCAAGTCTTACGACTCCGTCTCTGCCAAGTCCTACGACAACGAGGCTTTCGCCCGTAAGGTTCGTGCTGATGACGACCAGTGGGCTGAGGACTACGACAGATACGACAACCGTGGTGCCAAGGGATACGGCCAGGCCGCTTCCGCCGACTACTGGTCCGCCGGATACGACGCCGAGGCTGCTTCCGCCGCCAAGGCTGGCCGCCAGGGTGGCCGCATGGGCTCCAACTGGGACGCCTGGGGCAGAGATCAGGATCTCGCCATCGACGAGTCCTACGAGATGACCAACGCCAAGGCCTACGACGCCGAGTCTTACGACGAATGGGACAACAAGGACGACGACAGATACGGTGCTCAGGCATGGGGTGTCGACCGTGACGCTTACGGTGCCTCCTCCTACGGCAAGGCCGCCTCTGAGGCTGATGCCGACTACTACGGCAAGTCCTACGGCAAGGGTTACGGCTCTGGCTACGGTGGCTACGGCAAATCCTACGGTGGTGCTTACGGCCAGCAGGAACAGGCCGCCTCCAGATACGGTGAGGCTCAGGCTGGTGCCTACGACAACGACGCATGGGCCAAGCAGGCTTACGGTCAGGACACCGACTCCAGATGGGGCAAGTCTTACGATTCCGTCGATGCCAAGTCTTACGACAACGAGCAGTACGCTCGCAACGTCCAGGCTGATGACGACCAGTGGGCTGAGGACTACGACAGGTGGAACTCCCGCGACTACGCCGGATACGGCAAGGCCGCTTCCGCTTCCGTCGAGAAGGAAGTCGAGGTCAAGGTCGCTCCCAAGAAGCAGGTCTCCTACGGCTACGGTGCTGGTTACGGTGCTGGCTACGGTGCTGGCTACGGCTCCGGCTACGGCTCCGGCTCCGGCTACGGCTCCGGCTACGGCTCCGGCTACGGCTCCGGCTACGGTGGCTACGGCAAGAACGCGTGGTGA
>Tara_Unigene_7_MATOU-v1_103326810_200604
ATGAAATCTTTCGCAATCGCACTCATTGCAGGAGTTGCCGCCGCTGGCGCTCCCGTTCACAAGAAACTCCACGCCCCTGTCCACAAACACGGATACGGCCACGTCGGCTATGCTAAGGTCGCCTATGTTCCTCAAACCAAGCTTGTCCAGCCAGCCAAGAAGGCCGATGCTGCTTCCAAGGACTACGGTGTTGACTACCAAAAGCAGACCTACTCCGACTGGGACGCCTGGGGCCGCGATCAGGATCTCGCCATCGATGAGTCCTACGGCAAGACCAACGCCAAGTCATACAGAGCTGAATCTTATGATGAATGGGACAATGAGGATGCTGACCAGTGGGGCGGCCAAGGATGGGGCCGTGACTACGACCAGTACGGCAGATCCTCTTCTGAGTACGATGCCTCCAAGGGTGTTGCTGGCCACGGAAAAAAATACGCCGCCTCATGGCAGGGAGATGCTCAGGCTTCAGGCTACGACAACGATGCTTGGGCCAAGCAGGCATATGGACAAGACTACGACTCCAGATGGGGCAAGTCTTACGACTCAGTTGAAGCACGTAACTACGCTAACGAACACTACGCTCGTGAAGTCCGTGCCGATGACGACCAGTGGGCTGAGGACCGCGACCAGTACGCCAAGGGTGACTTCGATGCTTATGGCAGAGCTGCATCTGCTGGCCAGAGCACTATGGGATCTCAAGACTTCAAGAAGGCTTCATACGGCAGAGGTGCCGAATACTGGGGCGGCGAGCAGTCCGACTGGGACGCTTGGGGCCGTGACCAGGACTTCCACGAGAAGGTCTCCTATGATGACACCTGGGCCAAATCCTACGCTGCCGAGTCCTACGATGAATGGGACAACCGTGATGCCGACAAATGGGGCGGCCAGGCTTGGGGACGCGACCGTGACATCTACGGTGCCTCATCCTACGGTGGCAAGGCCTCTCTTGACAAATATAACTAATACGCCAAGAAGGGCGGCCATCCCTATGGCTACGGTGGAAAGTTCGAAAAGGGCTCAGAGCACTGGGGCGGCGCATCTAAGGCTTCTGCTGCAGCTCATGCTGGATACGACAACGACACCTGGGCCAAACAGGCCTACGGTCAGGACCAGGATGCCAGATGGGGCAAGTCTTACGACAGCGTCTCCGCTCGCTCTTACGACAACAAGAAGTACGCCAGATGGCTCCAGGCTGATGACGACCAGTGGGCTGAGGACTACGACCGCTTCGACGACAAGGATGCCGGCGCCTACGGCAAGGCCGCTTCCGTCTGGGCTAAGGGCCAACCCGCCAAAAAAGGATGGGGCAAAGGTGACGGCTTCGGCGTTGGTGGCGAACACGACGCTGCCTCTCGTGCTGGACGCGCTGCTAGCGATGGCAAATCCGGATCTGACTGGGACGCATGGGGCCGTGACCAGGACCTCGAGGTCGACGAATCATATGAACAGACATGGGCTAAATCCTATGATGCTGAGTCATATGACGAATGGGACAACCTCGACAGAGATAAATGGGGCGCACAGGCATGGGGCAAGGACCGCGATCTTTACGGTGCTTCTTCATACAAGGGTGCTGCTTCAGCTTAAGACAGCGTCCACAAAGCCTACGGCGGCAAATTGGGATATGCCAAAGGACACGGCGGCTGGGGCAAGGGCGGAGTCGCTTACGGCGCCGCTGCTTATGGCGCTAAAGCTTCTGCTGCTGACTACCAGGCCTCCATGGGCAACAAGGCCTCTGCTGGTGCCTACGATGCTGACGCATGGGCCAAGCAGGCTTACGGCTCTGACTACGACTCCAGGTGGGGCAAGTCCTATGACTTCGTCAACGCCAACGAGTACGACGATGAGCAGTACGCCCGCAAGGTGCGCGCTGACGACGACCAGTGGGCCGAGGACTGGGATGTCTACTCCAAGAAGGATGCCGACGTTTACGGTAAAGCAGCAAGCATGGAACGCTCTGTACCAAAGATCACCAAGACCACTTACACACCTCATGTCAGCTATGGCGGATATGGCTATGGTCACGCTGGCCACGGATGGTGA
>Tara_Unigene_8_MATOU-v1_103334247_200604
ATGAAATCGTTCGCTTTCGCAGCAGCCCTCGTTGCTGTTTGCAATGCAGTTGATATTGAGTCATTCGGCTACGGCAAGCATGCTCATACAGTGAATAAGACCACTGTTAAGCACTCCAAGCCCGAAATCAAACAGGGAGCCTCCCAGGCCTATGGCGCCGACTACCAGAAGGCCTCCGCTTCCGACTGGGACGCCTGGGGCCGTGATCAGGACCTGAGCATCTCCGAGTCCTACGGCAAGACCAACGCCAAGTCTTACGCCGCTGAGTCCTACGACGAATGGGACAACCAGGATAACGACAAGTGGGGCGCCCAAGCCTGGGGCAAGGACAGAGATGTCTACGGAGCCTCCTCGTACGGCAAGGCCGCCTCCGCCGCAAACGCTGGCAGATACGGCTACGGTGGCTCAGGCAAGGGCGGCCTCGGTGGCTACGGTGGTGGACACGGCAAGGGTGCCGCAGGTGGCCAGGCCGCTCAGAGCTGGAAGGGTGCCTCCGCTCAGCACGGCGCTGCCAAGGGTGGCTACGACAACGATGTCTGGGCCAAGCAGGCTTACGGATCTGACTTCGACTCAAGATGGGGCAAGTCTTACGACTCCGTCGATGCCAAGTCCTACGACGGCGAATGGTACGCACGCTCGGTGAGAGCCGACGACGATCAGTGGGCCGAGGATTACGACAAGTACGATGCTGGCGACGCTGATTCCTACGGCAAGGCCGCCTCCGGTGCGGTCTGGAGGAACAACGGCGGTCACGGCTGGGGCAAGCAGGCTGGCGGTGACGCCAAGGCTGCCTCCGCTGCCGGCGGCGCTGGCTACTGGGGCAAATCTGGCTCCGATTGGGACGCCTGGGGACGCGATCAGGACTACAAGGAGGACGTCTCCTACGACAAGGTGCAGGCCAAGGCCTACTCTGCCGAGTCTTACGACGAATGGGACAACAAAGACGATGACAAATGGGGCGCTCAGGCTTGGGGCAAAGATAGAGACGTCTATGGCGCCTCCTCCTACGGCCAGGCTGCGTCCGCCCAGGACTGGCAGGGTGCTGGCCGCGCTTCCGCTGGCAAGAGCCACGGTGGCTATGGTCATGCCAATAAGGGTGCAAGCTACGGCAAGGTGAACCGCGACTGGCGCGGCGCCTCCAACGACACCCAGGCCGCACGCGGTGCCTACGACAACGACGAGTGGGCCAAGCAAGCTTACGGTTCCGACTTCGACTCCAGATGGGGCAAATCCTACGATTCCGTCTCCGCAAAGTCTTACGACAACGAGAGCTACGCCAGAGCCGTTCAGGCTGATGATGACCAGTGGGCTGAGGACTACGACAGATACGACGCCCGTGACGCCAACTCCCGCGGCGCCGCTGCCTCCAAGTGGGCCAAGGAGAACCCCCGCCACTTCGGCAACGCCCACGGCGGCTTTGGCAAGGGTGGCTACGGTGGCTACTCCCACGGTGTGCAGAAGGGCGGCGAGTGGGACGGCGCCTCGAAGGCCGCCCACGCCGGGTACGGTGGCAAGTCCGGCTCCGACTGGGATGCTTGGGGCAGAGACCAAGACTTGAGCATCAAGGAGTCTTACGATCGCACTTGGGCTAAGTCCTACGACGCCGAGTCCTATGACGAATGGGACAACAAAGACGATGACAAGTGGGGCGCCTAGGCTTGGGGCAAGGACAGGGACCAGTATGGTGCCTCTTCCCAGGACTGGAACGCTTCCAATGGTGACTGGAATCAAGCTGCTAAGGCTGTTGCTAAGAAAGGCTATGGTGGCTACGGTAAAAGTCATGGACACCACGGTCATGGCCATGGCGGTTACGGTTCAAAACACGTTGGCGGACATTACGGTAAGTCTTAAGGCCGTGTTGCCAAGGGTGCTCATCAAGAGAAAGATGCATCTGGCAAATGGGCCGCGCAACAATCCGGTTATGACAACGATGAGTGGGCCAAGCAGGCCTACGGCTCCGATGCCGACTCCCGATGGGGCAAGTCTTACGACTCCGTCGCGGCTAAGTCCTACGATGACGAGCAATACGCTCGCAAGATCTGGGCCGACGACGACCAGTGGGCCGAGGACTACGACCGCTACCACACCCGCGATGCCGCCAGCCACAAGAAGGCCGCATCTGCGAACGACAAGACCGGAGCTAAGACCACCTACCACGTTCAACCAGTCAAACTTGGCTATAGCGGCGGATATGGTGGCCACGGAAAGGGTAGCATTGGACTCGGCGGCTATGGTAGCAATAACGGATACGGAAAATGGTGA
>Tara_Unigene_9_MATOU-v1_105193983_200604_rc
ATGAAAACTTTCGCTTTCGCTCTCCTCGTTGCGTCCATCAACGCTTTCCAGGGCTATGGCCACCAGCCACAGTACCACCAGCCCGCTCCCGTCGTCAAGGTCACCAAGAAGCCTGGCTACGGTGCTCAGGGTGCCTCCAAGGGTTACGGCCAACAGGCCGAAAAGAGATCTGCCTCCGACTTCGATGCCTATGGCAGAGATCAGGACCTCTCCATCGAGGAGTCCTATGGCCGCACCGCCGCCAAGTCCTACGCCGCTGAGTCTTATGACGAGTGGGACAACACCGACGACGACAAGTGGGGCGCTCAAGCCTGGGGTCAGGACCGTGACGTCTACGGTGCCTCCTCCTACGGAAAGGCCGCCTCCTCTGGCGACTATGACCGCTACGGTAAGGCCGGTGCCGCTCAGGCATCCCAATATGGTGGCAAGAAGGTCGATAAGGCTTCCGCTCAGAACCACTACGGTGCCTCCGCCGGTCAGGTCTGGAAGGGTGCCAGCCAAGGCTACGGTGCCGCCCGTGGTGGCTACGACAACGATGTCTGGGCCAAGCAGGCCTATGGCTCTGACTACGACTCCAGATGGGGCAAGTCTTATGACTCCGTTGAGGCCAAGTCCTACGACAATGAGAACTACGCCAGACGTGTCCGCGCCGACGACGATCAGTGGGCTGAGGATTACGACAGATACGATGCTGGTGAGGGTGACGCTTACGGCAAGGCTGCCTCTGCCTCTTCCTACGGCAAGGGTGCCGGCTACGGCAAGGGCGGAGAGCGCTCCGCTGCTTCCAAGCAGGGCGGCCAGGACTACTGGGGCAAGTCTGGCTCCGACTGGGACGCCTGGGGACGTGATCAGGACTACGCTGAGGACGTTTCCTACGACCGCACCACCGCTAAGGCTTACGCCGCTGAATCCTACGATGAGTGGGACAACGCTGACGATGACAAGTGGGGCGCACAAGCCTGGGGCAAGGACAGAGATGTCTATGGCGCTTCCTCCTACGGTGCCGTTGCCTCCGCCAAGGATGCCTCCAAGAGAGGATACGGAGCCGCTGGCTCCCAGGCCTCCGCCGTCGGTGCCTCCCTCGGCTACGGCTCCCAGGGTCACGGATACGGACACGGTGGCTACGGTCATCAATCCAAGCACGCCGCCCAGCAGTCTTCCGCTGCCGGATACGGACGTGACCAGATGGTCTGGCAAGGAGCTTCCGCCTCCAAGCAGGCCGCCGCTGGCGCTTACGACAACGATGAGTGGGCCAAGCAGGCTTACGGCTCCGACTACGACTCCAGATGGGGCAAGTCCTACGACTCTGTCTCCGCCAAGTCTTACGACAGCGAGAGCTACGCCAGAGCCGTCCAGGCCGATGATGACCAATGGGCTGAGGACTACGATAGATACGACTCTAAGGACGCTGGTGCTTACGGACAAGCTGCCTCCAAGTGGGGCAAGGAGTCTGACAAGTTCCAGACCGGACACGGATACGGATACCACGGTGCTTCCGCTATCTCCAAGAAGGGTGCCGAGTACGACGCTGCCTCTCAATCTGGCAAGTCTGGCTACTGGGGCAAGTCCGGATCCGACTGGGATGCTTATGGTCGTGACCAAGATCTCTCCATCAAGGAATCTTATGACCGCACCTGGGCCAAGTCCTACGATGCCGAGTCCTATGACGAATGGGACAACAAGGACGACGATAAGTATGGTGCTCAGGCTTGGGGCAAGGACCGCGATGTCTACGGTGCCTCCTCAGTTGGCAAGGCTGCCTCCGCCGGAGACTACGACGCCTACGGCAGAGCTGGCTACGGTCAGGCCTCTCAGAGCCAATCCATCCAGGGTGCCTACGGTGGCCACGGTGGCTACGGCGGATACGGCAAGAGCGTTGGCTACGGCAAGCAATCCTCTGCTCAGGCCTCCGCTGGCAAGAGAGGCTACGGCGCCCACCAGGACGCTCAGGCTTCCCGCAACCACGCCGCTGCCCGTTCCGGCTACGATAACGACGAGTGGGCCAAGCAGGCCTACGGCAGCGACTTCGACAGCAGATGGGGCAAGTCTTACGACTCCGTCGCCGCCAAATCCTACGACGACGAGCAATACGCCCGCAAGGTTCAGGCTGATGACGACCAGTGGGCCGAGGACTACGACCGCTACGACAGCCGCGATGCCGACAGATACGGCCGGGCCGCCTCCGCCGCCGTCCGCCAGCCCGGCAAGGTCCAGTACAGCGTCAGCTACCCCAAGCCTCAGCCCCGCCACCACGCATGGTGA
>Tara_Unigene_10_MATOU-v1_105193984_200604_rc
ATGAAAACTTTCGCTTTCGCTCTCCTCGTTGCGTCCATCAACGCTTTCCAGGGCTATGGCCACCAGCCACAGTACCACCAGCCCGCTCCCGTCGTCAAGGTCACCAAGAAGCCTGGCTACGGTGCTCAGGGTGCCTCCAAGGGTTACGGCCAACAGGCCGAAAAGAGATCTGCCTCCGACTTCGATGCCTATGGCAGAGATCAGGACCTCTCCATCGAGGAGTCCTATGGCCGCACCGCCGCCAAGTCCTACGCCGCTGAGTCTTATGACGAGTGGGACAACACCGACGACGACAAGTGGGGCGCTCAAGCCTGGGGTCAGGACCGTGACGTCTACGGTGCCTCCTCCTACGGAAAGGCCGCCTCCTCTGGCGACTATGACCGCTACGGTAAGGCCGGTGCCGCTCAGGCATCCCAATATGGTGGCAAGAAGGTCGATAAGGCTTCCGCTCAGAACCACTACGGTGCCTCCGCCGGTCAGGTCTGGAAGGGTGCCAGCCAAGGCTACGGTGCCGCCCGTGGTGGCTACGACAACGATGTCTGGGCCAAGCAGGCCTATGGCTCTGACTACGACTCCAGATGGGGCAAGTCTTATGACTCCGTTGAGGCCAAGTCCTACGACAATGAGAACTACGCCAGACGTGTCCGCGCCGACGACGATCAGTGGGCTGAGGATTACGACAGATACGATGCTGGTGAGGGTGACGCTTACGGCAAGGCTGCCTCTGCCTCTTCCTACGGCAAGGGTGCCGGCTACGGCAAGGGCGGAGAGCGCTCCGCTGCTTCCAAGCAGGGCGGCCAGGACTACTGGGGCAAGTCTGGCTCCGACTGGGACGCCTGGGGACGTGATCAGGACTACGCTGAGGACGTTTCCTACGACCGCACCACCGCTAAGGCTTACGCCGCTGAATCCTACGATGAGTGGGACAACGCTGACGATGACAAGTGGGGCGCACAAGCCTGGGGCAAGGACAGAGATGTCTATGGCGCTTCCTCCTACGGTGCCGTCGCCTCCGCCAAGGATGCCTCCAAGAGAGGATACGGAGCCGCTGGCTCCCAGGCCTCCCAGGTGAGCGCCTCCCTCGGCTACGGCCAACAGGGATACGGTGGTCACGGATATGGCAAGGGTGGCTACGGTGGCTATGGACAACAGTCCAAGCATGCCCAACAGCAGTCCTCTGCTGCCGGTTACGGACGTGACCAGATGGTCTGGCAGGGAGCTTCCGCCTCCAAGCAGGCCGCCGCTGGCGCTTACGACAACGATGAGTGGGCCAAGCAGGCTTACGGCTCCGACTACGACTCCAGATGGGGCAAGTCCTACGACTCTGTCTCCGCCAAGTCTTACGACAGCGAGAGCTACGCCAGAGCCGTCCAGGCCGATGATGACCAATGGGCTGAGGACTACGATAGATACGACTCTAAGGACGCTGGTGCTTACGGACAAGCTGCCTCCAAGTGGGGCAAGGAGTCTGACAAGTTCCAGACCGGACACGGATACGGATACCACGGTGCTTCCGCTATCTCCAAGAAGGGTGCCGAGTACGACGCTGCCTCTCAATCTGGCAAGTCTGGCTACTGGGGCAAGTCCGGATCCGACTGGGATGCTTATGGTCGTGACCAAGATCTCTCCATCAAGGAATCTTATGACCGCACCTGGGCCAAGTCCTACGATGCCGAGTCCTATGACGAATGGGACAACAAGGACGACGATAAGTACGGTGCTCAGGCTTGGGGCAAGGACCGCGATGTCTACGGTGCCTCCTCTGTTGGCAAGGCTGCCTCCGCCGGAGACTACGACGCCTACGGCAGAGCTTCCCAGGGTCAGGCTTCTCAGTATGGCTCCATCCAGGGATCCAAGCACATCGGTGGCCACGGTGGCTACGGCCAGGGATACGGCAAGAGCGTCGGCTACGGCAAGTCCTACGGTGCTCAGGCCTCCGCTGGCAAGCAAGGCTACGGCGCCCACCAGGACGCCCAGGCTTCCCGCAACCACGCCGCTGCCCGTTCCGGCTACGATAACGACGAGTGGGCCAAGCAGGCCTACGGCAGCGACTTCGACAGCAGATGGGGCAAGTCTTACGACTCCGTCGCCGCCAAATCCTACGACGACGAGCAATACGCCCGCAAGGTTCAGGCTGATGACGACCAGTGGGCCGAGGACTACGACCGCTACGACAGCCGCGATGCCGACAGATACGGCCGGGCCGCCTCCGCCGCCGTCCGCCAGCCCGGCAAGGTCCAGTACAGCGTCAGCTACCCCAAGCCTCAGCCCCGCCACCACGCATGGTGA
>Tara_Unigene_11_MATOU-v1_112312411_200604_rc
ATGAAATCCTTCGCTTTCGCAGCTGCGCTCGTCGCCGCCGTCCAGGCCGTCGCAGTCGAGTCATCCGGCTACGGCTCCGGCCACAACGCTGGCTACGGCCACCAACAGAGCTACACCTACCCCGTAGCGCACACCCAGCACCGCCCAGCCAACAAGGTTGCCGCCGCCTCCAAGGCCTATGGCGCCGACTACCAGAAGGCCTCCGCTTCCGACTGGGACGCCTGGGGCAGAGACCAGGACTTGAGCATTTCCGAGTCCTACGGCAAGACCAACGCCAAGTCTTACGCCGCCGAGTCCTACGACGAATGGGACAACAAGGATGACGACCGCTGGGGCGCTCAGGCCTGGGGCCAGGATAGAGATGGAGCCGGTGCTTCCTCCTACGGTAAGGCTGCCTCCGCCTCCGACGCGGACCAGTACGCCTACGGTGCCAAATCGGGCTACGGCCCCAACCCCCACGGTGCCAAGGCCGCCAACGGCGCCGCCGCCCAGAAATGGCAGGGTGCCTCCGCCTCCTACGGCGCCGCCCAGAACGGCTACGACAACGATGTCTGGGCCAAGCAGGCTTACGGAACCGACACCGACTCCAGATGGGGCAAGTCTTACGACTCCGTCGACGCCAAATCCTACGATGGCGAGTGGTACGCCAAGTCAGTCAAGGCTGACGACGACCAGTGGGCCGAGGACTACGACAGATACGACTCTGGCGACGCAGATTCCTACGGCAGAGCCGCCTCCACCGAAGCGTGGAAGAACGGTGACGGCCACTACAACAAGGGTGGCGACTACAAGGCCGCTTCCGCCAAGCAGGGCGCTGGCTACTGGGGCAAATCCGGCTCTGACTGGGACTCATGGGGTCGCGATCAGGACTACTCCGAGGATGTTTCCTACGACAAGGTGCAGGCCAAGGCCTACGCCGCCGAGTCTTACGACGAGTGGGACAACCAGGACGCTGACAAGTGGGGCGCCCAGGCTTGGGGCAAGGACACCGACGTCTATGGCGCCTCCTCCTACGGCGCCAAGGCGTCCGCTCAGGACTGGCAGGGTGCTGGCTACGGCGCCAAGGCCGGATACGGTGCCTCTGACTCCTACGGCGTTGCCTCCAAGGGCGGCCAGGGATACTCAGGCTCCAAGCACGGTGGCTACGGTGGCCACGGCTCCGCATACGGCTCCAACGGCTACGCCAAGGGCGCCTCCGGCTCCCAGCACGCCGCTGCCGGTCAGGCCGGCTACGGTCAGGCCACCAGCGACTGGTAGGGCGCTTCCGCCTCCAGCCAGGCCGCCTCCGGTGCCTACGACAACGACGAATGGGCCAAGCAGGCCTATGGCTCCGACTACGACTCCAGATGGGGCAAATCCTACGACTCCGTCTCCGCCAAGTCTTACGACAACGAGTCCTACGCCAGAAGCGTGTAGGCCGATGACGACCAGTGGGCTGAGGACTACGACAGATACGACTCCCGCGACGCCAAGTCCGCCGGCGCCGCCGCCTCCCAGTGGGGCGAGGAGGCCGACCGCACCTACGGCAGCGCCGGCCACGGCGGCTACGGCAAGGGCGGCTACGGCGGCTACTCCTACGGCAAGGACACCGGTGCCGACTACGACGCCGCCTCCCAGCAGGGTGAGGCCGGCTACTGGGGCAAGTCCGGCTCCGACTGGGACAGCTGGGGTCGCGACCAGGACTTGAGCATCAAGGAGTCTTACGACCGCACCTGGGCCAAATCCTACGACGCCGAGTCCTATGACGAATGGGACAACAAGGACGACGACAAGTGGGGCGCCCAGGCTTGGGGCAAGGACCGCGATGCGTACGGTGCATCCTCCAACGGCGCCGCCGCCTCCGAGGGCGACTGGGCCAACAACTCCCAGGCCGGCTACGGCGCTGCCGCCTACGGCGGCCAGTACCAGCCAGCTAGCCACGGATCCCACGGCTCCGGCTACGGCAACGCTCACGGCTCCGGCCACGGCTCCGGCTACGGCTACAAGGCCCCCGCCAAGTCCTACGGTGGACACGCCCAGGGCGCCCAGAACGCCTACGGATCCCAGGATGACGCCGCTGCCTCCAAGCAGTACGGCGCCGCCAAATCCGGCTACGACAACGACGAGTGGGCCAAGCAGGCCTACGGCTCCGACTACGACACCAGGTGGGGCAAGTCCTACGACTCCGTCGACGCCAAGTCCTACGACGACGAGCAATACGCGCGCAAGATCTGGGCTGACGACGACCAGTGGGCCGAGGACTACGATCGCTACACCACCAAGGACGCCGACTCCTACGGCCAGGCCGCCAGCGCCAACGCCCAGTACGGCGCGCGCACCCAGACCACCGTCACCCCCGTCACCGTCAAGGTCGGCGGCTACGGCTCCCACGGCTCTCACGATGCCGGTCACGGGTCTGGCTACGGCAACGGCTACGCCGCGTGGTGA
>Tara_Unigene_12_MATOU-v1_112312412_33829_rc
ATGAAATCCTTCGCTTTCGCAGCTGCGCTCGTCGCCGCCGTCCAGGCCGTCGCAGTCGAGTCATCCGGCTACGGCTCCGGCCACAACGCTGGCTACGGCCACCAACAGAGCTACACCTACCCCGTAGCGCACACCCAGCACCGCCCAGCCAACAAGGTTGCCGCCGCCTCCAAGGCCTATGGCGCCGACTACCAGAAGGCCTCCGCTTCCGACTGGGACGCCTGGGGCAGAGACCAGGACTTGAGCATTTCCGAGTCCTACGGCAAGACCAACGCCAAGTCTTACGCCGCCGAGTCCTACGACGAATGGGACAACAAGGATGACGACAAGTGGGGCGCTCAAGCCTGGGGCCAGGACAGAGATGTCTACGGCGCCTCCTCCTACGGCAAGGCCGCCTCCGCCGCCGACGCCGACCAGCGCGCCTACGGCTCCGACAAGAGCTACGGCCCCAACCCCGCCGGCCAATCCTGGAACGGTGGCAACGCCGCCCAGAAGTGGCAGGGTGCCTCCGCCAGCTACGGCGCCGCCCAAGGTGGCTACGACAACGATGTCTGGGCCAAGCAGGCTTACGGATCAGACAACGACTCCAGATGGGGCAAGTCTTACGACTCCGTCGATGCCAAGTCCTACGACGGCGAGTGGTACGCCAAGTCGGTGAAGGCCGATGACGACCAGTGGGCCCAGGACTACGACAGATACGACTCTGGCGACGCAGATTCCTACGGCAAGGCCGCTTCCTCCGAGGAATGGAGAAACGGTGACGGTCACTACAACAAGGGTGGCGACTACAAGTCCGCCTCCGCCGCCAACGGTGCTGGCTACTGGGGCAAATCCGGCTCCGACTGGGACTCATGGGGTCGCGATCAGGACTACTCCGAGGATGTTTCCTACGACAAGGTGAACGCCAAGGCCTACGCCGCCGAGTCTTACGACGAGTGGGACAACCAGGACGCCGACAAGTGGGGCGCCCAGGCTTGGGGCAAGGACAGAGACGTCTATGGCGCCTCCTCCTACGGTGCCGCCCAGTCCGCCCAGGACTGGCAGGGTGCCAACCACGGCAGCAAGACCGGCTACGGCGCCGCCAACTCCTACGGCAACGACCACGGATCCCACGGCTCCCACGGTGCTGGCTACGGCTCAGGCCACGGTGGCTACGGCTCCCAGTACGCCAAGAACGCTCAGGCCGGCCAGGCCTCCGCCGACCGCGACTGGTAGGGTGCATCCACCTCCCGCAGCGCCGCCTCCGGTGCCGCCGACAACGACGAGTGGGCCAAGCAGGCCTACGGCTCCGACTACGACTCCAGATGGGGCAAGTCCTACGACTCCGTCTCCGCCAAGTCTTACGACAACGAGAGCTACGCCAGAGCCGTTCAGGCCGATGACGACCAGTGGGCTGAGGACTACGACAGATACGACTCCCGTGACGCCAACTCCCGCGGCGCCGCTGCCTCCAAGTGGGGCCAGGACGCCGACTCCTCCTACGGCTCCTCCGGCCACGGCGGCTGCCACGGCGGCTACGGCTCCGGCCACGGCGGCTACGGCAAACAGACCTACGGCCACGCCGAGGGCGCTCAGTACGACGCCGCCTCCAAGGACGGCCAGGCCGGCTACTGGGGCAAGTCCGGCTCCGACTTCGACAGCTGGGGTCGCGACCAGGACTTGAGCATCAAGGAGTCTTACGACCGCACCTGGGCCAAATCCTACGACGCCGAGTCCTATGACGAATGGGACAACAAGGACGACGACAAGTGGGGCGCCCAGGCTTGGGGCAAGGACCGCGACCTCGCCGCCGCCTCCTCCCACGCCAACGCCGCCTCCGACGCTGACTGGAACAACGGCTCCCAGGCTGGCTACGGTCAGGCTGCTTACGCTGGTGAGCAGAAGGGCTACGGTGCCGCTTACGGCAACCAGGGATCTTCATACGGTTCCGGCCACGGAAAGGGATACGGATCCGGCTACGGCAACGGATACGGTTCCTCCGGACACGGATCCCAGGGCTCCTCATACGGTGCCAAGGACTCCTACGGCAAATCCTACGGTGGCTACGGCGCCGCCGCCCAGCAGTCTTACGCTGCTGCTGACGACAAGGATGCGTCCCAGTCTCACGGAGCCTAGAACTCCGCTTACGACAACGACGAGTGGGCCAAGCAGGCCTACGGCTCCGACTACGACACCAGATGGGGCAAGTCCTACGACAGCGTCAACGCCAAGTCCTACGACGACGAGCAATACGCGCGCAAGATCTGGGCTGACGACGACCAATGGGCCGAGGACTACGATCGTTACTCCACCCAGGACGCCGACTCCTACGGCAAGGCCGCTTCTGCCAACGCCTCCTACGGTGAGGCCACCAAGACCACCGTCACCCCCGTCACCGTCCACTCCGGATACGGTCACGGCGGCCACGGATCCAACGCTGGATACGGTGCTCACGGTAACAACGGTTACGGTCAGTGGTGA
>Tara_Unigene_13_MATOU-v1_112369392_33829
ATGAAATCTTTCTTCACGGTTGCGCTTCTTGCCGCTGCCGCAGATGCTTCTGCCAAATATGGTGGCCAATCCCACCATGGCTCCTACACTAAGGTCGACTACGTCCCTCACACCAAGGTCGTCCAGCCCGCCAAAAAGTCCGAGCAGGCTTCCGTTGCTGCCAAATCCGACTACAACAAGAAATCCACCAACGACTGGGATGCTTGGGGTCGCGATCAGGACCTCGAGATCGATGAGTCCTACGGCAAGACTTCTGCTAAGTCATACCGTGCCGAGTCCTACGATGAATGGGACAACCAAGATAACGACAAGTGGGGTGGTCAAGGCTGGGGCCGTGACTTCGATAAGAAGGGTGCCTCTTCCAACCAATACGACGCCTCTAAATCCGCTAACTCATCCAAGAACTACAGCGCCTCTGCTGATACTGATGAGGCTTCCTGGAAAGGAGGTGCCCAGATGTCTGGTTACGATAACGACGCATGGGCCAAGTAGGCTTACGGCGAGGACACCGACAACAGGTGGGGCAAATCCTACGACTCTGTTGAGGCCAACAACTACAACAACGAGCACTACGCTCGCGAGGTTCGTGCTGATGACGACCAGTGGGCTGAGAACCGTCATGGCTACGGTGAAGGCAAACAGGACCAGTACGGTTAGGCCGCTTCCGCCAGCGCCGCCACCGGCTACAACACCGACTTCAAGAAGGCATCCAAGGATGGCGCTTCAAACTACTGGGGTGGTGACTCCAACAGCTGGGACGCCTATGGCCGTGACCAGGACTTCCATGAGAAGGTCTCTTACGATGATACCTATGCCAAGTCCTACGAGGCCGAGTCTTACGATGAGTGGGACAACCGCGATGCTGACAAGTGGGGCGGTCAAGCTTGGGGCTCCGATCAGGATGTCTATGGTGCCTCTTCCTACGGCGCCAAGGCCTCTGCCTCCAAGGCTTCCAAGGCCGGATACGGCAAGTCCACCGGACACCATGGTGGTGCCCACGGTGCCCACGGTGCCTACGGCAAGGGCTACGCTAACCAGGGTCAGGTCTGGAAGGGCGCTTCTAACTAGAAGACCGCTTCTGCCAACGGCTACGATAACGACGCCTGGGCCAAGCAGGCCTACGGTGAGGACCAAGATGCCAGATGGGGCAAATCTTACGATTCCGTCAAGGCTCGTTCCTACGACAACAAGAAGTACGCCAGATGGCTCTAGGCTGATGACGACCAGTGGGCTGAGAACTACGATCGTTACAACGACCAGGATGGCACCAAGTACGGCAAGGCTGCTTCCGTCTGGACCAAGGACGGTGGCCACGGAGCCCACGGAGGCTACGGCCATGGCTACGGTGGCGAGACTGACGCCGCCTCTGTCTAGGGTGACGCAGCTTACGCTGGCAAATCCGGCTCCCAGTGGGATGCTTGGGGTCGCGATCAGGATCTCGAGATCGACGAGTCCTACGAGCAGACATGGGCCAAGTCCTACGATGCTGAGTCCTACGATGAGTGGGACAACAAGGATGCCGACAAGTGGGGCGCCCAGGCTTGGGGCCGTGACAACGACGTCTACGGTGCCTCCTCCTACGGTGCCAACGCCTCTGCTGGTGATGCCGTTGCTAAGGCCTACGGTGGTTCCAAGACTTACGGCAAGACCACTCACGGTGGCTACGGCTCCCCTCACGGTGCCTACGGCAAACACGGTGGATACGCCAAGAAGACCTACGACACTAAGTCCTACGCCGGCAAATAGGACGCTCAGGACTACCAAGCGTCTGCTGCCACTTCAGCCTCCACGGCTGCTACCGACAACGATGCCTGGTAGAAGAGCGCCTACGGTGCCGATACCGACTCCAGGTGGGGCAAGTCTTACGACTTTGTCAAGGCCGACGAGTACGATGACGAGCAGTACGCCCGCAAGGTCCGTGCTGACGACGACCAGTGGGCCGAGGATTACGATATCTGGGCTGCTGCCGATCGCTCCCAATGGGGTGCTGCTGCCTCTGTCGAGAAGAGCTCCCCTCAGGTCAAAAAGACTACCTACACTCCTCACGTCACCCACAAGTCCTACGGTCACGACTCCTACGGTCACGACTCTCACGGCAAGGACTCCTACGGCCAATCCGCCGGTTACGGCTCTGGATACGGTGCCAAGGACGTCGGCTACGGTTACGGCGCTGGTGCCTCCGCTGGTTACGGCAACAACAACTACAAATGGTGA
>Tara_Unigene_14_MATOU-v1_116104537_33829_PF13091_rc
ATGAAATCCTTCGCTTTCGCAGCTGCGCTCGTCGCCGCCGTCCAGGCCGTCGCAGTCGAGTCATCCGGCTACGGCTCCGGCCACAACGCTGGCTACGGCCACCAACAGAGCTACACCTACCCCGTAGCGCACACCCAGCACCGCCCAGCCAACAAGGTTGCCGCCGCCTCCAAGGCCTATGGCGCCGACTACCAGAAGGCCTCCGCTTCCGACTGGGACGCCTGGGGCAGAGACCAGGACTTGAGCATTTCCGAGTCCTACGGCAAGACCAACGCCAAGTCTTACGCCGCCGAGTCCTACGACGAATGGGACAACAAGGATGACGACCGCTGGGGCGCTCAGGCCTGGGGCCAGGATAGAGATGGAGCCGGTGCTTCCTCCTACGGTAAGGCTGCCTCCGCCTCCGACGCGGACCAGTACGCCTACGGTGCCAAATCGGGCTACGGCCCCAACCCCCACGGTGCCAAGGCCGCCAACGGCGCCGCCGCCCAGAAATGGCAGGGTGCCTCCGCCTCCTACGGCGCCGCCCAGAACGGCTACGACAACGATGTCTGGGCCAAGCAGGCTTACGGAACCGACACCGACTCCAGATGGGGCAAGTCTTACGACTCCGTCGACGCCAAATCCTACGATGGCGAGTGGTACGCCAAGTCAGTCAAGGCTGACGACGACCAGTGGGCCGAGGACTACGACAGATACGACTCTGGCGACGCAGATTCCTACGGCAGAGCCGCCTCCACCGAAGCGTGGAAGAACGGTGACGGCCACTACAACAAGGGTGGCGACTACAAGGCCGCTTCCGCCAAGCAGGGCGCTGGCTACTGGGGCAAATCCGGCTCTGACTGGGACTCATGGGGTCGCGATCAGGACTACTCCGAGGATGTTTCCTACGACAAGGTGCAGGCCAAGGCCTACGCCGCCGAGTCTTACGACGAGTGGGACAACCAGGACGCTGACAAGTGGGGCGCCCAGGCTTGGGGCAAGGACACCGACGTCTATGGCGCCTCCTCCTACGGCGCCAAGGCGTCCGCTCAGGACTGGCAGGGTGCTGGCTACGGCGCCAAGGCCGGATACGGTGCCTCTGACTCCTACGGCGTTGCCTCCAAGGGCGGCCAGGGATACTCAGGCTCCAAGCACGGTGGCTACGGTGGCCACGGCTCCGCATACGGCTCCAACGGCTACGCCAAGGGCGCCTCCGGCTCCCAGCACGCCGCTGCCGGTCAGGCCGGCTACGGTCAGGCCACCAGCGACTGGTAGGGCGCTTCCGCCTCCAGCCAGGCCGCCTCCGGTGCCTACGACAACGACGAATGGGCCAAGCAGGCCTATGGCTCCGACTACGACTCCAGATGGGGCAAATCCTACGACTCCGTCTCCGCCAAGTCTTACGACAACGAGTCCTACGCCAGAAGCGTGTAGGCCGATGACGACCAGTGGGCTGAGGACTACGACAGATACGACTCCCGCGACGCCAAGTCCGCCGGCGCCGCCGCCTCCCAGTGGGGCGAGGAGGCCGACCGCACCTACGGCAGCGCCGGCCACGGCGGCTACGGCAAGGGCGGCTACGGCGGCTACTCCTACGGCAAGGACACCGGTGCCGACTACGACGCCGCCTCCCAGCAGGGTGAGGCCGGCTACTGGGGCAAGTCCGGCTCCGACTGGGACAGCTGGGGTCGCGACCAGGACTTGAGCATCAAGGAGTCTTACGACCGCACCTGGGCCAAATCCTACGACGCCGAGTCCTATGACGAATGGGACAACAAGGACGACGACAAGTGGGGCGCCCAGGCTTGGGGCAAGGACCGCGACCTCGCCGCCGCCTCCTCCCACGCCAACGCCGCCTCCGACGCTGACTGGAACAACGGCTCCCAGGCTGGCTACGGTCAGGCTGCTTACGCTGGTGAGCAGAAGGGCTACGGTGCCGCTTACGGCAACCAGGGATCTTCATACGGTTCCGGCCACGGAAAGGGATACGGATCCGGCTACGGCAACGGATACGGTTCCTCCGGACACGGATCCCAGGGCTCCTCATACGGTGCCAAGGACTCCTACGGCAAATCCTACGGTGGCTACGGCGCCGCCGCCCAGCAGTCTTACGCTGCTGCTGACGACAAGGATGCGTCCCAGTCTCACGGAGCCTAGAACTCCGCTTACGACAACGACGAGTGGGCCAAGCAGGCCTACGGCTCCGACTACGACACCAGATGGGGCAAGTCCTACGACAGCGTCAACGCCAAGTCCTACGACGACGAGCAATACGCGCGCAAGATCTGGGCTGACGACGACCAATGGGCCGAGGACTACGATCGTTACTCCACCCAGGACGCCGACTCCTACGGCAAGGCCGCTTCTGCCAACGCCTCCTACGGTGAGGCCACCAAGACCACCGTCACCCCCGTCACCGTCCACTCCGGATACGGTCACGGCGGCCACGGATCCAACGCTGGATACGGTGCTCACGGTAACAACGGTTACGGTCAGTGGTGA
>Tara_Unigene_15_MATOU-v1_15717453_2759
ATGAAACTCGCTTTCGCTGCTGCTCTCGTTGCAGCTGCTTCCGCCTCTTGGCAGCAGGGTGGCTACGGCTACGGTGTTCCCCAGCCCGCTCTTAAGGGTGGCTATGGCCGCAAGGGCTCTTACGCCAAGCTGACCTACCAGCCCGTGACCAAGGTTGTCCAGCGCGCCGCCTCTCAGGACAATGCCTCTGCCGTGACCAAGGTTGTCCAGCGCGCCGCCTCTCAGGACAATGCCTCCGCCGGTTACGGCCGCCAGGCCGAGAAGCGCGTCGCTCAGGATTGGGACGCTTGGGGCCGCGATCAGGACCTCGCCATTGACGAGTCCTACGGCAAGACCCACGCCAAGTCTTACGCCGCCGAGTCCTACGATGAGTGGGACAACAAGGACGACGACAAGTGGGGAGCCCAGGCCTGGGGTAAGGACCGCGACATGAGCGCTGCTTCCTCCAAGATTGGTGCCGCTTCTCAGCTCCACAAGGACTCCTACGGTGATGCCGGCTACGGCGCCGCTGCCGCTGCTAAGAAACAGCAGAAGGGCTACCAGGGACATATCGTCCAGGGCTACGGCGGCAAGCAGCTCGGCCACGGCTGGGGCAAGGGTGGCCAGGTCTACGGTGGCCAGCAGGCCCTCGGCTACGCCGGTGGCTACGGCAAGCAGGCTGTTGCCCAGCAGGCCTACGATGCCCGCGGCTACGGTGCCGAGAAGGCCGCTGGTGCCTCTCTCAAGAAGGCCGCTCAGCGCAGCATGTACGATAACGACGAGTGGGCCAAGCAGGCTTACGGCTCTGACTTCGACAGCAGATACGGCAAGTCCTACGACTCCGTCCAGGCTCGCCAGTACGACAACGAGCACTACGCCCGTGAGGTCCGCGCTGACGACGACCAGTGGGCTGAGGACTACGACAGATACACCGCCGGTCACGATCAGGACTACGGCCAGGCTGCCTCTGCTCAGGCACACAACATGGGCAAGGGCTGGGGCCTGAAGAAGGGTGGCCTCGACTCCAAGGCCGCCTCCAAGCAGCGTGGTGGTGAATACGACCGCAAGATGGCTCAGGACTGGGACGCCTATGGCCGCGATCAGGACTTCCATGAGAAGGTCTCTTACGACCAGACCCGCGCTAAGGCTTACTCCGCTGAGTCTTACGATGAGTGGGACAACGAGGATGCCGACAAGTGGGGCGCTCAGGCCTGGGGCAAGGACCGCGATGTCCTCGGTGCCTCTTCTTACGGCAAGGCTGCCTCTTCCGGCAAGTACGGCCAGTACGGCGCTGACTACGGCCAGGCCTACGGTGCCGGCAAGGGCAAGGGTCTCGGTGGCTGGGGCGGCTACGGCAAGGGCCCCAGAAACGCTGGTGCTGAGGGTGCTTACGCCGCTCAGAACTCCCTCTGGGAGGGTGCCTCCAAGGGCTACGGCGCTGCCAAGCTCGGCTACGACAACGACGCTTTCGCCAAGCAGGCCTACGGTCAGGATGCTGACTCCAGATACGGCAAGTCTTACGATTCCGTCTCTGCTCGCTCTTACGACAACGAGAAGTACGCCAGATGGCTCCAGGCCGATGATGACCAGTGGGCTGAGGACTACGACTCCTACGACTCTGGTATGGCTGATGCCTATGGCCGCGGTGCCTCCCTCTGGACCGACACCAAGGGCAAGGGCTGGGGTGGCAAAGGCAAGGGTGAGCTCGATGCCGCCTCCAAGCAGGGCCGCACCGGCACCTGGGGCAAGTCTGGCTCCGACTGGGATGCCTATGGCCGCGACCAGGACCTCGAGGTCGATGAGTCCTACGAGGCCACCTGGGCCAAGTCCTACGACGCCGAGTCCTATGACGAATGGGACAACAAGGACGACGACAGATGGGGCGCCCAGGCTTGGGGCAAGGACCGTGACCTCTACGGTGCCTCCAGCGAGGGTGCTCGCGCTTCTGAGGGCGACAAGGACAAGGCTGGCTACGCTGCTGCTGGTGCCTACCAGCAGGGCAAGAAGGGCGCCTACGGTCAGGCCATCGGCCTCGGCTACGGTGGCGTCGCCGGTGGCTACGGTGGATACGGTGGCCAGTACGGTCAGCTCAACGCCGCTGCCTACGGTGGCCTCGCCAAGCAGTCCGCTCTCGGTGCTGCCGGTCAGGGTTCCAAGAAGGCTAAGGAGAACGGTGCCTCCATCGCCCGCGCCGCCGCCGTCGGTGCCTACGACAACGACGAGTGGGCCAAGCAGGCTTACGGCCGCGACTTCGACTCTCGCTACGGTAAGAGCTACGACTCCGTCGCCGCCAACTCCTACGATGACGAGCAGTACGCCCGCAAGGTCCGCGCTGACGACGATCAGTGGGCCGAGGATTACGACAGACGCCAGGAGAAGGACACCGATGCCTACGCCGCCGGCGCCTCCCGCGAGTACCAGCAGCCTACCATCAAGAAGACCGTCCACGTGCCCCACATCCAGCACGGCAGCTACGGCAGCTACGGCGGCTACGGCAGAGGCCAGTGGTGA
>Tara_Unigene_16_MATOU-v1_20464450_200604
ATGAAATTCGCTTTCGCCGCTGCCCTCATTGCAGTCGCCAACGCTGCCGAGTGGGGCCAGCCCTACCAGTACTCTCAGCCTAGCTACCAGTACTCCACCAAGTACGTCCCTCAGGTGCACGTGACCCCAGGCTACTCTTCCAAGAACGCCTCCCAGGTCGCCAAGAAGAAGATGGTCAACCACGCCGGCTCCAACTTCGATGCCTACGGCAGAGACCAGGATCTCTCCATCGATGAGTCCTACGGCAGCACCCAGGCCAAGTCCTACCGCGCCGAGTCTTACGATGAGTGGGACAACCAGGACAGAGACAAGCAGCTCGCTCAGGCTTGGGGCAAGGACAGAGACCAGTATGGTGCTTCCTCCAAGGGTGCCTCTGCCTCCGACGGCAAGTGGGACATGTACGGCCGCCAGGGTCAGAACTCCGCCTACCAGGGTCAGAAGGGCCACTACGCCAACAGCGGTGCTGCTGGCCGCGGCTACGGTGAGGATGACGAGAACAACGCCTCCGTCGCCTACGGCGCCCAGAAGGGTGGCTACGACAACGACGAGTGGGCCAAGCAGGCTGCCGGCTCCGACTACGACTCCAGATACGGCAAGTCTTACGACGCCGTCGATGCCAAGTCCTACGACAACACCTGGTACGCTCGTGACGTGCGCGCCGATGACGACCAGTGGGCCGAGGACTACGACAGATATGGCAAGAAGGACGTCGGTGCCTACGGCGCCGCCGCTTCCACCTGGAACACCAAGGGTGATGCCGCCTCCGAGGCTGGCAAGTCTGCCTACTGGGGCAAGCAGGCCTCCGACTGGGACGCCTGGGGCAGAGATCAGGACTACAAGGAGAAGATCTCTTACGACCAGACCCGCGCCAAGGCCTACTCCGCTGAGTCCTACGACGAGTGGGACAACAGGGACGACGACACCTACGGCGCCCAGGCTTGGGGCAAGGACAGAGATGTCTACGGTGCCTCCTCCTACGGCAAGGCTGCCTCCATGAGGTCCCACGACCAGTACGGCGGCTACGGCAACGGTGCCGCCGCTCAGGGCTCCTCCTACAAGGGCACCAAGACCGTCGTTGACCACGGCAAGGGTGGCTGGGACAGCAAGGGCGGCTACGGCAAGCAGACCGTCTCCTACGGTGGTGCGCAGTCCGCCTCCTCCGGCCAGGGTGCCTACGCCAAGGGTGGCTCCATCTGGGAGGGTGCCTCCCGCGCCGGTGCCGCTGCCGTCGGTGGCTACGACAACGATGAGTGGGCCAAGCAGGCTCACGGCTCCGACTACGACTCCAGGTACGGCAAGTCCTACGACCGCGTCTCCGCCCGCTCCTACGAGAACGAGATGTACGCCCGCGATCTCCAGGTCGACGACGACATGTGGGCTGAGGACTACGACAGATATGACGACAAGGACGCCCTGGGCTACGGCGCTGCCGCCTCCAAGGAGCAGAAGCTCGGCTACAAGAGTGGCTACGGTGGCTACGGTGGCTCCGGCTACGGCGGCTACGGCGGCTACGGCTACAGCAGACCAGGCTACGCCGCCAAGGCCTCCGCCAACGCCGGCAAGGAGTACGACAGCTCTTCCTCCTCCGACTGGGACGCCTATGGCCGCGACCAGGACCTGAGCGTTCAGGAGTCTTACGACATGACCTGGGCCAAGTCCTACGATGCCGAGTCCTACGACGAATGGGACAACAAGGACGACGACAAGTGGGGCACCCAGGCATGGGGCAAGGACAGAGACATCTACGGTGCCTCCTCCCAGTTCGCCAAGGCCGATGAGCAGGACAAGGACCAGTACGGCAAGGGTGCCTACGCCGCCGCTCAGAAGAGCGACAGCAAGTACGGCGGCTACGGCGGCTACGGCAGCTATGGCGGCTACGGCGGCTACGGCAAGGGCGGCTACGGCTCCGGCTACGGTGGCTACGGTGGCGGCTACGGCTCCGGCTACGGCGCCGGCTACGGTGGCTACGGCGGCTACGGCGGCTACGGCAAGGGCCAGACCGCCGCCAGCCAGGAGAGCAAGAAGGGCTACGGCAAGGAGAGCACTCAGGGTGCCTCCATCGCTTACAACGCCGCCAAGGGTGCCTACGACAACGATGAGTGGGCCAAGCTCGCCTACGGCTCTGACACCGACTCCAGATACGGCAAGTCCTACGACATGGTCGCTGCCAAGAGCTACGACAACGAGGAGTACGCCCGCAAGGTGCGCGCTGACGACGACCAGTGGGCCGAGGACTACGACAGGTACAACCGCTACGACGCCGGCGCCTACGGCGCTGCCGCCTCCGACAAGCTCGTCCAGCCCGCCATCAAGTCGGTCTCCTACAAGCCCGTCACCACCGTCAAGAAGAGTGCACCCGTCCCTCAGTACCACGGATGGTGA
>Tara_Unigene_17_MATOU-v1_22648086_182086_rc
ATGAAACTCGCTTTCGCTGCTGCTCTCATTGCAGCTGTCCAGGCTACCGAGTCCCTCGGATACGGTGGTTACGGCGGTGTTGGCCTCGGCCACGGCGTCGGCCTCGGTGTCGGCAAGGGCGTCGGCCTCGGTGTCGGCAAGGGCATCGGCCTCGGTGTCAACAAGGGCATCGGCCTCGGCAAGGGTGTCGGTATCGGCTTTGGCGGCAAGCAAATCGCCAAGGGAGGCTACGCTAAGGTCTCTTACACTCCCGTCACCAAGGTCGTCCAGCCCGCCAAGGCTGCTGACAACGCCTCTGCTGGCTTCGCTCAGCAGTACCAGACCAAGAAGACCTCCGACTGGGATGCCTGGGGCCGCGATCAGGATCTCGCCATTGATGAGTCTTACGGCAAGACCTCCGCCAAATCTTACACTGCTGAGTCTTATGACGAGTGGGACAACGCTGATGATGACAAGTGGGGCGCTCAGGCTTGGGGTAAGGACCGCGATCTCTCCGGTGCCTCCAGCTACGCTCGCGATGCTTCCATTGGCAAGCGCAAGGGCAAGAAGCTCGCCACCGACCGTGCCGACTGGGAGGGCGGTGCTGCCATGAGCGGCTACGACAATGACGAGTGGGCCAAGCAGGCTTACGGCTCTGACTACGACTCCAGATGGGGCAAGTCTTACGACTCCGTTGCTGCTCGCTCTTACGACAACGAGCACTACGCCCGTGAGGTCCGCGCTGATGATGATCAGTGGGCTGAGGACTACGACACCACCTGGGCTGGCAAGGCTGATGCCTACGGCAACGCTGCCTCTGCCAAGAAGGCTAAGGGTATTGGCCACGGCTGGGGCAAGAAGAACATCACCACCAAGAAGGCTGCTTCCGCCGGTGCCGGCCAGGAGTACTGGGGCGGTGACGTCTCTGACTGGGATGCTTATGGCCGCGATCAGGACTTCCATGAGAAGGTCTCTTACGACACCACCATGGCCAAGTCTTACTCCGCCGAGTCTTACGATGAGTGGGACAACACCGATGCCGACAAGTGGGGCGCTCAGGCCTGGGGCAAGGACCGCGACCTGAAGGGTGCTTCCTCTTACGGCCGCAAGGCTTCCTCCAACAAGGACACCGCCACCAAGTACGGATATGCTGCTGGATACGGCGCCGCTGGCCAGAAGGGCTTCGCTGGCCAGGCCGCTCTCGGCAAGGGCTACGGTGGTATCTCCAAGGGTCTCGGCTACGGCAAGGGTGGCCACATCCTCGGTGGACAAGCCTACGGTGCTCAGGGCTACGCTGGTGCCGCTGGTGCCTACGGTGCCCAGAAGGCTTACGGCCAGGGCAAAGAGCTCTCCAACTGGCAGGGTGCTTCCGCCTCCGCCAAGGCTGCCAAGGCTGCTTATGATAACGACTCTTTCGCCAAGCAGGCCTACGGCTCTGACTCCGACACCCGTTGGGGCAAGTCTTACGATAGCGTCAGCGCTCGCTCTTACCAGAACGAGAAGTACGCCAGATGGCTCCAGGCTGACGATGACCAGTGGGCTGAGGACTACGATGCCTTTGAGAACGACGATGCTGGTGCCTACGGCAAGGCCGCCTCCTACTGGGGACCTGGTGGCAAGTTCGGCAAGTTCGGCGGCTACGGAAAGAGCAAGTCTGAGCTCGATGCTGCCTCCAAGGCTGGCCAGCAAGGCTACTGGGGCAAGACCGGCTCTGACTGGGATGCTTATGGCCGTGATCAGGACCTCGAGGTCGATGAGTCTTACGAGGCCACCTGGGCCAAGTCTTACGACGCCGAGTCTTATGACGAATGGGACAACGCTGACGCCGACAAGTGGGGCGCTCAGGCTTGGGGCAAGGACCGTGATGTCATGGGTGCCTCCAGCTTCGGCTCTCGTGCTTCTGAGTCCGACAAGGACACCGCCAAGTACGCTTACGGCGCTGCCTACGGTGCCTACGGTGCTGCTGGTGCCAAGGGCTACGGCCAGGCTGGCCTCATCAAGGGCGGCAAGGGCGGCTATGGCCTCGGCGGCTATGGCCTCGGCGGCAAAGGCCTCGGCGTTGCTGGTGCCTACGGTGCCAAGGGCGCTCAGGCTTACGGCGGCTACCAGGGCGGCCAGTACTCCAAGAAGAAGCTCATCAAGGAGGCTGGTGCTTCCACCGCACACGCTGCCGCTGCCATGGGCTACGACAACGACGAGTGGGCCAAGCAGGCTTACGGCCGTGACATGGACACCCGCTGGGGCAAGTCTTATGACTTCGTCGATGCCAACTCCTACGACGACGAGCAGTACGCCCGCAAGGTCCGTGCTGACGACGACCAGTGGGCTGAGGACTACGACAGACGCACCTCTATGGACCATGATGTCCTCGGCGCTGCTGCCTCCACCGAGGCCCGCCAGCCTCAGATCAAGAAGACCGCTTTCGTCCCTCACGTTCAGTACGGTCAGTATGGCGGCTACGCTGGCTATGGCGGCGTTGCTCAAGGCAAGGGCGGATACGCGTGGTGA
>Tara_Unigene_18_MATOU-v1_24808107_33829
ATGAAATCCTTCGCTTTCGCAGCTCTCGTCGCCGCTGTGTCTGCCACCGAGCTCGAGTGGCACCAGCAGAGATACGTGCCCGTCAAGCACGTCCAGCACGTCCCAGGCTACCAGGCTTCCGCCGCTTCCGCCAACAAGGGTCAAGAGGCCAAGAAGAAGTCCGCTTCCGACTGGGACGCCTATGGCAGAGACCAGGACCTCTCCATCGAGGAGTCCTATGGCAAGACCAACGCCAAGTCCTACTCCGCCGAGTCCTACGATGAGTGGGACAACGAGGATGCCGACAAGTGGGGCGCCCAGGCTTGGGGCCGCGACCAGGACAAGTACGGTGCTTCCTCCAAGTGGGCCTCCGCCTCCGCTGGAGCCGCCGATGCCTACGGTGCCGGCAAGGCCTACGGCGCTGGCAAGTCCGGATGGGGCAAGCCCGCCAACTCCCAGTACGGCTACGGTCAGGACGGCAAGAAGAAGGCCTCCGAGTTCGACGCCGCTGCTCAGGGTGGCTACGACAACGACGCTTGGGCCAAGCAGGCCTACGGCTCCGACTACGACTCCAGATGGGGCAAGTCTTACGATTCCGTTGCTGCCAAGTCCTACGACAACGAGCACTACGCCAAGAAGGTCCGTGCCGATGACGACCAGTGGGCTGAGGACTACGACACCTGGAAGAAGAACGATGCCGGTGCTTACGGCTCTGCTGCTTCCGCTCAGCAGTCCGGTGTCTCCAAGGGCTGGGGCTGGAACAACAAGGGTGGCAAGTCCGCCGCCGCCTCCGCCGCCGGTGCCAAGGGCGCTTGGGGCAAGGACGGTTCCGACTGGGACTCCTGGGGCCGCGACCAGGACTACGCTGAGGATGTCTCCTACGACAAGACCTGGGCCAAGTCCTACGCTGCCGAGTCTTACGATGAGTGGGACAACTCCGACAACGACAAGTGGGGCGCCCAGGCTTGGGGCTCCGATCAGGATGTCTACGGCTCTTCCTCCTACGGCAAGGCCGCCTCCAAGAAGTCCTACGGTGACTACGGTGCCCAGGGCCAGTACGGCAAGTCCTACGGCGGCTCCGCCGGTGGCCACGTCGCCGGACACGGATCCCACGGTGCCCACGGTGGACACGGATGGGGCAAGGGTGGCCACGCCTCCCACGGAGCTCACGGACACGCCGCCGGATACGGCAAGTCCTACGGTGGTGCTCAGGCCTACGGTGCCAAGGGCACCAACGACATGGTCTGGGCTGGTGCCTCCAAGGCCAAGTCCGCCTCCAAGGCCGGCTACGACAACGACGCCTGGGCCAAGCAGGCTTACGGTGCTGACTCCGACGCCAGATGGGGCAAGTCTTACGACTCCGTCTCCGCCAAGTCCTACGCCAACGAGTCCTTCGCTCGTGACGTCCGCGCTGACGACGACCAGTGGGGAGAGGACTACGACAGATACTCCAACGAGGACGACTACGCCTACAAGGCTGGTGAGTCCAAGGAGGCCGCCGGCAAGGGTGGCCACGGCTGGAACAAGGGACCCGACTACGCTGCCGCTGCCTCCGCCAGACACGGACAGATGTGGGACGGCTCCTCCGGCTCCGACTGGGACGCCTGGGGCCGCGATCAGGACCTCAAGATCTCCGAGTCTTACGACAAGACCTGGGCCAAGTCCTACGACGCCGAGTCCTACGACGAATGGGACAACAACGATGATGACAAGTGGGGCGCCCAGTCATGGGGACGCGACCAGGACAAGTACGCCGCCTCCTCCCAGGCTATGGCTGCTTCCGATGGTGACCACGTCAACTACGGCAAGTCCGGCGCCTACGGTGGCAAGCAATACGGTCAGGCCTACGGTCAGGCTGGTGCCTACGGTGCCTACGGTGCCCGTGGTGGACACGGTGGCTGGGGTGGCCATGGTGGCTACGGCCACGGTGGTGCCCACGGTGCTCACGCCGCTTACGGCCAGGCCTACGGCAAGCAGTACGGTGGACAGCAGGCTGGCTACGGATCCCAGGTCGAGAAGGCCGCCTCCAAGGCCTCCGTCGCTGCCAAGGGTGGCGTCGACAACGATGCATGGGCCAAGCAGGCTTACGGCGTCGACACCGACTCCCGCTGGGGCAAGTCTTACGACTCCGTCAACGCCAAGTCCTACGACAACGAGGAGTACGCCAGAAAGGTTCAGGCCGACGACGACCAGTGGGCTGAGGACTACGACCGCTGGACCGCCAAGGACACCCGCGGCTACGGCAACGGCGCCTCCCAGGCTGCCTACACCGCCCCTCGCGAGAAGGTCTCCTACTCTTACGCTCCCGTCTACGGCCACGGCCACGGCCACGGTCACGCCCAGCGCGGATACGGACACGGATGGTGA
>Tara_Unigene_19_MATOU-v1_26342702_33829
ATGAAATCGTTCGCTTTCGCAGCAGCCCTCGTTGCTGTCTGCAATGCTGTTGATATTGAGTCGTACAGCTACGGTGGCTTCGGTGGTCACGGTAAGGTTGCCCATACAGTGAATAAGACCACTGTCAAGCACTCTAAGCCTGAGATCAAACAGGGAGCCTCCCAAGCCTACGGCGCCGACTACCAGAAGGCCTCCGCTTCCGACTGGGACGCCTGGGGCCGCGATCAGGACCTGAGCATCTCTGAGTCCTACGGCAAGACCAACGCCAAGTCTTATGCCGCTGAGTCCTACGACGAATGGGACAACCAGGATAACGACAAGTGGGGCGCCCAAGCCTGGGGCAAGGACAGAGATGTCTACGGAGCCTCCTCGTACGGCAAGGCCGCCTCCGCCGCAAACGCTGGCAGATACGGCTACGGTGGCAACAACAAGGGCGGCCTCGGTGGCTACGGTGGTGGACACGGCAAGGGTGCCGCAGGTGGCCAGGCCGCTCAGAGCTGGAAGGGTGCCTCCGCACAGCAGGGCGCCGCCAAGGGTGGCTACGACAACGATGTCTGGGCCAAACAGGCTTACGGATCTGACTTCGACTCAAGATGGGGCAAGTCTTACGACTCCGTCGATGCCAAGTCGTACGACGGCGAATGGTACGCACGCTCGGTGAGAGCCGACGACGATCAGTGGGCCGAGGATTACGATAAGTACGATGCTGGCGACGCTGATTCCTACGGCAAGGCCGCCTCTGGTGCAGTCTGGAAGAACAACGGCGGTCACGGCTGGGGCAAGCAGGCTGGCGGTGACGCCAAGGCCGCCTCCGCTGCCGGCGGCGCTGGCTACTGGGGCAAATCTGGCTCCGATTGGGACGCCTGGGGACGCGATCAGGACTACAAGGAGGACGTCTCCTACGACAAGGTGCAGGCCAAGGCCTACTCTGCCGAGTCTTACGACGAATGGGACAACAAAGACGATGACAAATGGGGCGCTCAGGCTTGGGGCAAAGATAGAGACGTCTATGGCGCCTCCTCCTACGGCGCGGCTGCGTCCGCCCAGGACTGGCAGGGTGCTGGCCGCGCTTCCGCCGGCAAGGGTGGCCATGGTGGCTATGGACATCCATCAAAGGCTGCAAGCTACGGTAAGGTGAACCGCGACTGGCGCGGCGCCTCCAACGACACCCAGGCTGCACGCGGTGCCTACGACAATGACGAGTGGGCCAAGCAAGCTTACGGCTCCGACTTCGACTCCAGATGGGGCAAGTCCTACGATTCCGTCTCCGCCAAGTCTTACGACAACGAGAGCTACGCCAGAGCCGTTCAGGCTGATGATGACCAGTGGGCTGAGGACTACGACAGATACGACGCCCGTGACGCCAACTCCCGCGGCAAGCAAGCCTCCAAGTGGGCCAAGGAGAACCCCCGCCACTTCGGCAACGCCCACGGCGGCTTTGGCAAGGGTGGCTACGGTGGCTACTCCCACGGTGTGCAGAAGGGCGGCGAGTGGGACGGCGCCTCGAAGGCCGCCCACGCCGGTTACGGTGGCAAGTCCGGCTCCGACTGGGATGCTTGGGGCAGAGACCAAGACTTGAGCATCAAGGAGTCTTATGACCGCACATGGGCCAAGTCCTACGACGCCGAGTCCTATGACGAATGGGACAACAAGGACGACGACAAGTGGGGAGCCCAGGCTTGGGGCAAGGACAGAGACCAGTATGGTGCCTCTTCCCAGGACTGGAACGCCTCTCAGGGTGACTATAACCAGGCTGCCAAGGCTGTTGCACCTAAGAAGCAGCACCACGGCTACGGTCACGGACACCACCCACACAGTGGACACGGTTACGGACATGGTGGACACCACGGTGGCTACGGCAAGCACCACATCGTCAAGCAAGACAAAGGCAAGGTTGCCAAGGGCGCTCATTAGGAGAAAGAGGCGTCTGGCAAGTGGGCCGCTCAGCAGTCCGGCTATGACAACGATGAGTGGGCCAAGCAGGCCTACGGCTCGGACTCCGACTCCAGATGGGGCAAGTCTTATGACTCCGTCGCCGCCAAGTCCTACGATGATGAGCAATACGCTCGCAAGATCTGGGCCGACGACGACCAATGGGCCGAGGACTACGACCGCTACCAGACCCGCGACGCCGCCAGCCACAAGAAGGCCGCATCGGCGGTTGACAAGACCGGCGCTAAGACCACCTACACCGTCACCCCAGTCAAGGTTGGCTACGGCGGCCACGGACATGGTGGACATGGAAAGAGCGGTTACGGTAATATCGGATACGGACAGCAGCATGGCTACGGAAACAACGGATATGGCAAATGGTGA
>Tara_Unigene_20_MATOU-v1_26560638_200604
ATGAAATCTTTCGCAATCGCACTCATTGCTGGAGTTGCTGCCGCTGGCGCTCCCGCTGCTAAGGCCAAGGTCGTCGCTGTCGCCGCCCCTGCCTACGGTTACGGCCACGGATACGGCTCAGTCGGCTATGCTAAGGTCGACTACGTTCCCCACACCCACCAGGTCCAGCCCGCCAAGAAGGCCAACGCTGCTTCCAAGGACTACGGAATGGACTACCAGAAATCCACCTACTCCGACTGGGACGCCTGGGGCCGCGATCAGGATCTCGCCATCGATGAGTCCTACGGCAAGACCAACGCCAAGTCATACAGAGCTGAATCTTATGATGAATGGGACAATGAGGATGCTGACCAGTGGGGCGGCCAAGGATGGGGCCGTGACTACGACCAGTACGGCAGATCATCTCACGAGTACGATGCCTCCAAGGGTGTTGCTGCTGCCGGCAAGGCATACAACGCTTCATGGCAGGGTGATGCTTAGGCTTCAGGCTACGACAATGATGCTTGGGCCAAGCAGGCATATGGACAAGACTACGACTCAAGATGGGGCAAGTCTTACGACTCAGTTGAAGCACGCAACTACGCTAACGAGCACTACGCTCGTGAAGTCCGTGCCGATGACGACCAGTGGGCTGAGGACCGCGACCAGTATGCCAAGGGCGACTACGATGCTTATGGCATGGCCGCATCTGCTGACCAGGCAACTAACGGCTCTGCTGACTTCAAGAAGGCTTCATACGGCAGAGGTGCCGAATACTGGGGCGGCGACCAGTCCGATTGGGACGCTTGGGGCCGTGACCAGGACTTCCACGAGAAGGTCTCTTATGATGACACCTGGGCCAAGTCCTACGCTGCTGAGTCCTATGACGAATGGGACAACCGTGATGCCGACAAATGGGGCGGCCAGGCTTGGGGACGCGACCGTGACATCTACGGTGCCTCATCCTACGGTGGCAAGGCCTCTGCTGACAAATATAACTCCTACGGCAAGAAGGGCGGCCATGGCGGCTGGGGCGGCCAACAGTTCGCCAAGGGCGCCGAACACTGGGGCGGTGCATCTAAGGCAAGCGCTGCAGCTCATGCTGGATACGACAACGACACCTGGGCCAAACAGGCCTACGGTCAGGACCAGGATGCCAGATGGGGCAAGTCTTACGACAGCGTCTCCGCTCGCTCTTACGACAACAAGAAGTACGCCAGATGGCTCCAGGCTGATGACGACCAGTGGGCTGAGGACTACGACCGCTTCGACGACAAGGATGCCGGCGCCTACGGCAAGGCCGCTTCCGTCTGGGCTAAGGGCCAACCCGCCAAAAAGGGTTGGGGCAAAGGTGACGGCTTCGGCGTTGGTGGCGAATACGACGCTGCCTCTCGCGCTGGACGCGTTTCTGGTGACGGCAAATCCGGATCTGACTGGGACGCATGGGGCCGTGACCAGGACCTCGAGGTCGACGAATCATATGAACAGACATGGGCTAAATCCTACGATGCTGAGTCATATGACGAATGGGACAACCTCGACAGAGATAAATGGGGCGCACAGGCATGGGGCAAGGACCGCGATCTTTACGGTGCTTCCTCTTACAACGGTGCTGCTTCCGGTGCTGACCACACTCACAAAGCCTACGGTGGTGTCGCCGGATACGGCGGATGGGGCAAGGGCGGCGCTGTCGCTTATGGCGGCAAAGCTTCTGCTCACGACGTCCAGGCCTCCGCGGGCCAGAAGGCCTCTGCTGGTGCCTACGATGCCGACGCATGGGCCAAGCAGGCTTACGGCTCTGACTACGACTCCAGGTGGGGCAAGTCCTATGACTTCGTCAACGCCAACGAGTACGACGACGAGCAGTACGCCCGCAAGGTGCGCGCTGACGACGACCAGTGGGCCGAGGACTGGGATGTCTACTCCAAGAAGGATGCCGACGTTTACGGTAAAGACGCAAGCATGAACCGCTCTGTACCAAAGATCACCAAGACCACTTACACACCTCATGTCAGCTATGGCGGATATGGCTATGGTCACGGCGGCCACGGATGGTGA
>Tara_Unigene_21_MATOU-v1_26560640_33829
ATGAAATCTTTCGCAATCGCACTCATTGCTGGAGTTGCTGCCGCTGGCGCTCCCGCTGCTAAGGCCAAGGTCGTCGCTGTCGCCGCCCCTGCCTACGGTTACGGCCACGGATACGGCTCAGTCGGCTATGCTAAGGTCGACTACGTTCCCCACACCCACCAGGTCCAGCCCGCCAAGAAGGCCAACGCTGCTTCCAAGGACTACGGAATGGACTACCAGAAATCCACCTACTCCGACTGGGACGCCTGGGGCCGCGATCAGGATCTCGCCATCGATGAGTCCTACGGCAAGACCAACGCCAAGTCATACAGAGCTGAATCTTATGATGAATGGGACAATGAGGATGCTGACCAGTGGGGCGGCCAAGGATGGGGCCGTGACTACGACCAGTACGGCAGATCATCTCACGAGTACGATGCCTCCAAGGGTGTTGCTGCTGCCGGCAAGGCATACAACGCTTCATGGCAGGGTGATGCTTAGGCTTCAGGCTACGACAATGATGCTTGGGCCAAGCAGGCATATGGACAAGACTACGACTCAAGATGGGGCAAGTCTTACGACTCAGTTGAAGCACGCAACTACGCTAACGAGCACTACGCTCGTGAAGTCCGTGCCGATGACGACCAGTGGGCTGAGGACCGCGACCAGTATGCCAAGGGCGACTACGATGCTTATGGCATGGCCGCATCTGCTGACCAGGCAACTAACGGCTCTGCTGACTTCAAGAAGGCTTCATACGGCAGAGGTGCCGAATACTGGGGCGGCGACCAGTCCGATTGGGACGCTTGGGGCCGTGACCAGGACTTCCACGAGAAGGTCTCTTATGATGACACCTGGGCCAAGTCCTACGCTGCTGAGTCCTATGACGAATGGGACAACCGTGATGCCGACAAATGGGGCGGCCAGGCTTGGGGACGCGACCGTGACATCTACGGTGCCTCATCCTACGGTGGCAAGGCCTCTGCTGACAAATATAACTCCTACGGCAAGAAGGGCGGCCATGGCGGCTGGGGCGGCCAACAGTTCGCCAAGGGCGCCGAACACTGGGGCGGTGCATCTAAGGCAAGCGCTGCAGCTCATGCTGGATACGACAACGACACCTGGGCCAAACAGGCCTACGGTCAGGACCAGGATGCCAGATGGGGCAAGTCTTACGACAGCGTCTCCGCTCGCTCTTACGACAACAAGAAGTACGCCAGATGGCTCCAGGCTGATGACGACCAGTGGGCTGAGGACTACGACCGCTTCGACGACAAGGATGCCGGCGCCTACGGCAAGGCCGCTTCCGTCTGGGCTAAGGGCCAACCCGCCAAAAAGGGTTGGGGCAAAGGTGACGGCTTCGGCGTTGGTGGCGAATACGACGCTGCCTCTCGCGCTGGACGCGTTTCTGGTGACGGCAAATCCGGATCTGACTGGGACGCATGGGGCCGTGACCAGGACCTCGAGGTCGACGAATCATATGAACAGACATGGGCTAAGTCCTACGATGCTGAGTCATATGACGAATGGGACAACCTCGACAGAGATAAATGGGGCGCCCAGGCATGGGGCAAGGACCGCGATCTTTACGGTGCTTCTTCATACAACGGTGCTGCTTCCGCTGCTGACCACACCGTCAAAGCATACGGCGGCAAAGCCGGATGGGGCGGCAAAGCCGGATGGGGCAAGGGCCAGTAAGGCTGGGGCCACGGTGCCGTCGCTTATGGCGGTAAAGCTTCTGCTGCTGACTACCAGGCCTCCATGGGCAAGAAGGCCTCTGCTGGTGCCTACGATGCCGACGCATGGGCCAAGCAGGCTTACGGCTCTGACTACGACTCCAGGTGGGGCAAGTCCTATGACTTCGTCAACGCCAACGAGTACGACGACGAGCAGTACGCCCGCAAGGTGCGCGCTGACGACGACCAGTGGGCCGAGGACTGGGATGTCTACTCCAAGAAGGATGCCGACGTTTACGGTAAAGACGCAAGCATGAACCGCTCTGTACCAAAGATCACCAAGACCACTTACACACCTCATGTCAGCTATGGCGGATATGGCTATGGTCACGGCGGCCACGGATGGTGA
>Tara_Unigene_22_MATOU-v1_26569547_33829_rc
ATGAAATCGTTCGCTTTCGCAGCAGCCCTCGTTGCTGCCTGCAATGCAGTTGATATTGAGTCATTCGGCTACGGTGGCCACGGTAAGGTTGCTCATACAGTGAATAAGACCACTGTTAAGCACTCCAAGCCCGAGGTCAAACAGGGAGCCTCCCAGGCCTACGGCGCCGACTACCAGAAGGCCTCCGCTTCCGACTGGGACGCCTGGGGCCGCGATCAGGACCTGAGCATCTCCGAGTCCTACGGCAAGACCAACGCCAAGTCTTACGCCGCTGAGTCCTACGACGAATGGGACAACCAGGATAACGACAAGTGGGGCGCCCAAGCCTGGGGCAAGGACAGAGATGTCTACGGAGCCTCCTCGTACGGCAAGGCCGCCTCCGCCGCAAACGCTGGCAGATACGGCTACGGTGGCACCGGCAAGGGCGGCCAAGGTGGCTACGGTGGTGGACACGGCAAGGGTGCCGCAGGTGGCCAGGCCGCTCAGAGCTGGAAGGGTGCCTCCGCTCAGCACGGCGCTGCCAAGGGTGGCTACGACAACGATGTCTGGGCCAAGCAGGCTTACGGATCTGACTTCGACTCAAGATGGGGCAAGTCTTACGACTCCGTCGATGCCAAGTCCTACGACGGCGAATGGTACGCACGCTCGGTGAGAGCCGACGACGATCAGTGGGCCGAGGATTACGACAAGTACGATGCTGGCGACGCTGATTCCTACGGCAAGGCCGCCTCCGGTGCGGTCTGGAGGAACAACGGCGGTCACGGCTGGGGCAAGCAGGCTGGCGGTGACGCCAAGGCTGCCTCCGCTGCCGGCGGCGCTGGCTACTGGGGCAAATCTGGCTCCGATTGGGACGCCTGGGGACGCGATCAGGACTACAAGGAGGACGTCTCCTACGACAAGGTGCAGGCCAAGGCCTACTCTGCCGAGTCTTACGACGAATGGGACAACAAAGACGATGACAAATGGGGCGCTCAGGCTTGGGGCAAAGATAGAGACGTCTATGGCGCCTCCTCCTACGGCCAGGCTGCGTCCGCCCAGGACTGGCAGGGTGCTGGCCGCGCTTCCGCTGGCAAGGGTGGCCATGGTGGCTATGGTGCTGCCAATAAGGGTGCAAGCTACGGCAAGGTGAACCGCGACTGGCGCGGCGCCTCCAACGACACCCAGGCCGCACGCGGTGCCTACGACAACGACGAGTGGGCAAAGCAAGCTTACGGCTCCGACTTCGACTCCAGATGGGGCAAATCCTACGATTCCGTCTCCGCCAAGTCTTACGACAACGAGAGCTACGCCAGAGCCGTTCAGGCTGATGATGACCAGTGGGCTGAGGACTACGACAGATACGACGCCCGTGACGCCAACTCCCGCGGCGCCGCTGCCTCCAAGTGGGCCAAGGAGAACCCCCGCCACTTCGGCAACGCCAAAGGCGGCTTTGGCAAGGGTGGCTACGGTGGCTACTCCCACGGTGTGCAGAAGGGCGGCGAGTGGGACGGCGCCTCGAAGGCCGCCCACGCCGGGTACGGTGGCAAGTCCGGCTCCGACTGGGATGCTTGGGGCAGAGACCAAGACTTGAGCATCAAGGAGTCTTATGACCGCACATGGGCCAAGTCCTACGACGCCGAGTCCTATGACGAATGGGACAACAAGGACGACGACAAGTGGGGAGCCCAGGCTTGGGGCAAGGACAGAGACCAGTATGGTGCCTCTTCCCAGGACTGGAACGCCTCCCAGGGTGACTACAACCAGGCTGCCAAGGCCGTTGCCGCTAAGAAGCAGCACCACGGCTACGGTCACGCACCTCACTCTGGCTACGGCCACCAAGGACACCATGGACACCACCACGGACATGGCTACGGTCACGCACCCAAGCAAGACAAAGGAAAGGTTGCTAAGGGCGCTCATTAGGAGAGAGAGGCATCTGGCAAGTGGGCCGCTCAGCAGTCCGGCTATGACAACGACGAGTGGGCCAAGCAGGCCTACGGCTCGGACTCCGACTCCAGATGGGGCAAGTCTTATGACTCCGTCGCCGCCAAGTCCTACGATGACGAGCAATACGCTCGCAAGATCTGGGCCGACGACGACCAATGGGCCGAGGACTACGACCGCTACCAGACCCGCGACGCCGCCAGCCACAAGAAGGCCGCATCCGCGGTTGACAAGACTGGAGCTAAGACCACCTACACCGTCACCCCAGTTAAGGTTGGCTACGGCCACGGACATGGTGGACATGGAGGACACAGCCATGGCGGTTACGGTAACCAAGGACAGCAGAGCTACGGAAACAACGGATATGGCAAATGGTGA
>Tara_Unigene_23_MATOU-v1_36502756_200604_rc
ATGAAATCTTTCACGTTCGCTCTCCTCGTCGCTGCCGTTCAGGCTGGCGCTCCCCTTATCCACGGTAAGGGCGTTGGCCGCGTTGGCCTCGGTCTCGGTCACGGCCTCGGCTACGGTGGCTACGGCCAGCAGAAGGGCTATGGCAGCTACGCCAAGGTCGACTACGTTCCCCAGACCAAGCTCGTCCAGCAGCAGGCTGCCGCTCAGGCTGCCTCCAAGGGCTACGGTCAGGACTACACCAAGAAGCAGACCACCGACTGGGATGCTTGGGGCCGCGACCAGGATCTCGCCATTGACGAGTCTTACGGCAACACCCGCGCCAAGTCCTACCGTGCTGAGTCCTACGATGAGTGGGACAACCAGGACAAGGATGACCATGGTGCTCAGGCTTGGGGCCGCGATCAGGACAAGTATGGTGCTTCCTCTCAGGAGTACGATGCTTCTCGTGATGACTACGACAACGCCGGCAAGGCTTACGCTCAGAAGGCTCAGCGCGCCTACGGTCACCAGCAGGGCTACGCTCTCAACGCCCACGGTCAGGTCCTCGGCCACGGCAAGGGCCACGGATGGGGCAAGCAGCCCATCGTCGCTCACGGCTACGGTCTCTCCGCTCACGGTCAGGTCGGTGCCAAGGGTGGCTACGCTAAGCAGCAGGCCGGTCAGGCCTACGGTGCCAAGGACCAGATGAAGGCTTCTTGGAACGGTGCTGCCCAGAAGAAGGCCATCGACAACGATGCCTGGGCCAAGCAGGCTTACGGCCGCGACACCGACTCCCGTTGGGGCAAGTCTTACGACTCCGTCGAGGCCCGCTCTTACGACAACGAGCACTACGCCCGTGAGGTTCGCGCTGATGACGACCAGTGGGCTGAGGACCGCGACACCTATGGCCGTGGTGACTACGACGAGTACGGCAACGCTGCTTCCGCTCAGAAGTCGAAGGCCCACTAGCTCGGCAAGAAGGCTGCCTCCAAGGGTGCTGCCCGCTCCTACTGGGGTGGCGAGCGCCAGGACTGGGACGCTTATGGCCGCGATCAGGACTTCCACGAGAAGGTGAGCTTCGACAACACCCGCGCCAAGGGCTACGCTGCCGAGTCTTACGATGAGTGGGACAACCAGGATGCCGACAAGTGGGGCGCCCAGGCTTGGGGCCAGGACCGTGATATCTACGGTGCTTCCTCTGCCTCCGGCAAGGCTTCCGCTGGCAAGTACGGCCGCGCTGGCCACCAGAATGGCCTCGGCCACGGCTTGGCTGGCTACGGCAAGGGCGGAAAGTCCAACAGGGCTGGCTCCGTCTGGGAGGGCGCCTCTAAGGCTTCCAAGGCTGCCGCTGCCGGCTACGACAACGACGACTGGGCCAAGCAGGCCTACGGTGAGGACTCTGACTCCAGATGGGGCAAGTCTTACGATGCCGTCAAGGCTCGCTCTTACGAGAACACCGAGTACGCCAGATGGCTCCAGGCCGATGATGACCAGTGGGCTGAGGATTACGACCGCTACACCGATGGTGACTACGATGACTATGGTCGCGCTGCCTCCATCTGGGCCAAGCAGGGTGGCAAGAAGGGCTCTCTCCACGGCCTCGGCCACGGTCTCGGCTACGGCAAGAGAATTGGCGGCCACTACGACCAGGCCTCCGCTGCCAAGAAGTCCCACTACGACAGGACCTCCGGCTCCGACTGGGATGCCTATGGCCGCGATCAGGACCTCGAGGTCGATGAGTCCTACAAGCAGACCTGGGCTAAGTCCTACGATGCTGAGTCTTACGATGAGTGGGACAACAAGGATGCCGACAAGTGGGGCGCCCAGGCTTGGGGCTCTGATGAGGATGTCGCTGGTGCCTCTTCTTACGGCAAGCGCGCTTCCGCTGGTGACCTCGACAAGGCTGCTTCCCGCAAGGGTCAGGCTGGTGCTCTCGGTTACGGCAAGGCCTACGGCCAGGCCTACGGTGCTGGCCTCCACGGCCACGGCCTCGGTCTCGGCGTCCAGGGTGCTGCCTACGGCCAGGCCTACGGTGCCAAGTCGTATGGTGGTCAGGTTGCCGCCAAGGCTTCCCACCAGGACTACCAGGCCTCTGATGCCGCTGCTGCTGCTCGCGCTGGCTACGACAACGATGCTTGGGCCAAGCAGGCCTCTGGCTCTGACTTCGACTCCAGATGGGGCAAGTCCTATGACTTCGTCAACGCCAACGAGTACGACGATGAGCAGTACGCTCGCAAGGTCCGTGCCGACGACGACCAGTGGGCCGAGGACTACGATCTCTTCCAGTACAAGGATCTTGACAACTACGGTGCTGCTGCTTCTGCTGAGGCTGCCCAGCCCAAGGTCACCAAGACCACCTACCAGCCTGTTGTCTCCTACGGCGGCTACGGCTACGGAAAGGGATACGGCAAGGGTGTTGCTTCCCACGGTTACGGCTGGTGA
>Tara_Unigene_24_MATOU-v1_36517248_33829
ATGAAATCCTTCACTGTTGCACTCCTCGCTGCCTCGGTTAGCGCTGGTATCATCCAAGCTCCCGTCAAGCCCCTCGCCGTTAAGGGTGTCGTTGGCGTCAAGGGCGCTGGCATCGGCCTCGGCAAGGGCCTCGGTCTCGGCCTCGGTGGTGTCAAGGGCCATGGTGTCGGTTACGGCGCTCAGGCTGGCTATGGAAGCTACTCCAAGGTCGACCTCATCCCTCAGACCAAGCTCGTCCAGCCCGCCAAGTCCGCTCAGGCTGCCTCCAAGGGCTACGGTTCCGACTACTCCAAGAAGACCACCACCGACTGGGACGCTTGGGGCCGCGATCAGGACCTCGCCATCGATGAGTCCTACGGCAGGACCAACGCCAAGTCCTACCGCGCCGAGTCCTACGATGAGTGGGACAACCAGGATGATGACCAGTGGGGTGGTCAGGGCTGGGGCCGTGACTACGATGCTGTCGGCAAGTCCTCCAAGGAGTACGATGCCTCTGCTCACCTCGCTAAGGGCAAGAAGCTCGCCACTGACCAGGCCTCTTGGGACGGTGCTGCTCAGGCCGCTGGCTACGACAACGACGCTTGGGCCAAGCAGGCTTATGGCAAGGACTACGACAACAGGTGGGGCAAGTCCTACGACTCCGTCGAGGCCCGCAACTACGCCAACGAGCACTACGCTCGTGAGGTTCGTGCCGATGACGACCAGTGGGCTGAGGACCGCGATGGTGTCTACAAGGGTAGCGCCGCTCAGGCTGCCGCAGCTGCTTCCGCCCAGAGGGGCAAGATCATCAACTCCGCTGCTTCCAAGGGCGCCGCCGGTACCTACTGGGCTGGTGAATCTAACGACTGGGATGCTTGGGGCCGTGATCAGGACTTCCACGAGAAGGTTTCTTACGATGACACTTGGGCCAAGTCTTACGCTGCCGAGTCTTACGATGAGTGGGACAACCGCGATGCTGACAAGTGGGGCGGCCAGGCCTGGGGCAAGGACAAGGACCTCTATGGTGCCTCTTCTTATGGCAACAAGGCTTCTTCCTCCAAGAGGACCAAGAACCAGTACGGACATGCTTATGGAGCTGGCGGCCATGGCCACGGCTACGGCAAGGGCTACGGTGCTCAGTACGGTGCTGAGGCCACCAAGTGGGCTGGTGCTTCCGCCGGATCCCAGGCTGCCAAGGCTGGCTACGACAACGACTCTTGGGCTAAGTAGGCTTACGGTCAGGACCAGGATGCCAGATGGGGCAAGTCTTACGATTCCGTCTCTGCCAGGTCTTACGACAACAAGAAGTACGCCAGGTGGCTCTAGGCTGACGATGACCAGTGGGCTGAGGACTACGACTCCCGCATTGAGGGTGACGCCAACGCCTACGGCAAGGCCGCTTCTTACTGGACCAAGACCGGCGGCAAGGGCTGGGGCAAGCCCGCCATCGGCCATGCCGACGCTGCCTCCGCTCAGGCTGGTCAGCACTACGATGACTCTACCGGCTCTGACTGGGATGCCTATGGCCGTGATCAGGACCTCGAGGTTGACGAGTCTTACGAACAGACCTGGGCCAAGTCCTACGATGCTGAGTCTTACGATGAGTGGGACAACCTCGACAAGGACAAGTGGGGCGGTCAGGCATGGGGCCGTGATATGGACCTCATTGGTGCCTCTTCTTACGGCCTCCGCGCTTCTGCTGGTGACAAGACCTCCAAGGCTTACGGCGGTGCTCAGGGTGCTGGCTACGGCTATGCCCAGTCCTACGGCCTCGGCTACGGCAAGGGTCTCCACGGCAAGGGTCTCCACGGCAAGGGTTACGGAAAGGGTGTCCACGGACACCTCGCTGGCGCTGCCTACGGCCAGAAGCACGCTGCTCAGCACTACGGTGGCAAGGCCCAGGCTCAGGATGCCCAGGCCTCTGCCGGTGCCGCTGCTGCTGTGAACGCTCAGGATGCTGATGCCTTCGCCAAGTAGGCCTATGGCTCTGACTACGACTCCCGATGGGGCAAGTCCTACGATTTCGTCAACGCTAACGAGTACGACGATGAGCAGTACGCCCGCAAGGTCCGTGCTGATGACGACCAGTGGGCTGAGGACTACGACGTGTGGAGCGTCCGCGACAACAACGCCTACAAGGGTGCTGCCTCAAAGGAGGCCGCGCAGCCTAAGATCACTGCCACTACTTACCACCCCGTTGTCAGCCACAAGTCTTACGGCTACGGCAAGGGCCACGGCATCGCCAGGGGCCACGGCATCGCCAGGGGCCACGGCCAGGGCGTTGGTCTCGGCTATGGCGGCTACGGTGGATACGGTGGCTACGGTGCTGGAATCGGCGGTGGCTACAAGTGGTGA
>Tara_Unigene_25_MATOU-v1_36552087_33829
ATGAAATCTTTCGCTCTTATTGCCCTCGCCGGTGTCGTTTCCGCCGTCGAAGTTGAGTCTATCGGCTACGGCCGCAGCCTCGGTGGTTACGGTGGCCGCAGCCTCGGTGGCTACGGTGGCCGCAGCCTCGGTGGCTACGGTGGCTACTCCAAGGTCCAGTACGTCCCTCAGACTCGCGTTGTCCAGCCCGCCAGGTCTGCTCAGGCTGCCTCCAAGGGATACGGTCAGGACTACGGCAGGACCCAGTACTCTGACTTCGATGCCTATGGCCGCGATCAGGACCTCGCCATCAACGAGTCTTACGGCAAGACCGGCGCCAAGTCTTACCGCGCCGAGTCCTTCGATGAGTGGGACAACAAGGACAAAGACAGCCACTCCGCTCAGGCTTGGGGCAAGGACCGCGATCTCTACGGTGCCTCTTCTCAGGAGTACGATGCTTCTGCTGATGACTACAACAGAGGTGCTCAGGCTGTTGCTGGTCAGGCTTACGGCCAGTACGGCAAGGCCCAGGTCGGCTACGGCAAGTCTCTCCACGGCCACGGCCTCGGCTACGGCAAGTCTCTCCACGGTCACTCCGCTCACATCGGTGGCTCTTACGGCAAGTCCTACGGTGCCCAGCAGGCTGCTGCCAAGCAGGCCGCCAAGGCCTCCTGGCAGGGAGCTGCTCAGGCCCAGGCTTACGATGATGATGAGTGGGCCAAGCAGGCTCAGGGCTCTGACTTCGACTCCAGATACGGCAGGTCTTACGACTCCGTCGAGGCCAAGTCTTTCGACAACGAGCACTACGAGCGCGAGGTCATCGCTGATGACGACCAGTGGGCTGAGGACCGCGATCAGTACTCTCGTGGTGATCTCGACCAGTACGGCAAGGCTGCTTCCGCCGCTGTCAAGGGTGGCAAGGGTGGCTACCTCGGTGGCTACGGCAAGGCTGGTTCTCGCCAGGACGCCTCCAAGGCCGGTGGCCACAACTACTGGGGCGGATCCCGCGACGACTTTGACGCCTATGGCCGCGACCAGGACTTCCATGAGAAGGTCTCCTTCGACAACACCCGCGCTAAGGGCTACGCTGCTGAGTCTTATGACGAGTGGGACAACACTGATGATGACAAGTGGGGAGCTCAGGCTTGGGGTGTCGACAAGGACCTCCAGGGTGCCTCTTCCTACGGTGGCAAGTCCTCCGCTGGCAAGTACGGCCAGGGTGCCGCCTACGGCTCTTCCGGCAAGGGTCTCGGCTACGGCAAGGGCCACGGCCAGGGTGCCTACGGCGCTTCCGACTGGGAGGGTGCCTCCAGGGGTGCCAAGGCCGCCCGTGGTGCCTACGACAACGATTCTTTCGCCAAGCAGGCCTACGGTCAGGACCGTGACTCCAGGTACGGCAAGTCTTACGACTCCGTGAAGGCCCGCTCTTACGACGGCACCAAGTACGCCAGGTGGCTCCAGGCCGACGATGACCAGTGGGCTGAGGACCGCGATCTCTACGATGAGGGTGACTCTCTCTCCCGCGGTGCTGCTGCCTCCACCTGGTAGGACACCCAGGGCAAGGGCTACGGCCTCGGCCTCGGCTACGGCAAGGGCCGTGGTGAGTACGACGCTGCCTCCCAGCAGGCCAGGAAGGGTGCTGTGAGCAGAAAGGGCACTGATTTCGATGCTTATGGCCGTGATCAGGACCTCGAGGTCGATGAGTCTTACGAGCAGACCTGGGCCAAGTCCTACGATGCCGAGTCTTACGATGAGTGGGACAACAGAGATGACGACAAGTGGGGCGCTCAGGCTTGGGGTGTCGACAAGGACATCTATGGTGCTTCCTCTACCGGCTCCGCTGCCTCCGCTGGCGACTACGACCGCCAGGGCTACCAGGTCGGTGGCAAGGGTGGCCTCTCCTACGGCGCTGGCTACGGCGCTGGCATCGGTGGCTACGGTGGCTACGGTGGCTACGGTGGCATTGGCTACGGTCAGAAGGGTGCCTCCAAGGCCGGATACGGCAAGGCTGGCCACCAGGACTACGCTGCCTCCGCTGGCGCCAAGGCTGCCCGCCGTTCTTACGACGACGACTCTCACGCCAAGCAGGCCTACGGCTCCGACACTGACTCCAGATACGGCAAGTCTTACGATTTCGTCCAGGCTAACGAGTACGACGACGAGCAGTACGCCCGCAAGGTCCGCGCTGACGACGATCAGTGGGCCGAGGACCGTGATCAGTACGTGGAGAAGGATCTCTACAACTACGGTGCTGCTGCCTCTGCTGAGGCTCGCCAACCCCAGATCAAGAAGACCACCTACCACCCTCAGATCTCCTACGGCGGCTACGGCTACGGCGGTTATGGCCAAGGCTGGTGA
>Tara_Unigene_26_MATOU-v1_4126401_200604
ATGAAATCCTTCGCTTTCGCTGCCATCATTGGTATGGCTGCCGCCGCCGAGCTCGAGTGGCACCAGCAGAGATACGTGCCCGTCAAGCACGTTCACCACACCCCAGGTCACCAGGACAAGGCTGCCTCTTACAACAAGGGCGCCGAGAACTGGAAAAAGACCGCCTCCGACTGGGACGCTTGGGGCAGAGATCAAGATCTCTCCATCAACGAGTCCTACGGAAAGACCAACGCTAAGTCTTACTCCGCTGAATCCTACGATGAGTGGGACAACGAGGACAACGACAAGTGGGGTGCCCAGGCTTGGGGCCAGGACCAGGACAAGTATGGTGCTTCCTCCAAGTGGGCTGGCGCTTCCTCAGGATGGCACGGTGACTACGCCGCCGCCAAGAGCACCGGCAAGGGTCACGGTCACGGATGGGGCCACAACCCTAATGGACACTACGGCTCCCAGAAGACTGACAAGACCAAGGCTTCCGAGGCTGATTCCGCCGCTCAGGGTGGTTACGACAACGACGCTTGGGCCAAGCAGGCTTACGGCTCTGACTACGACTCCAGATGGGGCAAGTCTTATGATTCCGTTGCTGCCAAGTCTTACGACAACGAGCACTACGCCAAGTCCGTGAGAGCTGACGACGACCAATGGGCTGAGGACTACGACAAGTGGGCCAAGACCGACGATGGTGCCTACGGTTCCGCCGCTTCCGACCACTGGTCCTCCGTCAACGGTGGCCACGGCCACGGATGGAACAAGAAGGCTGGTACCTCCAAGGATGCCGCCTCCAAGCACGGTGCCGCCGGTGCCTGGTCCAAGGATGGTTCCGACTGGGACTCTTGGGGCCGCGATCAGGACTACGCTGAGGATGTCTCTTACGACAAGACCTGGGCCAAGTCCTACGCTGCCGAGTCCTACGATGAATGGGACAACTCTGATGCCGACAAATGGGGCGCCCAGGCTTGGGGCTCCGACCAGGATGTCTACGGATCTTCCTCCTACGGAAAGGCCGCTTCTTCCAAGAAGACCGACTGGGCTGGTGCCGGTGGACAATACGGAAAGTCCTACGGTGGTCACGCCGGTGGACACGTCGCTGGACACGGTGCTCACGGATCCCACGGTGGACACGGAGGCTGGGGCAAGGGTGGCCACGGCTCCCACGCTCACGGTGGACACGCCGCTGGATACGGAAAGTCCTACGGTGGTCAACAGAACTACGGTTCTTACGGTCACGCCGATACCGTCTGGAAGGGTGCCTCCAAGGCCTCCGCTCAGGCTAAGGCTGGCTACGACAACGACGCCTGGGCCAAGCAGGCTTACGGTTCCGATGCCGACTCCAGATGGGGCAAGTCTTACGACAACGTCTCCGCCAAGTCTTACGCCAACGAGTCCTTCGCTCGTGACGTTAAGGCCGACGATGACCAGTGGGGTGAGGACTACGACAGATGGACCAACGAGGACGACTACGAGTACGCCAACGGTGCCTCCAAGGAAGCCGTCAACGGCAAGCACGGCAAGGGCTGGGCTGCTGGCTGGAACAAGGGACCAGACTCATCCGCTGCCGCCTCCAAGAACTACGGCATGATGTGGGATGGCGCTTCTGGCTCCGACTGGGACGCCTGGGGCCGCGATCAGGACCTCAAGATCTCCGAGTCTTACGACAAGACCTGGGCCAAGTCCTATGACGCCGAGTCCTACGACGAATGGGATAACAACGATGATGACAAGTGGGGCGCTCAGTCTTGGGGACGTGATCAGGACAAGTACGCCGCTTCCTCCCACGCCAACATGGCCTCCGCTGGAGACTGGGATGATTACTCCAAGGCTGGTGCCTACGGTGGCAAGCAATACGCCAACATGTACGGTCACAACCAGGCCTACGGTGGCTACGGTCACGGTGGTCACGGTGGCTGGGGTGGTGCCCACGGTGCTCACGGAGCCCACGGACACGCCGCCGGTTACGGTAAGGCTGGTGCCAAATCCTACTCTGGAAAGGCCGGATCTTACGGCAACGAGATGGACAAGGAAGCCTCCAAGGGATCCGCTGCTGCCAAGGGTGGCTACGACAACGATGCCTGGGCCAAGCAGGCCTACGGTGTTGACACCGACTCCAGATGGGGCAAATCCTACGACTCTGTCGCCGCCAAGTCCTACGACAACGAGGAGTACGCCCGCAAGGTTCAGGCCGACGACGATCAGTGGGCTGAGGACTACGACCGCTGGACCGCCAAGGACAAGAAGGGCTACGGCAACGCTGCCTCTGCTGGAGCTTACACTGCTCCTCGCCAGTCTGTCTCTTACAGCTACGCTCCCGTCCACCACGGCCACCACGGTCACGGATCTCACGGACACGCCGGTCACGCCGGAAAGGGCTACGCCAACCAGGGCTACGGCTACGGTGGTGCTCACGGATGGTGA
>Tara_Unigene_27_MATOU-v1_42345162_200604
ATGAAATCTTTCGCAATCGCACTCATTGCTGGAGTTGCTGCCGCTGGCGCTCCCGCTGCTAAGGCCCCGGCCAAGGTCGCTATCGCCGCCCCTGCCTACGGTTACGGCCACGGATACGGCCATGTCGGCTATGCTAAGGTCGACTACGTTCCCCACACCCACCAGGTCCAGCCCGCCAAGAAGGCCAACGCTGCTTCCAAGGACTACGGAATGGACTACCAGAAATCCACCTACTCCGACTGGGACGCCTGGGGCCGCGATCAGGATCTCGCCATCGATGAGTCCTACGGCAAGACCAACGCCAAGTCATACAGAGCTGAATCTTATGATGAATGGGACAATGAGGATGCTGACCAGTGGGGCGGCCAAGGATGGGGCCGTGACTACGACCAGTACGGCAGATCATCTCACGAGTACGATGCCTCCAAGGGTGTTGCTGCTGCCGGCAAGGCATACAAAGCTTCATGGCAGGGTGATGCTTAGGCTTCAGGCTACGACAATGATGCTTGGGCCAAGCAGGCATATGGACAAGACTACGACTCAAGATGGGGCAAGTCTTACGACTCAGTTGAAGCACGCAACTACGCTAACGAGCACTACGCTCGTGAAGTCCGTGCCGATGACGACCAGTGGGCTGAGGACCGCGACCAGTGGGCCAAGGGCGACTACGATGCTTATGGCATGGCCGCATCTGCTGACCAGGCAACTAACGGCTCTGCTGACTTCAAGAAGGCTTCATACGGCAGAGGTGCCGAATACTGGGGCGGCGACCAGTCCGATTGGGACGCTTGGGGCCGTGACCAGGACTTCCACGAGAAGGTCTCTTATGATGACACCTGGGCCAAGTCCTACGCTGCTGAGTCCTATGACGAATGGGACAACCGTGATGCCGACAAATGGGGCGGCCAGGCTTGGGGACGCGACCGTGACATCTACGGTGCCTCATCCTACGGTGGCAAGGCCTCTCTTGACAAATACGACGGATACGCTAAGGGCGGCAAGGGCGGCTGGGCCGGTGGCCAATACGCCAAGGGCGGACAACTCTGGACTGGTGCATCTACCCACGGCGCTGCTGCTCAGGCTGGATACGACAACGACACCTGGGCCAAATAGGCCTACGGTCAGGACCAGGATGCCAGATGGGGCAAGTCTTACGACAGCGTCTCAGCTCGCTCTTACGACAACAAGAAGTACGCCAGATGGCTCCAGGCTGATGACGATCAGTGGGCTGAGGACTACGATCGCTTCGACGATGCCGATGCCGGCGCCTACGGCAAGGCCGCCTCCATCTGGGCTAAGGGCCAGCCCAAAGGCAAGATGGGATGGGCCAAAGGAGGTGAGCACGACGCCGCCTCTCGCGCTGGACACGTTGGAAACTACGGCAAATCCGGATCTGACTGGGATGCATGGGGCCGTGACCAGGACCTCGAGGTCGACGAATCCTATGAACAGACATGGGCTAAGTCCTATGATGCTGAGTCATACGACGAATGGGACAACCTCGACAGAGATAAATGGGGCGCACAGGCATGGGGCAAGGACCGCGATCTTTACGGTGCTTCCTCTTACAACGGTGCTGCTTCCGGTGCTGACCACACTCACAAAGCCTACGGTGGTGTCGCCGGATACGGCGGATGGGGCAAGGGCGGCGCTGTCGCTTATGGCGGCAAAGCTTCTGCTCACGACGTCCAGGCCTCCGCGGGCCAGAAGGCCGCTGCTGGTGCCTACGATGCCGACGCATGGGCCAAGCAGGCTTACGGCTCTGACTACGACTCCAGGTGGGGCAAGTCCTATGACTTCGTCAACGCCAACGAGTACGACGACGAGCAGTACGCCCGCAAGGTGCGCGCTGACGACGACCAGTGGGCCGAGGACTGGGATGTCTGGTCCAAGAAGGACGCCGATGCTTACGGTAAAGCTGCATCTGCACACCGTTCTCAACCAAAGATCACCAAGACTACTTACACACCTCACGTCAGCTACGGCGGTTATGGCTACGGTGGCTACGGTGGCTACGGCGGCCACGGATGGTGA
>Tara_Unigene_28_MATOU-v1_44073254_33829
ATGAAATCCTTCGCTTTCGCAGCGGCGCTCGTCGCCGTCGCCTCCGCCGTCGACCTCGAATGGCAGGGCGGATACGGCTACCGTGCCCCCAAGGTGACCAAACACACCACCCCCGGCTCCTCCAAGCAGGGCGCTTCCGCCGCCTACGGCCAGGACTGGATGAAGGACTCCGCCTCCGACTTCGATGCCTACGGCAGAGACCAGGACCTCAGCATTGAGGAGTCCTACGGCAGGACCAACGCCAAGTCCTACGCCGCCGAGTCCTACGACGAGTGGGACAACAAGGACGACGACAAGTGGGGCGCCCAGGCCTGGGGCCAGGACCGCGATGTCTACGGCGCTTCCTCCTACGGCAAGGCCGCCTCCTCCGGCGACTACGACCAGTACGGCAAGGCCGGCTACGGCGCGTCCAAGGGCGCCCAGGGCAAGTCCTCCAAGAAGGGACCCGACTACGCCCAGGCCGGCTACGGTGCCGGTGGCCAGGACGGCTGGAGGGGTGCCTCCGCCGCCTATGGCGCCGCCAAGGGTGGCTACGACAACGATGTCTGGGCCAAGCAGGCTTATGGCTCTGACTACGACTCCAGATGGGGCAAGTCGTACGACTCCGTCGAGGCCAAGTCCTACGACAACGAGAACTACGCCAAGCGCGTGCGCGCTGACGACGACCAGTGGGCCGAGGACTACGACAGATACGACTCGCGCGATGCTGATGGCTACGGCAAGGCTGCCTCCGCCCAGGCCTGGAACGCCAAGGGCGCTGGCTACGGCAAGGGTGGCGACCGCTCGGGCGCCTCCAAGGCCTACGGTGCCGGCTACTGGGGCAAGTCCGGCTCCGACTGGGACGCCTGGGGCCGCGATCAGGACTACGCCGAGGATGTGAGCTACGACCGCACCACCGCCAAGGCCTACGCCGCTGAGTCCTACGATGAGTGGGACAACGCCGACGACGACAAGTGGGGCGCTCAGGCTTGGGGCAAGGACCGCGATGTCTATGGTGCCTCCTCCTACGGCGCTGCCGCCTCCGCCAAGGACTACGGCGAGGACTCCTATGGCGCGGCCGGTGCCTCCGGCTCCCAGTACGGTGGCCACTACGGCGGCCACGCTCAGGGTTATGGTGGTGCTGCCGGTGGCTACGGTGGCAAGGGTGGCTACGGCAAGGGTGGCCACGGTGGCTACGGCTACGGCCACGGCCACGGCCAATCCTACGGCAAGAGCGCCCACGGCGGCCAGCAGGCCTCCAAGGCCGGCTATGGCGCCGACGCCATGGTCTGGAAGGGCGCCTCCGCCCAGCGCGCCGCCGCCGCCGGTGCCTACGACAACGACGAGTGGGCCAAGCAGGCTTACGGCTCCGACTACGACTCCAGATGGGGCAAGTCCTACGACTCGGTCTCCGCCAAGTCTTACGACAACGAGAGCTACGCCCGCTCCGTGCAGGCCGATGATGACCAGTGGGCTGAGGACTACGACAGATACGACTCCTCTGACGCCCAGGGCTACGGCGCTGCTGCTTCCAAGTGGGGCAAGGCCAACGACAAGAAGTACGGTGGCGCCTCGCACGGCTACGGTGGTGCATCGGCCTACGGTGGCGCCCAGAAGGGAGGCTCCTTCGACGCCGCCTCTCAGGCCGGCTACGGTGGTGCCTGGTCCAAGTCTGGATCCGACTGGGACGCCTGGGGCCGCGACCAGGACTTGAGCATCAAGGAGTCTTATGACCGCACCTGGGCCAAGTCCTACGACGCCGAGTCCTATGACGAATGGGACAACAAGGACGATGACAAGTGGGGCGCCCAGGCTTGGGGCAAGGACCGTGATGTGTACGGTGCCTCCAGCTACGGCAAGGCCGCCTCCGACGCCGACTACGACAAGTGGGGAGGCGCCAACGCTGGCCAGAGCTCCCAATACGCTCAAGCTAAGGGCTACGGTCAGGGCTACGGCCATGGCAGCCACGGCGCCCACGGCGGCCACGGCGGCTACGGCGGCCACGGCGGCTACGGCTCCCACGGCGCCCACGGCTACGGAAAGTCCCAGGGCTACGGCAAGTCCACCGGTGGCGCCGCCGCCGCCTACGGCAAGAGCCACAAGGCCCACCAGGACGCCACCGCCTCCAAGGCTGGCGCCGCCGCCCGTTCCGGCTATGACAACGACGAGTGGGCCAAGCAGGCCTACGGCAGCGACTACGACAGCAGATGGGGCAAGTCTTACGACTCCGTCGCTGCCAAGTCCTACGACGACGAGCAATACGCCCGCAAGATCCAGGCCGACGACGACCAGTGGGCCGAGGACTACGACCGCTACGACAGCCGCGATGCCGACAGATACGGCCAGGCCGCCTCCGCCGAGAGCAAGAAGCCCGGCAAGGTCTCCTACTCCTACAGCCACGCGCCCGCCTACGGCCACGGCAGAGCCCACGGATGGTGA
>Tara_Unigene_29_MATOU-v1_4580518_200604
ATGAAATCGTTCGCTTTCGCAGCAGCACTCATTGCTGTTGTCAATGCTGCTGATCTTGAGTCGTATAGCTATGGTGGCCACGGCGGCTACGGCAAGGTTGCCCATACAGTGAATAAGACCACTGTCAAGCACGAAAAGCCTGAGGTCAAAGAGGGAGCCTCCCAGGCCTACGGCGCCGACTACCAGAAGGCCTCCGCTTCCGACTGGGACGCCTGGGGCCGCGATCAGGACCTGAGCATCTCCGAGTCCTACGGCAAGACCAACGCCAAGTCTTACGCCGCTGAGTCCTACGACGAATGGGACAACCAGGATAACGACAAGTGGGGCGCCCAAGCCTGGGGCAAGGACAGAGATGTCTACGGAGCCTCCTCGTACGGCAAGGCCGCCTCCGCCGCTAACGCCGGCAGATACGGCTACGGTGGCGCTAACAAGGGTGGCCTCGGTGGCTACGGTGGACACGGCAAGGGTGCCGCTGGTGGCCAGGCCGCTCAGAGCTGGAAGGGTGCCTCCGCTCAGCACGGCGCTGCCAAGGGTGGCTACGACAACGATGTCTGGGCCAAGCAGGCTTACGGATCTGACTTCGACTCAAGATGGGGCAAGTCTTACGACTCCGTCGATGCCAAGTCCTACGACGGCGAATGGTACGCCCGCTCGGTGAGAGCCGACGACGATCAGTGGGCCGAGGATTACGACAAGTACGATGCTGGCGACGCTGATTCCTACGGCAAGGCCGCGTCCGGCTCGGTCTGGAGGAACAACGGCGGCCACGGCTGGGGCAAGCAGGCTGGCGGTGACGCTAAGGCCGCCTCCGCTGCCGGCGGCGCTGGCTACTGGGGCAAATCCGGCTCCGATTGGGACGCCTGGGGACGCGATCAGGACTACAAGGAGGACGTCTCCTACGACAAGGTGCAGGCCAAGGCCTACTCTGCCGAGTCTTACGACGAGTGGGACAACAAAGACGATGACAAATGGGGCGCTCAGGCTTGGGGCAAAGATAGAGACGTCTATGGCGCCTCCTCCTACGGCCAGGCTGCCTCCGCCCAGGACTGGCAGGGTGCTGGCCGCGCTACCGCCGGCAAGCACGGTGGCTATGGTGGTCACTCCAAGGCCGCTGGCTACGGCAAGGTGAACCGCGACTGGCGCGGCGCCTCCAACGACACCCAGGCCGCCCGCGGTGCCTACGACAATGACGAGTGGGCCAAGCAAGCTTACGGCTCCGACTTCGACTCCAGATGGGGCAAATCCTACGATTCCGTCTCCGCCAAGTCTTACGACAACGAGAGCTACGCCAGAGCCGTTCAGGCTGATGACGACCAGTGGGCTGAGGACTACGACAGATACGACGCCCGTGACGCCAACTCCCGCGGCGCCGCTGCCTCCAAGTGGGCCAAGGAGAACCCCCGCCACTTCGGCAACGCCCACGGCGGCTTTGGCAAGGGTGGCTACGGTGGCTACTCCCACGGTGTGCAGAAGGGCGGCGAGTGGGACGGCGCCTCGAAGGCCGCCCACGCCGGGTACGGTGGCAAGTCCGGCTCCGACTGGGATGCTTGGGGCAGAGACCAAGACTTGAGCATCAAGGAGTCTTATGACCGCACATGGGCCAAGTCCTACGACGCCGAGTCCTATGACGAATGGGACAACAAGGACGACGACAAGTGGGGTGCCTAGGCTTGGGGCAAGGACAGAGACCAGTATGGTGCCTCTTCCCAGGACTGGAACGCCTCCCAAGGTGACTACAACCAGGCTGCCAAGGCTGTCGCCGCTAAGAAGCAGCACTCCGGATACGGCCACGGACACCACGGACACCACGGACATCACGGACACGGTGGCTACGGACACGGAGGTCACCACGGATACGGCCATGCTCATGTTAAGAAGGACGAAGGCAAGATCGCCAAGGGCGCTCATTAGGAGAAAGAGGCATCTGGCAAGTGGGCCGCTCAGCAGTCCGGCTATGACAACGATGAGTGGGCCAAGCAGGCCTACGGCTCGGACTCCGACTCCAGATGGGGCAAGTCCTATGACTCTGTCGCCGCCAAGTCCTACGATGACGAGCAATACGCTCGCAAGATCTGGGCCGACGACGACCAATGGGCCGAAGACTACGACCGCTACCAGACCCGCGACGCCGCCAGCCACAAGAAGGCCGCATCGGCAACTGACAAGACCGGCGCTAAGACCACCTACACCGTCACCCCAGTCAAGGTCGGTTACTCCCACGGACACGGACACGGCGGACACGGACACGGACACGGCGGTTACGGAAAGCAGCAGAGCTACGGAAACAACGGATATGGCAAATGGTGA
>Tara_Unigene_30_MATOU-v1_50281562_200604_rc
ATGAAATCCTTCGCTTTCGCTGCTGCGCTCGTCGCTGTCTGCAGCGCCGTCGACGTCGAGTCGGTCGGCTACGGCCAATCAGGTCACGCCTACGCTCCCCGCAAGCCCGAGTTCAAGGTCTCGGTCAAGCAGAGCAAGGGCGGCGCCCAGAGTGGTGCCTCCAAGGCCTACGGTGCTGACTACCAGCGCGCTTCCGCCTCCGACTGGGATGCTTATGGCAGAGACCAGGACCTCAGCATCAAGGAGTCCTACGGCCGCACCAACGCCAAATCCTACGCCGCCGAGTCCTACGACGAGTGGGACAACAAGGACGACGACAAGTGGGGTGCCCAGGCCTGGGGCAAGGACCGTGATGTGTACGGAGCCTCCTCTTACGGCAAGGCCGCCTCCTCCCAGGACTACGGTGCCCAGAACTACGCTGGTGGCTCCGCTGCTTCCCGTGCTCAACAAGGAAAGGGCAAGGGACACTCCCAGTCCGCCTCCGCTCAGTACGGCGCTGGCGCTCAGGGCAACGTCTGGAAGGGTGCCTCCGGTGCCTACGGTGCCGCCAAGGGTGCCTACGACAACGATGCCTGGGCCAAGCAGGCTTACGGATCTGACTACGACTCCAGATGGGGCAAGTCTTACGACTCCGTTGAGGCCAAGAGCTACTCCAACGAGAACTACGCTCGTCAGGTCCGCGCCGATGATGACCAATGGGCCGAGGATTACGACAGGTACGACTCCGGTGACGCCGATGCTTACGGCAACGCCGCCTCCAGGTGGAGCAAGAACGGCAAGGGTGGCCCCGGCCGCTACAACAACGCCGGCGGCAAGAAGGCCGAGTACGACGGTGCCTCTGCTGGCTATGGCAACAAGTACTGGGGCAAGTCCGCCTCCGACTGGGATGCCTGGGGCAGAGACCAGGACTACGCTGAGGATGTCTCTTACGACAAGACCCTCGCTAAGTCTTATGCCGCCGAGTCTTACGATGAGTGGGACAACGCTGATGACGACAAGTGGGGCGCTCAGGCTTGGGGCAAGGACCGCGACGTTTACGGCGCTTCCTCCTACGGCCAGGCTGCTTCCTCTGCCGACTACGACAAGTACAACGCTCAGGGTGGTGGTGCTGCCTCCAGATGGGCTGGCGGACAAAAGCTCGGCTACGGCCAAGAGTCTGATGCCGCTTCCCGTCAGGGTGCTAAGGGCTACGGCTCCATGACCTGGTAGGGTGCCTCCGGCGCCCAACAGGCTGCTCAGGGCTCTTACGACAACGATGAGTGGGCCAAGCAGGCTTATGGCTCCGACTACGACTCCAGATGGGGCAAGTCCTACGACTCCGTCTCCGCTAAGTCTTACGCCAACGAGAGCTATGCTCGCAAGCTCCGCGCTGACGATGACCAGTGGGCTGAGGACTACGACAGATATGATGACAAGGACGGCAAGGGCTACGGTGCTGCTGCTTCCCAGGCTACCAAGGATGCCGACAAATCCATTGGCAACGCCCACGGATCCCACGGCTACGGTGCTTACGGTGCCACCACCACCAAGGGAGGAGCCCGCCAGGGTGCTTCCAAGGCTGGCTACGGCAACCGCATGGCCCGCTCCGCCTCCGACTTCGACGCTTGGGGCCGTGATCAGGACCTCTCCATCGACGAGTCTTACGACCAGACCTGGGCCAAGTCCTACGACGCCGAGTCCTATGACGAATGGGACAACAAGGACGACGATAAGTGGGGCGCCCAGGCTTGGGGTAAGGACAGAGACATCTACGGTGCCTCCTCCGTCGGCCAGGCTGCCTCCGAGGCTGACTGGGATGGCTACGGCCGTCAGGGAGCCCAGGCTGCCTCCAGCGAGGGCCGCAAGACCCAGACCGTCCAGTACGCTCCTCAGGGCTACGGCCATGGTGGATACGGTCAAGCCCACGGTGGCCACGCTAGACAACAAGTCACTGCCGCTCACCAGTAGGCCGCCGCCGCCGCTGCACAGAGATACGGTGAGAAGGACCACGACCTCGCCTCCCGCGGCCGTGCCGCCGCCCGCGCCGGCTACGACAACGACGAGTGGGCCAAGCAGGCCTACGGCTCTGACTACGACAGCAGATGGGGCAAGTCTTACGACTCCGTTAACGCCAAGTCCTACGACAACGAGCAATATGCCCGCGCGATTCAGGCCGATGACGACCAGTGGGCCGAGGATTACGACCGCTATGACGACAGGGACGCCACCGGATACGGCCGCGCCGCCTCCGCCGCCGCAAAGGCTCCCGTCAAGACGACCTACAGCGTCCAGCCCGTCTACCGCGGATGGTGA
>Tara_Unigene_31_MATOU-v1_51405825_33829
ATGAAATCGTTCGCTTTCGCAGCAGCCCTCGTTGCTGCCTGCAATGCAGTTGATATTGAGTCATTCGGCTACGGTGGCCACGGTAAGGTTGCTCATACAGTGAATAAGACCACTGTTAAGCACTCCAAGCCCGAGGTCAAACAGGGAGCCTCCCAGGCCTACGGCGCCGACTACCAGAAGGCCTCCGCTTCCGACTGGGACGCCTGGGGCCGCGATCAGGACCTGAGCATCTCCGAGTCCTACGGCAAGACCAACGCCAAGTCTTACGCCGCTGAGTCCTACGACGAATGGGACAACCAGGATAACGACAAGTGGGGCGCCCAAGCCTGGGGCAAGGACAGAGATGTCTACGGAGCCTCCTCGTACGGCAAGGCCGCCTCCGCCGCAAACGCTGGCAGATACGGCTACGGTGGCACCGCTGGCAGATACGGCTACGGTGGCACCGGCAAGGGCGGCCAAGGTGGCTACGGTGGTGGACACGGCAAGGGTGCCGCAGGTGGCCAGGCCGCTCAGAGCTGGAAGGGTGCCTCCGCTCAGCACGGCGCTGCCAAGGGTGGCTACGACAACGATGTCTGGGCCAAGCAGGCTTACGGATCTGACTTCGACTCAAGATGGGGCAAGTCTTACGACTCCGTCGATGCCAAGTCCTACGACGGCGAATGGTACGCACGCTCGGTGAGAGCCGACGACGATCAGTGGGCCGAGGATTACGACAAGTACGATGCTGGCGACGCTGATTCCTACGGCAAGGCCGCCTCCGGTGCGGTCTGGAGGAACAACGGCGGTCACGGCTGGGGCAAGCAGGCTGGCGGTGACGCCAAGGCTGCCTCCGCTGCCGGCGGCGCTGGCTACTGGGGCAAATCTGGCTCCGATTGGGACGCCTGGGGACGCGATCAGGACTACAAGGAGGACGTCTCCTACGACAAGGTGCAGGCCAAGGCCTACTCTGCCGAGTCTTACGACGAATGGGACAACAAAGACGATGACAAATGGGGCGCTCAGGCTTGGGGCAAAGATAGAGACGTCTATGGCGCCTCCTCCTACGGCCAGGCTGCGTCCGCCCAGGACTGGCAGGGTGCTGGCCGCGCTTCCGCTGGCAAGGGTGGCCATGGTGGCTATGGTGCTGCCAATAAGGGTGCAAGCTACGGCAAGGTGAACCGCGACTGGCGCGGCGCCTCCAACGACACCCAGGCCGCACGCGGTGCCTACGACAACGACGAGTGGGCAAAGCAAGCTTACGGCTCCGACTTCGACTCCAGATGGGGCAAATCCTACGATTCCGTCTCCGCCAAGTCTTACGACAACGAGAGCTACGCCAGAGCCGTTCAGGCTGATGATGACCAGTGGGCTGAGGACTACGACAGATACGACGCCCGTGACGCCAACTCCCGCGGCGCCGCTGCCTCCAAGTGGGCCAAGGAGAACCCCCGCCACTTCGGCAACGCCAAAGGCGGCTTTGGCAAGGGTGGCTACGGTGGCTACTCCCACGGTGTGCAGAAGGGCGGCGAGTGGGACGGCGCCTCGAAGGCCGCCCACGCCGGGTACGGTGGCAAGTCCGGCTCCGACTGGGATGCTTGGGGCAGAGACCAAGACTTGAGCATCAAGGAGTCTTATGACCGCACATGGGCCAAGTCCTACGACGCCGAGTCCTATGACGAATGGGACAACAAGGACGACGACAAGTGGGGAGCCCAGGCTTGGGGCAAGGACAGAGACCAGTATGGTGCCTCTTCCCAGGACTGGAACGCCTCCCAGGGTGACTACAACCAGGCTGCCAAGGCCGTTGCCGCTAAGAAGCAGCACCACGGCTACGGTCACGCACCTCACTCTGGCTACGGCCACCAAGGACACCATGGACACCACGGACATGGCTACGGTCACGCACCCAAGCAAGACAAAGGAAAGGTTGCTAAGGGCGCTCATTAGGAGAGAGAGGCATCTGGCAAGTGGGCCGCTCAGCAGTCCGGCTATGACAACGACGAGTGGGCCAAGCAGGCCTACGGCTCGGACTCCGACTCCAGATGGGGCAAGTCTTATGACTCCGTCGCCGCCAAGTCCTACGATGACGAGCAATACGCTCGCAAGATCTGGGCCGACGACGACCAATGGGCCGAGGACTACGACCGCTACCAGACCCGCGACGCCGCCAGCCACAAGAAGGCCGCATCCGCGGTTGACAAGACTGGAGCTAAGACCACCTACACCGTCACCCCAGTTAAGGTTGGCTACGGCCACGGACATGGTGGACATGGAGGACACAGCCATGGCGGTTACGGTAACCAAGGACAGCAGAGCTACGGAAACAACGGATATGGCAAATGGTGA
>Tara_Unigene_32_MATOU-v1_51491808_182086_rc
ATGAAACTCGCTTTCGCTGCTGCTCTCATCGCAGCTGTCCAGGCTACCGAGTCCCACGGATACGGTGGTTACGGTGGTGTTGGCCTCGGCCACGGCGTCGGCCTCGGTAAGGGTGTCGGCCTCGGCCACGGCGTCGGCCTCGGCAAGGGTGTCGGCCTCGGCCTCGGCAAGGGTGTCGGCCTCGGCAAGGGTGTCGGTCTCGGCTATGGTGGCAAGCAAATCGCCAAGGGAGGCTACGCTAAGGTCTCTTACACTCCCGTCACCAAGGTCGTCCAACCCGCCAAGGCTCAGGACAACGCCTCTGCTGGCTATGCTGCCCAGTACCAGACCAAGAAGACCACTGACTGGGATGCCTGGGGCCGCGATCAGGATCTCGCCATTGATGAGTCTTACGGCAAGACCTCCGCCAAATCCTACACTGCTGAATCTTATGACGAGTGGGACAACGCTGATGATGACAAGTGGGGCGCTCAGGCTTGGGGCAAGGACCGCGATCTCTCCGGTGCCTCCAGCTACGCTCGCGATGCTTCCATTGGTGCTCGCAAGGGCAAGAAGCTCGCCACCGACCGTGCCGACTGGGAGGGCGGTGCTGCCATGAGCGGCTACGACAATGACGAGTGGGCCAAGCAGGCTTACGGCTCTGACTACGACTCCAGATGGGGCAAGTCTTACGACTCCGTTGCTGCTCGCTCTTACGACAACGAGCACTACGCCCGTGAAGTCCGCGCTGATGATGATCAGTGGGCTGAGGACTACGACACCACCTGGGCTGGCAAGGCTGATGGTTACGGCAACGCAGCCTCTGCCAAGAAGGCTAAGGGTATTGGCCACGGCTGGGGCAAGCAAAACGTCACCACCAAGAAGGCTGCTTCCGCCGGAGCCGGCCAAGAGTACTGGGCCGGTGATGTCTCTGACTGGGATGCTTATGGCCGCGATCAGGACTTCCATGAGAAGGTCTCTTACGACACCACCATGGCCAAGTCTTACTCCGCCGAGTCTTACGATGAGTGGGACAACACCGATGCCGACAAGTGGGGCGCCCAGGCCTGGGGCAAGGACCGCGACCTGAAGGGTGCTTCCTCTTACGGCCGCAAGGCTTCCTCCAACAAGGACACCGCCACCAAGTACGGCTATGCTGCTGGATACGGCGCCGCTGGCCAGAAGGGCTACGCCGGCCAGGCCGCTCTCGGAAAGGGCTACGGTGGTCTCCAGAAGGGTCACGGCTGGGGCAAGGGTGGACAAGCCTACGGTGGACAAGCCTACGGTGCTCAGGGCTACGCTGGTGCCGCTGGTGCCTACGGTGCCCAGAAGGCTTACGGCCAGGGCAAGGAGGCCTCCAACTGGCAGGGTGCTTCCGCCTCCGCCAAGGCTTCCAAGGCTGCTTATGACAACGACGCCTTCGCCAAGCAGGCCTACGGCTCTGACTCCGACACCCGTTGGGGCAAGTCTTACGATAGCGTCAGCGCTCGCTCTTACCAAAACGAGAAGTACGCCAGATGGCTCCAGGCTGACGATGACCAGTGGGCTGAGGACTACGATGCCTTTGAGAATGACGATGCTGGTGCCTACGGCAAGGCCGCCTCCTACTGGGGACCTGGTGGCAAGCTCGGCTGGGGCAAGAAGGGCAAGTCTGAGCTCGATGCTGCCTCCAAGGCTGGCCAGTCCGGCTACTGGGGCAAGACCGGCTCTGACTGGGATGCCTATGGCCGCGATCAGGACCTCGAGGTCGATGAGTCTTACGAGGCCACCTGGGCCAAGTCTTACGACGCCGAGTCTTATGACGAATGGGACAACGCTGACGCCGACAAGTGGGGCGCTCAGGCATGGGGCAAGGACCGTGATGTCTTGGGCAAGTCTTCCATCGGCATCCGCGCTTCTGAGTCCGACAAGGATACCGCCAAGTACGGCTACGGACAGGCCTACGGTGCCTACGGTGCTGCTGGTCAGAAGGGCTACGGCCAGGCTGGCCTTGTCAAGGGCAAGGGTGGCCTCGGCTTATACGGCCACGGTCTCGGCGGCGTTGGTGTCGCTGGTGCCTACGGCGCCAAGGGTGCTGCTGCCTACGGTGGCGTCCAGGGCGGCCAATACTCCAAGAAGAAGAGCCTCAAGGAGGCTGGTGCTTCAACCGCACACGCTGCCGCTGCTATGGGCTACGACAACGATGAGTGGGCCAAGCAGGCTTACGGTCGTGACATGGACACCCGCTGGGGCAAGTCTTATGACTTCGTCGATGCCAACTCCTACGACGACGAGCAGTACGCCCGCAAGGTCCGTGCTGACGACGACCAGTGGGCTGAGGACTACGACAGACGCACCTCTCAGGACGCTGATCAATACGGCGCTGCTGCCTCCACTGAGGCTCGTCAGCCACAGATCAAGAAGACCGCTTTCGTCCCTCACGTTCAGTACGGTCAGTATGGCAGCTACGGCGGCTATGGCGGCGCTGCTATTGGCAAGGGCGGATACGCGTGGTGA
>Tara_Unigene_33_MATOU-v1_52117101_2759_rc
ATGAAACTCGCTTTCGCTGCTGCTCTCGTCGCAGCTGCTTCCGCCTCTTGGCAGCAGGGTGGCTACGGCTACGGTGCTCCCGTCCGTCAGCCCGCTCTCAAGGGTGGCTATGGCCGCAAGGGCTCTTACGCCAAGCTTACTTACCAGCCCGTGACCAAGGTTGTCCAGCGCGCCGCCTCTGCTGATAACGCCTCCGCCGGTTACGGCCGCCAGGCCGAGAAGCGCGTCGCTCAGGATTGGGACGCTTGGGGCCGCGATCAGGACCTCGCCATTGACGAGTCCTACGGCAAGACCCACGCCAAGTCTTACGCCGCCGAGTCCTACGATGAGTGGGACAACAAGGACGACGACAAGTGGGGAGCCCAGGCCTGGGGTAAGGACCGCGACATGAGCGCCGCTTCCTCCAAGGTTGGTGCCGCTTCTCAGCTCCACAAGGATGCCTATGGTGATGCCGGCTACGGTGCCGCTGCCCAGGCTAAGAAACAGCAGAAGGGCTACCAGGGACACATCGTCCAGGGCTACGGCGGCAAGCAACTCGGCTACGGCAAGGGCCACGGCTGGGGCAAGGGTGGCCAGGTCTACGGTGGCCAGCAGGCCCTCGGCTACGCCGGTGGCTACGGCAAGCAGGCTACTGCCCAGCAGGCCTACGGCGCCCAGGGATACGGTGCCGAGAAGCAGGCTGGCGCCTCTCTCAAGAAGGCCGCTCAGCGCAGCATGTACGATAACGACGAGTGGGCCAAGCAGGCTTACGGCTCTGACTTCGACAGCAGATACGGCAAGTCCTACGACTCCGTTCAGGCTCGCCAGTACGACAACGAGCACTACGCCCGTGAGGTCCGCGCTGACGACGACCAGTGGGCTGAGGACTACGACAGATACACCGCCGGTCACGATCAGGACTACGGCCAGGCTGCCTCCGCTTAGCAGCACAACATCGGCAAGGGCTGGGGCCTGAAGAAGGGTGGCATTGACTCCAAGGCCGCCTCCGCCCAGCGTGGTGGTGACTACGACCGCAAGGTGGCTCAGGACTGGGACGCCTATGGTCGCGATCAGGACTTCCATGAGAAGGTCTCTTACGACCAGACCCGCGCTAAGGCTTACTCCGCTGAGTCTTACGATGAGTGGGACAACGAGGATGCCGACAAGTGGGGCGCTCAGGCCTGGGGCAAGGACCGCGATGTCCTCGGTGCCTCTTCTTACGGCAAGGCTGCCTCTTCCGGCAAGTACGGCCAGTACGGCGCTGACTACGGCCAGGCCTACGGTGCAGGCAAGGGCAAGGGTCTCGGCTACGGTATCGGTGGCATCGGTGGCTACGGCAAGGGCCCCCGTAACGCTGGTGCTGAGGGCTCTTACGCCGCTCAGAACTCCCTCTGGGAGGGTGCCTCCAAGGGCTACGGCGCTGCCAAGCTCGGCTACGACAACGACGCTTTCGCCAAGCAGGCCTACGGTCAGGATGCTGACTCCAGATACGGCAAGTCTTACGATTCCGTCTCTGCTCGCTCTTACGACAACGAGAAGTACGCCAGATGGCTCCAGGCCGATGATGACCAGTGGGCTGAGGACTACGACTCCTACGACTCTGGTATGGCTGATGCCTATGGCCGCGGTGCCTCCGTCTGGACCGACACCAAGGGCAAGCTTGGTGTTGGCTACGGCGTCGGACTCGGCAAGGGCAAGGGTGAGCTCGATGCCGCCTCCAAGCAGGGCCGCGCCGGCACCTGGGGCAAGTCTGGCTCCGACTGGGATGCCTATGGCCGCGACCAGGACCTCGAGGTCGATGAGTCCTACGAGGCCACCTGGGCCAAGTCCTACGACGCCGAGTCCTATGACGAATGGGACAACAAGGACGACGACAGATGGGGCGCCCAGGCTTGGGGCAAGGACCGTGACCTCTACGGTGCCTCCAGCGAGGGTGCTCGCGCCTCTGAGGGCGACAAGGACAAGGCAGGCTACGCTGCTGCTGGTCAGTACCAGGCCGGCAAGAAGGGTGCCTACGGTCAATCTATCGGCCTCGGCTACGGCTCCGCTGGTGGTCTCGGCTACGGTGGCTACGGTGGCCAGTACGGTGCCCTCTCCGCCTCTGCCTACGGTGGTCTCGCCAAGCAGTCCGCTCTCGGTGCTGCTGGCCAGGGTGCCGCCAAGGCCAAGGAGAACGGTGCTTCCATCGCCCGCGCCTCCGCCGTCGGTGCCTACGACAACGACGAGTGGGCCAAGCAGGCTTACGGCCGCGACTTCGACTCTCGCTACGGTAAGAGCTACGACTCCGTCGCCGCCAACTCCTACGATGACGAGCAGTACGCCCGCAAGGTCCGCGCTGACGACGATCAGTGGGCCGAGGATTACGACAGACGCCAGGAGAAGGACACCGATGCCTACTCCGCCGGCGCCTCCCGCGAGTACCAGCAGCCTACTATCAAGAAGACCGTCCACGTGCCCCACATCCAGCACGGCAGCTACGGCAGCTACGGCGGCTACGGCAGAGGCCAGTGGTGA
>Tara_Unigene_34_MATOU-v1_56327282_33829
ATGAAAACCTTCGCTTTCGCTGCTGCTCTCGTCGCTGTCTGCAGCGCCGTCGACATTGAGTCCGTTGGCTACGGCTACGGCCGCTCCTACGTCGTCCCCAAGGTGGACGTTGCCACCGTCAAGCCCGACACCAAGGCTGCCGCCTCGCGTGCGTATGGCGCCGATGCCCAGAAGGTCGCCGCTTCCGACTGGGACGCTTGGGGCAGAGATCAGGACTTGAGCGTCTCCGAGTCCTACGGCAAGACCAACGCCAAGTCTTATGCCGCCGAGTCTTACGACGAATGGGACAACCAGGATAACGACAAGTGGGGCGCTCAAGCCTGGGGCAAAGACAGAGATGTCTACGGAGCCTCCAGCTATGGCAAGGCCGCCTCCGCTGCCAACGCTGACAGATACGGCTACGGTGGTGCTGCCGGTAAGGGCCTTCACGGTGGTCACGGCAAGGGCTATGGTGGCCAGGCTGCTCAGAGCCATAAGGGCGCCTCTGCCGCCTACGGTGCCGCCAAGGGTGGCTACGACAACGATGCCTGGGCCAAGCAAGCCTACGGATCTGACTACGACTCCAGATGGGGCAAGTCTTATGACTCCGTCGATGCCAAGTCCTACGACGGCGAATGGTACGCACGATCAGTGAGAGCCGATGACGACCAATGGGCCGAAGATTACGACAGGTATGACCGCGGTGACGCCGATTCCTACGGCAACGCTGCCTCCGCCGAGGCGTGGAGGAACGGTTCCAAGGGTCTCTATGGCAAGGGCAAGCCCGGTGGTGACTTCGGTGCTGCCTCCGCTGCCTAAGGTGCCGGCTACTGGGGCAAATCCGCCTCCGACTGGGACGCCTGGGGACGCGATCAGGACTACAAGGAGGATGTCTCCTACGATAAGGTGCAGGCCAAGGCCTACTCCGCTGAGTCTTACGATGAGTGGGACAACAAGGACAACGACAAGTGGGGAGCTCAGGCTTGGGGTAAGGACAGAGACGTCTATGGCGCTTCCTCCTACGGCGCGGCCGCATCTGCTCAGGACTGGCGTGGTGCTGGCCGAGCTGGCAAGGCCGGATACGGCGGCGCGGTCGGCAAGGGCTATGGCGGCGTCAGCGCATACGGTGGTGCTAGAGCCGTTGGTGGTGCTGGCAACCAGGACTGGCAGGGTGCCTCCAACGCCCACCAGGCCGCTCGCGGTGCCTACGATAACGACGAGTGGGCCAAGCAGGCTTACGGCTCCGATTACGACTCAAGATGGGGCAAATCCTACGACTCTGTCTCAGCCAAGTCTTACGACAACGAGAGCTACGCCAGAGCCGTCCAGGCCGATGATGACCAGTGGGCTGAGGACTACGACAGATACGATGCCCGTGATGCCGCCTCCCGCGGTGCCGCCGCCTCCAGGTGGGGCAAGGAGGCCGACTCCAAGTTCGGCGGCCTTCATGGCTACGGCAAGGGTGGCTACGGTGGCTACTCCGTCGGTGTCAACAAGGGCGCCGTATACGATGCCGCTTCCCGCGCCAACGCCGCCGCGGCCGGTGGCAAGTCCGGTGCCGACTGGGATGCCTGGGGCAGAGACCAAGACTTGAGCATCAAGGAGTCCTACGACCGCACTTGGGCCAAATCCTACGACGCCGAGTCCTATGACGAATGGGACAACAAGGACGATGACAAGTGGGGCGCCCAGGCTTGGGGCAAGGATAGAGACCAGTATGGTGCCTCCTCCCAGGCCCGCAACGCCTCCCAGGGCGACCTTATCGGCTACGGCAAGGCCTACGGCGGTGCCAAGGCCTACGGTGGCCACGCGCCAGTTCACGGAGTTCACGGCGGCTACGGCAAGAGCCTCTCCTATGGCGGCAAGGTCGGCTACGGCGGTAAGGCCTACGGCGTTCAGGCCGAGAGAGATGCTTCCGGCATTCATGCCGCCCAGCAGGCCGGCTACGACAATGACGAGTGGGCTAAGCAGGCCTATGGCTCTGATGTCGACAGCAGATGGGGCAAGTCTTACGACTCCGTTGCCGCCAAGTCCTACGATGACGAGCAATACGCTCGCAAGATCTGGGCTGACGACGACCAATGGGCCGAGGACTACGATCGCTACAACACTAAGGCAGCCGACAGCTACAAGAAGGCCGCTTCAGCATAGGACAGCCGTGGTGGAAAGACCACTTACACCGTCACCCCAGTCACCGTCCATGCAGGAGGCTACGGTGGCCATGGAGTCGGCCGTGGTGTCGGCCTCGGTGGTGTCGGTGTCCTCGGCGCTGGCAAACTCGGTGGTGTCGGTGTCCACGGCGCTGGCAAATTCGGTGGTGTCCACGGTGGTGTCGGCCTCGGTGGCAAACTCGGTGGTGTCGGCGTCATCGGCGCTGGCAAACTCGGTGGTATCCACGGTGGCAGCCTCGGTGGCATCCACGGTGGATATGGCAAATATTGA
>Tara_Unigene_35_MATOU-v1_56329447_200604
ATGAAATCCTTCGCTTTCGCTGCTATCATCGGTTTCGCTGCTGCTGCCGAGCTCGAATCCTGGGGTGGCCATGGCCACGCCGGTCACGGACACGCCGGTCACGGTCACGGCCACGGCTGGGCCCCCAAGTACCAGGCTGTCAAGCACGTCTCCCACACCCCAGGCCACCAGGACAAGGCCGCCTCTTACAACAAGGGCGCCGAGAACTGGAAGAAGACCGCTTCCGACTGGGATGCTTGGGGCCGTGATCAGGATCTCGCCATCAACGAGTCCTACGGCAAGACCAACGCCAAGTCTTACTCCGCCGAGTCTTACGATGAGTGGGACAACGAGGATGCCGACAAGTGGGGCGCTCAGGCTTGGGGCCAGGACCAGGACAAGTACGGTGCTTCCTCCAAGTGGGCTGGTGCTTCCACTGGCTGGTACGGTGACTACAACGCCCAGAAGACCAACGGCAAGGGCCACGGATGGGGCAAGAACGGAACCTACGGTGCCAAGTCCTCCGATCAGCGCAAGGCCTCCGAGGCTGACTCCGCTGCTCAGGGTGGCTACGACAACGACGCCTGGGCCAAGCAGGCTTACGGCTCTGACTACGACTCCAGATGGGGCAAGTCTTACGACTCCGTCGCTGCCAAGTCTTACGACAACGAGCACTACGCCAAGTCCGTGAGAGCTGATGACGACCAATGGGCTGAGGACTACGACAAGTGGGCCAAGACCGACGATGGTGCCTACGGTGCCGCCGCCTCCGACCACTGGAGCTCCACCCACGGCGACAAGGGATGGGGAAAGACCACCAAGGGACACGGCAAGGATGTTGCCTCCAAGTCCGGTGCCGCCGGTGCCTGGTCCAAGGATGGTTCCGACTGGGACTCCTGGGGCCGCGATCAGGACTACGCTGAGGATGTCTCCTACGACAAGACCTGGGCCAAGTCCTACGCTGCTGAGTCCTACGATGAATGGGACAACTCTGATGCCGACAAGTGGGGCGCCCAGGCTTGGGGCTCCGACCAGGATGTCTACGGATCTTCCTCTTACGGCAAGGCTGCTTCCGCCAAGAAGACCGGCTGGGAGGGTGCCTACGGCAACTACGGCAAGTCCTACGGTGGCTCCGCTGGCGGTCACGCCGCTTCCCACGGTGCTCACGGCCACGCTTCCCACGGAGGCAAGGGCTGGGGTGGCCATGGCTCCGCCGGCTACGGTGCCCACGGTGCCGCTGCCGGTTACGGCAAGTCCTACGGTGGCAAGCAGTCCTACGGTGCCCAGAACTACGGTGACTCCGTCTGGGCTGGTGCCTCCAAGGCCTCCGCCGCCGCCAAGGCTGGCTACGACAACGACGCCTGGGCCAAGCAGGCTTACGGTTCCGATGCCGATGCCAGATGGGGCAAGTCTTACGACAACGTCTCCGCCAAGTCTTACGCCAACGAGTCCTTCGCCCGCAACGTGCAGGCCGATGACGACCAGTGGGGTGAGGACTACGACAGATGGACCAACGAGGACGACTACGAGTACGCCAACGGTGCCTCCAAGGAGCAGTACGGCAAGGGCAAGAAGGGCTGGGCCGCCGGCTGGAACAAGGGACCCGACTCCGCTGCCGCCGCTTCCAAGAACTACGGCATGATGTGGGATGGTGCTTCCGGCTCCGACTGGGACGCCTGGGGCCGTGATCAGGACCTCAAGATCGCTGAGTCTTACGACAAGACCTGGGCCAAGTCTTATGACGCCGAGTCTTACGACGAATGGGACAACAACGATGATGACAAGTGGGGAGCTCAATCATGGGGCCGCGACCAGGACAAGTACGCCGCTTCCTCCCACTCCAACATGGCCTCTGAGGGCGACTGGGATCAGTACGGCAAGGCTGGCTCCTACGGTGGCAAGCAGTACGGCAACATGTACGGCCACAACCAGGCTTACGGTGCCTACGGACACGGTGGCCACGGTGGCTGGGGTGGTGCCCACGGCGCCCACGGTGCCCACGGTGCTGCTGCTGGATACGGCAAGTCCGCTTCCAAGGCTTACGCTGGTGCCGCCGGCAACTACGGCAAGGAAGACGATGATGCCGCCTCCAAGGGCTCCGCTGCCGCCAAGGGTGGCTACGACAACGATGCCTGGGCCAAGCAGGCTTACGGCGTCGACACCGACTCCCGCTGGGGCAAGTCCTACGACTCCGTCGCCGCCAAGTCCTACGACAACGAGGAGTACGCCCGCAAGGTTCAGGCCGACGACGACCAGTGGGCCGAGGACTACGACCGCTGGACCGCCAAGGACACCAAGGGCTACGGCAACGCTGCCTCTGCTGGAGCTTACACTGCTCCTCGCCAGCACGTCTCTTACAGCTACGCTCCCGCTTACGGCAAGGGTTACGGCCACGGCTGGTGA
>Tara_Unigene_36_MATOU-v1_60742859_200604
ATGAAAACTTTCGCTTTCGCTCTCCTCGTCGCTTCCATTAGCGCCTCCCAGCCAGGATATGGCTACCAGCCCAAGCCTGTTGTCACCGTCACCAAGAAGCCTGGCTTCTCTCAGTCCGGTGCCTCCAAGGGATACGGCCAGCAGGCCGAGAAGAGATCTGCCTCTGACTTCGATGCTTATGGCAGAGATCAGGACCTCTCCATTGAGGAATCCTATGGCCGCACCAACGCCAAGTCTTACGCCGCCGAGTCCTACGACGAGTGGGACAACACCGACGACGACAAGTGGGGCGCTCAGGCCTGGGGCCAGGACCGTGATGTCTACGGTGCTTCCTCTTATGGCAAGCAAGCCTCTTCTGGCGACTACGACAAGTACGGCAAGAAGGGCGCTGCTGCTGGTACCAAGTGGGGTGACCTCAAGGGCGGCAAGGGCGAAGTCGACGCCTACGGCAAGCAATCCTACGGTGCTGGTGCCTCCGCCGTCTGGCAGGGTGCCTCCGCCGGCTACGGCGCTGCCCGTGGTGGCTACGACAACGATGTCTGGGCCAAGCAGGCCTACGGCTCTGACTACGACTCCAGATGGGGCAAGTCTTATGACTCCGTTGAGGCTAAGAGCTACGATAACGAGAACTACGCTAGACGCGTCCGTGCCGACGATGACCAGTGGGCTGAGGACTACGACAGATACGACGCCGGTGAGGGTGATGCCTACGGCCGTGCCGCCTCCGAGAAGTCATGGGGCAAGGGCTCCGGCTACGGCAAGGGTGGTGACCGCGCTGCCGCCTCCAAGGCCTACGGCCAAGACTACTGGGGCAAGTCCGGTTCCGACTGGGACGCCTGGGGCCGCGATCAGGACTACTCTGAGGACGTGAGCTACGACCGCACCACTGCTAAGGCCTACGCCGCCGAGTCTTACGATGAGTGGGACAACGCTGATGATGACAAGTGGGGCGCTCAAGCCTGGGGCAAGGACAGAGATGTCTATGGCGCTTCCTCCTACGGTGCCGTTGCCTCCGCCAAGGATGCTTCCAAGAAGGGCTACGGTGCTGCCGAGCTCTACGGTCAGGCTGTCTCCCAGCAGGGTGCCTCCTACCACCCCGATCCCTACGGCAAGGGCGGCTATGTCACCAAGCACGGTGCTCAGGCCTCTCAATACGGTGCCGCCTCCGGCAAGGGCAGCGACAGCATGGTCTGGCAGGGAGCTTCCGCCGCCAAGCAGGCCGCCGCTGGTGCTTACGACAACGACGAGTGGGCCAAGCAAGCTTACGGCTCCGACTACGACTCCAGATGGGGCAAGTCTTACGATTCCGTCTCCGCCAAGTCTTACGACAACGAGAGCTACGCCAGAGCCGTCCAGGCCGATGACGACCAGTGGGCTGAGGATTACGACAGATACGACTCCAGAGATGCTGGTGCTTACGGACGTGGTGCCTCCAAGTGGGGCAAGGACGCCGACAAGACCGTCAAGGGTCACGCTCACCCCGGCTACCACGGCACCTCCGTGACCTCCAAGAAGGGCGCTGAGTACGATGCCGCCTCCGAGGCTGGCCAGGCTGGCTACTGGGGCAAGTCCGGCTCCGACTGGGATGCCTATGGCCGCGACCAAGATCTCTCCATCAAGGAATCTTACGACCGCACCTGGGCCAAGTCCTACGATGCCGAGTCTTATGACGAATGGGACAACAAGGATGACGACAAATGGGGAGCCCAGGCTTGGGGCAAGGACCGCGATGTCTACGGTGCCTCTTCCTTCGGTAAGGCCGCTTCCGCTGGTGACTACGACATGTACGGAAGATCCAACGCTGCTGCCGGCGCCGCCTCCGCCTCCAAATACGGATCCACCACCCCAGTTGGTTACGGCAAACACGGATATGGAAAATCCTTCTCCACCTCTCAGGCTGCTCAGGCTGCCTCCTCCAAGCAGGGATACGGAAGCCACAGCGATGCCCAGGCCTCCCGCAACCACGCCGCCGCCCGTTCCGGCTACGATAACGACGAGTGGGCCAAGCAGGCCTATGGCAGCGACTTCGACAGCAGATGGGGCAAGTCCTACGACTCCGTCGCCGCCAAATCCTACGACGACGAGCAATACGCCCGCAAGGTCCAGGCTGACGACGACCAGTGGGCCGAGGACTACGACCGCTACGACAGCCGCGATGCCGACAGATACGGCCAGGCCGCCTCCGCCGCCCTCCGCCAGCCCGGCAAGGTCCAGTACCAAGTCAGCTACCCCAAGCCTCAGCCTAGACACCACGCCTGGTGA
>Tara_Unigene_37_MATOU-v1_63165789_200604
ATGAAATCATTCGCTTTCGCTGCTGCTCTTATCGCAGTTGTCAACTCTCTCGAACTCGAGTGGGAGAAACCCGTCCACAAGGTCTCTTACCACCCCGTGACCAAGGTCGTCCAACCCGCCAAGGTTGCCAACGCCGCCTCCAAGGCTTACGACCAGGGCTACGAGCAGTCCAACGGCTCCGACTGGGACGCCTGGGGCAGAGACCAGGATCTCTCCATTGACGAGTCCTACGGCAAGACCACCGCCAAGTCTTACCGCGCTGAGTCCTACGATGAATGGGACAACCAGGACAACGACAAGTGGGGCGCCCAGGCCTGGGGCAAGGACCGCGACATGGCCGGTGCTTCCTCCTGGGAGAAGGATGCTTCCAAAAACAAGGGCAAGGCCTCCTGGGCTGGCTCTCAGGCCCAGCAGGGCTACGACAACGACGAGTGGGCCAAGCAGGCCTACGGCACCGACTCTGACAGCAGATGGGGCAAGTCTTACGACTCCGTCGACGCCAAGAACTACGCCAACGAGCACTACGCTCGCGAAGTGAAGGCCGATGACGACCAGTGGGCCGAAGACTACGACAGATACAACCAGGGCCAGAAGGACATGTACGGCAACGCCGCCTCCAAGAACAACGCTTCCTCCTACGGTTACGGTGGCTACGGCAAGGGTGCCGCCGCCGCCTCCTACAACAAGGGCGCCGAGTACGGTGGCAAGTCCTCCTCCGACTGGGACGCCTGGGGCCGCGATCAGGACCTCCACGAGAAGGTTTCCTACGATCAGACTTGGGCCAAGTCTTACTCCGCCGAGTCCTACGACGAATGGGACAACGCTGACCAGGACAAGTGGGGTGCTCAGGCTTGGGGCAAGGACAGAGATGTCATGGGTGCCTCCTCCTACGGCGCTGCCGCTTCTGCCAAGAAGACCACCGCCAAGACCCAGCCCATCAACGCCTACTACGGCGGCTCCTACGGCAAGTCCTACGGTGGCAAGGCCGCTCACGGCGCTGCTGGCTACGGCTCCGCTGGCTACGGCGATGCTTACGGCAAGGGCTACGCCGGCTATGCTGGTGCCGGCTACGGTGGCAAGGCCGCCTACGGTGGTGCCCACGGCTCCTACGGTGGTGTCGCCAAGGTTGGCGAGGTCACCGACAAGACTGTTTGGCAGGGTGCTTCCAAGAACGGCGCCGCTCAGAAGTCCGGCTACGACAACGACGAGTGGGCCAAGCAGGCTTCCGGCTCCGACTTCGACTCCAGATGGGGCAAGTCTTACGACCGCGTCTCCGCCAAGTCCTACGACAACGAGAAGTACGCCAGATGGCTCCAGGCCGACGACGACCAGTGGGCCGAGGACTACGACAAGTACGACTCCGGTGACATGGGCGCCTACGGCAAGGCCGCTTCCTACAAGGGACCCGGCCAGAGCCACGGATGGGGCAAGGGCCCCGCCGGCAAGGTCAACCAGGCCTCCGCCGCTGGCAAGGATGGCTACTGGGGCAAGTCTGGCTCCGACTGGGACGCTTATGGCCGCGACCAGGACCTCGAGATCGATGAGTCCTACGAGTCCACCTGGGCCAAGTCCTACGATGCCGAGTCCTACGACGAATGGGACAACAAGGACGACGACATGTGGGGCGCCCAGCAGTGGGGCAAGGACCGCGACCTCTACGGCGCATCCTCCTACAACAAGGCTGCTTCCGAGAAGGACACCGAGAGCAGAACCGTCACTGGCTACGGCAAGGCCGGCTACGGCGGCTATGGCGGCTACGGCGGCTACGGCTCCACCGGCTACGGCTACGGCAAGGCCCAGACCTACCAGACCGTCGACCAGGGCGCTTCCGCCGGCAAGGCTGCCGCCGCTGGCTCTTACGACAACGACGAGTGGGCCAAGCAGGCCTACGGTCGTGACGCCGACTCCAGATGGGGCAAGTCCTACGACATGGTCAACGCCGCCTCCTACGATGATCAGCAATACGCCCGCAAGGTCCGTGCTGACGACGACCAGTGGGCTGAGGACTACGACAAATACACCGAGAACGACTGGGACAGAAAGGCTGCTGCCGCTTCCGTCACCAAGAAAACTCCCGCTGTCAAGAAGACCACCTACGTTCCCACTTACGACTACGGCTACGGCTCCGGCTACGGTGGCTACGGTGGTTACGGCTACGGCGGCTACGGCAACGGATGGTGA
>Tara_Unigene_38_MATOU-v1_64694368_626734_rc
ATGAAATTCGCATTCGCTGCTGCTCTCATCGCTGCTGCCAACGCTGTCGATGTTGAGTCCTGGGGCTCCCCCGCCCCTCGCCAGAGCTACGCCGCTCCCGCCCCCGTCTACGGTGGTTACGGCAAGAGAGGATCTTACGCCAAGGTCTCCTACAAGCCCGTCACCAAGGTTGTTCAGCCCGCCAAGGAGCAGAACAAGGCCTCCGCCGACTACTCTCAGGGTTACCAGATGCAAAAGACCTCCGACTGGGATGCCTGGGGCCGCGATCAGGACCTCGCCATCGACGAGTCCTACGGCAAGACCACCGCCAAGTCTTACACTGCCGAGTCCTACGACGAGTGGGACAACGCTGATGATGACAAGTGGGGCGCCCAGGCTTGGGGCAAGGACCGCGATCTCTCCGCTGCCTCTTCCTACGGCCGCGATGCCTCCGTGAGCGCCTCCAAGGGCAAGAAGCTCGCGACCGACCGCGCCGACTGGGAGGGTGGTGCTGCCATGAGCGGCTACGACAACGACGAGTGGGCCAAGCAGGCTTACGGCTCCGACTACGACTCCAGATGGGGCAAGTCTTACGATTCCGTTGCCGCCAGATCCTACGACAACGAGCACTACGCCCGTGAGGTCCGCGCCGACGACGACCAGTGGGCTGAGGACTACGACACCACCTGGGCTGGCAAGTCTGACGCTTACGGTCAGGGTGCCTCCGCTGACGCTTCCGTCGGCAAGGGCTGGGGTGGCAAGCGCGTCACCAAGAAGCAGGCTTCCGCTGGTGCTGGCCGCGAATACTGGGGTGGCGATGCCGAGGACTGGGATGCCTATGGCCGCGATCAGGACTTCCATGAGAAGGTCTCCTACGACACCACCACGGCCAAGTCTTACTCCGCCGAGTCTTACGATGAGTGGGACAACACTGACGCCGACAAGTGGGGCGCTCAGGCTTGGGGCAAGGACAGAGATGTCCAGGGTGCCTCCTCCTACGGCCGCAAGGCTTCCTCCAACAAGGATACCTCCGACAAGTACGGCTACGCCAAGGGCTACGGTGGTGCTTCCGCCGGTGCCTACGGTCAGGCTGGTGCCTACGGCCAGGCTGGTGCCTACGGCGCCAAGGGTGGCTACGGCTCCAAGGGTGGCTACGGCGCTCAGGGCTACGGCGCTCAGGGCTCCTACGGTGCCAAGAGCCAGTACGGTGCCAAGCAGGCCTACGCCAAGGGCTCCGAGGCCACCAACTGGCAGGGTGCTTCCGCCGACAAGTCCGCCTCCAAGGCTGCCTACGACAACGACGCCTTCGCCAAGCAGGCTTACGGCTCTGACTCCGACACCAGATGGGGCAAGTCCTACGACTCCGTCTCTGCTCGCTCCTACCAGAACGAGAAGTACGCCAGATGGCTCCAGGCCGACGATGACCAGTGGGCTGAGGACTACGACAAGTTCGAGAACGACGACTCTGGTGCCTACGGCAAGGCCGCCTCCTACTGGGGACCTGGCCAGGCTAAGGGCTGGGGCGCCAAGGGTGAGCTCGACGCCGCCTCCAAGGCCGGCCAGGCTGGCTACTGGGGCAAGACCGGCTCCGACTGGGATGCCTATGGCCGCGATCAGGACCTCGAGGTCGATGAGTCCTACGAGGCCACCTGGGCCAAGTCCTACGACGCCGAGTCCTATGACGAATGGGACAACGCCGATGATGACAAGTGGGGCGCCCAATCTTGGGGCAAGGACAGAGACGTCTATGGCGCCTCCTCCCAAAACCGCGCTGCCTCCGAGGCCGACAAGGTCTCCAAGGAGTACGGCTACGGTGCTGGCTACGGTGCCTACGGCAAGGCCGCTCAGGGCTCTTACGGCAAGGCTGGCTACGGTGTCTCTGCCAAGGGCGGCAAGGGCGGCTGGGGCTCTCAGCCCTCTTACGGTGCCTACGGCGGCGCTGCCTACGGCAGCAAGGCCGGTGCTGCTTACGGTGGCTACCAGGGTGCTCAGGCCTCCAAGACCACCAAGACCAAGGACAACGGTGCGTCCACCGCCTAGGCCGCCTCCCAGATGGGCTACGACAACGACGAGTGGGCCAAGCAGGCTTACGGCCGCGACATGGACTCCAGATGGGGCAAGTCTTACGACTTCGTCGATTCCAACTCCTACGACGACGAGCAGTACGCCCGCAAGGTGCGTGCCGACGACGACCAGTGGGCCGAGGACTACGACAGACGCACCTCCAAGGATGTCGATCAGTACGCCGCTGCTGCTTCCACCGAGAAGAGACAGCCCGAGATCAGAAAGACCACCTACAAGCCTCAGGTTCAGTACGGCAGCTACGGCAGCTACGGCGGCTACGGTGCCAAGCAGGGCGGCTACGCGTGGTGA
>Tara_Unigene_39_MATOU-v1_64764855_33829
ATGAAATCCATCGCTTTTGCTTCCGCTCTTATTGCTAGCGCCAACGCCTGGGGATACCAATCCTACCAGCCCGCTTACGGTGCTCAGGCTGCCTCTGCCTCTTACGGCAAGTCCGCTGATGCCTCCAACGCTTCCGACTGGGACTCATGGGGCCGTGACCAGGACCTCCTCATCGAGGAATCCTACGGAAAGACCAACGCCAAGTCTTACTCAGCCGAGTCCTACGATGAATGGGACAACAAGGATAATGACCAATGGGGCGCCCAGGCTTGGGGCAAGGACAGAGATGCGTACGGTGCCTCTTCCTATGGTAAGGCCGCTTCCGCTGCCGATTACGACTCCTACGGCAAGGGTGGCTACTACGGCCAGGGCTACAGTGCCGCTGACAAGGCCGCCGGTGCCTCTGCTTCCTACGGTGCCGCCAAGGGCGCTTACGACAACGACCAGTGGGCCAAGCAGGCTTACGGTTCGGACTAGGACTCCAGATGGGGAAAGTCTTACGATTCCGTCGCTGCCAAGTCCTACGACAACGAGCACTACGCCAAGAAGGTTCGCGCTGACGACGACCAGTGGGCCGAAGACTACGACAGATACAACACTCGTGACGCCGATGGCTACGGCAAGGCTGCCTCCGCTGATTACGGCAGAGACGCCGGATATGGCTACGGTCACGGATACGGCAAGGACGCCGACTACTCCGCCGCCTCCAAGTCCTACGGTGCTGGATACGACGGCAGATCAGGATCCGACTGGGATGCCTGGGGCAGAGATCAGGACTACTCCGAGGATGTCTCCTACGACCAAACTTGGGCCAAGTCCTACGAGGCAGAGTCCTACGACGAGTGGGACAACGCTGACAAGGATAAGTGGGGCGCCCAGGCCTGGGGCAAGGACCGCGACACCTACGGTGCCTCCTCATACGGAGCTGCTGCTTCCTCTGGCAAGTACGGCTACGACAACTACGACAACGATTACGGCTACGGCAACCACGGCAACTACGGCTACGGAAACAAGGACGCCTATGGTGCTCAATCATGGGAGGGTGCTTCCAAGTCTGGTGCCGCCTCCGAGGCTGGTTACGACAACGACGAGTGGGCCAAGCAGGCTTACGGATCCGACTTCGACTCCAGATGGGGCAAGTCCTACGACTCCGTCTCTGCCAAGTCTTACGACAACGAGTCTTACGCCAGACAGGTGAGAGCCGACGACGACCAGTGGGCTGAGGACTACGACAGATGGAACTCTCGTGACTACGACAACTACGGCAAGGCCGCTTCCGTCGACAAGGACGTCGACTACGGCTACGGTCACGGATACGGCTACGGCAAGGGTGGCAACGACTACTCCGCCGCCTCCAAGTCTTACGGTGCTGGATACTGGGGCAAGGAGGGTTCCGACTGGGACGCCTGGGGCAGAGATCAGGATCTCGCCATCGACGAGTCTTACGACAGAACTAACGCCAAGTCTTACGGTGCTGAGTCTTACGACGAATGGGACAACCGTGACGACGACAAGTGGGGTGCTCAGGCATGGGGTGTCGACAGAGACGCCTACGGTGCTTCCTCCTACGGCAAGGCCGCTTCCGAGTCTGACTACGACAGATACGGCAAGCAGGGATCCTACGGTGGCTACGGTCACGGTCACGGATACGGCCACGACGGATACGGTTACGACACCTACGGCAAGTCCTACGGTGGTGCCTACGGTGTCCAGTCCAAGGACGCCGACTACGGTGCATCCAAGCAGTACGGTGCCGCCAAGGGTGCCTACGACAACGACGCATGGGCCAAGCAGGCTTACGGTCAGGACACCGACTCCAGATGGGGCAAGTCTTACGACTCCGTTGATGCCAAGTCTTACGACTCTGAGAACTACGCTCGCAAGGTTCAGGCCGATGACGACCAGTGGGCTCAGGACTACGACAGATGGAACACCCGTGATTACGACGGATACGGCAAGGCCGCTTCCGCTCAGGCCTACCAGGCCCCCAAGGCCTCTTACGGCTACGGCTACCAGGCCCCCAAGGCCTCCTACGGCTACGGCTACGAGGCCCCCAAGTCCAACTACGGTGGCTACAACGACTACAAGTGGTGA
>Tara_Unigene_40_MATOU-v1_66097726_33829
ATGAAATTCGCTTTCGCTGCTGCTCTCATCGCAGTTGCCAACGCCGCCGAGTGGGGTGGCTATGGTGGCCAGTCCCACGGTGGCTATGGTGGCTACGGCTACTCTCAGCCTCAGTACAAGTCCGAGACCAAGTACGTTCCTCAGGTCCATGTCACCCCTGGCTACTCTTCCAAGAACGCCTCCCAGGTCGCCAAGAAGAAGATGGTCAACCACGCCGGCTCCAACTTCGACGCCTACGGCAGAGACCAGGATCTCTCCATCGATGAGTCCTACGGCAGCACCCAGGCCAAGTCCTACCGCGCCGAGTCTTACGATGAGTGGGACAACCAGGACAGAGACAAGCAGCTCGCTCAGGCTTGGGGCAAGGCTCAGGCTTGGGGCAAGGACAGAGACCAGTATGGTGCTTCCTCCAAGGGTGCCTCTGCCTCCGACGGCAAGTGGGACAAGTACGCCAAGGGCGGTCAGAACTCCGCCTACCAGGGTCAGAAGGGCCACTACGCGAACAGCTATGGCGGTGGCCGTGGCTACGGTGAGGATGACGAGAACAACGCCTCCGTCGCCTACGGCGCCCAGAAGGGTGGCTACGACAACGACGAGTGGGCCAAGCAGGCTGCCGGCTCCGACTACGACTCCAGATACGGCAAGTCTTACGACGCCGTCGATGCCAAGTCCTACGACAACACCTGGTACGCTCGTGACGTGCGCGCCGATGACGACCAGTGGGCCGAGGACTACGACAGATATGGCAAGAAGGACGTCGGTGCCTACGGCGCCGCCGCTTCCACCTGGAACTCCAAGGGTGATGCCGCCTCCGAGGATGGCAAGTCTGCCTACTGGGGCAAGCAGGCCTCCGACTGGGACGCCTGGGGCAGAGATCAGGACTACAAGGAGAAGATCTCTTACGACCAGACCCGCGCCAAGGCCTACTCCGCTGAGTCCTACGACGAGTGGGACAACAGGGACGACGACACCTACGGCGCCCAGGCTTGGGGCAAGGACAGAGATGTCTACGGTGCCTCCTCCTACGGCAAGGCTGCCTCCATGAAGGAGTACGACCAGTACGGTGGCTACGGCAGCGGTGCCTCCTACGGTGGCTCCAAGACCGTCAAGACCGCCGCTCCCTCCAAGGGTCACGGCTGGGACAGCAAGGGCCATGGCTACGGTGCCAAGACCGTCTCCTACGGTGGCAGCCAGTCCGCCTCCTCCGGCCAGGGTGCCTACGCCAAGGGTGGCTCCATCTGGGAGGGTGCCTCCCGCGCCGGTGCCGCTGCCGTCGGTGGCTACGACAACGATGAGTGGGCCAAGCAGGCTCACGGCTCCGACTACGACTCCAGGTACGGCAAGTCCTACGACCGCGTCTCCGCCCGCTCCTACGAGAACGAGATGTACGCCCGCGATCTCCAGGTCGACGACGACATGTGGGCTGAGGACTACGACAGATATGACGACAAGGACGCCATGGGCTACGGCTCTGCCGCCTCCAAGGAGCAGAAGCTCGGCTACTACGGCAAGGGATCTTCCGGCTACGGTGGCTCCGGCTACGGTGGCTACGGCTACGGCAGACCAGGCTACAGCGCCCAGGCCTCCACCAACGCCGGCAAGGAGTACGACAGCTCTTCCTCCTCCGACTGGGACGCCTATGGCCGCGACCAGGACCTGAGCGTTCAGGAGTCTTACGACATGACCTGGGCCAAGTCCTACGATGCTGAGTCCTACGACGAATGGGACAACAAGGACGACGACAAGTGGGGCACCCAGGCATGGGGCAAGGACAGAGACATCTACGGTGCCTCCTCCCAGTTCGCCAAGGCCGATGAGGAGGACAAGGACACCTACGGCAAGGGTGCCTACGCCGGCGCTCAGGCCAGCGACAGCAAGTACGGCGGCTACGGCAGCTATGGCGGCTACGGCTCCGGCTACGGCGGCTACGGCTCCGGCTACGGTGGCTACGGTGGCGGCTACGGCTCCGGCTACGGCGGCTACGGCTCCGGCTACGGCAGCTACGGCGGCGCCAAGGGCTACGGCAAGGGCCAGTCCGCCGCCAGCCAGGAGTCCAAGCAGGGCTACGGCAAGGAGAGCACTCAGGGTGCCTCCGTCGCTTACAACTCCGCCAAGGGCGCCTACGACAACGATGAGTGGGCCAAGCTCGCCTACGGCTCTGACACCGACTCCAGATACGGCAAGTCCTACGACATGGTCGCTGCCAAGAGCTACGACAACGAGGAGTACGCCCGCAAGGTGCGCGCTGACGACGACCAGTGGGCCGAGGACTACGACAGGTACAACCGCTACGACGCCGGCGCCTACGGCGCTGCCGCCTCCGACAAGCTCGTCCAGCCTGCCATCAAATCGGTCTCCTACAAGCCCGTCACCACTACCAAGAAGGTCGCACCCCAGTACCACGGATGGTGA
>Tara_Unigene_41_MATOU-v1_67821397_278980
ATGAAACTCGCTTTCGCTGCTGCTCTCGTCGCAGCTGCTTCCGCCTCTTGGCAGGGTGGCTACGGCTACGGTGCTCCCCTCAAGGGTGGCTATGGCCGCAAGGGCCAGTACGCCAAGCTGACCTACCAGCCCGTGACCAAGGTTGTCCAGCGCGCCGCCTCTGCGGATAATGCCTCCGCCGGTTACGGCCGCCAGGCCGAGAAGCGCGTCGCTCAGGATTGGGACGCTTGGGGCCGCGATCAGGACCTCGCCATTGACGAGTCCTACGGCAAGACCCACGCCAAGTCTTACGCCGCCGAGTCCTACGATGAGTGGGACAACAAGGACGACGACAAGTGGGGAGCCCAGGCCTGGGGTAAGGACCGCGACATGAGCGCTGCTTCCTCCAAGGTTGGTGCCGCTTCTCAGCTCCACAAGGATGCCTATGGTGATGCCGGCTACGGTGCCGCTGCCGCTGCTAAGAAACAGCAGAAGGGCTACTCTGGACACCTCGTCCAGGGCTACGGCGGCAAGCAACTCGGCTACGGCAAGGGCTACGGCTTGAAGGGTGGCCACGGCTACGGTGGCCAGCACGCCCTCGGCTACGCCGGTGGCTACGGCAAGCAGGCTGTTGCCCAGCAGGCCTACGACCAGCAGGGCTACGGTGCCGAGAAGCAGGCTGGCGCCTCTCTCAAGAAGGCCGCTCAGCGCAGCATGTACGATAACGACGAGTGGGCCAAGCAGGCTTACGGCTCTGACTTCGACAGCAGATACGGCAAGTCCTACGACTCCGTTCAGGCTCGCCAGTACGACAACGAGCACTACGCCCGTGAGGTCCGCGCTGACGACGACCAGTGGGCTGAGGACTACGACAGATACACCGCCGGTCACGATCAGGACTACGGCCAGGCTGCCTCTGCACAGAAGCACAACATCGGCAAGGGCTGGGGCCTGAAGAAGGGTGGCATTGACTCCAAGGCCGCCTCCGCCCAGCGTGGTGGTGACTACGACCGCAAGATGGCTCAGGACTGGGACGCCTATGGTCGCGATCAGGACTTCCATGAGAAGGTCTCTTACGACCAGACCCGCGCTAAGGCTTACTCCGCTGAGTCTTACGATGAGTGGGACAACGAGGATGCCGACAAGTGGGGCGCTCAGGCCTGGGGCAAGGACCGCGATGTCCTCGGTGCCTCTTCTTACGGCAAGGCTGCCTCTTCCGGCAAGTACGGCCAGTACGGTCATGACTACGGCCAGGCCTACGCTGCAGGCAAGGGCAAGGGTCTCGGCTACGGTATCGGTGGCATCGGTGGCTACGGCAAGGGCCCCCGCAACGCTGGTGCTGAGGGCGCTTACGCCGCTCAGAACTCCCTCTGGGAGGGTGCCTCCAAGGGCTACGGCGCTGCCAAGCTCGGCTACGACAACGACGCTTTCGCCAAGCAGGCCTACGGTCAGGATGCTGACTCCAGATACGGCAAGTCTTACGATTCCGTCTCTGCTCGCTCTTACGACAACGAGAAGTACGCCAGATGGCTCCAGGCCGATGATGACCAGTGGGCTGAGGACTACGACTCCTACGACTCTGGTATGGCTGATGCCTATGGCCGTGGTGCTTCCGTCTGGAAGGATGCTCAGGGCAAGGGATGGGGCAAGGGACCCATCAAGGGTGAGATCGATGCCGCTTCCAAGGCTGGCTACGCCGGCACCTGGGGCAAGTCTGGCTCCGACTGGGATGCCTATGGCCGCGACCAGGATCTCGAGGTCGATGAGTCCTACGAGGCCACCTGGGCCAAGTCCTACGACGCCGAGTCCTATGACGAATGGGACAACAAGGACGACGACAGATGGGGCGCCCAGGCTTGGGGCAAGGACCGTGACCTCTACGGTGCCTCCAGCGAGGGTGCTCGCGCCTCTGAGGGCGACAAGGACAAGGCTGGCTACGCTGCTGCCGGTGCCTACAAGCAGGGCAAGAAGGGTGCCTACGGTCAGGCAATCGGCCTCGGCTACGGTCAGGCTGGTCTCGGCTACGGTGGCTACGGTGGCCAGTACGGTGCTCTCTCCGCCCAGGCCTACGGTGGTCTCGCCAAGCAGTCCGCTGTCGGTGCTGCCGGCCAGGGCGCCGCCAAGGCTAAGGAGAACGGTGCCTCCATCGCTCGCGCCGCCGCCGTCGGTGCTTACGACAACGACGAGTGGGCCAAGCAGGCTTACGGCCGCGACTTCGACTCTCGCTACGGTAAGAGCTACGACTCCGTCGCCGCCAACTCCTACGATGACGAGCAGTACGCCCGCAAGGTCCGCGCTGACGACGATCAGTGGGCCGAGGATTACGACAGACGCCAGGAGAAGGACACCGATGCCTACGCCGCCGGCGCCTCCCGCGAGTACCAGCAGCCTACCATCAAGAAGACCGTCCACGTGCCCCACATCCAGCACGGCAGCTACGGCAGCTACGGCGGCTACGGCAGAGGCCAGTGGTGA
>Tara_Unigene_42_MATOU-v1_67821398_2759
ATGAAACTCGCTTTCGCTGCTGCTCTCGTCGCAGCTGCTTCCGCCTCTTGGCAGGGTGGCTACGGCTACGGTGCTCCCCTCAAGGGTGGCTATGGCCGCAAGGGCCAGTACGCCAAGCTGACCTACCAGCCCGTGACCAAGGTTGTCCAGCGCGCCGCCTCTGCGGATAATGCCTCCGCCGGTTACGGCCGCCAGGCCGAGAAGCGCGTCGCTCAGGATTGGGACGCTTGGGGCCGCGATCAGGACCTCGCCATTGACGAGTCCTACGGCAAGACCCACGCCAAGTCTTACGCCGCCGAGTCCTACGATGAGTGGGACAACAAGGACGACGACAAGTGGGGAGCCCAGGCCTGGGGTAAGGACCGCGACATGAGCGCTGCTTCCTCCAAGGTTGGTGCCGCTTCTCAGCTCCACAAGGATGCCTATGGTGATGCCGGCTACGGTGCCGCTGCCGCTGCTAAGAAACAGCAGAAGGGCTACTCTGGACACCTCGTCCAGGGCTACGGCGGCAAGCAACTCGGCTACGGCAAGGGCTACGGCTTGAAGGGTGGCCACGGCTACGGTGGCCAGCACGCCCTCGGCTACGCCGGTGGCTACGGCAAGCAGGCTGTTGCCCAGCAGGCCTACGACCAGCAGGGCTACGGTGCCGAGAAGCAGGCTGGCGCCTCTCTCAAGAAGGCCGCTCAGCGCAGCATGTACGATAACGACGAGTGGGCCAAGCAGGCTTACGGCTCTGACTTCGACAGCAGATACGGCAAGTCCTACGACTCCGTTCAGGCTCGCCAGTACGACAACGAGCACTACGCCCGTGAGGTCCGCGCTGACGACGACCAGTGGGCTGAGGACTACGACAGATACACCGCCGGTCACGATCAGGACTACGGCCAGGCTGCCTCTGCACAGAAGCACAACATCGGCAAGGGCTGGGGCCTGAAGAAGGGTGGCATTGACTCCAAGGCCGCCTCCGCCCAGCGTGGTGGTGACTACGACCGCAAGATGGCTCAGGACTGGGACGCCTATGGTCGCGATCAGGACTTCCATGAGAAGGTCTCTTACGACCAGACCCGCGCTAAGGCTTACTCCGCTGAGTCTTACGATGAGTGGGACAACGAGGATGCCGACAAGTGGGGCGCTCAGGCCTGGGGCAAGGACCGCGATGTCCTCGGTGCCTCTTCTTACGGCAAGGCTGCCTCTTCCGGCAAGTACGGCCAGTACGGTCATGACTACGGCCAGGCCTACGCTGCAGGCAAGGGCAAGGGTCTCGGCTACGGTATCGGTGGCATCGGTGGCTACGGCAAGGGCCCCCGCAACGCTGGTGCTGAGGGCGCTTACGCCGCTCAGAACTCCCTCTGGGAGGGTGCCTCCAAGGGCTACGGCGCTGCCAAGCTCGGCTACGACAACGACGCTTTCGCCAAGCAGGCCTACGGTCAGGATGCTGACTCCAGATACGGCAAGTCTTACGATTCCGTCTCTGCTCGCTCTTACGACAACGAGAAGTACGCCAGATGGCTCCAGGCCGATGATGACCAGTGGGCTGAGGACTACGACTCCTACGACTCTGGTATGGCTGATGCCTATGGCCGCGGTGCCTCCGTCTGGACCGACACCAAGGGCAAGCTCGGCGTTGGCTACGGCGTCGGACTTGGCAAGGGCAAGGGTGAGCTCGATGCCGCCTCCAAGCAGGGCCGCGCCGGCACCTGGGGCAAGTCTGGCTCCGACTGGGATGCCTATGGCCGCGACCAGGACCTCGAGGTCGATGAGTCCTACGAGGCCACCTGGGCCAAGTCCTACGACGCCGAGTCCTATGACGAATGGGACAACAAGGACGACGACAGGTGGGGCGCCCAGGCTTGGGGCAAGGACCGTGACCTCTACGGTGCCTCCAGCGAGGGTGGCCGCGCCTCTGAGGGCGACCGCGATGTTGCTGGCTACGGTGCTCAGGGTGCCTACGGTGCCTCCGCCCAGAAGGGCTACGGTGCCTACGGCGCTGGTTCCCTCGGCTACGGCGGCTATGGCGGCAAGGGCTACGCCGGCTACGGCGCTGGAGCCTACGGTGGCTATGGCAAGCAGGCCTCTTACGGTGCTGCTGGTGCCGGCGCTGCCAAGGCCAAGGATGCCGGTGCCTCCATCGCTCGCGCCGCCGCTGTCGGTGCCTACGACAACGACGAGTGGGCCAAGCAGGCCTACGGTCGCGACTTCGACTCCCGCTACGGCAAGTCCTACGACTCCGTCGCTGCCAACTCCTACGACGACGAGCAGTACGCCCGCAAGGTCCGCGCTGACGACGATCAGTGGGCCGAGGACTACGACAGACGCGAGGAGAAGGACACCGACGCCTACGCCGCCGGTGCCTCTCGCGAGTACCAGCAGCCAACCATCAAGAAGACCGCATACGTGCCCCACGTCCAGCACGGCAGCTACGGCAGCTACGGCGGCTACGGCCAGGGCAAGTGGTGA
>Tara_Unigene_43_MATOU-v1_76090277_200604
ATGAAATCTTTCACGTTCGCACTCCTCGCCGCTGCCGTTCAGGCCGGCGCTAGCCTCGGTGGCCACGGCCACGGACACGGCCTCGTTGGCGGCTACGGCGGCTACGGCGGCTATGGCGGCTACGGCCAGTCCAAGGGCTATGGCGGCTACACCAAGGTCGACTACGTTCCCCACACCAAGGTTGTCCAGCCTCAGGCTCGCGCCGAGAAGGCCTCCAAGGGCTACGGTCAGGACTACACCAAGAAGACCACCACCGACTGGGATGCTTGGGGCCGCGATCAGGATCTCGCCATTGACGAGTCTTACGGCAACACCCGCGCTAAGTCCTACCGTGCTGAGTCCTACGATGAGTGGGACAACCAGGACAAGGATGACCATGGTGCTCAGGCTTGGGGCCGCGATCAGGACAAGTATGGTGCTTCCTCTCAGGAGTACGATGCCTCTCGTGATGACTACGATCAGGCTGGCAAGGCTTACGGTGCTCAGGCTCAGGGCTCTTACGGCAAGGCTCAGGGCTACGGCCACGGTGCCTACGGCCACGTCACCCACGGTGGCCACGGCCACGGCTGGGGCAAGCAGGCTCCCGTTTCCCACGGATACGGCCACTCCGCTCACGGTAAGGTCGTTGCCAAGGGCTCCTACGGTGCCAAGCAGGCTGGTGAGGCTTACGGCGCTCAGGACTAGATGAAGGCTTCCTGGCAGGGTGCTGCCCAGAAGAAGGCTTACGACAACGATGCCTGGGCCAAGCAGGCTTACGGCCGTGACACCGACTCCCGTTGGGGCAAGTCTTACGACTCCGTTGAGGCTCGCTCTTACGACAACGAGCACTACGCCCGTGAGGTCCGCGCTGATGACGACCAGTGGGCTGAGGACCGCGACACCTGGGGCCGTGGTGACTACGACGAGTATGGCCGTGCCGCTTCCGCTTCCAAGGAGACCAACCACTCTCTCGACAAGAAGGCTGCTTCTCAGGCTAAGGACCGCTCCTACTGGGGTGGCGAGCGCTCCGACTGGGACGCTTGGGGCCGCGATCAGGACTTCCACGAGAAGGTGAGCTTCGACAACACCCGCGCTAAGGGCTACGCTGCTGAGTCTTACGATGAGTGGGACAACCAGGATGCCGACAAGTGGGGCGCCCAGGCTTGGGGCCAGGACCGTGACATCTACGGTGCTTCCTCCTCTTCTGGCAAGGCCTCCGCTGGCAAGTACGGCCGCGCTGGACACCAGGGTGGTGCCTACGGCACTGGCTACGGCAAGAACGCCGCTGCTGGCTCTCGCGCTGGCTCCGTCTGGGAGGGTGCCTCCGCTGCCCGCAAGGCTCAGGTCGCTGGCTACGACAACGACGACTGGGCCAAGCAGGCCTATGGTGAGGACTCTGACTCCCGCTGGGGCAAGTCTTACGATGCCGTCAAGGCCCGCTCTTACGAGAACACCGAGTACGCCAGATGGCTCCAGGCCGATGACGACCAGTGGGCTGAGGACTACGACCGCTACACCGATGGTGACTACGATGACTACGGCAAGGCTGCTTCCGTCTGGGCCAAGGATGGCAAGAAGGGCTGGGGCGGCTACGGCCGCATCGGTGGCCACTCCGATGCCGCTTCCGCTGCTAAGGGCTCTCACTACGACCGCACCTCTGGCTCCGACTGGGATGCCTATGGCCGCGATCAGGACCTCGAGGTCGATGAGTCTTACAAGCAGACCTGGGCCAAGTCCTACGATGCTGAGTCTTACGACGAGTGGGACAACAAGGACGCCGACAAGTGGGGCGCCCAGGCTTGGGGCTCTGATGAGGATGTCGCTGGTGCCTCTTCTTACGGCGCCCGCGCTTCCGCTGGAGACCTCGACAAGAAGGCCTACGGCGATGGTGCCTACGGTGCTCAGGGCTACGGCAAGGCCTACGGTGGTGCCTACGGCTCTGCCATCGGTGGCTACGGCCACGGTGCTGGTGCCTACGGTGCCGGCTACGGCAAGGCCTACGGTGGCAAGGCTTACGGTGCCTACGGTCAGGGCAAGGCCTCTCACCAGGACTACCAGGCCTCTGAGGGCGGTGCTGCTGCCCGCGCTGGCTACGACAACGATGCCTGGGCCAAGCAGGCTTCCGGCTCTGACTTCGACTCCAGATGGGGCAAGTCCTACGACTTCGTCAACGCTAACGAGTACGACGATGAGCAGTACGCTCGCAAGGTCCGTGCCGACGACGACCAGTGGGCCGAGGACTACGACCTCTTCCAGTACAAGGATGTCGACCAGTACGGCGCTGCTGCTTCTGCTGAGTCTGCTCAGCCCAAGGTCACCAAGACCACCTACTCCCCAGTCGTCTCTTACGGAGGCTACGGCTACGGCAAGGGATACGGCAAGGGTGCTTCCTACGGCCGCGGCTGGTGA
>Tara_Unigene_44_MATOU-v1_76096597_33829_rc
ATGAAATCGTTCGCTTTCGCAGCAGCCCTCGTTGCTGTCTGCAATGCAGTTGATATTGAGTCTTTCGGCTACGGCAAGGGGGGTCATATAGTGAATAAGACCACTGTTAAGCACTCCAAGCCTGAGTCCAAACAAGCAGCCTCCCAGGCCTACGGCGCCGACTACCAGAAGGCCTCCGCTTCCGACTGGGACGCCTGGGGCCGTGATCAGGACCTGAGCATCTCCGAGTCCTACGGCAAGACCAACGCCAAGTCTTATGCCGCTGAGTCCTACGACGAATGGGACAACCAGGATAACGACAAGTGGGGCGCCCAAGCCTGGGGCAAGGACAGAGATGTCTACGGAGCCTCCTCGTACGGCAAGGCCGCCTCCGCCGCAAACGCTGGCAGATACGGCTACGGCGGCTCAGGAAAGGGCGGCCTCGGTGGCCTCGGTGCACACGGTAAAGGTGCCGCCGGTGGCCAGGCCGCTCAGAGCTGGAAGGGTGCCTCCGCTCAGCACGGCGCTGCCAAGGGTGGCTACGACAACGATGTCTGGGCCAAGCAGGCTTACGGATCTGACTTCGACTCAAGATGGGGCAAGTCTTACGACTCCGTCGATGCCAAGTCCTACGACGGCGAATGGTACGCACGCTCGGTGAGAGCCGATGACGATCAGTGGGCCGAGGATTACGACAAGTACGATGCTGGCGACGCTGATTCCTACGGCAAGGCCGCCTCCGGTGCGGTCTGGAGGAACAACGGCGGTCACGGCTGGGGCAAGAAGGCTGGCGGTGACGCCAAGGCTGCCTCCGCTGCCGGCGGCGCTGGCTACTGGGGCAAATCTGGCTCCGATTGGGACGCCTGGGGACGCGATCAGGACTACAAGGAGGACGTCTCCTACGACAAGGTGCAGGCTAAGGCCTACTCTGCCGAGTCTTACGACGAATGGGACAACAAGGACGATGACAAATGGGGCGCTCAGGCTTGGGGCAAAGATAGAGACGTCTATGGCGCCTCCTCCTACGGCCAGGCTGCGTCCGCCCAGGACTGGTAGGGTGCTGGCCGCGCTGCTGCTGGCAAGAGCCATGGTGGCTATGGCCATGCCAACAAGGGTGCAAGCTACGGCAAGGTGAACCGCGACTGGCGCGGCGCCTCTAACGACACCCAGGCCGCACGCGGTGCCTACGACAATGACGAGTGGGCCAAGCAAGCTTACGGCTCCGACTTCGACTCCAGATGGGGCAAATCCTACGATTCCGTCTCCGCAAAGTCTTACGACAACGAGAGCTACGCCAGAGCCGTTCAGGCTGATGATGACCAGTGGGCTGAGGACTACGACAGATACGACGCCCGTGACGCCAACTCCCGCGGCGCCGCTGCCTCCAAGTGGGCCAAGGAGAACCCCCGCCACTTCGGCAACGCCCACGGCGGCTTTGGCAAGGGTGGCTACGGTGGCTACTCCCACGGTGTGCAGAAGGGCGGCGAGTGGGACGGCGCCTCGAAGGCCGCCCACGCCGGGTACGGTGGCAAGTCCGGCTCCGACTGGGATGCTTGGGGCAGAGACCAAGACTTGAGCATCAAGGAGTCTTATGACCGCACATGGGCCAAGTCCTACGACGCCGAGTCCTATGACGAATGGGACAACAAGGACGACGACAAGTGGGGAGCCCAAGCTTGGGGCAAGGACAGAGACCAGTATGGTGCCTCTTCCCAGGACTGGAACGCCTCCCAGGGTGACTATAACCAGGCTGCCAAGGCCGTTGCTCCTAAGAAGCAGCACCACGGCTACGGTCACGCACCTCACAGTGGTTACGCTCACCACGGACACCACGGACACCACGTTGGCTACGGCAAGGGCCACGTCAAGCAAGACAAAGGCAAGATTGCCAAGGGCGCTCATTAGGAGAGAGAGGCATCCGGCAAGTGGGCCGCTCAGCAGTCCGGCTATGACAACGACGAGTGGGCCAAGCAGGCCTACGGCTCGGACTCCGACTCCAGATGGGGCAAGTCTTATGACTCCGTCGCCGCCAAGTCCTACGATGACGAGCAATACGCTCGCAAGATCTGGGCCGACGACGACCAATGGGCCGAGGACTACGACCGCTACCAGACTCGCGACGCCGCGAGCCACAAGAAGGCCGCATCCTCGCACGACAAGACTGGAGCTAAGACCACCTACACCGTCACCCCAGTTAAGGTAGGTGGCTACGGTGGACATGGCGGTTACGGTAACCAGGGGCTCTCTAGCTACGGAAACAACGGATATGGCAAATGGTGA
>Tara_Unigene_45_MATOU-v1_76104235_200604_rc
ATGAAATCATTCGCTGTTGCTCTCCTCGCCGCTACTACTAGCGCTAGCATCCTTGGTGGTCACAAGTCCATTGGCCTCAAGGGTGGCTACGGTGCCGCCGCCGGTTACGGTGCTGCTGCCGGTTACGGTGGTTACACCAAGGTCGACTACGTCCCTCACACCAAGGTTGTCCAGCCCGCCAAGTCCGCTGAGGCCGCCTCCAAGGGATACGGATCCGACTACTCCAAGAAGACCACCACCGACTGGGATGCTTGGGGCCGCGATCAGGACCTCGCTATCGATGAGTCCTACGGCAGGACCAACGCCAAGTCCTACCGCGCCGAGTCCTACGATGAGTGGGACAACCAGGATGACGACCAGTGGGGTGGTCAGGGCTGGGGCCGTGACTACGACTACACCGGCAAGTCTTCCAAGGAGTACGATGCTTCCGCTGATGCCCAGAAGGGCAAGAAGCTCGCCACCGATGTCGCTTCTTGGGACGGTGCTGCCCAGACCGCTGGCTACGACAACGACGCTTGGGCCAAGCAGGCTTATGGCAAGGACTACGACAACAGATGGGGCAAGTCTTACGACTCCGTCGAGGCTCGCAACTACGCTAACGAGCACTACGCCCGTGAGGTTCGCGCTGATGACGACCAGTGGGCTGAGGACCGCGATGGTGTCTACAAGGGTGACTACGACCAGTACGGCCGCGCCGCTTCCGCTCAGAAGAGCACTGGTCACTCTCTCGACCGCTCCGCTGCCTCCAAGGGCCAGGGCTCCAACTACTGGGCCGGCACTGCCAACGACTGGGATGCCTGGGGCCGCGATCAGGACTTCCACGAGAAGGTCTCTTATGACGACACTTGGGCCAAGTCCTACGCTGCTGAGTCTTACGACGAGTGGGACAACCGTGATGCCGACAAGTGGGGCGGCCAGGCCTGGGGCAAGGACAAGGATATCTATGGTGCCTCCTCTTACGGCAACAAGGCTTCTTCCAAGAAGGTGACCAACGACAAGTACGGCAAGGTCTACGGTGCTGGTGGCCACGGCCACGGCTACGGCAAGGGCTACGGTGCCCAGTACGGCACTGCCAGCTCCACTTGGGCTGGTGCTTCCGCTGCTGAGACCGCTTCCCAGGCTGGTTACGACAACGACTCTTGGGCCAAGCAGGCTTACGGCCAGGACCAGGATGCCAGATGGGGCAAGTCTTACGATTCCGTCTCTGCCAGATCTTACGATAACAAGAAGTACGCCAGATGGCTTCAGGCTGATGATGACCAGTGGGCTGAGGACTACGACTCCCGCATTGAGGGTGATGCCAACCAGTACGGCAAGGCTGCTTCCGTCTGGACCAAGCAGCAGGGCAAGGGCTGGGCTAAGGGCCCCATCGGTGGCCACGCCGACGCTGCCTCCAGGGCTGGTGCTCAGCACTACGACGACATGACCGGCTCTGACTGGGATGCCTATGGCCGCGATCAGGACCTCGAGGTTGATGAGTCTTACGAGCAGACCTGGGCTAAGTCCTACGATGCCGAGTCTTACGATGAGTGGGACAACCTCGACAAGGACAAGTGGGGTGGCCAGGCTTGGGGCCGTGATCTCGACATCATCGGTGCCTCCTCTTACGGTGCCCGCGCTTCCGCCGGAGATAAGGACAAGAAGACCTACGGTGGTCAGCAGGGTGCTGGCTACGGCTATGCCCAGTCTTACGGCAAGGGCTACGGTCACGCTGGCCACGGTGTTGTTGGCGCCAAGGGTGGCTGGGGCAAGCAGGGTGTCGCTGCTGGCTACGGCAAGGCCGGATACGGCTACCAGGGTGGCGCTGCCTACGGTGCTGTCCACCAGCAGAAGGCTTACGGTGGCAAGTCCTCCGCCGCTGACTACCAGGCCTCCGCCGGCGCTGCTGCTGCCGTCTCTGGCACTGATGCCGATGCTTGGGCCAAGCAGGCTTACGGCTCTGACTACGACTCCAGATGGGGCAAGTCTTACGACTTCGTCAACGCCAACGAGTACGACGATGAGCAGTACGCTCGCAAGGTCCGTGCCGACGACGACCAGTGGGCCGAGGACTACGATGTCTGGAGTGTCCGTGACACCAACGCCTACGGTGCTGCTGCCTCTAAGGAGTCTGCCCAGCCCAAGGTCACCAAGACTACCTACTCTCCCGTCGTCTCCCACAAGTCCTACGGCTATGGCCGTGGCTACGGTGGCTACGGTGCCACTGGCGGATACGGCTCTGCCATCGGCTCTGGCTACAAGTGGTGA
>Tara_Unigene_46_MATOU-v1_76451601_33829
ATGAAACTCGTCTTCGCTGCTGCTCTCATCGCAGCTGTTAACGCTTCCTGGGGTGGCCACGGTGGCTACGGTGGCTACGGCGGCCAGTCCTATGGCAAGAAGGGATCTTACGCCAAGGTCTCCTACCAGCCCGTGACCCGCACCGTCCAGCCCGCTGCCGCCTCCGAGCGCGCCTCCGCCGGTTACGGCCGTGCCGCTGAGAAGCGCACCGTCTCCGACTGGGACGCCTATGGCCGCGACCAGGATCTCGCCATTGACGAGTCCTACGGCAAGACCCACGCTAAGTCTTACGCCGCTGAGTCCTACGATGAGTGGGACAACCAGGACGACGACAAGTGGGGCGCCCAGGCCTGGGGTAAGGACCGCGACATGAGCGCTGCTTCCTCCAAGATTGCTGGAGCCTCTGAGGCCGAGAAGCACGGCTACGGCGATGGCCAGTACGGCGCTGCTGCCTACGGCGGCAAGCAGTACAAGGGCTACTCCGGACACGCCGCCCACGGCCACGCCGGTCACGGCAAGGGCTGGGGCAGCCAGGGTGGCTACGGCGCCCAGGGCTACGCCGGCGGCTACGGCAAGTCCTACGGTGGCTCCCAGGCCGCCTCCGGCCACGCCTACGGTGCCGACAAGGCCGCTGGCGCTTCCCTCGCCAAGGCCGCTCAGCGCAGCGCTTACGACAACGACGAGTGGGCCAAGCAGGCTTACGGCTCTGACTTCGACAGCAGATGGGGCAAGTCCTACGACTCCGTCCAGGCTCGCCAGTACGACAACGAGCACTACGCCCGTGAGGTCCGCGCTGACGACGACCAGTGGGCTGAGGACTACGACAGATGGGACGCTGGTGCCGCCGAGGACTACGCCAAGGGTGCCTCCGCTGCCTCCGCTACCGGCAAGGGTGGCAAGGGCTGGGGTGGCTACGGCAAGGCCAGCTCCTACAAGGGCGCCTCCAAGGGCTACGGCTCTGACTACGACCGCCGCGAGCGCCAGGATTGGGATGCTTATGGCCGCGACCAGGACTTCCATGAGAAGGTCTCTTACGACCAGACCCGCGCCAAGGCTTACGCTGCCGAGTCTTACGATGAGTGGGACAACGAGGACTCCGACAAGTGGGGTGCTCAGGCCTGGGGCAAGGACCGCGATGTCCACGGTGCCTCCTCCTACGGCAAGGCTGCCTCCTCCGGCAAGTACGGCCAGTACGGTGCTGGCTACGGCGCTGGCTACGGCAAGGGCGGCAAGGGCTGGGGCAAGGGTCCCCAGAACGCCGAGCAGTCCTACGGCCGCGCTGCCTCCACCTGGGAGGGTGCCTCCAAGGGCTACGGTGCCTCCAAGATGGGCTACGACAACGACGAGTGGGCCAAGCAAGCCTACGGCTCTGACGCCGACTCCCGCTACGGAAAGTCTTACGACTCCGTGAGCGCTCGCTCTTACGACAACGAGAAGTACGCCAGATGGCTCCAGGCCGATGATGACCAGTGGGCTGAGGACTACGACTCCTACGACTCCGGCATGGCCGACCAGTACGGCCGCGGTGCTTCCGTCTGGACTGATGCTCAGAAGAAGGGCTGGGGATCCAAGGCTGTTGGTGGCGAGTACGACGCTGCTTCCGATGCTCGCGCTGCTGGCTACTGGGGCAAGTCTGGCTCCGACTGGGATGCCTATGGCCGCGATCAGGACCTCGAGGTCGATGAGTCCTACGAGGCCACCTGGGCCAAGTCCTACGACGCCGAGTCCTATGACGAATGGGACAACAAGGACGACGACAGGTGGGGCGCCCAGGCTTGGGGCAAGGACCGCGATCTCTTCGGTGCCTCCTCCGAGGGCGCTCGCGCCTCCGAGGGTGACGTCGATGCCGCTGCCTACGGTGCCGCCGGTGCCTACGGTGCCTCCGGCGCCAAGGGCTACGGTGCCGCTCACGGCGCTGGCTACGGCCACGGCGGCTGGGGTGGTGCCTCCTACGGCGGCCACGCCGGCGCTGCCTATGGCGGCTACGCCAAGTCCGGCCACCAGGCTGCTCAGGGCTACGGCGCTGGCAAGGCCAAGGAGTCCGGTGCCTCCGGCTCCCGCGCCGCTGCCGTCGGTGCCTACGATAACGACGAGTGGGCCAAGCAGGCCTACGGTCGCGACTTCGACTCCCGCTACGGCAAGTCCTACGACTCCGTCGCCGCCAACTCCTACGACGATGAGCAGTACGCCCGCAAGGTCCGCGCTGACGACGATCAGTGGGCCGAGGATTACGACAGACGCCAGGAGCAGGACCGCGACGCCTACAGCGCCGGTGCCTCCAACGAGTACGCCCAGCCTGAGGTCCGCAAGACCACCTACGTCCCCCACGTCCAGTACGGCAGCTACGGCAGCTACGGCGGCAAGGGCTACGACCAGTGGTGA
>Tara_Unigene_47_MATOU-v1_78334037_200604_rc
ATGAAATTCGCTTTCGCCGCTGCCCTCATTGCAGTTGCCAACGCCGCTGAGTGGGGCCAGACTTACTCTCAGCCATCCTACCAGTACAGCACCAAGTACGTTCCTCAGGTCAGAGTGACCCCAGGCTACTCTCACAAGAACGCCTCCCAGGTCGCCAAGAAGAAGATGGTCAACCACGCCGGCTCCAACTTCGATGCCTACGGCAGAGACCAGGATCTCTCCATCGATGAGTCCTACGGCAGCACCCAGGCCAAGTCCTACCGCGCCGAGTCTTACGATGAGTGGGACAACCAGGACAGAGACAAGCAGCTCGCTCAGGCTTGGGGCAAGGACAGAGACCAGTATGGTGCTTCCTCCAAGGGTGCCTCTGCCTCCGACGGCAGGTGGGACATGTACGGCCGTGCCGGTCAGAACTCCGCCTACCAGGGCGGCAAGGGCCACTACGCTGGCTCCAGCGCTGGCGGCCGCGGCTACGGTGAGGACGACGAGAACAACGCCTCCGTCGCCTACGGCGCCTCCCGCGGTGGCTACGACAACGACGAGTGGGCCAAGCAGGCTGCCGGCTCCGACTACGACTCCAGATACGGCAAGTCTTACGACTCCGTCGATGCCAAGTCCTACGACAACACCTGGTACGCTCGTGACGTGCGCGCCGATGACGACCAGTGGGCCGAGGACTACGACAGATATGGCAAGAAGGACGTCGGTGCCTACGGCTCCGCTGCCTCCACCTGGAACAACAAGGGTGATGCCGCCTCCGAGGATGGCAAGTCTGCCTACTGGGGCAAGCAGGCCTCCGACTGGGACGCCTGGGGCAGAGATCAGGACTACAAGGAGAAGATCTCTTACGACCAGACCCGCGCCAAGGCCTACTCCGCTGAGTCCTACGACGAGTGGGACAACAGGGATGACGACACCTACGGCGCCCAGGCTTGGGGCAAGGACAGAGATGTCTACGGTGCCTCCTCCTACGGCAAGGCTGCCTCCATGAGGGAGGTCGACCAGTACGGCGGCTACGGCAGCGGTCAGGCCGCTCAGGGCCAGAGCTACGGTGGCTCCAAGACCGTCGTCACCAAGGACGCCGGCCACGGCTGGGGCTCCCAGGACGCCGGCAAAGGCTGGGGCTCCAAGGGCGGATACGGTGCCAAGACCGTCTCCTACGGTGGACAGAGCTCCGCCTCCTCCGGCAAGGGTGCCTACGCCAAGGGTGGCTCCATCTGGGAGGGTGCCTCCCGCGCCGGTGCCGCTGCCGTCGGTGGCTACGACAACGATGAGTGGGCCAAGCAGGCTCACGGCTCCGACTACGACTCCAGGTACGGCAAGTCCTACGACCGCGTCTCCGCCCGCTCCTACGAGAACGAGATGTACGCTCGCGATCTCCAGGTCGACGACGACATGTGGGCTGAGGACTACGACAGATATGACGACAAGGACGCCATGGGCTACGGCTCTGCCGCCTCCAAGGAGACCCAGACCGGCTACAAGGGCTACGGTGGCTACGGCTACGGCAGCTCCGGCTACGGCTCCGGCTACGGTGGCTACGGCTACGGCAGACCCACCGCCACCGCCGCCGCCTCCACCAACGCTGGCAAGGAGTACGACAGCTCTTCCTCCTCCGACTGGGACGCCTATGGCCGCGACCAGGACCTGAGCGTTCAGGAGTCTTACGACATGACCTGGGCCAAGTCCTACGATGCCGAGTCCTACGACGAATGGGACAACAAGGACGACGACAAGTGGGGCACCCAGGCATGGGGCAAGGACAGAGACATCTACGGTGCCTCCTCCCAGTTCGCCAAGGCCGATGAGCAGGACAAGGACACGTACGGCAAGGGTGCCCACTCCGGCGCTCAGGCCAGCGACAGCAAGTACGGCGGCTACGGTGGCTACGGCAGCTATGGCGGCTACGGCTCCGGCTACGGCGGCTACGGCTCCGGCTATGGCGGCTACGGCGGCTACGGCTCCGGCTACGGCTCCTACGGCGGCTACGGCGTCGGCAAGGGCTACGGCAAGGGCCAGTACGCTGCCAGCCAGGAGTCCGCTAAGGGCTACGGCAAGGAGAGCACCCAGGGTGCCTCCGTCGCTTACAACGCCGCCAAGGGTGCCTACGACAACGATGAGTGGGCCAAGCTCGCCTACGGCTCTGACACCGACTCCAGATACGGCAAGTCCTACGACATGGTCGCTGCCAAGAGCTACGACAACGAGGAGTACGCCCGCAAGGTGCGCGCTGACGACGACCAGTGGGCCGAGGACTACGACAGGTACAACCGCTACGACGCCGGCGCCTACGGCGCTGCCGCCTCCGACAAGGTCGTCCAGCCCGCCCTCAAGTCGGTCTCCTACAAGCCCGTCACCACCGTCAAAAAGACCCAGTCTGTCCCTCAGTACCACGGATGGTGA
>Tara_Unigene_48_MATOU-v1_78334038_33829_rc
ATGAAATTCGCTTTCGCCGCTGCCCTCATTGCAGTTGCCAACGCCGCTGAGTGGGGCCAGACTTACTCTCAGCCATCCTACCAGTACAGCACCAAGTACGTTCCTCAGGTCAGAGTGACCCCAGGCTACTCTCACAAGAACGCCTCCCAGGTCGCCAAGAAGAAGATGGTCAACCACGCCGGCTCCAACTTCGATGCCTACGGCAGAGACCAGGATCTCTCCATCGATGAGTCCTACGGCAGCACCCAGGCCAAGTCCTACCGCGCCGAGTCTTACGATGAGTGGGACAACCAGGACAGAGACAAGCAGCTCGCTCAGGCTTGGGGCAAGGACAGAGACCAGTATGGTGCTTCCTCCAAGGGTGCCTCTGCCTCCGACGGCAGGTGGGACATGTACGGCCGTGCCGGTCAGAACTCCGCCTACCAGGGCGGCAAGGGCCACTACGCTGGCTCCAGCGCTGGCGGCCGCGGCTACGGTGAGGACGACGAGAACAACGCCTCCGTCGCCTACGGCGCCTCCCGCGGTGGCTACGACAACGACGAGTGGGCCAAGCAGGCTGCCGGCTCCGACTACGACTCCAGATACGGCAAGTCTTACGACTCCGTCGATGCCAAGTCCTACGACAACACCTGGTACGCTCGTGACGTGCGCGCCGATGACGACCAGTGGGCCGAGGACTACGACAGATATGGCAAGAAGGACGTCGGTGCCTACGGCTCCGCTGCCTCCACCTGGAACAACAAGGGTGATGCCGCCTCCGAGGATGGCAAGTCTGCCTACTGGGGCAAGCAGGCCTCCGACTGGGACGCCTGGGGCAGAGATCAGGACTACAAGGAGAAGATCTCTTACGACCAGACCCGCGCCAAGGCCTACTCCGCTGAGTCCTACGACGAGTGGGACAACAGGGATGACGACACCTACGGCGCCCAGGCTTGGGGCAAGGACAGAGATGTCTACGGTGCCTCCTCCTACGGCAAGGCTGCCTCCATGAGGGAGGTCGACCAGTACGGCGGCTACGGTGGCGGTCAGGCCGCTCAGGGCCAGAGCTACGGTGGCTCCAAGACCGTCGTCTCCAAGGACGCCGGCCACGGCTGGGGCTCCAAGGGCGGATACGGTGCCAAGACCGTCTCCTACGGTGGACAGAGCTCCGCCTCCTCCGGCAAGGGTGCCTACGCCAAGGGTGGCTCCATCTGGGAGGGTGCCTCCCGCGCCGGTGCCGCTGCCGTCGGTGGCTACGACAACGATGAGTGGGCCAAGCAGGCTCACGGCTCCGACTACGACTCCAGGTACGGCAAGTCCTACGACCGCGTCTCCGCCCGCTCCTACGAGAACGAGATGTACGCTCGCGATCTCCAGGTCGACGACGACATGTGGGCTGAGGACTACGACAGATATGACGACAAGGACGCCATGGGCTACGGCTCTGCCGCCTCCAAGGAGACCCAGACCGGCTACAAGGGCTACGGTGGCTACGGCTACGGCAGCTCCGGCTACGGCTCCGGCTACGGTGGCTACGGCTACGGCAGACCCACCGCCACCGCCGCCGCCTCCACCAACGCTGGCAAGGAGTACGACAGCTCTTCCTCCTCCGACTGGGACGCCTATGGCCGCGACCAGGACCTGAGCGTTCAGGAGTCTTACGACATGACCTGGGCCAAGTCCTACGATGCCGAGTCCTACGACGAATGGGACAACAAGGACGACGACAAGTGGGGCACCCAGGCATGGGGCAAGGACAGAGACATCTACGGTGCCTCCTCCCAGTTCGCCAAGGCCGATGAGCAGGACAAGGACACGTACGGCAAGGGTGCCCACTCCGGCGCTCAGGCCAGCGACAGCAAGTACGGCGGCTACGGTGGCTACGGCAGCTATGGCGGCTACGGCTCCGGCTACGGCGGCTACGGCTCCGGCTATGGCGGCTACGGCGGCTACGGCTCCGGCTACGGCTCCTACGGCGGCTACGGCGTCGGCAAGGGCTACGGCAAGGGCCAGTACGCTGCCAGCCAGGAGTCCGCTAAGGGCTACGGCAAGGAGAGCACCCAGGGTGCCTCCGTCGCTTACAACGCCGCCAAGGGTGCCTACGACAACGATGAGTGGGCCAAGCTCGCCTACGGCTCTGACACCGACTCCAGATACGGCAAGTCCTACGACATGGTCGCTGCCAAGAGCTACGACAACGAGGAGTACGCCCGCAAGGTGCGCGCTGACGACGACCAGTGGGCCGAGGACTACGACAGGTACAACCGCTACGACGCCGGCGCCTACGGCGCTGCCGCCTCCGACAAGGTCGTCCAGCCCGCCCTCAAGTCGGTCTCCTACAAGCCCGTCACCACCGTCAAAAAGACCCAGTCTGTCCCTCAGTACCACGGATGGTGA
>Tara_Unigene_49_MATOU-v1_82483685_33829
ATGAAAACCTTCGCTTTCGCTGCTGCTCTCGTCGCTGTCTGCAGCGCCGTCGACATTGAGTCCGTTGGCTACGGCCACGGTGGCTACGGCCGCTCCTACGTCGTCCCCAAGGTGGACGTTGCCACCGTCAAGCCCAACACCAAGGCTGCCGCCTCGCGTGCGTATGGCGCCGATGCCCAGAAGGTCGCCGCTTCCGACTGGGACGCTTGGGGCAGAGATCAGGACTTGAGCGTCTCCGAGTCCTACGGCAAGACCAACGCCAAGTCTTATGCCGCCGAGTCTTACGACGAATGGGACAACCAGGATAACGACAAGTGGGGCGCTCAAGCCTGGGGCAAAGACAGAGATGTCTACGGAGCCTCCAGCTATGGCAAGGCCGCCTCCGCTGCCAACGCTGACAGATACGGCTACGGTGGTGCTGCCGGTAAGGGCCATCACGGTCTCGGCAAGGGCTATGGTGGCCAGGCTGCTCAGAGCCATAAGGGCGCCTCTGCCGCCTACGGTGCCGCCAAGGGTGGCTACGACAACGATGCCTGGGCCAAGCAAGCCTACGGATCTGACTACGACTCCAGATGGGGCAAGTCTTATGACTCCGTCGATGCCAAGTCCTACGACGGCGAATGGTACGCACGATCAGTGAGAGCCGATGACGACCAATGGGCCGAAGATTACGACAAGTATGACAGCGGTGACGCCGATTCCTACGGCAACGCTGCCTCCGCCCAGGAGTGGAGGAACGGTTCCAAGGGTCTCTATGGCAAGGGCAAGGCCGGTGGTGACTTCGGTGCTGCCTCCGCTGCCAACGGTGCCGGCTACTGGGGCAAATCCGCCTCCGACTGGGACGCCTGGGGACGCGATCAGGACTACAAGGAGGATGTCTCCTACGATAAGGTGCAGGCCAAGGCCTACTCCGCTGAGTCTTACGATGAGTGGGACAACAAGGACAACGACAAGTGGGGAGCTCAGGCTTGGGGTAAGGACAGAGACGTCTATGGCGCTTCCTCCTACGGCGCGGCCGCATCTGCTCAGGACTGGCGTGGTGCTGGCCGAGCTGGCAAGGCCGGATACGGCGGCTCGATCGGCAAGGGTGGCTATGGCGGCCACAGCCACTACGGTGGTGCTAGAGCCGGCTACGGTGCTGGCAACCAGGACTGGCAGGGTGCCTCCAACGACTACCAGGCCGCCCGCGGTGCCTACGATAACGACGAGTGGGCCAAGCAGGCTTACGGCTCCGATTACGACTCAAGATGGGGCAAATCCTACGACTCTGTCTCAGCCAAGTCTTACGACAACGAGAGCTACGCCAGAGCCGTCCAGGCCGATGATGACCAGTGGGCTGAGGACTACGACAGATACGATGCCCGTGATGCCGCCTCCCGCGGTGCCGCCGCCTCCAGGTGGGGCAAGGAGGCCGACTCCAAGTTCGGCCATGGTGGCTACGGCAAGGGTGGCTACGGTGGCTACTCCGTCGGTGTCAACAAGGGCGCCGTATACGATGCCGCTTCCCGCGCCAACGCCGCCGCGGCCGGTGGCAAGTCCGGTGCCGACTGGGATGCCTGGGGCAGAGACCAAGACTTGAGCATCAAGGAGTCCTACGACCGCACTTGGGCCAAATCCTACGACGCCGAGTCCTATGACGAATGGGACAACAAGGACGATGACAAGTGGGGCGCCCAGGCTTGGGGCAAGGATAGAGACCAGTATGGTGCCTCCTCCCAGGACTGGAACGCCTCCCAGGGCGACCATACGGGCTACGGCAAGGCCTACGGCGGTGCCAAGGCCTACGGTGGCCACGCGCCAGCCCACGGCTACGGCAAGGGCCACTCCTATGGCGGCAAGGTCGGCTACGGTGGTAAGGCCTACGGCGCTCAGGCCGAGAGAGATGCTTCCGGCAAATGGGCCGCCCAGCAGGCCGGCTACGACAATGACGAGTGGGCTAAGCAGGCCTATGGCTCTGATGTCGACAGCAGATGGGGCAAGTCTTACGACTCCGTTGCCGCCAAGTCCTACGATGACGAGCAATACGCTCGCAAGATCTGGGCTGACGACGACCAATGGGCCGAGGACTATGATCGCTACAACACCCGCGCAGCCGACAGCTACAAGAAGGCCGCGTCAGTAAATGACAGCCGTGGTGGAAAGACCACTTACACCGTCACCCCAGTCACCGTCCATGCAGGAGGCTACGGTGGCCATGGACTCGGTGGCCATGGACTCGGTGGCCATGGACTCGGACTCGGTGGCAAACTCGGTGGCGTCCGCGGTGGCAAACTCGGTGGCAGCCTCGGTGGCGTCCACGGTGGCATCCACGGTGGCGTCCACGGTGGCTATGGCAAATGGTGA
>Tara_Unigene_50_MATOU-v1_84877473_200604_rc
ATGAAATCCTTCGCTTTCGCTGCTGCGCTCGTCGCTGTCTGCAGCGCCGTCGACGTCGAGTCGGTCGGCTACGGCCACGCCTACGCCCCCCGCAAGCCCGAGTTCAAGGTCTCCGTCAAGAAGACCAAGGGCGGCTCCCAGAGCGGTGCCTCCAAGGCCTACGGTGCTGACTACCAGCGCGCTTCCGCCTCCGACTGGGATGCTTATGGCAGAGACCAGGACCTCAGCATCAAGGAGTCCTACGGCCGCACCAACGCCAAATCCTACGCCGCCGAGTCCTACGACGAGTGGGACAACAAGGACGACGACAAGTGGGGTGCCCAGGCCTGGGGCAAGGACCGTGATGTGTACGGAGCCTCCTCTTACGGCAAGGCCGCCTCCTCCCAGGACTACGGATCCCAGAACTACGCTGGTGGCTCCGCTGCTTCCCGTGCTCAGCAGGGCAAGGGCAAGGGTCACTCCCAGTCCGCCTCCGCTCAGTACGGCGCTGGCGCTCAGGGCTCCGTCTGGAAGGGTGCCTCTGGTGCCTACGGTGCCGCCAAGGGTGCCTACGACAACGATGCCTGGGCCAAGCAGGCTTACGGATCTGACTACGACTCCAGATGGGGCAAGTCTTACGACTCCGTTGAGGCCAAGAGCTACTCCAACGAGAACTACGCTCGTCAGGTCCGTGCCGATGATGACCAATGGGCTGAGGATTACGACAGGTACGACTCCGGTGACGCCGATGCTTACGGCAACGCCGCCTCCAGATGGAGCAAGAACGGCAAGGGTGGCCCCGGCCGCTACACCGGCCCCGGTGGCAAGAAGGCCGAGTACGACGGTGCCTCCGCTGGCTATGGCAACAAGTACTGGGGCAAGTCCGCCTCCGACTGGGATGCCTGGGGCAGAGATCAGGACTACGCCGAGGATGTCTCTTACGACAAGACCCTCGCCAAGTCTTATGCCGCCGAGTCTTACGATGAGTGGGACAACGCTGATGACGACAAATGGGGCGCCCAGGCTTGGGGCAAGGACCGTGACGTCTACGGTGCTTCCTCCTACGGTCAGGCCGCTTCCAGCGCCGACTACGACAAGTACGCCTCCCAGGGTGGTGCTGCTGCCTCCAGATGGGCCGGTGGCAACAAGCTCGGATACGGCCGCGAATCCGATGCCGCTTCCCGTCAGGGCGCTAGGGGCTACGGTGCCATGACCTGGTCTGGCGCCTCCGGCACCCAGCAGGCCGCTCAGGGCTCTTACGACAATGACGAGTGGGCCAAGCAGGCTTACGGCTCCGACTACGACTCCAGATGGGGCAAGTCCTACGACTCCGTCTCCGCTAAGTCTTACGCCAACGAGAGCTACGCTCGCAAGCTCCGCGCCGACGACGACCAGTGGGCTGAGGACTACGACAGATATGACGACAAGGACGGCAAGGGCTACGGCGCTGCTGCCTCCTCCGCCGTCCGTGACGCCGACAAGAAGCACGGCAACGCCCACGGATCCCACGGCTACGGTGCCTACGGTGCCACCGAGGTCCAGGGAGGATCCCGCCAGGGTGCCTCCAAGGCCGGCTACGGCAACCGCATGGCCCGCTCCGCCTCCGACTTCGACGCTTGGGGCCGTGATCAGGACCTCTCCATCGATGAGTCTTACGACCAGACCTGGGCCAAGTCCTACGACGCCGAGTCCTATGACGAATGGGACAACAAGGACGACGATAAGTGGGGCGCCCAGGCTTGGGGCAAGGACAGAGACATCTACGGTGCCTCTTCCGTCGGACAGGCTGCCTCCGAGGCTGACTGGGATGGCTATGGCCGCGCCGGCGCCCAGGCCGCCTCCAGCGAGGGCCGCAAGACCCAGACCGTCCACTACGCTCCTCACGGCTACGGCCACGGTGGATACGGACACGGACACGGCGTCAGCAGACAACAGGTCACCGCCGCTCACCAGAAGGCCGCCGCCGCCGCCGCTCACCGCCAGGCTGAGAAGGACGTCGACCACGCCTCCAGAGGCCGTGCCGCCGCCCGCGCCGGCTACGACAACGACGAGTGGGCCAAGCAGGCCTACGGCTCTGACTACGACAGCAGATGGGGCAAGTCTTACGACTCCGTTAACGCCAAGTCCTACGACAACGAGCAATACGCCCGCGCGATTCAGGCCGATGACGACCAGTGGGCCGAGGACTACGACCGCTACGACGACAGGGACGCCACCGGATACGGCCGCGCCGCCTCCGCCGCTTCTAAGGCTCCCGTCAAGACGACCTACAGCGTCCAGCCCGTCTACCGCGGATGGTGA
>Tara_Unigene_51_MATOU-v1_94466259_33829
ATGAAATCGTTCGCTTTCGCAGCAGCACTCGTTGCTGTTGTCAATGCTGTTGATATTGAGTCGTTCAGCTATGATGGATACGGTGGCTTCGGTGGCCACGGCCATGCTCATACAGTGAATAAGACCACTGTTAAGCACTCTAAGCCTGAAATCAAACAGGGAGCCTCCTAGGCCTACGGCGCCGACTACCAGAAGGCCTCTGCTTCCGACTGGGACGCCTGGGGCCGCGATCAGGACCTGAGCATCTCCGAGTCCTACGGCAAGACCAACGCCAAGTCTTATGCCGCTGAGTCCTACGACGAATGGGACAACCAGGATAACGACAAGTGGGGCGCCCAAGCCTGGGGCAAGGACAGAGATGTCTACGGAGCCTCCTCGTACGGCAAGGCCGCCTCCGCCGCAAACGCTGGCAGATACGGCTACGGTGGCAACAACAAGGGAGGCCTCGGTGGCGGCTACGGTGGACCCAAATTGGCCGCTGGTGGCCAGGCCGCTCAGAGCTGGAAGGGTGCCTCCGCACAGCACGGCGCTGCCAAGGGTGGCTACGACAACGATGTCTGGGCCAAACAGGCTTACGGATCTGACTTCGACTCAAGATGGGGCAAGTCTTACGACTCCGTCGATGCCAAGTCCTACGACGGCGAATGGTACGCACGCTCGGTGAGAGCCGACGACGATCAGTGGGCCGAGGATTACGACAAGTACGATGCTGGCGACGCTGATTCCTACGGCAAGGCCGCCTCCGGCGCGGTCTGGAGGAACAACGGCGGCCACGGCTGGGGCAAGCAGGCTGGCGGTGACGCCAAGGCCGCCTCCGCTGCCGGCGGCGCTGGCTACTGGGGCAAATCTGGCTCCGATTGGGACGCCTGGGGACGCGATCAGGACTACAAGGAGGACGTCTCCTACGACAAGGTGCAGGCCAAGGCCTACTCTGCCGAGTCTTACGACGAATGGGACAACAAAGACGATGACAAATGGGGCGCTCAGGCCTGGGGCAAAGATAGAGACGTCTATGGCGCCTCCTCCTACGGCCAGGCTGCGTCTGCCCAGGACTGGCAGGGTGCTGGCCGCGCTGTTGCCGGCAAGGGCCACGGTGGTCATGGACATGGCTATGGTCACGTACCAAAGACCGCTGGCTACGGTAAGGTGAACCGCGACTGGCGCGGCGCCTCCAACGACACCCAGGCCGCACGCGGTGCCTACGACAATGACGAGTGGGCCAAGCAAGCTTACGGCTCCGACTTCGACTCCAGATGGGGCAAATCCTACGATTCCGTCTCCGCCAAGTCTTACGACAACGAGAGCTACGCCAGAGCCGTTCAGGCTGATGATGACCAGTGGGCTGAGGACTACGACAGATATGACGCCCGTGACGCCAACTCCCGCGGCGCCGCTGCCTCCAAGTGGGCCAAGGAGAACCCCCGCCACTTCGGCAACGCCCACGGCGGCTTTGGCAAGGGTGGCTACGGTGGCTACTCCCACGGTGTGCAGAAGGGCGGCGAGTGGGACGGCGCCTCGAAGGCCGCCCACGCCGGGTACGGTGGCAAGTCCGGCTCCGACTGGGATGCTTGGGGCAGAGACCAAGACTTGAGCATCAAGGAGTCTTATGACCGCACATGGGCCAAGTCCTACGACGCCGAGTCCTATGACGAATGGGACAACAAGGACGACGACAAGTGGGGAGCCCAGGCTTGGGGCAAGGACAGAGACCAGTATGGTGCCTCTTCCCAGGACTGGAACGCCTCCCAGGGTGACTATAACCAAGCTGCCAAGGCCATTGCTGCTAAGAAGCACCACCACGGACACGGATATGGACATGGACACGGCCACGGCTACGGACACCACGGACACGGCCACGGTAAATCATCTGGCCAAGGCAAGGTCGCCAAGGGCGCTCATTAGGAGAGAGAGGCATCTGGCAAGTGGGCCGCTCAGCAGTCCGGCTATGACAACGATGAGTGGGCCAAGCAGGCCTACGGCTCGGACTCCGACTCCAGATGGGGCAAGTCCTATGACTCCGTCGCCGCCAAGTCCTACGATGACGAGCAATACGCTCGCAAGATCTGGGCCGACGACGACCAATGGGCCGAGGACTACGACCGCTACCAGACCCGCGACGCCGCGAGCCACAAGAAGGCCGCATCCTCGCACGACAAGACTGGAGCTAAGACCACCTACACCGTCACCCCAGTTAAGGTAGGTGGCTACGGTGGACATGGCGGTTACGGTAACCACGGGCACTCTAGCTACGGAAACAACGGATATGGCAAATGGTGA
>Tara_Unigene_52_MATOU-v1_96975766_200604_rc
ATGAAATCCTTCAGCTTCGCGACTATGCTCGTTGCTGCCGTCTCCGCCGTCGAGTGGAACGGTGGATACGGTGGCTACGGCGCCGGCGCCGGTTACGGCGGCTACGGTGCTGGCTACGGTGCTGGCTACGGTGGCCACTCCAAGGGCCACGGTGGCTACACCAAGGTCGACTACGTCCCCCACACCAAGGTTGTGCAGCCCGCTGCTGCCGCCAACCAGGCCTCCAAGGCCAAGGGTATGGACTACCAGAAGGAGACCACCACCGACTGGGATGCCTGGGGCCGCGATCAGGACCTCGCCATTGACGAGTCCTACGGCAACACCCGCGCCAAGTCCTACCGCGCTGAGTCCTACGATGAGTGGGACAACCAGGACAAGGACGACCATGGTGCCCAGGGCTGGGGCAAGGACAAGGATGCCTATGGCCAGAGCTCTCAGGAGTACGATGCCTCCGCTGATGACTACACGTCGGCTGACAAGAGCTACGGCGGCCAGGCCTACGGTGCCTACGGCCACGACAAGAGCTACGGCCACGGTGCCCACGGCCACGCCGGCCACGCCGGTCACGGCTGGGGCAAGGGCGGTGCCAGCCACGGCTACGGCCACGGCGCTCAGGGCCACGCCCACGCTAAGGGCTCTTACGGCCAGTCTTACGGTGGCGACACCTACGGTGCCAAGCAGGCCTCCGGTGCCTCCTGGCAGGGTGCTGCCCAGAAGAAGGCTTACGATAACGACTCCTGGGCCAAGCAGGCCTATGGCACCGACACCGACTCCCGCTGGGGCAAGTCTTACGACTCCGTCGAGGCCCGCTCTTACGACAACGAGCACTACGCCCGTGAGGTCCGCGCTGATGACGACCAGTGGGCTGAGGACCGCGACACCTGGGGCCGTGGCGACTACGACCAGTATGGTGCTGGCGCCTCCGCTGACTCCAAGACCGGCCACTCTCTTGACTTCAAGAAGGCTTCCGCCGGCAACTCCAAGAACTACTGGGGTGGCGAGCGCTCCGACTGGGACGCTTGGGGCCGCGATCAGGACTTCCACGAGAAGGTGAGCTTCGACAACACCCGCGCTAAGGGCTACGCTGCCGAGTCTTACGATGAGTGGGACAACAAGGACAACGACAAGTGGGGTGCCCAGGCTTGGGGCCAGGACCGTGATGCCTATGGTGCCTCCAGCTACGCCAAGAAGGCCTCCTCCGGCAAGTACGGCCAGGGTGCCCACGCCAGTGGTGCCTCCGGCAAGGGCTACGGCAAGGACGGCTAATACGGCTCCTCCGCCTGGGAGGGCGCTGCCGCCGGCCGCGCTGCTGCCAACGGTGGCTACGATAACGACGACTGGGCCAAGCAGGCTTACGGCTCCGACTCCGACTCCAGGTGGGGCAAGTCCTACGATGCCGTCAAGGCTCGCTCTTACGAGAACACCGAGTACGCCAGGTGGCTCCAGGCCGACGATGACCAGTGGGCTGAGGACTACGACAGGTACACCGATGGTGACTACAACGACTACGGCAAGGGTGCCTCCGTCTGGGCCAAGGGTGGCAAGAAGGGCTGGGGTAAGGTCGGCGGCTACGGCGGCTCTTACGACAACGCCTCCAAGGCTGGCGCTTCCCACTACGACCGCCGCTCCGGTCAGGACTGGGATGCCTGGGGCCGCGACCAGGACCTCGAGGTCGATGAGTCCTACAAGCAGACCTGGGCCAAGTCCTACGATGCTGAGTCTTACGACGAGTGGGACAACAAGGATGCCGACAAGTGGGGCGCCCAGGCCTGGGGCTCTGATGAGGATGTCCACGGTGCTTCTTCTTACGGCAAGTAGGCCTCCGCCGGTGACGCCGACAAGTACGGCTACGGCGCTGGTGCTGCCGGTGGCTACGGCAAGGCTGGCTCCTACGGTGCTGGCTACGGCTCCGGCTACGGTGCTGGTGGCTACGGCGGCTACGGCGCTGGCTACGCCGGCGGCTACGGCCACGGTGGCTCCTACGCCAAGAAGGGCTACGGCTCTGCTGCCCACGGCACTGCTGGTGCTAAGGACTACCAGGCCTCTGAGGGCGGTGCCGCTTCCCGCTCTGCCTACGACAACGACGCTTGGGCCAAGCAGGCTCACGGCTCTGACTTCGACAGCAGATGGGGCAAGTCGTACGACTTCGTCAACGCCAACGAGTACGATGACGAGCAGTACGCCCGCAAGGTCCGCGCTGACGACGATCAGTGGGCCGAGGACTACGACATCTGGACCGCCAAGGACCACGACGAGTACGCCGCTGCTGCTTCTGCTGAGCAGACCCAGCCCAAGGTTACCAAGACTACCTACACCCCTCACGTCTCTTACGGCTCTTACGGCTACGGCAAGGGCGGCTACGGTGGCAACCGCGGCTACGGCGGCTGGTGA
>Tara_Unigene_53_MATOU-v1_96977347_33829_rc
ATGAAATCTTTCACGTTCGCTCTCCTCGCCGCTGCCGTCCAGGCCGGCGCTTCTCTCGGTCACGGCCACGCCCTCGGTGGCTACGGTGGCTATGGCGGTTATGGCCAGTCCAAGGGCTATGGCGGCTACGCTAAGGTCGACTACGTTCCTCACACCAAGGTTGTCCAGCCCGCCGCTAAGCAGCAGGCTGCCTCCAAGGGCTACGGTCAGGACTACACCAAGAAGACCACCACCGACTGGGATGCTTGGGGCCGCGATCAGGATCTCGCCATCGACGAGTCTTACGGCAACACCCGCGCCAAGTCCTACCGTGCTGAGTCCTACGATGAGTGGGACAACCAGGACAAGGATGACCATGGTGCTCAGGCTTGGGGCCGCGACCAGGACAAGTATGGCGCTTCCTCTCAGGAGTACGATGCCTCTCGTGATGACTACGATCAGGCTGGCCGCGCTTACGCCGCTAAGGCTCACGGCTCTTACGGCAAGGCTCAGGGCTACGGTCACGCTGCCCACGGTCACGTCGTCGCACACGGCCACGGCCACGGCCTCGGCCACGGCAAGGGATACGGAAAGCACGCTCCCGTCGTCCAGGGCTACGGCCACCAGGCTCACGGCAAGGTCGCCGCCCACGGCTCTTACGGCAAGGCTGCTTCCGCCGAGTCTTACGGTGCTCAGGACTAGATGAAGGCTTCTTGGTAGGGTGCTGCCCAGAAGAAGGCCTACGATAACGACGCTTGGGCCAAGCAGGCTTACGGCCGCGACACCGACTCCCGTTGGGGCAAGTCTTACGACTCCGTCGAGGCCCGCTCTTACGACAACGAGCACTACGCCCGTGAGGTTCGCGCTGATGACGACCAGTGGGCTGAGGACCGCGACACCTATGGCCGTGGTGACTACGACGAGTATGGCCACGCTGCCTCCGCCTCCAAGGAGAAGGGCTACTCTGTCGACAAGAAGGCTGCTTCCAAGGAGAAGGACCGCTCTTACTGGGGTGGCGAGCGCTCCGACTGGGACGCTTGGGGCCGCGATCAGGACTTCCACGAGAAGGTGAGCTTCGACAACACCCGCGCCAAGGGCTACGCTGCCGAGTCTTACGATGAGTGGGACAACCAGGATGCCGACAAGTGGGGCGCCCAGGCTTGGGGCCAGGACCGTGACATCTACGGTGCTTCCTCTTCCTCCGGCAAGGCCTCCGCTGGCAAGTACGGCAAGGCTGGCCACCAGGGTGGCGCTGGCTACGGCCTCGGCGGCTACGGCAAGGGCCAGAAGGGTGCCAAGGCTGGCTCCGTCTGGGAGGGTGCCTCCGCTGCTCAGAAGGCTGCCGCTGGTGCTTACGACAACGACGACTGGGCCAAGCAGGCCTACGGTGAGGACTCTGACTCCAGGTGGGGCAAGTCTTACGATGCCGTCAAGGCTCGCTCTTACGAGAACACCGAGTACGCCAGATGGCTCCAGGCCGATGACGATCAGTGGGCTGAGGACTACGATCGTTACACCGATGGTGACTACGATGAGTATGGTGCTGCTGCCTCCGTCTGGGCCAAGAACGCTCAGAAGAAGGGCTGGGGTGGCCACGGCCACGGCCGCATTGGTGGCCACCACGACGCCGCTTCCGCTGGCCAGAAGTCCCACTACGACAGGACCTCCGGCTCCGACTGGGATGCCTATGGCCGCGATCAGGACCTCGAGGTCGATGAGTCCTACAAGCAGACCTGGGCCAAGTCCTACGATGCTGAGTCTTACGATGAGTGGGACAACAAGGATGCCGACAAGTGGGGCGCCCAGGCTTGGGGCTCTGATGAGGACGTCGCTGGTGCCTCTTCTTACGGCAAGCAGGCTTCCGCTGGTGACCTCGACAAGAAGTCCTACGGCGATGCTGGCTACGGTGCTCAGGGCTACGGCAAGGCTTACGGCTCTGCCTACGGTGCTGGCTCTCTTGGCTACGGCCACGGTGTCGGTGCCCACGGTGCTGCCTACGGCAAGTCCTACGGTGGCAAGGCCTACGGCGCCTACGGTCAGGGCAAGGCTGCCCACCAGGACTACCAGGCCTCTGAGGGCGGTGCTGCTGCTCGCGCTGGCTACGACAACGATGCCTGGGCCAAGCAGGCTTCCGGCTCTGACTTCGACTCCAGATGGGGCAAGTCCTACGACTTCGTCAACGCCAACGAGTACGACGACGAGCAGTACGCTCGCAAGGTCCGTGCCGACGATGACCAGTGGGCCGAGGATTACGACCTCTTCCAGTACAAGGATCTCGACAACTACGGCCAGCAGGCTTCTGCTGAGGCTGCCCAGCCTAAGGTCACCAAGACTACCTACTCTCCCGTTGTCTCTTACGGCGGCTACGGCTACGGTCAGGGATACGGCAAGCAGGGTGCCTCTTACGGCGGCAACCGCTGGTGA
>Tara_Unigene_54_MATOU-v1_97005117_33829
ATGAAATCCTTCACTGTTGCACTCCTCGCTGCCTCCGTCAACGCTGGAGCCTCTCTCGGCGTTGGCCTCAAGGGCCACGGCGTCGGTTACGGCGCTGCCAAGGGCTATGGCGGCTACACCAAGGTCGACTACGTCCCTCACACCAAGGTCGTCCAGCCCGCCAAATCCGCTCAGGCCGCCTCCAAGGGCTACGCATCTGACTACTCCAAGAAGACCACCACCGACTGGGATGCTTGGGGCCGCGATCAGGACCTCGCCATCGATGAGTCCTACGGCAAGACCAACGCCAAATCCTACCGCGCTGAGTCTTACGACGAGTGGGACAACCAGGATGACGACCAGTGGGGTGGTCAGGGCTGGGGCCGTGACTACGATGCCTTCGGCAAGTCCTCCAAGGAGTACGACGCTTCCACCAACGCCGCGAAGGGCAAGAAGCTCGAAACCGATGCTGCCTCTTGGGACGGCGCTGCTCAGGCTTCTGGCTACGACAACGATTCTTGGGCCAAGCAGGCTTATGGCAAGGACTACGACAACAGGTGGGGCAAGTCTTACGACTCCGTTGAGGCCCGTAACTACGCCAACGAGCACTACGCTCGTGAGGTTCGCGCCGATGATGACCAGTGGGCTGAGGACCGCGATGGTGTCTACAAGGGCGACTACGCTCAGGGTGGCGCCGCTGCCTCTGCCCAGAAGGGCAAGATCATCAGCAAAGCTGCCTCTGCTGGTGCCGCCAACTCCTACTGGGGTGGCGAGCAGAACGACTGGGATGCCTGGGGCCGCGATCAGGACTTCCACGAGAAGGTCTCTTACGATGACACTTGGGCCAAGTCTTACGCTGCCGAGTCTTACGATGAGTGGGACAACCGCGATGCTGACAAGTGGGGCGGCCAGGCCTGGGGCAAGGACAAGGACCTCTATGGTGCCTCCTCTTACGGCAACAAGGCTTCTTCCTCCAAGAACACCGCCAACAAGTACGGACACGCTTACGGTGCTGGTGCTCACGGCCACGGACACGGAAAGGGCTACGGTGCCCAGTACGGCTCTCAGACCTCCAAGTGGGCTGGCGCTTCCGCTGCTGATTCCGCTGCCACCGGTGCCTACGACAACGACTCTTGGGCCAAGCAGGCTTATGGCCAGGACCAGGATGCCAGGTGGGGCAAGTCTTACGATTCCGTCTCTGCCAGGTCTTACGACAACAAGAAGTACGCCAGATGGCTCCAGGCCGATGACGATCAGTGGGCTGAGGACTACGACTCCCGCATTGAGGGCGACGCCAACAACTATGGCAAGGCCGCTTCTTACTGGACCAAGACCGGTGGCAAGGGCTGGGGCAAGCCTGCCATCGGCCACGCCGACGCTGCATCTGCTGCTAAGGGCTCTCACTACGATGACTCTACCGGCTCTGACTGGGATGCCTATGGCCGCGATCAGGACCTCGAGGTCGATGAGTCTTACGAGCAGACCTGGGCTAAGTCCTACGATGCCGAGTCTTACGATGAGTGGGACAACCTCGACAAGGACAAGTGGGGTGGTCAGGCTTGGGGCCGTGATCAGGACGTTCTTGGTGCCTCTTCTTACGGCATTAAGGCTTCTGCCGGTGACAAGACTGCCAAGGCTTACGGTGGACAGCAGGGTGCTGGCTACGGCTATGCCAAGTCTTACGGCAAGGGCTACGGCCACGGTGTTGCTGCCCACGGCAAGGGCGGCTGGGGCGCCAAGGGTGTCCAAGGCTACGCTGGTGGCGCTGCCTACGGCCAGAAGCACGCTGCTCAGCACTACGGTGGCCAGGCCAAGGCTGCTGATGCTCAGGCCTCCGCTGGCCGCGCTGCCGCTGTGAGCGGAACTGATGCCGATGCTTGGGCCAAGCAGGCCTATGGCTCTGACTACGACTCCAGATGGGGCAAGTCCTACGACTTCGTCAACGCCAACGAGTACGACGACGAGCAGTACGCCCGCAAGGTCCGTGCTGACGACGATCAGTGGGCTGAGGACTACGATGTCTGGAGCGTCCGCGACACCAACGCTTACAAAGCTGCTGCCTCCAAGGAGTCCGCTCAGCCTAAGATCACCGCTACTCATTACTCTCCCGTCGTCTCCCACAAGTCTTACGGCTATGGTAAAGGCTACGGTGCCGGTGCCGGATACGGTGTTAACGCTGGCTACGGTGTTAACGCTGGCTACGGTGGCTACGGAGCTGGAGTCGGAAACGGCTACAAGTGGTGA
>Tara_Unigene_55_MATOU-v1_97046319_33829
ATGAAATTCGCTTTCGCTGCTGCTCTCATCGCAGTTGCCAACGCCGCCGAGTGGGGTGGCTATGGTGGCCAGTCCTACGGTGGCTATGGTGGCTACGGCTACTCTCAGCCTCAGTACAAGTCCGAGACCAAGTACGTCCCTCAGGTCCATGTCACCCCTGGCTACTCTTCCAAGAACGCCTCCCAGGTCGCCAAGAAGAAGATGGTCAACCACGCCGGCTCCAACTTCGACGCCTACGGCAGAGACCAGGATCTCTCCATCGATGAGTCCTACGGCAGCACCCAGGCCAAGTCCTACCGCGCCGAGTCTTACGATGAGTGGGACAACCAGGACAGAGACAAGCAGCTCGCTCAGGCTTGGGGCAAGGACAGAGACCAGTATGGTGCTTCCTCCAAGGGTGCCTCTGCCTCCGACGGCAAGTGGGACAAGTACGCCAAGGGCGGTCAGAACTCCGCCTACCAGGGTCCCGACGGCAAGTGGGACAAGTACGCCAGGGGCGGTCAGAACTCCGCCTACCAGGGTCAGAAGGGCCACTACGCGAACAGCCATGCCGGTGGCCGTGGCTACGGTGAGGATGACGAGAACAACGCCTCCGTCGCCTACGGCGCCCAGAAGGGTGGCTACGACAACGACGAGTGGGCCAAGCAGGCTGCCGGCTCCGACTACGACTCCAGATACGGCAAGTCTTACGACGCCGTCGATGCCAAGTCCTACGACAACACCTGGTACGCTCGTGACGTGCGCGCCGATGACGACCAGTGGGCCGAGGACTACGACAGATATGGCAAGAAGGACGTCGGTGCCTACGGCGCCGCCGCTTCCACCTGGAACACCAAGGGTGATGCCGCCTCCGAGGATGGCAAGTCTGCCTACTGGGGCAAGCAGGCCTCCGACTGGGACGCCTGGGGCAGAGATCAGGACTACAAGGAGAAGATCTCTTACGACCAGACCCGCGCCAAGGCCTACTCCGCTGAGTCCTACGACGAGTGGGACAACAGGGACGACGACACCTACGGCGCCCAGGCTTGGGGCAAGGACAGAGATGTCTACGGTGCCTCCTCCTACGGCAAGGCTGCCTCCATGAAGGAGTACGACCAGTACGGTGGCTACGGCAGCGGTGCCGCCGCTCAGGGCTCCTCCTACGGTGGCTCCAAGACCGTCAAGAACGATGAGTGGGCCAAGCAGGCTCACGGCTCCGACTACGACTCCAGGTACGGCAAGTCCTACGACCGCGTCTCCGCCCGCTCCTACGAGAACGAGATGTACGCCCGCGATCTCCAGGTCGACGACGACATGTGGGCTGAGGACTACGACAGATATGACGACAAGGACGCCATGGGCTACGGCTCTGCCGCCTCCAAGGAGCAGAAGCTCGGCTACTACGGCAAGGGATCTTCCGGCTACGGTGGCTCCGGCTACGGTGGCTACGGCTACGGCAGACCAGGCTACAGCGCCCAGGCCTCCACCAACGCCGGCAAGGAGTACGACAGCTCTTCCTCCTCCGACTGGGACGCCTATGGCCGCGACCAGGACCTGAGCGTTCAGGAGTCTTACGACATGACCTGGGCCAAGTCCTACGATGCTGAGTCCTACGACGAATGGGACAACAAGGACGACGACAAGTGGGGCACCCAGGCATGGGGCAAGGACAGAGACATCTACGGTGCCTCCTCCCAGTTCGCCAAGGCCGATGAGGAGGACAAGGACACCTACGGCAAGGGTGCCTACGCCGGCGCTCAGGCCAGCGACAGCAAGTACGGCGGCTACGGCAGCTATGGCGGCTACGGCTCCGGCTACGGCGGCTACGGCTCCGGCTACGGTGGCTACGGTGGCGGTGGCGGCTACGGCAGCTACGGCGGCGCCAAGGGCTACGGCAAGGGCCAGTCCGCCGCCAGCCAGGAGTCCAAGCAGGGCTACGGCAAGGAGAGCACTCAGGGTGCCTCCGTCGCTTACAACTCCGCCAAGGGCGCCTACGACAACGATGAGTGGGCCAAGCTCGCCTACGGCTCTGACACCGACTCCAGATACGGCAAGTCCTACGACATGGTCGCTGCCAAGAGCTACGACAACGAGGAGTACGCCCGCAAGGTGCGCGCTGACGACGACCAGTGGGCCGAGGACTACGACAGGTACAACCGCTACGACGCCGGCGCCTACGGCGCTGCCGCCTCCGACAAGCTCGTCCAGCCTGCCATCAAATCGGTCTCCTACAAGCCCGTCACCACTACCAAGAAGGTCGCACCCCAGTACCACGGATGGTGA
>Tara_Unigene_56_TARA_ARC_108_MAG_00311_000000000207
ATGAAAACTTTCGCTTTCGCCGCCGCTCTCATCGCTGCCTCCCAGGCCGTTGAGCTCGAGTGGGGCTACTCCCAGCCCAGCTACTCCTACAAGCCTCAGGTCTCCTACAGCCAGGCCGCTCCCGTCAAGGCCGCCTCCGCTGCCAAGGGTGCCGACTACGGTCGCATCCAGGGCTCCGACTTCGATGCTTGGGGCAGAGACCAGGACCTCTCCATCGATGAGGGTTACGGTCGCACCAACGCCAAGTCTTACGCCGCTGAGTCCTACGACGAATGGGACAACACCAACAACGACTCCAACGGTGCTCAGGCTTGGGGCCGTGATACCGACGGATACGGCAAATCCTCCTACAACAACGCCGCCTCCAAGGGCTCCTACGCCGGTCAGGGCTACGGTGCCAAGGCCAACCAGGGCTACTCCAACGGCAACAGCTACGGCTACGCCGGCGCCAAGGGCCAGGCCTACGGCAACGAGAAGATGGCTGATGCCTCCCAGTCCCACGGTGCCTCCCAGGGTGGTTACGACAACGACCAGTGGGCCAAGCAGGCTTACGCTCAGGACACCGACTCCAGATGGGGCAAGTCCTACGACTCCGTTGACGCCAAGAACTACGACAACGAGTGGTACGAGAAGTCCGTCTGGGCTGATGACGACCAGTGGGCCGAGGACTACGACAGATACGACAAACAGTCCGGTGACTCCTACGGCAAGGCTGCCTCCACCAACAACGGCAGCTACGGCTACGGACACGGAAAGCACGGTGGCGTCGATGCCGCTTCCTCCGCTGGTGCCGCTGGCTACTGGGGCAAATCCGCTTCCGACTTCGATGCTTGGGGTCGCGATCAGGACTTCAAGGAGACCGTGAGATACGACAACACCCGCGCCAAGGCTTACTCCGCTGAGTCTTACGACGAATGGGACAACCAGGACAACGACAAGTACGGTGCTCAGGCTTGGGGCAAGGACGCTGATGTCTACGGTGCCTCCTCCTACGGCAAGGACGCCTCCTCCGCCGACTACGGCAGCTACGGCAAGCAGGGCGCCGCCTACGGTGCTCAGGGTCACCACGACAGCTACGGCCACGGTGCTCACGGCTACGGTCACGGCGGATACAACAACGCCCAAGCTTCCTACGGCAAATCCGGCCAGCAGGGCAAGGACTCCGTCTGGAAGGGTGCTTCCTGGGAGGGTGGCCAGCAGCAGGCTGGTTACGATAACGACCAGTGGGCCAAGCAGGCTTACGGCCAGGACTACGACTCCAGATGGGGCAAGTCTTACGACTCCGTTTCCGCCAAGTCTTACGAGAACGAGTCTTACGACAGAGAGCTCTGGGCTGATGACGACCAGTGGGCTGAGGATTACGACAGATACGACAGCCGTGATGCCGCTTCCCAGGGCAACGCTGCCTCCGCCTCTTACGGCAAGGCCGGCTACGGTGGCTACGGTGGCTACGGTGCCCACGGTGGCTACGGCAAGGCCGCCTCCAAGGCTGGCGCTGCTGGCTACGATAGCCGTTCCGGCAGCGACTTCGATGCCTGGGGCCGCGATCAGGACCTGAGCGTTAAGGAGTCTTACGATCAGACCTGGGCCAAGTCTTACGAGGCCGAGTCCTACGACGAATGGGACAACAAGGACAACGACAAGTACGGTTCCCAGGGATGGGGCATCGACCGTGACGCCGCTGCTTCCTCCTCCTACGGCAAGAAGGCCTCCGATGGTGACTACGACGCTTACGGCAAGGCCGGCCAGGCCTACGGTCAATACGGACAGTCCTACGGTGGCTACGGTTCCGGCTACGGTTCCGGCTACGGTCACGGCAAGGGCTACGGTGGCTCCTCCCAGGGCTACGCCGGTGCCGCTTACGCCGGCTACGGTGCTGACAAGCAGCAGGCTGCTTCCGCTTCCAGCGGTGCCGCCGCCGGTGCTTATGACAACGACGCATGGGCCAAGCAGGCTTATGGCTCCGACTACGACAGCAGATGGGGCAAGTCTTACGACTCCGTCAATGCCAAGTCTTACGATGACGAGCAATACTCCCGCAAGGTTCGCGCCGACGACGACCAGTGGGCTGAGGACTTCGACAGATACTCCTCCAAGGACGCCGACTCCTACGGCAGAGCCGCCTCTTCCGAGTACCAGGCCCCCGCCCAGAAGCACGTCAGCTACGCTCCCGTCAAATCTTACGGTGGCTACTCCCAGGGTTACTCCCAGCCTTCCTACGGCTCCTCCAAGGGATACGCCGGATGGTGA
>Tara_Unigene_57_TARA_ARC_108_MAG_00311_000000002985_rc
ATGAAATCTTTCGCTTTCGCCGCTGCTCTCGTTGCTGCCACCCAGGCCGCCGAGTGGGGTTACCAACAGCCCAGCTACTCCTACAAGCCCGTTGTCTCTTACAGCCAGGCTGCTCCCGTCAAGGCCGCCTCCGCCTCCAAGGCTGCTGGTCGCGACACCATCCAGGGATCCGACTTCGATGCCTGGGGCAGAGACCAGGACCTCTCCGTCGATGAGTCCTACGGCCGCACCAACGCCAAGTCTTACGCCGCTGAGTCCTACGATGAATGGGACAACACCAACAACGACACCAACGGTGCTCAGGCCTGGGGCCGTGATACCGATGGCGCTCAGGCTTCCTCCTGGAACAACGCTGCCTCCAAGTCCAAGACCTCCTACCCCAAGGCTCAGTCTTACGGATACGGTGGCTACGCCGAGCCCAAGGCTTACCCCAACGCCTCCGCTTCCAACGGTGCCGCTCAGGGTGGTTACGACAACGACCAGTGGGCCAAGCAGGCTTACGCTCAGGATACCGACTCCAGATGGGGCAAGTCTTACGACTCCGTCGAGGCCAAGAGCTACGACAACGAGTTCTACAACAAGGACGTCTGGGCTGATGACGACCAGTGGGCTGAGGATTACGACAGATACGACCGTCGCGACAACCAGTCTTACGATGCTGATGCTTCCACCAACAACGGCAGCTACGGCTACGGAAAGAAGGGTGGTGTCGATGCCGCCTCCTGGGGTGGTGCCGCCGGCCACTGGGGCAAGTCCGCCTCCGACTTCGATGCCTGGGGTCGCGATCAGGACTACAAGGAGTCCATTGCTTACGACTTCACCAACGCCAAGGCTTACGCCGCTGAGTCTTACGACGAATGGGACAACCAGGACAACGACAAGTACGGTGCCCAGGCTTGGGGTAAGGACCGCGATGTCTACGGTGCCTCCTCCTACGGCAAGGACGCCTCTGCCTCCAAGAACGGAAAGGTTGCTGGATACGGTGGCTACGGTGCTCAGGGCAAGACCGGCTGGAACGGTGCCTCTTGGGAGGGTGCCCAGTCTCAGGCTGGTTACGATAACGACCAGTGGGCCAAGCAGGCCTACGGTCAGGACTACGACTCCAGATGGGGCAAGTCCTACGACTCCGTCTCCGCCAAGAACTACCAGAACGAGTCTTACGACCGTGAGCTCTGGGCTGATGACGACCAGTGGGCTGAGGATTACGACAACTACGAGCGTCGTGATGCCAACTCCTACGGTGCCAAGGCCTCCGCCTCTTACGGCAAGGGTGGCTACGGTGGATACGGCAAGGCCGCTTCCGCTGGAAACGGTGCCGACTACTGGGGCAACCAGGGATCCGACTTCGATGCTTGGGGTCGCGATCAGGACTTGAGCGTCAAGGAGTCTTACGACCAGACCTGGGCCAAGTCTTACGAGGCTGAGTCCTACGACGAATGGGACAACAAGGACAACGACAAGTACGGCTCCCAGGGATGGGGCATCGACCGTGACGCTCAGGCTTCCTCCTCCTACGGCCAGAAGGCTGATAACGCCGACTGGTAGGGCAAGGCCGGCTACGGTGGCTACGGTTACGACAAGAGCTACGGTGGCTACGGCAACGGCTACGGCAACGCCGGCTACGGTGCTAACGCCTACGGCAACAAGTCCTACGGTGGTTACGGCTACGACGAGCAGGCTGCTGCTTCCGCCACCTCCAAGGCCGCCGCTTCCGCTGCTGACAACGACGCATGGGCCAAGCAGGCTTACGCTTCCGACTACGACAGCAGATGGGGCAAGTCCTACGACTCCGTCAATGCCAAGTCTTACGATGATGAGCAATACTCCCGCAAGGTTCGCGCCGACGACGACCAGTGGGCCGAGGATTTCGACAGATACGCTTCCCGTGACGCTCAGTCCCAGAACCGTGCTGCCTCCAAGGACACCCAGGCTCCCGCCCAGAAGCACGTCAGCTACACTCCCGTCAAATCTTACGGTGGCTACTCTGGCTACGGTGCTGGCTACGGCAACGACGGATACGGCGTCAACGCTGGATACGGCAAGCAGGCTAGCTACGGCAACGGCTACGGCAACAACTACGGAGGCTACTCCTGGTGA
>Pacific_58_D1PA_S17C1_TRINITY_DN2222055_c0_g1_i10
ATGAAACTCGCTTTCGCTGCTGCTCTCGTTGCAGCTGCTTCCGCCTCTTGGCAGCAGGGTGGCTACGGCTACGGTGTTCCCCAGCCCGCTCTTAAGGGTGGCTATGGCCGCAAGGGCTCTTACGCCAAGCTGACCTACCAGCCCGTGACCAAGGTTGTCCAGCGCGCCGCCTCTCAGGACAATGCCTCCGCCGGTTACGGCCGCCAGGCCGAGAAGCGCGTCGCTCAGGATTGGGACGCTTGGGGCCGCGATCAGGACCTCGCCATTGACGAGTCCTACGGCAAGACCCACGCCAAGTCTTACGCCGCCGAGTCCTACGATGAGTGGGACAACAAGGACGACGACAAGTGGGGAGCCCAGGCCTGGGGTAAGGACCGCGACATGAGCGCTGCTTCCTCCAAGATTGGTGCCGCTTCTCAGCTCCACAAGGACTCCTACGGTGATGCCGGCTACGGCGCCGCTGCCGCTGCTAAGAAACAGCAGAAGGGCTACCAGGGACATGTCGTCCAGGGCTACGGCGGCAAGCAGCTCGGCCACGGCCACGGCTGGGGCAAGGGTGGCCAGGTCTACGGTGGCCAGCAGGCCCTCGGCTACGCCGGTGGCTACGGCAAGCAGGCTGTTGCCCAGCAGGCCTACGATGCCCGCGGCTACGGTGCCGAGAAGGCCGCTGGTGCCTCTCTCAAGAAGGCCGCTCAGCGCAGCATGTACGATAACGACGAGTGGGCCAAGCAGGCTTACGGCTCTGACTTCGACAGCAGATACGGCAAGTCCTACGACTCCGTCCAGGCTCGCCAGTACGACAACGAGCACTACGCCCGTGAGGTCCGCGCTGACGACGACCAGTGGGCTGAGGACTACGACAGATACACCGCCGGTCACGATCAGGACTACGGCCAGGCTGCCTCTGCTCAGGCTCACAACATGGGCAAGGGCTGGGGCCTGAAGAAGGGTGGCCTCGACTCCAAGGCCGCTTCCAAGCAGCGTGGTGGTGAATACGACCGCAAGATGGCTCAGGACTGGGACGCCTATGGCCGCGATCAGGACTTCCATGAGAAGGTCTCTTACGACCAGACCCGCGCTAAGGCTTACTCCGCTGAGTCTTACGATGAGTGGGACAACGAGGATGCCGACAAGTGGGGCGCTCAGGCCTGGGGCAAGGACCGCGATGTCCTCGGTGCCTCTTCTTACGGCAAGGCTGCCTCTTCCGGCAAGTACGGCCAGTACGGCGCTGACTACGGCCAGGCCTACGGTGCCGGCAAGGGCAAGGGTCTCGGTGGCTGGGGCGGCTACGGCAAGGGCCCCAGAAACGCTGGTGCTGAGGGTGCTTACGCCGCTCAGAACTCCCTCTGGGAGGGTGCCTCCAAGGGCTACGGCGCTGCCAAGCTCGGCTACGACAACGACGCTTTCGCCAAGCAGGCCTACGGTCAGGATGCTGACTCCAGATACGGCAAGTCTTACGATTCCGTCTCTGCTCGCTCTTACGACAACGAGAAGTACGCCAGATGGCTCCAGGCCGATGATGACCAGTGGGCTGAGGACTACGACTCCTACGACTCTGGTATGGCTGATGCCTATGGCCGCGGTGCCTCCCTCTGGACCGACACCAAGGGCAAGGGCTGGGGTGGCAAAGGCAAGGGTGAGCTCGATGCCGCCTCCAAGCAGGGCCGCACCGGCACCTGGGGCAAGTCTGGCTCCGACTGGGATGCCTATGGCCGCGACCAGGACCTCGAGGTCGATGAGTCCTACGAGGCCACCTGGGCCAAGTCCTACGACGCCGAGTCCTATGACGAATGGGACAACAAGGACGACGACAGATGGGGCGCCCAGGCTTGGGGCAAGGACCGTGACCTCTACGGTGCCTCCAGCGAGGGTGCTCGCGCTTCTGAGGGCGACAAGGACAAGGCTGGCTACGCTGCTGCTGGTCACTACCAGCAGGGCAAGAAGGGCGCCTACGGTCAGGCTATCGGCCTCGGCTACGGTGGTGTCGCCGGTGGCTACGGTGGATACGGTGGCCAGTACGGTCAGCTCTCCGCCGCTGCCTACGGTGGTCTCGCCAAGCAGTCCGCTCAAGGTGCTGCCGGCCAGGGTGCCAAGAAGGCTAAGGAGAACGGTGCCTCCATCGCCCGCGCCGCCGCCGTCGGTGCTTACGACAACGACGAGTGGGCCAAGCAGGCTTACGGCCGCGACTTCGACTCTCGCTACGGTAAGAGCTACGACTCCGTCGCCGCCAACTCCTACGATGACGAGCAGTACGCCCGCAAGGTCCGCGCTGACGACGATCAGTGGGCCGAGGATTACGACAGACGCCAGGAGAAGGACACCGATGCCTACGCCGCCGGCGCCTCCCGCGAGTACCAGCAGCCTACCATCAAGAAGACCGTCCACGTGCCCCACATCCAGCACGGCAGCTACGGCAGCTACGGCGGCTACGGCAGAGGCCAGTGGTGA
>Pacific_59_D1PA_S18C1_TRINITY_DN2613258_c1_g3_i2
ATGAAATTCGCTTTCGCCGCTGCCCTCATTGCAGTCGCCAACGCTGCCGAGTGGGGCCAGCCCTACCAGTACTCTCAGCCTTCCTACCAGTACTCCACCAAGTACGTCCCTCAGGTGCACGTGACCCCAGGCTACTCTTCCAAGAACGCCTCCCAGGTCGCCAAGAAGAAGATGGTCAACCACGCCGGCTCCAACTTCGATGCCTACGGCAGAGACCAGGATCTCTCCATCGATGAGTCCTACGGCAGCACCCAGGCCAAGTCCTACCGCGCCGAGTCTTACGATGAGTGGGACAACCAGGACAGAGACAAGCAGCTCGCTCAGGCCTGGGGCAAGGACAGAGACCAGTATGGTGCTTCCTCCAAGGGTGCCTCTGCCTCCGACGGCAAGTGGGACATGTACGGCCGCCAGGGTCAGAACTCCGCCTACCAGGGTCAGAAGGGCCACTACGCCAACAGCGGTGCTGCTGGCCGCGGCTACGGTGAGGATGACGAGAACAACGCCTCCGTCGCCTACGGCGCCCAGAAGGGTGGCTACGACAACGACGAGTGGGCCAAGCAGGCTGCCGGCTCCGACTACGACTCCAGATACGGCAAGTCTTACGACGCCGTCGATGCCAAGTCCTACGACAACACCTGGTACGCTCGTGACGTGCGCGCCGATGACGACCAGTGGGCCGAGGACTACGACAGATATGGCAAGAAGGACGTCGGTGCCTACGGCGCCGCCGCTTCCACCTGGAACACCAAGGGTGATGCCGCCTCCGAGGCTGGCAAGTCTGCCTACTGGGGCAAGCAGGCCTCCGACTGGGACGCCTGGGGCAGAGATCAGGACTACAAGGAGAAGATCTCTTACGACCAGACCCGCGCCAAGGCCTACTCCGCTGAGTCCTACGACGAGTGGGACAACAGGGACGACGACACCTACGGCGCCCAGGCTTGGGGCAAGGACAGAGATGTCTACGGTGCCTCCTCCTACGGCAAGGCTGCCTCCATGAGGTCCCACGACCAGTACGGTGGCTACGGAAACGGTGCCGCCGCTCAGGGCTCCTCCTACAAGGGCACCAAGACCGTCGTTGACTACGGCAAGGGTGGCTGGGACACCAAGGGCGGCTACGGCAAGCAGACCGTCTCCTACGGTGGAAGCCAGTCCGCCTCCTCCGGCCAGGGTGCCTACGCCAAGGGTGGCTCCATCTGGGAGGGTGCCTCCCGCGCCGGTGCCGCTGCCGTCGGTGGCTACGACAACGATGAGTGGGCCAAGCAGGCTCACGGCTCCGACTACGACTCCAGGTACGGCAAGTCCTACGACCGCGTCTCCGCCCGCTCCTACGAGAACGAGATGTACGCCCGCGATCTCCAGGTCGACGACGACATGTGGGCTGAGGACTACGACAGATATGACGACAAGGACGCCCTGGGCTACGGCGCTGCCGCCTCCAAGGAGCAGAAGCTCGGCTACAAGAGTGGCTACGGTGGCTACGGTGGCTCCGGCTACGGCGGCTACGGCGGCTACGGCTACAGCAGACCAGGCTTCGCCGCCAAGGCCTCCGCCAACGCCGGCAAGGAGTACGACAGCTCTTCCTCCTCCGACTGGGACGCCTATGGCCGCGACCAGGACCTGAGCGTTCAGGAGTCTTACGACATGACCTGGGCCAAGTCCTACGATGCCGAGTCCTACGACGAATGGGACAACAACGATGATGACAAGTGGGGCGCCCAGTCATGGGGACGCGACCAGGACAAGTACGCCGCCTCCTCCCAGGCTATGGCTGCTTCCGATGGTGACACCGTTCACTACGGCAAGCAGGGTGGCTACGGTGGAAAGCACTACGGCCAGGCCTACGGTGCCTACGGTGCCCACGGTGCCTACGGCAAGCACGGACACGGTGGCTGGGGTGGCCACGGTGGCTACGGTGCCCACGGACAGCACGCCGCTTACGGTCAGGCTTACGGCAAGGCCTACGGTGGCAACCAGGGTGCCTACGGCGCTCAGGTCGACAAGGCCGCCTCCAAGGCCTCCGTCGCTGCCAAGGGTGGCGTCGACAACGATGCATGGGCCAAGCAGGCTTACGGCGTCGACACCGACTCCCGCTGGGGCAAGTCTTACGACTCCGTCAACGCCAAGTCCTACGACAACGAGGAGTACGCCAGAAAGGTTCAGGCCGACGACGACCAGTGGGCTGAGGACTACGACCGCTGGACCGCCAAGGACACCCGCGGCTACGGCAACGGCGCCTCCCACGAGGCTTACACCGCCCCTCGCGAGAAGGTCTCCTACTCCTACGCTCCCGTCTATGGCCACGGCCACGGTCACGCTCACCGCGGTTACGGACACGGATGGTGA
>Pacific_60_G1PA_S13C1_3um_TRINITY_DN1937989_c3_g2_i1
ATGAAACTCGCTTTCGCTGCTGCTCTCGTCGCAGCTGCTTCCGCCTCATGGCAGCAGGGTGGCTACGGCTACGGTGCTCCTCAAATCAAGGGTGGCTATGGCCGCAAGGGCCAGTACGCCAAGCTGACCTACCAGCCCGTGACCAAGGTTGTCCAGCGCGCCGCCTCTGCGGATAATGCCTCCGCCGGTTACGGCCGCCAGGCCGAGAAGCGCGTCGCTCAGGATTGGGACGCTTGGGGCCGCGATCAGGACCTCGCCATTGACGAGTCCTACGGCAAGACCCACGCCAAGTCTTACGCCGCCGAGTCCTACGATGAGTGGGACAACAAGGACGACGACAAGTGGGGAGCCCAGGCCTGGGGTAAGGACCGCGACATGAGCGCTGCTTCCTCCAAGGTTGGTGCCGCTTCTCAGCTCCACAAGGATGCCTATGGTGATGCCGGCTACGGTGCCGCTGCCGCTGCTAAGAAACAGCAGAAGGGCTACCAGGGACACGTCGTCCAGGGCTACGGCGGCAAGCAACTCGGCTACGGCAAGGGCCATGGCTGGGGCAAGGGTGGCCAGGTCTACGGTGGCCAGCAGGCCCTCGGCTACGCCGGTGGCTACGGCAAGCAGGCTGTTGCCCAGCAGGCCTACGACCAGCAGGGCTACGGTGCCGAGAAGCAGGCTGGTGCCTCTCTCAAGAAGGCCGCTCAGCGCAGCATGTACGATAACGACGAGTGGGCCAAGCAGGCTTACGGCTCTGACTTCGACAGCAGATACGGCAAGTCCTACGACTCCGTTCAGGCTCGCCAGTACGACAACGAGCACTACGCCCGTGAGGTCCGCGCTGACGACGACCAGTGGGCTGAGGACTACGACAGATACACCGCCGGTCACGATCAGGACTACGGCCAGGCTGCCTCTGCACAGAAGCACAACATCGGCAAGGGCTGGGGCCTGAAGAAGGGTGGCATTGACTCCAAGGCCGCCTCCGCCCAGCGTGGTGGTGACTACGACCGCAAGATGGCTCAGGACTGGGACGCCTATGGTCGCGATCAGGACTTCCATGAGAAGGTCTCTTACGACCAGACCCGCGCTAAGGCTTACTCCGCTGAGTCTTACGATGAGTGGGACAACGAGGATGCCGACAAGTGGGGCGCTCAGGCCTGGGGCAAGGACCGCGATGTCCTCGGTGCCTCTTCTTACGGCAAGGCTGCCTCTTCCGGCAAGTACGGCGAGTACGGCGCTGACTACGGCCAGGCCTACGGTGCAGGCAAGGGCAAGGGTCTCGGCTACGGTATCGGTGGCATCGGTGGCTACGGCAAGGGCCCCCGCAACGCTGGTGCTGAGGGCGCTTACGCCGCTCAGAACTCCCTCTGGGAGGGTGCCTCCAAGGGCTACGGCGCTGCCAAGCTCGGCTACGACAACGACGCTTTCGCCAAGCAGGCCTACGGTCAGGATGCTGACTCCAGATACGGCAAGTCTTACGATTCCGTCTCTGCTCGCTCTTACGACAACGAGAAGTACGCCAGATGGCTCCAGGCCGATGATGACCAGTGGGCTGAGGACTACGACTCCTACGACTCTGGTATGGCTGATGCCTATGGCCGCGGTGCCTCCGTCTGGACCGACACCAAGGGCAAGCTCGGCGTTGGCTACGGCGTCGGACTTGGCAAGGGCAAGGGTGAGCTCGATGCCGCCTCCAAGCAGGGCCGCGCCGGCACCTGGGGCAAGTCTGGCTCCGACTGGGATGCCTATGGCCGCGACCAGGACCTCGAGGTCGATGAGTCCTACGAGGCCACCTGGGCCAAGTCCTACGACGCCGAGTCCTATGACGAATGGGACAACAAGGACGACGACAGATGGGGCGCCCAGGCTTGGGGCAAGGACCGTGACCTCTACGGTGCCTCCAGCGAGGGTGCTCGCGCCTCTGAGGGCGACAAGGACAAGGCTGGCTACGCTGCCGCTGGTGCCTACCAGCAGGGCAAGAAGGGTGCCTACGGTCAGTCAATTGGCCTCGGCTACGGTCAGGCTGGCCTCGGCTACGGTGGCTACGGTGGCCAGTACGGTGCTCTCTCCGCACAGGCCTACGGTGGTCTCGCCAAGCAGTCCGCTGTCGGCGCTGCTGGCTAGGGTGCCGCCAAGGCTAAGGAGAACGGTGCCTCCATCGCCCGCGCCTCCGCCGTCGGTGCTTACGACAACGACGAGTGGGCCAAGCAGGCTTACGGCCGCGACTTCGACTCTCGCTACGGTAAGAGCTACGACTCCGTCGCCGCCAACTCCTACGATGACGAGCAGTACGCCCGCAAGGTCCGCGCTGACGACGATCAGTGGGCCGAGGATTACGACAGACGCCAGGAGAAGGACACCGATGCCTACTCCGCCGGCGCCTCCCGCGAGTACCAGCAGCCTACCATCAAGAAGACCGTCCACGTGCCCCACATCCAGCACGGCAGCTACGGCAGCTACGGCGGCTACGGCAGAGGCCAGTGGTGA
>Pacific_61_G1PA_S13C1_3um_TRINITY_DN1937989_c3_g2_i5
ATGAAACTCGCTTTCGCTGCTGCTCTCGTCGCAGCTGCTTCCGCCTCATGGCAGCAGGGTGGCTACGGCTACGGTGCTCCTCAAATCAAGGGTGGCTATGGCCGCAAGGGCCAGTACGCCAAGCTGACCTACCAGCCCGTGACCAAGGTTGTCCAGCGCGCCGCCTCTGCGGATAATGCCTCCGCCGGTTACGGCCGCCAGGCCGAGAAGCGCGTCGCTCAGGATTGGGACGCTTGGGGCCGCGATCAGGACCTCGCCATTGACGAGTCCTACGGCAAGACCCACGCCAAGTCTTACGCCGCCGAGTCCTACGATGAGTGGGACAACAAGGACGACGACAAGTGGGGAGCCCAGGCCTGGGGTAAGGACCGCGACATGAGCGCTGCTTCCTCCAAGGTTGGTGCCGCTTCTCAGCTCCACAAGGATGCCTATGGTGATGCCGGCTACGGTGCCGCTGCCGCTGCTAAGAAACAGCAGAAGGGCTACCAGGGACACGTCGTCCAGGGCTACGGCGGCAAGCAACTCGGCTACGGCAAGGGCCATGGCTGGGGCAAGGGTGGCCAGGTCTACGGTGGCCAGCAGGCCCTCGGCTACGCCGGTGGCTACGGCAAGCAGGCTGTTGCCCAGCAGGCCTACGACCAGCAGGGCTACGGTGCCGAGAAGCAGGCTGGTGCCTCTCTCAAGAAGGCCGCTCAGCGCAGCATGTACGATAACGACGAGTGGGCCAAGCAGGCTTACGGCTCTGACTTCGACAGCAGATACGGCAAGTCCTACGACTCCGTTCAGGCTCGCCAGTACGACAACGAGCACTACGCCCGTGAGGTCCGCGCTGACGACGACCAGTGGGCTGAGGACTACGACAGATACACCGCCGGTCACGATCAGGACTACGGCCAGGCTGCCTCTGCACAGAAGCACAACATCGGCAAGGGCTGGGGCCTGAAGAAGGGTGGCATTGACTCCAAGGCCGCCTCCGCCCAGCGTGGTGGTGACTACGACCGCAAGATGGCTCAGGACTGGGACGCCTATGGTCGCGATCAGGACTTCCATGAGAAGGTCTCTTACGACCAGACCCGCGCTAAGGCTTACTCCGCTGAGTCTTACGATGAGTGGGACAACGAGGATGCCGACAAGTGGGGCGCTCAGGCCTGGGGCAAGGACCGCGATGTCCTCGGTGCCTCTTCTTACGGCAAGGCTGCCTCTTCCGGCAAGTACGGCGAGTACGGCGCTGACTACGGCCAGGCCTACGGTGCAGGCAAGGGCAAGGGTCTCGGCTACGGTATCGGTGGCATCGGTGGCTACGGCAAGGGCCCCCGCAACGCTGGTGCTGAGGGCGCTTACGCCGCTCAGAACTCCCTCTGGGAGGGTGCCTCCAAGGGCTACGGCGCTGCCAAGCTCGGCTACGACAACGACGCTTTCGCCAAGCAGGCCTACGGTCAGGATGCTGACTCCAGATACGGCAAGTCTTACGATTCCGTCTCTGCTCGCTCTTACGACAACGAGAAGTACGCCAGATGGCTCCAGGCCGATGATGACCAGTGGGCTGAGGACTACGACTCCTACGACTCTGGTATGGCTGATGCCTATGGCCGCGGTGCCTCCGTCTGGACCGACACCAAGGGCAAGCTCGGCGTTGGCTACGGCGTCGGACTTGGCAAGGGCAAGGGTGAGCTCGATGCCGCCTCCAAGCAGGGCCGCGCCGGCACCTGGGGCAAGTCTGGCTCCGACTGGGATGCCTATGGCCGCGACCAGGACCTCGAGGTCGATGAGTCCTACGAGGCCACCTGGGCCAAGTCCTACGACGCCGAGTCCTATGACGAATGGGACAACAAGGACGACGACAGATGGGGCGCCCAGGCTTGGGGCAAGGACCGTGACCTCTACGGTGCCTCCAGCGAGGGTGCTCGCGCCTCTGAGGGCGACAAGGACAAGGCTGGCTACGCTGCCGCTGGTGCCTACCAGCAGGGCAAGAAGGGTGCCTACGGTCAGTCAATTGGCCTCGGCTACGGTCAGGCTGGCCTCGGCTACGGTGGCTACGGTGGCCAGTACGGTGCTCTCTCCGCACAGGCCTACGGTGGTCTCGCCAAGCAGTCCGCTGTCGGCGCTGCTGGCTAGGGTGCCGCCAAGGCTAAGGAGAACGGTGCCTCCATCGCCCGCGCCTCCGCCGTCGGTGCTTACGACAACGACGAGTGGGCCAAGCAGGCCTACGGCTCTGACTACGACAGCAGATGGGGCAAGTCTTACGACTCCGTTAACGCCAAGTCCTACGACAACGAGCAATACGCCCGCGCGATTCAGGCCGATGACGACCAGTGGGCCGAGGACTACGACCGCTACGACGACAGGGACGCCACCGGATACGGCCGCGCCGCCTCCGCCGCTTCTAAGGCTCCCGTCAAGACGACCTACAGCGTCCAGCCCGTCTACCGCGGATGGTGA
>Pacific_62_G2PA.S11C1.15m.3um.A_TRINITY_DN1115211_c0_g1_i2
ATGAAAACTTTCGCTTTCGCTCTCCTCGTCGCTACCATCAGCGCTAACCCCGGCTACTACCAGCCCAAGCCTGTTGTCACCGTCACTAAGAAGCCTGGCTTCTCTCAGTCCGGTGCCTCCAAGGGCTACGGCCAGCAGGCCGAGAAGAGATCTGCCTCTGACTTCGATGCTTATGGCAGAGATCAAGACCTCTCCATTGAGGAATCCTATGGCCGCACCAACGCCAAGTCTTACGCCGCCGAGTCCTACGACGAGTGGGACAACACCGACGACGACAAGTGGGGCGCTCAGGCCTGGGGCCAGGACCGTGATGTCTACGGTGCTTCCTCTTATGGCAAGCAAGCCTCCTCTGGCGACTACGACAAGTACGGCAAGAAGGCCGCTGCTGCTGGTACCAAGTGGGGTGACCTCAAGGGAGGCAAGGGAGAAGTCGATGCCTATGGCAAGCAATCCCAGGCTGCTGGTGCCTCCGCCGTCTGGCAGGGTGCCTCCGCCGGCTACGGCGCTGCCCGTGGTGGCTACGACAACGATGTCTGGGCCAAGCAGGCCTACGGCTCTGACTACGACTCCAGATGGGGCAAGTCTTATGACTCCGTTGAGGCTAAGAGCTACGACAACGAGAACTACGCTAGACGCGTCCGTGCCGACGATGACCAGTGGGCTGAGGACTACGACAGATACGACGCTGGTGAGGGTGATGCCTACGGCCGTGCCGCTTCCGAGAAGTCATGGGGCAAGGGCTCCGGCTACGGCAAGGGTGGCGACCGCGCTGCCGCCTCCAAGGCCCACGGCCAAGACTACTGGGGCAAGTCCGGTTCCGACTGGGACGCCTGGGGCCGCGATCAGGACTACTCTGAGGACGTGAGCTACGACCGCACCACTGCTAAGGCCTACGCCGCTGAGTCTTACGATGAGTGGGACAACGCTGATGATGACAAGTGGGGCGCTCAAGCCTGGGGCAAGGACAGAGATGTCTATGGCGCTTCCTCCTACGGTGCCGTTGCCTCCGCCAAGGATGCTTCCAAGAAGGGCTACGGTGCTGCCGAGCTCTACGGCCAACAGGTCTCCGCCAACGGACAGTCCTACCACCCCGATCCCTACGGCAAGGGCGGCTATGTCACCAAGCACGGTGCTCAGGCCGGTCAATACGGTGCCGCCTCCGGAAAGGGCAGCGACAGCATGGTCTGGCAGGGAGCTTCCGCCGCCAAGCAGGCCGCCGCTGGTGCTTACGACAACGACGAGTGGGCCAAGCAAGCTTACGGCTCCGACTACGACTCCAGATGGGGCAAGTCTTACGATTCCGTCTCTGCCAAGTCTTACGACAACGAGAGCTACGCCAGAGCCGTCCAGGCCGATGACGACCAGTGGGCTGAGGATTACGACAGATACGACTCCAGAGATGCTGGTGCTCAGGGACGTGGTGCCTCCAAGTGGGGCAAGGACGCCGACAAGACCGTCAAGGGCCACGCTCACCCCGGCTACCACGGCACCTCCGTGACCTCCAAGAAGGGCGCTGAGTACGATATCGCCTCCGAGGCTGGCCAGGCTGGCTACTGGGGCAAGTCCGGCTCCGACTGGGATGCCTATGGCCGCGACCAAGATCTCTCCATCAAGGAATCTTACGACCGCACCTGGGCCAAGTCCTACGATGCCGAGTCTTATGACGAATGGGACAACAAGGATGACGACAAATGGGGAGCCCAGGCTTGGGGCAAGGACCGCGATGTCTACGGTGCCTCTTCCTTCGGTAAGGCCGCCTCCGCTGGTGACTACGACATGTACGGAAGATCCAACGCTGCTGCCGGCGCCGCCTCCGCCTCCAAACACGGATCCGTCCACCCAGTTGGCTACGGCAAACACGGATATGGAAAATCCTACTCTACCGCTCAGGCCGCTCAGGCTGCCTCCTCCAAGCAGGGATACGGAAGCCACAGCGATGCCCAGGCCTCCCGCAACCACGCCGCCGCCCGTTCCGGCTACGATAACGACGAGTGGGCCAAGCAGGCCTATGGCAGCGACTTCGACAGCAGATGGGGCAAGTCCTACGACTCCGTCGCCGCCAAATCCTACGACGACGAGCAATACGCCCGCAAGGTCCAGGCTGACGACGACCAGTGGGCCGAGGACTACGACCGCTACGACAGCCGCGATGCCGACAGATACGGCCAGGCCGCCTCCGCCGCCCTCCGCCAGCCCGGCAAGGTCCAGTACCAAGTCAGCTACCCCAAGCCTCAGCCTAGACACCAAGCCTGGTGA
>Pacific_63_G2PA.S11C1.15m.3um.A_TRINITY_DN1115211_c0_g1_i4
ATGAAAACTTTCGCTTTCGCTCTCCTCGTCGCTTCCATTAGCGCTAACCCCAGCTATGGTCACGGCTCTTACCACCAGCCCAAGCCTGTTGTCACCGTCACTAAGAAGCCTGGCTTCTCTCAGTCCGGTGCCTCCAAGGGCTACGGCCAGCAGGCCGAGAAGAGATCTGCCTCTGACTTCGATGCTTATGGCAGAGATCAAGACCTCTCCATTGAGGAATCCTATGGCCGCACCAACGCCAAGTCTTACGCCGCCGAGTCCTACGACGAGTGGGACAACACCGACGACGACAAGTGGGGCGCTCAGGCCTGGGGCCAGGACCGTGATGTCTACGGTGCTTCCTCTTATGGCAAGCAAGCCTCCTCTGGCGACTACGACAAGTACGGCAAGAAGGCCGCTGCTGCTGGTACCAAGTGGGGTGACCTCAAGGGAGGCAAGGGAGAAGTCGATGCCTATGGCAAGCAATCCCAGGCTGCTGGTGCCTCCGCCGTCTGGCAGGGTGCCTCCGCCGGCTACGGCGCTGCCCGTGGTGGCTACGACAACGATGTCTGGGCCAAGCAGGCCTACGGCTCTGACTACGACTCCAGATGGGGCAAGTCTTATGACTCCGTTGAGGCTAAGAGCTACGACAACGAGAACTACGCTAGACGCGTCCGTGCCGACGATGACCAGTGGGCTGAGGACTACGACAGATACGACGCTGGTGAGGGTGATGCCTACGGCCGTGCCGCTTCCGAGAAGTCATGGGGCAAGGGCTCCGGCTACGGCAAGGGTGGCGACCGCGCTGCCGCCTCCAAGGCCCACGGCCAAGACTACTGGGGCAAGTCCGGTTCCGACTGGGACGCCTGGGGCCGCGATCAGGACTACTCTGAGGACGTGAGCTACGACCGCACCACTGCTAAGGCCTACGCCGCTGAGTCTTACGATGAGTGGGACAACGCTGATGATGACAAGTGGGGCGCTCAAGCCTGGGGCAAGGACAGAGATGTCTATGGCGCTTCCTCCTACGGTGCCGTTGCCTCCGCCAAGGATGCTTCCAAGAAGGGCTACGGTGCTGCCGAGCTCTACGGCCAACAGGTCTCCGCCAACGGACAGTCCTACCACCCCGATCCCTACGGCAAGGGCGGCTATGTCACCAAGCACGGTGCTCAGGCCGGTCAATACGGTGCCGCCTCCGGAAAGGGCAGCGACAGCATGGTCTGGCAGGGAGCTTCCGCCGCCAAGCAGGCCGCCGCTGGTGCTTACGACAACGACGAGTGGGCCAAGCAAGCTTACGGCTCCGACTACGACTCCAGATGGGGCAAGTCTTACGATTCCGTCTCTGCCAAGTCTTACGACAACGAGAGCTACGCCAGAGCCGTCCAGGCCGATGACGACCAGTGGGCTGAGGATTACGACAGATACGACTCCAGAGATGCTGGTGCTCAGGGACGTGGTGCCTCCAAGTGGGGCAAGGACGCCGACAAGACCGTCAAGGGCCACGCTCACCCCGGCTACCACGGCACCTCCGTGACCTCCAAGAAGGGCGCTGAGTACGATATCGCCTCCGAGGCTGGCCAGGCTGGCTACTGGGGCAAGTCCGGCTCCGACTGGGATGCCTATGGCCGCGACCAAGATCTCTCCATCAAGGAATCTTACGACCGCACCTGGGCCAAGTCCTACGATGCCGAGTCTTATGACGAATGGGACAACAAGGATGACGACAAATGGGGAGCCCAGGCTTGGGGCAAGGACCGCGATGTCTACGGTGCCTCTTCCTTCGGTAAGGCCGCCTCCGCTGGTGACTACGACATGTACGGAAGATCCAACGCTGCTGCCGGCGCCGCCTCCGCCTCCAAACACGGATCCGTCCACCCAGTTGGCTACGGCAAACACGGATATGGAAAATCCTACTCTACCGCTCAGGCCGCTCAGGCTGCCTCCTCCAAGCAGGGATACGGAAGCCACAGCGATGCCCAGGCCTCCCGCAACCACGCCGCCGCCCGTTCCGGCTACGATAACGACGAGTGGGCCAAGCAGGCCTATGGCAGCGACTTCGACAGCAGATGGGGCAAGTCCTACGACTCCGTCGCCGCCAAATCCTACGACGACGAGCAATACGCCCGCAAGGTCCAGGCTGACGACGACCAGTGGGCCGAGGACTACGACCGCTACGACAGCCGCGATGCCGACAGATACGGCCAGGCCGCCTCCGCCGCCCTCCGCCAGCCCGGCAAGGTCCAGTACCAAGTCAGCTACCCCAAGCCTCAGCCTAGACACCAAGCCTGGTGA
>Pacific_64_G2PA.S15C1.15m.3um_TRINITY_DN3888375_c6_g2_i5
ATGAAATTCGCTTTCGCTGCTGCTCTCATCGCAGTTGCCAACGCCGCCGAGTGGGGCCAGTCCTATGGTGGCCAGTCCTACGGTGGCTATGGTGGCTACGGCTACTCTCAGCCTCAGTACAAGTCCGAGACCAAGTACGTTCCTCAGGTCCATGTCACCCCTGGCTACTCTTCCAAGAACGCCTCCCAGGTCGCCAAGAAGAAGATGGTCAACCACGCCGGCTCCAACTTCGACGCCTACGGCAGAGACCAGGATCTCTCCATCGATGAGTCCTACGGCAGCACCCAGGCCAAGTCCTACCGCGCCGAGTCTTACGATGAGTGGGACAACCAGGACAGAGACAAGCAGCTCGCTCAGGCTTGGGGCAAGGACAGAGACCAGTATGGTGCTTCCTCCAAGGGTGCCTCTGCCTCCGACGGCAAGTGGGACAAGTACGCCAAGGGCGGTCAGAACTCCGCCTACCAGGGTCAGAAGGGCCACTACGCGAACAGCTATGGCGGTGGCCGTGGCTACGGTGAGGATGACGAGAACAACGCCTCCGTCGCCTACGGCGCCCAGAAGGGTGGCTACGACAACGACGAGTGGGCCAAGCAGGCTGCCGGCTCCGACTACGACTCCAGATACGGCAAGTCTTACGACGCCGTCGATGCCAAGTCCTACGACAACACCTGGTACGCTCGTGACGTGCGCGCCGATGACGACCAGTGGGCCGAGGACTACGACAGATATGGCAAGAAGGACGTCGGTGCCTACGGCGCCGCCGCTTCCACCTGGAACACCAAGGGTGATGCCGCCTCCGAGGATGGCAAGTCTGCCTACTGGGGCAAGCAGGCCTCCGACTGGGACGCCTGGGGCAGAGATCAGGACTACAAGGAGAAGATCTCTTACGACCAGACCCGCGCCAAGGCCTACTCCGCTGAGTCCTACGACGAGTGGGACAACAGGGACGACGACACCTACGGCGCCCAGGCTTGGGGCAAGGACAGAGATGTCTACGGTGCCTCCTCCTACGGCAAGGCTGCCTCCATGAAGGAGTACGACCAGTACGGTGGCTACGGCAGCGGTGCCGCCGCTCAGGGCTCCTCCTACGGTGGCTCCAAGACCGTTAAGACCGCCGCTCCCTCCAAGGGTCACGGCTGGGACAGCAAGGGCCATGGCTACGGTGCCAAGACCGTCTCCTACGGTGGCAGCCAGTCCGCCTCCTCCGGCCAGGGTGCCTACGCCAAGGGTGGCTCCATCTGGGAGGGTGCCTCCCGCGCCGGTGCCGCTGCCGTCGGTGGCTACGACAACGATGAGTGGGCCAAGCAGGCTCACGGCTCCGACTACGACTCCAGGTACGGCAAGTCCTACGACCGCGTCTCCGCCCGCTCCTACGAGAACGAGATGTACGCCCGCGATCTCCAGGTCGACGACGACATGTGGGCTGAGGACTACGACAGATATGACGACAAGGACGCCATGGGCTACGGCTCTGCCGCCTCCAAGGAGCAGAAGCTCGGCTACTACGGCAAGGGATCTTCCGGCTACGGTGGCTCCGGCTACGGTGGCTACGGCTACGGCAGACCAGGCTACAGCGCCCAGGCCTCCACCAACGCCGGCAAGGAGTACGACAGCTCTTCCTCCTCCGACTGGGACGCCTATGGCCGCGACCAGGACCTGAGCGTTCAGGAGTCTTACGACATGACCTGGGCCAAGTCCTACGATGCTGAGTCCTACGACGAATGGGACAACAAGGACGACGACAAGTGGGGCACCCAGGCATGGGGCAAGGACAGAGACATCTACGGTGCCTCCTCCCAGTTCGCCAAGGCCGATGAGGAGGACAAGGACACCTACGGCAAGGGTGCCTACGCCGGCGCTCAGGCCAGCGACAGCAAGTACGGCGGCTACGGCAGCTATGGCGGCTACGGCTCCGGCTACGGCGGCTACGGCTCCGGCTACGGTGGCTACGGTGGCGGCTACGGCTCCGGCTACGGTGGCTACGGTGGCGGCTACGGCAGCTACGGCGGCGCCAAGGGCTACGGCAAGGGCCAGTCCGCCGCCAGCCAGGAGTCCAAGCAGGGCTACGGCAAGGAGAGCACTCAGGGTGCCTCCGTCGCTTACAACTCCGCCAAGGGCGCCTACGACAACGATGAGTGGGCCAAGCTCGCCTACGGCTCTGACACCGACTCCAGATACGGCAAGTCCTACGACATGGTCGCTGCCAAGAGCTACGACAACGAGGAGTACGCCCGCAAGGTGCGCGCTGACGACGACCAGTGGGCCGAGGACTACGACAGGTACAACCGCTACGACGCCGGCGCCTACGGCGCTGCCGCCTCCGACAAGCTCGTCCAGCCTGCCATCAAATCGGTCTCCTACAAGCCCGTCACCACTACCAAGAAGGTCGCACCCCAGTACCACGGATGGTGA
>Pacific_65_G2PA.S15C1.15m.3um_TRINITY_DN3888375_c6_g2_i8
ATGAAATTCGCTTTCGCTGCTGCTCTCATCGCAGTTGCCAACGCCGCCGAGTGGGGCCAGTCCTATGGTGGCCAGTCCTACGGTGGCTATGGTGGCTACGGCTACTCTCAGCCTCAGTACAAGTCCGAGACCAAGTACGTTCCTCAGGTCCATGTCACCCCTGGCTACTCTTCCAAGAACGCCTCCCAGGTCGCCAAGAAGAAGATGGTCAACCACGCCGGCTCCAACTTCGACGCCTACGGCAGAGACCAGGATCTCTCCATCGATGAGTCCTACGGCAGCACCCAGGCCAAGTCCTACCGCGCCGAGTCTTACGATGAGTGGGACAACCAGGACAGAGACAAGCAGCTCGCTCAGGCTTGGGGCAAGGACAGAGACCAGTATGGTGCTTCCTCCAAGGGTGCCTCTGCCTCCGACGGCAAGTGGGACAAGTACGCCAAGGGCGGTCAGAACTCCGCCTACCAGGGTCAGAAGGGCCACTACGCGAACAGCTATGGCGGTGGCCGTGGCTACGGTGAGGATGACGAGAACAACGCCTCCGTCGCCTACGGCGCCCAGAAGGGTGGCTACGACAACGACGAGTGGGCCAAGCAGGCTGCCGGCTCCGACTACGACTCCAGATACGGCAAGTCTTACGACGCCGTCGATGCCAAGTCCTACGACAACACCTGGTACGCTCGTGACGTGCGCGCCGATGACGACCAGTGGGCCGAGGACTACGACAGATATGGCAAGAAGGACGTCGGTGCCTACGGCGCCGCCGCTTCCACCTGGAACACCAAGGGTGATGCCGCCTCCGAGGATGGCAAGTCTGCCTACTGGGGCAAGCAGGCCTCCGACTGGGACGCCTGGGGCAGAGATCAGGACTACAAGGAGAAGATCTCTTACGACCAGACCCGCGCCAAGGCCTACTCCGCTGAGTCCTACGACGAGTGGGACAACAGGGACGACGACACCTACGGCGCCCAGGCTTGGGGCAAGGACAGAGATGTCTACGGTGCCTCCTCCTACGGCAAGGCTGCCTCCATGAAGGAGTACGACCAGTACGGTGGCTACGGCAGCGGTGCCGCCGCTCAGGGCTCCTCCTACGGTGGCTCCAAGACCGTTAAGACCGCCGCTCCCTCCAAGGGTCACGGCTGGGACAGCAAGGGCCATGGCTACGGTGCCAAGACCGTCTCCTACGGTGGCAGCCAGTCCGCCTCCTCCGGCCAGGGTGCCTACGCCAAGGGTGGCTCCATCTGGGAGGGTGCCTCCCGCGCCGGTGCCGCTGCCGTCGGTGGCTACGACAACGATGAGTGGGCCAAGCAGGCTCACGGCTCCGACTACGACTCCAGGTACGGCAAGTCCTACGACCGCGTCTCCGCCCGCTCCTACGAGAACGAGATGTACGCCCGCGATCTCCAGGTCGACGACGACATGTGGGCTGAGGACTACGACAGATATGACGACAAGGACGCCATGGGCTACGGCTCTGCCGCCTCCAAGGAGCAGAAGCTCGGCTACTACGGCAAGGGATCTTCCGGCTACGGTGGCTCCGGCTACGGCAGACCAGGCTACAGCGCCCAGGCCTCCACCAACGCCGGCAAGGAGTACGACAGCTCTTCCTCCTCCGACTGGGACGCCTATGGCCGCGACCAGGACCTGAGCGTTCAGGAGTCTTACGACATGACCTGGGCCAAGTCCTACGATGCTGAGTCCTACGACGAATGGGACAACAAGGACGACGACAAGTGGGGCACCCAGGCATGGGGCAAGGACAGAGACATCTACGGTGCCTCCTCCCAGTTCGCCAAGGCCGATGAGGAGGACAAGGACACCTACGGCAAGGGTGCCTACGCCGGCGCTCAGGCCAGCGACAGCAAGTACGGCGGCTACGGCAGCTATGGCGGCTACGGCTCCGGCTACGGCGGCTACGGCTCCGGCTACGGTGGCTACGGTGGCGGCTACGGCTCCGGCTACGGTGGCTACGGTGGCGGCTACGGCAGCTACGGCGGCGCCAAGGGCTACGGCAAGGGCCAGTCCGCCGCCAGCCAGGAGTCCAAGCAGGGCTACGGCAAGGAGAGCACTCAGGGTGCCTCCGTCGCTTACAACTCCGCCAAGGGCGCCTACGACAACGATGAGTGGGCCAAGCTCGCCTACGGCTCTGACACCGACTCCAGATACGGCAAGTCCTACGACATGGTCGCTGCCAAGAGCTACGACAACGAGGAGTACGCCCGCAAGGTGCGCGCTGACGACGACCAGTGGGCCGAGGACTACGACAGGTACAACCGCTACGACGCCGGCGCCTACGGCGCTGCCGCCTCCGACAAGCTCGTCCAGCCTGCCATCAAATCGGTCTCCTACAAGCCCGTCACCACTACCAAGAAGGTCGCACCCCAGTACCACGGATGGTGA
>Pacific_66_G3PA.UW23_TRINITY_DN158_c0_g1_i8
ATGAAATCTTTCGCCTTCGCAGCTGCTCTCATCGCCGCTGTCAACGCCGTCGACATCGAGTCCGTCGGCTACGGTCACGGTCACGGGTACGGCTCTCACACCTACCCCAGCTACAGCCACAGCTCCACGCCCGCCAACACCAAGCAGGCCGCCTCCGCCGCCTACGGCGCTGACGCCAGCAAGGCCTCCGCTTCCGACTGGGACGCCTGGGGCAGAGACCAGGACCTCGATATCTCCGAGTCCTACGGCAAGACCAACGCCAAGTCCTACGCCGCCGAGTCCTACGACGAATGGGACAACAAGGATGACGACAAGTGGGGCGCTCAAGCCTGGGGCAAGGACAGAGATGTCTACGGAGCCTCCTCCTACGGCAAGGCCGCCTCCGCCGCCGACTACGACCAGCAGGCCTACGGTGGCCAGAAGGGCTACGGTGGCCACGGCCACAACGGCGCCGGCTACGGTGGCCAGAGCGCCCAGAAGTGGGACGGTGCCTCCGCCTCCTACGGCGCCGCCAAGGGTGGCTACGACAACGATGTCTGGGCCAAGCAGGCTTACGGATCTGACTACGACTCCAGATGGGGCAAGTCTTACGACTCCGTCGACGCCAAGTCCTACGACGGCGAGTGGTACGCCAGATCAGTGCAGGCCGATGACGACCAGTGGGCCGAGGACTACGACAGATACGACTCTGGCGACGCCGACTCCTACGGACGTGCTGCCTCCAAGGCATCATGGACCGGTGACGCTCACCACAAGAACGGTGGCGACTGGAAATCCGCCTCCAAGGCCAACGGCGCTGGCTACTGGGGCAAATCCGGCTCCGACTGGGACGCCTGGGGTCGCGATCAGGACTACAAGGAGGATGTCTCCTACGACAAGGTGCAGGCCAAGGCCTACTCCGCCGAGTCCTACGACGAGTGGGACAACCAGGACAACGACAAGTGGGGCGCCCAGGCTTGGGGCAAGGACAGAGACGTCTATGGCGCCTCCTCCTACGGCAAGGCCGCGTCCGCCCAGGACTGGCAGGGTGCCGGCTACGGCGGCAAGCAGGGATACGGCGGCGCCAAGTCCTACGGCGCCAAGGGCCACGGCTACGGCCACGGCGCCCACGGCTCCAAGCACTACGGTGGCCACCAGGCCGGCTACGGTCAGGCCACCAAGGACTGGCAGGGCGCCTCCGCCTCCCGCCAGGCTGCCGCCGGTGCCTACGACAACGACGAGTGGGCCAAGCAGGCTTACGGCTCCGACTACGACTCCAGATGGGGCAAGTCCTACGACTCCGTCTCCGCCAAGTCCTACGACAACGAGAGCTACGCCCGTAGCGTTCAGGCCGATGACGACCAGTGGGCTGAGGACTACGACAGATACGACGCCCGTGACGCCGCCTCCCGCGGTGCCGCCGCCTCCAGATGGGGCGAGGAGAACGACCAGAAGTACGGCTCCCACGGACACGGCTACGGCAAGGGTGGCTATGGTGGCCACTCCTACGGTACCCGCTACGGTGCCGAGCACGACGCCGCTTCCCGCGCCGCTGACGCCAACTACGGTGGCAGATCCGGCTCCGACTGGGACGCCTGGGGCAGAGACCAGGACTTGAGCATCAAGGAGTCTTACGACCGCACCTGGGCCAAGTCCTACGACGCCGAGTCCTATGACGAATGGGACAACAAGGACGACGACAAGTGGGGCGCCCAGGCTTGGGGCAAGGACCGCGATGCGTACGGTGCCTCCTCCCAGGGCTACGCCGCCTCCCAGGGCGACTGGAACGGCTACGGCAAGCAGGGTGCTTACGGCAAATCCTACGGTGGACACAAGTCCGGCCACGGCGCCGGGTACGGCCACGGCCACGGCCACGGCAAGTCCTACGGCGGCAAGGCCGCTTACGGCTCCGCTGCCTACGGCGCCGAGGACGACCGCGACGCCTCCAAGGCGCACGCCGCCCAGCGATCCGGCTACGACAACGACGAGTGGGCCAAGCAGGCCTACGGCTCCGACTTCGACTCCAGATGGGGCAAGTCTTACGACTCCGTCGCCGCCAAGTCTTACGATGACGAGCAATACGCCCGCAAGATCCAGGCTGATGACGACCAGTGGGCCGAGGACTACGACCGCTACGACAGCCGTGACGCCGACAGATACGCCCAGGCCGCCTCCGCCTCCGCCAAGCACCCCGGCAAGGTCTCCTACAGCGTCTCCCAGCACAAGCAACCCAAGCACTACGGCTGGTGA
>Pacific_67_G3PA.UW25_TRINITY_DN438122_c2_g1_i7
ATGAAAACTTTCGCTTTCGCTCTCCTCGTCGCTACCATCAGCGCTAACCCCGGCTACTACCAGCCCAAGCCTGTTGTCACCGTCACTAAGAAGCCTGGCTTCTCTCAGTCCGGTGCCTCCAAGGGCTACGGCCAGCAGGCCGAGAAGAGATCTGCCTCTGACTTCGATGCTTATGGCAGAGATCAAGACCTCTCCATTGAGGAATCCTATGGCCGCACCAACGCCAAGTCTTACGCCGCCGAGTCCTACGACGAGTGGGACAACACCGACGACGACAAGTGGGGCGCTCAGGCCTGGGGCCAGGACCGTGATGTCTACGGTGCTTCCTCTTATGGCAAGCAAGCCTCCTCTGGCGACTACGACAAGTACGGCAAGAAGGCCGCTGCTGCTGGTACCAAGTGGGGTGACCTCAAGGGAGGCAAGGGAGAAGTCGATGCCTATGGCAAGCAATCCCACGCTGCTGGTGCCTCCGCCGTCTGGCAGGGTGCCTCCGCCGGCTACGGCGCTGCCCGTGGTGGCTACGACAACGATGTCTGGGCCAAGCAGGCCTACGGCTCTGACTACGACTCCAGATGGGGCAAGTCTTATGACTCCGTTGAGGCTAAGAGCTACGACAACGAGAACTACGCTAGACGCGTCCGTGCCGACGATGACCAGTGGGCTGAGGACTACGACAGATACGACGCTGGTGAGGGTGATGCCTACGGCCGTGCCGCTTCCGAGAAGTCATGGGGCAAGGGCTCCGGCTACGGCAAGGGTGGCGACCGCGCTGCCGCCTCCAAGGCCCACGGCCAAGACTACTGGGGCAAGTCCGGTTCCGACTGGGACGCCTGGGGCCGCGATCAGGACTACTCTGAGGACGTGAGCTACGACCGCACCACTGCTAAGGCCTACGCCGCCGAGTCTTACGATGAGTGGGACAACGCTGATGATGACAAGTGGGGCGCTCAAGCCTGGGGCAAGGACAGAGATGTCTATGGCGCTTCCTCCTACGGTGCCGTTGCCTCCGCCAAGGATGCTTCCAAGAAGGGCTACGGTGCTGCCGAGCTCTACGGCCAACAGGTCTCCGCCAACGGACAGTCCTACCACCCCGATCCCTACGGCAAGGGCGGCTATGTCACCAAGCACGGTGCTCAGGCCGGTCAATACGGTGCCGCCTCCGGAAAGGGCAGCGACAGCATGGTCTGGCAGGGAGCTTCCGCCGCCAAGCAGGCCGCCGCTGGTGCTTACGACAACGACGAGTGGGCCAAGCAAGCTTACGGCTCCGACTACGACTCCAGATGGGGCAAATCTTACGATTCCGTCTCTGCCAAGTCTTACGACAACGAGAGCTACGCCAGAGCCGTCCAGGCCGATGACGACCAGTGGGCTGAGGATTACGACAGATACGACTCCAGAGATGCTGGTGCTCAGGGACGTGGTGCCTCCAAGTGGGGCAAGGACGCCGACAAGACCGTCAAGGGCCACGCTCACCCCGGCTACCACGGCACCTCCGTGACCTCCAAGAAGGGCGCTGAGTACGATATCGCCTCCGAGGCTGGCCAGGCTGGCTACTGGGGCAAGTCCGGCTCCGACTGGGATGCCTATGGCCGCGACCAAGATCTCTCCATCAAGGAATCTTACGACCGCACCTGGGCCAAGTCCTACGATGCCGAGTCTTATGACGAATGGGACAACAAGGATGACGACAAATGGGGAGCCCAGGCTTGGGGCAAGGACCGCGATGTCTACGGTGCCTCTTCCTTCGGTAAGGCCGCCTCCGCTGGTGACTACGACATGTACGGAAGATCCAACGCTGCTGCCGGCGCCGCCTCCGCCTCCAAACACGGATCCGTCCACCCAGTTGGCTACGGCAAACACGGATATGGAAAATCCTACTCTACCGCTCAGGCCGCTCAGGCTGCCTCCTCCAAGCAGGGATACGGAAGCCACAGCGATGCCCAGGCCTCCCGCAACCACGCCGCCGCCCGTTCCGGCTACGATAACGACGAGTGGGCCAAGCAGGCCTATGGCAGCGACTTCGACAGCAGATGGGGCAAGTCCTACGACTCCGTCGCCGCCAAATCCTACGACGACGAGCAATACGCCCGCAAGGTCCAGGCTGACGACGACCAGTGGGCCGAGGACTACGACCGCTACGACAGCCGCGATGCCGACAGATACGGCCAGGCCGCCTCCGCCGCCCTCCGCCAGCCCGGCAAGGTCCAGTACCAAGTCAGCTACCCCAAGCCTCAGCCTAGACACCAAGCCTGGTGA
>Pacific_68_G3PA.UW30_TRINITY_DN20668_c0_g1_i1
ATGAAAACTTTCGCTTTCGCTCTCCTCGTCGCTACCATCAGCGCTAACCCCGGCTACTACCAGCCCAAGCCTGTTGTCACCGTCACTAAGAAGCCTGGCTTCTCTCAGTCCGGTGCCTCCAAGGGCTACGGCCAGCAGGCCGAGAAGAGATCTGCCTCTGACTTCGATGCTTATGGCAGAGATCAAGACCTCTCCATTGAGGAATCCTATGGCCGCACCAACGCCAAGTCTTACGCCGCCGAGTCCTACGACGAGTGGGACAACACCGACGACGACAAGTGGGGCGCTCAGGCCTGGGGCCAGGACCGTGATGTCTACGGTGCTTCCTCTTATGGCAAGCAAGCCTCCTCTGGCGACTACGACAAGTACGGCAAGAAGGCCGCTGCTGCTGGTACCAAGTGGGGTGACCTCAAGGGAGGCAAGGGAGAAGTCGATGCCTATGGCAAGCAATCCCAGGCTGCTGGTGCCTCCGCCGTCTGGCAGGGTGCCTCCGCCGGCTACGGCGCTGCCCGTGGTGGCTACGACAACGATGTCTGGGCCAAGCAGGCCTACGGCTCTGACTACGACTCCAGATGGGGCAAGTCTTATGACTCCGTTGAGGCTAAGAGCTACGACAACGAGAACTACGCTAGACGCGTCCGTGCCGACGATGACCAGTGGGCTGAGGACTACGACAGATACGACGCTGGTGAGGGTGATGCCTACGGCCGTGCCGCTTCCGAGAAGTCATGGGGCAAGGGCTCCGGCTACGGCAAGGGTGGCGACCGCGCTGCCGCCTCCAAGGCCCACGGCCAAGACTACTGGGGCAAGTCCGGTTCCGACTGGGACGCCTGGGGCCGCGATCAGGACTACTCTGAGGACGTGAGCTACGACCGCACCACTGCTAAGGCCTACGCCGCCGAGTCTTACGATGAGTGGGACAACGCTGATGATGACAAGTGGGGCGCTCAAGCCTGGGGCAAGGACAGAGATGTCTATGGCGCTTCCTCCTACGGTGCCGTTGCCTCCGCCAAGGATGCTTCCAAGAAGGGCTACGGTGCTGCTGAGCTCTACGGCCAGCAGGTCTCCGCCAACGGACAGTCCTACCACCCCGATCCCTACGGCAAGGGCGGCTATGTCACCAAGCACGGTGCTCAGGCCGGTCAATACGGTGCCGCCTCCGGAAAGGGCAGCGACAGCATGGTCTGGCAGGGAGCTTCCGCCTCCAAGCAGGCCGCCGCTGGTGCTTACGACAACGACGAGTGGGCCAAGCAAGCTTACGGCTCCGACTACGACTCCAGATGGGGCAAATCTTACGATTCCGTCTCTGCCAAGTCTTACGACAACGAGAGCTACGCCAGAGCCGTCCAGGCCGATGACGACCAGTGGGCTGAGGATTACGACAGATACGACTCCAGAGATGCTGGTGCTCAGGGACGTGGTGCCTCCAAGTGGGGCAAGGACGCCGACAAGACCGTCAAGGGCCACGCTCACCCCGGCTACCACGGCACCTCCGTGACCTCCAAGAAGGGCGCTGAGTACGATATCGCCTCCGAGGCTGGCCAGGCTGGCTACTGGGGCAAGTCCGGCTCCGACTGGGATGCCTATGGCCGCGACCAAGATCTCTCCATCAAGGAATCTTACGACCGCACCTGGGCCAAGTCCTACGATGCCGAGTCTTATGACGAATGGGACAACAAGGATGACGACAAATGGGGAGCCCAGGCTTGGGGCAAGGACCGCGATGTCTACGGTGCCTCTTCCTTCGGTAAGGCCGCCTCCGCTGGTGACTACGACATGTACGGAAGATCCAACGCTGCTGCCGGCGCCGCCTCCGCCTCCAAACACGGATCCGTCCACCCAGTTGGCTACGGCAAACACGGATATGGAAAATCCTACTCTACCGCTCAGGCCGCTCAGGCTGCCTCCTCCAAGCAGGGATACGGAAGCCACAGCGATGCCCAGGCCTCCCGCAACCACGCCGCCGCCCGTTCCGGCTACGATAACGACGAGTGGGCCAAGCAGGCCTATGGCAGCGACTTCGACAGCAGATGGGGCAAGTCCTACGACTCCGTCGCCGCCAAATCCTACGACGACGAGCAATACGCCCGCAAGGTCCAGGCTGACGACGACCAGTGGGCCGAGGACTACGACCGCTACGACAGCCGCGATGCCGACAGATACGGCCAGGCCGCCTCCGCCGCCCTCCGCCAGCCCGGCAAGGTCCAGTACCAAGTCAGCTACCCCAAGCCTCAGCCTAGACACCAAGCCTGGTGA
>Pacific_69_G3PA.UW32_TRINITY_DN17505_c0_g1_i1
ATGAAAACTTTCGCTTTCGCTCTCCTCGTCGCTTCCATTAGCGCCAACCCCGGCTATGGTTCTTACCACCAGCCCAAGCCTGTTGTCACCGTCACTAAGAAGCCTGGCTTCTCTCAGTCCGGTGCCTCCAAGGGCTACGGCCAGCAGGCCGAGAAGAGATCTGCCTCTGACTTCGATGCTTATGGCAGAGATCAAGACCTCTCCATTGAGGAATCCTATGGCCGCACCAACGCCAAGTCTTACGCCGCCGAGTCCTACGACGAGTGGGACAACACCGACGACGACAAGTGGGGCGCTCAGGCCTGGGGCCAGGACCGTGATGTCTACGGTGCTTCCTCTTATGGCAAGCAAGCCTCCTCTGGCGACTACGACAAGTACGGCAAGAAGGCCGCTGCTGCTGGTACCAAGTGGGGTGACCTCAAGGGAGGCAAGGGAGAAGTCGATGCCTATGGCAAGCAATCCCAGGCTGCTGGTGCCTCCGCCGTCTGGCAGGGTGCCTCCGCCGGCTACGGCGCTGCCCGTGGTGGCTACGACAACGATGTCTGGGCCAAGCAGGCCTACGGCTCTGACTACGACTCCAGATGGGGCAAGTCTTATGACTCCGTTGAGGCTAAGAGCTACGACAACGAGAACTACGCTAGACGCGTCCGTGCCGACGATGACCAGTGGGCTGAGGACTACGACAGATACGACGCTGGTGAGGGTGATGCCTACGGCCGTGCCGCTTCCGAGAAGTCATGGGGCAAGGGCTCCGGCTACGGCAAGGGTGGCGACCGCGCTGCCGCCTCCAAGGCCCACGGCCAAGACTACTGGGGCAAGTCCGGTTCCGACTGGGACGCCTGGGGCCGCGATCAGGACTACTCTGAGGACGTGAGCTACGACCGCACCACTGCTAAGGCCTACGCCGCCGAGTCTTACGATGAGTGGGACAACGCTGATGATGACAAGTGGGGCGCTCAAGCCTGGGGCAAGGACAGAGATGTCTATGGCGCTTCCTCCTACGGTGCCGTTGCCTCCGCCAAGGATGCTTCCAAGAAGGGCTACGGTGCTGCCGAGCTCTACGGCCAACAGGTCTCCGCCAACGGACAGTCCTACCACCCCGATCCCTACGGCAAGGGCGGCTATGTCACCAAGCACGGTGCTCAGGCCGGTCAATACGGTGCCGCCTCCGGAAAGGGCAGCGACAGCATGGTCTGGCAGGGAGCTTCCGCCGCCAAGCAGGCCGCCGCTGGTGCTTACGACAACGACGAGTGGGCCAAGCAAGCTTACGGCTCCGACTACGACTCCAGATGGGGCAAATCTTACGATTCCGTCTCTGCCAAGTCTTACGACAACGAGAGCTACGCCAGAGCCGTCCAGGCCGATGACGACCAGTGGGCTGAGGATTACGACAGATACGACTCCAGAGATGCTGGTGCTCAGGGACGTGGTGCCTCCAAGTGGGGCAAGGACGCCGACAAGACCGTCAAGGGCCACGCTCACCCCGGCTACCACGGCACCTCCGTGACCTCCAAGAAGGGCGCTGAGTACGATATCGCCTCCGAGGCTGGCCAGGCTGGCTACTGGGGCAAGTCCGGCTCCGACTGGGATGCCTATGGCCGCGACCAAGATCTCTCCATCAAGGAATCTTACGACCGCACCTGGGCCAAGTCCTACGATGCCGAGTCTTATGACGAATGGGACAACAAGGATGACGACAAATGGGGAGCCCAGGCTTGGGGCAAGGACCGCGATGTCTACGGTGCCTCTTCCTTCGGTAAGGCCGCCTCCGCTGGTGACTACGACATGTACGGAAGATCCAACGCTGCTGCCGGCGCCGCCTCCGCCTCCAAACACGGATCCGTCCACCCAGTTGGCTACGGCAAACACGGATATGGAAAATCCTACTCTACCGCTCAGGCCGCTCAGGCTGCCTCCTCCAAGCAGGGATACGGAAGCCACAGCGATGCCCAGGCCGACCGCAACCACGCCGCCGCCCGTTCCGGCTACGATAACGACGAGTGGGCCAAGCAGGCCTATGGCAGCGACTTCGACAGCAGATGGGGCAAGTCCTACGACTCCGTCGCCGCCAAATCCTACGACGACGAGCAATACGCCCGCAAGGTCCAGGCTGACGACGACCAGTGGGCCGAGGACTACGACCGCTACGACAGCCGCGATGCCGACAGATACGGCCAGGCCGCCTCCGCCGCCCTCCGCCAGCCCGGCAAGGTCCAGTACCAAGTCAGCTACCCCAAGCCTCAGCCTAGACACCAAGCCTGGTGA
>Pacific_70_G3PA.UW32_TRINITY_DN17505_c0_g1_i2
ATGAAAACTTTCGCTTTCGCTCTCCTCGTCGCTTCCATTAGCGCCAACCCCGGCTATGGTTCTTACCACCAGCCCAAGCCTGTTGTCACCGTCACTAAGAAGCCTGGCTTCTCTCAGTCCGGTGCCTCCAAGGGCTACGGCCAGCAGGCCGAGAAGAGATCTGCCTCTGACTTCGATGCTTATGGCAGAGATCAAGACCTCTCCATTGAGGAATCCTATGGCCGCACCAACGCCAAGTCTTACGCCGCCGAGTCCTACGACGAGTGGGACAACACCGACGACGACAAGTGGGGCGCTCAGGCCTGGGGCCAGGACCGTGATGTCTACGGTGCTTCCTCTTATGGCAAGCAAGCCTCCTCTGGCGACTACGACAAGTACGGCAAGAAGGCCGCTGCTGCTGGTACCAAGTGGGGTGACCTCAAGGGAGGCAAGGGAGAAGTCGATGCCTATGGCAAGCAATCCCAGGCTGCTGGTGCCTCCGCCGTCTGGCAGGGTGCCTCCGCCGGCTACGGCGCTGCCCGTGGTGGCTACGACAACGATGTCTGGGCCAAGCAGGCCTACGGCTCTGACTACGACTCCAGATGGGGCAAGTCTTATGACTCCGTTGAGGCTAAGAGCTACGACAACGAGAACTACGCTAGACGCGTCCGTGCCGACGATGACCAGTGGGCTGAGGACTACGACAGATACGACGCTGGTGAGGGTGATGCCTACGGCCGTGCCGCTTCCGAGAAGTCATGGGGCAAGGGCTCCGGCTACGGCAAGGGTGGCGACCGCGCTGCCGCCTCCAAGGCCCACGGCCAAGACTACTGGGGCAAGTCCGGTTCCGACTGGGACGCCTGGGGCCGCGATCAGGACTACTCTGAGGACGTGAGCTACGACCGCACCACTGCTAAGGCCTACGCCGCCGAGTCTTACGATGAGTGGGACAACGCTGATGATGACAAGTGGGGCGCTCAAGCCTGGGGCAAGGACAGAGATGTCTATGGCGCTTCCTCCTACGGTGCCGTTGCCTCCGCCAAGGATGCTTCCAAGAAGGGCTACGGTGCTGCCGAGCTCTACGGCCAACAGGTCTCCGCCAACGGACAGTCCTACCACCCCGATCCCTACGGCAAGGGCGGCTATGTCACCAAGCACGGTGCTCAGCAGTCTCAATACGGTGCCGCCTCCGGCAAGGGCAGCGACAGCATGGTCTGGCAGGGAGCTTCCGCCGCCAAGCAGGCCGCCGCTGGTGCTTACGACAACGACGAGTGGGCCAAGCAAGCTTACGGCTCCGACTACGACTCCAGATGGGGCAAATCTTACGATTCCGTCTCTGCCAAGTCTTACGACAACGAGAGCTACGCCAGAGCCGTCCAGGCCGATGACGACCAGTGGGCTGAGGATTACGACAGATACGACTCCAGAGATGCTGGTGCTCAGGGACGTGGTGCCTCCAAGTGGGGCAAGGACGCCGACAAGACCGTCAAGGGCCACGCTCACCCCGGCTACCACGGCACCTCCGTGACCTCCAAGAAGGGCGCTGAGTACGATATCGCCTCCGAGGCTGGCCAGGCTGGCTACTGGGGCAAGTCCGGCTCCGACTGGGATGCCTATGGCCGCGACCAAGATCTCTCCATCAAGGAATCTTACGACCGCACCTGGGCCAAGTCCTACGATGCCGAGTCTTATGACGAATGGGACAACAAGGATGACGACAAATGGGGAGCCCAGGCTTGGGGCAAGGACCGCGATGTCTACGGTGCCTCTTCCTTCGGTAAGGCCGCCTCCGCTGGTGACTACGACATGTACGGAAGATCCAACGCTGCTGCCGGCGCCGCCTCCGCCTCCAAACACGGATCCGTCCACCCAGTTGGCTACGGCAAACACGGATATGGAAAATCCTACTCTACCGCTCAGGCCGCTCAGGCTGCCTCCTCCAAGCAGGGATACGGAAGCCACAGCGATGCCCAGGCCGACCGCAACCACGCCGCCGCCCGTTCCGGCTACGATAACGACGAGTGGGCCAAGCAGGCCTATGGCAGCGACTTCGACAGCAGATGGGGCAAGTCCTACGACTCCGTCGCCGCCAAATCCTACGACGACGAGCAATACGCCCGCAAGGTCCAGGCTGACGACGACCAGTGGGCCGAGGACTACGACCGCTACGACAGCCGCGATGCCGACAGATACGGCCAGGCCGCCTCCGCCGCCCTCCGCCAGCCCGGCAAGGTCCAGTACCAAGTCAGCTACCCCAAGCCTCAGCCTAGACACCAAGCCTGGTGA
>Pacific_71_G3PA.UW42_TRINITY_DN66051_c0_g1_i9
ATGAAATCTTTCGCCTTCGCAGCTGCTCTCATCGCCGCTGTCAACGCCGTCGACATCGAGTCCGTCGGCTACGGTCACGGTCACGGGTACGGCTCTCACACCTACCCCAGCTACAGCCACAGCTCCACGCCCGCCAACACCAAGCAGGCCGCCTCCGCCGCCTACGGCGCTGACGCCAGCAAGGCCTCCGCTTCCGACTGGGACGCCTGGGGCAGAGACCAGGACCTCGATATCTCCGAGTCCTACGGCAAGACCAACGCCAAGTCCTACGCCGCCGAGTCCTACGACGAATGGGACAACAAGGATGACGACAAGTGGGGCGCTCAAGCCTGGGGCAAGGACAGAGATGTCTACGGAGCCTCCTCCTACGGCAAGGCCGCCTCCGCCGCCGACTACGACCAGCAGGCCTACGGTGGCCAGAAGGGCTACGGTGGCCACGGCCACAACGGCGCCGGCTACGGTGGCCAGAGCGCCCAGAAGTGGGACGGTGCCTCCGCCTCCTACGGCGCCGCCAAGGGTGGCTACGACAACGATGTCTGGGCCAAGCAGGCTTACGGATCTGACTACGACTCCAGATGGGGCAAGTCTTACGACTCCGTCGACGCCAAGTCCTACGACGGCGAGTGGTACGCCAGATCAGTGCAGGCCGATGACGACCAGTGGGCCGAGGACTACGACAGATACGACTCTGGCGACGCCGACTCCTACGGACGTGCTGCCTCCAAGGCATCATGGACCGGTGACGCTCACCACAAGAACGGTGGCGACTGGAAATCCGCCTCCAAGGCCAACGGCGCTGGCTACTGGGGCAAATCCGGCTCCGACTGGGACGCCTGGGGTCGCGATCAGGACTACAAGGAGGATGTCTCCTACGACAAGGTGCAGGCCAAGGCCTACTCCGCCGAGTCCTACGACGAGTGGGACAACCAGGACAACGACAAGTGGGGCGCCCAGGCTTGGGGCAAGGACAGAGACGTCTATGGCGCCTCCTCCTACGGCAAGGCCGCGTCCGCCCAGGACTGGCAGGGTGCCGGCTACGGCGGCAAGCAGGGATACGGCGGCGCCAAGTCCTACGGCTCCAAGGGCCACGGCTACGGCCACGGCGCCCACGGCTCCAAGCACTACGGTGGCCACCAGGCCGGCTACGGTCAGGCCACCAAGGACTGGCAGGGCGCCTCCGCCTCCCGCCAGGCTGCCGCCGGTGCCTACGACAACGACGAGTGGGCCAAGCAAGCTTACGGCTCCGACTACGACTCCAGATGGGGCAAGTCCTACGACTCCGTCTCCGCCAAGTCCTACGACAACGAGAGCTACGCCCGTAGCGTTCAGGCCGATGACGACCAGTGGGCTGAGGACTACGACAGATACGACGCCCGTGACGCCGCCTCCCGCGGTGCCGCCGCCTCCAGATGGGGCGAGGAGAACGACCAGAAGTACGGCTCCCACGGACACGGCTACGGCAAGGGTGGCTATGGTGGCCACTCCTACGGTACCCGCTACGGTGCCGAGCACGACGCCGCTTCCCGCGCCGCTGACGCCAACTACGGTGGCAGATCCGGCTCCGACTGGGACGCCTGGGGCAGAGACCAGGACTTGAGCATCAAGGAGTCTTACGACCGCACCTGGGCCAAGTCCTACGACGCCGAGTCCTATGACGAATGGGACAACAAGGACGACGACAAGTGGGGCGCCCAGGCTTGGGGCAAGGACCGCGATGCGTACGGTGCCTCCTCCCAGGGCTACGCCGCCTCCCAGGGCGACTGGAACGGCTACGGCAAGCAGGGTGCTTACGGCAAATCCTACGGTGGACACAAGTCCGGCCACGGCGCCGGGTACGGCCACGGCCACGGCCACGGCAAGTCCTACGGCGGCAAGGCCGCTTACGGCTCCGCTGCCTACGGCGCCGAGGACGACCGCGACGCCTCCAAGGCGCACGCCGCCCAGCGATCCGGCTACGACAACGACGAGTGGGCCAAGCAGGCCTACGGCTCCGACTACGACACCAGATGGGGCAAGTCCTACGACTCCGTCGCTGCCAAATCCTACGACGACGAGCAATACGCGCGCAAGATCTGGGCTGATGACGACCAGTGGGCCGAGGACTACGATCGTTACGACACCAAGAACGCCGACTCCTACAAGAAGGCTGCTTCCGCCAACAGCAAGTACGGTGCCTCCGACAAGACCACCGTCACCCCCGTCACCGTCTCTTACAAGAACCACGGATACGGCCACGGATCCCACGGACACGGCGGCTACGGTTCCTCCAACGGCTACGGCAAATGGTGA
>Pacific_72_G3PA.UW43_TRINITY_DN138557_c0_g1_i4_rc
ATGAAAACTTTCGCTTTCGCTCTCCTCGTCGCTACCATCAGCGCTAACCCCGGCTACTACCAGCCCAAGCCTGTTGTCACCGTCACTAAGAAGCCTGGCTTCTCTCAGTCCGGTGCCTCCAAGGGCTACGGCCAGCAGGCCGAGAAGAGATCTGCCTCTGACTTCGATGCTTATGGCAGAGATCAAGACCTCTCCATTGAGGAATCCTATGGCCGCACCAACGCCAAGTCTTACGCCGCCGAGTCCTACGACGAGTGGGACAACACCGACGACGACAAGTGGGGCGCTCAGGCCTGGGGCCAGGACCGTGATGTCTACGGTGCTTCCTCTTATGGCAAGCAAGCCTCCTCTGGCGACTACGACAAGTACGGCAAGAAGGCCGCTGCTGCTGGTACCAAGTGGGGTGACCTCAAGGGAGGCAAGGGAGAAGTCGATGCCTATGGCAAGCAATCCCACGCTGCTGGTGCCTCCGCCGTCTGGCAGGGTGCCTCCGCCGGCTACGGCGCTGCCCGTGGTGGCTACGACAACGATGTCTGGGCCAAGCAGGCCTACGGCTCTGACTACGACTCCAGATGGGGCAAGTCTTATGACTCCGTTGAGGCTAAGAGCTACGACAACGAGAACTACGCTAGACGCGTCCGTGCCGACGATGACCAGTGGGCTGAGGACTACGACAGATACGACGCTGGTGAGGGTGATGCCTACGGCCGTGCCGCTTCCGAGAAGTCATGGGGCAAGGGCTCCGGCTACGGCAAGGGTGGCGACCGCGCTGCCGCCTCCAAGGCCCACGGCCAAGACTACTGGGGCAAGTCCGGTTCCGACTGGGACGCCTGGGGCCGCGATCAGGACTACTCTGAGGACGTGAGCTACGACCGCACCACTGCTAAGGCCTACGCCGCCGAGTCTTACGATGAGTGGGACAACGCTGATGATGACAAGTGGGGCGCTCAAGCCTGGGGCAAGGACAGAGATGTCTATGGCGCTTCCTCCTACGGTGCCGTTGCCTCCGCCAAGGATGCTTCCAAGAAGGGCTACGGTGCTGCCGAGCTCTACGGCCAACAGGTCTCCGCCAACGGACAGTCCTACCACCCCGATCCCTACGGCAAGGGCGGCTATGTCACCAAGCACGGTGCTCAGGCCGGTCAATACGGTGCCGCCTCCGGAAAGGGCAGCGACAGCATGGTCTGGCAGGGAGCTTCCGCCGCCAAGCAGGCCGCCGCTGGTGCTTACGACAACGACGAGTGGGCCAAGCAAGCTTACGGCTCCGACTACGACTCCAGATGGGGCAAATCTTACGATTCCGTCTCTGCCAAGTCTTACGACAACGAGAGCTACGCCAGAGCCGTCCAGGCCGATGACGACCAGTGGGCTGAGGATTACGACAGATACGACTCCAGAGATGCTGGTGCTCAGGGACGTGGTGCCTCCAAGTGGGGCAAGGACGCCGACAAGACCGTCAAGGGCCACGCTCACCCCGGCTACCACGGCACCTCCGTGACCTCCAAGAAGGGCGCTGAGTACGATATCGCCTCCGAGGCTGGCCAGGCTGGCTACTGGGGCAAGTCCGGCTCCGACTGGGATGCCTATGGCCGCGACCAAGATCTCTCCATCAAGGAATCTTACGACCGCACCTGGGCCAAGTCCTACGATGCCGAGTCTTATGACGAATGGGACAACAAGGATGACGACAAATGGGGAGCCCAGGCTTGGGGCAAGGACCGCGATGTCTACGGTGCCTCTTCCTTCGGTAAGGCCGCCTCCGCTGGTGACTACGACATGTACGGAAGATCCAACGCTGCTGCCGGCGCCGCCTCCGCCTCCAAACACGGATCCGTCCACCCAGTTGGCTACGGCAAACACGGATATGGAAAATCCTACTCTACCGCTCAGGCCGCTCAGGCTGCCTCCTCCAAGCAGGGATACGGAAGCCACAGCGATGCCCAGGCCTCCCGCAACCACGCCGCCGCCCGTTCCGGCTACGATAACGACGAGTGGGCCAAGCAGGCCTATGGCAGCGACTTCGACAGCAGATGGGGCAAGTCCTACGACTCCGTCGCCGCCAAATCCTACGACGACGAGCAATACGCCCGCAAGGTCCAGGCTGACGACGACCAGTGGGCCGAGGACTACGACCGCTACGACAGCCGCGATGCCGACAGATACGGCCAGGCCGCCTCCGCCGCCCTCCGCCAGCCCGGCAAGGTCCAGTACCAAGTCAGCTACCCCAAGCCTCAGCCTAGACACCAAGCCTGGTGA
>Pacific_73_G3PA.UW47_TRINITY_DN16882_c0_g2_i6
ATGAAAACTTTCGCTTTCGCTCTCCTCGTCGCTACCATCAGCGCTAACCCCGGCTACTACCAGCCCAAGCCTGTTGTCACCGTCACTAAGAAGCCTGGCTTCTCTCAGTCCGGTGCCTCCAAGGGCTACGGCCAGCAGGCCGAGAAGAGATCTGCCTCTGACTTCGATGCTTATGGCAGAGATCAAGACCTCTCCATTGAGGAATCCTATGGCCGCACCAACGCCAAGTCTTACGCCGCCGAGTCCTACGACGAGTGGGACAACACCGACGACGACAAGTGGGGCGCTCAGGCCTGGGGCCAGGACCGTGATGTCTACGGTGCTTCCTCTTATGGCAAGCAAGCCTCCTCTGGCGACTACGACAAGTACGGCAAGAAGGCCGCTGCTGCTGGTACCAAGTGGGGTGACCTCAAGGGAGGCAAGGGAGAAGTCGATGCCTATGGCAAGCAATCCCACGCTGCTGGTGCCTCCGCCGTCTGGCAGGGTGCCTCCGCCGGCTACGGCGCTGCCCGTGGTGGCTACGACAACGATGTCTGGGCCAAGCAGGCCTACGGCTCTGACTACGACTCCAGATGGGGCAAGTCTTATGACTCCGTTGAGGCTAAGAGCTACGACAACGAGAACTACGCTAGACGCGTCCGTGCCGACGATGACCAGTGGGCTGAGGACTACGACAGATACGACGCTGGTGAGGGTGATGCCTACGGCCGTGCCGCTTCCGAGAAGTCATGGGGCAAGGGCTCCGGCTACGGCAAGGGTGGCGACCGCGCTGCCGCCTCCAAGGCCCACGGCCAAGACTACTGGGGCAAGTCCGGTTCCGACTGGGACGCCTGGGGCCGCGATCAGGACTACTCTGAGGACGTGAGCTACGACCGCACCACTGCTAAGGCCTACGCCGCCGAGTCTTACGATGAGTGGGACAACGCTGATGATGACAAGTGGGGCGCTCAAGCCTGGGGCAAGGACAGAGATGTCTATGGCGCTTCCTCCTACGGTGCCGTTGCCTCCGCCAAGGATGCTTCCAAGAAGGGCTACGGTGCTGCTGAGCTCTACGGCCAGCAGGTCTCCGCCAACGGACAGTCCTACCACCCCGATCCCTACGGCAAGGGCGGCTATGTCACCAAGCACGGTGCTCAGGCCGGTCAATACGGTGCCGCCTCCGGAAAGGGCAGCGACAGCATGGTCTGGCAGGGAGCTTCCGCCGCCAAGCAGGCCGCCGCTGGTGCTTACGACAACGACGAGTGGGCCAAGCAAGCTTACGGCTCCGACTACGACTCCAGATGGGGCAAATCTTACGATTCCGTCTCTGCCAAGTCTTACGACAACGAGAGCTACGCCAGAGCCGTCCAGGCCGATGACGACCAGTGGGCTGAGGATTACGACAGATACGACTCCAGAGATGCTGGTGCTCAGGGACGTGGTGCCTCCAAGTGGGGCAAGGACGCCGACAAGACCGTCAAGGGCCACGCTCACCCCGGCTACCACGGCACCTCCGTGACCTCCAAGAAGGGCGCTGAGTACGATATCGCCTCCGAGGCTGGCCAGGCTGGCTACTGGGGCAAGTCCGGCTCCGACTGGGATGCCTATGGCCGCGACCAAGATCTCTCCATCAAGGAATCTTACGACCGCACCTGGGCCAAGTCCTACGATGCCGAGTCTTATGACGAATGGGACAACAAGGATGACGACAAATGGGGAGCCCAGGCTTGGGGCAAGGACCGCGATGTCTACGGTGCCTCTTCCTTCGGTAAGGCCGCCTCCGCTGGTGACTACGACATGTACGGAAGATCCAACGCTGCTGCCGGCGCCGCCTCCGCCTCCAAACACGGATCCGTCCACCCAGTTGGCTACGGCAAACACGGATATGGAAAATCCTACTCTACCGCTCAGGCCGCTCAGGCTGCCTCCTCCAAGCAGGGATACGGAAGCCACAGCGATGCCCAGGCCTCCCGCAACCACGCCGCCGCCCGTTCCGGCTACGATAACGACGAGTGGGCCAAGCAGGCCTATGGCAGCGACTTCGACAGCAGATGGGGCAAGTCCTACGACTCCGTCGCCGCCAAATCCTACGACGACGAGCAATACGCCCGCAAGGTCCAGGCTGACGACGACCAGTGGGCCGAGGACTACGACCGCTACGACAGCCGCGATGCCGACAGATACGGCCAGGCCGCCTCCGCCGCCCTCCGCCAGCCCGGCAAGGTCCAGTACCAAGTCAGCTACCCCAAGCCTCAGCCTAGACACCAAGCCTGGTGA
>Pacific_74_G3PA.UW49_TRINITY_DN37817_c0_g1_i1_rc
ATGAAATCCTTCGCTTTCGCTTTACTCGTTGCGTCCATCGACGCCTCAAGCAGATATGGCGGCCACGGCCACCAGCAGTCTTACCACGCCCCCGCCCCCAAGGTCACTGTCACCAAGACCCCCGGCTACGCCGCCCAGGGTGCCTCCAAGCAGAACCGTCAGGCCGCCGAGCAGAGATCCGCCTCTGACTTCGATGCCTATGGCAGAGATCAGGACCTCTCCATCGAGGAGTCCTATGGCCGCACCAACGCCAAGTCTTACGCCGCTGAGTCCTACGACGAGTGGGATAACACCGACGACGACAAATGGGGCGCACAGGCCTGGGGCCAGGACCGTGATGTCTACGGTGCCTCCTCCTACGGTAAGGCCGCCTCCTCCGGCGACTACGACCAGTACGCTAAAGCCGGTAAGGCTCAGCAGTCCGCTCACGCCGCCGGTCACGGTGCCGCCGCTTCCCAGTACGCCAAGGGCCAGTACGGTGCCTCCGCCGGTCAGGTCTGGAAGGGTGCCTCCGCAGGCTACGGTGCCGCCCAGGGTGGCTACGACAACGATGTCTGGGCCAAGCAGGCTTACGGCTCCGACTACGACTCCAGATGGGGCAAGTCTTACGACTCCGTTGAGGCCAAGTCCTACGACAACGAGAACTACGCCAAGCGCGTGAGAGCCGACGACGATCAGTGGGCTGAGGACTACGACAGATACGATGCCGGTGAGGGCGACGCCTACGGTAAGGCCGCCTCTGCTTCCGAATGGGGACAGCAGAAGGGCTACGGCAAGGGCAAGGGTGGAGACCGCTCCGCCGCCTCCAAGGCTTACGGCCAGGACTACTGGGGTAAGTCCGGCTCCGACTGGGACGCCTGGGGAAGAGATCAGGACTACGCTGAGGATATCTCCTACGACCGCACCACCGCTAAGGCATACGCCGCCGAGTCCTACGATGAATGGGACAACGCCGACGATGACAAGTGGGGCGCACAGGCCTGGGGTAAGGACAGAGACGTCTATGGCGCTTCCTCCTACGGTGCCGTCGCCTCCGCTAAGGACGCTTCCAAGAAGGGCTACGGTGCATCCGCTGCTCAGGGCTCCCAGTACGGTGCTCACCAGACCACCAAGCACGGCGGTCACGGTGGATACGGTAAACACGGACACGGAATCTCCAGCAAATCCCAGCAGTACGGACAGCAGTCCTCCGCTGCCGGATACGGCCAGGACCAGATGGTCTGGAAGGGTGCTTCCGCCACCAAGCAGGCCGCCGCTGGCGCCTACGACAACGACGAGTGGGCCAAGCAGGCTTACGGCTCCGACTACGACTCCAGATGGGGCAAGTCCTACGACTCTGTCTCCGCCAAGTCTTACGATAACGAGAGCTACGCCAGAGCCGTCCAGGCCGATGACGATCAGTGGGCTGAGGACTACGATAGATACGACACCAAGGACGCCGGTCAGTACGGTCAGGCTGCTTCCAAGTGGGGCAAGGACGCCGACTCCGTCTCCCGCGGCTACGGTCACGGCTACGGCAAGTCCGCCTCCCTCACCAAGCAGGGTGGTGCCACTTACGATGCCGCCTCCGAGGCTGGCAACGCCGGCTACTGGGGCAAGTCCGGTTCCGACTGGGATGCCTATGGTCGCGATCAGGATCTCTCCATCAAGGAGTCTTACGACCGCACCTGGGCCAAGTCCTACGACGCCGAGTCCTACGATGAATGGGACAACAAGGACGACGATAAGTGGGGAGCCCAGGCATGGGGCAAGGACCGCGATGTGTACGGTGCCTCTTCCTACGGCAAGCAGGCCTCCGCTGGAGACTACGACGCCTATGGCAGAGCCGGTCAAGCTCAGGCCTCCTAGTACGGATCCGTCCAGGGCAAGACTCTCGGTGGATACGGCAAATCCAAGGGCTACGGTTAACAGTACGGCGCCCAGGCTTCCGCCGCCCGCCAGGGTTACGGCCAGCACCAGGACGCTCAGGCTTCCAAGGACCACGCCGCCGCCAAATCCGGCTACGATAACGACGAATGGGCCAAGCAGGCCTATGGCAGCGACTTCGACAGCAGATGGGGCAAGTCTTACGACTCCGTCGCCGCCAAATCCTACGACGACGAGCAATACGCCCGCAAGGTCCAGGCTGACGACGACCAGTGGGCCGAGGACTACGACCGCTACGACAGCCGCGATGCCGACAGATACGGCCAGGCCGCCTCCGCCGCCGTCAGCCAGCCAGGCAAGGTCCAGTACAACGTCAGCTACCCCAAGCCCGCTCCCAAATACCAGGGCTGGTGA
>Pacific_75_G3PA.UW53_TRINITY_DN80472_c1_g2_i2
ATGAAAACTTTCGCTTTCGCTCTCCTCGTCGCTACCATCAGCGCTAACCCCGGCTACTACCAGCCCAAGCCTGTTGTCACCGTCACTAAGAAGCCTGGCTTCTCTCAGTCCGGTGCCTCCAAGGGCTACGGCCAGCAGGCCGAGAAGAGATCTGCCTCTGACTTCGATGCTTATGGCAGAGATCAAGACCTCTCCATTGAGGAATCCTATGGCCGCACCAACGCCAAGTCTTACGCCGCCGAGTCCTACGACGAGTGGGACAACACCGACGACGACAAGTGGGGCGCTCAGGCCTGGGGCCAGGACCGTGATGTCTACGGTGCTTCCTCTTATGGCAAGCAAGCCTCCTCTGGCGACTACGACAAGTACGGCAAGAAGGCCGCTGCTGCTGGTACCAAGTGGGGTGACCTCAAGGGAGGCAAGGGAGAAGTCGATGCCTATGGCAAGCAATCCCAGGCTGCTGGTGCCTCCGCCGTCTGGCAGGGTGCCTCCGCCGGCTACGGCGCTGCCCGTGGTGGCTACGACAACGATGTCTGGGCCAAGCAGGCCTACGGCTCTGACTACGACTCCAGATGGGGCAAGTCTTATGACTCCGTTGAGGCTAAGAGCTACGACAACGAGAACTACGCTAGACGCGTCCGTGCCGACGATGACCAGTGGGCTGAGGACTACGACAGATACGACGCTGGTGAGGGTGATGCCTACGGCCGTGCCGCTTCCGAGAAGTCATGGGGCAAGGGCTCCGGCTACGGCAAGGGTGGCGACCGCGCTGCCGCCTCCAAGGCCCACGGCCAAGACTACTGGGGCAAGTCCGGTTCCGACTGGGACGCCTGGGGCCGCGATCAGGACTACTCTGAGGACGTGAGCTACGACCGCACCACTGCTAAGGCCTACGCCGCTGAGTCTTACGATGAGTGGGACAACGCTGATGATGACAAGTGGGGCGCTCAAGCCTGGGGCAAGGACAGAGATGTCTATGGCGCTTCCTCCTACGGTGCCGTTGCCTCCGCCAAGGATGCTTCCAAGAAGGGCTACGGTGCTGCCGAGCTCTACGGCCAACAGGTCTCCGCCAACGGACAGTCCTACCACCCCGATCCCTACGGCAAGGGCGGCTATGTCACCAAGCACGGTGCTCAGGCCGGTCAATACGGTGCCGCCTCCGGAAAGGGCAGCGACAGCATGGTCTGGCAGGGAGCTTCCGCCGCCAAGCAGGCCGCCGCTGGTGCTTACGACAACGACGAGTGGGCCAAGCAAGCTTACGGCTCCGACTACGACTCCAGATGGGGCAAATCTTACGATTCCGTCTCTGCCAAGTCTTACGACAACGAGAGCTACGCCAGAGCCGTCCAGGCCGATGACGACCAGTGGGCTGAGGATTACGACAGATACGACTCCAGAGATGCTGGTGCTCAGGGACGTGGTGCCTCCAAGTGGGGCAAGGACGCCGACAAGACCGTCAAGGGCCACGCTCACCCCGGCTACCACGGCAGCTCCGTGACCTCCAAGAAGGGCGCTGAGTACGATATCGCCTCCGAGGCTGGCCAGGCTGGCTACTGGGGCAAGTCCGGCTCCGACTGGGATGCCTATGGCCGCGACCAAGATCTCTCCATCAAGGAATCTTACGACCGCACCTGGGCCAAGTCCTACGATGCCGAGTCTTATGACGAATGGGACAACAAGGATGACGACAAATGGGGAGCCCAGGCTTGGGGCAAGGACCGCGATGTCTACGGTGCCTCTTCCTTCGGTAAGGCCGCCTCCGCTGGTGACTACGACATGTACGGAAGATCCAACGCTGCTGCCGGCGCCGCCTCCGCCTCCAAACACGGATCCGTCCACCCAGTTGGCTACGGCAAACACGGATATGGAAAATCCTACTCTACCGCTCAGGCCGCTCAGGCTGCCTCCTCCAAGCAGGGATACGGAAGCCACAGCGATGCCCAGGCCTCCCGCAACCACGCCGCCGCCCGTTCCGGCTACGATAACGACGAGTGGGCCAAGCAGGCCTATGGCAGCGACTTCGACAGCAGATGGGGCAAGTCCTACGACTCCGTCGCCGCCAAATCCTACGACGACGAGCAATACGCCCGCAAGGTCCAGGCTGACGACGACCAGTGGGCCGAGGACTACGACCGCTACGACAGCCGCGATGCCGACAGATACGGCCAGGCCGCCTCCGCCGCCCTCCGCCAGCCCGGCAAGGTCCAGTACCAAGTCAGCTACCCCAAGCCTCAGCCTAGACACCAAGCCTGGTGA
>Pacific_76_G3PA.UW5_TRINITY_DN1972_c0_g2_i4
ATGAAAACTTTCGCTTTCGCTCTCCTCGTCGCTACCATCAGCGCTAACCCCGGCTACTACCAGCCCAAGCCTGTTGTCACCGTCACTAAGAAGCCTGGCTTCTCTCAGTCCGGTGCCTCCAAGGGCTACGGCCAGCAGGCCGAGAAGAGATCTGCCTCTGACTTCGATGCTTATGGCAGAGATCAAGACCTCTCCATTGAGGAATCCTATGGCCGCACCAACGCCAAGTCTTACGCCGCCGAGTCCTACGACGAGTGGGACAACACCGACGACGACAAGTGGGGCGCTCAGGCCTGGGGCCAGGACCGTGATGTCTACGGTGCTTCCTCTTATGGCAAGCAAGCCTCCTCTGGCGACTACGACAAGTACGGCAAGAAGGCCGCTGCTGCTGGTACCAAGTGGGGTGACCTCAAGGGAGGCAAGGGAGAAGTCGATGCCTATGGCAAGCAATCCCACGCTGCTGGTGCCTCCGCCGTCTGGCAGGGTGCCTCCGCCGGCTACGGCGCTGCCCGTGGTGGCTACGACAACGATGTCTGGGCCAAGCAGGCCTACGGCTCTGACTACGACTCCAGATGGGGCAAGTCTTATGACTCCGTTGAGGCTAAGAGCTACGACAACGAGAACTACGCTAGACGCGTCCGTGCCGACGATGACCAGTGGGCTGAGGACTACGACAGATACGACGCTGGTGAGGGTGATGCCTACGGCCGTGCCGCTTCCGAGAAGTCATGGGGCAAGGGCTCCGGCTACGGCAAGGGTGGCGACCGCGCTGCCGCCTCCAAGGCCCACGGCCAAGACTACTGGGGCAAGTCCGGTTCCGACTGGGACGCCTGGGGCCGCGATCAGGACTACTCTGAGGACGTGAGCTACGACCGCACCACTGCTAAGGCCTACGCCGCCGAGTCTTACGATGAGTGGGACAACGCTGATGATGACAAGTGGGGCGCTCAAGCCTGGGGCAAGGACAGAGATGTCTATGGCGCTTCCTCCTACGGTGCCGTTGCCTCCGCCAAGGATGCTTCCAAGAAGGGCTACGGTGCTGCCGAGCTCTACGGCCAACAGGTCTCCGCCAACGGACAGTCCTACCACCCCGATCCCTACGGCAAGGGCGGCTATGTCACCAAGCACGGTGCTCAGCAGTCTCAATACGGTGCCGCCTCCGGCAAGGGCAGCGACAGCATGGTCTGGCAGGGAGCTTCCGCCGCCAAGCAGGCCGCCGCTGGTGCTTACGACAACGACGAGTGGGCCAAGCAAGCTTACGGCTCCGACTACGACTCCAGATGGGGCAAGTCTTACGATTCCGTCTCTGCCAAGTCTTACGACAACGAGAGCTACGCCAGAGCCGTCCAGGCCGATGACGACCAGTGGGCTGAGGATTACGACAGATACGACTCCAGAGATGCTGGTGCTCAGGGACGTGGTGCCTCCAAGTGGGGCAAGGACGCCGACAAGACCGTCAAGGGCCACGCTCACCCCGGCTACCACGGCACCTCCGTGACCTCCAAGAAGGGCGCTGAGTACGATATCGCCTCCGAGGCTGGCCAGGCTGGCTACTGGGGCAAGTCCGGCTCCGACTGGGATGCCTATGGCCGCGACCAAGATCTCTCCATCAAGGAATCTTACGACCGCACCTGGGCCAAGTCCTACGATGCCGAGTCTTATGACGAATGGGACAACAAGGATGACGACAAATGGGGAGCCCAGGCTTGGGGCAAGGACCGCGATGTCTACGGTGCCTCTTCCTTCGGTAAGGCCGCCTCCGCTGGTGACTACGACATGTACGGAAGATCCAACGCTGCTGCCGGCGCCGCCTCCGCCTCCAAACACGGATCCGTCCACCCAGTTGGCTACGGCAAACACGGATATGGAAAATCCTACTCTACCGCTCAGGCCGCTCAGGCTGCCTCCTCCAAGCAGGGATACGGAAGCCACAGCGATGCCCAGGCCTCCCGCAACCACGCCGCCGCCCGTTCCGGCTACGATAACGACGAGTGGGCCAAGCAGGCCTATGGCAGCGACTTCGACAGCAGATGGGGCAAGTCCTACGACTCCGTCGCCGCCAAATCCTACGACGACGAGCAATACGCCCGCAAGGTCCAGGCTGACGACGACCAGTGGGCCGAGGACTACGACCGCTACGACAGCCGCGATGCCGACAGATACGGCCAGGCCGCCTCCGCCGCCCTCCGCCAGCCCGGCAAGGTCCAGTACCAAGTCAGCTACCCCAAGCCTCAGCCTAGACACCAAGCCTGGTGA
>Pacific_77_G3PA.UW63_TRINITY_DN6510_c0_g1_i5
ATGAAATCCTTCGCTTTCGCTTTACTCGTTGCGTCCATCGACGCCTCAAGCAGATATGGCGGCCACGGCCACCAGCAGTCTTACCACGCCCCCGCCCCCAAGGTCACTGTCACCAAGACCCCCGGCTACGCCGCCCAGGGTGCCTCCAAGCAGAACCGTCAGGCCGCCGAGCAGAGATCCGCCTCTGACTTCGATGCCTATGGCAGAGATCAGGACCTCTCCATCGAGGAGTCCTATGGCCGCACCAACGCCAAGTCTTACGCCGCTGAGTCCTACGACGAGTGGGATAACACCGACGACGACAAATGGGGCGCACAGGCCTGGGGCCAGGACCGTGATGTCTACGGTGCCTCCTCCTACGGTAAGGCCGCCTCCTCCGGCGACTACGACCAGTACGCTAAAGCCGGTAAGGCTCAGCAGTCCGCTCACGCCGCCGGTCACGGTGCCGCCGCTTCCCAGTACGCCAAGGGCCAGTACGGTGCCTCCGCCGGTCAGGTCTGGAAGGGTGCCTCCGCAGGCTACGGTGCCGCCCAGGGTGGCTACGACAACGATGTCTGGGCCAAGCAGGCTTACGGCTCCGACTACGACTCCAGATGGGGCAAGTCTTACGACTCCGTTGAGGCCAAGTCCTACGACAACGAGAACTACGCCAAGCGCGTGAGAGCCGACGACGATCAGTGGGCTGAGGACTACGACAGATACGATGCCGGTGAGGGCGACGCCTACGGTAAGGCCGCCTCTGCTTCCGAATGGGGACAGCAGAAGGGCTACGGCAAGGGCAAGGGTGGAGACCGCTCCGCCGCCTCCAAGGCTTACGGCCAGGACTACTGGGGTAAGTCCGGCTCCGACTGGGACGCCTGGGGAAGAGATCAGGACTACGCTGAGGATATCTCCTACGACCGCACCACCGCTAAGGCATACGCCGCCGAGTCCTACGATGAATGGGACAACGCCGACGATGACAAGTGGGGCGCACAGGCCTGGGGTAAGGACAGAGACGTCTATGGCGCTTCCTCCTACGGTGCCGTTGCCTCCGCTAAGGACGCTTCCAAGAAGGGCTACGGTGCATCCGCTGCTCAGGGCTCCCAGTACGGTGCTCACCAGACCCTCAAGCACGGCGGTCACGGTGGATACGGTAAACACGGAGTCTCCAGCAAATCCCAGCAGTACGGACAGCAGTCCTCCGCTGCCGGATACGGCCAGGACCAGATGGTCTGGAAGGGTGCTTCCGCCACCAAGCAGGCCGCCGCTGGCGCCTACGACAACGACGAGTGGGCCAAGCAGGCTTACGGCTCCGACTACGACTCCAGATGGGGCAAGTCTTACGATTCCGTCTCTGCCAAGTCTTACGACAACGAGAGCTACGCCAGAGCCGTCCAGGCCGATGACGATCAGTGGGCTGAGGACTACGATAGATACGACACCAAGGACGCCGGTCGCTACGGTCAGGCTGCTTCCAAGTGGGGCAAGGACGCCGACTCCGTCTCCCGCGGCTACGGTCACGGCTACGGCAAGTCCGCCTCCCTCACCAAGCAGGGTGGTGCCACTTACGATGCCGCCTCCGAGGCTGGCAACGCCGGCTACTGGGGCAAGTCCGGTTCCGACTGGGATGCCTATGGTCGCGATCAGGATCTCTCCATCAAGGAGTCTTACGACCGCACCTGGGCCAAGTCCTACGACGCCGAGTCCTACGATGAATGGGACAACAAGGACGACGATAAGTGGGGAGCCCAGGCATGGGGCAAGGACCGCGATGTGTACGGTGCCTCTTCCTACGGCAAGCAGGCCTCCGCTGGAGACTACGACGCCTATGGCAGAGCCGGTAAGGCTCAGGCCTCCAAGTACGGATCCGTCCAGGGCAGCAAGTCTCTCGGTGGATACGGCAAATCTCAGGGCTACGGTGCTCAGTACGGCGCCCAGGCTTCCGCCGCCCAGCAGGGTTACGGCCAGCACCAGGACGCTCAGGCTTCCAAGGACCACGCCGCCGCCAAATCCGGCTACGATAACGACGAATGGGCCAAGCAGGCCTATGGCAGCGACTTCGACAGCAGATGGGGCAAGTCTTACGACTCCGTCGCCGCCAAATCCTACGACGACGAGCAATACGCCCGCAAGGTTCAGGCTGATGACGACCAGTGGGCCGAGGACTACGACCGCTACGACAGCCGCGATGCCGACAGATACGGCCAGGCCGCCTCCGCCGCCGTCAGCCAGCCAGGCAAGGTCCAGTACAACGTCAGCTACCCCAAGCCCGCTCCCAAATACCAGGGCTGGTGA
>Pacific_78_G3PA.UW8_TRINITY_DN1790706_c0_g1_i1_rc
ATGAAAACTTTCGCTTTCGCTCTCCTCGTTGCTTCCATCAACGCCTGGTAGCAGGGATATGGCCACCAGCCATCCTACCACCAGCCCGCTCCCGTCGTCAAGGTCACCAAGAAGCCTGGCTACGGTGCTCAGGGTGCCTCCAAGGGCTACGGCCAGCAGGCCGAAAAGAGATCTGCCTCCGACTTCGATGCCTATGGCAGAGACCAGGACCTCTCCATCGAGGAGTCCTATGGCCGCACCGCCGCCAAGTCCTACGCCGCTGAGTCTTATGACGAGTGGGACAACACCGACGACGACAAGTGGGGCGCTCAGGCCTGGGGTCAGGACCGTGATGTCTACGGTGCCTCCTCCTACGGAAAGGCCGCCTCCTCTGGCGACTACGACCGCTACGGTAAGGCCGGTGCCGCCCAGGGCTCCCAGCACGGTGGCAAGAAGCTCGACTCTGCCCACGCTCAATCTCACTACGGTGCCTCCGCCGGTCAGGTCTGGAAGGGTGCCAGCGCCGGCTACGGTGCCGCCCGTGGTGGCTACGACAACGATGTCTGGGCCAAGCAAGCCTATGGCTCTGACTACGACTCCAGATGGGGCAAGTCTTATGACTCCGTTGAGGCCAAGTCCTACGACAACGAGAACTACGCCAGACGTGTCCGCGCCGACGACGATCAGTGGGCTGAGGACTACGACAGATACGATGCTGGTGAGGGTGACGCTTACGGCAAGGCTGCCTCTGCCTCTTCCTACGGCAAGGGTGCCGGCTACGGCAAGGGTGGAGAACGCTCCGCTGCTTCCAAGCAGGGCGGCCAGGACTACTGGGGCAAGTCTGGCTCCGACTGGGACGCCTGGGGACGTGATCAGGACTACGCTGAGGACGTTTCCTACGACCGCACCACCGCTAAGGCTTACGCCGCTGAATCCTACGATGAGTGGGACAACGCTGACGATGACAAGTGGGGCGCACAAGCCTGGGGCAAGGACAGAGATGTCTATGGCGCTTCCTCCTACGGTGCCGTTGCCTCCGCCAAGGATGCCTCCAAGAGAGGATACGGTGCCGCTGGCTCCCAAGCCTCCCAGGTCGGCAAATCTCTCGGCTACGGTGGACACGGTGGATACGGACACGGTGGACACGGTGCCTACGGTCAGAAATCCGCTCACGCCGCCCAGCAGTCCTCCGCTGCCGGATACGGACGTGACCAGATGGTCTGGTAGGGCGCTTCCGCCTCCAAGCAGGCCGCCGCTGGTGCTTACGACAACGATGAGTGGGCCAAGCAGGCTTACGGCTCCGACTACGACTCCAGATGGGGCAAGTCCTACGACTCTGTCTCCGCCAAGTCTTACGACAGCGAGAGCTACGCCAGAGCCGTCCAGGCCGATGATGACCAATGGGCTGAGGACTACGATAGATACGACTCTCGTGACGCTGGTGCCTACGGACAGGCTGCCTCCAAGTGGGGCAAGGAATCCGACAAGTTCCAGACCGGACACGGATACGGATACCACGGTGCTTCTGCCTTGAGCAAGAAGGGTGCCGAGTACGACGCTGCCTCTCAATCTGGCAAGTCTGGCTACTGGGGCAAGTCCGGATCCGACTGGGATGCTTATGGTCGTGACCAAGATCTCTCCATCAAGGAATCTTACGACCGCACCTGGGCCAAATCCTACGATGCCGAGTCCTATGACGAATGGGACAACAAGGACGACGATAAGTATGGTGCCCAGGCTTGGGGCAAGGACCGCGATGTCTACGGTGCCTCCTCTGTTGGCAAGGCTGCCTCCGCCGGAGACTACGACGCCTACGGCAGAGCTGCCGCTGGACAGGCTTCCCAATACGGCTCCGTCCAGGGATCCAAGCACATCGGTGGACACGGTGGCTACGGCCATGGATACGGCAAGAGCGTTGGCTACGGAAAGGCTTACGGTGCTCAGGCCTCCGCTGGCAAGCAGGGCTACGGCGCCCACCAGGACGCTCAGGCTTCCCGCAACCACGCCGCTGCCCGTTCCGGCTACGATAACGACGAGTGGGCCAAGCAGGCCTATGGCAGCGACTTCGACAGCAGATGGGGCAAGTCTTACGACTCCGTCGCCGCCAAATCCTACGACGACGAGCAATACGCCCGCAAGGTTCAGGCTGATGACGACCAGTGGGCCGAGGACTACGACCGCTACGACAGCCGCGATGCCGACAGATACGGCCGGGCCGCCTCCGCCGCCGTCCGCCAGCCCGGCAAGGTCCAGTACAGCGTCAGCTACCCCAAGCCTCAGCCCCGCCACCACGCATGGTGA
