# Supplementary material for: Self-assembling proteins compose the chemically resistant shell biomaterial of planktonic tintinnid ciliates
Source: Nat Commun. 2026 Jun 13;17:7507. doi: 10.1038/s41467-026-74402-4 (PMC13408134; doi:10.1038/s41467-026-74402-4)
Supplement: Supplementary file 6 — Supplementary Data 16 [file 41467_2026_74402_MOESM6_ESM.zip]

Archive with 79 entries (78 files):
- AF2_structure_models/
- AF2_structure_models/Pacific_58.cif
- AF2_structure_models/Pacific_59.cif
- AF2_structure_models/Pacific_60.cif
- AF2_structure_models/Pacific_61.cif
- AF2_structure_models/Pacific_62.cif
- AF2_structure_models/Pacific_63.cif
- AF2_structure_models/Pacific_64.cif
- AF2_structure_models/Pacific_65.cif
- AF2_structure_models/Pacific_66.cif
- AF2_structure_models/Pacific_67.cif
- AF2_structure_models/Pacific_68.cif
- AF2_structure_models/Pacific_69.cif
- AF2_structure_models/Pacific_70.cif
- AF2_structure_models/Pacific_71.cif
- AF2_structure_models/Pacific_72.cif
- AF2_structure_models/Pacific_73.cif
- AF2_structure_models/Pacific_74.cif
- AF2_structure_models/Pacific_75.cif
- AF2_structure_models/Pacific_76.cif
- AF2_structure_models/Pacific_77.cif
- AF2_structure_models/Pacific_78.cif
- AF2_structure_models/Tara_Unigene_10.cif
- AF2_structure_models/Tara_Unigene_11.cif
- AF2_structure_models/Tara_Unigene_12.cif
- AF2_structure_models/Tara_Unigene_13.cif
- AF2_structure_models/Tara_Unigene_14.cif
- AF2_structure_models/Tara_Unigene_15.cif
- AF2_structure_models/Tara_Unigene_16.cif
- AF2_structure_models/Tara_Unigene_17.cif
- AF2_structure_models/Tara_Unigene_18.cif
- AF2_structure_models/Tara_Unigene_19.cif
- AF2_structure_models/Tara_Unigene_20.cif
- AF2_structure_models/Tara_Unigene_21.cif
- AF2_structure_models/Tara_Unigene_22.cif
- AF2_structure_models/Tara_Unigene_23.cif
- AF2_structure_models/Tara_Unigene_24.cif
- AF2_structure_models/Tara_Unigene_25.cif
- AF2_structure_models/Tara_Unigene_26.cif
- AF2_structure_models/Tara_Unigene_27.cif
- AF2_structure_models/Tara_Unigene_28.cif
- AF2_structure_models/Tara_Unigene_29.cif
- AF2_structure_models/Tara_Unigene_30.cif
- AF2_structure_models/Tara_Unigene_31.cif
- AF2_structure_models/Tara_Unigene_32.cif
- AF2_structure_models/Tara_Unigene_33.cif
- AF2_structure_models/Tara_Unigene_34.cif
- AF2_structure_models/Tara_Unigene_35.cif
- AF2_structure_models/Tara_Unigene_36.cif
- AF2_structure_models/Tara_Unigene_37.cif
- AF2_structure_models/Tara_Unigene_38.cif
- AF2_structure_models/Tara_Unigene_39.cif
- AF2_structure_models/Tara_Unigene_40.cif
- AF2_structure_models/Tara_Unigene_41.cif
- AF2_structure_models/Tara_Unigene_42.cif
- AF2_structure_models/Tara_Unigene_43.cif
- AF2_structure_models/Tara_Unigene_44.cif
- AF2_structure_models/Tara_Unigene_45.cif
- AF2_structure_models/Tara_Unigene_46.cif
- AF2_structure_models/Tara_Unigene_47.cif
- AF2_structure_models/Tara_Unigene_48.cif
- AF2_structure_models/Tara_Unigene_49.cif
- AF2_structure_models/Tara_Unigene_50.cif
- AF2_structure_models/Tara_Unigene_51.cif
- AF2_structure_models/Tara_Unigene_52.cif
- AF2_structure_models/Tara_Unigene_53.cif
- AF2_structure_models/Tara_Unigene_54.cif
- AF2_structure_models/Tara_Unigene_55.cif
- AF2_structure_models/Tara_Unigene_56.cif
- AF2_structure_models/Tara_Unigene_57.cif
- AF2_structure_models/Tara_Unigene_7.cif
- AF2_structure_models/Tara_Unigene_8.cif
- AF2_structure_models/Tara_Unigene_9.cif
- AF2_structure_models/Tintinnidorin-1-alpha.cif
- AF2_structure_models/Tintinnidorin-1-beta.cif
- AF2_structure_models/Tintinnidorin-1-gamma.cif
- AF2_structure_models/Tintinnidorin-2-alpha_NODE_1615_Ty13_rc.cif
- AF2_structure_models/Tintinnidorin-2-alpha_NODE_1670_Ty13_rc.cif
- AF2_structure_models/Tintinnidorin-2-alpha_NODE_1837_Ty13.cif
