# Supplementary material for: Self-assembling proteins compose the chemically resistant shell biomaterial of planktonic tintinnid ciliates
Source: Nat Commun. 2026 Jun 13;17:7507. doi: 10.1038/s41467-026-74402-4 (PMC13408134; doi:10.1038/s41467-026-74402-4)
Supplement: Supplementary file 6 — Supplementary Data 16 [file 41467_2026_74402_MOESM6_ESM.zip › AF2_structure_models/Pacific_58.cif]

data_0
#
_entry.id   0
#
_struct_asym.id          A
_struct_asym.entity_id   0
#
_entity_poly.entity_id        0
_entity_poly.type             polypeptide(L)
_entity_poly.pdbx_strand_id   A
#
_entity.id     0
_entity.type   polymer
#
loop_
_entity_poly_seq.entity_id
_entity_poly_seq.num
_entity_poly_seq.mon_id
0 1   MET 
0 2   LYS 
0 3   LEU 
0 4   ALA 
0 5   PHE 
0 6   ALA 
0 7   ALA 
0 8   ALA 
0 9   LEU 
0 10  VAL 
0 11  ALA 
0 12  ALA 
0 13  ALA 
0 14  SER 
0 15  ALA 
0 16  SER 
0 17  TRP 
0 18  GLN 
0 19  GLN 
0 20  GLY 
0 21  GLY 
0 22  TYR 
0 23  GLY 
0 24  TYR 
0 25  GLY 
0 26  VAL 
0 27  PRO 
0 28  GLN 
0 29  PRO 
0 30  ALA 
0 31  LEU 
0 32  LYS 
0 33  GLY 
0 34  GLY 
0 35  TYR 
0 36  GLY 
0 37  ARG 
0 38  LYS 
0 39  GLY 
0 40  SER 
0 41  TYR 
0 42  ALA 
0 43  LYS 
0 44  LEU 
0 45  THR 
0 46  TYR 
0 47  GLN 
0 48  PRO 
0 49  VAL 
0 50  THR 
0 51  LYS 
0 52  VAL 
0 53  VAL 
0 54  GLN 
0 55  ARG 
0 56  ALA 
0 57  ALA 
0 58  SER 
0 59  GLN 
0 60  ASP 
0 61  ASN 
0 62  ALA 
0 63  SER 
0 64  ALA 
0 65  GLY 
0 66  TYR 
0 67  GLY 
0 68  ARG 
0 69  GLN 
0 70  ALA 
0 71  GLU 
0 72  LYS 
0 73  ARG 
0 74  VAL 
0 75  ALA 
0 76  GLN 
0 77  ASP 
0 78  TRP 
0 79  ASP 
0 80  ALA 
0 81  TRP 
0 82  GLY 
0 83  ARG 
0 84  ASP 
0 85  GLN 
0 86  ASP 
0 87  LEU 
0 88  ALA 
0 89  ILE 
0 90  ASP 
0 91  GLU 
0 92  SER 
0 93  TYR 
0 94  GLY 
0 95  LYS 
0 96  THR 
0 97  HIS 
0 98  ALA 
0 99  LYS 
0 100 SER 
0 101 TYR 
0 102 ALA 
0 103 ALA 
0 104 GLU 
0 105 SER 
0 106 TYR 
0 107 ASP 
0 108 GLU 
0 109 TRP 
0 110 ASP 
0 111 ASN 
0 112 LYS 
0 113 ASP 
0 114 ASP 
0 115 ASP 
0 116 LYS 
0 117 TRP 
0 118 GLY 
0 119 ALA 
0 120 GLN 
0 121 ALA 
0 122 TRP 
0 123 GLY 
0 124 LYS 
0 125 ASP 
0 126 ARG 
0 127 ASP 
0 128 MET 
0 129 SER 
0 130 ALA 
0 131 ALA 
0 132 SER 
0 133 SER 
0 134 LYS 
0 135 ILE 
0 136 GLY 
0 137 ALA 
0 138 ALA 
0 139 SER 
0 140 GLN 
0 141 LEU 
0 142 HIS 
0 143 LYS 
0 144 ASP 
0 145 SER 
0 146 TYR 
0 147 GLY 
0 148 ASP 
0 149 ALA 
0 150 GLY 
0 151 TYR 
0 152 GLY 
0 153 ALA 
0 154 ALA 
0 155 ALA 
0 156 ALA 
0 157 ALA 
0 158 LYS 
0 159 LYS 
0 160 GLN 
0 161 GLN 
0 162 LYS 
0 163 GLY 
0 164 TYR 
0 165 GLN 
0 166 GLY 
0 167 HIS 
0 168 VAL 
0 169 VAL 
0 170 GLN 
0 171 GLY 
0 172 TYR 
0 173 GLY 
0 174 GLY 
0 175 LYS 
0 176 GLN 
0 177 LEU 
0 178 GLY 
0 179 HIS 
0 180 GLY 
0 181 HIS 
0 182 GLY 
0 183 TRP 
0 184 GLY 
0 185 LYS 
0 186 GLY 
0 187 GLY 
0 188 GLN 
0 189 VAL 
0 190 TYR 
0 191 GLY 
0 192 GLY 
0 193 GLN 
0 194 GLN 
0 195 ALA 
0 196 LEU 
0 197 GLY 
0 198 TYR 
0 199 ALA 
0 200 GLY 
0 201 GLY 
0 202 TYR 
0 203 GLY 
0 204 LYS 
0 205 GLN 
0 206 ALA 
0 207 VAL 
0 208 ALA 
0 209 GLN 
0 210 GLN 
0 211 ALA 
0 212 TYR 
0 213 ASP 
0 214 ALA 
0 215 ARG 
0 216 GLY 
0 217 TYR 
0 218 GLY 
0 219 ALA 
0 220 GLU 
0 221 LYS 
0 222 ALA 
0 223 ALA 
0 224 GLY 
0 225 ALA 
0 226 SER 
0 227 LEU 
0 228 LYS 
0 229 LYS 
0 230 ALA 
0 231 ALA 
0 232 GLN 
0 233 ARG 
0 234 SER 
0 235 MET 
0 236 TYR 
0 237 ASP 
0 238 ASN 
0 239 ASP 
0 240 GLU 
0 241 TRP 
0 242 ALA 
0 243 LYS 
0 244 GLN 
0 245 ALA 
0 246 TYR 
0 247 GLY 
0 248 SER 
0 249 ASP 
0 250 PHE 
0 251 ASP 
0 252 SER 
0 253 ARG 
0 254 TYR 
0 255 GLY 
0 256 LYS 
0 257 SER 
0 258 TYR 
0 259 ASP 
0 260 SER 
0 261 VAL 
0 262 GLN 
0 263 ALA 
0 264 ARG 
0 265 GLN 
0 266 TYR 
0 267 ASP 
0 268 ASN 
0 269 GLU 
0 270 HIS 
0 271 TYR 
0 272 ALA 
0 273 ARG 
0 274 GLU 
0 275 VAL 
0 276 ARG 
0 277 ALA 
0 278 ASP 
0 279 ASP 
0 280 ASP 
0 281 GLN 
0 282 TRP 
0 283 ALA 
0 284 GLU 
0 285 ASP 
0 286 TYR 
0 287 ASP 
0 288 ARG 
0 289 TYR 
0 290 THR 
0 291 ALA 
0 292 GLY 
0 293 HIS 
0 294 ASP 
0 295 GLN 
0 296 ASP 
0 297 TYR 
0 298 GLY 
0 299 GLN 
0 300 ALA 
0 301 ALA 
0 302 SER 
0 303 ALA 
0 304 GLN 
0 305 ALA 
0 306 HIS 
0 307 ASN 
0 308 MET 
0 309 GLY 
0 310 LYS 
0 311 GLY 
0 312 TRP 
0 313 GLY 
0 314 LEU 
0 315 LYS 
0 316 LYS 
0 317 GLY 
0 318 GLY 
0 319 LEU 
0 320 ASP 
0 321 SER 
0 322 LYS 
0 323 ALA 
0 324 ALA 
0 325 SER 
0 326 LYS 
0 327 GLN 
0 328 ARG 
0 329 GLY 
0 330 GLY 
0 331 GLU 
0 332 TYR 
0 333 ASP 
0 334 ARG 
0 335 LYS 
0 336 MET 
0 337 ALA 
0 338 GLN 
0 339 ASP 
0 340 TRP 
0 341 ASP 
0 342 ALA 
0 343 TYR 
0 344 GLY 
0 345 ARG 
0 346 ASP 
0 347 GLN 
0 348 ASP 
0 349 PHE 
0 350 HIS 
0 351 GLU 
0 352 LYS 
0 353 VAL 
0 354 SER 
0 355 TYR 
0 356 ASP 
0 357 GLN 
0 358 THR 
0 359 ARG 
0 360 ALA 
0 361 LYS 
0 362 ALA 
0 363 TYR 
0 364 SER 
0 365 ALA 
0 366 GLU 
0 367 SER 
0 368 TYR 
0 369 ASP 
0 370 GLU 
0 371 TRP 
0 372 ASP 
0 373 ASN 
0 374 GLU 
0 375 ASP 
0 376 ALA 
0 377 ASP 
0 378 LYS 
0 379 TRP 
0 380 GLY 
0 381 ALA 
0 382 GLN 
0 383 ALA 
0 384 TRP 
0 385 GLY 
0 386 LYS 
0 387 ASP 
0 388 ARG 
0 389 ASP 
0 390 VAL 
0 391 LEU 
0 392 GLY 
0 393 ALA 
0 394 SER 
0 395 SER 
0 396 TYR 
0 397 GLY 
0 398 LYS 
0 399 ALA 
0 400 ALA 
0 401 SER 
0 402 SER 
0 403 GLY 
0 404 LYS 
0 405 TYR 
0 406 GLY 
0 407 GLN 
0 408 TYR 
0 409 GLY 
0 410 ALA 
0 411 ASP 
0 412 TYR 
0 413 GLY 
0 414 GLN 
0 415 ALA 
0 416 TYR 
0 417 GLY 
0 418 ALA 
0 419 GLY 
0 420 LYS 
0 421 GLY 
0 422 LYS 
0 423 GLY 
0 424 LEU 
0 425 GLY 
0 426 GLY 
0 427 TRP 
0 428 GLY 
0 429 GLY 
0 430 TYR 
0 431 GLY 
0 432 LYS 
0 433 GLY 
0 434 PRO 
0 435 ARG 
0 436 ASN 
0 437 ALA 
0 438 GLY 
0 439 ALA 
0 440 GLU 
0 441 GLY 
0 442 ALA 
0 443 TYR 
0 444 ALA 
0 445 ALA 
0 446 GLN 
0 447 ASN 
0 448 SER 
0 449 LEU 
0 450 TRP 
0 451 GLU 
0 452 GLY 
0 453 ALA 
0 454 SER 
0 455 LYS 
0 456 GLY 
0 457 TYR 
0 458 GLY 
0 459 ALA 
0 460 ALA 
0 461 LYS 
0 462 LEU 
0 463 GLY 
0 464 TYR 
0 465 ASP 
0 466 ASN 
0 467 ASP 
0 468 ALA 
0 469 PHE 
0 470 ALA 
0 471 LYS 
0 472 GLN 
0 473 ALA 
0 474 TYR 
0 475 GLY 
0 476 GLN 
0 477 ASP 
0 478 ALA 
0 479 ASP 
0 480 SER 
0 481 ARG 
0 482 TYR 
0 483 GLY 
0 484 LYS 
0 485 SER 
0 486 TYR 
0 487 ASP 
0 488 SER 
0 489 VAL 
0 490 SER 
0 491 ALA 
0 492 ARG 
0 493 SER 
0 494 TYR 
0 495 ASP 
0 496 ASN 
0 497 GLU 
0 498 LYS 
0 499 TYR 
0 500 ALA 
0 501 ARG 
0 502 TRP 
0 503 LEU 
0 504 GLN 
0 505 ALA 
0 506 ASP 
0 507 ASP 
0 508 ASP 
0 509 GLN 
0 510 TRP 
0 511 ALA 
0 512 GLU 
0 513 ASP 
0 514 TYR 
0 515 ASP 
0 516 SER 
0 517 TYR 
0 518 ASP 
0 519 SER 
0 520 GLY 
0 521 MET 
0 522 ALA 
0 523 ASP 
0 524 ALA 
0 525 TYR 
0 526 GLY 
0 527 ARG 
0 528 GLY 
0 529 ALA 
0 530 SER 
0 531 LEU 
0 532 TRP 
0 533 THR 
0 534 ASP 
0 535 THR 
0 536 LYS 
0 537 GLY 
0 538 LYS 
0 539 GLY 
0 540 TRP 
0 541 GLY 
0 542 GLY 
0 543 LYS 
0 544 GLY 
0 545 LYS 
0 546 GLY 
0 547 GLU 
0 548 LEU 
0 549 ASP 
0 550 ALA 
0 551 ALA 
0 552 SER 
0 553 LYS 
0 554 GLN 
0 555 GLY 
0 556 ARG 
0 557 THR 
0 558 GLY 
0 559 THR 
0 560 TRP 
0 561 GLY 
0 562 LYS 
0 563 SER 
0 564 GLY 
0 565 SER 
0 566 ASP 
0 567 TRP 
0 568 ASP 
0 569 ALA 
0 570 TYR 
0 571 GLY 
0 572 ARG 
0 573 ASP 
0 574 GLN 
0 575 ASP 
0 576 LEU 
0 577 GLU 
0 578 VAL 
0 579 ASP 
0 580 GLU 
0 581 SER 
0 582 TYR 
0 583 GLU 
0 584 ALA 
0 585 THR 
0 586 TRP 
0 587 ALA 
0 588 LYS 
0 589 SER 
0 590 TYR 
0 591 ASP 
0 592 ALA 
0 593 GLU 
0 594 SER 
0 595 TYR 
0 596 ASP 
0 597 GLU 
0 598 TRP 
0 599 ASP 
0 600 ASN 
0 601 LYS 
0 602 ASP 
0 603 ASP 
0 604 ASP 
0 605 ARG 
0 606 TRP 
0 607 GLY 
0 608 ALA 
0 609 GLN 
0 610 ALA 
0 611 TRP 
0 612 GLY 
0 613 LYS 
0 614 ASP 
0 615 ARG 
0 616 ASP 
0 617 LEU 
0 618 TYR 
0 619 GLY 
0 620 ALA 
0 621 SER 
0 622 SER 
0 623 GLU 
0 624 GLY 
0 625 ALA 
0 626 ARG 
0 627 ALA 
0 628 SER 
0 629 GLU 
0 630 GLY 
0 631 ASP 
0 632 LYS 
0 633 ASP 
0 634 LYS 
0 635 ALA 
0 636 GLY 
0 637 TYR 
0 638 ALA 
0 639 ALA 
0 640 ALA 
0 641 GLY 
0 642 HIS 
0 643 TYR 
0 644 GLN 
0 645 GLN 
0 646 GLY 
0 647 LYS 
0 648 LYS 
0 649 GLY 
0 650 ALA 
0 651 TYR 
0 652 GLY 
0 653 GLN 
0 654 ALA 
0 655 ILE 
0 656 GLY 
0 657 LEU 
0 658 GLY 
0 659 TYR 
0 660 GLY 
0 661 GLY 
0 662 VAL 
0 663 ALA 
0 664 GLY 
0 665 GLY 
0 666 TYR 
0 667 GLY 
0 668 GLY 
0 669 TYR 
0 670 GLY 
0 671 GLY 
0 672 GLN 
0 673 TYR 
0 674 GLY 
0 675 GLN 
0 676 LEU 
0 677 SER 
0 678 ALA 
0 679 ALA 
0 680 ALA 
0 681 TYR 
0 682 GLY 
0 683 GLY 
0 684 LEU 
0 685 ALA 
0 686 LYS 
0 687 GLN 
0 688 SER 
0 689 ALA 
0 690 GLN 
0 691 GLY 
0 692 ALA 
0 693 ALA 
0 694 GLY 
0 695 GLN 
0 696 GLY 
0 697 ALA 
0 698 LYS 
0 699 LYS 
0 700 ALA 
0 701 LYS 
0 702 GLU 
0 703 ASN 
0 704 GLY 
0 705 ALA 
0 706 SER 
0 707 ILE 
0 708 ALA 
0 709 ARG 
0 710 ALA 
0 711 ALA 
0 712 ALA 
0 713 VAL 
0 714 GLY 
0 715 ALA 
0 716 TYR 
0 717 ASP 
0 718 ASN 
0 719 ASP 
0 720 GLU 
0 721 TRP 
0 722 ALA 
0 723 LYS 
0 724 GLN 
0 725 ALA 
0 726 TYR 
0 727 GLY 
0 728 ARG 
0 729 ASP 
0 730 PHE 
0 731 ASP 
0 732 SER 
0 733 ARG 
0 734 TYR 
0 735 GLY 
0 736 LYS 
0 737 SER 
0 738 TYR 
0 739 ASP 
0 740 SER 
0 741 VAL 
0 742 ALA 
0 743 ALA 
0 744 ASN 
0 745 SER 
0 746 TYR 
0 747 ASP 
0 748 ASP 
0 749 GLU 
0 750 GLN 
0 751 TYR 
0 752 ALA 
0 753 ARG 
0 754 LYS 
0 755 VAL 
0 756 ARG 
0 757 ALA 
0 758 ASP 
0 759 ASP 
0 760 ASP 
0 761 GLN 
0 762 TRP 
0 763 ALA 
0 764 GLU 
0 765 ASP 
0 766 TYR 
0 767 ASP 
0 768 ARG 
0 769 ARG 
0 770 GLN 
0 771 GLU 
0 772 LYS 
0 773 ASP 
0 774 THR 
0 775 ASP 
0 776 ALA 
0 777 TYR 
0 778 ALA 
0 779 ALA 
0 780 GLY 
0 781 ALA 
0 782 SER 
0 783 ARG 
0 784 GLU 
0 785 TYR 
0 786 GLN 
0 787 GLN 
0 788 PRO 
0 789 THR 
0 790 ILE 
0 791 LYS 
0 792 LYS 
0 793 THR 
0 794 VAL 
0 795 HIS 
0 796 VAL 
0 797 PRO 
0 798 HIS 
0 799 ILE 
0 800 GLN 
0 801 HIS 
0 802 GLY 
0 803 SER 
0 804 TYR 
0 805 GLY 
0 806 SER 
0 807 TYR 
0 808 GLY 
0 809 GLY 
0 810 TYR 
0 811 GLY 
0 812 ARG 
0 813 GLY 
0 814 GLN 
0 815 TRP 
#
loop_
_chem_comp.id
_chem_comp.type
_chem_comp.name
ALA 'L-peptide linking' ALANINE         
ARG 'L-peptide linking' ARGININE        
ASN 'L-peptide linking' ASPARAGINE      
ASP 'L-peptide linking' 'ASPARTIC ACID' 
CYS 'L-peptide linking' CYSTEINE        
GLN 'L-peptide linking' GLUTAMINE       
GLU 'L-peptide linking' 'GLUTAMIC ACID' 
HIS 'L-peptide linking' HISTIDINE       
ILE 'L-peptide linking' ISOLEUCINE      
LEU 'L-peptide linking' LEUCINE         
LYS 'L-peptide linking' LYSINE          
MET 'L-peptide linking' METHIONINE      
PHE 'L-peptide linking' PHENYLALANINE   
PRO 'L-peptide linking' PROLINE         
SER 'L-peptide linking' SERINE          
THR 'L-peptide linking' THREONINE       
TRP 'L-peptide linking' TRYPTOPHAN      
TYR 'L-peptide linking' TYROSINE        
VAL 'L-peptide linking' VALINE          
GLY 'peptide linking'   GLYCINE         
#
loop_
_atom_site.group_PDB
_atom_site.id
_atom_site.type_symbol
_atom_site.label_atom_id
_atom_site.label_alt_id
_atom_site.label_comp_id
_atom_site.label_asym_id
_atom_site.label_entity_id
_atom_site.label_seq_id
_atom_site.pdbx_PDB_ins_code
_atom_site.Cartn_x
_atom_site.Cartn_y
_atom_site.Cartn_z
_atom_site.occupancy
_atom_site.B_iso_or_equiv
_atom_site.auth_seq_id
_atom_site.auth_asym_id
_atom_site.pdbx_PDB_model_num
ATOM 1    N N   . MET A 0 1   . -3.595   -28.792 15.538  1.00 49.15 1   A 1 
ATOM 2    C CA  . MET A 0 1   . -2.387   -28.680 14.683  1.00 49.15 1   A 1 
ATOM 3    C C   . MET A 0 1   . -1.735   -27.295 14.733  1.00 49.15 1   A 1 
ATOM 4    C CB  . MET A 0 1   . -2.643   -29.162 13.248  1.00 49.15 1   A 1 
ATOM 5    O O   . MET A 0 1   . -0.522   -27.251 14.859  1.00 49.15 1   A 1 
ATOM 6    C CG  . MET A 0 1   . -2.823   -30.686 13.218  1.00 49.15 1   A 1 
ATOM 7    S SD  . MET A 0 1   . -3.123   -31.340 11.563  1.00 49.15 1   A 1 
ATOM 8    C CE  . MET A 0 1   . -3.523   -33.068 11.950  1.00 49.15 1   A 1 
ATOM 9    N N   . LYS A 0 2   . -2.482   -26.175 14.722  1.00 49.36 2   A 1 
ATOM 10   C CA  . LYS A 0 2   . -1.902   -24.810 14.712  1.00 49.36 2   A 1 
ATOM 11   C C   . LYS A 0 2   . -1.052   -24.433 15.947  1.00 49.36 2   A 1 
ATOM 12   C CB  . LYS A 0 2   . -3.012   -23.770 14.448  1.00 49.36 2   A 1 
ATOM 13   O O   . LYS A 0 2   . -0.062   -23.733 15.793  1.00 49.36 2   A 1 
ATOM 14   C CG  . LYS A 0 2   . -3.632   -23.907 13.041  1.00 49.36 2   A 1 
ATOM 15   C CD  . LYS A 0 2   . -4.679   -22.815 12.757  1.00 49.36 2   A 1 
ATOM 16   C CE  . LYS A 0 2   . -5.244   -22.941 11.331  1.00 49.36 2   A 1 
ATOM 17   N NZ  . LYS A 0 2   . -6.237   -21.876 11.024  1.00 49.36 2   A 1 
ATOM 18   N N   . LEU A 0 3   . -1.356   -24.959 17.139  1.00 48.88 3   A 1 
ATOM 19   C CA  . LEU A 0 3   . -0.560   -24.700 18.356  1.00 48.88 3   A 1 
ATOM 20   C C   . LEU A 0 3   . 0.816    -25.392 18.381  1.00 48.88 3   A 1 
ATOM 21   C CB  . LEU A 0 3   . -1.390   -25.088 19.597  1.00 48.88 3   A 1 
ATOM 22   O O   . LEU A 0 3   . 1.730    -24.901 19.034  1.00 48.88 3   A 1 
ATOM 23   C CG  . LEU A 0 3   . -2.262   -23.924 20.120  1.00 48.88 3   A 1 
ATOM 24   C CD1 . LEU A 0 3   . -3.725   -24.347 20.245  1.00 48.88 3   A 1 
ATOM 25   C CD2 . LEU A 0 3   . -1.769   -23.454 21.488  1.00 48.88 3   A 1 
ATOM 26   N N   . ALA A 0 4   . 0.997    -26.501 17.657  1.00 57.63 4   A 1 
ATOM 27   C CA  . ALA A 0 4   . 2.266    -27.233 17.668  1.00 57.63 4   A 1 
ATOM 28   C C   . ALA A 0 4   . 3.365    -26.523 16.854  1.00 57.63 4   A 1 
ATOM 29   C CB  . ALA A 0 4   . 2.007    -28.660 17.169  1.00 57.63 4   A 1 
ATOM 30   O O   . ALA A 0 4   . 4.544    -26.647 17.170  1.00 57.63 4   A 1 
ATOM 31   N N   . PHE A 0 5   . 2.984    -25.743 15.837  1.00 56.70 5   A 1 
ATOM 32   C CA  . PHE A 0 5   . 3.937    -25.064 14.956  1.00 56.70 5   A 1 
ATOM 33   C C   . PHE A 0 5   . 4.594    -23.846 15.630  1.00 56.70 5   A 1 
ATOM 34   C CB  . PHE A 0 5   . 3.223    -24.702 13.645  1.00 56.70 5   A 1 
ATOM 35   O O   . PHE A 0 5   . 5.785    -23.608 15.454  1.00 56.70 5   A 1 
ATOM 36   C CG  . PHE A 0 5   . 4.143    -24.704 12.442  1.00 56.70 5   A 1 
ATOM 37   C CD1 . PHE A 0 5   . 4.772    -23.517 12.020  1.00 56.70 5   A 1 
ATOM 38   C CD2 . PHE A 0 5   . 4.385    -25.907 11.749  1.00 56.70 5   A 1 
ATOM 39   C CE1 . PHE A 0 5   . 5.630    -23.534 10.906  1.00 56.70 5   A 1 
ATOM 40   C CE2 . PHE A 0 5   . 5.244    -25.922 10.636  1.00 56.70 5   A 1 
ATOM 41   C CZ  . PHE A 0 5   . 5.865    -24.734 10.214  1.00 56.70 5   A 1 
ATOM 42   N N   . ALA A 0 6   . 3.850    -23.123 16.477  1.00 45.73 6   A 1 
ATOM 43   C CA  . ALA A 0 6   . 4.379    -21.976 17.220  1.00 45.73 6   A 1 
ATOM 44   C C   . ALA A 0 6   . 5.435    -22.387 18.265  1.00 45.73 6   A 1 
ATOM 45   C CB  . ALA A 0 6   . 3.200    -21.232 17.859  1.00 45.73 6   A 1 
ATOM 46   O O   . ALA A 0 6   . 6.452    -21.713 18.414  1.00 45.73 6   A 1 
ATOM 47   N N   . ALA A 0 7   . 5.246    -23.530 18.936  1.00 50.76 7   A 1 
ATOM 48   C CA  . ALA A 0 7   . 6.220    -24.044 19.900  1.00 50.76 7   A 1 
ATOM 49   C C   . ALA A 0 7   . 7.547    -24.461 19.234  1.00 50.76 7   A 1 
ATOM 50   C CB  . ALA A 0 7   . 5.574    -25.204 20.667  1.00 50.76 7   A 1 
ATOM 51   O O   . ALA A 0 7   . 8.615    -24.238 19.804  1.00 50.76 7   A 1 
ATOM 52   N N   . ALA A 0 8   . 7.500    -25.006 18.012  1.00 54.79 8   A 1 
ATOM 53   C CA  . ALA A 0 8   . 8.702    -25.386 17.269  1.00 54.79 8   A 1 
ATOM 54   C C   . ALA A 0 8   . 9.539    -24.166 16.836  1.00 54.79 8   A 1 
ATOM 55   C CB  . ALA A 0 8   . 8.282    -26.248 16.073  1.00 54.79 8   A 1 
ATOM 56   O O   . ALA A 0 8   . 10.767   -24.217 16.894  1.00 54.79 8   A 1 
ATOM 57   N N   . LEU A 0 9   . 8.891    -23.052 16.473  1.00 44.31 9   A 1 
ATOM 58   C CA  . LEU A 0 9   . 9.591    -21.825 16.078  1.00 44.31 9   A 1 
ATOM 59   C C   . LEU A 0 9   . 10.309   -21.161 17.269  1.00 44.31 9   A 1 
ATOM 60   C CB  . LEU A 0 9   . 8.583    -20.873 15.406  1.00 44.31 9   A 1 
ATOM 61   O O   . LEU A 0 9   . 11.445   -20.711 17.137  1.00 44.31 9   A 1 
ATOM 62   C CG  . LEU A 0 9   . 9.264    -19.803 14.530  1.00 44.31 9   A 1 
ATOM 63   C CD1 . LEU A 0 9   . 9.653    -20.371 13.162  1.00 44.31 9   A 1 
ATOM 64   C CD2 . LEU A 0 9   . 8.313    -18.629 14.303  1.00 44.31 9   A 1 
ATOM 65   N N   . VAL A 0 10  . 9.691    -21.163 18.457  1.00 50.56 10  A 1 
ATOM 66   C CA  . VAL A 0 10  . 10.302   -20.606 19.681  1.00 50.56 10  A 1 
ATOM 67   C C   . VAL A 0 10  . 11.456   -21.483 20.189  1.00 50.56 10  A 1 
ATOM 68   C CB  . VAL A 0 10  . 9.231    -20.378 20.767  1.00 50.56 10  A 1 
ATOM 69   O O   . VAL A 0 10  . 12.469   -20.962 20.663  1.00 50.56 10  A 1 
ATOM 70   C CG1 . VAL A 0 10  . 9.827    -19.849 22.078  1.00 50.56 10  A 1 
ATOM 71   C CG2 . VAL A 0 10  . 8.191    -19.349 20.300  1.00 50.56 10  A 1 
ATOM 72   N N   . ALA A 0 11  . 11.356   -22.809 20.041  1.00 51.65 11  A 1 
ATOM 73   C CA  . ALA A 0 11  . 12.443   -23.725 20.391  1.00 51.65 11  A 1 
ATOM 74   C C   . ALA A 0 11  . 13.658   -23.580 19.454  1.00 51.65 11  A 1 
ATOM 75   C CB  . ALA A 0 11  . 11.893   -25.154 20.401  1.00 51.65 11  A 1 
ATOM 76   O O   . ALA A 0 11  . 14.797   -23.634 19.915  1.00 51.65 11  A 1 
ATOM 77   N N   . ALA A 0 12  . 13.440   -23.323 18.158  1.00 52.12 12  A 1 
ATOM 78   C CA  . ALA A 0 12  . 14.536   -23.059 17.224  1.00 52.12 12  A 1 
ATOM 79   C C   . ALA A 0 12  . 15.255   -21.729 17.524  1.00 52.12 12  A 1 
ATOM 80   C CB  . ALA A 0 12  . 13.985   -23.110 15.795  1.00 52.12 12  A 1 
ATOM 81   O O   . ALA A 0 12  . 16.469   -21.637 17.356  1.00 52.12 12  A 1 
ATOM 82   N N   . ALA A 0 13  . 14.539   -20.726 18.041  1.00 44.93 13  A 1 
ATOM 83   C CA  . ALA A 0 13  . 15.121   -19.428 18.388  1.00 44.93 13  A 1 
ATOM 84   C C   . ALA A 0 13  . 15.909   -19.419 19.716  1.00 44.93 13  A 1 
ATOM 85   C CB  . ALA A 0 13  . 13.994   -18.391 18.383  1.00 44.93 13  A 1 
ATOM 86   O O   . ALA A 0 13  . 16.672   -18.490 19.968  1.00 44.93 13  A 1 
ATOM 87   N N   . SER A 0 14  . 15.759   -20.437 20.572  1.00 45.44 14  A 1 
ATOM 88   C CA  . SER A 0 14  . 16.401   -20.480 21.899  1.00 45.44 14  A 1 
ATOM 89   C C   . SER A 0 14  . 17.660   -21.357 21.973  1.00 45.44 14  A 1 
ATOM 90   C CB  . SER A 0 14  . 15.373   -20.802 22.996  1.00 45.44 14  A 1 
ATOM 91   O O   . SER A 0 14  . 18.344   -21.355 22.994  1.00 45.44 14  A 1 
ATOM 92   O OG  . SER A 0 14  . 14.395   -21.741 22.583  1.00 45.44 14  A 1 
ATOM 93   N N   . ALA A 0 15  . 18.030   -22.053 20.893  1.00 39.82 15  A 1 
ATOM 94   C CA  . ALA A 0 15  . 19.148   -23.003 20.894  1.00 39.82 15  A 1 
ATOM 95   C C   . ALA A 0 15  . 20.537   -22.404 20.569  1.00 39.82 15  A 1 
ATOM 96   C CB  . ALA A 0 15  . 18.780   -24.178 19.982  1.00 39.82 15  A 1 
ATOM 97   O O   . ALA A 0 15  . 21.519   -23.141 20.546  1.00 39.82 15  A 1 
ATOM 98   N N   . SER A 0 16  . 20.668   -21.091 20.348  1.00 34.13 16  A 1 
ATOM 99   C CA  . SER A 0 16  . 21.947   -20.463 19.969  1.00 34.13 16  A 1 
ATOM 100  C C   . SER A 0 16  . 22.440   -19.430 20.986  1.00 34.13 16  A 1 
ATOM 101  C CB  . SER A 0 16  . 21.868   -19.906 18.545  1.00 34.13 16  A 1 
ATOM 102  O O   . SER A 0 16  . 22.739   -18.294 20.634  1.00 34.13 16  A 1 
ATOM 103  O OG  . SER A 0 16  . 21.004   -18.792 18.511  1.00 34.13 16  A 1 
ATOM 104  N N   . TRP A 0 17  . 22.521   -19.804 22.261  1.00 27.51 17  A 1 
ATOM 105  C CA  . TRP A 0 17  . 23.208   -19.009 23.284  1.00 27.51 17  A 1 
ATOM 106  C C   . TRP A 0 17  . 24.041   -19.942 24.158  1.00 27.51 17  A 1 
ATOM 107  C CB  . TRP A 0 17  . 22.213   -18.163 24.098  1.00 27.51 17  A 1 
ATOM 108  O O   . TRP A 0 17  . 23.640   -20.296 25.263  1.00 27.51 17  A 1 
ATOM 109  C CG  . TRP A 0 17  . 21.702   -16.935 23.408  1.00 27.51 17  A 1 
ATOM 110  C CD1 . TRP A 0 17  . 20.745   -16.912 22.453  1.00 27.51 17  A 1 
ATOM 111  C CD2 . TRP A 0 17  . 22.103   -15.540 23.598  1.00 27.51 17  A 1 
ATOM 112  C CE2 . TRP A 0 17  . 21.351   -14.729 22.695  1.00 27.51 17  A 1 
ATOM 113  C CE3 . TRP A 0 17  . 23.017   -14.874 24.447  1.00 27.51 17  A 1 
ATOM 114  N NE1 . TRP A 0 17  . 20.550   -15.619 22.014  1.00 27.51 17  A 1 
ATOM 115  C CH2 . TRP A 0 17  . 22.410   -12.705 23.494  1.00 27.51 17  A 1 
ATOM 116  C CZ2 . TRP A 0 17  . 21.496   -13.336 22.633  1.00 27.51 17  A 1 
ATOM 117  C CZ3 . TRP A 0 17  . 23.167   -13.473 24.398  1.00 27.51 17  A 1 
ATOM 118  N N   . GLN A 0 18  . 25.205   -20.372 23.660  1.00 33.83 18  A 1 
ATOM 119  C CA  . GLN A 0 18  . 26.175   -21.062 24.504  1.00 33.83 18  A 1 
ATOM 120  C C   . GLN A 0 18  . 27.535   -20.363 24.481  1.00 33.83 18  A 1 
ATOM 121  C CB  . GLN A 0 18  . 26.184   -22.579 24.279  1.00 33.83 18  A 1 
ATOM 122  O O   . GLN A 0 18  . 28.291   -20.353 23.515  1.00 33.83 18  A 1 
ATOM 123  C CG  . GLN A 0 18  . 26.511   -23.293 25.606  1.00 33.83 18  A 1 
ATOM 124  C CD  . GLN A 0 18  . 26.254   -24.795 25.579  1.00 33.83 18  A 1 
ATOM 125  N NE2 . GLN A 0 18  . 26.780   -25.531 26.533  1.00 33.83 18  A 1 
ATOM 126  O OE1 . GLN A 0 18  . 25.572   -25.345 24.735  1.00 33.83 18  A 1 
ATOM 127  N N   . GLN A 0 19  . 27.743   -19.731 25.624  1.00 30.47 19  A 1 
ATOM 128  C CA  . GLN A 0 19  . 28.874   -19.014 26.171  1.00 30.47 19  A 1 
ATOM 129  C C   . GLN A 0 19  . 30.178   -19.830 26.110  1.00 30.47 19  A 1 
ATOM 130  C CB  . GLN A 0 19  . 28.395   -18.799 27.620  1.00 30.47 19  A 1 
ATOM 131  O O   . GLN A 0 19  . 30.252   -20.937 26.639  1.00 30.47 19  A 1 
ATOM 132  C CG  . GLN A 0 19  . 29.137   -17.798 28.499  1.00 30.47 19  A 1 
ATOM 133  C CD  . GLN A 0 19  . 28.544   -17.790 29.912  1.00 30.47 19  A 1 
ATOM 134  N NE2 . GLN A 0 19  . 28.679   -16.712 30.650  1.00 30.47 19  A 1 
ATOM 135  O OE1 . GLN A 0 19  . 27.955   -18.743 30.393  1.00 30.47 19  A 1 
ATOM 136  N N   . GLY A 0 20  . 31.229   -19.252 25.528  1.00 33.73 20  A 1 
ATOM 137  C CA  . GLY A 0 20  . 32.603   -19.738 25.635  1.00 33.73 20  A 1 
ATOM 138  C C   . GLY A 0 20  . 33.520   -18.571 25.977  1.00 33.73 20  A 1 
ATOM 139  O O   . GLY A 0 20  . 33.835   -17.760 25.113  1.00 33.73 20  A 1 
ATOM 140  N N   . GLY A 0 21  . 33.899   -18.453 27.249  1.00 26.50 21  A 1 
ATOM 141  C CA  . GLY A 0 21  . 34.834   -17.443 27.737  1.00 26.50 21  A 1 
ATOM 142  C C   . GLY A 0 21  . 36.126   -18.082 28.224  1.00 26.50 21  A 1 
ATOM 143  O O   . GLY A 0 21  . 36.062   -18.906 29.118  1.00 26.50 21  A 1 
ATOM 144  N N   . TYR A 0 22  . 37.263   -17.665 27.667  1.00 32.26 22  A 1 
ATOM 145  C CA  . TYR A 0 22  . 38.650   -17.791 28.155  1.00 32.26 22  A 1 
ATOM 146  C C   . TYR A 0 22  . 39.451   -16.825 27.256  1.00 32.26 22  A 1 
ATOM 147  C CB  . TYR A 0 22  . 39.188   -19.230 27.965  1.00 32.26 22  A 1 
ATOM 148  O O   . TYR A 0 22  . 39.225   -16.822 26.055  1.00 32.26 22  A 1 
ATOM 149  C CG  . TYR A 0 22  . 38.526   -20.323 28.797  1.00 32.26 22  A 1 
ATOM 150  C CD1 . TYR A 0 22  . 38.841   -20.461 30.164  1.00 32.26 22  A 1 
ATOM 151  C CD2 . TYR A 0 22  . 37.561   -21.175 28.215  1.00 32.26 22  A 1 
ATOM 152  C CE1 . TYR A 0 22  . 38.172   -21.418 30.955  1.00 32.26 22  A 1 
ATOM 153  C CE2 . TYR A 0 22  . 36.876   -22.118 29.007  1.00 32.26 22  A 1 
ATOM 154  O OH  . TYR A 0 22  . 36.511   -23.143 31.143  1.00 32.26 22  A 1 
ATOM 155  C CZ  . TYR A 0 22  . 37.175   -22.236 30.379  1.00 32.26 22  A 1 
ATOM 156  N N   . GLY A 0 23  . 40.361   -15.943 27.648  1.00 29.05 23  A 1 
ATOM 157  C CA  . GLY A 0 23  . 41.084   -15.648 28.871  1.00 29.05 23  A 1 
ATOM 158  C C   . GLY A 0 23  . 42.307   -14.803 28.455  1.00 29.05 23  A 1 
ATOM 159  O O   . GLY A 0 23  . 42.776   -14.917 27.327  1.00 29.05 23  A 1 
ATOM 160  N N   . TYR A 0 24  . 42.824   -14.007 29.393  1.00 32.22 24  A 1 
ATOM 161  C CA  . TYR A 0 24  . 44.151   -13.364 29.407  1.00 32.22 24  A 1 
ATOM 162  C C   . TYR A 0 24  . 44.382   -12.123 28.534  1.00 32.22 24  A 1 
ATOM 163  C CB  . TYR A 0 24  . 45.264   -14.410 29.294  1.00 32.22 24  A 1 
ATOM 164  O O   . TYR A 0 24  . 44.534   -12.164 27.319  1.00 32.22 24  A 1 
ATOM 165  C CG  . TYR A 0 24  . 45.115   -15.468 30.366  1.00 32.22 24  A 1 
ATOM 166  C CD1 . TYR A 0 24  . 45.495   -15.171 31.689  1.00 32.22 24  A 1 
ATOM 167  C CD2 . TYR A 0 24  . 44.502   -16.699 30.064  1.00 32.22 24  A 1 
ATOM 168  C CE1 . TYR A 0 24  . 45.260   -16.104 32.716  1.00 32.22 24  A 1 
ATOM 169  C CE2 . TYR A 0 24  . 44.260   -17.631 31.089  1.00 32.22 24  A 1 
ATOM 170  O OH  . TYR A 0 24  . 44.405   -18.239 33.400  1.00 32.22 24  A 1 
ATOM 171  C CZ  . TYR A 0 24  . 44.639   -17.335 32.414  1.00 32.22 24  A 1 
ATOM 172  N N   . GLY A 0 25  . 44.472   -10.990 29.235  1.00 26.94 25  A 1 
ATOM 173  C CA  . GLY A 0 25  . 44.847   -9.703  28.682  1.00 26.94 25  A 1 
ATOM 174  C C   . GLY A 0 25  . 46.349   -9.528  28.478  1.00 26.94 25  A 1 
ATOM 175  O O   . GLY A 0 25  . 47.174   -10.091 29.195  1.00 26.94 25  A 1 
ATOM 176  N N   . VAL A 0 26  . 46.667   -8.632  27.549  1.00 35.37 26  A 1 
ATOM 177  C CA  . VAL A 0 26  . 47.883   -7.819  27.548  1.00 35.37 26  A 1 
ATOM 178  C C   . VAL A 0 26  . 47.447   -6.398  27.162  1.00 35.37 26  A 1 
ATOM 179  C CB  . VAL A 0 26  . 48.958   -8.353  26.583  1.00 35.37 26  A 1 
ATOM 180  O O   . VAL A 0 26  . 46.787   -6.234  26.135  1.00 35.37 26  A 1 
ATOM 181  C CG1 . VAL A 0 26  . 50.241   -7.519  26.704  1.00 35.37 26  A 1 
ATOM 182  C CG2 . VAL A 0 26  . 49.329   -9.811  26.882  1.00 35.37 26  A 1 
ATOM 183  N N   . PRO A 0 27  . 47.738   -5.368  27.975  1.00 31.94 27  A 1 
ATOM 184  C CA  . PRO A 0 27  . 47.314   -4.001  27.709  1.00 31.94 27  A 1 
ATOM 185  C C   . PRO A 0 27  . 48.329   -3.304  26.795  1.00 31.94 27  A 1 
ATOM 186  C CB  . PRO A 0 27  . 47.215   -3.354  29.094  1.00 31.94 27  A 1 
ATOM 187  O O   . PRO A 0 27  . 49.505   -3.196  27.143  1.00 31.94 27  A 1 
ATOM 188  C CG  . PRO A 0 27  . 48.291   -4.074  29.911  1.00 31.94 27  A 1 
ATOM 189  C CD  . PRO A 0 27  . 48.401   -5.455  29.267  1.00 31.94 27  A 1 
ATOM 190  N N   . GLN A 0 28  . 47.882   -2.787  25.651  1.00 33.31 28  A 1 
ATOM 191  C CA  . GLN A 0 28  . 48.649   -1.815  24.869  1.00 33.31 28  A 1 
ATOM 192  C C   . GLN A 0 28  . 47.820   -0.556  24.576  1.00 33.31 28  A 1 
ATOM 193  C CB  . GLN A 0 28  . 49.275   -2.440  23.613  1.00 33.31 28  A 1 
ATOM 194  O O   . GLN A 0 28  . 46.594   -0.633  24.478  1.00 33.31 28  A 1 
ATOM 195  C CG  . GLN A 0 28  . 50.639   -3.073  23.938  1.00 33.31 28  A 1 
ATOM 196  C CD  . GLN A 0 28  . 51.397   -3.522  22.693  1.00 33.31 28  A 1 
ATOM 197  N NE2 . GLN A 0 28  . 52.694   -3.723  22.783  1.00 33.31 28  A 1 
ATOM 198  O OE1 . GLN A 0 28  . 50.857   -3.695  21.618  1.00 33.31 28  A 1 
ATOM 199  N N   . PRO A 0 29  . 48.472   0.621   24.548  1.00 35.03 29  A 1 
ATOM 200  C CA  . PRO A 0 29  . 47.851   1.888   24.888  1.00 35.03 29  A 1 
ATOM 201  C C   . PRO A 0 29  . 47.142   2.563   23.713  1.00 35.03 29  A 1 
ATOM 202  C CB  . PRO A 0 29  . 48.971   2.747   25.479  1.00 35.03 29  A 1 
ATOM 203  O O   . PRO A 0 29  . 47.491   2.406   22.547  1.00 35.03 29  A 1 
ATOM 204  C CG  . PRO A 0 29  . 50.252   2.201   24.850  1.00 35.03 29  A 1 
ATOM 205  C CD  . PRO A 0 29  . 49.899   0.811   24.327  1.00 35.03 29  A 1 
ATOM 206  N N   . ALA A 0 30  . 46.142   3.354   24.095  1.00 33.35 30  A 1 
ATOM 207  C CA  . ALA A 0 30  . 45.202   4.088   23.267  1.00 33.35 30  A 1 
ATOM 208  C C   . ALA A 0 30  . 45.846   4.927   22.148  1.00 33.35 30  A 1 
ATOM 209  C CB  . ALA A 0 30  . 44.414   4.986   24.233  1.00 33.35 30  A 1 
ATOM 210  O O   . ALA A 0 30  . 46.480   5.950   22.406  1.00 33.35 30  A 1 
ATOM 211  N N   . LEU A 0 31  . 45.556   4.563   20.898  1.00 36.55 31  A 1 
ATOM 212  C CA  . LEU A 0 31  . 45.616   5.478   19.761  1.00 36.55 31  A 1 
ATOM 213  C C   . LEU A 0 31  . 44.207   6.023   19.503  1.00 36.55 31  A 1 
ATOM 214  C CB  . LEU A 0 31  . 46.268   4.789   18.551  1.00 36.55 31  A 1 
ATOM 215  O O   . LEU A 0 31  . 43.296   5.322   19.067  1.00 36.55 31  A 1 
ATOM 216  C CG  . LEU A 0 31  . 47.806   4.896   18.603  1.00 36.55 31  A 1 
ATOM 217  C CD1 . LEU A 0 31  . 48.452   3.791   17.774  1.00 36.55 31  A 1 
ATOM 218  C CD2 . LEU A 0 31  . 48.289   6.246   18.058  1.00 36.55 31  A 1 
ATOM 219  N N   . LYS A 0 32  . 44.040   7.298   19.854  1.00 34.60 32  A 1 
ATOM 220  C CA  . LYS A 0 32  . 42.876   8.138   19.567  1.00 34.60 32  A 1 
ATOM 221  C C   . LYS A 0 32  . 42.744   8.368   18.055  1.00 34.60 32  A 1 
ATOM 222  C CB  . LYS A 0 32  . 43.081   9.507   20.256  1.00 34.60 32  A 1 
ATOM 223  O O   . LYS A 0 32  . 43.643   8.951   17.464  1.00 34.60 32  A 1 
ATOM 224  C CG  . LYS A 0 32  . 42.275   9.735   21.539  1.00 34.60 32  A 1 
ATOM 225  C CD  . LYS A 0 32  . 42.630   11.121  22.106  1.00 34.60 32  A 1 
ATOM 226  C CE  . LYS A 0 32  . 41.689   11.527  23.244  1.00 34.60 32  A 1 
ATOM 227  N NZ  . LYS A 0 32  . 42.046   12.861  23.790  1.00 34.60 32  A 1 
ATOM 228  N N   . GLY A 0 33  . 41.560   8.069   17.518  1.00 31.32 33  A 1 
ATOM 229  C CA  . GLY A 0 33  . 40.928   8.824   16.429  1.00 31.32 33  A 1 
ATOM 230  C C   . GLY A 0 33  . 41.232   8.369   15.000  1.00 31.32 33  A 1 
ATOM 231  O O   . GLY A 0 33  . 42.353   8.502   14.528  1.00 31.32 33  A 1 
ATOM 232  N N   . GLY A 0 34  . 40.193   7.930   14.279  1.00 33.61 34  A 1 
ATOM 233  C CA  . GLY A 0 34  . 40.227   7.826   12.816  1.00 33.61 34  A 1 
ATOM 234  C C   . GLY A 0 34  . 39.375   6.696   12.237  1.00 33.61 34  A 1 
ATOM 235  O O   . GLY A 0 34  . 39.880   5.606   12.020  1.00 33.61 34  A 1 
ATOM 236  N N   . TYR A 0 35  . 38.091   6.990   12.030  1.00 35.23 35  A 1 
ATOM 237  C CA  . TYR A 0 35  . 37.116   6.425   11.084  1.00 35.23 35  A 1 
ATOM 238  C C   . TYR A 0 35  . 37.377   5.070   10.376  1.00 35.23 35  A 1 
ATOM 239  C CB  . TYR A 0 35  . 36.796   7.531   10.068  1.00 35.23 35  A 1 
ATOM 240  O O   . TYR A 0 35  . 38.339   4.878   9.640   1.00 35.23 35  A 1 
ATOM 241  C CG  . TYR A 0 35  . 36.087   8.712   10.715  1.00 35.23 35  A 1 
ATOM 242  C CD1 . TYR A 0 35  . 34.684   8.693   10.827  1.00 35.23 35  A 1 
ATOM 243  C CD2 . TYR A 0 35  . 36.817   9.798   11.245  1.00 35.23 35  A 1 
ATOM 244  C CE1 . TYR A 0 35  . 34.009   9.749   11.465  1.00 35.23 35  A 1 
ATOM 245  C CE2 . TYR A 0 35  . 36.144   10.856  11.888  1.00 35.23 35  A 1 
ATOM 246  O OH  . TYR A 0 35  . 34.073   11.852  12.602  1.00 35.23 35  A 1 
ATOM 247  C CZ  . TYR A 0 35  . 34.735   10.833  11.995  1.00 35.23 35  A 1 
ATOM 248  N N   . GLY A 0 36  . 36.388   4.184   10.561  1.00 34.92 36  A 1 
ATOM 249  C CA  . GLY A 0 36  . 36.043   2.949   9.845   1.00 34.92 36  A 1 
ATOM 250  C C   . GLY A 0 36  . 36.829   2.574   8.589   1.00 34.92 36  A 1 
ATOM 251  O O   . GLY A 0 36  . 36.585   3.095   7.505   1.00 34.92 36  A 1 
ATOM 252  N N   . ARG A 0 37  . 37.669   1.541   8.713   1.00 38.71 37  A 1 
ATOM 253  C CA  . ARG A 0 37  . 38.142   0.767   7.562   1.00 38.71 37  A 1 
ATOM 254  C C   . ARG A 0 37  . 37.063   -0.246  7.178   1.00 38.71 37  A 1 
ATOM 255  C CB  . ARG A 0 37  . 39.491   0.098   7.863   1.00 38.71 37  A 1 
ATOM 256  O O   . ARG A 0 37  . 36.819   -1.197  7.917   1.00 38.71 37  A 1 
ATOM 257  C CG  . ARG A 0 37  . 40.607   1.138   8.036   1.00 38.71 37  A 1 
ATOM 258  C CD  . ARG A 0 37  . 41.975   0.453   8.101   1.00 38.71 37  A 1 
ATOM 259  N NE  . ARG A 0 37  . 43.042   1.424   8.412   1.00 38.71 37  A 1 
ATOM 260  N NH1 . ARG A 0 37  . 44.693   0.578   7.048   1.00 38.71 37  A 1 
ATOM 261  N NH2 . ARG A 0 37  . 45.110   2.364   8.315   1.00 38.71 37  A 1 
ATOM 262  C CZ  . ARG A 0 37  . 44.271   1.447   7.925   1.00 38.71 37  A 1 
ATOM 263  N N   . LYS A 0 38  . 36.404   -0.005  6.040   1.00 42.68 38  A 1 
ATOM 264  C CA  . LYS A 0 38  . 35.564   -0.987  5.343   1.00 42.68 38  A 1 
ATOM 265  C C   . LYS A 0 38  . 36.407   -2.232  5.029   1.00 42.68 38  A 1 
ATOM 266  C CB  . LYS A 0 38  . 34.973   -0.369  4.061   1.00 42.68 38  A 1 
ATOM 267  O O   . LYS A 0 38  . 37.586   -2.110  4.699   1.00 42.68 38  A 1 
ATOM 268  C CG  . LYS A 0 38  . 33.888   0.694   4.331   1.00 42.68 38  A 1 
ATOM 269  C CD  . LYS A 0 38  . 33.234   1.148   3.013   1.00 42.68 38  A 1 
ATOM 270  C CE  . LYS A 0 38  . 32.069   2.128   3.227   1.00 42.68 38  A 1 
ATOM 271  N NZ  . LYS A 0 38  . 31.421   2.498   1.936   1.00 42.68 38  A 1 
ATOM 272  N N   . GLY A 0 39  . 35.809   -3.408  5.214   1.00 39.27 39  A 1 
ATOM 273  C CA  . GLY A 0 39  . 36.466   -4.707  5.094   1.00 39.27 39  A 1 
ATOM 274  C C   . GLY A 0 39  . 37.133   -4.920  3.737   1.00 39.27 39  A 1 
ATOM 275  O O   . GLY A 0 39  . 36.594   -4.555  2.696   1.00 39.27 39  A 1 
ATOM 276  N N   . SER A 0 40  . 38.323   -5.511  3.774   1.00 37.69 40  A 1 
ATOM 277  C CA  . SER A 0 40  . 39.075   -5.954  2.606   1.00 37.69 40  A 1 
ATOM 278  C C   . SER A 0 40  . 38.417   -7.189  1.990   1.00 37.69 40  A 1 
ATOM 279  C CB  . SER A 0 40  . 40.507   -6.287  3.044   1.00 37.69 40  A 1 
ATOM 280  O O   . SER A 0 40  . 38.330   -8.230  2.644   1.00 37.69 40  A 1 
ATOM 281  O OG  . SER A 0 40  . 40.480   -7.185  4.143   1.00 37.69 40  A 1 
ATOM 282  N N   . TYR A 0 41  . 37.995   -7.086  0.736   1.00 39.05 41  A 1 
ATOM 283  C CA  . TYR A 0 41  . 37.677   -8.222  -0.125  1.00 39.05 41  A 1 
ATOM 284  C C   . TYR A 0 41  . 38.983   -8.935  -0.517  1.00 39.05 41  A 1 
ATOM 285  C CB  . TYR A 0 41  . 36.866   -7.723  -1.335  1.00 39.05 41  A 1 
ATOM 286  O O   . TYR A 0 41  . 39.985   -8.298  -0.849  1.00 39.05 41  A 1 
ATOM 287  C CG  . TYR A 0 41  . 37.357   -6.406  -1.914  1.00 39.05 41  A 1 
ATOM 288  C CD1 . TYR A 0 41  . 36.855   -5.184  -1.416  1.00 39.05 41  A 1 
ATOM 289  C CD2 . TYR A 0 41  . 38.347   -6.401  -2.914  1.00 39.05 41  A 1 
ATOM 290  C CE1 . TYR A 0 41  . 37.345   -3.961  -1.915  1.00 39.05 41  A 1 
ATOM 291  C CE2 . TYR A 0 41  . 38.845   -5.180  -3.406  1.00 39.05 41  A 1 
ATOM 292  O OH  . TYR A 0 41  . 38.836   -2.791  -3.397  1.00 39.05 41  A 1 
ATOM 293  C CZ  . TYR A 0 41  . 38.344   -3.960  -2.912  1.00 39.05 41  A 1 
ATOM 294  N N   . ALA A 0 42  . 39.009   -10.264 -0.414  1.00 39.88 42  A 1 
ATOM 295  C CA  . ALA A 0 42  . 40.163   -11.067 -0.802  1.00 39.88 42  A 1 
ATOM 296  C C   . ALA A 0 42  . 40.224   -11.160 -2.335  1.00 39.88 42  A 1 
ATOM 297  C CB  . ALA A 0 42  . 40.070   -12.440 -0.125  1.00 39.88 42  A 1 
ATOM 298  O O   . ALA A 0 42  . 39.316   -11.701 -2.959  1.00 39.88 42  A 1 
ATOM 299  N N   . LYS A 0 43  . 41.293   -10.624 -2.932  1.00 38.21 43  A 1 
ATOM 300  C CA  . LYS A 0 43  . 41.558   -10.680 -4.375  1.00 38.21 43  A 1 
ATOM 301  C C   . LYS A 0 43  . 41.823   -12.141 -4.776  1.00 38.21 43  A 1 
ATOM 302  C CB  . LYS A 0 43  . 42.732   -9.718  -4.691  1.00 38.21 43  A 1 
ATOM 303  O O   . LYS A 0 43  . 42.806   -12.726 -4.322  1.00 38.21 43  A 1 
ATOM 304  C CG  . LYS A 0 43  . 42.632   -9.054  -6.073  1.00 38.21 43  A 1 
ATOM 305  C CD  . LYS A 0 43  . 43.739   -8.004  -6.308  1.00 38.21 43  A 1 
ATOM 306  C CE  . LYS A 0 43  . 43.464   -7.269  -7.633  1.00 38.21 43  A 1 
ATOM 307  N NZ  . LYS A 0 43  . 44.444   -6.197  -7.954  1.00 38.21 43  A 1 
ATOM 308  N N   . LEU A 0 44  . 40.941   -12.737 -5.579  1.00 39.61 44  A 1 
ATOM 309  C CA  . LEU A 0 44  . 41.150   -14.055 -6.187  1.00 39.61 44  A 1 
ATOM 310  C C   . LEU A 0 44  . 42.236   -13.925 -7.262  1.00 39.61 44  A 1 
ATOM 311  C CB  . LEU A 0 44  . 39.821   -14.572 -6.779  1.00 39.61 44  A 1 
ATOM 312  O O   . LEU A 0 44  . 42.075   -13.195 -8.234  1.00 39.61 44  A 1 
ATOM 313  C CG  . LEU A 0 44  . 38.865   -15.182 -5.737  1.00 39.61 44  A 1 
ATOM 314  C CD1 . LEU A 0 44  . 37.430   -15.194 -6.259  1.00 39.61 44  A 1 
ATOM 315  C CD2 . LEU A 0 44  . 39.256   -16.627 -5.403  1.00 39.61 44  A 1 
ATOM 316  N N   . THR A 0 45  . 43.365   -14.602 -7.077  1.00 36.92 45  A 1 
ATOM 317  C CA  . THR A 0 45  . 44.443   -14.663 -8.068  1.00 36.92 45  A 1 
ATOM 318  C C   . THR A 0 45  . 44.197   -15.813 -9.039  1.00 36.92 45  A 1 
ATOM 319  C CB  . THR A 0 45  . 45.823   -14.789 -7.398  1.00 36.92 45  A 1 
ATOM 320  O O   . THR A 0 45  . 44.286   -16.985 -8.673  1.00 36.92 45  A 1 
ATOM 321  C CG2 . THR A 0 45  . 46.419   -13.414 -7.101  1.00 36.92 45  A 1 
ATOM 322  O OG1 . THR A 0 45  . 45.757   -15.469 -6.159  1.00 36.92 45  A 1 
ATOM 323  N N   . TYR A 0 46  . 43.904   -15.476 -10.294 1.00 39.90 46  A 1 
ATOM 324  C CA  . TYR A 0 46  . 43.798   -16.431 -11.394 1.00 39.90 46  A 1 
ATOM 325  C C   . TYR A 0 46  . 45.174   -17.049 -11.715 1.00 39.90 46  A 1 
ATOM 326  C CB  . TYR A 0 46  . 43.170   -15.713 -12.597 1.00 39.90 46  A 1 
ATOM 327  O O   . TYR A 0 46  . 46.188   -16.352 -11.779 1.00 39.90 46  A 1 
ATOM 328  C CG  . TYR A 0 46  . 42.922   -16.589 -13.809 1.00 39.90 46  A 1 
ATOM 329  C CD1 . TYR A 0 46  . 43.676   -16.393 -14.982 1.00 39.90 46  A 1 
ATOM 330  C CD2 . TYR A 0 46  . 41.903   -17.562 -13.781 1.00 39.90 46  A 1 
ATOM 331  C CE1 . TYR A 0 46  . 43.406   -17.158 -16.132 1.00 39.90 46  A 1 
ATOM 332  C CE2 . TYR A 0 46  . 41.647   -18.346 -14.923 1.00 39.90 46  A 1 
ATOM 333  O OH  . TYR A 0 46  . 42.119   -18.868 -17.215 1.00 39.90 46  A 1 
ATOM 334  C CZ  . TYR A 0 46  . 42.390   -18.137 -16.103 1.00 39.90 46  A 1 
ATOM 335  N N   . GLN A 0 47  . 45.220   -18.373 -11.883 1.00 42.39 47  A 1 
ATOM 336  C CA  . GLN A 0 47  . 46.410   -19.132 -12.285 1.00 42.39 47  A 1 
ATOM 337  C C   . GLN A 0 47  . 46.110   -19.825 -13.626 1.00 42.39 47  A 1 
ATOM 338  C CB  . GLN A 0 47  . 46.788   -20.164 -11.205 1.00 42.39 47  A 1 
ATOM 339  O O   . GLN A 0 47  . 45.312   -20.766 -13.644 1.00 42.39 47  A 1 
ATOM 340  C CG  . GLN A 0 47  . 47.479   -19.559 -9.973  1.00 42.39 47  A 1 
ATOM 341  C CD  . GLN A 0 47  . 48.948   -19.222 -10.218 1.00 42.39 47  A 1 
ATOM 342  N NE2 . GLN A 0 47  . 49.334   -17.969 -10.131 1.00 42.39 47  A 1 
ATOM 343  O OE1 . GLN A 0 47  . 49.777   -20.077 -10.486 1.00 42.39 47  A 1 
ATOM 344  N N   . PRO A 0 48  . 46.713   -19.390 -14.747 1.00 46.31 48  A 1 
ATOM 345  C CA  . PRO A 0 48  . 46.445   -19.972 -16.058 1.00 46.31 48  A 1 
ATOM 346  C C   . PRO A 0 48  . 46.991   -21.406 -16.159 1.00 46.31 48  A 1 
ATOM 347  C CB  . PRO A 0 48  . 47.082   -19.012 -17.070 1.00 46.31 48  A 1 
ATOM 348  O O   . PRO A 0 48  . 48.159   -21.669 -15.874 1.00 46.31 48  A 1 
ATOM 349  C CG  . PRO A 0 48  . 48.191   -18.320 -16.277 1.00 46.31 48  A 1 
ATOM 350  C CD  . PRO A 0 48  . 47.633   -18.267 -14.858 1.00 46.31 48  A 1 
ATOM 351  N N   . VAL A 0 49  . 46.148   -22.346 -16.603 1.00 45.59 49  A 1 
ATOM 352  C CA  . VAL A 0 49  . 46.528   -23.745 -16.865 1.00 45.59 49  A 1 
ATOM 353  C C   . VAL A 0 49  . 46.805   -23.913 -18.358 1.00 45.59 49  A 1 
ATOM 354  C CB  . VAL A 0 49  . 45.448   -24.735 -16.373 1.00 45.59 49  A 1 
ATOM 355  O O   . VAL A 0 49  . 45.886   -24.085 -19.157 1.00 45.59 49  A 1 
ATOM 356  C CG1 . VAL A 0 49  . 45.878   -26.196 -16.597 1.00 45.59 49  A 1 
ATOM 357  C CG2 . VAL A 0 49  . 45.165   -24.566 -14.875 1.00 45.59 49  A 1 
ATOM 358  N N   . THR A 0 50  . 48.076   -23.895 -18.758 1.00 39.94 50  A 1 
ATOM 359  C CA  . THR A 0 50  . 48.474   -24.163 -20.146 1.00 39.94 50  A 1 
ATOM 360  C C   . THR A 0 50  . 48.649   -25.668 -20.376 1.00 39.94 50  A 1 
ATOM 361  C CB  . THR A 0 50  . 49.717   -23.354 -20.551 1.00 39.94 50  A 1 
ATOM 362  O O   . THR A 0 50  . 49.438   -26.347 -19.717 1.00 39.94 50  A 1 
ATOM 363  C CG2 . THR A 0 50  . 49.413   -21.858 -20.616 1.00 39.94 50  A 1 
ATOM 364  O OG1 . THR A 0 50  . 50.758   -23.512 -19.617 1.00 39.94 50  A 1 
ATOM 365  N N   . LYS A 0 51  . 47.890   -26.233 -21.325 1.00 44.28 51  A 1 
ATOM 366  C CA  . LYS A 0 51  . 48.074   -27.619 -21.783 1.00 44.28 51  A 1 
ATOM 367  C C   . LYS A 0 51  . 49.213   -27.653 -22.804 1.00 44.28 51  A 1 
ATOM 368  C CB  . LYS A 0 51  . 46.768   -28.193 -22.359 1.00 44.28 51  A 1 
ATOM 369  O O   . LYS A 0 51  . 49.083   -27.121 -23.900 1.00 44.28 51  A 1 
ATOM 370  C CG  . LYS A 0 51  . 45.709   -28.449 -21.274 1.00 44.28 51  A 1 
ATOM 371  C CD  . LYS A 0 51  . 44.438   -29.061 -21.880 1.00 44.28 51  A 1 
ATOM 372  C CE  . LYS A 0 51  . 43.378   -29.273 -20.792 1.00 44.28 51  A 1 
ATOM 373  N NZ  . LYS A 0 51  . 42.085   -29.725 -21.364 1.00 44.28 51  A 1 
ATOM 374  N N   . VAL A 0 52  . 50.326   -28.287 -22.444 1.00 45.66 52  A 1 
ATOM 375  C CA  . VAL A 0 52  . 51.487   -28.488 -23.327 1.00 45.66 52  A 1 
ATOM 376  C C   . VAL A 0 52  . 51.121   -29.437 -24.474 1.00 45.66 52  A 1 
ATOM 377  C CB  . VAL A 0 52  . 52.738   -28.999 -22.560 1.00 45.66 52  A 1 
ATOM 378  O O   . VAL A 0 52  . 50.933   -30.635 -24.264 1.00 45.66 52  A 1 
ATOM 379  C CG1 . VAL A 0 52  . 53.848   -27.944 -22.587 1.00 45.66 52  A 1 
ATOM 380  C CG2 . VAL A 0 52  . 52.488   -29.381 -21.090 1.00 45.66 52  A 1 
ATOM 381  N N   . VAL A 0 53  . 51.021   -28.908 -25.695 1.00 39.82 53  A 1 
ATOM 382  C CA  . VAL A 0 53  . 50.864   -29.698 -26.926 1.00 39.82 53  A 1 
ATOM 383  C C   . VAL A 0 53  . 52.238   -30.240 -27.340 1.00 39.82 53  A 1 
ATOM 384  C CB  . VAL A 0 53  . 50.196   -28.866 -28.043 1.00 39.82 53  A 1 
ATOM 385  O O   . VAL A 0 53  . 53.205   -29.487 -27.455 1.00 39.82 53  A 1 
ATOM 386  C CG1 . VAL A 0 53  . 50.016   -29.679 -29.331 1.00 39.82 53  A 1 
ATOM 387  C CG2 . VAL A 0 53  . 48.805   -28.378 -27.608 1.00 39.82 53  A 1 
ATOM 388  N N   . GLN A 0 54  . 52.350   -31.559 -27.527 1.00 36.69 54  A 1 
ATOM 389  C CA  . GLN A 0 54  . 53.596   -32.217 -27.937 1.00 36.69 54  A 1 
ATOM 390  C C   . GLN A 0 54  . 54.071   -31.730 -29.317 1.00 36.69 54  A 1 
ATOM 391  C CB  . GLN A 0 54  . 53.427   -33.747 -27.927 1.00 36.69 54  A 1 
ATOM 392  O O   . GLN A 0 54  . 53.309   -31.680 -30.279 1.00 36.69 54  A 1 
ATOM 393  C CG  . GLN A 0 54  . 53.587   -34.349 -26.522 1.00 36.69 54  A 1 
ATOM 394  C CD  . GLN A 0 54  . 53.336   -35.856 -26.498 1.00 36.69 54  A 1 
ATOM 395  N NE2 . GLN A 0 54  . 54.079   -36.617 -25.725 1.00 36.69 54  A 1 
ATOM 396  O OE1 . GLN A 0 54  . 52.461   -36.385 -27.159 1.00 36.69 54  A 1 
ATOM 397  N N   . ARG A 0 55  . 55.365   -31.396 -29.400 1.00 39.53 55  A 1 
ATOM 398  C CA  . ARG A 0 55  . 56.052   -30.842 -30.577 1.00 39.53 55  A 1 
ATOM 399  C C   . ARG A 0 55  . 56.143   -31.883 -31.704 1.00 39.53 55  A 1 
ATOM 400  C CB  . ARG A 0 55  . 57.441   -30.353 -30.110 1.00 39.53 55  A 1 
ATOM 401  O O   . ARG A 0 55  . 56.635   -32.987 -31.478 1.00 39.53 55  A 1 
ATOM 402  C CG  . ARG A 0 55  . 58.025   -29.186 -30.918 1.00 39.53 55  A 1 
ATOM 403  C CD  . ARG A 0 55  . 59.373   -28.770 -30.304 1.00 39.53 55  A 1 
ATOM 404  N NE  . ARG A 0 55  . 59.821   -27.443 -30.772 1.00 39.53 55  A 1 
ATOM 405  N NH1 . ARG A 0 55  . 61.707   -27.280 -29.466 1.00 39.53 55  A 1 
ATOM 406  N NH2 . ARG A 0 55  . 61.116   -25.566 -30.765 1.00 39.53 55  A 1 
ATOM 407  C CZ  . ARG A 0 55  . 60.876   -26.773 -30.336 1.00 39.53 55  A 1 
ATOM 408  N N   . ALA A 0 56  . 55.703   -31.526 -32.911 1.00 36.19 56  A 1 
ATOM 409  C CA  . ALA A 0 56  . 55.813   -32.375 -34.097 1.00 36.19 56  A 1 
ATOM 410  C C   . ALA A 0 56  . 57.287   -32.639 -34.477 1.00 36.19 56  A 1 
ATOM 411  C CB  . ALA A 0 56  . 55.029   -31.725 -35.244 1.00 36.19 56  A 1 
ATOM 412  O O   . ALA A 0 56  . 58.131   -31.746 -34.393 1.00 36.19 56  A 1 
ATOM 413  N N   . ALA A 0 57  . 57.591   -33.873 -34.893 1.00 40.44 57  A 1 
ATOM 414  C CA  . ALA A 0 57  . 58.924   -34.307 -35.305 1.00 40.44 57  A 1 
ATOM 415  C C   . ALA A 0 57  . 59.351   -33.622 -36.619 1.00 40.44 57  A 1 
ATOM 416  C CB  . ALA A 0 57  . 58.910   -35.839 -35.430 1.00 40.44 57  A 1 
ATOM 417  O O   . ALA A 0 57  . 58.796   -33.901 -37.679 1.00 40.44 57  A 1 
ATOM 418  N N   . SER A 0 58  . 60.344   -32.735 -36.544 1.00 42.08 58  A 1 
ATOM 419  C CA  . SER A 0 58  . 60.964   -32.082 -37.703 1.00 42.08 58  A 1 
ATOM 420  C C   . SER A 0 58  . 62.098   -32.952 -38.249 1.00 42.08 58  A 1 
ATOM 421  C CB  . SER A 0 58  . 61.469   -30.696 -37.294 1.00 42.08 58  A 1 
ATOM 422  O O   . SER A 0 58  . 63.003   -33.330 -37.508 1.00 42.08 58  A 1 
ATOM 423  O OG  . SER A 0 58  . 62.223   -30.095 -38.323 1.00 42.08 58  A 1 
ATOM 424  N N   . GLN A 0 59  . 62.037   -33.281 -39.539 1.00 36.73 59  A 1 
ATOM 425  C CA  . GLN A 0 59  . 63.085   -33.984 -40.276 1.00 36.73 59  A 1 
ATOM 426  C C   . GLN A 0 59  . 64.276   -33.048 -40.531 1.00 36.73 59  A 1 
ATOM 427  C CB  . GLN A 0 59  . 62.516   -34.501 -41.612 1.00 36.73 59  A 1 
ATOM 428  O O   . GLN A 0 59  . 64.212   -32.163 -41.379 1.00 36.73 59  A 1 
ATOM 429  C CG  . GLN A 0 59  . 61.632   -35.748 -41.461 1.00 36.73 59  A 1 
ATOM 430  C CD  . GLN A 0 59  . 61.014   -36.205 -42.784 1.00 36.73 59  A 1 
ATOM 431  N NE2 . GLN A 0 59  . 60.574   -37.440 -42.881 1.00 36.73 59  A 1 
ATOM 432  O OE1 . GLN A 0 59  . 60.894   -35.480 -43.755 1.00 36.73 59  A 1 
ATOM 433  N N   . ASP A 0 60  . 65.379   -33.287 -39.827 1.00 33.82 60  A 1 
ATOM 434  C CA  . ASP A 0 60  . 66.696   -32.741 -40.146 1.00 33.82 60  A 1 
ATOM 435  C C   . ASP A 0 60  . 67.270   -33.486 -41.358 1.00 33.82 60  A 1 
ATOM 436  C CB  . ASP A 0 60  . 67.644   -32.935 -38.944 1.00 33.82 60  A 1 
ATOM 437  O O   . ASP A 0 60  . 67.685   -34.635 -41.216 1.00 33.82 60  A 1 
ATOM 438  C CG  . ASP A 0 60  . 67.323   -32.059 -37.734 1.00 33.82 60  A 1 
ATOM 439  O OD1 . ASP A 0 60  . 66.875   -30.912 -37.949 1.00 33.82 60  A 1 
ATOM 440  O OD2 . ASP A 0 60  . 67.574   -32.536 -36.604 1.00 33.82 60  A 1 
ATOM 441  N N   . ASN A 0 61  . 67.291   -32.880 -42.552 1.00 31.93 61  A 1 
ATOM 442  C CA  . ASN A 0 61  . 68.284   -33.205 -43.583 1.00 31.93 61  A 1 
ATOM 443  C C   . ASN A 0 61  . 68.257   -32.250 -44.787 1.00 31.93 61  A 1 
ATOM 444  C CB  . ASN A 0 61  . 68.153   -34.670 -44.074 1.00 31.93 61  A 1 
ATOM 445  O O   . ASN A 0 61  . 67.205   -31.915 -45.318 1.00 31.93 61  A 1 
ATOM 446  C CG  . ASN A 0 61  . 69.158   -35.601 -43.405 1.00 31.93 61  A 1 
ATOM 447  N ND2 . ASN A 0 61  . 68.821   -36.857 -43.231 1.00 31.93 61  A 1 
ATOM 448  O OD1 . ASN A 0 61  . 70.275   -35.235 -43.077 1.00 31.93 61  A 1 
ATOM 449  N N   . ALA A 0 62  . 69.469   -31.971 -45.275 1.00 28.63 62  A 1 
ATOM 450  C CA  . ALA A 0 62  . 69.832   -31.386 -46.569 1.00 28.63 62  A 1 
ATOM 451  C C   . ALA A 0 62  . 69.865   -29.848 -46.680 1.00 28.63 62  A 1 
ATOM 452  C CB  . ALA A 0 62  . 69.125   -32.108 -47.720 1.00 28.63 62  A 1 
ATOM 453  O O   . ALA A 0 62  . 69.021   -29.180 -47.268 1.00 28.63 62  A 1 
ATOM 454  N N   . SER A 0 63  . 70.992   -29.316 -46.221 1.00 32.99 63  A 1 
ATOM 455  C CA  . SER A 0 63  . 71.665   -28.127 -46.733 1.00 32.99 63  A 1 
ATOM 456  C C   . SER A 0 63  . 71.941   -28.217 -48.246 1.00 32.99 63  A 1 
ATOM 457  C CB  . SER A 0 63  . 73.001   -28.015 -45.968 1.00 32.99 63  A 1 
ATOM 458  O O   . SER A 0 63  . 72.850   -28.927 -48.664 1.00 32.99 63  A 1 
ATOM 459  O OG  . SER A 0 63  . 73.532   -29.292 -45.610 1.00 32.99 63  A 1 
ATOM 460  N N   . ALA A 0 64  . 71.212   -27.462 -49.075 1.00 31.73 64  A 1 
ATOM 461  C CA  . ALA A 0 64  . 71.651   -27.049 -50.415 1.00 31.73 64  A 1 
ATOM 462  C C   . ALA A 0 64  . 70.696   -25.996 -51.000 1.00 31.73 64  A 1 
ATOM 463  C CB  . ALA A 0 64  . 71.717   -28.253 -51.376 1.00 31.73 64  A 1 
ATOM 464  O O   . ALA A 0 64  . 69.600   -26.328 -51.439 1.00 31.73 64  A 1 
ATOM 465  N N   . GLY A 0 65  . 71.125   -24.736 -51.076 1.00 31.92 65  A 1 
ATOM 466  C CA  . GLY A 0 65  . 70.453   -23.768 -51.941 1.00 31.92 65  A 1 
ATOM 467  C C   . GLY A 0 65  . 70.541   -22.333 -51.457 1.00 31.92 65  A 1 
ATOM 468  O O   . GLY A 0 65  . 69.695   -21.896 -50.697 1.00 31.92 65  A 1 
ATOM 469  N N   . TYR A 0 66  . 71.540   -21.619 -51.976 1.00 30.23 66  A 1 
ATOM 470  C CA  . TYR A 0 66  . 71.539   -20.173 -52.205 1.00 30.23 66  A 1 
ATOM 471  C C   . TYR A 0 66  . 71.188   -19.281 -51.011 1.00 30.23 66  A 1 
ATOM 472  C CB  . TYR A 0 66  . 70.670   -19.878 -53.434 1.00 30.23 66  A 1 
ATOM 473  O O   . TYR A 0 66  . 70.030   -19.113 -50.647 1.00 30.23 66  A 1 
ATOM 474  C CG  . TYR A 0 66  . 71.246   -20.507 -54.686 1.00 30.23 66  A 1 
ATOM 475  C CD1 . TYR A 0 66  . 72.250   -19.824 -55.398 1.00 30.23 66  A 1 
ATOM 476  C CD2 . TYR A 0 66  . 70.840   -21.792 -55.097 1.00 30.23 66  A 1 
ATOM 477  C CE1 . TYR A 0 66  . 72.853   -20.423 -56.519 1.00 30.23 66  A 1 
ATOM 478  C CE2 . TYR A 0 66  . 71.452   -22.401 -56.209 1.00 30.23 66  A 1 
ATOM 479  O OH  . TYR A 0 66  . 73.040   -22.300 -58.001 1.00 30.23 66  A 1 
ATOM 480  C CZ  . TYR A 0 66  . 72.456   -21.716 -56.923 1.00 30.23 66  A 1 
ATOM 481  N N   . GLY A 0 67  . 72.218   -18.609 -50.490 1.00 34.26 67  A 1 
ATOM 482  C CA  . GLY A 0 67  . 72.106   -17.494 -49.558 1.00 34.26 67  A 1 
ATOM 483  C C   . GLY A 0 67  . 71.265   -16.342 -50.105 1.00 34.26 67  A 1 
ATOM 484  O O   . GLY A 0 67  . 71.792   -15.297 -50.471 1.00 34.26 67  A 1 
ATOM 485  N N   . ARG A 0 68  . 69.940   -16.498 -50.082 1.00 38.15 68  A 1 
ATOM 486  C CA  . ARG A 0 68  . 69.058   -15.394 -49.737 1.00 38.15 68  A 1 
ATOM 487  C C   . ARG A 0 68  . 69.282   -15.171 -48.250 1.00 38.15 68  A 1 
ATOM 488  C CB  . ARG A 0 68  . 67.594   -15.703 -50.069 1.00 38.15 68  A 1 
ATOM 489  O O   . ARG A 0 68  . 68.672   -15.830 -47.417 1.00 38.15 68  A 1 
ATOM 490  C CG  . ARG A 0 68  . 67.354   -15.889 -51.575 1.00 38.15 68  A 1 
ATOM 491  C CD  . ARG A 0 68  . 65.897   -15.535 -51.891 1.00 38.15 68  A 1 
ATOM 492  N NE  . ARG A 0 68  . 65.424   -16.135 -53.152 1.00 38.15 68  A 1 
ATOM 493  N NH1 . ARG A 0 68  . 65.791   -14.371 -54.582 1.00 38.15 68  A 1 
ATOM 494  N NH2 . ARG A 0 68  . 64.732   -16.198 -55.311 1.00 38.15 68  A 1 
ATOM 495  C CZ  . ARG A 0 68  . 65.324   -15.564 -54.338 1.00 38.15 68  A 1 
ATOM 496  N N   . GLN A 0 69  . 70.280   -14.345 -47.952 1.00 39.77 69  A 1 
ATOM 497  C CA  . GLN A 0 69  . 70.536   -13.806 -46.625 1.00 39.77 69  A 1 
ATOM 498  C C   . GLN A 0 69  . 69.254   -13.092 -46.205 1.00 39.77 69  A 1 
ATOM 499  C CB  . GLN A 0 69  . 71.753   -12.871 -46.710 1.00 39.77 69  A 1 
ATOM 500  O O   . GLN A 0 69  . 68.975   -11.980 -46.645 1.00 39.77 69  A 1 
ATOM 501  C CG  . GLN A 0 69  . 73.054   -13.677 -46.880 1.00 39.77 69  A 1 
ATOM 502  C CD  . GLN A 0 69  . 74.167   -12.892 -47.566 1.00 39.77 69  A 1 
ATOM 503  N NE2 . GLN A 0 69  . 75.366   -12.897 -47.030 1.00 39.77 69  A 1 
ATOM 504  O OE1 . GLN A 0 69  . 74.006   -12.311 -48.626 1.00 39.77 69  A 1 
ATOM 505  N N   . ALA A 0 70  . 68.406   -13.828 -45.489 1.00 41.21 70  A 1 
ATOM 506  C CA  . ALA A 0 70  . 67.172   -13.322 -44.938 1.00 41.21 70  A 1 
ATOM 507  C C   . ALA A 0 70  . 67.555   -12.206 -43.974 1.00 41.21 70  A 1 
ATOM 508  C CB  . ALA A 0 70  . 66.410   -14.469 -44.262 1.00 41.21 70  A 1 
ATOM 509  O O   . ALA A 0 70  . 68.319   -12.424 -43.033 1.00 41.21 70  A 1 
ATOM 510  N N   . GLU A 0 71  . 67.065   -11.013 -44.277 1.00 42.26 71  A 1 
ATOM 511  C CA  . GLU A 0 71  . 67.075   -9.850  -43.410 1.00 42.26 71  A 1 
ATOM 512  C C   . GLU A 0 71  . 66.597   -10.311 -42.024 1.00 42.26 71  A 1 
ATOM 513  C CB  . GLU A 0 71  . 66.126   -8.843  -44.090 1.00 42.26 71  A 1 
ATOM 514  O O   . GLU A 0 71  . 65.425   -10.639 -41.844 1.00 42.26 71  A 1 
ATOM 515  C CG  . GLU A 0 71  . 66.369   -7.369  -43.761 1.00 42.26 71  A 1 
ATOM 516  C CD  . GLU A 0 71  . 65.389   -6.468  -44.535 1.00 42.26 71  A 1 
ATOM 517  O OE1 . GLU A 0 71  . 65.668   -5.265  -44.711 1.00 42.26 71  A 1 
ATOM 518  O OE2 . GLU A 0 71  . 64.275   -6.922  -44.871 1.00 42.26 71  A 1 
ATOM 519  N N   . LYS A 0 72  . 67.509   -10.455 -41.053 1.00 43.69 72  A 1 
ATOM 520  C CA  . LYS A 0 72  . 67.149   -10.824 -39.678 1.00 43.69 72  A 1 
ATOM 521  C C   . LYS A 0 72  . 66.532   -9.607  -38.996 1.00 43.69 72  A 1 
ATOM 522  C CB  . LYS A 0 72  . 68.348   -11.376 -38.891 1.00 43.69 72  A 1 
ATOM 523  O O   . LYS A 0 72  . 67.132   -9.013  -38.107 1.00 43.69 72  A 1 
ATOM 524  C CG  . LYS A 0 72  . 68.739   -12.807 -39.273 1.00 43.69 72  A 1 
ATOM 525  C CD  . LYS A 0 72  . 69.878   -13.249 -38.348 1.00 43.69 72  A 1 
ATOM 526  C CE  . LYS A 0 72  . 70.326   -14.673 -38.665 1.00 43.69 72  A 1 
ATOM 527  N NZ  . LYS A 0 72  . 71.506   -15.026 -37.842 1.00 43.69 72  A 1 
ATOM 528  N N   . ARG A 0 73  . 65.340   -9.217  -39.437 1.00 49.03 73  A 1 
ATOM 529  C CA  . ARG A 0 73  . 64.462   -8.356  -38.652 1.00 49.03 73  A 1 
ATOM 530  C C   . ARG A 0 73  . 64.036   -9.191  -37.450 1.00 49.03 73  A 1 
ATOM 531  C CB  . ARG A 0 73  . 63.262   -7.891  -39.495 1.00 49.03 73  A 1 
ATOM 532  O O   . ARG A 0 73  . 63.403   -10.229 -37.618 1.00 49.03 73  A 1 
ATOM 533  C CG  . ARG A 0 73  . 63.694   -7.065  -40.718 1.00 49.03 73  A 1 
ATOM 534  C CD  . ARG A 0 73  . 62.477   -6.516  -41.470 1.00 49.03 73  A 1 
ATOM 535  N NE  . ARG A 0 73  . 62.888   -5.805  -42.695 1.00 49.03 73  A 1 
ATOM 536  N NH1 . ARG A 0 73  . 61.855   -3.777  -42.350 1.00 49.03 73  A 1 
ATOM 537  N NH2 . ARG A 0 73  . 63.212   -4.073  -44.105 1.00 49.03 73  A 1 
ATOM 538  C CZ  . ARG A 0 73  . 62.643   -4.557  -43.040 1.00 49.03 73  A 1 
ATOM 539  N N   . VAL A 0 74  . 64.458   -8.798  -36.252 1.00 56.03 74  A 1 
ATOM 540  C CA  . VAL A 0 74  . 63.808   -9.299  -35.041 1.00 56.03 74  A 1 
ATOM 541  C C   . VAL A 0 74  . 62.581   -8.418  -34.872 1.00 56.03 74  A 1 
ATOM 542  C CB  . VAL A 0 74  . 64.733   -9.286  -33.811 1.00 56.03 74  A 1 
ATOM 543  O O   . VAL A 0 74  . 62.715   -7.265  -34.467 1.00 56.03 74  A 1 
ATOM 544  C CG1 . VAL A 0 74  . 64.003   -9.831  -32.576 1.00 56.03 74  A 1 
ATOM 545  C CG2 . VAL A 0 74  . 65.972   -10.164 -34.049 1.00 56.03 74  A 1 
ATOM 546  N N   . ALA A 0 75  . 61.434   -8.946  -35.285 1.00 60.12 75  A 1 
ATOM 547  C CA  . ALA A 0 75  . 60.132   -8.444  -34.883 1.00 60.12 75  A 1 
ATOM 548  C C   . ALA A 0 75  . 59.693   -9.256  -33.656 1.00 60.12 75  A 1 
ATOM 549  C CB  . ALA A 0 75  . 59.160   -8.538  -36.065 1.00 60.12 75  A 1 
ATOM 550  O O   . ALA A 0 75  . 59.942   -10.467 -33.574 1.00 60.12 75  A 1 
ATOM 551  N N   . GLN A 0 76  . 59.156   -8.571  -32.658 1.00 66.33 76  A 1 
ATOM 552  C CA  . GLN A 0 76  . 58.345   -9.183  -31.615 1.00 66.33 76  A 1 
ATOM 553  C C   . GLN A 0 76  . 56.965   -8.563  -31.775 1.00 66.33 76  A 1 
ATOM 554  C CB  . GLN A 0 76  . 58.918   -8.891  -30.216 1.00 66.33 76  A 1 
ATOM 555  O O   . GLN A 0 76  . 56.876   -7.342  -31.692 1.00 66.33 76  A 1 
ATOM 556  C CG  . GLN A 0 76  . 60.289   -9.517  -29.931 1.00 66.33 76  A 1 
ATOM 557  C CD  . GLN A 0 76  . 60.229   -11.032 -29.791 1.00 66.33 76  A 1 
ATOM 558  N NE2 . GLN A 0 76  . 60.594   -11.775 -30.805 1.00 66.33 76  A 1 
ATOM 559  O OE1 . GLN A 0 76  . 59.898   -11.592 -28.762 1.00 66.33 76  A 1 
ATOM 560  N N   . ASP A 0 77  . 55.987   -9.416  -32.038 1.00 71.71 77  A 1 
ATOM 561  C CA  . ASP A 0 77  . 54.562   -9.144  -32.163 1.00 71.71 77  A 1 
ATOM 562  C C   . ASP A 0 77  . 53.855   -9.821  -30.981 1.00 71.71 77  A 1 
ATOM 563  C CB  . ASP A 0 77  . 54.057   -9.655  -33.535 1.00 71.71 77  A 1 
ATOM 564  O O   . ASP A 0 77  . 54.052   -11.015 -30.712 1.00 71.71 77  A 1 
ATOM 565  C CG  . ASP A 0 77  . 54.422   -11.108 -33.938 1.00 71.71 77  A 1 
ATOM 566  O OD1 . ASP A 0 77  . 55.359   -11.722 -33.354 1.00 71.71 77  A 1 
ATOM 567  O OD2 . ASP A 0 77  . 53.869   -11.610 -34.947 1.00 71.71 77  A 1 
ATOM 568  N N   . TRP A 0 78  . 53.093   -9.056  -30.204 1.00 72.33 78  A 1 
ATOM 569  C CA  . TRP A 0 78  . 52.280   -9.597  -29.118 1.00 72.33 78  A 1 
ATOM 570  C C   . TRP A 0 78  . 50.885   -8.992  -29.153 1.00 72.33 78  A 1 
ATOM 571  C CB  . TRP A 0 78  . 52.956   -9.365  -27.761 1.00 72.33 78  A 1 
ATOM 572  O O   . TRP A 0 78  . 50.747   -7.790  -28.972 1.00 72.33 78  A 1 
ATOM 573  C CG  . TRP A 0 78  . 52.211   -9.941  -26.592 1.00 72.33 78  A 1 
ATOM 574  C CD1 . TRP A 0 78  . 52.273   -11.227 -26.178 1.00 72.33 78  A 1 
ATOM 575  C CD2 . TRP A 0 78  . 51.220   -9.292  -25.734 1.00 72.33 78  A 1 
ATOM 576  C CE2 . TRP A 0 78  . 50.764   -10.245 -24.773 1.00 72.33 78  A 1 
ATOM 577  C CE3 . TRP A 0 78  . 50.644   -8.007  -25.679 1.00 72.33 78  A 1 
ATOM 578  N NE1 . TRP A 0 78  . 51.417   -11.413 -25.109 1.00 72.33 78  A 1 
ATOM 579  C CH2 . TRP A 0 78  . 49.313   -8.623  -23.724 1.00 72.33 78  A 1 
ATOM 580  C CZ2 . TRP A 0 78  . 49.832   -9.929  -23.772 1.00 72.33 78  A 1 
ATOM 581  C CZ3 . TRP A 0 78  . 49.702   -7.679  -24.687 1.00 72.33 78  A 1 
ATOM 582  N N   . ASP A 0 79  . 49.884   -9.860  -29.302 1.00 82.15 79  A 1 
ATOM 583  C CA  . ASP A 0 79  . 48.471   -9.493  -29.287 1.00 82.15 79  A 1 
ATOM 584  C C   . ASP A 0 79  . 47.786   -10.093 -28.053 1.00 82.15 79  A 1 
ATOM 585  C CB  . ASP A 0 79  . 47.753   -10.006 -30.547 1.00 82.15 79  A 1 
ATOM 586  O O   . ASP A 0 79  . 47.948   -11.287 -27.745 1.00 82.15 79  A 1 
ATOM 587  C CG  . ASP A 0 79  . 48.462   -9.704  -31.868 1.00 82.15 79  A 1 
ATOM 588  O OD1 . ASP A 0 79  . 48.897   -8.557  -32.062 1.00 82.15 79  A 1 
ATOM 589  O OD2 . ASP A 0 79  . 48.552   -10.663 -32.677 1.00 82.15 79  A 1 
ATOM 590  N N   . ALA A 0 80  . 46.944   -9.302  -27.396 1.00 79.21 80  A 1 
ATOM 591  C CA  . ALA A 0 80  . 45.983   -9.779  -26.415 1.00 79.21 80  A 1 
ATOM 592  C C   . ALA A 0 80  . 44.590   -9.213  -26.679 1.00 79.21 80  A 1 
ATOM 593  C CB  . ALA A 0 80  . 46.470   -9.465  -25.004 1.00 79.21 80  A 1 
ATOM 594  O O   . ALA A 0 80  . 44.417   -8.071  -27.085 1.00 79.21 80  A 1 
ATOM 595  N N   . TRP A 0 81  . 43.582   -10.046 -26.432 1.00 87.47 81  A 1 
ATOM 596  C CA  . TRP A 0 81  . 42.178   -9.665  -26.513 1.00 87.47 81  A 1 
ATOM 597  C C   . TRP A 0 81  . 41.389   -10.393 -25.429 1.00 87.47 81  A 1 
ATOM 598  C CB  . TRP A 0 81  . 41.627   -9.973  -27.910 1.00 87.47 81  A 1 
ATOM 599  O O   . TRP A 0 81  . 41.613   -11.587 -25.181 1.00 87.47 81  A 1 
ATOM 600  C CG  . TRP A 0 81  . 40.149   -9.776  -28.039 1.00 87.47 81  A 1 
ATOM 601  C CD1 . TRP A 0 81  . 39.530   -8.579  -28.138 1.00 87.47 81  A 1 
ATOM 602  C CD2 . TRP A 0 81  . 39.081   -10.766 -27.950 1.00 87.47 81  A 1 
ATOM 603  C CE2 . TRP A 0 81  . 37.828   -10.087 -28.023 1.00 87.47 81  A 1 
ATOM 604  C CE3 . TRP A 0 81  . 39.047   -12.166 -27.766 1.00 87.47 81  A 1 
ATOM 605  N NE1 . TRP A 0 81  . 38.162   -8.755  -28.130 1.00 87.47 81  A 1 
ATOM 606  C CH2 . TRP A 0 81  . 36.603   -12.161 -27.774 1.00 87.47 81  A 1 
ATOM 607  C CZ2 . TRP A 0 81  . 36.603   -10.765 -27.943 1.00 87.47 81  A 1 
ATOM 608  C CZ3 . TRP A 0 81  . 37.822   -12.858 -27.682 1.00 87.47 81  A 1 
ATOM 609  N N   . GLY A 0 82  . 40.456   -9.680  -24.807 1.00 88.19 82  A 1 
ATOM 610  C CA  . GLY A 0 82  . 39.587   -10.197 -23.761 1.00 88.19 82  A 1 
ATOM 611  C C   . GLY A 0 82  . 38.150   -9.709  -23.905 1.00 88.19 82  A 1 
ATOM 612  O O   . GLY A 0 82  . 37.885   -8.650  -24.470 1.00 88.19 82  A 1 
ATOM 613  N N   . ARG A 0 83  . 37.229   -10.529 -23.391 1.00 92.07 83  A 1 
ATOM 614  C CA  . ARG A 0 83  . 35.842   -10.149 -23.136 1.00 92.07 83  A 1 
ATOM 615  C C   . ARG A 0 83  . 35.326   -10.860 -21.894 1.00 92.07 83  A 1 
ATOM 616  C CB  . ARG A 0 83  . 34.959   -10.423 -24.361 1.00 92.07 83  A 1 
ATOM 617  O O   . ARG A 0 83  . 35.341   -12.098 -21.860 1.00 92.07 83  A 1 
ATOM 618  C CG  . ARG A 0 83  . 33.507   -10.002 -24.095 1.00 92.07 83  A 1 
ATOM 619  C CD  . ARG A 0 83  . 32.660   -10.122 -25.361 1.00 92.07 83  A 1 
ATOM 620  N NE  . ARG A 0 83  . 31.329   -9.562  -25.109 1.00 92.07 83  A 1 
ATOM 621  N NH1 . ARG A 0 83  . 29.972   -11.150 -26.042 1.00 92.07 83  A 1 
ATOM 622  N NH2 . ARG A 0 83  . 29.075   -9.355  -25.105 1.00 92.07 83  A 1 
ATOM 623  C CZ  . ARG A 0 83  . 30.142   -10.015 -25.423 1.00 92.07 83  A 1 
ATOM 624  N N   . ASP A 0 84  . 34.820   -10.109 -20.939 1.00 91.61 84  A 1 
ATOM 625  C CA  . ASP A 0 84  . 34.147   -10.590 -19.740 1.00 91.61 84  A 1 
ATOM 626  C C   . ASP A 0 84  . 32.738   -10.020 -19.659 1.00 91.61 84  A 1 
ATOM 627  C CB  . ASP A 0 84  . 34.962   -10.424 -18.445 1.00 91.61 84  A 1 
ATOM 628  O O   . ASP A 0 84  . 32.473   -8.897  -20.048 1.00 91.61 84  A 1 
ATOM 629  C CG  . ASP A 0 84  . 35.761   -9.137  -18.216 1.00 91.61 84  A 1 
ATOM 630  O OD1 . ASP A 0 84  . 36.273   -8.599  -19.221 1.00 91.61 84  A 1 
ATOM 631  O OD2 . ASP A 0 84  . 36.149   -8.966  -17.039 1.00 91.61 84  A 1 
ATOM 632  N N   . GLN A 0 85  . 31.801   -10.885 -19.274 1.00 93.75 85  A 1 
ATOM 633  C CA  . GLN A 0 85  . 30.383   -10.559 -19.198 1.00 93.75 85  A 1 
ATOM 634  C C   . GLN A 0 85  . 29.848   -11.080 -17.884 1.00 93.75 85  A 1 
ATOM 635  C CB  . GLN A 0 85  . 29.590   -11.211 -20.333 1.00 93.75 85  A 1 
ATOM 636  O O   . GLN A 0 85  . 29.707   -12.300 -17.714 1.00 93.75 85  A 1 
ATOM 637  C CG  . GLN A 0 85  . 29.691   -10.447 -21.646 1.00 93.75 85  A 1 
ATOM 638  C CD  . GLN A 0 85  . 29.231   -11.344 -22.773 1.00 93.75 85  A 1 
ATOM 639  N NE2 . GLN A 0 85  . 30.125   -12.172 -23.266 1.00 93.75 85  A 1 
ATOM 640  O OE1 . GLN A 0 85  . 28.097   -11.365 -23.243 1.00 93.75 85  A 1 
ATOM 641  N N   . ASP A 0 86  . 29.487   -10.159 -17.008 1.00 94.01 86  A 1 
ATOM 642  C CA  . ASP A 0 86  . 28.862   -10.470 -15.741 1.00 94.01 86  A 1 
ATOM 643  C C   . ASP A 0 86  . 27.390   -10.047 -15.761 1.00 94.01 86  A 1 
ATOM 644  C CB  . ASP A 0 86  . 29.684   -9.878  -14.587 1.00 94.01 86  A 1 
ATOM 645  O O   . ASP A 0 86  . 27.000   -9.014  -16.297 1.00 94.01 86  A 1 
ATOM 646  C CG  . ASP A 0 86  . 30.969   -10.671 -14.281 1.00 94.01 86  A 1 
ATOM 647  O OD1 . ASP A 0 86  . 30.998   -11.897 -14.565 1.00 94.01 86  A 1 
ATOM 648  O OD2 . ASP A 0 86  . 31.830   -10.140 -13.550 1.00 94.01 86  A 1 
ATOM 649  N N   . LEU A 0 87  . 26.531   -10.895 -15.192 1.00 95.70 87  A 1 
ATOM 650  C CA  . LEU A 0 87  . 25.102   -10.628 -15.043 1.00 95.70 87  A 1 
ATOM 651  C C   . LEU A 0 87  . 24.667   -11.031 -13.639 1.00 95.70 87  A 1 
ATOM 652  C CB  . LEU A 0 87  . 24.303   -11.360 -16.139 1.00 95.70 87  A 1 
ATOM 653  O O   . LEU A 0 87  . 24.708   -12.208 -13.270 1.00 95.70 87  A 1 
ATOM 654  C CG  . LEU A 0 87  . 22.771   -11.227 -16.009 1.00 95.70 87  A 1 
ATOM 655  C CD1 . LEU A 0 87  . 22.268   -9.796  -16.186 1.00 95.70 87  A 1 
ATOM 656  C CD2 . LEU A 0 87  . 22.086   -12.097 -17.066 1.00 95.70 87  A 1 
ATOM 657  N N   . ALA A 0 88  . 24.189   -10.057 -12.876 1.00 97.47 88  A 1 
ATOM 658  C CA  . ALA A 0 88  . 23.596   -10.259 -11.567 1.00 97.47 88  A 1 
ATOM 659  C C   . ALA A 0 88  . 22.125   -9.841  -11.593 1.00 97.47 88  A 1 
ATOM 660  C CB  . ALA A 0 88  . 24.417   -9.506  -10.518 1.00 97.47 88  A 1 
ATOM 661  O O   . ALA A 0 88  . 21.781   -8.734  -12.004 1.00 97.47 88  A 1 
ATOM 662  N N   . ILE A 0 89  . 21.251   -10.735 -11.133 1.00 97.51 89  A 1 
ATOM 663  C CA  . ILE A 0 89  . 19.821   -10.471 -10.987 1.00 97.51 89  A 1 
ATOM 664  C C   . ILE A 0 89  . 19.430   -10.824 -9.558  1.00 97.51 89  A 1 
ATOM 665  C CB  . ILE A 0 89  . 18.978   -11.235 -12.034 1.00 97.51 89  A 1 
ATOM 666  O O   . ILE A 0 89  . 19.623   -11.963 -9.127  1.00 97.51 89  A 1 
ATOM 667  C CG1 . ILE A 0 89  . 19.426   -10.867 -13.470 1.00 97.51 89  A 1 
ATOM 668  C CG2 . ILE A 0 89  . 17.480   -10.924 -11.825 1.00 97.51 89  A 1 
ATOM 669  C CD1 . ILE A 0 89  . 18.713   -11.646 -14.581 1.00 97.51 89  A 1 
ATOM 670  N N   . ASP A 0 90  . 18.871   -9.854  -8.846  1.00 97.18 90  A 1 
ATOM 671  C CA  . ASP A 0 90  . 18.193   -10.068 -7.572  1.00 97.18 90  A 1 
ATOM 672  C C   . ASP A 0 90  . 16.708   -9.765  -7.766  1.00 97.18 90  A 1 
ATOM 673  C CB  . ASP A 0 90  . 18.842   -9.230  -6.459  1.00 97.18 90  A 1 
ATOM 674  O O   . ASP A 0 90  . 16.335   -8.706  -8.270  1.00 97.18 90  A 1 
ATOM 675  C CG  . ASP A 0 90  . 18.407   -9.661  -5.049  1.00 97.18 90  A 1 
ATOM 676  O OD1 . ASP A 0 90  . 17.499   -10.517 -4.930  1.00 97.18 90  A 1 
ATOM 677  O OD2 . ASP A 0 90  . 19.020   -9.165  -4.076  1.00 97.18 90  A 1 
ATOM 678  N N   . GLU A 0 91  . 15.846   -10.714 -7.424  1.00 96.92 91  A 1 
ATOM 679  C CA  . GLU A 0 91  . 14.405   -10.596 -7.606  1.00 96.92 91  A 1 
ATOM 680  C C   . GLU A 0 91  . 13.696   -11.126 -6.366  1.00 96.92 91  A 1 
ATOM 681  C CB  . GLU A 0 91  . 13.957   -11.303 -8.896  1.00 96.92 91  A 1 
ATOM 682  O O   . GLU A 0 91  . 13.924   -12.248 -5.907  1.00 96.92 91  A 1 
ATOM 683  C CG  . GLU A 0 91  . 12.472   -11.050 -9.205  1.00 96.92 91  A 1 
ATOM 684  C CD  . GLU A 0 91  . 12.041   -11.582 -10.583 1.00 96.92 91  A 1 
ATOM 685  O OE1 . GLU A 0 91  . 11.027   -11.063 -11.109 1.00 96.92 91  A 1 
ATOM 686  O OE2 . GLU A 0 91  . 12.684   -12.506 -11.120 1.00 96.92 91  A 1 
ATOM 687  N N   . SER A 0 92  . 12.809   -10.305 -5.818  1.00 96.85 92  A 1 
ATOM 688  C CA  . SER A 0 92  . 12.087   -10.609 -4.596  1.00 96.85 92  A 1 
ATOM 689  C C   . SER A 0 92  . 10.606   -10.290 -4.740  1.00 96.85 92  A 1 
ATOM 690  C CB  . SER A 0 92  . 12.731   -9.902  -3.401  1.00 96.85 92  A 1 
ATOM 691  O O   . SER A 0 92  . 10.195   -9.311  -5.364  1.00 96.85 92  A 1 
ATOM 692  O OG  . SER A 0 92  . 12.575   -8.504  -3.488  1.00 96.85 92  A 1 
ATOM 693  N N   . TYR A 0 93  . 9.794    -11.153 -4.135  1.00 96.79 93  A 1 
ATOM 694  C CA  . TYR A 0 93  . 8.354    -10.991 -4.041  1.00 96.79 93  A 1 
ATOM 695  C C   . TYR A 0 93  . 7.918    -11.253 -2.604  1.00 96.79 93  A 1 
ATOM 696  C CB  . TYR A 0 93  . 7.645    -11.925 -5.027  1.00 96.79 93  A 1 
ATOM 697  O O   . TYR A 0 93  . 8.283    -12.263 -1.996  1.00 96.79 93  A 1 
ATOM 698  C CG  . TYR A 0 93  . 6.132    -11.851 -4.936  1.00 96.79 93  A 1 
ATOM 699  C CD1 . TYR A 0 93  . 5.419    -12.792 -4.167  1.00 96.79 93  A 1 
ATOM 700  C CD2 . TYR A 0 93  . 5.440    -10.809 -5.582  1.00 96.79 93  A 1 
ATOM 701  C CE1 . TYR A 0 93  . 4.015    -12.700 -4.062  1.00 96.79 93  A 1 
ATOM 702  C CE2 . TYR A 0 93  . 4.039    -10.710 -5.475  1.00 96.79 93  A 1 
ATOM 703  O OH  . TYR A 0 93  . 1.965    -11.565 -4.591  1.00 96.79 93  A 1 
ATOM 704  C CZ  . TYR A 0 93  . 3.320    -11.657 -4.715  1.00 96.79 93  A 1 
ATOM 705  N N   . GLY A 0 94  . 7.112    -10.347 -2.068  1.00 94.80 94  A 1 
ATOM 706  C CA  . GLY A 0 94  . 6.549    -10.437 -0.734  1.00 94.80 94  A 1 
ATOM 707  C C   . GLY A 0 94  . 5.055    -10.175 -0.770  1.00 94.80 94  A 1 
ATOM 708  O O   . GLY A 0 94  . 4.589    -9.236  -1.406  1.00 94.80 94  A 1 
ATOM 709  N N   . LYS A 0 95  . 4.287    -10.985 -0.045  1.00 95.48 95  A 1 
ATOM 710  C CA  . LYS A 0 95  . 2.860    -10.753 0.165   1.00 95.48 95  A 1 
ATOM 711  C C   . LYS A 0 95  . 2.520    -10.983 1.623   1.00 95.48 95  A 1 
ATOM 712  C CB  . LYS A 0 95  . 2.047    -11.618 -0.802  1.00 95.48 95  A 1 
ATOM 713  O O   . LYS A 0 95  . 2.725    -12.073 2.154   1.00 95.48 95  A 1 
ATOM 714  C CG  . LYS A 0 95  . 0.533    -11.468 -0.589  1.00 95.48 95  A 1 
ATOM 715  C CD  . LYS A 0 95  . -0.202   -11.961 -1.836  1.00 95.48 95  A 1 
ATOM 716  C CE  . LYS A 0 95  . -1.715   -11.816 -1.684  1.00 95.48 95  A 1 
ATOM 717  N NZ  . LYS A 0 95  . -2.355   -11.841 -3.015  1.00 95.48 95  A 1 
ATOM 718  N N   . THR A 0 96  . 1.969    -9.957  2.248   1.00 94.93 96  A 1 
ATOM 719  C CA  . THR A 0 96  . 1.552    -9.973  3.644   1.00 94.93 96  A 1 
ATOM 720  C C   . THR A 0 96  . 0.049    -9.764  3.714   1.00 94.93 96  A 1 
ATOM 721  C CB  . THR A 0 96  . 2.317    -8.923  4.458   1.00 94.93 96  A 1 
ATOM 722  O O   . THR A 0 96  . -0.494   -8.870  3.074   1.00 94.93 96  A 1 
ATOM 723  C CG2 . THR A 0 96  . 1.957    -8.966  5.944   1.00 94.93 96  A 1 
ATOM 724  O OG1 . THR A 0 96  . 3.696    -9.202  4.382   1.00 94.93 96  A 1 
ATOM 725  N N   . HIS A 0 97  . -0.618   -10.604 4.500   1.00 93.75 97  A 1 
ATOM 726  C CA  . HIS A 0 97  . -2.029   -10.478 4.846   1.00 93.75 97  A 1 
ATOM 727  C C   . HIS A 0 97  . -2.137   -10.571 6.363   1.00 93.75 97  A 1 
ATOM 728  C CB  . HIS A 0 97  . -2.835   -11.593 4.163   1.00 93.75 97  A 1 
ATOM 729  O O   . HIS A 0 97  . -1.844   -11.618 6.945   1.00 93.75 97  A 1 
ATOM 730  C CG  . HIS A 0 97  . -4.310   -11.547 4.485   1.00 93.75 97  A 1 
ATOM 731  C CD2 . HIS A 0 97  . -5.052   -12.403 5.254   1.00 93.75 97  A 1 
ATOM 732  N ND1 . HIS A 0 97  . -5.171   -10.586 4.057   1.00 93.75 97  A 1 
ATOM 733  C CE1 . HIS A 0 97  . -6.383   -10.811 4.556   1.00 93.75 97  A 1 
ATOM 734  N NE2 . HIS A 0 97  . -6.385   -11.944 5.284   1.00 93.75 97  A 1 
ATOM 735  N N   . ALA A 0 98  . -2.542   -9.485  7.005   1.00 92.44 98  A 1 
ATOM 736  C CA  . ALA A 0 98  . -2.679   -9.405  8.447   1.00 92.44 98  A 1 
ATOM 737  C C   . ALA A 0 98  . -4.097   -8.979  8.821   1.00 92.44 98  A 1 
ATOM 738  C CB  . ALA A 0 98  . -1.604   -8.470  9.008   1.00 92.44 98  A 1 
ATOM 739  O O   . ALA A 0 98  . -4.672   -8.065  8.234   1.00 92.44 98  A 1 
ATOM 740  N N   . LYS A 0 99  . -4.653   -9.651  9.829   1.00 95.16 99  A 1 
ATOM 741  C CA  . LYS A 0 99  . -5.948   -9.331  10.430  1.00 95.16 99  A 1 
ATOM 742  C C   . LYS A 0 99  . -5.785   -9.293  11.938  1.00 95.16 99  A 1 
ATOM 743  C CB  . LYS A 0 99  . -7.004   -10.367 10.025  1.00 95.16 99  A 1 
ATOM 744  O O   . LYS A 0 99  . -5.224   -10.228 12.508  1.00 95.16 99  A 1 
ATOM 745  C CG  . LYS A 0 99  . -7.443   -10.184 8.569   1.00 95.16 99  A 1 
ATOM 746  C CD  . LYS A 0 99  . -8.352   -11.334 8.131   1.00 95.16 99  A 1 
ATOM 747  C CE  . LYS A 0 99  . -8.965   -10.968 6.779   1.00 95.16 99  A 1 
ATOM 748  N NZ  . LYS A 0 99  . -9.263   -12.166 5.967   1.00 95.16 99  A 1 
ATOM 749  N N   . SER A 0 100 . -6.296   -8.248  12.572  1.00 93.80 100 A 1 
ATOM 750  C CA  . SER A 0 100 . -6.354   -8.147  14.026  1.00 93.80 100 A 1 
ATOM 751  C C   . SER A 0 100 . -7.740   -7.721  14.477  1.00 93.80 100 A 1 
ATOM 752  C CB  . SER A 0 100 . -5.275   -7.206  14.572  1.00 93.80 100 A 1 
ATOM 753  O O   . SER A 0 100 . -8.357   -6.845  13.872  1.00 93.80 100 A 1 
ATOM 754  O OG  . SER A 0 100 . -5.491   -5.868  14.172  1.00 93.80 100 A 1 
ATOM 755  N N   . TYR A 0 101 . -8.183   -8.325  15.572  1.00 91.46 101 A 1 
ATOM 756  C CA  . TYR A 0 101 . -9.411   -7.988  16.273  1.00 91.46 101 A 1 
ATOM 757  C C   . TYR A 0 101 . -9.042   -7.726  17.726  1.00 91.46 101 A 1 
ATOM 758  C CB  . TYR A 0 101 . -10.426  -9.130  16.151  1.00 91.46 101 A 1 
ATOM 759  O O   . TYR A 0 101 . -8.273   -8.494  18.309  1.00 91.46 101 A 1 
ATOM 760  C CG  . TYR A 0 101 . -10.782  -9.479  14.719  1.00 91.46 101 A 1 
ATOM 761  C CD1 . TYR A 0 101 . -11.810  -8.780  14.062  1.00 91.46 101 A 1 
ATOM 762  C CD2 . TYR A 0 101 . -10.066  -10.485 14.039  1.00 91.46 101 A 1 
ATOM 763  C CE1 . TYR A 0 101 . -12.130  -9.086  12.726  1.00 91.46 101 A 1 
ATOM 764  C CE2 . TYR A 0 101 . -10.378  -10.791 12.701  1.00 91.46 101 A 1 
ATOM 765  O OH  . TYR A 0 101 . -11.714  -10.388 10.751  1.00 91.46 101 A 1 
ATOM 766  C CZ  . TYR A 0 101 . -11.412  -10.092 12.044  1.00 91.46 101 A 1 
ATOM 767  N N   . ALA A 0 102 . -9.563   -6.647  18.285  1.00 87.34 102 A 1 
ATOM 768  C CA  . ALA A 0 102 . -9.428   -6.311  19.690  1.00 87.34 102 A 1 
ATOM 769  C C   . ALA A 0 102 . -10.788  -5.856  20.222  1.00 87.34 102 A 1 
ATOM 770  C CB  . ALA A 0 102 . -8.341   -5.242  19.855  1.00 87.34 102 A 1 
ATOM 771  O O   . ALA A 0 102 . -11.544  -5.204  19.503  1.00 87.34 102 A 1 
ATOM 772  N N   . ALA A 0 103 . -11.068  -6.230  21.464  1.00 83.87 103 A 1 
ATOM 773  C CA  . ALA A 0 103 . -12.179  -5.746  22.268  1.00 83.87 103 A 1 
ATOM 774  C C   . ALA A 0 103 . -11.657  -5.602  23.700  1.00 83.87 103 A 1 
ATOM 775  C CB  . ALA A 0 103 . -13.357  -6.723  22.176  1.00 83.87 103 A 1 
ATOM 776  O O   . ALA A 0 103 . -10.904  -6.472  24.155  1.00 83.87 103 A 1 
ATOM 777  N N   . GLU A 0 104 . -11.990  -4.508  24.377  1.00 81.52 104 A 1 
ATOM 778  C CA  . GLU A 0 104 . -11.503  -4.253  25.741  1.00 81.52 104 A 1 
ATOM 779  C C   . GLU A 0 104 . -12.250  -5.084  26.790  1.00 81.52 104 A 1 
ATOM 780  C CB  . GLU A 0 104 . -11.553  -2.750  26.046  1.00 81.52 104 A 1 
ATOM 781  O O   . GLU A 0 104 . -11.627  -5.606  27.719  1.00 81.52 104 A 1 
ATOM 782  C CG  . GLU A 0 104 . -10.461  -2.015  25.255  1.00 81.52 104 A 1 
ATOM 783  C CD  . GLU A 0 104 . -10.404  -0.516  25.570  1.00 81.52 104 A 1 
ATOM 784  O OE1 . GLU A 0 104 . -9.267   -0.000  25.689  1.00 81.52 104 A 1 
ATOM 785  O OE2 . GLU A 0 104 . -11.482  0.116   25.619  1.00 81.52 104 A 1 
ATOM 786  N N   . SER A 0 105 . -13.549  -5.300  26.593  1.00 83.54 105 A 1 
ATOM 787  C CA  . SER A 0 105 . -14.365  -6.203  27.402  1.00 83.54 105 A 1 
ATOM 788  C C   . SER A 0 105 . -15.536  -6.766  26.588  1.00 83.54 105 A 1 
ATOM 789  C CB  . SER A 0 105 . -14.852  -5.485  28.664  1.00 83.54 105 A 1 
ATOM 790  O O   . SER A 0 105 . -15.842  -6.286  25.493  1.00 83.54 105 A 1 
ATOM 791  O OG  . SER A 0 105 . -15.941  -4.669  28.342  1.00 83.54 105 A 1 
ATOM 792  N N   . TYR A 0 106 . -16.135  -7.842  27.097  1.00 83.60 106 A 1 
ATOM 793  C CA  . TYR A 0 106 . -17.350  -8.442  26.559  1.00 83.60 106 A 1 
ATOM 794  C C   . TYR A 0 106 . -18.176  -8.992  27.712  1.00 83.60 106 A 1 
ATOM 795  C CB  . TYR A 0 106 . -17.022  -9.582  25.587  1.00 83.60 106 A 1 
ATOM 796  O O   . TYR A 0 106 . -17.711  -9.903  28.406  1.00 83.60 106 A 1 
ATOM 797  C CG  . TYR A 0 106 . -18.255  -10.331 25.108  1.00 83.60 106 A 1 
ATOM 798  C CD1 . TYR A 0 106 . -18.487  -11.676 25.463  1.00 83.60 106 A 1 
ATOM 799  C CD2 . TYR A 0 106 . -19.204  -9.650  24.330  1.00 83.60 106 A 1 
ATOM 800  C CE1 . TYR A 0 106 . -19.611  -12.358 24.949  1.00 83.60 106 A 1 
ATOM 801  C CE2 . TYR A 0 106 . -20.317  -10.328 23.808  1.00 83.60 106 A 1 
ATOM 802  O OH  . TYR A 0 106 . -21.545  -12.332 23.494  1.00 83.60 106 A 1 
ATOM 803  C CZ  . TYR A 0 106 . -20.508  -11.686 24.087  1.00 83.60 106 A 1 
ATOM 804  N N   . ASP A 0 107 . -19.394  -8.484  27.855  1.00 83.40 107 A 1 
ATOM 805  C CA  . ASP A 0 107 . -20.336  -8.913  28.878  1.00 83.40 107 A 1 
ATOM 806  C C   . ASP A 0 107 . -21.601  -9.490  28.228  1.00 83.40 107 A 1 
ATOM 807  C CB  . ASP A 0 107 . -20.639  -7.755  29.845  1.00 83.40 107 A 1 
ATOM 808  O O   . ASP A 0 107 . -22.149  -8.936  27.277  1.00 83.40 107 A 1 
ATOM 809  C CG  . ASP A 0 107 . -19.468  -7.384  30.772  1.00 83.40 107 A 1 
ATOM 810  O OD1 . ASP A 0 107 . -18.601  -8.254  31.032  1.00 83.40 107 A 1 
ATOM 811  O OD2 . ASP A 0 107 . -19.495  -6.261  31.322  1.00 83.40 107 A 1 
ATOM 812  N N   . GLU A 0 108 . -22.075  -10.618 28.764  1.00 87.03 108 A 1 
ATOM 813  C CA  . GLU A 0 108 . -23.402  -11.176 28.479  1.00 87.03 108 A 1 
ATOM 814  C C   . GLU A 0 108 . -24.202  -11.219 29.780  1.00 87.03 108 A 1 
ATOM 815  C CB  . GLU A 0 108 . -23.348  -12.602 27.897  1.00 87.03 108 A 1 
ATOM 816  O O   . GLU A 0 108 . -23.714  -11.725 30.797  1.00 87.03 108 A 1 
ATOM 817  C CG  . GLU A 0 108 . -22.568  -12.761 26.587  1.00 87.03 108 A 1 
ATOM 818  C CD  . GLU A 0 108 . -22.757  -14.143 25.920  1.00 87.03 108 A 1 
ATOM 819  O OE1 . GLU A 0 108 . -22.290  -14.329 24.767  1.00 87.03 108 A 1 
ATOM 820  O OE2 . GLU A 0 108 . -23.386  -15.046 26.508  1.00 87.03 108 A 1 
ATOM 821  N N   . TRP A 0 109 . -25.440  -10.737 29.749  1.00 87.18 109 A 1 
ATOM 822  C CA  . TRP A 0 109 . -26.311  -10.697 30.919  1.00 87.18 109 A 1 
ATOM 823  C C   . TRP A 0 109 . -27.736  -11.146 30.577  1.00 87.18 109 A 1 
ATOM 824  C CB  . TRP A 0 109 . -26.231  -9.305  31.562  1.00 87.18 109 A 1 
ATOM 825  O O   . TRP A 0 109 . -28.239  -10.910 29.484  1.00 87.18 109 A 1 
ATOM 826  C CG  . TRP A 0 109 . -26.480  -8.145  30.647  1.00 87.18 109 A 1 
ATOM 827  C CD1 . TRP A 0 109 . -25.542  -7.458  29.952  1.00 87.18 109 A 1 
ATOM 828  C CD2 . TRP A 0 109 . -27.755  -7.534  30.300  1.00 87.18 109 A 1 
ATOM 829  C CE2 . TRP A 0 109 . -27.513  -6.457  29.394  1.00 87.18 109 A 1 
ATOM 830  C CE3 . TRP A 0 109 . -29.094  -7.791  30.659  1.00 87.18 109 A 1 
ATOM 831  N NE1 . TRP A 0 109 . -26.147  -6.460  29.213  1.00 87.18 109 A 1 
ATOM 832  C CH2 . TRP A 0 109 . -29.875  -5.958  29.243  1.00 87.18 109 A 1 
ATOM 833  C CZ2 . TRP A 0 109 . -28.550  -5.670  28.874  1.00 87.18 109 A 1 
ATOM 834  C CZ3 . TRP A 0 109 . -30.139  -7.011  30.137  1.00 87.18 109 A 1 
ATOM 835  N N   . ASP A 0 110 . -28.366  -11.837 31.527  1.00 82.52 110 A 1 
ATOM 836  C CA  . ASP A 0 110 . -29.742  -12.348 31.469  1.00 82.52 110 A 1 
ATOM 837  C C   . ASP A 0 110 . -30.406  -11.995 32.807  1.00 82.52 110 A 1 
ATOM 838  C CB  . ASP A 0 110 . -29.727  -13.877 31.199  1.00 82.52 110 A 1 
ATOM 839  O O   . ASP A 0 110 . -29.879  -12.348 33.869  1.00 82.52 110 A 1 
ATOM 840  C CG  . ASP A 0 110 . -31.110  -14.560 31.101  1.00 82.52 110 A 1 
ATOM 841  O OD1 . ASP A 0 110 . -32.136  -13.861 31.153  1.00 82.52 110 A 1 
ATOM 842  O OD2 . ASP A 0 110 . -31.174  -15.819 31.000  1.00 82.52 110 A 1 
ATOM 843  N N   . ASN A 0 111 . -31.521  -11.270 32.762  1.00 80.38 111 A 1 
ATOM 844  C CA  . ASN A 0 111 . -32.359  -10.956 33.908  1.00 80.38 111 A 1 
ATOM 845  C C   . ASN A 0 111 . -33.781  -11.454 33.647  1.00 80.38 111 A 1 
ATOM 846  C CB  . ASN A 0 111 . -32.337  -9.446  34.200  1.00 80.38 111 A 1 
ATOM 847  O O   . ASN A 0 111 . -34.396  -11.079 32.653  1.00 80.38 111 A 1 
ATOM 848  C CG  . ASN A 0 111 . -33.058  -9.136  35.502  1.00 80.38 111 A 1 
ATOM 849  N ND2 . ASN A 0 111 . -33.787  -8.049  35.581  1.00 80.38 111 A 1 
ATOM 850  O OD1 . ASN A 0 111 . -32.961  -9.871  36.470  1.00 80.38 111 A 1 
ATOM 851  N N   . LYS A 0 112 . -34.298  -12.266 34.568  1.00 79.19 112 A 1 
ATOM 852  C CA  . LYS A 0 112 . -35.671  -12.774 34.539  1.00 79.19 112 A 1 
ATOM 853  C C   . LYS A 0 112 . -36.360  -12.335 35.805  1.00 79.19 112 A 1 
ATOM 854  C CB  . LYS A 0 112 . -35.708  -14.299 34.403  1.00 79.19 112 A 1 
ATOM 855  O O   . LYS A 0 112 . -35.874  -12.671 36.889  1.00 79.19 112 A 1 
ATOM 856  C CG  . LYS A 0 112 . -35.180  -14.672 33.025  1.00 79.19 112 A 1 
ATOM 857  C CD  . LYS A 0 112 . -35.093  -16.177 32.810  1.00 79.19 112 A 1 
ATOM 858  C CE  . LYS A 0 112 . -34.423  -16.262 31.443  1.00 79.19 112 A 1 
ATOM 859  N NZ  . LYS A 0 112 . -33.744  -17.540 31.209  1.00 79.19 112 A 1 
ATOM 860  N N   . ASP A 0 113 . -37.452  -11.612 35.642  1.00 74.04 113 A 1 
ATOM 861  C CA  . ASP A 0 113 . -38.305  -11.186 36.734  1.00 74.04 113 A 1 
ATOM 862  C C   . ASP A 0 113 . -39.680  -11.843 36.577  1.00 74.04 113 A 1 
ATOM 863  C CB  . ASP A 0 113 . -38.348  -9.650  36.801  1.00 74.04 113 A 1 
ATOM 864  O O   . ASP A 0 113 . -40.395  -11.609 35.604  1.00 74.04 113 A 1 
ATOM 865  C CG  . ASP A 0 113 . -38.514  -9.110  38.224  1.00 74.04 113 A 1 
ATOM 866  O OD1 . ASP A 0 113 . -38.516  -9.934  39.171  1.00 74.04 113 A 1 
ATOM 867  O OD2 . ASP A 0 113 . -38.452  -7.867  38.362  1.00 74.04 113 A 1 
ATOM 868  N N   . ASP A 0 114 . -40.001  -12.729 37.522  1.00 71.99 114 A 1 
ATOM 869  C CA  . ASP A 0 114 . -41.237  -13.519 37.553  1.00 71.99 114 A 1 
ATOM 870  C C   . ASP A 0 114 . -42.064  -13.067 38.761  1.00 71.99 114 A 1 
ATOM 871  C CB  . ASP A 0 114 . -40.953  -15.036 37.653  1.00 71.99 114 A 1 
ATOM 872  O O   . ASP A 0 114 . -42.177  -13.784 39.772  1.00 71.99 114 A 1 
ATOM 873  C CG  . ASP A 0 114 . -40.533  -15.779 36.384  1.00 71.99 114 A 1 
ATOM 874  O OD1 . ASP A 0 114 . -40.038  -15.166 35.428  1.00 71.99 114 A 1 
ATOM 875  O OD2 . ASP A 0 114 . -40.673  -17.031 36.397  1.00 71.99 114 A 1 
ATOM 876  N N   . ASP A 0 115 . -42.640  -11.875 38.675  1.00 75.84 115 A 1 
ATOM 877  C CA  . ASP A 0 115 . -43.374  -11.291 39.781  1.00 75.84 115 A 1 
ATOM 878  C C   . ASP A 0 115 . -44.863  -11.692 39.769  1.00 75.84 115 A 1 
ATOM 879  C CB  . ASP A 0 115 . -43.073  -9.782  39.901  1.00 75.84 115 A 1 
ATOM 880  O O   . ASP A 0 115 . -45.512  -12.037 38.776  1.00 75.84 115 A 1 
ATOM 881  C CG  . ASP A 0 115 . -41.858  -9.435  40.778  1.00 75.84 115 A 1 
ATOM 882  O OD1 . ASP A 0 115 . -41.415  -10.319 41.559  1.00 75.84 115 A 1 
ATOM 883  O OD2 . ASP A 0 115 . -41.553  -8.227  40.880  1.00 75.84 115 A 1 
ATOM 884  N N   . LYS A 0 116 . -45.420  -11.793 40.979  1.00 67.79 116 A 1 
ATOM 885  C CA  . LYS A 0 116 . -46.840  -12.087 41.205  1.00 67.79 116 A 1 
ATOM 886  C C   . LYS A 0 116 . -47.363  -11.126 42.237  1.00 67.79 116 A 1 
ATOM 887  C CB  . LYS A 0 116 . -47.073  -13.533 41.654  1.00 67.79 116 A 1 
ATOM 888  O O   . LYS A 0 116 . -47.077  -11.261 43.429  1.00 67.79 116 A 1 
ATOM 889  C CG  . LYS A 0 116 . -46.787  -14.524 40.530  1.00 67.79 116 A 1 
ATOM 890  C CD  . LYS A 0 116 . -47.078  -15.947 40.999  1.00 67.79 116 A 1 
ATOM 891  C CE  . LYS A 0 116 . -46.621  -16.865 39.872  1.00 67.79 116 A 1 
ATOM 892  N NZ  . LYS A 0 116 . -46.710  -18.285 40.262  1.00 67.79 116 A 1 
ATOM 893  N N   . TRP A 0 117 . -48.201  -10.206 41.796  1.00 66.31 117 A 1 
ATOM 894  C CA  . TRP A 0 117 . -48.810  -9.214  42.662  1.00 66.31 117 A 1 
ATOM 895  C C   . TRP A 0 117 . -50.323  -9.435  42.774  1.00 66.31 117 A 1 
ATOM 896  C CB  . TRP A 0 117 . -48.369  -7.822  42.208  1.00 66.31 117 A 1 
ATOM 897  O O   . TRP A 0 117 . -51.017  -9.859  41.848  1.00 66.31 117 A 1 
ATOM 898  C CG  . TRP A 0 117 . -48.426  -7.577  40.736  1.00 66.31 117 A 1 
ATOM 899  C CD1 . TRP A 0 117 . -47.404  -7.735  39.859  1.00 66.31 117 A 1 
ATOM 900  C CD2 . TRP A 0 117 . -49.553  -7.099  39.947  1.00 66.31 117 A 1 
ATOM 901  C CE2 . TRP A 0 117 . -49.131  -6.971  38.588  1.00 66.31 117 A 1 
ATOM 902  C CE3 . TRP A 0 117 . -50.885  -6.738  40.262  1.00 66.31 117 A 1 
ATOM 903  N NE1 . TRP A 0 117 . -47.809  -7.366  38.596  1.00 66.31 117 A 1 
ATOM 904  C CH2 . TRP A 0 117 . -51.308  -6.124  37.939  1.00 66.31 117 A 1 
ATOM 905  C CZ2 . TRP A 0 117 . -49.996  -6.493  37.594  1.00 66.31 117 A 1 
ATOM 906  C CZ3 . TRP A 0 117 . -51.756  -6.253  39.268  1.00 66.31 117 A 1 
ATOM 907  N N   . GLY A 0 118 . -50.848  -9.190  43.976  1.00 58.49 118 A 1 
ATOM 908  C CA  . GLY A 0 118 . -52.272  -9.280  44.282  1.00 58.49 118 A 1 
ATOM 909  C C   . GLY A 0 118 . -52.770  -7.960  44.850  1.00 58.49 118 A 1 
ATOM 910  O O   . GLY A 0 118 . -52.217  -7.461  45.828  1.00 58.49 118 A 1 
ATOM 911  N N   . ALA A 0 119 . -53.829  -7.404  44.265  1.00 55.86 119 A 1 
ATOM 912  C CA  . ALA A 0 119 . -54.513  -6.239  44.817  1.00 55.86 119 A 1 
ATOM 913  C C   . ALA A 0 119 . -55.724  -6.700  45.643  1.00 55.86 119 A 1 
ATOM 914  C CB  . ALA A 0 119 . -54.877  -5.268  43.690  1.00 55.86 119 A 1 
ATOM 915  O O   . ALA A 0 119 . -56.570  -7.466  45.172  1.00 55.86 119 A 1 
ATOM 916  N N   . GLN A 0 120 . -55.808  -6.240  46.893  1.00 49.32 120 A 1 
ATOM 917  C CA  . GLN A 0 120 . -56.872  -6.610  47.826  1.00 49.32 120 A 1 
ATOM 918  C C   . GLN A 0 120 . -57.925  -5.494  47.876  1.00 49.32 120 A 1 
ATOM 919  C CB  . GLN A 0 120 . -56.231  -6.957  49.183  1.00 49.32 120 A 1 
ATOM 920  O O   . GLN A 0 120 . -57.651  -4.394  48.356  1.00 49.32 120 A 1 
ATOM 921  C CG  . GLN A 0 120 . -57.102  -7.876  50.053  1.00 49.32 120 A 1 
ATOM 922  C CD  . GLN A 0 120 . -56.317  -8.496  51.211  1.00 49.32 120 A 1 
ATOM 923  N NE2 . GLN A 0 120 . -56.892  -8.591  52.389  1.00 49.32 120 A 1 
ATOM 924  O OE1 . GLN A 0 120 . -55.190  -8.942  51.082  1.00 49.32 120 A 1 
ATOM 925  N N   . ALA A 0 121 . -59.130  -5.768  47.366  1.00 47.97 121 A 1 
ATOM 926  C CA  . ALA A 0 121 . -60.267  -4.849  47.427  1.00 47.97 121 A 1 
ATOM 927  C C   . ALA A 0 121 . -61.296  -5.313  48.474  1.00 47.97 121 A 1 
ATOM 928  C CB  . ALA A 0 121 . -60.873  -4.686  46.027  1.00 47.97 121 A 1 
ATOM 929  O O   . ALA A 0 121 . -61.548  -6.509  48.626  1.00 47.97 121 A 1 
ATOM 930  N N   . TRP A 0 122 . -61.894  -4.352  49.184  1.00 41.01 122 A 1 
ATOM 931  C CA  . TRP A 0 122 . -62.818  -4.572  50.304  1.00 41.01 122 A 1 
ATOM 932  C C   . TRP A 0 122 . -64.278  -4.467  49.844  1.00 41.01 122 A 1 
ATOM 933  C CB  . TRP A 0 122 . -62.522  -3.543  51.409  1.00 41.01 122 A 1 
ATOM 934  O O   . TRP A 0 122 . -64.637  -3.496  49.176  1.00 41.01 122 A 1 
ATOM 935  C CG  . TRP A 0 122 . -61.125  -3.559  51.958  1.00 41.01 122 A 1 
ATOM 936  C CD1 . TRP A 0 122 . -60.032  -3.013  51.373  1.00 41.01 122 A 1 
ATOM 937  C CD2 . TRP A 0 122 . -60.645  -4.170  53.195  1.00 41.01 122 A 1 
ATOM 938  C CE2 . TRP A 0 122 . -59.234  -3.965  53.283  1.00 41.01 122 A 1 
ATOM 939  C CE3 . TRP A 0 122 . -61.254  -4.884  54.249  1.00 41.01 122 A 1 
ATOM 940  N NE1 . TRP A 0 122 . -58.915  -3.262  52.142  1.00 41.01 122 A 1 
ATOM 941  C CH2 . TRP A 0 122 . -59.103  -5.148  55.385  1.00 41.01 122 A 1 
ATOM 942  C CZ2 . TRP A 0 122 . -58.464  -4.441  54.353  1.00 41.01 122 A 1 
ATOM 943  C CZ3 . TRP A 0 122 . -60.489  -5.369  55.326  1.00 41.01 122 A 1 
ATOM 944  N N   . GLY A 0 123 . -65.123  -5.433  50.223  1.00 49.81 123 A 1 
ATOM 945  C CA  . GLY A 0 123 . -66.575  -5.419  50.002  1.00 49.81 123 A 1 
ATOM 946  C C   . GLY A 0 123 . -67.365  -5.412  51.312  1.00 49.81 123 A 1 
ATOM 947  O O   . GLY A 0 123 . -66.853  -5.827  52.346  1.00 49.81 123 A 1 
ATOM 948  N N   . LYS A 0 124 . -68.606  -4.912  51.269  1.00 40.34 124 A 1 
ATOM 949  C CA  . LYS A 0 124 . -69.594  -5.007  52.358  1.00 40.34 124 A 1 
ATOM 950  C C   . LYS A 0 124 . -70.897  -5.542  51.775  1.00 40.34 124 A 1 
ATOM 951  C CB  . LYS A 0 124 . -69.851  -3.638  53.023  1.00 40.34 124 A 1 
ATOM 952  O O   . LYS A 0 124 . -71.595  -4.788  51.093  1.00 40.34 124 A 1 
ATOM 953  C CG  . LYS A 0 124 . -68.644  -3.083  53.782  1.00 40.34 124 A 1 
ATOM 954  C CD  . LYS A 0 124 . -68.986  -1.746  54.451  1.00 40.34 124 A 1 
ATOM 955  C CE  . LYS A 0 124 . -67.705  -1.213  55.095  1.00 40.34 124 A 1 
ATOM 956  N NZ  . LYS A 0 124 . -67.931  0.047   55.837  1.00 40.34 124 A 1 
ATOM 957  N N   . ASP A 0 125 . -71.223  -6.798  52.022  1.00 41.19 125 A 1 
ATOM 958  C CA  . ASP A 0 125 . -72.572  -7.327  51.837  1.00 41.19 125 A 1 
ATOM 959  C C   . ASP A 0 125 . -73.389  -7.194  53.133  1.00 41.19 125 A 1 
ATOM 960  C CB  . ASP A 0 125 . -72.578  -8.730  51.204  1.00 41.19 125 A 1 
ATOM 961  O O   . ASP A 0 125 . -72.873  -6.877  54.203  1.00 41.19 125 A 1 
ATOM 962  C CG  . ASP A 0 125 . -71.519  -9.718  51.699  1.00 41.19 125 A 1 
ATOM 963  O OD1 . ASP A 0 125 . -70.825  -9.415  52.692  1.00 41.19 125 A 1 
ATOM 964  O OD2 . ASP A 0 125 . -71.267  -10.678 50.938  1.00 41.19 125 A 1 
ATOM 965  N N   . ARG A 0 126 . -74.717  -7.224  52.991  1.00 36.07 126 A 1 
ATOM 966  C CA  . ARG A 0 126 . -75.690  -6.903  54.048  1.00 36.07 126 A 1 
ATOM 967  C C   . ARG A 0 126 . -76.743  -7.996  54.094  1.00 36.07 126 A 1 
ATOM 968  C CB  . ARG A 0 126 . -76.341  -5.526  53.817  1.00 36.07 126 A 1 
ATOM 969  O O   . ARG A 0 126 . -77.883  -7.765  53.696  1.00 36.07 126 A 1 
ATOM 970  C CG  . ARG A 0 126 . -75.386  -4.344  54.006  1.00 36.07 126 A 1 
ATOM 971  C CD  . ARG A 0 126 . -76.128  -3.009  53.835  1.00 36.07 126 A 1 
ATOM 972  N NE  . ARG A 0 126 . -76.512  -2.778  52.429  1.00 36.07 126 A 1 
ATOM 973  N NH1 . ARG A 0 126 . -77.809  -0.909  52.731  1.00 36.07 126 A 1 
ATOM 974  N NH2 . ARG A 0 126 . -77.590  -1.806  50.688  1.00 36.07 126 A 1 
ATOM 975  C CZ  . ARG A 0 126 . -77.296  -1.828  51.957  1.00 36.07 126 A 1 
ATOM 976  N N   . ASP A 0 127 . -76.365  -9.179  54.534  1.00 48.34 127 A 1 
ATOM 977  C CA  . ASP A 0 127 . -77.251  -10.328 54.594  1.00 48.34 127 A 1 
ATOM 978  C C   . ASP A 0 127 . -77.715  -10.659 56.020  1.00 48.34 127 A 1 
ATOM 979  C CB  . ASP A 0 127 . -76.709  -11.502 53.764  1.00 48.34 127 A 1 
ATOM 980  O O   . ASP A 0 127 . -77.089  -10.387 57.042  1.00 48.34 127 A 1 
ATOM 981  C CG  . ASP A 0 127 . -75.273  -11.935 54.065  1.00 48.34 127 A 1 
ATOM 982  O OD1 . ASP A 0 127 . -74.452  -11.054 54.400  1.00 48.34 127 A 1 
ATOM 983  O OD2 . ASP A 0 127 . -75.038  -13.154 53.926  1.00 48.34 127 A 1 
ATOM 984  N N   . MET A 0 128 . -78.952  -11.145 56.072  1.00 34.53 128 A 1 
ATOM 985  C CA  . MET A 0 128 . -79.776  -11.312 57.261  1.00 34.53 128 A 1 
ATOM 986  C C   . MET A 0 128 . -79.522  -12.693 57.873  1.00 34.53 128 A 1 
ATOM 987  C CB  . MET A 0 128 . -81.233  -11.106 56.801  1.00 34.53 128 A 1 
ATOM 988  O O   . MET A 0 128 . -80.099  -13.686 57.429  1.00 34.53 128 A 1 
ATOM 989  C CG  . MET A 0 128 . -82.291  -11.238 57.901  1.00 34.53 128 A 1 
ATOM 990  S SD  . MET A 0 128 . -83.993  -10.898 57.345  1.00 34.53 128 A 1 
ATOM 991  C CE  . MET A 0 128 . -84.278  -12.310 56.239  1.00 34.53 128 A 1 
ATOM 992  N N   . SER A 0 129 . -78.704  -12.776 58.921  1.00 36.78 129 A 1 
ATOM 993  C CA  . SER A 0 129 . -78.483  -14.028 59.647  1.00 36.78 129 A 1 
ATOM 994  C C   . SER A 0 129 . -79.673  -14.342 60.571  1.00 36.78 129 A 1 
ATOM 995  C CB  . SER A 0 129 . -77.108  -14.028 60.329  1.00 36.78 129 A 1 
ATOM 996  O O   . SER A 0 129 . -80.026  -13.630 61.515  1.00 36.78 129 A 1 
ATOM 997  O OG  . SER A 0 129 . -76.928  -12.858 61.096  1.00 36.78 129 A 1 
ATOM 998  N N   . ALA A 0 130 . -80.376  -15.421 60.236  1.00 34.17 130 A 1 
ATOM 999  C CA  . ALA A 0 130 . -81.576  -15.877 60.914  1.00 34.17 130 A 1 
ATOM 1000 C C   . ALA A 0 130 . -81.295  -16.331 62.359  1.00 34.17 130 A 1 
ATOM 1001 C CB  . ALA A 0 130 . -82.190  -17.003 60.072  1.00 34.17 130 A 1 
ATOM 1002 O O   . ALA A 0 130 . -80.601  -17.313 62.598  1.00 34.17 130 A 1 
ATOM 1003 N N   . ALA A 0 131 . -81.922  -15.639 63.311  1.00 29.57 131 A 1 
ATOM 1004 C CA  . ALA A 0 131 . -82.494  -16.158 64.555  1.00 29.57 131 A 1 
ATOM 1005 C C   . ALA A 0 131 . -81.967  -17.525 65.058  1.00 29.57 131 A 1 
ATOM 1006 C CB  . ALA A 0 131 . -84.022  -16.175 64.362  1.00 29.57 131 A 1 
ATOM 1007 O O   . ALA A 0 131 . -82.691  -18.525 65.028  1.00 29.57 131 A 1 
ATOM 1008 N N   . SER A 0 132 . -80.766  -17.575 65.644  1.00 30.37 132 A 1 
ATOM 1009 C CA  . SER A 0 132 . -80.403  -18.699 66.515  1.00 30.37 132 A 1 
ATOM 1010 C C   . SER A 0 132 . -81.188  -18.584 67.826  1.00 30.37 132 A 1 
ATOM 1011 C CB  . SER A 0 132 . -78.892  -18.822 66.724  1.00 30.37 132 A 1 
ATOM 1012 O O   . SER A 0 132 . -80.800  -17.926 68.792  1.00 30.37 132 A 1 
ATOM 1013 O OG  . SER A 0 132 . -78.399  -17.734 67.471  1.00 30.37 132 A 1 
ATOM 1014 N N   . SER A 0 133 . -82.373  -19.184 67.826  1.00 28.97 133 A 1 
ATOM 1015 C CA  . SER A 0 133 . -83.225  -19.348 68.994  1.00 28.97 133 A 1 
ATOM 1016 C C   . SER A 0 133 . -82.578  -20.241 70.066  1.00 28.97 133 A 1 
ATOM 1017 C CB  . SER A 0 133 . -84.561  -19.938 68.531  1.00 28.97 133 A 1 
ATOM 1018 O O   . SER A 0 133 . -81.905  -21.213 69.738  1.00 28.97 133 A 1 
ATOM 1019 O OG  . SER A 0 133 . -84.392  -21.256 68.047  1.00 28.97 133 A 1 
ATOM 1020 N N   . LYS A 0 134 . -82.944  -19.968 71.326  1.00 28.18 134 A 1 
ATOM 1021 C CA  . LYS A 0 134 . -82.846  -20.810 72.539  1.00 28.18 134 A 1 
ATOM 1022 C C   . LYS A 0 134 . -81.567  -20.744 73.386  1.00 28.18 134 A 1 
ATOM 1023 C CB  . LYS A 0 134 . -83.324  -22.252 72.310  1.00 28.18 134 A 1 
ATOM 1024 O O   . LYS A 0 134 . -80.663  -21.563 73.318  1.00 28.18 134 A 1 
ATOM 1025 C CG  . LYS A 0 134 . -84.813  -22.298 71.943  1.00 28.18 134 A 1 
ATOM 1026 C CD  . LYS A 0 134 . -85.322  -23.736 72.021  1.00 28.18 134 A 1 
ATOM 1027 C CE  . LYS A 0 134 . -86.824  -23.768 71.737  1.00 28.18 134 A 1 
ATOM 1028 N NZ  . LYS A 0 134 . -87.344  -25.153 71.817  1.00 28.18 134 A 1 
ATOM 1029 N N   . ILE A 0 135 . -81.675  -19.843 74.362  1.00 31.70 135 A 1 
ATOM 1030 C CA  . ILE A 0 135 . -81.290  -20.013 75.768  1.00 31.70 135 A 1 
ATOM 1031 C C   . ILE A 0 135 . -81.680  -21.422 76.254  1.00 31.70 135 A 1 
ATOM 1032 C CB  . ILE A 0 135 . -82.062  -18.937 76.583  1.00 31.70 135 A 1 
ATOM 1033 O O   . ILE A 0 135 . -82.865  -21.755 76.305  1.00 31.70 135 A 1 
ATOM 1034 C CG1 . ILE A 0 135 . -81.667  -17.503 76.147  1.00 31.70 135 A 1 
ATOM 1035 C CG2 . ILE A 0 135 . -81.870  -19.095 78.104  1.00 31.70 135 A 1 
ATOM 1036 C CD1 . ILE A 0 135 . -82.692  -16.435 76.549  1.00 31.70 135 A 1 
ATOM 1037 N N   . GLY A 0 136 . -80.694  -22.233 76.634  1.00 26.42 136 A 1 
ATOM 1038 C CA  . GLY A 0 136 . -80.926  -23.508 77.309  1.00 26.42 136 A 1 
ATOM 1039 C C   . GLY A 0 136 . -79.764  -24.488 77.177  1.00 26.42 136 A 1 
ATOM 1040 O O   . GLY A 0 136 . -79.721  -25.262 76.232  1.00 26.42 136 A 1 
ATOM 1041 N N   . ALA A 0 137 . -78.892  -24.508 78.187  1.00 26.52 137 A 1 
ATOM 1042 C CA  . ALA A 0 137 . -78.061  -25.661 78.554  1.00 26.52 137 A 1 
ATOM 1043 C C   . ALA A 0 137 . -76.752  -25.956 77.783  1.00 26.52 137 A 1 
ATOM 1044 C CB  . ALA A 0 137 . -78.957  -26.895 78.767  1.00 26.52 137 A 1 
ATOM 1045 O O   . ALA A 0 137 . -76.334  -27.110 77.734  1.00 26.52 137 A 1 
ATOM 1046 N N   . ALA A 0 138 . -76.004  -24.940 77.340  1.00 25.17 138 A 1 
ATOM 1047 C CA  . ALA A 0 138 . -74.543  -25.082 77.256  1.00 25.17 138 A 1 
ATOM 1048 C C   . ALA A 0 138 . -73.932  -24.797 78.646  1.00 25.17 138 A 1 
ATOM 1049 C CB  . ALA A 0 138 . -73.987  -24.218 76.121  1.00 25.17 138 A 1 
ATOM 1050 O O   . ALA A 0 138 . -73.583  -23.669 78.979  1.00 25.17 138 A 1 
ATOM 1051 N N   . SER A 0 139 . -73.949  -25.836 79.487  1.00 33.06 139 A 1 
ATOM 1052 C CA  . SER A 0 139 . -73.187  -26.053 80.731  1.00 33.06 139 A 1 
ATOM 1053 C C   . SER A 0 139 . -72.060  -25.033 81.001  1.00 33.06 139 A 1 
ATOM 1054 C CB  . SER A 0 139 . -72.569  -27.446 80.573  1.00 33.06 139 A 1 
ATOM 1055 O O   . SER A 0 139 . -71.116  -24.936 80.229  1.00 33.06 139 A 1 
ATOM 1056 O OG  . SER A 0 139 . -71.769  -27.505 79.401  1.00 33.06 139 A 1 
ATOM 1057 N N   . GLN A 0 140 . -72.003  -24.272 82.097  1.00 29.38 140 A 1 
ATOM 1058 C CA  . GLN A 0 140 . -71.911  -24.725 83.497  1.00 29.38 140 A 1 
ATOM 1059 C C   . GLN A 0 140 . -70.964  -25.916 83.760  1.00 29.38 140 A 1 
ATOM 1060 C CB  . GLN A 0 140 . -73.286  -24.769 84.198  1.00 29.38 140 A 1 
ATOM 1061 O O   . GLN A 0 140 . -71.056  -26.564 84.794  1.00 29.38 140 A 1 
ATOM 1062 C CG  . GLN A 0 140 . -73.356  -23.716 85.324  1.00 29.38 140 A 1 
ATOM 1063 C CD  . GLN A 0 140 . -74.781  -23.387 85.756  1.00 29.38 140 A 1 
ATOM 1064 N NE2 . GLN A 0 140 . -75.006  -22.238 86.356  1.00 29.38 140 A 1 
ATOM 1065 O OE1 . GLN A 0 140 . -75.727  -24.124 85.549  1.00 29.38 140 A 1 
ATOM 1066 N N   . LEU A 0 141 . -70.008  -26.147 82.854  1.00 31.13 141 A 1 
ATOM 1067 C CA  . LEU A 0 141 . -68.896  -27.094 82.994  1.00 31.13 141 A 1 
ATOM 1068 C C   . LEU A 0 141 . -67.554  -26.372 82.799  1.00 31.13 141 A 1 
ATOM 1069 C CB  . LEU A 0 141 . -69.117  -28.314 82.065  1.00 31.13 141 A 1 
ATOM 1070 O O   . LEU A 0 141 . -66.726  -26.758 81.989  1.00 31.13 141 A 1 
ATOM 1071 C CG  . LEU A 0 141 . -69.397  -29.618 82.838  1.00 31.13 141 A 1 
ATOM 1072 C CD1 . LEU A 0 141 . -70.468  -30.448 82.133  1.00 31.13 141 A 1 
ATOM 1073 C CD2 . LEU A 0 141 . -68.126  -30.461 82.952  1.00 31.13 141 A 1 
ATOM 1074 N N   . HIS A 0 142 . -67.348  -25.281 83.537  1.00 28.70 142 A 1 
ATOM 1075 C CA  . HIS A 0 142 . -65.998  -24.811 83.866  1.00 28.70 142 A 1 
ATOM 1076 C C   . HIS A 0 142 . -66.019  -23.964 85.148  1.00 28.70 142 A 1 
ATOM 1077 C CB  . HIS A 0 142 . -65.302  -24.119 82.678  1.00 28.70 142 A 1 
ATOM 1078 O O   . HIS A 0 142 . -65.627  -22.801 85.180  1.00 28.70 142 A 1 
ATOM 1079 C CG  . HIS A 0 142 . -63.801  -24.257 82.769  1.00 28.70 142 A 1 
ATOM 1080 C CD2 . HIS A 0 142 . -63.084  -25.423 82.700  1.00 28.70 142 A 1 
ATOM 1081 N ND1 . HIS A 0 142 . -62.898  -23.240 82.970  1.00 28.70 142 A 1 
ATOM 1082 C CE1 . HIS A 0 142 . -61.667  -23.777 83.019  1.00 28.70 142 A 1 
ATOM 1083 N NE2 . HIS A 0 142 . -61.733  -25.109 82.883  1.00 28.70 142 A 1 
ATOM 1084 N N   . LYS A 0 143 . -66.558  -24.550 86.219  1.00 28.91 143 A 1 
ATOM 1085 C CA  . LYS A 0 143 . -66.169  -24.221 87.591  1.00 28.91 143 A 1 
ATOM 1086 C C   . LYS A 0 143 . -65.414  -25.444 88.103  1.00 28.91 143 A 1 
ATOM 1087 C CB  . LYS A 0 143 . -67.388  -23.883 88.468  1.00 28.91 143 A 1 
ATOM 1088 O O   . LYS A 0 143 . -65.857  -26.552 87.829  1.00 28.91 143 A 1 
ATOM 1089 C CG  . LYS A 0 143 . -67.813  -22.413 88.327  1.00 28.91 143 A 1 
ATOM 1090 C CD  . LYS A 0 143 . -68.950  -22.078 89.301  1.00 28.91 143 A 1 
ATOM 1091 C CE  . LYS A 0 143 . -69.274  -20.581 89.247  1.00 28.91 143 A 1 
ATOM 1092 N NZ  . LYS A 0 143 . -70.271  -20.210 90.280  1.00 28.91 143 A 1 
ATOM 1093 N N   . ASP A 0 144 . -64.286  -25.207 88.766  1.00 30.85 144 A 1 
ATOM 1094 C CA  . ASP A 0 144 . -63.439  -26.176 89.493  1.00 30.85 144 A 1 
ATOM 1095 C C   . ASP A 0 144 . -62.066  -26.514 88.882  1.00 30.85 144 A 1 
ATOM 1096 C CB  . ASP A 0 144 . -64.200  -27.381 90.087  1.00 30.85 144 A 1 
ATOM 1097 O O   . ASP A 0 144 . -61.397  -27.442 89.333  1.00 30.85 144 A 1 
ATOM 1098 C CG  . ASP A 0 144 . -65.444  -26.987 90.900  1.00 30.85 144 A 1 
ATOM 1099 O OD1 . ASP A 0 144 . -65.579  -25.787 91.252  1.00 30.85 144 A 1 
ATOM 1100 O OD2 . ASP A 0 144 . -66.261  -27.891 91.177  1.00 30.85 144 A 1 
ATOM 1101 N N   . SER A 0 145 . -61.542  -25.674 87.982  1.00 28.08 145 A 1 
ATOM 1102 C CA  . SER A 0 145 . -60.085  -25.579 87.790  1.00 28.08 145 A 1 
ATOM 1103 C C   . SER A 0 145 . -59.505  -24.486 88.691  1.00 28.08 145 A 1 
ATOM 1104 C CB  . SER A 0 145 . -59.697  -25.411 86.323  1.00 28.08 145 A 1 
ATOM 1105 O O   . SER A 0 145 . -59.393  -23.332 88.300  1.00 28.08 145 A 1 
ATOM 1106 O OG  . SER A 0 145 . -60.020  -26.596 85.618  1.00 28.08 145 A 1 
ATOM 1107 N N   . TYR A 0 146 . -59.227  -24.893 89.932  1.00 26.72 146 A 1 
ATOM 1108 C CA  . TYR A 0 146 . -58.020  -24.583 90.704  1.00 26.72 146 A 1 
ATOM 1109 C C   . TYR A 0 146 . -57.428  -23.161 90.627  1.00 26.72 146 A 1 
ATOM 1110 C CB  . TYR A 0 146 . -56.948  -25.626 90.327  1.00 26.72 146 A 1 
ATOM 1111 O O   . TYR A 0 146 . -56.854  -22.764 89.617  1.00 26.72 146 A 1 
ATOM 1112 C CG  . TYR A 0 146 . -56.811  -26.764 91.317  1.00 26.72 146 A 1 
ATOM 1113 C CD1 . TYR A 0 146 . -55.675  -26.812 92.149  1.00 26.72 146 A 1 
ATOM 1114 C CD2 . TYR A 0 146 . -57.797  -27.767 91.411  1.00 26.72 146 A 1 
ATOM 1115 C CE1 . TYR A 0 146 . -55.518  -27.860 93.074  1.00 26.72 146 A 1 
ATOM 1116 C CE2 . TYR A 0 146 . -57.646  -28.813 92.342  1.00 26.72 146 A 1 
ATOM 1117 O OH  . TYR A 0 146 . -56.353  -29.876 94.062  1.00 26.72 146 A 1 
ATOM 1118 C CZ  . TYR A 0 146 . -56.505  -28.863 93.171  1.00 26.72 146 A 1 
ATOM 1119 N N   . GLY A 0 147 . -57.366  -22.500 91.790  1.00 30.41 147 A 1 
ATOM 1120 C CA  . GLY A 0 147 . -56.200  -21.671 92.117  1.00 30.41 147 A 1 
ATOM 1121 C C   . GLY A 0 147 . -56.429  -20.195 92.434  1.00 30.41 147 A 1 
ATOM 1122 O O   . GLY A 0 147 . -55.537  -19.402 92.166  1.00 30.41 147 A 1 
ATOM 1123 N N   . ASP A 0 148 . -57.556  -19.808 93.034  1.00 27.16 148 A 1 
ATOM 1124 C CA  . ASP A 0 148 . -57.654  -18.518 93.738  1.00 27.16 148 A 1 
ATOM 1125 C C   . ASP A 0 148 . -57.046  -18.655 95.146  1.00 27.16 148 A 1 
ATOM 1126 C CB  . ASP A 0 148 . -59.102  -18.004 93.742  1.00 27.16 148 A 1 
ATOM 1127 O O   . ASP A 0 148 . -57.739  -18.854 96.143  1.00 27.16 148 A 1 
ATOM 1128 C CG  . ASP A 0 148 . -59.218  -16.579 94.308  1.00 27.16 148 A 1 
ATOM 1129 O OD1 . ASP A 0 148 . -58.247  -15.804 94.148  1.00 27.16 148 A 1 
ATOM 1130 O OD2 . ASP A 0 148 . -60.294  -16.266 94.863  1.00 27.16 148 A 1 
ATOM 1131 N N   . ALA A 0 149 . -55.715  -18.676 95.219  1.00 31.48 149 A 1 
ATOM 1132 C CA  . ALA A 0 149 . -54.976  -18.616 96.474  1.00 31.48 149 A 1 
ATOM 1133 C C   . ALA A 0 149 . -53.606  -17.976 96.237  1.00 31.48 149 A 1 
ATOM 1134 C CB  . ALA A 0 149 . -54.837  -20.024 97.079  1.00 31.48 149 A 1 
ATOM 1135 O O   . ALA A 0 149 . -52.701  -18.613 95.704  1.00 31.48 149 A 1 
ATOM 1136 N N   . GLY A 0 150 . -53.433  -16.730 96.679  1.00 30.11 150 A 1 
ATOM 1137 C CA  . GLY A 0 150 . -52.093  -16.175 96.876  1.00 30.11 150 A 1 
ATOM 1138 C C   . GLY A 0 150 . -51.937  -14.721 96.473  1.00 30.11 150 A 1 
ATOM 1139 O O   . GLY A 0 150 . -51.225  -14.403 95.528  1.00 30.11 150 A 1 
ATOM 1140 N N   . TYR A 0 151 . -52.579  -13.848 97.241  1.00 27.78 151 A 1 
ATOM 1141 C CA  . TYR A 0 151 . -52.257  -12.431 97.370  1.00 27.78 151 A 1 
ATOM 1142 C C   . TYR A 0 151 . -50.744  -12.147 97.360  1.00 27.78 151 A 1 
ATOM 1143 C CB  . TYR A 0 151 . -52.858  -11.946 98.699  1.00 27.78 151 A 1 
ATOM 1144 O O   . TYR A 0 151 . -49.945  -12.865 97.963  1.00 27.78 151 A 1 
ATOM 1145 C CG  . TYR A 0 151 . -54.055  -11.036 98.550  1.00 27.78 151 A 1 
ATOM 1146 C CD1 . TYR A 0 151 . -53.930  -9.680  98.904  1.00 27.78 151 A 1 
ATOM 1147 C CD2 . TYR A 0 151 . -55.289  -11.537 98.088  1.00 27.78 151 A 1 
ATOM 1148 C CE1 . TYR A 0 151 . -55.039  -8.821  98.810  1.00 27.78 151 A 1 
ATOM 1149 C CE2 . TYR A 0 151 . -56.401  -10.678 97.993  1.00 27.78 151 A 1 
ATOM 1150 O OH  . TYR A 0 151 . -57.352  -8.495  98.278  1.00 27.78 151 A 1 
ATOM 1151 C CZ  . TYR A 0 151 . -56.278  -9.322  98.358  1.00 27.78 151 A 1 
ATOM 1152 N N   . GLY A 0 152 . -50.377  -11.041 96.710  1.00 29.05 152 A 1 
ATOM 1153 C CA  . GLY A 0 152 . -49.008  -10.567 96.575  1.00 29.05 152 A 1 
ATOM 1154 C C   . GLY A 0 152 . -48.288  -10.333 97.903  1.00 29.05 152 A 1 
ATOM 1155 O O   . GLY A 0 152 . -48.774  -9.621  98.776  1.00 29.05 152 A 1 
ATOM 1156 N N   . ALA A 0 153 . -47.078  -10.880 98.006  1.00 28.58 153 A 1 
ATOM 1157 C CA  . ALA A 0 153 . -46.063  -10.474 98.971  1.00 28.58 153 A 1 
ATOM 1158 C C   . ALA A 0 153 . -44.681  -10.987 98.530  1.00 28.58 153 A 1 
ATOM 1159 C CB  . ALA A 0 153 . -46.435  -10.986 100.374 1.00 28.58 153 A 1 
ATOM 1160 O O   . ALA A 0 153 . -44.170  -11.955 99.079  1.00 28.58 153 A 1 
ATOM 1161 N N   . ALA A 0 154 . -44.060  -10.357 97.528  1.00 31.13 154 A 1 
ATOM 1162 C CA  . ALA A 0 154 . -42.619  -10.519 97.282  1.00 31.13 154 A 1 
ATOM 1163 C C   . ALA A 0 154 . -42.025  -9.336  96.496  1.00 31.13 154 A 1 
ATOM 1164 C CB  . ALA A 0 154 . -42.317  -11.874 96.624  1.00 31.13 154 A 1 
ATOM 1165 O O   . ALA A 0 154 . -41.282  -9.504  95.535  1.00 31.13 154 A 1 
ATOM 1166 N N   . ALA A 0 155 . -42.341  -8.111  96.914  1.00 30.30 155 A 1 
ATOM 1167 C CA  . ALA A 0 155 . -41.601  -6.918  96.517  1.00 30.30 155 A 1 
ATOM 1168 C C   . ALA A 0 155 . -40.476  -6.655  97.534  1.00 30.30 155 A 1 
ATOM 1169 C CB  . ALA A 0 155 . -42.588  -5.748  96.382  1.00 30.30 155 A 1 
ATOM 1170 O O   . ALA A 0 155 . -40.624  -5.777  98.372  1.00 30.30 155 A 1 
ATOM 1171 N N   . ALA A 0 156 . -39.388  -7.439  97.513  1.00 30.36 156 A 1 
ATOM 1172 C CA  . ALA A 0 156 . -38.109  -7.088  98.158  1.00 30.36 156 A 1 
ATOM 1173 C C   . ALA A 0 156 . -37.031  -8.169  97.944  1.00 30.36 156 A 1 
ATOM 1174 C CB  . ALA A 0 156 . -38.277  -6.856  99.678  1.00 30.36 156 A 1 
ATOM 1175 O O   . ALA A 0 156 . -36.808  -9.004  98.816  1.00 30.36 156 A 1 
ATOM 1176 N N   . ALA A 0 157 . -36.285  -8.127  96.837  1.00 34.15 157 A 1 
ATOM 1177 C CA  . ALA A 0 157 . -34.966  -8.766  96.799  1.00 34.15 157 A 1 
ATOM 1178 C C   . ALA A 0 157 . -34.036  -8.114  95.765  1.00 34.15 157 A 1 
ATOM 1179 C CB  . ALA A 0 157 . -35.090  -10.280 96.593  1.00 34.15 157 A 1 
ATOM 1180 O O   . ALA A 0 157 . -34.014  -8.460  94.594  1.00 34.15 157 A 1 
ATOM 1181 N N   . LYS A 0 158 . -33.249  -7.163  96.277  1.00 32.45 158 A 1 
ATOM 1182 C CA  . LYS A 0 158 . -31.855  -6.859  95.919  1.00 32.45 158 A 1 
ATOM 1183 C C   . LYS A 0 158 . -31.486  -6.660  94.440  1.00 32.45 158 A 1 
ATOM 1184 C CB  . LYS A 0 158 . -30.936  -7.905  96.573  1.00 32.45 158 A 1 
ATOM 1185 O O   . LYS A 0 158 . -31.148  -7.585  93.715  1.00 32.45 158 A 1 
ATOM 1186 C CG  . LYS A 0 158 . -30.831  -7.698  98.091  1.00 32.45 158 A 1 
ATOM 1187 C CD  . LYS A 0 158 . -29.856  -8.707  98.707  1.00 32.45 158 A 1 
ATOM 1188 C CE  . LYS A 0 158 . -29.687  -8.427  100.204 1.00 32.45 158 A 1 
ATOM 1189 N NZ  . LYS A 0 158 . -28.786  -9.416  100.847 1.00 32.45 158 A 1 
ATOM 1190 N N   . LYS A 0 159 . -31.280  -5.373  94.132  1.00 32.40 159 A 1 
ATOM 1191 C CA  . LYS A 0 159 . -30.117  -4.839  93.401  1.00 32.40 159 A 1 
ATOM 1192 C C   . LYS A 0 159 . -28.889  -5.763  93.522  1.00 32.40 159 A 1 
ATOM 1193 C CB  . LYS A 0 159 . -29.737  -3.474  94.029  1.00 32.40 159 A 1 
ATOM 1194 O O   . LYS A 0 159 . -28.252  -5.784  94.576  1.00 32.40 159 A 1 
ATOM 1195 C CG  . LYS A 0 159 . -30.666  -2.297  93.697  1.00 32.40 159 A 1 
ATOM 1196 C CD  . LYS A 0 159 . -30.241  -1.034  94.470  1.00 32.40 159 A 1 
ATOM 1197 C CE  . LYS A 0 159 . -31.050  0.187   94.009  1.00 32.40 159 A 1 
ATOM 1198 N NZ  . LYS A 0 159 . -30.703  1.418   94.768  1.00 32.40 159 A 1 
ATOM 1199 N N   . GLN A 0 160 . -28.517  -6.450  92.444  1.00 34.19 160 A 1 
ATOM 1200 C CA  . GLN A 0 160 . -27.153  -6.937  92.249  1.00 34.19 160 A 1 
ATOM 1201 C C   . GLN A 0 160 . -26.502  -6.171  91.098  1.00 34.19 160 A 1 
ATOM 1202 C CB  . GLN A 0 160 . -27.057  -8.466  92.135  1.00 34.19 160 A 1 
ATOM 1203 O O   . GLN A 0 160 . -26.754  -6.359  89.916  1.00 34.19 160 A 1 
ATOM 1204 C CG  . GLN A 0 160 . -26.496  -9.050  93.446  1.00 34.19 160 A 1 
ATOM 1205 C CD  . GLN A 0 160 . -26.287  -10.559 93.401  1.00 34.19 160 A 1 
ATOM 1206 N NE2 . GLN A 0 160 . -25.844  -11.166 94.481  1.00 34.19 160 A 1 
ATOM 1207 O OE1 . GLN A 0 160 . -26.499  -11.228 92.411  1.00 34.19 160 A 1 
ATOM 1208 N N   . GLN A 0 161 . -25.690  -5.233  91.552  1.00 26.82 161 A 1 
ATOM 1209 C CA  . GLN A 0 161 . -24.640  -4.491  90.889  1.00 26.82 161 A 1 
ATOM 1210 C C   . GLN A 0 161 . -23.589  -5.437  90.287  1.00 26.82 161 A 1 
ATOM 1211 C CB  . GLN A 0 161 . -24.060  -3.705  92.082  1.00 26.82 161 A 1 
ATOM 1212 O O   . GLN A 0 161 . -23.038  -6.256  91.018  1.00 26.82 161 A 1 
ATOM 1213 C CG  . GLN A 0 161 . -22.840  -2.804  91.887  1.00 26.82 161 A 1 
ATOM 1214 C CD  . GLN A 0 161 . -22.377  -2.233  93.235  1.00 26.82 161 A 1 
ATOM 1215 N NE2 . GLN A 0 161 . -21.471  -1.283  93.242  1.00 26.82 161 A 1 
ATOM 1216 O OE1 . GLN A 0 161 . -22.815  -2.621  94.307  1.00 26.82 161 A 1 
ATOM 1217 N N   . LYS A 0 162 . -23.253  -5.265  89.003  1.00 33.22 162 A 1 
ATOM 1218 C CA  . LYS A 0 162 . -21.868  -5.282  88.486  1.00 33.22 162 A 1 
ATOM 1219 C C   . LYS A 0 162 . -21.865  -4.958  86.991  1.00 33.22 162 A 1 
ATOM 1220 C CB  . LYS A 0 162 . -21.135  -6.619  88.756  1.00 33.22 162 A 1 
ATOM 1221 O O   . LYS A 0 162 . -22.100  -5.817  86.152  1.00 33.22 162 A 1 
ATOM 1222 C CG  . LYS A 0 162 . -20.089  -6.451  89.874  1.00 33.22 162 A 1 
ATOM 1223 C CD  . LYS A 0 162 . -19.322  -7.755  90.121  1.00 33.22 162 A 1 
ATOM 1224 C CE  . LYS A 0 162 . -18.256  -7.549  91.207  1.00 33.22 162 A 1 
ATOM 1225 N NZ  . LYS A 0 162 . -17.339  -8.714  91.295  1.00 33.22 162 A 1 
ATOM 1226 N N   . GLY A 0 163 . -21.574  -3.698  86.680  1.00 28.36 163 A 1 
ATOM 1227 C CA  . GLY A 0 163 . -21.007  -3.347  85.387  1.00 28.36 163 A 1 
ATOM 1228 C C   . GLY A 0 163 . -19.553  -3.807  85.343  1.00 28.36 163 A 1 
ATOM 1229 O O   . GLY A 0 163 . -18.827  -3.613  86.314  1.00 28.36 163 A 1 
ATOM 1230 N N   . TYR A 0 164 . -19.144  -4.399  84.225  1.00 30.48 164 A 1 
ATOM 1231 C CA  . TYR A 0 164 . -17.744  -4.501  83.837  1.00 30.48 164 A 1 
ATOM 1232 C C   . TYR A 0 164 . -17.626  -4.257  82.333  1.00 30.48 164 A 1 
ATOM 1233 C CB  . TYR A 0 164 . -17.103  -5.822  84.287  1.00 30.48 164 A 1 
ATOM 1234 O O   . TYR A 0 164 . -18.061  -5.056  81.516  1.00 30.48 164 A 1 
ATOM 1235 C CG  . TYR A 0 164 . -16.497  -5.729  85.678  1.00 30.48 164 A 1 
ATOM 1236 C CD1 . TYR A 0 164 . -15.217  -5.165  85.851  1.00 30.48 164 A 1 
ATOM 1237 C CD2 . TYR A 0 164 . -17.230  -6.152  86.802  1.00 30.48 164 A 1 
ATOM 1238 C CE1 . TYR A 0 164 . -14.670  -5.012  87.140  1.00 30.48 164 A 1 
ATOM 1239 C CE2 . TYR A 0 164 . -16.687  -5.997  88.091  1.00 30.48 164 A 1 
ATOM 1240 O OH  . TYR A 0 164 . -14.903  -5.303  89.521  1.00 30.48 164 A 1 
ATOM 1241 C CZ  . TYR A 0 164 . -15.410  -5.430  88.265  1.00 30.48 164 A 1 
ATOM 1242 N N   . GLN A 0 165 . -17.078  -3.076  82.053  1.00 30.39 165 A 1 
ATOM 1243 C CA  . GLN A 0 165 . -16.057  -2.762  81.057  1.00 30.39 165 A 1 
ATOM 1244 C C   . GLN A 0 165 . -16.270  -3.240  79.618  1.00 30.39 165 A 1 
ATOM 1245 C CB  . GLN A 0 165 . -14.678  -3.157  81.609  1.00 30.39 165 A 1 
ATOM 1246 O O   . GLN A 0 165 . -16.066  -4.399  79.269  1.00 30.39 165 A 1 
ATOM 1247 C CG  . GLN A 0 165 . -14.344  -2.348  82.873  1.00 30.39 165 A 1 
ATOM 1248 C CD  . GLN A 0 165 . -12.931  -2.613  83.365  1.00 30.39 165 A 1 
ATOM 1249 N NE2 . GLN A 0 165 . -11.999  -1.713  83.145  1.00 30.39 165 A 1 
ATOM 1250 O OE1 . GLN A 0 165 . -12.651  -3.627  83.976  1.00 30.39 165 A 1 
ATOM 1251 N N   . GLY A 0 166 . -16.546  -2.252  78.764  1.00 31.38 166 A 1 
ATOM 1252 C CA  . GLY A 0 166 . -16.314  -2.346  77.335  1.00 31.38 166 A 1 
ATOM 1253 C C   . GLY A 0 166 . -14.850  -2.660  77.033  1.00 31.38 166 A 1 
ATOM 1254 O O   . GLY A 0 166 . -13.938  -2.015  77.547  1.00 31.38 166 A 1 
ATOM 1255 N N   . HIS A 0 167 . -14.655  -3.650  76.172  1.00 33.74 167 A 1 
ATOM 1256 C CA  . HIS A 0 167 . -13.415  -3.886  75.456  1.00 33.74 167 A 1 
ATOM 1257 C C   . HIS A 0 167 . -13.690  -3.557  73.989  1.00 33.74 167 A 1 
ATOM 1258 C CB  . HIS A 0 167 . -12.934  -5.330  75.685  1.00 33.74 167 A 1 
ATOM 1259 O O   . HIS A 0 167 . -14.363  -4.306  73.286  1.00 33.74 167 A 1 
ATOM 1260 C CG  . HIS A 0 167 . -11.675  -5.395  76.508  1.00 33.74 167 A 1 
ATOM 1261 C CD2 . HIS A 0 167 . -11.583  -5.451  77.873  1.00 33.74 167 A 1 
ATOM 1262 N ND1 . HIS A 0 167 . -10.390  -5.391  76.014  1.00 33.74 167 A 1 
ATOM 1263 C CE1 . HIS A 0 167 . -9.545   -5.453  77.056  1.00 33.74 167 A 1 
ATOM 1264 N NE2 . HIS A 0 167 . -10.226  -5.489  78.211  1.00 33.74 167 A 1 
ATOM 1265 N N   . VAL A 0 168 . -13.198  -2.403  73.543  1.00 33.29 168 A 1 
ATOM 1266 C CA  . VAL A 0 168 . -13.059  -2.076  72.123  1.00 33.29 168 A 1 
ATOM 1267 C C   . VAL A 0 168 . -11.687  -2.595  71.711  1.00 33.29 168 A 1 
ATOM 1268 C CB  . VAL A 0 168 . -13.197  -0.557  71.881  1.00 33.29 168 A 1 
ATOM 1269 O O   . VAL A 0 168 . -10.672  -2.044  72.125  1.00 33.29 168 A 1 
ATOM 1270 C CG1 . VAL A 0 168 . -12.938  -0.181  70.416  1.00 33.29 168 A 1 
ATOM 1271 C CG2 . VAL A 0 168 . -14.605  -0.073  72.251  1.00 33.29 168 A 1 
ATOM 1272 N N   . VAL A 0 169 . -11.647  -3.675  70.934  1.00 34.62 169 A 1 
ATOM 1273 C CA  . VAL A 0 169 . -10.442  -4.099  70.213  1.00 34.62 169 A 1 
ATOM 1274 C C   . VAL A 0 169 . -10.841  -4.327  68.761  1.00 34.62 169 A 1 
ATOM 1275 C CB  . VAL A 0 169 . -9.755   -5.328  70.847  1.00 34.62 169 A 1 
ATOM 1276 O O   . VAL A 0 169 . -11.557  -5.270  68.435  1.00 34.62 169 A 1 
ATOM 1277 C CG1 . VAL A 0 169 . -8.546   -5.786  70.020  1.00 34.62 169 A 1 
ATOM 1278 C CG2 . VAL A 0 169 . -9.242   -5.004  72.260  1.00 34.62 169 A 1 
ATOM 1279 N N   . GLN A 0 170 . -10.388  -3.414  67.902  1.00 28.84 170 A 1 
ATOM 1280 C CA  . GLN A 0 170 . -10.301  -3.598  66.457  1.00 28.84 170 A 1 
ATOM 1281 C C   . GLN A 0 170 . -9.465   -4.843  66.149  1.00 28.84 170 A 1 
ATOM 1282 C CB  . GLN A 0 170 . -9.582   -2.384  65.837  1.00 28.84 170 A 1 
ATOM 1283 O O   . GLN A 0 170 . -8.296   -4.913  66.523  1.00 28.84 170 A 1 
ATOM 1284 C CG  . GLN A 0 170 . -10.490  -1.210  65.472  1.00 28.84 170 A 1 
ATOM 1285 C CD  . GLN A 0 170 . -9.655   0.024   65.146  1.00 28.84 170 A 1 
ATOM 1286 N NE2 . GLN A 0 170 . -9.302   0.267   63.903  1.00 28.84 170 A 1 
ATOM 1287 O OE1 . GLN A 0 170 . -9.275   0.778   66.022  1.00 28.84 170 A 1 
ATOM 1288 N N   . GLY A 0 171 . -10.042  -5.781  65.405  1.00 32.59 171 A 1 
ATOM 1289 C CA  . GLY A 0 171 . -9.328   -6.868  64.749  1.00 32.59 171 A 1 
ATOM 1290 C C   . GLY A 0 171 . -9.808   -6.976  63.309  1.00 32.59 171 A 1 
ATOM 1291 O O   . GLY A 0 171 . -10.821  -7.609  63.037  1.00 32.59 171 A 1 
ATOM 1292 N N   . TYR A 0 172 . -9.100   -6.313  62.399  1.00 26.95 172 A 1 
ATOM 1293 C CA  . TYR A 0 172 . -9.190   -6.562  60.963  1.00 26.95 172 A 1 
ATOM 1294 C C   . TYR A 0 172 . -8.635   -7.961  60.669  1.00 26.95 172 A 1 
ATOM 1295 C CB  . TYR A 0 172 . -8.338   -5.516  60.220  1.00 26.95 172 A 1 
ATOM 1296 O O   . TYR A 0 172 . -7.508   -8.257  61.060  1.00 26.95 172 A 1 
ATOM 1297 C CG  . TYR A 0 172 . -9.014   -4.185  59.955  1.00 26.95 172 A 1 
ATOM 1298 C CD1 . TYR A 0 172 . -9.586   -3.951  58.690  1.00 26.95 172 A 1 
ATOM 1299 C CD2 . TYR A 0 172 . -9.037   -3.171  60.934  1.00 26.95 172 A 1 
ATOM 1300 C CE1 . TYR A 0 172 . -10.184  -2.713  58.400  1.00 26.95 172 A 1 
ATOM 1301 C CE2 . TYR A 0 172 . -9.636   -1.927  60.645  1.00 26.95 172 A 1 
ATOM 1302 O OH  . TYR A 0 172 . -10.790  -0.506  59.078  1.00 26.95 172 A 1 
ATOM 1303 C CZ  . TYR A 0 172 . -10.212  -1.698  59.375  1.00 26.95 172 A 1 
ATOM 1304 N N   . GLY A 0 173 . -9.374   -8.800  59.939  1.00 30.68 173 A 1 
ATOM 1305 C CA  . GLY A 0 173 . -8.799   -10.018 59.370  1.00 30.68 173 A 1 
ATOM 1306 C C   . GLY A 0 173 . -9.815   -11.017 58.830  1.00 30.68 173 A 1 
ATOM 1307 O O   . GLY A 0 173 . -10.535  -11.641 59.598  1.00 30.68 173 A 1 
ATOM 1308 N N   . GLY A 0 174 . -9.786   -11.232 57.512  1.00 33.95 174 A 1 
ATOM 1309 C CA  . GLY A 0 174 . -10.119  -12.534 56.927  1.00 33.95 174 A 1 
ATOM 1310 C C   . GLY A 0 174 . -11.468  -12.657 56.223  1.00 33.95 174 A 1 
ATOM 1311 O O   . GLY A 0 174 . -12.390  -13.279 56.736  1.00 33.95 174 A 1 
ATOM 1312 N N   . LYS A 0 175 . -11.537  -12.152 54.985  1.00 34.09 175 A 1 
ATOM 1313 C CA  . LYS A 0 175 . -12.459  -12.629 53.943  1.00 34.09 175 A 1 
ATOM 1314 C C   . LYS A 0 175 . -12.305  -14.146 53.759  1.00 34.09 175 A 1 
ATOM 1315 C CB  . LYS A 0 175 . -12.073  -11.995 52.586  1.00 34.09 175 A 1 
ATOM 1316 O O   . LYS A 0 175 . -11.218  -14.587 53.398  1.00 34.09 175 A 1 
ATOM 1317 C CG  . LYS A 0 175 . -12.622  -10.597 52.282  1.00 34.09 175 A 1 
ATOM 1318 C CD  . LYS A 0 175 . -12.098  -10.131 50.908  1.00 34.09 175 A 1 
ATOM 1319 C CE  . LYS A 0 175 . -12.726  -8.796  50.483  1.00 34.09 175 A 1 
ATOM 1320 N NZ  . LYS A 0 175 . -12.243  -8.345  49.149  1.00 34.09 175 A 1 
ATOM 1321 N N   . GLN A 0 176 . -13.394  -14.906 53.861  1.00 33.90 176 A 1 
ATOM 1322 C CA  . GLN A 0 176 . -13.545  -16.178 53.142  1.00 33.90 176 A 1 
ATOM 1323 C C   . GLN A 0 176 . -15.038  -16.500 52.952  1.00 33.90 176 A 1 
ATOM 1324 C CB  . GLN A 0 176 . -12.733  -17.309 53.816  1.00 33.90 176 A 1 
ATOM 1325 O O   . GLN A 0 176 . -15.581  -17.430 53.533  1.00 33.90 176 A 1 
ATOM 1326 C CG  . GLN A 0 176 . -12.233  -18.325 52.773  1.00 33.90 176 A 1 
ATOM 1327 C CD  . GLN A 0 176 . -11.257  -19.352 53.345  1.00 33.90 176 A 1 
ATOM 1328 N NE2 . GLN A 0 176 . -10.697  -20.211 52.520  1.00 33.90 176 A 1 
ATOM 1329 O OE1 . GLN A 0 176 . -10.966  -19.413 54.526  1.00 33.90 176 A 1 
ATOM 1330 N N   . LEU A 0 177 . -15.733  -15.683 52.156  1.00 38.71 177 A 1 
ATOM 1331 C CA  . LEU A 0 177 . -17.092  -15.977 51.693  1.00 38.71 177 A 1 
ATOM 1332 C C   . LEU A 0 177 . -16.997  -16.611 50.304  1.00 38.71 177 A 1 
ATOM 1333 C CB  . LEU A 0 177 . -17.965  -14.707 51.730  1.00 38.71 177 A 1 
ATOM 1334 O O   . LEU A 0 177 . -17.072  -15.931 49.287  1.00 38.71 177 A 1 
ATOM 1335 C CG  . LEU A 0 177 . -18.368  -14.262 53.149  1.00 38.71 177 A 1 
ATOM 1336 C CD1 . LEU A 0 177 . -18.980  -12.863 53.095  1.00 38.71 177 A 1 
ATOM 1337 C CD2 . LEU A 0 177 . -19.391  -15.207 53.787  1.00 38.71 177 A 1 
ATOM 1338 N N   . GLY A 0 178 . -16.777  -17.925 50.273  1.00 34.97 178 A 1 
ATOM 1339 C CA  . GLY A 0 178 . -17.072  -18.744 49.103  1.00 34.97 178 A 1 
ATOM 1340 C C   . GLY A 0 178 . -18.543  -19.143 49.162  1.00 34.97 178 A 1 
ATOM 1341 O O   . GLY A 0 178 . -18.901  -20.039 49.918  1.00 34.97 178 A 1 
ATOM 1342 N N   . HIS A 0 179 . -19.407  -18.452 48.425  1.00 35.51 179 A 1 
ATOM 1343 C CA  . HIS A 0 179 . -20.793  -18.865 48.193  1.00 35.51 179 A 1 
ATOM 1344 C C   . HIS A 0 179 . -20.916  -19.285 46.729  1.00 35.51 179 A 1 
ATOM 1345 C CB  . HIS A 0 179 . -21.783  -17.759 48.606  1.00 35.51 179 A 1 
ATOM 1346 O O   . HIS A 0 179 . -21.214  -18.476 45.859  1.00 35.51 179 A 1 
ATOM 1347 C CG  . HIS A 0 179 . -22.321  -17.932 50.005  1.00 35.51 179 A 1 
ATOM 1348 C CD2 . HIS A 0 179 . -23.635  -17.866 50.386  1.00 35.51 179 A 1 
ATOM 1349 N ND1 . HIS A 0 179 . -21.590  -18.234 51.132  1.00 35.51 179 A 1 
ATOM 1350 C CE1 . HIS A 0 179 . -22.443  -18.343 52.164  1.00 35.51 179 A 1 
ATOM 1351 N NE2 . HIS A 0 179 . -23.702  -18.137 51.756  1.00 35.51 179 A 1 
ATOM 1352 N N   . GLY A 0 180 . -20.641  -20.561 46.457  1.00 35.23 180 A 1 
ATOM 1353 C CA  . GLY A 0 180 . -21.020  -21.198 45.201  1.00 35.23 180 A 1 
ATOM 1354 C C   . GLY A 0 180 . -22.470  -21.661 45.302  1.00 35.23 180 A 1 
ATOM 1355 O O   . GLY A 0 180 . -22.751  -22.612 46.025  1.00 35.23 180 A 1 
ATOM 1356 N N   . HIS A 0 181 . -23.388  -20.989 44.611  1.00 35.47 181 A 1 
ATOM 1357 C CA  . HIS A 0 181 . -24.756  -21.471 44.414  1.00 35.47 181 A 1 
ATOM 1358 C C   . HIS A 0 181 . -24.812  -22.231 43.086  1.00 35.47 181 A 1 
ATOM 1359 C CB  . HIS A 0 181 . -25.766  -20.318 44.517  1.00 35.47 181 A 1 
ATOM 1360 O O   . HIS A 0 181 . -24.849  -21.644 42.008  1.00 35.47 181 A 1 
ATOM 1361 C CG  . HIS A 0 181 . -26.206  -20.072 45.941  1.00 35.47 181 A 1 
ATOM 1362 C CD2 . HIS A 0 181 . -27.427  -20.382 46.479  1.00 35.47 181 A 1 
ATOM 1363 N ND1 . HIS A 0 181 . -25.433  -19.564 46.961  1.00 35.47 181 A 1 
ATOM 1364 C CE1 . HIS A 0 181 . -26.170  -19.576 48.085  1.00 35.47 181 A 1 
ATOM 1365 N NE2 . HIS A 0 181 . -27.389  -20.075 47.843  1.00 35.47 181 A 1 
ATOM 1366 N N   . GLY A 0 182 . -24.741  -23.560 43.179  1.00 33.78 182 A 1 
ATOM 1367 C CA  . GLY A 0 182 . -24.971  -24.473 42.065  1.00 33.78 182 A 1 
ATOM 1368 C C   . GLY A 0 182 . -26.462  -24.768 41.911  1.00 33.78 182 A 1 
ATOM 1369 O O   . GLY A 0 182 . -27.126  -25.171 42.864  1.00 33.78 182 A 1 
ATOM 1370 N N   . TRP A 0 183 . -26.973  -24.577 40.699  1.00 28.79 183 A 1 
ATOM 1371 C CA  . TRP A 0 183 . -28.365  -24.780 40.309  1.00 28.79 183 A 1 
ATOM 1372 C C   . TRP A 0 183 . -28.684  -26.275 40.151  1.00 28.79 183 A 1 
ATOM 1373 C CB  . TRP A 0 183 . -28.595  -23.998 39.009  1.00 28.79 183 A 1 
ATOM 1374 O O   . TRP A 0 183 . -28.324  -26.903 39.156  1.00 28.79 183 A 1 
ATOM 1375 C CG  . TRP A 0 183 . -28.534  -22.508 39.158  1.00 28.79 183 A 1 
ATOM 1376 C CD1 . TRP A 0 183 . -27.417  -21.740 39.210  1.00 28.79 183 A 1 
ATOM 1377 C CD2 . TRP A 0 183 . -29.656  -21.580 39.273  1.00 28.79 183 A 1 
ATOM 1378 C CE2 . TRP A 0 183 . -29.139  -20.256 39.395  1.00 28.79 183 A 1 
ATOM 1379 C CE3 . TRP A 0 183 . -31.060  -21.730 39.277  1.00 28.79 183 A 1 
ATOM 1380 N NE1 . TRP A 0 183 . -27.772  -20.413 39.354  1.00 28.79 183 A 1 
ATOM 1381 C CH2 . TRP A 0 183 . -31.362  -19.315 39.502  1.00 28.79 183 A 1 
ATOM 1382 C CZ2 . TRP A 0 183 . -29.970  -19.134 39.510  1.00 28.79 183 A 1 
ATOM 1383 C CZ3 . TRP A 0 183 . -31.904  -20.608 39.389  1.00 28.79 183 A 1 
ATOM 1384 N N   . GLY A 0 184 . -29.362  -26.859 41.141  1.00 37.98 184 A 1 
ATOM 1385 C CA  . GLY A 0 184 . -29.868  -28.233 41.103  1.00 37.98 184 A 1 
ATOM 1386 C C   . GLY A 0 184 . -31.369  -28.283 40.806  1.00 37.98 184 A 1 
ATOM 1387 O O   . GLY A 0 184 . -32.186  -27.986 41.671  1.00 37.98 184 A 1 
ATOM 1388 N N   . LYS A 0 185 . -31.729  -28.683 39.582  1.00 33.07 185 A 1 
ATOM 1389 C CA  . LYS A 0 185 . -33.096  -28.997 39.127  1.00 33.07 185 A 1 
ATOM 1390 C C   . LYS A 0 185 . -33.678  -30.234 39.840  1.00 33.07 185 A 1 
ATOM 1391 C CB  . LYS A 0 185 . -33.056  -29.297 37.607  1.00 33.07 185 A 1 
ATOM 1392 O O   . LYS A 0 185 . -33.052  -31.286 39.822  1.00 33.07 185 A 1 
ATOM 1393 C CG  . LYS A 0 185 . -33.559  -28.176 36.687  1.00 33.07 185 A 1 
ATOM 1394 C CD  . LYS A 0 185 . -33.515  -28.646 35.220  1.00 33.07 185 A 1 
ATOM 1395 C CE  . LYS A 0 185 . -34.155  -27.606 34.290  1.00 33.07 185 A 1 
ATOM 1396 N NZ  . LYS A 0 185 . -34.076  -28.000 32.858  1.00 33.07 185 A 1 
ATOM 1397 N N   . GLY A 0 186 . -34.947  -30.143 40.254  1.00 31.58 186 A 1 
ATOM 1398 C CA  . GLY A 0 186 . -35.946  -31.216 40.095  1.00 31.58 186 A 1 
ATOM 1399 C C   . GLY A 0 186 . -36.117  -32.231 41.235  1.00 31.58 186 A 1 
ATOM 1400 O O   . GLY A 0 186 . -35.262  -33.076 41.469  1.00 31.58 186 A 1 
ATOM 1401 N N   . GLY A 0 187 . -37.300  -32.230 41.861  1.00 32.82 187 A 1 
ATOM 1402 C CA  . GLY A 0 187 . -37.725  -33.292 42.779  1.00 32.82 187 A 1 
ATOM 1403 C C   . GLY A 0 187 . -39.071  -33.026 43.456  1.00 32.82 187 A 1 
ATOM 1404 O O   . GLY A 0 187 . -39.130  -32.885 44.671  1.00 32.82 187 A 1 
ATOM 1405 N N   . GLN A 0 188 . -40.157  -32.926 42.684  1.00 32.27 188 A 1 
ATOM 1406 C CA  . GLN A 0 188 . -41.524  -32.899 43.217  1.00 32.27 188 A 1 
ATOM 1407 C C   . GLN A 0 188 . -41.920  -34.309 43.688  1.00 32.27 188 A 1 
ATOM 1408 C CB  . GLN A 0 188 . -42.498  -32.410 42.127  1.00 32.27 188 A 1 
ATOM 1409 O O   . GLN A 0 188 . -42.012  -35.226 42.876  1.00 32.27 188 A 1 
ATOM 1410 C CG  . GLN A 0 188 . -42.387  -30.904 41.832  1.00 32.27 188 A 1 
ATOM 1411 C CD  . GLN A 0 188 . -43.129  -30.519 40.554  1.00 32.27 188 A 1 
ATOM 1412 N NE2 . GLN A 0 188 . -44.016  -29.548 40.584  1.00 32.27 188 A 1 
ATOM 1413 O OE1 . GLN A 0 188 . -42.910  -31.081 39.496  1.00 32.27 188 A 1 
ATOM 1414 N N   . VAL A 0 189 . -42.189  -34.483 44.985  1.00 35.15 189 A 1 
ATOM 1415 C CA  . VAL A 0 189 . -42.795  -35.703 45.541  1.00 35.15 189 A 1 
ATOM 1416 C C   . VAL A 0 189 . -44.113  -35.317 46.208  1.00 35.15 189 A 1 
ATOM 1417 C CB  . VAL A 0 189 . -41.838  -36.457 46.491  1.00 35.15 189 A 1 
ATOM 1418 O O   . VAL A 0 189 . -44.143  -34.805 47.323  1.00 35.15 189 A 1 
ATOM 1419 C CG1 . VAL A 0 189 . -42.492  -37.726 47.059  1.00 35.15 189 A 1 
ATOM 1420 C CG2 . VAL A 0 189 . -40.562  -36.890 45.754  1.00 35.15 189 A 1 
ATOM 1421 N N   . TYR A 0 190 . -45.214  -35.548 45.492  1.00 28.86 190 A 1 
ATOM 1422 C CA  . TYR A 0 190 . -46.563  -35.585 46.051  1.00 28.86 190 A 1 
ATOM 1423 C C   . TYR A 0 190 . -46.761  -36.945 46.731  1.00 28.86 190 A 1 
ATOM 1424 C CB  . TYR A 0 190 . -47.603  -35.374 44.932  1.00 28.86 190 A 1 
ATOM 1425 O O   . TYR A 0 190 . -46.710  -37.982 46.073  1.00 28.86 190 A 1 
ATOM 1426 C CG  . TYR A 0 190 . -48.242  -33.999 44.901  1.00 28.86 190 A 1 
ATOM 1427 C CD1 . TYR A 0 190 . -49.489  -33.798 45.524  1.00 28.86 190 A 1 
ATOM 1428 C CD2 . TYR A 0 190 . -47.614  -32.934 44.226  1.00 28.86 190 A 1 
ATOM 1429 C CE1 . TYR A 0 190 . -50.111  -32.537 45.470  1.00 28.86 190 A 1 
ATOM 1430 C CE2 . TYR A 0 190 . -48.235  -31.669 44.169  1.00 28.86 190 A 1 
ATOM 1431 O OH  . TYR A 0 190 . -50.104  -30.262 44.739  1.00 28.86 190 A 1 
ATOM 1432 C CZ  . TYR A 0 190 . -49.488  -31.471 44.790  1.00 28.86 190 A 1 
ATOM 1433 N N   . GLY A 0 191 . -47.006  -36.946 48.039  1.00 32.90 191 A 1 
ATOM 1434 C CA  . GLY A 0 191 . -47.331  -38.145 48.808  1.00 32.90 191 A 1 
ATOM 1435 C C   . GLY A 0 191 . -48.308  -37.805 49.923  1.00 32.90 191 A 1 
ATOM 1436 O O   . GLY A 0 191 . -47.902  -37.526 51.045  1.00 32.90 191 A 1 
ATOM 1437 N N   . GLY A 0 192 . -49.601  -37.786 49.603  1.00 26.69 192 A 1 
ATOM 1438 C CA  . GLY A 0 192 . -50.665  -37.766 50.600  1.00 26.69 192 A 1 
ATOM 1439 C C   . GLY A 0 192 . -51.047  -39.192 50.983  1.00 26.69 192 A 1 
ATOM 1440 O O   . GLY A 0 192 . -51.360  -39.984 50.100  1.00 26.69 192 A 1 
ATOM 1441 N N   . GLN A 0 193 . -51.076  -39.512 52.279  1.00 32.30 193 A 1 
ATOM 1442 C CA  . GLN A 0 193 . -51.902  -40.611 52.779  1.00 32.30 193 A 1 
ATOM 1443 C C   . GLN A 0 193 . -52.263  -40.421 54.257  1.00 32.30 193 A 1 
ATOM 1444 C CB  . GLN A 0 193 . -51.260  -41.985 52.501  1.00 32.30 193 A 1 
ATOM 1445 O O   . GLN A 0 193 . -51.408  -40.275 55.126  1.00 32.30 193 A 1 
ATOM 1446 C CG  . GLN A 0 193 . -52.333  -43.091 52.441  1.00 32.30 193 A 1 
ATOM 1447 C CD  . GLN A 0 193 . -51.947  -44.296 51.583  1.00 32.30 193 A 1 
ATOM 1448 N NE2 . GLN A 0 193 . -52.779  -45.313 51.534  1.00 32.30 193 A 1 
ATOM 1449 O OE1 . GLN A 0 193 . -50.924  -44.362 50.925  1.00 32.30 193 A 1 
ATOM 1450 N N   . GLN A 0 194 . -53.572  -40.420 54.506  1.00 25.80 194 A 1 
ATOM 1451 C CA  . GLN A 0 194 . -54.224  -40.503 55.809  1.00 25.80 194 A 1 
ATOM 1452 C C   . GLN A 0 194 . -53.831  -41.787 56.551  1.00 25.80 194 A 1 
ATOM 1453 C CB  . GLN A 0 194 . -55.744  -40.552 55.557  1.00 25.80 194 A 1 
ATOM 1454 O O   . GLN A 0 194 . -53.852  -42.868 55.965  1.00 25.80 194 A 1 
ATOM 1455 C CG  . GLN A 0 194 . -56.358  -39.192 55.197  1.00 25.80 194 A 1 
ATOM 1456 C CD  . GLN A 0 194 . -57.704  -39.292 54.480  1.00 25.80 194 A 1 
ATOM 1457 N NE2 . GLN A 0 194 . -58.586  -38.333 54.657  1.00 25.80 194 A 1 
ATOM 1458 O OE1 . GLN A 0 194 . -57.977  -40.201 53.717  1.00 25.80 194 A 1 
ATOM 1459 N N   . ALA A 0 195 . -53.603  -41.686 57.861  1.00 33.20 195 A 1 
ATOM 1460 C CA  . ALA A 0 195 . -53.638  -42.827 58.772  1.00 33.20 195 A 1 
ATOM 1461 C C   . ALA A 0 195 . -54.435  -42.455 60.035  1.00 33.20 195 A 1 
ATOM 1462 C CB  . ALA A 0 195 . -52.213  -43.307 59.064  1.00 33.20 195 A 1 
ATOM 1463 O O   . ALA A 0 195 . -53.984  -41.686 60.880  1.00 33.20 195 A 1 
ATOM 1464 N N   . LEU A 0 196 . -55.656  -42.991 60.106  1.00 26.59 196 A 1 
ATOM 1465 C CA  . LEU A 0 196 . -56.504  -43.077 61.294  1.00 26.59 196 A 1 
ATOM 1466 C C   . LEU A 0 196 . -56.045  -44.235 62.207  1.00 26.59 196 A 1 
ATOM 1467 C CB  . LEU A 0 196 . -57.961  -43.371 60.867  1.00 26.59 196 A 1 
ATOM 1468 O O   . LEU A 0 196 . -55.690  -45.302 61.714  1.00 26.59 196 A 1 
ATOM 1469 C CG  . LEU A 0 196 . -58.849  -42.170 60.492  1.00 26.59 196 A 1 
ATOM 1470 C CD1 . LEU A 0 196 . -58.917  -41.935 58.982  1.00 26.59 196 A 1 
ATOM 1471 C CD2 . LEU A 0 196 . -60.275  -42.432 60.984  1.00 26.59 196 A 1 
ATOM 1472 N N   . GLY A 0 197 . -56.182  -44.058 63.525  1.00 27.53 197 A 1 
ATOM 1473 C CA  . GLY A 0 197 . -56.030  -45.074 64.588  1.00 27.53 197 A 1 
ATOM 1474 C C   . GLY A 0 197 . -55.432  -44.393 65.825  1.00 27.53 197 A 1 
ATOM 1475 O O   . GLY A 0 197 . -54.444  -43.691 65.685  1.00 27.53 197 A 1 
ATOM 1476 N N   . TYR A 0 198 . -55.967  -44.407 67.047  1.00 31.01 198 A 1 
ATOM 1477 C CA  . TYR A 0 198 . -56.583  -45.432 67.903  1.00 31.01 198 A 1 
ATOM 1478 C C   . TYR A 0 198 . -57.489  -44.674 68.916  1.00 31.01 198 A 1 
ATOM 1479 C CB  . TYR A 0 198 . -55.415  -46.090 68.667  1.00 31.01 198 A 1 
ATOM 1480 O O   . TYR A 0 198 . -57.106  -43.598 69.358  1.00 31.01 198 A 1 
ATOM 1481 C CG  . TYR A 0 198 . -54.574  -47.090 67.887  1.00 31.01 198 A 1 
ATOM 1482 C CD1 . TYR A 0 198 . -54.811  -48.461 68.092  1.00 31.01 198 A 1 
ATOM 1483 C CD2 . TYR A 0 198 . -53.540  -46.686 67.012  1.00 31.01 198 A 1 
ATOM 1484 C CE1 . TYR A 0 198 . -54.047  -49.427 67.415  1.00 31.01 198 A 1 
ATOM 1485 C CE2 . TYR A 0 198 . -52.790  -47.651 66.310  1.00 31.01 198 A 1 
ATOM 1486 O OH  . TYR A 0 198 . -52.308  -49.957 65.852  1.00 31.01 198 A 1 
ATOM 1487 C CZ  . TYR A 0 198 . -53.041  -49.023 66.513  1.00 31.01 198 A 1 
ATOM 1488 N N   . ALA A 0 199 . -58.748  -45.000 69.232  1.00 26.84 199 A 1 
ATOM 1489 C CA  . ALA A 0 199 . -59.360  -46.204 69.813  1.00 26.84 199 A 1 
ATOM 1490 C C   . ALA A 0 199 . -58.934  -46.532 71.267  1.00 26.84 199 A 1 
ATOM 1491 C CB  . ALA A 0 199 . -59.281  -47.409 68.868  1.00 26.84 199 A 1 
ATOM 1492 O O   . ALA A 0 199 . -57.848  -47.055 71.487  1.00 26.84 199 A 1 
ATOM 1493 N N   . GLY A 0 200 . -59.863  -46.356 72.226  1.00 29.75 200 A 1 
ATOM 1494 C CA  . GLY A 0 200 . -60.001  -47.242 73.397  1.00 29.75 200 A 1 
ATOM 1495 C C   . GLY A 0 200 . -59.897  -46.601 74.789  1.00 29.75 200 A 1 
ATOM 1496 O O   . GLY A 0 200 . -58.810  -46.274 75.245  1.00 29.75 200 A 1 
ATOM 1497 N N   . GLY A 0 201 . -61.017  -46.531 75.519  1.00 29.54 201 A 1 
ATOM 1498 C CA  . GLY A 0 201 . -61.033  -46.137 76.934  1.00 29.54 201 A 1 
ATOM 1499 C C   . GLY A 0 201 . -62.415  -46.252 77.579  1.00 29.54 201 A 1 
ATOM 1500 O O   . GLY A 0 201 . -63.052  -45.251 77.879  1.00 29.54 201 A 1 
ATOM 1501 N N   . TYR A 0 202 . -62.900  -47.481 77.751  1.00 24.41 202 A 1 
ATOM 1502 C CA  . TYR A 0 202 . -64.168  -47.815 78.404  1.00 24.41 202 A 1 
ATOM 1503 C C   . TYR A 0 202 . -63.969  -47.910 79.929  1.00 24.41 202 A 1 
ATOM 1504 C CB  . TYR A 0 202 . -64.684  -49.149 77.827  1.00 24.41 202 A 1 
ATOM 1505 O O   . TYR A 0 202 . -63.128  -48.683 80.385  1.00 24.41 202 A 1 
ATOM 1506 C CG  . TYR A 0 202 . -64.789  -49.192 76.310  1.00 24.41 202 A 1 
ATOM 1507 C CD1 . TYR A 0 202 . -65.997  -48.844 75.676  1.00 24.41 202 A 1 
ATOM 1508 C CD2 . TYR A 0 202 . -63.674  -49.572 75.532  1.00 24.41 202 A 1 
ATOM 1509 C CE1 . TYR A 0 202 . -66.092  -48.861 74.271  1.00 24.41 202 A 1 
ATOM 1510 C CE2 . TYR A 0 202 . -63.761  -49.577 74.127  1.00 24.41 202 A 1 
ATOM 1511 O OH  . TYR A 0 202 . -65.042  -49.223 72.138  1.00 24.41 202 A 1 
ATOM 1512 C CZ  . TYR A 0 202 . -64.970  -49.221 73.494  1.00 24.41 202 A 1 
ATOM 1513 N N   . GLY A 0 203 . -64.755  -47.173 80.721  1.00 34.58 203 A 1 
ATOM 1514 C CA  . GLY A 0 203 . -64.738  -47.200 82.190  1.00 34.58 203 A 1 
ATOM 1515 C C   . GLY A 0 203 . -66.157  -47.253 82.761  1.00 34.58 203 A 1 
ATOM 1516 O O   . GLY A 0 203 . -67.014  -46.464 82.383  1.00 34.58 203 A 1 
ATOM 1517 N N   . LYS A 0 204 . -66.405  -48.252 83.609  1.00 30.71 204 A 1 
ATOM 1518 C CA  . LYS A 0 204 . -67.706  -48.800 84.016  1.00 30.71 204 A 1 
ATOM 1519 C C   . LYS A 0 204 . -68.525  -47.952 85.003  1.00 30.71 204 A 1 
ATOM 1520 C CB  . LYS A 0 204 . -67.451  -50.169 84.666  1.00 30.71 204 A 1 
ATOM 1521 O O   . LYS A 0 204 . -67.996  -47.232 85.838  1.00 30.71 204 A 1 
ATOM 1522 C CG  . LYS A 0 204 . -67.049  -51.279 83.687  1.00 30.71 204 A 1 
ATOM 1523 C CD  . LYS A 0 204 . -66.771  -52.562 84.482  1.00 30.71 204 A 1 
ATOM 1524 C CE  . LYS A 0 204 . -66.524  -53.749 83.548  1.00 30.71 204 A 1 
ATOM 1525 N NZ  . LYS A 0 204 . -66.300  -55.000 84.316  1.00 30.71 204 A 1 
ATOM 1526 N N   . GLN A 0 205 . -69.832  -48.215 84.926  1.00 26.67 205 A 1 
ATOM 1527 C CA  . GLN A 0 205 . -70.915  -48.056 85.905  1.00 26.67 205 A 1 
ATOM 1528 C C   . GLN A 0 205 . -70.506  -48.005 87.389  1.00 26.67 205 A 1 
ATOM 1529 C CB  . GLN A 0 205 . -71.822  -49.298 85.740  1.00 26.67 205 A 1 
ATOM 1530 O O   . GLN A 0 205 . -69.896  -48.942 87.901  1.00 26.67 205 A 1 
ATOM 1531 C CG  . GLN A 0 205 . -72.660  -49.305 84.450  1.00 26.67 205 A 1 
ATOM 1532 C CD  . GLN A 0 205 . -72.981  -50.715 83.957  1.00 26.67 205 A 1 
ATOM 1533 N NE2 . GLN A 0 205 . -74.229  -51.035 83.693  1.00 26.67 205 A 1 
ATOM 1534 O OE1 . GLN A 0 205 . -72.104  -51.543 83.767  1.00 26.67 205 A 1 
ATOM 1535 N N   . ALA A 0 206 . -71.024  -47.003 88.104  1.00 32.29 206 A 1 
ATOM 1536 C CA  . ALA A 0 206 . -71.283  -47.071 89.540  1.00 32.29 206 A 1 
ATOM 1537 C C   . ALA A 0 206 . -72.782  -46.822 89.769  1.00 32.29 206 A 1 
ATOM 1538 C CB  . ALA A 0 206 . -70.378  -46.084 90.285  1.00 32.29 206 A 1 
ATOM 1539 O O   . ALA A 0 206 . -73.301  -45.742 89.496  1.00 32.29 206 A 1 
ATOM 1540 N N   . VAL A 0 207 . -73.479  -47.868 90.213  1.00 27.31 207 A 1 
ATOM 1541 C CA  . VAL A 0 207 . -74.880  -47.849 90.639  1.00 27.31 207 A 1 
ATOM 1542 C C   . VAL A 0 207 . -74.885  -47.833 92.163  1.00 27.31 207 A 1 
ATOM 1543 C CB  . VAL A 0 207 . -75.643  -49.081 90.099  1.00 27.31 207 A 1 
ATOM 1544 O O   . VAL A 0 207 . -74.498  -48.816 92.785  1.00 27.31 207 A 1 
ATOM 1545 C CG1 . VAL A 0 207 . -77.069  -49.179 90.659  1.00 27.31 207 A 1 
ATOM 1546 C CG2 . VAL A 0 207 . -75.740  -49.036 88.568  1.00 27.31 207 A 1 
ATOM 1547 N N   . ALA A 0 208 . -75.326  -46.727 92.753  1.00 31.81 208 A 1 
ATOM 1548 C CA  . ALA A 0 208 . -75.782  -46.619 94.139  1.00 31.81 208 A 1 
ATOM 1549 C C   . ALA A 0 208 . -76.578  -45.310 94.267  1.00 31.81 208 A 1 
ATOM 1550 C CB  . ALA A 0 208 . -74.568  -46.565 95.085  1.00 31.81 208 A 1 
ATOM 1551 O O   . ALA A 0 208 . -76.227  -44.333 93.620  1.00 31.81 208 A 1 
ATOM 1552 N N   . GLN A 0 209 . -77.602  -45.128 95.087  1.00 26.77 209 A 1 
ATOM 1553 C CA  . GLN A 0 209 . -78.608  -45.976 95.711  1.00 26.77 209 A 1 
ATOM 1554 C C   . GLN A 0 209 . -79.705  -44.976 96.142  1.00 26.77 209 A 1 
ATOM 1555 C CB  . GLN A 0 209 . -77.979  -46.756 96.877  1.00 26.77 209 A 1 
ATOM 1556 O O   . GLN A 0 209 . -79.402  -43.824 96.455  1.00 26.77 209 A 1 
ATOM 1557 C CG  . GLN A 0 209 . -78.893  -47.784 97.567  1.00 26.77 209 A 1 
ATOM 1558 C CD  . GLN A 0 209 . -78.085  -48.941 98.168  1.00 26.77 209 A 1 
ATOM 1559 N NE2 . GLN A 0 209 . -78.693  -50.073 98.443  1.00 26.77 209 A 1 
ATOM 1560 O OE1 . GLN A 0 209 . -76.887  -48.874 98.382  1.00 26.77 209 A 1 
ATOM 1561 N N   . GLN A 0 210 . -80.976  -45.377 96.071  1.00 25.94 210 A 1 
ATOM 1562 C CA  . GLN A 0 210 . -82.135  -44.530 96.384  1.00 25.94 210 A 1 
ATOM 1563 C C   . GLN A 0 210 . -82.045  -43.927 97.794  1.00 25.94 210 A 1 
ATOM 1564 C CB  . GLN A 0 210 . -83.427  -45.370 96.317  1.00 25.94 210 A 1 
ATOM 1565 O O   . GLN A 0 210 . -81.903  -44.662 98.769  1.00 25.94 210 A 1 
ATOM 1566 C CG  . GLN A 0 210 . -83.874  -45.752 94.901  1.00 25.94 210 A 1 
ATOM 1567 C CD  . GLN A 0 210 . -84.665  -47.056 94.884  1.00 25.94 210 A 1 
ATOM 1568 N NE2 . GLN A 0 210 . -85.946  -47.039 94.584  1.00 25.94 210 A 1 
ATOM 1569 O OE1 . GLN A 0 210 . -84.131  -48.122 95.134  1.00 25.94 210 A 1 
ATOM 1570 N N   . ALA A 0 211 . -82.246  -42.613 97.902  1.00 30.37 211 A 1 
ATOM 1571 C CA  . ALA A 0 211 . -82.636  -41.950 99.141  1.00 30.37 211 A 1 
ATOM 1572 C C   . ALA A 0 211 . -83.930  -41.160 98.895  1.00 30.37 211 A 1 
ATOM 1573 C CB  . ALA A 0 211 . -81.488  -41.093 99.677  1.00 30.37 211 A 1 
ATOM 1574 O O   . ALA A 0 211 . -84.054  -40.419 97.922  1.00 30.37 211 A 1 
ATOM 1575 N N   . TYR A 0 212 . -84.903  -41.421 99.761  1.00 28.71 212 A 1 
ATOM 1576 C CA  . TYR A 0 212 . -86.297  -40.997 99.718  1.00 28.71 212 A 1 
ATOM 1577 C C   . TYR A 0 212 . -86.509  -39.477 99.849  1.00 28.71 212 A 1 
ATOM 1578 C CB  . TYR A 0 212 . -87.011  -41.707 100.884 1.00 28.71 212 A 1 
ATOM 1579 O O   . TYR A 0 212 . -85.884  -38.816 100.672 1.00 28.71 212 A 1 
ATOM 1580 C CG  . TYR A 0 212 . -87.668  -43.034 100.553 1.00 28.71 212 A 1 
ATOM 1581 C CD1 . TYR A 0 212 . -89.066  -43.069 100.396 1.00 28.71 212 A 1 
ATOM 1582 C CD2 . TYR A 0 212 . -86.921  -44.226 100.448 1.00 28.71 212 A 1 
ATOM 1583 C CE1 . TYR A 0 212 . -89.724  -44.286 100.154 1.00 28.71 212 A 1 
ATOM 1584 C CE2 . TYR A 0 212 . -87.578  -45.450 100.196 1.00 28.71 212 A 1 
ATOM 1585 O OH  . TYR A 0 212 . -89.631  -46.653 99.829  1.00 28.71 212 A 1 
ATOM 1586 C CZ  . TYR A 0 212 . -88.985  -45.479 100.057 1.00 28.71 212 A 1 
ATOM 1587 N N   . ASP A 0 213 . -87.479  -38.983 99.077  1.00 28.12 213 A 1 
ATOM 1588 C CA  . ASP A 0 213 . -88.562  -38.063 99.449  1.00 28.12 213 A 1 
ATOM 1589 C C   . ASP A 0 213 . -88.327  -37.056 100.594 1.00 28.12 213 A 1 
ATOM 1590 C CB  . ASP A 0 213 . -89.825  -38.900 99.743  1.00 28.12 213 A 1 
ATOM 1591 O O   . ASP A 0 213 . -88.663  -37.308 101.750 1.00 28.12 213 A 1 
ATOM 1592 C CG  . ASP A 0 213 . -90.318  -39.732 98.558  1.00 28.12 213 A 1 
ATOM 1593 O OD1 . ASP A 0 213 . -89.987  -39.370 97.409  1.00 28.12 213 A 1 
ATOM 1594 O OD2 . ASP A 0 213 . -91.086  -40.685 98.813  1.00 28.12 213 A 1 
ATOM 1595 N N   . ALA A 0 214 . -87.946  -35.827 100.237 1.00 30.48 214 A 1 
ATOM 1596 C CA  . ALA A 0 214 . -88.234  -34.639 101.040 1.00 30.48 214 A 1 
ATOM 1597 C C   . ALA A 0 214 . -89.112  -33.676 100.222 1.00 30.48 214 A 1 
ATOM 1598 C CB  . ALA A 0 214 . -86.929  -34.021 101.550 1.00 30.48 214 A 1 
ATOM 1599 O O   . ALA A 0 214 . -88.639  -32.904 99.389  1.00 30.48 214 A 1 
ATOM 1600 N N   . ARG A 0 215 . -90.432  -33.754 100.440 1.00 27.96 215 A 1 
ATOM 1601 C CA  . ARG A 0 215 . -91.441  -32.845 99.874  1.00 27.96 215 A 1 
ATOM 1602 C C   . ARG A 0 215 . -91.322  -31.464 100.526 1.00 27.96 215 A 1 
ATOM 1603 C CB  . ARG A 0 215 . -92.859  -33.412 100.095 1.00 27.96 215 A 1 
ATOM 1604 O O   . ARG A 0 215 . -91.909  -31.228 101.577 1.00 27.96 215 A 1 
ATOM 1605 C CG  . ARG A 0 215 . -93.155  -34.687 99.302  1.00 27.96 215 A 1 
ATOM 1606 C CD  . ARG A 0 215 . -94.559  -35.213 99.632  1.00 27.96 215 A 1 
ATOM 1607 N NE  . ARG A 0 215 . -94.663  -36.644 99.302  1.00 27.96 215 A 1 
ATOM 1608 N NH1 . ARG A 0 215 . -96.831  -37.001 99.978  1.00 27.96 215 A 1 
ATOM 1609 N NH2 . ARG A 0 215 . -95.576  -38.720 99.285  1.00 27.96 215 A 1 
ATOM 1610 C CZ  . ARG A 0 215 . -95.690  -37.443 99.521  1.00 27.96 215 A 1 
ATOM 1611 N N   . GLY A 0 216 . -90.599  -30.548 99.887  1.00 30.19 216 A 1 
ATOM 1612 C CA  . GLY A 0 216 . -90.657  -29.114 100.178 1.00 30.19 216 A 1 
ATOM 1613 C C   . GLY A 0 216 . -91.756  -28.445 99.352  1.00 30.19 216 A 1 
ATOM 1614 O O   . GLY A 0 216 . -91.571  -28.172 98.170  1.00 30.19 216 A 1 
ATOM 1615 N N   . TYR A 0 217 . -92.916  -28.215 99.963  1.00 27.26 217 A 1 
ATOM 1616 C CA  . TYR A 0 217 . -93.996  -27.394 99.412  1.00 27.26 217 A 1 
ATOM 1617 C C   . TYR A 0 217 . -93.620  -25.901 99.481  1.00 27.26 217 A 1 
ATOM 1618 C CB  . TYR A 0 217 . -95.289  -27.653 100.220 1.00 27.26 217 A 1 
ATOM 1619 O O   . TYR A 0 217 . -93.289  -25.411 100.555 1.00 27.26 217 A 1 
ATOM 1620 C CG  . TYR A 0 217 . -96.342  -28.510 99.541  1.00 27.26 217 A 1 
ATOM 1621 C CD1 . TYR A 0 217 . -97.478  -27.895 98.980  1.00 27.26 217 A 1 
ATOM 1622 C CD2 . TYR A 0 217 . -96.220  -29.914 99.515  1.00 27.26 217 A 1 
ATOM 1623 C CE1 . TYR A 0 217 . -98.490  -28.676 98.392  1.00 27.26 217 A 1 
ATOM 1624 C CE2 . TYR A 0 217 . -97.231  -30.701 98.925  1.00 27.26 217 A 1 
ATOM 1625 O OH  . TYR A 0 217 . -99.355  -30.823 97.794  1.00 27.26 217 A 1 
ATOM 1626 C CZ  . TYR A 0 217 . -98.370  -30.079 98.363  1.00 27.26 217 A 1 
ATOM 1627 N N   . GLY A 0 218 . -93.783  -25.175 98.367  1.00 28.01 218 A 1 
ATOM 1628 C CA  . GLY A 0 218 . -94.150  -23.751 98.372  1.00 28.01 218 A 1 
ATOM 1629 C C   . GLY A 0 218 . -93.026  -22.709 98.310  1.00 28.01 218 A 1 
ATOM 1630 O O   . GLY A 0 218 . -92.674  -22.125 99.324  1.00 28.01 218 A 1 
ATOM 1631 N N   . ALA A 0 219 . -92.583  -22.367 97.096  1.00 29.11 219 A 1 
ATOM 1632 C CA  . ALA A 0 219 . -92.020  -21.049 96.777  1.00 29.11 219 A 1 
ATOM 1633 C C   . ALA A 0 219 . -92.453  -20.619 95.356  1.00 29.11 219 A 1 
ATOM 1634 C CB  . ALA A 0 219 . -90.502  -21.047 96.987  1.00 29.11 219 A 1 
ATOM 1635 O O   . ALA A 0 219 . -91.835  -20.945 94.349  1.00 29.11 219 A 1 
ATOM 1636 N N   . GLU A 0 220 . -93.625  -19.983 95.306  1.00 28.70 220 A 1 
ATOM 1637 C CA  . GLU A 0 220 . -93.932  -18.751 94.560  1.00 28.70 220 A 1 
ATOM 1638 C C   . GLU A 0 220 . -93.515  -18.611 93.079  1.00 28.70 220 A 1 
ATOM 1639 C CB  . GLU A 0 220 . -93.451  -17.565 95.410  1.00 28.70 220 A 1 
ATOM 1640 O O   . GLU A 0 220 . -92.418  -18.197 92.730  1.00 28.70 220 A 1 
ATOM 1641 C CG  . GLU A 0 220 . -94.322  -17.443 96.677  1.00 28.70 220 A 1 
ATOM 1642 C CD  . GLU A 0 220 . -93.722  -16.571 97.784  1.00 28.70 220 A 1 
ATOM 1643 O OE1 . GLU A 0 220 . -94.485  -16.306 98.737  1.00 28.70 220 A 1 
ATOM 1644 O OE2 . GLU A 0 220 . -92.535  -16.199 97.674  1.00 28.70 220 A 1 
ATOM 1645 N N   . LYS A 0 221 . -94.490  -18.835 92.185  1.00 31.13 221 A 1 
ATOM 1646 C CA  . LYS A 0 221 . -95.139  -17.832 91.300  1.00 31.13 221 A 1 
ATOM 1647 C C   . LYS A 0 221 . -94.317  -16.659 90.702  1.00 31.13 221 A 1 
ATOM 1648 C CB  . LYS A 0 221 . -96.440  -17.346 91.986  1.00 31.13 221 A 1 
ATOM 1649 O O   . LYS A 0 221 . -94.907  -15.634 90.367  1.00 31.13 221 A 1 
ATOM 1650 C CG  . LYS A 0 221 . -97.643  -17.301 91.027  1.00 31.13 221 A 1 
ATOM 1651 C CD  . LYS A 0 221 . -98.879  -16.737 91.741  1.00 31.13 221 A 1 
ATOM 1652 C CE  . LYS A 0 221 . -100.141 -16.915 90.888  1.00 31.13 221 A 1 
ATOM 1653 N NZ  . LYS A 0 221 . -101.329 -16.320 91.551  1.00 31.13 221 A 1 
ATOM 1654 N N   . ALA A 0 222 . -93.013  -16.803 90.468  1.00 30.97 222 A 1 
ATOM 1655 C CA  . ALA A 0 222 . -92.167  -15.773 89.847  1.00 30.97 222 A 1 
ATOM 1656 C C   . ALA A 0 222 . -92.086  -15.834 88.300  1.00 30.97 222 A 1 
ATOM 1657 C CB  . ALA A 0 222 . -90.787  -15.818 90.512  1.00 30.97 222 A 1 
ATOM 1658 O O   . ALA A 0 222 . -91.464  -14.978 87.681  1.00 30.97 222 A 1 
ATOM 1659 N N   . ALA A 0 223 . -92.741  -16.792 87.633  1.00 33.64 223 A 1 
ATOM 1660 C CA  . ALA A 0 223 . -92.613  -16.982 86.177  1.00 33.64 223 A 1 
ATOM 1661 C C   . ALA A 0 223 . -93.573  -16.137 85.300  1.00 33.64 223 A 1 
ATOM 1662 C CB  . ALA A 0 223 . -92.713  -18.484 85.881  1.00 33.64 223 A 1 
ATOM 1663 O O   . ALA A 0 223 . -93.601  -16.295 84.084  1.00 33.64 223 A 1 
ATOM 1664 N N   . GLY A 0 224 . -94.384  -15.246 85.884  1.00 29.84 224 A 1 
ATOM 1665 C CA  . GLY A 0 224 . -95.468  -14.560 85.161  1.00 29.84 224 A 1 
ATOM 1666 C C   . GLY A 0 224 . -95.147  -13.195 84.536  1.00 29.84 224 A 1 
ATOM 1667 O O   . GLY A 0 224 . -96.005  -12.650 83.845  1.00 29.84 224 A 1 
ATOM 1668 N N   . ALA A 0 225 . -93.968  -12.607 84.772  1.00 26.64 225 A 1 
ATOM 1669 C CA  . ALA A 0 225 . -93.745  -11.179 84.491  1.00 26.64 225 A 1 
ATOM 1670 C C   . ALA A 0 225 . -92.810  -10.845 83.309  1.00 26.64 225 A 1 
ATOM 1671 C CB  . ALA A 0 225 . -93.318  -10.493 85.794  1.00 26.64 225 A 1 
ATOM 1672 O O   . ALA A 0 225 . -92.719  -9.676  82.944  1.00 26.64 225 A 1 
ATOM 1673 N N   . SER A 0 226 . -92.147  -11.810 82.662  1.00 34.47 226 A 1 
ATOM 1674 C CA  . SER A 0 226 . -91.123  -11.507 81.641  1.00 34.47 226 A 1 
ATOM 1675 C C   . SER A 0 226 . -91.593  -11.512 80.177  1.00 34.47 226 A 1 
ATOM 1676 C CB  . SER A 0 226 . -89.889  -12.391 81.840  1.00 34.47 226 A 1 
ATOM 1677 O O   . SER A 0 226 . -90.780  -11.257 79.295  1.00 34.47 226 A 1 
ATOM 1678 O OG  . SER A 0 226 . -90.261  -13.753 81.794  1.00 34.47 226 A 1 
ATOM 1679 N N   . LEU A 0 227 . -92.882  -11.728 79.869  1.00 34.47 227 A 1 
ATOM 1680 C CA  . LEU A 0 227 . -93.350  -11.798 78.468  1.00 34.47 227 A 1 
ATOM 1681 C C   . LEU A 0 227 . -93.904  -10.493 77.857  1.00 34.47 227 A 1 
ATOM 1682 C CB  . LEU A 0 227 . -94.274  -13.019 78.244  1.00 34.47 227 A 1 
ATOM 1683 O O   . LEU A 0 227 . -94.445  -10.520 76.753  1.00 34.47 227 A 1 
ATOM 1684 C CG  . LEU A 0 227 . -93.595  -14.123 77.400  1.00 34.47 227 A 1 
ATOM 1685 C CD1 . LEU A 0 227 . -93.014  -15.208 78.305  1.00 34.47 227 A 1 
ATOM 1686 C CD2 . LEU A 0 227 . -94.584  -14.766 76.431  1.00 34.47 227 A 1 
ATOM 1687 N N   . LYS A 0 228 . -93.773  -9.330  78.509  1.00 32.97 228 A 1 
ATOM 1688 C CA  . LYS A 0 228 . -94.234  -8.047  77.937  1.00 32.97 228 A 1 
ATOM 1689 C C   . LYS A 0 228 . -93.137  -6.978  77.968  1.00 32.97 228 A 1 
ATOM 1690 C CB  . LYS A 0 228 . -95.531  -7.579  78.630  1.00 32.97 228 A 1 
ATOM 1691 O O   . LYS A 0 228 . -92.829  -6.464  79.033  1.00 32.97 228 A 1 
ATOM 1692 C CG  . LYS A 0 228 . -96.782  -8.291  78.081  1.00 32.97 228 A 1 
ATOM 1693 C CD  . LYS A 0 228 . -98.067  -7.779  78.752  1.00 32.97 228 A 1 
ATOM 1694 C CE  . LYS A 0 228 . -99.299  -8.451  78.129  1.00 32.97 228 A 1 
ATOM 1695 N NZ  . LYS A 0 228 . -100.560 -8.031  78.794  1.00 32.97 228 A 1 
ATOM 1696 N N   . LYS A 0 229 . -92.687  -6.582  76.766  1.00 32.63 229 A 1 
ATOM 1697 C CA  . LYS A 0 229 . -91.749  -5.493  76.388  1.00 32.63 229 A 1 
ATOM 1698 C C   . LYS A 0 229 . -90.261  -5.852  76.279  1.00 32.63 229 A 1 
ATOM 1699 C CB  . LYS A 0 229 . -91.893  -4.213  77.238  1.00 32.63 229 A 1 
ATOM 1700 O O   . LYS A 0 229 . -89.496  -5.624  77.203  1.00 32.63 229 A 1 
ATOM 1701 C CG  . LYS A 0 229 . -93.158  -3.395  76.989  1.00 32.63 229 A 1 
ATOM 1702 C CD  . LYS A 0 229 . -93.112  -2.151  77.888  1.00 32.63 229 A 1 
ATOM 1703 C CE  . LYS A 0 229 . -94.200  -1.147  77.502  1.00 32.63 229 A 1 
ATOM 1704 N NZ  . LYS A 0 229 . -94.184  0.035   78.402  1.00 32.63 229 A 1 
ATOM 1705 N N   . ALA A 0 230 . -89.863  -6.247  75.070  1.00 31.79 230 A 1 
ATOM 1706 C CA  . ALA A 0 230 . -88.773  -5.663  74.267  1.00 31.79 230 A 1 
ATOM 1707 C C   . ALA A 0 230 . -88.590  -6.607  73.060  1.00 31.79 230 A 1 
ATOM 1708 C CB  . ALA A 0 230 . -87.465  -5.541  75.070  1.00 31.79 230 A 1 
ATOM 1709 O O   . ALA A 0 230 . -88.112  -7.715  73.224  1.00 31.79 230 A 1 
ATOM 1710 N N   . ALA A 0 231 . -89.030  -6.323  71.831  1.00 29.62 231 A 1 
ATOM 1711 C CA  . ALA A 0 231 . -88.559  -5.228  70.978  1.00 29.62 231 A 1 
ATOM 1712 C C   . ALA A 0 231 . -87.032  -5.004  71.049  1.00 29.62 231 A 1 
ATOM 1713 C CB  . ALA A 0 231 . -89.418  -3.966  71.130  1.00 29.62 231 A 1 
ATOM 1714 O O   . ALA A 0 231 . -86.562  -3.878  70.880  1.00 29.62 231 A 1 
ATOM 1715 N N   . GLN A 0 232 . -86.260  -6.064  71.326  1.00 29.47 232 A 1 
ATOM 1716 C CA  . GLN A 0 232 . -84.816  -6.069  71.133  1.00 29.47 232 A 1 
ATOM 1717 C C   . GLN A 0 232 . -84.546  -5.965  69.632  1.00 29.47 232 A 1 
ATOM 1718 C CB  . GLN A 0 232 . -84.163  -7.294  71.790  1.00 29.47 232 A 1 
ATOM 1719 O O   . GLN A 0 232 . -84.637  -6.921  68.871  1.00 29.47 232 A 1 
ATOM 1720 C CG  . GLN A 0 232 . -84.082  -7.109  73.317  1.00 29.47 232 A 1 
ATOM 1721 C CD  . GLN A 0 232 . -83.386  -8.265  74.029  1.00 29.47 232 A 1 
ATOM 1722 N NE2 . GLN A 0 232 . -82.930  -8.075  75.248  1.00 29.47 232 A 1 
ATOM 1723 O OE1 . GLN A 0 232 . -83.257  -9.364  73.527  1.00 29.47 232 A 1 
ATOM 1724 N N   . ARG A 0 233 . -84.321  -4.711  69.241  1.00 32.53 233 A 1 
ATOM 1725 C CA  . ARG A 0 233 . -83.725  -4.253  67.994  1.00 32.53 233 A 1 
ATOM 1726 C C   . ARG A 0 233 . -82.487  -5.109  67.723  1.00 32.53 233 A 1 
ATOM 1727 C CB  . ARG A 0 233 . -83.341  -2.775  68.194  1.00 32.53 233 A 1 
ATOM 1728 O O   . ARG A 0 233 . -81.530  -5.024  68.487  1.00 32.53 233 A 1 
ATOM 1729 C CG  . ARG A 0 233 . -84.559  -1.846  68.356  1.00 32.53 233 A 1 
ATOM 1730 C CD  . ARG A 0 233 . -84.150  -0.451  68.851  1.00 32.53 233 A 1 
ATOM 1731 N NE  . ARG A 0 233 . -83.769  -0.456  70.282  1.00 32.53 233 A 1 
ATOM 1732 N NH1 . ARG A 0 233 . -85.732  0.349   71.171  1.00 32.53 233 A 1 
ATOM 1733 N NH2 . ARG A 0 233 . -84.016  -0.111  72.521  1.00 32.53 233 A 1 
ATOM 1734 C CZ  . ARG A 0 233 . -84.506  -0.077  71.313  1.00 32.53 233 A 1 
ATOM 1735 N N   . SER A 0 234 . -82.567  -5.945  66.691  1.00 30.35 234 A 1 
ATOM 1736 C CA  . SER A 0 234 . -81.466  -6.783  66.219  1.00 30.35 234 A 1 
ATOM 1737 C C   . SER A 0 234 . -80.274  -5.886  65.898  1.00 30.35 234 A 1 
ATOM 1738 C CB  . SER A 0 234 . -81.909  -7.567  64.978  1.00 30.35 234 A 1 
ATOM 1739 O O   . SER A 0 234 . -80.398  -4.953  65.105  1.00 30.35 234 A 1 
ATOM 1740 O OG  . SER A 0 234 . -81.117  -8.718  64.812  1.00 30.35 234 A 1 
ATOM 1741 N N   . MET A 0 235 . -79.169  -6.115  66.598  1.00 28.71 235 A 1 
ATOM 1742 C CA  . MET A 0 235 . -77.880  -5.478  66.360  1.00 28.71 235 A 1 
ATOM 1743 C C   . MET A 0 235 . -77.125  -6.346  65.348  1.00 28.71 235 A 1 
ATOM 1744 C CB  . MET A 0 235 . -77.120  -5.322  67.690  1.00 28.71 235 A 1 
ATOM 1745 O O   . MET A 0 235 . -77.148  -7.566  65.465  1.00 28.71 235 A 1 
ATOM 1746 C CG  . MET A 0 235 . -77.846  -4.376  68.661  1.00 28.71 235 A 1 
ATOM 1747 S SD  . MET A 0 235 . -77.080  -4.236  70.302  1.00 28.71 235 A 1 
ATOM 1748 C CE  . MET A 0 235 . -78.199  -3.046  71.078  1.00 28.71 235 A 1 
ATOM 1749 N N   . TYR A 0 236 . -76.547  -5.690  64.345  1.00 32.45 236 A 1 
ATOM 1750 C CA  . TYR A 0 236 . -75.769  -6.249  63.238  1.00 32.45 236 A 1 
ATOM 1751 C C   . TYR A 0 236 . -74.438  -6.841  63.741  1.00 32.45 236 A 1 
ATOM 1752 C CB  . TYR A 0 236 . -75.501  -5.094  62.245  1.00 32.45 236 A 1 
ATOM 1753 O O   . TYR A 0 236 . -73.809  -6.218  64.601  1.00 32.45 236 A 1 
ATOM 1754 C CG  . TYR A 0 236 . -76.719  -4.251  61.863  1.00 32.45 236 A 1 
ATOM 1755 C CD1 . TYR A 0 236 . -77.479  -4.598  60.731  1.00 32.45 236 A 1 
ATOM 1756 C CD2 . TYR A 0 236 . -77.097  -3.130  62.636  1.00 32.45 236 A 1 
ATOM 1757 C CE1 . TYR A 0 236 . -78.620  -3.850  60.379  1.00 32.45 236 A 1 
ATOM 1758 C CE2 . TYR A 0 236 . -78.247  -2.386  62.299  1.00 32.45 236 A 1 
ATOM 1759 O OH  . TYR A 0 236 . -80.118  -2.028  60.838  1.00 32.45 236 A 1 
ATOM 1760 C CZ  . TYR A 0 236 . -79.011  -2.749  61.167  1.00 32.45 236 A 1 
ATOM 1761 N N   . ASP A 0 237 . -73.987  -7.973  63.198  1.00 37.18 237 A 1 
ATOM 1762 C CA  . ASP A 0 237 . -72.565  -8.338  63.157  1.00 37.18 237 A 1 
ATOM 1763 C C   . ASP A 0 237 . -72.027  -8.145  61.724  1.00 37.18 237 A 1 
ATOM 1764 C CB  . ASP A 0 237 . -72.276  -9.711  63.800  1.00 37.18 237 A 1 
ATOM 1765 O O   . ASP A 0 237 . -72.783  -8.167  60.758  1.00 37.18 237 A 1 
ATOM 1766 C CG  . ASP A 0 237 . -72.945  -10.938 63.167  1.00 37.18 237 A 1 
ATOM 1767 O OD1 . ASP A 0 237 . -73.503  -10.813 62.060  1.00 37.18 237 A 1 
ATOM 1768 O OD2 . ASP A 0 237 . -72.981  -11.974 63.870  1.00 37.18 237 A 1 
ATOM 1769 N N   . ASN A 0 238 . -70.748  -7.771  61.610  1.00 35.35 238 A 1 
ATOM 1770 C CA  . ASN A 0 238 . -70.107  -7.301  60.378  1.00 35.35 238 A 1 
ATOM 1771 C C   . ASN A 0 238 . -68.953  -8.250  60.034  1.00 35.35 238 A 1 
ATOM 1772 C CB  . ASN A 0 238 . -69.518  -5.884  60.591  1.00 35.35 238 A 1 
ATOM 1773 O O   . ASN A 0 238 . -67.863  -8.079  60.584  1.00 35.35 238 A 1 
ATOM 1774 C CG  . ASN A 0 238 . -70.477  -4.734  60.813  1.00 35.35 238 A 1 
ATOM 1775 N ND2 . ASN A 0 238 . -70.032  -3.735  61.545  1.00 35.35 238 A 1 
ATOM 1776 O OD1 . ASN A 0 238 . -71.585  -4.637  60.319  1.00 35.35 238 A 1 
ATOM 1777 N N   . ASP A 0 239 . -69.157  -9.197  59.127  1.00 41.71 239 A 1 
ATOM 1778 C CA  . ASP A 0 239 . -68.052  -9.992  58.591  1.00 41.71 239 A 1 
ATOM 1779 C C   . ASP A 0 239 . -67.508  -9.317  57.318  1.00 41.71 239 A 1 
ATOM 1780 C CB  . ASP A 0 239 . -68.482  -11.458 58.407  1.00 41.71 239 A 1 
ATOM 1781 O O   . ASP A 0 239 . -68.223  -9.098  56.343  1.00 41.71 239 A 1 
ATOM 1782 C CG  . ASP A 0 239 . -68.688  -12.206 59.740  1.00 41.71 239 A 1 
ATOM 1783 O OD1 . ASP A 0 239 . -68.043  -11.827 60.749  1.00 41.71 239 A 1 
ATOM 1784 O OD2 . ASP A 0 239 . -69.432  -13.212 59.731  1.00 41.71 239 A 1 
ATOM 1785 N N   . GLU A 0 240 . -66.233  -8.919  57.339  1.00 37.32 240 A 1 
ATOM 1786 C CA  . GLU A 0 240 . -65.506  -8.431  56.161  1.00 37.32 240 A 1 
ATOM 1787 C C   . GLU A 0 240 . -64.956  -9.627  55.383  1.00 37.32 240 A 1 
ATOM 1788 C CB  . GLU A 0 240 . -64.344  -7.499  56.565  1.00 37.32 240 A 1 
ATOM 1789 O O   . GLU A 0 240 . -64.192  -10.428 55.926  1.00 37.32 240 A 1 
ATOM 1790 C CG  . GLU A 0 240 . -64.801  -6.059  56.846  1.00 37.32 240 A 1 
ATOM 1791 C CD  . GLU A 0 240 . -63.678  -5.121  57.330  1.00 37.32 240 A 1 
ATOM 1792 O OE1 . GLU A 0 240 . -63.884  -3.886  57.212  1.00 37.32 240 A 1 
ATOM 1793 O OE2 . GLU A 0 240 . -62.650  -5.611  57.849  1.00 37.32 240 A 1 
ATOM 1794 N N   . TRP A 0 241 . -65.276  -9.729  54.093  1.00 56.75 241 A 1 
ATOM 1795 C CA  . TRP A 0 241 . -64.657  -10.719 53.217  1.00 56.75 241 A 1 
ATOM 1796 C C   . TRP A 0 241 . -63.947  -10.056 52.034  1.00 56.75 241 A 1 
ATOM 1797 C CB  . TRP A 0 241 . -65.677  -11.777 52.813  1.00 56.75 241 A 1 
ATOM 1798 O O   . TRP A 0 241 . -64.362  -9.018  51.513  1.00 56.75 241 A 1 
ATOM 1799 C CG  . TRP A 0 241 . -66.611  -11.371 51.727  1.00 56.75 241 A 1 
ATOM 1800 C CD1 . TRP A 0 241 . -67.747  -10.655 51.876  1.00 56.75 241 A 1 
ATOM 1801 C CD2 . TRP A 0 241 . -66.583  -11.793 50.339  1.00 56.75 241 A 1 
ATOM 1802 C CE2 . TRP A 0 241 . -67.761  -11.305 49.703  1.00 56.75 241 A 1 
ATOM 1803 C CE3 . TRP A 0 241 . -65.751  -12.672 49.616  1.00 56.75 241 A 1 
ATOM 1804 N NE1 . TRP A 0 241 . -68.432  -10.611 50.682  1.00 56.75 241 A 1 
ATOM 1805 C CH2 . TRP A 0 241 . -67.374  -12.706 47.802  1.00 56.75 241 A 1 
ATOM 1806 C CZ2 . TRP A 0 241 . -68.130  -11.705 48.419  1.00 56.75 241 A 1 
ATOM 1807 C CZ3 . TRP A 0 241 . -66.178  -13.173 48.380  1.00 56.75 241 A 1 
ATOM 1808 N N   . ALA A 0 242 . -62.833  -10.663 51.623  1.00 42.47 242 A 1 
ATOM 1809 C CA  . ALA A 0 242 . -61.973  -10.186 50.549  1.00 42.47 242 A 1 
ATOM 1810 C C   . ALA A 0 242 . -61.939  -11.206 49.403  1.00 42.47 242 A 1 
ATOM 1811 C CB  . ALA A 0 242 . -60.575  -9.906  51.122  1.00 42.47 242 A 1 
ATOM 1812 O O   . ALA A 0 242 . -61.767  -12.403 49.634  1.00 42.47 242 A 1 
ATOM 1813 N N   . LYS A 0 243 . -62.045  -10.729 48.158  1.00 53.37 243 A 1 
ATOM 1814 C CA  . LYS A 0 243 . -61.661  -11.485 46.954  1.00 53.37 243 A 1 
ATOM 1815 C C   . LYS A 0 243 . -60.371  -10.888 46.414  1.00 53.37 243 A 1 
ATOM 1816 C CB  . LYS A 0 243 . -62.766  -11.438 45.886  1.00 53.37 243 A 1 
ATOM 1817 O O   . LYS A 0 243 . -60.320  -9.686  46.165  1.00 53.37 243 A 1 
ATOM 1818 C CG  . LYS A 0 243 . -63.864  -12.470 46.149  1.00 53.37 243 A 1 
ATOM 1819 C CD  . LYS A 0 243 . -65.066  -12.223 45.222  1.00 53.37 243 A 1 
ATOM 1820 C CE  . LYS A 0 243 . -66.009  -13.427 45.106  1.00 53.37 243 A 1 
ATOM 1821 N NZ  . LYS A 0 243 . -67.341  -13.013 44.589  1.00 53.37 243 A 1 
ATOM 1822 N N   . GLN A 0 244 . -59.346  -11.716 46.242  1.00 54.32 244 A 1 
ATOM 1823 C CA  . GLN A 0 244 . -58.096  -11.304 45.611  1.00 54.32 244 A 1 
ATOM 1824 C C   . GLN A 0 244 . -58.242  -11.328 44.083  1.00 54.32 244 A 1 
ATOM 1825 C CB  . GLN A 0 244 . -56.950  -12.214 46.080  1.00 54.32 244 A 1 
ATOM 1826 O O   . GLN A 0 244 . -58.686  -12.330 43.517  1.00 54.32 244 A 1 
ATOM 1827 C CG  . GLN A 0 244 . -56.610  -12.078 47.580  1.00 54.32 244 A 1 
ATOM 1828 C CD  . GLN A 0 244 . -56.885  -13.316 48.438  1.00 54.32 244 A 1 
ATOM 1829 N NE2 . GLN A 0 244 . -56.448  -13.312 49.679  1.00 54.32 244 A 1 
ATOM 1830 O OE1 . GLN A 0 244 . -57.507  -14.290 48.049  1.00 54.32 244 A 1 
ATOM 1831 N N   . ALA A 0 245 . -57.857  -10.237 43.421  1.00 57.48 245 A 1 
ATOM 1832 C CA  . ALA A 0 245 . -57.490  -10.264 42.009  1.00 57.48 245 A 1 
ATOM 1833 C C   . ALA A 0 245 . -55.970  -10.455 41.925  1.00 57.48 245 A 1 
ATOM 1834 C CB  . ALA A 0 245 . -57.972  -8.985  41.316  1.00 57.48 245 A 1 
ATOM 1835 O O   . ALA A 0 245 . -55.228  -9.842  42.696  1.00 57.48 245 A 1 
ATOM 1836 N N   . TYR A 0 246 . -55.526  -11.318 41.015  1.00 60.78 246 A 1 
ATOM 1837 C CA  . TYR A 0 246 . -54.115  -11.632 40.809  1.00 60.78 246 A 1 
ATOM 1838 C C   . TYR A 0 246 . -53.696  -11.159 39.421  1.00 60.78 246 A 1 
ATOM 1839 C CB  . TYR A 0 246 . -53.880  -13.138 40.988  1.00 60.78 246 A 1 
ATOM 1840 O O   . TYR A 0 246 . -54.405  -11.437 38.449  1.00 60.78 246 A 1 
ATOM 1841 C CG  . TYR A 0 246 . -54.183  -13.652 42.383  1.00 60.78 246 A 1 
ATOM 1842 C CD1 . TYR A 0 246 . -53.211  -13.528 43.394  1.00 60.78 246 A 1 
ATOM 1843 C CD2 . TYR A 0 246 . -55.432  -14.237 42.676  1.00 60.78 246 A 1 
ATOM 1844 C CE1 . TYR A 0 246 . -53.475  -14.001 44.693  1.00 60.78 246 A 1 
ATOM 1845 C CE2 . TYR A 0 246 . -55.700  -14.713 43.974  1.00 60.78 246 A 1 
ATOM 1846 O OH  . TYR A 0 246 . -54.975  -15.061 46.232  1.00 60.78 246 A 1 
ATOM 1847 C CZ  . TYR A 0 246 . -54.720  -14.600 44.981  1.00 60.78 246 A 1 
ATOM 1848 N N   . GLY A 0 247 . -52.568  -10.458 39.360  1.00 66.18 247 A 1 
ATOM 1849 C CA  . GLY A 0 247 . -51.802  -10.233 38.143  1.00 66.18 247 A 1 
ATOM 1850 C C   . GLY A 0 247 . -50.499  -11.032 38.177  1.00 66.18 247 A 1 
ATOM 1851 O O   . GLY A 0 247 . -50.083  -11.521 39.233  1.00 66.18 247 A 1 
ATOM 1852 N N   . SER A 0 248 . -49.891  -11.207 37.015  1.00 68.43 248 A 1 
ATOM 1853 C CA  . SER A 0 248 . -48.528  -11.714 36.862  1.00 68.43 248 A 1 
ATOM 1854 C C   . SER A 0 248 . -47.888  -11.000 35.689  1.00 68.43 248 A 1 
ATOM 1855 C CB  . SER A 0 248 . -48.500  -13.225 36.600  1.00 68.43 248 A 1 
ATOM 1856 O O   . SER A 0 248 . -48.498  -10.984 34.619  1.00 68.43 248 A 1 
ATOM 1857 O OG  . SER A 0 248 . -49.211  -13.561 35.414  1.00 68.43 248 A 1 
ATOM 1858 N N   . ASP A 0 249 . -46.694  -10.493 35.896  1.00 74.60 249 A 1 
ATOM 1859 C CA  . ASP A 0 249 . -45.791  -9.930  34.905  1.00 74.60 249 A 1 
ATOM 1860 C C   . ASP A 0 249 . -44.632  -10.910 34.680  1.00 74.60 249 A 1 
ATOM 1861 C CB  . ASP A 0 249 . -45.357  -8.512  35.333  1.00 74.60 249 A 1 
ATOM 1862 O O   . ASP A 0 249 . -44.244  -11.670 35.574  1.00 74.60 249 A 1 
ATOM 1863 C CG  . ASP A 0 249 . -45.036  -8.269  36.807  1.00 74.60 249 A 1 
ATOM 1864 O OD1 . ASP A 0 249 . -45.024  -9.236  37.602  1.00 74.60 249 A 1 
ATOM 1865 O OD2 . ASP A 0 249 . -45.090  -7.091  37.229  1.00 74.60 249 A 1 
ATOM 1866 N N   . PHE A 0 250 . -44.163  -10.998 33.440  1.00 70.80 250 A 1 
ATOM 1867 C CA  . PHE A 0 250 . -42.972  -11.765 33.088  1.00 70.80 250 A 1 
ATOM 1868 C C   . PHE A 0 250 . -42.079  -10.873 32.242  1.00 70.80 250 A 1 
ATOM 1869 C CB  . PHE A 0 250 . -43.330  -13.074 32.363  1.00 70.80 250 A 1 
ATOM 1870 O O   . PHE A 0 250 . -42.367  -10.662 31.065  1.00 70.80 250 A 1 
ATOM 1871 C CG  . PHE A 0 250 . -42.111  -13.869 31.909  1.00 70.80 250 A 1 
ATOM 1872 C CD1 . PHE A 0 250 . -41.578  -13.701 30.616  1.00 70.80 250 A 1 
ATOM 1873 C CD2 . PHE A 0 250 . -41.462  -14.730 32.808  1.00 70.80 250 A 1 
ATOM 1874 C CE1 . PHE A 0 250 . -40.408  -14.381 30.231  1.00 70.80 250 A 1 
ATOM 1875 C CE2 . PHE A 0 250 . -40.290  -15.412 32.427  1.00 70.80 250 A 1 
ATOM 1876 C CZ  . PHE A 0 250 . -39.756  -15.232 31.140  1.00 70.80 250 A 1 
ATOM 1877 N N   . ASP A 0 251 . -40.992  -10.417 32.855  1.00 78.15 251 A 1 
ATOM 1878 C CA  . ASP A 0 251 . -39.965  -9.606  32.217  1.00 78.15 251 A 1 
ATOM 1879 C C   . ASP A 0 251 . -38.729  -10.473 31.974  1.00 78.15 251 A 1 
ATOM 1880 C CB  . ASP A 0 251 . -39.606  -8.408  33.117  1.00 78.15 251 A 1 
ATOM 1881 O O   . ASP A 0 251 . -38.109  -10.989 32.910  1.00 78.15 251 A 1 
ATOM 1882 C CG  . ASP A 0 251 . -40.345  -7.104  32.824  1.00 78.15 251 A 1 
ATOM 1883 O OD1 . ASP A 0 251 . -41.211  -7.103  31.936  1.00 78.15 251 A 1 
ATOM 1884 O OD2 . ASP A 0 251 . -39.874  -6.070  33.372  1.00 78.15 251 A 1 
ATOM 1885 N N   . SER A 0 252 . -38.313  -10.606 30.718  1.00 77.88 252 A 1 
ATOM 1886 C CA  . SER A 0 252 . -37.030  -11.212 30.363  1.00 77.88 252 A 1 
ATOM 1887 C C   . SER A 0 252 . -36.186  -10.204 29.602  1.00 77.88 252 A 1 
ATOM 1888 C CB  . SER A 0 252 . -37.238  -12.507 29.580  1.00 77.88 252 A 1 
ATOM 1889 O O   . SER A 0 252 . -36.514  -9.825  28.479  1.00 77.88 252 A 1 
ATOM 1890 O OG  . SER A 0 252 . -35.992  -13.113 29.267  1.00 77.88 252 A 1 
ATOM 1891 N N   . ARG A 0 253 . -35.061  -9.805  30.203  1.00 81.94 253 A 1 
ATOM 1892 C CA  . ARG A 0 253 . -34.084  -8.894  29.600  1.00 81.94 253 A 1 
ATOM 1893 C C   . ARG A 0 253 . -32.776  -9.611  29.363  1.00 81.94 253 A 1 
ATOM 1894 C CB  . ARG A 0 253 . -33.879  -7.630  30.439  1.00 81.94 253 A 1 
ATOM 1895 O O   . ARG A 0 253 . -32.159  -10.113 30.300  1.00 81.94 253 A 1 
ATOM 1896 C CG  . ARG A 0 253 . -35.204  -6.914  30.634  1.00 81.94 253 A 1 
ATOM 1897 C CD  . ARG A 0 253 . -35.042  -5.561  31.321  1.00 81.94 253 A 1 
ATOM 1898 N NE  . ARG A 0 253 . -36.369  -5.065  31.706  1.00 81.94 253 A 1 
ATOM 1899 N NH1 . ARG A 0 253 . -35.752  -3.240  32.922  1.00 81.94 253 A 1 
ATOM 1900 N NH2 . ARG A 0 253 . -37.893  -3.954  32.955  1.00 81.94 253 A 1 
ATOM 1901 C CZ  . ARG A 0 253 . -36.670  -4.085  32.524  1.00 81.94 253 A 1 
ATOM 1902 N N   . TYR A 0 254 . -32.334  -9.606  28.120  1.00 87.02 254 A 1 
ATOM 1903 C CA  . TYR A 0 254 . -31.067  -10.187 27.715  1.00 87.02 254 A 1 
ATOM 1904 C C   . TYR A 0 254 . -30.247  -9.148  26.971  1.00 87.02 254 A 1 
ATOM 1905 C CB  . TYR A 0 254 . -31.332  -11.419 26.848  1.00 87.02 254 A 1 
ATOM 1906 O O   . TYR A 0 254 . -30.790  -8.404  26.158  1.00 87.02 254 A 1 
ATOM 1907 C CG  . TYR A 0 254 . -30.069  -12.033 26.284  1.00 87.02 254 A 1 
ATOM 1908 C CD1 . TYR A 0 254 . -29.731  -11.854 24.928  1.00 87.02 254 A 1 
ATOM 1909 C CD2 . TYR A 0 254 . -29.205  -12.738 27.139  1.00 87.02 254 A 1 
ATOM 1910 C CE1 . TYR A 0 254 . -28.543  -12.417 24.420  1.00 87.02 254 A 1 
ATOM 1911 C CE2 . TYR A 0 254 . -28.010  -13.285 26.645  1.00 87.02 254 A 1 
ATOM 1912 O OH  . TYR A 0 254 . -26.561  -13.740 24.815  1.00 87.02 254 A 1 
ATOM 1913 C CZ  . TYR A 0 254 . -27.688  -13.141 25.281  1.00 87.02 254 A 1 
ATOM 1914 N N   . GLY A 0 255 . -28.938  -9.123  27.194  1.00 87.56 255 A 1 
ATOM 1915 C CA  . GLY A 0 255 . -28.081  -8.249  26.416  1.00 87.56 255 A 1 
ATOM 1916 C C   . GLY A 0 255 . -26.629  -8.673  26.353  1.00 87.56 255 A 1 
ATOM 1917 O O   . GLY A 0 255 . -26.139  -9.497  27.132  1.00 87.56 255 A 1 
ATOM 1918 N N   . LYS A 0 256 . -25.963  -8.092  25.363  1.00 88.00 256 A 1 
ATOM 1919 C CA  . LYS A 0 256 . -24.543  -8.222  25.083  1.00 88.00 256 A 1 
ATOM 1920 C C   . LYS A 0 256 . -23.968  -6.839  24.907  1.00 88.00 256 A 1 
ATOM 1921 C CB  . LYS A 0 256 . -24.310  -9.003  23.794  1.00 88.00 256 A 1 
ATOM 1922 O O   . LYS A 0 256 . -24.501  -6.072  24.112  1.00 88.00 256 A 1 
ATOM 1923 C CG  . LYS A 0 256 . -24.869  -10.415 23.889  1.00 88.00 256 A 1 
ATOM 1924 C CD  . LYS A 0 256 . -24.554  -11.135 22.586  1.00 88.00 256 A 1 
ATOM 1925 C CE  . LYS A 0 256 . -24.960  -12.579 22.797  1.00 88.00 256 A 1 
ATOM 1926 N NZ  . LYS A 0 256 . -24.423  -13.435 21.737  1.00 88.00 256 A 1 
ATOM 1927 N N   . SER A 0 257 . -22.868  -6.567  25.583  1.00 87.26 257 A 1 
ATOM 1928 C CA  . SER A 0 257 . -22.134  -5.327  25.403  1.00 87.26 257 A 1 
ATOM 1929 C C   . SER A 0 257 . -20.666  -5.622  25.150  1.00 87.26 257 A 1 
ATOM 1930 C CB  . SER A 0 257 . -22.357  -4.367  26.571  1.00 87.26 257 A 1 
ATOM 1931 O O   . SER A 0 257 . -20.077  -6.541  25.727  1.00 87.26 257 A 1 
ATOM 1932 O OG  . SER A 0 257 . -22.003  -4.967  27.801  1.00 87.26 257 A 1 
ATOM 1933 N N   . TYR A 0 258 . -20.075  -4.847  24.257  1.00 84.51 258 A 1 
ATOM 1934 C CA  . TYR A 0 258 . -18.637  -4.745  24.113  1.00 84.51 258 A 1 
ATOM 1935 C C   . TYR A 0 258 . -18.248  -3.317  24.462  1.00 84.51 258 A 1 
ATOM 1936 C CB  . TYR A 0 258 . -18.185  -5.100  22.690  1.00 84.51 258 A 1 
ATOM 1937 O O   . TYR A 0 258 . -18.870  -2.370  23.976  1.00 84.51 258 A 1 
ATOM 1938 C CG  . TYR A 0 258 . -18.501  -6.506  22.214  1.00 84.51 258 A 1 
ATOM 1939 C CD1 . TYR A 0 258 . -17.496  -7.491  22.194  1.00 84.51 258 A 1 
ATOM 1940 C CD2 . TYR A 0 258 . -19.798  -6.821  21.774  1.00 84.51 258 A 1 
ATOM 1941 C CE1 . TYR A 0 258 . -17.785  -8.784  21.714  1.00 84.51 258 A 1 
ATOM 1942 C CE2 . TYR A 0 258 . -20.087  -8.096  21.252  1.00 84.51 258 A 1 
ATOM 1943 O OH  . TYR A 0 258 . -19.370  -10.347 20.821  1.00 84.51 258 A 1 
ATOM 1944 C CZ  . TYR A 0 258 . -19.080  -9.083  21.231  1.00 84.51 258 A 1 
ATOM 1945 N N   . ASP A 0 259 . -17.167  -3.172  25.224  1.00 81.65 259 A 1 
ATOM 1946 C CA  . ASP A 0 259 . -16.410  -1.921  25.204  1.00 81.65 259 A 1 
ATOM 1947 C C   . ASP A 0 259 . -15.765  -1.741  23.818  1.00 81.65 259 A 1 
ATOM 1948 C CB  . ASP A 0 259 . -15.354  -1.924  26.322  1.00 81.65 259 A 1 
ATOM 1949 O O   . ASP A 0 259 . -16.074  -2.463  22.863  1.00 81.65 259 A 1 
ATOM 1950 C CG  . ASP A 0 259 . -15.918  -1.796  27.736  1.00 81.65 259 A 1 
ATOM 1951 O OD1 . ASP A 0 259 . -17.033  -1.274  27.911  1.00 81.65 259 A 1 
ATOM 1952 O OD2 . ASP A 0 259 . -15.195  -2.245  28.661  1.00 81.65 259 A 1 
ATOM 1953 N N   . SER A 0 260 . -14.833  -0.796  23.692  1.00 82.71 260 A 1 
ATOM 1954 C CA  . SER A 0 260 . -14.280  -0.427  22.397  1.00 82.71 260 A 1 
ATOM 1955 C C   . SER A 0 260 . -13.837  -1.643  21.570  1.00 82.71 260 A 1 
ATOM 1956 C CB  . SER A 0 260 . -13.179  0.626   22.535  1.00 82.71 260 A 1 
ATOM 1957 O O   . SER A 0 260 . -13.047  -2.493  21.998  1.00 82.71 260 A 1 
ATOM 1958 O OG  . SER A 0 260 . -11.955  0.097   23.002  1.00 82.71 260 A 1 
ATOM 1959 N N   . VAL A 0 261 . -14.379  -1.739  20.355  1.00 85.72 261 A 1 
ATOM 1960 C CA  . VAL A 0 261 . -14.081  -2.800  19.392  1.00 85.72 261 A 1 
ATOM 1961 C C   . VAL A 0 261 . -13.244  -2.233  18.263  1.00 85.72 261 A 1 
ATOM 1962 C CB  . VAL A 0 261 . -15.337  -3.517  18.859  1.00 85.72 261 A 1 
ATOM 1963 O O   . VAL A 0 261 . -13.518  -1.155  17.739  1.00 85.72 261 A 1 
ATOM 1964 C CG1 . VAL A 0 261 . -16.011  -4.345  19.952  1.00 85.72 261 A 1 
ATOM 1965 C CG2 . VAL A 0 261 . -16.382  -2.579  18.248  1.00 85.72 261 A 1 
ATOM 1966 N N   . GLN A 0 262 . -12.210  -2.965  17.852  1.00 89.84 262 A 1 
ATOM 1967 C CA  . GLN A 0 262 . -11.367  -2.596  16.720  1.00 89.84 262 A 1 
ATOM 1968 C C   . GLN A 0 262 . -11.086  -3.803  15.835  1.00 89.84 262 A 1 
ATOM 1969 C CB  . GLN A 0 262 . -10.052  -1.946  17.178  1.00 89.84 262 A 1 
ATOM 1970 O O   . GLN A 0 262 . -10.587  -4.834  16.288  1.00 89.84 262 A 1 
ATOM 1971 C CG  . GLN A 0 262 . -10.280  -0.654  17.975  1.00 89.84 262 A 1 
ATOM 1972 C CD  . GLN A 0 262 . -8.996   0.105   18.293  1.00 89.84 262 A 1 
ATOM 1973 N NE2 . GLN A 0 262 . -9.054   1.004   19.249  1.00 89.84 262 A 1 
ATOM 1974 O OE1 . GLN A 0 262 . -7.942   -0.061  17.672  1.00 89.84 262 A 1 
ATOM 1975 N N   . ALA A 0 263 . -11.330  -3.644  14.540  1.00 89.32 263 A 1 
ATOM 1976 C CA  . ALA A 0 263 . -10.946  -4.600  13.516  1.00 89.32 263 A 1 
ATOM 1977 C C   . ALA A 0 263 . -10.034  -3.911  12.504  1.00 89.32 263 A 1 
ATOM 1978 C CB  . ALA A 0 263 . -12.202  -5.192  12.874  1.00 89.32 263 A 1 
ATOM 1979 O O   . ALA A 0 263 . -10.384  -2.875  11.943  1.00 89.32 263 A 1 
ATOM 1980 N N   . ARG A 0 264 . -8.860   -4.491  12.251  1.00 94.31 264 A 1 
ATOM 1981 C CA  . ARG A 0 264 . -7.921   -3.988  11.245  1.00 94.31 264 A 1 
ATOM 1982 C C   . ARG A 0 264 . -7.523   -5.102  10.294  1.00 94.31 264 A 1 
ATOM 1983 C CB  . ARG A 0 264 . -6.698   -3.313  11.881  1.00 94.31 264 A 1 
ATOM 1984 O O   . ARG A 0 264 . -7.247   -6.224  10.719  1.00 94.31 264 A 1 
ATOM 1985 C CG  . ARG A 0 264 . -7.062   -2.222  12.900  1.00 94.31 264 A 1 
ATOM 1986 C CD  . ARG A 0 264 . -5.802   -1.529  13.429  1.00 94.31 264 A 1 
ATOM 1987 N NE  . ARG A 0 264 . -6.127   -0.595  14.522  1.00 94.31 264 A 1 
ATOM 1988 N NH1 . ARG A 0 264 . -4.017   0.238   14.862  1.00 94.31 264 A 1 
ATOM 1989 N NH2 . ARG A 0 264 . -5.711   0.923   16.154  1.00 94.31 264 A 1 
ATOM 1990 C CZ  . ARG A 0 264 . -5.285   0.186   15.171  1.00 94.31 264 A 1 
ATOM 1991 N N   . GLN A 0 265 . -7.477   -4.776  9.013   1.00 95.14 265 A 1 
ATOM 1992 C CA  . GLN A 0 265 . -6.956   -5.626  7.957   1.00 95.14 265 A 1 
ATOM 1993 C C   . GLN A 0 265 . -5.885   -4.850  7.197   1.00 95.14 265 A 1 
ATOM 1994 C CB  . GLN A 0 265 . -8.100   -6.102  7.051   1.00 95.14 265 A 1 
ATOM 1995 O O   . GLN A 0 265 . -6.117   -3.709  6.807   1.00 95.14 265 A 1 
ATOM 1996 C CG  . GLN A 0 265 . -7.586   -6.977  5.894   1.00 95.14 265 A 1 
ATOM 1997 C CD  . GLN A 0 265 . -8.697   -7.533  5.014   1.00 95.14 265 A 1 
ATOM 1998 N NE2 . GLN A 0 265 . -8.393   -7.924  3.796   1.00 95.14 265 A 1 
ATOM 1999 O OE1 . GLN A 0 265 . -9.845   -7.691  5.405   1.00 95.14 265 A 1 
ATOM 2000 N N   . TYR A 0 266 . -4.740   -5.487  6.983   1.00 93.74 266 A 1 
ATOM 2001 C CA  . TYR A 0 266 . -3.622   -4.945  6.226   1.00 93.74 266 A 1 
ATOM 2002 C C   . TYR A 0 266 . -3.157   -5.985  5.219   1.00 93.74 266 A 1 
ATOM 2003 C CB  . TYR A 0 266 . -2.478   -4.555  7.166   1.00 93.74 266 A 1 
ATOM 2004 O O   . TYR A 0 266 . -2.682   -7.058  5.596   1.00 93.74 266 A 1 
ATOM 2005 C CG  . TYR A 0 266 . -2.808   -3.412  8.098   1.00 93.74 266 A 1 
ATOM 2006 C CD1 . TYR A 0 266 . -2.687   -2.088  7.641   1.00 93.74 266 A 1 
ATOM 2007 C CD2 . TYR A 0 266 . -3.226   -3.670  9.418   1.00 93.74 266 A 1 
ATOM 2008 C CE1 . TYR A 0 266 . -2.988   -1.013  8.498   1.00 93.74 266 A 1 
ATOM 2009 C CE2 . TYR A 0 266 . -3.511   -2.598  10.284  1.00 93.74 266 A 1 
ATOM 2010 O OH  . TYR A 0 266 . -3.689   -0.238  10.661  1.00 93.74 266 A 1 
ATOM 2011 C CZ  . TYR A 0 266 . -3.403   -1.270  9.822   1.00 93.74 266 A 1 
ATOM 2012 N N   . ASP A 0 267 . -3.279   -5.638  3.949   1.00 94.76 267 A 1 
ATOM 2013 C CA  . ASP A 0 267 . -2.802   -6.423  2.827   1.00 94.76 267 A 1 
ATOM 2014 C C   . ASP A 0 267 . -1.723   -5.613  2.145   1.00 94.76 267 A 1 
ATOM 2015 C CB  . ASP A 0 267 . -3.938   -6.773  1.856   1.00 94.76 267 A 1 
ATOM 2016 O O   . ASP A 0 267 . -1.882   -4.417  1.909   1.00 94.76 267 A 1 
ATOM 2017 C CG  . ASP A 0 267 . -5.086   -7.517  2.535   1.00 94.76 267 A 1 
ATOM 2018 O OD1 . ASP A 0 267 . -4.883   -8.055  3.637   1.00 94.76 267 A 1 
ATOM 2019 O OD2 . ASP A 0 267 . -6.204   -7.617  1.983   1.00 94.76 267 A 1 
ATOM 2020 N N   . ASN A 0 268 . -0.605   -6.251  1.856   1.00 94.28 268 A 1 
ATOM 2021 C CA  . ASN A 0 268 . 0.486    -5.565  1.216   1.00 94.28 268 A 1 
ATOM 2022 C C   . ASN A 0 268 . 1.263    -6.527  0.321   1.00 94.28 268 A 1 
ATOM 2023 C CB  . ASN A 0 268 . 1.310    -4.893  2.313   1.00 94.28 268 A 1 
ATOM 2024 O O   . ASN A 0 268 . 1.745    -7.561  0.789   1.00 94.28 268 A 1 
ATOM 2025 C CG  . ASN A 0 268 . 2.456    -4.174  1.680   1.00 94.28 268 A 1 
ATOM 2026 N ND2 . ASN A 0 268 . 3.471    -4.936  1.412   1.00 94.28 268 A 1 
ATOM 2027 O OD1 . ASN A 0 268 . 2.408    -2.991  1.393   1.00 94.28 268 A 1 
ATOM 2028 N N   . GLU A 0 269 . 1.396    -6.166  -0.945  1.00 96.56 269 A 1 
ATOM 2029 C CA  . GLU A 0 269 . 2.158    -6.887  -1.956  1.00 96.56 269 A 1 
ATOM 2030 C C   . GLU A 0 269 . 3.341    -6.026  -2.389  1.00 96.56 269 A 1 
ATOM 2031 C CB  . GLU A 0 269 . 1.256    -7.285  -3.139  1.00 96.56 269 A 1 
ATOM 2032 O O   . GLU A 0 269 . 3.176    -4.839  -2.646  1.00 96.56 269 A 1 
ATOM 2033 C CG  . GLU A 0 269 . 0.077    -8.147  -2.657  1.00 96.56 269 A 1 
ATOM 2034 C CD  . GLU A 0 269 . -0.731   -8.839  -3.763  1.00 96.56 269 A 1 
ATOM 2035 O OE1 . GLU A 0 269 . -1.870   -9.276  -3.453  1.00 96.56 269 A 1 
ATOM 2036 O OE2 . GLU A 0 269 . -0.179   -9.177  -4.827  1.00 96.56 269 A 1 
ATOM 2037 N N   . HIS A 0 270 . 4.523    -6.628  -2.433  1.00 94.89 270 A 1 
ATOM 2038 C CA  . HIS A 0 270 . 5.785    -5.986  -2.770  1.00 94.89 270 A 1 
ATOM 2039 C C   . HIS A 0 270 . 6.508    -6.830  -3.813  1.00 94.89 270 A 1 
ATOM 2040 C CB  . HIS A 0 270 . 6.663    -5.857  -1.518  1.00 94.89 270 A 1 
ATOM 2041 O O   . HIS A 0 270 . 6.634    -8.049  -3.662  1.00 94.89 270 A 1 
ATOM 2042 C CG  . HIS A 0 270 . 6.142    -4.915  -0.467  1.00 94.89 270 A 1 
ATOM 2043 C CD2 . HIS A 0 270 . 6.328    -5.021  0.879   1.00 94.89 270 A 1 
ATOM 2044 N ND1 . HIS A 0 270 . 5.668    -3.656  -0.699  1.00 94.89 270 A 1 
ATOM 2045 C CE1 . HIS A 0 270 . 5.595    -2.988  0.457   1.00 94.89 270 A 1 
ATOM 2046 N NE2 . HIS A 0 270 . 5.965    -3.800  1.466   1.00 94.89 270 A 1 
ATOM 2047 N N   . TYR A 0 271 . 7.018    -6.178  -4.842  1.00 97.69 271 A 1 
ATOM 2048 C CA  . TYR A 0 271 . 7.891    -6.755  -5.847  1.00 97.69 271 A 1 
ATOM 2049 C C   . TYR A 0 271 . 9.092    -5.839  -6.018  1.00 97.69 271 A 1 
ATOM 2050 C CB  . TYR A 0 271 . 7.121    -6.904  -7.158  1.00 97.69 271 A 1 
ATOM 2051 O O   . TYR A 0 271 . 8.919    -4.633  -6.175  1.00 97.69 271 A 1 
ATOM 2052 C CG  . TYR A 0 271 . 7.992    -7.345  -8.311  1.00 97.69 271 A 1 
ATOM 2053 C CD1 . TYR A 0 271 . 8.584    -6.393  -9.165  1.00 97.69 271 A 1 
ATOM 2054 C CD2 . TYR A 0 271 . 8.258    -8.712  -8.483  1.00 97.69 271 A 1 
ATOM 2055 C CE1 . TYR A 0 271 . 9.397    -6.815  -10.235 1.00 97.69 271 A 1 
ATOM 2056 C CE2 . TYR A 0 271 . 9.079    -9.136  -9.537  1.00 97.69 271 A 1 
ATOM 2057 O OH  . TYR A 0 271 . 10.405   -8.633  -11.441 1.00 97.69 271 A 1 
ATOM 2058 C CZ  . TYR A 0 271 . 9.635    -8.194  -10.420 1.00 97.69 271 A 1 
ATOM 2059 N N   . ALA A 0 272 . 10.294   -6.401  -6.026  1.00 97.50 272 A 1 
ATOM 2060 C CA  . ALA A 0 272 . 11.502   -5.662  -6.357  1.00 97.50 272 A 1 
ATOM 2061 C C   . ALA A 0 272 . 12.430   -6.529  -7.205  1.00 97.50 272 A 1 
ATOM 2062 C CB  . ALA A 0 272 . 12.173   -5.156  -5.076  1.00 97.50 272 A 1 
ATOM 2063 O O   . ALA A 0 272 . 12.648   -7.698  -6.887  1.00 97.50 272 A 1 
ATOM 2064 N N   . ARG A 0 273 . 12.982   -5.946  -8.266  1.00 97.77 273 A 1 
ATOM 2065 C CA  . ARG A 0 273 . 13.955   -6.568  -9.161  1.00 97.77 273 A 1 
ATOM 2066 C C   . ARG A 0 273 . 15.104   -5.607  -9.408  1.00 97.77 273 A 1 
ATOM 2067 C CB  . ARG A 0 273 . 13.263   -6.985  -10.463 1.00 97.77 273 A 1 
ATOM 2068 O O   . ARG A 0 273 . 14.876   -4.451  -9.750  1.00 97.77 273 A 1 
ATOM 2069 C CG  . ARG A 0 273 . 14.213   -7.724  -11.420 1.00 97.77 273 A 1 
ATOM 2070 C CD  . ARG A 0 273 . 13.534   -8.089  -12.746 1.00 97.77 273 A 1 
ATOM 2071 N NE  . ARG A 0 273 . 13.223   -6.887  -13.550 1.00 97.77 273 A 1 
ATOM 2072 N NH1 . ARG A 0 273 . 10.917   -6.927  -13.511 1.00 97.77 273 A 1 
ATOM 2073 N NH2 . ARG A 0 273 . 11.993   -5.346  -14.649 1.00 97.77 273 A 1 
ATOM 2074 C CZ  . ARG A 0 273 . 12.045   -6.403  -13.890 1.00 97.77 273 A 1 
ATOM 2075 N N   . GLU A 0 274 . 16.321   -6.101  -9.276  1.00 98.50 274 A 1 
ATOM 2076 C CA  . GLU A 0 274 . 17.551   -5.398  -9.601  1.00 98.50 274 A 1 
ATOM 2077 C C   . GLU A 0 274 . 18.340   -6.227  -10.616 1.00 98.50 274 A 1 
ATOM 2078 C CB  . GLU A 0 274 . 18.323   -5.110  -8.305  1.00 98.50 274 A 1 
ATOM 2079 O O   . GLU A 0 274 . 18.573   -7.415  -10.402 1.00 98.50 274 A 1 
ATOM 2080 C CG  . GLU A 0 274 . 19.603   -4.304  -8.550  1.00 98.50 274 A 1 
ATOM 2081 C CD  . GLU A 0 274 . 20.248   -3.768  -7.262  1.00 98.50 274 A 1 
ATOM 2082 O OE1 . GLU A 0 274 . 21.211   -2.975  -7.389  1.00 98.50 274 A 1 
ATOM 2083 O OE2 . GLU A 0 274 . 19.806   -4.043  -6.133  1.00 98.50 274 A 1 
ATOM 2084 N N   . VAL A 0 275 . 18.723   -5.610  -11.730 1.00 98.24 275 A 1 
ATOM 2085 C CA  . VAL A 0 275 . 19.532   -6.213  -12.793 1.00 98.24 275 A 1 
ATOM 2086 C C   . VAL A 0 275 . 20.797   -5.389  -12.934 1.00 98.24 275 A 1 
ATOM 2087 C CB  . VAL A 0 275 . 18.774   -6.263  -14.134 1.00 98.24 275 A 1 
ATOM 2088 O O   . VAL A 0 275 . 20.711   -4.172  -13.067 1.00 98.24 275 A 1 
ATOM 2089 C CG1 . VAL A 0 275 . 19.629   -6.895  -15.241 1.00 98.24 275 A 1 
ATOM 2090 C CG2 . VAL A 0 275 . 17.474   -7.070  -14.011 1.00 98.24 275 A 1 
ATOM 2091 N N   . ARG A 0 276 . 21.953   -6.048  -12.910 1.00 97.00 276 A 1 
ATOM 2092 C CA  . ARG A 0 276 . 23.251   -5.454  -13.226 1.00 97.00 276 A 1 
ATOM 2093 C C   . ARG A 0 276 . 23.928   -6.292  -14.294 1.00 97.00 276 A 1 
ATOM 2094 C CB  . ARG A 0 276 . 24.139   -5.341  -11.987 1.00 97.00 276 A 1 
ATOM 2095 O O   . ARG A 0 276 . 24.028   -7.505  -14.105 1.00 97.00 276 A 1 
ATOM 2096 C CG  . ARG A 0 276 . 23.482   -4.492  -10.897 1.00 97.00 276 A 1 
ATOM 2097 C CD  . ARG A 0 276 . 24.459   -4.331  -9.741  1.00 97.00 276 A 1 
ATOM 2098 N NE  . ARG A 0 276 . 23.802   -3.777  -8.546  1.00 97.00 276 A 1 
ATOM 2099 N NH1 . ARG A 0 276 . 25.705   -3.511  -7.318  1.00 97.00 276 A 1 
ATOM 2100 N NH2 . ARG A 0 276 . 23.718   -2.975  -6.435  1.00 97.00 276 A 1 
ATOM 2101 C CZ  . ARG A 0 276 . 24.411   -3.421  -7.440  1.00 97.00 276 A 1 
ATOM 2102 N N   . ALA A 0 277 . 24.346   -5.669  -15.380 1.00 95.40 277 A 1 
ATOM 2103 C CA  . ALA A 0 277 . 25.167   -6.289  -16.403 1.00 95.40 277 A 1 
ATOM 2104 C C   . ALA A 0 277 . 26.384   -5.408  -16.671 1.00 95.40 277 A 1 
ATOM 2105 C CB  . ALA A 0 277 . 24.338   -6.564  -17.662 1.00 95.40 277 A 1 
ATOM 2106 O O   . ALA A 0 277 . 26.265   -4.190  -16.596 1.00 95.40 277 A 1 
ATOM 2107 N N   . ASP A 0 278 . 27.502   -6.057  -16.943 1.00 93.08 278 A 1 
ATOM 2108 C CA  . ASP A 0 278 . 28.823   -5.472  -17.159 1.00 93.08 278 A 1 
ATOM 2109 C C   . ASP A 0 278 . 29.445   -6.281  -18.313 1.00 93.08 278 A 1 
ATOM 2110 C CB  . ASP A 0 278 . 29.554   -5.577  -15.814 1.00 93.08 278 A 1 
ATOM 2111 O O   . ASP A 0 278 . 29.401   -7.521  -18.287 1.00 93.08 278 A 1 
ATOM 2112 C CG  . ASP A 0 278 . 31.021   -5.157  -15.810 1.00 93.08 278 A 1 
ATOM 2113 O OD1 . ASP A 0 278 . 31.346   -4.307  -14.954 1.00 93.08 278 A 1 
ATOM 2114 O OD2 . ASP A 0 278 . 31.799   -5.898  -16.444 1.00 93.08 278 A 1 
ATOM 2115 N N   . ASP A 0 279 . 29.840   -5.607  -19.397 1.00 92.15 279 A 1 
ATOM 2116 C CA  . ASP A 0 279 . 30.469   -6.208  -20.584 1.00 92.15 279 A 1 
ATOM 2117 C C   . ASP A 0 279 . 31.729   -5.438  -20.974 1.00 92.15 279 A 1 
ATOM 2118 C CB  . ASP A 0 279 . 29.480   -6.335  -21.765 1.00 92.15 279 A 1 
ATOM 2119 O O   . ASP A 0 279 . 31.689   -4.528  -21.804 1.00 92.15 279 A 1 
ATOM 2120 C CG  . ASP A 0 279 . 30.062   -6.989  -23.040 1.00 92.15 279 A 1 
ATOM 2121 O OD1 . ASP A 0 279 . 30.886   -7.926  -22.989 1.00 92.15 279 A 1 
ATOM 2122 O OD2 . ASP A 0 279 . 29.525   -6.816  -24.165 1.00 92.15 279 A 1 
ATOM 2123 N N   . ASP A 0 280 . 32.845   -5.870  -20.407 1.00 89.48 280 A 1 
ATOM 2124 C CA  . ASP A 0 280 . 34.177   -5.363  -20.692 1.00 89.48 280 A 1 
ATOM 2125 C C   . ASP A 0 280 . 34.759   -6.036  -21.944 1.00 89.48 280 A 1 
ATOM 2126 C CB  . ASP A 0 280 . 35.073   -5.627  -19.476 1.00 89.48 280 A 1 
ATOM 2127 O O   . ASP A 0 280 . 34.805   -7.264  -22.086 1.00 89.48 280 A 1 
ATOM 2128 C CG  . ASP A 0 280 . 34.867   -4.684  -18.291 1.00 89.48 280 A 1 
ATOM 2129 O OD1 . ASP A 0 280 . 34.444   -3.538  -18.545 1.00 89.48 280 A 1 
ATOM 2130 O OD2 . ASP A 0 280 . 35.309   -5.071  -17.182 1.00 89.48 280 A 1 
ATOM 2131 N N   . GLN A 0 281 . 35.248   -5.228  -22.881 1.00 87.90 281 A 1 
ATOM 2132 C CA  . GLN A 0 281 . 35.976   -5.663  -24.069 1.00 87.90 281 A 1 
ATOM 2133 C C   . GLN A 0 281 . 37.260   -4.858  -24.196 1.00 87.90 281 A 1 
ATOM 2134 C CB  . GLN A 0 281 . 35.117   -5.492  -25.332 1.00 87.90 281 A 1 
ATOM 2135 O O   . GLN A 0 281 . 37.234   -3.635  -24.149 1.00 87.90 281 A 1 
ATOM 2136 C CG  . GLN A 0 281 . 33.899   -6.416  -25.306 1.00 87.90 281 A 1 
ATOM 2137 C CD  . GLN A 0 281 . 32.989   -6.289  -26.518 1.00 87.90 281 A 1 
ATOM 2138 N NE2 . GLN A 0 281 . 31.827   -6.888  -26.469 1.00 87.90 281 A 1 
ATOM 2139 O OE1 . GLN A 0 281 . 33.262   -5.696  -27.548 1.00 87.90 281 A 1 
ATOM 2140 N N   . TRP A 0 282 . 38.387   -5.531  -24.416 1.00 84.25 282 A 1 
ATOM 2141 C CA  . TRP A 0 282 . 39.669   -4.849  -24.590 1.00 84.25 282 A 1 
ATOM 2142 C C   . TRP A 0 282 . 40.589   -5.590  -25.558 1.00 84.25 282 A 1 
ATOM 2143 C CB  . TRP A 0 282 . 40.334   -4.634  -23.226 1.00 84.25 282 A 1 
ATOM 2144 O O   . TRP A 0 282 . 40.501   -6.814  -25.720 1.00 84.25 282 A 1 
ATOM 2145 C CG  . TRP A 0 282 . 40.748   -5.889  -22.527 1.00 84.25 282 A 1 
ATOM 2146 C CD1 . TRP A 0 282 . 39.962   -6.642  -21.727 1.00 84.25 282 A 1 
ATOM 2147 C CD2 . TRP A 0 282 . 42.047   -6.546  -22.555 1.00 84.25 282 A 1 
ATOM 2148 C CE2 . TRP A 0 282 . 41.977   -7.717  -21.741 1.00 84.25 282 A 1 
ATOM 2149 C CE3 . TRP A 0 282 . 43.283   -6.259  -23.170 1.00 84.25 282 A 1 
ATOM 2150 N NE1 . TRP A 0 282 . 40.682   -7.720  -21.254 1.00 84.25 282 A 1 
ATOM 2151 C CH2 . TRP A 0 282 . 44.304   -8.238  -22.172 1.00 84.25 282 A 1 
ATOM 2152 C CZ2 . TRP A 0 282 . 43.083   -8.563  -21.552 1.00 84.25 282 A 1 
ATOM 2153 C CZ3 . TRP A 0 282 . 44.401   -7.090  -22.978 1.00 84.25 282 A 1 
ATOM 2154 N N   . ALA A 0 283 . 41.473   -4.834  -26.201 1.00 81.60 283 A 1 
ATOM 2155 C CA  . ALA A 0 283 . 42.545   -5.321  -27.054 1.00 81.60 283 A 1 
ATOM 2156 C C   . ALA A 0 283 . 43.820   -4.503  -26.814 1.00 81.60 283 A 1 
ATOM 2157 C CB  . ALA A 0 283 . 42.108   -5.251  -28.522 1.00 81.60 283 A 1 
ATOM 2158 O O   . ALA A 0 283 . 43.750   -3.292  -26.618 1.00 81.60 283 A 1 
ATOM 2159 N N   . GLU A 0 284 . 44.962   -5.179  -26.847 1.00 78.76 284 A 1 
ATOM 2160 C CA  . GLU A 0 284 . 46.294   -4.578  -26.815 1.00 78.76 284 A 1 
ATOM 2161 C C   . GLU A 0 284 . 47.145   -5.250  -27.892 1.00 78.76 284 A 1 
ATOM 2162 C CB  . GLU A 0 284 . 46.968   -4.803  -25.446 1.00 78.76 284 A 1 
ATOM 2163 O O   . GLU A 0 284 . 47.191   -6.486  -27.958 1.00 78.76 284 A 1 
ATOM 2164 C CG  . GLU A 0 284 . 46.350   -4.043  -24.259 1.00 78.76 284 A 1 
ATOM 2165 C CD  . GLU A 0 284 . 46.974   -4.435  -22.899 1.00 78.76 284 A 1 
ATOM 2166 O OE1 . GLU A 0 284 . 46.523   -3.908  -21.856 1.00 78.76 284 A 1 
ATOM 2167 O OE2 . GLU A 0 284 . 47.903   -5.284  -22.858 1.00 78.76 284 A 1 
ATOM 2168 N N   . ASP A 0 285 . 47.860   -4.455  -28.679 1.00 78.31 285 A 1 
ATOM 2169 C CA  . ASP A 0 285 . 48.911   -4.929  -29.569 1.00 78.31 285 A 1 
ATOM 2170 C C   . ASP A 0 285 . 50.215   -4.172  -29.325 1.00 78.31 285 A 1 
ATOM 2171 C CB  . ASP A 0 285 . 48.475   -4.968  -31.035 1.00 78.31 285 A 1 
ATOM 2172 O O   . ASP A 0 285 . 50.260   -2.984  -29.006 1.00 78.31 285 A 1 
ATOM 2173 C CG  . ASP A 0 285 . 48.055   -3.622  -31.605 1.00 78.31 285 A 1 
ATOM 2174 O OD1 . ASP A 0 285 . 46.941   -3.195  -31.229 1.00 78.31 285 A 1 
ATOM 2175 O OD2 . ASP A 0 285 . 48.782   -3.141  -32.500 1.00 78.31 285 A 1 
ATOM 2176 N N   . TYR A 0 286 . 51.310   -4.927  -29.354 1.00 72.79 286 A 1 
ATOM 2177 C CA  . TYR A 0 286 . 52.639   -4.409  -29.087 1.00 72.79 286 A 1 
ATOM 2178 C C   . TYR A 0 286 . 53.618   -4.907  -30.132 1.00 72.79 286 A 1 
ATOM 2179 C CB  . TYR A 0 286 . 53.097   -4.797  -27.677 1.00 72.79 286 A 1 
ATOM 2180 O O   . TYR A 0 286 . 53.985   -6.091  -30.150 1.00 72.79 286 A 1 
ATOM 2181 C CG  . TYR A 0 286 . 54.459   -4.218  -27.342 1.00 72.79 286 A 1 
ATOM 2182 C CD1 . TYR A 0 286 . 55.626   -5.001  -27.446 1.00 72.79 286 A 1 
ATOM 2183 C CD2 . TYR A 0 286 . 54.556   -2.852  -27.036 1.00 72.79 286 A 1 
ATOM 2184 C CE1 . TYR A 0 286 . 56.889   -4.413  -27.232 1.00 72.79 286 A 1 
ATOM 2185 C CE2 . TYR A 0 286 . 55.807   -2.251  -26.840 1.00 72.79 286 A 1 
ATOM 2186 O OH  . TYR A 0 286 . 58.175   -2.418  -26.813 1.00 72.79 286 A 1 
ATOM 2187 C CZ  . TYR A 0 286 . 56.971   -3.030  -26.953 1.00 72.79 286 A 1 
ATOM 2188 N N   . ASP A 0 287 . 54.129   -3.962  -30.906 1.00 73.97 287 A 1 
ATOM 2189 C CA  . ASP A 0 287 . 55.115   -4.204  -31.930 1.00 73.97 287 A 1 
ATOM 2190 C C   . ASP A 0 287 . 56.465   -3.587  -31.527 1.00 73.97 287 A 1 
ATOM 2191 C CB  . ASP A 0 287 . 54.580   -3.712  -33.281 1.00 73.97 287 A 1 
ATOM 2192 O O   . ASP A 0 287 . 56.617   -2.469  -31.023 1.00 73.97 287 A 1 
ATOM 2193 C CG  . ASP A 0 287 . 53.865   -4.754  -34.146 1.00 73.97 287 A 1 
ATOM 2194 O OD1 . ASP A 0 287 . 53.855   -5.948  -33.763 1.00 73.97 287 A 1 
ATOM 2195 O OD2 . ASP A 0 287 . 53.596   -4.436  -35.330 1.00 73.97 287 A 1 
ATOM 2196 N N   . ARG A 0 288 . 57.529   -4.377  -31.697 1.00 63.13 288 A 1 
ATOM 2197 C CA  . ARG A 0 288 . 58.903   -3.900  -31.498 1.00 63.13 288 A 1 
ATOM 2198 C C   . ARG A 0 288 . 59.770   -4.273  -32.679 1.00 63.13 288 A 1 
ATOM 2199 C CB  . ARG A 0 288 . 59.446   -4.374  -30.145 1.00 63.13 288 A 1 
ATOM 2200 O O   . ARG A 0 288 . 60.217   -5.417  -32.816 1.00 63.13 288 A 1 
ATOM 2201 C CG  . ARG A 0 288 . 60.868   -3.843  -29.894 1.00 63.13 288 A 1 
ATOM 2202 C CD  . ARG A 0 288 . 61.432   -4.313  -28.551 1.00 63.13 288 A 1 
ATOM 2203 N NE  . ARG A 0 288 . 60.703   -3.758  -27.397 1.00 63.13 288 A 1 
ATOM 2204 N NH1 . ARG A 0 288 . 61.595   -5.117  -25.785 1.00 63.13 288 A 1 
ATOM 2205 N NH2 . ARG A 0 288 . 60.115   -3.558  -25.209 1.00 63.13 288 A 1 
ATOM 2206 C CZ  . ARG A 0 288 . 60.810   -4.137  -26.139 1.00 63.13 288 A 1 
ATOM 2207 N N   . TYR A 0 289 . 60.145   -3.256  -33.446 1.00 62.62 289 A 1 
ATOM 2208 C CA  . TYR A 0 289 . 61.047   -3.388  -34.580 1.00 62.62 289 A 1 
ATOM 2209 C C   . TYR A 0 289 . 62.458   -2.920  -34.218 1.00 62.62 289 A 1 
ATOM 2210 C CB  . TYR A 0 289 . 60.467   -2.653  -35.791 1.00 62.62 289 A 1 
ATOM 2211 O O   . TYR A 0 289 . 62.729   -1.743  -33.974 1.00 62.62 289 A 1 
ATOM 2212 C CG  . TYR A 0 289 . 59.136   -3.223  -36.244 1.00 62.62 289 A 1 
ATOM 2213 C CD1 . TYR A 0 289 . 59.094   -4.401  -37.021 1.00 62.62 289 A 1 
ATOM 2214 C CD2 . TYR A 0 289 . 57.933   -2.606  -35.844 1.00 62.62 289 A 1 
ATOM 2215 C CE1 . TYR A 0 289 . 57.847   -4.956  -37.385 1.00 62.62 289 A 1 
ATOM 2216 C CE2 . TYR A 0 289 . 56.695   -3.162  -36.209 1.00 62.62 289 A 1 
ATOM 2217 O OH  . TYR A 0 289 . 55.456   -4.936  -37.265 1.00 62.62 289 A 1 
ATOM 2218 C CZ  . TYR A 0 289 . 56.641   -4.349  -36.959 1.00 62.62 289 A 1 
ATOM 2219 N N   . THR A 0 290 . 63.413   -3.855  -34.232 1.00 56.14 290 A 1 
ATOM 2220 C CA  . THR A 0 290 . 64.845   -3.522  -34.166 1.00 56.14 290 A 1 
ATOM 2221 C C   . THR A 0 290 . 65.514   -3.843  -35.498 1.00 56.14 290 A 1 
ATOM 2222 C CB  . THR A 0 290 . 65.541   -4.237  -33.001 1.00 56.14 290 A 1 
ATOM 2223 O O   . THR A 0 290 . 65.761   -5.008  -35.821 1.00 56.14 290 A 1 
ATOM 2224 C CG2 . THR A 0 290 . 66.994   -3.781  -32.830 1.00 56.14 290 A 1 
ATOM 2225 O OG1 . THR A 0 290 . 64.895   -3.932  -31.790 1.00 56.14 290 A 1 
ATOM 2226 N N   . ALA A 0 291 . 65.879   -2.811  -36.263 1.00 52.54 291 A 1 
ATOM 2227 C CA  . ALA A 0 291 . 66.755   -2.968  -37.422 1.00 52.54 291 A 1 
ATOM 2228 C C   . ALA A 0 291 . 68.210   -3.178  -36.949 1.00 52.54 291 A 1 
ATOM 2229 C CB  . ALA A 0 291 . 66.567   -1.772  -38.365 1.00 52.54 291 A 1 
ATOM 2230 O O   . ALA A 0 291 . 69.017   -2.252  -36.888 1.00 52.54 291 A 1 
ATOM 2231 N N   . GLY A 0 292 . 68.553   -4.405  -36.550 1.00 46.27 292 A 1 
ATOM 2232 C CA  . GLY A 0 292 . 69.931   -4.807  -36.250 1.00 46.27 292 A 1 
ATOM 2233 C C   . GLY A 0 292 . 70.662   -5.224  -37.528 1.00 46.27 292 A 1 
ATOM 2234 O O   . GLY A 0 292 . 70.361   -6.267  -38.097 1.00 46.27 292 A 1 
ATOM 2235 N N   . HIS A 0 293 . 71.605   -4.413  -38.010 1.00 43.52 293 A 1 
ATOM 2236 C CA  . HIS A 0 293 . 72.252   -4.620  -39.311 1.00 43.52 293 A 1 
ATOM 2237 C C   . HIS A 0 293 . 73.247   -5.807  -39.342 1.00 43.52 293 A 1 
ATOM 2238 C CB  . HIS A 0 293 . 72.905   -3.299  -39.763 1.00 43.52 293 A 1 
ATOM 2239 O O   . HIS A 0 293 . 74.101   -5.946  -38.471 1.00 43.52 293 A 1 
ATOM 2240 C CG  . HIS A 0 293 . 72.709   -3.008  -41.228 1.00 43.52 293 A 1 
ATOM 2241 C CD2 . HIS A 0 293 . 71.839   -2.096  -41.768 1.00 43.52 293 A 1 
ATOM 2242 N ND1 . HIS A 0 293 . 73.336   -3.639  -42.275 1.00 43.52 293 A 1 
ATOM 2243 C CE1 . HIS A 0 293 . 72.849   -3.126  -43.417 1.00 43.52 293 A 1 
ATOM 2244 N NE2 . HIS A 0 293 . 71.942   -2.179  -43.161 1.00 43.52 293 A 1 
ATOM 2245 N N   . ASP A 0 294 . 73.191   -6.596  -40.424 1.00 38.55 294 A 1 
ATOM 2246 C CA  . ASP A 0 294 . 73.998   -7.796  -40.749 1.00 38.55 294 A 1 
ATOM 2247 C C   . ASP A 0 294 . 75.382   -7.479  -41.376 1.00 38.55 294 A 1 
ATOM 2248 C CB  . ASP A 0 294 . 73.130   -8.677  -41.684 1.00 38.55 294 A 1 
ATOM 2249 O O   . ASP A 0 294 . 76.001   -8.321  -42.028 1.00 38.55 294 A 1 
ATOM 2250 C CG  . ASP A 0 294 . 73.503   -10.168 -41.756 1.00 38.55 294 A 1 
ATOM 2251 O OD1 . ASP A 0 294 . 73.957   -10.724 -40.728 1.00 38.55 294 A 1 
ATOM 2252 O OD2 . ASP A 0 294 . 73.253   -10.778 -42.822 1.00 38.55 294 A 1 
ATOM 2253 N N   . GLN A 0 295 . 75.895   -6.247  -41.252 1.00 40.20 295 A 1 
ATOM 2254 C CA  . GLN A 0 295 . 77.132   -5.865  -41.960 1.00 40.20 295 A 1 
ATOM 2255 C C   . GLN A 0 295 . 78.433   -6.369  -41.315 1.00 40.20 295 A 1 
ATOM 2256 C CB  . GLN A 0 295 . 77.165   -4.362  -42.279 1.00 40.20 295 A 1 
ATOM 2257 O O   . GLN A 0 295 . 79.478   -6.332  -41.968 1.00 40.20 295 A 1 
ATOM 2258 C CG  . GLN A 0 295 . 76.509   -4.097  -43.646 1.00 40.20 295 A 1 
ATOM 2259 C CD  . GLN A 0 295 . 76.556   -2.629  -44.063 1.00 40.20 295 A 1 
ATOM 2260 N NE2 . GLN A 0 295 . 75.708   -2.198  -44.971 1.00 40.20 295 A 1 
ATOM 2261 O OE1 . GLN A 0 295 . 77.381   -1.849  -43.629 1.00 40.20 295 A 1 
ATOM 2262 N N   . ASP A 0 296 . 78.386   -6.939  -40.110 1.00 36.83 296 A 1 
ATOM 2263 C CA  . ASP A 0 296 . 79.616   -7.324  -39.411 1.00 36.83 296 A 1 
ATOM 2264 C C   . ASP A 0 296 . 80.164   -8.707  -39.773 1.00 36.83 296 A 1 
ATOM 2265 C CB  . ASP A 0 296 . 79.438   -7.137  -37.899 1.00 36.83 296 A 1 
ATOM 2266 O O   . ASP A 0 296 . 81.358   -8.947  -39.585 1.00 36.83 296 A 1 
ATOM 2267 C CG  . ASP A 0 296 . 79.528   -5.665  -37.480 1.00 36.83 296 A 1 
ATOM 2268 O OD1 . ASP A 0 296 . 80.055   -4.858  -38.280 1.00 36.83 296 A 1 
ATOM 2269 O OD2 . ASP A 0 296 . 79.109   -5.389  -36.337 1.00 36.83 296 A 1 
ATOM 2270 N N   . TYR A 0 297 . 79.376   -9.615  -40.359 1.00 34.27 297 A 1 
ATOM 2271 C CA  . TYR A 0 297 . 79.894   -10.965 -40.637 1.00 34.27 297 A 1 
ATOM 2272 C C   . TYR A 0 297 . 80.467   -11.162 -42.050 1.00 34.27 297 A 1 
ATOM 2273 C CB  . TYR A 0 297 . 78.886   -12.039 -40.211 1.00 34.27 297 A 1 
ATOM 2274 O O   . TYR A 0 297 . 81.203   -12.118 -42.291 1.00 34.27 297 A 1 
ATOM 2275 C CG  . TYR A 0 297 . 79.547   -13.089 -39.336 1.00 34.27 297 A 1 
ATOM 2276 C CD1 . TYR A 0 297 . 80.079   -14.260 -39.909 1.00 34.27 297 A 1 
ATOM 2277 C CD2 . TYR A 0 297 . 79.709   -12.845 -37.958 1.00 34.27 297 A 1 
ATOM 2278 C CE1 . TYR A 0 297 . 80.750   -15.198 -39.101 1.00 34.27 297 A 1 
ATOM 2279 C CE2 . TYR A 0 297 . 80.382   -13.778 -37.146 1.00 34.27 297 A 1 
ATOM 2280 O OH  . TYR A 0 297 . 81.553   -15.865 -36.943 1.00 34.27 297 A 1 
ATOM 2281 C CZ  . TYR A 0 297 . 80.901   -14.959 -37.720 1.00 34.27 297 A 1 
ATOM 2282 N N   . GLY A 0 298 . 80.189   -10.254 -42.993 1.00 33.34 298 A 1 
ATOM 2283 C CA  . GLY A 0 298 . 80.571   -10.434 -44.400 1.00 33.34 298 A 1 
ATOM 2284 C C   . GLY A 0 298 . 81.894   -9.795  -44.831 1.00 33.34 298 A 1 
ATOM 2285 O O   . GLY A 0 298 . 82.519   -10.280 -45.770 1.00 33.34 298 A 1 
ATOM 2286 N N   . GLN A 0 299 . 82.337   -8.710  -44.185 1.00 35.02 299 A 1 
ATOM 2287 C CA  . GLN A 0 299 . 83.459   -7.902  -44.702 1.00 35.02 299 A 1 
ATOM 2288 C C   . GLN A 0 299 . 84.762   -8.024  -43.902 1.00 35.02 299 A 1 
ATOM 2289 C CB  . GLN A 0 299 . 83.019   -6.445  -44.890 1.00 35.02 299 A 1 
ATOM 2290 O O   . GLN A 0 299 . 85.817   -7.647  -44.410 1.00 35.02 299 A 1 
ATOM 2291 C CG  . GLN A 0 299 . 81.983   -6.322  -46.022 1.00 35.02 299 A 1 
ATOM 2292 C CD  . GLN A 0 299 . 81.551   -4.884  -46.288 1.00 35.02 299 A 1 
ATOM 2293 N NE2 . GLN A 0 299 . 80.421   -4.681  -46.927 1.00 35.02 299 A 1 
ATOM 2294 O OE1 . GLN A 0 299 . 82.225   -3.920  -45.970 1.00 35.02 299 A 1 
ATOM 2295 N N   . ALA A 0 300 . 84.734   -8.621  -42.705 1.00 35.10 300 A 1 
ATOM 2296 C CA  . ALA A 0 300 . 85.963   -9.004  -42.004 1.00 35.10 300 A 1 
ATOM 2297 C C   . ALA A 0 300 . 86.644   -10.229 -42.648 1.00 35.10 300 A 1 
ATOM 2298 C CB  . ALA A 0 300 . 85.635   -9.236  -40.527 1.00 35.10 300 A 1 
ATOM 2299 O O   . ALA A 0 300 . 87.858   -10.407 -42.533 1.00 35.10 300 A 1 
ATOM 2300 N N   . ALA A 0 301 . 85.893   -11.054 -43.382 1.00 28.70 301 A 1 
ATOM 2301 C CA  . ALA A 0 301 . 86.472   -12.104 -44.200 1.00 28.70 301 A 1 
ATOM 2302 C C   . ALA A 0 301 . 86.970   -11.473 -45.499 1.00 28.70 301 A 1 
ATOM 2303 C CB  . ALA A 0 301 . 85.441   -13.214 -44.419 1.00 28.70 301 A 1 
ATOM 2304 O O   . ALA A 0 301 . 86.198   -11.199 -46.412 1.00 28.70 301 A 1 
ATOM 2305 N N   . SER A 0 302 . 88.276   -11.233 -45.575 1.00 38.57 302 A 1 
ATOM 2306 C CA  . SER A 0 302 . 88.994   -10.947 -46.809 1.00 38.57 302 A 1 
ATOM 2307 C C   . SER A 0 302 . 88.514   -11.877 -47.927 1.00 38.57 302 A 1 
ATOM 2308 C CB  . SER A 0 302 . 90.493   -11.149 -46.553 1.00 38.57 302 A 1 
ATOM 2309 O O   . SER A 0 302 . 88.983   -13.012 -48.046 1.00 38.57 302 A 1 
ATOM 2310 O OG  . SER A 0 302 . 90.736   -12.446 -46.036 1.00 38.57 302 A 1 
ATOM 2311 N N   . ALA A 0 303 . 87.582   -11.404 -48.751 1.00 32.31 303 A 1 
ATOM 2312 C CA  . ALA A 0 303 . 87.291   -12.006 -50.031 1.00 32.31 303 A 1 
ATOM 2313 C C   . ALA A 0 303 . 88.572   -11.837 -50.847 1.00 32.31 303 A 1 
ATOM 2314 C CB  . ALA A 0 303 . 86.052   -11.347 -50.649 1.00 32.31 303 A 1 
ATOM 2315 O O   . ALA A 0 303 . 88.836   -10.787 -51.434 1.00 32.31 303 A 1 
ATOM 2316 N N   . GLN A 0 304 . 89.425   -12.859 -50.784 1.00 33.99 304 A 1 
ATOM 2317 C CA  . GLN A 0 304 . 90.540   -13.089 -51.683 1.00 33.99 304 A 1 
ATOM 2318 C C   . GLN A 0 304 . 89.955   -13.146 -53.092 1.00 33.99 304 A 1 
ATOM 2319 C CB  . GLN A 0 304 . 91.246   -14.402 -51.296 1.00 33.99 304 A 1 
ATOM 2320 O O   . GLN A 0 304 . 89.610   -14.207 -53.607 1.00 33.99 304 A 1 
ATOM 2321 C CG  . GLN A 0 304 . 92.252   -14.212 -50.152 1.00 33.99 304 A 1 
ATOM 2322 C CD  . GLN A 0 304 . 92.787   -15.529 -49.594 1.00 33.99 304 A 1 
ATOM 2323 N NE2 . GLN A 0 304 . 93.963   -15.540 -49.006 1.00 33.99 304 A 1 
ATOM 2324 O OE1 . GLN A 0 304 . 92.164   -16.573 -49.646 1.00 33.99 304 A 1 
ATOM 2325 N N   . ALA A 0 305 . 89.779   -11.974 -53.699 1.00 34.73 305 A 1 
ATOM 2326 C CA  . ALA A 0 305 . 89.386   -11.846 -55.082 1.00 34.73 305 A 1 
ATOM 2327 C C   . ALA A 0 305 . 90.527   -12.429 -55.917 1.00 34.73 305 A 1 
ATOM 2328 C CB  . ALA A 0 305 . 89.055   -10.384 -55.396 1.00 34.73 305 A 1 
ATOM 2329 O O   . ALA A 0 305 . 91.573   -11.813 -56.127 1.00 34.73 305 A 1 
ATOM 2330 N N   . HIS A 0 306 . 90.311   -13.678 -56.319 1.00 32.74 306 A 1 
ATOM 2331 C CA  . HIS A 0 306 . 91.060   -14.458 -57.286 1.00 32.74 306 A 1 
ATOM 2332 C C   . HIS A 0 306 . 91.215   -13.667 -58.595 1.00 32.74 306 A 1 
ATOM 2333 C CB  . HIS A 0 306 . 90.286   -15.783 -57.496 1.00 32.74 306 A 1 
ATOM 2334 O O   . HIS A 0 306 . 90.489   -13.881 -59.561 1.00 32.74 306 A 1 
ATOM 2335 C CG  . HIS A 0 306 . 90.912   -16.990 -56.862 1.00 32.74 306 A 1 
ATOM 2336 C CD2 . HIS A 0 306 . 90.717   -17.465 -55.593 1.00 32.74 306 A 1 
ATOM 2337 N ND1 . HIS A 0 306 . 91.707   -17.898 -57.523 1.00 32.74 306 A 1 
ATOM 2338 C CE1 . HIS A 0 306 . 91.984   -18.901 -56.676 1.00 32.74 306 A 1 
ATOM 2339 N NE2 . HIS A 0 306 . 91.411   -18.676 -55.488 1.00 32.74 306 A 1 
ATOM 2340 N N   . ASN A 0 307 . 92.185   -12.758 -58.672 1.00 35.91 307 A 1 
ATOM 2341 C CA  . ASN A 0 307 . 92.614   -12.213 -59.955 1.00 35.91 307 A 1 
ATOM 2342 C C   . ASN A 0 307 . 93.536   -13.239 -60.625 1.00 35.91 307 A 1 
ATOM 2343 C CB  . ASN A 0 307 . 93.173   -10.782 -59.799 1.00 35.91 307 A 1 
ATOM 2344 O O   . ASN A 0 307 . 94.761   -13.133 -60.604 1.00 35.91 307 A 1 
ATOM 2345 C CG  . ASN A 0 307 . 92.196   -9.719  -60.288 1.00 35.91 307 A 1 
ATOM 2346 N ND2 . ASN A 0 307 . 92.269   -8.519  -59.765 1.00 35.91 307 A 1 
ATOM 2347 O OD1 . ASN A 0 307 . 91.381   -9.929  -61.168 1.00 35.91 307 A 1 
ATOM 2348 N N   . MET A 0 308 . 92.919   -14.262 -61.226 1.00 31.41 308 A 1 
ATOM 2349 C CA  . MET A 0 308 . 93.548   -15.132 -62.222 1.00 31.41 308 A 1 
ATOM 2350 C C   . MET A 0 308 . 93.749   -14.354 -63.536 1.00 31.41 308 A 1 
ATOM 2351 C CB  . MET A 0 308 . 92.732   -16.418 -62.449 1.00 31.41 308 A 1 
ATOM 2352 O O   . MET A 0 308 . 93.159   -14.664 -64.566 1.00 31.41 308 A 1 
ATOM 2353 C CG  . MET A 0 308 . 92.707   -17.394 -61.268 1.00 31.41 308 A 1 
ATOM 2354 S SD  . MET A 0 308 . 92.395   -19.095 -61.827 1.00 31.41 308 A 1 
ATOM 2355 C CE  . MET A 0 308 . 91.887   -19.908 -60.290 1.00 31.41 308 A 1 
ATOM 2356 N N   . GLY A 0 309 . 94.577   -13.310 -63.504 1.00 33.83 309 A 1 
ATOM 2357 C CA  . GLY A 0 309 . 95.014   -12.570 -64.684 1.00 33.83 309 A 1 
ATOM 2358 C C   . GLY A 0 309 . 96.369   -13.087 -65.151 1.00 33.83 309 A 1 
ATOM 2359 O O   . GLY A 0 309 . 97.393   -12.798 -64.540 1.00 33.83 309 A 1 
ATOM 2360 N N   . LYS A 0 310 . 96.375   -13.878 -66.225 1.00 33.32 310 A 1 
ATOM 2361 C CA  . LYS A 0 310 . 97.570   -14.422 -66.882 1.00 33.32 310 A 1 
ATOM 2362 C C   . LYS A 0 310 . 98.492   -13.297 -67.373 1.00 33.32 310 A 1 
ATOM 2363 C CB  . LYS A 0 310 . 97.131   -15.287 -68.076 1.00 33.32 310 A 1 
ATOM 2364 O O   . LYS A 0 310 . 98.220   -12.685 -68.398 1.00 33.32 310 A 1 
ATOM 2365 C CG  . LYS A 0 310 . 96.329   -16.536 -67.685 1.00 33.32 310 A 1 
ATOM 2366 C CD  . LYS A 0 310 . 96.193   -17.458 -68.904 1.00 33.32 310 A 1 
ATOM 2367 C CE  . LYS A 0 310 . 95.412   -18.725 -68.545 1.00 33.32 310 A 1 
ATOM 2368 N NZ  . LYS A 0 310 . 95.332   -19.663 -69.694 1.00 33.32 310 A 1 
ATOM 2369 N N   . GLY A 0 311 . 99.605   -13.065 -66.685 1.00 32.22 311 A 1 
ATOM 2370 C CA  . GLY A 0 311 . 100.637  -12.122 -67.116 1.00 32.22 311 A 1 
ATOM 2371 C C   . GLY A 0 311 . 102.001  -12.530 -66.580 1.00 32.22 311 A 1 
ATOM 2372 O O   . GLY A 0 311 . 102.315  -12.317 -65.415 1.00 32.22 311 A 1 
ATOM 2373 N N   . TRP A 0 312 . 102.797  -13.168 -67.433 1.00 27.85 312 A 1 
ATOM 2374 C CA  . TRP A 0 312 . 104.184  -13.526 -67.164 1.00 27.85 312 A 1 
ATOM 2375 C C   . TRP A 0 312 . 105.043  -12.261 -67.064 1.00 27.85 312 A 1 
ATOM 2376 C CB  . TRP A 0 312 . 104.686  -14.407 -68.319 1.00 27.85 312 A 1 
ATOM 2377 O O   . TRP A 0 312 . 105.264  -11.597 -68.071 1.00 27.85 312 A 1 
ATOM 2378 C CG  . TRP A 0 312 . 104.288  -15.849 -68.275 1.00 27.85 312 A 1 
ATOM 2379 C CD1 . TRP A 0 312 . 103.070  -16.364 -68.559 1.00 27.85 312 A 1 
ATOM 2380 C CD2 . TRP A 0 312 . 105.139  -16.988 -67.953 1.00 27.85 312 A 1 
ATOM 2381 C CE2 . TRP A 0 312 . 104.360  -18.178 -68.051 1.00 27.85 312 A 1 
ATOM 2382 C CE3 . TRP A 0 312 . 106.499  -17.132 -67.600 1.00 27.85 312 A 1 
ATOM 2383 N NE1 . TRP A 0 312 . 103.107  -17.740 -68.423 1.00 27.85 312 A 1 
ATOM 2384 C CH2 . TRP A 0 312 . 106.254  -19.557 -67.450 1.00 27.85 312 A 1 
ATOM 2385 C CZ2 . TRP A 0 312 . 104.898  -19.449 -67.803 1.00 27.85 312 A 1 
ATOM 2386 C CZ3 . TRP A 0 312 . 107.051  -18.402 -67.351 1.00 27.85 312 A 1 
ATOM 2387 N N   . GLY A 0 313 . 105.578  -11.965 -65.878 1.00 33.84 313 A 1 
ATOM 2388 C CA  . GLY A 0 313 . 106.742  -11.087 -65.755 1.00 33.84 313 A 1 
ATOM 2389 C C   . GLY A 0 313 . 106.664  -10.023 -64.665 1.00 33.84 313 A 1 
ATOM 2390 O O   . GLY A 0 313 . 105.981  -9.020  -64.807 1.00 33.84 313 A 1 
ATOM 2391 N N   . LEU A 0 314 . 107.542  -10.204 -63.674 1.00 35.54 314 A 1 
ATOM 2392 C CA  . LEU A 0 314 . 108.234  -9.168  -62.898 1.00 35.54 314 A 1 
ATOM 2393 C C   . LEU A 0 314 . 107.692  -8.809  -61.492 1.00 35.54 314 A 1 
ATOM 2394 C CB  . LEU A 0 314 . 108.563  -7.946  -63.789 1.00 35.54 314 A 1 
ATOM 2395 O O   . LEU A 0 314 . 106.679  -8.152  -61.308 1.00 35.54 314 A 1 
ATOM 2396 C CG  . LEU A 0 314 . 109.823  -7.162  -63.396 1.00 35.54 314 A 1 
ATOM 2397 C CD1 . LEU A 0 314 . 111.103  -7.991  -63.571 1.00 35.54 314 A 1 
ATOM 2398 C CD2 . LEU A 0 314 . 109.952  -5.925  -64.282 1.00 35.54 314 A 1 
ATOM 2399 N N   . LYS A 0 315 . 108.533  -9.175  -60.510 1.00 35.39 315 A 1 
ATOM 2400 C CA  . LYS A 0 315 . 108.696  -8.642  -59.141 1.00 35.39 315 A 1 
ATOM 2401 C C   . LYS A 0 315 . 107.573  -8.858  -58.114 1.00 35.39 315 A 1 
ATOM 2402 C CB  . LYS A 0 315 . 109.252  -7.209  -59.180 1.00 35.39 315 A 1 
ATOM 2403 O O   . LYS A 0 315 . 106.913  -7.952  -57.631 1.00 35.39 315 A 1 
ATOM 2404 C CG  . LYS A 0 315 . 110.764  -7.229  -59.458 1.00 35.39 315 A 1 
ATOM 2405 C CD  . LYS A 0 315 . 111.331  -5.807  -59.488 1.00 35.39 315 A 1 
ATOM 2406 C CE  . LYS A 0 315 . 112.852  -5.845  -59.676 1.00 35.39 315 A 1 
ATOM 2407 N NZ  . LYS A 0 315 . 113.417  -4.476  -59.775 1.00 35.39 315 A 1 
ATOM 2408 N N   . LYS A 0 316 . 107.566  -10.102 -57.632 1.00 31.95 316 A 1 
ATOM 2409 C CA  . LYS A 0 316 . 107.589  -10.509 -56.213 1.00 31.95 316 A 1 
ATOM 2410 C C   . LYS A 0 316 . 108.098  -9.399  -55.263 1.00 31.95 316 A 1 
ATOM 2411 C CB  . LYS A 0 316 . 108.539  -11.735 -56.199 1.00 31.95 316 A 1 
ATOM 2412 O O   . LYS A 0 316 . 109.298  -9.134  -55.235 1.00 31.95 316 A 1 
ATOM 2413 C CG  . LYS A 0 316 . 108.508  -12.648 -54.967 1.00 31.95 316 A 1 
ATOM 2414 C CD  . LYS A 0 316 . 109.514  -13.803 -55.164 1.00 31.95 316 A 1 
ATOM 2415 C CE  . LYS A 0 316 . 109.343  -14.897 -54.102 1.00 31.95 316 A 1 
ATOM 2416 N NZ  . LYS A 0 316 . 110.303  -16.018 -54.291 1.00 31.95 316 A 1 
ATOM 2417 N N   . GLY A 0 317 . 107.221  -8.803  -54.455 1.00 31.54 317 A 1 
ATOM 2418 C CA  . GLY A 0 317 . 107.645  -7.995  -53.307 1.00 31.54 317 A 1 
ATOM 2419 C C   . GLY A 0 317 . 106.601  -6.998  -52.815 1.00 31.54 317 A 1 
ATOM 2420 O O   . GLY A 0 317 . 106.534  -5.890  -53.326 1.00 31.54 317 A 1 
ATOM 2421 N N   . GLY A 0 318 . 105.856  -7.376  -51.776 1.00 32.80 318 A 1 
ATOM 2422 C CA  . GLY A 0 318 . 105.095  -6.428  -50.962 1.00 32.80 318 A 1 
ATOM 2423 C C   . GLY A 0 318 . 103.605  -6.372  -51.270 1.00 32.80 318 A 1 
ATOM 2424 O O   . GLY A 0 318 . 103.087  -5.323  -51.632 1.00 32.80 318 A 1 
ATOM 2425 N N   . LEU A 0 319 . 102.907  -7.488  -51.042 1.00 32.14 319 A 1 
ATOM 2426 C CA  . LEU A 0 319 . 101.544  -7.430  -50.512 1.00 32.14 319 A 1 
ATOM 2427 C C   . LEU A 0 319 . 101.638  -6.746  -49.140 1.00 32.14 319 A 1 
ATOM 2428 C CB  . LEU A 0 319 . 100.973  -8.858  -50.398 1.00 32.14 319 A 1 
ATOM 2429 O O   . LEU A 0 319 . 101.781  -7.402  -48.114 1.00 32.14 319 A 1 
ATOM 2430 C CG  . LEU A 0 319 . 100.567  -9.479  -51.749 1.00 32.14 319 A 1 
ATOM 2431 C CD1 . LEU A 0 319 . 101.170  -10.875 -51.917 1.00 32.14 319 A 1 
ATOM 2432 C CD2 . LEU A 0 319 . 99.046   -9.598  -51.859 1.00 32.14 319 A 1 
ATOM 2433 N N   . ASP A 0 320 . 101.705  -5.418  -49.135 1.00 34.51 320 A 1 
ATOM 2434 C CA  . ASP A 0 320 . 101.537  -4.636  -47.922 1.00 34.51 320 A 1 
ATOM 2435 C C   . ASP A 0 320 . 100.061  -4.770  -47.542 1.00 34.51 320 A 1 
ATOM 2436 C CB  . ASP A 0 320 . 102.003  -3.183  -48.150 1.00 34.51 320 A 1 
ATOM 2437 O O   . ASP A 0 320 . 99.177   -4.249  -48.224 1.00 34.51 320 A 1 
ATOM 2438 C CG  . ASP A 0 320 . 101.899  -2.287  -46.907 1.00 34.51 320 A 1 
ATOM 2439 O OD1 . ASP A 0 320 . 101.176  -2.665  -45.965 1.00 34.51 320 A 1 
ATOM 2440 O OD2 . ASP A 0 320 . 102.539  -1.203  -46.888 1.00 34.51 320 A 1 
ATOM 2441 N N   . SER A 0 321 . 99.812   -5.507  -46.462 1.00 36.24 321 A 1 
ATOM 2442 C CA  . SER A 0 321 . 98.530   -5.702  -45.784 1.00 36.24 321 A 1 
ATOM 2443 C C   . SER A 0 321 . 97.869   -4.398  -45.293 1.00 36.24 321 A 1 
ATOM 2444 C CB  . SER A 0 321 . 98.734   -6.668  -44.608 1.00 36.24 321 A 1 
ATOM 2445 O O   . SER A 0 321 . 96.999   -4.431  -44.429 1.00 36.24 321 A 1 
ATOM 2446 O OG  . SER A 0 321 . 99.372   -7.859  -45.037 1.00 36.24 321 A 1 
ATOM 2447 N N   . LYS A 0 322 . 98.217   -3.236  -45.850 1.00 35.02 322 A 1 
ATOM 2448 C CA  . LYS A 0 322 . 97.666   -1.911  -45.537 1.00 35.02 322 A 1 
ATOM 2449 C C   . LYS A 0 322 . 96.194   -1.704  -45.881 1.00 35.02 322 A 1 
ATOM 2450 C CB  . LYS A 0 322 . 98.532   -0.830  -46.200 1.00 35.02 322 A 1 
ATOM 2451 O O   . LYS A 0 322 . 95.663   -0.635  -45.599 1.00 35.02 322 A 1 
ATOM 2452 C CG  . LYS A 0 322 . 99.422   -0.171  -45.144 1.00 35.02 322 A 1 
ATOM 2453 C CD  . LYS A 0 322 . 100.335  0.858   -45.805 1.00 35.02 322 A 1 
ATOM 2454 C CE  . LYS A 0 322 . 101.529  1.135   -44.892 1.00 35.02 322 A 1 
ATOM 2455 N NZ  . LYS A 0 322 . 102.751  1.269   -45.704 1.00 35.02 322 A 1 
ATOM 2456 N N   . ALA A 0 323 . 95.508   -2.699  -46.435 1.00 31.51 323 A 1 
ATOM 2457 C CA  . ALA A 0 323 . 94.050   -2.666  -46.518 1.00 31.51 323 A 1 
ATOM 2458 C C   . ALA A 0 323 . 93.356   -3.129  -45.215 1.00 31.51 323 A 1 
ATOM 2459 C CB  . ALA A 0 323 . 93.612   -3.456  -47.754 1.00 31.51 323 A 1 
ATOM 2460 O O   . ALA A 0 323 . 92.146   -2.969  -45.099 1.00 31.51 323 A 1 
ATOM 2461 N N   . ALA A 0 324 . 94.096   -3.657  -44.227 1.00 29.99 324 A 1 
ATOM 2462 C CA  . ALA A 0 324 . 93.543   -4.418  -43.099 1.00 29.99 324 A 1 
ATOM 2463 C C   . ALA A 0 324 . 92.775   -3.632  -42.018 1.00 29.99 324 A 1 
ATOM 2464 C CB  . ALA A 0 324 . 94.673   -5.250  -42.478 1.00 29.99 324 A 1 
ATOM 2465 O O   . ALA A 0 324 . 92.268   -4.248  -41.089 1.00 29.99 324 A 1 
ATOM 2466 N N   . SER A 0 325 . 92.639   -2.310  -42.091 1.00 33.12 325 A 1 
ATOM 2467 C CA  . SER A 0 325 . 91.825   -1.593  -41.098 1.00 33.12 325 A 1 
ATOM 2468 C C   . SER A 0 325 . 91.342   -0.239  -41.589 1.00 33.12 325 A 1 
ATOM 2469 C CB  . SER A 0 325 . 92.564   -1.468  -39.759 1.00 33.12 325 A 1 
ATOM 2470 O O   . SER A 0 325 . 91.251   0.715   -40.812 1.00 33.12 325 A 1 
ATOM 2471 O OG  . SER A 0 325 . 93.620   -0.538  -39.886 1.00 33.12 325 A 1 
ATOM 2472 N N   . LYS A 0 326 . 90.967   -0.133  -42.871 1.00 34.24 326 A 1 
ATOM 2473 C CA  . LYS A 0 326 . 89.976   0.887   -43.231 1.00 34.24 326 A 1 
ATOM 2474 C C   . LYS A 0 326 . 88.646   0.411   -42.644 1.00 34.24 326 A 1 
ATOM 2475 C CB  . LYS A 0 326 . 89.980   1.209   -44.741 1.00 34.24 326 A 1 
ATOM 2476 O O   . LYS A 0 326 . 87.773   -0.060  -43.360 1.00 34.24 326 A 1 
ATOM 2477 C CG  . LYS A 0 326 . 90.205   2.714   -44.962 1.00 34.24 326 A 1 
ATOM 2478 C CD  . LYS A 0 326 . 90.170   3.087   -46.449 1.00 34.24 326 A 1 
ATOM 2479 C CE  . LYS A 0 326 . 90.552   4.564   -46.615 1.00 34.24 326 A 1 
ATOM 2480 N NZ  . LYS A 0 326 . 90.519   4.995   -48.035 1.00 34.24 326 A 1 
ATOM 2481 N N   . GLN A 0 327 . 88.552   0.510   -41.317 1.00 34.10 327 A 1 
ATOM 2482 C CA  . GLN A 0 327 . 87.334   0.579   -40.536 1.00 34.10 327 A 1 
ATOM 2483 C C   . GLN A 0 327 . 86.621   1.826   -41.059 1.00 34.10 327 A 1 
ATOM 2484 C CB  . GLN A 0 327 . 87.737   0.643   -39.047 1.00 34.10 327 A 1 
ATOM 2485 O O   . GLN A 0 327 . 86.699   2.911   -40.490 1.00 34.10 327 A 1 
ATOM 2486 C CG  . GLN A 0 327 . 86.565   0.577   -38.053 1.00 34.10 327 A 1 
ATOM 2487 C CD  . GLN A 0 327 . 87.028   0.618   -36.593 1.00 34.10 327 A 1 
ATOM 2488 N NE2 . GLN A 0 327 . 86.142   0.388   -35.648 1.00 34.10 327 A 1 
ATOM 2489 O OE1 . GLN A 0 327 . 88.183   0.848   -36.270 1.00 34.10 327 A 1 
ATOM 2490 N N   . ARG A 0 328 . 86.047   1.712   -42.263 1.00 31.37 328 A 1 
ATOM 2491 C CA  . ARG A 0 328 . 84.977   2.592   -42.693 1.00 31.37 328 A 1 
ATOM 2492 C C   . ARG A 0 328 . 83.957   2.397   -41.592 1.00 31.37 328 A 1 
ATOM 2493 C CB  . ARG A 0 328 . 84.414   2.161   -44.057 1.00 31.37 328 A 1 
ATOM 2494 O O   . ARG A 0 328 . 83.514   1.269   -41.401 1.00 31.37 328 A 1 
ATOM 2495 C CG  . ARG A 0 328 . 85.344   2.501   -45.229 1.00 31.37 328 A 1 
ATOM 2496 C CD  . ARG A 0 328 . 84.619   2.189   -46.545 1.00 31.37 328 A 1 
ATOM 2497 N NE  . ARG A 0 328 . 85.456   2.461   -47.735 1.00 31.37 328 A 1 
ATOM 2498 N NH1 . ARG A 0 328 . 84.184   4.147   -48.662 1.00 31.37 328 A 1 
ATOM 2499 N NH2 . ARG A 0 328 . 85.941   3.350   -49.777 1.00 31.37 328 A 1 
ATOM 2500 C CZ  . ARG A 0 328 . 85.190   3.319   -48.708 1.00 31.37 328 A 1 
ATOM 2501 N N   . GLY A 0 329 . 83.749   3.438   -40.790 1.00 33.22 329 A 1 
ATOM 2502 C CA  . GLY A 0 329 . 82.682   3.456   -39.810 1.00 33.22 329 A 1 
ATOM 2503 C C   . GLY A 0 329 . 81.410   3.155   -40.576 1.00 33.22 329 A 1 
ATOM 2504 O O   . GLY A 0 329 . 80.910   4.026   -41.275 1.00 33.22 329 A 1 
ATOM 2505 N N   . GLY A 0 330 . 81.000   1.887   -40.554 1.00 34.20 330 A 1 
ATOM 2506 C CA  . GLY A 0 330 . 79.666   1.493   -40.941 1.00 34.20 330 A 1 
ATOM 2507 C C   . GLY A 0 330 . 78.766   2.244   -39.987 1.00 34.20 330 A 1 
ATOM 2508 O O   . GLY A 0 330 . 78.872   2.083   -38.773 1.00 34.20 330 A 1 
ATOM 2509 N N   . GLU A 0 331 . 78.029   3.181   -40.553 1.00 37.38 331 A 1 
ATOM 2510 C CA  . GLU A 0 331 . 77.039   4.019   -39.906 1.00 37.38 331 A 1 
ATOM 2511 C C   . GLU A 0 331 . 76.024   3.082   -39.233 1.00 37.38 331 A 1 
ATOM 2512 C CB  . GLU A 0 331 . 76.435   4.891   -41.028 1.00 37.38 331 A 1 
ATOM 2513 O O   . GLU A 0 331 . 75.210   2.444   -39.899 1.00 37.38 331 A 1 
ATOM 2514 C CG  . GLU A 0 331 . 77.454   5.907   -41.614 1.00 37.38 331 A 1 
ATOM 2515 C CD  . GLU A 0 331 . 77.415   6.115   -43.147 1.00 37.38 331 A 1 
ATOM 2516 O OE1 . GLU A 0 331 . 78.317   6.829   -43.654 1.00 37.38 331 A 1 
ATOM 2517 O OE2 . GLU A 0 331 . 76.557   5.521   -43.837 1.00 37.38 331 A 1 
ATOM 2518 N N   . TYR A 0 332 . 76.135   2.888   -37.915 1.00 41.98 332 A 1 
ATOM 2519 C CA  . TYR A 0 332 . 75.235   1.996   -37.185 1.00 41.98 332 A 1 
ATOM 2520 C C   . TYR A 0 332 . 73.927   2.729   -36.910 1.00 41.98 332 A 1 
ATOM 2521 C CB  . TYR A 0 332 . 75.870   1.450   -35.901 1.00 41.98 332 A 1 
ATOM 2522 O O   . TYR A 0 332 . 73.727   3.305   -35.842 1.00 41.98 332 A 1 
ATOM 2523 C CG  . TYR A 0 332 . 76.973   0.438   -36.126 1.00 41.98 332 A 1 
ATOM 2524 C CD1 . TYR A 0 332 . 76.662   -0.906  -36.423 1.00 41.98 332 A 1 
ATOM 2525 C CD2 . TYR A 0 332 . 78.314   0.847   -36.024 1.00 41.98 332 A 1 
ATOM 2526 C CE1 . TYR A 0 332 . 77.700   -1.841  -36.609 1.00 41.98 332 A 1 
ATOM 2527 C CE2 . TYR A 0 332 . 79.352   -0.080  -36.223 1.00 41.98 332 A 1 
ATOM 2528 O OH  . TYR A 0 332 . 80.043   -2.314  -36.690 1.00 41.98 332 A 1 
ATOM 2529 C CZ  . TYR A 0 332 . 79.042   -1.424  -36.513 1.00 41.98 332 A 1 
ATOM 2530 N N   . ASP A 0 333 . 73.034   2.677   -37.888 1.00 42.62 333 A 1 
ATOM 2531 C CA  . ASP A 0 333 . 71.670   3.182   -37.799 1.00 42.62 333 A 1 
ATOM 2532 C C   . ASP A 0 333 . 70.823   2.165   -37.004 1.00 42.62 333 A 1 
ATOM 2533 C CB  . ASP A 0 333 . 71.182   3.493   -39.239 1.00 42.62 333 A 1 
ATOM 2534 O O   . ASP A 0 333 . 70.038   1.397   -37.557 1.00 42.62 333 A 1 
ATOM 2535 C CG  . ASP A 0 333 . 70.418   4.812   -39.413 1.00 42.62 333 A 1 
ATOM 2536 O OD1 . ASP A 0 333 . 70.285   5.580   -38.439 1.00 42.62 333 A 1 
ATOM 2537 O OD2 . ASP A 0 333 . 69.906   5.049   -40.536 1.00 42.62 333 A 1 
ATOM 2538 N N   . ARG A 0 334 . 71.026   2.087   -35.679 1.00 48.23 334 A 1 
ATOM 2539 C CA  . ARG A 0 334 . 70.081   1.389   -34.791 1.00 48.23 334 A 1 
ATOM 2540 C C   . ARG A 0 334 . 68.844   2.267   -34.657 1.00 48.23 334 A 1 
ATOM 2541 C CB  . ARG A 0 334 . 70.687   1.037   -33.420 1.00 48.23 334 A 1 
ATOM 2542 O O   . ARG A 0 334 . 68.722   3.016   -33.694 1.00 48.23 334 A 1 
ATOM 2543 C CG  . ARG A 0 334 . 71.444   -0.297  -33.452 1.00 48.23 334 A 1 
ATOM 2544 C CD  . ARG A 0 334 . 71.870   -0.729  -32.042 1.00 48.23 334 A 1 
ATOM 2545 N NE  . ARG A 0 334 . 72.979   0.097   -31.528 1.00 48.23 334 A 1 
ATOM 2546 N NH1 . ARG A 0 334 . 72.907   -0.620  -29.349 1.00 48.23 334 A 1 
ATOM 2547 N NH2 . ARG A 0 334 . 74.463   0.855   -29.983 1.00 48.23 334 A 1 
ATOM 2548 C CZ  . ARG A 0 334 . 73.443   0.105   -30.292 1.00 48.23 334 A 1 
ATOM 2549 N N   . LYS A 0 335 . 67.965   2.186   -35.651 1.00 55.02 335 A 1 
ATOM 2550 C CA  . LYS A 0 335 . 66.591   2.669   -35.540 1.00 55.02 335 A 1 
ATOM 2551 C C   . LYS A 0 335 . 65.818   1.613   -34.769 1.00 55.02 335 A 1 
ATOM 2552 C CB  . LYS A 0 335 . 65.995   2.952   -36.923 1.00 55.02 335 A 1 
ATOM 2553 O O   . LYS A 0 335 . 65.642   0.491   -35.248 1.00 55.02 335 A 1 
ATOM 2554 C CG  . LYS A 0 335 . 66.691   4.166   -37.546 1.00 55.02 335 A 1 
ATOM 2555 C CD  . LYS A 0 335 . 66.197   4.436   -38.966 1.00 55.02 335 A 1 
ATOM 2556 C CE  . LYS A 0 335 . 66.994   5.632   -39.487 1.00 55.02 335 A 1 
ATOM 2557 N NZ  . LYS A 0 335 . 67.276   5.528   -40.930 1.00 55.02 335 A 1 
ATOM 2558 N N   . MET A 0 336 . 65.467   1.956   -33.541 1.00 58.94 336 A 1 
ATOM 2559 C CA  . MET A 0 336 . 64.493   1.217   -32.755 1.00 58.94 336 A 1 
ATOM 2560 C C   . MET A 0 336 . 63.179   1.980   -32.872 1.00 58.94 336 A 1 
ATOM 2561 C CB  . MET A 0 336 . 65.004   1.112   -31.317 1.00 58.94 336 A 1 
ATOM 2562 O O   . MET A 0 336 . 63.165   3.180   -32.601 1.00 58.94 336 A 1 
ATOM 2563 C CG  . MET A 0 336 . 64.047   0.360   -30.387 1.00 58.94 336 A 1 
ATOM 2564 S SD  . MET A 0 336 . 64.711   0.111   -28.713 1.00 58.94 336 A 1 
ATOM 2565 C CE  . MET A 0 336 . 65.048   1.833   -28.235 1.00 58.94 336 A 1 
ATOM 2566 N N   . ALA A 0 337 . 62.133   1.286   -33.305 1.00 65.14 337 A 1 
ATOM 2567 C CA  . ALA A 0 337 . 60.759   1.765   -33.263 1.00 65.14 337 A 1 
ATOM 2568 C C   . ALA A 0 337 . 59.950   0.804   -32.385 1.00 65.14 337 A 1 
ATOM 2569 C CB  . ALA A 0 337 . 60.203   1.896   -34.684 1.00 65.14 337 A 1 
ATOM 2570 O O   . ALA A 0 337 . 60.212   -0.408  -32.392 1.00 65.14 337 A 1 
ATOM 2571 N N   . GLN A 0 338 . 59.064   1.367   -31.577 1.00 67.86 338 A 1 
ATOM 2572 C CA  . GLN A 0 338 . 58.070   0.645   -30.794 1.00 67.86 338 A 1 
ATOM 2573 C C   . GLN A 0 338 . 56.746   1.367   -30.984 1.00 67.86 338 A 1 
ATOM 2574 C CB  . GLN A 0 338 . 58.428   0.629   -29.298 1.00 67.86 338 A 1 
ATOM 2575 O O   . GLN A 0 338 . 56.726   2.588   -30.824 1.00 67.86 338 A 1 
ATOM 2576 C CG  . GLN A 0 338 . 59.755   -0.072  -29.005 1.00 67.86 338 A 1 
ATOM 2577 C CD  . GLN A 0 338 . 60.207   0.070   -27.556 1.00 67.86 338 A 1 
ATOM 2578 N NE2 . GLN A 0 338 . 61.493   0.186   -27.310 1.00 67.86 338 A 1 
ATOM 2579 O OE1 . GLN A 0 338 . 59.468   -0.003  -26.590 1.00 67.86 338 A 1 
ATOM 2580 N N   . ASP A 0 339 . 55.727   0.589   -31.283 1.00 74.11 339 A 1 
ATOM 2581 C CA  . ASP A 0 339 . 54.337   0.955   -31.492 1.00 74.11 339 A 1 
ATOM 2582 C C   . ASP A 0 339 . 53.496   0.112   -30.526 1.00 74.11 339 A 1 
ATOM 2583 C CB  . ASP A 0 339 . 53.928   0.814   -32.979 1.00 74.11 339 A 1 
ATOM 2584 O O   . ASP A 0 339 . 53.725   -1.093  -30.352 1.00 74.11 339 A 1 
ATOM 2585 C CG  . ASP A 0 339 . 54.477   -0.372  -33.802 1.00 74.11 339 A 1 
ATOM 2586 O OD1 . ASP A 0 339 . 55.590   -0.888  -33.503 1.00 74.11 339 A 1 
ATOM 2587 O OD2 . ASP A 0 339 . 53.920   -0.651  -34.887 1.00 74.11 339 A 1 
ATOM 2588 N N   . TRP A 0 340 . 52.617   0.781   -29.788 1.00 75.99 340 A 1 
ATOM 2589 C CA  . TRP A 0 340 . 51.689   0.160   -28.851 1.00 75.99 340 A 1 
ATOM 2590 C C   . TRP A 0 340 . 50.319   0.777   -29.051 1.00 75.99 340 A 1 
ATOM 2591 C CB  . TRP A 0 340 . 52.159   0.359   -27.404 1.00 75.99 340 A 1 
ATOM 2592 O O   . TRP A 0 340 . 50.164   1.971   -28.803 1.00 75.99 340 A 1 
ATOM 2593 C CG  . TRP A 0 340 . 51.234   -0.190  -26.354 1.00 75.99 340 A 1 
ATOM 2594 C CD1 . TRP A 0 340 . 51.035   -1.501  -26.091 1.00 75.99 340 A 1 
ATOM 2595 C CD2 . TRP A 0 340 . 50.229   0.518   -25.557 1.00 75.99 340 A 1 
ATOM 2596 C CE2 . TRP A 0 340 . 49.544   -0.434  -24.742 1.00 75.99 340 A 1 
ATOM 2597 C CE3 . TRP A 0 340 . 49.774   1.853   -25.492 1.00 75.99 340 A 1 
ATOM 2598 N NE1 . TRP A 0 340 . 50.068   -1.651  -25.117 1.00 75.99 340 A 1 
ATOM 2599 C CH2 . TRP A 0 340 . 48.107   1.265   -23.801 1.00 75.99 340 A 1 
ATOM 2600 C CZ2 . TRP A 0 340 . 48.518   -0.078  -23.855 1.00 75.99 340 A 1 
ATOM 2601 C CZ3 . TRP A 0 340 . 48.725   2.219   -24.627 1.00 75.99 340 A 1 
ATOM 2602 N N   . ASP A 0 341 . 49.359   -0.056  -29.428 1.00 82.72 341 A 1 
ATOM 2603 C CA  . ASP A 0 341 . 47.971   0.337   -29.600 1.00 82.72 341 A 1 
ATOM 2604 C C   . ASP A 0 341 . 47.115   -0.392  -28.551 1.00 82.72 341 A 1 
ATOM 2605 C CB  . ASP A 0 341 . 47.504   0.057   -31.040 1.00 82.72 341 A 1 
ATOM 2606 O O   . ASP A 0 341 . 47.338   -1.561  -28.201 1.00 82.72 341 A 1 
ATOM 2607 C CG  . ASP A 0 341 . 48.205   0.849   -32.153 1.00 82.72 341 A 1 
ATOM 2608 O OD1 . ASP A 0 341 . 48.778   1.918   -31.852 1.00 82.72 341 A 1 
ATOM 2609 O OD2 . ASP A 0 341 . 48.107   0.425   -33.332 1.00 82.72 341 A 1 
ATOM 2610 N N   . ALA A 0 342 . 46.123   0.313   -28.017 1.00 80.16 342 A 1 
ATOM 2611 C CA  . ALA A 0 342 . 45.135   -0.237  -27.106 1.00 80.16 342 A 1 
ATOM 2612 C C   . ALA A 0 342 . 43.743   0.294   -27.426 1.00 80.16 342 A 1 
ATOM 2613 C CB  . ALA A 0 342 . 45.541   0.053   -25.662 1.00 80.16 342 A 1 
ATOM 2614 O O   . ALA A 0 342 . 43.554   1.457   -27.774 1.00 80.16 342 A 1 
ATOM 2615 N N   . TYR A 0 343 . 42.747   -0.571  -27.273 1.00 86.37 343 A 1 
ATOM 2616 C CA  . TYR A 0 343 . 41.339   -0.224  -27.415 1.00 86.37 343 A 1 
ATOM 2617 C C   . TYR A 0 343 . 40.525   -0.910  -26.328 1.00 86.37 343 A 1 
ATOM 2618 C CB  . TYR A 0 343 . 40.836   -0.615  -28.812 1.00 86.37 343 A 1 
ATOM 2619 O O   . TYR A 0 343 . 40.735   -2.093  -26.041 1.00 86.37 343 A 1 
ATOM 2620 C CG  . TYR A 0 343 . 39.324   -0.557  -28.962 1.00 86.37 343 A 1 
ATOM 2621 C CD1 . TYR A 0 343 . 38.555   -1.733  -28.857 1.00 86.37 343 A 1 
ATOM 2622 C CD2 . TYR A 0 343 . 38.683   0.684   -29.119 1.00 86.37 343 A 1 
ATOM 2623 C CE1 . TYR A 0 343 . 37.148   -1.669  -28.928 1.00 86.37 343 A 1 
ATOM 2624 C CE2 . TYR A 0 343 . 37.279   0.759   -29.173 1.00 86.37 343 A 1 
ATOM 2625 O OH  . TYR A 0 343 . 35.152   -0.339  -29.147 1.00 86.37 343 A 1 
ATOM 2626 C CZ  . TYR A 0 343 . 36.509   -0.420  -29.083 1.00 86.37 343 A 1 
ATOM 2627 N N   . GLY A 0 344 . 39.544   -0.197  -25.784 1.00 90.33 344 A 1 
ATOM 2628 C CA  . GLY A 0 344 . 38.597   -0.740  -24.829 1.00 90.33 344 A 1 
ATOM 2629 C C   . GLY A 0 344 . 37.173   -0.251  -25.050 1.00 90.33 344 A 1 
ATOM 2630 O O   . GLY A 0 344 . 36.925   0.816   -25.620 1.00 90.33 344 A 1 
ATOM 2631 N N   . ARG A 0 345 . 36.236   -1.074  -24.591 1.00 92.42 345 A 1 
ATOM 2632 C CA  . ARG A 0 345 . 34.825   -0.755  -24.457 1.00 92.42 345 A 1 
ATOM 2633 C C   . ARG A 0 345 . 34.285   -1.391  -23.186 1.00 92.42 345 A 1 
ATOM 2634 C CB  . ARG A 0 345 . 34.077   -1.224  -25.702 1.00 92.42 345 A 1 
ATOM 2635 O O   . ARG A 0 345 . 34.298   -2.617  -23.114 1.00 92.42 345 A 1 
ATOM 2636 C CG  . ARG A 0 345 . 32.594   -0.863  -25.619 1.00 92.42 345 A 1 
ATOM 2637 C CD  . ARG A 0 345 . 31.957   -1.194  -26.965 1.00 92.42 345 A 1 
ATOM 2638 N NE  . ARG A 0 345 . 30.653   -0.533  -27.086 1.00 92.42 345 A 1 
ATOM 2639 N NH1 . ARG A 0 345 . 29.350   -2.408  -27.210 1.00 92.42 345 A 1 
ATOM 2640 N NH2 . ARG A 0 345 . 28.433   -0.368  -27.360 1.00 92.42 345 A 1 
ATOM 2641 C CZ  . ARG A 0 345 . 29.489   -1.108  -27.240 1.00 92.42 345 A 1 
ATOM 2642 N N   . ASP A 0 346 . 33.809   -0.591  -22.245 1.00 92.21 346 A 1 
ATOM 2643 C CA  . ASP A 0 346 . 33.022   -1.077  -21.114 1.00 92.21 346 A 1 
ATOM 2644 C C   . ASP A 0 346 . 31.544   -0.783  -21.371 1.00 92.21 346 A 1 
ATOM 2645 C CB  . ASP A 0 346 . 33.559   -0.578  -19.762 1.00 92.21 346 A 1 
ATOM 2646 O O   . ASP A 0 346 . 31.182   0.176   -22.051 1.00 92.21 346 A 1 
ATOM 2647 C CG  . ASP A 0 346 . 33.428   0.921   -19.488 1.00 92.21 346 A 1 
ATOM 2648 O OD1 . ASP A 0 346 . 32.389   1.497   -19.878 1.00 92.21 346 A 1 
ATOM 2649 O OD2 . ASP A 0 346 . 34.399   1.455   -18.900 1.00 92.21 346 A 1 
ATOM 2650 N N   . GLN A 0 347 . 30.671   -1.694  -20.957 1.00 94.17 347 A 1 
ATOM 2651 C CA  . GLN A 0 347 . 29.238   -1.458  -21.030 1.00 94.17 347 A 1 
ATOM 2652 C C   . GLN A 0 347 . 28.592   -1.846  -19.720 1.00 94.17 347 A 1 
ATOM 2653 C CB  . GLN A 0 347 . 28.558   -2.228  -22.164 1.00 94.17 347 A 1 
ATOM 2654 O O   . GLN A 0 347 . 28.411   -3.034  -19.438 1.00 94.17 347 A 1 
ATOM 2655 C CG  . GLN A 0 347 . 29.129   -2.016  -23.564 1.00 94.17 347 A 1 
ATOM 2656 C CD  . GLN A 0 347 . 27.987   -2.106  -24.552 1.00 94.17 347 A 1 
ATOM 2657 N NE2 . GLN A 0 347 . 27.403   -0.984  -24.881 1.00 94.17 347 A 1 
ATOM 2658 O OE1 . GLN A 0 347 . 27.571   -3.135  -25.072 1.00 94.17 347 A 1 
ATOM 2659 N N   . ASP A 0 348 . 28.136   -0.837  -18.998 1.00 94.96 348 A 1 
ATOM 2660 C CA  . ASP A 0 348 . 27.426   -1.011  -17.750 1.00 94.96 348 A 1 
ATOM 2661 C C   . ASP A 0 348 . 25.926   -0.838  -17.951 1.00 94.96 348 A 1 
ATOM 2662 C CB  . ASP A 0 348 . 27.985   -0.061  -16.687 1.00 94.96 348 A 1 
ATOM 2663 O O   . ASP A 0 348 . 25.428   0.040   -18.657 1.00 94.96 348 A 1 
ATOM 2664 C CG  . ASP A 0 348 . 29.317   -0.532  -16.099 1.00 94.96 348 A 1 
ATOM 2665 O OD1 . ASP A 0 348 . 29.527   -1.764  -16.112 1.00 94.96 348 A 1 
ATOM 2666 O OD2 . ASP A 0 348 . 29.980   0.301   -15.443 1.00 94.96 348 A 1 
ATOM 2667 N N   . PHE A 0 349 . 25.159   -1.700  -17.297 1.00 96.95 349 A 1 
ATOM 2668 C CA  . PHE A 0 349 . 23.712   -1.601  -17.242 1.00 96.95 349 A 1 
ATOM 2669 C C   . PHE A 0 349 . 23.222   -1.904  -15.838 1.00 96.95 349 A 1 
ATOM 2670 C CB  . PHE A 0 349 . 23.086   -2.558  -18.255 1.00 96.95 349 A 1 
ATOM 2671 O O   . PHE A 0 349 . 23.449   -2.989  -15.303 1.00 96.95 349 A 1 
ATOM 2672 C CG  . PHE A 0 349 . 21.572   -2.557  -18.214 1.00 96.95 349 A 1 
ATOM 2673 C CD1 . PHE A 0 349 . 20.869   -3.488  -17.426 1.00 96.95 349 A 1 
ATOM 2674 C CD2 . PHE A 0 349 . 20.871   -1.592  -18.949 1.00 96.95 349 A 1 
ATOM 2675 C CE1 . PHE A 0 349 . 19.462   -3.457  -17.381 1.00 96.95 349 A 1 
ATOM 2676 C CE2 . PHE A 0 349 . 19.470   -1.580  -18.931 1.00 96.95 349 A 1 
ATOM 2677 C CZ  . PHE A 0 349 . 18.760   -2.505  -18.143 1.00 96.95 349 A 1 
ATOM 2678 N N   . HIS A 0 350 . 22.446   -0.991  -15.264 1.00 98.35 350 A 1 
ATOM 2679 C CA  . HIS A 0 350 . 21.844   -1.162  -13.953 1.00 98.35 350 A 1 
ATOM 2680 C C   . HIS A 0 350 . 20.375   -0.752  -13.968 1.00 98.35 350 A 1 
ATOM 2681 C CB  . HIS A 0 350 . 22.667   -0.381  -12.919 1.00 98.35 350 A 1 
ATOM 2682 O O   . HIS A 0 350 . 20.049   0.422   -14.064 1.00 98.35 350 A 1 
ATOM 2683 C CG  . HIS A 0 350 . 22.357   -0.728  -11.484 1.00 98.35 350 A 1 
ATOM 2684 C CD2 . HIS A 0 350 . 21.400   -1.594  -11.036 1.00 98.35 350 A 1 
ATOM 2685 N ND1 . HIS A 0 350 . 23.066   -0.251  -10.376 1.00 98.35 350 A 1 
ATOM 2686 C CE1 . HIS A 0 350 . 22.551   -0.857  -9.314  1.00 98.35 350 A 1 
ATOM 2687 N NE2 . HIS A 0 350 . 21.546   -1.660  -9.679  1.00 98.35 350 A 1 
ATOM 2688 N N   . GLU A 0 351 . 19.464   -1.709  -13.793 1.00 98.55 351 A 1 
ATOM 2689 C CA  . GLU A 0 351 . 18.035   -1.445  -13.614 1.00 98.55 351 A 1 
ATOM 2690 C C   . GLU A 0 351 . 17.573   -1.839  -12.206 1.00 98.55 351 A 1 
ATOM 2691 C CB  . GLU A 0 351 . 17.210   -2.137  -14.717 1.00 98.55 351 A 1 
ATOM 2692 O O   . GLU A 0 351 . 17.885   -2.920  -11.710 1.00 98.55 351 A 1 
ATOM 2693 C CG  . GLU A 0 351 . 15.729   -1.733  -14.646 1.00 98.55 351 A 1 
ATOM 2694 C CD  . GLU A 0 351 . 14.814   -2.424  -15.674 1.00 98.55 351 A 1 
ATOM 2695 O OE1 . GLU A 0 351 . 14.097   -1.687  -16.396 1.00 98.55 351 A 1 
ATOM 2696 O OE2 . GLU A 0 351 . 14.679   -3.674  -15.630 1.00 98.55 351 A 1 
ATOM 2697 N N   . LYS A 0 352 . 16.767   -0.985  -11.574 1.00 98.37 352 A 1 
ATOM 2698 C CA  . LYS A 0 352 . 15.975   -1.290  -10.379 1.00 98.37 352 A 1 
ATOM 2699 C C   . LYS A 0 352 . 14.509   -1.035  -10.676 1.00 98.37 352 A 1 
ATOM 2700 C CB  . LYS A 0 352 . 16.426   -0.436  -9.193  1.00 98.37 352 A 1 
ATOM 2701 O O   . LYS A 0 352 . 14.137   0.059   -11.082 1.00 98.37 352 A 1 
ATOM 2702 C CG  . LYS A 0 352 . 17.822   -0.834  -8.712  1.00 98.37 352 A 1 
ATOM 2703 C CD  . LYS A 0 352 . 18.287   0.137   -7.628  1.00 98.37 352 A 1 
ATOM 2704 C CE  . LYS A 0 352 . 19.729   -0.207  -7.269  1.00 98.37 352 A 1 
ATOM 2705 N NZ  . LYS A 0 352 . 20.443   0.971   -6.738  1.00 98.37 352 A 1 
ATOM 2706 N N   . VAL A 0 353 . 13.668   -2.026  -10.424 1.00 97.94 353 A 1 
ATOM 2707 C CA  . VAL A 0 353 . 12.215   -1.942  -10.559 1.00 97.94 353 A 1 
ATOM 2708 C C   . VAL A 0 353 . 11.578   -2.354  -9.247  1.00 97.94 353 A 1 
ATOM 2709 C CB  . VAL A 0 353 . 11.725   -2.819  -11.724 1.00 97.94 353 A 1 
ATOM 2710 O O   . VAL A 0 353 . 11.894   -3.414  -8.719  1.00 97.94 353 A 1 
ATOM 2711 C CG1 . VAL A 0 353 . 10.200   -2.950  -11.732 1.00 97.94 353 A 1 
ATOM 2712 C CG2 . VAL A 0 353 . 12.136   -2.190  -13.056 1.00 97.94 353 A 1 
ATOM 2713 N N   . SER A 0 354 . 10.640   -1.558  -8.748  1.00 97.56 354 A 1 
ATOM 2714 C CA  . SER A 0 354 . 9.840    -1.895  -7.575  1.00 97.56 354 A 1 
ATOM 2715 C C   . SER A 0 354 . 8.367    -1.585  -7.796  1.00 97.56 354 A 1 
ATOM 2716 C CB  . SER A 0 354 . 10.356   -1.192  -6.319  1.00 97.56 354 A 1 
ATOM 2717 O O   . SER A 0 354 . 8.032    -0.553  -8.374  1.00 97.56 354 A 1 
ATOM 2718 O OG  . SER A 0 354 . 10.355   0.210   -6.493  1.00 97.56 354 A 1 
ATOM 2719 N N   . TYR A 0 355 . 7.499    -2.460  -7.299  1.00 97.05 355 A 1 
ATOM 2720 C CA  . TYR A 0 355 . 6.056    -2.269  -7.265  1.00 97.05 355 A 1 
ATOM 2721 C C   . TYR A 0 355 . 5.517    -2.632  -5.887  1.00 97.05 355 A 1 
ATOM 2722 C CB  . TYR A 0 355 . 5.351    -3.139  -8.308  1.00 97.05 355 A 1 
ATOM 2723 O O   . TYR A 0 355 . 5.735    -3.750  -5.421  1.00 97.05 355 A 1 
ATOM 2724 C CG  . TYR A 0 355 . 5.540    -2.730  -9.749  1.00 97.05 355 A 1 
ATOM 2725 C CD1 . TYR A 0 355 . 4.609    -1.864  -10.351 1.00 97.05 355 A 1 
ATOM 2726 C CD2 . TYR A 0 355 . 6.585    -3.282  -10.510 1.00 97.05 355 A 1 
ATOM 2727 C CE1 . TYR A 0 355 . 4.707    -1.570  -11.724 1.00 97.05 355 A 1 
ATOM 2728 C CE2 . TYR A 0 355 . 6.686    -2.996  -11.882 1.00 97.05 355 A 1 
ATOM 2729 O OH  . TYR A 0 355 . 5.887    -1.823  -13.805 1.00 97.05 355 A 1 
ATOM 2730 C CZ  . TYR A 0 355 . 5.746    -2.142  -12.492 1.00 97.05 355 A 1 
ATOM 2731 N N   . ASP A 0 356 . 4.740    -1.730  -5.298  1.00 96.16 356 A 1 
ATOM 2732 C CA  . ASP A 0 356 . 4.103    -1.918  -4.002  1.00 96.16 356 A 1 
ATOM 2733 C C   . ASP A 0 356 . 2.603    -1.658  -4.109  1.00 96.16 356 A 1 
ATOM 2734 C CB  . ASP A 0 356 . 4.735    -0.991  -2.954  1.00 96.16 356 A 1 
ATOM 2735 O O   . ASP A 0 356 . 2.175    -0.630  -4.626  1.00 96.16 356 A 1 
ATOM 2736 C CG  . ASP A 0 356 . 6.189    -1.323  -2.619  1.00 96.16 356 A 1 
ATOM 2737 O OD1 . ASP A 0 356 . 6.615    -2.468  -2.890  1.00 96.16 356 A 1 
ATOM 2738 O OD2 . ASP A 0 356 . 6.823    -0.487  -1.944  1.00 96.16 356 A 1 
ATOM 2739 N N   . GLN A 0 357 . 1.789    -2.567  -3.587  1.00 96.19 357 A 1 
ATOM 2740 C CA  . GLN A 0 357 . 0.352    -2.370  -3.436  1.00 96.19 357 A 1 
ATOM 2741 C C   . GLN A 0 357 . -0.032   -2.593  -1.978  1.00 96.19 357 A 1 
ATOM 2742 C CB  . GLN A 0 357 . -0.439   -3.296  -4.369  1.00 96.19 357 A 1 
ATOM 2743 O O   . GLN A 0 357 . 0.075    -3.705  -1.462  1.00 96.19 357 A 1 
ATOM 2744 C CG  . GLN A 0 357 . -0.237   -2.973  -5.858  1.00 96.19 357 A 1 
ATOM 2745 C CD  . GLN A 0 357 . -1.208   -3.743  -6.752  1.00 96.19 357 A 1 
ATOM 2746 N NE2 . GLN A 0 357 . -1.518   -3.243  -7.927  1.00 96.19 357 A 1 
ATOM 2747 O OE1 . GLN A 0 357 . -1.730   -4.800  -6.408  1.00 96.19 357 A 1 
ATOM 2748 N N   . THR A 0 358 . -0.519   -1.550  -1.316  1.00 95.98 358 A 1 
ATOM 2749 C CA  . THR A 0 358 . -0.967   -1.584  0.077   1.00 95.98 358 A 1 
ATOM 2750 C C   . THR A 0 358 . -2.469   -1.358  0.131   1.00 95.98 358 A 1 
ATOM 2751 C CB  . THR A 0 358 . -0.253   -0.523  0.924   1.00 95.98 358 A 1 
ATOM 2752 O O   . THR A 0 358 . -2.973   -0.382  -0.411  1.00 95.98 358 A 1 
ATOM 2753 C CG2 . THR A 0 358 . -0.544   -0.689  2.416   1.00 95.98 358 A 1 
ATOM 2754 O OG1 . THR A 0 358 . 1.147    -0.565  0.767   1.00 95.98 358 A 1 
ATOM 2755 N N   . ARG A 0 359 . -3.193   -2.232  0.826   1.00 94.87 359 A 1 
ATOM 2756 C CA  . ARG A 0 359 . -4.620   -2.087  1.118   1.00 94.87 359 A 1 
ATOM 2757 C C   . ARG A 0 359 . -4.838   -2.229  2.614   1.00 94.87 359 A 1 
ATOM 2758 C CB  . ARG A 0 359 . -5.456   -3.097  0.324   1.00 94.87 359 A 1 
ATOM 2759 O O   . ARG A 0 359 . -4.459   -3.231  3.214   1.00 94.87 359 A 1 
ATOM 2760 C CG  . ARG A 0 359 . -5.224   -2.997  -1.191  1.00 94.87 359 A 1 
ATOM 2761 C CD  . ARG A 0 359 . -6.250   -3.852  -1.938  1.00 94.87 359 A 1 
ATOM 2762 N NE  . ARG A 0 359 . -6.114   -3.675  -3.396  1.00 94.87 359 A 1 
ATOM 2763 N NH1 . ARG A 0 359 . -5.564   -5.822  -4.010  1.00 94.87 359 A 1 
ATOM 2764 N NH2 . ARG A 0 359 . -5.547   -4.190  -5.536  1.00 94.87 359 A 1 
ATOM 2765 C CZ  . ARG A 0 359 . -5.756   -4.563  -4.305  1.00 94.87 359 A 1 
ATOM 2766 N N   . ALA A 0 360 . -5.456   -1.243  3.236   1.00 94.31 360 A 1 
ATOM 2767 C CA  . ALA A 0 360 . -5.711   -1.211  4.663   1.00 94.31 360 A 1 
ATOM 2768 C C   . ALA A 0 360 . -7.172   -0.865  4.935   1.00 94.31 360 A 1 
ATOM 2769 C CB  . ALA A 0 360 . -4.739   -0.242  5.339   1.00 94.31 360 A 1 
ATOM 2770 O O   . ALA A 0 360 . -7.730   0.065   4.357   1.00 94.31 360 A 1 
ATOM 2771 N N   . LYS A 0 361 . -7.790   -1.609  5.851   1.00 95.71 361 A 1 
ATOM 2772 C CA  . LYS A 0 361 . -9.144   -1.350  6.341   1.00 95.71 361 A 1 
ATOM 2773 C C   . LYS A 0 361 . -9.130   -1.339  7.855   1.00 95.71 361 A 1 
ATOM 2774 C CB  . LYS A 0 361 . -10.144  -2.375  5.792   1.00 95.71 361 A 1 
ATOM 2775 O O   . LYS A 0 361 . -8.569   -2.245  8.468   1.00 95.71 361 A 1 
ATOM 2776 C CG  . LYS A 0 361 . -10.249  -2.278  4.267   1.00 95.71 361 A 1 
ATOM 2777 C CD  . LYS A 0 361 . -11.230  -3.305  3.704   1.00 95.71 361 A 1 
ATOM 2778 C CE  . LYS A 0 361 . -11.219  -3.144  2.183   1.00 95.71 361 A 1 
ATOM 2779 N NZ  . LYS A 0 361 . -12.077  -4.151  1.521   1.00 95.71 361 A 1 
ATOM 2780 N N   . ALA A 0 362 . -9.756   -0.340  8.451   1.00 94.25 362 A 1 
ATOM 2781 C CA  . ALA A 0 362 . -9.937   -0.251  9.887   1.00 94.25 362 A 1 
ATOM 2782 C C   . ALA A 0 362 . -11.395  0.078   10.200  1.00 94.25 362 A 1 
ATOM 2783 C CB  . ALA A 0 362 . -8.958   0.772   10.471  1.00 94.25 362 A 1 
ATOM 2784 O O   . ALA A 0 362 . -11.973  0.971   9.586   1.00 94.25 362 A 1 
ATOM 2785 N N   . TYR A 0 363 . -11.956  -0.644  11.160  1.00 91.93 363 A 1 
ATOM 2786 C CA  . TYR A 0 363 . -13.253  -0.376  11.760  1.00 91.93 363 A 1 
ATOM 2787 C C   . TYR A 0 363 . -13.046  -0.245  13.261  1.00 91.93 363 A 1 
ATOM 2788 C CB  . TYR A 0 363 . -14.239  -1.506  11.441  1.00 91.93 363 A 1 
ATOM 2789 O O   . TYR A 0 363 . -12.359  -1.080  13.856  1.00 91.93 363 A 1 
ATOM 2790 C CG  . TYR A 0 363 . -14.494  -1.701  9.961   1.00 91.93 363 A 1 
ATOM 2791 C CD1 . TYR A 0 363 . -15.505  -0.958  9.326   1.00 91.93 363 A 1 
ATOM 2792 C CD2 . TYR A 0 363 . -13.710  -2.606  9.219   1.00 91.93 363 A 1 
ATOM 2793 C CE1 . TYR A 0 363 . -15.739  -1.117  7.948   1.00 91.93 363 A 1 
ATOM 2794 C CE2 . TYR A 0 363 . -13.938  -2.768  7.839   1.00 91.93 363 A 1 
ATOM 2795 O OH  . TYR A 0 363 . -15.172  -2.172  5.869   1.00 91.93 363 A 1 
ATOM 2796 C CZ  . TYR A 0 363 . -14.952  -2.021  7.203   1.00 91.93 363 A 1 
ATOM 2797 N N   . SER A 0 364 . -13.625  0.781   13.865  1.00 89.99 364 A 1 
ATOM 2798 C CA  . SER A 0 364 . -13.649  0.944   15.312  1.00 89.99 364 A 1 
ATOM 2799 C C   . SER A 0 364 . -15.006  1.436   15.778  1.00 89.99 364 A 1 
ATOM 2800 C CB  . SER A 0 364 . -12.539  1.880   15.798  1.00 89.99 364 A 1 
ATOM 2801 O O   . SER A 0 364 . -15.625  2.241   15.083  1.00 89.99 364 A 1 
ATOM 2802 O OG  . SER A 0 364 . -12.598  3.140   15.164  1.00 89.99 364 A 1 
ATOM 2803 N N   . ALA A 0 365 . -15.422  0.985   16.957  1.00 87.91 365 A 1 
ATOM 2804 C CA  . ALA A 0 365 . -16.514  1.592   17.701  1.00 87.91 365 A 1 
ATOM 2805 C C   . ALA A 0 365 . -16.154  1.691   19.186  1.00 87.91 365 A 1 
ATOM 2806 C CB  . ALA A 0 365 . -17.819  0.829   17.452  1.00 87.91 365 A 1 
ATOM 2807 O O   . ALA A 0 365 . -15.412  0.839   19.675  1.00 87.91 365 A 1 
ATOM 2808 N N   . GLU A 0 366 . -16.619  2.731   19.878  1.00 82.65 366 A 1 
ATOM 2809 C CA  . GLU A 0 366 . -16.308  2.953   21.303  1.00 82.65 366 A 1 
ATOM 2810 C C   . GLU A 0 366 . -17.152  2.094   22.251  1.00 82.65 366 A 1 
ATOM 2811 C CB  . GLU A 0 366 . -16.413  4.447   21.648  1.00 82.65 366 A 1 
ATOM 2812 O O   . GLU A 0 366 . -16.666  1.718   23.316  1.00 82.65 366 A 1 
ATOM 2813 C CG  . GLU A 0 366 . -15.137  5.175   21.194  1.00 82.65 366 A 1 
ATOM 2814 C CD  . GLU A 0 366 . -15.163  6.689   21.453  1.00 82.65 366 A 1 
ATOM 2815 O OE1 . GLU A 0 366 . -14.066  7.257   21.671  1.00 82.65 366 A 1 
ATOM 2816 O OE2 . GLU A 0 366 . -16.254  7.293   21.332  1.00 82.65 366 A 1 
ATOM 2817 N N   . SER A 0 367 . -18.348  1.702   21.827  1.00 82.62 367 A 1 
ATOM 2818 C CA  . SER A 0 367 . -19.205  0.739   22.515  1.00 82.62 367 A 1 
ATOM 2819 C C   . SER A 0 367 . -20.108  0.040   21.498  1.00 82.62 367 A 1 
ATOM 2820 C CB  . SER A 0 367 . -20.043  1.449   23.583  1.00 82.62 367 A 1 
ATOM 2821 O O   . SER A 0 367 . -20.370  0.566   20.409  1.00 82.62 367 A 1 
ATOM 2822 O OG  . SER A 0 367 . -20.921  2.345   22.943  1.00 82.62 367 A 1 
ATOM 2823 N N   . TYR A 0 368 . -20.544  -1.174  21.824  1.00 82.05 368 A 1 
ATOM 2824 C CA  . TYR A 0 368 . -21.590  -1.867  21.082  1.00 82.05 368 A 1 
ATOM 2825 C C   . TYR A 0 368 . -22.512  -2.607  22.033  1.00 82.05 368 A 1 
ATOM 2826 C CB  . TYR A 0 368 . -20.991  -2.870  20.088  1.00 82.05 368 A 1 
ATOM 2827 O O   . TYR A 0 368 . -22.060  -3.551  22.679  1.00 82.05 368 A 1 
ATOM 2828 C CG  . TYR A 0 368 . -22.050  -3.697  19.379  1.00 82.05 368 A 1 
ATOM 2829 C CD1 . TYR A 0 368 . -22.045  -5.105  19.420  1.00 82.05 368 A 1 
ATOM 2830 C CD2 . TYR A 0 368 . -23.068  -3.034  18.681  1.00 82.05 368 A 1 
ATOM 2831 C CE1 . TYR A 0 368 . -22.986  -5.844  18.676  1.00 82.05 368 A 1 
ATOM 2832 C CE2 . TYR A 0 368 . -23.992  -3.759  17.923  1.00 82.05 368 A 1 
ATOM 2833 O OH  . TYR A 0 368 . -24.701  -5.783  16.971  1.00 82.05 368 A 1 
ATOM 2834 C CZ  . TYR A 0 368 . -23.916  -5.152  17.872  1.00 82.05 368 A 1 
ATOM 2835 N N   . ASP A 0 369 . -23.793  -2.252  22.019  1.00 83.60 369 A 1 
ATOM 2836 C CA  . ASP A 0 369 . -24.819  -2.902  22.824  1.00 83.60 369 A 1 
ATOM 2837 C C   . ASP A 0 369 . -25.864  -3.568  21.923  1.00 83.60 369 A 1 
ATOM 2838 C CB  . ASP A 0 369 . -25.462  -1.891  23.785  1.00 83.60 369 A 1 
ATOM 2839 O O   . ASP A 0 369 . -26.395  -2.950  21.002  1.00 83.60 369 A 1 
ATOM 2840 C CG  . ASP A 0 369 . -24.487  -1.309  24.815  1.00 83.60 369 A 1 
ATOM 2841 O OD1 . ASP A 0 369 . -23.550  -2.036  25.215  1.00 83.60 369 A 1 
ATOM 2842 O OD2 . ASP A 0 369 . -24.735  -0.166  25.254  1.00 83.60 369 A 1 
ATOM 2843 N N   . GLU A 0 370 . -26.192  -4.829  22.205  1.00 86.53 370 A 1 
ATOM 2844 C CA  . GLU A 0 370 . -27.390  -5.517  21.714  1.00 86.53 370 A 1 
ATOM 2845 C C   . GLU A 0 370 . -28.248  -5.913  22.912  1.00 86.53 370 A 1 
ATOM 2846 C CB  . GLU A 0 370 . -27.067  -6.800  20.924  1.00 86.53 370 A 1 
ATOM 2847 O O   . GLU A 0 370 . -27.748  -6.563  23.831  1.00 86.53 370 A 1 
ATOM 2848 C CG  . GLU A 0 370 . -26.186  -6.619  19.688  1.00 86.53 370 A 1 
ATOM 2849 C CD  . GLU A 0 370 . -26.060  -7.913  18.851  1.00 86.53 370 A 1 
ATOM 2850 O OE1 . GLU A 0 370 . -25.917  -7.831  17.603  1.00 86.53 370 A 1 
ATOM 2851 O OE2 . GLU A 0 370 . -26.108  -9.037  19.390  1.00 86.53 370 A 1 
ATOM 2852 N N   . TRP A 0 371 . -29.539  -5.593  22.900  1.00 88.25 371 A 1 
ATOM 2853 C CA  . TRP A 0 371 . -30.448  -5.964  23.983  1.00 88.25 371 A 1 
ATOM 2854 C C   . TRP A 0 371 . -31.831  -6.359  23.468  1.00 88.25 371 A 1 
ATOM 2855 C CB  . TRP A 0 371 . -30.504  -4.844  25.029  1.00 88.25 371 A 1 
ATOM 2856 O O   . TRP A 0 371 . -32.296  -5.887  22.431  1.00 88.25 371 A 1 
ATOM 2857 C CG  . TRP A 0 371 . -30.904  -3.505  24.496  1.00 88.25 371 A 1 
ATOM 2858 C CD1 . TRP A 0 371 . -30.059  -2.547  24.050  1.00 88.25 371 A 1 
ATOM 2859 C CD2 . TRP A 0 371 . -32.248  -2.977  24.299  1.00 88.25 371 A 1 
ATOM 2860 C CE2 . TRP A 0 371 . -32.140  -1.670  23.735  1.00 88.25 371 A 1 
ATOM 2861 C CE3 . TRP A 0 371 . -33.546  -3.479  24.528  1.00 88.25 371 A 1 
ATOM 2862 N NE1 . TRP A 0 371 . -30.782  -1.459  23.607  1.00 88.25 371 A 1 
ATOM 2863 C CH2 . TRP A 0 371 . -34.549  -1.430  23.653  1.00 88.25 371 A 1 
ATOM 2864 C CZ2 . TRP A 0 371 . -33.268  -0.899  23.414  1.00 88.25 371 A 1 
ATOM 2865 C CZ3 . TRP A 0 371 . -34.682  -2.714  24.214  1.00 88.25 371 A 1 
ATOM 2866 N N   . ASP A 0 372 . -32.470  -7.249  24.216  1.00 84.93 372 A 1 
ATOM 2867 C CA  . ASP A 0 372 . -33.815  -7.766  23.996  1.00 84.93 372 A 1 
ATOM 2868 C C   . ASP A 0 372 . -34.591  -7.679  25.317  1.00 84.93 372 A 1 
ATOM 2869 C CB  . ASP A 0 372 . -33.719  -9.210  23.473  1.00 84.93 372 A 1 
ATOM 2870 O O   . ASP A 0 372 . -34.045  -7.980  26.385  1.00 84.93 372 A 1 
ATOM 2871 C CG  . ASP A 0 372 . -34.981  -9.688  22.747  1.00 84.93 372 A 1 
ATOM 2872 O OD1 . ASP A 0 372 . -36.043  -9.054  22.922  1.00 84.93 372 A 1 
ATOM 2873 O OD2 . ASP A 0 372 . -34.835  -10.655 21.961  1.00 84.93 372 A 1 
ATOM 2874 N N   . ASN A 0 373 . -35.838  -7.226  25.251  1.00 83.56 373 A 1 
ATOM 2875 C CA  . ASN A 0 373 . -36.761  -7.117  26.372  1.00 83.56 373 A 1 
ATOM 2876 C C   . ASN A 0 373 . -38.121  -7.662  25.945  1.00 83.56 373 A 1 
ATOM 2877 C CB  . ASN A 0 373 . -36.840  -5.653  26.842  1.00 83.56 373 A 1 
ATOM 2878 O O   . ASN A 0 373 . -38.842  -7.006  25.190  1.00 83.56 373 A 1 
ATOM 2879 C CG  . ASN A 0 373 . -37.858  -5.446  27.957  1.00 83.56 373 A 1 
ATOM 2880 N ND2 . ASN A 0 373 . -39.069  -5.059  27.655  1.00 83.56 373 A 1 
ATOM 2881 O OD1 . ASN A 0 373 . -37.566  -5.588  29.127  1.00 83.56 373 A 1 
ATOM 2882 N N   . GLU A 0 374 . -38.470  -8.824  26.480  1.00 80.31 374 A 1 
ATOM 2883 C CA  . GLU A 0 374 . -39.822  -9.369  26.435  1.00 80.31 374 A 1 
ATOM 2884 C C   . GLU A 0 374 . -40.524  -8.991  27.740  1.00 80.31 374 A 1 
ATOM 2885 C CB  . GLU A 0 374 . -39.788  -10.897 26.242  1.00 80.31 374 A 1 
ATOM 2886 O O   . GLU A 0 374 . -40.033  -9.340  28.813  1.00 80.31 374 A 1 
ATOM 2887 C CG  . GLU A 0 374 . -39.212  -11.338 24.881  1.00 80.31 374 A 1 
ATOM 2888 C CD  . GLU A 0 374 . -39.224  -12.870 24.667  1.00 80.31 374 A 1 
ATOM 2889 O OE1 . GLU A 0 374 . -38.942  -13.321 23.530  1.00 80.31 374 A 1 
ATOM 2890 O OE2 . GLU A 0 374 . -39.527  -13.635 25.618  1.00 80.31 374 A 1 
ATOM 2891 N N   . ASP A 0 375 . -41.639  -8.277  27.631  1.00 76.86 375 A 1 
ATOM 2892 C CA  . ASP A 0 375 . -42.517  -7.899  28.739  1.00 76.86 375 A 1 
ATOM 2893 C C   . ASP A 0 375 . -43.905  -8.484  28.437  1.00 76.86 375 A 1 
ATOM 2894 C CB  . ASP A 0 375 . -42.494  -6.369  28.887  1.00 76.86 375 A 1 
ATOM 2895 O O   . ASP A 0 375 . -44.461  -8.292  27.351  1.00 76.86 375 A 1 
ATOM 2896 C CG  . ASP A 0 375 . -43.423  -5.817  29.973  1.00 76.86 375 A 1 
ATOM 2897 O OD1 . ASP A 0 375 . -44.093  -6.638  30.630  1.00 76.86 375 A 1 
ATOM 2898 O OD2 . ASP A 0 375 . -43.462  -4.562  30.066  1.00 76.86 375 A 1 
ATOM 2899 N N   . ALA A 0 376 . -44.414  -9.324  29.332  1.00 74.42 376 A 1 
ATOM 2900 C CA  . ALA A 0 376 . -45.653  -10.058 29.122  1.00 74.42 376 A 1 
ATOM 2901 C C   . ALA A 0 376 . -46.538  -10.019 30.366  1.00 74.42 376 A 1 
ATOM 2902 C CB  . ALA A 0 376 . -45.309  -11.485 28.664  1.00 74.42 376 A 1 
ATOM 2903 O O   . ALA A 0 376 . -46.544  -10.968 31.168  1.00 74.42 376 A 1 
ATOM 2904 N N   . ASP A 0 377 . -47.381  -8.991  30.470  1.00 74.86 377 A 1 
ATOM 2905 C CA  . ASP A 0 377 . -48.259  -8.834  31.615  1.00 74.86 377 A 1 
ATOM 2906 C C   . ASP A 0 377 . -49.603  -9.524  31.429  1.00 74.86 377 A 1 
ATOM 2907 C CB  . ASP A 0 377 . -48.448  -7.380  32.080  1.00 74.86 377 A 1 
ATOM 2908 O O   . ASP A 0 377 . -50.217  -9.644  30.362  1.00 74.86 377 A 1 
ATOM 2909 C CG  . ASP A 0 377 . -47.144  -6.661  32.402  1.00 74.86 377 A 1 
ATOM 2910 O OD1 . ASP A 0 377 . -46.240  -7.410  32.821  1.00 74.86 377 A 1 
ATOM 2911 O OD2 . ASP A 0 377 . -47.203  -5.415  32.513  1.00 74.86 377 A 1 
ATOM 2912 N N   . LYS A 0 378 . -50.119  -9.997  32.559  1.00 64.54 378 A 1 
ATOM 2913 C CA  . LYS A 0 378 . -51.502  -10.424 32.721  1.00 64.54 378 A 1 
ATOM 2914 C C   . LYS A 0 378 . -52.059  -9.734  33.936  1.00 64.54 378 A 1 
ATOM 2915 C CB  . LYS A 0 378 . -51.591  -11.940 32.868  1.00 64.54 378 A 1 
ATOM 2916 O O   . LYS A 0 378 . -51.690  -10.046 35.065  1.00 64.54 378 A 1 
ATOM 2917 C CG  . LYS A 0 378 . -51.198  -12.625 31.563  1.00 64.54 378 A 1 
ATOM 2918 C CD  . LYS A 0 378 . -51.192  -14.134 31.765  1.00 64.54 378 A 1 
ATOM 2919 C CE  . LYS A 0 378 . -50.640  -14.736 30.479  1.00 64.54 378 A 1 
ATOM 2920 N NZ  . LYS A 0 378 . -50.220  -16.132 30.700  1.00 64.54 378 A 1 
ATOM 2921 N N   . TRP A 0 379 . -53.032  -8.867  33.716  1.00 66.08 379 A 1 
ATOM 2922 C CA  . TRP A 0 379 . -53.664  -8.106  34.778  1.00 66.08 379 A 1 
ATOM 2923 C C   . TRP A 0 379 . -55.159  -8.421  34.862  1.00 66.08 379 A 1 
ATOM 2924 C CB  . TRP A 0 379 . -53.305  -6.625  34.626  1.00 66.08 379 A 1 
ATOM 2925 O O   . TRP A 0 379 . -55.888  -8.504  33.868  1.00 66.08 379 A 1 
ATOM 2926 C CG  . TRP A 0 379 . -53.397  -6.043  33.249  1.00 66.08 379 A 1 
ATOM 2927 C CD1 . TRP A 0 379 . -52.501  -6.231  32.248  1.00 66.08 379 A 1 
ATOM 2928 C CD2 . TRP A 0 379 . -54.335  -5.046  32.751  1.00 66.08 379 A 1 
ATOM 2929 C CE2 . TRP A 0 379 . -53.962  -4.705  31.414  1.00 66.08 379 A 1 
ATOM 2930 C CE3 . TRP A 0 379 . -55.424  -4.350  33.328  1.00 66.08 379 A 1 
ATOM 2931 N NE1 . TRP A 0 379 . -52.831  -5.455  31.157  1.00 66.08 379 A 1 
ATOM 2932 C CH2 . TRP A 0 379 . -55.740  -3.061  31.279  1.00 66.08 379 A 1 
ATOM 2933 C CZ2 . TRP A 0 379 . -54.660  -3.736  30.682  1.00 66.08 379 A 1 
ATOM 2934 C CZ3 . TRP A 0 379 . -56.118  -3.363  32.601  1.00 66.08 379 A 1 
ATOM 2935 N N   . GLY A 0 380 . -55.620  -8.651  36.094  1.00 58.81 380 A 1 
ATOM 2936 C CA  . GLY A 0 380 . -57.029  -8.840  36.419  1.00 58.81 380 A 1 
ATOM 2937 C C   . GLY A 0 380 . -57.648  -7.527  36.886  1.00 58.81 380 A 1 
ATOM 2938 O O   . GLY A 0 380 . -57.326  -7.045  37.970  1.00 58.81 380 A 1 
ATOM 2939 N N   . ALA A 0 381 . -58.576  -6.967  36.112  1.00 55.32 381 A 1 
ATOM 2940 C CA  . ALA A 0 381 . -59.382  -5.831  36.546  1.00 55.32 381 A 1 
ATOM 2941 C C   . ALA A 0 381 . -60.691  -6.336  37.176  1.00 55.32 381 A 1 
ATOM 2942 C CB  . ALA A 0 381 . -59.601  -4.874  35.369  1.00 55.32 381 A 1 
ATOM 2943 O O   . ALA A 0 381 . -61.421  -7.137  36.583  1.00 55.32 381 A 1 
ATOM 2944 N N   . GLN A 0 382 . -61.002  -5.865  38.388  1.00 53.09 382 A 1 
ATOM 2945 C CA  . GLN A 0 382 . -62.247  -6.185  39.089  1.00 53.09 382 A 1 
ATOM 2946 C C   . GLN A 0 382 . -63.059  -4.905  39.305  1.00 53.09 382 A 1 
ATOM 2947 C CB  . GLN A 0 382 . -61.933  -6.947  40.391  1.00 53.09 382 A 1 
ATOM 2948 O O   . GLN A 0 382 . -62.619  -3.993  40.005  1.00 53.09 382 A 1 
ATOM 2949 C CG  . GLN A 0 382 . -63.173  -7.656  40.960  1.00 53.09 382 A 1 
ATOM 2950 C CD  . GLN A 0 382 . -62.830  -8.549  42.152  1.00 53.09 382 A 1 
ATOM 2951 N NE2 . GLN A 0 382 . -63.383  -8.299  43.319  1.00 53.09 382 A 1 
ATOM 2952 O OE1 . GLN A 0 382 . -62.082  -9.508  42.057  1.00 53.09 382 A 1 
ATOM 2953 N N   . ALA A 0 383 . -64.253  -4.844  38.713  1.00 45.93 383 A 1 
ATOM 2954 C CA  . ALA A 0 383 . -65.177  -3.723  38.864  1.00 45.93 383 A 1 
ATOM 2955 C C   . ALA A 0 383 . -66.507  -4.163  39.494  1.00 45.93 383 A 1 
ATOM 2956 C CB  . ALA A 0 383 . -65.359  -3.023  37.513  1.00 45.93 383 A 1 
ATOM 2957 O O   . ALA A 0 383 . -66.960  -5.299  39.332  1.00 45.93 383 A 1 
ATOM 2958 N N   . TRP A 0 384 . -67.118  -3.234  40.230  1.00 45.58 384 A 1 
ATOM 2959 C CA  . TRP A 0 384 . -68.359  -3.423  40.979  1.00 45.58 384 A 1 
ATOM 2960 C C   . TRP A 0 384 . -69.569  -3.102  40.095  1.00 45.58 384 A 1 
ATOM 2961 C CB  . TRP A 0 384 . -68.336  -2.521  42.226  1.00 45.58 384 A 1 
ATOM 2962 O O   . TRP A 0 384 . -69.685  -1.978  39.605  1.00 45.58 384 A 1 
ATOM 2963 C CG  . TRP A 0 384 . -67.158  -2.701  43.140  1.00 45.58 384 A 1 
ATOM 2964 C CD1 . TRP A 0 384 . -65.943  -2.120  42.992  1.00 45.58 384 A 1 
ATOM 2965 C CD2 . TRP A 0 384 . -67.054  -3.538  44.333  1.00 45.58 384 A 1 
ATOM 2966 C CE2 . TRP A 0 384 . -65.724  -3.432  44.841  1.00 45.58 384 A 1 
ATOM 2967 C CE3 . TRP A 0 384 . -67.943  -4.390  45.024  1.00 45.58 384 A 1 
ATOM 2968 N NE1 . TRP A 0 384 . -65.094  -2.552  43.990  1.00 45.58 384 A 1 
ATOM 2969 C CH2 . TRP A 0 384 . -66.190  -5.009  46.607  1.00 45.58 384 A 1 
ATOM 2970 C CZ2 . TRP A 0 384 . -65.289  -4.149  45.962  1.00 45.58 384 A 1 
ATOM 2971 C CZ3 . TRP A 0 384 . -67.516  -5.118  46.151  1.00 45.58 384 A 1 
ATOM 2972 N N   . GLY A 0 385 . -70.476  -4.064  39.919  1.00 49.36 385 A 1 
ATOM 2973 C CA  . GLY A 0 385 . -71.825  -3.823  39.406  1.00 49.36 385 A 1 
ATOM 2974 C C   . GLY A 0 385 . -72.817  -3.610  40.552  1.00 49.36 385 A 1 
ATOM 2975 O O   . GLY A 0 385 . -72.597  -4.091  41.663  1.00 49.36 385 A 1 
ATOM 2976 N N   . LYS A 0 386 . -73.894  -2.869  40.286  1.00 45.17 386 A 1 
ATOM 2977 C CA  . LYS A 0 386 . -75.122  -2.893  41.087  1.00 45.17 386 A 1 
ATOM 2978 C C   . LYS A 0 386 . -76.252  -3.217  40.125  1.00 45.17 386 A 1 
ATOM 2979 C CB  . LYS A 0 386 . -75.398  -1.540  41.766  1.00 45.17 386 A 1 
ATOM 2980 O O   . LYS A 0 386 . -76.669  -2.327  39.386  1.00 45.17 386 A 1 
ATOM 2981 C CG  . LYS A 0 386 . -74.402  -1.180  42.869  1.00 45.17 386 A 1 
ATOM 2982 C CD  . LYS A 0 386 . -74.779  0.183   43.458  1.00 45.17 386 A 1 
ATOM 2983 C CE  . LYS A 0 386 . -73.707  0.606   44.460  1.00 45.17 386 A 1 
ATOM 2984 N NZ  . LYS A 0 386 . -73.972  1.968   44.975  1.00 45.17 386 A 1 
ATOM 2985 N N   . ASP A 0 387 . -76.720  -4.451  40.105  1.00 43.12 387 A 1 
ATOM 2986 C CA  . ASP A 0 387 . -78.067  -4.715  39.629  1.00 43.12 387 A 1 
ATOM 2987 C C   . ASP A 0 387 . -79.067  -4.234  40.689  1.00 43.12 387 A 1 
ATOM 2988 C CB  . ASP A 0 387 . -78.275  -6.160  39.131  1.00 43.12 387 A 1 
ATOM 2989 O O   . ASP A 0 387 . -78.774  -4.136  41.882  1.00 43.12 387 A 1 
ATOM 2990 C CG  . ASP A 0 387 . -77.605  -7.315  39.892  1.00 43.12 387 A 1 
ATOM 2991 O OD1 . ASP A 0 387 . -76.768  -7.056  40.783  1.00 43.12 387 A 1 
ATOM 2992 O OD2 . ASP A 0 387 . -77.737  -8.453  39.392  1.00 43.12 387 A 1 
ATOM 2993 N N   . ARG A 0 388 . -80.213  -3.744  40.217  1.00 35.61 388 A 1 
ATOM 2994 C CA  . ARG A 0 388 . -81.325  -3.310  41.066  1.00 35.61 388 A 1 
ATOM 2995 C C   . ARG A 0 388 . -82.510  -4.197  40.751  1.00 35.61 388 A 1 
ATOM 2996 C CB  . ARG A 0 388 . -81.703  -1.852  40.835  1.00 35.61 388 A 1 
ATOM 2997 O O   . ARG A 0 388 . -83.518  -3.728  40.213  1.00 35.61 388 A 1 
ATOM 2998 C CG  . ARG A 0 388 . -80.658  -0.776  41.136  1.00 35.61 388 A 1 
ATOM 2999 C CD  . ARG A 0 388 . -81.324  0.616   41.070  1.00 35.61 388 A 1 
ATOM 3000 N NE  . ARG A 0 388 . -82.339  0.682   39.994  1.00 35.61 388 A 1 
ATOM 3001 N NH1 . ARG A 0 388 . -83.279  2.714   40.423  1.00 35.61 388 A 1 
ATOM 3002 N NH2 . ARG A 0 388 . -84.282  1.291   39.002  1.00 35.61 388 A 1 
ATOM 3003 C CZ  . ARG A 0 388 . -83.296  1.562   39.812  1.00 35.61 388 A 1 
ATOM 3004 N N   . ASP A 0 389 . -82.365  -5.468  41.037  1.00 45.55 389 A 1 
ATOM 3005 C CA  . ASP A 0 389 . -83.479  -6.380  41.040  1.00 45.55 389 A 1 
ATOM 3006 C C   . ASP A 0 389 . -84.425  -6.074  42.213  1.00 45.55 389 A 1 
ATOM 3007 C CB  . ASP A 0 389 . -83.021  -7.843  40.895  1.00 45.55 389 A 1 
ATOM 3008 O O   . ASP A 0 389 . -84.118  -5.384  43.190  1.00 45.55 389 A 1 
ATOM 3009 C CG  . ASP A 0 389 . -81.751  -8.299  41.636  1.00 45.55 389 A 1 
ATOM 3010 O OD1 . ASP A 0 389 . -80.971  -7.443  42.121  1.00 45.55 389 A 1 
ATOM 3011 O OD2 . ASP A 0 389 . -81.579  -9.536  41.633  1.00 45.55 389 A 1 
ATOM 3012 N N   . VAL A 0 390 . -85.688  -6.450  42.024  1.00 35.29 390 A 1 
ATOM 3013 C CA  . VAL A 0 390 . -86.732  -6.297  43.034  1.00 35.29 390 A 1 
ATOM 3014 C C   . VAL A 0 390 . -86.871  -7.633  43.752  1.00 35.29 390 A 1 
ATOM 3015 C CB  . VAL A 0 390 . -88.053  -5.801  42.411  1.00 35.29 390 A 1 
ATOM 3016 O O   . VAL A 0 390 . -87.551  -8.539  43.260  1.00 35.29 390 A 1 
ATOM 3017 C CG1 . VAL A 0 390 . -89.191  -5.733  43.444  1.00 35.29 390 A 1 
ATOM 3018 C CG2 . VAL A 0 390 . -87.896  -4.388  41.825  1.00 35.29 390 A 1 
ATOM 3019 N N   . LEU A 0 391 . -86.280  -7.729  44.943  1.00 36.24 391 A 1 
ATOM 3020 C CA  . LEU A 0 391 . -86.439  -8.837  45.884  1.00 36.24 391 A 1 
ATOM 3021 C C   . LEU A 0 391 . -87.912  -9.257  46.036  1.00 36.24 391 A 1 
ATOM 3022 C CB  . LEU A 0 391 . -85.823  -8.429  47.246  1.00 36.24 391 A 1 
ATOM 3023 O O   . LEU A 0 391 . -88.743  -8.550  46.615  1.00 36.24 391 A 1 
ATOM 3024 C CG  . LEU A 0 391 . -84.927  -9.509  47.888  1.00 36.24 391 A 1 
ATOM 3025 C CD1 . LEU A 0 391 . -83.901  -8.886  48.836  1.00 36.24 391 A 1 
ATOM 3026 C CD2 . LEU A 0 391 . -85.703  -10.516 48.728  1.00 36.24 391 A 1 
ATOM 3027 N N   . GLY A 0 392 . -88.237  -10.457 45.546  1.00 35.76 392 A 1 
ATOM 3028 C CA  . GLY A 0 392 . -89.444  -11.196 45.934  1.00 35.76 392 A 1 
ATOM 3029 C C   . GLY A 0 392 . -90.604  -11.265 44.933  1.00 35.76 392 A 1 
ATOM 3030 O O   . GLY A 0 392 . -91.666  -11.776 45.297  1.00 35.76 392 A 1 
ATOM 3031 N N   . ALA A 0 393 . -90.450  -10.826 43.681  1.00 32.18 393 A 1 
ATOM 3032 C CA  . ALA A 0 393 . -91.555  -10.809 42.712  1.00 32.18 393 A 1 
ATOM 3033 C C   . ALA A 0 393 . -91.721  -12.076 41.836  1.00 32.18 393 A 1 
ATOM 3034 C CB  . ALA A 0 393 . -91.516  -9.501  41.916  1.00 32.18 393 A 1 
ATOM 3035 O O   . ALA A 0 393 . -92.178  -11.975 40.708  1.00 32.18 393 A 1 
ATOM 3036 N N   . SER A 0 394 . -91.433  -13.287 42.325  1.00 33.47 394 A 1 
ATOM 3037 C CA  . SER A 0 394 . -92.112  -14.529 41.883  1.00 33.47 394 A 1 
ATOM 3038 C C   . SER A 0 394 . -91.756  -15.650 42.877  1.00 33.47 394 A 1 
ATOM 3039 C CB  . SER A 0 394 . -91.769  -14.912 40.427  1.00 33.47 394 A 1 
ATOM 3040 O O   . SER A 0 394 . -90.623  -15.751 43.314  1.00 33.47 394 A 1 
ATOM 3041 O OG  . SER A 0 394 . -90.450  -15.376 40.273  1.00 33.47 394 A 1 
ATOM 3042 N N   . SER A 0 395 . -92.632  -16.527 43.368  1.00 33.44 395 A 1 
ATOM 3043 C CA  . SER A 0 395 . -93.674  -17.254 42.650  1.00 33.44 395 A 1 
ATOM 3044 C C   . SER A 0 395 . -94.632  -17.999 43.613  1.00 33.44 395 A 1 
ATOM 3045 C CB  . SER A 0 395 . -92.977  -18.262 41.712  1.00 33.44 395 A 1 
ATOM 3046 O O   . SER A 0 395 . -94.948  -19.166 43.399  1.00 33.44 395 A 1 
ATOM 3047 O OG  . SER A 0 395 . -92.044  -19.056 42.421  1.00 33.44 395 A 1 
ATOM 3048 N N   . TYR A 0 396 . -95.173  -17.366 44.663  1.00 31.36 396 A 1 
ATOM 3049 C CA  . TYR A 0 396 . -96.293  -17.974 45.413  1.00 31.36 396 A 1 
ATOM 3050 C C   . TYR A 0 396 . -97.605  -17.814 44.635  1.00 31.36 396 A 1 
ATOM 3051 C CB  . TYR A 0 396 . -96.395  -17.452 46.850  1.00 31.36 396 A 1 
ATOM 3052 O O   . TYR A 0 396 . -98.417  -16.934 44.899  1.00 31.36 396 A 1 
ATOM 3053 C CG  . TYR A 0 396 . -95.329  -18.007 47.770  1.00 31.36 396 A 1 
ATOM 3054 C CD1 . TYR A 0 396 . -95.464  -19.300 48.319  1.00 31.36 396 A 1 
ATOM 3055 C CD2 . TYR A 0 396 . -94.197  -17.229 48.071  1.00 31.36 396 A 1 
ATOM 3056 C CE1 . TYR A 0 396 . -94.468  -19.806 49.177  1.00 31.36 396 A 1 
ATOM 3057 C CE2 . TYR A 0 396 . -93.199  -17.734 48.924  1.00 31.36 396 A 1 
ATOM 3058 O OH  . TYR A 0 396 . -92.379  -19.514 50.311  1.00 31.36 396 A 1 
ATOM 3059 C CZ  . TYR A 0 396 . -93.335  -19.023 49.481  1.00 31.36 396 A 1 
ATOM 3060 N N   . GLY A 0 397 . -97.802  -18.660 43.629  1.00 33.34 397 A 1 
ATOM 3061 C CA  . GLY A 0 397 . -99.057  -18.700 42.875  1.00 33.34 397 A 1 
ATOM 3062 C C   . GLY A 0 397 . -99.120  -19.739 41.761  1.00 33.34 397 A 1 
ATOM 3063 O O   . GLY A 0 397 . -100.198 -19.976 41.216  1.00 33.34 397 A 1 
ATOM 3064 N N   . LYS A 0 398 . -98.007  -20.400 41.416  1.00 28.35 398 A 1 
ATOM 3065 C CA  . LYS A 0 398 . -98.001  -21.383 40.330  1.00 28.35 398 A 1 
ATOM 3066 C C   . LYS A 0 398 . -98.225  -22.808 40.848  1.00 28.35 398 A 1 
ATOM 3067 C CB  . LYS A 0 398 . -96.777  -21.198 39.412  1.00 28.35 398 A 1 
ATOM 3068 O O   . LYS A 0 398 . -97.299  -23.507 41.230  1.00 28.35 398 A 1 
ATOM 3069 C CG  . LYS A 0 398 . -97.230  -20.953 37.960  1.00 28.35 398 A 1 
ATOM 3070 C CD  . LYS A 0 398 . -96.031  -20.787 37.017  1.00 28.35 398 A 1 
ATOM 3071 C CE  . LYS A 0 398 . -96.493  -20.445 35.594  1.00 28.35 398 A 1 
ATOM 3072 N NZ  . LYS A 0 398 . -95.339  -20.278 34.672  1.00 28.35 398 A 1 
ATOM 3073 N N   . ALA A 0 399 . -99.491  -23.199 40.716  1.00 27.94 399 A 1 
ATOM 3074 C CA  . ALA A 0 399 . -100.009 -24.544 40.474  1.00 27.94 399 A 1 
ATOM 3075 C C   . ALA A 0 399 . -100.516 -25.389 41.664  1.00 27.94 399 A 1 
ATOM 3076 C CB  . ALA A 0 399 . -99.106  -25.326 39.508  1.00 27.94 399 A 1 
ATOM 3077 O O   . ALA A 0 399 . -99.780  -25.874 42.512  1.00 27.94 399 A 1 
ATOM 3078 N N   . ALA A 0 400 . -101.813 -25.693 41.535  1.00 25.51 400 A 1 
ATOM 3079 C CA  . ALA A 0 400 . -102.393 -27.025 41.699  1.00 25.51 400 A 1 
ATOM 3080 C C   . ALA A 0 400 . -102.724 -27.514 43.119  1.00 25.51 400 A 1 
ATOM 3081 C CB  . ALA A 0 400 . -101.618 -28.036 40.841  1.00 25.51 400 A 1 
ATOM 3082 O O   . ALA A 0 400 . -102.212 -28.517 43.598  1.00 25.51 400 A 1 
ATOM 3083 N N   . SER A 0 401 . -103.766 -26.921 43.700  1.00 31.74 401 A 1 
ATOM 3084 C CA  . SER A 0 401 . -104.758 -27.701 44.444  1.00 31.74 401 A 1 
ATOM 3085 C C   . SER A 0 401 . -106.138 -27.413 43.856  1.00 31.74 401 A 1 
ATOM 3086 C CB  . SER A 0 401 . -104.647 -27.450 45.948  1.00 31.74 401 A 1 
ATOM 3087 O O   . SER A 0 401 . -106.939 -26.656 44.396  1.00 31.74 401 A 1 
ATOM 3088 O OG  . SER A 0 401 . -105.775 -27.959 46.628  1.00 31.74 401 A 1 
ATOM 3089 N N   . SER A 0 402 . -106.418 -28.052 42.721  1.00 28.39 402 A 1 
ATOM 3090 C CA  . SER A 0 402 . -107.753 -28.296 42.161  1.00 28.39 402 A 1 
ATOM 3091 C C   . SER A 0 402 . -108.558 -29.298 43.017  1.00 28.39 402 A 1 
ATOM 3092 C CB  . SER A 0 402 . -107.591 -28.778 40.712  1.00 28.39 402 A 1 
ATOM 3093 O O   . SER A 0 402 . -109.314 -30.124 42.506  1.00 28.39 402 A 1 
ATOM 3094 O OG  . SER A 0 402 . -106.618 -29.808 40.656  1.00 28.39 402 A 1 
ATOM 3095 N N   . GLY A 0 403 . -108.406 -29.230 44.341  1.00 31.33 403 A 1 
ATOM 3096 C CA  . GLY A 0 403 . -109.183 -29.977 45.317  1.00 31.33 403 A 1 
ATOM 3097 C C   . GLY A 0 403 . -110.464 -29.223 45.648  1.00 31.33 403 A 1 
ATOM 3098 O O   . GLY A 0 403 . -110.473 -28.361 46.521  1.00 31.33 403 A 1 
ATOM 3099 N N   . LYS A 0 404 . -111.541 -29.560 44.931  1.00 27.58 404 A 1 
ATOM 3100 C CA  . LYS A 0 404 . -112.940 -29.414 45.370  1.00 27.58 404 A 1 
ATOM 3101 C C   . LYS A 0 404 . -113.064 -29.482 46.897  1.00 27.58 404 A 1 
ATOM 3102 C CB  . LYS A 0 404 . -113.721 -30.654 44.887  1.00 27.58 404 A 1 
ATOM 3103 O O   . LYS A 0 404 . -112.622 -30.477 47.447  1.00 27.58 404 A 1 
ATOM 3104 C CG  . LYS A 0 404 . -114.192 -30.695 43.434  1.00 27.58 404 A 1 
ATOM 3105 C CD  . LYS A 0 404 . -114.933 -32.029 43.235  1.00 27.58 404 A 1 
ATOM 3106 C CE  . LYS A 0 404 . -115.721 -32.053 41.925  1.00 27.58 404 A 1 
ATOM 3107 N NZ  . LYS A 0 404 . -116.632 -33.225 41.868  1.00 27.58 404 A 1 
ATOM 3108 N N   . TYR A 0 405 . -113.804 -28.571 47.526  1.00 29.93 405 A 1 
ATOM 3109 C CA  . TYR A 0 405 . -114.806 -28.908 48.550  1.00 29.93 405 A 1 
ATOM 3110 C C   . TYR A 0 405 . -115.705 -27.692 48.808  1.00 29.93 405 A 1 
ATOM 3111 C CB  . TYR A 0 405 . -114.192 -29.426 49.874  1.00 29.93 405 A 1 
ATOM 3112 O O   . TYR A 0 405 . -115.218 -26.590 49.032  1.00 29.93 405 A 1 
ATOM 3113 C CG  . TYR A 0 405 . -114.302 -30.939 50.043  1.00 29.93 405 A 1 
ATOM 3114 C CD1 . TYR A 0 405 . -115.538 -31.530 50.375  1.00 29.93 405 A 1 
ATOM 3115 C CD2 . TYR A 0 405 . -113.178 -31.765 49.847  1.00 29.93 405 A 1 
ATOM 3116 C CE1 . TYR A 0 405 . -115.657 -32.933 50.444  1.00 29.93 405 A 1 
ATOM 3117 C CE2 . TYR A 0 405 . -113.297 -33.166 49.874  1.00 29.93 405 A 1 
ATOM 3118 O OH  . TYR A 0 405 . -114.665 -35.105 50.202  1.00 29.93 405 A 1 
ATOM 3119 C CZ  . TYR A 0 405 . -114.542 -33.753 50.170  1.00 29.93 405 A 1 
ATOM 3120 N N   . GLY A 0 406 . -117.023 -27.912 48.789  1.00 31.34 406 A 1 
ATOM 3121 C CA  . GLY A 0 406 . -117.998 -26.980 49.362  1.00 31.34 406 A 1 
ATOM 3122 C C   . GLY A 0 406 . -118.900 -26.226 48.385  1.00 31.34 406 A 1 
ATOM 3123 O O   . GLY A 0 406 . -119.276 -25.094 48.669  1.00 31.34 406 A 1 
ATOM 3124 N N   . GLN A 0 407 . -119.272 -26.822 47.249  1.00 31.01 407 A 1 
ATOM 3125 C CA  . GLN A 0 407 . -120.406 -26.329 46.467  1.00 31.01 407 A 1 
ATOM 3126 C C   . GLN A 0 407 . -121.717 -26.700 47.178  1.00 31.01 407 A 1 
ATOM 3127 C CB  . GLN A 0 407 . -120.324 -26.831 45.019  1.00 31.01 407 A 1 
ATOM 3128 O O   . GLN A 0 407 . -122.022 -27.867 47.402  1.00 31.01 407 A 1 
ATOM 3129 C CG  . GLN A 0 407 . -121.264 -26.062 44.073  1.00 31.01 407 A 1 
ATOM 3130 C CD  . GLN A 0 407 . -120.950 -26.324 42.600  1.00 31.01 407 A 1 
ATOM 3131 N NE2 . GLN A 0 407 . -121.344 -25.442 41.707  1.00 31.01 407 A 1 
ATOM 3132 O OE1 . GLN A 0 407 . -120.325 -27.302 42.218  1.00 31.01 407 A 1 
ATOM 3133 N N   . TYR A 0 408 . -122.426 -25.644 47.555  1.00 29.91 408 A 1 
ATOM 3134 C CA  . TYR A 0 408 . -123.822 -25.529 47.972  1.00 29.91 408 A 1 
ATOM 3135 C C   . TYR A 0 408 . -124.823 -26.417 47.197  1.00 29.91 408 A 1 
ATOM 3136 C CB  . TYR A 0 408 . -124.191 -24.054 47.685  1.00 29.91 408 A 1 
ATOM 3137 O O   . TYR A 0 408 . -124.695 -26.564 45.984  1.00 29.91 408 A 1 
ATOM 3138 C CG  . TYR A 0 408 . -124.490 -23.184 48.881  1.00 29.91 408 A 1 
ATOM 3139 C CD1 . TYR A 0 408 . -125.806 -22.726 49.071  1.00 29.91 408 A 1 
ATOM 3140 C CD2 . TYR A 0 408 . -123.461 -22.765 49.748  1.00 29.91 408 A 1 
ATOM 3141 C CE1 . TYR A 0 408 . -126.100 -21.845 50.125  1.00 29.91 408 A 1 
ATOM 3142 C CE2 . TYR A 0 408 . -123.753 -21.882 50.808  1.00 29.91 408 A 1 
ATOM 3143 O OH  . TYR A 0 408 . -125.373 -20.558 51.999  1.00 29.91 408 A 1 
ATOM 3144 C CZ  . TYR A 0 408 . -125.076 -21.419 50.993  1.00 29.91 408 A 1 
ATOM 3145 N N   . GLY A 0 409 . -125.907 -26.827 47.872  1.00 33.87 409 A 1 
ATOM 3146 C CA  . GLY A 0 409 . -127.202 -27.186 47.259  1.00 33.87 409 A 1 
ATOM 3147 C C   . GLY A 0 409 . -127.507 -28.689 47.271  1.00 33.87 409 A 1 
ATOM 3148 O O   . GLY A 0 409 . -126.844 -29.458 46.594  1.00 33.87 409 A 1 
ATOM 3149 N N   . ALA A 0 410 . -128.387 -29.161 48.154  1.00 32.25 410 A 1 
ATOM 3150 C CA  . ALA A 0 410 . -129.851 -29.162 48.015  1.00 32.25 410 A 1 
ATOM 3151 C C   . ALA A 0 410 . -130.364 -30.393 47.246  1.00 32.25 410 A 1 
ATOM 3152 C CB  . ALA A 0 410 . -130.435 -27.837 47.505  1.00 32.25 410 A 1 
ATOM 3153 O O   . ALA A 0 410 . -130.106 -30.584 46.061  1.00 32.25 410 A 1 
ATOM 3154 N N   . ASP A 0 411 . -131.100 -31.212 47.991  1.00 31.83 411 A 1 
ATOM 3155 C CA  . ASP A 0 411 . -131.728 -32.468 47.615  1.00 31.83 411 A 1 
ATOM 3156 C C   . ASP A 0 411 . -132.604 -32.361 46.357  1.00 31.83 411 A 1 
ATOM 3157 C CB  . ASP A 0 411 . -132.602 -32.903 48.805  1.00 31.83 411 A 1 
ATOM 3158 O O   . ASP A 0 411 . -133.576 -31.609 46.326  1.00 31.83 411 A 1 
ATOM 3159 C CG  . ASP A 0 411 . -131.803 -33.003 50.104  1.00 31.83 411 A 1 
ATOM 3160 O OD1 . ASP A 0 411 . -130.877 -33.840 50.134  1.00 31.83 411 A 1 
ATOM 3161 O OD2 . ASP A 0 411 . -132.087 -32.204 51.024  1.00 31.83 411 A 1 
ATOM 3162 N N   . TYR A 0 412 . -132.319 -33.189 45.351  1.00 36.32 412 A 1 
ATOM 3163 C CA  . TYR A 0 412 . -133.287 -33.591 44.330  1.00 36.32 412 A 1 
ATOM 3164 C C   . TYR A 0 412 . -133.095 -35.075 44.022  1.00 36.32 412 A 1 
ATOM 3165 C CB  . TYR A 0 412 . -133.207 -32.711 43.069  1.00 36.32 412 A 1 
ATOM 3166 O O   . TYR A 0 412 . -132.094 -35.494 43.444  1.00 36.32 412 A 1 
ATOM 3167 C CG  . TYR A 0 412 . -134.359 -31.727 42.963  1.00 36.32 412 A 1 
ATOM 3168 C CD1 . TYR A 0 412 . -135.558 -32.104 42.325  1.00 36.32 412 A 1 
ATOM 3169 C CD2 . TYR A 0 412 . -134.246 -30.449 43.542  1.00 36.32 412 A 1 
ATOM 3170 C CE1 . TYR A 0 412 . -136.638 -31.200 42.260  1.00 36.32 412 A 1 
ATOM 3171 C CE2 . TYR A 0 412 . -135.322 -29.543 43.482  1.00 36.32 412 A 1 
ATOM 3172 O OH  . TYR A 0 412 . -137.564 -29.051 42.782  1.00 36.32 412 A 1 
ATOM 3173 C CZ  . TYR A 0 412 . -136.521 -29.919 42.839  1.00 36.32 412 A 1 
ATOM 3174 N N   . GLY A 0 413 . -134.063 -35.883 44.451  1.00 30.57 413 A 1 
ATOM 3175 C CA  . GLY A 0 413 . -134.147 -37.293 44.103  1.00 30.57 413 A 1 
ATOM 3176 C C   . GLY A 0 413 . -134.641 -37.492 42.671  1.00 30.57 413 A 1 
ATOM 3177 O O   . GLY A 0 413 . -135.587 -36.836 42.236  1.00 30.57 413 A 1 
ATOM 3178 N N   . GLN A 0 414 . -134.053 -38.455 41.960  1.00 35.07 414 A 1 
ATOM 3179 C CA  . GLN A 0 414 . -134.731 -39.154 40.872  1.00 35.07 414 A 1 
ATOM 3180 C C   . GLN A 0 414 . -134.136 -40.553 40.658  1.00 35.07 414 A 1 
ATOM 3181 C CB  . GLN A 0 414 . -134.773 -38.315 39.582  1.00 35.07 414 A 1 
ATOM 3182 O O   . GLN A 0 414 . -132.961 -40.798 40.910  1.00 35.07 414 A 1 
ATOM 3183 C CG  . GLN A 0 414 . -136.170 -38.411 38.948  1.00 35.07 414 A 1 
ATOM 3184 C CD  . GLN A 0 414 . -136.324 -37.484 37.750  1.00 35.07 414 A 1 
ATOM 3185 N NE2 . GLN A 0 414 . -137.265 -36.566 37.770  1.00 35.07 414 A 1 
ATOM 3186 O OE1 . GLN A 0 414 . -135.616 -37.577 36.766  1.00 35.07 414 A 1 
ATOM 3187 N N   . ALA A 0 415 . -135.030 -41.465 40.289  1.00 30.91 415 A 1 
ATOM 3188 C CA  . ALA A 0 415 . -134.934 -42.918 40.338  1.00 30.91 415 A 1 
ATOM 3189 C C   . ALA A 0 415 . -134.197 -43.563 39.137  1.00 30.91 415 A 1 
ATOM 3190 C CB  . ALA A 0 415 . -136.397 -43.384 40.451  1.00 30.91 415 A 1 
ATOM 3191 O O   . ALA A 0 415 . -133.679 -42.859 38.280  1.00 30.91 415 A 1 
ATOM 3192 N N   . TYR A 0 416 . -134.261 -44.907 39.076  1.00 36.35 416 A 1 
ATOM 3193 C CA  . TYR A 0 416 . -133.539 -45.893 38.236  1.00 36.35 416 A 1 
ATOM 3194 C C   . TYR A 0 416 . -132.163 -46.270 38.817  1.00 36.35 416 A 1 
ATOM 3195 C CB  . TYR A 0 416 . -133.461 -45.492 36.748  1.00 36.35 416 A 1 
ATOM 3196 O O   . TYR A 0 416 . -131.349 -45.411 39.096  1.00 36.35 416 A 1 
ATOM 3197 C CG  . TYR A 0 416 . -134.797 -45.360 36.037  1.00 36.35 416 A 1 
ATOM 3198 C CD1 . TYR A 0 416 . -135.394 -46.500 35.463  1.00 36.35 416 A 1 
ATOM 3199 C CD2 . TYR A 0 416 . -135.432 -44.107 35.914  1.00 36.35 416 A 1 
ATOM 3200 C CE1 . TYR A 0 416 . -136.627 -46.391 34.793  1.00 36.35 416 A 1 
ATOM 3201 C CE2 . TYR A 0 416 . -136.671 -43.994 35.258  1.00 36.35 416 A 1 
ATOM 3202 O OH  . TYR A 0 416 . -138.462 -45.046 34.051  1.00 36.35 416 A 1 
ATOM 3203 C CZ  . TYR A 0 416 . -137.271 -45.141 34.695  1.00 36.35 416 A 1 
ATOM 3204 N N   . GLY A 0 417 . -131.786 -47.523 39.069  1.00 33.82 417 A 1 
ATOM 3205 C CA  . GLY A 0 417 . -132.330 -48.824 38.698  1.00 33.82 417 A 1 
ATOM 3206 C C   . GLY A 0 417 . -131.152 -49.756 38.364  1.00 33.82 417 A 1 
ATOM 3207 O O   . GLY A 0 417 . -130.289 -49.372 37.590  1.00 33.82 417 A 1 
ATOM 3208 N N   . ALA A 0 418 . -131.170 -50.977 38.916  1.00 36.46 418 A 1 
ATOM 3209 C CA  . ALA A 0 418 . -130.355 -52.156 38.563  1.00 36.46 418 A 1 
ATOM 3210 C C   . ALA A 0 418 . -128.887 -52.240 39.056  1.00 36.46 418 A 1 
ATOM 3211 C CB  . ALA A 0 418 . -130.470 -52.425 37.053  1.00 36.46 418 A 1 
ATOM 3212 O O   . ALA A 0 418 . -128.018 -51.512 38.597  1.00 36.46 418 A 1 
ATOM 3213 N N   . GLY A 0 419 . -128.584 -53.250 39.896  1.00 34.95 419 A 1 
ATOM 3214 C CA  . GLY A 0 419 . -127.195 -53.726 40.056  1.00 34.95 419 A 1 
ATOM 3215 C C   . GLY A 0 419 . -126.780 -54.446 41.349  1.00 34.95 419 A 1 
ATOM 3216 O O   . GLY A 0 419 . -125.838 -54.020 41.992  1.00 34.95 419 A 1 
ATOM 3217 N N   . LYS A 0 420 . -127.480 -55.525 41.723  1.00 34.84 420 A 1 
ATOM 3218 C CA  . LYS A 0 420 . -127.089 -56.662 42.602  1.00 34.84 420 A 1 
ATOM 3219 C C   . LYS A 0 420 . -125.705 -56.681 43.312  1.00 34.84 420 A 1 
ATOM 3220 C CB  . LYS A 0 420 . -127.108 -57.914 41.707  1.00 34.84 420 A 1 
ATOM 3221 O O   . LYS A 0 420 . -124.677 -56.762 42.654  1.00 34.84 420 A 1 
ATOM 3222 C CG  . LYS A 0 420 . -128.506 -58.357 41.264  1.00 34.84 420 A 1 
ATOM 3223 C CD  . LYS A 0 420 . -128.374 -59.572 40.338  1.00 34.84 420 A 1 
ATOM 3224 C CE  . LYS A 0 420 . -129.756 -60.131 39.991  1.00 34.84 420 A 1 
ATOM 3225 N NZ  . LYS A 0 420 . -129.652 -61.230 38.998  1.00 34.84 420 A 1 
ATOM 3226 N N   . GLY A 0 421 . -125.731 -56.943 44.630  1.00 37.10 421 A 1 
ATOM 3227 C CA  . GLY A 0 421 . -124.659 -57.648 45.371  1.00 37.10 421 A 1 
ATOM 3228 C C   . GLY A 0 421 . -124.643 -57.367 46.885  1.00 37.10 421 A 1 
ATOM 3229 O O   . GLY A 0 421 . -123.889 -56.525 47.336  1.00 37.10 421 A 1 
ATOM 3230 N N   . LYS A 0 422 . -125.623 -57.850 47.666  1.00 32.50 422 A 1 
ATOM 3231 C CA  . LYS A 0 422 . -125.513 -58.984 48.625  1.00 32.50 422 A 1 
ATOM 3232 C C   . LYS A 0 422 . -124.332 -58.931 49.622  1.00 32.50 422 A 1 
ATOM 3233 C CB  . LYS A 0 422 . -125.543 -60.359 47.927  1.00 32.50 422 A 1 
ATOM 3234 O O   . LYS A 0 422 . -123.207 -59.234 49.252  1.00 32.50 422 A 1 
ATOM 3235 C CG  . LYS A 0 422 . -126.947 -60.805 47.487  1.00 32.50 422 A 1 
ATOM 3236 C CD  . LYS A 0 422 . -127.004 -62.336 47.341  1.00 32.50 422 A 1 
ATOM 3237 C CE  . LYS A 0 422 . -128.410 -62.811 46.955  1.00 32.50 422 A 1 
ATOM 3238 N NZ  . LYS A 0 422 . -128.524 -64.292 47.024  1.00 32.50 422 A 1 
ATOM 3239 N N   . GLY A 0 423 . -124.656 -58.726 50.905  1.00 36.37 423 A 1 
ATOM 3240 C CA  . GLY A 0 423 . -123.768 -58.942 52.060  1.00 36.37 423 A 1 
ATOM 3241 C C   . GLY A 0 423 . -124.234 -58.137 53.288  1.00 36.37 423 A 1 
ATOM 3242 O O   . GLY A 0 423 . -123.822 -57.000 53.424  1.00 36.37 423 A 1 
ATOM 3243 N N   . LEU A 0 424 . -125.301 -58.503 54.009  1.00 28.56 424 A 1 
ATOM 3244 C CA  . LEU A 0 424 . -125.411 -59.547 55.049  1.00 28.56 424 A 1 
ATOM 3245 C C   . LEU A 0 424 . -125.167 -58.990 56.474  1.00 28.56 424 A 1 
ATOM 3246 C CB  . LEU A 0 424 . -124.540 -60.792 54.759  1.00 28.56 424 A 1 
ATOM 3247 O O   . LEU A 0 424 . -124.027 -58.793 56.864  1.00 28.56 424 A 1 
ATOM 3248 C CG  . LEU A 0 424 . -124.919 -62.025 55.604  1.00 28.56 424 A 1 
ATOM 3249 C CD1 . LEU A 0 424 . -126.060 -62.789 54.924  1.00 28.56 424 A 1 
ATOM 3250 C CD2 . LEU A 0 424 . -123.736 -62.980 55.753  1.00 28.56 424 A 1 
ATOM 3251 N N   . GLY A 0 425 . -126.258 -58.849 57.245  1.00 34.40 425 A 1 
ATOM 3252 C CA  . GLY A 0 425 . -126.285 -58.787 58.720  1.00 34.40 425 A 1 
ATOM 3253 C C   . GLY A 0 425 . -125.848 -57.450 59.334  1.00 34.40 425 A 1 
ATOM 3254 O O   . GLY A 0 425 . -124.843 -56.884 58.952  1.00 34.40 425 A 1 
ATOM 3255 N N   . GLY A 0 426 . -126.525 -56.856 60.307  1.00 31.07 426 A 1 
ATOM 3256 C CA  . GLY A 0 426 . -127.654 -57.258 61.131  1.00 31.07 426 A 1 
ATOM 3257 C C   . GLY A 0 426 . -127.784 -56.244 62.280  1.00 31.07 426 A 1 
ATOM 3258 O O   . GLY A 0 426 . -126.902 -55.408 62.451  1.00 31.07 426 A 1 
ATOM 3259 N N   . TRP A 0 427 . -128.849 -56.392 63.075  1.00 30.46 427 A 1 
ATOM 3260 C CA  . TRP A 0 427 . -129.085 -55.738 64.376  1.00 30.46 427 A 1 
ATOM 3261 C C   . TRP A 0 427 . -129.413 -54.232 64.281  1.00 30.46 427 A 1 
ATOM 3262 C CB  . TRP A 0 427 . -127.917 -56.074 65.322  1.00 30.46 427 A 1 
ATOM 3263 O O   . TRP A 0 427 . -128.547 -53.400 64.079  1.00 30.46 427 A 1 
ATOM 3264 C CG  . TRP A 0 427 . -127.677 -57.547 65.512  1.00 30.46 427 A 1 
ATOM 3265 C CD1 . TRP A 0 427 . -127.036 -58.385 64.661  1.00 30.46 427 A 1 
ATOM 3266 C CD2 . TRP A 0 427 . -128.028 -58.360 66.667  1.00 30.46 427 A 1 
ATOM 3267 C CE2 . TRP A 0 427 . -127.628 -59.707 66.417  1.00 30.46 427 A 1 
ATOM 3268 C CE3 . TRP A 0 427 . -128.612 -58.079 67.919  1.00 30.46 427 A 1 
ATOM 3269 N NE1 . TRP A 0 427 . -127.047 -59.669 65.169  1.00 30.46 427 A 1 
ATOM 3270 C CH2 . TRP A 0 427 . -128.397 -60.418 68.595  1.00 30.46 427 A 1 
ATOM 3271 C CZ2 . TRP A 0 427 . -127.814 -60.731 67.355  1.00 30.46 427 A 1 
ATOM 3272 C CZ3 . TRP A 0 427 . -128.788 -59.096 68.876  1.00 30.46 427 A 1 
ATOM 3273 N N   . GLY A 0 428 . -130.667 -53.775 64.346  1.00 30.74 428 A 1 
ATOM 3274 C CA  . GLY A 0 428 . -131.750 -54.211 65.227  1.00 30.74 428 A 1 
ATOM 3275 C C   . GLY A 0 428 . -131.614 -53.505 66.578  1.00 30.74 428 A 1 
ATOM 3276 O O   . GLY A 0 428 . -130.734 -53.857 67.351  1.00 30.74 428 A 1 
ATOM 3277 N N   . GLY A 0 429 . -132.472 -52.520 66.867  1.00 33.34 429 A 1 
ATOM 3278 C CA  . GLY A 0 429 . -132.508 -51.902 68.197  1.00 33.34 429 A 1 
ATOM 3279 C C   . GLY A 0 429 . -133.186 -50.538 68.259  1.00 33.34 429 A 1 
ATOM 3280 O O   . GLY A 0 429 . -132.527 -49.507 68.244  1.00 33.34 429 A 1 
ATOM 3281 N N   . TYR A 0 430 . -134.513 -50.547 68.362  1.00 28.61 430 A 1 
ATOM 3282 C CA  . TYR A 0 430 . -135.334 -49.407 68.766  1.00 28.61 430 A 1 
ATOM 3283 C C   . TYR A 0 430 . -134.990 -48.973 70.202  1.00 28.61 430 A 1 
ATOM 3284 C CB  . TYR A 0 430 . -136.809 -49.845 68.720  1.00 28.61 430 A 1 
ATOM 3285 O O   . TYR A 0 430 . -134.992 -49.801 71.108  1.00 28.61 430 A 1 
ATOM 3286 C CG  . TYR A 0 430 . -137.480 -49.792 67.360  1.00 28.61 430 A 1 
ATOM 3287 C CD1 . TYR A 0 430 . -138.458 -48.806 67.122  1.00 28.61 430 A 1 
ATOM 3288 C CD2 . TYR A 0 430 . -137.169 -50.727 66.352  1.00 28.61 430 A 1 
ATOM 3289 C CE1 . TYR A 0 430 . -139.122 -48.746 65.883  1.00 28.61 430 A 1 
ATOM 3290 C CE2 . TYR A 0 430 . -137.828 -50.666 65.108  1.00 28.61 430 A 1 
ATOM 3291 O OH  . TYR A 0 430 . -139.440 -49.626 63.673  1.00 28.61 430 A 1 
ATOM 3292 C CZ  . TYR A 0 430 . -138.805 -49.677 64.872  1.00 28.61 430 A 1 
ATOM 3293 N N   . GLY A 0 431 . -134.788 -47.673 70.432  1.00 38.25 431 A 1 
ATOM 3294 C CA  . GLY A 0 431 . -134.589 -47.102 71.767  1.00 38.25 431 A 1 
ATOM 3295 C C   . GLY A 0 431 . -135.153 -45.688 71.854  1.00 38.25 431 A 1 
ATOM 3296 O O   . GLY A 0 431 . -134.459 -44.709 71.614  1.00 38.25 431 A 1 
ATOM 3297 N N   . LYS A 0 432 . -136.449 -45.596 72.153  1.00 31.67 432 A 1 
ATOM 3298 C CA  . LYS A 0 432 . -137.226 -44.366 72.343  1.00 31.67 432 A 1 
ATOM 3299 C C   . LYS A 0 432 . -137.082 -43.937 73.813  1.00 31.67 432 A 1 
ATOM 3300 C CB  . LYS A 0 432 . -138.678 -44.721 71.945  1.00 31.67 432 A 1 
ATOM 3301 O O   . LYS A 0 432 . -137.548 -44.661 74.685  1.00 31.67 432 A 1 
ATOM 3302 C CG  . LYS A 0 432 . -139.604 -43.551 71.586  1.00 31.67 432 A 1 
ATOM 3303 C CD  . LYS A 0 432 . -141.035 -44.085 71.381  1.00 31.67 432 A 1 
ATOM 3304 C CE  . LYS A 0 432 . -141.973 -43.023 70.795  1.00 31.67 432 A 1 
ATOM 3305 N NZ  . LYS A 0 432 . -143.375 -43.512 70.719  1.00 31.67 432 A 1 
ATOM 3306 N N   . GLY A 0 433 . -136.472 -42.784 74.095  1.00 33.34 433 A 1 
ATOM 3307 C CA  . GLY A 0 433 . -136.323 -42.242 75.456  1.00 33.34 433 A 1 
ATOM 3308 C C   . GLY A 0 433 . -136.306 -40.703 75.463  1.00 33.34 433 A 1 
ATOM 3309 O O   . GLY A 0 433 . -135.459 -40.133 74.779  1.00 33.34 433 A 1 
ATOM 3310 N N   . PRO A 0 434 . -137.240 -40.014 76.154  1.00 36.05 434 A 1 
ATOM 3311 C CA  . PRO A 0 434 . -137.421 -38.563 76.063  1.00 36.05 434 A 1 
ATOM 3312 C C   . PRO A 0 434 . -136.792 -37.765 77.223  1.00 36.05 434 A 1 
ATOM 3313 C CB  . PRO A 0 434 . -138.946 -38.393 76.051  1.00 36.05 434 A 1 
ATOM 3314 O O   . PRO A 0 434 . -136.759 -38.231 78.354  1.00 36.05 434 A 1 
ATOM 3315 C CG  . PRO A 0 434 . -139.419 -39.483 77.013  1.00 36.05 434 A 1 
ATOM 3316 C CD  . PRO A 0 434 . -138.386 -40.598 76.844  1.00 36.05 434 A 1 
ATOM 3317 N N   . ARG A 0 435 . -136.460 -36.499 76.915  1.00 32.14 435 A 1 
ATOM 3318 C CA  . ARG A 0 435 . -136.415 -35.304 77.790  1.00 32.14 435 A 1 
ATOM 3319 C C   . ARG A 0 435 . -135.546 -35.375 79.055  1.00 32.14 435 A 1 
ATOM 3320 C CB  . ARG A 0 435 . -137.850 -34.899 78.192  1.00 32.14 435 A 1 
ATOM 3321 O O   . ARG A 0 435 . -135.970 -35.899 80.077  1.00 32.14 435 A 1 
ATOM 3322 C CG  . ARG A 0 435 . -138.744 -34.460 77.024  1.00 32.14 435 A 1 
ATOM 3323 C CD  . ARG A 0 435 . -140.179 -34.251 77.525  1.00 32.14 435 A 1 
ATOM 3324 N NE  . ARG A 0 435 . -141.146 -34.206 76.411  1.00 32.14 435 A 1 
ATOM 3325 N NH1 . ARG A 0 435 . -143.052 -34.442 77.675  1.00 32.14 435 A 1 
ATOM 3326 N NH2 . ARG A 0 435 . -143.209 -34.342 75.452  1.00 32.14 435 A 1 
ATOM 3327 C CZ  . ARG A 0 435 . -142.459 -34.330 76.518  1.00 32.14 435 A 1 
ATOM 3328 N N   . ASN A 0 436 . -134.452 -34.612 79.055  1.00 36.35 436 A 1 
ATOM 3329 C CA  . ASN A 0 436 . -134.114 -33.821 80.235  1.00 36.35 436 A 1 
ATOM 3330 C C   . ASN A 0 436 . -133.432 -32.507 79.837  1.00 36.35 436 A 1 
ATOM 3331 C CB  . ASN A 0 436 . -133.314 -34.649 81.260  1.00 36.35 436 A 1 
ATOM 3332 O O   . ASN A 0 436 . -132.491 -32.493 79.049  1.00 36.35 436 A 1 
ATOM 3333 C CG  . ASN A 0 436 . -133.911 -34.535 82.655  1.00 36.35 436 A 1 
ATOM 3334 N ND2 . ASN A 0 436 . -133.676 -35.503 83.507  1.00 36.35 436 A 1 
ATOM 3335 O OD1 . ASN A 0 436 . -134.609 -33.592 82.990  1.00 36.35 436 A 1 
ATOM 3336 N N   . ALA A 0 437 . -133.980 -31.411 80.351  1.00 31.88 437 A 1 
ATOM 3337 C CA  . ALA A 0 437 . -133.433 -30.070 80.265  1.00 31.88 437 A 1 
ATOM 3338 C C   . ALA A 0 437 . -132.618 -29.838 81.539  1.00 31.88 437 A 1 
ATOM 3339 C CB  . ALA A 0 437 . -134.603 -29.083 80.134  1.00 31.88 437 A 1 
ATOM 3340 O O   . ALA A 0 437 . -133.165 -29.935 82.635  1.00 31.88 437 A 1 
ATOM 3341 N N   . GLY A 0 438 . -131.325 -29.550 81.406  1.00 35.24 438 A 1 
ATOM 3342 C CA  . GLY A 0 438 . -130.480 -29.248 82.555  1.00 35.24 438 A 1 
ATOM 3343 C C   . GLY A 0 438 . -129.005 -29.123 82.193  1.00 35.24 438 A 1 
ATOM 3344 O O   . GLY A 0 438 . -128.363 -30.128 81.933  1.00 35.24 438 A 1 
ATOM 3345 N N   . ALA A 0 439 . -128.529 -27.878 82.238  1.00 32.01 439 A 1 
ATOM 3346 C CA  . ALA A 0 439 . -127.194 -27.445 82.655  1.00 32.01 439 A 1 
ATOM 3347 C C   . ALA A 0 439 . -125.933 -27.880 81.865  1.00 32.01 439 A 1 
ATOM 3348 C CB  . ALA A 0 439 . -127.065 -27.715 84.160  1.00 32.01 439 A 1 
ATOM 3349 O O   . ALA A 0 439 . -125.623 -29.050 81.700  1.00 32.01 439 A 1 
ATOM 3350 N N   . GLU A 0 440 . -125.157 -26.847 81.508  1.00 30.68 440 A 1 
ATOM 3351 C CA  . GLU A 0 440 . -123.686 -26.821 81.412  1.00 30.68 440 A 1 
ATOM 3352 C C   . GLU A 0 440 . -122.997 -27.679 80.336  1.00 30.68 440 A 1 
ATOM 3353 C CB  . GLU A 0 440 . -123.066 -26.997 82.808  1.00 30.68 440 A 1 
ATOM 3354 O O   . GLU A 0 440 . -122.604 -28.821 80.539  1.00 30.68 440 A 1 
ATOM 3355 C CG  . GLU A 0 440 . -123.362 -25.771 83.689  1.00 30.68 440 A 1 
ATOM 3356 C CD  . GLU A 0 440 . -122.806 -25.891 85.114  1.00 30.68 440 A 1 
ATOM 3357 O OE1 . GLU A 0 440 . -122.596 -24.819 85.722  1.00 30.68 440 A 1 
ATOM 3358 O OE2 . GLU A 0 440 . -122.627 -27.032 85.591  1.00 30.68 440 A 1 
ATOM 3359 N N   . GLY A 0 441 . -122.718 -27.041 79.194  1.00 32.88 441 A 1 
ATOM 3360 C CA  . GLY A 0 441 . -121.803 -27.548 78.172  1.00 32.88 441 A 1 
ATOM 3361 C C   . GLY A 0 441 . -121.077 -26.403 77.474  1.00 32.88 441 A 1 
ATOM 3362 O O   . GLY A 0 441 . -121.491 -25.946 76.413  1.00 32.88 441 A 1 
ATOM 3363 N N   . ALA A 0 442 . -119.999 -25.921 78.087  1.00 31.30 442 A 1 
ATOM 3364 C CA  . ALA A 0 442 . -119.029 -25.042 77.451  1.00 31.30 442 A 1 
ATOM 3365 C C   . ALA A 0 442 . -118.218 -25.838 76.411  1.00 31.30 442 A 1 
ATOM 3366 C CB  . ALA A 0 442 . -118.133 -24.464 78.558  1.00 31.30 442 A 1 
ATOM 3367 O O   . ALA A 0 442 . -117.410 -26.677 76.795  1.00 31.30 442 A 1 
ATOM 3368 N N   . TYR A 0 443 . -118.398 -25.570 75.113  1.00 32.67 443 A 1 
ATOM 3369 C CA  . TYR A 0 443 . -117.473 -26.015 74.064  1.00 32.67 443 A 1 
ATOM 3370 C C   . TYR A 0 443 . -117.265 -24.931 72.998  1.00 32.67 443 A 1 
ATOM 3371 C CB  . TYR A 0 443 . -117.877 -27.370 73.457  1.00 32.67 443 A 1 
ATOM 3372 O O   . TYR A 0 443 . -118.155 -24.576 72.233  1.00 32.67 443 A 1 
ATOM 3373 C CG  . TYR A 0 443 . -117.240 -28.553 74.171  1.00 32.67 443 A 1 
ATOM 3374 C CD1 . TYR A 0 443 . -115.923 -28.944 73.851  1.00 32.67 443 A 1 
ATOM 3375 C CD2 . TYR A 0 443 . -117.943 -29.231 75.184  1.00 32.67 443 A 1 
ATOM 3376 C CE1 . TYR A 0 443 . -115.308 -30.002 74.551  1.00 32.67 443 A 1 
ATOM 3377 C CE2 . TYR A 0 443 . -117.332 -30.286 75.890  1.00 32.67 443 A 1 
ATOM 3378 O OH  . TYR A 0 443 . -115.413 -31.683 76.257  1.00 32.67 443 A 1 
ATOM 3379 C CZ  . TYR A 0 443 . -116.011 -30.670 75.576  1.00 32.67 443 A 1 
ATOM 3380 N N   . ALA A 0 444 . -116.042 -24.401 73.028  1.00 34.01 444 A 1 
ATOM 3381 C CA  . ALA A 0 444 . -115.204 -23.920 71.936  1.00 34.01 444 A 1 
ATOM 3382 C C   . ALA A 0 444 . -115.843 -23.728 70.543  1.00 34.01 444 A 1 
ATOM 3383 C CB  . ALA A 0 444 . -114.037 -24.917 71.860  1.00 34.01 444 A 1 
ATOM 3384 O O   . ALA A 0 444 . -115.921 -24.658 69.746  1.00 34.01 444 A 1 
ATOM 3385 N N   . ALA A 0 445 . -116.106 -22.470 70.185  1.00 35.66 445 A 1 
ATOM 3386 C CA  . ALA A 0 445 . -116.064 -22.006 68.800  1.00 35.66 445 A 1 
ATOM 3387 C C   . ALA A 0 445 . -114.783 -21.174 68.600  1.00 35.66 445 A 1 
ATOM 3388 C CB  . ALA A 0 445 . -117.366 -21.267 68.463  1.00 35.66 445 A 1 
ATOM 3389 O O   . ALA A 0 445 . -114.805 -19.946 68.599  1.00 35.66 445 A 1 
ATOM 3390 N N   . GLN A 0 446 . -113.638 -21.854 68.489  1.00 32.74 446 A 1 
ATOM 3391 C CA  . GLN A 0 446 . -112.417 -21.278 67.918  1.00 32.74 446 A 1 
ATOM 3392 C C   . GLN A 0 446 . -112.564 -21.304 66.391  1.00 32.74 446 A 1 
ATOM 3393 C CB  . GLN A 0 446 . -111.174 -22.088 68.341  1.00 32.74 446 A 1 
ATOM 3394 O O   . GLN A 0 446 . -112.140 -22.263 65.756  1.00 32.74 446 A 1 
ATOM 3395 C CG  . GLN A 0 446 . -110.686 -21.836 69.773  1.00 32.74 446 A 1 
ATOM 3396 C CD  . GLN A 0 446 . -109.435 -22.652 70.109  1.00 32.74 446 A 1 
ATOM 3397 N NE2 . GLN A 0 446 . -108.928 -22.557 71.318  1.00 32.74 446 A 1 
ATOM 3398 O OE1 . GLN A 0 446 . -108.881 -23.390 69.315  1.00 32.74 446 A 1 
ATOM 3399 N N   . ASN A 0 447 . -113.181 -20.282 65.794  1.00 34.56 447 A 1 
ATOM 3400 C CA  . ASN A 0 447 . -113.159 -20.114 64.339  1.00 34.56 447 A 1 
ATOM 3401 C C   . ASN A 0 447 . -112.287 -18.913 63.947  1.00 34.56 447 A 1 
ATOM 3402 C CB  . ASN A 0 447 . -114.581 -20.128 63.738  1.00 34.56 447 A 1 
ATOM 3403 O O   . ASN A 0 447 . -112.616 -17.759 64.199  1.00 34.56 447 A 1 
ATOM 3404 C CG  . ASN A 0 447 . -114.968 -21.478 63.136  1.00 34.56 447 A 1 
ATOM 3405 N ND2 . ASN A 0 447 . -116.238 -21.709 62.898  1.00 34.56 447 A 1 
ATOM 3406 O OD1 . ASN A 0 447 . -114.157 -22.338 62.842  1.00 34.56 447 A 1 
ATOM 3407 N N   . SER A 0 448 . -111.138 -19.277 63.368  1.00 36.07 448 A 1 
ATOM 3408 C CA  . SER A 0 448 . -110.263 -18.543 62.446  1.00 36.07 448 A 1 
ATOM 3409 C C   . SER A 0 448 . -109.862 -17.105 62.799  1.00 36.07 448 A 1 
ATOM 3410 C CB  . SER A 0 448 . -110.810 -18.648 61.018  1.00 36.07 448 A 1 
ATOM 3411 O O   . SER A 0 448 . -110.412 -16.130 62.296  1.00 36.07 448 A 1 
ATOM 3412 O OG  . SER A 0 448 . -112.031 -17.964 60.885  1.00 36.07 448 A 1 
ATOM 3413 N N   . LEU A 0 449 . -108.735 -16.983 63.504  1.00 35.04 449 A 1 
ATOM 3414 C CA  . LEU A 0 449 . -107.933 -15.760 63.650  1.00 35.04 449 A 1 
ATOM 3415 C C   . LEU A 0 449 . -107.256 -15.289 62.331  1.00 35.04 449 A 1 
ATOM 3416 C CB  . LEU A 0 449 . -106.890 -16.009 64.767  1.00 35.04 449 A 1 
ATOM 3417 O O   . LEU A 0 449 . -106.260 -14.572 62.375  1.00 35.04 449 A 1 
ATOM 3418 C CG  . LEU A 0 449 . -106.792 -14.852 65.776  1.00 35.04 449 A 1 
ATOM 3419 C CD1 . LEU A 0 449 . -107.871 -15.000 66.853  1.00 35.04 449 A 1 
ATOM 3420 C CD2 . LEU A 0 449 . -105.428 -14.850 66.466  1.00 35.04 449 A 1 
ATOM 3421 N N   . TRP A 0 450 . -107.751 -15.712 61.162  1.00 30.43 450 A 1 
ATOM 3422 C CA  . TRP A 0 450 . -107.120 -15.467 59.856  1.00 30.43 450 A 1 
ATOM 3423 C C   . TRP A 0 450 . -107.669 -14.249 59.102  1.00 30.43 450 A 1 
ATOM 3424 C CB  . TRP A 0 450 . -107.130 -16.750 59.013  1.00 30.43 450 A 1 
ATOM 3425 O O   . TRP A 0 450 . -106.993 -13.737 58.217  1.00 30.43 450 A 1 
ATOM 3426 C CG  . TRP A 0 450 . -105.845 -17.518 59.088  1.00 30.43 450 A 1 
ATOM 3427 C CD1 . TRP A 0 450 . -105.438 -18.298 60.116  1.00 30.43 450 A 1 
ATOM 3428 C CD2 . TRP A 0 450 . -104.753 -17.536 58.117  1.00 30.43 450 A 1 
ATOM 3429 C CE2 . TRP A 0 450 . -103.708 -18.362 58.628  1.00 30.43 450 A 1 
ATOM 3430 C CE3 . TRP A 0 450 . -104.536 -16.927 56.862  1.00 30.43 450 A 1 
ATOM 3431 N NE1 . TRP A 0 450 . -104.181 -18.804 59.845  1.00 30.43 450 A 1 
ATOM 3432 C CH2 . TRP A 0 450 . -102.331 -17.968 56.679  1.00 30.43 450 A 1 
ATOM 3433 C CZ2 . TRP A 0 450 . -102.512 -18.582 57.930  1.00 30.43 450 A 1 
ATOM 3434 C CZ3 . TRP A 0 450 . -103.340 -17.143 56.149  1.00 30.43 450 A 1 
ATOM 3435 N N   . GLU A 0 451 . -108.821 -13.699 59.489  1.00 37.18 451 A 1 
ATOM 3436 C CA  . GLU A 0 451 . -109.337 -12.461 58.873  1.00 37.18 451 A 1 
ATOM 3437 C C   . GLU A 0 451 . -108.817 -11.176 59.543  1.00 37.18 451 A 1 
ATOM 3438 C CB  . GLU A 0 451 . -110.868 -12.510 58.801  1.00 37.18 451 A 1 
ATOM 3439 O O   . GLU A 0 451 . -108.981 -10.081 59.009  1.00 37.18 451 A 1 
ATOM 3440 C CG  . GLU A 0 451 . -111.316 -13.459 57.676  1.00 37.18 451 A 1 
ATOM 3441 C CD  . GLU A 0 451 . -112.840 -13.541 57.528  1.00 37.18 451 A 1 
ATOM 3442 O OE1 . GLU A 0 451 . -113.287 -13.845 56.400  1.00 37.18 451 A 1 
ATOM 3443 O OE2 . GLU A 0 451 . -113.541 -13.301 58.536  1.00 37.18 451 A 1 
ATOM 3444 N N   . GLY A 0 452 . -108.136 -11.285 60.691  1.00 32.10 452 A 1 
ATOM 3445 C CA  . GLY A 0 452 . -107.615 -10.127 61.429  1.00 32.10 452 A 1 
ATOM 3446 C C   . GLY A 0 452 . -106.210 -9.664  61.027  1.00 32.10 452 A 1 
ATOM 3447 O O   . GLY A 0 452 . -105.854 -8.515  61.283  1.00 32.10 452 A 1 
ATOM 3448 N N   . ALA A 0 453 . -105.398 -10.520 60.397  1.00 29.31 453 A 1 
ATOM 3449 C CA  . ALA A 0 453 . -103.980 -10.228 60.160  1.00 29.31 453 A 1 
ATOM 3450 C C   . ALA A 0 453 . -103.721 -9.301  58.956  1.00 29.31 453 A 1 
ATOM 3451 C CB  . ALA A 0 453 . -103.223 -11.555 60.043  1.00 29.31 453 A 1 
ATOM 3452 O O   . ALA A 0 453 . -102.692 -8.629  58.910  1.00 29.31 453 A 1 
ATOM 3453 N N   . SER A 0 454 . -104.654 -9.198  58.006  1.00 37.98 454 A 1 
ATOM 3454 C CA  . SER A 0 454 . -104.452 -8.427  56.769  1.00 37.98 454 A 1 
ATOM 3455 C C   . SER A 0 454 . -104.740 -6.926  56.890  1.00 37.98 454 A 1 
ATOM 3456 C CB  . SER A 0 454 . -105.258 -9.050  55.628  1.00 37.98 454 A 1 
ATOM 3457 O O   . SER A 0 454 . -104.437 -6.182  55.962  1.00 37.98 454 A 1 
ATOM 3458 O OG  . SER A 0 454 . -106.630 -9.080  55.970  1.00 37.98 454 A 1 
ATOM 3459 N N   . LYS A 0 455 . -105.280 -6.440  58.019  1.00 37.65 455 A 1 
ATOM 3460 C CA  . LYS A 0 455 . -105.533 -4.997  58.222  1.00 37.65 455 A 1 
ATOM 3461 C C   . LYS A 0 455 . -104.486 -4.270  59.072  1.00 37.65 455 A 1 
ATOM 3462 C CB  . LYS A 0 455 . -106.968 -4.764  58.726  1.00 37.65 455 A 1 
ATOM 3463 O O   . LYS A 0 455 . -104.543 -3.048  59.156  1.00 37.65 455 A 1 
ATOM 3464 C CG  . LYS A 0 455 . -107.992 -4.954  57.596  1.00 37.65 455 A 1 
ATOM 3465 C CD  . LYS A 0 455 . -109.397 -4.535  58.045  1.00 37.65 455 A 1 
ATOM 3466 C CE  . LYS A 0 455 . -110.368 -4.652  56.866  1.00 37.65 455 A 1 
ATOM 3467 N NZ  . LYS A 0 455 . -111.761 -4.337  57.268  1.00 37.65 455 A 1 
ATOM 3468 N N   . GLY A 0 456 . -103.547 -4.984  59.699  1.00 32.16 456 A 1 
ATOM 3469 C CA  . GLY A 0 456 . -102.638 -4.394  60.693  1.00 32.16 456 A 1 
ATOM 3470 C C   . GLY A 0 456 . -101.210 -4.100  60.233  1.00 32.16 456 A 1 
ATOM 3471 O O   . GLY A 0 456 . -100.526 -3.310  60.880  1.00 32.16 456 A 1 
ATOM 3472 N N   . TYR A 0 457 . -100.735 -4.705  59.145  1.00 32.22 457 A 1 
ATOM 3473 C CA  . TYR A 0 457 . -99.333  -4.583  58.754  1.00 32.22 457 A 1 
ATOM 3474 C C   . TYR A 0 457 . -99.178  -3.561  57.638  1.00 32.22 457 A 1 
ATOM 3475 C CB  . TYR A 0 457 . -98.726  -5.961  58.481  1.00 32.22 457 A 1 
ATOM 3476 O O   . TYR A 0 457 . -99.528  -3.804  56.485  1.00 32.22 457 A 1 
ATOM 3477 C CG  . TYR A 0 457 . -98.393  -6.665  59.785  1.00 32.22 457 A 1 
ATOM 3478 C CD1 . TYR A 0 457 . -97.131  -6.466  60.380  1.00 32.22 457 A 1 
ATOM 3479 C CD2 . TYR A 0 457 . -99.363  -7.445  60.444  1.00 32.22 457 A 1 
ATOM 3480 C CE1 . TYR A 0 457 . -96.831  -7.053  61.624  1.00 32.22 457 A 1 
ATOM 3481 C CE2 . TYR A 0 457 . -99.072  -8.025  61.695  1.00 32.22 457 A 1 
ATOM 3482 O OH  . TYR A 0 457 . -97.521  -8.403  63.485  1.00 32.22 457 A 1 
ATOM 3483 C CZ  . TYR A 0 457 . -97.805  -7.833  62.284  1.00 32.22 457 A 1 
ATOM 3484 N N   . GLY A 0 458 . -98.668  -2.390  58.030  1.00 34.32 458 A 1 
ATOM 3485 C CA  . GLY A 0 458 . -98.155  -1.391  57.110  1.00 34.32 458 A 1 
ATOM 3486 C C   . GLY A 0 458 . -97.281  -2.070  56.066  1.00 34.32 458 A 1 
ATOM 3487 O O   . GLY A 0 458 . -96.446  -2.905  56.413  1.00 34.32 458 A 1 
ATOM 3488 N N   . ALA A 0 459 . -97.557  -1.728  54.808  1.00 30.39 459 A 1 
ATOM 3489 C CA  . ALA A 0 459 . -96.821  -2.139  53.628  1.00 30.39 459 A 1 
ATOM 3490 C C   . ALA A 0 459 . -95.352  -2.388  53.974  1.00 30.39 459 A 1 
ATOM 3491 C CB  . ALA A 0 459 . -96.966  -1.010  52.597  1.00 30.39 459 A 1 
ATOM 3492 O O   . ALA A 0 459 . -94.668  -1.469  54.437  1.00 30.39 459 A 1 
ATOM 3493 N N   . ALA A 0 460 . -94.897  -3.630  53.782  1.00 31.08 460 A 1 
ATOM 3494 C CA  . ALA A 0 460 . -93.479  -3.929  53.727  1.00 31.08 460 A 1 
ATOM 3495 C C   . ALA A 0 460 . -92.885  -2.915  52.748  1.00 31.08 460 A 1 
ATOM 3496 C CB  . ALA A 0 460 . -93.289  -5.382  53.274  1.00 31.08 460 A 1 
ATOM 3497 O O   . ALA A 0 460 . -93.221  -2.910  51.563  1.00 31.08 460 A 1 
ATOM 3498 N N   . LYS A 0 461 . -92.149  -1.940  53.287  1.00 34.11 461 A 1 
ATOM 3499 C CA  . LYS A 0 461 . -91.522  -0.912  52.471  1.00 34.11 461 A 1 
ATOM 3500 C C   . LYS A 0 461 . -90.628  -1.651  51.491  1.00 34.11 461 A 1 
ATOM 3501 C CB  . LYS A 0 461 . -90.703  0.057   53.333  1.00 34.11 461 A 1 
ATOM 3502 O O   . LYS A 0 461 . -89.791  -2.418  51.954  1.00 34.11 461 A 1 
ATOM 3503 C CG  . LYS A 0 461 . -91.574  1.090   54.063  1.00 34.11 461 A 1 
ATOM 3504 C CD  . LYS A 0 461 . -90.699  2.281   54.473  1.00 34.11 461 A 1 
ATOM 3505 C CE  . LYS A 0 461 . -91.538  3.408   55.078  1.00 34.11 461 A 1 
ATOM 3506 N NZ  . LYS A 0 461 . -90.722  4.637   55.243  1.00 34.11 461 A 1 
ATOM 3507 N N   . LEU A 0 462 . -90.856  -1.423  50.194  1.00 35.80 462 A 1 
ATOM 3508 C CA  . LEU A 0 462 . -89.988  -1.831  49.091  1.00 35.80 462 A 1 
ATOM 3509 C C   . LEU A 0 462 . -88.525  -1.733  49.542  1.00 35.80 462 A 1 
ATOM 3510 C CB  . LEU A 0 462 . -90.195  -0.884  47.889  1.00 35.80 462 A 1 
ATOM 3511 O O   . LEU A 0 462 . -87.980  -0.633  49.649  1.00 35.80 462 A 1 
ATOM 3512 C CG  . LEU A 0 462 . -91.267  -1.273  46.860  1.00 35.80 462 A 1 
ATOM 3513 C CD1 . LEU A 0 462 . -92.688  -0.945  47.326  1.00 35.80 462 A 1 
ATOM 3514 C CD2 . LEU A 0 462 . -90.998  -0.494  45.572  1.00 35.80 462 A 1 
ATOM 3515 N N   . GLY A 0 463 . -87.938  -2.872  49.882  1.00 32.32 463 A 1 
ATOM 3516 C CA  . GLY A 0 463 . -86.513  -3.015  50.101  1.00 32.32 463 A 1 
ATOM 3517 C C   . GLY A 0 463 . -85.977  -3.642  48.835  1.00 32.32 463 A 1 
ATOM 3518 O O   . GLY A 0 463 . -86.308  -4.786  48.556  1.00 32.32 463 A 1 
ATOM 3519 N N   . TYR A 0 464 . -85.242  -2.865  48.051  1.00 33.73 464 A 1 
ATOM 3520 C CA  . TYR A 0 464 . -84.396  -3.407  46.995  1.00 33.73 464 A 1 
ATOM 3521 C C   . TYR A 0 464 . -83.333  -4.290  47.672  1.00 33.73 464 A 1 
ATOM 3522 C CB  . TYR A 0 464 . -83.766  -2.226  46.227  1.00 33.73 464 A 1 
ATOM 3523 O O   . TYR A 0 464 . -82.729  -3.835  48.655  1.00 33.73 464 A 1 
ATOM 3524 C CG  . TYR A 0 464 . -84.758  -1.203  45.678  1.00 33.73 464 A 1 
ATOM 3525 C CD1 . TYR A 0 464 . -85.308  -1.389  44.396  1.00 33.73 464 A 1 
ATOM 3526 C CD2 . TYR A 0 464 . -85.137  -0.077  46.441  1.00 33.73 464 A 1 
ATOM 3527 C CE1 . TYR A 0 464 . -86.233  -0.461  43.876  1.00 33.73 464 A 1 
ATOM 3528 C CE2 . TYR A 0 464 . -86.071  0.850   45.932  1.00 33.73 464 A 1 
ATOM 3529 O OH  . TYR A 0 464 . -87.513  1.555   44.148  1.00 33.73 464 A 1 
ATOM 3530 C CZ  . TYR A 0 464 . -86.618  0.656   44.643  1.00 33.73 464 A 1 
ATOM 3531 N N   . ASP A 0 465 . -83.111  -5.517  47.203  1.00 38.63 465 A 1 
ATOM 3532 C CA  . ASP A 0 465 . -81.771  -6.097  47.293  1.00 38.63 465 A 1 
ATOM 3533 C C   . ASP A 0 465 . -80.857  -5.261  46.412  1.00 38.63 465 A 1 
ATOM 3534 C CB  . ASP A 0 465 . -81.609  -7.583  46.891  1.00 38.63 465 A 1 
ATOM 3535 O O   . ASP A 0 465 . -81.242  -4.743  45.371  1.00 38.63 465 A 1 
ATOM 3536 C CG  . ASP A 0 465 . -82.620  -8.192  45.911  1.00 38.63 465 A 1 
ATOM 3537 O OD1 . ASP A 0 465 . -83.468  -7.444  45.370  1.00 38.63 465 A 1 
ATOM 3538 O OD2 . ASP A 0 465 . -82.686  -9.436  45.877  1.00 38.63 465 A 1 
ATOM 3539 N N   . ASN A 0 466 . -79.641  -5.070  46.899  1.00 37.16 466 A 1 
ATOM 3540 C CA  . ASN A 0 466 . -78.546  -4.630  46.062  1.00 37.16 466 A 1 
ATOM 3541 C C   . ASN A 0 466 . -77.619  -5.834  46.013  1.00 37.16 466 A 1 
ATOM 3542 C CB  . ASN A 0 466 . -77.839  -3.417  46.693  1.00 37.16 466 A 1 
ATOM 3543 O O   . ASN A 0 466 . -76.666  -5.879  46.803  1.00 37.16 466 A 1 
ATOM 3544 C CG  . ASN A 0 466 . -78.589  -2.104  46.705  1.00 37.16 466 A 1 
ATOM 3545 N ND2 . ASN A 0 466 . -78.142  -1.190  47.540  1.00 37.16 466 A 1 
ATOM 3546 O OD1 . ASN A 0 466 . -79.488  -1.770  45.962  1.00 37.16 466 A 1 
ATOM 3547 N N   . ASP A 0 467 . -77.921  -6.813  45.171  1.00 44.63 467 A 1 
ATOM 3548 C CA  . ASP A 0 467 . -76.910  -7.807  44.869  1.00 44.63 467 A 1 
ATOM 3549 C C   . ASP A 0 467 . -75.766  -7.066  44.159  1.00 44.63 467 A 1 
ATOM 3550 C CB  . ASP A 0 467 . -77.511  -9.031  44.154  1.00 44.63 467 A 1 
ATOM 3551 O O   . ASP A 0 467 . -75.934  -6.170  43.333  1.00 44.63 467 A 1 
ATOM 3552 C CG  . ASP A 0 467 . -78.223  -9.999  45.129  1.00 44.63 467 A 1 
ATOM 3553 O OD1 . ASP A 0 467 . -78.200  -9.735  46.360  1.00 44.63 467 A 1 
ATOM 3554 O OD2 . ASP A 0 467 . -78.644  -11.085 44.675  1.00 44.63 467 A 1 
ATOM 3555 N N   . ALA A 0 468 . -74.556  -7.278  44.659  1.00 42.22 468 A 1 
ATOM 3556 C CA  . ALA A 0 468 . -73.353  -6.679  44.112  1.00 42.22 468 A 1 
ATOM 3557 C C   . ALA A 0 468 . -72.514  -7.833  43.594  1.00 42.22 468 A 1 
ATOM 3558 C CB  . ALA A 0 468 . -72.665  -5.812  45.176  1.00 42.22 468 A 1 
ATOM 3559 O O   . ALA A 0 468 . -71.663  -8.372  44.305  1.00 42.22 468 A 1 
ATOM 3560 N N   . PHE A 0 469 . -72.774  -8.268  42.363  1.00 57.32 469 A 1 
ATOM 3561 C CA  . PHE A 0 469 . -71.912  -9.262  41.744  1.00 57.32 469 A 1 
ATOM 3562 C C   . PHE A 0 469 . -70.665  -8.584  41.151  1.00 57.32 469 A 1 
ATOM 3563 C CB  . PHE A 0 469 . -72.694  -10.165 40.783  1.00 57.32 469 A 1 
ATOM 3564 O O   . PHE A 0 469 . -70.716  -7.524  40.525  1.00 57.32 469 A 1 
ATOM 3565 C CG  . PHE A 0 469 . -73.100  -9.512  39.484  1.00 57.32 469 A 1 
ATOM 3566 C CD1 . PHE A 0 469 . -74.381  -8.956  39.331  1.00 57.32 469 A 1 
ATOM 3567 C CD2 . PHE A 0 469 . -72.172  -9.426  38.432  1.00 57.32 469 A 1 
ATOM 3568 C CE1 . PHE A 0 469 . -74.723  -8.314  38.130  1.00 57.32 469 A 1 
ATOM 3569 C CE2 . PHE A 0 469 . -72.507  -8.756  37.242  1.00 57.32 469 A 1 
ATOM 3570 C CZ  . PHE A 0 469 . -73.791  -8.206  37.088  1.00 57.32 469 A 1 
ATOM 3571 N N   . ALA A 0 470 . -69.510  -9.222  41.341  1.00 48.14 470 A 1 
ATOM 3572 C CA  . ALA A 0 470 . -68.250  -8.836  40.714  1.00 48.14 470 A 1 
ATOM 3573 C C   . ALA A 0 470 . -67.945  -9.823  39.579  1.00 48.14 470 A 1 
ATOM 3574 C CB  . ALA A 0 470 . -67.147  -8.792  41.781  1.00 48.14 470 A 1 
ATOM 3575 O O   . ALA A 0 470 . -67.839  -11.026 39.825  1.00 48.14 470 A 1 
ATOM 3576 N N   . LYS A 0 471 . -67.801  -9.327  38.344  1.00 55.60 471 A 1 
ATOM 3577 C CA  . LYS A 0 471 . -67.256  -10.098 37.212  1.00 55.60 471 A 1 
ATOM 3578 C C   . LYS A 0 471 . -65.791  -9.712  37.024  1.00 55.60 471 A 1 
ATOM 3579 C CB  . LYS A 0 471 . -68.076  -9.874  35.927  1.00 55.60 471 A 1 
ATOM 3580 O O   . LYS A 0 471 . -65.455  -8.533  37.072  1.00 55.60 471 A 1 
ATOM 3581 C CG  . LYS A 0 471 . -69.417  -10.626 35.947  1.00 55.60 471 A 1 
ATOM 3582 C CD  . LYS A 0 471 . -70.281  -10.282 34.722  1.00 55.60 471 A 1 
ATOM 3583 C CE  . LYS A 0 471 . -71.649  -10.979 34.803  1.00 55.60 471 A 1 
ATOM 3584 N NZ  . LYS A 0 471 . -72.646  -10.357 33.892  1.00 55.60 471 A 1 
ATOM 3585 N N   . GLN A 0 472 . -64.934  -10.708 36.828  1.00 58.53 472 A 1 
ATOM 3586 C CA  . GLN A 0 472 . -63.509  -10.515 36.559  1.00 58.53 472 A 1 
ATOM 3587 C C   . GLN A 0 472 . -63.296  -10.391 35.048  1.00 58.53 472 A 1 
ATOM 3588 C CB  . GLN A 0 472 . -62.718  -11.690 37.160  1.00 58.53 472 A 1 
ATOM 3589 O O   . GLN A 0 472 . -63.855  -11.179 34.280  1.00 58.53 472 A 1 
ATOM 3590 C CG  . GLN A 0 472 . -62.720  -11.637 38.701  1.00 58.53 472 A 1 
ATOM 3591 C CD  . GLN A 0 472 . -62.362  -12.963 39.367  1.00 58.53 472 A 1 
ATOM 3592 N NE2 . GLN A 0 472 . -61.821  -12.926 40.565  1.00 58.53 472 A 1 
ATOM 3593 O OE1 . GLN A 0 472 . -62.622  -14.046 38.866  1.00 58.53 472 A 1 
ATOM 3594 N N   . ALA A 0 473 . -62.507  -9.408  34.622  1.00 58.55 473 A 1 
ATOM 3595 C CA  . ALA A 0 473 . -61.978  -9.314  33.267  1.00 58.55 473 A 1 
ATOM 3596 C C   . ALA A 0 473 . -60.456  -9.449  33.317  1.00 58.55 473 A 1 
ATOM 3597 C CB  . ALA A 0 473 . -62.434  -8.002  32.615  1.00 58.55 473 A 1 
ATOM 3598 O O   . ALA A 0 473 . -59.817  -8.914  34.220  1.00 58.55 473 A 1 
ATOM 3599 N N   . TYR A 0 474 . -59.896  -10.175 32.352  1.00 63.52 474 A 1 
ATOM 3600 C CA  . TYR A 0 474 . -58.456  -10.357 32.211  1.00 63.52 474 A 1 
ATOM 3601 C C   . TYR A 0 474 . -58.004  -9.684  30.919  1.00 63.52 474 A 1 
ATOM 3602 C CB  . TYR A 0 474 . -58.107  -11.851 32.242  1.00 63.52 474 A 1 
ATOM 3603 O O   . TYR A 0 474 . -58.570  -9.971  29.857  1.00 63.52 474 A 1 
ATOM 3604 C CG  . TYR A 0 474 . -58.411  -12.520 33.571  1.00 63.52 474 A 1 
ATOM 3605 C CD1 . TYR A 0 474 . -57.496  -12.392 34.634  1.00 63.52 474 A 1 
ATOM 3606 C CD2 . TYR A 0 474 . -59.608  -13.241 33.757  1.00 63.52 474 A 1 
ATOM 3607 C CE1 . TYR A 0 474 . -57.765  -12.992 35.878  1.00 63.52 474 A 1 
ATOM 3608 C CE2 . TYR A 0 474 . -59.886  -13.838 35.003  1.00 63.52 474 A 1 
ATOM 3609 O OH  . TYR A 0 474 . -59.228  -14.297 37.261  1.00 63.52 474 A 1 
ATOM 3610 C CZ  . TYR A 0 474 . -58.962  -13.717 36.062  1.00 63.52 474 A 1 
ATOM 3611 N N   . GLY A 0 475 . -57.026  -8.788  31.040  1.00 66.54 475 A 1 
ATOM 3612 C CA  . GLY A 0 475 . -56.199  -8.317  29.936  1.00 66.54 475 A 1 
ATOM 3613 C C   . GLY A 0 475 . -54.901  -9.121  29.872  1.00 66.54 475 A 1 
ATOM 3614 O O   . GLY A 0 475 . -54.491  -9.732  30.862  1.00 66.54 475 A 1 
ATOM 3615 N N   . GLN A 0 476 . -54.299  -9.160  28.695  1.00 69.74 476 A 1 
ATOM 3616 C CA  . GLN A 0 476 . -52.921  -9.573  28.480  1.00 69.74 476 A 1 
ATOM 3617 C C   . GLN A 0 476 . -52.301  -8.554  27.529  1.00 69.74 476 A 1 
ATOM 3618 C CB  . GLN A 0 476 . -52.870  -11.003 27.900  1.00 69.74 476 A 1 
ATOM 3619 O O   . GLN A 0 476 . -52.951  -8.199  26.556  1.00 69.74 476 A 1 
ATOM 3620 C CG  . GLN A 0 476 . -51.427  -11.368 27.526  1.00 69.74 476 A 1 
ATOM 3621 C CD  . GLN A 0 476 . -51.194  -12.736 26.918  1.00 69.74 476 A 1 
ATOM 3622 N NE2 . GLN A 0 476 . -49.984  -12.929 26.437  1.00 69.74 476 A 1 
ATOM 3623 O OE1 . GLN A 0 476 . -52.047  -13.625 26.814  1.00 69.74 476 A 1 
ATOM 3624 N N   . ASP A 0 477 . -51.066  -8.166  27.744  1.00 73.43 477 A 1 
ATOM 3625 C CA  . ASP A 0 477 . -50.229  -7.510  26.745  1.00 73.43 477 A 1 
ATOM 3626 C C   . ASP A 0 477 . -48.975  -8.372  26.524  1.00 73.43 477 A 1 
ATOM 3627 C CB  . ASP A 0 477 . -49.984  -6.048  27.147  1.00 73.43 477 A 1 
ATOM 3628 O O   . ASP A 0 477 . -48.758  -9.400  27.186  1.00 73.43 477 A 1 
ATOM 3629 C CG  . ASP A 0 477 . -49.609  -5.902  28.613  1.00 73.43 477 A 1 
ATOM 3630 O OD1 . ASP A 0 477 . -48.889  -6.812  29.071  1.00 73.43 477 A 1 
ATOM 3631 O OD2 . ASP A 0 477 . -50.265  -5.089  29.313  1.00 73.43 477 A 1 
ATOM 3632 N N   . ALA A 0 478 . -48.271  -8.097  25.437  1.00 74.91 478 A 1 
ATOM 3633 C CA  . ALA A 0 478 . -47.027  -8.761  25.092  1.00 74.91 478 A 1 
ATOM 3634 C C   . ALA A 0 478 . -46.197  -7.777  24.273  1.00 74.91 478 A 1 
ATOM 3635 C CB  . ALA A 0 478 . -47.308  -10.072 24.339  1.00 74.91 478 A 1 
ATOM 3636 O O   . ALA A 0 478 . -46.375  -7.662  23.057  1.00 74.91 478 A 1 
ATOM 3637 N N   . ASP A 0 479 . -45.301  -7.092  24.965  1.00 78.95 479 A 1 
ATOM 3638 C CA  . ASP A 0 479 . -44.354  -6.152  24.403  1.00 78.95 479 A 1 
ATOM 3639 C C   . ASP A 0 479 . -43.033  -6.869  24.116  1.00 78.95 479 A 1 
ATOM 3640 C CB  . ASP A 0 479 . -44.153  -4.970  25.368  1.00 78.95 479 A 1 
ATOM 3641 O O   . ASP A 0 479 . -42.512  -7.656  24.908  1.00 78.95 479 A 1 
ATOM 3642 C CG  . ASP A 0 479 . -45.112  -3.797  25.162  1.00 78.95 479 A 1 
ATOM 3643 O OD1 . ASP A 0 479 . -46.055  -3.939  24.358  1.00 78.95 479 A 1 
ATOM 3644 O OD2 . ASP A 0 479 . -44.764  -2.706  25.693  1.00 78.95 479 A 1 
ATOM 3645 N N   . SER A 0 480 . -42.447  -6.602  22.956  1.00 80.20 480 A 1 
ATOM 3646 C CA  . SER A 0 480 . -41.085  -7.030  22.643  1.00 80.20 480 A 1 
ATOM 3647 C C   . SER A 0 480 . -40.306  -5.857  22.082  1.00 80.20 480 A 1 
ATOM 3648 C CB  . SER A 0 480 . -41.063  -8.225  21.693  1.00 80.20 480 A 1 
ATOM 3649 O O   . SER A 0 480 . -40.664  -5.292  21.045  1.00 80.20 480 A 1 
ATOM 3650 O OG  . SER A 0 480 . -41.811  -9.295  22.237  1.00 80.20 480 A 1 
ATOM 3651 N N   . ARG A 0 481 . -39.228  -5.496  22.777  1.00 81.73 481 A 1 
ATOM 3652 C CA  . ARG A 0 481 . -38.331  -4.403  22.403  1.00 81.73 481 A 1 
ATOM 3653 C C   . ARG A 0 481 . -36.945  -4.949  22.155  1.00 81.73 481 A 1 
ATOM 3654 C CB  . ARG A 0 481 . -38.302  -3.318  23.480  1.00 81.73 481 A 1 
ATOM 3655 O O   . ARG A 0 481 . -36.365  -5.597  23.017  1.00 81.73 481 A 1 
ATOM 3656 C CG  . ARG A 0 481 . -39.646  -2.607  23.555  1.00 81.73 481 A 1 
ATOM 3657 C CD  . ARG A 0 481 . -39.696  -1.612  24.710  1.00 81.73 481 A 1 
ATOM 3658 N NE  . ARG A 0 481 . -41.093  -1.245  24.986  1.00 81.73 481 A 1 
ATOM 3659 N NH1 . ARG A 0 481 . -40.717  -0.040  26.888  1.00 81.73 481 A 1 
ATOM 3660 N NH2 . ARG A 0 481 . -42.809  -0.682  26.365  1.00 81.73 481 A 1 
ATOM 3661 C CZ  . ARG A 0 481 . -41.539  -0.648  26.071  1.00 81.73 481 A 1 
ATOM 3662 N N   . TYR A 0 482 . -36.412  -4.615  20.996  1.00 87.73 482 A 1 
ATOM 3663 C CA  . TYR A 0 482 . -35.080  -5.004  20.581  1.00 87.73 482 A 1 
ATOM 3664 C C   . TYR A 0 482 . -34.290  -3.772  20.171  1.00 87.73 482 A 1 
ATOM 3665 C CB  . TYR A 0 482 . -35.204  -5.992  19.428  1.00 87.73 482 A 1 
ATOM 3666 O O   . TYR A 0 482 . -34.817  -2.919  19.452  1.00 87.73 482 A 1 
ATOM 3667 C CG  . TYR A 0 482 . -33.865  -6.402  18.873  1.00 87.73 482 A 1 
ATOM 3668 C CD1 . TYR A 0 482 . -33.418  -5.913  17.629  1.00 87.73 482 A 1 
ATOM 3669 C CD2 . TYR A 0 482 . -33.059  -7.257  19.639  1.00 87.73 482 A 1 
ATOM 3670 C CE1 . TYR A 0 482 . -32.184  -6.355  17.112  1.00 87.73 482 A 1 
ATOM 3671 C CE2 . TYR A 0 482 . -31.823  -7.682  19.144  1.00 87.73 482 A 1 
ATOM 3672 O OH  . TYR A 0 482 . -30.300  -7.848  17.364  1.00 87.73 482 A 1 
ATOM 3673 C CZ  . TYR A 0 482 . -31.412  -7.267  17.866  1.00 87.73 482 A 1 
ATOM 3674 N N   . GLY A 0 483 . -33.028  -3.696  20.581  1.00 88.96 483 A 1 
ATOM 3675 C CA  . GLY A 0 483 . -32.159  -2.577  20.251  1.00 88.96 483 A 1 
ATOM 3676 C C   . GLY A 0 483 . -30.724  -2.990  19.966  1.00 88.96 483 A 1 
ATOM 3677 O O   . GLY A 0 483 . -30.188  -3.919  20.573  1.00 88.96 483 A 1 
ATOM 3678 N N   . LYS A 0 484 . -30.105  -2.260  19.040  1.00 88.02 484 A 1 
ATOM 3679 C CA  . LYS A 0 484 . -28.663  -2.211  18.827  1.00 88.02 484 A 1 
ATOM 3680 C C   . LYS A 0 484 . -28.207  -0.770  18.833  1.00 88.02 484 A 1 
ATOM 3681 C CB  . LYS A 0 484 . -28.250  -2.829  17.497  1.00 88.02 484 A 1 
ATOM 3682 O O   . LYS A 0 484 . -28.782  0.026   18.095  1.00 88.02 484 A 1 
ATOM 3683 C CG  . LYS A 0 484 . -28.694  -4.277  17.376  1.00 88.02 484 A 1 
ATOM 3684 C CD  . LYS A 0 484 . -28.001  -4.876  16.157  1.00 88.02 484 A 1 
ATOM 3685 C CE  . LYS A 0 484 . -28.412  -6.329  16.124  1.00 88.02 484 A 1 
ATOM 3686 N NZ  . LYS A 0 484 . -27.437  -7.193  15.451  1.00 88.02 484 A 1 
ATOM 3687 N N   . SER A 0 485 . -27.157  -0.467  19.575  1.00 87.35 485 A 1 
ATOM 3688 C CA  . SER A 0 485 . -26.557  0.861   19.567  1.00 87.35 485 A 1 
ATOM 3689 C C   . SER A 0 485 . -25.043  0.780   19.497  1.00 87.35 485 A 1 
ATOM 3690 C CB  . SER A 0 485 . -27.038  1.714   20.743  1.00 87.35 485 A 1 
ATOM 3691 O O   . SER A 0 485 . -24.415  -0.129  20.044  1.00 87.35 485 A 1 
ATOM 3692 O OG  . SER A 0 485 . -26.872  1.040   21.974  1.00 87.35 485 A 1 
ATOM 3693 N N   . TYR A 0 486 . -24.468  1.747   18.804  1.00 86.19 486 A 1 
ATOM 3694 C CA  . TYR A 0 486 . -23.057  2.081   18.873  1.00 86.19 486 A 1 
ATOM 3695 C C   . TYR A 0 486 . -22.973  3.553   19.260  1.00 86.19 486 A 1 
ATOM 3696 C CB  . TYR A 0 486 . -22.374  1.847   17.520  1.00 86.19 486 A 1 
ATOM 3697 O O   . TYR A 0 486 . -23.749  4.351   18.729  1.00 86.19 486 A 1 
ATOM 3698 C CG  . TYR A 0 486 . -22.460  0.442   16.948  1.00 86.19 486 A 1 
ATOM 3699 C CD1 . TYR A 0 486 . -21.375  -0.442  17.077  1.00 86.19 486 A 1 
ATOM 3700 C CD2 . TYR A 0 486 . -23.621  0.029   16.270  1.00 86.19 486 A 1 
ATOM 3701 C CE1 . TYR A 0 486 . -21.431  -1.723  16.494  1.00 86.19 486 A 1 
ATOM 3702 C CE2 . TYR A 0 486 . -23.684  -1.244  15.669  1.00 86.19 486 A 1 
ATOM 3703 O OH  . TYR A 0 486 . -22.661  -3.382  15.276  1.00 86.19 486 A 1 
ATOM 3704 C CZ  . TYR A 0 486 . -22.584  -2.120  15.780  1.00 86.19 486 A 1 
ATOM 3705 N N   . ASP A 0 487 . -22.020  3.911   20.120  1.00 83.02 487 A 1 
ATOM 3706 C CA  . ASP A 0 487 . -21.632  5.312   20.300  1.00 83.02 487 A 1 
ATOM 3707 C C   . ASP A 0 487 . -20.907  5.779   19.021  1.00 83.02 487 A 1 
ATOM 3708 C CB  . ASP A 0 487 . -20.787  5.488   21.578  1.00 83.02 487 A 1 
ATOM 3709 O O   . ASP A 0 487 . -21.458  5.771   17.920  1.00 83.02 487 A 1 
ATOM 3710 C CG  . ASP A 0 487 . -21.538  5.237   22.890  1.00 83.02 487 A 1 
ATOM 3711 O OD1 . ASP A 0 487 . -22.752  5.514   22.956  1.00 83.02 487 A 1 
ATOM 3712 O OD2 . ASP A 0 487 . -20.865  4.782   23.846  1.00 83.02 487 A 1 
ATOM 3713 N N   . SER A 0 488 . -19.619  6.106   19.081  1.00 85.06 488 A 1 
ATOM 3714 C CA  . SER A 0 488 . -18.914  6.482   17.861  1.00 85.06 488 A 1 
ATOM 3715 C C   . SER A 0 488 . -18.587  5.262   16.995  1.00 85.06 488 A 1 
ATOM 3716 C CB  . SER A 0 488 . -17.701  7.348   18.170  1.00 85.06 488 A 1 
ATOM 3717 O O   . SER A 0 488 . -18.137  4.229   17.491  1.00 85.06 488 A 1 
ATOM 3718 O OG  . SER A 0 488 . -16.696  6.613   18.824  1.00 85.06 488 A 1 
ATOM 3719 N N   . VAL A 0 489 . -18.768  5.386   15.678  1.00 87.02 489 A 1 
ATOM 3720 C CA  . VAL A 0 489 . -18.322  4.403   14.680  1.00 87.02 489 A 1 
ATOM 3721 C C   . VAL A 0 489 . -17.403  5.097   13.684  1.00 87.02 489 A 1 
ATOM 3722 C CB  . VAL A 0 489 . -19.498  3.711   13.961  1.00 87.02 489 A 1 
ATOM 3723 O O   . VAL A 0 489 . -17.772  6.105   13.089  1.00 87.02 489 A 1 
ATOM 3724 C CG1 . VAL A 0 489 . -18.992  2.649   12.967  1.00 87.02 489 A 1 
ATOM 3725 C CG2 . VAL A 0 489 . -20.430  3.005   14.949  1.00 87.02 489 A 1 
ATOM 3726 N N   . SER A 0 490 . -16.220  4.525   13.456  1.00 90.36 490 A 1 
ATOM 3727 C CA  . SER A 0 490 . -15.270  4.980   12.437  1.00 90.36 490 A 1 
ATOM 3728 C C   . SER A 0 490 . -14.890  3.830   11.514  1.00 90.36 490 A 1 
ATOM 3729 C CB  . SER A 0 490 . -14.024  5.606   13.067  1.00 90.36 490 A 1 
ATOM 3730 O O   . SER A 0 490 . -14.489  2.751   11.958  1.00 90.36 490 A 1 
ATOM 3731 O OG  . SER A 0 490 . -13.200  6.214   12.081  1.00 90.36 490 A 1 
ATOM 3732 N N   . ALA A 0 491 . -14.986  4.061   10.209  1.00 89.81 491 A 1 
ATOM 3733 C CA  . ALA A 0 491 . -14.545  3.138   9.177   1.00 89.81 491 A 1 
ATOM 3734 C C   . ALA A 0 491 . -13.586  3.848   8.224   1.00 89.81 491 A 1 
ATOM 3735 C CB  . ALA A 0 491 . -15.758  2.551   8.451   1.00 89.81 491 A 1 
ATOM 3736 O O   . ALA A 0 491 . -13.911  4.874   7.631   1.00 89.81 491 A 1 
ATOM 3737 N N   . ARG A 0 492 . -12.396  3.280   8.044   1.00 93.32 492 A 1 
ATOM 3738 C CA  . ARG A 0 492 . -11.330  3.822   7.198   1.00 93.32 492 A 1 
ATOM 3739 C C   . ARG A 0 492 . -10.885  2.759   6.207   1.00 93.32 492 A 1 
ATOM 3740 C CB  . ARG A 0 492 . -10.171  4.316   8.078   1.00 93.32 492 A 1 
ATOM 3741 O O   . ARG A 0 492 . -10.617  1.625   6.595   1.00 93.32 492 A 1 
ATOM 3742 C CG  . ARG A 0 492 . -10.604  5.463   9.005   1.00 93.32 492 A 1 
ATOM 3743 C CD  . ARG A 0 492 . -9.510   5.812   10.014  1.00 93.32 492 A 1 
ATOM 3744 N NE  . ARG A 0 492 . -9.945   6.947   10.845  1.00 93.32 492 A 1 
ATOM 3745 N NH1 . ARG A 0 492 . -8.456   8.544   10.106  1.00 93.32 492 A 1 
ATOM 3746 N NH2 . ARG A 0 492 . -10.095  9.102   11.521  1.00 93.32 492 A 1 
ATOM 3747 C CZ  . ARG A 0 492 . -9.489   8.186   10.824  1.00 93.32 492 A 1 
ATOM 3748 N N   . SER A 0 493 . -10.785  3.127   4.937   1.00 93.87 493 A 1 
ATOM 3749 C CA  . SER A 0 493 . -10.222  2.297   3.871   1.00 93.87 493 A 1 
ATOM 3750 C C   . SER A 0 493 . -9.145   3.094   3.155   1.00 93.87 493 A 1 
ATOM 3751 C CB  . SER A 0 493 . -11.312  1.859   2.891   1.00 93.87 493 A 1 
ATOM 3752 O O   . SER A 0 493 . -9.360   4.263   2.844   1.00 93.87 493 A 1 
ATOM 3753 O OG  . SER A 0 493 . -10.875  0.801   2.053   1.00 93.87 493 A 1 
ATOM 3754 N N   . TYR A 0 494 . -8.008   2.468   2.897   1.00 93.21 494 A 1 
ATOM 3755 C CA  . TYR A 0 494 . -6.856   3.063   2.235   1.00 93.21 494 A 1 
ATOM 3756 C C   . TYR A 0 494 . -6.281   2.045   1.261   1.00 93.21 494 A 1 
ATOM 3757 C CB  . TYR A 0 494 . -5.824   3.455   3.300   1.00 93.21 494 A 1 
ATOM 3758 O O   . TYR A 0 494 . -5.874   0.972   1.691   1.00 93.21 494 A 1 
ATOM 3759 C CG  . TYR A 0 494 . -4.514   3.966   2.737   1.00 93.21 494 A 1 
ATOM 3760 C CD1 . TYR A 0 494 . -3.432   3.087   2.526   1.00 93.21 494 A 1 
ATOM 3761 C CD2 . TYR A 0 494 . -4.387   5.327   2.408   1.00 93.21 494 A 1 
ATOM 3762 C CE1 . TYR A 0 494 . -2.221   3.577   2.000   1.00 93.21 494 A 1 
ATOM 3763 C CE2 . TYR A 0 494 . -3.185   5.815   1.865   1.00 93.21 494 A 1 
ATOM 3764 O OH  . TYR A 0 494 . -0.944   5.397   1.105   1.00 93.21 494 A 1 
ATOM 3765 C CZ  . TYR A 0 494 . -2.100   4.940   1.654   1.00 93.21 494 A 1 
ATOM 3766 N N   . ASP A 0 495 . -6.244   2.380   -0.018  1.00 94.09 495 A 1 
ATOM 3767 C CA  . ASP A 0 495 . -5.597   1.595   -1.058  1.00 94.09 495 A 1 
ATOM 3768 C C   . ASP A 0 495 . -4.534   2.481   -1.715  1.00 94.09 495 A 1 
ATOM 3769 C CB  . ASP A 0 495 . -6.634   1.067   -2.066  1.00 94.09 495 A 1 
ATOM 3770 O O   . ASP A 0 495 . -4.798   3.636   -2.040  1.00 94.09 495 A 1 
ATOM 3771 C CG  . ASP A 0 495 . -7.669   0.093   -1.472  1.00 94.09 495 A 1 
ATOM 3772 O OD1 . ASP A 0 495 . -7.336   -0.685  -0.547  1.00 94.09 495 A 1 
ATOM 3773 O OD2 . ASP A 0 495 . -8.818   0.060   -1.973  1.00 94.09 495 A 1 
ATOM 3774 N N   . ASN A 0 496 . -3.322   1.968   -1.878  1.00 94.41 496 A 1 
ATOM 3775 C CA  . ASN A 0 496 . -2.213   2.697   -2.472  1.00 94.41 496 A 1 
ATOM 3776 C C   . ASN A 0 496 . -1.386   1.774   -3.357  1.00 94.41 496 A 1 
ATOM 3777 C CB  . ASN A 0 496 . -1.392   3.355   -1.359  1.00 94.41 496 A 1 
ATOM 3778 O O   . ASN A 0 496 . -1.032   0.672   -2.940  1.00 94.41 496 A 1 
ATOM 3779 C CG  . ASN A 0 496 . -0.066   3.901   -1.846  1.00 94.41 496 A 1 
ATOM 3780 N ND2 . ASN A 0 496 . 1.013    3.208   -1.570  1.00 94.41 496 A 1 
ATOM 3781 O OD1 . ASN A 0 496 . 0.036    4.921   -2.497  1.00 94.41 496 A 1 
ATOM 3782 N N   . GLU A 0 497 . -1.053   2.245   -4.548  1.00 95.92 497 A 1 
ATOM 3783 C CA  . GLU A 0 497 . -0.218   1.543   -5.513  1.00 95.92 497 A 1 
ATOM 3784 C C   . GLU A 0 497 . 0.973    2.430   -5.872  1.00 95.92 497 A 1 
ATOM 3785 C CB  . GLU A 0 497 . -1.028   1.127   -6.753  1.00 95.92 497 A 1 
ATOM 3786 O O   . GLU A 0 497 . 0.799    3.602   -6.194  1.00 95.92 497 A 1 
ATOM 3787 C CG  . GLU A 0 497 . -2.287   0.312   -6.384  1.00 95.92 497 A 1 
ATOM 3788 C CD  . GLU A 0 497 . -2.916   -0.474  -7.547  1.00 95.92 497 A 1 
ATOM 3789 O OE1 . GLU A 0 497 . -3.898   -1.215  -7.276  1.00 95.92 497 A 1 
ATOM 3790 O OE2 . GLU A 0 497 . -2.349   -0.473  -8.662  1.00 95.92 497 A 1 
ATOM 3791 N N   . LYS A 0 498 . 2.186    1.884   -5.791  1.00 96.69 498 A 1 
ATOM 3792 C CA  . LYS A 0 498 . 3.432    2.577   -6.116  1.00 96.69 498 A 1 
ATOM 3793 C C   . LYS A 0 498 . 4.240    1.753   -7.094  1.00 96.69 498 A 1 
ATOM 3794 C CB  . LYS A 0 498 . 4.264    2.888   -4.866  1.00 96.69 498 A 1 
ATOM 3795 O O   . LYS A 0 498 . 4.375    0.543   -6.939  1.00 96.69 498 A 1 
ATOM 3796 C CG  . LYS A 0 498 . 3.503    3.803   -3.908  1.00 96.69 498 A 1 
ATOM 3797 C CD  . LYS A 0 498 . 4.365    4.206   -2.710  1.00 96.69 498 A 1 
ATOM 3798 C CE  . LYS A 0 498 . 3.600    5.244   -1.879  1.00 96.69 498 A 1 
ATOM 3799 N NZ  . LYS A 0 498 . 4.463    6.394   -1.548  1.00 96.69 498 A 1 
ATOM 3800 N N   . TYR A 0 499 . 4.810    2.428   -8.072  1.00 97.42 499 A 1 
ATOM 3801 C CA  . TYR A 0 499 . 5.779    1.892   -9.004  1.00 97.42 499 A 1 
ATOM 3802 C C   . TYR A 0 499 . 6.976    2.826   -9.044  1.00 97.42 499 A 1 
ATOM 3803 C CB  . TYR A 0 499 . 5.147    1.765   -10.387 1.00 97.42 499 A 1 
ATOM 3804 O O   . TYR A 0 499 . 6.812    4.043   -9.110  1.00 97.42 499 A 1 
ATOM 3805 C CG  . TYR A 0 499 . 6.143    1.524   -11.503 1.00 97.42 499 A 1 
ATOM 3806 C CD1 . TYR A 0 499 . 6.290    2.452   -12.551 1.00 97.42 499 A 1 
ATOM 3807 C CD2 . TYR A 0 499 . 6.948    0.374   -11.482 1.00 97.42 499 A 1 
ATOM 3808 C CE1 . TYR A 0 499 . 7.138    2.163   -13.637 1.00 97.42 499 A 1 
ATOM 3809 C CE2 . TYR A 0 499 . 7.778    0.075   -12.573 1.00 97.42 499 A 1 
ATOM 3810 O OH  . TYR A 0 499 . 8.521    0.568   -14.781 1.00 97.42 499 A 1 
ATOM 3811 C CZ  . TYR A 0 499 . 7.833    0.941   -13.675 1.00 97.42 499 A 1 
ATOM 3812 N N   . ALA A 0 500 . 8.170    2.251   -9.050  1.00 97.35 500 A 1 
ATOM 3813 C CA  . ALA A 0 500 . 9.384    2.973   -9.367  1.00 97.35 500 A 1 
ATOM 3814 C C   . ALA A 0 500 . 10.259   2.128   -10.289 1.00 97.35 500 A 1 
ATOM 3815 C CB  . ALA A 0 500 . 10.102   3.396   -8.082  1.00 97.35 500 A 1 
ATOM 3816 O O   . ALA A 0 500 . 10.381   0.912   -10.117 1.00 97.35 500 A 1 
ATOM 3817 N N   . ARG A 0 501 . 10.876   2.789   -11.261 1.00 97.65 501 A 1 
ATOM 3818 C CA  . ARG A 0 501 . 11.898   2.232   -12.132 1.00 97.65 501 A 1 
ATOM 3819 C C   . ARG A 0 501 . 13.031   3.228   -12.249 1.00 97.65 501 A 1 
ATOM 3820 C CB  . ARG A 0 501 . 11.300   1.867   -13.489 1.00 97.65 501 A 1 
ATOM 3821 O O   . ARG A 0 501 . 12.828   4.358   -12.677 1.00 97.65 501 A 1 
ATOM 3822 C CG  . ARG A 0 501 . 12.361   1.313   -14.451 1.00 97.65 501 A 1 
ATOM 3823 C CD  . ARG A 0 501 . 11.711   0.808   -15.740 1.00 97.65 501 A 1 
ATOM 3824 N NE  . ARG A 0 501 . 11.370   1.921   -16.649 1.00 97.65 501 A 1 
ATOM 3825 N NH1 . ARG A 0 501 . 13.225   1.705   -17.984 1.00 97.65 501 A 1 
ATOM 3826 N NH2 . ARG A 0 501 . 11.764   3.329   -18.382 1.00 97.65 501 A 1 
ATOM 3827 C CZ  . ARG A 0 501 . 12.116   2.312   -17.662 1.00 97.65 501 A 1 
ATOM 3828 N N   . TRP A 0 502 . 14.219   2.770   -11.908 1.00 98.38 502 A 1 
ATOM 3829 C CA  . TRP A 0 502 . 15.454   3.491   -12.132 1.00 98.38 502 A 1 
ATOM 3830 C C   . TRP A 0 502 . 16.345   2.658   -13.042 1.00 98.38 502 A 1 
ATOM 3831 C CB  . TRP A 0 502 . 16.101   3.829   -10.794 1.00 98.38 502 A 1 
ATOM 3832 O O   . TRP A 0 502 . 16.427   1.441   -12.873 1.00 98.38 502 A 1 
ATOM 3833 C CG  . TRP A 0 502 . 17.407   4.536   -10.929 1.00 98.38 502 A 1 
ATOM 3834 C CD1 . TRP A 0 502 . 17.578   5.864   -11.118 1.00 98.38 502 A 1 
ATOM 3835 C CD2 . TRP A 0 502 . 18.739   3.950   -10.966 1.00 98.38 502 A 1 
ATOM 3836 C CE2 . TRP A 0 502 . 19.688   5.001   -11.146 1.00 98.38 502 A 1 
ATOM 3837 C CE3 . TRP A 0 502 . 19.226   2.627   -10.895 1.00 98.38 502 A 1 
ATOM 3838 N NE1 . TRP A 0 502 . 18.925   6.148   -11.242 1.00 98.38 502 A 1 
ATOM 3839 C CH2 . TRP A 0 502 . 21.522   3.424   -11.146 1.00 98.38 502 A 1 
ATOM 3840 C CZ2 . TRP A 0 502 . 21.063   4.750   -11.221 1.00 98.38 502 A 1 
ATOM 3841 C CZ3 . TRP A 0 502 . 20.605   2.371   -10.984 1.00 98.38 502 A 1 
ATOM 3842 N N   . LEU A 0 503 . 16.967   3.296   -14.021 1.00 97.12 503 A 1 
ATOM 3843 C CA  . LEU A 0 503 . 17.849   2.647   -14.975 1.00 97.12 503 A 1 
ATOM 3844 C C   . LEU A 0 503 . 19.029   3.560   -15.268 1.00 97.12 503 A 1 
ATOM 3845 C CB  . LEU A 0 503 . 17.037   2.264   -16.219 1.00 97.12 503 A 1 
ATOM 3846 O O   . LEU A 0 503 . 18.821   4.742   -15.530 1.00 97.12 503 A 1 
ATOM 3847 C CG  . LEU A 0 503 . 17.848   1.627   -17.367 1.00 97.12 503 A 1 
ATOM 3848 C CD1 . LEU A 0 503 . 16.925   0.632   -18.074 1.00 97.12 503 A 1 
ATOM 3849 C CD2 . LEU A 0 503 . 18.282   2.660   -18.413 1.00 97.12 503 A 1 
ATOM 3850 N N   . GLN A 0 504 . 20.221   2.987   -15.257 1.00 97.10 504 A 1 
ATOM 3851 C CA  . GLN A 0 504 . 21.446   3.602   -15.729 1.00 97.10 504 A 1 
ATOM 3852 C C   . GLN A 0 504 . 22.087   2.678   -16.763 1.00 97.10 504 A 1 
ATOM 3853 C CB  . GLN A 0 504 . 22.355   3.917   -14.541 1.00 97.10 504 A 1 
ATOM 3854 O O   . GLN A 0 504 . 22.064   1.456   -16.594 1.00 97.10 504 A 1 
ATOM 3855 C CG  . GLN A 0 504 . 23.574   4.727   -14.988 1.00 97.10 504 A 1 
ATOM 3856 C CD  . GLN A 0 504 . 24.453   5.200   -13.838 1.00 97.10 504 A 1 
ATOM 3857 N NE2 . GLN A 0 504 . 25.497   5.916   -14.172 1.00 97.10 504 A 1 
ATOM 3858 O OE1 . GLN A 0 504 . 24.187   4.983   -12.653 1.00 97.10 504 A 1 
ATOM 3859 N N   . ALA A 0 505 . 22.574   3.252   -17.850 1.00 96.24 505 A 1 
ATOM 3860 C CA  . ALA A 0 505 . 23.387   2.561   -18.830 1.00 96.24 505 A 1 
ATOM 3861 C C   . ALA A 0 505 . 24.528   3.488   -19.227 1.00 96.24 505 A 1 
ATOM 3862 C CB  . ALA A 0 505 . 22.523   2.156   -20.030 1.00 96.24 505 A 1 
ATOM 3863 O O   . ALA A 0 505 . 24.247   4.629   -19.588 1.00 96.24 505 A 1 
ATOM 3864 N N   . ASP A 0 506 . 25.747   2.976   -19.165 1.00 93.57 506 A 1 
ATOM 3865 C CA  . ASP A 0 506 . 26.975   3.703   -19.465 1.00 93.57 506 A 1 
ATOM 3866 C C   . ASP A 0 506 . 27.757   2.856   -20.504 1.00 93.57 506 A 1 
ATOM 3867 C CB  . ASP A 0 506 . 27.727   4.021   -18.150 1.00 93.57 506 A 1 
ATOM 3868 O O   . ASP A 0 506 . 27.710   1.621   -20.466 1.00 93.57 506 A 1 
ATOM 3869 C CG  . ASP A 0 506 . 26.834   4.566   -16.999 1.00 93.57 506 A 1 
ATOM 3870 O OD1 . ASP A 0 506 . 26.143   5.609   -17.110 1.00 93.57 506 A 1 
ATOM 3871 O OD2 . ASP A 0 506 . 26.725   3.907   -15.934 1.00 93.57 506 A 1 
ATOM 3872 N N   . ASP A 0 507 . 28.349   3.486   -21.519 1.00 92.70 507 A 1 
ATOM 3873 C CA  . ASP A 0 507 . 29.116   2.818   -22.590 1.00 92.70 507 A 1 
ATOM 3874 C C   . ASP A 0 507 . 30.365   3.640   -22.900 1.00 92.70 507 A 1 
ATOM 3875 C CB  . ASP A 0 507 . 28.223   2.587   -23.838 1.00 92.70 507 A 1 
ATOM 3876 O O   . ASP A 0 507 . 30.316   4.533   -23.756 1.00 92.70 507 A 1 
ATOM 3877 C CG  . ASP A 0 507 . 28.886   1.992   -25.104 1.00 92.70 507 A 1 
ATOM 3878 O OD1 . ASP A 0 507 . 29.739   1.084   -25.034 1.00 92.70 507 A 1 
ATOM 3879 O OD2 . ASP A 0 507 . 28.342   2.142   -26.230 1.00 92.70 507 A 1 
ATOM 3880 N N   . ASP A 0 508 . 31.469   3.333   -22.217 1.00 90.76 508 A 1 
ATOM 3881 C CA  . ASP A 0 508 . 32.736   4.019   -22.428 1.00 90.76 508 A 1 
ATOM 3882 C C   . ASP A 0 508 . 33.539   3.303   -23.506 1.00 90.76 508 A 1 
ATOM 3883 C CB  . ASP A 0 508 . 33.555   4.182   -21.138 1.00 90.76 508 A 1 
ATOM 3884 O O   . ASP A 0 508 . 33.822   2.108   -23.444 1.00 90.76 508 A 1 
ATOM 3885 C CG  . ASP A 0 508 . 32.822   4.965   -20.040 1.00 90.76 508 A 1 
ATOM 3886 O OD1 . ASP A 0 508 . 32.080   5.894   -20.432 1.00 90.76 508 A 1 
ATOM 3887 O OD2 . ASP A 0 508 . 33.147   4.794   -18.841 1.00 90.76 508 A 1 
ATOM 3888 N N   . GLN A 0 509 . 33.949   4.051   -24.524 1.00 88.63 509 A 1 
ATOM 3889 C CA  . GLN A 0 509 . 34.848   3.590   -25.574 1.00 88.63 509 A 1 
ATOM 3890 C C   . GLN A 0 509 . 36.122   4.418   -25.532 1.00 88.63 509 A 1 
ATOM 3891 C CB  . GLN A 0 509 . 34.185   3.688   -26.955 1.00 88.63 509 A 1 
ATOM 3892 O O   . GLN A 0 509 . 36.057   5.646   -25.527 1.00 88.63 509 A 1 
ATOM 3893 C CG  . GLN A 0 509 . 32.798   3.038   -27.001 1.00 88.63 509 A 1 
ATOM 3894 C CD  . GLN A 0 509 . 32.309   2.856   -28.430 1.00 88.63 509 A 1 
ATOM 3895 N NE2 . GLN A 0 509 . 32.273   1.634   -28.918 1.00 88.63 509 A 1 
ATOM 3896 O OE1 . GLN A 0 509 . 31.980   3.779   -29.167 1.00 88.63 509 A 1 
ATOM 3897 N N   . TRP A 0 510 . 37.280   3.768   -25.578 1.00 84.96 510 A 1 
ATOM 3898 C CA  . TRP A 0 510 . 38.566   4.459   -25.589 1.00 84.96 510 A 1 
ATOM 3899 C C   . TRP A 0 510 . 39.577   3.762   -26.495 1.00 84.96 510 A 1 
ATOM 3900 C CB  . TRP A 0 510 . 39.081   4.623   -24.155 1.00 84.96 510 A 1 
ATOM 3901 O O   . TRP A 0 510 . 39.509   2.552   -26.719 1.00 84.96 510 A 1 
ATOM 3902 C CG  . TRP A 0 510 . 39.350   3.347   -23.421 1.00 84.96 510 A 1 
ATOM 3903 C CD1 . TRP A 0 510 . 38.451   2.648   -22.693 1.00 84.96 510 A 1 
ATOM 3904 C CD2 . TRP A 0 510 . 40.602   2.603   -23.338 1.00 84.96 510 A 1 
ATOM 3905 C CE2 . TRP A 0 510 . 40.385   1.445   -22.533 1.00 84.96 510 A 1 
ATOM 3906 C CE3 . TRP A 0 510 . 41.899   2.795   -23.860 1.00 84.96 510 A 1 
ATOM 3907 N NE1 . TRP A 0 510 . 39.058   1.531   -22.156 1.00 84.96 510 A 1 
ATOM 3908 C CH2 . TRP A 0 510 . 42.684   0.733   -22.813 1.00 84.96 510 A 1 
ATOM 3909 C CZ2 . TRP A 0 510 . 41.403   0.513   -22.274 1.00 84.96 510 A 1 
ATOM 3910 C CZ3 . TRP A 0 510 . 42.930   1.875   -23.597 1.00 84.96 510 A 1 
ATOM 3911 N N   . ALA A 0 511 . 40.505   4.545   -27.036 1.00 83.77 511 A 1 
ATOM 3912 C CA  . ALA A 0 511 . 41.660   4.067   -27.777 1.00 83.77 511 A 1 
ATOM 3913 C C   . ALA A 0 511 . 42.887   4.919   -27.440 1.00 83.77 511 A 1 
ATOM 3914 C CB  . ALA A 0 511 . 41.360   4.083   -29.281 1.00 83.77 511 A 1 
ATOM 3915 O O   . ALA A 0 511 . 42.767   6.136   -27.286 1.00 83.77 511 A 1 
ATOM 3916 N N   . GLU A 0 512 . 44.042   4.272   -27.349 1.00 81.32 512 A 1 
ATOM 3917 C CA  . GLU A 0 512 . 45.346   4.902   -27.160 1.00 81.32 512 A 1 
ATOM 3918 C C   . GLU A 0 512 . 46.327   4.328   -28.180 1.00 81.32 512 A 1 
ATOM 3919 C CB  . GLU A 0 512 . 45.885   4.654   -25.737 1.00 81.32 512 A 1 
ATOM 3920 O O   . GLU A 0 512 . 46.364   3.112   -28.372 1.00 81.32 512 A 1 
ATOM 3921 C CG  . GLU A 0 512 . 45.038   5.284   -24.617 1.00 81.32 512 A 1 
ATOM 3922 C CD  . GLU A 0 512 . 45.643   5.109   -23.207 1.00 81.32 512 A 1 
ATOM 3923 O OE1 . GLU A 0 512 . 45.010   5.578   -22.232 1.00 81.32 512 A 1 
ATOM 3924 O OE2 . GLU A 0 512 . 46.772   4.577   -23.070 1.00 81.32 512 A 1 
ATOM 3925 N N   . ASP A 0 513 . 47.142   5.187   -28.780 1.00 79.04 513 A 1 
ATOM 3926 C CA  . ASP A 0 513 . 48.293   4.793   -29.586 1.00 79.04 513 A 1 
ATOM 3927 C C   . ASP A 0 513 . 49.556   5.498   -29.083 1.00 79.04 513 A 1 
ATOM 3928 C CB  . ASP A 0 513 . 48.038   4.979   -31.087 1.00 79.04 513 A 1 
ATOM 3929 O O   . ASP A 0 513 . 49.558   6.671   -28.694 1.00 79.04 513 A 1 
ATOM 3930 C CG  . ASP A 0 513 . 47.749   6.414   -31.513 1.00 79.04 513 A 1 
ATOM 3931 O OD1 . ASP A 0 513 . 46.603   6.864   -31.272 1.00 79.04 513 A 1 
ATOM 3932 O OD2 . ASP A 0 513 . 48.636   7.020   -32.158 1.00 79.04 513 A 1 
ATOM 3933 N N   . TYR A 0 514 . 50.645   4.738   -28.999 1.00 76.58 514 A 1 
ATOM 3934 C CA  . TYR A 0 514 . 51.935   5.219   -28.531 1.00 76.58 514 A 1 
ATOM 3935 C C   . TYR A 0 514 . 53.050   4.795   -29.471 1.00 76.58 514 A 1 
ATOM 3936 C CB  . TYR A 0 514 . 52.226   4.737   -27.106 1.00 76.58 514 A 1 
ATOM 3937 O O   . TYR A 0 514 . 53.488   3.640   -29.479 1.00 76.58 514 A 1 
ATOM 3938 C CG  . TYR A 0 514 . 53.559   5.244   -26.577 1.00 76.58 514 A 1 
ATOM 3939 C CD1 . TYR A 0 514 . 54.693   4.408   -26.558 1.00 76.58 514 A 1 
ATOM 3940 C CD2 . TYR A 0 514 . 53.677   6.588   -26.188 1.00 76.58 514 A 1 
ATOM 3941 C CE1 . TYR A 0 514 . 55.937   4.908   -26.122 1.00 76.58 514 A 1 
ATOM 3942 C CE2 . TYR A 0 514 . 54.913   7.101   -25.760 1.00 76.58 514 A 1 
ATOM 3943 O OH  . TYR A 0 514 . 57.240   6.784   -25.336 1.00 76.58 514 A 1 
ATOM 3944 C CZ  . TYR A 0 514 . 56.045   6.259   -25.727 1.00 76.58 514 A 1 
ATOM 3945 N N   . ASP A 0 515 . 53.615   5.789   -30.143 1.00 75.51 515 A 1 
ATOM 3946 C CA  . ASP A 0 515 . 54.765   5.630   -31.008 1.00 75.51 515 A 1 
ATOM 3947 C C   . ASP A 0 515 . 56.025   6.154   -30.315 1.00 75.51 515 A 1 
ATOM 3948 C CB  . ASP A 0 515 . 54.495   6.334   -32.345 1.00 75.51 515 A 1 
ATOM 3949 O O   . ASP A 0 515 . 56.089   7.245   -29.740 1.00 75.51 515 A 1 
ATOM 3950 C CG  . ASP A 0 515 . 53.733   5.484   -33.363 1.00 75.51 515 A 1 
ATOM 3951 O OD1 . ASP A 0 515 . 53.946   4.253   -33.334 1.00 75.51 515 A 1 
ATOM 3952 O OD2 . ASP A 0 515 . 53.180   6.078   -34.314 1.00 75.51 515 A 1 
ATOM 3953 N N   . SER A 0 516 . 57.106   5.376   -30.366 1.00 66.64 516 A 1 
ATOM 3954 C CA  . SER A 0 516 . 58.421   5.852   -29.942 1.00 66.64 516 A 1 
ATOM 3955 C C   . SER A 0 516 . 59.517   5.431   -30.901 1.00 66.64 516 A 1 
ATOM 3956 C CB  . SER A 0 516 . 58.730   5.464   -28.496 1.00 66.64 516 A 1 
ATOM 3957 O O   . SER A 0 516 . 59.669   4.264   -31.272 1.00 66.64 516 A 1 
ATOM 3958 O OG  . SER A 0 516 . 58.948   4.076   -28.364 1.00 66.64 516 A 1 
ATOM 3959 N N   . TYR A 0 517 . 60.351   6.403   -31.266 1.00 65.53 517 A 1 
ATOM 3960 C CA  . TYR A 0 517 . 61.499   6.176   -32.125 1.00 65.53 517 A 1 
ATOM 3961 C C   . TYR A 0 517 . 62.783   6.706   -31.486 1.00 65.53 517 A 1 
ATOM 3962 C CB  . TYR A 0 517 . 61.230   6.725   -33.532 1.00 65.53 517 A 1 
ATOM 3963 O O   . TYR A 0 517 . 62.878   7.846   -31.019 1.00 65.53 517 A 1 
ATOM 3964 C CG  . TYR A 0 517 . 61.120   8.234   -33.621 1.00 65.53 517 A 1 
ATOM 3965 C CD1 . TYR A 0 517 . 59.869   8.868   -33.490 1.00 65.53 517 A 1 
ATOM 3966 C CD2 . TYR A 0 517 . 62.282   9.004   -33.818 1.00 65.53 517 A 1 
ATOM 3967 C CE1 . TYR A 0 517 . 59.776   10.270  -33.558 1.00 65.53 517 A 1 
ATOM 3968 C CE2 . TYR A 0 517 . 62.199   10.406  -33.874 1.00 65.53 517 A 1 
ATOM 3969 O OH  . TYR A 0 517 . 60.897   12.400  -33.778 1.00 65.53 517 A 1 
ATOM 3970 C CZ  . TYR A 0 517 . 60.942   11.040  -33.746 1.00 65.53 517 A 1 
ATOM 3971 N N   . ASP A 0 518 . 63.823   5.875   -31.522 1.00 60.14 518 A 1 
ATOM 3972 C CA  . ASP A 0 518 . 65.189   6.266   -31.185 1.00 60.14 518 A 1 
ATOM 3973 C C   . ASP A 0 518 . 66.080   6.037   -32.407 1.00 60.14 518 A 1 
ATOM 3974 C CB  . ASP A 0 518 . 65.678   5.530   -29.922 1.00 60.14 518 A 1 
ATOM 3975 O O   . ASP A 0 518 . 66.389   4.899   -32.782 1.00 60.14 518 A 1 
ATOM 3976 C CG  . ASP A 0 518 . 67.037   6.030   -29.395 1.00 60.14 518 A 1 
ATOM 3977 O OD1 . ASP A 0 518 . 67.638   6.942   -30.010 1.00 60.14 518 A 1 
ATOM 3978 O OD2 . ASP A 0 518 . 67.509   5.482   -28.371 1.00 60.14 518 A 1 
ATOM 3979 N N   . SER A 0 519 . 66.501   7.133   -33.048 1.00 56.54 519 A 1 
ATOM 3980 C CA  . SER A 0 519 . 67.671   7.092   -33.917 1.00 56.54 519 A 1 
ATOM 3981 C C   . SER A 0 519 . 68.896   7.070   -33.001 1.00 56.54 519 A 1 
ATOM 3982 C CB  . SER A 0 519 . 67.678   8.255   -34.925 1.00 56.54 519 A 1 
ATOM 3983 O O   . SER A 0 519 . 69.395   8.129   -32.600 1.00 56.54 519 A 1 
ATOM 3984 O OG  . SER A 0 519 . 67.959   9.498   -34.306 1.00 56.54 519 A 1 
ATOM 3985 N N   . GLY A 0 520 . 69.356   5.873   -32.628 1.00 51.00 520 A 1 
ATOM 3986 C CA  . GLY A 0 520 . 70.496   5.724   -31.729 1.00 51.00 520 A 1 
ATOM 3987 C C   . GLY A 0 520 . 71.695   6.570   -32.179 1.00 51.00 520 A 1 
ATOM 3988 O O   . GLY A 0 520 . 71.845   6.869   -33.360 1.00 51.00 520 A 1 
ATOM 3989 N N   . MET A 0 521 . 72.555   6.963   -31.229 1.00 46.85 521 A 1 
ATOM 3990 C CA  . MET A 0 521 . 73.751   7.805   -31.425 1.00 46.85 521 A 1 
ATOM 3991 C C   . MET A 0 521 . 74.656   7.313   -32.577 1.00 46.85 521 A 1 
ATOM 3992 C CB  . MET A 0 521 . 74.573   7.837   -30.119 1.00 46.85 521 A 1 
ATOM 3993 O O   . MET A 0 521 . 75.650   6.624   -32.337 1.00 46.85 521 A 1 
ATOM 3994 C CG  . MET A 0 521 . 73.875   8.489   -28.926 1.00 46.85 521 A 1 
ATOM 3995 S SD  . MET A 0 521 . 74.856   8.374   -27.400 1.00 46.85 521 A 1 
ATOM 3996 C CE  . MET A 0 521 . 73.646   9.051   -26.236 1.00 46.85 521 A 1 
ATOM 3997 N N   . ALA A 0 522 . 74.336   7.686   -33.817 1.00 46.85 522 A 1 
ATOM 3998 C CA  . ALA A 0 522 . 74.940   7.112   -35.017 1.00 46.85 522 A 1 
ATOM 3999 C C   . ALA A 0 522 . 76.447   7.412   -35.133 1.00 46.85 522 A 1 
ATOM 4000 C CB  . ALA A 0 522 . 74.140   7.609   -36.228 1.00 46.85 522 A 1 
ATOM 4001 O O   . ALA A 0 522 . 77.207   6.576   -35.617 1.00 46.85 522 A 1 
ATOM 4002 N N   . ASP A 0 523 . 76.926   8.541   -34.588 1.00 44.29 523 A 1 
ATOM 4003 C CA  . ASP A 0 523 . 78.273   9.035   -34.920 1.00 44.29 523 A 1 
ATOM 4004 C C   . ASP A 0 523 . 79.267   9.154   -33.751 1.00 44.29 523 A 1 
ATOM 4005 C CB  . ASP A 0 523 . 78.168   10.377  -35.645 1.00 44.29 523 A 1 
ATOM 4006 O O   . ASP A 0 523 . 80.391   9.646   -33.932 1.00 44.29 523 A 1 
ATOM 4007 C CG  . ASP A 0 523 . 77.327   10.358  -36.911 1.00 44.29 523 A 1 
ATOM 4008 O OD1 . ASP A 0 523 . 77.349   9.320   -37.599 1.00 44.29 523 A 1 
ATOM 4009 O OD2 . ASP A 0 523 . 76.789   11.444  -37.209 1.00 44.29 523 A 1 
ATOM 4010 N N   . ALA A 0 524 . 78.898   8.747   -32.533 1.00 39.40 524 A 1 
ATOM 4011 C CA  . ALA A 0 524 . 79.754   8.986   -31.366 1.00 39.40 524 A 1 
ATOM 4012 C C   . ALA A 0 524 . 80.908   7.972   -31.238 1.00 39.40 524 A 1 
ATOM 4013 C CB  . ALA A 0 524 . 78.883   9.058   -30.109 1.00 39.40 524 A 1 
ATOM 4014 O O   . ALA A 0 524 . 82.015   8.343   -30.846 1.00 39.40 524 A 1 
ATOM 4015 N N   . TYR A 0 525 . 80.699   6.701   -31.600 1.00 37.23 525 A 1 
ATOM 4016 C CA  . TYR A 0 525 . 81.663   5.639   -31.270 1.00 37.23 525 A 1 
ATOM 4017 C C   . TYR A 0 525 . 82.796   5.436   -32.292 1.00 37.23 525 A 1 
ATOM 4018 C CB  . TYR A 0 525 . 80.917   4.337   -30.934 1.00 37.23 525 A 1 
ATOM 4019 O O   . TYR A 0 525 . 83.826   4.853   -31.958 1.00 37.23 525 A 1 
ATOM 4020 C CG  . TYR A 0 525 . 81.033   3.975   -29.465 1.00 37.23 525 A 1 
ATOM 4021 C CD1 . TYR A 0 525 . 82.073   3.128   -29.035 1.00 37.23 525 A 1 
ATOM 4022 C CD2 . TYR A 0 525 . 80.136   4.521   -28.526 1.00 37.23 525 A 1 
ATOM 4023 C CE1 . TYR A 0 525 . 82.208   2.815   -27.669 1.00 37.23 525 A 1 
ATOM 4024 C CE2 . TYR A 0 525 . 80.268   4.210   -27.158 1.00 37.23 525 A 1 
ATOM 4025 O OH  . TYR A 0 525 . 81.441   3.043   -25.413 1.00 37.23 525 A 1 
ATOM 4026 C CZ  . TYR A 0 525 . 81.305   3.352   -26.729 1.00 37.23 525 A 1 
ATOM 4027 N N   . GLY A 0 526 . 82.670   5.947   -33.522 1.00 40.37 526 A 1 
ATOM 4028 C CA  . GLY A 0 526 . 83.645   5.684   -34.594 1.00 40.37 526 A 1 
ATOM 4029 C C   . GLY A 0 526 . 84.943   6.504   -34.548 1.00 40.37 526 A 1 
ATOM 4030 O O   . GLY A 0 526 . 85.883   6.197   -35.275 1.00 40.37 526 A 1 
ATOM 4031 N N   . ARG A 0 527 . 85.031   7.560   -33.726 1.00 39.00 527 A 1 
ATOM 4032 C CA  . ARG A 0 527 . 86.109   8.570   -33.837 1.00 39.00 527 A 1 
ATOM 4033 C C   . ARG A 0 527 . 87.242   8.453   -32.808 1.00 39.00 527 A 1 
ATOM 4034 C CB  . ARG A 0 527 . 85.489   9.979   -33.929 1.00 39.00 527 A 1 
ATOM 4035 O O   . ARG A 0 527 . 88.177   9.246   -32.852 1.00 39.00 527 A 1 
ATOM 4036 C CG  . ARG A 0 527 . 84.846   10.191  -35.312 1.00 39.00 527 A 1 
ATOM 4037 C CD  . ARG A 0 527 . 84.288   11.606  -35.516 1.00 39.00 527 A 1 
ATOM 4038 N NE  . ARG A 0 527 . 82.898   11.736  -35.033 1.00 39.00 527 A 1 
ATOM 4039 N NH1 . ARG A 0 527 . 82.027   13.014  -36.752 1.00 39.00 527 A 1 
ATOM 4040 N NH2 . ARG A 0 527 . 80.729   12.386  -35.062 1.00 39.00 527 A 1 
ATOM 4041 C CZ  . ARG A 0 527 . 81.900   12.379  -35.620 1.00 39.00 527 A 1 
ATOM 4042 N N   . GLY A 0 528 . 87.198   7.462   -31.915 1.00 34.45 528 A 1 
ATOM 4043 C CA  . GLY A 0 528 . 88.210   7.266   -30.865 1.00 34.45 528 A 1 
ATOM 4044 C C   . GLY A 0 528 . 89.482   6.510   -31.281 1.00 34.45 528 A 1 
ATOM 4045 O O   . GLY A 0 528 . 90.413   6.423   -30.483 1.00 34.45 528 A 1 
ATOM 4046 N N   . ALA A 0 529 . 89.554   5.948   -32.492 1.00 30.00 529 A 1 
ATOM 4047 C CA  . ALA A 0 529 . 90.683   5.108   -32.893 1.00 30.00 529 A 1 
ATOM 4048 C C   . ALA A 0 529 . 91.891   5.955   -33.343 1.00 30.00 529 A 1 
ATOM 4049 C CB  . ALA A 0 529 . 90.211   4.092   -33.937 1.00 30.00 529 A 1 
ATOM 4050 O O   . ALA A 0 529 . 91.957   6.460   -34.464 1.00 30.00 529 A 1 
ATOM 4051 N N   . SER A 0 530 . 92.854   6.112   -32.436 1.00 36.06 530 A 1 
ATOM 4052 C CA  . SER A 0 530 . 94.141   6.773   -32.640 1.00 36.06 530 A 1 
ATOM 4053 C C   . SER A 0 530 . 94.967   6.094   -33.743 1.00 36.06 530 A 1 
ATOM 4054 C CB  . SER A 0 530 . 94.900   6.787   -31.303 1.00 36.06 530 A 1 
ATOM 4055 O O   . SER A 0 530 . 95.368   4.936   -33.643 1.00 36.06 530 A 1 
ATOM 4056 O OG  . SER A 0 530 . 94.828   5.528   -30.651 1.00 36.06 530 A 1 
ATOM 4057 N N   . LEU A 0 531 . 95.256   6.830   -34.819 1.00 32.89 531 A 1 
ATOM 4058 C CA  . LEU A 0 531 . 96.139   6.369   -35.890 1.00 32.89 531 A 1 
ATOM 4059 C C   . LEU A 0 531 . 97.604   6.461   -35.419 1.00 32.89 531 A 1 
ATOM 4060 C CB  . LEU A 0 531 . 95.862   7.185   -37.175 1.00 32.89 531 A 1 
ATOM 4061 O O   . LEU A 0 531 . 98.175   7.548   -35.345 1.00 32.89 531 A 1 
ATOM 4062 C CG  . LEU A 0 531 . 95.861   6.316   -38.446 1.00 32.89 531 A 1 
ATOM 4063 C CD1 . LEU A 0 531 . 94.478   5.702   -38.679 1.00 32.89 531 A 1 
ATOM 4064 C CD2 . LEU A 0 531 . 96.225   7.145   -39.679 1.00 32.89 531 A 1 
ATOM 4065 N N   . TRP A 0 532 . 98.223   5.325   -35.096 1.00 27.70 532 A 1 
ATOM 4066 C CA  . TRP A 0 532 . 99.651   5.237   -34.778 1.00 27.70 532 A 1 
ATOM 4067 C C   . TRP A 0 532 . 100.449  5.078   -36.078 1.00 27.70 532 A 1 
ATOM 4068 C CB  . TRP A 0 532 . 99.882   4.088   -33.779 1.00 27.70 532 A 1 
ATOM 4069 O O   . TRP A 0 532 . 100.497  3.995   -36.660 1.00 27.70 532 A 1 
ATOM 4070 C CG  . TRP A 0 532 . 101.170  4.119   -33.007 1.00 27.70 532 A 1 
ATOM 4071 C CD1 . TRP A 0 532 . 101.537  5.104   -32.155 1.00 27.70 532 A 1 
ATOM 4072 C CD2 . TRP A 0 532 . 102.226  3.107   -32.917 1.00 27.70 532 A 1 
ATOM 4073 C CE2 . TRP A 0 532 . 103.200  3.555   -31.972 1.00 27.70 532 A 1 
ATOM 4074 C CE3 . TRP A 0 532 . 102.452  1.848   -33.517 1.00 27.70 532 A 1 
ATOM 4075 N NE1 . TRP A 0 532 . 102.737  4.783   -31.554 1.00 27.70 532 A 1 
ATOM 4076 C CH2 . TRP A 0 532 . 104.521  1.547   -32.246 1.00 27.70 532 A 1 
ATOM 4077 C CZ2 . TRP A 0 532 . 104.330  2.796   -31.633 1.00 27.70 532 A 1 
ATOM 4078 C CZ3 . TRP A 0 532 . 103.585  1.077   -33.186 1.00 27.70 532 A 1 
ATOM 4079 N N   . THR A 0 533 . 101.047  6.154   -36.591 1.00 38.66 533 A 1 
ATOM 4080 C CA  . THR A 0 533 . 101.944  6.053   -37.752 1.00 38.66 533 A 1 
ATOM 4081 C C   . THR A 0 533 . 103.373  5.808   -37.268 1.00 38.66 533 A 1 
ATOM 4082 C CB  . THR A 0 533 . 101.846  7.266   -38.694 1.00 38.66 533 A 1 
ATOM 4083 O O   . THR A 0 533 . 104.002  6.713   -36.723 1.00 38.66 533 A 1 
ATOM 4084 C CG2 . THR A 0 533 . 100.411  7.528   -39.159 1.00 38.66 533 A 1 
ATOM 4085 O OG1 . THR A 0 533 . 102.313  8.441   -38.082 1.00 38.66 533 A 1 
ATOM 4086 N N   . ASP A 0 534 . 103.895  4.593   -37.467 1.00 38.13 534 A 1 
ATOM 4087 C CA  . ASP A 0 534 . 105.316  4.272   -37.265 1.00 38.13 534 A 1 
ATOM 4088 C C   . ASP A 0 534 . 106.147  5.100   -38.261 1.00 38.13 534 A 1 
ATOM 4089 C CB  . ASP A 0 534 . 105.543  2.741   -37.403 1.00 38.13 534 A 1 
ATOM 4090 O O   . ASP A 0 534 . 106.105  4.873   -39.476 1.00 38.13 534 A 1 
ATOM 4091 C CG  . ASP A 0 534 . 106.966  2.241   -37.055 1.00 38.13 534 A 1 
ATOM 4092 O OD1 . ASP A 0 534 . 107.791  3.050   -36.585 1.00 38.13 534 A 1 
ATOM 4093 O OD2 . ASP A 0 534 . 107.289  1.043   -37.293 1.00 38.13 534 A 1 
ATOM 4094 N N   . THR A 0 535 . 106.872  6.101   -37.759 1.00 37.24 535 A 1 
ATOM 4095 C CA  . THR A 0 535 . 107.850  6.902   -38.507 1.00 37.24 535 A 1 
ATOM 4096 C C   . THR A 0 535 . 109.016  6.002   -38.931 1.00 37.24 535 A 1 
ATOM 4097 C CB  . THR A 0 535 . 108.324  8.106   -37.669 1.00 37.24 535 A 1 
ATOM 4098 O O   . THR A 0 535 . 110.107  6.040   -38.368 1.00 37.24 535 A 1 
ATOM 4099 C CG2 . THR A 0 535 . 109.253  9.061   -38.423 1.00 37.24 535 A 1 
ATOM 4100 O OG1 . THR A 0 535 . 107.205  8.881   -37.312 1.00 37.24 535 A 1 
ATOM 4101 N N   . LYS A 0 536 . 108.796  5.161   -39.945 1.00 35.02 536 A 1 
ATOM 4102 C CA  . LYS A 0 536 . 109.785  4.226   -40.501 1.00 35.02 536 A 1 
ATOM 4103 C C   . LYS A 0 536 . 110.133  4.573   -41.948 1.00 35.02 536 A 1 
ATOM 4104 C CB  . LYS A 0 536 . 109.339  2.772   -40.253 1.00 35.02 536 A 1 
ATOM 4105 O O   . LYS A 0 536 . 110.115  3.737   -42.843 1.00 35.02 536 A 1 
ATOM 4106 C CG  . LYS A 0 536 . 110.417  1.991   -39.490 1.00 35.02 536 A 1 
ATOM 4107 C CD  . LYS A 0 536 . 110.067  0.499   -39.460 1.00 35.02 536 A 1 
ATOM 4108 C CE  . LYS A 0 536 . 110.619  -0.176  -38.201 1.00 35.02 536 A 1 
ATOM 4109 N NZ  . LYS A 0 536 . 109.492  -0.684  -37.387 1.00 35.02 536 A 1 
ATOM 4110 N N   . GLY A 0 537 . 110.483  5.834   -42.183 1.00 37.86 537 A 1 
ATOM 4111 C CA  . GLY A 0 537 . 111.102  6.289   -43.426 1.00 37.86 537 A 1 
ATOM 4112 C C   . GLY A 0 537 . 112.614  6.370   -43.271 1.00 37.86 537 A 1 
ATOM 4113 O O   . GLY A 0 537 . 113.146  7.419   -42.923 1.00 37.86 537 A 1 
ATOM 4114 N N   . LYS A 0 538 . 113.318  5.260   -43.513 1.00 34.93 538 A 1 
ATOM 4115 C CA  . LYS A 0 538 . 114.778  5.250   -43.658 1.00 34.93 538 A 1 
ATOM 4116 C C   . LYS A 0 538 . 115.177  6.062   -44.897 1.00 34.93 538 A 1 
ATOM 4117 C CB  . LYS A 0 538 . 115.304  3.808   -43.773 1.00 34.93 538 A 1 
ATOM 4118 O O   . LYS A 0 538 . 115.141  5.546   -46.007 1.00 34.93 538 A 1 
ATOM 4119 C CG  . LYS A 0 538 . 115.246  3.020   -42.455 1.00 34.93 538 A 1 
ATOM 4120 C CD  . LYS A 0 538 . 116.381  1.985   -42.416 1.00 34.93 538 A 1 
ATOM 4121 C CE  . LYS A 0 538 . 116.375  1.205   -41.098 1.00 34.93 538 A 1 
ATOM 4122 N NZ  . LYS A 0 538 . 117.587  0.358   -40.955 1.00 34.93 538 A 1 
ATOM 4123 N N   . GLY A 0 539 . 115.592  7.306   -44.696 1.00 34.94 539 A 1 
ATOM 4124 C CA  . GLY A 0 539 . 116.229  8.150   -45.705 1.00 34.94 539 A 1 
ATOM 4125 C C   . GLY A 0 539 . 117.246  9.049   -45.015 1.00 34.94 539 A 1 
ATOM 4126 O O   . GLY A 0 539 . 116.898  9.830   -44.137 1.00 34.94 539 A 1 
ATOM 4127 N N   . TRP A 0 540 . 118.519  8.860   -45.336 1.00 32.03 540 A 1 
ATOM 4128 C CA  . TRP A 0 540 . 119.650  9.519   -44.693 1.00 32.03 540 A 1 
ATOM 4129 C C   . TRP A 0 540 . 119.653  11.031  -44.969 1.00 32.03 540 A 1 
ATOM 4130 C CB  . TRP A 0 540 . 120.928  8.863   -45.236 1.00 32.03 540 A 1 
ATOM 4131 O O   . TRP A 0 540 . 119.741  11.436  -46.122 1.00 32.03 540 A 1 
ATOM 4132 C CG  . TRP A 0 540 . 121.283  7.515   -44.679 1.00 32.03 540 A 1 
ATOM 4133 C CD1 . TRP A 0 540 . 120.569  6.368   -44.777 1.00 32.03 540 A 1 
ATOM 4134 C CD2 . TRP A 0 540 . 122.498  7.164   -43.952 1.00 32.03 540 A 1 
ATOM 4135 C CE2 . TRP A 0 540 . 122.444  5.779   -43.613 1.00 32.03 540 A 1 
ATOM 4136 C CE3 . TRP A 0 540 . 123.647  7.881   -43.559 1.00 32.03 540 A 1 
ATOM 4137 N NE1 . TRP A 0 540 . 121.250  5.342   -44.146 1.00 32.03 540 A 1 
ATOM 4138 C CH2 . TRP A 0 540 . 124.601  5.886   -42.524 1.00 32.03 540 A 1 
ATOM 4139 C CZ2 . TRP A 0 540 . 123.473  5.140   -42.907 1.00 32.03 540 A 1 
ATOM 4140 C CZ3 . TRP A 0 540 . 124.687  7.250   -42.853 1.00 32.03 540 A 1 
ATOM 4141 N N   . GLY A 0 541 . 119.639  11.850  -43.910 1.00 35.14 541 A 1 
ATOM 4142 C CA  . GLY A 0 541 . 120.085  13.250  -43.959 1.00 35.14 541 A 1 
ATOM 4143 C C   . GLY A 0 541 . 119.008  14.317  -43.738 1.00 35.14 541 A 1 
ATOM 4144 O O   . GLY A 0 541 . 118.666  15.046  -44.657 1.00 35.14 541 A 1 
ATOM 4145 N N   . GLY A 0 542 . 118.518  14.475  -42.504 1.00 35.39 542 A 1 
ATOM 4146 C CA  . GLY A 0 542 . 117.710  15.642  -42.120 1.00 35.39 542 A 1 
ATOM 4147 C C   . GLY A 0 542 . 117.064  15.486  -40.746 1.00 35.39 542 A 1 
ATOM 4148 O O   . GLY A 0 542 . 116.118  14.726  -40.583 1.00 35.39 542 A 1 
ATOM 4149 N N   . LYS A 0 543 . 117.604  16.172  -39.735 1.00 34.76 543 A 1 
ATOM 4150 C CA  . LYS A 0 543 . 117.175  16.103  -38.330 1.00 34.76 543 A 1 
ATOM 4151 C C   . LYS A 0 543 . 115.770  16.699  -38.119 1.00 34.76 543 A 1 
ATOM 4152 C CB  . LYS A 0 543 . 118.191  16.863  -37.454 1.00 34.76 543 A 1 
ATOM 4153 O O   . LYS A 0 543 . 115.580  17.892  -38.307 1.00 34.76 543 A 1 
ATOM 4154 C CG  . LYS A 0 543 . 119.510  16.114  -37.199 1.00 34.76 543 A 1 
ATOM 4155 C CD  . LYS A 0 543 . 120.477  17.004  -36.398 1.00 34.76 543 A 1 
ATOM 4156 C CE  . LYS A 0 543 . 121.743  16.240  -35.988 1.00 34.76 543 A 1 
ATOM 4157 N NZ  . LYS A 0 543 . 122.701  17.115  -35.261 1.00 34.76 543 A 1 
ATOM 4158 N N   . GLY A 0 544 . 114.849  15.853  -37.655 1.00 33.34 544 A 1 
ATOM 4159 C CA  . GLY A 0 544 . 113.853  16.110  -36.604 1.00 33.34 544 A 1 
ATOM 4160 C C   . GLY A 0 544 . 113.006  17.385  -36.659 1.00 33.34 544 A 1 
ATOM 4161 O O   . GLY A 0 544 . 113.392  18.391  -36.076 1.00 33.34 544 A 1 
ATOM 4162 N N   . LYS A 0 545 . 111.789  17.284  -37.207 1.00 32.92 545 A 1 
ATOM 4163 C CA  . LYS A 0 545 . 110.598  18.021  -36.744 1.00 32.92 545 A 1 
ATOM 4164 C C   . LYS A 0 545 . 109.358  17.170  -37.011 1.00 32.92 545 A 1 
ATOM 4165 C CB  . LYS A 0 545 . 110.434  19.388  -37.434 1.00 32.92 545 A 1 
ATOM 4166 O O   . LYS A 0 545 . 109.063  16.860  -38.159 1.00 32.92 545 A 1 
ATOM 4167 C CG  . LYS A 0 545 . 111.398  20.453  -36.893 1.00 32.92 545 A 1 
ATOM 4168 C CD  . LYS A 0 545 . 110.933  21.867  -37.245 1.00 32.92 545 A 1 
ATOM 4169 C CE  . LYS A 0 545 . 111.906  22.877  -36.631 1.00 32.92 545 A 1 
ATOM 4170 N NZ  . LYS A 0 545 . 111.433  24.269  -36.829 1.00 32.92 545 A 1 
ATOM 4171 N N   . GLY A 0 546 . 108.661  16.785  -35.953 1.00 35.84 546 A 1 
ATOM 4172 C CA  . GLY A 0 546 . 107.441  15.987  -36.030 1.00 35.84 546 A 1 
ATOM 4173 C C   . GLY A 0 546 . 106.811  15.813  -34.655 1.00 35.84 546 A 1 
ATOM 4174 O O   . GLY A 0 546 . 106.540  14.693  -34.246 1.00 35.84 546 A 1 
ATOM 4175 N N   . GLU A 0 547 . 106.651  16.914  -33.920 1.00 36.06 547 A 1 
ATOM 4176 C CA  . GLU A 0 547 . 105.765  16.985  -32.755 1.00 36.06 547 A 1 
ATOM 4177 C C   . GLU A 0 547 . 104.318  16.930  -33.273 1.00 36.06 547 A 1 
ATOM 4178 C CB  . GLU A 0 547 . 106.054  18.273  -31.961 1.00 36.06 547 A 1 
ATOM 4179 O O   . GLU A 0 547 . 103.789  17.897  -33.816 1.00 36.06 547 A 1 
ATOM 4180 C CG  . GLU A 0 547 . 107.367  18.164  -31.160 1.00 36.06 547 A 1 
ATOM 4181 C CD  . GLU A 0 547 . 107.938  19.514  -30.690 1.00 36.06 547 A 1 
ATOM 4182 O OE1 . GLU A 0 547 . 108.746  19.491  -29.736 1.00 36.06 547 A 1 
ATOM 4183 O OE2 . GLU A 0 547 . 107.672  20.540  -31.360 1.00 36.06 547 A 1 
ATOM 4184 N N   . LEU A 0 548 . 103.715  15.747  -33.178 1.00 36.33 548 A 1 
ATOM 4185 C CA  . LEU A 0 548 . 102.314  15.448  -33.472 1.00 36.33 548 A 1 
ATOM 4186 C C   . LEU A 0 548 . 101.612  15.219  -32.124 1.00 36.33 548 A 1 
ATOM 4187 C CB  . LEU A 0 548 . 102.257  14.217  -34.418 1.00 36.33 548 A 1 
ATOM 4188 O O   . LEU A 0 548 . 101.465  14.082  -31.695 1.00 36.33 548 A 1 
ATOM 4189 C CG  . LEU A 0 548 . 101.952  14.551  -35.889 1.00 36.33 548 A 1 
ATOM 4190 C CD1 . LEU A 0 548 . 102.609  13.533  -36.823 1.00 36.33 548 A 1 
ATOM 4191 C CD2 . LEU A 0 548 . 100.443  14.527  -36.154 1.00 36.33 548 A 1 
ATOM 4192 N N   . ASP A 0 549 . 101.210  16.295  -31.442 1.00 34.44 549 A 1 
ATOM 4193 C CA  . ASP A 0 549 . 100.400  16.231  -30.205 1.00 34.44 549 A 1 
ATOM 4194 C C   . ASP A 0 549 . 99.103   17.060  -30.308 1.00 34.44 549 A 1 
ATOM 4195 C CB  . ASP A 0 549 . 101.244  16.566  -28.961 1.00 34.44 549 A 1 
ATOM 4196 O O   . ASP A 0 549 . 98.589   17.615  -29.344 1.00 34.44 549 A 1 
ATOM 4197 C CG  . ASP A 0 549 . 100.565  16.115  -27.655 1.00 34.44 549 A 1 
ATOM 4198 O OD1 . ASP A 0 549 . 99.824   15.104  -27.702 1.00 34.44 549 A 1 
ATOM 4199 O OD2 . ASP A 0 549 . 100.826  16.762  -26.618 1.00 34.44 549 A 1 
ATOM 4200 N N   . ALA A 0 550 . 98.549   17.190  -31.518 1.00 34.29 550 A 1 
ATOM 4201 C CA  . ALA A 0 550 . 97.326   17.968  -31.751 1.00 34.29 550 A 1 
ATOM 4202 C C   . ALA A 0 550 . 96.049   17.115  -31.905 1.00 34.29 550 A 1 
ATOM 4203 C CB  . ALA A 0 550 . 97.568   18.931  -32.918 1.00 34.29 550 A 1 
ATOM 4204 O O   . ALA A 0 550 . 94.983   17.659  -32.190 1.00 34.29 550 A 1 
ATOM 4205 N N   . ALA A 0 551 . 96.118   15.793  -31.706 1.00 32.77 551 A 1 
ATOM 4206 C CA  . ALA A 0 551 . 94.995   14.880  -31.964 1.00 32.77 551 A 1 
ATOM 4207 C C   . ALA A 0 551 . 93.902   14.863  -30.869 1.00 32.77 551 A 1 
ATOM 4208 C CB  . ALA A 0 551 . 95.554   13.485  -32.267 1.00 32.77 551 A 1 
ATOM 4209 O O   . ALA A 0 551 . 92.883   14.200  -31.041 1.00 32.77 551 A 1 
ATOM 4210 N N   . SER A 0 552 . 94.061   15.609  -29.770 1.00 40.65 552 A 1 
ATOM 4211 C CA  . SER A 0 552 . 93.049   15.732  -28.706 1.00 40.65 552 A 1 
ATOM 4212 C C   . SER A 0 552 . 92.240   17.032  -28.747 1.00 40.65 552 A 1 
ATOM 4213 C CB  . SER A 0 552 . 93.693   15.540  -27.335 1.00 40.65 552 A 1 
ATOM 4214 O O   . SER A 0 552 . 91.340   17.208  -27.924 1.00 40.65 552 A 1 
ATOM 4215 O OG  . SER A 0 552 . 94.600   16.599  -27.118 1.00 40.65 552 A 1 
ATOM 4216 N N   . LYS A 0 553 . 92.448   17.916  -29.740 1.00 35.66 553 A 1 
ATOM 4217 C CA  . LYS A 0 553 . 91.440   18.937  -30.081 1.00 35.66 553 A 1 
ATOM 4218 C C   . LYS A 0 553 . 90.283   18.253  -30.806 1.00 35.66 553 A 1 
ATOM 4219 C CB  . LYS A 0 553 . 92.039   20.134  -30.841 1.00 35.66 553 A 1 
ATOM 4220 O O   . LYS A 0 553 . 90.086   18.411  -32.004 1.00 35.66 553 A 1 
ATOM 4221 C CG  . LYS A 0 553 . 92.546   21.203  -29.863 1.00 35.66 553 A 1 
ATOM 4222 C CD  . LYS A 0 553 . 93.053   22.438  -30.617 1.00 35.66 553 A 1 
ATOM 4223 C CE  . LYS A 0 553 . 93.517   23.503  -29.618 1.00 35.66 553 A 1 
ATOM 4224 N NZ  . LYS A 0 553 . 94.068   24.695  -30.308 1.00 35.66 553 A 1 
ATOM 4225 N N   . GLN A 0 554 . 89.556   17.452  -30.033 1.00 38.36 554 A 1 
ATOM 4226 C CA  . GLN A 0 554 . 88.273   16.847  -30.337 1.00 38.36 554 A 1 
ATOM 4227 C C   . GLN A 0 554 . 87.350   17.956  -30.846 1.00 38.36 554 A 1 
ATOM 4228 C CB  . GLN A 0 554 . 87.740   16.197  -29.044 1.00 38.36 554 A 1 
ATOM 4229 O O   . GLN A 0 554 . 86.773   18.717  -30.068 1.00 38.36 554 A 1 
ATOM 4230 C CG  . GLN A 0 554 . 88.553   14.962  -28.603 1.00 38.36 554 A 1 
ATOM 4231 C CD  . GLN A 0 554 . 88.221   14.489  -27.187 1.00 38.36 554 A 1 
ATOM 4232 N NE2 . GLN A 0 554 . 88.746   13.359  -26.765 1.00 38.36 554 A 1 
ATOM 4233 O OE1 . GLN A 0 554 . 87.508   15.122  -26.427 1.00 38.36 554 A 1 
ATOM 4234 N N   . GLY A 0 555 . 87.286   18.094  -32.171 1.00 37.42 555 A 1 
ATOM 4235 C CA  . GLY A 0 555 . 86.273   18.866  -32.868 1.00 37.42 555 A 1 
ATOM 4236 C C   . GLY A 0 555 . 84.937   18.224  -32.543 1.00 37.42 555 A 1 
ATOM 4237 O O   . GLY A 0 555 . 84.582   17.194  -33.113 1.00 37.42 555 A 1 
ATOM 4238 N N   . ARG A 0 556 . 84.276   18.810  -31.546 1.00 37.74 556 A 1 
ATOM 4239 C CA  . ARG A 0 556 . 82.949   18.491  -31.028 1.00 37.74 556 A 1 
ATOM 4240 C C   . ARG A 0 556 . 81.965   18.621  -32.185 1.00 37.74 556 A 1 
ATOM 4241 C CB  . ARG A 0 556 . 82.612   19.474  -29.886 1.00 37.74 556 A 1 
ATOM 4242 O O   . ARG A 0 556 . 81.436   19.691  -32.440 1.00 37.74 556 A 1 
ATOM 4243 C CG  . ARG A 0 556 . 83.669   19.508  -28.773 1.00 37.74 556 A 1 
ATOM 4244 C CD  . ARG A 0 556 . 83.312   20.548  -27.711 1.00 37.74 556 A 1 
ATOM 4245 N NE  . ARG A 0 556 . 84.448   20.753  -26.791 1.00 37.74 556 A 1 
ATOM 4246 N NH1 . ARG A 0 556 . 83.234   21.272  -24.914 1.00 37.74 556 A 1 
ATOM 4247 N NH2 . ARG A 0 556 . 85.463   21.226  -24.811 1.00 37.74 556 A 1 
ATOM 4248 C CZ  . ARG A 0 556 . 84.375   21.083  -25.515 1.00 37.74 556 A 1 
ATOM 4249 N N   . THR A 0 557 . 81.839   17.566  -32.976 1.00 39.49 557 A 1 
ATOM 4250 C CA  . THR A 0 557 . 80.832   17.503  -34.030 1.00 39.49 557 A 1 
ATOM 4251 C C   . THR A 0 557 . 79.554   17.111  -33.312 1.00 39.49 557 A 1 
ATOM 4252 C CB  . THR A 0 557 . 81.235   16.516  -35.132 1.00 39.49 557 A 1 
ATOM 4253 O O   . THR A 0 557 . 79.412   15.945  -32.932 1.00 39.49 557 A 1 
ATOM 4254 C CG2 . THR A 0 557 . 80.248   16.514  -36.297 1.00 39.49 557 A 1 
ATOM 4255 O OG1 . THR A 0 557 . 82.502   16.881  -35.645 1.00 39.49 557 A 1 
ATOM 4256 N N   . GLY A 0 558 . 78.710   18.109  -33.028 1.00 40.12 558 A 1 
ATOM 4257 C CA  . GLY A 0 558 . 77.387   17.936  -32.437 1.00 40.12 558 A 1 
ATOM 4258 C C   . GLY A 0 558 . 76.669   16.811  -33.170 1.00 40.12 558 A 1 
ATOM 4259 O O   . GLY A 0 558 . 76.402   16.900  -34.365 1.00 40.12 558 A 1 
ATOM 4260 N N   . THR A 0 559 . 76.505   15.682  -32.489 1.00 42.28 559 A 1 
ATOM 4261 C CA  . THR A 0 559 . 75.853   14.498  -33.046 1.00 42.28 559 A 1 
ATOM 4262 C C   . THR A 0 559 . 74.375   14.622  -32.713 1.00 42.28 559 A 1 
ATOM 4263 C CB  . THR A 0 559 . 76.480   13.216  -32.486 1.00 42.28 559 A 1 
ATOM 4264 O O   . THR A 0 559 . 74.016   14.687  -31.539 1.00 42.28 559 A 1 
ATOM 4265 C CG2 . THR A 0 559 . 75.842   11.951  -33.059 1.00 42.28 559 A 1 
ATOM 4266 O OG1 . THR A 0 559 . 77.863   13.203  -32.802 1.00 42.28 559 A 1 
ATOM 4267 N N   . TRP A 0 560 . 73.543   14.695  -33.748 1.00 41.98 560 A 1 
ATOM 4268 C CA  . TRP A 0 560 . 72.101   14.899  -33.650 1.00 41.98 560 A 1 
ATOM 4269 C C   . TRP A 0 560 . 71.401   13.542  -33.559 1.00 41.98 560 A 1 
ATOM 4270 C CB  . TRP A 0 560 . 71.628   15.707  -34.872 1.00 41.98 560 A 1 
ATOM 4271 O O   . TRP A 0 560 . 71.065   12.950  -34.578 1.00 41.98 560 A 1 
ATOM 4272 C CG  . TRP A 0 560 . 72.040   17.148  -34.898 1.00 41.98 560 A 1 
ATOM 4273 C CD1 . TRP A 0 560 . 73.279   17.623  -35.169 1.00 41.98 560 A 1 
ATOM 4274 C CD2 . TRP A 0 560 . 71.217   18.322  -34.617 1.00 41.98 560 A 1 
ATOM 4275 C CE2 . TRP A 0 560 . 72.040   19.484  -34.718 1.00 41.98 560 A 1 
ATOM 4276 C CE3 . TRP A 0 560 . 69.865   18.518  -34.259 1.00 41.98 560 A 1 
ATOM 4277 N NE1 . TRP A 0 560 . 73.287   18.998  -35.044 1.00 41.98 560 A 1 
ATOM 4278 C CH2 . TRP A 0 560 . 70.205   20.933  -34.108 1.00 41.98 560 A 1 
ATOM 4279 C CZ2 . TRP A 0 560 . 71.553   20.773  -34.469 1.00 41.98 560 A 1 
ATOM 4280 C CZ3 . TRP A 0 560 . 69.363   19.811  -34.011 1.00 41.98 560 A 1 
ATOM 4281 N N   . GLY A 0 561 . 71.204   13.027  -32.347 1.00 50.90 561 A 1 
ATOM 4282 C CA  . GLY A 0 561 . 70.202   11.983  -32.127 1.00 50.90 561 A 1 
ATOM 4283 C C   . GLY A 0 561 . 68.836   12.651  -32.020 1.00 50.90 561 A 1 
ATOM 4284 O O   . GLY A 0 561 . 68.668   13.528  -31.170 1.00 50.90 561 A 1 
ATOM 4285 N N   . LYS A 0 562 . 67.886   12.287  -32.886 1.00 55.38 562 A 1 
ATOM 4286 C CA  . LYS A 0 562 . 66.485   12.683  -32.728 1.00 55.38 562 A 1 
ATOM 4287 C C   . LYS A 0 562 . 65.749   11.511  -32.097 1.00 55.38 562 A 1 
ATOM 4288 C CB  . LYS A 0 562 . 65.856   13.091  -34.069 1.00 55.38 562 A 1 
ATOM 4289 O O   . LYS A 0 562 . 65.559   10.486  -32.740 1.00 55.38 562 A 1 
ATOM 4290 C CG  . LYS A 0 562 . 66.463   14.385  -34.627 1.00 55.38 562 A 1 
ATOM 4291 C CD  . LYS A 0 562 . 65.709   14.817  -35.889 1.00 55.38 562 A 1 
ATOM 4292 C CE  . LYS A 0 562 . 66.311   16.111  -36.441 1.00 55.38 562 A 1 
ATOM 4293 N NZ  . LYS A 0 562 . 65.494   16.639  -37.559 1.00 55.38 562 A 1 
ATOM 4294 N N   . SER A 0 563 . 65.348   11.684  -30.848 1.00 61.09 563 A 1 
ATOM 4295 C CA  . SER A 0 563 . 64.368   10.819  -30.199 1.00 61.09 563 A 1 
ATOM 4296 C C   . SER A 0 563 . 63.045   11.567  -30.125 1.00 61.09 563 A 1 
ATOM 4297 C CB  . SER A 0 563 . 64.841   10.395  -28.808 1.00 61.09 563 A 1 
ATOM 4298 O O   . SER A 0 563 . 63.026   12.751  -29.756 1.00 61.09 563 A 1 
ATOM 4299 O OG  . SER A 0 563 . 65.168   11.542  -28.037 1.00 61.09 563 A 1 
ATOM 4300 N N   . GLY A 0 564 . 61.963   10.887  -30.466 1.00 66.68 564 A 1 
ATOM 4301 C CA  . GLY A 0 564 . 60.611   11.393  -30.298 1.00 66.68 564 A 1 
ATOM 4302 C C   . GLY A 0 564 . 59.695   10.295  -29.791 1.00 66.68 564 A 1 
ATOM 4303 O O   . GLY A 0 564 . 59.982   9.110   -29.968 1.00 66.68 564 A 1 
ATOM 4304 N N   . SER A 0 565 . 58.637   10.726  -29.124 1.00 69.54 565 A 1 
ATOM 4305 C CA  . SER A 0 565 . 57.458   9.915   -28.878 1.00 69.54 565 A 1 
ATOM 4306 C C   . SER A 0 565 . 56.224   10.780  -29.066 1.00 69.54 565 A 1 
ATOM 4307 C CB  . SER A 0 565 . 57.465   9.314   -27.470 1.00 69.54 565 A 1 
ATOM 4308 O O   . SER A 0 565 . 56.232   11.927  -28.605 1.00 69.54 565 A 1 
ATOM 4309 O OG  . SER A 0 565 . 57.473   10.340  -26.479 1.00 69.54 565 A 1 
ATOM 4310 N N   . ASP A 0 566 . 55.207   10.223  -29.680 1.00 75.28 566 A 1 
ATOM 4311 C CA  . ASP A 0 566 . 53.862   10.750  -29.845 1.00 75.28 566 A 1 
ATOM 4312 C C   . ASP A 0 566 . 52.890   9.806   -29.135 1.00 75.28 566 A 1 
ATOM 4313 C CB  . ASP A 0 566 . 53.494   11.053  -31.318 1.00 75.28 566 A 1 
ATOM 4314 O O   . ASP A 0 566 . 53.121   8.600   -29.038 1.00 75.28 566 A 1 
ATOM 4315 C CG  . ASP A 0 566 . 54.090   10.191  -32.451 1.00 75.28 566 A 1 
ATOM 4316 O OD1 . ASP A 0 566 . 55.094   9.471   -32.218 1.00 75.28 566 A 1 
ATOM 4317 O OD2 . ASP A 0 566 . 53.753   10.481  -33.622 1.00 75.28 566 A 1 
ATOM 4318 N N   . TRP A 0 567 . 51.891   10.402  -28.497 1.00 71.67 567 A 1 
ATOM 4319 C CA  . TRP A 0 567 . 50.818   9.697   -27.813 1.00 71.67 567 A 1 
ATOM 4320 C C   . TRP A 0 567 . 49.524   10.385  -28.197 1.00 71.67 567 A 1 
ATOM 4321 C CB  . TRP A 0 567 . 51.026   9.728   -26.294 1.00 71.67 567 A 1 
ATOM 4322 O O   . TRP A 0 567 . 49.371   11.575  -27.893 1.00 71.67 567 A 1 
ATOM 4323 C CG  . TRP A 0 567 . 49.974   9.019   -25.490 1.00 71.67 567 A 1 
ATOM 4324 C CD1 . TRP A 0 567 . 49.859   7.678   -25.349 1.00 71.67 567 A 1 
ATOM 4325 C CD2 . TRP A 0 567 . 48.799   9.578   -24.818 1.00 71.67 567 A 1 
ATOM 4326 C CE2 . TRP A 0 567 . 48.083   8.509   -24.196 1.00 71.67 567 A 1 
ATOM 4327 C CE3 . TRP A 0 567 . 48.241   10.871  -24.707 1.00 71.67 567 A 1 
ATOM 4328 N NE1 . TRP A 0 567 . 48.765   7.372   -24.561 1.00 71.67 567 A 1 
ATOM 4329 C CH2 . TRP A 0 567 . 46.409   10.022  -23.329 1.00 71.67 567 A 1 
ATOM 4330 C CZ2 . TRP A 0 567 . 46.920   8.718   -23.444 1.00 71.67 567 A 1 
ATOM 4331 C CZ3 . TRP A 0 567 . 47.059   11.091  -23.971 1.00 71.67 567 A 1 
ATOM 4332 N N   . ASP A 0 568 . 48.640   9.639   -28.838 1.00 79.71 568 A 1 
ATOM 4333 C CA  . ASP A 0 568 . 47.304   10.083  -29.185 1.00 79.71 568 A 1 
ATOM 4334 C C   . ASP A 0 568 . 46.293   9.237   -28.395 1.00 79.71 568 A 1 
ATOM 4335 C CB  . ASP A 0 568 . 47.101   10.044  -30.713 1.00 79.71 568 A 1 
ATOM 4336 O O   . ASP A 0 568 . 46.486   8.047   -28.130 1.00 79.71 568 A 1 
ATOM 4337 C CG  . ASP A 0 568 . 47.891   11.088  -31.521 1.00 79.71 568 A 1 
ATOM 4338 O OD1 . ASP A 0 568 . 48.283   12.136  -30.948 1.00 79.71 568 A 1 
ATOM 4339 O OD2 . ASP A 0 568 . 48.012   10.926  -32.760 1.00 79.71 568 A 1 
ATOM 4340 N N   . ALA A 0 569 . 45.219   9.883   -27.946 1.00 80.22 569 A 1 
ATOM 4341 C CA  . ALA A 0 569 . 44.124   9.219   -27.257 1.00 80.22 569 A 1 
ATOM 4342 C C   . ALA A 0 569 . 42.782   9.773   -27.713 1.00 80.22 569 A 1 
ATOM 4343 C CB  . ALA A 0 569 . 44.301   9.339   -25.744 1.00 80.22 569 A 1 
ATOM 4344 O O   . ALA A 0 569 . 42.624   10.976  -27.940 1.00 80.22 569 A 1 
ATOM 4345 N N   . TYR A 0 570 . 41.794   8.892   -27.808 1.00 83.08 570 A 1 
ATOM 4346 C CA  . TYR A 0 570 . 40.410   9.232   -28.110 1.00 83.08 570 A 1 
ATOM 4347 C C   . TYR A 0 570 . 39.475   8.482   -27.169 1.00 83.08 570 A 1 
ATOM 4348 C CB  . TYR A 0 570 . 40.102   8.910   -29.579 1.00 83.08 570 A 1 
ATOM 4349 O O   . TYR A 0 570 . 39.679   7.300   -26.897 1.00 83.08 570 A 1 
ATOM 4350 C CG  . TYR A 0 570 . 38.619   8.907   -29.909 1.00 83.08 570 A 1 
ATOM 4351 C CD1 . TYR A 0 570 . 37.923   7.685   -29.993 1.00 83.08 570 A 1 
ATOM 4352 C CD2 . TYR A 0 570 . 37.921   10.121  -30.043 1.00 83.08 570 A 1 
ATOM 4353 C CE1 . TYR A 0 570 . 36.536   7.675   -30.238 1.00 83.08 570 A 1 
ATOM 4354 C CE2 . TYR A 0 570 . 36.532   10.119  -30.271 1.00 83.08 570 A 1 
ATOM 4355 O OH  . TYR A 0 570 . 34.500   8.898   -30.614 1.00 83.08 570 A 1 
ATOM 4356 C CZ  . TYR A 0 570 . 35.839   8.893   -30.376 1.00 83.08 570 A 1 
ATOM 4357 N N   . GLY A 0 571 . 38.414   9.158   -26.730 1.00 87.29 571 A 1 
ATOM 4358 C CA  . GLY A 0 571 . 37.363   8.556   -25.927 1.00 87.29 571 A 1 
ATOM 4359 C C   . GLY A 0 571 . 35.969   9.058   -26.287 1.00 87.29 571 A 1 
ATOM 4360 O O   . GLY A 0 571 . 35.786   10.170  -26.799 1.00 87.29 571 A 1 
ATOM 4361 N N   . ARG A 0 572 . 34.983   8.211   -26.005 1.00 90.52 572 A 1 
ATOM 4362 C CA  . ARG A 0 572 . 33.558   8.511   -26.071 1.00 90.52 572 A 1 
ATOM 4363 C C   . ARG A 0 572 . 32.860   7.865   -24.885 1.00 90.52 572 A 1 
ATOM 4364 C CB  . ARG A 0 572 . 33.005   7.995   -27.399 1.00 90.52 572 A 1 
ATOM 4365 O O   . ARG A 0 572 . 32.935   6.648   -24.773 1.00 90.52 572 A 1 
ATOM 4366 C CG  . ARG A 0 572 . 31.513   8.298   -27.536 1.00 90.52 572 A 1 
ATOM 4367 C CD  . ARG A 0 572 . 31.080   7.922   -28.948 1.00 90.52 572 A 1 
ATOM 4368 N NE  . ARG A 0 572 . 29.705   8.378   -29.185 1.00 90.52 572 A 1 
ATOM 4369 N NH1 . ARG A 0 572 . 28.745   6.302   -29.393 1.00 90.52 572 A 1 
ATOM 4370 N NH2 . ARG A 0 572 . 27.508   8.162   -29.552 1.00 90.52 572 A 1 
ATOM 4371 C CZ  . ARG A 0 572 . 28.667   7.606   -29.390 1.00 90.52 572 A 1 
ATOM 4372 N N   . ASP A 0 573 . 32.185   8.659   -24.071 1.00 90.95 573 A 1 
ATOM 4373 C CA  . ASP A 0 573 . 31.306   8.174   -23.007 1.00 90.95 573 A 1 
ATOM 4374 C C   . ASP A 0 573 . 29.851   8.317   -23.464 1.00 90.95 573 A 1 
ATOM 4375 C CB  . ASP A 0 573 . 31.621   8.862   -21.667 1.00 90.95 573 A 1 
ATOM 4376 O O   . ASP A 0 573 . 29.506   9.203   -24.248 1.00 90.95 573 A 1 
ATOM 4377 C CG  . ASP A 0 573 . 31.544   10.390  -21.678 1.00 90.95 573 A 1 
ATOM 4378 O OD1 . ASP A 0 573 . 30.631   10.934  -22.341 1.00 90.95 573 A 1 
ATOM 4379 O OD2 . ASP A 0 573 . 32.446   11.024  -21.074 1.00 90.95 573 A 1 
ATOM 4380 N N   . GLN A 0 574 . 28.986   7.381   -23.090 1.00 91.96 574 A 1 
ATOM 4381 C CA  . GLN A 0 574 . 27.563   7.484   -23.395 1.00 91.96 574 A 1 
ATOM 4382 C C   . GLN A 0 574 . 26.734   7.087   -22.191 1.00 91.96 574 A 1 
ATOM 4383 C CB  . GLN A 0 574 . 27.148   6.614   -24.585 1.00 91.96 574 A 1 
ATOM 4384 O O   . GLN A 0 574 . 26.460   5.906   -21.980 1.00 91.96 574 A 1 
ATOM 4385 C CG  . GLN A 0 574 . 27.754   6.971   -25.939 1.00 91.96 574 A 1 
ATOM 4386 C CD  . GLN A 0 574 . 26.792   6.516   -27.021 1.00 91.96 574 A 1 
ATOM 4387 N NE2 . GLN A 0 574 . 25.870   7.361   -27.416 1.00 91.96 574 A 1 
ATOM 4388 O OE1 . GLN A 0 574 . 26.810   5.441   -27.599 1.00 91.96 574 A 1 
ATOM 4389 N N   . ASP A 0 575 . 26.214   8.096   -21.509 1.00 93.46 575 A 1 
ATOM 4390 C CA  . ASP A 0 575 . 25.449   7.898   -20.291 1.00 93.46 575 A 1 
ATOM 4391 C C   . ASP A 0 575 . 23.953   8.043   -20.573 1.00 93.46 575 A 1 
ATOM 4392 C CB  . ASP A 0 575 . 25.922   8.872   -19.208 1.00 93.46 575 A 1 
ATOM 4393 O O   . ASP A 0 575 . 23.484   8.930   -21.297 1.00 93.46 575 A 1 
ATOM 4394 C CG  . ASP A 0 575 . 27.375   8.663   -18.757 1.00 93.46 575 A 1 
ATOM 4395 O OD1 . ASP A 0 575 . 28.001   7.678   -19.198 1.00 93.46 575 A 1 
ATOM 4396 O OD2 . ASP A 0 575 . 27.809   9.497   -17.927 1.00 93.46 575 A 1 
ATOM 4397 N N   . LEU A 0 576 . 23.155   7.174   -19.962 1.00 95.66 576 A 1 
ATOM 4398 C CA  . LEU A 0 576 . 21.704   7.274   -19.932 1.00 95.66 576 A 1 
ATOM 4399 C C   . LEU A 0 576 . 21.200   6.943   -18.539 1.00 95.66 576 A 1 
ATOM 4400 C CB  . LEU A 0 576 . 21.086   6.343   -20.990 1.00 95.66 576 A 1 
ATOM 4401 O O   . LEU A 0 576 . 21.244   5.797   -18.108 1.00 95.66 576 A 1 
ATOM 4402 C CG  . LEU A 0 576 . 19.546   6.271   -20.934 1.00 95.66 576 A 1 
ATOM 4403 C CD1 . LEU A 0 576 . 18.871   7.605   -21.272 1.00 95.66 576 A 1 
ATOM 4404 C CD2 . LEU A 0 576 . 19.025   5.229   -21.924 1.00 95.66 576 A 1 
ATOM 4405 N N   . GLU A 0 577 . 20.559   7.914   -17.895 1.00 97.58 577 A 1 
ATOM 4406 C CA  . GLU A 0 577 . 19.862   7.702   -16.634 1.00 97.58 577 A 1 
ATOM 4407 C C   . GLU A 0 577 . 18.372   8.034   -16.758 1.00 97.58 577 A 1 
ATOM 4408 C CB  . GLU A 0 577 . 20.540   8.472   -15.499 1.00 97.58 577 A 1 
ATOM 4409 O O   . GLU A 0 577 . 17.971   9.118   -17.197 1.00 97.58 577 A 1 
ATOM 4410 C CG  . GLU A 0 577 . 20.138   7.877   -14.143 1.00 97.58 577 A 1 
ATOM 4411 C CD  . GLU A 0 577 . 20.629   8.728   -12.974 1.00 97.58 577 A 1 
ATOM 4412 O OE1 . GLU A 0 577 . 19.813   8.987   -12.052 1.00 97.58 577 A 1 
ATOM 4413 O OE2 . GLU A 0 577 . 21.734   9.313   -13.012 1.00 97.58 577 A 1 
ATOM 4414 N N   . VAL A 0 578 . 17.528   7.107   -16.317 1.00 97.24 578 A 1 
ATOM 4415 C CA  . VAL A 0 578 . 16.074   7.246   -16.279 1.00 97.24 578 A 1 
ATOM 4416 C C   . VAL A 0 578 . 15.581   6.984   -14.863 1.00 97.24 578 A 1 
ATOM 4417 C CB  . VAL A 0 578 . 15.402   6.302   -17.291 1.00 97.24 578 A 1 
ATOM 4418 O O   . VAL A 0 578 . 15.849   5.933   -14.295 1.00 97.24 578 A 1 
ATOM 4419 C CG1 . VAL A 0 578 . 13.877   6.451   -17.259 1.00 97.24 578 A 1 
ATOM 4420 C CG2 . VAL A 0 578 . 15.866   6.583   -18.728 1.00 97.24 578 A 1 
ATOM 4421 N N   . ASP A 0 579 . 14.806   7.920   -14.323 1.00 97.05 579 A 1 
ATOM 4422 C CA  . ASP A 0 579 . 14.103   7.785   -13.046 1.00 97.05 579 A 1 
ATOM 4423 C C   . ASP A 0 579 . 12.606   8.007   -13.291 1.00 97.05 579 A 1 
ATOM 4424 C CB  . ASP A 0 579 . 14.704   8.767   -12.028 1.00 97.05 579 A 1 
ATOM 4425 O O   . ASP A 0 579 . 12.177   9.085   -13.719 1.00 97.05 579 A 1 
ATOM 4426 C CG  . ASP A 0 579 . 14.202   8.577   -10.591 1.00 97.05 579 A 1 
ATOM 4427 O OD1 . ASP A 0 579 . 13.251   7.794   -10.376 1.00 97.05 579 A 1 
ATOM 4428 O OD2 . ASP A 0 579 . 14.767   9.266   -9.710  1.00 97.05 579 A 1 
ATOM 4429 N N   . GLU A 0 580 . 11.818   6.956   -13.105 1.00 96.50 580 A 1 
ATOM 4430 C CA  . GLU A 0 580 . 10.387   6.899   -13.375 1.00 96.50 580 A 1 
ATOM 4431 C C   . GLU A 0 580 . 9.638    6.420   -12.136 1.00 96.50 580 A 1 
ATOM 4432 C CB  . GLU A 0 580 . 10.110   5.964   -14.564 1.00 96.50 580 A 1 
ATOM 4433 O O   . GLU A 0 580 . 9.968    5.391   -11.554 1.00 96.50 580 A 1 
ATOM 4434 C CG  . GLU A 0 580 . 10.427   6.643   -15.901 1.00 96.50 580 A 1 
ATOM 4435 C CD  . GLU A 0 580 . 10.333   5.701   -17.107 1.00 96.50 580 A 1 
ATOM 4436 O OE1 . GLU A 0 580 . 10.807   6.082   -18.207 1.00 96.50 580 A 1 
ATOM 4437 O OE2 . GLU A 0 580 . 9.788    4.579   -16.995 1.00 96.50 580 A 1 
ATOM 4438 N N   . SER A 0 581 . 8.582    7.134   -11.754 1.00 96.77 581 A 1 
ATOM 4439 C CA  . SER A 0 581 . 7.720    6.743   -10.641 1.00 96.77 581 A 1 
ATOM 4440 C C   . SER A 0 581 . 6.252    7.041   -10.915 1.00 96.77 581 A 1 
ATOM 4441 C CB  . SER A 0 581 . 8.179    7.376   -9.323  1.00 96.77 581 A 1 
ATOM 4442 O O   . SER A 0 581 . 5.896    7.973   -11.641 1.00 96.77 581 A 1 
ATOM 4443 O OG  . SER A 0 581 . 8.292    8.778   -9.454  1.00 96.77 581 A 1 
ATOM 4444 N N   . TYR A 0 582 . 5.394    6.214   -10.330 1.00 96.31 582 A 1 
ATOM 4445 C CA  . TYR A 0 582 . 3.947    6.361   -10.338 1.00 96.31 582 A 1 
ATOM 4446 C C   . TYR A 0 582 . 3.408    6.031   -8.951  1.00 96.31 582 A 1 
ATOM 4447 C CB  . TYR A 0 582 . 3.336    5.456   -11.413 1.00 96.31 582 A 1 
ATOM 4448 O O   . TYR A 0 582 . 3.790    5.014   -8.373  1.00 96.31 582 A 1 
ATOM 4449 C CG  . TYR A 0 582 . 1.827    5.330   -11.351 1.00 96.31 582 A 1 
ATOM 4450 C CD1 . TYR A 0 582 . 1.231    4.231   -10.699 1.00 96.31 582 A 1 
ATOM 4451 C CD2 . TYR A 0 582 . 1.019    6.325   -11.932 1.00 96.31 582 A 1 
ATOM 4452 C CE1 . TYR A 0 582 . -0.172   4.108   -10.670 1.00 96.31 582 A 1 
ATOM 4453 C CE2 . TYR A 0 582 . -0.384   6.208   -11.898 1.00 96.31 582 A 1 
ATOM 4454 O OH  . TYR A 0 582 . -2.334   4.941   -11.286 1.00 96.31 582 A 1 
ATOM 4455 C CZ  . TYR A 0 582 . -0.982   5.088   -11.283 1.00 96.31 582 A 1 
ATOM 4456 N N   . GLU A 0 583 . 2.517    6.867   -8.432  1.00 95.84 583 A 1 
ATOM 4457 C CA  . GLU A 0 583 . 1.810    6.616   -7.179  1.00 95.84 583 A 1 
ATOM 4458 C C   . GLU A 0 583 . 0.323    6.922   -7.360  1.00 95.84 583 A 1 
ATOM 4459 C CB  . GLU A 0 583 . 2.402    7.421   -6.006  1.00 95.84 583 A 1 
ATOM 4460 O O   . GLU A 0 583 . -0.034   7.972   -7.891  1.00 95.84 583 A 1 
ATOM 4461 C CG  . GLU A 0 583 . 3.913    7.199   -5.795  1.00 95.84 583 A 1 
ATOM 4462 C CD  . GLU A 0 583 . 4.417    7.604   -4.398  1.00 95.84 583 A 1 
ATOM 4463 O OE1 . GLU A 0 583 . 5.494    7.119   -3.978  1.00 95.84 583 A 1 
ATOM 4464 O OE2 . GLU A 0 583 . 3.704    8.253   -3.601  1.00 95.84 583 A 1 
ATOM 4465 N N   . ALA A 0 584 . -0.541   6.021   -6.905  1.00 95.07 584 A 1 
ATOM 4466 C CA  . ALA A 0 584 . -1.982   6.226   -6.856  1.00 95.07 584 A 1 
ATOM 4467 C C   . ALA A 0 584 . -2.494   5.900   -5.457  1.00 95.07 584 A 1 
ATOM 4468 C CB  . ALA A 0 584 . -2.658   5.372   -7.928  1.00 95.07 584 A 1 
ATOM 4469 O O   . ALA A 0 584 . -2.266   4.799   -4.957  1.00 95.07 584 A 1 
ATOM 4470 N N   . THR A 0 585 . -3.187   6.841   -4.820  1.00 94.91 585 A 1 
ATOM 4471 C CA  . THR A 0 585 . -3.738   6.695   -3.470  1.00 94.91 585 A 1 
ATOM 4472 C C   . THR A 0 585 . -5.239   6.946   -3.473  1.00 94.91 585 A 1 
ATOM 4473 C CB  . THR A 0 585 . -3.053   7.645   -2.479  1.00 94.91 585 A 1 
ATOM 4474 O O   . THR A 0 585 . -5.709   8.006   -3.870  1.00 94.91 585 A 1 
ATOM 4475 C CG2 . THR A 0 585 . -3.696   7.609   -1.090  1.00 94.91 585 A 1 
ATOM 4476 O OG1 . THR A 0 585 . -1.723   7.254   -2.243  1.00 94.91 585 A 1 
ATOM 4477 N N   . TRP A 0 586 . -5.982   6.002   -2.907  1.00 94.62 586 A 1 
ATOM 4478 C CA  . TRP A 0 586 . -7.424   6.067   -2.726  1.00 94.62 586 A 1 
ATOM 4479 C C   . TRP A 0 586 . -7.758   5.870   -1.253  1.00 94.62 586 A 1 
ATOM 4480 C CB  . TRP A 0 586 . -8.085   4.994   -3.592  1.00 94.62 586 A 1 
ATOM 4481 O O   . TRP A 0 586 . -7.482   4.820   -0.673  1.00 94.62 586 A 1 
ATOM 4482 C CG  . TRP A 0 586 . -7.879   5.174   -5.060  1.00 94.62 586 A 1 
ATOM 4483 C CD1 . TRP A 0 586 . -6.774   4.817   -5.757  1.00 94.62 586 A 1 
ATOM 4484 C CD2 . TRP A 0 586 . -8.769   5.817   -6.021  1.00 94.62 586 A 1 
ATOM 4485 C CE2 . TRP A 0 586 . -8.144   5.779   -7.302  1.00 94.62 586 A 1 
ATOM 4486 C CE3 . TRP A 0 586 . -10.033  6.443   -5.930  1.00 94.62 586 A 1 
ATOM 4487 N NE1 . TRP A 0 586 . -6.919   5.198   -7.077  1.00 94.62 586 A 1 
ATOM 4488 C CH2 . TRP A 0 586 . -10.020  6.890   -8.333  1.00 94.62 586 A 1 
ATOM 4489 C CZ2 . TRP A 0 586 . -8.752   6.299   -8.448  1.00 94.62 586 A 1 
ATOM 4490 C CZ3 . TRP A 0 586 . -10.656  6.970   -7.078  1.00 94.62 586 A 1 
ATOM 4491 N N   . ALA A 0 587 . -8.393   6.857   -0.629  1.00 93.25 587 A 1 
ATOM 4492 C CA  . ALA A 0 587 . -8.789   6.771   0.772   1.00 93.25 587 A 1 
ATOM 4493 C C   . ALA A 0 587 . -10.259  7.140   0.967   1.00 93.25 587 A 1 
ATOM 4494 C CB  . ALA A 0 587 . -7.844   7.612   1.633   1.00 93.25 587 A 1 
ATOM 4495 O O   . ALA A 0 587 . -10.775  8.069   0.351   1.00 93.25 587 A 1 
ATOM 4496 N N   . LYS A 0 588 . -10.942  6.416   1.854   1.00 95.21 588 A 1 
ATOM 4497 C CA  . LYS A 0 588 . -12.322  6.692   2.270   1.00 95.21 588 A 1 
ATOM 4498 C C   . LYS A 0 588 . -12.409  6.638   3.785   1.00 95.21 588 A 1 
ATOM 4499 C CB  . LYS A 0 588 . -13.301  5.700   1.620   1.00 95.21 588 A 1 
ATOM 4500 O O   . LYS A 0 588 . -11.886  5.701   4.391   1.00 95.21 588 A 1 
ATOM 4501 C CG  . LYS A 0 588 . -13.396  5.907   0.102   1.00 95.21 588 A 1 
ATOM 4502 C CD  . LYS A 0 588 . -14.194  4.794   -0.583  1.00 95.21 588 A 1 
ATOM 4503 C CE  . LYS A 0 588 . -14.156  5.049   -2.094  1.00 95.21 588 A 1 
ATOM 4504 N NZ  . LYS A 0 588 . -14.404  3.818   -2.881  1.00 95.21 588 A 1 
ATOM 4505 N N   . SER A 0 589 . -13.091  7.605   4.383   1.00 92.40 589 A 1 
ATOM 4506 C CA  . SER A 0 589 . -13.416  7.595   5.807   1.00 92.40 589 A 1 
ATOM 4507 C C   . SER A 0 589 . -14.895  7.873   6.024   1.00 92.40 589 A 1 
ATOM 4508 C CB  . SER A 0 589 . -12.545  8.572   6.604   1.00 92.40 589 A 1 
ATOM 4509 O O   . SER A 0 589 . -15.465  8.744   5.366   1.00 92.40 589 A 1 
ATOM 4510 O OG  . SER A 0 589 . -12.818  9.916   6.268   1.00 92.40 589 A 1 
ATOM 4511 N N   . TYR A 0 590 . -15.482  7.148   6.966   1.00 90.43 590 A 1 
ATOM 4512 C CA  . TYR A 0 590 . -16.827  7.360   7.478   1.00 90.43 590 A 1 
ATOM 4513 C C   . TYR A 0 590 . -16.737  7.451   8.990   1.00 90.43 590 A 1 
ATOM 4514 C CB  . TYR A 0 590 . -17.748  6.205   7.075   1.00 90.43 590 A 1 
ATOM 4515 O O   . TYR A 0 590 . -16.199  6.535   9.608   1.00 90.43 590 A 1 
ATOM 4516 C CG  . TYR A 0 590 . -17.926  6.057   5.582   1.00 90.43 590 A 1 
ATOM 4517 C CD1 . TYR A 0 590 . -18.974  6.739   4.939   1.00 90.43 590 A 1 
ATOM 4518 C CD2 . TYR A 0 590 . -17.034  5.261   4.838   1.00 90.43 590 A 1 
ATOM 4519 C CE1 . TYR A 0 590 . -19.136  6.628   3.546   1.00 90.43 590 A 1 
ATOM 4520 C CE2 . TYR A 0 590 . -17.190  5.147   3.444   1.00 90.43 590 A 1 
ATOM 4521 O OH  . TYR A 0 590 . -18.389  5.729   1.451   1.00 90.43 590 A 1 
ATOM 4522 C CZ  . TYR A 0 590 . -18.241  5.833   2.798   1.00 90.43 590 A 1 
ATOM 4523 N N   . ASP A 0 591 . -17.269  8.522   9.556   1.00 90.01 591 A 1 
ATOM 4524 C CA  . ASP A 0 591 . -17.388  8.710   10.996  1.00 90.01 591 A 1 
ATOM 4525 C C   . ASP A 0 591 . -18.854  9.034   11.328  1.00 90.01 591 A 1 
ATOM 4526 C CB  . ASP A 0 591 . -16.406  9.795   11.476  1.00 90.01 591 A 1 
ATOM 4527 O O   . ASP A 0 591 . -19.500  9.800   10.603  1.00 90.01 591 A 1 
ATOM 4528 C CG  . ASP A 0 591 . -14.925  9.465   11.202  1.00 90.01 591 A 1 
ATOM 4529 O OD1 . ASP A 0 591 . -14.447  8.377   11.602  1.00 90.01 591 A 1 
ATOM 4530 O OD2 . ASP A 0 591 . -14.217  10.299  10.588  1.00 90.01 591 A 1 
ATOM 4531 N N   . ALA A 0 592 . -19.373  8.428   12.396  1.00 85.43 592 A 1 
ATOM 4532 C CA  . ALA A 0 592 . -20.687  8.701   12.974  1.00 85.43 592 A 1 
ATOM 4533 C C   . ALA A 0 592 . -20.579  8.766   14.506  1.00 85.43 592 A 1 
ATOM 4534 C CB  . ALA A 0 592 . -21.688  7.633   12.514  1.00 85.43 592 A 1 
ATOM 4535 O O   . ALA A 0 592 . -19.823  7.989   15.086  1.00 85.43 592 A 1 
ATOM 4536 N N   . GLU A 0 593 . -21.301  9.688   15.148  1.00 79.03 593 A 1 
ATOM 4537 C CA  . GLU A 0 593 . -21.242  9.899   16.611  1.00 79.03 593 A 1 
ATOM 4538 C C   . GLU A 0 593 . -22.173  8.974   17.417  1.00 79.03 593 A 1 
ATOM 4539 C CB  . GLU A 0 593 . -21.525  11.377  16.940  1.00 79.03 593 A 1 
ATOM 4540 O O   . GLU A 0 593 . -21.921  8.755   18.597  1.00 79.03 593 A 1 
ATOM 4541 C CG  . GLU A 0 593 . -20.378  12.300  16.492  1.00 79.03 593 A 1 
ATOM 4542 C CD  . GLU A 0 593 . -20.648  13.785  16.795  1.00 79.03 593 A 1 
ATOM 4543 O OE1 . GLU A 0 593 . -19.700  14.486  17.225  1.00 79.03 593 A 1 
ATOM 4544 O OE2 . GLU A 0 593 . -21.774  14.259  16.495  1.00 79.03 593 A 1 
ATOM 4545 N N   . SER A 0 594 . -23.211  8.427   16.781  1.00 81.43 594 A 1 
ATOM 4546 C CA  . SER A 0 594 . -24.074  7.364   17.309  1.00 81.43 594 A 1 
ATOM 4547 C C   . SER A 0 594 . -24.756  6.620   16.160  1.00 81.43 594 A 1 
ATOM 4548 C CB  . SER A 0 594 . -25.096  7.890   18.315  1.00 81.43 594 A 1 
ATOM 4549 O O   . SER A 0 594 . -24.998  7.200   15.089  1.00 81.43 594 A 1 
ATOM 4550 O OG  . SER A 0 594 . -26.093  8.620   17.648  1.00 81.43 594 A 1 
ATOM 4551 N N   . TYR A 0 595 . -25.053  5.336   16.353  1.00 80.26 595 A 1 
ATOM 4552 C CA  . TYR A 0 595 . -25.916  4.561   15.468  1.00 80.26 595 A 1 
ATOM 4553 C C   . TYR A 0 595 . -26.858  3.671   16.264  1.00 80.26 595 A 1 
ATOM 4554 C CB  . TYR A 0 595 . -25.099  3.690   14.504  1.00 80.26 595 A 1 
ATOM 4555 O O   . TYR A 0 595 . -26.399  2.721   16.892  1.00 80.26 595 A 1 
ATOM 4556 C CG  . TYR A 0 595 . -25.977  2.821   13.614  1.00 80.26 595 A 1 
ATOM 4557 C CD1 . TYR A 0 595 . -25.883  1.416   13.629  1.00 80.26 595 A 1 
ATOM 4558 C CD2 . TYR A 0 595 . -26.931  3.435   12.789  1.00 80.26 595 A 1 
ATOM 4559 C CE1 . TYR A 0 595 . -26.667  0.641   12.753  1.00 80.26 595 A 1 
ATOM 4560 C CE2 . TYR A 0 595 . -27.711  2.672   11.910  1.00 80.26 595 A 1 
ATOM 4561 O OH  . TYR A 0 595 . -28.195  0.592   10.896  1.00 80.26 595 A 1 
ATOM 4562 C CZ  . TYR A 0 595 . -27.540  1.285   11.854  1.00 80.26 595 A 1 
ATOM 4563 N N   . ASP A 0 596 . -28.160  3.913   16.124  1.00 82.67 596 A 1 
ATOM 4564 C CA  . ASP A 0 596 . -29.204  3.143   16.794  1.00 82.67 596 A 1 
ATOM 4565 C C   . ASP A 0 596 . -30.101  2.420   15.781  1.00 82.67 596 A 1 
ATOM 4566 C CB  . ASP A 0 596 . -30.047  4.049   17.701  1.00 82.67 596 A 1 
ATOM 4567 O O   . ASP A 0 596 . -30.643  3.026   14.848  1.00 82.67 596 A 1 
ATOM 4568 C CG  . ASP A 0 596 . -29.262  4.711   18.835  1.00 82.67 596 A 1 
ATOM 4569 O OD1 . ASP A 0 596 . -28.302  4.086   19.332  1.00 82.67 596 A 1 
ATOM 4570 O OD2 . ASP A 0 596 . -29.689  5.825   19.214  1.00 82.67 596 A 1 
ATOM 4571 N N   . GLU A 0 597 . -30.320  1.124   16.004  1.00 86.50 597 A 1 
ATOM 4572 C CA  . GLU A 0 597 . -31.390  0.333   15.397  1.00 86.50 597 A 1 
ATOM 4573 C C   . GLU A 0 597 . -32.315  -0.193  16.492  1.00 86.50 597 A 1 
ATOM 4574 C CB  . GLU A 0 597 . -30.867  -0.874  14.593  1.00 86.50 597 A 1 
ATOM 4575 O O   . GLU A 0 597 . -31.852  -0.864  17.409  1.00 86.50 597 A 1 
ATOM 4576 C CG  . GLU A 0 597 . -29.864  -0.549  13.479  1.00 86.50 597 A 1 
ATOM 4577 C CD  . GLU A 0 597 . -29.651  -1.716  12.486  1.00 86.50 597 A 1 
ATOM 4578 O OE1 . GLU A 0 597 . -28.671  -1.702  11.703  1.00 86.50 597 A 1 
ATOM 4579 O OE2 . GLU A 0 597 . -30.571  -2.527  12.240  1.00 86.50 597 A 1 
ATOM 4580 N N   . TRP A 0 598 . -33.622  0.037   16.385  1.00 88.63 598 A 1 
ATOM 4581 C CA  . TRP A 0 598 . -34.580  -0.507  17.351  1.00 88.63 598 A 1 
ATOM 4582 C C   . TRP A 0 598 . -35.879  -0.973  16.691  1.00 88.63 598 A 1 
ATOM 4583 C CB  . TRP A 0 598 . -34.816  0.498   18.486  1.00 88.63 598 A 1 
ATOM 4584 O O   . TRP A 0 598 . -36.328  -0.411  15.686  1.00 88.63 598 A 1 
ATOM 4585 C CG  . TRP A 0 598 . -35.355  1.825   18.054  1.00 88.63 598 A 1 
ATOM 4586 C CD1 . TRP A 0 598 . -34.613  2.896   17.694  1.00 88.63 598 A 1 
ATOM 4587 C CD2 . TRP A 0 598 . -36.747  2.231   17.909  1.00 88.63 598 A 1 
ATOM 4588 C CE2 . TRP A 0 598 . -36.775  3.580   17.443  1.00 88.63 598 A 1 
ATOM 4589 C CE3 . TRP A 0 598 . -37.988  1.594   18.124  1.00 88.63 598 A 1 
ATOM 4590 N NE1 . TRP A 0 598 . -35.445  3.937   17.336  1.00 88.63 598 A 1 
ATOM 4591 C CH2 . TRP A 0 598 . -39.197  3.599   17.429  1.00 88.63 598 A 1 
ATOM 4592 C CZ2 . TRP A 0 598 . -37.977  4.263   17.203  1.00 88.63 598 A 1 
ATOM 4593 C CZ3 . TRP A 0 598 . -39.200  2.270   17.890  1.00 88.63 598 A 1 
ATOM 4594 N N   . ASP A 0 599 . -36.472  -2.016  17.268  1.00 85.59 599 A 1 
ATOM 4595 C CA  . ASP A 0 599 . -37.791  -2.560  16.933  1.00 85.59 599 A 1 
ATOM 4596 C C   . ASP A 0 599 . -38.632  -2.613  18.215  1.00 85.59 599 A 1 
ATOM 4597 C CB  . ASP A 0 599 . -37.652  -3.948  16.265  1.00 85.59 599 A 1 
ATOM 4598 O O   . ASP A 0 599 . -38.161  -3.078  19.254  1.00 85.59 599 A 1 
ATOM 4599 C CG  . ASP A 0 599 . -38.963  -4.539  15.697  1.00 85.59 599 A 1 
ATOM 4600 O OD1 . ASP A 0 599 . -39.972  -3.804  15.600  1.00 85.59 599 A 1 
ATOM 4601 O OD2 . ASP A 0 599 . -38.955  -5.726  15.278  1.00 85.59 599 A 1 
ATOM 4602 N N   . ASN A 0 600 . -39.864  -2.114  18.145  1.00 82.40 600 A 1 
ATOM 4603 C CA  . ASN A 0 600 . -40.870  -2.261  19.191  1.00 82.40 600 A 1 
ATOM 4604 C C   . ASN A 0 600 . -42.097  -2.938  18.587  1.00 82.40 600 A 1 
ATOM 4605 C CB  . ASN A 0 600 . -41.228  -0.891  19.799  1.00 82.40 600 A 1 
ATOM 4606 O O   . ASN A 0 600 . -42.672  -2.415  17.625  1.00 82.40 600 A 1 
ATOM 4607 C CG  . ASN A 0 600 . -42.203  -1.036  20.963  1.00 82.40 600 A 1 
ATOM 4608 N ND2 . ASN A 0 600 . -43.230  -0.230  21.059  1.00 82.40 600 A 1 
ATOM 4609 O OD1 . ASN A 0 600 . -42.050  -1.875  21.822  1.00 82.40 600 A 1 
ATOM 4610 N N   . LYS A 0 601 . -42.495  -4.068  19.166  1.00 80.93 601 A 1 
ATOM 4611 C CA  . LYS A 0 601 . -43.760  -4.744  18.888  1.00 80.93 601 A 1 
ATOM 4612 C C   . LYS A 0 601 . -44.609  -4.725  20.138  1.00 80.93 601 A 1 
ATOM 4613 C CB  . LYS A 0 601 . -43.524  -6.192  18.467  1.00 80.93 601 A 1 
ATOM 4614 O O   . LYS A 0 601 . -44.141  -5.162  21.180  1.00 80.93 601 A 1 
ATOM 4615 C CG  . LYS A 0 601 . -42.933  -6.254  17.064  1.00 80.93 601 A 1 
ATOM 4616 C CD  . LYS A 0 601 . -42.698  -7.714  16.701  1.00 80.93 601 A 1 
ATOM 4617 C CE  . LYS A 0 601 . -41.958  -7.737  15.372  1.00 80.93 601 A 1 
ATOM 4618 N NZ  . LYS A 0 601 . -41.415  -9.085  15.131  1.00 80.93 601 A 1 
ATOM 4619 N N   . ASP A 0 602 . -45.836  -4.277  19.966  1.00 75.78 602 A 1 
ATOM 4620 C CA  . ASP A 0 602 . -46.852  -4.197  21.004  1.00 75.78 602 A 1 
ATOM 4621 C C   . ASP A 0 602 . -48.067  -5.012  20.516  1.00 75.78 602 A 1 
ATOM 4622 C CB  . ASP A 0 602 . -47.113  -2.699  21.229  1.00 75.78 602 A 1 
ATOM 4623 O O   . ASP A 0 602 . -48.635  -4.729  19.449  1.00 75.78 602 A 1 
ATOM 4624 C CG  . ASP A 0 602 . -48.186  -2.367  22.261  1.00 75.78 602 A 1 
ATOM 4625 O OD1 . ASP A 0 602 . -48.902  -3.307  22.665  1.00 75.78 602 A 1 
ATOM 4626 O OD2 . ASP A 0 602 . -48.351  -1.141  22.490  1.00 75.78 602 A 1 
ATOM 4627 N N   . ASP A 0 603 . -48.379  -6.109  21.219  1.00 72.32 603 A 1 
ATOM 4628 C CA  . ASP A 0 603 . -49.547  -6.976  20.978  1.00 72.32 603 A 1 
ATOM 4629 C C   . ASP A 0 603 . -50.492  -6.964  22.186  1.00 72.32 603 A 1 
ATOM 4630 C CB  . ASP A 0 603 . -49.135  -8.396  20.537  1.00 72.32 603 A 1 
ATOM 4631 O O   . ASP A 0 603 . -50.629  -7.932  22.951  1.00 72.32 603 A 1 
ATOM 4632 C CG  . ASP A 0 603 . -50.317  -9.323  20.152  1.00 72.32 603 A 1 
ATOM 4633 O OD1 . ASP A 0 603 . -51.420  -8.860  19.774  1.00 72.32 603 A 1 
ATOM 4634 O OD2 . ASP A 0 603 . -50.132  -10.570 20.156  1.00 72.32 603 A 1 
ATOM 4635 N N   . ASP A 0 604 . -51.178  -5.837  22.319  1.00 73.31 604 A 1 
ATOM 4636 C CA  . ASP A 0 604 . -52.164  -5.568  23.346  1.00 73.31 604 A 1 
ATOM 4637 C C   . ASP A 0 604 . -53.470  -6.370  23.189  1.00 73.31 604 A 1 
ATOM 4638 C CB  . ASP A 0 604 . -52.461  -4.060  23.362  1.00 73.31 604 A 1 
ATOM 4639 O O   . ASP A 0 604 . -54.155  -6.425  22.154  1.00 73.31 604 A 1 
ATOM 4640 C CG  . ASP A 0 604 . -51.587  -3.231  24.305  1.00 73.31 604 A 1 
ATOM 4641 O OD1 . ASP A 0 604 . -51.054  -3.849  25.247  1.00 73.31 604 A 1 
ATOM 4642 O OD2 . ASP A 0 604 . -51.773  -1.992  24.277  1.00 73.31 604 A 1 
ATOM 4643 N N   . ARG A 0 605 . -53.901  -6.974  24.301  1.00 63.84 605 A 1 
ATOM 4644 C CA  . ARG A 0 605 . -55.162  -7.721  24.435  1.00 63.84 605 A 1 
ATOM 4645 C C   . ARG A 0 605 . -55.899  -7.330  25.702  1.00 63.84 605 A 1 
ATOM 4646 C CB  . ARG A 0 605 . -54.909  -9.234  24.379  1.00 63.84 605 A 1 
ATOM 4647 O O   . ARG A 0 605 . -55.963  -8.076  26.677  1.00 63.84 605 A 1 
ATOM 4648 C CG  . ARG A 0 605 . -54.150  -9.606  23.109  1.00 63.84 605 A 1 
ATOM 4649 C CD  . ARG A 0 605 . -54.185  -11.109 22.855  1.00 63.84 605 A 1 
ATOM 4650 N NE  . ARG A 0 605 . -52.981  -11.781 23.309  1.00 63.84 605 A 1 
ATOM 4651 N NH1 . ARG A 0 605 . -53.928  -13.577 24.384  1.00 63.84 605 A 1 
ATOM 4652 N NH2 . ARG A 0 605 . -51.740  -13.503 24.042  1.00 63.84 605 A 1 
ATOM 4653 C CZ  . ARG A 0 605 . -52.896  -12.951 23.892  1.00 63.84 605 A 1 
ATOM 4654 N N   . TRP A 0 606 . -56.588  -6.205  25.662  1.00 64.21 606 A 1 
ATOM 4655 C CA  . TRP A 0 606 . -57.360  -5.712  26.797  1.00 64.21 606 A 1 
ATOM 4656 C C   . TRP A 0 606 . -58.798  -6.269  26.835  1.00 64.21 606 A 1 
ATOM 4657 C CB  . TRP A 0 606 . -57.269  -4.186  26.818  1.00 64.21 606 A 1 
ATOM 4658 O O   . TRP A 0 606 . -59.494  -6.414  25.821  1.00 64.21 606 A 1 
ATOM 4659 C CG  . TRP A 0 606 . -57.501  -3.520  25.498  1.00 64.21 606 A 1 
ATOM 4660 C CD1 . TRP A 0 606 . -56.589  -3.394  24.505  1.00 64.21 606 A 1 
ATOM 4661 C CD2 . TRP A 0 606 . -58.686  -2.820  25.032  1.00 64.21 606 A 1 
ATOM 4662 C CE2 . TRP A 0 606 . -58.428  -2.311  23.723  1.00 64.21 606 A 1 
ATOM 4663 C CE3 . TRP A 0 606 . -59.936  -2.526  25.619  1.00 64.21 606 A 1 
ATOM 4664 N NE1 . TRP A 0 606 . -57.140  -2.727  23.433  1.00 64.21 606 A 1 
ATOM 4665 C CH2 . TRP A 0 606 . -60.611  -1.253  23.651  1.00 64.21 606 A 1 
ATOM 4666 C CZ2 . TRP A 0 606 . -59.380  -1.544  23.035  1.00 64.21 606 A 1 
ATOM 4667 C CZ3 . TRP A 0 606 . -60.888  -1.741  24.941  1.00 64.21 606 A 1 
ATOM 4668 N N   . GLY A 0 607 . -59.262  -6.587  28.048  1.00 57.14 607 A 1 
ATOM 4669 C CA  . GLY A 0 607 . -60.660  -6.896  28.345  1.00 57.14 607 A 1 
ATOM 4670 C C   . GLY A 0 607 . -61.352  -5.677  28.953  1.00 57.14 607 A 1 
ATOM 4671 O O   . GLY A 0 607 . -61.146  -5.385  30.126  1.00 57.14 607 A 1 
ATOM 4672 N N   . ALA A 0 608 . -62.194  -4.977  28.191  1.00 52.20 608 A 1 
ATOM 4673 C CA  . ALA A 0 608 . -62.987  -3.857  28.703  1.00 52.20 608 A 1 
ATOM 4674 C C   . ALA A 0 608 . -64.453  -4.257  28.912  1.00 52.20 608 A 1 
ATOM 4675 C CB  . ALA A 0 608 . -62.849  -2.640  27.785  1.00 52.20 608 A 1 
ATOM 4676 O O   . ALA A 0 608 . -65.060  -4.955  28.095  1.00 52.20 608 A 1 
ATOM 4677 N N   . GLN A 0 609 . -65.057  -3.775  30.001  1.00 53.66 609 A 1 
ATOM 4678 C CA  . GLN A 0 609 . -66.503  -3.866  30.206  1.00 53.66 609 A 1 
ATOM 4679 C C   . GLN A 0 609 . -67.190  -2.656  29.569  1.00 53.66 609 A 1 
ATOM 4680 C CB  . GLN A 0 609 . -66.844  -3.996  31.698  1.00 53.66 609 A 1 
ATOM 4681 O O   . GLN A 0 609 . -66.989  -1.516  29.987  1.00 53.66 609 A 1 
ATOM 4682 C CG  . GLN A 0 609 . -66.578  -5.418  32.215  1.00 53.66 609 A 1 
ATOM 4683 C CD  . GLN A 0 609 . -66.809  -5.515  33.718  1.00 53.66 609 A 1 
ATOM 4684 N NE2 . GLN A 0 609 . -67.899  -6.091  34.176  1.00 53.66 609 A 1 
ATOM 4685 O OE1 . GLN A 0 609 . -66.023  -5.054  34.521  1.00 53.66 609 A 1 
ATOM 4686 N N   . ALA A 0 610 . -68.040  -2.917  28.577  1.00 45.73 610 A 1 
ATOM 4687 C CA  . ALA A 0 610 . -68.981  -1.929  28.069  1.00 45.73 610 A 1 
ATOM 4688 C C   . ALA A 0 610 . -70.299  -2.042  28.852  1.00 45.73 610 A 1 
ATOM 4689 C CB  . ALA A 0 610 . -69.159  -2.122  26.559  1.00 45.73 610 A 1 
ATOM 4690 O O   . ALA A 0 610 . -70.888  -3.123  28.944  1.00 45.73 610 A 1 
ATOM 4691 N N   . TRP A 0 611 . -70.765  -0.922  29.408  1.00 45.43 611 A 1 
ATOM 4692 C CA  . TRP A 0 611 . -72.064  -0.834  30.075  1.00 45.43 611 A 1 
ATOM 4693 C C   . TRP A 0 611 . -73.177  -0.792  29.024  1.00 45.43 611 A 1 
ATOM 4694 C CB  . TRP A 0 611 . -72.100  0.398   30.992  1.00 45.43 611 A 1 
ATOM 4695 O O   . TRP A 0 611 . -73.204  0.106   28.179  1.00 45.43 611 A 1 
ATOM 4696 C CG  . TRP A 0 611 . -71.103  0.383   32.112  1.00 45.43 611 A 1 
ATOM 4697 C CD1 . TRP A 0 611 . -69.807  0.763   32.025  1.00 45.43 611 A 1 
ATOM 4698 C CD2 . TRP A 0 611 . -71.294  -0.064  33.492  1.00 45.43 611 A 1 
ATOM 4699 C CE2 . TRP A 0 611 . -70.049  0.063   34.182  1.00 45.43 611 A 1 
ATOM 4700 C CE3 . TRP A 0 611 . -72.385  -0.570  34.232  1.00 45.43 611 A 1 
ATOM 4701 N NE1 . TRP A 0 611 . -69.181  0.570   33.240  1.00 45.43 611 A 1 
ATOM 4702 C CH2 . TRP A 0 611 . -70.997  -0.800  36.232  1.00 45.43 611 A 1 
ATOM 4703 C CZ2 . TRP A 0 611 . -69.890  -0.300  35.527  1.00 45.43 611 A 1 
ATOM 4704 C CZ3 . TRP A 0 611 . -72.240  -0.929  35.586  1.00 45.43 611 A 1 
ATOM 4705 N N   . GLY A 0 612 . -74.093  -1.760  29.067  1.00 50.99 612 A 1 
ATOM 4706 C CA  . GLY A 0 612 . -75.337  -1.740  28.301  1.00 50.99 612 A 1 
ATOM 4707 C C   . GLY A 0 612 . -76.517  -1.375  29.199  1.00 50.99 612 A 1 
ATOM 4708 O O   . GLY A 0 612 . -76.542  -1.751  30.365  1.00 50.99 612 A 1 
ATOM 4709 N N   . LYS A 0 613 . -77.492  -0.645  28.652  1.00 46.00 613 A 1 
ATOM 4710 C CA  . LYS A 0 613 . -78.845  -0.538  29.216  1.00 46.00 613 A 1 
ATOM 4711 C C   . LYS A 0 613 . -79.791  -1.191  28.221  1.00 46.00 613 A 1 
ATOM 4712 C CB  . LYS A 0 613 . -79.239  0.932   29.465  1.00 46.00 613 A 1 
ATOM 4713 O O   . LYS A 0 613 . -80.048  -0.590  27.176  1.00 46.00 613 A 1 
ATOM 4714 C CG  . LYS A 0 613 . -78.436  1.550   30.610  1.00 46.00 613 A 1 
ATOM 4715 C CD  . LYS A 0 613 . -78.857  2.993   30.914  1.00 46.00 613 A 1 
ATOM 4716 C CE  . LYS A 0 613 . -77.971  3.417   32.085  1.00 46.00 613 A 1 
ATOM 4717 N NZ  . LYS A 0 613 . -78.334  4.721   32.673  1.00 46.00 613 A 1 
ATOM 4718 N N   . ASP A 0 614 . -80.269  -2.398  28.483  1.00 43.44 614 A 1 
ATOM 4719 C CA  . ASP A 0 614 . -81.530  -2.831  27.893  1.00 43.44 614 A 1 
ATOM 4720 C C   . ASP A 0 614 . -82.690  -2.243  28.699  1.00 43.44 614 A 1 
ATOM 4721 C CB  . ASP A 0 614 . -81.634  -4.346  27.633  1.00 43.44 614 A 1 
ATOM 4722 O O   . ASP A 0 614 . -82.565  -1.838  29.850  1.00 43.44 614 A 1 
ATOM 4723 C CG  . ASP A 0 614 . -80.973  -5.275  28.647  1.00 43.44 614 A 1 
ATOM 4724 O OD1 . ASP A 0 614 . -80.639  -4.810  29.750  1.00 43.44 614 A 1 
ATOM 4725 O OD2 . ASP A 0 614 . -80.585  -6.378  28.190  1.00 43.44 614 A 1 
ATOM 4726 N N   . ARG A 0 615 . -83.796  -2.017  27.998  1.00 35.76 615 A 1 
ATOM 4727 C CA  . ARG A 0 615 . -85.039  -1.496  28.561  1.00 35.76 615 A 1 
ATOM 4728 C C   . ARG A 0 615 . -86.136  -2.465  28.161  1.00 35.76 615 A 1 
ATOM 4729 C CB  . ARG A 0 615 . -85.364  -0.096  28.030  1.00 35.76 615 A 1 
ATOM 4730 O O   . ARG A 0 615 . -86.942  -2.147  27.279  1.00 35.76 615 A 1 
ATOM 4731 C CG  . ARG A 0 615 . -84.356  1.039   28.247  1.00 35.76 615 A 1 
ATOM 4732 C CD  . ARG A 0 615 . -84.954  2.391   27.790  1.00 35.76 615 A 1 
ATOM 4733 N NE  . ARG A 0 615 . -85.905  2.234   26.662  1.00 35.76 615 A 1 
ATOM 4734 N NH1 . ARG A 0 615 . -85.397  4.058   25.373  1.00 35.76 615 A 1 
ATOM 4735 N NH2 . ARG A 0 615 . -86.872  2.540   24.638  1.00 35.76 615 A 1 
ATOM 4736 C CZ  . ARG A 0 615 . -86.054  2.949   25.568  1.00 35.76 615 A 1 
ATOM 4737 N N   . ASP A 0 616 . -86.110  -3.674  28.684  1.00 48.61 616 A 1 
ATOM 4738 C CA  . ASP A 0 616 . -87.243  -4.568  28.545  1.00 48.61 616 A 1 
ATOM 4739 C C   . ASP A 0 616 . -88.396  -4.120  29.455  1.00 48.61 616 A 1 
ATOM 4740 C CB  . ASP A 0 616 . -86.853  -6.054  28.615  1.00 48.61 616 A 1 
ATOM 4741 O O   . ASP A 0 616 . -88.240  -3.409  30.443  1.00 48.61 616 A 1 
ATOM 4742 C CG  . ASP A 0 616 . -85.858  -6.498  29.693  1.00 48.61 616 A 1 
ATOM 4743 O OD1 . ASP A 0 616 . -85.150  -5.627  30.237  1.00 48.61 616 A 1 
ATOM 4744 O OD2 . ASP A 0 616 . -85.762  -7.739  29.818  1.00 48.61 616 A 1 
ATOM 4745 N N   . LEU A 0 617 . -89.621  -4.386  29.001  1.00 34.56 617 A 1 
ATOM 4746 C CA  . LEU A 0 617 . -90.827  -4.093  29.766  1.00 34.56 617 A 1 
ATOM 4747 C C   . LEU A 0 617 . -91.145  -5.317  30.626  1.00 34.56 617 A 1 
ATOM 4748 C CB  . LEU A 0 617 . -92.011  -3.735  28.836  1.00 34.56 617 A 1 
ATOM 4749 O O   . LEU A 0 617 . -91.705  -6.296  30.121  1.00 34.56 617 A 1 
ATOM 4750 C CG  . LEU A 0 617 . -92.366  -2.238  28.789  1.00 34.56 617 A 1 
ATOM 4751 C CD1 . LEU A 0 617 . -91.626  -1.506  27.669  1.00 34.56 617 A 1 
ATOM 4752 C CD2 . LEU A 0 617 . -93.871  -2.069  28.549  1.00 34.56 617 A 1 
ATOM 4753 N N   . TYR A 0 618 . -90.876  -5.238  31.927  1.00 39.16 618 A 1 
ATOM 4754 C CA  . TYR A 0 618 . -91.344  -6.243  32.875  1.00 39.16 618 A 1 
ATOM 4755 C C   . TYR A 0 618 . -92.881  -6.355  32.876  1.00 39.16 618 A 1 
ATOM 4756 C CB  . TYR A 0 618 . -90.812  -5.940  34.279  1.00 39.16 618 A 1 
ATOM 4757 O O   . TYR A 0 618 . -93.613  -5.364  32.948  1.00 39.16 618 A 1 
ATOM 4758 C CG  . TYR A 0 618 . -90.696  -7.173  35.153  1.00 39.16 618 A 1 
ATOM 4759 C CD1 . TYR A 0 618 . -91.638  -7.449  36.163  1.00 39.16 618 A 1 
ATOM 4760 C CD2 . TYR A 0 618 . -89.601  -8.034  34.967  1.00 39.16 618 A 1 
ATOM 4761 C CE1 . TYR A 0 618 . -91.457  -8.570  37.002  1.00 39.16 618 A 1 
ATOM 4762 C CE2 . TYR A 0 618 . -89.393  -9.128  35.820  1.00 39.16 618 A 1 
ATOM 4763 O OH  . TYR A 0 618 . -90.114  -10.442 37.683  1.00 39.16 618 A 1 
ATOM 4764 C CZ  . TYR A 0 618 . -90.320  -9.394  36.845  1.00 39.16 618 A 1 
ATOM 4765 N N   . GLY A 0 619 . -93.394  -7.587  32.827  1.00 41.84 619 A 1 
ATOM 4766 C CA  . GLY A 0 619 . -94.807  -7.882  33.097  1.00 41.84 619 A 1 
ATOM 4767 C C   . GLY A 0 619 . -95.778  -7.802  31.914  1.00 41.84 619 A 1 
ATOM 4768 O O   . GLY A 0 619 . -96.984  -7.929  32.128  1.00 41.84 619 A 1 
ATOM 4769 N N   . ALA A 0 620 . -95.308  -7.683  30.668  1.00 32.03 620 A 1 
ATOM 4770 C CA  . ALA A 0 620 . -96.153  -7.893  29.487  1.00 32.03 620 A 1 
ATOM 4771 C C   . ALA A 0 620 . -96.455  -9.392  29.263  1.00 32.03 620 A 1 
ATOM 4772 C CB  . ALA A 0 620 . -95.540  -7.186  28.274  1.00 32.03 620 A 1 
ATOM 4773 O O   . ALA A 0 620 . -96.212  -9.957  28.197  1.00 32.03 620 A 1 
ATOM 4774 N N   . SER A 0 621 . -97.019  -10.061 30.272  1.00 40.09 621 A 1 
ATOM 4775 C CA  . SER A 0 621 . -97.725  -11.318 30.062  1.00 40.09 621 A 1 
ATOM 4776 C C   . SER A 0 621 . -98.984  -11.014 29.253  1.00 40.09 621 A 1 
ATOM 4777 C CB  . SER A 0 621 . -98.043  -12.023 31.387  1.00 40.09 621 A 1 
ATOM 4778 O O   . SER A 0 621 . -99.991  -10.568 29.793  1.00 40.09 621 A 1 
ATOM 4779 O OG  . SER A 0 621 . -98.855  -11.222 32.219  1.00 40.09 621 A 1 
ATOM 4780 N N   . SER A 0 622 . -98.883  -11.222 27.942  1.00 36.69 622 A 1 
ATOM 4781 C CA  . SER A 0 622 . -99.979  -11.670 27.082  1.00 36.69 622 A 1 
ATOM 4782 C C   . SER A 0 622 . -101.333 -10.970 27.276  1.00 36.69 622 A 1 
ATOM 4783 C CB  . SER A 0 622 . -100.119 -13.195 27.220  1.00 36.69 622 A 1 
ATOM 4784 O O   . SER A 0 622 . -102.276 -11.588 27.749  1.00 36.69 622 A 1 
ATOM 4785 O OG  . SER A 0 622 . -100.518 -13.545 28.532  1.00 36.69 622 A 1 
ATOM 4786 N N   . GLU A 0 623 . -101.436 -9.704  26.875  1.00 40.96 623 A 1 
ATOM 4787 C CA  . GLU A 0 623 . -102.573 -9.164  26.105  1.00 40.96 623 A 1 
ATOM 4788 C C   . GLU A 0 623 . -102.252 -7.712  25.709  1.00 40.96 623 A 1 
ATOM 4789 C CB  . GLU A 0 623 . -103.950 -9.334  26.804  1.00 40.96 623 A 1 
ATOM 4790 O O   . GLU A 0 623 . -102.669 -6.745  26.336  1.00 40.96 623 A 1 
ATOM 4791 C CG  . GLU A 0 623 . -104.724 -10.504 26.147  1.00 40.96 623 A 1 
ATOM 4792 C CD  . GLU A 0 623 . -105.843 -11.136 26.995  1.00 40.96 623 A 1 
ATOM 4793 O OE1 . GLU A 0 623 . -106.525 -12.031 26.441  1.00 40.96 623 A 1 
ATOM 4794 O OE2 . GLU A 0 623 . -106.042 -10.726 28.161  1.00 40.96 623 A 1 
ATOM 4795 N N   . GLY A 0 624 . -101.442 -7.554  24.655  1.00 36.84 624 A 1 
ATOM 4796 C CA  . GLY A 0 624 . -101.402 -6.318  23.861  1.00 36.84 624 A 1 
ATOM 4797 C C   . GLY A 0 624 . -100.099 -5.512  23.828  1.00 36.84 624 A 1 
ATOM 4798 O O   . GLY A 0 624 . -99.984  -4.644  22.965  1.00 36.84 624 A 1 
ATOM 4799 N N   . ALA A 0 625 . -99.100  -5.790  24.669  1.00 37.66 625 A 1 
ATOM 4800 C CA  . ALA A 0 625 . -97.811  -5.089  24.624  1.00 37.66 625 A 1 
ATOM 4801 C C   . ALA A 0 625 . -96.709  -6.023  24.101  1.00 37.66 625 A 1 
ATOM 4802 C CB  . ALA A 0 625 . -97.518  -4.488  26.001  1.00 37.66 625 A 1 
ATOM 4803 O O   . ALA A 0 625 . -96.377  -7.022  24.731  1.00 37.66 625 A 1 
ATOM 4804 N N   . ARG A 0 626 . -96.187  -5.728  22.906  1.00 31.57 626 A 1 
ATOM 4805 C CA  . ARG A 0 626 . -95.131  -6.493  22.223  1.00 31.57 626 A 1 
ATOM 4806 C C   . ARG A 0 626 . -93.859  -6.521  23.080  1.00 31.57 626 A 1 
ATOM 4807 C CB  . ARG A 0 626 . -94.851  -5.846  20.856  1.00 31.57 626 A 1 
ATOM 4808 O O   . ARG A 0 626 . -93.206  -5.495  23.226  1.00 31.57 626 A 1 
ATOM 4809 C CG  . ARG A 0 626 . -95.978  -6.080  19.839  1.00 31.57 626 A 1 
ATOM 4810 C CD  . ARG A 0 626 . -95.677  -5.311  18.549  1.00 31.57 626 A 1 
ATOM 4811 N NE  . ARG A 0 626 . -96.550  -5.745  17.443  1.00 31.57 626 A 1 
ATOM 4812 N NH1 . ARG A 0 626 . -97.177  -3.688  16.609  1.00 31.57 626 A 1 
ATOM 4813 N NH2 . ARG A 0 626 . -97.808  -5.584  15.595  1.00 31.57 626 A 1 
ATOM 4814 C CZ  . ARG A 0 626 . -97.173  -4.995  16.560  1.00 31.57 626 A 1 
ATOM 4815 N N   . ALA A 0 627 . -93.531  -7.688  23.628  1.00 36.70 627 A 1 
ATOM 4816 C CA  . ALA A 0 627 . -92.440  -7.904  24.584  1.00 36.70 627 A 1 
ATOM 4817 C C   . ALA A 0 627 . -91.081  -8.251  23.936  1.00 36.70 627 A 1 
ATOM 4818 C CB  . ALA A 0 627 . -92.902  -8.966  25.591  1.00 36.70 627 A 1 
ATOM 4819 O O   . ALA A 0 627 . -90.202  -8.798  24.587  1.00 36.70 627 A 1 
ATOM 4820 N N   . SER A 0 628 . -90.890  -7.974  22.648  1.00 42.67 628 A 1 
ATOM 4821 C CA  . SER A 0 628 . -89.618  -8.200  21.960  1.00 42.67 628 A 1 
ATOM 4822 C C   . SER A 0 628 . -89.614  -7.389  20.672  1.00 42.67 628 A 1 
ATOM 4823 C CB  . SER A 0 628 . -89.453  -9.699  21.671  1.00 42.67 628 A 1 
ATOM 4824 O O   . SER A 0 628 . -90.492  -7.543  19.823  1.00 42.67 628 A 1 
ATOM 4825 O OG  . SER A 0 628 . -88.487  -9.948  20.668  1.00 42.67 628 A 1 
ATOM 4826 N N   . GLU A 0 629 . -88.621  -6.518  20.509  1.00 40.79 629 A 1 
ATOM 4827 C CA  . GLU A 0 629 . -88.410  -5.711  19.300  1.00 40.79 629 A 1 
ATOM 4828 C C   . GLU A 0 629 . -88.087  -6.571  18.051  1.00 40.79 629 A 1 
ATOM 4829 C CB  . GLU A 0 629 . -87.350  -4.646  19.646  1.00 40.79 629 A 1 
ATOM 4830 O O   . GLU A 0 629 . -88.016  -6.062  16.930  1.00 40.79 629 A 1 
ATOM 4831 C CG  . GLU A 0 629 . -87.230  -3.515  18.610  1.00 40.79 629 A 1 
ATOM 4832 C CD  . GLU A 0 629 . -86.771  -2.161  19.189  1.00 40.79 629 A 1 
ATOM 4833 O OE1 . GLU A 0 629 . -86.876  -1.168  18.430  1.00 40.79 629 A 1 
ATOM 4834 O OE2 . GLU A 0 629 . -86.364  -2.097  20.369  1.00 40.79 629 A 1 
ATOM 4835 N N   . GLY A 0 630 . -87.961  -7.895  18.215  1.00 42.21 630 A 1 
ATOM 4836 C CA  . GLY A 0 630 . -87.747  -8.860  17.135  1.00 42.21 630 A 1 
ATOM 4837 C C   . GLY A 0 630 . -89.012  -9.388  16.444  1.00 42.21 630 A 1 
ATOM 4838 O O   . GLY A 0 630 . -88.925  -9.820  15.293  1.00 42.21 630 A 1 
ATOM 4839 N N   . ASP A 0 631 . -90.193  -9.314  17.066  1.00 37.73 631 A 1 
ATOM 4840 C CA  . ASP A 0 631 . -91.398  -9.974  16.538  1.00 37.73 631 A 1 
ATOM 4841 C C   . ASP A 0 631 . -92.232  -9.028  15.662  1.00 37.73 631 A 1 
ATOM 4842 C CB  . ASP A 0 631 . -92.175  -10.679 17.660  1.00 37.73 631 A 1 
ATOM 4843 O O   . ASP A 0 631 . -93.301  -8.526  16.017  1.00 37.73 631 A 1 
ATOM 4844 C CG  . ASP A 0 631 . -91.418  -11.890 18.228  1.00 37.73 631 A 1 
ATOM 4845 O OD1 . ASP A 0 631 . -90.656  -12.527 17.465  1.00 37.73 631 A 1 
ATOM 4846 O OD2 . ASP A 0 631 . -91.624  -12.181 19.426  1.00 37.73 631 A 1 
ATOM 4847 N N   . LYS A 0 632 . -91.718  -8.759  14.457  1.00 37.80 632 A 1 
ATOM 4848 C CA  . LYS A 0 632 . -92.485  -8.117  13.380  1.00 37.80 632 A 1 
ATOM 4849 C C   . LYS A 0 632 . -93.546  -9.091  12.868  1.00 37.80 632 A 1 
ATOM 4850 C CB  . LYS A 0 632 . -91.557  -7.620  12.259  1.00 37.80 632 A 1 
ATOM 4851 O O   . LYS A 0 632 . -93.296  -9.889  11.965  1.00 37.80 632 A 1 
ATOM 4852 C CG  . LYS A 0 632 . -90.744  -6.397  12.705  1.00 37.80 632 A 1 
ATOM 4853 C CD  . LYS A 0 632 . -89.875  -5.856  11.564  1.00 37.80 632 A 1 
ATOM 4854 C CE  . LYS A 0 632 . -89.065  -4.665  12.089  1.00 37.80 632 A 1 
ATOM 4855 N NZ  . LYS A 0 632 . -88.111  -4.143  11.080  1.00 37.80 632 A 1 
ATOM 4856 N N   . ASP A 0 633 . -94.739  -8.999  13.450  1.00 41.48 633 A 1 
ATOM 4857 C CA  . ASP A 0 633 . -95.914  -9.787  13.083  1.00 41.48 633 A 1 
ATOM 4858 C C   . ASP A 0 633 . -96.151  -9.805  11.564  1.00 41.48 633 A 1 
ATOM 4859 C CB  . ASP A 0 633 . -97.166  -9.259  13.796  1.00 41.48 633 A 1 
ATOM 4860 O O   . ASP A 0 633 . -96.512  -8.814  10.922  1.00 41.48 633 A 1 
ATOM 4861 C CG  . ASP A 0 633 . -97.044  -9.301  15.317  1.00 41.48 633 A 1 
ATOM 4862 O OD1 . ASP A 0 633 . -96.598  -10.348 15.818  1.00 41.48 633 A 1 
ATOM 4863 O OD2 . ASP A 0 633 . -97.416  -8.271  15.937  1.00 41.48 633 A 1 
ATOM 4864 N N   . LYS A 0 634 . -96.005  -11.008 11.010  1.00 39.82 634 A 1 
ATOM 4865 C CA  . LYS A 0 634 . -96.236  -11.458 9.631   1.00 39.82 634 A 1 
ATOM 4866 C C   . LYS A 0 634 . -97.711  -11.367 9.186   1.00 39.82 634 A 1 
ATOM 4867 C CB  . LYS A 0 634 . -95.683  -12.896 9.595   1.00 39.82 634 A 1 
ATOM 4868 O O   . LYS A 0 634 . -98.154  -12.146 8.349   1.00 39.82 634 A 1 
ATOM 4869 C CG  . LYS A 0 634 . -95.343  -13.481 8.218   1.00 39.82 634 A 1 
ATOM 4870 C CD  . LYS A 0 634 . -94.762  -14.886 8.435   1.00 39.82 634 A 1 
ATOM 4871 C CE  . LYS A 0 634 . -94.311  -15.517 7.118   1.00 39.82 634 A 1 
ATOM 4872 N NZ  . LYS A 0 634 . -93.705  -16.852 7.355   1.00 39.82 634 A 1 
ATOM 4873 N N   . ALA A 0 635 . -98.491  -10.437 9.736   1.00 39.45 635 A 1 
ATOM 4874 C CA  . ALA A 0 635 . -99.926  -10.303 9.474   1.00 39.45 635 A 1 
ATOM 4875 C C   . ALA A 0 635 . -100.275 -9.222  8.427   1.00 39.45 635 A 1 
ATOM 4876 C CB  . ALA A 0 635 . -100.642 -10.103 10.813  1.00 39.45 635 A 1 
ATOM 4877 O O   . ALA A 0 635 . -101.422 -9.132  8.003   1.00 39.45 635 A 1 
ATOM 4878 N N   . GLY A 0 636 . -99.301  -8.431  7.960   1.00 34.48 636 A 1 
ATOM 4879 C CA  . GLY A 0 636 . -99.523  -7.371  6.962   1.00 34.48 636 A 1 
ATOM 4880 C C   . GLY A 0 636 . -99.311  -7.757  5.490   1.00 34.48 636 A 1 
ATOM 4881 O O   . GLY A 0 636 . -99.629  -6.960  4.616   1.00 34.48 636 A 1 
ATOM 4882 N N   . TYR A 0 637 . -98.789  -8.950  5.179   1.00 33.32 637 A 1 
ATOM 4883 C CA  . TYR A 0 637 . -98.349  -9.293  3.811   1.00 33.32 637 A 1 
ATOM 4884 C C   . TYR A 0 637 . -99.222  -10.314 3.064   1.00 33.32 637 A 1 
ATOM 4885 C CB  . TYR A 0 637 . -96.842  -9.604  3.789   1.00 33.32 637 A 1 
ATOM 4886 O O   . TYR A 0 637 . -98.794  -10.879 2.062   1.00 33.32 637 A 1 
ATOM 4887 C CG  . TYR A 0 637 . -96.024  -8.449  3.243   1.00 33.32 637 A 1 
ATOM 4888 C CD1 . TYR A 0 637 . -95.864  -8.296  1.851   1.00 33.32 637 A 1 
ATOM 4889 C CD2 . TYR A 0 637 . -95.455  -7.508  4.124   1.00 33.32 637 A 1 
ATOM 4890 C CE1 . TYR A 0 637 . -95.118  -7.215  1.342   1.00 33.32 637 A 1 
ATOM 4891 C CE2 . TYR A 0 637 . -94.709  -6.427  3.618   1.00 33.32 637 A 1 
ATOM 4892 O OH  . TYR A 0 637 . -93.809  -5.247  1.727   1.00 33.32 637 A 1 
ATOM 4893 C CZ  . TYR A 0 637 . -94.536  -6.282  2.224   1.00 33.32 637 A 1 
ATOM 4894 N N   . ALA A 0 638 . -100.472 -10.522 3.487   1.00 35.39 638 A 1 
ATOM 4895 C CA  . ALA A 0 638 . -101.421 -11.351 2.733   1.00 35.39 638 A 1 
ATOM 4896 C C   . ALA A 0 638 . -102.146 -10.600 1.591   1.00 35.39 638 A 1 
ATOM 4897 C CB  . ALA A 0 638 . -102.383 -12.030 3.714   1.00 35.39 638 A 1 
ATOM 4898 O O   . ALA A 0 638 . -102.978 -11.195 0.914   1.00 35.39 638 A 1 
ATOM 4899 N N   . ALA A 0 639 . -101.837 -9.320  1.339   1.00 36.30 639 A 1 
ATOM 4900 C CA  . ALA A 0 639 . -102.544 -8.508  0.338   1.00 36.30 639 A 1 
ATOM 4901 C C   . ALA A 0 639 . -101.723 -8.113  -0.908  1.00 36.30 639 A 1 
ATOM 4902 C CB  . ALA A 0 639 . -103.179 -7.306  1.045   1.00 36.30 639 A 1 
ATOM 4903 O O   . ALA A 0 639 . -102.214 -7.347  -1.730  1.00 36.30 639 A 1 
ATOM 4904 N N   . ALA A 0 640 . -100.507 -8.633  -1.106  1.00 38.00 640 A 1 
ATOM 4905 C CA  . ALA A 0 640 . -99.701  -8.294  -2.289  1.00 38.00 640 A 1 
ATOM 4906 C C   . ALA A 0 640 . -99.020  -9.519  -2.920  1.00 38.00 640 A 1 
ATOM 4907 C CB  . ALA A 0 640 . -98.750  -7.142  -1.944  1.00 38.00 640 A 1 
ATOM 4908 O O   . ALA A 0 640 . -97.822  -9.533  -3.184  1.00 38.00 640 A 1 
ATOM 4909 N N   . GLY A 0 641 . -99.798  -10.572 -3.167  1.00 31.85 641 A 1 
ATOM 4910 C CA  . GLY A 0 641 . -99.409  -11.671 -4.046  1.00 31.85 641 A 1 
ATOM 4911 C C   . GLY A 0 641 . -99.834  -11.399 -5.489  1.00 31.85 641 A 1 
ATOM 4912 O O   . GLY A 0 641 . -100.800 -11.993 -5.944  1.00 31.85 641 A 1 
ATOM 4913 N N   . HIS A 0 642 . -99.129  -10.527 -6.218  1.00 34.00 642 A 1 
ATOM 4914 C CA  . HIS A 0 642 . -99.236  -10.454 -7.683  1.00 34.00 642 A 1 
ATOM 4915 C C   . HIS A 0 642 . -97.859  -10.236 -8.336  1.00 34.00 642 A 1 
ATOM 4916 C CB  . HIS A 0 642 . -100.301 -9.436  -8.140  1.00 34.00 642 A 1 
ATOM 4917 O O   . HIS A 0 642 . -97.377  -9.122  -8.491  1.00 34.00 642 A 1 
ATOM 4918 C CG  . HIS A 0 642 . -101.695 -10.025 -8.229  1.00 34.00 642 A 1 
ATOM 4919 C CD2 . HIS A 0 642 . -102.758 -9.759  -7.406  1.00 34.00 642 A 1 
ATOM 4920 N ND1 . HIS A 0 642 . -102.133 -10.949 -9.156  1.00 34.00 642 A 1 
ATOM 4921 C CE1 . HIS A 0 642 . -103.419 -11.235 -8.890  1.00 34.00 642 A 1 
ATOM 4922 N NE2 . HIS A 0 642 . -103.847 -10.525 -7.838  1.00 34.00 642 A 1 
ATOM 4923 N N   . TYR A 0 643 . -97.240  -11.360 -8.709  1.00 28.70 643 A 1 
ATOM 4924 C CA  . TYR A 0 643 . -96.625  -11.612 -10.020 1.00 28.70 643 A 1 
ATOM 4925 C C   . TYR A 0 643 . -95.768  -10.498 -10.668 1.00 28.70 643 A 1 
ATOM 4926 C CB  . TYR A 0 643 . -97.742  -12.121 -10.965 1.00 28.70 643 A 1 
ATOM 4927 O O   . TYR A 0 643 . -96.235  -9.753  -11.525 1.00 28.70 643 A 1 
ATOM 4928 C CG  . TYR A 0 643 . -97.605  -13.572 -11.363 1.00 28.70 643 A 1 
ATOM 4929 C CD1 . TYR A 0 643 . -96.916  -13.908 -12.544 1.00 28.70 643 A 1 
ATOM 4930 C CD2 . TYR A 0 643 . -98.194  -14.581 -10.576 1.00 28.70 643 A 1 
ATOM 4931 C CE1 . TYR A 0 643 . -96.823  -15.253 -12.946 1.00 28.70 643 A 1 
ATOM 4932 C CE2 . TYR A 0 643 . -98.109  -15.928 -10.980 1.00 28.70 643 A 1 
ATOM 4933 O OH  . TYR A 0 643 . -97.355  -17.558 -12.575 1.00 28.70 643 A 1 
ATOM 4934 C CZ  . TYR A 0 643 . -97.428  -16.264 -12.171 1.00 28.70 643 A 1 
ATOM 4935 N N   . GLN A 0 644 . -94.459  -10.507 -10.400 1.00 36.05 644 A 1 
ATOM 4936 C CA  . GLN A 0 644 . -93.429  -10.094 -11.370 1.00 36.05 644 A 1 
ATOM 4937 C C   . GLN A 0 644 . -92.254  -11.085 -11.266 1.00 36.05 644 A 1 
ATOM 4938 C CB  . GLN A 0 644 . -92.981  -8.636  -11.162 1.00 36.05 644 A 1 
ATOM 4939 O O   . GLN A 0 644 . -91.313  -10.928 -10.493 1.00 36.05 644 A 1 
ATOM 4940 C CG  . GLN A 0 644 . -93.978  -7.523  -11.552 1.00 36.05 644 A 1 
ATOM 4941 C CD  . GLN A 0 644 . -93.979  -7.151  -13.031 1.00 36.05 644 A 1 
ATOM 4942 N NE2 . GLN A 0 644 . -95.033  -7.423  -13.769 1.00 36.05 644 A 1 
ATOM 4943 O OE1 . GLN A 0 644 . -93.027  -6.590  -13.543 1.00 36.05 644 A 1 
ATOM 4944 N N   . GLN A 0 645 . -92.367  -12.175 -12.021 1.00 31.51 645 A 1 
ATOM 4945 C CA  . GLN A 0 645 . -91.343  -13.190 -12.248 1.00 31.51 645 A 1 
ATOM 4946 C C   . GLN A 0 645 . -90.250  -12.592 -13.153 1.00 31.51 645 A 1 
ATOM 4947 C CB  . GLN A 0 645 . -92.085  -14.377 -12.894 1.00 31.51 645 A 1 
ATOM 4948 O O   . GLN A 0 645 . -90.399  -12.567 -14.370 1.00 31.51 645 A 1 
ATOM 4949 C CG  . GLN A 0 645 . -91.239  -15.605 -13.258 1.00 31.51 645 A 1 
ATOM 4950 C CD  . GLN A 0 645 . -92.092  -16.689 -13.922 1.00 31.51 645 A 1 
ATOM 4951 N NE2 . GLN A 0 645 . -91.700  -17.941 -13.854 1.00 31.51 645 A 1 
ATOM 4952 O OE1 . GLN A 0 645 . -93.129  -16.444 -14.512 1.00 31.51 645 A 1 
ATOM 4953 N N   . GLY A 0 646 . -89.164  -12.074 -12.572 1.00 36.76 646 A 1 
ATOM 4954 C CA  . GLY A 0 646 . -88.101  -11.403 -13.325 1.00 36.76 646 A 1 
ATOM 4955 C C   . GLY A 0 646 . -86.696  -11.755 -12.842 1.00 36.76 646 A 1 
ATOM 4956 O O   . GLY A 0 646 . -86.177  -11.119 -11.939 1.00 36.76 646 A 1 
ATOM 4957 N N   . LYS A 0 647 . -86.079  -12.730 -13.521 1.00 35.59 647 A 1 
ATOM 4958 C CA  . LYS A 0 647 . -84.623  -12.932 -13.685 1.00 35.59 647 A 1 
ATOM 4959 C C   . LYS A 0 647 . -83.784  -13.267 -12.434 1.00 35.59 647 A 1 
ATOM 4960 C CB  . LYS A 0 647 . -84.036  -11.759 -14.494 1.00 35.59 647 A 1 
ATOM 4961 O O   . LYS A 0 647 . -83.099  -12.433 -11.855 1.00 35.59 647 A 1 
ATOM 4962 C CG  . LYS A 0 647 . -84.665  -11.652 -15.895 1.00 35.59 647 A 1 
ATOM 4963 C CD  . LYS A 0 647 . -83.962  -10.584 -16.739 1.00 35.59 647 A 1 
ATOM 4964 C CE  . LYS A 0 647 . -84.582  -10.521 -18.140 1.00 35.59 647 A 1 
ATOM 4965 N NZ  . LYS A 0 647 . -83.890  -9.523  -18.996 1.00 35.59 647 A 1 
ATOM 4966 N N   . LYS A 0 648 . -83.701  -14.573 -12.150 1.00 33.85 648 A 1 
ATOM 4967 C CA  . LYS A 0 648 . -82.483  -15.217 -11.624 1.00 33.85 648 A 1 
ATOM 4968 C C   . LYS A 0 648 . -81.390  -15.172 -12.702 1.00 33.85 648 A 1 
ATOM 4969 C CB  . LYS A 0 648 . -82.758  -16.703 -11.301 1.00 33.85 648 A 1 
ATOM 4970 O O   . LYS A 0 648 . -81.637  -15.657 -13.803 1.00 33.85 648 A 1 
ATOM 4971 C CG  . LYS A 0 648 . -83.346  -16.983 -9.912  1.00 33.85 648 A 1 
ATOM 4972 C CD  . LYS A 0 648 . -83.516  -18.502 -9.718  1.00 33.85 648 A 1 
ATOM 4973 C CE  . LYS A 0 648 . -83.906  -18.842 -8.275  1.00 33.85 648 A 1 
ATOM 4974 N NZ  . LYS A 0 648 . -84.051  -20.308 -8.071  1.00 33.85 648 A 1 
ATOM 4975 N N   . GLY A 0 649 . -80.197  -14.682 -12.369 1.00 34.29 649 A 1 
ATOM 4976 C CA  . GLY A 0 649 . -78.983  -14.926 -13.156 1.00 34.29 649 A 1 
ATOM 4977 C C   . GLY A 0 649 . -78.075  -13.710 -13.309 1.00 34.29 649 A 1 
ATOM 4978 O O   . GLY A 0 649 . -78.122  -13.046 -14.335 1.00 34.29 649 A 1 
ATOM 4979 N N   . ALA A 0 650 . -77.226  -13.452 -12.315 1.00 36.18 650 A 1 
ATOM 4980 C CA  . ALA A 0 650 . -75.988  -12.690 -12.489 1.00 36.18 650 A 1 
ATOM 4981 C C   . ALA A 0 650 . -74.994  -13.098 -11.388 1.00 36.18 650 A 1 
ATOM 4982 C CB  . ALA A 0 650 . -76.269  -11.182 -12.526 1.00 36.18 650 A 1 
ATOM 4983 O O   . ALA A 0 650 . -74.761  -12.381 -10.422 1.00 36.18 650 A 1 
ATOM 4984 N N   . TYR A 0 651 . -74.463  -14.314 -11.511 1.00 29.46 651 A 1 
ATOM 4985 C CA  . TYR A 0 651 . -73.213  -14.720 -10.871 1.00 29.46 651 A 1 
ATOM 4986 C C   . TYR A 0 651 . -72.082  -14.064 -11.688 1.00 29.46 651 A 1 
ATOM 4987 C CB  . TYR A 0 651 . -73.122  -16.266 -10.883 1.00 29.46 651 A 1 
ATOM 4988 O O   . TYR A 0 651 . -71.767  -14.539 -12.775 1.00 29.46 651 A 1 
ATOM 4989 C CG  . TYR A 0 651 . -73.141  -16.955 -9.530  1.00 29.46 651 A 1 
ATOM 4990 C CD1 . TYR A 0 651 . -71.934  -17.418 -8.968  1.00 29.46 651 A 1 
ATOM 4991 C CD2 . TYR A 0 651 . -74.360  -17.196 -8.866  1.00 29.46 651 A 1 
ATOM 4992 C CE1 . TYR A 0 651 . -71.941  -18.122 -7.749  1.00 29.46 651 A 1 
ATOM 4993 C CE2 . TYR A 0 651 . -74.371  -17.902 -7.646  1.00 29.46 651 A 1 
ATOM 4994 O OH  . TYR A 0 651 . -73.185  -19.057 -5.917  1.00 29.46 651 A 1 
ATOM 4995 C CZ  . TYR A 0 651 . -73.162  -18.369 -7.087  1.00 29.46 651 A 1 
ATOM 4996 N N   . GLY A 0 652 . -71.535  -12.942 -11.221 1.00 37.54 652 A 1 
ATOM 4997 C CA  . GLY A 0 652 . -70.334  -12.300 -11.774 1.00 37.54 652 A 1 
ATOM 4998 C C   . GLY A 0 652 . -69.342  -12.114 -10.631 1.00 37.54 652 A 1 
ATOM 4999 O O   . GLY A 0 652 . -69.537  -11.259 -9.781  1.00 37.54 652 A 1 
ATOM 5000 N N   . GLN A 0 653 . -68.515  -13.127 -10.386 1.00 32.54 653 A 1 
ATOM 5001 C CA  . GLN A 0 653 . -67.104  -13.163 -10.777 1.00 32.54 653 A 1 
ATOM 5002 C C   . GLN A 0 653 . -66.240  -12.273 -9.874  1.00 32.54 653 A 1 
ATOM 5003 C CB  . GLN A 0 653 . -66.892  -12.955 -12.287 1.00 32.54 653 A 1 
ATOM 5004 O O   . GLN A 0 653 . -66.110  -11.069 -10.069 1.00 32.54 653 A 1 
ATOM 5005 C CG  . GLN A 0 653 . -65.483  -13.397 -12.724 1.00 32.54 653 A 1 
ATOM 5006 C CD  . GLN A 0 653 . -65.320  -13.434 -14.243 1.00 32.54 653 A 1 
ATOM 5007 N NE2 . GLN A 0 653 . -64.378  -14.195 -14.757 1.00 32.54 653 A 1 
ATOM 5008 O OE1 . GLN A 0 653 . -66.037  -12.803 -14.999 1.00 32.54 653 A 1 
ATOM 5009 N N   . ALA A 0 654 . -65.654  -12.928 -8.869  1.00 38.27 654 A 1 
ATOM 5010 C CA  . ALA A 0 654 . -64.582  -12.405 -8.044  1.00 38.27 654 A 1 
ATOM 5011 C C   . ALA A 0 654 . -63.415  -11.964 -8.939  1.00 38.27 654 A 1 
ATOM 5012 C CB  . ALA A 0 654 . -64.163  -13.514 -7.068  1.00 38.27 654 A 1 
ATOM 5013 O O   . ALA A 0 654 . -62.848  -12.765 -9.683  1.00 38.27 654 A 1 
ATOM 5014 N N   . ILE A 0 655 . -63.080  -10.679 -8.872  1.00 40.35 655 A 1 
ATOM 5015 C CA  . ILE A 0 655 . -61.904  -10.111 -9.516  1.00 40.35 655 A 1 
ATOM 5016 C C   . ILE A 0 655 . -60.720  -10.393 -8.587  1.00 40.35 655 A 1 
ATOM 5017 C CB  . ILE A 0 655 . -62.130  -8.610  -9.822  1.00 40.35 655 A 1 
ATOM 5018 O O   . ILE A 0 655 . -60.495  -9.682  -7.612  1.00 40.35 655 A 1 
ATOM 5019 C CG1 . ILE A 0 655 . -63.324  -8.433  -10.793 1.00 40.35 655 A 1 
ATOM 5020 C CG2 . ILE A 0 655 . -60.857  -7.993  -10.422 1.00 40.35 655 A 1 
ATOM 5021 C CD1 . ILE A 0 655 . -63.686  -6.972  -11.092 1.00 40.35 655 A 1 
ATOM 5022 N N   . GLY A 0 656 . -59.990  -11.471 -8.870  1.00 34.99 656 A 1 
ATOM 5023 C CA  . GLY A 0 656 . -58.638  -11.668 -8.357  1.00 34.99 656 A 1 
ATOM 5024 C C   . GLY A 0 656 . -57.695  -10.726 -9.102  1.00 34.99 656 A 1 
ATOM 5025 O O   . GLY A 0 656 . -57.426  -10.936 -10.282 1.00 34.99 656 A 1 
ATOM 5026 N N   . LEU A 0 657 . -57.234  -9.669  -8.438  1.00 36.75 657 A 1 
ATOM 5027 C CA  . LEU A 0 657 . -56.238  -8.741  -8.972  1.00 36.75 657 A 1 
ATOM 5028 C C   . LEU A 0 657 . -54.866  -9.142  -8.438  1.00 36.75 657 A 1 
ATOM 5029 C CB  . LEU A 0 657 . -56.646  -7.291  -8.657  1.00 36.75 657 A 1 
ATOM 5030 O O   . LEU A 0 657 . -54.586  -9.052  -7.246  1.00 36.75 657 A 1 
ATOM 5031 C CG  . LEU A 0 657 . -57.401  -6.653  -9.840  1.00 36.75 657 A 1 
ATOM 5032 C CD1 . LEU A 0 657 . -58.460  -5.667  -9.354  1.00 36.75 657 A 1 
ATOM 5033 C CD2 . LEU A 0 657 . -56.439  -5.907  -10.767 1.00 36.75 657 A 1 
ATOM 5034 N N   . GLY A 0 658 . -54.060  -9.672  -9.355  1.00 33.88 658 A 1 
ATOM 5035 C CA  . GLY A 0 658 . -52.710  -10.148 -9.119  1.00 33.88 658 A 1 
ATOM 5036 C C   . GLY A 0 658 . -51.690  -9.027  -8.938  1.00 33.88 658 A 1 
ATOM 5037 O O   . GLY A 0 658 . -51.834  -7.915  -9.443  1.00 33.88 658 A 1 
ATOM 5038 N N   . TYR A 0 659 . -50.630  -9.397  -8.228  1.00 32.03 659 A 1 
ATOM 5039 C CA  . TYR A 0 659 . -49.387  -8.668  -8.036  1.00 32.03 659 A 1 
ATOM 5040 C C   . TYR A 0 659 . -48.694  -8.410  -9.385  1.00 32.03 659 A 1 
ATOM 5041 C CB  . TYR A 0 659 . -48.502  -9.532  -7.119  1.00 32.03 659 A 1 
ATOM 5042 O O   . TYR A 0 659 . -48.113  -9.318  -9.978  1.00 32.03 659 A 1 
ATOM 5043 C CG  . TYR A 0 659 . -48.884  -9.509  -5.648  1.00 32.03 659 A 1 
ATOM 5044 C CD1 . TYR A 0 659 . -48.132  -8.709  -4.767  1.00 32.03 659 A 1 
ATOM 5045 C CD2 . TYR A 0 659 . -49.958  -10.277 -5.151  1.00 32.03 659 A 1 
ATOM 5046 C CE1 . TYR A 0 659 . -48.446  -8.668  -3.397  1.00 32.03 659 A 1 
ATOM 5047 C CE2 . TYR A 0 659 . -50.282  -10.230 -3.780  1.00 32.03 659 A 1 
ATOM 5048 O OH  . TYR A 0 659 . -49.840  -9.390  -1.580  1.00 32.03 659 A 1 
ATOM 5049 C CZ  . TYR A 0 659 . -49.526  -9.427  -2.901  1.00 32.03 659 A 1 
ATOM 5050 N N   . GLY A 0 660 . -48.765  -7.171  -9.874  1.00 36.93 660 A 1 
ATOM 5051 C CA  . GLY A 0 660 . -47.989  -6.682  -11.013 1.00 36.93 660 A 1 
ATOM 5052 C C   . GLY A 0 660 . -46.788  -5.884  -10.519 1.00 36.93 660 A 1 
ATOM 5053 O O   . GLY A 0 660 . -46.952  -4.812  -9.944  1.00 36.93 660 A 1 
ATOM 5054 N N   . GLY A 0 661 . -45.589  -6.430  -10.712 1.00 34.46 661 A 1 
ATOM 5055 C CA  . GLY A 0 661 . -44.330  -5.772  -10.389 1.00 34.46 661 A 1 
ATOM 5056 C C   . GLY A 0 661 . -43.956  -4.655  -11.369 1.00 34.46 661 A 1 
ATOM 5057 O O   . GLY A 0 661 . -44.216  -4.744  -12.563 1.00 34.46 661 A 1
[truncated: 97,023 more chars]
