# Supplementary material for: Self-assembling proteins compose the chemically resistant shell biomaterial of planktonic tintinnid ciliates
Source: Nat Commun. 2026 Jun 13;17:7507. doi: 10.1038/s41467-026-74402-4 (PMC13408134; doi:10.1038/s41467-026-74402-4)
Supplement: Supplementary file 6 — Supplementary Data 16 [file 41467_2026_74402_MOESM6_ESM.zip › AF2_structure_models/Pacific_59.cif]

data_0
#
_entry.id   0
#
_struct_asym.id          A
_struct_asym.entity_id   0
#
_entity_poly.entity_id        0
_entity_poly.type             polypeptide(L)
_entity_poly.pdbx_strand_id   A
#
_entity.id     0
_entity.type   polymer
#
loop_
_entity_poly_seq.entity_id
_entity_poly_seq.num
_entity_poly_seq.mon_id
0 1   MET 
0 2   LYS 
0 3   PHE 
0 4   ALA 
0 5   PHE 
0 6   ALA 
0 7   ALA 
0 8   ALA 
0 9   LEU 
0 10  ILE 
0 11  ALA 
0 12  VAL 
0 13  ALA 
0 14  ASN 
0 15  ALA 
0 16  ALA 
0 17  GLU 
0 18  TRP 
0 19  GLY 
0 20  GLN 
0 21  PRO 
0 22  TYR 
0 23  GLN 
0 24  TYR 
0 25  SER 
0 26  GLN 
0 27  PRO 
0 28  SER 
0 29  TYR 
0 30  GLN 
0 31  TYR 
0 32  SER 
0 33  THR 
0 34  LYS 
0 35  TYR 
0 36  VAL 
0 37  PRO 
0 38  GLN 
0 39  VAL 
0 40  HIS 
0 41  VAL 
0 42  THR 
0 43  PRO 
0 44  GLY 
0 45  TYR 
0 46  SER 
0 47  SER 
0 48  LYS 
0 49  ASN 
0 50  ALA 
0 51  SER 
0 52  GLN 
0 53  VAL 
0 54  ALA 
0 55  LYS 
0 56  LYS 
0 57  LYS 
0 58  MET 
0 59  VAL 
0 60  ASN 
0 61  HIS 
0 62  ALA 
0 63  GLY 
0 64  SER 
0 65  ASN 
0 66  PHE 
0 67  ASP 
0 68  ALA 
0 69  TYR 
0 70  GLY 
0 71  ARG 
0 72  ASP 
0 73  GLN 
0 74  ASP 
0 75  LEU 
0 76  SER 
0 77  ILE 
0 78  ASP 
0 79  GLU 
0 80  SER 
0 81  TYR 
0 82  GLY 
0 83  SER 
0 84  THR 
0 85  GLN 
0 86  ALA 
0 87  LYS 
0 88  SER 
0 89  TYR 
0 90  ARG 
0 91  ALA 
0 92  GLU 
0 93  SER 
0 94  TYR 
0 95  ASP 
0 96  GLU 
0 97  TRP 
0 98  ASP 
0 99  ASN 
0 100 GLN 
0 101 ASP 
0 102 ARG 
0 103 ASP 
0 104 LYS 
0 105 GLN 
0 106 LEU 
0 107 ALA 
0 108 GLN 
0 109 ALA 
0 110 TRP 
0 111 GLY 
0 112 LYS 
0 113 ASP 
0 114 ARG 
0 115 ASP 
0 116 GLN 
0 117 TYR 
0 118 GLY 
0 119 ALA 
0 120 SER 
0 121 SER 
0 122 LYS 
0 123 GLY 
0 124 ALA 
0 125 SER 
0 126 ALA 
0 127 SER 
0 128 ASP 
0 129 GLY 
0 130 LYS 
0 131 TRP 
0 132 ASP 
0 133 MET 
0 134 TYR 
0 135 GLY 
0 136 ARG 
0 137 GLN 
0 138 GLY 
0 139 GLN 
0 140 ASN 
0 141 SER 
0 142 ALA 
0 143 TYR 
0 144 GLN 
0 145 GLY 
0 146 GLN 
0 147 LYS 
0 148 GLY 
0 149 HIS 
0 150 TYR 
0 151 ALA 
0 152 ASN 
0 153 SER 
0 154 GLY 
0 155 ALA 
0 156 ALA 
0 157 GLY 
0 158 ARG 
0 159 GLY 
0 160 TYR 
0 161 GLY 
0 162 GLU 
0 163 ASP 
0 164 ASP 
0 165 GLU 
0 166 ASN 
0 167 ASN 
0 168 ALA 
0 169 SER 
0 170 VAL 
0 171 ALA 
0 172 TYR 
0 173 GLY 
0 174 ALA 
0 175 GLN 
0 176 LYS 
0 177 GLY 
0 178 GLY 
0 179 TYR 
0 180 ASP 
0 181 ASN 
0 182 ASP 
0 183 GLU 
0 184 TRP 
0 185 ALA 
0 186 LYS 
0 187 GLN 
0 188 ALA 
0 189 ALA 
0 190 GLY 
0 191 SER 
0 192 ASP 
0 193 TYR 
0 194 ASP 
0 195 SER 
0 196 ARG 
0 197 TYR 
0 198 GLY 
0 199 LYS 
0 200 SER 
0 201 TYR 
0 202 ASP 
0 203 ALA 
0 204 VAL 
0 205 ASP 
0 206 ALA 
0 207 LYS 
0 208 SER 
0 209 TYR 
0 210 ASP 
0 211 ASN 
0 212 THR 
0 213 TRP 
0 214 TYR 
0 215 ALA 
0 216 ARG 
0 217 ASP 
0 218 VAL 
0 219 ARG 
0 220 ALA 
0 221 ASP 
0 222 ASP 
0 223 ASP 
0 224 GLN 
0 225 TRP 
0 226 ALA 
0 227 GLU 
0 228 ASP 
0 229 TYR 
0 230 ASP 
0 231 ARG 
0 232 TYR 
0 233 GLY 
0 234 LYS 
0 235 LYS 
0 236 ASP 
0 237 VAL 
0 238 GLY 
0 239 ALA 
0 240 TYR 
0 241 GLY 
0 242 ALA 
0 243 ALA 
0 244 ALA 
0 245 SER 
0 246 THR 
0 247 TRP 
0 248 ASN 
0 249 THR 
0 250 LYS 
0 251 GLY 
0 252 ASP 
0 253 ALA 
0 254 ALA 
0 255 SER 
0 256 GLU 
0 257 ALA 
0 258 GLY 
0 259 LYS 
0 260 SER 
0 261 ALA 
0 262 TYR 
0 263 TRP 
0 264 GLY 
0 265 LYS 
0 266 GLN 
0 267 ALA 
0 268 SER 
0 269 ASP 
0 270 TRP 
0 271 ASP 
0 272 ALA 
0 273 TRP 
0 274 GLY 
0 275 ARG 
0 276 ASP 
0 277 GLN 
0 278 ASP 
0 279 TYR 
0 280 LYS 
0 281 GLU 
0 282 LYS 
0 283 ILE 
0 284 SER 
0 285 TYR 
0 286 ASP 
0 287 GLN 
0 288 THR 
0 289 ARG 
0 290 ALA 
0 291 LYS 
0 292 ALA 
0 293 TYR 
0 294 SER 
0 295 ALA 
0 296 GLU 
0 297 SER 
0 298 TYR 
0 299 ASP 
0 300 GLU 
0 301 TRP 
0 302 ASP 
0 303 ASN 
0 304 ARG 
0 305 ASP 
0 306 ASP 
0 307 ASP 
0 308 THR 
0 309 TYR 
0 310 GLY 
0 311 ALA 
0 312 GLN 
0 313 ALA 
0 314 TRP 
0 315 GLY 
0 316 LYS 
0 317 ASP 
0 318 ARG 
0 319 ASP 
0 320 VAL 
0 321 TYR 
0 322 GLY 
0 323 ALA 
0 324 SER 
0 325 SER 
0 326 TYR 
0 327 GLY 
0 328 LYS 
0 329 ALA 
0 330 ALA 
0 331 SER 
0 332 MET 
0 333 ARG 
0 334 SER 
0 335 HIS 
0 336 ASP 
0 337 GLN 
0 338 TYR 
0 339 GLY 
0 340 GLY 
0 341 TYR 
0 342 GLY 
0 343 ASN 
0 344 GLY 
0 345 ALA 
0 346 ALA 
0 347 ALA 
0 348 GLN 
0 349 GLY 
0 350 SER 
0 351 SER 
0 352 TYR 
0 353 LYS 
0 354 GLY 
0 355 THR 
0 356 LYS 
0 357 THR 
0 358 VAL 
0 359 VAL 
0 360 ASP 
0 361 TYR 
0 362 GLY 
0 363 LYS 
0 364 GLY 
0 365 GLY 
0 366 TRP 
0 367 ASP 
0 368 THR 
0 369 LYS 
0 370 GLY 
0 371 GLY 
0 372 TYR 
0 373 GLY 
0 374 LYS 
0 375 GLN 
0 376 THR 
0 377 VAL 
0 378 SER 
0 379 TYR 
0 380 GLY 
0 381 GLY 
0 382 SER 
0 383 GLN 
0 384 SER 
0 385 ALA 
0 386 SER 
0 387 SER 
0 388 GLY 
0 389 GLN 
0 390 GLY 
0 391 ALA 
0 392 TYR 
0 393 ALA 
0 394 LYS 
0 395 GLY 
0 396 GLY 
0 397 SER 
0 398 ILE 
0 399 TRP 
0 400 GLU 
0 401 GLY 
0 402 ALA 
0 403 SER 
0 404 ARG 
0 405 ALA 
0 406 GLY 
0 407 ALA 
0 408 ALA 
0 409 ALA 
0 410 VAL 
0 411 GLY 
0 412 GLY 
0 413 TYR 
0 414 ASP 
0 415 ASN 
0 416 ASP 
0 417 GLU 
0 418 TRP 
0 419 ALA 
0 420 LYS 
0 421 GLN 
0 422 ALA 
0 423 HIS 
0 424 GLY 
0 425 SER 
0 426 ASP 
0 427 TYR 
0 428 ASP 
0 429 SER 
0 430 ARG 
0 431 TYR 
0 432 GLY 
0 433 LYS 
0 434 SER 
0 435 TYR 
0 436 ASP 
0 437 ARG 
0 438 VAL 
0 439 SER 
0 440 ALA 
0 441 ARG 
0 442 SER 
0 443 TYR 
0 444 GLU 
0 445 ASN 
0 446 GLU 
0 447 MET 
0 448 TYR 
0 449 ALA 
0 450 ARG 
0 451 ASP 
0 452 LEU 
0 453 GLN 
0 454 VAL 
0 455 ASP 
0 456 ASP 
0 457 ASP 
0 458 MET 
0 459 TRP 
0 460 ALA 
0 461 GLU 
0 462 ASP 
0 463 TYR 
0 464 ASP 
0 465 ARG 
0 466 TYR 
0 467 ASP 
0 468 ASP 
0 469 LYS 
0 470 ASP 
0 471 ALA 
0 472 LEU 
0 473 GLY 
0 474 TYR 
0 475 GLY 
0 476 ALA 
0 477 ALA 
0 478 ALA 
0 479 SER 
0 480 LYS 
0 481 GLU 
0 482 GLN 
0 483 LYS 
0 484 LEU 
0 485 GLY 
0 486 TYR 
0 487 LYS 
0 488 SER 
0 489 GLY 
0 490 TYR 
0 491 GLY 
0 492 GLY 
0 493 TYR 
0 494 GLY 
0 495 GLY 
0 496 SER 
0 497 GLY 
0 498 TYR 
0 499 GLY 
0 500 GLY 
0 501 TYR 
0 502 GLY 
0 503 GLY 
0 504 TYR 
0 505 GLY 
0 506 TYR 
0 507 SER 
0 508 ARG 
0 509 PRO 
0 510 GLY 
0 511 PHE 
0 512 ALA 
0 513 ALA 
0 514 LYS 
0 515 ALA 
0 516 SER 
0 517 ALA 
0 518 ASN 
0 519 ALA 
0 520 GLY 
0 521 LYS 
0 522 GLU 
0 523 TYR 
0 524 ASP 
0 525 SER 
0 526 SER 
0 527 SER 
0 528 SER 
0 529 SER 
0 530 ASP 
0 531 TRP 
0 532 ASP 
0 533 ALA 
0 534 TYR 
0 535 GLY 
0 536 ARG 
0 537 ASP 
0 538 GLN 
0 539 ASP 
0 540 LEU 
0 541 SER 
0 542 VAL 
0 543 GLN 
0 544 GLU 
0 545 SER 
0 546 TYR 
0 547 ASP 
0 548 MET 
0 549 THR 
0 550 TRP 
0 551 ALA 
0 552 LYS 
0 553 SER 
0 554 TYR 
0 555 ASP 
0 556 ALA 
0 557 GLU 
0 558 SER 
0 559 TYR 
0 560 ASP 
0 561 GLU 
0 562 TRP 
0 563 ASP 
0 564 ASN 
0 565 ASN 
0 566 ASP 
0 567 ASP 
0 568 ASP 
0 569 LYS 
0 570 TRP 
0 571 GLY 
0 572 ALA 
0 573 GLN 
0 574 SER 
0 575 TRP 
0 576 GLY 
0 577 ARG 
0 578 ASP 
0 579 GLN 
0 580 ASP 
0 581 LYS 
0 582 TYR 
0 583 ALA 
0 584 ALA 
0 585 SER 
0 586 SER 
0 587 GLN 
0 588 ALA 
0 589 MET 
0 590 ALA 
0 591 ALA 
0 592 SER 
0 593 ASP 
0 594 GLY 
0 595 ASP 
0 596 THR 
0 597 VAL 
0 598 HIS 
0 599 TYR 
0 600 GLY 
0 601 LYS 
0 602 GLN 
0 603 GLY 
0 604 GLY 
0 605 TYR 
0 606 GLY 
0 607 GLY 
0 608 LYS 
0 609 HIS 
0 610 TYR 
0 611 GLY 
0 612 GLN 
0 613 ALA 
0 614 TYR 
0 615 GLY 
0 616 ALA 
0 617 TYR 
0 618 GLY 
0 619 ALA 
0 620 HIS 
0 621 GLY 
0 622 ALA 
0 623 TYR 
0 624 GLY 
0 625 LYS 
0 626 HIS 
0 627 GLY 
0 628 HIS 
0 629 GLY 
0 630 GLY 
0 631 TRP 
0 632 GLY 
0 633 GLY 
0 634 HIS 
0 635 GLY 
0 636 GLY 
0 637 TYR 
0 638 GLY 
0 639 ALA 
0 640 HIS 
0 641 GLY 
0 642 GLN 
0 643 HIS 
0 644 ALA 
0 645 ALA 
0 646 TYR 
0 647 GLY 
0 648 GLN 
0 649 ALA 
0 650 TYR 
0 651 GLY 
0 652 LYS 
0 653 ALA 
0 654 TYR 
0 655 GLY 
0 656 GLY 
0 657 ASN 
0 658 GLN 
0 659 GLY 
0 660 ALA 
0 661 TYR 
0 662 GLY 
0 663 ALA 
0 664 GLN 
0 665 VAL 
0 666 ASP 
0 667 LYS 
0 668 ALA 
0 669 ALA 
0 670 SER 
0 671 LYS 
0 672 ALA 
0 673 SER 
0 674 VAL 
0 675 ALA 
0 676 ALA 
0 677 LYS 
0 678 GLY 
0 679 GLY 
0 680 VAL 
0 681 ASP 
0 682 ASN 
0 683 ASP 
0 684 ALA 
0 685 TRP 
0 686 ALA 
0 687 LYS 
0 688 GLN 
0 689 ALA 
0 690 TYR 
0 691 GLY 
0 692 VAL 
0 693 ASP 
0 694 THR 
0 695 ASP 
0 696 SER 
0 697 ARG 
0 698 TRP 
0 699 GLY 
0 700 LYS 
0 701 SER 
0 702 TYR 
0 703 ASP 
0 704 SER 
0 705 VAL 
0 706 ASN 
0 707 ALA 
0 708 LYS 
0 709 SER 
0 710 TYR 
0 711 ASP 
0 712 ASN 
0 713 GLU 
0 714 GLU 
0 715 TYR 
0 716 ALA 
0 717 ARG 
0 718 LYS 
0 719 VAL 
0 720 GLN 
0 721 ALA 
0 722 ASP 
0 723 ASP 
0 724 ASP 
0 725 GLN 
0 726 TRP 
0 727 ALA 
0 728 GLU 
0 729 ASP 
0 730 TYR 
0 731 ASP 
0 732 ARG 
0 733 TRP 
0 734 THR 
0 735 ALA 
0 736 LYS 
0 737 ASP 
0 738 THR 
0 739 ARG 
0 740 GLY 
0 741 TYR 
0 742 GLY 
0 743 ASN 
0 744 GLY 
0 745 ALA 
0 746 SER 
0 747 HIS 
0 748 GLU 
0 749 ALA 
0 750 TYR 
0 751 THR 
0 752 ALA 
0 753 PRO 
0 754 ARG 
0 755 GLU 
0 756 LYS 
0 757 VAL 
0 758 SER 
0 759 TYR 
0 760 SER 
0 761 TYR 
0 762 ALA 
0 763 PRO 
0 764 VAL 
0 765 TYR 
0 766 GLY 
0 767 HIS 
0 768 GLY 
0 769 HIS 
0 770 GLY 
0 771 HIS 
0 772 ALA 
0 773 HIS 
0 774 ARG 
0 775 GLY 
0 776 TYR 
0 777 GLY 
0 778 HIS 
0 779 GLY 
0 780 TRP 
#
loop_
_chem_comp.id
_chem_comp.type
_chem_comp.name
ALA 'L-peptide linking' ALANINE         
ARG 'L-peptide linking' ARGININE        
ASN 'L-peptide linking' ASPARAGINE      
ASP 'L-peptide linking' 'ASPARTIC ACID' 
CYS 'L-peptide linking' CYSTEINE        
GLN 'L-peptide linking' GLUTAMINE       
GLU 'L-peptide linking' 'GLUTAMIC ACID' 
HIS 'L-peptide linking' HISTIDINE       
ILE 'L-peptide linking' ISOLEUCINE      
LEU 'L-peptide linking' LEUCINE         
LYS 'L-peptide linking' LYSINE          
MET 'L-peptide linking' METHIONINE      
PHE 'L-peptide linking' PHENYLALANINE   
PRO 'L-peptide linking' PROLINE         
SER 'L-peptide linking' SERINE          
THR 'L-peptide linking' THREONINE       
TRP 'L-peptide linking' TRYPTOPHAN      
TYR 'L-peptide linking' TYROSINE        
VAL 'L-peptide linking' VALINE          
GLY 'peptide linking'   GLYCINE         
#
loop_
_atom_site.group_PDB
_atom_site.id
_atom_site.type_symbol
_atom_site.label_atom_id
_atom_site.label_alt_id
_atom_site.label_comp_id
_atom_site.label_asym_id
_atom_site.label_entity_id
_atom_site.label_seq_id
_atom_site.pdbx_PDB_ins_code
_atom_site.Cartn_x
_atom_site.Cartn_y
_atom_site.Cartn_z
_atom_site.occupancy
_atom_site.B_iso_or_equiv
_atom_site.auth_seq_id
_atom_site.auth_asym_id
_atom_site.pdbx_PDB_model_num
ATOM 1    N N   . MET A 0 1   . 5.144   -15.599 17.822   1.00 36.24 1   A 1 
ATOM 2    C CA  . MET A 0 1   . 6.435   -16.272 17.502   1.00 36.24 1   A 1 
ATOM 3    C C   . MET A 0 1   . 6.974   -15.680 16.200   1.00 36.24 1   A 1 
ATOM 4    C CB  . MET A 0 1   . 6.257   -17.791 17.301   1.00 36.24 1   A 1 
ATOM 5    O O   . MET A 0 1   . 6.135   -15.177 15.480   1.00 36.24 1   A 1 
ATOM 6    C CG  . MET A 0 1   . 5.797   -18.571 18.538   1.00 36.24 1   A 1 
ATOM 7    S SD  . MET A 0 1   . 5.767   -20.359 18.237   1.00 36.24 1   A 1 
ATOM 8    C CE  . MET A 0 1   . 5.026   -20.953 19.785   1.00 36.24 1   A 1 
ATOM 9    N N   . LYS A 0 2   . 8.295   -15.758 15.934   1.00 29.30 2   A 1 
ATOM 10   C CA  . LYS A 0 2   . 9.027   -15.652 14.633   1.00 29.30 2   A 1 
ATOM 11   C C   . LYS A 0 2   . 8.305   -14.937 13.452   1.00 29.30 2   A 1 
ATOM 12   C CB  . LYS A 0 2   . 9.403   -17.072 14.159   1.00 29.30 2   A 1 
ATOM 13   O O   . LYS A 0 2   . 7.234   -15.367 13.060   1.00 29.30 2   A 1 
ATOM 14   C CG  . LYS A 0 2   . 10.004  -18.039 15.196   1.00 29.30 2   A 1 
ATOM 15   C CD  . LYS A 0 2   . 10.149  -19.430 14.560   1.00 29.30 2   A 1 
ATOM 16   C CE  . LYS A 0 2   . 10.566  -20.480 15.596   1.00 29.30 2   A 1 
ATOM 17   N NZ  . LYS A 0 2   . 10.563  -21.843 15.007   1.00 29.30 2   A 1 
ATOM 18   N N   . PHE A 0 3   . 8.883   -13.964 12.747   1.00 32.03 3   A 1 
ATOM 19   C CA  . PHE A 0 3   . 10.300  -13.770 12.393   1.00 32.03 3   A 1 
ATOM 20   C C   . PHE A 0 3   . 10.677  -12.281 12.323   1.00 32.03 3   A 1 
ATOM 21   C CB  . PHE A 0 3   . 10.534  -14.376 10.993   1.00 32.03 3   A 1 
ATOM 22   O O   . PHE A 0 3   . 9.811   -11.427 12.179   1.00 32.03 3   A 1 
ATOM 23   C CG  . PHE A 0 3   . 10.585  -15.890 10.938   1.00 32.03 3   A 1 
ATOM 24   C CD1 . PHE A 0 3   . 11.827  -16.546 11.027   1.00 32.03 3   A 1 
ATOM 25   C CD2 . PHE A 0 3   . 9.407   -16.644 10.771   1.00 32.03 3   A 1 
ATOM 26   C CE1 . PHE A 0 3   . 11.893  -17.949 10.959   1.00 32.03 3   A 1 
ATOM 27   C CE2 . PHE A 0 3   . 9.471   -18.048 10.714   1.00 32.03 3   A 1 
ATOM 28   C CZ  . PHE A 0 3   . 10.714  -18.700 10.803   1.00 32.03 3   A 1 
ATOM 29   N N   . ALA A 0 4   . 11.979  -11.986 12.357   1.00 32.43 4   A 1 
ATOM 30   C CA  . ALA A 0 4   . 12.510  -10.724 11.848   1.00 32.43 4   A 1 
ATOM 31   C C   . ALA A 0 4   . 12.926  -10.920 10.383   1.00 32.43 4   A 1 
ATOM 32   C CB  . ALA A 0 4   . 13.693  -10.286 12.721   1.00 32.43 4   A 1 
ATOM 33   O O   . ALA A 0 4   . 13.621  -11.894 10.085   1.00 32.43 4   A 1 
ATOM 34   N N   . PHE A 0 5   . 12.541  -9.999  9.498    1.00 33.05 5   A 1 
ATOM 35   C CA  . PHE A 0 5   . 13.079  -9.914  8.141    1.00 33.05 5   A 1 
ATOM 36   C C   . PHE A 0 5   . 14.062  -8.746  8.057    1.00 33.05 5   A 1 
ATOM 37   C CB  . PHE A 0 5   . 11.956  -9.832  7.093    1.00 33.05 5   A 1 
ATOM 38   O O   . PHE A 0 5   . 13.711  -7.596  8.300    1.00 33.05 5   A 1 
ATOM 39   C CG  . PHE A 0 5   . 11.830  -11.113 6.291    1.00 33.05 5   A 1 
ATOM 40   C CD1 . PHE A 0 5   . 12.573  -11.277 5.106    1.00 33.05 5   A 1 
ATOM 41   C CD2 . PHE A 0 5   . 11.001  -12.156 6.746    1.00 33.05 5   A 1 
ATOM 42   C CE1 . PHE A 0 5   . 12.482  -12.475 4.375    1.00 33.05 5   A 1 
ATOM 43   C CE2 . PHE A 0 5   . 10.909  -13.354 6.014    1.00 33.05 5   A 1 
ATOM 44   C CZ  . PHE A 0 5   . 11.648  -13.512 4.828    1.00 33.05 5   A 1 
ATOM 45   N N   . ALA A 0 6   . 15.311  -9.065  7.733    1.00 29.43 6   A 1 
ATOM 46   C CA  . ALA A 0 6   . 16.367  -8.106  7.451    1.00 29.43 6   A 1 
ATOM 47   C C   . ALA A 0 6   . 17.234  -8.651  6.307    1.00 29.43 6   A 1 
ATOM 48   C CB  . ALA A 0 6   . 17.184  -7.852  8.727    1.00 29.43 6   A 1 
ATOM 49   O O   . ALA A 0 6   . 17.385  -9.864  6.179    1.00 29.43 6   A 1 
ATOM 50   N N   . ALA A 0 7   . 17.831  -7.733  5.540    1.00 29.59 7   A 1 
ATOM 51   C CA  . ALA A 0 7   . 18.689  -7.961  4.370    1.00 29.59 7   A 1 
ATOM 52   C C   . ALA A 0 7   . 18.004  -8.530  3.107    1.00 29.59 7   A 1 
ATOM 53   C CB  . ALA A 0 7   . 19.942  -8.754  4.780    1.00 29.59 7   A 1 
ATOM 54   O O   . ALA A 0 7   . 17.915  -9.742  2.927    1.00 29.59 7   A 1 
ATOM 55   N N   . ALA A 0 8   . 17.655  -7.635  2.168    1.00 28.52 8   A 1 
ATOM 56   C CA  . ALA A 0 8   . 17.460  -7.985  0.753    1.00 28.52 8   A 1 
ATOM 57   C C   . ALA A 0 8   . 17.705  -6.845  -0.275   1.00 28.52 8   A 1 
ATOM 58   C CB  . ALA A 0 8   . 16.083  -8.641  0.560    1.00 28.52 8   A 1 
ATOM 59   O O   . ALA A 0 8   . 17.210  -6.953  -1.391   1.00 28.52 8   A 1 
ATOM 60   N N   . LEU A 0 9   . 18.487  -5.786  0.017    1.00 29.01 9   A 1 
ATOM 61   C CA  . LEU A 0 9   . 19.057  -4.952  -1.065   1.00 29.01 9   A 1 
ATOM 62   C C   . LEU A 0 9   . 20.360  -4.216  -0.681   1.00 29.01 9   A 1 
ATOM 63   C CB  . LEU A 0 9   . 17.996  -3.981  -1.649   1.00 29.01 9   A 1 
ATOM 64   O O   . LEU A 0 9   . 20.342  -3.151  -0.071   1.00 29.01 9   A 1 
ATOM 65   C CG  . LEU A 0 9   . 18.182  -3.766  -3.167   1.00 29.01 9   A 1 
ATOM 66   C CD1 . LEU A 0 9   . 17.727  -4.979  -3.987   1.00 29.01 9   A 1 
ATOM 67   C CD2 . LEU A 0 9   . 17.376  -2.564  -3.654   1.00 29.01 9   A 1 
ATOM 68   N N   . ILE A 0 10  . 21.505  -4.774  -1.088   1.00 30.19 10  A 1 
ATOM 69   C CA  . ILE A 0 10  . 22.804  -4.080  -1.149   1.00 30.19 10  A 1 
ATOM 70   C C   . ILE A 0 10  . 23.433  -4.397  -2.511   1.00 30.19 10  A 1 
ATOM 71   C CB  . ILE A 0 10  . 23.759  -4.492  0.011    1.00 30.19 10  A 1 
ATOM 72   O O   . ILE A 0 10  . 24.036  -5.458  -2.653   1.00 30.19 10  A 1 
ATOM 73   C CG1 . ILE A 0 10  . 23.172  -4.147  1.399    1.00 30.19 10  A 1 
ATOM 74   C CG2 . ILE A 0 10  . 25.139  -3.814  -0.156   1.00 30.19 10  A 1 
ATOM 75   C CD1 . ILE A 0 10  . 24.041  -4.588  2.588    1.00 30.19 10  A 1 
ATOM 76   N N   . ALA A 0 11  . 23.300  -3.499  -3.497   1.00 29.99 11  A 1 
ATOM 77   C CA  . ALA A 0 11  . 24.153  -3.438  -4.695   1.00 29.99 11  A 1 
ATOM 78   C C   . ALA A 0 11  . 23.870  -2.178  -5.551   1.00 29.99 11  A 1 
ATOM 79   C CB  . ALA A 0 11  . 23.937  -4.683  -5.578   1.00 29.99 11  A 1 
ATOM 80   O O   . ALA A 0 11  . 22.717  -1.931  -5.884   1.00 29.99 11  A 1 
ATOM 81   N N   . VAL A 0 12  . 24.939  -1.500  -6.010   1.00 31.66 12  A 1 
ATOM 82   C CA  . VAL A 0 12  . 24.983  -0.461  -7.079   1.00 31.66 12  A 1 
ATOM 83   C C   . VAL A 0 12  . 24.245  0.868   -6.789   1.00 31.66 12  A 1 
ATOM 84   C CB  . VAL A 0 12  . 24.505  -1.045  -8.437   1.00 31.66 12  A 1 
ATOM 85   O O   . VAL A 0 12  . 23.034  0.883   -6.619   1.00 31.66 12  A 1 
ATOM 86   C CG1 . VAL A 0 12  . 24.813  -0.133  -9.631   1.00 31.66 12  A 1 
ATOM 87   C CG2 . VAL A 0 12  . 25.142  -2.405  -8.768   1.00 31.66 12  A 1 
ATOM 88   N N   . ALA A 0 13  . 24.861  2.056   -6.840   1.00 30.61 13  A 1 
ATOM 89   C CA  . ALA A 0 13  . 26.273  2.479   -6.851   1.00 30.61 13  A 1 
ATOM 90   C C   . ALA A 0 13  . 26.339  3.984   -6.472   1.00 30.61 13  A 1 
ATOM 91   C CB  . ALA A 0 13  . 26.906  2.268   -8.237   1.00 30.61 13  A 1 
ATOM 92   O O   . ALA A 0 13  . 25.306  4.649   -6.408   1.00 30.61 13  A 1 
ATOM 93   N N   . ASN A 0 14  . 27.537  4.517   -6.210   1.00 32.15 14  A 1 
ATOM 94   C CA  . ASN A 0 14  . 27.741  5.905   -5.764   1.00 32.15 14  A 1 
ATOM 95   C C   . ASN A 0 14  . 27.591  6.935   -6.898   1.00 32.15 14  A 1 
ATOM 96   C CB  . ASN A 0 14  . 29.162  6.077   -5.182   1.00 32.15 14  A 1 
ATOM 97   O O   . ASN A 0 14  . 28.169  6.719   -7.958   1.00 32.15 14  A 1 
ATOM 98   C CG  . ASN A 0 14  . 29.630  4.948   -4.290   1.00 32.15 14  A 1 
ATOM 99   N ND2 . ASN A 0 14  . 30.439  4.050   -4.807   1.00 32.15 14  A 1 
ATOM 100  O OD1 . ASN A 0 14  . 29.273  4.843   -3.133   1.00 32.15 14  A 1 
ATOM 101  N N   . ALA A 0 15  . 26.973  8.089   -6.614   1.00 31.41 15  A 1 
ATOM 102  C CA  . ALA A 0 15  . 27.353  9.412   -7.142   1.00 31.41 15  A 1 
ATOM 103  C C   . ALA A 0 15  . 26.570  10.543  -6.433   1.00 31.41 15  A 1 
ATOM 104  C CB  . ALA A 0 15  . 27.131  9.488   -8.660   1.00 31.41 15  A 1 
ATOM 105  O O   . ALA A 0 15  . 25.414  10.349  -6.074   1.00 31.41 15  A 1 
ATOM 106  N N   . ALA A 0 16  . 27.227  11.699  -6.262   1.00 31.07 16  A 1 
ATOM 107  C CA  . ALA A 0 16  . 26.706  13.044  -5.949   1.00 31.07 16  A 1 
ATOM 108  C C   . ALA A 0 16  . 25.662  13.271  -4.812   1.00 31.07 16  A 1 
ATOM 109  C CB  . ALA A 0 16  . 26.264  13.699  -7.262   1.00 31.07 16  A 1 
ATOM 110  O O   . ALA A 0 16  . 24.514  12.842  -4.853   1.00 31.07 16  A 1 
ATOM 111  N N   . GLU A 0 17  . 26.071  14.109  -3.851   1.00 31.00 17  A 1 
ATOM 112  C CA  . GLU A 0 17  . 25.250  15.094  -3.116   1.00 31.00 17  A 1 
ATOM 113  C C   . GLU A 0 17  . 23.879  14.680  -2.531   1.00 31.00 17  A 1 
ATOM 114  C CB  . GLU A 0 17  . 25.155  16.402  -3.924   1.00 31.00 17  A 1 
ATOM 115  O O   . GLU A 0 17  . 22.829  15.166  -2.942   1.00 31.00 17  A 1 
ATOM 116  C CG  . GLU A 0 17  . 26.541  16.986  -4.235   1.00 31.00 17  A 1 
ATOM 117  C CD  . GLU A 0 17  . 26.449  18.462  -4.640   1.00 31.00 17  A 1 
ATOM 118  O OE1 . GLU A 0 17  . 27.071  19.282  -3.927   1.00 31.00 17  A 1 
ATOM 119  O OE2 . GLU A 0 17  . 25.750  18.753  -5.635   1.00 31.00 17  A 1 
ATOM 120  N N   . TRP A 0 18  . 23.907  13.941  -1.416   1.00 33.14 18  A 1 
ATOM 121  C CA  . TRP A 0 18  . 22.884  14.062  -0.359   1.00 33.14 18  A 1 
ATOM 122  C C   . TRP A 0 18  . 23.509  14.603  0.931    1.00 33.14 18  A 1 
ATOM 123  C CB  . TRP A 0 18  . 22.073  12.772  -0.190   1.00 33.14 18  A 1 
ATOM 124  O O   . TRP A 0 18  . 23.722  13.894  1.916    1.00 33.14 18  A 1 
ATOM 125  C CG  . TRP A 0 18  . 20.968  12.645  -1.195   1.00 33.14 18  A 1 
ATOM 126  C CD1 . TRP A 0 18  . 21.137  12.324  -2.497   1.00 33.14 18  A 1 
ATOM 127  C CD2 . TRP A 0 18  . 19.543  12.949  -1.041   1.00 33.14 18  A 1 
ATOM 128  C CE2 . TRP A 0 18  . 18.905  12.762  -2.305   1.00 33.14 18  A 1 
ATOM 129  C CE3 . TRP A 0 18  . 18.727  13.394  0.025    1.00 33.14 18  A 1 
ATOM 130  N NE1 . TRP A 0 18  . 19.923  12.376  -3.149   1.00 33.14 18  A 1 
ATOM 131  C CH2 . TRP A 0 18  . 16.749  13.415  -1.415   1.00 33.14 18  A 1 
ATOM 132  C CZ2 . TRP A 0 18  . 17.533  12.985  -2.500   1.00 33.14 18  A 1 
ATOM 133  C CZ3 . TRP A 0 18  . 17.347  13.622  -0.159   1.00 33.14 18  A 1 
ATOM 134  N N   . GLY A 0 19  . 23.858  15.891  0.899    1.00 29.88 19  A 1 
ATOM 135  C CA  . GLY A 0 19  . 24.242  16.644  2.089    1.00 29.88 19  A 1 
ATOM 136  C C   . GLY A 0 19  . 23.016  17.026  2.925    1.00 29.88 19  A 1 
ATOM 137  O O   . GLY A 0 19  . 22.000  17.432  2.376    1.00 29.88 19  A 1 
ATOM 138  N N   . GLN A 0 20  . 23.161  16.972  4.253    1.00 31.32 20  A 1 
ATOM 139  C CA  . GLN A 0 20  . 22.121  17.188  5.275    1.00 31.32 20  A 1 
ATOM 140  C C   . GLN A 0 20  . 21.074  16.061  5.405    1.00 31.32 20  A 1 
ATOM 141  C CB  . GLN A 0 20  . 21.427  18.565  5.164    1.00 31.32 20  A 1 
ATOM 142  O O   . GLN A 0 20  . 20.143  15.979  4.603    1.00 31.32 20  A 1 
ATOM 143  C CG  . GLN A 0 20  . 22.381  19.759  5.021    1.00 31.32 20  A 1 
ATOM 144  C CD  . GLN A 0 20  . 23.430  19.840  6.125    1.00 31.32 20  A 1 
ATOM 145  N NE2 . GLN A 0 20  . 24.584  20.403  5.846    1.00 31.32 20  A 1 
ATOM 146  O OE1 . GLN A 0 20  . 23.257  19.398  7.249    1.00 31.32 20  A 1 
ATOM 147  N N   . PRO A 0 21  . 21.125  15.249  6.483    1.00 32.16 21  A 1 
ATOM 148  C CA  . PRO A 0 21  . 19.975  14.460  6.898    1.00 32.16 21  A 1 
ATOM 149  C C   . PRO A 0 21  . 18.933  15.404  7.510    1.00 32.16 21  A 1 
ATOM 150  C CB  . PRO A 0 21  . 20.529  13.432  7.890    1.00 32.16 21  A 1 
ATOM 151  O O   . PRO A 0 21  . 18.937  15.660  8.716    1.00 32.16 21  A 1 
ATOM 152  C CG  . PRO A 0 21  . 21.688  14.175  8.555    1.00 32.16 21  A 1 
ATOM 153  C CD  . PRO A 0 21  . 22.205  15.105  7.454    1.00 32.16 21  A 1 
ATOM 154  N N   . TYR A 0 22  . 18.034  15.935  6.681    1.00 35.39 22  A 1 
ATOM 155  C CA  . TYR A 0 22  . 16.832  16.592  7.185    1.00 35.39 22  A 1 
ATOM 156  C C   . TYR A 0 22  . 16.025  15.571  7.985    1.00 35.39 22  A 1 
ATOM 157  C CB  . TYR A 0 22  . 16.008  17.217  6.048    1.00 35.39 22  A 1 
ATOM 158  O O   . TYR A 0 22  . 15.400  14.671  7.424    1.00 35.39 22  A 1 
ATOM 159  C CG  . TYR A 0 22  . 16.322  18.684  5.843    1.00 35.39 22  A 1 
ATOM 160  C CD1 . TYR A 0 22  . 15.619  19.655  6.584    1.00 35.39 22  A 1 
ATOM 161  C CD2 . TYR A 0 22  . 17.337  19.076  4.949    1.00 35.39 22  A 1 
ATOM 162  C CE1 . TYR A 0 22  . 15.925  21.021  6.430    1.00 35.39 22  A 1 
ATOM 163  C CE2 . TYR A 0 22  . 17.645  20.441  4.793    1.00 35.39 22  A 1 
ATOM 164  O OH  . TYR A 0 22  . 17.245  22.731  5.383    1.00 35.39 22  A 1 
ATOM 165  C CZ  . TYR A 0 22  . 16.941  21.415  5.532    1.00 35.39 22  A 1 
ATOM 166  N N   . GLN A 0 23  . 16.046  15.709  9.312    1.00 29.05 23  A 1 
ATOM 167  C CA  . GLN A 0 23  . 15.124  14.987  10.175   1.00 29.05 23  A 1 
ATOM 168  C C   . GLN A 0 23  . 13.711  15.368  9.740    1.00 29.05 23  A 1 
ATOM 169  C CB  . GLN A 0 23  . 15.339  15.358  11.653   1.00 29.05 23  A 1 
ATOM 170  O O   . GLN A 0 23  . 13.307  16.521  9.913    1.00 29.05 23  A 1 
ATOM 171  C CG  . GLN A 0 23  . 16.703  14.934  12.208   1.00 29.05 23  A 1 
ATOM 172  C CD  . GLN A 0 23  . 16.792  15.240  13.700   1.00 29.05 23  A 1 
ATOM 173  N NE2 . GLN A 0 23  . 16.475  14.300  14.565   1.00 29.05 23  A 1 
ATOM 174  O OE1 . GLN A 0 23  . 17.120  16.333  14.124   1.00 29.05 23  A 1 
ATOM 175  N N   . TYR A 0 24  . 12.961  14.412  9.191    1.00 32.88 24  A 1 
ATOM 176  C CA  . TYR A 0 24  . 11.543  14.599  8.915    1.00 32.88 24  A 1 
ATOM 177  C C   . TYR A 0 24  . 10.787  14.568  10.248   1.00 32.88 24  A 1 
ATOM 178  C CB  . TYR A 0 24  . 11.043  13.598  7.863    1.00 32.88 24  A 1 
ATOM 179  O O   . TYR A 0 24  . 10.164  13.578  10.627   1.00 32.88 24  A 1 
ATOM 180  C CG  . TYR A 0 24  . 9.786   14.072  7.152    1.00 32.88 24  A 1 
ATOM 181  C CD1 . TYR A 0 24  . 8.515   13.842  7.714    1.00 32.88 24  A 1 
ATOM 182  C CD2 . TYR A 0 24  . 9.897   14.767  5.930    1.00 32.88 24  A 1 
ATOM 183  C CE1 . TYR A 0 24  . 7.358   14.299  7.053    1.00 32.88 24  A 1 
ATOM 184  C CE2 . TYR A 0 24  . 8.741   15.219  5.262    1.00 32.88 24  A 1 
ATOM 185  O OH  . TYR A 0 24  . 6.348   15.416  5.191    1.00 32.88 24  A 1 
ATOM 186  C CZ  . TYR A 0 24  . 7.468   14.984  5.825    1.00 32.88 24  A 1 
ATOM 187  N N   . SER A 0 25  . 10.909  15.664  11.001   1.00 30.31 25  A 1 
ATOM 188  C CA  . SER A 0 25  . 9.993   15.978  12.086   1.00 30.31 25  A 1 
ATOM 189  C C   . SER A 0 25  . 8.608   16.012  11.465   1.00 30.31 25  A 1 
ATOM 190  C CB  . SER A 0 25  . 10.327  17.337  12.709   1.00 30.31 25  A 1 
ATOM 191  O O   . SER A 0 25  . 8.315   16.915  10.681   1.00 30.31 25  A 1 
ATOM 192  O OG  . SER A 0 25  . 9.439   17.621  13.773   1.00 30.31 25  A 1 
ATOM 193  N N   . GLN A 0 26  . 7.785   15.018  11.795   1.00 33.21 26  A 1 
ATOM 194  C CA  . GLN A 0 26  . 6.388   14.991  11.384   1.00 33.21 26  A 1 
ATOM 195  C C   . GLN A 0 26  . 5.763   16.357  11.708   1.00 33.21 26  A 1 
ATOM 196  C CB  . GLN A 0 26  . 5.642   13.882  12.138   1.00 33.21 26  A 1 
ATOM 197  O O   . GLN A 0 26  . 5.975   16.859  12.820   1.00 33.21 26  A 1 
ATOM 198  C CG  . GLN A 0 26  . 6.087   12.469  11.723   1.00 33.21 26  A 1 
ATOM 199  C CD  . GLN A 0 26  . 5.412   11.378  12.553   1.00 33.21 26  A 1 
ATOM 200  N NE2 . GLN A 0 26  . 5.266   10.183  12.027   1.00 33.21 26  A 1 
ATOM 201  O OE1 . GLN A 0 26  . 5.028   11.565  13.694   1.00 33.21 26  A 1 
ATOM 202  N N   . PRO A 0 27  . 5.032   16.987  10.773   1.00 34.92 27  A 1 
ATOM 203  C CA  . PRO A 0 27  . 4.289   18.194  11.079   1.00 34.92 27  A 1 
ATOM 204  C C   . PRO A 0 27  . 3.132   17.806  12.001   1.00 34.92 27  A 1 
ATOM 205  C CB  . PRO A 0 27  . 3.860   18.761  9.723    1.00 34.92 27  A 1 
ATOM 206  O O   . PRO A 0 27  . 2.059   17.410  11.552   1.00 34.92 27  A 1 
ATOM 207  C CG  . PRO A 0 27  . 3.740   17.521  8.837    1.00 34.92 27  A 1 
ATOM 208  C CD  . PRO A 0 27  . 4.824   16.591  9.385    1.00 34.92 27  A 1 
ATOM 209  N N   . SER A 0 28  . 3.368   17.886  13.310   1.00 28.78 28  A 1 
ATOM 210  C CA  . SER A 0 28  . 2.361   17.666  14.341   1.00 28.78 28  A 1 
ATOM 211  C C   . SER A 0 28  . 1.355   18.817  14.327   1.00 28.78 28  A 1 
ATOM 212  C CB  . SER A 0 28  . 3.019   17.456  15.713   1.00 28.78 28  A 1 
ATOM 213  O O   . SER A 0 28  . 1.426   19.755  15.123   1.00 28.78 28  A 1 
ATOM 214  O OG  . SER A 0 28  . 4.044   18.402  15.970   1.00 28.78 28  A 1 
ATOM 215  N N   . TYR A 0 29  . 0.398   18.736  13.401   1.00 35.85 29  A 1 
ATOM 216  C CA  . TYR A 0 29  . -0.775  19.600  13.334   1.00 35.85 29  A 1 
ATOM 217  C C   . TYR A 0 29  . -1.687  19.348  14.544   1.00 35.85 29  A 1 
ATOM 218  C CB  . TYR A 0 29  . -1.490  19.412  11.983   1.00 35.85 29  A 1 
ATOM 219  O O   . TYR A 0 29  . -2.742  18.735  14.440   1.00 35.85 29  A 1 
ATOM 220  C CG  . TYR A 0 29  . -0.838  20.157  10.833   1.00 35.85 29  A 1 
ATOM 221  C CD1 . TYR A 0 29  . -1.017  21.550  10.726   1.00 35.85 29  A 1 
ATOM 222  C CD2 . TYR A 0 29  . -0.076  19.471  9.867    1.00 35.85 29  A 1 
ATOM 223  C CE1 . TYR A 0 29  . -0.439  22.261  9.657    1.00 35.85 29  A 1 
ATOM 224  C CE2 . TYR A 0 29  . 0.501   20.177  8.794    1.00 35.85 29  A 1 
ATOM 225  O OH  . TYR A 0 29  . 0.885   22.254  7.656    1.00 35.85 29  A 1 
ATOM 226  C CZ  . TYR A 0 29  . 0.323   21.572  8.688    1.00 35.85 29  A 1 
ATOM 227  N N   . GLN A 0 30  . -1.277  19.838  15.717   1.00 28.56 30  A 1 
ATOM 228  C CA  . GLN A 0 30  . -2.101  19.852  16.923   1.00 28.56 30  A 1 
ATOM 229  C C   . GLN A 0 30  . -3.245  20.865  16.780   1.00 28.56 30  A 1 
ATOM 230  C CB  . GLN A 0 30  . -1.259  20.122  18.182   1.00 28.56 30  A 1 
ATOM 231  O O   . GLN A 0 30  . -3.224  21.951  17.366   1.00 28.56 30  A 1 
ATOM 232  C CG  . GLN A 0 30  . -0.366  18.940  18.582   1.00 28.56 30  A 1 
ATOM 233  C CD  . GLN A 0 30  . 0.056   19.039  20.049   1.00 28.56 30  A 1 
ATOM 234  N NE2 . GLN A 0 30  . -0.093  17.986  20.824   1.00 28.56 30  A 1 
ATOM 235  O OE1 . GLN A 0 30  . 0.507   20.064  20.535   1.00 28.56 30  A 1 
ATOM 236  N N   . TYR A 0 31  . -4.276  20.495  16.023   1.00 36.87 31  A 1 
ATOM 237  C CA  . TYR A 0 31  . -5.565  21.167  16.080   1.00 36.87 31  A 1 
ATOM 238  C C   . TYR A 0 31  . -6.257  20.810  17.395   1.00 36.87 31  A 1 
ATOM 239  C CB  . TYR A 0 31  . -6.396  20.867  14.827   1.00 36.87 31  A 1 
ATOM 240  O O   . TYR A 0 31  . -6.904  19.781  17.541   1.00 36.87 31  A 1 
ATOM 241  C CG  . TYR A 0 31  . -6.055  21.833  13.711   1.00 36.87 31  A 1 
ATOM 242  C CD1 . TYR A 0 31  . -6.604  23.131  13.732   1.00 36.87 31  A 1 
ATOM 243  C CD2 . TYR A 0 31  . -5.150  21.466  12.697   1.00 36.87 31  A 1 
ATOM 244  C CE1 . TYR A 0 31  . -6.241  24.068  12.746   1.00 36.87 31  A 1 
ATOM 245  C CE2 . TYR A 0 31  . -4.793  22.396  11.702   1.00 36.87 31  A 1 
ATOM 246  O OH  . TYR A 0 31  . -4.989  24.602  10.774   1.00 36.87 31  A 1 
ATOM 247  C CZ  . TYR A 0 31  . -5.334  23.701  11.731   1.00 36.87 31  A 1 
ATOM 248  N N   . SER A 0 32  . -6.091  21.684  18.391   1.00 28.87 32  A 1 
ATOM 249  C CA  . SER A 0 32  . -6.775  21.564  19.678   1.00 28.87 32  A 1 
ATOM 250  C C   . SER A 0 32  . -8.250  21.947  19.527   1.00 28.87 32  A 1 
ATOM 251  C CB  . SER A 0 32  . -6.050  22.391  20.748   1.00 28.87 32  A 1 
ATOM 252  O O   . SER A 0 32  . -8.657  23.073  19.823   1.00 28.87 32  A 1 
ATOM 253  O OG  . SER A 0 32  . -6.597  22.171  22.039   1.00 28.87 32  A 1 
ATOM 254  N N   . THR A 0 33  . -9.067  20.991  19.087   1.00 33.92 33  A 1 
ATOM 255  C CA  . THR A 0 33  . -10.515 21.019  19.301   1.00 33.92 33  A 1 
ATOM 256  C C   . THR A 0 33  . -10.778 20.886  20.797   1.00 33.92 33  A 1 
ATOM 257  C CB  . THR A 0 33  . -11.234 19.905  18.519   1.00 33.92 33  A 1 
ATOM 258  O O   . THR A 0 33  . -10.886 19.788  21.339   1.00 33.92 33  A 1 
ATOM 259  C CG2 . THR A 0 33  . -11.271 20.216  17.025   1.00 33.92 33  A 1 
ATOM 260  O OG1 . THR A 0 33  . -10.561 18.682  18.684   1.00 33.92 33  A 1 
ATOM 261  N N   . LYS A 0 34  . -10.860 22.025  21.494   1.00 32.07 34  A 1 
ATOM 262  C CA  . LYS A 0 34  . -11.416 22.068  22.848   1.00 32.07 34  A 1 
ATOM 263  C C   . LYS A 0 34  . -12.906 21.763  22.782   1.00 32.07 34  A 1 
ATOM 264  C CB  . LYS A 0 34  . -11.179 23.421  23.528   1.00 32.07 34  A 1 
ATOM 265  O O   . LYS A 0 34  . -13.720 22.683  22.708   1.00 32.07 34  A 1 
ATOM 266  C CG  . LYS A 0 34  . -9.812  23.496  24.203   1.00 32.07 34  A 1 
ATOM 267  C CD  . LYS A 0 34  . -9.781  24.736  25.100   1.00 32.07 34  A 1 
ATOM 268  C CE  . LYS A 0 34  . -8.509  24.721  25.942   1.00 32.07 34  A 1 
ATOM 269  N NZ  . LYS A 0 34  . -8.539  25.807  26.948   1.00 32.07 34  A 1 
ATOM 270  N N   . TYR A 0 35  . -13.240 20.483  22.855   1.00 35.03 35  A 1 
ATOM 271  C CA  . TYR A 0 35  . -14.551 20.107  23.334   1.00 35.03 35  A 1 
ATOM 272  C C   . TYR A 0 35  . -14.691 20.544  24.797   1.00 35.03 35  A 1 
ATOM 273  C CB  . TYR A 0 35  . -14.800 18.616  23.123   1.00 35.03 35  A 1 
ATOM 274  O O   . TYR A 0 35  . -13.726 20.531  25.570   1.00 35.03 35  A 1 
ATOM 275  C CG  . TYR A 0 35  . -16.278 18.324  23.109   1.00 35.03 35  A 1 
ATOM 276  C CD1 . TYR A 0 35  . -16.871 17.622  24.172   1.00 35.03 35  A 1 
ATOM 277  C CD2 . TYR A 0 35  . -17.056 18.753  22.013   1.00 35.03 35  A 1 
ATOM 278  C CE1 . TYR A 0 35  . -18.236 17.303  24.113   1.00 35.03 35  A 1 
ATOM 279  C CE2 . TYR A 0 35  . -18.425 18.430  21.957   1.00 35.03 35  A 1 
ATOM 280  O OH  . TYR A 0 35  . -20.262 17.193  22.840   1.00 35.03 35  A 1 
ATOM 281  C CZ  . TYR A 0 35  . -19.001 17.659  22.985   1.00 35.03 35  A 1 
ATOM 282  N N   . VAL A 0 36  . -15.874 21.031  25.148   1.00 35.65 36  A 1 
ATOM 283  C CA  . VAL A 0 36  . -16.219 21.473  26.499   1.00 35.65 36  A 1 
ATOM 284  C C   . VAL A 0 36  . -17.623 20.939  26.743   1.00 35.65 36  A 1 
ATOM 285  C CB  . VAL A 0 36  . -16.163 23.011  26.653   1.00 35.65 36  A 1 
ATOM 286  O O   . VAL A 0 36  . -18.567 21.601  26.300   1.00 35.65 36  A 1 
ATOM 287  C CG1 . VAL A 0 36  . -16.543 23.433  28.082   1.00 35.65 36  A 1 
ATOM 288  C CG2 . VAL A 0 36  . -14.763 23.576  26.375   1.00 35.65 36  A 1 
ATOM 289  N N   . PRO A 0 37  . -17.778 19.769  27.393   1.00 43.32 37  A 1 
ATOM 290  C CA  . PRO A 0 37  . -19.087 19.158  27.569   1.00 43.32 37  A 1 
ATOM 291  C C   . PRO A 0 37  . -20.009 20.154  28.271   1.00 43.32 37  A 1 
ATOM 292  C CB  . PRO A 0 37  . -18.859 17.860  28.353   1.00 43.32 37  A 1 
ATOM 293  O O   . PRO A 0 37  . -19.740 20.622  29.385   1.00 43.32 37  A 1 
ATOM 294  C CG  . PRO A 0 37  . -17.510 18.074  29.036   1.00 43.32 37  A 1 
ATOM 295  C CD  . PRO A 0 37  . -16.758 18.945  28.030   1.00 43.32 37  A 1 
ATOM 296  N N   . GLN A 0 38  . -21.077 20.549  27.577   1.00 34.96 38  A 1 
ATOM 297  C CA  . GLN A 0 38  . -22.109 21.431  28.112   1.00 34.96 38  A 1 
ATOM 298  C C   . GLN A 0 38  . -23.038 20.598  28.991   1.00 34.96 38  A 1 
ATOM 299  C CB  . GLN A 0 38  . -22.861 22.168  26.982   1.00 34.96 38  A 1 
ATOM 300  O O   . GLN A 0 38  . -24.206 20.422  28.660   1.00 34.96 38  A 1 
ATOM 301  C CG  . GLN A 0 38  . -22.072 23.298  26.304   1.00 34.96 38  A 1 
ATOM 302  C CD  . GLN A 0 38  . -21.817 24.479  27.236   1.00 34.96 38  A 1 
ATOM 303  N NE2 . GLN A 0 38  . -20.685 24.507  27.904   1.00 34.96 38  A 1 
ATOM 304  O OE1 . GLN A 0 38  . -22.611 25.393  27.393   1.00 34.96 38  A 1 
ATOM 305  N N   . VAL A 0 39  . -22.513 20.095  30.117   1.00 36.42 39  A 1 
ATOM 306  C CA  . VAL A 0 39  . -23.291 19.315  31.086   1.00 36.42 39  A 1 
ATOM 307  C C   . VAL A 0 39  . -24.435 20.186  31.594   1.00 36.42 39  A 1 
ATOM 308  C CB  . VAL A 0 39  . -22.443 18.770  32.253   1.00 36.42 39  A 1 
ATOM 309  O O   . VAL A 0 39  . -24.283 21.012  32.500   1.00 36.42 39  A 1 
ATOM 310  C CG1 . VAL A 0 39  . -23.284 17.833  33.134   1.00 36.42 39  A 1 
ATOM 311  C CG2 . VAL A 0 39  . -21.228 17.975  31.762   1.00 36.42 39  A 1 
ATOM 312  N N   . HIS A 0 40  . -25.602 20.004  30.983   1.00 35.01 40  A 1 
ATOM 313  C CA  . HIS A 0 40  . -26.849 20.624  31.381   1.00 35.01 40  A 1 
ATOM 314  C C   . HIS A 0 40  . -27.328 19.931  32.656   1.00 35.01 40  A 1 
ATOM 315  C CB  . HIS A 0 40  . -27.854 20.601  30.212   1.00 35.01 40  A 1 
ATOM 316  O O   . HIS A 0 40  . -28.244 19.111  32.646   1.00 35.01 40  A 1 
ATOM 317  C CG  . HIS A 0 40  . -27.928 21.909  29.462   1.00 35.01 40  A 1 
ATOM 318  C CD2 . HIS A 0 40  . -26.893 22.624  28.917   1.00 35.01 40  A 1 
ATOM 319  N ND1 . HIS A 0 40  . -29.082 22.615  29.212   1.00 35.01 40  A 1 
ATOM 320  C CE1 . HIS A 0 40  . -28.753 23.727  28.536   1.00 35.01 40  A 1 
ATOM 321  N NE2 . HIS A 0 40  . -27.428 23.792  28.352   1.00 35.01 40  A 1 
ATOM 322  N N   . VAL A 0 41  . -26.697 20.291  33.780   1.00 38.17 41  A 1 
ATOM 323  C CA  . VAL A 0 41  . -27.177 19.959  35.122   1.00 38.17 41  A 1 
ATOM 324  C C   . VAL A 0 41  . -28.524 20.651  35.307   1.00 38.17 41  A 1 
ATOM 325  C CB  . VAL A 0 41  . -26.179 20.348  36.235   1.00 38.17 41  A 1 
ATOM 326  O O   . VAL A 0 41  . -28.613 21.769  35.823   1.00 38.17 41  A 1 
ATOM 327  C CG1 . VAL A 0 41  . -26.684 19.871  37.607   1.00 38.17 41  A 1 
ATOM 328  C CG2 . VAL A 0 41  . -24.795 19.726  36.018   1.00 38.17 41  A 1 
ATOM 329  N N   . THR A 0 42  . -29.583 19.980  34.856   1.00 40.74 42  A 1 
ATOM 330  C CA  . THR A 0 42  . -30.965 20.317  35.178   1.00 40.74 42  A 1 
ATOM 331  C C   . THR A 0 42  . -31.024 20.456  36.696   1.00 40.74 42  A 1 
ATOM 332  C CB  . THR A 0 42  . -31.930 19.225  34.697   1.00 40.74 42  A 1 
ATOM 333  O O   . THR A 0 42  . -30.694 19.489  37.385   1.00 40.74 42  A 1 
ATOM 334  C CG2 . THR A 0 42  . -33.384 19.559  35.038   1.00 40.74 42  A 1 
ATOM 335  O OG1 . THR A 0 42  . -31.866 19.160  33.293   1.00 40.74 42  A 1 
ATOM 336  N N   . PRO A 0 43  . -31.362 21.636  37.257   1.00 36.13 43  A 1 
ATOM 337  C CA  . PRO A 0 43  . -31.305 21.831  38.698   1.00 36.13 43  A 1 
ATOM 338  C C   . PRO A 0 43  . -32.307 20.896  39.372   1.00 36.13 43  A 1 
ATOM 339  C CB  . PRO A 0 43  . -31.580 23.322  38.939   1.00 36.13 43  A 1 
ATOM 340  O O   . PRO A 0 43  . -33.504 21.187  39.386   1.00 36.13 43  A 1 
ATOM 341  C CG  . PRO A 0 43  . -31.165 23.966  37.618   1.00 36.13 43  A 1 
ATOM 342  C CD  . PRO A 0 43  . -31.568 22.912  36.590   1.00 36.13 43  A 1 
ATOM 343  N N   . GLY A 0 44  . -31.808 19.764  39.886   1.00 31.53 44  A 1 
ATOM 344  C CA  . GLY A 0 44  . -32.631 18.661  40.374   1.00 31.53 44  A 1 
ATOM 345  C C   . GLY A 0 44  . -33.718 19.187  41.296   1.00 31.53 44  A 1 
ATOM 346  O O   . GLY A 0 44  . -33.414 19.953  42.218   1.00 31.53 44  A 1 
ATOM 347  N N   . TYR A 0 45  . -34.977 18.843  40.996   1.00 36.23 45  A 1 
ATOM 348  C CA  . TYR A 0 45  . -36.167 19.469  41.574   1.00 36.23 45  A 1 
ATOM 349  C C   . TYR A 0 45  . -36.165 19.344  43.097   1.00 36.23 45  A 1 
ATOM 350  C CB  . TYR A 0 45  . -37.449 18.889  40.950   1.00 36.23 45  A 1 
ATOM 351  O O   . TYR A 0 45  . -36.670 18.385  43.680   1.00 36.23 45  A 1 
ATOM 352  C CG  . TYR A 0 45  . -37.981 19.699  39.785   1.00 36.23 45  A 1 
ATOM 353  C CD1 . TYR A 0 45  . -38.788 20.828  40.033   1.00 36.23 45  A 1 
ATOM 354  C CD2 . TYR A 0 45  . -37.688 19.321  38.461   1.00 36.23 45  A 1 
ATOM 355  C CE1 . TYR A 0 45  . -39.311 21.575  38.958   1.00 36.23 45  A 1 
ATOM 356  C CE2 . TYR A 0 45  . -38.205 20.066  37.385   1.00 36.23 45  A 1 
ATOM 357  O OH  . TYR A 0 45  . -39.529 21.903  36.591   1.00 36.23 45  A 1 
ATOM 358  C CZ  . TYR A 0 45  . -39.019 21.190  37.630   1.00 36.23 45  A 1 
ATOM 359  N N   . SER A 0 46  . -35.564 20.333  43.765   1.00 33.15 46  A 1 
ATOM 360  C CA  . SER A 0 46  . -35.301 20.215  45.189   1.00 33.15 46  A 1 
ATOM 361  C C   . SER A 0 46  . -36.645 20.163  45.904   1.00 33.15 46  A 1 
ATOM 362  C CB  . SER A 0 46  . -34.348 21.314  45.694   1.00 33.15 46  A 1 
ATOM 363  O O   . SER A 0 46  . -37.440 21.104  45.812   1.00 33.15 46  A 1 
ATOM 364  O OG  . SER A 0 46  . -35.013 22.386  46.340   1.00 33.15 46  A 1 
ATOM 365  N N   . SER A 0 47  . -36.882 19.089  46.657   1.00 38.09 47  A 1 
ATOM 366  C CA  . SER A 0 47  . -38.131 18.798  47.376   1.00 38.09 47  A 1 
ATOM 367  C C   . SER A 0 47  . -38.415 19.758  48.550   1.00 38.09 47  A 1 
ATOM 368  C CB  . SER A 0 47  . -38.140 17.318  47.777   1.00 38.09 47  A 1 
ATOM 369  O O   . SER A 0 47  . -39.215 19.490  49.445   1.00 38.09 47  A 1 
ATOM 370  O OG  . SER A 0 47  . -36.947 16.984  48.466   1.00 38.09 47  A 1 
ATOM 371  N N   . LYS A 0 48  . -37.813 20.952  48.510   1.00 35.39 48  A 1 
ATOM 372  C CA  . LYS A 0 48  . -38.007 22.105  49.389   1.00 35.39 48  A 1 
ATOM 373  C C   . LYS A 0 48  . -39.267 22.910  49.041   1.00 35.39 48  A 1 
ATOM 374  C CB  . LYS A 0 48  . -36.740 22.982  49.386   1.00 35.39 48  A 1 
ATOM 375  O O   . LYS A 0 48  . -39.301 24.114  49.270   1.00 35.39 48  A 1 
ATOM 376  C CG  . LYS A 0 48  . -35.483 22.232  49.850   1.00 35.39 48  A 1 
ATOM 377  C CD  . LYS A 0 48  . -34.250 23.137  49.740   1.00 35.39 48  A 1 
ATOM 378  C CE  . LYS A 0 48  . -32.992 22.336  50.093   1.00 35.39 48  A 1 
ATOM 379  N NZ  . LYS A 0 48  . -31.757 23.057  49.697   1.00 35.39 48  A 1 
ATOM 380  N N   . ASN A 0 49  . -40.360 22.244  48.660   1.00 38.02 49  A 1 
ATOM 381  C CA  . ASN A 0 49  . -41.718 22.786  48.855   1.00 38.02 49  A 1 
ATOM 382  C C   . ASN A 0 49  . -42.155 22.662  50.339   1.00 38.02 49  A 1 
ATOM 383  C CB  . ASN A 0 49  . -42.688 22.197  47.803   1.00 38.02 49  A 1 
ATOM 384  O O   . ASN A 0 49  . -43.319 22.454  50.684   1.00 38.02 49  A 1 
ATOM 385  C CG  . ASN A 0 49  . -43.096 23.220  46.751   1.00 38.02 49  A 1 
ATOM 386  N ND2 . ASN A 0 49  . -43.294 22.804  45.522   1.00 38.02 49  A 1 
ATOM 387  O OD1 . ASN A 0 49  . -43.269 24.398  47.017   1.00 38.02 49  A 1 
ATOM 388  N N   . ALA A 0 50  . -41.180 22.786  51.244   1.00 30.07 50  A 1 
ATOM 389  C CA  . ALA A 0 50  . -41.340 22.737  52.681   1.00 30.07 50  A 1 
ATOM 390  C C   . ALA A 0 50  . -41.656 24.150  53.190   1.00 30.07 50  A 1 
ATOM 391  C CB  . ALA A 0 50  . -40.067 22.136  53.295   1.00 30.07 50  A 1 
ATOM 392  O O   . ALA A 0 50  . -40.785 25.015  53.246   1.00 30.07 50  A 1 
ATOM 393  N N   . SER A 0 51  . -42.908 24.341  53.615   1.00 38.59 51  A 1 
ATOM 394  C CA  . SER A 0 51  . -43.505 25.590  54.119   1.00 38.59 51  A 1 
ATOM 395  C C   . SER A 0 51  . -43.721 26.710  53.082   1.00 38.59 51  A 1 
ATOM 396  C CB  . SER A 0 51  . -42.799 26.087  55.396   1.00 38.59 51  A 1 
ATOM 397  O O   . SER A 0 51  . -42.776 27.260  52.539   1.00 38.59 51  A 1 
ATOM 398  O OG  . SER A 0 51  . -41.554 26.708  55.163   1.00 38.59 51  A 1 
ATOM 399  N N   . GLN A 0 52  . -45.001 27.049  52.852   1.00 38.69 52  A 1 
ATOM 400  C CA  . GLN A 0 52  . -45.577 28.395  52.600   1.00 38.69 52  A 1 
ATOM 401  C C   . GLN A 0 52  . -47.076 28.271  52.226   1.00 38.69 52  A 1 
ATOM 402  C CB  . GLN A 0 52  . -44.836 29.209  51.512   1.00 38.69 52  A 1 
ATOM 403  O O   . GLN A 0 52  . -47.876 29.130  52.591   1.00 38.69 52  A 1 
ATOM 404  C CG  . GLN A 0 52  . -43.711 30.129  52.052   1.00 38.69 52  A 1 
ATOM 405  C CD  . GLN A 0 52  . -44.155 31.410  52.757   1.00 38.69 52  A 1 
ATOM 406  N NE2 . GLN A 0 52  . -43.218 32.198  53.238   1.00 38.69 52  A 1 
ATOM 407  O OE1 . GLN A 0 52  . -45.321 31.735  52.903   1.00 38.69 52  A 1 
ATOM 408  N N   . VAL A 0 53  . -47.509 27.175  51.578   1.00 41.08 53  A 1 
ATOM 409  C CA  . VAL A 0 53  . -48.930 26.973  51.209   1.00 41.08 53  A 1 
ATOM 410  C C   . VAL A 0 53  . -49.783 26.629  52.438   1.00 41.08 53  A 1 
ATOM 411  C CB  . VAL A 0 53  . -49.112 25.931  50.087   1.00 41.08 53  A 1 
ATOM 412  O O   . VAL A 0 53  . -49.666 25.560  53.035   1.00 41.08 53  A 1 
ATOM 413  C CG1 . VAL A 0 53  . -50.587 25.812  49.673   1.00 41.08 53  A 1 
ATOM 414  C CG2 . VAL A 0 53  . -48.314 26.328  48.838   1.00 41.08 53  A 1 
ATOM 415  N N   . ALA A 0 54  . -50.662 27.552  52.829   1.00 37.39 54  A 1 
ATOM 416  C CA  . ALA A 0 54  . -51.413 27.468  54.076   1.00 37.39 54  A 1 
ATOM 417  C C   . ALA A 0 54  . -52.797 26.797  53.939   1.00 37.39 54  A 1 
ATOM 418  C CB  . ALA A 0 54  . -51.529 28.887  54.652   1.00 37.39 54  A 1 
ATOM 419  O O   . ALA A 0 54  . -53.634 27.250  53.169   1.00 37.39 54  A 1 
ATOM 420  N N   . LYS A 0 55  . -53.078 25.848  54.851   1.00 34.85 55  A 1 
ATOM 421  C CA  . LYS A 0 55  . -54.414 25.381  55.304   1.00 34.85 55  A 1 
ATOM 422  C C   . LYS A 0 55  . -55.315 24.671  54.259   1.00 34.85 55  A 1 
ATOM 423  C CB  . LYS A 0 55  . -55.173 26.552  55.973   1.00 34.85 55  A 1 
ATOM 424  O O   . LYS A 0 55  . -55.781 25.265  53.301   1.00 34.85 55  A 1 
ATOM 425  C CG  . LYS A 0 55  . -54.454 27.158  57.196   1.00 34.85 55  A 1 
ATOM 426  C CD  . LYS A 0 55  . -55.104 28.476  57.649   1.00 34.85 55  A 1 
ATOM 427  C CE  . LYS A 0 55  . -54.317 29.073  58.826   1.00 34.85 55  A 1 
ATOM 428  N NZ  . LYS A 0 55  . -54.785 30.438  59.184   1.00 34.85 55  A 1 
ATOM 429  N N   . LYS A 0 56  . -55.736 23.441  54.610   1.00 36.83 56  A 1 
ATOM 430  C CA  . LYS A 0 56  . -56.743 22.571  53.942   1.00 36.83 56  A 1 
ATOM 431  C C   . LYS A 0 56  . -56.339 21.871  52.624   1.00 36.83 56  A 1 
ATOM 432  C CB  . LYS A 0 56  . -58.107 23.274  53.753   1.00 36.83 56  A 1 
ATOM 433  O O   . LYS A 0 56  . -56.915 22.150  51.579   1.00 36.83 56  A 1 
ATOM 434  C CG  . LYS A 0 56  . -58.839 23.760  55.009   1.00 36.83 56  A 1 
ATOM 435  C CD  . LYS A 0 56  . -60.192 24.336  54.556   1.00 36.83 56  A 1 
ATOM 436  C CE  . LYS A 0 56  . -61.098 24.706  55.733   1.00 36.83 56  A 1 
ATOM 437  N NZ  . LYS A 0 56  . -62.415 25.200  55.254   1.00 36.83 56  A 1 
ATOM 438  N N   . LYS A 0 57  . -55.497 20.835  52.734   1.00 38.49 57  A 1 
ATOM 439  C CA  . LYS A 0 57  . -55.690 19.486  52.135   1.00 38.49 57  A 1 
ATOM 440  C C   . LYS A 0 57  . -54.514 18.595  52.560   1.00 38.49 57  A 1 
ATOM 441  C CB  . LYS A 0 57  . -55.799 19.528  50.588   1.00 38.49 57  A 1 
ATOM 442  O O   . LYS A 0 57  . -53.448 18.661  51.967   1.00 38.49 57  A 1 
ATOM 443  C CG  . LYS A 0 57  . -57.253 19.409  50.081   1.00 38.49 57  A 1 
ATOM 444  C CD  . LYS A 0 57  . -57.310 19.585  48.556   1.00 38.49 57  A 1 
ATOM 445  C CE  . LYS A 0 57  . -58.751 19.521  48.029   1.00 38.49 57  A 1 
ATOM 446  N NZ  . LYS A 0 57  . -58.781 19.545  46.543   1.00 38.49 57  A 1 
ATOM 447  N N   . MET A 0 58  . -54.683 17.807  53.624   1.00 37.25 58  A 1 
ATOM 448  C CA  . MET A 0 58  . -53.650 16.860  54.069   1.00 37.25 58  A 1 
ATOM 449  C C   . MET A 0 58  . -53.808 15.540  53.316   1.00 37.25 58  A 1 
ATOM 450  C CB  . MET A 0 58  . -53.707 16.645  55.591   1.00 37.25 58  A 1 
ATOM 451  O O   . MET A 0 58  . -54.630 14.712  53.697   1.00 37.25 58  A 1 
ATOM 452  C CG  . MET A 0 58  . -53.207 17.875  56.355   1.00 37.25 58  A 1 
ATOM 453  S SD  . MET A 0 58  . -53.244 17.730  58.164   1.00 37.25 58  A 1 
ATOM 454  C CE  . MET A 0 58  . -52.039 16.395  58.413   1.00 37.25 58  A 1 
ATOM 455  N N   . VAL A 0 59  . -53.027 15.365  52.252   1.00 42.98 59  A 1 
ATOM 456  C CA  . VAL A 0 59  . -52.810 14.069  51.597   1.00 42.98 59  A 1 
ATOM 457  C C   . VAL A 0 59  . -51.317 13.784  51.697   1.00 42.98 59  A 1 
ATOM 458  C CB  . VAL A 0 59  . -53.329 14.039  50.144   1.00 42.98 59  A 1 
ATOM 459  O O   . VAL A 0 59  . -50.531 14.191  50.847   1.00 42.98 59  A 1 
ATOM 460  C CG1 . VAL A 0 59  . -53.252 12.609  49.597   1.00 42.98 59  A 1 
ATOM 461  C CG2 . VAL A 0 59  . -54.792 14.497  50.048   1.00 42.98 59  A 1 
ATOM 462  N N   . ASN A 0 60  . -50.915 13.173  52.811   1.00 46.99 60  A 1 
ATOM 463  C CA  . ASN A 0 60  . -49.511 12.939  53.135   1.00 46.99 60  A 1 
ATOM 464  C C   . ASN A 0 60  . -49.002 11.668  52.433   1.00 46.99 60  A 1 
ATOM 465  C CB  . ASN A 0 60  . -49.325 12.873  54.666   1.00 46.99 60  A 1 
ATOM 466  O O   . ASN A 0 60  . -48.745 10.663  53.095   1.00 46.99 60  A 1 
ATOM 467  C CG  . ASN A 0 60  . -49.532 14.174  55.422   1.00 46.99 60  A 1 
ATOM 468  N ND2 . ASN A 0 60  . -49.295 14.147  56.713   1.00 46.99 60  A 1 
ATOM 469  O OD1 . ASN A 0 60  . -49.911 15.216  54.915   1.00 46.99 60  A 1 
ATOM 470  N N   . HIS A 0 61  . -48.849 11.707  51.108   1.00 49.79 61  A 1 
ATOM 471  C CA  . HIS A 0 61  . -48.020 10.716  50.421   1.00 49.79 61  A 1 
ATOM 472  C C   . HIS A 0 61  . -46.579 10.875  50.922   1.00 49.79 61  A 1 
ATOM 473  C CB  . HIS A 0 61  . -48.126 10.871  48.897   1.00 49.79 61  A 1 
ATOM 474  O O   . HIS A 0 61  . -45.990 11.947  50.802   1.00 49.79 61  A 1 
ATOM 475  C CG  . HIS A 0 61  . -49.514 10.619  48.361   1.00 49.79 61  A 1 
ATOM 476  C CD2 . HIS A 0 61  . -50.278 9.497   48.552   1.00 49.79 61  A 1 
ATOM 477  N ND1 . HIS A 0 61  . -50.231 11.458  47.541   1.00 49.79 61  A 1 
ATOM 478  C CE1 . HIS A 0 61  . -51.395 10.855  47.245   1.00 49.79 61  A 1 
ATOM 479  N NE2 . HIS A 0 61  . -51.488 9.675   47.874   1.00 49.79 61  A 1 
ATOM 480  N N   . ALA A 0 62  . -46.041 9.831   51.551   1.00 54.81 62  A 1 
ATOM 481  C CA  . ALA A 0 62  . -44.672 9.791   52.064   1.00 54.81 62  A 1 
ATOM 482  C C   . ALA A 0 62  . -43.790 8.918   51.159   1.00 54.81 62  A 1 
ATOM 483  C CB  . ALA A 0 62  . -44.700 9.374   53.542   1.00 54.81 62  A 1 
ATOM 484  O O   . ALA A 0 62  . -43.067 8.047   51.644   1.00 54.81 62  A 1 
ATOM 485  N N   . GLY A 0 63  . -43.916 9.145   49.852   1.00 60.87 63  A 1 
ATOM 486  C CA  . GLY A 0 63  . -43.145 8.493   48.803   1.00 60.87 63  A 1 
ATOM 487  C C   . GLY A 0 63  . -42.533 9.497   47.832   1.00 60.87 63  A 1 
ATOM 488  O O   . GLY A 0 63  . -42.790 10.701  47.943   1.00 60.87 63  A 1 
ATOM 489  N N   . SER A 0 64  . -41.706 8.992   46.928   1.00 69.94 64  A 1 
ATOM 490  C CA  . SER A 0 64  . -40.978 9.762   45.919   1.00 69.94 64  A 1 
ATOM 491  C C   . SER A 0 64  . -40.636 8.856   44.743   1.00 69.94 64  A 1 
ATOM 492  C CB  . SER A 0 64  . -39.662 10.310  46.505   1.00 69.94 64  A 1 
ATOM 493  O O   . SER A 0 64  . -39.890 7.907   44.972   1.00 69.94 64  A 1 
ATOM 494  O OG  . SER A 0 64  . -38.877 9.283   47.100   1.00 69.94 64  A 1 
ATOM 495  N N   . ASN A 0 65  . -41.111 9.200   43.548   1.00 77.10 65  A 1 
ATOM 496  C CA  . ASN A 0 65  . -40.504 8.772   42.292   1.00 77.10 65  A 1 
ATOM 497  C C   . ASN A 0 65  . -39.347 9.721   41.931   1.00 77.10 65  A 1 
ATOM 498  C CB  . ASN A 0 65  . -41.576 8.705   41.190   1.00 77.10 65  A 1 
ATOM 499  O O   . ASN A 0 65  . -39.324 10.881  42.376   1.00 77.10 65  A 1 
ATOM 500  C CG  . ASN A 0 65  . -42.154 10.057  40.794   1.00 77.10 65  A 1 
ATOM 501  N ND2 . ASN A 0 65  . -42.066 10.429  39.544   1.00 77.10 65  A 1 
ATOM 502  O OD1 . ASN A 0 65  . -42.699 10.805  41.606   1.00 77.10 65  A 1 
ATOM 503  N N   . PHE A 0 66  . -38.396 9.229   41.148   1.00 79.07 66  A 1 
ATOM 504  C CA  . PHE A 0 66  . -37.311 10.001  40.557   1.00 79.07 66  A 1 
ATOM 505  C C   . PHE A 0 66  . -36.903 9.339   39.242   1.00 79.07 66  A 1 
ATOM 506  C CB  . PHE A 0 66  . -36.127 10.110  41.535   1.00 79.07 66  A 1 
ATOM 507  O O   . PHE A 0 66  . -36.171 8.360   39.234   1.00 79.07 66  A 1 
ATOM 508  C CG  . PHE A 0 66  . -34.857 10.663  40.905   1.00 79.07 66  A 1 
ATOM 509  C CD1 . PHE A 0 66  . -33.855 9.785   40.445   1.00 79.07 66  A 1 
ATOM 510  C CD2 . PHE A 0 66  . -34.709 12.049  40.702   1.00 79.07 66  A 1 
ATOM 511  C CE1 . PHE A 0 66  . -32.725 10.280  39.776   1.00 79.07 66  A 1 
ATOM 512  C CE2 . PHE A 0 66  . -33.569 12.549  40.041   1.00 79.07 66  A 1 
ATOM 513  C CZ  . PHE A 0 66  . -32.580 11.662  39.575   1.00 79.07 66  A 1 
ATOM 514  N N   . ASP A 0 67  . -37.383 9.921   38.156   1.00 88.50 67  A 1 
ATOM 515  C CA  . ASP A 0 67  . -37.174 9.465   36.790   1.00 88.50 67  A 1 
ATOM 516  C C   . ASP A 0 67  . -36.119 10.351  36.098   1.00 88.50 67  A 1 
ATOM 517  C CB  . ASP A 0 67  . -38.532 9.345   36.040   1.00 88.50 67  A 1 
ATOM 518  O O   . ASP A 0 67  . -36.219 11.586  36.083   1.00 88.50 67  A 1 
ATOM 519  C CG  . ASP A 0 67  . -39.736 10.147  36.598   1.00 88.50 67  A 1 
ATOM 520  O OD1 . ASP A 0 67  . -40.056 10.050  37.810   1.00 88.50 67  A 1 
ATOM 521  O OD2 . ASP A 0 67  . -40.367 10.919  35.836   1.00 88.50 67  A 1 
ATOM 522  N N   . ALA A 0 68  . -35.085 9.717   35.540   1.00 85.47 68  A 1 
ATOM 523  C CA  . ALA A 0 68  . -33.962 10.354  34.860   1.00 85.47 68  A 1 
ATOM 524  C C   . ALA A 0 68  . -33.666 9.680   33.511   1.00 85.47 68  A 1 
ATOM 525  C CB  . ALA A 0 68  . -32.737 10.345  35.784   1.00 85.47 68  A 1 
ATOM 526  O O   . ALA A 0 68  . -33.768 8.468   33.353   1.00 85.47 68  A 1 
ATOM 527  N N   . TYR A 0 69  . -33.273 10.489  32.529   1.00 90.47 69  A 1 
ATOM 528  C CA  . TYR A 0 69  . -32.850 10.043  31.203   1.00 90.47 69  A 1 
ATOM 529  C C   . TYR A 0 69  . -31.753 10.973  30.691   1.00 90.47 69  A 1 
ATOM 530  C CB  . TYR A 0 69  . -34.049 10.024  30.241   1.00 90.47 69  A 1 
ATOM 531  O O   . TYR A 0 69  . -31.847 12.196  30.866   1.00 90.47 69  A 1 
ATOM 532  C CG  . TYR A 0 69  . -33.666 9.818   28.786   1.00 90.47 69  A 1 
ATOM 533  C CD1 . TYR A 0 69  . -33.608 10.917  27.904   1.00 90.47 69  A 1 
ATOM 534  C CD2 . TYR A 0 69  . -33.282 8.541   28.337   1.00 90.47 69  A 1 
ATOM 535  C CE1 . TYR A 0 69  . -33.173 10.736  26.575   1.00 90.47 69  A 1 
ATOM 536  C CE2 . TYR A 0 69  . -32.837 8.357   27.015   1.00 90.47 69  A 1 
ATOM 537  O OH  . TYR A 0 69  . -32.328 9.286   24.859   1.00 90.47 69  A 1 
ATOM 538  C CZ  . TYR A 0 69  . -32.777 9.456   26.131   1.00 90.47 69  A 1 
ATOM 539  N N   . GLY A 0 70  . -30.740 10.404  30.048   1.00 88.61 70  A 1 
ATOM 540  C CA  . GLY A 0 70  . -29.627 11.135  29.468   1.00 88.61 70  A 1 
ATOM 541  C C   . GLY A 0 70  . -29.127 10.522  28.166   1.00 88.61 70  A 1 
ATOM 542  O O   . GLY A 0 70  . -29.409 9.372   27.827   1.00 88.61 70  A 1 
ATOM 543  N N   . ARG A 0 71  . -28.411 11.364  27.426   1.00 94.07 71  A 1 
ATOM 544  C CA  . ARG A 0 71  . -27.634 11.013  26.245   1.00 94.07 71  A 1 
ATOM 545  C C   . ARG A 0 71  . -26.523 12.043  26.092   1.00 94.07 71  A 1 
ATOM 546  C CB  . ARG A 0 71  . -28.547 10.973  25.011   1.00 94.07 71  A 1 
ATOM 547  O O   . ARG A 0 71  . -26.837 13.237  26.148   1.00 94.07 71  A 1 
ATOM 548  C CG  . ARG A 0 71  . -27.796 10.592  23.728   1.00 94.07 71  A 1 
ATOM 549  C CD  . ARG A 0 71  . -28.797 10.474  22.578   1.00 94.07 71  A 1 
ATOM 550  N NE  . ARG A 0 71  . -28.204 9.804   21.417   1.00 94.07 71  A 1 
ATOM 551  N NH1 . ARG A 0 71  . -30.109 9.479   20.204   1.00 94.07 71  A 1 
ATOM 552  N NH2 . ARG A 0 71  . -28.198 8.610   19.483   1.00 94.07 71  A 1 
ATOM 553  C CZ  . ARG A 0 71  . -28.828 9.309   20.372   1.00 94.07 71  A 1 
ATOM 554  N N   . ASP A 0 72  . -25.290 11.606  25.879   1.00 89.48 72  A 1 
ATOM 555  C CA  . ASP A 0 72  . -24.223 12.462  25.346   1.00 89.48 72  A 1 
ATOM 556  C C   . ASP A 0 72  . -23.901 12.026  23.907   1.00 89.48 72  A 1 
ATOM 557  C CB  . ASP A 0 72  . -22.999 12.530  26.291   1.00 89.48 72  A 1 
ATOM 558  O O   . ASP A 0 72  . -24.302 10.941  23.492   1.00 89.48 72  A 1 
ATOM 559  C CG  . ASP A 0 72  . -22.407 13.954  26.382   1.00 89.48 72  A 1 
ATOM 560  O OD1 . ASP A 0 72  . -22.624 14.748  25.432   1.00 89.48 72  A 1 
ATOM 561  O OD2 . ASP A 0 72  . -21.857 14.321  27.451   1.00 89.48 72  A 1 
ATOM 562  N N   . GLN A 0 73  . -23.307 12.908  23.099   1.00 93.28 73  A 1 
ATOM 563  C CA  . GLN A 0 73  . -22.973 12.600  21.699   1.00 93.28 73  A 1 
ATOM 564  C C   . GLN A 0 73  . -21.721 13.355  21.247   1.00 93.28 73  A 1 
ATOM 565  C CB  . GLN A 0 73  . -24.138 12.900  20.729   1.00 93.28 73  A 1 
ATOM 566  O O   . GLN A 0 73  . -21.804 14.492  20.763   1.00 93.28 73  A 1 
ATOM 567  C CG  . GLN A 0 73  . -25.340 11.958  20.876   1.00 93.28 73  A 1 
ATOM 568  C CD  . GLN A 0 73  . -26.176 11.878  19.606   1.00 93.28 73  A 1 
ATOM 569  N NE2 . GLN A 0 73  . -26.046 10.819  18.840   1.00 93.28 73  A 1 
ATOM 570  O OE1 . GLN A 0 73  . -26.964 12.755  19.262   1.00 93.28 73  A 1 
ATOM 571  N N   . ASP A 0 74  . -20.572 12.695  21.336   1.00 91.79 74  A 1 
ATOM 572  C CA  . ASP A 0 74  . -19.283 13.247  20.939   1.00 91.79 74  A 1 
ATOM 573  C C   . ASP A 0 74  . -18.888 12.774  19.532   1.00 91.79 74  A 1 
ATOM 574  C CB  . ASP A 0 74  . -18.218 12.976  22.021   1.00 91.79 74  A 1 
ATOM 575  O O   . ASP A 0 74  . -19.070 11.623  19.142   1.00 91.79 74  A 1 
ATOM 576  C CG  . ASP A 0 74  . -18.143 14.114  23.050   1.00 91.79 74  A 1 
ATOM 577  O OD1 . ASP A 0 74  . -19.198 14.724  23.341   1.00 91.79 74  A 1 
ATOM 578  O OD2 . ASP A 0 74  . -17.005 14.492  23.431   1.00 91.79 74  A 1 
ATOM 579  N N   . LEU A 0 75  . -18.346 13.693  18.726   1.00 94.30 75  A 1 
ATOM 580  C CA  . LEU A 0 75  . -17.890 13.414  17.362   1.00 94.30 75  A 1 
ATOM 581  C C   . LEU A 0 75  . -16.585 14.157  17.078   1.00 94.30 75  A 1 
ATOM 582  C CB  . LEU A 0 75  . -19.001 13.774  16.355   1.00 94.30 75  A 1 
ATOM 583  O O   . LEU A 0 75  . -16.524 15.390  17.096   1.00 94.30 75  A 1 
ATOM 584  C CG  . LEU A 0 75  . -18.622 13.565  14.873   1.00 94.30 75  A 1 
ATOM 585  C CD1 . LEU A 0 75  . -18.385 12.101  14.505   1.00 94.30 75  A 1 
ATOM 586  C CD2 . LEU A 0 75  . -19.743 14.088  13.972   1.00 94.30 75  A 1 
ATOM 587  N N   . SER A 0 76  . -15.546 13.398  16.741   1.00 95.41 76  A 1 
ATOM 588  C CA  . SER A 0 76  . -14.244 13.900  16.315   1.00 95.41 76  A 1 
ATOM 589  C C   . SER A 0 76  . -13.917 13.385  14.917   1.00 95.41 76  A 1 
ATOM 590  C CB  . SER A 0 76  . -13.172 13.483  17.322   1.00 95.41 76  A 1 
ATOM 591  O O   . SER A 0 76  . -14.033 12.194  14.636   1.00 95.41 76  A 1 
ATOM 592  O OG  . SER A 0 76  . -12.018 14.287  17.156   1.00 95.41 76  A 1 
ATOM 593  N N   . ILE A 0 77  . -13.510 14.289  14.027   1.00 95.89 77  A 1 
ATOM 594  C CA  . ILE A 0 77  . -13.039 13.958  12.681   1.00 95.89 77  A 1 
ATOM 595  C C   . ILE A 0 77  . -11.776 14.776  12.428   1.00 95.89 77  A 1 
ATOM 596  C CB  . ILE A 0 77  . -14.124 14.215  11.603   1.00 95.89 77  A 1 
ATOM 597  O O   . ILE A 0 77  . -11.844 16.000  12.306   1.00 95.89 77  A 1 
ATOM 598  C CG1 . ILE A 0 77  . -15.422 13.425  11.901   1.00 95.89 77  A 1 
ATOM 599  C CG2 . ILE A 0 77  . -13.565 13.846  10.212   1.00 95.89 77  A 1 
ATOM 600  C CD1 . ILE A 0 77  . -16.568 13.662  10.909   1.00 95.89 77  A 1 
ATOM 601  N N   . ASP A 0 78  . -10.639 14.095  12.332   1.00 95.13 78  A 1 
ATOM 602  C CA  . ASP A 0 78  . -9.422  14.638  11.729   1.00 95.13 78  A 1 
ATOM 603  C C   . ASP A 0 78  . -9.333  14.074  10.306   1.00 95.13 78  A 1 
ATOM 604  C CB  . ASP A 0 78  . -8.203  14.296  12.607   1.00 95.13 78  A 1 
ATOM 605  O O   . ASP A 0 78  . -9.272  12.859  10.124   1.00 95.13 78  A 1 
ATOM 606  C CG  . ASP A 0 78  . -6.920  15.047  12.220   1.00 95.13 78  A 1 
ATOM 607  O OD1 . ASP A 0 78  . -6.932  15.783  11.206   1.00 95.13 78  A 1 
ATOM 608  O OD2 . ASP A 0 78  . -5.927  14.903  12.971   1.00 95.13 78  A 1 
ATOM 609  N N   . GLU A 0 79  . -9.407  14.931  9.288    1.00 96.15 79  A 1 
ATOM 610  C CA  . GLU A 0 79  . -9.335  14.541  7.877    1.00 96.15 79  A 1 
ATOM 611  C C   . GLU A 0 79  . -8.365  15.465  7.141    1.00 96.15 79  A 1 
ATOM 612  C CB  . GLU A 0 79  . -10.730 14.511  7.220    1.00 96.15 79  A 1 
ATOM 613  O O   . GLU A 0 79  . -8.456  16.693  7.209    1.00 96.15 79  A 1 
ATOM 614  C CG  . GLU A 0 79  . -10.664 13.965  5.781    1.00 96.15 79  A 1 
ATOM 615  C CD  . GLU A 0 79  . -12.048 13.726  5.154    1.00 96.15 79  A 1 
ATOM 616  O OE1 . GLU A 0 79  . -12.267 12.599  4.639    1.00 96.15 79  A 1 
ATOM 617  O OE2 . GLU A 0 79  . -12.874 14.661  5.139    1.00 96.15 79  A 1 
ATOM 618  N N   . SER A 0 80  . -7.414  14.866  6.429    1.00 94.42 80  A 1 
ATOM 619  C CA  . SER A 0 80  . -6.323  15.579  5.780    1.00 94.42 80  A 1 
ATOM 620  C C   . SER A 0 80  . -5.968  14.957  4.430    1.00 94.42 80  A 1 
ATOM 621  C CB  . SER A 0 80  . -5.123  15.679  6.730    1.00 94.42 80  A 1 
ATOM 622  O O   . SER A 0 80  . -6.043  13.749  4.217    1.00 94.42 80  A 1 
ATOM 623  O OG  . SER A 0 80  . -4.751  14.421  7.252    1.00 94.42 80  A 1 
ATOM 624  N N   . TYR A 0 81  . -5.606  15.821  3.485    1.00 96.46 81  A 1 
ATOM 625  C CA  . TYR A 0 81  . -5.249  15.467  2.116    1.00 96.46 81  A 1 
ATOM 626  C C   . TYR A 0 81  . -4.101  16.359  1.658    1.00 96.46 81  A 1 
ATOM 627  C CB  . TYR A 0 81  . -6.471  15.638  1.198    1.00 96.46 81  A 1 
ATOM 628  O O   . TYR A 0 81  . -4.101  17.565  1.928    1.00 96.46 81  A 1 
ATOM 629  C CG  . TYR A 0 81  . -6.159  15.529  -0.285   1.00 96.46 81  A 1 
ATOM 630  C CD1 . TYR A 0 81  . -5.900  16.692  -1.040   1.00 96.46 81  A 1 
ATOM 631  C CD2 . TYR A 0 81  . -6.076  14.265  -0.898   1.00 96.46 81  A 1 
ATOM 632  C CE1 . TYR A 0 81  . -5.562  16.591  -2.405   1.00 96.46 81  A 1 
ATOM 633  C CE2 . TYR A 0 81  . -5.746  14.159  -2.262   1.00 96.46 81  A 1 
ATOM 634  O OH  . TYR A 0 81  . -5.155  15.217  -4.332   1.00 96.46 81  A 1 
ATOM 635  C CZ  . TYR A 0 81  . -5.486  15.320  -3.017   1.00 96.46 81  A 1 
ATOM 636  N N   . GLY A 0 82  . -3.153  15.794  0.918    1.00 93.23 82  A 1 
ATOM 637  C CA  . GLY A 0 82  . -2.054  16.550  0.341    1.00 93.23 82  A 1 
ATOM 638  C C   . GLY A 0 82  . -1.586  15.993  -0.993   1.00 93.23 82  A 1 
ATOM 639  O O   . GLY A 0 82  . -1.705  14.807  -1.289   1.00 93.23 82  A 1 
ATOM 640  N N   . SER A 0 83  . -1.011  16.877  -1.804   1.00 93.99 83  A 1 
ATOM 641  C CA  . SER A 0 83  . -0.298  16.503  -3.017   1.00 93.99 83  A 1 
ATOM 642  C C   . SER A 0 83  . 0.971   17.332  -3.145   1.00 93.99 83  A 1 
ATOM 643  C CB  . SER A 0 83  . -1.185  16.665  -4.249   1.00 93.99 83  A 1 
ATOM 644  O O   . SER A 0 83  . 0.953   18.547  -2.942   1.00 93.99 83  A 1 
ATOM 645  O OG  . SER A 0 83  . -0.492  16.220  -5.400   1.00 93.99 83  A 1 
ATOM 646  N N   . THR A 0 84  . 2.063   16.663  -3.495   1.00 91.64 84  A 1 
ATOM 647  C CA  . THR A 0 84  . 3.369   17.264  -3.754   1.00 91.64 84  A 1 
ATOM 648  C C   . THR A 0 84  . 3.794   16.870  -5.158   1.00 91.64 84  A 1 
ATOM 649  C CB  . THR A 0 84  . 4.403   16.777  -2.729   1.00 91.64 84  A 1 
ATOM 650  O O   . THR A 0 84  . 3.852   15.684  -5.464   1.00 91.64 84  A 1 
ATOM 651  C CG2 . THR A 0 84  . 5.791   17.375  -2.961   1.00 91.64 84  A 1 
ATOM 652  O OG1 . THR A 0 84  . 4.018   17.168  -1.432   1.00 91.64 84  A 1 
ATOM 653  N N   . GLN A 0 85  . 4.130   17.852  -5.994   1.00 92.86 85  A 1 
ATOM 654  C CA  . GLN A 0 85  . 4.728   17.627  -7.310   1.00 92.86 85  A 1 
ATOM 655  C C   . GLN A 0 85  . 6.040   18.406  -7.397   1.00 92.86 85  A 1 
ATOM 656  C CB  . GLN A 0 85  . 3.767   18.039  -8.436   1.00 92.86 85  A 1 
ATOM 657  O O   . GLN A 0 85  . 6.049   19.632  -7.284   1.00 92.86 85  A 1 
ATOM 658  C CG  . GLN A 0 85  . 2.404   17.337  -8.356   1.00 92.86 85  A 1 
ATOM 659  C CD  . GLN A 0 85  . 1.678   17.394  -9.693   1.00 92.86 85  A 1 
ATOM 660  N NE2 . GLN A 0 85  . 1.868   16.412  -10.541  1.00 92.86 85  A 1 
ATOM 661  O OE1 . GLN A 0 85  . 0.977   18.336  -10.030  1.00 92.86 85  A 1 
ATOM 662  N N   . ALA A 0 86  . 7.149   17.704  -7.602   1.00 90.65 86  A 1 
ATOM 663  C CA  . ALA A 0 86  . 8.485   18.270  -7.713   1.00 90.65 86  A 1 
ATOM 664  C C   . ALA A 0 86  . 9.153   17.793  -9.005   1.00 90.65 86  A 1 
ATOM 665  C CB  . ALA A 0 86  . 9.294   17.892  -6.467   1.00 90.65 86  A 1 
ATOM 666  O O   . ALA A 0 86  . 9.101   16.613  -9.349   1.00 90.65 86  A 1 
ATOM 667  N N   . LYS A 0 87  . 9.795   18.713  -9.730   1.00 92.06 87  A 1 
ATOM 668  C CA  . LYS A 0 87  . 10.564  18.415  -10.945  1.00 92.06 87  A 1 
ATOM 669  C C   . LYS A 0 87  . 11.862  19.207  -10.913  1.00 92.06 87  A 1 
ATOM 670  C CB  . LYS A 0 87  . 9.742   18.710  -12.217  1.00 92.06 87  A 1 
ATOM 671  O O   . LYS A 0 87  . 11.826  20.415  -10.687  1.00 92.06 87  A 1 
ATOM 672  C CG  . LYS A 0 87  . 8.484   17.830  -12.273  1.00 92.06 87  A 1 
ATOM 673  C CD  . LYS A 0 87  . 7.631   18.017  -13.530  1.00 92.06 87  A 1 
ATOM 674  C CE  . LYS A 0 87  . 6.399   17.121  -13.342  1.00 92.06 87  A 1 
ATOM 675  N NZ  . LYS A 0 87  . 5.416   17.248  -14.441  1.00 92.06 87  A 1 
ATOM 676  N N   . SER A 0 88  . 12.982  18.537  -11.141  1.00 86.26 88  A 1 
ATOM 677  C CA  . SER A 0 88  . 14.307  19.148  -11.230  1.00 86.26 88  A 1 
ATOM 678  C C   . SER A 0 88  . 14.973  18.742  -12.535  1.00 86.26 88  A 1 
ATOM 679  C CB  . SER A 0 88  . 15.185  18.768  -10.032  1.00 86.26 88  A 1 
ATOM 680  O O   . SER A 0 88  . 14.964  17.566  -12.894  1.00 86.26 88  A 1 
ATOM 681  O OG  . SER A 0 88  . 15.368  17.370  -9.942   1.00 86.26 88  A 1 
ATOM 682  N N   . TYR A 0 89  . 15.579  19.717  -13.203  1.00 85.81 89  A 1 
ATOM 683  C CA  . TYR A 0 89  . 16.401  19.518  -14.389  1.00 85.81 89  A 1 
ATOM 684  C C   . TYR A 0 89  . 17.751  20.185  -14.142  1.00 85.81 89  A 1 
ATOM 685  C CB  . TYR A 0 89  . 15.714  20.106  -15.629  1.00 85.81 89  A 1 
ATOM 686  O O   . TYR A 0 89  . 17.799  21.316  -13.652  1.00 85.81 89  A 1 
ATOM 687  C CG  . TYR A 0 89  . 14.292  19.628  -15.856  1.00 85.81 89  A 1 
ATOM 688  C CD1 . TYR A 0 89  . 14.051  18.398  -16.498  1.00 85.81 89  A 1 
ATOM 689  C CD2 . TYR A 0 89  . 13.210  20.419  -15.421  1.00 85.81 89  A 1 
ATOM 690  C CE1 . TYR A 0 89  . 12.729  17.960  -16.712  1.00 85.81 89  A 1 
ATOM 691  C CE2 . TYR A 0 89  . 11.888  19.990  -15.639  1.00 85.81 89  A 1 
ATOM 692  O OH  . TYR A 0 89  . 10.365  18.371  -16.518  1.00 85.81 89  A 1 
ATOM 693  C CZ  . TYR A 0 89  . 11.647  18.761  -16.290  1.00 85.81 89  A 1 
ATOM 694  N N   . ARG A 0 90  . 18.829  19.487  -14.479  1.00 82.93 90  A 1 
ATOM 695  C CA  . ARG A 0 90  . 20.210  19.957  -14.414  1.00 82.93 90  A 1 
ATOM 696  C C   . ARG A 0 90  . 20.902  19.536  -15.706  1.00 82.93 90  A 1 
ATOM 697  C CB  . ARG A 0 90  . 20.856  19.357  -13.153  1.00 82.93 90  A 1 
ATOM 698  O O   . ARG A 0 90  . 20.714  18.414  -16.157  1.00 82.93 90  A 1 
ATOM 699  C CG  . ARG A 0 90  . 22.304  19.797  -12.897  1.00 82.93 90  A 1 
ATOM 700  C CD  . ARG A 0 90  . 22.771  19.220  -11.550  1.00 82.93 90  A 1 
ATOM 701  N NE  . ARG A 0 90  . 24.140  19.641  -11.206  1.00 82.93 90  A 1 
ATOM 702  N NH1 . ARG A 0 90  . 25.291  17.984  -12.322  1.00 82.93 90  A 1 
ATOM 703  N NH2 . ARG A 0 90  . 26.412  19.558  -11.270  1.00 82.93 90  A 1 
ATOM 704  C CZ  . ARG A 0 90  . 25.260  19.058  -11.593  1.00 82.93 90  A 1 
ATOM 705  N N   . ALA A 0 91  . 21.669  20.444  -16.283  1.00 80.63 91  A 1 
ATOM 706  C CA  . ALA A 0 91  . 22.621  20.202  -17.359  1.00 80.63 91  A 1 
ATOM 707  C C   . ALA A 0 91  . 23.853  21.046  -17.018  1.00 80.63 91  A 1 
ATOM 708  C CB  . ALA A 0 91  . 21.995  20.587  -18.704  1.00 80.63 91  A 1 
ATOM 709  O O   . ALA A 0 91  . 23.685  22.145  -16.476  1.00 80.63 91  A 1 
ATOM 710  N N   . GLU A 0 92  . 25.059  20.529  -17.239  1.00 72.05 92  A 1 
ATOM 711  C CA  . GLU A 0 92  . 26.285  21.217  -16.806  1.00 72.05 92  A 1 
ATOM 712  C C   . GLU A 0 92  . 26.793  22.226  -17.851  1.00 72.05 92  A 1 
ATOM 713  C CB  . GLU A 0 92  . 27.331  20.190  -16.336  1.00 72.05 92  A 1 
ATOM 714  O O   . GLU A 0 92  . 27.088  23.366  -17.485  1.00 72.05 92  A 1 
ATOM 715  C CG  . GLU A 0 92  . 26.885  19.507  -15.031  1.00 72.05 92  A 1 
ATOM 716  C CD  . GLU A 0 92  . 27.936  18.574  -14.403  1.00 72.05 92  A 1 
ATOM 717  O OE1 . GLU A 0 92  . 27.799  18.326  -13.177  1.00 72.05 92  A 1 
ATOM 718  O OE2 . GLU A 0 92  . 28.849  18.096  -15.091  1.00 72.05 92  A 1 
ATOM 719  N N   . SER A 0 93  . 26.769  21.876  -19.142  1.00 74.02 93  A 1 
ATOM 720  C CA  . SER A 0 93  . 27.011  22.789  -20.267  1.00 74.02 93  A 1 
ATOM 721  C C   . SER A 0 93  . 26.291  22.330  -21.550  1.00 74.02 93  A 1 
ATOM 722  C CB  . SER A 0 93  . 28.521  22.952  -20.519  1.00 74.02 93  A 1 
ATOM 723  O O   . SER A 0 93  . 25.619  21.296  -21.573  1.00 74.02 93  A 1 
ATOM 724  O OG  . SER A 0 93  . 29.007  21.903  -21.316  1.00 74.02 93  A 1 
ATOM 725  N N   . TYR A 0 94  . 26.402  23.139  -22.604  1.00 71.55 94  A 1 
ATOM 726  C CA  . TYR A 0 94  . 26.129  22.758  -23.989  1.00 71.55 94  A 1 
ATOM 727  C C   . TYR A 0 94  . 27.061  23.582  -24.874  1.00 71.55 94  A 1 
ATOM 728  C CB  . TYR A 0 94  . 24.664  23.014  -24.373  1.00 71.55 94  A 1 
ATOM 729  O O   . TYR A 0 94  . 26.857  24.793  -25.015  1.00 71.55 94  A 1 
ATOM 730  C CG  . TYR A 0 94  . 24.398  22.891  -25.868  1.00 71.55 94  A 1 
ATOM 731  C CD1 . TYR A 0 94  . 24.162  24.040  -26.652  1.00 71.55 94  A 1 
ATOM 732  C CD2 . TYR A 0 94  . 24.459  21.630  -26.490  1.00 71.55 94  A 1 
ATOM 733  C CE1 . TYR A 0 94  . 23.935  23.924  -28.039  1.00 71.55 94  A 1 
ATOM 734  C CE2 . TYR A 0 94  . 24.229  21.511  -27.874  1.00 71.55 94  A 1 
ATOM 735  O OH  . TYR A 0 94  . 23.701  22.527  -29.980  1.00 71.55 94  A 1 
ATOM 736  C CZ  . TYR A 0 94  . 23.947  22.651  -28.648  1.00 71.55 94  A 1 
ATOM 737  N N   . ASP A 0 95  . 28.058  22.923  -25.453  1.00 76.35 95  A 1 
ATOM 738  C CA  . ASP A 0 95  . 29.083  23.563  -26.269  1.00 76.35 95  A 1 
ATOM 739  C C   . ASP A 0 95  . 28.922  23.140  -27.736  1.00 76.35 95  A 1 
ATOM 740  C CB  . ASP A 0 95  . 30.488  23.272  -25.698  1.00 76.35 95  A 1 
ATOM 741  O O   . ASP A 0 95  . 28.899  21.955  -28.073  1.00 76.35 95  A 1 
ATOM 742  C CG  . ASP A 0 95  . 30.904  24.163  -24.508  1.00 76.35 95  A 1 
ATOM 743  O OD1 . ASP A 0 95  . 30.127  25.066  -24.112  1.00 76.35 95  A 1 
ATOM 744  O OD2 . ASP A 0 95  . 32.057  24.005  -24.047  1.00 76.35 95  A 1 
ATOM 745  N N   . GLU A 0 96  . 28.822  24.130  -28.627  1.00 76.23 96  A 1 
ATOM 746  C CA  . GLU A 0 96  . 29.006  23.944  -30.068  1.00 76.23 96  A 1 
ATOM 747  C C   . GLU A 0 96  . 30.375  24.483  -30.469  1.00 76.23 96  A 1 
ATOM 748  C CB  . GLU A 0 96  . 27.933  24.655  -30.911  1.00 76.23 96  A 1 
ATOM 749  O O   . GLU A 0 96  . 30.711  25.627  -30.149  1.00 76.23 96  A 1 
ATOM 750  C CG  . GLU A 0 96  . 26.503  24.198  -30.606  1.00 76.23 96  A 1 
ATOM 751  C CD  . GLU A 0 96  . 25.512  24.473  -31.747  1.00 76.23 96  A 1 
ATOM 752  O OE1 . GLU A 0 96  . 24.291  24.531  -31.463  1.00 76.23 96  A 1 
ATOM 753  O OE2 . GLU A 0 96  . 25.870  24.342  -32.941  1.00 76.23 96  A 1 
ATOM 754  N N   . TRP A 0 97  . 31.139  23.696  -31.221  1.00 77.86 97  A 1 
ATOM 755  C CA  . TRP A 0 97  . 32.445  24.096  -31.731  1.00 77.86 97  A 1 
ATOM 756  C C   . TRP A 0 97  . 32.566  23.823  -33.233  1.00 77.86 97  A 1 
ATOM 757  C CB  . TRP A 0 97  . 33.555  23.459  -30.884  1.00 77.86 97  A 1 
ATOM 758  O O   . TRP A 0 97  . 32.116  22.803  -33.744  1.00 77.86 97  A 1 
ATOM 759  C CG  . TRP A 0 97  . 33.479  21.978  -30.661  1.00 77.86 97  A 1 
ATOM 760  C CD1 . TRP A 0 97  . 32.862  21.365  -29.623  1.00 77.86 97  A 1 
ATOM 761  C CD2 . TRP A 0 97  . 34.050  20.906  -31.471  1.00 77.86 97  A 1 
ATOM 762  C CE2 . TRP A 0 97  . 33.769  19.659  -30.835  1.00 77.86 97  A 1 
ATOM 763  C CE3 . TRP A 0 97  . 34.779  20.864  -32.680  1.00 77.86 97  A 1 
ATOM 764  N NE1 . TRP A 0 97  . 33.031  19.999  -29.720  1.00 77.86 97  A 1 
ATOM 765  C CH2 . TRP A 0 97  . 34.913  18.424  -32.575  1.00 77.86 97  A 1 
ATOM 766  C CZ2 . TRP A 0 97  . 34.197  18.433  -31.366  1.00 77.86 97  A 1 
ATOM 767  C CZ3 . TRP A 0 97  . 35.204  19.638  -33.224  1.00 77.86 97  A 1 
ATOM 768  N N   . ASP A 0 98  . 33.166  24.777  -33.942  1.00 79.04 98  A 1 
ATOM 769  C CA  . ASP A 0 98  . 33.391  24.780  -35.391  1.00 79.04 98  A 1 
ATOM 770  C C   . ASP A 0 98  . 34.831  25.259  -35.614  1.00 79.04 98  A 1 
ATOM 771  C CB  . ASP A 0 98  . 32.335  25.698  -36.049  1.00 79.04 98  A 1 
ATOM 772  O O   . ASP A 0 98  . 35.126  26.451  -35.486  1.00 79.04 98  A 1 
ATOM 773  C CG  . ASP A 0 98  . 32.423  25.847  -37.576  1.00 79.04 98  A 1 
ATOM 774  O OD1 . ASP A 0 98  . 33.230  25.161  -38.237  1.00 79.04 98  A 1 
ATOM 775  O OD2 . ASP A 0 98  . 31.665  26.683  -38.128  1.00 79.04 98  A 1 
ATOM 776  N N   . ASN A 0 99  . 35.748  24.319  -35.850  1.00 74.76 99  A 1 
ATOM 777  C CA  . ASN A 0 99  . 37.145  24.598  -36.157  1.00 74.76 99  A 1 
ATOM 778  C C   . ASN A 0 99  . 37.382  24.414  -37.657  1.00 74.76 99  A 1 
ATOM 779  C CB  . ASN A 0 99  . 38.073  23.720  -35.306  1.00 74.76 99  A 1 
ATOM 780  O O   . ASN A 0 99  . 37.283  23.304  -38.178  1.00 74.76 99  A 1 
ATOM 781  C CG  . ASN A 0 99  . 39.519  24.127  -35.532  1.00 74.76 99  A 1 
ATOM 782  N ND2 . ASN A 0 99  . 40.318  23.310  -36.177  1.00 74.76 99  A 1 
ATOM 783  O OD1 . ASN A 0 99  . 39.923  25.219  -35.170  1.00 74.76 99  A 1 
ATOM 784  N N   . GLN A 0 100 . 37.712  25.509  -38.337  1.00 70.74 100 A 1 
ATOM 785  C CA  . GLN A 0 100 . 37.957  25.540  -39.779  1.00 70.74 100 A 1 
ATOM 786  C C   . GLN A 0 100 . 39.418  25.900  -40.011  1.00 70.74 100 A 1 
ATOM 787  C CB  . GLN A 0 100 . 37.003  26.540  -40.460  1.00 70.74 100 A 1 
ATOM 788  O O   . GLN A 0 100 . 39.742  27.086  -40.142  1.00 70.74 100 A 1 
ATOM 789  C CG  . GLN A 0 100 . 35.536  26.148  -40.255  1.00 70.74 100 A 1 
ATOM 790  C CD  . GLN A 0 100 . 34.524  27.143  -40.808  1.00 70.74 100 A 1 
ATOM 791  N NE2 . GLN A 0 100 . 33.274  26.962  -40.481  1.00 70.74 100 A 1 
ATOM 792  O OE1 . GLN A 0 100 . 34.819  28.089  -41.540  1.00 70.74 100 A 1 
ATOM 793  N N   . ASP A 0 101 . 40.278  24.885  -40.046  1.00 63.95 101 A 1 
ATOM 794  C CA  . ASP A 0 101 . 41.660  25.076  -40.455  1.00 63.95 101 A 1 
ATOM 795  C C   . ASP A 0 101 . 41.726  25.217  -41.979  1.00 63.95 101 A 1 
ATOM 796  C CB  . ASP A 0 101 . 42.592  23.984  -39.910  1.00 63.95 101 A 1 
ATOM 797  O O   . ASP A 0 101 . 41.022  24.539  -42.730  1.00 63.95 101 A 1 
ATOM 798  C CG  . ASP A 0 101 . 43.932  24.601  -39.504  1.00 63.95 101 A 1 
ATOM 799  O OD1 . ASP A 0 101 . 44.349  25.551  -40.210  1.00 63.95 101 A 1 
ATOM 800  O OD2 . ASP A 0 101 . 44.454  24.207  -38.435  1.00 63.95 101 A 1 
ATOM 801  N N   . ARG A 0 102 . 42.478  26.215  -42.437  1.00 65.16 102 A 1 
ATOM 802  C CA  . ARG A 0 102 . 42.518  26.650  -43.846  1.00 65.16 102 A 1 
ATOM 803  C C   . ARG A 0 102 . 43.864  27.277  -44.182  1.00 65.16 102 A 1 
ATOM 804  C CB  . ARG A 0 102 . 41.341  27.585  -44.185  1.00 65.16 102 A 1 
ATOM 805  O O   . ARG A 0 102 . 43.928  28.324  -44.846  1.00 65.16 102 A 1 
ATOM 806  C CG  . ARG A 0 102 . 39.987  26.865  -44.232  1.00 65.16 102 A 1 
ATOM 807  C CD  . ARG A 0 102 . 38.921  27.733  -44.895  1.00 65.16 102 A 1 
ATOM 808  N NE  . ARG A 0 102 . 38.467  28.779  -43.961  1.00 65.16 102 A 1 
ATOM 809  N NH1 . ARG A 0 102 . 36.254  28.169  -43.869  1.00 65.16 102 A 1 
ATOM 810  N NH2 . ARG A 0 102 . 37.051  29.589  -42.376  1.00 65.16 102 A 1 
ATOM 811  C CZ  . ARG A 0 102 . 37.266  28.853  -43.423  1.00 65.16 102 A 1 
ATOM 812  N N   . ASP A 0 103 . 44.917  26.653  -43.677  1.00 67.35 103 A 1 
ATOM 813  C CA  . ASP A 0 103 . 46.284  26.980  -44.039  1.00 67.35 103 A 1 
ATOM 814  C C   . ASP A 0 103 . 46.562  26.668  -45.523  1.00 67.35 103 A 1 
ATOM 815  C CB  . ASP A 0 103 . 47.260  26.330  -43.024  1.00 67.35 103 A 1 
ATOM 816  O O   . ASP A 0 103 . 45.685  26.267  -46.298  1.00 67.35 103 A 1 
ATOM 817  C CG  . ASP A 0 103 . 47.752  27.302  -41.927  1.00 67.35 103 A 1 
ATOM 818  O OD1 . ASP A 0 103 . 47.283  28.469  -41.892  1.00 67.35 103 A 1 
ATOM 819  O OD2 . ASP A 0 103 . 48.732  26.957  -41.228  1.00 67.35 103 A 1 
ATOM 820  N N   . LYS A 0 104 . 47.764  27.038  -45.981  1.00 59.26 104 A 1 
ATOM 821  C CA  . LYS A 0 104 . 48.190  26.863  -47.377  1.00 59.26 104 A 1 
ATOM 822  C C   . LYS A 0 104 . 49.667  26.540  -47.464  1.00 59.26 104 A 1 
ATOM 823  C CB  . LYS A 0 104 . 47.848  28.098  -48.230  1.00 59.26 104 A 1 
ATOM 824  O O   . LYS A 0 104 . 50.499  27.445  -47.602  1.00 59.26 104 A 1 
ATOM 825  C CG  . LYS A 0 104 . 46.337  28.214  -48.411  1.00 59.26 104 A 1 
ATOM 826  C CD  . LYS A 0 104 . 45.932  29.151  -49.538  1.00 59.26 104 A 1 
ATOM 827  C CE  . LYS A 0 104 . 44.417  28.983  -49.617  1.00 59.26 104 A 1 
ATOM 828  N NZ  . LYS A 0 104 . 43.878  29.507  -50.885  1.00 59.26 104 A 1 
ATOM 829  N N   . GLN A 0 105 . 50.002  25.254  -47.450  1.00 58.85 105 A 1 
ATOM 830  C CA  . GLN A 0 105 . 51.400  24.837  -47.572  1.00 58.85 105 A 1 
ATOM 831  C C   . GLN A 0 105 . 51.972  25.113  -48.973  1.00 58.85 105 A 1 
ATOM 832  C CB  . GLN A 0 105 . 51.631  23.392  -47.106  1.00 58.85 105 A 1 
ATOM 833  O O   . GLN A 0 105 . 51.745  24.399  -49.955  1.00 58.85 105 A 1 
ATOM 834  C CG  . GLN A 0 105 . 50.976  23.176  -45.736  1.00 58.85 105 A 1 
ATOM 835  C CD  . GLN A 0 105 . 51.513  22.028  -44.900  1.00 58.85 105 A 1 
ATOM 836  N NE2 . GLN A 0 105 . 50.740  21.596  -43.933  1.00 58.85 105 A 1 
ATOM 837  O OE1 . GLN A 0 105 . 52.632  21.554  -45.070  1.00 58.85 105 A 1 
ATOM 838  N N   . LEU A 0 106 . 52.787  26.167  -49.055  1.00 48.57 106 A 1 
ATOM 839  C CA  . LEU A 0 106 . 53.698  26.406  -50.169  1.00 48.57 106 A 1 
ATOM 840  C C   . LEU A 0 106 . 54.967  25.567  -49.970  1.00 48.57 106 A 1 
ATOM 841  C CB  . LEU A 0 106 . 54.023  27.908  -50.271  1.00 48.57 106 A 1 
ATOM 842  O O   . LEU A 0 106 . 55.692  25.748  -48.991  1.00 48.57 106 A 1 
ATOM 843  C CG  . LEU A 0 106 . 52.834  28.801  -50.670  1.00 48.57 106 A 1 
ATOM 844  C CD1 . LEU A 0 106 . 53.272  30.267  -50.635  1.00 48.57 106 A 1 
ATOM 845  C CD2 . LEU A 0 106 . 52.328  28.500  -52.085  1.00 48.57 106 A 1 
ATOM 846  N N   . ALA A 0 107 . 55.256  24.674  -50.920  1.00 44.65 107 A 1 
ATOM 847  C CA  . ALA A 0 107 . 56.437  23.815  -50.872  1.00 44.65 107 A 1 
ATOM 848  C C   . ALA A 0 107 . 57.748  24.626  -50.747  1.00 44.65 107 A 1 
ATOM 849  C CB  . ALA A 0 107 . 56.432  22.894  -52.097  1.00 44.65 107 A 1 
ATOM 850  O O   . ALA A 0 107 . 57.910  25.690  -51.350  1.00 44.65 107 A 1 
ATOM 851  N N   . GLN A 0 108 . 58.688  24.109  -49.948  1.00 42.96 108 A 1 
ATOM 852  C CA  . GLN A 0 108 . 59.858  24.841  -49.446  1.00 42.96 108 A 1 
ATOM 853  C C   . GLN A 0 108 . 60.727  25.474  -50.550  1.00 42.96 108 A 1 
ATOM 854  C CB  . GLN A 0 108 . 60.733  23.898  -48.603  1.00 42.96 108 A 1 
ATOM 855  O O   . GLN A 0 108 . 61.323  24.779  -51.372  1.00 42.96 108 A 1 
ATOM 856  C CG  . GLN A 0 108 . 60.053  23.401  -47.317  1.00 42.96 108 A 1 
ATOM 857  C CD  . GLN A 0 108 . 60.940  22.453  -46.511  1.00 42.96 108 A 1 
ATOM 858  N NE2 . GLN A 0 108 . 60.523  22.064  -45.328  1.00 42.96 108 A 1 
ATOM 859  O OE1 . GLN A 0 108 . 62.019  22.046  -46.913  1.00 42.96 108 A 1 
ATOM 860  N N   . ALA A 0 109 . 60.890  26.799  -50.501  1.00 38.64 109 A 1 
ATOM 861  C CA  . ALA A 0 109 . 61.733  27.550  -51.429  1.00 38.64 109 A 1 
ATOM 862  C C   . ALA A 0 109 . 63.108  27.893  -50.823  1.00 38.64 109 A 1 
ATOM 863  C CB  . ALA A 0 109 . 60.961  28.796  -51.884  1.00 38.64 109 A 1 
ATOM 864  O O   . ALA A 0 109 . 63.265  28.889  -50.117  1.00 38.64 109 A 1 
ATOM 865  N N   . TRP A 0 110 . 64.141  27.115  -51.159  1.00 36.83 110 A 1 
ATOM 866  C CA  . TRP A 0 110 . 65.533  27.541  -50.968  1.00 36.83 110 A 1 
ATOM 867  C C   . TRP A 0 110 . 65.923  28.500  -52.103  1.00 36.83 110 A 1 
ATOM 868  C CB  . TRP A 0 110 . 66.477  26.327  -50.894  1.00 36.83 110 A 1 
ATOM 869  O O   . TRP A 0 110 . 66.355  28.060  -53.165  1.00 36.83 110 A 1 
ATOM 870  C CG  . TRP A 0 110 . 66.513  25.561  -49.601  1.00 36.83 110 A 1 
ATOM 871  C CD1 . TRP A 0 110 . 65.450  25.251  -48.823  1.00 36.83 110 A 1 
ATOM 872  C CD2 . TRP A 0 110 . 67.671  24.951  -48.941  1.00 36.83 110 A 1 
ATOM 873  C CE2 . TRP A 0 110 . 67.223  24.286  -47.760  1.00 36.83 110 A 1 
ATOM 874  C CE3 . TRP A 0 110 . 69.053  24.874  -49.231  1.00 36.83 110 A 1 
ATOM 875  N NE1 . TRP A 0 110 . 65.863  24.503  -47.739  1.00 36.83 110 A 1 
ATOM 876  C CH2 . TRP A 0 110 . 69.461  23.528  -47.230  1.00 36.83 110 A 1 
ATOM 877  C CZ2 . TRP A 0 110 . 68.094  23.585  -46.912  1.00 36.83 110 A 1 
ATOM 878  C CZ3 . TRP A 0 110 . 69.938  24.172  -48.387  1.00 36.83 110 A 1 
ATOM 879  N N   . GLY A 0 111 . 65.751  29.811  -51.889  1.00 37.44 111 A 1 
ATOM 880  C CA  . GLY A 0 111 . 66.211  30.842  -52.834  1.00 37.44 111 A 1 
ATOM 881  C C   . GLY A 0 111 . 65.188  31.916  -53.219  1.00 37.44 111 A 1 
ATOM 882  O O   . GLY A 0 111 . 64.951  32.124  -54.410  1.00 37.44 111 A 1 
ATOM 883  N N   . LYS A 0 112 . 64.602  32.613  -52.234  1.00 38.03 112 A 1 
ATOM 884  C CA  . LYS A 0 112 . 64.083  33.990  -52.385  1.00 38.03 112 A 1 
ATOM 885  C C   . LYS A 0 112 . 63.771  34.618  -51.025  1.00 38.03 112 A 1 
ATOM 886  C CB  . LYS A 0 112 . 62.854  34.039  -53.327  1.00 38.03 112 A 1 
ATOM 887  O O   . LYS A 0 112 . 62.689  34.445  -50.472  1.00 38.03 112 A 1 
ATOM 888  C CG  . LYS A 0 112 . 63.222  34.703  -54.668  1.00 38.03 112 A 1 
ATOM 889  C CD  . LYS A 0 112 . 62.329  34.212  -55.814  1.00 38.03 112 A 1 
ATOM 890  C CE  . LYS A 0 112 . 62.907  34.696  -57.150  1.00 38.03 112 A 1 
ATOM 891  N NZ  . LYS A 0 112 . 62.276  34.012  -58.308  1.00 38.03 112 A 1 
ATOM 892  N N   . ASP A 0 113 . 64.716  35.397  -50.525  1.00 31.56 113 A 1 
ATOM 893  C CA  . ASP A 0 113 . 64.512  36.403  -49.493  1.00 31.56 113 A 1 
ATOM 894  C C   . ASP A 0 113 . 63.680  37.569  -50.060  1.00 31.56 113 A 1 
ATOM 895  C CB  . ASP A 0 113 . 65.870  36.838  -48.894  1.00 31.56 113 A 1 
ATOM 896  O O   . ASP A 0 113 . 64.164  38.462  -50.752  1.00 31.56 113 A 1 
ATOM 897  C CG  . ASP A 0 113 . 66.987  37.222  -49.889  1.00 31.56 113 A 1 
ATOM 898  O OD1 . ASP A 0 113 . 67.009  36.675  -51.021  1.00 31.56 113 A 1 
ATOM 899  O OD2 . ASP A 0 113 . 67.887  37.981  -49.470  1.00 31.56 113 A 1 
ATOM 900  N N   . ARG A 0 114 . 62.370  37.539  -49.791  1.00 34.56 114 A 1 
ATOM 901  C CA  . ARG A 0 114 . 61.498  38.713  -49.910  1.00 34.56 114 A 1 
ATOM 902  C C   . ARG A 0 114 . 60.910  39.031  -48.548  1.00 34.56 114 A 1 
ATOM 903  C CB  . ARG A 0 114 . 60.394  38.515  -50.959  1.00 34.56 114 A 1 
ATOM 904  O O   . ARG A 0 114 . 60.024  38.320  -48.080  1.00 34.56 114 A 1 
ATOM 905  C CG  . ARG A 0 114 . 60.902  38.775  -52.381  1.00 34.56 114 A 1 
ATOM 906  C CD  . ARG A 0 114 . 59.716  38.830  -53.352  1.00 34.56 114 A 1 
ATOM 907  N NE  . ARG A 0 114 . 60.145  39.215  -54.711  1.00 34.56 114 A 1 
ATOM 908  N NH1 . ARG A 0 114 . 58.062  39.258  -55.680  1.00 34.56 114 A 1 
ATOM 909  N NH2 . ARG A 0 114 . 59.860  39.741  -56.910  1.00 34.56 114 A 1 
ATOM 910  C CZ  . ARG A 0 114 . 59.357  39.403  -55.755  1.00 34.56 114 A 1 
ATOM 911  N N   . ASP A 0 115 . 61.354  40.143  -47.976  1.00 40.84 115 A 1 
ATOM 912  C CA  . ASP A 0 115 . 60.906  40.662  -46.684  1.00 40.84 115 A 1 
ATOM 913  C C   . ASP A 0 115 . 59.464  41.208  -46.740  1.00 40.84 115 A 1 
ATOM 914  C CB  . ASP A 0 115 . 61.903  41.726  -46.183  1.00 40.84 115 A 1 
ATOM 915  O O   . ASP A 0 115 . 59.216  42.406  -46.592  1.00 40.84 115 A 1 
ATOM 916  C CG  . ASP A 0 115 . 63.321  41.197  -45.955  1.00 40.84 115 A 1 
ATOM 917  O OD1 . ASP A 0 115 . 63.448  39.999  -45.622  1.00 40.84 115 A 1 
ATOM 918  O OD2 . ASP A 0 115 . 64.254  42.014  -46.113  1.00 40.84 115 A 1 
ATOM 919  N N   . GLN A 0 116 . 58.471  40.334  -46.939  1.00 31.71 116 A 1 
ATOM 920  C CA  . GLN A 0 116 . 57.073  40.665  -46.648  1.00 31.71 116 A 1 
ATOM 921  C C   . GLN A 0 116 . 56.827  40.572  -45.140  1.00 31.71 116 A 1 
ATOM 922  C CB  . GLN A 0 116 . 56.082  39.860  -47.502  1.00 31.71 116 A 1 
ATOM 923  O O   . GLN A 0 116 . 56.327  39.587  -44.602  1.00 31.71 116 A 1 
ATOM 924  C CG  . GLN A 0 116 . 56.094  40.353  -48.960  1.00 31.71 116 A 1 
ATOM 925  C CD  . GLN A 0 116 . 54.735  40.212  -49.643  1.00 31.71 116 A 1 
ATOM 926  N NE2 . GLN A 0 116 . 54.302  41.195  -50.403  1.00 31.71 116 A 1 
ATOM 927  O OE1 . GLN A 0 116 . 54.030  39.230  -49.529  1.00 31.71 116 A 1 
ATOM 928  N N   . TYR A 0 117 . 57.219  41.642  -44.454  1.00 27.52 117 A 1 
ATOM 929  C CA  . TYR A 0 117 . 57.085  41.812  -43.013  1.00 27.52 117 A 1 
ATOM 930  C C   . TYR A 0 117 . 55.607  41.996  -42.611  1.00 27.52 117 A 1 
ATOM 931  C CB  . TYR A 0 117 . 57.974  43.006  -42.623  1.00 27.52 117 A 1 
ATOM 932  O O   . TYR A 0 117 . 55.098  43.117  -42.614  1.00 27.52 117 A 1 
ATOM 933  C CG  . TYR A 0 117 . 58.261  43.126  -41.143  1.00 27.52 117 A 1 
ATOM 934  C CD1 . TYR A 0 117 . 57.364  43.799  -40.290  1.00 27.52 117 A 1 
ATOM 935  C CD2 . TYR A 0 117 . 59.451  42.578  -40.625  1.00 27.52 117 A 1 
ATOM 936  C CE1 . TYR A 0 117 . 57.659  43.926  -38.919  1.00 27.52 117 A 1 
ATOM 937  C CE2 . TYR A 0 117 . 59.750  42.704  -39.257  1.00 27.52 117 A 1 
ATOM 938  O OH  . TYR A 0 117 . 59.146  43.510  -37.081  1.00 27.52 117 A 1 
ATOM 939  C CZ  . TYR A 0 117 . 58.854  43.382  -38.402  1.00 27.52 117 A 1 
ATOM 940  N N   . GLY A 0 118 . 54.896  40.909  -42.281  1.00 28.71 118 A 1 
ATOM 941  C CA  . GLY A 0 118 . 53.468  41.011  -41.945  1.00 28.71 118 A 1 
ATOM 942  C C   . GLY A 0 118 . 52.744  39.721  -41.547  1.00 28.71 118 A 1 
ATOM 943  O O   . GLY A 0 118 . 51.834  39.308  -42.254  1.00 28.71 118 A 1 
ATOM 944  N N   . ALA A 0 119 . 53.088  39.131  -40.395  1.00 30.59 119 A 1 
ATOM 945  C CA  . ALA A 0 119 . 52.235  38.135  -39.711  1.00 30.59 119 A 1 
ATOM 946  C C   . ALA A 0 119 . 52.486  38.034  -38.188  1.00 30.59 119 A 1 
ATOM 947  C CB  . ALA A 0 119 . 52.432  36.761  -40.368  1.00 30.59 119 A 1 
ATOM 948  O O   . ALA A 0 119 . 51.585  37.708  -37.417  1.00 30.59 119 A 1 
ATOM 949  N N   . SER A 0 120 . 53.700  38.335  -37.713  1.00 30.46 120 A 1 
ATOM 950  C CA  . SER A 0 120 . 54.073  38.153  -36.305  1.00 30.46 120 A 1 
ATOM 951  C C   . SER A 0 120 . 53.635  39.305  -35.381  1.00 30.46 120 A 1 
ATOM 952  C CB  . SER A 0 120 . 55.582  37.900  -36.206  1.00 30.46 120 A 1 
ATOM 953  O O   . SER A 0 120 . 54.335  40.312  -35.252  1.00 30.46 120 A 1 
ATOM 954  O OG  . SER A 0 120 . 56.294  38.990  -36.757  1.00 30.46 120 A 1 
ATOM 955  N N   . SER A 0 121 . 52.567  39.062  -34.613  1.00 29.88 121 A 1 
ATOM 956  C CA  . SER A 0 121 . 52.114  39.802  -33.414  1.00 29.88 121 A 1 
ATOM 957  C C   . SER A 0 121 . 51.413  41.166  -33.594  1.00 29.88 121 A 1 
ATOM 958  C CB  . SER A 0 121 . 53.235  39.887  -32.362  1.00 29.88 121 A 1 
ATOM 959  O O   . SER A 0 121 . 51.711  41.941  -34.495  1.00 29.88 121 A 1 
ATOM 960  O OG  . SER A 0 121 . 54.123  40.951  -32.639  1.00 29.88 121 A 1 
ATOM 961  N N   . LYS A 0 122 . 50.519  41.465  -32.631  1.00 28.13 122 A 1 
ATOM 962  C CA  . LYS A 0 122 . 49.728  42.703  -32.434  1.00 28.13 122 A 1 
ATOM 963  C C   . LYS A 0 122 . 48.755  43.100  -33.559  1.00 28.13 122 A 1 
ATOM 964  C CB  . LYS A 0 122 . 50.644  43.900  -32.110  1.00 28.13 122 A 1 
ATOM 965  O O   . LYS A 0 122 . 49.107  43.866  -34.448  1.00 28.13 122 A 1 
ATOM 966  C CG  . LYS A 0 122 . 51.400  43.789  -30.783  1.00 28.13 122 A 1 
ATOM 967  C CD  . LYS A 0 122 . 52.167  45.095  -30.549  1.00 28.13 122 A 1 
ATOM 968  C CE  . LYS A 0 122 . 52.896  45.055  -29.206  1.00 28.13 122 A 1 
ATOM 969  N NZ  . LYS A 0 122 . 53.652  46.310  -28.982  1.00 28.13 122 A 1 
ATOM 970  N N   . GLY A 0 123 . 47.471  42.771  -33.382  1.00 30.35 123 A 1 
ATOM 971  C CA  . GLY A 0 123 . 46.387  43.608  -33.925  1.00 30.35 123 A 1 
ATOM 972  C C   . GLY A 0 123 . 45.075  42.900  -34.257  1.00 30.35 123 A 1 
ATOM 973  O O   . GLY A 0 123 . 44.022  43.508  -34.099  1.00 30.35 123 A 1 
ATOM 974  N N   . ALA A 0 124 . 45.126  41.637  -34.683  1.00 29.99 124 A 1 
ATOM 975  C CA  . ALA A 0 124 . 43.948  40.879  -35.100  1.00 29.99 124 A 1 
ATOM 976  C C   . ALA A 0 124 . 43.465  39.930  -33.992  1.00 29.99 124 A 1 
ATOM 977  C CB  . ALA A 0 124 . 44.277  40.139  -36.400  1.00 29.99 124 A 1 
ATOM 978  O O   . ALA A 0 124 . 44.247  39.148  -33.451  1.00 29.99 124 A 1 
ATOM 979  N N   . SER A 0 125 . 42.174  39.995  -33.665  1.00 28.77 125 A 1 
ATOM 980  C CA  . SER A 0 125 . 41.503  39.003  -32.823  1.00 28.77 125 A 1 
ATOM 981  C C   . SER A 0 125 . 41.254  37.740  -33.646  1.00 28.77 125 A 1 
ATOM 982  C CB  . SER A 0 125 . 40.167  39.561  -32.315  1.00 28.77 125 A 1 
ATOM 983  O O   . SER A 0 125 . 40.542  37.804  -34.643  1.00 28.77 125 A 1 
ATOM 984  O OG  . SER A 0 125 . 40.388  40.730  -31.543  1.00 28.77 125 A 1 
ATOM 985  N N   . ALA A 0 126 . 41.812  36.601  -33.228  1.00 30.42 126 A 1 
ATOM 986  C CA  . ALA A 0 126 . 41.583  35.294  -33.855  1.00 30.42 126 A 1 
ATOM 987  C C   . ALA A 0 126 . 40.213  34.705  -33.457  1.00 30.42 126 A 1 
ATOM 988  C CB  . ALA A 0 126 . 42.773  34.376  -33.546  1.00 30.42 126 A 1 
ATOM 989  O O   . ALA A 0 126 . 40.109  33.606  -32.924  1.00 30.42 126 A 1 
ATOM 990  N N   . SER A 0 127 . 39.161  35.490  -33.666  1.00 35.17 127 A 1 
ATOM 991  C CA  . SER A 0 127 . 37.770  35.085  -33.519  1.00 35.17 127 A 1 
ATOM 992  C C   . SER A 0 127 . 36.951  35.824  -34.570  1.00 35.17 127 A 1 
ATOM 993  C CB  . SER A 0 127 . 37.253  35.331  -32.092  1.00 35.17 127 A 1 
ATOM 994  O O   . SER A 0 127 . 36.615  36.999  -34.402  1.00 35.17 127 A 1 
ATOM 995  O OG  . SER A 0 127 . 37.486  36.645  -31.599  1.00 35.17 127 A 1 
ATOM 996  N N   . ASP A 0 128 . 36.614  35.134  -35.664  1.00 36.05 128 A 1 
ATOM 997  C CA  . ASP A 0 128 . 35.612  35.625  -36.615  1.00 36.05 128 A 1 
ATOM 998  C C   . ASP A 0 128 . 34.227  35.441  -35.980  1.00 36.05 128 A 1 
ATOM 999  C CB  . ASP A 0 128 . 35.780  34.990  -38.007  1.00 36.05 128 A 1 
ATOM 1000 O O   . ASP A 0 128 . 33.487  34.490  -36.231  1.00 36.05 128 A 1 
ATOM 1001 C CG  . ASP A 0 128 . 35.046  35.786  -39.101  1.00 36.05 128 A 1 
ATOM 1002 O OD1 . ASP A 0 128 . 34.649  36.945  -38.829  1.00 36.05 128 A 1 
ATOM 1003 O OD2 . ASP A 0 128 . 34.928  35.256  -40.227  1.00 36.05 128 A 1 
ATOM 1004 N N   . GLY A 0 129 . 33.961  36.304  -34.995  1.00 33.61 129 A 1 
ATOM 1005 C CA  . GLY A 0 129 . 32.855  36.200  -34.058  1.00 33.61 129 A 1 
ATOM 1006 C C   . GLY A 0 129 . 31.523  36.429  -34.749  1.00 33.61 129 A 1 
ATOM 1007 O O   . GLY A 0 129 . 30.973  37.530  -34.701  1.00 33.61 129 A 1 
ATOM 1008 N N   . LYS A 0 130 . 30.983  35.365  -35.341  1.00 31.37 130 A 1 
ATOM 1009 C CA  . LYS A 0 130 . 29.635  35.264  -35.907  1.00 31.37 130 A 1 
ATOM 1010 C C   . LYS A 0 130 . 28.583  35.242  -34.787  1.00 31.37 130 A 1 
ATOM 1011 C CB  . LYS A 0 130 . 29.631  34.030  -36.823  1.00 31.37 130 A 1 
ATOM 1012 O O   . LYS A 0 130 . 27.838  34.282  -34.626  1.00 31.37 130 A 1 
ATOM 1013 C CG  . LYS A 0 130 . 28.405  33.916  -37.740  1.00 31.37 130 A 1 
ATOM 1014 C CD  . LYS A 0 130 . 28.537  32.607  -38.526  1.00 31.37 130 A 1 
ATOM 1015 C CE  . LYS A 0 130 . 27.307  32.308  -39.382  1.00 31.37 130 A 1 
ATOM 1016 N NZ  . LYS A 0 130 . 27.390  30.919  -39.899  1.00 31.37 130 A 1 
ATOM 1017 N N   . TRP A 0 131 . 28.566  36.306  -33.981  1.00 32.36 131 A 1 
ATOM 1018 C CA  . TRP A 0 131 . 27.662  36.500  -32.849  1.00 32.36 131 A 1 
ATOM 1019 C C   . TRP A 0 131 . 26.210  36.431  -33.313  1.00 32.36 131 A 1 
ATOM 1020 C CB  . TRP A 0 131 . 27.943  37.857  -32.185  1.00 32.36 131 A 1 
ATOM 1021 O O   . TRP A 0 131 . 25.749  37.312  -34.044  1.00 32.36 131 A 1 
ATOM 1022 C CG  . TRP A 0 131 . 29.153  37.898  -31.307  1.00 32.36 131 A 1 
ATOM 1023 C CD1 . TRP A 0 131 . 30.385  38.328  -31.661  1.00 32.36 131 A 1 
ATOM 1024 C CD2 . TRP A 0 131 . 29.263  37.476  -29.914  1.00 32.36 131 A 1 
ATOM 1025 C CE2 . TRP A 0 131 . 30.614  37.657  -29.491  1.00 32.36 131 A 1 
ATOM 1026 C CE3 . TRP A 0 131 . 28.359  36.943  -28.969  1.00 32.36 131 A 1 
ATOM 1027 N NE1 . TRP A 0 131 . 31.255  38.173  -30.599  1.00 32.36 131 A 1 
ATOM 1028 C CH2 . TRP A 0 131 . 30.125  36.786  -27.287  1.00 32.36 131 A 1 
ATOM 1029 C CZ2 . TRP A 0 131 . 31.049  37.322  -28.201  1.00 32.36 131 A 1 
ATOM 1030 C CZ3 . TRP A 0 131 . 28.784  36.602  -27.671  1.00 32.36 131 A 1 
ATOM 1031 N N   . ASP A 0 132 . 25.493  35.398  -32.874  1.00 38.45 132 A 1 
ATOM 1032 C CA  . ASP A 0 132 . 24.105  35.206  -33.274  1.00 38.45 132 A 1 
ATOM 1033 C C   . ASP A 0 132 . 23.219  36.323  -32.696  1.00 38.45 132 A 1 
ATOM 1034 C CB  . ASP A 0 132 . 23.618  33.792  -32.926  1.00 38.45 132 A 1 
ATOM 1035 O O   . ASP A 0 132 . 23.280  36.667  -31.512  1.00 38.45 132 A 1 
ATOM 1036 C CG  . ASP A 0 132 . 22.413  33.381  -33.782  1.00 38.45 132 A 1 
ATOM 1037 O OD1 . ASP A 0 132 . 21.877  34.255  -34.512  1.00 38.45 132 A 1 
ATOM 1038 O OD2 . ASP A 0 132 . 22.031  32.197  -33.711  1.00 38.45 132 A 1 
ATOM 1039 N N   . MET A 0 133 . 22.430  36.966  -33.557  1.00 31.33 133 A 1 
ATOM 1040 C CA  . MET A 0 133 . 21.910  38.315  -33.302  1.00 31.33 133 A 1 
ATOM 1041 C C   . MET A 0 133 . 20.558  38.324  -32.562  1.00 31.33 133 A 1 
ATOM 1042 C CB  . MET A 0 133 . 21.961  39.167  -34.583  1.00 31.33 133 A 1 
ATOM 1043 O O   . MET A 0 133 . 19.750  39.242  -32.717  1.00 31.33 133 A 1 
ATOM 1044 C CG  . MET A 0 133 . 22.133  40.654  -34.240  1.00 31.33 133 A 1 
ATOM 1045 S SD  . MET A 0 133 . 22.166  41.781  -35.660  1.00 31.33 133 A 1 
ATOM 1046 C CE  . MET A 0 133 . 22.501  43.331  -34.786  1.00 31.33 133 A 1 
ATOM 1047 N N   . TYR A 0 134 . 20.316  37.314  -31.724  1.00 37.84 134 A 1 
ATOM 1048 C CA  . TYR A 0 134 . 19.074  37.117  -30.976  1.00 37.84 134 A 1 
ATOM 1049 C C   . TYR A 0 134 . 19.304  37.189  -29.460  1.00 37.84 134 A 1 
ATOM 1050 C CB  . TYR A 0 134 . 18.437  35.781  -31.392  1.00 37.84 134 A 1 
ATOM 1051 O O   . TYR A 0 134 . 19.839  36.269  -28.854  1.00 37.84 134 A 1 
ATOM 1052 C CG  . TYR A 0 134 . 17.672  35.857  -32.699  1.00 37.84 134 A 1 
ATOM 1053 C CD1 . TYR A 0 134 . 16.315  36.237  -32.689  1.00 37.84 134 A 1 
ATOM 1054 C CD2 . TYR A 0 134 . 18.307  35.546  -33.918  1.00 37.84 134 A 1 
ATOM 1055 C CE1 . TYR A 0 134 . 15.591  36.310  -33.894  1.00 37.84 134 A 1 
ATOM 1056 C CE2 . TYR A 0 134 . 17.586  35.619  -35.125  1.00 37.84 134 A 1 
ATOM 1057 O OH  . TYR A 0 134 . 15.524  36.062  -36.275  1.00 37.84 134 A 1 
ATOM 1058 C CZ  . TYR A 0 134 . 16.227  36.000  -35.114  1.00 37.84 134 A 1 
ATOM 1059 N N   . GLY A 0 135 . 18.837  38.268  -28.814  1.00 38.66 135 A 1 
ATOM 1060 C CA  . GLY A 0 135 . 18.680  38.268  -27.351  1.00 38.66 135 A 1 
ATOM 1061 C C   . GLY A 0 135 . 18.613  39.626  -26.650  1.00 38.66 135 A 1 
ATOM 1062 O O   . GLY A 0 135 . 17.861  39.773  -25.689  1.00 38.66 135 A 1 
ATOM 1063 N N   . ARG A 0 136 . 19.355  40.653  -27.096  1.00 35.97 136 A 1 
ATOM 1064 C CA  . ARG A 0 136 . 19.532  41.892  -26.300  1.00 35.97 136 A 1 
ATOM 1065 C C   . ARG A 0 136 . 18.408  42.930  -26.448  1.00 35.97 136 A 1 
ATOM 1066 C CB  . ARG A 0 136 . 20.964  42.451  -26.431  1.00 35.97 136 A 1 
ATOM 1067 O O   . ARG A 0 136 . 18.650  44.100  -26.742  1.00 35.97 136 A 1 
ATOM 1068 C CG  . ARG A 0 136 . 21.400  43.028  -25.073  1.00 35.97 136 A 1 
ATOM 1069 C CD  . ARG A 0 136 . 22.820  43.612  -25.097  1.00 35.97 136 A 1 
ATOM 1070 N NE  . ARG A 0 136 . 23.474  43.530  -23.773  1.00 35.97 136 A 1 
ATOM 1071 N NH1 . ARG A 0 136 . 22.251  45.114  -22.632  1.00 35.97 136 A 1 
ATOM 1072 N NH2 . ARG A 0 136 . 23.821  43.946  -21.563  1.00 35.97 136 A 1 
ATOM 1073 C CZ  . ARG A 0 136 . 23.179  44.198  -22.669  1.00 35.97 136 A 1 
ATOM 1074 N N   . GLN A 0 137 . 17.170  42.507  -26.209  1.00 33.78 137 A 1 
ATOM 1075 C CA  . GLN A 0 137 . 16.005  43.388  -26.173  1.00 33.78 137 A 1 
ATOM 1076 C C   . GLN A 0 137 . 15.975  44.243  -24.891  1.00 33.78 137 A 1 
ATOM 1077 C CB  . GLN A 0 137 . 14.728  42.544  -26.336  1.00 33.78 137 A 1 
ATOM 1078 O O   . GLN A 0 137 . 16.062  43.729  -23.783  1.00 33.78 137 A 1 
ATOM 1079 C CG  . GLN A 0 137 . 13.458  43.398  -26.510  1.00 33.78 137 A 1 
ATOM 1080 C CD  . GLN A 0 137 . 12.205  42.567  -26.794  1.00 33.78 137 A 1 
ATOM 1081 N NE2 . GLN A 0 137 . 11.088  43.189  -27.101  1.00 33.78 137 A 1 
ATOM 1082 O OE1 . GLN A 0 137 . 12.188  41.354  -26.755  1.00 33.78 137 A 1 
ATOM 1083 N N   . GLY A 0 138 . 15.763  45.553  -25.055  1.00 35.20 138 A 1 
ATOM 1084 C CA  . GLY A 0 138 . 15.164  46.418  -24.034  1.00 35.20 138 A 1 
ATOM 1085 C C   . GLY A 0 138 . 16.029  46.837  -22.839  1.00 35.20 138 A 1 
ATOM 1086 O O   . GLY A 0 138 . 15.885  46.293  -21.750  1.00 35.20 138 A 1 
ATOM 1087 N N   . GLN A 0 139 . 16.760  47.952  -22.970  1.00 39.99 139 A 1 
ATOM 1088 C CA  . GLN A 0 139 . 16.934  48.865  -21.830  1.00 39.99 139 A 1 
ATOM 1089 C C   . GLN A 0 139 . 17.083  50.340  -22.249  1.00 39.99 139 A 1 
ATOM 1090 C CB  . GLN A 0 139 . 18.051  48.387  -20.873  1.00 39.99 139 A 1 
ATOM 1091 O O   . GLN A 0 139 . 18.098  50.756  -22.789  1.00 39.99 139 A 1 
ATOM 1092 C CG  . GLN A 0 139 . 17.462  48.080  -19.479  1.00 39.99 139 A 1 
ATOM 1093 C CD  . GLN A 0 139 . 18.419  47.338  -18.553  1.00 39.99 139 A 1 
ATOM 1094 N NE2 . GLN A 0 139 . 17.912  46.626  -17.570  1.00 39.99 139 A 1 
ATOM 1095 O OE1 . GLN A 0 139 . 19.631  47.388  -18.679  1.00 39.99 139 A 1 
ATOM 1096 N N   . ASN A 0 140 . 16.034  51.101  -21.922  1.00 40.70 140 A 1 
ATOM 1097 C CA  . ASN A 0 140 . 15.957  52.553  -21.720  1.00 40.70 140 A 1 
ATOM 1098 C C   . ASN A 0 140 . 16.353  53.520  -22.867  1.00 40.70 140 A 1 
ATOM 1099 C CB  . ASN A 0 140 . 16.637  52.884  -20.378  1.00 40.70 140 A 1 
ATOM 1100 O O   . ASN A 0 140 . 17.521  53.765  -23.148  1.00 40.70 140 A 1 
ATOM 1101 C CG  . ASN A 0 140 . 15.981  54.054  -19.671  1.00 40.70 140 A 1 
ATOM 1102 N ND2 . ASN A 0 140 . 16.328  54.285  -18.428  1.00 40.70 140 A 1 
ATOM 1103 O OD1 . ASN A 0 140 . 15.122  54.740  -20.197  1.00 40.70 140 A 1 
ATOM 1104 N N   . SER A 0 141 . 15.341  54.185  -23.437  1.00 34.23 141 A 1 
ATOM 1105 C CA  . SER A 0 141 . 15.473  55.331  -24.348  1.00 34.23 141 A 1 
ATOM 1106 C C   . SER A 0 141 . 14.974  56.604  -23.653  1.00 34.23 141 A 1 
ATOM 1107 C CB  . SER A 0 141 . 14.666  55.052  -25.630  1.00 34.23 141 A 1 
ATOM 1108 O O   . SER A 0 141 . 13.760  56.789  -23.548  1.00 34.23 141 A 1 
ATOM 1109 O OG  . SER A 0 141 . 14.247  56.245  -26.269  1.00 34.23 141 A 1 
ATOM 1110 N N   . ALA A 0 142 . 15.872  57.508  -23.242  1.00 37.15 142 A 1 
ATOM 1111 C CA  . ALA A 0 142 . 15.477  58.819  -22.717  1.00 37.15 142 A 1 
ATOM 1112 C C   . ALA A 0 142 . 16.584  59.902  -22.760  1.00 37.15 142 A 1 
ATOM 1113 C CB  . ALA A 0 142 . 14.995  58.628  -21.266  1.00 37.15 142 A 1 
ATOM 1114 O O   . ALA A 0 142 . 17.510  59.825  -21.965  1.00 37.15 142 A 1 
ATOM 1115 N N   . TYR A 0 143 . 16.370  60.962  -23.568  1.00 37.22 143 A 1 
ATOM 1116 C CA  . TYR A 0 143 . 16.804  62.370  -23.345  1.00 37.22 143 A 1 
ATOM 1117 C C   . TYR A 0 143 . 18.336  62.676  -23.221  1.00 37.22 143 A 1 
ATOM 1118 C CB  . TYR A 0 143 . 15.973  62.902  -22.146  1.00 37.22 143 A 1 
ATOM 1119 O O   . TYR A 0 143 . 19.135  61.808  -22.918  1.00 37.22 143 A 1 
ATOM 1120 C CG  . TYR A 0 143 . 14.490  63.152  -22.436  1.00 37.22 143 A 1 
ATOM 1121 C CD1 . TYR A 0 143 . 13.993  64.469  -22.506  1.00 37.22 143 A 1 
ATOM 1122 C CD2 . TYR A 0 143 . 13.589  62.079  -22.607  1.00 37.22 143 A 1 
ATOM 1123 C CE1 . TYR A 0 143 . 12.640  64.715  -22.810  1.00 37.22 143 A 1 
ATOM 1124 C CE2 . TYR A 0 143 . 12.236  62.315  -22.916  1.00 37.22 143 A 1 
ATOM 1125 O OH  . TYR A 0 143 . 10.451  63.859  -23.318  1.00 37.22 143 A 1 
ATOM 1126 C CZ  . TYR A 0 143 . 11.759  63.634  -23.028  1.00 37.22 143 A 1 
ATOM 1127 N N   . GLN A 0 144 . 18.874  63.895  -23.410  1.00 36.25 144 A 1 
ATOM 1128 C CA  . GLN A 0 144 . 18.496  65.103  -24.177  1.00 36.25 144 A 1 
ATOM 1129 C C   . GLN A 0 144 . 19.682  66.111  -24.161  1.00 36.25 144 A 1 
ATOM 1130 C CB  . GLN A 0 144 . 17.261  65.779  -23.550  1.00 36.25 144 A 1 
ATOM 1131 O O   . GLN A 0 144 . 20.350  66.244  -23.143  1.00 36.25 144 A 1 
ATOM 1132 C CG  . GLN A 0 144 . 16.842  67.137  -24.142  1.00 36.25 144 A 1 
ATOM 1133 C CD  . GLN A 0 144 . 15.639  67.735  -23.413  1.00 36.25 144 A 1 
ATOM 1134 N NE2 . GLN A 0 144 . 14.726  68.381  -24.102  1.00 36.25 144 A 1 
ATOM 1135 O OE1 . GLN A 0 144 . 15.490  67.651  -22.210  1.00 36.25 144 A 1 
ATOM 1136 N N   . GLY A 0 145 . 19.876  66.902  -25.232  1.00 37.32 145 A 1 
ATOM 1137 C CA  . GLY A 0 145 . 20.798  68.065  -25.271  1.00 37.32 145 A 1 
ATOM 1138 C C   . GLY A 0 145 . 22.232  67.718  -25.718  1.00 37.32 145 A 1 
ATOM 1139 O O   . GLY A 0 145 . 22.754  66.694  -25.310  1.00 37.32 145 A 1 
ATOM 1140 N N   . GLN A 0 146 . 22.941  68.395  -26.634  1.00 34.97 146 A 1 
ATOM 1141 C CA  . GLN A 0 146 . 23.049  69.785  -27.141  1.00 34.97 146 A 1 
ATOM 1142 C C   . GLN A 0 146 . 24.330  70.526  -26.678  1.00 34.97 146 A 1 
ATOM 1143 C CB  . GLN A 0 146 . 21.830  70.723  -26.970  1.00 34.97 146 A 1 
ATOM 1144 O O   . GLN A 0 146 . 24.377  71.038  -25.570  1.00 34.97 146 A 1 
ATOM 1145 C CG  . GLN A 0 146 . 20.732  70.580  -28.042  1.00 34.97 146 A 1 
ATOM 1146 C CD  . GLN A 0 146 . 19.766  71.771  -28.080  1.00 34.97 146 A 1 
ATOM 1147 N NE2 . GLN A 0 146 . 18.656  71.658  -28.774  1.00 34.97 146 A 1 
ATOM 1148 O OE1 . GLN A 0 146 . 20.003  72.846  -27.557  1.00 34.97 146 A 1 
ATOM 1149 N N   . LYS A 0 147 . 25.242  70.737  -27.649  1.00 33.78 147 A 1 
ATOM 1150 C CA  . LYS A 0 147 . 26.186  71.874  -27.827  1.00 33.78 147 A 1 
ATOM 1151 C C   . LYS A 0 147 . 27.327  72.134  -26.814  1.00 33.78 147 A 1 
ATOM 1152 C CB  . LYS A 0 147 . 25.391  73.183  -27.994  1.00 33.78 147 A 1 
ATOM 1153 O O   . LYS A 0 147 . 27.126  72.193  -25.613  1.00 33.78 147 A 1 
ATOM 1154 C CG  . LYS A 0 147 . 24.511  73.248  -29.249  1.00 33.78 147 A 1 
ATOM 1155 C CD  . LYS A 0 147 . 23.823  74.619  -29.299  1.00 33.78 147 A 1 
ATOM 1156 C CE  . LYS A 0 147 . 23.059  74.810  -30.611  1.00 33.78 147 A 1 
ATOM 1157 N NZ  . LYS A 0 147 . 22.423  76.149  -30.662  1.00 33.78 147 A 1 
ATOM 1158 N N   . GLY A 0 148 . 28.486  72.518  -27.374  1.00 37.10 148 A 1 
ATOM 1159 C CA  . GLY A 0 148 . 29.597  73.223  -26.701  1.00 37.10 148 A 1 
ATOM 1160 C C   . GLY A 0 148 . 30.946  72.505  -26.894  1.00 37.10 148 A 1 
ATOM 1161 O O   . GLY A 0 148 . 31.115  71.433  -26.338  1.00 37.10 148 A 1 
ATOM 1162 N N   . HIS A 0 149 . 31.895  72.882  -27.766  1.00 33.07 149 A 1 
ATOM 1163 C CA  . HIS A 0 149 . 32.572  74.167  -28.073  1.00 33.07 149 A 1 
ATOM 1164 C C   . HIS A 0 149 . 33.941  74.360  -27.371  1.00 33.07 149 A 1 
ATOM 1165 C CB  . HIS A 0 149 . 31.694  75.431  -28.031  1.00 33.07 149 A 1 
ATOM 1166 O O   . HIS A 0 149 . 34.059  75.073  -26.385  1.00 33.07 149 A 1 
ATOM 1167 C CG  . HIS A 0 149 . 30.682  75.564  -29.150  1.00 33.07 149 A 1 
ATOM 1168 C CD2 . HIS A 0 149 . 29.842  76.628  -29.339  1.00 33.07 149 A 1 
ATOM 1169 N ND1 . HIS A 0 149 . 30.522  74.732  -30.238  1.00 33.07 149 A 1 
ATOM 1170 C CE1 . HIS A 0 149 . 29.618  75.288  -31.061  1.00 33.07 149 A 1 
ATOM 1171 N NE2 . HIS A 0 149 . 29.156  76.437  -30.544  1.00 33.07 149 A 1 
ATOM 1172 N N   . TYR A 0 150 . 34.965  73.735  -27.967  1.00 32.22 150 A 1 
ATOM 1173 C CA  . TYR A 0 150 . 36.362  74.187  -28.152  1.00 32.22 150 A 1 
ATOM 1174 C C   . TYR A 0 150 . 37.085  75.110  -27.133  1.00 32.22 150 A 1 
ATOM 1175 C CB  . TYR A 0 150 . 36.523  74.758  -29.582  1.00 32.22 150 A 1 
ATOM 1176 O O   . TYR A 0 150 . 36.883  76.321  -27.113  1.00 32.22 150 A 1 
ATOM 1177 C CG  . TYR A 0 150 . 35.295  75.381  -30.241  1.00 32.22 150 A 1 
ATOM 1178 C CD1 . TYR A 0 150 . 34.721  74.748  -31.363  1.00 32.22 150 A 1 
ATOM 1179 C CD2 . TYR A 0 150 . 34.741  76.587  -29.763  1.00 32.22 150 A 1 
ATOM 1180 C CE1 . TYR A 0 150 . 33.612  75.321  -32.012  1.00 32.22 150 A 1 
ATOM 1181 C CE2 . TYR A 0 150 . 33.626  77.162  -30.409  1.00 32.22 150 A 1 
ATOM 1182 O OH  . TYR A 0 150 . 31.999  77.069  -32.189  1.00 32.22 150 A 1 
ATOM 1183 C CZ  . TYR A 0 150 . 33.067  76.532  -31.543  1.00 32.22 150 A 1 
ATOM 1184 N N   . ALA A 0 151 . 38.127  74.544  -26.505  1.00 36.85 151 A 1 
ATOM 1185 C CA  . ALA A 0 151 . 39.477  75.109  -26.286  1.00 36.85 151 A 1 
ATOM 1186 C C   . ALA A 0 151 . 40.443  73.899  -26.116  1.00 36.85 151 A 1 
ATOM 1187 C CB  . ALA A 0 151 . 39.456  76.031  -25.061  1.00 36.85 151 A 1 
ATOM 1188 O O   . ALA A 0 151 . 40.030  72.898  -25.541  1.00 36.85 151 A 1 
ATOM 1189 N N   . ASN A 0 152 . 41.617  73.782  -26.758  1.00 37.20 152 A 1 
ATOM 1190 C CA  . ASN A 0 152 . 42.859  74.568  -26.617  1.00 37.20 152 A 1 
ATOM 1191 C C   . ASN A 0 152 . 43.433  74.469  -25.178  1.00 37.20 152 A 1 
ATOM 1192 C CB  . ASN A 0 152 . 42.654  76.009  -27.133  1.00 37.20 152 A 1 
ATOM 1193 O O   . ASN A 0 152 . 42.735  74.859  -24.250  1.00 37.20 152 A 1 
ATOM 1194 C CG  . ASN A 0 152 . 43.943  76.674  -27.581  1.00 37.20 152 A 1 
ATOM 1195 N ND2 . ASN A 0 152 . 44.106  77.953  -27.341  1.00 37.20 152 A 1 
ATOM 1196 O OD1 . ASN A 0 152 . 44.813  76.060  -28.174  1.00 37.20 152 A 1 
ATOM 1197 N N   . SER A 0 153 . 44.654  73.985  -24.901  1.00 33.90 153 A 1 
ATOM 1198 C CA  . SER A 0 153 . 45.847  73.728  -25.740  1.00 33.90 153 A 1 
ATOM 1199 C C   . SER A 0 153 . 46.769  72.630  -25.144  1.00 33.90 153 A 1 
ATOM 1200 C CB  . SER A 0 153 . 46.668  75.030  -25.788  1.00 33.90 153 A 1 
ATOM 1201 O O   . SER A 0 153 . 46.592  72.252  -23.989  1.00 33.90 153 A 1 
ATOM 1202 O OG  . SER A 0 153 . 47.107  75.407  -24.496  1.00 33.90 153 A 1 
ATOM 1203 N N   . GLY A 0 154 . 47.807  72.190  -25.882  1.00 34.48 154 A 1 
ATOM 1204 C CA  . GLY A 0 154 . 49.058  71.684  -25.272  1.00 34.48 154 A 1 
ATOM 1205 C C   . GLY A 0 154 . 49.595  70.302  -25.701  1.00 34.48 154 A 1 
ATOM 1206 O O   . GLY A 0 154 . 49.025  69.280  -25.347  1.00 34.48 154 A 1 
ATOM 1207 N N   . ALA A 0 155 . 50.794  70.313  -26.309  1.00 35.31 155 A 1 
ATOM 1208 C CA  . ALA A 0 155 . 51.762  69.206  -26.462  1.00 35.31 155 A 1 
ATOM 1209 C C   . ALA A 0 155 . 51.427  67.989  -27.373  1.00 35.31 155 A 1 
ATOM 1210 C CB  . ALA A 0 155 . 52.259  68.789  -25.068  1.00 35.31 155 A 1 
ATOM 1211 O O   . ALA A 0 155 . 50.282  67.696  -27.692  1.00 35.31 155 A 1 
ATOM 1212 N N   . ALA A 0 156 . 52.498  67.291  -27.793  1.00 40.53 156 A 1 
ATOM 1213 C CA  . ALA A 0 156 . 52.518  66.007  -28.519  1.00 40.53 156 A 1 
ATOM 1214 C C   . ALA A 0 156 . 51.796  65.944  -29.891  1.00 40.53 156 A 1 
ATOM 1215 C CB  . ALA A 0 156 . 52.145  64.877  -27.549  1.00 40.53 156 A 1 
ATOM 1216 O O   . ALA A 0 156 . 51.022  65.028  -30.165  1.00 40.53 156 A 1 
ATOM 1217 N N   . GLY A 0 157 . 52.094  66.883  -30.797  1.00 33.04 157 A 1 
ATOM 1218 C CA  . GLY A 0 157 . 51.593  66.864  -32.177  1.00 33.04 157 A 1 
ATOM 1219 C C   . GLY A 0 157 . 52.586  66.311  -33.210  1.00 33.04 157 A 1 
ATOM 1220 O O   . GLY A 0 157 . 53.590  66.957  -33.475  1.00 33.04 157 A 1 
ATOM 1221 N N   . ARG A 0 158 . 52.225  65.177  -33.832  1.00 31.52 158 A 1 
ATOM 1222 C CA  . ARG A 0 158 . 52.586  64.698  -35.191  1.00 31.52 158 A 1 
ATOM 1223 C C   . ARG A 0 158 . 54.037  64.875  -35.679  1.00 31.52 158 A 1 
ATOM 1224 C CB  . ARG A 0 158 . 51.633  65.326  -36.228  1.00 31.52 158 A 1 
ATOM 1225 O O   . ARG A 0 158 . 54.402  65.932  -36.181  1.00 31.52 158 A 1 
ATOM 1226 C CG  . ARG A 0 158 . 50.157  65.018  -35.935  1.00 31.52 158 A 1 
ATOM 1227 C CD  . ARG A 0 158 . 49.235  65.400  -37.097  1.00 31.52 158 A 1 
ATOM 1228 N NE  . ARG A 0 158 . 49.200  66.860  -37.337  1.00 31.52 158 A 1 
ATOM 1229 N NH1 . ARG A 0 158 . 46.925  67.108  -37.593  1.00 31.52 158 A 1 
ATOM 1230 N NH2 . ARG A 0 158 . 48.263  68.875  -37.833  1.00 31.52 158 A 1 
ATOM 1231 C CZ  . ARG A 0 158 . 48.133  67.603  -37.581  1.00 31.52 158 A 1 
ATOM 1232 N N   . GLY A 0 159 . 54.774  63.765  -35.727  1.00 31.99 159 A 1 
ATOM 1233 C CA  . GLY A 0 159 . 55.814  63.579  -36.741  1.00 31.99 159 A 1 
ATOM 1234 C C   . GLY A 0 159 . 55.180  63.130  -38.060  1.00 31.99 159 A 1 
ATOM 1235 O O   . GLY A 0 159 . 54.625  62.035  -38.121  1.00 31.99 159 A 1 
ATOM 1236 N N   . TYR A 0 160 . 55.258  63.973  -39.086  1.00 29.63 160 A 1 
ATOM 1237 C CA  . TYR A 0 160 . 55.220  63.545  -40.484  1.00 29.63 160 A 1 
ATOM 1238 C C   . TYR A 0 160 . 56.641  63.655  -41.041  1.00 29.63 160 A 1 
ATOM 1239 C CB  . TYR A 0 160 . 54.280  64.423  -41.329  1.00 29.63 160 A 1 
ATOM 1240 O O   . TYR A 0 160 . 57.379  64.556  -40.648  1.00 29.63 160 A 1 
ATOM 1241 C CG  . TYR A 0 160 . 52.788  64.271  -41.089  1.00 29.63 160 A 1 
ATOM 1242 C CD1 . TYR A 0 160 . 52.128  63.087  -41.475  1.00 29.63 160 A 1 
ATOM 1243 C CD2 . TYR A 0 160 . 52.043  65.358  -40.592  1.00 29.63 160 A 1 
ATOM 1244 C CE1 . TYR A 0 160 . 50.728  62.985  -41.359  1.00 29.63 160 A 1 
ATOM 1245 C CE2 . TYR A 0 160 . 50.640  65.274  -40.504  1.00 29.63 160 A 1 
ATOM 1246 O OH  . TYR A 0 160 . 48.625  64.015  -40.827  1.00 29.63 160 A 1 
ATOM 1247 C CZ  . TYR A 0 160 . 49.982  64.084  -40.888  1.00 29.63 160 A 1 
ATOM 1248 N N   . GLY A 0 161 . 56.976  62.760  -41.962  1.00 36.03 161 A 1 
ATOM 1249 C CA  . GLY A 0 161 . 57.850  63.055  -43.092  1.00 36.03 161 A 1 
ATOM 1250 C C   . GLY A 0 161 . 56.999  62.940  -44.372  1.00 36.03 161 A 1 
ATOM 1251 O O   . GLY A 0 161 . 56.034  62.173  -44.356  1.00 36.03 161 A 1 
ATOM 1252 N N   . GLU A 0 162 . 57.193  63.675  -45.471  1.00 31.04 162 A 1 
ATOM 1253 C CA  . GLU A 0 162 . 58.382  64.422  -45.930  1.00 31.04 162 A 1 
ATOM 1254 C C   . GLU A 0 162 . 59.610  63.478  -45.974  1.00 31.04 162 A 1 
ATOM 1255 C CB  . GLU A 0 162 . 58.568  65.786  -45.205  1.00 31.04 162 A 1 
ATOM 1256 O O   . GLU A 0 162 . 60.009  62.916  -44.961  1.00 31.04 162 A 1 
ATOM 1257 C CG  . GLU A 0 162 . 57.269  66.632  -45.211  1.00 31.04 162 A 1 
ATOM 1258 C CD  . GLU A 0 162 . 57.342  68.016  -44.527  1.00 31.04 162 A 1 
ATOM 1259 O OE1 . GLU A 0 162 . 56.474  68.863  -44.858  1.00 31.04 162 A 1 
ATOM 1260 O OE2 . GLU A 0 162 . 58.178  68.217  -43.618  1.00 31.04 162 A 1 
ATOM 1261 N N   . ASP A 0 163 . 60.165  63.133  -47.133  1.00 36.40 163 A 1 
ATOM 1262 C CA  . ASP A 0 163 . 60.392  64.010  -48.286  1.00 36.40 163 A 1 
ATOM 1263 C C   . ASP A 0 163 . 59.539  63.716  -49.537  1.00 36.40 163 A 1 
ATOM 1264 C CB  . ASP A 0 163 . 61.881  63.905  -48.644  1.00 36.40 163 A 1 
ATOM 1265 O O   . ASP A 0 163 . 59.408  62.574  -49.975  1.00 36.40 163 A 1 
ATOM 1266 C CG  . ASP A 0 163 . 62.775  64.174  -47.431  1.00 36.40 163 A 1 
ATOM 1267 O OD1 . ASP A 0 163 . 62.632  65.273  -46.850  1.00 36.40 163 A 1 
ATOM 1268 O OD2 . ASP A 0 163 . 63.551  63.258  -47.070  1.00 36.40 163 A 1 
ATOM 1269 N N   . ASP A 0 164 . 59.041  64.783  -50.170  1.00 34.45 164 A 1 
ATOM 1270 C CA  . ASP A 0 164 . 58.503  64.784  -51.542  1.00 34.45 164 A 1 
ATOM 1271 C C   . ASP A 0 164 . 59.463  65.604  -52.433  1.00 34.45 164 A 1 
ATOM 1272 C CB  . ASP A 0 164 . 57.032  65.263  -51.532  1.00 34.45 164 A 1 
ATOM 1273 O O   . ASP A 0 164 . 59.144  66.689  -52.922  1.00 34.45 164 A 1 
ATOM 1274 C CG  . ASP A 0 164 . 56.212  64.890  -52.782  1.00 34.45 164 A 1 
ATOM 1275 O OD1 . ASP A 0 164 . 56.732  64.171  -53.667  1.00 34.45 164 A 1 
ATOM 1276 O OD2 . ASP A 0 164 . 55.025  65.298  -52.826  1.00 34.45 164 A 1 
ATOM 1277 N N   . GLU A 0 165 . 60.717  65.139  -52.542  1.00 32.55 165 A 1 
ATOM 1278 C CA  . GLU A 0 165 . 61.812  65.875  -53.191  1.00 32.55 165 A 1 
ATOM 1279 C C   . GLU A 0 165 . 62.245  65.302  -54.556  1.00 32.55 165 A 1 
ATOM 1280 C CB  . GLU A 0 165 . 63.024  66.065  -52.256  1.00 32.55 165 A 1 
ATOM 1281 O O   . GLU A 0 165 . 62.980  64.326  -54.677  1.00 32.55 165 A 1 
ATOM 1282 C CG  . GLU A 0 165 . 62.823  67.152  -51.178  1.00 32.55 165 A 1 
ATOM 1283 C CD  . GLU A 0 165 . 64.069  68.044  -51.032  1.00 32.55 165 A 1 
ATOM 1284 O OE1 . GLU A 0 165 . 63.923  69.273  -51.243  1.00 32.55 165 A 1 
ATOM 1285 O OE2 . GLU A 0 165 . 65.186  67.509  -50.859  1.00 32.55 165 A 1 
ATOM 1286 N N   . ASN A 0 166 . 61.891  66.055  -55.600  1.00 32.65 166 A 1 
ATOM 1287 C CA  . ASN A 0 166 . 62.806  66.454  -56.678  1.00 32.65 166 A 1 
ATOM 1288 C C   . ASN A 0 166 . 63.527  65.360  -57.503  1.00 32.65 166 A 1 
ATOM 1289 C CB  . ASN A 0 166 . 63.772  67.514  -56.112  1.00 32.65 166 A 1 
ATOM 1290 O O   . ASN A 0 166 . 64.739  65.180  -57.429  1.00 32.65 166 A 1 
ATOM 1291 C CG  . ASN A 0 166 . 63.028  68.736  -55.609  1.00 32.65 166 A 1 
ATOM 1292 N ND2 . ASN A 0 166 . 63.220  69.136  -54.373  1.00 32.65 166 A 1 
ATOM 1293 O OD1 . ASN A 0 166 . 62.245  69.328  -56.338  1.00 32.65 166 A 1 
ATOM 1294 N N   . ASN A 0 167 . 62.796  64.803  -58.476  1.00 28.30 167 A 1 
ATOM 1295 C CA  . ASN A 0 167 . 63.174  64.855  -59.903  1.00 28.30 167 A 1 
ATOM 1296 C C   . ASN A 0 167 . 64.694  64.837  -60.236  1.00 28.30 167 A 1 
ATOM 1297 C CB  . ASN A 0 167 . 62.475  66.099  -60.493  1.00 28.30 167 A 1 
ATOM 1298 O O   . ASN A 0 167 . 65.262  65.859  -60.629  1.00 28.30 167 A 1 
ATOM 1299 C CG  . ASN A 0 167 . 62.703  66.268  -61.987  1.00 28.30 167 A 1 
ATOM 1300 N ND2 . ASN A 0 167 . 62.774  67.490  -62.462  1.00 28.30 167 A 1 
ATOM 1301 O OD1 . ASN A 0 167 . 62.797  65.320  -62.749  1.00 28.30 167 A 1 
ATOM 1302 N N   . ALA A 0 168 . 65.334  63.665  -60.150  1.00 29.45 168 A 1 
ATOM 1303 C CA  . ALA A 0 168 . 66.758  63.480  -60.461  1.00 29.45 168 A 1 
ATOM 1304 C C   . ALA A 0 168 . 67.017  62.306  -61.429  1.00 29.45 168 A 1 
ATOM 1305 C CB  . ALA A 0 168 . 67.542  63.383  -59.147  1.00 29.45 168 A 1 
ATOM 1306 O O   . ALA A 0 168 . 67.684  61.323  -61.111  1.00 29.45 168 A 1 
ATOM 1307 N N   . SER A 0 169 . 66.495  62.403  -62.654  1.00 31.15 169 A 1 
ATOM 1308 C CA  . SER A 0 169 . 66.964  61.557  -63.762  1.00 31.15 169 A 1 
ATOM 1309 C C   . SER A 0 169 . 68.411  61.898  -64.165  1.00 31.15 169 A 1 
ATOM 1310 C CB  . SER A 0 169 . 66.044  61.737  -64.974  1.00 31.15 169 A 1 
ATOM 1311 O O   . SER A 0 169 . 68.778  63.068  -64.109  1.00 31.15 169 A 1 
ATOM 1312 O OG  . SER A 0 169 . 66.104  63.070  -65.445  1.00 31.15 169 A 1 
ATOM 1313 N N   . VAL A 0 170 . 69.129  60.922  -64.748  1.00 30.34 170 A 1 
ATOM 1314 C CA  . VAL A 0 170 . 70.443  61.018  -65.448  1.00 30.34 170 A 1 
ATOM 1315 C C   . VAL A 0 170 . 71.710  60.734  -64.611  1.00 30.34 170 A 1 
ATOM 1316 C CB  . VAL A 0 170 . 70.615  62.304  -66.309  1.00 30.34 170 A 1 
ATOM 1317 O O   . VAL A 0 170 . 72.282  61.635  -64.013  1.00 30.34 170 A 1 
ATOM 1318 C CG1 . VAL A 0 170 . 71.902  62.273  -67.150  1.00 30.34 170 A 1 
ATOM 1319 C CG2 . VAL A 0 170 . 69.465  62.488  -67.314  1.00 30.34 170 A 1 
ATOM 1320 N N   . ALA A 0 171 . 72.237  59.509  -64.802  1.00 30.01 171 A 1 
ATOM 1321 C CA  . ALA A 0 171 . 73.649  59.080  -64.678  1.00 30.01 171 A 1 
ATOM 1322 C C   . ALA A 0 171 . 74.318  59.171  -63.273  1.00 30.01 171 A 1 
ATOM 1323 C CB  . ALA A 0 171 . 74.433  59.761  -65.813  1.00 30.01 171 A 1 
ATOM 1324 O O   . ALA A 0 171 . 73.878  59.905  -62.407  1.00 30.01 171 A 1 
ATOM 1325 N N   . TYR A 0 172 . 75.385  58.430  -62.938  1.00 31.87 172 A 1 
ATOM 1326 C CA  . TYR A 0 172 . 76.359  57.659  -63.730  1.00 31.87 172 A 1 
ATOM 1327 C C   . TYR A 0 172 . 77.018  56.573  -62.843  1.00 31.87 172 A 1 
ATOM 1328 C CB  . TYR A 0 172 . 77.450  58.663  -64.157  1.00 31.87 172 A 1 
ATOM 1329 O O   . TYR A 0 172 . 77.311  56.858  -61.687  1.00 31.87 172 A 1 
ATOM 1330 C CG  . TYR A 0 172 . 78.523  58.176  -65.113  1.00 31.87 172 A 1 
ATOM 1331 C CD1 . TYR A 0 172 . 79.742  57.685  -64.605  1.00 31.87 172 A 1 
ATOM 1332 C CD2 . TYR A 0 172 . 78.359  58.344  -66.502  1.00 31.87 172 A 1 
ATOM 1333 C CE1 . TYR A 0 172 . 80.806  57.388  -65.479  1.00 31.87 172 A 1 
ATOM 1334 C CE2 . TYR A 0 172 . 79.418  58.043  -67.380  1.00 31.87 172 A 1 
ATOM 1335 O OH  . TYR A 0 172 . 81.682  57.339  -67.717  1.00 31.87 172 A 1 
ATOM 1336 C CZ  . TYR A 0 172 . 80.648  57.582  -66.869  1.00 31.87 172 A 1 
ATOM 1337 N N   . GLY A 0 173 . 77.337  55.375  -63.365  1.00 38.01 173 A 1 
ATOM 1338 C CA  . GLY A 0 173 . 78.174  54.389  -62.641  1.00 38.01 173 A 1 
ATOM 1339 C C   . GLY A 0 173 . 77.789  52.918  -62.839  1.00 38.01 173 A 1 
ATOM 1340 O O   . GLY A 0 173 . 77.064  52.355  -62.030  1.00 38.01 173 A 1 
ATOM 1341 N N   . ALA A 0 174 . 78.284  52.273  -63.902  1.00 33.09 174 A 1 
ATOM 1342 C CA  . ALA A 0 174 . 77.912  50.897  -64.254  1.00 33.09 174 A 1 
ATOM 1343 C C   . ALA A 0 174 . 79.070  49.886  -64.141  1.00 33.09 174 A 1 
ATOM 1344 C CB  . ALA A 0 174 . 77.345  50.907  -65.681  1.00 33.09 174 A 1 
ATOM 1345 O O   . ALA A 0 174 . 80.124  50.104  -64.735  1.00 33.09 174 A 1 
ATOM 1346 N N   . GLN A 0 175 . 78.813  48.738  -63.502  1.00 37.45 175 A 1 
ATOM 1347 C CA  . GLN A 0 175 . 79.466  47.427  -63.710  1.00 37.45 175 A 1 
ATOM 1348 C C   . GLN A 0 175 . 78.535  46.354  -63.092  1.00 37.45 175 A 1 
ATOM 1349 C CB  . GLN A 0 175 . 80.859  47.401  -63.035  1.00 37.45 175 A 1 
ATOM 1350 O O   . GLN A 0 175 . 78.260  46.441  -61.905  1.00 37.45 175 A 1 
ATOM 1351 C CG  . GLN A 0 175 . 82.011  47.560  -64.044  1.00 37.45 175 A 1 
ATOM 1352 C CD  . GLN A 0 175 . 83.364  47.844  -63.394  1.00 37.45 175 A 1 
ATOM 1353 N NE2 . GLN A 0 175 . 84.286  48.457  -64.102  1.00 37.45 175 A 1 
ATOM 1354 O OE1 . GLN A 0 175 . 83.646  47.509  -62.260  1.00 37.45 175 A 1 
ATOM 1355 N N   . LYS A 0 176 . 77.826  45.468  -63.811  1.00 33.30 176 A 1 
ATOM 1356 C CA  . LYS A 0 176 . 78.127  44.451  -64.855  1.00 33.30 176 A 1 
ATOM 1357 C C   . LYS A 0 176 . 78.236  43.021  -64.287  1.00 33.30 176 A 1 
ATOM 1358 C CB  . LYS A 0 176 . 79.337  44.718  -65.784  1.00 33.30 176 A 1 
ATOM 1359 O O   . LYS A 0 176 . 79.276  42.658  -63.753  1.00 33.30 176 A 1 
ATOM 1360 C CG  . LYS A 0 176 . 78.938  45.204  -67.186  1.00 33.30 176 A 1 
ATOM 1361 C CD  . LYS A 0 176 . 80.093  44.973  -68.174  1.00 33.30 176 A 1 
ATOM 1362 C CE  . LYS A 0 176 . 79.616  45.184  -69.614  1.00 33.30 176 A 1 
ATOM 1363 N NZ  . LYS A 0 176 . 80.641  44.734  -70.588  1.00 33.30 176 A 1 
ATOM 1364 N N   . GLY A 0 177 . 77.224  42.196  -64.576  1.00 35.37 177 A 1 
ATOM 1365 C CA  . GLY A 0 177 . 77.249  40.729  -64.457  1.00 35.37 177 A 1 
ATOM 1366 C C   . GLY A 0 177 . 75.885  40.151  -64.035  1.00 35.37 177 A 1 
ATOM 1367 O O   . GLY A 0 177 . 75.368  40.589  -63.020  1.00 35.37 177 A 1 
ATOM 1368 N N   . GLY A 0 178 . 75.250  39.221  -64.760  1.00 28.39 178 A 1 
ATOM 1369 C CA  . GLY A 0 178 . 75.519  38.807  -66.145  1.00 28.39 178 A 1 
ATOM 1370 C C   . GLY A 0 178 . 74.919  37.447  -66.525  1.00 28.39 178 A 1 
ATOM 1371 O O   . GLY A 0 178 . 75.673  36.480  -66.519  1.00 28.39 178 A 1 
ATOM 1372 N N   . TYR A 0 179 . 73.643  37.424  -66.951  1.00 28.69 179 A 1 
ATOM 1373 C CA  . TYR A 0 179 . 72.835  36.212  -67.242  1.00 28.69 179 A 1 
ATOM 1374 C C   . TYR A 0 179 . 72.517  35.409  -65.955  1.00 28.69 179 A 1 
ATOM 1375 C CB  . TYR A 0 179 . 73.479  35.408  -68.397  1.00 28.69 179 A 1 
ATOM 1376 O O   . TYR A 0 179 . 73.164  35.647  -64.938  1.00 28.69 179 A 1 
ATOM 1377 C CG  . TYR A 0 179 . 73.980  36.270  -69.553  1.00 28.69 179 A 1 
ATOM 1378 C CD1 . TYR A 0 179 . 73.062  36.863  -70.442  1.00 28.69 179 A 1 
ATOM 1379 C CD2 . TYR A 0 179 . 75.358  36.527  -69.702  1.00 28.69 179 A 1 
ATOM 1380 C CE1 . TYR A 0 179 . 73.515  37.717  -71.467  1.00 28.69 179 A 1 
ATOM 1381 C CE2 . TYR A 0 179 . 75.818  37.389  -70.717  1.00 28.69 179 A 1 
ATOM 1382 O OH  . TYR A 0 179 . 75.332  38.829  -72.575  1.00 28.69 179 A 1 
ATOM 1383 C CZ  . TYR A 0 179 . 74.895  37.987  -71.599  1.00 28.69 179 A 1 
ATOM 1384 N N   . ASP A 0 180 . 71.509  34.537  -65.877  1.00 33.33 180 A 1 
ATOM 1385 C CA  . ASP A 0 180 . 70.573  33.947  -66.862  1.00 33.33 180 A 1 
ATOM 1386 C C   . ASP A 0 180 . 69.147  34.569  -66.825  1.00 33.33 180 A 1 
ATOM 1387 C CB  . ASP A 0 180 . 70.601  32.419  -66.645  1.00 33.33 180 A 1 
ATOM 1388 O O   . ASP A 0 180 . 69.006  35.724  -66.416  1.00 33.33 180 A 1 
ATOM 1389 C CG  . ASP A 0 180 . 70.524  32.033  -65.163  1.00 33.33 180 A 1 
ATOM 1390 O OD1 . ASP A 0 180 . 69.691  32.644  -64.455  1.00 33.33 180 A 1 
ATOM 1391 O OD2 . ASP A 0 180 . 71.397  31.252  -64.730  1.00 33.33 180 A 1 
ATOM 1392 N N   . ASN A 0 181 . 68.119  33.916  -67.405  1.00 33.20 181 A 1 
ATOM 1393 C CA  . ASN A 0 181 . 66.789  34.519  -67.641  1.00 33.20 181 A 1 
ATOM 1394 C C   . ASN A 0 181 . 65.649  33.466  -67.674  1.00 33.20 181 A 1 
ATOM 1395 C CB  . ASN A 0 181 . 66.856  35.402  -68.909  1.00 33.20 181 A 1 
ATOM 1396 O O   . ASN A 0 181 . 64.821  33.433  -68.591  1.00 33.20 181 A 1 
ATOM 1397 C CG  . ASN A 0 181 . 65.728  36.422  -68.995  1.00 33.20 181 A 1 
ATOM 1398 N ND2 . ASN A 0 181 . 64.559  36.030  -69.435  1.00 33.20 181 A 1 
ATOM 1399 O OD1 . ASN A 0 181 . 65.888  37.592  -68.691  1.00 33.20 181 A 1 
ATOM 1400 N N   . ASP A 0 182 . 65.608  32.594  -66.669  1.00 37.95 182 A 1 
ATOM 1401 C CA  . ASP A 0 182 . 64.849  31.336  -66.706  1.00 37.95 182 A 1 
ATOM 1402 C C   . ASP A 0 182 . 63.499  31.451  -65.959  1.00 37.95 182 A 1 
ATOM 1403 C CB  . ASP A 0 182 . 65.778  30.194  -66.254  1.00 37.95 182 A 1 
ATOM 1404 O O   . ASP A 0 182 . 63.256  30.870  -64.900  1.00 37.95 182 A 1 
ATOM 1405 C CG  . ASP A 0 182 . 66.866  29.874  -67.302  1.00 37.95 182 A 1 
ATOM 1406 O OD1 . ASP A 0 182 . 67.437  30.824  -67.897  1.00 37.95 182 A 1 
ATOM 1407 O OD2 . ASP A 0 182 . 67.079  28.667  -67.547  1.00 37.95 182 A 1 
ATOM 1408 N N   . GLU A 0 183 . 62.595  32.271  -66.504  1.00 32.49 183 A 1 
ATOM 1409 C CA  . GLU A 0 183 . 61.349  32.701  -65.847  1.00 32.49 183 A 1 
ATOM 1410 C C   . GLU A 0 183 . 60.148  31.749  -66.076  1.00 32.49 183 A 1 
ATOM 1411 C CB  . GLU A 0 183 . 61.059  34.170  -66.231  1.00 32.49 183 A 1 
ATOM 1412 O O   . GLU A 0 183 . 59.171  32.121  -66.725  1.00 32.49 183 A 1 
ATOM 1413 C CG  . GLU A 0 183 . 59.987  34.820  -65.332  1.00 32.49 183 A 1 
ATOM 1414 C CD  . GLU A 0 183 . 59.748  36.312  -65.627  1.00 32.49 183 A 1 
ATOM 1415 O OE1 . GLU A 0 183 . 59.397  37.027  -64.657  1.00 32.49 183 A 1 
ATOM 1416 O OE2 . GLU A 0 183 . 59.905  36.737  -66.795  1.00 32.49 183 A 1 
ATOM 1417 N N   . TRP A 0 184 . 60.173  30.517  -65.538  1.00 45.15 184 A 1 
ATOM 1418 C CA  . TRP A 0 184 . 58.967  29.651  -65.519  1.00 45.15 184 A 1 
ATOM 1419 C C   . TRP A 0 184 . 58.872  28.609  -64.381  1.00 45.15 184 A 1 
ATOM 1420 C CB  . TRP A 0 184 . 58.692  29.035  -66.905  1.00 45.15 184 A 1 
ATOM 1421 O O   . TRP A 0 184 . 58.590  27.432  -64.601  1.00 45.15 184 A 1 
ATOM 1422 C CG  . TRP A 0 184 . 59.682  28.055  -67.446  1.00 45.15 184 A 1 
ATOM 1423 C CD1 . TRP A 0 184 . 60.856  28.377  -68.035  1.00 45.15 184 A 1 
ATOM 1424 C CD2 . TRP A 0 184 . 59.582  26.596  -67.515  1.00 45.15 184 A 1 
ATOM 1425 C CE2 . TRP A 0 184 . 60.736  26.103  -68.190  1.00 45.15 184 A 1 
ATOM 1426 C CE3 . TRP A 0 184 . 58.632  25.640  -67.085  1.00 45.15 184 A 1 
ATOM 1427 N NE1 . TRP A 0 184 . 61.481  27.227  -68.473  1.00 45.15 184 A 1 
ATOM 1428 C CH2 . TRP A 0 184 . 59.966  23.814  -68.005  1.00 45.15 184 A 1 
ATOM 1429 C CZ2 . TRP A 0 184 . 60.927  24.739  -68.444  1.00 45.15 184 A 1 
ATOM 1430 C CZ3 . TRP A 0 184 . 58.825  24.263  -67.316  1.00 45.15 184 A 1 
ATOM 1431 N N   . ALA A 0 185 . 58.989  29.031  -63.120  1.00 44.53 185 A 1 
ATOM 1432 C CA  . ALA A 0 185 . 58.646  28.161  -61.986  1.00 44.53 185 A 1 
ATOM 1433 C C   . ALA A 0 185 . 57.117  27.939  -61.874  1.00 44.53 185 A 1 
ATOM 1434 C CB  . ALA A 0 185 . 59.257  28.745  -60.706  1.00 44.53 185 A 1 
ATOM 1435 O O   . ALA A 0 185 . 56.406  28.747  -61.273  1.00 44.53 185 A 1 
ATOM 1436 N N   . LYS A 0 186 . 56.597  26.835  -62.432  1.00 45.35 186 A 1 
ATOM 1437 C CA  . LYS A 0 186 . 55.205  26.393  -62.216  1.00 45.35 186 A 1 
ATOM 1438 C C   . LYS A 0 186 . 55.040  25.855  -60.794  1.00 45.35 186 A 1 
ATOM 1439 C CB  . LYS A 0 186 . 54.786  25.323  -63.235  1.00 45.35 186 A 1 
ATOM 1440 O O   . LYS A 0 186 . 55.331  24.693  -60.534  1.00 45.35 186 A 1 
ATOM 1441 C CG  . LYS A 0 186 . 54.517  25.895  -64.630  1.00 45.35 186 A 1 
ATOM 1442 C CD  . LYS A 0 186 . 54.038  24.762  -65.544  1.00 45.35 186 A 1 
ATOM 1443 C CE  . LYS A 0 186 . 53.746  25.284  -66.951  1.00 45.35 186 A 1 
ATOM 1444 N NZ  . LYS A 0 186 . 53.378  24.164  -67.850  1.00 45.35 186 A 1 
ATOM 1445 N N   . GLN A 0 187 . 54.572  26.711  -59.891  1.00 49.30 187 A 1 
ATOM 1446 C CA  . GLN A 0 187 . 54.327  26.363  -58.492  1.00 49.30 187 A 1 
ATOM 1447 C C   . GLN A 0 187 . 53.327  25.203  -58.374  1.00 49.30 187 A 1 
ATOM 1448 C CB  . GLN A 0 187 . 53.809  27.601  -57.739  1.00 49.30 187 A 1 
ATOM 1449 O O   . GLN A 0 187 . 52.205  25.288  -58.875  1.00 49.30 187 A 1 
ATOM 1450 C CG  . GLN A 0 187 . 54.869  28.712  -57.643  1.00 49.30 187 A 1 
ATOM 1451 C CD  . GLN A 0 187 . 54.323  29.994  -57.019  1.00 49.30 187 A 1 
ATOM 1452 N NE2 . GLN A 0 187 . 55.041  30.612  -56.108  1.00 49.30 187 A 1 
ATOM 1453 O OE1 . GLN A 0 187 . 53.259  30.486  -57.349  1.00 49.30 187 A 1 
ATOM 1454 N N   . ALA A 0 188 . 53.728  24.142  -57.677  1.00 50.13 188 A 1 
ATOM 1455 C CA  . ALA A 0 188 . 52.799  23.197  -57.078  1.00 50.13 188 A 1 
ATOM 1456 C C   . ALA A 0 188 . 52.367  23.768  -55.719  1.00 50.13 188 A 1 
ATOM 1457 C CB  . ALA A 0 188 . 53.490  21.832  -56.972  1.00 50.13 188 A 1 
ATOM 1458 O O   . ALA A 0 188 . 53.195  23.931  -54.824  1.00 50.13 188 A 1 
ATOM 1459 N N   . ALA A 0 189 . 51.090  24.122  -55.589  1.00 53.02 189 A 1 
ATOM 1460 C CA  . ALA A 0 189 . 50.486  24.464  -54.307  1.00 53.02 189 A 1 
ATOM 1461 C C   . ALA A 0 189 . 49.766  23.228  -53.764  1.00 53.02 189 A 1 
ATOM 1462 C CB  . ALA A 0 189 . 49.540  25.658  -54.489  1.00 53.02 189 A 1 
ATOM 1463 O O   . ALA A 0 189 . 49.041  22.576  -54.520  1.00 53.02 189 A 1 
ATOM 1464 N N   . GLY A 0 190 . 49.972  22.928  -52.483  1.00 55.54 190 A 1 
ATOM 1465 C CA  . GLY A 0 190 . 48.983  22.193  -51.707  1.00 55.54 190 A 1 
ATOM 1466 C C   . GLY A 0 190 . 47.989  23.162  -51.067  1.00 55.54 190 A 1 
ATOM 1467 O O   . GLY A 0 190 . 48.157  24.387  -51.137  1.00 55.54 190 A 1 
ATOM 1468 N N   . SER A 0 191 . 46.942  22.632  -50.457  1.00 64.18 191 A 1 
ATOM 1469 C CA  . SER A 0 191 . 46.100  23.359  -49.507  1.00 64.18 191 A 1 
ATOM 1470 C C   . SER A 0 191 . 45.489  22.364  -48.536  1.00 64.18 191 A 1 
ATOM 1471 C CB  . SER A 0 191 . 44.993  24.158  -50.201  1.00 64.18 191 A 1 
ATOM 1472 O O   . SER A 0 191 . 44.914  21.364  -48.966  1.00 64.18 191 A 1 
ATOM 1473 O OG  . SER A 0 191 . 45.568  25.213  -50.966  1.00 64.18 191 A 1 
ATOM 1474 N N   . ASP A 0 192 . 45.666  22.685  -47.264  1.00 63.42 192 A 1 
ATOM 1475 C CA  . ASP A 0 192 . 45.225  21.963  -46.088  1.00 63.42 192 A 1 
ATOM 1476 C C   . ASP A 0 192 . 43.815  22.449  -45.707  1.00 63.42 192 A 1 
ATOM 1477 C CB  . ASP A 0 192 . 46.251  22.072  -44.923  1.00 63.42 192 A 1 
ATOM 1478 O O   . ASP A 0 192 . 43.595  23.655  -45.536  1.00 63.42 192 A 1 
ATOM 1479 C CG  . ASP A 0 192 . 47.463  23.044  -45.004  1.00 63.42 192 A 1 
ATOM 1480 O OD1 . ASP A 0 192 . 47.659  23.839  -45.969  1.00 63.42 192 A 1 
ATOM 1481 O OD2 . ASP A 0 192 . 48.317  22.952  -44.090  1.00 63.42 192 A 1 
ATOM 1482 N N   . TYR A 0 193 . 42.840  21.537  -45.645  1.00 68.52 193 A 1 
ATOM 1483 C CA  . TYR A 0 193 . 41.411  21.864  -45.537  1.00 68.52 193 A 1 
ATOM 1484 C C   . TYR A 0 193 . 40.672  21.009  -44.508  1.00 68.52 193 A 1 
ATOM 1485 C CB  . TYR A 0 193 . 40.740  21.894  -46.926  1.00 68.52 193 A 1 
ATOM 1486 O O   . TYR A 0 193 . 39.685  20.327  -44.784  1.00 68.52 193 A 1 
ATOM 1487 C CG  . TYR A 0 193 . 41.064  23.109  -47.787  1.00 68.52 193 A 1 
ATOM 1488 C CD1 . TYR A 0 193 . 41.050  24.394  -47.214  1.00 68.52 193 A 1 
ATOM 1489 C CD2 . TYR A 0 193 . 41.353  22.965  -49.159  1.00 68.52 193 A 1 
ATOM 1490 C CE1 . TYR A 0 193 . 41.362  25.526  -47.977  1.00 68.52 193 A 1 
ATOM 1491 C CE2 . TYR A 0 193 . 41.635  24.102  -49.949  1.00 68.52 193 A 1 
ATOM 1492 O OH  . TYR A 0 193 . 41.970  26.514  -50.031  1.00 68.52 193 A 1 
ATOM 1493 C CZ  . TYR A 0 193 . 41.656  25.380  -49.347  1.00 68.52 193 A 1 
ATOM 1494 N N   . ASP A 0 194 . 41.136  21.151  -43.276  1.00 70.12 194 A 1 
ATOM 1495 C CA  . ASP A 0 194 . 40.615  20.484  -42.098  1.00 70.12 194 A 1 
ATOM 1496 C C   . ASP A 0 194 . 39.380  21.228  -41.541  1.00 70.12 194 A 1 
ATOM 1497 C CB  . ASP A 0 194 . 41.785  20.413  -41.104  1.00 70.12 194 A 1 
ATOM 1498 O O   . ASP A 0 194 . 39.450  22.376  -41.092  1.00 70.12 194 A 1 
ATOM 1499 C CG  . ASP A 0 194 . 41.825  19.146  -40.270  1.00 70.12 194 A 1 
ATOM 1500 O OD1 . ASP A 0 194 . 41.463  18.055  -40.740  1.00 70.12 194 A 1 
ATOM 1501 O OD2 . ASP A 0 194 . 42.187  19.268  -39.079  1.00 70.12 194 A 1 
ATOM 1502 N N   . SER A 0 195 . 38.215  20.581  -41.539  1.00 72.46 195 A 1 
ATOM 1503 C CA  . SER A 0 195 . 36.986  21.117  -40.939  1.00 72.46 195 A 1 
ATOM 1504 C C   . SER A 0 195 . 36.425  20.155  -39.900  1.00 72.46 195 A 1 
ATOM 1505 C CB  . SER A 0 195 . 35.966  21.535  -42.002  1.00 72.46 195 A 1 
ATOM 1506 O O   . SER A 0 195 . 36.073  19.014  -40.195  1.00 72.46 195 A 1 
ATOM 1507 O OG  . SER A 0 195 . 35.575  20.479  -42.852  1.00 72.46 195 A 1 
ATOM 1508 N N   . ARG A 0 196 . 36.361  20.621  -38.649  1.00 75.18 196 A 1 
ATOM 1509 C CA  . ARG A 0 196 . 35.966  19.814  -37.492  1.00 75.18 196 A 1 
ATOM 1510 C C   . ARG A 0 196 . 34.839  20.513  -36.748  1.00 75.18 196 A 1 
ATOM 1511 C CB  . ARG A 0 196 . 37.171  19.527  -36.582  1.00 75.18 196 A 1 
ATOM 1512 O O   . ARG A 0 196 . 35.036  21.597  -36.200  1.00 75.18 196 A 1 
ATOM 1513 C CG  . ARG A 0 196 . 38.442  19.102  -37.332  1.00 75.18 196 A 1 
ATOM 1514 C CD  . ARG A 0 196 . 39.482  18.623  -36.317  1.00 75.18 196 A 1 
ATOM 1515 N NE  . ARG A 0 196 . 40.776  18.356  -36.957  1.00 75.18 196 A 1 
ATOM 1516 N NH1 . ARG A 0 196 . 41.608  16.801  -35.500  1.00 75.18 196 A 1 
ATOM 1517 N NH2 . ARG A 0 196 . 42.765  17.357  -37.326  1.00 75.18 196 A 1 
ATOM 1518 C CZ  . ARG A 0 196 . 41.708  17.506  -36.590  1.00 75.18 196 A 1 
ATOM 1519 N N   . TYR A 0 197 . 33.671  19.890  -36.729  1.00 81.70 197 A 1 
ATOM 1520 C CA  . TYR A 0 197 . 32.482  20.383  -36.048  1.00 81.70 197 A 1 
ATOM 1521 C C   . TYR A 0 197 . 32.066  19.418  -34.943  1.00 81.70 197 A 1 
ATOM 1522 C CB  . TYR A 0 197 . 31.355  20.585  -37.068  1.00 81.70 197 A 1 
ATOM 1523 O O   . TYR A 0 197 . 32.155  18.202  -35.113  1.00 81.70 197 A 1 
ATOM 1524 C CG  . TYR A 0 197 . 30.055  21.075  -36.455  1.00 81.70 197 A 1 
ATOM 1525 C CD1 . TYR A 0 197 . 28.963  20.198  -36.300  1.00 81.70 197 A 1 
ATOM 1526 C CD2 . TYR A 0 197 . 29.962  22.399  -35.988  1.00 81.70 197 A 1 
ATOM 1527 C CE1 . TYR A 0 197 . 27.775  20.656  -35.698  1.00 81.70 197 A 1 
ATOM 1528 C CE2 . TYR A 0 197 . 28.785  22.856  -35.366  1.00 81.70 197 A 1 
ATOM 1529 O OH  . TYR A 0 197 . 26.531  22.419  -34.659  1.00 81.70 197 A 1 
ATOM 1530 C CZ  . TYR A 0 197 . 27.686  21.984  -35.229  1.00 81.70 197 A 1 
ATOM 1531 N N   . GLY A 0 198 . 31.539  19.947  -33.844  1.00 77.74 198 A 1 
ATOM 1532 C CA  . GLY A 0 198 . 30.919  19.112  -32.833  1.00 77.74 198 A 1 
ATOM 1533 C C   . GLY A 0 198 . 29.948  19.834  -31.914  1.00 77.74 198 A 1 
ATOM 1534 O O   . GLY A 0 198 . 29.910  21.064  -31.816  1.00 77.74 198 A 1 
ATOM 1535 N N   . LYS A 0 199 . 29.143  19.012  -31.248  1.00 79.68 199 A 1 
ATOM 1536 C CA  . LYS A 0 199 . 28.221  19.369  -30.175  1.00 79.68 199 A 1 
ATOM 1537 C C   . LYS A 0 199 . 28.493  18.436  -29.004  1.00 79.68 199 A 1 
ATOM 1538 C CB  . LYS A 0 199 . 26.770  19.182  -30.632  1.00 79.68 199 A 1 
ATOM 1539 O O   . LYS A 0 199 . 28.386  17.225  -29.182  1.00 79.68 199 A 1 
ATOM 1540 C CG  . LYS A 0 199 . 26.360  20.064  -31.815  1.00 79.68 199 A 1 
ATOM 1541 C CD  . LYS A 0 199 . 24.899  19.744  -32.162  1.00 79.68 199 A 1 
ATOM 1542 C CE  . LYS A 0 199 . 24.353  20.618  -33.291  1.00 79.68 199 A 1 
ATOM 1543 N NZ  . LYS A 0 199 . 24.308  22.039  -32.887  1.00 79.68 199 A 1 
ATOM 1544 N N   . SER A 0 200 . 28.778  18.990  -27.835  1.00 76.14 200 A 1 
ATOM 1545 C CA  . SER A 0 200 . 28.903  18.235  -26.588  1.00 76.14 200 A 1 
ATOM 1546 C C   . SER A 0 200 . 27.867  18.719  -25.574  1.00 76.14 200 A 1 
ATOM 1547 C CB  . SER A 0 200 . 30.338  18.292  -26.048  1.00 76.14 200 A 1 
ATOM 1548 O O   . SER A 0 200 . 27.652  19.922  -25.393  1.00 76.14 200 A 1 
ATOM 1549 O OG  . SER A 0 200 . 30.821  19.622  -25.976  1.00 76.14 200 A 1 
ATOM 1550 N N   . TYR A 0 201 . 27.199  17.772  -24.923  1.00 74.21 201 A 1 
ATOM 1551 C CA  . TYR A 0 201 . 26.314  18.009  -23.786  1.00 74.21 201 A 1 
ATOM 1552 C C   . TYR A 0 201 . 26.933  17.349  -22.554  1.00 74.21 201 A 1 
ATOM 1553 C CB  . TYR A 0 201 . 24.917  17.415  -24.041  1.00 74.21 201 A 1 
ATOM 1554 O O   . TYR A 0 201 . 26.940  16.120  -22.462  1.00 74.21 201 A 1 
ATOM 1555 C CG  . TYR A 0 201 . 24.069  18.045  -25.132  1.00 74.21 201 A 1 
ATOM 1556 C CD1 . TYR A 0 201 . 22.944  18.823  -24.793  1.00 74.21 201 A 1 
ATOM 1557 C CD2 . TYR A 0 201 . 24.345  17.768  -26.483  1.00 74.21 201 A 1 
ATOM 1558 C CE1 . TYR A 0 201 . 22.084  19.303  -25.801  1.00 74.21 201 A 1 
ATOM 1559 C CE2 . TYR A 0 201 . 23.467  18.205  -27.493  1.00 74.21 201 A 1 
ATOM 1560 O OH  . TYR A 0 201 . 21.512  19.443  -28.128  1.00 74.21 201 A 1 
ATOM 1561 C CZ  . TYR A 0 201 . 22.338  18.978  -27.153  1.00 74.21 201 A 1 
ATOM 1562 N N   . ASP A 0 202 . 27.399  18.148  -21.595  1.00 72.16 202 A 1 
ATOM 1563 C CA  . ASP A 0 202 . 27.811  17.626  -20.288  1.00 72.16 202 A 1 
ATOM 1564 C C   . ASP A 0 202 . 26.597  17.115  -19.487  1.00 72.16 202 A 1 
ATOM 1565 C CB  . ASP A 0 202 . 28.537  18.693  -19.458  1.00 72.16 202 A 1 
ATOM 1566 O O   . ASP A 0 202 . 25.438  17.412  -19.800  1.00 72.16 202 A 1 
ATOM 1567 C CG  . ASP A 0 202 . 29.858  19.219  -20.010  1.00 72.16 202 A 1 
ATOM 1568 O OD1 . ASP A 0 202 . 30.527  18.500  -20.774  1.00 72.16 202 A 1 
ATOM 1569 O OD2 . ASP A 0 202 . 30.187  20.369  -19.632  1.00 72.16 202 A 1 
ATOM 1570 N N   . ALA A 0 203 . 26.874  16.387  -18.402  1.00 79.29 203 A 1 
ATOM 1571 C CA  . ALA A 0 203 . 25.920  15.586  -17.641  1.00 79.29 203 A 1 
ATOM 1572 C C   . ALA A 0 203 . 24.522  16.212  -17.448  1.00 79.29 203 A 1 
ATOM 1573 C CB  . ALA A 0 203 . 26.558  15.224  -16.295  1.00 79.29 203 A 1 
ATOM 1574 O O   . ALA A 0 203 . 24.340  17.243  -16.784  1.00 79.29 203 A 1 
ATOM 1575 N N   . VAL A 0 204 . 23.509  15.514  -17.969  1.00 81.55 204 A 1 
ATOM 1576 C CA  . VAL A 0 204 . 22.092  15.880  -17.872  1.00 81.55 204 A 1 
ATOM 1577 C C   . VAL A 0 204 . 21.401  14.988  -16.849  1.00 81.55 204 A 1 
ATOM 1578 C CB  . VAL A 0 204 . 21.380  15.811  -19.238  1.00 81.55 204 A 1 
ATOM 1579 O O   . VAL A 0 204 . 21.446  13.766  -16.948  1.00 81.55 204 A 1 
ATOM 1580 C CG1 . VAL A 0 204 . 19.911  16.255  -19.124  1.00 81.55 204 A 1 
ATOM 1581 C CG2 . VAL A 0 204 . 22.051  16.717  -20.277  1.00 81.55 204 A 1 
ATOM 1582 N N   . ASP A 0 205 . 20.699  15.594  -15.894  1.00 87.39 205 A 1 
ATOM 1583 C CA  . ASP A 0 205 . 19.905  14.916  -14.870  1.00 87.39 205 A 1 
ATOM 1584 C C   . ASP A 0 205 . 18.488  15.507  -14.814  1.00 87.39 205 A 1 
ATOM 1585 C CB  . ASP A 0 205 . 20.637  15.003  -13.526  1.00 87.39 205 A 1 
ATOM 1586 O O   . ASP A 0 205 . 18.294  16.718  -14.680  1.00 87.39 205 A 1 
ATOM 1587 C CG  . ASP A 0 205 . 19.832  14.403  -12.377  1.00 87.39 205 A 1 
ATOM 1588 O OD1 . ASP A 0 205 . 19.052  15.137  -11.725  1.00 87.39 205 A 1 
ATOM 1589 O OD2 . ASP A 0 205 . 20.036  13.221  -12.020  1.00 87.39 205 A 1 
ATOM 1590 N N   . ALA A 0 206 . 17.482  14.642  -14.925  1.00 87.04 206 A 1 
ATOM 1591 C CA  . ALA A 0 206 . 16.071  15.002  -14.902  1.00 87.04 206 A 1 
ATOM 1592 C C   . ALA A 0 206 . 15.315  14.092  -13.929  1.00 87.04 206 A 1 
ATOM 1593 C CB  . ALA A 0 206 . 15.516  14.922  -16.329  1.00 87.04 206 A 1 
ATOM 1594 O O   . ALA A 0 206 . 15.174  12.890  -14.166  1.00 87.04 206 A 1 
ATOM 1595 N N   . LYS A 0 207 . 14.791  14.666  -12.841  1.00 91.97 207 A 1 
ATOM 1596 C CA  . LYS A 0 207 . 14.018  13.943  -11.820  1.00 91.97 207 A 1 
ATOM 1597 C C   . LYS A 0 207 . 12.619  14.528  -11.670  1.00 91.97 207 A 1 
ATOM 1598 C CB  . LYS A 0 207 . 14.749  13.898  -10.465  1.00 91.97 207 A 1 
ATOM 1599 O O   . LYS A 0 207 . 12.438  15.745  -11.685  1.00 91.97 207 A 1 
ATOM 1600 C CG  . LYS A 0 207 . 16.195  13.380  -10.542  1.00 91.97 207 A 1 
ATOM 1601 C CD  . LYS A 0 207 . 16.804  13.233  -9.137   1.00 91.97 207 A 1 
ATOM 1602 C CE  . LYS A 0 207 . 18.209  12.620  -9.187   1.00 91.97 207 A 1 
ATOM 1603 N NZ  . LYS A 0 207 . 19.241  13.616  -9.537   1.00 91.97 207 A 1 
ATOM 1604 N N   . SER A 0 208 . 11.634  13.662  -11.469  1.00 91.12 208 A 1 
ATOM 1605 C CA  . SER A 0 208 . 10.263  14.023  -11.114  1.00 91.12 208 A 1 
ATOM 1606 C C   . SER A 0 208 . 9.766   13.158  -9.964   1.00 91.12 208 A 1 
ATOM 1607 C CB  . SER A 0 208 . 9.319   13.895  -12.314  1.00 91.12 208 A 1 
ATOM 1608 O O   . SER A 0 208 . 9.880   11.934  -10.037  1.00 91.12 208 A 1 
ATOM 1609 O OG  . SER A 0 208 . 9.270   12.565  -12.793  1.00 91.12 208 A 1 
ATOM 1610 N N   . TYR A 0 209 . 9.177   13.790  -8.956   1.00 92.30 209 A 1 
ATOM 1611 C CA  . TYR A 0 209 . 8.550   13.149  -7.806   1.00 92.30 209 A 1 
ATOM 1612 C C   . TYR A 0 209 . 7.135   13.703  -7.651   1.00 92.30 209 A 1 
ATOM 1613 C CB  . TYR A 0 209 . 9.372   13.412  -6.537   1.00 92.30 209 A 1 
ATOM 1614 O O   . TYR A 0 209 . 6.958   14.906  -7.468   1.00 92.30 209 A 1 
ATOM 1615 C CG  . TYR A 0 209 . 10.800  12.906  -6.582   1.00 92.30 209 A 1 
ATOM 1616 C CD1 . TYR A 0 209 . 11.094  11.606  -6.134   1.00 92.30 209 A 1 
ATOM 1617 C CD2 . TYR A 0 209 . 11.835  13.741  -7.049   1.00 92.30 209 A 1 
ATOM 1618 C CE1 . TYR A 0 209 . 12.419  11.132  -6.155   1.00 92.30 209 A 1 
ATOM 1619 C CE2 . TYR A 0 209 . 13.163  13.274  -7.069   1.00 92.30 209 A 1 
ATOM 1620 O OH  . TYR A 0 209 . 14.737  11.517  -6.625   1.00 92.30 209 A 1 
ATOM 1621 C CZ  . TYR A 0 209 . 13.456  11.968  -6.622   1.00 92.30 209 A 1 
ATOM 1622 N N   . ASP A 0 210 . 6.147   12.824  -7.709   1.00 93.15 210 A 1 
ATOM 1623 C CA  . ASP A 0 210 . 4.748   13.107  -7.426   1.00 93.15 210 A 1 
ATOM 1624 C C   . ASP A 0 210 . 4.338   12.247  -6.218   1.00 93.15 210 A 1 
ATOM 1625 C CB  . ASP A 0 210 . 3.893   12.802  -8.673   1.00 93.15 210 A 1 
ATOM 1626 O O   . ASP A 0 210 . 4.588   11.045  -6.214   1.00 93.15 210 A 1 
ATOM 1627 C CG  . ASP A 0 210 . 4.236   13.665  -9.901   1.00 93.15 210 A 1 
ATOM 1628 O OD1 . ASP A 0 210 . 4.049   14.902  -9.835   1.00 93.15 210 A 1 
ATOM 1629 O OD2 . ASP A 0 210 . 4.606   13.105  -10.960  1.00 93.15 210 A 1 
ATOM 1630 N N   . ASN A 0 211 . 3.720   12.830  -5.191   1.00 94.32 211 A 1 
ATOM 1631 C CA  . ASN A 0 211 . 3.013   12.071  -4.154   1.00 94.32 211 A 1 
ATOM 1632 C C   . ASN A 0 211 . 1.619   12.675  -3.926   1.00 94.32 211 A 1 
ATOM 1633 C CB  . ASN A 0 211 . 3.846   11.954  -2.852   1.00 94.32 211 A 1 
ATOM 1634 O O   . ASN A 0 211 . 1.453   13.899  -3.945   1.00 94.32 211 A 1 
ATOM 1635 C CG  . ASN A 0 211 . 3.178   11.033  -1.830   1.00 94.32 211 A 1 
ATOM 1636 N ND2 . ASN A 0 211 . 3.556   11.074  -0.579   1.00 94.32 211 A 1 
ATOM 1637 O OD1 . ASN A 0 211 . 2.265   10.300  -2.147   1.00 94.32 211 A 1 
ATOM 1638 N N   . THR A 0 212 . 0.629   11.821  -3.693   1.00 95.51 212 A 1 
ATOM 1639 C CA  . THR A 0 212 . -0.712  12.160  -3.208   1.00 95.51 212 A 1 
ATOM 1640 C C   . THR A 0 212 . -1.046  11.298  -2.002   1.00 95.51 212 A 1 
ATOM 1641 C CB  . THR A 0 212 . -1.792  11.928  -4.271   1.00 95.51 212 A 1 
ATOM 1642 O O   . THR A 0 212 . -1.016  10.075  -2.110   1.00 95.51 212 A 1 
ATOM 1643 C CG2 . THR A 0 212 . -1.744  12.970  -5.383   1.00 95.51 212 A 1 
ATOM 1644 O OG1 . THR A 0 212 . -1.653  10.668  -4.880   1.00 95.51 212 A 1 
ATOM 1645 N N   . TRP A 0 213 . -1.425  11.925  -0.891   1.00 93.64 213 A 1 
ATOM 1646 C CA  . TRP A 0 213 . -1.762  11.237  0.351    1.00 93.64 213 A 1 
ATOM 1647 C C   . TRP A 0 213 . -3.090  11.728  0.933    1.00 93.64 213 A 1 
ATOM 1648 C CB  . TRP A 0 213 . -0.607  11.366  1.351    1.00 93.64 213 A 1 
ATOM 1649 O O   . TRP A 0 213 . -3.509  12.869  0.718    1.00 93.64 213 A 1 
ATOM 1650 C CG  . TRP A 0 213 . -0.300  12.762  1.801    1.00 93.64 213 A 1 
ATOM 1651 C CD1 . TRP A 0 213 . 0.635   13.571  1.257    1.00 93.64 213 A 1 
ATOM 1652 C CD2 . TRP A 0 213 . -0.910  13.526  2.885    1.00 93.64 213 A 1 
ATOM 1653 C CE2 . TRP A 0 213 . -0.296  14.813  2.932    1.00 93.64 213 A 1 
ATOM 1654 C CE3 . TRP A 0 213 . -1.912  13.257  3.840    1.00 93.64 213 A 1 
ATOM 1655 N NE1 . TRP A 0 213 . 0.643   14.783  1.921    1.00 93.64 213 A 1 
ATOM 1656 C CH2 . TRP A 0 213 . -1.674  15.491  4.803    1.00 93.64 213 A 1 
ATOM 1657 C CZ2 . TRP A 0 213 . -0.669  15.792  3.868    1.00 93.64 213 A 1 
ATOM 1658 C CZ3 . TRP A 0 213 . -2.286  14.225  4.788    1.00 93.64 213 A 1 
ATOM 1659 N N   . TYR A 0 214 . -3.746  10.847  1.680    1.00 97.37 214 A 1 
ATOM 1660 C CA  . TYR A 0 214 . -5.013  11.070  2.366    1.00 97.37 214 A 1 
ATOM 1661 C C   . TYR A 0 214 . -4.998  10.336  3.708    1.00 97.37 214 A 1 
ATOM 1662 C CB  . TYR A 0 214 . -6.155  10.566  1.473    1.00 97.37 214 A 1 
ATOM 1663 O O   . TYR A 0 214 . -4.549  9.192   3.782    1.00 97.37 214 A 1 
ATOM 1664 C CG  . TYR A 0 214 . -7.512  10.510  2.149    1.00 97.37 214 A 1 
ATOM 1665 C CD1 . TYR A 0 214 . -8.033  9.274   2.583    1.00 97.37 214 A 1 
ATOM 1666 C CD2 . TYR A 0 214 . -8.241  11.695  2.363    1.00 97.37 214 A 1 
ATOM 1667 C CE1 . TYR A 0 214 . -9.296  9.221   3.206    1.00 97.37 214 A 1 
ATOM 1668 C CE2 . TYR A 0 214 . -9.503  11.644  2.985    1.00 97.37 214 A 1 
ATOM 1669 O OH  . TYR A 0 214 . -11.259 10.348  3.987    1.00 97.37 214 A 1 
ATOM 1670 C CZ  . TYR A 0 214 . -10.035 10.406  3.402    1.00 97.37 214 A 1 
ATOM 1671 N N   . ALA A 0 215 . -5.497  10.972  4.764    1.00 96.73 215 A 1 
ATOM 1672 C CA  . ALA A 0 215 . -5.660  10.353  6.072    1.00 96.73 215 A 1 
ATOM 1673 C C   . ALA A 0 215 . -6.940  10.845  6.755    1.00 96.73 215 A 1 
ATOM 1674 C CB  . ALA A 0 215 . -4.414  10.627  6.923    1.00 96.73 215 A 1 
ATOM 1675 O O   . ALA A 0 215 . -7.271  12.030  6.682    1.00 96.73 215 A 1 
ATOM 1676 N N   . ARG A 0 216 . -7.636  9.940   7.447    1.00 97.75 216 A 1 
ATOM 1677 C CA  . ARG A 0 216 . -8.828  10.240  8.246    1.00 97.75 216 A 1 
ATOM 1678 C C   . ARG A 0 216 . -8.831  9.438   9.547    1.00 97.75 216 A 1 
ATOM 1679 C CB  . ARG A 0 216 . -10.085 9.992   7.394    1.00 97.75 216 A 1 
ATOM 1680 O O   . ARG A 0 216 . -8.564  8.243   9.511    1.00 97.75 216 A 1 
ATOM 1681 C CG  . ARG A 0 216 . -11.350 10.472  8.117    1.00 97.75 216 A 1 
ATOM 1682 C CD  . ARG A 0 216 . -12.611 10.349  7.255    1.00 97.75 216 A 1 
ATOM 1683 N NE  . ARG A 0 216 . -13.042 8.948   7.034    1.00 97.75 216 A 1 
ATOM 1684 N NH1 . ARG A 0 216 . -13.926 9.252   4.943    1.00 97.75 216 A 1 
ATOM 1685 N NH2 . ARG A 0 216 . -14.223 7.297   5.984    1.00 97.75 216 A 1 
ATOM 1686 C CZ  . ARG A 0 216 . -13.723 8.503   5.993    1.00 97.75 216 A 1 
ATOM 1687 N N   . ASP A 0 217 . -9.159  10.077  10.665   1.00 97.30 217 A 1 
ATOM 1688 C CA  . ASP A 0 217 . -9.405  9.482   11.989   1.00 97.30 217 A 1 
ATOM 1689 C C   . ASP A 0 217 . -10.779 9.990   12.456   1.00 97.30 217 A 1 
ATOM 1690 C CB  . ASP A 0 217 . -8.241  9.877   12.928   1.00 97.30 217 A 1 
ATOM 1691 O O   . ASP A 0 217 . -10.920 11.150  12.846   1.00 97.30 217 A 1 
ATOM 1692 C CG  . ASP A 0 217 . -8.128  9.182   14.300   1.00 97.30 217 A 1 
ATOM 1693 O OD1 . ASP A 0 217 . -9.068  8.605   14.883   1.00 97.30 217 A 1 
ATOM 1694 O OD2 . ASP A 0 217 . -7.011  9.190   14.874   1.00 97.30 217 A 1 
ATOM 1695 N N   . VAL A 0 218 . -11.808 9.148   12.317   1.00 96.71 218 A 1 
ATOM 1696 C CA  . VAL A 0 218 . -13.169 9.396   12.817   1.00 96.71 218 A 1 
ATOM 1697 C C   . VAL A 0 218 . -13.319 8.707   14.161   1.00 96.71 218 A 1 
ATOM 1698 C CB  . VAL A 0 218 . -14.265 8.862   11.869   1.00 96.71 218 A 1 
ATOM 1699 O O   . VAL A 0 218 . -12.942 7.542   14.289   1.00 96.71 218 A 1 
ATOM 1700 C CG1 . VAL A 0 218 . -15.679 9.167   12.389   1.00 96.71 218 A 1 
ATOM 1701 C CG2 . VAL A 0 218 . -14.145 9.463   10.466   1.00 96.71 218 A 1 
ATOM 1702 N N   . ARG A 0 219 . -13.919 9.399   15.131   1.00 95.67 219 A 1 
ATOM 1703 C CA  . ARG A 0 219 . -14.391 8.826   16.396   1.00 95.67 219 A 1 
ATOM 1704 C C   . ARG A 0 219 . -15.761 9.389   16.735   1.00 95.67 219 A 1 
ATOM 1705 C CB  . ARG A 0 219 . -13.406 9.080   17.540   1.00 95.67 219 A 1 
ATOM 1706 O O   . ARG A 0 219 . -15.935 10.603  16.628   1.00 95.67 219 A 1 
ATOM 1707 C CG  . ARG A 0 219 . -12.025 8.543   17.167   1.00 95.67 219 A 1 
ATOM 1708 C CD  . ARG A 0 219 . -11.013 8.759   18.278   1.00 95.67 219 A 1 
ATOM 1709 N NE  . ARG A 0 219 . -9.663  8.807   17.688   1.00 95.67 219 A 1 
ATOM 1710 N NH1 . ARG A 0 219 . -8.641  9.773   19.485   1.00 95.67 219 A 1 
ATOM 1711 N NH2 . ARG A 0 219 . -7.563  9.630   17.528   1.00 95.67 219 A 1 
ATOM 1712 C CZ  . ARG A 0 219 . -8.629  9.397   18.235   1.00 95.67 219 A 1 
ATOM 1713 N N   . ALA A 0 220 . -16.695 8.536   17.117   1.00 93.88 220 A 1 
ATOM 1714 C CA  . ALA A 0 220 . -18.007 8.918   17.612   1.00 93.88 220 A 1 
ATOM 1715 C C   . ALA A 0 220 . -18.342 8.093   18.857   1.00 93.88 220 A 1 
ATOM 1716 C CB  . ALA A 0 220 . -19.054 8.760   16.504   1.00 93.88 220 A 1 
ATOM 1717 O O   . ALA A 0 220 . -17.952 6.936   18.931   1.00 93.88 220 A 1 
ATOM 1718 N N   . ASP A 0 221 . -19.036 8.719   19.792   1.00 91.71 221 A 1 
ATOM 1719 C CA  . ASP A 0 221 . -19.325 8.256   21.150   1.00 91.71 221 A 1 
ATOM 1720 C C   . ASP A 0 221 . -20.777 8.702   21.434   1.00 91.71 221 A 1 
ATOM 1721 C CB  . ASP A 0 221 . -18.228 8.899   22.029   1.00 91.71 221 A 1 
ATOM 1722 O O   . ASP A 0 221 . -21.130 9.850   21.138   1.00 91.71 221 A 1 
ATOM 1723 C CG  . ASP A 0 221 . -18.408 8.870   23.547   1.00 91.71 221 A 1 
ATOM 1724 O OD1 . ASP A 0 221 . -19.486 8.446   24.006   1.00 91.71 221 A 1 
ATOM 1725 O OD2 . ASP A 0 221 . -17.460 9.363   24.212   1.00 91.71 221 A 1 
ATOM 1726 N N   . ASP A 0 222 . -21.659 7.776   21.828   1.00 92.79 222 A 1 
ATOM 1727 C CA  . ASP A 0 222 . -23.129 7.956   21.829   1.00 92.79 222 A 1 
ATOM 1728 C C   . ASP A 0 222 . -23.811 7.281   23.042   1.00 92.79 222 A 1 
ATOM 1729 C CB  . ASP A 0 222 . -23.692 7.560   20.447   1.00 92.79 222 A 1 
ATOM 1730 O O   . ASP A 0 222 . -24.832 6.588   22.930   1.00 92.79 222 A 1 
ATOM 1731 C CG  . ASP A 0 222 . -25.141 7.972   20.171   1.00 92.79 222 A 1 
ATOM 1732 O OD1 . ASP A 0 222 . -25.858 8.555   21.010   1.00 92.79 222 A 1 
ATOM 1733 O OD2 . ASP A 0 222 . -25.616 7.854   19.016   1.00 92.79 222 A 1 
ATOM 1734 N N   . ASP A 0 223 . -23.192 7.532   24.196   1.00 89.92 223 A 1 
ATOM 1735 C CA  . ASP A 0 223 . -23.602 7.272   25.581   1.00 89.92 223 A 1 
ATOM 1736 C C   . ASP A 0 223 . -25.111 7.529   25.825   1.00 89.92 223 A 1 
ATOM 1737 C CB  . ASP A 0 223 . -22.726 8.238   26.429   1.00 89.92 223 A 1 
ATOM 1738 O O   . ASP A 0 223 . -25.605 8.644   25.627   1.00 89.92 223 A 1 
ATOM 1739 C CG  . ASP A 0 223 . -22.245 7.734   27.790   1.00 89.92 223 A 1 
ATOM 1740 O OD1 . ASP A 0 223 . -22.618 6.605   28.176   1.00 89.92 223 A 1 
ATOM 1741 O OD2 . ASP A 0 223 . -21.583 8.540   28.490   1.00 89.92 223 A 1 
ATOM 1742 N N   . GLN A 0 224 . -25.879 6.526   26.273   1.00 91.23 224 A 1 
ATOM 1743 C CA  . GLN A 0 224 . -27.323 6.619   26.569   1.00 91.23 224 A 1 
ATOM 1744 C C   . GLN A 0 224 . -27.682 5.914   27.881   1.00 91.23 224 A 1 
ATOM 1745 C CB  . GLN A 0 224 . -28.147 6.014   25.415   1.00 91.23 224 A 1 
ATOM 1746 O O   . GLN A 0 224 . -27.301 4.768   28.097   1.00 91.23 224 A 1 
ATOM 1747 C CG  . GLN A 0 224 . -28.244 6.988   24.236   1.00 91.23 224 A 1 
ATOM 1748 C CD  . GLN A 0 224 . -28.713 6.335   22.946   1.00 91.23 224 A 1 
ATOM 1749 N NE2 . GLN A 0 224 . -27.857 6.301   21.950   1.00 91.23 224 A 1 
ATOM 1750 O OE1 . GLN A 0 224 . -29.856 5.913   22.785   1.00 91.23 224 A 1 
ATOM 1751 N N   . TRP A 0 225 . -28.484 6.557   28.740   1.00 88.99 225 A 1 
ATOM 1752 C CA  . TRP A 0 225 . -28.876 5.973   30.031   1.00 88.99 225 A 1 
ATOM 1753 C C   . TRP A 0 225 . -30.252 6.428   30.536   1.00 88.99 225 A 1 
ATOM 1754 C CB  . TRP A 0 225 . -27.790 6.257   31.079   1.00 88.99 225 A 1 
ATOM 1755 O O   . TRP A 0 225 . -30.739 7.517   30.215   1.00 88.99 225 A 1 
ATOM 1756 C CG  . TRP A 0 225 . -27.632 7.693   31.482   1.00 88.99 225 A 1 
ATOM 1757 C CD1 . TRP A 0 225 . -28.177 8.254   32.584   1.00 88.99 225 A 1 
ATOM 1758 C CD2 . TRP A 0 225 . -26.868 8.753   30.825   1.00 88.99 225 A 1 
ATOM 1759 C CE2 . TRP A 0 225 . -27.000 9.946   31.599   1.00 88.99 225 A 1 
ATOM 1760 C CE3 . TRP A 0 225 . -26.053 8.828   29.675   1.00 88.99 225 A 1 
ATOM 1761 N NE1 . TRP A 0 225 . -27.812 9.583   32.656   1.00 88.99 225 A 1 
ATOM 1762 C CH2 . TRP A 0 225 . -25.586 11.194  30.077   1.00 88.99 225 A 1 
ATOM 1763 C CZ2 . TRP A 0 225 . -26.377 11.155  31.240   1.00 88.99 225 A 1 
ATOM 1764 C CZ3 . TRP A 0 225 . -25.424 10.032  29.303   1.00 88.99 225 A 1 
ATOM 1765 N N   . ALA A 0 226 . -30.869 5.592   31.370   1.00 90.53 226 A 1 
ATOM 1766 C CA  . ALA A 0 226 . -32.098 5.866   32.105   1.00 90.53 226 A 1 
ATOM 1767 C C   . ALA A 0 226 . -32.042 5.265   33.521   1.00 90.53 226 A 1 
ATOM 1768 C CB  . ALA A 0 226 . -33.289 5.311   31.313   1.00 90.53 226 A 1 
ATOM 1769 O O   . ALA A 0 226 . -31.488 4.186   33.719   1.00 90.53 226 A 1 
ATOM 1770 N N   . GLU A 0 227 . -32.654 5.957   34.482   1.00 88.16 227 A 1 
ATOM 1771 C CA  . GLU A 0 227 . -32.883 5.489   35.856   1.00 88.16 227 A 1 
ATOM 1772 C C   . GLU A 0 227 . -34.338 5.811   36.244   1.00 88.16 227 A 1 
ATOM 1773 C CB  . GLU A 0 227 . -31.945 6.194   36.866   1.00 88.16 227 A 1 
ATOM 1774 O O   . GLU A 0 227 . -34.788 6.939   36.019   1.00 88.16 227 A 1 
ATOM 1775 C CG  . GLU A 0 227 . -30.424 6.038   36.661   1.00 88.16 227 A 1 
ATOM 1776 C CD  . GLU A 0 227 . -29.583 6.871   37.663   1.00 88.16 227 A 1 
ATOM 1777 O OE1 . GLU A 0 227 . -28.336 6.774   37.617   1.00 88.16 227 A 1 
ATOM 1778 O OE2 . GLU A 0 227 . -30.155 7.648   38.470   1.00 88.16 227 A 1 
ATOM 1779 N N   . ASP A 0 228 . -35.053 4.880   36.876   1.00 86.19 228 A 1 
ATOM 1780 C CA  . ASP A 0 228 . -36.233 5.193   37.696   1.00 86.19 228 A 1 
ATOM 1781 C C   . ASP A 0 228 . -35.951 4.765   39.139   1.00 86.19 228 A 1 
ATOM 1782 C CB  . ASP A 0 228 . -37.536 4.580   37.138   1.00 86.19 228 A 1 
ATOM 1783 O O   . ASP A 0 228 . -35.331 3.736   39.391   1.00 86.19 228 A 1 
ATOM 1784 C CG  . ASP A 0 228 . -38.814 5.286   37.646   1.00 86.19 228 A 1 
ATOM 1785 O OD1 . ASP A 0 228 . -38.758 5.982   38.695   1.00 86.19 228 A 1 
ATOM 1786 O OD2 . ASP A 0 228 . -39.851 5.206   36.945   1.00 86.19 228 A 1 
ATOM 1787 N N   . TYR A 0 229 . -36.364 5.572   40.111   1.00 85.97 229 A 1 
ATOM 1788 C CA  . TYR A 0 229 . -36.221 5.264   41.526   1.00 85.97 229 A 1 
ATOM 1789 C C   . TYR A 0 229 . -37.499 5.601   42.281   1.00 85.97 229 A 1 
ATOM 1790 C CB  . TYR A 0 229 . -35.007 5.982   42.132   1.00 85.97 229 A 1 
ATOM 1791 O O   . TYR A 0 229 . -37.748 6.760   42.646   1.00 85.97 229 A 1 
ATOM 1792 C CG  . TYR A 0 229 . -34.844 5.610   43.593   1.00 85.97 229 A 1 
ATOM 1793 C CD1 . TYR A 0 229 . -35.330 6.455   44.608   1.00 85.97 229 A 1 
ATOM 1794 C CD2 . TYR A 0 229 . -34.389 4.323   43.914   1.00 85.97 229 A 1 
ATOM 1795 C CE1 . TYR A 0 229 . -35.384 5.995   45.938   1.00 85.97 229 A 1 
ATOM 1796 C CE2 . TYR A 0 229 . -34.437 3.852   45.232   1.00 85.97 229 A 1 
ATOM 1797 O OH  . TYR A 0 229 . -35.028 4.178   47.508   1.00 85.97 229 A 1 
ATOM 1798 C CZ  . TYR A 0 229 . -34.949 4.682   46.243   1.00 85.97 229 A 1 
ATOM 1799 N N   . ASP A 0 230 . -38.272 4.568   42.600   1.00 82.31 230 A 1 
ATOM 1800 C CA  . ASP A 0 230 . -39.540 4.711   43.293   1.00 82.31 230 A 1 
ATOM 1801 C C   . ASP A 0 230 . -39.447 4.283   44.765   1.00 82.31 230 A 1 
ATOM 1802 C CB  . ASP A 0 230 . -40.683 4.059   42.495   1.00 82.31 230 A 1 
ATOM 1803 O O   . ASP A 0 230 . -38.657 3.433   45.196   1.00 82.31 230 A 1 
ATOM 1804 C CG  . ASP A 0 230 . -41.988 4.858   42.580   1.00 82.31 230 A 1 
ATOM 1805 O OD1 . ASP A 0 230 . -42.125 5.706   43.505   1.00 82.31 230 A 1 
ATOM 1806 O OD2 . ASP A 0 230 . -42.927 4.561   41.809   1.00 82.31 230 A 1 
ATOM 1807 N N   . ARG A 0 231 . -40.241 4.931   45.618   1.00 76.69 231 A 1 
ATOM 1808 C CA  . ARG A 0 231 . -40.189 4.693   47.067   1.00 76.69 231 A 1 
ATOM 1809 C C   . ARG A 0 231 . -41.543 4.876   47.716   1.00 76.69 231 A 1 
ATOM 1810 C CB  . ARG A 0 231 . -39.103 5.579   47.697   1.00 76.69 231 A 1 
ATOM 1811 O O   . ARG A 0 231 . -42.035 5.994   47.871   1.00 76.69 231 A 1 
ATOM 1812 C CG  . ARG A 0 231 . -38.846 5.180   49.158   1.00 76.69 231 A 1 
ATOM 1813 C CD  . ARG A 0 231 . -37.862 6.136   49.838   1.00 76.69 231 A 1 
ATOM 1814 N NE  . ARG A 0 231 . -36.485 5.970   49.338   1.00 76.69 231 A 1 
ATOM 1815 N NH1 . ARG A 0 231 . -35.697 8.079   49.778   1.00 76.69 231 A 1 
ATOM 1816 N NH2 . ARG A 0 231 . -34.329 6.546   48.917   1.00 76.69 231 A 1 
ATOM 1817 C CZ  . ARG A 0 231 . -35.510 6.860   49.359   1.00 76.69 231 A 1 
ATOM 1818 N N   . TYR A 0 232 . -42.079 3.789   48.259   1.00 68.78 232 A 1 
ATOM 1819 C CA  . TYR A 0 232 . -43.422 3.728   48.823   1.00 68.78 232 A 1 
ATOM 1820 C C   . TYR A 0 232 . -43.413 3.542   50.345   1.00 68.78 232 A 1 
ATOM 1821 C CB  . TYR A 0 232 . -44.199 2.629   48.092   1.00 68.78 232 A 1 
ATOM 1822 O O   . TYR A 0 232 . -43.049 2.491   50.870   1.00 68.78 232 A 1 
ATOM 1823 C CG  . TYR A 0 232 . -44.489 2.997   46.652   1.00 68.78 232 A 1 
ATOM 1824 C CD1 . TYR A 0 232 . -45.532 3.905   46.378   1.00 68.78 232 A 1 
ATOM 1825 C CD2 . TYR A 0 232 . -43.698 2.491   45.600   1.00 68.78 232 A 1 
ATOM 1826 C CE1 . TYR A 0 232 . -45.788 4.300   45.053   1.00 68.78 232 A 1 
ATOM 1827 C CE2 . TYR A 0 232 . -43.949 2.898   44.275   1.00 68.78 232 A 1 
ATOM 1828 O OH  . TYR A 0 232 . -45.260 4.251   42.749   1.00 68.78 232 A 1 
ATOM 1829 C CZ  . TYR A 0 232 . -44.991 3.810   44.000   1.00 68.78 232 A 1 
ATOM 1830 N N   . GLY A 0 233 . -43.869 4.563   51.085   1.00 60.26 233 A 1 
ATOM 1831 C CA  . GLY A 0 233 . -43.963 4.540   52.551   1.00 60.26 233 A 1 
ATOM 1832 C C   . GLY A 0 233 . -45.371 4.818   53.088   1.00 60.26 233 A 1 
ATOM 1833 O O   . GLY A 0 233 . -45.823 5.966   53.109   1.00 60.26 233 A 1 
ATOM 1834 N N   . LYS A 0 234 . -46.062 3.799   53.621   1.00 54.35 234 A 1 
ATOM 1835 C CA  . LYS A 0 234 . -47.399 3.968   54.235   1.00 54.35 234 A 1 
ATOM 1836 C C   . LYS A 0 234 . -47.324 4.470   55.681   1.00 54.35 234 A 1 
ATOM 1837 C CB  . LYS A 0 234 . -48.240 2.681   54.115   1.00 54.35 234 A 1 
ATOM 1838 O O   . LYS A 0 234 . -47.458 3.701   56.627   1.00 54.35 234 A 1 
ATOM 1839 C CG  . LYS A 0 234 . -48.914 2.575   52.741   1.00 54.35 234 A 1 
ATOM 1840 C CD  . LYS A 0 234 . -49.876 1.382   52.688   1.00 54.35 234 A 1 
ATOM 1841 C CE  . LYS A 0 234 . -50.597 1.378   51.334   1.00 54.35 234 A 1 
ATOM 1842 N NZ  . LYS A 0 234 . -51.447 0.175   51.159   1.00 54.35 234 A 1 
ATOM 1843 N N   . LYS A 0 235 . -47.156 5.781   55.886   1.00 50.07 235 A 1 
ATOM 1844 C CA  . LYS A 0 235 . -47.396 6.399   57.206   1.00 50.07 235 A 1 
ATOM 1845 C C   . LYS A 0 235 . -48.897 6.555   57.466   1.00 50.07 235 A 1 
ATOM 1846 C CB  . LYS A 0 235 . -46.646 7.736   57.348   1.00 50.07 235 A 1 
ATOM 1847 O O   . LYS A 0 235 . -49.502 7.526   57.017   1.00 50.07 235 A 1 
ATOM 1848 C CG  . LYS A 0 235 . -45.220 7.508   57.866   1.00 50.07 235 A 1 
ATOM 1849 C CD  . LYS A 0 235 . -44.463 8.831   58.032   1.00 50.07 235 A 1 
ATOM 1850 C CE  . LYS A 0 235 . -43.077 8.540   58.621   1.00 50.07 235 A 1 
ATOM 1851 N NZ  . LYS A 0 235 . -42.183 9.722   58.547   1.00 50.07 235 A 1 
ATOM 1852 N N   . ASP A 0 236 . -49.475 5.653   58.256   1.00 48.92 236 A 1 
ATOM 1853 C CA  . ASP A 0 236 . -50.880 5.723   58.678   1.00 48.92 236 A 1 
ATOM 1854 C C   . ASP A 0 236 . -51.138 6.886   59.658   1.00 48.92 236 A 1 
ATOM 1855 C CB  . ASP A 0 236 . -51.335 4.371   59.258   1.00 48.92 236 A 1 
ATOM 1856 O O   . ASP A 0 236 . -51.077 6.755   60.884   1.00 48.92 236 A 1 
ATOM 1857 C CG  . ASP A 0 236 . -51.610 3.307   58.188   1.00 48.92 236 A 1 
ATOM 1858 O OD1 . ASP A 0 236 . -51.961 3.700   57.052   1.00 48.92 236 A 1 
ATOM 1859 O OD2 . ASP A 0 236 . -51.514 2.114   58.535   1.00 48.92 236 A 1 
ATOM 1860 N N   . VAL A 0 237 . -51.474 8.064   59.119   1.00 45.21 237 A 1 
ATOM 1861 C CA  . VAL A 0 237 . -51.825 9.273   59.894   1.00 45.21 237 A 1 
ATOM 1862 C C   . VAL A 0 237 . -53.269 9.192   60.436   1.00 45.21 237 A 1 
ATOM 1863 C CB  . VAL A 0 237 . -51.518 10.577  59.112   1.00 45.21 237 A 1 
ATOM 1864 O O   . VAL A 0 237 . -54.094 10.072  60.203   1.00 45.21 237 A 1 
ATOM 1865 C CG1 . VAL A 0 237 . -51.562 11.823  60.016   1.00 45.21 237 A 1 
ATOM 1866 C CG2 . VAL A 0 237 . -50.105 10.574  58.509   1.00 45.21 237 A 1 
ATOM 1867 N N   . GLY A 0 238 . -53.590 8.117   61.166   1.00 48.13 238 A 1 
ATOM 1868 C CA  . GLY A 0 238 . -54.920 7.874   61.754   1.00 48.13 238 A 1 
ATOM 1869 C C   . GLY A 0 238 . -55.029 8.112   63.270   1.00 48.13 238 A 1 
ATOM 1870 O O   . GLY A 0 238 . -56.107 8.404   63.783   1.00 48.13 238 A 1 
ATOM 1871 N N   . ALA A 0 239 . -53.923 8.021   64.015   1.00 43.10 239 A 1 
ATOM 1872 C CA  . ALA A 0 239 . -53.953 7.807   65.471   1.00 43.10 239 A 1 
ATOM 1873 C C   . ALA A 0 239 . -54.265 9.039   66.361   1.00 43.10 239 A 1 
ATOM 1874 C CB  . ALA A 0 239 . -52.627 7.141   65.863   1.00 43.10 239 A 1 
ATOM 1875 O O   . ALA A 0 239 . -54.280 8.916   67.586   1.00 43.10 239 A 1 
ATOM 1876 N N   . TYR A 0 240 . -54.496 10.233  65.800   1.00 42.13 240 A 1 
ATOM 1877 C CA  . TYR A 0 240 . -54.494 11.495  66.569   1.00 42.13 240 A 1 
ATOM 1878 C C   . TYR A 0 240 . -55.873 12.085  66.941   1.00 42.13 240 A 1 
ATOM 1879 C CB  . TYR A 0 240 . -53.526 12.507  65.923   1.00 42.13 240 A 1 
ATOM 1880 O O   . TYR A 0 240 . -55.938 13.186  67.484   1.00 42.13 240 A 1 
ATOM 1881 C CG  . TYR A 0 240 . -52.320 12.785  66.804   1.00 42.13 240 A 1 
ATOM 1882 C CD1 . TYR A 0 240 . -52.286 13.935  67.617   1.00 42.13 240 A 1 
ATOM 1883 C CD2 . TYR A 0 240 . -51.263 11.856  66.858   1.00 42.13 240 A 1 
ATOM 1884 C CE1 . TYR A 0 240 . -51.189 14.167  68.471   1.00 42.13 240 A 1 
ATOM 1885 C CE2 . TYR A 0 240 . -50.173 12.074  67.723   1.00 42.13 240 A 1 
ATOM 1886 O OH  . TYR A 0 240 . -49.082 13.435  69.364   1.00 42.13 240 A 1 
ATOM 1887 C CZ  . TYR A 0 240 . -50.132 13.232  68.527   1.00 42.13 240 A 1 
ATOM 1888 N N   . GLY A 0 241 . -56.978 11.370  66.690   1.00 42.41 241 A 1 
ATOM 1889 C CA  . GLY A 0 241 . -58.345 11.891  66.893   1.00 42.41 241 A 1 
ATOM 1890 C C   . GLY A 0 241 . -59.010 11.641  68.260   1.00 42.41 241 A 1 
ATOM 1891 O O   . GLY A 0 241 . -60.032 12.252  68.554   1.00 42.41 241 A 1 
ATOM 1892 N N   . ALA A 0 242 . -58.480 10.747  69.103   1.00 44.24 242 A 1 
ATOM 1893 C CA  . ALA A 0 242 . -59.274 10.069  70.145   1.00 44.24 242 A 1 
ATOM 1894 C C   . ALA A 0 242 . -59.158 10.618  71.592   1.00 44.24 242 A 1 
ATOM 1895 C CB  . ALA A 0 242 . -58.964 8.568   70.052   1.00 44.24 242 A 1 
ATOM 1896 O O   . ALA A 0 242 . -59.466 9.899   72.539   1.00 44.24 242 A 1 
ATOM 1897 N N   . ALA A 0 243 . -58.693 11.857  71.803   1.00 42.36 243 A 1 
ATOM 1898 C CA  . ALA A 0 243 . -58.280 12.351  73.132   1.00 42.36 243 A 1 
ATOM 1899 C C   . ALA A 0 243 . -59.021 13.611  73.644   1.00 42.36 243 A 1 
ATOM 1900 C CB  . ALA A 0 243 . -56.751 12.500  73.131   1.00 42.36 243 A 1 
ATOM 1901 O O   . ALA A 0 243 . -58.463 14.372  74.433   1.00 42.36 243 A 1 
ATOM 1902 N N   . ALA A 0 244 . -60.259 13.856  73.198   1.00 36.24 244 A 1 
ATOM 1903 C CA  . ALA A 0 244 . -61.015 15.081  73.495   1.00 36.24 244 A 1 
ATOM 1904 C C   . ALA A 0 244 . -62.361 14.818  74.209   1.00 36.24 244 A 1 
ATOM 1905 C CB  . ALA A 0 244 . -61.154 15.886  72.194   1.00 36.24 244 A 1 
ATOM 1906 O O   . ALA A 0 244 . -63.429 15.052  73.648   1.00 36.24 244 A 1 
ATOM 1907 N N   . SER A 0 245 . -62.316 14.356  75.464   1.00 44.85 245 A 1 
ATOM 1908 C CA  . SER A 0 245 . -63.491 14.256  76.350   1.00 44.85 245 A 1 
ATOM 1909 C C   . SER A 0 245 . -63.288 15.080  77.626   1.00 44.85 245 A 1 
ATOM 1910 C CB  . SER A 0 245 . -63.811 12.794  76.677   1.00 44.85 245 A 1 
ATOM 1911 O O   . SER A 0 245 . -62.452 14.750  78.468   1.00 44.85 245 A 1 
ATOM 1912 O OG  . SER A 0 245 . -62.724 12.178  77.336   1.00 44.85 245 A 1 
ATOM 1913 N N   . THR A 0 246 . -64.038 16.171  77.761   1.00 38.06 246 A 1 
ATOM 1914 C CA  . THR A 0 246 . -63.803 17.213  78.770   1.00 38.06 246 A 1 
ATOM 1915 C C   . THR A 0 246 . -64.444 16.893  80.127   1.00 38.06 246 A 1 
ATOM 1916 C CB  . THR A 0 246 . -64.325 18.581  78.269   1.00 38.06 246 A 1 
ATOM 1917 O O   . THR A 0 246 . -65.653 16.716  80.209   1.00 38.06 246 A 1 
ATOM 1918 C CG2 . THR A 0 246 . -63.427 19.740  78.699   1.00 38.06 246 A 1 
ATOM 1919 O OG1 . THR A 0 246 . -64.374 18.639  76.860   1.00 38.06 246 A 1 
ATOM 1920 N N   . TRP A 0 247 . -63.632 16.912  81.191   1.00 31.97 247 A 1 
ATOM 1921 C CA  . TRP A 0 247 . -63.977 17.299  82.573   1.00 31.97 247 A 1 
ATOM 1922 C C   . TRP A 0 247 . -65.356 16.905  83.157   1.00 31.97 247 A 1 
ATOM 1923 C CB  . TRP A 0 247 . -63.816 18.826  82.696   1.00 31.97 247 A 1 
ATOM 1924 O O   . TRP A 0 247 . -66.339 17.625  82.990   1.00 31.97 247 A 1 
ATOM 1925 C CG  . TRP A 0 247 . -62.424 19.369  82.798   1.00 31.97 247 A 1 
ATOM 1926 C CD1 . TRP A 0 247 . -61.449 19.304  81.861   1.00 31.97 247 A 1 
ATOM 1927 C CD2 . TRP A 0 247 . -61.849 20.111  83.918   1.00 31.97 247 A 1 
ATOM 1928 C CE2 . TRP A 0 247 . -60.506 20.459  83.590   1.00 31.97 247 A 1 
ATOM 1929 C CE3 . TRP A 0 247 . -62.334 20.531  85.177   1.00 31.97 247 A 1 
ATOM 1930 N NE1 . TRP A 0 247 . -60.315 19.939  82.328   1.00 31.97 247 A 1 
ATOM 1931 C CH2 . TRP A 0 247 . -60.192 21.577  85.714   1.00 31.97 247 A 1 
ATOM 1932 C CZ2 . TRP A 0 247 . -59.681 21.178  84.466   1.00 31.97 247 A 1 
ATOM 1933 C CZ3 . TRP A 0 247 . -61.515 21.255  86.066   1.00 31.97 247 A 1 
ATOM 1934 N N   . ASN A 0 248 . -65.369 15.938  84.086   1.00 40.08 248 A 1 
ATOM 1935 C CA  . ASN A 0 248 . -66.036 16.162  85.381   1.00 40.08 248 A 1 
ATOM 1936 C C   . ASN A 0 248 . -65.373 15.362  86.524   1.00 40.08 248 A 1 
ATOM 1937 C CB  . ASN A 0 248 . -67.566 15.957  85.304   1.00 40.08 248 A 1 
ATOM 1938 O O   . ASN A 0 248 . -64.531 14.496  86.307   1.00 40.08 248 A 1 
ATOM 1939 C CG  . ASN A 0 248 . -68.321 16.937  86.202   1.00 40.08 248 A 1 
ATOM 1940 N ND2 . ASN A 0 248 . -69.482 17.383  85.793   1.00 40.08 248 A 1 
ATOM 1941 O OD1 . ASN A 0 248 . -67.886 17.325  87.279   1.00 40.08 248 A 1 
ATOM 1942 N N   . THR A 0 249 . -65.716 15.721  87.756   1.00 32.12 249 A 1 
ATOM 1943 C CA  . THR A 0 249 . -64.993 15.425  88.995   1.00 32.12 249 A 1 
ATOM 1944 C C   . THR A 0 249 . -65.317 14.056  89.610   1.00 32.12 249 A 1 
ATOM 1945 C CB  . THR A 0 249 . -65.273 16.535  90.033   1.00 32.12 249 A 1 
ATOM 1946 O O   . THR A 0 249 . -66.443 13.835  90.057   1.00 32.12 249 A 1 
ATOM 1947 C CG2 . THR A 0 249 . -64.676 17.880  89.623   1.00 32.12 249 A 1 
ATOM 1948 O OG1 . THR A 0 249 . -66.653 16.775  90.234   1.00 32.12 249 A 1 
ATOM 1949 N N   . LYS A 0 250 . -64.300 13.180  89.719   1.00 38.83 250 A 1 
ATOM 1950 C CA  . LYS A 0 250 . -63.925 12.362  90.907   1.00 38.83 250 A 1 
ATOM 1951 C C   . LYS A 0 250 . -62.957 11.229  90.533   1.00 38.83 250 A 1 
ATOM 1952 C CB  . LYS A 0 250 . -65.140 11.695  91.589   1.00 38.83 250 A 1 
ATOM 1953 O O   . LYS A 0 250 . -63.277 10.434  89.660   1.00 38.83 250 A 1 
ATOM 1954 C CG  . LYS A 0 250 . -65.734 12.576  92.702   1.00 38.83 250 A 1 
ATOM 1955 C CD  . LYS A 0 250 . -67.185 12.174  92.978   1.00 38.83 250 A 1 
ATOM 1956 C CE  . LYS A 0 250 . -67.811 13.146  93.978   1.00 38.83 250 A 1 
ATOM 1957 N NZ  . LYS A 0 250 . -69.245 12.836  94.190   1.00 38.83 250 A 1 
ATOM 1958 N N   . GLY A 0 251 . -61.876 11.088  91.305   1.00 35.19 251 A 1 
ATOM 1959 C CA  . GLY A 0 251 . -61.036 9.883   91.337   1.00 35.19 251 A 1 
ATOM 1960 C C   . GLY A 0 251 . -59.789 9.928   90.450   1.00 35.19 251 A 1 
ATOM 1961 O O   . GLY A 0 251 . -59.884 9.963   89.231   1.00 35.19 251 A 1 
ATOM 1962 N N   . ASP A 0 252 . -58.634 9.886   91.112   1.00 40.81 252 A 1 
ATOM 1963 C CA  . ASP A 0 252 . -57.417 9.175   90.703   1.00 40.81 252 A 1 
ATOM 1964 C C   . ASP A 0 252 . -56.881 9.438   89.285   1.00 40.81 252 A 1 
ATOM 1965 C CB  . ASP A 0 252 . -57.556 7.692   91.097   1.00 40.81 252 A 1 
ATOM 1966 O O   . ASP A 0 252 . -56.771 8.550   88.439   1.00 40.81 252 A 1 
ATOM 1967 C CG  . ASP A 0 252 . -57.978 7.504   92.569   1.00 40.81 252 A 1 
ATOM 1968 O OD1 . ASP A 0 252 . -57.894 8.485   93.351   1.00 40.81 252 A 1 
ATOM 1969 O OD2 . ASP A 0 252 . -58.456 6.399   92.900   1.00 40.81 252 A 1 
ATOM 1970 N N   . ALA A 0 253 . -56.429 10.675  89.066   1.00 36.73 253 A 1 
ATOM 1971 C CA  . ALA A 0 253 . -55.471 10.968  88.009   1.00 36.73 253 A 1 
ATOM 1972 C C   . ALA A 0 253 . -54.084 10.412  88.387   1.00 36.73 253 A 1 
ATOM 1973 C CB  . ALA A 0 253 . -55.440 12.482  87.763   1.00 36.73 253 A 1 
ATOM 1974 O O   . ALA A 0 253 . -53.389 10.983  89.227   1.00 36.73 253 A 1 
ATOM 1975 N N   . ALA A 0 254 . -53.675 9.329   87.728   1.00 36.16 254 A 1 
ATOM 1976 C CA  . ALA A 0 254 . -52.295 8.859   87.696   1.00 36.16 254 A 1 
ATOM 1977 C C   . ALA A 0 254 . -51.755 8.926   86.258   1.00 36.16 254 A 1 
ATOM 1978 C CB  . ALA A 0 254 . -52.214 7.450   88.297   1.00 36.16 254 A 1 
ATOM 1979 O O   . ALA A 0 254 . -52.470 8.644   85.295   1.00 36.16 254 A 1 
ATOM 1980 N N   . SER A 0 255 . -50.482 9.299   86.128   1.00 37.78 255 A 1 
ATOM 1981 C CA  . SER A 0 255 . -49.639 9.043   84.953   1.00 37.78 255 A 1 
ATOM 1982 C C   . SER A 0 255 . -49.661 7.539   84.596   1.00 37.78 255 A 1 
ATOM 1983 C CB  . SER A 0 255 . -48.232 9.583   85.280   1.00 37.78 255 A 1 
ATOM 1984 O O   . SER A 0 255 . -49.959 6.707   85.446   1.00 37.78 255 A 1 
ATOM 1985 O OG  . SER A 0 255 . -47.867 9.338   86.628   1.00 37.78 255 A 1 
ATOM 1986 N N   . GLU A 0 256 . -49.387 7.105   83.363   1.00 39.32 256 A 1 
ATOM 1987 C CA  . GLU A 0 256 . -48.105 7.337   82.679   1.00 39.32 256 A 1 
ATOM 1988 C C   . GLU A 0 256 . -48.172 7.162   81.145   1.00 39.32 256 A 1 
ATOM 1989 C CB  . GLU A 0 256 . -47.089 6.382   83.343   1.00 39.32 256 A 1 
ATOM 1990 O O   . GLU A 0 256 . -49.222 6.880   80.567   1.00 39.32 256 A 1 
ATOM 1991 C CG  . GLU A 0 256 . -45.625 6.825   83.210   1.00 39.32 256 A 1 
ATOM 1992 C CD  . GLU A 0 256 . -44.719 6.310   84.344   1.00 39.32 256 A 1 
ATOM 1993 O OE1 . GLU A 0 256 . -43.558 6.771   84.368   1.00 39.32 256 A 1 
ATOM 1994 O OE2 . GLU A 0 256 . -45.190 5.521   85.194   1.00 39.32 256 A 1 
ATOM 1995 N N   . ALA A 0 257 . -47.059 7.422   80.452   1.00 33.91 257 A 1 
ATOM 1996 C CA  . ALA A 0 257 . -47.023 7.551   78.997   1.00 33.91 257 A 1 
ATOM 1997 C C   . ALA A 0 257 . -46.971 6.197   78.260   1.00 33.91 257 A 1 
ATOM 1998 C CB  . ALA A 0 257 . -45.838 8.451   78.622   1.00 33.91 257 A 1 
ATOM 1999 O O   . ALA A 0 257 . -45.962 5.503   78.288   1.00 33.91 257 A 1 
ATOM 2000 N N   . GLY A 0 258 . -48.030 5.884   77.504   1.00 39.49 258 A 1 
ATOM 2001 C CA  . GLY A 0 258 . -48.092 4.751   76.562   1.00 39.49 258 A 1 
ATOM 2002 C C   . GLY A 0 258 . -48.145 5.152   75.078   1.00 39.49 258 A 1 
ATOM 2003 O O   . GLY A 0 258 . -48.625 4.382   74.254   1.00 39.49 258 A 1 
ATOM 2004 N N   . LYS A 0 259 . -47.742 6.382   74.720   1.00 37.85 259 A 1 
ATOM 2005 C CA  . LYS A 0 259 . -47.848 6.916   73.346   1.00 37.85 259 A 1 
ATOM 2006 C C   . LYS A 0 259 . -46.552 6.733   72.542   1.00 37.85 259 A 1 
ATOM 2007 C CB  . LYS A 0 259 . -48.309 8.385   73.356   1.00 37.85 259 A 1 
ATOM 2008 O O   . LYS A 0 259 . -45.762 7.664   72.429   1.00 37.85 259 A 1 
ATOM 2009 C CG  . LYS A 0 259 . -49.773 8.563   73.788   1.00 37.85 259 A 1 
ATOM 2010 C CD  . LYS A 0 259 . -50.216 10.015  73.560   1.00 37.85 259 A 1 
ATOM 2011 C CE  . LYS A 0 259 . -51.694 10.191  73.926   1.00 37.85 259 A 1 
ATOM 2012 N NZ  . LYS A 0 259 . -52.172 11.558  73.603   1.00 37.85 259 A 1 
ATOM 2013 N N   . SER A 0 260 . -46.389 5.555   71.945   1.00 37.73 260 A 1 
ATOM 2014 C CA  . SER A 0 260 . -45.422 5.237   70.878   1.00 37.73 260 A 1 
ATOM 2015 C C   . SER A 0 260 . -46.102 4.194   69.974   1.00 37.73 260 A 1 
ATOM 2016 C CB  . SER A 0 260 . -44.136 4.682   71.500   1.00 37.73 260 A 1 
ATOM 2017 O O   . SER A 0 260 . -46.673 3.251   70.507   1.00 37.73 260 A 1 
ATOM 2018 O OG  . SER A 0 260 . -43.110 4.657   70.535   1.00 37.73 260 A 1 
ATOM 2019 N N   . ALA A 0 261 . -46.281 4.366   68.659   1.00 35.87 261 A 1 
ATOM 2020 C CA  . ALA A 0 261 . -45.274 4.514   67.596   1.00 35.87 261 A 1 
ATOM 2021 C C   . ALA A 0 261 . -44.308 3.308   67.548   1.00 35.87 261 A 1 
ATOM 2022 C CB  . ALA A 0 261 . -44.565 5.876   67.625   1.00 35.87 261 A 1 
ATOM 2023 O O   . ALA A 0 261 . -43.787 2.915   68.586   1.00 35.87 261 A 1 
ATOM 2024 N N   . TYR A 0 262 . -43.996 2.693   66.407   1.00 46.95 262 A 1 
ATOM 2025 C CA  . TYR A 0 262 . -44.286 3.064   65.008   1.00 46.95 262 A 1 
ATOM 2026 C C   . TYR A 0 262 . -45.310 2.056   64.401   1.00 46.95 262 A 1 
ATOM 2027 C CB  . TYR A 0 262 . -42.925 3.274   64.332   1.00 46.95 262 A 1 
ATOM 2028 O O   . TYR A 0 262 . -46.223 1.713   65.144   1.00 46.95 262 A 1 
ATOM 2029 C CG  . TYR A 0 262 . -42.102 4.402   64.937   1.00 46.95 262 A 1 
ATOM 2030 C CD1 . TYR A 0 262 . -42.149 5.687   64.359   1.00 46.95 262 A 1 
ATOM 2031 C CD2 . TYR A 0 262 . -41.311 4.181   66.084   1.00 46.95 262 A 1 
ATOM 2032 C CE1 . TYR A 0 262 . -41.418 6.748   64.928   1.00 46.95 262 A 1 
ATOM 2033 C CE2 . TYR A 0 262 . -40.594 5.242   66.665   1.00 46.95 262 A 1 
ATOM 2034 O OH  . TYR A 0 262 . -39.938 7.544   66.648   1.00 46.95 262 A 1 
ATOM 2035 C CZ  . TYR A 0 262 . -40.641 6.526   66.087   1.00 46.95 262 A 1 
ATOM 2036 N N   . TRP A 0 263 . -45.360 1.575   63.146   1.00 47.11 263 A 1 
ATOM 2037 C CA  . TRP A 0 263 . -44.582 1.723   61.894   1.00 47.11 263 A 1 
ATOM 2038 C C   . TRP A 0 263 . -45.534 1.674   60.672   1.00 47.11 263 A 1 
ATOM 2039 C CB  . TRP A 0 263 . -43.480 0.630   61.825   1.00 47.11 263 A 1 
ATOM 2040 O O   . TRP A 0 263 . -46.738 1.841   60.839   1.00 47.11 263 A 1 
ATOM 2041 C CG  . TRP A 0 263 . -42.075 1.115   62.033   1.00 47.11 263 A 1 
ATOM 2042 C CD1 . TRP A 0 263 . -41.155 0.498   62.808   1.00 47.11 263 A 1 
ATOM 2043 C CD2 . TRP A 0 263 . -41.411 2.311   61.504   1.00 47.11 263 A 1 
ATOM 2044 C CE2 . TRP A 0 263 . -40.119 2.405   62.102   1.00 47.11 263 A 1 
ATOM 2045 C CE3 . TRP A 0 263 . -41.774 3.344   60.606   1.00 47.11 263 A 1 
ATOM 2046 N NE1 . TRP A 0 263 . -40.003 1.258   62.857   1.00 47.11 263 A 1 
ATOM 2047 C CH2 . TRP A 0 263 . -39.658 4.506   60.990   1.00 47.11 263 A 1 
ATOM 2048 C CZ2 . TRP A 0 263 . -39.256 3.486   61.869   1.00 47.11 263 A 1 
ATOM 2049 C CZ3 . TRP A 0 263 . -40.909 4.427   60.351   1.00 47.11 263 A 1 
ATOM 2050 N N   . GLY A 0 264 . -45.008 1.508   59.452   1.00 49.03 264 A 1 
ATOM 2051 C CA  . GLY A 0 264 . -45.779 1.275   58.227   1.00 49.03 264 A 1 
ATOM 2052 C C   . GLY A 0 264 . -44.928 0.584   57.158   1.00 49.03 264 A 1 
ATOM 2053 O O   . GLY A 0 264 . -43.701 0.684   57.224   1.00 49.03 264 A 1 
ATOM 2054 N N   . LYS A 0 265 . -45.565 -0.107  56.199   1.00 56.79 265 A 1 
ATOM 2055 C CA  . LYS A 0 265 . -44.877 -0.805  55.094   1.00 56.79 265 A 1 
ATOM 2056 C C   . LYS A 0 265 . -43.955 0.152   54.332   1.00 56.79 265 A 1 
ATOM 2057 C CB  . LYS A 0 265 . -45.881 -1.455  54.118   1.00 56.79 265 A 1 
ATOM 2058 O O   . LYS A 0 265 . -44.359 1.285   54.038   1.00 56.79 265 A 1 
ATOM 2059 C CG  . LYS A 0 265 . -46.576 -2.695  54.707   1.00 56.79 265 A 1 
ATOM 2060 C CD  . LYS A 0 265 . -47.435 -3.435  53.663   1.00 56.79 265 A 1 
ATOM 2061 C CE  . LYS A 0 265 . -47.807 -4.866  54.097   1.00 56.79 265 A 1 
ATOM 2062 N NZ  . LYS A 0 265 . -46.730 -5.832  53.772   1.00 56.79 265 A 1 
ATOM 2063 N N   . GLN A 0 266 . -42.749 -0.321  54.027   1.00 65.70 266 A 1 
ATOM 2064 C CA  . GLN A 0 266 . -41.763 0.370   53.201   1.00 65.70 266 A 1 
ATOM 2065 C C   . GLN A 0 266 . -41.372 -0.543  52.038   1.00 65.70 266 A 1 
ATOM 2066 C CB  . GLN A 0 266 . -40.518 0.747   54.025   1.00 65.70 266 A 1 
ATOM 2067 O O   . GLN A 0 266 . -40.934 -1.665  52.282   1.00 65.70 266 A 1 
ATOM 2068 C CG  . GLN A 0 266 . -40.824 1.612   55.257   1.00 65.70 266 A 1 
ATOM 2069 C CD  . GLN A 0 266 . -39.546 2.142   55.896   1.00 65.70 266 A 1 
ATOM 2070 N NE2 . GLN A 0 266 . -38.970 3.190   55.345   1.00 65.70 266 A 1 
ATOM 2071 O OE1 . GLN A 0 266 . -39.034 1.627   56.886   1.00 65.70 266 A 1 
ATOM 2072 N N   . ALA A 0 267 . -41.518 -0.042  50.816   1.00 72.43 267 A 1 
ATOM 2073 C CA  . ALA A 0 267 . -40.940 -0.628  49.613   1.00 72.43 267 A 1 
ATOM 2074 C C   . ALA A 0 267 . -40.090 0.430   48.893   1.00 72.43 267 A 1 
ATOM 2075 C CB  . ALA A 0 267 . -42.049 -1.206  48.727   1.00 72.43 267 A 1 
ATOM 2076 O O   . ALA A 0 267 . -40.329 1.637   49.055   1.00 72.43 267 A 1 
ATOM 2077 N N   . SER A 0 268 . -39.101 -0.017  48.136   1.00 80.29 268 A 1 
ATOM 2078 C CA  . SER A 0 268 . -38.369 0.796   47.168   1.00 80.29 268 A 1 
ATOM 2079 C C   . SER A 0 268 . -37.992 -0.064  45.983   1.00 80.29 268 A 1 
ATOM 2080 C CB  . SER A 0 268 . -37.097 1.413   47.747   1.00 80.29 268 A 1 
ATOM 2081 O O   . SER A 0 268 . -37.627 -1.215  46.186   1.00 80.29 268 A 1 
ATOM 2082 O OG  . SER A 0 268 . -36.244 0.430   48.307   1.00 80.29 268 A 1 
ATOM 2083 N N   . ASP A 0 269 . -38.044 0.559   44.826   1.00 82.87 269 A 1 
ATOM 2084 C CA  . ASP A 0 269 . -38.037 -0.015  43.491   1.00 82.87 269 A 1 
ATOM 2085 C C   . ASP A 0 269 . -37.012 0.809   42.685   1.00 82.87 269 A 1 
ATOM 2086 C CB  . ASP A 0 269 . -39.497 0.143   43.028   1.00 82.87 269 A 1 
ATOM 2087 O O   . ASP A 0 269 . -36.865 2.014   42.952   1.00 82.87 269 A 1 
ATOM 2088 C CG  . ASP A 0 269 . -39.873 -0.522  41.714   1.00 82.87 269 A 1 
ATOM 2089 O OD1 . ASP A 0 269 . -38.935 -0.881  40.986   1.00 82.87 269 A 1 
ATOM 2090 O OD2 . ASP A 0 269 . -41.108 -0.621  41.503   1.00 82.87 269 A 1 
ATOM 2091 N N   . TRP A 0 270 . -36.221 0.178   41.821   1.00 85.62 270 A 1 
ATOM 2092 C CA  . TRP A 0 270 . -35.158 0.851   41.070   1.00 85.62 270 A 1 
ATOM 2093 C C   . TRP A 0 270 . -34.854 0.116   39.768   1.00 85.62 270 A 1 
ATOM 2094 C CB  . TRP A 0 270 . -33.877 0.973   41.912   1.00 85.62 270 A 1 
ATOM 2095 O O   . TRP A 0 270 . -34.256 -0.957  39.797   1.00 85.62 270 A 1 
ATOM 2096 C CG  . TRP A 0 270 . -32.729 1.688   41.246   1.00 85.62 270 A 1 
ATOM 2097 C CD1 . TRP A 0 270 . -32.709 2.992   40.888   1.00 85.62 270 A 1 
ATOM 2098 C CD2 . TRP A 0 270 . -31.498 1.127   40.684   1.00 85.62 270 A 1 
ATOM 2099 C CE2 . TRP A 0 270 . -30.736 2.184   40.097   1.00 85.62 270 A 1 
ATOM 2100 C CE3 . TRP A 0 270 . -30.982 -0.177  40.542   1.00 85.62 270 A 1 
ATOM 2101 N NE1 . TRP A 0 270 . -31.530 3.299   40.238   1.00 85.62 270 A 1 
ATOM 2102 C CH2 . TRP A 0 270 . -29.004 0.660   39.373   1.00 85.62 270 A 1 
ATOM 2103 C CZ2 . TRP A 0 270 . -29.498 1.972   39.472   1.00 85.62 270 A 1 
ATOM 2104 C CZ3 . TRP A 0 270 . -29.752 -0.407  39.898   1.00 85.62 270 A 1 
ATOM 2105 N N   . ASP A 0 271 . -35.214 0.750   38.656   1.00 89.26 271 A 1 
ATOM 2106 C CA  . ASP A 0 271 . -34.848 0.337   37.304   1.00 89.26 271 A 1 
ATOM 2107 C C   . ASP A 0 271 . -33.630 1.145   36.835   1.00 89.26 271 A 1 
ATOM 2108 C CB  . ASP A 0 271 . -36.004 0.618   36.325   1.00 89.26 271 A 1 
ATOM 2109 O O   . ASP A 0 271 . -33.578 2.371   37.001   1.00 89.26 271 A 1 
ATOM 2110 C CG  . ASP A 0 271 . -37.183 -0.360  36.365   1.00 89.26 271 A 1 
ATOM 2111 O OD1 . ASP A 0 271 . -36.925 -1.580  36.328   1.00 89.26 271 A 1 
ATOM 2112 O OD2 . ASP A 0 271 . -38.334 0.129   36.248   1.00 89.26 271 A 1 
ATOM 2113 N N   . ALA A 0 272 . -32.701 0.496   36.138   1.00 88.24 272 A 1 
ATOM 2114 C CA  . ALA A 0 272 . -31.695 1.169   35.325   1.00 88.24 272 A 1 
ATOM 2115 C C   . ALA A 0 272 . -31.499 0.475   33.973   1.00 88.24 272 A 1 
ATOM 2116 C CB  . ALA A 0 272 . -30.387 1.285   36.110   1.00 88.24 272 A 1 
ATOM 2117 O O   . ALA A 0 272 . -31.521 -0.749  33.863   1.00 88.24 272 A 1 
ATOM 2118 N N   . TRP A 0 273 . -31.258 1.269   32.931   1.00 92.20 273 A 1 
ATOM 2119 C CA  . TRP A 0 273 . -30.864 0.780   31.609   1.00 92.20 273 A 1 
ATOM 2120 C C   . TRP A 0 273 . -29.834 1.718   30.990   1.00 92.20 273 A 1 
ATOM 2121 C CB  . TRP A 0 273 . -32.090 0.634   30.696   1.00 92.20 273 A 1 
ATOM 2122 O O   . TRP A 0 273 . -29.943 2.939   31.128   1.00 92.20 273 A 1 
ATOM 2123 C CG  . TRP A 0 273 . -31.767 0.236   29.284   1.00 92.20 273 A 1 
ATOM 2124 C CD1 . TRP A 0 273 . -31.479 -1.019  28.876   1.00 92.20 273 A 1 
ATOM 2125 C CD2 . TRP A 0 273 . -31.537 1.088   28.117   1.00 92.20 273 A 1 
ATOM 2126 C CE2 . TRP A 0 273 . -31.118 0.263   27.029   1.00 92.20 273 A 1 
ATOM 2127 C CE3 . TRP A 0 273 . -31.578 2.480   27.886   1.00 92.20 273 A 1 
ATOM 2128 N NE1 . TRP A 0 273 . -31.100 -1.011  27.548   1.00 92.20 273 A 1 
ATOM 2129 C CH2 . TRP A 0 273 . -30.829 2.178   25.577   1.00 92.20 273 A 1 
ATOM 2130 C CZ2 . TRP A 0 273 . -30.778 0.787   25.773   1.00 92.20 273 A 1 
ATOM 2131 C CZ3 . TRP A 0 273 . -31.227 3.020   26.632   1.00 92.20 273 A 1 
ATOM 2132 N N   . GLY A 0 274 . -28.864 1.164   30.271   1.00 91.53 274 A 1 
ATOM 2133 C CA  . GLY A 0 274 . -27.896 1.952   29.523   1.00 91.53 274 A 1 
ATOM 2134 C C   . GLY A 0 274 . -27.381 1.257   28.273   1.00 91.53 274 A 1 
ATOM 2135 O O   . GLY A 0 274 . -27.584 0.056   28.066   1.00 91.53 274 A 1 
ATOM 2136 N N   . ARG A 0 275 . -26.747 2.061   27.422   1.00 94.26 275 A 1 
ATOM 2137 C CA  . ARG A 0 275 . -26.079 1.633   26.200   1.00 94.26 275 A 1 
ATOM 2138 C C   . ARG A 0 275 . -24.938 2.588   25.861   1.00 94.26 275 A 1 
ATOM 2139 C CB  . ARG A 0 275 . -27.112 1.564   25.072   1.00 94.26 275 A 1 
ATOM 2140 O O   . ARG A 0 275 . -25.173 3.791   25.772   1.00 94.26 275 A 1 
ATOM 2141 C CG  . ARG A 0 275 . -26.564 0.884   23.814   1.00 94.26 275 A 1 
ATOM 2142 C CD  . ARG A 0 275 . -27.654 0.916   22.749   1.00 94.26 275 A 1 
ATOM 2143 N NE  . ARG A 0 275 . -27.252 0.174   21.547   1.00 94.26 275 A 1 
ATOM 2144 N NH1 . ARG A 0 275 . -28.215 1.526   19.989   1.00 94.26 275 A 1 
ATOM 2145 N NH2 . ARG A 0 275 . -27.099 -0.262  19.319   1.00 94.26 275 A 1 
ATOM 2146 C CZ  . ARG A 0 275 . -27.536 0.462   20.299   1.00 94.26 275 A 1 
ATOM 2147 N N   . ASP A 0 276 . -23.758 2.035   25.627   1.00 91.57 276 A 1 
ATOM 2148 C CA  . ASP A 0 276 . -22.578 2.719   25.091   1.00 91.57 276 A 1 
ATOM 2149 C C   . ASP A 0 276 . -22.408 2.310   23.612   1.00 91.57 276 A 1 
ATOM 2150 C CB  . ASP A 0 276 . -21.362 2.394   25.981   1.00 91.57 276 A 1 
ATOM 2151 O O   . ASP A 0 276 . -22.853 1.240   23.201   1.00 91.57 276 A 1 
ATOM 2152 C CG  . ASP A 0 276 . -20.145 3.304   25.755   1.00 91.57 276 A 1 
ATOM 2153 O OD1 . ASP A 0 276 . -20.113 3.990   24.706   1.00 91.57 276 A 1 
ATOM 2154 O OD2 . ASP A 0 276 . -19.257 3.305   26.640   1.00 91.57 276 A 1 
ATOM 2155 N N   . GLN A 0 277 . -21.863 3.189   22.774   1.00 93.88 277 A 1 
ATOM 2156 C CA  . GLN A 0 277 . -21.857 3.073   21.310   1.00 93.88 277 A 1 
ATOM 2157 C C   . GLN A 0 277 . -20.587 3.727   20.719   1.00 93.88 277 A 1 
ATOM 2158 C CB  . GLN A 0 277 . -23.156 3.704   20.745   1.00 93.88 277 A 1 
ATOM 2159 O O   . GLN A 0 277 . -20.672 4.715   19.981   1.00 93.88 277 A 1 
ATOM 2160 C CG  . GLN A 0 277 . -24.464 2.894   20.868   1.00 93.88 277 A 1 
ATOM 2161 C CD  . GLN A 0 277 . -25.023 2.476   19.513   1.00 93.88 277 A 1 
ATOM 2162 N NE2 . GLN A 0 277 . -24.383 1.531   18.865   1.00 93.88 277 A 1 
ATOM 2163 O OE1 . GLN A 0 277 . -26.061 2.938   19.029   1.00 93.88 277 A 1 
ATOM 2164 N N   . ASP A 0 278 . -19.405 3.191   21.036   1.00 93.10 278 A 1 
ATOM 2165 C CA  . ASP A 0 278 . -18.115 3.711   20.552   1.00 93.10 278 A 1 
ATOM 2166 C C   . ASP A 0 278 . -17.854 3.291   19.085   1.00 93.10 278 A 1 
ATOM 2167 C CB  . ASP A 0 278 . -16.974 3.311   21.523   1.00 93.10 278 A 1 
ATOM 2168 O O   . ASP A 0 278 . -17.915 2.121   18.701   1.00 93.10 278 A 1 
ATOM 2169 C CG  . ASP A 0 278 . -15.680 4.146   21.416   1.00 93.10 278 A 1 
ATOM 2170 O OD1 . ASP A 0 278 . -15.618 5.090   20.592   1.00 93.10 278 A 1 
ATOM 2171 O OD2 . ASP A 0 278 . -14.668 3.799   22.077   1.00 93.10 278 A 1 
ATOM 2172 N N   . TYR A 0 279 . -17.539 4.249   18.214   1.00 96.60 279 A 1 
ATOM 2173 C CA  . TYR A 0 279 . -17.183 4.018   16.811   1.00 96.60 279 A 1 
ATOM 2174 C C   . TYR A 0 279 . -15.869 4.707   16.484   1.00 96.60 279 A 1 
ATOM 2175 C CB  . TYR A 0 279 . -18.285 4.517   15.864   1.00 96.60 279 A 1 
ATOM 2176 O O   . TYR A 0 279 . -15.721 5.914   16.670   1.00 96.60 279 A 1 
ATOM 2177 C CG  . TYR A 0 279 . -17.909 4.453   14.384   1.00 96.60 279 A 1 
ATOM 2178 C CD1 . TYR A 0 279 . -17.185 5.504   13.780   1.00 96.60 279 A 1 
ATOM 2179 C CD2 . TYR A 0 279 . -18.252 3.321   13.622   1.00 96.60 279 A 1 
ATOM 2180 C CE1 . TYR A 0 279 . -16.794 5.417   12.429   1.00 96.60 279 A 1 
ATOM 2181 C CE2 . TYR A 0 279 . -17.876 3.232   12.267   1.00 96.60 279 A 1 
ATOM 2182 O OH  . TYR A 0 279 . -16.784 4.207   10.361   1.00 96.60 279 A 1 
ATOM 2183 C CZ  . TYR A 0 279 . -17.143 4.282   11.670   1.00 96.60 279 A 1 
ATOM 2184 N N   . LYS A 0 280 . -14.936 3.983   15.862   1.00 96.71 280 A 1 
ATOM 2185 C CA  . LYS A 0 280 . -13.636 4.532   15.474   1.00 96.71 280 A 1 
ATOM 2186 C C   . LYS A 0 280 . -13.130 3.955   14.159   1.00 96.71 280 A 1 
ATOM 2187 C CB  . LYS A 0 280 . -12.707 4.318   16.670   1.00 96.71 280 A 1 
ATOM 2188 O O   . LYS A 0 280 . -12.817 2.774   14.069   1.00 96.71 280 A 1 
ATOM 2189 C CG  . LYS A 0 280 . -11.241 4.689   16.425   1.00 96.71 280 A 1 
ATOM 2190 C CD  . LYS A 0 280 . -10.551 4.962   17.773   1.00 96.71 280 A 1 
ATOM 2191 C CE  . LYS A 0 280 . -9.239  4.199   17.951   1.00 96.71 280 A 1 
ATOM 2192 N NZ  . LYS A 0 280 . -9.398  3.155   18.987   1.00 96.71 280 A 1 
ATOM 2193 N N   . GLU A 0 281 . -12.970 4.805   13.146   1.00 97.71 281 A 1 
ATOM 2194 C CA  . GLU A 0 281 . -12.389 4.427   11.852   1.00 97.71 281 A 1 
ATOM 2195 C C   . GLU A 0 281 . -11.173 5.291   11.523   1.00 97.71 281 A 1 
ATOM 2196 C CB  . GLU A 0 281 . -13.432 4.474   10.718   1.00 97.71 281 A 1 
ATOM 2197 O O   . GLU A 0 281 . -11.272 6.511   11.375   1.00 97.71 281 A 1 
ATOM 2198 C CG  . GLU A 0 281 . -12.819 4.005   9.384    1.00 97.71 281 A 1 
ATOM 2199 C CD  . GLU A 0 281 . -13.796 4.013   8.199    1.00 97.71 281 A 1 
ATOM 2200 O OE1 . GLU A 0 281 . -14.101 2.897   7.699    1.00 97.71 281 A 1 
ATOM 2201 O OE2 . GLU A 0 281 . -14.125 5.127   7.707    1.00 97.71 281 A 1 
ATOM 2202 N N   . LYS A 0 282 . -10.030 4.635   11.319   1.00 97.45 282 A 1 
ATOM 2203 C CA  . LYS A 0 282 . -8.836  5.238   10.731   1.00 97.45 282 A 1 
ATOM 2204 C C   . LYS A 0 282 . -8.641  4.727   9.314    1.00 97.45 282 A 1 
ATOM 2205 C CB  . LYS A 0 282 . -7.604  4.972   11.595   1.00 97.45 282 A 1 
ATOM 2206 O O   . LYS A 0 282 . -8.657  3.520   9.093    1.00 97.45 282 A 1 
ATOM 2207 C CG  . LYS A 0 282 . -7.788  5.549   13.000   1.00 97.45 282 A 1 
ATOM 2208 C CD  . LYS A 0 282 . -6.531  5.316   13.832   1.00 97.45 282 A 1 
ATOM 2209 C CE  . LYS A 0 282 . -6.791  5.819   15.252   1.00 97.45 282 A 1 
ATOM 2210 N NZ  . LYS A 0 282 . -5.875  6.920   15.609   1.00 97.45 282 A 1 
ATOM 2211 N N   . ILE A 0 283 . -8.409  5.634   8.371    1.00 96.38 283 A 1 
ATOM 2212 C CA  . ILE A 0 283 . -8.028  5.333   6.987    1.00 96.38 283 A 1 
ATOM 2213 C C   . ILE A 0 283 . -6.759  6.112   6.650    1.00 96.38 283 A 1 
ATOM 2214 C CB  . ILE A 0 283 . -9.175  5.652   5.997    1.00 96.38 283 A 1 
ATOM 2215 O O   . ILE A 0 283 . -6.647  7.292   6.981    1.00 96.38 283 A 1 
ATOM 2216 C CG1 . ILE A 0 283 . -10.357 4.684   6.222    1.00 96.38 283 A 1 
ATOM 2217 C CG2 . ILE A 0 283 . -8.700  5.555   4.531    1.00 96.38 283 A 1 
ATOM 2218 C CD1 . ILE A 0 283 . -11.627 5.071   5.458    1.00 96.38 283 A 1 
ATOM 2219 N N   . SER A 0 284 . -5.836  5.480   5.933    1.00 96.55 284 A 1 
ATOM 2220 C CA  . SER A 0 284 . -4.727  6.156   5.261    1.00 96.55 284 A 1 
ATOM 2221 C C   . SER A 0 284 . -4.528  5.626   3.843    1.00 96.55 284 A 1 
ATOM 2222 C CB  . SER A 0 284 . -3.435  6.061   6.077    1.00 96.55 284 A 1 
ATOM 2223 O O   . SER A 0 284 . -4.759  4.451   3.558    1.00 96.55 284 A 1 
ATOM 2224 O OG  . SER A 0 284 . -3.054  4.718   6.296    1.00 96.55 284 A 1 
ATOM 2225 N N   . TYR A 0 285 . -4.097  6.511   2.949    1.00 97.23 285 A 1 
ATOM 2226 C CA  . TYR A 0 285 . -3.697  6.204   1.579    1.00 97.23 285 A 1 
ATOM 2227 C C   . TYR A 0 285 . -2.500  7.083   1.190    1.00 97.23 285 A 1 
ATOM 2228 C CB  . TYR A 0 285 . -4.901  6.403   0.645    1.00 97.23 285 A 1 
ATOM 2229 O O   . TYR A 0 285 . -2.520  8.287   1.450    1.00 97.23 285 A 1 
ATOM 2230 C CG  . TYR A 0 285 . -4.608  6.333   -0.845   1.00 97.23 285 A 1 
ATOM 2231 C CD1 . TYR A 0 285 . -4.226  7.503   -1.532   1.00 97.23 285 A 1 
ATOM 2232 C CD2 . TYR A 0 285 . -4.735  5.118   -1.550   1.00 97.23 285 A 1 
ATOM 2233 C CE1 . TYR A 0 285 . -3.990  7.467   -2.918   1.00 97.23 285 A 1 
ATOM 2234 C CE2 . TYR A 0 285 . -4.515  5.081   -2.944   1.00 97.23 285 A 1 
ATOM 2235 O OH  . TYR A 0 285 . -3.959  6.252   -4.976   1.00 97.23 285 A 1 
ATOM 2236 C CZ  . TYR A 0 285 . -4.150  6.259   -3.630   1.00 97.23 285 A 1 
ATOM 2237 N N   . ASP A 0 286 . -1.483  6.504   0.556    1.00 96.07 286 A 1 
ATOM 2238 C CA  . ASP A 0 286 . -0.352  7.212   -0.066   1.00 96.07 286 A 1 
ATOM 2239 C C   . ASP A 0 286 . -0.117  6.628   -1.462   1.00 96.07 286 A 1 
ATOM 2240 C CB  . ASP A 0 286 . 0.921   7.111   0.798    1.00 96.07 286 A 1 
ATOM 2241 O O   . ASP A 0 286 . -0.202  5.415   -1.653   1.00 96.07 286 A 1 
ATOM 2242 C CG  . ASP A 0 286 . 2.068   8.018   0.305    1.00 96.07 286 A 1 
ATOM 2243 O OD1 . ASP A 0 286 . 2.793   7.642   -0.648   1.00 96.07 286 A 1 
ATOM 2244 O OD2 . ASP A 0 286 . 2.239   9.112   0.895    1.00 96.07 286 A 1 
ATOM 2245 N N   . GLN A 0 287 . 0.169   7.481   -2.444   1.00 96.27 287 A 1 
ATOM 2246 C CA  . GLN A 0 287 . 0.564   7.056   -3.781   1.00 96.27 287 A 1 
ATOM 2247 C C   . GLN A 0 287 . 1.750   7.891   -4.257   1.00 96.27 287 A 1 
ATOM 2248 C CB  . GLN A 0 287 . -0.632  7.092   -4.739   1.00 96.27 287 A 1 
ATOM 2249 O O   . GLN A 0 287 . 1.598   8.977   -4.827   1.00 96.27 287 A 1 
ATOM 2250 C CG  . GLN A 0 287 . -0.282  6.505   -6.117   1.00 96.27 287 A 1 
ATOM 2251 C CD  . GLN A 0 287 . -1.431  6.650   -7.107   1.00 96.27 287 A 1 
ATOM 2252 N NE2 . GLN A 0 287 . -1.971  5.586   -7.651   1.00 96.27 287 A 1 
ATOM 2253 O OE1 . GLN A 0 287 . -1.835  7.732   -7.499   1.00 96.27 287 A 1 
ATOM 2254 N N   . THR A 0 288 . 2.940   7.335   -4.061   1.00 94.90 288 A 1 
ATOM 2255 C CA  . THR A 0 288 . 4.219   7.931   -4.434   1.00 94.90 288 A 1 
ATOM 2256 C C   . THR A 0 288 . 4.670   7.432   -5.810   1.00 94.90 288 A 1 
ATOM 2257 C CB  . THR A 0 288 . 5.256   7.638   -3.339   1.00 94.90 288 A 1 
ATOM 2258 O O   . THR A 0 288 . 4.768   6.233   -6.063   1.00 94.90 288 A 1 
ATOM 2259 C CG2 . THR A 0 288 . 6.680   8.021   -3.758   1.00 94.90 288 A 1 
ATOM 2260 O OG1 . THR A 0 288 . 4.982   8.419   -2.198   1.00 94.90 288 A 1 
ATOM 2261 N N   . ARG A 0 289 . 5.024   8.352   -6.713   1.00 94.39 289 A 1 
ATOM 2262 C CA  . ARG A 0 289 . 5.598   8.066   -8.036   1.00 94.39 289 A 1 
ATOM 2263 C C   . ARG A 0 289 . 6.855   8.902   -8.263   1.00 94.39 289 A 1 
ATOM 2264 C CB  . ARG A 0 289 . 4.557   8.302   -9.141   1.00 94.39 289 A 1 
ATOM 2265 O O   . ARG A 0 289 . 6.832   10.125  -8.180   1.00 94.39 289 A 1 
ATOM 2266 C CG  . ARG A 0 289 . 3.298   7.438   -8.958   1.00 94.39 289 A 1 
ATOM 2267 C CD  . ARG A 0 289 . 2.363   7.594   -10.158  1.00 94.39 289 A 1 
ATOM 2268 N NE  . ARG A 0 289 . 1.103   6.857   -9.955   1.00 94.39 289 A 1 
ATOM 2269 N NH1 . ARG A 0 289 . -0.143  7.923   -11.557  1.00 94.39 289 A 1 
ATOM 2270 N NH2 . ARG A 0 289 . -1.093  6.351   -10.306  1.00 94.39 289 A 1 
ATOM 2271 C CZ  . ARG A 0 289 . -0.032  7.040   -10.603  1.00 94.39 289 A 1 
ATOM 2272 N N   . ALA A 0 290 . 7.958   8.249   -8.598   1.00 94.87 290 A 1 
ATOM 2273 C CA  . ALA A 0 290 . 9.250   8.871   -8.853   1.00 94.87 290 A 1 
ATOM 2274 C C   . ALA A 0 290 . 9.840   8.379   -10.177  1.00 94.87 290 A 1 
ATOM 2275 C CB  . ALA A 0 290 . 10.182  8.585   -7.673   1.00 94.87 290 A 1 
ATOM 2276 O O   . ALA A 0 290 . 9.779   7.189   -10.494  1.00 94.87 290 A 1 
ATOM 2277 N N   . LYS A 0 291 . 10.439  9.287   -10.952  1.00 94.15 291 A 1 
ATOM 2278 C CA  . LYS A 0 291 . 11.176  8.976   -12.188  1.00 94.15 291 A 1 
ATOM 2279 C C   . LYS A 0 291 . 12.458  9.796   -12.218  1.00 94.15 291 A 1 
ATOM 2280 C CB  . LYS A 0 291 . 10.308  9.166   -13.457  1.00 94.15 291 A 1 
ATOM 2281 O O   . LYS A 0 291 . 12.441  10.972  -11.863  1.00 94.15 291 A 1 
ATOM 2282 C CG  . LYS A 0 291 . 9.013   8.349   -13.322  1.00 94.15 291 A 1 
ATOM 2283 C CD  . LYS A 0 291 . 8.054   8.249   -14.515  1.00 94.15 291 A 1 
ATOM 2284 C CE  . LYS A 0 291 . 6.895   7.430   -13.913  1.00 94.15 291 A 1 
ATOM 2285 N NZ  . LYS A 0 291 . 5.856   6.952   -14.849  1.00 94.15 291 A 1 
ATOM 2286 N N   . ALA A 0 292 . 13.558  9.175   -12.618  1.00 92.03 292 A 1 
ATOM 2287 C CA  . ALA A 0 292 . 14.860  9.809   -12.744  1.00 92.03 292 A 1 
ATOM 2288 C C   . ALA A 0 292 . 15.542  9.329   -14.025  1.00 92.03 292 A 1 
ATOM 2289 C CB  . ALA A 0 292 . 15.702  9.510   -11.497  1.00 92.03 292 A 1 
ATOM 2290 O O   . ALA A 0 292 . 15.565  8.131   -14.304  1.00 92.03 292 A 1 
ATOM 2291 N N   . TYR A 0 293 . 16.106  10.266  -14.774  1.00 89.75 293 A 1 
ATOM 2292 C CA  . TYR A 0 293 . 16.910  10.021  -15.963  1.00 89.75 293 A 1 
ATOM 2293 C C   . TYR A 0 293 . 18.228  10.768  -15.798  1.00 89.75 293 A 1 
ATOM 2294 C CB  . TYR A 0 293 . 16.164  10.499  -17.217  1.00 89.75 293 A 1 
ATOM 2295 O O   . TYR A 0 293 . 18.214  11.937  -15.412  1.00 89.75 293 A 1 
ATOM 2296 C CG  . TYR A 0 293 . 14.790  9.885   -17.408  1.00 89.75 293 A 1 
ATOM 2297 C CD1 . TYR A 0 293 . 14.650  8.677   -18.117  1.00 89.75 293 A 1 
ATOM 2298 C CD2 . TYR A 0 293 . 13.655  10.525  -16.872  1.00 89.75 293 A 1 
ATOM 2299 C CE1 . TYR A 0 293 . 13.375  8.107   -18.295  1.00 89.75 293 A 1 
ATOM 2300 C CE2 . TYR A 0 293 . 12.377  9.962   -17.050  1.00 89.75 293 A 1 
ATOM 2301 O OH  . TYR A 0 293 . 11.001  8.218   -17.947  1.00 89.75 293 A 1 
ATOM 2302 C CZ  . TYR A 0 293 . 12.238  8.752   -17.765  1.00 89.75 293 A 1 
ATOM 2303 N N   . SER A 0 294 . 19.344  10.112  -16.091  1.00 86.79 294 A 1 
ATOM 2304 C CA  . SER A 0 294 . 20.665  10.735  -16.128  1.00 86.79 294 A 1 
ATOM 2305 C C   . SER A 0 294 . 21.458  10.240  -17.334  1.00 86.79 294 A 1 
ATOM 2306 C CB  . SER A 0 294 . 21.439  10.490  -14.826  1.00 86.79 294 A 1 
ATOM 2307 O O   . SER A 0 294 . 21.442  9.041   -17.610  1.00 86.79 294 A 1 
ATOM 2308 O OG  . SER A 0 294 . 21.701  9.108   -14.637  1.00 86.79 294 A 1 
ATOM 2309 N N   . ALA A 0 295 . 22.174  11.135  -18.004  1.00 83.53 295 A 1 
ATOM 2310 C CA  . ALA A 0 295 . 23.206  10.820  -18.990  1.00 83.53 295 A 1 
ATOM 2311 C C   . ALA A 0 295 . 24.480  11.580  -18.601  1.00 83.53 295 A 1 
ATOM 2312 C CB  . ALA A 0 295 . 22.708  11.192  -20.391  1.00 83.53 295 A 1 
ATOM 2313 O O   . ALA A 0 295 . 24.378  12.737  -18.194  1.00 83.53 295 A 1 
ATOM 2314 N N   . GLU A 0 296 . 25.644  10.935  -18.666  1.00 76.67 296 A 1 
ATOM 2315 C CA  . GLU A 0 296 . 26.909  11.526  -18.194  1.00 76.67 296 A 1 
ATOM 2316 C C   . GLU A 0 296 . 27.574  12.435  -19.246  1.00 76.67 296 A 1 
ATOM 2317 C CB  . GLU A 0 296 . 27.816  10.415  -17.618  1.00 76.67 296 A 1 
ATOM 2318 O O   . GLU A 0 296 . 28.092  13.487  -18.877  1.00 76.67 296 A 1 
ATOM 2319 C CG  . GLU A 0 296 . 27.264  9.969   -16.243  1.00 76.67 296 A 1 
ATOM 2320 C CD  . GLU A 0 296 . 27.943  8.751   -15.588  1.00 76.67 296 A 1 
ATOM 2321 O OE1 . GLU A 0 296 . 27.267  8.104   -14.745  1.00 76.67 296 A 1 
ATOM 2322 O OE2 . GLU A 0 296 . 29.115  8.437   -15.871  1.00 76.67 296 A 1 
ATOM 2323 N N   . SER A 0 297 . 27.440  12.115  -20.537  1.00 74.56 297 A 1 
ATOM 2324 C CA  . SER A 0 297 . 27.724  13.008  -21.669  1.00 74.56 297 A 1 
ATOM 2325 C C   . SER A 0 297 . 26.899  12.610  -22.904  1.00 74.56 297 A 1 
ATOM 2326 C CB  . SER A 0 297 . 29.220  13.011  -22.026  1.00 74.56 297 A 1 
ATOM 2327 O O   . SER A 0 297 . 26.330  11.511  -22.964  1.00 74.56 297 A 1 
ATOM 2328 O OG  . SER A 0 297 . 29.550  11.859  -22.772  1.00 74.56 297 A 1 
ATOM 2329 N N   . TYR A 0 298 . 26.835  13.496  -23.896  1.00 70.97 298 A 1 
ATOM 2330 C CA  . TYR A 0 298 . 26.510  13.143  -25.278  1.00 70.97 298 A 1 
ATOM 2331 C C   . TYR A 0 298 . 27.308  14.022  -26.242  1.00 70.97 298 A 1 
ATOM 2332 C CB  . TYR A 0 298 . 25.002  13.260  -25.539  1.00 70.97 298 A 1 
ATOM 2333 O O   . TYR A 0 298 . 27.087  15.235  -26.298  1.00 70.97 298 A 1 
ATOM 2334 C CG  . TYR A 0 298 . 24.621  13.259  -27.012  1.00 70.97 298 A 1 
ATOM 2335 C CD1 . TYR A 0 298 . 24.131  14.437  -27.604  1.00 70.97 298 A 1 
ATOM 2336 C CD2 . TYR A 0 298 . 24.806  12.110  -27.803  1.00 70.97 298 A 1 
ATOM 2337 C CE1 . TYR A 0 298 . 23.822  14.482  -28.975  1.00 70.97 298 A 1 
ATOM 2338 C CE2 . TYR A 0 298 . 24.442  12.127  -29.163  1.00 70.97 298 A 1 
ATOM 2339 O OH  . TYR A 0 298 . 23.568  13.316  -31.046  1.00 70.97 298 A 1 
ATOM 2340 C CZ  . TYR A 0 298 . 23.954  13.314  -29.748  1.00 70.97 298 A 1 
ATOM 2341 N N   . ASP A 0 299 . 28.171  13.380  -27.024  1.00 75.90 299 A 1 
ATOM 2342 C CA  . ASP A 0 299 . 29.015  14.011  -28.032  1.00 75.90 299 A 1 
ATOM 2343 C C   . ASP A 0 299 . 28.575  13.589  -29.439  1.00 75.90 299 A 1 
ATOM 2344 C CB  . ASP A 0 299 . 30.493  13.656  -27.801  1.00 75.90 299 A 1 
ATOM 2345 O O   . ASP A 0 299 . 28.418  12.404  -29.740  1.00 75.90 299 A 1 
ATOM 2346 C CG  . ASP A 0 299 . 31.132  14.322  -26.578  1.00 75.90 299 A 1 
ATOM 2347 O OD1 . ASP A 0 299 . 30.545  15.294  -26.051  1.00 75.90 299 A 1 
ATOM 2348 O OD2 . ASP A 0 299 . 32.253  13.888  -26.232  1.00 75.90 299 A 1 
ATOM 2349 N N   . GLU A 0 300 . 28.421  14.567  -30.328  1.00 79.88 300 A 1 
ATOM 2350 C CA  . GLU A 0 300 . 28.217  14.375  -31.765  1.00 79.88 300 A 1 
ATOM 2351 C C   . GLU A 0 300 . 29.259  15.195  -32.530  1.00 79.88 300 A 1 
ATOM 2352 C CB  . GLU A 0 300 . 26.768  14.744  -32.136  1.00 79.88 300 A 1 
ATOM 2353 O O   . GLU A 0 300 . 29.313  16.415  -32.370  1.00 79.88 300 A 1 
ATOM 2354 C CG  . GLU A 0 300 . 26.498  14.680  -33.649  1.00 79.88 300 A 1 
ATOM 2355 C CD  . GLU A 0 300 . 25.009  14.712  -34.032  1.00 79.88 300 A 1 
ATOM 2356 O OE1 . GLU A 0 300 . 24.702  14.397  -35.208  1.00 79.88 300 A 1 
ATOM 2357 O OE2 . GLU A 0 300 . 24.104  14.886  -33.181  1.00 79.88 300 A 1 
ATOM 2358 N N   . TRP A 0 301 . 30.080  14.544  -33.357  1.00 80.09 301 A 1 
ATOM 2359 C CA  . TRP A 0 301 . 31.213  15.167  -34.049  1.00 80.09 301 A 1 
ATOM 2360 C C   . TRP A 0 301 . 31.337  14.728  -35.516  1.00 80.09 301 A 1 
ATOM 2361 C CB  . TRP A 0 301 . 32.507  14.924  -33.253  1.00 80.09 301 A 1 
ATOM 2362 O O   . TRP A 0 301 . 31.042  13.588  -35.870  1.00 80.09 301 A 1 
ATOM 2363 C CG  . TRP A 0 301 . 32.843  13.497  -32.917  1.00 80.09 301 A 1 
ATOM 2364 C CD1 . TRP A 0 301 . 32.512  12.865  -31.767  1.00 80.09 301 A 1 
ATOM 2365 C CD2 . TRP A 0 301 . 33.576  12.511  -33.711  1.00 80.09 301 A 1 
ATOM 2366 C CE2 . TRP A 0 301 . 33.668  11.300  -32.958  1.00 80.09 301 A 1 
ATOM 2367 C CE3 . TRP A 0 301 . 34.167  12.514  -34.995  1.00 80.09 301 A 1 
ATOM 2368 N NE1 . TRP A 0 301 . 32.995  11.571  -31.785  1.00 80.09 301 A 1 
ATOM 2369 C CH2 . TRP A 0 301 . 34.877  10.188  -34.740  1.00 80.09 301 A 1 
ATOM 2370 C CZ2 . TRP A 0 301 . 34.308  10.153  -33.454  1.00 80.09 301 A 1 
ATOM 2371 C CZ3 . TRP A 0 301 . 34.809  11.368  -35.502  1.00 80.09 301 A 1 
ATOM 2372 N N   . ASP A 0 302 . 31.789  15.651  -36.365  1.00 80.54 302 A 1 
ATOM 2373 C CA  . ASP A 0 302 . 32.081  15.480  -37.795  1.00 80.54 302 A 1 
ATOM 2374 C C   . ASP A 0 302 . 33.475  16.071  -38.068  1.00 80.54 302 A 1 
ATOM 2375 C CB  . ASP A 0 302 . 30.971  16.159  -38.635  1.00 80.54 302 A 1 
ATOM 2376 O O   . ASP A 0 302 . 33.746  17.229  -37.743  1.00 80.54 302 A 1 
ATOM 2377 C CG  . ASP A 0 302 . 31.060  15.973  -40.166  1.00 80.54 302 A 1 
ATOM 2378 O OD1 . ASP A 0 302 . 32.035  15.371  -40.664  1.00 80.54 302 A 1 
ATOM 2379 O OD2 . ASP A 0 302 . 30.128  16.442  -40.868  1.00 80.54 302 A 1 
ATOM 2380 N N   . ASN A 0 303 . 34.377  15.263  -38.617  1.00 79.10 303 A 1 
ATOM 2381 C CA  . ASN A 0 303 . 35.728  15.642  -39.014  1.00 79.10 303 A 1 
ATOM 2382 C C   . ASN A 0 303 . 35.889  15.343  -40.503  1.00 79.10 303 A 1 
ATOM 2383 C CB  . ASN A 0 303 . 36.740  14.858  -38.155  1.00 79.10 303 A 1 
ATOM 2384 O O   . ASN A 0 303 . 35.962  14.171  -40.886  1.00 79.10 303 A 1 
ATOM 2385 C CG  . ASN A 0 303 . 38.195  15.163  -38.490  1.00 79.10 303 A 1 
ATOM 2386 N ND2 . ASN A 0 303 . 38.693  14.737  -39.630  1.00 79.10 303 A 1 
ATOM 2387 O OD1 . ASN A 0 303 . 38.904  15.761  -37.696  1.00 79.10 303 A 1 
ATOM 2388 N N   . ARG A 0 304 . 36.030  16.389  -41.319  1.00 76.31 304 A 1 
ATOM 2389 C CA  . ARG A 0 304 . 36.377  16.273  -42.734  1.00 76.31 304 A 1 
ATOM 2390 C C   . ARG A 0 304 . 37.740  16.881  -43.017  1.00 76.31 304 A 1 
ATOM 2391 C CB  . ARG A 0 304 . 35.285  16.891  -43.598  1.00 76.31 304 A 1 
ATOM 2392 O O   . ARG A 0 304 . 37.964  18.055  -42.739  1.00 76.31 304 A 1 
ATOM 2393 C CG  . ARG A 0 304 . 35.516  16.557  -45.085  1.00 76.31 304 A 1 
ATOM 2394 C CD  . ARG A 0 304 . 34.420  17.153  -45.967  1.00 76.31 304 A 1 
ATOM 2395 N NE  . ARG A 0 304 . 33.081  16.783  -45.456  1.00 76.31 304 A 1 
ATOM 2396 N NH1 . ARG A 0 304 . 32.046  18.755  -45.902  1.00 76.31 304 A 1 
ATOM 2397 N NH2 . ARG A 0 304 . 31.138  17.327  -44.413  1.00 76.31 304 A 1 
ATOM 2398 C CZ  . ARG A 0 304 . 32.084  17.616  -45.267  1.00 76.31 304 A 1 
ATOM 2399 N N   . ASP A 0 305 . 38.573  16.049  -43.608  1.00 69.79 305 A 1 
ATOM 2400 C CA  . ASP A 0 305 . 39.931  16.278  -44.069  1.00 69.79 305 A 1 
ATOM 2401 C C   . ASP A 0 305 . 39.849  16.281  -45.611  1.00 69.79 305 A 1 
ATOM 2402 C CB  . ASP A 0 305 . 40.733  15.121  -43.438  1.00 69.79 305 A 1 
ATOM 2403 O O   . ASP A 0 305 . 39.684  15.230  -46.236  1.00 69.79 305 A 1 
ATOM 2404 C CG  . ASP A 0 305 . 42.239  15.101  -43.681  1.00 69.79 305 A 1 
ATOM 2405 O OD1 . ASP A 0 305 . 42.670  15.685  -44.694  1.00 69.79 305 A 1 
ATOM 2406 O OD2 . ASP A 0 305 . 42.924  14.446  -42.854  1.00 69.79 305 A 1 
ATOM 2407 N N   . ASP A 0 306 . 39.780  17.479  -46.209  1.00 73.19 306 A 1 
ATOM 2408 C CA  . ASP A 0 306 . 39.655  17.713  -47.665  1.00 73.19 306 A 1 
ATOM 2409 C C   . ASP A 0 306 . 41.031  18.099  -48.282  1.00 73.19 306 A 1 
ATOM 2410 C CB  . ASP A 0 306 . 38.541  18.761  -47.967  1.00 73.19 306 A 1 
ATOM 2411 O O   . ASP A 0 306 . 41.119  18.982  -49.151  1.00 73.19 306 A 1 
ATOM 2412 C CG  . ASP A 0 306 . 37.072  18.287  -47.954  1.00 73.19 306 A 1 
ATOM 2413 O OD1 . ASP A 0 306 . 36.773  17.160  -48.409  1.00 73.19 306 A 1 
ATOM 2414 O OD2 . ASP A 0 306 . 36.178  19.118  -47.639  1.00 73.19 306 A 1 
ATOM 2415 N N   . ASP A 0 307 . 42.121  17.502  -47.788  1.00 71.82 307 A 1 
ATOM 2416 C CA  . ASP A 0 307 . 43.498  17.894  -48.108  1.00 71.82 307 A 1 
ATOM 2417 C C   . ASP A 0 307 . 43.905  17.686  -49.582  1.00 71.82 307 A 1 
ATOM 2418 C CB  . ASP A 0 307 . 44.506  17.248  -47.128  1.00 71.82 307 A 1 
ATOM 2419 O O   . ASP A 0 307 . 43.389  16.865  -50.350  1.00 71.82 307 A 1 
ATOM 2420 C CG  . ASP A 0 307 . 44.951  18.195  -46.005  1.00 71.82 307 A 1 
ATOM 2421 O OD1 . ASP A 0 307 . 44.127  19.036  -45.572  1.00 71.82 307 A 1 
ATOM 2422 O OD2 . ASP A 0 307 . 46.171  18.212  -45.705  1.00 71.82 307 A 1 
ATOM 2423 N N   . THR A 0 308 . 44.858  18.510  -50.028  1.00 63.57 308 A 1 
ATOM 2424 C CA  . THR A 0 308 . 45.378  18.454  -51.399  1.00 63.57 308 A 1 
ATOM 2425 C C   . THR A 0 308 . 46.883  18.695  -51.453  1.00 63.57 308 A 1 
ATOM 2426 C CB  . THR A 0 308 . 44.649  19.443  -52.328  1.00 63.57 308 A 1 
ATOM 2427 O O   . THR A 0 308 . 47.371  19.760  -51.071  1.00 63.57 308 A 1 
ATOM 2428 C CG2 . THR A 0 308 . 43.174  19.115  -52.554  1.00 63.57 308 A 1 
ATOM 2429 O OG1 . THR A 0 308 . 44.700  20.770  -51.851  1.00 63.57 308 A 1 
ATOM 2430 N N   . TYR A 0 309 . 47.637  17.753  -52.035  1.00 63.69 309 A 1 
ATOM 2431 C CA  . TYR A 0 309 . 49.088  17.877  -52.218  1.00 63.69 309 A 1 
ATOM 2432 C C   . TYR A 0 309 . 49.534  17.869  -53.688  1.00 63.69 309 A 1 
ATOM 2433 C CB  . TYR A 0 309 . 49.847  16.849  -51.368  1.00 63.69 309 A 1 
ATOM 2434 O O   . TYR A 0 309 . 49.189  17.009  -54.506  1.00 63.69 309 A 1 
ATOM 2435 C CG  . TYR A 0 309 . 49.468  15.403  -51.607  1.00 63.69 309 A 1 
ATOM 2436 C CD1 . TYR A 0 309 . 48.451  14.833  -50.827  1.00 63.69 309 A 1 
ATOM 2437 C CD2 . TYR A 0 309 . 50.127  14.623  -52.580  1.00 63.69 309 A 1 
ATOM 2438 C CE1 . TYR A 0 309 . 48.070  13.497  -51.023  1.00 63.69 309 A 1 
ATOM 2439 C CE2 . TYR A 0 309 . 49.760  13.272  -52.763  1.00 63.69 309 A 1 
ATOM 2440 O OH  . TYR A 0 309 . 48.342  11.423  -52.160  1.00 63.69 309 A 1 
ATOM 2441 C CZ  . TYR A 0 309 . 48.725  12.711  -51.979  1.00 63.69 309 A 1 
ATOM 2442 N N   . GLY A 0 310 . 50.386  18.841  -54.027  1.00 55.80 310 A 1 
ATOM 2443 C CA  . GLY A 0 310 . 51.073  18.925  -55.313  1.00 55.80 310 A 1 
ATOM 2444 C C   . GLY A 0 310 . 52.474  18.313  -55.249  1.00 55.80 310 A 1 
ATOM 2445 O O   . GLY A 0 310 . 53.409  18.943  -54.757  1.00 55.80 310 A 1 
ATOM 2446 N N   . ALA A 0 311 . 52.650  17.110  -55.794  1.00 53.38 311 A 1 
ATOM 2447 C CA  . ALA A 0 311 . 53.943  16.432  -55.829  1.00 53.38 311 A 1 
ATOM 2448 C C   . ALA A 0 311 . 54.810  16.950  -56.995  1.00 53.38 311 A 1 
ATOM 2449 C CB  . ALA A 0 311 . 53.707  14.918  -55.865  1.00 53.38 311 A 1 
ATOM 2450 O O   . ALA A 0 311 . 54.610  16.597  -58.162  1.00 53.38 311 A 1 
ATOM 2451 N N   . GLN A 0 312 . 55.803  17.787  -56.682  1.00 51.06 312 A 1 
ATOM 2452 C CA  . GLN A 0 312 . 56.754  18.315  -57.663  1.00 51.06 312 A 1 
ATOM 2453 C C   . GLN A 0 312 . 57.920  17.336  -57.889  1.00 51.06 312 A 1 
ATOM 2454 C CB  . GLN A 0 312 . 57.218  19.719  -57.232  1.00 51.06 312 A 1 
ATOM 2455 O O   . GLN A 0 312 . 58.885  17.314  -57.126  1.00 51.06 312 A 1 
ATOM 2456 C CG  . GLN A 0 312 . 58.065  20.392  -58.327  1.00 51.06 312 A 1 
ATOM 2457 C CD  . GLN A 0 312 . 58.441  21.829  -57.976  1.00 51.06 312 A 1 
ATOM 2458 N NE2 . GLN A 0 312 . 59.699  22.197  -58.082  1.00 51.06 312 A 1 
ATOM 2459 O OE1 . GLN A 0 312 . 57.617  22.654  -57.617  1.00 51.06 312 A 1 
ATOM 2460 N N   . ALA A 0 313 . 57.852  16.539  -58.957  1.00 47.42 313 A 1 
ATOM 2461 C CA  . ALA A 0 313 . 58.932  15.634  -59.354  1.00 47.42 313 A 1 
ATOM 2462 C C   . ALA A 0 313 . 60.120  16.395  -59.982  1.00 47.42 313 A 1 
ATOM 2463 C CB  . ALA A 0 313 . 58.360  14.575  -60.305  1.00 47.42 313 A 1 
ATOM 2464 O O   . ALA A 0 313 . 59.943  17.186  -60.908  1.00 47.42 313 A 1 
ATOM 2465 N N   . TRP A 0 314 . 61.343  16.134  -59.504  1.00 41.56 314 A 1 
ATOM 2466 C CA  . TRP A 0 314 . 62.570  16.766  -60.010  1.00 41.56 314 A 1 
ATOM 2467 C C   . TRP A 0 314 . 63.190  15.923  -61.136  1.00 41.56 314 A 1 
ATOM 2468 C CB  . TRP A 0 314 . 63.558  17.016  -58.858  1.00 41.56 314 A 1 
ATOM 2469 O O   . TRP A 0 314 . 63.652  14.806  -60.906  1.00 41.56 314 A 1 
ATOM 2470 C CG  . TRP A 0 314 . 63.193  18.114  -57.896  1.00 41.56 314 A 1 
ATOM 2471 C CD1 . TRP A 0 314 . 62.071  18.167  -57.142  1.00 41.56 314 A 1 
ATOM 2472 C CD2 . TRP A 0 314 . 63.959  19.310  -57.534  1.00 41.56 314 A 1 
ATOM 2473 C CE2 . TRP A 0 314 . 63.219  20.047  -56.559  1.00 41.56 314 A 1 
ATOM 2474 C CE3 . TRP A 0 314 . 65.212  19.841  -57.916  1.00 41.56 314 A 1 
ATOM 2475 N NE1 . TRP A 0 314 . 62.072  19.310  -56.369  1.00 41.56 314 A 1 
ATOM 2476 C CH2 . TRP A 0 314 . 64.942  21.737  -56.395  1.00 41.56 314 A 1 
ATOM 2477 C CZ2 . TRP A 0 314 . 63.691  21.240  -55.993  1.00 41.56 314 A 1 
ATOM 2478 C CZ3 . TRP A 0 314 . 65.698  21.038  -57.354  1.00 41.56 314 A 1 
ATOM 2479 N N   . GLY A 0 315 . 63.194  16.462  -62.359  1.00 44.08 315 A 1 
ATOM 2480 C CA  . GLY A 0 315 . 63.539  15.751  -63.598  1.00 44.08 315 A 1 
ATOM 2481 C C   . GLY A 0 315 . 64.767  16.296  -64.333  1.00 44.08 315 A 1 
ATOM 2482 O O   . GLY A 0 315 . 64.650  16.659  -65.497  1.00 44.08 315 A 1 
ATOM 2483 N N   . LYS A 0 316 . 65.929  16.287  -63.665  1.00 43.55 316 A 1 
ATOM 2484 C CA  . LYS A 0 316 . 67.262  16.685  -64.171  1.00 43.55 316 A 1 
ATOM 2485 C C   . LYS A 0 316 . 67.494  18.157  -64.555  1.00 43.55 316 A 1 
ATOM 2486 C CB  . LYS A 0 316 . 67.754  15.730  -65.277  1.00 43.55 316 A 1 
ATOM 2487 O O   . LYS A 0 316 . 66.598  18.962  -64.772  1.00 43.55 316 A 1 
ATOM 2488 C CG  . LYS A 0 316 . 68.362  14.456  -64.684  1.00 43.55 316 A 1 
ATOM 2489 C CD  . LYS A 0 316 . 69.019  13.649  -65.803  1.00 43.55 316 A 1 
ATOM 2490 C CE  . LYS A 0 316 . 69.749  12.440  -65.227  1.00 43.55 316 A 1 
ATOM 2491 N NZ  . LYS A 0 316 . 70.431  11.704  -66.315  1.00 43.55 316 A 1 
ATOM 2492 N N   . ASP A 0 317 . 68.784  18.458  -64.558  1.00 34.54 317 A 1 
ATOM 2493 C CA  . ASP A 0 317 . 69.496  19.724  -64.651  1.00 34.54 317 A 1 
ATOM 2494 C C   . ASP A 0 317 . 70.053  19.989  -66.068  1.00 34.54 317 A 1 
ATOM 2495 C CB  . ASP A 0 317 . 70.609  19.733  -63.566  1.00 34.54 317 A 1 
ATOM 2496 O O   . ASP A 0 317 . 70.338  19.065  -66.832  1.00 34.54 317 A 1 
ATOM 2497 C CG  . ASP A 0 317 . 71.322  18.392  -63.222  1.00 34.54 317 A 1 
ATOM 2498 O OD1 . ASP A 0 317 . 71.107  17.351  -63.898  1.00 34.54 317 A 1 
ATOM 2499 O OD2 . ASP A 0 317 . 72.032  18.379  -62.195  1.00 34.54 317 A 1 
ATOM 2500 N N   . ARG A 0 318 . 70.213  21.271  -66.438  1.00 38.69 318 A 1 
ATOM 2501 C CA  . ARG A 0 318 . 70.775  21.710  -67.734  1.00 38.69 318 A 1 
ATOM 2502 C C   . ARG A 0 318 . 71.996  22.615  -67.541  1.00 38.69 318 A 1 
ATOM 2503 C CB  . ARG A 0 318 . 69.710  22.391  -68.622  1.00 38.69 318 A 1 
ATOM 2504 O O   . ARG A 0 318 . 71.914  23.828  -67.720  1.00 38.69 318 A 1 
ATOM 2505 C CG  . ARG A 0 318 . 68.593  21.453  -69.103  1.00 38.69 318 A 1 
ATOM 2506 C CD  . ARG A 0 318 . 67.625  22.179  -70.055  1.00 38.69 318 A 1 
ATOM 2507 N NE  . ARG A 0 318 . 68.111  22.237  -71.454  1.00 38.69 318 A 1 
ATOM 2508 N NH1 . ARG A 0 318 . 66.413  23.547  -72.285  1.00 38.69 318 A 1 
ATOM 2509 N NH2 . ARG A 0 318 . 67.813  22.537  -73.700  1.00 38.69 318 A 1 
ATOM 2510 C CZ  . ARG A 0 318 . 67.456  22.783  -72.469  1.00 38.69 318 A 1 
ATOM 2511 N N   . ASP A 0 319 . 73.146  22.018  -67.248  1.00 36.91 319 A 1 
ATOM 2512 C CA  . ASP A 0 319 . 74.430  22.730  -67.191  1.00 36.91 319 A 1 
ATOM 2513 C C   . ASP A 0 319 . 74.863  23.234  -68.585  1.00 36.91 319 A 1 
ATOM 2514 C CB  . ASP A 0 319 . 75.518  21.817  -66.592  1.00 36.91 319 A 1 
ATOM 2515 O O   . ASP A 0 319 . 75.428  22.491  -69.394  1.00 36.91 319 A 1 
ATOM 2516 C CG  . ASP A 0 319 . 75.493  21.688  -65.066  1.00 36.91 319 A 1 
ATOM 2517 O OD1 . ASP A 0 319 . 74.672  22.378  -64.425  1.00 36.91 319 A 1 
ATOM 2518 O OD2 . ASP A 0 319 . 76.363  20.939  -64.568  1.00 36.91 319 A 1 
ATOM 2519 N N   . VAL A 0 320 . 74.632  24.520  -68.880  1.00 38.33 320 A 1 
ATOM 2520 C CA  . VAL A 0 320 . 75.039  25.161  -70.148  1.00 38.33 320 A 1 
ATOM 2521 C C   . VAL A 0 320 . 76.228  26.104  -69.935  1.00 38.33 320 A 1 
ATOM 2522 C CB  . VAL A 0 320 . 73.853  25.856  -70.852  1.00 38.33 320 A 1 
ATOM 2523 O O   . VAL A 0 320 . 76.078  27.277  -69.605  1.00 38.33 320 A 1 
ATOM 2524 C CG1 . VAL A 0 320 . 74.283  26.448  -72.206  1.00 38.33 320 A 1 
ATOM 2525 C CG2 . VAL A 0 320 . 72.719  24.864  -71.150  1.00 38.33 320 A 1 
ATOM 2526 N N   . TYR A 0 321 . 77.440  25.605  -70.193  1.00 28.72 321 A 1 
ATOM 2527 C CA  . TYR A 0 321 . 78.684  26.386  -70.138  1.00 28.72 321 A 1 
ATOM 2528 C C   . TYR A 0 321 . 79.227  26.662  -71.555  1.00 28.72 321 A 1 
ATOM 2529 C CB  . TYR A 0 321 . 79.685  25.630  -69.251  1.00 28.72 321 A 1 
ATOM 2530 O O   . TYR A 0 321 . 79.674  25.737  -72.233  1.00 28.72 321 A 1 
ATOM 2531 C CG  . TYR A 0 321 . 80.923  26.428  -68.889  1.00 28.72 321 A 1 
ATOM 2532 C CD1 . TYR A 0 321 . 82.055  26.405  -69.726  1.00 28.72 321 A 1 
ATOM 2533 C CD2 . TYR A 0 321 . 80.939  27.185  -67.702  1.00 28.72 321 A 1 
ATOM 2534 C CE1 . TYR A 0 321 . 83.207  27.136  -69.373  1.00 28.72 321 A 1 
ATOM 2535 C CE2 . TYR A 0 321 . 82.089  27.913  -67.342  1.00 28.72 321 A 1 
ATOM 2536 O OH  . TYR A 0 321 . 84.338  28.587  -67.831  1.00 28.72 321 A 1 
ATOM 2537 C CZ  . TYR A 0 321 . 83.226  27.887  -68.178  1.00 28.72 321 A 1 
ATOM 2538 N N   . GLY A 0 322 . 79.207  27.921  -72.029  1.00 31.43 322 A 1 
ATOM 2539 C CA  . GLY A 0 322 . 79.468  28.220  -73.453  1.00 31.43 322 A 1 
ATOM 2540 C C   . GLY A 0 322 . 79.893  29.654  -73.816  1.00 31.43 322 A 1 
ATOM 2541 O O   . GLY A 0 322 . 79.093  30.444  -74.300  1.00 31.43 322 A 1 
ATOM 2542 N N   . ALA A 0 323 . 81.181  29.951  -73.628  1.00 30.76 323 A 1 
ATOM 2543 C CA  . ALA A 0 323 . 81.986  31.057  -74.183  1.00 30.76 323 A 1 
ATOM 2544 C C   . ALA A 0 323 . 81.355  32.096  -75.165  1.00 30.76 323 A 1 
ATOM 2545 C CB  . ALA A 0 323 . 83.196  30.397  -74.858  1.00 30.76 323 A 1 
ATOM 2546 O O   . ALA A 0 323 . 81.039  31.806  -76.315  1.00 30.76 323 A 1 
ATOM 2547 N N   . SER A 0 324 . 81.355  33.357  -74.711  1.00 29.17 324 A 1 
ATOM 2548 C CA  . SER A 0 324 . 81.487  34.636  -75.450  1.00 29.17 324 A 1 
ATOM 2549 C C   . SER A 0 324 . 81.471  34.678  -76.998  1.00 29.17 324 A 1 
ATOM 2550 C CB  . SER A 0 324 . 82.796  35.310  -74.996  1.00 29.17 324 A 1 
ATOM 2551 O O   . SER A 0 324 . 82.347  34.142  -77.676  1.00 29.17 324 A 1 
ATOM 2552 O OG  . SER A 0 324 . 83.916  34.448  -75.125  1.00 29.17 324 A 1 
ATOM 2553 N N   . SER A 0 325 . 80.630  35.560  -77.569  1.00 35.47 325 A 1 
ATOM 2554 C CA  . SER A 0 325 . 80.839  36.078  -78.936  1.00 35.47 325 A 1 
ATOM 2555 C C   . SER A 0 325 . 80.486  37.569  -79.129  1.00 35.47 325 A 1 
ATOM 2556 C CB  . SER A 0 325 . 80.149  35.186  -79.979  1.00 35.47 325 A 1 
ATOM 2557 O O   . SER A 0 325 . 79.419  38.036  -78.759  1.00 35.47 325 A 1 
ATOM 2558 O OG  . SER A 0 325 . 78.745  35.203  -79.859  1.00 35.47 325 A 1 
ATOM 2559 N N   . TYR A 0 326 . 81.446  38.299  -79.714  1.00 28.72 326 A 1 
ATOM 2560 C CA  . TYR A 0 326 . 81.355  39.545  -80.502  1.00 28.72 326 A 1 
ATOM 2561 C C   . TYR A 0 326 . 80.380  40.681  -80.115  1.00 28.72 326 A 1 
ATOM 2562 C CB  . TYR A 0 326 . 81.215  39.168  -81.983  1.00 28.72 326 A 1 
ATOM 2563 O O   . TYR A 0 326 . 79.167  40.597  -80.266  1.00 28.72 326 A 1 
ATOM 2564 C CG  . TYR A 0 326 . 82.570  38.897  -82.605  1.00 28.72 326 A 1 
ATOM 2565 C CD1 . TYR A 0 326 . 83.204  39.917  -83.340  1.00 28.72 326 A 1 
ATOM 2566 C CD2 . TYR A 0 326 . 83.237  37.679  -82.365  1.00 28.72 326 A 1 
ATOM 2567 C CE1 . TYR A 0 326 . 84.508  39.725  -83.834  1.00 28.72 326 A 1 
ATOM 2568 C CE2 . TYR A 0 326 . 84.548  37.491  -82.843  1.00 28.72 326 A 1 
ATOM 2569 O OH  . TYR A 0 326 . 86.451  38.327  -84.032  1.00 28.72 326 A 1 
ATOM 2570 C CZ  . TYR A 0 326 . 85.185  38.513  -83.578  1.00 28.72 326 A 1 
ATOM 2571 N N   . GLY A 0 327 . 80.952  41.846  -79.781  1.00 29.30 327 A 1 
ATOM 2572 C CA  . GLY A 0 327 . 80.206  43.088  -79.547  1.00 29.30 327 A 1 
ATOM 2573 C C   . GLY A 0 327 . 79.956  43.946  -80.797  1.00 29.30 327 A 1 
ATOM 2574 O O   . GLY A 0 327 . 80.654  43.841  -81.808  1.00 29.30 327 A 1 
ATOM 2575 N N   . LYS A 0 328 . 78.990  44.870  -80.693  1.00 30.10 328 A 1 
ATOM 2576 C CA  . LYS A 0 328 . 78.740  45.945  -81.667  1.00 30.10 328 A 1 
ATOM 2577 C C   . LYS A 0 328 . 78.089  47.159  -80.982  1.00 30.10 328 A 1 
ATOM 2578 C CB  . LYS A 0 328 . 77.857  45.389  -82.807  1.00 30.10 328 A 1 
ATOM 2579 O O   . LYS A 0 328 . 77.347  46.990  -80.027  1.00 30.10 328 A 1 
ATOM 2580 C CG  . LYS A 0 328 . 78.154  46.039  -84.168  1.00 30.10 328 A 1 
ATOM 2581 C CD  . LYS A 0 328 . 77.340  45.352  -85.275  1.00 30.10 328 A 1 
ATOM 2582 C CE  . LYS A 0 328 . 77.736  45.869  -86.663  1.00 30.10 328 A 1 
ATOM 2583 N NZ  . LYS A 0 328 . 76.958  45.187  -87.730  1.00 30.10 328 A 1 
ATOM 2584 N N   . ALA A 0 329 . 78.345  48.356  -81.517  1.00 29.01 329 A 1 
ATOM 2585 C CA  . ALA A 0 329 . 77.636  49.615  -81.235  1.00 29.01 329 A 1 
ATOM 2586 C C   . ALA A 0 329 . 77.616  50.140  -79.774  1.00 29.01 329 A 1 
ATOM 2587 C CB  . ALA A 0 329 . 76.239  49.543  -81.870  1.00 29.01 329 A 1 
ATOM 2588 O O   . ALA A 0 329 . 76.585  50.155  -79.113  1.00 29.01 329 A 1 
ATOM 2589 N N   . ALA A 0 330 . 78.734  50.733  -79.340  1.00 27.58 330 A 1 
ATOM 2590 C CA  . ALA A 0 330 . 78.754  51.748  -78.277  1.00 27.58 330 A 1 
ATOM 2591 C C   . ALA A 0 330 . 79.813  52.821  -78.604  1.00 27.58 330 A 1 
ATOM 2592 C CB  . ALA A 0 330 . 78.967  51.078  -76.912  1.00 27.58 330 A 1 
ATOM 2593 O O   . ALA A 0 330 . 80.878  52.876  -77.996  1.00 27.58 330 A 1 
ATOM 2594 N N   . SER A 0 331 . 79.567  53.623  -79.646  1.00 30.75 331 A 1 
ATOM 2595 C CA  . SER A 0 331 . 80.563  54.564  -80.179  1.00 30.75 331 A 1 
ATOM 2596 C C   . SER A 0 331 . 79.955  55.887  -80.654  1.00 30.75 331 A 1 
ATOM 2597 C CB  . SER A 0 331 . 81.373  53.888  -81.301  1.00 30.75 331 A 1 
ATOM 2598 O O   . SER A 0 331 . 79.709  56.053  -81.848  1.00 30.75 331 A 1 
ATOM 2599 O OG  . SER A 0 331 . 80.539  53.518  -82.385  1.00 30.75 331 A 1 
ATOM 2600 N N   . MET A 0 332 . 79.771  56.847  -79.741  1.00 32.00 332 A 1 
ATOM 2601 C CA  . MET A 0 332 . 79.812  58.284  -80.055  1.00 32.00 332 A 1 
ATOM 2602 C C   . MET A 0 332 . 79.912  59.144  -78.783  1.00 32.00 332 A 1 
ATOM 2603 C CB  . MET A 0 332 . 78.586  58.730  -80.890  1.00 32.00 332 A 1 
ATOM 2604 O O   . MET A 0 332 . 79.013  59.091  -77.955  1.00 32.00 332 A 1 
ATOM 2605 C CG  . MET A 0 332 . 79.011  59.093  -82.320  1.00 32.00 332 A 1 
ATOM 2606 S SD  . MET A 0 332 . 77.656  59.539  -83.434  1.00 32.00 332 A 1 
ATOM 2607 C CE  . MET A 0 332 . 78.507  59.345  -85.024  1.00 32.00 332 A 1 
ATOM 2608 N N   . ARG A 0 333 . 80.940  60.015  -78.741  1.00 32.27 333 A 1 
ATOM 2609 C CA  . ARG A 0 333 . 81.127  61.176  -77.831  1.00 32.27 333 A 1 
ATOM 2610 C C   . ARG A 0 333 . 81.386  60.865  -76.334  1.00 32.27 333 A 1 
ATOM 2611 C CB  . ARG A 0 333 . 79.942  62.150  -78.029  1.00 32.27 333 A 1 
ATOM 2612 O O   . ARG A 0 333 . 80.779  59.967  -75.780  1.00 32.27 333 A 1 
ATOM 2613 C CG  . ARG A 0 333 . 79.961  62.778  -79.432  1.00 32.27 333 A 1 
ATOM 2614 C CD  . ARG A 0 333 . 78.781  63.732  -79.634  1.00 32.27 333 A 1 
ATOM 2615 N NE  . ARG A 0 333 . 78.922  64.484  -80.897  1.00 32.27 333 A 1 
ATOM 2616 N NH1 . ARG A 0 333 . 77.469  66.192  -80.398  1.00 32.27 333 A 1 
ATOM 2617 N NH2 . ARG A 0 333 . 78.627  66.253  -82.303  1.00 32.27 333 A 1 
ATOM 2618 C CZ  . ARG A 0 333 . 78.339  65.633  -81.192  1.00 32.27 333 A 1 
ATOM 2619 N N   . SER A 0 334 . 82.250  61.605  -75.622  1.00 31.61 334 A 1 
ATOM 2620 C CA  . SER A 0 334 . 83.259  62.606  -76.044  1.00 31.61 334 A 1 
ATOM 2621 C C   . SER A 0 334 . 84.229  62.948  -74.897  1.00 31.61 334 A 1 
ATOM 2622 C CB  . SER A 0 334 . 82.568  63.930  -76.414  1.00 31.61 334 A 1 
ATOM 2623 O O   . SER A 0 334 . 83.725  63.310  -73.844  1.00 31.61 334 A 1 
ATOM 2624 O OG  . SER A 0 334 . 83.502  64.910  -76.808  1.00 31.61 334 A 1 
ATOM 2625 N N   . HIS A 0 335 . 85.551  62.997  -75.165  1.00 31.05 335 A 1 
ATOM 2626 C CA  . HIS A 0 335 . 86.624  63.618  -74.338  1.00 31.05 335 A 1 
ATOM 2627 C C   . HIS A 0 335 . 86.803  63.103  -72.874  1.00 31.05 335 A 1 
ATOM 2628 C CB  . HIS A 0 335 . 86.457  65.156  -74.407  1.00 31.05 335 A 1 
ATOM 2629 O O   . HIS A 0 335 . 85.855  62.676  -72.236  1.00 31.05 335 A 1 
ATOM 2630 C CG  . HIS A 0 335 . 87.216  65.868  -75.514  1.00 31.05 335 A 1 
ATOM 2631 C CD2 . HIS A 0 335 . 86.871  67.079  -76.054  1.00 31.05 335 A 1 
ATOM 2632 N ND1 . HIS A 0 335 . 88.449  65.545  -76.046  1.00 31.05 335 A 1 
ATOM 2633 C CE1 . HIS A 0 335 . 88.835  66.541  -76.856  1.00 31.05 335 A 1 
ATOM 2634 N NE2 . HIS A 0 335 . 87.889  67.489  -76.920  1.00 31.05 335 A 1 
ATOM 2635 N N   . ASP A 0 336 . 87.988  63.118  -72.249  1.00 33.46 336 A 1 
ATOM 2636 C CA  . ASP A 0 336 . 89.372  63.273  -72.738  1.00 33.46 336 A 1 
ATOM 2637 C C   . ASP A 0 336 . 90.378  62.700  -71.703  1.00 33.46 336 A 1 
ATOM 2638 C CB  . ASP A 0 336 . 89.715  64.766  -72.946  1.00 33.46 336 A 1 
ATOM 2639 O O   . ASP A 0 336 . 89.996  62.518  -70.553  1.00 33.46 336 A 1 
ATOM 2640 C CG  . ASP A 0 336 . 90.727  64.988  -74.068  1.00 33.46 336 A 1 
ATOM 2641 O OD1 . ASP A 0 336 . 90.671  64.207  -75.047  1.00 33.46 336 A 1 
ATOM 2642 O OD2 . ASP A 0 336 . 91.512  65.953  -73.972  1.00 33.46 336 A 1 
ATOM 2643 N N   . GLN A 0 337 . 91.660  62.538  -72.086  1.00 34.48 337 A 1 
ATOM 2644 C CA  . GLN A 0 337 . 92.851  62.414  -71.196  1.00 34.48 337 A 1 
ATOM 2645 C C   . GLN A 0 337 . 92.992  61.151  -70.280  1.00 34.48 337 A 1 
ATOM 2646 C CB  . GLN A 0 337 . 92.969  63.728  -70.376  1.00 34.48 337 A 1 
ATOM 2647 O O   . GLN A 0 337 . 92.012  60.620  -69.780  1.00 34.48 337 A 1 
ATOM 2648 C CG  . GLN A 0 337 . 93.341  64.947  -71.243  1.00 34.48 337 A 1 
ATOM 2649 C CD  . GLN A 0 337 . 92.815  66.270  -70.686  1.00 34.48 337 A 1 
ATOM 2650 N NE2 . GLN A 0 337 . 92.173  67.082  -71.496  1.00 34.48 337 A 1 
ATOM 2651 O OE1 . GLN A 0 337 . 92.990  66.607  -69.528  1.00 34.48 337 A 1 
ATOM 2652 N N   . TYR A 0 338 . 94.186  60.608  -69.949  1.00 33.71 338 A 1 
ATOM 2653 C CA  . TYR A 0 338 . 95.513  60.612  -70.616  1.00 33.71 338 A 1 
ATOM 2654 C C   . TYR A 0 338 . 96.502  59.560  -70.000  1.00 33.71 338 A 1 
ATOM 2655 C CB  . TYR A 0 338 . 96.163  62.009  -70.498  1.00 33.71 338 A 1 
ATOM 2656 O O   . TYR A 0 338 . 97.033  59.803  -68.924  1.00 33.71 338 A 1 
ATOM 2657 C CG  . TYR A 0 338 . 97.315  62.265  -71.448  1.00 33.71 338 A 1 
ATOM 2658 C CD1 . TYR A 0 338 . 98.638  62.006  -71.043  1.00 33.71 338 A 1 
ATOM 2659 C CD2 . TYR A 0 338 . 97.061  62.833  -72.712  1.00 33.71 338 A 1 
ATOM 2660 C CE1 . TYR A 0 338 . 99.712  62.330  -71.895  1.00 33.71 338 A 1 
ATOM 2661 C CE2 . TYR A 0 338 . 98.131  63.155  -73.568  1.00 33.71 338 A 1 
ATOM 2662 O OH  . TYR A 0 338 . 100.489 63.253  -73.974  1.00 33.71 338 A 1 
ATOM 2663 C CZ  . TYR A 0 338 . 99.458  62.914  -73.157  1.00 33.71 338 A 1 
ATOM 2664 N N   . GLY A 0 339 . 96.830  58.452  -70.699  1.00 35.52 339 A 1 
ATOM 2665 C CA  . GLY A 0 339 . 98.004  57.550  -70.460  1.00 35.52 339 A 1 
ATOM 2666 C C   . GLY A 0 339 . 98.095  56.719  -69.143  1.00 35.52 339 A 1 
ATOM 2667 O O   . GLY A 0 339 . 97.454  57.042  -68.157  1.00 35.52 339 A 1 
ATOM 2668 N N   . GLY A 0 340 . 98.884  55.628  -69.033  1.00 34.27 340 A 1 
ATOM 2669 C CA  . GLY A 0 340 . 99.566  54.811  -70.062  1.00 34.27 340 A 1 
ATOM 2670 C C   . GLY A 0 340 . 100.637 53.797  -69.547  1.00 34.27 340 A 1 
ATOM 2671 O O   . GLY A 0 340 . 101.350 54.095  -68.601  1.00 34.27 340 A 1 
ATOM 2672 N N   . TYR A 0 341 . 100.798 52.669  -70.270  1.00 35.05 341 A 1 
ATOM 2673 C CA  . TYR A 0 341 . 101.999 51.796  -70.463  1.00 35.05 341 A 1 
ATOM 2674 C C   . TYR A 0 341 . 102.681 50.943  -69.346  1.00 35.05 341 A 1 
ATOM 2675 C CB  . TYR A 0 341 . 103.079 52.597  -71.210  1.00 35.05 341 A 1 
ATOM 2676 O O   . TYR A 0 341 . 102.963 51.411  -68.253  1.00 35.05 341 A 1 
ATOM 2677 C CG  . TYR A 0 341 . 102.664 53.036  -72.599  1.00 35.05 341 A 1 
ATOM 2678 C CD1 . TYR A 0 341 . 102.696 52.108  -73.658  1.00 35.05 341 A 1 
ATOM 2679 C CD2 . TYR A 0 341 . 102.237 54.359  -72.831  1.00 35.05 341 A 1 
ATOM 2680 C CE1 . TYR A 0 341 . 102.297 52.499  -74.949  1.00 35.05 341 A 1 
ATOM 2681 C CE2 . TYR A 0 341 . 101.834 54.753  -74.122  1.00 35.05 341 A 1 
ATOM 2682 O OH  . TYR A 0 341 . 101.483 54.188  -76.433  1.00 35.05 341 A 1 
ATOM 2683 C CZ  . TYR A 0 341 . 101.865 53.821  -75.183  1.00 35.05 341 A 1 
ATOM 2684 N N   . GLY A 0 342 . 103.129 49.727  -69.749  1.00 37.27 342 A 1 
ATOM 2685 C CA  . GLY A 0 342 . 104.196 48.889  -69.126  1.00 37.27 342 A 1 
ATOM 2686 C C   . GLY A 0 342 . 103.709 47.608  -68.405  1.00 37.27 342 A 1 
ATOM 2687 O O   . GLY A 0 342 . 102.936 47.744  -67.469  1.00 37.27 342 A 1 
ATOM 2688 N N   . ASN A 0 343 . 104.010 46.331  -68.730  1.00 35.10 343 A 1 
ATOM 2689 C CA  . ASN A 0 343 . 104.887 45.575  -69.667  1.00 35.10 343 A 1 
ATOM 2690 C C   . ASN A 0 343 . 106.202 44.958  -69.092  1.00 35.10 343 A 1 
ATOM 2691 C CB  . ASN A 0 343 . 105.083 46.268  -71.031  1.00 35.10 343 A 1 
ATOM 2692 O O   . ASN A 0 343 . 106.985 45.661  -68.463  1.00 35.10 343 A 1 
ATOM 2693 C CG  . ASN A 0 343 . 105.501 45.300  -72.132  1.00 35.10 343 A 1 
ATOM 2694 N ND2 . ASN A 0 343 . 106.070 45.792  -73.206  1.00 35.10 343 A 1 
ATOM 2695 O OD1 . ASN A 0 343 . 105.317 44.098  -72.054  1.00 35.10 343 A 1 
ATOM 2696 N N   . GLY A 0 344 . 106.464 43.670  -69.405  1.00 39.70 344 A 1 
ATOM 2697 C CA  . GLY A 0 344 . 107.645 42.849  -69.025  1.00 39.70 344 A 1 
ATOM 2698 C C   . GLY A 0 344 . 107.337 41.727  -67.998  1.00 39.70 344 A 1 
ATOM 2699 O O   . GLY A 0 344 . 106.784 42.053  -66.957  1.00 39.70 344 A 1 
ATOM 2700 N N   . ALA A 0 345 . 107.581 40.403  -68.124  1.00 37.24 345 A 1 
ATOM 2701 C CA  . ALA A 0 345 . 108.168 39.457  -69.111  1.00 37.24 345 A 1 
ATOM 2702 C C   . ALA A 0 345 . 109.512 38.760  -68.722  1.00 37.24 345 A 1 
ATOM 2703 C CB  . ALA A 0 345 . 108.187 39.994  -70.550  1.00 37.24 345 A 1 
ATOM 2704 O O   . ALA A 0 345 . 110.572 39.361  -68.863  1.00 37.24 345 A 1 
ATOM 2705 N N   . ALA A 0 346 . 109.459 37.466  -68.332  1.00 40.65 346 A 1 
ATOM 2706 C CA  . ALA A 0 346 . 110.543 36.443  -68.314  1.00 40.65 346 A 1 
ATOM 2707 C C   . ALA A 0 346 . 109.925 35.042  -67.987  1.00 40.65 346 A 1 
ATOM 2708 C CB  . ALA A 0 346 . 111.589 36.831  -67.256  1.00 40.65 346 A 1 
ATOM 2709 O O   . ALA A 0 346 . 109.096 34.977  -67.089  1.00 40.65 346 A 1 
ATOM 2710 N N   . ALA A 0 347 . 110.065 33.969  -68.795  1.00 41.69 347 A 1 
ATOM 2711 C CA  . ALA A 0 347 . 111.160 32.958  -68.874  1.00 41.69 347 A 1 
ATOM 2712 C C   . ALA A 0 347 . 111.025 31.796  -67.823  1.00 41.69 347 A 1 
ATOM 2713 C CB  . ALA A 0 347 . 112.523 33.670  -68.902  1.00 41.69 347 A 1 
ATOM 2714 O O   . ALA A 0 347 . 110.546 32.056  -66.731  1.00 41.69 347 A 1 
ATOM 2715 N N   . GLN A 0 348 . 111.383 30.504  -68.030  1.00 42.39 348 A 1 
ATOM 2716 C CA  . GLN A 0 348 . 112.051 29.793  -69.147  1.00 42.39 348 A 1 
ATOM 2717 C C   . GLN A 0 348 . 111.906 28.230  -69.090  1.00 42.39 348 A 1 
ATOM 2718 C CB  . GLN A 0 348 . 113.561 30.096  -69.028  1.00 42.39 348 A 1 
ATOM 2719 O O   . GLN A 0 348 . 112.097 27.651  -68.029  1.00 42.39 348 A 1 
ATOM 2720 C CG  . GLN A 0 348 . 114.350 29.910  -70.332  1.00 42.39 348 A 1 
ATOM 2721 C CD  . GLN A 0 348 . 115.811 30.344  -70.193  1.00 42.39 348 A 1 
ATOM 2722 N NE2 . GLN A 0 348 . 116.654 30.044  -71.155  1.00 42.39 348 A 1 
ATOM 2723 O OE1 . GLN A 0 348 . 116.233 30.970  -69.240  1.00 42.39 348 A 1 
ATOM 2724 N N   . GLY A 0 349 . 111.748 27.540  -70.241  1.00 42.49 349 A 1 
ATOM 2725 C CA  . GLY A 0 349 . 112.155 26.120  -70.475  1.00 42.49 349 A 1 
ATOM 2726 C C   . GLY A 0 349 . 111.243 24.955  -69.992  1.00 42.49 349 A 1 
ATOM 2727 O O   . GLY A 0 349 . 110.384 25.158  -69.149  1.00 42.49 349 A 1 
ATOM 2728 N N   . SER A 0 350 . 111.379 23.696  -70.469  1.00 42.01 350 A 1 
ATOM 2729 C CA  . SER A 0 350 . 112.126 23.163  -71.640  1.00 42.01 350 A 1 
ATOM 2730 C C   . SER A 0 350 . 111.748 21.698  -72.019  1.00 42.01 350 A 1 
ATOM 2731 C CB  . SER A 0 350 . 113.632 23.164  -71.345  1.00 42.01 350 A 1 
ATOM 2732 O O   . SER A 0 350 . 111.382 20.918  -71.145  1.00 42.01 350 A 1 
ATOM 2733 O OG  . SER A 0 350 . 114.357 23.041  -72.556  1.00 42.01 350 A 1 
ATOM 2734 N N   . SER A 0 351 . 111.996 21.293  -73.285  1.00 39.83 351 A 1 
ATOM 2735 C CA  . SER A 0 351 . 112.041 19.903  -73.844  1.00 39.83 351 A 1 
ATOM 2736 C C   . SER A 0 351 . 110.709 19.101  -73.973  1.00 39.83 351 A 1 
ATOM 2737 C CB  . SER A 0 351 . 113.155 19.124  -73.130  1.00 39.83 351 A 1 
ATOM 2738 O O   . SER A 0 351 . 109.758 19.395  -73.263  1.00 39.83 351 A 1 
ATOM 2739 O OG  . SER A 0 351 . 112.765 18.706  -71.843  1.00 39.83 351 A 1 
ATOM 2740 N N   . TYR A 0 352 . 110.518 18.119  -74.884  1.00 39.07 352 A 1 
ATOM 2741 C CA  . TYR A 0 352 . 111.388 17.482  -75.909  1.00 39.07 352 A 1 
ATOM 2742 C C   . TYR A 0 352 . 110.651 17.081  -77.232  1.00 39.07 352 A 1 
ATOM 2743 C CB  . TYR A 0 352 . 112.103 16.240  -75.317  1.00 39.07 352 A 1 
ATOM 2744 O O   . TYR A 0 352 . 109.427 17.050  -77.306  1.00 39.07 352 A 1 
ATOM 2745 C CG  . TYR A 0 352 . 111.341 15.484  -74.243  1.00 39.07 352 A 1 
ATOM 2746 C CD1 . TYR A 0 352 . 111.670 15.676  -72.886  1.00 39.07 352 A 1 
ATOM 2747 C CD2 . TYR A 0 352 . 110.284 14.622  -74.594  1.00 39.07 352 A 1 
ATOM 2748 C CE1 . TYR A 0 352 . 110.919 15.050  -71.876  1.00 39.07 352 A 1 
ATOM 2749 C CE2 . TYR A 0 352 . 109.541 13.979  -73.583  1.00 39.07 352 A 1 
ATOM 2750 O OH  . TYR A 0 352 . 109.101 13.611  -71.257  1.00 39.07 352 A 1 
ATOM 2751 C CZ  . TYR A 0 352 . 109.847 14.204  -72.224  1.00 39.07 352 A 1 
ATOM 2752 N N   . LYS A 0 353 . 111.452 16.805  -78.283  1.00 42.35 353 A 1 
ATOM 2753 C CA  . LYS A 0 353 . 111.151 16.427  -79.701  1.00 42.35 353 A 1 
ATOM 2754 C C   . LYS A 0 353 . 110.531 15.013  -79.887  1.00 42.35 353 A 1 
ATOM 2755 C CB  . LYS A 0 353 . 112.512 16.475  -80.430  1.00 42.35 353 A 1 
ATOM 2756 O O   . LYS A 0 353 . 110.547 14.244  -78.939  1.00 42.35 353 A 1 
ATOM 2757 C CG  . LYS A 0 353 . 112.972 17.886  -80.820  1.00 42.35 353 A 1 
ATOM 2758 C CD  . LYS A 0 353 . 114.386 17.802  -81.417  1.00 42.35 353 A 1 
ATOM 2759 C CE  . LYS A 0 353 . 114.848 19.155  -81.969  1.00 42.35 353 A 1 
ATOM 2760 N NZ  . LYS A 0 353 . 116.241 19.086  -82.480  1.00 42.35 353 A 1 
ATOM 2761 N N   . GLY A 0 354 . 110.070 14.567  -81.077  1.00 39.92 354 A 1 
ATOM 2762 C CA  . GLY A 0 354 . 110.031 15.167  -82.439  1.00 39.92 354 A 1 
ATOM 2763 C C   . GLY A 0 354 . 109.539 14.193  -83.549  1.00 39.92 354 A 1 
ATOM 2764 O O   . GLY A 0 354 . 109.013 13.133  -83.233  1.00 39.92 354 A 1 
ATOM 2765 N N   . THR A 0 355 . 109.687 14.546  -84.842  1.00 35.11 355 A 1 
ATOM 2766 C CA  . THR A 0 355 . 108.964 13.940  -86.002  1.00 35.11 355 A 1 
ATOM 2767 C C   . THR A 0 355 . 109.827 13.648  -87.258  1.00 35.11 355 A 1 
ATOM 2768 C CB  . THR A 0 355 . 107.864 14.919  -86.470  1.00 35.11 355 A 1 
ATOM 2769 O O   . THR A 0 355 . 110.834 14.327  -87.449  1.00 35.11 355 A 1 
ATOM 2770 C CG2 . THR A 0 355 . 106.734 15.102  -85.462  1.00 35.11 355 A 1 
ATOM 2771 O OG1 . THR A 0 355 . 108.407 16.205  -86.690  1.00 35.11 355 A 1 
ATOM 2772 N N   . LYS A 0 356 . 109.401 12.694  -88.132  1.00 42.86 356 A 1 
ATOM 2773 C CA  . LYS A 0 356 . 109.514 12.646  -89.636  1.00 42.86 356 A 1 
ATOM 2774 C C   . LYS A 0 356 . 109.036 11.275  -90.220  1.00 42.86 356 A 1 
ATOM 2775 C CB  . LYS A 0 356 . 110.956 12.943  -90.109  1.00 42.86 356 A 1 
ATOM 2776 O O   . LYS A 0 356 . 109.438 10.262  -89.671  1.00 42.86 356 A 1 
ATOM 2777 C CG  . LYS A 0 356 . 111.073 14.404  -90.592  1.00 42.86 356 A 1 
ATOM 2778 C CD  . LYS A 0 356 . 112.304 14.628  -91.474  1.00 42.86 356 A 1 
ATOM 2779 C CE  . LYS A 0 356 . 112.203 16.024  -92.097  1.00 42.86 356 A 1 
ATOM 2780 N NZ  . LYS A 0 356 . 113.277 16.253  -93.092  1.00 42.86 356 A 1 
ATOM 2781 N N   . THR A 0 357 . 108.033 11.138  -91.120  1.00 35.71 357 A 1 
ATOM 2782 C CA  . THR A 0 357 . 107.907 11.324  -92.614  1.00 35.71 357 A 1 
ATOM 2783 C C   . THR A 0 357 . 108.565 10.265  -93.534  1.00 35.71 357 A 1 
ATOM 2784 C CB  . THR A 0 357 . 108.365 12.686  -93.168  1.00 35.71 357 A 1 
ATOM 2785 O O   . THR A 0 357 . 109.743 10.018  -93.305  1.00 35.71 357 A 1 
ATOM 2786 C CG2 . THR A 0 357 . 107.594 13.898  -92.654  1.00 35.71 357 A 1 
ATOM 2787 O OG1 . THR A 0 357 . 109.747 12.860  -92.966  1.00 35.71 357 A 1 
ATOM 2788 N N   . VAL A 0 358 . 107.875 9.830   -94.631  1.00 39.06 358 A 1 
ATOM 2789 C CA  . VAL A 0 358 . 108.353 9.566   -96.048  1.00 39.06 358 A 1 
ATOM 2790 C C   . VAL A 0 358 . 107.716 8.342   -96.805  1.00 39.06 358 A 1 
ATOM 2791 C CB  . VAL A 0 358 . 109.910 9.580   -96.186  1.00 39.06 358 A 1 
ATOM 2792 O O   . VAL A 0 358 . 108.004 7.204   -96.465  1.00 39.06 358 A 1 
ATOM 2793 C CG1 . VAL A 0 358 . 110.537 8.981   -97.448  1.00 39.06 358 A 1 
ATOM 2794 C CG2 . VAL A 0 358 . 110.418 11.039  -96.180  1.00 39.06 358 A 1 
ATOM 2795 N N   . VAL A 0 359 . 106.953 8.631   -97.890  1.00 37.83 359 A 1 
ATOM 2796 C CA  . VAL A 0 359 . 106.823 7.968   -99.243  1.00 37.83 359 A 1 
ATOM 2797 C C   . VAL A 0 359 . 106.092 6.608   -99.510  1.00 37.83 359 A 1 
ATOM 2798 C CB  . VAL A 0 359 . 108.172 8.078   -99.996  1.00 37.83 359 A 1 
ATOM 2799 O O   . VAL A 0 359 . 106.604 5.531   -99.236  1.00 37.83 359 A 1 
ATOM 2800 C CG1 . VAL A 0 359 . 108.323 7.332   -101.327 1.00 37.83 359 A 1 
ATOM 2801 C CG2 . VAL A 0 359 . 108.449 9.559   -100.329 1.00 37.83 359 A 1 
ATOM 2802 N N   . ASP A 0 360 . 104.925 6.737   -100.176 1.00 34.01 360 A 1 
ATOM 2803 C CA  . ASP A 0 360 . 104.398 6.219   -101.481 1.00 34.01 360 A 1 
ATOM 2804 C C   . ASP A 0 360 . 104.326 4.736   -101.992 1.00 34.01 360 A 1 
ATOM 2805 C CB  . ASP A 0 360 . 104.932 7.087   -102.642 1.00 34.01 360 A 1 
ATOM 2806 O O   . ASP A 0 360 . 105.158 3.874   -101.737 1.00 34.01 360 A 1 
ATOM 2807 C CG  . ASP A 0 360 . 104.977 8.600   -102.409 1.00 34.01 360 A 1 
ATOM 2808 O OD1 . ASP A 0 360 . 104.248 9.079   -101.509 1.00 34.01 360 A 1 
ATOM 2809 O OD2 . ASP A 0 360 . 105.756 9.262   -103.127 1.00 34.01 360 A 1 
ATOM 2810 N N   . TYR A 0 361 . 103.352 4.568   -102.919 1.00 39.65 361 A 1 
ATOM 2811 C CA  . TYR A 0 361 . 103.183 3.628   -104.064 1.00 39.65 361 A 1 
ATOM 2812 C C   . TYR A 0 361 . 102.713 2.154   -103.907 1.00 39.65 361 A 1 
ATOM 2813 C CB  . TYR A 0 361 . 104.364 3.716   -105.056 1.00 39.65 361 A 1 
ATOM 2814 O O   . TYR A 0 361 . 103.513 1.233   -103.776 1.00 39.65 361 A 1 
ATOM 2815 C CG  . TYR A 0 361 . 104.429 5.001   -105.862 1.00 39.65 361 A 1 
ATOM 2816 C CD1 . TYR A 0 361 . 103.433 5.291   -106.817 1.00 39.65 361 A 1 
ATOM 2817 C CD2 . TYR A 0 361 . 105.476 5.915   -105.644 1.00 39.65 361 A 1 
ATOM 2818 C CE1 . TYR A 0 361 . 103.454 6.519   -107.507 1.00 39.65 361 A 1 
ATOM 2819 C CE2 . TYR A 0 361 . 105.481 7.158   -106.304 1.00 39.65 361 A 1 
ATOM 2820 O OH  . TYR A 0 361 . 104.446 8.672   -107.852 1.00 39.65 361 A 1 
ATOM 2821 C CZ  . TYR A 0 361 . 104.464 7.465   -107.232 1.00 39.65 361 A 1 
ATOM 2822 N N   . GLY A 0 362 . 101.460 1.902   -104.339 1.00 35.73 362 A 1 
ATOM 2823 C CA  . GLY A 0 362 . 101.256 1.262   -105.661 1.00 35.73 362 A 1 
ATOM 2824 C C   . GLY A 0 362 . 100.271 0.075   -105.811 1.00 35.73 362 A 1 
ATOM 2825 O O   . GLY A 0 362 . 100.328 -0.883  -105.052 1.00 35.73 362 A 1 
ATOM 2826 N N   . LYS A 0 363 . 99.516  0.086   -106.935 1.00 36.92 363 A 1 
ATOM 2827 C CA  . LYS A 0 363 . 98.639  -0.979  -107.516 1.00 36.92 363 A 1 
ATOM 2828 C C   . LYS A 0 363 . 97.310  -1.252  -106.767 1.00 36.92 363 A 1 
ATOM 2829 C CB  . LYS A 0 363 . 99.422  -2.301  -107.696 1.00 36.92 363 A 1 
ATOM 2830 O O   . LYS A 0 363 . 97.302  -1.341  -105.552 1.00 36.92 363 A 1 
ATOM 2831 C CG  . LYS A 0 363 . 100.776 -2.180  -108.424 1.00 36.92 363 A 1 
ATOM 2832 C CD  . LYS A 0 363 . 101.548 -3.506  -108.365 1.00 36.92 363 A 1 
ATOM 2833 C CE  . LYS A 0 363 . 102.930 -3.344  -109.011 1.00 36.92 363 A 1 
ATOM 2834 N NZ  . LYS A 0 363 . 103.748 -4.575  -108.869 1.00 36.92 363 A 1 
ATOM 2835 N N   . GLY A 0 364 . 96.156  -1.457  -107.420 1.00 35.59 364 A 1 
ATOM 2836 C CA  . GLY A 0 364 . 95.782  -1.301  -108.842 1.00 35.59 364 A 1 
ATOM 2837 C C   . GLY A 0 364 . 94.520  -2.115  -109.210 1.00 35.59 364 A 1 
ATOM 2838 O O   . GLY A 0 364 . 94.457  -3.290  -108.860 1.00 35.59 364 A 1 
ATOM 2839 N N   . GLY A 0 365 . 93.534  -1.535  -109.918 1.00 37.11 365 A 1 
ATOM 2840 C CA  . GLY A 0 365 . 92.279  -2.231  -110.275 1.00 37.11 365 A 1 
ATOM 2841 C C   . GLY A 0 365 . 91.351  -1.489  -111.261 1.00 37.11 365 A 1 
ATOM 2842 O O   . GLY A 0 365 . 90.884  -0.395  -110.973 1.00 37.11 365 A 1 
ATOM 2843 N N   . TRP A 0 366 . 91.118  -2.129  -112.409 1.00 34.87 366 A 1 
ATOM 2844 C CA  . TRP A 0 366 . 90.223  -1.852  -113.556 1.00 34.87 366 A 1 
ATOM 2845 C C   . TRP A 0 366 . 88.722  -1.677  -113.195 1.00 34.87 366 A 1 
ATOM 2846 C CB  . TRP A 0 366 . 90.366  -3.135  -114.412 1.00 34.87 366 A 1 
ATOM 2847 O O   . TRP A 0 366 . 88.320  -2.174  -112.148 1.00 34.87 366 A 1 
ATOM 2848 C CG  . TRP A 0 366 . 91.768  -3.596  -114.719 1.00 34.87 366 A 1 
ATOM 2849 C CD1 . TRP A 0 366 . 92.533  -4.393  -113.934 1.00 34.87 366 A 1 
ATOM 2850 C CD2 . TRP A 0 366 . 92.562  -3.347  -115.920 1.00 34.87 366 A 1 
ATOM 2851 C CE2 . TRP A 0 366 . 93.831  -3.985  -115.764 1.00 34.87 366 A 1 
ATOM 2852 C CE3 . TRP A 0 366 . 92.330  -2.674  -117.139 1.00 34.87 366 A 1 
ATOM 2853 N NE1 . TRP A 0 366 . 93.763  -4.594  -114.529 1.00 34.87 366 A 1 
ATOM 2854 C CH2 . TRP A 0 366 . 94.560  -3.259  -117.954 1.00 34.87 366 A 1 
ATOM 2855 C CZ2 . TRP A 0 366 . 94.824  -3.941  -116.754 1.00 34.87 366 A 1 
ATOM 2856 C CZ3 . TRP A 0 366 . 93.315  -2.633  -118.144 1.00 34.87 366 A 1 
ATOM 2857 N N   . ASP A 0 367 . 87.787  -1.157  -114.015 1.00 36.03 367 A 1 
ATOM 2858 C CA  . ASP A 0 367 . 87.752  -0.301  -115.236 1.00 36.03 367 A 1 
ATOM 2859 C C   . ASP A 0 367 . 86.255  -0.102  -115.669 1.00 36.03 367 A 1 
ATOM 2860 C CB  . ASP A 0 367 . 88.548  -0.946  -116.402 1.00 36.03 367 A 1 
ATOM 2861 O O   . ASP A 0 367 . 85.371  -0.804  -115.178 1.00 36.03 367 A 1 
ATOM 2862 C CG  . ASP A 0 367 . 88.484  -0.190  -117.740 1.00 36.03 367 A 1 
ATOM 2863 O OD1 . ASP A 0 367 . 88.527  1.062   -117.694 1.00 36.03 367 A 1 
ATOM 2864 O OD2 . ASP A 0 367 . 88.335  -0.849  -118.788 1.00 36.03 367 A 1 
ATOM 2865 N N   . THR A 0 368 . 86.000  0.726   -116.696 1.00 39.60 368 A 1 
ATOM 2866 C CA  . THR A 0 368 . 84.925  0.658   -117.728 1.00 39.60 368 A 1 
ATOM 2867 C C   . THR A 0 368 . 83.664  1.550   -117.606 1.00 39.60 368 A 1 
ATOM 2868 C CB  . THR A 0 368 . 84.493  -0.771  -118.166 1.00 39.60 368 A 1 
ATOM 2869 O O   . THR A 0 368 . 82.825  1.351   -116.735 1.00 39.60 368 A 1 
ATOM 2870 C CG2 . THR A 0 368 . 84.459  -0.903  -119.691 1.00 39.60 368 A 1 
ATOM 2871 O OG1 . THR A 0 368 . 85.306  -1.830  -117.738 1.00 39.60 368 A 1 
ATOM 2872 N N   . LYS A 0 369 . 83.445  2.373   -118.660 1.00 38.55 369 A 1 
ATOM 2873 C CA  . LYS A 0 369 . 82.248  3.197   -119.034 1.00 38.55 369 A 1 
ATOM 2874 C C   . LYS A 0 369 . 81.991  4.446   -118.152 1.00 38.55 369 A 1 
ATOM 2875 C CB  . LYS A 0 369 . 80.971  2.326   -119.142 1.00 38.55 369 A 1 
ATOM 2876 O O   . LYS A 0 369 . 81.972  4.338   -116.939 1.00 38.55 369 A 1 
ATOM 2877 C CG  . LYS A 0 369 . 81.171  0.990   -119.881 1.00 38.55 369 A 1 
ATOM 2878 C CD  . LYS A 0 369 . 79.868  0.211   -120.088 1.00 38.55 369 A 1 
ATOM 2879 C CE  . LYS A 0 369 . 80.207  -1.167  -120.674 1.00 38.55 369 A 1 
ATOM 2880 N NZ  . LYS A 0 369 . 78.998  -2.010  -120.841 1.00 38.55 369 A 1 
ATOM 2881 N N   . GLY A 0 370 . 81.762  5.674   -118.650 1.00 38.05 370 A 1 
ATOM 2882 C CA  . GLY A 0 370 . 81.620  6.221   -120.020 1.00 38.05 370 A 1 
ATOM 2883 C C   . GLY A 0 370 . 80.149  6.403   -120.449 1.00 38.05 370 A 1 
ATOM 2884 O O   . GLY A 0 370 . 79.394  5.445   -120.338 1.00 38.05 370 A 1 
ATOM 2885 N N   . GLY A 0 371 . 79.667  7.551   -120.957 1.00 36.29 371 A 1 
ATOM 2886 C CA  . GLY A 0 371 . 80.251  8.890   -121.208 1.00 36.29 371 A 1 
ATOM 2887 C C   . GLY A 0 371 . 79.153  9.877   -121.700 1.00 36.29 371 A 1 
ATOM 2888 O O   . GLY A 0 371 . 77.993  9.507   -121.612 1.00 36.29 371 A 1 
ATOM 2889 N N   . TYR A 0 372 . 79.516  11.069  -122.232 1.00 35.61 372 A 1 
ATOM 2890 C CA  . TYR A 0 372 . 78.706  12.033  -123.056 1.00 35.61 372 A 1 
ATOM 2891 C C   . TYR A 0 372 . 77.294  12.511  -122.563 1.00 35.61 372 A 1 
ATOM 2892 C CB  . TYR A 0 372 . 78.649  11.523  -124.519 1.00 35.61 372 A 1 
ATOM 2893 O O   . TYR A 0 372 . 76.472  11.724  -122.131 1.00 35.61 372 A 1 
ATOM 2894 C CG  . TYR A 0 372 . 78.312  10.045  -124.688 1.00 35.61 372 A 1 
ATOM 2895 C CD1 . TYR A 0 372 . 79.342  9.106   -124.916 1.00 35.61 372 A 1 
ATOM 2896 C CD2 . TYR A 0 372 . 76.990  9.594   -124.499 1.00 35.61 372 A 1 
ATOM 2897 C CE1 . TYR A 0 372 . 79.060  7.725   -124.891 1.00 35.61 372 A 1 
ATOM 2898 C CE2 . TYR A 0 372 . 76.705  8.215   -124.470 1.00 35.61 372 A 1 
ATOM 2899 O OH  . TYR A 0 372 . 77.487  5.947   -124.560 1.00 35.61 372 A 1 
ATOM 2900 C CZ  . TYR A 0 372 . 77.745  7.278   -124.643 1.00 35.61 372 A 1 
ATOM 2901 N N   . GLY A 0 373 . 76.857  13.782  -122.680 1.00 41.31 373 A 1 
ATOM 2902 C CA  . GLY A 0 373 . 77.518  15.054  -123.035 1.00 41.31 373 A 1 
ATOM 2903 C C   . GLY A 0 373 . 76.546  16.171  -123.522 1.00 41.31 373 A 1 
ATOM 2904 O O   . GLY A 0 373 . 75.546  15.861  -124.153 1.00 41.31 373 A 1 
ATOM 2905 N N   . LYS A 0 374 . 76.933  17.454  -123.336 1.00 34.60 374 A 1 
ATOM 2906 C CA  . LYS A 0 374 . 76.475  18.711  -124.017 1.00 34.60 374 A 1 
ATOM 2907 C C   . LYS A 0 374 . 75.055  19.320  -123.802 1.00 34.60 374 A 1 
ATOM 2908 C CB  . LYS A 0 374 . 76.709  18.605  -125.539 1.00 34.60 374 A 1 
ATOM 2909 O O   . LYS A 0 374 . 74.063  18.620  -123.707 1.00 34.60 374 A 1 
ATOM 2910 C CG  . LYS A 0 374 . 78.179  18.521  -125.967 1.00 34.60 374 A 1 
ATOM 2911 C CD  . LYS A 0 374 . 78.247  18.595  -127.499 1.00 34.60 374 A 1 
ATOM 2912 C CE  . LYS A 0 374 . 79.694  18.637  -127.996 1.00 34.60 374 A 1 
ATOM 2913 N NZ  . LYS A 0 374 . 79.740  18.795  -129.472 1.00 34.60 374 A 1 
ATOM 2914 N N   . GLN A 0 375 . 75.036  20.662  -123.965 1.00 37.56 375 A 1 
ATOM 2915 C CA  . GLN A 0 375 . 73.943  21.592  -124.370 1.00 37.56 375 A 1 
ATOM 2916 C C   . GLN A 0 375 . 72.864  21.951  -123.309 1.00 37.56 375 A 1 
ATOM 2917 C CB  . GLN A 0 375 . 73.377  21.160  -125.744 1.00 37.56 375 A 1 
ATOM 2918 O O   . GLN A 0 375 . 72.246  21.040  -122.783 1.00 37.56 375 A 1 
ATOM 2919 C CG  . GLN A 0 375 . 73.484  22.272  -126.803 1.00 37.56 375 A 1 
ATOM 2920 C CD  . GLN A 0 375 . 73.499  21.729  -128.229 1.00 37.56 375 A 1 
ATOM 2921 N NE2 . GLN A 0 375 . 72.534  22.075  -129.051 1.00 37.56 375 A 1 
ATOM 2922 O OE1 . GLN A 0 375 . 74.406  21.018  -128.637 1.00 37.56 375 A 1 
ATOM 2923 N N   . THR A 0 376 . 72.566  23.194  -122.858 1.00 32.54 376 A 1 
ATOM 2924 C CA  . THR A 0 376 . 72.712  24.631  -123.280 1.00 32.54 376 A 1 
ATOM 2925 C C   . THR A 0 376 . 71.395  25.263  -123.797 1.00 32.54 376 A 1 
ATOM 2926 C CB  . THR A 0 376 . 73.902  24.958  -124.214 1.00 32.54 376 A 1 
ATOM 2927 O O   . THR A 0 376 . 70.647  24.579  -124.482 1.00 32.54 376 A 1 
ATOM 2928 C CG2 . THR A 0 376 . 74.136  26.445  -124.493 1.00 32.54 376 A 1 
ATOM 2929 O OG1 . THR A 0 376 . 75.120  24.532  -123.647 1.00 32.54 376 A 1 
ATOM 2930 N N   . VAL A 0 377 . 71.201  26.582  -123.546 1.00 40.49 377 A 1 
ATOM 2931 C CA  . VAL A 0 377 . 70.080  27.503  -123.931 1.00 40.49 377 A 1 
ATOM 2932 C C   . VAL A 0 377 . 68.909  27.542  -122.920 1.00 40.49 377 A 1 
ATOM 2933 C CB  . VAL A 0 377 . 69.572  27.242  -125.381 1.00 40.49 377 A 1 
ATOM 2934 O O   . VAL A 0 377 . 68.404  26.479  -122.588 1.00 40.49 377 A 1 
ATOM 2935 C CG1 . VAL A 0 377 . 68.501  28.219  -125.883 1.00 40.49 377 A 1 
ATOM 2936 C CG2 . VAL A 0 377 . 70.711  27.299  -126.415 1.00 40.49 377 A 1 
ATOM 2937 N N   . SER A 0 378 . 68.360  28.668  -122.410 1.00 38.84 378 A 1 
ATOM 2938 C CA  . SER A 0 378 . 68.741  30.112  -122.263 1.00 38.84 378 A 1 
ATOM 2939 C C   . SER A 0 378 . 67.819  30.725  -121.136 1.00 38.84 378 A 1 
ATOM 2940 C CB  . SER A 0 378 . 68.703  30.838  -123.615 1.00 38.84 378 A 1 
ATOM 2941 O O   . SER A 0 378 . 67.539  29.970  -120.215 1.00 38.84 378 A 1 
ATOM 2942 O OG  . SER A 0 378 . 69.947  30.741  -124.279 1.00 38.84 378 A 1 
ATOM 2943 N N   . TYR A 0 379 . 67.285  31.968  -121.016 1.00 39.44 379 A 1 
ATOM 2944 C CA  . TYR A 0 379 . 67.219  33.197  -121.843 1.00 39.44 379 A 1 
ATOM 2945 C C   . TYR A 0 379 . 66.768  34.476  -121.057 1.00 39.44 379 A 1 
ATOM 2946 C CB  . TYR A 0 379 . 66.185  32.940  -122.972 1.00 39.44 379 A 1 
ATOM 2947 O O   . TYR A 0 379 . 65.598  34.593  -120.717 1.00 39.44 379 A 1 
ATOM 2948 C CG  . TYR A 0 379 . 66.260  33.887  -124.158 1.00 39.44 379 A 1 
ATOM 2949 C CD1 . TYR A 0 379 . 65.715  35.184  -124.067 1.00 39.44 379 A 1 
ATOM 2950 C CD2 . TYR A 0 379 . 66.824  33.450  -125.373 1.00 39.44 379 A 1 
ATOM 2951 C CE1 . TYR A 0 379 . 65.758  36.050  -125.177 1.00 39.44 379 A 1 
ATOM 2952 C CE2 . TYR A 0 379 . 66.869  34.313  -126.485 1.00 39.44 379 A 1 
ATOM 2953 O OH  . TYR A 0 379 . 66.372  36.436  -127.469 1.00 39.44 379 A 1 
ATOM 2954 C CZ  . TYR A 0 379 . 66.338  35.615  -126.388 1.00 39.44 379 A 1 
ATOM 2955 N N   . GLY A 0 380 . 67.652  35.479  -120.897 1.00 41.20 380 A 1 
ATOM 2956 C CA  . GLY A 0 380 . 67.331  36.927  -120.725 1.00 41.20 380 A 1 
ATOM 2957 C C   . GLY A 0 380 . 66.805  37.461  -119.363 1.00 41.20 380 A 1 
ATOM 2958 O O   . GLY A 0 380 . 66.065  36.778  -118.673 1.00 41.20 380 A 1 
ATOM 2959 N N   . GLY A 0 381 . 67.119  38.700  -118.935 1.00 39.50 381 A 1 
ATOM 2960 C CA  . GLY A 0 381 . 68.109  39.668  -119.461 1.00 39.50 381 A 1 
ATOM 2961 C C   . GLY A 0 381 . 68.052  41.092  -118.840 1.00 39.50 381 A 1 
ATOM 2962 O O   . GLY A 0 381 . 67.009  41.486  -118.336 1.00 39.50 381 A 1 
ATOM 2963 N N   . SER A 0 382 . 69.153  41.864  -118.977 1.00 42.40 382 A 1 
ATOM 2964 C CA  . SER A 0 382 . 69.310  43.335  -118.744 1.00 42.40 382 A 1 
ATOM 2965 C C   . SER A 0 382 . 69.193  43.912  -117.305 1.00 42.40 382 A 1 
ATOM 2966 C CB  . SER A 0 382 . 68.382  44.083  -119.712 1.00 42.40 382 A 1 
ATOM 2967 O O   . SER A 0 382 . 68.424  43.404  -116.506 1.00 42.40 382 A 1 
ATOM 2968 O OG  . SER A 0 382 . 68.989  44.123  -120.989 1.00 42.40 382 A 1 
ATOM 2969 N N   . GLN A 0 383 . 69.891  44.998  -116.894 1.00 42.09 383 A 1 
ATOM 2970 C CA  . GLN A 0 383 . 71.020  45.782  -117.474 1.00 42.09 383 A 1 
ATOM 2971 C C   . GLN A 0 383 . 71.722  46.691  -116.412 1.00 42.09 383 A 1 
ATOM 2972 C CB  . GLN A 0 383 . 70.503  46.718  -118.596 1.00 42.09 383 A 1 
ATOM 2973 O O   . GLN A 0 383 . 71.037  47.143  -115.509 1.00 42.09 383 A 1 
ATOM 2974 C CG  . GLN A 0 383 . 71.163  46.450  -119.958 1.00 42.09 383 A 1 
ATOM 2975 C CD  . GLN A 0 383 . 70.389  47.096  -121.107 1.00 42.09 383 A 1 
ATOM 2976 N NE2 . GLN A 0 383 . 70.971  48.007  -121.852 1.00 42.09 383 A 1 
ATOM 2977 O OE1 . GLN A 0 383 . 69.245  46.771  -121.376 1.00 42.09 383 A 1 
ATOM 2978 N N   . SER A 0 384 . 73.031  46.995  -116.599 1.00 41.35 384 A 1 
ATOM 2979 C CA  . SER A 0 384 . 73.818  48.251  -116.319 1.00 41.35 384 A 1 
ATOM 2980 C C   . SER A 0 384 . 73.586  49.152  -115.068 1.00 41.35 384 A 1 
ATOM 2981 C CB  . SER A 0 384 . 73.664  49.133  -117.563 1.00 41.35 384 A 1 
ATOM 2982 O O   . SER A 0 384 . 72.465  49.302  -114.619 1.00 41.35 384 A 1 
ATOM 2983 O OG  . SER A 0 384 . 74.512  48.650  -118.591 1.00 41.35 384 A 1 
ATOM 2984 N N   . ALA A 0 385 . 74.538  49.946  -114.521 1.00 41.34 385 A 1 
ATOM 2985 C CA  . ALA A 0 385 . 75.984  50.252  -114.734 1.00 41.34 385 A 1 
ATOM 2986 C C   . ALA A 0 385 . 76.448  51.310  -113.666 1.00 41.34 385 A 1 
ATOM 2987 C CB  . ALA A 0 385 . 76.138  50.885  -116.128 1.00 41.34 385 A 1 
ATOM 2988 O O   . ALA A 0 385 . 75.578  51.921  -113.057 1.00 41.34 385 A 1 
ATOM 2989 N N   . SER A 0 386 . 77.723  51.681  -113.407 1.00 41.57 386 A 1 
ATOM 2990 C CA  . SER A 0 386 . 79.064  51.059  -113.563 1.00 41.57 386 A 1 
ATOM 2991 C C   . SER A 0 386 . 80.183  51.912  -112.889 1.00 41.57 386 A 1 
ATOM 2992 C CB  . SER A 0 386 . 79.470  50.906  -115.041 1.00 41.57 386 A 1 
ATOM 2993 O O   . SER A 0 386 . 79.983  53.092  -112.630 1.00 41.57 386 A 1 
ATOM 2994 O OG  . SER A 0 386 . 79.505  52.139  -115.735 1.00 41.57 386 A 1 
ATOM 2995 N N   . SER A 0 387 . 81.400  51.344  -112.771 1.00 37.41 387 A 1 
ATOM 2996 C CA  . SER A 0 387 . 82.749  51.982  -112.902 1.00 37.41 387 A 1 
ATOM 2997 C C   . SER A 0 387 . 83.322  53.014  -111.890 1.00 37.41 387 A 1 
ATOM 2998 C CB  . SER A 0 387 . 82.929  52.546  -114.321 1.00 37.41 387 A 1 
ATOM 2999 O O   . SER A 0 387 . 82.683  54.007  -111.573 1.00 37.41 387 A 1 
ATOM 3000 O OG  . SER A 0 387 . 81.938  53.504  -114.636 1.00 37.41 387 A 1 
ATOM 3001 N N   . GLY A 0 388 . 84.621  52.845  -111.546 1.00 39.36 388 A 1 
ATOM 3002 C CA  . GLY A 0 388 . 85.516  53.863  -110.936 1.00 39.36 388 A 1 
ATOM 3003 C C   . GLY A 0 388 . 86.290  53.395  -109.680 1.00 39.36 388 A 1 
ATOM 3004 O O   . GLY A 0 388 . 85.880  53.707  -108.573 1.00 39.36 388 A 1 
ATOM 3005 N N   . GLN A 0 389 . 87.254  52.463  -109.743 1.00 36.89 389 A 1 
ATOM 3006 C CA  . GLN A 0 389 . 88.701  52.642  -110.039 1.00 36.89 389 A 1 
ATOM 3007 C C   . GLN A 0 389 . 89.525  53.535  -109.073 1.00 36.89 389 A 1 
ATOM 3008 C CB  . GLN A 0 389 . 88.993  53.041  -111.497 1.00 36.89 389 A 1 
ATOM 3009 O O   . GLN A 0 389 . 89.287  54.732  -108.973 1.00 36.89 389 A 1 
ATOM 3010 C CG  . GLN A 0 389 . 88.763  51.909  -112.508 1.00 36.89 389 A 1 
ATOM 3011 C CD  . GLN A 0 389 . 89.292  52.290  -113.890 1.00 36.89 389 A 1 
ATOM 3012 N NE2 . GLN A 0 389 . 90.095  51.465  -114.525 1.00 36.89 389 A 1 
ATOM 3013 O OE1 . GLN A 0 389 . 88.997  53.339  -114.427 1.00 36.89 389 A 1 
ATOM 3014 N N   . GLY A 0 390 . 90.589  52.960  -108.481 1.00 37.65 390 A 1 
ATOM 3015 C CA  . GLY A 0 390 . 91.679  53.657  -107.763 1.00 37.65 390 A 1 
ATOM 3016 C C   . GLY A 0 390 . 92.313  52.792  -106.655 1.00 37.65 390 A 1 
ATOM 3017 O O   . GLY A 0 390 . 91.594  52.357  -105.762 1.00 37.65 390 A 1 
ATOM 3018 N N   . ALA A 0 391 . 93.625  52.491  -106.703 1.00 34.95 391 A 1 
ATOM 3019 C CA  . ALA A 0 391 . 94.255  51.546  -105.756 1.00 34.95 391 A 1 
ATOM 3020 C C   . ALA A 0 391 . 95.779  51.721  -105.542 1.00 34.95 391 A 1 
ATOM 3021 C CB  . ALA A 0 391 . 93.974  50.119  -106.256 1.00 34.95 391 A 1 
ATOM 3022 O O   . ALA A 0 391 . 96.559  51.534  -106.475 1.00 34.95 391 A 1 
ATOM 3023 N N   . TYR A 0 392 . 96.197  51.991  -104.293 1.00 36.13 392 A 1 
ATOM 3024 C CA  . TYR A 0 392 . 97.579  51.915  -103.764 1.00 36.13 392 A 1 
ATOM 3025 C C   . TYR A 0 392 . 97.591  52.177  -102.230 1.00 36.13 392 A 1 
ATOM 3026 C CB  . TYR A 0 392 . 98.485  52.951  -104.479 1.00 36.13 392 A 1 
ATOM 3027 O O   . TYR A 0 392 . 96.723  52.903  -101.760 1.00 36.13 392 A 1 
ATOM 3028 C CG  . TYR A 0 392 . 97.830  54.271  -104.875 1.00 36.13 392 A 1 
ATOM 3029 C CD1 . TYR A 0 392 . 97.545  54.536  -106.232 1.00 36.13 392 A 1 
ATOM 3030 C CD2 . TYR A 0 392 . 97.468  55.217  -103.894 1.00 36.13 392 A 1 
ATOM 3031 C CE1 . TYR A 0 392 . 96.877  55.720  -106.602 1.00 36.13 392 A 1 
ATOM 3032 C CE2 . TYR A 0 392 . 96.797  56.401  -104.259 1.00 36.13 392 A 1 
ATOM 3033 O OH  . TYR A 0 392 . 95.822  57.774  -105.976 1.00 36.13 392 A 1 
ATOM 3034 C CZ  . TYR A 0 392 . 96.492  56.649  -105.615 1.00 36.13 392 A 1 
ATOM 3035 N N   . ALA A 0 393 . 98.529  51.719  -101.379 1.00 36.28 393 A 1 
ATOM 3036 C CA  . ALA A 0 393 . 99.406  50.530  -101.372 1.00 36.28 393 A 1 
ATOM 3037 C C   . ALA A 0 393 . 100.150 50.389  -100.001 1.00 36.28 393 A 1 
ATOM 3038 C CB  . ALA A 0 393 . 100.471 50.645  -102.479 1.00 36.28 393 A 1 
ATOM 3039 O O   . ALA A 0 393 . 100.398 51.399  -99.351  1.00 36.28 393 A 1 
ATOM 3040 N N   . LYS A 0 394 . 100.658 49.172  -99.691  1.00 36.39 394 A 1 
ATOM 3041 C CA  . LYS A 0 394 . 101.892 48.851  -98.899  1.00 36.39 394 A 1 
ATOM 3042 C C   . LYS A 0 394 . 101.848 48.700  -97.346  1.00 36.39 394 A 1 
ATOM 3043 C CB  . LYS A 0 394 . 103.004 49.827  -99.338  1.00 36.39 394 A 1 
ATOM 3044 O O   . LYS A 0 394 . 101.604 49.655  -96.624  1.00 36.39 394 A 1 
ATOM 3045 C CG  . LYS A 0 394 . 104.434 49.390  -99.003  1.00 36.39 394 A 1 
ATOM 3046 C CD  . LYS A 0 394 . 105.411 50.444  -99.546  1.00 36.39 394 A 1 
ATOM 3047 C CE  . LYS A 0 394 . 106.864 50.032  -99.295  1.00 36.39 394 A 1 
ATOM 3048 N NZ  . LYS A 0 394 . 107.810 51.053  -99.814  1.00 36.39 394 A 1 
ATOM 3049 N N   . GLY A 0 395 . 102.315 47.525  -96.870  1.00 36.59 395 A 1 
ATOM 3050 C CA  . GLY A 0 395 . 102.632 47.154  -95.463  1.00 36.59 395 A 1 
ATOM 3051 C C   . GLY A 0 395 . 101.470 46.452  -94.730  1.00 36.59 395 A 1 
ATOM 3052 O O   . GLY A 0 395 . 100.351 46.929  -94.832  1.00 36.59 395 A 1 
ATOM 3053 N N   . GLY A 0 396 . 101.597 45.320  -94.017  1.00 33.63 396 A 1 
ATOM 3054 C CA  . GLY A 0 396 . 102.745 44.540  -93.498  1.00 33.63 396 A 1 
ATOM 3055 C C   . GLY A 0 396 . 102.592 44.398  -91.966  1.00 33.63 396 A 1 
ATOM 3056 O O   . GLY A 0 396 . 102.403 45.420  -91.322  1.00 33.63 396 A 1 
ATOM 3057 N N   . SER A 0 397 . 102.617 43.230  -91.306  1.00 37.83 397 A 1 
ATOM 3058 C CA  . SER A 0 397 . 103.356 41.970  -91.544  1.00 37.83 397 A 1 
ATOM 3059 C C   . SER A 0 397 . 102.575 40.684  -91.138  1.00 37.83 397 A 1 
ATOM 3060 C CB  . SER A 0 397 . 104.646 42.065  -90.707  1.00 37.83 397 A 1 
ATOM 3061 O O   . SER A 0 397 . 101.380 40.739  -90.865  1.00 37.83 397 A 1 
ATOM 3062 O OG  . SER A 0 397 . 104.324 42.272  -89.345  1.00 37.83 397 A 1 
ATOM 3063 N N   . ILE A 0 398 . 103.246 39.518  -91.143  1.00 32.58 398 A 1 
ATOM 3064 C CA  . ILE A 0 398 . 102.709 38.160  -90.878  1.00 32.58 398 A 1 
ATOM 3065 C C   . ILE A 0 398 . 103.245 37.612  -89.538  1.00 32.58 398 A 1 
ATOM 3066 C CB  . ILE A 0 398 . 103.131 37.210  -92.037  1.00 32.58 398 A 1 
ATOM 3067 O O   . ILE A 0 398 . 104.415 37.838  -89.234  1.00 32.58 398 A 1 
ATOM 3068 C CG1 . ILE A 0 398 . 102.532 37.647  -93.395  1.00 32.58 398 A 1 
ATOM 3069 C CG2 . ILE A 0 398 . 102.766 35.736  -91.764  1.00 32.58 398 A 1 
ATOM 3070 C CD1 . ILE A 0 398 . 103.280 37.071  -94.607  1.00 32.58 398 A 1 
ATOM 3071 N N   . TRP A 0 399 . 102.432 36.833  -88.807  1.00 33.09 399 A 1 
ATOM 3072 C CA  . TRP A 0 399 . 102.841 35.831  -87.797  1.00 33.09 399 A 1 
ATOM 3073 C C   . TRP A 0 399 . 101.825 34.666  -87.748  1.00 33.09 399 A 1 
ATOM 3074 C CB  . TRP A 0 399 . 103.061 36.477  -86.416  1.00 33.09 399 A 1 
ATOM 3075 O O   . TRP A 0 399 . 100.755 34.772  -88.346  1.00 33.09 399 A 1 
ATOM 3076 C CG  . TRP A 0 399 . 104.505 36.742  -86.110  1.00 33.09 399 A 1 
ATOM 3077 C CD1 . TRP A 0 399 . 105.128 37.935  -86.227  1.00 33.09 399 A 1 
ATOM 3078 C CD2 . TRP A 0 399 . 105.547 35.786  -85.731  1.00 33.09 399 A 1 
ATOM 3079 C CE2 . TRP A 0 399 . 106.794 36.479  -85.669  1.00 33.09 399 A 1 
ATOM 3080 C CE3 . TRP A 0 399 . 105.575 34.398  -85.463  1.00 33.09 399 A 1 
ATOM 3081 N NE1 . TRP A 0 399 . 106.474 37.789  -85.954  1.00 33.09 399 A 1 
ATOM 3082 C CH2 . TRP A 0 399 . 107.998 34.448  -85.134  1.00 33.09 399 A 1 
ATOM 3083 C CZ2 . TRP A 0 399 . 108.005 35.831  -85.380  1.00 33.09 399 A 1 
ATOM 3084 C CZ3 . TRP A 0 399 . 106.784 33.737  -85.171  1.00 33.09 399 A 1 
ATOM 3085 N N   . GLU A 0 400 . 102.167 33.544  -87.099  1.00 36.64 400 A 1 
ATOM 3086 C CA  . GLU A 0 400 . 101.524 32.234  -87.330  1.00 36.64 400 A 1 
ATOM 3087 C C   . GLU A 0 400 . 101.486 31.304  -86.088  1.00 36.64 400 A 1 
ATOM 3088 C CB  . GLU A 0 400 . 102.309 31.558  -88.474  1.00 36.64 400 A 1 
ATOM 3089 O O   . GLU A 0 400 . 102.460 31.224  -85.340  1.00 36.64 400 A 1 
ATOM 3090 C CG  . GLU A 0 400 . 101.757 30.194  -88.917  1.00 36.64 400 A 1 
ATOM 3091 C CD  . GLU A 0 400 . 102.516 29.592  -90.114  1.00 36.64 400 A 1 
ATOM 3092 O OE1 . GLU A 0 400 . 101.954 28.651  -90.718  1.00 36.64 400 A 1 
ATOM 3093 O OE2 . GLU A 0 400 . 103.645 30.047  -90.408  1.00 36.64 400 A 1 
ATOM 3094 N N   . GLY A 0 401 . 100.395 30.530  -85.942  1.00 32.33 401 A 1 
ATOM 3095 C CA  . GLY A 0 401 . 100.310 29.293  -85.135  1.00 32.33 401 A 1 
ATOM 3096 C C   . GLY A 0 401 . 100.057 29.427  -83.616  1.00 32.33 401 A 1 
ATOM 3097 O O   . GLY A 0 401 . 100.000 30.530  -83.087  1.00 32.33 401 A 1 
ATOM 3098 N N   . ALA A 0 402 . 99.904  28.341  -82.833  1.00 28.89 402 A 1 
ATOM 3099 C CA  . ALA A 0 402 . 99.453  26.969  -83.153  1.00 28.89 402 A 1 
ATOM 3100 C C   . ALA A 0 402 . 99.190  26.114  -81.872  1.00 28.89 402 A 1 
ATOM 3101 C CB  . ALA A 0 402 . 100.500 26.229  -84.005  1.00 28.89 402 A 1 
ATOM 3102 O O   . ALA A 0 402 . 100.003 26.102  -80.955  1.00 28.89 402 A 1 
ATOM 3103 N N   . SER A 0 403 . 98.101  25.328  -81.872  1.00 32.26 403 A 1 
ATOM 3104 C CA  . SER A 0 403 . 97.883  24.027  -81.177  1.00 32.26 403 A 1 
ATOM 3105 C C   . SER A 0 403 . 98.313  23.764  -79.706  1.00 32.26 403 A 1 
ATOM 3106 C CB  . SER A 0 403 . 98.497  22.911  -82.038  1.00 32.26 403 A 1 
ATOM 3107 O O   . SER A 0 403 . 99.493  23.556  -79.426  1.00 32.26 403 A 1 
ATOM 3108 O OG  . SER A 0 403 . 99.898  23.073  -82.137  1.00 32.26 403 A 1 
ATOM 3109 N N   . ARG A 0 404 . 97.324  23.497  -78.829  1.00 35.86 404 A 1 
ATOM 3110 C CA  . ARG A 0 404 . 97.245  22.398  -77.815  1.00 35.86 404 A 1 
ATOM 3111 C C   . ARG A 0 404 . 95.805  22.402  -77.251  1.00 35.86 404 A 1 
ATOM 3112 C CB  . ARG A 0 404 . 98.272  22.594  -76.674  1.00 35.86 404 A 1 
ATOM 3113 O O   . ARG A 0 404 . 95.334  23.473  -76.907  1.00 35.86 404 A 1 
ATOM 3114 C CG  . ARG A 0 404 . 99.488  21.657  -76.807  1.00 35.86 404 A 1 
ATOM 3115 C CD  . ARG A 0 404 . 100.552 21.958  -75.745  1.00 35.86 404 A 1 
ATOM 3116 N NE  . ARG A 0 404 . 101.679 21.003  -75.827  1.00 35.86 404 A 1 
ATOM 3117 N NH1 . ARG A 0 404 . 102.724 21.584  -73.865  1.00 35.86 404 A 1 
ATOM 3118 N NH2 . ARG A 0 404 . 103.555 19.925  -75.100  1.00 35.86 404 A 1 
ATOM 3119 C CZ  . ARG A 0 404 . 102.644 20.844  -74.935  1.00 35.86 404 A 1 
ATOM 3120 N N   . ALA A 0 405 . 94.975  21.353  -77.283  1.00 33.33 405 A 1 
ATOM 3121 C CA  . ALA A 0 405 . 95.114  19.935  -76.909  1.00 33.33 405 A 1 
ATOM 3122 C C   . ALA A 0 405 . 95.079  19.696  -75.381  1.00 33.33 405 A 1 
ATOM 3123 C CB  . ALA A 0 405 . 96.267  19.220  -77.630  1.00 33.33 405 A 1 
ATOM 3124 O O   . ALA A 0 405 . 96.118  19.752  -74.726  1.00 33.33 405 A 1 
ATOM 3125 N N   . GLY A 0 406 . 93.886  19.391  -74.843  1.00 34.33 406 A 1 
ATOM 3126 C CA  . GLY A 0 406 . 93.680  19.002  -73.441  1.00 34.33 406 A 1 
ATOM 3127 C C   . GLY A 0 406 . 92.209  18.776  -73.041  1.00 34.33 406 A 1 
ATOM 3128 O O   . GLY A 0 406 . 91.450  19.730  -72.996  1.00 34.33 406 A 1 
ATOM 3129 N N   . ALA A 0 407 . 91.886  17.523  -72.691  1.00 36.84 407 A 1 
ATOM 3130 C CA  . ALA A 0 407 . 90.789  17.045  -71.826  1.00 36.84 407 A 1 
ATOM 3131 C C   . ALA A 0 407 . 89.282  17.232  -72.183  1.00 36.84 407 A 1 
ATOM 3132 C CB  . ALA A 0 407 . 91.081  17.496  -70.388  1.00 36.84 407 A 1 
ATOM 3133 O O   . ALA A 0 407 . 88.764  18.334  -72.272  1.00 36.84 407 A 1 
ATOM 3134 N N   . ALA A 0 408 . 88.597  16.074  -72.130  1.00 35.46 408 A 1 
ATOM 3135 C CA  . ALA A 0 408 . 87.268  15.806  -71.544  1.00 35.46 408 A 1 
ATOM 3136 C C   . ALA A 0 408 . 85.948  15.996  -72.341  1.00 35.46 408 A 1 
ATOM 3137 C CB  . ALA A 0 408 . 87.187  16.399  -70.131  1.00 35.46 408 A 1 
ATOM 3138 O O   . ALA A 0 408 . 85.580  17.088  -72.743  1.00 35.46 408 A 1 
ATOM 3139 N N   . ALA A 0 409 . 85.200  14.877  -72.365  1.00 36.25 409 A 1 
ATOM 3140 C CA  . ALA A 0 409 . 83.746  14.696  -72.512  1.00 36.25 409 A 1 
ATOM 3141 C C   . ALA A 0 409 . 83.038  15.080  -73.833  1.00 36.25 409 A 1 
ATOM 3142 C CB  . ALA A 0 409 . 83.042  15.248  -71.267  1.00 36.25 409 A 1 
ATOM 3143 O O   . ALA A 0 409 . 83.339  16.064  -74.497  1.00 36.25 409 A 1 
ATOM 3144 N N   . VAL A 0 410 . 82.043  14.258  -74.189  1.00 34.98 410 A 1 
ATOM 3145 C CA  . VAL A 0 410 . 81.110  14.446  -75.310  1.00 34.98 410 A 1 
ATOM 3146 C C   . VAL A 0 410 . 79.695  14.363  -74.747  1.00 34.98 410 A 1 
ATOM 3147 C CB  . VAL A 0 410 . 81.309  13.363  -76.398  1.00 34.98 410 A 1 
ATOM 3148 O O   . VAL A 0 410 . 79.345  13.342  -74.159  1.00 34.98 410 A 1 
ATOM 3149 C CG1 . VAL A 0 410 . 80.242  13.426  -77.502  1.00 34.98 410 A 1 
ATOM 3150 C CG2 . VAL A 0 410 . 82.681  13.495  -77.072  1.00 34.98 410 A 1 
ATOM 3151 N N   . GLY A 0 411 . 78.893  15.409  -74.947  1.00 38.32 411 A 1 
ATOM 3152 C CA  . GLY A 0 411 . 77.447  15.388  -74.729  1.00 38.32 411 A 1 
ATOM 3153 C C   . GLY A 0 411 . 76.724  15.323  -76.071  1.00 38.32 411 A 1 
ATOM 3154 O O   . GLY A 0 411 . 76.860  16.234  -76.885  1.00 38.32 411 A 1 
ATOM 3155 N N   . GLY A 0 412 . 75.992  14.238  -76.322  1.00 30.70 412 A 1 
ATOM 3156 C CA  . GLY A 0 412 . 74.980  14.193  -77.378  1.00 30.70 412 A 1 
ATOM 3157 C C   . GLY A 0 412 . 73.640  14.542  -76.748  1.00 30.70 412 A 1 
ATOM 3158 O O   . GLY A 0 412 . 73.168  13.773  -75.922  1.00 30.70 412 A 1 
ATOM 3159 N N   . TYR A 0 413 . 73.086  15.706  -77.081  1.00 34.34 413 A 1 
ATOM 3160 C CA  . TYR A 0 413 . 71.920  16.259  -76.389  1.00 34.34 413 A 1 
ATOM 3161 C C   . TYR A 0 413 . 70.599  15.671  -76.906  1.00 34.34 413 A 1 
ATOM 3162 C CB  . TYR A 0 413 . 71.936  17.793  -76.503  1.00 34.34 413 A 1 
ATOM 3163 O O   . TYR A 0 413 . 70.204  15.926  -78.047  1.00 34.34 413 A 1 
ATOM 3164 C CG  . TYR A 0 413 . 73.208  18.451  -75.991  1.00 34.34 413 A 1 
ATOM 3165 C CD1 . TYR A 0 413 . 73.380  18.660  -74.609  1.00 34.34 413 A 1 
ATOM 3166 C CD2 . TYR A 0 413 . 74.222  18.838  -76.891  1.00 34.34 413 A 1 
ATOM 3167 C CE1 . TYR A 0 413 . 74.558  19.259  -74.123  1.00 34.34 413 A 1 
ATOM 3168 C CE2 . TYR A 0 413 . 75.408  19.427  -76.408  1.00 34.34 413 A 1 
ATOM 3169 O OH  . TYR A 0 413 . 76.718  20.216  -74.562  1.00 34.34 413 A 1 
ATOM 3170 C CZ  . TYR A 0 413 . 75.577  19.641  -75.024  1.00 34.34 413 A 1 
ATOM 3171 N N   . ASP A 0 414 . 69.907  14.946  -76.032  1.00 38.28 414 A 1 
ATOM 3172 C CA  . ASP A 0 414 . 68.448  14.822  -76.018  1.00 38.28 414 A 1 
ATOM 3173 C C   . ASP A 0 414 . 67.797  16.188  -75.682  1.00 38.28 414 A 1 
ATOM 3174 C CB  . ASP A 0 414 . 68.021  13.663  -75.080  1.00 38.28 414 A 1 
ATOM 3175 O O   . ASP A 0 414 . 68.471  17.130  -75.253  1.00 38.28 414 A 1 
ATOM 3176 C CG  . ASP A 0 414 . 68.867  13.438  -73.808  1.00 38.28 414 A 1 
ATOM 3177 O OD1 . ASP A 0 414 . 69.561  14.382  -73.361  1.00 38.28 414 A 1 
ATOM 3178 O OD2 . ASP A 0 414 . 68.875  12.289  -73.311  1.00 38.28 414 A 1 
ATOM 3179 N N   . ASN A 0 415 . 66.507  16.366  -75.993  1.00 40.46 415 A 1 
ATOM 3180 C CA  . ASN A 0 415 . 65.814  17.666  -75.915  1.00 40.46 415 A 1 
ATOM 3181 C C   . ASN A 0 415 . 64.354  17.481  -75.464  1.00 40.46 415 A 1 
ATOM 3182 C CB  . ASN A 0 415 . 65.952  18.447  -77.241  1.00 40.46 415 A 1 
ATOM 3183 O O   . ASN A 0 415 . 63.405  17.913  -76.119  1.00 40.46 415 A 1 
ATOM 3184 C CG  . ASN A 0 415 . 67.276  19.179  -77.360  1.00 40.46 415 A 1 
ATOM 3185 N ND2 . ASN A 0 415 . 68.206  18.667  -78.130  1.00 40.46 415 A 1 
ATOM 3186 O OD1 . ASN A 0 415 . 67.494  20.238  -76.785  1.00 40.46 415 A 1 
ATOM 3187 N N   . ASP A 0 416 . 64.196  16.818  -74.322  1.00 45.77 416 A 1 
ATOM 3188 C CA  . ASP A 0 416 . 62.944  16.196  -73.895  1.00 45.77 416 A 1 
ATOM 3189 C C   . ASP A 0 416 . 62.320  16.959  -72.714  1.00 45.77 416 A 1 
ATOM 3190 C CB  . ASP A 0 416 . 63.211  14.705  -73.652  1.00 45.77 416 A 1 
ATOM 3191 O O   . ASP A 0 416 . 62.263  16.503  -71.573  1.00 45.77 416 A 1 
ATOM 3192 C CG  . ASP A 0 416 . 63.448  13.968  -74.980  1.00 45.77 416 A 1 
ATOM 3193 O OD1 . ASP A 0 416 . 64.434  14.302  -75.687  1.00 45.77 416 A 1 
ATOM 3194 O OD2 . ASP A 0 416 . 62.601  13.105  -75.290  1.00 45.77 416 A 1 
ATOM 3195 N N   . GLU A 0 417 . 61.869  18.180  -72.998  1.00 40.22 417 A 1 
ATOM 3196 C CA  . GLU A 0 417 . 61.337  19.123  -72.010  1.00 40.22 417 A 1 
ATOM 3197 C C   . GLU A 0 417 . 59.879  18.798  -71.622  1.00 40.22 417 A 1 
ATOM 3198 C CB  . GLU A 0 417 . 61.519  20.546  -72.573  1.00 40.22 417 A 1 
ATOM 3199 O O   . GLU A 0 417 . 58.931  19.254  -72.264  1.00 40.22 417 A 1 
ATOM 3200 C CG  . GLU A 0 417 . 61.209  21.666  -71.566  1.00 40.22 417 A 1 
ATOM 3201 C CD  . GLU A 0 417 . 61.460  23.073  -72.146  1.00 40.22 417 A 1 
ATOM 3202 O OE1 . GLU A 0 417 . 60.869  24.029  -71.599  1.00 40.22 417 A 1 
ATOM 3203 O OE2 . GLU A 0 417 . 62.266  23.208  -73.098  1.00 40.22 417 A 1 
ATOM 3204 N N   . TRP A 0 418 . 59.671  18.033  -70.541  1.00 51.72 418 A 1 
ATOM 3205 C CA  . TRP A 0 418 . 58.347  17.895  -69.917  1.00 51.72 418 A 1 
ATOM 3206 C C   . TRP A 0 418 . 58.368  17.944  -68.384  1.00 51.72 418 A 1 
ATOM 3207 C CB  . TRP A 0 418 . 57.582  16.669  -70.450  1.00 51.72 418 A 1 
ATOM 3208 O O   . TRP A 0 418 . 58.744  16.994  -67.706  1.00 51.72 418 A 1 
ATOM 3209 C CG  . TRP A 0 418 . 58.220  15.307  -70.388  1.00 51.72 418 A 1 
ATOM 3210 C CD1 . TRP A 0 418 . 58.983  14.777  -71.370  1.00 51.72 418 A 1 
ATOM 3211 C CD2 . TRP A 0 418 . 58.154  14.274  -69.348  1.00 51.72 418 A 1 
ATOM 3212 C CE2 . TRP A 0 418 . 58.832  13.109  -69.823  1.00 51.72 418 A 1 
ATOM 3213 C CE3 . TRP A 0 418 . 57.617  14.193  -68.041  1.00 51.72 418 A 1 
ATOM 3214 N NE1 . TRP A 0 418 . 59.342  13.484  -71.046  1.00 51.72 418 A 1 
ATOM 3215 C CH2 . TRP A 0 418 . 58.375  11.887  -67.777  1.00 51.72 418 A 1 
ATOM 3216 C CZ2 . TRP A 0 418 . 58.909  11.922  -69.076  1.00 51.72 418 A 1 
ATOM 3217 C CZ3 . TRP A 0 418 . 57.750  13.031  -67.254  1.00 51.72 418 A 1 
ATOM 3218 N N   . ALA A 0 419 . 57.822  19.022  -67.820  1.00 47.23 419 A 1 
ATOM 3219 C CA  . ALA A 0 419 . 57.371  19.039  -66.431  1.00 47.23 419 A 1 
ATOM 3220 C C   . ALA A 0 419 . 55.974  18.394  -66.343  1.00 47.23 419 A 1 
ATOM 3221 C CB  . ALA A 0 419 . 57.390  20.486  -65.921  1.00 47.23 419 A 1 
ATOM 3222 O O   . ALA A 0 419 . 54.991  18.986  -66.797  1.00 47.23 419 A 1 
ATOM 3223 N N   . LYS A 0 420 . 55.870  17.189  -65.764  1.00 50.28 420 A 1 
ATOM 3224 C CA  . LYS A 0 420 . 54.579  16.586  -65.385  1.00 50.28 420 A 1 
ATOM 3225 C C   . LYS A 0 420 . 54.286  16.902  -63.922  1.00 50.28 420 A 1 
ATOM 3226 C CB  . LYS A 0 420 . 54.546  15.070  -65.653  1.00 50.28 420 A 1 
ATOM 3227 O O   . LYS A 0 420 . 55.074  16.566  -63.045  1.00 50.28 420 A 1 
ATOM 3228 C CG  . LYS A 0 420 . 54.272  14.765  -67.134  1.00 50.28 420 A 1 
ATOM 3229 C CD  . LYS A 0 420 . 54.321  13.257  -67.430  1.00 50.28 420 A 1 
ATOM 3230 C CE  . LYS A 0 420 . 54.515  13.008  -68.936  1.00 50.28 420 A 1 
ATOM 3231 N NZ  . LYS A 0 420 . 55.598  12.027  -69.208  1.00 50.28 420 A 1 
ATOM 3232 N N   . GLN A 0 421 . 53.145  17.538  -63.681  1.00 55.47 421 A 1 
ATOM 3233 C CA  . GLN A 0 421 . 52.608  17.767  -62.343  1.00 55.47 421 A 1 
ATOM 3234 C C   . GLN A 0 421 . 51.805  16.531  -61.924  1.00 55.47 421 A 1 
ATOM 3235 C CB  . GLN A 0 421 . 51.749  19.047  -62.341  1.00 55.47 421 A 1 
ATOM 3236 O O   . GLN A 0 421 . 50.979  16.046  -62.700  1.00 55.47 421 A 1 
ATOM 3237 C CG  . GLN A 0 421 . 52.590  20.303  -62.639  1.00 55.47 421 A 1 
ATOM 3238 C CD  . GLN A 0 421 . 51.740  21.550  -62.868  1.00 55.47 421 A 1 
ATOM 3239 N NE2 . GLN A 0 421 . 51.619  22.427  -61.896  1.00 55.47 421 A 1 
ATOM 3240 O OE1 . GLN A 0 421 . 51.222  21.786  -63.950  1.00 55.47 421 A 1 
ATOM 3241 N N   . ALA A 0 422 . 52.048  16.030  -60.715  1.00 54.53 422 A 1 
ATOM 3242 C CA  . ALA A 0 422 . 51.201  15.036  -60.071  1.00 54.53 422 A 1 
ATOM 3243 C C   . ALA A 0 422 . 50.432  15.722  -58.937  1.00 54.53 422 A 1 
ATOM 3244 C CB  . ALA A 0 422 . 52.062  13.858  -59.604  1.00 54.53 422 A 1 
ATOM 3245 O O   . ALA A 0 422 . 51.025  16.394  -58.093  1.00 54.53 422 A 1 
ATOM 3246 N N   . HIS A 0 423 . 49.113  15.566  -58.948  1.00 55.97 423 A 1 
ATOM 3247 C CA  . HIS A 0 423 . 48.224  16.020  -57.887  1.00 55.97 423 A 1 
ATOM 3248 C C   . HIS A 0 423 . 47.665  14.775  -57.205  1.00 55.97 423 A 1 
ATOM 3249 C CB  . HIS A 0 423 . 47.112  16.902  -58.477  1.00 55.97 423 A 1 
ATOM 3250 O O   . HIS A 0 423 . 47.176  13.881  -57.902  1.00 55.97 423 A 1 
ATOM 3251 C CG  . HIS A 0 423 . 47.625  18.182  -59.091  1.00 55.97 423 A 1 
ATOM 3252 C CD2 . HIS A 0 423 . 48.025  18.376  -60.387  1.00 55.97 423 A 1 
ATOM 3253 N ND1 . HIS A 0 423 . 47.799  19.375  -58.432  1.00 55.97 423 A 1 
ATOM 3254 C CE1 . HIS A 0 423 . 48.287  20.267  -59.310  1.00 55.97 423 A 1 
ATOM 3255 N NE2 . HIS A 0 423 . 48.451  19.705  -60.521  1.00 55.97 423 A 1 
ATOM 3256 N N   . GLY A 0 424 . 47.787  14.714  -55.883  1.00 58.51 424 A 1 
ATOM 3257 C CA  . GLY A 0 424 . 46.998  13.820  -55.046  1.00 58.51 424 A 1 
ATOM 3258 C C   . GLY A 0 424 . 45.927  14.610  -54.304  1.00 58.51 424 A 1 
ATOM 3259 O O   . GLY A 0 424 . 45.953  15.848  -54.286  1.00 58.51 424 A 1 
ATOM 3260 N N   . SER A 0 425 . 44.959  13.898  -53.747  1.00 66.93 425 A 1 
ATOM 3261 C CA  . SER A 0 425 . 43.943  14.480  -52.874  1.00 66.93 425 A 1 
ATOM 3262 C C   . SER A 0 425 . 43.492  13.436  -51.867  1.00 66.93 425 A 1 
ATOM 3263 C CB  . SER A 0 425 . 42.739  14.995  -53.664  1.00 66.93 425 A 1 
ATOM 3264 O O   . SER A 0 425 . 43.069  12.341  -52.249  1.00 66.93 425 A 1 
ATOM 3265 O OG  . SER A 0 425 . 43.168  15.830  -54.733  1.00 66.93 425 A 1 
ATOM 3266 N N   . ASP A 0 426 . 43.627  13.812  -50.614  1.00 66.45 426 A 1 
ATOM 3267 C CA  . ASP A 0 426 . 43.180  13.138  -49.414  1.00 66.45 426 A 1 
ATOM 3268 C C   . ASP A 0 426 . 41.694  13.506  -49.246  1.00 66.45 426 A 1 
ATOM 3269 C CB  . ASP A 0 426 . 44.049  13.618  -48.224  1.00 66.45 426 A 1 
ATOM 3270 O O   . ASP A 0 426 . 41.291  14.632  -49.541  1.00 66.45 426 A 1 
ATOM 3271 C CG  . ASP A 0 426 . 45.516  13.969  -48.579  1.00 66.45 426 A 1 
ATOM 3272 O OD1 . ASP A 0 426 . 45.740  14.933  -49.360  1.00 66.45 426 A 1 
ATOM 3273 O OD2 . ASP A 0 426 . 46.442  13.233  -48.161  1.00 66.45 426 A 1 
ATOM 3274 N N   . TYR A 0 427 . 40.845  12.553  -48.867  1.00 74.05 427 A 1 
ATOM 3275 C CA  . TYR A 0 427 . 39.412  12.806  -48.677  1.00 74.05 427 A 1 
ATOM 3276 C C   . TYR A 0 427 . 38.893  11.915  -47.557  1.00 74.05 427 A 1 
ATOM 3277 C CB  . TYR A 0 427 . 38.630  12.594  -49.987  1.00 74.05 427 A 1 
ATOM 3278 O O   . TYR A 0 427 . 38.297  10.864  -47.803  1.00 74.05 427 A 1 
ATOM 3279 C CG  . TYR A 0 427 . 38.804  13.676  -51.038  1.00 74.05 427 A 1 
ATOM 3280 C CD1 . TYR A 0 427 . 38.440  15.004  -50.741  1.00 74.05 427 A 1 
ATOM 3281 C CD2 . TYR A 0 427 . 39.367  13.364  -52.291  1.00 74.05 427 A 1 
ATOM 3282 C CE1 . TYR A 0 427 . 38.679  16.028  -51.672  1.00 74.05 427 A 1 
ATOM 3283 C CE2 . TYR A 0 427 . 39.529  14.373  -53.261  1.00 74.05 427 A 1 
ATOM 3284 O OH  . TYR A 0 427 . 39.490  16.711  -53.814  1.00 74.05 427 A 1 
ATOM 3285 C CZ  . TYR A 0 427 . 39.224  15.712  -52.932  1.00 74.05 427 A 1 
ATOM 3286 N N   . ASP A 0 428 . 39.158  12.334  -46.324  1.00 73.51 428 A 1 
ATOM 3287 C CA  . ASP A 0 428 . 38.823  11.578  -45.126  1.00 73.51 428 A 1 
ATOM 3288 C C   . ASP A 0 428 . 37.622  12.219  -44.424  1.00 73.51 428 A 1 
ATOM 3289 C CB  . ASP A 0 428 . 40.060  11.443  -44.220  1.00 73.51 428 A 1 
ATOM 3290 O O   . ASP A 0 428 . 37.613  13.405  -44.093  1.00 73.51 428 A 1 
ATOM 3291 C CG  . ASP A 0 428 . 40.294  9.992   -43.818  1.00 73.51 428 A 1 
ATOM 3292 O OD1 . ASP A 0 428 . 40.560  9.154   -44.696  1.00 73.51 428 A 1 
ATOM 3293 O OD2 . ASP A 0 428 . 40.182  9.689   -42.605  1.00 73.51 428 A 1 
ATOM 3294 N N   . SER A 0 429 . 36.571  11.437  -44.186  1.00 76.62 429 A 1 
ATOM 3295 C CA  . SER A 0 429 . 35.378  11.908  -43.477  1.00 76.62 429 A 1 
ATOM 3296 C C   . SER A 0 429 . 35.001  10.946  -42.361  1.00 76.62 429 A 1 
ATOM 3297 C CB  . SER A 0 429 . 34.229  12.197  -44.444  1.00 76.62 429 A 1 
ATOM 3298 O O   . SER A 0 429 . 34.748  9.760   -42.586  1.00 76.62 429 A 1 
ATOM 3299 O OG  . SER A 0 429 . 33.910  11.076  -45.241  1.00 76.62 429 A 1 
ATOM 3300 N N   . ARG A 0 430 . 34.995  11.461  -41.130  1.00 77.61 430 A 1 
ATOM 3301 C CA  . ARG A 0 430 . 34.782  10.679  -39.912  1.00 77.61 430 A 1 
ATOM 3302 C C   . ARG A 0 430 . 33.699  11.327  -39.072  1.00 77.61 430 A 1 
ATOM 3303 C CB  . ARG A 0 430 . 36.088  10.523  -39.123  1.00 77.61 430 A 1 
ATOM 3304 O O   . ARG A 0 430 . 33.797  12.498  -38.723  1.00 77.61 430 A 1 
ATOM 3305 C CG  . ARG A 0 430 . 37.233  9.977   -39.986  1.00 77.61 430 A 1 
ATOM 3306 C CD  . ARG A 0 430 . 38.451  9.673   -39.115  1.00 77.61 430 A 1 
ATOM 3307 N NE  . ARG A 0 430 . 39.620  9.386   -39.953  1.00 77.61 430 A 1 
ATOM 3308 N NH1 . ARG A 0 430 . 41.278  9.613   -38.393  1.00 77.61 430 A 1 
ATOM 3309 N NH2 . ARG A 0 430 . 41.791  9.246   -40.537  1.00 77.61 430 A 1 
ATOM 3310 C CZ  . ARG A 0 430 . 40.889  9.407   -39.620  1.00 77.61 430 A 1 
ATOM 3311 N N   . TYR A 0 431 . 32.688  10.545  -38.737  1.00 83.03 431 A 1 
ATOM 3312 C CA  . TYR A 0 431 . 31.518  10.984  -37.996  1.00 83.03 431 A 1 
ATOM 3313 C C   . TYR A 0 431 . 31.307  10.085  -36.783  1.00 83.03 431 A 1 
ATOM 3314 C CB  . TYR A 0 431 . 30.312  10.966  -38.938  1.00 83.03 431 A 1 
ATOM 3315 O O   . TYR A 0 431 . 31.421  8.862   -36.892  1.00 83.03 431 A 1 
ATOM 3316 C CG  . TYR A 0 431 . 29.005  11.268  -38.243  1.00 83.03 431 A 1 
ATOM 3317 C CD1 . TYR A 0 431 . 28.102  10.228  -37.952  1.00 83.03 431 A 1 
ATOM 3318 C CD2 . TYR A 0 431 . 28.725  12.588  -37.846  1.00 83.03 431 A 1 
ATOM 3319 C CE1 . TYR A 0 431 . 26.893  10.517  -37.292  1.00 83.03 431 A 1 
ATOM 3320 C CE2 . TYR A 0 431 . 27.525  12.881  -37.178  1.00 83.03 431 A 1 
ATOM 3321 O OH  . TYR A 0 431 . 25.421  12.148  -36.339  1.00 83.03 431 A 1 
ATOM 3322 C CZ  . TYR A 0 431 . 26.606  11.847  -36.921  1.00 83.03 431 A 1 
ATOM 3323 N N   . GLY A 0 432 . 30.964  10.677  -35.643  1.00 79.58 432 A 1 
ATOM 3324 C CA  . GLY A 0 432 . 30.712  9.944   -34.412  1.00 79.58 432 A 1 
ATOM 3325 C C   . GLY A 0 432 . 29.564  10.515  -33.593  1.00 79.58 432 A 1 
ATOM 3326 O O   . GLY A 0 432 . 29.322  11.721  -33.559  1.00 79.58 432 A 1 
ATOM 3327 N N   . LYS A 0 433 . 28.871  9.608   -32.910  1.00 81.09 433 A 1 
ATOM 3328 C CA  . LYS A 0 433 . 27.920  9.868   -31.834  1.00 81.09 433 A 1 
ATOM 3329 C C   . LYS A 0 433 . 28.261  8.950   -30.673  1.00 81.09 433 A 1 
ATOM 3330 C CB  . LYS A 0 433 . 26.490  9.579   -32.302  1.00 81.09 433 A 1 
ATOM 3331 O O   . LYS A 0 433 . 28.116  7.740   -30.823  1.00 81.09 433 A 1 
ATOM 3332 C CG  . LYS A 0 433 . 25.905  10.721  -33.129  1.00 81.09 433 A 1 
ATOM 3333 C CD  . LYS A 0 433 . 24.448  10.394  -33.512  1.00 81.09 433 A 1 
ATOM 3334 C CE  . LYS A 0 433 . 23.598  11.656  -33.378  1.00 81.09 433 A 1 
ATOM 3335 N NZ  . LYS A 0 433 . 23.197  12.254  -34.659  1.00 81.09 433 A 1 
ATOM 3336 N N   . SER A 0 434 . 28.649  9.502   -29.535  1.00 75.43 434 A 1 
ATOM 3337 C CA  . SER A 0 434 . 28.875  8.746   -28.302  1.00 75.43 434 A 1 
ATOM 3338 C C   . SER A 0 434 . 27.974  9.280   -27.197  1.00 75.43 434 A 1 
ATOM 3339 C CB  . SER A 0 434 . 30.358  8.736   -27.901  1.00 75.43 434 A 1 
ATOM 3340 O O   . SER A 0 434 . 27.941  10.478  -26.926  1.00 75.43 434 A 1 
ATOM 3341 O OG  . SER A 0 434 . 30.965  10.005  -28.070  1.00 75.43 434 A 1 
ATOM 3342 N N   . TYR A 0 435 . 27.229  8.382   -26.560  1.00 72.72 435 A 1 
ATOM 3343 C CA  . TYR A 0 435 . 26.617  8.630   -25.260  1.00 72.72 435 A 1 
ATOM 3344 C C   . TYR A 0 435 . 27.466  7.919   -24.211  1.00 72.72 435 A 1 
ATOM 3345 C CB  . TYR A 0 435 . 25.175  8.098   -25.210  1.00 72.72 435 A 1 
ATOM 3346 O O   . TYR A 0 435 . 27.564  6.688   -24.246  1.00 72.72 435 A 1 
ATOM 3347 C CG  . TYR A 0 435 . 24.185  8.752   -26.153  1.00 72.72 435 A 1 
ATOM 3348 C CD1 . TYR A 0 435 . 23.342  9.779   -25.688  1.00 72.72 435 A 1 
ATOM 3349 C CD2 . TYR A 0 435 . 24.097  8.321   -27.491  1.00 72.72 435 A 1 
ATOM 3350 C CE1 . TYR A 0 435 . 22.414  10.381  -26.560  1.00 72.72 435 A 1 
ATOM 3351 C CE2 . TYR A 0 435 . 23.152  8.898   -28.361  1.00 72.72 435 A 1 
ATOM 3352 O OH  . TYR A 0 435 . 21.456  10.551  -28.752  1.00 72.72 435 A 1 
ATOM 3353 C CZ  . TYR A 0 435 . 22.319  9.939   -27.899  1.00 72.72 435 A 1 
ATOM 3354 N N   . ASP A 0 436 . 28.008  8.665   -23.249  1.00 74.70 436 A 1 
ATOM 3355 C CA  . ASP A 0 436 . 28.442  8.053   -21.995  1.00 74.70 436 A 1 
ATOM 3356 C C   . ASP A 0 436 . 27.223  7.540   -21.209  1.00 74.70 436 A 1 
ATOM 3357 C CB  . ASP A 0 436 . 29.273  9.033   -21.145  1.00 74.70 436 A 1 
ATOM 3358 O O   . ASP A 0 436 . 26.058  7.679   -21.600  1.00 74.70 436 A 1 
ATOM 3359 C CG  . ASP A 0 436 . 30.712  9.226   -21.627  1.00 74.70 436 A 1 
ATOM 3360 O OD1 . ASP A 0 436 . 31.314  8.233   -22.083  1.00 74.70 436 A 1 
ATOM 3361 O OD2 . ASP A 0 436 . 31.217  10.358  -21.448  1.00 74.70 436 A 1 
ATOM 3362 N N   . ARG A 0 437 . 27.508  6.924   -20.064  1.00 80.40 437 A 1 
ATOM 3363 C CA  . ARG A 0 437 . 26.571  6.184   -19.228  1.00 80.40 437 A 1 
ATOM 3364 C C   . ARG A 0 437 . 25.188  6.836   -19.082  1.00 80.40 437 A 1 
ATOM 3365 C CB  . ARG A 0 437 . 27.271  5.944   -17.890  1.00 80.40 437 A 1 
ATOM 3366 O O   . ARG A 0 437 . 25.028  7.920   -18.516  1.00 80.40 437 A 1 
ATOM 3367 C CG  . ARG A 0 437 . 26.373  5.217   -16.894  1.00 80.40 437 A 1 
ATOM 3368 C CD  . ARG A 0 437 . 27.163  4.809   -15.653  1.00 80.40 437 A 1 
ATOM 3369 N NE  . ARG A 0 437 . 26.228  4.275   -14.648  1.00 80.40 437 A 1 
ATOM 3370 N NH1 . ARG A 0 437 . 25.959  6.210   -13.423  1.00 80.40 437 A 1 
ATOM 3371 N NH2 . ARG A 0 437 . 24.568  4.506   -13.113  1.00 80.40 437 A 1 
ATOM 3372 C CZ  . ARG A 0 437 . 25.609  4.995   -13.732  1.00 80.40 437 A 1 
ATOM 3373 N N   . VAL A 0 438 . 24.162  6.086   -19.488  1.00 84.43 438 A 1 
ATOM 3374 C CA  . VAL A 0 438 . 22.743  6.446   -19.363  1.00 84.43 438 A 1 
ATOM 3375 C C   . VAL A 0 438 . 22.085  5.597   -18.274  1.00 84.43 438 A 1 
ATOM 3376 C CB  . VAL A 0 438 . 21.998  6.315   -20.710  1.00 84.43 438 A 1 
ATOM 3377 O O   . VAL A 0 438 . 22.190  4.371   -18.274  1.00 84.43 438 A 1 
ATOM 3378 C CG1 . VAL A 0 438 . 20.538  6.782   -20.589  1.00 84.43 438 A 1 
ATOM 3379 C CG2 . VAL A 0 438 . 22.651  7.151   -21.818  1.00 84.43 438 A 1 
ATOM 3380 N N   . SER A 0 439 . 21.349  6.229   -17.356  1.00 88.00 439 A 1 
ATOM 3381 C CA  . SER A 0 439 . 20.510  5.554   -16.356  1.00 88.00 439 A 1 
ATOM 3382 C C   . SER A 0 439 . 19.080  6.090   -16.403  1.00 88.00 439 A 1 
ATOM 3383 C CB  . SER A 0 439 . 21.103  5.685   -14.947  1.00 88.00 439 A 1 
ATOM 3384 O O   . SER A 0 439 . 18.855  7.299   -16.414  1.00 88.00 439 A 1 
ATOM 3385 O OG  . SER A 0 439 . 20.549  4.731   -14.044  1.00 88.00 439 A 1 
ATOM 3386 N N   . ALA A 0 440 . 18.097  5.192   -16.403  1.00 89.82 440 A 1 
ATOM 3387 C CA  . ALA A 0 440 . 16.674  5.512   -16.352  1.00 89.82 440 A 1 
ATOM 3388 C C   . ALA A 0 440 . 16.000  4.676   -15.262  1.00 89.82 440 A 1 
ATOM 3389 C CB  . ALA A 0 440 . 16.051  5.278   -17.732  1.00 89.82 440 A 1 
ATOM 3390 O O   . ALA A 0 440 . 16.055  3.445   -15.276  1.00 89.82 440 A 1 
ATOM 3391 N N   . ARG A 0 441 . 15.368  5.337   -14.292  1.00 92.49 441 A 1 
ATOM 3392 C CA  . ARG A 0 441 . 14.809  4.719   -13.084  1.00 92.49 441 A 1 
ATOM 3393 C C   . ARG A 0 441 . 13.383  5.196   -12.864  1.00 92.49 441 A 1 
ATOM 3394 C CB  . ARG A 0 441 . 15.711  5.015   -11.869  1.00 92.49 441 A 1 
ATOM 3395 O O   . ARG A 0 441 . 13.086  6.378   -13.018  1.00 92.49 441 A 1 
ATOM 3396 C CG  . ARG A 0 441 . 17.154  4.537   -12.104  1.00 92.49 441 A 1 
ATOM 3397 C CD  . ARG A 0 441 . 18.083  4.781   -10.913  1.00 92.49 441 A 1 
ATOM 3398 N NE  . ARG A 0 441 . 19.442  4.326   -11.258  1.00 92.49 441 A 1 
ATOM 3399 N NH1 . ARG A 0 441 . 20.314  4.077   -9.149   1.00 92.49 441 A 1 
ATOM 3400 N NH2 . ARG A 0 441 . 21.462  3.353   -10.937  1.00 92.49 441 A 1 
ATOM 3401 C CZ  . ARG A 0 441 . 20.399  3.927   -10.445  1.00 92.49 441 A 1 
ATOM 3402 N N   . SER A 0 442 . 12.506  4.285   -12.465  1.00 93.57 442 A 1 
ATOM 3403 C CA  . SER A 0 442 . 11.137  4.600   -12.054  1.00 93.57 442 A 1 
ATOM 3404 C C   . SER A 0 442 . 10.737  3.767   -10.845  1.00 93.57 442 A 1 
ATOM 3405 C CB  . SER A 0 442 . 10.139  4.411   -13.201  1.00 93.57 442 A 1 
ATOM 3406 O O   . SER A 0 442 . 11.097  2.593   -10.770  1.00 93.57 442 A 1 
ATOM 3407 O OG  . SER A 0 442 . 10.187  3.092   -13.704  1.00 93.57 442 A 1 
ATOM 3408 N N   . TYR A 0 443 . 9.992   4.380   -9.937   1.00 94.39 443 A 1 
ATOM 3409 C CA  . TYR A 0 443 . 9.426   3.784   -8.734   1.00 94.39 443 A 1 
ATOM 3410 C C   . TYR A 0 443 . 7.990   4.285   -8.607   1.00 94.39 443 A 1 
ATOM 3411 C CB  . TYR A 0 443 . 10.279  4.201   -7.528   1.00 94.39 443 A 1 
ATOM 3412 O O   . TYR A 0 443 . 7.757   5.489   -8.673   1.00 94.39 443 A 1 
ATOM 3413 C CG  . TYR A 0 443 . 9.713   3.828   -6.171   1.00 94.39 443 A 1 
ATOM 3414 C CD1 . TYR A 0 443 . 8.824   4.699   -5.505   1.00 94.39 443 A 1 
ATOM 3415 C CD2 . TYR A 0 443 . 10.092  2.616   -5.564   1.00 94.39 443 A 1 
ATOM 3416 C CE1 . TYR A 0 443 . 8.324   4.364   -4.231   1.00 94.39 443 A 1 
ATOM 3417 C CE2 . TYR A 0 443 . 9.598   2.283   -4.289   1.00 94.39 443 A 1 
ATOM 3418 O OH  . TYR A 0 443 . 8.263   2.812   -2.383   1.00 94.39 443 A 1 
ATOM 3419 C CZ  . TYR A 0 443 . 8.716   3.154   -3.617   1.00 94.39 443 A 1 
ATOM 3420 N N   . GLU A 0 444 . 7.033   3.384   -8.459   1.00 94.73 444 A 1 
ATOM 3421 C CA  . GLU A 0 444 . 5.627   3.698   -8.218   1.00 94.73 444 A 1 
ATOM 3422 C C   . GLU A 0 444 . 5.168   2.801   -7.058   1.00 94.73 444 A 1 
ATOM 3423 C CB  . GLU A 0 444 . 4.802   3.552   -9.526   1.00 94.73 444 A 1 
ATOM 3424 O O   . GLU A 0 444 . 5.393   1.594   -7.090   1.00 94.73 444 A 1 
ATOM 3425 C CG  . GLU A 0 444 . 5.337   4.474   -10.656  1.00 94.73 444 A 1 
ATOM 3426 C CD  . GLU A 0 444 . 4.512   4.565   -11.959  1.00 94.73 444 A 1 
ATOM 3427 O OE1 . GLU A 0 444 . 5.029   5.181   -12.937  1.00 94.73 444 A 1 
ATOM 3428 O OE2 . GLU A 0 444 . 3.351   4.114   -12.003  1.00 94.73 444 A 1 
ATOM 3429 N N   . ASN A 0 445 . 4.603   3.391   -6.008   1.00 94.93 445 A 1 
ATOM 3430 C CA  . ASN A 0 445 . 4.127   2.704   -4.809   1.00 94.93 445 A 1 
ATOM 3431 C C   . ASN A 0 445 . 2.758   3.266   -4.417   1.00 94.93 445 A 1 
ATOM 3432 C CB  . ASN A 0 445 . 5.186   2.818   -3.699   1.00 94.93 445 A 1 
ATOM 3433 O O   . ASN A 0 445 . 2.507   4.461   -4.576   1.00 94.93 445 A 1 
ATOM 3434 C CG  . ASN A 0 445 . 4.688   2.526   -2.291   1.00 94.93 445 A 1 
ATOM 3435 N ND2 . ASN A 0 445 . 4.311   1.313   -1.975   1.00 94.93 445 A 1 
ATOM 3436 O OD1 . ASN A 0 445 . 4.689   3.410   -1.454   1.00 94.93 445 A 1 
ATOM 3437 N N   . GLU A 0 446 . 1.874   2.392   -3.953   1.00 95.68 446 A 1 
ATOM 3438 C CA  . GLU A 0 446 . 0.501   2.707   -3.582   1.00 95.68 446 A 1 
ATOM 3439 C C   . GLU A 0 446 . 0.130   1.899   -2.341   1.00 95.68 446 A 1 
ATOM 3440 C CB  . GLU A 0 446 . -0.410  2.424   -4.784   1.00 95.68 446 A 1 
ATOM 3441 O O   . GLU A 0 446 . 0.070   0.669   -2.381   1.00 95.68 446 A 1 
ATOM 3442 C CG  . GLU A 0 446 . -1.851  2.925   -4.591   1.00 95.68 446 A 1 
ATOM 3443 C CD  . GLU A 0 446 . -2.655  2.906   -5.904   1.00 95.68 446 A 1 
ATOM 3444 O OE1 . GLU A 0 446 . -3.903  2.899   -5.847   1.00 95.68 446 A 1 
ATOM 3445 O OE2 . GLU A 0 446 . -2.030  2.987   -6.992   1.00 95.68 446 A 1 
ATOM 3446 N N   . MET A 0 447 . -0.080  2.601   -1.231   1.00 94.68 447 A 1 
ATOM 3447 C CA  . MET A 0 447 . -0.390  2.023   0.071    1.00 94.68 447 A 1 
ATOM 3448 C C   . MET A 0 447 . -1.789  2.440   0.508    1.00 94.68 447 A 1 
ATOM 3449 C CB  . MET A 0 447 . 0.638   2.455   1.126    1.00 94.68 447 A 1 
ATOM 3450 O O   . MET A 0 447 . -2.170  3.601   0.375    1.00 94.68 447 A 1 
ATOM 3451 C CG  . MET A 0 447 . 2.075   2.049   0.782    1.00 94.68 447 A 1 
ATOM 3452 S SD  . MET A 0 447 . 3.257   2.334   2.132    1.00 94.68 447 A 1 
ATOM 3453 C CE  . MET A 0 447 . 2.885   0.898   3.173    1.00 94.68 447 A 1 
ATOM 3454 N N   . TYR A 0 448 . -2.529  1.508   1.098    1.00 97.51 448 A 1 
ATOM 3455 C CA  . TYR A 0 448 . -3.811  1.748   1.751    1.00 97.51 448 A 1 
ATOM 3456 C C   . TYR A 0 448 . -3.862  0.991   3.077    1.00 97.51 448 A 1 
ATOM 3457 C CB  . TYR A 0 448 . -4.949  1.321   0.815    1.00 97.51 448 A 1 
ATOM 3458 O O   . TYR A 0 448 . -3.452  -0.168  3.148    1.00 97.51 448 A 1 
ATOM 3459 C CG  . TYR A 0 448 . -6.328  1.320   1.449    1.00 97.51 448 A 1 
ATOM 3460 C CD1 . TYR A 0 448 . -6.872  0.124   1.963    1.00 97.51 448 A 1 
ATOM 3461 C CD2 . TYR A 0 448 . -7.063  2.518   1.527    1.00 97.51 448 A 1 
ATOM 3462 C CE1 . TYR A 0 448 . -8.164  0.121   2.524    1.00 97.51 448 A 1 
ATOM 3463 C CE2 . TYR A 0 448 . -8.357  2.518   2.079    1.00 97.51 448 A 1 
ATOM 3464 O OH  . TYR A 0 448 . -10.177 1.310   3.056    1.00 97.51 448 A 1 
ATOM 3465 C CZ  . TYR A 0 448 . -8.912  1.315   2.566    1.00 97.51 448 A 1 
ATOM 3466 N N   . ALA A 0 449 . -4.402  1.615   4.119    1.00 96.74 449 A 1 
ATOM 3467 C CA  . ALA A 0 449 . -4.715  0.943   5.372    1.00 96.74 449 A 1 
ATOM 3468 C C   . ALA A 0 449 . -6.035  1.446   5.962    1.00 96.74 449 A 1 
ATOM 3469 C CB  . ALA A 0 449 . -3.547  1.095   6.352    1.00 96.74 449 A 1 
ATOM 3470 O O   . ALA A 0 449 . -6.388  2.620   5.830    1.00 96.74 449 A 1 
ATOM 3471 N N   . ARG A 0 450 . -6.745  0.545   6.644    1.00 97.85 450 A 1 
ATOM 3472 C CA  . ARG A 0 450 . -7.961  0.829   7.401    1.00 97.85 450 A 1 
ATOM 3473 C C   . ARG A 0 450 . -7.972  0.049   8.713    1.00 97.85 450 A 1 
ATOM 3474 C CB  . ARG A 0 450 . -9.185  0.541   6.525    1.00 97.85 450 A 1 
ATOM 3475 O O   . ARG A 0 450 . -7.732  -1.155  8.720    1.00 97.85 450 A 1 
ATOM 3476 C CG  . ARG A 0 450 . -10.491 1.008   7.179    1.00 97.85 450 A 1 
ATOM 3477 C CD  . ARG A 0 450 . -11.647 0.915   6.178    1.00 97.85 450 A 1 
ATOM 3478 N NE  . ARG A 0 450 . -12.114 -0.473  6.012    1.00 97.85 450 A 1 
ATOM 3479 N NH1 . ARG A 0 450 . -13.924 -0.306  7.420    1.00 97.85 450 A 1 
ATOM 3480 N NH2 . ARG A 0 450 . -13.338 -2.286  6.540    1.00 97.85 450 A 1 
ATOM 3481 C CZ  . ARG A 0 450 . -13.126 -1.009  6.659    1.00 97.85 450 A 1 
ATOM 3482 N N   . ASP A 0 451 . -8.264  0.743   9.803    1.00 96.92 451 A 1 
ATOM 3483 C CA  . ASP A 0 451 . -8.413  0.203   11.157   1.00 96.92 451 A 1 
ATOM 3484 C C   . ASP A 0 451 . -9.762  0.696   11.690   1.00 96.92 451 A 1 
ATOM 3485 C CB  . ASP A 0 451 . -7.203  0.647   12.002   1.00 96.92 451 A 1 
ATOM 3486 O O   . ASP A 0 451 . -9.926  1.878   11.996   1.00 96.92 451 A 1 
ATOM 3487 C CG  . ASP A 0 451 . -7.164  0.116   13.442   1.00 96.92 451 A 1 
ATOM 3488 O OD1 . ASP A 0 451 . -7.550  -1.054  13.663   1.00 96.92 451 A 1 
ATOM 3489 O OD2 . ASP A 0 451 . -6.621  0.844   14.306   1.00 96.92 451 A 1 
ATOM 3490 N N   . LEU A 0 452 . -10.751 -0.196  11.686   1.00 96.85 452 A 1 
ATOM 3491 C CA  . LEU A 0 452 . -12.104 0.037   12.183   1.00 96.85 452 A 1 
ATOM 3492 C C   . LEU A 0 452 . -12.270 -0.686  13.519   1.00 96.85 452 A 1 
ATOM 3493 C CB  . LEU A 0 452 . -13.126 -0.430  11.126   1.00 96.85 452 A 1 
ATOM 3494 O O   . LEU A 0 452 . -11.905 -1.857  13.645   1.00 96.85 452 A 1 
ATOM 3495 C CG  . LEU A 0 452 . -14.597 -0.444  11.596   1.00 96.85 452 A 1 
ATOM 3496 C CD1 . LEU A 0 452 . -15.138 0.962   11.844   1.00 96.85 452 A 1 
ATOM 3497 C CD2 . LEU A 0 452 . -15.488 -1.096  10.535   1.00 96.85 452 A 1 
ATOM 3498 N N   . GLN A 0 453 . -12.866 0.004   14.480   1.00 95.39 453 A 1 
ATOM 3499 C CA  . GLN A 0 453 . -13.351 -0.528  15.744   1.00 95.39 453 A 1 
ATOM 3500 C C   . GLN A 0 453 . -14.779 -0.016  15.956   1.00 95.39 453 A 1 
ATOM 3501 C CB  . GLN A 0 453 . -12.413 -0.120  16.891   1.00 95.39 453 A 1 
ATOM 3502 O O   . GLN A 0 453 . -15.065 1.144   15.652   1.00 95.39 453 A 1 
ATOM 3503 C CG  . GLN A 0 453 . -10.963 -0.567  16.635   1.00 95.39 453 A 1 
ATOM 3504 C CD  . GLN A 0 453 . -10.087 -0.357  17.857   1.00 95.39 453 A 1 
ATOM 3505 N NE2 . GLN A 0 453 . -9.978  -1.331  18.730   1.00 95.39 453 A 1 
ATOM 3506 O OE1 . GLN A 0 453 . -9.503  0.698   18.072   1.00 95.39 453 A 1 
ATOM 3507 N N   . VAL A 0 454 . -15.665 -0.888  16.420   1.00 94.26 454 A 1 
ATOM 3508 C CA  . VAL A 0 454 . -17.034 -0.569  16.829   1.00 94.26 454 A 1 
ATOM 3509 C C   . VAL A 0 454 . -17.315 -1.350  18.104   1.00 94.26 454 A 1 
ATOM 3510 C CB  . VAL A 0 454 . -18.084 -0.926  15.756   1.00 94.26 454 A 1 
ATOM 3511 O O   . VAL A 0 454 . -16.972 -2.527  18.171   1.00 94.26 454 A 1 
ATOM 3512 C CG1 . VAL A 0 454 . -19.456 -0.335  16.104   1.00 94.26 454 A 1 
ATOM 3513 C CG2 . VAL A 0 454 . -17.700 -0.420  14.355   1.00 94.26 454 A 1 
ATOM 3514 N N   . ASP A 0 455 . -17.923 -0.677  19.063   1.00 92.57 455 A 1 
ATOM 3515 C CA  . ASP A 0 455 . -18.365 -1.172  20.360   1.00 92.57 455 A 1 
ATOM 3516 C C   . ASP A 0 455 . -19.862 -0.814  20.504   1.00 92.57 455 A 1 
ATOM 3517 C CB  . ASP A 0 455 . -17.473 -0.522  21.430   1.00 92.57 455 A 1 
ATOM 3518 O O   . ASP A 0 455 . -20.331 0.167   19.912   1.00 92.57 455 A 1 
ATOM 3519 C CG  . ASP A 0 455 . -17.379 -1.351  22.704   1.00 92.57 455 A 1 
ATOM 3520 O OD1 . ASP A 0 455 . -16.228 -1.575  23.153   1.00 92.57 455 A 1 
ATOM 3521 O OD2 . ASP A 0 455 . -18.465 -1.758  23.167   1.00 92.57 455 A 1 
ATOM 3522 N N   . ASP A 0 456 . -20.648 -1.645  21.185   1.00 93.14 456 A 1 
ATOM 3523 C CA  . ASP A 0 456 . -22.110 -1.485  21.304   1.00 93.14 456 A 1 
ATOM 3524 C C   . ASP A 0 456 . -22.631 -2.218  22.554   1.00 93.14 456 A 1 
ATOM 3525 C CB  . ASP A 0 456 . -22.811 -1.875  19.979   1.00 93.14 456 A 1 
ATOM 3526 O O   . ASP A 0 456 . -23.460 -3.133  22.488   1.00 93.14 456 A 1 
ATOM 3527 C CG  . ASP A 0 456 . -24.328 -1.651  19.955   1.00 93.14 456 A 1 
ATOM 3528 O OD1 . ASP A 0 456 . -24.875 -0.872  20.761   1.00 93.14 456 A 1 
ATOM 3529 O OD2 . ASP A 0 456 . -25.012 -2.090  18.995   1.00 93.14 456 A 1 
ATOM 3530 N N   . ASP A 0 457 . -22.062 -1.821  23.689   1.00 91.04 457 A 1 
ATOM 3531 C CA  . ASP A 0 457 . -22.342 -2.319  25.033   1.00 91.04 457 A 1 
ATOM 3532 C C   . ASP A 0 457 . -23.762 -1.921  25.488   1.00 91.04 457 A 1 
ATOM 3533 C CB  . ASP A 0 457 . -21.252 -1.753  25.978   1.00 91.04 457 A 1 
ATOM 3534 O O   . ASP A 0 457 . -24.202 -0.787  25.296   1.00 91.04 457 A 1 
ATOM 3535 C CG  . ASP A 0 457 . -20.702 -2.738  27.018   1.00 91.04 457 A 1 
ATOM 3536 O OD1 . ASP A 0 457 . -21.081 -3.932  26.975   1.00 91.04 457 A 1 
ATOM 3537 O OD2 . ASP A 0 457 . -19.954 -2.276  27.912   1.00 91.04 457 A 1 
ATOM 3538 N N   . MET A 0 458 . -24.516 -2.829  26.113   1.00 91.20 458 A 1 
ATOM 3539 C CA  . MET A 0 458 . -25.873 -2.558  26.615   1.00 91.20 458 A 1 
ATOM 3540 C C   . MET A 0 458 . -26.160 -3.330  27.904   1.00 91.20 458 A 1 
ATOM 3541 C CB  . MET A 0 458 . -26.907 -2.919  25.533   1.00 91.20 458 A 1 
ATOM 3542 O O   . MET A 0 458 . -25.935 -4.538  27.963   1.00 91.20 458 A 1 
ATOM 3543 C CG  . MET A 0 458 . -28.334 -2.492  25.920   1.00 91.20 458 A 1 
ATOM 3544 S SD  . MET A 0 458 . -29.674 -3.082  24.836   1.00 91.20 458 A 1 
ATOM 3545 C CE  . MET A 0 458 . -29.586 -4.858  25.192   1.00 91.20 458 A 1 
ATOM 3546 N N   . TRP A 0 459 . -26.758 -2.674  28.902   1.00 88.49 459 A 1 
ATOM 3547 C CA  . TRP A 0 459 . -27.073 -3.273  30.205   1.00 88.49 459 A 1 
ATOM 3548 C C   . TRP A 0 459 . -28.443 -2.850  30.757   1.00 88.49 459 A 1 
ATOM 3549 C CB  . TRP A 0 459 . -25.955 -2.939  31.201   1.00 88.49 459 A 1 
ATOM 3550 O O   . TRP A 0 459 . -28.978 -1.794  30.417   1.00 88.49 459 A 1 
ATOM 3551 C CG  . TRP A 0 459 . -25.759 -1.476  31.460   1.00 88.49 459 A 1 
ATOM 3552 C CD1 . TRP A 0 459 . -26.389 -0.756  32.416   1.00 88.49 459 A 1 
ATOM 3553 C CD2 . TRP A 0 459 . -24.900 -0.532  30.745   1.00 88.49 459 A 1 
ATOM 3554 C CE2 . TRP A 0 459 . -25.074 0.761   31.325   1.00 88.49 459 A 1 
ATOM 3555 C CE3 . TRP A 0 459 . -23.995 -0.633  29.665   1.00 88.49 459 A 1 
ATOM 3556 N NE1 . TRP A 0 459 . -25.990 0.564   32.338   1.00 88.49 459 A 1 
ATOM 3557 C CH2 . TRP A 0 459 . -23.518 1.764   29.764   1.00 88.49 459 A 1 
ATOM 3558 C CZ2 . TRP A 0 459 . -24.401 1.898   30.850   1.00 88.49 459 A 1 
ATOM 3559 C CZ3 . TRP A 0 459 . -23.313 0.501   29.181   1.00 88.49 459 A 1 
ATOM 3560 N N   . ALA A 0 460 . -29.004 -3.682  31.634   1.00 91.68 460 A 1 
ATOM 3561 C CA  . ALA A 0 460 . -30.207 -3.434  32.421   1.00 91.68 460 A 1 
ATOM 3562 C C   . ALA A 0 460 . -30.043 -4.003  33.843   1.00 91.68 460 A 1 
ATOM 3563 C CB  . ALA A 0 460 . -31.411 -4.078  31.720   1.00 91.68 460 A 1 
ATOM 3564 O O   . ALA A 0 460 . -29.485 -5.091  33.999   1.00 91.68 460 A 1 
ATOM 3565 N N   . GLU A 0 461 . -30.566 -3.302  34.849   1.00 90.91 461 A 1 
ATOM 3566 C CA  . GLU A 0 461 . -30.650 -3.744  36.250   1.00 90.91 461 A 1 
ATOM 3567 C C   . GLU A 0 461 . -32.042 -3.420  36.831   1.00 90.91 461 A 1 
ATOM 3568 C CB  . GLU A 0 461 . -29.560 -3.077  37.121   1.00 90.91 461 A 1 
ATOM 3569 O O   . GLU A 0 461 . -32.569 -2.335  36.586   1.00 90.91 461 A 1 
ATOM 3570 C CG  . GLU A 0 461 . -28.106 -3.416  36.733   1.00 90.91 461 A 1 
ATOM 3571 C CD  . GLU A 0 461 . -27.049 -2.875  37.724   1.00 90.91 461 A 1 
ATOM 3572 O OE1 . GLU A 0 461 . -25.873 -2.730  37.316   1.00 90.91 461 A 1 
ATOM 3573 O OE2 . GLU A 0 461 . -27.376 -2.647  38.916   1.00 90.91 461 A 1 
ATOM 3574 N N   . ASP A 0 462 . -32.601 -4.338  37.624   1.00 87.74 462 A 1 
ATOM 3575 C CA  . ASP A 0 462 . -33.815 -4.188  38.448   1.00 87.74 462 A 1 
ATOM 3576 C C   . ASP A 0 462 . -33.431 -4.468  39.916   1.00 87.74 462 A 1 
ATOM 3577 C CB  . ASP A 0 462 . -34.906 -5.152  37.922   1.00 87.74 462 A 1 
ATOM 3578 O O   . ASP A 0 462 . -32.759 -5.462  40.209   1.00 87.74 462 A 1 
ATOM 3579 C CG  . ASP A 0 462 . -36.213 -5.263  38.741   1.00 87.74 462 A 1 
ATOM 3580 O OD1 . ASP A 0 462 . -36.240 -4.844  39.925   1.00 87.74 462 A 1 
ATOM 3581 O OD2 . ASP A 0 462 . -37.175 -5.859  38.198   1.00 87.74 462 A 1 
ATOM 3582 N N   . TYR A 0 463 . -33.813 -3.592  40.855   1.00 87.68 463 A 1 
ATOM 3583 C CA  . TYR A 0 463 . -33.616 -3.797  42.295   1.00 87.68 463 A 1 
ATOM 3584 C C   . TYR A 0 463 . -34.864 -3.496  43.146   1.00 87.68 463 A 1 
ATOM 3585 C CB  . TYR A 0 463 . -32.391 -3.012  42.789   1.00 87.68 463 A 1 
ATOM 3586 O O   . TYR A 0 463 . -34.975 -2.451  43.804   1.00 87.68 463 A 1 
ATOM 3587 C CG  . TYR A 0 463 . -32.063 -3.295  44.244   1.00 87.68 463 A 1 
ATOM 3588 C CD1 . TYR A 0 463 . -32.269 -2.313  45.232   1.00 87.68 463 A 1 
ATOM 3589 C CD2 . TYR A 0 463 . -31.654 -4.584  44.616   1.00 87.68 463 A 1 
ATOM 3590 C CE1 . TYR A 0 463 . -32.074 -2.624  46.594   1.00 87.68 463 A 1 
ATOM 3591 C CE2 . TYR A 0 463 . -31.464 -4.911  45.967   1.00 87.68 463 A 1 
ATOM 3592 O OH  . TYR A 0 463 . -31.524 -4.277  48.266   1.00 87.68 463 A 1 
ATOM 3593 C CZ  . TYR A 0 463 . -31.681 -3.930  46.958   1.00 87.68 463 A 1 
ATOM 3594 N N   . ASP A 0 464 . -35.765 -4.472  43.232   1.00 84.45 464 A 1 
ATOM 3595 C CA  . ASP A 0 464 . -36.937 -4.417  44.106   1.00 84.45 464 A 1 
ATOM 3596 C C   . ASP A 0 464 . -36.615 -4.777  45.580   1.00 84.45 464 A 1 
ATOM 3597 C CB  . ASP A 0 464 . -38.055 -5.284  43.503   1.00 84.45 464 A 1 
ATOM 3598 O O   . ASP A 0 464 . -35.878 -5.719  45.899   1.00 84.45 464 A 1 
ATOM 3599 C CG  . ASP A 0 464 . -39.444 -4.953  44.058   1.00 84.45 464 A 1 
ATOM 3600 O OD1 . ASP A 0 464 . -39.553 -4.114  44.991   1.00 84.45 464 A 1 
ATOM 3601 O OD2 . ASP A 0 464 . -40.426 -5.634  43.676   1.00 84.45 464 A 1 
ATOM 3602 N N   . ARG A 0 465 . -37.179 -4.039  46.550   1.00 81.37 465 A 1 
ATOM 3603 C CA  . ARG A 0 465 . -36.942 -4.270  47.987   1.00 81.37 465 A 1 
ATOM 3604 C C   . ARG A 0 465 . -38.137 -3.976  48.892   1.00 81.37 465 A 1 
ATOM 3605 C CB  . ARG A 0 465 . -35.688 -3.500  48.430   1.00 81.37 465 A 1 
ATOM 3606 O O   . ARG A 0 465 . -38.602 -2.840  49.024   1.00 81.37 465 A 1 
ATOM 3607 C CG  . ARG A 0 465 . -35.382 -3.828  49.895   1.00 81.37 465 A 1 
ATOM 3608 C CD  . ARG A 0 465 . -34.119 -3.161  50.418   1.00 81.37 465 A 1 
ATOM 3609 N NE  . ARG A 0 465 . -34.064 -3.368  51.879   1.00 81.37 465 A 1 
ATOM 3610 N NH1 . ARG A 0 465 . -33.499 -1.243  52.502   1.00 81.37 465 A 1 
ATOM 3611 N NH2 . ARG A 0 465 . -34.179 -2.712  54.043   1.00 81.37 465 A 1 
ATOM 3612 C CZ  . ARG A 0 465 . -33.905 -2.446  52.800   1.00 81.37 465 A 1 
ATOM 3613 N N   . TYR A 0 466 . -38.464 -4.963  49.733   1.00 74.35 466 A 1 
ATOM 3614 C CA  . TYR A 0 466 . -39.558 -4.926  50.706   1.00 74.35 466 A 1 
ATOM 3615 C C   . TYR A 0 466 . -39.088 -5.080  52.159   1.00 74.35 466 A 1 
ATOM 3616 C CB  . TYR A 0 466 . -40.582 -6.010  50.360   1.00 74.35 466 A 1 
ATOM 3617 O O   . TYR A 0 466 . -38.385 -6.020  52.530   1.00 74.35 466 A 1 
ATOM 3618 C CG  . TYR A 0 466 . -41.141 -5.873  48.963   1.00 74.35 466 A 1 
ATOM 3619 C CD1 . TYR A 0 466 . -42.243 -5.028  48.728   1.00 74.35 466 A 1 
ATOM 3620 C CD2 . TYR A 0 466 . -40.513 -6.534  47.891   1.00 74.35 466 A 1 
ATOM 3621 C CE1 . TYR A 0 466 . -42.713 -4.839  47.414   1.00 74.35 466 A 1 
ATOM 3622 C CE2 . TYR A 0 466 . -40.987 -6.348  46.584   1.00 74.35 466 A 1 
ATOM 3623 O OH  . TYR A 0 466 . -42.529 -5.250  45.082   1.00 74.35 466 A 1 
ATOM 3624 C CZ  . TYR A 0 466 . -42.072 -5.481  46.335   1.00 74.35 466 A 1 
ATOM 3625 N N   . ASP A 0 467 . -39.550 -4.174  53.025   1.00 65.83 467 A 1 
ATOM 3626 C CA  . ASP A 0 467 . -39.264 -4.165  54.463   1.00 65.83 467 A 1 
ATOM 3627 C C   . ASP A 0 467 . -40.570 -4.298  55.278   1.00 65.83 467 A 1 
ATOM 3628 C CB  . ASP A 0 467 . -38.478 -2.875  54.802   1.00 65.83 467 A 1 
ATOM 3629 O O   . ASP A 0 467 . -41.192 -3.291  55.649   1.00 65.83 467 A 1 
ATOM 3630 C CG  . ASP A 0 467 . -37.009 -3.058  55.196   1.00 65.83 467 A 1 
ATOM 3631 O OD1 . ASP A 0 467 . -36.375 -4.092  54.899   1.00 65.83 467 A 1 
ATOM 3632 O OD2 . ASP A 0 467 . -36.488 -2.117  55.855   1.00 65.83 467 A 1 
ATOM 3633 N N   . ASP A 0 468 . -40.961 -5.533  55.614   1.00 60.12 468 A 1 
ATOM 3634 C CA  . ASP A 0 468 . -42.066 -5.813  56.539   1.00 60.12 468 A 1 
ATOM 3635 C C   . ASP A 0 468 . -41.579 -5.941  57.993   1.00 60.12 468 A 1 
ATOM 3636 C CB  . ASP A 0 468 . -42.919 -7.013  56.071   1.00 60.12 468 A 1 
ATOM 3637 O O   . ASP A 0 468 . -40.563 -6.562  58.311   1.00 60.12 468 A 1 
ATOM 3638 C CG  . ASP A 0 468 . -44.162 -6.600  55.273   1.00 60.12 468 A 1 
ATOM 3639 O OD1 . ASP A 0 468 . -44.602 -5.428  55.361   1.00 60.12 468 A 1 
ATOM 3640 O OD2 . ASP A 0 468 . -44.792 -7.438  54.594   1.00 60.12 468 A 1 
ATOM 3641 N N   . LYS A 0 469 . -42.290 -5.269  58.906   1.00 55.14 469 A 1 
ATOM 3642 C CA  . LYS A 0 469 . -41.858 -5.041  60.296   1.00 55.14 469 A 1 
ATOM 3643 C C   . LYS A 0 469 . -43.021 -5.229  61.277   1.00 55.14 469 A 1 
ATOM 3644 C CB  . LYS A 0 469 . -41.188 -3.647  60.418   1.00 55.14 469 A 1 
ATOM 3645 O O   . LYS A 0 469 . -43.436 -4.260  61.923   1.00 55.14 469 A 1 
ATOM 3646 C CG  . LYS A 0 469 . -39.865 -3.515  59.639   1.00 55.14 469 A 1 
ATOM 3647 C CD  . LYS A 0 469 . -39.231 -2.121  59.797   1.00 55.14 469 A 1 
ATOM 3648 C CE  . LYS A 0 469 . -37.937 -2.023  58.970   1.00 55.14 469 A 1 
ATOM 3649 N NZ  . LYS A 0 469 . -38.085 -1.161  57.770   1.00 55.14 469 A 1 
ATOM 3650 N N   . ASP A 0 470 . -43.551 -6.449  61.411   1.00 50.66 470 A 1 
ATOM 3651 C CA  . ASP A 0 470 . -44.620 -6.707  62.385   1.00 50.66 470 A 1 
ATOM 3652 C C   . ASP A 0 470 . -44.095 -6.674  63.826   1.00 50.66 470 A 1 
ATOM 3653 C CB  . ASP A 0 470 . -45.405 -8.009  62.144   1.00 50.66 470 A 1 
ATOM 3654 O O   . ASP A 0 470 . -43.164 -7.380  64.214   1.00 50.66 470 A 1 
ATOM 3655 C CG  . ASP A 0 470 . -46.309 -7.998  60.911   1.00 50.66 470 A 1 
ATOM 3656 O OD1 . ASP A 0 470 . -46.614 -6.884  60.424   1.00 50.66 470 A 1 
ATOM 3657 O OD2 . ASP A 0 470 . -46.814 -9.090  60.577   1.00 50.66 470 A 1 
ATOM 3658 N N   . ALA A 0 471 . -44.737 -5.851  64.657   1.00 47.99 471 A 1 
ATOM 3659 C CA  . ALA A 0 471 . -44.345 -5.632  66.048   1.00 47.99 471 A 1 
ATOM 3660 C C   . ALA A 0 471 . -45.562 -5.417  66.971   1.00 47.99 471 A 1 
ATOM 3661 C CB  . ALA A 0 471 . -43.332 -4.477  66.084   1.00 47.99 471 A 1 
ATOM 3662 O O   . ALA A 0 471 . -45.698 -4.380  67.622   1.00 47.99 471 A 1 
ATOM 3663 N N   . LEU A 0 472 . -46.466 -6.401  67.058   1.00 46.28 472 A 1 
ATOM 3664 C CA  . LEU A 0 472 . -47.681 -6.329  67.893   1.00 46.28 472 A 1 
ATOM 3665 C C   . LEU A 0 472 . -47.458 -6.782  69.354   1.00 46.28 472 A 1 
ATOM 3666 C CB  . LEU A 0 472 . -48.870 -6.991  67.159   1.00 46.28 472 A 1 
ATOM 3667 O O   . LEU A 0 472 . -48.081 -7.716  69.863   1.00 46.28 472 A 1 
ATOM 3668 C CG  . LEU A 0 472 . -49.815 -5.951  66.526   1.00 46.28 472 A 1 
ATOM 3669 C CD1 . LEU A 0 472 . -50.854 -6.661  65.659   1.00 46.28 472 A 1 
ATOM 3670 C CD2 . LEU A 0 472 . -50.583 -5.144  67.584   1.00 46.28 472 A 1 
ATOM 3671 N N   . GLY A 0 473 . -46.551 -6.091  70.047   1.00 41.71 473 A 1 
ATOM 3672 C CA  . GLY A 0 473 . -46.151 -6.406  71.420   1.00 41.71 473 A 1 
ATOM 3673 C C   . GLY A 0 473 . -47.224 -6.150  72.492   1.00 41.71 473 A 1 
ATOM 3674 O O   . GLY A 0 473 . -47.512 -5.009  72.826   1.00 41.71 473 A 1 
ATOM 3675 N N   . TYR A 0 474 . -47.722 -7.233  73.103   1.00 40.86 474 A 1 
ATOM 3676 C CA  . TYR A 0 474 . -48.261 -7.310  74.480   1.00 40.86 474 A 1 
ATOM 3677 C C   . TYR A 0 474 . -49.300 -6.250  74.938   1.00 40.86 474 A 1 
ATOM 3678 C CB  . TYR A 0 474 . -47.077 -7.410  75.469   1.00 40.86 474 A 1 
ATOM 3679 O O   . TYR A 0 474 . -48.962 -5.226  75.524   1.00 40.86 474 A 1 
ATOM 3680 C CG  . TYR A 0 474 . -46.882 -8.784  76.076   1.00 40.86 474 A 1 
ATOM 3681 C CD1 . TYR A 0 474 . -47.280 -9.031  77.406   1.00 40.86 474 A 1 
ATOM 3682 C CD2 . TYR A 0 474 . -46.252 -9.796  75.328   1.00 40.86 474 A 1 
ATOM 3683 C CE1 . TYR A 0 474 . -47.021 -10.283 77.998   1.00 40.86 474 A 1 
ATOM 3684 C CE2 . TYR A 0 474 . -45.985 -11.045 75.918   1.00 40.86 474 A 1 
ATOM 3685 O OH  . TYR A 0 474 . -46.043 -12.474 77.840   1.00 40.86 474 A 1 
ATOM 3686 C CZ  . TYR A 0 474 . -46.354 -11.284 77.259   1.00 40.86 474 A 1 
ATOM 3687 N N   . GLY A 0 475 . -50.598 -6.579  74.832   1.00 43.54 475 A 1 
ATOM 3688 C CA  . GLY A 0 475 . -51.687 -5.742  75.379   1.00 43.54 475 A 1 
ATOM 3689 C C   . GLY A 0 475 . -52.834 -6.462  76.110   1.00 43.54 475 A 1 
ATOM 3690 O O   . GLY A 0 475 . -53.797 -5.804  76.490   1.00 43.54 475 A 1 
ATOM 3691 N N   . ALA A 0 476 . -52.792 -7.792  76.286   1.00 40.24 476 A 1 
ATOM 3692 C CA  . ALA A 0 476 . -54.009 -8.577  76.569   1.00 40.24 476 A 1 
ATOM 3693 C C   . ALA A 0 476 . -53.868 -9.739  77.586   1.00 40.24 476 A 1 
ATOM 3694 C CB  . ALA A 0 476 . -54.593 -9.029  75.219   1.00 40.24 476 A 1 
ATOM 3695 O O   . ALA A 0 476 . -54.442 -10.805 77.372   1.00 40.24 476 A 1 
ATOM 3696 N N   . ALA A 0 477 . -53.134 -9.565  78.697   1.00 36.34 477 A 1 
ATOM 3697 C CA  . ALA A 0 477 . -53.097 -10.560 79.788   1.00 36.34 477 A 1 
ATOM 3698 C C   . ALA A 0 477 . -52.661 -9.983  81.160   1.00 36.34 477 A 1 
ATOM 3699 C CB  . ALA A 0 477 . -52.184 -11.728 79.363   1.00 36.34 477 A 1 
ATOM 3700 O O   . ALA A 0 477 . -51.533 -10.211 81.593   1.00 36.34 477 A 1 
ATOM 3701 N N   . ALA A 0 478 . -53.544 -9.269  81.877   1.00 37.36 478 A 1 
ATOM 3702 C CA  . ALA A 0 478 . -53.257 -8.779  83.237   1.00 37.36 478 A 1 
ATOM 3703 C C   . ALA A 0 478 . -54.465 -8.873  84.200   1.00 37.36 478 A 1 
ATOM 3704 C CB  . ALA A 0 478 . -52.695 -7.355  83.152   1.00 37.36 478 A 1 
ATOM 3705 O O   . ALA A 0 478 . -55.493 -8.230  84.014   1.00 37.36 478 A 1 
ATOM 3706 N N   . SER A 0 479 . -54.300 -9.712  85.227   1.00 42.54 479 A 1 
ATOM 3707 C CA  . SER A 0 479 . -55.032 -9.817  86.508   1.00 42.54 479 A 1 
ATOM 3708 C C   . SER A 0 479 . -56.271 -8.932  86.766   1.00 42.54 479 A 1 
ATOM 3709 C CB  . SER A 0 479 . -54.023 -9.556  87.636   1.00 42.54 479 A 1 
ATOM 3710 O O   . SER A 0 479 . -56.166 -7.759  87.121   1.00 42.54 479 A 1 
ATOM 3711 O OG  . SER A 0 479 . -53.324 -8.351  87.401   1.00 42.54 479 A 1 
ATOM 3712 N N   . LYS A 0 480 . -57.450 -9.569  86.804   1.00 36.38 480 A 1 
ATOM 3713 C CA  . LYS A 0 480 . -58.673 -9.036  87.431   1.00 36.38 480 A 1 
ATOM 3714 C C   . LYS A 0 480 . -58.612 -9.219  88.958   1.00 36.38 480 A 1 
ATOM 3715 C CB  . LYS A 0 480 . -59.880 -9.740  86.779   1.00 36.38 480 A 1 
ATOM 3716 O O   . LYS A 0 480 . -59.098 -10.226 89.471   1.00 36.38 480 A 1 
ATOM 3717 C CG  . LYS A 0 480 . -61.251 -9.204  87.223   1.00 36.38 480 A 1 
ATOM 3718 C CD  . LYS A 0 480 . -62.362 -9.969  86.487   1.00 36.38 480 A 1 
ATOM 3719 C CE  . LYS A 0 480 . -63.744 -9.394  86.813   1.00 36.38 480 A 1 
ATOM 3720 N NZ  . LYS A 0 480 . -64.806 -10.062 86.019   1.00 36.38 480 A 1 
ATOM 3721 N N   . GLU A 0 481 . -57.991 -8.288  89.684   1.00 41.09 481 A 1 
ATOM 3722 C CA  . GLU A 0 481 . -57.883 -8.377  91.150   1.00 41.09 481 A 1 
ATOM 3723 C C   . GLU A 0 481 . -59.224 -8.079  91.852   1.00 41.09 481 A 1 
ATOM 3724 C CB  . GLU A 0 481 . -56.733 -7.507  91.689   1.00 41.09 481 A 1 
ATOM 3725 O O   . GLU A 0 481 . -59.916 -7.107  91.549   1.00 41.09 481 A 1 
ATOM 3726 C CG  . GLU A 0 481 . -56.413 -7.891  93.147   1.00 41.09 481 A 1 
ATOM 3727 C CD  . GLU A 0 481 . -55.272 -7.091  93.796   1.00 41.09 481 A 1 
ATOM 3728 O OE1 . GLU A 0 481 . -55.048 -7.323  95.006   1.00 41.09 481 A 1 
ATOM 3729 O OE2 . GLU A 0 481 . -54.681 -6.225  93.118   1.00 41.09 481 A 1 
ATOM 3730 N N   . GLN A 0 482 . -59.612 -8.937  92.800   1.00 32.74 482 A 1 
ATOM 3731 C CA  . GLN A 0 482 . -60.920 -8.908  93.456   1.00 32.74 482 A 1 
ATOM 3732 C C   . GLN A 0 482 . -60.810 -8.352  94.885   1.00 32.74 482 A 1 
ATOM 3733 C CB  . GLN A 0 482 . -61.503 -10.331 93.404   1.00 32.74 482 A 1 
ATOM 3734 O O   . GLN A 0 482 . -60.488 -9.083  95.820   1.00 32.74 482 A 1 
ATOM 3735 C CG  . GLN A 0 482 . -62.966 -10.398 93.870   1.00 32.74 482 A 1 
ATOM 3736 C CD  . GLN A 0 482 . -63.538 -11.815 93.833   1.00 32.74 482 A 1 
ATOM 3737 N NE2 . GLN A 0 482 . -64.838 -11.972 93.954   1.00 32.74 482 A 1 
ATOM 3738 O OE1 . GLN A 0 482 . -62.854 -12.812 93.697   1.00 32.74 482 A 1 
ATOM 3739 N N   . LYS A 0 483 . -61.125 -7.064  95.080   1.00 37.18 483 A 1 
ATOM 3740 C CA  . LYS A 0 483 . -61.025 -6.392  96.389   1.00 37.18 483 A 1 
ATOM 3741 C C   . LYS A 0 483 . -62.401 -6.128  97.017   1.00 37.18 483 A 1 
ATOM 3742 C CB  . LYS A 0 483 . -60.147 -5.138  96.225   1.00 37.18 483 A 1 
ATOM 3743 O O   . LYS A 0 483 . -63.113 -5.212  96.619   1.00 37.18 483 A 1 
ATOM 3744 C CG  . LYS A 0 483 . -59.520 -4.677  97.551   1.00 37.18 483 A 1 
ATOM 3745 C CD  . LYS A 0 483 . -58.378 -3.690  97.268   1.00 37.18 483 A 1 
ATOM 3746 C CE  . LYS A 0 483 . -57.576 -3.361  98.532   1.00 37.18 483 A 1 
ATOM 3747 N NZ  . LYS A 0 483 . -56.317 -2.655  98.180   1.00 37.18 483 A 1 
ATOM 3748 N N   . LEU A 0 484 . -62.784 -6.940  98.007   1.00 31.53 484 A 1 
ATOM 3749 C CA  . LEU A 0 484 . -63.996 -6.729  98.818   1.00 31.53 484 A 1 
ATOM 3750 C C   . LEU A 0 484 . -63.845 -5.464  99.694   1.00 31.53 484 A 1 
ATOM 3751 C CB  . LEU A 0 484 . -64.284 -7.968  99.696   1.00 31.53 484 A 1 
ATOM 3752 O O   . LEU A 0 484 . -62.793 -5.274  100.300  1.00 31.53 484 A 1 
ATOM 3753 C CG  . LEU A 0 484 . -65.048 -9.120  99.010   1.00 31.53 484 A 1 
ATOM 3754 C CD1 . LEU A 0 484 . -64.238 -9.838  97.929   1.00 31.53 484 A 1 
ATOM 3755 C CD2 . LEU A 0 484 . -65.454 -10.154 100.063  1.00 31.53 484 A 1 
ATOM 3756 N N   . GLY A 0 485 . -64.890 -4.620  99.776   1.00 36.09 485 A 1 
ATOM 3757 C CA  . GLY A 0 485 . -64.742 -3.219  100.233  1.00 36.09 485 A 1 
ATOM 3758 C C   . GLY A 0 485 . -65.825 -2.578  101.128  1.00 36.09 485 A 1 
ATOM 3759 O O   . GLY A 0 485 . -65.652 -1.423  101.487  1.00 36.09 485 A 1 
ATOM 3760 N N   . TYR A 0 486 . -66.868 -3.307  101.555  1.00 33.03 486 A 1 
ATOM 3761 C CA  . TYR A 0 486 . -67.806 -2.950  102.652  1.00 33.03 486 A 1 
ATOM 3762 C C   . TYR A 0 486 . -68.787 -1.738  102.555  1.00 33.03 486 A 1 
ATOM 3763 C CB  . TYR A 0 486 . -67.027 -2.885  103.983  1.00 33.03 486 A 1 
ATOM 3764 O O   . TYR A 0 486 . -68.477 -0.661  102.070  1.00 33.03 486 A 1 
ATOM 3765 C CG  . TYR A 0 486 . -66.687 -4.235  104.573  1.00 33.03 486 A 1 
ATOM 3766 C CD1 . TYR A 0 486 . -67.648 -4.913  105.348  1.00 33.03 486 A 1 
ATOM 3767 C CD2 . TYR A 0 486 . -65.422 -4.811  104.350  1.00 33.03 486 A 1 
ATOM 3768 C CE1 . TYR A 0 486 . -67.346 -6.174  105.895  1.00 33.03 486 A 1 
ATOM 3769 C CE2 . TYR A 0 486 . -65.117 -6.073  104.896  1.00 33.03 486 A 1 
ATOM 3770 O OH  . TYR A 0 486 . -65.807 -7.976  106.197  1.00 33.03 486 A 1 
ATOM 3771 C CZ  . TYR A 0 486 . -66.082 -6.756  105.669  1.00 33.03 486 A 1 
ATOM 3772 N N   . LYS A 0 487 . -69.939 -1.933  103.238  1.00 39.13 487 A 1 
ATOM 3773 C CA  . LYS A 0 487 . -70.888 -0.962  103.865  1.00 39.13 487 A 1 
ATOM 3774 C C   . LYS A 0 487 . -71.978 -0.223  103.040  1.00 39.13 487 A 1 
ATOM 3775 C CB  . LYS A 0 487 . -70.142 -0.007  104.823  1.00 39.13 487 A 1 
ATOM 3776 O O   . LYS A 0 487 . -71.828 0.926   102.661  1.00 39.13 487 A 1 
ATOM 3777 C CG  . LYS A 0 487 . -69.783 -0.690  106.153  1.00 39.13 487 A 1 
ATOM 3778 C CD  . LYS A 0 487 . -68.906 0.216   107.024  1.00 39.13 487 A 1 
ATOM 3779 C CE  . LYS A 0 487 . -68.554 -0.494  108.337  1.00 39.13 487 A 1 
ATOM 3780 N NZ  . LYS A 0 487 . -67.724 0.367   109.216  1.00 39.13 487 A 1 
ATOM 3781 N N   . SER A 0 488 . -73.175 -0.833  103.074  1.00 34.53 488 A 1 
ATOM 3782 C CA  . SER A 0 488 . -74.388 -0.326  103.776  1.00 34.53 488 A 1 
ATOM 3783 C C   . SER A 0 488 . -75.078 0.984   103.330  1.00 34.53 488 A 1 
ATOM 3784 C CB  . SER A 0 488 . -74.067 -0.236  105.278  1.00 34.53 488 A 1 
ATOM 3785 O O   . SER A 0 488 . -74.588 2.068   103.632  1.00 34.53 488 A 1 
ATOM 3786 O OG  . SER A 0 488 . -75.182 0.186   106.029  1.00 34.53 488 A 1 
ATOM 3787 N N   . GLY A 0 489 . -76.328 0.891   102.834  1.00 38.23 489 A 1 
ATOM 3788 C CA  . GLY A 0 489 . -77.200 2.063   102.599  1.00 38.23 489 A 1 
ATOM 3789 C C   . GLY A 0 489 . -78.639 1.785   102.107  1.00 38.23 489 A 1 
ATOM 3790 O O   . GLY A 0 489 . -78.951 2.117   100.976  1.00 38.23 489 A 1 
ATOM 3791 N N   . TYR A 0 490 . -79.488 1.178   102.949  1.00 38.13 490 A 1 
ATOM 3792 C CA  . TYR A 0 490 . -80.976 1.152   102.937  1.00 38.13 490 A 1 
ATOM 3793 C C   . TYR A 0 490 . -81.814 1.463   101.662  1.00 38.13 490 A 1 
ATOM 3794 C CB  . TYR A 0 490 . -81.467 2.107   104.040  1.00 38.13 490 A 1 
ATOM 3795 O O   . TYR A 0 490 . -81.889 2.606   101.224  1.00 38.13 490 A 1 
ATOM 3796 C CG  . TYR A 0 490 . -81.312 1.562   105.443  1.00 38.13 490 A 1 
ATOM 3797 C CD1 . TYR A 0 490 . -82.369 0.831   106.018  1.00 38.13 490 A 1 
ATOM 3798 C CD2 . TYR A 0 490 . -80.125 1.782   106.170  1.00 38.13 490 A 1 
ATOM 3799 C CE1 . TYR A 0 490 . -82.239 0.311   107.318  1.00 38.13 490 A 1 
ATOM 3800 C CE2 . TYR A 0 490 . -79.990 1.258   107.470  1.00 38.13 490 A 1 
ATOM 3801 O OH  . TYR A 0 490 . -80.935 0.015   109.300  1.00 38.13 490 A 1 
ATOM 3802 C CZ  . TYR A 0 490 . -81.051 0.521   108.045  1.00 38.13 490 A 1 
ATOM 3803 N N   . GLY A 0 491 . -82.699 0.511   101.306  1.00 39.72 491 A 1 
ATOM 3804 C CA  . GLY A 0 491 . -84.097 0.796   100.904  1.00 39.72 491 A 1 
ATOM 3805 C C   . GLY A 0 491 . -84.521 0.406   99.476   1.00 39.72 491 A 1 
ATOM 3806 O O   . GLY A 0 491 . -84.014 0.971   98.517   1.00 39.72 491 A 1 
ATOM 3807 N N   . GLY A 0 492 . -85.505 -0.502  99.325   1.00 36.66 492 A 1 
ATOM 3808 C CA  . GLY A 0 492 . -86.100 -0.819  98.008   1.00 36.66 492 A 1 
ATOM 3809 C C   . GLY A 0 492 . -86.727 -2.216  97.845   1.00 36.66 492 A 1 
ATOM 3810 O O   . GLY A 0 492 . -86.190 -3.068  97.151   1.00 36.66 492 A 1 
ATOM 3811 N N   . TYR A 0 493 . -87.875 -2.437  98.483   1.00 37.80 493 A 1 
ATOM 3812 C CA  . TYR A 0 493 . -88.910 -3.447  98.160   1.00 37.80 493 A 1 
ATOM 3813 C C   . TYR A 0 493 . -89.146 -3.639  96.634   1.00 37.80 493 A 1 
ATOM 3814 C CB  . TYR A 0 493 . -90.214 -2.932  98.831   1.00 37.80 493 A 1 
ATOM 3815 O O   . TYR A 0 493 . -89.138 -2.661  95.897   1.00 37.80 493 A 1 
ATOM 3816 C CG  . TYR A 0 493 . -90.266 -1.406  98.991   1.00 37.80 493 A 1 
ATOM 3817 C CD1 . TYR A 0 493 . -89.925 -0.818  100.230  1.00 37.80 493 A 1 
ATOM 3818 C CD2 . TYR A 0 493 . -90.425 -0.582  97.858   1.00 37.80 493 A 1 
ATOM 3819 C CE1 . TYR A 0 493 . -89.711 0.573   100.325  1.00 37.80 493 A 1 
ATOM 3820 C CE2 . TYR A 0 493 . -90.201 0.805   97.947   1.00 37.80 493 A 1 
ATOM 3821 O OH  . TYR A 0 493 . -89.588 2.721   99.243   1.00 37.80 493 A 1 
ATOM 3822 C CZ  . TYR A 0 493 . -89.834 1.386   99.176   1.00 37.80 493 A 1 
ATOM 3823 N N   . GLY A 0 494 . -89.443 -4.825  96.080   1.00 39.18 494 A 1 
ATOM 3824 C CA  . GLY A 0 494 . -89.517 -6.191  96.627   1.00 39.18 494 A 1 
ATOM 3825 C C   . GLY A 0 494 . -90.209 -7.165  95.638   1.00 39.18 494 A 1 
ATOM 3826 O O   . GLY A 0 494 . -91.001 -6.727  94.811   1.00 39.18 494 A 1 
ATOM 3827 N N   . GLY A 0 495 . -89.932 -8.477  95.716   1.00 37.66 495 A 1 
ATOM 3828 C CA  . GLY A 0 495 . -90.574 -9.522  94.886   1.00 37.66 495 A 1 
ATOM 3829 C C   . GLY A 0 495 . -89.710 -10.789 94.752   1.00 37.66 495 A 1 
ATOM 3830 O O   . GLY A 0 495 . -88.565 -10.691 94.326   1.00 37.66 495 A 1 
ATOM 3831 N N   . SER A 0 496 . -90.216 -11.965 95.152   1.00 38.97 496 A 1 
ATOM 3832 C CA  . SER A 0 496 . -89.422 -13.206 95.328   1.00 38.97 496 A 1 
ATOM 3833 C C   . SER A 0 496 . -89.954 -14.398 94.513   1.00 38.97 496 A 1 
ATOM 3834 C CB  . SER A 0 496 . -89.381 -13.574 96.817   1.00 38.97 496 A 1 
ATOM 3835 O O   . SER A 0 496 . -91.148 -14.458 94.229   1.00 38.97 496 A 1 
ATOM 3836 O OG  . SER A 0 496 . -88.499 -14.656 97.049   1.00 38.97 496 A 1 
ATOM 3837 N N   . GLY A 0 497 . -89.078 -15.362 94.187   1.00 39.78 497 A 1 
ATOM 3838 C CA  . GLY A 0 497 . -89.376 -16.560 93.380   1.00 39.78 497 A 1 
ATOM 3839 C C   . GLY A 0 497 . -88.319 -17.680 93.497   1.00 39.78 497 A 1 
ATOM 3840 O O   . GLY A 0 497 . -87.516 -17.871 92.594   1.00 39.78 497 A 1 
ATOM 3841 N N   . TYR A 0 498 . -88.323 -18.374 94.640   1.00 38.68 498 A 1 
ATOM 3842 C CA  . TYR A 0 498 . -87.562 -19.576 95.074   1.00 38.68 498 A 1 
ATOM 3843 C C   . TYR A 0 498 . -87.272 -20.650 93.983   1.00 38.68 498 A 1 
ATOM 3844 C CB  . TYR A 0 498 . -88.434 -20.217 96.178   1.00 38.68 498 A 1 
ATOM 3845 O O   . TYR A 0 498 . -88.102 -20.831 93.100   1.00 38.68 498 A 1 
ATOM 3846 C CG  . TYR A 0 498 . -88.911 -19.259 97.269   1.00 38.68 498 A 1 
ATOM 3847 C CD1 . TYR A 0 498 . -88.180 -19.157 98.468   1.00 38.68 498 A 1 
ATOM 3848 C CD2 . TYR A 0 498 . -90.056 -18.451 97.082   1.00 38.68 498 A 1 
ATOM 3849 C CE1 . TYR A 0 498 . -88.562 -18.232 99.459   1.00 38.68 498 A 1 
ATOM 3850 C CE2 . TYR A 0 498 . -90.420 -17.498 98.054   1.00 38.68 498 A 1 
ATOM 3851 O OH  . TYR A 0 498 . -90.006 -16.450 100.169  1.00 38.68 498 A 1 
ATOM 3852 C CZ  . TYR A 0 498 . -89.671 -17.386 99.243   1.00 38.68 498 A 1 
ATOM 3853 N N   . GLY A 0 499 . -86.185 -21.457 93.979   1.00 41.58 499 A 1 
ATOM 3854 C CA  . GLY A 0 499 . -85.060 -21.703 94.927   1.00 41.58 499 A 1 
ATOM 3855 C C   . GLY A 0 499 . -85.185 -23.049 95.693   1.00 41.58 499 A 1 
ATOM 3856 O O   . GLY A 0 499 . -86.292 -23.353 96.114   1.00 41.58 499 A 1 
ATOM 3857 N N   . GLY A 0 500 . -84.169 -23.899 95.968   1.00 41.00 500 A 1 
ATOM 3858 C CA  . GLY A 0 500 . -82.696 -23.908 95.754   1.00 41.00 500 A 1 
ATOM 3859 C C   . GLY A 0 500 . -82.183 -25.217 95.079   1.00 41.00 500 A 1 
ATOM 3860 O O   . GLY A 0 500 . -82.626 -25.479 93.971   1.00 41.00 500 A 1 
ATOM 3861 N N   . TYR A 0 501 . -81.277 -26.080 95.601   1.00 35.97 501 A 1 
ATOM 3862 C CA  . TYR A 0 501 . -80.510 -26.152 96.874   1.00 35.97 501 A 1 
ATOM 3863 C C   . TYR A 0 501 . -79.298 -27.156 96.797   1.00 35.97 501 A 1 
ATOM 3864 C CB  . TYR A 0 501 . -81.407 -26.723 97.997   1.00 35.97 501 A 1 
ATOM 3865 O O   . TYR A 0 501 . -79.483 -28.246 96.272   1.00 35.97 501 A 1 
ATOM 3866 C CG  . TYR A 0 501 . -82.788 -26.130 98.214   1.00 35.97 501 A 1 
ATOM 3867 C CD1 . TYR A 0 501 . -82.973 -25.060 99.112   1.00 35.97 501 A 1 
ATOM 3868 C CD2 . TYR A 0 501 . -83.906 -26.725 97.592   1.00 35.97 501 A 1 
ATOM 3869 C CE1 . TYR A 0 501 . -84.272 -24.592 99.396   1.00 35.97 501 A 1 
ATOM 3870 C CE2 . TYR A 0 501 . -85.204 -26.263 97.880   1.00 35.97 501 A 1 
ATOM 3871 O OH  . TYR A 0 501 . -86.649 -24.790 99.087   1.00 35.97 501 A 1 
ATOM 3872 C CZ  . TYR A 0 501 . -85.392 -25.206 98.792   1.00 35.97 501 A 1 
ATOM 3873 N N   . GLY A 0 502 . -78.138 -26.864 97.431   1.00 37.03 502 A 1 
ATOM 3874 C CA  . GLY A 0 502 . -77.091 -27.827 97.918   1.00 37.03 502 A 1 
ATOM 3875 C C   . GLY A 0 502 . -76.198 -28.617 96.913   1.00 37.03 502 A 1 
ATOM 3876 O O   . GLY A 0 502 . -76.572 -28.801 95.766   1.00 37.03 502 A 1 
ATOM 3877 N N   . GLY A 0 503 . -74.999 -29.135 97.263   1.00 36.36 503 A 1 
ATOM 3878 C CA  . GLY A 0 503 . -74.132 -28.865 98.434   1.00 36.36 503 A 1 
ATOM 3879 C C   . GLY A 0 503 . -73.068 -29.949 98.792   1.00 36.36 503 A 1 
ATOM 3880 O O   . GLY A 0 503 . -73.439 -31.076 99.085   1.00 36.36 503 A 1 
ATOM 3881 N N   . TYR A 0 504 . -71.790 -29.538 98.931   1.00 34.24 504 A 1 
ATOM 3882 C CA  . TYR A 0 504 . -70.654 -30.173 99.669   1.00 34.24 504 A 1 
ATOM 3883 C C   . TYR A 0 504 . -69.858 -31.383 99.103   1.00 34.24 504 A 1 
ATOM 3884 C CB  . TYR A 0 504 . -71.032 -30.427 101.139  1.00 34.24 504 A 1 
ATOM 3885 O O   . TYR A 0 504 . -70.407 -32.345 98.584   1.00 34.24 504 A 1 
ATOM 3886 C CG  . TYR A 0 504 . -71.489 -29.181 101.866  1.00 34.24 504 A 1 
ATOM 3887 C CD1 . TYR A 0 504 . -70.534 -28.269 102.356  1.00 34.24 504 A 1 
ATOM 3888 C CD2 . TYR A 0 504 . -72.864 -28.913 102.011  1.00 34.24 504 A 1 
ATOM 3889 C CE1 . TYR A 0 504 . -70.952 -27.079 102.980  1.00 34.24 504 A 1 
ATOM 3890 C CE2 . TYR A 0 504 . -73.285 -27.718 102.624  1.00 34.24 504 A 1 
ATOM 3891 O OH  . TYR A 0 504 . -72.742 -25.645 103.691  1.00 34.24 504 A 1 
ATOM 3892 C CZ  . TYR A 0 504 . -72.330 -26.800 103.107  1.00 34.24 504 A 1 
ATOM 3893 N N   . GLY A 0 505 . -68.526 -31.346 99.318   1.00 38.25 505 A 1 
ATOM 3894 C CA  . GLY A 0 505 . -67.555 -32.439 99.091   1.00 38.25 505 A 1 
ATOM 3895 C C   . GLY A 0 505 . -66.097 -31.936 98.983   1.00 38.25 505 A 1 
ATOM 3896 O O   . GLY A 0 505 . -65.752 -31.278 98.008   1.00 38.25 505 A 1 
ATOM 3897 N N   . TYR A 0 506 . -65.233 -32.194 99.977   1.00 33.71 506 A 1 
ATOM 3898 C CA  . TYR A 0 506 . -63.870 -31.618 100.076  1.00 33.71 506 A 1 
ATOM 3899 C C   . TYR A 0 506 . -62.748 -32.573 99.624   1.00 33.71 506 A 1 
ATOM 3900 C CB  . TYR A 0 506 . -63.555 -31.263 101.545  1.00 33.71 506 A 1 
ATOM 3901 O O   . TYR A 0 506 . -62.757 -33.727 100.048  1.00 33.71 506 A 1 
ATOM 3902 C CG  . TYR A 0 506 . -64.253 -30.063 102.156  1.00 33.71 506 A 1 
ATOM 3903 C CD1 . TYR A 0 506 . -63.554 -28.847 102.301  1.00 33.71 506 A 1 
ATOM 3904 C CD2 . TYR A 0 506 . -65.553 -30.192 102.681  1.00 33.71 506 A 1 
ATOM 3905 C CE1 . TYR A 0 506 . -64.151 -27.761 102.970  1.00 33.71 506 A 1 
ATOM 3906 C CE2 . TYR A 0 506 . -66.156 -29.107 103.344  1.00 33.71 506 A 1 
ATOM 3907 O OH  . TYR A 0 506 . -66.039 -26.854 104.147  1.00 33.71 506 A 1 
ATOM 3908 C CZ  . TYR A 0 506 . -65.456 -27.892 103.494  1.00 33.71 506 A 1 
ATOM 3909 N N   . SER A 0 507 . -61.693 -32.057 98.960   1.00 37.42 507 A 1 
ATOM 3910 C CA  . SER A 0 507 . -60.288 -32.106 99.460   1.00 37.42 507 A 1 
ATOM 3911 C C   . SER A 0 507 . -59.233 -31.466 98.527   1.00 37.42 507 A 1 
ATOM 3912 C CB  . SER A 0 507 . -59.822 -33.522 99.830   1.00 37.42 507 A 1 
ATOM 3913 O O   . SER A 0 507 . -59.444 -31.282 97.334   1.00 37.42 507 A 1 
ATOM 3914 O OG  . SER A 0 507 . -60.324 -33.807 101.120  1.00 37.42 507 A 1 
ATOM 3915 N N   . ARG A 0 508 . -58.085 -31.108 99.125   1.00 36.01 508 A 1 
ATOM 3916 C CA  . ARG A 0 508 . -56.818 -30.564 98.558   1.00 36.01 508 A 1 
ATOM 3917 C C   . ARG A 0 508 . -55.736 -31.689 98.645   1.00 36.01 508 A 1 
ATOM 3918 C CB  . ARG A 0 508 . -56.474 -29.327 99.438   1.00 36.01 508 A 1 
ATOM 3919 O O   . ARG A 0 508 . -56.069 -32.708 99.248   1.00 36.01 508 A 1 
ATOM 3920 C CG  . ARG A 0 508 . -56.127 -27.997 98.740   1.00 36.01 508 A 1 
ATOM 3921 C CD  . ARG A 0 508 . -55.948 -26.908 99.814   1.00 36.01 508 A 1 
ATOM 3922 N NE  . ARG A 0 508 . -55.244 -25.712 99.308   1.00 36.01 508 A 1 
ATOM 3923 N NH1 . ARG A 0 508 . -55.236 -24.519 101.277  1.00 36.01 508 A 1 
ATOM 3924 N NH2 . ARG A 0 508 . -54.185 -23.698 99.492   1.00 36.01 508 A 1 
ATOM 3925 C CZ  . ARG A 0 508 . -54.895 -24.653 100.024  1.00 36.01 508 A 1 
ATOM 3926 N N   . PRO A 0 509 . -54.451 -31.545 98.222   1.00 41.96 509 A 1 
ATOM 3927 C CA  . PRO A 0 509 . -53.772 -30.437 97.530   1.00 41.96 509 A 1 
ATOM 3928 C C   . PRO A 0 509 . -52.850 -30.859 96.347   1.00 41.96 509 A 1 
ATOM 3929 C CB  . PRO A 0 509 . -52.884 -29.889 98.657   1.00 41.96 509 A 1 
ATOM 3930 O O   . PRO A 0 509 . -52.693 -32.035 96.047   1.00 41.96 509 A 1 
ATOM 3931 C CG  . PRO A 0 509 . -52.343 -31.177 99.295   1.00 41.96 509 A 1 
ATOM 3932 C CD  . PRO A 0 509 . -53.399 -32.242 98.967   1.00 41.96 509 A 1 
ATOM 3933 N N   . GLY A 0 510 . -52.153 -29.891 95.733   1.00 36.36 510 A 1 
ATOM 3934 C CA  . GLY A 0 510 . -50.998 -30.140 94.853   1.00 36.36 510 A 1 
ATOM 3935 C C   . GLY A 0 510 . -50.506 -28.864 94.158   1.00 36.36 510 A 1 
ATOM 3936 O O   . GLY A 0 510 . -51.275 -28.233 93.441   1.00 36.36 510 A 1 
ATOM 3937 N N   . PHE A 0 511 . -49.250 -28.458 94.379   1.00 34.44 511 A 1 
ATOM 3938 C CA  . PHE A 0 511 . -48.645 -27.295 93.712   1.00 34.44 511 A 1 
ATOM 3939 C C   . PHE A 0 511 . -47.776 -27.742 92.529   1.00 34.44 511 A 1 
ATOM 3940 C CB  . PHE A 0 511 . -47.779 -26.479 94.691   1.00 34.44 511 A 1 
ATOM 3941 O O   . PHE A 0 511 . -46.820 -28.488 92.721   1.00 34.44 511 A 1 
ATOM 3942 C CG  . PHE A 0 511 . -48.509 -25.626 95.714   1.00 34.44 511 A 1 
ATOM 3943 C CD1 . PHE A 0 511 . -48.694 -24.248 95.483   1.00 34.44 511 A 1 
ATOM 3944 C CD2 . PHE A 0 511 . -48.914 -26.185 96.941   1.00 34.44 511 A 1 
ATOM 3945 C CE1 . PHE A 0 511 . -49.273 -23.435 96.475   1.00 34.44 511 A 1 
ATOM 3946 C CE2 . PHE A 0 511 . -49.494 -25.373 97.932   1.00 34.44 511 A 1 
ATOM 3947 C CZ  . PHE A 0 511 . -49.668 -23.996 97.702   1.00 34.44 511 A 1 
ATOM 3948 N N   . ALA A 0 512 . -48.050 -27.217 91.335   1.00 37.48 512 A 1 
ATOM 3949 C CA  . ALA A 0 512 . -47.120 -27.204 90.207   1.00 37.48 512 A 1 
ATOM 3950 C C   . ALA A 0 512 . -47.370 -25.935 89.379   1.00 37.48 512 A 1 
ATOM 3951 C CB  . ALA A 0 512 . -47.289 -28.479 89.372   1.00 37.48 512 A 1 
ATOM 3952 O O   . ALA A 0 512 . -48.519 -25.595 89.093   1.00 37.48 512 A 1 
ATOM 3953 N N   . ALA A 0 513 . -46.314 -25.199 89.034   1.00 33.54 513 A 1 
ATOM 3954 C CA  . ALA A 0 513 . -46.446 -23.898 88.387   1.00 33.54 513 A 1 
ATOM 3955 C C   . ALA A 0 513 . -46.557 -24.019 86.859   1.00 33.54 513 A 1 
ATOM 3956 C CB  . ALA A 0 513 . -45.263 -23.015 88.806   1.00 33.54 513 A 1 
ATOM 3957 O O   . ALA A 0 513 . -45.645 -24.522 86.207   1.00 33.54 513 A 1 
ATOM 3958 N N   . LYS A 0 514 . -47.629 -23.458 86.287   1.00 39.16 514 A 1 
ATOM 3959 C CA  . LYS A 0 514 . -47.651 -22.943 84.909   1.00 39.16 514 A 1 
ATOM 3960 C C   . LYS A 0 514 . -48.391 -21.608 84.880   1.00 39.16 514 A 1 
ATOM 3961 C CB  . LYS A 0 514 . -48.235 -23.959 83.906   1.00 39.16 514 A 1 
ATOM 3962 O O   . LYS A 0 514 . -49.613 -21.559 84.773   1.00 39.16 514 A 1 
ATOM 3963 C CG  . LYS A 0 514 . -47.213 -25.059 83.567   1.00 39.16 514 A 1 
ATOM 3964 C CD  . LYS A 0 514 . -47.547 -25.806 82.269   1.00 39.16 514 A 1 
ATOM 3965 C CE  . LYS A 0 514 . -46.391 -26.760 81.937   1.00 39.16 514 A 1 
ATOM 3966 N NZ  . LYS A 0 514 . -46.566 -27.410 80.613   1.00 39.16 514 A 1 
ATOM 3967 N N   . ALA A 0 515 . -47.627 -20.528 85.014   1.00 30.16 515 A 1 
ATOM 3968 C CA  . ALA A 0 515 . -48.079 -19.203 84.610   1.00 30.16 515 A 1 
ATOM 3969 C C   . ALA A 0 515 . -48.152 -19.120 83.071   1.00 30.16 515 A 1 
ATOM 3970 C CB  . ALA A 0 515 . -47.121 -18.161 85.207   1.00 30.16 515 A 1 
ATOM 3971 O O   . ALA A 0 515 . -47.596 -19.973 82.379   1.00 30.16 515 A 1 
ATOM 3972 N N   . SER A 0 516 . -48.820 -18.082 82.557   1.00 37.91 516 A 1 
ATOM 3973 C CA  . SER A 0 516 . -48.797 -17.657 81.146   1.00 37.91 516 A 1 
ATOM 3974 C C   . SER A 0 516 . -49.005 -18.762 80.094   1.00 37.91 516 A 1 
ATOM 3975 C CB  . SER A 0 516 . -47.526 -16.840 80.855   1.00 37.91 516 A 1 
ATOM 3976 O O   . SER A 0 516 . -48.063 -19.193 79.432   1.00 37.91 516 A 1 
ATOM 3977 O OG  . SER A 0 516 . -46.357 -17.597 81.086   1.00 37.91 516 A 1 
ATOM 3978 N N   . ALA A 0 517 . -50.267 -19.102 79.820   1.00 36.77 517 A 1 
ATOM 3979 C CA  . ALA A 0 517 . -50.667 -19.542 78.479   1.00 36.77 517 A 1 
ATOM 3980 C C   . ALA A 0 517 . -50.841 -18.299 77.576   1.00 36.77 517 A 1 
ATOM 3981 C CB  . ALA A 0 517 . -51.915 -20.432 78.581   1.00 36.77 517 A 1 
ATOM 3982 O O   . ALA A 0 517 . -51.946 -17.971 77.150   1.00 36.77 517 A 1 
ATOM 3983 N N   . ASN A 0 518 . -49.754 -17.542 77.380   1.00 39.51 518 A 1 
ATOM 3984 C CA  . ASN A 0 518 . -49.770 -16.264 76.665   1.00 39.51 518 A 1 
ATOM 3985 C C   . ASN A 0 518 . -49.526 -16.442 75.161   1.00 39.51 518 A 1 
ATOM 3986 C CB  . ASN A 0 518 . -48.731 -15.286 77.265   1.00 39.51 518 A 1 
ATOM 3987 O O   . ASN A 0 518 . -48.731 -17.281 74.752   1.00 39.51 518 A 1 
ATOM 3988 C CG  . ASN A 0 518 . -49.186 -14.580 78.531   1.00 39.51 518 A 1 
ATOM 3989 N ND2 . ASN A 0 518 . -48.377 -13.712 79.088   1.00 39.51 518 A 1 
ATOM 3990 O OD1 . ASN A 0 518 . -50.265 -14.791 79.052   1.00 39.51 518 A 1 
ATOM 3991 N N   . ALA A 0 519 . -50.131 -15.543 74.379   1.00 40.87 519 A 1 
ATOM 3992 C CA  . ALA A 0 519 . -49.664 -15.119 73.056   1.00 40.87 519 A 1 
ATOM 3993 C C   . ALA A 0 519 . -49.363 -16.238 72.033   1.00 40.87 519 A 1 
ATOM 3994 C CB  . ALA A 0 519 . -48.512 -14.121 73.248   1.00 40.87 519 A 1 
ATOM 3995 O O   . ALA A 0 519 . -48.264 -16.322 71.492   1.00 40.87 519 A 1 
ATOM 3996 N N   . GLY A 0 520 . -50.384 -17.026 71.685   1.00 38.88 520 A 1 
ATOM 3997 C CA  . GLY A 0 520 . -50.429 -17.728 70.396   1.00 38.88 520 A 1 
ATOM 3998 C C   . GLY A 0 520 . -50.737 -16.755 69.254   1.00 38.88 520 A 1 
ATOM 3999 O O   . GLY A 0 520 . -51.857 -16.746 68.749   1.00 38.88 520 A 1 
ATOM 4000 N N   . LYS A 0 521 . -49.777 -15.882 68.931   1.00 43.72 521 A 1 
ATOM 4001 C CA  . LYS A 0 521 . -49.733 -15.072 67.709   1.00 43.72 521 A 1 
ATOM 4002 C C   . LYS A 0 521 . -48.284 -14.958 67.258   1.00 43.72 521 A 1 
ATOM 4003 C CB  . LYS A 0 521 . -50.326 -13.665 67.902   1.00 43.72 521 A 1 
ATOM 4004 O O   . LYS A 0 521 . -47.427 -14.577 68.056   1.00 43.72 521 A 1 
ATOM 4005 C CG  . LYS A 0 521 . -51.858 -13.689 68.010   1.00 43.72 521 A 1 
ATOM 4006 C CD  . LYS A 0 521 . -52.461 -12.338 67.617   1.00 43.72 521 A 1 
ATOM 4007 C CE  . LYS A 0 521 . -53.984 -12.464 67.517   1.00 43.72 521 A 1 
ATOM 4008 N NZ  . LYS A 0 521 . -54.540 -11.410 66.635   1.00 43.72 521 A 1 
ATOM 4009 N N   . GLU A 0 522 . -48.037 -15.322 66.011   1.00 42.29 522 A 1 
ATOM 4010 C CA  . GLU A 0 522 . -46.740 -15.227 65.359   1.00 42.29 522 A 1 
ATOM 4011 C C   . GLU A 0 522 . -46.297 -13.758 65.219   1.00 42.29 522 A 1 
ATOM 4012 C CB  . GLU A 0 522 . -46.790 -15.952 63.998   1.00 42.29 522 A 1 
ATOM 4013 O O   . GLU A 0 522 . -47.115 -12.836 65.214   1.00 42.29 522 A 1 
ATOM 4014 C CG  . GLU A 0 522 . -47.026 -17.478 64.078   1.00 42.29 522 A 1 
ATOM 4015 C CD  . GLU A 0 522 . -48.443 -17.921 64.504   1.00 42.29 522 A 1 
ATOM 4016 O OE1 . GLU A 0 522 . -48.556 -19.046 65.043   1.00 42.29 522 A 1 
ATOM 4017 O OE2 . GLU A 0 522 . -49.398 -17.112 64.396   1.00 42.29 522 A 1 
ATOM 4018 N N   . TYR A 0 523 . -44.983 -13.555 65.136   1.00 43.38 523 A 1 
ATOM 4019 C CA  . TYR A 0 523 . -44.344 -12.285 64.798   1.00 43.38 523 A 1 
ATOM 4020 C C   . TYR A 0 523 . -43.389 -12.601 63.652   1.00 43.38 523 A 1 
ATOM 4021 C CB  . TYR A 0 523 . -43.525 -11.723 65.980   1.00 43.38 523 A 1 
ATOM 4022 O O   . TYR A 0 523 . -42.486 -13.416 63.856   1.00 43.38 523 A 1 
ATOM 4023 C CG  . TYR A 0 523 . -44.270 -11.259 67.220   1.00 43.38 523 A 1 
ATOM 4024 C CD1 . TYR A 0 523 . -44.283 -9.891  67.567   1.00 43.38 523 A 1 
ATOM 4025 C CD2 . TYR A 0 523 . -44.859 -12.203 68.082   1.00 43.38 523 A 1 
ATOM 4026 C CE1 . TYR A 0 523 . -44.872 -9.473  68.778   1.00 43.38 523 A 1 
ATOM 4027 C CE2 . TYR A 0 523 . -45.464 -11.792 69.282   1.00 43.38 523 A 1 
ATOM 4028 O OH  . TYR A 0 523 . -46.016 -10.053 70.822   1.00 43.38 523 A 1 
ATOM 4029 C CZ  . TYR A 0 523 . -45.459 -10.426 69.638   1.00 43.38 523 A 1 
ATOM 4030 N N   . ASP A 0 524 . -43.571 -11.976 62.493   1.00 48.44 524 A 1 
ATOM 4031 C CA  . ASP A 0 524 . -42.607 -12.056 61.397   1.00 48.44 524 A 1 
ATOM 4032 C C   . ASP A 0 524 . -42.040 -10.663 61.092   1.00 48.44 524 A 1 
ATOM 4033 C CB  . ASP A 0 524 . -43.202 -12.768 60.169   1.00 48.44 524 A 1 
ATOM 4034 O O   . ASP A 0 524 . -42.680 -9.628  61.262   1.00 48.44 524 A 1 
ATOM 4035 C CG  . ASP A 0 524 . -42.121 -13.355 59.244   1.00 48.44 524 A 1 
ATOM 4036 O OD1 . ASP A 0 524 . -40.919 -13.070 59.481   1.00 48.44 524 A 1 
ATOM 4037 O OD2 . ASP A 0 524 . -42.503 -14.126 58.342   1.00 48.44 524 A 1 
ATOM 4038 N N   . SER A 0 525 . -40.778 -10.610 60.709   1.00 52.54 525 A 1 
ATOM 4039 C CA  . SER A 0 525 . -40.118 -9.384  60.264   1.00 52.54 525 A 1 
ATOM 4040 C C   . SER A 0 525 . -39.322 -9.733  59.024   1.00 52.54 525 A 1 
ATOM 4041 C CB  . SER A 0 525 . -39.269 -8.764  61.372   1.00 52.54 525 A 1 
ATOM 4042 O O   . SER A 0 525 . -38.089 -9.708  59.031   1.00 52.54 525 A 1 
ATOM 4043 O OG  . SER A 0 525 . -40.093 -8.332  62.440   1.00 52.54 525 A 1 
ATOM 4044 N N   . SER A 0 526 . -40.072 -10.148 58.007   1.00 58.45 526 A 1 
ATOM 4045 C CA  . SER A 0 526 . -39.588 -10.527 56.695   1.00 58.45 526 A 1 
ATOM 4046 C C   . SER A 0 526 . -39.048 -9.305  55.957   1.00 58.45 526 A 1 
ATOM 4047 C CB  . SER A 0 526 . -40.729 -11.188 55.909   1.00 58.45 526 A 1 
ATOM 4048 O O   . SER A 0 526 . -39.756 -8.317  55.748   1.00 58.45 526 A 1 
ATOM 4049 O OG  . SER A 0 526 . -41.883 -10.365 55.923   1.00 58.45 526 A 1 
ATOM 4050 N N   . SER A 0 527 . -37.791 -9.392  55.539   1.00 63.68 527 A 1 
ATOM 4051 C CA  . SER A 0 527 . -37.185 -8.464  54.589   1.00 63.68 527 A 1 
ATOM 4052 C C   . SER A 0 527 . -36.744 -9.281  53.382   1.00 63.68 527 A 1 
ATOM 4053 C CB  . SER A 0 527 . -36.025 -7.722  55.260   1.00 63.68 527 A 1 
ATOM 4054 O O   . SER A 0 527 . -36.079 -10.310 53.551   1.00 63.68 527 A 1 
ATOM 4055 O OG  . SER A 0 527 . -35.485 -6.684  54.464   1.00 63.68 527 A 1 
ATOM 4056 N N   . SER A 0 528 . -37.155 -8.852  52.194   1.00 72.58 528 A 1 
ATOM 4057 C CA  . SER A 0 528 . -36.741 -9.429  50.918   1.00 72.58 528 A 1 
ATOM 4058 C C   . SER A 0 528 . -36.192 -8.332  50.016   1.00 72.58 528 A 1 
ATOM 4059 C CB  . SER A 0 528 . -37.874 -10.211 50.237   1.00 72.58 528 A 1 
ATOM 4060 O O   . SER A 0 528 . -36.651 -7.188  50.060   1.00 72.58 528 A 1 
ATOM 4061 O OG  . SER A 0 528 . -39.046 -9.432  50.083   1.00 72.58 528 A 1 
ATOM 4062 N N   . SER A 0 529 . -35.201 -8.688  49.214   1.00 80.18 529 A 1 
ATOM 4063 C CA  . SER A 0 529 . -34.804 -7.927  48.035   1.00 80.18 529 A 1 
ATOM 4064 C C   . SER A 0 529 . -34.629 -8.894  46.882   1.00 80.18 529 A 1 
ATOM 4065 C CB  . SER A 0 529 . -33.508 -7.141  48.253   1.00 80.18 529 A 1 
ATOM 4066 O O   . SER A 0 529 . -34.007 -9.939  47.096   1.00 80.18 529 A 1 
ATOM 4067 O OG  . SER A 0 529 . -32.431 -8.000  48.617   1.00 80.18 529 A 1 
ATOM 4068 N N   . ASP A 0 530 . -35.141 -8.513  45.725   1.00 81.90 530 A 1 
ATOM 4069 C CA  . ASP A 0 530 . -34.809 -9.118  44.442   1.00 81.90 530 A 1 
ATOM 4070 C C   . ASP A 0 530 . -33.641 -8.349  43.809   1.00 81.90 530 A 1 
ATOM 4071 C CB  . ASP A 0 530 . -36.063 -9.148  43.538   1.00 81.90 530 A 1 
ATOM 4072 O O   . ASP A 0 530 . -33.303 -7.250  44.267   1.00 81.90 530 A 1 
ATOM 4073 C CG  . ASP A 0 530 . -36.408 -10.577 43.118   1.00 81.90 530 A 1 
ATOM 4074 O OD1 . ASP A 0 530 . -35.443 -11.326 42.856   1.00 81.90 530 A 1 
ATOM 4075 O OD2 . ASP A 0 530 . -37.606 -10.943 43.215   1.00 81.90 530 A 1 
ATOM 4076 N N   . TRP A 0 531 . -32.981 -8.946  42.820   1.00 84.65 531 A 1 
ATOM 4077 C CA  . TRP A 0 531 . -32.063 -8.238  41.925   1.00 84.65 531 A 1 
ATOM 4078 C C   . TRP A 0 531 . -31.852 -9.061  40.659   1.00 84.65 531 A 1 
ATOM 4079 C CB  . TRP A 0 531 . -30.705 -7.954  42.589   1.00 84.65 531 A 1 
ATOM 4080 O O   . TRP A 0 531 . -31.245 -10.132 40.729   1.00 84.65 531 A 1 
ATOM 4081 C CG  . TRP A 0 531 . -29.743 -7.151  41.754   1.00 84.65 531 A 1 
ATOM 4082 C CD1 . TRP A 0 531 . -29.882 -5.847  41.418   1.00 84.65 531 A 1 
ATOM 4083 C CD2 . TRP A 0 531 . -28.555 -7.604  41.030   1.00 84.65 531 A 1 
ATOM 4084 C CE2 . TRP A 0 531 . -27.977 -6.487  40.353   1.00 84.65 531 A 1 
ATOM 4085 C CE3 . TRP A 0 531 . -27.933 -8.857  40.836   1.00 84.65 531 A 1 
ATOM 4086 N NE1 . TRP A 0 531 . -28.828 -5.440  40.620   1.00 84.65 531 A 1 
ATOM 4087 C CH2 . TRP A 0 531 . -26.207 -7.851  39.427   1.00 84.65 531 A 1 
ATOM 4088 C CZ2 . TRP A 0 531 . -26.816 -6.592  39.575   1.00 84.65 531 A 1 
ATOM 4089 C CZ3 . TRP A 0 531 . -26.769 -8.977  40.053   1.00 84.65 531 A 1 
ATOM 4090 N N   . ASP A 0 532 . -32.323 -8.534  39.535   1.00 87.39 532 A 1 
ATOM 4091 C CA  . ASP A 0 532 . -32.098 -9.088  38.203   1.00 87.39 532 A 1 
ATOM 4092 C C   . ASP A 0 532 . -31.184 -8.139  37.418   1.00 87.39 532 A 1 
ATOM 4093 C CB  . ASP A 0 532 . -33.435 -9.308  37.459   1.00 87.39 532 A 1 
ATOM 4094 O O   . ASP A 0 532 . -31.303 -6.914  37.503   1.00 87.39 532 A 1 
ATOM 4095 C CG  . ASP A 0 532 . -34.127 -10.661 37.709   1.00 87.39 532 A 1 
ATOM 4096 O OD1 . ASP A 0 532 . -33.454 -11.612 38.166   1.00 87.39 532 A 1 
ATOM 4097 O OD2 . ASP A 0 532 . -35.316 -10.781 37.324   1.00 87.39 532 A 1 
ATOM 4098 N N   . ALA A 0 533 . -30.280 -8.699  36.617   1.00 86.06 533 A 1 
ATOM 4099 C CA  . ALA A 0 533 . -29.450 -7.932  35.695   1.00 86.06 533 A 1 
ATOM 4100 C C   . ALA A 0 533 . -29.242 -8.676  34.373   1.00 86.06 533 A 1 
ATOM 4101 C CB  . ALA A 0 533 . -28.125 -7.575  36.376   1.00 86.06 533 A 1 
ATOM 4102 O O   . ALA A 0 533 . -29.174 -9.906  34.331   1.00 86.06 533 A 1 
ATOM 4103 N N   . TYR A 0 534 . -29.109 -7.929  33.281   1.00 90.04 534 A 1 
ATOM 4104 C CA  . TYR A 0 534 . -28.835 -8.456  31.944   1.00 90.04 534 A 1 
ATOM 4105 C C   . TYR A 0 534 . -27.911 -7.512  31.182   1.00 90.04 534 A 1 
ATOM 4106 C CB  . TYR A 0 534 . -30.155 -8.656  31.178   1.00 90.04 534 A 1 
ATOM 4107 O O   . TYR A 0 534 . -28.076 -6.295  31.259   1.00 90.04 534 A 1 
ATOM 4108 C CG  . TYR A 0 534 . -29.974 -8.967  29.700   1.00 90.04 534 A 1 
ATOM 4109 C CD1 . TYR A 0 534 . -29.987 -7.922  28.755   1.00 90.04 534 A 1 
ATOM 4110 C CD2 . TYR A 0 534 . -29.692 -10.281 29.283   1.00 90.04 534 A 1 
ATOM 4111 C CE1 . TYR A 0 534 . -29.700 -8.187  27.402   1.00 90.04 534 A 1 
ATOM 4112 C CE2 . TYR A 0 534 . -29.419 -10.556 27.929   1.00 90.04 534 A 1 
ATOM 4113 O OH  . TYR A 0 534 . -29.119 -9.755  25.685   1.00 90.04 534 A 1 
ATOM 4114 C CZ  . TYR A 0 534 . -29.411 -9.506  26.989   1.00 90.04 534 A 1 
ATOM 4115 N N   . GLY A 0 535 . -27.013 -8.056  30.363   1.00 89.17 535 A 1 
ATOM 4116 C CA  . GLY A 0 535 . -26.243 -7.241  29.436   1.00 89.17 535 A 1 
ATOM 4117 C C   . GLY A 0 535 . -25.708 -7.986  28.223   1.00 89.17 535 A 1 
ATOM 4118 O O   . GLY A 0 535 . -25.800 -9.214  28.107   1.00 89.17 535 A 1 
ATOM 4119 N N   . ARG A 0 536 . -25.189 -7.194  27.285   1.00 91.98 536 A 1 
ATOM 4120 C CA  . ARG A 0 536 . -24.657 -7.637  26.002   1.00 91.98 536 A 1 
ATOM 4121 C C   . ARG A 0 536 . -23.554 -6.701  25.511   1.00 91.98 536 A 1 
ATOM 4122 C CB  . ARG A 0 536 . -25.814 -7.708  25.003   1.00 91.98 536 A 1 
ATOM 4123 O O   . ARG A 0 536 . -23.803 -5.509  25.391   1.00 91.98 536 A 1 
ATOM 4124 C CG  . ARG A 0 536 . -25.357 -8.187  23.623   1.00 91.98 536 A 1 
ATOM 4125 C CD  . ARG A 0 536 . -26.602 -8.503  22.798   1.00 91.98 536 A 1 
ATOM 4126 N NE  . ARG A 0 536 . -26.235 -9.085  21.504   1.00 91.98 536 A 1 
ATOM 4127 N NH1 . ARG A 0 536 . -27.039 -7.459  20.117   1.00 91.98 536 A 1 
ATOM 4128 N NH2 . ARG A 0 536 . -26.004 -9.229  19.262   1.00 91.98 536 A 1 
ATOM 4129 C CZ  . ARG A 0 536 . -26.446 -8.603  20.307   1.00 91.98 536 A 1 
ATOM 4130 N N   . ASP A 0 537 . -22.421 -7.297  25.168   1.00 89.89 537 A 1 
ATOM 4131 C CA  . ASP A 0 537 . -21.237 -6.699  24.538   1.00 89.89 537 A 1 
ATOM 4132 C C   . ASP A 0 537 . -21.258 -7.061  23.033   1.00 89.89 537 A 1 
ATOM 4133 C CB  . ASP A 0 537 . -20.017 -7.244  25.314   1.00 89.89 537 A 1 
ATOM 4134 O O   . ASP A 0 537 . -21.741 -8.135  22.656   1.00 89.89 537 A 1 
ATOM 4135 C CG  . ASP A 0 537 . -18.615 -6.867  24.807   1.00 89.89 537 A 1 
ATOM 4136 O OD1 . ASP A 0 537 . -18.476 -6.552  23.601   1.00 89.89 537 A 1 
ATOM 4137 O OD2 . ASP A 0 537 . -17.666 -7.041  25.609   1.00 89.89 537 A 1 
ATOM 4138 N N   . GLN A 0 538 . -20.814 -6.161  22.152   1.00 92.51 538 A 1 
ATOM 4139 C CA  . GLN A 0 538 . -20.920 -6.274  20.687   1.00 92.51 538 A 1 
ATOM 4140 C C   . GLN A 0 538 . -19.641 -5.801  19.946   1.00 92.51 538 A 1 
ATOM 4141 C CB  . GLN A 0 538 . -22.204 -5.542  20.231   1.00 92.51 538 A 1 
ATOM 4142 O O   . GLN A 0 538 . -19.726 -5.196  18.873   1.00 92.51 538 A 1 
ATOM 4143 C CG  . GLN A 0 538 . -23.522 -6.332  20.327   1.00 92.51 538 A 1 
ATOM 4144 C CD  . GLN A 0 538 . -23.975 -6.864  18.972   1.00 92.51 538 A 1 
ATOM 4145 N NE2 . GLN A 0 538 . -23.213 -7.745  18.364   1.00 92.51 538 A 1 
ATOM 4146 O OE1 . GLN A 0 538 . -25.058 -6.584  18.453   1.00 92.51 538 A 1 
ATOM 4147 N N   . ASP A 0 539 . -18.459 -6.109  20.488   1.00 90.04 539 A 1 
ATOM 4148 C CA  . ASP A 0 539 . -17.137 -5.784  19.914   1.00 90.04 539 A 1 
ATOM 4149 C C   . ASP A 0 539 . -16.966 -6.190  18.422   1.00 90.04 539 A 1 
ATOM 4150 C CB  . ASP A 0 539 . -16.061 -6.444  20.812   1.00 90.04 539 A 1 
ATOM 4151 O O   . ASP A 0 539 . -17.218 -7.329  18.012   1.00 90.04 539 A 1 
ATOM 4152 C CG  . ASP A 0 539 . -14.601 -6.036  20.537   1.00 90.04 539 A 1 
ATOM 4153 O OD1 . ASP A 0 539 . -14.351 -5.106  19.730   1.00 90.04 539 A 1 
ATOM 4154 O OD2 . ASP A 0 539 . -13.676 -6.727  21.036   1.00 90.04 539 A 1 
ATOM 4155 N N   . LEU A 0 540 . -16.473 -5.272  17.578   1.00 93.81 540 A 1 
ATOM 4156 C CA  . LEU A 0 540 . -16.079 -5.512  16.182   1.00 93.81 540 A 1 
ATOM 4157 C C   . LEU A 0 540 . -14.810 -4.730  15.813   1.00 93.81 540 A 1 
ATOM 4158 C CB  . LEU A 0 540 . -17.250 -5.152  15.241   1.00 93.81 540 A 1 
ATOM 4159 O O   . LEU A 0 540 . -14.831 -3.512  15.644   1.00 93.81 540 A 1 
ATOM 4160 C CG  . LEU A 0 540 . -16.922 -5.182  13.730   1.00 93.81 540 A 1 
ATOM 4161 C CD1 . LEU A 0 540 . -16.607 -6.585  13.208   1.00 93.81 540 A 1 
ATOM 4162 C CD2 . LEU A 0 540 . -18.097 -4.648  12.910   1.00 93.81 540 A 1 
ATOM 4163 N N   . SER A 0 541 . -13.724 -5.444  15.500   1.00 95.18 541 A 1 
ATOM 4164 C CA  . SER A 0 541 . -12.491 -4.858  14.957   1.00 95.18 541 A 1 
ATOM 4165 C C   . SER A 0 541 . -12.132 -5.413  13.574   1.00 95.18 541 A 1 
ATOM 4166 C CB  . SER A 0 541 . -11.340 -5.002  15.953   1.00 95.18 541 A 1 
ATOM 4167 O O   . SER A 0 541 . -12.030 -6.625  13.364   1.00 95.18 541 A 1 
ATOM 4168 O OG  . SER A 0 541 . -10.162 -4.404  15.429   1.00 95.18 541 A 1 
ATOM 4169 N N   . VAL A 0 542 . -11.888 -4.517  12.612   1.00 95.70 542 A 1 
ATOM 4170 C CA  . VAL A 0 542 . -11.486 -4.851  11.237   1.00 95.70 542 A 1 
ATOM 4171 C C   . VAL A 0 542 . -10.227 -4.081  10.851   1.00 95.70 542 A 1 
ATOM 4172 C CB  . VAL A 0 542 . -12.617 -4.592  10.223   1.00 95.70 542 A 1 
ATOM 4173 O O   . VAL A 0 542 . -10.246 -2.859  10.733   1.00 95.70 542 A 1 
ATOM 4174 C CG1 . VAL A 0 542 . -12.188 -5.003  8.806    1.00 95.70 542 A 1 
ATOM 4175 C CG2 . VAL A 0 542 . -13.895 -5.363  10.573   1.00 95.70 542 A 1 
ATOM 4176 N N   . GLN A 0 543 . -9.152  -4.819  10.582   1.00 95.54 543 A 1 
ATOM 4177 C CA  . GLN A 0 543 . -7.868  -4.288  10.124   1.00 95.54 543 A 1 
ATOM 4178 C C   . GLN A 0 543 . -7.583  -4.773  8.704    1.00 95.54 543 A 1 
ATOM 4179 C CB  . GLN A 0 543 . -6.760  -4.670  11.121   1.00 95.54 543 A 1 
ATOM 4180 O O   . GLN A 0 543 . -7.544  -5.976  8.443    1.00 95.54 543 A 1 
ATOM 4181 C CG  . GLN A 0 543 . -6.877  -3.768  12.352   1.00 95.54 543 A 1 
ATOM 4182 C CD  . GLN A 0 543 . -5.969  -4.108  13.526   1.00 95.54 543 A 1 
ATOM 4183 N NE2 . GLN A 0 543 . -5.898  -3.195  14.466   1.00 95.54 543 A 1 
ATOM 4184 O OE1 . GLN A 0 543 . -5.351  -5.168  13.639   1.00 95.54 543 A 1 
ATOM 4185 N N   . GLU A 0 544 . -7.396  -3.837  7.781    1.00 95.12 544 A 1 
ATOM 4186 C CA  . GLU A 0 544 . -7.188  -4.068  6.350    1.00 95.12 544 A 1 
ATOM 4187 C C   . GLU A 0 544 . -5.982  -3.257  5.870    1.00 95.12 544 A 1 
ATOM 4188 C CB  . GLU A 0 544 . -8.460  -3.665  5.576    1.00 95.12 544 A 1 
ATOM 4189 O O   . GLU A 0 544 . -5.853  -2.082  6.207    1.00 95.12 544 A 1 
ATOM 4190 C CG  . GLU A 0 544 . -9.578  -4.712  5.709    1.00 95.12 544 A 1 
ATOM 4191 C CD  . GLU A 0 544 . -10.989 -4.206  5.369    1.00 95.12 544 A 1 
ATOM 4192 O OE1 . GLU A 0 544 . -11.948 -4.993  5.557    1.00 95.12 544 A 1 
ATOM 4193 O OE2 . GLU A 0 544 . -11.191 -3.040  4.969    1.00 95.12 544 A 1 
ATOM 4194 N N   . SER A 0 545 . -5.106  -3.854  5.062    1.00 94.60 545 A 1 
ATOM 4195 C CA  . SER A 0 545 . -4.027  -3.122  4.395    1.00 94.60 545 A 1 
ATOM 4196 C C   . SER A 0 545 . -3.698  -3.688  3.018    1.00 94.60 545 A 1 
ATOM 4197 C CB  . SER A 0 545 . -2.771  -3.029  5.275    1.00 94.60 545 A 1 
ATOM 4198 O O   . SER A 0 545 . -3.863  -4.882  2.760    1.00 94.60 545 A 1 
ATOM 4199 O OG  . SER A 0 545 . -2.147  -4.287  5.469    1.00 94.60 545 A 1 
ATOM 4200 N N   . TYR A 0 546 . -3.211  -2.812  2.146    1.00 95.74 546 A 1 
ATOM 4201 C CA  . TYR A 0 546 . -2.747  -3.103  0.797    1.00 95.74 546 A 1 
ATOM 4202 C C   . TYR A 0 546 . -1.475  -2.293  0.515    1.00 95.74 546 A 1 
ATOM 4203 C CB  . TYR A 0 546 . -3.875  -2.777  -0.190   1.00 95.74 546 A 1 
ATOM 4204 O O   . TYR A 0 546 . -1.421  -1.109  0.847    1.00 95.74 546 A 1 
ATOM 4205 C CG  . TYR A 0 546 . -3.524  -2.898  -1.660   1.00 95.74 546 A 1 
ATOM 4206 C CD1 . TYR A 0 546 . -3.166  -1.749  -2.392   1.00 95.74 546 A 1 
ATOM 4207 C CD2 . TYR A 0 546 . -3.585  -4.151  -2.302   1.00 95.74 546 A 1 
ATOM 4208 C CE1 . TYR A 0 546 . -2.904  -1.842  -3.772   1.00 95.74 546 A 1 
ATOM 4209 C CE2 . TYR A 0 546 . -3.334  -4.245  -3.685   1.00 95.74 546 A 1 
ATOM 4210 O OH  . TYR A 0 546 . -2.795  -3.174  -5.761   1.00 95.74 546 A 1 
ATOM 4211 C CZ  . TYR A 0 546 . -3.006  -3.090  -4.424   1.00 95.74 546 A 1 
ATOM 4212 N N   . ASP A 0 547 . -0.466  -2.922  -0.080   1.00 94.58 547 A 1 
ATOM 4213 C CA  . ASP A 0 547 . 0.757   -2.280  -0.581   1.00 94.58 547 A 1 
ATOM 4214 C C   . ASP A 0 547 . 1.059   -2.856  -1.962   1.00 94.58 547 A 1 
ATOM 4215 C CB  . ASP A 0 547 . 1.932   -2.508  0.391    1.00 94.58 547 A 1 
ATOM 4216 O O   . ASP A 0 547 . 1.230   -4.066  -2.112   1.00 94.58 547 A 1 
ATOM 4217 C CG  . ASP A 0 547 . 3.271   -1.840  -0.002   1.00 94.58 547 A 1 
ATOM 4218 O OD1 . ASP A 0 547 . 3.569   -1.644  -1.208   1.00 94.58 547 A 1 
ATOM 4219 O OD2 . ASP A 0 547 . 4.031   -1.524  0.939    1.00 94.58 547 A 1 
ATOM 4220 N N   . MET A 0 548 . 1.122   -1.992  -2.969   1.00 94.96 548 A 1 
ATOM 4221 C CA  . MET A 0 548 . 1.628   -2.327  -4.292   1.00 94.96 548 A 1 
ATOM 4222 C C   . MET A 0 548 . 2.864   -1.482  -4.579   1.00 94.96 548 A 1 
ATOM 4223 C CB  . MET A 0 548 . 0.519   -2.116  -5.324   1.00 94.96 548 A 1 
ATOM 4224 O O   . MET A 0 548 . 2.820   -0.257  -4.493   1.00 94.96 548 A 1 
ATOM 4225 C CG  . MET A 0 548 . 0.989   -2.373  -6.762   1.00 94.96 548 A 1 
ATOM 4226 S SD  . MET A 0 548 . -0.256  -2.080  -8.054   1.00 94.96 548 A 1 
ATOM 4227 C CE  . MET A 0 548 . -0.662  -0.335  -7.759   1.00 94.96 548 A 1 
ATOM 4228 N N   . THR A 0 549 . 3.955   -2.125  -4.990   1.00 94.25 549 A 1 
ATOM 4229 C CA  . THR A 0 549 . 5.226   -1.464  -5.303   1.00 94.25 549 A 1 
ATOM 4230 C C   . THR A 0 549 . 5.800   -1.978  -6.623   1.00 94.25 549 A 1 
ATOM 4231 C CB  . THR A 0 549 . 6.219   -1.652  -4.145   1.00 94.25 549 A 1 
ATOM 4232 O O   . THR A 0 549 . 6.063   -3.170  -6.777   1.00 94.25 549 A 1 
ATOM 4233 C CG2 . THR A 0 549 . 7.590   -1.039  -4.456   1.00 94.25 549 A 1 
ATOM 4234 O OG1 . THR A 0 549 . 5.766   -0.971  -2.997   1.00 94.25 549 A 1 
ATOM 4235 N N   . TRP A 0 550 . 6.062   -1.066  -7.566   1.00 92.03 550 A 1 
ATOM 4236 C CA  . TRP A 0 550 . 6.744   -1.335  -8.833   1.00 92.03 550 A 1 
ATOM 4237 C C   . TRP A 0 550 . 7.992   -0.462  -8.985   1.00 92.03 550 A 1 
ATOM 4238 C CB  . TRP A 0 550 . 5.792   -1.133  -10.027  1.00 92.03 550 A 1 
ATOM 4239 O O   . TRP A 0 550 . 7.906   0.759   -9.107   1.00 92.03 550 A 1 
ATOM 4240 C CG  . TRP A 0 550 . 6.212   -1.743  -11.343  1.00 92.03 550 A 1 
ATOM 4241 C CD1 . TRP A 0 550 . 7.309   -2.508  -11.557  1.00 92.03 550 A 1 
ATOM 4242 C CD2 . TRP A 0 550 . 5.456   -1.810  -12.593  1.00 92.03 550 A 1 
ATOM 4243 C CE2 . TRP A 0 550 . 6.096   -2.749  -13.460  1.00 92.03 550 A 1 
ATOM 4244 C CE3 . TRP A 0 550 . 4.250   -1.243  -13.057  1.00 92.03 550 A 1 
ATOM 4245 N NE1 . TRP A 0 550 . 7.239   -3.117  -12.790  1.00 92.03 550 A 1 
ATOM 4246 C CH2 . TRP A 0 550 . 4.327   -2.581  -15.104  1.00 92.03 550 A 1 
ATOM 4247 C CZ2 . TRP A 0 550 . 5.538   -3.157  -14.682  1.00 92.03 550 A 1 
ATOM 4248 C CZ3 . TRP A 0 550 . 3.699   -1.614  -14.300  1.00 92.03 550 A 1 
ATOM 4249 N N   . ALA A 0 551 . 9.166   -1.086  -9.074   1.00 94.28 551 A 1 
ATOM 4250 C CA  . ALA A 0 551 . 10.406  -0.422  -9.465   1.00 94.28 551 A 1 
ATOM 4251 C C   . ALA A 0 551 . 10.957  -0.971  -10.791  1.00 94.28 551 A 1 
ATOM 4252 C CB  . ALA A 0 551 . 11.415  -0.509  -8.315   1.00 94.28 551 A 1 
ATOM 4253 O O   . ALA A 0 551 . 10.885  -2.168  -11.075  1.00 94.28 551 A 1 
ATOM 4254 N N   . LYS A 0 552 . 11.569  -0.096  -11.593  1.00 93.66 552 A 1 
ATOM 4255 C CA  . LYS A 0 552 . 12.375  -0.439  -12.777  1.00 93.66 552 A 1 
ATOM 4256 C C   . LYS A 0 552 . 13.640  0.409   -12.808  1.00 93.66 552 A 1 
ATOM 4257 C CB  . LYS A 0 552 . 11.596  -0.221  -14.084  1.00 93.66 552 A 1 
ATOM 4258 O O   . LYS A 0 552 . 13.588  1.604   -12.518  1.00 93.66 552 A 1 
ATOM 4259 C CG  . LYS A 0 552 . 10.449  -1.212  -14.311  1.00 93.66 552 A 1 
ATOM 4260 C CD  . LYS A 0 552 . 9.600   -0.757  -15.505  1.00 93.66 552 A 1 
ATOM 4261 C CE  . LYS A 0 552 . 8.463   -1.755  -15.740  1.00 93.66 552 A 1 
ATOM 4262 N NZ  . LYS A 0 552 . 7.179   -1.068  -16.024  1.00 93.66 552 A 1 
ATOM 4263 N N   . SER A 0 553 . 14.748  -0.186  -13.234  1.00 91.02 553 A 1 
ATOM 4264 C CA  . SER A 0 553 . 15.983  0.530   -13.558  1.00 91.02 553 A 1 
ATOM 4265 C C   . SER A 0 553 . 16.629  -0.047  -14.810  1.00 91.02 553 A 1 
ATOM 4266 C CB  . SER A 0 553 . 16.987  0.489   -12.400  1.00 91.02 553 A 1 
ATOM 4267 O O   . SER A 0 553 . 16.805  -1.263  -14.904  1.00 91.02 553 A 1 
ATOM 4268 O OG  . SER A 0 553 . 17.391  -0.840  -12.140  1.00 91.02 553 A 1 
ATOM 4269 N N   . TYR A 0 554 . 17.044  0.835   -15.706  1.00 87.62 554 A 1 
ATOM 4270 C CA  . TYR A 0 554 . 17.911  0.552   -16.839  1.00 87.62 554 A 1 
ATOM 4271 C C   . TYR A 0 554 . 19.200  1.348   -16.636  1.00 87.62 554 A 1 
ATOM 4272 C CB  . TYR A 0 554 . 17.197  0.944   -18.143  1.00 87.62 554 A 1 
ATOM 4273 O O   . TYR A 0 554 . 19.133  2.547   -16.377  1.00 87.62 554 A 1 
ATOM 4274 C CG  . TYR A 0 554 . 15.857  0.257   -18.353  1.00 87.62 554 A 1 
ATOM 4275 C CD1 . TYR A 0 554 . 15.795  -0.962  -19.055  1.00 87.62 554 A 1 
ATOM 4276 C CD2 . TYR A 0 554 . 14.679  0.826   -17.827  1.00 87.62 554 A 1 
ATOM 4277 C CE1 . TYR A 0 554 . 14.561  -1.620  -19.223  1.00 87.62 554 A 1 
ATOM 4278 C CE2 . TYR A 0 554 . 13.443  0.169   -17.987  1.00 87.62 554 A 1 
ATOM 4279 O OH  . TYR A 0 554 . 12.193  -1.697  -18.830  1.00 87.62 554 A 1 
ATOM 4280 C CZ  . TYR A 0 554 . 13.383  -1.056  -18.683  1.00 87.62 554 A 1 
ATOM 4281 N N   . ASP A 0 555 . 20.353  0.698   -16.737  1.00 86.97 555 A 1 
ATOM 4282 C CA  . ASP A 0 555 . 21.661  1.342   -16.850  1.00 86.97 555 A 1 
ATOM 4283 C C   . ASP A 0 555 . 22.340  0.802   -18.124  1.00 86.97 555 A 1 
ATOM 4284 C CB  . ASP A 0 555 . 22.542  1.087   -15.604  1.00 86.97 555 A 1 
ATOM 4285 O O   . ASP A 0 555 . 22.277  -0.403  -18.380  1.00 86.97 555 A 1 
ATOM 4286 C CG  . ASP A 0 555 . 21.912  1.395   -14.232  1.00 86.97 555 A 1 
ATOM 4287 O OD1 . ASP A 0 555 . 22.004  2.557   -13.745  1.00 86.97 555 A 1 
ATOM 4288 O OD2 . ASP A 0 555 . 21.428  0.437   -13.582  1.00 86.97 555 A 1 
ATOM 4289 N N   . ALA A 0 556 . 22.979  1.668   -18.906  1.00 82.63 556 A 1 
ATOM 4290 C CA  . ALA A 0 556 . 23.864  1.317   -20.018  1.00 82.63 556 A 1 
ATOM 4291 C C   . ALA A 0 556 . 25.155  2.134   -19.881  1.00 82.63 556 A 1 
ATOM 4292 C CB  . ALA A 0 556 . 23.150  1.586   -21.348  1.00 82.63 556 A 1 
ATOM 4293 O O   . ALA A 0 556 . 25.071  3.318   -19.562  1.00 82.63 556 A 1 
ATOM 4294 N N   . GLU A 0 557 . 26.324  1.516   -20.052  1.00 74.06 557 A 1 
ATOM 4295 C CA  . GLU A 0 557 . 27.615  2.153   -19.722  1.00 74.06 557 A 1 
ATOM 4296 C C   . GLU A 0 557 . 28.178  3.054   -20.832  1.00 74.06 557 A 1 
ATOM 4297 C CB  . GLU A 0 557 . 28.620  1.077   -19.277  1.00 74.06 557 A 1 
ATOM 4298 O O   . GLU A 0 557 . 28.724  4.104   -20.513  1.00 74.06 557 A 1 
ATOM 4299 C CG  . GLU A 0 557 . 28.240  0.538   -17.885  1.00 74.06 557 A 1 
ATOM 4300 C CD  . GLU A 0 557 . 29.109  -0.638  -17.417  1.00 74.06 557 A 1 
ATOM 4301 O OE1 . GLU A 0 557 . 29.443  -0.670  -16.209  1.00 74.06 557 A 1 
ATOM 4302 O OE2 . GLU A 0 557 . 29.322  -1.580  -18.217  1.00 74.06 557 A 1 
ATOM 4303 N N   . SER A 0 558 . 27.980  2.695   -22.101  1.00 73.75 558 A 1 
ATOM 4304 C CA  . SER A 0 558 . 28.287  3.524   -23.275  1.00 73.75 558 A 1 
ATOM 4305 C C   . SER A 0 558 . 27.377  3.143   -24.451  1.00 73.75 558 A 1 
ATOM 4306 C CB  . SER A 0 558 . 29.757  3.365   -23.695  1.00 73.75 558 A 1 
ATOM 4307 O O   . SER A 0 558 . 26.832  2.028   -24.498  1.00 73.75 558 A 1 
ATOM 4308 O OG  . SER A 0 558 . 29.962  2.071   -24.230  1.00 73.75 558 A 1 
ATOM 4309 N N   . TYR A 0 559 . 27.209  4.058   -25.407  1.00 66.01 559 A 1 
ATOM 4310 C CA  . TYR A 0 559 . 26.663  3.756   -26.728  1.00 66.01 559 A 1 
ATOM 4311 C C   . TYR A 0 559 . 27.333  4.604   -27.810  1.00 66.01 559 A 1 
ATOM 4312 C CB  . TYR A 0 559 . 25.139  3.959   -26.748  1.00 66.01 559 A 1 
ATOM 4313 O O   . TYR A 0 559 . 27.078  5.808   -27.888  1.00 66.01 559 A 1 
ATOM 4314 C CG  . TYR A 0 559 . 24.512  3.709   -28.111  1.00 66.01 559 A 1 
ATOM 4315 C CD1 . TYR A 0 559 . 23.772  4.713   -28.767  1.00 66.01 559 A 1 
ATOM 4316 C CD2 . TYR A 0 559 . 24.715  2.473   -28.748  1.00 66.01 559 A 1 
ATOM 4317 C CE1 . TYR A 0 559 . 23.222  4.471   -30.041  1.00 66.01 559 A 1 
ATOM 4318 C CE2 . TYR A 0 559 . 24.170  2.224   -30.019  1.00 66.01 559 A 1 
ATOM 4319 O OH  . TYR A 0 559 . 22.832  2.962   -31.862  1.00 66.01 559 A 1 
ATOM 4320 C CZ  . TYR A 0 559 . 23.405  3.215   -30.657  1.00 66.01 559 A 1 
ATOM 4321 N N   . ASP A 0 560 . 28.112  3.955   -28.678  1.00 75.09 560 A 1 
ATOM 4322 C CA  . ASP A 0 560 . 28.776  4.608   -29.808  1.00 75.09 560 A 1 
ATOM 4323 C C   . ASP A 0 560 . 28.129  4.211   -31.137  1.00 75.09 560 A 1 
ATOM 4324 C CB  . ASP A 0 560 . 30.276  4.292   -29.893  1.00 75.09 560 A 1 
ATOM 4325 O O   . ASP A 0 560 . 27.945  3.026   -31.433  1.00 75.09 560 A 1 
ATOM 4326 C CG  . ASP A 0 560 . 31.018  4.301   -28.564  1.00 75.09 560 A 1 
ATOM 4327 O OD1 . ASP A 0 560 . 30.901  5.309   -27.835  1.00 75.09 560 A 1 
ATOM 4328 O OD2 . ASP A 0 560 . 31.707  3.275   -28.341  1.00 75.09 560 A 1 
ATOM 4329 N N   . GLU A 0 561 . 27.889  5.197   -31.996  1.00 80.44 561 A 1 
ATOM 4330 C CA  . GLU A 0 561 . 27.773  5.028   -33.442  1.00 80.44 561 A 1 
ATOM 4331 C C   . GLU A 0 561 . 28.916  5.786   -34.117  1.00 80.44 561 A 1 
ATOM 4332 C CB  . GLU A 0 561 . 26.431  5.542   -33.993  1.00 80.44 561 A 1 
ATOM 4333 O O   . GLU A 0 561 . 29.159  6.946   -33.792  1.00 80.44 561 A 1 
ATOM 4334 C CG  . GLU A 0 561 . 25.190  5.049   -33.237  1.00 80.44 561 A 1 
ATOM 4335 C CD  . GLU A 0 561 . 23.874  5.287   -33.995  1.00 80.44 561 A 1 
ATOM 4336 O OE1 . GLU A 0 561 . 22.796  5.004   -33.411  1.00 80.44 561 A 1 
ATOM 4337 O OE2 . GLU A 0 561 . 23.852  5.416   -35.241  1.00 80.44 561 A 1 
ATOM 4338 N N   . TRP A 0 562 . 29.594  5.172   -35.083  1.00 81.54 562 A 1 
ATOM 4339 C CA  . TRP A 0 562 . 30.637  5.856   -35.849  1.00 81.54 562 A 1 
ATOM 4340 C C   . TRP A 0 562 . 30.687  5.399   -37.305  1.00 81.54 562 A 1 
ATOM 4341 C CB  . TRP A 0 562 . 31.996  5.722   -35.146  1.00 81.54 562 A 1 
ATOM 4342 O O   . TRP A 0 562 . 30.312  4.272   -37.640  1.00 81.54 562 A 1 
ATOM 4343 C CG  . TRP A 0 562 . 32.447  4.324   -34.849  1.00 81.54 562 A 1 
ATOM 4344 C CD1 . TRP A 0 562 . 32.246  3.672   -33.683  1.00 81.54 562 A 1 
ATOM 4345 C CD2 . TRP A 0 562 . 33.181  3.398   -35.706  1.00 81.54 562 A 1 
ATOM 4346 C CE2 . TRP A 0 562 . 33.398  2.188   -34.979  1.00 81.54 562 A 1 
ATOM 4347 C CE3 . TRP A 0 562 . 33.692  3.460   -37.020  1.00 81.54 562 A 1 
ATOM 4348 N NE1 . TRP A 0 562 . 32.801  2.410   -33.752  1.00 81.54 562 A 1 
ATOM 4349 C CH2 . TRP A 0 562 . 34.583  1.191   -36.844  1.00 81.54 562 A 1 
ATOM 4350 C CZ2 . TRP A 0 562 . 34.085  1.094   -35.532  1.00 81.54 562 A 1 
ATOM 4351 C CZ3 . TRP A 0 562 . 34.387  2.374   -37.580  1.00 81.54 562 A 1 
ATOM 4352 N N   . ASP A 0 563 . 31.151  6.300   -38.164  1.00 81.92 563 A 1 
ATOM 4353 C CA  . ASP A 0 563 . 31.345  6.114   -39.599  1.00 81.92 563 A 1 
ATOM 4354 C C   . ASP A 0 563 . 32.691  6.741   -40.002  1.00 81.92 563 A 1 
ATOM 4355 C CB  . ASP A 0 563 . 30.153  6.727   -40.360  1.00 81.92 563 A 1 
ATOM 4356 O O   . ASP A 0 563 . 33.060  7.812   -39.519  1.00 81.92 563 A 1 
ATOM 4357 C CG  . ASP A 0 563 . 29.923  6.107   -41.744  1.00 81.92 563 A 1 
ATOM 4358 O OD1 . ASP A 0 563 . 30.916  5.769   -42.426  1.00 81.92 563 A 1 
ATOM 4359 O OD2 . ASP A 0 563 . 28.739  5.947   -42.118  1.00 81.92 563 A 1 
ATOM 4360 N N   . ASN A 0 564 . 33.444  6.059   -40.856  1.00 80.25 564 A 1 
ATOM 4361 C CA  . ASN A 0 564 . 34.742  6.475   -41.375  1.00 80.25 564 A 1 
ATOM 4362 C C   . ASN A 0 564 . 34.770  6.136   -42.862  1.00 80.25 564 A 1 
ATOM 4363 C CB  . ASN A 0 564 . 35.849  5.733   -40.599  1.00 80.25 564 A 1 
ATOM 4364 O O   . ASN A 0 564 . 34.811  4.953   -43.208  1.00 80.25 564 A 1 
ATOM 4365 C CG  . ASN A 0 564 . 37.261  6.037   -41.086  1.00 80.25 564 A 1 
ATOM 4366 N ND2 . ASN A 0 564 . 37.653  5.587   -42.258  1.00 80.25 564 A 1 
ATOM 4367 O OD1 . ASN A 0 564 . 38.042  6.643   -40.375  1.00 80.25 564 A 1 
ATOM 4368 N N   . ASN A 0 565 . 34.807  7.148   -43.721  1.00 77.14 565 A 1 
ATOM 4369 C CA  . ASN A 0 565 . 35.003  6.990   -45.156  1.00 77.14 565 A 1 
ATOM 4370 C C   . ASN A 0 565 . 36.327  7.645   -45.541  1.00 77.14 565 A 1 
ATOM 4371 C CB  . ASN A 0 565 . 33.795  7.539   -45.931  1.00 77.14 565 A 1 
ATOM 4372 O O   . ASN A 0 565 . 36.452  8.868   -45.501  1.00 77.14 565 A 1 
ATOM 4373 C CG  . ASN A 0 565 . 32.531  6.796   -45.559  1.00 77.14 565 A 1 
ATOM 4374 N ND2 . ASN A 0 565 . 31.809  7.291   -44.582  1.00 77.14 565 A 1 
ATOM 4375 O OD1 . ASN A 0 565 . 32.224  5.746   -46.111  1.00 77.14 565 A 1 
ATOM 4376 N N   . ASP A 0 566 . 37.278  6.780   -45.874  1.00 71.71 566 A 1 
ATOM 4377 C CA  . ASP A 0 566 . 38.596  7.056   -46.442  1.00 71.71 566 A 1 
ATOM 4378 C C   . ASP A 0 566 . 38.454  6.862   -47.962  1.00 71.71 566 A 1 
ATOM 4379 C CB  . ASP A 0 566 . 39.574  6.107   -45.709  1.00 71.71 566 A 1 
ATOM 4380 O O   . ASP A 0 566 . 38.111  5.773   -48.439  1.00 71.71 566 A 1 
ATOM 4381 C CG  . ASP A 0 566 . 40.909  5.742   -46.374  1.00 71.71 566 A 1 
ATOM 4382 O OD1 . ASP A 0 566 . 41.149  6.118   -47.543  1.00 71.71 566 A 1 
ATOM 4383 O OD2 . ASP A 0 566 . 41.646  4.966   -45.711  1.00 71.71 566 A 1 
ATOM 4384 N N   . ASP A 0 567 . 38.579  7.959   -48.711  1.00 71.74 567 A 1 
ATOM 4385 C CA  . ASP A 0 567 . 38.285  8.046   -50.148  1.00 71.74 567 A 1 
ATOM 4386 C C   . ASP A 0 567 . 39.558  8.467   -50.926  1.00 71.74 567 A 1 
ATOM 4387 C CB  . ASP A 0 567 . 37.031  8.941   -50.335  1.00 71.74 567 A 1 
ATOM 4388 O O   . ASP A 0 567 . 39.503  9.268   -51.862  1.00 71.74 567 A 1 
ATOM 4389 C CG  . ASP A 0 567 . 36.122  8.544   -51.507  1.00 71.74 567 A 1 
ATOM 4390 O OD1 . ASP A 0 567 . 35.501  7.458   -51.459  1.00 71.74 567 A 1 
ATOM 4391 O OD2 . ASP A 0 567 . 36.019  9.339   -52.481  1.00 71.74 567 A 1 
ATOM 4392 N N   . ASP A 0 568 . 40.721  7.966   -50.496  1.00 67.84 568 A 1 
ATOM 4393 C CA  . ASP A 0 568 . 42.075  8.440   -50.823  1.00 67.84 568 A 1 
ATOM 4394 C C   . ASP A 0 568 . 42.487  8.335   -52.316  1.00 67.84 568 A 1 
ATOM 4395 C CB  . ASP A 0 568 . 43.051  7.684   -49.899  1.00 67.84 568 A 1 
ATOM 4396 O O   . ASP A 0 568 . 42.307  7.304   -52.981  1.00 67.84 568 A 1 
ATOM 4397 C CG  . ASP A 0 568 . 44.463  8.266   -49.886  1.00 67.84 568 A 1 
ATOM 4398 O OD1 . ASP A 0 568 . 44.591  9.471   -50.194  1.00 67.84 568 A 1 
ATOM 4399 O OD2 . ASP A 0 568 . 45.431  7.486   -49.719  1.00 67.84 568 A 1 
ATOM 4400 N N   . LYS A 0 569 . 43.073  9.410   -52.878  1.00 60.03 569 A 1 
ATOM 4401 C CA  . LYS A 0 569 . 43.394  9.546   -54.321  1.00 60.03 569 A 1 
ATOM 4402 C C   . LYS A 0 569 . 44.846  9.964   -54.564  1.00 60.03 569 A 1 
ATOM 4403 C CB  . LYS A 0 569 . 42.384  10.475  -55.026  1.00 60.03 569 A 1 
ATOM 4404 O O   . LYS A 0 569 . 45.137  11.054  -55.070  1.00 60.03 569 A 1 
ATOM 4405 C CG  . LYS A 0 569 . 40.956  9.913   -54.972  1.00 60.03 569 A 1 
ATOM 4406 C CD  . LYS A 0 569 . 39.903  10.881  -55.530  1.00 60.03 569 A 1 
ATOM 4407 C CE  . LYS A 0 569 . 38.474  10.399  -55.209  1.00 60.03 569 A 1 
ATOM 4408 N NZ  . LYS A 0 569 . 38.123  10.538  -53.769  1.00 60.03 569 A 1 
ATOM 4409 N N   . TRP A 0 570 . 45.786  9.063   -54.281  1.00 62.53 570 A 1 
ATOM 4410 C CA  . TRP A 0 570 . 47.212  9.292   -54.528  1.00 62.53 570 A 1 
ATOM 4411 C C   . TRP A 0 570 . 47.618  9.233   -56.015  1.00 62.53 570 A 1 
ATOM 4412 C CB  . TRP A 0 570 . 48.072  8.386   -53.637  1.00 62.53 570 A 1 
ATOM 4413 O O   . TRP A 0 570 . 47.409  8.258   -56.745  1.00 62.53 570 A 1 
ATOM 4414 C CG  . TRP A 0 570 . 47.687  6.941   -53.558  1.00 62.53 570 A 1 
ATOM 4415 C CD1 . TRP A 0 570 . 46.906  6.415   -52.590  1.00 62.53 570 A 1 
ATOM 4416 C CD2 . TRP A 0 570 . 48.060  5.817   -54.414  1.00 62.53 570 A 1 
ATOM 4417 C CE2 . TRP A 0 570 . 47.485  4.626   -53.877  1.00 62.53 570 A 1 
ATOM 4418 C CE3 . TRP A 0 570 . 48.818  5.680   -55.598  1.00 62.53 570 A 1 
ATOM 4419 N NE1 . TRP A 0 570 . 46.769  5.057   -52.780  1.00 62.53 570 A 1 
ATOM 4420 C CH2 . TRP A 0 570 . 48.456  3.267   -55.637  1.00 62.53 570 A 1 
ATOM 4421 C CZ2 . TRP A 0 570 . 47.685  3.368   -54.465  1.00 62.53 570 A 1 
ATOM 4422 C CZ3 . TRP A 0 570 . 49.008  4.426   -56.212  1.00 62.53 570 A 1 
ATOM 4423 N N   . GLY A 0 571 . 48.303  10.286  -56.468  1.00 54.87 571 A 1 
ATOM 4424 C CA  . GLY A 0 571 . 48.831  10.429  -57.830  1.00 54.87 571 A 1 
ATOM 4425 C C   . GLY A 0 571 . 50.206  9.783   -58.052  1.00 54.87 571 A 1 
ATOM 4426 O O   . GLY A 0 571 . 51.126  10.460  -58.515  1.00 54.87 571 A 1 
ATOM 4427 N N   . ALA A 0 572 . 50.392  8.502   -57.717  1.00 50.25 572 A 1 
ATOM 4428 C CA  . ALA A 0 572 . 51.707  7.858   -57.824  1.00 50.25 572 A 1 
ATOM 4429 C C   . ALA A 0 572 . 52.024  7.329   -59.236  1.00 50.25 572 A 1 
ATOM 4430 C CB  . ALA A 0 572 . 51.873  6.761   -56.768  1.00 50.25 572 A 1 
ATOM 4431 O O   . ALA A 0 572 . 51.263  6.578   -59.849  1.00 50.25 572 A 1 
ATOM 4432 N N   . GLN A 0 573 . 53.236  7.614   -59.722  1.00 51.27 573 A 1 
ATOM 4433 C CA  . GLN A 0 573 . 53.803  6.875   -60.849  1.00 51.27 573 A 1 
ATOM 4434 C C   . GLN A 0 573 . 54.060  5.422   -60.430  1.00 51.27 573 A 1 
ATOM 4435 C CB  . GLN A 0 573 . 55.104  7.530   -61.339  1.00 51.27 573 A 1 
ATOM 4436 O O   . GLN A 0 573 . 55.015  5.137   -59.710  1.00 51.27 573 A 1 
ATOM 4437 C CG  . GLN A 0 573 . 54.849  8.810   -62.146  1.00 51.27 573 A 1 
ATOM 4438 C CD  . GLN A 0 573 . 56.146  9.405   -62.684  1.00 51.27 573 A 1 
ATOM 4439 N NE2 . GLN A 0 573 . 56.861  8.718   -63.550  1.00 51.27 573 A 1 
ATOM 4440 O OE1 . GLN A 0 573 . 56.548  10.503  -62.350  1.00 51.27 573 A 1 
ATOM 4441 N N   . SER A 0 574 . 53.234  4.490   -60.906  1.00 44.48 574 A 1 
ATOM 4442 C CA  . SER A 0 574 . 53.503  3.060   -60.749  1.00 44.48 574 A 1 
ATOM 4443 C C   . SER A 0 574 . 54.769  2.687   -61.532  1.00 44.48 574 A 1 
ATOM 4444 C CB  . SER A 0 574 . 52.298  2.238   -61.215  1.00 44.48 574 A 1 
ATOM 4445 O O   . SER A 0 574 . 54.786  2.759   -62.763  1.00 44.48 574 A 1 
ATOM 4446 O OG  . SER A 0 574 . 52.445  0.891   -60.810  1.00 44.48 574 A 1 
ATOM 4447 N N   . TRP A 0 575 . 55.838  2.302   -60.827  1.00 41.06 575 A 1 
ATOM 4448 C CA  . TRP A 0 575 . 57.122  1.891   -61.414  1.00 41.06 575 A 1 
ATOM 4449 C C   . TRP A 0 575 . 57.018  0.477   -62.019  1.00 41.06 575 A 1 
ATOM 4450 C CB  . TRP A 0 575 . 58.260  2.045   -60.387  1.00 41.06 575 A 1 
ATOM 4451 O O   . TRP A 0 575 . 57.555  -0.506  -61.504  1.00 41.06 575 A 1 
ATOM 4452 C CG  . TRP A 0 575 . 58.660  3.455   -60.043  1.00 41.06 575 A 1 
ATOM 4453 C CD1 . TRP A 0 575 . 57.967  4.300   -59.246  1.00 41.06 575 A 1 
ATOM 4454 C CD2 . TRP A 0 575 . 59.857  4.200   -60.448  1.00 41.06 575 A 1 
ATOM 4455 C CE2 . TRP A 0 575 . 59.808  5.499   -59.855  1.00 41.06 575 A 1 
ATOM 4456 C CE3 . TRP A 0 575 . 60.986  3.911   -61.249  1.00 41.06 575 A 1 
ATOM 4457 N NE1 . TRP A 0 575 . 58.628  5.507   -59.146  1.00 41.06 575 A 1 
ATOM 4458 C CH2 . TRP A 0 575 . 61.927  6.132   -60.838  1.00 41.06 575 A 1 
ATOM 4459 C CZ2 . TRP A 0 575 . 60.817  6.456   -60.040  1.00 41.06 575 A 1 
ATOM 4460 C CZ3 . TRP A 0 575 . 62.008  4.864   -61.441  1.00 41.06 575 A 1 
ATOM 4461 N N   . GLY A 0 576 . 56.269  0.368   -63.118  1.00 44.89 576 A 1 
ATOM 4462 C CA  . GLY A 0 576 . 56.109  -0.859  -63.893  1.00 44.89 576 A 1 
ATOM 4463 C C   . GLY A 0 576 . 57.407  -1.249  -64.603  1.00 44.89 576 A 1 
ATOM 4464 O O   . GLY A 0 576 . 57.838  -0.555  -65.515  1.00 44.89 576 A 1 
ATOM 4465 N N   . ARG A 0 577 . 58.001  -2.373  -64.180  1.00 39.06 577 A 1 
ATOM 4466 C CA  . ARG A 0 577 . 59.270  -2.940  -64.679  1.00 39.06 577 A 1 
ATOM 4467 C C   . ARG A 0 577 . 59.423  -2.913  -66.207  1.00 39.06 577 A 1 
ATOM 4468 C CB  . ARG A 0 577 . 59.375  -4.415  -64.234  1.00 39.06 577 A 1 
ATOM 4469 O O   . ARG A 0 577 . 58.702  -3.629  -66.901  1.00 39.06 577 A 1 
ATOM 4470 C CG  . ARG A 0 577 . 59.694  -4.597  -62.747  1.00 39.06 577 A 1 
ATOM 4471 C CD  . ARG A 0 577 . 59.695  -6.083  -62.343  1.00 39.06 577 A 1 
ATOM 4472 N NE  . ARG A 0 577 . 58.351  -6.560  -61.951  1.00 39.06 577 A 1 
ATOM 4473 N NH1 . ARG A 0 577 . 59.008  -8.435  -60.789  1.00 39.06 577 A 1 
ATOM 4474 N NH2 . ARG A 0 577 . 56.879  -7.787  -60.711  1.00 39.06 577 A 1 
ATOM 4475 C CZ  . ARG A 0 577 . 58.086  -7.590  -61.161  1.00 39.06 577 A 1 
ATOM 4476 N N   . ASP A 0 578 . 60.476  -2.261  -66.689  1.00 37.44 578 A 1 
ATOM 4477 C CA  . ASP A 0 578 . 61.107  -2.529  -67.980  1.00 37.44 578 A 1 
ATOM 4478 C C   . ASP A 0 578 . 62.172  -3.641  -67.831  1.00 37.44 578 A 1 
ATOM 4479 C CB  . ASP A 0 578 . 61.667  -1.217  -68.566  1.00 37.44 578 A 1 
ATOM 4480 O O   . ASP A 0 578 . 63.055  -3.580  -66.976  1.00 37.44 578 A 1 
ATOM 4481 C CG  . ASP A 0 578 . 62.758  -0.540  -67.718  1.00 37.44 578 A 1 
ATOM 4482 O OD1 . ASP A 0 578 . 62.553  -0.405  -66.487  1.00 37.44 578 A 1 
ATOM 4483 O OD2 . ASP A 0 578 . 63.784  -0.155  -68.321  1.00 37.44 578 A 1 
ATOM 4484 N N   . GLN A 0 579 . 62.083  -4.718  -68.626  1.00 31.50 579 A 1 
ATOM 4485 C CA  . GLN A 0 579 . 63.073  -5.815  -68.625  1.00 31.50 579 A 1 
ATOM 4486 C C   . GLN A 0 579 . 63.288  -6.411  -70.024  1.00 31.50 579 A 1 
ATOM 4487 C CB  . GLN A 0 579 . 62.778  -6.902  -67.563  1.00 31.50 579 A 1 
ATOM 4488 O O   . GLN A 0 579 . 63.193  -7.622  -70.250  1.00 31.50 579 A 1 
ATOM 4489 C CG  . GLN A 0 579 . 63.286  -6.526  -66.161  1.00 31.50 579 A 1 
ATOM 4490 C CD  . GLN A 0 579 . 63.688  -7.714  -65.284  1.00 31.50 579 A 1 
ATOM 4491 N NE2 . GLN A 0 579 . 64.211  -7.449  -64.108  1.00 31.50 579 A 1 
ATOM 4492 O OE1 . GLN A 0 579 . 63.597  -8.888  -65.619  1.00 31.50 579 A 1 
ATOM 4493 N N   . ASP A 0 580 . 63.670  -5.559  -70.968  1.00 45.86 580 A 1 
ATOM 4494 C CA  . ASP A 0 580 . 63.849  -5.939  -72.369  1.00 45.86 580 A 1 
ATOM 4495 C C   . ASP A 0 580 . 65.241  -6.548  -72.616  1.00 45.86 580 A 1 
ATOM 4496 C CB  . ASP A 0 580 . 63.469  -4.762  -73.275  1.00 45.86 580 A 1 
ATOM 4497 O O   . ASP A 0 580 . 66.142  -5.968  -73.225  1.00 45.86 580 A 1 
ATOM 4498 C CG  . ASP A 0 580 . 61.944  -4.589  -73.353  1.00 45.86 580 A 1 
ATOM 4499 O OD1 . ASP A 0 580 . 61.260  -4.817  -72.330  1.00 45.86 580 A 1 
ATOM 4500 O OD2 . ASP A 0 580 . 61.472  -4.241  -74.455  1.00 45.86 580 A 1 
ATOM 4501 N N   . LYS A 0 581 . 65.435  -7.778  -72.120  1.00 33.36 581 A 1 
ATOM 4502 C CA  . LYS A 0 581 . 66.653  -8.573  -72.350  1.00 33.36 581 A 1 
ATOM 4503 C C   . LYS A 0 581 . 66.753  -9.052  -73.805  1.00 33.36 581 A 1 
ATOM 4504 C CB  . LYS A 0 581 . 66.731  -9.755  -71.366  1.00 33.36 581 A 1 
ATOM 4505 O O   . LYS A 0 581 . 66.375  -10.179 -74.124  1.00 33.36 581 A 1 
ATOM 4506 C CG  . LYS A 0 581 . 67.260  -9.345  -69.987  1.00 33.36 581 A 1 
ATOM 4507 C CD  . LYS A 0 581 . 67.356  -10.571 -69.069  1.00 33.36 581 A 1 
ATOM 4508 C CE  . LYS A 0 581 . 67.972  -10.172 -67.723  1.00 33.36 581 A 1 
ATOM 4509 N NZ  . LYS A 0 581 . 67.880  -11.269 -66.727  1.00 33.36 581 A 1 
ATOM 4510 N N   . TYR A 0 582 . 67.380  -8.249  -74.664  1.00 34.71 582 A 1 
ATOM 4511 C CA  . TYR A 0 582 . 67.830  -8.671  -75.995  1.00 34.71 582 A 1 
ATOM 4512 C C   . TYR A 0 582 . 69.263  -8.160  -76.271  1.00 34.71 582 A 1 
ATOM 4513 C CB  . TYR A 0 582 . 66.811  -8.211  -77.053  1.00 34.71 582 A 1 
ATOM 4514 O O   . TYR A 0 582 . 69.523  -6.969  -76.165  1.00 34.71 582 A 1 
ATOM 4515 C CG  . TYR A 0 582 . 66.519  -9.249  -78.122  1.00 34.71 582 A 1 
ATOM 4516 C CD1 . TYR A 0 582 . 67.103  -9.147  -79.399  1.00 34.71 582 A 1 
ATOM 4517 C CD2 . TYR A 0 582 . 65.624  -10.301 -77.842  1.00 34.71 582 A 1 
ATOM 4518 C CE1 . TYR A 0 582 . 66.788  -10.090 -80.399  1.00 34.71 582 A 1 
ATOM 4519 C CE2 . TYR A 0 582 . 65.303  -11.243 -78.838  1.00 34.71 582 A 1 
ATOM 4520 O OH  . TYR A 0 582 . 65.551  -12.030 -81.090  1.00 34.71 582 A 1 
ATOM 4521 C CZ  . TYR A 0 582 . 65.878  -11.134 -80.121  1.00 34.71 582 A 1 
ATOM 4522 N N   . ALA A 0 583 . 70.269  -8.973  -76.613  1.00 34.54 583 A 1 
ATOM 4523 C CA  . ALA A 0 583 . 70.261  -10.397 -76.952  1.00 34.54 583 A 1 
ATOM 4524 C C   . ALA A 0 583 . 71.337  -11.186 -76.181  1.00 34.54 583 A 1 
ATOM 4525 C CB  . ALA A 0 583 . 70.487  -10.517 -78.466  1.00 34.54 583 A 1 
ATOM 4526 O O   . ALA A 0 583 . 72.535  -10.982 -76.378  1.00 34.54 583 A 1 
ATOM 4527 N N   . ALA A 0 584 . 70.910  -12.160 -75.373  1.00 30.86 584 A 1 
ATOM 4528 C CA  . ALA A 0 584 . 71.790  -13.202 -74.852  1.00 30.86 584 A 1 
ATOM 4529 C C   . ALA A 0 584 . 71.949  -14.312 -75.908  1.00 30.86 584 A 1 
ATOM 4530 C CB  . ALA A 0 584 . 71.222  -13.716 -73.522  1.00 30.86 584 A 1 
ATOM 4531 O O   . ALA A 0 584 . 71.111  -15.203 -76.021  1.00 30.86 584 A 1 
ATOM 4532 N N   . SER A 0 585 . 73.016  -14.258 -76.709  1.00 33.50 585 A 1 
ATOM 4533 C CA  . SER A 0 585 . 73.330  -15.283 -77.718  1.00 33.50 585 A 1 
ATOM 4534 C C   . SER A 0 585 . 74.279  -16.365 -77.178  1.00 33.50 585 A 1 
ATOM 4535 C CB  . SER A 0 585 . 73.804  -14.636 -79.024  1.00 33.50 585 A 1 
ATOM 4536 O O   . SER A 0 585 . 75.330  -16.635 -77.762  1.00 33.50 585 A 1 
ATOM 4537 O OG  . SER A 0 585 . 75.009  -13.928 -78.831  1.00 33.50 585 A 1 
ATOM 4538 N N   . SER A 0 586 . 73.911  -16.978 -76.053  1.00 38.07 586 A 1 
ATOM 4539 C CA  . SER A 0 586 . 74.553  -18.166 -75.471  1.00 38.07 586 A 1 
ATOM 4540 C C   . SER A 0 586 . 73.528  -18.981 -74.666  1.00 38.07 586 A 1 
ATOM 4541 C CB  . SER A 0 586 . 75.780  -17.793 -74.625  1.00 38.07 586 A 1 
ATOM 4542 O O   . SER A 0 586 . 72.443  -18.499 -74.353  1.00 38.07 586 A 1 
ATOM 4543 O OG  . SER A 0 586 . 75.470  -16.803 -73.668  1.00 38.07 586 A 1 
ATOM 4544 N N   . GLN A 0 587 . 73.819  -20.261 -74.423  1.00 28.82 587 A 1 
ATOM 4545 C CA  . GLN A 0 587 . 72.833  -21.235 -73.940  1.00 28.82 587 A 1 
ATOM 4546 C C   . GLN A 0 587 . 72.688  -21.275 -72.405  1.00 28.82 587 A 1 
ATOM 4547 C CB  . GLN A 0 587 . 73.208  -22.636 -74.464  1.00 28.82 587 A 1 
ATOM 4548 O O   . GLN A 0 587 . 73.671  -21.114 -71.690  1.00 28.82 587 A 1 
ATOM 4549 C CG  . GLN A 0 587 . 73.128  -22.770 -75.996  1.00 28.82 587 A 1 
ATOM 4550 C CD  . GLN A 0 587 . 73.580  -24.141 -76.501  1.00 28.82 587 A 1 
ATOM 4551 N NE2 . GLN A 0 587 . 73.282  -24.488 -77.733  1.00 28.82 587 A 1 
ATOM 4552 O OE1 . GLN A 0 587 . 74.221  -24.924 -75.824  1.00 28.82 587 A 1 
ATOM 4553 N N   . ALA A 0 588 . 71.484  -21.680 -71.972  1.00 32.00 588 A 1 
ATOM 4554 C CA  . ALA A 0 588 . 71.093  -22.185 -70.645  1.00 32.00 588 A 1 
ATOM 4555 C C   . ALA A 0 588 . 70.873  -21.184 -69.484  1.00 32.00 588 A 1 
ATOM 4556 C CB  . ALA A 0 588 . 71.997  -23.365 -70.248  1.00 32.00 588 A 1 
ATOM 4557 O O   . ALA A 0 588 . 71.571  -20.189 -69.350  1.00 32.00 588 A 1 
ATOM 4558 N N   . MET A 0 589 . 69.920  -21.566 -68.610  1.00 37.42 589 A 1 
ATOM 4559 C CA  . MET A 0 589 . 69.534  -20.969 -67.310  1.00 37.42 589 A 1 
ATOM 4560 C C   . MET A 0 589 . 68.905  -19.559 -67.403  1.00 37.42 589 A 1 
ATOM 4561 C CB  . MET A 0 589 . 70.693  -21.083 -66.301  1.00 37.42 589 A 1 
ATOM 4562 O O   . MET A 0 589 . 69.511  -18.628 -67.912  1.00 37.42 589 A 1 
ATOM 4563 C CG  . MET A 0 589 . 71.147  -22.547 -66.165  1.00 37.42 589 A 1 
ATOM 4564 S SD  . MET A 0 589 . 72.502  -22.854 -65.007  1.00 37.42 589 A 1 
ATOM 4565 C CE  . MET A 0 589 . 72.794  -24.608 -65.361  1.00 37.42 589 A 1 
ATOM 4566 N N   . ALA A 0 590 . 67.661  -19.290 -66.986  1.00 30.14 590 A 1 
ATOM 4567 C CA  . ALA A 0 590 . 66.706  -19.993 -66.113  1.00 30.14 590 A 1 
ATOM 4568 C C   . ALA A 0 590 . 67.150  -20.126 -64.641  1.00 30.14 590 A 1 
ATOM 4569 C CB  . ALA A 0 590 . 66.135  -21.274 -66.751  1.00 30.14 590 A 1 
ATOM 4570 O O   . ALA A 0 590 . 67.645  -21.167 -64.220  1.00 30.14 590 A 1 
ATOM 4571 N N   . ALA A 0 591 . 66.917  -19.054 -63.879  1.00 32.21 591 A 1 
ATOM 4572 C CA  . ALA A 0 591 . 66.866  -18.999 -62.418  1.00 32.21 591 A 1 
ATOM 4573 C C   . ALA A 0 591 . 65.864  -17.897 -62.009  1.00 32.21 591 A 1 
ATOM 4574 C CB  . ALA A 0 591 . 68.267  -18.732 -61.856  1.00 32.21 591 A 1 
ATOM 4575 O O   . ALA A 0 591 . 65.633  -16.965 -62.784  1.00 32.21 591 A 1 
ATOM 4576 N N   . SER A 0 592 . 65.247  -18.026 -60.836  1.00 33.94 592 A 1 
ATOM 4577 C CA  . SER A 0 592 . 64.187  -17.143 -60.328  1.00 33.94 592 A 1 
ATOM 4578 C C   . SER A 0 592 . 64.639  -16.367 -59.097  1.00 33.94 592 A 1 
ATOM 4579 C CB  . SER A 0 592 . 62.976  -17.992 -59.918  1.00 33.94 592 A 1 
ATOM 4580 O O   . SER A 0 592 . 65.239  -16.979 -58.221  1.00 33.94 592 A 1 
ATOM 4581 O OG  . SER A 0 592 . 63.376  -19.002 -59.006  1.00 33.94 592 A 1 
ATOM 4582 N N   . ASP A 0 593 . 64.221  -15.106 -58.980  1.00 38.45 593 A 1 
ATOM 4583 C CA  . ASP A 0 593 . 64.116  -14.394 -57.702  1.00 38.45 593 A 1 
ATOM 4584 C C   . ASP A 0 593 . 62.816  -13.555 -57.675  1.00 38.45 593 A 1 
ATOM 4585 C CB  . ASP A 0 593 . 65.340  -13.497 -57.436  1.00 38.45 593 A 1 
ATOM 4586 O O   . ASP A 0 593 . 62.403  -13.013 -58.702  1.00 38.45 593 A 1 
ATOM 4587 C CG  . ASP A 0 593 . 66.461  -14.201 -56.662  1.00 38.45 593 A 1 
ATOM 4588 O OD1 . ASP A 0 593 . 66.131  -14.961 -55.725  1.00 38.45 593 A 1 
ATOM 4589 O OD2 . ASP A 0 593 . 67.637  -13.933 -56.998  1.00 38.45 593 A 1 
ATOM 4590 N N   . GLY A 0 594 . 62.124  -13.436 -56.539  1.00 34.66 594 A 1 
ATOM 4591 C CA  . GLY A 0 594 . 62.462  -14.137 -55.294  1.00 34.66 594 A 1 
ATOM 4592 C C   . GLY A 0 594 . 61.587  -13.840 -54.082  1.00 34.66 594 A 1 
ATOM 4593 O O   . GLY A 0 594 . 61.413  -14.746 -53.276  1.00 34.66 594 A 1 
ATOM 4594 N N   . ASP A 0 595 . 61.003  -12.639 -53.963  1.00 33.52 595 A 1 
ATOM 4595 C CA  . ASP A 0 595 . 60.339  -12.236 -52.714  1.00 33.52 595 A 1 
ATOM 4596 C C   . ASP A 0 595 . 58.970  -11.539 -52.898  1.00 33.52 595 A 1 
ATOM 4597 C CB  . ASP A 0 595 . 61.313  -11.422 -51.836  1.00 33.52 595 A 1 
ATOM 4598 O O   . ASP A 0 595 . 58.834  -10.520 -53.576  1.00 33.52 595 A 1 
ATOM 4599 C CG  . ASP A 0 595 . 61.337  -11.927 -50.387  1.00 33.52 595 A 1 
ATOM 4600 O OD1 . ASP A 0 595 . 60.254  -12.319 -49.889  1.00 33.52 595 A 1 
ATOM 4601 O OD2 . ASP A 0 595 . 62.439  -11.946 -49.798  1.00 33.52 595 A 1 
ATOM 4602 N N   . THR A 0 596 . 57.958  -12.208 -52.337  1.00 31.99 596 A 1 
ATOM 4603 C CA  . THR A 0 596 . 56.832  -11.765 -51.480  1.00 31.99 596 A 1 
ATOM 4604 C C   . THR A 0 596 . 56.711  -10.253 -51.140  1.00 31.99 596 A 1 
ATOM 4605 C CB  . THR A 0 596 . 56.926  -12.615 -50.178  1.00 31.99 596 A 1 
ATOM 4606 O O   . THR A 0 596 . 57.704  -9.553  -51.024  1.00 31.99 596 A 1 
ATOM 4607 C CG2 . THR A 0 596 . 55.731  -13.563 -50.029  1.00 31.99 596 A 1 
ATOM 4608 O OG1 . THR A 0 596 . 58.003  -13.537 -50.157  1.00 31.99 596 A 1 
ATOM 4609 N N   . VAL A 0 597 . 55.526  -9.649  -50.915  1.00 34.17 597 A 1 
ATOM 4610 C CA  . VAL A 0 597 . 54.196  -10.176 -50.518  1.00 34.17 597 A 1 
ATOM 4611 C C   . VAL A 0 597 . 53.037  -9.478  -51.269  1.00 34.17 597 A 1 
ATOM 4612 C CB  . VAL A 0 597 . 53.975  -9.960  -48.989  1.00 34.17 597 A 1 
ATOM 4613 O O   . VAL A 0 597 . 53.106  -8.298  -51.603  1.00 34.17 597 A 1 
ATOM 4614 C CG1 . VAL A 0 597 . 52.679  -10.600 -48.460  1.00 34.17 597 A 1 
ATOM 4615 C CG2 . VAL A 0 597 . 55.095  -10.500 -48.089  1.00 34.17 597 A 1 
ATOM 4616 N N   . HIS A 0 598 . 51.922  -10.191 -51.465  1.00 32.39 598 A 1 
ATOM 4617 C CA  . HIS A 0 598 . 50.592  -9.629  -51.751  1.00 32.39 598 A 1 
ATOM 4618 C C   . HIS A 0 598 . 49.599  -10.116 -50.686  1.00 32.39 598 A 1 
ATOM 4619 C CB  . HIS A 0 598 . 50.092  -10.094 -53.137  1.00 32.39 598 A 1 
ATOM 4620 O O   . HIS A 0 598 . 49.632  -11.295 -50.330  1.00 32.39 598 A 1 
ATOM 4621 C CG  . HIS A 0 598 . 50.273  -9.136  -54.287  1.00 32.39 598 A 1 
ATOM 4622 C CD2 . HIS A 0 598 . 49.698  -9.273  -55.523  1.00 32.39 598 A 1 
ATOM 4623 N ND1 . HIS A 0 598 . 50.976  -7.952  -54.299  1.00 32.39 598 A 1 
ATOM 4624 C CE1 . HIS A 0 598 . 50.811  -7.386  -55.508  1.00 32.39 598 A 1 
ATOM 4625 N NE2 . HIS A 0 598 . 50.054  -8.166  -56.297  1.00 32.39 598 A 1 
ATOM 4626 N N   . TYR A 0 599 . 48.663  -9.265  -50.256  1.00 32.04 599 A 1 
ATOM 4627 C CA  . TYR A 0 599 . 47.445  -9.709  -49.571  1.00 32.04 599 A 1 
ATOM 4628 C C   . TYR A 0 599 . 46.222  -9.045  -50.214  1.00 32.04 599 A 1 
ATOM 4629 C CB  . TYR A 0 599 . 47.543  -9.485  -48.056  1.00 32.04 599 A 1 
ATOM 4630 O O   . TYR A 0 599 . 45.965  -7.863  -50.017  1.00 32.04 599 A 1 
ATOM 4631 C CG  . TYR A 0 599 . 46.632  -10.432 -47.298  1.00 32.04 599 A 1 
ATOM 4632 C CD1 . TYR A 0 599 . 45.356  -10.017 -46.873  1.00 32.04 599 A 1 
ATOM 4633 C CD2 . TYR A 0 599 . 47.050  -11.760 -47.079  1.00 32.04 599 A 1 
ATOM 4634 C CE1 . TYR A 0 599 . 44.501  -10.925 -46.218  1.00 32.04 599 A 1 
ATOM 4635 C CE2 . TYR A 0 599 . 46.196  -12.673 -46.432  1.00 32.04 599 A 1 
ATOM 4636 O OH  . TYR A 0 599 . 44.101  -13.139 -45.369  1.00 32.04 599 A 1 
ATOM 4637 C CZ  . TYR A 0 599 . 44.921  -12.256 -45.998  1.00 32.04 599 A 1 
ATOM 4638 N N   . GLY A 0 600 . 45.529  -9.797  -51.074  1.00 38.31 600 A 1 
ATOM 4639 C CA  . GLY A 0 600 . 44.467  -9.288  -51.945  1.00 38.31 600 A 1 
ATOM 4640 C C   . GLY A 0 600 . 43.049  -9.581  -51.446  1.00 38.31 600 A 1 
ATOM 4641 O O   . GLY A 0 600 . 42.794  -10.577 -50.766  1.00 38.31 600 A 1 
ATOM 4642 N N   . LYS A 0 601 . 42.111  -8.716  -51.839  1.00 36.45 601 A 1 
ATOM 4643 C CA  . LYS A 0 601 . 40.685  -8.760  -51.482  1.00 36.45 601 A 1 
ATOM 4644 C C   . LYS A 0 601 . 39.984  -9.981  -52.120  1.00 36.45 601 A 1 
ATOM 4645 C CB  . LYS A 0 601 . 40.083  -7.390  -51.902  1.00 36.45 601 A 1 
ATOM 4646 O O   . LYS A 0 601 . 39.955  -10.120 -53.335  1.00 36.45 601 A 1 
ATOM 4647 C CG  . LYS A 0 601 . 38.819  -6.876  -51.174  1.00 36.45 601 A 1 
ATOM 4648 C CD  . LYS A 0 601 . 38.629  -5.362  -51.465  1.00 36.45 601 A 1 
ATOM 4649 C CE  . LYS A 0 601 . 37.486  -4.660  -50.699  1.00 36.45 601 A 1 
ATOM 4650 N NZ  . LYS A 0 601 . 37.586  -3.163  -50.762  1.00 36.45 601 A 1 
ATOM 4651 N N   . GLN A 0 602 . 39.385  -10.821 -51.270  1.00 37.57 602 A 1 
ATOM 4652 C CA  . GLN A 0 602 . 38.216  -11.689 -51.527  1.00 37.57 602 A 1 
ATOM 4653 C C   . GLN A 0 602 . 38.234  -12.732 -52.682  1.00 37.57 602 A 1 
ATOM 4654 C CB  . GLN A 0 602 . 36.965  -10.792 -51.631  1.00 37.57 602 A 1 
ATOM 4655 O O   . GLN A 0 602 . 37.882  -12.444 -53.819  1.00 37.57 602 A 1 
ATOM 4656 C CG  . GLN A 0 602 . 36.629  -10.068 -50.312  1.00 37.57 602 A 1 
ATOM 4657 C CD  . GLN A 0 602 . 35.560  -8.987  -50.470  1.00 37.57 602 A 1 
ATOM 4658 N NE2 . GLN A 0 602 . 34.891  -8.599  -49.408  1.00 37.57 602 A 1 
ATOM 4659 O OE1 . GLN A 0 602 . 35.328  -8.440  -51.532  1.00 37.57 602 A 1 
ATOM 4660 N N   . GLY A 0 603 . 38.338  -14.015 -52.294  1.00 36.63 603 A 1 
ATOM 4661 C CA  . GLY A 0 603 . 37.300  -15.013 -52.633  1.00 36.63 603 A 1 
ATOM 4662 C C   . GLY A 0 603 . 37.569  -16.058 -53.733  1.00 36.63 603 A 1 
ATOM 4663 O O   . GLY A 0 603 . 37.720  -15.723 -54.901  1.00 36.63 603 A 1 
ATOM 4664 N N   . GLY A 0 604 . 37.455  -17.354 -53.383  1.00 35.71 604 A 1 
ATOM 4665 C CA  . GLY A 0 604 . 37.150  -18.411 -54.368  1.00 35.71 604 A 1 
ATOM 4666 C C   . GLY A 0 604 . 37.734  -19.818 -54.145  1.00 35.71 604 A 1 
ATOM 4667 O O   . GLY A 0 604 . 38.659  -20.185 -54.852  1.00 35.71 604 A 1 
ATOM 4668 N N   . TYR A 0 605 . 37.082  -20.638 -53.303  1.00 37.57 605 A 1 
ATOM 4669 C CA  . TYR A 0 605 . 37.121  -22.126 -53.288  1.00 37.57 605 A 1 
ATOM 4670 C C   . TYR A 0 605 . 38.473  -22.858 -53.047  1.00 37.57 605 A 1 
ATOM 4671 C CB  . TYR A 0 605 . 36.417  -22.663 -54.550  1.00 37.57 605 A 1 
ATOM 4672 O O   . TYR A 0 605 . 39.534  -22.454 -53.496  1.00 37.57 605 A 1 
ATOM 4673 C CG  . TYR A 0 605 . 34.990  -22.170 -54.736  1.00 37.57 605 A 1 
ATOM 4674 C CD1 . TYR A 0 605 . 33.924  -22.861 -54.125  1.00 37.57 605 A 1 
ATOM 4675 C CD2 . TYR A 0 605 . 34.729  -21.015 -55.502  1.00 37.57 605 A 1 
ATOM 4676 C CE1 . TYR A 0 605 . 32.605  -22.390 -54.268  1.00 37.57 605 A 1 
ATOM 4677 C CE2 . TYR A 0 605 . 33.412  -20.533 -55.634  1.00 37.57 605 A 1 
ATOM 4678 O OH  . TYR A 0 605 . 31.070  -20.773 -55.135  1.00 37.57 605 A 1 
ATOM 4679 C CZ  . TYR A 0 605 . 32.346  -21.223 -55.016  1.00 37.57 605 A 1 
ATOM 4680 N N   . GLY A 0 606 . 38.442  -24.015 -52.363  1.00 36.20 606 A 1 
ATOM 4681 C CA  . GLY A 0 606 . 39.644  -24.845 -52.145  1.00 36.20 606 A 1 
ATOM 4682 C C   . GLY A 0 606 . 39.403  -26.072 -51.255  1.00 36.20 606 A 1 
ATOM 4683 O O   . GLY A 0 606 . 38.888  -27.087 -51.717  1.00 36.20 606 A 1 
ATOM 4684 N N   . GLY A 0 607 . 39.718  -25.948 -49.961  1.00 36.48 607 A 1 
ATOM 4685 C CA  . GLY A 0 607 . 39.329  -26.887 -48.898  1.00 36.48 607 A 1 
ATOM 4686 C C   . GLY A 0 607 . 40.328  -28.002 -48.538  1.00 36.48 607 A 1 
ATOM 4687 O O   . GLY A 0 607 . 41.109  -28.450 -49.370  1.00 36.48 607 A 1 
ATOM 4688 N N   . LYS A 0 608 . 40.168  -28.513 -47.298  1.00 38.15 608 A 1 
ATOM 4689 C CA  . LYS A 0 608 . 40.837  -29.684 -46.668  1.00 38.15 608 A 1 
ATOM 4690 C C   . LYS A 0 608 . 42.310  -29.454 -46.242  1.00 38.15 608 A 1 
ATOM 4691 C CB  . LYS A 0 608 . 40.644  -30.933 -47.562  1.00 38.15 608 A 1 
ATOM 4692 O O   . LYS A 0 608 . 43.050  -28.805 -46.960  1.00 38.15 608 A 1 
ATOM 4693 C CG  . LYS A 0 608 . 39.161  -31.198 -47.886  1.00 38.15 608 A 1 
ATOM 4694 C CD  . LYS A 0 608 . 38.956  -32.509 -48.647  1.00 38.15 608 A 1 
ATOM 4695 C CE  . LYS A 0 608 . 37.462  -32.658 -48.953  1.00 38.15 608 A 1 
ATOM 4696 N NZ  . LYS A 0 608 . 37.180  -33.887 -49.731  1.00 38.15 608 A 1 
ATOM 4697 N N   . HIS A 0 609 . 42.806  -29.963 -45.101  1.00 36.51 609 A 1 
ATOM 4698 C CA  . HIS A 0 609 . 42.211  -30.829 -44.057  1.00 36.51 609 A 1 
ATOM 4699 C C   . HIS A 0 609 . 43.035  -30.798 -42.735  1.00 36.51 609 A 1 
ATOM 4700 C CB  . HIS A 0 609 . 42.225  -32.292 -44.570  1.00 36.51 609 A 1 
ATOM 4701 O O   . HIS A 0 609 . 44.256  -30.789 -42.813  1.00 36.51 609 A 1 
ATOM 4702 C CG  . HIS A 0 609 . 40.907  -33.014 -44.747  1.00 36.51 609 A 1 
ATOM 4703 C CD2 . HIS A 0 609 . 39.629  -32.519 -44.694  1.00 36.51 609 A 1 
ATOM 4704 N ND1 . HIS A 0 609 . 40.801  -34.343 -45.084  1.00 36.51 609 A 1 
ATOM 4705 C CE1 . HIS A 0 609 . 39.502  -34.647 -45.214  1.00 36.51 609 A 1 
ATOM 4706 N NE2 . HIS A 0 609 . 38.747  -33.554 -45.030  1.00 36.51 609 A 1 
ATOM 4707 N N   . TYR A 0 610 . 42.358  -30.938 -41.578  1.00 37.22 610 A 1 
ATOM 4708 C CA  . TYR A 0 610 . 42.858  -31.262 -40.210  1.00 37.22 610 A 1 
ATOM 4709 C C   . TYR A 0 610 . 43.877  -30.319 -39.504  1.00 37.22 610 A 1 
ATOM 4710 C CB  . TYR A 0 610 . 43.339  -32.726 -40.158  1.00 37.22 610 A 1 
ATOM 4711 O O   . TYR A 0 610 . 44.797  -29.811 -40.125  1.00 37.22 610 A 1 
ATOM 4712 C CG  . TYR A 0 610 . 42.269  -33.749 -40.504  1.00 37.22 610 A 1 
ATOM 4713 C CD1 . TYR A 0 610 . 41.154  -33.906 -39.656  1.00 37.22 610 A 1 
ATOM 4714 C CD2 . TYR A 0 610 . 42.384  -34.542 -41.662  1.00 37.22 610 A 1 
ATOM 4715 C CE1 . TYR A 0 610 . 40.130  -34.813 -39.989  1.00 37.22 610 A 1 
ATOM 4716 C CE2 . TYR A 0 610 . 41.366  -35.457 -41.995  1.00 37.22 610 A 1 
ATOM 4717 O OH  . TYR A 0 610 . 39.241  -36.448 -41.510  1.00 37.22 610 A 1 
ATOM 4718 C CZ  . TYR A 0 610 . 40.230  -35.581 -41.170  1.00 37.22 610 A 1 
ATOM 4719 N N   . GLY A 0 611 . 43.790  -30.095 -38.178  1.00 38.32 611 A 1 
ATOM 4720 C CA  . GLY A 0 611 . 42.717  -30.486 -37.239  1.00 38.32 611 A 1 
ATOM 4721 C C   . GLY A 0 611 . 43.023  -30.310 -35.730  1.00 38.32 611 A 1 
ATOM 4722 O O   . GLY A 0 611 . 44.176  -30.154 -35.352  1.00 38.32 611 A 1 
ATOM 4723 N N   . GLN A 0 612 . 41.957  -30.420 -34.908  1.00 39.98 612 A 1 
ATOM 4724 C CA  . GLN A 0 612 . 41.902  -30.599 -33.431  1.00 39.98 612 A 1 
ATOM 4725 C C   . GLN A 0 612 . 42.423  -29.460 -32.497  1.00 39.98 612 A 1 
ATOM 4726 C CB  . GLN A 0 612 . 42.536  -31.963 -33.060  1.00 39.98 612 A 1 
ATOM 4727 O O   . GLN A 0 612 . 43.442  -28.852 -32.781  1.00 39.98 612 A 1 
ATOM 4728 C CG  . GLN A 0 612 . 41.669  -33.205 -33.367  1.00 39.98 612 A 1 
ATOM 4729 C CD  . GLN A 0 612 . 41.826  -33.837 -34.752  1.00 39.98 612 A 1 
ATOM 4730 N NE2 . GLN A 0 612 . 41.160  -34.942 -35.006  1.00 39.98 612 A 1 
ATOM 4731 O OE1 . GLN A 0 612 . 42.511  -33.378 -35.646  1.00 39.98 612 A 1 
ATOM 4732 N N   . ALA A 0 613 . 41.827  -29.167 -31.318  1.00 37.50 613 A 1 
ATOM 4733 C CA  . ALA A 0 613 . 40.521  -29.546 -30.719  1.00 37.50 613 A 1 
ATOM 4734 C C   . ALA A 0 613 . 40.170  -28.727 -29.429  1.00 37.50 613 A 1 
ATOM 4735 C CB  . ALA A 0 613 . 40.544  -31.039 -30.340  1.00 37.50 613 A 1 
ATOM 4736 O O   . ALA A 0 613 . 41.063  -28.141 -28.829  1.00 37.50 613 A 1 
ATOM 4737 N N   . TYR A 0 614 . 38.901  -28.833 -28.968  1.00 38.36 614 A 1 
ATOM 4738 C CA  . TYR A 0 614 . 38.298  -28.386 -27.674  1.00 38.36 614 A 1 
ATOM 4739 C C   . TYR A 0 614 . 38.116  -26.859 -27.445  1.00 38.36 614 A 1 
ATOM 4740 C CB  . TYR A 0 614 . 39.039  -29.035 -26.484  1.00 38.36 614 A 1 
ATOM 4741 O O   . TYR A 0 614 . 39.003  -26.091 -27.784  1.00 38.36 614 A 1 
ATOM 4742 C CG  . TYR A 0 614 . 39.240  -30.540 -26.575  1.00 38.36 614 A 1 
ATOM 4743 C CD1 . TYR A 0 614 . 38.168  -31.411 -26.299  1.00 38.36 614 A 1 
ATOM 4744 C CD2 . TYR A 0 614 . 40.496  -31.070 -26.936  1.00 38.36 614 A 1 
ATOM 4745 C CE1 . TYR A 0 614 . 38.342  -32.805 -26.407  1.00 38.36 614 A 1 
ATOM 4746 C CE2 . TYR A 0 614 . 40.676  -32.464 -27.045  1.00 38.36 614 A 1 
ATOM 4747 O OH  . TYR A 0 614 . 39.754  -34.678 -26.898  1.00 38.36 614 A 1 
ATOM 4748 C CZ  . TYR A 0 614 . 39.594  -33.333 -26.784  1.00 38.36 614 A 1 
ATOM 4749 N N   . GLY A 0 615 . 37.030  -26.327 -26.844  1.00 38.34 615 A 1 
ATOM 4750 C CA  . GLY A 0 615 . 35.688  -26.859 -26.481  1.00 38.34 615 A 1 
ATOM 4751 C C   . GLY A 0 615 . 35.099  -26.238 -25.177  1.00 38.34 615 A 1 
ATOM 4752 O O   . GLY A 0 615 . 35.874  -25.709 -24.393  1.00 38.34 615 A 1 
ATOM 4753 N N   . ALA A 0 616 . 33.798  -26.298 -24.818  1.00 36.64 616 A 1 
ATOM 4754 C CA  . ALA A 0 616 . 32.542  -26.453 -25.591  1.00 36.64 616 A 1 
ATOM 4755 C C   . ALA A 0 616 . 31.258  -26.348 -24.696  1.00 36.64 616 A 1 
ATOM 4756 C CB  . ALA A 0 616 . 32.514  -27.829 -26.280  1.00 36.64 616 A 1 
ATOM 4757 O O   . ALA A 0 616 . 31.032  -27.228 -23.866  1.00 36.64 616 A 1 
ATOM 4758 N N   . TYR A 0 617 . 30.378  -25.354 -24.922  1.00 38.68 617 A 1 
ATOM 4759 C CA  . TYR A 0 617 . 28.994  -25.212 -24.378  1.00 38.68 617 A 1 
ATOM 4760 C C   . TYR A 0 617 . 28.224  -24.105 -25.156  1.00 38.68 617 A 1 
ATOM 4761 C CB  . TYR A 0 617 . 29.003  -24.895 -22.861  1.00 38.68 617 A 1 
ATOM 4762 O O   . TYR A 0 617 . 28.876  -23.332 -25.851  1.00 38.68 617 A 1 
ATOM 4763 C CG  . TYR A 0 617 . 30.323  -24.457 -22.241  1.00 38.68 617 A 1 
ATOM 4764 C CD1 . TYR A 0 617 . 31.039  -25.349 -21.415  1.00 38.68 617 A 1 
ATOM 4765 C CD2 . TYR A 0 617 . 30.837  -23.170 -22.491  1.00 38.68 617 A 1 
ATOM 4766 C CE1 . TYR A 0 617 . 32.265  -24.961 -20.841  1.00 38.68 617 A 1 
ATOM 4767 C CE2 . TYR A 0 617 . 32.064  -22.779 -21.920  1.00 38.68 617 A 1 
ATOM 4768 O OH  . TYR A 0 617 . 33.959  -23.288 -20.544  1.00 38.68 617 A 1 
ATOM 4769 C CZ  . TYR A 0 617 . 32.778  -23.671 -21.093  1.00 38.68 617 A 1 
ATOM 4770 N N   . GLY A 0 618 . 26.886  -23.944 -25.147  1.00 39.43 618 A 1 
ATOM 4771 C CA  . GLY A 0 618 . 25.770  -24.722 -24.556  1.00 39.43 618 A 1 
ATOM 4772 C C   . GLY A 0 618 . 24.929  -23.928 -23.522  1.00 39.43 618 A 1 
ATOM 4773 O O   . GLY A 0 618 . 25.530  -23.333 -22.640  1.00 39.43 618 A 1 
ATOM 4774 N N   . ALA A 0 619 . 23.579  -23.897 -23.510  1.00 37.61 619 A 1 
ATOM 4775 C CA  . ALA A 0 619 . 22.546  -24.393 -24.446  1.00 37.61 619 A 1 
ATOM 4776 C C   . ALA A 0 619 . 21.142  -23.742 -24.175  1.00 37.61 619 A 1 
ATOM 4777 C CB  . ALA A 0 619 . 22.450  -25.922 -24.291  1.00 37.61 619 A 1 
ATOM 4778 O O   . ALA A 0 619 . 20.992  -23.031 -23.190  1.00 37.61 619 A 1 
ATOM 4779 N N   . HIS A 0 620 . 20.121  -24.081 -24.994  1.00 37.63 620 A 1 
ATOM 4780 C CA  . HIS A 0 620 . 18.681  -23.678 -24.956  1.00 37.63 620 A 1 
ATOM 4781 C C   . HIS A 0 620 . 18.297  -22.226 -25.367  1.00 37.63 620 A 1 
ATOM 4782 C CB  . HIS A 0 620 . 18.003  -24.059 -23.622  1.00 37.63 620 A 1 
ATOM 4783 O O   . HIS A 0 620 . 19.021  -21.287 -25.078  1.00 37.63 620 A 1 
ATOM 4784 C CG  . HIS A 0 620 . 17.649  -25.518 -23.504  1.00 37.63 620 A 1 
ATOM 4785 C CD2 . HIS A 0 620 . 18.507  -26.559 -23.283  1.00 37.63 620 A 1 
ATOM 4786 N ND1 . HIS A 0 620 . 16.379  -26.044 -23.578  1.00 37.63 620 A 1 
ATOM 4787 C CE1 . HIS A 0 620 . 16.473  -27.374 -23.413  1.00 37.63 620 A 1 
ATOM 4788 N NE2 . HIS A 0 620 . 17.754  -27.738 -23.250  1.00 37.63 620 A 1 
ATOM 4789 N N   . GLY A 0 621 . 17.146  -21.973 -26.028  1.00 37.34 621 A 1 
ATOM 4790 C CA  . GLY A 0 621 . 16.282  -22.927 -26.759  1.00 37.34 621 A 1 
ATOM 4791 C C   . GLY A 0 621 . 14.818  -22.512 -27.049  1.00 37.34 621 A 1 
ATOM 4792 O O   . GLY A 0 621 . 13.968  -22.743 -26.198  1.00 37.34 621 A 1 
ATOM 4793 N N   . ALA A 0 622 . 14.517  -22.108 -28.301  1.00 36.00 622 A 1 
ATOM 4794 C CA  . ALA A 0 622 . 13.165  -21.936 -28.904  1.00 36.00 622 A 1 
ATOM 4795 C C   . ALA A 0 622 . 12.273  -20.820 -28.272  1.00 36.00 622 A 1 
ATOM 4796 C CB  . ALA A 0 622 . 12.530  -23.333 -28.993  1.00 36.00 622 A 1 
ATOM 4797 O O   . ALA A 0 622 . 12.664  -20.244 -27.268  1.00 36.00 622 A 1 
ATOM 4798 N N   . TYR A 0 623 . 11.121  -20.368 -28.806  1.00 39.36 623 A 1 
ATOM 4799 C CA  . TYR A 0 623 . 10.232  -20.735 -29.940  1.00 39.36 623 A 1 
ATOM 4800 C C   . TYR A 0 623 . 9.387   -19.500 -30.373  1.00 39.36 623 A 1 
ATOM 4801 C CB  . TYR A 0 623 . 9.226   -21.834 -29.494  1.00 39.36 623 A 1 
ATOM 4802 O O   . TYR A 0 623 . 9.199   -18.588 -29.575  1.00 39.36 623 A 1 
ATOM 4803 C CG  . TYR A 0 623 . 8.922   -21.835 -28.003  1.00 39.36 623 A 1 
ATOM 4804 C CD1 . TYR A 0 623 . 9.483   -22.832 -27.180  1.00 39.36 623 A 1 
ATOM 4805 C CD2 . TYR A 0 623 . 8.220   -20.761 -27.420  1.00 39.36 623 A 1 
ATOM 4806 C CE1 . TYR A 0 623 . 9.417   -22.710 -25.780  1.00 39.36 623 A 1 
ATOM 4807 C CE2 . TYR A 0 623 . 8.152   -20.637 -26.019  1.00 39.36 623 A 1 
ATOM 4808 O OH  . TYR A 0 623 . 8.768   -21.463 -23.847  1.00 39.36 623 A 1 
ATOM 4809 C CZ  . TYR A 0 623 . 8.777   -21.599 -25.197  1.00 39.36 623 A 1 
ATOM 4810 N N   . GLY A 0 624 . 8.773   -19.496 -31.572  1.00 39.11 624 A 1 
ATOM 4811 C CA  . GLY A 0 624 . 7.633   -18.599 -31.885  1.00 39.11 624 A 1 
ATOM 4812 C C   . GLY A 0 624 . 7.592   -17.993 -33.300  1.00 39.11 624 A 1 
ATOM 4813 O O   . GLY A 0 624 . 8.625   -17.722 -33.899  1.00 39.11 624 A 1 
ATOM 4814 N N   . LYS A 0 625 . 6.384   -17.786 -33.848  1.00 35.24 625 A 1 
ATOM 4815 C CA  . LYS A 0 625 . 6.098   -17.142 -35.154  1.00 35.24 625 A 1 
ATOM 4816 C C   . LYS A 0 625 . 4.917   -16.160 -35.027  1.00 35.24 625 A 1 
ATOM 4817 C CB  . LYS A 0 625 . 5.754   -18.209 -36.223  1.00 35.24 625 A 1 
ATOM 4818 O O   . LYS A 0 625 . 4.174   -16.253 -34.053  1.00 35.24 625 A 1 
ATOM 4819 C CG  . LYS A 0 625 . 6.957   -18.823 -36.955  1.00 35.24 625 A 1 
ATOM 4820 C CD  . LYS A 0 625 . 6.451   -19.643 -38.157  1.00 35.24 625 A 1 
ATOM 4821 C CE  . LYS A 0 625 . 7.609   -20.216 -38.981  1.00 35.24 625 A 1 
ATOM 4822 N NZ  . LYS A 0 625 . 7.116   -20.894 -40.208  1.00 35.24 625 A 1 
ATOM 4823 N N   . HIS A 0 626 . 4.687   -15.397 -36.108  1.00 37.29 626 A 1 
ATOM 4824 C CA  . HIS A 0 626 . 3.632   -14.393 -36.381  1.00 37.29 626 A 1 
ATOM 4825 C C   . HIS A 0 626 . 4.001   -12.960 -35.941  1.00 37.29 626 A 1 
ATOM 4826 C CB  . HIS A 0 626 . 2.235   -14.801 -35.865  1.00 37.29 626 A 1 
ATOM 4827 O O   . HIS A 0 626 . 4.657   -12.790 -34.925  1.00 37.29 626 A 1 
ATOM 4828 C CG  . HIS A 0 626 . 1.782   -16.193 -36.239  1.00 37.29 626 A 1 
ATOM 4829 C CD2 . HIS A 0 626 . 1.062   -16.567 -37.341  1.00 37.29 626 A 1 
ATOM 4830 N ND1 . HIS A 0 626 . 1.964   -17.320 -35.476  1.00 37.29 626 A 1 
ATOM 4831 C CE1 . HIS A 0 626 . 1.382   -18.354 -36.102  1.00 37.29 626 A 1 
ATOM 4832 N NE2 . HIS A 0 626 . 0.841   -17.948 -37.262  1.00 37.29 626 A 1 
ATOM 4833 N N   . GLY A 0 627 . 3.619   -11.902 -36.670  1.00 34.15 627 A 1 
ATOM 4834 C CA  . GLY A 0 627 . 2.967   -11.853 -37.992  1.00 34.15 627 A 1 
ATOM 4835 C C   . GLY A 0 627 . 2.173   -10.554 -38.207  1.00 34.15 627 A 1 
ATOM 4836 O O   . GLY A 0 627 . 1.554   -10.083 -37.261  1.00 34.15 627 A 1 
ATOM 4837 N N   . HIS A 0 628 . 2.133   -10.035 -39.448  1.00 39.09 628 A 1 
ATOM 4838 C CA  . HIS A 0 628 . 1.556   -8.719  -39.830  1.00 39.09 628 A 1 
ATOM 4839 C C   . HIS A 0 628 . 2.360   -7.523  -39.240  1.00 39.09 628 A 1 
ATOM 4840 C CB  . HIS A 0 628 . 0.036   -8.690  -39.535  1.00 39.09 628 A 1 
ATOM 4841 O O   . HIS A 0 628 . 3.030   -7.678  -38.229  1.00 39.09 628 A 1 
ATOM 4842 C CG  . HIS A 0 628 . -0.688  -9.970  -39.915  1.00 39.09 628 A 1 
ATOM 4843 C CD2 . HIS A 0 628 . -0.930  -11.046 -39.098  1.00 39.09 628 A 1 
ATOM 4844 N ND1 . HIS A 0 628 . -1.154  -10.310 -41.166  1.00 39.09 628 A 1 
ATOM 4845 C CE1 . HIS A 0 628 . -1.646  -11.559 -41.106  1.00 39.09 628 A 1 
ATOM 4846 N NE2 . HIS A 0 628 . -1.512  -12.059 -39.870  1.00 39.09 628 A 1 
ATOM 4847 N N   . GLY A 0 629 . 2.459   -6.323  -39.827  1.00 37.97 629 A 1 
ATOM 4848 C CA  . GLY A 0 629 . 1.772   -5.694  -40.967  1.00 37.97 629 A 1 
ATOM 4849 C C   . GLY A 0 629 . 0.933   -4.496  -40.481  1.00 37.97 629 A 1 
ATOM 4850 O O   . GLY A 0 629 . 0.154   -4.665  -39.555  1.00 37.97 629 A 1 
ATOM 4851 N N   . GLY A 0 630 . 1.002   -3.275  -41.021  1.00 32.39 630 A 1 
ATOM 4852 C CA  . GLY A 0 630 . 1.806   -2.734  -42.124  1.00 32.39 630 A 1 
ATOM 4853 C C   . GLY A 0 630 . 1.023   -1.627  -42.851  1.00 32.39 630 A 1 
ATOM 4854 O O   . GLY A 0 630 . 0.055   -1.940  -43.535  1.00 32.39 630 A 1 
ATOM 4855 N N   . TRP A 0 631 . 1.425   -0.357  -42.710  1.00 38.06 631 A 1 
ATOM 4856 C CA  . TRP A 0 631 . 0.766   0.803   -43.336  1.00 38.06 631 A 1 
ATOM 4857 C C   . TRP A 0 631 . 1.789   1.861   -43.765  1.00 38.06 631 A 1 
ATOM 4858 C CB  . TRP A 0 631 . -0.253  1.432   -42.370  1.00 38.06 631 A 1 
ATOM 4859 O O   . TRP A 0 631 . 2.747   2.120   -43.042  1.00 38.06 631 A 1 
ATOM 4860 C CG  . TRP A 0 631 . -1.512  0.643   -42.181  1.00 38.06 631 A 1 
ATOM 4861 C CD1 . TRP A 0 631 . -1.799  -0.149  -41.124  1.00 38.06 631 A 1 
ATOM 4862 C CD2 . TRP A 0 631 . -2.662  0.547   -43.079  1.00 38.06 631 A 1 
ATOM 4863 C CE2 . TRP A 0 631 . -3.601  -0.366  -42.512  1.00 38.06 631 A 1 
ATOM 4864 C CE3 . TRP A 0 631 . -3.008  1.139   -44.315  1.00 38.06 631 A 1 
ATOM 4865 N NE1 . TRP A 0 631 . -3.028  -0.752  -41.318  1.00 38.06 631 A 1 
ATOM 4866 C CH2 . TRP A 0 631 . -5.120  -0.092  -44.378  1.00 38.06 631 A 1 
ATOM 4867 C CZ2 . TRP A 0 631 . -4.810  -0.692  -43.144  1.00 38.06 631 A 1 
ATOM 4868 C CZ3 . TRP A 0 631 . -4.222  0.824   -44.957  1.00 38.06 631 A 1 
ATOM 4869 N N   . GLY A 0 632 . 1.566   2.488   -44.922  1.00 37.64 632 A 1 
ATOM 4870 C CA  . GLY A 0 632 . 2.344   3.627   -45.420  1.00 37.64 632 A 1 
ATOM 4871 C C   . GLY A 0 632 . 1.437   4.801   -45.798  1.00 37.64 632 A 1 
ATOM 4872 O O   . GLY A 0 632 . 0.246   4.607   -46.043  1.00 37.64 632 A 1 
ATOM 4873 N N   . GLY A 0 633 . 1.997   6.013   -45.852  1.00 41.12 633 A 1 
ATOM 4874 C CA  . GLY A 0 633 . 1.288   7.245   -46.215  1.00 41.12 633 A 1 
ATOM 4875 C C   . GLY A 0 633 . 1.928   7.943   -47.419  1.00 41.12 633 A 1 
ATOM 4876 O O   . GLY A 0 633 . 3.143   8.099   -47.471  1.00 41.12 633 A 1 
ATOM 4877 N N   . HIS A 0 634 . 1.107   8.364   -48.382  1.00 36.32 634 A 1 
ATOM 4878 C CA  . HIS A 0 634 . 1.515   9.057   -49.611  1.00 36.32 634 A 1 
ATOM 4879 C C   . HIS A 0 634 . 0.962   10.492  -49.631  1.00 36.32 634 A 1 
ATOM 4880 C CB  . HIS A 0 634 . 0.960   8.295   -50.838  1.00 36.32 634 A 1 
ATOM 4881 O O   . HIS A 0 634 . -0.202  10.691  -49.291  1.00 36.32 634 A 1 
ATOM 4882 C CG  . HIS A 0 634 . 1.970   7.587   -51.706  1.00 36.32 634 A 1 
ATOM 4883 C CD2 . HIS A 0 634 . 2.071   6.232   -51.882  1.00 36.32 634 A 1 
ATOM 4884 N ND1 . HIS A 0 634 . 2.836   8.173   -52.605  1.00 36.32 634 A 1 
ATOM 4885 C CE1 . HIS A 0 634 . 3.448   7.194   -53.293  1.00 36.32 634 A 1 
ATOM 4886 N NE2 . HIS A 0 634 . 3.006   5.994   -52.894  1.00 36.32 634 A 1 
ATOM 4887 N N   . GLY A 0 635 . 1.725   11.448  -50.180  1.00 38.98 635 A 1 
ATOM 4888 C CA  . GLY A 0 635 . 1.165   12.671  -50.783  1.00 38.98 635 A 1 
ATOM 4889 C C   . GLY A 0 635 . 1.831   13.993  -50.381  1.00 38.98 635 A 1 
ATOM 4890 O O   . GLY A 0 635 . 1.968   14.294  -49.203  1.00 38.98 635 A 1 
ATOM 4891 N N   . GLY A 0 636 . 2.183   14.808  -51.382  1.00 38.71 636 A 1 
ATOM 4892 C CA  . GLY A 0 636 . 2.712   16.169  -51.218  1.00 38.71 636 A 1 
ATOM 4893 C C   . GLY A 0 636 . 3.347   16.681  -52.517  1.00 38.71 636 A 1 
ATOM 4894 O O   . GLY A 0 636 . 4.358   16.144  -52.955  1.00 38.71 636 A 1 
ATOM 4895 N N   . TYR A 0 637 . 2.740   17.679  -53.167  1.00 39.42 637 A 1 
ATOM 4896 C CA  . TYR A 0 637 . 3.163   18.221  -54.473  1.00 39.42 637 A 1 
ATOM 4897 C C   . TYR A 0 637 . 3.787   19.622  -54.331  1.00 39.42 637 A 1 
ATOM 4898 C CB  . TYR A 0 637 . 1.937   18.382  -55.398  1.00 39.42 637 A 1 
ATOM 4899 O O   . TYR A 0 637 . 3.326   20.387  -53.487  1.00 39.42 637 A 1 
ATOM 4900 C CG  . TYR A 0 637 . 1.149   17.147  -55.805  1.00 39.42 637 A 1 
ATOM 4901 C CD1 . TYR A 0 637 . 1.305   16.614  -57.101  1.00 39.42 637 A 1 
ATOM 4902 C CD2 . TYR A 0 637 . 0.168   16.614  -54.944  1.00 39.42 637 A 1 
ATOM 4903 C CE1 . TYR A 0 637 . 0.486   15.554  -57.537  1.00 39.42 637 A 1 
ATOM 4904 C CE2 . TYR A 0 637 . -0.648  15.549  -55.373  1.00 39.42 637 A 1 
ATOM 4905 O OH  . TYR A 0 637 . -1.297  14.008  -57.091  1.00 39.42 637 A 1 
ATOM 4906 C CZ  . TYR A 0 637 . -0.495  15.021  -56.672  1.00 39.42 637 A 1 
ATOM 4907 N N   . GLY A 0 638 . 4.668   20.037  -55.258  1.00 38.25 638 A 1 
ATOM 4908 C CA  . GLY A 0 638 . 4.766   21.466  -55.622  1.00 38.25 638 A 1 
ATOM 4909 C C   . GLY A 0 638 . 6.089   21.985  -56.213  1.00 38.25 638 A 1 
ATOM 4910 O O   . GLY A 0 638 . 7.131   21.797  -55.612  1.00 38.25 638 A 1 
ATOM 4911 N N   . ALA A 0 639 . 5.973   22.717  -57.336  1.00 38.33 639 A 1 
ATOM 4912 C CA  . ALA A 0 639 . 6.919   23.662  -57.980  1.00 38.33 639 A 1 
ATOM 4913 C C   . ALA A 0 639 . 8.371   23.194  -58.288  1.00 38.33 639 A 1 
ATOM 4914 C CB  . ALA A 0 639 . 6.883   24.986  -57.208  1.00 38.33 639 A 1 
ATOM 4915 O O   . ALA A 0 639 . 9.112   22.796  -57.405  1.00 38.33 639 A 1 
ATOM 4916 N N   . HIS A 0 640 . 8.862   23.140  -59.537  1.00 36.72 640 A 1 
ATOM 4917 C CA  . HIS A 0 640 . 9.011   24.145  -60.621  1.00 36.72 640 A 1 
ATOM 4918 C C   . HIS A 0 640 . 10.074  25.246  -60.415  1.00 36.72 640 A 1 
ATOM 4919 C CB  . HIS A 0 640 . 7.720   24.753  -61.206  1.00 36.72 640 A 1 
ATOM 4920 O O   . HIS A 0 640 . 9.845   26.228  -59.718  1.00 36.72 640 A 1 
ATOM 4921 C CG  . HIS A 0 640 . 7.075   23.916  -62.278  1.00 36.72 640 A 1 
ATOM 4922 C CD2 . HIS A 0 640 . 6.137   22.934  -62.116  1.00 36.72 640 A 1 
ATOM 4923 N ND1 . HIS A 0 640 . 7.316   24.031  -63.630  1.00 36.72 640 A 1 
ATOM 4924 C CE1 . HIS A 0 640 . 6.540   23.139  -64.267  1.00 36.72 640 A 1 
ATOM 4925 N NE2 . HIS A 0 640 . 5.803   22.448  -63.386  1.00 36.72 640 A 1 
ATOM 4926 N N   . GLY A 0 641 . 11.156  25.150  -61.201  1.00 40.06 641 A 1 
ATOM 4927 C CA  . GLY A 0 641 . 12.100  26.227  -61.525  1.00 40.06 641 A 1 
ATOM 4928 C C   . GLY A 0 641 . 12.977  25.817  -62.719  1.00 40.06 641 A 1 
ATOM 4929 O O   . GLY A 0 641 . 13.583  24.753  -62.689  1.00 40.06 641 A 1 
ATOM 4930 N N   . GLN A 0 642 . 13.005  26.607  -63.797  1.00 36.80 642 A 1 
ATOM 4931 C CA  . GLN A 0 642 . 13.738  26.310  -65.043  1.00 36.80 642 A 1 
ATOM 4932 C C   . GLN A 0 642 . 14.580  27.520  -65.464  1.00 36.80 642 A 1 
ATOM 4933 C CB  . GLN A 0 642 . 12.746  26.065  -66.205  1.00 36.80 642 A 1 
ATOM 4934 O O   . GLN A 0 642 . 14.017  28.612  -65.508  1.00 36.80 642 A 1 
ATOM 4935 C CG  . GLN A 0 642 . 11.832  24.836  -66.117  1.00 36.80 642 A 1 
ATOM 4936 C CD  . GLN A 0 642 . 10.827  24.792  -67.275  1.00 36.80 642 A 1 
ATOM 4937 N NE2 . GLN A 0 642 . 10.364  23.628  -67.671  1.00 36.80 642 A 1 
ATOM 4938 O OE1 . GLN A 0 642 . 10.413  25.789  -67.840  1.00 36.80 642 A 1 
ATOM 4939 N N   . HIS A 0 643 . 15.837  27.338  -65.905  1.00 39.81 643 A 1 
ATOM 4940 C CA  . HIS A 0 643 . 16.376  28.150  -67.011  1.00 39.81 643 A 1 
ATOM 4941 C C   . HIS A 0 643 . 17.625  27.584  -67.724  1.00 39.81 643 A 1 
ATOM 4942 C CB  . HIS A 0 643 . 16.590  29.629  -66.620  1.00 39.81 643 A 1 
ATOM 4943 O O   . HIS A 0 643 . 18.204  26.592  -67.298  1.00 39.81 643 A 1 
ATOM 4944 C CG  . HIS A 0 643 . 16.006  30.522  -67.691  1.00 39.81 643 A 1 
ATOM 4945 C CD2 . HIS A 0 643 . 14.702  30.529  -68.117  1.00 39.81 643 A 1 
ATOM 4946 N ND1 . HIS A 0 643 . 16.708  31.361  -68.526  1.00 39.81 643 A 1 
ATOM 4947 C CE1 . HIS A 0 643 . 15.847  31.861  -69.430  1.00 39.81 643 A 1 
ATOM 4948 N NE2 . HIS A 0 643 . 14.617  31.366  -69.234  1.00 39.81 643 A 1 
ATOM 4949 N N   . ALA A 0 644 . 17.959  28.231  -68.851  1.00 39.89 644 A 1 
ATOM 4950 C CA  . ALA A 0 644 . 18.973  27.932  -69.880  1.00 39.89 644 A 1 
ATOM 4951 C C   . ALA A 0 644 . 20.348  27.399  -69.395  1.00 39.89 644 A 1 
ATOM 4952 C CB  . ALA A 0 644 . 19.170  29.245  -70.650  1.00 39.89 644 A 1 
ATOM 4953 O O   . ALA A 0 644 . 20.810  27.794  -68.333  1.00 39.89 644 A 1 
ATOM 4954 N N   . ALA A 0 645 . 21.091  26.520  -70.090  1.00 37.31 645 A 1 
ATOM 4955 C CA  . ALA A 0 645 . 21.239  26.159  -71.520  1.00 37.31 645 A 1 
ATOM 4956 C C   . ALA A 0 645 . 22.286  26.956  -72.342  1.00 37.31 645 A 1 
ATOM 4957 C CB  . ALA A 0 645 . 19.912  26.000  -72.279  1.00 37.31 645 A 1 
ATOM 4958 O O   . ALA A 0 645 . 22.033  28.072  -72.786  1.00 37.31 645 A 1 
ATOM 4959 N N   . TYR A 0 646 . 23.397  26.287  -72.683  1.00 38.59 646 A 1 
ATOM 4960 C CA  . TYR A 0 646 . 24.102  26.409  -73.970  1.00 38.59 646 A 1 
ATOM 4961 C C   . TYR A 0 646 . 24.824  25.088  -74.295  1.00 38.59 646 A 1 
ATOM 4962 C CB  . TYR A 0 646 . 25.107  27.575  -73.991  1.00 38.59 646 A 1 
ATOM 4963 O O   . TYR A 0 646 . 25.208  24.352  -73.389  1.00 38.59 646 A 1 
ATOM 4964 C CG  . TYR A 0 646 . 25.741  27.778  -75.363  1.00 38.59 646 A 1 
ATOM 4965 C CD1 . TYR A 0 646 . 27.049  27.322  -75.629  1.00 38.59 646 A 1 
ATOM 4966 C CD2 . TYR A 0 646 . 24.983  28.358  -76.400  1.00 38.59 646 A 1 
ATOM 4967 C CE1 . TYR A 0 646 . 27.596  27.437  -76.925  1.00 38.59 646 A 1 
ATOM 4968 C CE2 . TYR A 0 646 . 25.526  28.478  -77.694  1.00 38.59 646 A 1 
ATOM 4969 O OH  . TYR A 0 646 . 27.333  28.123  -79.222  1.00 38.59 646 A 1 
ATOM 4970 C CZ  . TYR A 0 646 . 26.831  28.016  -77.962  1.00 38.59 646 A 1 
ATOM 4971 N N   . GLY A 0 647 . 25.023  24.787  -75.579  1.00 37.87 647 A 1 
ATOM 4972 C CA  . GLY A 0 647 . 25.830  23.656  -76.037  1.00 37.87 647 A 1 
ATOM 4973 C C   . GLY A 0 647 . 25.899  23.584  -77.563  1.00 37.87 647 A 1 
ATOM 4974 O O   . GLY A 0 647 . 25.001  24.072  -78.246  1.00 37.87 647 A 1 
ATOM 4975 N N   . GLN A 0 648 . 26.952  22.963  -78.099  1.00 38.70 648 A 1 
ATOM 4976 C CA  . GLN A 0 648 . 27.093  22.616  -79.520  1.00 38.70 648 A 1 
ATOM 4977 C C   . GLN A 0 648 . 27.936  21.338  -79.678  1.00 38.70 648 A 1 
ATOM 4978 C CB  . GLN A 0 648 . 27.666  23.802  -80.327  1.00 38.70 648 A 1 
ATOM 4979 O O   . GLN A 0 648 . 28.676  20.961  -78.773  1.00 38.70 648 A 1 
ATOM 4980 C CG  . GLN A 0 648 . 26.556  24.488  -81.145  1.00 38.70 648 A 1 
ATOM 4981 C CD  . GLN A 0 648 . 27.008  25.736  -81.894  1.00 38.70 648 A 1 
ATOM 4982 N NE2 . GLN A 0 648 . 26.085  26.507  -82.425  1.00 38.70 648 A 1 
ATOM 4983 O OE1 . GLN A 0 648 . 28.177  26.048  -82.028  1.00 38.70 648 A 1 
ATOM 4984 N N   . ALA A 0 649 . 27.771  20.647  -80.808  1.00 36.94 649 A 1 
ATOM 4985 C CA  . ALA A 0 649 . 28.305  19.304  -81.067  1.00 36.94 649 A 1 
ATOM 4986 C C   . ALA A 0 649 . 28.918  19.196  -82.486  1.00 36.94 649 A 1 
ATOM 4987 C CB  . ALA A 0 649 . 27.149  18.314  -80.828  1.00 36.94 649 A 1 
ATOM 4988 O O   . ALA A 0 649 . 29.124  20.222  -83.126  1.00 36.94 649 A 1 
ATOM 4989 N N   . TYR A 0 650 . 29.116  17.954  -82.965  1.00 37.79 650 A 1 
ATOM 4990 C CA  . TYR A 0 650 . 29.808  17.461  -84.185  1.00 37.79 650 A 1 
ATOM 4991 C C   . TYR A 0 650 . 31.240  16.938  -83.924  1.00 37.79 650 A 1 
ATOM 4992 C CB  . TYR A 0 650 . 29.760  18.407  -85.404  1.00 37.79 650 A 1 
ATOM 4993 O O   . TYR A 0 650 . 32.014  17.583  -83.234  1.00 37.79 650 A 1 
ATOM 4994 C CG  . TYR A 0 650 . 28.408  18.513  -86.087  1.00 37.79 650 A 1 
ATOM 4995 C CD1 . TYR A 0 650 . 28.032  17.520  -87.014  1.00 37.79 650 A 1 
ATOM 4996 C CD2 . TYR A 0 650 . 27.544  19.599  -85.839  1.00 37.79 650 A 1 
ATOM 4997 C CE1 . TYR A 0 650 . 26.792  17.600  -87.673  1.00 37.79 650 A 1 
ATOM 4998 C CE2 . TYR A 0 650 . 26.298  19.679  -86.490  1.00 37.79 650 A 1 
ATOM 4999 O OH  . TYR A 0 650 . 24.725  18.745  -88.049  1.00 37.79 650 A 1 
ATOM 5000 C CZ  . TYR A 0 650 . 25.921  18.677  -87.409  1.00 37.79 650 A 1 
ATOM 5001 N N   . GLY A 0 651 . 31.650  15.768  -84.443  1.00 40.18 651 A 1 
ATOM 5002 C CA  . GLY A 0 651 . 30.914  14.790  -85.267  1.00 40.18 651 A 1 
ATOM 5003 C C   . GLY A 0 651 . 31.606  13.412  -85.362  1.00 40.18 651 A 1 
ATOM 5004 O O   . GLY A 0 651 . 32.761  13.263  -84.980  1.00 40.18 651 A 1 
ATOM 5005 N N   . LYS A 0 652 . 30.883  12.385  -85.843  1.00 38.71 652 A 1 
ATOM 5006 C CA  . LYS A 0 652 . 31.341  10.975  -85.917  1.00 38.71 652 A 1 
ATOM 5007 C C   . LYS A 0 652 . 32.201  10.661  -87.153  1.00 38.71 652 A 1 
ATOM 5008 C CB  . LYS A 0 652 . 30.132  10.021  -86.009  1.00 38.71 652 A 1 
ATOM 5009 O O   . LYS A 0 652 . 31.868  11.107  -88.246  1.00 38.71 652 A 1 
ATOM 5010 C CG  . LYS A 0 652 . 29.234  9.886   -84.774  1.00 38.71 652 A 1 
ATOM 5011 C CD  . LYS A 0 652 . 28.083  8.923   -85.121  1.00 38.71 652 A 1 
ATOM 5012 C CE  . LYS A 0 652 . 27.199  8.624   -83.906  1.00 38.71 652 A 1 
ATOM 5013 N NZ  . LYS A 0 652 . 26.074  7.718   -84.256  1.00 38.71 652 A 1 
ATOM 5014 N N   . ALA A 0 653 . 33.113  9.695   -87.009  1.00 37.64 653 A 1 
ATOM 5015 C CA  . ALA A 0 653 . 33.455  8.697   -88.036  1.00 37.64 653 A 1 
ATOM 5016 C C   . ALA A 0 653 . 33.860  7.365   -87.355  1.00 37.64 653 A 1 
ATOM 5017 C CB  . ALA A 0 653 . 34.556  9.240   -88.954  1.00 37.64 653 A 1 
ATOM 5018 O O   . ALA A 0 653 . 34.209  7.373   -86.176  1.00 37.64 653 A 1 
ATOM 5019 N N   . TYR A 0 654 . 33.754  6.220   -88.046  1.00 32.19 654 A 1 
ATOM 5020 C CA  . TYR A 0 654 . 33.960  4.883   -87.454  1.00 32.19 654 A 1 
ATOM 5021 C C   . TYR A 0 654 . 34.403  3.853   -88.515  1.00 32.19 654 A 1 
ATOM 5022 C CB  . TYR A 0 654 . 32.645  4.416   -86.787  1.00 32.19 654 A 1 
ATOM 5023 O O   . TYR A 0 654 . 33.850  3.844   -89.613  1.00 32.19 654 A 1 
ATOM 5024 C CG  . TYR A 0 654 . 32.768  3.820   -85.393  1.00 32.19 654 A 1 
ATOM 5025 C CD1 . TYR A 0 654 . 32.858  2.425   -85.210  1.00 32.19 654 A 1 
ATOM 5026 C CD2 . TYR A 0 654 . 32.711  4.669   -84.269  1.00 32.19 654 A 1 
ATOM 5027 C CE1 . TYR A 0 654 . 32.870  1.883   -83.908  1.00 32.19 654 A 1 
ATOM 5028 C CE2 . TYR A 0 654 . 32.716  4.131   -82.966  1.00 32.19 654 A 1 
ATOM 5029 O OH  . TYR A 0 654 . 32.780  2.197   -81.536  1.00 32.19 654 A 1 
ATOM 5030 C CZ  . TYR A 0 654 . 32.789  2.732   -82.784  1.00 32.19 654 A 1 
ATOM 5031 N N   . GLY A 0 655 . 35.318  2.944   -88.153  1.00 38.49 655 A 1 
ATOM 5032 C CA  . GLY A 0 655 . 35.748  1.787   -88.964  1.00 38.49 655 A 1 
ATOM 5033 C C   . GLY A 0 655 . 36.857  2.060   -90.007  1.00 38.49 655 A 1 
ATOM 5034 O O   . GLY A 0 655 . 36.993  3.174   -90.495  1.00 38.49 655 A 1 
ATOM 5035 N N   . GLY A 0 656 . 37.685  1.074   -90.384  1.00 36.62 656 A 1 
ATOM 5036 C CA  . GLY A 0 656 . 37.846  -0.237  -89.741  1.00 36.62 656 A 1 
ATOM 5037 C C   . GLY A 0 656 . 38.683  -1.279  -90.508  1.00 36.62 656 A 1 
ATOM 5038 O O   . GLY A 0 656 . 38.415  -1.532  -91.673  1.00 36.62 656 A 1 
ATOM 5039 N N   . ASN A 0 657 . 39.558  -1.966  -89.758  1.00 35.21 657 A 1 
ATOM 5040 C CA  . ASN A 0 657 . 39.977  -3.377  -89.893  1.00 35.21 657 A 1 
ATOM 5041 C C   . ASN A 0 657 . 40.770  -3.859  -91.146  1.00 35.21 657 A 1 
ATOM 5042 C CB  . ASN A 0 657 . 38.733  -4.252  -89.590  1.00 35.21 657 A 1 
ATOM 5043 O O   . ASN A 0 657 . 40.699  -3.298  -92.229  1.00 35.21 657 A 1 
ATOM 5044 C CG  . ASN A 0 657 . 39.034  -5.623  -89.004  1.00 35.21 657 A 1 
ATOM 5045 N ND2 . ASN A 0 657 . 38.028  -6.439  -88.804  1.00 35.21 657 A 1 
ATOM 5046 O OD1 . ASN A 0 657 . 40.156  -5.981  -88.694  1.00 35.21 657 A 1 
ATOM 5047 N N   . GLN A 0 658 . 41.434  -5.009  -90.955  1.00 37.84 658 A 1 
ATOM 5048 C CA  . GLN A 0 658 . 42.142  -5.881  -91.910  1.00 37.84 658 A 1 
ATOM 5049 C C   . GLN A 0 658 . 43.532  -5.423  -92.393  1.00 37.84 658 A 1 
ATOM 5050 C CB  . GLN A 0 658 . 41.222  -6.348  -93.055  1.00 37.84 658 A 1 
ATOM 5051 O O   . GLN A 0 658 . 43.779  -4.262  -92.697  1.00 37.84 658 A 1 
ATOM 5052 C CG  . GLN A 0 658 . 39.949  -7.035  -92.527  1.00 37.84 658 A 1 
ATOM 5053 C CD  . GLN A 0 658 . 39.072  -7.640  -93.619  1.00 37.84 658 A 1 
ATOM 5054 N NE2 . GLN A 0 658 . 38.088  -8.432  -93.255  1.00 37.84 658 A 1 
ATOM 5055 O OE1 . GLN A 0 658 . 39.235  -7.437  -94.808  1.00 37.84 658 A 1 
ATOM 5056 N N   . GLY A 0 659 . 44.455  -6.389  -92.474  1.00 33.55 659 A 1 
ATOM 5057 C CA  . GLY A 0 659 . 45.831  -6.222  -92.949  1.00 33.55 659 A 1 
ATOM 5058 C C   . GLY A 0 659 . 46.343  -7.484  -93.657  1.00 33.55 659 A 1 
ATOM 5059 O O   . GLY A 0 659 . 45.684  -8.523  -93.631  1.00 33.55 659 A 1 
ATOM 5060 N N   . ALA A 0 660 . 47.513  -7.392  -94.295  1.00 36.89 660 A 1 
ATOM 5061 C CA  . ALA A 0 660 . 48.161  -8.482  -95.034  1.00 36.89 660 A 1 
ATOM 5062 C C   . ALA A 0 660 . 49.702  -8.354  -94.991  1.00 36.89 660 A 1
[truncated: 79,159 more chars]
