# Supplementary material for: Self-assembling proteins compose the chemically resistant shell biomaterial of planktonic tintinnid ciliates
Source: Nat Commun. 2026 Jun 13;17:7507. doi: 10.1038/s41467-026-74402-4 (PMC13408134; doi:10.1038/s41467-026-74402-4)
Supplement: Supplementary file 6 — Supplementary Data 16 [file 41467_2026_74402_MOESM6_ESM.zip › AF2_structure_models/Pacific_60.cif]

data_0
#
_entry.id   0
#
_struct_asym.id          A
_struct_asym.entity_id   0
#
_entity_poly.entity_id        0
_entity_poly.type             polypeptide(L)
_entity_poly.pdbx_strand_id   A
#
_entity.id     0
_entity.type   polymer
#
loop_
_entity_poly_seq.entity_id
_entity_poly_seq.num
_entity_poly_seq.mon_id
0 1   MET 
0 2   LYS 
0 3   LEU 
0 4   ALA 
0 5   PHE 
0 6   ALA 
0 7   ALA 
0 8   ALA 
0 9   LEU 
0 10  VAL 
0 11  ALA 
0 12  ALA 
0 13  ALA 
0 14  SER 
0 15  ALA 
0 16  SER 
0 17  TRP 
0 18  GLN 
0 19  GLN 
0 20  GLY 
0 21  GLY 
0 22  TYR 
0 23  GLY 
0 24  TYR 
0 25  GLY 
0 26  ALA 
0 27  PRO 
0 28  GLN 
0 29  ILE 
0 30  LYS 
0 31  GLY 
0 32  GLY 
0 33  TYR 
0 34  GLY 
0 35  ARG 
0 36  LYS 
0 37  GLY 
0 38  GLN 
0 39  TYR 
0 40  ALA 
0 41  LYS 
0 42  LEU 
0 43  THR 
0 44  TYR 
0 45  GLN 
0 46  PRO 
0 47  VAL 
0 48  THR 
0 49  LYS 
0 50  VAL 
0 51  VAL 
0 52  GLN 
0 53  ARG 
0 54  ALA 
0 55  ALA 
0 56  SER 
0 57  ALA 
0 58  ASP 
0 59  ASN 
0 60  ALA 
0 61  SER 
0 62  ALA 
0 63  GLY 
0 64  TYR 
0 65  GLY 
0 66  ARG 
0 67  GLN 
0 68  ALA 
0 69  GLU 
0 70  LYS 
0 71  ARG 
0 72  VAL 
0 73  ALA 
0 74  GLN 
0 75  ASP 
0 76  TRP 
0 77  ASP 
0 78  ALA 
0 79  TRP 
0 80  GLY 
0 81  ARG 
0 82  ASP 
0 83  GLN 
0 84  ASP 
0 85  LEU 
0 86  ALA 
0 87  ILE 
0 88  ASP 
0 89  GLU 
0 90  SER 
0 91  TYR 
0 92  GLY 
0 93  LYS 
0 94  THR 
0 95  HIS 
0 96  ALA 
0 97  LYS 
0 98  SER 
0 99  TYR 
0 100 ALA 
0 101 ALA 
0 102 GLU 
0 103 SER 
0 104 TYR 
0 105 ASP 
0 106 GLU 
0 107 TRP 
0 108 ASP 
0 109 ASN 
0 110 LYS 
0 111 ASP 
0 112 ASP 
0 113 ASP 
0 114 LYS 
0 115 TRP 
0 116 GLY 
0 117 ALA 
0 118 GLN 
0 119 ALA 
0 120 TRP 
0 121 GLY 
0 122 LYS 
0 123 ASP 
0 124 ARG 
0 125 ASP 
0 126 MET 
0 127 SER 
0 128 ALA 
0 129 ALA 
0 130 SER 
0 131 SER 
0 132 LYS 
0 133 VAL 
0 134 GLY 
0 135 ALA 
0 136 ALA 
0 137 SER 
0 138 GLN 
0 139 LEU 
0 140 HIS 
0 141 LYS 
0 142 ASP 
0 143 ALA 
0 144 TYR 
0 145 GLY 
0 146 ASP 
0 147 ALA 
0 148 GLY 
0 149 TYR 
0 150 GLY 
0 151 ALA 
0 152 ALA 
0 153 ALA 
0 154 ALA 
0 155 ALA 
0 156 LYS 
0 157 LYS 
0 158 GLN 
0 159 GLN 
0 160 LYS 
0 161 GLY 
0 162 TYR 
0 163 GLN 
0 164 GLY 
0 165 HIS 
0 166 VAL 
0 167 VAL 
0 168 GLN 
0 169 GLY 
0 170 TYR 
0 171 GLY 
0 172 GLY 
0 173 LYS 
0 174 GLN 
0 175 LEU 
0 176 GLY 
0 177 TYR 
0 178 GLY 
0 179 LYS 
0 180 GLY 
0 181 HIS 
0 182 GLY 
0 183 TRP 
0 184 GLY 
0 185 LYS 
0 186 GLY 
0 187 GLY 
0 188 GLN 
0 189 VAL 
0 190 TYR 
0 191 GLY 
0 192 GLY 
0 193 GLN 
0 194 GLN 
0 195 ALA 
0 196 LEU 
0 197 GLY 
0 198 TYR 
0 199 ALA 
0 200 GLY 
0 201 GLY 
0 202 TYR 
0 203 GLY 
0 204 LYS 
0 205 GLN 
0 206 ALA 
0 207 VAL 
0 208 ALA 
0 209 GLN 
0 210 GLN 
0 211 ALA 
0 212 TYR 
0 213 ASP 
0 214 GLN 
0 215 GLN 
0 216 GLY 
0 217 TYR 
0 218 GLY 
0 219 ALA 
0 220 GLU 
0 221 LYS 
0 222 GLN 
0 223 ALA 
0 224 GLY 
0 225 ALA 
0 226 SER 
0 227 LEU 
0 228 LYS 
0 229 LYS 
0 230 ALA 
0 231 ALA 
0 232 GLN 
0 233 ARG 
0 234 SER 
0 235 MET 
0 236 TYR 
0 237 ASP 
0 238 ASN 
0 239 ASP 
0 240 GLU 
0 241 TRP 
0 242 ALA 
0 243 LYS 
0 244 GLN 
0 245 ALA 
0 246 TYR 
0 247 GLY 
0 248 SER 
0 249 ASP 
0 250 PHE 
0 251 ASP 
0 252 SER 
0 253 ARG 
0 254 TYR 
0 255 GLY 
0 256 LYS 
0 257 SER 
0 258 TYR 
0 259 ASP 
0 260 SER 
0 261 VAL 
0 262 GLN 
0 263 ALA 
0 264 ARG 
0 265 GLN 
0 266 TYR 
0 267 ASP 
0 268 ASN 
0 269 GLU 
0 270 HIS 
0 271 TYR 
0 272 ALA 
0 273 ARG 
0 274 GLU 
0 275 VAL 
0 276 ARG 
0 277 ALA 
0 278 ASP 
0 279 ASP 
0 280 ASP 
0 281 GLN 
0 282 TRP 
0 283 ALA 
0 284 GLU 
0 285 ASP 
0 286 TYR 
0 287 ASP 
0 288 ARG 
0 289 TYR 
0 290 THR 
0 291 ALA 
0 292 GLY 
0 293 HIS 
0 294 ASP 
0 295 GLN 
0 296 ASP 
0 297 TYR 
0 298 GLY 
0 299 GLN 
0 300 ALA 
0 301 ALA 
0 302 SER 
0 303 ALA 
0 304 GLN 
0 305 LYS 
0 306 HIS 
0 307 ASN 
0 308 ILE 
0 309 GLY 
0 310 LYS 
0 311 GLY 
0 312 TRP 
0 313 GLY 
0 314 LEU 
0 315 LYS 
0 316 LYS 
0 317 GLY 
0 318 GLY 
0 319 ILE 
0 320 ASP 
0 321 SER 
0 322 LYS 
0 323 ALA 
0 324 ALA 
0 325 SER 
0 326 ALA 
0 327 GLN 
0 328 ARG 
0 329 GLY 
0 330 GLY 
0 331 ASP 
0 332 TYR 
0 333 ASP 
0 334 ARG 
0 335 LYS 
0 336 MET 
0 337 ALA 
0 338 GLN 
0 339 ASP 
0 340 TRP 
0 341 ASP 
0 342 ALA 
0 343 TYR 
0 344 GLY 
0 345 ARG 
0 346 ASP 
0 347 GLN 
0 348 ASP 
0 349 PHE 
0 350 HIS 
0 351 GLU 
0 352 LYS 
0 353 VAL 
0 354 SER 
0 355 TYR 
0 356 ASP 
0 357 GLN 
0 358 THR 
0 359 ARG 
0 360 ALA 
0 361 LYS 
0 362 ALA 
0 363 TYR 
0 364 SER 
0 365 ALA 
0 366 GLU 
0 367 SER 
0 368 TYR 
0 369 ASP 
0 370 GLU 
0 371 TRP 
0 372 ASP 
0 373 ASN 
0 374 GLU 
0 375 ASP 
0 376 ALA 
0 377 ASP 
0 378 LYS 
0 379 TRP 
0 380 GLY 
0 381 ALA 
0 382 GLN 
0 383 ALA 
0 384 TRP 
0 385 GLY 
0 386 LYS 
0 387 ASP 
0 388 ARG 
0 389 ASP 
0 390 VAL 
0 391 LEU 
0 392 GLY 
0 393 ALA 
0 394 SER 
0 395 SER 
0 396 TYR 
0 397 GLY 
0 398 LYS 
0 399 ALA 
0 400 ALA 
0 401 SER 
0 402 SER 
0 403 GLY 
0 404 LYS 
0 405 TYR 
0 406 GLY 
0 407 GLU 
0 408 TYR 
0 409 GLY 
0 410 ALA 
0 411 ASP 
0 412 TYR 
0 413 GLY 
0 414 GLN 
0 415 ALA 
0 416 TYR 
0 417 GLY 
0 418 ALA 
0 419 GLY 
0 420 LYS 
0 421 GLY 
0 422 LYS 
0 423 GLY 
0 424 LEU 
0 425 GLY 
0 426 TYR 
0 427 GLY 
0 428 ILE 
0 429 GLY 
0 430 GLY 
0 431 ILE 
0 432 GLY 
0 433 GLY 
0 434 TYR 
0 435 GLY 
0 436 LYS 
0 437 GLY 
0 438 PRO 
0 439 ARG 
0 440 ASN 
0 441 ALA 
0 442 GLY 
0 443 ALA 
0 444 GLU 
0 445 GLY 
0 446 ALA 
0 447 TYR 
0 448 ALA 
0 449 ALA 
0 450 GLN 
0 451 ASN 
0 452 SER 
0 453 LEU 
0 454 TRP 
0 455 GLU 
0 456 GLY 
0 457 ALA 
0 458 SER 
0 459 LYS 
0 460 GLY 
0 461 TYR 
0 462 GLY 
0 463 ALA 
0 464 ALA 
0 465 LYS 
0 466 LEU 
0 467 GLY 
0 468 TYR 
0 469 ASP 
0 470 ASN 
0 471 ASP 
0 472 ALA 
0 473 PHE 
0 474 ALA 
0 475 LYS 
0 476 GLN 
0 477 ALA 
0 478 TYR 
0 479 GLY 
0 480 GLN 
0 481 ASP 
0 482 ALA 
0 483 ASP 
0 484 SER 
0 485 ARG 
0 486 TYR 
0 487 GLY 
0 488 LYS 
0 489 SER 
0 490 TYR 
0 491 ASP 
0 492 SER 
0 493 VAL 
0 494 SER 
0 495 ALA 
0 496 ARG 
0 497 SER 
0 498 TYR 
0 499 ASP 
0 500 ASN 
0 501 GLU 
0 502 LYS 
0 503 TYR 
0 504 ALA 
0 505 ARG 
0 506 TRP 
0 507 LEU 
0 508 GLN 
0 509 ALA 
0 510 ASP 
0 511 ASP 
0 512 ASP 
0 513 GLN 
0 514 TRP 
0 515 ALA 
0 516 GLU 
0 517 ASP 
0 518 TYR 
0 519 ASP 
0 520 SER 
0 521 TYR 
0 522 ASP 
0 523 SER 
0 524 GLY 
0 525 MET 
0 526 ALA 
0 527 ASP 
0 528 ALA 
0 529 TYR 
0 530 GLY 
0 531 ARG 
0 532 GLY 
0 533 ALA 
0 534 SER 
0 535 VAL 
0 536 TRP 
0 537 THR 
0 538 ASP 
0 539 THR 
0 540 LYS 
0 541 GLY 
0 542 LYS 
0 543 LEU 
0 544 GLY 
0 545 VAL 
0 546 GLY 
0 547 TYR 
0 548 GLY 
0 549 VAL 
0 550 GLY 
0 551 LEU 
0 552 GLY 
0 553 LYS 
0 554 GLY 
0 555 LYS 
0 556 GLY 
0 557 GLU 
0 558 LEU 
0 559 ASP 
0 560 ALA 
0 561 ALA 
0 562 SER 
0 563 LYS 
0 564 GLN 
0 565 GLY 
0 566 ARG 
0 567 ALA 
0 568 GLY 
0 569 THR 
0 570 TRP 
0 571 GLY 
0 572 LYS 
0 573 SER 
0 574 GLY 
0 575 SER 
0 576 ASP 
0 577 TRP 
0 578 ASP 
0 579 ALA 
0 580 TYR 
0 581 GLY 
0 582 ARG 
0 583 ASP 
0 584 GLN 
0 585 ASP 
0 586 LEU 
0 587 GLU 
0 588 VAL 
0 589 ASP 
0 590 GLU 
0 591 SER 
0 592 TYR 
0 593 GLU 
0 594 ALA 
0 595 THR 
0 596 TRP 
0 597 ALA 
0 598 LYS 
0 599 SER 
0 600 TYR 
0 601 ASP 
0 602 ALA 
0 603 GLU 
0 604 SER 
0 605 TYR 
0 606 ASP 
0 607 GLU 
0 608 TRP 
0 609 ASP 
0 610 ASN 
0 611 LYS 
0 612 ASP 
0 613 ASP 
0 614 ASP 
0 615 ARG 
0 616 TRP 
0 617 GLY 
0 618 ALA 
0 619 GLN 
0 620 ALA 
0 621 TRP 
0 622 GLY 
0 623 LYS 
0 624 ASP 
0 625 ARG 
0 626 ASP 
0 627 LEU 
0 628 TYR 
0 629 GLY 
0 630 ALA 
0 631 SER 
0 632 SER 
0 633 GLU 
0 634 GLY 
0 635 ALA 
0 636 ARG 
0 637 ALA 
0 638 SER 
0 639 GLU 
0 640 GLY 
0 641 ASP 
0 642 LYS 
0 643 ASP 
0 644 LYS 
0 645 ALA 
0 646 GLY 
0 647 TYR 
0 648 ALA 
0 649 ALA 
0 650 ALA 
0 651 GLY 
0 652 ALA 
0 653 TYR 
0 654 GLN 
0 655 GLN 
0 656 GLY 
0 657 LYS 
0 658 LYS 
0 659 GLY 
0 660 ALA 
0 661 TYR 
0 662 GLY 
0 663 GLN 
0 664 SER 
0 665 ILE 
0 666 GLY 
0 667 LEU 
0 668 GLY 
0 669 TYR 
0 670 GLY 
0 671 GLN 
0 672 ALA 
0 673 GLY 
0 674 LEU 
0 675 GLY 
0 676 TYR 
0 677 GLY 
0 678 GLY 
0 679 TYR 
0 680 GLY 
0 681 GLY 
0 682 GLN 
0 683 TYR 
0 684 GLY 
0 685 ALA 
0 686 LEU 
0 687 SER 
0 688 ALA 
0 689 GLN 
0 690 ALA 
0 691 TYR 
0 692 GLY 
0 693 GLY 
0 694 LEU 
0 695 ALA 
0 696 LYS 
0 697 GLN 
0 698 SER 
0 699 ALA 
0 700 VAL 
0 701 GLY 
0 702 ALA 
0 703 ALA 
0 704 GLY 
0 705 GLN 
0 706 GLY 
0 707 ALA 
0 708 ALA 
0 709 LYS 
0 710 ALA 
0 711 LYS 
0 712 GLU 
0 713 ASN 
0 714 GLY 
0 715 ALA 
0 716 SER 
0 717 ILE 
0 718 ALA 
0 719 ARG 
0 720 ALA 
0 721 SER 
0 722 ALA 
0 723 VAL 
0 724 GLY 
0 725 ALA 
0 726 TYR 
0 727 ASP 
0 728 ASN 
0 729 ASP 
0 730 GLU 
0 731 TRP 
0 732 ALA 
0 733 LYS 
0 734 GLN 
0 735 ALA 
0 736 TYR 
0 737 GLY 
0 738 ARG 
0 739 ASP 
0 740 PHE 
0 741 ASP 
0 742 SER 
0 743 ARG 
0 744 TYR 
0 745 GLY 
0 746 LYS 
0 747 SER 
0 748 TYR 
0 749 ASP 
0 750 SER 
0 751 VAL 
0 752 ALA 
0 753 ALA 
0 754 ASN 
0 755 SER 
0 756 TYR 
0 757 ASP 
0 758 ASP 
0 759 GLU 
0 760 GLN 
0 761 TYR 
0 762 ALA 
0 763 ARG 
0 764 LYS 
0 765 VAL 
0 766 ARG 
0 767 ALA 
0 768 ASP 
0 769 ASP 
0 770 ASP 
0 771 GLN 
0 772 TRP 
0 773 ALA 
0 774 GLU 
0 775 ASP 
0 776 TYR 
0 777 ASP 
0 778 ARG 
0 779 ARG 
0 780 GLN 
0 781 GLU 
0 782 LYS 
0 783 ASP 
0 784 THR 
0 785 ASP 
0 786 ALA 
0 787 TYR 
0 788 SER 
0 789 ALA 
0 790 GLY 
0 791 ALA 
0 792 SER 
0 793 ARG 
0 794 GLU 
0 795 TYR 
0 796 GLN 
0 797 GLN 
0 798 PRO 
0 799 THR 
0 800 ILE 
0 801 LYS 
0 802 LYS 
0 803 THR 
0 804 VAL 
0 805 HIS 
0 806 VAL 
0 807 PRO 
0 808 HIS 
0 809 ILE 
0 810 GLN 
0 811 HIS 
0 812 GLY 
0 813 SER 
0 814 TYR 
0 815 GLY 
0 816 SER 
0 817 TYR 
0 818 GLY 
0 819 GLY 
0 820 TYR 
0 821 GLY 
0 822 ARG 
0 823 GLY 
0 824 GLN 
0 825 TRP 
#
loop_
_chem_comp.id
_chem_comp.type
_chem_comp.name
ALA 'L-peptide linking' ALANINE         
ARG 'L-peptide linking' ARGININE        
ASN 'L-peptide linking' ASPARAGINE      
ASP 'L-peptide linking' 'ASPARTIC ACID' 
CYS 'L-peptide linking' CYSTEINE        
GLN 'L-peptide linking' GLUTAMINE       
GLU 'L-peptide linking' 'GLUTAMIC ACID' 
HIS 'L-peptide linking' HISTIDINE       
ILE 'L-peptide linking' ISOLEUCINE      
LEU 'L-peptide linking' LEUCINE         
LYS 'L-peptide linking' LYSINE          
MET 'L-peptide linking' METHIONINE      
PHE 'L-peptide linking' PHENYLALANINE   
PRO 'L-peptide linking' PROLINE         
SER 'L-peptide linking' SERINE          
THR 'L-peptide linking' THREONINE       
TRP 'L-peptide linking' TRYPTOPHAN      
TYR 'L-peptide linking' TYROSINE        
VAL 'L-peptide linking' VALINE          
GLY 'peptide linking'   GLYCINE         
#
loop_
_atom_site.group_PDB
_atom_site.id
_atom_site.type_symbol
_atom_site.label_atom_id
_atom_site.label_alt_id
_atom_site.label_comp_id
_atom_site.label_asym_id
_atom_site.label_entity_id
_atom_site.label_seq_id
_atom_site.pdbx_PDB_ins_code
_atom_site.Cartn_x
_atom_site.Cartn_y
_atom_site.Cartn_z
_atom_site.occupancy
_atom_site.B_iso_or_equiv
_atom_site.auth_seq_id
_atom_site.auth_asym_id
_atom_site.pdbx_PDB_model_num
ATOM 1    N N   . MET A 0 1   . 57.443   10.243  -75.016  1.00 29.19 1   A 1 
ATOM 2    C CA  . MET A 0 1   . 56.666   9.277   -74.204  1.00 29.19 1   A 1 
ATOM 3    C C   . MET A 0 1   . 56.678   9.824   -72.789  1.00 29.19 1   A 1 
ATOM 4    C CB  . MET A 0 1   . 57.314   7.878   -74.203  1.00 29.19 1   A 1 
ATOM 5    O O   . MET A 0 1   . 57.729   10.305  -72.410  1.00 29.19 1   A 1 
ATOM 6    C CG  . MET A 0 1   . 57.131   7.096   -75.511  1.00 29.19 1   A 1 
ATOM 7    S SD  . MET A 0 1   . 58.255   5.679   -75.672  1.00 29.19 1   A 1 
ATOM 8    C CE  . MET A 0 1   . 57.345   4.659   -76.865  1.00 29.19 1   A 1 
ATOM 9    N N   . LYS A 0 2   . 55.588   9.815   -72.021  1.00 32.54 2   A 1 
ATOM 10   C CA  . LYS A 0 2   . 54.197   9.451   -72.374  1.00 32.54 2   A 1 
ATOM 11   C C   . LYS A 0 2   . 53.470   10.732  -72.869  1.00 32.54 2   A 1 
ATOM 12   C CB  . LYS A 0 2   . 53.560   8.768   -71.134  1.00 32.54 2   A 1 
ATOM 13   O O   . LYS A 0 2   . 53.833   11.822  -72.460  1.00 32.54 2   A 1 
ATOM 14   C CG  . LYS A 0 2   . 54.260   7.432   -70.746  1.00 32.54 2   A 1 
ATOM 15   C CD  . LYS A 0 2   . 53.904   6.908   -69.333  1.00 32.54 2   A 1 
ATOM 16   C CE  . LYS A 0 2   . 54.726   5.662   -68.915  1.00 32.54 2   A 1 
ATOM 17   N NZ  . LYS A 0 2   . 54.594   5.317   -67.461  1.00 32.54 2   A 1 
ATOM 18   N N   . LEU A 0 3   . 52.608   10.751  -73.890  1.00 34.65 3   A 1 
ATOM 19   C CA  . LEU A 0 3   . 51.572   9.802   -74.329  1.00 34.65 3   A 1 
ATOM 20   C C   . LEU A 0 3   . 50.453   9.586   -73.302  1.00 34.65 3   A 1 
ATOM 21   C CB  . LEU A 0 3   . 52.080   8.488   -74.962  1.00 34.65 3   A 1 
ATOM 22   O O   . LEU A 0 3   . 50.221   8.470   -72.861  1.00 34.65 3   A 1 
ATOM 23   C CG  . LEU A 0 3   . 52.915   8.622   -76.243  1.00 34.65 3   A 1 
ATOM 24   C CD1 . LEU A 0 3   . 53.428   7.241   -76.649  1.00 34.65 3   A 1 
ATOM 25   C CD2 . LEU A 0 3   . 52.109   9.184   -77.419  1.00 34.65 3   A 1 
ATOM 26   N N   . ALA A 0 4   . 49.713   10.656  -73.032  1.00 33.46 4   A 1 
ATOM 27   C CA  . ALA A 0 4   . 48.253   10.638  -73.094  1.00 33.46 4   A 1 
ATOM 28   C C   . ALA A 0 4   . 47.874   11.922  -73.873  1.00 33.46 4   A 1 
ATOM 29   C CB  . ALA A 0 4   . 47.706   10.549  -71.666  1.00 33.46 4   A 1 
ATOM 30   O O   . ALA A 0 4   . 48.292   13.006  -73.484  1.00 33.46 4   A 1 
ATOM 31   N N   . PHE A 0 5   . 47.330   11.907  -75.097  1.00 31.17 5   A 1 
ATOM 32   C CA  . PHE A 0 5   . 46.081   11.266  -75.529  1.00 31.17 5   A 1 
ATOM 33   C C   . PHE A 0 5   . 44.964   11.589  -74.532  1.00 31.17 5   A 1 
ATOM 34   C CB  . PHE A 0 5   . 46.219   9.786   -75.930  1.00 31.17 5   A 1 
ATOM 35   O O   . PHE A 0 5   . 44.964   11.115  -73.410  1.00 31.17 5   A 1 
ATOM 36   C CG  . PHE A 0 5   . 46.652   9.595   -77.373  1.00 31.17 5   A 1 
ATOM 37   C CD1 . PHE A 0 5   . 45.786   8.977   -78.295  1.00 31.17 5   A 1 
ATOM 38   C CD2 . PHE A 0 5   . 47.916   10.046  -77.802  1.00 31.17 5   A 1 
ATOM 39   C CE1 . PHE A 0 5   . 46.185   8.802   -79.631  1.00 31.17 5   A 1 
ATOM 40   C CE2 . PHE A 0 5   . 48.306   9.892   -79.145  1.00 31.17 5   A 1 
ATOM 41   C CZ  . PHE A 0 5   . 47.441   9.267   -80.059  1.00 31.17 5   A 1 
ATOM 42   N N   . ALA A 0 6   . 44.149   12.588  -74.866  1.00 30.94 6   A 1 
ATOM 43   C CA  . ALA A 0 6   . 42.892   12.384  -75.596  1.00 30.94 6   A 1 
ATOM 44   C C   . ALA A 0 6   . 41.775   12.065  -74.588  1.00 30.94 6   A 1 
ATOM 45   C CB  . ALA A 0 6   . 43.036   11.364  -76.744  1.00 30.94 6   A 1 
ATOM 46   O O   . ALA A 0 6   . 41.876   11.149  -73.788  1.00 30.94 6   A 1 
ATOM 47   N N   . ALA A 0 7   . 40.773   12.936  -74.490  1.00 30.53 7   A 1 
ATOM 48   C CA  . ALA A 0 7   . 39.486   12.670  -75.131  1.00 30.53 7   A 1 
ATOM 49   C C   . ALA A 0 7   . 38.943   11.288  -74.701  1.00 30.53 7   A 1 
ATOM 50   C CB  . ALA A 0 7   . 39.558   12.879  -76.652  1.00 30.53 7   A 1 
ATOM 51   O O   . ALA A 0 7   . 39.249   10.291  -75.341  1.00 30.53 7   A 1 
ATOM 52   N N   . ALA A 0 8   . 38.295   11.205  -73.535  1.00 31.61 8   A 1 
ATOM 53   C CA  . ALA A 0 8   . 36.868   11.525  -73.345  1.00 31.61 8   A 1 
ATOM 54   C C   . ALA A 0 8   . 35.940   10.396  -73.835  1.00 31.61 8   A 1 
ATOM 55   C CB  . ALA A 0 8   . 36.485   12.896  -73.942  1.00 31.61 8   A 1 
ATOM 56   O O   . ALA A 0 8   . 36.392   9.458   -74.479  1.00 31.61 8   A 1 
ATOM 57   N N   . LEU A 0 9   . 34.630   10.584  -73.610  1.00 30.57 9   A 1 
ATOM 58   C CA  . LEU A 0 9   . 33.521   9.737   -74.076  1.00 30.57 9   A 1 
ATOM 59   C C   . LEU A 0 9   . 33.279   8.453   -73.250  1.00 30.57 9   A 1 
ATOM 60   C CB  . LEU A 0 9   . 33.694   9.434   -75.586  1.00 30.57 9   A 1 
ATOM 61   O O   . LEU A 0 9   . 34.218   7.746   -72.926  1.00 30.57 9   A 1 
ATOM 62   C CG  . LEU A 0 9   . 32.402   9.456   -76.406  1.00 30.57 9   A 1 
ATOM 63   C CD1 . LEU A 0 9   . 31.994   10.898  -76.721  1.00 30.57 9   A 1 
ATOM 64   C CD2 . LEU A 0 9   . 32.605   8.722   -77.732  1.00 30.57 9   A 1 
ATOM 65   N N   . VAL A 0 10  . 31.988   8.144   -73.031  1.00 31.71 10  A 1 
ATOM 66   C CA  . VAL A 0 10  . 31.423   6.880   -72.488  1.00 31.71 10  A 1 
ATOM 67   C C   . VAL A 0 10  . 31.866   6.554   -71.039  1.00 31.71 10  A 1 
ATOM 68   C CB  . VAL A 0 10  . 31.670   5.701   -73.463  1.00 31.71 10  A 1 
ATOM 69   O O   . VAL A 0 10  . 33.007   6.181   -70.824  1.00 31.71 10  A 1 
ATOM 70   C CG1 . VAL A 0 10  . 30.696   4.556   -73.179  1.00 31.71 10  A 1 
ATOM 71   C CG2 . VAL A 0 10  . 31.466   6.085   -74.942  1.00 31.71 10  A 1 
ATOM 72   N N   . ALA A 0 11  . 31.098   6.762   -69.959  1.00 30.87 11  A 1 
ATOM 73   C CA  . ALA A 0 11  . 29.662   6.574   -69.657  1.00 30.87 11  A 1 
ATOM 74   C C   . ALA A 0 11  . 29.221   5.109   -69.407  1.00 30.87 11  A 1 
ATOM 75   C CB  . ALA A 0 11  . 28.719   7.338   -70.604  1.00 30.87 11  A 1 
ATOM 76   O O   . ALA A 0 11  . 29.823   4.181   -69.929  1.00 30.87 11  A 1 
ATOM 77   N N   . ALA A 0 12  . 28.106   4.952   -68.675  1.00 30.96 12  A 1 
ATOM 78   C CA  . ALA A 0 12  . 27.339   3.716   -68.434  1.00 30.96 12  A 1 
ATOM 79   C C   . ALA A 0 12  . 27.871   2.676   -67.412  1.00 30.96 12  A 1 
ATOM 80   C CB  . ALA A 0 12  . 26.895   3.098   -69.771  1.00 30.96 12  A 1 
ATOM 81   O O   . ALA A 0 12  . 28.214   1.557   -67.776  1.00 30.96 12  A 1 
ATOM 82   N N   . ALA A 0 13  . 27.771   3.019   -66.124  1.00 29.86 13  A 1 
ATOM 83   C CA  . ALA A 0 13  . 27.212   2.199   -65.027  1.00 29.86 13  A 1 
ATOM 84   C C   . ALA A 0 13  . 27.001   3.160   -63.834  1.00 29.86 13  A 1 
ATOM 85   C CB  . ALA A 0 13  . 28.172   1.060   -64.650  1.00 29.86 13  A 1 
ATOM 86   O O   . ALA A 0 13  . 27.868   3.997   -63.610  1.00 29.86 13  A 1 
ATOM 87   N N   . SER A 0 14  . 25.912   3.188   -63.064  1.00 31.24 14  A 1 
ATOM 88   C CA  . SER A 0 14  . 24.732   2.323   -62.876  1.00 31.24 14  A 1 
ATOM 89   C C   . SER A 0 14  . 23.584   2.586   -63.881  1.00 31.24 14  A 1 
ATOM 90   C CB  . SER A 0 14  . 24.284   2.547   -61.417  1.00 31.24 14  A 1 
ATOM 91   O O   . SER A 0 14  . 23.485   3.659   -64.468  1.00 31.24 14  A 1 
ATOM 92   O OG  . SER A 0 14  . 24.366   3.915   -61.048  1.00 31.24 14  A 1 
ATOM 93   N N   . ALA A 0 15  . 22.756   1.614   -64.286  1.00 31.38 15  A 1 
ATOM 94   C CA  . ALA A 0 15  . 21.949   0.645   -63.522  1.00 31.38 15  A 1 
ATOM 95   C C   . ALA A 0 15  . 20.769   1.331   -62.781  1.00 31.38 15  A 1 
ATOM 96   C CB  . ALA A 0 15  . 22.787   -0.341  -62.691  1.00 31.38 15  A 1 
ATOM 97   O O   . ALA A 0 15  . 20.899   1.783   -61.655  1.00 31.38 15  A 1 
ATOM 98   N N   . SER A 0 16  . 19.670   1.673   -63.463  1.00 26.03 16  A 1 
ATOM 99   C CA  . SER A 0 16  . 18.569   0.776   -63.883  1.00 26.03 16  A 1 
ATOM 100  C C   . SER A 0 16  . 17.519   0.474   -62.798  1.00 26.03 16  A 1 
ATOM 101  C CB  . SER A 0 16  . 19.011   -0.504  -64.615  1.00 26.03 16  A 1 
ATOM 102  O O   . SER A 0 16  . 17.354   -0.675  -62.398  1.00 26.03 16  A 1 
ATOM 103  O OG  . SER A 0 16  . 19.623   -1.424  -63.736  1.00 26.03 16  A 1 
ATOM 104  N N   . TRP A 0 17  . 16.719   1.478   -62.423  1.00 27.19 17  A 1 
ATOM 105  C CA  . TRP A 0 17  . 15.440   1.272   -61.726  1.00 27.19 17  A 1 
ATOM 106  C C   . TRP A 0 17  . 14.268   1.821   -62.546  1.00 27.19 17  A 1 
ATOM 107  C CB  . TRP A 0 17  . 15.522   1.753   -60.275  1.00 27.19 17  A 1 
ATOM 108  O O   . TRP A 0 17  . 13.730   2.899   -62.309  1.00 27.19 17  A 1 
ATOM 109  C CG  . TRP A 0 17  . 16.202   0.731   -59.420  1.00 27.19 17  A 1 
ATOM 110  C CD1 . TRP A 0 17  . 17.483   0.773   -58.987  1.00 27.19 17  A 1 
ATOM 111  C CD2 . TRP A 0 17  . 15.669   -0.555  -58.967  1.00 27.19 17  A 1 
ATOM 112  C CE2 . TRP A 0 17  . 16.704   -1.255  -58.280  1.00 27.19 17  A 1 
ATOM 113  C CE3 . TRP A 0 17  . 14.418   -1.205  -59.080  1.00 27.19 17  A 1 
ATOM 114  N NE1 . TRP A 0 17  . 17.777   -0.390  -58.301  1.00 27.19 17  A 1 
ATOM 115  C CH2 . TRP A 0 17  . 15.259   -3.154  -57.868  1.00 27.19 17  A 1 
ATOM 116  C CZ2 . TRP A 0 17  . 16.514   -2.535  -57.739  1.00 27.19 17  A 1 
ATOM 117  C CZ3 . TRP A 0 17  . 14.214   -2.489  -58.535  1.00 27.19 17  A 1 
ATOM 118  N N   . GLN A 0 18  . 13.886   1.053   -63.569  1.00 25.71 18  A 1 
ATOM 119  C CA  . GLN A 0 18  . 12.751   1.348   -64.445  1.00 25.71 18  A 1 
ATOM 120  C C   . GLN A 0 18  . 11.448   0.792   -63.845  1.00 25.71 18  A 1 
ATOM 121  C CB  . GLN A 0 18  . 13.056   0.826   -65.862  1.00 25.71 18  A 1 
ATOM 122  O O   . GLN A 0 18  . 10.868   -0.155  -64.375  1.00 25.71 18  A 1 
ATOM 123  C CG  . GLN A 0 18  . 12.038   1.325   -66.898  1.00 25.71 18  A 1 
ATOM 124  C CD  . GLN A 0 18  . 12.358   0.792   -68.287  1.00 25.71 18  A 1 
ATOM 125  N NE2 . GLN A 0 18  . 11.722   -0.272  -68.724  1.00 25.71 18  A 1 
ATOM 126  O OE1 . GLN A 0 18  . 13.195   1.315   -69.002  1.00 25.71 18  A 1 
ATOM 127  N N   . GLN A 0 19  . 10.977   1.370   -62.737  1.00 30.60 19  A 1 
ATOM 128  C CA  . GLN A 0 19  . 9.719    0.953   -62.108  1.00 30.60 19  A 1 
ATOM 129  C C   . GLN A 0 19  . 8.514    1.693   -62.712  1.00 30.60 19  A 1 
ATOM 130  C CB  . GLN A 0 19  . 9.816    1.044   -60.578  1.00 30.60 19  A 1 
ATOM 131  O O   . GLN A 0 19  . 7.966    2.632   -62.142  1.00 30.60 19  A 1 
ATOM 132  C CG  . GLN A 0 19  . 8.733    0.164   -59.927  1.00 30.60 19  A 1 
ATOM 133  C CD  . GLN A 0 19  . 8.822    0.153   -58.405  1.00 30.60 19  A 1 
ATOM 134  N NE2 . GLN A 0 19  . 8.451    -0.925  -57.750  1.00 30.60 19  A 1 
ATOM 135  O OE1 . GLN A 0 19  . 9.215    1.114   -57.773  1.00 30.60 19  A 1 
ATOM 136  N N   . GLY A 0 20  . 8.098    1.261   -63.903  1.00 24.82 20  A 1 
ATOM 137  C CA  . GLY A 0 20  . 6.836    1.672   -64.519  1.00 24.82 20  A 1 
ATOM 138  C C   . GLY A 0 20  . 5.920    0.472   -64.755  1.00 24.82 20  A 1 
ATOM 139  O O   . GLY A 0 20  . 6.410    -0.621  -65.025  1.00 24.82 20  A 1 
ATOM 140  N N   . GLY A 0 21  . 4.599    0.686   -64.721  1.00 25.53 21  A 1 
ATOM 141  C CA  . GLY A 0 21  . 3.640    -0.282  -65.273  1.00 25.53 21  A 1 
ATOM 142  C C   . GLY A 0 21  . 2.518    -0.771  -64.354  1.00 25.53 21  A 1 
ATOM 143  O O   . GLY A 0 21  . 2.326    -1.975  -64.223  1.00 25.53 21  A 1 
ATOM 144  N N   . TYR A 0 22  . 1.680    0.131   -63.833  1.00 26.91 22  A 1 
ATOM 145  C CA  . TYR A 0 22  . 0.268    -0.234  -63.653  1.00 26.91 22  A 1 
ATOM 146  C C   . TYR A 0 22  . -0.374   -0.344  -65.047  1.00 26.91 22  A 1 
ATOM 147  C CB  . TYR A 0 22  . -0.473   0.810   -62.802  1.00 26.91 22  A 1 
ATOM 148  O O   . TYR A 0 22  . -0.396   0.642   -65.784  1.00 26.91 22  A 1 
ATOM 149  C CG  . TYR A 0 22  . -0.262   0.686   -61.305  1.00 26.91 22  A 1 
ATOM 150  C CD1 . TYR A 0 22  . -1.128   -0.123  -60.542  1.00 26.91 22  A 1 
ATOM 151  C CD2 . TYR A 0 22  . 0.775    1.398   -60.669  1.00 26.91 22  A 1 
ATOM 152  C CE1 . TYR A 0 22  . -0.961   -0.215  -59.147  1.00 26.91 22  A 1 
ATOM 153  C CE2 . TYR A 0 22  . 0.946    1.305   -59.273  1.00 26.91 22  A 1 
ATOM 154  O OH  . TYR A 0 22  . 0.219    0.403   -57.163  1.00 26.91 22  A 1 
ATOM 155  C CZ  . TYR A 0 22  . 0.074    0.498   -58.509  1.00 26.91 22  A 1 
ATOM 156  N N   . GLY A 0 23  . -0.887   -1.518  -65.428  1.00 28.26 23  A 1 
ATOM 157  C CA  . GLY A 0 23  . -1.509   -1.701  -66.746  1.00 28.26 23  A 1 
ATOM 158  C C   . GLY A 0 23  . -2.059   -3.105  -66.999  1.00 28.26 23  A 1 
ATOM 159  O O   . GLY A 0 23  . -1.313   -4.018  -67.339  1.00 28.26 23  A 1 
ATOM 160  N N   . TYR A 0 24  . -3.379   -3.265  -66.886  1.00 29.56 24  A 1 
ATOM 161  C CA  . TYR A 0 24  . -4.090   -4.475  -67.309  1.00 29.56 24  A 1 
ATOM 162  C C   . TYR A 0 24  . -4.355   -4.469  -68.825  1.00 29.56 24  A 1 
ATOM 163  C CB  . TYR A 0 24  . -5.448   -4.573  -66.588  1.00 29.56 24  A 1 
ATOM 164  O O   . TYR A 0 24  . -4.834   -3.472  -69.360  1.00 29.56 24  A 1 
ATOM 165  C CG  . TYR A 0 24  . -5.436   -5.080  -65.157  1.00 29.56 24  A 1 
ATOM 166  C CD1 . TYR A 0 24  . -5.811   -6.412  -64.889  1.00 29.56 24  A 1 
ATOM 167  C CD2 . TYR A 0 24  . -5.141   -4.207  -64.091  1.00 29.56 24  A 1 
ATOM 168  C CE1 . TYR A 0 24  . -5.903   -6.867  -63.560  1.00 29.56 24  A 1 
ATOM 169  C CE2 . TYR A 0 24  . -5.226   -4.662  -62.759  1.00 29.56 24  A 1 
ATOM 170  O OH  . TYR A 0 24  . -5.726   -6.441  -61.215  1.00 29.56 24  A 1 
ATOM 171  C CZ  . TYR A 0 24  . -5.615   -5.993  -62.492  1.00 29.56 24  A 1 
ATOM 172  N N   . GLY A 0 25  . -4.210   -5.632  -69.467  1.00 28.09 25  A 1 
ATOM 173  C CA  . GLY A 0 25  . -4.941   -5.978  -70.694  1.00 28.09 25  A 1 
ATOM 174  C C   . GLY A 0 25  . -4.365   -5.501  -72.039  1.00 28.09 25  A 1 
ATOM 175  O O   . GLY A 0 25  . -3.676   -4.494  -72.158  1.00 28.09 25  A 1 
ATOM 176  N N   . ALA A 0 26  . -4.699   -6.258  -73.084  1.00 30.08 26  A 1 
ATOM 177  C CA  . ALA A 0 26  . -4.447   -5.966  -74.502  1.00 30.08 26  A 1 
ATOM 178  C C   . ALA A 0 26  . -5.809   -5.792  -75.237  1.00 30.08 26  A 1 
ATOM 179  C CB  . ALA A 0 26  . -3.606   -7.146  -75.023  1.00 30.08 26  A 1 
ATOM 180  O O   . ALA A 0 26  . -6.835   -5.943  -74.570  1.00 30.08 26  A 1 
ATOM 181  N N   . PRO A 0 27  . -5.904   -5.588  -76.577  1.00 40.45 27  A 1 
ATOM 182  C CA  . PRO A 0 27  . -4.877   -5.274  -77.585  1.00 40.45 27  A 1 
ATOM 183  C C   . PRO A 0 27  . -5.239   -4.111  -78.567  1.00 40.45 27  A 1 
ATOM 184  C CB  . PRO A 0 27  . -4.783   -6.584  -78.392  1.00 40.45 27  A 1 
ATOM 185  O O   . PRO A 0 27  . -6.357   -3.617  -78.622  1.00 40.45 27  A 1 
ATOM 186  C CG  . PRO A 0 27  . -6.160   -7.246  -78.239  1.00 40.45 27  A 1 
ATOM 187  C CD  . PRO A 0 27  . -6.935   -6.326  -77.296  1.00 40.45 27  A 1 
ATOM 188  N N   . GLN A 0 28  . -4.264   -3.729  -79.406  1.00 31.36 28  A 1 
ATOM 189  C CA  . GLN A 0 28  . -4.358   -3.184  -80.787  1.00 31.36 28  A 1 
ATOM 190  C C   . GLN A 0 28  . -5.619   -2.418  -81.297  1.00 31.36 28  A 1 
ATOM 191  C CB  . GLN A 0 28  . -4.138   -4.353  -81.773  1.00 31.36 28  A 1 
ATOM 192  O O   . GLN A 0 28  . -6.600   -3.040  -81.690  1.00 31.36 28  A 1 
ATOM 193  C CG  . GLN A 0 28  . -2.805   -5.104  -81.654  1.00 31.36 28  A 1 
ATOM 194  C CD  . GLN A 0 28  . -2.749   -6.232  -82.682  1.00 31.36 28  A 1 
ATOM 195  N NE2 . GLN A 0 28  . -1.863   -6.177  -83.652  1.00 31.36 28  A 1 
ATOM 196  O OE1 . GLN A 0 28  . -3.514   -7.176  -82.656  1.00 31.36 28  A 1 
ATOM 197  N N   . ILE A 0 29  . -5.460   -1.110  -81.583  1.00 31.41 29  A 1 
ATOM 198  C CA  . ILE A 0 29  . -6.059   -0.315  -82.700  1.00 31.41 29  A 1 
ATOM 199  C C   . ILE A 0 29  . -5.100   0.879   -82.969  1.00 31.41 29  A 1 
ATOM 200  C CB  . ILE A 0 29  . -7.499   0.162   -82.347  1.00 31.41 29  A 1 
ATOM 201  O O   . ILE A 0 29  . -4.552   1.402   -82.007  1.00 31.41 29  A 1 
ATOM 202  C CG1 . ILE A 0 29  . -8.578   -0.887  -82.733  1.00 31.41 29  A 1 
ATOM 203  C CG2 . ILE A 0 29  . -7.903   1.489   -83.022  1.00 31.41 29  A 1 
ATOM 204  C CD1 . ILE A 0 29  . -9.473   -1.265  -81.548  1.00 31.41 29  A 1 
ATOM 205  N N   . LYS A 0 30  . -4.725   1.372   -84.169  1.00 26.57 30  A 1 
ATOM 206  C CA  . LYS A 0 30  . -5.035   1.148   -85.611  1.00 26.57 30  A 1 
ATOM 207  C C   . LYS A 0 30  . -5.968   2.174   -86.310  1.00 26.57 30  A 1 
ATOM 208  C CB  . LYS A 0 30  . -5.317   -0.328  -85.961  1.00 26.57 30  A 1 
ATOM 209  O O   . LYS A 0 30  . -7.073   1.840   -86.718  1.00 26.57 30  A 1 
ATOM 210  C CG  . LYS A 0 30  . -4.946   -0.629  -87.425  1.00 26.57 30  A 1 
ATOM 211  C CD  . LYS A 0 30  . -5.302   -2.067  -87.824  1.00 26.57 30  A 1 
ATOM 212  C CE  . LYS A 0 30  . -4.719   -2.381  -89.209  1.00 26.57 30  A 1 
ATOM 213  N NZ  . LYS A 0 30  . -5.096   -3.741  -89.669  1.00 26.57 30  A 1 
ATOM 214  N N   . GLY A 0 31  . -5.450   3.388   -86.551  1.00 27.68 31  A 1 
ATOM 215  C CA  . GLY A 0 31  . -6.130   4.552   -87.168  1.00 27.68 31  A 1 
ATOM 216  C C   . GLY A 0 31  . -6.221   5.723   -86.172  1.00 27.68 31  A 1 
ATOM 217  O O   . GLY A 0 31  . -6.109   5.488   -84.978  1.00 27.68 31  A 1 
ATOM 218  N N   . GLY A 0 32  . -6.383   6.994   -86.551  1.00 27.86 32  A 1 
ATOM 219  C CA  . GLY A 0 32  . -6.470   7.626   -87.874  1.00 27.86 32  A 1 
ATOM 220  C C   . GLY A 0 32  . -6.990   9.074   -87.739  1.00 27.86 32  A 1 
ATOM 221  O O   . GLY A 0 32  . -7.579   9.407   -86.717  1.00 27.86 32  A 1 
ATOM 222  N N   . TYR A 0 33  . -6.834   9.901   -88.784  1.00 38.60 33  A 1 
ATOM 223  C CA  . TYR A 0 33  . -7.344   11.289  -88.895  1.00 38.60 33  A 1 
ATOM 224  C C   . TYR A 0 33  . -6.725   12.334  -87.920  1.00 38.60 33  A 1 
ATOM 225  C CB  . TYR A 0 33  . -8.889   11.305  -88.847  1.00 38.60 33  A 1 
ATOM 226  O O   . TYR A 0 33  . -6.409   12.050  -86.777  1.00 38.60 33  A 1 
ATOM 227  C CG  . TYR A 0 33  . -9.568   10.193  -89.634  1.00 38.60 33  A 1 
ATOM 228  C CD1 . TYR A 0 33  . -9.746   10.313  -91.026  1.00 38.60 33  A 1 
ATOM 229  C CD2 . TYR A 0 33  . -9.985   9.019   -88.973  1.00 38.60 33  A 1 
ATOM 230  C CE1 . TYR A 0 33  . -10.320  9.254   -91.760  1.00 38.60 33  A 1 
ATOM 231  C CE2 . TYR A 0 33  . -10.542  7.954   -89.704  1.00 38.60 33  A 1 
ATOM 232  O OH  . TYR A 0 33  . -11.241  7.032   -91.797  1.00 38.60 33  A 1 
ATOM 233  C CZ  . TYR A 0 33  . -10.709  8.068   -91.098  1.00 38.60 33  A 1 
ATOM 234  N N   . GLY A 0 34  . -6.522   13.606  -88.289  1.00 34.03 34  A 1 
ATOM 235  C CA  . GLY A 0 34  . -6.757   14.227  -89.600  1.00 34.03 34  A 1 
ATOM 236  C C   . GLY A 0 34  . -7.291   15.669  -89.585  1.00 34.03 34  A 1 
ATOM 237  O O   . GLY A 0 34  . -8.018   16.026  -90.507  1.00 34.03 34  A 1 
ATOM 238  N N   . ARG A 0 35  . -6.991   16.505  -88.576  1.00 40.87 35  A 1 
ATOM 239  C CA  . ARG A 0 35  . -7.435   17.918  -88.540  1.00 40.87 35  A 1 
ATOM 240  C C   . ARG A 0 35  . -6.336   18.889  -88.987  1.00 40.87 35  A 1 
ATOM 241  C CB  . ARG A 0 35  . -7.994   18.295  -87.156  1.00 40.87 35  A 1 
ATOM 242  O O   . ARG A 0 35  . -5.202   18.799  -88.532  1.00 40.87 35  A 1 
ATOM 243  C CG  . ARG A 0 35  . -9.410   17.736  -86.932  1.00 40.87 35  A 1 
ATOM 244  C CD  . ARG A 0 35  . -10.044  18.321  -85.660  1.00 40.87 35  A 1 
ATOM 245  N NE  . ARG A 0 35  . -11.472  17.954  -85.545  1.00 40.87 35  A 1 
ATOM 246  N NH1 . ARG A 0 35  . -12.238  19.850  -84.477  1.00 40.87 35  A 1 
ATOM 247  N NH2 . ARG A 0 35  . -13.668  18.228  -84.997  1.00 40.87 35  A 1 
ATOM 248  C CZ  . ARG A 0 35  . -12.445  18.678  -85.011  1.00 40.87 35  A 1 
ATOM 249  N N   . LYS A 0 36  . -6.697   19.849  -89.848  1.00 41.01 36  A 1 
ATOM 250  C CA  . LYS A 0 36  . -5.832   20.957  -90.293  1.00 41.01 36  A 1 
ATOM 251  C C   . LYS A 0 36  . -6.029   22.169  -89.375  1.00 41.01 36  A 1 
ATOM 252  C CB  . LYS A 0 36  . -6.166   21.351  -91.747  1.00 41.01 36  A 1 
ATOM 253  O O   . LYS A 0 36  . -7.106   22.756  -89.385  1.00 41.01 36  A 1 
ATOM 254  C CG  . LYS A 0 36  . -5.930   20.256  -92.802  1.00 41.01 36  A 1 
ATOM 255  C CD  . LYS A 0 36  . -6.343   20.776  -94.191  1.00 41.01 36  A 1 
ATOM 256  C CE  . LYS A 0 36  . -6.169   19.702  -95.272  1.00 41.01 36  A 1 
ATOM 257  N NZ  . LYS A 0 36  . -6.583   20.199  -96.612  1.00 41.01 36  A 1 
ATOM 258  N N   . GLY A 0 37  . -5.000   22.564  -88.629  1.00 39.18 37  A 1 
ATOM 259  C CA  . GLY A 0 37  . -4.962   23.822  -87.866  1.00 39.18 37  A 1 
ATOM 260  C C   . GLY A 0 37  . -3.676   24.592  -88.157  1.00 39.18 37  A 1 
ATOM 261  O O   . GLY A 0 37  . -2.610   23.975  -88.205  1.00 39.18 37  A 1 
ATOM 262  N N   . GLN A 0 38  . -3.770   25.901  -88.417  1.00 44.90 38  A 1 
ATOM 263  C CA  . GLN A 0 38  . -2.595   26.760  -88.619  1.00 44.90 38  A 1 
ATOM 264  C C   . GLN A 0 38  . -1.737   26.763  -87.348  1.00 44.90 38  A 1 
ATOM 265  C CB  . GLN A 0 38  . -3.025   28.199  -88.952  1.00 44.90 38  A 1 
ATOM 266  O O   . GLN A 0 38  . -2.275   26.871  -86.248  1.00 44.90 38  A 1 
ATOM 267  C CG  . GLN A 0 38  . -3.643   28.357  -90.351  1.00 44.90 38  A 1 
ATOM 268  C CD  . GLN A 0 38  . -4.097   29.790  -90.635  1.00 44.90 38  A 1 
ATOM 269  N NE2 . GLN A 0 38  . -4.321   30.152  -91.879  1.00 44.90 38  A 1 
ATOM 270  O OE1 . GLN A 0 38  . -4.275   30.612  -89.757  1.00 44.90 38  A 1 
ATOM 271  N N   . TYR A 0 39  . -0.415   26.652  -87.492  1.00 50.77 39  A 1 
ATOM 272  C CA  . TYR A 0 39  . 0.506    26.646  -86.357  1.00 50.77 39  A 1 
ATOM 273  C C   . TYR A 0 39  . 1.779    27.438  -86.661  1.00 50.77 39  A 1 
ATOM 274  C CB  . TYR A 0 39  . 0.808    25.205  -85.905  1.00 50.77 39  A 1 
ATOM 275  O O   . TYR A 0 39  . 2.286    27.446  -87.785  1.00 50.77 39  A 1 
ATOM 276  C CG  . TYR A 0 39  . 1.585    24.336  -86.881  1.00 50.77 39  A 1 
ATOM 277  C CD1 . TYR A 0 39  . 0.911    23.661  -87.917  1.00 50.77 39  A 1 
ATOM 278  C CD2 . TYR A 0 39  . 2.975    24.161  -86.721  1.00 50.77 39  A 1 
ATOM 279  C CE1 . TYR A 0 39  . 1.617    22.822  -88.800  1.00 50.77 39  A 1 
ATOM 280  C CE2 . TYR A 0 39  . 3.685    23.311  -87.591  1.00 50.77 39  A 1 
ATOM 281  O OH  . TYR A 0 39  . 3.686    21.815  -89.469  1.00 50.77 39  A 1 
ATOM 282  C CZ  . TYR A 0 39  . 3.005    22.643  -88.635  1.00 50.77 39  A 1 
ATOM 283  N N   . ALA A 0 40  . 2.307    28.100  -85.634  1.00 47.29 40  A 1 
ATOM 284  C CA  . ALA A 0 40  . 3.639    28.683  -85.666  1.00 47.29 40  A 1 
ATOM 285  C C   . ALA A 0 40  . 4.661    27.559  -85.444  1.00 47.29 40  A 1 
ATOM 286  C CB  . ALA A 0 40  . 3.706    29.777  -84.593  1.00 47.29 40  A 1 
ATOM 287  O O   . ALA A 0 40  . 4.698    26.954  -84.372  1.00 47.29 40  A 1 
ATOM 288  N N   . LYS A 0 41  . 5.487    27.247  -86.448  1.00 57.70 41  A 1 
ATOM 289  C CA  . LYS A 0 41  . 6.554    26.256  -86.286  1.00 57.70 41  A 1 
ATOM 290  C C   . LYS A 0 41  . 7.777    26.940  -85.685  1.00 57.70 41  A 1 
ATOM 291  C CB  . LYS A 0 41  . 6.855    25.549  -87.616  1.00 57.70 41  A 1 
ATOM 292  O O   . LYS A 0 41  . 8.488    27.669  -86.375  1.00 57.70 41  A 1 
ATOM 293  C CG  . LYS A 0 41  . 7.726    24.307  -87.358  1.00 57.70 41  A 1 
ATOM 294  C CD  . LYS A 0 41  . 8.126    23.606  -88.660  1.00 57.70 41  A 1 
ATOM 295  C CE  . LYS A 0 41  . 8.982    22.375  -88.332  1.00 57.70 41  A 1 
ATOM 296  N NZ  . LYS A 0 41  . 9.505    21.727  -89.561  1.00 57.70 41  A 1 
ATOM 297  N N   . LEU A 0 42  . 8.044    26.674  -84.410  1.00 51.93 42  A 1 
ATOM 298  C CA  . LEU A 0 42  . 9.296    27.065  -83.770  1.00 51.93 42  A 1 
ATOM 299  C C   . LEU A 0 42  . 10.426   26.167  -84.299  1.00 51.93 42  A 1 
ATOM 300  C CB  . LEU A 0 42  . 9.112    27.006  -82.242  1.00 51.93 42  A 1 
ATOM 301  O O   . LEU A 0 42  . 10.599   25.031  -83.863  1.00 51.93 42  A 1 
ATOM 302  C CG  . LEU A 0 42  . 10.256   27.657  -81.444  1.00 51.93 42  A 1 
ATOM 303  C CD1 . LEU A 0 42  . 10.345   29.163  -81.701  1.00 51.93 42  A 1 
ATOM 304  C CD2 . LEU A 0 42  . 10.003   27.461  -79.951  1.00 51.93 42  A 1 
ATOM 305  N N   . THR A 0 43  . 11.162   26.651  -85.299  1.00 61.49 43  A 1 
ATOM 306  C CA  . THR A 0 43  . 12.339   25.966  -85.847  1.00 61.49 43  A 1 
ATOM 307  C C   . THR A 0 43  . 13.594   26.469  -85.154  1.00 61.49 43  A 1 
ATOM 308  C CB  . THR A 0 43  . 12.468   26.111  -87.375  1.00 61.49 43  A 1 
ATOM 309  O O   . THR A 0 43  . 13.929   27.644  -85.252  1.00 61.49 43  A 1 
ATOM 310  C CG2 . THR A 0 43  . 11.312   25.427  -88.102  1.00 61.49 43  A 1 
ATOM 311  O OG1 . THR A 0 43  . 12.500   27.445  -87.829  1.00 61.49 43  A 1 
ATOM 312  N N   . TYR A 0 44  . 14.311   25.595  -84.455  1.00 60.93 44  A 1 
ATOM 313  C CA  . TYR A 0 44  . 15.609   25.948  -83.893  1.00 60.93 44  A 1 
ATOM 314  C C   . TYR A 0 44  . 16.693   25.783  -84.959  1.00 60.93 44  A 1 
ATOM 315  C CB  . TYR A 0 44  . 15.884   25.108  -82.649  1.00 60.93 44  A 1 
ATOM 316  O O   . TYR A 0 44  . 16.982   24.667  -85.384  1.00 60.93 44  A 1 
ATOM 317  C CG  . TYR A 0 44  . 15.049   25.517  -81.451  1.00 60.93 44  A 1 
ATOM 318  C CD1 . TYR A 0 44  . 15.527   26.493  -80.554  1.00 60.93 44  A 1 
ATOM 319  C CD2 . TYR A 0 44  . 13.789   24.924  -81.237  1.00 60.93 44  A 1 
ATOM 320  C CE1 . TYR A 0 44  . 14.766   26.851  -79.424  1.00 60.93 44  A 1 
ATOM 321  C CE2 . TYR A 0 44  . 13.020   25.291  -80.118  1.00 60.93 44  A 1 
ATOM 322  O OH  . TYR A 0 44  . 12.773   26.564  -78.110  1.00 60.93 44  A 1 
ATOM 323  C CZ  . TYR A 0 44  . 13.511   26.243  -79.202  1.00 60.93 44  A 1 
ATOM 324  N N   . GLN A 0 45  . 17.292   26.891  -85.394  1.00 65.88 45  A 1 
ATOM 325  C CA  . GLN A 0 45  . 18.412   26.878  -86.331  1.00 65.88 45  A 1 
ATOM 326  C C   . GLN A 0 45  . 19.725   26.635  -85.562  1.00 65.88 45  A 1 
ATOM 327  C CB  . GLN A 0 45  . 18.445   28.190  -87.135  1.00 65.88 45  A 1 
ATOM 328  O O   . GLN A 0 45  . 20.056   27.424  -84.669  1.00 65.88 45  A 1 
ATOM 329  C CG  . GLN A 0 45  . 17.281   28.300  -88.140  1.00 65.88 45  A 1 
ATOM 330  C CD  . GLN A 0 45  . 17.345   27.281  -89.279  1.00 65.88 45  A 1 
ATOM 331  N NE2 . GLN A 0 45  . 16.269   27.085  -90.009  1.00 65.88 45  A 1 
ATOM 332  O OE1 . GLN A 0 45  . 18.349   26.642  -89.544  1.00 65.88 45  A 1 
ATOM 333  N N   . PRO A 0 46  . 20.482   25.560  -85.857  1.00 61.40 46  A 1 
ATOM 334  C CA  . PRO A 0 46  . 21.749   25.276  -85.192  1.00 61.40 46  A 1 
ATOM 335  C C   . PRO A 0 46  . 22.848   26.229  -85.684  1.00 61.40 46  A 1 
ATOM 336  C CB  . PRO A 0 46  . 22.049   23.807  -85.514  1.00 61.40 46  A 1 
ATOM 337  O O   . PRO A 0 46  . 23.403   26.062  -86.768  1.00 61.40 46  A 1 
ATOM 338  C CG  . PRO A 0 46  . 21.368   23.579  -86.861  1.00 61.40 46  A 1 
ATOM 339  C CD  . PRO A 0 46  . 20.148   24.493  -86.794  1.00 61.40 46  A 1 
ATOM 340  N N   . VAL A 0 47  . 23.208   27.223  -84.870  1.00 66.90 47  A 1 
ATOM 341  C CA  . VAL A 0 47  . 24.325   28.132  -85.155  1.00 66.90 47  A 1 
ATOM 342  C C   . VAL A 0 47  . 25.593   27.585  -84.502  1.00 66.90 47  A 1 
ATOM 343  C CB  . VAL A 0 47  . 24.012   29.584  -84.745  1.00 66.90 47  A 1 
ATOM 344  O O   . VAL A 0 47  . 25.878   27.828  -83.327  1.00 66.90 47  A 1 
ATOM 345  C CG1 . VAL A 0 47  . 25.159   30.523  -85.155  1.00 66.90 47  A 1 
ATOM 346  C CG2 . VAL A 0 47  . 22.740   30.093  -85.437  1.00 66.90 47  A 1 
ATOM 347  N N   . THR A 0 48  . 26.366   26.821  -85.271  1.00 65.92 48  A 1 
ATOM 348  C CA  . THR A 0 48  . 27.659   26.272  -84.841  1.00 65.92 48  A 1 
ATOM 349  C C   . THR A 0 48  . 28.753   27.334  -84.899  1.00 65.92 48  A 1 
ATOM 350  C CB  . THR A 0 48  . 28.035   25.041  -85.673  1.00 65.92 48  A 1 
ATOM 351  O O   . THR A 0 48  . 29.236   27.687  -85.974  1.00 65.92 48  A 1 
ATOM 352  C CG2 . THR A 0 48  . 29.270   24.332  -85.127  1.00 65.92 48  A 1 
ATOM 353  O OG1 . THR A 0 48  . 26.992   24.098  -85.635  1.00 65.92 48  A 1 
ATOM 354  N N   . LYS A 0 49  . 29.189   27.823  -83.733  1.00 65.99 49  A 1 
ATOM 355  C CA  . LYS A 0 49  . 30.339   28.730  -83.612  1.00 65.99 49  A 1 
ATOM 356  C C   . LYS A 0 49  . 31.586   27.953  -83.194  1.00 65.99 49  A 1 
ATOM 357  C CB  . LYS A 0 49  . 30.028   29.889  -82.649  1.00 65.99 49  A 1 
ATOM 358  O O   . LYS A 0 49  . 31.532   27.105  -82.304  1.00 65.99 49  A 1 
ATOM 359  C CG  . LYS A 0 49  . 28.902   30.792  -83.185  1.00 65.99 49  A 1 
ATOM 360  C CD  . LYS A 0 49  . 28.678   32.027  -82.299  1.00 65.99 49  A 1 
ATOM 361  C CE  . LYS A 0 49  . 27.541   32.886  -82.873  1.00 65.99 49  A 1 
ATOM 362  N NZ  . LYS A 0 49  . 27.291   34.102  -82.056  1.00 65.99 49  A 1 
ATOM 363  N N   . VAL A 0 50  . 32.720   28.271  -83.813  1.00 63.82 50  A 1 
ATOM 364  C CA  . VAL A 0 50  . 34.041   27.878  -83.303  1.00 63.82 50  A 1 
ATOM 365  C C   . VAL A 0 50  . 34.307   28.704  -82.046  1.00 63.82 50  A 1 
ATOM 366  C CB  . VAL A 0 50  . 35.132   28.104  -84.370  1.00 63.82 50  A 1 
ATOM 367  O O   . VAL A 0 50  . 34.375   29.927  -82.134  1.00 63.82 50  A 1 
ATOM 368  C CG1 . VAL A 0 50  . 36.532   27.850  -83.808  1.00 63.82 50  A 1 
ATOM 369  C CG2 . VAL A 0 50  . 34.920   27.164  -85.565  1.00 63.82 50  A 1 
ATOM 370  N N   . VAL A 0 51  . 34.413   28.046  -80.891  1.00 65.10 51  A 1 
ATOM 371  C CA  . VAL A 0 51  . 34.690   28.697  -79.598  1.00 65.10 51  A 1 
ATOM 372  C C   . VAL A 0 51  . 36.194   28.851  -79.392  1.00 65.10 51  A 1 
ATOM 373  C CB  . VAL A 0 51  . 34.043   27.920  -78.436  1.00 65.10 51  A 1 
ATOM 374  O O   . VAL A 0 51  . 36.646   29.896  -78.938  1.00 65.10 51  A 1 
ATOM 375  C CG1 . VAL A 0 51  . 34.295   28.580  -77.075  1.00 65.10 51  A 1 
ATOM 376  C CG2 . VAL A 0 51  . 32.523   27.847  -78.625  1.00 65.10 51  A 1 
ATOM 377  N N   . GLN A 0 52  . 36.974   27.851  -79.808  1.00 47.00 52  A 1 
ATOM 378  C CA  . GLN A 0 52  . 38.433   27.916  -79.863  1.00 47.00 52  A 1 
ATOM 379  C C   . GLN A 0 52  . 38.914   27.475  -81.247  1.00 47.00 52  A 1 
ATOM 380  C CB  . GLN A 0 52  . 39.044   27.059  -78.747  1.00 47.00 52  A 1 
ATOM 381  O O   . GLN A 0 52  . 38.556   26.402  -81.736  1.00 47.00 52  A 1 
ATOM 382  C CG  . GLN A 0 52  . 38.923   27.743  -77.372  1.00 47.00 52  A 1 
ATOM 383  C CD  . GLN A 0 52  . 39.337   26.820  -76.233  1.00 47.00 52  A 1 
ATOM 384  N NE2 . GLN A 0 52  . 40.019   27.304  -75.219  1.00 47.00 52  A 1 
ATOM 385  O OE1 . GLN A 0 52  . 39.027   25.645  -76.227  1.00 47.00 52  A 1 
ATOM 386  N N   . ARG A 0 53  . 39.717   28.329  -81.892  1.00 50.66 53  A 1 
ATOM 387  C CA  . ARG A 0 53  . 40.485   27.972  -83.093  1.00 50.66 53  A 1 
ATOM 388  C C   . ARG A 0 53  . 41.709   27.159  -82.668  1.00 50.66 53  A 1 
ATOM 389  C CB  . ARG A 0 53  . 40.921   29.239  -83.852  1.00 50.66 53  A 1 
ATOM 390  O O   . ARG A 0 53  . 42.233   27.391  -81.583  1.00 50.66 53  A 1 
ATOM 391  C CG  . ARG A 0 53  . 39.747   30.016  -84.471  1.00 50.66 53  A 1 
ATOM 392  C CD  . ARG A 0 53  . 40.261   31.270  -85.192  1.00 50.66 53  A 1 
ATOM 393  N NE  . ARG A 0 53  . 39.174   31.997  -85.878  1.00 50.66 53  A 1 
ATOM 394  N NH1 . ARG A 0 53  . 40.449   33.721  -86.711  1.00 50.66 53  A 1 
ATOM 395  N NH2 . ARG A 0 53  . 38.269   33.648  -87.168  1.00 50.66 53  A 1 
ATOM 396  C CZ  . ARG A 0 53  . 39.302   33.113  -86.579  1.00 50.66 53  A 1 
ATOM 397  N N   . ALA A 0 54  . 42.189   26.264  -83.531  1.00 43.61 54  A 1 
ATOM 398  C CA  . ALA A 0 54  . 43.476   25.606  -83.320  1.00 43.61 54  A 1 
ATOM 399  C C   . ALA A 0 54  . 44.588   26.671  -83.259  1.00 43.61 54  A 1 
ATOM 400  C CB  . ALA A 0 54  . 43.704   24.583  -84.440  1.00 43.61 54  A 1 
ATOM 401  O O   . ALA A 0 54  . 44.786   27.413  -84.223  1.00 43.61 54  A 1 
ATOM 402  N N   . ALA A 0 55  . 45.260   26.777  -82.113  1.00 40.40 55  A 1 
ATOM 403  C CA  . ALA A 0 55  . 46.278   27.787  -81.854  1.00 40.40 55  A 1 
ATOM 404  C C   . ALA A 0 55  . 47.679   27.176  -81.971  1.00 40.40 55  A 1 
ATOM 405  C CB  . ALA A 0 55  . 46.019   28.410  -80.476  1.00 40.40 55  A 1 
ATOM 406  O O   . ALA A 0 55  . 48.023   26.244  -81.249  1.00 40.40 55  A 1 
ATOM 407  N N   . SER A 0 56  . 48.497   27.719  -82.871  1.00 36.36 56  A 1 
ATOM 408  C CA  . SER A 0 56  . 49.935   27.453  -82.915  1.00 36.36 56  A 1 
ATOM 409  C C   . SER A 0 56  . 50.641   28.276  -81.836  1.00 36.36 56  A 1 
ATOM 410  C CB  . SER A 0 56  . 50.485   27.819  -84.298  1.00 36.36 56  A 1 
ATOM 411  O O   . SER A 0 56  . 50.534   29.503  -81.844  1.00 36.36 56  A 1 
ATOM 412  O OG  . SER A 0 56  . 50.105   29.141  -84.639  1.00 36.36 56  A 1 
ATOM 413  N N   . ALA A 0 57  . 51.378   27.624  -80.939  1.00 36.13 57  A 1 
ATOM 414  C CA  . ALA A 0 57  . 52.160   28.304  -79.911  1.00 36.13 57  A 1 
ATOM 415  C C   . ALA A 0 57  . 53.452   28.913  -80.498  1.00 36.13 57  A 1 
ATOM 416  C CB  . ALA A 0 57  . 52.423   27.313  -78.768  1.00 36.13 57  A 1 
ATOM 417  O O   . ALA A 0 57  . 54.459   28.227  -80.650  1.00 36.13 57  A 1 
ATOM 418  N N   . ASP A 0 58  . 53.422   30.210  -80.809  1.00 32.39 58  A 1 
ATOM 419  C CA  . ASP A 0 58  . 54.607   31.080  -80.843  1.00 32.39 58  A 1 
ATOM 420  C C   . ASP A 0 58  . 54.497   32.059  -79.643  1.00 32.39 58  A 1 
ATOM 421  C CB  . ASP A 0 58  . 54.769   31.789  -82.214  1.00 32.39 58  A 1 
ATOM 422  O O   . ASP A 0 58  . 53.399   32.434  -79.229  1.00 32.39 58  A 1 
ATOM 423  C CG  . ASP A 0 58  . 55.690   31.081  -83.243  1.00 32.39 58  A 1 
ATOM 424  O OD1 . ASP A 0 58  . 56.855   30.741  -82.926  1.00 32.39 58  A 1 
ATOM 425  O OD2 . ASP A 0 58  . 55.336   30.967  -84.441  1.00 32.39 58  A 1 
ATOM 426  N N   . ASN A 0 59  . 55.632   32.418  -79.036  1.00 30.16 59  A 1 
ATOM 427  C CA  . ASN A 0 59  . 55.711   33.013  -77.690  1.00 30.16 59  A 1 
ATOM 428  C C   . ASN A 0 59  . 55.150   34.444  -77.537  1.00 30.16 59  A 1 
ATOM 429  C CB  . ASN A 0 59  . 57.190   33.033  -77.254  1.00 30.16 59  A 1 
ATOM 430  O O   . ASN A 0 59  . 55.463   35.323  -78.338  1.00 30.16 59  A 1 
ATOM 431  C CG  . ASN A 0 59  . 57.713   31.673  -76.847  1.00 30.16 59  A 1 
ATOM 432  N ND2 . ASN A 0 59  . 58.577   31.058  -77.622  1.00 30.16 59  A 1 
ATOM 433  O OD1 . ASN A 0 59  . 57.347   31.152  -75.814  1.00 30.16 59  A 1 
ATOM 434  N N   . ALA A 0 60  . 54.501   34.715  -76.394  1.00 27.79 60  A 1 
ATOM 435  C CA  . ALA A 0 60  . 54.430   36.045  -75.768  1.00 27.79 60  A 1 
ATOM 436  C C   . ALA A 0 60  . 54.245   35.924  -74.236  1.00 27.79 60  A 1 
ATOM 437  C CB  . ALA A 0 60  . 53.297   36.862  -76.402  1.00 27.79 60  A 1 
ATOM 438  O O   . ALA A 0 60  . 53.260   35.362  -73.765  1.00 27.79 60  A 1 
ATOM 439  N N   . SER A 0 61  . 55.195   36.441  -73.451  1.00 34.40 61  A 1 
ATOM 440  C CA  . SER A 0 61  . 55.276   36.262  -71.991  1.00 34.40 61  A 1 
ATOM 441  C C   . SER A 0 61  . 54.844   37.506  -71.199  1.00 34.40 61  A 1 
ATOM 442  C CB  . SER A 0 61  . 56.731   35.931  -71.628  1.00 34.40 61  A 1 
ATOM 443  O O   . SER A 0 61  . 55.461   38.557  -71.364  1.00 34.40 61  A 1 
ATOM 444  O OG  . SER A 0 61  . 57.591   36.937  -72.138  1.00 34.40 61  A 1 
ATOM 445  N N   . ALA A 0 62  . 53.870   37.380  -70.285  1.00 28.80 62  A 1 
ATOM 446  C CA  . ALA A 0 62  . 53.553   38.413  -69.277  1.00 28.80 62  A 1 
ATOM 447  C C   . ALA A 0 62  . 52.771   37.886  -68.042  1.00 28.80 62  A 1 
ATOM 448  C CB  . ALA A 0 62  . 52.819   39.584  -69.953  1.00 28.80 62  A 1 
ATOM 449  O O   . ALA A 0 62  . 51.927   38.588  -67.489  1.00 28.80 62  A 1 
ATOM 450  N N   . GLY A 0 63  . 53.014   36.646  -67.600  1.00 34.75 63  A 1 
ATOM 451  C CA  . GLY A 0 63  . 52.348   36.060  -66.426  1.00 34.75 63  A 1 
ATOM 452  C C   . GLY A 0 63  . 53.121   36.282  -65.122  1.00 34.75 63  A 1 
ATOM 453  O O   . GLY A 0 63  . 53.866   35.400  -64.705  1.00 34.75 63  A 1 
ATOM 454  N N   . TYR A 0 64  . 52.953   37.432  -64.460  1.00 32.18 64  A 1 
ATOM 455  C CA  . TYR A 0 64  . 53.540   37.679  -63.131  1.00 32.18 64  A 1 
ATOM 456  C C   . TYR A 0 64  . 52.787   36.903  -62.034  1.00 32.18 64  A 1 
ATOM 457  C CB  . TYR A 0 64  . 53.645   39.190  -62.838  1.00 32.18 64  A 1 
ATOM 458  O O   . TYR A 0 64  . 51.963   37.452  -61.308  1.00 32.18 64  A 1 
ATOM 459  C CG  . TYR A 0 64  . 55.015   39.783  -63.111  1.00 32.18 64  A 1 
ATOM 460  C CD1 . TYR A 0 64  . 55.996   39.781  -62.097  1.00 32.18 64  A 1 
ATOM 461  C CD2 . TYR A 0 64  . 55.300   40.363  -64.361  1.00 32.18 64  A 1 
ATOM 462  C CE1 . TYR A 0 64  . 57.255   40.370  -62.325  1.00 32.18 64  A 1 
ATOM 463  C CE2 . TYR A 0 64  . 56.558   40.953  -64.594  1.00 32.18 64  A 1 
ATOM 464  O OH  . TYR A 0 64  . 58.738   41.551  -63.804  1.00 32.18 64  A 1 
ATOM 465  C CZ  . TYR A 0 64  . 57.534   40.963  -63.576  1.00 32.18 64  A 1 
ATOM 466  N N   . GLY A 0 65  . 53.088   35.610  -61.906  1.00 36.36 65  A 1 
ATOM 467  C CA  . GLY A 0 65  . 52.533   34.735  -60.875  1.00 36.36 65  A 1 
ATOM 468  C C   . GLY A 0 65  . 53.571   33.740  -60.372  1.00 36.36 65  A 1 
ATOM 469  O O   . GLY A 0 65  . 53.760   32.688  -60.971  1.00 36.36 65  A 1 
ATOM 470  N N   . ARG A 0 66  . 54.228   34.050  -59.245  1.00 37.35 66  A 1 
ATOM 471  C CA  . ARG A 0 66  . 55.026   33.064  -58.496  1.00 37.35 66  A 1 
ATOM 472  C C   . ARG A 0 66  . 54.080   32.148  -57.718  1.00 37.35 66  A 1 
ATOM 473  C CB  . ARG A 0 66  . 56.043   33.737  -57.556  1.00 37.35 66  A 1 
ATOM 474  O O   . ARG A 0 66  . 53.890   32.338  -56.522  1.00 37.35 66  A 1 
ATOM 475  C CG  . ARG A 0 66  . 57.182   34.458  -58.289  1.00 37.35 66  A 1 
ATOM 476  C CD  . ARG A 0 66  . 58.252   34.969  -57.310  1.00 37.35 66  A 1 
ATOM 477  N NE  . ARG A 0 66  . 57.702   35.944  -56.344  1.00 37.35 66  A 1 
ATOM 478  N NH1 . ARG A 0 66  . 59.579   37.240  -56.040  1.00 37.35 66  A 1 
ATOM 479  N NH2 . ARG A 0 66  . 57.699   37.747  -54.954  1.00 37.35 66  A 1 
ATOM 480  C CZ  . ARG A 0 66  . 58.328   36.969  -55.789  1.00 37.35 66  A 1 
ATOM 481  N N   . GLN A 0 67  . 53.455   31.204  -58.413  1.00 41.87 67  A 1 
ATOM 482  C CA  . GLN A 0 67  . 52.764   30.082  -57.783  1.00 41.87 67  A 1 
ATOM 483  C C   . GLN A 0 67  . 53.775   28.940  -57.665  1.00 41.87 67  A 1 
ATOM 484  C CB  . GLN A 0 67  . 51.483   29.732  -58.561  1.00 41.87 67  A 1 
ATOM 485  O O   . GLN A 0 67  . 54.321   28.492  -58.670  1.00 41.87 67  A 1 
ATOM 486  C CG  . GLN A 0 67  . 50.443   30.854  -58.369  1.00 41.87 67  A 1 
ATOM 487  C CD  . GLN A 0 67  . 49.083   30.596  -59.015  1.00 41.87 67  A 1 
ATOM 488  N NE2 . GLN A 0 67  . 48.071   31.341  -58.625  1.00 41.87 67  A 1 
ATOM 489  O OE1 . GLN A 0 67  . 48.881   29.743  -59.865  1.00 41.87 67  A 1 
ATOM 490  N N   . ALA A 0 68  . 54.100   28.574  -56.425  1.00 45.40 68  A 1 
ATOM 491  C CA  . ALA A 0 68  . 55.031   27.497  -56.113  1.00 45.40 68  A 1 
ATOM 492  C C   . ALA A 0 68  . 54.385   26.116  -56.335  1.00 45.40 68  A 1 
ATOM 493  C CB  . ALA A 0 68  . 55.524   27.703  -54.672  1.00 45.40 68  A 1 
ATOM 494  O O   . ALA A 0 68  . 53.218   26.027  -56.717  1.00 45.40 68  A 1 
ATOM 495  N N   . GLU A 0 69  . 55.173   25.064  -56.094  1.00 46.36 69  A 1 
ATOM 496  C CA  . GLU A 0 69  . 54.800   23.645  -56.148  1.00 46.36 69  A 1 
ATOM 497  C C   . GLU A 0 69  . 53.346   23.378  -55.729  1.00 46.36 69  A 1 
ATOM 498  C CB  . GLU A 0 69  . 55.728   22.855  -55.201  1.00 46.36 69  A 1 
ATOM 499  O O   . GLU A 0 69  . 53.011   23.424  -54.546  1.00 46.36 69  A 1 
ATOM 500  C CG  . GLU A 0 69  . 57.186   22.819  -55.673  1.00 46.36 69  A 1 
ATOM 501  C CD  . GLU A 0 69  . 58.136   22.205  -54.629  1.00 46.36 69  A 1 
ATOM 502  O OE1 . GLU A 0 69  . 59.254   22.757  -54.525  1.00 46.36 69  A 1 
ATOM 503  O OE2 . GLU A 0 69  . 57.770   21.183  -53.985  1.00 46.36 69  A 1 
ATOM 504  N N   . LYS A 0 70  . 52.485   23.027  -56.693  1.00 47.91 70  A 1 
ATOM 505  C CA  . LYS A 0 70  . 51.142   22.512  -56.403  1.00 47.91 70  A 1 
ATOM 506  C C   . LYS A 0 70  . 51.203   21.033  -56.037  1.00 47.91 70  A 1 
ATOM 507  C CB  . LYS A 0 70  . 50.162   22.794  -57.546  1.00 47.91 70  A 1 
ATOM 508  O O   . LYS A 0 70  . 50.709   20.182  -56.771  1.00 47.91 70  A 1 
ATOM 509  C CG  . LYS A 0 70  . 49.836   24.285  -57.639  1.00 47.91 70  A 1 
ATOM 510  C CD  . LYS A 0 70  . 48.685   24.492  -58.622  1.00 47.91 70  A 1 
ATOM 511  C CE  . LYS A 0 70  . 48.382   25.985  -58.716  1.00 47.91 70  A 1 
ATOM 512  N NZ  . LYS A 0 70  . 47.274   26.237  -59.660  1.00 47.91 70  A 1 
ATOM 513  N N   . ARG A 0 71  . 51.779   20.747  -54.868  1.00 48.09 71  A 1 
ATOM 514  C CA  . ARG A 0 71  . 51.341   19.582  -54.097  1.00 48.09 71  A 1 
ATOM 515  C C   . ARG A 0 71  . 49.897   19.864  -53.708  1.00 48.09 71  A 1 
ATOM 516  C CB  . ARG A 0 71  . 52.210   19.373  -52.849  1.00 48.09 71  A 1 
ATOM 517  O O   . ARG A 0 71  . 49.631   20.867  -53.052  1.00 48.09 71  A 1 
ATOM 518  C CG  . ARG A 0 71  . 53.651   19.034  -53.237  1.00 48.09 71  A 1 
ATOM 519  C CD  . ARG A 0 71  . 54.545   18.901  -52.004  1.00 48.09 71  A 1 
ATOM 520  N NE  . ARG A 0 71  . 55.955   18.895  -52.424  1.00 48.09 71  A 1 
ATOM 521  N NH1 . ARG A 0 71  . 56.339   16.617  -52.453  1.00 48.09 71  A 1 
ATOM 522  N NH2 . ARG A 0 71  . 57.883   18.084  -53.199  1.00 48.09 71  A 1 
ATOM 523  C CZ  . ARG A 0 71  . 56.714   17.851  -52.677  1.00 48.09 71  A 1 
ATOM 524  N N   . VAL A 0 72  . 48.983   19.030  -54.181  1.00 55.87 72  A 1 
ATOM 525  C CA  . VAL A 0 72  . 47.618   18.990  -53.665  1.00 55.87 72  A 1 
ATOM 526  C C   . VAL A 0 72  . 47.582   17.768  -52.763  1.00 55.87 72  A 1 
ATOM 527  C CB  . VAL A 0 72  . 46.564   18.969  -54.788  1.00 55.87 72  A 1 
ATOM 528  O O   . VAL A 0 72  . 47.408   16.652  -53.246  1.00 55.87 72  A 1 
ATOM 529  C CG1 . VAL A 0 72  . 45.145   18.983  -54.208  1.00 55.87 72  A 1 
ATOM 530  C CG2 . VAL A 0 72  . 46.705   20.199  -55.702  1.00 55.87 72  A 1 
ATOM 531  N N   . ALA A 0 73  . 47.863   18.006  -51.484  1.00 60.02 73  A 1 
ATOM 532  C CA  . ALA A 0 73  . 47.221   17.240  -50.430  1.00 60.02 73  A 1 
ATOM 533  C C   . ALA A 0 73  . 45.783   17.765  -50.297  1.00 60.02 73  A 1 
ATOM 534  C CB  . ALA A 0 73  . 48.020   17.393  -49.130  1.00 60.02 73  A 1 
ATOM 535  O O   . ALA A 0 73  . 45.508   18.920  -50.657  1.00 60.02 73  A 1 
ATOM 536  N N   . GLN A 0 74  . 44.882   16.913  -49.832  1.00 71.66 74  A 1 
ATOM 537  C CA  . GLN A 0 74  . 43.599   17.330  -49.293  1.00 71.66 74  A 1 
ATOM 538  C C   . GLN A 0 74  . 43.438   16.587  -47.978  1.00 71.66 74  A 1 
ATOM 539  C CB  . GLN A 0 74  . 42.433   17.027  -50.250  1.00 71.66 74  A 1 
ATOM 540  O O   . GLN A 0 74  . 43.069   15.425  -48.000  1.00 71.66 74  A 1 
ATOM 541  C CG  . GLN A 0 74  . 42.577   17.662  -51.637  1.00 71.66 74  A 1 
ATOM 542  C CD  . GLN A 0 74  . 41.258   17.607  -52.394  1.00 71.66 74  A 1 
ATOM 543  N NE2 . GLN A 0 74  . 40.317   18.458  -52.043  1.00 71.66 74  A 1 
ATOM 544  O OE1 . GLN A 0 74  . 41.033   16.815  -53.305  1.00 71.66 74  A 1 
ATOM 545  N N   . ASP A 0 75  . 43.764   17.288  -46.905  1.00 72.57 75  A 1 
ATOM 546  C CA  . ASP A 0 75  . 43.497   16.965  -45.515  1.00 72.57 75  A 1 
ATOM 547  C C   . ASP A 0 75  . 42.033   17.327  -45.197  1.00 72.57 75  A 1 
ATOM 548  C CB  . ASP A 0 75  . 44.538   17.702  -44.621  1.00 72.57 75  A 1 
ATOM 549  O O   . ASP A 0 75  . 41.602   18.464  -45.440  1.00 72.57 75  A 1 
ATOM 550  C CG  . ASP A 0 75  . 44.991   19.148  -44.997  1.00 72.57 75  A 1 
ATOM 551  O OD1 . ASP A 0 75  . 44.714   19.661  -46.118  1.00 72.57 75  A 1 
ATOM 552  O OD2 . ASP A 0 75  . 45.749   19.759  -44.203  1.00 72.57 75  A 1 
ATOM 553  N N   . TRP A 0 76  . 41.238   16.359  -44.728  1.00 78.27 76  A 1 
ATOM 554  C CA  . TRP A 0 76  . 39.865   16.595  -44.272  1.00 78.27 76  A 1 
ATOM 555  C C   . TRP A 0 76  . 39.492   15.706  -43.085  1.00 78.27 76  A 1 
ATOM 556  C CB  . TRP A 0 76  . 38.851   16.447  -45.420  1.00 78.27 76  A 1 
ATOM 557  O O   . TRP A 0 76  . 38.913   14.638  -43.246  1.00 78.27 76  A 1 
ATOM 558  C CG  . TRP A 0 76  . 37.443   16.824  -45.037  1.00 78.27 76  A 1 
ATOM 559  C CD1 . TRP A 0 76  . 37.014   18.087  -44.822  1.00 78.27 76  A 1 
ATOM 560  C CD2 . TRP A 0 76  . 36.323   15.958  -44.654  1.00 78.27 76  A 1 
ATOM 561  C CE2 . TRP A 0 76  . 35.224   16.784  -44.263  1.00 78.27 76  A 1 
ATOM 562  C CE3 . TRP A 0 76  . 36.136   14.566  -44.536  1.00 78.27 76  A 1 
ATOM 563  N NE1 . TRP A 0 76  . 35.707   18.071  -44.372  1.00 78.27 76  A 1 
ATOM 564  C CH2 . TRP A 0 76  . 33.849   14.867  -43.725  1.00 78.27 76  A 1 
ATOM 565  C CZ2 . TRP A 0 76  . 33.996   16.262  -43.821  1.00 78.27 76  A 1 
ATOM 566  C CZ3 . TRP A 0 76  . 34.922   14.030  -44.071  1.00 78.27 76  A 1 
ATOM 567  N N   . ASP A 0 77  . 39.761   16.218  -41.892  1.00 83.01 77  A 1 
ATOM 568  C CA  . ASP A 0 77  . 39.267   15.685  -40.632  1.00 83.01 77  A 1 
ATOM 569  C C   . ASP A 0 77  . 37.840   16.188  -40.325  1.00 83.01 77  A 1 
ATOM 570  C CB  . ASP A 0 77  . 40.273   15.905  -39.466  1.00 83.01 77  A 1 
ATOM 571  O O   . ASP A 0 77  . 37.532   17.389  -40.377  1.00 83.01 77  A 1 
ATOM 572  C CG  . ASP A 0 77  . 41.333   17.026  -39.591  1.00 83.01 77  A 1 
ATOM 573  O OD1 . ASP A 0 77  . 41.950   17.195  -40.668  1.00 83.01 77  A 1 
ATOM 574  O OD2 . ASP A 0 77  . 41.537   17.756  -38.588  1.00 83.01 77  A 1 
ATOM 575  N N   . ALA A 0 78  . 36.967   15.255  -39.947  1.00 79.78 78  A 1 
ATOM 576  C CA  . ALA A 0 78  . 35.663   15.509  -39.354  1.00 79.78 78  A 1 
ATOM 577  C C   . ALA A 0 78  . 35.494   14.706  -38.059  1.00 79.78 78  A 1 
ATOM 578  C CB  . ALA A 0 78  . 34.563   15.212  -40.375  1.00 79.78 78  A 1 
ATOM 579  O O   . ALA A 0 78  . 35.912   13.558  -37.941  1.00 79.78 78  A 1 
ATOM 580  N N   . TRP A 0 79  . 34.866   15.329  -37.066  1.00 89.59 79  A 1 
ATOM 581  C CA  . TRP A 0 79  . 34.569   14.714  -35.778  1.00 89.59 79  A 1 
ATOM 582  C C   . TRP A 0 79  . 33.235   15.237  -35.260  1.00 89.59 79  A 1 
ATOM 583  C CB  . TRP A 0 79  . 35.699   15.001  -34.779  1.00 89.59 79  A 1 
ATOM 584  O O   . TRP A 0 79  . 32.951   16.438  -35.359  1.00 89.59 79  A 1 
ATOM 585  C CG  . TRP A 0 79  . 35.398   14.573  -33.375  1.00 89.59 79  A 1 
ATOM 586  C CD1 . TRP A 0 79  . 35.405   13.296  -32.938  1.00 89.59 79  A 1 
ATOM 587  C CD2 . TRP A 0 79  . 34.889   15.368  -32.258  1.00 89.59 79  A 1 
ATOM 588  C CE2 . TRP A 0 79  . 34.613   14.490  -31.167  1.00 89.59 79  A 1 
ATOM 589  C CE3 . TRP A 0 79  . 34.574   16.733  -32.077  1.00 89.59 79  A 1 
ATOM 590  N NE1 . TRP A 0 79  . 34.941   13.239  -31.641  1.00 89.59 79  A 1 
ATOM 591  C CH2 . TRP A 0 79  . 33.776   16.310  -29.805  1.00 89.59 79  A 1 
ATOM 592  C CZ2 . TRP A 0 79  . 34.071   14.944  -29.955  1.00 89.59 79  A 1 
ATOM 593  C CZ3 . TRP A 0 79  . 34.026   17.202  -30.865  1.00 89.59 79  A 1 
ATOM 594  N N   . GLY A 0 80  . 32.444   14.341  -34.680  1.00 87.97 80  A 1 
ATOM 595  C CA  . GLY A 0 80  . 31.166   14.655  -34.069  1.00 87.97 80  A 1 
ATOM 596  C C   . GLY A 0 80  . 30.952   13.917  -32.755  1.00 87.97 80  A 1 
ATOM 597  O O   . GLY A 0 80  . 31.550   12.878  -32.473  1.00 87.97 80  A 1 
ATOM 598  N N   . ARG A 0 81  . 30.074   14.503  -31.946  1.00 91.75 81  A 1 
ATOM 599  C CA  . ARG A 0 81  . 29.479   13.881  -30.772  1.00 91.75 81  A 1 
ATOM 600  C C   . ARG A 0 81  . 28.098   14.477  -30.572  1.00 91.75 81  A 1 
ATOM 601  C CB  . ARG A 0 81  . 30.384   14.099  -29.555  1.00 91.75 81  A 1 
ATOM 602  O O   . ARG A 0 81  . 28.011   15.704  -30.457  1.00 91.75 81  A 1 
ATOM 603  C CG  . ARG A 0 81  . 29.825   13.445  -28.283  1.00 91.75 81  A 1 
ATOM 604  C CD  . ARG A 0 81  . 30.901   13.524  -27.198  1.00 91.75 81  A 1 
ATOM 605  N NE  . ARG A 0 81  . 30.616   12.641  -26.059  1.00 91.75 81  A 1 
ATOM 606  N NH1 . ARG A 0 81  . 32.762   12.420  -25.293  1.00 91.75 81  A 1 
ATOM 607  N NH2 . ARG A 0 81  . 31.129   11.354  -24.256  1.00 91.75 81  A 1 
ATOM 608  C CZ  . ARG A 0 81  . 31.491   12.156  -25.203  1.00 91.75 81  A 1 
ATOM 609  N N   . ASP A 0 82  . 27.069   13.643  -30.539  1.00 91.85 82  A 1 
ATOM 610  C CA  . ASP A 0 82  . 25.754   14.046  -30.039  1.00 91.85 82  A 1 
ATOM 611  C C   . ASP A 0 82  . 25.570   13.524  -28.607  1.00 91.85 82  A 1 
ATOM 612  C CB  . ASP A 0 82  . 24.617   13.680  -31.018  1.00 91.85 82  A 1 
ATOM 613  O O   . ASP A 0 82  . 26.351   12.695  -28.140  1.00 91.85 82  A 1 
ATOM 614  C CG  . ASP A 0 82  . 23.598   14.830  -31.133  1.00 91.85 82  A 1 
ATOM 615  O OD1 . ASP A 0 82  . 23.373   15.514  -30.103  1.00 91.85 82  A 1 
ATOM 616  O OD2 . ASP A 0 82  . 23.147   15.133  -32.265  1.00 91.85 82  A 1 
ATOM 617  N N   . GLN A 0 83  . 24.639   14.116  -27.858  1.00 93.05 83  A 1 
ATOM 618  C CA  . GLN A 0 83  . 24.377   13.754  -26.458  1.00 93.05 83  A 1 
ATOM 619  C C   . GLN A 0 83  . 22.914   14.012  -26.102  1.00 93.05 83  A 1 
ATOM 620  C CB  . GLN A 0 83  . 25.299   14.515  -25.477  1.00 93.05 83  A 1 
ATOM 621  O O   . GLN A 0 83  . 22.577   15.087  -25.586  1.00 93.05 83  A 1 
ATOM 622  C CG  . GLN A 0 83  . 26.761   14.063  -25.542  1.00 93.05 83  A 1 
ATOM 623  C CD  . GLN A 0 83  . 27.568   14.419  -24.301  1.00 93.05 83  A 1 
ATOM 624  N NE2 . GLN A 0 83  . 28.356   13.495  -23.806  1.00 93.05 83  A 1 
ATOM 625  O OE1 . GLN A 0 83  . 27.541   15.513  -23.748  1.00 93.05 83  A 1 
ATOM 626  N N   . ASP A 0 84  . 22.051   13.029  -26.347  1.00 95.08 84  A 1 
ATOM 627  C CA  . ASP A 0 84  . 20.631   13.125  -26.016  1.00 95.08 84  A 1 
ATOM 628  C C   . ASP A 0 84  . 20.336   12.504  -24.637  1.00 95.08 84  A 1 
ATOM 629  C CB  . ASP A 0 84  . 19.740   12.599  -27.170  1.00 95.08 84  A 1 
ATOM 630  O O   . ASP A 0 84  . 20.911   11.497  -24.223  1.00 95.08 84  A 1 
ATOM 631  C CG  . ASP A 0 84  . 18.759   13.648  -27.740  1.00 95.08 84  A 1 
ATOM 632  O OD1 . ASP A 0 84  . 18.496   14.671  -27.055  1.00 95.08 84  A 1 
ATOM 633  O OD2 . ASP A 0 84  . 18.164   13.405  -28.816  1.00 95.08 84  A 1 
ATOM 634  N N   . LEU A 0 85  . 19.438   13.140  -23.876  1.00 95.98 85  A 1 
ATOM 635  C CA  . LEU A 0 85  . 19.036   12.690  -22.538  1.00 95.98 85  A 1 
ATOM 636  C C   . LEU A 0 85  . 17.538   12.916  -22.334  1.00 95.98 85  A 1 
ATOM 637  C CB  . LEU A 0 85  . 19.891   13.389  -21.460  1.00 95.98 85  A 1 
ATOM 638  O O   . LEU A 0 85  . 17.084   14.034  -22.072  1.00 95.98 85  A 1 
ATOM 639  C CG  . LEU A 0 85  . 19.489   13.059  -20.005  1.00 95.98 85  A 1 
ATOM 640  C CD1 . LEU A 0 85  . 19.653   11.582  -19.645  1.00 95.98 85  A 1 
ATOM 641  C CD2 . LEU A 0 85  . 20.346   13.868  -19.027  1.00 95.98 85  A 1 
ATOM 642  N N   . ALA A 0 86  . 16.772   11.830  -22.386  1.00 98.05 86  A 1 
ATOM 643  C CA  . ALA A 0 86  . 15.345   11.824  -22.104  1.00 98.05 86  A 1 
ATOM 644  C C   . ALA A 0 86  . 15.075   11.230  -20.716  1.00 98.05 86  A 1 
ATOM 645  C CB  . ALA A 0 86  . 14.611   11.080  -23.223  1.00 98.05 86  A 1 
ATOM 646  O O   . ALA A 0 86  . 15.504   10.121  -20.401  1.00 98.05 86  A 1 
ATOM 647  N N   . ILE A 0 87  . 14.323   11.960  -19.889  1.00 98.14 87  A 1 
ATOM 648  C CA  . ILE A 0 87  . 13.845   11.483  -18.588  1.00 98.14 87  A 1 
ATOM 649  C C   . ILE A 0 87  . 12.340   11.734  -18.509  1.00 98.14 87  A 1 
ATOM 650  C CB  . ILE A 0 87  . 14.606   12.135  -17.407  1.00 98.14 87  A 1 
ATOM 651  O O   . ILE A 0 87  . 11.907   12.886  -18.562  1.00 98.14 87  A 1 
ATOM 652  C CG1 . ILE A 0 87  . 16.139   11.984  -17.577  1.00 98.14 87  A 1 
ATOM 653  C CG2 . ILE A 0 87  . 14.109   11.521  -16.080  1.00 98.14 87  A 1 
ATOM 654  C CD1 . ILE A 0 87  . 16.984   12.528  -16.417  1.00 98.14 87  A 1 
ATOM 655  N N   . ASP A 0 88  . 11.561   10.665  -18.353  1.00 97.96 88  A 1 
ATOM 656  C CA  . ASP A 0 88  . 10.169   10.736  -17.902  1.00 97.96 88  A 1 
ATOM 657  C C   . ASP A 0 88  . 10.104   10.231  -16.455  1.00 97.96 88  A 1 
ATOM 658  C CB  . ASP A 0 88  . 9.227    9.973   -18.856  1.00 97.96 88  A 1 
ATOM 659  O O   . ASP A 0 88  . 10.713   9.218   -16.107  1.00 97.96 88  A 1 
ATOM 660  C CG  . ASP A 0 88  . 7.738    10.310  -18.649  1.00 97.96 88  A 1 
ATOM 661  O OD1 . ASP A 0 88  . 7.418    11.100  -17.728  1.00 97.96 88  A 1 
ATOM 662  O OD2 . ASP A 0 88  . 6.910    9.805   -19.441  1.00 97.96 88  A 1 
ATOM 663  N N   . GLU A 0 89  . 9.403    10.953  -15.586  1.00 98.02 89  A 1 
ATOM 664  C CA  . GLU A 0 89  . 9.250    10.601  -14.176  1.00 98.02 89  A 1 
ATOM 665  C C   . GLU A 0 89  . 7.845    10.972  -13.699  1.00 98.02 89  A 1 
ATOM 666  C CB  . GLU A 0 89  . 10.360   11.234  -13.313  1.00 98.02 89  A 1 
ATOM 667  O O   . GLU A 0 89  . 7.424    12.131  -13.723  1.00 98.02 89  A 1 
ATOM 668  C CG  . GLU A 0 89  . 10.261   10.760  -11.853  1.00 98.02 89  A 1 
ATOM 669  C CD  . GLU A 0 89  . 11.485   11.141  -11.005  1.00 98.02 89  A 1 
ATOM 670  O OE1 . GLU A 0 89  . 12.047   10.221  -10.360  1.00 98.02 89  A 1 
ATOM 671  O OE2 . GLU A 0 89  . 11.826   12.341  -10.941  1.00 98.02 89  A 1 
ATOM 672  N N   . SER A 0 90  . 7.109    9.962   -13.243  1.00 97.58 90  A 1 
ATOM 673  C CA  . SER A 0 90  . 5.707    10.069  -12.863  1.00 97.58 90  A 1 
ATOM 674  C C   . SER A 0 90  . 5.465    9.491   -11.470  1.00 97.58 90  A 1 
ATOM 675  C CB  . SER A 0 90  . 4.820    9.411   -13.926  1.00 97.58 90  A 1 
ATOM 676  O O   . SER A 0 90  . 5.968    8.427   -11.106  1.00 97.58 90  A 1 
ATOM 677  O OG  . SER A 0 90  . 4.978    8.007   -13.939  1.00 97.58 90  A 1 
ATOM 678  N N   . TYR A 0 91  . 4.647    10.193  -10.686  1.00 97.87 91  A 1 
ATOM 679  C CA  . TYR A 0 91  . 4.152    9.723   -9.396   1.00 97.87 91  A 1 
ATOM 680  C C   . TYR A 0 91  . 2.641    9.948   -9.317   1.00 97.87 91  A 1 
ATOM 681  C CB  . TYR A 0 91  . 4.906    10.407  -8.251   1.00 97.87 91  A 1 
ATOM 682  O O   . TYR A 0 91  . 2.151    11.066  -9.493   1.00 97.87 91  A 1 
ATOM 683  C CG  . TYR A 0 91  . 4.357    10.071  -6.876   1.00 97.87 91  A 1 
ATOM 684  C CD1 . TYR A 0 91  . 3.490    10.977  -6.236   1.00 97.87 91  A 1 
ATOM 685  C CD2 . TYR A 0 91  . 4.687    8.853   -6.248   1.00 97.87 91  A 1 
ATOM 686  C CE1 . TYR A 0 91  . 2.986    10.684  -4.955   1.00 97.87 91  A 1 
ATOM 687  C CE2 . TYR A 0 91  . 4.175    8.551   -4.967   1.00 97.87 91  A 1 
ATOM 688  O OH  . TYR A 0 91  . 2.848    9.250   -3.063   1.00 97.87 91  A 1 
ATOM 689  C CZ  . TYR A 0 91  . 3.336    9.478   -4.312   1.00 97.87 91  A 1 
ATOM 690  N N   . GLY A 0 92  . 1.898    8.876   -9.052   1.00 97.08 92  A 1 
ATOM 691  C CA  . GLY A 0 92  . 0.445    8.868   -8.947   1.00 97.08 92  A 1 
ATOM 692  C C   . GLY A 0 92  . -0.001   8.277   -7.617   1.00 97.08 92  A 1 
ATOM 693  O O   . GLY A 0 92  . 0.395    7.172   -7.259   1.00 97.08 92  A 1 
ATOM 694  N N   . LYS A 0 93  . -0.872   8.990   -6.897   1.00 97.01 93  A 1 
ATOM 695  C CA  . LYS A 0 93  . -1.456   8.520   -5.635   1.00 97.01 93  A 1 
ATOM 696  C C   . LYS A 0 93  . -2.974   8.577   -5.681   1.00 97.01 93  A 1 
ATOM 697  C CB  . LYS A 0 93  . -0.854   9.305   -4.466   1.00 97.01 93  A 1 
ATOM 698  O O   . LYS A 0 93  . -3.561   9.656   -5.742   1.00 97.01 93  A 1 
ATOM 699  C CG  . LYS A 0 93  . -1.384   8.818   -3.104   1.00 97.01 93  A 1 
ATOM 700  C CD  . LYS A 0 93  . -0.338   9.136   -2.036   1.00 97.01 93  A 1 
ATOM 701  C CE  . LYS A 0 93  . -0.672   8.588   -0.650   1.00 97.01 93  A 1 
ATOM 702  N NZ  . LYS A 0 93  . 0.569    8.507   0.158    1.00 97.01 93  A 1 
ATOM 703  N N   . THR A 0 94  . -3.603   7.409   -5.622   1.00 96.11 94  A 1 
ATOM 704  C CA  . THR A 0 94  . -5.059   7.253   -5.562   1.00 96.11 94  A 1 
ATOM 705  C C   . THR A 0 94  . -5.478   6.867   -4.149   1.00 96.11 94  A 1 
ATOM 706  C CB  . THR A 0 94  . -5.552   6.230   -6.594   1.00 96.11 94  A 1 
ATOM 707  O O   . THR A 0 94  . -4.867   6.002   -3.528   1.00 96.11 94  A 1 
ATOM 708  C CG2 . THR A 0 94  . -7.071   6.052   -6.583   1.00 96.11 94  A 1 
ATOM 709  O OG1 . THR A 0 94  . -5.228   6.697   -7.881   1.00 96.11 94  A 1 
ATOM 710  N N   . HIS A 0 95  . -6.539   7.500   -3.648   1.00 95.53 95  A 1 
ATOM 711  C CA  . HIS A 0 95  . -7.157   7.181   -2.363   1.00 95.53 95  A 1 
ATOM 712  C C   . HIS A 0 95  . -8.675   7.140   -2.541   1.00 95.53 95  A 1 
ATOM 713  C CB  . HIS A 0 95  . -6.724   8.224   -1.322   1.00 95.53 95  A 1 
ATOM 714  O O   . HIS A 0 95  . -9.325   8.183   -2.643   1.00 95.53 95  A 1 
ATOM 715  C CG  . HIS A 0 95  . -7.231   7.930   0.067    1.00 95.53 95  A 1 
ATOM 716  C CD2 . HIS A 0 95  . -7.956   8.753   0.887    1.00 95.53 95  A 1 
ATOM 717  N ND1 . HIS A 0 95  . -6.988   6.786   0.778    1.00 95.53 95  A 1 
ATOM 718  C CE1 . HIS A 0 95  . -7.516   6.915   1.994    1.00 95.53 95  A 1 
ATOM 719  N NE2 . HIS A 0 95  . -8.135   8.104   2.124    1.00 95.53 95  A 1 
ATOM 720  N N   . ALA A 0 96  . -9.239   5.938   -2.615   1.00 94.44 96  A 1 
ATOM 721  C CA  . ALA A 0 96  . -10.667  5.710   -2.787   1.00 94.44 96  A 1 
ATOM 722  C C   . ALA A 0 96  . -11.268  5.101   -1.517   1.00 94.44 96  A 1 
ATOM 723  C CB  . ALA A 0 96  . -10.896  4.842   -4.029   1.00 94.44 96  A 1 
ATOM 724  O O   . ALA A 0 96  . -10.727  4.159   -0.941   1.00 94.44 96  A 1 
ATOM 725  N N   . LYS A 0 97  . -12.416  5.630   -1.090   1.00 95.38 97  A 1 
ATOM 726  C CA  . LYS A 0 97  . -13.170  5.157   0.075    1.00 95.38 97  A 1 
ATOM 727  C C   . LYS A 0 97  . -14.649  5.070   -0.260   1.00 95.38 97  A 1 
ATOM 728  C CB  . LYS A 0 97  . -12.938  6.093   1.270    1.00 95.38 97  A 1 
ATOM 729  O O   . LYS A 0 97  . -15.210  6.006   -0.825   1.00 95.38 97  A 1 
ATOM 730  C CG  . LYS A 0 97  . -11.655  5.732   2.023    1.00 95.38 97  A 1 
ATOM 731  C CD  . LYS A 0 97  . -11.273  6.834   3.012    1.00 95.38 97  A 1 
ATOM 732  C CE  . LYS A 0 97  . -10.205  6.274   3.949    1.00 95.38 97  A 1 
ATOM 733  N NZ  . LYS A 0 97  . -9.432   7.346   4.608    1.00 95.38 97  A 1 
ATOM 734  N N   . SER A 0 98  . -15.277  3.970   0.134    1.00 91.39 98  A 1 
ATOM 735  C CA  . SER A 0 98  . -16.724  3.778   0.078    1.00 91.39 98  A 1 
ATOM 736  C C   . SER A 0 98  . -17.226  3.322   1.441    1.00 91.39 98  A 1 
ATOM 737  C CB  . SER A 0 98  . -17.110  2.762   -1.003   1.00 91.39 98  A 1 
ATOM 738  O O   . SER A 0 98  . -16.714  2.343   1.985    1.00 91.39 98  A 1 
ATOM 739  O OG  . SER A 0 98  . -16.546  1.495   -0.729   1.00 91.39 98  A 1 
ATOM 740  N N   . TYR A 0 99  . -18.245  4.001   1.953    1.00 89.34 99  A 1 
ATOM 741  C CA  . TYR A 0 99  . -18.937  3.656   3.189    1.00 89.34 99  A 1 
ATOM 742  C C   . TYR A 0 99  . -20.395  3.348   2.851    1.00 89.34 99  A 1 
ATOM 743  C CB  . TYR A 0 99  . -18.797  4.810   4.193    1.00 89.34 99  A 1 
ATOM 744  O O   . TYR A 0 99  . -21.004  4.069   2.057    1.00 89.34 99  A 1 
ATOM 745  C CG  . TYR A 0 99  . -17.356  5.133   4.556    1.00 89.34 99  A 1 
ATOM 746  C CD1 . TYR A 0 99  . -16.701  4.363   5.534    1.00 89.34 99  A 1 
ATOM 747  C CD2 . TYR A 0 99  . -16.668  6.184   3.914    1.00 89.34 99  A 1 
ATOM 748  C CE1 . TYR A 0 99  . -15.362  4.633   5.872    1.00 89.34 99  A 1 
ATOM 749  C CE2 . TYR A 0 99  . -15.328  6.464   4.254    1.00 89.34 99  A 1 
ATOM 750  O OH  . TYR A 0 99  . -13.380  5.942   5.571    1.00 89.34 99  A 1 
ATOM 751  C CZ  . TYR A 0 99  . -14.672  5.684   5.231    1.00 89.34 99  A 1 
ATOM 752  N N   . ALA A 0 100 . -20.918  2.265   3.412    1.00 65.20 100 A 1 
ATOM 753  C CA  . ALA A 0 100 . -22.325  1.899   3.379    1.00 65.20 100 A 1 
ATOM 754  C C   . ALA A 0 100 . -22.930  2.048   4.791    1.00 65.20 100 A 1 
ATOM 755  C CB  . ALA A 0 100 . -22.453  0.530   2.694    1.00 65.20 100 A 1 
ATOM 756  O O   . ALA A 0 100 . -22.376  2.771   5.621    1.00 65.20 100 A 1 
ATOM 757  N N   . ALA A 0 101 . -24.152  1.556   4.976    1.00 69.51 101 A 1 
ATOM 758  C CA  . ALA A 0 101 . -25.162  2.248   5.770    1.00 69.51 101 A 1 
ATOM 759  C C   . ALA A 0 101 . -25.547  1.556   7.087    1.00 69.51 101 A 1 
ATOM 760  C CB  . ALA A 0 101 . -26.372  2.484   4.853    1.00 69.51 101 A 1 
ATOM 761  O O   . ALA A 0 101 . -25.145  0.430   7.376    1.00 69.51 101 A 1 
ATOM 762  N N   . GLU A 0 102 . -26.366  2.278   7.847    1.00 81.97 102 A 1 
ATOM 763  C CA  . GLU A 0 102 . -26.912  1.923   9.154    1.00 81.97 102 A 1 
ATOM 764  C C   . GLU A 0 102 . -28.449  2.001   9.083    1.00 81.97 102 A 1 
ATOM 765  C CB  . GLU A 0 102 . -26.378  2.914   10.208   1.00 81.97 102 A 1 
ATOM 766  O O   . GLU A 0 102 . -28.993  2.938   8.483    1.00 81.97 102 A 1 
ATOM 767  C CG  . GLU A 0 102 . -24.847  2.895   10.404   1.00 81.97 102 A 1 
ATOM 768  C CD  . GLU A 0 102 . -24.303  4.179   11.065   1.00 81.97 102 A 1 
ATOM 769  O OE1 . GLU A 0 102 . -23.122  4.510   10.802   1.00 81.97 102 A 1 
ATOM 770  O OE2 . GLU A 0 102 . -25.067  4.881   11.770   1.00 81.97 102 A 1 
ATOM 771  N N   . SER A 0 103 . -29.148  1.054   9.706    1.00 86.81 103 A 1 
ATOM 772  C CA  . SER A 0 103 . -30.606  1.051   9.887    1.00 86.81 103 A 1 
ATOM 773  C C   . SER A 0 103 . -30.971  0.749   11.338   1.00 86.81 103 A 1 
ATOM 774  C CB  . SER A 0 103 . -31.332  0.104   8.912    1.00 86.81 103 A 1 
ATOM 775  O O   . SER A 0 103 . -30.295  -0.021  12.012   1.00 86.81 103 A 1 
ATOM 776  O OG  . SER A 0 103 . -30.592  -1.046  8.555    1.00 86.81 103 A 1 
ATOM 777  N N   . TYR A 0 104 . -32.037  1.390   11.820   1.00 87.52 104 A 1 
ATOM 778  C CA  . TYR A 0 104 . -32.564  1.242   13.174   1.00 87.52 104 A 1 
ATOM 779  C C   . TYR A 0 104 . -34.086  1.298   13.118   1.00 87.52 104 A 1 
ATOM 780  C CB  . TYR A 0 104 . -32.048  2.375   14.072   1.00 87.52 104 A 1 
ATOM 781  O O   . TYR A 0 104 . -34.636  2.347   12.768   1.00 87.52 104 A 1 
ATOM 782  C CG  . TYR A 0 104 . -32.561  2.288   15.499   1.00 87.52 104 A 1 
ATOM 783  C CD1 . TYR A 0 104 . -33.633  3.091   15.947   1.00 87.52 104 A 1 
ATOM 784  C CD2 . TYR A 0 104 . -31.974  1.359   16.371   1.00 87.52 104 A 1 
ATOM 785  C CE1 . TYR A 0 104 . -34.078  2.994   17.284   1.00 87.52 104 A 1 
ATOM 786  C CE2 . TYR A 0 104 . -32.416  1.248   17.697   1.00 87.52 104 A 1 
ATOM 787  O OH  . TYR A 0 104 . -33.808  1.966   19.466   1.00 87.52 104 A 1 
ATOM 788  C CZ  . TYR A 0 104 . -33.460  2.073   18.158   1.00 87.52 104 A 1 
ATOM 789  N N   . ASP A 0 105 . -34.741  0.203   13.488   1.00 88.98 105 A 1 
ATOM 790  C CA  . ASP A 0 105 . -36.196  0.104   13.530   1.00 88.98 105 A 1 
ATOM 791  C C   . ASP A 0 105 . -36.665  -0.247  14.951   1.00 88.98 105 A 1 
ATOM 792  C CB  . ASP A 0 105 . -36.699  -0.892  12.466   1.00 88.98 105 A 1 
ATOM 793  O O   . ASP A 0 105 . -36.072  -1.079  15.636   1.00 88.98 105 A 1 
ATOM 794  C CG  . ASP A 0 105 . -36.624  -0.341  11.029   1.00 88.98 105 A 1 
ATOM 795  O OD1 . ASP A 0 105 . -37.016  0.835   10.823   1.00 88.98 105 A 1 
ATOM 796  O OD2 . ASP A 0 105 . -36.248  -1.104  10.111   1.00 88.98 105 A 1 
ATOM 797  N N   . GLU A 0 106 . -37.751  0.392   15.394   1.00 87.50 106 A 1 
ATOM 798  C CA  . GLU A 0 106 . -38.517  -0.002  16.584   1.00 87.50 106 A 1 
ATOM 799  C C   . GLU A 0 106 . -39.902  -0.463  16.129   1.00 87.50 106 A 1 
ATOM 800  C CB  . GLU A 0 106 . -38.685  1.147   17.600   1.00 87.50 106 A 1 
ATOM 801  O O   . GLU A 0 106 . -40.555  0.226   15.337   1.00 87.50 106 A 1 
ATOM 802  C CG  . GLU A 0 106 . -37.379  1.762   18.120   1.00 87.50 106 A 1 
ATOM 803  C CD  . GLU A 0 106 . -37.575  2.725   19.308   1.00 87.50 106 A 1 
ATOM 804  O OE1 . GLU A 0 106 . -36.546  3.132   19.898   1.00 87.50 106 A 1 
ATOM 805  O OE2 . GLU A 0 106 . -38.714  3.025   19.719   1.00 87.50 106 A 1 
ATOM 806  N N   . TRP A 0 107 . -40.372  -1.596  16.645   1.00 89.23 107 A 1 
ATOM 807  C CA  . TRP A 0 107 . -41.688  -2.140  16.327   1.00 89.23 107 A 1 
ATOM 808  C C   . TRP A 0 107 . -42.457  -2.524  17.593   1.00 89.23 107 A 1 
ATOM 809  C CB  . TRP A 0 107 . -41.553  -3.286  15.315   1.00 89.23 107 A 1 
ATOM 810  O O   . TRP A 0 107 . -41.890  -3.005  18.569   1.00 89.23 107 A 1 
ATOM 811  C CG  . TRP A 0 107 . -40.648  -4.421  15.690   1.00 89.23 107 A 1 
ATOM 812  C CD1 . TRP A 0 107 . -39.345  -4.544  15.341   1.00 89.23 107 A 1 
ATOM 813  C CD2 . TRP A 0 107 . -40.961  -5.612  16.476   1.00 89.23 107 A 1 
ATOM 814  C CE2 . TRP A 0 107 . -39.798  -6.438  16.530   1.00 89.23 107 A 1 
ATOM 815  C CE3 . TRP A 0 107 . -42.110  -6.073  17.156   1.00 89.23 107 A 1 
ATOM 816  N NE1 . TRP A 0 107 . -38.841  -5.733  15.832   1.00 89.23 107 A 1 
ATOM 817  C CH2 . TRP A 0 107 . -40.931  -8.087  17.891   1.00 89.23 107 A 1 
ATOM 818  C CZ2 . TRP A 0 107 . -39.776  -7.663  17.214   1.00 89.23 107 A 1 
ATOM 819  C CZ3 . TRP A 0 107 . -42.091  -7.294  17.855   1.00 89.23 107 A 1 
ATOM 820  N N   . ASP A 0 108 . -43.767  -2.282  17.567   1.00 86.14 108 A 1 
ATOM 821  C CA  . ASP A 0 108 . -44.708  -2.538  18.659   1.00 86.14 108 A 1 
ATOM 822  C C   . ASP A 0 108 . -45.997  -3.122  18.065   1.00 86.14 108 A 1 
ATOM 823  C CB  . ASP A 0 108 . -44.985  -1.220  19.418   1.00 86.14 108 A 1 
ATOM 824  O O   . ASP A 0 108 . -46.590  -2.522  17.164   1.00 86.14 108 A 1 
ATOM 825  C CG  . ASP A 0 108 . -45.922  -1.392  20.620   1.00 86.14 108 A 1 
ATOM 826  O OD1 . ASP A 0 108 . -46.152  -2.537  21.057   1.00 86.14 108 A 1 
ATOM 827  O OD2 . ASP A 0 108 . -46.424  -0.387  21.185   1.00 86.14 108 A 1 
ATOM 828  N N   . ASN A 0 109 . -46.422  -4.283  18.559   1.00 84.42 109 A 1 
ATOM 829  C CA  . ASN A 0 109 . -47.694  -4.918  18.244   1.00 84.42 109 A 1 
ATOM 830  C C   . ASN A 0 109 . -48.452  -5.234  19.536   1.00 84.42 109 A 1 
ATOM 831  C CB  . ASN A 0 109 . -47.466  -6.184  17.405   1.00 84.42 109 A 1 
ATOM 832  O O   . ASN A 0 109 . -47.865  -5.701  20.511   1.00 84.42 109 A 1 
ATOM 833  C CG  . ASN A 0 109 . -48.795  -6.759  16.948   1.00 84.42 109 A 1 
ATOM 834  N ND2 . ASN A 0 109 . -49.201  -7.906  17.443   1.00 84.42 109 A 1 
ATOM 835  O OD1 . ASN A 0 109 . -49.506  -6.140  16.175   1.00 84.42 109 A 1 
ATOM 836  N N   . LYS A 0 110 . -49.764  -5.000  19.532   1.00 82.38 110 A 1 
ATOM 837  C CA  . LYS A 0 110 . -50.664  -5.278  20.655   1.00 82.38 110 A 1 
ATOM 838  C C   . LYS A 0 110 . -51.989  -5.780  20.108   1.00 82.38 110 A 1 
ATOM 839  C CB  . LYS A 0 110 . -50.887  -4.002  21.489   1.00 82.38 110 A 1 
ATOM 840  O O   . LYS A 0 110 . -52.648  -5.024  19.390   1.00 82.38 110 A 1 
ATOM 841  C CG  . LYS A 0 110 . -49.626  -3.576  22.249   1.00 82.38 110 A 1 
ATOM 842  C CD  . LYS A 0 110 . -49.823  -2.265  23.018   1.00 82.38 110 A 1 
ATOM 843  C CE  . LYS A 0 110 . -48.651  -2.037  23.981   1.00 82.38 110 A 1 
ATOM 844  N NZ  . LYS A 0 110 . -47.349  -1.928  23.282   1.00 82.38 110 A 1 
ATOM 845  N N   . ASP A 0 111 . -52.372  -6.998  20.466   1.00 78.44 111 A 1 
ATOM 846  C CA  . ASP A 0 111 . -53.761  -7.446  20.365   1.00 78.44 111 A 1 
ATOM 847  C C   . ASP A 0 111 . -54.463  -7.306  21.730   1.00 78.44 111 A 1 
ATOM 848  C CB  . ASP A 0 111 . -53.865  -8.846  19.729   1.00 78.44 111 A 1 
ATOM 849  O O   . ASP A 0 111 . -53.814  -7.216  22.772   1.00 78.44 111 A 1 
ATOM 850  C CG  . ASP A 0 111 . -55.039  -8.897  18.736   1.00 78.44 111 A 1 
ATOM 851  O OD1 . ASP A 0 111 . -56.105  -8.319  19.069   1.00 78.44 111 A 1 
ATOM 852  O OD2 . ASP A 0 111 . -54.843  -9.397  17.603   1.00 78.44 111 A 1 
ATOM 853  N N   . ASP A 0 112 . -55.789  -7.169  21.724   1.00 77.41 112 A 1 
ATOM 854  C CA  . ASP A 0 112 . -56.606  -6.920  22.929   1.00 77.41 112 A 1 
ATOM 855  C C   . ASP A 0 112 . -58.058  -7.404  22.708   1.00 77.41 112 A 1 
ATOM 856  C CB  . ASP A 0 112 . -56.492  -5.433  23.348   1.00 77.41 112 A 1 
ATOM 857  O O   . ASP A 0 112 . -59.045  -6.704  22.980   1.00 77.41 112 A 1 
ATOM 858  C CG  . ASP A 0 112 . -57.178  -5.106  24.682   1.00 77.41 112 A 1 
ATOM 859  O OD1 . ASP A 0 112 . -57.009  -5.840  25.683   1.00 77.41 112 A 1 
ATOM 860  O OD2 . ASP A 0 112 . -58.013  -4.165  24.742   1.00 77.41 112 A 1 
ATOM 861  N N   . ASP A 0 113 . -58.179  -8.613  22.159   1.00 79.92 113 A 1 
ATOM 862  C CA  . ASP A 0 113 . -59.424  -9.316  21.837   1.00 79.92 113 A 1 
ATOM 863  C C   . ASP A 0 113 . -60.316  -9.549  23.080   1.00 79.92 113 A 1 
ATOM 864  C CB  . ASP A 0 113 . -59.061  -10.604 21.070   1.00 79.92 113 A 1 
ATOM 865  O O   . ASP A 0 113 . -59.848  -9.603  24.221   1.00 79.92 113 A 1 
ATOM 866  C CG  . ASP A 0 113 . -60.063  -11.743 21.279   1.00 79.92 113 A 1 
ATOM 867  O OD1 . ASP A 0 113 . -60.060  -12.337 22.382   1.00 79.92 113 A 1 
ATOM 868  O OD2 . ASP A 0 113 . -60.958  -11.910 20.415   1.00 79.92 113 A 1 
ATOM 869  N N   . LYS A 0 114 . -61.648  -9.603  22.878   1.00 72.16 114 A 1 
ATOM 870  C CA  . LYS A 0 114 . -62.649  -9.803  23.952   1.00 72.16 114 A 1 
ATOM 871  C C   . LYS A 0 114 . -63.892  -10.532 23.454   1.00 72.16 114 A 1 
ATOM 872  C CB  . LYS A 0 114 . -63.075  -8.471  24.615   1.00 72.16 114 A 1 
ATOM 873  O O   . LYS A 0 114 . -64.613  -10.031 22.588   1.00 72.16 114 A 1 
ATOM 874  C CG  . LYS A 0 114 . -61.873  -7.798  25.271   1.00 72.16 114 A 1 
ATOM 875  C CD  . LYS A 0 114 . -62.085  -6.499  26.047   1.00 72.16 114 A 1 
ATOM 876  C CE  . LYS A 0 114 . -60.739  -6.141  26.703   1.00 72.16 114 A 1 
ATOM 877  N NZ  . LYS A 0 114 . -59.624  -6.129  25.725   1.00 72.16 114 A 1 
ATOM 878  N N   . TRP A 0 115 . -64.236  -11.641 24.105   1.00 70.80 115 A 1 
ATOM 879  C CA  . TRP A 0 115 . -65.400  -12.479 23.789   1.00 70.80 115 A 1 
ATOM 880  C C   . TRP A 0 115 . -66.195  -12.873 25.048   1.00 70.80 115 A 1 
ATOM 881  C CB  . TRP A 0 115 . -64.926  -13.692 22.974   1.00 70.80 115 A 1 
ATOM 882  O O   . TRP A 0 115 . -65.675  -12.851 26.163   1.00 70.80 115 A 1 
ATOM 883  C CG  . TRP A 0 115 . -63.729  -14.423 23.507   1.00 70.80 115 A 1 
ATOM 884  C CD1 . TRP A 0 115 . -62.449  -14.166 23.160   1.00 70.80 115 A 1 
ATOM 885  C CD2 . TRP A 0 115 . -63.658  -15.537 24.451   1.00 70.80 115 A 1 
ATOM 886  C CE2 . TRP A 0 115 . -62.288  -15.907 24.616   1.00 70.80 115 A 1 
ATOM 887  C CE3 . TRP A 0 115 . -64.621  -16.284 25.168   1.00 70.80 115 A 1 
ATOM 888  N NE1 . TRP A 0 115 . -61.594  -15.012 23.833   1.00 70.80 115 A 1 
ATOM 889  C CH2 . TRP A 0 115 . -62.880  -17.715 26.116   1.00 70.80 115 A 1 
ATOM 890  C CZ2 . TRP A 0 115 . -61.897  -16.977 25.434   1.00 70.80 115 A 1 
ATOM 891  C CZ3 . TRP A 0 115 . -64.238  -17.364 25.991   1.00 70.80 115 A 1 
ATOM 892  N N   . GLY A 0 116 . -67.489  -13.214 24.917   1.00 59.30 116 A 1 
ATOM 893  C CA  . GLY A 0 116 . -68.324  -13.539 26.088   1.00 59.30 116 A 1 
ATOM 894  C C   . GLY A 0 116 . -69.719  -14.135 25.839   1.00 59.30 116 A 1 
ATOM 895  O O   . GLY A 0 116 . -70.237  -14.124 24.724   1.00 59.30 116 A 1 
ATOM 896  N N   . ALA A 0 117 . -70.323  -14.661 26.914   1.00 47.93 117 A 1 
ATOM 897  C CA  . ALA A 0 117 . -71.586  -15.413 26.975   1.00 47.93 117 A 1 
ATOM 898  C C   . ALA A 0 117 . -72.404  -15.100 28.262   1.00 47.93 117 A 1 
ATOM 899  C CB  . ALA A 0 117 . -71.245  -16.907 26.874   1.00 47.93 117 A 1 
ATOM 900  O O   . ALA A 0 117 . -71.843  -14.715 29.288   1.00 47.93 117 A 1 
ATOM 901  N N   . GLN A 0 118 . -73.743  -15.239 28.240   1.00 44.95 118 A 1 
ATOM 902  C CA  . GLN A 0 118 . -74.641  -14.344 29.011   1.00 44.95 118 A 1 
ATOM 903  C C   . GLN A 0 118 . -75.720  -15.017 29.928   1.00 44.95 118 A 1 
ATOM 904  C CB  . GLN A 0 118 . -75.289  -13.426 27.951   1.00 44.95 118 A 1 
ATOM 905  O O   . GLN A 0 118 . -76.469  -15.870 29.456   1.00 44.95 118 A 1 
ATOM 906  C CG  . GLN A 0 118 . -75.805  -12.096 28.507   1.00 44.95 118 A 1 
ATOM 907  C CD  . GLN A 0 118 . -76.483  -11.225 27.448   1.00 44.95 118 A 1 
ATOM 908  N NE2 . GLN A 0 118 . -77.224  -10.217 27.850   1.00 44.95 118 A 1 
ATOM 909  O OE1 . GLN A 0 118 . -76.390  -11.423 26.250   1.00 44.95 118 A 1 
ATOM 910  N N   . ALA A 0 119 . -75.879  -14.577 31.203   1.00 35.17 119 A 1 
ATOM 911  C CA  . ALA A 0 119 . -76.956  -14.935 32.180   1.00 35.17 119 A 1 
ATOM 912  C C   . ALA A 0 119 . -77.284  -13.799 33.239   1.00 35.17 119 A 1 
ATOM 913  C CB  . ALA A 0 119 . -76.598  -16.277 32.834   1.00 35.17 119 A 1 
ATOM 914  O O   . ALA A 0 119 . -76.729  -12.709 33.104   1.00 35.17 119 A 1 
ATOM 915  N N   . TRP A 0 120 . -78.211  -13.995 34.224   1.00 37.65 120 A 1 
ATOM 916  C CA  . TRP A 0 120 . -79.101  -12.954 34.878   1.00 37.65 120 A 1 
ATOM 917  C C   . TRP A 0 120 . -79.257  -12.921 36.456   1.00 37.65 120 A 1 
ATOM 918  C CB  . TRP A 0 120 . -80.524  -13.219 34.341   1.00 37.65 120 A 1 
ATOM 919  O O   . TRP A 0 120 . -79.126  -13.969 37.077   1.00 37.65 120 A 1 
ATOM 920  C CG  . TRP A 0 120 . -80.893  -12.761 32.961   1.00 37.65 120 A 1 
ATOM 921  C CD1 . TRP A 0 120 . -80.376  -13.187 31.785   1.00 37.65 120 A 1 
ATOM 922  C CD2 . TRP A 0 120 . -81.968  -11.839 32.602   1.00 37.65 120 A 1 
ATOM 923  C CE2 . TRP A 0 120 . -82.025  -11.732 31.181   1.00 37.65 120 A 1 
ATOM 924  C CE3 . TRP A 0 120 . -82.917  -11.099 33.342   1.00 37.65 120 A 1 
ATOM 925  N NE1 . TRP A 0 120 . -81.020  -12.563 30.734   1.00 37.65 120 A 1 
ATOM 926  C CH2 . TRP A 0 120 . -83.893  -10.198 31.292   1.00 37.65 120 A 1 
ATOM 927  C CZ2 . TRP A 0 120 . -82.966  -10.925 30.526   1.00 37.65 120 A 1 
ATOM 928  C CZ3 . TRP A 0 120 . -83.869  -10.289 32.695   1.00 37.65 120 A 1 
ATOM 929  N N   . GLY A 0 121 . -79.670  -11.800 37.129   1.00 33.17 121 A 1 
ATOM 930  C CA  . GLY A 0 121 . -79.955  -11.734 38.615   1.00 33.17 121 A 1 
ATOM 931  C C   . GLY A 0 121 . -80.479  -10.409 39.311   1.00 33.17 121 A 1 
ATOM 932  O O   . GLY A 0 121 . -80.809  -9.483  38.575   1.00 33.17 121 A 1 
ATOM 933  N N   . LYS A 0 122 . -80.600  -10.318 40.680   1.00 35.53 122 A 1 
ATOM 934  C CA  . LYS A 0 122 . -81.450  -9.362  41.505   1.00 35.53 122 A 1 
ATOM 935  C C   . LYS A 0 122 . -80.900  -8.653  42.829   1.00 35.53 122 A 1 
ATOM 936  C CB  . LYS A 0 122 . -82.763  -10.125 41.783   1.00 35.53 122 A 1 
ATOM 937  O O   . LYS A 0 122 . -79.689  -8.488  42.960   1.00 35.53 122 A 1 
ATOM 938  C CG  . LYS A 0 122 . -83.830  -9.740  40.752   1.00 35.53 122 A 1 
ATOM 939  C CD  . LYS A 0 122 . -85.201  -10.152 41.278   1.00 35.53 122 A 1 
ATOM 940  C CE  . LYS A 0 122 . -86.294  -9.502  40.435   1.00 35.53 122 A 1 
ATOM 941  N NZ  . LYS A 0 122 . -87.447  -9.187  41.304   1.00 35.53 122 A 1 
ATOM 942  N N   . ASP A 0 123 . -81.786  -8.092  43.710   1.00 39.78 123 A 1 
ATOM 943  C CA  . ASP A 0 123 . -81.718  -6.821  44.530   1.00 39.78 123 A 1 
ATOM 944  C C   . ASP A 0 123 . -82.105  -6.817  46.083   1.00 39.78 123 A 1 
ATOM 945  C CB  . ASP A 0 123 . -82.548  -5.777  43.743   1.00 39.78 123 A 1 
ATOM 946  O O   . ASP A 0 123 . -82.325  -7.883  46.651   1.00 39.78 123 A 1 
ATOM 947  C CG  . ASP A 0 123 . -84.022  -6.136  43.419   1.00 39.78 123 A 1 
ATOM 948  O OD1 . ASP A 0 123 . -84.326  -7.293  43.026   1.00 39.78 123 A 1 
ATOM 949  O OD2 . ASP A 0 123 . -84.852  -5.204  43.448   1.00 39.78 123 A 1 
ATOM 950  N N   . ARG A 0 124 . -82.074  -5.658  46.832   1.00 37.04 124 A 1 
ATOM 951  C CA  . ARG A 0 124 . -82.017  -5.536  48.354   1.00 37.04 124 A 1 
ATOM 952  C C   . ARG A 0 124 . -82.511  -4.209  49.053   1.00 37.04 124 A 1 
ATOM 953  C CB  . ARG A 0 124 . -80.539  -5.637  48.776   1.00 37.04 124 A 1 
ATOM 954  O O   . ARG A 0 124 . -82.303  -3.149  48.473   1.00 37.04 124 A 1 
ATOM 955  C CG  . ARG A 0 124 . -79.846  -6.963  48.449   1.00 37.04 124 A 1 
ATOM 956  C CD  . ARG A 0 124 . -78.376  -6.893  48.866   1.00 37.04 124 A 1 
ATOM 957  N NE  . ARG A 0 124 . -77.765  -8.231  48.802   1.00 37.04 124 A 1 
ATOM 958  N NH1 . ARG A 0 124 . -76.428  -8.072  50.661   1.00 37.04 124 A 1 
ATOM 959  N NH2 . ARG A 0 124 . -76.545  -9.998  49.529   1.00 37.04 124 A 1 
ATOM 960  C CZ  . ARG A 0 124 . -76.907  -8.753  49.657   1.00 37.04 124 A 1 
ATOM 961  N N   . ASP A 0 125 . -82.958  -4.236  50.343   1.00 42.23 125 A 1 
ATOM 962  C CA  . ASP A 0 125 . -83.484  -3.089  51.183   1.00 42.23 125 A 1 
ATOM 963  C C   . ASP A 0 125 . -83.052  -3.040  52.707   1.00 42.23 125 A 1 
ATOM 964  C CB  . ASP A 0 125 . -85.033  -3.111  51.132   1.00 42.23 125 A 1 
ATOM 965  O O   . ASP A 0 125 . -82.465  -3.991  53.219   1.00 42.23 125 A 1 
ATOM 966  C CG  . ASP A 0 125 . -85.678  -2.351  49.966   1.00 42.23 125 A 1 
ATOM 967  O OD1 . ASP A 0 125 . -85.017  -1.446  49.413   1.00 42.23 125 A 1 
ATOM 968  O OD2 . ASP A 0 125 . -86.884  -2.594  49.734   1.00 42.23 125 A 1 
ATOM 969  N N   . MET A 0 126 . -83.336  -1.950  53.480   1.00 32.00 126 A 1 
ATOM 970  C CA  . MET A 0 126 . -83.027  -1.786  54.946   1.00 32.00 126 A 1 
ATOM 971  C C   . MET A 0 126 . -83.944  -0.811  55.756   1.00 32.00 126 A 1 
ATOM 972  C CB  . MET A 0 126 . -81.587  -1.252  55.128   1.00 32.00 126 A 1 
ATOM 973  O O   . MET A 0 126 . -84.434  0.175   55.213   1.00 32.00 126 A 1 
ATOM 974  C CG  . MET A 0 126 . -80.516  -2.334  55.293   1.00 32.00 126 A 1 
ATOM 975  S SD  . MET A 0 126 . -78.934  -1.697  55.936   1.00 32.00 126 A 1 
ATOM 976  C CE  . MET A 0 126 . -78.381  -0.710  54.518   1.00 32.00 126 A 1 
ATOM 977  N N   . SER A 0 127 . -84.077  -0.979  57.096   1.00 38.93 127 A 1 
ATOM 978  C CA  . SER A 0 127 . -84.633  0.053   58.025   1.00 38.93 127 A 1 
ATOM 979  C C   . SER A 0 127 . -84.159  -0.037  59.502   1.00 38.93 127 A 1 
ATOM 980  C CB  . SER A 0 127 . -86.170  0.050   57.991   1.00 38.93 127 A 1 
ATOM 981  O O   . SER A 0 127 . -83.792  -1.111  59.974   1.00 38.93 127 A 1 
ATOM 982  O OG  . SER A 0 127 . -86.719  -1.001  58.761   1.00 38.93 127 A 1 
ATOM 983  N N   . ALA A 0 128 . -84.190  1.077   60.261   1.00 42.28 128 A 1 
ATOM 984  C CA  . ALA A 0 128 . -83.859  1.127   61.701   1.00 42.28 128 A 1 
ATOM 985  C C   . ALA A 0 128 . -84.598  2.257   62.465   1.00 42.28 128 A 1 
ATOM 986  C CB  . ALA A 0 128 . -82.338  1.280   61.856   1.00 42.28 128 A 1 
ATOM 987  O O   . ALA A 0 128 . -84.786  3.350   61.933   1.00 42.28 128 A 1 
ATOM 988  N N   . ALA A 0 129 . -84.992  2.020   63.728   1.00 32.20 129 A 1 
ATOM 989  C CA  . ALA A 0 129 . -85.845  2.925   64.522   1.00 32.20 129 A 1 
ATOM 990  C C   . ALA A 0 129 . -85.101  3.736   65.614   1.00 32.20 129 A 1 
ATOM 991  C CB  . ALA A 0 129 . -87.007  2.110   65.106   1.00 32.20 129 A 1 
ATOM 992  O O   . ALA A 0 129 . -84.097  3.299   66.173   1.00 32.20 129 A 1 
ATOM 993  N N   . SER A 0 130 . -85.623  4.924   65.946   1.00 31.51 130 A 1 
ATOM 994  C CA  . SER A 0 130 . -84.933  5.973   66.721   1.00 31.51 130 A 1 
ATOM 995  C C   . SER A 0 130 . -85.439  6.173   68.159   1.00 31.51 130 A 1 
ATOM 996  C CB  . SER A 0 130 . -85.129  7.301   65.980   1.00 31.51 130 A 1 
ATOM 997  O O   . SER A 0 130 . -86.646  6.309   68.358   1.00 31.51 130 A 1 
ATOM 998  O OG  . SER A 0 130 . -86.513  7.595   65.874   1.00 31.51 130 A 1 
ATOM 999  N N   . SER A 0 131 . -84.546  6.363   69.148   1.00 36.22 131 A 1 
ATOM 1000 C CA  . SER A 0 131 . -84.951  6.897   70.471   1.00 36.22 131 A 1 
ATOM 1001 C C   . SER A 0 131 . -83.876  7.631   71.309   1.00 36.22 131 A 1 
ATOM 1002 C CB  . SER A 0 131 . -85.679  5.827   71.302   1.00 36.22 131 A 1 
ATOM 1003 O O   . SER A 0 131 . -83.966  7.642   72.538   1.00 36.22 131 A 1 
ATOM 1004 O OG  . SER A 0 131 . -84.765  4.900   71.846   1.00 36.22 131 A 1 
ATOM 1005 N N   . LYS A 0 132 . -82.867  8.271   70.692   1.00 30.40 132 A 1 
ATOM 1006 C CA  . LYS A 0 132 . -82.152  9.445   71.257   1.00 30.40 132 A 1 
ATOM 1007 C C   . LYS A 0 132 . -81.309  10.136  70.180   1.00 30.40 132 A 1 
ATOM 1008 C CB  . LYS A 0 132 . -81.273  9.077   72.478   1.00 30.40 132 A 1 
ATOM 1009 O O   . LYS A 0 132 . -80.772  9.467   69.305   1.00 30.40 132 A 1 
ATOM 1010 C CG  . LYS A 0 132 . -81.827  9.749   73.748   1.00 30.40 132 A 1 
ATOM 1011 C CD  . LYS A 0 132 . -81.017  9.423   75.006   1.00 30.40 132 A 1 
ATOM 1012 C CE  . LYS A 0 132 . -81.741  10.019  76.221   1.00 30.40 132 A 1 
ATOM 1013 N NZ  . LYS A 0 132 . -80.930  9.912   77.458   1.00 30.40 132 A 1 
ATOM 1014 N N   . VAL A 0 133 . -81.187  11.464  70.251   1.00 38.39 133 A 1 
ATOM 1015 C CA  . VAL A 0 133 . -80.513  12.278  69.221   1.00 38.39 133 A 1 
ATOM 1016 C C   . VAL A 0 133 . -78.988  12.209  69.370   1.00 38.39 133 A 1 
ATOM 1017 C CB  . VAL A 0 133 . -81.049  13.729  69.184   1.00 38.39 133 A 1 
ATOM 1018 O O   . VAL A 0 133 . -78.352  13.110  69.909   1.00 38.39 133 A 1 
ATOM 1019 C CG1 . VAL A 0 133 . -80.474  14.520  68.000   1.00 38.39 133 A 1 
ATOM 1020 C CG2 . VAL A 0 133 . -82.578  13.750  69.032   1.00 38.39 133 A 1 
ATOM 1021 N N   . GLY A 0 134 . -78.407  11.115  68.882   1.00 30.26 134 A 1 
ATOM 1022 C CA  . GLY A 0 134 . -77.059  11.104  68.318   1.00 30.26 134 A 1 
ATOM 1023 C C   . GLY A 0 134 . -77.205  11.039  66.800   1.00 30.26 134 A 1 
ATOM 1024 O O   . GLY A 0 134 . -77.780  10.081  66.288   1.00 30.26 134 A 1 
ATOM 1025 N N   . ALA A 0 135 . -76.760  12.069  66.082   1.00 28.07 135 A 1 
ATOM 1026 C CA  . ALA A 0 135 . -76.963  12.154  64.639   1.00 28.07 135 A 1 
ATOM 1027 C C   . ALA A 0 135 . -76.035  11.178  63.893   1.00 28.07 135 A 1 
ATOM 1028 C CB  . ALA A 0 135 . -76.785  13.615  64.204   1.00 28.07 135 A 1 
ATOM 1029 O O   . ALA A 0 135 . -74.890  11.503  63.597   1.00 28.07 135 A 1 
ATOM 1030 N N   . ALA A 0 136 . -76.546  9.992   63.550   1.00 29.45 136 A 1 
ATOM 1031 C CA  . ALA A 0 136 . -75.864  9.029   62.675   1.00 29.45 136 A 1 
ATOM 1032 C C   . ALA A 0 136 . -75.816  9.477   61.194   1.00 29.45 136 A 1 
ATOM 1033 C CB  . ALA A 0 136 . -76.528  7.657   62.854   1.00 29.45 136 A 1 
ATOM 1034 O O   . ALA A 0 136 . -75.278  8.776   60.338   1.00 29.45 136 A 1 
ATOM 1035 N N   . SER A 0 137 . -76.347  10.662  60.878   1.00 33.90 137 A 1 
ATOM 1036 C CA  . SER A 0 137 . -76.309  11.298  59.561   1.00 33.90 137 A 1 
ATOM 1037 C C   . SER A 0 137 . -74.922  11.871  59.229   1.00 33.90 137 A 1 
ATOM 1038 C CB  . SER A 0 137 . -77.411  12.363  59.479   1.00 33.90 137 A 1 
ATOM 1039 O O   . SER A 0 137 . -74.772  13.074  59.017   1.00 33.90 137 A 1 
ATOM 1040 O OG  . SER A 0 137 . -77.187  13.359  60.459   1.00 33.90 137 A 1 
ATOM 1041 N N   . GLN A 0 138 . -73.909  11.003  59.176   1.00 30.32 138 A 1 
ATOM 1042 C CA  . GLN A 0 138 . -72.636  11.280  58.497   1.00 30.32 138 A 1 
ATOM 1043 C C   . GLN A 0 138 . -72.323  10.263  57.379   1.00 30.32 138 A 1 
ATOM 1044 C CB  . GLN A 0 138 . -71.505  11.494  59.522   1.00 30.32 138 A 1 
ATOM 1045 O O   . GLN A 0 138 . -71.308  10.381  56.704   1.00 30.32 138 A 1 
ATOM 1046 C CG  . GLN A 0 138 . -70.477  12.508  58.989   1.00 30.32 138 A 1 
ATOM 1047 C CD  . GLN A 0 138 . -69.432  12.941  60.013   1.00 30.32 138 A 1 
ATOM 1048 N NE2 . GLN A 0 138 . -68.658  13.960  59.710   1.00 30.32 138 A 1 
ATOM 1049 O OE1 . GLN A 0 138 . -69.280  12.400  61.095   1.00 30.32 138 A 1 
ATOM 1050 N N   . LEU A 0 139 . -73.252  9.333   57.116   1.00 35.48 139 A 1 
ATOM 1051 C CA  . LEU A 0 139 . -73.347  8.548   55.879   1.00 35.48 139 A 1 
ATOM 1052 C C   . LEU A 0 139 . -74.709  8.786   55.208   1.00 35.48 139 A 1 
ATOM 1053 C CB  . LEU A 0 139 . -73.042  7.062   56.155   1.00 35.48 139 A 1 
ATOM 1054 O O   . LEU A 0 139 . -75.515  7.881   55.030   1.00 35.48 139 A 1 
ATOM 1055 C CG  . LEU A 0 139 . -71.543  6.753   56.322   1.00 35.48 139 A 1 
ATOM 1056 C CD1 . LEU A 0 139 . -71.372  5.311   56.801   1.00 35.48 139 A 1 
ATOM 1057 C CD2 . LEU A 0 139 . -70.770  6.901   55.007   1.00 35.48 139 A 1 
ATOM 1058 N N   . HIS A 0 140 . -74.975  10.044  54.852   1.00 29.69 140 A 1 
ATOM 1059 C CA  . HIS A 0 140 . -75.968  10.366  53.828   1.00 29.69 140 A 1 
ATOM 1060 C C   . HIS A 0 140 . -75.464  11.507  52.946   1.00 29.69 140 A 1 
ATOM 1061 C CB  . HIS A 0 140 . -77.364  10.632  54.407   1.00 29.69 140 A 1 
ATOM 1062 O O   . HIS A 0 140 . -75.867  12.667  53.089   1.00 29.69 140 A 1 
ATOM 1063 C CG  . HIS A 0 140 . -78.371  10.859  53.301   1.00 29.69 140 A 1 
ATOM 1064 C CD2 . HIS A 0 140 . -78.989  9.900   52.543   1.00 29.69 140 A 1 
ATOM 1065 N ND1 . HIS A 0 140 . -78.716  12.079  52.763   1.00 29.69 140 A 1 
ATOM 1066 C CE1 . HIS A 0 140 . -79.532  11.862  51.718   1.00 29.69 140 A 1 
ATOM 1067 N NE2 . HIS A 0 140 . -79.727  10.549  51.548   1.00 29.69 140 A 1 
ATOM 1068 N N   . LYS A 0 141 . -74.567  11.137  52.033   1.00 30.61 141 A 1 
ATOM 1069 C CA  . LYS A 0 141 . -74.539  11.651  50.667   1.00 30.61 141 A 1 
ATOM 1070 C C   . LYS A 0 141 . -73.721  10.728  49.765   1.00 30.61 141 A 1 
ATOM 1071 C CB  . LYS A 0 141 . -74.040  13.106  50.627   1.00 30.61 141 A 1 
ATOM 1072 O O   . LYS A 0 141 . -72.896  9.960   50.247   1.00 30.61 141 A 1 
ATOM 1073 C CG  . LYS A 0 141 . -75.218  13.989  50.201   1.00 30.61 141 A 1 
ATOM 1074 C CD  . LYS A 0 141 . -74.862  15.468  50.255   1.00 30.61 141 A 1 
ATOM 1075 C CE  . LYS A 0 141 . -76.137  16.253  49.955   1.00 30.61 141 A 1 
ATOM 1076 N NZ  . LYS A 0 141 . -75.829  17.685  49.762   1.00 30.61 141 A 1 
ATOM 1077 N N   . ASP A 0 142 . -74.027  10.821  48.478   1.00 33.76 142 A 1 
ATOM 1078 C CA  . ASP A 0 142 . -73.194  10.388  47.356   1.00 33.76 142 A 1 
ATOM 1079 C C   . ASP A 0 142 . -72.938  8.872   47.252   1.00 33.76 142 A 1 
ATOM 1080 C CB  . ASP A 0 142 . -72.001  11.352  47.201   1.00 33.76 142 A 1 
ATOM 1081 O O   . ASP A 0 142 . -71.946  8.405   46.702   1.00 33.76 142 A 1 
ATOM 1082 C CG  . ASP A 0 142 . -72.420  12.834  47.378   1.00 33.76 142 A 1 
ATOM 1083 O OD1 . ASP A 0 142 . -73.613  13.173  47.155   1.00 33.76 142 A 1 
ATOM 1084 O OD2 . ASP A 0 142 . -71.603  13.623  47.902   1.00 33.76 142 A 1 
ATOM 1085 N N   . ALA A 0 143 . -73.953  8.092   47.636   1.00 31.44 143 A 1 
ATOM 1086 C CA  . ALA A 0 143 . -74.208  6.771   47.058   1.00 31.44 143 A 1 
ATOM 1087 C C   . ALA A 0 143 . -74.861  6.882   45.656   1.00 31.44 143 A 1 
ATOM 1088 C CB  . ALA A 0 143 . -75.022  5.933   48.057   1.00 31.44 143 A 1 
ATOM 1089 O O   . ALA A 0 143 . -75.862  6.221   45.392   1.00 31.44 143 A 1 
ATOM 1090 N N   . TYR A 0 144 . -74.334  7.754   44.781   1.00 29.86 144 A 1 
ATOM 1091 C CA  . TYR A 0 144 . -74.606  7.775   43.334   1.00 29.86 144 A 1 
ATOM 1092 C C   . TYR A 0 144 . -73.636  8.721   42.598   1.00 29.86 144 A 1 
ATOM 1093 C CB  . TYR A 0 144 . -76.060  8.210   43.027   1.00 29.86 144 A 1 
ATOM 1094 O O   . TYR A 0 144 . -73.544  9.886   42.965   1.00 29.86 144 A 1 
ATOM 1095 C CG  . TYR A 0 144 . -76.746  7.320   42.006   1.00 29.86 144 A 1 
ATOM 1096 C CD1 . TYR A 0 144 . -76.743  7.656   40.637   1.00 29.86 144 A 1 
ATOM 1097 C CD2 . TYR A 0 144 . -77.372  6.132   42.431   1.00 29.86 144 A 1 
ATOM 1098 C CE1 . TYR A 0 144 . -77.368  6.806   39.702   1.00 29.86 144 A 1 
ATOM 1099 C CE2 . TYR A 0 144 . -77.992  5.277   41.501   1.00 29.86 144 A 1 
ATOM 1100 O OH  . TYR A 0 144 . -78.589  4.795   39.228   1.00 29.86 144 A 1 
ATOM 1101 C CZ  . TYR A 0 144 . -77.992  5.614   40.132   1.00 29.86 144 A 1 
ATOM 1102 N N   . GLY A 0 145 . -73.008  8.242   41.518   1.00 31.41 145 A 1 
ATOM 1103 C CA  . GLY A 0 145 . -72.516  9.073   40.406   1.00 31.41 145 A 1 
ATOM 1104 C C   . GLY A 0 145 . -71.228  9.903   40.579   1.00 31.41 145 A 1 
ATOM 1105 O O   . GLY A 0 145 . -71.299  11.064  40.951   1.00 31.41 145 A 1 
ATOM 1106 N N   . ASP A 0 146 . -70.119  9.331   40.094   1.00 31.75 146 A 1 
ATOM 1107 C CA  . ASP A 0 146 . -69.197  9.938   39.104   1.00 31.75 146 A 1 
ATOM 1108 C C   . ASP A 0 146 . -68.328  11.194  39.439   1.00 31.75 146 A 1 
ATOM 1109 C CB  . ASP A 0 146 . -69.967  10.067  37.767   1.00 31.75 146 A 1 
ATOM 1110 O O   . ASP A 0 146 . -68.578  11.981  40.344   1.00 31.75 146 A 1 
ATOM 1111 C CG  . ASP A 0 146 . -69.085  10.063  36.511   1.00 31.75 146 A 1 
ATOM 1112 O OD1 . ASP A 0 146 . -67.922  9.609   36.616   1.00 31.75 146 A 1 
ATOM 1113 O OD2 . ASP A 0 146 . -69.592  10.505  35.459   1.00 31.75 146 A 1 
ATOM 1114 N N   . ALA A 0 147 . -67.237  11.316  38.672   1.00 34.29 147 A 1 
ATOM 1115 C CA  . ALA A 0 147 . -66.198  12.350  38.557   1.00 34.29 147 A 1 
ATOM 1116 C C   . ALA A 0 147 . -66.290  13.662  39.385   1.00 34.29 147 A 1 
ATOM 1117 C CB  . ALA A 0 147 . -66.126  12.691  37.061   1.00 34.29 147 A 1 
ATOM 1118 O O   . ALA A 0 147 . -67.146  14.517  39.158   1.00 34.29 147 A 1 
ATOM 1119 N N   . GLY A 0 148 . -65.257  13.936  40.206   1.00 30.26 148 A 1 
ATOM 1120 C CA  . GLY A 0 148 . -65.115  15.218  40.922   1.00 30.26 148 A 1 
ATOM 1121 C C   . GLY A 0 148 . -63.703  15.576  41.424   1.00 30.26 148 A 1 
ATOM 1122 O O   . GLY A 0 148 . -63.352  15.308  42.570   1.00 30.26 148 A 1 
ATOM 1123 N N   . TYR A 0 149 . -62.905  16.268  40.601   1.00 29.61 149 A 1 
ATOM 1124 C CA  . TYR A 0 149 . -61.668  16.962  41.020   1.00 29.61 149 A 1 
ATOM 1125 C C   . TYR A 0 149 . -62.005  18.081  42.040   1.00 29.61 149 A 1 
ATOM 1126 C CB  . TYR A 0 149 . -60.997  17.571  39.762   1.00 29.61 149 A 1 
ATOM 1127 O O   . TYR A 0 149 . -62.780  18.976  41.703   1.00 29.61 149 A 1 
ATOM 1128 C CG  . TYR A 0 149 . -59.596  17.097  39.408   1.00 29.61 149 A 1 
ATOM 1129 C CD1 . TYR A 0 149 . -58.527  18.017  39.380   1.00 29.61 149 A 1 
ATOM 1130 C CD2 . TYR A 0 149 . -59.386  15.771  38.981   1.00 29.61 149 A 1 
ATOM 1131 C CE1 . TYR A 0 149 . -57.257  17.620  38.915   1.00 29.61 149 A 1 
ATOM 1132 C CE2 . TYR A 0 149 . -58.116  15.370  38.519   1.00 29.61 149 A 1 
ATOM 1133 O OH  . TYR A 0 149 . -55.842  15.908  37.994   1.00 29.61 149 A 1 
ATOM 1134 C CZ  . TYR A 0 149 . -57.053  16.294  38.474   1.00 29.61 149 A 1 
ATOM 1135 N N   . GLY A 0 150 . -61.438  18.086  43.262   1.00 30.23 150 A 1 
ATOM 1136 C CA  . GLY A 0 150 . -61.976  18.956  44.333   1.00 30.23 150 A 1 
ATOM 1137 C C   . GLY A 0 150 . -61.094  19.299  45.548   1.00 30.23 150 A 1 
ATOM 1138 O O   . GLY A 0 150 . -61.457  18.972  46.668   1.00 30.23 150 A 1 
ATOM 1139 N N   . ALA A 0 151 . -60.000  20.041  45.332   1.00 30.99 151 A 1 
ATOM 1140 C CA  . ALA A 0 151 . -59.325  20.942  46.295   1.00 30.99 151 A 1 
ATOM 1141 C C   . ALA A 0 151 . -58.942  20.449  47.722   1.00 30.99 151 A 1 
ATOM 1142 C CB  . ALA A 0 151 . -60.138  22.242  46.374   1.00 30.99 151 A 1 
ATOM 1143 O O   . ALA A 0 151 . -59.758  20.321  48.634   1.00 30.99 151 A 1 
ATOM 1144 N N   . ALA A 0 152 . -57.631  20.398  47.991   1.00 31.41 152 A 1 
ATOM 1145 C CA  . ALA A 0 152 . -57.086  20.325  49.350   1.00 31.41 152 A 1 
ATOM 1146 C C   . ALA A 0 152 . -57.377  21.610  50.163   1.00 31.41 152 A 1 
ATOM 1147 C CB  . ALA A 0 152 . -55.575  20.071  49.245   1.00 31.41 152 A 1 
ATOM 1148 O O   . ALA A 0 152 . -57.015  22.706  49.736   1.00 31.41 152 A 1 
ATOM 1149 N N   . ALA A 0 153 . -57.979  21.483  51.357   1.00 32.89 153 A 1 
ATOM 1150 C CA  . ALA A 0 153 . -58.458  22.643  52.129   1.00 32.89 153 A 1 
ATOM 1151 C C   . ALA A 0 153 . -58.351  22.539  53.676   1.00 32.89 153 A 1 
ATOM 1152 C CB  . ALA A 0 153 . -59.884  22.966  51.653   1.00 32.89 153 A 1 
ATOM 1153 O O   . ALA A 0 153 . -59.174  23.116  54.383   1.00 32.89 153 A 1 
ATOM 1154 N N   . ALA A 0 154 . -57.346  21.842  54.240   1.00 33.34 154 A 1 
ATOM 1155 C CA  . ALA A 0 154 . -57.204  21.719  55.710   1.00 33.34 154 A 1 
ATOM 1156 C C   . ALA A 0 154 . -55.767  21.750  56.297   1.00 33.34 154 A 1 
ATOM 1157 C CB  . ALA A 0 154 . -57.985  20.479  56.169   1.00 33.34 154 A 1 
ATOM 1158 O O   . ALA A 0 154 . -55.591  21.568  57.500   1.00 33.34 154 A 1 
ATOM 1159 N N   . ALA A 0 155 . -54.722  22.027  55.508   1.00 38.78 155 A 1 
ATOM 1160 C CA  . ALA A 0 155 . -53.319  21.922  55.950   1.00 38.78 155 A 1 
ATOM 1161 C C   . ALA A 0 155 . -52.721  23.211  56.578   1.00 38.78 155 A 1 
ATOM 1162 C CB  . ALA A 0 155 . -52.489  21.350  54.793   1.00 38.78 155 A 1 
ATOM 1163 O O   . ALA A 0 155 . -51.603  23.610  56.258   1.00 38.78 155 A 1 
ATOM 1164 N N   . LYS A 0 156 . -53.437  23.888  57.492   1.00 31.35 156 A 1 
ATOM 1165 C CA  . LYS A 0 156 . -52.888  25.032  58.261   1.00 31.35 156 A 1 
ATOM 1166 C C   . LYS A 0 156 . -52.405  24.613  59.656   1.00 31.35 156 A 1 
ATOM 1167 C CB  . LYS A 0 156 . -53.898  26.200  58.360   1.00 31.35 156 A 1 
ATOM 1168 O O   . LYS A 0 156 . -53.178  24.697  60.610   1.00 31.35 156 A 1 
ATOM 1169 C CG  . LYS A 0 156 . -53.820  27.203  57.198   1.00 31.35 156 A 1 
ATOM 1170 C CD  . LYS A 0 156 . -54.644  28.463  57.521   1.00 31.35 156 A 1 
ATOM 1171 C CE  . LYS A 0 156 . -54.501  29.508  56.406   1.00 31.35 156 A 1 
ATOM 1172 N NZ  . LYS A 0 156 . -55.298  30.732  56.681   1.00 31.35 156 A 1 
ATOM 1173 N N   . LYS A 0 157 . -51.114  24.280  59.809   1.00 33.81 157 A 1 
ATOM 1174 C CA  . LYS A 0 157 . -50.388  24.416  61.095   1.00 33.81 157 A 1 
ATOM 1175 C C   . LYS A 0 157 . -48.855  24.375  60.953   1.00 33.81 157 A 1 
ATOM 1176 C CB  . LYS A 0 157 . -50.863  23.348  62.114   1.00 33.81 157 A 1 
ATOM 1177 O O   . LYS A 0 157 . -48.296  23.408  60.466   1.00 33.81 157 A 1 
ATOM 1178 C CG  . LYS A 0 157 . -51.614  23.988  63.300   1.00 33.81 157 A 1 
ATOM 1179 C CD  . LYS A 0 157 . -52.372  22.943  64.128   1.00 33.81 157 A 1 
ATOM 1180 C CE  . LYS A 0 157 . -53.250  23.632  65.180   1.00 33.81 157 A 1 
ATOM 1181 N NZ  . LYS A 0 157 . -54.030  22.640  65.962   1.00 33.81 157 A 1 
ATOM 1182 N N   . GLN A 0 158 . -48.211  25.412  61.499   1.00 31.40 158 A 1 
ATOM 1183 C CA  . GLN A 0 158 . -46.881  25.377  62.135   1.00 31.40 158 A 1 
ATOM 1184 C C   . GLN A 0 158 . -45.669  24.895  61.304   1.00 31.40 158 A 1 
ATOM 1185 C CB  . GLN A 0 158 . -47.006  24.654  63.494   1.00 31.40 158 A 1 
ATOM 1186 O O   . GLN A 0 158 . -45.034  23.899  61.634   1.00 31.40 158 A 1 
ATOM 1187 C CG  . GLN A 0 158 . -47.885  25.438  64.487   1.00 31.40 158 A 1 
ATOM 1188 C CD  . GLN A 0 158 . -48.221  24.662  65.759   1.00 31.40 158 A 1 
ATOM 1189 N NE2 . GLN A 0 158 . -48.557  25.336  66.836   1.00 31.40 158 A 1 
ATOM 1190 O OE1 . GLN A 0 158 . -48.257  23.449  65.812   1.00 31.40 158 A 1 
ATOM 1191 N N   . GLN A 0 159 . -45.212  25.721  60.355   1.00 30.85 159 A 1 
ATOM 1192 C CA  . GLN A 0 159 . -43.773  25.798  60.057   1.00 30.85 159 A 1 
ATOM 1193 C C   . GLN A 0 159 . -43.076  26.687  61.102   1.00 30.85 159 A 1 
ATOM 1194 C CB  . GLN A 0 159 . -43.530  26.351  58.643   1.00 30.85 159 A 1 
ATOM 1195 O O   . GLN A 0 159 . -43.367  27.881  61.192   1.00 30.85 159 A 1 
ATOM 1196 C CG  . GLN A 0 159 . -43.691  25.285  57.548   1.00 30.85 159 A 1 
ATOM 1197 C CD  . GLN A 0 159 . -43.443  25.861  56.155   1.00 30.85 159 A 1 
ATOM 1198 N NE2 . GLN A 0 159 . -42.859  25.111  55.246   1.00 30.85 159 A 1 
ATOM 1199 O OE1 . GLN A 0 159 . -43.776  26.994  55.858   1.00 30.85 159 A 1 
ATOM 1200 N N   . LYS A 0 160 . -42.152  26.119  61.889   1.00 34.58 160 A 1 
ATOM 1201 C CA  . LYS A 0 160 . -41.180  26.871  62.705   1.00 34.58 160 A 1 
ATOM 1202 C C   . LYS A 0 160 . -39.937  26.016  62.988   1.00 34.58 160 A 1 
ATOM 1203 C CB  . LYS A 0 160 . -41.833  27.372  64.014   1.00 34.58 160 A 1 
ATOM 1204 O O   . LYS A 0 160 . -39.908  25.263  63.954   1.00 34.58 160 A 1 
ATOM 1205 C CG  . LYS A 0 160 . -40.907  28.363  64.744   1.00 34.58 160 A 1 
ATOM 1206 C CD  . LYS A 0 160 . -41.471  28.807  66.100   1.00 34.58 160 A 1 
ATOM 1207 C CE  . LYS A 0 160 . -40.495  29.801  66.747   1.00 34.58 160 A 1 
ATOM 1208 N NZ  . LYS A 0 160 . -40.911  30.184  68.120   1.00 34.58 160 A 1 
ATOM 1209 N N   . GLY A 0 161 . -38.907  26.174  62.163   1.00 33.80 161 A 1 
ATOM 1210 C CA  . GLY A 0 161 . -37.592  25.544  62.312   1.00 33.80 161 A 1 
ATOM 1211 C C   . GLY A 0 161 . -36.622  26.179  61.315   1.00 33.80 161 A 1 
ATOM 1212 O O   . GLY A 0 161 . -36.989  26.366  60.160   1.00 33.80 161 A 1 
ATOM 1213 N N   . TYR A 0 162 . -35.442  26.591  61.774   1.00 24.62 162 A 1 
ATOM 1214 C CA  . TYR A 0 162 . -34.443  27.340  60.997   1.00 24.62 162 A 1 
ATOM 1215 C C   . TYR A 0 162 . -33.110  26.571  60.971   1.00 24.62 162 A 1 
ATOM 1216 C CB  . TYR A 0 162 . -34.258  28.747  61.618   1.00 24.62 162 A 1 
ATOM 1217 O O   . TYR A 0 162 . -32.873  25.752  61.854   1.00 24.62 162 A 1 
ATOM 1218 C CG  . TYR A 0 162 . -34.669  29.932  60.756   1.00 24.62 162 A 1 
ATOM 1219 C CD1 . TYR A 0 162 . -33.690  30.731  60.129   1.00 24.62 162 A 1 
ATOM 1220 C CD2 . TYR A 0 162 . -36.029  30.281  60.645   1.00 24.62 162 A 1 
ATOM 1221 C CE1 . TYR A 0 162 . -34.067  31.880  59.404   1.00 24.62 162 A 1 
ATOM 1222 C CE2 . TYR A 0 162 . -36.410  31.434  59.929   1.00 24.62 162 A 1 
ATOM 1223 O OH  . TYR A 0 162 . -35.807  33.356  58.635   1.00 24.62 162 A 1 
ATOM 1224 C CZ  . TYR A 0 162 . -35.430  32.238  59.311   1.00 24.62 162 A 1 
ATOM 1225 N N   . GLN A 0 163 . -32.221  26.959  60.043   1.00 29.38 163 A 1 
ATOM 1226 C CA  . GLN A 0 163 . -30.841  26.468  59.816   1.00 29.38 163 A 1 
ATOM 1227 C C   . GLN A 0 163 . -30.709  25.161  59.000   1.00 29.38 163 A 1 
ATOM 1228 C CB  . GLN A 0 163 . -30.004  26.411  61.114   1.00 29.38 163 A 1 
ATOM 1229 O O   . GLN A 0 163 . -31.454  24.212  59.208   1.00 29.38 163 A 1 
ATOM 1230 C CG  . GLN A 0 163 . -30.060  27.688  61.970   1.00 29.38 163 A 1 
ATOM 1231 C CD  . GLN A 0 163 . -29.118  27.605  63.167   1.00 29.38 163 A 1 
ATOM 1232 N NE2 . GLN A 0 163 . -28.022  28.332  63.170   1.00 29.38 163 A 1 
ATOM 1233 O OE1 . GLN A 0 163 . -29.343  26.893  64.127   1.00 29.38 163 A 1 
ATOM 1234 N N   . GLY A 0 164 . -29.733  25.118  58.075   1.00 29.41 164 A 1 
ATOM 1235 C CA  . GLY A 0 164 . -29.437  23.944  57.228   1.00 29.41 164 A 1 
ATOM 1236 C C   . GLY A 0 164 . -28.882  24.298  55.838   1.00 29.41 164 A 1 
ATOM 1237 O O   . GLY A 0 164 . -29.598  24.243  54.850   1.00 29.41 164 A 1 
ATOM 1238 N N   . HIS A 0 165 . -27.622  24.725  55.777   1.00 27.31 165 A 1 
ATOM 1239 C CA  . HIS A 0 165 . -26.945  25.331  54.621   1.00 27.31 165 A 1 
ATOM 1240 C C   . HIS A 0 165 . -26.931  24.525  53.293   1.00 27.31 165 A 1 
ATOM 1241 C CB  . HIS A 0 165 . -25.494  25.610  55.062   1.00 27.31 165 A 1 
ATOM 1242 O O   . HIS A 0 165 . -26.700  23.323  53.279   1.00 27.31 165 A 1 
ATOM 1243 C CG  . HIS A 0 165 . -24.977  26.967  54.680   1.00 27.31 165 A 1 
ATOM 1244 C CD2 . HIS A 0 165 . -25.168  28.127  55.381   1.00 27.31 165 A 1 
ATOM 1245 N ND1 . HIS A 0 165 . -24.133  27.256  53.634   1.00 27.31 165 A 1 
ATOM 1246 C CE1 . HIS A 0 165 . -23.825  28.563  53.704   1.00 27.31 165 A 1 
ATOM 1247 N NE2 . HIS A 0 165 . -24.442  29.137  54.749   1.00 27.31 165 A 1 
ATOM 1248 N N   . VAL A 0 166 . -27.062  25.271  52.188   1.00 28.96 166 A 1 
ATOM 1249 C CA  . VAL A 0 166 . -26.590  25.049  50.800   1.00 28.96 166 A 1 
ATOM 1250 C C   . VAL A 0 166 . -25.690  23.827  50.517   1.00 28.96 166 A 1 
ATOM 1251 C CB  . VAL A 0 166 . -25.777  26.306  50.379   1.00 28.96 166 A 1 
ATOM 1252 O O   . VAL A 0 166 . -24.558  23.775  50.993   1.00 28.96 166 A 1 
ATOM 1253 C CG1 . VAL A 0 166 . -25.302  26.277  48.918   1.00 28.96 166 A 1 
ATOM 1254 C CG2 . VAL A 0 166 . -26.578  27.607  50.566   1.00 28.96 166 A 1 
ATOM 1255 N N   . VAL A 0 167 . -26.089  23.019  49.523   1.00 33.02 167 A 1 
ATOM 1256 C CA  . VAL A 0 167 . -25.196  22.571  48.430   1.00 33.02 167 A 1 
ATOM 1257 C C   . VAL A 0 167 . -25.901  22.836  47.095   1.00 33.02 167 A 1 
ATOM 1258 C CB  . VAL A 0 167 . -24.761  21.093  48.543   1.00 33.02 167 A 1 
ATOM 1259 O O   . VAL A 0 167 . -27.052  22.450  46.910   1.00 33.02 167 A 1 
ATOM 1260 C CG1 . VAL A 0 167 . -23.907  20.659  47.339   1.00 33.02 167 A 1 
ATOM 1261 C CG2 . VAL A 0 167 . -23.911  20.857  49.797   1.00 33.02 167 A 1 
ATOM 1262 N N   . GLN A 0 168 . -25.218  23.512  46.169   1.00 29.68 168 A 1 
ATOM 1263 C CA  . GLN A 0 168 . -25.708  23.839  44.827   1.00 29.68 168 A 1 
ATOM 1264 C C   . GLN A 0 168 . -24.879  23.060  43.798   1.00 29.68 168 A 1 
ATOM 1265 C CB  . GLN A 0 168 . -25.614  25.366  44.641   1.00 29.68 168 A 1 
ATOM 1266 O O   . GLN A 0 168 . -23.676  23.281  43.694   1.00 29.68 168 A 1 
ATOM 1267 C CG  . GLN A 0 168 . -26.008  25.864  43.239   1.00 29.68 168 A 1 
ATOM 1268 C CD  . GLN A 0 168 . -25.896  27.384  43.102   1.00 29.68 168 A 1 
ATOM 1269 N NE2 . GLN A 0 168 . -25.976  27.917  41.903   1.00 29.68 168 A 1 
ATOM 1270 O OE1 . GLN A 0 168 . -25.745  28.128  44.057   1.00 29.68 168 A 1 
ATOM 1271 N N   . GLY A 0 169 . -25.516  22.156  43.047   1.00 30.90 169 A 1 
ATOM 1272 C CA  . GLY A 0 169 . -24.849  21.237  42.114   1.00 30.90 169 A 1 
ATOM 1273 C C   . GLY A 0 169 . -25.441  21.274  40.705   1.00 30.90 169 A 1 
ATOM 1274 O O   . GLY A 0 169 . -26.014  20.288  40.261   1.00 30.90 169 A 1 
ATOM 1275 N N   . TYR A 0 170 . -25.318  22.409  40.012   1.00 27.57 170 A 1 
ATOM 1276 C CA  . TYR A 0 170 . -25.657  22.534  38.587   1.00 27.57 170 A 1 
ATOM 1277 C C   . TYR A 0 170 . -24.372  22.613  37.752   1.00 27.57 170 A 1 
ATOM 1278 C CB  . TYR A 0 170 . -26.527  23.780  38.344   1.00 27.57 170 A 1 
ATOM 1279 O O   . TYR A 0 170 . -23.588  23.545  37.927   1.00 27.57 170 A 1 
ATOM 1280 C CG  . TYR A 0 170 . -28.021  23.580  38.523   1.00 27.57 170 A 1 
ATOM 1281 C CD1 . TYR A 0 170 . -28.815  23.241  37.408   1.00 27.57 170 A 1 
ATOM 1282 C CD2 . TYR A 0 170 . -28.625  23.767  39.782   1.00 27.57 170 A 1 
ATOM 1283 C CE1 . TYR A 0 170 . -30.208  23.099  37.548   1.00 27.57 170 A 1 
ATOM 1284 C CE2 . TYR A 0 170 . -30.020  23.622  39.927   1.00 27.57 170 A 1 
ATOM 1285 O OH  . TYR A 0 170 . -32.160  23.156  38.931   1.00 27.57 170 A 1 
ATOM 1286 C CZ  . TYR A 0 170 . -30.814  23.290  38.806   1.00 27.57 170 A 1 
ATOM 1287 N N   . GLY A 0 171 . -24.176  21.682  36.816   1.00 27.66 171 A 1 
ATOM 1288 C CA  . GLY A 0 171 . -23.057  21.703  35.870   1.00 27.66 171 A 1 
ATOM 1289 C C   . GLY A 0 171 . -23.097  20.521  34.900   1.00 27.66 171 A 1 
ATOM 1290 O O   . GLY A 0 171 . -23.408  19.411  35.312   1.00 27.66 171 A 1 
ATOM 1291 N N   . GLY A 0 172 . -22.776  20.767  33.623   1.00 31.34 172 A 1 
ATOM 1292 C CA  . GLY A 0 172 . -22.884  19.773  32.543   1.00 31.34 172 A 1 
ATOM 1293 C C   . GLY A 0 172 . -24.225  19.849  31.791   1.00 31.34 172 A 1 
ATOM 1294 O O   . GLY A 0 172 . -25.234  19.455  32.354   1.00 31.34 172 A 1 
ATOM 1295 N N   . LYS A 0 173 . -24.395  20.300  30.539   1.00 34.84 173 A 1 
ATOM 1296 C CA  . LYS A 0 173 . -23.611  21.034  29.511   1.00 34.84 173 A 1 
ATOM 1297 C C   . LYS A 0 173 . -23.858  20.361  28.145   1.00 34.84 173 A 1 
ATOM 1298 C CB  . LYS A 0 173 . -22.092  21.149  29.774   1.00 34.84 173 A 1 
ATOM 1299 O O   . LYS A 0 173 . -23.146  19.433  27.808   1.00 34.84 173 A 1 
ATOM 1300 C CG  . LYS A 0 173 . -21.345  21.950  28.686   1.00 34.84 173 A 1 
ATOM 1301 C CD  . LYS A 0 173 . -19.825  21.778  28.814   1.00 34.84 173 A 1 
ATOM 1302 C CE  . LYS A 0 173 . -19.121  22.458  27.634   1.00 34.84 173 A 1 
ATOM 1303 N NZ  . LYS A 0 173 . -17.680  22.104  27.578   1.00 34.84 173 A 1 
ATOM 1304 N N   . GLN A 0 174 . -24.831  20.909  27.408   1.00 27.07 174 A 1 
ATOM 1305 C CA  . GLN A 0 174 . -24.880  21.161  25.948   1.00 27.07 174 A 1 
ATOM 1306 C C   . GLN A 0 174 . -24.281  20.179  24.910   1.00 27.07 174 A 1 
ATOM 1307 C CB  . GLN A 0 174 . -24.260  22.547  25.687   1.00 27.07 174 A 1 
ATOM 1308 O O   . GLN A 0 174 . -23.192  19.647  25.075   1.00 27.07 174 A 1 
ATOM 1309 C CG  . GLN A 0 174 . -25.172  23.714  26.082   1.00 27.07 174 A 1 
ATOM 1310 C CD  . GLN A 0 174 . -24.470  25.053  25.873   1.00 27.07 174 A 1 
ATOM 1311 N NE2 . GLN A 0 174 . -25.106  26.023  25.254   1.00 27.07 174 A 1 
ATOM 1312 O OE1 . GLN A 0 174 . -23.337  25.255  26.275   1.00 27.07 174 A 1 
ATOM 1313 N N   . LEU A 0 175 . -24.904  20.238  23.717   1.00 33.62 175 A 1 
ATOM 1314 C CA  . LEU A 0 175 . -24.582  19.566  22.440   1.00 33.62 175 A 1 
ATOM 1315 C C   . LEU A 0 175 . -25.101  18.112  22.360   1.00 33.62 175 A 1 
ATOM 1316 C CB  . LEU A 0 175 . -23.081  19.666  22.073   1.00 33.62 175 A 1 
ATOM 1317 O O   . LEU A 0 175 . -25.065  17.403  23.354   1.00 33.62 175 A 1 
ATOM 1318 C CG  . LEU A 0 175 . -22.424  21.058  22.188   1.00 33.62 175 A 1 
ATOM 1319 C CD1 . LEU A 0 175 . -20.918  20.955  21.948   1.00 33.62 175 A 1 
ATOM 1320 C CD2 . LEU A 0 175 . -23.009  22.053  21.184   1.00 33.62 175 A 1 
ATOM 1321 N N   . GLY A 0 176 . -25.607  17.621  21.221   1.00 26.86 176 A 1 
ATOM 1322 C CA  . GLY A 0 176 . -25.921  18.300  19.948   1.00 26.86 176 A 1 
ATOM 1323 C C   . GLY A 0 176 . -25.696  17.399  18.723   1.00 26.86 176 A 1 
ATOM 1324 O O   . GLY A 0 176 . -24.706  16.680  18.702   1.00 26.86 176 A 1 
ATOM 1325 N N   . TYR A 0 177 . -26.553  17.518  17.692   1.00 30.54 177 A 1 
ATOM 1326 C CA  . TYR A 0 177 . -26.631  16.641  16.494   1.00 30.54 177 A 1 
ATOM 1327 C C   . TYR A 0 177 . -27.116  15.199  16.810   1.00 30.54 177 A 1 
ATOM 1328 C CB  . TYR A 0 177 . -25.318  16.693  15.683   1.00 30.54 177 A 1 
ATOM 1329 O O   . TYR A 0 177 . -27.057  14.785  17.960   1.00 30.54 177 A 1 
ATOM 1330 C CG  . TYR A 0 177 . -24.799  18.097  15.399   1.00 30.54 177 A 1 
ATOM 1331 C CD1 . TYR A 0 177 . -25.325  18.837  14.323   1.00 30.54 177 A 1 
ATOM 1332 C CD2 . TYR A 0 177 . -23.796  18.664  16.212   1.00 30.54 177 A 1 
ATOM 1333 C CE1 . TYR A 0 177 . -24.863  20.143  14.069   1.00 30.54 177 A 1 
ATOM 1334 C CE2 . TYR A 0 177 . -23.332  19.971  15.965   1.00 30.54 177 A 1 
ATOM 1335 O OH  . TYR A 0 177 . -23.425  21.973  14.638   1.00 30.54 177 A 1 
ATOM 1336 C CZ  . TYR A 0 177 . -23.868  20.713  14.889   1.00 30.54 177 A 1 
ATOM 1337 N N   . GLY A 0 178 . -27.679  14.406  15.884   1.00 30.23 178 A 1 
ATOM 1338 C CA  . GLY A 0 178 . -27.980  14.610  14.450   1.00 30.23 178 A 1 
ATOM 1339 C C   . GLY A 0 178 . -29.367  14.057  14.037   1.00 30.23 178 A 1 
ATOM 1340 O O   . GLY A 0 178 . -30.222  13.866  14.895   1.00 30.23 178 A 1 
ATOM 1341 N N   . LYS A 0 179 . -29.634  13.853  12.732   1.00 29.33 179 A 1 
ATOM 1342 C CA  . LYS A 0 179 . -30.960  13.446  12.195   1.00 29.33 179 A 1 
ATOM 1343 C C   . LYS A 0 179 . -30.959  12.074  11.494   1.00 29.33 179 A 1 
ATOM 1344 C CB  . LYS A 0 179 . -31.452  14.428  11.113   1.00 29.33 179 A 1 
ATOM 1345 O O   . LYS A 0 179 . -30.191  11.895  10.558   1.00 29.33 179 A 1 
ATOM 1346 C CG  . LYS A 0 179 . -31.828  15.861  11.507   1.00 29.33 179 A 1 
ATOM 1347 C CD  . LYS A 0 179 . -32.244  16.561  10.200   1.00 29.33 179 A 1 
ATOM 1348 C CE  . LYS A 0 179 . -32.689  18.010  10.389   1.00 29.33 179 A 1 
ATOM 1349 N NZ  . LYS A 0 179 . -33.047  18.602  9.075    1.00 29.33 179 A 1 
ATOM 1350 N N   . GLY A 0 180 . -31.985  11.270  11.781   1.00 31.56 180 A 1 
ATOM 1351 C CA  . GLY A 0 180 . -32.668  10.319  10.879   1.00 31.56 180 A 1 
ATOM 1352 C C   . GLY A 0 180 . -34.148  10.253  11.321   1.00 31.56 180 A 1 
ATOM 1353 O O   . GLY A 0 180 . -34.394  10.405  12.511   1.00 31.56 180 A 1 
ATOM 1354 N N   . HIS A 0 181 . -35.230  10.218  10.528   1.00 31.24 181 A 1 
ATOM 1355 C CA  . HIS A 0 181 . -35.507  10.006  9.090    1.00 31.24 181 A 1 
ATOM 1356 C C   . HIS A 0 181 . -35.671  8.548   8.595    1.00 31.24 181 A 1 
ATOM 1357 C CB  . HIS A 0 181 . -34.817  11.001  8.121    1.00 31.24 181 A 1 
ATOM 1358 O O   . HIS A 0 181 . -35.293  8.240   7.470    1.00 31.24 181 A 1 
ATOM 1359 C CG  . HIS A 0 181 . -35.266  12.444  8.248    1.00 31.24 181 A 1 
ATOM 1360 C CD2 . HIS A 0 181 . -35.353  13.362  7.233    1.00 31.24 181 A 1 
ATOM 1361 N ND1 . HIS A 0 181 . -35.736  13.064  9.383    1.00 31.24 181 A 1 
ATOM 1362 C CE1 . HIS A 0 181 . -36.112  14.310  9.057    1.00 31.24 181 A 1 
ATOM 1363 N NE2 . HIS A 0 181 . -35.872  14.556  7.759    1.00 31.24 181 A 1 
ATOM 1364 N N   . GLY A 0 182 . -36.359  7.708   9.383    1.00 30.51 182 A 1 
ATOM 1365 C CA  . GLY A 0 182 . -37.157  6.559   8.901    1.00 30.51 182 A 1 
ATOM 1366 C C   . GLY A 0 182 . -38.652  6.916   8.734    1.00 30.51 182 A 1 
ATOM 1367 O O   . GLY A 0 182 . -39.082  7.974   9.203    1.00 30.51 182 A 1 
ATOM 1368 N N   . TRP A 0 183 . -39.453  6.087   8.043    1.00 27.43 183 A 1 
ATOM 1369 C CA  . TRP A 0 183 . -40.848  6.408   7.660    1.00 27.43 183 A 1 
ATOM 1370 C C   . TRP A 0 183 . -41.889  5.377   8.146    1.00 27.43 183 A 1 
ATOM 1371 C CB  . TRP A 0 183 . -40.965  6.558   6.127    1.00 27.43 183 A 1 
ATOM 1372 O O   . TRP A 0 183 . -42.152  4.395   7.461    1.00 27.43 183 A 1 
ATOM 1373 C CG  . TRP A 0 183 . -40.505  7.841   5.502    1.00 27.43 183 A 1 
ATOM 1374 C CD1 . TRP A 0 183 . -39.224  8.265   5.433    1.00 27.43 183 A 1 
ATOM 1375 C CD2 . TRP A 0 183 . -41.292  8.835   4.767    1.00 27.43 183 A 1 
ATOM 1376 C CE2 . TRP A 0 183 . -40.406  9.845   4.283    1.00 27.43 183 A 1 
ATOM 1377 C CE3 . TRP A 0 183 . -42.658  8.966   4.421    1.00 27.43 183 A 1 
ATOM 1378 N NE1 . TRP A 0 183 . -39.161  9.450   4.727    1.00 27.43 183 A 1 
ATOM 1379 C CH2 . TRP A 0 183 . -42.214  11.023  3.176    1.00 27.43 183 A 1 
ATOM 1380 C CZ2 . TRP A 0 183 . -40.851  10.929  3.509    1.00 27.43 183 A 1 
ATOM 1381 C CZ3 . TRP A 0 183 . -43.115  10.040  3.628    1.00 27.43 183 A 1 
ATOM 1382 N N   . GLY A 0 184 . -42.599  5.679   9.241    1.00 36.87 184 A 1 
ATOM 1383 C CA  . GLY A 0 184 . -43.831  4.982   9.651    1.00 36.87 184 A 1 
ATOM 1384 C C   . GLY A 0 184 . -45.051  5.900   9.530    1.00 36.87 184 A 1 
ATOM 1385 O O   . GLY A 0 184 . -45.230  6.799   10.351   1.00 36.87 184 A 1 
ATOM 1386 N N   . LYS A 0 185 . -45.875  5.748   8.481    1.00 29.08 185 A 1 
ATOM 1387 C CA  . LYS A 0 185 . -46.924  6.731   8.142    1.00 29.08 185 A 1 
ATOM 1388 C C   . LYS A 0 185 . -48.270  6.088   7.783    1.00 29.08 185 A 1 
ATOM 1389 C CB  . LYS A 0 185 . -46.396  7.632   7.003    1.00 29.08 185 A 1 
ATOM 1390 O O   . LYS A 0 185 . -48.419  5.556   6.690    1.00 29.08 185 A 1 
ATOM 1391 C CG  . LYS A 0 185 . -46.984  9.050   7.031    1.00 29.08 185 A 1 
ATOM 1392 C CD  . LYS A 0 185 . -46.584  9.803   5.755    1.00 29.08 185 A 1 
ATOM 1393 C CE  . LYS A 0 185 . -46.947  11.287  5.849    1.00 29.08 185 A 1 
ATOM 1394 N NZ  . LYS A 0 185 . -46.646  11.982  4.574    1.00 29.08 185 A 1 
ATOM 1395 N N   . GLY A 0 186 . -49.280  6.293   8.632    1.00 27.61 186 A 1 
ATOM 1396 C CA  . GLY A 0 186 . -50.697  6.094   8.288    1.00 27.61 186 A 1 
ATOM 1397 C C   . GLY A 0 186 . -51.430  5.073   9.163    1.00 27.61 186 A 1 
ATOM 1398 O O   . GLY A 0 186 . -51.067  3.910   9.203    1.00 27.61 186 A 1 
ATOM 1399 N N   . GLY A 0 187 . -52.495  5.525   9.828    1.00 32.50 187 A 1 
ATOM 1400 C CA  . GLY A 0 187 . -53.323  4.728   10.747   1.00 32.50 187 A 1 
ATOM 1401 C C   . GLY A 0 187 . -54.513  5.552   11.245   1.00 32.50 187 A 1 
ATOM 1402 O O   . GLY A 0 187 . -54.706  5.748   12.439   1.00 32.50 187 A 1 
ATOM 1403 N N   . GLN A 0 188 . -55.221  6.197   10.314   1.00 30.34 188 A 1 
ATOM 1404 C CA  . GLN A 0 188 . -56.174  7.262   10.626   1.00 30.34 188 A 1 
ATOM 1405 C C   . GLN A 0 188 . -57.465  6.753   11.278   1.00 30.34 188 A 1 
ATOM 1406 C CB  . GLN A 0 188 . -56.527  8.045   9.354    1.00 30.34 188 A 1 
ATOM 1407 O O   . GLN A 0 188 . -58.195  5.961   10.691   1.00 30.34 188 A 1 
ATOM 1408 C CG  . GLN A 0 188 . -55.373  8.923   8.855    1.00 30.34 188 A 1 
ATOM 1409 C CD  . GLN A 0 188 . -55.650  9.447   7.453    1.00 30.34 188 A 1 
ATOM 1410 N NE2 . GLN A 0 188 . -56.594  10.344  7.274    1.00 30.34 188 A 1 
ATOM 1411 O OE1 . GLN A 0 188 . -55.021  9.056   6.487    1.00 30.34 188 A 1 
ATOM 1412 N N   . VAL A 0 189 . -57.772  7.352   12.430   1.00 30.54 189 A 1 
ATOM 1413 C CA  . VAL A 0 189 . -59.102  7.582   13.019   1.00 30.54 189 A 1 
ATOM 1414 C C   . VAL A 0 189 . -60.293  7.258   12.098   1.00 30.54 189 A 1 
ATOM 1415 C CB  . VAL A 0 189 . -59.203  9.071   13.440   1.00 30.54 189 A 1 
ATOM 1416 O O   . VAL A 0 189 . -60.582  7.995   11.155   1.00 30.54 189 A 1 
ATOM 1417 C CG1 . VAL A 0 189 . -60.536  9.405   14.128   1.00 30.54 189 A 1 
ATOM 1418 C CG2 . VAL A 0 189 . -58.079  9.475   14.408   1.00 30.54 189 A 1 
ATOM 1419 N N   . TYR A 0 190 . -61.076  6.258   12.502   1.00 31.43 190 A 1 
ATOM 1420 C CA  . TYR A 0 190 . -62.533  6.231   12.330   1.00 31.43 190 A 1 
ATOM 1421 C C   . TYR A 0 190 . -63.179  6.228   13.730   1.00 31.43 190 A 1 
ATOM 1422 C CB  . TYR A 0 190 . -62.976  5.024   11.483   1.00 31.43 190 A 1 
ATOM 1423 O O   . TYR A 0 190 . -62.594  5.732   14.685   1.00 31.43 190 A 1 
ATOM 1424 C CG  . TYR A 0 190 . -63.381  5.381   10.064   1.00 31.43 190 A 1 
ATOM 1425 C CD1 . TYR A 0 190 . -64.744  5.477   9.715    1.00 31.43 190 A 1 
ATOM 1426 C CD2 . TYR A 0 190 . -62.391  5.606   9.088    1.00 31.43 190 A 1 
ATOM 1427 C CE1 . TYR A 0 190 . -65.117  5.802   8.396    1.00 31.43 190 A 1 
ATOM 1428 C CE2 . TYR A 0 190 . -62.760  5.910   7.763    1.00 31.43 190 A 1 
ATOM 1429 O OH  . TYR A 0 190 . -64.486  6.296   6.137    1.00 31.43 190 A 1 
ATOM 1430 C CZ  . TYR A 0 190 . -64.126  6.009   7.416    1.00 31.43 190 A 1 
ATOM 1431 N N   . GLY A 0 191 . -64.373  6.782   13.940   1.00 25.45 191 A 1 
ATOM 1432 C CA  . GLY A 0 191 . -65.243  7.437   12.952   1.00 25.45 191 A 1 
ATOM 1433 C C   . GLY A 0 191 . -66.618  7.860   13.490   1.00 25.45 191 A 1 
ATOM 1434 O O   . GLY A 0 191 . -67.237  8.758   12.929   1.00 25.45 191 A 1 
ATOM 1435 N N   . GLY A 0 192 . -67.060  7.293   14.620   1.00 24.28 192 A 1 
ATOM 1436 C CA  . GLY A 0 192 . -68.228  7.754   15.383   1.00 24.28 192 A 1 
ATOM 1437 C C   . GLY A 0 192 . -69.604  7.479   14.752   1.00 24.28 192 A 1 
ATOM 1438 O O   . GLY A 0 192 . -69.750  6.639   13.875   1.00 24.28 192 A 1 
ATOM 1439 N N   . GLN A 0 193 . -70.606  8.227   15.234   1.00 25.43 193 A 1 
ATOM 1440 C CA  . GLN A 0 193 . -72.000  8.302   14.756   1.00 25.43 193 A 1 
ATOM 1441 C C   . GLN A 0 193 . -72.878  7.029   14.824   1.00 25.43 193 A 1 
ATOM 1442 C CB  . GLN A 0 193 . -72.060  8.901   13.337   1.00 25.43 193 A 1 
ATOM 1443 O O   . GLN A 0 193 . -73.037  6.325   13.834   1.00 25.43 193 A 1 
ATOM 1444 C CG  . GLN A 0 193 . -71.411  10.281  13.188   1.00 25.43 193 A 1 
ATOM 1445 C CD  . GLN A 0 193 . -71.750  10.893  11.831   1.00 25.43 193 A 1 
ATOM 1446 N NE2 . GLN A 0 193 . -72.232  12.116  11.786   1.00 25.43 193 A 1 
ATOM 1447 O OE1 . GLN A 0 193 . -71.632  10.292  10.781   1.00 25.43 193 A 1 
ATOM 1448 N N   . GLN A 0 194 . -73.640  6.877   15.916   1.00 28.37 194 A 1 
ATOM 1449 C CA  . GLN A 0 194 . -75.115  7.067   15.979   1.00 28.37 194 A 1 
ATOM 1450 C C   . GLN A 0 194 . -75.592  6.729   17.417   1.00 28.37 194 A 1 
ATOM 1451 C CB  . GLN A 0 194 . -75.861  6.229   14.914   1.00 28.37 194 A 1 
ATOM 1452 O O   . GLN A 0 194 . -75.055  5.806   18.012   1.00 28.37 194 A 1 
ATOM 1453 C CG  . GLN A 0 194 . -76.007  7.020   13.593   1.00 28.37 194 A 1 
ATOM 1454 C CD  . GLN A 0 194 . -76.234  6.146   12.362   1.00 28.37 194 A 1 
ATOM 1455 N NE2 . GLN A 0 194 . -75.672  6.497   11.226   1.00 28.37 194 A 1 
ATOM 1456 O OE1 . GLN A 0 194 . -76.962  5.171   12.371   1.00 28.37 194 A 1 
ATOM 1457 N N   . ALA A 0 195 . -76.451  7.459   18.145   1.00 27.75 195 A 1 
ATOM 1458 C CA  . ALA A 0 195 . -77.593  8.359   17.892   1.00 27.75 195 A 1 
ATOM 1459 C C   . ALA A 0 195 . -78.956  7.692   18.199   1.00 27.75 195 A 1 
ATOM 1460 C CB  . ALA A 0 195 . -77.573  9.078   16.536   1.00 27.75 195 A 1 
ATOM 1461 O O   . ALA A 0 195 . -79.133  6.507   17.957   1.00 27.75 195 A 1 
ATOM 1462 N N   . LEU A 0 196 . -79.913  8.508   18.676   1.00 27.64 196 A 1 
ATOM 1463 C CA  . LEU A 0 196 . -81.259  8.161   19.184   1.00 27.64 196 A 1 
ATOM 1464 C C   . LEU A 0 196 . -81.281  7.306   20.482   1.00 27.64 196 A 1 
ATOM 1465 C CB  . LEU A 0 196 . -82.146  7.533   18.086   1.00 27.64 196 A 1 
ATOM 1466 O O   . LEU A 0 196 . -80.691  6.240   20.538   1.00 27.64 196 A 1 
ATOM 1467 C CG  . LEU A 0 196 . -82.311  8.390   16.812   1.00 27.64 196 A 1 
ATOM 1468 C CD1 . LEU A 0 196 . -81.460  7.882   15.645   1.00 27.64 196 A 1 
ATOM 1469 C CD2 . LEU A 0 196 . -83.767  8.385   16.344   1.00 27.64 196 A 1 
ATOM 1470 N N   . GLY A 0 197 . -81.973  7.668   21.572   1.00 24.27 197 A 1 
ATOM 1471 C CA  . GLY A 0 197 . -82.605  8.947   21.934   1.00 24.27 197 A 1 
ATOM 1472 C C   . GLY A 0 197 . -84.114  8.879   22.214   1.00 24.27 197 A 1 
ATOM 1473 O O   . GLY A 0 197 . -84.908  9.112   21.310   1.00 24.27 197 A 1 
ATOM 1474 N N   . TYR A 0 198 . -84.491  8.671   23.482   1.00 30.12 198 A 1 
ATOM 1475 C CA  . TYR A 0 198 . -85.821  8.935   24.066   1.00 30.12 198 A 1 
ATOM 1476 C C   . TYR A 0 198 . -85.675  9.200   25.586   1.00 30.12 198 A 1 
ATOM 1477 C CB  . TYR A 0 198 . -86.756  7.717   23.889   1.00 30.12 198 A 1 
ATOM 1478 O O   . TYR A 0 198 . -84.730  8.692   26.180   1.00 30.12 198 A 1 
ATOM 1479 C CG  . TYR A 0 198 . -87.445  7.565   22.543   1.00 30.12 198 A 1 
ATOM 1480 C CD1 . TYR A 0 198 . -88.625  8.288   22.270   1.00 30.12 198 A 1 
ATOM 1481 C CD2 . TYR A 0 198 . -86.950  6.655   21.588   1.00 30.12 198 A 1 
ATOM 1482 C CE1 . TYR A 0 198 . -89.288  8.129   21.039   1.00 30.12 198 A 1 
ATOM 1483 C CE2 . TYR A 0 198 . -87.614  6.487   20.357   1.00 30.12 198 A 1 
ATOM 1484 O OH  . TYR A 0 198 . -89.426  7.079   18.892   1.00 30.12 198 A 1 
ATOM 1485 C CZ  . TYR A 0 198 . -88.781  7.231   20.079   1.00 30.12 198 A 1 
ATOM 1486 N N   . ALA A 0 199 . -86.579  9.877   26.309   1.00 28.69 199 A 1 
ATOM 1487 C CA  . ALA A 0 199 . -87.346  11.099  26.008   1.00 28.69 199 A 1 
ATOM 1488 C C   . ALA A 0 199 . -88.069  11.594  27.288   1.00 28.69 199 A 1 
ATOM 1489 C CB  . ALA A 0 199 . -88.418  10.865  24.931   1.00 28.69 199 A 1 
ATOM 1490 O O   . ALA A 0 199 . -88.945  10.903  27.799   1.00 28.69 199 A 1 
ATOM 1491 N N   . GLY A 0 200 . -87.786  12.824  27.738   1.00 27.45 200 A 1 
ATOM 1492 C CA  . GLY A 0 200 . -88.521  13.502  28.824   1.00 27.45 200 A 1 
ATOM 1493 C C   . GLY A 0 200 . -88.265  12.967  30.249   1.00 27.45 200 A 1 
ATOM 1494 O O   . GLY A 0 200 . -87.703  11.898  30.436   1.00 27.45 200 A 1 
ATOM 1495 N N   . GLY A 0 201 . -88.638  13.697  31.305   1.00 24.32 201 A 1 
ATOM 1496 C CA  . GLY A 0 201 . -89.171  15.064  31.319   1.00 24.32 201 A 1 
ATOM 1497 C C   . GLY A 0 201 . -89.744  15.469  32.687   1.00 24.32 201 A 1 
ATOM 1498 O O   . GLY A 0 201 . -90.251  14.621  33.409   1.00 24.32 201 A 1 
ATOM 1499 N N   . TYR A 0 202 . -89.729  16.778  32.977   1.00 27.52 202 A 1 
ATOM 1500 C CA  . TYR A 0 202 . -90.260  17.437  34.191   1.00 27.52 202 A 1 
ATOM 1501 C C   . TYR A 0 202 . -89.532  17.103  35.525   1.00 27.52 202 A 1 
ATOM 1502 C CB  . TYR A 0 202 . -91.784  17.216  34.314   1.00 27.52 202 A 1 
ATOM 1503 O O   . TYR A 0 202 . -89.160  15.970  35.779   1.00 27.52 202 A 1 
ATOM 1504 C CG  . TYR A 0 202 . -92.575  17.304  33.015   1.00 27.52 202 A 1 
ATOM 1505 C CD1 . TYR A 0 202 . -92.913  18.557  32.468   1.00 27.52 202 A 1 
ATOM 1506 C CD2 . TYR A 0 202 . -92.955  16.123  32.344   1.00 27.52 202 A 1 
ATOM 1507 C CE1 . TYR A 0 202 . -93.617  18.631  31.248   1.00 27.52 202 A 1 
ATOM 1508 C CE2 . TYR A 0 202 . -93.649  16.192  31.122   1.00 27.52 202 A 1 
ATOM 1509 O OH  . TYR A 0 202 . -94.645  17.506  29.387   1.00 27.52 202 A 1 
ATOM 1510 C CZ  . TYR A 0 202 . -93.981  17.445  30.570   1.00 27.52 202 A 1 
ATOM 1511 N N   . GLY A 0 203 . -89.319  18.045  36.454   1.00 28.91 203 A 1 
ATOM 1512 C CA  . GLY A 0 203 . -89.453  19.502  36.337   1.00 28.91 203 A 1 
ATOM 1513 C C   . GLY A 0 203 . -89.605  20.252  37.675   1.00 28.91 203 A 1 
ATOM 1514 O O   . GLY A 0 203 . -90.236  19.754  38.597   1.00 28.91 203 A 1 
ATOM 1515 N N   . LYS A 0 204 . -89.137  21.513  37.679   1.00 30.90 204 A 1 
ATOM 1516 C CA  . LYS A 0 204 . -89.313  22.599  38.678   1.00 30.90 204 A 1 
ATOM 1517 C C   . LYS A 0 204 . -88.446  22.613  39.948   1.00 30.90 204 A 1 
ATOM 1518 C CB  . LYS A 0 204 . -90.788  22.826  39.052   1.00 30.90 204 A 1 
ATOM 1519 O O   . LYS A 0 204 . -88.541  21.768  40.827   1.00 30.90 204 A 1 
ATOM 1520 C CG  . LYS A 0 204 . -91.619  23.296  37.855   1.00 30.90 204 A 1 
ATOM 1521 C CD  . LYS A 0 204 . -93.011  23.735  38.316   1.00 30.90 204 A 1 
ATOM 1522 C CE  . LYS A 0 204 . -93.755  24.377  37.143   1.00 30.90 204 A 1 
ATOM 1523 N NZ  . LYS A 0 204 . -95.071  24.910  37.571   1.00 30.90 204 A 1 
ATOM 1524 N N   . GLN A 0 205 . -87.719  23.726  40.082   1.00 26.62 205 A 1 
ATOM 1525 C CA  . GLN A 0 205 . -87.179  24.251  41.338   1.00 26.62 205 A 1 
ATOM 1526 C C   . GLN A 0 205 . -88.248  25.048  42.117   1.00 26.62 205 A 1 
ATOM 1527 C CB  . GLN A 0 205 . -86.019  25.224  41.036   1.00 26.62 205 A 1 
ATOM 1528 O O   . GLN A 0 205 . -89.037  25.769  41.507   1.00 26.62 205 A 1 
ATOM 1529 C CG  . GLN A 0 205 . -84.899  24.709  40.110   1.00 26.62 205 A 1 
ATOM 1530 C CD  . GLN A 0 205 . -84.673  25.657  38.932   1.00 26.62 205 A 1 
ATOM 1531 N NE2 . GLN A 0 205 . -83.578  26.385  38.889   1.00 26.62 205 A 1 
ATOM 1532 O OE1 . GLN A 0 205 . -85.502  25.776  38.045   1.00 26.62 205 A 1 
ATOM 1533 N N   . ALA A 0 206 . -88.187  24.998  43.451   1.00 33.71 206 A 1 
ATOM 1534 C CA  . ALA A 0 206 . -88.561  26.046  44.419   1.00 33.71 206 A 1 
ATOM 1535 C C   . ALA A 0 206 . -87.978  25.596  45.782   1.00 33.71 206 A 1 
ATOM 1536 C CB  . ALA A 0 206 . -90.087  26.197  44.495   1.00 33.71 206 A 1 
ATOM 1537 O O   . ALA A 0 206 . -88.136  24.431  46.123   1.00 33.71 206 A 1 
ATOM 1538 N N   . VAL A 0 207 . -87.199  26.338  46.580   1.00 25.99 207 A 1 
ATOM 1539 C CA  . VAL A 0 207 . -86.999  27.790  46.796   1.00 25.99 207 A 1 
ATOM 1540 C C   . VAL A 0 207 . -88.144  28.475  47.553   1.00 25.99 207 A 1 
ATOM 1541 C CB  . VAL A 0 207 . -86.491  28.607  45.583   1.00 25.99 207 A 1 
ATOM 1542 O O   . VAL A 0 207 . -88.939  29.190  46.956   1.00 25.99 207 A 1 
ATOM 1543 C CG1 . VAL A 0 207 . -85.947  29.969  46.046   1.00 25.99 207 A 1 
ATOM 1544 C CG2 . VAL A 0 207 . -85.344  27.904  44.842   1.00 25.99 207 A 1 
ATOM 1545 N N   . ALA A 0 208 . -88.187  28.236  48.870   1.00 30.96 208 A 1 
ATOM 1546 C CA  . ALA A 0 208 . -88.660  29.097  49.974   1.00 30.96 208 A 1 
ATOM 1547 C C   . ALA A 0 208 . -88.794  28.223  51.250   1.00 30.96 208 A 1 
ATOM 1548 C CB  . ALA A 0 208 . -90.032  29.720  49.664   1.00 30.96 208 A 1 
ATOM 1549 O O   . ALA A 0 208 . -89.005  27.023  51.124   1.00 30.96 208 A 1 
ATOM 1550 N N   . GLN A 0 209 . -88.833  28.685  52.504   1.00 27.37 209 A 1 
ATOM 1551 C CA  . GLN A 0 209 . -88.140  29.734  53.269   1.00 27.37 209 A 1 
ATOM 1552 C C   . GLN A 0 209 . -88.928  29.916  54.593   1.00 27.37 209 A 1 
ATOM 1553 C CB  . GLN A 0 209 . -87.992  31.079  52.518   1.00 27.37 209 A 1 
ATOM 1554 O O   . GLN A 0 209 . -90.007  30.490  54.595   1.00 27.37 209 A 1 
ATOM 1555 C CG  . GLN A 0 209 . -87.477  32.226  53.408   1.00 27.37 209 A 1 
ATOM 1556 C CD  . GLN A 0 209 . -87.025  33.466  52.641   1.00 27.37 209 A 1 
ATOM 1557 N NE2 . GLN A 0 209 . -86.378  34.396  53.309   1.00 27.37 209 A 1 
ATOM 1558 O OE1 . GLN A 0 209 . -87.221  33.621  51.448   1.00 27.37 209 A 1 
ATOM 1559 N N   . GLN A 0 210 . -88.359  29.451  55.713   1.00 25.96 210 A 1 
ATOM 1560 C CA  . GLN A 0 210 . -88.380  30.128  57.029   1.00 25.96 210 A 1 
ATOM 1561 C C   . GLN A 0 210 . -89.724  30.624  57.647   1.00 25.96 210 A 1 
ATOM 1562 C CB  . GLN A 0 210 . -87.365  31.278  56.880   1.00 25.96 210 A 1 
ATOM 1563 O O   . GLN A 0 210 . -90.055  31.800  57.532   1.00 25.96 210 A 1 
ATOM 1564 C CG  . GLN A 0 210 . -86.933  32.006  58.157   1.00 25.96 210 A 1 
ATOM 1565 C CD  . GLN A 0 210 . -86.010  33.183  57.834   1.00 25.96 210 A 1 
ATOM 1566 N NE2 . GLN A 0 210 . -85.449  33.824  58.833   1.00 25.96 210 A 1 
ATOM 1567 O OE1 . GLN A 0 210 . -85.759  33.548  56.692   1.00 25.96 210 A 1 
ATOM 1568 N N   . ALA A 0 211 . -90.376  29.792  58.476   1.00 29.15 211 A 1 
ATOM 1569 C CA  . ALA A 0 211 . -91.103  30.167  59.716   1.00 29.15 211 A 1 
ATOM 1570 C C   . ALA A 0 211 . -91.347  28.878  60.552   1.00 29.15 211 A 1 
ATOM 1571 C CB  . ALA A 0 211 . -92.428  30.870  59.390   1.00 29.15 211 A 1 
ATOM 1572 O O   . ALA A 0 211 . -91.533  27.828  59.947   1.00 29.15 211 A 1 
ATOM 1573 N N   . TYR A 0 212 . -91.155  28.770  61.876   1.00 28.55 212 A 1 
ATOM 1574 C CA  . TYR A 0 212 . -91.633  29.496  63.077   1.00 28.55 212 A 1 
ATOM 1575 C C   . TYR A 0 212 . -93.013  29.041  63.625   1.00 28.55 212 A 1 
ATOM 1576 C CB  . TYR A 0 212 . -91.433  31.029  63.091   1.00 28.55 212 A 1 
ATOM 1577 O O   . TYR A 0 212 . -94.047  29.366  63.058   1.00 28.55 212 A 1 
ATOM 1578 C CG  . TYR A 0 212 . -90.458  31.508  64.156   1.00 28.55 212 A 1 
ATOM 1579 C CD1 . TYR A 0 212 . -90.911  31.783  65.460   1.00 28.55 212 A 1 
ATOM 1580 C CD2 . TYR A 0 212 . -89.089  31.642  63.852   1.00 28.55 212 A 1 
ATOM 1581 C CE1 . TYR A 0 212 . -90.003  32.170  66.464   1.00 28.55 212 A 1 
ATOM 1582 C CE2 . TYR A 0 212 . -88.176  32.044  64.849   1.00 28.55 212 A 1 
ATOM 1583 O OH  . TYR A 0 212 . -87.751  32.677  67.126   1.00 28.55 212 A 1 
ATOM 1584 C CZ  . TYR A 0 212 . -88.633  32.302  66.162   1.00 28.55 212 A 1 
ATOM 1585 N N   . ASP A 0 213 . -92.954  28.368  64.785   1.00 27.83 213 A 1 
ATOM 1586 C CA  . ASP A 0 213 . -93.913  28.291  65.907   1.00 27.83 213 A 1 
ATOM 1587 C C   . ASP A 0 213 . -95.334  27.658  65.857   1.00 27.83 213 A 1 
ATOM 1588 C CB  . ASP A 0 213 . -93.948  29.658  66.617   1.00 27.83 213 A 1 
ATOM 1589 O O   . ASP A 0 213 . -96.200  28.008  65.066   1.00 27.83 213 A 1 
ATOM 1590 C CG  . ASP A 0 213 . -92.810  29.854  67.625   1.00 27.83 213 A 1 
ATOM 1591 O OD1 . ASP A 0 213 . -91.836  29.067  67.593   1.00 27.83 213 A 1 
ATOM 1592 O OD2 . ASP A 0 213 . -92.963  30.783  68.447   1.00 27.83 213 A 1 
ATOM 1593 N N   . GLN A 0 214 . -95.580  26.899  66.947   1.00 28.52 214 A 1 
ATOM 1594 C CA  . GLN A 0 214 . -96.820  26.718  67.742   1.00 28.52 214 A 1 
ATOM 1595 C C   . GLN A 0 214 . -97.889  25.636  67.422   1.00 28.52 214 A 1 
ATOM 1596 C CB  . GLN A 0 214 . -97.451  28.080  68.102   1.00 28.52 214 A 1 
ATOM 1597 O O   . GLN A 0 214 . -98.293  25.415  66.291   1.00 28.52 214 A 1 
ATOM 1598 C CG  . GLN A 0 214 . -96.710  28.757  69.265   1.00 28.52 214 A 1 
ATOM 1599 C CD  . GLN A 0 214 . -97.267  30.143  69.556   1.00 28.52 214 A 1 
ATOM 1600 N NE2 . GLN A 0 214 . -96.521  31.193  69.289   1.00 28.52 214 A 1 
ATOM 1601 O OE1 . GLN A 0 214 . -98.375  30.294  70.048   1.00 28.52 214 A 1 
ATOM 1602 N N   . GLN A 0 215 . -98.406  25.068  68.537   1.00 28.83 215 A 1 
ATOM 1603 C CA  . GLN A 0 215 . -99.575  24.173  68.740   1.00 28.83 215 A 1 
ATOM 1604 C C   . GLN A 0 215 . -99.536  22.762  68.088   1.00 28.83 215 A 1 
ATOM 1605 C CB  . GLN A 0 215 . -100.882 24.939  68.436   1.00 28.83 215 A 1 
ATOM 1606 O O   . GLN A 0 215 . -99.027  22.586  66.994   1.00 28.83 215 A 1 
ATOM 1607 C CG  . GLN A 0 215 . -101.109 26.124  69.397   1.00 28.83 215 A 1 
ATOM 1608 C CD  . GLN A 0 215 . -102.381 26.922  69.110   1.00 28.83 215 A 1 
ATOM 1609 N NE2 . GLN A 0 215 . -102.847 27.717  70.047   1.00 28.83 215 A 1 
ATOM 1610 O OE1 . GLN A 0 215 . -102.993 26.858  68.062   1.00 28.83 215 A 1 
ATOM 1611 N N   . GLY A 0 216 . -100.063 21.688  68.709   1.00 26.54 216 A 1 
ATOM 1612 C CA  . GLY A 0 216 . -100.601 21.521  70.075   1.00 26.54 216 A 1 
ATOM 1613 C C   . GLY A 0 216 . -101.283 20.147  70.324   1.00 26.54 216 A 1 
ATOM 1614 O O   . GLY A 0 216 . -101.495 19.395  69.383   1.00 26.54 216 A 1 
ATOM 1615 N N   . TYR A 0 217 . -101.691 19.890  71.582   1.00 29.56 217 A 1 
ATOM 1616 C CA  . TYR A 0 217 . -102.530 18.768  72.096   1.00 29.56 217 A 1 
ATOM 1617 C C   . TYR A 0 217 . -101.955 17.331  72.240   1.00 29.56 217 A 1 
ATOM 1618 C CB  . TYR A 0 217 . -103.916 18.758  71.420   1.00 29.56 217 A 1 
ATOM 1619 O O   . TYR A 0 217 . -101.145 16.876  71.446   1.00 29.56 217 A 1 
ATOM 1620 C CG  . TYR A 0 217 . -104.859 19.789  72.002   1.00 29.56 217 A 1 
ATOM 1621 C CD1 . TYR A 0 217 . -105.697 19.432  73.076   1.00 29.56 217 A 1 
ATOM 1622 C CD2 . TYR A 0 217 . -104.870 21.106  71.504   1.00 29.56 217 A 1 
ATOM 1623 C CE1 . TYR A 0 217 . -106.536 20.395  73.665   1.00 29.56 217 A 1 
ATOM 1624 C CE2 . TYR A 0 217 . -105.710 22.073  72.090   1.00 29.56 217 A 1 
ATOM 1625 O OH  . TYR A 0 217 . -107.349 22.643  73.754   1.00 29.56 217 A 1 
ATOM 1626 C CZ  . TYR A 0 217 . -106.541 21.717  73.176   1.00 29.56 217 A 1 
ATOM 1627 N N   . GLY A 0 218 . -102.449 16.612  73.273   1.00 31.44 218 A 1 
ATOM 1628 C CA  . GLY A 0 218 . -102.310 15.153  73.504   1.00 31.44 218 A 1 
ATOM 1629 C C   . GLY A 0 218 . -100.961 14.669  74.071   1.00 31.44 218 A 1 
ATOM 1630 O O   . GLY A 0 218 . -100.058 14.371  73.306   1.00 31.44 218 A 1 
ATOM 1631 N N   . ALA A 0 219 . -100.687 14.555  75.379   1.00 28.80 219 A 1 
ATOM 1632 C CA  . ALA A 0 219 . -101.501 14.608  76.607   1.00 28.80 219 A 1 
ATOM 1633 C C   . ALA A 0 219 . -102.180 13.307  77.111   1.00 28.80 219 A 1 
ATOM 1634 C CB  . ALA A 0 219 . -102.354 15.884  76.696   1.00 28.80 219 A 1 
ATOM 1635 O O   . ALA A 0 219 . -103.217 13.386  77.766   1.00 28.80 219 A 1 
ATOM 1636 N N   . GLU A 0 220 . -101.556 12.137  76.932   1.00 38.37 220 A 1 
ATOM 1637 C CA  . GLU A 0 220 . -101.841 10.948  77.764   1.00 38.37 220 A 1 
ATOM 1638 C C   . GLU A 0 220 . -100.859 10.829  78.945   1.00 38.37 220 A 1 
ATOM 1639 C CB  . GLU A 0 220 . -101.911 9.663   76.930   1.00 38.37 220 A 1 
ATOM 1640 O O   . GLU A 0 220 . -99.705  11.261  78.869   1.00 38.37 220 A 1 
ATOM 1641 C CG  . GLU A 0 220 . -103.170 9.675   76.047   1.00 38.37 220 A 1 
ATOM 1642 C CD  . GLU A 0 220 . -103.444 8.321   75.381   1.00 38.37 220 A 1 
ATOM 1643 O OE1 . GLU A 0 220 . -104.639 8.046   75.136   1.00 38.37 220 A 1 
ATOM 1644 O OE2 . GLU A 0 220 . -102.465 7.580   75.138   1.00 38.37 220 A 1 
ATOM 1645 N N   . LYS A 0 221 . -101.343 10.327  80.089   1.00 33.30 221 A 1 
ATOM 1646 C CA  . LYS A 0 221 . -100.705 10.524  81.400   1.00 33.30 221 A 1 
ATOM 1647 C C   . LYS A 0 221 . -101.013 9.355   82.342   1.00 33.30 221 A 1 
ATOM 1648 C CB  . LYS A 0 221 . -101.252 11.852  81.964   1.00 33.30 221 A 1 
ATOM 1649 O O   . LYS A 0 221 . -102.179 9.035   82.531   1.00 33.30 221 A 1 
ATOM 1650 C CG  . LYS A 0 221 . -100.444 12.474  83.113   1.00 33.30 221 A 1 
ATOM 1651 C CD  . LYS A 0 221 . -101.200 13.704  83.641   1.00 33.30 221 A 1 
ATOM 1652 C CE  . LYS A 0 221 . -100.374 14.505  84.650   1.00 33.30 221 A 1 
ATOM 1653 N NZ  . LYS A 0 221 . -101.156 15.654  85.169   1.00 33.30 221 A 1 
ATOM 1654 N N   . GLN A 0 222 . -99.976  8.832   83.011   1.00 29.99 222 A 1 
ATOM 1655 C CA  . GLN A 0 222 . -100.029 7.735   84.005   1.00 29.99 222 A 1 
ATOM 1656 C C   . GLN A 0 222 . -100.431 6.359   83.406   1.00 29.99 222 A 1 
ATOM 1657 C CB  . GLN A 0 222 . -100.886 8.161   85.224   1.00 29.99 222 A 1 
ATOM 1658 O O   . GLN A 0 222 . -101.033 6.293   82.347   1.00 29.99 222 A 1 
ATOM 1659 C CG  . GLN A 0 222 . -100.320 9.391   85.965   1.00 29.99 222 A 1 
ATOM 1660 C CD  . GLN A 0 222 . -101.386 10.288  86.599   1.00 29.99 222 A 1 
ATOM 1661 N NE2 . GLN A 0 222 . -101.228 10.682  87.843   1.00 29.99 222 A 1 
ATOM 1662 O OE1 . GLN A 0 222 . -102.338 10.730  85.987   1.00 29.99 222 A 1 
ATOM 1663 N N   . ALA A 0 223 . -100.074 5.207   83.986   1.00 34.21 223 A 1 
ATOM 1664 C CA  . ALA A 0 223 . -99.294  4.933   85.200   1.00 34.21 223 A 1 
ATOM 1665 C C   . ALA A 0 223 . -98.150  3.930   84.915   1.00 34.21 223 A 1 
ATOM 1666 C CB  . ALA A 0 223 . -100.243 4.396   86.279   1.00 34.21 223 A 1 
ATOM 1667 O O   . ALA A 0 223 . -98.182  3.207   83.925   1.00 34.21 223 A 1 
ATOM 1668 N N   . GLY A 0 224 . -97.123  3.892   85.772   1.00 29.50 224 A 1 
ATOM 1669 C CA  . GLY A 0 224 . -95.924  3.072   85.553   1.00 29.50 224 A 1 
ATOM 1670 C C   . GLY A 0 224 . -95.877  1.774   86.365   1.00 29.50 224 A 1 
ATOM 1671 O O   . GLY A 0 224 . -96.317  1.739   87.512   1.00 29.50 224 A 1 
ATOM 1672 N N   . ALA A 0 225 . -95.233  0.747   85.802   1.00 30.98 225 A 1 
ATOM 1673 C CA  . ALA A 0 225 . -94.807  -0.463  86.505   1.00 30.98 225 A 1 
ATOM 1674 C C   . ALA A 0 225 . -93.335  -0.788  86.162   1.00 30.98 225 A 1 
ATOM 1675 C CB  . ALA A 0 225 . -95.768  -1.608  86.160   1.00 30.98 225 A 1 
ATOM 1676 O O   . ALA A 0 225 . -93.031  -1.182  85.044   1.00 30.98 225 A 1 
ATOM 1677 N N   . SER A 0 226 . -92.448  -0.543  87.136   1.00 37.05 226 A 1 
ATOM 1678 C CA  . SER A 0 226 . -91.057  -1.029  87.297   1.00 37.05 226 A 1 
ATOM 1679 C C   . SER A 0 226 . -90.124  -1.225  86.075   1.00 37.05 226 A 1 
ATOM 1680 C CB  . SER A 0 226 . -91.036  -2.291  88.175   1.00 37.05 226 A 1 
ATOM 1681 O O   . SER A 0 226 . -90.298  -2.086  85.219   1.00 37.05 226 A 1 
ATOM 1682 O OG  . SER A 0 226 . -92.032  -3.220  87.798   1.00 37.05 226 A 1 
ATOM 1683 N N   . LEU A 0 227 . -88.967  -0.547  86.120   1.00 32.94 227 A 1 
ATOM 1684 C CA  . LEU A 0 227 . -87.803  -0.843  85.271   1.00 32.94 227 A 1 
ATOM 1685 C C   . LEU A 0 227 . -87.339  -2.308  85.410   1.00 32.94 227 A 1 
ATOM 1686 C CB  . LEU A 0 227 . -86.601  0.042   85.688   1.00 32.94 227 A 1 
ATOM 1687 O O   . LEU A 0 227 . -86.969  -2.735  86.507   1.00 32.94 227 A 1 
ATOM 1688 C CG  . LEU A 0 227 . -86.519  1.463   85.110   1.00 32.94 227 A 1 
ATOM 1689 C CD1 . LEU A 0 227 . -87.650  2.373   85.583   1.00 32.94 227 A 1 
ATOM 1690 C CD2 . LEU A 0 227 . -85.189  2.089   85.543   1.00 32.94 227 A 1 
ATOM 1691 N N   . LYS A 0 228 . -87.157  -3.012  84.283   1.00 37.78 228 A 1 
ATOM 1692 C CA  . LYS A 0 228 . -86.185  -4.119  84.179   1.00 37.78 228 A 1 
ATOM 1693 C C   . LYS A 0 228 . -85.553  -4.229  82.779   1.00 37.78 228 A 1 
ATOM 1694 C CB  . LYS A 0 228 . -86.796  -5.444  84.701   1.00 37.78 228 A 1 
ATOM 1695 O O   . LYS A 0 228 . -86.046  -4.932  81.915   1.00 37.78 228 A 1 
ATOM 1696 C CG  . LYS A 0 228 . -85.982  -5.958  85.903   1.00 37.78 228 A 1 
ATOM 1697 C CD  . LYS A 0 228 . -86.561  -7.248  86.493   1.00 37.78 228 A 1 
ATOM 1698 C CE  . LYS A 0 228 . -85.766  -7.652  87.743   1.00 37.78 228 A 1 
ATOM 1699 N NZ  . LYS A 0 228 . -86.310  -8.888  88.360   1.00 37.78 228 A 1 
ATOM 1700 N N   . LYS A 0 229 . -84.445  -3.487  82.626   1.00 36.84 229 A 1 
ATOM 1701 C CA  . LYS A 0 229 . -83.308  -3.590  81.676   1.00 36.84 229 A 1 
ATOM 1702 C C   . LYS A 0 229 . -83.558  -4.195  80.271   1.00 36.84 229 A 1 
ATOM 1703 C CB  . LYS A 0 229 . -82.151  -4.305  82.405   1.00 36.84 229 A 1 
ATOM 1704 O O   . LYS A 0 229 . -83.868  -5.369  80.127   1.00 36.84 229 A 1 
ATOM 1705 C CG  . LYS A 0 229 . -80.777  -3.759  81.989   1.00 36.84 229 A 1 
ATOM 1706 C CD  . LYS A 0 229 . -79.655  -4.362  82.849   1.00 36.84 229 A 1 
ATOM 1707 C CE  . LYS A 0 229 . -78.320  -3.676  82.527   1.00 36.84 229 A 1 
ATOM 1708 N NZ  . LYS A 0 229 . -77.194  -4.237  83.319   1.00 36.84 229 A 1 
ATOM 1709 N N   . ALA A 0 230 . -83.292  -3.391  79.238   1.00 36.77 230 A 1 
ATOM 1710 C CA  . ALA A 0 230 . -83.521  -3.715  77.827   1.00 36.77 230 A 1 
ATOM 1711 C C   . ALA A 0 230 . -82.665  -4.867  77.255   1.00 36.77 230 A 1 
ATOM 1712 C CB  . ALA A 0 230 . -83.284  -2.434  77.013   1.00 36.77 230 A 1 
ATOM 1713 O O   . ALA A 0 230 . -81.520  -5.071  77.661   1.00 36.77 230 A 1 
ATOM 1714 N N   . ALA A 0 231 . -83.215  -5.533  76.232   1.00 33.89 231 A 1 
ATOM 1715 C CA  . ALA A 0 231 . -82.524  -6.469  75.342   1.00 33.89 231 A 1 
ATOM 1716 C C   . ALA A 0 231 . -83.179  -6.469  73.940   1.00 33.89 231 A 1 
ATOM 1717 C CB  . ALA A 0 231 . -82.521  -7.861  75.994   1.00 33.89 231 A 1 
ATOM 1718 O O   . ALA A 0 231 . -83.883  -7.407  73.574   1.00 33.89 231 A 1 
ATOM 1719 N N   . GLN A 0 232 . -82.980  -5.399  73.164   1.00 40.13 232 A 1 
ATOM 1720 C CA  . GLN A 0 232 . -83.410  -5.328  71.758   1.00 40.13 232 A 1 
ATOM 1721 C C   . GLN A 0 232 . -82.324  -5.896  70.827   1.00 40.13 232 A 1 
ATOM 1722 C CB  . GLN A 0 232 . -83.755  -3.875  71.379   1.00 40.13 232 A 1 
ATOM 1723 O O   . GLN A 0 232 . -81.133  -5.689  71.061   1.00 40.13 232 A 1 
ATOM 1724 C CG  . GLN A 0 232 . -85.069  -3.392  72.017   1.00 40.13 232 A 1 
ATOM 1725 C CD  . GLN A 0 232 . -85.296  -1.897  71.802   1.00 40.13 232 A 1 
ATOM 1726 N NE2 . GLN A 0 232 . -86.402  -1.485  71.223   1.00 40.13 232 A 1 
ATOM 1727 O OE1 . GLN A 0 232 . -84.484  -1.071  72.182   1.00 40.13 232 A 1 
ATOM 1728 N N   . ARG A 0 233 . -82.740  -6.582  69.756   1.00 33.31 233 A 1 
ATOM 1729 C CA  . ARG A 0 233 . -81.922  -6.954  68.587   1.00 33.31 233 A 1 
ATOM 1730 C C   . ARG A 0 233 . -82.776  -6.776  67.328   1.00 33.31 233 A 1 
ATOM 1731 C CB  . ARG A 0 233 . -81.412  -8.406  68.692   1.00 33.31 233 A 1 
ATOM 1732 O O   . ARG A 0 233 . -83.967  -7.066  67.385   1.00 33.31 233 A 1 
ATOM 1733 C CG  . ARG A 0 233 . -80.240  -8.556  69.676   1.00 33.31 233 A 1 
ATOM 1734 C CD  . ARG A 0 233 . -79.620  -9.961  69.627   1.00 33.31 233 A 1 
ATOM 1735 N NE  . ARG A 0 233 . -80.472  -10.980 70.276   1.00 33.31 233 A 1 
ATOM 1736 N NH1 . ARG A 0 233 . -79.493  -10.969 72.358   1.00 33.31 233 A 1 
ATOM 1737 N NH2 . ARG A 0 233 . -81.182  -12.364 71.939   1.00 33.31 233 A 1 
ATOM 1738 C CZ  . ARG A 0 233 . -80.378  -11.429 71.517   1.00 33.31 233 A 1 
ATOM 1739 N N   . SER A 0 234 . -82.168  -6.299  66.243   1.00 36.47 234 A 1 
ATOM 1740 C CA  . SER A 0 234 . -82.800  -6.144  64.921   1.00 36.47 234 A 1 
ATOM 1741 C C   . SER A 0 234 . -82.313  -7.238  63.961   1.00 36.47 234 A 1 
ATOM 1742 C CB  . SER A 0 234 . -82.520  -4.748  64.349   1.00 36.47 234 A 1 
ATOM 1743 O O   . SER A 0 234 . -81.297  -7.877  64.244   1.00 36.47 234 A 1 
ATOM 1744 O OG  . SER A 0 234 . -83.590  -4.359  63.517   1.00 36.47 234 A 1 
ATOM 1745 N N   . MET A 0 235 . -83.032  -7.460  62.860   1.00 32.88 235 A 1 
ATOM 1746 C CA  . MET A 0 235 . -82.814  -8.536  61.876   1.00 32.88 235 A 1 
ATOM 1747 C C   . MET A 0 235 . -82.970  -7.994  60.441   1.00 32.88 235 A 1 
ATOM 1748 C CB  . MET A 0 235 . -83.828  -9.667  62.142   1.00 32.88 235 A 1 
ATOM 1749 O O   . MET A 0 235 . -83.625  -6.967  60.270   1.00 32.88 235 A 1 
ATOM 1750 C CG  . MET A 0 235 . -83.538  -10.434 63.441   1.00 32.88 235 A 1 
ATOM 1751 S SD  . MET A 0 235 . -84.896  -11.498 64.004   1.00 32.88 235 A 1 
ATOM 1752 C CE  . MET A 0 235 . -84.047  -12.437 65.296   1.00 32.88 235 A 1 
ATOM 1753 N N   . TYR A 0 236 . -82.371  -8.673  59.452   1.00 34.95 236 A 1 
ATOM 1754 C CA  . TYR A 0 236 . -82.399  -8.346  58.013   1.00 34.95 236 A 1 
ATOM 1755 C C   . TYR A 0 236 . -82.234  -9.622  57.151   1.00 34.95 236 A 1 
ATOM 1756 C CB  . TYR A 0 236 . -81.241  -7.394  57.652   1.00 34.95 236 A 1 
ATOM 1757 O O   . TYR A 0 236 . -81.640  -10.593 57.623   1.00 34.95 236 A 1 
ATOM 1758 C CG  . TYR A 0 236 . -81.148  -6.071  58.394   1.00 34.95 236 A 1 
ATOM 1759 C CD1 . TYR A 0 236 . -82.099  -5.060  58.157   1.00 34.95 236 A 1 
ATOM 1760 C CD2 . TYR A 0 236 . -80.062  -5.823  59.259   1.00 34.95 236 A 1 
ATOM 1761 C CE1 . TYR A 0 236 . -81.964  -3.804  58.781   1.00 34.95 236 A 1 
ATOM 1762 C CE2 . TYR A 0 236 . -79.909  -4.560  59.864   1.00 34.95 236 A 1 
ATOM 1763 O OH  . TYR A 0 236 . -80.692  -2.316  60.175   1.00 34.95 236 A 1 
ATOM 1764 C CZ  . TYR A 0 236 . -80.859  -3.544  59.616   1.00 34.95 236 A 1 
ATOM 1765 N N   . ASP A 0 237 . -82.679  -9.569  55.893   1.00 40.81 237 A 1 
ATOM 1766 C CA  . ASP A 0 237 . -82.739  -10.613 54.849   1.00 40.81 237 A 1 
ATOM 1767 C C   . ASP A 0 237 . -82.320  -10.049 53.459   1.00 40.81 237 A 1 
ATOM 1768 C CB  . ASP A 0 237 . -84.162  -11.220 54.822   1.00 40.81 237 A 1 
ATOM 1769 O O   . ASP A 0 237 . -82.398  -8.839  53.261   1.00 40.81 237 A 1 
ATOM 1770 C CG  . ASP A 0 237 . -85.366  -10.246 54.877   1.00 40.81 237 A 1 
ATOM 1771 O OD1 . ASP A 0 237 . -85.181  -9.028  55.122   1.00 40.81 237 A 1 
ATOM 1772 O OD2 . ASP A 0 237 . -86.504  -10.756 54.794   1.00 40.81 237 A 1 
ATOM 1773 N N   . ASN A 0 238 . -81.758  -10.859 52.534   1.00 38.15 238 A 1 
ATOM 1774 C CA  . ASN A 0 238 . -81.186  -10.406 51.235   1.00 38.15 238 A 1 
ATOM 1775 C C   . ASN A 0 238 . -80.857  -11.568 50.249   1.00 38.15 238 A 1 
ATOM 1776 C CB  . ASN A 0 238 . -79.812  -9.734  51.485   1.00 38.15 238 A 1 
ATOM 1777 O O   . ASN A 0 238 . -80.007  -12.381 50.611   1.00 38.15 238 A 1 
ATOM 1778 C CG  . ASN A 0 238 . -79.782  -8.379  52.161   1.00 38.15 238 A 1 
ATOM 1779 N ND2 . ASN A 0 238 . -79.567  -8.322  53.450   1.00 38.15 238 A 1 
ATOM 1780 O OD1 . ASN A 0 238 . -79.797  -7.340  51.533   1.00 38.15 238 A 1 
ATOM 1781 N N   . ASP A 0 239 . -81.311  -11.555 48.976   1.00 36.46 239 A 1 
ATOM 1782 C CA  . ASP A 0 239 . -81.154  -12.712 48.049   1.00 36.46 239 A 1 
ATOM 1783 C C   . ASP A 0 239 . -80.687  -12.447 46.582   1.00 36.46 239 A 1 
ATOM 1784 C CB  . ASP A 0 239 . -82.454  -13.536 48.058   1.00 36.46 239 A 1 
ATOM 1785 O O   . ASP A 0 239 . -80.861  -11.371 46.021   1.00 36.46 239 A 1 
ATOM 1786 C CG  . ASP A 0 239 . -82.645  -14.227 49.409   1.00 36.46 239 A 1 
ATOM 1787 O OD1 . ASP A 0 239 . -81.731  -14.996 49.776   1.00 36.46 239 A 1 
ATOM 1788 O OD2 . ASP A 0 239 . -83.650  -13.911 50.085   1.00 36.46 239 A 1 
ATOM 1789 N N   . GLU A 0 240 . -80.054  -13.489 46.012   1.00 46.17 240 A 1 
ATOM 1790 C CA  . GLU A 0 240 . -79.721  -13.890 44.613   1.00 46.17 240 A 1 
ATOM 1791 C C   . GLU A 0 240 . -79.369  -12.923 43.442   1.00 46.17 240 A 1 
ATOM 1792 C CB  . GLU A 0 240 . -80.785  -14.867 44.095   1.00 46.17 240 A 1 
ATOM 1793 O O   . GLU A 0 240 . -80.168  -12.107 42.983   1.00 46.17 240 A 1 
ATOM 1794 C CG  . GLU A 0 240 . -80.879  -16.154 44.930   1.00 46.17 240 A 1 
ATOM 1795 C CD  . GLU A 0 240 . -81.318  -17.331 44.050   1.00 46.17 240 A 1 
ATOM 1796 O OE1 . GLU A 0 240 . -80.580  -18.342 44.040   1.00 46.17 240 A 1 
ATOM 1797 O OE2 . GLU A 0 240 . -82.319  -17.172 43.311   1.00 46.17 240 A 1 
ATOM 1798 N N   . TRP A 0 241 . -78.236  -13.209 42.760   1.00 43.10 241 A 1 
ATOM 1799 C CA  . TRP A 0 241 . -77.993  -12.849 41.343   1.00 43.10 241 A 1 
ATOM 1800 C C   . TRP A 0 241 . -76.967  -13.754 40.608   1.00 43.10 241 A 1 
ATOM 1801 C CB  . TRP A 0 241 . -77.564  -11.371 41.231   1.00 43.10 241 A 1 
ATOM 1802 O O   . TRP A 0 241 . -76.034  -14.253 41.239   1.00 43.10 241 A 1 
ATOM 1803 C CG  . TRP A 0 241 . -76.258  -10.990 41.835   1.00 43.10 241 A 1 
ATOM 1804 C CD1 . TRP A 0 241 . -76.078  -10.701 43.140   1.00 43.10 241 A 1 
ATOM 1805 C CD2 . TRP A 0 241 . -74.979  -10.735 41.180   1.00 43.10 241 A 1 
ATOM 1806 C CE2 . TRP A 0 241 . -74.050  -10.306 42.174   1.00 43.10 241 A 1 
ATOM 1807 C CE3 . TRP A 0 241 . -74.519  -10.767 39.845   1.00 43.10 241 A 1 
ATOM 1808 N NE1 . TRP A 0 241 . -74.769  -10.320 43.351   1.00 43.10 241 A 1 
ATOM 1809 C CH2 . TRP A 0 241 . -72.316  -9.953  40.520   1.00 43.10 241 A 1 
ATOM 1810 C CZ2 . TRP A 0 241 . -72.732  -9.935  41.863   1.00 43.10 241 A 1 
ATOM 1811 C CZ3 . TRP A 0 241 . -73.209  -10.371 39.517   1.00 43.10 241 A 1 
ATOM 1812 N N   . ALA A 0 242 . -77.090  -13.942 39.278   1.00 47.48 242 A 1 
ATOM 1813 C CA  . ALA A 0 242 . -76.165  -14.742 38.446   1.00 47.48 242 A 1 
ATOM 1814 C C   . ALA A 0 242 . -75.361  -13.924 37.406   1.00 47.48 242 A 1 
ATOM 1815 C CB  . ALA A 0 242 . -76.910  -15.924 37.803   1.00 47.48 242 A 1 
ATOM 1816 O O   . ALA A 0 242 . -75.565  -12.722 37.235   1.00 47.48 242 A 1 
ATOM 1817 N N   . LYS A 0 243 . -74.390  -14.582 36.750   1.00 49.96 243 A 1 
ATOM 1818 C CA  . LYS A 0 243 . -73.227  -13.953 36.090   1.00 49.96 243 A 1 
ATOM 1819 C C   . LYS A 0 243 . -72.993  -14.421 34.652   1.00 49.96 243 A 1 
ATOM 1820 C CB  . LYS A 0 243 . -71.970  -14.219 36.938   1.00 49.96 243 A 1 
ATOM 1821 O O   . LYS A 0 243 . -73.458  -15.479 34.243   1.00 49.96 243 A 1 
ATOM 1822 C CG  . LYS A 0 243 . -72.006  -13.406 38.236   1.00 49.96 243 A 1 
ATOM 1823 C CD  . LYS A 0 243 . -70.943  -13.875 39.227   1.00 49.96 243 A 1 
ATOM 1824 C CE  . LYS A 0 243 . -71.119  -13.064 40.512   1.00 49.96 243 A 1 
ATOM 1825 N NZ  . LYS A 0 243 . -70.276  -13.597 41.604   1.00 49.96 243 A 1 
ATOM 1826 N N   . GLN A 0 244 . -72.242  -13.606 33.919   1.00 53.66 244 A 1 
ATOM 1827 C CA  . GLN A 0 244 . -71.833  -13.792 32.526   1.00 53.66 244 A 1 
ATOM 1828 C C   . GLN A 0 244 . -70.372  -14.279 32.481   1.00 53.66 244 A 1 
ATOM 1829 C CB  . GLN A 0 244 . -72.019  -12.450 31.789   1.00 53.66 244 A 1 
ATOM 1830 O O   . GLN A 0 244 . -69.592  -13.956 33.380   1.00 53.66 244 A 1 
ATOM 1831 C CG  . GLN A 0 244 . -73.459  -11.911 31.914   1.00 53.66 244 A 1 
ATOM 1832 C CD  . GLN A 0 244 . -73.720  -10.596 31.196   1.00 53.66 244 A 1 
ATOM 1833 N NE2 . GLN A 0 244 . -74.940  -10.110 31.229   1.00 53.66 244 A 1 
ATOM 1834 O OE1 . GLN A 0 244 . -72.864  -9.968  30.616   1.00 53.66 244 A 1 
ATOM 1835 N N   . ALA A 0 245 . -69.997  -15.047 31.459   1.00 55.94 245 A 1 
ATOM 1836 C CA  . ALA A 0 245 . -68.629  -15.523 31.259   1.00 55.94 245 A 1 
ATOM 1837 C C   . ALA A 0 245 . -67.959  -14.759 30.116   1.00 55.94 245 A 1 
ATOM 1838 C CB  . ALA A 0 245 . -68.630  -17.042 31.050   1.00 55.94 245 A 1 
ATOM 1839 O O   . ALA A 0 245 . -68.569  -14.556 29.073   1.00 55.94 245 A 1 
ATOM 1840 N N   . TYR A 0 246 . -66.712  -14.350 30.325   1.00 63.66 246 A 1 
ATOM 1841 C CA  . TYR A 0 246 . -65.910  -13.587 29.372   1.00 63.66 246 A 1 
ATOM 1842 C C   . TYR A 0 246 . -64.504  -14.179 29.294   1.00 63.66 246 A 1 
ATOM 1843 C CB  . TYR A 0 246 . -65.855  -12.110 29.791   1.00 63.66 246 A 1 
ATOM 1844 O O   . TYR A 0 246 . -64.024  -14.737 30.287   1.00 63.66 246 A 1 
ATOM 1845 C CG  . TYR A 0 246 . -67.140  -11.342 29.548   1.00 63.66 246 A 1 
ATOM 1846 C CD1 . TYR A 0 246 . -67.360  -10.766 28.283   1.00 63.66 246 A 1 
ATOM 1847 C CD2 . TYR A 0 246 . -68.099  -11.186 30.570   1.00 63.66 246 A 1 
ATOM 1848 C CE1 . TYR A 0 246 . -68.542  -10.050 28.023   1.00 63.66 246 A 1 
ATOM 1849 C CE2 . TYR A 0 246 . -69.278  -10.454 30.318   1.00 63.66 246 A 1 
ATOM 1850 O OH  . TYR A 0 246 . -70.627  -9.180  28.793   1.00 63.66 246 A 1 
ATOM 1851 C CZ  . TYR A 0 246 . -69.501  -9.894  29.043   1.00 63.66 246 A 1 
ATOM 1852 N N   . GLY A 0 247 . -63.877  -14.022 28.133   1.00 72.07 247 A 1 
ATOM 1853 C CA  . GLY A 0 247 . -62.460  -14.259 27.895   1.00 72.07 247 A 1 
ATOM 1854 C C   . GLY A 0 247 . -61.854  -13.161 27.018   1.00 72.07 247 A 1 
ATOM 1855 O O   . GLY A 0 247 . -62.581  -12.298 26.510   1.00 72.07 247 A 1 
ATOM 1856 N N   . SER A 0 248 . -60.531  -13.161 26.916   1.00 77.44 248 A 1 
ATOM 1857 C CA  . SER A 0 248 . -59.747  -12.147 26.207   1.00 77.44 248 A 1 
ATOM 1858 C C   . SER A 0 248 . -58.337  -12.653 25.924   1.00 77.44 248 A 1 
ATOM 1859 C CB  . SER A 0 248 . -59.619  -10.874 27.062   1.00 77.44 248 A 1 
ATOM 1860 O O   . SER A 0 248 . -57.625  -12.960 26.886   1.00 77.44 248 A 1 
ATOM 1861 O OG  . SER A 0 248 . -59.068  -11.173 28.339   1.00 77.44 248 A 1 
ATOM 1862 N N   . ASP A 0 249 . -57.951  -12.647 24.654   1.00 80.44 249 A 1 
ATOM 1863 C CA  . ASP A 0 249 . -56.564  -12.784 24.202   1.00 80.44 249 A 1 
ATOM 1864 C C   . ASP A 0 249 . -55.833  -11.426 24.362   1.00 80.44 249 A 1 
ATOM 1865 C CB  . ASP A 0 249 . -56.620  -13.353 22.769   1.00 80.44 249 A 1 
ATOM 1866 O O   . ASP A 0 249 . -56.434  -10.352 24.218   1.00 80.44 249 A 1 
ATOM 1867 C CG  . ASP A 0 249 . -55.292  -13.635 22.060   1.00 80.44 249 A 1 
ATOM 1868 O OD1 . ASP A 0 249 . -54.269  -13.039 22.457   1.00 80.44 249 A 1 
ATOM 1869 O OD2 . ASP A 0 249 . -55.347  -14.405 21.071   1.00 80.44 249 A 1 
ATOM 1870 N N   . PHE A 0 250 . -54.557  -11.470 24.750   1.00 80.06 250 A 1 
ATOM 1871 C CA  . PHE A 0 250 . -53.669  -10.311 24.860   1.00 80.06 250 A 1 
ATOM 1872 C C   . PHE A 0 250 . -52.221  -10.757 24.613   1.00 80.06 250 A 1 
ATOM 1873 C CB  . PHE A 0 250 . -53.828  -9.627  26.235   1.00 80.06 250 A 1 
ATOM 1874 O O   . PHE A 0 250 . -51.513  -11.113 25.553   1.00 80.06 250 A 1 
ATOM 1875 C CG  . PHE A 0 250 . -52.976  -8.374  26.420   1.00 80.06 250 A 1 
ATOM 1876 C CD1 . PHE A 0 250 . -51.696  -8.445  27.010   1.00 80.06 250 A 1 
ATOM 1877 C CD2 . PHE A 0 250 . -53.450  -7.131  25.960   1.00 80.06 250 A 1 
ATOM 1878 C CE1 . PHE A 0 250 . -50.896  -7.293  27.124   1.00 80.06 250 A 1 
ATOM 1879 C CE2 . PHE A 0 250 . -52.653  -5.976  26.076   1.00 80.06 250 A 1 
ATOM 1880 C CZ  . PHE A 0 250 . -51.374  -6.057  26.656   1.00 80.06 250 A 1 
ATOM 1881 N N   . ASP A 0 251 . -51.786  -10.705 23.356   1.00 82.57 251 A 1 
ATOM 1882 C CA  . ASP A 0 251 . -50.374  -10.755 22.966   1.00 82.57 251 A 1 
ATOM 1883 C C   . ASP A 0 251 . -49.842  -9.328  22.771   1.00 82.57 251 A 1 
ATOM 1884 C CB  . ASP A 0 251 . -50.211  -11.610 21.696   1.00 82.57 251 A 1 
ATOM 1885 O O   . ASP A 0 251 . -50.364  -8.547  21.961   1.00 82.57 251 A 1 
ATOM 1886 C CG  . ASP A 0 251 . -48.774  -11.662 21.148   1.00 82.57 251 A 1 
ATOM 1887 O OD1 . ASP A 0 251 . -47.805  -11.662 21.943   1.00 82.57 251 A 1 
ATOM 1888 O OD2 . ASP A 0 251 . -48.621  -11.681 19.902   1.00 82.57 251 A 1 
ATOM 1889 N N   . SER A 0 252 . -48.779  -8.976  23.495   1.00 84.52 252 A 1 
ATOM 1890 C CA  . SER A 0 252 . -48.021  -7.753  23.240   1.00 84.52 252 A 1 
ATOM 1891 C C   . SER A 0 252 . -46.564  -8.064  22.922   1.00 84.52 252 A 1 
ATOM 1892 C CB  . SER A 0 252 . -48.219  -6.713  24.342   1.00 84.52 252 A 1 
ATOM 1893 O O   . SER A 0 252 . -45.858  -8.720  23.688   1.00 84.52 252 A 1 
ATOM 1894 O OG  . SER A 0 252 . -47.551  -7.015  25.543   1.00 84.52 252 A 1 
ATOM 1895 N N   . ARG A 0 253 . -46.117  -7.584  21.758   1.00 87.90 253 A 1 
ATOM 1896 C CA  . ARG A 0 253 . -44.808  -7.886  21.179   1.00 87.90 253 A 1 
ATOM 1897 C C   . ARG A 0 253 . -44.081  -6.595  20.862   1.00 87.90 253 A 1 
ATOM 1898 C CB  . ARG A 0 253 . -44.926  -8.759  19.919   1.00 87.90 253 A 1 
ATOM 1899 O O   . ARG A 0 253 . -44.600  -5.766  20.116   1.00 87.90 253 A 1 
ATOM 1900 C CG  . ARG A 0 253 . -46.009  -9.837  19.986   1.00 87.90 253 A 1 
ATOM 1901 C CD  . ARG A 0 253 . -45.898  -10.767 18.774   1.00 87.90 253 A 1 
ATOM 1902 N NE  . ARG A 0 253 . -45.141  -11.968 19.133   1.00 87.90 253 A 1 
ATOM 1903 N NH1 . ARG A 0 253 . -44.950  -12.917 17.065   1.00 87.90 253 A 1 
ATOM 1904 N NH2 . ARG A 0 253 . -44.146  -13.968 18.875   1.00 87.90 253 A 1 
ATOM 1905 C CZ  . ARG A 0 253 . -44.748  -12.943 18.352   1.00 87.90 253 A 1 
ATOM 1906 N N   . TYR A 0 254 . -42.875  -6.440  21.380   1.00 91.00 254 A 1 
ATOM 1907 C CA  . TYR A 0 254 . -42.046  -5.266  21.133   1.00 91.00 254 A 1 
ATOM 1908 C C   . TYR A 0 254 . -40.659  -5.696  20.690   1.00 91.00 254 A 1 
ATOM 1909 C CB  . TYR A 0 254 . -41.995  -4.405  22.398   1.00 91.00 254 A 1 
ATOM 1910 O O   . TYR A 0 254 . -40.147  -6.712  21.152   1.00 91.00 254 A 1 
ATOM 1911 C CG  . TYR A 0 254 . -41.145  -3.154  22.271   1.00 91.00 254 A 1 
ATOM 1912 C CD1 . TYR A 0 254 . -39.909  -3.069  22.939   1.00 91.00 254 A 1 
ATOM 1913 C CD2 . TYR A 0 254 . -41.595  -2.077  21.484   1.00 91.00 254 A 1 
ATOM 1914 C CE1 . TYR A 0 254 . -39.154  -1.884  22.872   1.00 91.00 254 A 1 
ATOM 1915 C CE2 . TYR A 0 254 . -40.830  -0.899  21.386   1.00 91.00 254 A 1 
ATOM 1916 O OH  . TYR A 0 254 . -38.956  0.386   22.155   1.00 91.00 254 A 1 
ATOM 1917 C CZ  . TYR A 0 254 . -39.627  -0.793  22.109   1.00 91.00 254 A 1 
ATOM 1918 N N   . GLY A 0 255 . -40.016  -4.906  19.840   1.00 92.10 255 A 1 
ATOM 1919 C CA  . GLY A 0 255 . -38.631  -5.167  19.504   1.00 92.10 255 A 1 
ATOM 1920 C C   . GLY A 0 255 . -37.930  -4.035  18.787   1.00 92.10 255 A 1 
ATOM 1921 O O   . GLY A 0 255 . -38.506  -3.000  18.437   1.00 92.10 255 A 1 
ATOM 1922 N N   . LYS A 0 256 . -36.630  -4.248  18.626   1.00 92.54 256 A 1 
ATOM 1923 C CA  . LYS A 0 256 . -35.679  -3.333  18.010   1.00 92.54 256 A 1 
ATOM 1924 C C   . LYS A 0 256 . -34.720  -4.145  17.166   1.00 92.54 256 A 1 
ATOM 1925 C CB  . LYS A 0 256 . -34.879  -2.579  19.080   1.00 92.54 256 A 1 
ATOM 1926 O O   . LYS A 0 256 . -34.218  -5.148  17.661   1.00 92.54 256 A 1 
ATOM 1927 C CG  . LYS A 0 256 . -35.779  -1.751  19.996   1.00 92.54 256 A 1 
ATOM 1928 C CD  . LYS A 0 256 . -34.954  -1.019  21.053   1.00 92.54 256 A 1 
ATOM 1929 C CE  . LYS A 0 256 . -35.922  -0.158  21.863   1.00 92.54 256 A 1 
ATOM 1930 N NZ  . LYS A 0 256 . -35.787  1.286   21.560   1.00 92.54 256 A 1 
ATOM 1931 N N   . SER A 0 257 . -34.415  -3.670  15.969   1.00 94.03 257 A 1 
ATOM 1932 C CA  . SER A 0 257 . -33.281  -4.163  15.190   1.00 94.03 257 A 1 
ATOM 1933 C C   . SER A 0 257 . -32.342  -3.008  14.851   1.00 94.03 257 A 1 
ATOM 1934 C CB  . SER A 0 257 . -33.732  -4.944  13.953   1.00 94.03 257 A 1 
ATOM 1935 O O   . SER A 0 257 . -32.770  -1.865  14.647   1.00 94.03 257 A 1 
ATOM 1936 O OG  . SER A 0 257 . -34.495  -4.125  13.085   1.00 94.03 257 A 1 
ATOM 1937 N N   . TYR A 0 258 . -31.044  -3.293  14.831   1.00 92.42 258 A 1 
ATOM 1938 C CA  . TYR A 0 258 . -30.002  -2.374  14.395   1.00 92.42 258 A 1 
ATOM 1939 C C   . TYR A 0 258 . -28.996  -3.108  13.513   1.00 92.42 258 A 1 
ATOM 1940 C CB  . TYR A 0 258 . -29.301  -1.735  15.599   1.00 92.42 258 A 1 
ATOM 1941 O O   . TYR A 0 258 . -28.282  -3.984  13.995   1.00 92.42 258 A 1 
ATOM 1942 C CG  . TYR A 0 258 . -28.155  -0.823  15.194   1.00 92.42 258 A 1 
ATOM 1943 C CD1 . TYR A 0 258 . -26.826  -1.284  15.271   1.00 92.42 258 A 1 
ATOM 1944 C CD2 . TYR A 0 258 . -28.423  0.449   14.654   1.00 92.42 258 A 1 
ATOM 1945 C CE1 . TYR A 0 258 . -25.767  -0.469  14.829   1.00 92.42 258 A 1 
ATOM 1946 C CE2 . TYR A 0 258 . -27.368  1.275   14.220   1.00 92.42 258 A 1 
ATOM 1947 O OH  . TYR A 0 258 . -25.018  1.601   13.878   1.00 92.42 258 A 1 
ATOM 1948 C CZ  . TYR A 0 258 . -26.038  0.814   14.308   1.00 92.42 258 A 1 
ATOM 1949 N N   . ASP A 0 259 . -28.900  -2.695  12.251   1.00 87.91 259 A 1 
ATOM 1950 C CA  . ASP A 0 259 . -27.949  -3.239  11.281   1.00 87.91 259 A 1 
ATOM 1951 C C   . ASP A 0 259 . -26.974  -2.143  10.851   1.00 87.91 259 A 1 
ATOM 1952 C CB  . ASP A 0 259 . -28.666  -3.794  10.044   1.00 87.91 259 A 1 
ATOM 1953 O O   . ASP A 0 259 . -27.385  -1.023  10.540   1.00 87.91 259 A 1 
ATOM 1954 C CG  . ASP A 0 259 . -29.712  -4.862  10.352   1.00 87.91 259 A 1 
ATOM 1955 O OD1 . ASP A 0 259 . -29.355  -5.829  11.054   1.00 87.91 259 A 1 
ATOM 1956 O OD2 . ASP A 0 259 . -30.836  -4.707  9.819    1.00 87.91 259 A 1 
ATOM 1957 N N   . SER A 0 260 . -25.680  -2.453  10.770   1.00 81.38 260 A 1 
ATOM 1958 C CA  . SER A 0 260 . -24.656  -1.516  10.294   1.00 81.38 260 A 1 
ATOM 1959 C C   . SER A 0 260 . -23.608  -2.220  9.433    1.00 81.38 260 A 1 
ATOM 1960 C CB  . SER A 0 260 . -24.049  -0.751  11.471   1.00 81.38 260 A 1 
ATOM 1961 O O   . SER A 0 260 . -22.997  -3.208  9.839    1.00 81.38 260 A 1 
ATOM 1962 O OG  . SER A 0 260 . -23.401  -1.601  12.392   1.00 81.38 260 A 1 
ATOM 1963 N N   . VAL A 0 261 . -23.445  -1.774  8.181    1.00 74.69 261 A 1 
ATOM 1964 C CA  . VAL A 0 261 . -22.846  -2.612  7.131    1.00 74.69 261 A 1 
ATOM 1965 C C   . VAL A 0 261 . -21.889  -1.855  6.204    1.00 74.69 261 A 1 
ATOM 1966 C CB  . VAL A 0 261 . -23.948  -3.333  6.319    1.00 74.69 261 A 1 
ATOM 1967 O O   . VAL A 0 261 . -22.271  -0.952  5.469    1.00 74.69 261 A 1 
ATOM 1968 C CG1 . VAL A 0 261 . -23.349  -4.267  5.256    1.00 74.69 261 A 1 
ATOM 1969 C CG2 . VAL A 0 261 . -24.859  -4.204  7.198    1.00 74.69 261 A 1 
ATOM 1970 N N   . GLN A 0 262 . -20.671  -2.395  6.126    1.00 83.22 262 A 1 
ATOM 1971 C CA  . GLN A 0 262 . -19.632  -2.213  5.102    1.00 83.22 262 A 1 
ATOM 1972 C C   . GLN A 0 262 . -18.896  -0.867  4.967    1.00 83.22 262 A 1 
ATOM 1973 C CB  . GLN A 0 262 . -20.065  -2.767  3.733    1.00 83.22 262 A 1 
ATOM 1974 O O   . GLN A 0 262 . -19.445  0.178   4.631    1.00 83.22 262 A 1 
ATOM 1975 C CG  . GLN A 0 262 . -20.005  -4.300  3.713    1.00 83.22 262 A 1 
ATOM 1976 C CD  . GLN A 0 262 . -20.570  -4.885  2.425    1.00 83.22 262 A 1 
ATOM 1977 N NE2 . GLN A 0 262 . -21.573  -5.730  2.518    1.00 83.22 262 A 1 
ATOM 1978 O OE1 . GLN A 0 262 . -20.111  -4.604  1.319    1.00 83.22 262 A 1 
ATOM 1979 N N   . ALA A 0 263 . -17.565  -0.966  5.028    1.00 90.41 263 A 1 
ATOM 1980 C CA  . ALA A 0 263 . -16.620  0.051   4.580    1.00 90.41 263 A 1 
ATOM 1981 C C   . ALA A 0 263 . -15.533  -0.584  3.699    1.00 90.41 263 A 1 
ATOM 1982 C CB  . ALA A 0 263 . -16.020  0.753   5.803    1.00 90.41 263 A 1 
ATOM 1983 O O   . ALA A 0 263 . -15.089  -1.704  3.956    1.00 90.41 263 A 1 
ATOM 1984 N N   . ARG A 0 264 . -15.073  0.129   2.666    1.00 95.42 264 A 1 
ATOM 1985 C CA  . ARG A 0 264 . -13.939  -0.284  1.820    1.00 95.42 264 A 1 
ATOM 1986 C C   . ARG A 0 264 . -13.018  0.902   1.546    1.00 95.42 264 A 1 
ATOM 1987 C CB  . ARG A 0 264 . -14.386  -0.959  0.507    1.00 95.42 264 A 1 
ATOM 1988 O O   . ARG A 0 264 . -13.492  2.006   1.280    1.00 95.42 264 A 1 
ATOM 1989 C CG  . ARG A 0 264 . -15.483  -2.022  0.696    1.00 95.42 264 A 1 
ATOM 1990 C CD  . ARG A 0 264 . -15.885  -2.669  -0.631   1.00 95.42 264 A 1 
ATOM 1991 N NE  . ARG A 0 264 . -17.091  -3.506  -0.463   1.00 95.42 264 A 1 
ATOM 1992 N NH1 . ARG A 0 264 . -17.193  -4.343  -2.595   1.00 95.42 264 A 1 
ATOM 1993 N NH2 . ARG A 0 264 . -18.775  -4.884  -1.113   1.00 95.42 264 A 1 
ATOM 1994 C CZ  . ARG A 0 264 . -17.678  -4.239  -1.388   1.00 95.42 264 A 1 
ATOM 1995 N N   . GLN A 0 265 . -11.716  0.658   1.594    1.00 95.71 265 A 1 
ATOM 1996 C CA  . GLN A 0 265 . -10.649  1.602   1.279    1.00 95.71 265 A 1 
ATOM 1997 C C   . GLN A 0 265 . -9.694   0.954   0.276    1.00 95.71 265 A 1 
ATOM 1998 C CB  . GLN A 0 265 . -9.938   2.028   2.578    1.00 95.71 265 A 1 
ATOM 1999 O O   . GLN A 0 265 . -9.329   -0.210  0.437    1.00 95.71 265 A 1 
ATOM 2000 C CG  . GLN A 0 265 . -8.694   2.907   2.340    1.00 95.71 265 A 1 
ATOM 2001 C CD  . GLN A 0 265 . -8.101   3.475   3.629    1.00 95.71 265 A 1 
ATOM 2002 N NE2 . GLN A 0 265 . -6.825   3.768   3.674    1.00 95.71 265 A 1 
ATOM 2003 O OE1 . GLN A 0 265 . -8.781   3.746   4.610    1.00 95.71 265 A 1 
ATOM 2004 N N   . TYR A 0 266 . -9.284   1.723   -0.727   1.00 95.49 266 A 1 
ATOM 2005 C CA  . TYR A 0 266 . -8.279   1.353   -1.713   1.00 95.49 266 A 1 
ATOM 2006 C C   . TYR A 0 266 . -7.291   2.512   -1.849   1.00 95.49 266 A 1 
ATOM 2007 C CB  . TYR A 0 266 . -8.940   1.025   -3.061   1.00 95.49 266 A 1 
ATOM 2008 O O   . TYR A 0 266 . -7.650   3.593   -2.323   1.00 95.49 266 A 1 
ATOM 2009 C CG  . TYR A 0 266 . -10.020  -0.040  -3.008   1.00 95.49 266 A 1 
ATOM 2010 C CD1 . TYR A 0 266 . -9.676   -1.396  -3.151   1.00 95.49 266 A 1 
ATOM 2011 C CD2 . TYR A 0 266 . -11.368  0.328   -2.822   1.00 95.49 266 A 1 
ATOM 2012 C CE1 . TYR A 0 266 . -10.674  -2.388  -3.109   1.00 95.49 266 A 1 
ATOM 2013 C CE2 . TYR A 0 266 . -12.372  -0.659  -2.779   1.00 95.49 266 A 1 
ATOM 2014 O OH  . TYR A 0 266 . -12.989  -2.980  -2.882   1.00 95.49 266 A 1 
ATOM 2015 C CZ  . TYR A 0 266 . -12.025  -2.019  -2.923   1.00 95.49 266 A 1 
ATOM 2016 N N   . ASP A 0 267 . -6.056   2.275   -1.433   1.00 95.53 267 A 1 
ATOM 2017 C CA  . ASP A 0 267 . -4.926   3.172   -1.627   1.00 95.53 267 A 1 
ATOM 2018 C C   . ASP A 0 267 . -4.039   2.564   -2.720   1.00 95.53 267 A 1 
ATOM 2019 C CB  . ASP A 0 267 . -4.145   3.370   -0.312   1.00 95.53 267 A 1 
ATOM 2020 O O   . ASP A 0 267 . -3.781   1.359   -2.691   1.00 95.53 267 A 1 
ATOM 2021 C CG  . ASP A 0 267 . -5.005   3.677   0.924    1.00 95.53 267 A 1 
ATOM 2022 O OD1 . ASP A 0 267 . -6.095   4.279   0.797    1.00 95.53 267 A 1 
ATOM 2023 O OD2 . ASP A 0 267 . -4.588   3.362   2.060    1.00 95.53 267 A 1 
ATOM 2024 N N   . ASN A 0 268 . -3.563   3.366   -3.673   1.00 96.33 268 A 1 
ATOM 2025 C CA  . ASN A 0 268 . -2.502   2.947   -4.590   1.00 96.33 268 A 1 
ATOM 2026 C C   . ASN A 0 268 . -1.488   4.072   -4.769   1.00 96.33 268 A 1 
ATOM 2027 C CB  . ASN A 0 268 . -3.066   2.473   -5.943   1.00 96.33 268 A 1 
ATOM 2028 O O   . ASN A 0 268 . -1.877   5.202   -5.076   1.00 96.33 268 A 1 
ATOM 2029 C CG  . ASN A 0 268 . -2.066   1.562   -6.644   1.00 96.33 268 A 1 
ATOM 2030 N ND2 . ASN A 0 268 . -1.232   2.062   -7.528   1.00 96.33 268 A 1 
ATOM 2031 O OD1 . ASN A 0 268 . -2.034   0.380   -6.351   1.00 96.33 268 A 1 
ATOM 2032 N N   . GLU A 0 269 . -0.209   3.756   -4.609   1.00 97.03 269 A 1 
ATOM 2033 C CA  . GLU A 0 269 . 0.913    4.646   -4.901   1.00 97.03 269 A 1 
ATOM 2034 C C   . GLU A 0 269 . 1.749    4.022   -6.015   1.00 97.03 269 A 1 
ATOM 2035 C CB  . GLU A 0 269 . 1.751    4.927   -3.638   1.00 97.03 269 A 1 
ATOM 2036 O O   . GLU A 0 269 . 2.311    2.950   -5.827   1.00 97.03 269 A 1 
ATOM 2037 C CG  . GLU A 0 269 . 0.866    5.449   -2.500   1.00 97.03 269 A 1 
ATOM 2038 C CD  . GLU A 0 269 . 1.629    6.111   -1.351   1.00 97.03 269 A 1 
ATOM 2039 O OE1 . GLU A 0 269 . 1.169    5.973   -0.193   1.00 97.03 269 A 1 
ATOM 2040 O OE2 . GLU A 0 269 . 2.408    7.065   -1.582   1.00 97.03 269 A 1 
ATOM 2041 N N   . HIS A 0 270 . 1.801    4.694   -7.162   1.00 96.38 270 A 1 
ATOM 2042 C CA  . HIS A 0 270 . 2.552    4.292   -8.346   1.00 96.38 270 A 1 
ATOM 2043 C C   . HIS A 0 270 . 3.668    5.307   -8.595   1.00 96.38 270 A 1 
ATOM 2044 C CB  . HIS A 0 270 . 1.596    4.214   -9.546   1.00 96.38 270 A 1 
ATOM 2045 O O   . HIS A 0 270 . 3.406    6.509   -8.690   1.00 96.38 270 A 1 
ATOM 2046 C CG  . HIS A 0 270 . 2.284    4.056   -10.883  1.00 96.38 270 A 1 
ATOM 2047 C CD2 . HIS A 0 270 . 2.369    2.912   -11.634  1.00 96.38 270 A 1 
ATOM 2048 N ND1 . HIS A 0 270 . 2.900    5.059   -11.602  1.00 96.38 270 A 1 
ATOM 2049 C CE1 . HIS A 0 270 . 3.333    4.538   -12.760  1.00 96.38 270 A 1 
ATOM 2050 N NE2 . HIS A 0 270 . 3.019    3.237   -12.832  1.00 96.38 270 A 1 
ATOM 2051 N N   . TYR A 0 271 . 4.892    4.828   -8.766   1.00 98.18 271 A 1 
ATOM 2052 C CA  . TYR A 0 271 . 6.036    5.584   -9.261   1.00 98.18 271 A 1 
ATOM 2053 C C   . TYR A 0 271 . 6.583    4.883   -10.501  1.00 98.18 271 A 1 
ATOM 2054 C CB  . TYR A 0 271 . 7.097    5.686   -8.158   1.00 98.18 271 A 1 
ATOM 2055 O O   . TYR A 0 271 . 6.795    3.673   -10.473  1.00 98.18 271 A 1 
ATOM 2056 C CG  . TYR A 0 271 . 8.440    6.229   -8.613   1.00 98.18 271 A 1 
ATOM 2057 C CD1 . TYR A 0 271 . 9.497    5.342   -8.903   1.00 98.18 271 A 1 
ATOM 2058 C CD2 . TYR A 0 271 . 8.635    7.617   -8.747   1.00 98.18 271 A 1 
ATOM 2059 C CE1 . TYR A 0 271 . 10.756   5.844   -9.293   1.00 98.18 271 A 1 
ATOM 2060 C CE2 . TYR A 0 271 . 9.893    8.119   -9.135   1.00 98.18 271 A 1 
ATOM 2061 O OH  . TYR A 0 271 . 12.187   7.712   -9.756   1.00 98.18 271 A 1 
ATOM 2062 C CZ  . TYR A 0 271 . 10.962   7.236   -9.400   1.00 98.18 271 A 1 
ATOM 2063 N N   . ALA A 0 272 . 6.853    5.635   -11.565  1.00 98.20 272 A 1 
ATOM 2064 C CA  . ALA A 0 272 . 7.617    5.137   -12.700  1.00 98.20 272 A 1 
ATOM 2065 C C   . ALA A 0 272 . 8.582    6.208   -13.204  1.00 98.20 272 A 1 
ATOM 2066 C CB  . ALA A 0 272 . 6.679    4.641   -13.805  1.00 98.20 272 A 1 
ATOM 2067 O O   . ALA A 0 272 . 8.187    7.363   -13.377  1.00 98.20 272 A 1 
ATOM 2068 N N   . ARG A 0 273 . 9.826    5.805   -13.463  1.00 98.37 273 A 1 
ATOM 2069 C CA  . ARG A 0 273 . 10.874   6.620   -14.076  1.00 98.37 273 A 1 
ATOM 2070 C C   . ARG A 0 273 . 11.493   5.861   -15.239  1.00 98.37 273 A 1 
ATOM 2071 C CB  . ARG A 0 273 . 11.918   7.026   -13.024  1.00 98.37 273 A 1 
ATOM 2072 O O   . ARG A 0 273 . 11.924   4.721   -15.077  1.00 98.37 273 A 1 
ATOM 2073 C CG  . ARG A 0 273 . 13.096   7.802   -13.640  1.00 98.37 273 A 1 
ATOM 2074 C CD  . ARG A 0 273 . 14.145   8.239   -12.608  1.00 98.37 273 A 1 
ATOM 2075 N NE  . ARG A 0 273 . 14.732   7.109   -11.855  1.00 98.37 273 A 1 
ATOM 2076 N NH1 . ARG A 0 273 . 16.124   6.198   -13.475  1.00 98.37 273 A 1 
ATOM 2077 N NH2 . ARG A 0 273 . 16.145   5.349   -11.477  1.00 98.37 273 A 1 
ATOM 2078 C CZ  . ARG A 0 273 . 15.645   6.243   -12.271  1.00 98.37 273 A 1 
ATOM 2079 N N   . GLU A 0 274 . 11.593   6.522   -16.378  1.00 98.59 274 A 1 
ATOM 2080 C CA  . GLU A 0 274 . 12.291   6.045   -17.564  1.00 98.59 274 A 1 
ATOM 2081 C C   . GLU A 0 274 . 13.407   7.038   -17.900  1.00 98.59 274 A 1 
ATOM 2082 C CB  . GLU A 0 274 . 11.269   5.841   -18.695  1.00 98.59 274 A 1 
ATOM 2083 O O   . GLU A 0 274 . 13.165   8.238   -17.997  1.00 98.59 274 A 1 
ATOM 2084 C CG  . GLU A 0 274 . 11.917   5.283   -19.966  1.00 98.59 274 A 1 
ATOM 2085 C CD  . GLU A 0 274 . 10.915   4.763   -21.009  1.00 98.59 274 A 1 
ATOM 2086 O OE1 . GLU A 0 274 . 11.404   4.240   -22.039  1.00 98.59 274 A 1 
ATOM 2087 O OE2 . GLU A 0 274 . 9.686    4.817   -20.829  1.00 98.59 274 A 1 
ATOM 2088 N N   . VAL A 0 275 . 14.636   6.542   -18.036  1.00 98.43 275 A 1 
ATOM 2089 C CA  . VAL A 0 275 . 15.814   7.314   -18.448  1.00 98.43 275 A 1 
ATOM 2090 C C   . VAL A 0 275 . 16.369   6.674   -19.708  1.00 98.43 275 A 1 
ATOM 2091 C CB  . VAL A 0 275 . 16.893   7.353   -17.347  1.00 98.43 275 A 1 
ATOM 2092 O O   . VAL A 0 275 . 16.612   5.468   -19.714  1.00 98.43 275 A 1 
ATOM 2093 C CG1 . VAL A 0 275 . 18.183   8.049   -17.807  1.00 98.43 275 A 1 
ATOM 2094 C CG2 . VAL A 0 275 . 16.386   8.107   -16.111  1.00 98.43 275 A 1 
ATOM 2095 N N   . ARG A 0 276 . 16.581   7.485   -20.742  1.00 97.60 276 A 1 
ATOM 2096 C CA  . ARG A 0 276 . 17.345   7.131   -21.939  1.00 97.60 276 A 1 
ATOM 2097 C C   . ARG A 0 276 . 18.462   8.145   -22.115  1.00 97.60 276 A 1 
ATOM 2098 C CB  . ARG A 0 276 . 16.465   7.072   -23.189  1.00 97.60 276 A 1 
ATOM 2099 O O   . ARG A 0 276 . 18.185   9.344   -22.037  1.00 97.60 276 A 1 
ATOM 2100 C CG  . ARG A 0 276 . 15.302   6.092   -23.017  1.00 97.60 276 A 1 
ATOM 2101 C CD  . ARG A 0 276 . 14.510   5.995   -24.316  1.00 97.60 276 A 1 
ATOM 2102 N NE  . ARG A 0 276 . 13.152   5.471   -24.080  1.00 97.60 276 A 1 
ATOM 2103 N NH1 . ARG A 0 276 . 12.415   5.664   -26.230  1.00 97.60 276 A 1 
ATOM 2104 N NH2 . ARG A 0 276 . 11.033   4.918   -24.628  1.00 97.60 276 A 1 
ATOM 2105 C CZ  . ARG A 0 276 . 12.206   5.355   -24.982  1.00 97.60 276 A 1 
ATOM 2106 N N   . ALA A 0 277 . 19.682   7.674   -22.313  1.00 96.40 277 A 1 
ATOM 2107 C CA  . ALA A 0 277 . 20.829   8.502   -22.645  1.00 96.40 277 A 1 
ATOM 2108 C C   . ALA A 0 277 . 21.573   7.875   -23.823  1.00 96.40 277 A 1 
ATOM 2109 C CB  . ALA A 0 277 . 21.721   8.674   -21.411  1.00 96.40 277 A 1 
ATOM 2110 O O   . ALA A 0 277 . 21.724   6.660   -23.858  1.00 96.40 277 A 1 
ATOM 2111 N N   . ASP A 0 278 . 22.009   8.730   -24.735  1.00 94.34 278 A 1 
ATOM 2112 C CA  . ASP A 0 278 . 22.633   8.421   -26.021  1.00 94.34 278 A 1 
ATOM 2113 C C   . ASP A 0 278 . 23.903   9.296   -26.105  1.00 94.34 278 A 1 
ATOM 2114 C CB  . ASP A 0 278 . 21.551   8.723   -27.080  1.00 94.34 278 A 1 
ATOM 2115 O O   . ASP A 0 278 . 23.859   10.482  -25.754  1.00 94.34 278 A 1 
ATOM 2116 C CG  . ASP A 0 278 . 21.966   8.657   -28.551  1.00 94.34 278 A 1 
ATOM 2117 O OD1 . ASP A 0 278 . 23.180   8.793   -28.818  1.00 94.34 278 A 1 
ATOM 2118 O OD2 . ASP A 0 278 . 21.025   8.609   -29.379  1.00 94.34 278 A 1 
ATOM 2119 N N   . ASP A 0 279 . 25.055   8.703   -26.437  1.00 92.03 279 A 1 
ATOM 2120 C CA  . ASP A 0 279 . 26.375   9.363   -26.453  1.00 92.03 279 A 1 
ATOM 2121 C C   . ASP A 0 279 . 27.205   8.983   -27.697  1.00 92.03 279 A 1 
ATOM 2122 C CB  . ASP A 0 279 . 27.086   9.135   -25.104  1.00 92.03 279 A 1 
ATOM 2123 O O   . ASP A 0 279 . 28.417   8.717   -27.611  1.00 92.03 279 A 1 
ATOM 2124 C CG  . ASP A 0 279 . 28.421   9.870   -24.946  1.00 92.03 279 A 1 
ATOM 2125 O OD1 . ASP A 0 279 . 28.510   11.108  -25.121  1.00 92.03 279 A 1 
ATOM 2126 O OD2 . ASP A 0 279 . 29.425   9.279   -24.477  1.00 92.03 279 A 1 
ATOM 2127 N N   . ASP A 0 280 . 26.507   8.987   -28.837  1.00 90.84 280 A 1 
ATOM 2128 C CA  . ASP A 0 280 . 26.983   8.867   -30.218  1.00 90.84 280 A 1 
ATOM 2129 C C   . ASP A 0 280 . 28.271   9.684   -30.476  1.00 90.84 280 A 1 
ATOM 2130 C CB  . ASP A 0 280 . 25.809   9.331   -31.115  1.00 90.84 280 A 1 
ATOM 2131 O O   . ASP A 0 280 . 28.311   10.911  -30.316  1.00 90.84 280 A 1 
ATOM 2132 C CG  . ASP A 0 280 . 25.908   8.953   -32.595  1.00 90.84 280 A 1 
ATOM 2133 O OD1 . ASP A 0 280 . 26.823   8.175   -32.945  1.00 90.84 280 A 1 
ATOM 2134 O OD2 . ASP A 0 280 . 25.135   9.528   -33.401  1.00 90.84 280 A 1 
ATOM 2135 N N   . GLN A 0 281 . 29.364   9.014   -30.858  1.00 88.65 281 A 1 
ATOM 2136 C CA  . GLN A 0 281 . 30.678   9.606   -31.147  1.00 88.65 281 A 1 
ATOM 2137 C C   . GLN A 0 281 . 31.254   9.054   -32.447  1.00 88.65 281 A 1 
ATOM 2138 C CB  . GLN A 0 281 . 31.666   9.307   -30.005  1.00 88.65 281 A 1 
ATOM 2139 O O   . GLN A 0 281 . 31.387   7.844   -32.600  1.00 88.65 281 A 1 
ATOM 2140 C CG  . GLN A 0 281 . 31.495   10.284  -28.845  1.00 88.65 281 A 1 
ATOM 2141 C CD  . GLN A 0 281 . 32.180   9.800   -27.580  1.00 88.65 281 A 1 
ATOM 2142 N NE2 . GLN A 0 281 . 31.445   9.093   -26.760  1.00 88.65 281 A 1 
ATOM 2143 O OE1 . GLN A 0 281 . 33.333   10.103  -27.277  1.00 88.65 281 A 1 
ATOM 2144 N N   . TRP A 0 282 . 31.717   9.931   -33.340  1.00 88.73 282 A 1 
ATOM 2145 C CA  . TRP A 0 282 . 32.305   9.512   -34.615  1.00 88.73 282 A 1 
ATOM 2146 C C   . TRP A 0 282 . 33.453   10.413  -35.078  1.00 88.73 282 A 1 
ATOM 2147 C CB  . TRP A 0 282 . 31.206   9.421   -35.681  1.00 88.73 282 A 1 
ATOM 2148 O O   . TRP A 0 282 . 33.526   11.598  -34.737  1.00 88.73 282 A 1 
ATOM 2149 C CG  . TRP A 0 282 . 30.527   10.716  -36.004  1.00 88.73 282 A 1 
ATOM 2150 C CD1 . TRP A 0 282 . 29.404   11.176  -35.411  1.00 88.73 282 A 1 
ATOM 2151 C CD2 . TRP A 0 282 . 30.894   11.711  -37.006  1.00 88.73 282 A 1 
ATOM 2152 C CE2 . TRP A 0 282 . 29.945   12.776  -36.950  1.00 88.73 282 A 1 
ATOM 2153 C CE3 . TRP A 0 282 . 31.914   11.808  -37.977  1.00 88.73 282 A 1 
ATOM 2154 N NE1 . TRP A 0 282 . 29.054   12.391  -35.965  1.00 88.73 282 A 1 
ATOM 2155 C CH2 . TRP A 0 282 . 31.055   13.957  -38.754  1.00 88.73 282 A 1 
ATOM 2156 C CZ2 . TRP A 0 282 . 30.023   13.893  -37.799  1.00 88.73 282 A 1 
ATOM 2157 C CZ3 . TRP A 0 282 . 31.993   12.912  -38.845  1.00 88.73 282 A 1 
ATOM 2158 N N   . ALA A 0 283 . 34.349   9.840   -35.878  1.00 86.64 283 A 1 
ATOM 2159 C CA  . ALA A 0 283 . 35.411   10.533  -36.593  1.00 86.64 283 A 1 
ATOM 2160 C C   . ALA A 0 283 . 35.569   9.960   -38.010  1.00 86.64 283 A 1 
ATOM 2161 C CB  . ALA A 0 283 . 36.719   10.421  -35.799  1.00 86.64 283 A 1 
ATOM 2162 O O   . ALA A 0 283 . 35.476   8.750   -38.204  1.00 86.64 283 A 1 
ATOM 2163 N N   . GLU A 0 284 . 35.845   10.838  -38.971  1.00 84.30 284 A 1 
ATOM 2164 C CA  . GLU A 0 284 . 36.274   10.503  -40.332  1.00 84.30 284 A 1 
ATOM 2165 C C   . GLU A 0 284 . 37.562   11.292  -40.619  1.00 84.30 284 A 1 
ATOM 2166 C CB  . GLU A 0 284 . 35.190   10.874  -41.372  1.00 84.30 284 A 1 
ATOM 2167 O O   . GLU A 0 284 . 37.583   12.514  -40.446  1.00 84.30 284 A 1 
ATOM 2168 C CG  . GLU A 0 284 . 33.861   10.097  -41.272  1.00 84.30 284 A 1 
ATOM 2169 C CD  . GLU A 0 284 . 32.808   10.524  -42.325  1.00 84.30 284 A 1 
ATOM 2170 O OE1 . GLU A 0 284 . 31.787   9.813   -42.473  1.00 84.30 284 A 1 
ATOM 2171 O OE2 . GLU A 0 284 . 32.987   11.566  -43.004  1.00 84.30 284 A 1 
ATOM 2172 N N   . ASP A 0 285 . 38.618   10.619  -41.072  1.00 81.09 285 A 1 
ATOM 2173 C CA  . ASP A 0 285 . 39.785   11.248  -41.699  1.00 81.09 285 A 1 
ATOM 2174 C C   . ASP A 0 285 . 39.811   10.848  -43.178  1.00 81.09 285 A 1 
ATOM 2175 C CB  . ASP A 0 285 . 41.092   10.890  -40.962  1.00 81.09 285 A 1 
ATOM 2176 O O   . ASP A 0 285 . 39.555   9.697   -43.537  1.00 81.09 285 A 1 
ATOM 2177 C CG  . ASP A 0 285 . 42.253   11.856  -41.266  1.00 81.09 285 A 1 
ATOM 2178 O OD1 . ASP A 0 285 . 42.194   12.557  -42.306  1.00 81.09 285 A 1 
ATOM 2179 O OD2 . ASP A 0 285 . 43.175   11.943  -40.419  1.00 81.09 285 A 1 
ATOM 2180 N N   . TYR A 0 286 . 40.080   11.805  -44.059  1.00 80.47 286 A 1 
ATOM 2181 C CA  . TYR A 0 286 . 40.246   11.551  -45.482  1.00 80.47 286 A 1 
ATOM 2182 C C   . TYR A 0 286 . 41.450   12.320  -46.009  1.00 80.47 286 A 1 
ATOM 2183 C CB  . TYR A 0 286 . 38.963   11.897  -46.253  1.00 80.47 286 A 1 
ATOM 2184 O O   . TYR A 0 286 . 41.347   13.516  -46.313  1.00 80.47 286 A 1 
ATOM 2185 C CG  . TYR A 0 286 . 39.101   11.547  -47.721  1.00 80.47 286 A 1 
ATOM 2186 C CD1 . TYR A 0 286 . 39.478   12.528  -48.656  1.00 80.47 286 A 1 
ATOM 2187 C CD2 . TYR A 0 286 . 39.032   10.198  -48.108  1.00 80.47 286 A 1 
ATOM 2188 C CE1 . TYR A 0 286 . 39.813   12.152  -49.970  1.00 80.47 286 A 1 
ATOM 2189 C CE2 . TYR A 0 286 . 39.373   9.809   -49.412  1.00 80.47 286 A 1 
ATOM 2190 O OH  . TYR A 0 286 . 40.158   10.399  -51.586  1.00 80.47 286 A 1 
ATOM 2191 C CZ  . TYR A 0 286 . 39.789   10.786  -50.334  1.00 80.47 286 A 1 
ATOM 2192 N N   . ASP A 0 287 . 42.564   11.612  -46.190  1.00 78.40 287 A 1 
ATOM 2193 C CA  . ASP A 0 287 . 43.760   12.163  -46.811  1.00 78.40 287 A 1 
ATOM 2194 C C   . ASP A 0 287 . 43.825   11.778  -48.303  1.00 78.40 287 A 1 
ATOM 2195 C CB  . ASP A 0 287 . 45.032   11.863  -45.984  1.00 78.40 287 A 1 
ATOM 2196 O O   . ASP A 0 287 . 43.271   10.788  -48.800  1.00 78.40 287 A 1 
ATOM 2197 C CG  . ASP A 0 287 . 46.112   12.963  -46.102  1.00 78.40 287 A 1 
ATOM 2198 O OD1 . ASP A 0 287 . 46.060   13.771  -47.074  1.00 78.40 287 A 1 
ATOM 2199 O OD2 . ASP A 0 287 . 47.056   12.996  -45.277  1.00 78.40 287 A 1 
ATOM 2200 N N   . ARG A 0 288 . 44.459   12.644  -49.094  1.00 71.63 288 A 1 
ATOM 2201 C CA  . ARG A 0 288 . 44.613   12.437  -50.540  1.00 71.63 288 A 1 
ATOM 2202 C C   . ARG A 0 288 . 45.929   12.994  -51.028  1.00 71.63 288 A 1 
ATOM 2203 C CB  . ARG A 0 288 . 43.400   12.999  -51.295  1.00 71.63 288 A 1 
ATOM 2204 O O   . ARG A 0 288 . 46.009   14.106  -51.570  1.00 71.63 288 A 1 
ATOM 2205 C CG  . ARG A 0 288 . 43.485   12.685  -52.800  1.00 71.63 288 A 1 
ATOM 2206 C CD  . ARG A 0 288 . 42.322   13.295  -53.582  1.00 71.63 288 A 1 
ATOM 2207 N NE  . ARG A 0 288 . 41.060   12.588  -53.321  1.00 71.63 288 A 1 
ATOM 2208 N NH1 . ARG A 0 288 . 39.594   14.337  -53.638  1.00 71.63 288 A 1 
ATOM 2209 N NH2 . ARG A 0 288 . 38.825   12.315  -53.116  1.00 71.63 288 A 1 
ATOM 2210 C CZ  . ARG A 0 288 . 39.841   13.084  -53.371  1.00 71.63 288 A 1 
ATOM 2211 N N   . TYR A 0 289 . 46.963   12.168  -50.963  1.00 65.19 289 A 1 
ATOM 2212 C CA  . TYR A 0 289 . 48.260   12.532  -51.508  1.00 65.19 289 A 1 
ATOM 2213 C C   . TYR A 0 289 . 48.361   12.298  -53.027  1.00 65.19 289 A 1 
ATOM 2214 C CB  . TYR A 0 289 . 49.373   11.844  -50.723  1.00 65.19 289 A 1 
ATOM 2215 O O   . TYR A 0 289 . 48.558   11.182  -53.516  1.00 65.19 289 A 1 
ATOM 2216 C CG  . TYR A 0 289 . 50.737   12.350  -51.142  1.00 65.19 289 A 1 
ATOM 2217 C CD1 . TYR A 0 289 . 51.620   11.500  -51.829  1.00 65.19 289 A 1 
ATOM 2218 C CD2 . TYR A 0 289 . 51.107   13.679  -50.859  1.00 65.19 289 A 1 
ATOM 2219 C CE1 . TYR A 0 289 . 52.890   11.970  -52.211  1.00 65.19 289 A 1 
ATOM 2220 C CE2 . TYR A 0 289 . 52.361   14.167  -51.271  1.00 65.19 289 A 1 
ATOM 2221 O OH  . TYR A 0 289 . 54.489   13.751  -52.320  1.00 65.19 289 A 1 
ATOM 2222 C CZ  . TYR A 0 289 . 53.257   13.308  -51.940  1.00 65.19 289 A 1 
ATOM 2223 N N   . THR A 0 290 . 48.315   13.388  -53.808  1.00 58.84 290 A 1 
ATOM 2224 C CA  . THR A 0 290 . 48.673   13.361  -55.239  1.00 58.84 290 A 1 
ATOM 2225 C C   . THR A 0 290 . 50.090   13.886  -55.471  1.00 58.84 290 A 1 
ATOM 2226 C CB  . THR A 0 290 . 47.652   14.118  -56.098  1.00 58.84 290 A 1 
ATOM 2227 O O   . THR A 0 290 . 50.326   15.095  -55.569  1.00 58.84 290 A 1 
ATOM 2228 C CG2 . THR A 0 290 . 47.972   14.038  -57.596  1.00 58.84 290 A 1 
ATOM 2229 O OG1 . THR A 0 290 . 46.385   13.527  -55.955  1.00 58.84 290 A 1 
ATOM 2230 N N   . ALA A 0 291 . 51.046   12.974  -55.670  1.00 53.02 291 A 1 
ATOM 2231 C CA  . ALA A 0 291 . 52.358   13.338  -56.194  1.00 53.02 291 A 1 
ATOM 2232 C C   . ALA A 0 291 . 52.254   13.684  -57.691  1.00 53.02 291 A 1 
ATOM 2233 C CB  . ALA A 0 291 . 53.359   12.207  -55.942  1.00 53.02 291 A 1 
ATOM 2234 O O   . ALA A 0 291 . 51.925   12.841  -58.526  1.00 53.02 291 A 1 
ATOM 2235 N N   . GLY A 0 292 . 52.574   14.932  -58.041  1.00 46.60 292 A 1 
ATOM 2236 C CA  . GLY A 0 292 . 52.669   15.392  -59.426  1.00 46.60 292 A 1 
ATOM 2237 C C   . GLY A 0 292 . 53.643   16.559  -59.544  1.00 46.60 292 A 1 
ATOM 2238 O O   . GLY A 0 292 . 53.348   17.672  -59.119  1.00 46.60 292 A 1 
ATOM 2239 N N   . HIS A 0 293 . 54.826   16.317  -60.108  1.00 42.36 293 A 1 
ATOM 2240 C CA  . HIS A 0 293 . 55.862   17.343  -60.224  1.00 42.36 293 A 1 
ATOM 2241 C C   . HIS A 0 293 . 55.585   18.250  -61.438  1.00 42.36 293 A 1 
ATOM 2242 C CB  . HIS A 0 293 . 57.251   16.668  -60.248  1.00 42.36 293 A 1 
ATOM 2243 O O   . HIS A 0 293 . 55.875   17.870  -62.571  1.00 42.36 293 A 1 
ATOM 2244 C CG  . HIS A 0 293 . 58.239   17.298  -59.300  1.00 42.36 293 A 1 
ATOM 2245 C CD2 . HIS A 0 293 . 58.253   17.155  -57.938  1.00 42.36 293 A 1 
ATOM 2246 N ND1 . HIS A 0 293 . 59.341   18.048  -59.641  1.00 42.36 293 A 1 
ATOM 2247 C CE1 . HIS A 0 293 . 60.002   18.347  -58.508  1.00 42.36 293 A 1 
ATOM 2248 N NE2 . HIS A 0 293 . 59.373   17.830  -57.445  1.00 42.36 293 A 1 
ATOM 2249 N N   . ASP A 0 294 . 55.055   19.460  -61.218  1.00 40.52 294 A 1 
ATOM 2250 C CA  . ASP A 0 294 . 54.707   20.435  -62.278  1.00 40.52 294 A 1 
ATOM 2251 C C   . ASP A 0 294 . 55.946   21.139  -62.892  1.00 40.52 294 A 1 
ATOM 2252 C CB  . ASP A 0 294 . 53.617   21.403  -61.768  1.00 40.52 294 A 1 
ATOM 2253 O O   . ASP A 0 294 . 56.001   22.352  -63.094  1.00 40.52 294 A 1 
ATOM 2254 C CG  . ASP A 0 294 . 52.867   22.152  -62.887  1.00 40.52 294 A 1 
ATOM 2255 O OD1 . ASP A 0 294 . 52.864   21.657  -64.039  1.00 40.52 294 A 1 
ATOM 2256 O OD2 . ASP A 0 294 . 52.248   23.195  -62.568  1.00 40.52 294 A 1 
ATOM 2257 N N   . GLN A 0 295 . 57.002   20.364  -63.158  1.00 39.03 295 A 1 
ATOM 2258 C CA  . GLN A 0 295 . 58.232   20.806  -63.808  1.00 39.03 295 A 1 
ATOM 2259 C C   . GLN A 0 295 . 58.342   20.276  -65.246  1.00 39.03 295 A 1 
ATOM 2260 C CB  . GLN A 0 295 . 59.483   20.419  -62.992  1.00 39.03 295 A 1 
ATOM 2261 O O   . GLN A 0 295 . 59.235   19.483  -65.520  1.00 39.03 295 A 1 
ATOM 2262 C CG  . GLN A 0 295 . 59.673   21.161  -61.664  1.00 39.03 295 A 1 
ATOM 2263 C CD  . GLN A 0 295 . 61.109   21.046  -61.142  1.00 39.03 295 A 1 
ATOM 2264 N NE2 . GLN A 0 295 . 61.325   21.198  -59.855  1.00 39.03 295 A 1 
ATOM 2265 O OE1 . GLN A 0 295 . 62.070   20.856  -61.882  1.00 39.03 295 A 1 
ATOM 2266 N N   . ASP A 0 296 . 57.510   20.765  -66.176  1.00 36.65 296 A 1 
ATOM 2267 C CA  . ASP A 0 296 . 57.997   21.162  -67.516  1.00 36.65 296 A 1 
ATOM 2268 C C   . ASP A 0 296 . 56.924   21.786  -68.435  1.00 36.65 296 A 1 
ATOM 2269 C CB  . ASP A 0 296 . 58.738   20.021  -68.278  1.00 36.65 296 A 1 
ATOM 2270 O O   . ASP A 0 296 . 56.289   21.112  -69.246  1.00 36.65 296 A 1 
ATOM 2271 C CG  . ASP A 0 296 . 60.270   20.110  -68.181  1.00 36.65 296 A 1 
ATOM 2272 O OD1 . ASP A 0 296 . 60.794   21.230  -67.949  1.00 36.65 296 A 1 
ATOM 2273 O OD2 . ASP A 0 296 . 60.956   19.104  -68.474  1.00 36.65 296 A 1 
ATOM 2274 N N   . TYR A 0 297 . 56.832   23.123  -68.438  1.00 37.26 297 A 1 
ATOM 2275 C CA  . TYR A 0 297 . 56.424   23.857  -69.650  1.00 37.26 297 A 1 
ATOM 2276 C C   . TYR A 0 297 . 57.179   25.179  -69.887  1.00 37.26 297 A 1 
ATOM 2277 C CB  . TYR A 0 297 . 54.896   23.963  -69.794  1.00 37.26 297 A 1 
ATOM 2278 O O   . TYR A 0 297 . 56.669   26.130  -70.480  1.00 37.26 297 A 1 
ATOM 2279 C CG  . TYR A 0 297 . 54.478   23.815  -71.249  1.00 37.26 297 A 1 
ATOM 2280 C CD1 . TYR A 0 297 . 54.275   24.950  -72.059  1.00 37.26 297 A 1 
ATOM 2281 C CD2 . TYR A 0 297 . 54.378   22.527  -71.812  1.00 37.26 297 A 1 
ATOM 2282 C CE1 . TYR A 0 297 . 53.965   24.800  -73.425  1.00 37.26 297 A 1 
ATOM 2283 C CE2 . TYR A 0 297 . 54.054   22.371  -73.174  1.00 37.26 297 A 1 
ATOM 2284 O OH  . TYR A 0 297 . 53.537   23.367  -75.298  1.00 37.26 297 A 1 
ATOM 2285 C CZ  . TYR A 0 297 . 53.842   23.508  -73.981  1.00 37.26 297 A 1 
ATOM 2286 N N   . GLY A 0 298 . 58.448   25.235  -69.474  1.00 33.93 298 A 1 
ATOM 2287 C CA  . GLY A 0 298 . 59.374   26.311  -69.843  1.00 33.93 298 A 1 
ATOM 2288 C C   . GLY A 0 298 . 59.916   26.146  -71.268  1.00 33.93 298 A 1 
ATOM 2289 O O   . GLY A 0 298 . 61.108   25.903  -71.439  1.00 33.93 298 A 1 
ATOM 2290 N N   . GLN A 0 299 . 59.057   26.220  -72.294  1.00 35.71 299 A 1 
ATOM 2291 C CA  . GLN A 0 299 . 59.499   26.037  -73.684  1.00 35.71 299 A 1 
ATOM 2292 C C   . GLN A 0 299 . 60.543   27.081  -74.112  1.00 35.71 299 A 1 
ATOM 2293 C CB  . GLN A 0 299 . 58.323   25.991  -74.675  1.00 35.71 299 A 1 
ATOM 2294 O O   . GLN A 0 299 . 60.465   28.260  -73.770  1.00 35.71 299 A 1 
ATOM 2295 C CG  . GLN A 0 299 . 57.609   24.631  -74.647  1.00 35.71 299 A 1 
ATOM 2296 C CD  . GLN A 0 299 . 56.724   24.386  -75.868  1.00 35.71 299 A 1 
ATOM 2297 N NE2 . GLN A 0 299 . 56.437   23.143  -76.181  1.00 35.71 299 A 1 
ATOM 2298 O OE1 . GLN A 0 299 . 56.273   25.280  -76.565  1.00 35.71 299 A 1 
ATOM 2299 N N   . ALA A 0 300 . 61.538   26.623  -74.878  1.00 32.56 300 A 1 
ATOM 2300 C CA  . ALA A 0 300 . 62.738   27.392  -75.184  1.00 32.56 300 A 1 
ATOM 2301 C C   . ALA A 0 300 . 62.446   28.705  -75.933  1.00 32.56 300 A 1 
ATOM 2302 C CB  . ALA A 0 300 . 63.707   26.501  -75.971  1.00 32.56 300 A 1 
ATOM 2303 O O   . ALA A 0 300 . 61.823   28.724  -77.000  1.00 32.56 300 A 1 
ATOM 2304 N N   . ALA A 0 301 . 62.976   29.808  -75.405  1.00 29.42 301 A 1 
ATOM 2305 C CA  . ALA A 0 301 . 62.915   31.103  -76.061  1.00 29.42 301 A 1 
ATOM 2306 C C   . ALA A 0 301 . 63.772   31.131  -77.342  1.00 29.42 301 A 1 
ATOM 2307 C CB  . ALA A 0 301 . 63.336   32.190  -75.064  1.00 29.42 301 A 1 
ATOM 2308 O O   . ALA A 0 301 . 64.936   30.734  -77.352  1.00 29.42 301 A 1 
ATOM 2309 N N   . SER A 0 302 . 63.198   31.686  -78.413  1.00 35.10 302 A 1 
ATOM 2310 C CA  . SER A 0 302 . 63.915   32.220  -79.582  1.00 35.10 302 A 1 
ATOM 2311 C C   . SER A 0 302 . 64.970   31.319  -80.253  1.00 35.10 302 A 1 
ATOM 2312 C CB  . SER A 0 302 . 64.464   33.624  -79.274  1.00 35.10 302 A 1 
ATOM 2313 O O   . SER A 0 302 . 66.113   31.730  -80.451  1.00 35.10 302 A 1 
ATOM 2314 O OG  . SER A 0 302 . 65.332   33.623  -78.162  1.00 35.10 302 A 1 
ATOM 2315 N N   . ALA A 0 303 . 64.558   30.162  -80.779  1.00 30.96 303 A 1 
ATOM 2316 C CA  . ALA A 0 303 . 65.194   29.638  -81.992  1.00 30.96 303 A 1 
ATOM 2317 C C   . ALA A 0 303 . 64.836   30.571  -83.172  1.00 30.96 303 A 1 
ATOM 2318 C CB  . ALA A 0 303 . 64.765   28.181  -82.210  1.00 30.96 303 A 1 
ATOM 2319 O O   . ALA A 0 303 . 63.803   30.408  -83.824  1.00 30.96 303 A 1 
ATOM 2320 N N   . GLN A 0 304 . 65.632   31.627  -83.383  1.00 30.46 304 A 1 
ATOM 2321 C CA  . GLN A 0 304 . 65.299   32.729  -84.293  1.00 30.46 304 A 1 
ATOM 2322 C C   . GLN A 0 304 . 65.137   32.237  -85.744  1.00 30.46 304 A 1 
ATOM 2323 C CB  . GLN A 0 304 . 66.359   33.838  -84.141  1.00 30.46 304 A 1 
ATOM 2324 O O   . GLN A 0 304 . 66.106   31.854  -86.401  1.00 30.46 304 A 1 
ATOM 2325 C CG  . GLN A 0 304 . 65.973   35.146  -84.854  1.00 30.46 304 A 1 
ATOM 2326 C CD  . GLN A 0 304 . 66.979   36.275  -84.620  1.00 30.46 304 A 1 
ATOM 2327 N NE2 . GLN A 0 304 . 66.689   37.479  -85.060  1.00 30.46 304 A 1 
ATOM 2328 O OE1 . GLN A 0 304 . 68.043   36.110  -84.053  1.00 30.46 304 A 1 
ATOM 2329 N N   . LYS A 0 305 . 63.895   32.254  -86.253  1.00 34.27 305 A 1 
ATOM 2330 C CA  . LYS A 0 305 . 63.518   31.747  -87.585  1.00 34.27 305 A 1 
ATOM 2331 C C   . LYS A 0 305 . 64.153   32.577  -88.718  1.00 34.27 305 A 1 
ATOM 2332 C CB  . LYS A 0 305 . 61.975   31.659  -87.717  1.00 34.27 305 A 1 
ATOM 2333 O O   . LYS A 0 305 . 63.563   33.524  -89.226  1.00 34.27 305 A 1 
ATOM 2334 C CG  . LYS A 0 305 . 61.320   30.519  -86.901  1.00 34.27 305 A 1 
ATOM 2335 C CD  . LYS A 0 305 . 59.775   30.628  -86.855  1.00 34.27 305 A 1 
ATOM 2336 C CE  . LYS A 0 305 . 59.113   29.489  -86.043  1.00 34.27 305 A 1 
ATOM 2337 N NZ  . LYS A 0 305 . 57.755   29.827  -85.497  1.00 34.27 305 A 1 
ATOM 2338 N N   . HIS A 0 306 . 65.368   32.187  -89.105  1.00 27.52 306 A 1 
ATOM 2339 C CA  . HIS A 0 306 . 65.817   31.981  -90.488  1.00 27.52 306 A 1 
ATOM 2340 C C   . HIS A 0 306 . 64.910   32.590  -91.585  1.00 27.52 306 A 1 
ATOM 2341 C CB  . HIS A 0 306 . 65.962   30.457  -90.635  1.00 27.52 306 A 1 
ATOM 2342 O O   . HIS A 0 306 . 63.960   31.957  -92.048  1.00 27.52 306 A 1 
ATOM 2343 C CG  . HIS A 0 306 . 66.293   29.935  -92.008  1.00 27.52 306 A 1 
ATOM 2344 C CD2 . HIS A 0 306 . 67.535   29.810  -92.572  1.00 27.52 306 A 1 
ATOM 2345 N ND1 . HIS A 0 306 . 65.403   29.306  -92.843  1.00 27.52 306 A 1 
ATOM 2346 C CE1 . HIS A 0 306 . 66.091   28.778  -93.864  1.00 27.52 306 A 1 
ATOM 2347 N NE2 . HIS A 0 306 . 67.394   29.082  -93.759  1.00 27.52 306 A 1 
ATOM 2348 N N   . ASN A 0 307 . 65.258   33.794  -92.052  1.00 35.64 307 A 1 
ATOM 2349 C CA  . ASN A 0 307 . 64.686   34.408  -93.254  1.00 35.64 307 A 1 
ATOM 2350 C C   . ASN A 0 307 . 65.684   34.305  -94.420  1.00 35.64 307 A 1 
ATOM 2351 C CB  . ASN A 0 307 . 64.293   35.871  -92.954  1.00 35.64 307 A 1 
ATOM 2352 O O   . ASN A 0 307 . 66.717   34.974  -94.416  1.00 35.64 307 A 1 
ATOM 2353 C CG  . ASN A 0 307 . 62.853   36.004  -92.492  1.00 35.64 307 A 1 
ATOM 2354 N ND2 . ASN A 0 307 . 62.593   36.740  -91.437  1.00 35.64 307 A 1 
ATOM 2355 O OD1 . ASN A 0 307 . 61.938   35.481  -93.102  1.00 35.64 307 A 1 
ATOM 2356 N N   . ILE A 0 308 . 65.372   33.497  -95.440  1.00 33.49 308 A 1 
ATOM 2357 C CA  . ILE A 0 308 . 66.177   33.420  -96.673  1.00 33.49 308 A 1 
ATOM 2358 C C   . ILE A 0 308 . 65.914   34.669  -97.532  1.00 33.49 308 A 1 
ATOM 2359 C CB  . ILE A 0 308 . 65.953   32.086  -97.434  1.00 33.49 308 A 1 
ATOM 2360 O O   . ILE A 0 308 . 64.976   34.722  -98.329  1.00 33.49 308 A 1 
ATOM 2361 C CG1 . ILE A 0 308 . 66.495   30.901  -96.600  1.00 33.49 308 A 1 
ATOM 2362 C CG2 . ILE A 0 308 . 66.660   32.104  -98.809  1.00 33.49 308 A 1 
ATOM 2363 C CD1 . ILE A 0 308 . 66.170   29.513  -97.174  1.00 33.49 308 A 1 
ATOM 2364 N N   . GLY A 0 309 . 66.774   35.679  -97.380  1.00 34.07 309 A 1 
ATOM 2365 C CA  . GLY A 0 309 . 66.816   36.888  -98.207  1.00 34.07 309 A 1 
ATOM 2366 C C   . GLY A 0 309 . 67.830   36.770  -99.349  1.00 34.07 309 A 1 
ATOM 2367 O O   . GLY A 0 309 . 69.021   36.968  -99.144  1.00 34.07 309 A 1 
ATOM 2368 N N   . LYS A 0 310 . 67.349   36.440  -100.552 1.00 31.75 310 A 1 
ATOM 2369 C CA  . LYS A 0 310 . 68.108   36.277  -101.814 1.00 31.75 310 A 1 
ATOM 2370 C C   . LYS A 0 310 . 69.231   37.323  -102.019 1.00 31.75 310 A 1 
ATOM 2371 C CB  . LYS A 0 310 . 67.114   36.445  -102.985 1.00 31.75 310 A 1 
ATOM 2372 O O   . LYS A 0 310 . 68.931   38.507  -102.140 1.00 31.75 310 A 1 
ATOM 2373 C CG  . LYS A 0 310 . 65.906   35.491  -102.996 1.00 31.75 310 A 1 
ATOM 2374 C CD  . LYS A 0 310 . 64.865   35.986  -104.014 1.00 31.75 310 A 1 
ATOM 2375 C CE  . LYS A 0 310 . 63.632   35.075  -104.019 1.00 31.75 310 A 1 
ATOM 2376 N NZ  . LYS A 0 310 . 62.559   35.610  -104.897 1.00 31.75 310 A 1 
ATOM 2377 N N   . GLY A 0 311 . 70.484   36.895  -102.217 1.00 31.75 311 A 1 
ATOM 2378 C CA  . GLY A 0 311 . 71.574   37.800  -102.620 1.00 31.75 311 A 1 
ATOM 2379 C C   . GLY A 0 311 . 72.918   37.106  -102.878 1.00 31.75 311 A 1 
ATOM 2380 O O   . GLY A 0 311 . 73.445   36.420  -102.017 1.00 31.75 311 A 1 
ATOM 2381 N N   . TRP A 0 312 . 73.458   37.283  -104.083 1.00 26.67 312 A 1 
ATOM 2382 C CA  . TRP A 0 312 . 74.729   36.752  -104.594 1.00 26.67 312 A 1 
ATOM 2383 C C   . TRP A 0 312 . 75.945   36.835  -103.638 1.00 26.67 312 A 1 
ATOM 2384 C CB  . TRP A 0 312 . 75.067   37.605  -105.830 1.00 26.67 312 A 1 
ATOM 2385 O O   . TRP A 0 312 . 76.381   37.935  -103.310 1.00 26.67 312 A 1 
ATOM 2386 C CG  . TRP A 0 312 . 74.255   37.394  -107.072 1.00 26.67 312 A 1 
ATOM 2387 C CD1 . TRP A 0 312 . 72.948   37.693  -107.263 1.00 26.67 312 A 1 
ATOM 2388 C CD2 . TRP A 0 312 . 74.742   36.910  -108.361 1.00 26.67 312 A 1 
ATOM 2389 C CE2 . TRP A 0 312 . 73.656   36.903  -109.285 1.00 26.67 312 A 1 
ATOM 2390 C CE3 . TRP A 0 312 . 76.005   36.504  -108.845 1.00 26.67 312 A 1 
ATOM 2391 N NE1 . TRP A 0 312 . 72.586   37.382  -108.561 1.00 26.67 312 A 1 
ATOM 2392 C CH2 . TRP A 0 312 . 75.078   36.091  -111.067 1.00 26.67 312 A 1 
ATOM 2393 C CZ2 . TRP A 0 312 . 73.809   36.496  -110.618 1.00 26.67 312 A 1 
ATOM 2394 C CZ3 . TRP A 0 312 . 76.172   36.100  -110.183 1.00 26.67 312 A 1 
ATOM 2395 N N   . GLY A 0 313 . 76.615   35.701  -103.372 1.00 34.01 313 A 1 
ATOM 2396 C CA  . GLY A 0 313 . 78.072   35.691  -103.136 1.00 34.01 313 A 1 
ATOM 2397 C C   . GLY A 0 313 . 78.631   34.866  -101.961 1.00 34.01 313 A 1 
ATOM 2398 O O   . GLY A 0 313 . 78.264   35.056  -100.814 1.00 34.01 313 A 1 
ATOM 2399 N N   . LEU A 0 314 . 79.650   34.056  -102.284 1.00 34.28 314 A 1 
ATOM 2400 C CA  . LEU A 0 314 . 80.751   33.580  -101.421 1.00 34.28 314 A 1 
ATOM 2401 C C   . LEU A 0 314 . 80.499   32.536  -100.291 1.00 34.28 314 A 1 
ATOM 2402 C CB  . LEU A 0 314 . 81.578   34.802  -100.948 1.00 34.28 314 A 1 
ATOM 2403 O O   . LEU A 0 314 . 80.019   32.821  -99.205  1.00 34.28 314 A 1 
ATOM 2404 C CG  . LEU A 0 314 . 83.100   34.580  -100.947 1.00 34.28 314 A 1 
ATOM 2405 C CD1 . LEU A 0 314 . 83.673   34.492  -102.369 1.00 34.28 314 A 1 
ATOM 2406 C CD2 . LEU A 0 314 . 83.807   35.735  -100.244 1.00 34.28 314 A 1 
ATOM 2407 N N   . LYS A 0 315 . 81.037   31.327  -100.534 1.00 36.44 315 A 1 
ATOM 2408 C CA  . LYS A 0 315 . 81.616   30.352  -99.572  1.00 36.44 315 A 1 
ATOM 2409 C C   . LYS A 0 315 . 80.811   29.927  -98.321  1.00 36.44 315 A 1 
ATOM 2410 C CB  . LYS A 0 315 . 83.039   30.800  -99.180  1.00 36.44 315 A 1 
ATOM 2411 O O   . LYS A 0 315 . 81.106   30.321  -97.200  1.00 36.44 315 A 1 
ATOM 2412 C CG  . LYS A 0 315 . 84.037   30.707  -100.346 1.00 36.44 315 A 1 
ATOM 2413 C CD  . LYS A 0 315 . 85.438   31.139  -99.892  1.00 36.44 315 A 1 
ATOM 2414 C CE  . LYS A 0 315 . 86.456   30.962  -101.026 1.00 36.44 315 A 1 
ATOM 2415 N NZ  . LYS A 0 315 . 87.812   31.408  -100.614 1.00 36.44 315 A 1 
ATOM 2416 N N   . LYS A 0 316 . 79.985   28.890  -98.519  1.00 34.33 316 A 1 
ATOM 2417 C CA  . LYS A 0 316 . 80.035   27.587  -97.802  1.00 34.33 316 A 1 
ATOM 2418 C C   . LYS A 0 316 . 80.876   27.570  -96.500  1.00 34.33 316 A 1 
ATOM 2419 C CB  . LYS A 0 316 . 80.558   26.548  -98.824  1.00 34.33 316 A 1 
ATOM 2420 O O   . LYS A 0 316 . 82.057   27.231  -96.546  1.00 34.33 316 A 1 
ATOM 2421 C CG  . LYS A 0 316 . 80.512   25.081  -98.355  1.00 34.33 316 A 1 
ATOM 2422 C CD  . LYS A 0 316 . 81.066   24.149  -99.446  1.00 34.33 316 A 1 
ATOM 2423 C CE  . LYS A 0 316 . 80.958   22.681  -99.013  1.00 34.33 316 A 1 
ATOM 2424 N NZ  . LYS A 0 316 . 81.421   21.752  -100.077 1.00 34.33 316 A 1 
ATOM 2425 N N   . GLY A 0 317 . 80.240   27.853  -95.360  1.00 32.69 317 A 1 
ATOM 2426 C CA  . GLY A 0 317 . 80.894   27.893  -94.040  1.00 32.69 317 A 1 
ATOM 2427 C C   . GLY A 0 317 . 79.950   27.741  -92.837  1.00 32.69 317 A 1 
ATOM 2428 O O   . GLY A 0 317 . 80.244   28.273  -91.776  1.00 32.69 317 A 1 
ATOM 2429 N N   . GLY A 0 318 . 78.805   27.064  -92.995  1.00 31.48 318 A 1 
ATOM 2430 C CA  . GLY A 0 318 . 77.819   26.873  -91.921  1.00 31.48 318 A 1 
ATOM 2431 C C   . GLY A 0 318 . 78.045   25.590  -91.118  1.00 31.48 318 A 1 
ATOM 2432 O O   . GLY A 0 318 . 77.587   24.527  -91.531  1.00 31.48 318 A 1 
ATOM 2433 N N   . ILE A 0 319 . 78.736   25.706  -89.983  1.00 32.17 319 A 1 
ATOM 2434 C CA  . ILE A 0 319 . 78.828   24.722  -88.885  1.00 32.17 319 A 1 
ATOM 2435 C C   . ILE A 0 319 . 78.661   25.523  -87.566  1.00 32.17 319 A 1 
ATOM 2436 C CB  . ILE A 0 319 . 80.137   23.876  -88.999  1.00 32.17 319 A 1 
ATOM 2437 O O   . ILE A 0 319 . 78.663   26.751  -87.603  1.00 32.17 319 A 1 
ATOM 2438 C CG1 . ILE A 0 319 . 80.168   23.115  -90.354  1.00 32.17 319 A 1 
ATOM 2439 C CG2 . ILE A 0 319 . 80.300   22.863  -87.846  1.00 32.17 319 A 1 
ATOM 2440 C CD1 . ILE A 0 319 . 81.367   22.187  -90.601  1.00 32.17 319 A 1 
ATOM 2441 N N   . ASP A 0 320 . 78.469   24.851  -86.428  1.00 32.09 320 A 1 
ATOM 2442 C CA  . ASP A 0 320 . 78.331   25.430  -85.077  1.00 32.09 320 A 1 
ATOM 2443 C C   . ASP A 0 320 . 77.014   26.163  -84.765  1.00 32.09 320 A 1 
ATOM 2444 C CB  . ASP A 0 320 . 79.605   26.172  -84.627  1.00 32.09 320 A 1 
ATOM 2445 O O   . ASP A 0 320 . 76.977   27.300  -84.300  1.00 32.09 320 A 1 
ATOM 2446 C CG  . ASP A 0 320 . 80.835   25.261  -84.617  1.00 32.09 320 A 1 
ATOM 2447 O OD1 . ASP A 0 320 . 80.650   24.043  -84.380  1.00 32.09 320 A 1 
ATOM 2448 O OD2 . ASP A 0 320 . 81.951   25.782  -84.826  1.00 32.09 320 A 1 
ATOM 2449 N N   . SER A 0 321 . 75.902   25.433  -84.882  1.00 35.64 321 A 1 
ATOM 2450 C CA  . SER A 0 321 . 74.733   25.652  -84.015  1.00 35.64 321 A 1 
ATOM 2451 C C   . SER A 0 321 . 74.752   24.625  -82.878  1.00 35.64 321 A 1 
ATOM 2452 C CB  . SER A 0 321 . 73.438   25.572  -84.825  1.00 35.64 321 A 1 
ATOM 2453 O O   . SER A 0 321 . 74.442   23.455  -83.093  1.00 35.64 321 A 1 
ATOM 2454 O OG  . SER A 0 321 . 73.414   26.648  -85.739  1.00 35.64 321 A 1 
ATOM 2455 N N   . LYS A 0 322 . 75.149   25.046  -81.667  1.00 32.08 322 A 1 
ATOM 2456 C CA  . LYS A 0 322 . 75.262   24.179  -80.476  1.00 32.08 322 A 1 
ATOM 2457 C C   . LYS A 0 322 . 73.890   23.785  -79.902  1.00 32.08 322 A 1 
ATOM 2458 C CB  . LYS A 0 322 . 76.135   24.845  -79.391  1.00 32.08 322 A 1 
ATOM 2459 O O   . LYS A 0 322 . 73.499   24.256  -78.840  1.00 32.08 322 A 1 
ATOM 2460 C CG  . LYS A 0 322 . 77.636   24.892  -79.709  1.00 32.08 322 A 1 
ATOM 2461 C CD  . LYS A 0 322 . 78.386   25.497  -78.511  1.00 32.08 322 A 1 
ATOM 2462 C CE  . LYS A 0 322 . 79.900   25.489  -78.747  1.00 32.08 322 A 1 
ATOM 2463 N NZ  . LYS A 0 322 . 80.631   26.090  -77.603  1.00 32.08 322 A 1 
ATOM 2464 N N   . ALA A 0 323 . 73.180   22.885  -80.576  1.00 31.12 323 A 1 
ATOM 2465 C CA  . ALA A 0 323 . 71.977   22.234  -80.050  1.00 31.12 323 A 1 
ATOM 2466 C C   . ALA A 0 323 . 72.341   21.029  -79.153  1.00 31.12 323 A 1 
ATOM 2467 C CB  . ALA A 0 323 . 71.051   21.888  -81.224  1.00 31.12 323 A 1 
ATOM 2468 O O   . ALA A 0 323 . 72.023   19.882  -79.465  1.00 31.12 323 A 1 
ATOM 2469 N N   . ALA A 0 324 . 73.062   21.284  -78.059  1.00 29.15 324 A 1 
ATOM 2470 C CA  . ALA A 0 324 . 73.336   20.267  -77.045  1.00 29.15 324 A 1 
ATOM 2471 C C   . ALA A 0 324 . 72.100   20.041  -76.151  1.00 29.15 324 A 1 
ATOM 2472 C CB  . ALA A 0 324 . 74.573   20.677  -76.236  1.00 29.15 324 A 1 
ATOM 2473 O O   . ALA A 0 324 . 71.383   20.988  -75.839  1.00 29.15 324 A 1 
ATOM 2474 N N   . SER A 0 325 . 71.879   18.787  -75.738  1.00 34.50 325 A 1 
ATOM 2475 C CA  . SER A 0 325 . 70.939   18.381  -74.674  1.00 34.50 325 A 1 
ATOM 2476 C C   . SER A 0 325 . 69.528   18.999  -74.721  1.00 34.50 325 A 1 
ATOM 2477 C CB  . SER A 0 325 . 71.595   18.520  -73.290  1.00 34.50 325 A 1 
ATOM 2478 O O   . SER A 0 325 . 69.055   19.563  -73.737  1.00 34.50 325 A 1 
ATOM 2479 O OG  . SER A 0 325 . 71.985   19.854  -73.043  1.00 34.50 325 A 1 
ATOM 2480 N N   . ALA A 0 326 . 68.802   18.801  -75.824  1.00 32.04 326 A 1 
ATOM 2481 C CA  . ALA A 0 326 . 67.338   18.904  -75.831  1.00 32.04 326 A 1 
ATOM 2482 C C   . ALA A 0 326 . 66.701   17.615  -75.253  1.00 32.04 326 A 1 
ATOM 2483 C CB  . ALA A 0 326 . 66.862   19.263  -77.245  1.00 32.04 326 A 1 
ATOM 2484 O O   . ALA A 0 326 . 66.031   16.867  -75.962  1.00 32.04 326 A 1 
ATOM 2485 N N   . GLN A 0 327 . 66.968   17.329  -73.973  1.00 33.82 327 A 1 
ATOM 2486 C CA  . GLN A 0 327 . 66.401   16.201  -73.221  1.00 33.82 327 A 1 
ATOM 2487 C C   . GLN A 0 327 . 65.834   16.698  -71.882  1.00 33.82 327 A 1 
ATOM 2488 C CB  . GLN A 0 327 . 67.448   15.087  -73.000  1.00 33.82 327 A 1 
ATOM 2489 O O   . GLN A 0 327 . 66.530   16.710  -70.871  1.00 33.82 327 A 1 
ATOM 2490 C CG  . GLN A 0 327 . 67.787   14.293  -74.269  1.00 33.82 327 A 1 
ATOM 2491 C CD  . GLN A 0 327 . 68.733   13.132  -73.969  1.00 33.82 327 A 1 
ATOM 2492 N NE2 . GLN A 0 327 . 68.230   11.955  -73.661  1.00 33.82 327 A 1 
ATOM 2493 O OE1 . GLN A 0 327 . 69.945   13.261  -74.007  1.00 33.82 327 A 1 
ATOM 2494 N N   . ARG A 0 328 . 64.565   17.115  -71.898  1.00 33.50 328 A 1 
ATOM 2495 C CA  . ARG A 0 328 . 63.718   17.359  -70.718  1.00 33.50 328 A 1 
ATOM 2496 C C   . ARG A 0 328 . 62.253   17.079  -71.092  1.00 33.50 328 A 1 
ATOM 2497 C CB  . ARG A 0 328 . 63.928   18.786  -70.170  1.00 33.50 328 A 1 
ATOM 2498 O O   . ARG A 0 328 . 61.943   17.061  -72.285  1.00 33.50 328 A 1 
ATOM 2499 C CG  . ARG A 0 328 . 64.067   18.745  -68.640  1.00 33.50 328 A 1 
ATOM 2500 C CD  . ARG A 0 328 . 63.992   20.139  -68.005  1.00 33.50 328 A 1 
ATOM 2501 N NE  . ARG A 0 328 . 63.939   20.030  -66.534  1.00 33.50 328 A 1 
ATOM 2502 N NH1 . ARG A 0 328 . 62.577   21.829  -66.044  1.00 33.50 328 A 1 
ATOM 2503 N NH2 . ARG A 0 328 . 63.350   20.533  -64.409  1.00 33.50 328 A 1 
ATOM 2504 C CZ  . ARG A 0 328 . 63.287   20.805  -65.682  1.00 33.50 328 A 1 
ATOM 2505 N N   . GLY A 0 329 . 61.392   16.802  -70.115  1.00 33.44 329 A 1 
ATOM 2506 C CA  . GLY A 0 329 . 60.048   16.248  -70.324  1.00 33.44 329 A 1 
ATOM 2507 C C   . GLY A 0 329 . 60.036   14.718  -70.444  1.00 33.44 329 A 1 
ATOM 2508 O O   . GLY A 0 329 . 59.783   14.181  -71.526  1.00 33.44 329 A 1 
ATOM 2509 N N   . GLY A 0 330 . 60.329   14.018  -69.341  1.00 34.30 330 A 1 
ATOM 2510 C CA  . GLY A 0 330 . 60.367   12.547  -69.272  1.00 34.30 330 A 1 
ATOM 2511 C C   . GLY A 0 330 . 59.618   11.911  -68.093  1.00 34.30 330 A 1 
ATOM 2512 O O   . GLY A 0 330 . 59.387   10.704  -68.120  1.00 34.30 330 A 1 
ATOM 2513 N N   . ASP A 0 331 . 59.199   12.702  -67.104  1.00 39.59 331 A 1 
ATOM 2514 C CA  . ASP A 0 331 . 58.811   12.199  -65.784  1.00 39.59 331 A 1 
ATOM 2515 C C   . ASP A 0 331 . 57.288   12.264  -65.575  1.00 39.59 331 A 1 
ATOM 2516 C CB  . ASP A 0 331 . 59.606   12.966  -64.715  1.00 39.59 331 A 1 
ATOM 2517 O O   . ASP A 0 331 . 56.686   13.334  -65.551  1.00 39.59 331 A 1 
ATOM 2518 C CG  . ASP A 0 331 . 61.104   12.959  -65.049  1.00 39.59 331 A 1 
ATOM 2519 O OD1 . ASP A 0 331 . 61.692   11.856  -65.039  1.00 39.59 331 A 1 
ATOM 2520 O OD2 . ASP A 0 331 . 61.619   14.032  -65.441  1.00 39.59 331 A 1 
ATOM 2521 N N   . TYR A 0 332 . 56.661   11.095  -65.426  1.00 40.40 332 A 1 
ATOM 2522 C CA  . TYR A 0 332 . 55.253   10.929  -65.041  1.00 40.40 332 A 1 
ATOM 2523 C C   . TYR A 0 332 . 55.180   9.999   -63.824  1.00 40.40 332 A 1 
ATOM 2524 C CB  . TYR A 0 332 . 54.392   10.442  -66.229  1.00 40.40 332 A 1 
ATOM 2525 O O   . TYR A 0 332 . 54.626   8.905   -63.893  1.00 40.40 332 A 1 
ATOM 2526 C CG  . TYR A 0 332 . 53.653   11.521  -66.996  1.00 40.40 332 A 1 
ATOM 2527 C CD1 . TYR A 0 332 . 52.478   12.082  -66.456  1.00 40.40 332 A 1 
ATOM 2528 C CD2 . TYR A 0 332 . 54.100   11.916  -68.270  1.00 40.40 332 A 1 
ATOM 2529 C CE1 . TYR A 0 332 . 51.739   13.025  -67.198  1.00 40.40 332 A 1 
ATOM 2530 C CE2 . TYR A 0 332 . 53.367   12.859  -69.016  1.00 40.40 332 A 1 
ATOM 2531 O OH  . TYR A 0 332 . 51.473   14.321  -69.196  1.00 40.40 332 A 1 
ATOM 2532 C CZ  . TYR A 0 332 . 52.183   13.413  -68.479  1.00 40.40 332 A 1 
ATOM 2533 N N   . ASP A 0 333 . 55.769   10.433  -62.712  1.00 46.27 333 A 1 
ATOM 2534 C CA  . ASP A 0 333 . 55.574   9.797   -61.409  1.00 46.27 333 A 1 
ATOM 2535 C C   . ASP A 0 333 . 54.264   10.317  -60.802  1.00 46.27 333 A 1 
ATOM 2536 C CB  . ASP A 0 333 . 56.809   10.043  -60.523  1.00 46.27 333 A 1 
ATOM 2537 O O   . ASP A 0 333 . 54.261   11.282  -60.040  1.00 46.27 333 A 1 
ATOM 2538 C CG  . ASP A 0 333 . 56.788   9.223   -59.228  1.00 46.27 333 A 1 
ATOM 2539 O OD1 . ASP A 0 333 . 56.176   8.132   -59.203  1.00 46.27 333 A 1 
ATOM 2540 O OD2 . ASP A 0 333 . 57.461   9.607   -58.246  1.00 46.27 333 A 1 
ATOM 2541 N N   . ARG A 0 334 . 53.135   9.724   -61.215  1.00 48.37 334 A 1 
ATOM 2542 C CA  . ARG A 0 334 . 51.869   9.855   -60.483  1.00 48.37 334 A 1 
ATOM 2543 C C   . ARG A 0 334 . 51.764   8.684   -59.522  1.00 48.37 334 A 1 
ATOM 2544 C CB  . ARG A 0 334 . 50.637   9.959   -61.399  1.00 48.37 334 A 1 
ATOM 2545 O O   . ARG A 0 334 . 51.379   7.590   -59.926  1.00 48.37 334 A 1 
ATOM 2546 C CG  . ARG A 0 334 . 50.354   11.416  -61.801  1.00 48.37 334 A 1 
ATOM 2547 C CD  . ARG A 0 334 . 48.941   11.589  -62.377  1.00 48.37 334 A 1 
ATOM 2548 N NE  . ARG A 0 334 . 48.775   10.897  -63.673  1.00 48.37 334 A 1 
ATOM 2549 N NH1 . ARG A 0 334 . 46.539   10.382  -63.477  1.00 48.37 334 A 1 
ATOM 2550 N NH2 . ARG A 0 334 . 47.668   9.733   -65.284  1.00 48.37 334 A 1 
ATOM 2551 C CZ  . ARG A 0 334 . 47.664   10.349  -64.135  1.00 48.37 334 A 1 
ATOM 2552 N N   . LYS A 0 335 . 52.111   8.958   -58.268  1.00 55.69 335 A 1 
ATOM 2553 C CA  . LYS A 0 335 . 51.623   8.202   -57.118  1.00 55.69 335 A 1 
ATOM 2554 C C   . LYS A 0 335 . 50.372   8.920   -56.637  1.00 55.69 335 A 1 
ATOM 2555 C CB  . LYS A 0 335 . 52.685   8.112   -56.014  1.00 55.69 335 A 1 
ATOM 2556 O O   . LYS A 0 335 . 50.435   10.114  -56.336  1.00 55.69 335 A 1 
ATOM 2557 C CG  . LYS A 0 335 . 53.945   7.382   -56.493  1.00 55.69 335 A 1 
ATOM 2558 C CD  . LYS A 0 335 . 54.991   7.340   -55.375  1.00 55.69 335 A 1 
ATOM 2559 C CE  . LYS A 0 335 . 56.267   6.610   -55.805  1.00 55.69 335 A 1 
ATOM 2560 N NZ  . LYS A 0 335 . 57.088   7.418   -56.732  1.00 55.69 335 A 1 
ATOM 2561 N N   . MET A 0 336 . 49.259   8.206   -56.644  1.00 57.59 336 A 1 
ATOM 2562 C CA  . MET A 0 336 . 48.051   8.598   -55.937  1.00 57.59 336 A 1 
ATOM 2563 C C   . MET A 0 336 . 47.889   7.591   -54.807  1.00 57.59 336 A 1 
ATOM 2564 C CB  . MET A 0 336 . 46.863   8.597   -56.909  1.00 57.59 336 A 1 
ATOM 2565 O O   . MET A 0 336 . 47.788   6.397   -55.093  1.00 57.59 336 A 1 
ATOM 2566 C CG  . MET A 0 336 . 45.576   9.117   -56.260  1.00 57.59 336 A 1 
ATOM 2567 S SD  . MET A 0 336 . 44.126   9.018   -57.351  1.00 57.59 336 A 1 
ATOM 2568 C CE  . MET A 0 336 . 43.811   7.229   -57.246  1.00 57.59 336 A 1 
ATOM 2569 N N   . ALA A 0 337 . 47.924   8.088   -53.576  1.00 69.60 337 A 1 
ATOM 2570 C CA  . ALA A 0 337 . 47.365   7.405   -52.419  1.00 69.60 337 A 1 
ATOM 2571 C C   . ALA A 0 337 . 46.002   8.042   -52.109  1.00 69.60 337 A 1 
ATOM 2572 C CB  . ALA A 0 337 . 48.345   7.490   -51.244  1.00 69.60 337 A 1 
ATOM 2573 O O   . ALA A 0 337 . 45.780   9.216   -52.449  1.00 69.60 337 A 1 
ATOM 2574 N N   . GLN A 0 338 . 45.090   7.249   -51.563  1.00 74.88 338 A 1 
ATOM 2575 C CA  . GLN A 0 338 . 43.902   7.725   -50.866  1.00 74.88 338 A 1 
ATOM 2576 C C   . GLN A 0 338 . 43.731   6.843   -49.641  1.00 74.88 338 A 1 
ATOM 2577 C CB  . GLN A 0 338 . 42.631   7.671   -51.727  1.00 74.88 338 A 1 
ATOM 2578 O O   . GLN A 0 338 . 43.605   5.626   -49.791  1.00 74.88 338 A 1 
ATOM 2579 C CG  . GLN A 0 338 . 42.778   8.433   -53.044  1.00 74.88 338 A 1 
ATOM 2580 C CD  . GLN A 0 338 . 41.516   8.451   -53.892  1.00 74.88 338 A 1 
ATOM 2581 N NE2 . GLN A 0 338 . 41.644   8.649   -55.185  1.00 74.88 338 A 1 
ATOM 2582 O OE1 . GLN A 0 338 . 40.378   8.365   -53.463  1.00 74.88 338 A 1 
ATOM 2583 N N   . ASP A 0 339 . 43.742   7.518   -48.508  1.00 76.30 339 A 1 
ATOM 2584 C CA  . ASP A 0 339 . 43.789   7.036   -47.144  1.00 76.30 339 A 1 
ATOM 2585 C C   . ASP A 0 339 . 42.441   7.466   -46.526  1.00 76.30 339 A 1 
ATOM 2586 C CB  . ASP A 0 339 . 45.012   7.679   -46.406  1.00 76.30 339 A 1 
ATOM 2587 O O   . ASP A 0 339 . 42.082   8.648   -46.613  1.00 76.30 339 A 1 
ATOM 2588 C CG  . ASP A 0 339 . 46.205   8.280   -47.221  1.00 76.30 339 A 1 
ATOM 2589 O OD1 . ASP A 0 339 . 46.027   8.909   -48.304  1.00 76.30 339 A 1 
ATOM 2590 O OD2 . ASP A 0 339 . 47.363   8.170   -46.752  1.00 76.30 339 A 1 
ATOM 2591 N N   . TRP A 0 340 . 41.646   6.541   -45.984  1.00 79.84 340 A 1 
ATOM 2592 C CA  . TRP A 0 340 . 40.385   6.871   -45.308  1.00 79.84 340 A 1 
ATOM 2593 C C   . TRP A 0 340 . 40.220   6.038   -44.044  1.00 79.84 340 A 1 
ATOM 2594 C CB  . TRP A 0 340 . 39.183   6.674   -46.244  1.00 79.84 340 A 1 
ATOM 2595 O O   . TRP A 0 340 . 40.022   4.828   -44.134  1.00 79.84 340 A 1 
ATOM 2596 C CG  . TRP A 0 340 . 37.836   6.986   -45.644  1.00 79.84 340 A 1 
ATOM 2597 C CD1 . TRP A 0 340 . 37.401   8.213   -45.274  1.00 79.84 340 A 1 
ATOM 2598 C CD2 . TRP A 0 340 . 36.792   6.062   -45.193  1.00 79.84 340 A 1 
ATOM 2599 C CE2 . TRP A 0 340 . 35.706   6.823   -44.661  1.00 79.84 340 A 1 
ATOM 2600 C CE3 . TRP A 0 340 . 36.673   4.656   -45.120  1.00 79.84 340 A 1 
ATOM 2601 N NE1 . TRP A 0 340 . 36.141   8.128   -44.717  1.00 79.84 340 A 1 
ATOM 2602 C CH2 . TRP A 0 340 . 34.449   4.828   -44.118  1.00 79.84 340 A 1 
ATOM 2603 C CZ2 . TRP A 0 340 . 34.538   6.231   -44.156  1.00 79.84 340 A 1 
ATOM 2604 C CZ3 . TRP A 0 340 . 35.519   4.047   -44.589  1.00 79.84 340 A 1 
ATOM 2605 N N   . ASP A 0 341 . 40.258   6.718   -42.901  1.00 84.08 341 A 1 
ATOM 2606 C CA  . ASP A 0 341 . 39.981   6.141   -41.590  1.00 84.08 341 A 1 
ATOM 2607 C C   . ASP A 0 341 . 38.589   6.591   -41.133  1.00 84.08 341 A 1 
ATOM 2608 C CB  . ASP A 0 341 . 41.027   6.592   -40.550  1.00 84.08 341 A 1 
ATOM 2609 O O   . ASP A 0 341 . 38.258   7.781   -41.169  1.00 84.08 341 A 1 
ATOM 2610 C CG  . ASP A 0 341 . 42.427   5.987   -40.704  1.00 84.08 341 A 1 
ATOM 2611 O OD1 . ASP A 0 341 . 42.526   4.840   -41.180  1.00 84.08 341 A 1 
ATOM 2612 O OD2 . ASP A 0 341 . 43.392   6.648   -40.246  1.00 84.08 341 A 1 
ATOM 2613 N N   . ALA A 0 342 . 37.791   5.659   -40.623  1.00 82.48 342 A 1 
ATOM 2614 C CA  . ALA A 0 342 . 36.563   5.961   -39.902  1.00 82.48 342 A 1 
ATOM 2615 C C   . ALA A 0 342 . 36.523   5.219   -38.567  1.00 82.48 342 A 1 
ATOM 2616 C CB  . ALA A 0 342 . 35.358   5.651   -40.788  1.00 82.48 342 A 1 
ATOM 2617 O O   . ALA A 0 342 . 36.923   4.061   -38.463  1.00 82.48 342 A 1 
ATOM 2618 N N   . TYR A 0 343 . 36.015   5.889   -37.537  1.00 88.02 343 A 1 
ATOM 2619 C CA  . TYR A 0 343 . 35.811   5.319   -36.207  1.00 88.02 343 A 1 
ATOM 2620 C C   . TYR A 0 343 . 34.485   5.803   -35.635  1.00 88.02 343 A 1 
ATOM 2621 C CB  . TYR A 0 343 . 36.980   5.701   -35.286  1.00 88.02 343 A 1 
ATOM 2622 O O   . TYR A 0 343 . 34.192   7.001   -35.676  1.00 88.02 343 A 1 
ATOM 2623 C CG  . TYR A 0 343 . 36.738   5.394   -33.817  1.00 88.02 343 A 1 
ATOM 2624 C CD1 . TYR A 0 343 . 36.233   6.396   -32.965  1.00 88.02 343 A 1 
ATOM 2625 C CD2 . TYR A 0 343 . 36.946   4.094   -33.320  1.00 88.02 343 A 1 
ATOM 2626 C CE1 . TYR A 0 343 . 35.939   6.100   -31.620  1.00 88.02 343 A 1 
ATOM 2627 C CE2 . TYR A 0 343 . 36.675   3.795   -31.972  1.00 88.02 343 A 1 
ATOM 2628 O OH  . TYR A 0 343 . 35.898   4.523   -29.817  1.00 88.02 343 A 1 
ATOM 2629 C CZ  . TYR A 0 343 . 36.167   4.798   -31.121  1.00 88.02 343 A 1 
ATOM 2630 N N   . GLY A 0 344 . 33.726   4.890   -35.036  1.00 90.28 344 A 1 
ATOM 2631 C CA  . GLY A 0 344 . 32.500   5.204   -34.319  1.00 90.28 344 A 1 
ATOM 2632 C C   . GLY A 0 344 . 32.407   4.493   -32.975  1.00 90.28 344 A 1 
ATOM 2633 O O   . GLY A 0 344 . 32.975   3.418   -32.763  1.00 90.28 344 A 1 
ATOM 2634 N N   . ARG A 0 345 . 31.677   5.121   -32.056  1.00 91.28 345 A 1 
ATOM 2635 C CA  . ARG A 0 345 . 31.267   4.541   -30.784  1.00 91.28 345 A 1 
ATOM 2636 C C   . ARG A 0 345 . 29.874   5.030   -30.412  1.00 91.28 345 A 1 
ATOM 2637 C CB  . ARG A 0 345 . 32.308   4.859   -29.710  1.00 91.28 345 A 1 
ATOM 2638 O O   . ARG A 0 345 . 29.710   6.214   -30.125  1.00 91.28 345 A 1 
ATOM 2639 C CG  . ARG A 0 345 . 31.918   4.249   -28.359  1.00 91.28 345 A 1 
ATOM 2640 C CD  . ARG A 0 345 . 33.097   4.360   -27.391  1.00 91.28 345 A 1 
ATOM 2641 N NE  . ARG A 0 345 . 32.800   3.646   -26.143  1.00 91.28 345 A 1 
ATOM 2642 N NH1 . ARG A 0 345 . 32.768   5.398   -24.689  1.00 91.28 345 A 1 
ATOM 2643 N NH2 . ARG A 0 345 . 32.207   3.372   -23.974  1.00 91.28 345 A 1 
ATOM 2644 C CZ  . ARG A 0 345 . 32.617   4.132   -24.941  1.00 91.28 345 A 1 
ATOM 2645 N N   . ASP A 0 346 . 28.932   4.102   -30.379  1.00 92.36 346 A 1 
ATOM 2646 C CA  . ASP A 0 346 . 27.583   4.299   -29.855  1.00 92.36 346 A 1 
ATOM 2647 C C   . ASP A 0 346 . 27.557   3.851   -28.379  1.00 92.36 346 A 1 
ATOM 2648 C CB  . ASP A 0 346 . 26.575   3.559   -30.754  1.00 92.36 346 A 1 
ATOM 2649 O O   . ASP A 0 346 . 28.363   3.021   -27.951  1.00 92.36 346 A 1 
ATOM 2650 C CG  . ASP A 0 346 . 25.129   4.046   -30.599  1.00 92.36 346 A 1 
ATOM 2651 O OD1 . ASP A 0 346 . 24.854   4.705   -29.570  1.00 92.36 346 A 1 
ATOM 2652 O OD2 . ASP A 0 346 . 24.332   3.764   -31.522  1.00 92.36 346 A 1 
ATOM 2653 N N   . GLN A 0 347 . 26.704   4.465   -27.567  1.00 92.67 347 A 1 
ATOM 2654 C CA  . GLN A 0 347 . 26.580   4.215   -26.130  1.00 92.67 347 A 1 
ATOM 2655 C C   . GLN A 0 347 . 25.141   4.484   -25.699  1.00 92.67 347 A 1 
ATOM 2656 C CB  . GLN A 0 347 . 27.533   5.114   -25.336  1.00 92.67 347 A 1 
ATOM 2657 O O   . GLN A 0 347 . 24.827   5.556   -25.166  1.00 92.67 347 A 1 
ATOM 2658 C CG  . GLN A 0 347 . 28.974   4.615   -25.213  1.00 92.67 347 A 1 
ATOM 2659 C CD  . GLN A 0 347 . 29.801   5.731   -24.612  1.00 92.67 347 A 1 
ATOM 2660 N NE2 . GLN A 0 347 . 30.025   6.776   -25.376  1.00 92.67 347 A 1 
ATOM 2661 O OE1 . GLN A 0 347 . 30.315   5.680   -23.494  1.00 92.67 347 A 1 
ATOM 2662 N N   . ASP A 0 348 . 24.283   3.496   -25.909  1.00 94.97 348 A 1 
ATOM 2663 C CA  . ASP A 0 348 . 22.878   3.571   -25.537  1.00 94.97 348 A 1 
ATOM 2664 C C   . ASP A 0 348 . 22.715   3.133   -24.068  1.00 94.97 348 A 1 
ATOM 2665 C CB  . ASP A 0 348 . 22.033   2.764   -26.548  1.00 94.97 348 A 1 
ATOM 2666 O O   . ASP A 0 348 . 23.304   2.151   -23.606  1.00 94.97 348 A 1 
ATOM 2667 C CG  . ASP A 0 348 . 20.614   3.321   -26.770  1.00 94.97 348 A 1 
ATOM 2668 O OD1 . ASP A 0 348 . 20.168   4.179   -25.966  1.00 94.97 348 A 1 
ATOM 2669 O OD2 . ASP A 0 348 . 19.912   2.834   -27.689  1.00 94.97 348 A 1 
ATOM 2670 N N   . PHE A 0 349 . 21.934   3.872   -23.283  1.00 96.59 349 A 1 
ATOM 2671 C CA  . PHE A 0 349 . 21.629   3.542   -21.888  1.00 96.59 349 A 1 
ATOM 2672 C C   . PHE A 0 349 . 20.144   3.727   -21.612  1.00 96.59 349 A 1 
ATOM 2673 C CB  . PHE A 0 349 . 22.473   4.388   -20.921  1.00 96.59 349 A 1 
ATOM 2674 O O   . PHE A 0 349 . 19.639   4.852   -21.588  1.00 96.59 349 A 1 
ATOM 2675 C CG  . PHE A 0 349 . 22.112   4.174   -19.456  1.00 96.59 349 A 1 
ATOM 2676 C CD1 . PHE A 0 349 . 21.142   4.981   -18.827  1.00 96.59 349 A 1 
ATOM 2677 C CD2 . PHE A 0 349 . 22.704   3.121   -18.737  1.00 96.59 349 A 1 
ATOM 2678 C CE1 . PHE A 0 349 . 20.754   4.725   -17.498  1.00 96.59 349 A 1 
ATOM 2679 C CE2 . PHE A 0 349 . 22.330   2.873   -17.405  1.00 96.59 349 A 1 
ATOM 2680 C CZ  . PHE A 0 349 . 21.349   3.668   -16.785  1.00 96.59 349 A 1 
ATOM 2681 N N   . HIS A 0 350 . 19.447   2.637   -21.286  1.00 98.23 350 A 1 
ATOM 2682 C CA  . HIS A 0 350 . 18.011   2.649   -21.025  1.00 98.23 350 A 1 
ATOM 2683 C C   . HIS A 0 350 . 17.669   2.012   -19.673  1.00 98.23 350 A 1 
ATOM 2684 C CB  . HIS A 0 350 . 17.281   1.984   -22.205  1.00 98.23 350 A 1 
ATOM 2685 O O   . HIS A 0 350 . 17.580   0.793   -19.549  1.00 98.23 350 A 1 
ATOM 2686 C CG  . HIS A 0 350 . 15.787   2.222   -22.238  1.00 98.23 350 A 1 
ATOM 2687 C CD2 . HIS A 0 350 . 15.054   2.931   -21.327  1.00 98.23 350 A 1 
ATOM 2688 N ND1 . HIS A 0 350 . 14.938   1.866   -23.293  1.00 98.23 350 A 1 
ATOM 2689 C CE1 . HIS A 0 350 . 13.780   2.480   -23.065  1.00 98.23 350 A 1 
ATOM 2690 N NE2 . HIS A 0 350 . 13.800   3.065   -21.863  1.00 98.23 350 A 1 
ATOM 2691 N N   . GLU A 0 351 . 17.363   2.829   -18.659  1.00 98.51 351 A 1 
ATOM 2692 C CA  . GLU A 0 351 . 16.796   2.350   -17.390  1.00 98.51 351 A 1 
ATOM 2693 C C   . GLU A 0 351 . 15.287   2.629   -17.300  1.00 98.51 351 A 1 
ATOM 2694 C CB  . GLU A 0 351 . 17.557   2.902   -16.167  1.00 98.51 351 A 1 
ATOM 2695 O O   . GLU A 0 351 . 14.825   3.752   -17.506  1.00 98.51 351 A 1 
ATOM 2696 C CG  . GLU A 0 351 . 17.112   2.176   -14.882  1.00 98.51 351 A 1 
ATOM 2697 C CD  . GLU A 0 351 . 17.797   2.671   -13.602  1.00 98.51 351 A 1 
ATOM 2698 O OE1 . GLU A 0 351 . 18.405   1.825   -12.898  1.00 98.51 351 A 1 
ATOM 2699 O OE2 . GLU A 0 351 . 17.608   3.865   -13.251  1.00 98.51 351 A 1 
ATOM 2700 N N   . LYS A 0 352 . 14.515   1.612   -16.907  1.00 98.48 352 A 1 
ATOM 2701 C CA  . LYS A 0 352 . 13.110   1.715   -16.500  1.00 98.48 352 A 1 
ATOM 2702 C C   . LYS A 0 352 . 12.980   1.248   -15.050  1.00 98.48 352 A 1 
ATOM 2703 C CB  . LYS A 0 352 . 12.219   0.871   -17.428  1.00 98.48 352 A 1 
ATOM 2704 O O   . LYS A 0 352 . 13.255   0.089   -14.752  1.00 98.48 352 A 1 
ATOM 2705 C CG  . LYS A 0 352 . 12.286   1.286   -18.908  1.00 98.48 352 A 1 
ATOM 2706 C CD  . LYS A 0 352 . 11.345   0.408   -19.748  1.00 98.48 352 A 1 
ATOM 2707 C CE  . LYS A 0 352 . 11.482   0.642   -21.260  1.00 98.48 352 A 1 
ATOM 2708 N NZ  . LYS A 0 352 . 12.720   0.029   -21.814  1.00 98.48 352 A 1 
ATOM 2709 N N   . VAL A 0 353 . 12.524   2.121   -14.156  1.00 98.38 353 A 1 
ATOM 2710 C CA  . VAL A 0 353 . 12.169   1.793   -12.766  1.00 98.38 353 A 1 
ATOM 2711 C C   . VAL A 0 353 . 10.673   1.983   -12.575  1.00 98.38 353 A 1 
ATOM 2712 C CB  . VAL A 0 353 . 12.939   2.648   -11.740  1.00 98.38 353 A 1 
ATOM 2713 O O   . VAL A 0 353 . 10.129   3.019   -12.944  1.00 98.38 353 A 1 
ATOM 2714 C CG1 . VAL A 0 353 . 12.599   2.247   -10.295  1.00 98.38 353 A 1 
ATOM 2715 C CG2 . VAL A 0 353 . 14.450   2.478   -11.894  1.00 98.38 353 A 1 
ATOM 2716 N N   . SER A 0 354 . 10.020   1.021   -11.933  1.00 97.88 354 A 1 
ATOM 2717 C CA  . SER A 0 354 . 8.630    1.120   -11.490  1.00 97.88 354 A 1 
ATOM 2718 C C   . SER A 0 354 . 8.470    0.604   -10.060  1.00 97.88 354 A 1 
ATOM 2719 C CB  . SER A 0 354 . 7.696    0.397   -12.464  1.00 97.88 354 A 1 
ATOM 2720 O O   . SER A 0 354 . 9.176    -0.312  -9.633   1.00 97.88 354 A 1 
ATOM 2721 O OG  . SER A 0 354 . 8.059    -0.962  -12.586  1.00 97.88 354 A 1 
ATOM 2722 N N   . TYR A 0 355 . 7.555    1.217   -9.312   1.00 98.30 355 A 1 
ATOM 2723 C CA  . TYR A 0 355 . 7.144    0.798   -7.976   1.00 98.30 355 A 1 
ATOM 2724 C C   . TYR A 0 355 . 5.640    1.023   -7.802   1.00 98.30 355 A 1 
ATOM 2725 C CB  . TYR A 0 355 . 7.950    1.551   -6.908   1.00 98.30 355 A 1 
ATOM 2726 O O   . TYR A 0 355 . 5.161    2.142   -7.980   1.00 98.30 355 A 1 
ATOM 2727 C CG  . TYR A 0 355 . 7.519    1.270   -5.476   1.00 98.30 355 A 1 
ATOM 2728 C CD1 . TYR A 0 355 . 6.648    2.155   -4.810   1.00 98.30 355 A 1 
ATOM 2729 C CD2 . TYR A 0 355 . 7.978    0.115   -4.813   1.00 98.30 355 A 1 
ATOM 2730 C CE1 . TYR A 0 355 . 6.267    1.901   -3.476   1.00 98.30 355 A 1 
ATOM 2731 C CE2 . TYR A 0 355 . 7.592    -0.148  -3.482   1.00 98.30 355 A 1 
ATOM 2732 O OH  . TYR A 0 355 . 6.378    0.523   -1.513   1.00 98.30 355 A 1 
ATOM 2733 C CZ  . TYR A 0 355 . 6.743    0.752   -2.806   1.00 98.30 355 A 1 
ATOM 2734 N N   . ASP A 0 356 . 4.914    -0.025  -7.422   1.00 97.40 356 A 1 
ATOM 2735 C CA  . ASP A 0 356 . 3.477    -0.007  -7.144   1.00 97.40 356 A 1 
ATOM 2736 C C   . ASP A 0 356 . 3.221    -0.526  -5.724   1.00 97.40 356 A 1 
ATOM 2737 C CB  . ASP A 0 356 . 2.709    -0.857  -8.179   1.00 97.40 356 A 1 
ATOM 2738 O O   . ASP A 0 356 . 3.573    -1.657  -5.388   1.00 97.40 356 A 1 
ATOM 2739 C CG  . ASP A 0 356 . 1.866    -0.029  -9.156   1.00 97.40 356 A 1 
ATOM 2740 O OD1 . ASP A 0 356 . 1.105    0.857   -8.688   1.00 97.40 356 A 1 
ATOM 2741 O OD2 . ASP A 0 356 . 1.912    -0.341  -10.364  1.00 97.40 356 A 1 
ATOM 2742 N N   . GLN A 0 357 . 2.562    0.279   -4.893   1.00 97.34 357 A 1 
ATOM 2743 C CA  . GLN A 0 357 . 2.112    -0.098  -3.554   1.00 97.34 357 A 1 
ATOM 2744 C C   . GLN A 0 357 . 0.590    0.029   -3.472   1.00 97.34 357 A 1 
ATOM 2745 C CB  . GLN A 0 357 . 2.854    0.746   -2.508   1.00 97.34 357 A 1 
ATOM 2746 O O   . GLN A 0 357 . 0.046    1.131   -3.368   1.00 97.34 357 A 1 
ATOM 2747 C CG  . GLN A 0 357 . 2.426    0.479   -1.055   1.00 97.34 357 A 1 
ATOM 2748 C CD  . GLN A 0 357 . 3.247    1.331   -0.094   1.00 97.34 357 A 1 
ATOM 2749 N NE2 . GLN A 0 357 . 4.261    0.831   0.571    1.00 97.34 357 A 1 
ATOM 2750 O OE1 . GLN A 0 357 . 2.934    2.476   0.186    1.00 97.34 357 A 1 
ATOM 2751 N N   . THR A 0 358 . -0.100   -1.110  -3.473   1.00 97.10 358 A 1 
ATOM 2752 C CA  . THR A 0 358 . -1.558   -1.201  -3.329   1.00 97.10 358 A 1 
ATOM 2753 C C   . THR A 0 358 . -1.914   -1.600  -1.901   1.00 97.10 358 A 1 
ATOM 2754 C CB  . THR A 0 358 . -2.176   -2.227  -4.293   1.00 97.10 358 A 1 
ATOM 2755 O O   . THR A 0 358 . -1.430   -2.614  -1.402   1.00 97.10 358 A 1 
ATOM 2756 C CG2 . THR A 0 358 . -3.689   -2.042  -4.420   1.00 97.10 358 A 1 
ATOM 2757 O OG1 . THR A 0 358 . -1.634   -2.154  -5.588   1.00 97.10 358 A 1 
ATOM 2758 N N   . ARG A 0 359 . -2.816   -0.863  -1.246   1.00 96.42 359 A 1 
ATOM 2759 C CA  . ARG A 0 359 . -3.412   -1.254  0.042    1.00 96.42 359 A 1 
ATOM 2760 C C   . ARG A 0 359 . -4.931   -1.255  -0.051   1.00 96.42 359 A 1 
ATOM 2761 C CB  . ARG A 0 359 . -2.919   -0.364  1.191    1.00 96.42 359 A 1 
ATOM 2762 O O   . ARG A 0 359 . -5.553   -0.201  -0.168   1.00 96.42 359 A 1 
ATOM 2763 C CG  . ARG A 0 359 . -1.391   -0.372  1.341    1.00 96.42 359 A 1 
ATOM 2764 C CD  . ARG A 0 359 . -0.998   0.221   2.700    1.00 96.42 359 A 1 
ATOM 2765 N NE  . ARG A 0 359 . 0.417    -0.054  3.007    1.00 96.42 359 A 1 
ATOM 2766 N NH1 . ARG A 0 359 . 1.304    1.949   2.334    1.00 96.42 359 A 1 
ATOM 2767 N NH2 . ARG A 0 359 . 2.659    0.252   2.864    1.00 96.42 359 A 1 
ATOM 2768 C CZ  . ARG A 0 359 . 1.452    0.721   2.748    1.00 96.42 359 A 1 
ATOM 2769 N N   . ALA A 0 360 . -5.545   -2.429  0.029    1.00 96.53 360 A 1 
ATOM 2770 C CA  . ALA A 0 360 . -6.992   -2.606  0.024    1.00 96.53 360 A 1 
ATOM 2771 C C   . ALA A 0 360 . -7.476   -3.114  1.387    1.00 96.53 360 A 1 
ATOM 2772 C CB  . ALA A 0 360 . -7.385   -3.540  -1.124   1.00 96.53 360 A 1 
ATOM 2773 O O   . ALA A 0 360 . -6.976   -4.112  1.903    1.00 96.53 360 A 1 
ATOM 2774 N N   . LYS A 0 361 . -8.470   -2.447  1.977    1.00 96.40 361 A 1 
ATOM 2775 C CA  . LYS A 0 361 . -9.062   -2.826  3.270    1.00 96.40 361 A 1 
ATOM 2776 C C   . LYS A 0 361 . -10.577  -2.839  3.161    1.00 96.40 361 A 1 
ATOM 2777 C CB  . LYS A 0 361 . -8.549   -1.913  4.401    1.00 96.40 361 A 1 
ATOM 2778 O O   . LYS A 0 361 . -11.166  -1.886  2.659    1.00 96.40 361 A 1 
ATOM 2779 C CG  . LYS A 0 361 . -7.044   -2.150  4.596    1.00 96.40 361 A 1 
ATOM 2780 C CD  . LYS A 0 361 . -6.359   -1.294  5.664    1.00 96.40 361 A 1 
ATOM 2781 C CE  . LYS A 0 361 . -4.882   -1.722  5.602    1.00 96.40 361 A 1 
ATOM 2782 N NZ  . LYS A 0 361 . -3.973   -0.865  6.391    1.00 96.40 361 A 1 
ATOM 2783 N N   . ALA A 0 362 . -11.200  -3.910  3.629    1.00 94.24 362 A 1 
ATOM 2784 C CA  . ALA A 0 362 . -12.643  -4.072  3.678    1.00 94.24 362 A 1 
ATOM 2785 C C   . ALA A 0 362 . -13.064  -4.503  5.085    1.00 94.24 362 A 1 
ATOM 2786 C CB  . ALA A 0 362 . -13.084  -5.071  2.601    1.00 94.24 362 A 1 
ATOM 2787 O O   . ALA A 0 362 . -12.453  -5.388  5.678    1.00 94.24 362 A 1 
ATOM 2788 N N   . TYR A 0 363 . -14.119  -3.881  5.590    1.00 94.47 363 A 1 
ATOM 2789 C CA  . TYR A 0 363 . -14.760  -4.187  6.865    1.00 94.47 363 A 1 
ATOM 2790 C C   . TYR A 0 363 . -16.251  -4.367  6.602    1.00 94.47 363 A 1 
ATOM 2791 C CB  . TYR A 0 363 . -14.499  -3.053  7.865    1.00 94.47 363 A 1 
ATOM 2792 O O   . TYR A 0 363 . -16.784  -3.731  5.689    1.00 94.47 363 A 1 
ATOM 2793 C CG  . TYR A 0 363 . -13.027  -2.806  8.135    1.00 94.47 363 A 1 
ATOM 2794 C CD1 . TYR A 0 363 . -12.363  -3.569  9.113    1.00 94.47 363 A 1 
ATOM 2795 C CD2 . TYR A 0 363 . -12.318  -1.840  7.392    1.00 94.47 363 A 1 
ATOM 2796 C CE1 . TYR A 0 363 . -10.988  -3.378  9.346    1.00 94.47 363 A 1 
ATOM 2797 C CE2 . TYR A 0 363 . -10.943  -1.642  7.624    1.00 94.47 363 A 1 
ATOM 2798 O OH  . TYR A 0 363 . -8.946   -2.237  8.816    1.00 94.47 363 A 1 
ATOM 2799 C CZ  . TYR A 0 363 . -10.276  -2.416  8.597    1.00 94.47 363 A 1 
ATOM 2800 N N   . SER A 0 364 . -16.919  -5.224  7.365    1.00 77.51 364 A 1 
ATOM 2801 C CA  . SER A 0 364 . -18.329  -5.561  7.189    1.00 77.51 364 A 1 
ATOM 2802 C C   . SER A 0 364 . -18.998  -5.714  8.565    1.00 77.51 364 A 1 
ATOM 2803 C CB  . SER A 0 364 . -18.399  -6.793  6.279    1.00 77.51 364 A 1 
ATOM 2804 O O   . SER A 0 364 . -18.340  -6.069  9.534    1.00 77.51 364 A 1 
ATOM 2805 O OG  . SER A 0 364 . -19.677  -6.970  5.708    1.00 77.51 364 A 1 
ATOM 2806 N N   . ALA A 0 365 . -20.222  -5.193  8.684    1.00 85.79 365 A 1 
ATOM 2807 C CA  . ALA A 0 365 . -21.428  -5.970  8.998    1.00 85.79 365 A 1 
ATOM 2808 C C   . ALA A 0 365 . -21.544  -6.397  10.466   1.00 85.79 365 A 1 
ATOM 2809 C CB  . ALA A 0 365 . -21.660  -7.133  8.028    1.00 85.79 365 A 1 
ATOM 2810 O O   . ALA A 0 365 . -20.912  -7.355  10.900   1.00 85.79 365 A 1 
ATOM 2811 N N   . GLU A 0 366 . -22.432  -5.706  11.174   1.00 86.32 366 A 1 
ATOM 2812 C CA  . GLU A 0 366 . -22.914  -6.035  12.512   1.00 86.32 366 A 1 
ATOM 2813 C C   . GLU A 0 366 . -24.444  -5.902  12.526   1.00 86.32 366 A 1 
ATOM 2814 C CB  . GLU A 0 366 . -22.291  -5.105  13.569   1.00 86.32 366 A 1 
ATOM 2815 O O   . GLU A 0 366 . -24.968  -4.939  11.954   1.00 86.32 366 A 1 
ATOM 2816 C CG  . GLU A 0 366 . -20.761  -4.965  13.460   1.00 86.32 366 A 1 
ATOM 2817 C CD  . GLU A 0 366 . -20.135  -4.141  14.598   1.00 86.32 366 A 1 
ATOM 2818 O OE1 . GLU A 0 366 . -18.999  -3.651  14.392   1.00 86.32 366 A 1 
ATOM 2819 O OE2 . GLU A 0 366 . -20.767  -4.019  15.677   1.00 86.32 366 A 1 
ATOM 2820 N N   . SER A 0 367 . -25.140  -6.835  13.171   1.00 93.57 367 A 1 
ATOM 2821 C CA  . SER A 0 367 . -26.598  -6.836  13.353   1.00 93.57 367 A 1 
ATOM 2822 C C   . SER A 0 367 . -26.957  -7.162  14.803   1.00 93.57 367 A 1 
ATOM 2823 C CB  . SER A 0 367 . -27.292  -7.798  12.378   1.00 93.57 367 A 1 
ATOM 2824 O O   . SER A 0 367 . -26.320  -8.010  15.428   1.00 93.57 367 A 1 
ATOM 2825 O OG  . SER A 0 367 . -26.675  -9.075  12.350   1.00 93.57 367 A 1 
ATOM 2826 N N   . TYR A 0 368 . -27.956  -6.470  15.349   1.00 90.93 368 A 1 
ATOM 2827 C CA  . TYR A 0 368 . -28.382  -6.577  16.745   1.00 90.93 368 A 1 
ATOM 2828 C C   . TYR A 0 368 . -29.903  -6.526  16.866   1.00 90.93 368 A 1 
ATOM 2829 C CB  . TYR A 0 368 . -27.771  -5.423  17.553   1.00 90.93 368 A 1 
ATOM 2830 O O   . TYR A 0 368 . -30.507  -5.522  16.485   1.00 90.93 368 A 1 
ATOM 2831 C CG  . TYR A 0 368 . -28.160  -5.419  19.021   1.00 90.93 368 A 1 
ATOM 2832 C CD1 . TYR A 0 368 . -29.110  -4.503  19.512   1.00 90.93 368 A 1 
ATOM 2833 C CD2 . TYR A 0 368 . -27.579  -6.355  19.893   1.00 90.93 368 A 1 
ATOM 2834 C CE1 . TYR A 0 368 . -29.445  -4.501  20.881   1.00 90.93 368 A 1 
ATOM 2835 C CE2 . TYR A 0 368 . -27.911  -6.365  21.261   1.00 90.93 368 A 1 
ATOM 2836 O OH  . TYR A 0 368 . -29.148  -5.405  23.083   1.00 90.93 368 A 1 
ATOM 2837 C CZ  . TYR A 0 368 . -28.842  -5.430  21.757   1.00 90.93 368 A 1 
ATOM 2838 N N   . ASP A 0 369 . -30.497  -7.547  17.479   1.00 91.55 369 A 1 
ATOM 2839 C CA  . ASP A 0 369 . -31.929  -7.601  17.771   1.00 91.55 369 A 1 
ATOM 2840 C C   . ASP A 0 369 . -32.201  -7.605  19.280   1.00 91.55 369 A 1 
ATOM 2841 C CB  . ASP A 0 369 . -32.583  -8.829  17.128   1.00 91.55 369 A 1 
ATOM 2842 O O   . ASP A 0 369 . -31.509  -8.262  20.061   1.00 91.55 369 A 1 
ATOM 2843 C CG  . ASP A 0 369 . -32.458  -8.857  15.605   1.00 91.55 369 A 1 
ATOM 2844 O OD1 . ASP A 0 369 . -32.994  -7.920  14.967   1.00 91.55 369 A 1 
ATOM 2845 O OD2 . ASP A 0 369 . -31.881  -9.849  15.104   1.00 91.55 369 A 1 
ATOM 2846 N N   . GLU A 0 370 . -33.281  -6.939  19.684   1.00 89.61 370 A 1 
ATOM 2847 C CA  . GLU A 0 370 . -34.001  -7.214  20.930   1.00 89.61 370 A 1 
ATOM 2848 C C   . GLU A 0 370 . -35.463  -7.500  20.606   1.00 89.61 370 A 1 
ATOM 2849 C CB  . GLU A 0 370 . -33.951  -6.042  21.926   1.00 89.61 370 A 1 
ATOM 2850 O O   . GLU A 0 370 . -36.076  -6.770  19.823   1.00 89.61 370 A 1 
ATOM 2851 C CG  . GLU A 0 370 . -32.533  -5.610  22.305   1.00 89.61 370 A 1 
ATOM 2852 C CD  . GLU A 0 370 . -32.462  -4.674  23.520   1.00 89.61 370 A 1 
ATOM 2853 O OE1 . GLU A 0 370 . -31.325  -4.238  23.829   1.00 89.61 370 A 1 
ATOM 2854 O OE2 . GLU A 0 370 . -33.444  -4.503  24.275   1.00 89.61 370 A 1 
ATOM 2855 N N   . TRP A 0 371 . -36.052  -8.503  21.250   1.00 91.83 371 A 1 
ATOM 2856 C CA  . TRP A 0 371 . -37.481  -8.780  21.150   1.00 91.83 371 A 1 
ATOM 2857 C C   . TRP A 0 371 . -38.054  -9.226  22.496   1.00 91.83 371 A 1 
ATOM 2858 C CB  . TRP A 0 371 . -37.741  -9.794  20.030   1.00 91.83 371 A 1 
ATOM 2859 O O   . TRP A 0 371 . -37.388  -9.893  23.285   1.00 91.83 371 A 1 
ATOM 2860 C CG  . TRP A 0 371 . -37.062  -11.119 20.189   1.00 91.83 371 A 1 
ATOM 2861 C CD1 . TRP A 0 371 . -35.859  -11.460 19.671   1.00 91.83 371 A 1 
ATOM 2862 C CD2 . TRP A 0 371 . -37.510  -12.278 20.953   1.00 91.83 371 A 1 
ATOM 2863 C CE2 . TRP A 0 371 . -36.521  -13.301 20.848   1.00 91.83 371 A 1 
ATOM 2864 C CE3 . TRP A 0 371 . -38.646  -12.557 21.742   1.00 91.83 371 A 1 
ATOM 2865 N NE1 . TRP A 0 371 . -35.539  -12.750 20.049   1.00 91.83 371 A 1 
ATOM 2866 C CH2 . TRP A 0 371 . -37.789  -14.778 22.290   1.00 91.83 371 A 1 
ATOM 2867 C CZ2 . TRP A 0 371 . -36.650  -14.538 21.501   1.00 91.83 371 A 1 
ATOM 2868 C CZ3 . TRP A 0 371 . -38.786  -13.791 22.400   1.00 91.83 371 A 1 
ATOM 2869 N N   . ASP A 0 372 . -39.301  -8.841  22.745   1.00 87.87 372 A 1 
ATOM 2870 C CA  . ASP A 0 372 . -40.073  -9.105  23.955   1.00 87.87 372 A 1 
ATOM 2871 C C   . ASP A 0 372 . -41.498  -9.526  23.570   1.00 87.87 372 A 1 
ATOM 2872 C CB  . ASP A 0 372 . -40.078  -7.840  24.836   1.00 87.87 372 A 1 
ATOM 2873 O O   . ASP A 0 372 . -42.037  -9.067  22.557   1.00 87.87 372 A 1 
ATOM 2874 C CG  . ASP A 0 372 . -40.432  -8.091  26.307   1.00 87.87 372 A 1 
ATOM 2875 O OD1 . ASP A 0 372 . -40.400  -9.267  26.736   1.00 87.87 372 A 1 
ATOM 2876 O OD2 . ASP A 0 372 . -40.643  -7.079  27.013   1.00 87.87 372 A 1 
ATOM 2877 N N   . ASN A 0 373 . -42.090  -10.416 24.359   1.00 87.82 373 A 1 
ATOM 2878 C CA  . ASN A 0 373 . -43.386  -11.040 24.114   1.00 87.82 373 A 1 
ATOM 2879 C C   . ASN A 0 373 . -44.063  -11.323 25.461   1.00 87.82 373 A 1 
ATOM 2880 C CB  . ASN A 0 373 . -43.152  -12.348 23.327   1.00 87.82 373 A 1 
ATOM 2881 O O   . ASN A 0 373 . -43.629  -12.221 26.181   1.00 87.82 373 A 1 
ATOM 2882 C CG  . ASN A 0 373 . -44.403  -12.927 22.691   1.00 87.82 373 A 1 
ATOM 2883 N ND2 . ASN A 0 373 . -45.484  -13.131 23.403   1.00 87.82 373 A 1 
ATOM 2884 O OD1 . ASN A 0 373 . -44.388  -13.230 21.505   1.00 87.82 373 A 1 
ATOM 2885 N N   . GLU A 0 374 . -45.147  -10.619 25.772   1.00 84.38 374 A 1 
ATOM 2886 C CA  . GLU A 0 374 . -46.001  -10.882 26.937   1.00 84.38 374 A 1 
ATOM 2887 C C   . GLU A 0 374 . -47.372  -11.359 26.446   1.00 84.38 374 A 1 
ATOM 2888 C CB  . GLU A 0 374 . -46.075  -9.627  27.839   1.00 84.38 374 A 1 
ATOM 2889 O O   . GLU A 0 374 . -48.134  -10.568 25.886   1.00 84.38 374 A 1 
ATOM 2890 C CG  . GLU A 0 374 . -46.884  -9.852  29.134   1.00 84.38 374 A 1 
ATOM 2891 C CD  . GLU A 0 374 . -46.900  -8.649  30.108   1.00 84.38 374 A 1 
ATOM 2892 O OE1 . GLU A 0 374 . -47.147  -8.875  31.321   1.00 84.38 374 A 1 
ATOM 2893 O OE2 . GLU A 0 374 . -46.705  -7.488  29.677   1.00 84.38 374 A 1 
ATOM 2894 N N   . ASP A 0 375 . -47.650  -12.650 26.648   1.00 81.86 375 A 1 
ATOM 2895 C CA  . ASP A 0 375 . -48.977  -13.255 26.517   1.00 81.86 375 A 1 
ATOM 2896 C C   . ASP A 0 375 . -49.685  -13.190 27.883   1.00 81.86 375 A 1 
ATOM 2897 C CB  . ASP A 0 375 . -48.836  -14.698 25.995   1.00 81.86 375 A 1 
ATOM 2898 O O   . ASP A 0 375 . -49.073  -13.388 28.940   1.00 81.86 375 A 1 
ATOM 2899 C CG  . ASP A 0 375 . -50.154  -15.340 25.536   1.00 81.86 375 A 1 
ATOM 2900 O OD1 . ASP A 0 375 . -51.199  -15.080 26.182   1.00 81.86 375 A 1 
ATOM 2901 O OD2 . ASP A 0 375 . -50.091  -16.101 24.544   1.00 81.86 375 A 1 
ATOM 2902 N N   . ALA A 0 376 . -50.977  -12.874 27.887   1.00 79.58 376 A 1 
ATOM 2903 C CA  . ALA A 0 376 . -51.793  -12.863 29.091   1.00 79.58 376 A 1 
ATOM 2904 C C   . ALA A 0 376 . -53.213  -13.409 28.856   1.00 79.58 376 A 1 
ATOM 2905 C CB  . ALA A 0 376 . -51.750  -11.448 29.697   1.00 79.58 376 A 1 
ATOM 2906 O O   . ALA A 0 376 . -54.161  -12.880 29.451   1.00 79.58 376 A 1 
ATOM 2907 N N   . ASP A 0 377 . -53.379  -14.428 28.012   1.00 79.83 377 A 1 
ATOM 2908 C CA  . ASP A 0 377 . -54.672  -15.020 27.644   1.00 79.83 377 A 1 
ATOM 2909 C C   . ASP A 0 377 . -55.548  -15.428 28.854   1.00 79.83 377 A 1 
ATOM 2910 C CB  . ASP A 0 377 . -54.436  -16.207 26.690   1.00 79.83 377 A 1 
ATOM 2911 O O   . ASP A 0 377 . -55.073  -15.904 29.893   1.00 79.83 377 A 1 
ATOM 2912 C CG  . ASP A 0 377 . -55.735  -16.719 26.059   1.00 79.83 377 A 1 
ATOM 2913 O OD1 . ASP A 0 377 . -56.671  -15.897 25.906   1.00 79.83 377 A 1 
ATOM 2914 O OD2 . ASP A 0 377 . -55.884  -17.950 25.882   1.00 79.83 377 A 1 
ATOM 2915 N N   . LYS A 0 378 . -56.869  -15.215 28.764   1.00 72.84 378 A 1 
ATOM 2916 C CA  . LYS A 0 378 . -57.830  -15.492 29.856   1.00 72.84 378 A 1 
ATOM 2917 C C   . LYS A 0 378 . -59.112  -16.114 29.333   1.00 72.84 378 A 1 
ATOM 2918 C CB  . LYS A 0 378 . -58.153  -14.214 30.652   1.00 72.84 378 A 1 
ATOM 2919 O O   . LYS A 0 378 . -59.844  -15.499 28.561   1.00 72.84 378 A 1 
ATOM 2920 C CG  . LYS A 0 378 . -56.957  -13.755 31.492   1.00 72.84 378 A 1 
ATOM 2921 C CD  . LYS A 0 378 . -57.196  -12.399 32.169   1.00 72.84 378 A 1 
ATOM 2922 C CE  . LYS A 0 378 . -55.858  -11.783 32.605   1.00 72.84 378 A 1 
ATOM 2923 N NZ  . LYS A 0 378 . -55.055  -11.358 31.428   1.00 72.84 378 A 1 
ATOM 2924 N N   . TRP A 0 379 . -59.476  -17.275 29.877   1.00 72.02 379 A 1 
ATOM 2925 C CA  . TRP A 0 379 . -60.650  -18.039 29.450   1.00 72.02 379 A 1 
ATOM 2926 C C   . TRP A 0 379 . -61.560  -18.447 30.620   1.00 72.02 379 A 1 
ATOM 2927 C CB  . TRP A 0 379 . -60.193  -19.223 28.588   1.00 72.02 379 A 1 
ATOM 2928 O O   . TRP A 0 379 . -61.121  -18.914 31.672   1.00 72.02 379 A 1 
ATOM 2929 C CG  . TRP A 0 379 . -59.075  -20.063 29.132   1.00 72.02 379 A 1 
ATOM 2930 C CD1 . TRP A 0 379 . -57.760  -19.883 28.859   1.00 72.02 379 A 1 
ATOM 2931 C CD2 . TRP A 0 379 . -59.143  -21.249 29.985   1.00 72.02 379 A 1 
ATOM 2932 C CE2 . TRP A 0 379 . -57.817  -21.749 30.170   1.00 72.02 379 A 1 
ATOM 2933 C CE3 . TRP A 0 379 . -60.194  -21.968 30.602   1.00 72.02 379 A 1 
ATOM 2934 N NE1 . TRP A 0 379 . -57.014  -20.858 29.490   1.00 72.02 379 A 1 
ATOM 2935 C CH2 . TRP A 0 379 . -58.621  -23.602 31.512   1.00 72.02 379 A 1 
ATOM 2936 C CZ2 . TRP A 0 379 . -57.552  -22.907 30.917   1.00 72.02 379 A 1 
ATOM 2937 C CZ3 . TRP A 0 379 . -59.938  -23.130 31.359   1.00 72.02 379 A 1 
ATOM 2938 N N   . GLY A 0 380 . -62.874  -18.267 30.444   1.00 61.04 380 A 1 
ATOM 2939 C CA  . GLY A 0 380 . -63.891  -18.550 31.465   1.00 61.04 380 A 1 
ATOM 2940 C C   . GLY A 0 380 . -64.673  -19.844 31.212   1.00 61.04 380 A 1 
ATOM 2941 O O   . GLY A 0 380 . -65.416  -19.940 30.238   1.00 61.04 380 A 1 
ATOM 2942 N N   . ALA A 0 381 . -64.593  -20.807 32.133   1.00 52.98 381 A 1 
ATOM 2943 C CA  . ALA A 0 381 . -65.346  -22.063 32.098   1.00 52.98 381 A 1 
ATOM 2944 C C   . ALA A 0 381 . -66.583  -22.027 33.027   1.00 52.98 381 A 1 
ATOM 2945 C CB  . ALA A 0 381 . -64.390  -23.220 32.411   1.00 52.98 381 A 1 
ATOM 2946 O O   . ALA A 0 381 . -66.511  -21.659 34.205   1.00 52.98 381 A 1 
ATOM 2947 N N   . GLN A 0 382 . -67.745  -22.429 32.498   1.00 52.35 382 A 1 
ATOM 2948 C CA  . GLN A 0 382 . -69.047  -22.292 33.166   1.00 52.35 382 A 1 
ATOM 2949 C C   . GLN A 0 382 . -69.526  -23.593 33.841   1.00 52.35 382 A 1 
ATOM 2950 C CB  . GLN A 0 382 . -70.069  -21.751 32.148   1.00 52.35 382 A 1 
ATOM 2951 O O   . GLN A 0 382 . -69.674  -24.626 33.190   1.00 52.35 382 A 1 
ATOM 2952 C CG  . GLN A 0 382 . -71.442  -21.459 32.777   1.00 52.35 382 A 1 
ATOM 2953 C CD  . GLN A 0 382 . -72.453  -20.896 31.779   1.00 52.35 382 A 1 
ATOM 2954 N NE2 . GLN A 0 382 . -73.731  -21.138 31.973   1.00 52.35 382 A 1 
ATOM 2955 O OE1 . GLN A 0 382 . -72.135  -20.225 30.816   1.00 52.35 382 A 1 
ATOM 2956 N N   . ALA A 0 383 . -69.873  -23.513 35.132   1.00 41.35 383 A 1 
ATOM 2957 C CA  . ALA A 0 383 . -70.468  -24.593 35.931   1.00 41.35 383 A 1 
ATOM 2958 C C   . ALA A 0 383 . -71.686  -24.097 36.749   1.00 41.35 383 A 1 
ATOM 2959 C CB  . ALA A 0 383 . -69.376  -25.213 36.811   1.00 41.35 383 A 1 
ATOM 2960 O O   . ALA A 0 383 . -71.864  -22.896 36.947   1.00 41.35 383 A 1 
ATOM 2961 N N   . TRP A 0 384 . -72.557  -25.018 37.185   1.00 41.64 384 A 1 
ATOM 2962 C CA  . TRP A 0 384 . -73.904  -24.736 37.723   1.00 41.64 384 A 1 
ATOM 2963 C C   . TRP A 0 384 . -74.034  -25.227 39.190   1.00 41.64 384 A 1 
ATOM 2964 C CB  . TRP A 0 384 . -74.969  -25.391 36.808   1.00 41.64 384 A 1 
ATOM 2965 O O   . TRP A 0 384 . -73.415  -26.227 39.550   1.00 41.64 384 A 1 
ATOM 2966 C CG  . TRP A 0 384 . -75.067  -25.008 35.341   1.00 41.64 384 A 1 
ATOM 2967 C CD1 . TRP A 0 384 . -74.049  -24.929 34.446   1.00 41.64 384 A 1 
ATOM 2968 C CD2 . TRP A 0 384 . -76.278  -24.776 34.540   1.00 41.64 384 A 1 
ATOM 2969 C CE2 . TRP A 0 384 . -75.900  -24.540 33.181   1.00 41.64 384 A 1 
ATOM 2970 C CE3 . TRP A 0 384 . -77.665  -24.775 34.814   1.00 41.64 384 A 1 
ATOM 2971 N NE1 . TRP A 0 384 . -74.528  -24.619 33.190   1.00 41.64 384 A 1 
ATOM 2972 C CH2 . TRP A 0 384 . -78.201  -24.319 32.470   1.00 41.64 384 A 1 
ATOM 2973 C CZ2 . TRP A 0 384 . -76.832  -24.313 32.158   1.00 41.64 384 A 1 
ATOM 2974 C CZ3 . TRP A 0 384 . -78.614  -24.550 33.794   1.00 41.64 384 A 1 
ATOM 2975 N N   . GLY A 0 385 . -74.836  -24.561 40.040   1.00 41.92 385 A 1 
ATOM 2976 C CA  . GLY A 0 385 . -75.002  -24.869 41.482   1.00 41.92 385 A 1 
ATOM 2977 C C   . GLY A 0 385 . -76.293  -24.287 42.097   1.00 41.92 385 A 1 
ATOM 2978 O O   . GLY A 0 385 . -76.989  -23.549 41.404   1.00 41.92 385 A 1 
ATOM 2979 N N   . LYS A 0 386 . -76.632  -24.643 43.353   1.00 37.18 386 A 1 
ATOM 2980 C CA  . LYS A 0 386 . -77.973  -24.461 43.972   1.00 37.18 386 A 1 
ATOM 2981 C C   . LYS A 0 386 . -78.021  -23.716 45.333   1.00 37.18 386 A 1 
ATOM 2982 C CB  . LYS A 0 386 . -78.687  -25.835 44.025   1.00 37.18 386 A 1 
ATOM 2983 O O   . LYS A 0 386 . -76.982  -23.330 45.857   1.00 37.18 386 A 1 
ATOM 2984 C CG  . LYS A 0 386 . -79.660  -25.994 42.845   1.00 37.18 386 A 1 
ATOM 2985 C CD  . LYS A 0 386 . -80.556  -27.236 42.999   1.00 37.18 386 A 1 
ATOM 2986 C CE  . LYS A 0 386 . -81.926  -27.005 42.351   1.00 37.18 386 A 1 
ATOM 2987 N NZ  . LYS A 0 386 . -82.794  -26.212 43.259   1.00 37.18 386 A 1 
ATOM 2988 N N   . ASP A 0 387 . -79.259  -23.523 45.799   1.00 39.47 387 A 1 
ATOM 2989 C CA  . ASP A 0 387 . -79.894  -22.523 46.689   1.00 39.47 387 A 1 
ATOM 2990 C C   . ASP A 0 387 . -80.055  -22.897 48.197   1.00 39.47 387 A 1 
ATOM 2991 C CB  . ASP A 0 387 . -81.267  -22.184 46.033   1.00 39.47 387 A 1 
ATOM 2992 O O   . ASP A 0 387 . -79.863  -24.059 48.558   1.00 39.47 387 A 1 
ATOM 2993 C CG  . ASP A 0 387 . -82.137  -23.372 45.519   1.00 39.47 387 A 1 
ATOM 2994 O OD1 . ASP A 0 387 . -81.643  -24.255 44.759   1.00 39.47 387 A 1 
ATOM 2995 O OD2 . ASP A 0 387 . -83.357  -23.412 45.768   1.00 39.47 387 A 1 
ATOM 2996 N N   . ARG A 0 388 . -80.392  -21.919 49.080   1.00 41.15 388 A 1 
ATOM 2997 C CA  . ARG A 0 388 . -80.480  -22.060 50.566   1.00 41.15 388 A 1 
ATOM 2998 C C   . ARG A 0 388 . -81.362  -21.005 51.283   1.00 41.15 388 A 1 
ATOM 2999 C CB  . ARG A 0 388 . -79.064  -21.898 51.142   1.00 41.15 388 A 1 
ATOM 3000 O O   . ARG A 0 388 . -81.204  -19.820 51.017   1.00 41.15 388 A 1 
ATOM 3001 C CG  . ARG A 0 388 . -78.930  -22.337 52.620   1.00 41.15 388 A 1 
ATOM 3002 C CD  . ARG A 0 388 . -78.274  -21.260 53.492   1.00 41.15 388 A 1 
ATOM 3003 N NE  . ARG A 0 388 . -76.953  -20.905 52.949   1.00 41.15 388 A 1 
ATOM 3004 N NH1 . ARG A 0 388 . -74.809  -20.242 52.935   1.00 41.15 388 A 1 
ATOM 3005 N NH2 . ARG A 0 388 . -75.990  -19.891 54.776   1.00 41.15 388 A 1 
ATOM 3006 C CZ  . ARG A 0 388 . -75.948  -20.315 53.550   1.00 41.15 388 A 1 
ATOM 3007 N N   . ASP A 0 389 . -82.132  -21.415 52.302   1.00 38.99 389 A 1 
ATOM 3008 C CA  . ASP A 0 389 . -82.955  -20.552 53.187   1.00 38.99 389 A 1 
ATOM 3009 C C   . ASP A 0 389 . -82.423  -20.463 54.644   1.00 38.99 389 A 1 
ATOM 3010 C CB  . ASP A 0 389 . -84.391  -21.106 53.260   1.00 38.99 389 A 1 
ATOM 3011 O O   . ASP A 0 389 . -81.661  -21.324 55.080   1.00 38.99 389 A 1 
ATOM 3012 C CG  . ASP A 0 389 . -85.164  -21.125 51.940   1.00 38.99 389 A 1 
ATOM 3013 O OD1 . ASP A 0 389 . -85.076  -20.127 51.199   1.00 38.99 389 A 1 
ATOM 3014 O OD2 . ASP A 0 389 . -85.918  -22.108 51.746   1.00 38.99 389 A 1 
ATOM 3015 N N   . VAL A 0 390 . -82.885  -19.484 55.450   1.00 34.57 390 A 1 
ATOM 3016 C CA  . VAL A 0 390 . -82.627  -19.400 56.915   1.00 34.57 390 A 1 
ATOM 3017 C C   . VAL A 0 390 . -83.918  -19.139 57.711   1.00 34.57 390 A 1 
ATOM 3018 C CB  . VAL A 0 390 . -81.567  -18.323 57.251   1.00 34.57 390 A 1 
ATOM 3019 O O   . VAL A 0 390 . -84.531  -18.077 57.595   1.00 34.57 390 A 1 
ATOM 3020 C CG1 . VAL A 0 390 . -81.350  -18.163 58.767   1.00 34.57 390 A 1 
ATOM 3021 C CG2 . VAL A 0 390 . -80.200  -18.662 56.642   1.00 34.57 390 A 1 
ATOM 3022 N N   . LEU A 0 391 . -84.319  -20.067 58.595   1.00 35.08 391 A 1 
ATOM 3023 C CA  . LEU A 0 391 . -85.581  -19.971 59.352   1.00 35.08 391 A 1 
ATOM 3024 C C   . LEU A 0 391 . -85.409  -19.440 60.792   1.00 35.08 391 A 1 
ATOM 3025 C CB  . LEU A 0 391 . -86.311  -21.327 59.317   1.00 35.08 391 A 1 
ATOM 3026 O O   . LEU A 0 391 . -84.950  -20.137 61.699   1.00 35.08 391 A 1 
ATOM 3027 C CG  . LEU A 0 391 . -87.780  -21.221 59.776   1.00 35.08 391 A 1 
ATOM 3028 C CD1 . LEU A 0 391 . -88.680  -20.623 58.691   1.00 35.08 391 A 1 
ATOM 3029 C CD2 . LEU A 0 391 . -88.334  -22.598 60.138   1.00 35.08 391 A 1 
ATOM 3030 N N   . GLY A 0 392 . -85.879  -18.215 61.047   1.00 33.41 392 A 1 
ATOM 3031 C CA  . GLY A 0 392 . -85.850  -17.587 62.374   1.00 33.41 392 A 1 
ATOM 3032 C C   . GLY A 0 392 . -86.824  -18.203 63.395   1.00 33.41 392 A 1 
ATOM 3033 O O   . GLY A 0 392 . -88.004  -17.852 63.434   1.00 33.41 392 A 1 
ATOM 3034 N N   . ALA A 0 393 . -86.322  -19.063 64.288   1.00 28.96 393 A 1 
ATOM 3035 C CA  . ALA A 0 393 . -87.105  -19.723 65.341   1.00 28.96 393 A 1 
ATOM 3036 C C   . ALA A 0 393 . -87.639  -18.748 66.422   1.00 28.96 393 A 1 
ATOM 3037 C CB  . ALA A 0 393 . -86.255  -20.855 65.936   1.00 28.96 393 A 1 
ATOM 3038 O O   . ALA A 0 393 . -87.035  -18.554 67.480   1.00 28.96 393 A 1 
ATOM 3039 N N   . SER A 0 394 . -88.808  -18.150 66.173   1.00 30.24 394 A 1 
ATOM 3040 C CA  . SER A 0 394 . -89.486  -17.216 67.082   1.00 30.24 394 A 1 
ATOM 3041 C C   . SER A 0 394 . -90.686  -17.851 67.807   1.00 30.24 394 A 1 
ATOM 3042 C CB  . SER A 0 394 . -89.864  -15.924 66.341   1.00 30.24 394 A 1 
ATOM 3043 O O   . SER A 0 394 . -91.692  -18.212 67.207   1.00 30.24 394 A 1 
ATOM 3044 O OG  . SER A 0 394 . -90.651  -16.163 65.193   1.00 30.24 394 A 1 
ATOM 3045 N N   . SER A 0 395 . -90.565  -18.021 69.129   1.00 30.78 395 A 1 
ATOM 3046 C CA  . SER A 0 395 . -91.638  -18.224 70.134   1.00 30.78 395 A 1 
ATOM 3047 C C   . SER A 0 395 . -90.971  -18.573 71.479   1.00 30.78 395 A 1 
ATOM 3048 C CB  . SER A 0 395 . -92.628  -19.341 69.745   1.00 30.78 395 A 1 
ATOM 3049 O O   . SER A 0 395 . -89.908  -19.181 71.503   1.00 30.78 395 A 1 
ATOM 3050 O OG  . SER A 0 395 . -91.979  -20.502 69.278   1.00 30.78 395 A 1 
ATOM 3051 N N   . TYR A 0 396 . -91.457  -18.229 72.675   1.00 24.55 396 A 1 
ATOM 3052 C CA  . TYR A 0 396 . -92.630  -17.458 73.104   1.00 24.55 396 A 1 
ATOM 3053 C C   . TYR A 0 396 . -93.984  -17.892 72.528   1.00 24.55 396 A 1 
ATOM 3054 C CB  . TYR A 0 396 . -92.363  -15.937 73.111   1.00 24.55 396 A 1 
ATOM 3055 O O   . TYR A 0 396 . -94.608  -17.171 71.759   1.00 24.55 396 A 1 
ATOM 3056 C CG  . TYR A 0 396 . -92.651  -15.336 74.478   1.00 24.55 396 A 1 
ATOM 3057 C CD1 . TYR A 0 396 . -93.975  -15.053 74.871   1.00 24.55 396 A 1 
ATOM 3058 C CD2 . TYR A 0 396 . -91.595  -15.163 75.395   1.00 24.55 396 A 1 
ATOM 3059 C CE1 . TYR A 0 396 . -94.241  -14.607 76.182   1.00 24.55 396 A 1 
ATOM 3060 C CE2 . TYR A 0 396 . -91.856  -14.713 76.703   1.00 24.55 396 A 1 
ATOM 3061 O OH  . TYR A 0 396 . -93.442  -14.028 78.370   1.00 24.55 396 A 1 
ATOM 3062 C CZ  . TYR A 0 396 . -93.183  -14.440 77.101   1.00 24.55 396 A 1 
ATOM 3063 N N   . GLY A 0 397 . -94.454  -19.078 72.934   1.00 29.09 397 A 1 
ATOM 3064 C CA  . GLY A 0 397 . -95.848  -19.479 72.715   1.00 29.09 397 A 1 
ATOM 3065 C C   . GLY A 0 397 . -96.092  -20.968 72.477   1.00 29.09 397 A 1 
ATOM 3066 O O   . GLY A 0 397 . -96.451  -21.350 71.369   1.00 29.09 397 A 1 
ATOM 3067 N N   . LYS A 0 398 . -96.010  -21.817 73.517   1.00 29.66 398 A 1 
ATOM 3068 C CA  . LYS A 0 398 . -96.689  -23.129 73.467   1.00 29.66 398 A 1 
ATOM 3069 C C   . LYS A 0 398 . -97.282  -23.634 74.787   1.00 29.66 398 A 1 
ATOM 3070 C CB  . LYS A 0 398 . -95.876  -24.192 72.690   1.00 29.66 398 A 1 
ATOM 3071 O O   . LYS A 0 398 . -97.134  -24.796 75.149   1.00 29.66 398 A 1 
ATOM 3072 C CG  . LYS A 0 398 . -96.877  -25.102 71.950   1.00 29.66 398 A 1 
ATOM 3073 C CD  . LYS A 0 398 . -96.236  -26.181 71.074   1.00 29.66 398 A 1 
ATOM 3074 C CE  . LYS A 0 398 . -97.355  -26.926 70.330   1.00 29.66 398 A 1 
ATOM 3075 N NZ  . LYS A 0 398 . -96.818  -27.934 69.382   1.00 29.66 398 A 1 
ATOM 3076 N N   . ALA A 0 399 . -98.091  -22.791 75.426   1.00 24.19 399 A 1 
ATOM 3077 C CA  . ALA A 0 399 . -99.285  -23.278 76.122   1.00 24.19 399 A 1 
ATOM 3078 C C   . ALA A 0 399 . -100.428 -23.412 75.092   1.00 24.19 399 A 1 
ATOM 3079 C CB  . ALA A 0 399 . -99.603  -22.350 77.301   1.00 24.19 399 A 1 
ATOM 3080 O O   . ALA A 0 399 . -101.369 -22.622 75.073   1.00 24.19 399 A 1 
ATOM 3081 N N   . ALA A 0 400 . -100.292 -24.352 74.151   1.00 23.60 400 A 1 
ATOM 3082 C CA  . ALA A 0 400 . -101.244 -24.507 73.053   1.00 23.60 400 A 1 
ATOM 3083 C C   . ALA A 0 400 . -102.483 -25.308 73.488   1.00 23.60 400 A 1 
ATOM 3084 C CB  . ALA A 0 400 . -100.540 -25.125 71.840   1.00 23.60 400 A 1 
ATOM 3085 O O   . ALA A 0 400 . -102.416 -26.523 73.660   1.00 23.60 400 A 1 
ATOM 3086 N N   . SER A 0 401 . -103.614 -24.606 73.611   1.00 28.79 401 A 1 
ATOM 3087 C CA  . SER A 0 401 . -104.978 -25.144 73.483   1.00 28.79 401 A 1 
ATOM 3088 C C   . SER A 0 401 . -105.307 -26.436 74.257   1.00 28.79 401 A 1 
ATOM 3089 C CB  . SER A 0 401 . -105.355 -25.253 71.995   1.00 28.79 401 A 1 
ATOM 3090 O O   . SER A 0 401 . -105.711 -27.435 73.662   1.00 28.79 401 A 1 
ATOM 3091 O OG  . SER A 0 401 . -104.512 -26.161 71.317   1.00 28.79 401 A 1 
ATOM 3092 N N   . SER A 0 402 . -105.249 -26.401 75.591   1.00 29.58 402 A 1 
ATOM 3093 C CA  . SER A 0 402 . -105.903 -27.407 76.441   1.00 29.58 402 A 1 
ATOM 3094 C C   . SER A 0 402 . -107.348 -26.999 76.776   1.00 29.58 402 A 1 
ATOM 3095 C CB  . SER A 0 402 . -105.065 -27.684 77.695   1.00 29.58 402 A 1 
ATOM 3096 O O   . SER A 0 402 . -107.609 -26.463 77.850   1.00 29.58 402 A 1 
ATOM 3097 O OG  . SER A 0 402 . -104.897 -26.501 78.445   1.00 29.58 402 A 1 
ATOM 3098 N N   . GLY A 0 403 . -108.278 -27.278 75.856   1.00 31.33 403 A 1 
ATOM 3099 C CA  . GLY A 0 403 . -109.730 -27.278 76.102   1.00 31.33 403 A 1 
ATOM 3100 C C   . GLY A 0 403 . -110.466 -25.930 76.014   1.00 31.33 403 A 1 
ATOM 3101 O O   . GLY A 0 403 . -110.300 -25.050 76.851   1.00 31.33 403 A 1 
ATOM 3102 N N   . LYS A 0 404 . -111.407 -25.829 75.064   1.00 26.56 404 A 1 
ATOM 3103 C CA  . LYS A 0 404 . -112.660 -25.089 75.291   1.00 26.56 404 A 1 
ATOM 3104 C C   . LYS A 0 404 . -113.630 -26.014 76.033   1.00 26.56 404 A 1 
ATOM 3105 C CB  . LYS A 0 404 . -113.349 -24.702 73.965   1.00 26.56 404 A 1 
ATOM 3106 O O   . LYS A 0 404 . -113.860 -27.104 75.523   1.00 26.56 404 A 1 
ATOM 3107 C CG  . LYS A 0 404 . -112.766 -23.511 73.192   1.00 26.56 404 A 1 
ATOM 3108 C CD  . LYS A 0 404 . -113.746 -23.141 72.062   1.00 26.56 404 A 1 
ATOM 3109 C CE  . LYS A 0 404 . -113.324 -21.876 71.307   1.00 26.56 404 A 1 
ATOM 3110 N NZ  . LYS A 0 404 . -114.405 -21.408 70.400   1.00 26.56 404 A 1 
ATOM 3111 N N   . TYR A 0 405 . -114.208 -25.572 77.153   1.00 26.69 405 A 1 
ATOM 3112 C CA  . TYR A 0 405 . -115.648 -25.647 77.489   1.00 26.69 405 A 1 
ATOM 3113 C C   . TYR A 0 405 . -115.895 -25.109 78.912   1.00 26.69 405 A 1 
ATOM 3114 C CB  . TYR A 0 405 . -116.272 -27.053 77.333   1.00 26.69 405 A 1 
ATOM 3115 O O   . TYR A 0 405 . -115.053 -25.304 79.784   1.00 26.69 405 A 1 
ATOM 3116 C CG  . TYR A 0 405 . -117.201 -27.117 76.131   1.00 26.69 405 A 1 
ATOM 3117 C CD1 . TYR A 0 405 . -118.434 -26.435 76.184   1.00 26.69 405 A 1 
ATOM 3118 C CD2 . TYR A 0 405 . -116.823 -27.778 74.943   1.00 26.69 405 A 1 
ATOM 3119 C CE1 . TYR A 0 405 . -119.268 -26.379 75.054   1.00 26.69 405 A 1 
ATOM 3120 C CE2 . TYR A 0 405 . -117.659 -27.730 73.809   1.00 26.69 405 A 1 
ATOM 3121 O OH  . TYR A 0 405 . -119.672 -26.951 72.762   1.00 26.69 405 A 1 
ATOM 3122 C CZ  . TYR A 0 405 . -118.879 -27.023 73.861   1.00 26.69 405 A 1 
ATOM 3123 N N   . GLY A 0 406 . -117.036 -24.441 79.138   1.00 29.31 406 A 1 
ATOM 3124 C CA  . GLY A 0 406 . -117.309 -23.666 80.361   1.00 29.31 406 A 1 
ATOM 3125 C C   . GLY A 0 406 . -116.673 -22.270 80.283   1.00 29.31 406 A 1 
ATOM 3126 O O   . GLY A 0 406 . -115.497 -22.111 80.578   1.00 29.31 406 A 1 
ATOM 3127 N N   . GLU A 0 407 . -117.326 -21.211 79.805   1.00 30.54 407 A 1 
ATOM 3128 C CA  . GLU A 0 407 . -118.752 -20.990 79.509   1.00 30.54 407 A 1 
ATOM 3129 C C   . GLU A 0 407 . -119.652 -20.784 80.751   1.00 30.54 407 A 1 
ATOM 3130 C CB  . GLU A 0 407 . -119.289 -21.964 78.437   1.00 30.54 407 A 1 
ATOM 3131 O O   . GLU A 0 407 . -120.144 -21.727 81.357   1.00 30.54 407 A 1 
ATOM 3132 C CG  . GLU A 0 407 . -120.466 -21.401 77.626   1.00 30.54 407 A 1 
ATOM 3133 C CD  . GLU A 0 407 . -120.683 -22.230 76.349   1.00 30.54 407 A 1 
ATOM 3134 O OE1 . GLU A 0 407 . -120.571 -21.640 75.251   1.00 30.54 407 A 1 
ATOM 3135 O OE2 . GLU A 0 407 . -120.877 -23.462 76.472   1.00 30.54 407 A 1 
ATOM 3136 N N   . TYR A 0 408 . -119.894 -19.492 81.022   1.00 29.34 408 A 1 
ATOM 3137 C CA  . TYR A 0 408 . -121.037 -18.868 81.710   1.00 29.34 408 A 1 
ATOM 3138 C C   . TYR A 0 408 . -121.156 -18.842 83.256   1.00 29.34 408 A 1 
ATOM 3139 C CB  . TYR A 0 408 . -122.356 -19.266 81.025   1.00 29.34 408 A 1 
ATOM 3140 O O   . TYR A 0 408 . -121.443 -19.840 83.908   1.00 29.34 408 A 1 
ATOM 3141 C CG  . TYR A 0 408 . -123.272 -18.082 80.814   1.00 29.34 408 A 1 
ATOM 3142 C CD1 . TYR A 0 408 . -124.252 -17.756 81.770   1.00 29.34 408 A 1 
ATOM 3143 C CD2 . TYR A 0 408 . -123.107 -17.281 79.667   1.00 29.34 408 A 1 
ATOM 3144 C CE1 . TYR A 0 408 . -125.076 -16.631 81.571   1.00 29.34 408 A 1 
ATOM 3145 C CE2 . TYR A 0 408 . -123.925 -16.154 79.467   1.00 29.34 408 A 1 
ATOM 3146 O OH  . TYR A 0 408 . -125.720 -14.754 80.229   1.00 29.34 408 A 1 
ATOM 3147 C CZ  . TYR A 0 408 . -124.917 -15.833 80.419   1.00 29.34 408 A 1 
ATOM 3148 N N   . GLY A 0 409 . -121.121 -17.606 83.785   1.00 30.91 409 A 1 
ATOM 3149 C CA  . GLY A 0 409 . -121.672 -17.164 85.078   1.00 30.91 409 A 1 
ATOM 3150 C C   . GLY A 0 409 . -120.811 -17.396 86.332   1.00 30.91 409 A 1 
ATOM 3151 O O   . GLY A 0 409 . -120.077 -18.371 86.416   1.00 30.91 409 A 1 
ATOM 3152 N N   . ALA A 0 410 . -120.881 -16.566 87.379   1.00 30.48 410 A 1 
ATOM 3153 C CA  . ALA A 0 410 . -121.362 -15.180 87.538   1.00 30.48 410 A 1 
ATOM 3154 C C   . ALA A 0 410 . -120.931 -14.686 88.944   1.00 30.48 410 A 1 
ATOM 3155 C CB  . ALA A 0 410 . -122.896 -15.107 87.444   1.00 30.48 410 A 1 
ATOM 3156 O O   . ALA A 0 410 . -120.696 -15.511 89.828   1.00 30.48 410 A 1 
ATOM 3157 N N   . ASP A 0 411 . -120.871 -13.375 89.192   1.00 30.83 411 A 1 
ATOM 3158 C CA  . ASP A 0 411 . -120.585 -12.843 90.532   1.00 30.83 411 A 1 
ATOM 3159 C C   . ASP A 0 411 . -121.758 -13.042 91.513   1.00 30.83 411 A 1 
ATOM 3160 C CB  . ASP A 0 411 . -120.272 -11.338 90.458   1.00 30.83 411 A 1 
ATOM 3161 O O   . ASP A 0 411 . -122.788 -12.385 91.376   1.00 30.83 411 A 1 
ATOM 3162 C CG  . ASP A 0 411 . -119.094 -11.023 89.546   1.00 30.83 411 A 1 
ATOM 3163 O OD1 . ASP A 0 411 . -117.947 -11.176 90.019   1.00 30.83 411 A 1 
ATOM 3164 O OD2 . ASP A 0 411 . -119.365 -10.651 88.383   1.00 30.83 411 A 1 
ATOM 3165 N N   . TYR A 0 412 . -121.574 -13.852 92.563   1.00 30.44 412 A 1 
ATOM 3166 C CA  . TYR A 0 412 . -121.879 -13.446 93.948   1.00 30.44 412 A 1 
ATOM 3167 C C   . TYR A 0 412 . -121.228 -14.390 94.975   1.00 30.44 412 A 1 
ATOM 3168 C CB  . TYR A 0 412 . -123.385 -13.272 94.247   1.00 30.44 412 A 1 
ATOM 3169 O O   . TYR A 0 412 . -120.605 -15.389 94.618   1.00 30.44 412 A 1 
ATOM 3170 C CG  . TYR A 0 412 . -123.638 -12.054 95.126   1.00 30.44 412 A 1 
ATOM 3171 C CD1 . TYR A 0 412 . -124.096 -12.201 96.450   1.00 30.44 412 A 1 
ATOM 3172 C CD2 . TYR A 0 412 . -123.366 -10.766 94.619   1.00 30.44 412 A 1 
ATOM 3173 C CE1 . TYR A 0 412 . -124.284 -11.064 97.262   1.00 30.44 412 A 1 
ATOM 3174 C CE2 . TYR A 0 412 . -123.545 -9.627  95.430   1.00 30.44 412 A 1 
ATOM 3175 O OH  . TYR A 0 412 . -124.194 -8.682  97.540   1.00 30.44 412 A 1 
ATOM 3176 C CZ  . TYR A 0 412 . -124.009 -9.776  96.755   1.00 30.44 412 A 1 
ATOM 3177 N N   . GLY A 0 413 . -121.313 -14.047 96.263   1.00 32.76 413 A 1 
ATOM 3178 C CA  . GLY A 0 413 . -120.562 -14.723 97.321   1.00 32.76 413 A 1 
ATOM 3179 C C   . GLY A 0 413 . -121.324 -15.753 98.166   1.00 32.76 413 A 1 
ATOM 3180 O O   . GLY A 0 413 . -122.528 -15.653 98.362   1.00 32.76 413 A 1 
ATOM 3181 N N   . GLN A 0 414 . -120.513 -16.600 98.815   1.00 33.49 414 A 1 
ATOM 3182 C CA  . GLN A 0 414 . -120.694 -17.134 100.176  1.00 33.49 414 A 1 
ATOM 3183 C C   . GLN A 0 414 . -121.677 -18.312 100.419  1.00 33.49 414 A 1 
ATOM 3184 C CB  . GLN A 0 414 . -120.909 -15.940 101.137  1.00 33.49 414 A 1 
ATOM 3185 O O   . GLN A 0 414 . -122.766 -18.389 99.874   1.00 33.49 414 A 1 
ATOM 3186 C CG  . GLN A 0 414 . -120.545 -16.211 102.603  1.00 33.49 414 A 1 
ATOM 3187 C CD  . GLN A 0 414 . -120.612 -14.937 103.440  1.00 33.49 414 A 1 
ATOM 3188 N NE2 . GLN A 0 414 . -119.593 -14.104 103.429  1.00 33.49 414 A 1 
ATOM 3189 O OE1 . GLN A 0 414 . -121.575 -14.664 104.129  1.00 33.49 414 A 1 
ATOM 3190 N N   . ALA A 0 415 . -121.261 -19.170 101.367  1.00 30.78 415 A 1 
ATOM 3191 C CA  . ALA A 0 415 . -122.016 -20.200 102.103  1.00 30.78 415 A 1 
ATOM 3192 C C   . ALA A 0 415 . -122.307 -21.583 101.452  1.00 30.78 415 A 1 
ATOM 3193 C CB  . ALA A 0 415 . -123.249 -19.577 102.772  1.00 30.78 415 A 1 
ATOM 3194 O O   . ALA A 0 415 . -123.262 -21.780 100.718  1.00 30.78 415 A 1 
ATOM 3195 N N   . TYR A 0 416 . -121.542 -22.575 101.937  1.00 26.32 416 A 1 
ATOM 3196 C CA  . TYR A 0 416 . -121.993 -23.907 102.392  1.00 26.32 416 A 1 
ATOM 3197 C C   . TYR A 0 416 . -122.717 -24.872 101.418  1.00 26.32 416 A 1 
ATOM 3198 C CB  . TYR A 0 416 . -122.775 -23.737 103.715  1.00 26.32 416 A 1 
ATOM 3199 O O   . TYR A 0 416 . -123.914 -24.774 101.172  1.00 26.32 416 A 1 
ATOM 3200 C CG  . TYR A 0 416 . -122.213 -24.529 104.878  1.00 26.32 416 A 1 
ATOM 3201 C CD1 . TYR A 0 416 . -122.696 -25.822 105.155  1.00 26.32 416 A 1 
ATOM 3202 C CD2 . TYR A 0 416 . -121.221 -23.955 105.698  1.00 26.32 416 A 1 
ATOM 3203 C CE1 . TYR A 0 416 . -122.193 -26.538 106.259  1.00 26.32 416 A 1 
ATOM 3204 C CE2 . TYR A 0 416 . -120.718 -24.667 106.804  1.00 26.32 416 A 1 
ATOM 3205 O OH  . TYR A 0 416 . -120.738 -26.649 108.159  1.00 26.32 416 A 1 
ATOM 3206 C CZ  . TYR A 0 416 . -121.208 -25.960 107.088  1.00 26.32 416 A 1 
ATOM 3207 N N   . GLY A 0 417 . -122.022 -25.944 101.014  1.00 31.43 417 A 1 
ATOM 3208 C CA  . GLY A 0 417 . -122.631 -27.123 100.380  1.00 31.43 417 A 1 
ATOM 3209 C C   . GLY A 0 417 . -121.588 -28.152 99.930   1.00 31.43 417 A 1 
ATOM 3210 O O   . GLY A 0 417 . -120.640 -27.801 99.235   1.00 31.43 417 A 1 
ATOM 3211 N N   . ALA A 0 418 . -121.732 -29.420 100.329  1.00 31.60 418 A 1 
ATOM 3212 C CA  . ALA A 0 418 . -120.812 -30.498 99.951   1.00 31.60 418 A 1 
ATOM 3213 C C   . ALA A 0 418 . -121.414 -31.402 98.861   1.00 31.60 418 A 1 
ATOM 3214 C CB  . ALA A 0 418 . -120.429 -31.293 101.207  1.00 31.60 418 A 1 
ATOM 3215 O O   . ALA A 0 418 . -122.571 -31.803 98.963   1.00 31.60 418 A 1 
ATOM 3216 N N   . GLY A 0 419 . -120.618 -31.789 97.857   1.00 32.51 419 A 1 
ATOM 3217 C CA  . GLY A 0 419 . -121.036 -32.736 96.815   1.00 32.51 419 A 1 
ATOM 3218 C C   . GLY A 0 419 . -119.873 -33.228 95.943   1.00 32.51 419 A 1 
ATOM 3219 O O   . GLY A 0 419 . -119.056 -32.434 95.488   1.00 32.51 419 A 1 
ATOM 3220 N N   . LYS A 0 420 . -119.786 -34.547 95.713   1.00 32.82 420 A 1 
ATOM 3221 C CA  . LYS A 0 420 . -118.822 -35.197 94.798   1.00 32.82 420 A 1 
ATOM 3222 C C   . LYS A 0 420 . -119.558 -35.853 93.622   1.00 32.82 420 A 1 
ATOM 3223 C CB  . LYS A 0 420 . -118.008 -36.288 95.525   1.00 32.82 420 A 1 
ATOM 3224 O O   . LYS A 0 420 . -120.589 -36.480 93.831   1.00 32.82 420 A 1 
ATOM 3225 C CG  . LYS A 0 420 . -116.821 -35.805 96.374   1.00 32.82 420 A 1 
ATOM 3226 C CD  . LYS A 0 420 . -116.106 -37.030 96.977   1.00 32.82 420 A 1 
ATOM 3227 C CE  . LYS A 0 420 . -114.848 -36.639 97.762   1.00 32.82 420 A 1 
ATOM 3228 N NZ  . LYS A 0 420 . -114.223 -37.814 98.426   1.00 32.82 420 A 1 
ATOM 3229 N N   . GLY A 0 421 . -118.950 -35.812 92.434   1.00 34.56 421 A 1 
ATOM 3230 C CA  . GLY A 0 421 . -119.424 -36.449 91.190   1.00 34.56 421 A 1 
ATOM 3231 C C   . GLY A 0 421 . -119.068 -35.539 90.011   1.00 34.56 421 A 1 
ATOM 3232 O O   . GLY A 0 421 . -119.653 -34.475 89.898   1.00 34.56 421 A 1 
ATOM 3233 N N   . LYS A 0 422 . -118.031 -35.755 89.191   1.00 32.93 422 A 1 
ATOM 3234 C CA  . LYS A 0 422 . -117.571 -36.959 88.466   1.00 32.93 422 A 1 
ATOM 3235 C C   . LYS A 0 422 . -118.619 -37.523 87.493   1.00 32.93 422 A 1 
ATOM 3236 C CB  . LYS A 0 422 . -116.875 -38.042 89.334   1.00 32.93 422 A 1 
ATOM 3237 O O   . LYS A 0 422 . -119.438 -38.353 87.868   1.00 32.93 422 A 1 
ATOM 3238 C CG  . LYS A 0 422 . -115.354 -38.089 89.087   1.00 32.93 422 A 1 
ATOM 3239 C CD  . LYS A 0 422 . -114.724 -39.441 89.458   1.00 32.93 422 A 1 
ATOM 3240 C CE  . LYS A 0 422 . -113.209 -39.377 89.206   1.00 32.93 422 A 1 
ATOM 3241 N NZ  . LYS A 0 422 . -112.572 -40.720 89.227   1.00 32.93 422 A 1 
ATOM 3242 N N   . GLY A 0 423 . -118.492 -37.120 86.227   1.00 33.07 423 A 1 
ATOM 3243 C CA  . GLY A 0 423 . -119.053 -37.771 85.041   1.00 33.07 423 A 1 
ATOM 3244 C C   . GLY A 0 423 . -117.960 -37.919 83.970   1.00 33.07 423 A 1 
ATOM 3245 O O   . GLY A 0 423 . -116.994 -37.159 83.973   1.00 33.07 423 A 1 
ATOM 3246 N N   . LEU A 0 424 . -118.083 -38.922 83.100   1.00 32.11 424 A 1 
ATOM 3247 C CA  . LEU A 0 424 . -117.156 -39.246 82.002   1.00 32.11 424 A 1 
ATOM 3248 C C   . LEU A 0 424 . -117.974 -39.579 80.745   1.00 32.11 424 A 1 
ATOM 3249 C CB  . LEU A 0 424 . -116.288 -40.465 82.389   1.00 32.11 424 A 1 
ATOM 3250 O O   . LEU A 0 424 . -119.112 -40.031 80.869   1.00 32.11 424 A 1 
ATOM 3251 C CG  . LEU A 0 424 . -115.146 -40.187 83.383   1.00 32.11 424 A 1 
ATOM 3252 C CD1 . LEU A 0 424 . -114.596 -41.509 83.927   1.00 32.11 424 A 1 
ATOM 3253 C CD2 . LEU A 0 424 . -113.988 -39.439 82.719   1.00 32.11 424 A 1 
ATOM 3254 N N   . GLY A 0 425 . -117.396 -39.422 79.552   1.00 32.76 425 A 1 
ATOM 3255 C CA  . GLY A 0 425 . -118.047 -39.795 78.293   1.00 32.76 425 A 1 
ATOM 3256 C C   . GLY A 0 425 . -117.060 -39.970 77.137   1.00 32.76 425 A 1 
ATOM 3257 O O   . GLY A 0 425 . -116.040 -39.290 77.106   1.00 32.76 425 A 1 
ATOM 3258 N N   . TYR A 0 426 . -117.419 -40.859 76.200   1.00 33.91 426 A 1 
ATOM 3259 C CA  . TYR A 0 426 . -116.689 -41.263 74.981   1.00 33.91 426 A 1 
ATOM 3260 C C   . TYR A 0 426 . -115.332 -41.982 75.200   1.00 33.91 426 A 1 
ATOM 3261 C CB  . TYR A 0 426 . -116.566 -40.079 74.008   1.00 33.91 426 A 1 
ATOM 3262 O O   . TYR A 0 426 . -114.454 -41.479 75.888   1.00 33.91 426 A 1 
ATOM 3263 C CG  . TYR A 0 426 . -117.890 -39.407 73.692   1.00 33.91 426 A 1 
ATOM 3264 C CD1 . TYR A 0 426 . -118.761 -39.982 72.745   1.00 33.91 426 A 1 
ATOM 3265 C CD2 . TYR A 0 426 . -118.264 -38.227 74.366   1.00 33.91 426 A 1 
ATOM 3266 C CE1 . TYR A 0 426 . -120.005 -39.380 72.477   1.00 33.91 426 A 1 
ATOM 3267 C CE2 . TYR A 0 426 . -119.507 -37.621 74.099   1.00 33.91 426 A 1 
ATOM 3268 O OH  . TYR A 0 426 . -121.582 -37.626 72.883   1.00 33.91 426 A 1 
ATOM 3269 C CZ  . TYR A 0 426 . -120.380 -38.199 73.151   1.00 33.91 426 A 1 
ATOM 3270 N N   . GLY A 0 427 . -115.051 -43.160 74.627   1.00 30.44 427 A 1 
ATOM 3271 C CA  . GLY A 0 427 . -115.946 -44.173 74.043   1.00 30.44 427 A 1 
ATOM 3272 C C   . GLY A 0 427 . -115.584 -44.622 72.621   1.00 30.44 427 A 1 
ATOM 3273 O O   . GLY A 0 427 . -115.912 -43.930 71.668   1.00 30.44 427 A 1 
ATOM 3274 N N   . ILE A 0 428 . -115.002 -45.822 72.507   1.00 36.68 428 A 1 
ATOM 3275 C CA  . ILE A 0 428 . -114.967 -46.725 71.336   1.00 36.68 428 A 1 
ATOM 3276 C C   . ILE A 0 428 . -114.742 -48.155 71.885   1.00 36.68 428 A 1 
ATOM 3277 C CB  . ILE A 0 428 . -113.912 -46.249 70.289   1.00 36.68 428 A 1 
ATOM 3278 O O   . ILE A 0 428 . -114.147 -48.312 72.952   1.00 36.68 428 A 1 
ATOM 3279 C CG1 . ILE A 0 428 . -114.617 -45.520 69.117   1.00 36.68 428 A 1 
ATOM 3280 C CG2 . ILE A 0 428 . -113.025 -47.368 69.709   1.00 36.68 428 A 1 
ATOM 3281 C CD1 . ILE A 0 428 . -113.709 -44.540 68.360   1.00 36.68 428 A 1 
ATOM 3282 N N   . GLY A 0 429 . -115.287 -49.188 71.229   1.00 33.66 429 A 1 
ATOM 3283 C CA  . GLY A 0 429 . -115.161 -50.600 71.651   1.00 33.66 429 A 1 
ATOM 3284 C C   . GLY A 0 429 . -113.848 -51.271 71.204   1.00 33.66 429 A 1 
ATOM 3285 O O   . GLY A 0 429 . -113.009 -50.630 70.586   1.00 33.66 429 A 1 
ATOM 3286 N N   . GLY A 0 430 . -113.624 -52.568 71.442   1.00 28.82 430 A 1 
ATOM 3287 C CA  . GLY A 0 430 . -114.470 -53.576 72.099   1.00 28.82 430 A 1 
ATOM 3288 C C   . GLY A 0 430 . -114.092 -55.010 71.667   1.00 28.82 430 A 1 
ATOM 3289 O O   . GLY A 0 430 . -113.197 -55.178 70.849   1.00 28.82 430 A 1 
ATOM 3290 N N   . ILE A 0 431 . -114.845 -56.012 72.154   1.00 33.50 431 A 1 
ATOM 3291 C CA  . ILE A 0 431 . -114.737 -57.466 71.855   1.00 33.50 431 A 1 
ATOM 3292 C C   . ILE A 0 431 . -113.600 -58.212 72.595   1.00 33.50 431 A 1 
ATOM 3293 C CB  . ILE A 0 431 . -114.756 -57.772 70.327   1.00 33.50 431 A 1 
ATOM 3294 O O   . ILE A 0 431 . -112.425 -57.909 72.440   1.00 33.50 431 A 1 
ATOM 3295 C CG1 . ILE A 0 431 . -115.966 -57.107 69.622   1.00 33.50 431 A 1 
ATOM 3296 C CG2 . ILE A 0 431 . -114.778 -59.294 70.076   1.00 33.50 431 A 1 
ATOM 3297 C CD1 . ILE A 0 431 . -115.896 -57.135 68.089   1.00 33.50 431 A 1 
ATOM 3298 N N   . GLY A 0 432 . -113.981 -59.264 73.340   1.00 32.43 432 A 1 
ATOM 3299 C CA  . GLY A 0 432 . -113.080 -60.221 74.006   1.00 32.43 432 A 1 
ATOM 3300 C C   . GLY A 0 432 . -112.712 -59.854 75.457   1.00 32.43 432 A 1 
ATOM 3301 O O   . GLY A 0 432 . -112.037 -58.864 75.687   1.00 32.43 432 A 1 
ATOM 3302 N N   . GLY A 0 433 . -113.092 -60.598 76.502   1.00 28.93 433 A 1 
ATOM 3303 C CA  . GLY A 0 433 . -113.961 -61.781 76.583   1.00 28.93 433 A 1 
ATOM 3304 C C   . GLY A 0 433 . -113.413 -62.815 77.577   1.00 28.93 433 A 1 
ATOM 3305 O O   . GLY A 0 433 . -112.260 -63.202 77.451   1.00 28.93 433 A 1 
ATOM 3306 N N   . TYR A 0 434 . -114.260 -63.296 78.501   1.00 29.69 434 A 1 
ATOM 3307 C CA  . TYR A 0 434 . -113.941 -64.237 79.600   1.00 29.69 434 A 1 
ATOM 3308 C C   . TYR A 0 434 . -112.989 -63.677 80.698   1.00 29.69 434 A 1 
ATOM 3309 C CB  . TYR A 0 434 . -113.451 -65.593 79.046   1.00 29.69 434 A 1 
ATOM 3310 O O   . TYR A 0 434 . -111.965 -63.084 80.403   1.00 29.69 434 A 1 
ATOM 3311 C CG  . TYR A 0 434 . -114.275 -66.166 77.900   1.00 29.69 434 A 1 
ATOM 3312 C CD1 . TYR A 0 434 . -115.460 -66.879 78.166   1.00 29.69 434 A 1 
ATOM 3313 C CD2 . TYR A 0 434 . -113.854 -65.984 76.565   1.00 29.69 434 A 1 
ATOM 3314 C CE1 . TYR A 0 434 . -116.230 -67.391 77.102   1.00 29.69 434 A 1 
ATOM 3315 C CE2 . TYR A 0 434 . -114.623 -66.490 75.499   1.00 29.69 434 A 1 
ATOM 3316 O OH  . TYR A 0 434 . -116.570 -67.689 74.753   1.00 29.69 434 A 1 
ATOM 3317 C CZ  . TYR A 0 434 . -115.816 -67.195 75.768   1.00 29.69 434 A 1 
ATOM 3318 N N   . GLY A 0 435 . -113.265 -63.829 82.002   1.00 35.06 435 A 1 
ATOM 3319 C CA  . GLY A 0 435 . -114.483 -64.354 82.627   1.00 35.06 435 A 1 
ATOM 3320 C C   . GLY A 0 435 . -114.530 -64.233 84.166   1.00 35.06 435 A 1 
ATOM 3321 O O   . GLY A 0 435 . -113.509 -64.272 84.836   1.00 35.06 435 A 1 
ATOM 3322 N N   . LYS A 0 436 . -115.760 -64.096 84.690   1.00 29.82 436 A 1 
ATOM 3323 C CA  . LYS A 0 436 . -116.273 -64.350 86.062   1.00 29.82 436 A 1 
ATOM 3324 C C   . LYS A 0 436 . -115.274 -64.474 87.245   1.00 29.82 436 A 1 
ATOM 3325 C CB  . LYS A 0 436 . -117.101 -65.653 86.023   1.00 29.82 436 A 1 
ATOM 3326 O O   . LYS A 0 436 . -114.633 -65.505 87.404   1.00 29.82 436 A 1 
ATOM 3327 C CG  . LYS A 0 436 . -118.321 -65.629 85.086   1.00 29.82 436 A 1 
ATOM 3328 C CD  . LYS A 0 436 . -119.035 -66.991 85.117   1.00 29.82 436 A 1 
ATOM 3329 C CE  . LYS A 0 436 . -120.265 -66.990 84.200   1.00 29.82 436 A 1 
ATOM 3330 N NZ  . LYS A 0 436 . -120.942 -68.313 84.183   1.00 29.82 436 A 1 
ATOM 3331 N N   . GLY A 0 437 . -115.369 -63.550 88.210   1.00 31.98 437 A 1 
ATOM 3332 C CA  . GLY A 0 437 . -114.847 -63.710 89.583   1.00 31.98 437 A 1 
ATOM 3333 C C   . GLY A 0 437 . -115.369 -62.617 90.541   1.00 31.98 437 A 1 
ATOM 3334 O O   . GLY A 0 437 . -114.940 -61.477 90.394   1.00 31.98 437 A 1 
ATOM 3335 N N   . PRO A 0 438 . -116.328 -62.892 91.456   1.00 35.56 438 A 1 
ATOM 3336 C CA  . PRO A 0 438 . -117.035 -61.846 92.217   1.00 35.56 438 A 1 
ATOM 3337 C C   . PRO A 0 438 . -116.711 -61.793 93.729   1.00 35.56 438 A 1 
ATOM 3338 C CB  . PRO A 0 438 . -118.505 -62.218 91.996   1.00 35.56 438 A 1 
ATOM 3339 O O   . PRO A 0 438 . -116.153 -62.745 94.269   1.00 35.56 438 A 1 
ATOM 3340 C CG  . PRO A 0 438 . -118.472 -63.745 92.105   1.00 35.56 438 A 1 
ATOM 3341 C CD  . PRO A 0 438 . -117.118 -64.120 91.493   1.00 35.56 438 A 1 
ATOM 3342 N N   . ARG A 0 439 . -117.272 -60.766 94.409   1.00 35.80 439 A 1 
ATOM 3343 C CA  . ARG A 0 439 . -117.343 -60.520 95.881   1.00 35.80 439 A 1 
ATOM 3344 C C   . ARG A 0 439 . -116.084 -59.822 96.445   1.00 35.80 439 A 1 
ATOM 3345 C CB  . ARG A 0 439 . -117.749 -61.808 96.636   1.00 35.80 439 A 1 
ATOM 3346 O O   . ARG A 0 439 . -114.975 -60.225 96.140   1.00 35.80 439 A 1 
ATOM 3347 C CG  . ARG A 0 439 . -119.049 -62.443 96.113   1.00 35.80 439 A 1 
ATOM 3348 C CD  . ARG A 0 439 . -119.261 -63.823 96.737   1.00 35.80 439 A 1 
ATOM 3349 N NE  . ARG A 0 439 . -120.428 -64.504 96.141   1.00 35.80 439 A 1 
ATOM 3350 N NH1 . ARG A 0 439 . -120.095 -66.560 97.109   1.00 35.80 439 A 1 
ATOM 3351 N NH2 . ARG A 0 439 . -121.812 -66.264 95.717   1.00 35.80 439 A 1 
ATOM 3352 C CZ  . ARG A 0 439 . -120.770 -65.768 96.323   1.00 35.80 439 A 1 
ATOM 3353 N N   . ASN A 0 440 . -116.226 -58.624 97.030   1.00 33.88 440 A 1 
ATOM 3354 C CA  . ASN A 0 440 . -116.507 -58.294 98.452   1.00 33.88 440 A 1 
ATOM 3355 C C   . ASN A 0 440 . -115.246 -58.334 99.345   1.00 33.88 440 A 1 
ATOM 3356 C CB  . ASN A 0 440 . -117.596 -59.170 99.114   1.00 33.88 440 A 1 
ATOM 3357 O O   . ASN A 0 440 . -114.440 -59.237 99.184   1.00 33.88 440 A 1 
ATOM 3358 C CG  . ASN A 0 440 . -119.006 -59.039 98.576   1.00 33.88 440 A 1 
ATOM 3359 N ND2 . ASN A 0 440 . -119.927 -59.816 99.095   1.00 33.88 440 A 1 
ATOM 3360 O OD1 . ASN A 0 440 . -119.314 -58.258 97.697   1.00 33.88 440 A 1 
ATOM 3361 N N   . ALA A 0 441 . -115.074 -57.487 100.370  1.00 30.57 441 A 1 
ATOM 3362 C CA  . ALA A 0 441 . -115.693 -56.191 100.713  1.00 30.57 441 A 1 
ATOM 3363 C C   . ALA A 0 441 . -114.958 -55.569 101.929  1.00 30.57 441 A 1 
ATOM 3364 C CB  . ALA A 0 441 . -117.170 -56.366 101.120  1.00 30.57 441 A 1 
ATOM 3365 O O   . ALA A 0 441 . -114.389 -56.307 102.729  1.00 30.57 441 A 1 
ATOM 3366 N N   . GLY A 0 442 . -115.098 -54.251 102.135  1.00 30.45 442 A 1 
ATOM 3367 C CA  . GLY A 0 442 . -114.858 -53.589 103.432  1.00 30.45 442 A 1 
ATOM 3368 C C   . GLY A 0 442 . -113.411 -53.191 103.764  1.00 30.45 442 A 1 
ATOM 3369 O O   . GLY A 0 442 . -112.494 -53.515 103.018  1.00 30.45 442 A 1 
ATOM 3370 N N   . ALA A 0 443 . -113.263 -52.485 104.898  1.00 33.62 443 A 1 
ATOM 3371 C CA  . ALA A 0 443 . -112.036 -51.887 105.459  1.00 33.62 443 A 1 
ATOM 3372 C C   . ALA A 0 443 . -111.325 -50.874 104.519  1.00 33.62 443 A 1 
ATOM 3373 C CB  . ALA A 0 443 . -111.117 -53.003 105.975  1.00 33.62 443 A 1 
ATOM 3374 O O   . ALA A 0 443 . -110.680 -51.254 103.551  1.00 33.62 443 A 1 
ATOM 3375 N N   . GLU A 0 444 . -111.374 -49.546 104.695  1.00 28.04 444 A 1 
ATOM 3376 C CA  . GLU A 0 444 . -111.703 -48.715 105.872  1.00 28.04 444 A 1 
ATOM 3377 C C   . GLU A 0 444 . -110.755 -48.986 107.061  1.00 28.04 444 A 1 
ATOM 3378 C CB  . GLU A 0 444 . -113.216 -48.738 106.181  1.00 28.04 444 A 1 
ATOM 3379 O O   . GLU A 0 444 . -110.980 -49.902 107.846  1.00 28.04 444 A 1 
ATOM 3380 C CG  . GLU A 0 444 . -113.650 -47.568 107.072  1.00 28.04 444 A 1 
ATOM 3381 C CD  . GLU A 0 444 . -115.181 -47.480 107.132  1.00 28.04 444 A 1 
ATOM 3382 O OE1 . GLU A 0 444 . -115.718 -46.488 106.589  1.00 28.04 444 A 1 
ATOM 3383 O OE2 . GLU A 0 444 . -115.794 -48.424 107.677  1.00 28.04 444 A 1 
ATOM 3384 N N   . GLY A 0 445 . -109.636 -48.241 107.142  1.00 32.22 445 A 1 
ATOM 3385 C CA  . GLY A 0 445 . -108.473 -48.680 107.938  1.00 32.22 445 A 1 
ATOM 3386 C C   . GLY A 0 445 . -107.350 -47.673 108.258  1.00 32.22 445 A 1 
ATOM 3387 O O   . GLY A 0 445 . -106.215 -48.100 108.420  1.00 32.22 445 A 1 
ATOM 3388 N N   . ALA A 0 446 . -107.668 -46.383 108.427  1.00 30.50 446 A 1 
ATOM 3389 C CA  . ALA A 0 446 . -106.921 -45.425 109.274  1.00 30.50 446 A 1 
ATOM 3390 C C   . ALA A 0 446 . -105.453 -45.000 108.940  1.00 30.50 446 A 1 
ATOM 3391 C CB  . ALA A 0 446 . -107.073 -45.910 110.731  1.00 30.50 446 A 1 
ATOM 3392 O O   . ALA A 0 446 . -104.813 -45.449 107.999  1.00 30.50 446 A 1 
ATOM 3393 N N   . TYR A 0 447 . -104.985 -44.055 109.773  1.00 30.60 447 A 1 
ATOM 3394 C CA  . TYR A 0 447 . -103.643 -43.474 109.968  1.00 30.60 447 A 1 
ATOM 3395 C C   . TYR A 0 447 . -102.914 -42.750 108.821  1.00 30.60 447 A 1 
ATOM 3396 C CB  . TYR A 0 447 . -102.739 -44.423 110.765  1.00 30.60 447 A 1 
ATOM 3397 O O   . TYR A 0 447 . -102.233 -43.331 107.984  1.00 30.60 447 A 1 
ATOM 3398 C CG  . TYR A 0 447 . -103.200 -44.482 112.207  1.00 30.60 447 A 1 
ATOM 3399 C CD1 . TYR A 0 447 . -102.889 -43.416 113.077  1.00 30.60 447 A 1 
ATOM 3400 C CD2 . TYR A 0 447 . -104.056 -45.514 112.632  1.00 30.60 447 A 1 
ATOM 3401 C CE1 . TYR A 0 447 . -103.459 -43.365 114.363  1.00 30.60 447 A 1 
ATOM 3402 C CE2 . TYR A 0 447 . -104.632 -45.463 113.916  1.00 30.60 447 A 1 
ATOM 3403 O OH  . TYR A 0 447 . -104.925 -44.328 116.003  1.00 30.60 447 A 1 
ATOM 3404 C CZ  . TYR A 0 447 . -104.342 -44.385 114.778  1.00 30.60 447 A 1 
ATOM 3405 N N   . ALA A 0 448 . -102.913 -41.417 108.931  1.00 30.33 448 A 1 
ATOM 3406 C CA  . ALA A 0 448 . -101.860 -40.570 108.381  1.00 30.33 448 A 1 
ATOM 3407 C C   . ALA A 0 448 . -100.591 -40.657 109.252  1.00 30.33 448 A 1 
ATOM 3408 C CB  . ALA A 0 448 . -102.383 -39.128 108.311  1.00 30.33 448 A 1 
ATOM 3409 O O   . ALA A 0 448 . -100.675 -40.533 110.476  1.00 30.33 448 A 1 
ATOM 3410 N N   . ALA A 0 449 . -99.422  -40.798 108.622  1.00 34.51 449 A 1 
ATOM 3411 C CA  . ALA A 0 449 . -98.124  -40.780 109.291  1.00 34.51 449 A 1 
ATOM 3412 C C   . ALA A 0 449 . -97.104  -39.927 108.511  1.00 34.51 449 A 1 
ATOM 3413 C CB  . ALA A 0 449 . -97.647  -42.222 109.502  1.00 34.51 449 A 1 
ATOM 3414 O O   . ALA A 0 449 . -96.640  -40.310 107.447  1.00 34.51 449 A 1 
ATOM 3415 N N   . GLN A 0 450 . -96.809  -38.758 109.085  1.00 33.88 450 A 1 
ATOM 3416 C CA  . GLN A 0 450 . -95.527  -38.034 109.107  1.00 33.88 450 A 1 
ATOM 3417 C C   . GLN A 0 450 . -94.652  -37.912 107.836  1.00 33.88 450 A 1 
ATOM 3418 C CB  . GLN A 0 450 . -94.695  -38.572 110.284  1.00 33.88 450 A 1 
ATOM 3419 O O   . GLN A 0 450 . -94.079  -38.867 107.327  1.00 33.88 450 A 1 
ATOM 3420 C CG  . GLN A 0 450 . -95.376  -38.286 111.637  1.00 33.88 450 A 1 
ATOM 3421 C CD  . GLN A 0 450 . -94.620  -38.854 112.834  1.00 33.88 450 A 1 
ATOM 3422 N NE2 . GLN A 0 450 . -94.946  -38.434 114.036  1.00 33.88 450 A 1 
ATOM 3423 O OE1 . GLN A 0 450 . -93.744  -39.689 112.732  1.00 33.88 450 A 1 
ATOM 3424 N N   . ASN A 0 451 . -94.425  -36.643 107.469  1.00 32.16 451 A 1 
ATOM 3425 C CA  . ASN A 0 451 . -93.210  -36.070 106.871  1.00 32.16 451 A 1 
ATOM 3426 C C   . ASN A 0 451 . -92.014  -37.016 106.634  1.00 32.16 451 A 1 
ATOM 3427 C CB  . ASN A 0 451 . -92.718  -34.953 107.822  1.00 32.16 451 A 1 
ATOM 3428 O O   . ASN A 0 451 . -91.325  -37.400 107.577  1.00 32.16 451 A 1 
ATOM 3429 C CG  . ASN A 0 451 . -93.538  -33.685 107.768  1.00 32.16 451 A 1 
ATOM 3430 N ND2 . ASN A 0 451 . -93.807  -33.064 108.892  1.00 32.16 451 A 1 
ATOM 3431 O OD1 . ASN A 0 451 . -93.944  -33.229 106.718  1.00 32.16 451 A 1 
ATOM 3432 N N   . SER A 0 452 . -91.637  -37.186 105.366  1.00 39.05 452 A 1 
ATOM 3433 C CA  . SER A 0 452 . -90.238  -37.404 104.975  1.00 39.05 452 A 1 
ATOM 3434 C C   . SER A 0 452 . -89.687  -36.118 104.359  1.00 39.05 452 A 1 
ATOM 3435 C CB  . SER A 0 452 . -90.104  -38.597 104.027  1.00 39.05 452 A 1 
ATOM 3436 O O   . SER A 0 452 . -89.801  -35.883 103.160  1.00 39.05 452 A 1 
ATOM 3437 O OG  . SER A 0 452 . -90.497  -39.773 104.703  1.00 39.05 452 A 1 
ATOM 3438 N N   . LEU A 0 453 . -89.123  -35.261 105.209  1.00 32.79 453 A 1 
ATOM 3439 C CA  . LEU A 0 453 . -88.283  -34.140 104.796  1.00 32.79 453 A 1 
ATOM 3440 C C   . LEU A 0 453 . -86.833  -34.551 105.055  1.00 32.79 453 A 1 
ATOM 3441 C CB  . LEU A 0 453 . -88.667  -32.887 105.618  1.00 32.79 453 A 1 
ATOM 3442 O O   . LEU A 0 453 . -86.498  -34.708 106.223  1.00 32.79 453 A 1 
ATOM 3443 C CG  . LEU A 0 453 . -87.826  -31.637 105.277  1.00 32.79 453 A 1 
ATOM 3444 C CD1 . LEU A 0 453 . -88.349  -30.942 104.020  1.00 32.79 453 A 1 
ATOM 3445 C CD2 . LEU A 0 453 . -87.852  -30.632 106.429  1.00 32.79 453 A 1 
ATOM 3446 N N   . TRP A 0 454 . -86.030  -34.703 103.996  1.00 25.66 454 A 1 
ATOM 3447 C CA  . TRP A 0 454 . -84.571  -34.472 103.904  1.00 25.66 454 A 1 
ATOM 3448 C C   . TRP A 0 454 . -83.981  -35.244 102.711  1.00 25.66 454 A 1 
ATOM 3449 C CB  . TRP A 0 454 . -83.775  -34.851 105.176  1.00 25.66 454 A 1 
ATOM 3450 O O   . TRP A 0 454 . -83.971  -36.468 102.715  1.00 25.66 454 A 1 
ATOM 3451 C CG  . TRP A 0 454 . -83.379  -33.703 106.066  1.00 25.66 454 A 1 
ATOM 3452 C CD1 . TRP A 0 454 . -84.203  -32.797 106.644  1.00 25.66 454 A 1 
ATOM 3453 C CD2 . TRP A 0 454 . -82.033  -33.327 106.500  1.00 25.66 454 A 1 
ATOM 3454 C CE2 . TRP A 0 454 . -82.132  -32.183 107.350  1.00 25.66 454 A 1 
ATOM 3455 C CE3 . TRP A 0 454 . -80.737  -33.839 106.273  1.00 25.66 454 A 1 
ATOM 3456 N NE1 . TRP A 0 454 . -83.477  -31.905 107.401  1.00 25.66 454 A 1 
ATOM 3457 C CH2 . TRP A 0 454 . -79.741  -32.115 107.696  1.00 25.66 454 A 1 
ATOM 3458 C CZ2 . TRP A 0 454 . -81.015  -31.578 107.944  1.00 25.66 454 A 1 
ATOM 3459 C CZ3 . TRP A 0 454 . -79.606  -33.240 106.862  1.00 25.66 454 A 1 
ATOM 3460 N N   . GLU A 0 455 . -83.505  -34.521 101.693  1.00 35.36 455 A 1 
ATOM 3461 C CA  . GLU A 0 455 . -82.104  -34.485 101.213  1.00 35.36 455 A 1 
ATOM 3462 C C   . GLU A 0 455 . -82.035  -33.829 99.819   1.00 35.36 455 A 1 
ATOM 3463 C CB  . GLU A 0 455 . -81.364  -35.843 101.227  1.00 35.36 455 A 1 
ATOM 3464 O O   . GLU A 0 455 . -83.042  -33.721 99.117   1.00 35.36 455 A 1 
ATOM 3465 C CG  . GLU A 0 455 . -80.684  -36.026 102.599  1.00 35.36 455 A 1 
ATOM 3466 C CD  . GLU A 0 455 . -79.744  -37.232 102.708  1.00 35.36 455 A 1 
ATOM 3467 O OE1 . GLU A 0 455 . -78.954  -37.224 103.680  1.00 35.36 455 A 1 
ATOM 3468 O OE2 . GLU A 0 455 . -79.784  -38.114 101.822  1.00 35.36 455 A 1 
ATOM 3469 N N   . GLY A 0 456 . -80.864  -33.316 99.420   1.00 29.72 456 A 1 
ATOM 3470 C CA  . GLY A 0 456 . -80.724  -32.656 98.120   1.00 29.72 456 A 1 
ATOM 3471 C C   . GLY A 0 456 . -79.303  -32.240 97.733   1.00 29.72 456 A 1 
ATOM 3472 O O   . GLY A 0 456 . -78.531  -31.742 98.549   1.00 29.72 456 A 1 
ATOM 3473 N N   . ALA A 0 457 . -78.998  -32.410 96.446   1.00 28.98 457 A 1 
ATOM 3474 C CA  . ALA A 0 457 . -77.817  -31.940 95.716   1.00 28.98 457 A 1 
ATOM 3475 C C   . ALA A 0 457 . -78.150  -32.024 94.201   1.00 28.98 457 A 1 
ATOM 3476 C CB  . ALA A 0 457 . -76.631  -32.841 96.099   1.00 28.98 457 A 1 
ATOM 3477 O O   . ALA A 0 457 . -78.996  -32.828 93.826   1.00 28.98 457 A 1 
ATOM 3478 N N   . SER A 0 458 . -77.573  -31.260 93.268   1.00 37.08 458 A 1 
ATOM 3479 C CA  . SER A 0 458 . -76.520  -30.233 93.335   1.00 37.08 458 A 1 
ATOM 3480 C C   . SER A 0 458 . -76.787  -29.100 92.305   1.00 37.08 458 A 1 
ATOM 3481 C CB  . SER A 0 458 . -75.159  -30.908 93.095   1.00 37.08 458 A 1 
ATOM 3482 O O   . SER A 0 458 . -77.895  -28.968 91.790   1.00 37.08 458 A 1 
ATOM 3483 O OG  . SER A 0 458 . -75.104  -31.442 91.793   1.00 37.08 458 A 1 
ATOM 3484 N N   . LYS A 0 459 . -75.808  -28.215 92.054   1.00 35.18 459 A 1 
ATOM 3485 C CA  . LYS A 0 459 . -75.942  -26.994 91.223   1.00 35.18 459 A 1 
ATOM 3486 C C   . LYS A 0 459 . -75.512  -27.249 89.765   1.00 35.18 459 A 1 
ATOM 3487 C CB  . LYS A 0 459 . -75.108  -25.858 91.845   1.00 35.18 459 A 1 
ATOM 3488 O O   . LYS A 0 459 . -74.618  -28.056 89.536   1.00 35.18 459 A 1 
ATOM 3489 C CG  . LYS A 0 459 . -75.562  -25.455 93.262   1.00 35.18 459 A 1 
ATOM 3490 C CD  . LYS A 0 459 . -74.522  -24.550 93.942   1.00 35.18 459 A 1 
ATOM 3491 C CE  . LYS A 0 459 . -74.972  -24.199 95.368   1.00 35.18 459 A 1 
ATOM 3492 N NZ  . LYS A 0 459 . -73.908  -23.491 96.125   1.00 35.18 459 A 1 
ATOM 3493 N N   . GLY A 0 460 . -76.097  -26.531 88.800   1.00 35.72 460 A 1 
ATOM 3494 C CA  . GLY A 0 460 . -75.790  -26.667 87.361   1.00 35.72 460 A 1 
ATOM 3495 C C   . GLY A 0 460 . -74.903  -25.558 86.768   1.00 35.72 460 A 1 
ATOM 3496 O O   . GLY A 0 460 . -74.511  -24.629 87.471   1.00 35.72 460 A 1 
ATOM 3497 N N   . TYR A 0 461 . -74.630  -25.649 85.459   1.00 34.76 461 A 1 
ATOM 3498 C CA  . TYR A 0 461 . -74.047  -24.598 84.604   1.00 34.76 461 A 1 
ATOM 3499 C C   . TYR A 0 461 . -74.301  -24.928 83.116   1.00 34.76 461 A 1 
ATOM 3500 C CB  . TYR A 0 461 . -72.528  -24.469 84.852   1.00 34.76 461 A 1 
ATOM 3501 O O   . TYR A 0 461 . -74.390  -26.103 82.771   1.00 34.76 461 A 1 
ATOM 3502 C CG  . TYR A 0 461 . -72.088  -23.076 85.266   1.00 34.76 461 A 1 
ATOM 3503 C CD1 . TYR A 0 461 . -71.777  -22.103 84.295   1.00 34.76 461 A 1 
ATOM 3504 C CD2 . TYR A 0 461 . -71.985  -22.756 86.634   1.00 34.76 461 A 1 
ATOM 3505 C CE1 . TYR A 0 461 . -71.373  -20.813 84.693   1.00 34.76 461 A 1 
ATOM 3506 C CE2 . TYR A 0 461 . -71.575  -21.471 87.037   1.00 34.76 461 A 1 
ATOM 3507 O OH  . TYR A 0 461 . -70.877  -19.252 86.445   1.00 34.76 461 A 1 
ATOM 3508 C CZ  . TYR A 0 461 . -71.270  -20.496 86.064   1.00 34.76 461 A 1 
ATOM 3509 N N   . GLY A 0 462 . -74.359  -23.917 82.238   1.00 35.32 462 A 1 
ATOM 3510 C CA  . GLY A 0 462 . -74.367  -24.099 80.773   1.00 35.32 462 A 1 
ATOM 3511 C C   . GLY A 0 462 . -75.449  -23.300 80.035   1.00 35.32 462 A 1 
ATOM 3512 O O   . GLY A 0 462 . -76.637  -23.514 80.249   1.00 35.32 462 A 1 
ATOM 3513 N N   . ALA A 0 463 . -75.034  -22.401 79.139   1.00 34.43 463 A 1 
ATOM 3514 C CA  . ALA A 0 463 . -75.913  -21.691 78.206   1.00 34.43 463 A 1 
ATOM 3515 C C   . ALA A 0 463 . -75.508  -22.040 76.765   1.00 34.43 463 A 1 
ATOM 3516 C CB  . ALA A 0 463 . -75.840  -20.184 78.483   1.00 34.43 463 A 1 
ATOM 3517 O O   . ALA A 0 463 . -74.323  -21.990 76.434   1.00 34.43 463 A 1 
ATOM 3518 N N   . ALA A 0 464 . -76.476  -22.404 75.923   1.00 40.90 464 A 1 
ATOM 3519 C CA  . ALA A 0 464 . -76.219  -22.813 74.542   1.00 40.90 464 A 1 
ATOM 3520 C C   . ALA A 0 464 . -75.877  -21.615 73.634   1.00 40.90 464 A 1 
ATOM 3521 C CB  . ALA A 0 464 . -77.428  -23.605 74.028   1.00 40.90 464 A 1 
ATOM 3522 O O   . ALA A 0 464 . -76.456  -20.535 73.767   1.00 40.90 464 A 1 
ATOM 3523 N N   . LYS A 0 465 . -74.946  -21.821 72.693   1.00 32.59 465 A 1 
ATOM 3524 C CA  . LYS A 0 465 . -74.672  -20.898 71.579   1.00 32.59 465 A 1 
ATOM 3525 C C   . LYS A 0 465 . -75.584  -21.210 70.386   1.00 32.59 465 A 1 
ATOM 3526 C CB  . LYS A 0 465 . -73.196  -20.985 71.152   1.00 32.59 465 A 1 
ATOM 3527 O O   . LYS A 0 465 . -76.065  -22.330 70.258   1.00 32.59 465 A 1 
ATOM 3528 C CG  . LYS A 0 465 . -72.240  -20.183 72.049   1.00 32.59 465 A 1 
ATOM 3529 C CD  . LYS A 0 465 . -70.826  -20.248 71.449   1.00 32.59 465 A 1 
ATOM 3530 C CE  . LYS A 0 465 . -69.833  -19.329 72.168   1.00 32.59 465 A 1 
ATOM 3531 N NZ  . LYS A 0 465 . -68.506  -19.371 71.500   1.00 32.59 465 A 1 
ATOM 3532 N N   . LEU A 0 466 . -75.780  -20.218 69.516   1.00 38.33 466 A 1 
ATOM 3533 C CA  . LEU A 0 466 . -76.424  -20.395 68.213   1.00 38.33 466 A 1 
ATOM 3534 C C   . LEU A 0 466 . -75.464  -21.075 67.222   1.00 38.33 466 A 1 
ATOM 3535 C CB  . LEU A 0 466 . -76.887  -19.041 67.631   1.00 38.33 466 A 1 
ATOM 3536 O O   . LEU A 0 466 . -74.251  -20.874 67.314   1.00 38.33 466 A 1 
ATOM 3537 C CG  . LEU A 0 466 . -77.957  -18.280 68.439   1.00 38.33 466 A 1 
ATOM 3538 C CD1 . LEU A 0 466 . -77.358  -17.389 69.537   1.00 38.33 466 A 1 
ATOM 3539 C CD2 . LEU A 0 466 . -78.754  -17.362 67.510   1.00 38.33 466 A 1 
ATOM 3540 N N   . GLY A 0 467 . -76.031  -21.803 66.261   1.00 28.89 467 A 1 
ATOM 3541 C CA  . GLY A 0 467 . -75.393  -22.199 65.003   1.00 28.89 467 A 1 
ATOM 3542 C C   . GLY A 0 467 . -76.171  -21.634 63.807   1.00 28.89 467 A 1 
ATOM 3543 O O   . GLY A 0 467 . -77.289  -21.151 63.987   1.00 28.89 467 A 1 
ATOM 3544 N N   . TYR A 0 468 . -75.565  -21.692 62.621   1.00 34.76 468 A 1 
ATOM 3545 C CA  . TYR A 0 468 . -76.152  -21.319 61.328   1.00 34.76 468 A 1 
ATOM 3546 C C   . TYR A 0 468 . -75.750  -22.380 60.287   1.00 34.76 468 A 1 
ATOM 3547 C CB  . TYR A 0 468 . -75.641  -19.940 60.868   1.00 34.76 468 A 1 
ATOM 3548 O O   . TYR A 0 468 . -74.621  -22.872 60.337   1.00 34.76 468 A 1 
ATOM 3549 C CG  . TYR A 0 468 . -75.927  -18.747 61.771   1.00 34.76 468 A 1 
ATOM 3550 C CD1 . TYR A 0 468 . -77.115  -18.007 61.610   1.00 34.76 468 A 1 
ATOM 3551 C CD2 . TYR A 0 468 . -74.965  -18.323 62.710   1.00 34.76 468 A 1 
ATOM 3552 C CE1 . TYR A 0 468 . -77.341  -16.847 62.377   1.00 34.76 468 A 1 
ATOM 3553 C CE2 . TYR A 0 468 . -75.181  -17.161 63.477   1.00 34.76 468 A 1 
ATOM 3554 O OH  . TYR A 0 468 . -76.564  -15.283 64.032   1.00 34.76 468 A 1 
ATOM 3555 C CZ  . TYR A 0 468 . -76.371  -16.418 63.306   1.00 34.76 468 A 1 
ATOM 3556 N N   . ASP A 0 469 . -76.652  -22.706 59.367   1.00 38.29 469 A 1 
ATOM 3557 C CA  . ASP A 0 469 . -76.524  -23.660 58.253   1.00 38.29 469 A 1 
ATOM 3558 C C   . ASP A 0 469 . -76.031  -22.982 56.954   1.00 38.29 469 A 1 
ATOM 3559 C CB  . ASP A 0 469 . -77.850  -24.441 58.064   1.00 38.29 469 A 1 
ATOM 3560 O O   . ASP A 0 469 . -76.132  -21.760 56.817   1.00 38.29 469 A 1 
ATOM 3561 C CG  . ASP A 0 469 . -79.160  -23.743 58.503   1.00 38.29 469 A 1 
ATOM 3562 O OD1 . ASP A 0 469 . -79.203  -22.490 58.587   1.00 38.29 469 A 1 
ATOM 3563 O OD2 . ASP A 0 469 . -80.098  -24.485 58.868   1.00 38.29 469 A 1 
ATOM 3564 N N   . ASN A 0 470 . -75.395  -23.737 56.035   1.00 37.35 470 A 1 
ATOM 3565 C CA  . ASN A 0 470 . -74.493  -23.162 55.017   1.00 37.35 470 A 1 
ATOM 3566 C C   . ASN A 0 470 . -74.399  -23.861 53.634   1.00 37.35 470 A 1 
ATOM 3567 C CB  . ASN A 0 470 . -73.107  -22.912 55.661   1.00 37.35 470 A 1 
ATOM 3568 O O   . ASN A 0 470 . -73.302  -24.182 53.179   1.00 37.35 470 A 1 
ATOM 3569 C CG  . ASN A 0 470 . -72.981  -21.534 56.280   1.00 37.35 470 A 1 
ATOM 3570 N ND2 . ASN A 0 470 . -72.441  -21.457 57.473   1.00 37.35 470 A 1 
ATOM 3571 O OD1 . ASN A 0 470 . -73.316  -20.507 55.696   1.00 37.35 470 A 1 
ATOM 3572 N N   . ASP A 0 471 . -75.496  -23.956 52.880   1.00 38.28 471 A 1 
ATOM 3573 C CA  . ASP A 0 471 . -75.430  -24.340 51.453   1.00 38.28 471 A 1 
ATOM 3574 C C   . ASP A 0 471 . -75.026  -23.118 50.585   1.00 38.28 471 A 1 
ATOM 3575 C CB  . ASP A 0 471 . -76.718  -25.063 51.027   1.00 38.28 471 A 1 
ATOM 3576 O O   . ASP A 0 471 . -75.447  -21.985 50.833   1.00 38.28 471 A 1 
ATOM 3577 C CG  . ASP A 0 471 . -77.173  -26.055 52.098   1.00 38.28 471 A 1 
ATOM 3578 O OD1 . ASP A 0 471 . -76.429  -27.033 52.322   1.00 38.28 471 A 1 
ATOM 3579 O OD2 . ASP A 0 471 . -78.213  -25.779 52.734   1.00 38.28 471 A 1 
ATOM 3580 N N   . ALA A 0 472 . -73.950  -23.222 49.801   1.00 41.26 472 A 1 
ATOM 3581 C CA  . ALA A 0 472 . -73.903  -23.644 48.394   1.00 41.26 472 A 1 
ATOM 3582 C C   . ALA A 0 472 . -74.042  -22.462 47.409   1.00 41.26 472 A 1 
ATOM 3583 C CB  . ALA A 0 472 . -74.837  -24.820 48.090   1.00 41.26 472 A 1 
ATOM 3584 O O   . ALA A 0 472 . -74.838  -21.551 47.598   1.00 41.26 472 A 1 
ATOM 3585 N N   . PHE A 0 473 . -73.167  -22.421 46.396   1.00 48.54 473 A 1 
ATOM 3586 C CA  . PHE A 0 473 . -73.116  -21.342 45.403   1.00 48.54 473 A 1 
ATOM 3587 C C   . PHE A 0 473 . -72.418  -21.797 44.117   1.00 48.54 473 A 1 
ATOM 3588 C CB  . PHE A 0 473 . -72.430  -20.086 45.980   1.00 48.54 473 A 1 
ATOM 3589 O O   . PHE A 0 473 . -71.438  -22.545 44.160   1.00 48.54 473 A 1 
ATOM 3590 C CG  . PHE A 0 473 . -70.993  -20.226 46.470   1.00 48.54 473 A 1 
ATOM 3591 C CD1 . PHE A 0 473 . -70.730  -20.758 47.748   1.00 48.54 473 A 1 
ATOM 3592 C CD2 . PHE A 0 473 . -69.924  -19.734 45.695   1.00 48.54 473 A 1 
ATOM 3593 C CE1 . PHE A 0 473 . -69.417  -20.792 48.251   1.00 48.54 473 A 1 
ATOM 3594 C CE2 . PHE A 0 473 . -68.612  -19.746 46.207   1.00 48.54 473 A 1 
ATOM 3595 C CZ  . PHE A 0 473 . -68.359  -20.270 47.487   1.00 48.54 473 A 1 
ATOM 3596 N N   . ALA A 0 474 . -72.901  -21.327 42.964   1.00 46.40 474 A 1 
ATOM 3597 C CA  . ALA A 0 474 . -72.268  -21.596 41.676   1.00 46.40 474 A 1 
ATOM 3598 C C   . ALA A 0 474 . -70.905  -20.882 41.582   1.00 46.40 474 A 1 
ATOM 3599 C CB  . ALA A 0 474 . -73.223  -21.193 40.546   1.00 46.40 474 A 1 
ATOM 3600 O O   . ALA A 0 474 . -70.812  -19.658 41.711   1.00 46.40 474 A 1 
ATOM 3601 N N   . LYS A 0 475 . -69.842  -21.659 41.354   1.00 52.53 475 A 1 
ATOM 3602 C CA  . LYS A 0 475 . -68.475  -21.170 41.140   1.00 52.53 475 A 1 
ATOM 3603 C C   . LYS A 0 475 . -68.153  -21.183 39.652   1.00 52.53 475 A 1 
ATOM 3604 C CB  . LYS A 0 475 . -67.477  -22.035 41.921   1.00 52.53 475 A 1 
ATOM 3605 O O   . LYS A 0 475 . -68.222  -22.222 39.006   1.00 52.53 475 A 1 
ATOM 3606 C CG  . LYS A 0 475 . -67.366  -21.618 43.393   1.00 52.53 475 A 1 
ATOM 3607 C CD  . LYS A 0 475 . -66.759  -22.766 44.207   1.00 52.53 475 A 1 
ATOM 3608 C CE  . LYS A 0 475 . -66.194  -22.289 45.545   1.00 52.53 475 A 1 
ATOM 3609 N NZ  . LYS A 0 475 . -65.844  -23.447 46.404   1.00 52.53 475 A 1 
ATOM 3610 N N   . GLN A 0 476 . -67.761  -20.026 39.142   1.00 54.43 476 A 1 
ATOM 3611 C CA  . GLN A 0 476 . -67.128  -19.889 37.837   1.00 54.43 476 A 1 
ATOM 3612 C C   . GLN A 0 476 . -65.653  -20.282 37.967   1.00 54.43 476 A 1 
ATOM 3613 C CB  . GLN A 0 476 . -67.344  -18.440 37.395   1.00 54.43 476 A 1 
ATOM 3614 O O   . GLN A 0 476 . -65.004  -19.914 38.951   1.00 54.43 476 A 1 
ATOM 3615 C CG  . GLN A 0 476 . -66.944  -18.121 35.950   1.00 54.43 476 A 1 
ATOM 3616 C CD  . GLN A 0 476 . -67.487  -16.755 35.530   1.00 54.43 476 A 1 
ATOM 3617 N NE2 . GLN A 0 476 . -67.295  -16.357 34.298   1.00 54.43 476 A 1 
ATOM 3618 O OE1 . GLN A 0 476 . -68.128  -16.037 36.288   1.00 54.43 476 A 1 
ATOM 3619 N N   . ALA A 0 477 . -65.139  -21.043 37.005   1.00 55.99 477 A 1 
ATOM 3620 C CA  . ALA A 0 477 . -63.713  -21.307 36.885   1.00 55.99 477 A 1 
ATOM 3621 C C   . ALA A 0 477 . -63.142  -20.388 35.802   1.00 55.99 477 A 1 
ATOM 3622 C CB  . ALA A 0 477 . -63.485  -22.797 36.609   1.00 55.99 477 A 1 
ATOM 3623 O O   . ALA A 0 477 . -63.760  -20.196 34.757   1.00 55.99 477 A 1 
ATOM 3624 N N   . TYR A 0 478 . -61.977  -19.817 36.070   1.00 66.83 478 A 1 
ATOM 3625 C CA  . TYR A 0 478 . -61.193  -19.075 35.093   1.00 66.83 478 A 1 
ATOM 3626 C C   . TYR A 0 478 . -59.841  -19.768 34.978   1.00 66.83 478 A 1 
ATOM 3627 C CB  . TYR A 0 478 . -61.036  -17.614 35.527   1.00 66.83 478 A 1 
ATOM 3628 O O   . TYR A 0 478 . -59.268  -20.143 36.005   1.00 66.83 478 A 1 
ATOM 3629 C CG  . TYR A 0 478 . -62.292  -16.766 35.423   1.00 66.83 478 A 1 
ATOM 3630 C CD1 . TYR A 0 478 . -62.559  -16.077 34.225   1.00 66.83 478 A 1 
ATOM 3631 C CD2 . TYR A 0 478 . -63.145  -16.603 36.534   1.00 66.83 478 A 1 
ATOM 3632 C CE1 . TYR A 0 478 . -63.637  -15.176 34.149   1.00 66.83 478 A 1 
ATOM 3633 C CE2 . TYR A 0 478 . -64.231  -15.707 36.462   1.00 66.83 478 A 1 
ATOM 3634 O OH  . TYR A 0 478 . -65.445  -14.038 35.238   1.00 66.83 478 A 1 
ATOM 3635 C CZ  . TYR A 0 478 . -64.456  -14.969 35.279   1.00 66.83 478 A 1 
ATOM 3636 N N   . GLY A 0 479 . -59.375  -19.948 33.748   1.00 73.30 479 A 1 
ATOM 3637 C CA  . GLY A 0 479 . -57.972  -20.183 33.450   1.00 73.30 479 A 1 
ATOM 3638 C C   . GLY A 0 479 . -57.302  -18.884 33.013   1.00 73.30 479 A 1 
ATOM 3639 O O   . GLY A 0 479 . -57.974  -17.951 32.557   1.00 73.30 479 A 1 
ATOM 3640 N N   . GLN A 0 480 . -55.988  -18.826 33.181   1.00 77.07 480 A 1 
ATOM 3641 C CA  . GLN A 0 480 . -55.134  -17.789 32.621   1.00 77.07 480 A 1 
ATOM 3642 C C   . GLN A 0 480 . -53.840  -18.446 32.128   1.00 77.07 480 A 1 
ATOM 3643 C CB  . GLN A 0 480 . -54.863  -16.701 33.685   1.00 77.07 480 A 1 
ATOM 3644 O O   . GLN A 0 480 . -53.215  -19.145 32.923   1.00 77.07 480 A 1 
ATOM 3645 C CG  . GLN A 0 480 . -53.773  -15.755 33.171   1.00 77.07 480 A 1 
ATOM 3646 C CD  . GLN A 0 480 . -53.424  -14.541 34.002   1.00 77.07 480 A 1 
ATOM 3647 N NE2 . GLN A 0 480 . -52.571  -13.707 33.448   1.00 77.07 480 A 1 
ATOM 3648 O OE1 . GLN A 0 480 . -53.829  -14.346 35.150   1.00 77.07 480 A 1 
ATOM 3649 N N   . ASP A 0 481 . -53.443  -18.143 30.893   1.00 80.36 481 A 1 
ATOM 3650 C CA  . ASP A 0 481 . -52.068  -18.309 30.410   1.00 80.36 481 A 1 
ATOM 3651 C C   . ASP A 0 481 . -51.276  -17.006 30.681   1.00 80.36 481 A 1 
ATOM 3652 C CB  . ASP A 0 481 . -52.071  -18.727 28.926   1.00 80.36 481 A 1 
ATOM 3653 O O   . ASP A 0 481 . -51.852  -15.929 30.908   1.00 80.36 481 A 1 
ATOM 3654 C CG  . ASP A 0 481 . -50.819  -19.518 28.516   1.00 80.36 481 A 1 
ATOM 3655 O OD1 . ASP A 0 481 . -49.743  -19.229 29.090   1.00 80.36 481 A 1 
ATOM 3656 O OD2 . ASP A 0 481 . -50.965  -20.436 27.676   1.00 80.36 481 A 1 
ATOM 3657 N N   . ALA A 0 482 . -49.956  -17.107 30.786   1.00 81.55 482 A 1 
ATOM 3658 C CA  . ALA A 0 482 . -49.074  -16.008 31.174   1.00 81.55 482 A 1 
ATOM 3659 C C   . ALA A 0 482 . -47.620  -16.254 30.728   1.00 81.55 482 A 1 
ATOM 3660 C CB  . ALA A 0 482 . -49.210  -15.784 32.691   1.00 81.55 482 A 1 
ATOM 3661 O O   . ALA A 0 482 . -46.688  -16.117 31.529   1.00 81.55 482 A 1 
ATOM 3662 N N   . ASP A 0 483 . -47.429  -16.662 29.473   1.00 84.23 483 A 1 
ATOM 3663 C CA  . ASP A 0 483 . -46.107  -16.907 28.896   1.00 84.23 483 A 1 
ATOM 3664 C C   . ASP A 0 483 . -45.394  -15.571 28.584   1.00 84.23 483 A 1 
ATOM 3665 C CB  . ASP A 0 483 . -46.230  -17.855 27.678   1.00 84.23 483 A 1 
ATOM 3666 O O   . ASP A 0 483 . -45.906  -14.704 27.874   1.00 84.23 483 A 1 
ATOM 3667 C CG  . ASP A 0 483 . -45.062  -18.850 27.524   1.00 84.23 483 A 1 
ATOM 3668 O OD1 . ASP A 0 483 . -44.509  -19.326 28.539   1.00 84.23 483 A 1 
ATOM 3669 O OD2 . ASP A 0 483 . -44.651  -19.146 26.370   1.00 84.23 483 A 1 
ATOM 3670 N N   . SER A 0 484 . -44.182  -15.388 29.115   1.00 85.86 484 A 1 
ATOM 3671 C CA  . SER A 0 484 . -43.339  -14.215 28.836   1.00 85.86 484 A 1 
ATOM 3672 C C   . SER A 0 484 . -41.985  -14.632 28.275   1.00 85.86 484 A 1 
ATOM 3673 C CB  . SER A 0 484 . -43.214  -13.281 30.046   1.00 85.86 484 A 1 
ATOM 3674 O O   . SER A 0 484 . -41.245  -15.405 28.898   1.00 85.86 484 A 1 
ATOM 3675 O OG  . SER A 0 484 . -42.671  -13.951 31.170   1.00 85.86 484 A 1 
ATOM 3676 N N   . ARG A 0 485 . -41.650  -14.120 27.087   1.00 88.51 485 A 1 
ATOM 3677 C CA  . ARG A 0 485 . -40.429  -14.476 26.355   1.00 88.51 485 A 1 
ATOM 3678 C C   . ARG A 0 485 . -39.672  -13.243 25.905   1.00 88.51 485 A 1 
ATOM 3679 C CB  . ARG A 0 485 . -40.734  -15.365 25.146   1.00 88.51 485 A 1 
ATOM 3680 O O   . ARG A 0 485 . -40.233  -12.380 25.243   1.00 88.51 485 A 1 
ATOM 3681 C CG  . ARG A 0 485 . -41.465  -16.649 25.523   1.00 88.51 485 A 1 
ATOM 3682 C CD  . ARG A 0 485 . -41.679  -17.490 24.270   1.00 88.51 485 A 1 
ATOM 3683 N NE  . ARG A 0 485 . -42.510  -18.645 24.602   1.00 88.51 485 A 1 
ATOM 3684 N NH1 . ARG A 0 485 . -42.184  -19.940 22.744   1.00 88.51 485 A 1 
ATOM 3685 N NH2 . ARG A 0 485 . -43.448  -20.664 24.460   1.00 88.51 485 A 1 
ATOM 3686 C CZ  . ARG A 0 485 . -42.695  -19.752 23.931   1.00 88.51 485 A 1 
ATOM 3687 N N   . TYR A 0 486 . -38.381  -13.226 26.199   1.00 91.50 486 A 1 
ATOM 3688 C CA  . TYR A 0 486 . -37.466  -12.161 25.811   1.00 91.50 486 A 1 
ATOM 3689 C C   . TYR A 0 486 . -36.244  -12.765 25.135   1.00 91.50 486 A 1 
ATOM 3690 C CB  . TYR A 0 486 . -37.077  -11.357 27.058   1.00 91.50 486 A 1 
ATOM 3691 O O   . TYR A 0 486 . -35.779  -13.834 25.542   1.00 91.50 486 A 1 
ATOM 3692 C CG  . TYR A 0 486 . -36.183  -10.161 26.784   1.00 91.50 486 A 1 
ATOM 3693 C CD1 . TYR A 0 486 . -34.824  -10.167 27.154   1.00 91.50 486 A 1 
ATOM 3694 C CD2 . TYR A 0 486 . -36.732  -9.025  26.168   1.00 91.50 486 A 1 
ATOM 3695 C CE1 . TYR A 0 486 . -34.034  -9.018  26.940   1.00 91.50 486 A 1 
ATOM 3696 C CE2 . TYR A 0 486 . -35.942  -7.888  25.918   1.00 91.50 486 A 1 
ATOM 3697 O OH  . TYR A 0 486 . -33.834  -6.751  26.147   1.00 91.50 486 A 1 
ATOM 3698 C CZ  . TYR A 0 486 . -34.593  -7.872  26.323   1.00 91.50 486 A 1 
ATOM 3699 N N   . GLY A 0 487 . -35.680  -12.073 24.152   1.00 93.04 487 A 1 
ATOM 3700 C CA  . GLY A 0 487 . -34.433  -12.498 23.540   1.00 93.04 487 A 1 
ATOM 3701 C C   . GLY A 0 487 . -33.630  -11.381 22.898   1.00 93.04 487 A 1 
ATOM 3702 O O   . GLY A 0 487 . -34.116  -10.276 22.644   1.00 93.04 487 A 1 
ATOM 3703 N N   . LYS A 0 488 . -32.361  -11.706 22.662   1.00 92.95 488 A 1 
ATOM 3704 C CA  . LYS A 0 488 . -31.381  -10.888 21.957   1.00 92.95 488 A 1 
ATOM 3705 C C   . LYS A 0 488 . -30.540  -11.761 21.044   1.00 92.95 488 A 1 
ATOM 3706 C CB  . LYS A 0 488 . -30.434  -10.170 22.926   1.00 92.95 488 A 1 
ATOM 3707 O O   . LYS A 0 488 . -30.169  -12.862 21.445   1.00 92.95 488 A 1 
ATOM 3708 C CG  . LYS A 0 488 . -31.171  -9.312  23.949   1.00 92.95 488 A 1 
ATOM 3709 C CD  . LYS A 0 488 . -30.177  -8.443  24.719   1.00 92.95 488 A 1 
ATOM 3710 C CE  . LYS A 0 488 . -31.001  -7.609  25.692   1.00 92.95 488 A 1 
ATOM 3711 N NZ  . LYS A 0 488 . -30.700  -6.165  25.609   1.00 92.95 488 A 1 
ATOM 3712 N N   . SER A 0 489 . -30.165  -11.217 19.899   1.00 94.58 489 A 1 
ATOM 3713 C CA  . SER A 0 489 . -29.131  -11.772 19.023   1.00 94.58 489 A 1 
ATOM 3714 C C   . SER A 0 489 . -28.156  -10.665 18.627   1.00 94.58 489 A 1 
ATOM 3715 C CB  . SER A 0 489 . -29.723  -12.509 17.807   1.00 94.58 489 A 1 
ATOM 3716 O O   . SER A 0 489 . -28.557  -9.515  18.440   1.00 94.58 489 A 1 
ATOM 3717 O OG  . SER A 0 489 . -30.959  -11.964 17.368   1.00 94.58 489 A 1 
ATOM 3718 N N   . TYR A 0 490 . -26.868  -10.993 18.540   1.00 93.99 490 A 1 
ATOM 3719 C CA  . TYR A 0 490 . -25.819  -10.109 18.033   1.00 93.99 490 A 1 
ATOM 3720 C C   . TYR A 0 490 . -24.833  -10.896 17.175   1.00 93.99 490 A 1 
ATOM 3721 C CB  . TYR A 0 490 . -25.066  -9.422  19.181   1.00 93.99 490 A 1 
ATOM 3722 O O   . TYR A 0 490 . -24.130  -11.765 17.692   1.00 93.99 490 A 1 
ATOM 3723 C CG  . TYR A 0 490 . -23.926  -8.526  18.711   1.00 93.99 490 A 1 
ATOM 3724 C CD1 . TYR A 0 490 . -22.591  -8.905  18.951   1.00 93.99 490 A 1 
ATOM 3725 C CD2 . TYR A 0 490 . -24.189  -7.350  17.980   1.00 93.99 490 A 1 
ATOM 3726 C CE1 . TYR A 0 490 . -21.530  -8.097  18.495   1.00 93.99 490 A 1 
ATOM 3727 C CE2 . TYR A 0 490 . -23.130  -6.540  17.511   1.00 93.99 490 A 1 
ATOM 3728 O OH  . TYR A 0 490 . -20.738  -6.164  17.340   1.00 93.99 490 A 1 
ATOM 3729 C CZ  . TYR A 0 490 . -21.793  -6.912  17.772   1.00 93.99 490 A 1 
ATOM 3730 N N   . ASP A 0 491 . -24.733  -10.527 15.901   1.00 89.95 491 A 1 
ATOM 3731 C CA  . ASP A 0 491 . -23.783  -11.102 14.948   1.00 89.95 491 A 1 
ATOM 3732 C C   . ASP A 0 491 . -22.863  -9.997  14.412   1.00 89.95 491 A 1 
ATOM 3733 C CB  . ASP A 0 491 . -24.525  -11.796 13.794   1.00 89.95 491 A 1 
ATOM 3734 O O   . ASP A 0 491 . -23.328  -8.912  14.057   1.00 89.95 491 A 1 
ATOM 3735 C CG  . ASP A 0 491 . -25.347  -13.028 14.194   1.00 89.95 491 A 1 
ATOM 3736 O OD1 . ASP A 0 491 . -24.944  -13.728 15.149   1.00 89.95 491 A 1 
ATOM 3737 O OD2 . ASP A 0 491 . -26.333  -13.305 13.475   1.00 89.95 491 A 1 
ATOM 3738 N N   . SER A 0 492 . -21.555  -10.254 14.315   1.00 87.14 492 A 1 
ATOM 3739 C CA  . SER A 0 492 . -20.586  -9.298  13.751   1.00 87.14 492 A 1 
ATOM 3740 C C   . SER A 0 492 . -19.484  -9.985  12.940   1.00 87.14 492 A 1 
ATOM 3741 C CB  . SER A 0 492 . -20.021  -8.369  14.829   1.00 87.14 492 A 1 
ATOM 3742 O O   . SER A 0 492 . -18.860  -10.957 13.371   1.00 87.14 492 A 1 
ATOM 3743 O OG  . SER A 0 492 . -19.426  -9.066  15.901   1.00 87.14 492 A 1 
ATOM 3744 N N   . VAL A 0 493 . -19.283  -9.547  11.688   1.00 78.92 493 A 1 
ATOM 3745 C CA  . VAL A 0 493 . -18.658  -10.396 10.661   1.00 78.92 493 A 1 
ATOM 3746 C C   . VAL A 0 493 . -17.809  -9.643  9.625    1.00 78.92 493 A 1 
ATOM 3747 C CB  . VAL A 0 493 . -19.729  -11.246 9.927    1.00 78.92 493 A 1 
ATOM 3748 O O   . VAL A 0 493 . -18.321  -8.979  8.728    1.00 78.92 493 A 1 
ATOM 3749 C CG1 . VAL A 0 493 . -19.052  -12.273 9.006    1.00 78.92 493 A 1 
ATOM 3750 C CG2 . VAL A 0 493 . -20.690  -12.018 10.846   1.00 78.92 493 A 1 
ATOM 3751 N N   . SER A 0 494 . -16.516  -9.991  9.608    1.00 88.03 494 A 1 
ATOM 3752 C CA  . SER A 0 494 . -15.535  -9.844  8.514    1.00 88.03 494 A 1 
ATOM 3753 C C   . SER A 0 494 . -14.732  -8.538  8.432    1.00 88.03 494 A 1 
ATOM 3754 C CB  . SER A 0 494 . -16.099  -10.227 7.137    1.00 88.03 494 A 1 
ATOM 3755 O O   . SER A 0 494 . -15.230  -7.464  8.091    1.00 88.03 494 A 1 
ATOM 3756 O OG  . SER A 0 494 . -15.057  -10.671 6.280    1.00 88.03 494 A 1 
ATOM 3757 N N   . ALA A 0 495 . -13.416  -8.687  8.601    1.00 92.83 495 A 1 
ATOM 3758 C CA  . ALA A 0 495 . -12.393  -7.716  8.232    1.00 92.83 495 A 1 
ATOM 3759 C C   . ALA A 0 495 . -11.345  -8.374  7.321    1.00 92.83 495 A 1 
ATOM 3760 C CB  . ALA A 0 495 . -11.761  -7.145  9.505    1.00 92.83 495 A 1 
ATOM 3761 O O   . ALA A 0 495 . -10.871  -9.477  7.597    1.00 92.83 495 A 1 
ATOM 3762 N N   . ARG A 0 496 . -10.955  -7.692  6.238    1.00 95.86 496 A 1 
ATOM 3763 C CA  . ARG A 0 496 . -9.957   -8.154  5.260    1.00 95.86 496 A 1 
ATOM 3764 C C   . ARG A 0 496 . -8.998   -7.026  4.904    1.00 95.86 496 A 1 
ATOM 3765 C CB  . ARG A 0 496 . -10.639  -8.713  3.996    1.00 95.86 496 A 1 
ATOM 3766 O O   . ARG A 0 496 . -9.436   -5.916  4.606    1.00 95.86 496 A 1 
ATOM 3767 C CG  . ARG A 0 496 . -11.557  -9.896  4.331    1.00 95.86 496 A 1 
ATOM 3768 C CD  . ARG A 0 496 . -12.238  -10.512 3.106    1.00 95.86 496 A 1 
ATOM 3769 N NE  . ARG A 0 496 . -13.194  -11.539 3.558    1.00 95.86 496 A 1 
ATOM 3770 N NH1 . ARG A 0 496 . -11.751  -13.337 3.692    1.00 95.86 496 A 1 
ATOM 3771 N NH2 . ARG A 0 496 . -13.742  -13.443 4.643    1.00 95.86 496 A 1 
ATOM 3772 C CZ  . ARG A 0 496 . -12.894  -12.766 3.944    1.00 95.86 496 A 1 
ATOM 3773 N N   . SER A 0 497 . -7.703   -7.312  4.886    1.00 96.38 497 A 1 
ATOM 3774 C CA  . SER A 0 497 . -6.671   -6.391  4.404    1.00 96.38 497 A 1 
ATOM 3775 C C   . SER A 0 497 . -5.731   -7.092  3.437    1.00 96.38 497 A 1 
ATOM 3776 C CB  . SER A 0 497 . -5.874   -5.772  5.557    1.00 96.38 497 A 1 
ATOM 3777 O O   . SER A 0 497 . -5.289   -8.204  3.717    1.00 96.38 497 A 1 
ATOM 3778 O OG  . SER A 0 497 . -5.196   -6.754  6.311    1.00 96.38 497 A 1 
ATOM 3779 N N   . TYR A 0 498 . -5.401   -6.408  2.350    1.00 96.15 498 A 1 
ATOM 3780 C CA  . TYR A 0 498 . -4.425   -6.808  1.348    1.00 96.15 498 A 1 
ATOM 3781 C C   . TYR A 0 498 . -3.459   -5.641  1.172    1.00 96.15 498 A 1 
ATOM 3782 C CB  . TYR A 0 498 . -5.132   -7.137  0.023    1.00 96.15 498 A 1 
ATOM 3783 O O   . TYR A 0 498 . -3.885   -4.556  0.779    1.00 96.15 498 A 1 
ATOM 3784 C CG  . TYR A 0 498 . -6.259   -8.147  0.136    1.00 96.15 498 A 1 
ATOM 3785 C CD1 . TYR A 0 498 . -5.992   -9.514  -0.054   1.00 96.15 498 A 1 
ATOM 3786 C CD2 . TYR A 0 498 . -7.567   -7.718  0.444    1.00 96.15 498 A 1 
ATOM 3787 C CE1 . TYR A 0 498 . -7.026   -10.460 0.075    1.00 96.15 498 A 1 
ATOM 3788 C CE2 . TYR A 0 498 . -8.604   -8.661  0.579    1.00 96.15 498 A 1 
ATOM 3789 O OH  . TYR A 0 498 . -9.328   -10.950 0.536    1.00 96.15 498 A 1 
ATOM 3790 C CZ  . TYR A 0 498 . -8.332   -10.034 0.399    1.00 96.15 498 A 1 
ATOM 3791 N N   . ASP A 0 499 . -2.187   -5.853  1.473    1.00 95.41 499 A 1 
ATOM 3792 C CA  . ASP A 0 499 . -1.107   -4.918  1.186    1.00 95.41 499 A 1 
ATOM 3793 C C   . ASP A 0 499 . -0.184   -5.622  0.169    1.00 95.41 499 A 1 
ATOM 3794 C CB  . ASP A 0 499 . -0.410   -4.499  2.502    1.00 95.41 499 A 1 
ATOM 3795 O O   . ASP A 0 499 . 0.267    -6.737  0.420    1.00 95.41 499 A 1 
ATOM 3796 C CG  . ASP A 0 499 . -1.326   -3.816  3.550    1.00 95.41 499 A 1 
ATOM 3797 O OD1 . ASP A 0 499 . -1.895   -2.732  3.274    1.00 95.41 499 A 1 
ATOM 3798 O OD2 . ASP A 0 499 . -1.421   -4.303  4.702    1.00 95.41 499 A 1 
ATOM 3799 N N   . ASN A 0 500 . 0.040    -5.020  -1.000   1.00 96.12 500 A 1 
ATOM 3800 C CA  . ASN A 0 500 . 0.892    -5.545  -2.074   1.00 96.12 500 A 1 
ATOM 3801 C C   . ASN A 0 500 . 1.916    -4.482  -2.473   1.00 96.12 500 A 1 
ATOM 3802 C CB  . ASN A 0 500 . 0.028    -6.002  -3.271   1.00 96.12 500 A 1 
ATOM 3803 O O   . ASN A 0 500 . 1.536    -3.340  -2.740   1.00 96.12 500 A 1 
ATOM 3804 C CG  . ASN A 0 500 . 0.803    -6.112  -4.583   1.00 96.12 500 A 1 
ATOM 3805 N ND2 . ASN A 0 500 . 0.921    -5.034  -5.325   1.00 96.12 500 A 1 
ATOM 3806 O OD1 . ASN A 0 500 . 1.294    -7.152  -4.982   1.00 96.12 500 A 1 
ATOM 3807 N N   . GLU A 0 501 . 3.180    -4.875  -2.572   1.00 96.80 501 A 1 
ATOM 3808 C CA  . GLU A 0 501 . 4.279    -4.036  -3.042   1.00 96.80 501 A 1 
ATOM 3809 C C   . GLU A 0 501 . 4.986    -4.719  -4.206   1.00 96.80 501 A 1 
ATOM 3810 C CB  . GLU A 0 501 . 5.248    -3.699  -1.895   1.00 96.80 501 A 1 
ATOM 3811 O O   . GLU A 0 501 . 5.374    -5.880  -4.114   1.00 96.80 501 A 1 
ATOM 3812 C CG  . GLU A 0 501 . 4.516    -2.805  -0.886   1.00 96.80 501 A 1 
ATOM 3813 C CD  . GLU A 0 501 . 5.387    -2.166  0.196    1.00 96.80 501 A 1 
ATOM 3814 O OE1 . GLU A 0 501 . 4.787    -1.790  1.236    1.00 96.80 501 A 1 
ATOM 3815 O OE2 . GLU A 0 501 . 6.554    -1.811  -0.081   1.00 96.80 501 A 1 
ATOM 3816 N N   . LYS A 0 502 . 5.142    -3.993  -5.311   1.00 97.46 502 A 1 
ATOM 3817 C CA  . LYS A 0 502 . 5.843    -4.442  -6.511   1.00 97.46 502 A 1 
ATOM 3818 C C   . LYS A 0 502 . 6.904    -3.424  -6.873   1.00 97.46 502 A 1 
ATOM 3819 C CB  . LYS A 0 502 . 4.858    -4.667  -7.667   1.00 97.46 502 A 1 
ATOM 3820 O O   . LYS A 0 502 . 6.644    -2.227  -6.870   1.00 97.46 502 A 1 
ATOM 3821 C CG  . LYS A 0 502 . 3.944    -5.857  -7.356   1.00 97.46 502 A 1 
ATOM 3822 C CD  . LYS A 0 502 . 2.983    -6.171  -8.505   1.00 97.46 502 A 1 
ATOM 3823 C CE  . LYS A 0 502 . 2.208    -7.442  -8.131   1.00 97.46 502 A 1 
ATOM 3824 N NZ  . LYS A 0 502 . 2.367    -8.488  -9.163   1.00 97.46 502 A 1 
ATOM 3825 N N   . TYR A 0 503 . 8.087    -3.909  -7.204   1.00 98.11 503 A 1 
ATOM 3826 C CA  . TYR A 0 503 . 9.196    -3.136  -7.734   1.00 98.11 503 A 1 
ATOM 3827 C C   . TYR A 0 503 . 9.734    -3.872  -8.951   1.00 98.11 503 A 1 
ATOM 3828 C CB  . TYR A 0 503 . 10.272   -2.991  -6.654   1.00 98.11 503 A 1 
ATOM 3829 O O   . TYR A 0 503 . 9.990    -5.073  -8.871   1.00 98.11 503 A 1 
ATOM 3830 C CG  . TYR A 0 503 . 11.561   -2.353  -7.129   1.00 98.11 503 A 1 
ATOM 3831 C CD1 . TYR A 0 503 . 12.650   -3.160  -7.519   1.00 98.11 503 A 1 
ATOM 3832 C CD2 . TYR A 0 503 . 11.670   -0.951  -7.169   1.00 98.11 503 A 1 
ATOM 3833 C CE1 . TYR A 0 503 . 13.865   -2.563  -7.904   1.00 98.11 503 A 1 
ATOM 3834 C CE2 . TYR A 0 503 . 12.883   -0.350  -7.548   1.00 98.11 503 A 1 
ATOM 3835 O OH  . TYR A 0 503 . 15.170   -0.571  -8.205   1.00 98.11 503 A 1 
ATOM 3836 C CZ  . TYR A 0 503 . 13.987   -1.158  -7.896   1.00 98.11 503 A 1 
ATOM 3837 N N   . ALA A 0 504 . 9.933    -3.161  -10.055  1.00 98.08 504 A 1 
ATOM 3838 C CA  . ALA A 0 504 . 10.644   -3.691  -11.208  1.00 98.08 504 A 1 
ATOM 3839 C C   . ALA A 0 504 . 11.627   -2.647  -11.735  1.00 98.08 504 A 1 
ATOM 3840 C CB  . ALA A 0 504 . 9.652    -4.176  -12.270  1.00 98.08 504 A 1 
ATOM 3841 O O   . ALA A 0 504 . 11.251   -1.499  -11.990  1.00 98.08 504 A 1 
ATOM 3842 N N   . ARG A 0 505 . 12.880   -3.063  -11.904  1.00 98.36 505 A 1 
ATOM 3843 C CA  . ARG A 0 505 . 13.949   -2.297  -12.531  1.00 98.36 505 A 1 
ATOM 3844 C C   . ARG A 0 505 . 14.523   -3.109  -13.679  1.00 98.36 505 A 1 
ATOM 3845 C CB  . ARG A 0 505 . 15.011   -1.927  -11.494  1.00 98.36 505 A 1 
ATOM 3846 O O   . ARG A 0 505 . 15.129   -4.153  -13.463  1.00 98.36 505 A 1 
ATOM 3847 C CG  . ARG A 0 505 . 16.152   -1.116  -12.123  1.00 98.36 505 A 1 
ATOM 3848 C CD  . ARG A 0 505 . 17.169   -0.716  -11.047  1.00 98.36 505 A 1 
ATOM 3849 N NE  . ARG A 0 505 . 18.218   -1.736  -10.929  1.00 98.36 505 A 1 
ATOM 3850 N NH1 . ARG A 0 505 . 19.542   -0.908  -12.619  1.00 98.36 505 A 1 
ATOM 3851 N NH2 . ARG A 0 505 . 19.916   -2.944  -11.739  1.00 98.36 505 A 1 
ATOM 3852 C CZ  . ARG A 0 505 . 19.228   -1.845  -11.762  1.00 98.36 505 A 1 
ATOM 3853 N N   . TRP A 0 506 . 14.361   -2.581  -14.880  1.00 98.51 506 A 1 
ATOM 3854 C CA  . TRP A 0 506 . 15.008   -3.080  -16.081  1.00 98.51 506 A 1 
ATOM 3855 C C   . TRP A 0 506 . 16.047   -2.056  -16.537  1.00 98.51 506 A 1 
ATOM 3856 C CB  . TRP A 0 506 . 13.940   -3.393  -17.127  1.00 98.51 506 A 1 
ATOM 3857 O O   . TRP A 0 506 . 15.784   -0.853  -16.513  1.00 98.51 506 A 1 
ATOM 3858 C CG  . TRP A 0 506 . 14.464   -3.846  -18.448  1.00 98.51 506 A 1 
ATOM 3859 C CD1 . TRP A 0 506 . 14.759   -5.118  -18.799  1.00 98.51 506 A 1 
ATOM 3860 C CD2 . TRP A 0 506 . 14.803   -3.024  -19.602  1.00 98.51 506 A 1 
ATOM 3861 C CE2 . TRP A 0 506 . 15.212   -3.883  -20.663  1.00 98.51 506 A 1 
ATOM 3862 C CE3 . TRP A 0 506 . 14.849   -1.633  -19.831  1.00 98.51 506 A 1 
ATOM 3863 N NE1 . TRP A 0 506 . 15.206   -5.146  -20.106  1.00 98.51 506 A 1 
ATOM 3864 C CH2 . TRP A 0 506 . 15.593   -1.997  -22.129  1.00 98.51 506 A 1 
ATOM 3865 C CZ2 . TRP A 0 506 . 15.556   -3.386  -21.926  1.00 98.51 506 A 1 
ATOM 3866 C CZ3 . TRP A 0 506 . 15.286   -1.130  -21.067  1.00 98.51 506 A 1 
ATOM 3867 N N   . LEU A 0 507 . 17.228   -2.525  -16.915  1.00 97.76 507 A 1 
ATOM 3868 C CA  . LEU A 0 507 . 18.336   -1.725  -17.423  1.00 97.76 507 A 1 
ATOM 3869 C C   . LEU A 0 507 . 18.909   -2.435  -18.646  1.00 97.76 507 A 1 
ATOM 3870 C CB  . LEU A 0 507 . 19.353   -1.513  -16.283  1.00 97.76 507 A 1 
ATOM 3871 O O   . LEU A 0 507 . 19.188   -3.629  -18.570  1.00 97.76 507 A 1 
ATOM 3872 C CG  . LEU A 0 507 . 20.662   -0.776  -16.645  1.00 97.76 507 A 1 
ATOM 3873 C CD1 . LEU A 0 507 . 21.273   -0.214  -15.353  1.00 97.76 507 A 1 
ATOM 3874 C CD2 . LEU A 0 507 . 21.740   -1.689  -17.239  1.00 97.76 507 A 1 
ATOM 3875 N N   . GLN A 0 508 . 19.097   -1.683  -19.721  1.00 97.36 508 A 1 
ATOM 3876 C CA  . GLN A 0 508 . 19.905   -2.033  -20.885  1.00 97.36 508 A 1 
ATOM 3877 C C   . GLN A 0 508 . 21.001   -0.964  -21.031  1.00 97.36 508 A 1 
ATOM 3878 C CB  . GLN A 0 508 . 18.969   -2.184  -22.091  1.00 97.36 508 A 1 
ATOM 3879 O O   . GLN A 0 508 . 20.781   0.188   -20.635  1.00 97.36 508 A 1 
ATOM 3880 C CG  . GLN A 0 508 . 19.694   -2.585  -23.376  1.00 97.36 508 A 1 
ATOM 3881 C CD  . GLN A 0 508 . 18.776   -3.044  -24.509  1.00 97.36 508 A 1 
ATOM 3882 N NE2 . GLN A 0 508 . 19.341   -3.429  -25.621  1.00 97.36 508 A 1 
ATOM 3883 O OE1 . GLN A 0 508 . 17.551   -3.103  -24.407  1.00 97.36 508 A 1 
ATOM 3884 N N   . ALA A 0 509 . 22.192   -1.355  -21.471  1.00 96.20 509 A 1 
ATOM 3885 C CA  . ALA A 0 509 . 23.357   -0.486  -21.575  1.00 96.20 509 A 1 
ATOM 3886 C C   . ALA A 0 509 . 24.347   -1.123  -22.550  1.00 96.20 509 A 1 
ATOM 3887 C CB  . ALA A 0 509 . 23.987   -0.295  -20.187  1.00 96.20 509 A 1 
ATOM 3888 O O   . ALA A 0 509 . 24.969   -2.129  -22.201  1.00 96.20 509 A 1 
ATOM 3889 N N   . ASP A 0 510 . 24.469   -0.532  -23.733  1.00 94.82 510 A 1 
ATOM 3890 C CA  . ASP A 0 510 . 25.050   -1.177  -24.906  1.00 94.82 510 A 1 
ATOM 3891 C C   . ASP A 0 510 . 26.172   -0.258  -25.441  1.00 94.82 510 A 1 
ATOM 3892 C CB  . ASP A 0 510 . 23.930   -1.490  -25.927  1.00 94.82 510 A 1 
ATOM 3893 O O   . ASP A 0 510 . 25.965   0.945   -25.609  1.00 94.82 510 A 1 
ATOM 3894 C CG  . ASP A 0 510 . 22.645   -2.145  -25.351  1.00 94.82 510 A 1 
ATOM 3895 O OD1 . ASP A 0 510 . 22.644   -2.743  -24.240  1.00 94.82 510 A 1 
ATOM 3896 O OD2 . ASP A 0 510 . 21.570   -1.956  -25.968  1.00 94.82 510 A 1 
ATOM 3897 N N   . ASP A 0 511 . 27.397   -0.777  -25.602  1.00 92.72 511 A 1 
ATOM 3898 C CA  . ASP A 0 511 . 28.616   0.005   -25.924  1.00 92.72 511 A 1 
ATOM 3899 C C   . ASP A 0 511 . 29.302   -0.528  -27.191  1.00 92.72 511 A 1 
ATOM 3900 C CB  . ASP A 0 511 . 29.537   0.066   -24.687  1.00 92.72 511 A 1 
ATOM 3901 O O   . ASP A 0 511 . 30.307   -1.252  -27.128  1.00 92.72 511 A 1 
ATOM 3902 C CG  . ASP A 0 511 . 30.927   0.691   -24.901  1.00 92.72 511 A 1 
ATOM 3903 O OD1 . ASP A 0 511 . 31.194   1.477   -25.832  1.00 92.72 511 A 1 
ATOM 3904 O OD2 . ASP A 0 511 . 31.829   0.509   -24.047  1.00 92.72 511 A 1 
ATOM 3905 N N   . ASP A 0 512 . 28.709   -0.143  -28.320  1.00 91.53 512 A 1 
ATOM 3906 C CA  . ASP A 0 512 . 29.069   -0.511  -29.687  1.00 91.53 512 A 1 
ATOM 3907 C C   . ASP A 0 512 . 30.287   0.307   -30.158  1.00 91.53 512 A 1 
ATOM 3908 C CB  . ASP A 0 512 . 27.830   -0.280  -30.589  1.00 91.53 512 A 1 
ATOM 3909 O O   . ASP A 0 512 . 30.301   1.537   -30.095  1.00 91.53 512 A 1 
ATOM 3910 C CG  . ASP A 0 512 . 27.533   -1.397  -31.596  1.00 91.53 512 A 1 
ATOM 3911 O OD1 . ASP A 0 512 . 28.431   -2.240  -31.828  1.00 91.53 512 A 1 
ATOM 3912 O OD2 . ASP A 0 512 . 26.434   -1.353  -32.194  1.00 91.53 512 A 1 
ATOM 3913 N N   . GLN A 0 513 . 31.345   -0.354  -30.625  1.00 88.13 513 A 1 
ATOM 3914 C CA  . GLN A 0 513 . 32.597   0.270   -31.073  1.00 88.13 513 A 1 
ATOM 3915 C C   . GLN A 0 513 . 33.010   -0.311  -32.420  1.00 88.13 513 A 1 
ATOM 3916 C CB  . GLN A 0 513 . 33.714   0.027   -30.037  1.00 88.13 513 A 1 
ATOM 3917 O O   . GLN A 0 513 . 33.151   -1.527  -32.533  1.00 88.13 513 A 1 
ATOM 3918 C CG  . GLN A 0 513 . 33.521   0.881   -28.780  1.00 88.13 513 A 1 
ATOM 3919 C CD  . GLN A 0 513 . 34.377   0.461   -27.586  1.00 88.13 513 A 1 
ATOM 3920 N NE2 . GLN A 0 513 . 33.836   0.605   -26.398  1.00 88.13 513 A 1 
ATOM 3921 O OE1 . GLN A 0 513 . 35.525   0.017   -27.659  1.00 88.13 513 A 1 
ATOM 3922 N N   . TRP A 0 514 . 33.290   0.532   -33.414  1.00 88.62 514 A 1 
ATOM 3923 C CA  . TRP A 0 514 . 33.729   0.089   -34.741  1.00 88.62 514 A 1 
ATOM 3924 C C   . TRP A 0 514 . 34.798   1.002   -35.347  1.00 88.62 514 A 1 
ATOM 3925 C CB  . TRP A 0 514 . 32.517   -0.050  -35.676  1.00 88.62 514 A 1 
ATOM 3926 O O   . TRP A 0 514 . 34.889   2.188   -35.022  1.00 88.62 514 A 1 
ATOM 3927 C CG  . TRP A 0 514 . 31.784   1.220   -35.991  1.00 88.62 514 A 1 
ATOM 3928 C CD1 . TRP A 0 514 . 30.732   1.711   -35.296  1.00 88.62 514 A 1 
ATOM 3929 C CD2 . TRP A 0 514 . 32.031   2.177   -37.070  1.00 88.62 514 A 1 
ATOM 3930 C CE2 . TRP A 0 514 . 31.092   3.246   -36.949  1.00 88.62 514 A 1 
ATOM 3931 C CE3 . TRP A 0 514 . 32.951   2.251   -38.139  1.00 88.62 514 A 1 
ATOM 3932 N NE1 . TRP A 0 514 . 30.311   2.897   -35.865  1.00 88.62 514 A 1 
ATOM 3933 C CH2 . TRP A 0 514 . 32.037   4.399   -38.859  1.00 88.62 514 A 1 
ATOM 3934 C CZ2 . TRP A 0 514 . 31.093   4.349   -37.818  1.00 88.62 514 A 1 
ATOM 3935 C CZ3 . TRP A 0 514 . 32.956   3.347   -39.022  1.00 88.62 514 A 1 
ATOM 3936 N N   . ALA A 0 515 . 35.599   0.448   -36.256  1.00 86.93 515 A 1 
ATOM 3937 C CA  . ALA A 0 515 . 36.439   1.224   -37.161  1.00 86.93 515 A 1 
ATOM 3938 C C   . ALA A 0 515 . 36.573   0.545   -38.529  1.00 86.93 515 A 1 
ATOM 3939 C CB  . ALA A 0 515 . 37.821   1.446   -36.540  1.00 86.93 515 A 1 
ATOM 3940 O O   . ALA A 0 515 . 36.538   -0.685  -38.620  1.00 86.93 515 A 1 
ATOM 3941 N N   . GLU A 0 516 . 36.787   1.358   -39.561  1.00 84.97 516 A 1 
ATOM 3942 C CA  . GLU A 0 516 . 37.168   0.939   -40.912  1.00 84.97 516 A 1 
ATOM 3943 C C   . GLU A 0 516 . 38.418   1.717   -41.358  1.00 84.97 516 A 1 
ATOM 3944 C CB  . GLU A 0 516 . 36.022   1.167   -41.920  1.00 84.97 516 A 1 
ATOM 3945 O O   . GLU A 0 516 . 38.473   2.935   -41.202  1.00 84.97 516 A 1 
ATOM 3946 C CG  . GLU A 0 516 . 34.745   0.347   -41.649  1.00 84.97 516 A 1 
ATOM 3947 C CD  . GLU A 0 516 . 33.722   0.394   -42.807  1.00 84.97 516 A 1 
ATOM 3948 O OE1 . GLU A 0 516 . 32.551   0.009   -42.580  1.00 84.97 516 A 1 
ATOM 3949 O OE2 . GLU A 0 516 . 34.105   0.734   -43.956  1.00 84.97 516 A 1 
ATOM 3950 N N   . ASP A 0 517 . 39.391   1.011   -41.932  1.00 81.08 517 A 1 
ATOM 3951 C CA  . ASP A 0 517 . 40.570   1.537   -42.634  1.00 81.08 517 A 1 
ATOM 3952 C C   . ASP A 0 517 . 40.426   1.156   -44.118  1.00 81.08 517 A 1 
ATOM 3953 C CB  . ASP A 0 517 . 41.843   0.952   -41.977  1.00 81.08 517 A 1 
ATOM 3954 O O   . ASP A 0 517 . 40.171   -0.007  -44.453  1.00 81.08 517 A 1 
ATOM 3955 C CG  . ASP A 0 517 . 43.200   1.277   -42.641  1.00 81.08 517 A 1 
ATOM 3956 O OD1 . ASP A 0 517 . 43.227   1.686   -43.826  1.00 81.08 517 A 1 
ATOM 3957 O OD2 . ASP A 0 517 . 44.232   1.007   -41.976  1.00 81.08 517 A 1 
ATOM 3958 N N   . TYR A 0 518 . 40.542   2.132   -45.020  1.00 81.23 518 A 1 
ATOM 3959 C CA  . TYR A 0 518 . 40.619   1.910   -46.463  1.00 81.23 518 A 1 
ATOM 3960 C C   . TYR A 0 518 . 41.857   2.590   -47.062  1.00 81.23 518 A 1 
ATOM 3961 C CB  . TYR A 0 518 . 39.316   2.358   -47.143  1.00 81.23 518 A 1 
ATOM 3962 O O   . TYR A 0 518 . 41.833   3.772   -47.430  1.00 81.23 518 A 1 
ATOM 3963 C CG  . TYR A 0 518 . 39.321   2.162   -48.650  1.00 81.23 518 A 1 
ATOM 3964 C CD1 . TYR A 0 518 . 39.654   3.242   -49.488  1.00 81.23 518 A 1 
ATOM 3965 C CD2 . TYR A 0 518 . 39.089   0.890   -49.207  1.00 81.23 518 A 1 
ATOM 3966 C CE1 . TYR A 0 518 . 39.790   3.050   -50.873  1.00 81.23 518 A 1 
ATOM 3967 C CE2 . TYR A 0 518 . 39.199   0.691   -50.599  1.00 81.23 518 A 1 
ATOM 3968 O OH  . TYR A 0 518 . 39.763   1.607   -52.765  1.00 81.23 518 A 1 
ATOM 3969 C CZ  . TYR A 0 518 . 39.571   1.771   -51.427  1.00 81.23 518 A 1 
ATOM 3970 N N   . ASP A 0 519 . 42.917   1.807   -47.255  1.00 79.16 519 A 1 
ATOM 3971 C CA  . ASP A 0 519 . 44.138   2.225   -47.945  1.00 79.16 519 A 1 
ATOM 3972 C C   . ASP A 0 519 . 44.062   1.876   -49.448  1.00 79.16 519 A 1 
ATOM 3973 C CB  . ASP A 0 519 . 45.374   1.641   -47.228  1.00 79.16 519 A 1 
ATOM 3974 O O   . ASP A 0 519 . 43.584   0.814   -49.868  1.00 79.16 519 A 1 
ATOM 3975 C CG  . ASP A 0 519 . 46.707   2.306   -47.613  1.00 79.16 519 A 1 
ATOM 3976 O OD1 . ASP A 0 519 . 46.704   3.203   -48.495  1.00 79.16 519 A 1 
ATOM 3977 O OD2 . ASP A 0 519 . 47.773   1.857   -47.127  1.00 79.16 519 A 1 
ATOM 3978 N N   . SER A 0 520 . 44.517   2.775   -50.326  1.00 73.40 520 A 1 
ATOM 3979 C CA  . SER A 0 520 . 44.514   2.518   -51.770  1.00 73.40 520 A 1 
ATOM 3980 C C   . SER A 0 520 . 45.602   3.252   -52.554  1.00 73.40 520 A 1 
ATOM 3981 C CB  . SER A 0 520 . 43.120   2.771   -52.353  1.00 73.40 520 A 1 
ATOM 3982 O O   . SER A 0 520 . 45.719   4.479   -52.549  1.00 73.40 520 A 1 
ATOM 3983 O OG  . SER A 0 520 . 42.748   4.133   -52.296  1.00 73.40 520 A 1 
ATOM 3984 N N   . TYR A 0 521 . 46.372   2.487   -53.337  1.00 70.33 521 A 1 
ATOM 3985 C CA  . TYR A 0 521 . 47.543   2.984   -54.063  1.00 70.33 521 A 1 
ATOM 3986 C C   . TYR A 0 521 . 47.523   2.650   -55.562  1.00 70.33 521 A 1 
ATOM 3987 C CB  . TYR A 0 521 . 48.830   2.490   -53.377  1.00 70.33 521 A 1 
ATOM 3988 O O   . TYR A 0 521 . 47.398   1.495   -55.974  1.00 70.33 521 A 1 
ATOM 3989 C CG  . TYR A 0 521 . 48.972   0.982   -53.226  1.00 70.33 521 A 1 
ATOM 3990 C CD1 . TYR A 0 521 . 48.470   0.356   -52.070  1.00 70.33 521 A 1 
ATOM 3991 C CD2 . TYR A 0 521 . 49.606   0.208   -54.222  1.00 70.33 521 A 1 
ATOM 3992 C CE1 . TYR A 0 521 . 48.593   -1.033  -51.905  1.00 70.33 521 A 1 
ATOM 3993 C CE2 . TYR A 0 521 . 49.735   -1.189  -54.058  1.00 70.33 521 A 1 
ATOM 3994 O OH  . TYR A 0 521 . 49.326   -3.151  -52.719  1.00 70.33 521 A 1 
ATOM 3995 C CZ  . TYR A 0 521 . 49.226   -1.808  -52.893  1.00 70.33 521 A 1 
ATOM 3996 N N   . ASP A 0 522 . 47.766   3.662   -56.407  1.00 62.88 522 A 1 
ATOM 3997 C CA  . ASP A 0 522 . 48.122   3.491   -57.827  1.00 62.88 522 A 1 
ATOM 3998 C C   . ASP A 0 522 . 49.592   3.877   -58.062  1.00 62.88 522 A 1 
ATOM 3999 C CB  . ASP A 0 522 . 47.155   4.261   -58.751  1.00 62.88 522 A 1 
ATOM 4000 O O   . ASP A 0 522 . 49.972   5.055   -58.030  1.00 62.88 522 A 1 
ATOM 4001 C CG  . ASP A 0 522 . 47.439   4.069   -60.258  1.00 62.88 522 A 1 
ATOM 4002 O OD1 . ASP A 0 522 . 48.250   3.185   -60.626  1.00 62.88 522 A 1 
ATOM 4003 O OD2 . ASP A 0 522 . 46.851   4.825   -61.071  1.00 62.88 522 A 1 
ATOM 4004 N N   . SER A 0 523 . 50.438   2.872   -58.319  1.00 58.05 523 A 1 
ATOM 4005 C CA  . SER A 0 523 . 51.838   3.074   -58.709  1.00 58.05 523 A 1 
ATOM 4006 C C   . SER A 0 523 . 51.981   3.170   -60.236  1.00 58.05 523 A 1 
ATOM 4007 C CB  . SER A 0 523 . 52.767   2.050   -58.040  1.00 58.05 523 A 1 
ATOM 4008 O O   . SER A 0 523 . 52.211   2.184   -60.943  1.00 58.05 523 A 1 
ATOM 4009 O OG  . SER A 0 523 . 52.540   0.717   -58.450  1.00 58.05 523 A 1 
ATOM 4010 N N   . GLY A 0 524 . 51.875   4.400   -60.753  1.00 50.95 524 A 1 
ATOM 4011 C CA  . GLY A 0 524 . 51.779   4.738   -62.180  1.00 50.95 524 A 1 
ATOM 4012 C C   . GLY A 0 524 . 52.992   4.439   -63.087  1.00 50.95 524 A 1 
ATOM 4013 O O   . GLY A 0 524 . 53.498   5.338   -63.760  1.00 50.95 524 A 1 
ATOM 4014 N N   . MET A 0 525 . 53.398   3.170   -63.210  1.00 45.29 525 A 1 
ATOM 4015 C CA  . MET A 0 525 . 54.411   2.628   -64.138  1.00 45.29 525 A 1 
ATOM 4016 C C   . MET A 0 525 . 55.777   3.341   -64.140  1.00 45.29 525 A 1 
ATOM 4017 C CB  . MET A 0 525 . 53.873   2.577   -65.576  1.00 45.29 525 A 1 
ATOM 4018 O O   . MET A 0 525 . 56.042   4.209   -64.990  1.00 45.29 525 A 1 
ATOM 4019 C CG  . MET A 0 525 . 52.860   1.481   -65.877  1.00 45.29 525 A 1 
ATOM 4020 S SD  . MET A 0 525 . 52.477   1.449   -67.653  1.00 45.29 525 A 1 
ATOM 4021 C CE  . MET A 0 525 . 51.666   -0.171  -67.731  1.00 45.29 525 A 1 
ATOM 4022 N N   . ALA A 0 526 . 56.678   2.849   -63.287  1.00 40.95 526 A 1 
ATOM 4023 C CA  . ALA A 0 526 . 58.118   3.087   -63.378  1.00 40.95 526 A 1 
ATOM 4024 C C   . ALA A 0 526 . 58.745   2.535   -64.687  1.00 40.95 526 A 1 
ATOM 4025 C CB  . ALA A 0 526 . 58.770   2.477   -62.126  1.00 40.95 526 A 1 
ATOM 4026 O O   . ALA A 0 526 . 58.097   1.865   -65.493  1.00 40.95 526 A 1 
ATOM 4027 N N   . ASP A 0 527 . 60.033   2.832   -64.884  1.00 41.66 527 A 1 
ATOM 4028 C CA  . ASP A 0 527 . 60.939   2.204   -65.858  1.00 41.66 527 A 1 
ATOM 4029 C C   . ASP A 0 527 . 60.547   2.272   -67.344  1.00 41.66 527 A 1 
ATOM 4030 C CB  . ASP A 0 527 . 61.383   0.823   -65.348  1.00 41.66 527 A 1 
ATOM 4031 O O   . ASP A 0 527 . 60.540   1.286   -68.083  1.00 41.66 527 A 1 
ATOM 4032 C CG  . ASP A 0 527 . 62.232   0.925   -64.073  1.00 41.66 527 A 1 
ATOM 4033 O OD1 . ASP A 0 527 . 62.512   2.069   -63.640  1.00 41.66 527 A 1 
ATOM 4034 O OD2 . ASP A 0 527 . 62.645   -0.146  -63.584  1.00 41.66 527 A 1 
ATOM 4035 N N   . ALA A 0 528 . 60.356   3.502   -67.836  1.00 38.14 528 A 1 
ATOM 4036 C CA  . ALA A 0 528 . 60.285   3.803   -69.267  1.00 38.14 528 A 1 
ATOM 4037 C C   . ALA A 0 528 . 61.450   4.687   -69.770  1.00 38.14 528 A 1 
ATOM 4038 C CB  . ALA A 0 528 . 58.887   4.325   -69.614  1.00 38.14 528 A 1 
ATOM 4039 O O   . ALA A 0 528 . 61.260   5.825   -70.198  1.00 38.14 528 A 1 
ATOM 4040 N N   . TYR A 0 529 . 62.616   4.043   -69.907  1.00 38.99 529 A 1 
ATOM 4041 C CA  . TYR A 0 529 . 63.609   4.266   -70.978  1.00 38.99 529 A 1 
ATOM 4042 C C   . TYR A 0 529 . 64.873   5.123   -70.726  1.00 38.99 529 A 1 
ATOM 4043 C CB  . TYR A 0 529 . 62.932   4.557   -72.343  1.00 38.99 529 A 1 
ATOM 4044 O O   . TYR A 0 529 . 65.085   6.172   -71.338  1.00 38.99 529 A 1 
ATOM 4045 C CG  . TYR A 0 529 . 63.346   3.621   -73.455  1.00 38.99 529 A 1 
ATOM 4046 C CD1 . TYR A 0 529 . 64.695   3.252   -73.623  1.00 38.99 529 A 1 
ATOM 4047 C CD2 . TYR A 0 529 . 62.352   3.031   -74.258  1.00 38.99 529 A 1 
ATOM 4048 C CE1 . TYR A 0 529 . 65.052   2.294   -74.585  1.00 38.99 529 A 1 
ATOM 4049 C CE2 . TYR A 0 529 . 62.709   2.094   -75.243  1.00 38.99 529 A 1 
ATOM 4050 O OH  . TYR A 0 529 . 64.406   0.848   -76.381  1.00 38.99 529 A 1 
ATOM 4051 C CZ  . TYR A 0 529 . 64.060   1.729   -75.410  1.00 38.99 529 A 1 
ATOM 4052 N N   . GLY A 0 530 . 65.856   4.527   -70.042  1.00 34.11 530 A 1 
ATOM 4053 C CA  . GLY A 0 530 . 67.272   4.852   -70.258  1.00 34.11 530 A 1 
ATOM 4054 C C   . GLY A 0 530 . 67.735   4.468   -71.674  1.00 34.11 530 A 1 
ATOM 4055 O O   . GLY A 0 530 . 68.192   3.350   -71.905  1.00 34.11 530 A 1 
ATOM 4056 N N   . ARG A 0 531 . 67.595   5.373   -72.655  1.00 36.05 531 A 1 
ATOM 4057 C CA  . ARG A 0 531 . 68.105   5.190   -74.030  1.00 36.05 531 A 1 
ATOM 4058 C C   . ARG A 0 531 . 69.352   6.050   -74.213  1.00 36.05 531 A 1 
ATOM 4059 C CB  . ARG A 0 531 . 67.005   5.484   -75.074  1.00 36.05 531 A 1 
ATOM 4060 O O   . ARG A 0 531 . 69.245   7.270   -74.287  1.00 36.05 531 A 1 
ATOM 4061 C CG  . ARG A 0 531 . 67.140   4.562   -76.303  1.00 36.05 531 A 1 
ATOM 4062 C CD  . ARG A 0 531 . 66.068   4.778   -77.386  1.00 36.05 531 A 1 
ATOM 4063 N NE  . ARG A 0 531 . 64.693   4.844   -76.843  1.00 36.05 531 A 1 
ATOM 4064 N NH1 . ARG A 0 531 . 63.563   3.580   -78.406  1.00 36.05 531 A 1 
ATOM 4065 N NH2 . ARG A 0 531 . 62.425   4.734   -76.877  1.00 36.05 531 A 1 
ATOM 4066 C CZ  . ARG A 0 531 . 63.575   4.384   -77.379  1.00 36.05 531 A 1 
ATOM 4067 N N   . GLY A 0 532 . 70.523   5.412   -74.238  1.00 30.70 532 A 1 
ATOM 4068 C CA  . GLY A 0 532 . 71.814   6.103   -74.194  1.00 30.70 532 A 1 
ATOM 4069 C C   . GLY A 0 532 . 71.985   7.168   -75.283  1.00 30.70 532 A 1 
ATOM 4070 O O   . GLY A 0 532 . 71.752   6.903   -76.464  1.00 30.70 532 A 1 
ATOM 4071 N N   . ALA A 0 533 . 72.426   8.363   -74.878  1.00 28.89 533 A 1 
ATOM 4072 C CA  . ALA A 0 533 . 72.887   9.389   -75.806  1.00 28.89 533 A 1 
ATOM 4073 C C   . ALA A 0 533 . 74.110   8.873   -76.591  1.00 28.89 533 A 1 
ATOM 4074 C CB  . ALA A 0 533 . 73.167   10.685  -75.036  1.00 28.89 533 A 1 
ATOM 4075 O O   . ALA A 0 533 . 74.939   8.128   -76.070  1.00 28.89 533 A 1 
ATOM 4076 N N   . SER A 0 534 . 74.180   9.212   -77.877  1.00 33.49 534 A 1 
ATOM 4077 C CA  . SER A 0 534 . 74.957   8.453   -78.862  1.00 33.49 534 A 1 
ATOM 4078 C C   . SER A 0 534 . 76.479   8.592   -78.750  1.00 33.49 534 A 1 
ATOM 4079 C CB  . SER A 0 534 . 74.525   8.856   -80.272  1.00 33.49 534 A 1 
ATOM 4080 O O   . SER A 0 534 . 77.004   9.695   -78.608  1.00 33.49 534 A 1 
ATOM 4081 O OG  . SER A 0 534 . 74.631   10.259  -80.419  1.00 33.49 534 A 1 
ATOM 4082 N N   . VAL A 0 535 . 77.167   7.468   -78.977  1.00 28.07 535 A 1 
ATOM 4083 C CA  . VAL A 0 535 . 78.620   7.350   -79.188  1.00 28.07 535 A 1 
ATOM 4084 C C   . VAL A 0 535 . 79.147   8.399   -80.177  1.00 28.07 535 A 1 
ATOM 4085 C CB  . VAL A 0 535 . 78.953   5.938   -79.724  1.00 28.07 535 A 1 
ATOM 4086 O O   . VAL A 0 535 . 78.626   8.548   -81.283  1.00 28.07 535 A 1 
ATOM 4087 C CG1 . VAL A 0 535 . 80.448   5.735   -80.010  1.00 28.07 535 A 1 
ATOM 4088 C CG2 . VAL A 0 535 . 78.530   4.848   -78.729  1.00 28.07 535 A 1 
ATOM 4089 N N   . TRP A 0 536 . 80.240   9.071   -79.810  1.00 26.37 536 A 1 
ATOM 4090 C CA  . TRP A 0 536 . 80.985   9.958   -80.703  1.00 26.37 536 A 1 
ATOM 4091 C C   . TRP A 0 536 . 81.915   9.143   -81.610  1.00 26.37 536 A 1 
ATOM 4092 C CB  . TRP A 0 536 . 81.757   10.985  -79.865  1.00 26.37 536 A 1 
ATOM 4093 O O   . TRP A 0 536 . 82.929   8.618   -81.156  1.00 26.37 536 A 1 
ATOM 4094 C CG  . TRP A 0 536 . 82.492   12.045  -80.633  1.00 26.37 536 A 1 
ATOM 4095 C CD1 . TRP A 0 536 . 81.922   13.135  -81.194  1.00 26.37 536 A 1 
ATOM 4096 C CD2 . TRP A 0 536 . 83.929   12.173  -80.886  1.00 26.37 536 A 1 
ATOM 4097 C CE2 . TRP A 0 536 . 84.157   13.401  -81.579  1.00 26.37 536 A 1 
ATOM 4098 C CE3 . TRP A 0 536 . 85.066   11.389  -80.590  1.00 26.37 536 A 1 
ATOM 4099 N NE1 . TRP A 0 536 . 82.898   13.932  -81.760  1.00 26.37 536 A 1 
ATOM 4100 C CH2 . TRP A 0 536 . 86.550   13.043  -81.614  1.00 26.37 536 A 1 
ATOM 4101 C CZ2 . TRP A 0 536 . 85.440   13.843  -81.934  1.00 26.37 536 A 1 
ATOM 4102 C CZ3 . TRP A 0 536 . 86.360   11.818  -80.950  1.00 26.37 536 A 1 
ATOM 4103 N N   . THR A 0 537 . 81.580   9.046   -82.898  1.00 32.68 537 A 1 
ATOM 4104 C CA  . THR A 0 537 . 82.489   8.513   -83.924  1.00 32.68 537 A 1 
ATOM 4105 C C   . THR A 0 537 . 83.029   9.652   -84.783  1.00 32.68 537 A 1 
ATOM 4106 C CB  . THR A 0 537 . 81.857   7.397   -84.779  1.00 32.68 537 A 1 
ATOM 4107 O O   . THR A 0 537 . 82.433   10.041  -85.788  1.00 32.68 537 A 1 
ATOM 4108 C CG2 . THR A 0 537 . 81.680   6.106   -83.980  1.00 32.68 537 A 1 
ATOM 4109 O OG1 . THR A 0 537 . 80.573   7.734   -85.250  1.00 32.68 537 A 1 
ATOM 4110 N N   . ASP A 0 538 . 84.208   10.171  -84.427  1.00 32.08 538 A 1 
ATOM 4111 C CA  . ASP A 0 538 . 85.058   10.744  -85.467  1.00 32.08 538 A 1 
ATOM 4112 C C   . ASP A 0 538 . 85.486   9.607   -86.399  1.00 32.08 538 A 1 
ATOM 4113 C CB  . ASP A 0 538 . 86.269   11.512  -84.917  1.00 32.08 538 A 1 
ATOM 4114 O O   . ASP A 0 538 . 86.255   8.712   -86.051  1.00 32.08 538 A 1 
ATOM 4115 C CG  . ASP A 0 538 . 87.119   12.145  -86.039  1.00 32.08 538 A 1 
ATOM 4116 O OD1 . ASP A 0 538 . 86.733   12.044  -87.235  1.00 32.08 538 A 1 
ATOM 4117 O OD2 . ASP A 0 538 . 88.141   12.776  -85.702  1.00 32.08 538 A 1 
ATOM 4118 N N   . THR A 0 539 . 84.945   9.620   -87.609  1.00 33.32 539 A 1 
ATOM 4119 C CA  . THR A 0 539 . 85.511   8.880   -88.735  1.00 33.32 539 A 1 
ATOM 4120 C C   . THR A 0 539 . 85.523   9.790   -89.957  1.00 33.32 539 A 1 
ATOM 4121 C CB  . THR A 0 539 . 84.831   7.516   -88.938  1.00 33.32 539 A 1 
ATOM 4122 O O   . THR A 0 539 . 85.071   9.438   -91.046  1.00 33.32 539 A 1 
ATOM 4123 C CG2 . THR A 0 539 . 85.597   6.599   -89.896  1.00 33.32 539 A 1 
ATOM 4124 O OG1 . THR A 0 539 . 84.808   6.824   -87.712  1.00 33.32 539 A 1 
ATOM 4125 N N   . LYS A 0 540 . 86.080   10.999  -89.803  1.00 36.44 540 A 1 
ATOM 4126 C CA  . LYS A 0 540 . 86.318   11.931  -90.916  1.00 36.44 540 A 1 
ATOM 4127 C C   . LYS A 0 540 . 87.555   11.546  -91.743  1.00 36.44 540 A 1 
ATOM 4128 C CB  . LYS A 0 540 . 86.321   13.374  -90.398  1.00 36.44 540 A 1 
ATOM 4129 O O   . LYS A 0 540 . 88.335   12.392  -92.181  1.00 36.44 540 A 1 
ATOM 4130 C CG  . LYS A 0 540 . 85.887   14.334  -91.515  1.00 36.44 540 A 1 
ATOM 4131 C CD  . LYS A 0 540 . 85.887   15.770  -90.998  1.00 36.44 540 A 1 
ATOM 4132 C CE  . LYS A 0 540 . 85.303   16.711  -92.051  1.00 36.44 540 A 1 
ATOM 4133 N NZ  . LYS A 0 540 . 85.239   18.092  -91.516  1.00 36.44 540 A 1 
ATOM 4134 N N   . GLY A 0 541 . 87.715   10.249  -92.002  1.00 32.61 541 A 1 
ATOM 4135 C CA  . GLY A 0 541 . 88.773   9.692   -92.835  1.00 32.61 541 A 1 
ATOM 4136 C C   . GLY A 0 541 . 88.599   10.075  -94.303  1.00 32.61 541 A 1 
ATOM 4137 O O   . GLY A 0 541 . 88.006   9.318   -95.068  1.00 32.61 541 A 1 
ATOM 4138 N N   . LYS A 0 542 . 89.111   11.253  -94.695  1.00 33.34 542 A 1 
ATOM 4139 C CA  . LYS A 0 542 . 89.377   11.658  -96.091  1.00 33.34 542 A 1 
ATOM 4140 C C   . LYS A 0 542 . 90.202   12.953  -96.164  1.00 33.34 542 A 1 
ATOM 4141 C CB  . LYS A 0 542 . 88.049   11.758  -96.893  1.00 33.34 542 A 1 
ATOM 4142 O O   . LYS A 0 542 . 89.645   14.021  -96.393  1.00 33.34 542 A 1 
ATOM 4143 C CG  . LYS A 0 542 . 87.924   10.609  -97.909  1.00 33.34 542 A 1 
ATOM 4144 C CD  . LYS A 0 542 . 86.471   10.402  -98.352  1.00 33.34 542 A 1 
ATOM 4145 C CE  . LYS A 0 542 . 86.370   9.094   -99.143  1.00 33.34 542 A 1 
ATOM 4146 N NZ  . LYS A 0 542 . 84.970   8.781   -99.522  1.00 33.34 542 A 1 
ATOM 4147 N N   . LEU A 0 543 . 91.523   12.826  -95.980  1.00 30.18 543 A 1 
ATOM 4148 C CA  . LEU A 0 543 . 92.613   13.552  -96.674  1.00 30.18 543 A 1 
ATOM 4149 C C   . LEU A 0 543 . 93.939   13.328  -95.922  1.00 30.18 543 A 1 
ATOM 4150 C CB  . LEU A 0 543 . 92.342   15.070  -96.831  1.00 30.18 543 A 1 
ATOM 4151 O O   . LEU A 0 543 . 94.212   13.985  -94.925  1.00 30.18 543 A 1 
ATOM 4152 C CG  . LEU A 0 543 . 91.657   15.418  -98.171  1.00 30.18 543 A 1 
ATOM 4153 C CD1 . LEU A 0 543 . 90.964   16.777  -98.089  1.00 30.18 543 A 1 
ATOM 4154 C CD2 . LEU A 0 543 . 92.664   15.460  -99.324  1.00 30.18 543 A 1 
ATOM 4155 N N   . GLY A 0 544 . 94.763   12.395  -96.404  1.00 32.04 544 A 1 
ATOM 4156 C CA  . GLY A 0 544 . 96.071   12.088  -95.815  1.00 32.04 544 A 1 
ATOM 4157 C C   . GLY A 0 544 . 96.739   10.911  -96.522  1.00 32.04 544 A 1 
ATOM 4158 O O   . GLY A 0 544 . 96.405   9.761   -96.258  1.00 32.04 544 A 1 
ATOM 4159 N N   . VAL A 0 545 . 97.658   11.193  -97.450  1.00 30.17 545 A 1 
ATOM 4160 C CA  . VAL A 0 545 . 98.427   10.160  -98.165  1.00 30.17 545 A 1 
ATOM 4161 C C   . VAL A 0 545 . 99.612   9.747   -97.292  1.00 30.17 545 A 1 
ATOM 4162 C CB  . VAL A 0 545 . 98.862   10.644  -99.565  1.00 30.17 545 A 1 
ATOM 4163 O O   . VAL A 0 545 . 100.645  10.410  -97.275  1.00 30.17 545 A 1 
ATOM 4164 C CG1 . VAL A 0 545 . 99.700   9.591   -100.303 1.00 30.17 545 A 1 
ATOM 4165 C CG2 . VAL A 0 545 . 97.632   10.942  -100.438 1.00 30.17 545 A 1 
ATOM 4166 N N   . GLY A 0 546 . 99.434   8.674   -96.522  1.00 32.49 546 A 1 
ATOM 4167 C CA  . GLY A 0 546 . 100.422  8.194   -95.557  1.00 32.49 546 A 1 
ATOM 4168 C C   . GLY A 0 546 . 101.497  7.289   -96.163  1.00 32.49 546 A 1 
ATOM 4169 O O   . GLY A 0 546 . 101.338  6.073   -96.170  1.00 32.49 546 A 1 
ATOM 4170 N N   . TYR A 0 547 . 102.623  7.873   -96.577  1.00 29.58 547 A 1 
ATOM 4171 C CA  . TYR A 0 547 . 103.930  7.210   -96.485  1.00 29.58 547 A 1 
ATOM 4172 C C   . TYR A 0 547 . 104.631  7.742   -95.228  1.00 29.58 547 A 1 
ATOM 4173 C CB  . TYR A 0 547 . 104.788  7.478   -97.736  1.00 29.58 547 A 1 
ATOM 4174 O O   . TYR A 0 547 . 104.890  8.939   -95.139  1.00 29.58 547 A 1 
ATOM 4175 C CG  . TYR A 0 547 . 104.748  6.402   -98.807  1.00 29.58 547 A 1 
ATOM 4176 C CD1 . TYR A 0 547 . 105.707  5.368   -98.799  1.00 29.58 547 A 1 
ATOM 4177 C CD2 . TYR A 0 547 . 103.797  6.467   -99.842  1.00 29.58 547 A 1 
ATOM 4178 C CE1 . TYR A 0 547 . 105.723  4.409   -99.831  1.00 29.58 547 A 1 
ATOM 4179 C CE2 . TYR A 0 547 . 103.811  5.512   -100.878 1.00 29.58 547 A 1 
ATOM 4180 O OH  . TYR A 0 547 . 104.812  3.569   -101.880 1.00 29.58 547 A 1 
ATOM 4181 C CZ  . TYR A 0 547 . 104.780  4.484   -100.877 1.00 29.58 547 A 1 
ATOM 4182 N N   . GLY A 0 548 . 104.941  6.873   -94.263  1.00 34.96 548 A 1 
ATOM 4183 C CA  . GLY A 0 548 . 105.669  7.254   -93.046  1.00 34.96 548 A 1 
ATOM 4184 C C   . GLY A 0 548 . 105.303  6.392   -91.839  1.00 34.96 548 A 1 
ATOM 4185 O O   . GLY A 0 548 . 104.149  6.356   -91.424  1.00 34.96 548 A 1 
ATOM 4186 N N   . VAL A 0 549 . 106.291  5.697   -91.272  1.00 29.14 549 A 1 
ATOM 4187 C CA  . VAL A 0 549 . 106.125  4.850   -90.080  1.00 29.14 549 A 1 
ATOM 4188 C C   . VAL A 0 549 . 106.413  5.671   -88.821  1.00 29.14 549 A 1 
ATOM 4189 C CB  . VAL A 0 549 . 107.043  3.610   -90.159  1.00 29.14 549 A 1 
ATOM 4190 O O   . VAL A 0 549 . 107.478  6.269   -88.708  1.00 29.14 549 A 1 
ATOM 4191 C CG1 . VAL A 0 549 . 106.947  2.731   -88.904  1.00 29.14 549 A 1 
ATOM 4192 C CG2 . VAL A 0 549 . 106.683  2.731   -91.366  1.00 29.14 549 A 1 
ATOM 4193 N N   . GLY A 0 550 . 105.494  5.657   -87.854  1.00 34.43 550 A 1 
ATOM 4194 C CA  . GLY A 0 550 . 105.675  6.264   -86.532  1.00 34.43 550 A 1 
ATOM 4195 C C   . GLY A 0 550 . 104.636  5.731   -85.545  1.00 34.43 550 A 1 
ATOM 4196 O O   . GLY A 0 550 . 103.456  5.650   -85.877  1.00 34.43 550 A 1 
ATOM 4197 N N   . LEU A 0 551 . 105.064  5.304   -84.353  1.00 30.27 551 A 1 
ATOM 4198 C CA  . LEU A 0 551 . 104.189  4.610   -83.402  1.00 30.27 551 A 1 
ATOM 4199 C C   . LEU A 0 551 . 103.399  5.593   -82.525  1.00 30.27 551 A 1 
ATOM 4200 C CB  . LEU A 0 551 . 104.981  3.631   -82.511  1.00 30.27 551 A 1 
ATOM 4201 O O   . LEU A 0 551 . 103.987  6.385   -81.793  1.00 30.27 551 A 1 
ATOM 4202 C CG  . LEU A 0 551 . 105.594  2.410   -83.228  1.00 30.27 551 A 1 
ATOM 4203 C CD1 . LEU A 0 551 . 106.985  2.699   -83.800  1.00 30.27 551 A 1 
ATOM 4204 C CD2 . LEU A 0 551 . 105.738  1.250   -82.239  1.00 30.27 551 A 1 
ATOM 4205 N N   . GLY A 0 552 . 102.073  5.446   -82.504  1.00 32.31 552 A 1 
ATOM 4206 C CA  . GLY A 0 552 . 101.178  6.049   -81.513  1.00 32.31 552 A 1 
ATOM 4207 C C   . GLY A 0 552 . 100.123  5.033   -81.076  1.00 32.31 552 A 1 
ATOM 4208 O O   . GLY A 0 552 . 99.411   4.483   -81.914  1.00 32.31 552 A 1 
ATOM 4209 N N   . LYS A 0 553 . 100.035  4.728   -79.775  1.00 31.59 553 A 1 
ATOM 4210 C CA  . LYS A 0 553 . 99.070   3.746   -79.250  1.00 31.59 553 A 1 
ATOM 4211 C C   . LYS A 0 553 . 97.674   4.371   -79.159  1.00 31.59 553 A 1 
ATOM 4212 C CB  . LYS A 0 553 . 99.502   3.220   -77.869  1.00 31.59 553 A 1 
ATOM 4213 O O   . LYS A 0 553 . 97.467   5.265   -78.349  1.00 31.59 553 A 1 
ATOM 4214 C CG  . LYS A 0 553 . 100.748  2.321   -77.895  1.00 31.59 553 A 1 
ATOM 4215 C CD  . LYS A 0 553 . 101.065  1.836   -76.470  1.00 31.59 553 A 1 
ATOM 4216 C CE  . LYS A 0 553 . 102.305  0.935   -76.441  1.00 31.59 553 A 1 
ATOM 4217 N NZ  . LYS A 0 553 . 102.642  0.514   -75.056  1.00 31.59 553 A 1 
ATOM 4218 N N   . GLY A 0 554 . 96.723   3.847   -79.932  1.00 31.00 554 A 1 
ATOM 4219 C CA  . GLY A 0 554 . 95.317   4.268   -79.931  1.00 31.00 554 A 1 
ATOM 4220 C C   . GLY A 0 554 . 94.350   3.083   -79.903  1.00 31.00 554 A 1 
ATOM 4221 O O   . GLY A 0 554 . 93.577   2.900   -80.838  1.00 31.00 554 A 1 
ATOM 4222 N N   . LYS A 0 555 . 94.407   2.249   -78.854  1.00 32.07 555 A 1 
ATOM 4223 C CA  . LYS A 0 555 . 93.399   1.202   -78.617  1.00 32.07 555 A 1 
ATOM 4224 C C   . LYS A 0 555 . 92.092   1.844   -78.132  1.00 32.07 555 A 1 
ATOM 4225 C CB  . LYS A 0 555 . 93.891   0.159   -77.590  1.00 32.07 555 A 1 
ATOM 4226 O O   . LYS A 0 555 . 91.937   2.096   -76.942  1.00 32.07 555 A 1 
ATOM 4227 C CG  . LYS A 0 555 . 94.568   -1.079  -78.199  1.00 32.07 555 A 1 
ATOM 4228 C CD  . LYS A 0 555 . 94.852   -2.112  -77.087  1.00 32.07 555 A 1 
ATOM 4229 C CE  . LYS A 0 555 . 94.662   -3.560  -77.564  1.00 32.07 555 A 1 
ATOM 4230 N NZ  . LYS A 0 555 . 93.988   -4.369  -76.519  1.00 32.07 555 A 1 
ATOM 4231 N N   . GLY A 0 556 . 91.165   2.090   -79.052  1.00 31.86 556 A 1 
ATOM 4232 C CA  . GLY A 0 556 . 89.748   2.271   -78.733  1.00 31.86 556 A 1 
ATOM 4233 C C   . GLY A 0 556 . 89.034   0.927   -78.833  1.00 31.86 556 A 1 
ATOM 4234 O O   . GLY A 0 556 . 88.551   0.576   -79.906  1.00 31.86 556 A 1 
ATOM 4235 N N   . GLU A 0 557 . 89.019   0.145   -77.753  1.00 29.81 557 A 1 
ATOM 4236 C CA  . GLU A 0 557 . 88.268   -1.114  -77.717  1.00 29.81 557 A 1 
ATOM 4237 C C   . GLU A 0 557 . 86.764   -0.823  -77.578  1.00 29.81 557 A 1 
ATOM 4238 C CB  . GLU A 0 557 . 88.865   -2.080  -76.665  1.00 29.81 557 A 1 
ATOM 4239 O O   . GLU A 0 557 . 86.312   -0.200  -76.620  1.00 29.81 557 A 1 
ATOM 4240 C CG  . GLU A 0 557 . 89.933   -2.949  -77.362  1.00 29.81 557 A 1 
ATOM 4241 C CD  . GLU A 0 557 . 91.023   -3.562  -76.469  1.00 29.81 557 A 1 
ATOM 4242 O OE1 . GLU A 0 557 . 91.382   -4.741  -76.692  1.00 29.81 557 A 1 
ATOM 4243 O OE2 . GLU A 0 557 . 91.767   -2.829  -75.778  1.00 29.81 557 A 1 
ATOM 4244 N N   . LEU A 0 558 . 86.003   -1.229  -78.599  1.00 32.64 558 A 1 
ATOM 4245 C CA  . LEU A 0 558 . 84.560   -1.021  -78.716  1.00 32.64 558 A 1 
ATOM 4246 C C   . LEU A 0 558 . 83.807   -2.054  -77.868  1.00 32.64 558 A 1 
ATOM 4247 C CB  . LEU A 0 558 . 84.161   -1.136  -80.206  1.00 32.64 558 A 1 
ATOM 4248 O O   . LEU A 0 558 . 83.437   -3.111  -78.382  1.00 32.64 558 A 1 
ATOM 4249 C CG  . LEU A 0 558 . 84.547   0.066   -81.085  1.00 32.64 558 A 1 
ATOM 4250 C CD1 . LEU A 0 558 . 84.544   -0.347  -82.559  1.00 32.64 558 A 1 
ATOM 4251 C CD2 . LEU A 0 558 . 83.553   1.217   -80.916  1.00 32.64 558 A 1 
ATOM 4252 N N   . ASP A 0 559 . 83.559   -1.759  -76.591  1.00 30.57 559 A 1 
ATOM 4253 C CA  . ASP A 0 559 . 82.636   -2.581  -75.804  1.00 30.57 559 A 1 
ATOM 4254 C C   . ASP A 0 559 . 81.180   -2.295  -76.203  1.00 30.57 559 A 1 
ATOM 4255 C CB  . ASP A 0 559 . 82.858   -2.464  -74.292  1.00 30.57 559 A 1 
ATOM 4256 O O   . ASP A 0 559 . 80.615   -1.229  -75.943  1.00 30.57 559 A 1 
ATOM 4257 C CG  . ASP A 0 559 . 81.982   -3.481  -73.538  1.00 30.57 559 A 1 
ATOM 4258 O OD1 . ASP A 0 559 . 81.579   -4.491  -74.166  1.00 30.57 559 A 1 
ATOM 4259 O OD2 . ASP A 0 559 . 81.706   -3.237  -72.346  1.00 30.57 559 A 1 
ATOM 4260 N N   . ALA A 0 560 . 80.568   -3.265  -76.879  1.00 29.81 560 A 1 
ATOM 4261 C CA  . ALA A 0 560 . 79.201   -3.189  -77.367  1.00 29.81 560 A 1 
ATOM 4262 C C   . ALA A 0 560 . 78.203   -3.598  -76.269  1.00 29.81 560 A 1 
ATOM 4263 C CB  . ALA A 0 560 . 79.094   -4.007  -78.662  1.00 29.81 560 A 1 
ATOM 4264 O O   . ALA A 0 560 . 77.477   -4.585  -76.417  1.00 29.81 560 A 1 
ATOM 4265 N N   . ALA A 0 561 . 78.134   -2.808  -75.192  1.00 28.93 561 A 1 
ATOM 4266 C CA  . ALA A 0 561 . 77.243   -2.980  -74.037  1.00 28.93 561 A 1 
ATOM 4267 C C   . ALA A 0 561 . 75.745   -2.738  -74.364  1.00 28.93 561 A 1 
ATOM 4268 C CB  . ALA A 0 561 . 77.772   -2.111  -72.888  1.00 28.93 561 A 1 
ATOM 4269 O O   . ALA A 0 561 . 75.046   -1.961  -73.722  1.00 28.93 561 A 1 
ATOM 4270 N N   . SER A 0 562 . 75.237   -3.427  -75.389  1.00 36.23 562 A 1 
ATOM 4271 C CA  . SER A 0 562 . 73.851   -3.400  -75.877  1.00 36.23 562 A 1 
ATOM 4272 C C   . SER A 0 562 . 73.124   -4.732  -75.640  1.00 36.23 562 A 1 
ATOM 4273 C CB  . SER A 0 562 . 73.809   -2.949  -77.343  1.00 36.23 562 A 1 
ATOM 4274 O O   . SER A 0 562 . 72.171   -5.072  -76.346  1.00 36.23 562 A 1 
ATOM 4275 O OG  . SER A 0 562 . 74.512   -3.843  -78.187  1.00 36.23 562 A 1 
ATOM 4276 N N   . LYS A 0 563 . 73.565   -5.511  -74.639  1.00 30.76 563 A 1 
ATOM 4277 C CA  . LYS A 0 563 . 72.874   -6.740  -74.229  1.00 30.76 563 A 1 
ATOM 4278 C C   . LYS A 0 563 . 71.492   -6.401  -73.672  1.00 30.76 563 A 1 
ATOM 4279 C CB  . LYS A 0 563 . 73.701   -7.575  -73.238  1.00 30.76 563 A 1 
ATOM 4280 O O   . LYS A 0 563 . 71.349   -5.671  -72.698  1.00 30.76 563 A 1 
ATOM 4281 C CG  . LYS A 0 563 . 74.486   -8.668  -73.980  1.00 30.76 563 A 1 
ATOM 4282 C CD  . LYS A 0 563 . 75.167   -9.629  -73.000  1.00 30.76 563 A 1 
ATOM 4283 C CE  . LYS A 0 563 . 75.814   -10.787 -73.769  1.00 30.76 563 A 1 
ATOM 4284 N NZ  . LYS A 0 563 . 76.466   -11.750 -72.847  1.00 30.76 563 A 1 
ATOM 4285 N N   . GLN A 0 564 . 70.482   -6.950  -74.332  1.00 31.41 564 A 1 
ATOM 4286 C CA  . GLN A 0 564 . 69.075   -6.666  -74.096  1.00 31.41 564 A 1 
ATOM 4287 C C   . GLN A 0 564 . 68.596   -7.335  -72.802  1.00 31.41 564 A 1 
ATOM 4288 C CB  . GLN A 0 564 . 68.278   -7.178  -75.310  1.00 31.41 564 A 1 
ATOM 4289 O O   . GLN A 0 564 . 68.324   -8.532  -72.786  1.00 31.41 564 A 1 
ATOM 4290 C CG  . GLN A 0 564 . 68.636   -6.459  -76.625  1.00 31.41 564 A 1 
ATOM 4291 C CD  . GLN A 0 564 . 68.150   -7.199  -77.870  1.00 31.41 564 A 1 
ATOM 4292 N NE2 . GLN A 0 564 . 68.399   -6.668  -79.046  1.00 31.41 564 A 1 
ATOM 4293 O OE1 . GLN A 0 564 . 67.565   -8.265  -77.833  1.00 31.41 564 A 1 
ATOM 4294 N N   . GLY A 0 565 . 68.450   -6.554  -71.733  1.00 29.56 565 A 1 
ATOM 4295 C CA  . GLY A 0 565 . 67.575   -6.896  -70.615  1.00 29.56 565 A 1 
ATOM 4296 C C   . GLY A 0 565 . 66.224   -6.213  -70.804  1.00 29.56 565 A 1 
ATOM 4297 O O   . GLY A 0 565 . 66.117   -5.013  -70.565  1.00 29.56 565 A 1 
ATOM 4298 N N   . ARG A 0 566 . 65.191   -6.947  -71.242  1.00 34.11 566 A 1 
ATOM 4299 C CA  . ARG A 0 566 . 63.803   -6.484  -71.081  1.00 34.11 566 A 1 
ATOM 4300 C C   . ARG A 0 566 . 63.442   -6.634  -69.601  1.00 34.11 566 A 1 
ATOM 4301 C CB  . ARG A 0 566 . 62.805   -7.301  -71.931  1.00 34.11 566 A 1 
ATOM 4302 O O   . ARG A 0 566 . 63.120   -7.737  -69.172  1.00 34.11 566 A 1 
ATOM 4303 C CG  . ARG A 0 566 . 62.573   -6.859  -73.388  1.00 34.11 566 A 1 
ATOM 4304 C CD  . ARG A 0 566 . 61.370   -7.669  -73.918  1.00 34.11 566 A 1 
ATOM 4305 N NE  . ARG A 0 566 . 60.900   -7.271  -75.264  1.00 34.11 566 A 1 
ATOM 4306 N NH1 . ARG A 0 566 . 58.645   -7.733  -74.932  1.00 34.11 566 A 1 
ATOM 4307 N NH2 . ARG A 0 566 . 59.350   -7.053  -76.928  1.00 34.11 566 A 1 
ATOM 4308 C CZ  . ARG A 0 566 . 59.640   -7.353  -75.693  1.00 34.11 566 A 1 
ATOM 4309 N N   . ALA A 0 567 . 63.477   -5.546  -68.838  1.00 35.04 567 A 1 
ATOM 4310 C CA  . ALA A 0 567 . 62.662   -5.470  -67.632  1.00 35.04 567 A 1 
ATOM 4311 C C   . ALA A 0 567 . 61.189   -5.397  -68.071  1.00 35.04 567 A 1 
ATOM 4312 C CB  . ALA A 0 567 . 63.094   -4.261  -66.792  1.00 35.04 567 A 1 
ATOM 4313 O O   . ALA A 0 567 . 60.849   -4.581  -68.931  1.00 35.04 567 A 1 
ATOM 4314 N N   . GLY A 0 568 . 60.339   -6.278  -67.541  1.00 35.13 568 A 1 
ATOM 4315 C CA  . GLY A 0 568 . 58.888   -6.149  -67.692  1.00 35.13 568 A 1 
ATOM 4316 C C   . GLY A 0 568 . 58.392   -4.931  -66.913  1.00 35.13 568 A 1 
ATOM 4317 O O   . GLY A 0 568 . 58.949   -4.605  -65.866  1.00 35.13 568 A 1 
ATOM 4318 N N   . THR A 0 569 . 57.373   -4.237  -67.419  1.00 40.40 569 A 1 
ATOM 4319 C CA  . THR A 0 569 . 56.818   -3.052  -66.750  1.00 40.40 569 A 1 
ATOM 4320 C C   . THR A 0 569 . 55.776   -3.478  -65.721  1.00 40.40 569 A 1 
ATOM 4321 C CB  . THR A 0 569 . 56.221   -2.068  -67.768  1.00 40.40 569 A 1 
ATOM 4322 O O   . THR A 0 569 . 54.644   -3.790  -66.080  1.00 40.40 569 A 1 
ATOM 4323 C CG2 . THR A 0 569 . 55.733   -0.775  -67.115  1.00 40.40 569 A 1 
ATOM 4324 O OG1 . THR A 0 569 . 57.203   -1.691  -68.712  1.00 40.40 569 A 1 
ATOM 4325 N N   . TRP A 0 570 . 56.150   -3.462  -64.442  1.00 37.38 570 A 1 
ATOM 4326 C CA  . TRP A 0 570 . 55.229   -3.709  -63.333  1.00 37.38 570 A 1 
ATOM 4327 C C   . TRP A 0 570 . 54.556   -2.393  -62.926  1.00 37.38 570 A 1 
ATOM 4328 C CB  . TRP A 0 570 . 55.970   -4.356  -62.150  1.00 37.38 570 A 1 
ATOM 4329 O O   . TRP A 0 570 . 55.223   -1.462  -62.476  1.00 37.38 570 A 1 
ATOM 4330 C CG  . TRP A 0 570 . 56.623   -5.683  -62.419  1.00 37.38 570 A 1 
ATOM 4331 C CD1 . TRP A 0 570 . 57.762   -5.862  -63.125  1.00 37.38 570 A 1 
ATOM 4332 C CD2 . TRP A 0 570 . 56.238   -7.019  -61.954  1.00 37.38 570 A 1 
ATOM 4333 C CE2 . TRP A 0 570 . 57.190   -7.962  -62.451  1.00 37.38 570 A 1 
ATOM 4334 C CE3 . TRP A 0 570 . 55.197   -7.535  -61.150  1.00 37.38 570 A 1 
ATOM 4335 N NE1 . TRP A 0 570 . 58.083   -7.202  -63.173  1.00 37.38 570 A 1 
ATOM 4336 C CH2 . TRP A 0 570 . 56.069   -9.811  -61.369  1.00 37.38 570 A 1 
ATOM 4337 C CZ2 . TRP A 0 570 . 57.118   -9.336  -62.174  1.00 37.38 570 A 1 
ATOM 4338 C CZ3 . TRP A 0 570 . 55.116   -8.911  -60.860  1.00 37.38 570 A 1 
ATOM 4339 N N   . GLY A 0 571 . 53.237   -2.314  -63.090  1.00 49.09 571 A 1 
ATOM 4340 C CA  . GLY A 0 571 . 52.392   -1.378  -62.350  1.00 49.09 571 A 1 
ATOM 4341 C C   . GLY A 0 571 . 51.625   -2.167  -61.297  1.00 49.09 571 A 1 
ATOM 4342 O O   . GLY A 0 571 . 51.038   -3.197  -61.636  1.00 49.09 571 A 1 
ATOM 4343 N N   . LYS A 0 572 . 51.654   -1.712  -60.043  1.00 52.50 572 A 1 
ATOM 4344 C CA  . LYS A 0 572 . 50.863   -2.291  -58.954  1.00 52.50 572 A 1 
ATOM 4345 C C   . LYS A 0 572 . 49.769   -1.313  -58.554  1.00 52.50 572 A 1 
ATOM 4346 C CB  . LYS A 0 572 . 51.744   -2.647  -57.747  1.00 52.50 572 A 1 
ATOM 4347 O O   . LYS A 0 572 . 50.075   -0.182  -58.173  1.00 52.50 572 A 1 
ATOM 4348 C CG  . LYS A 0 572 . 52.698   -3.812  -58.040  1.00 52.50 572 A 1 
ATOM 4349 C CD  . LYS A 0 572 . 53.414   -4.232  -56.753  1.00 52.50 572 A 1 
ATOM 4350 C CE  . LYS A 0 572 . 54.202   -5.519  -57.002  1.00 52.50 572 A 1 
ATOM 4351 N NZ  . LYS A 0 572 . 54.707   -6.083  -55.730  1.00 52.50 572 A 1 
ATOM 4352 N N   . SER A 0 573 . 48.529   -1.773  -58.630  1.00 57.50 573 A 1 
ATOM 4353 C CA  . SER A 0 573 . 47.381   -1.127  -58.003  1.00 57.50 573 A 1 
ATOM 4354 C C   . SER A 0 573 . 46.797   -2.082  -56.971  1.00 57.50 573 A 1 
ATOM 4355 C CB  . SER A 0 573 . 46.334   -0.718  -59.044  1.00 57.50 573 A 1 
ATOM 4356 O O   . SER A 0 573 . 46.490   -3.231  -57.319  1.00 57.50 573 A 1 
ATOM 4357 O OG  . SER A 0 573 . 45.988   -1.828  -59.856  1.00 57.50 573 A 1 
ATOM 4358 N N   . GLY A 0 574 . 46.672   -1.616  -55.736  1.00 69.76 574 A 1 
ATOM 4359 C CA  . GLY A 0 574 . 46.060   -2.340  -54.628  1.00 69.76 574 A 1 
ATOM 4360 C C   . GLY A 0 574 . 45.049   -1.460  -53.905  1.00 69.76 574 A 1 
ATOM 4361 O O   . GLY A 0 574 . 45.101   -0.232  -54.011  1.00 69.76 574 A 1 
ATOM 4362 N N   . SER A 0 575 . 44.120   -2.119  -53.231  1.00 72.06 575 A 1 
ATOM 4363 C CA  . SER A 0 575 . 43.315   -1.544  -52.164  1.00 72.06 575 A 1 
ATOM 4364 C C   . SER A 0 575 . 43.240   -2.565  -51.043  1.00 72.06 575 A 1 
ATOM 4365 C CB  . SER A 0 575 . 41.904   -1.174  -52.629  1.00 72.06 575 A 1 
ATOM 4366 O O   . SER A 0 575 . 42.974   -3.745  -51.313  1.00 72.06 575 A 1 
ATOM 4367 O OG  . SER A 0 575 . 41.235   -2.325  -53.132  1.00 72.06 575 A 1 
ATOM 4368 N N   . ASP A 0 576 . 43.429   -2.082  -49.837  1.00 77.02 576 A 1 
ATOM 4369 C CA  . ASP A 0 576 . 43.428   -2.807  -48.585  1.00 77.02 576 A 1 
ATOM 4370 C C   . ASP A 0 576 . 42.155   -2.305  -47.855  1.00 77.02 576 A 1 
ATOM 4371 C CB  . ASP A 0 576 . 44.781   -2.539  -47.866  1.00 77.02 576 A 1 
ATOM 4372 O O   . ASP A 0 576 . 41.755   -1.152  -48.034  1.00 77.02 576 A 1 
ATOM 4373 C CG  . ASP A 0 576 . 46.082   -2.750  -48.710  1.00 77.02 576 A 1 
ATOM 4374 O OD1 . ASP A 0 576 . 46.198   -2.268  -49.871  1.00 77.02 576 A 1 
ATOM 4375 O OD2 . ASP A 0 576 . 47.015   -3.449  -48.245  1.00 77.02 576 A 1 
ATOM 4376 N N   . TRP A 0 577 . 41.427   -3.171  -47.149  1.00 77.53 577 A 1 
ATOM 4377 C CA  . TRP A 0 577 . 40.291   -2.750  -46.317  1.00 77.53 577 A 1 
ATOM 4378 C C   . TRP A 0 577 . 40.248   -3.646  -45.096  1.00 77.53 577 A 1 
ATOM 4379 C CB  . TRP A 0 577 . 38.946   -2.783  -47.064  1.00 77.53 577 A 1 
ATOM 4380 O O   . TRP A 0 577 . 40.014   -4.850  -45.240  1.00 77.53 577 A 1 
ATOM 4381 C CG  . TRP A 0 577 . 37.725   -2.381  -46.264  1.00 77.53 577 A 1 
ATOM 4382 C CD1 . TRP A 0 577 . 37.365   -1.114  -45.943  1.00 77.53 577 A 1 
ATOM 4383 C CD2 . TRP A 0 577 . 36.733   -3.232  -45.594  1.00 77.53 577 A 1 
ATOM 4384 C CE2 . TRP A 0 577 . 35.750   -2.397  -44.979  1.00 77.53 577 A 1 
ATOM 4385 C CE3 . TRP A 0 577 . 36.583   -4.626  -45.407  1.00 77.53 577 A 1 
ATOM 4386 N NE1 . TRP A 0 577 . 36.177   -1.114  -45.228  1.00 77.53 577 A 1 
ATOM 4387 C CH2 . TRP A 0 577 . 34.531   -4.302  -44.117  1.00 77.53 577 A 1 
ATOM 4388 C CZ2 . TRP A 0 577 . 34.655   -2.911  -44.270  1.00 77.53 577 A 1 
ATOM 4389 C CZ3 . TRP A 0 577 . 35.496   -5.155  -44.679  1.00 77.53 577 A 1 
ATOM 4390 N N   . ASP A 0 578 . 40.488   -3.042  -43.941  1.00 80.70 578 A 1 
ATOM 4391 C CA  . ASP A 0 578 . 40.448   -3.694  -42.642  1.00 80.70 578 A 1 
ATOM 4392 C C   . ASP A 0 578 . 39.322   -3.053  -41.825  1.00 80.70 578 A 1 
ATOM 4393 C CB  . ASP A 0 578 . 41.812   -3.588  -41.926  1.00 80.70 578 A 1 
ATOM 4394 O O   . ASP A 0 578 . 39.197   -1.831  -41.753  1.00 80.70 578 A 1 
ATOM 4395 C CG  . ASP A 0 578 . 42.901   -4.560  -42.419  1.00 80.70 578 A 1 
ATOM 4396 O OD1 . ASP A 0 578 . 42.591   -5.491  -43.199  1.00 80.70 578 A 1 
ATOM 4397 O OD2 . ASP A 0 578 . 44.055   -4.427  -41.943  1.00 80.70 578 A 1 
ATOM 4398 N N   . ALA A 0 579 . 38.499   -3.877  -41.187  1.00 79.51 579 A 1 
ATOM 4399 C CA  . ALA A 0 579 . 37.436   -3.418  -40.302  1.00 79.51 579 A 1 
ATOM 4400 C C   . ALA A 0 579 . 37.437   -4.227  -39.008  1.00 79.51 579 A 1 
ATOM 4401 C CB  . ALA A 0 579 . 36.096   -3.492  -41.038  1.00 79.51 579 A 1 
ATOM 4402 O O   . ALA A 0 579 . 37.709   -5.430  -39.019  1.00 79.51 579 A 1 
ATOM 4403 N N   . TYR A 0 580 . 37.109   -3.590  -37.886  1.00 84.84 580 A 1 
ATOM 4404 C CA  . TYR A 0 580 . 36.894   -4.284  -36.617  1.00 84.84 580 A 1 
ATOM 4405 C C   . TYR A 0 580 . 35.732   -3.683  -35.839  1.00 84.84 580 A 1 
ATOM 4406 C CB  . TYR A 0 580 . 38.182   -4.323  -35.768  1.00 84.84 580 A 1 
ATOM 4407 O O   . TYR A 0 580 . 35.419   -2.500  -35.982  1.00 84.84 580 A 1 
ATOM 4408 C CG  . TYR A 0 580 . 38.518   -3.048  -35.006  1.00 84.84 580 A 1 
ATOM 4409 C CD1 . TYR A 0 580 . 39.381   -2.092  -35.574  1.00 84.84 580 A 1 
ATOM 4410 C CD2 . TYR A 0 580 . 37.957   -2.814  -33.732  1.00 84.84 580 A 1 
ATOM 4411 C CE1 . TYR A 0 580 . 39.669   -0.899  -34.883  1.00 84.84 580 A 1 
ATOM 4412 C CE2 . TYR A 0 580 . 38.222   -1.611  -33.049  1.00 84.84 580 A 1 
ATOM 4413 O OH  . TYR A 0 580 . 39.293   0.535   -32.995  1.00 84.84 580 A 1 
ATOM 4414 C CZ  . TYR A 0 580 . 39.065   -0.644  -33.632  1.00 84.84 580 A 1 
ATOM 4415 N N   . GLY A 0 581 . 35.158   -4.485  -34.944  1.00 87.06 581 A 1 
ATOM 4416 C CA  . GLY A 0 581 . 34.230   -3.981  -33.946  1.00 87.06 581 A 1 
ATOM 4417 C C   . GLY A 0 581 . 34.180   -4.796  -32.657  1.00 87.06 581 A 1 
ATOM 4418 O O   . GLY A 0 581 . 34.643   -5.941  -32.591  1.00 87.06 581 A 1 
ATOM 4419 N N   . ARG A 0 582 . 33.621   -4.167  -31.622  1.00 88.62 582 A 1 
ATOM 4420 C CA  . ARG A 0 582 . 33.186   -4.789  -30.371  1.00 88.62 582 A 1 
ATOM 4421 C C   . ARG A 0 582 . 31.783   -4.295  -30.037  1.00 88.62 582 A 1 
ATOM 4422 C CB  . ARG A 0 582 . 34.145   -4.479  -29.210  1.00 88.62 582 A 1 
ATOM 4423 O O   . ARG A 0 582 . 31.590   -3.092  -29.917  1.00 88.62 582 A 1 
ATOM 4424 C CG  . ARG A 0 582 . 33.706   -5.224  -27.929  1.00 88.62 582 A 1 
ATOM 4425 C CD  . ARG A 0 582 . 34.402   -4.758  -26.648  1.00 88.62 582 A 1 
ATOM 4426 N NE  . ARG A 0 582 . 35.871   -4.747  -26.776  1.00 88.62 582 A 1 
ATOM 4427 N NH1 . ARG A 0 582 . 36.152   -2.513  -26.363  1.00 88.62 582 A 1 
ATOM 4428 N NH2 . ARG A 0 582 . 37.807   -3.684  -27.306  1.00 88.62 582 A 1 
ATOM 4429 C CZ  . ARG A 0 582 . 36.607   -3.655  -26.802  1.00 88.62 582 A 1 
ATOM 4430 N N   . ASP A 0 583 . 30.896   -5.242  -29.796  1.00 90.65 583 A 1 
ATOM 4431 C CA  . ASP A 0 583 . 29.567   -5.064  -29.218  1.00 90.65 583 A 1 
ATOM 4432 C C   . ASP A 0 583 . 29.627   -5.464  -27.723  1.00 90.65 583 A 1 
ATOM 4433 C CB  . ASP A 0 583 . 28.622   -5.928  -30.070  1.00 90.65 583 A 1 
ATOM 4434 O O   . ASP A 0 583 . 30.329   -6.418  -27.370  1.00 90.65 583 A 1 
ATOM 4435 C CG  . ASP A 0 583 . 27.147   -5.866  -29.685  1.00 90.65 583 A 1 
ATOM 4436 O OD1 . ASP A 0 583 . 26.850   -5.257  -28.634  1.00 90.65 583 A 1 
ATOM 4437 O OD2 . ASP A 0 583 . 26.359   -6.499  -30.428  1.00 90.65 583 A 1 
ATOM 4438 N N   . GLN A 0 584 . 28.971   -4.713  -26.832  1.00 91.50 584 A 1 
ATOM 4439 C CA  . GLN A 0 584 . 28.978   -4.921  -25.372  1.00 91.50 584 A 1 
ATOM 4440 C C   . GLN A 0 584 . 27.584   -4.678  -24.772  1.00 91.50 584 A 1 
ATOM 4441 C CB  . GLN A 0 584 . 29.999   -3.998  -24.677  1.00 91.50 584 A 1 
ATOM 4442 O O   . GLN A 0 584 . 27.339   -3.633  -24.166  1.00 91.50 584 A 1 
ATOM 4443 C CG  . GLN A 0 584 . 31.474   -4.364  -24.850  1.00 91.50 584 A 1 
ATOM 4444 C CD  . GLN A 0 584 . 32.358   -3.233  -24.334  1.00 91.50 584 A 1 
ATOM 4445 N NE2 . GLN A 0 584 . 32.382   -2.118  -25.035  1.00 91.50 584 A 1 
ATOM 4446 O OE1 . GLN A 0 584 . 33.050   -3.326  -23.325  1.00 91.50 584 A 1 
ATOM 4447 N N   . ASP A 0 585 . 26.700   -5.665  -24.895  1.00 93.66 585 A 1 
ATOM 4448 C CA  . ASP A 0 585 . 25.367   -5.694  -24.278  1.00 93.66 585 A 1 
ATOM 4449 C C   . ASP A 0 585 . 25.427   -5.874  -22.742  1.00 93.66 585 A 1 
ATOM 4450 C CB  . ASP A 0 585 . 24.568   -6.883  -24.862  1.00 93.66 585 A 1 
ATOM 4451 O O   . ASP A 0 585 . 26.116   -6.763  -22.222  1.00 93.66 585 A 1 
ATOM 4452 C CG  . ASP A 0 585 . 23.656   -6.598  -26.064  1.00 93.66 585 A 1 
ATOM 4453 O OD1 . ASP A 0 585 . 23.366   -5.418  -26.333  1.00 93.66 585 A 1 
ATOM 4454 O OD2 . ASP A 0 585 . 23.100   -7.602  -26.578  1.00 93.66 585 A 1 
ATOM 4455 N N   . LEU A 0 586 . 24.592   -5.139  -21.991  1.00 95.98 586 A 1 
ATOM 4456 C CA  . LEU A 0 586 . 24.303   -5.409  -20.569  1.00 95.98 586 A 1 
ATOM 4457 C C   . LEU A 0 586 . 22.809   -5.254  -20.229  1.00 95.98 586 A 1 
ATOM 4458 C CB  . LEU A 0 586 . 25.202   -4.529  -19.675  1.00 95.98 586 A 1 
ATOM 4459 O O   . LEU A 0 586 . 22.339   -4.178  -19.860  1.00 95.98 586 A 1 
ATOM 4460 C CG  . LEU A 0 586 . 24.948   -4.655  -18.156  1.00 95.98 586 A 1 
ATOM 4461 C CD1 . LEU A 0 586 . 25.175   -6.070  -17.615  1.00 95.98 586 A 1 
ATOM 4462 C CD2 . LEU A 0 586 . 25.873   -3.716  -17.380  1.00 95.98 586 A 1 
ATOM 4463 N N   . GLU A 0 587 . 22.075   -6.371  -20.208  1.00 98.10 587 A 1 
ATOM 4464 C CA  . GLU A 0 587 . 20.670   -6.412  -19.774  1.00 98.10 587 A 1 
ATOM 4465 C C   . GLU A 0 587 . 20.542   -6.899  -18.317  1.00 98.10 587 A 1 
ATOM 4466 C CB  . GLU A 0 587 . 19.829   -7.281  -20.726  1.00 98.10 587 A 1 
ATOM 4467 O O   . GLU A 0 587 . 20.892   -8.036  -17.980  1.00 98.10 587 A 1 
ATOM 4468 C CG  . GLU A 0 587 . 18.305   -7.115  -20.530  1.00 98.10 587 A 1 
ATOM 4469 C CD  . GLU A 0 587 . 17.503   -8.275  -21.151  1.00 98.10 587 A 1 
ATOM 4470 O OE1 . GLU A 0 587 . 16.384   -8.599  -20.682  1.00 98.10 587 A 1 
ATOM 4471 O OE2 . GLU A 0 587 . 18.027   -9.053  -21.973  1.00 98.10 587 A 1 
ATOM 4472 N N   . VAL A 0 588 . 19.957   -6.079  -17.442  1.00 98.24 588 A 1 
ATOM 4473 C CA  . VAL A 0 588 . 19.617   -6.430  -16.054  1.00 98.24 588 A 1 
ATOM 4474 C C   . VAL A 0 588 . 18.116   -6.280  -15.829  1.00 98.24 588 A 1 
ATOM 4475 C CB  . VAL A 0 588 . 20.415   -5.591  -15.037  1.00 98.24 588 A 1 
ATOM 4476 O O   . VAL A 0 588 . 17.576   -5.185  -15.939  1.00 98.24 588 A 1 
ATOM 4477 C CG1 . VAL A 0 588 . 20.095   -6.014  -13.594  1.00 98.24 588 A 1 
ATOM 4478 C CG2 . VAL A 0 588 . 21.930   -5.731  -15.236  1.00 98.24 588 A 1 
ATOM 4479 N N   . ASP A 0 589 . 17.461   -7.371  -15.437  1.00 97.75 589 A 1 
ATOM 4480 C CA  . ASP A 0 589 . 16.038   -7.424  -15.082  1.00 97.75 589 A 1 
ATOM 4481 C C   . ASP A 0 589 . 15.914   -7.827  -13.604  1.00 97.75 589 A 1 
ATOM 4482 C CB  . ASP A 0 589 . 15.329   -8.389  -16.050  1.00 97.75 589 A 1 
ATOM 4483 O O   . ASP A 0 589 . 16.312   -8.927  -13.211  1.00 97.75 589 A 1 
ATOM 4484 C CG  . ASP A 0 589 . 13.838   -8.612  -15.767  1.00 97.75 589 A 1 
ATOM 4485 O OD1 . ASP A 0 589 . 13.217   -7.745  -15.114  1.00 97.75 589 A 1 
ATOM 4486 O OD2 . ASP A 0 589 . 13.335   -9.672  -16.213  1.00 97.75 589 A 1 
ATOM 4487 N N   . GLU A 0 590 . 15.436   -6.911  -12.762  1.00 98.11 590 A 1 
ATOM 4488 C CA  . GLU A 0 590 . 15.263   -7.078  -11.317  1.00 98.11 590 A 1 
ATOM 4489 C C   . GLU A 0 590 . 13.812   -6.816  -10.922  1.00 98.11 590 A 1 
ATOM 4490 C CB  . GLU A 0 590 . 16.181   -6.112  -10.545  1.00 98.11 590 A 1 
ATOM 4491 O O   . GLU A 0 590 . 13.319   -5.699  -11.062  1.00 98.11 590 A 1 
ATOM 4492 C CG  . GLU A 0 590 . 17.638   -6.576  -10.537  1.00 98.11 590 A 1 
ATOM 4493 C CD  . GLU A 0 590 . 18.571   -5.614  -9.791   1.00 98.11 590 A 1 
ATOM 4494 O OE1 . GLU A 0 590 . 19.492   -6.115  -9.106   1.00 98.11 590 A 1 
ATOM 4495 O OE2 . GLU A 0 590 . 18.454   -4.376  -9.934   1.00 98.11 590 A 1 
ATOM 4496 N N   . SER A 0 591 . 13.146   -7.815  -10.342  1.00 97.57 591 A 1 
ATOM 4497 C CA  . SER A 0 591 . 11.797   -7.676  -9.792   1.00 97.57 591 A 1 
ATOM 4498 C C   . SER A 0 591 . 11.710   -8.162  -8.347   1.00 97.57 591 A 1 
ATOM 4499 C CB  . SER A 0 591 . 10.743   -8.348  -10.677  1.00 97.57 591 A 1 
ATOM 4500 O O   . SER A 0 591 . 12.319   -9.159  -7.953   1.00 97.57 591 A 1 
ATOM 4501 O OG  . SER A 0 591 . 11.058   -9.703  -10.913  1.00 97.57 591 A 1 
ATOM 4502 N N   . TYR A 0 592 . 10.933   -7.434  -7.552   1.00 98.14 592 A 1 
ATOM 4503 C CA  . TYR A 0 592 . 10.527   -7.806  -6.204   1.00 98.14 592 A 1 
ATOM 4504 C C   . TYR A 0 592 . 9.013    -7.650  -6.098   1.00 98.14 592 A 1 
ATOM 4505 C CB  . TYR A 0 592 . 11.262   -6.939  -5.174   1.00 98.14 592 A 1 
ATOM 4506 O O   . TYR A 0 592 . 8.482    -6.577  -6.388   1.00 98.14 592 A 1 
ATOM 4507 C CG  . TYR A 0 592 . 10.786   -7.110  -3.743   1.00 98.14 592 A 1 
ATOM 4508 C CD1 . TYR A 0 592 . 9.820    -6.232  -3.209   1.00 98.14 592 A 1 
ATOM 4509 C CD2 . TYR A 0 592 . 11.312   -8.145  -2.947   1.00 98.14 592 A 1 
ATOM 4510 C CE1 . TYR A 0 592 . 9.403    -6.368  -1.870   1.00 98.14 592 A 1 
ATOM 4511 C CE2 . TYR A 0 592 . 10.907   -8.277  -1.605   1.00 98.14 592 A 1 
ATOM 4512 O OH  . TYR A 0 592 . 9.605    -7.511  0.240    1.00 98.14 592 A 1 
ATOM 4513 C CZ  . TYR A 0 592 . 9.963    -7.383  -1.062   1.00 98.14 592 A 1 
ATOM 4514 N N   . GLU A 0 593 . 8.323    -8.700  -5.669   1.00 96.90 593 A 1 
ATOM 4515 C CA  . GLU A 0 593 . 6.898    -8.661  -5.353   1.00 96.90 593 A 1 
ATOM 4516 C C   . GLU A 0 593 . 6.681    -9.192  -3.937   1.00 96.90 593 A 1 
ATOM 4517 C CB  . GLU A 0 593 . 6.055    -9.454  -6.367   1.00 96.90 593 A 1 
ATOM 4518 O O   . GLU A 0 593 . 7.192    -10.253 -3.586   1.00 96.90 593 A 1 
ATOM 4519 C CG  . GLU A 0 593 . 6.314    -9.072  -7.836   1.00 96.90 593 A 1 
ATOM 4520 C CD  . GLU A 0 593 . 5.134    -9.406  -8.762   1.00 96.90 593 A 1 
ATOM 4521 O OE1 . GLU A 0 593 . 4.958    -8.704  -9.786   1.00 96.90 593 A 1 
ATOM 4522 O OE2 . GLU A 0 593 . 4.242    -10.220 -8.420   1.00 96.90 593 A 1 
ATOM 4523 N N   . ALA A 0 594 . 5.904    -8.474  -3.131   1.00 97.20 594 A 1 
ATOM 4524 C CA  . ALA A 0 594 . 5.502    -8.902  -1.800   1.00 97.20 594 A 1 
ATOM 4525 C C   . ALA A 0 594 . 3.996    -8.717  -1.612   1.00 97.20 594 A 1 
ATOM 4526 C CB  . ALA A 0 594 . 6.321    -8.150  -0.755   1.00 97.20 594 A 1 
ATOM 4527 O O   . ALA A 0 594 . 3.456    -7.648  -1.901   1.00 97.20 594 A 1 
ATOM 4528 N N   . THR A 0 595 . 3.304    -9.753  -1.137   1.00 96.41 595 A 1 
ATOM 4529 C CA  . THR A 0 595 . 1.856    -9.729  -0.888   1.00 96.41 595 A 1 
ATOM 4530 C C   . THR A 0 595 . 1.531    -10.224 0.515    1.00 96.41 595 A 1 
ATOM 4531 C CB  . THR A 0 595 . 1.090    -10.543 -1.942   1.00 96.41 595 A 1 
ATOM 4532 O O   . THR A 0 595 . 1.689    -11.400 0.838    1.00 96.41 595 A 1 
ATOM 4533 C CG2 . THR A 0 595 . -0.410   -10.656 -1.647   1.00 96.41 595 A 1 
ATOM 4534 O OG1 . THR A 0 595 . 1.155    -9.889  -3.185   1.00 96.41 595 A 1 
ATOM 4535 N N   . TRP A 0 596 . 0.958    -9.333  1.323    1.00 96.93 596 A 1 
ATOM 4536 C CA  . TRP A 0 596 . 0.453    -9.628  2.658    1.00 96.93 596 A 1 
ATOM 4537 C C   . TRP A 0 596 . -1.071   -9.564  2.668    1.00 96.93 596 A 1 
ATOM 4538 C CB  . TRP A 0 596 . 1.071    -8.652  3.663    1.00 96.93 596 A 1 
ATOM 4539 O O   . TRP A 0 596 . -1.665   -8.513  2.421    1.00 96.93 596 A 1 
ATOM 4540 C CG  . TRP A 0 596 . 2.565    -8.673  3.667    1.00 96.93 596 A 1 
ATOM 4541 C CD1 . TRP A 0 596 . 3.322    -9.699  4.107    1.00 96.93 596 A 1 
ATOM 4542 C CD2 . TRP A 0 596 . 3.502    -7.715  3.080    1.00 96.93 596 A 1 
ATOM 4543 C CE2 . TRP A 0 596 . 4.826    -8.227  3.234    1.00 96.93 596 A 1 
ATOM 4544 C CE3 . TRP A 0 596 . 3.361    -6.484  2.398    1.00 96.93 596 A 1 
ATOM 4545 N NE1 . TRP A 0 596 . 4.650    -9.452  3.839    1.00 96.93 596 A 1 
ATOM 4546 C CH2 . TRP A 0 596 . 5.784    -6.299  2.128    1.00 96.93 596 A 1 
ATOM 4547 C CZ2 . TRP A 0 596 . 5.955    -7.535  2.775    1.00 96.93 596 A 1 
ATOM 4548 C CZ3 . TRP A 0 596 . 4.490    -5.781  1.932    1.00 96.93 596 A 1 
ATOM 4549 N N   . ALA A 0 597 . -1.729   -10.673 3.001    1.00 95.69 597 A 1 
ATOM 4550 C CA  . ALA A 0 597 . -3.186   -10.732 3.104    1.00 95.69 597 A 1 
ATOM 4551 C C   . ALA A 0 597 . -3.622   -11.249 4.477    1.00 95.69 597 A 1 
ATOM 4552 C CB  . ALA A 0 597 . -3.759   -11.557 1.948    1.00 95.69 597 A 1 
ATOM 4553 O O   . ALA A 0 597 . -3.109   -12.252 4.963    1.00 95.69 597 A 1 
ATOM 4554 N N   . LYS A 0 598 . -4.589   -10.585 5.116    1.00 96.91 598 A 1 
ATOM 4555 C CA  . LYS A 0 598 . -5.130   -10.975 6.429    1.00 96.91 598 A 1 
ATOM 4556 C C   . LYS A 0 598 . -6.649   -10.941 6.404    1.00 96.91 598 A 1 
ATOM 4557 C CB  . LYS A 0 598 . -4.552   -10.096 7.557    1.00 96.91 598 A 1 
ATOM 4558 O O   . LYS A 0 598 . -7.238   -10.036 5.812    1.00 96.91 598 A 1 
ATOM 4559 C CG  . LYS A 0 598 . -3.035   -10.294 7.677    1.00 96.91 598 A 1 
ATOM 4560 C CD  . LYS A 0 598 . -2.335   -9.360  8.667    1.00 96.91 598 A 1 
ATOM 4561 C CE  . LYS A 0 598 . -0.838   -9.692  8.555    1.00 96.91 598 A 1 
ATOM 4562 N NZ  . LYS A 0 598 . 0.038    -8.660  9.156    1.00 96.91 598 A 1 
ATOM 4563 N N   . SER A 0 599 . -7.278   -11.916 7.053    1.00 93.57 599 A 1 
ATOM 4564 C CA  . SER A 0 599 . -8.734   -11.988 7.199    1.00 93.57 599 A 1 
ATOM 4565 C C   . SER A 0 599 . -9.131   -12.472 8.588    1.00 93.57 599 A 1 
ATOM 4566 C CB  . SER A 0 599 . -9.364   -12.897 6.139    1.00 93.57 599 A 1 
ATOM 4567 O O   . SER A 0 599 . -8.583   -13.467 9.064    1.00 93.57 599 A 1 
ATOM 4568 O OG  . SER A 0 599 . -8.907   -14.228 6.279    1.00 93.57 599 A 1 
ATOM 4569 N N   . TYR A 0 600 . -10.117  -11.811 9.184    1.00 94.24 600 A 1 
ATOM 4570 C CA  . TYR A 0 600 . -10.714  -12.139 10.478   1.00 94.24 600 A 1 
ATOM 4571 C C   . TYR A 0 600 . -12.229  -12.207 10.281   1.00 94.24 600 A 1 
ATOM 4572 C CB  . TYR A 0 600 . -10.343  -11.049 11.498   1.00 94.24 600 A 1 
ATOM 4573 O O   . TYR A 0 600 . -12.799  -11.237 9.785    1.00 94.24 600 A 1 
ATOM 4574 C CG  . TYR A 0 600 . -8.851   -10.829 11.690   1.00 94.24 600 A 1 
ATOM 4575 C CD1 . TYR A 0 600 . -8.171   -11.512 12.715   1.00 94.24 600 A 1 
ATOM 4576 C CD2 . TYR A 0 600 . -8.145   -9.943  10.849   1.00 94.24 600 A 1 
ATOM 4577 C CE1 . TYR A 0 600 . -6.787   -11.328 12.893   1.00 94.24 600 A 1 
ATOM 4578 C CE2 . TYR A 0 600 . -6.760   -9.754  11.023   1.00 94.24 600 A 1 
ATOM 4579 O OH  . TYR A 0 600 . -4.740   -10.275 12.212   1.00 94.24 600 A 1 
ATOM 4580 C CZ  . TYR A 0 600 . -6.078   -10.451 12.043   1.00 94.24 600 A 1 
ATOM 4581 N N   . ASP A 0 601 . -12.872  -13.329 10.609   1.00 68.01 601 A 1 
ATOM 4582 C CA  . ASP A 0 601 . -14.263  -13.597 10.218   1.00 68.01 601 A 1 
ATOM 4583 C C   . ASP A 0 601 . -15.127  -14.163 11.366   1.00 68.01 601 A 1 
ATOM 4584 C CB  . ASP A 0 601 . -14.273  -14.566 9.016    1.00 68.01 601 A 1 
ATOM 4585 O O   . ASP A 0 601 . -14.821  -15.223 11.896   1.00 68.01 601 A 1 
ATOM 4586 C CG  . ASP A 0 601 . -13.795  -13.941 7.699    1.00 68.01 601 A 1 
ATOM 4587 O OD1 . ASP A 0 601 . -14.346  -12.889 7.295    1.00 68.01 601 A 1 
ATOM 4588 O OD2 . ASP A 0 601 . -12.944  -14.530 6.987    1.00 68.01 601 A 1 
ATOM 4589 N N   . ALA A 0 602 . -16.257  -13.490 11.623   1.00 81.66 602 A 1 
ATOM 4590 C CA  . ALA A 0 602 . -17.479  -13.944 12.313   1.00 81.66 602 A 1 
ATOM 4591 C C   . ALA A 0 602 . -17.465  -14.238 13.832   1.00 81.66 602 A 1 
ATOM 4592 C CB  . ALA A 0 602 . -18.102  -15.103 11.522   1.00 81.66 602 A 1 
ATOM 4593 O O   . ALA A 0 602 . -16.859  -15.204 14.291   1.00 81.66 602 A 1 
ATOM 4594 N N   . GLU A 0 603 . -18.283  -13.483 14.571   1.00 81.01 603 A 1 
ATOM 4595 C CA  . GLU A 0 603 . -18.800  -13.787 15.915   1.00 81.01 603 A 1 
ATOM 4596 C C   . GLU A 0 603 . -20.338  -13.774 15.909   1.00 81.01 603 A 1 
ATOM 4597 C CB  . GLU A 0 603 . -18.269  -12.790 16.966   1.00 81.01 603 A 1 
ATOM 4598 O O   . GLU A 0 603 . -20.943  -13.037 15.129   1.00 81.01 603 A 1 
ATOM 4599 C CG  . GLU A 0 603 . -16.735  -12.787 16.999   1.00 81.01 603 A 1 
ATOM 4600 C CD  . GLU A 0 603 . -16.081  -12.159 18.238   1.00 81.01 603 A 1 
ATOM 4601 O OE1 . GLU A 0 603 . -14.877  -11.824 18.139   1.00 81.01 603 A 1 
ATOM 4602 O OE2 . GLU A 0 603 . -16.717  -12.127 19.319   1.00 81.01 603 A 1 
ATOM 4603 N N   . SER A 0 604 . -20.949  -14.579 16.782   1.00 91.36 604 A 1 
ATOM 4604 C CA  . SER A 0 604 . -22.405  -14.682 16.978   1.00 91.36 604 A 1 
ATOM 4605 C C   . SER A 0 604 . -22.736  -14.909 18.456   1.00 91.36 604 A 1 
ATOM 4606 C CB  . SER A 0 604 . -22.989  -15.808 16.116   1.00 91.36 604 A 1 
ATOM 4607 O O   . SER A 0 604 . -21.977  -15.586 19.159   1.00 91.36 604 A 1 
ATOM 4608 O OG  . SER A 0 604 . -22.296  -17.030 16.331   1.00 91.36 604 A 1 
ATOM 4609 N N   . TYR A 0 605 . -23.832  -14.326 18.946   1.00 89.85 605 A 1 
ATOM 4610 C CA  . TYR A 0 605 . -24.224  -14.350 20.359   1.00 89.85 605 A 1 
ATOM 4611 C C   . TYR A 0 605 . -25.743  -14.293 20.548   1.00 89.85 605 A 1 
ATOM 4612 C CB  . TYR A 0 605 . -23.581  -13.154 21.078   1.00 89.85 605 A 1 
ATOM 4613 O O   . TYR A 0 605 . -26.383  -13.361 20.067   1.00 89.85 605 A 1 
ATOM 4614 C CG  . TYR A 0 605 . -23.905  -13.065 22.560   1.00 89.85 605 A 1 
ATOM 4615 C CD1 . TYR A 0 605 . -24.759  -12.062 23.051   1.00 89.85 605 A 1 
ATOM 4616 C CD2 . TYR A 0 605 . -23.360  -14.009 23.446   1.00 89.85 605 A 1 
ATOM 4617 C CE1 . TYR A 0 605 . -25.041  -11.991 24.429   1.00 89.85 605 A 1 
ATOM 4618 C CE2 . TYR A 0 605 . -23.650  -13.958 24.823   1.00 89.85 605 A 1 
ATOM 4619 O OH  . TYR A 0 605 . -24.767  -12.857 26.649   1.00 89.85 605 A 1 
ATOM 4620 C CZ  . TYR A 0 605 . -24.490  -12.940 25.318   1.00 89.85 605 A 1 
ATOM 4621 N N   . ASP A 0 606 . -26.294  -15.216 21.344   1.00 91.40 606 A 1 
ATOM 4622 C CA  . ASP A 0 606 . -27.717  -15.235 21.710   1.00 91.40 606 A 1 
ATOM 4623 C C   . ASP A 0 606 . -27.925  -15.046 23.220   1.00 91.40 606 A 1 
ATOM 4624 C CB  . ASP A 0 606 . -28.400  -16.557 21.332   1.00 91.40 606 A 1 
ATOM 4625 O O   . ASP A 0 606 . -27.216  -15.636 24.043   1.00 91.40 606 A 1 
ATOM 4626 C CG  . ASP A 0 606 . -28.221  -17.020 19.889   1.00 91.40 606 A 1 
ATOM 4627 O OD1 . ASP A 0 606 . -28.635  -16.282 18.975   1.00 91.40 606 A 1 
ATOM 4628 O OD2 . ASP A 0 606 . -27.763  -18.181 19.750   1.00 91.40 606 A 1 
ATOM 4629 N N   . GLU A 0 607 . -29.000  -14.352 23.593   1.00 89.31 607 A 1 
ATOM 4630 C CA  . GLU A 0 607 . -29.651  -14.483 24.899   1.00 89.31 607 A 1 
ATOM 4631 C C   . GLU A 0 607 . -31.132  -14.812 24.705   1.00 89.31 607 A 1 
ATOM 4632 C CB  . GLU A 0 607 . -29.542  -13.208 25.761   1.00 89.31 607 A 1 
ATOM 4633 O O   . GLU A 0 607 . -31.793  -14.187 23.881   1.00 89.31 607 A 1 
ATOM 4634 C CG  . GLU A 0 607 . -28.187  -12.483 25.716   1.00 89.31 607 A 1 
ATOM 4635 C CD  . GLU A 0 607 . -27.893  -11.625 26.959   1.00 89.31 607 A 1 
ATOM 4636 O OE1 . GLU A 0 607 . -26.716  -11.232 27.137   1.00 89.31 607 A 1 
ATOM 4637 O OE2 . GLU A 0 607 . -28.668  -11.601 27.940   1.00 89.31 607 A 1 
ATOM 4638 N N   . TRP A 0 608 . -31.695  -15.723 25.499   1.00 91.43 608 A 1 
ATOM 4639 C CA  . TRP A 0 608 . -33.147  -15.906 25.558   1.00 91.43 608 A 1 
ATOM 4640 C C   . TRP A 0 608 . -33.623  -16.313 26.953   1.00 91.43 608 A 1 
ATOM 4641 C CB  . TRP A 0 608 . -33.608  -16.900 24.485   1.00 91.43 608 A 1 
ATOM 4642 O O   . TRP A 0 608 . -32.923  -17.014 27.686   1.00 91.43 608 A 1 
ATOM 4643 C CG  . TRP A 0 608 . -33.034  -18.279 24.590   1.00 91.43 608 A 1 
ATOM 4644 C CD1 . TRP A 0 608 . -31.908  -18.706 23.977   1.00 91.43 608 A 1 
ATOM 4645 C CD2 . TRP A 0 608 . -33.535  -19.418 25.350   1.00 91.43 608 A 1 
ATOM 4646 C CE2 . TRP A 0 608 . -32.652  -20.521 25.144   1.00 91.43 608 A 1 
ATOM 4647 C CE3 . TRP A 0 608 . -34.649  -19.633 26.189   1.00 91.43 608 A 1 
ATOM 4648 N NE1 . TRP A 0 608 . -31.681  -20.031 24.293   1.00 91.43 608 A 1 
ATOM 4649 C CH2 . TRP A 0 608 . -33.984  -21.952 26.577   1.00 91.43 608 A 1 
ATOM 4650 C CZ2 . TRP A 0 608 . -32.862  -21.772 25.748   1.00 91.43 608 A 1 
ATOM 4651 C CZ3 . TRP A 0 608 . -34.877  -20.885 26.786   1.00 91.43 608 A 1 
ATOM 4652 N N   . ASP A 0 609 . -34.830  -15.877 27.302   1.00 87.95 609 A 1 
ATOM 4653 C CA  . ASP A 0 609 . -35.553  -16.181 28.538   1.00 87.95 609 A 1 
ATOM 4654 C C   . ASP A 0 609 . -37.012  -16.529 28.203   1.00 87.95 609 A 1 
ATOM 4655 C CB  . ASP A 0 609 . -35.466  -14.970 29.485   1.00 87.95 609 A 1 
ATOM 4656 O O   . ASP A 0 609 . -37.626  -15.900 27.343   1.00 87.95 609 A 1 
ATOM 4657 C CG  . ASP A 0 609 . -36.043  -15.217 30.883   1.00 87.95 609 A 1 
ATOM 4658 O OD1 . ASP A 0 609 . -36.073  -16.378 31.344   1.00 87.95 609 A 1 
ATOM 4659 O OD2 . ASP A 0 609 . -36.460  -14.220 31.520   1.00 87.95 609 A 1 
ATOM 4660 N N   . ASN A 0 610 . -37.566  -17.527 28.884   1.00 87.40 610 A 1 
ATOM 4661 C CA  . ASN A 0 610 . -38.937  -18.012 28.743   1.00 87.40 610 A 1 
ATOM 4662 C C   . ASN A 0 610 . -39.485  -18.325 30.134   1.00 87.40 610 A 1 
ATOM 4663 C CB  . ASN A 0 610 . -38.926  -19.285 27.870   1.00 87.40 610 A 1 
ATOM 4664 O O   . ASN A 0 610 . -39.002  -19.269 30.766   1.00 87.40 610 A 1 
ATOM 4665 C CG  . ASN A 0 610 . -40.304  -19.903 27.665   1.00 87.40 610 A 1 
ATOM 4666 N ND2 . ASN A 0 610 . -40.937  -20.459 28.673   1.00 87.40 610 A 1 
ATOM 4667 O OD1 . ASN A 0 610 . -40.805  -19.924 26.560   1.00 87.40 610 A 1 
ATOM 4668 N N   . LYS A 0 611 . -40.526  -17.617 30.578   1.00 84.06 611 A 1 
ATOM 4669 C CA  . LYS A 0 611 . -41.254  -17.925 31.818   1.00 84.06 611 A 1 
ATOM 4670 C C   . LYS A 0 611 . -42.710  -18.237 31.507   1.00 84.06 611 A 1 
ATOM 4671 C CB  . LYS A 0 611 . -41.213  -16.763 32.816   1.00 84.06 611 A 1 
ATOM 4672 O O   . LYS A 0 611 . -43.408  -17.376 30.987   1.00 84.06 611 A 1 
ATOM 4673 C CG  . LYS A 0 611 . -39.809  -16.279 33.176   1.00 84.06 611 A 1 
ATOM 4674 C CD  . LYS A 0 611 . -39.900  -14.967 33.980   1.00 84.06 611 A 1 
ATOM 4675 C CE  . LYS A 0 611 . -38.761  -14.032 33.576   1.00 84.06 611 A 1 
ATOM 4676 N NZ  . LYS A 0 611 . -38.932  -13.559 32.180   1.00 84.06 611 A 1 
ATOM 4677 N N   . ASP A 0 612 . -43.116  -19.417 31.935   1.00 80.82 612 A 1 
ATOM 4678 C CA  . ASP A 0 612 . -44.477  -19.948 31.964   1.00 80.82 612 A 1 
ATOM 4679 C C   . ASP A 0 612 . -45.048  -19.714 33.386   1.00 80.82 612 A 1 
ATOM 4680 C CB  . ASP A 0 612 . -44.311  -21.427 31.536   1.00 80.82 612 A 1 
ATOM 4681 O O   . ASP A 0 612 . -44.373  -20.013 34.376   1.00 80.82 612 A 1 
ATOM 4682 C CG  . ASP A 0 612 . -45.439  -22.423 31.818   1.00 80.82 612 A 1 
ATOM 4683 O OD1 . ASP A 0 612 . -46.314  -22.130 32.665   1.00 80.82 612 A 1 
ATOM 4684 O OD2 . ASP A 0 612 . -45.295  -23.556 31.300   1.00 80.82 612 A 1 
ATOM 4685 N N   . ASP A 0 613 . -46.250  -19.135 33.512   1.00 78.52 613 A 1 
ATOM 4686 C CA  . ASP A 0 613 . -47.040  -19.033 34.764   1.00 78.52 613 A 1 
ATOM 4687 C C   . ASP A 0 613 . -48.499  -19.465 34.499   1.00 78.52 613 A 1 
ATOM 4688 C CB  . ASP A 0 613 . -46.904  -17.626 35.405   1.00 78.52 613 A 1 
ATOM 4689 O O   . ASP A 0 613 . -49.458  -18.784 34.887   1.00 78.52 613 A 1 
ATOM 4690 C CG  . ASP A 0 613 . -47.354  -17.471 36.880   1.00 78.52 613 A 1 
ATOM 4691 O OD1 . ASP A 0 613 . -48.379  -18.006 37.375   1.00 78.52 613 A 1 
ATOM 4692 O OD2 . ASP A 0 613 . -46.626  -16.802 37.652   1.00 78.52 613 A 1 
ATOM 4693 N N   . ASP A 0 614 . -48.659  -20.589 33.793   1.00 80.10 614 A 1 
ATOM 4694 C CA  . ASP A 0 614 . -49.964  -21.137 33.413   1.00 80.10 614 A 1 
ATOM 4695 C C   . ASP A 0 614 . -50.791  -21.527 34.660   1.00 80.10 614 A 1 
ATOM 4696 C CB  . ASP A 0 614 . -49.771  -22.288 32.404   1.00 80.10 614 A 1 
ATOM 4697 O O   . ASP A 0 614 . -50.309  -22.135 35.627   1.00 80.10 614 A 1 
ATOM 4698 C CG  . ASP A 0 614 . -51.075  -22.842 31.810   1.00 80.10 614 A 1 
ATOM 4699 O OD1 . ASP A 0 614 . -52.145  -22.221 32.029   1.00 80.10 614 A 1 
ATOM 4700 O OD2 . ASP A 0 614 . -51.048  -23.965 31.256   1.00 80.10 614 A 1 
ATOM 4701 N N   . ARG A 0 615 . -52.068  -21.125 34.680   1.00 72.01 615 A 1 
ATOM 4702 C CA  . ARG A 0 615 . -52.987  -21.246 35.824   1.00 72.01 615 A 1 
ATOM 4703 C C   . ARG A 0 615 . -54.375  -21.692 35.384   1.00 72.01 615 A 1 
ATOM 4704 C CB  . ARG A 0 615 . -53.010  -19.929 36.618   1.00 72.01 615 A 1 
ATOM 4705 O O   . ARG A 0 615 . -55.325  -20.907 35.321   1.00 72.01 615 A 1 
ATOM 4706 C CG  . ARG A 0 615 . -51.804  -19.848 37.562   1.00 72.01 615 A 1 
ATOM 4707 C CD  . ARG A 0 615 . -51.834  -18.585 38.426   1.00 72.01 615 A 1 
ATOM 4708 N NE  . ARG A 0 615 . -51.386  -17.418 37.658   1.00 72.01 615 A 1 
ATOM 4709 N NH1 . ARG A 0 615 . -53.366  -16.225 37.515   1.00 72.01 615 A 1 
ATOM 4710 N NH2 . ARG A 0 615 . -51.553  -15.487 36.493   1.00 72.01 615 A 1 
ATOM 4711 C CZ  . ARG A 0 615 . -52.099  -16.388 37.244   1.00 72.01 615 A 1 
ATOM 4712 N N   . TRP A 0 616 . -54.523  -22.995 35.174   1.00 71.04 616 A 1 
ATOM 4713 C CA  . TRP A 0 616 . -55.774  -23.642 34.779   1.00 71.04 616 A 1 
ATOM 4714 C C   . TRP A 0 616 . -56.693  -23.990 35.969   1.00 71.04 616 A 1 
ATOM 4715 C CB  . TRP A 0 616 . -55.450  -24.856 33.899   1.00 71.04 616 A 1 
ATOM 4716 O O   . TRP A 0 616 . -56.302  -24.612 36.962   1.00 71.04 616 A 1 
ATOM 4717 C CG  . TRP A 0 616 . -54.437  -25.817 34.448   1.00 71.04 616 A 1 
ATOM 4718 C CD1 . TRP A 0 616 . -53.096  -25.658 34.365   1.00 71.04 616 A 1 
ATOM 4719 C CD2 . TRP A 0 616 . -54.639  -27.121 35.078   1.00 71.04 616 A 1 
ATOM 4720 C CE2 . TRP A 0 616 . -53.360  -27.686 35.370   1.00 71.04 616 A 1 
ATOM 4721 C CE3 . TRP A 0 616 . -55.776  -27.902 35.390   1.00 71.04 616 A 1 
ATOM 4722 N NE1 . TRP A 0 616 . -52.460  -26.726 34.956   1.00 71.04 616 A 1 
ATOM 4723 C CH2 . TRP A 0 616 . -54.373  -29.717 36.229   1.00 71.04 616 A 1 
ATOM 4724 C CZ2 . TRP A 0 616 . -53.222  -28.960 35.943   1.00 71.04 616 A 1 
ATOM 4725 C CZ3 . TRP A 0 616 . -55.648  -29.188 35.954   1.00 71.04 616 A 1 
ATOM 4726 N N   . GLY A 0 617 . -57.974  -23.619 35.861   1.00 60.66 617 A 1 
ATOM 4727 C CA  . GLY A 0 617 . -59.006  -23.926 36.858   1.00 60.66 617 A 1 
ATOM 4728 C C   . GLY A 0 617 . -59.818  -25.180 36.517   1.00 60.66 617 A 1 
ATOM 4729 O O   . GLY A 0 617 . -60.705  -25.126 35.667   1.00 60.66 617 A 1 
ATOM 4730 N N   . ALA A 0 618 . -59.597  -26.289 37.232   1.00 53.28 618 A 1 
ATOM 4731 C CA  . ALA A 0 618 . -60.342  -27.543 37.065   1.00 53.28 618 A 1 
ATOM 4732 C C   . ALA A 0 618 . -61.172  -27.903 38.316   1.00 53.28 618 A 1 
ATOM 4733 C CB  . ALA A 0 618 . -59.363  -28.655 36.672   1.00 53.28 618 A 1 
ATOM 4734 O O   . ALA A 0 618 . -60.744  -27.731 39.457   1.00 53.28 618 A 1 
ATOM 4735 N N   . GLN A 0 619 . -62.384  -28.440 38.137   1.00 50.80 619 A 1 
ATOM 4736 C CA  . GLN A 0 619 . -63.238  -28.824 39.270   1.00 50.80 619 A 1 
ATOM 4737 C C   . GLN A 0 619 . -63.067  -30.306 39.631   1.00 50.80 619 A 1 
ATOM 4738 C CB  . GLN A 0 619 . -64.695  -28.418 39.013   1.00 50.80 619 A 1 
ATOM 4739 O O   . GLN A 0 619 . -63.542  -31.192 38.920   1.00 50.80 619 A 1 
ATOM 4740 C CG  . GLN A 0 619 . -65.541  -28.626 40.282   1.00 50.80 619 A 1 
ATOM 4741 C CD  . GLN A 0 619 . -66.915  -27.974 40.188   1.00 50.80 619 A 1 
ATOM 4742 N NE2 . GLN A 0 619 . -67.983  -28.682 40.483   1.00 50.80 619 A 1 
ATOM 4743 O OE1 . GLN A 0 619 . -67.062  -26.803 39.892   1.00 50.80 619 A 1 
ATOM 4744 N N   . ALA A 0 620 . -62.433  -30.571 40.777   1.00 44.37 620 A 1 
ATOM 4745 C CA  . ALA A 0 620 . -62.226  -31.915 41.310   1.00 44.37 620 A 1 
ATOM 4746 C C   . ALA A 0 620 . -63.221  -32.224 42.443   1.00 44.37 620 A 1 
ATOM 4747 C CB  . ALA A 0 620 . -60.764  -32.055 41.750   1.00 44.37 620 A 1 
ATOM 4748 O O   . ALA A 0 620 . -63.373  -31.458 43.395   1.00 44.37 620 A 1 
ATOM 4749 N N   . TRP A 0 621 . -63.889  -33.375 42.363   1.00 44.65 621 A 1 
ATOM 4750 C CA  . TRP A 0 621 . -64.862  -33.822 43.365   1.00 44.65 621 A 1 
ATOM 4751 C C   . TRP A 0 621 . -64.187  -34.709 44.420   1.00 44.65 621 A 1 
ATOM 4752 C CB  . TRP A 0 621 . -66.022  -34.549 42.672   1.00 44.65 621 A 1 
ATOM 4753 O O   . TRP A 0 621 . -63.460  -35.639 44.075   1.00 44.65 621 A 1 
ATOM 4754 C CG  . TRP A 0 621 . -66.789  -33.737 41.669   1.00 44.65 621 A 1 
ATOM 4755 C CD1 . TRP A 0 621 . -66.466  -33.588 40.363   1.00 44.65 621 A 1 
ATOM 4756 C CD2 . TRP A 0 621 . -68.005  -32.947 41.866   1.00 44.65 621 A 1 
ATOM 4757 C CE2 . TRP A 0 621 . -68.373  -32.362 40.615   1.00 44.65 621 A 1 
ATOM 4758 C CE3 . TRP A 0 621 . -68.835  -32.660 42.973   1.00 44.65 621 A 1 
ATOM 4759 N NE1 . TRP A 0 621 . -67.391  -32.774 39.741   1.00 44.65 621 A 1 
ATOM 4760 C CH2 . TRP A 0 621 . -70.317  -31.296 41.585   1.00 44.65 621 A 1 
ATOM 4761 C CZ2 . TRP A 0 621 . -69.507  -31.552 40.465   1.00 44.65 621 A 1 
ATOM 4762 C CZ3 . TRP A 0 621 . -69.977  -31.845 42.834   1.00 44.65 621 A 1 
ATOM 4763 N N   . GLY A 0 622 . -64.454  -34.465 45.705   1.00 49.79 622 A 1 
ATOM 4764 C CA  . GLY A 0 622 . -63.907  -35.256 46.812   1.00 49.79 622 A 1 
ATOM 4765 C C   . GLY A 0 622 . -64.813  -35.230 48.042   1.00 49.79 622 A 1 
ATOM 4766 O O   . GLY A 0 622 . -65.648  -34.339 48.166   1.00 49.79 622 A 1 
ATOM 4767 N N   . LYS A 0 623 . -64.658  -36.214 48.936   1.00 43.65 623 A 1 
ATOM 4768 C CA  . LYS A 0 623 . -65.445  -36.348 50.173   1.00 43.65 623 A 1 
ATOM 4769 C C   . LYS A 0 623 . -64.546  -36.682 51.362   1.00 43.65 623 A 1 
ATOM 4770 C CB  . LYS A 0 623 . -66.532  -37.427 50.018   1.00 43.65 623 A 1 
ATOM 4771 O O   . LYS A 0 623 . -63.828  -37.681 51.319   1.00 43.65 623 A 1 
ATOM 4772 C CG  . LYS A 0 623 . -67.561  -37.081 48.932   1.00 43.65 623 A 1 
ATOM 4773 C CD  . LYS A 0 623 . -68.786  -37.998 49.013   1.00 43.65 623 A 1 
ATOM 4774 C CE  . LYS A 0 623 . -69.844  -37.500 48.026   1.00 43.65 623 A 1 
ATOM 4775 N NZ  . LYS A 0 623 . -71.185  -38.027 48.353   1.00 43.65 623 A 1 
ATOM 4776 N N   . ASP A 0 624 . -64.615  -35.861 52.401   1.00 42.61 624 A 1 
ATOM 4777 C CA  . ASP A 0 624 . -63.929  -36.018 53.689   1.00 42.61 624 A 1 
ATOM 4778 C C   . ASP A 0 624 . -64.871  -36.703 54.716   1.00 42.61 624 A 1 
ATOM 4779 C CB  . ASP A 0 624 . -63.422  -34.639 54.179   1.00 42.61 624 A 1 
ATOM 4780 O O   . ASP A 0 624 . -66.080  -36.776 54.490   1.00 42.61 624 A 1 
ATOM 4781 C CG  . ASP A 0 624 . -63.156  -33.607 53.062   1.00 42.61 624 A 1 
ATOM 4782 O OD1 . ASP A 0 624 . -64.117  -32.967 52.577   1.00 42.61 624 A 1 
ATOM 4783 O OD2 . ASP A 0 624 . -62.006  -33.472 52.584   1.00 42.61 624 A 1 
ATOM 4784 N N   . ARG A 0 625 . -64.352  -37.246 55.833   1.00 34.48 625 A 1 
ATOM 4785 C CA  . ARG A 0 625 . -65.160  -37.884 56.905   1.00 34.48 625 A 1 
ATOM 4786 C C   . ARG A 0 625 . -64.477  -37.772 58.276   1.00 34.48 625 A 1 
ATOM 4787 C CB  . ARG A 0 625 . -65.457  -39.371 56.599   1.00 34.48 625 A 1 
ATOM 4788 O O   . ARG A 0 625 . -63.952  -38.763 58.790   1.00 34.48 625 A 1 
ATOM 4789 C CG  . ARG A 0 625 . -66.541  -39.635 55.545   1.00 34.48 625 A 1 
ATOM 4790 C CD  . ARG A 0 625 . -66.933  -41.122 55.515   1.00 34.48 625 A 1 
ATOM 4791 N NE  . ARG A 0 625 . -67.605  -41.548 56.763   1.00 34.48 625 A 1 
ATOM 4792 N NH1 . ARG A 0 625 . -67.292  -43.819 56.575   1.00 34.48 625 A 1 
ATOM 4793 N NH2 . ARG A 0 625 . -68.334  -42.993 58.364   1.00 34.48 625 A 1 
ATOM 4794 C CZ  . ARG A 0 625 . -67.739  -42.779 57.225   1.00 34.48 625 A 1 
ATOM 4795 N N   . ASP A 0 626 . -64.517  -36.590 58.878   1.00 45.84 626 A 1 
ATOM 4796 C CA  . ASP A 0 626 . -63.822  -36.331 60.143   1.00 45.84 626 A 1 
ATOM 4797 C C   . ASP A 0 626 . -64.701  -36.609 61.376   1.00 45.84 626 A 1 
ATOM 4798 C CB  . ASP A 0 626 . -63.194  -34.930 60.122   1.00 45.84 626 A 1 
ATOM 4799 O O   . ASP A 0 626 . -65.919  -36.437 61.362   1.00 45.84 626 A 1 
ATOM 4800 C CG  . ASP A 0 626 . -61.999  -34.828 59.157   1.00 45.84 626 A 1 
ATOM 4801 O OD1 . ASP A 0 626 . -61.594  -35.870 58.588   1.00 45.84 626 A 1 
ATOM 4802 O OD2 . ASP A 0 626 . -61.468  -33.705 59.035   1.00 45.84 626 A 1 
ATOM 4803 N N   . LEU A 0 627 . -64.081  -37.106 62.453   1.00 30.76 627 A 1 
ATOM 4804 C CA  . LEU A 0 627 . -64.784  -37.725 63.584   1.00 30.76 627 A 1 
ATOM 4805 C C   . LEU A 0 627 . -64.608  -36.915 64.882   1.00 30.76 627 A 1 
ATOM 4806 C CB  . LEU A 0 627 . -64.298  -39.185 63.717   1.00 30.76 627 A 1 
ATOM 4807 O O   . LEU A 0 627 . -63.632  -37.100 65.612   1.00 30.76 627 A 1 
ATOM 4808 C CG  . LEU A 0 627 . -65.322  -40.059 64.463   1.00 30.76 627 A 1 
ATOM 4809 C CD1 . LEU A 0 627 . -66.240  -40.774 63.467   1.00 30.76 627 A 1 
ATOM 4810 C CD2 . LEU A 0 627 . -64.640  -41.119 65.328   1.00 30.76 627 A 1 
ATOM 4811 N N   . TYR A 0 628 . -65.559  -36.031 65.199   1.00 36.98 628 A 1 
ATOM 4812 C CA  . TYR A 0 628 . -65.457  -35.139 66.361   1.00 36.98 628 A 1 
ATOM 4813 C C   . TYR A 0 628 . -66.250  -35.612 67.597   1.00 36.98 628 A 1 
ATOM 4814 C CB  . TYR A 0 628 . -65.839  -33.709 65.953   1.00 36.98 628 A 1 
ATOM 4815 O O   . TYR A 0 628 . -67.471  -35.732 67.567   1.00 36.98 628 A 1 
ATOM 4816 C CG  . TYR A 0 628 . -65.496  -32.677 67.013   1.00 36.98 628 A 1 
ATOM 4817 C CD1 . TYR A 0 628 . -66.482  -32.226 67.913   1.00 36.98 628 A 1 
ATOM 4818 C CD2 . TYR A 0 628 . -64.180  -32.184 67.109   1.00 36.98 628 A 1 
ATOM 4819 C CE1 . TYR A 0 628 . -66.155  -31.277 68.902   1.00 36.98 628 A 1 
ATOM 4820 C CE2 . TYR A 0 628 . -63.848  -31.234 68.095   1.00 36.98 628 A 1 
ATOM 4821 O OH  . TYR A 0 628 . -64.522  -29.851 69.936   1.00 36.98 628 A 1 
ATOM 4822 C CZ  . TYR A 0 628 . -64.839  -30.775 68.990   1.00 36.98 628 A 1 
ATOM 4823 N N   . GLY A 0 629 . -65.550  -35.780 68.726   1.00 32.34 629 A 1 
ATOM 4824 C CA  . GLY A 0 629 . -66.113  -35.537 70.065   1.00 32.34 629 A 1 
ATOM 4825 C C   . GLY A 0 629 . -67.182  -36.499 70.607   1.00 32.34 629 A 1 
ATOM 4826 O O   . GLY A 0 629 . -68.215  -36.035 71.080   1.00 32.34 629 A 1 
ATOM 4827 N N   . ALA A 0 630 . -66.936  -37.811 70.625   1.00 29.19 630 A 1 
ATOM 4828 C CA  . ALA A 0 630 . -67.854  -38.768 71.255   1.00 29.19 630 A 1 
ATOM 4829 C C   . ALA A 0 630 . -67.830  -38.715 72.800   1.00 29.19 630 A 1 
ATOM 4830 C CB  . ALA A 0 630 . -67.509  -40.177 70.751   1.00 29.19 630 A 1 
ATOM 4831 O O   . ALA A 0 630 . -66.773  -38.905 73.409   1.00 29.19 630 A 1 
ATOM 4832 N N   . SER A 0 631 . -68.997  -38.576 73.447   1.00 29.20 631 A 1 
ATOM 4833 C CA  . SER A 0 631 . -69.190  -39.020 74.840   1.00 29.20 631 A 1 
ATOM 4834 C C   . SER A 0 631 . -70.651  -39.387 75.190   1.00 29.20 631 A 1 
ATOM 4835 C CB  . SER A 0 631 . -68.525  -38.056 75.842   1.00 29.20 631 A 1 
ATOM 4836 O O   . SER A 0 631 . -71.596  -38.961 74.530   1.00 29.20 631 A 1 
ATOM 4837 O OG  . SER A 0 631 . -68.911  -36.698 75.750   1.00 29.20 631 A 1 
ATOM 4838 N N   . SER A 0 632 . -70.808  -40.206 76.240   1.00 30.82 632 A 1 
ATOM 4839 C CA  . SER A 0 632 . -72.006  -40.933 76.721   1.00 30.82 632 A 1 
ATOM 4840 C C   . SER A 0 632 . -72.625  -42.013 75.813   1.00 30.82 632 A 1 
ATOM 4841 C CB  . SER A 0 632 . -73.104  -40.044 77.329   1.00 30.82 632 A 1 
ATOM 4842 O O   . SER A 0 632 . -73.151  -41.761 74.740   1.00 30.82 632 A 1 
ATOM 4843 O OG  . SER A 0 632 . -73.685  -39.184 76.374   1.00 30.82 632 A 1 
ATOM 4844 N N   . GLU A 0 633 . -72.644  -43.222 76.384   1.00 31.17 633 A 1 
ATOM 4845 C CA  . GLU A 0 633 . -73.777  -44.160 76.392   1.00 31.17 633 A 1 
ATOM 4846 C C   . GLU A 0 633 . -74.202  -44.875 75.082   1.00 31.17 633 A 1 
ATOM 4847 C CB  . GLU A 0 633 . -74.928  -43.512 77.189   1.00 31.17 633 A 1 
ATOM 4848 O O   . GLU A 0 633 . -74.963  -44.390 74.254   1.00 31.17 633 A 1 
ATOM 4849 C CG  . GLU A 0 633 . -75.857  -44.520 77.887   1.00 31.17 633 A 1 
ATOM 4850 C CD  . GLU A 0 633 . -76.242  -44.060 79.307   1.00 31.17 633 A 1 
ATOM 4851 O OE1 . GLU A 0 633 . -76.176  -44.916 80.218   1.00 31.17 633 A 1 
ATOM 4852 O OE2 . GLU A 0 633 . -76.555  -42.862 79.486   1.00 31.17 633 A 1 
ATOM 4853 N N   . GLY A 0 634 . -73.801  -46.151 74.981   1.00 38.23 634 A 1 
ATOM 4854 C CA  . GLY A 0 634 . -74.541  -47.194 74.250   1.00 38.23 634 A 1 
ATOM 4855 C C   . GLY A 0 634 . -74.076  -47.535 72.828   1.00 38.23 634 A 1 
ATOM 4856 O O   . GLY A 0 634 . -74.105  -48.708 72.454   1.00 38.23 634 A 1 
ATOM 4857 N N   . ALA A 0 635 . -73.619  -46.563 72.038   1.00 31.03 635 A 1 
ATOM 4858 C CA  . ALA A 0 635 . -73.327  -46.772 70.614   1.00 31.03 635 A 1 
ATOM 4859 C C   . ALA A 0 635 . -71.975  -47.476 70.343   1.00 31.03 635 A 1 
ATOM 4860 C CB  . ALA A 0 635 . -73.464  -45.427 69.889   1.00 31.03 635 A 1 
ATOM 4861 O O   . ALA A 0 635 . -70.958  -46.838 70.071   1.00 31.03 635 A 1 
ATOM 4862 N N   . ARG A 0 636 . -71.958  -48.818 70.351   1.00 27.50 636 A 1 
ATOM 4863 C CA  . ARG A 0 636 . -70.858  -49.610 69.763   1.00 27.50 636 A 1 
ATOM 4864 C C   . ARG A 0 636 . -70.866  -49.469 68.235   1.00 27.50 636 A 1 
ATOM 4865 C CB  . ARG A 0 636 . -70.969  -51.097 70.148   1.00 27.50 636 A 1 
ATOM 4866 O O   . ARG A 0 636 . -71.630  -50.154 67.563   1.00 27.50 636 A 1 
ATOM 4867 C CG  . ARG A 0 636 . -70.358  -51.434 71.513   1.00 27.50 636 A 1 
ATOM 4868 C CD  . ARG A 0 636 . -70.505  -52.943 71.753   1.00 27.50 636 A 1 
ATOM 4869 N NE  . ARG A 0 636 . -69.707  -53.411 72.902   1.00 27.50 636 A 1 
ATOM 4870 N NH1 . ARG A 0 636 . -70.725  -55.458 73.148   1.00 27.50 636 A 1 
ATOM 4871 N NH2 . ARG A 0 636 . -68.949  -54.955 74.396   1.00 27.50 636 A 1 
ATOM 4872 C CZ  . ARG A 0 636 . -69.802  -54.598 73.478   1.00 27.50 636 A 1 
ATOM 4873 N N   . ALA A 0 637 . -69.997  -48.609 67.707   1.00 26.41 637 A 1 
ATOM 4874 C CA  . ALA A 0 637 . -69.827  -48.376 66.268   1.00 26.41 637 A 1 
ATOM 4875 C C   . ALA A 0 637 . -68.356  -48.471 65.798   1.00 26.41 637 A 1 
ATOM 4876 C CB  . ALA A 0 637 . -70.515  -47.055 65.899   1.00 26.41 637 A 1 
ATOM 4877 O O   . ALA A 0 637 . -67.973  -47.845 64.812   1.00 26.41 637 A 1 
ATOM 4878 N N   . SER A 0 638 . -67.518  -49.263 66.480   1.00 37.32 638 A 1 
ATOM 4879 C CA  . SER A 0 638 . -66.214  -49.671 65.945   1.00 37.32 638 A 1 
ATOM 4880 C C   . SER A 0 638 . -66.400  -50.788 64.911   1.00 37.32 638 A 1 
ATOM 4881 C CB  . SER A 0 638 . -65.231  -50.068 67.063   1.00 37.32 638 A 1 
ATOM 4882 O O   . SER A 0 638 . -66.445  -51.970 65.249   1.00 37.32 638 A 1 
ATOM 4883 O OG  . SER A 0 638 . -65.798  -50.930 68.036   1.00 37.32 638 A 1 
ATOM 4884 N N   . GLU A 0 639 . -66.488  -50.427 63.627   1.00 35.73 639 A 1 
ATOM 4885 C CA  . GLU A 0 639 . -66.474  -51.391 62.515   1.00 35.73 639 A 1 
ATOM 4886 C C   . GLU A 0 639 . -65.059  -51.981 62.327   1.00 35.73 639 A 1 
ATOM 4887 C CB  . GLU A 0 639 . -67.098  -50.775 61.246   1.00 35.73 639 A 1 
ATOM 4888 O O   . GLU A 0 639 . -64.336  -51.687 61.379   1.00 35.73 639 A 1 
ATOM 4889 C CG  . GLU A 0 639 . -67.343  -51.856 60.174   1.00 35.73 639 A 1 
ATOM 4890 C CD  . GLU A 0 639 . -68.249  -51.423 59.008   1.00 35.73 639 A 1 
ATOM 4891 O OE1 . GLU A 0 639 . -68.595  -52.330 58.214   1.00 35.73 639 A 1 
ATOM 4892 O OE2 . GLU A 0 639 . -68.595  -50.224 58.912   1.00 35.73 639 A 1 
ATOM 4893 N N   . GLY A 0 640 . -64.642  -52.803 63.293   1.00 36.83 640 A 1 
ATOM 4894 C CA  . GLY A 0 640 . -63.299  -53.375 63.385   1.00 36.83 640 A 1 
ATOM 4895 C C   . GLY A 0 640 . -63.237  -54.600 64.296   1.00 36.83 640 A 1 
ATOM 4896 O O   . GLY A 0 640 . -62.790  -55.659 63.851   1.00 36.83 640 A 1 
ATOM 4897 N N   . ASP A 0 641 . -63.755  -54.493 65.523   1.00 30.77 641 A 1 
ATOM 4898 C CA  . ASP A 0 641 . -63.703  -55.565 66.526   1.00 30.77 641 A 1 
ATOM 4899 C C   . ASP A 0 641 . -64.731  -56.669 66.246   1.00 30.77 641 A 1 
ATOM 4900 C CB  . ASP A 0 641 . -63.866  -54.999 67.944   1.00 30.77 641 A 1 
ATOM 4901 O O   . ASP A 0 641 . -65.851  -56.666 66.755   1.00 30.77 641 A 1 
ATOM 4902 C CG  . ASP A 0 641 . -62.671  -54.151 68.372   1.00 30.77 641 A 1 
ATOM 4903 O OD1 . ASP A 0 641 . -61.528  -54.641 68.221   1.00 30.77 641 A 1 
ATOM 4904 O OD2 . ASP A 0 641 . -62.927  -53.016 68.837   1.00 30.77 641 A 1 
ATOM 4905 N N   . LYS A 0 642 . -64.328  -57.647 65.432   1.00 33.18 642 A 1 
ATOM 4906 C CA  . LYS A 0 642 . -65.012  -58.941 65.337   1.00 33.18 642 A 1 
ATOM 4907 C C   . LYS A 0 642 . -64.463  -59.877 66.402   1.00 33.18 642 A 1 
ATOM 4908 C CB  . LYS A 0 642 . -64.861  -59.552 63.943   1.00 33.18 642 A 1 
ATOM 4909 O O   . LYS A 0 642 . -63.248  -59.952 66.589   1.00 33.18 642 A 1 
ATOM 4910 C CG  . LYS A 0 642 . -65.467  -58.628 62.887   1.00 33.18 642 A 1 
ATOM 4911 C CD  . LYS A 0 642 . -65.372  -59.282 61.511   1.00 33.18 642 A 1 
ATOM 4912 C CE  . LYS A 0 642 . -65.682  -58.270 60.409   1.00 33.18 642 A 1 
ATOM 4913 N NZ  . LYS A 0 642 . -64.633  -57.225 60.343   1.00 33.18 642 A 1 
ATOM 4914 N N   . ASP A 0 643 . -65.350  -60.611 67.067   1.00 37.61 643 A 1 
ATOM 4915 C CA  . ASP A 0 643 . -64.991  -61.501 68.169   1.00 37.61 643 A 1 
ATOM 4916 C C   . ASP A 0 643 . -63.938  -62.537 67.748   1.00 37.61 643 A 1 
ATOM 4917 C CB  . ASP A 0 643 . -66.249  -62.173 68.727   1.00 37.61 643 A 1 
ATOM 4918 O O   . ASP A 0 643 . -64.188  -63.459 66.968   1.00 37.61 643 A 1 
ATOM 4919 C CG  . ASP A 0 643 . -67.159  -61.143 69.394   1.00 37.61 643 A 1 
ATOM 4920 O OD1 . ASP A 0 643 . -66.747  -60.627 70.457   1.00 37.61 643 A 1 
ATOM 4921 O OD2 . ASP A 0 643 . -68.236  -60.871 68.821   1.00 37.61 643 A 1 
ATOM 4922 N N   . LYS A 0 644 . -62.725  -62.384 68.289   1.00 33.74 644 A 1 
ATOM 4923 C CA  . LYS A 0 644 . -61.520  -63.139 67.915   1.00 33.74 644 A 1 
ATOM 4924 C C   . LYS A 0 644 . -61.489  -64.539 68.553   1.00 33.74 644 A 1 
ATOM 4925 C CB  . LYS A 0 644 . -60.297  -62.256 68.222   1.00 33.74 644 A 1 
ATOM 4926 O O   . LYS A 0 644 . -60.516  -64.913 69.203   1.00 33.74 644 A 1 
ATOM 4927 C CG  . LYS A 0 644 . -59.037  -62.659 67.441   1.00 33.74 644 A 1 
ATOM 4928 C CD  . LYS A 0 644 . -57.906  -61.671 67.754   1.00 33.74 644 A 1 
ATOM 4929 C CE  . LYS A 0 644 . -56.698  -61.914 66.845   1.00 33.74 644 A 1 
ATOM 4930 N NZ  . LYS A 0 644 . -55.665  -60.865 67.041   1.00 33.74 644 A 1 
ATOM 4931 N N   . ALA A 0 645 . -62.581  -65.289 68.401   1.00 33.32 645 A 1 
ATOM 4932 C CA  . ALA A 0 645 . -62.860  -66.528 69.132   1.00 33.32 645 A 1 
ATOM 4933 C C   . ALA A 0 645 . -63.564  -67.615 68.284   1.00 33.32 645 A 1 
ATOM 4934 C CB  . ALA A 0 645 . -63.640  -66.162 70.404   1.00 33.32 645 A 1 
ATOM 4935 O O   . ALA A 0 645 . -64.318  -68.427 68.818   1.00 33.32 645 A 1 
ATOM 4936 N N   . GLY A 0 646 . -63.320  -67.666 66.968   1.00 31.23 646 A 1 
ATOM 4937 C CA  . GLY A 0 646 . -63.900  -68.691 66.094   1.00 31.23 646 A 1 
ATOM 4938 C C   . GLY A 0 646 . -63.063  -68.994 64.850   1.00 31.23 646 A 1 
ATOM 4939 O O   . GLY A 0 646 . -62.755  -68.100 64.074   1.00 31.23 646 A 1 
ATOM 4940 N N   . TYR A 0 647 . -62.743  -70.277 64.660   1.00 29.56 647 A 1 
ATOM 4941 C CA  . TYR A 0 647 . -62.215  -70.883 63.429   1.00 29.56 647 A 1 
ATOM 4942 C C   . TYR A 0 647 . -60.939  -70.291 62.799   1.00 29.56 647 A 1 
ATOM 4943 C CB  . TYR A 0 647 . -63.356  -71.121 62.425   1.00 29.56 647 A 1 
ATOM 4944 O O   . TYR A 0 647 . -60.952  -69.602 61.783   1.00 29.56 647 A 1 
ATOM 4945 C CG  . TYR A 0 647 . -63.865  -72.540 62.546   1.00 29.56 647 A 1 
ATOM 4946 C CD1 . TYR A 0 647 . -63.358  -73.524 61.680   1.00 29.56 647 A 1 
ATOM 4947 C CD2 . TYR A 0 647 . -64.730  -72.900 63.597   1.00 29.56 647 A 1 
ATOM 4948 C CE1 . TYR A 0 647 . -63.706  -74.875 61.863   1.00 29.56 647 A 1 
ATOM 4949 C CE2 . TYR A 0 647 . -65.082  -74.250 63.785   1.00 29.56 647 A 1 
ATOM 4950 O OH  . TYR A 0 647 . -64.884  -76.546 63.108   1.00 29.56 647 A 1 
ATOM 4951 C CZ  . TYR A 0 647 . -64.563  -75.240 62.921   1.00 29.56 647 A 1 
ATOM 4952 N N   . ALA A 0 648 . -59.798  -70.770 63.300   1.00 32.56 648 A 1 
ATOM 4953 C CA  . ALA A 0 648 . -58.644  -71.021 62.444   1.00 32.56 648 A 1 
ATOM 4954 C C   . ALA A 0 648 . -58.837  -72.358 61.693   1.00 32.56 648 A 1 
ATOM 4955 C CB  . ALA A 0 648 . -57.379  -71.004 63.315   1.00 32.56 648 A 1 
ATOM 4956 O O   . ALA A 0 648 . -58.486  -73.413 62.216   1.00 32.56 648 A 1 
ATOM 4957 N N   . ALA A 0 649 . -59.392  -72.326 60.476   1.00 34.12 649 A 1 
ATOM 4958 C CA  . ALA A 0 649 . -59.283  -73.416 59.498   1.00 34.12 649 A 1 
ATOM 4959 C C   . ALA A 0 649 . -59.509  -72.899 58.066   1.00 34.12 649 A 1 
ATOM 4960 C CB  . ALA A 0 649 . -60.277  -74.547 59.806   1.00 34.12 649 A 1 
ATOM 4961 O O   . ALA A 0 649 . -60.355  -72.038 57.859   1.00 34.12 649 A 1 
ATOM 4962 N N   . ALA A 0 650 . -58.790  -73.492 57.104   1.00 38.73 650 A 1 
ATOM 4963 C CA  . ALA A 0 650 . -58.732  -73.146 55.676   1.00 38.73 650 A 1 
ATOM 4964 C C   . ALA A 0 650 . -58.222  -71.714 55.344   1.00 38.73 650 A 1 
ATOM 4965 C CB  . ALA A 0 650 . -60.068  -73.474 54.993   1.00 38.73 650 A 1 
ATOM 4966 O O   . ALA A 0 650 . -58.664  -70.723 55.906   1.00 38.73 650 A 1 
ATOM 4967 N N   . GLY A 0 651 . -57.289  -71.502 54.410   1.00 33.75 651 A 1 
ATOM 4968 C CA  . GLY A 0 651 . -56.504  -72.461 53.620   1.00 33.75 651 A 1 
ATOM 4969 C C   . GLY A 0 651 . -56.475  -72.116 52.131   1.00 33.75 651 A 1 
ATOM 4970 O O   . GLY A 0 651 . -57.383  -72.506 51.416   1.00 33.75 651 A 1 
ATOM 4971 N N   . ALA A 0 652 . -55.418  -71.412 51.708   1.00 31.57 652 A 1 
ATOM 4972 C CA  . ALA A 0 652 . -54.879  -71.268 50.344   1.00 31.57 652 A 1 
ATOM 4973 C C   . ALA A 0 652 . -55.828  -71.306 49.116   1.00 31.57 652 A 1 
ATOM 4974 C CB  . ALA A 0 652 . -53.787  -72.338 50.182   1.00 31.57 652 A 1 
ATOM 4975 O O   . ALA A 0 652 . -56.326  -72.363 48.750   1.00 31.57 652 A 1 
ATOM 4976 N N   . TYR A 0 653 . -55.836  -70.221 48.324   1.00 31.62 653 A 1 
ATOM 4977 C CA  . TYR A 0 653 . -55.198  -70.222 46.988   1.00 31.62 653 A 1 
ATOM 4978 C C   . TYR A 0 653 . -54.966  -68.783 46.463   1.00 31.62 653 A 1 
ATOM 4979 C CB  . TYR A 0 653 . -55.964  -71.070 45.948   1.00 31.62 653 A 1 
ATOM 4980 O O   . TYR A 0 653 . -55.357  -67.813 47.111   1.00 31.62 653 A 1 
ATOM 4981 C CG  . TYR A 0 653 . -55.094  -71.451 44.761   1.00 31.62 653 A 1 
ATOM 4982 C CD1 . TYR A 0 653 . -55.365  -70.917 43.487   1.00 31.62 653 A 1 
ATOM 4983 C CD2 . TYR A 0 653 . -53.967  -72.279 44.947   1.00 31.62 653 A 1 
ATOM 4984 C CE1 . TYR A 0 653 . -54.509  -71.198 42.407   1.00 31.62 653 A 1 
ATOM 4985 C CE2 . TYR A 0 653 . -53.107  -72.561 43.866   1.00 31.62 653 A 1 
ATOM 4986 O OH  . TYR A 0 653 . -52.562  -72.285 41.539   1.00 31.62 653 A 1 
ATOM 4987 C CZ  . TYR A 0 653 . -53.380  -72.020 42.591   1.00 31.62 653 A 1 
ATOM 4988 N N   . GLN A 0 654 . -54.289  -68.636 45.317   1.00 30.49 654 A 1 
ATOM 4989 C CA  . GLN A 0 654 . -53.913  -67.364 44.688   1.00 30.49 654 A 1 
ATOM 4990 C C   . GLN A 0 654 . -54.732  -67.057 43.422   1.00 30.49 654 A 1 
ATOM 4991 C CB  . GLN A 0 654 . -52.440  -67.424 44.243   1.00 30.49 654 A 1
[truncated: 107,715 more chars]
