# Supplementary material for: Self-assembling proteins compose the chemically resistant shell biomaterial of planktonic tintinnid ciliates
Source: Nat Commun. 2026 Jun 13;17:7507. doi: 10.1038/s41467-026-74402-4 (PMC13408134; doi:10.1038/s41467-026-74402-4)
Supplement: Supplementary file 6 — Supplementary Data 16 [file 41467_2026_74402_MOESM6_ESM.zip › AF2_structure_models/Pacific_61.cif]

data_0
#
_entry.id   0
#
_struct_asym.id          A
_struct_asym.entity_id   0
#
_entity_poly.entity_id        0
_entity_poly.type             polypeptide(L)
_entity_poly.pdbx_strand_id   A
#
_entity.id     0
_entity.type   polymer
#
loop_
_entity_poly_seq.entity_id
_entity_poly_seq.num
_entity_poly_seq.mon_id
0 1   MET 
0 2   LYS 
0 3   LEU 
0 4   ALA 
0 5   PHE 
0 6   ALA 
0 7   ALA 
0 8   ALA 
0 9   LEU 
0 10  VAL 
0 11  ALA 
0 12  ALA 
0 13  ALA 
0 14  SER 
0 15  ALA 
0 16  SER 
0 17  TRP 
0 18  GLN 
0 19  GLN 
0 20  GLY 
0 21  GLY 
0 22  TYR 
0 23  GLY 
0 24  TYR 
0 25  GLY 
0 26  ALA 
0 27  PRO 
0 28  GLN 
0 29  ILE 
0 30  LYS 
0 31  GLY 
0 32  GLY 
0 33  TYR 
0 34  GLY 
0 35  ARG 
0 36  LYS 
0 37  GLY 
0 38  GLN 
0 39  TYR 
0 40  ALA 
0 41  LYS 
0 42  LEU 
0 43  THR 
0 44  TYR 
0 45  GLN 
0 46  PRO 
0 47  VAL 
0 48  THR 
0 49  LYS 
0 50  VAL 
0 51  VAL 
0 52  GLN 
0 53  ARG 
0 54  ALA 
0 55  ALA 
0 56  SER 
0 57  ALA 
0 58  ASP 
0 59  ASN 
0 60  ALA 
0 61  SER 
0 62  ALA 
0 63  GLY 
0 64  TYR 
0 65  GLY 
0 66  ARG 
0 67  GLN 
0 68  ALA 
0 69  GLU 
0 70  LYS 
0 71  ARG 
0 72  VAL 
0 73  ALA 
0 74  GLN 
0 75  ASP 
0 76  TRP 
0 77  ASP 
0 78  ALA 
0 79  TRP 
0 80  GLY 
0 81  ARG 
0 82  ASP 
0 83  GLN 
0 84  ASP 
0 85  LEU 
0 86  ALA 
0 87  ILE 
0 88  ASP 
0 89  GLU 
0 90  SER 
0 91  TYR 
0 92  GLY 
0 93  LYS 
0 94  THR 
0 95  HIS 
0 96  ALA 
0 97  LYS 
0 98  SER 
0 99  TYR 
0 100 ALA 
0 101 ALA 
0 102 GLU 
0 103 SER 
0 104 TYR 
0 105 ASP 
0 106 GLU 
0 107 TRP 
0 108 ASP 
0 109 ASN 
0 110 LYS 
0 111 ASP 
0 112 ASP 
0 113 ASP 
0 114 LYS 
0 115 TRP 
0 116 GLY 
0 117 ALA 
0 118 GLN 
0 119 ALA 
0 120 TRP 
0 121 GLY 
0 122 LYS 
0 123 ASP 
0 124 ARG 
0 125 ASP 
0 126 MET 
0 127 SER 
0 128 ALA 
0 129 ALA 
0 130 SER 
0 131 SER 
0 132 LYS 
0 133 VAL 
0 134 GLY 
0 135 ALA 
0 136 ALA 
0 137 SER 
0 138 GLN 
0 139 LEU 
0 140 HIS 
0 141 LYS 
0 142 ASP 
0 143 ALA 
0 144 TYR 
0 145 GLY 
0 146 ASP 
0 147 ALA 
0 148 GLY 
0 149 TYR 
0 150 GLY 
0 151 ALA 
0 152 ALA 
0 153 ALA 
0 154 ALA 
0 155 ALA 
0 156 LYS 
0 157 LYS 
0 158 GLN 
0 159 GLN 
0 160 LYS 
0 161 GLY 
0 162 TYR 
0 163 GLN 
0 164 GLY 
0 165 HIS 
0 166 VAL 
0 167 VAL 
0 168 GLN 
0 169 GLY 
0 170 TYR 
0 171 GLY 
0 172 GLY 
0 173 LYS 
0 174 GLN 
0 175 LEU 
0 176 GLY 
0 177 TYR 
0 178 GLY 
0 179 LYS 
0 180 GLY 
0 181 HIS 
0 182 GLY 
0 183 TRP 
0 184 GLY 
0 185 LYS 
0 186 GLY 
0 187 GLY 
0 188 GLN 
0 189 VAL 
0 190 TYR 
0 191 GLY 
0 192 GLY 
0 193 GLN 
0 194 GLN 
0 195 ALA 
0 196 LEU 
0 197 GLY 
0 198 TYR 
0 199 ALA 
0 200 GLY 
0 201 GLY 
0 202 TYR 
0 203 GLY 
0 204 LYS 
0 205 GLN 
0 206 ALA 
0 207 VAL 
0 208 ALA 
0 209 GLN 
0 210 GLN 
0 211 ALA 
0 212 TYR 
0 213 ASP 
0 214 GLN 
0 215 GLN 
0 216 GLY 
0 217 TYR 
0 218 GLY 
0 219 ALA 
0 220 GLU 
0 221 LYS 
0 222 GLN 
0 223 ALA 
0 224 GLY 
0 225 ALA 
0 226 SER 
0 227 LEU 
0 228 LYS 
0 229 LYS 
0 230 ALA 
0 231 ALA 
0 232 GLN 
0 233 ARG 
0 234 SER 
0 235 MET 
0 236 TYR 
0 237 ASP 
0 238 ASN 
0 239 ASP 
0 240 GLU 
0 241 TRP 
0 242 ALA 
0 243 LYS 
0 244 GLN 
0 245 ALA 
0 246 TYR 
0 247 GLY 
0 248 SER 
0 249 ASP 
0 250 PHE 
0 251 ASP 
0 252 SER 
0 253 ARG 
0 254 TYR 
0 255 GLY 
0 256 LYS 
0 257 SER 
0 258 TYR 
0 259 ASP 
0 260 SER 
0 261 VAL 
0 262 GLN 
0 263 ALA 
0 264 ARG 
0 265 GLN 
0 266 TYR 
0 267 ASP 
0 268 ASN 
0 269 GLU 
0 270 HIS 
0 271 TYR 
0 272 ALA 
0 273 ARG 
0 274 GLU 
0 275 VAL 
0 276 ARG 
0 277 ALA 
0 278 ASP 
0 279 ASP 
0 280 ASP 
0 281 GLN 
0 282 TRP 
0 283 ALA 
0 284 GLU 
0 285 ASP 
0 286 TYR 
0 287 ASP 
0 288 ARG 
0 289 TYR 
0 290 THR 
0 291 ALA 
0 292 GLY 
0 293 HIS 
0 294 ASP 
0 295 GLN 
0 296 ASP 
0 297 TYR 
0 298 GLY 
0 299 GLN 
0 300 ALA 
0 301 ALA 
0 302 SER 
0 303 ALA 
0 304 GLN 
0 305 LYS 
0 306 HIS 
0 307 ASN 
0 308 ILE 
0 309 GLY 
0 310 LYS 
0 311 GLY 
0 312 TRP 
0 313 GLY 
0 314 LEU 
0 315 LYS 
0 316 LYS 
0 317 GLY 
0 318 GLY 
0 319 ILE 
0 320 ASP 
0 321 SER 
0 322 LYS 
0 323 ALA 
0 324 ALA 
0 325 SER 
0 326 ALA 
0 327 GLN 
0 328 ARG 
0 329 GLY 
0 330 GLY 
0 331 ASP 
0 332 TYR 
0 333 ASP 
0 334 ARG 
0 335 LYS 
0 336 MET 
0 337 ALA 
0 338 GLN 
0 339 ASP 
0 340 TRP 
0 341 ASP 
0 342 ALA 
0 343 TYR 
0 344 GLY 
0 345 ARG 
0 346 ASP 
0 347 GLN 
0 348 ASP 
0 349 PHE 
0 350 HIS 
0 351 GLU 
0 352 LYS 
0 353 VAL 
0 354 SER 
0 355 TYR 
0 356 ASP 
0 357 GLN 
0 358 THR 
0 359 ARG 
0 360 ALA 
0 361 LYS 
0 362 ALA 
0 363 TYR 
0 364 SER 
0 365 ALA 
0 366 GLU 
0 367 SER 
0 368 TYR 
0 369 ASP 
0 370 GLU 
0 371 TRP 
0 372 ASP 
0 373 ASN 
0 374 GLU 
0 375 ASP 
0 376 ALA 
0 377 ASP 
0 378 LYS 
0 379 TRP 
0 380 GLY 
0 381 ALA 
0 382 GLN 
0 383 ALA 
0 384 TRP 
0 385 GLY 
0 386 LYS 
0 387 ASP 
0 388 ARG 
0 389 ASP 
0 390 VAL 
0 391 LEU 
0 392 GLY 
0 393 ALA 
0 394 SER 
0 395 SER 
0 396 TYR 
0 397 GLY 
0 398 LYS 
0 399 ALA 
0 400 ALA 
0 401 SER 
0 402 SER 
0 403 GLY 
0 404 LYS 
0 405 TYR 
0 406 GLY 
0 407 GLU 
0 408 TYR 
0 409 GLY 
0 410 ALA 
0 411 ASP 
0 412 TYR 
0 413 GLY 
0 414 GLN 
0 415 ALA 
0 416 TYR 
0 417 GLY 
0 418 ALA 
0 419 GLY 
0 420 LYS 
0 421 GLY 
0 422 LYS 
0 423 GLY 
0 424 LEU 
0 425 GLY 
0 426 TYR 
0 427 GLY 
0 428 ILE 
0 429 GLY 
0 430 GLY 
0 431 ILE 
0 432 GLY 
0 433 GLY 
0 434 TYR 
0 435 GLY 
0 436 LYS 
0 437 GLY 
0 438 PRO 
0 439 ARG 
0 440 ASN 
0 441 ALA 
0 442 GLY 
0 443 ALA 
0 444 GLU 
0 445 GLY 
0 446 ALA 
0 447 TYR 
0 448 ALA 
0 449 ALA 
0 450 GLN 
0 451 ASN 
0 452 SER 
0 453 LEU 
0 454 TRP 
0 455 GLU 
0 456 GLY 
0 457 ALA 
0 458 SER 
0 459 LYS 
0 460 GLY 
0 461 TYR 
0 462 GLY 
0 463 ALA 
0 464 ALA 
0 465 LYS 
0 466 LEU 
0 467 GLY 
0 468 TYR 
0 469 ASP 
0 470 ASN 
0 471 ASP 
0 472 ALA 
0 473 PHE 
0 474 ALA 
0 475 LYS 
0 476 GLN 
0 477 ALA 
0 478 TYR 
0 479 GLY 
0 480 GLN 
0 481 ASP 
0 482 ALA 
0 483 ASP 
0 484 SER 
0 485 ARG 
0 486 TYR 
0 487 GLY 
0 488 LYS 
0 489 SER 
0 490 TYR 
0 491 ASP 
0 492 SER 
0 493 VAL 
0 494 SER 
0 495 ALA 
0 496 ARG 
0 497 SER 
0 498 TYR 
0 499 ASP 
0 500 ASN 
0 501 GLU 
0 502 LYS 
0 503 TYR 
0 504 ALA 
0 505 ARG 
0 506 TRP 
0 507 LEU 
0 508 GLN 
0 509 ALA 
0 510 ASP 
0 511 ASP 
0 512 ASP 
0 513 GLN 
0 514 TRP 
0 515 ALA 
0 516 GLU 
0 517 ASP 
0 518 TYR 
0 519 ASP 
0 520 SER 
0 521 TYR 
0 522 ASP 
0 523 SER 
0 524 GLY 
0 525 MET 
0 526 ALA 
0 527 ASP 
0 528 ALA 
0 529 TYR 
0 530 GLY 
0 531 ARG 
0 532 GLY 
0 533 ALA 
0 534 SER 
0 535 VAL 
0 536 TRP 
0 537 THR 
0 538 ASP 
0 539 THR 
0 540 LYS 
0 541 GLY 
0 542 LYS 
0 543 LEU 
0 544 GLY 
0 545 VAL 
0 546 GLY 
0 547 TYR 
0 548 GLY 
0 549 VAL 
0 550 GLY 
0 551 LEU 
0 552 GLY 
0 553 LYS 
0 554 GLY 
0 555 LYS 
0 556 GLY 
0 557 GLU 
0 558 LEU 
0 559 ASP 
0 560 ALA 
0 561 ALA 
0 562 SER 
0 563 LYS 
0 564 GLN 
0 565 GLY 
0 566 ARG 
0 567 ALA 
0 568 GLY 
0 569 THR 
0 570 TRP 
0 571 GLY 
0 572 LYS 
0 573 SER 
0 574 GLY 
0 575 SER 
0 576 ASP 
0 577 TRP 
0 578 ASP 
0 579 ALA 
0 580 TYR 
0 581 GLY 
0 582 ARG 
0 583 ASP 
0 584 GLN 
0 585 ASP 
0 586 LEU 
0 587 GLU 
0 588 VAL 
0 589 ASP 
0 590 GLU 
0 591 SER 
0 592 TYR 
0 593 GLU 
0 594 ALA 
0 595 THR 
0 596 TRP 
0 597 ALA 
0 598 LYS 
0 599 SER 
0 600 TYR 
0 601 ASP 
0 602 ALA 
0 603 GLU 
0 604 SER 
0 605 TYR 
0 606 ASP 
0 607 GLU 
0 608 TRP 
0 609 ASP 
0 610 ASN 
0 611 LYS 
0 612 ASP 
0 613 ASP 
0 614 ASP 
0 615 ARG 
0 616 TRP 
0 617 GLY 
0 618 ALA 
0 619 GLN 
0 620 ALA 
0 621 TRP 
0 622 GLY 
0 623 LYS 
0 624 ASP 
0 625 ARG 
0 626 ASP 
0 627 LEU 
0 628 TYR 
0 629 GLY 
0 630 ALA 
0 631 SER 
0 632 SER 
0 633 GLU 
0 634 GLY 
0 635 ALA 
0 636 ARG 
0 637 ALA 
0 638 SER 
0 639 GLU 
0 640 GLY 
0 641 ASP 
0 642 LYS 
0 643 ASP 
0 644 LYS 
0 645 ALA 
0 646 GLY 
0 647 TYR 
0 648 ALA 
0 649 ALA 
0 650 ALA 
0 651 GLY 
0 652 ALA 
0 653 TYR 
0 654 GLN 
0 655 GLN 
0 656 GLY 
0 657 LYS 
0 658 LYS 
0 659 GLY 
0 660 ALA 
0 661 TYR 
0 662 GLY 
0 663 GLN 
0 664 SER 
0 665 ILE 
0 666 GLY 
0 667 LEU 
0 668 GLY 
0 669 TYR 
0 670 GLY 
0 671 GLN 
0 672 ALA 
0 673 GLY 
0 674 LEU 
0 675 GLY 
0 676 TYR 
0 677 GLY 
0 678 GLY 
0 679 TYR 
0 680 GLY 
0 681 GLY 
0 682 GLN 
0 683 TYR 
0 684 GLY 
0 685 ALA 
0 686 LEU 
0 687 SER 
0 688 ALA 
0 689 GLN 
0 690 ALA 
0 691 TYR 
0 692 GLY 
0 693 GLY 
0 694 LEU 
0 695 ALA 
0 696 LYS 
0 697 GLN 
0 698 SER 
0 699 ALA 
0 700 VAL 
0 701 GLY 
0 702 ALA 
0 703 ALA 
0 704 GLY 
0 705 GLN 
0 706 GLY 
0 707 ALA 
0 708 ALA 
0 709 LYS 
0 710 ALA 
0 711 LYS 
0 712 GLU 
0 713 ASN 
0 714 GLY 
0 715 ALA 
0 716 SER 
0 717 ILE 
0 718 ALA 
0 719 ARG 
0 720 ALA 
0 721 SER 
0 722 ALA 
0 723 VAL 
0 724 GLY 
0 725 ALA 
0 726 TYR 
0 727 ASP 
0 728 ASN 
0 729 ASP 
0 730 GLU 
0 731 TRP 
0 732 ALA 
0 733 LYS 
0 734 GLN 
0 735 ALA 
0 736 TYR 
0 737 GLY 
0 738 SER 
0 739 ASP 
0 740 TYR 
0 741 ASP 
0 742 SER 
0 743 ARG 
0 744 TRP 
0 745 GLY 
0 746 LYS 
0 747 SER 
0 748 TYR 
0 749 ASP 
0 750 SER 
0 751 VAL 
0 752 ASN 
0 753 ALA 
0 754 LYS 
0 755 SER 
0 756 TYR 
0 757 ASP 
0 758 ASN 
0 759 GLU 
0 760 GLN 
0 761 TYR 
0 762 ALA 
0 763 ARG 
0 764 ALA 
0 765 ILE 
0 766 GLN 
0 767 ALA 
0 768 ASP 
0 769 ASP 
0 770 ASP 
0 771 GLN 
0 772 TRP 
0 773 ALA 
0 774 GLU 
0 775 ASP 
0 776 TYR 
0 777 ASP 
0 778 ARG 
0 779 TYR 
0 780 ASP 
0 781 ASP 
0 782 ARG 
0 783 ASP 
0 784 ALA 
0 785 THR 
0 786 GLY 
0 787 TYR 
0 788 GLY 
0 789 ARG 
0 790 ALA 
0 791 ALA 
0 792 SER 
0 793 ALA 
0 794 ALA 
0 795 SER 
0 796 LYS 
0 797 ALA 
0 798 PRO 
0 799 VAL 
0 800 LYS 
0 801 THR 
0 802 THR 
0 803 TYR 
0 804 SER 
0 805 VAL 
0 806 GLN 
0 807 PRO 
0 808 VAL 
0 809 TYR 
0 810 ARG 
0 811 GLY 
0 812 TRP 
#
loop_
_chem_comp.id
_chem_comp.type
_chem_comp.name
ALA 'L-peptide linking' ALANINE         
ARG 'L-peptide linking' ARGININE        
ASN 'L-peptide linking' ASPARAGINE      
ASP 'L-peptide linking' 'ASPARTIC ACID' 
CYS 'L-peptide linking' CYSTEINE        
GLN 'L-peptide linking' GLUTAMINE       
GLU 'L-peptide linking' 'GLUTAMIC ACID' 
HIS 'L-peptide linking' HISTIDINE       
ILE 'L-peptide linking' ISOLEUCINE      
LEU 'L-peptide linking' LEUCINE         
LYS 'L-peptide linking' LYSINE          
MET 'L-peptide linking' METHIONINE      
PHE 'L-peptide linking' PHENYLALANINE   
PRO 'L-peptide linking' PROLINE         
SER 'L-peptide linking' SERINE          
THR 'L-peptide linking' THREONINE       
TRP 'L-peptide linking' TRYPTOPHAN      
TYR 'L-peptide linking' TYROSINE        
VAL 'L-peptide linking' VALINE          
GLY 'peptide linking'   GLYCINE         
#
loop_
_atom_site.group_PDB
_atom_site.id
_atom_site.type_symbol
_atom_site.label_atom_id
_atom_site.label_alt_id
_atom_site.label_comp_id
_atom_site.label_asym_id
_atom_site.label_entity_id
_atom_site.label_seq_id
_atom_site.pdbx_PDB_ins_code
_atom_site.Cartn_x
_atom_site.Cartn_y
_atom_site.Cartn_z
_atom_site.occupancy
_atom_site.B_iso_or_equiv
_atom_site.auth_seq_id
_atom_site.auth_asym_id
_atom_site.pdbx_PDB_model_num
ATOM 1    N N   . MET A 0 1   . 26.503   3.312   23.283   1.00 42.71 1   A 1 
ATOM 2    C CA  . MET A 0 1   . 27.586   3.856   22.437   1.00 42.71 1   A 1 
ATOM 3    C C   . MET A 0 1   . 26.923   4.534   21.249   1.00 42.71 1   A 1 
ATOM 4    C CB  . MET A 0 1   . 28.518   2.719   21.988   1.00 42.71 1   A 1 
ATOM 5    O O   . MET A 0 1   . 26.272   3.842   20.484   1.00 42.71 1   A 1 
ATOM 6    C CG  . MET A 0 1   . 29.388   2.202   23.141   1.00 42.71 1   A 1 
ATOM 7    S SD  . MET A 0 1   . 30.221   0.648   22.751   1.00 42.71 1   A 1 
ATOM 8    C CE  . MET A 0 1   . 31.334   0.487   24.174   1.00 42.71 1   A 1 
ATOM 9    N N   . LYS A 0 2   . 26.934   5.871   21.175   1.00 41.63 2   A 1 
ATOM 10   C CA  . LYS A 0 2   . 26.273   6.633   20.101   1.00 41.63 2   A 1 
ATOM 11   C C   . LYS A 0 2   . 27.359   7.167   19.168   1.00 41.63 2   A 1 
ATOM 12   C CB  . LYS A 0 2   . 25.394   7.764   20.674   1.00 41.63 2   A 1 
ATOM 13   O O   . LYS A 0 2   . 28.224   7.908   19.623   1.00 41.63 2   A 1 
ATOM 14   C CG  . LYS A 0 2   . 24.132   7.243   21.388   1.00 41.63 2   A 1 
ATOM 15   C CD  . LYS A 0 2   . 23.241   8.398   21.876   1.00 41.63 2   A 1 
ATOM 16   C CE  . LYS A 0 2   . 21.959   7.865   22.537   1.00 41.63 2   A 1 
ATOM 17   N NZ  . LYS A 0 2   . 21.063   8.965   22.985   1.00 41.63 2   A 1 
ATOM 18   N N   . LEU A 0 3   . 27.335   6.721   17.916   1.00 44.57 3   A 1 
ATOM 19   C CA  . LEU A 0 3   . 28.260   7.134   16.864   1.00 44.57 3   A 1 
ATOM 20   C C   . LEU A 0 3   . 27.809   8.481   16.295   1.00 44.57 3   A 1 
ATOM 21   C CB  . LEU A 0 3   . 28.312   6.039   15.779   1.00 44.57 3   A 1 
ATOM 22   O O   . LEU A 0 3   . 26.682   8.615   15.826   1.00 44.57 3   A 1 
ATOM 23   C CG  . LEU A 0 3   . 29.239   4.865   16.150   1.00 44.57 3   A 1 
ATOM 24   C CD1 . LEU A 0 3   . 28.825   3.590   15.419   1.00 44.57 3   A 1 
ATOM 25   C CD2 . LEU A 0 3   . 30.691   5.184   15.787   1.00 44.57 3   A 1 
ATOM 26   N N   . ALA A 0 4   . 28.703   9.461   16.362   1.00 43.86 4   A 1 
ATOM 27   C CA  . ALA A 0 4   . 28.640   10.695  15.600   1.00 43.86 4   A 1 
ATOM 28   C C   . ALA A 0 4   . 29.536   10.521  14.368   1.00 43.86 4   A 1 
ATOM 29   C CB  . ALA A 0 4   . 29.112   11.847  16.501   1.00 43.86 4   A 1 
ATOM 30   O O   . ALA A 0 4   . 30.715   10.208  14.520   1.00 43.86 4   A 1 
ATOM 31   N N   . PHE A 0 5   . 28.992   10.734  13.171   1.00 41.13 5   A 1 
ATOM 32   C CA  . PHE A 0 5   . 29.786   11.019  11.979   1.00 41.13 5   A 1 
ATOM 33   C C   . PHE A 0 5   . 29.231   12.262  11.290   1.00 41.13 5   A 1 
ATOM 34   C CB  . PHE A 0 5   . 29.947   9.805   11.054   1.00 41.13 5   A 1 
ATOM 35   O O   . PHE A 0 5   . 28.032   12.531  11.306   1.00 41.13 5   A 1 
ATOM 36   C CG  . PHE A 0 5   . 31.362   9.254   11.095   1.00 41.13 5   A 1 
ATOM 37   C CD1 . PHE A 0 5   . 32.349   9.769   10.231   1.00 41.13 5   A 1 
ATOM 38   C CD2 . PHE A 0 5   . 31.709   8.266   12.035   1.00 41.13 5   A 1 
ATOM 39   C CE1 . PHE A 0 5   . 33.671   9.292   10.303   1.00 41.13 5   A 1 
ATOM 40   C CE2 . PHE A 0 5   . 33.029   7.785   12.104   1.00 41.13 5   A 1 
ATOM 41   C CZ  . PHE A 0 5   . 34.010   8.297   11.237   1.00 41.13 5   A 1 
ATOM 42   N N   . ALA A 0 6   . 30.177   13.067  10.829   1.00 39.33 6   A 1 
ATOM 43   C CA  . ALA A 0 6   . 30.099   14.505  10.698   1.00 39.33 6   A 1 
ATOM 44   C C   . ALA A 0 6   . 29.360   14.985  9.443    1.00 39.33 6   A 1 
ATOM 45   C CB  . ALA A 0 6   . 31.547   15.007  10.724   1.00 39.33 6   A 1 
ATOM 46   O O   . ALA A 0 6   . 29.534   14.446  8.355    1.00 39.33 6   A 1 
ATOM 47   N N   . ALA A 0 7   . 28.624   16.082  9.616    1.00 38.14 7   A 1 
ATOM 48   C CA  . ALA A 0 7   . 28.155   16.959  8.556    1.00 38.14 7   A 1 
ATOM 49   C C   . ALA A 0 7   . 29.042   18.215  8.539    1.00 38.14 7   A 1 
ATOM 50   C CB  . ALA A 0 7   . 26.681   17.294  8.826    1.00 38.14 7   A 1 
ATOM 51   O O   . ALA A 0 7   . 29.023   18.987  9.498    1.00 38.14 7   A 1 
ATOM 52   N N   . ALA A 0 8   . 29.824   18.403  7.473    1.00 37.45 8   A 1 
ATOM 53   C CA  . ALA A 0 8   . 30.478   19.669  7.139    1.00 37.45 8   A 1 
ATOM 54   C C   . ALA A 0 8   . 30.973   19.667  5.676    1.00 37.45 8   A 1 
ATOM 55   C CB  . ALA A 0 8   . 31.646   19.941  8.109    1.00 37.45 8   A 1 
ATOM 56   O O   . ALA A 0 8   . 32.117   19.313  5.411    1.00 37.45 8   A 1 
ATOM 57   N N   . LEU A 0 9   . 30.136   20.115  4.733    1.00 38.12 9   A 1 
ATOM 58   C CA  . LEU A 0 9   . 30.607   20.889  3.580    1.00 38.12 9   A 1 
ATOM 59   C C   . LEU A 0 9   . 29.514   21.878  3.141    1.00 38.12 9   A 1 
ATOM 60   C CB  . LEU A 0 9   . 31.106   20.017  2.411    1.00 38.12 9   A 1 
ATOM 61   O O   . LEU A 0 9   . 28.354   21.526  2.952    1.00 38.12 9   A 1 
ATOM 62   C CG  . LEU A 0 9   . 32.212   20.747  1.614    1.00 38.12 9   A 1 
ATOM 63   C CD1 . LEU A 0 9   . 33.597   20.484  2.213    1.00 38.12 9   A 1 
ATOM 64   C CD2 . LEU A 0 9   . 32.229   20.308  0.154    1.00 38.12 9   A 1 
ATOM 65   N N   . VAL A 0 10  . 29.934   23.136  3.081    1.00 34.50 10  A 1 
ATOM 66   C CA  . VAL A 0 10  . 29.199   24.401  2.977    1.00 34.50 10  A 1 
ATOM 67   C C   . VAL A 0 10  . 29.131   24.811  1.501    1.00 34.50 10  A 1 
ATOM 68   C CB  . VAL A 0 10  . 30.001   25.407  3.837    1.00 34.50 10  A 1 
ATOM 69   O O   . VAL A 0 10  . 30.130   24.728  0.802    1.00 34.50 10  A 1 
ATOM 70   C CG1 . VAL A 0 10  . 29.647   26.879  3.659    1.00 34.50 10  A 1 
ATOM 71   C CG2 . VAL A 0 10  . 29.845   25.078  5.332    1.00 34.50 10  A 1 
ATOM 72   N N   . ALA A 0 11  . 27.932   25.063  0.977    1.00 34.87 11  A 1 
ATOM 73   C CA  . ALA A 0 11  . 27.405   26.351  0.505    1.00 34.87 11  A 1 
ATOM 74   C C   . ALA A 0 11  . 28.294   27.249  -0.390   1.00 34.87 11  A 1 
ATOM 75   C CB  . ALA A 0 11  . 26.820   27.162  1.675    1.00 34.87 11  A 1 
ATOM 76   O O   . ALA A 0 11  . 29.435   27.556  -0.063   1.00 34.87 11  A 1 
ATOM 77   N N   . ALA A 0 12  . 27.595   27.838  -1.372   1.00 30.45 12  A 1 
ATOM 78   C CA  . ALA A 0 12  . 27.738   29.200  -1.907   1.00 30.45 12  A 1 
ATOM 79   C C   . ALA A 0 12  . 28.513   29.409  -3.222   1.00 30.45 12  A 1 
ATOM 80   C CB  . ALA A 0 12  . 28.168   30.192  -0.814   1.00 30.45 12  A 1 
ATOM 81   O O   . ALA A 0 12  . 29.736   29.388  -3.256   1.00 30.45 12  A 1 
ATOM 82   N N   . ALA A 0 13  . 27.752   29.761  -4.264   1.00 35.71 13  A 1 
ATOM 83   C CA  . ALA A 0 13  . 27.930   30.935  -5.139   1.00 35.71 13  A 1 
ATOM 84   C C   . ALA A 0 13  . 26.738   30.918  -6.128   1.00 35.71 13  A 1 
ATOM 85   C CB  . ALA A 0 13  . 29.266   30.851  -5.894   1.00 35.71 13  A 1 
ATOM 86   O O   . ALA A 0 13  . 26.603   29.953  -6.862   1.00 35.71 13  A 1 
ATOM 87   N N   . SER A 0 14  . 25.732   31.798  -6.196   1.00 32.32 14  A 1 
ATOM 88   C CA  . SER A 0 14  . 25.551   33.236  -5.943   1.00 32.32 14  A 1 
ATOM 89   C C   . SER A 0 14  . 26.462   34.159  -6.756   1.00 32.32 14  A 1 
ATOM 90   C CB  . SER A 0 14  . 25.383   33.638  -4.469   1.00 32.32 14  A 1 
ATOM 91   O O   . SER A 0 14  . 27.443   34.673  -6.231   1.00 32.32 14  A 1 
ATOM 92   O OG  . SER A 0 14  . 26.589   33.628  -3.749   1.00 32.32 14  A 1 
ATOM 93   N N   . ALA A 0 15  . 26.071   34.408  -8.009   1.00 34.75 15  A 1 
ATOM 94   C CA  . ALA A 0 15  . 26.353   35.601  -8.819   1.00 34.75 15  A 1 
ATOM 95   C C   . ALA A 0 15  . 25.447   35.529  -10.069  1.00 34.75 15  A 1 
ATOM 96   C CB  . ALA A 0 15  . 27.832   35.594  -9.240   1.00 34.75 15  A 1 
ATOM 97   O O   . ALA A 0 15  . 25.231   34.440  -10.576  1.00 34.75 15  A 1 
ATOM 98   N N   . SER A 0 16  . 24.871   36.559  -10.677  1.00 29.08 16  A 1 
ATOM 99   C CA  . SER A 0 16  . 24.609   37.968  -10.383  1.00 29.08 16  A 1 
ATOM 100  C C   . SER A 0 16  . 23.878   38.494  -11.632  1.00 29.08 16  A 1 
ATOM 101  C CB  . SER A 0 16  . 25.898   38.785  -10.203  1.00 29.08 16  A 1 
ATOM 102  O O   . SER A 0 16  . 24.325   38.211  -12.735  1.00 29.08 16  A 1 
ATOM 103  O OG  . SER A 0 16  . 26.855   38.460  -11.185  1.00 29.08 16  A 1 
ATOM 104  N N   . TRP A 0 17  . 22.767   39.212  -11.445  1.00 22.20 17  A 1 
ATOM 105  C CA  . TRP A 0 17  . 22.255   40.337  -12.249  1.00 22.20 17  A 1 
ATOM 106  C C   . TRP A 0 17  . 22.659   40.461  -13.740  1.00 22.20 17  A 1 
ATOM 107  C CB  . TRP A 0 17  . 22.681   41.609  -11.493  1.00 22.20 17  A 1 
ATOM 108  O O   . TRP A 0 17  . 23.827   40.666  -14.043  1.00 22.20 17  A 1 
ATOM 109  C CG  . TRP A 0 17  . 22.134   41.734  -10.100  1.00 22.20 17  A 1 
ATOM 110  C CD1 . TRP A 0 17  . 22.603   41.124  -8.985   1.00 22.20 17  A 1 
ATOM 111  C CD2 . TRP A 0 17  . 21.011   42.552  -9.660   1.00 22.20 17  A 1 
ATOM 112  C CE2 . TRP A 0 17  . 20.815   42.340  -8.264   1.00 22.20 17  A 1 
ATOM 113  C CE3 . TRP A 0 17  . 20.151   43.466  -10.305  1.00 22.20 17  A 1 
ATOM 114  N NE1 . TRP A 0 17  . 21.809   41.456  -7.904   1.00 22.20 17  A 1 
ATOM 115  C CH2 . TRP A 0 17  . 18.950   43.880  -8.218   1.00 22.20 17  A 1 
ATOM 116  C CZ2 . TRP A 0 17  . 19.798   42.983  -7.544   1.00 22.20 17  A 1 
ATOM 117  C CZ3 . TRP A 0 17  . 19.131   44.124  -9.591   1.00 22.20 17  A 1 
ATOM 118  N N   . GLN A 0 18  . 21.673   40.588  -14.647  1.00 27.60 18  A 1 
ATOM 119  C CA  . GLN A 0 18  . 21.207   41.890  -15.184  1.00 27.60 18  A 1 
ATOM 120  C C   . GLN A 0 18  . 20.550   41.783  -16.593  1.00 27.60 18  A 1 
ATOM 121  C CB  . GLN A 0 18  . 22.328   42.971  -15.175  1.00 27.60 18  A 1 
ATOM 122  O O   . GLN A 0 18  . 21.198   41.450  -17.572  1.00 27.60 18  A 1 
ATOM 123  C CG  . GLN A 0 18  . 21.810   44.415  -15.169  1.00 27.60 18  A 1 
ATOM 124  C CD  . GLN A 0 18  . 22.636   45.365  -14.310  1.00 27.60 18  A 1 
ATOM 125  N NE2 . GLN A 0 18  . 22.987   46.521  -14.827  1.00 27.60 18  A 1 
ATOM 126  O OE1 . GLN A 0 18  . 22.910   45.123  -13.146  1.00 27.60 18  A 1 
ATOM 127  N N   . GLN A 0 19  . 19.271   42.191  -16.664  1.00 27.62 19  A 1 
ATOM 128  C CA  . GLN A 0 19  . 18.680   43.107  -17.667  1.00 27.62 19  A 1 
ATOM 129  C C   . GLN A 0 19  . 18.415   42.668  -19.129  1.00 27.62 19  A 1 
ATOM 130  C CB  . GLN A 0 19  . 19.478   44.418  -17.581  1.00 27.62 19  A 1 
ATOM 131  O O   . GLN A 0 19  . 19.282   42.727  -19.987  1.00 27.62 19  A 1 
ATOM 132  C CG  . GLN A 0 19  . 18.882   45.696  -18.171  1.00 27.62 19  A 1 
ATOM 133  C CD  . GLN A 0 19  . 19.722   46.916  -17.769  1.00 27.62 19  A 1 
ATOM 134  N NE2 . GLN A 0 19  . 19.130   48.085  -17.663  1.00 27.62 19  A 1 
ATOM 135  O OE1 . GLN A 0 19  . 20.912   46.860  -17.503  1.00 27.62 19  A 1 
ATOM 136  N N   . GLY A 0 20  . 17.112   42.554  -19.440  1.00 25.32 20  A 1 
ATOM 137  C CA  . GLY A 0 20  . 16.487   43.375  -20.491  1.00 25.32 20  A 1 
ATOM 138  C C   . GLY A 0 20  . 15.807   42.638  -21.653  1.00 25.32 20  A 1 
ATOM 139  O O   . GLY A 0 20  . 16.465   41.925  -22.392  1.00 25.32 20  A 1 
ATOM 140  N N   . GLY A 0 21  . 14.522   42.942  -21.898  1.00 27.47 21  A 1 
ATOM 141  C CA  . GLY A 0 21  . 14.003   42.967  -23.278  1.00 27.47 21  A 1 
ATOM 142  C C   . GLY A 0 21  . 12.683   42.251  -23.592  1.00 27.47 21  A 1 
ATOM 143  O O   . GLY A 0 21  . 12.698   41.214  -24.226  1.00 27.47 21  A 1 
ATOM 144  N N   . TYR A 0 22  . 11.560   42.868  -23.208  1.00 26.90 22  A 1 
ATOM 145  C CA  . TYR A 0 22  . 10.254   42.941  -23.899  1.00 26.90 22  A 1 
ATOM 146  C C   . TYR A 0 22  . 9.685    41.748  -24.703  1.00 26.90 22  A 1 
ATOM 147  C CB  . TYR A 0 22  . 10.267   44.192  -24.790  1.00 26.90 22  A 1 
ATOM 148  O O   . TYR A 0 22  . 10.084   41.480  -25.829  1.00 26.90 22  A 1 
ATOM 149  C CG  . TYR A 0 22  . 10.414   45.477  -24.000  1.00 26.90 22  A 1 
ATOM 150  C CD1 . TYR A 0 22  . 9.273    46.078  -23.438  1.00 26.90 22  A 1 
ATOM 151  C CD2 . TYR A 0 22  . 11.685   46.048  -23.799  1.00 26.90 22  A 1 
ATOM 152  C CE1 . TYR A 0 22  . 9.402    47.246  -22.664  1.00 26.90 22  A 1 
ATOM 153  C CE2 . TYR A 0 22  . 11.821   47.209  -23.015  1.00 26.90 22  A 1 
ATOM 154  O OH  . TYR A 0 22  . 10.792   48.935  -21.697  1.00 26.90 22  A 1 
ATOM 155  C CZ  . TYR A 0 22  . 10.676   47.809  -22.447  1.00 26.90 22  A 1 
ATOM 156  N N   . GLY A 0 23  . 8.554    41.225  -24.212  1.00 35.00 23  A 1 
ATOM 157  C CA  . GLY A 0 23  . 7.566    40.477  -24.998  1.00 35.00 23  A 1 
ATOM 158  C C   . GLY A 0 23  . 6.203    40.463  -24.300  1.00 35.00 23  A 1 
ATOM 159  O O   . GLY A 0 23  . 5.884    39.538  -23.564  1.00 35.00 23  A 1 
ATOM 160  N N   . TYR A 0 24  . 5.426    41.536  -24.465  1.00 32.02 24  A 1 
ATOM 161  C CA  . TYR A 0 24  . 4.037    41.651  -24.005  1.00 32.02 24  A 1 
ATOM 162  C C   . TYR A 0 24  . 3.100    40.811  -24.885  1.00 32.02 24  A 1 
ATOM 163  C CB  . TYR A 0 24  . 3.586    43.122  -24.107  1.00 32.02 24  A 1 
ATOM 164  O O   . TYR A 0 24  . 3.181    40.914  -26.106  1.00 32.02 24  A 1 
ATOM 165  C CG  . TYR A 0 24  . 3.951    44.023  -22.944  1.00 32.02 24  A 1 
ATOM 166  C CD1 . TYR A 0 24  . 2.992    44.276  -21.944  1.00 32.02 24  A 1 
ATOM 167  C CD2 . TYR A 0 24  . 5.212    44.647  -22.883  1.00 32.02 24  A 1 
ATOM 168  C CE1 . TYR A 0 24  . 3.292    45.148  -20.881  1.00 32.02 24  A 1 
ATOM 169  C CE2 . TYR A 0 24  . 5.518    45.519  -21.818  1.00 32.02 24  A 1 
ATOM 170  O OH  . TYR A 0 24  . 4.835    46.612  -19.787  1.00 32.02 24  A 1 
ATOM 171  C CZ  . TYR A 0 24  . 4.555    45.770  -20.816  1.00 32.02 24  A 1 
ATOM 172  N N   . GLY A 0 25  . 2.132    40.108  -24.283  1.00 31.41 25  A 1 
ATOM 173  C CA  . GLY A 0 25  . 0.922    39.683  -25.001  1.00 31.41 25  A 1 
ATOM 174  C C   . GLY A 0 25  . 0.272    38.392  -24.514  1.00 31.41 25  A 1 
ATOM 175  O O   . GLY A 0 25  . 0.403    37.359  -25.154  1.00 31.41 25  A 1 
ATOM 176  N N   . ALA A 0 26  . -0.465   38.473  -23.404  1.00 26.79 26  A 1 
ATOM 177  C CA  . ALA A 0 26  . -1.397   37.448  -22.923  1.00 26.79 26  A 1 
ATOM 178  C C   . ALA A 0 26  . -2.593   37.242  -23.890  1.00 26.79 26  A 1 
ATOM 179  C CB  . ALA A 0 26  . -1.851   37.901  -21.526  1.00 26.79 26  A 1 
ATOM 180  O O   . ALA A 0 26  . -2.910   38.144  -24.669  1.00 26.79 26  A 1 
ATOM 181  N N   . PRO A 0 27  . -3.338   36.124  -23.763  1.00 38.17 27  A 1 
ATOM 182  C CA  . PRO A 0 27  . -4.487   36.196  -22.861  1.00 38.17 27  A 1 
ATOM 183  C C   . PRO A 0 27  . -4.629   35.016  -21.886  1.00 38.17 27  A 1 
ATOM 184  C CB  . PRO A 0 27  . -5.712   36.346  -23.760  1.00 38.17 27  A 1 
ATOM 185  O O   . PRO A 0 27  . -4.191   33.893  -22.103  1.00 38.17 27  A 1 
ATOM 186  C CG  . PRO A 0 27  . -5.348   35.494  -24.970  1.00 38.17 27  A 1 
ATOM 187  C CD  . PRO A 0 27  . -3.817   35.433  -24.961  1.00 38.17 27  A 1 
ATOM 188  N N   . GLN A 0 28  . -5.269   35.359  -20.771  1.00 32.57 28  A 1 
ATOM 189  C CA  . GLN A 0 28  . -5.498   34.590  -19.555  1.00 32.57 28  A 1 
ATOM 190  C C   . GLN A 0 28  . -6.450   33.402  -19.751  1.00 32.57 28  A 1 
ATOM 191  C CB  . GLN A 0 28  . -6.161   35.549  -18.545  1.00 32.57 28  A 1 
ATOM 192  O O   . GLN A 0 28  . -7.551   33.576  -20.268  1.00 32.57 28  A 1 
ATOM 193  C CG  . GLN A 0 28  . -5.303   36.748  -18.114  1.00 32.57 28  A 1 
ATOM 194  C CD  . GLN A 0 28  . -6.152   37.814  -17.433  1.00 32.57 28  A 1 
ATOM 195  N NE2 . GLN A 0 28  . -6.447   37.690  -16.157  1.00 32.57 28  A 1 
ATOM 196  O OE1 . GLN A 0 28  . -6.583   38.781  -18.032  1.00 32.57 28  A 1 
ATOM 197  N N   . ILE A 0 29  . -6.107   32.253  -19.163  1.00 39.83 29  A 1 
ATOM 198  C CA  . ILE A 0 29  . -7.074   31.209  -18.802  1.00 39.83 29  A 1 
ATOM 199  C C   . ILE A 0 29  . -7.065   31.089  -17.273  1.00 39.83 29  A 1 
ATOM 200  C CB  . ILE A 0 29  . -6.818   29.882  -19.553  1.00 39.83 29  A 1 
ATOM 201  O O   . ILE A 0 29  . -6.047   30.793  -16.651  1.00 39.83 29  A 1 
ATOM 202  C CG1 . ILE A 0 29  . -6.718   30.134  -21.079  1.00 39.83 29  A 1 
ATOM 203  C CG2 . ILE A 0 29  . -7.960   28.896  -19.235  1.00 39.83 29  A 1 
ATOM 204  C CD1 . ILE A 0 29  . -6.470   28.880  -21.924  1.00 39.83 29  A 1 
ATOM 205  N N   . LYS A 0 30  . -8.203   31.434  -16.661  1.00 32.92 30  A 1 
ATOM 206  C CA  . LYS A 0 30  . -8.469   31.364  -15.218  1.00 32.92 30  A 1 
ATOM 207  C C   . LYS A 0 30  . -8.863   29.936  -14.828  1.00 32.92 30  A 1 
ATOM 208  C CB  . LYS A 0 30  . -9.651   32.292  -14.854  1.00 32.92 30  A 1 
ATOM 209  O O   . LYS A 0 30  . -9.849   29.434  -15.352  1.00 32.92 30  A 1 
ATOM 210  C CG  . LYS A 0 30  . -9.307   33.751  -14.525  1.00 32.92 30  A 1 
ATOM 211  C CD  . LYS A 0 30  . -10.610  34.508  -14.210  1.00 32.92 30  A 1 
ATOM 212  C CE  . LYS A 0 30  . -10.344  35.930  -13.702  1.00 32.92 30  A 1 
ATOM 213  N NZ  . LYS A 0 30  . -11.614  36.671  -13.490  1.00 32.92 30  A 1 
ATOM 214  N N   . GLY A 0 31  . -8.220   29.399  -13.791  1.00 27.98 31  A 1 
ATOM 215  C CA  . GLY A 0 31  . -8.817   28.406  -12.889  1.00 27.98 31  A 1 
ATOM 216  C C   . GLY A 0 31  . -8.155   27.029  -12.902  1.00 27.98 31  A 1 
ATOM 217  O O   . GLY A 0 31  . -8.318   26.273  -13.848  1.00 27.98 31  A 1 
ATOM 218  N N   . GLY A 0 32  . -7.467   26.685  -11.811  1.00 33.40 32  A 1 
ATOM 219  C CA  . GLY A 0 32  . -6.963   25.333  -11.555  1.00 33.40 32  A 1 
ATOM 220  C C   . GLY A 0 32  . -5.964   25.313  -10.400  1.00 33.40 32  A 1 
ATOM 221  O O   . GLY A 0 32  . -4.822   25.728  -10.554  1.00 33.40 32  A 1 
ATOM 222  N N   . TYR A 0 33  . -6.420   24.893  -9.223   1.00 30.89 33  A 1 
ATOM 223  C CA  . TYR A 0 33  . -5.640   24.776  -7.991   1.00 30.89 33  A 1 
ATOM 224  C C   . TYR A 0 33  . -4.640   23.612  -8.071   1.00 30.89 33  A 1 
ATOM 225  C CB  . TYR A 0 33  . -6.616   24.537  -6.826   1.00 30.89 33  A 1 
ATOM 226  O O   . TYR A 0 33  . -5.020   22.512  -8.453   1.00 30.89 33  A 1 
ATOM 227  C CG  . TYR A 0 33  . -7.392   25.760  -6.367   1.00 30.89 33  A 1 
ATOM 228  C CD1 . TYR A 0 33  . -6.989   26.425  -5.193   1.00 30.89 33  A 1 
ATOM 229  C CD2 . TYR A 0 33  . -8.524   26.213  -7.075   1.00 30.89 33  A 1 
ATOM 230  C CE1 . TYR A 0 33  . -7.707   27.542  -4.726   1.00 30.89 33  A 1 
ATOM 231  C CE2 . TYR A 0 33  . -9.238   27.338  -6.617   1.00 30.89 33  A 1 
ATOM 232  O OH  . TYR A 0 33  . -9.528   29.080  -4.994   1.00 30.89 33  A 1 
ATOM 233  C CZ  . TYR A 0 33  . -8.832   28.002  -5.441   1.00 30.89 33  A 1 
ATOM 234  N N   . GLY A 0 34  . -3.393   23.835  -7.642   1.00 36.34 34  A 1 
ATOM 235  C CA  . GLY A 0 34  . -2.409   22.765  -7.441   1.00 36.34 34  A 1 
ATOM 236  C C   . GLY A 0 34  . -0.976   23.179  -7.764   1.00 36.34 34  A 1 
ATOM 237  O O   . GLY A 0 34  . -0.401   22.705  -8.738   1.00 36.34 34  A 1 
ATOM 238  N N   . ARG A 0 35  . -0.361   24.052  -6.952   1.00 37.68 35  A 1 
ATOM 239  C CA  . ARG A 0 35  . 1.097    24.257  -7.010   1.00 37.68 35  A 1 
ATOM 240  C C   . ARG A 0 35  . 1.791    23.022  -6.416   1.00 37.68 35  A 1 
ATOM 241  C CB  . ARG A 0 35  . 1.532    25.565  -6.314   1.00 37.68 35  A 1 
ATOM 242  O O   . ARG A 0 35  . 2.133    23.022  -5.237   1.00 37.68 35  A 1 
ATOM 243  C CG  . ARG A 0 35  . 1.400    26.812  -7.205   1.00 37.68 35  A 1 
ATOM 244  C CD  . ARG A 0 35  . 2.069    28.017  -6.523   1.00 37.68 35  A 1 
ATOM 245  N NE  . ARG A 0 35  . 2.093    29.212  -7.395   1.00 37.68 35  A 1 
ATOM 246  N NH1 . ARG A 0 35  . 3.895    30.269  -6.426   1.00 37.68 35  A 1 
ATOM 247  N NH2 . ARG A 0 35  . 2.886    31.201  -8.180   1.00 37.68 35  A 1 
ATOM 248  C CZ  . ARG A 0 35  . 2.952    30.217  -7.327   1.00 37.68 35  A 1 
ATOM 249  N N   . LYS A 0 36  . 1.967    21.972  -7.228   1.00 42.51 36  A 1 
ATOM 250  C CA  . LYS A 0 36  . 2.988    20.938  -6.996   1.00 42.51 36  A 1 
ATOM 251  C C   . LYS A 0 36  . 4.350    21.638  -6.944   1.00 42.51 36  A 1 
ATOM 252  C CB  . LYS A 0 36  . 2.962    19.853  -8.096   1.00 42.51 36  A 1 
ATOM 253  O O   . LYS A 0 36  . 4.610    22.541  -7.741   1.00 42.51 36  A 1 
ATOM 254  C CG  . LYS A 0 36  . 1.951    18.719  -7.834   1.00 42.51 36  A 1 
ATOM 255  C CD  . LYS A 0 36  . 2.097    17.598  -8.884   1.00 42.51 36  A 1 
ATOM 256  C CE  . LYS A 0 36  . 1.227    16.366  -8.573   1.00 42.51 36  A 1 
ATOM 257  N NZ  . LYS A 0 36  . 1.486    15.247  -9.527   1.00 42.51 36  A 1 
ATOM 258  N N   . GLY A 0 37  . 5.159    21.276  -5.950   1.00 38.59 37  A 1 
ATOM 259  C CA  . GLY A 0 37  . 6.486    21.842  -5.723   1.00 38.59 37  A 1 
ATOM 260  C C   . GLY A 0 37  . 7.319    21.801  -6.999   1.00 38.59 37  A 1 
ATOM 261  O O   . GLY A 0 37  . 7.300    20.817  -7.731   1.00 38.59 37  A 1 
ATOM 262  N N   . GLN A 0 38  . 7.993    22.908  -7.289   1.00 35.04 38  A 1 
ATOM 263  C CA  . GLN A 0 38  . 8.877    23.019  -8.438   1.00 35.04 38  A 1 
ATOM 264  C C   . GLN A 0 38  . 10.081   22.107  -8.195   1.00 35.04 38  A 1 
ATOM 265  C CB  . GLN A 0 38  . 9.291    24.491  -8.624   1.00 35.04 38  A 1 
ATOM 266  O O   . GLN A 0 38  . 10.955   22.438  -7.397   1.00 35.04 38  A 1 
ATOM 267  C CG  . GLN A 0 38  . 8.091    25.402  -8.931   1.00 35.04 38  A 1 
ATOM 268  C CD  . GLN A 0 38  . 8.505    26.855  -9.130   1.00 35.04 38  A 1 
ATOM 269  N NE2 . GLN A 0 38  . 8.266    27.431  -10.287  1.00 35.04 38  A 1 
ATOM 270  O OE1 . GLN A 0 38  . 9.017    27.519  -8.245   1.00 35.04 38  A 1 
ATOM 271  N N   . TYR A 0 39  . 10.114   20.955  -8.858   1.00 38.96 39  A 1 
ATOM 272  C CA  . TYR A 0 39  . 11.349   20.205  -9.042   1.00 38.96 39  A 1 
ATOM 273  C C   . TYR A 0 39  . 12.276   21.090  -9.879   1.00 38.96 39  A 1 
ATOM 274  C CB  . TYR A 0 39  . 11.056   18.849  -9.700   1.00 38.96 39  A 1 
ATOM 275  O O   . TYR A 0 39  . 11.867   21.626  -10.913  1.00 38.96 39  A 1 
ATOM 276  C CG  . TYR A 0 39  . 10.017   18.035  -8.948   1.00 38.96 39  A 1 
ATOM 277  C CD1 . TYR A 0 39  . 10.404   17.180  -7.897   1.00 38.96 39  A 1 
ATOM 278  C CD2 . TYR A 0 39  . 8.655    18.154  -9.288   1.00 38.96 39  A 1 
ATOM 279  C CE1 . TYR A 0 39  . 9.432    16.443  -7.191   1.00 38.96 39  A 1 
ATOM 280  C CE2 . TYR A 0 39  . 7.680    17.442  -8.567   1.00 38.96 39  A 1 
ATOM 281  O OH  . TYR A 0 39  . 7.121    15.870  -6.851   1.00 38.96 39  A 1 
ATOM 282  C CZ  . TYR A 0 39  . 8.067    16.578  -7.524   1.00 38.96 39  A 1 
ATOM 283  N N   . ALA A 0 40  . 13.488   21.337  -9.386   1.00 39.93 40  A 1 
ATOM 284  C CA  . ALA A 0 40  . 14.467   22.123  -10.116  1.00 39.93 40  A 1 
ATOM 285  C C   . ALA A 0 40  . 14.854   21.336  -11.372  1.00 39.93 40  A 1 
ATOM 286  C CB  . ALA A 0 40  . 15.662   22.421  -9.200   1.00 39.93 40  A 1 
ATOM 287  O O   . ALA A 0 40  . 15.590   20.359  -11.281  1.00 39.93 40  A 1 
ATOM 288  N N   . LYS A 0 41  . 14.339   21.749  -12.535  1.00 36.26 41  A 1 
ATOM 289  C CA  . LYS A 0 41  . 14.842   21.291  -13.828  1.00 36.26 41  A 1 
ATOM 290  C C   . LYS A 0 41  . 16.305   21.726  -13.898  1.00 36.26 41  A 1 
ATOM 291  C CB  . LYS A 0 41  . 13.961   21.865  -14.962  1.00 36.26 41  A 1 
ATOM 292  O O   . LYS A 0 41  . 16.576   22.908  -14.124  1.00 36.26 41  A 1 
ATOM 293  C CG  . LYS A 0 41  . 14.306   21.263  -16.335  1.00 36.26 41  A 1 
ATOM 294  C CD  . LYS A 0 41  . 13.350   21.717  -17.454  1.00 36.26 41  A 1 
ATOM 295  C CE  . LYS A 0 41  . 13.734   20.970  -18.743  1.00 36.26 41  A 1 
ATOM 296  N NZ  . LYS A 0 41  . 12.844   21.254  -19.898  1.00 36.26 41  A 1 
ATOM 297  N N   . LEU A 0 42  . 17.242   20.813  -13.632  1.00 36.14 42  A 1 
ATOM 298  C CA  . LEU A 0 42  . 18.625   21.037  -14.031  1.00 36.14 42  A 1 
ATOM 299  C C   . LEU A 0 42  . 18.584   21.183  -15.549  1.00 36.14 42  A 1 
ATOM 300  C CB  . LEU A 0 42  . 19.572   19.902  -13.591  1.00 36.14 42  A 1 
ATOM 301  O O   . LEU A 0 42  . 18.158   20.283  -16.260  1.00 36.14 42  A 1 
ATOM 302  C CG  . LEU A 0 42  . 20.298   20.183  -12.260  1.00 36.14 42  A 1 
ATOM 303  C CD1 . LEU A 0 42  . 19.495   19.697  -11.053  1.00 36.14 42  A 1 
ATOM 304  C CD2 . LEU A 0 42  . 21.668   19.507  -12.240  1.00 36.14 42  A 1 
ATOM 305  N N   . THR A 0 43  . 18.906   22.377  -16.027  1.00 37.47 43  A 1 
ATOM 306  C CA  . THR A 0 43  . 19.088   22.605  -17.457  1.00 37.47 43  A 1 
ATOM 307  C C   . THR A 0 43  . 20.541   22.258  -17.718  1.00 37.47 43  A 1 
ATOM 308  C CB  . THR A 0 43  . 18.749   24.053  -17.835  1.00 37.47 43  A 1 
ATOM 309  O O   . THR A 0 43  . 21.424   23.002  -17.284  1.00 37.47 43  A 1 
ATOM 310  C CG2 . THR A 0 43  . 18.575   24.223  -19.342  1.00 37.47 43  A 1 
ATOM 311  O OG1 . THR A 0 43  . 17.530   24.424  -17.218  1.00 37.47 43  A 1 
ATOM 312  N N   . TYR A 0 44  . 20.782   21.090  -18.306  1.00 44.39 44  A 1 
ATOM 313  C CA  . TYR A 0 44  . 22.122   20.683  -18.694  1.00 44.39 44  A 1 
ATOM 314  C C   . TYR A 0 44  . 22.631   21.590  -19.826  1.00 44.39 44  A 1 
ATOM 315  C CB  . TYR A 0 44  . 22.134   19.188  -19.033  1.00 44.39 44  A 1 
ATOM 316  O O   . TYR A 0 44  . 21.852   22.183  -20.577  1.00 44.39 44  A 1 
ATOM 317  C CG  . TYR A 0 44  . 23.518   18.647  -19.320  1.00 44.39 44  A 1 
ATOM 318  C CD1 . TYR A 0 44  . 23.820   18.167  -20.606  1.00 44.39 44  A 1 
ATOM 319  C CD2 . TYR A 0 44  . 24.502   18.614  -18.307  1.00 44.39 44  A 1 
ATOM 320  C CE1 . TYR A 0 44  . 25.100   17.665  -20.884  1.00 44.39 44  A 1 
ATOM 321  C CE2 . TYR A 0 44  . 25.785   18.102  -18.588  1.00 44.39 44  A 1 
ATOM 322  O OH  . TYR A 0 44  . 27.291   17.070  -20.156  1.00 44.39 44  A 1 
ATOM 323  C CZ  . TYR A 0 44  . 26.078   17.613  -19.879  1.00 44.39 44  A 1 
ATOM 324  N N   . GLN A 0 45  . 23.943   21.803  -19.855  1.00 43.10 45  A 1 
ATOM 325  C CA  . GLN A 0 45  . 24.637   22.575  -20.881  1.00 43.10 45  A 1 
ATOM 326  C C   . GLN A 0 45  . 25.591   21.588  -21.555  1.00 43.10 45  A 1 
ATOM 327  C CB  . GLN A 0 45  . 25.419   23.743  -20.247  1.00 43.10 45  A 1 
ATOM 328  O O   . GLN A 0 45  . 26.525   21.154  -20.873  1.00 43.10 45  A 1 
ATOM 329  C CG  . GLN A 0 45  . 24.540   24.880  -19.705  1.00 43.10 45  A 1 
ATOM 330  C CD  . GLN A 0 45  . 24.010   25.814  -20.789  1.00 43.10 45  A 1 
ATOM 331  N NE2 . GLN A 0 45  . 22.743   26.152  -20.761  1.00 43.10 45  A 1 
ATOM 332  O OE1 . GLN A 0 45  . 24.717   26.306  -21.651  1.00 43.10 45  A 1 
ATOM 333  N N   . PRO A 0 46  . 25.383   21.224  -22.832  1.00 49.12 46  A 1 
ATOM 334  C CA  . PRO A 0 46  . 26.254   20.273  -23.508  1.00 49.12 46  A 1 
ATOM 335  C C   . PRO A 0 46  . 27.693   20.797  -23.505  1.00 49.12 46  A 1 
ATOM 336  C CB  . PRO A 0 46  . 25.674   20.090  -24.915  1.00 49.12 46  A 1 
ATOM 337  O O   . PRO A 0 46  . 27.958   21.966  -23.808  1.00 49.12 46  A 1 
ATOM 338  C CG  . PRO A 0 46  . 24.860   21.362  -25.143  1.00 49.12 46  A 1 
ATOM 339  C CD  . PRO A 0 46  . 24.355   21.705  -23.744  1.00 49.12 46  A 1 
ATOM 340  N N   . VAL A 0 47  . 28.640   19.937  -23.124  1.00 51.20 47  A 1 
ATOM 341  C CA  . VAL A 0 47  . 30.072   20.260  -23.115  1.00 51.20 47  A 1 
ATOM 342  C C   . VAL A 0 47  . 30.705   19.685  -24.377  1.00 51.20 47  A 1 
ATOM 343  C CB  . VAL A 0 47  . 30.779   19.793  -21.823  1.00 51.20 47  A 1 
ATOM 344  O O   . VAL A 0 47  . 31.338   18.635  -24.345  1.00 51.20 47  A 1 
ATOM 345  C CG1 . VAL A 0 47  . 32.246   20.263  -21.787  1.00 51.20 47  A 1 
ATOM 346  C CG2 . VAL A 0 47  . 30.108   20.363  -20.565  1.00 51.20 47  A 1 
ATOM 347  N N   . THR A 0 48  . 30.584   20.393  -25.499  1.00 49.90 48  A 1 
ATOM 348  C CA  . THR A 0 48  . 31.375   20.080  -26.698  1.00 49.90 48  A 1 
ATOM 349  C C   . THR A 0 48  . 32.824   20.503  -26.456  1.00 49.90 48  A 1 
ATOM 350  C CB  . THR A 0 48  . 30.815   20.770  -27.950  1.00 49.90 48  A 1 
ATOM 351  O O   . THR A 0 48  . 33.108   21.692  -26.263  1.00 49.90 48  A 1 
ATOM 352  C CG2 . THR A 0 48  . 29.423   20.254  -28.308  1.00 49.90 48  A 1 
ATOM 353  O OG1 . THR A 0 48  . 30.738   22.163  -27.724  1.00 49.90 48  A 1 
ATOM 354  N N   . LYS A 0 49  . 33.762   19.553  -26.443  1.00 47.45 49  A 1 
ATOM 355  C CA  . LYS A 0 49  . 35.195   19.862  -26.400  1.00 47.45 49  A 1 
ATOM 356  C C   . LYS A 0 49  . 35.725   19.826  -27.826  1.00 47.45 49  A 1 
ATOM 357  C CB  . LYS A 0 49  . 35.950   18.865  -25.508  1.00 47.45 49  A 1 
ATOM 358  O O   . LYS A 0 49  . 35.899   18.753  -28.379  1.00 47.45 49  A 1 
ATOM 359  C CG  . LYS A 0 49  . 35.601   19.013  -24.022  1.00 47.45 49  A 1 
ATOM 360  C CD  . LYS A 0 49  . 36.426   18.017  -23.204  1.00 47.45 49  A 1 
ATOM 361  C CE  . LYS A 0 49  . 36.021   18.080  -21.731  1.00 47.45 49  A 1 
ATOM 362  N NZ  . LYS A 0 49  . 36.629   16.958  -20.979  1.00 47.45 49  A 1 
ATOM 363  N N   . VAL A 0 50  . 36.038   20.987  -28.397  1.00 49.16 50  A 1 
ATOM 364  C CA  . VAL A 0 50  . 36.841   21.039  -29.628  1.00 49.16 50  A 1 
ATOM 365  C C   . VAL A 0 50  . 38.223   20.468  -29.299  1.00 49.16 50  A 1 
ATOM 366  C CB  . VAL A 0 50  . 36.937   22.470  -30.188  1.00 49.16 50  A 1 
ATOM 367  O O   . VAL A 0 50  . 38.933   21.019  -28.444  1.00 49.16 50  A 1 
ATOM 368  C CG1 . VAL A 0 50  . 37.737   22.511  -31.494  1.00 49.16 50  A 1 
ATOM 369  C CG2 . VAL A 0 50  . 35.544   23.056  -30.465  1.00 49.16 50  A 1 
ATOM 370  N N   . VAL A 0 51  . 38.590   19.347  -29.917  1.00 48.33 51  A 1 
ATOM 371  C CA  . VAL A 0 51  . 39.900   18.721  -29.732  1.00 48.33 51  A 1 
ATOM 372  C C   . VAL A 0 51  . 40.906   19.508  -30.565  1.00 48.33 51  A 1 
ATOM 373  C CB  . VAL A 0 51  . 39.878   17.213  -30.070  1.00 48.33 51  A 1 
ATOM 374  O O   . VAL A 0 51  . 41.118   19.243  -31.728  1.00 48.33 51  A 1 
ATOM 375  C CG1 . VAL A 0 51  . 41.260   16.577  -29.852  1.00 48.33 51  A 1 
ATOM 376  C CG2 . VAL A 0 51  . 38.893   16.473  -29.149  1.00 48.33 51  A 1 
ATOM 377  N N   . GLN A 0 52  . 41.534   20.499  -29.925  1.00 44.72 52  A 1 
ATOM 378  C CA  . GLN A 0 52  . 42.620   21.327  -30.470  1.00 44.72 52  A 1 
ATOM 379  C C   . GLN A 0 52  . 42.235   22.185  -31.694  1.00 44.72 52  A 1 
ATOM 380  C CB  . GLN A 0 52  . 43.906   20.492  -30.674  1.00 44.72 52  A 1 
ATOM 381  O O   . GLN A 0 52  . 41.316   21.928  -32.453  1.00 44.72 52  A 1 
ATOM 382  C CG  . GLN A 0 52  . 44.302   19.733  -29.392  1.00 44.72 52  A 1 
ATOM 383  C CD  . GLN A 0 52  . 45.649   19.022  -29.458  1.00 44.72 52  A 1 
ATOM 384  N NE2 . GLN A 0 52  . 46.020   18.294  -28.430  1.00 44.72 52  A 1 
ATOM 385  O OE1 . GLN A 0 52  . 46.440   19.134  -30.371  1.00 44.72 52  A 1 
ATOM 386  N N   . ARG A 0 53  . 42.898   23.333  -31.835  1.00 38.57 53  A 1 
ATOM 387  C CA  . ARG A 0 53  . 42.754   24.193  -33.014  1.00 38.57 53  A 1 
ATOM 388  C C   . ARG A 0 53  . 43.859   23.771  -33.969  1.00 38.57 53  A 1 
ATOM 389  C CB  . ARG A 0 53  . 42.851   25.661  -32.569  1.00 38.57 53  A 1 
ATOM 390  O O   . ARG A 0 53  . 45.000   23.754  -33.501  1.00 38.57 53  A 1 
ATOM 391  C CG  . ARG A 0 53  . 42.376   26.665  -33.626  1.00 38.57 53  A 1 
ATOM 392  C CD  . ARG A 0 53  . 42.508   28.083  -33.051  1.00 38.57 53  A 1 
ATOM 393  N NE  . ARG A 0 53  . 41.829   29.086  -33.891  1.00 38.57 53  A 1 
ATOM 394  N NH1 . ARG A 0 53  . 42.343   30.924  -32.620  1.00 38.57 53  A 1 
ATOM 395  N NH2 . ARG A 0 53  . 41.072   31.159  -34.444  1.00 38.57 53  A 1 
ATOM 396  C CZ  . ARG A 0 53  . 41.751   30.381  -33.650  1.00 38.57 53  A 1 
ATOM 397  N N   . ALA A 0 54  . 43.524   23.502  -35.235  1.00 43.53 54  A 1 
ATOM 398  C CA  . ALA A 0 54  . 44.465   23.286  -36.336  1.00 43.53 54  A 1 
ATOM 399  C C   . ALA A 0 54  . 45.769   24.048  -36.082  1.00 43.53 54  A 1 
ATOM 400  C CB  . ALA A 0 54  . 43.814   23.788  -37.632  1.00 43.53 54  A 1 
ATOM 401  O O   . ALA A 0 54  . 45.752   25.279  -35.902  1.00 43.53 54  A 1 
ATOM 402  N N   . ALA A 0 55  . 46.889   23.332  -35.994  1.00 39.46 55  A 1 
ATOM 403  C CA  . ALA A 0 55  . 48.190   23.952  -35.822  1.00 39.46 55  A 1 
ATOM 404  C C   . ALA A 0 55  . 48.529   24.705  -37.115  1.00 39.46 55  A 1 
ATOM 405  C CB  . ALA A 0 55  . 49.224   22.885  -35.436  1.00 39.46 55  A 1 
ATOM 406  O O   . ALA A 0 55  . 49.238   24.200  -37.982  1.00 39.46 55  A 1 
ATOM 407  N N   . SER A 0 56  . 48.034   25.939  -37.263  1.00 42.19 56  A 1 
ATOM 408  C CA  . SER A 0 56  . 48.451   26.815  -38.349  1.00 42.19 56  A 1 
ATOM 409  C C   . SER A 0 56  . 49.938   27.080  -38.152  1.00 42.19 56  A 1 
ATOM 410  C CB  . SER A 0 56  . 47.628   28.112  -38.407  1.00 42.19 56  A 1 
ATOM 411  O O   . SER A 0 56  . 50.334   27.854  -37.275  1.00 42.19 56  A 1 
ATOM 412  O OG  . SER A 0 56  . 47.789   28.896  -37.240  1.00 42.19 56  A 1 
ATOM 413  N N   . ALA A 0 57  . 50.774   26.397  -38.929  1.00 39.40 57  A 1 
ATOM 414  C CA  . ALA A 0 57  . 52.201   26.645  -38.982  1.00 39.40 57  A 1 
ATOM 415  C C   . ALA A 0 57  . 52.447   28.028  -39.613  1.00 39.40 57  A 1 
ATOM 416  C CB  . ALA A 0 57  . 52.884   25.485  -39.719  1.00 39.40 57  A 1 
ATOM 417  O O   . ALA A 0 57  . 52.872   28.146  -40.762  1.00 39.40 57  A 1 
ATOM 418  N N   . ASP A 0 58  . 52.195   29.089  -38.846  1.00 35.22 58  A 1 
ATOM 419  C CA  . ASP A 0 58  . 52.615   30.456  -39.130  1.00 35.22 58  A 1 
ATOM 420  C C   . ASP A 0 58  . 54.138   30.531  -38.953  1.00 35.22 58  A 1 
ATOM 421  C CB  . ASP A 0 58  . 51.869   31.467  -38.230  1.00 35.22 58  A 1 
ATOM 422  O O   . ASP A 0 58  . 54.671   31.075  -37.985  1.00 35.22 58  A 1 
ATOM 423  C CG  . ASP A 0 58  . 50.495   31.911  -38.747  1.00 35.22 58  A 1 
ATOM 424  O OD1 . ASP A 0 58  . 50.198   31.669  -39.938  1.00 35.22 58  A 1 
ATOM 425  O OD2 . ASP A 0 58  . 49.799   32.593  -37.963  1.00 35.22 58  A 1 
ATOM 426  N N   . ASN A 0 59  . 54.880   29.960  -39.904  1.00 35.07 59  A 1 
ATOM 427  C CA  . ASN A 0 59  . 56.309   30.213  -40.026  1.00 35.07 59  A 1 
ATOM 428  C C   . ASN A 0 59  . 56.516   31.638  -40.554  1.00 35.07 59  A 1 
ATOM 429  C CB  . ASN A 0 59  . 57.005   29.105  -40.837  1.00 35.07 59  A 1 
ATOM 430  O O   . ASN A 0 59  . 56.730   31.892  -41.740  1.00 35.07 59  A 1 
ATOM 431  C CG  . ASN A 0 59  . 57.569   28.011  -39.942  1.00 35.07 59  A 1 
ATOM 432  N ND2 . ASN A 0 59  . 57.484   26.769  -40.352  1.00 35.07 59  A 1 
ATOM 433  O OD1 . ASN A 0 59  . 58.138   28.254  -38.891  1.00 35.07 59  A 1 
ATOM 434  N N   . ALA A 0 60  . 56.463   32.585  -39.622  1.00 29.21 60  A 1 
ATOM 435  C CA  . ALA A 0 60  . 56.939   33.942  -39.779  1.00 29.21 60  A 1 
ATOM 436  C C   . ALA A 0 60  . 58.471   33.948  -39.931  1.00 29.21 60  A 1 
ATOM 437  C CB  . ALA A 0 60  . 56.483   34.733  -38.543  1.00 29.21 60  A 1 
ATOM 438  O O   . ALA A 0 60  . 59.200   33.794  -38.956  1.00 29.21 60  A 1 
ATOM 439  N N   . SER A 0 61  . 58.993   34.165  -41.141  1.00 35.96 61  A 1 
ATOM 440  C CA  . SER A 0 61  . 60.270   34.877  -41.323  1.00 35.96 61  A 1 
ATOM 441  C C   . SER A 0 61  . 60.505   35.295  -42.777  1.00 35.96 61  A 1 
ATOM 442  C CB  . SER A 0 61  . 61.495   34.120  -40.777  1.00 35.96 61  A 1 
ATOM 443  O O   . SER A 0 61  . 60.453   34.506  -43.717  1.00 35.96 61  A 1 
ATOM 444  O OG  . SER A 0 61  . 61.480   32.755  -41.113  1.00 35.96 61  A 1 
ATOM 445  N N   . ALA A 0 62  . 60.775   36.589  -42.949  1.00 35.61 62  A 1 
ATOM 446  C CA  . ALA A 0 62  . 61.140   37.225  -44.203  1.00 35.61 62  A 1 
ATOM 447  C C   . ALA A 0 62  . 62.476   36.671  -44.732  1.00 35.61 62  A 1 
ATOM 448  C CB  . ALA A 0 62  . 61.204   38.736  -43.934  1.00 35.61 62  A 1 
ATOM 449  O O   . ALA A 0 62  . 63.544   36.996  -44.216  1.00 35.61 62  A 1 
ATOM 450  N N   . GLY A 0 63  . 62.416   35.857  -45.787  1.00 33.06 63  A 1 
ATOM 451  C CA  . GLY A 0 63  . 63.582   35.325  -46.488  1.00 33.06 63  A 1 
ATOM 452  C C   . GLY A 0 63  . 63.368   35.348  -47.998  1.00 33.06 63  A 1 
ATOM 453  O O   . GLY A 0 63  . 62.639   34.529  -48.549  1.00 33.06 63  A 1 
ATOM 454  N N   . TYR A 0 64  . 64.015   36.302  -48.668  1.00 34.48 64  A 1 
ATOM 455  C CA  . TYR A 0 64  . 64.148   36.379  -50.123  1.00 34.48 64  A 1 
ATOM 456  C C   . TYR A 0 64  . 64.553   35.014  -50.724  1.00 34.48 64  A 1 
ATOM 457  C CB  . TYR A 0 64  . 65.238   37.426  -50.441  1.00 34.48 64  A 1 
ATOM 458  O O   . TYR A 0 64  . 65.586   34.456  -50.361  1.00 34.48 64  A 1 
ATOM 459  C CG  . TYR A 0 64  . 64.773   38.863  -50.618  1.00 34.48 64  A 1 
ATOM 460  C CD1 . TYR A 0 64  . 64.747   39.414  -51.915  1.00 34.48 64  A 1 
ATOM 461  C CD2 . TYR A 0 64  . 64.415   39.665  -49.513  1.00 34.48 64  A 1 
ATOM 462  C CE1 . TYR A 0 64  . 64.365   40.753  -52.112  1.00 34.48 64  A 1 
ATOM 463  C CE2 . TYR A 0 64  . 64.025   41.007  -49.708  1.00 34.48 64  A 1 
ATOM 464  O OH  . TYR A 0 64  . 63.630   42.844  -51.216  1.00 34.48 64  A 1 
ATOM 465  C CZ  . TYR A 0 64  . 64.000   41.552  -51.011  1.00 34.48 64  A 1 
ATOM 466  N N   . GLY A 0 65  . 63.787   34.512  -51.699  1.00 39.49 65  A 1 
ATOM 467  C CA  . GLY A 0 65  . 64.298   33.582  -52.718  1.00 39.49 65  A 1 
ATOM 468  C C   . GLY A 0 65  . 63.907   32.103  -52.638  1.00 39.49 65  A 1 
ATOM 469  O O   . GLY A 0 65  . 64.256   31.370  -53.558  1.00 39.49 65  A 1 
ATOM 470  N N   . ARG A 0 66  . 63.165   31.642  -51.625  1.00 35.87 66  A 1 
ATOM 471  C CA  . ARG A 0 66  . 62.552   30.294  -51.609  1.00 35.87 66  A 1 
ATOM 472  C C   . ARG A 0 66  . 61.215   30.341  -50.870  1.00 35.87 66  A 1 
ATOM 473  C CB  . ARG A 0 66  . 63.503   29.242  -50.996  1.00 35.87 66  A 1 
ATOM 474  O O   . ARG A 0 66  . 61.120   29.913  -49.727  1.00 35.87 66  A 1 
ATOM 475  C CG  . ARG A 0 66  . 64.707   28.911  -51.894  1.00 35.87 66  A 1 
ATOM 476  C CD  . ARG A 0 66  . 65.456   27.656  -51.435  1.00 35.87 66  A 1 
ATOM 477  N NE  . ARG A 0 66  . 66.164   27.874  -50.155  1.00 35.87 66  A 1 
ATOM 478  N NH1 . ARG A 0 66  . 68.279   27.247  -50.810  1.00 35.87 66  A 1 
ATOM 479  N NH2 . ARG A 0 66  . 67.917   27.891  -48.706  1.00 35.87 66  A 1 
ATOM 480  C CZ  . ARG A 0 66  . 67.445   27.672  -49.901  1.00 35.87 66  A 1 
ATOM 481  N N   . GLN A 0 67  . 60.204   30.939  -51.496  1.00 39.13 67  A 1 
ATOM 482  C CA  . GLN A 0 67  . 58.834   30.909  -50.983  1.00 39.13 67  A 1 
ATOM 483  C C   . GLN A 0 67  . 58.305   29.488  -51.172  1.00 39.13 67  A 1 
ATOM 484  C CB  . GLN A 0 67  . 57.991   31.982  -51.686  1.00 39.13 67  A 1 
ATOM 485  O O   . GLN A 0 67  . 58.049   29.054  -52.292  1.00 39.13 67  A 1 
ATOM 486  C CG  . GLN A 0 67  . 58.311   33.370  -51.097  1.00 39.13 67  A 1 
ATOM 487  C CD  . GLN A 0 67  . 57.984   34.519  -52.042  1.00 39.13 67  A 1 
ATOM 488  N NE2 . GLN A 0 67  . 57.446   35.612  -51.550  1.00 39.13 67  A 1 
ATOM 489  O OE1 . GLN A 0 67  . 58.275   34.492  -53.224  1.00 39.13 67  A 1 
ATOM 490  N N   . ALA A 0 68  . 58.298   28.753  -50.063  1.00 43.82 68  A 1 
ATOM 491  C CA  . ALA A 0 68  . 57.847   27.379  -49.952  1.00 43.82 68  A 1 
ATOM 492  C C   . ALA A 0 68  . 56.437   27.208  -50.532  1.00 43.82 68  A 1 
ATOM 493  C CB  . ALA A 0 68  . 57.894   27.007  -48.464  1.00 43.82 68  A 1 
ATOM 494  O O   . ALA A 0 68  . 55.610   28.115  -50.434  1.00 43.82 68  A 1 
ATOM 495  N N   . GLU A 0 69  . 56.187   26.035  -51.115  1.00 44.43 69  A 1 
ATOM 496  C CA  . GLU A 0 69  . 54.852   25.525  -51.421  1.00 44.43 69  A 1 
ATOM 497  C C   . GLU A 0 69  . 53.903   25.879  -50.266  1.00 44.43 69  A 1 
ATOM 498  C CB  . GLU A 0 69  . 54.932   23.989  -51.542  1.00 44.43 69  A 1 
ATOM 499  O O   . GLU A 0 69  . 54.068   25.372  -49.155  1.00 44.43 69  A 1 
ATOM 500  C CG  . GLU A 0 69  . 55.824   23.473  -52.686  1.00 44.43 69  A 1 
ATOM 501  C CD  . GLU A 0 69  . 56.070   21.953  -52.612  1.00 44.43 69  A 1 
ATOM 502  O OE1 . GLU A 0 69  . 56.764   21.433  -53.510  1.00 44.43 69  A 1 
ATOM 503  O OE2 . GLU A 0 69  . 55.604   21.296  -51.645  1.00 44.43 69  A 1 
ATOM 504  N N   . LYS A 0 70  . 52.924   26.762  -50.488  1.00 45.69 70  A 1 
ATOM 505  C CA  . LYS A 0 70  . 51.839   26.944  -49.521  1.00 45.69 70  A 1 
ATOM 506  C C   . LYS A 0 70  . 50.948   25.710  -49.611  1.00 45.69 70  A 1 
ATOM 507  C CB  . LYS A 0 70  . 51.057   28.238  -49.780  1.00 45.69 70  A 1 
ATOM 508  O O   . LYS A 0 70  . 49.966   25.701  -50.344  1.00 45.69 70  A 1 
ATOM 509  C CG  . LYS A 0 70  . 51.802   29.502  -49.332  1.00 45.69 70  A 1 
ATOM 510  C CD  . LYS A 0 70  . 50.895   30.703  -49.610  1.00 45.69 70  A 1 
ATOM 511  C CE  . LYS A 0 70  . 51.549   32.030  -49.229  1.00 45.69 70  A 1 
ATOM 512  N NZ  . LYS A 0 70  . 50.818   33.135  -49.889  1.00 45.69 70  A 1 
ATOM 513  N N   . ARG A 0 71  . 51.326   24.645  -48.905  1.00 49.46 71  A 1 
ATOM 514  C CA  . ARG A 0 71  . 50.406   23.558  -48.570  1.00 49.46 71  A 1 
ATOM 515  C C   . ARG A 0 71  . 49.463   24.133  -47.525  1.00 49.46 71  A 1 
ATOM 516  C CB  . ARG A 0 71  . 51.166   22.326  -48.050  1.00 49.46 71  A 1 
ATOM 517  O O   . ARG A 0 71  . 49.882   24.378  -46.398  1.00 49.46 71  A 1 
ATOM 518  C CG  . ARG A 0 71  . 52.050   21.716  -49.145  1.00 49.46 71  A 1 
ATOM 519  C CD  . ARG A 0 71  . 52.804   20.477  -48.651  1.00 49.46 71  A 1 
ATOM 520  N NE  . ARG A 0 71  . 53.781   20.046  -49.669  1.00 49.46 71  A 1 
ATOM 521  N NH1 . ARG A 0 71  . 53.094   17.877  -50.049  1.00 49.46 71  A 1 
ATOM 522  N NH2 . ARG A 0 71  . 54.771   18.757  -51.221  1.00 49.46 71  A 1 
ATOM 523  C CZ  . ARG A 0 71  . 53.872   18.892  -50.298  1.00 49.46 71  A 1 
ATOM 524  N N   . VAL A 0 72  . 48.237   24.437  -47.928  1.00 55.33 72  A 1 
ATOM 525  C CA  . VAL A 0 72  . 47.169   24.686  -46.963  1.00 55.33 72  A 1 
ATOM 526  C C   . VAL A 0 72  . 46.585   23.313  -46.660  1.00 55.33 72  A 1 
ATOM 527  C CB  . VAL A 0 72  . 46.128   25.694  -47.484  1.00 55.33 72  A 1 
ATOM 528  O O   . VAL A 0 72  . 45.946   22.720  -47.528  1.00 55.33 72  A 1 
ATOM 529  C CG1 . VAL A 0 72  . 45.056   25.960  -46.422  1.00 55.33 72  A 1 
ATOM 530  C CG2 . VAL A 0 72  . 46.790   27.038  -47.832  1.00 55.33 72  A 1 
ATOM 531  N N   . ALA A 0 73  . 46.912   22.799  -45.478  1.00 58.80 73  A 1 
ATOM 532  C CA  . ALA A 0 73  . 46.208   21.698  -44.840  1.00 58.80 73  A 1 
ATOM 533  C C   . ALA A 0 73  . 45.263   22.325  -43.808  1.00 58.80 73  A 1 
ATOM 534  C CB  . ALA A 0 73  . 47.222   20.730  -44.220  1.00 58.80 73  A 1 
ATOM 535  O O   . ALA A 0 73  . 45.679   23.228  -43.073  1.00 58.80 73  A 1 
ATOM 536  N N   . GLN A 0 74  . 43.994   21.938  -43.842  1.00 69.33 74  A 1 
ATOM 537  C CA  . GLN A 0 74  . 43.028   22.230  -42.788  1.00 69.33 74  A 1 
ATOM 538  C C   . GLN A 0 74  . 42.621   20.879  -42.219  1.00 69.33 74  A 1 
ATOM 539  C CB  . GLN A 0 74  . 41.811   23.000  -43.346  1.00 69.33 74  A 1 
ATOM 540  O O   . GLN A 0 74  . 42.018   20.123  -42.968  1.00 69.33 74  A 1 
ATOM 541  C CG  . GLN A 0 74  . 42.195   24.398  -43.844  1.00 69.33 74  A 1 
ATOM 542  C CD  . GLN A 0 74  . 41.038   25.227  -44.404  1.00 69.33 74  A 1 
ATOM 543  N NE2 . GLN A 0 74  . 41.183   26.535  -44.404  1.00 69.33 74  A 1 
ATOM 544  O OE1 . GLN A 0 74  . 40.019   24.784  -44.915  1.00 69.33 74  A 1 
ATOM 545  N N   . ASP A 0 75  . 43.014   20.626  -40.974  1.00 68.78 75  A 1 
ATOM 546  C CA  . ASP A 0 75  . 42.661   19.486  -40.130  1.00 68.78 75  A 1 
ATOM 547  C C   . ASP A 0 75  . 41.639   19.972  -39.089  1.00 68.78 75  A 1 
ATOM 548  C CB  . ASP A 0 75  . 43.946   18.905  -39.481  1.00 68.78 75  A 1 
ATOM 549  O O   . ASP A 0 75  . 41.890   20.949  -38.363  1.00 68.78 75  A 1 
ATOM 550  C CG  . ASP A 0 75  . 44.877   19.891  -38.727  1.00 68.78 75  A 1 
ATOM 551  O OD1 . ASP A 0 75  . 44.818   21.132  -38.948  1.00 68.78 75  A 1 
ATOM 552  O OD2 . ASP A 0 75  . 45.791   19.444  -37.990  1.00 68.78 75  A 1 
ATOM 553  N N   . TRP A 0 76  . 40.440   19.391  -39.072  1.00 75.89 76  A 1 
ATOM 554  C CA  . TRP A 0 76  . 39.409   19.758  -38.103  1.00 75.89 76  A 1 
ATOM 555  C C   . TRP A 0 76  . 38.769   18.529  -37.474  1.00 75.89 76  A 1 
ATOM 556  C CB  . TRP A 0 76  . 38.354   20.683  -38.727  1.00 75.89 76  A 1 
ATOM 557  O O   . TRP A 0 76  . 37.937   17.880  -38.092  1.00 75.89 76  A 1 
ATOM 558  C CG  . TRP A 0 76  . 37.313   21.174  -37.758  1.00 75.89 76  A 1 
ATOM 559  C CD1 . TRP A 0 76  . 37.468   22.197  -36.889  1.00 75.89 76  A 1 
ATOM 560  C CD2 . TRP A 0 76  . 35.996   20.605  -37.470  1.00 75.89 76  A 1 
ATOM 561  C CE2 . TRP A 0 76  . 35.378   21.392  -36.451  1.00 75.89 76  A 1 
ATOM 562  C CE3 . TRP A 0 76  . 35.266   19.499  -37.947  1.00 75.89 76  A 1 
ATOM 563  N NE1 . TRP A 0 76  . 36.331   22.329  -36.113  1.00 75.89 76  A 1 
ATOM 564  C CH2 . TRP A 0 76  . 33.372   20.045  -36.504  1.00 75.89 76  A 1 
ATOM 565  C CZ2 . TRP A 0 76  . 34.081   21.139  -35.976  1.00 75.89 76  A 1 
ATOM 566  C CZ3 . TRP A 0 76  . 33.977   19.220  -37.465  1.00 75.89 76  A 1 
ATOM 567  N N   . ASP A 0 77  . 39.075   18.338  -36.191  1.00 80.14 77  A 1 
ATOM 568  C CA  . ASP A 0 77  . 38.489   17.284  -35.374  1.00 80.14 77  A 1 
ATOM 569  C C   . ASP A 0 77  . 37.414   17.876  -34.455  1.00 80.14 77  A 1 
ATOM 570  C CB  . ASP A 0 77  . 39.546   16.579  -34.501  1.00 80.14 77  A 1 
ATOM 571  O O   . ASP A 0 77  . 37.652   18.835  -33.694  1.00 80.14 77  A 1 
ATOM 572  C CG  . ASP A 0 77  . 40.837   16.126  -35.191  1.00 80.14 77  A 1 
ATOM 573  O OD1 . ASP A 0 77  . 40.905   16.163  -36.426  1.00 80.14 77  A 1 
ATOM 574  O OD2 . ASP A 0 77  . 41.797   15.857  -34.425  1.00 80.14 77  A 1 
ATOM 575  N N   . ALA A 0 78  . 36.243   17.248  -34.428  1.00 79.50 78  A 1 
ATOM 576  C CA  . ALA A 0 78  . 35.247   17.482  -33.396  1.00 79.50 78  A 1 
ATOM 577  C C   . ALA A 0 78  . 34.770   16.183  -32.762  1.00 79.50 78  A 1 
ATOM 578  C CB  . ALA A 0 78  . 34.107   18.321  -33.946  1.00 79.50 78  A 1 
ATOM 579  O O   . ALA A 0 78  . 34.598   15.159  -33.408  1.00 79.50 78  A 1 
ATOM 580  N N   . TRP A 0 79  . 34.559   16.250  -31.450  1.00 86.08 79  A 1 
ATOM 581  C CA  . TRP A 0 79  . 34.044   15.145  -30.663  1.00 86.08 79  A 1 
ATOM 582  C C   . TRP A 0 79  . 33.108   15.676  -29.583  1.00 86.08 79  A 1 
ATOM 583  C CB  . TRP A 0 79  . 35.208   14.346  -30.067  1.00 86.08 79  A 1 
ATOM 584  O O   . TRP A 0 79  . 33.402   16.675  -28.904  1.00 86.08 79  A 1 
ATOM 585  C CG  . TRP A 0 79  . 34.781   13.227  -29.172  1.00 86.08 79  A 1 
ATOM 586  C CD1 . TRP A 0 79  . 34.361   12.014  -29.591  1.00 86.08 79  A 1 
ATOM 587  C CD2 . TRP A 0 79  . 34.591   13.234  -27.727  1.00 86.08 79  A 1 
ATOM 588  C CE2 . TRP A 0 79  . 34.069   11.966  -27.333  1.00 86.08 79  A 1 
ATOM 589  C CE3 . TRP A 0 79  . 34.752   14.210  -26.719  1.00 86.08 79  A 1 
ATOM 590  N NE1 . TRP A 0 79  . 33.946   11.262  -28.512  1.00 86.08 79  A 1 
ATOM 591  C CH2 . TRP A 0 79  . 33.926   12.661  -25.018  1.00 86.08 79  A 1 
ATOM 592  C CZ2 . TRP A 0 79  . 33.749   11.671  -26.001  1.00 86.08 79  A 1 
ATOM 593  C CZ3 . TRP A 0 79  . 34.422   13.929  -25.378  1.00 86.08 79  A 1 
ATOM 594  N N   . GLY A 0 80  . 31.991   14.985  -29.400  1.00 87.55 80  A 1 
ATOM 595  C CA  . GLY A 0 80  . 30.990   15.318  -28.405  1.00 87.55 80  A 1 
ATOM 596  C C   . GLY A 0 80  . 30.436   14.084  -27.714  1.00 87.55 80  A 1 
ATOM 597  O O   . GLY A 0 80  . 30.443   12.978  -28.249  1.00 87.55 80  A 1 
ATOM 598  N N   . ARG A 0 81  . 29.970   14.313  -26.488  1.00 90.58 81  A 1 
ATOM 599  C CA  . ARG A 0 81  . 29.173   13.362  -25.728  1.00 90.58 81  A 1 
ATOM 600  C C   . ARG A 0 81  . 28.095   14.121  -24.972  1.00 90.58 81  A 1 
ATOM 601  C CB  . ARG A 0 81  . 30.074   12.548  -24.801  1.00 90.58 81  A 1 
ATOM 602  O O   . ARG A 0 81  . 28.448   15.031  -24.209  1.00 90.58 81  A 1 
ATOM 603  C CG  . ARG A 0 81  . 29.310   11.394  -24.149  1.00 90.58 81  A 1 
ATOM 604  C CD  . ARG A 0 81  . 30.279   10.611  -23.261  1.00 90.58 81  A 1 
ATOM 605  N NE  . ARG A 0 81  . 29.991   9.177   -23.305  1.00 90.58 81  A 1 
ATOM 606  N NH1 . ARG A 0 81  . 32.101   8.387   -22.896  1.00 90.58 81  A 1 
ATOM 607  N NH2 . ARG A 0 81  . 30.419   6.964   -23.198  1.00 90.58 81  A 1 
ATOM 608  C CZ  . ARG A 0 81  . 30.834   8.185   -23.137  1.00 90.58 81  A 1 
ATOM 609  N N   . ASP A 0 82  . 26.839   13.770  -25.192  1.00 90.62 82  A 1 
ATOM 610  C CA  . ASP A 0 82  . 25.719   14.244  -24.383  1.00 90.62 82  A 1 
ATOM 611  C C   . ASP A 0 82  . 25.240   13.105  -23.481  1.00 90.62 82  A 1 
ATOM 612  C CB  . ASP A 0 82  . 24.601   14.866  -25.241  1.00 90.62 82  A 1 
ATOM 613  O O   . ASP A 0 82  . 25.359   11.942  -23.838  1.00 90.62 82  A 1 
ATOM 614  C CG  . ASP A 0 82  . 23.827   15.939  -24.463  1.00 90.62 82  A 1 
ATOM 615  O OD1 . ASP A 0 82  . 23.953   15.952  -23.213  1.00 90.62 82  A 1 
ATOM 616  O OD2 . ASP A 0 82  . 23.338   16.906  -25.091  1.00 90.62 82  A 1 
ATOM 617  N N   . GLN A 0 83  . 24.850   13.430  -22.251  1.00 92.56 83  A 1 
ATOM 618  C CA  . GLN A 0 83  . 24.428   12.437  -21.264  1.00 92.56 83  A 1 
ATOM 619  C C   . GLN A 0 83  . 23.256   12.987  -20.475  1.00 92.56 83  A 1 
ATOM 620  C CB  . GLN A 0 83  . 25.563   12.035  -20.304  1.00 92.56 83  A 1 
ATOM 621  O O   . GLN A 0 83  . 23.446   13.766  -19.530  1.00 92.56 83  A 1 
ATOM 622  C CG  . GLN A 0 83  . 26.586   11.154  -21.012  1.00 92.56 83  A 1 
ATOM 623  C CD  . GLN A 0 83  . 27.626   10.518  -20.104  1.00 92.56 83  A 1 
ATOM 624  N NE2 . GLN A 0 83  . 28.352   9.572   -20.650  1.00 92.56 83  A 1 
ATOM 625  O OE1 . GLN A 0 83  . 27.831   10.827  -18.932  1.00 92.56 83  A 1 
ATOM 626  N N   . ASP A 0 84  . 22.064   12.522  -20.821  1.00 93.89 84  A 1 
ATOM 627  C CA  . ASP A 0 84  . 20.833   12.898  -20.152  1.00 93.89 84  A 1 
ATOM 628  C C   . ASP A 0 84  . 20.309   11.748  -19.288  1.00 93.89 84  A 1 
ATOM 629  C CB  . ASP A 0 84  . 19.812   13.437  -21.168  1.00 93.89 84  A 1 
ATOM 630  O O   . ASP A 0 84  . 20.330   10.576  -19.646  1.00 93.89 84  A 1 
ATOM 631  C CG  . ASP A 0 84  . 19.990   14.932  -21.490  1.00 93.89 84  A 1 
ATOM 632  O OD1 . ASP A 0 84  . 20.477   15.678  -20.599  1.00 93.89 84  A 1 
ATOM 633  O OD2 . ASP A 0 84  . 19.390   15.401  -22.479  1.00 93.89 84  A 1 
ATOM 634  N N   . LEU A 0 85  . 19.845   12.092  -18.084  1.00 95.04 85  A 1 
ATOM 635  C CA  . LEU A 0 85  . 19.224   11.153  -17.153  1.00 95.04 85  A 1 
ATOM 636  C C   . LEU A 0 85  . 17.989   11.800  -16.532  1.00 95.04 85  A 1 
ATOM 637  C CB  . LEU A 0 85  . 20.248   10.700  -16.094  1.00 95.04 85  A 1 
ATOM 638  O O   . LEU A 0 85  . 18.085   12.773  -15.776  1.00 95.04 85  A 1 
ATOM 639  C CG  . LEU A 0 85  . 19.669   9.766   -15.011  1.00 95.04 85  A 1 
ATOM 640  C CD1 . LEU A 0 85  . 19.223   8.410   -15.558  1.00 95.04 85  A 1 
ATOM 641  C CD2 . LEU A 0 85  . 20.721   9.515   -13.928  1.00 95.04 85  A 1 
ATOM 642  N N   . ALA A 0 86  . 16.827   11.214  -16.797  1.00 97.66 86  A 1 
ATOM 643  C CA  . ALA A 0 86  . 15.560   11.591  -16.194  1.00 97.66 86  A 1 
ATOM 644  C C   . ALA A 0 86  . 14.996   10.427  -15.378  1.00 97.66 86  A 1 
ATOM 645  C CB  . ALA A 0 86  . 14.601   12.074  -17.285  1.00 97.66 86  A 1 
ATOM 646  O O   . ALA A 0 86  . 14.857   9.308   -15.864  1.00 97.66 86  A 1 
ATOM 647  N N   . ILE A 0 87  . 14.648   10.707  -14.123  1.00 97.52 87  A 1 
ATOM 648  C CA  . ILE A 0 87  . 14.020   9.743   -13.221  1.00 97.52 87  A 1 
ATOM 649  C C   . ILE A 0 87  . 12.753   10.384  -12.662  1.00 97.52 87  A 1 
ATOM 650  C CB  . ILE A 0 87  . 14.993   9.281   -12.110  1.00 97.52 87  A 1 
ATOM 651  O O   . ILE A 0 87  . 12.830   11.424  -12.003  1.00 97.52 87  A 1 
ATOM 652  C CG1 . ILE A 0 87  . 16.317   8.753   -12.719  1.00 97.52 87  A 1 
ATOM 653  C CG2 . ILE A 0 87  . 14.296   8.224   -11.227  1.00 97.52 87  A 1 
ATOM 654  C CD1 . ILE A 0 87  . 17.336   8.224   -11.704  1.00 97.52 87  A 1 
ATOM 655  N N   . ASP A 0 88  . 11.603   9.763   -12.916  1.00 97.66 88  A 1 
ATOM 656  C CA  . ASP A 0 88  . 10.346   10.068  -12.232  1.00 97.66 88  A 1 
ATOM 657  C C   . ASP A 0 88  . 9.992    8.892   -11.322  1.00 97.66 88  A 1 
ATOM 658  C CB  . ASP A 0 88  . 9.218    10.415  -13.222  1.00 97.66 88  A 1 
ATOM 659  O O   . ASP A 0 88  . 9.970    7.739   -11.745  1.00 97.66 88  A 1 
ATOM 660  C CG  . ASP A 0 88  . 8.000    11.076  -12.545  1.00 97.66 88  A 1 
ATOM 661  O OD1 . ASP A 0 88  . 8.015    11.263  -11.303  1.00 97.66 88  A 1 
ATOM 662  O OD2 . ASP A 0 88  . 7.057    11.473  -13.268  1.00 97.66 88  A 1 
ATOM 663  N N   . GLU A 0 89  . 9.751    9.171   -10.048  1.00 97.73 89  A 1 
ATOM 664  C CA  . GLU A 0 89  . 9.429    8.159   -9.052   1.00 97.73 89  A 1 
ATOM 665  C C   . GLU A 0 89  . 8.287    8.668   -8.181   1.00 97.73 89  A 1 
ATOM 666  C CB  . GLU A 0 89  . 10.677   7.765   -8.245   1.00 97.73 89  A 1 
ATOM 667  O O   . GLU A 0 89  . 8.330    9.760   -7.605   1.00 97.73 89  A 1 
ATOM 668  C CG  . GLU A 0 89  . 10.404   6.568   -7.320   1.00 97.73 89  A 1 
ATOM 669  C CD  . GLU A 0 89  . 11.677   6.017   -6.656   1.00 97.73 89  A 1 
ATOM 670  O OE1 . GLU A 0 89  . 11.701   4.792   -6.383   1.00 97.73 89  A 1 
ATOM 671  O OE2 . GLU A 0 89  . 12.605   6.808   -6.379   1.00 97.73 89  A 1 
ATOM 672  N N   . SER A 0 90  . 7.236    7.862   -8.084   1.00 97.46 90  A 1 
ATOM 673  C CA  . SER A 0 90  . 6.030    8.210   -7.356   1.00 97.46 90  A 1 
ATOM 674  C C   . SER A 0 90  . 5.555    7.051   -6.494   1.00 97.46 90  A 1 
ATOM 675  C CB  . SER A 0 90  . 4.949    8.718   -8.314   1.00 97.46 90  A 1 
ATOM 676  O O   . SER A 0 90  . 5.555    5.888   -6.890   1.00 97.46 90  A 1 
ATOM 677  O OG  . SER A 0 90  . 4.427    7.684   -9.117   1.00 97.46 90  A 1 
ATOM 678  N N   . TYR A 0 91  . 5.119    7.402   -5.289   1.00 97.79 91  A 1 
ATOM 679  C CA  . TYR A 0 91  . 4.484    6.492   -4.351   1.00 97.79 91  A 1 
ATOM 680  C C   . TYR A 0 91  . 3.180    7.116   -3.866   1.00 97.79 91  A 1 
ATOM 681  C CB  . TYR A 0 91  . 5.435    6.170   -3.195   1.00 97.79 91  A 1 
ATOM 682  O O   . TYR A 0 91  . 3.138    8.288   -3.477   1.00 97.79 91  A 1 
ATOM 683  C CG  . TYR A 0 91  . 4.811    5.275   -2.139   1.00 97.79 91  A 1 
ATOM 684  C CD1 . TYR A 0 91  . 4.201    5.843   -1.003   1.00 97.79 91  A 1 
ATOM 685  C CD2 . TYR A 0 91  . 4.803    3.878   -2.313   1.00 97.79 91  A 1 
ATOM 686  C CE1 . TYR A 0 91  . 3.594    5.012   -0.039   1.00 97.79 91  A 1 
ATOM 687  C CE2 . TYR A 0 91  . 4.195    3.045   -1.352   1.00 97.79 91  A 1 
ATOM 688  O OH  . TYR A 0 91  . 2.985    2.818   0.723    1.00 97.79 91  A 1 
ATOM 689  C CZ  . TYR A 0 91  . 3.589    3.609   -0.210   1.00 97.79 91  A 1 
ATOM 690  N N   . GLY A 0 92  . 2.112    6.329   -3.879   1.00 96.80 92  A 1 
ATOM 691  C CA  . GLY A 0 92  . 0.791    6.727   -3.426   1.00 96.80 92  A 1 
ATOM 692  C C   . GLY A 0 92  . 0.197    5.660   -2.525   1.00 96.80 92  A 1 
ATOM 693  O O   . GLY A 0 92  . 0.245    4.476   -2.830   1.00 96.80 92  A 1 
ATOM 694  N N   . LYS A 0 93  . -0.413   6.087   -1.421   1.00 97.08 93  A 1 
ATOM 695  C CA  . LYS A 0 93  . -1.186   5.212   -0.544   1.00 97.08 93  A 1 
ATOM 696  C C   . LYS A 0 93  . -2.533   5.849   -0.260   1.00 97.08 93  A 1 
ATOM 697  C CB  . LYS A 0 93  . -0.374   4.893   0.713    1.00 97.08 93  A 1 
ATOM 698  O O   . LYS A 0 93  . -2.596   6.982   0.212    1.00 97.08 93  A 1 
ATOM 699  C CG  . LYS A 0 93  . -1.145   3.977   1.673    1.00 97.08 93  A 1 
ATOM 700  C CD  . LYS A 0 93  . -0.176   3.372   2.688    1.00 97.08 93  A 1 
ATOM 701  C CE  . LYS A 0 93  . -0.918   2.441   3.646    1.00 97.08 93  A 1 
ATOM 702  N NZ  . LYS A 0 93  . 0.031    1.477   4.242    1.00 97.08 93  A 1 
ATOM 703  N N   . THR A 0 94  . -3.600   5.117   -0.542   1.00 96.56 94  A 1 
ATOM 704  C CA  . THR A 0 94  . -4.979   5.553   -0.320   1.00 96.56 94  A 1 
ATOM 705  C C   . THR A 0 94  . -5.668   4.590   0.631    1.00 96.56 94  A 1 
ATOM 706  C CB  . THR A 0 94  . -5.746   5.681   -1.642   1.00 96.56 94  A 1 
ATOM 707  O O   . THR A 0 94  . -5.536   3.378   0.502    1.00 96.56 94  A 1 
ATOM 708  C CG2 . THR A 0 94  . -7.149   6.258   -1.447   1.00 96.56 94  A 1 
ATOM 709  O OG1 . THR A 0 94  . -5.063   6.579   -2.484   1.00 96.56 94  A 1 
ATOM 710  N N   . HIS A 0 95  . -6.404   5.149   1.588    1.00 96.51 95  A 1 
ATOM 711  C CA  . HIS A 0 95  . -7.254   4.422   2.523    1.00 96.51 95  A 1 
ATOM 712  C C   . HIS A 0 95  . -8.636   5.068   2.493    1.00 96.51 95  A 1 
ATOM 713  C CB  . HIS A 0 95  . -6.641   4.493   3.930    1.00 96.51 95  A 1 
ATOM 714  O O   . HIS A 0 95  . -8.772   6.247   2.825    1.00 96.51 95  A 1 
ATOM 715  C CG  . HIS A 0 95  . -7.449   3.760   4.974    1.00 96.51 95  A 1 
ATOM 716  C CD2 . HIS A 0 95  . -8.183   4.275   6.009    1.00 96.51 95  A 1 
ATOM 717  N ND1 . HIS A 0 95  . -7.580   2.408   5.053    1.00 96.51 95  A 1 
ATOM 718  C CE1 . HIS A 0 95  . -8.366   2.094   6.081    1.00 96.51 95  A 1 
ATOM 719  N NE2 . HIS A 0 95  . -8.757   3.208   6.729    1.00 96.51 95  A 1 
ATOM 720  N N   . ALA A 0 96  . -9.654   4.315   2.093    1.00 96.34 96  A 1 
ATOM 721  C CA  . ALA A 0 96  . -11.027  4.786   2.010    1.00 96.34 96  A 1 
ATOM 722  C C   . ALA A 0 96  . -11.962  3.845   2.769    1.00 96.34 96  A 1 
ATOM 723  C CB  . ALA A 0 96  . -11.421  4.949   0.539    1.00 96.34 96  A 1 
ATOM 724  O O   . ALA A 0 96  . -11.843  2.624   2.691    1.00 96.34 96  A 1 
ATOM 725  N N   . LYS A 0 97  . -12.915  4.432   3.495    1.00 97.14 97  A 1 
ATOM 726  C CA  . LYS A 0 97  . -13.983  3.724   4.203    1.00 97.14 97  A 1 
ATOM 727  C C   . LYS A 0 97  . -15.316  4.372   3.862    1.00 97.14 97  A 1 
ATOM 728  C CB  . LYS A 0 97  . -13.736  3.746   5.718    1.00 97.14 97  A 1 
ATOM 729  O O   . LYS A 0 97  . -15.420  5.596   3.888    1.00 97.14 97  A 1 
ATOM 730  C CG  . LYS A 0 97  . -12.599  2.800   6.124    1.00 97.14 97  A 1 
ATOM 731  C CD  . LYS A 0 97  . -12.258  2.983   7.604    1.00 97.14 97  A 1 
ATOM 732  C CE  . LYS A 0 97  . -11.289  1.880   8.031    1.00 97.14 97  A 1 
ATOM 733  N NZ  . LYS A 0 97  . -10.416  2.327   9.137    1.00 97.14 97  A 1 
ATOM 734  N N   . SER A 0 98  . -16.321  3.560   3.568    1.00 96.10 98  A 1 
ATOM 735  C CA  . SER A 0 98  . -17.688  4.014   3.320    1.00 96.10 98  A 1 
ATOM 736  C C   . SER A 0 98  . -18.677  3.162   4.097    1.00 96.10 98  A 1 
ATOM 737  C CB  . SER A 0 98  . -18.025  3.986   1.826    1.00 96.10 98  A 1 
ATOM 738  O O   . SER A 0 98  . -18.543  1.939   4.125    1.00 96.10 98  A 1 
ATOM 739  O OG  . SER A 0 98  . -17.997  2.665   1.327    1.00 96.10 98  A 1 
ATOM 740  N N   . TYR A 0 99  . -19.690  3.814   4.651    1.00 94.44 99  A 1 
ATOM 741  C CA  . TYR A 0 99  . -20.808  3.188   5.342    1.00 94.44 99  A 1 
ATOM 742  C C   . TYR A 0 99  . -22.098  3.677   4.689    1.00 94.44 99  A 1 
ATOM 743  C CB  . TYR A 0 99  . -20.759  3.532   6.836    1.00 94.44 99  A 1 
ATOM 744  O O   . TYR A 0 99  . -22.207  4.863   4.372    1.00 94.44 99  A 1 
ATOM 745  C CG  . TYR A 0 99  . -19.447  3.166   7.505    1.00 94.44 99  A 1 
ATOM 746  C CD1 . TYR A 0 99  . -19.262  1.870   8.022    1.00 94.44 99  A 1 
ATOM 747  C CD2 . TYR A 0 99  . -18.406  4.112   7.588    1.00 94.44 99  A 1 
ATOM 748  C CE1 . TYR A 0 99  . -18.040  1.519   8.629    1.00 94.44 99  A 1 
ATOM 749  C CE2 . TYR A 0 99  . -17.178  3.763   8.182    1.00 94.44 99  A 1 
ATOM 750  O OH  . TYR A 0 99  . -15.815  2.126   9.291    1.00 94.44 99  A 1 
ATOM 751  C CZ  . TYR A 0 99  . -16.996  2.466   8.707    1.00 94.44 99  A 1 
ATOM 752  N N   . ALA A 0 100 . -23.045  2.777   4.467    1.00 91.25 100 A 1 
ATOM 753  C CA  . ALA A 0 100 . -24.366  3.091   3.945    1.00 91.25 100 A 1 
ATOM 754  C C   . ALA A 0 100 . -25.417  2.289   4.714    1.00 91.25 100 A 1 
ATOM 755  C CB  . ALA A 0 100 . -24.404  2.797   2.440    1.00 91.25 100 A 1 
ATOM 756  O O   . ALA A 0 100 . -25.163  1.137   5.067    1.00 91.25 100 A 1 
ATOM 757  N N   . ALA A 0 101 . -26.570  2.906   4.955    1.00 89.49 101 A 1 
ATOM 758  C CA  . ALA A 0 101 . -27.748  2.250   5.499    1.00 89.49 101 A 1 
ATOM 759  C C   . ALA A 0 101 . -29.008  2.854   4.866    1.00 89.49 101 A 1 
ATOM 760  C CB  . ALA A 0 101 . -27.753  2.370   7.026    1.00 89.49 101 A 1 
ATOM 761  O O   . ALA A 0 101 . -29.020  4.055   4.579    1.00 89.49 101 A 1 
ATOM 762  N N   . GLU A 0 102 . -30.026  2.034   4.607    1.00 83.24 102 A 1 
ATOM 763  C CA  . GLU A 0 102 . -31.242  2.468   3.897    1.00 83.24 102 A 1 
ATOM 764  C C   . GLU A 0 102 . -32.292  3.103   4.818    1.00 83.24 102 A 1 
ATOM 765  C CB  . GLU A 0 102 . -31.814  1.301   3.078    1.00 83.24 102 A 1 
ATOM 766  O O   . GLU A 0 102 . -33.008  4.012   4.392    1.00 83.24 102 A 1 
ATOM 767  C CG  . GLU A 0 102 . -30.969  1.098   1.805    1.00 83.24 102 A 1 
ATOM 768  C CD  . GLU A 0 102 . -31.405  -0.094  0.939    1.00 83.24 102 A 1 
ATOM 769  O OE1 . GLU A 0 102 . -31.060  -0.078  -0.267   1.00 83.24 102 A 1 
ATOM 770  O OE2 . GLU A 0 102 . -32.006  -1.039  1.489    1.00 83.24 102 A 1 
ATOM 771  N N   . SER A 0 103 . -32.328  2.714   6.090    1.00 85.37 103 A 1 
ATOM 772  C CA  . SER A 0 103 . -33.210  3.292   7.105    1.00 85.37 103 A 1 
ATOM 773  C C   . SER A 0 103 . -32.629  3.088   8.506    1.00 85.37 103 A 1 
ATOM 774  C CB  . SER A 0 103 . -34.599  2.657   7.008    1.00 85.37 103 A 1 
ATOM 775  O O   . SER A 0 103 . -31.710  2.292   8.702    1.00 85.37 103 A 1 
ATOM 776  O OG  . SER A 0 103 . -34.470  1.307   7.358    1.00 85.37 103 A 1 
ATOM 777  N N   . TYR A 0 104 . -33.125  3.870   9.461    1.00 86.30 104 A 1 
ATOM 778  C CA  . TYR A 0 104 . -32.815  3.742   10.879   1.00 86.30 104 A 1 
ATOM 779  C C   . TYR A 0 104 . -34.076  4.061   11.663   1.00 86.30 104 A 1 
ATOM 780  C CB  . TYR A 0 104 . -31.702  4.710   11.289   1.00 86.30 104 A 1 
ATOM 781  O O   . TYR A 0 104 . -34.535  5.207   11.624   1.00 86.30 104 A 1 
ATOM 782  C CG  . TYR A 0 104 . -31.453  4.747   12.788   1.00 86.30 104 A 1 
ATOM 783  C CD1 . TYR A 0 104 . -31.850  5.850   13.568   1.00 86.30 104 A 1 
ATOM 784  C CD2 . TYR A 0 104 . -30.849  3.644   13.409   1.00 86.30 104 A 1 
ATOM 785  C CE1 . TYR A 0 104 . -31.553  5.881   14.946   1.00 86.30 104 A 1 
ATOM 786  C CE2 . TYR A 0 104 . -30.503  3.688   14.770   1.00 86.30 104 A 1 
ATOM 787  O OH  . TYR A 0 104 . -30.483  4.870   16.850   1.00 86.30 104 A 1 
ATOM 788  C CZ  . TYR A 0 104 . -30.846  4.812   15.541   1.00 86.30 104 A 1 
ATOM 789  N N   . ASP A 0 105 . -34.581  3.071   12.386   1.00 87.73 105 A 1 
ATOM 790  C CA  . ASP A 0 105 . -35.761  3.213   13.224   1.00 87.73 105 A 1 
ATOM 791  C C   . ASP A 0 105 . -35.388  2.972   14.690   1.00 87.73 105 A 1 
ATOM 792  C CB  . ASP A 0 105 . -36.882  2.288   12.721   1.00 87.73 105 A 1 
ATOM 793  O O   . ASP A 0 105 . -34.662  2.037   15.019   1.00 87.73 105 A 1 
ATOM 794  C CG  . ASP A 0 105 . -37.559  2.764   11.423   1.00 87.73 105 A 1 
ATOM 795  O OD1 . ASP A 0 105 . -37.389  3.947   11.040   1.00 87.73 105 A 1 
ATOM 796  O OD2 . ASP A 0 105 . -38.344  1.972   10.860   1.00 87.73 105 A 1 
ATOM 797  N N   . GLU A 0 106 . -35.886  3.834   15.579   1.00 88.41 106 A 1 
ATOM 798  C CA  . GLU A 0 106 . -35.848  3.624   17.029   1.00 88.41 106 A 1 
ATOM 799  C C   . GLU A 0 106 . -37.269  3.380   17.528   1.00 88.41 106 A 1 
ATOM 800  C CB  . GLU A 0 106 . -35.246  4.815   17.800   1.00 88.41 106 A 1 
ATOM 801  O O   . GLU A 0 106 . -38.191  4.134   17.195   1.00 88.41 106 A 1 
ATOM 802  C CG  . GLU A 0 106 . -33.817  5.192   17.391   1.00 88.41 106 A 1 
ATOM 803  C CD  . GLU A 0 106 . -33.123  6.170   18.363   1.00 88.41 106 A 1 
ATOM 804  O OE1 . GLU A 0 106 . -31.927  6.485   18.131   1.00 88.41 106 A 1 
ATOM 805  O OE2 . GLU A 0 106 . -33.725  6.583   19.378   1.00 88.41 106 A 1 
ATOM 806  N N   . TRP A 0 107 . -37.444  2.364   18.365   1.00 88.71 107 A 1 
ATOM 807  C CA  . TRP A 0 107 . -38.728  2.032   18.967   1.00 88.71 107 A 1 
ATOM 808  C C   . TRP A 0 107 . -38.582  1.807   20.475   1.00 88.71 107 A 1 
ATOM 809  C CB  . TRP A 0 107 . -39.355  0.855   18.209   1.00 88.71 107 A 1 
ATOM 810  O O   . TRP A 0 107 . -37.557  1.341   20.962   1.00 88.71 107 A 1 
ATOM 811  C CG  . TRP A 0 107 . -38.522  -0.386  18.119   1.00 88.71 107 A 1 
ATOM 812  C CD1 . TRP A 0 107 . -37.692  -0.724  17.103   1.00 88.71 107 A 1 
ATOM 813  C CD2 . TRP A 0 107 . -38.420  -1.466  19.090   1.00 88.71 107 A 1 
ATOM 814  C CE2 . TRP A 0 107 . -37.520  -2.450  18.583   1.00 88.71 107 A 1 
ATOM 815  C CE3 . TRP A 0 107 . -38.998  -1.706  20.354   1.00 88.71 107 A 1 
ATOM 816  N NE1 . TRP A 0 107 . -37.103  -1.944  17.370   1.00 88.71 107 A 1 
ATOM 817  C CH2 . TRP A 0 107 . -37.790  -3.822  20.556   1.00 88.71 107 A 1 
ATOM 818  C CZ2 . TRP A 0 107 . -37.209  -3.618  19.293   1.00 88.71 107 A 1 
ATOM 819  C CZ3 . TRP A 0 107 . -38.685  -2.870  21.075   1.00 88.71 107 A 1 
ATOM 820  N N   . ASP A 0 108 . -39.614  2.194   21.222   1.00 86.11 108 A 1 
ATOM 821  C CA  . ASP A 0 108 . -39.713  2.089   22.682   1.00 86.11 108 A 1 
ATOM 822  C C   . ASP A 0 108 . -41.150  1.670   23.003   1.00 86.11 108 A 1 
ATOM 823  C CB  . ASP A 0 108 . -39.354  3.450   23.320   1.00 86.11 108 A 1 
ATOM 824  O O   . ASP A 0 108 . -42.099  2.353   22.600   1.00 86.11 108 A 1 
ATOM 825  C CG  . ASP A 0 108 . -39.440  3.541   24.858   1.00 86.11 108 A 1 
ATOM 826  O OD1 . ASP A 0 108 . -39.580  2.535   25.577   1.00 86.11 108 A 1 
ATOM 827  O OD2 . ASP A 0 108 . -39.378  4.677   25.393   1.00 86.11 108 A 1 
ATOM 828  N N   . ASN A 0 109 . -41.314  0.543   23.690   1.00 84.75 109 A 1 
ATOM 829  C CA  . ASN A 0 109 . -42.585  0.080   24.220   1.00 84.75 109 A 1 
ATOM 830  C C   . ASN A 0 109 . -42.462  -0.081  25.734   1.00 84.75 109 A 1 
ATOM 831  C CB  . ASN A 0 109 . -43.017  -1.225  23.535   1.00 84.75 109 A 1 
ATOM 832  O O   . ASN A 0 109 . -41.598  -0.806  26.217   1.00 84.75 109 A 1 
ATOM 833  C CG  . ASN A 0 109 . -44.445  -1.581  23.914   1.00 84.75 109 A 1 
ATOM 834  N ND2 . ASN A 0 109 . -44.746  -2.839  24.128   1.00 84.75 109 A 1 
ATOM 835  O OD1 . ASN A 0 109 . -45.308  -0.723  24.018   1.00 84.75 109 A 1 
ATOM 836  N N   . LYS A 0 110 . -43.344  0.591   26.471   1.00 80.84 110 A 1 
ATOM 837  C CA  . LYS A 0 110 . -43.438  0.492   27.927   1.00 80.84 110 A 1 
ATOM 838  C C   . LYS A 0 110 . -44.817  -0.028  28.284   1.00 80.84 110 A 1 
ATOM 839  C CB  . LYS A 0 110 . -43.185  1.855   28.585   1.00 80.84 110 A 1 
ATOM 840  O O   . LYS A 0 110 . -45.797  0.681   28.034   1.00 80.84 110 A 1 
ATOM 841  C CG  . LYS A 0 110 . -41.725  2.296   28.459   1.00 80.84 110 A 1 
ATOM 842  C CD  . LYS A 0 110 . -41.490  3.571   29.276   1.00 80.84 110 A 1 
ATOM 843  C CE  . LYS A 0 110 . -39.998  3.894   29.328   1.00 80.84 110 A 1 
ATOM 844  N NZ  . LYS A 0 110 . -39.509  4.453   28.054   1.00 80.84 110 A 1 
ATOM 845  N N   . ASP A 0 111 . -44.864  -1.211  28.873   1.00 76.75 111 A 1 
ATOM 846  C CA  . ASP A 0 111 . -46.055  -1.753  29.511   1.00 76.75 111 A 1 
ATOM 847  C C   . ASP A 0 111 . -45.957  -1.548  31.037   1.00 76.75 111 A 1 
ATOM 848  C CB  . ASP A 0 111 . -46.266  -3.218  29.082   1.00 76.75 111 A 1 
ATOM 849  O O   . ASP A 0 111 . -44.902  -1.747  31.631   1.00 76.75 111 A 1 
ATOM 850  C CG  . ASP A 0 111 . -47.754  -3.568  29.024   1.00 76.75 111 A 1 
ATOM 851  O OD1 . ASP A 0 111 . -48.529  -2.855  29.709   1.00 76.75 111 A 1 
ATOM 852  O OD2 . ASP A 0 111 . -48.119  -4.419  28.179   1.00 76.75 111 A 1 
ATOM 853  N N   . ASP A 0 112 . -47.019  -1.045  31.673   1.00 74.98 112 A 1 
ATOM 854  C CA  . ASP A 0 112 . -47.101  -0.839  33.141   1.00 74.98 112 A 1 
ATOM 855  C C   . ASP A 0 112 . -48.499  -1.248  33.618   1.00 74.98 112 A 1 
ATOM 856  C CB  . ASP A 0 112 . -46.703  0.594   33.578   1.00 74.98 112 A 1 
ATOM 857  O O   . ASP A 0 112 . -49.276  -0.460  34.188   1.00 74.98 112 A 1 
ATOM 858  C CG  . ASP A 0 112 . -46.801  0.870   35.104   1.00 74.98 112 A 1 
ATOM 859  O OD1 . ASP A 0 112 . -46.765  -0.037  35.970   1.00 74.98 112 A 1 
ATOM 860  O OD2 . ASP A 0 112 . -46.991  2.046   35.517   1.00 74.98 112 A 1 
ATOM 861  N N   . ASP A 0 113 . -48.842  -2.495  33.318   1.00 79.82 113 A 1 
ATOM 862  C CA  . ASP A 0 113 . -50.139  -3.070  33.608   1.00 79.82 113 A 1 
ATOM 863  C C   . ASP A 0 113 . -50.245  -3.471  35.088   1.00 79.82 113 A 1 
ATOM 864  C CB  . ASP A 0 113 . -50.449  -4.217  32.627   1.00 79.82 113 A 1 
ATOM 865  O O   . ASP A 0 113 . -49.471  -4.245  35.653   1.00 79.82 113 A 1 
ATOM 866  C CG  . ASP A 0 113 . -51.183  -3.777  31.345   1.00 79.82 113 A 1 
ATOM 867  O OD1 . ASP A 0 113 . -51.690  -2.623  31.312   1.00 79.82 113 A 1 
ATOM 868  O OD2 . ASP A 0 113 . -51.521  -4.679  30.546   1.00 79.82 113 A 1 
ATOM 869  N N   . LYS A 0 114 . -51.265  -2.927  35.762   1.00 71.20 114 A 1 
ATOM 870  C CA  . LYS A 0 114 . -51.577  -3.229  37.168   1.00 71.20 114 A 1 
ATOM 871  C C   . LYS A 0 114 . -52.844  -4.059  37.245   1.00 71.20 114 A 1 
ATOM 872  C CB  . LYS A 0 114 . -51.691  -1.945  38.004   1.00 71.20 114 A 1 
ATOM 873  O O   . LYS A 0 114 . -53.913  -3.605  36.835   1.00 71.20 114 A 1 
ATOM 874  C CG  . LYS A 0 114 . -50.347  -1.216  38.083   1.00 71.20 114 A 1 
ATOM 875  C CD  . LYS A 0 114 . -50.433  0.057   38.938   1.00 71.20 114 A 1 
ATOM 876  C CE  . LYS A 0 114 . -49.054  0.718   39.058   1.00 71.20 114 A 1 
ATOM 877  N NZ  . LYS A 0 114 . -48.478  1.056   37.736   1.00 71.20 114 A 1 
ATOM 878  N N   . TRP A 0 115 . -52.760  -5.228  37.869   1.00 71.36 115 A 1 
ATOM 879  C CA  . TRP A 0 115 . -53.901  -6.123  38.046   1.00 71.36 115 A 1 
ATOM 880  C C   . TRP A 0 115 . -54.145  -6.445  39.526   1.00 71.36 115 A 1 
ATOM 881  C CB  . TRP A 0 115 . -53.741  -7.348  37.137   1.00 71.36 115 A 1 
ATOM 882  O O   . TRP A 0 115 . -53.235  -6.565  40.347   1.00 71.36 115 A 1 
ATOM 883  C CG  . TRP A 0 115 . -52.405  -8.018  37.180   1.00 71.36 115 A 1 
ATOM 884  C CD1 . TRP A 0 115 . -51.367  -7.770  36.344   1.00 71.36 115 A 1 
ATOM 885  C CD2 . TRP A 0 115 . -51.936  -9.046  38.102   1.00 71.36 115 A 1 
ATOM 886  C CE2 . TRP A 0 115 . -50.593  -9.384  37.754   1.00 71.36 115 A 1 
ATOM 887  C CE3 . TRP A 0 115 . -52.516  -9.729  39.196   1.00 71.36 115 A 1 
ATOM 888  N NE1 . TRP A 0 115 . -50.295  -8.572  36.681   1.00 71.36 115 A 1 
ATOM 889  C CH2 . TRP A 0 115 . -50.472  -11.027 39.526   1.00 71.36 115 A 1 
ATOM 890  C CZ2 . TRP A 0 115 . -49.867  -10.358 38.449   1.00 71.36 115 A 1 
ATOM 891  C CZ3 . TRP A 0 115 . -51.792  -10.710 39.902   1.00 71.36 115 A 1 
ATOM 892  N N   . GLY A 0 116 . -55.425  -6.550  39.894   1.00 58.71 116 A 1 
ATOM 893  C CA  . GLY A 0 116 . -55.870  -6.890  41.245   1.00 58.71 116 A 1 
ATOM 894  C C   . GLY A 0 116 . -56.931  -7.988  41.207   1.00 58.71 116 A 1 
ATOM 895  O O   . GLY A 0 116 . -57.842  -7.935  40.383   1.00 58.71 116 A 1 
ATOM 896  N N   . ALA A 0 117 . -56.827  -8.979  42.096   1.00 54.86 117 A 1 
ATOM 897  C CA  . ALA A 0 117 . -57.765  -10.104 42.142   1.00 54.86 117 A 1 
ATOM 898  C C   . ALA A 0 117 . -59.205  -9.668  42.504   1.00 54.86 117 A 1 
ATOM 899  C CB  . ALA A 0 117 . -57.221  -11.172 43.099   1.00 54.86 117 A 1 
ATOM 900  O O   . ALA A 0 117 . -59.417  -8.771  43.326   1.00 54.86 117 A 1 
ATOM 901  N N   . GLN A 0 118 . -60.196  -10.326 41.893   1.00 49.83 118 A 1 
ATOM 902  C CA  . GLN A 0 118 . -61.629  -10.034 42.012   1.00 49.83 118 A 1 
ATOM 903  C C   . GLN A 0 118 . -62.151  -10.324 43.439   1.00 49.83 118 A 1 
ATOM 904  C CB  . GLN A 0 118 . -62.346  -10.850 40.913   1.00 49.83 118 A 1 
ATOM 905  O O   . GLN A 0 118 . -62.035  -11.441 43.939   1.00 49.83 118 A 1 
ATOM 906  C CG  . GLN A 0 118 . -63.733  -10.330 40.506   1.00 49.83 118 A 1 
ATOM 907  C CD  . GLN A 0 118 . -64.298  -11.071 39.289   1.00 49.83 118 A 1 
ATOM 908  N NE2 . GLN A 0 118 . -65.592  -11.291 39.224   1.00 49.83 118 A 1 
ATOM 909  O OE1 . GLN A 0 118 . -63.608  -11.463 38.365   1.00 49.83 118 A 1 
ATOM 910  N N   . ALA A 0 119 . -62.729  -9.318  44.107   1.00 42.96 119 A 1 
ATOM 911  C CA  . ALA A 0 119 . -63.284  -9.447  45.458   1.00 42.96 119 A 1 
ATOM 912  C C   . ALA A 0 119 . -64.678  -10.105 45.450   1.00 42.96 119 A 1 
ATOM 913  C CB  . ALA A 0 119 . -63.321  -8.059  46.117   1.00 42.96 119 A 1 
ATOM 914  O O   . ALA A 0 119 . -65.556  -9.696  44.690   1.00 42.96 119 A 1 
ATOM 915  N N   . TRP A 0 120 . -64.907  -11.071 46.343   1.00 49.76 120 A 1 
ATOM 916  C CA  . TRP A 0 120 . -66.240  -11.610 46.637   1.00 49.76 120 A 1 
ATOM 917  C C   . TRP A 0 120 . -66.904  -10.751 47.735   1.00 49.76 120 A 1 
ATOM 918  C CB  . TRP A 0 120 . -66.132  -13.104 46.988   1.00 49.76 120 A 1 
ATOM 919  O O   . TRP A 0 120 . -66.275  -10.438 48.748   1.00 49.76 120 A 1 
ATOM 920  C CG  . TRP A 0 120 . -65.683  -13.996 45.859   1.00 49.76 120 A 1 
ATOM 921  C CD1 . TRP A 0 120 . -64.427  -14.073 45.357   1.00 49.76 120 A 1 
ATOM 922  C CD2 . TRP A 0 120 . -66.477  -14.936 45.064   1.00 49.76 120 A 1 
ATOM 923  C CE2 . TRP A 0 120 . -65.626  -15.540 44.089   1.00 49.76 120 A 1 
ATOM 924  C CE3 . TRP A 0 120 . -67.831  -15.339 45.065   1.00 49.76 120 A 1 
ATOM 925  N NE1 . TRP A 0 120 . -64.389  -14.978 44.315   1.00 49.76 120 A 1 
ATOM 926  C CH2 . TRP A 0 120 . -67.442  -16.862 43.191   1.00 49.76 120 A 1 
ATOM 927  C CZ2 . TRP A 0 120 . -66.088  -16.486 43.162   1.00 49.76 120 A 1 
ATOM 928  C CZ3 . TRP A 0 120 . -68.308  -16.290 44.140   1.00 49.76 120 A 1 
ATOM 929  N N   . GLY A 0 121 . -68.137  -10.285 47.495   1.00 47.33 121 A 1 
ATOM 930  C CA  . GLY A 0 121 . -68.870  -9.343  48.357   1.00 47.33 121 A 1 
ATOM 931  C C   . GLY A 0 121 . -69.611  -10.009 49.526   1.00 47.33 121 A 1 
ATOM 932  O O   . GLY A 0 121 . -70.070  -11.134 49.394   1.00 47.33 121 A 1 
ATOM 933  N N   . LYS A 0 122 . -69.735  -9.292  50.656   1.00 42.64 122 A 1 
ATOM 934  C CA  . LYS A 0 122 . -70.422  -9.722  51.893   1.00 42.64 122 A 1 
ATOM 935  C C   . LYS A 0 122 . -71.947  -9.816  51.717   1.00 42.64 122 A 1 
ATOM 936  C CB  . LYS A 0 122 . -70.158  -8.709  53.032   1.00 42.64 122 A 1 
ATOM 937  O O   . LYS A 0 122 . -72.566  -8.794  51.410   1.00 42.64 122 A 1 
ATOM 938  C CG  . LYS A 0 122 . -68.709  -8.592  53.527   1.00 42.64 122 A 1 
ATOM 939  C CD  . LYS A 0 122 . -68.629  -7.615  54.715   1.00 42.64 122 A 1 
ATOM 940  C CE  . LYS A 0 122 . -67.194  -7.532  55.250   1.00 42.64 122 A 1 
ATOM 941  N NZ  . LYS A 0 122 . -67.104  -6.767  56.522   1.00 42.64 122 A 1 
ATOM 942  N N   . ASP A 0 123 . -72.561  -10.944 52.047   1.00 38.78 123 A 1 
ATOM 943  C CA  . ASP A 0 123 . -73.964  -11.039 52.460   1.00 38.78 123 A 1 
ATOM 944  C C   . ASP A 0 123 . -74.086  -10.933 53.995   1.00 38.78 123 A 1 
ATOM 945  C CB  . ASP A 0 123 . -74.667  -12.267 51.845   1.00 38.78 123 A 1 
ATOM 946  O O   . ASP A 0 123 . -73.170  -11.232 54.753   1.00 38.78 123 A 1 
ATOM 947  C CG  . ASP A 0 123 . -73.958  -13.621 51.994   1.00 38.78 123 A 1 
ATOM 948  O OD1 . ASP A 0 123 . -72.775  -13.625 52.402   1.00 38.78 123 A 1 
ATOM 949  O OD2 . ASP A 0 123 . -74.586  -14.615 51.572   1.00 38.78 123 A 1 
ATOM 950  N N   . ARG A 0 124 . -75.188  -10.343 54.469   1.00 37.21 124 A 1 
ATOM 951  C CA  . ARG A 0 124 . -75.537  -10.233 55.895   1.00 37.21 124 A 1 
ATOM 952  C C   . ARG A 0 124 . -77.008  -10.592 56.017   1.00 37.21 124 A 1 
ATOM 953  C CB  . ARG A 0 124 . -75.266  -8.823  56.468   1.00 37.21 124 A 1 
ATOM 954  O O   . ARG A 0 124 . -77.865  -9.732  55.791   1.00 37.21 124 A 1 
ATOM 955  C CG  . ARG A 0 124 . -73.801  -8.593  56.863   1.00 37.21 124 A 1 
ATOM 956  C CD  . ARG A 0 124 . -73.604  -7.281  57.647   1.00 37.21 124 A 1 
ATOM 957  N NE  . ARG A 0 124 . -73.485  -6.098  56.766   1.00 37.21 124 A 1 
ATOM 958  N NH1 . ARG A 0 124 . -73.292  -4.514  58.415   1.00 37.21 124 A 1 
ATOM 959  N NH2 . ARG A 0 124 . -73.061  -3.910  56.276   1.00 37.21 124 A 1 
ATOM 960  C CZ  . ARG A 0 124 . -73.283  -4.850  57.153   1.00 37.21 124 A 1 
ATOM 961  N N   . ASP A 0 125 . -77.302  -11.826 56.388   1.00 42.21 125 A 1 
ATOM 962  C CA  . ASP A 0 125 . -78.675  -12.307 56.487   1.00 42.21 125 A 1 
ATOM 963  C C   . ASP A 0 125 . -79.297  -11.914 57.838   1.00 42.21 125 A 1 
ATOM 964  C CB  . ASP A 0 125 . -78.717  -13.815 56.196   1.00 42.21 125 A 1 
ATOM 965  O O   . ASP A 0 125 . -79.140  -12.566 58.867   1.00 42.21 125 A 1 
ATOM 966  C CG  . ASP A 0 125 . -78.506  -14.151 54.712   1.00 42.21 125 A 1 
ATOM 967  O OD1 . ASP A 0 125 . -78.517  -13.202 53.888   1.00 42.21 125 A 1 
ATOM 968  O OD2 . ASP A 0 125 . -78.499  -15.361 54.412   1.00 42.21 125 A 1 
ATOM 969  N N   . MET A 0 126 . -80.052  -10.810 57.865   1.00 29.19 126 A 1 
ATOM 970  C CA  . MET A 0 126 . -80.872  -10.453 59.031   1.00 29.19 126 A 1 
ATOM 971  C C   . MET A 0 126 . -82.152  -11.303 59.080   1.00 29.19 126 A 1 
ATOM 972  C CB  . MET A 0 126 . -81.207  -8.949  59.050   1.00 29.19 126 A 1 
ATOM 973  O O   . MET A 0 126 . -83.165  -10.960 58.468   1.00 29.19 126 A 1 
ATOM 974  C CG  . MET A 0 126 . -80.255  -8.138  59.934   1.00 29.19 126 A 1 
ATOM 975  S SD  . MET A 0 126 . -80.807  -6.431  60.239   1.00 29.19 126 A 1 
ATOM 976  C CE  . MET A 0 126 . -80.516  -5.713  58.601   1.00 29.19 126 A 1 
ATOM 977  N N   . SER A 0 127 . -82.167  -12.369 59.882   1.00 36.68 127 A 1 
ATOM 978  C CA  . SER A 0 127 . -83.394  -13.111 60.212   1.00 36.68 127 A 1 
ATOM 979  C C   . SER A 0 127 . -84.167  -12.445 61.369   1.00 36.68 127 A 1 
ATOM 980  C CB  . SER A 0 127 . -83.093  -14.600 60.440   1.00 36.68 127 A 1 
ATOM 981  O O   . SER A 0 127 . -84.105  -12.846 62.529   1.00 36.68 127 A 1 
ATOM 982  O OG  . SER A 0 127 . -82.140  -14.807 61.461   1.00 36.68 127 A 1 
ATOM 983  N N   . ALA A 0 128 . -84.930  -11.385 61.082   1.00 38.02 128 A 1 
ATOM 984  C CA  . ALA A 0 128 . -85.802  -10.762 62.084   1.00 38.02 128 A 1 
ATOM 985  C C   . ALA A 0 128 . -87.144  -11.511 62.210   1.00 38.02 128 A 1 
ATOM 986  C CB  . ALA A 0 128 . -85.971  -9.270  61.775   1.00 38.02 128 A 1 
ATOM 987  O O   . ALA A 0 128 . -88.078  -11.298 61.435   1.00 38.02 128 A 1 
ATOM 988  N N   . ALA A 0 129 . -87.273  -12.364 63.230   1.00 28.55 129 A 1 
ATOM 989  C CA  . ALA A 0 129 . -88.558  -12.919 63.641   1.00 28.55 129 A 1 
ATOM 990  C C   . ALA A 0 129 . -89.376  -11.903 64.474   1.00 28.55 129 A 1 
ATOM 991  C CB  . ALA A 0 129 . -88.335  -14.249 64.375   1.00 28.55 129 A 1 
ATOM 992  O O   . ALA A 0 129 . -89.032  -11.562 65.604   1.00 28.55 129 A 1 
ATOM 993  N N   . SER A 0 130 . -90.540  -11.542 63.927   1.00 31.05 130 A 1 
ATOM 994  C CA  . SER A 0 130 . -91.770  -11.044 64.574   1.00 31.05 130 A 1 
ATOM 995  C C   . SER A 0 130 . -92.023  -9.528  64.745   1.00 31.05 130 A 1 
ATOM 996  C CB  . SER A 0 130 . -92.162  -11.859 65.817   1.00 31.05 130 A 1 
ATOM 997  O O   . SER A 0 130 . -91.376  -8.793  65.484   1.00 31.05 130 A 1 
ATOM 998  O OG  . SER A 0 130 . -91.433  -11.471 66.956   1.00 31.05 130 A 1 
ATOM 999  N N   . SER A 0 131 . -93.118  -9.119  64.088   1.00 40.82 131 A 1 
ATOM 1000 C CA  . SER A 0 131 . -94.036  -8.016  64.410   1.00 40.82 131 A 1 
ATOM 1001 C C   . SER A 0 131 . -93.483  -6.589  64.491   1.00 40.82 131 A 1 
ATOM 1002 C CB  . SER A 0 131 . -94.934  -8.370  65.603   1.00 40.82 131 A 1 
ATOM 1003 O O   . SER A 0 131 . -93.662  -5.900  65.486   1.00 40.82 131 A 1 
ATOM 1004 O OG  . SER A 0 131 . -94.200  -8.491  66.799   1.00 40.82 131 A 1 
ATOM 1005 N N   . LYS A 0 132 . -92.910  -6.105  63.393   1.00 29.22 132 A 1 
ATOM 1006 C CA  . LYS A 0 132 . -93.346  -4.900  62.660   1.00 29.22 132 A 1 
ATOM 1007 C C   . LYS A 0 132 . -92.651  -4.966  61.303   1.00 29.22 132 A 1 
ATOM 1008 C CB  . LYS A 0 132 . -93.006  -3.571  63.379   1.00 29.22 132 A 1 
ATOM 1009 O O   . LYS A 0 132 . -91.456  -5.220  61.243   1.00 29.22 132 A 1 
ATOM 1010 C CG  . LYS A 0 132 . -94.153  -3.055  64.274   1.00 29.22 132 A 1 
ATOM 1011 C CD  . LYS A 0 132 . -93.983  -1.586  64.672   1.00 29.22 132 A 1 
ATOM 1012 C CE  . LYS A 0 132 . -95.092  -1.205  65.663   1.00 29.22 132 A 1 
ATOM 1013 N NZ  . LYS A 0 132 . -95.049  0.238   66.008   1.00 29.22 132 A 1 
ATOM 1014 N N   . VAL A 0 133 . -93.404  -4.781  60.223   1.00 33.97 133 A 1 
ATOM 1015 C CA  . VAL A 0 133 . -92.879  -4.720  58.852   1.00 33.97 133 A 1 
ATOM 1016 C C   . VAL A 0 133 . -92.010  -3.463  58.727   1.00 33.97 133 A 1 
ATOM 1017 C CB  . VAL A 0 133 . -94.044  -4.748  57.834   1.00 33.97 133 A 1 
ATOM 1018 O O   . VAL A 0 133 . -92.489  -2.396  58.362   1.00 33.97 133 A 1 
ATOM 1019 C CG1 . VAL A 0 133 . -93.576  -4.618  56.380   1.00 33.97 133 A 1 
ATOM 1020 C CG2 . VAL A 0 133 . -94.831  -6.064  57.944   1.00 33.97 133 A 1 
ATOM 1021 N N   . GLY A 0 134 . -90.740  -3.567  59.112   1.00 30.40 134 A 1 
ATOM 1022 C CA  . GLY A 0 134 . -89.675  -2.690  58.646   1.00 30.40 134 A 1 
ATOM 1023 C C   . GLY A 0 134 . -89.019  -3.403  57.476   1.00 30.40 134 A 1 
ATOM 1024 O O   . GLY A 0 134 . -88.333  -4.397  57.679   1.00 30.40 134 A 1 
ATOM 1025 N N   . ALA A 0 135 . -89.318  -2.969  56.254   1.00 30.20 135 A 1 
ATOM 1026 C CA  . ALA A 0 135 . -88.813  -3.581  55.033   1.00 30.20 135 A 1 
ATOM 1027 C C   . ALA A 0 135 . -87.279  -3.724  55.068   1.00 30.20 135 A 1 
ATOM 1028 C CB  . ALA A 0 135 . -89.276  -2.713  53.855   1.00 30.20 135 A 1 
ATOM 1029 O O   . ALA A 0 135 . -86.564  -2.732  55.204   1.00 30.20 135 A 1 
ATOM 1030 N N   . ALA A 0 136 . -86.785  -4.950  54.877   1.00 33.39 136 A 1 
ATOM 1031 C CA  . ALA A 0 136 . -85.368  -5.299  54.742   1.00 33.39 136 A 1 
ATOM 1032 C C   . ALA A 0 136 . -84.750  -4.839  53.399   1.00 33.39 136 A 1 
ATOM 1033 C CB  . ALA A 0 136 . -85.219  -6.807  54.992   1.00 33.39 136 A 1 
ATOM 1034 O O   . ALA A 0 136 . -83.862  -5.476  52.850   1.00 33.39 136 A 1 
ATOM 1035 N N   . SER A 0 137 . -85.203  -3.708  52.859   1.00 37.18 137 A 1 
ATOM 1036 C CA  . SER A 0 137 . -84.623  -3.069  51.676   1.00 37.18 137 A 1 
ATOM 1037 C C   . SER A 0 137 . -84.639  -1.547  51.839   1.00 37.18 137 A 1 
ATOM 1038 C CB  . SER A 0 137 . -85.306  -3.560  50.392   1.00 37.18 137 A 1 
ATOM 1039 O O   . SER A 0 137 . -85.150  -0.806  51.002   1.00 37.18 137 A 1 
ATOM 1040 O OG  . SER A 0 137 . -86.620  -3.047  50.307   1.00 37.18 137 A 1 
ATOM 1041 N N   . GLN A 0 138 . -84.105  -1.067  52.963   1.00 32.63 138 A 1 
ATOM 1042 C CA  . GLN A 0 138 . -83.780  0.348   53.179   1.00 32.63 138 A 1 
ATOM 1043 C C   . GLN A 0 138 . -82.262  0.598   53.154   1.00 32.63 138 A 1 
ATOM 1044 C CB  . GLN A 0 138 . -84.539  0.910   54.401   1.00 32.63 138 A 1 
ATOM 1045 O O   . GLN A 0 138 . -81.770  1.521   53.787   1.00 32.63 138 A 1 
ATOM 1046 C CG  . GLN A 0 138 . -85.455  2.070   53.974   1.00 32.63 138 A 1 
ATOM 1047 C CD  . GLN A 0 138 . -86.296  2.641   55.112   1.00 32.63 138 A 1 
ATOM 1048 N NE2 . GLN A 0 138 . -87.240  3.507   54.814   1.00 32.63 138 A 1 
ATOM 1049 O OE1 . GLN A 0 138 . -86.151  2.339   56.281   1.00 32.63 138 A 1 
ATOM 1050 N N   . LEU A 0 139 . -81.533  -0.197  52.359   1.00 38.17 139 A 1 
ATOM 1051 C CA  . LEU A 0 139 . -80.149  0.060   51.932   1.00 38.17 139 A 1 
ATOM 1052 C C   . LEU A 0 139 . -80.073  0.497   50.453   1.00 38.17 139 A 1 
ATOM 1053 C CB  . LEU A 0 139 . -79.248  -1.141  52.301   1.00 38.17 139 A 1 
ATOM 1054 O O   . LEU A 0 139 . -79.090  0.256   49.766   1.00 38.17 139 A 1 
ATOM 1055 C CG  . LEU A 0 139 . -78.645  -1.024  53.714   1.00 38.17 139 A 1 
ATOM 1056 C CD1 . LEU A 0 139 . -78.103  -2.381  54.162   1.00 38.17 139 A 1 
ATOM 1057 C CD2 . LEU A 0 139 . -77.488  -0.018  53.759   1.00 38.17 139 A 1 
ATOM 1058 N N   . HIS A 0 140 . -81.109  1.196   49.971   1.00 35.99 140 A 1 
ATOM 1059 C CA  . HIS A 0 140 . -81.041  2.049   48.773   1.00 35.99 140 A 1 
ATOM 1060 C C   . HIS A 0 140 . -81.075  3.545   49.154   1.00 35.99 140 A 1 
ATOM 1061 C CB  . HIS A 0 140 . -82.096  1.626   47.739   1.00 35.99 140 A 1 
ATOM 1062 O O   . HIS A 0 140 . -81.788  4.349   48.558   1.00 35.99 140 A 1 
ATOM 1063 C CG  . HIS A 0 140 . -81.828  2.191   46.364   1.00 35.99 140 A 1 
ATOM 1064 C CD2 . HIS A 0 140 . -80.712  1.979   45.596   1.00 35.99 140 A 1 
ATOM 1065 N ND1 . HIS A 0 140 . -82.656  3.022   45.643   1.00 35.99 140 A 1 
ATOM 1066 C CE1 . HIS A 0 140 . -82.056  3.302   44.474   1.00 35.99 140 A 1 
ATOM 1067 N NE2 . HIS A 0 140 . -80.868  2.689   44.403   1.00 35.99 140 A 1 
ATOM 1068 N N   . LYS A 0 141 . -80.356  3.879   50.231   1.00 34.58 141 A 1 
ATOM 1069 C CA  . LYS A 0 141 . -79.972  5.212   50.730   1.00 34.58 141 A 1 
ATOM 1070 C C   . LYS A 0 141 . -78.725  4.928   51.584   1.00 34.58 141 A 1 
ATOM 1071 C CB  . LYS A 0 141 . -81.085  5.816   51.624   1.00 34.58 141 A 1 
ATOM 1072 O O   . LYS A 0 141 . -78.869  4.365   52.656   1.00 34.58 141 A 1 
ATOM 1073 C CG  . LYS A 0 141 . -82.408  6.152   50.918   1.00 34.58 141 A 1 
ATOM 1074 C CD  . LYS A 0 141 . -83.359  6.893   51.862   1.00 34.58 141 A 1 
ATOM 1075 C CE  . LYS A 0 141 . -84.684  7.173   51.146   1.00 34.58 141 A 1 
ATOM 1076 N NZ  . LYS A 0 141 . -85.614  7.916   52.029   1.00 34.58 141 A 1 
ATOM 1077 N N   . ASP A 0 142 . -77.486  4.929   51.099   1.00 38.84 142 A 1 
ATOM 1078 C CA  . ASP A 0 142 . -76.741  6.050   50.526   1.00 38.84 142 A 1 
ATOM 1079 C C   . ASP A 0 142 . -75.533  5.547   49.694   1.00 38.84 142 A 1 
ATOM 1080 C CB  . ASP A 0 142 . -76.262  6.946   51.691   1.00 38.84 142 A 1 
ATOM 1081 O O   . ASP A 0 142 . -74.420  6.048   49.815   1.00 38.84 142 A 1 
ATOM 1082 C CG  . ASP A 0 142 . -77.414  7.647   52.413   1.00 38.84 142 A 1 
ATOM 1083 O OD1 . ASP A 0 142 . -78.358  8.066   51.702   1.00 38.84 142 A 1 
ATOM 1084 O OD2 . ASP A 0 142 . -77.375  7.723   53.659   1.00 38.84 142 A 1 
ATOM 1085 N N   . ALA A 0 143 . -75.726  4.558   48.813   1.00 33.92 143 A 1 
ATOM 1086 C CA  . ALA A 0 143 . -74.716  4.181   47.802   1.00 33.92 143 A 1 
ATOM 1087 C C   . ALA A 0 143 . -74.776  5.060   46.530   1.00 33.92 143 A 1 
ATOM 1088 C CB  . ALA A 0 143 . -74.808  2.681   47.511   1.00 33.92 143 A 1 
ATOM 1089 O O   . ALA A 0 143 . -74.195  4.727   45.503   1.00 33.92 143 A 1 
ATOM 1090 N N   . TYR A 0 144 . -75.477  6.194   46.616   1.00 32.78 144 A 1 
ATOM 1091 C CA  . TYR A 0 144 . -75.424  7.303   45.659   1.00 32.78 144 A 1 
ATOM 1092 C C   . TYR A 0 144 . -74.760  8.534   46.310   1.00 32.78 144 A 1 
ATOM 1093 C CB  . TYR A 0 144 . -76.812  7.546   45.037   1.00 32.78 144 A 1 
ATOM 1094 O O   . TYR A 0 144 . -75.156  9.677   46.093   1.00 32.78 144 A 1 
ATOM 1095 C CG  . TYR A 0 144 . -76.777  7.668   43.525   1.00 32.78 144 A 1 
ATOM 1096 C CD1 . TYR A 0 144 . -76.612  8.925   42.911   1.00 32.78 144 A 1 
ATOM 1097 C CD2 . TYR A 0 144 . -76.881  6.508   42.733   1.00 32.78 144 A 1 
ATOM 1098 C CE1 . TYR A 0 144 . -76.567  9.024   41.506   1.00 32.78 144 A 1 
ATOM 1099 C CE2 . TYR A 0 144 . -76.847  6.604   41.329   1.00 32.78 144 A 1 
ATOM 1100 O OH  . TYR A 0 144 . -76.645  7.951   39.358   1.00 32.78 144 A 1 
ATOM 1101 C CZ  . TYR A 0 144 . -76.689  7.862   40.713   1.00 32.78 144 A 1 
ATOM 1102 N N   . GLY A 0 145 . -73.766  8.276   47.170   1.00 30.64 145 A 1 
ATOM 1103 C CA  . GLY A 0 145 . -72.739  9.228   47.582   1.00 30.64 145 A 1 
ATOM 1104 C C   . GLY A 0 145 . -71.666  9.261   46.508   1.00 30.64 145 A 1 
ATOM 1105 O O   . GLY A 0 145 . -70.701  8.507   46.550   1.00 30.64 145 A 1 
ATOM 1106 N N   . ASP A 0 146 . -71.961  10.087  45.520   1.00 33.56 146 A 1 
ATOM 1107 C CA  . ASP A 0 146 . -71.244  10.364  44.290   1.00 33.56 146 A 1 
ATOM 1108 C C   . ASP A 0 146 . -69.716  10.394  44.426   1.00 33.56 146 A 1 
ATOM 1109 C CB  . ASP A 0 146 . -71.793  11.713  43.804   1.00 33.56 146 A 1 
ATOM 1110 O O   . ASP A 0 146 . -69.135  10.885  45.399   1.00 33.56 146 A 1 
ATOM 1111 C CG  . ASP A 0 146 . -71.628  11.981  42.313   1.00 33.56 146 A 1 
ATOM 1112 O OD1 . ASP A 0 146 . -71.168  11.065  41.593   1.00 33.56 146 A 1 
ATOM 1113 O OD2 . ASP A 0 146 . -72.034  13.093  41.910   1.00 33.56 146 A 1 
ATOM 1114 N N   . ALA A 0 147 . -69.085  9.869   43.384   1.00 34.50 147 A 1 
ATOM 1115 C CA  . ALA A 0 147 . -67.660  9.846   43.185   1.00 34.50 147 A 1 
ATOM 1116 C C   . ALA A 0 147 . -67.078  11.254  43.356   1.00 34.50 147 A 1 
ATOM 1117 C CB  . ALA A 0 147 . -67.426  9.289   41.775   1.00 34.50 147 A 1 
ATOM 1118 O O   . ALA A 0 147 . -67.298  12.155  42.547   1.00 34.50 147 A 1 
ATOM 1119 N N   . GLY A 0 148 . -66.243  11.418  44.380   1.00 27.73 148 A 1 
ATOM 1120 C CA  . GLY A 0 148 . -65.307  12.529  44.505   1.00 27.73 148 A 1 
ATOM 1121 C C   . GLY A 0 148 . -64.199  12.466  43.448   1.00 27.73 148 A 1 
ATOM 1122 O O   . GLY A 0 148 . -63.027  12.532  43.794   1.00 27.73 148 A 1 
ATOM 1123 N N   . TYR A 0 149 . -64.552  12.368  42.162   1.00 31.62 149 A 1 
ATOM 1124 C CA  . TYR A 0 149 . -63.665  12.608  41.018   1.00 31.62 149 A 1 
ATOM 1125 C C   . TYR A 0 149 . -63.641  14.109  40.683   1.00 31.62 149 A 1 
ATOM 1126 C CB  . TYR A 0 149 . -63.995  11.664  39.844   1.00 31.62 149 A 1 
ATOM 1127 O O   . TYR A 0 149 . -63.788  14.551  39.545   1.00 31.62 149 A 1 
ATOM 1128 C CG  . TYR A 0 149 . -62.901  10.645  39.585   1.00 31.62 149 A 1 
ATOM 1129 C CD1 . TYR A 0 149 . -61.842  10.942  38.701   1.00 31.62 149 A 1 
ATOM 1130 C CD2 . TYR A 0 149 . -62.934  9.403   40.246   1.00 31.62 149 A 1 
ATOM 1131 C CE1 . TYR A 0 149 . -60.826  9.992   38.467   1.00 31.62 149 A 1 
ATOM 1132 C CE2 . TYR A 0 149 . -61.922  8.453   40.014   1.00 31.62 149 A 1 
ATOM 1133 O OH  . TYR A 0 149 . -59.906  7.809   38.905   1.00 31.62 149 A 1 
ATOM 1134 C CZ  . TYR A 0 149 . -60.869  8.741   39.123   1.00 31.62 149 A 1 
ATOM 1135 N N   . GLY A 0 150 . -63.403  14.924  41.710   1.00 28.13 150 A 1 
ATOM 1136 C CA  . GLY A 0 150 . -62.982  16.315  41.579   1.00 28.13 150 A 1 
ATOM 1137 C C   . GLY A 0 150 . -61.494  16.402  41.241   1.00 28.13 150 A 1 
ATOM 1138 O O   . GLY A 0 150 . -60.734  16.996  41.992   1.00 28.13 150 A 1 
ATOM 1139 N N   . ALA A 0 151 . -61.069  15.784  40.137   1.00 33.37 151 A 1 
ATOM 1140 C CA  . ALA A 0 151 . -59.752  16.010  39.527   1.00 33.37 151 A 1 
ATOM 1141 C C   . ALA A 0 151 . -59.801  16.012  37.985   1.00 33.37 151 A 1 
ATOM 1142 C CB  . ALA A 0 151 . -58.729  15.020  40.095   1.00 33.37 151 A 1 
ATOM 1143 O O   . ALA A 0 151 . -58.769  16.073  37.325   1.00 33.37 151 A 1 
ATOM 1144 N N   . ALA A 0 152 . -60.998  16.032  37.387   1.00 29.96 152 A 1 
ATOM 1145 C CA  . ALA A 0 152 . -61.195  16.291  35.961   1.00 29.96 152 A 1 
ATOM 1146 C C   . ALA A 0 152 . -61.534  17.774  35.722   1.00 29.96 152 A 1 
ATOM 1147 C CB  . ALA A 0 152 . -62.226  15.306  35.403   1.00 29.96 152 A 1 
ATOM 1148 O O   . ALA A 0 152 . -62.586  18.123  35.194   1.00 29.96 152 A 1 
ATOM 1149 N N   . ALA A 0 153 . -60.631  18.665  36.136   1.00 34.08 153 A 1 
ATOM 1150 C CA  . ALA A 0 153 . -60.696  20.088  35.811   1.00 34.08 153 A 1 
ATOM 1151 C C   . ALA A 0 153 . -59.306  20.685  35.534   1.00 34.08 153 A 1 
ATOM 1152 C CB  . ALA A 0 153 . -61.480  20.845  36.895   1.00 34.08 153 A 1 
ATOM 1153 O O   . ALA A 0 153 . -59.053  21.809  35.938   1.00 34.08 153 A 1 
ATOM 1154 N N   . ALA A 0 154 . -58.399  19.967  34.855   1.00 33.53 154 A 1 
ATOM 1155 C CA  . ALA A 0 154 . -57.181  20.578  34.294   1.00 33.53 154 A 1 
ATOM 1156 C C   . ALA A 0 154 . -56.428  19.690  33.275   1.00 33.53 154 A 1 
ATOM 1157 C CB  . ALA A 0 154 . -56.227  21.021  35.424   1.00 33.53 154 A 1 
ATOM 1158 O O   . ALA A 0 154 . -55.224  19.523  33.392   1.00 33.53 154 A 1 
ATOM 1159 N N   . ALA A 0 155 . -57.083  19.126  32.253   1.00 35.28 155 A 1 
ATOM 1160 C CA  . ALA A 0 155 . -56.348  18.555  31.107   1.00 35.28 155 A 1 
ATOM 1161 C C   . ALA A 0 155 . -57.163  18.576  29.799   1.00 35.28 155 A 1 
ATOM 1162 C CB  . ALA A 0 155 . -55.791  17.165  31.454   1.00 35.28 155 A 1 
ATOM 1163 O O   . ALA A 0 155 . -57.277  17.590  29.081   1.00 35.28 155 A 1 
ATOM 1164 N N   . LYS A 0 156 . -57.754  19.732  29.470   1.00 30.19 156 A 1 
ATOM 1165 C CA  . LYS A 0 156 . -58.151  20.079  28.094   1.00 30.19 156 A 1 
ATOM 1166 C C   . LYS A 0 156 . -57.302  21.259  27.632   1.00 30.19 156 A 1 
ATOM 1167 C CB  . LYS A 0 156 . -59.661  20.376  27.969   1.00 30.19 156 A 1 
ATOM 1168 O O   . LYS A 0 156 . -57.669  22.407  27.860   1.00 30.19 156 A 1 
ATOM 1169 C CG  . LYS A 0 156 . -60.475  19.158  27.507   1.00 30.19 156 A 1 
ATOM 1170 C CD  . LYS A 0 156 . -61.910  19.578  27.151   1.00 30.19 156 A 1 
ATOM 1171 C CE  . LYS A 0 156 . -62.713  18.362  26.675   1.00 30.19 156 A 1 
ATOM 1172 N NZ  . LYS A 0 156 . -64.100  18.725  26.284   1.00 30.19 156 A 1 
ATOM 1173 N N   . LYS A 0 157 . -56.153  20.941  27.040   1.00 31.44 157 A 1 
ATOM 1174 C CA  . LYS A 0 157 . -55.268  21.742  26.166   1.00 31.44 157 A 1 
ATOM 1175 C C   . LYS A 0 157 . -54.021  20.855  26.050   1.00 31.44 157 A 1 
ATOM 1176 C CB  . LYS A 0 157 . -54.907  23.107  26.812   1.00 31.44 157 A 1 
ATOM 1177 O O   . LYS A 0 157 . -53.316  20.714  27.029   1.00 31.44 157 A 1 
ATOM 1178 C CG  . LYS A 0 157 . -55.773  24.284  26.318   1.00 31.44 157 A 1 
ATOM 1179 C CD  . LYS A 0 157 . -55.563  25.529  27.193   1.00 31.44 157 A 1 
ATOM 1180 C CE  . LYS A 0 157 . -56.504  26.666  26.770   1.00 31.44 157 A 1 
ATOM 1181 N NZ  . LYS A 0 157 . -56.234  27.907  27.541   1.00 31.44 157 A 1 
ATOM 1182 N N   . GLN A 0 158 . -53.742  20.155  24.960   1.00 33.00 158 A 1 
ATOM 1183 C CA  . GLN A 0 158 . -53.484  20.713  23.642   1.00 33.00 158 A 1 
ATOM 1184 C C   . GLN A 0 158 . -53.708  19.625  22.574   1.00 33.00 158 A 1 
ATOM 1185 C CB  . GLN A 0 158 . -52.001  21.156  23.615   1.00 33.00 158 A 1 
ATOM 1186 O O   . GLN A 0 158 . -52.915  18.707  22.430   1.00 33.00 158 A 1 
ATOM 1187 C CG  . GLN A 0 158 . -51.674  22.418  24.444   1.00 33.00 158 A 1 
ATOM 1188 C CD  . GLN A 0 158 . -50.178  22.680  24.583   1.00 33.00 158 A 1 
ATOM 1189 N NE2 . GLN A 0 158 . -49.776  23.741  25.247   1.00 33.00 158 A 1 
ATOM 1190 O OE1 . GLN A 0 158 . -49.335  21.952  24.107   1.00 33.00 158 A 1 
ATOM 1191 N N   . GLN A 0 159 . -54.775  19.762  21.789   1.00 27.35 159 A 1 
ATOM 1192 C CA  . GLN A 0 159 . -54.759  19.355  20.387   1.00 27.35 159 A 1 
ATOM 1193 C C   . GLN A 0 159 . -54.361  20.601  19.598   1.00 27.35 159 A 1 
ATOM 1194 C CB  . GLN A 0 159 . -56.148  18.867  19.934   1.00 27.35 159 A 1 
ATOM 1195 O O   . GLN A 0 159 . -55.123  21.571  19.562   1.00 27.35 159 A 1 
ATOM 1196 C CG  . GLN A 0 159 . -56.344  17.350  20.056   1.00 27.35 159 A 1 
ATOM 1197 C CD  . GLN A 0 159 . -57.745  16.914  19.624   1.00 27.35 159 A 1 
ATOM 1198 N NE2 . GLN A 0 159 . -57.928  15.670  19.241   1.00 27.35 159 A 1 
ATOM 1199 O OE1 . GLN A 0 159 . -58.700  17.676  19.637   1.00 27.35 159 A 1 
ATOM 1200 N N   . LYS A 0 160 . -53.177  20.605  18.983   1.00 33.27 160 A 1 
ATOM 1201 C CA  . LYS A 0 160 . -52.896  21.510  17.867   1.00 33.27 160 A 1 
ATOM 1202 C C   . LYS A 0 160 . -51.804  20.930  16.971   1.00 33.27 160 A 1 
ATOM 1203 C CB  . LYS A 0 160 . -52.534  22.929  18.368   1.00 33.27 160 A 1 
ATOM 1204 O O   . LYS A 0 160 . -50.648  20.897  17.364   1.00 33.27 160 A 1 
ATOM 1205 C CG  . LYS A 0 160 . -53.049  23.988  17.380   1.00 33.27 160 A 1 
ATOM 1206 C CD  . LYS A 0 160 . -52.636  25.406  17.792   1.00 33.27 160 A 1 
ATOM 1207 C CE  . LYS A 0 160 . -53.252  26.428  16.826   1.00 33.27 160 A 1 
ATOM 1208 N NZ  . LYS A 0 160 . -52.716  27.793  17.055   1.00 33.27 160 A 1 
ATOM 1209 N N   . GLY A 0 161 . -52.198  20.573  15.750   1.00 28.83 161 A 1 
ATOM 1210 C CA  . GLY A 0 161 . -51.311  20.628  14.592   1.00 28.83 161 A 1 
ATOM 1211 C C   . GLY A 0 161 . -50.993  19.304  13.914   1.00 28.83 161 A 1 
ATOM 1212 O O   . GLY A 0 161 . -49.839  18.926  13.909   1.00 28.83 161 A 1 
ATOM 1213 N N   . TYR A 0 162 . -51.968  18.683  13.248   1.00 29.70 162 A 1 
ATOM 1214 C CA  . TYR A 0 162 . -51.686  17.945  12.012   1.00 29.70 162 A 1 
ATOM 1215 C C   . TYR A 0 162 . -52.782  18.271  10.990   1.00 29.70 162 A 1 
ATOM 1216 C CB  . TYR A 0 162 . -51.448  16.444  12.265   1.00 29.70 162 A 1 
ATOM 1217 O O   . TYR A 0 162 . -53.858  17.676  10.969   1.00 29.70 162 A 1 
ATOM 1218 C CG  . TYR A 0 162 . -49.978  16.127  12.513   1.00 29.70 162 A 1 
ATOM 1219 C CD1 . TYR A 0 162 . -49.105  15.953  11.419   1.00 29.70 162 A 1 
ATOM 1220 C CD2 . TYR A 0 162 . -49.464  16.072  13.825   1.00 29.70 162 A 1 
ATOM 1221 C CE1 . TYR A 0 162 . -47.728  15.752  11.636   1.00 29.70 162 A 1 
ATOM 1222 C CE2 . TYR A 0 162 . -48.084  15.886  14.045   1.00 29.70 162 A 1 
ATOM 1223 O OH  . TYR A 0 162 . -45.879  15.553  13.141   1.00 29.70 162 A 1 
ATOM 1224 C CZ  . TYR A 0 162 . -47.212  15.728  12.948   1.00 29.70 162 A 1 
ATOM 1225 N N   . GLN A 0 163 . -52.527  19.321  10.201   1.00 29.36 163 A 1 
ATOM 1226 C CA  . GLN A 0 163 . -53.187  19.533  8.914    1.00 29.36 163 A 1 
ATOM 1227 C C   . GLN A 0 163 . -52.554  18.576  7.907    1.00 29.36 163 A 1 
ATOM 1228 C CB  . GLN A 0 163 . -53.050  20.986  8.431    1.00 29.36 163 A 1 
ATOM 1229 O O   . GLN A 0 163 . -51.341  18.385  7.908    1.00 29.36 163 A 1 
ATOM 1230 C CG  . GLN A 0 163 . -54.092  21.915  9.064    1.00 29.36 163 A 1 
ATOM 1231 C CD  . GLN A 0 163 . -54.001  23.321  8.482    1.00 29.36 163 A 1 
ATOM 1232 N NE2 . GLN A 0 163 . -54.914  23.728  7.626    1.00 29.36 163 A 1 
ATOM 1233 O OE1 . GLN A 0 163 . -53.109  24.089  8.791    1.00 29.36 163 A 1 
ATOM 1234 N N   . GLY A 0 164 . -53.406  17.937  7.114    1.00 25.72 164 A 1 
ATOM 1235 C CA  . GLY A 0 164 . -53.057  16.733  6.385    1.00 25.72 164 A 1 
ATOM 1236 C C   . GLY A 0 164 . -52.134  16.903  5.188    1.00 25.72 164 A 1 
ATOM 1237 O O   . GLY A 0 164 . -51.916  17.992  4.669    1.00 25.72 164 A 1 
ATOM 1238 N N   . HIS A 0 165 . -51.725  15.752  4.674    1.00 28.80 165 A 1 
ATOM 1239 C CA  . HIS A 0 165 . -51.679  15.547  3.242    1.00 28.80 165 A 1 
ATOM 1240 C C   . HIS A 0 165 . -52.101  14.112  2.942    1.00 28.80 165 A 1 
ATOM 1241 C CB  . HIS A 0 165 . -50.314  15.907  2.654    1.00 28.80 165 A 1 
ATOM 1242 O O   . HIS A 0 165 . -51.600  13.151  3.517    1.00 28.80 165 A 1 
ATOM 1243 C CG  . HIS A 0 165 . -50.465  16.490  1.274    1.00 28.80 165 A 1 
ATOM 1244 C CD2 . HIS A 0 165 . -50.446  17.823  0.961    1.00 28.80 165 A 1 
ATOM 1245 N ND1 . HIS A 0 165 . -50.720  15.799  0.109    1.00 28.80 165 A 1 
ATOM 1246 C CE1 . HIS A 0 165 . -50.818  16.697  -0.885   1.00 28.80 165 A 1 
ATOM 1247 N NE2 . HIS A 0 165 . -50.678  17.946  -0.413   1.00 28.80 165 A 1 
ATOM 1248 N N   . VAL A 0 166 . -53.081  14.005  2.056    1.00 28.52 166 A 1 
ATOM 1249 C CA  . VAL A 0 166 . -53.518  12.769  1.422    1.00 28.52 166 A 1 
ATOM 1250 C C   . VAL A 0 166 . -52.378  12.294  0.521    1.00 28.52 166 A 1 
ATOM 1251 C CB  . VAL A 0 166 . -54.794  13.080  0.606    1.00 28.52 166 A 1 
ATOM 1252 O O   . VAL A 0 166 . -51.931  13.053  -0.339   1.00 28.52 166 A 1 
ATOM 1253 C CG1 . VAL A 0 166 . -55.273  11.904  -0.248   1.00 28.52 166 A 1 
ATOM 1254 C CG2 . VAL A 0 166 . -55.946  13.501  1.533    1.00 28.52 166 A 1 
ATOM 1255 N N   . VAL A 0 167 . -51.941  11.046  0.688    1.00 36.26 167 A 1 
ATOM 1256 C CA  . VAL A 0 167 . -51.391  10.255  -0.415   1.00 36.26 167 A 1 
ATOM 1257 C C   . VAL A 0 167 . -52.343  9.092   -0.636   1.00 36.26 167 A 1 
ATOM 1258 C CB  . VAL A 0 167 . -49.926  9.830   -0.227   1.00 36.26 167 A 1 
ATOM 1259 O O   . VAL A 0 167 . -52.691  8.334   0.265    1.00 36.26 167 A 1 
ATOM 1260 C CG1 . VAL A 0 167 . -49.466  8.902   -1.362   1.00 36.26 167 A 1 
ATOM 1261 C CG2 . VAL A 0 167 . -49.027  11.073  -0.252   1.00 36.26 167 A 1 
ATOM 1262 N N   . GLN A 0 168 . -52.848  9.073   -1.858   1.00 27.42 168 A 1 
ATOM 1263 C CA  . GLN A 0 168 . -53.878  8.216   -2.394   1.00 27.42 168 A 1 
ATOM 1264 C C   . GLN A 0 168 . -53.211  7.147   -3.264   1.00 27.42 168 A 1 
ATOM 1265 C CB  . GLN A 0 168 . -54.795  9.149   -3.208   1.00 27.42 168 A 1 
ATOM 1266 O O   . GLN A 0 168 . -52.389  7.482   -4.113   1.00 27.42 168 A 1 
ATOM 1267 C CG  . GLN A 0 168 . -55.966  8.489   -3.944   1.00 27.42 168 A 1 
ATOM 1268 C CD  . GLN A 0 168 . -56.768  9.501   -4.765   1.00 27.42 168 A 1 
ATOM 1269 N NE2 . GLN A 0 168 . -57.742  9.058   -5.528   1.00 27.42 168 A 1 
ATOM 1270 O OE1 . GLN A 0 168 . -56.558  10.702  -4.748   1.00 27.42 168 A 1 
ATOM 1271 N N   . GLY A 0 169 . -53.667  5.900   -3.116   1.00 26.96 169 A 1 
ATOM 1272 C CA  . GLY A 0 169 . -53.413  4.785   -4.038   1.00 26.96 169 A 1 
ATOM 1273 C C   . GLY A 0 169 . -52.209  3.930   -3.634   1.00 26.96 169 A 1 
ATOM 1274 O O   . GLY A 0 169 . -51.219  4.454   -3.158   1.00 26.96 169 A 1 
ATOM 1275 N N   . TYR A 0 170 . -52.192  2.607   -3.764   1.00 29.64 170 A 1 
ATOM 1276 C CA  . TYR A 0 170 . -53.051  1.607   -4.406   1.00 29.64 170 A 1 
ATOM 1277 C C   . TYR A 0 170 . -52.856  0.321   -3.567   1.00 29.64 170 A 1 
ATOM 1278 C CB  . TYR A 0 170 . -52.540  1.394   -5.845   1.00 29.64 170 A 1 
ATOM 1279 O O   . TYR A 0 170 . -51.748  0.033   -3.147   1.00 29.64 170 A 1 
ATOM 1280 C CG  . TYR A 0 170 . -53.110  2.325   -6.904   1.00 29.64 170 A 1 
ATOM 1281 C CD1 . TYR A 0 170 . -54.097  1.835   -7.781   1.00 29.64 170 A 1 
ATOM 1282 C CD2 . TYR A 0 170 . -52.632  3.642   -7.061   1.00 29.64 170 A 1 
ATOM 1283 C CE1 . TYR A 0 170 . -54.624  2.660   -8.792   1.00 29.64 170 A 1 
ATOM 1284 C CE2 . TYR A 0 170 . -53.173  4.481   -8.057   1.00 29.64 170 A 1 
ATOM 1285 O OH  . TYR A 0 170 . -54.687  4.775   -9.906   1.00 29.64 170 A 1 
ATOM 1286 C CZ  . TYR A 0 170 . -54.169  3.987   -8.928   1.00 29.64 170 A 1 
ATOM 1287 N N   . GLY A 0 171 . -53.883  -0.427  -3.167   1.00 24.38 171 A 1 
ATOM 1288 C CA  . GLY A 0 171 . -54.496  -1.432  -4.035   1.00 24.38 171 A 1 
ATOM 1289 C C   . GLY A 0 171 . -53.961  -2.846  -3.743   1.00 24.38 171 A 1 
ATOM 1290 O O   . GLY A 0 171 . -53.080  -3.323  -4.441   1.00 24.38 171 A 1 
ATOM 1291 N N   . GLY A 0 172 . -54.549  -3.531  -2.757   1.00 30.99 172 A 1 
ATOM 1292 C CA  . GLY A 0 172 . -54.339  -4.962  -2.478   1.00 30.99 172 A 1 
ATOM 1293 C C   . GLY A 0 172 . -55.322  -5.445  -1.406   1.00 30.99 172 A 1 
ATOM 1294 O O   . GLY A 0 172 . -55.030  -5.407  -0.222   1.00 30.99 172 A 1 
ATOM 1295 N N   . LYS A 0 173 . -56.614  -5.566  -1.733   1.00 31.22 173 A 1 
ATOM 1296 C CA  . LYS A 0 173 . -57.300  -6.844  -2.009   1.00 31.22 173 A 1 
ATOM 1297 C C   . LYS A 0 173 . -57.157  -7.841  -0.839   1.00 31.22 173 A 1 
ATOM 1298 C CB  . LYS A 0 173 . -56.883  -7.402  -3.383   1.00 31.22 173 A 1 
ATOM 1299 O O   . LYS A 0 173 . -56.197  -8.585  -0.767   1.00 31.22 173 A 1 
ATOM 1300 C CG  . LYS A 0 173 . -57.995  -8.254  -4.016   1.00 31.22 173 A 1 
ATOM 1301 C CD  . LYS A 0 173 . -57.567  -8.742  -5.405   1.00 31.22 173 A 1 
ATOM 1302 C CE  . LYS A 0 173 . -58.739  -9.406  -6.134   1.00 31.22 173 A 1 
ATOM 1303 N NZ  . LYS A 0 173 . -58.304  -9.962  -7.440   1.00 31.22 173 A 1 
ATOM 1304 N N   . GLN A 0 174 . -58.039  -7.726  0.156    1.00 26.59 174 A 1 
ATOM 1305 C CA  . GLN A 0 174 . -59.159  -8.661  0.391    1.00 26.59 174 A 1 
ATOM 1306 C C   . GLN A 0 174 . -58.719  -10.081 0.786    1.00 26.59 174 A 1 
ATOM 1307 C CB  . GLN A 0 174 . -60.143  -8.714  -0.808   1.00 26.59 174 A 1 
ATOM 1308 O O   . GLN A 0 174 . -58.191  -10.789 -0.058   1.00 26.59 174 A 1 
ATOM 1309 C CG  . GLN A 0 174 . -61.551  -8.192  -0.496   1.00 26.59 174 A 1 
ATOM 1310 C CD  . GLN A 0 174 . -62.467  -8.231  -1.721   1.00 26.59 174 A 1 
ATOM 1311 N NE2 . GLN A 0 174 . -63.763  -8.100  -1.538   1.00 26.59 174 A 1 
ATOM 1312 O OE1 . GLN A 0 174 . -62.053  -8.364  -2.862   1.00 26.59 174 A 1 
ATOM 1313 N N   . LEU A 0 175 . -59.033  -10.467 2.034    1.00 32.53 175 A 1 
ATOM 1314 C CA  . LEU A 0 175 . -59.433  -11.786 2.580    1.00 32.53 175 A 1 
ATOM 1315 C C   . LEU A 0 175 . -59.146  -11.717 4.104    1.00 32.53 175 A 1 
ATOM 1316 C CB  . LEU A 0 175 . -58.645  -12.956 1.944    1.00 32.53 175 A 1 
ATOM 1317 O O   . LEU A 0 175 . -58.014  -11.499 4.491    1.00 32.53 175 A 1 
ATOM 1318 C CG  . LEU A 0 175 . -59.202  -13.477 0.596    1.00 32.53 175 A 1 
ATOM 1319 C CD1 . LEU A 0 175 . -58.123  -14.265 -0.147   1.00 32.53 175 A 1 
ATOM 1320 C CD2 . LEU A 0 175 . -60.429  -14.366 0.776    1.00 32.53 175 A 1 
ATOM 1321 N N   . GLY A 0 176 . -60.072  -11.800 5.058    1.00 26.83 176 A 1 
ATOM 1322 C CA  . GLY A 0 176 . -61.440  -12.298 5.017    1.00 26.83 176 A 1 
ATOM 1323 C C   . GLY A 0 176 . -61.590  -13.673 5.677    1.00 26.83 176 A 1 
ATOM 1324 O O   . GLY A 0 176 . -62.157  -14.544 5.042    1.00 26.83 176 A 1 
ATOM 1325 N N   . TYR A 0 177 . -61.130  -13.860 6.920    1.00 33.11 177 A 1 
ATOM 1326 C CA  . TYR A 0 177 . -61.514  -14.942 7.851    1.00 33.11 177 A 1 
ATOM 1327 C C   . TYR A 0 177 . -61.303  -14.399 9.277    1.00 33.11 177 A 1 
ATOM 1328 C CB  . TYR A 0 177 . -60.639  -16.195 7.642    1.00 33.11 177 A 1 
ATOM 1329 O O   . TYR A 0 177 . -60.328  -13.706 9.509    1.00 33.11 177 A 1 
ATOM 1330 C CG  . TYR A 0 177 . -60.963  -17.013 6.404    1.00 33.11 177 A 1 
ATOM 1331 C CD1 . TYR A 0 177 . -62.004  -17.962 6.441    1.00 33.11 177 A 1 
ATOM 1332 C CD2 . TYR A 0 177 . -60.226  -16.830 5.216    1.00 33.11 177 A 1 
ATOM 1333 C CE1 . TYR A 0 177 . -62.328  -18.703 5.288    1.00 33.11 177 A 1 
ATOM 1334 C CE2 . TYR A 0 177 . -60.551  -17.563 4.058    1.00 33.11 177 A 1 
ATOM 1335 O OH  . TYR A 0 177 . -61.928  -19.210 2.981    1.00 33.11 177 A 1 
ATOM 1336 C CZ  . TYR A 0 177 . -61.607  -18.498 4.093    1.00 33.11 177 A 1 
ATOM 1337 N N   . GLY A 0 178 . -62.141  -14.587 10.289   1.00 29.50 178 A 1 
ATOM 1338 C CA  . GLY A 0 178 . -63.368  -15.342 10.456   1.00 29.50 178 A 1 
ATOM 1339 C C   . GLY A 0 178 . -63.926  -14.996 11.845   1.00 29.50 178 A 1 
ATOM 1340 O O   . GLY A 0 178 . -63.188  -14.692 12.775   1.00 29.50 178 A 1 
ATOM 1341 N N   . LYS A 0 179 . -65.253  -14.969 11.936   1.00 29.21 179 A 1 
ATOM 1342 C CA  . LYS A 0 179 . -66.075  -14.563 13.082   1.00 29.21 179 A 1 
ATOM 1343 C C   . LYS A 0 179 . -65.914  -15.469 14.310   1.00 29.21 179 A 1 
ATOM 1344 C CB  . LYS A 0 179 . -67.545  -14.674 12.650   1.00 29.21 179 A 1 
ATOM 1345 O O   . LYS A 0 179 . -65.954  -16.687 14.174   1.00 29.21 179 A 1 
ATOM 1346 C CG  . LYS A 0 179 . -68.013  -13.668 11.594   1.00 29.21 179 A 1 
ATOM 1347 C CD  . LYS A 0 179 . -69.407  -14.089 11.110   1.00 29.21 179 A 1 
ATOM 1348 C CE  . LYS A 0 179 . -70.036  -13.008 10.230   1.00 29.21 179 A 1 
ATOM 1349 N NZ  . LYS A 0 179 . -71.343  -13.458 9.687    1.00 29.21 179 A 1 
ATOM 1350 N N   . GLY A 0 180 . -66.012  -14.867 15.497   1.00 28.86 180 A 1 
ATOM 1351 C CA  . GLY A 0 180 . -66.411  -15.526 16.743   1.00 28.86 180 A 1 
ATOM 1352 C C   . GLY A 0 180 . -67.342  -14.636 17.581   1.00 28.86 180 A 1 
ATOM 1353 O O   . GLY A 0 180 . -66.859  -13.736 18.243   1.00 28.86 180 A 1 
ATOM 1354 N N   . HIS A 0 181 . -68.662  -14.862 17.456   1.00 30.58 181 A 1 
ATOM 1355 C CA  . HIS A 0 181 . -69.760  -14.748 18.449   1.00 30.58 181 A 1 
ATOM 1356 C C   . HIS A 0 181 . -69.676  -13.655 19.552   1.00 30.58 181 A 1 
ATOM 1357 C CB  . HIS A 0 181 . -69.900  -16.145 19.087   1.00 30.58 181 A 1 
ATOM 1358 O O   . HIS A 0 181 . -68.769  -13.669 20.362   1.00 30.58 181 A 1 
ATOM 1359 C CG  . HIS A 0 181 . -70.250  -17.248 18.107   1.00 30.58 181 A 1 
ATOM 1360 C CD2 . HIS A 0 181 . -71.394  -17.998 18.118   1.00 30.58 181 A 1 
ATOM 1361 N ND1 . HIS A 0 181 . -69.488  -17.704 17.047   1.00 30.58 181 A 1 
ATOM 1362 C CE1 . HIS A 0 181 . -70.176  -18.673 16.422   1.00 30.58 181 A 1 
ATOM 1363 N NE2 . HIS A 0 181 . -71.349  -18.878 17.033   1.00 30.58 181 A 1 
ATOM 1364 N N   . GLY A 0 182 . -70.613  -12.718 19.762   1.00 25.37 182 A 1 
ATOM 1365 C CA  . GLY A 0 182 . -72.022  -12.624 19.369   1.00 25.37 182 A 1 
ATOM 1366 C C   . GLY A 0 182 . -72.989  -12.805 20.555   1.00 25.37 182 A 1 
ATOM 1367 O O   . GLY A 0 182 . -73.515  -13.895 20.713   1.00 25.37 182 A 1 
ATOM 1368 N N   . TRP A 0 183 . -73.270  -11.730 21.307   1.00 31.42 183 A 1 
ATOM 1369 C CA  . TRP A 0 183 . -74.494  -11.444 22.095   1.00 31.42 183 A 1 
ATOM 1370 C C   . TRP A 0 183 . -74.573  -9.906  22.188   1.00 31.42 183 A 1 
ATOM 1371 C CB  . TRP A 0 183 . -74.409  -12.016 23.527   1.00 31.42 183 A 1 
ATOM 1372 O O   . TRP A 0 183 . -73.567  -9.278  22.477   1.00 31.42 183 A 1 
ATOM 1373 C CG  . TRP A 0 183 . -74.430  -13.508 23.681   1.00 31.42 183 A 1 
ATOM 1374 C CD1 . TRP A 0 183 . -73.337  -14.301 23.757   1.00 31.42 183 A 1 
ATOM 1375 C CD2 . TRP A 0 183 . -75.578  -14.407 23.807   1.00 31.42 183 A 1 
ATOM 1376 C CE2 . TRP A 0 183 . -75.093  -15.746 23.913   1.00 31.42 183 A 1 
ATOM 1377 C CE3 . TRP A 0 183 . -76.979  -14.228 23.850   1.00 31.42 183 A 1 
ATOM 1378 N NE1 . TRP A 0 183 . -73.722  -15.621 23.881   1.00 31.42 183 A 1 
ATOM 1379 C CH2 . TRP A 0 183 . -77.337  -16.638 24.066   1.00 31.42 183 A 1 
ATOM 1380 C CZ2 . TRP A 0 183 . -75.949  -16.851 24.034   1.00 31.42 183 A 1 
ATOM 1381 C CZ3 . TRP A 0 183 . -77.848  -15.330 23.979   1.00 31.42 183 A 1 
ATOM 1382 N N   . GLY A 0 184 . -75.637  -9.151  21.938   1.00 33.19 184 A 1 
ATOM 1383 C CA  . GLY A 0 184 . -77.034  -9.391  21.612   1.00 33.19 184 A 1 
ATOM 1384 C C   . GLY A 0 184 . -77.742  -8.048  21.858   1.00 33.19 184 A 1 
ATOM 1385 O O   . GLY A 0 184 . -77.827  -7.588  22.990   1.00 33.19 184 A 1 
ATOM 1386 N N   . LYS A 0 185 . -78.157  -7.373  20.782   1.00 27.11 185 A 1 
ATOM 1387 C CA  . LYS A 0 185 . -78.916  -6.109  20.766   1.00 27.11 185 A 1 
ATOM 1388 C C   . LYS A 0 185 . -80.366  -6.318  21.237   1.00 27.11 185 A 1 
ATOM 1389 C CB  . LYS A 0 185 . -78.987  -5.600  19.303   1.00 27.11 185 A 1 
ATOM 1390 O O   . LYS A 0 185 . -81.001  -7.255  20.773   1.00 27.11 185 A 1 
ATOM 1391 C CG  . LYS A 0 185 . -78.029  -4.470  18.905   1.00 27.11 185 A 1 
ATOM 1392 C CD  . LYS A 0 185 . -78.287  -4.110  17.429   1.00 27.11 185 A 1 
ATOM 1393 C CE  . LYS A 0 185 . -77.490  -2.875  16.992   1.00 27.11 185 A 1 
ATOM 1394 N NZ  . LYS A 0 185 . -77.718  -2.555  15.559   1.00 27.11 185 A 1 
ATOM 1395 N N   . GLY A 0 186 . -80.928  -5.293  21.886   1.00 24.78 186 A 1 
ATOM 1396 C CA  . GLY A 0 186 . -82.184  -4.672  21.427   1.00 24.78 186 A 1 
ATOM 1397 C C   . GLY A 0 186 . -83.481  -4.948  22.204   1.00 24.78 186 A 1 
ATOM 1398 O O   . GLY A 0 186 . -83.794  -6.082  22.538   1.00 24.78 186 A 1 
ATOM 1399 N N   . GLY A 0 187 . -84.270  -3.876  22.386   1.00 29.54 187 A 1 
ATOM 1400 C CA  . GLY A 0 187 . -85.680  -3.883  22.816   1.00 29.54 187 A 1 
ATOM 1401 C C   . GLY A 0 187 . -85.986  -2.745  23.805   1.00 29.54 187 A 1 
ATOM 1402 O O   . GLY A 0 187 . -85.872  -2.937  25.004   1.00 29.54 187 A 1 
ATOM 1403 N N   . GLN A 0 188 . -86.076  -1.473  23.401   1.00 27.75 188 A 1 
ATOM 1404 C CA  . GLN A 0 188 . -87.257  -0.767  22.864   1.00 27.75 188 A 1 
ATOM 1405 C C   . GLN A 0 188 . -88.528  -0.759  23.751   1.00 27.75 188 A 1 
ATOM 1406 C CB  . GLN A 0 188 . -87.583  -1.119  21.399   1.00 27.75 188 A 1 
ATOM 1407 O O   . GLN A 0 188 . -89.263  -1.733  23.800   1.00 27.75 188 A 1 
ATOM 1408 C CG  . GLN A 0 188 . -86.568  -0.510  20.418   1.00 27.75 188 A 1 
ATOM 1409 C CD  . GLN A 0 188 . -86.860  -0.907  18.975   1.00 27.75 188 A 1 
ATOM 1410 N NE2 . GLN A 0 188 . -87.092  0.028   18.079   1.00 27.75 188 A 1 
ATOM 1411 O OE1 . GLN A 0 188 . -86.862  -2.068  18.618   1.00 27.75 188 A 1 
ATOM 1412 N N   . VAL A 0 189 . -88.799  0.441   24.298   1.00 26.84 189 A 1 
ATOM 1413 C CA  . VAL A 0 189 . -90.085  1.182   24.332   1.00 26.84 189 A 1 
ATOM 1414 C C   . VAL A 0 189 . -91.272  0.585   25.110   1.00 26.84 189 A 1 
ATOM 1415 C CB  . VAL A 0 189 . -90.519  1.563   22.890   1.00 26.84 189 A 1 
ATOM 1416 O O   . VAL A 0 189 . -91.916  -0.340  24.643   1.00 26.84 189 A 1 
ATOM 1417 C CG1 . VAL A 0 189 . -91.732  2.506   22.864   1.00 26.84 189 A 1 
ATOM 1418 C CG2 . VAL A 0 189 . -89.402  2.285   22.115   1.00 26.84 189 A 1 
ATOM 1419 N N   . TYR A 0 190 . -91.687  1.269   26.188   1.00 29.90 190 A 1 
ATOM 1420 C CA  . TYR A 0 190 . -93.013  1.910   26.289   1.00 29.90 190 A 1 
ATOM 1421 C C   . TYR A 0 190 . -93.016  2.962   27.410   1.00 29.90 190 A 1 
ATOM 1422 C CB  . TYR A 0 190 . -94.177  0.914   26.463   1.00 29.90 190 A 1 
ATOM 1423 O O   . TYR A 0 190 . -92.568  2.705   28.524   1.00 29.90 190 A 1 
ATOM 1424 C CG  . TYR A 0 190 . -95.211  1.029   25.352   1.00 29.90 190 A 1 
ATOM 1425 C CD1 . TYR A 0 190 . -96.327  1.881   25.491   1.00 29.90 190 A 1 
ATOM 1426 C CD2 . TYR A 0 190 . -95.042  0.297   24.160   1.00 29.90 190 A 1 
ATOM 1427 C CE1 . TYR A 0 190 . -97.272  1.986   24.447   1.00 29.90 190 A 1 
ATOM 1428 C CE2 . TYR A 0 190 . -95.971  0.413   23.110   1.00 29.90 190 A 1 
ATOM 1429 O OH  . TYR A 0 190 . -97.997  1.340   22.244   1.00 29.90 190 A 1 
ATOM 1430 C CZ  . TYR A 0 190 . -97.092  1.250   23.254   1.00 29.90 190 A 1 
ATOM 1431 N N   . GLY A 0 191 . -93.477  4.168   27.080   1.00 25.32 191 A 1 
ATOM 1432 C CA  . GLY A 0 191 . -93.627  5.289   28.003   1.00 25.32 191 A 1 
ATOM 1433 C C   . GLY A 0 191 . -95.037  5.409   28.582   1.00 25.32 191 A 1 
ATOM 1434 O O   . GLY A 0 191 . -95.982  4.784   28.103   1.00 25.32 191 A 1 
ATOM 1435 N N   . GLY A 0 192 . -95.147  6.287   29.579   1.00 28.03 192 A 1 
ATOM 1436 C CA  . GLY A 0 192 . -96.385  6.752   30.205   1.00 28.03 192 A 1 
ATOM 1437 C C   . GLY A 0 192 . -96.226  6.806   31.727   1.00 28.03 192 A 1 
ATOM 1438 O O   . GLY A 0 192 . -95.737  5.860   32.322   1.00 28.03 192 A 1 
ATOM 1439 N N   . GLN A 0 193 . -96.595  7.848   32.460   1.00 27.91 193 A 1 
ATOM 1440 C CA  . GLN A 0 193 . -96.960  9.226   32.149   1.00 27.91 193 A 1 
ATOM 1441 C C   . GLN A 0 193 . -96.985  9.943   33.511   1.00 27.91 193 A 1 
ATOM 1442 C CB  . GLN A 0 193 . -98.349  9.285   31.478   1.00 27.91 193 A 1 
ATOM 1443 O O   . GLN A 0 193 . -97.362  9.343   34.518   1.00 27.91 193 A 1 
ATOM 1444 C CG  . GLN A 0 193 . -98.419  10.269  30.295   1.00 27.91 193 A 1 
ATOM 1445 C CD  . GLN A 0 193 . -99.698  10.096  29.474   1.00 27.91 193 A 1 
ATOM 1446 N NE2 . GLN A 0 193 . -100.175 11.121  28.803   1.00 27.91 193 A 1 
ATOM 1447 O OE1 . GLN A 0 193 . -100.283 9.032   29.386   1.00 27.91 193 A 1 
ATOM 1448 N N   . GLN A 0 194 . -96.585  11.213  33.557   1.00 27.40 194 A 1 
ATOM 1449 C CA  . GLN A 0 194 . -96.785  12.077  34.720   1.00 27.40 194 A 1 
ATOM 1450 C C   . GLN A 0 194 . -98.275  12.161  35.076   1.00 27.40 194 A 1 
ATOM 1451 C CB  . GLN A 0 194 . -96.294  13.493  34.372   1.00 27.40 194 A 1 
ATOM 1452 O O   . GLN A 0 194 . -99.096  12.462  34.213   1.00 27.40 194 A 1 
ATOM 1453 C CG  . GLN A 0 194 . -94.768  13.653  34.415   1.00 27.40 194 A 1 
ATOM 1454 C CD  . GLN A 0 194 . -94.273  14.816  33.560   1.00 27.40 194 A 1 
ATOM 1455 N NE2 . GLN A 0 194 . -93.380  15.644  34.055   1.00 27.40 194 A 1 
ATOM 1456 O OE1 . GLN A 0 194 . -94.652  14.980  32.414   1.00 27.40 194 A 1 
ATOM 1457 N N   . ALA A 0 195 . -98.601  12.001  36.357   1.00 35.83 195 A 1 
ATOM 1458 C CA  . ALA A 0 195 . -99.857  12.462  36.933   1.00 35.83 195 A 1 
ATOM 1459 C C   . ALA A 0 195 . -99.531  13.479  38.035   1.00 35.83 195 A 1 
ATOM 1460 C CB  . ALA A 0 195 . -100.693 11.266  37.396   1.00 35.83 195 A 1 
ATOM 1461 O O   . ALA A 0 195 . -99.270  13.139  39.187   1.00 35.83 195 A 1 
ATOM 1462 N N   . LEU A 0 196 . -99.490  14.747  37.625   1.00 28.02 196 A 1 
ATOM 1463 C CA  . LEU A 0 196 . -99.718  15.891  38.494   1.00 28.02 196 A 1 
ATOM 1464 C C   . LEU A 0 196 . -101.208 15.955  38.854   1.00 28.02 196 A 1 
ATOM 1465 C CB  . LEU A 0 196 . -99.371  17.204  37.750   1.00 28.02 196 A 1 
ATOM 1466 O O   . LEU A 0 196 . -102.054 15.811  37.977   1.00 28.02 196 A 1 
ATOM 1467 C CG  . LEU A 0 196 . -97.959  17.771  37.976   1.00 28.02 196 A 1 
ATOM 1468 C CD1 . LEU A 0 196 . -97.003  17.391  36.846   1.00 28.02 196 A 1 
ATOM 1469 C CD2 . LEU A 0 196 . -98.027  19.299  38.049   1.00 28.02 196 A 1 
ATOM 1470 N N   . GLY A 0 197 . -101.492 16.394  40.080   1.00 23.89 197 A 1 
ATOM 1471 C CA  . GLY A 0 197 . -102.415 17.513  40.242   1.00 23.89 197 A 1 
ATOM 1472 C C   . GLY A 0 197 . -103.790 17.239  40.853   1.00 23.89 197 A 1 
ATOM 1473 O O   . GLY A 0 197 . -104.648 16.607  40.257   1.00 23.89 197 A 1 
ATOM 1474 N N   . TYR A 0 198 . -103.996 17.961  41.956   1.00 23.82 198 A 1 
ATOM 1475 C CA  . TYR A 0 198 . -105.193 18.737  42.288   1.00 23.82 198 A 1 
ATOM 1476 C C   . TYR A 0 198 . -106.316 18.145  43.154   1.00 23.82 198 A 1 
ATOM 1477 C CB  . TYR A 0 198 . -105.730 19.535  41.084   1.00 23.82 198 A 1 
ATOM 1478 O O   . TYR A 0 198 . -107.046 17.235  42.790   1.00 23.82 198 A 1 
ATOM 1479 C CG  . TYR A 0 198 . -104.903 20.768  40.788   1.00 23.82 198 A 1 
ATOM 1480 C CD1 . TYR A 0 198 . -105.126 21.951  41.522   1.00 23.82 198 A 1 
ATOM 1481 C CD2 . TYR A 0 198 . -103.897 20.729  39.806   1.00 23.82 198 A 1 
ATOM 1482 C CE1 . TYR A 0 198 . -104.341 23.093  41.278   1.00 23.82 198 A 1 
ATOM 1483 C CE2 . TYR A 0 198 . -103.098 21.863  39.571   1.00 23.82 198 A 1 
ATOM 1484 O OH  . TYR A 0 198 . -102.557 24.142  40.057   1.00 23.82 198 A 1 
ATOM 1485 C CZ  . TYR A 0 198 . -103.321 23.047  40.302   1.00 23.82 198 A 1 
ATOM 1486 N N   . ALA A 0 199 . -106.521 18.921  44.227   1.00 24.97 199 A 1 
ATOM 1487 C CA  . ALA A 0 199 . -107.786 19.502  44.671   1.00 24.97 199 A 1 
ATOM 1488 C C   . ALA A 0 199 . -108.663 18.700  45.643   1.00 24.97 199 A 1 
ATOM 1489 C CB  . ALA A 0 199 . -108.571 20.085  43.486   1.00 24.97 199 A 1 
ATOM 1490 O O   . ALA A 0 199 . -109.404 17.802  45.275   1.00 24.97 199 A 1 
ATOM 1491 N N   . GLY A 0 200 . -108.699 19.221  46.875   1.00 24.80 200 A 1 
ATOM 1492 C CA  . GLY A 0 200 . -109.825 20.075  47.267   1.00 24.80 200 A 1 
ATOM 1493 C C   . GLY A 0 200 . -111.003 19.357  47.920   1.00 24.80 200 A 1 
ATOM 1494 O O   . GLY A 0 200 . -111.825 18.751  47.248   1.00 24.80 200 A 1 
ATOM 1495 N N   . GLY A 0 201 . -111.143 19.538  49.235   1.00 27.54 201 A 1 
ATOM 1496 C CA  . GLY A 0 201 . -112.289 19.041  49.992   1.00 27.54 201 A 1 
ATOM 1497 C C   . GLY A 0 201 . -112.365 19.597  51.413   1.00 27.54 201 A 1 
ATOM 1498 O O   . GLY A 0 201 . -111.929 18.931  52.337   1.00 27.54 201 A 1 
ATOM 1499 N N   . TYR A 0 202 . -112.851 20.839  51.537   1.00 25.60 202 A 1 
ATOM 1500 C CA  . TYR A 0 202 . -113.697 21.424  52.602   1.00 25.60 202 A 1 
ATOM 1501 C C   . TYR A 0 202 . -113.888 20.608  53.910   1.00 25.60 202 A 1 
ATOM 1502 C CB  . TYR A 0 202 . -115.078 21.625  51.944   1.00 25.60 202 A 1 
ATOM 1503 O O   . TYR A 0 202 . -114.254 19.447  53.860   1.00 25.60 202 A 1 
ATOM 1504 C CG  . TYR A 0 202 . -115.068 22.400  50.630   1.00 25.60 202 A 1 
ATOM 1505 C CD1 . TYR A 0 202 . -115.262 23.794  50.643   1.00 25.60 202 A 1 
ATOM 1506 C CD2 . TYR A 0 202 . -114.874 21.738  49.397   1.00 25.60 202 A 1 
ATOM 1507 C CE1 . TYR A 0 202 . -115.250 24.526  49.440   1.00 25.60 202 A 1 
ATOM 1508 C CE2 . TYR A 0 202 . -114.827 22.471  48.195   1.00 25.60 202 A 1 
ATOM 1509 O OH  . TYR A 0 202 . -115.000 24.567  47.050   1.00 25.60 202 A 1 
ATOM 1510 C CZ  . TYR A 0 202 . -115.021 23.866  48.213   1.00 25.60 202 A 1 
ATOM 1511 N N   . GLY A 0 203 . -113.822 21.138  55.135   1.00 28.76 203 A 1 
ATOM 1512 C CA  . GLY A 0 203 . -113.759 22.506  55.631   1.00 28.76 203 A 1 
ATOM 1513 C C   . GLY A 0 203 . -114.133 22.572  57.130   1.00 28.76 203 A 1 
ATOM 1514 O O   . GLY A 0 203 . -114.596 21.597  57.711   1.00 28.76 203 A 1 
ATOM 1515 N N   . LYS A 0 204 . -114.002 23.792  57.670   1.00 30.06 204 A 1 
ATOM 1516 C CA  . LYS A 0 204 . -114.546 24.376  58.917   1.00 30.06 204 A 1 
ATOM 1517 C C   . LYS A 0 204 . -113.749 24.328  60.235   1.00 30.06 204 A 1 
ATOM 1518 C CB  . LYS A 0 204 . -116.041 24.093  59.134   1.00 30.06 204 A 1 
ATOM 1519 O O   . LYS A 0 204 . -113.488 23.300  60.842   1.00 30.06 204 A 1 
ATOM 1520 C CG  . LYS A 0 204 . -116.896 24.907  58.153   1.00 30.06 204 A 1 
ATOM 1521 C CD  . LYS A 0 204 . -118.373 24.864  58.548   1.00 30.06 204 A 1 
ATOM 1522 C CE  . LYS A 0 204 . -119.177 25.741  57.582   1.00 30.06 204 A 1 
ATOM 1523 N NZ  . LYS A 0 204 . -120.579 25.901  58.039   1.00 30.06 204 A 1 
ATOM 1524 N N   . GLN A 0 205 . -113.479 25.568  60.650   1.00 26.25 205 A 1 
ATOM 1525 C CA  . GLN A 0 205 . -112.946 26.134  61.887   1.00 26.25 205 A 1 
ATOM 1526 C C   . GLN A 0 205 . -113.887 26.015  63.101   1.00 26.25 205 A 1 
ATOM 1527 C CB  . GLN A 0 205 . -112.830 27.654  61.621   1.00 26.25 205 A 1 
ATOM 1528 O O   . GLN A 0 205 . -115.100 26.116  62.931   1.00 26.25 205 A 1 
ATOM 1529 C CG  . GLN A 0 205 . -111.811 28.090  60.554   1.00 26.25 205 A 1 
ATOM 1530 C CD  . GLN A 0 205 . -112.316 29.255  59.701   1.00 26.25 205 A 1 
ATOM 1531 N NE2 . GLN A 0 205 . -111.626 30.374  59.662   1.00 26.25 205 A 1 
ATOM 1532 O OE1 . GLN A 0 205 . -113.334 29.160  59.035   1.00 26.25 205 A 1 
ATOM 1533 N N   . ALA A 0 206 . -113.291 25.957  64.301   1.00 32.54 206 A 1 
ATOM 1534 C CA  . ALA A 0 206 . -113.652 26.646  65.564   1.00 32.54 206 A 1 
ATOM 1535 C C   . ALA A 0 206 . -112.716 26.081  66.664   1.00 32.54 206 A 1 
ATOM 1536 C CB  . ALA A 0 206 . -115.123 26.398  65.936   1.00 32.54 206 A 1 
ATOM 1537 O O   . ALA A 0 206 . -112.771 24.895  66.952   1.00 32.54 206 A 1 
ATOM 1538 N N   . VAL A 0 207 . -111.639 26.744  67.100   1.00 25.77 207 A 1 
ATOM 1539 C CA  . VAL A 0 207 . -111.542 27.779  68.156   1.00 25.77 207 A 1 
ATOM 1540 C C   . VAL A 0 207 . -112.481 27.562  69.351   1.00 25.77 207 A 1 
ATOM 1541 C CB  . VAL A 0 207 . -111.623 29.238  67.646   1.00 25.77 207 A 1 
ATOM 1542 O O   . VAL A 0 207 . -113.617 28.015  69.309   1.00 25.77 207 A 1 
ATOM 1543 C CG1 . VAL A 0 207 . -111.143 30.210  68.740   1.00 25.77 207 A 1 
ATOM 1544 C CG2 . VAL A 0 207 . -110.735 29.476  66.418   1.00 25.77 207 A 1 
ATOM 1545 N N   . ALA A 0 208 . -111.974 26.941  70.424   1.00 31.58 208 A 1 
ATOM 1546 C CA  . ALA A 0 208 . -112.225 27.300  71.829   1.00 31.58 208 A 1 
ATOM 1547 C C   . ALA A 0 208 . -111.377 26.430  72.780   1.00 31.58 208 A 1 
ATOM 1548 C CB  . ALA A 0 208 . -113.707 27.209  72.213   1.00 31.58 208 A 1 
ATOM 1549 O O   . ALA A 0 208 . -110.960 25.325  72.451   1.00 31.58 208 A 1 
ATOM 1550 N N   . GLN A 0 209 . -111.095 27.009  73.940   1.00 27.68 209 A 1 
ATOM 1551 C CA  . GLN A 0 209 . -110.115 26.659  74.963   1.00 27.68 209 A 1 
ATOM 1552 C C   . GLN A 0 209 . -110.353 25.351  75.741   1.00 27.68 209 A 1 
ATOM 1553 C CB  . GLN A 0 209 . -110.158 27.831  75.959   1.00 27.68 209 A 1 
ATOM 1554 O O   . GLN A 0 209 . -111.474 25.006  76.085   1.00 27.68 209 A 1 
ATOM 1555 C CG  . GLN A 0 209 . -109.435 29.087  75.453   1.00 27.68 209 A 1 
ATOM 1556 C CD  . GLN A 0 209 . -110.087 30.381  75.926   1.00 27.68 209 A 1 
ATOM 1557 N NE2 . GLN A 0 209 . -109.329 31.333  76.421   1.00 27.68 209 A 1 
ATOM 1558 O OE1 . GLN A 0 209 . -111.282 30.583  75.806   1.00 27.68 209 A 1 
ATOM 1559 N N   . GLN A 0 210 . -109.228 24.723  76.106   1.00 24.83 210 A 1 
ATOM 1560 C CA  . GLN A 0 210 . -108.835 24.338  77.472   1.00 24.83 210 A 1 
ATOM 1561 C C   . GLN A 0 210 . -109.924 23.745  78.390   1.00 24.83 210 A 1 
ATOM 1562 C CB  . GLN A 0 210 . -108.142 25.572  78.103   1.00 24.83 210 A 1 
ATOM 1563 O O   . GLN A 0 210 . -110.577 24.472  79.131   1.00 24.83 210 A 1 
ATOM 1564 C CG  . GLN A 0 210 . -107.092 25.278  79.183   1.00 24.83 210 A 1 
ATOM 1565 C CD  . GLN A 0 210 . -106.394 26.554  79.668   1.00 24.83 210 A 1 
ATOM 1566 N NE2 . GLN A 0 210 . -105.346 26.439  80.453   1.00 24.83 210 A 1 
ATOM 1567 O OE1 . GLN A 0 210 . -106.751 27.675  79.345   1.00 24.83 210 A 1 
ATOM 1568 N N   . ALA A 0 211 . -109.995 22.414  78.463   1.00 27.21 211 A 1 
ATOM 1569 C CA  . ALA A 0 211 . -110.366 21.702  79.685   1.00 27.21 211 A 1 
ATOM 1570 C C   . ALA A 0 211 . -109.851 20.259  79.643   1.00 27.21 211 A 1 
ATOM 1571 C CB  . ALA A 0 211 . -111.878 21.733  79.929   1.00 27.21 211 A 1 
ATOM 1572 O O   . ALA A 0 211 . -109.980 19.552  78.646   1.00 27.21 211 A 1 
ATOM 1573 N N   . TYR A 0 212 . -109.228 19.885  80.755   1.00 26.88 212 A 1 
ATOM 1574 C CA  . TYR A 0 212 . -108.947 18.527  81.191   1.00 26.88 212 A 1 
ATOM 1575 C C   . TYR A 0 212 . -110.232 17.681  81.252   1.00 26.88 212 A 1 
ATOM 1576 C CB  . TYR A 0 212 . -108.332 18.644  82.603   1.00 26.88 212 A 1 
ATOM 1577 O O   . TYR A 0 212 . -111.326 18.217  81.395   1.00 26.88 212 A 1 
ATOM 1578 C CG  . TYR A 0 212 . -106.842 18.389  82.711   1.00 26.88 212 A 1 
ATOM 1579 C CD1 . TYR A 0 212 . -106.403 17.254  83.418   1.00 26.88 212 A 1 
ATOM 1580 C CD2 . TYR A 0 212 . -105.901 19.290  82.170   1.00 26.88 212 A 1 
ATOM 1581 C CE1 . TYR A 0 212 . -105.028 17.015  83.588   1.00 26.88 212 A 1 
ATOM 1582 C CE2 . TYR A 0 212 . -104.520 19.052  82.338   1.00 26.88 212 A 1 
ATOM 1583 O OH  . TYR A 0 212 . -102.758 17.674  83.224   1.00 26.88 212 A 1 
ATOM 1584 C CZ  . TYR A 0 212 . -104.085 17.912  83.051   1.00 26.88 212 A 1 
ATOM 1585 N N   . ASP A 0 213 . -110.022 16.365  81.262   1.00 27.19 213 A 1 
ATOM 1586 C CA  . ASP A 0 213 . -110.948 15.302  81.665   1.00 27.19 213 A 1 
ATOM 1587 C C   . ASP A 0 213 . -111.866 14.663  80.601   1.00 27.19 213 A 1 
ATOM 1588 C CB  . ASP A 0 213 . -111.645 15.613  83.008   1.00 27.19 213 A 1 
ATOM 1589 O O   . ASP A 0 213 . -112.875 15.197  80.163   1.00 27.19 213 A 1 
ATOM 1590 C CG  . ASP A 0 213 . -110.645 15.806  84.156   1.00 27.19 213 A 1 
ATOM 1591 O OD1 . ASP A 0 213 . -109.532 15.232  84.066   1.00 27.19 213 A 1 
ATOM 1592 O OD2 . ASP A 0 213 . -111.012 16.472  85.146   1.00 27.19 213 A 1 
ATOM 1593 N N   . GLN A 0 214 . -111.526 13.392  80.339   1.00 28.27 214 A 1 
ATOM 1594 C CA  . GLN A 0 214 . -112.434 12.242  80.231   1.00 28.27 214 A 1 
ATOM 1595 C C   . GLN A 0 214 . -113.368 12.106  79.015   1.00 28.27 214 A 1 
ATOM 1596 C CB  . GLN A 0 214 . -113.219 12.078  81.544   1.00 28.27 214 A 1 
ATOM 1597 O O   . GLN A 0 214 . -114.504 12.555  79.033   1.00 28.27 214 A 1 
ATOM 1598 C CG  . GLN A 0 214 . -112.310 11.795  82.749   1.00 28.27 214 A 1 
ATOM 1599 C CD  . GLN A 0 214 . -113.112 11.353  83.963   1.00 28.27 214 A 1 
ATOM 1600 N NE2 . GLN A 0 214 . -112.907 11.952  85.114   1.00 28.27 214 A 1 
ATOM 1601 O OE1 . GLN A 0 214 . -113.909 10.430  83.902   1.00 28.27 214 A 1 
ATOM 1602 N N   . GLN A 0 215 . -112.924 11.300  78.040   1.00 27.87 215 A 1 
ATOM 1603 C CA  . GLN A 0 215 . -113.670 10.296  77.240   1.00 27.87 215 A 1 
ATOM 1604 C C   . GLN A 0 215 . -112.718 9.871   76.101   1.00 27.87 215 A 1 
ATOM 1605 C CB  . GLN A 0 215 . -114.989 10.856  76.657   1.00 27.87 215 A 1 
ATOM 1606 O O   . GLN A 0 215 . -112.181 10.721  75.410   1.00 27.87 215 A 1 
ATOM 1607 C CG  . GLN A 0 215 . -116.208 10.432  77.502   1.00 27.87 215 A 1 
ATOM 1608 C CD  . GLN A 0 215 . -117.490 11.208  77.198   1.00 27.87 215 A 1 
ATOM 1609 N NE2 . GLN A 0 215 . -118.632 10.730  77.644   1.00 27.87 215 A 1 
ATOM 1610 O OE1 . GLN A 0 215 . -117.523 12.240  76.555   1.00 27.87 215 A 1 
ATOM 1611 N N   . GLY A 0 216 . -112.333 8.618   75.858   1.00 26.46 216 A 1 
ATOM 1612 C CA  . GLY A 0 216 . -113.037 7.357   76.021   1.00 26.46 216 A 1 
ATOM 1613 C C   . GLY A 0 216 . -113.446 6.847   74.638   1.00 26.46 216 A 1 
ATOM 1614 O O   . GLY A 0 216 . -114.541 7.173   74.221   1.00 26.46 216 A 1 
ATOM 1615 N N   . TYR A 0 217 . -112.592 6.077   73.947   1.00 28.97 217 A 1 
ATOM 1616 C CA  . TYR A 0 217 . -112.983 5.005   73.009   1.00 28.97 217 A 1 
ATOM 1617 C C   . TYR A 0 217 . -111.769 4.126   72.667   1.00 28.97 217 A 1 
ATOM 1618 C CB  . TYR A 0 217 . -113.666 5.515   71.721   1.00 28.97 217 A 1 
ATOM 1619 O O   . TYR A 0 217 . -110.745 4.611   72.199   1.00 28.97 217 A 1 
ATOM 1620 C CG  . TYR A 0 217 . -115.151 5.176   71.684   1.00 28.97 217 A 1 
ATOM 1621 C CD1 . TYR A 0 217 . -115.580 3.873   71.354   1.00 28.97 217 A 1 
ATOM 1622 C CD2 . TYR A 0 217 . -116.107 6.151   72.025   1.00 28.97 217 A 1 
ATOM 1623 C CE1 . TYR A 0 217 . -116.951 3.546   71.412   1.00 28.97 217 A 1 
ATOM 1624 C CE2 . TYR A 0 217 . -117.470 5.823   72.117   1.00 28.97 217 A 1 
ATOM 1625 O OH  . TYR A 0 217 . -119.212 4.196   71.890   1.00 28.97 217 A 1 
ATOM 1626 C CZ  . TYR A 0 217 . -117.895 4.516   71.811   1.00 28.97 217 A 1 
ATOM 1627 N N   . GLY A 0 218 . -111.900 2.828   72.942   1.00 31.82 218 A 1 
ATOM 1628 C CA  . GLY A 0 218 . -110.853 1.814   72.782   1.00 31.82 218 A 1 
ATOM 1629 C C   . GLY A 0 218 . -110.839 0.809   73.934   1.00 31.82 218 A 1 
ATOM 1630 O O   . GLY A 0 218 . -109.792 0.515   74.499   1.00 31.82 218 A 1 
ATOM 1631 N N   . ALA A 0 219 . -112.021 0.353   74.354   1.00 27.49 219 A 1 
ATOM 1632 C CA  . ALA A 0 219 . -112.182 -0.665  75.378   1.00 27.49 219 A 1 
ATOM 1633 C C   . ALA A 0 219 . -111.884 -2.054  74.794   1.00 27.49 219 A 1 
ATOM 1634 C CB  . ALA A 0 219 . -113.607 -0.554  75.945   1.00 27.49 219 A 1 
ATOM 1635 O O   . ALA A 0 219 . -112.787 -2.728  74.313   1.00 27.49 219 A 1 
ATOM 1636 N N   . GLU A 0 220 . -110.638 -2.505  74.904   1.00 36.81 220 A 1 
ATOM 1637 C CA  . GLU A 0 220 . -110.307 -3.933  74.910   1.00 36.81 220 A 1 
ATOM 1638 C C   . GLU A 0 220 . -109.982 -4.337  76.352   1.00 36.81 220 A 1 
ATOM 1639 C CB  . GLU A 0 220 . -109.227 -4.276  73.878   1.00 36.81 220 A 1 
ATOM 1640 O O   . GLU A 0 220 . -108.849 -4.323  76.829   1.00 36.81 220 A 1 
ATOM 1641 C CG  . GLU A 0 220 . -109.853 -4.328  72.472   1.00 36.81 220 A 1 
ATOM 1642 C CD  . GLU A 0 220 . -108.838 -4.590  71.351   1.00 36.81 220 A 1 
ATOM 1643 O OE1 . GLU A 0 220 . -109.301 -4.777  70.204   1.00 36.81 220 A 1 
ATOM 1644 O OE2 . GLU A 0 220 . -107.620 -4.585  71.636   1.00 36.81 220 A 1 
ATOM 1645 N N   . LYS A 0 221 . -111.050 -4.633  77.096   1.00 28.98 221 A 1 
ATOM 1646 C CA  . LYS A 0 221 . -111.003 -5.309  78.392   1.00 28.98 221 A 1 
ATOM 1647 C C   . LYS A 0 221 . -110.921 -6.815  78.128   1.00 28.98 221 A 1 
ATOM 1648 C CB  . LYS A 0 221 . -112.289 -4.983  79.193   1.00 28.98 221 A 1 
ATOM 1649 O O   . LYS A 0 221 . -111.928 -7.385  77.733   1.00 28.98 221 A 1 
ATOM 1650 C CG  . LYS A 0 221 . -112.109 -4.008  80.362   1.00 28.98 221 A 1 
ATOM 1651 C CD  . LYS A 0 221 . -113.448 -3.873  81.107   1.00 28.98 221 A 1 
ATOM 1652 C CE  . LYS A 0 221 . -113.332 -2.947  82.323   1.00 28.98 221 A 1 
ATOM 1653 N NZ  . LYS A 0 221 . -114.639 -2.796  83.017   1.00 28.98 221 A 1 
ATOM 1654 N N   . GLN A 0 222 . -109.787 -7.450  78.432   1.00 29.53 222 A 1 
ATOM 1655 C CA  . GLN A 0 222 . -109.675 -8.505  79.461   1.00 29.53 222 A 1 
ATOM 1656 C C   . GLN A 0 222 . -108.330 -9.260  79.406   1.00 29.53 222 A 1 
ATOM 1657 C CB  . GLN A 0 222 . -110.832 -9.536  79.442   1.00 29.53 222 A 1 
ATOM 1658 O O   . GLN A 0 222 . -107.940 -9.771  78.367   1.00 29.53 222 A 1 
ATOM 1659 C CG  . GLN A 0 222 . -111.943 -9.131  80.435   1.00 29.53 222 A 1 
ATOM 1660 C CD  . GLN A 0 222 . -113.205 -9.985  80.350   1.00 29.53 222 A 1 
ATOM 1661 N NE2 . GLN A 0 222 . -114.083 -9.912  81.327   1.00 29.53 222 A 1 
ATOM 1662 O OE1 . GLN A 0 222 . -113.442 -10.738 79.428   1.00 29.53 222 A 1 
ATOM 1663 N N   . ALA A 0 223 . -107.721 -9.380  80.598   1.00 30.72 223 A 1 
ATOM 1664 C CA  . ALA A 0 223 . -106.689 -10.332 81.047   1.00 30.72 223 A 1 
ATOM 1665 C C   . ALA A 0 223 . -105.314 -10.283 80.328   1.00 30.72 223 A 1 
ATOM 1666 C CB  . ALA A 0 223 . -107.316 -11.732 81.050   1.00 30.72 223 A 1 
ATOM 1667 O O   . ALA A 0 223 . -105.180 -10.676 79.185   1.00 30.72 223 A 1 
ATOM 1668 N N   . GLY A 0 224 . -104.191 -9.865  80.920   1.00 26.55 224 A 1 
ATOM 1669 C CA  . GLY A 0 224 . -103.818 -9.851  82.332   1.00 26.55 224 A 1 
ATOM 1670 C C   . GLY A 0 224 . -103.123 -11.144 82.776   1.00 26.55 224 A 1 
ATOM 1671 O O   . GLY A 0 224 . -103.645 -11.802 83.663   1.00 26.55 224 A 1 
ATOM 1672 N N   . ALA A 0 225 . -101.961 -11.490 82.199   1.00 26.27 225 A 1 
ATOM 1673 C CA  . ALA A 0 225 . -100.869 -12.185 82.904   1.00 26.27 225 A 1 
ATOM 1674 C C   . ALA A 0 225 . -99.560  -12.217 82.080   1.00 26.27 225 A 1 
ATOM 1675 C CB  . ALA A 0 225 . -101.260 -13.620 83.295   1.00 26.27 225 A 1 
ATOM 1676 O O   . ALA A 0 225 . -99.474  -12.849 81.034   1.00 26.27 225 A 1 
ATOM 1677 N N   . SER A 0 226 . -98.508  -11.617 82.647   1.00 33.51 226 A 1 
ATOM 1678 C CA  . SER A 0 226 . -97.074  -11.807 82.349   1.00 33.51 226 A 1 
ATOM 1679 C C   . SER A 0 226 . -96.448  -11.145 81.105   1.00 33.51 226 A 1 
ATOM 1680 C CB  . SER A 0 226 . -96.635  -13.262 82.578   1.00 33.51 226 A 1 
ATOM 1681 O O   . SER A 0 226 . -95.925  -11.795 80.208   1.00 33.51 226 A 1 
ATOM 1682 O OG  . SER A 0 226 . -97.186  -14.178 81.660   1.00 33.51 226 A 1 
ATOM 1683 N N   . LEU A 0 227 . -96.281  -9.819  81.183   1.00 30.77 227 A 1 
ATOM 1684 C CA  . LEU A 0 227 . -95.022  -9.186  80.771   1.00 30.77 227 A 1 
ATOM 1685 C C   . LEU A 0 227 . -93.890  -9.726  81.671   1.00 30.77 227 A 1 
ATOM 1686 C CB  . LEU A 0 227 . -95.112  -7.641  80.920   1.00 30.77 227 A 1 
ATOM 1687 O O   . LEU A 0 227 . -93.704  -9.247  82.792   1.00 30.77 227 A 1 
ATOM 1688 C CG  . LEU A 0 227 . -95.135  -6.841  79.607   1.00 30.77 227 A 1 
ATOM 1689 C CD1 . LEU A 0 227 . -96.555  -6.717  79.063   1.00 30.77 227 A 1 
ATOM 1690 C CD2 . LEU A 0 227 . -94.580  -5.435  79.846   1.00 30.77 227 A 1 
ATOM 1691 N N   . LYS A 0 228 . -93.120  -10.720 81.218   1.00 32.75 228 A 1 
ATOM 1692 C CA  . LYS A 0 228 . -91.746  -10.903 81.709   1.00 32.75 228 A 1 
ATOM 1693 C C   . LYS A 0 228 . -90.892  -11.706 80.729   1.00 32.75 228 A 1 
ATOM 1694 C CB  . LYS A 0 228 . -91.707  -11.509 83.138   1.00 32.75 228 A 1 
ATOM 1695 O O   . LYS A 0 228 . -91.155  -12.871 80.470   1.00 32.75 228 A 1 
ATOM 1696 C CG  . LYS A 0 228 . -90.916  -10.600 84.103   1.00 32.75 228 A 1 
ATOM 1697 C CD  . LYS A 0 228 . -90.969  -11.092 85.559   1.00 32.75 228 A 1 
ATOM 1698 C CE  . LYS A 0 228 . -90.257  -10.094 86.488   1.00 32.75 228 A 1 
ATOM 1699 N NZ  . LYS A 0 228 . -90.358  -10.491 87.918   1.00 32.75 228 A 1 
ATOM 1700 N N   . LYS A 0 229 . -89.781  -11.063 80.356   1.00 32.52 229 A 1 
ATOM 1701 C CA  . LYS A 0 229 . -88.536  -11.607 79.789   1.00 32.52 229 A 1 
ATOM 1702 C C   . LYS A 0 229 . -88.417  -11.662 78.260   1.00 32.52 229 A 1 
ATOM 1703 C CB  . LYS A 0 229 . -88.089  -12.881 80.544   1.00 32.52 229 A 1 
ATOM 1704 O O   . LYS A 0 229 . -88.363  -12.715 77.640   1.00 32.52 229 A 1 
ATOM 1705 C CG  . LYS A 0 229 . -86.707  -12.685 81.172   1.00 32.52 229 A 1 
ATOM 1706 C CD  . LYS A 0 229 . -86.335  -13.911 82.009   1.00 32.52 229 A 1 
ATOM 1707 C CE  . LYS A 0 229 . -85.038  -13.638 82.774   1.00 32.52 229 A 1 
ATOM 1708 N NZ  . LYS A 0 229 . -84.599  -14.837 83.531   1.00 32.52 229 A 1 
ATOM 1709 N N   . ALA A 0 230 . -88.174  -10.476 77.704   1.00 34.92 230 A 1 
ATOM 1710 C CA  . ALA A 0 230 . -87.201  -10.284 76.635   1.00 34.92 230 A 1 
ATOM 1711 C C   . ALA A 0 230 . -85.853  -10.921 77.037   1.00 34.92 230 A 1 
ATOM 1712 C CB  . ALA A 0 230 . -87.053  -8.768  76.431   1.00 34.92 230 A 1 
ATOM 1713 O O   . ALA A 0 230 . -85.149  -10.385 77.892   1.00 34.92 230 A 1 
ATOM 1714 N N   . ALA A 0 231 . -85.535  -12.098 76.496   1.00 33.37 231 A 1 
ATOM 1715 C CA  . ALA A 0 231 . -84.208  -12.711 76.575   1.00 33.37 231 A 1 
ATOM 1716 C C   . ALA A 0 231 . -84.073  -13.873 75.575   1.00 33.37 231 A 1 
ATOM 1717 C CB  . ALA A 0 231 . -83.903  -13.183 78.013   1.00 33.37 231 A 1 
ATOM 1718 O O   . ALA A 0 231 . -83.842  -15.009 75.981   1.00 33.37 231 A 1 
ATOM 1719 N N   . GLN A 0 232 . -84.186  -13.610 74.275   1.00 37.05 232 A 1 
ATOM 1720 C CA  . GLN A 0 232 . -83.595  -14.495 73.268   1.00 37.05 232 A 1 
ATOM 1721 C C   . GLN A 0 232 . -82.738  -13.631 72.344   1.00 37.05 232 A 1 
ATOM 1722 C CB  . GLN A 0 232 . -84.653  -15.373 72.580   1.00 37.05 232 A 1 
ATOM 1723 O O   . GLN A 0 232 . -83.229  -12.768 71.626   1.00 37.05 232 A 1 
ATOM 1724 C CG  . GLN A 0 232 . -85.053  -16.532 73.518   1.00 37.05 232 A 1 
ATOM 1725 C CD  . GLN A 0 232 . -86.021  -17.530 72.901   1.00 37.05 232 A 1 
ATOM 1726 N NE2 . GLN A 0 232 . -86.054  -18.757 73.376   1.00 37.05 232 A 1 
ATOM 1727 O OE1 . GLN A 0 232 . -86.790  -17.230 72.011   1.00 37.05 232 A 1 
ATOM 1728 N N   . ARG A 0 233 . -81.423  -13.772 72.540   1.00 33.18 233 A 1 
ATOM 1729 C CA  . ARG A 0 233 . -80.348  -13.051 71.859   1.00 33.18 233 A 1 
ATOM 1730 C C   . ARG A 0 233 . -80.291  -13.507 70.401   1.00 33.18 233 A 1 
ATOM 1731 C CB  . ARG A 0 233 . -79.012  -13.353 72.567   1.00 33.18 233 A 1 
ATOM 1732 O O   . ARG A 0 233 . -80.238  -14.707 70.158   1.00 33.18 233 A 1 
ATOM 1733 C CG  . ARG A 0 233 . -78.825  -12.557 73.868   1.00 33.18 233 A 1 
ATOM 1734 C CD  . ARG A 0 233 . -77.581  -13.025 74.642   1.00 33.18 233 A 1 
ATOM 1735 N NE  . ARG A 0 233 . -77.865  -14.210 75.480   1.00 33.18 233 A 1 
ATOM 1736 N NH1 . ARG A 0 233 . -78.313  -13.113 77.450   1.00 33.18 233 A 1 
ATOM 1737 N NH2 . ARG A 0 233 . -78.424  -15.342 77.377   1.00 33.18 233 A 1 
ATOM 1738 C CZ  . ARG A 0 233 . -78.199  -14.216 76.760   1.00 33.18 233 A 1 
ATOM 1739 N N   . SER A 0 234 . -80.290  -12.535 69.491   1.00 35.15 234 A 1 
ATOM 1740 C CA  . SER A 0 234 . -80.004  -12.695 68.063   1.00 35.15 234 A 1 
ATOM 1741 C C   . SER A 0 234 . -78.662  -13.407 67.881   1.00 35.15 234 A 1 
ATOM 1742 C CB  . SER A 0 234 . -79.946  -11.299 67.425   1.00 35.15 234 A 1 
ATOM 1743 O O   . SER A 0 234 . -77.671  -12.996 68.486   1.00 35.15 234 A 1 
ATOM 1744 O OG  . SER A 0 234 . -80.123  -11.353 66.032   1.00 35.15 234 A 1 
ATOM 1745 N N   . MET A 0 235 . -78.655  -14.488 67.105   1.00 33.29 235 A 1 
ATOM 1746 C CA  . MET A 0 235 . -77.463  -15.236 66.703   1.00 33.29 235 A 1 
ATOM 1747 C C   . MET A 0 235 . -77.023  -14.675 65.344   1.00 33.29 235 A 1 
ATOM 1748 C CB  . MET A 0 235 . -77.801  -16.741 66.643   1.00 33.29 235 A 1 
ATOM 1749 O O   . MET A 0 235 . -77.877  -14.507 64.479   1.00 33.29 235 A 1 
ATOM 1750 C CG  . MET A 0 235 . -78.232  -17.304 68.009   1.00 33.29 235 A 1 
ATOM 1751 S SD  . MET A 0 235 . -78.756  -19.043 67.985   1.00 33.29 235 A 1 
ATOM 1752 C CE  . MET A 0 235 . -79.102  -19.313 69.740   1.00 33.29 235 A 1 
ATOM 1753 N N   . TYR A 0 236 . -75.748  -14.311 65.196   1.00 35.39 236 A 1 
ATOM 1754 C CA  . TYR A 0 236 . -75.167  -13.795 63.951   1.00 35.39 236 A 1 
ATOM 1755 C C   . TYR A 0 236 . -74.104  -14.788 63.467   1.00 35.39 236 A 1 
ATOM 1756 C CB  . TYR A 0 236 . -74.535  -12.405 64.173   1.00 35.39 236 A 1 
ATOM 1757 O O   . TYR A 0 236 . -73.241  -15.165 64.264   1.00 35.39 236 A 1 
ATOM 1758 C CG  . TYR A 0 236 . -75.463  -11.313 64.686   1.00 35.39 236 A 1 
ATOM 1759 C CD1 . TYR A 0 236 . -76.394  -10.717 63.814   1.00 35.39 236 A 1 
ATOM 1760 C CD2 . TYR A 0 236 . -75.374  -10.870 66.021   1.00 35.39 236 A 1 
ATOM 1761 C CE1 . TYR A 0 236 . -77.235  -9.683  64.271   1.00 35.39 236 A 1 
ATOM 1762 C CE2 . TYR A 0 236 . -76.207  -9.832  66.483   1.00 35.39 236 A 1 
ATOM 1763 O OH  . TYR A 0 236 . -77.937  -8.229  66.052   1.00 35.39 236 A 1 
ATOM 1764 C CZ  . TYR A 0 236 . -77.138  -9.234  65.604   1.00 35.39 236 A 1 
ATOM 1765 N N   . ASP A 0 237 . -74.175  -15.184 62.200   1.00 38.71 237 A 1 
ATOM 1766 C CA  . ASP A 0 237 . -73.041  -15.657 61.404   1.00 38.71 237 A 1 
ATOM 1767 C C   . ASP A 0 237 . -72.204  -14.434 60.982   1.00 38.71 237 A 1 
ATOM 1768 C CB  . ASP A 0 237 . -73.548  -16.474 60.197   1.00 38.71 237 A 1 
ATOM 1769 O O   . ASP A 0 237 . -72.715  -13.318 60.878   1.00 38.71 237 A 1 
ATOM 1770 C CG  . ASP A 0 237 . -74.652  -15.804 59.355   1.00 38.71 237 A 1 
ATOM 1771 O OD1 . ASP A 0 237 . -74.974  -14.617 59.607   1.00 38.71 237 A 1 
ATOM 1772 O OD2 . ASP A 0 237 . -75.279  -16.536 58.566   1.00 38.71 237 A 1 
ATOM 1773 N N   . ASN A 0 238 . -70.881  -14.563 60.876   1.00 40.21 238 A 1 
ATOM 1774 C CA  . ASN A 0 238 . -70.032  -13.405 60.584   1.00 40.21 238 A 1 
ATOM 1775 C C   . ASN A 0 238 . -68.798  -13.831 59.782   1.00 40.21 238 A 1 
ATOM 1776 C CB  . ASN A 0 238 . -69.741  -12.648 61.902   1.00 40.21 238 A 1 
ATOM 1777 O O   . ASN A 0 238 . -67.678  -13.781 60.299   1.00 40.21 238 A 1 
ATOM 1778 C CG  . ASN A 0 238 . -69.383  -11.186 61.699   1.00 40.21 238 A 1 
ATOM 1779 N ND2 . ASN A 0 238 . -68.109  -10.877 61.733   1.00 40.21 238 A 1 
ATOM 1780 O OD1 . ASN A 0 238 . -70.221  -10.308 61.570   1.00 40.21 238 A 1 
ATOM 1781 N N   . ASP A 0 239 . -69.030  -14.222 58.528   1.00 40.11 239 A 1 
ATOM 1782 C CA  . ASP A 0 239 . -68.003  -14.508 57.523   1.00 40.11 239 A 1 
ATOM 1783 C C   . ASP A 0 239 . -67.324  -13.197 57.101   1.00 40.11 239 A 1 
ATOM 1784 C CB  . ASP A 0 239 . -68.639  -15.214 56.311   1.00 40.11 239 A 1 
ATOM 1785 O O   . ASP A 0 239 . -67.960  -12.282 56.568   1.00 40.11 239 A 1 
ATOM 1786 C CG  . ASP A 0 239 . -69.288  -16.550 56.683   1.00 40.11 239 A 1 
ATOM 1787 O OD1 . ASP A 0 239 . -68.763  -17.191 57.618   1.00 40.11 239 A 1 
ATOM 1788 O OD2 . ASP A 0 239 . -70.311  -16.884 56.055   1.00 40.11 239 A 1 
ATOM 1789 N N   . GLU A 0 240 . -66.029  -13.031 57.391   1.00 44.18 240 A 1 
ATOM 1790 C CA  . GLU A 0 240 . -65.366  -11.738 57.202   1.00 44.18 240 A 1 
ATOM 1791 C C   . GLU A 0 240 . -63.928  -11.804 56.633   1.00 44.18 240 A 1 
ATOM 1792 C CB  . GLU A 0 240 . -65.501  -10.887 58.490   1.00 44.18 240 A 1 
ATOM 1793 O O   . GLU A 0 240 . -62.966  -12.101 57.333   1.00 44.18 240 A 1 
ATOM 1794 C CG  . GLU A 0 240 . -66.794  -10.045 58.515   1.00 44.18 240 A 1 
ATOM 1795 C CD  . GLU A 0 240 . -66.732  -8.827  59.449   1.00 44.18 240 A 1 
ATOM 1796 O OE1 . GLU A 0 240 . -67.234  -7.757  59.013   1.00 44.18 240 A 1 
ATOM 1797 O OE2 . GLU A 0 240 . -66.154  -8.917  60.555   1.00 44.18 240 A 1 
ATOM 1798 N N   . TRP A 0 241 . -63.852  -11.346 55.370   1.00 53.58 241 A 1 
ATOM 1799 C CA  . TRP A 0 241 . -62.794  -10.669 54.583   1.00 53.58 241 A 1 
ATOM 1800 C C   . TRP A 0 241 . -61.514  -11.409 54.120   1.00 53.58 241 A 1 
ATOM 1801 C CB  . TRP A 0 241 . -62.493  -9.257  55.129   1.00 53.58 241 A 1 
ATOM 1802 O O   . TRP A 0 241 . -60.704  -11.894 54.902   1.00 53.58 241 A 1 
ATOM 1803 C CG  . TRP A 0 241 . -61.674  -9.164  56.386   1.00 53.58 241 A 1 
ATOM 1804 C CD1 . TRP A 0 241 . -62.168  -9.097  57.638   1.00 53.58 241 A 1 
ATOM 1805 C CD2 . TRP A 0 241 . -60.224  -9.133  56.551   1.00 53.58 241 A 1 
ATOM 1806 C CE2 . TRP A 0 241 . -59.920  -9.101  57.946   1.00 53.58 241 A 1 
ATOM 1807 C CE3 . TRP A 0 241 . -59.131  -9.166  55.665   1.00 53.58 241 A 1 
ATOM 1808 N NE1 . TRP A 0 241 . -61.148  -9.118  58.563   1.00 53.58 241 A 1 
ATOM 1809 C CH2 . TRP A 0 241 . -57.541  -9.153  57.526   1.00 53.58 241 A 1 
ATOM 1810 C CZ2 . TRP A 0 241 . -58.606  -9.084  58.437   1.00 53.58 241 A 1 
ATOM 1811 C CZ3 . TRP A 0 241 . -57.810  -9.218  56.149   1.00 53.58 241 A 1 
ATOM 1812 N N   . ALA A 0 242 . -61.258  -11.308 52.806   1.00 48.22 242 A 1 
ATOM 1813 C CA  . ALA A 0 242 . -59.959  -11.484 52.147   1.00 48.22 242 A 1 
ATOM 1814 C C   . ALA A 0 242 . -59.376  -10.102 51.771   1.00 48.22 242 A 1 
ATOM 1815 C CB  . ALA A 0 242 . -60.147  -12.380 50.913   1.00 48.22 242 A 1 
ATOM 1816 O O   . ALA A 0 242 . -60.115  -9.217  51.334   1.00 48.22 242 A 1 
ATOM 1817 N N   . LYS A 0 243 . -58.067  -9.877  51.959   1.00 48.59 243 A 1 
ATOM 1818 C CA  . LYS A 0 243 . -57.380  -8.652  51.490   1.00 48.59 243 A 1 
ATOM 1819 C C   . LYS A 0 243 . -56.867  -8.864  50.066   1.00 48.59 243 A 1 
ATOM 1820 C CB  . LYS A 0 243 . -56.230  -8.246  52.430   1.00 48.59 243 A 1 
ATOM 1821 O O   . LYS A 0 243 . -56.259  -9.889  49.781   1.00 48.59 243 A 1 
ATOM 1822 C CG  . LYS A 0 243 . -56.703  -7.313  53.553   1.00 48.59 243 A 1 
ATOM 1823 C CD  . LYS A 0 243 . -55.605  -7.130  54.610   1.00 48.59 243 A 1 
ATOM 1824 C CE  . LYS A 0 243 . -56.158  -6.397  55.837   1.00 48.59 243 A 1 
ATOM 1825 N NZ  . LYS A 0 243 . -55.152  -6.357  56.924   1.00 48.59 243 A 1 
ATOM 1826 N N   . GLN A 0 244 . -57.099  -7.877  49.207   1.00 55.16 244 A 1 
ATOM 1827 C CA  . GLN A 0 244 . -56.671  -7.861  47.809   1.00 55.16 244 A 1 
ATOM 1828 C C   . GLN A 0 244 . -55.138  -7.914  47.695   1.00 55.16 244 A 1 
ATOM 1829 C CB  . GLN A 0 244 . -57.256  -6.582  47.194   1.00 55.16 244 A 1 
ATOM 1830 O O   . GLN A 0 244 . -54.448  -7.109  48.321   1.00 55.16 244 A 1 
ATOM 1831 C CG  . GLN A 0 244 . -57.120  -6.456  45.670   1.00 55.16 244 A 1 
ATOM 1832 C CD  . GLN A 0 244 . -57.845  -5.214  45.159   1.00 55.16 244 A 1 
ATOM 1833 N NE2 . GLN A 0 244 . -57.879  -4.993  43.865   1.00 55.16 244 A 1 
ATOM 1834 O OE1 . GLN A 0 244 . -58.372  -4.406  45.917   1.00 55.16 244 A 1 
ATOM 1835 N N   . ALA A 0 245 . -54.618  -8.846  46.894   1.00 54.14 245 A 1 
ATOM 1836 C CA  . ALA A 0 245 . -53.246  -8.800  46.398   1.00 54.14 245 A 1 
ATOM 1837 C C   . ALA A 0 245 . -53.224  -8.036  45.066   1.00 54.14 245 A 1 
ATOM 1838 C CB  . ALA A 0 245 . -52.680  -10.220 46.284   1.00 54.14 245 A 1 
ATOM 1839 O O   . ALA A 0 245 . -54.145  -8.172  44.255   1.00 54.14 245 A 1 
ATOM 1840 N N   . TYR A 0 246 . -52.193  -7.217  44.883   1.00 62.95 246 A 1 
ATOM 1841 C CA  . TYR A 0 246 . -51.925  -6.475  43.657   1.00 62.95 246 A 1 
ATOM 1842 C C   . TYR A 0 246 . -50.611  -6.991  43.079   1.00 62.95 246 A 1 
ATOM 1843 C CB  . TYR A 0 246 . -51.846  -4.972  43.952   1.00 62.95 246 A 1 
ATOM 1844 O O   . TYR A 0 246 . -49.641  -7.131  43.830   1.00 62.95 246 A 1 
ATOM 1845 C CG  . TYR A 0 246 . -53.169  -4.333  44.332   1.00 62.95 246 A 1 
ATOM 1846 C CD1 . TYR A 0 246 . -53.958  -3.743  43.328   1.00 62.95 246 A 1 
ATOM 1847 C CD2 . TYR A 0 246 . -53.599  -4.305  45.675   1.00 62.95 246 A 1 
ATOM 1848 C CE1 . TYR A 0 246 . -55.144  -3.070  43.670   1.00 62.95 246 A 1 
ATOM 1849 C CE2 . TYR A 0 246 . -54.808  -3.665  46.017   1.00 62.95 246 A 1 
ATOM 1850 O OH  . TYR A 0 246 . -56.716  -2.367  45.316   1.00 62.95 246 A 1 
ATOM 1851 C CZ  . TYR A 0 246 . -55.562  -3.017  45.013   1.00 62.95 246 A 1 
ATOM 1852 N N   . GLY A 0 247 . -50.615  -7.280  41.782   1.00 67.43 247 A 1 
ATOM 1853 C CA  . GLY A 0 247 . -49.413  -7.468  40.985   1.00 67.43 247 A 1 
ATOM 1854 C C   . GLY A 0 247 . -49.256  -6.312  39.999   1.00 67.43 247 A 1 
ATOM 1855 O O   . GLY A 0 247 . -50.241  -5.651  39.648   1.00 67.43 247 A 1 
ATOM 1856 N N   . SER A 0 248 . -48.022  -6.038  39.606   1.00 74.06 248 A 1 
ATOM 1857 C CA  . SER A 0 248 . -47.686  -5.126  38.514   1.00 74.06 248 A 1 
ATOM 1858 C C   . SER A 0 248 . -46.748  -5.853  37.572   1.00 74.06 248 A 1 
ATOM 1859 C CB  . SER A 0 248 . -47.028  -3.835  39.012   1.00 74.06 248 A 1 
ATOM 1860 O O   . SER A 0 248 . -45.756  -6.402  38.052   1.00 74.06 248 A 1 
ATOM 1861 O OG  . SER A 0 248 . -45.874  -4.098  39.794   1.00 74.06 248 A 1 
ATOM 1862 N N   . ASP A 0 249 . -47.086  -5.819  36.294   1.00 77.02 249 A 1 
ATOM 1863 C CA  . ASP A 0 249 . -46.211  -6.222  35.205   1.00 77.02 249 A 1 
ATOM 1864 C C   . ASP A 0 249 . -45.527  -4.965  34.662   1.00 77.02 249 A 1 
ATOM 1865 C CB  . ASP A 0 249 . -47.050  -7.010  34.186   1.00 77.02 249 A 1 
ATOM 1866 O O   . ASP A 0 249 . -46.183  -3.928  34.488   1.00 77.02 249 A 1 
ATOM 1867 C CG  . ASP A 0 249 . -46.342  -7.453  32.898   1.00 77.02 249 A 1 
ATOM 1868 O OD1 . ASP A 0 249 . -45.277  -6.891  32.576   1.00 77.02 249 A 1 
ATOM 1869 O OD2 . ASP A 0 249 . -47.003  -8.248  32.186   1.00 77.02 249 A 1 
ATOM 1870 N N   . PHE A 0 250 . -44.204  -5.018  34.532   1.00 77.31 250 A 1 
ATOM 1871 C CA  . PHE A 0 250 . -43.424  -3.939  33.939   1.00 77.31 250 A 1 
ATOM 1872 C C   . PHE A 0 250 . -42.466  -4.529  32.913   1.00 77.31 250 A 1 
ATOM 1873 C CB  . PHE A 0 250 . -42.695  -3.114  35.016   1.00 77.31 250 A 1 
ATOM 1874 O O   . PHE A 0 250 . -41.359  -4.922  33.269   1.00 77.31 250 A 1 
ATOM 1875 C CG  . PHE A 0 250 . -41.935  -1.917  34.455   1.00 77.31 250 A 1 
ATOM 1876 C CD1 . PHE A 0 250 . -40.573  -2.021  34.106   1.00 77.31 250 A 1 
ATOM 1877 C CD2 . PHE A 0 250 . -42.617  -0.710  34.213   1.00 77.31 250 A 1 
ATOM 1878 C CE1 . PHE A 0 250 . -39.899  -0.929  33.529   1.00 77.31 250 A 1 
ATOM 1879 C CE2 . PHE A 0 250 . -41.944  0.387   33.641   1.00 77.31 250 A 1 
ATOM 1880 C CZ  . PHE A 0 250 . -40.583  0.277   33.299   1.00 77.31 250 A 1 
ATOM 1881 N N   . ASP A 0 251 . -42.875  -4.512  31.648   1.00 78.99 251 A 1 
ATOM 1882 C CA  . ASP A 0 251 . -42.013  -4.814  30.509   1.00 78.99 251 A 1 
ATOM 1883 C C   . ASP A 0 251 . -41.634  -3.508  29.798   1.00 78.99 251 A 1 
ATOM 1884 C CB  . ASP A 0 251 . -42.693  -5.832  29.576   1.00 78.99 251 A 1 
ATOM 1885 O O   . ASP A 0 251 . -42.486  -2.745  29.317   1.00 78.99 251 A 1 
ATOM 1886 C CG  . ASP A 0 251 . -41.800  -6.302  28.414   1.00 78.99 251 A 1 
ATOM 1887 O OD1 . ASP A 0 251 . -40.592  -5.968  28.396   1.00 78.99 251 A 1 
ATOM 1888 O OD2 . ASP A 0 251 . -42.331  -6.938  27.470   1.00 78.99 251 A 1 
ATOM 1889 N N   . SER A 0 252 . -40.333  -3.227  29.727   1.00 82.02 252 A 1 
ATOM 1890 C CA  . SER A 0 252 . -39.806  -2.165  28.877   1.00 82.02 252 A 1 
ATOM 1891 C C   . SER A 0 252 . -38.923  -2.742  27.783   1.00 82.02 252 A 1 
ATOM 1892 C CB  . SER A 0 252 . -39.152  -1.051  29.690   1.00 82.02 252 A 1 
ATOM 1893 O O   . SER A 0 252 . -37.898  -3.372  28.039   1.00 82.02 252 A 1 
ATOM 1894 O OG  . SER A 0 252 . -37.965  -1.435  30.335   1.00 82.02 252 A 1 
ATOM 1895 N N   . ARG A 0 253 . -39.330  -2.488  26.537   1.00 84.08 253 A 1 
ATOM 1896 C CA  . ARG A 0 253 . -38.663  -2.975  25.333   1.00 84.08 253 A 1 
ATOM 1897 C C   . ARG A 0 253 . -38.197  -1.793  24.510   1.00 84.08 253 A 1 
ATOM 1898 C CB  . ARG A 0 253 . -39.567  -3.919  24.527   1.00 84.08 253 A 1 
ATOM 1899 O O   . ARG A 0 253 . -39.011  -0.975  24.083   1.00 84.08 253 A 1 
ATOM 1900 C CG  . ARG A 0 253 . -40.306  -4.938  25.396   1.00 84.08 253 A 1 
ATOM 1901 C CD  . ARG A 0 253 . -41.111  -5.929  24.548   1.00 84.08 253 A 1 
ATOM 1902 N NE  . ARG A 0 253 . -40.301  -7.094  24.184   1.00 84.08 253 A 1 
ATOM 1903 N NH1 . ARG A 0 253 . -41.682  -8.014  22.620   1.00 84.08 253 A 1 
ATOM 1904 N NH2 . ARG A 0 253 . -39.818  -9.091  23.253   1.00 84.08 253 A 1 
ATOM 1905 C CZ  . ARG A 0 253 . -40.603  -8.060  23.351   1.00 84.08 253 A 1 
ATOM 1906 N N   . TYR A 0 254 . -36.903  -1.713  24.259   1.00 89.45 254 A 1 
ATOM 1907 C CA  . TYR A 0 254 . -36.311  -0.674  23.426   1.00 89.45 254 A 1 
ATOM 1908 C C   . TYR A 0 254 . -35.483  -1.314  22.326   1.00 89.45 254 A 1 
ATOM 1909 C CB  . TYR A 0 254 . -35.468  0.272   24.288   1.00 89.45 254 A 1 
ATOM 1910 O O   . TYR A 0 254 . -34.785  -2.294  22.569   1.00 89.45 254 A 1 
ATOM 1911 C CG  . TYR A 0 254 . -34.704  1.309   23.482   1.00 89.45 254 A 1 
ATOM 1912 C CD1 . TYR A 0 254 . -33.333  1.132   23.214   1.00 89.45 254 A 1 
ATOM 1913 C CD2 . TYR A 0 254 . -35.382  2.421   22.952   1.00 89.45 254 A 1 
ATOM 1914 C CE1 . TYR A 0 254 . -32.637  2.083   22.440   1.00 89.45 254 A 1 
ATOM 1915 C CE2 . TYR A 0 254 . -34.696  3.369   22.169   1.00 89.45 254 A 1 
ATOM 1916 O OH  . TYR A 0 254 . -32.651  4.152   21.199   1.00 89.45 254 A 1 
ATOM 1917 C CZ  . TYR A 0 254 . -33.318  3.207   21.921   1.00 89.45 254 A 1 
ATOM 1918 N N   . GLY A 0 255 . -35.504  -0.741  21.129   1.00 88.64 255 A 1 
ATOM 1919 C CA  . GLY A 0 255 . -34.645  -1.233  20.070   1.00 88.64 255 A 1 
ATOM 1920 C C   . GLY A 0 255 . -34.385  -0.251  18.948   1.00 88.64 255 A 1 
ATOM 1921 O O   . GLY A 0 255 . -35.007  0.808   18.827   1.00 88.64 255 A 1 
ATOM 1922 N N   . LYS A 0 256 . -33.394  -0.630  18.148   1.00 90.71 256 A 1 
ATOM 1923 C CA  . LYS A 0 256 . -32.895  0.087   16.983   1.00 90.71 256 A 1 
ATOM 1924 C C   . LYS A 0 256 . -32.791  -0.891  15.834   1.00 90.71 256 A 1 
ATOM 1925 C CB  . LYS A 0 256 . -31.511  0.668   17.268   1.00 90.71 256 A 1 
ATOM 1926 O O   . LYS A 0 256 . -32.156  -1.923  16.006   1.00 90.71 256 A 1 
ATOM 1927 C CG  . LYS A 0 256 . -31.553  1.680   18.407   1.00 90.71 256 A 1 
ATOM 1928 C CD  . LYS A 0 256 . -30.151  2.217   18.662   1.00 90.71 256 A 1 
ATOM 1929 C CE  . LYS A 0 256 . -30.314  3.356   19.656   1.00 90.71 256 A 1 
ATOM 1930 N NZ  . LYS A 0 256 . -29.191  4.297   19.572   1.00 90.71 256 A 1 
ATOM 1931 N N   . SER A 0 257 . -33.348  -0.552  14.684   1.00 89.65 257 A 1 
ATOM 1932 C CA  . SER A 0 257 . -33.299  -1.400  13.496   1.00 89.65 257 A 1 
ATOM 1933 C C   . SER A 0 257 . -32.787  -0.633  12.282   1.00 89.65 257 A 1 
ATOM 1934 C CB  . SER A 0 257 . -34.658  -2.055  13.234   1.00 89.65 257 A 1 
ATOM 1935 O O   . SER A 0 257 . -32.982  0.580   12.159   1.00 89.65 257 A 1 
ATOM 1936 O OG  . SER A 0 257 . -35.690  -1.094  13.154   1.00 89.65 257 A 1 
ATOM 1937 N N   . TYR A 0 258 . -32.123  -1.349  11.380   1.00 89.48 258 A 1 
ATOM 1938 C CA  . TYR A 0 258 . -31.688  -0.865  10.073   1.00 89.48 258 A 1 
ATOM 1939 C C   . TYR A 0 258 . -32.127  -1.867  9.002    1.00 89.48 258 A 1 
ATOM 1940 C CB  . TYR A 0 258 . -30.157  -0.716  10.038   1.00 89.48 258 A 1 
ATOM 1941 O O   . TYR A 0 258 . -31.766  -3.035  9.104    1.00 89.48 258 A 1 
ATOM 1942 C CG  . TYR A 0 258 . -29.529  0.280   10.999   1.00 89.48 258 A 1 
ATOM 1943 C CD1 . TYR A 0 258 . -29.158  1.558   10.547   1.00 89.48 258 A 1 
ATOM 1944 C CD2 . TYR A 0 258 . -29.274  -0.085  12.333   1.00 89.48 258 A 1 
ATOM 1945 C CE1 . TYR A 0 258 . -28.509  2.460   11.410   1.00 89.48 258 A 1 
ATOM 1946 C CE2 . TYR A 0 258 . -28.600  0.799   13.200   1.00 89.48 258 A 1 
ATOM 1947 O OH  . TYR A 0 258 . -27.635  2.968   13.581   1.00 89.48 258 A 1 
ATOM 1948 C CZ  . TYR A 0 258 . -28.215  2.074   12.737   1.00 89.48 258 A 1 
ATOM 1949 N N   . ASP A 0 259 . -32.823  -1.419  7.950    1.00 84.23 259 A 1 
ATOM 1950 C CA  . ASP A 0 259 . -33.308  -2.312  6.875    1.00 84.23 259 A 1 
ATOM 1951 C C   . ASP A 0 259 . -32.201  -2.830  5.953    1.00 84.23 259 A 1 
ATOM 1952 C CB  . ASP A 0 259 . -34.306  -1.589  5.957    1.00 84.23 259 A 1 
ATOM 1953 O O   . ASP A 0 259 . -32.402  -3.783  5.225    1.00 84.23 259 A 1 
ATOM 1954 C CG  . ASP A 0 259 . -35.645  -1.231  6.593    1.00 84.23 259 A 1 
ATOM 1955 O OD1 . ASP A 0 259 . -36.088  -1.929  7.524    1.00 84.23 259 A 1 
ATOM 1956 O OD2 . ASP A 0 259 . -36.211  -0.202  6.145    1.00 84.23 259 A 1 
ATOM 1957 N N   . SER A 0 260 . -31.050  -2.172  5.876    1.00 88.37 260 A 1 
ATOM 1958 C CA  . SER A 0 260 . -29.859  -2.750  5.255    1.00 88.37 260 A 1 
ATOM 1959 C C   . SER A 0 260 . -28.647  -1.953  5.684    1.00 88.37 260 A 1 
ATOM 1960 C CB  . SER A 0 260 . -29.938  -2.826  3.720    1.00 88.37 260 A 1 
ATOM 1961 O O   . SER A 0 260 . -28.710  -0.731  5.850    1.00 88.37 260 A 1 
ATOM 1962 O OG  . SER A 0 260 . -29.902  -1.558  3.101    1.00 88.37 260 A 1 
ATOM 1963 N N   . VAL A 0 261 . -27.524  -2.639  5.870    1.00 90.05 261 A 1 
ATOM 1964 C CA  . VAL A 0 261 . -26.259  -2.000  6.236    1.00 90.05 261 A 1 
ATOM 1965 C C   . VAL A 0 261 . -25.147  -2.493  5.331    1.00 90.05 261 A 1 
ATOM 1966 C CB  . VAL A 0 261 . -25.913  -2.163  7.729    1.00 90.05 261 A 1 
ATOM 1967 O O   . VAL A 0 261 . -25.023  -3.682  5.048    1.00 90.05 261 A 1 
ATOM 1968 C CG1 . VAL A 0 261 . -26.919  -1.421  8.612    1.00 90.05 261 A 1 
ATOM 1969 C CG2 . VAL A 0 261 . -25.847  -3.620  8.196    1.00 90.05 261 A 1 
ATOM 1970 N N   . GLN A 0 262 . -24.314  -1.567  4.863    1.00 93.32 262 A 1 
ATOM 1971 C CA  . GLN A 0 262 . -23.134  -1.871  4.065    1.00 93.32 262 A 1 
ATOM 1972 C C   . GLN A 0 262 . -21.930  -1.100  4.590    1.00 93.32 262 A 1 
ATOM 1973 C CB  . GLN A 0 262 . -23.359  -1.569  2.576    1.00 93.32 262 A 1 
ATOM 1974 O O   . GLN A 0 262 . -21.979  0.114   4.783    1.00 93.32 262 A 1 
ATOM 1975 C CG  . GLN A 0 262 . -24.479  -2.419  1.960    1.00 93.32 262 A 1 
ATOM 1976 C CD  . GLN A 0 262 . -24.645  -2.209  0.457    1.00 93.32 262 A 1 
ATOM 1977 N NE2 . GLN A 0 262 . -25.778  -2.606  -0.079   1.00 93.32 262 A 1 
ATOM 1978 O OE1 . GLN A 0 262 . -23.763  -1.728  -0.261   1.00 93.32 262 A 1 
ATOM 1979 N N   . ALA A 0 263 . -20.811  -1.799  4.744    1.00 94.62 263 A 1 
ATOM 1980 C CA  . ALA A 0 263 . -19.521  -1.204  5.053    1.00 94.62 263 A 1 
ATOM 1981 C C   . ALA A 0 263 . -18.499  -1.653  4.014    1.00 94.62 263 A 1 
ATOM 1982 C CB  . ALA A 0 263 . -19.114  -1.577  6.481    1.00 94.62 263 A 1 
ATOM 1983 O O   . ALA A 0 263 . -18.361  -2.844  3.745    1.00 94.62 263 A 1 
ATOM 1984 N N   . ARG A 0 264 . -17.762  -0.709  3.429    1.00 96.72 264 A 1 
ATOM 1985 C CA  . ARG A 0 264 . -16.691  -1.001  2.470    1.00 96.72 264 A 1 
ATOM 1986 C C   . ARG A 0 264 . -15.410  -0.305  2.893    1.00 96.72 264 A 1 
ATOM 1987 C CB  . ARG A 0 264 . -17.083  -0.666  1.021    1.00 96.72 264 A 1 
ATOM 1988 O O   . ARG A 0 264 . -15.436  0.844   3.328    1.00 96.72 264 A 1 
ATOM 1989 C CG  . ARG A 0 264 . -18.471  -1.196  0.625    1.00 96.72 264 A 1 
ATOM 1990 C CD  . ARG A 0 264 . -18.781  -0.874  -0.838   1.00 96.72 264 A 1 
ATOM 1991 N NE  . ARG A 0 264 . -20.163  -1.245  -1.193   1.00 96.72 264 A 1 
ATOM 1992 N NH1 . ARG A 0 264 . -20.102  -0.555  -3.378   1.00 96.72 264 A 1 
ATOM 1993 N NH2 . ARG A 0 264 . -21.982  -1.440  -2.533   1.00 96.72 264 A 1 
ATOM 1994 C CZ  . ARG A 0 264 . -20.742  -1.082  -2.368   1.00 96.72 264 A 1 
ATOM 1995 N N   . GLN A 0 265 . -14.297  -1.005  2.751    1.00 97.24 265 A 1 
ATOM 1996 C CA  . GLN A 0 265 . -12.950  -0.497  2.955    1.00 97.24 265 A 1 
ATOM 1997 C C   . GLN A 0 265 . -12.134  -0.784  1.701    1.00 97.24 265 A 1 
ATOM 1998 C CB  . GLN A 0 265 . -12.333  -1.134  4.208    1.00 97.24 265 A 1 
ATOM 1999 O O   . GLN A 0 265 . -12.165  -1.906  1.202    1.00 97.24 265 A 1 
ATOM 2000 C CG  . GLN A 0 265 . -10.873  -0.698  4.423    1.00 97.24 265 A 1 
ATOM 2001 C CD  . GLN A 0 265 . -10.240  -1.298  5.674    1.00 97.24 265 A 1 
ATOM 2002 N NE2 . GLN A 0 265 . -8.927   -1.354  5.742    1.00 97.24 265 A 1 
ATOM 2003 O OE1 . GLN A 0 265 . -10.894  -1.695  6.628    1.00 97.24 265 A 1 
ATOM 2004 N N   . TYR A 0 266 . -11.393  0.216   1.237    1.00 96.69 266 A 1 
ATOM 2005 C CA  . TYR A 0 266 . -10.480  0.122   0.107    1.00 96.69 266 A 1 
ATOM 2006 C C   . TYR A 0 266 . -9.123   0.684   0.515    1.00 96.69 266 A 1 
ATOM 2007 C CB  . TYR A 0 266 . -11.041  0.886   -1.097   1.00 96.69 266 A 1 
ATOM 2008 O O   . TYR A 0 266 . -9.016   1.855   0.884    1.00 96.69 266 A 1 
ATOM 2009 C CG  . TYR A 0 266 . -12.412  0.428   -1.547   1.00 96.69 266 A 1 
ATOM 2010 C CD1 . TYR A 0 266 . -12.524  -0.673  -2.414   1.00 96.69 266 A 1 
ATOM 2011 C CD2 . TYR A 0 266 . -13.569  1.100   -1.105   1.00 96.69 266 A 1 
ATOM 2012 C CE1 . TYR A 0 266 . -13.790  -1.097  -2.857   1.00 96.69 266 A 1 
ATOM 2013 C CE2 . TYR A 0 266 . -14.840  0.681   -1.545   1.00 96.69 266 A 1 
ATOM 2014 O OH  . TYR A 0 266 . -16.165  -0.813  -2.885   1.00 96.69 266 A 1 
ATOM 2015 C CZ  . TYR A 0 266 . -14.948  -0.414  -2.429   1.00 96.69 266 A 1 
ATOM 2016 N N   . ASP A 0 267 . -8.101   -0.150  0.418    1.00 96.86 267 A 1 
ATOM 2017 C CA  . ASP A 0 267 . -6.705   0.210   0.600    1.00 96.86 267 A 1 
ATOM 2018 C C   . ASP A 0 267 . -6.014   0.035   -0.749   1.00 96.86 267 A 1 
ATOM 2019 C CB  . ASP A 0 267 . -6.059   -0.658  1.695    1.00 96.86 267 A 1 
ATOM 2020 O O   . ASP A 0 267 . -6.165   -1.009  -1.380   1.00 96.86 267 A 1 
ATOM 2021 C CG  . ASP A 0 267 . -6.789   -0.571  3.038    1.00 96.86 267 A 1 
ATOM 2022 O OD1 . ASP A 0 267 . -7.392   0.478   3.318    1.00 96.86 267 A 1 
ATOM 2023 O OD2 . ASP A 0 267 . -6.754   -1.517  3.858    1.00 96.86 267 A 1 
ATOM 2024 N N   . ASN A 0 268 . -5.279   1.043   -1.207   1.00 96.97 268 A 1 
ATOM 2025 C CA  . ASN A 0 268 . -4.476   0.935   -2.419   1.00 96.97 268 A 1 
ATOM 2026 C C   . ASN A 0 268 . -3.085   1.514   -2.182   1.00 96.97 268 A 1 
ATOM 2027 C CB  . ASN A 0 268 . -5.187   1.604   -3.609   1.00 96.97 268 A 1 
ATOM 2028 O O   . ASN A 0 268 . -2.970   2.659   -1.739   1.00 96.97 268 A 1 
ATOM 2029 C CG  . ASN A 0 268 . -4.549   1.157   -4.914   1.00 96.97 268 A 1 
ATOM 2030 N ND2 . ASN A 0 268 . -4.157   2.047   -5.793   1.00 96.97 268 A 1 
ATOM 2031 O OD1 . ASN A 0 268 . -4.403   -0.026  -5.150   1.00 96.97 268 A 1 
ATOM 2032 N N   . GLU A 0 269 . -2.051   0.743   -2.488   1.00 97.57 269 A 1 
ATOM 2033 C CA  . GLU A 0 269 . -0.659   1.183   -2.528   1.00 97.57 269 A 1 
ATOM 2034 C C   . GLU A 0 269 . -0.172   1.098   -3.973   1.00 97.57 269 A 1 
ATOM 2035 C CB  . GLU A 0 269 . 0.221    0.355   -1.572   1.00 97.57 269 A 1 
ATOM 2036 O O   . GLU A 0 269 . -0.272   0.044   -4.584   1.00 97.57 269 A 1 
ATOM 2037 C CG  . GLU A 0 269 . -0.251   0.487   -0.112   1.00 97.57 269 A 1 
ATOM 2038 C CD  . GLU A 0 269 . 0.724    -0.053  0.947    1.00 97.57 269 A 1 
ATOM 2039 O OE1 . GLU A 0 269 . 0.290    -0.147  2.128    1.00 97.57 269 A 1 
ATOM 2040 O OE2 . GLU A 0 269 . 1.934    -0.174  0.674    1.00 97.57 269 A 1 
ATOM 2041 N N   . HIS A 0 270 . 0.324    2.210   -4.507   1.00 96.54 270 A 1 
ATOM 2042 C CA  . HIS A 0 270 . 0.813    2.342   -5.875   1.00 96.54 270 A 1 
ATOM 2043 C C   . HIS A 0 270 . 2.252    2.856   -5.833   1.00 96.54 270 A 1 
ATOM 2044 C CB  . HIS A 0 270 . -0.103   3.291   -6.665   1.00 96.54 270 A 1 
ATOM 2045 O O   . HIS A 0 270 . 2.545    3.857   -5.172   1.00 96.54 270 A 1 
ATOM 2046 C CG  . HIS A 0 270 . 0.425    3.679   -8.030   1.00 96.54 270 A 1 
ATOM 2047 C CD2 . HIS A 0 270 . 0.025    3.211   -9.259   1.00 96.54 270 A 1 
ATOM 2048 N ND1 . HIS A 0 270 . 1.385    4.639   -8.270   1.00 96.54 270 A 1 
ATOM 2049 C CE1 . HIS A 0 270 . 1.553    4.744   -9.597   1.00 96.54 270 A 1 
ATOM 2050 N NE2 . HIS A 0 270 . 0.734    3.909   -10.241  1.00 96.54 270 A 1 
ATOM 2051 N N   . TYR A 0 271 . 3.135    2.208   -6.575   1.00 98.23 271 A 1 
ATOM 2052 C CA  . TYR A 0 271 . 4.499    2.632   -6.846   1.00 98.23 271 A 1 
ATOM 2053 C C   . TYR A 0 271 . 4.697    2.673   -8.355   1.00 98.23 271 A 1 
ATOM 2054 C CB  . TYR A 0 271 . 5.476    1.657   -6.184   1.00 98.23 271 A 1 
ATOM 2055 O O   . TYR A 0 271 . 4.349    1.718   -9.041   1.00 98.23 271 A 1 
ATOM 2056 C CG  . TYR A 0 271 . 6.928    1.883   -6.557   1.00 98.23 271 A 1 
ATOM 2057 C CD1 . TYR A 0 271 . 7.532    1.127   -7.583   1.00 98.23 271 A 1 
ATOM 2058 C CD2 . TYR A 0 271 . 7.666    2.874   -5.886   1.00 98.23 271 A 1 
ATOM 2059 C CE1 . TYR A 0 271 . 8.885    1.343   -7.916   1.00 98.23 271 A 1 
ATOM 2060 C CE2 . TYR A 0 271 . 9.016    3.089   -6.216   1.00 98.23 271 A 1 
ATOM 2061 O OH  . TYR A 0 271 . 10.944   2.520   -7.524   1.00 98.23 271 A 1 
ATOM 2062 C CZ  . TYR A 0 271 . 9.634    2.319   -7.225   1.00 98.23 271 A 1 
ATOM 2063 N N   . ALA A 0 272 . 5.276    3.752   -8.868   1.00 98.14 272 A 1 
ATOM 2064 C CA  . ALA A 0 272 . 5.729    3.812   -10.247  1.00 98.14 272 A 1 
ATOM 2065 C C   . ALA A 0 272 . 7.079    4.517   -10.324  1.00 98.14 272 A 1 
ATOM 2066 C CB  . ALA A 0 272 . 4.675    4.480   -11.133  1.00 98.14 272 A 1 
ATOM 2067 O O   . ALA A 0 272 . 7.260    5.572   -9.714   1.00 98.14 272 A 1 
ATOM 2068 N N   . ARG A 0 273 . 7.999    3.942   -11.094  1.00 98.31 273 A 1 
ATOM 2069 C CA  . ARG A 0 273 . 9.308    4.501   -11.411  1.00 98.31 273 A 1 
ATOM 2070 C C   . ARG A 0 273 . 9.524    4.438   -12.913  1.00 98.31 273 A 1 
ATOM 2071 C CB  . ARG A 0 273 . 10.398   3.753   -10.632  1.00 98.31 273 A 1 
ATOM 2072 O O   . ARG A 0 273 . 9.351    3.387   -13.518  1.00 98.31 273 A 1 
ATOM 2073 C CG  . ARG A 0 273 . 11.808   4.280   -10.947  1.00 98.31 273 A 1 
ATOM 2074 C CD  . ARG A 0 273 . 12.905   3.570   -10.140  1.00 98.31 273 A 1 
ATOM 2075 N NE  . ARG A 0 273 . 13.020   2.128   -10.461  1.00 98.31 273 A 1 
ATOM 2076 N NH1 . ARG A 0 273 . 14.192   2.273   -12.450  1.00 98.31 273 A 1 
ATOM 2077 N NH2 . ARG A 0 273 . 13.713   0.303   -11.678  1.00 98.31 273 A 1 
ATOM 2078 C CZ  . ARG A 0 273 . 13.631   1.587   -11.508  1.00 98.31 273 A 1 
ATOM 2079 N N   . GLU A 0 274 . 9.941    5.550   -13.487  1.00 98.52 274 A 1 
ATOM 2080 C CA  . GLU A 0 274 . 10.339   5.671   -14.879  1.00 98.52 274 A 1 
ATOM 2081 C C   . GLU A 0 274 . 11.763   6.226   -14.927  1.00 98.52 274 A 1 
ATOM 2082 C CB  . GLU A 0 274 . 9.317    6.544   -15.617  1.00 98.52 274 A 1 
ATOM 2083 O O   . GLU A 0 274 . 12.054   7.247   -14.305  1.00 98.52 274 A 1 
ATOM 2084 C CG  . GLU A 0 274 . 9.611    6.638   -17.117  1.00 98.52 274 A 1 
ATOM 2085 C CD  . GLU A 0 274 . 8.488    7.318   -17.913  1.00 98.52 274 A 1 
ATOM 2086 O OE1 . GLU A 0 274 . 8.527    7.211   -19.161  1.00 98.52 274 A 1 
ATOM 2087 O OE2 . GLU A 0 274 . 7.580    7.954   -17.347  1.00 98.52 274 A 1 
ATOM 2088 N N   . VAL A 0 275 . 12.656   5.535   -15.629  1.00 98.20 275 A 1 
ATOM 2089 C CA  . VAL A 0 275 . 14.038   5.961   -15.871  1.00 98.20 275 A 1 
ATOM 2090 C C   . VAL A 0 275 . 14.231   6.078   -17.368  1.00 98.20 275 A 1 
ATOM 2091 C CB  . VAL A 0 275 . 15.058   4.983   -15.262  1.00 98.20 275 A 1 
ATOM 2092 O O   . VAL A 0 275 . 13.896   5.148   -18.094  1.00 98.20 275 A 1 
ATOM 2093 C CG1 . VAL A 0 275 . 16.508   5.353   -15.605  1.00 98.20 275 A 1 
ATOM 2094 C CG2 . VAL A 0 275 . 14.935   4.994   -13.735  1.00 98.20 275 A 1 
ATOM 2095 N N   . ARG A 0 276 . 14.766   7.215   -17.804  1.00 97.43 276 A 1 
ATOM 2096 C CA  . ARG A 0 276 . 15.221   7.454   -19.172  1.00 97.43 276 A 1 
ATOM 2097 C C   . ARG A 0 276 . 16.664   7.920   -19.114  1.00 97.43 276 A 1 
ATOM 2098 C CB  . ARG A 0 276 . 14.341   8.482   -19.884  1.00 97.43 276 A 1 
ATOM 2099 O O   . ARG A 0 276 . 16.946   8.862   -18.368  1.00 97.43 276 A 1 
ATOM 2100 C CG  . ARG A 0 276 . 12.879   8.033   -19.936  1.00 97.43 276 A 1 
ATOM 2101 C CD  . ARG A 0 276 . 12.067   9.058   -20.720  1.00 97.43 276 A 1 
ATOM 2102 N NE  . ARG A 0 276 . 10.619   8.851   -20.545  1.00 97.43 276 A 1 
ATOM 2103 N NH1 . ARG A 0 276 . 9.952    10.510  -21.960  1.00 97.43 276 A 1 
ATOM 2104 N NH2 . ARG A 0 276 . 8.424    9.259   -20.908  1.00 97.43 276 A 1 
ATOM 2105 C CZ  . ARG A 0 276 . 9.671    9.540   -21.136  1.00 97.43 276 A 1 
ATOM 2106 N N   . ALA A 0 277 . 17.543   7.247   -19.832  1.00 95.55 277 A 1 
ATOM 2107 C CA  . ALA A 0 277 . 18.927   7.641   -20.001  1.00 95.55 277 A 1 
ATOM 2108 C C   . ALA A 0 277 . 19.267   7.623   -21.489  1.00 95.55 277 A 1 
ATOM 2109 C CB  . ALA A 0 277 . 19.838   6.728   -19.174  1.00 95.55 277 A 1 
ATOM 2110 O O   . ALA A 0 277 . 18.826   6.712   -22.175  1.00 95.55 277 A 1 
ATOM 2111 N N   . ASP A 0 278 . 20.023   8.620   -21.918  1.00 93.56 278 A 1 
ATOM 2112 C CA  . ASP A 0 278 . 20.424   8.870   -23.303  1.00 93.56 278 A 1 
ATOM 2113 C C   . ASP A 0 278 . 21.929   9.234   -23.270  1.00 93.56 278 A 1 
ATOM 2114 C CB  . ASP A 0 278 . 19.491   9.978   -23.828  1.00 93.56 278 A 1 
ATOM 2115 O O   . ASP A 0 278 . 22.338   10.077  -22.456  1.00 93.56 278 A 1 
ATOM 2116 C CG  . ASP A 0 278 . 19.867   10.565  -25.185  1.00 93.56 278 A 1 
ATOM 2117 O OD1 . ASP A 0 278 . 20.836   10.052  -25.774  1.00 93.56 278 A 1 
ATOM 2118 O OD2 . ASP A 0 278 . 19.270   11.630  -25.485  1.00 93.56 278 A 1 
ATOM 2119 N N   . ASP A 0 279 . 22.769   8.509   -24.025  1.00 91.66 279 A 1 
ATOM 2120 C CA  . ASP A 0 279 . 24.234   8.696   -24.138  1.00 91.66 279 A 1 
ATOM 2121 C C   . ASP A 0 279 . 24.687   8.787   -25.603  1.00 91.66 279 A 1 
ATOM 2122 C CB  . ASP A 0 279 . 25.041   7.639   -23.332  1.00 91.66 279 A 1 
ATOM 2123 O O   . ASP A 0 279 . 25.433   7.930   -26.095  1.00 91.66 279 A 1 
ATOM 2124 C CG  . ASP A 0 279 . 26.597   7.745   -23.402  1.00 91.66 279 A 1 
ATOM 2125 O OD1 . ASP A 0 279 . 27.211   8.809   -23.130  1.00 91.66 279 A 1 
ATOM 2126 O OD2 . ASP A 0 279 . 27.321   6.717   -23.527  1.00 91.66 279 A 1 
ATOM 2127 N N   . ASP A 0 280 . 24.311   9.888   -26.246  1.00 90.88 280 A 1 
ATOM 2128 C CA  . ASP A 0 280 . 24.847   10.346  -27.524  1.00 90.88 280 A 1 
ATOM 2129 C C   . ASP A 0 280 . 26.374   10.513  -27.516  1.00 90.88 280 A 1 
ATOM 2130 C CB  . ASP A 0 280 . 24.262   11.724  -27.847  1.00 90.88 280 A 1 
ATOM 2131 O O   . ASP A 0 280 . 26.958   11.284  -26.742  1.00 90.88 280 A 1 
ATOM 2132 C CG  . ASP A 0 280 . 22.856   11.716  -28.427  1.00 90.88 280 A 1 
ATOM 2133 O OD1 . ASP A 0 280 . 22.628   10.821  -29.262  1.00 90.88 280 A 1 
ATOM 2134 O OD2 . ASP A 0 280 . 22.197   12.770  -28.253  1.00 90.88 280 A 1 
ATOM 2135 N N   . GLN A 0 281 . 27.050   9.876   -28.467  1.00 88.66 281 A 1 
ATOM 2136 C CA  . GLN A 0 281 . 28.454   10.093  -28.803  1.00 88.66 281 A 1 
ATOM 2137 C C   . GLN A 0 281 . 28.601   10.340  -30.294  1.00 88.66 281 A 1 
ATOM 2138 C CB  . GLN A 0 281 . 29.295   8.876   -28.412  1.00 88.66 281 A 1 
ATOM 2139 O O   . GLN A 0 281 . 28.069   9.596   -31.107  1.00 88.66 281 A 1 
ATOM 2140 C CG  . GLN A 0 281 . 29.517   8.805   -26.905  1.00 88.66 281 A 1 
ATOM 2141 C CD  . GLN A 0 281 . 29.991   7.424   -26.504  1.00 88.66 281 A 1 
ATOM 2142 N NE2 . GLN A 0 281 . 29.211   6.728   -25.721  1.00 88.66 281 A 1 
ATOM 2143 O OE1 . GLN A 0 281 . 31.064   6.942   -26.840  1.00 88.66 281 A 1 
ATOM 2144 N N   . TRP A 0 282 . 29.407   11.331  -30.659  1.00 87.24 282 A 1 
ATOM 2145 C CA  . TRP A 0 282 . 29.711   11.599  -32.060  1.00 87.24 282 A 1 
ATOM 2146 C C   . TRP A 0 282 . 31.145   12.090  -32.248  1.00 87.24 282 A 1 
ATOM 2147 C CB  . TRP A 0 282 . 28.685   12.581  -32.629  1.00 87.24 282 A 1 
ATOM 2148 O O   . TRP A 0 282 . 31.750   12.679  -31.341  1.00 87.24 282 A 1 
ATOM 2149 C CG  . TRP A 0 282 . 28.729   13.946  -32.022  1.00 87.24 282 A 1 
ATOM 2150 C CD1 . TRP A 0 282 . 28.018   14.359  -30.951  1.00 87.24 282 A 1 
ATOM 2151 C CD2 . TRP A 0 282 . 29.509   15.093  -32.461  1.00 87.24 282 A 1 
ATOM 2152 C CE2 . TRP A 0 282 . 29.222   16.189  -31.595  1.00 87.24 282 A 1 
ATOM 2153 C CE3 . TRP A 0 282 . 30.402   15.323  -33.527  1.00 87.24 282 A 1 
ATOM 2154 N NE1 . TRP A 0 282 . 28.294   15.689  -30.701  1.00 87.24 282 A 1 
ATOM 2155 C CH2 . TRP A 0 282 . 30.670   17.655  -32.863  1.00 87.24 282 A 1 
ATOM 2156 C CZ2 . TRP A 0 282 . 29.800   17.456  -31.776  1.00 87.24 282 A 1 
ATOM 2157 C CZ3 . TRP A 0 282 . 30.970   16.591  -33.732  1.00 87.24 282 A 1 
ATOM 2158 N N   . ALA A 0 283 . 31.684   11.838  -33.436  1.00 85.21 283 A 1 
ATOM 2159 C CA  . ALA A 0 283 . 32.965   12.334  -33.908  1.00 85.21 283 A 1 
ATOM 2160 C C   . ALA A 0 283 . 32.865   12.713  -35.391  1.00 85.21 283 A 1 
ATOM 2161 C CB  . ALA A 0 283 . 34.042   11.266  -33.684  1.00 85.21 283 A 1 
ATOM 2162 O O   . ALA A 0 283 . 32.211   12.014  -36.159  1.00 85.21 283 A 1 
ATOM 2163 N N   . GLU A 0 284 . 33.531   13.799  -35.768  1.00 80.80 284 A 1 
ATOM 2164 C CA  . GLU A 0 284 . 33.709   14.238  -37.152  1.00 80.80 284 A 1 
ATOM 2165 C C   . GLU A 0 284 . 35.189   14.587  -37.355  1.00 80.80 284 A 1 
ATOM 2166 C CB  . GLU A 0 284 . 32.830   15.467  -37.455  1.00 80.80 284 A 1 
ATOM 2167 O O   . GLU A 0 284 . 35.767   15.307  -36.531  1.00 80.80 284 A 1 
ATOM 2168 C CG  . GLU A 0 284 . 31.314   15.193  -37.464  1.00 80.80 284 A 1 
ATOM 2169 C CD  . GLU A 0 284 . 30.460   16.465  -37.664  1.00 80.80 284 A 1 
ATOM 2170 O OE1 . GLU A 0 284 . 29.214   16.346  -37.700  1.00 80.80 284 A 1 
ATOM 2171 O OE2 . GLU A 0 284 . 31.021   17.587  -37.753  1.00 80.80 284 A 1 
ATOM 2172 N N   . ASP A 0 285 . 35.775   14.087  -38.438  1.00 79.38 285 A 1 
ATOM 2173 C CA  . ASP A 0 285 . 37.114   14.423  -38.923  1.00 79.38 285 A 1 
ATOM 2174 C C   . ASP A 0 285 . 36.998   14.988  -40.348  1.00 79.38 285 A 1 
ATOM 2175 C CB  . ASP A 0 285 . 38.035   13.192  -38.854  1.00 79.38 285 A 1 
ATOM 2176 O O   . ASP A 0 285 . 36.175   14.544  -41.150  1.00 79.38 285 A 1 
ATOM 2177 C CG  . ASP A 0 285 . 39.524   13.521  -39.025  1.00 79.38 285 A 1 
ATOM 2178 O OD1 . ASP A 0 285 . 39.824   14.700  -39.325  1.00 79.38 285 A 1 
ATOM 2179 O OD2 . ASP A 0 285 . 40.341   12.603  -38.771  1.00 79.38 285 A 1 
ATOM 2180 N N   . TYR A 0 286 . 37.769   16.028  -40.649  1.00 77.55 286 A 1 
ATOM 2181 C CA  . TYR A 0 286 . 37.764   16.689  -41.948  1.00 77.55 286 A 1 
ATOM 2182 C C   . TYR A 0 286 . 39.168   17.166  -42.306  1.00 77.55 286 A 1 
ATOM 2183 C CB  . TYR A 0 286 . 36.773   17.875  -41.929  1.00 77.55 286 A 1 
ATOM 2184 O O   . TYR A 0 286 . 39.579   18.244  -41.845  1.00 77.55 286 A 1 
ATOM 2185 C CG  . TYR A 0 286 . 36.622   18.563  -43.277  1.00 77.55 286 A 1 
ATOM 2186 C CD1 . TYR A 0 286 . 37.257   19.790  -43.563  1.00 77.55 286 A 1 
ATOM 2187 C CD2 . TYR A 0 286 . 35.907   17.898  -44.284  1.00 77.55 286 A 1 
ATOM 2188 C CE1 . TYR A 0 286 . 37.174   20.344  -44.861  1.00 77.55 286 A 1 
ATOM 2189 C CE2 . TYR A 0 286 . 35.825   18.429  -45.577  1.00 77.55 286 A 1 
ATOM 2190 O OH  . TYR A 0 286 . 36.431   20.077  -47.159  1.00 77.55 286 A 1 
ATOM 2191 C CZ  . TYR A 0 286 . 36.472   19.640  -45.870  1.00 77.55 286 A 1 
ATOM 2192 N N   . ASP A 0 287 . 39.848   16.463  -43.219  1.00 75.76 287 A 1 
ATOM 2193 C CA  . ASP A 0 287 . 41.073   16.960  -43.828  1.00 75.76 287 A 1 
ATOM 2194 C C   . ASP A 0 287 . 40.825   17.520  -45.233  1.00 75.76 287 A 1 
ATOM 2195 C CB  . ASP A 0 287 . 42.295   16.024  -43.772  1.00 75.76 287 A 1 
ATOM 2196 O O   . ASP A 0 287 . 40.296   16.920  -46.171  1.00 75.76 287 A 1 
ATOM 2197 C CG  . ASP A 0 287 . 42.661   15.522  -42.376  1.00 75.76 287 A 1 
ATOM 2198 O OD1 . ASP A 0 287 . 42.839   16.449  -41.549  1.00 75.76 287 A 1 
ATOM 2199 O OD2 . ASP A 0 287 . 43.166   14.383  -42.254  1.00 75.76 287 A 1 
ATOM 2200 N N   . ARG A 0 288 . 41.289   18.757  -45.429  1.00 70.71 288 A 1 
ATOM 2201 C CA  . ARG A 0 288 . 41.359   19.380  -46.755  1.00 70.71 288 A 1 
ATOM 2202 C C   . ARG A 0 288 . 42.801   19.635  -47.138  1.00 70.71 288 A 1 
ATOM 2203 C CB  . ARG A 0 288 . 40.468   20.619  -46.800  1.00 70.71 288 A 1 
ATOM 2204 O O   . ARG A 0 288 . 43.447   20.552  -46.620  1.00 70.71 288 A 1 
ATOM 2205 C CG  . ARG A 0 288 . 40.418   21.211  -48.215  1.00 70.71 288 A 1 
ATOM 2206 C CD  . ARG A 0 288 . 39.593   22.498  -48.249  1.00 70.71 288 A 1 
ATOM 2207 N NE  . ARG A 0 288 . 38.166   22.255  -47.977  1.00 70.71 288 A 1 
ATOM 2208 N NH1 . ARG A 0 288 . 37.618   24.364  -47.284  1.00 70.71 288 A 1 
ATOM 2209 N NH2 . ARG A 0 288 . 36.031   22.807  -47.423  1.00 70.71 288 A 1 
ATOM 2210 C CZ  . ARG A 0 288 . 37.276   23.142  -47.578  1.00 70.71 288 A 1 
ATOM 2211 N N   . TYR A 0 289 . 43.264   18.930  -48.168  1.00 65.61 289 A 1 
ATOM 2212 C CA  . TYR A 0 289 . 44.566   19.158  -48.780  1.00 65.61 289 A 1 
ATOM 2213 C C   . TYR A 0 289 . 44.435   19.891  -50.120  1.00 65.61 289 A 1 
ATOM 2214 C CB  . TYR A 0 289 . 45.317   17.832  -48.917  1.00 65.61 289 A 1 
ATOM 2215 O O   . TYR A 0 289 . 43.861   19.386  -51.083  1.00 65.61 289 A 1 
ATOM 2216 C CG  . TYR A 0 289 . 46.719   18.020  -49.459  1.00 65.61 289 A 1 
ATOM 2217 C CD1 . TYR A 0 289 . 47.010   17.692  -50.796  1.00 65.61 289 A 1 
ATOM 2218 C CD2 . TYR A 0 289 . 47.715   18.564  -48.628  1.00 65.61 289 A 1 
ATOM 2219 C CE1 . TYR A 0 289 . 48.305   17.899  -51.303  1.00 65.61 289 A 1 
ATOM 2220 C CE2 . TYR A 0 289 . 49.005   18.802  -49.136  1.00 65.61 289 A 1 
ATOM 2221 O OH  . TYR A 0 289 . 50.525   18.740  -50.982  1.00 65.61 289 A 1 
ATOM 2222 C CZ  . TYR A 0 289 . 49.295   18.468  -50.476  1.00 65.61 289 A 1 
ATOM 2223 N N   . THR A 0 290 . 45.019   21.092  -50.219  1.00 59.16 290 A 1 
ATOM 2224 C CA  . THR A 0 290 . 45.188   21.793  -51.504  1.00 59.16 290 A 1 
ATOM 2225 C C   . THR A 0 290 . 46.670   22.011  -51.803  1.00 59.16 290 A 1 
ATOM 2226 C CB  . THR A 0 290 . 44.414   23.120  -51.535  1.00 59.16 290 A 1 
ATOM 2227 O O   . THR A 0 290 . 47.331   22.837  -51.169  1.00 59.16 290 A 1 
ATOM 2228 C CG2 . THR A 0 290 . 44.443   23.780  -52.917  1.00 59.16 290 A 1 
ATOM 2229 O OG1 . THR A 0 290 . 43.055   22.902  -51.248  1.00 59.16 290 A 1 
ATOM 2230 N N   . ALA A 0 291 . 47.196   21.317  -52.815  1.00 52.46 291 A 1 
ATOM 2231 C CA  . ALA A 0 291 . 48.483   21.658  -53.421  1.00 52.46 291 A 1 
ATOM 2232 C C   . ALA A 0 291 . 48.249   22.584  -54.618  1.00 52.46 291 A 1 
ATOM 2233 C CB  . ALA A 0 291 . 49.219   20.383  -53.841  1.00 52.46 291 A 1 
ATOM 2234 O O   . ALA A 0 291 . 47.621   22.168  -55.586  1.00 52.46 291 A 1 
ATOM 2235 N N   . GLY A 0 292 . 48.754   23.822  -54.562  1.00 46.76 292 A 1 
ATOM 2236 C CA  . GLY A 0 292 . 48.756   24.765  -55.685  1.00 46.76 292 A 1 
ATOM 2237 C C   . GLY A 0 292 . 49.911   25.766  -55.577  1.00 46.76 292 A 1 
ATOM 2238 O O   . GLY A 0 292 . 50.181   26.305  -54.507  1.00 46.76 292 A 1 
ATOM 2239 N N   . HIS A 0 293 . 50.637   25.987  -56.674  1.00 41.11 293 A 1 
ATOM 2240 C CA  . HIS A 0 293 . 51.836   26.834  -56.714  1.00 41.11 293 A 1 
ATOM 2241 C C   . HIS A 0 293 . 51.459   28.335  -56.762  1.00 41.11 293 A 1 
ATOM 2242 C CB  . HIS A 0 293 . 52.692   26.379  -57.917  1.00 41.11 293 A 1 
ATOM 2243 O O   . HIS A 0 293 . 50.735   28.757  -57.659  1.00 41.11 293 A 1 
ATOM 2244 C CG  . HIS A 0 293 . 54.183   26.408  -57.691  1.00 41.11 293 A 1 
ATOM 2245 C CD2 . HIS A 0 293 . 54.956   25.397  -57.181  1.00 41.11 293 A 1 
ATOM 2246 N ND1 . HIS A 0 293 . 55.035   27.418  -58.062  1.00 41.11 293 A 1 
ATOM 2247 C CE1 . HIS A 0 293 . 56.289   27.034  -57.772  1.00 41.11 293 A 1 
ATOM 2248 N NE2 . HIS A 0 293 . 56.294   25.809  -57.233  1.00 41.11 293 A 1 
ATOM 2249 N N   . ASP A 0 294 . 51.972   29.157  -55.837  1.00 38.87 294 A 1 
ATOM 2250 C CA  . ASP A 0 294 . 51.658   30.598  -55.677  1.00 38.87 294 A 1 
ATOM 2251 C C   . ASP A 0 294 . 52.413   31.484  -56.711  1.00 38.87 294 A 1 
ATOM 2252 C CB  . ASP A 0 294 . 51.922   30.985  -54.192  1.00 38.87 294 A 1 
ATOM 2253 O O   . ASP A 0 294 . 53.147   32.406  -56.354  1.00 38.87 294 A 1 
ATOM 2254 C CG  . ASP A 0 294 . 51.036   32.095  -53.593  1.00 38.87 294 A 1 
ATOM 2255 O OD1 . ASP A 0 294 . 49.959   32.379  -54.151  1.00 38.87 294 A 1 
ATOM 2256 O OD2 . ASP A 0 294 . 51.385   32.603  -52.492  1.00 38.87 294 A 1 
ATOM 2257 N N   . GLN A 0 295 . 52.327   31.164  -58.012  1.00 39.89 295 A 1 
ATOM 2258 C CA  . GLN A 0 295 . 53.036   31.868  -59.103  1.00 39.89 295 A 1 
ATOM 2259 C C   . GLN A 0 295 . 52.141   32.790  -59.951  1.00 39.89 295 A 1 
ATOM 2260 C CB  . GLN A 0 295 . 53.901   30.900  -59.942  1.00 39.89 295 A 1 
ATOM 2261 O O   . GLN A 0 295 . 52.363   32.939  -61.147  1.00 39.89 295 A 1 
ATOM 2262 C CG  . GLN A 0 295 . 55.287   30.689  -59.317  1.00 39.89 295 A 1 
ATOM 2263 C CD  . GLN A 0 295 . 56.250   29.924  -60.225  1.00 39.89 295 A 1 
ATOM 2264 N NE2 . GLN A 0 295 . 57.467   29.700  -59.783  1.00 39.89 295 A 1 
ATOM 2265 O OE1 . GLN A 0 295 . 55.963   29.509  -61.333  1.00 39.89 295 A 1 
ATOM 2266 N N   . ASP A 0 296 . 51.204   33.505  -59.330  1.00 36.34 296 A 1 
ATOM 2267 C CA  . ASP A 0 296 . 50.427   34.562  -59.997  1.00 36.34 296 A 1 
ATOM 2268 C C   . ASP A 0 296 . 50.788   35.971  -59.512  1.00 36.34 296 A 1 
ATOM 2269 C CB  . ASP A 0 296 . 48.918   34.256  -59.955  1.00 36.34 296 A 1 
ATOM 2270 O O   . ASP A 0 296 . 49.917   36.808  -59.289  1.00 36.34 296 A 1 
ATOM 2271 C CG  . ASP A 0 296 . 48.460   33.294  -61.051  1.00 36.34 296 A 1 
ATOM 2272 O OD1 . ASP A 0 296 . 49.134   33.232  -62.109  1.00 36.34 296 A 1 
ATOM 2273 O OD2 . ASP A 0 296 . 47.384   32.703  -60.840  1.00 36.34 296 A 1 
ATOM 2274 N N   . TYR A 0 297 . 52.080   36.302  -59.377  1.00 34.14 297 A 1 
ATOM 2275 C CA  . TYR A 0 297 . 52.458   37.718  -59.260  1.00 34.14 297 A 1 
ATOM 2276 C C   . TYR A 0 297 . 53.862   38.057  -59.784  1.00 34.14 297 A 1 
ATOM 2277 C CB  . TYR A 0 297 . 52.181   38.252  -57.837  1.00 34.14 297 A 1 
ATOM 2278 O O   . TYR A 0 297 . 54.818   38.231  -59.033  1.00 34.14 297 A 1 
ATOM 2279 C CG  . TYR A 0 297 . 51.585   39.652  -57.850  1.00 34.14 297 A 1 
ATOM 2280 C CD1 . TYR A 0 297 . 52.395   40.776  -57.605  1.00 34.14 297 A 1 
ATOM 2281 C CD2 . TYR A 0 297 . 50.211   39.828  -58.114  1.00 34.14 297 A 1 
ATOM 2282 C CE1 . TYR A 0 297 . 51.832   42.068  -57.606  1.00 34.14 297 A 1 
ATOM 2283 C CE2 . TYR A 0 297 . 49.646   41.117  -58.135  1.00 34.14 297 A 1 
ATOM 2284 O OH  . TYR A 0 297 . 49.907   43.483  -57.870  1.00 34.14 297 A 1 
ATOM 2285 C CZ  . TYR A 0 297 . 50.454   42.239  -57.871  1.00 34.14 297 A 1 
ATOM 2286 N N   . GLY A 0 298 . 53.969   38.257  -61.102  1.00 31.66 298 A 1 
ATOM 2287 C CA  . GLY A 0 298 . 54.936   39.208  -61.661  1.00 31.66 298 A 1 
ATOM 2288 C C   . GLY A 0 298 . 55.823   38.683  -62.784  1.00 31.66 298 A 1 
ATOM 2289 O O   . GLY A 0 298 . 56.819   38.025  -62.523  1.00 31.66 298 A 1 
ATOM 2290 N N   . GLN A 0 299 . 55.515   39.075  -64.027  1.00 33.37 299 A 1 
ATOM 2291 C CA  . GLN A 0 299 . 56.485   39.566  -65.024  1.00 33.37 299 A 1 
ATOM 2292 C C   . GLN A 0 299 . 55.781   39.855  -66.360  1.00 33.37 299 A 1 
ATOM 2293 C CB  . GLN A 0 299 . 57.700   38.631  -65.223  1.00 33.37 299 A 1 
ATOM 2294 O O   . GLN A 0 299 . 55.672   39.017  -67.249  1.00 33.37 299 A 1 
ATOM 2295 C CG  . GLN A 0 299 . 58.900   39.112  -64.381  1.00 33.37 299 A 1 
ATOM 2296 C CD  . GLN A 0 299 . 60.006   38.071  -64.299  1.00 33.37 299 A 1 
ATOM 2297 N NE2 . GLN A 0 299 . 60.477   37.735  -63.120  1.00 33.37 299 A 1 
ATOM 2298 O OE1 . GLN A 0 299 . 60.492   37.572  -65.300  1.00 33.37 299 A 1 
ATOM 2299 N N   . ALA A 0 300 . 55.322   41.094  -66.518  1.00 28.89 300 A 1 
ATOM 2300 C CA  . ALA A 0 300 . 55.082   41.699  -67.821  1.00 28.89 300 A 1 
ATOM 2301 C C   . ALA A 0 300 . 55.932   42.973  -67.891  1.00 28.89 300 A 1 
ATOM 2302 C CB  . ALA A 0 300 . 53.576   41.952  -68.004  1.00 28.89 300 A 1 
ATOM 2303 O O   . ALA A 0 300 . 55.502   44.019  -67.417  1.00 28.89 300 A 1 
ATOM 2304 N N   . ALA A 0 301 . 57.153   42.890  -68.429  1.00 26.65 301 A 1 
ATOM 2305 C CA  . ALA A 0 301 . 57.943   44.076  -68.769  1.00 26.65 301 A 1 
ATOM 2306 C C   . ALA A 0 301 . 59.027   43.776  -69.830  1.00 26.65 301 A 1 
ATOM 2307 C CB  . ALA A 0 301 . 58.556   44.682  -67.494  1.00 26.65 301 A 1 
ATOM 2308 O O   . ALA A 0 301 . 60.051   43.178  -69.517  1.00 26.65 301 A 1 
ATOM 2309 N N   . SER A 0 302 . 58.777   44.260  -71.063  1.00 34.13 302 A 1 
ATOM 2310 C CA  . SER A 0 302 . 59.718   44.704  -72.131  1.00 34.13 302 A 1 
ATOM 2311 C C   . SER A 0 302 . 60.789   43.714  -72.645  1.00 34.13 302 A 1 
ATOM 2312 C CB  . SER A 0 302 . 60.383   46.007  -71.671  1.00 34.13 302 A 1 
ATOM 2313 O O   . SER A 0 302 . 61.661   43.316  -71.888  1.00 34.13 302 A 1 
ATOM 2314 O OG  . SER A 0 302 . 61.117   45.823  -70.475  1.00 34.13 302 A 1 
ATOM 2315 N N   . ALA A 0 303 . 60.871   43.240  -73.901  1.00 29.16 303 A 1 
ATOM 2316 C CA  . ALA A 0 303 . 60.637   43.783  -75.256  1.00 29.16 303 A 1 
ATOM 2317 C C   . ALA A 0 303 . 61.574   44.934  -75.707  1.00 29.16 303 A 1 
ATOM 2318 C CB  . ALA A 0 303 . 59.150   44.054  -75.542  1.00 29.16 303 A 1 
ATOM 2319 O O   . ALA A 0 303 . 61.228   46.093  -75.519  1.00 29.16 303 A 1 
ATOM 2320 N N   . GLN A 0 304 . 62.694   44.610  -76.390  1.00 30.85 304 A 1 
ATOM 2321 C CA  . GLN A 0 304 . 63.415   45.459  -77.379  1.00 30.85 304 A 1 
ATOM 2322 C C   . GLN A 0 304 . 64.457   44.594  -78.154  1.00 30.85 304 A 1 
ATOM 2323 C CB  . GLN A 0 304 . 64.088   46.655  -76.660  1.00 30.85 304 A 1 
ATOM 2324 O O   . GLN A 0 304 . 65.406   44.121  -77.545  1.00 30.85 304 A 1 
ATOM 2325 C CG  . GLN A 0 304 . 64.250   47.876  -77.583  1.00 30.85 304 A 1 
ATOM 2326 C CD  . GLN A 0 304 . 64.586   49.168  -76.837  1.00 30.85 304 A 1 
ATOM 2327 N NE2 . GLN A 0 304 . 64.943   50.223  -77.537  1.00 30.85 304 A 1 
ATOM 2328 O OE1 . GLN A 0 304 . 64.518   49.282  -75.630  1.00 30.85 304 A 1 
ATOM 2329 N N   . LYS A 0 305 . 64.176   44.067  -79.365  1.00 32.20 305 A 1 
ATOM 2330 C CA  . LYS A 0 305 . 64.320   44.608  -80.750  1.00 32.20 305 A 1 
ATOM 2331 C C   . LYS A 0 305 . 65.757   44.624  -81.339  1.00 32.20 305 A 1 
ATOM 2332 C CB  . LYS A 0 305 . 63.675   46.000  -80.939  1.00 32.20 305 A 1 
ATOM 2333 O O   . LYS A 0 305 . 66.578   45.391  -80.860  1.00 32.20 305 A 1 
ATOM 2334 C CG  . LYS A 0 305 . 62.144   46.017  -81.042  1.00 32.20 305 A 1 
ATOM 2335 C CD  . LYS A 0 305 . 61.667   47.349  -81.649  1.00 32.20 305 A 1 
ATOM 2336 C CE  . LYS A 0 305 . 60.138   47.371  -81.768  1.00 32.20 305 A 1 
ATOM 2337 N NZ  . LYS A 0 305 . 59.651   48.567  -82.505  1.00 32.20 305 A 1 
ATOM 2338 N N   . HIS A 0 306 . 65.968   43.949  -82.491  1.00 28.00 306 A 1 
ATOM 2339 C CA  . HIS A 0 306 . 66.197   44.563  -83.833  1.00 28.00 306 A 1 
ATOM 2340 C C   . HIS A 0 306 . 67.214   43.838  -84.772  1.00 28.00 306 A 1 
ATOM 2341 C CB  . HIS A 0 306 . 66.537   46.068  -83.752  1.00 28.00 306 A 1 
ATOM 2342 O O   . HIS A 0 306 . 68.418   44.028  -84.669  1.00 28.00 306 A 1 
ATOM 2343 C CG  . HIS A 0 306 . 66.433   46.790  -85.069  1.00 28.00 306 A 1 
ATOM 2344 C CD2 . HIS A 0 306 . 65.288   47.191  -85.702  1.00 28.00 306 A 1 
ATOM 2345 N ND1 . HIS A 0 306 . 67.489   47.219  -85.833  1.00 28.00 306 A 1 
ATOM 2346 C CE1 . HIS A 0 306 . 66.998   47.867  -86.903  1.00 28.00 306 A 1 
ATOM 2347 N NE2 . HIS A 0 306 . 65.653   47.852  -86.880  1.00 28.00 306 A 1 
ATOM 2348 N N   . ASN A 0 307 . 66.663   43.115  -85.762  1.00 32.75 307 A 1 
ATOM 2349 C CA  . ASN A 0 307 . 67.067   42.928  -87.175  1.00 32.75 307 A 1 
ATOM 2350 C C   . ASN A 0 307 . 68.487   42.475  -87.598  1.00 32.75 307 A 1 
ATOM 2351 C CB  . ASN A 0 307 . 66.603   44.153  -87.983  1.00 32.75 307 A 1 
ATOM 2352 O O   . ASN A 0 307 . 69.411   43.268  -87.758  1.00 32.75 307 A 1 
ATOM 2353 C CG  . ASN A 0 307 . 65.092   44.228  -88.100  1.00 32.75 307 A 1 
ATOM 2354 N ND2 . ASN A 0 307 . 64.511   45.401  -88.100  1.00 32.75 307 A 1 
ATOM 2355 O OD1 . ASN A 0 307 . 64.398   43.231  -88.170  1.00 32.75 307 A 1 
ATOM 2356 N N   . ILE A 0 308 . 68.535   41.211  -88.040  1.00 29.12 308 A 1 
ATOM 2357 C CA  . ILE A 0 308 . 69.404   40.681  -89.102  1.00 29.12 308 A 1 
ATOM 2358 C C   . ILE A 0 308 . 68.911   41.200  -90.465  1.00 29.12 308 A 1 
ATOM 2359 C CB  . ILE A 0 308 . 69.354   39.127  -89.062  1.00 29.12 308 A 1 
ATOM 2360 O O   . ILE A 0 308 . 67.727   41.085  -90.783  1.00 29.12 308 A 1 
ATOM 2361 C CG1 . ILE A 0 308 . 70.010   38.608  -87.760  1.00 29.12 308 A 1 
ATOM 2362 C CG2 . ILE A 0 308 . 70.006   38.474  -90.298  1.00 29.12 308 A 1 
ATOM 2363 C CD1 . ILE A 0 308 . 69.833   37.103  -87.517  1.00 29.12 308 A 1 
ATOM 2364 N N   . GLY A 0 309 . 69.820   41.698  -91.307  1.00 33.22 309 A 1 
ATOM 2365 C CA  . GLY A 0 309 . 69.533   42.007  -92.707  1.00 33.22 309 A 1 
ATOM 2366 C C   . GLY A 0 309 . 70.785   42.084  -93.583  1.00 33.22 309 A 1 
ATOM 2367 O O   . GLY A 0 309 . 71.516   43.060  -93.491  1.00 33.22 309 A 1 
ATOM 2368 N N   . LYS A 0 310 . 70.903   41.112  -94.510  1.00 33.32 310 A 1 
ATOM 2369 C CA  . LYS A 0 310 . 71.727   41.092  -95.748  1.00 33.32 310 A 1 
ATOM 2370 C C   . LYS A 0 310 . 73.246   40.965  -95.501  1.00 33.32 310 A 1 
ATOM 2371 C CB  . LYS A 0 310 . 71.368   42.318  -96.618  1.00 33.32 310 A 1 
ATOM 2372 O O   . LYS A 0 310 . 73.820   41.744  -94.771  1.00 33.32 310 A 1 
ATOM 2373 C CG  . LYS A 0 310 . 69.848   42.524  -96.800  1.00 33.32 310 A 1 
ATOM 2374 C CD  . LYS A 0 310 . 69.536   43.646  -97.795  1.00 33.32 310 A 1 
ATOM 2375 C CE  . LYS A 0 310 . 68.018   43.858  -97.880  1.00 33.32 310 A 1 
ATOM 2376 N NZ  . LYS A 0 310 . 67.663   44.882  -98.896  1.00 33.32 310 A 1 
ATOM 2377 N N   . GLY A 0 311 . 73.993   39.999  -96.032  1.00 29.06 311 A 1 
ATOM 2378 C CA  . GLY A 0 311 . 73.965   39.389  -97.359  1.00 29.06 311 A 1 
ATOM 2379 C C   . GLY A 0 311 . 75.370   39.556  -97.970  1.00 29.06 311 A 1 
ATOM 2380 O O   . GLY A 0 311 . 75.834   40.684  -98.058  1.00 29.06 311 A 1 
ATOM 2381 N N   . TRP A 0 312 . 75.978   38.441  -98.408  1.00 28.49 312 A 1 
ATOM 2382 C CA  . TRP A 0 312 . 77.272   38.268  -99.113  1.00 28.49 312 A 1 
ATOM 2383 C C   . TRP A 0 312 . 78.575   38.183  -98.283  1.00 28.49 312 A 1 
ATOM 2384 C CB  . TRP A 0 312 . 77.404   39.220  -100.315 1.00 28.49 312 A 1 
ATOM 2385 O O   . TRP A 0 312 . 79.198   39.185  -97.966  1.00 28.49 312 A 1 
ATOM 2386 C CG  . TRP A 0 312 . 76.387   39.000  -101.391 1.00 28.49 312 A 1 
ATOM 2387 C CD1 . TRP A 0 312 . 75.119   39.469  -101.394 1.00 28.49 312 A 1 
ATOM 2388 C CD2 . TRP A 0 312 . 76.544   38.263  -102.640 1.00 28.49 312 A 1 
ATOM 2389 C CE2 . TRP A 0 312 . 75.301   38.293  -103.339 1.00 28.49 312 A 1 
ATOM 2390 C CE3 . TRP A 0 312 . 77.618   37.587  -103.259 1.00 28.49 312 A 1 
ATOM 2391 N NE1 . TRP A 0 312 . 74.466   39.035  -102.531 1.00 28.49 312 A 1 
ATOM 2392 C CH2 . TRP A 0 312 . 76.212   37.006  -105.172 1.00 28.49 312 A 1 
ATOM 2393 C CZ2 . TRP A 0 312 . 75.125   37.672  -104.583 1.00 28.49 312 A 1 
ATOM 2394 C CZ3 . TRP A 0 312 . 77.454   36.967  -104.512 1.00 28.49 312 A 1 
ATOM 2395 N N   . GLY A 0 313 . 79.062   36.945  -98.095  1.00 32.80 313 A 1 
ATOM 2396 C CA  . GLY A 0 313 . 80.495   36.629  -97.966  1.00 32.80 313 A 1 
ATOM 2397 C C   . GLY A 0 313 . 81.078   36.487  -96.549  1.00 32.80 313 A 1 
ATOM 2398 O O   . GLY A 0 313 . 81.092   37.429  -95.776  1.00 32.80 313 A 1 
ATOM 2399 N N   . LEU A 0 314 . 81.701   35.325  -96.302  1.00 31.62 314 A 1 
ATOM 2400 C CA  . LEU A 0 314 . 82.721   35.033  -95.275  1.00 31.62 314 A 1 
ATOM 2401 C C   . LEU A 0 314 . 82.278   34.670  -93.828  1.00 31.62 314 A 1 
ATOM 2402 C CB  . LEU A 0 314 . 83.837   36.105  -95.319  1.00 31.62 314 A 1 
ATOM 2403 O O   . LEU A 0 314 . 81.701   35.451  -93.089  1.00 31.62 314 A 1 
ATOM 2404 C CG  . LEU A 0 314 . 85.264   35.554  -95.165  1.00 31.62 314 A 1 
ATOM 2405 C CD1 . LEU A 0 314 . 85.728   34.819  -96.429  1.00 31.62 314 A 1 
ATOM 2406 C CD2 . LEU A 0 314 . 86.245   36.695  -94.905  1.00 31.62 314 A 1 
ATOM 2407 N N   . LYS A 0 315 . 82.648   33.433  -93.452  1.00 34.06 315 A 1 
ATOM 2408 C CA  . LYS A 0 315 . 82.946   32.836  -92.127  1.00 34.06 315 A 1 
ATOM 2409 C C   . LYS A 0 315 . 82.422   33.489  -90.819  1.00 34.06 315 A 1 
ATOM 2410 C CB  . LYS A 0 315 . 84.480   32.688  -92.004  1.00 34.06 315 A 1 
ATOM 2411 O O   . LYS A 0 315 . 82.919   34.517  -90.391  1.00 34.06 315 A 1 
ATOM 2412 C CG  . LYS A 0 315 . 85.062   31.521  -92.820  1.00 34.06 315 A 1 
ATOM 2413 C CD  . LYS A 0 315 . 86.589   31.448  -92.656  1.00 34.06 315 A 1 
ATOM 2414 C CE  . LYS A 0 315 . 87.161   30.208  -93.360  1.00 34.06 315 A 1 
ATOM 2415 N NZ  . LYS A 0 315 . 88.647   30.181  -93.319  1.00 34.06 315 A 1 
ATOM 2416 N N   . LYS A 0 316 . 81.709   32.630  -90.067  1.00 34.40 316 A 1 
ATOM 2417 C CA  . LYS A 0 316 . 81.867   32.291  -88.628  1.00 34.40 316 A 1 
ATOM 2418 C C   . LYS A 0 316 . 81.477   33.343  -87.565  1.00 34.40 316 A 1 
ATOM 2419 C CB  . LYS A 0 316 . 83.301   31.746  -88.398  1.00 34.40 316 A 1 
ATOM 2420 O O   . LYS A 0 316 . 82.254   34.231  -87.258  1.00 34.40 316 A 1 
ATOM 2421 C CG  . LYS A 0 316 . 83.478   30.934  -87.100  1.00 34.40 316 A 1 
ATOM 2422 C CD  . LYS A 0 316 . 84.932   30.455  -86.921  1.00 34.40 316 A 1 
ATOM 2423 C CE  . LYS A 0 316 . 85.053   29.555  -85.681  1.00 34.40 316 A 1 
ATOM 2424 N NZ  . LYS A 0 316 . 86.456   29.150  -85.399  1.00 34.40 316 A 1 
ATOM 2425 N N   . GLY A 0 317 . 80.394   33.027  -86.840  1.00 30.26 317 A 1 
ATOM 2426 C CA  . GLY A 0 317 . 80.264   33.266  -85.392  1.00 30.26 317 A 1 
ATOM 2427 C C   . GLY A 0 317 . 79.439   34.486  -84.975  1.00 30.26 317 A 1 
ATOM 2428 O O   . GLY A 0 317 . 79.935   35.602  -85.008  1.00 30.26 317 A 1 
ATOM 2429 N N   . GLY A 0 318 . 78.209   34.252  -84.510  1.00 31.50 318 A 1 
ATOM 2430 C CA  . GLY A 0 318 . 77.341   35.275  -83.918  1.00 31.50 318 A 1 
ATOM 2431 C C   . GLY A 0 318 . 76.018   34.678  -83.441  1.00 31.50 318 A 1 
ATOM 2432 O O   . GLY A 0 318 . 74.995   34.824  -84.098  1.00 31.50 318 A 1 
ATOM 2433 N N   . ILE A 0 319 . 76.082   33.930  -82.338  1.00 30.37 319 A 1 
ATOM 2434 C CA  . ILE A 0 319 . 74.940   33.539  -81.504  1.00 30.37 319 A 1 
ATOM 2435 C C   . ILE A 0 319 . 74.541   34.788  -80.715  1.00 30.37 319 A 1 
ATOM 2436 C CB  . ILE A 0 319 . 75.401   32.413  -80.532  1.00 30.37 319 A 1 
ATOM 2437 O O   . ILE A 0 319 . 75.382   35.267  -79.967  1.00 30.37 319 A 1 
ATOM 2438 C CG1 . ILE A 0 319 . 75.698   31.104  -81.302  1.00 30.37 319 A 1 
ATOM 2439 C CG2 . ILE A 0 319 . 74.393   32.154  -79.395  1.00 30.37 319 A 1 
ATOM 2440 C CD1 . ILE A 0 319 . 76.451   30.049  -80.478  1.00 30.37 319 A 1 
ATOM 2441 N N   . ASP A 0 320 . 73.310   35.293  -80.852  1.00 31.68 320 A 1 
ATOM 2442 C CA  . ASP A 0 320 . 72.667   36.056  -79.769  1.00 31.68 320 A 1 
ATOM 2443 C C   . ASP A 0 320 . 71.141   36.248  -79.953  1.00 31.68 320 A 1 
ATOM 2444 C CB  . ASP A 0 320 . 73.378   37.403  -79.483  1.00 31.68 320 A 1 
ATOM 2445 O O   . ASP A 0 320 . 70.668   36.980  -80.818  1.00 31.68 320 A 1 
ATOM 2446 C CG  . ASP A 0 320 . 74.092   37.410  -78.118  1.00 31.68 320 A 1 
ATOM 2447 O OD1 . ASP A 0 320 . 73.556   36.760  -77.183  1.00 31.68 320 A 1 
ATOM 2448 O OD2 . ASP A 0 320 . 75.106   38.128  -77.988  1.00 31.68 320 A 1 
ATOM 2449 N N   . SER A 0 321 . 70.397   35.516  -79.115  1.00 33.36 321 A 1 
ATOM 2450 C CA  . SER A 0 321 . 69.466   36.003  -78.079  1.00 33.36 321 A 1 
ATOM 2451 C C   . SER A 0 321 . 68.235   36.888  -78.393  1.00 33.36 321 A 1 
ATOM 2452 C CB  . SER A 0 321 . 70.308   36.635  -76.961  1.00 33.36 321 A 1 
ATOM 2453 O O   . SER A 0 321 . 68.350   38.059  -78.734  1.00 33.36 321 A 1 
ATOM 2454 O OG  . SER A 0 321 . 71.266   35.696  -76.512  1.00 33.36 321 A 1 
ATOM 2455 N N   . LYS A 0 322 . 67.070   36.350  -77.963  1.00 33.11 322 A 1 
ATOM 2456 C CA  . LYS A 0 322 . 65.792   36.990  -77.533  1.00 33.11 322 A 1 
ATOM 2457 C C   . LYS A 0 322 . 64.834   37.446  -78.656  1.00 33.11 322 A 1 
ATOM 2458 C CB  . LYS A 0 322 . 66.066   38.115  -76.511  1.00 33.11 322 A 1 
ATOM 2459 O O   . LYS A 0 322 . 65.178   38.263  -79.492  1.00 33.11 322 A 1 
ATOM 2460 C CG  . LYS A 0 322 . 66.710   37.618  -75.203  1.00 33.11 322 A 1 
ATOM 2461 C CD  . LYS A 0 322 . 67.134   38.792  -74.308  1.00 33.11 322 A 1 
ATOM 2462 C CE  . LYS A 0 322 . 67.800   38.271  -73.026  1.00 33.11 322 A 1 
ATOM 2463 N NZ  . LYS A 0 322 . 68.221   39.378  -72.129  1.00 33.11 322 A 1 
ATOM 2464 N N   . ALA A 0 323 . 63.575   37.005  -78.717  1.00 29.75 323 A 1 
ATOM 2465 C CA  . ALA A 0 323 . 62.635   36.780  -77.621  1.00 29.75 323 A 1 
ATOM 2466 C C   . ALA A 0 323 . 61.779   35.517  -77.839  1.00 29.75 323 A 1 
ATOM 2467 C CB  . ALA A 0 323 . 61.747   38.031  -77.541  1.00 29.75 323 A 1 
ATOM 2468 O O   . ALA A 0 323 . 60.959   35.451  -78.753  1.00 29.75 323 A 1 
ATOM 2469 N N   . ALA A 0 324 . 61.975   34.535  -76.961  1.00 28.37 324 A 1 
ATOM 2470 C CA  . ALA A 0 324 . 61.043   33.444  -76.737  1.00 28.37 324 A 1 
ATOM 2471 C C   . ALA A 0 324 . 59.812   33.977  -75.982  1.00 28.37 324 A 1 
ATOM 2472 C CB  . ALA A 0 324 . 61.774   32.347  -75.949  1.00 28.37 324 A 1 
ATOM 2473 O O   . ALA A 0 324 . 59.957   34.720  -75.014  1.00 28.37 324 A 1 
ATOM 2474 N N   . SER A 0 325 . 58.626   33.621  -76.478  1.00 37.28 325 A 1 
ATOM 2475 C CA  . SER A 0 325 . 57.398   33.376  -75.709  1.00 37.28 325 A 1 
ATOM 2476 C C   . SER A 0 325 . 57.167   34.230  -74.452  1.00 37.28 325 A 1 
ATOM 2477 C CB  . SER A 0 325 . 57.343   31.881  -75.358  1.00 37.28 325 A 1 
ATOM 2478 O O   . SER A 0 325 . 57.447   33.808  -73.333  1.00 37.28 325 A 1 
ATOM 2479 O OG  . SER A 0 325 . 58.492   31.509  -74.629  1.00 37.28 325 A 1 
ATOM 2480 N N   . ALA A 0 326 . 56.499   35.371  -74.623  1.00 31.73 326 A 1 
ATOM 2481 C CA  . ALA A 0 326 . 55.609   35.888  -73.588  1.00 31.73 326 A 1 
ATOM 2482 C C   . ALA A 0 326 . 54.369   34.966  -73.502  1.00 31.73 326 A 1 
ATOM 2483 C CB  . ALA A 0 326 . 55.275   37.353  -73.913  1.00 31.73 326 A 1 
ATOM 2484 O O   . ALA A 0 326 . 53.315   35.282  -74.045  1.00 31.73 326 A 1 
ATOM 2485 N N   . GLN A 0 327 . 54.525   33.781  -72.900  1.00 36.29 327 A 1 
ATOM 2486 C CA  . GLN A 0 327 . 53.421   32.915  -72.472  1.00 36.29 327 A 1 
ATOM 2487 C C   . GLN A 0 327 . 53.057   33.335  -71.046  1.00 36.29 327 A 1 
ATOM 2488 C CB  . GLN A 0 327 . 53.814   31.430  -72.576  1.00 36.29 327 A 1 
ATOM 2489 O O   . GLN A 0 327 . 53.769   33.038  -70.093  1.00 36.29 327 A 1 
ATOM 2490 C CG  . GLN A 0 327 . 53.647   30.901  -74.009  1.00 36.29 327 A 1 
ATOM 2491 C CD  . GLN A 0 327 . 54.082   29.444  -74.143  1.00 36.29 327 A 1 
ATOM 2492 N NE2 . GLN A 0 327 . 53.211   28.549  -74.552  1.00 36.29 327 A 1 
ATOM 2493 O OE1 . GLN A 0 327 . 55.223   29.089  -73.914  1.00 36.29 327 A 1 
ATOM 2494 N N   . ARG A 0 328 . 52.003   34.144  -70.941  1.00 32.27 328 A 1 
ATOM 2495 C CA  . ARG A 0 328 . 51.506   34.773  -69.714  1.00 32.27 328 A 1 
ATOM 2496 C C   . ARG A 0 328 . 50.290   33.984  -69.220  1.00 32.27 328 A 1 
ATOM 2497 C CB  . ARG A 0 328 . 51.172   36.239  -70.061  1.00 32.27 328 A 1 
ATOM 2498 O O   . ARG A 0 328 . 49.322   33.910  -69.966  1.00 32.27 328 A 1 
ATOM 2499 C CG  . ARG A 0 328 . 50.584   37.064  -68.906  1.00 32.27 328 A 1 
ATOM 2500 C CD  . ARG A 0 328 . 50.270   38.490  -69.389  1.00 32.27 328 A 1 
ATOM 2501 N NE  . ARG A 0 328 . 49.700   39.326  -68.311  1.00 32.27 328 A 1 
ATOM 2502 N NH1 . ARG A 0 328 . 47.463   39.023  -68.776  1.00 32.27 328 A 1 
ATOM 2503 N NH2 . ARG A 0 328 . 48.068   40.296  -67.052  1.00 32.27 328 A 1 
ATOM 2504 C CZ  . ARG A 0 328 . 48.419   39.545  -68.059  1.00 32.27 328 A 1 
ATOM 2505 N N   . GLY A 0 329 . 50.355   33.478  -67.986  1.00 32.18 329 A 1 
ATOM 2506 C CA  . GLY A 0 329 . 49.240   32.866  -67.244  1.00 32.18 329 A 1 
ATOM 2507 C C   . GLY A 0 329 . 48.978   31.410  -67.627  1.00 32.18 329 A 1 
ATOM 2508 O O   . GLY A 0 329 . 48.151   31.144  -68.490  1.00 32.18 329 A 1 
ATOM 2509 N N   . GLY A 0 330 . 49.733   30.478  -67.043  1.00 35.68 330 A 1 
ATOM 2510 C CA  . GLY A 0 330 . 49.462   29.042  -67.118  1.00 35.68 330 A 1 
ATOM 2511 C C   . GLY A 0 330 . 48.813   28.605  -65.813  1.00 35.68 330 A 1 
ATOM 2512 O O   . GLY A 0 330 . 49.516   28.304  -64.856  1.00 35.68 330 A 1 
ATOM 2513 N N   . ASP A 0 331 . 47.489   28.655  -65.804  1.00 38.27 331 A 1 
ATOM 2514 C CA  . ASP A 0 331 . 46.593   28.401  -64.682  1.00 38.27 331 A 1 
ATOM 2515 C C   . ASP A 0 331 . 46.712   26.969  -64.102  1.00 38.27 331 A 1 
ATOM 2516 C CB  . ASP A 0 331 . 45.169   28.678  -65.210  1.00 38.27 331 A 1 
ATOM 2517 O O   . ASP A 0 331 . 46.595   25.981  -64.823  1.00 38.27 331 A 1 
ATOM 2518 C CG  . ASP A 0 331 . 44.904   30.163  -65.510  1.00 38.27 331 A 1 
ATOM 2519 O OD1 . ASP A 0 331 . 45.297   31.013  -64.686  1.00 38.27 331 A 1 
ATOM 2520 O OD2 . ASP A 0 331 . 44.312   30.444  -66.577  1.00 38.27 331 A 1 
ATOM 2521 N N   . TYR A 0 332 . 46.894   26.911  -62.776  1.00 41.68 332 A 1 
ATOM 2522 C CA  . TYR A 0 332 . 46.492   25.885  -61.794  1.00 41.68 332 A 1 
ATOM 2523 C C   . TYR A 0 332 . 46.806   24.388  -62.017  1.00 41.68 332 A 1 
ATOM 2524 C CB  . TYR A 0 332 . 45.009   26.096  -61.448  1.00 41.68 332 A 1 
ATOM 2525 O O   . TYR A 0 332 . 46.001   23.631  -62.551  1.00 41.68 332 A 1 
ATOM 2526 C CG  . TYR A 0 332 . 44.734   27.409  -60.737  1.00 41.68 332 A 1 
ATOM 2527 C CD1 . TYR A 0 332 . 45.043   27.540  -59.371  1.00 41.68 332 A 1 
ATOM 2528 C CD2 . TYR A 0 332 . 44.218   28.512  -61.439  1.00 41.68 332 A 1 
ATOM 2529 C CE1 . TYR A 0 332 . 44.822   28.762  -58.707  1.00 41.68 332 A 1 
ATOM 2530 C CE2 . TYR A 0 332 . 44.021   29.743  -60.790  1.00 41.68 332 A 1 
ATOM 2531 O OH  . TYR A 0 332 . 44.108   31.055  -58.790  1.00 41.68 332 A 1 
ATOM 2532 C CZ  . TYR A 0 332 . 44.321   29.873  -59.421  1.00 41.68 332 A 1 
ATOM 2533 N N   . ASP A 0 333 . 47.876   23.923  -61.364  1.00 46.69 333 A 1 
ATOM 2534 C CA  . ASP A 0 333 . 48.025   22.547  -60.859  1.00 46.69 333 A 1 
ATOM 2535 C C   . ASP A 0 333 . 47.407   22.503  -59.445  1.00 46.69 333 A 1 
ATOM 2536 C CB  . ASP A 0 333 . 49.528   22.173  -60.907  1.00 46.69 333 A 1 
ATOM 2537 O O   . ASP A 0 333 . 48.115   22.652  -58.451  1.00 46.69 333 A 1 
ATOM 2538 C CG  . ASP A 0 333 . 49.856   20.670  -60.881  1.00 46.69 333 A 1 
ATOM 2539 O OD1 . ASP A 0 333 . 48.925   19.838  -60.938  1.00 46.69 333 A 1 
ATOM 2540 O OD2 . ASP A 0 333 . 51.069   20.353  -60.857  1.00 46.69 333 A 1 
ATOM 2541 N N   . ARG A 0 334 . 46.067   22.469  -59.342  1.00 47.69 334 A 1 
ATOM 2542 C CA  . ARG A 0 334 . 45.369   22.243  -58.064  1.00 47.69 334 A 1 
ATOM 2543 C C   . ARG A 0 334 . 45.065   20.754  -57.947  1.00 47.69 334 A 1 
ATOM 2544 C CB  . ARG A 0 334 . 44.110   23.124  -57.892  1.00 47.69 334 A 1 
ATOM 2545 O O   . ARG A 0 334 . 44.171   20.264  -58.627  1.00 47.69 334 A 1 
ATOM 2546 C CG  . ARG A 0 334 . 44.407   24.368  -57.036  1.00 47.69 334 A 1 
ATOM 2547 C CD  . ARG A 0 334 . 43.147   25.185  -56.704  1.00 47.69 334 A 1 
ATOM 2548 N NE  . ARG A 0 334 . 42.677   26.017  -57.833  1.00 47.69 334 A 1 
ATOM 2549 N NH1 . ARG A 0 334 . 40.521   26.333  -57.101  1.00 47.69 334 A 1 
ATOM 2550 N NH2 . ARG A 0 334 . 41.223   27.340  -58.972  1.00 47.69 334 A 1 
ATOM 2551 C CZ  . ARG A 0 334 . 41.476   26.555  -57.963  1.00 47.69 334 A 1 
ATOM 2552 N N   . LYS A 0 335 . 45.813   20.050  -57.097  1.00 55.45 335 A 1 
ATOM 2553 C CA  . LYS A 0 335 . 45.374   18.758  -56.557  1.00 55.45 335 A 1 
ATOM 2554 C C   . LYS A 0 335 . 44.608   19.072  -55.284  1.00 55.45 335 A 1 
ATOM 2555 C CB  . LYS A 0 335 . 46.554   17.816  -56.297  1.00 55.45 335 A 1 
ATOM 2556 O O   . LYS A 0 335 . 45.205   19.598  -54.342  1.00 55.45 335 A 1 
ATOM 2557 C CG  . LYS A 0 335 . 47.265   17.441  -57.601  1.00 55.45 335 A 1 
ATOM 2558 C CD  . LYS A 0 335 . 48.443   16.515  -57.308  1.00 55.45 335 A 1 
ATOM 2559 C CE  . LYS A 0 335 . 49.180   16.243  -58.618  1.00 55.45 335 A 1 
ATOM 2560 N NZ  . LYS A 0 335 . 50.372   15.401  -58.377  1.00 55.45 335 A 1 
ATOM 2561 N N   . MET A 0 336 . 43.302   18.845  -55.315  1.00 58.78 336 A 1 
ATOM 2562 C CA  . MET A 0 336 . 42.441   18.970  -54.147  1.00 58.78 336 A 1 
ATOM 2563 C C   . MET A 0 336 . 42.040   17.561  -53.724  1.00 58.78 336 A 1 
ATOM 2564 C CB  . MET A 0 336 . 41.236   19.863  -54.473  1.00 58.78 336 A 1 
ATOM 2565 O O   . MET A 0 336 . 41.524   16.817  -54.554  1.00 58.78 336 A 1 
ATOM 2566 C CG  . MET A 0 336 . 40.436   20.222  -53.216  1.00 58.78 336 A 1 
ATOM 2567 S SD  . MET A 0 336 . 39.014   21.309  -53.525  1.00 58.78 336 A 1 
ATOM 2568 C CE  . MET A 0 336 . 37.893   20.118  -54.320  1.00 58.78 336 A 1 
ATOM 2569 N N   . ALA A 0 337 . 42.320   17.213  -52.474  1.00 68.76 337 A 1 
ATOM 2570 C CA  . ALA A 0 337 . 41.763   16.042  -51.811  1.00 68.76 337 A 1 
ATOM 2571 C C   . ALA A 0 337 . 40.974   16.524  -50.587  1.00 68.76 337 A 1 
ATOM 2572 C CB  . ALA A 0 337 . 42.876   15.047  -51.467  1.00 68.76 337 A 1 
ATOM 2573 O O   . ALA A 0 337 . 41.401   17.488  -49.934  1.00 68.76 337 A 1 
ATOM 2574 N N   . GLN A 0 338 . 39.809   15.928  -50.367  1.00 73.84 338 A 1 
ATOM 2575 C CA  . GLN A 0 338 . 38.992   16.097  -49.169  1.00 73.84 338 A 1 
ATOM 2576 C C   . GLN A 0 338 . 38.610   14.700  -48.702  1.00 73.84 338 A 1 
ATOM 2577 C CB  . GLN A 0 338 . 37.718   16.925  -49.438  1.00 73.84 338 A 1 
ATOM 2578 O O   . GLN A 0 338 . 38.036   13.976  -49.515  1.00 73.84 338 A 1 
ATOM 2579 C CG  . GLN A 0 338 . 37.990   18.260  -50.138  1.00 73.84 338 A 1 
ATOM 2580 C CD  . GLN A 0 338 . 36.740   19.087  -50.417  1.00 73.84 338 A 1 
ATOM 2581 N NE2 . GLN A 0 338 . 36.806   20.033  -51.328  1.00 73.84 338 A 1 
ATOM 2582 O OE1 . GLN A 0 338 . 35.692   19.005  -49.804  1.00 73.84 338 A 1 
ATOM 2583 N N   . ASP A 0 339 . 38.939   14.377  -47.462  1.00 74.67 339 A 1 
ATOM 2584 C CA  . ASP A 0 339 . 38.422   13.233  -46.718  1.00 74.67 339 A 1 
ATOM 2585 C C   . ASP A 0 339 . 37.474   13.780  -45.631  1.00 74.67 339 A 1 
ATOM 2586 C CB  . ASP A 0 339 . 39.577   12.354  -46.187  1.00 74.67 339 A 1 
ATOM 2587 O O   . ASP A 0 339 . 37.574   14.934  -45.184  1.00 74.67 339 A 1 
ATOM 2588 C CG  . ASP A 0 339 . 40.665   13.137  -45.458  1.00 74.67 339 A 1 
ATOM 2589 O OD1 . ASP A 0 339 . 40.302   14.190  -44.901  1.00 74.67 339 A 1 
ATOM 2590 O OD2 . ASP A 0 339 . 41.870   12.809  -45.623  1.00 74.67 339 A 1 
ATOM 2591 N N   . TRP A 0 340 . 36.438   13.017  -45.313  1.00 78.35 340 A 1 
ATOM 2592 C CA  . TRP A 0 340 . 35.515   13.341  -44.237  1.00 78.35 340 A 1 
ATOM 2593 C C   . TRP A 0 340 . 35.034   12.046  -43.614  1.00 78.35 340 A 1 
ATOM 2594 C CB  . TRP A 0 340 . 34.336   14.181  -44.747  1.00 78.35 340 A 1 
ATOM 2595 O O   . TRP A 0 340 . 34.317   11.289  -44.264  1.00 78.35 340 A 1 
ATOM 2596 C CG  . TRP A 0 340 . 33.305   14.520  -43.708  1.00 78.35 340 A 1 
ATOM 2597 C CD1 . TRP A 0 340 . 33.457   15.409  -42.701  1.00 78.35 340 A 1 
ATOM 2598 C CD2 . TRP A 0 340 . 32.028   13.859  -43.447  1.00 78.35 340 A 1 
ATOM 2599 C CE2 . TRP A 0 340 . 31.408   14.493  -42.328  1.00 78.35 340 A 1 
ATOM 2600 C CE3 . TRP A 0 340 . 31.359   12.748  -44.002  1.00 78.35 340 A 1 
ATOM 2601 N NE1 . TRP A 0 340 . 32.331   15.422  -41.902  1.00 78.35 340 A 1 
ATOM 2602 C CH2 . TRP A 0 340 . 29.504   13.009  -42.431  1.00 78.35 340 A 1 
ATOM 2603 C CZ2 . TRP A 0 340 . 30.154   14.103  -41.835  1.00 78.35 340 A 1 
ATOM 2604 C CZ3 . TRP A 0 340 . 30.114   12.328  -43.498  1.00 78.35 340 A 1 
ATOM 2605 N N   . ASP A 0 341 . 35.397   11.851  -42.352  1.00 82.78 341 A 1 
ATOM 2606 C CA  . ASP A 0 341 . 34.947   10.723  -41.553  1.00 82.78 341 A 1 
ATOM 2607 C C   . ASP A 0 341 . 33.939   11.214  -40.517  1.00 82.78 341 A 1 
ATOM 2608 C CB  . ASP A 0 341 . 36.124   10.029  -40.852  1.00 82.78 341 A 1 
ATOM 2609 O O   . ASP A 0 341 . 34.163   12.205  -39.813  1.00 82.78 341 A 1 
ATOM 2610 C CG  . ASP A 0 341 . 37.105   9.327   -41.790  1.00 82.78 341 A 1 
ATOM 2611 O OD1 . ASP A 0 341 . 36.620   8.714   -42.758  1.00 82.78 341 A 1 
ATOM 2612 O OD2 . ASP A 0 341 . 38.309   9.285   -41.439  1.00 82.78 341 A 1 
ATOM 2613 N N   . ALA A 0 342 . 32.842   10.483  -40.358  1.00 82.61 342 A 1 
ATOM 2614 C CA  . ALA A 0 342 . 31.904   10.676  -39.268  1.00 82.61 342 A 1 
ATOM 2615 C C   . ALA A 0 342 . 31.572   9.354   -38.588  1.00 82.61 342 A 1 
ATOM 2616 C CB  . ALA A 0 342 . 30.663   11.404  -39.770  1.00 82.61 342 A 1 
ATOM 2617 O O   . ALA A 0 342 . 31.454   8.307   -39.217  1.00 82.61 342 A 1 
ATOM 2618 N N   . TYR A 0 343 . 31.403   9.416   -37.272  1.00 86.74 343 A 1 
ATOM 2619 C CA  . TYR A 0 343 . 30.986   8.291   -36.450  1.00 86.74 343 A 1 
ATOM 2620 C C   . TYR A 0 343 . 30.003   8.769   -35.393  1.00 86.74 343 A 1 
ATOM 2621 C CB  . TYR A 0 343 . 32.215   7.629   -35.812  1.00 86.74 343 A 1 
ATOM 2622 O O   . TYR A 0 343 . 30.243   9.783   -34.730  1.00 86.74 343 A 1 
ATOM 2623 C CG  . TYR A 0 343 . 31.883   6.636   -34.711  1.00 86.74 343 A 1 
ATOM 2624 C CD1 . TYR A 0 343 . 31.808   7.073   -33.374  1.00 86.74 343 A 1 
ATOM 2625 C CD2 . TYR A 0 343 . 31.580   5.300   -35.029  1.00 86.74 343 A 1 
ATOM 2626 C CE1 . TYR A 0 343 . 31.434   6.176   -32.356  1.00 86.74 343 A 1 
ATOM 2627 C CE2 . TYR A 0 343 . 31.230   4.390   -34.013  1.00 86.74 343 A 1 
ATOM 2628 O OH  . TYR A 0 343 . 30.814   3.963   -31.688  1.00 86.74 343 A 1 
ATOM 2629 C CZ  . TYR A 0 343 . 31.155   4.829   -32.677  1.00 86.74 343 A 1 
ATOM 2630 N N   . GLY A 0 344 . 28.945   7.995   -35.174  1.00 90.68 344 A 1 
ATOM 2631 C CA  . GLY A 0 344 . 27.986   8.225   -34.108  1.00 90.68 344 A 1 
ATOM 2632 C C   . GLY A 0 344 . 27.624   6.945   -33.372  1.00 90.68 344 A 1 
ATOM 2633 O O   . GLY A 0 344 . 27.650   5.846   -33.930  1.00 90.68 344 A 1 
ATOM 2634 N N   . ARG A 0 345 . 27.298   7.105   -32.092  1.00 91.27 345 A 1 
ATOM 2635 C CA  . ARG A 0 345 . 26.652   6.091   -31.274  1.00 91.27 345 A 1 
ATOM 2636 C C   . ARG A 0 345 . 25.594   6.743   -30.400  1.00 91.27 345 A 1 
ATOM 2637 C CB  . ARG A 0 345 . 27.690   5.318   -30.461  1.00 91.27 345 A 1 
ATOM 2638 O O   . ARG A 0 345 . 25.956   7.606   -29.606  1.00 91.27 345 A 1 
ATOM 2639 C CG  . ARG A 0 345 . 27.043   4.210   -29.624  1.00 91.27 345 A 1 
ATOM 2640 C CD  . ARG A 0 345 . 28.141   3.413   -28.919  1.00 91.27 345 A 1 
ATOM 2641 N NE  . ARG A 0 345 . 27.569   2.251   -28.232  1.00 91.27 345 A 1 
ATOM 2642 N NH1 . ARG A 0 345 . 29.059   2.049   -26.520  1.00 91.27 345 A 1 
ATOM 2643 N NH2 . ARG A 0 345 . 27.297   0.728   -26.564  1.00 91.27 345 A 1 
ATOM 2644 C CZ  . ARG A 0 345 . 27.976   1.668   -27.133  1.00 91.27 345 A 1 
ATOM 2645 N N   . ASP A 0 346 . 24.358   6.303   -30.527  1.00 92.63 346 A 1 
ATOM 2646 C CA  . ASP A 0 346 . 23.232   6.717   -29.695  1.00 92.63 346 A 1 
ATOM 2647 C C   . ASP A 0 346 . 22.852   5.526   -28.805  1.00 92.63 346 A 1 
ATOM 2648 C CB  . ASP A 0 346 . 22.100   7.228   -30.599  1.00 92.63 346 A 1 
ATOM 2649 O O   . ASP A 0 346 . 22.797   4.390   -29.264  1.00 92.63 346 A 1 
ATOM 2650 C CG  . ASP A 0 346 . 20.891   7.766   -29.829  1.00 92.63 346 A 1 
ATOM 2651 O OD1 . ASP A 0 346 . 20.919   7.645   -28.582  1.00 92.63 346 A 1 
ATOM 2652 O OD2 . ASP A 0 346 . 19.980   8.285   -30.518  1.00 92.63 346 A 1 
ATOM 2653 N N   . GLN A 0 347 . 22.743   5.762   -27.500  1.00 93.28 347 A 1 
ATOM 2654 C CA  . GLN A 0 347 . 22.464   4.720   -26.514  1.00 93.28 347 A 1 
ATOM 2655 C C   . GLN A 0 347 . 21.301   5.164   -25.647  1.00 93.28 347 A 1 
ATOM 2656 C CB  . GLN A 0 347 . 23.688   4.429   -25.638  1.00 93.28 347 A 1 
ATOM 2657 O O   . GLN A 0 347 . 21.488   5.869   -24.648  1.00 93.28 347 A 1 
ATOM 2658 C CG  . GLN A 0 347 . 24.703   3.467   -26.257  1.00 93.28 347 A 1 
ATOM 2659 C CD  . GLN A 0 347 . 25.971   3.491   -25.417  1.00 93.28 347 A 1 
ATOM 2660 N NE2 . GLN A 0 347 . 26.775   4.520   -25.582  1.00 93.28 347 A 1 
ATOM 2661 O OE1 . GLN A 0 347 . 26.273   2.628   -24.594  1.00 93.28 347 A 1 
ATOM 2662 N N   . ASP A 0 348 . 20.132   4.647   -25.983  1.00 94.95 348 A 1 
ATOM 2663 C CA  . ASP A 0 348 . 18.887   4.937   -25.307  1.00 94.95 348 A 1 
ATOM 2664 C C   . ASP A 0 348 . 18.530   3.817   -24.327  1.00 94.95 348 A 1 
ATOM 2665 C CB  . ASP A 0 348 . 17.786   5.175   -26.355  1.00 94.95 348 A 1 
ATOM 2666 O O   . ASP A 0 348 . 18.606   2.619   -24.602  1.00 94.95 348 A 1 
ATOM 2667 C CG  . ASP A 0 348 . 17.514   6.646   -26.679  1.00 94.95 348 A 1 
ATOM 2668 O OD1 . ASP A 0 348 . 17.798   7.486   -25.792  1.00 94.95 348 A 1 
ATOM 2669 O OD2 . ASP A 0 348 . 16.721   6.879   -27.619  1.00 94.95 348 A 1 
ATOM 2670 N N   . PHE A 0 349 . 18.109   4.200   -23.126  1.00 96.52 349 A 1 
ATOM 2671 C CA  . PHE A 0 349 . 17.619   3.282   -22.107  1.00 96.52 349 A 1 
ATOM 2672 C C   . PHE A 0 349 . 16.351   3.828   -21.469  1.00 96.52 349 A 1 
ATOM 2673 C CB  . PHE A 0 349 . 18.702   3.027   -21.054  1.00 96.52 349 A 1 
ATOM 2674 O O   . PHE A 0 349 . 16.357   4.875   -20.817  1.00 96.52 349 A 1 
ATOM 2675 C CG  . PHE A 0 349 . 18.238   2.139   -19.914  1.00 96.52 349 A 1 
ATOM 2676 C CD1 . PHE A 0 349 . 17.691   2.697   -18.741  1.00 96.52 349 A 1 
ATOM 2677 C CD2 . PHE A 0 349 . 18.316   0.744   -20.049  1.00 96.52 349 A 1 
ATOM 2678 C CE1 . PHE A 0 349 . 17.230   1.861   -17.707  1.00 96.52 349 A 1 
ATOM 2679 C CE2 . PHE A 0 349 . 17.875   -0.090  -19.010  1.00 96.52 349 A 1 
ATOM 2680 C CZ  . PHE A 0 349 . 17.327   0.464   -17.839  1.00 96.52 349 A 1 
ATOM 2681 N N   . HIS A 0 350 . 15.265   3.064   -21.551  1.00 98.20 350 A 1 
ATOM 2682 C CA  . HIS A 0 350 . 13.984   3.410   -20.956  1.00 98.20 350 A 1 
ATOM 2683 C C   . HIS A 0 350 . 13.433   2.251   -20.128  1.00 98.20 350 A 1 
ATOM 2684 C CB  . HIS A 0 350 . 13.021   3.865   -22.061  1.00 98.20 350 A 1 
ATOM 2685 O O   . HIS A 0 350 . 13.045   1.216   -20.650  1.00 98.20 350 A 1 
ATOM 2686 C CG  . HIS A 0 350 . 11.786   4.582   -21.570  1.00 98.20 350 A 1 
ATOM 2687 C CD2 . HIS A 0 350 . 11.384   4.754   -20.274  1.00 98.20 350 A 1 
ATOM 2688 N ND1 . HIS A 0 350 . 10.870   5.237   -22.396  1.00 98.20 350 A 1 
ATOM 2689 C CE1 . HIS A 0 350 . 9.976    5.805   -21.597  1.00 98.20 350 A 1 
ATOM 2690 N NE2 . HIS A 0 350 . 10.252   5.522   -20.319  1.00 98.20 350 A 1 
ATOM 2691 N N   . GLU A 0 351 . 13.320   2.438   -18.814  1.00 98.51 351 A 1 
ATOM 2692 C CA  . GLU A 0 351 . 12.673   1.481   -17.916  1.00 98.51 351 A 1 
ATOM 2693 C C   . GLU A 0 351 . 11.429   2.095   -17.265  1.00 98.51 351 A 1 
ATOM 2694 C CB  . GLU A 0 351 . 13.682   0.985   -16.871  1.00 98.51 351 A 1 
ATOM 2695 O O   . GLU A 0 351 . 11.485   3.183   -16.690  1.00 98.51 351 A 1 
ATOM 2696 C CG  . GLU A 0 351 . 13.143   -0.205  -16.059  1.00 98.51 351 A 1 
ATOM 2697 C CD  . GLU A 0 351 . 14.015   -0.575  -14.849  1.00 98.51 351 A 1 
ATOM 2698 O OE1 . GLU A 0 351 . 13.853   -1.701  -14.327  1.00 98.51 351 A 1 
ATOM 2699 O OE2 . GLU A 0 351 . 14.718   0.299   -14.283  1.00 98.51 351 A 1 
ATOM 2700 N N   . LYS A 0 352 . 10.309   1.369   -17.290  1.00 98.41 352 A 1 
ATOM 2701 C CA  . LYS A 0 352 . 9.095    1.651   -16.517  1.00 98.41 352 A 1 
ATOM 2702 C C   . LYS A 0 352 . 8.835    0.494   -15.568  1.00 98.41 352 A 1 
ATOM 2703 C CB  . LYS A 0 352 . 7.892    1.851   -17.447  1.00 98.41 352 A 1 
ATOM 2704 O O   . LYS A 0 352 . 8.693    -0.643  -15.998  1.00 98.41 352 A 1 
ATOM 2705 C CG  . LYS A 0 352 . 8.017    3.114   -18.305  1.00 98.41 352 A 1 
ATOM 2706 C CD  . LYS A 0 352 . 6.891    3.154   -19.341  1.00 98.41 352 A 1 
ATOM 2707 C CE  . LYS A 0 352 . 7.143    4.315   -20.302  1.00 98.41 352 A 1 
ATOM 2708 N NZ  . LYS A 0 352 . 6.612    4.021   -21.653  1.00 98.41 352 A 1 
ATOM 2709 N N   . VAL A 0 353 . 8.717    0.786   -14.282  1.00 98.33 353 A 1 
ATOM 2710 C CA  . VAL A 0 353 . 8.320    -0.168  -13.246  1.00 98.33 353 A 1 
ATOM 2711 C C   . VAL A 0 353 . 7.072    0.360   -12.568  1.00 98.33 353 A 1 
ATOM 2712 C CB  . VAL A 0 353 . 9.440    -0.392  -12.215  1.00 98.33 353 A 1 
ATOM 2713 O O   . VAL A 0 353 . 7.067    1.493   -12.096  1.00 98.33 353 A 1 
ATOM 2714 C CG1 . VAL A 0 353 . 9.034    -1.445  -11.174  1.00 98.33 353 A 1 
ATOM 2715 C CG2 . VAL A 0 353 . 10.724   -0.884  -12.882  1.00 98.33 353 A 1 
ATOM 2716 N N   . SER A 0 354 . 6.039    -0.464  -12.458  1.00 98.07 354 A 1 
ATOM 2717 C CA  . SER A 0 354 . 4.855    -0.172  -11.659  1.00 98.07 354 A 1 
ATOM 2718 C C   . SER A 0 354 . 4.513    -1.341  -10.750  1.00 98.07 354 A 1 
ATOM 2719 C CB  . SER A 0 354 . 3.657    0.215   -12.527  1.00 98.07 354 A 1 
ATOM 2720 O O   . SER A 0 354 . 4.612    -2.501  -11.146  1.00 98.07 354 A 1 
ATOM 2721 O OG  . SER A 0 354 . 3.330    -0.816  -13.433  1.00 98.07 354 A 1 
ATOM 2722 N N   . TYR A 0 355 . 4.085    -1.027  -9.536   1.00 98.40 355 A 1 
ATOM 2723 C CA  . TYR A 0 355 . 3.561    -1.983  -8.580   1.00 98.40 355 A 1 
ATOM 2724 C C   . TYR A 0 355 . 2.292    -1.423  -7.944   1.00 98.40 355 A 1 
ATOM 2725 C CB  . TYR A 0 355 . 4.628    -2.327  -7.538   1.00 98.40 355 A 1 
ATOM 2726 O O   . TYR A 0 355 . 2.307    -0.322  -7.398   1.00 98.40 355 A 1 
ATOM 2727 C CG  . TYR A 0 355 . 4.116    -3.207  -6.417   1.00 98.40 355 A 1 
ATOM 2728 C CD1 . TYR A 0 355 . 3.590    -2.622  -5.248   1.00 98.40 355 A 1 
ATOM 2729 C CD2 . TYR A 0 355 . 4.128    -4.606  -6.561   1.00 98.40 355 A 1 
ATOM 2730 C CE1 . TYR A 0 355 . 3.097    -3.437  -4.212   1.00 98.40 355 A 1 
ATOM 2731 C CE2 . TYR A 0 355 . 3.639    -5.426  -5.526   1.00 98.40 355 A 1 
ATOM 2732 O OH  . TYR A 0 355 . 2.674    -5.623  -3.337   1.00 98.40 355 A 1 
ATOM 2733 C CZ  . TYR A 0 355 . 3.129    -4.841  -4.349   1.00 98.40 355 A 1 
ATOM 2734 N N   . ASP A 0 356 . 1.222    -2.206  -7.980   1.00 97.58 356 A 1 
ATOM 2735 C CA  . ASP A 0 356 . -0.074   -1.889  -7.404   1.00 97.58 356 A 1 
ATOM 2736 C C   . ASP A 0 356 . -0.514   -2.997  -6.457   1.00 97.58 356 A 1 
ATOM 2737 C CB  . ASP A 0 356 . -1.119   -1.700  -8.512   1.00 97.58 356 A 1 
ATOM 2738 O O   . ASP A 0 356 . -0.585   -4.165  -6.830   1.00 97.58 356 A 1 
ATOM 2739 C CG  . ASP A 0 356 . -1.138   -0.278  -9.053   1.00 97.58 356 A 1 
ATOM 2740 O OD1 . ASP A 0 356 . -1.134   0.644   -8.205   1.00 97.58 356 A 1 
ATOM 2741 O OD2 . ASP A 0 356 . -1.287   -0.115  -10.283  1.00 97.58 356 A 1 
ATOM 2742 N N   . GLN A 0 357 . -0.875   -2.623  -5.235   1.00 97.58 357 A 1 
ATOM 2743 C CA  . GLN A 0 357 . -1.499   -3.512  -4.269   1.00 97.58 357 A 1 
ATOM 2744 C C   . GLN A 0 357 . -2.829   -2.921  -3.817   1.00 97.58 357 A 1 
ATOM 2745 C CB  . GLN A 0 357 . -0.544   -3.783  -3.105   1.00 97.58 357 A 1 
ATOM 2746 O O   . GLN A 0 357 . -2.868   -1.928  -3.090   1.00 97.58 357 A 1 
ATOM 2747 C CG  . GLN A 0 357 . -1.132   -4.795  -2.110   1.00 97.58 357 A 1 
ATOM 2748 C CD  . GLN A 0 357 . -0.142   -5.129  -1.001   1.00 97.58 357 A 1 
ATOM 2749 N NE2 . GLN A 0 357 . 0.100    -6.381  -0.685   1.00 97.58 357 A 1 
ATOM 2750 O OE1 . GLN A 0 357 . 0.421    -4.276  -0.338   1.00 97.58 357 A 1 
ATOM 2751 N N   . THR A 0 358 . -3.923   -3.577  -4.190   1.00 97.47 358 A 1 
ATOM 2752 C CA  . THR A 0 358 . -5.278   -3.206  -3.786   1.00 97.47 358 A 1 
ATOM 2753 C C   . THR A 0 358 . -5.828   -4.234  -2.812   1.00 97.47 358 A 1 
ATOM 2754 C CB  . THR A 0 358 . -6.221   -3.079  -4.988   1.00 97.47 358 A 1 
ATOM 2755 O O   . THR A 0 358 . -5.845   -5.426  -3.099   1.00 97.47 358 A 1 
ATOM 2756 C CG2 . THR A 0 358 . -7.560   -2.453  -4.593   1.00 97.47 358 A 1 
ATOM 2757 O OG1 . THR A 0 358 . -5.685   -2.276  -6.011   1.00 97.47 358 A 1 
ATOM 2758 N N   . ARG A 0 359 . -6.341   -3.774  -1.673   1.00 97.25 359 A 1 
ATOM 2759 C CA  . ARG A 0 359 . -7.102   -4.591  -0.726   1.00 97.25 359 A 1 
ATOM 2760 C C   . ARG A 0 359 . -8.480   -3.983  -0.540   1.00 97.25 359 A 1 
ATOM 2761 C CB  . ARG A 0 359 . -6.364   -4.747  0.607    1.00 97.25 359 A 1 
ATOM 2762 O O   . ARG A 0 359 . -8.608   -2.802  -0.234   1.00 97.25 359 A 1 
ATOM 2763 C CG  . ARG A 0 359 . -4.923   -5.244  0.433    1.00 97.25 359 A 1 
ATOM 2764 C CD  . ARG A 0 359 . -4.349   -5.616  1.800    1.00 97.25 359 A 1 
ATOM 2765 N NE  . ARG A 0 359 . -2.971   -6.124  1.683    1.00 97.25 359 A 1 
ATOM 2766 N NH1 . ARG A 0 359 . -1.915   -4.698  3.145    1.00 97.25 359 A 1 
ATOM 2767 N NH2 . ARG A 0 359 . -0.739   -6.246  2.070    1.00 97.25 359 A 1 
ATOM 2768 C CZ  . ARG A 0 359 . -1.889   -5.695  2.304    1.00 97.25 359 A 1 
ATOM 2769 N N   . ALA A 0 360 . -9.522   -4.779  -0.696   1.00 97.66 360 A 1 
ATOM 2770 C CA  . ALA A 0 360 . -10.899  -4.359  -0.522   1.00 97.66 360 A 1 
ATOM 2771 C C   . ALA A 0 360 . -11.619  -5.303  0.434    1.00 97.66 360 A 1 
ATOM 2772 C CB  . ALA A 0 360 . -11.589  -4.254  -1.885   1.00 97.66 360 A 1 
ATOM 2773 O O   . ALA A 0 360 . -11.515  -6.520  0.320    1.00 97.66 360 A 1 
ATOM 2774 N N   . LYS A 0 361 . -12.385  -4.745  1.369    1.00 97.64 361 A 1 
ATOM 2775 C CA  . LYS A 0 361 . -13.274  -5.500  2.258    1.00 97.64 361 A 1 
ATOM 2776 C C   . LYS A 0 361 . -14.666  -4.911  2.168    1.00 97.64 361 A 1 
ATOM 2777 C CB  . LYS A 0 361 . -12.753  -5.509  3.701    1.00 97.64 361 A 1 
ATOM 2778 O O   . LYS A 0 361 . -14.817  -3.696  2.246    1.00 97.64 361 A 1 
ATOM 2779 C CG  . LYS A 0 361 . -11.392  -6.209  3.803    1.00 97.64 361 A 1 
ATOM 2780 C CD  . LYS A 0 361 . -10.871  -6.198  5.241    1.00 97.64 361 A 1 
ATOM 2781 C CE  . LYS A 0 361 . -9.494   -6.867  5.251    1.00 97.64 361 A 1 
ATOM 2782 N NZ  . LYS A 0 361 . -8.880   -6.837  6.599    1.00 97.64 361 A 1 
ATOM 2783 N N   . ALA A 0 362 . -15.668  -5.756  2.015    1.00 97.08 362 A 1 
ATOM 2784 C CA  . ALA A 0 362 . -17.065  -5.370  2.003    1.00 97.08 362 A 1 
ATOM 2785 C C   . ALA A 0 362 . -17.838  -6.251  2.980    1.00 97.08 362 A 1 
ATOM 2786 C CB  . ALA A 0 362 . -17.607  -5.451  0.573    1.00 97.08 362 A 1 
ATOM 2787 O O   . ALA A 0 362 . -17.681  -7.468  2.971    1.00 97.08 362 A 1 
ATOM 2788 N N   . TYR A 0 363 . -18.672  -5.626  3.795    1.00 95.83 363 A 1 
ATOM 2789 C CA  . TYR A 0 363 . -19.624  -6.272  4.684    1.00 95.83 363 A 1 
ATOM 2790 C C   . TYR A 0 363 . -21.014  -5.762  4.326    1.00 95.83 363 A 1 
ATOM 2791 C CB  . TYR A 0 363 . -19.283  -5.972  6.148    1.00 95.83 363 A 1 
ATOM 2792 O O   . TYR A 0 363 . -21.178  -4.569  4.051    1.00 95.83 363 A 1 
ATOM 2793 C CG  . TYR A 0 363 . -17.859  -6.320  6.537    1.00 95.83 363 A 1 
ATOM 2794 C CD1 . TYR A 0 363 . -17.538  -7.632  6.931    1.00 95.83 363 A 1 
ATOM 2795 C CD2 . TYR A 0 363 . -16.856  -5.332  6.489    1.00 95.83 363 A 1 
ATOM 2796 C CE1 . TYR A 0 363 . -16.215  -7.960  7.284    1.00 95.83 363 A 1 
ATOM 2797 C CE2 . TYR A 0 363 . -15.535  -5.650  6.852    1.00 95.83 363 A 1 
ATOM 2798 O OH  . TYR A 0 363 . -13.938  -7.253  7.621    1.00 95.83 363 A 1 
ATOM 2799 C CZ  . TYR A 0 363 . -15.215  -6.966  7.253    1.00 95.83 363 A 1 
ATOM 2800 N N   . SER A 0 364 . -21.992  -6.653  4.315    1.00 93.77 364 A 1 
ATOM 2801 C CA  . SER A 0 364 . -23.393  -6.343  4.062    1.00 93.77 364 A 1 
ATOM 2802 C C   . SER A 0 364 . -24.290  -7.207  4.936    1.00 93.77 364 A 1 
ATOM 2803 C CB  . SER A 0 364 . -23.742  -6.547  2.583    1.00 93.77 364 A 1 
ATOM 2804 O O   . SER A 0 364 . -23.967  -8.374  5.145    1.00 93.77 364 A 1 
ATOM 2805 O OG  . SER A 0 364 . -23.448  -7.866  2.156    1.00 93.77 364 A 1 
ATOM 2806 N N   . ALA A 0 365 . -25.410  -6.652  5.383    1.00 92.49 365 A 1 
ATOM 2807 C CA  . ALA A 0 365 . -26.509  -7.399  5.985    1.00 92.49 365 A 1 
ATOM 2808 C C   . ALA A 0 365 . -27.849  -6.829  5.494    1.00 92.49 365 A 1 
ATOM 2809 C CB  . ALA A 0 365 . -26.378  -7.369  7.510    1.00 92.49 365 A 1 
ATOM 2810 O O   . ALA A 0 365 . -27.935  -5.627  5.209    1.00 92.49 365 A 1 
ATOM 2811 N N   . GLU A 0 366 . -28.848  -7.702  5.366    1.00 88.85 366 A 1 
ATOM 2812 C CA  . GLU A 0 366 . -30.229  -7.367  4.987    1.00 88.85 366 A 1 
ATOM 2813 C C   . GLU A 0 366 . -31.033  -6.789  6.144    1.00 88.85 366 A 1 
ATOM 2814 C CB  . GLU A 0 366 . -30.976  -8.608  4.472    1.00 88.85 366 A 1 
ATOM 2815 O O   . GLU A 0 366 . -32.099  -6.253  5.911    1.00 88.85 366 A 1 
ATOM 2816 C CG  . GLU A 0 366 . -30.518  -9.032  3.074    1.00 88.85 366 A 1 
ATOM 2817 C CD  . GLU A 0 366 . -31.310  -10.230 2.516    1.00 88.85 366 A 1 
ATOM 2818 O OE1 . GLU A 0 366 . -31.261  -10.408 1.275    1.00 88.85 366 A 1 
ATOM 2819 O OE2 . GLU A 0 366 . -31.897  -11.012 3.299    1.00 88.85 366 A 1 
ATOM 2820 N N   . SER A 0 367 . -30.551  -6.884  7.375    1.00 88.23 367 A 1 
ATOM 2821 C CA  . SER A 0 367 . -31.074  -6.101  8.487    1.00 88.23 367 A 1 
ATOM 2822 C C   . SER A 0 367 . -30.030  -6.033  9.597    1.00 88.23 367 A 1 
ATOM 2823 C CB  . SER A 0 367 . -32.399  -6.676  9.006    1.00 88.23 367 A 1 
ATOM 2824 O O   . SER A 0 367 . -29.068  -6.810  9.621    1.00 88.23 367 A 1 
ATOM 2825 O OG  . SER A 0 367 . -32.142  -7.911  9.628    1.00 88.23 367 A 1 
ATOM 2826 N N   . TYR A 0 368 . -30.180  -5.070  10.498   1.00 88.77 368 A 1 
ATOM 2827 C CA  . TYR A 0 368 . -29.482  -5.074  11.776   1.00 88.77 368 A 1 
ATOM 2828 C C   . TYR A 0 368 . -30.409  -4.560  12.861   1.00 88.77 368 A 1 
ATOM 2829 C CB  . TYR A 0 368 . -28.213  -4.215  11.728   1.00 88.77 368 A 1 
ATOM 2830 O O   . TYR A 0 368 . -30.757  -3.379  12.837   1.00 88.77 368 A 1 
ATOM 2831 C CG  . TYR A 0 368 . -27.538  -4.076  13.084   1.00 88.77 368 A 1 
ATOM 2832 C CD1 . TYR A 0 368 . -27.378  -2.819  13.697   1.00 88.77 368 A 1 
ATOM 2833 C CD2 . TYR A 0 368 . -27.107  -5.226  13.761   1.00 88.77 368 A 1 
ATOM 2834 C CE1 . TYR A 0 368 . -26.731  -2.707  14.943   1.00 88.77 368 A 1 
ATOM 2835 C CE2 . TYR A 0 368 . -26.419  -5.118  14.980   1.00 88.77 368 A 1 
ATOM 2836 O OH  . TYR A 0 368 . -25.462  -3.770  16.694   1.00 88.77 368 A 1 
ATOM 2837 C CZ  . TYR A 0 368 . -26.204  -3.862  15.559   1.00 88.77 368 A 1 
ATOM 2838 N N   . ASP A 0 369 . -30.715  -5.416  13.828   1.00 88.02 369 A 1 
ATOM 2839 C CA  . ASP A 0 369 . -31.570  -5.083  14.957   1.00 88.02 369 A 1 
ATOM 2840 C C   . ASP A 0 369 . -30.779  -5.184  16.262   1.00 88.02 369 A 1 
ATOM 2841 C CB  . ASP A 0 369 . -32.816  -5.980  14.975   1.00 88.02 369 A 1 
ATOM 2842 O O   . ASP A 0 369 . -30.140  -6.195  16.545   1.00 88.02 369 A 1 
ATOM 2843 C CG  . ASP A 0 369 . -33.742  -5.793  13.767   1.00 88.02 369 A 1 
ATOM 2844 O OD1 . ASP A 0 369 . -33.636  -4.746  13.089   1.00 88.02 369 A 1 
ATOM 2845 O OD2 . ASP A 0 369 . -34.604  -6.676  13.576   1.00 88.02 369 A 1 
ATOM 2846 N N   . GLU A 0 370 . -30.838  -4.135  17.077   1.00 89.05 370 A 1 
ATOM 2847 C CA  . GLU A 0 370 . -30.499  -4.172  18.497   1.00 89.05 370 A 1 
ATOM 2848 C C   . GLU A 0 370 . -31.790  -4.069  19.298   1.00 89.05 370 A 1 
ATOM 2849 C CB  . GLU A 0 370 . -29.554  -3.031  18.916   1.00 89.05 370 A 1 
ATOM 2850 O O   . GLU A 0 370 . -32.595  -3.168  19.060   1.00 89.05 370 A 1 
ATOM 2851 C CG  . GLU A 0 370 . -28.223  -3.003  18.154   1.00 89.05 370 A 1 
ATOM 2852 C CD  . GLU A 0 370 . -27.158  -2.075  18.775   1.00 89.05 370 A 1 
ATOM 2853 O OE1 . GLU A 0 370 . -26.116  -1.827  18.111   1.00 89.05 370 A 1 
ATOM 2854 O OE2 . GLU A 0 370 . -27.262  -1.686  19.958   1.00 89.05 370 A 1 
ATOM 2855 N N   . TRP A 0 371 . -31.977  -4.946  20.274   1.00 89.63 371 A 1 
ATOM 2856 C CA  . TRP A 0 371 . -33.134  -4.910  21.157   1.00 89.63 371 A 1 
ATOM 2857 C C   . TRP A 0 371 . -32.717  -5.167  22.601   1.00 89.63 371 A 1 
ATOM 2858 C CB  . TRP A 0 371 . -34.204  -5.884  20.655   1.00 89.63 371 A 1 
ATOM 2859 O O   . TRP A 0 371 . -31.763  -5.891  22.882   1.00 89.63 371 A 1 
ATOM 2860 C CG  . TRP A 0 371 . -33.771  -7.313  20.559   1.00 89.63 371 A 1 
ATOM 2861 C CD1 . TRP A 0 371 . -33.272  -7.921  19.458   1.00 89.63 371 A 1 
ATOM 2862 C CD2 . TRP A 0 371 . -33.757  -8.319  21.613   1.00 89.63 371 A 1 
ATOM 2863 C CE2 . TRP A 0 371 . -33.240  -9.534  21.072   1.00 89.63 371 A 1 
ATOM 2864 C CE3 . TRP A 0 371 . -34.121  -8.318  22.975   1.00 89.63 371 A 1 
ATOM 2865 N NE1 . TRP A 0 371 . -32.966  -9.235  19.752   1.00 89.63 371 A 1 
ATOM 2866 C CH2 . TRP A 0 371 . -33.447  -10.656 23.207   1.00 89.63 371 A 1 
ATOM 2867 C CZ2 . TRP A 0 371 . -33.083  -10.692 21.849   1.00 89.63 371 A 1 
ATOM 2868 C CZ3 . TRP A 0 371 . -33.972  -9.473  23.760   1.00 89.63 371 A 1 
ATOM 2869 N N   . ASP A 0 372 . -33.446  -4.542  23.510   1.00 87.02 372 A 1 
ATOM 2870 C CA  . ASP A 0 372 . -33.310  -4.656  24.952   1.00 87.02 372 A 1 
ATOM 2871 C C   . ASP A 0 372 . -34.701  -4.875  25.549   1.00 87.02 372 A 1 
ATOM 2872 C CB  . ASP A 0 372 . -32.642  -3.385  25.499   1.00 87.02 372 A 1 
ATOM 2873 O O   . ASP A 0 372 . -35.685  -4.307  25.064   1.00 87.02 372 A 1 
ATOM 2874 C CG  . ASP A 0 372 . -32.135  -3.518  26.938   1.00 87.02 372 A 1 
ATOM 2875 O OD1 . ASP A 0 372 . -32.047  -4.662  27.436   1.00 87.02 372 A 1 
ATOM 2876 O OD2 . ASP A 0 372 . -31.735  -2.464  27.486   1.00 87.02 372 A 1 
ATOM 2877 N N   . ASN A 0 373 . -34.780  -5.726  26.562   1.00 86.20 373 A 1 
ATOM 2878 C CA  . ASN A 0 373 . -35.998  -6.104  27.259   1.00 86.20 373 A 1 
ATOM 2879 C C   . ASN A 0 373 . -35.688  -6.178  28.749   1.00 86.20 373 A 1 
ATOM 2880 C CB  . ASN A 0 373 . -36.469  -7.460  26.721   1.00 86.20 373 A 1 
ATOM 2881 O O   . ASN A 0 373 . -34.967  -7.079  29.177   1.00 86.20 373 A 1 
ATOM 2882 C CG  . ASN A 0 373 . -37.874  -7.819  27.151   1.00 86.20 373 A 1 
ATOM 2883 N ND2 . ASN A 0 373 . -38.123  -8.293  28.341   1.00 86.20 373 A 1 
ATOM 2884 O OD1 . ASN A 0 373 . -38.764  -7.766  26.332   1.00 86.20 373 A 1 
ATOM 2885 N N   . GLU A 0 374 . -36.247  -5.262  29.525   1.00 82.26 374 A 1 
ATOM 2886 C CA  . GLU A 0 374 . -36.177  -5.276  30.983   1.00 82.26 374 A 1 
ATOM 2887 C C   . GLU A 0 374 . -37.575  -5.583  31.517   1.00 82.26 374 A 1 
ATOM 2888 C CB  . GLU A 0 374 . -35.590  -3.943  31.484   1.00 82.26 374 A 1 
ATOM 2889 O O   . GLU A 0 374 . -38.487  -4.766  31.368   1.00 82.26 374 A 1 
ATOM 2890 C CG  . GLU A 0 374 . -35.338  -3.907  33.003   1.00 82.26 374 A 1 
ATOM 2891 C CD  . GLU A 0 374 . -34.625  -2.624  33.495   1.00 82.26 374 A 1 
ATOM 2892 O OE1 . GLU A 0 374 . -34.120  -2.628  34.647   1.00 82.26 374 A 1 
ATOM 2893 O OE2 . GLU A 0 374 . -34.590  -1.600  32.771   1.00 82.26 374 A 1 
ATOM 2894 N N   . ASP A 0 375 . -37.716  -6.768  32.104   1.00 79.16 375 A 1 
ATOM 2895 C CA  . ASP A 0 375 . -38.888  -7.222  32.842   1.00 79.16 375 A 1 
ATOM 2896 C C   . ASP A 0 375 . -38.631  -6.999  34.342   1.00 79.16 375 A 1 
ATOM 2897 C CB  . ASP A 0 375 . -39.162  -8.692  32.492   1.00 79.16 375 A 1 
ATOM 2898 O O   . ASP A 0 375 . -37.570  -7.342  34.870   1.00 79.16 375 A 1 
ATOM 2899 C CG  . ASP A 0 375 . -40.481  -9.231  33.057   1.00 79.16 375 A 1 
ATOM 2900 O OD1 . ASP A 0 375 . -40.988  -8.627  34.033   1.00 79.16 375 A 1 
ATOM 2901 O OD2 . ASP A 0 375 . -40.945  -10.243 32.486   1.00 79.16 375 A 1 
ATOM 2902 N N   . ALA A 0 376 . -39.571  -6.350  35.027   1.00 77.20 376 A 1 
ATOM 2903 C CA  . ALA A 0 376 . -39.512  -6.102  36.464   1.00 77.20 376 A 1 
ATOM 2904 C C   . ALA A 0 376 . -40.835  -6.436  37.168   1.00 77.20 376 A 1 
ATOM 2905 C CB  . ALA A 0 376 . -39.005  -4.676  36.719   1.00 77.20 376 A 1 
ATOM 2906 O O   . ALA A 0 376 . -41.329  -5.667  38.014   1.00 77.20 376 A 1 
ATOM 2907 N N   . ASP A 0 377 . -41.388  -7.593  36.830   1.00 79.09 377 A 1 
ATOM 2908 C CA  . ASP A 0 377 . -42.592  -8.167  37.403   1.00 79.09 377 A 1 
ATOM 2909 C C   . ASP A 0 377 . -42.593  -8.238  38.937   1.00 79.09 377 A 1 
ATOM 2910 C CB  . ASP A 0 377 . -42.781  -9.572  36.808   1.00 79.09 377 A 1 
ATOM 2911 O O   . ASP A 0 377 . -41.655  -8.672  39.615   1.00 79.09 377 A 1 
ATOM 2912 C CG  . ASP A 0 377 . -43.626  -9.613  35.538   1.00 79.09 377 A 1 
ATOM 2913 O OD1 . ASP A 0 377 . -44.085  -8.527  35.132   1.00 79.09 377 A 1 
ATOM 2914 O OD2 . ASP A 0 377 . -44.075  -10.738 35.223   1.00 79.09 377 A 1 
ATOM 2915 N N   . LYS A 0 378 . -43.724  -7.843  39.531   1.00 71.30 378 A 1 
ATOM 2916 C CA  . LYS A 0 378 . -43.996  -8.001  40.967   1.00 71.30 378 A 1 
ATOM 2917 C C   . LYS A 0 378 . -45.352  -8.629  41.167   1.00 71.30 378 A 1 
ATOM 2918 C CB  . LYS A 0 378 . -43.918  -6.659  41.700   1.00 71.30 378 A 1 
ATOM 2919 O O   . LYS A 0 378 . -46.377  -8.039  40.834   1.00 71.30 378 A 1 
ATOM 2920 C CG  . LYS A 0 378 . -42.480  -6.150  41.736   1.00 71.30 378 A 1 
ATOM 2921 C CD  . LYS A 0 378 . -42.413  -4.758  42.351   1.00 71.30 378 A 1 
ATOM 2922 C CE  . LYS A 0 378 . -40.962  -4.314  42.195   1.00 71.30 378 A 1 
ATOM 2923 N NZ  . LYS A 0 378 . -40.825  -2.853  42.336   1.00 71.30 378 A 1 
ATOM 2924 N N   . TRP A 0 379 . -45.384  -9.768  41.842   1.00 71.44 379 A 1 
ATOM 2925 C CA  . TRP A 0 379 . -46.621  -10.483 42.137   1.00 71.44 379 A 1 
ATOM 2926 C C   . TRP A 0 379 . -46.819  -10.662 43.646   1.00 71.44 379 A 1 
ATOM 2927 C CB  . TRP A 0 379 . -46.662  -11.781 41.325   1.00 71.44 379 A 1 
ATOM 2928 O O   . TRP A 0 379 . -45.892  -10.941 44.411   1.00 71.44 379 A 1 
ATOM 2929 C CG  . TRP A 0 379 . -45.405  -12.593 41.350   1.00 71.44 379 A 1 
ATOM 2930 C CD1 . TRP A 0 379 . -44.401  -12.518 40.443   1.00 71.44 379 A 1 
ATOM 2931 C CD2 . TRP A 0 379 . -44.996  -13.607 42.313   1.00 71.44 379 A 1 
ATOM 2932 C CE2 . TRP A 0 379 . -43.725  -14.119 41.915   1.00 71.44 379 A 1 
ATOM 2933 C CE3 . TRP A 0 379 . -45.583  -14.152 43.478   1.00 71.44 379 A 1 
ATOM 2934 N NE1 . TRP A 0 379 . -43.402  -13.408 40.778   1.00 71.44 379 A 1 
ATOM 2935 C CH2 . TRP A 0 379 . -43.688  -15.664 43.781   1.00 71.44 379 A 1 
ATOM 2936 C CZ2 . TRP A 0 379 . -43.076  -15.135 42.630   1.00 71.44 379 A 1 
ATOM 2937 C CZ3 . TRP A 0 379 . -44.936  -15.170 44.207   1.00 71.44 379 A 1 
ATOM 2938 N N   . GLY A 0 380 . -48.062  -10.472 44.100   1.00 60.39 380 A 1 
ATOM 2939 C CA  . GLY A 0 380 . -48.476  -10.698 45.485   1.00 60.39 380 A 1 
ATOM 2940 C C   . GLY A 0 380 . -49.256  -12.005 45.633   1.00 60.39 380 A 1 
ATOM 2941 O O   . GLY A 0 380 . -50.247  -12.213 44.936   1.00 60.39 380 A 1 
ATOM 2942 N N   . ALA A 0 381 . -48.871  -12.868 46.577   1.00 55.60 381 A 1 
ATOM 2943 C CA  . ALA A 0 381 . -49.626  -14.088 46.881   1.00 55.60 381 A 1 
ATOM 2944 C C   . ALA A 0 381 . -50.938  -13.775 47.638   1.00 55.60 381 A 1 
ATOM 2945 C CB  . ALA A 0 381 . -48.722  -15.062 47.645   1.00 55.60 381 A 1 
ATOM 2946 O O   . ALA A 0 381 . -50.958  -12.957 48.566   1.00 55.60 381 A 1 
ATOM 2947 N N   . GLN A 0 382 . -52.042  -14.433 47.258   1.00 52.81 382 A 1 
ATOM 2948 C CA  . GLN A 0 382 . -53.372  -14.236 47.852   1.00 52.81 382 A 1 
ATOM 2949 C C   . GLN A 0 382 . -53.455  -14.827 49.273   1.00 52.81 382 A 1 
ATOM 2950 C CB  . GLN A 0 382 . -54.444  -14.825 46.911   1.00 52.81 382 A 1 
ATOM 2951 O O   . GLN A 0 382 . -53.179  -16.007 49.483   1.00 52.81 382 A 1 
ATOM 2952 C CG  . GLN A 0 382 . -55.882  -14.473 47.333   1.00 52.81 382 A 1 
ATOM 2953 C CD  . GLN A 0 382 . -56.912  -14.927 46.300   1.00 52.81 382 A 1 
ATOM 2954 N NE2 . GLN A 0 382 . -57.754  -15.891 46.605   1.00 52.81 382 A 1 
ATOM 2955 O OE1 . GLN A 0 382 . -56.991  -14.411 45.199   1.00 52.81 382 A 1 
ATOM 2956 N N   . ALA A 0 383 . -53.884  -14.021 50.254   1.00 48.43 383 A 1 
ATOM 2957 C CA  . ALA A 0 383 . -54.090  -14.459 51.638   1.00 48.43 383 A 1 
ATOM 2958 C C   . ALA A 0 383 . -55.570  -14.781 51.921   1.00 48.43 383 A 1 
ATOM 2959 C CB  . ALA A 0 383 . -53.537  -13.392 52.594   1.00 48.43 383 A 1 
ATOM 2960 O O   . ALA A 0 383 . -56.449  -13.960 51.652   1.00 48.43 383 A 1 
ATOM 2961 N N   . TRP A 0 384 . -55.833  -15.948 52.518   1.00 51.46 384 A 1 
ATOM 2962 C CA  . TRP A 0 384 . -57.168  -16.396 52.937   1.00 51.46 384 A 1 
ATOM 2963 C C   . TRP A 0 384 . -57.462  -16.003 54.402   1.00 51.46 384 A 1 
ATOM 2964 C CB  . TRP A 0 384 . -57.308  -17.902 52.660   1.00 51.46 384 A 1 
ATOM 2965 O O   . TRP A 0 384 . -56.566  -16.030 55.251   1.00 51.46 384 A 1 
ATOM 2966 C CG  . TRP A 0 384 . -57.179  -18.286 51.210   1.00 51.46 384 A 1 
ATOM 2967 C CD1 . TRP A 0 384 . -56.024  -18.568 50.560   1.00 51.46 384 A 1 
ATOM 2968 C CD2 . TRP A 0 384 . -58.234  -18.416 50.204   1.00 51.46 384 A 1 
ATOM 2969 C CE2 . TRP A 0 384 . -57.633  -18.769 48.957   1.00 51.46 384 A 1 
ATOM 2970 C CE3 . TRP A 0 384 . -59.638  -18.269 50.218   1.00 51.46 384 A 1 
ATOM 2971 N NE1 . TRP A 0 384 . -56.286  -18.846 49.232   1.00 51.46 384 A 1 
ATOM 2972 C CH2 . TRP A 0 384 . -59.776  -18.806 47.836   1.00 51.46 384 A 1 
ATOM 2973 C CZ2 . TRP A 0 384 . -58.380  -18.960 47.786   1.00 51.46 384 A 1 
ATOM 2974 C CZ3 . TRP A 0 384 . -60.400  -18.461 49.048   1.00 51.46 384 A 1 
ATOM 2975 N N   . GLY A 0 385 . -58.701  -15.564 54.672   1.00 47.03 385 A 1 
ATOM 2976 C CA  . GLY A 0 385 . -59.199  -15.112 55.983   1.00 47.03 385 A 1 
ATOM 2977 C C   . GLY A 0 385 . -59.741  -16.250 56.864   1.00 47.03 385 A 1 
ATOM 2978 O O   . GLY A 0 385 . -59.962  -17.349 56.377   1.00 47.03 385 A 1 
ATOM 2979 N N   . LYS A 0 386 . -59.913  -15.977 58.166   1.00 46.86 386 A 1 
ATOM 2980 C CA  . LYS A 0 386 . -60.329  -16.919 59.231   1.00 46.86 386 A 1 
ATOM 2981 C C   . LYS A 0 386 . -61.840  -17.216 59.205   1.00 46.86 386 A 1 
ATOM 2982 C CB  . LYS A 0 386 . -60.036  -16.286 60.605   1.00 46.86 386 A 1 
ATOM 2983 O O   . LYS A 0 386 . -62.613  -16.265 59.090   1.00 46.86 386 A 1 
ATOM 2984 C CG  . LYS A 0 386 . -58.569  -15.976 60.941   1.00 46.86 386 A 1 
ATOM 2985 C CD  . LYS A 0 386 . -58.535  -15.023 62.152   1.00 46.86 386 A 1 
ATOM 2986 C CE  . LYS A 0 386 . -57.313  -15.179 63.057   1.00 46.86 386 A 1 
ATOM 2987 N NZ  . LYS A 0 386 . -57.602  -16.202 64.086   1.00 46.86 386 A 1 
ATOM 2988 N N   . ASP A 0 387 . -62.241  -18.453 59.476   1.00 43.05 387 A 1 
ATOM 2989 C CA  . ASP A 0 387 . -63.587  -18.878 59.889   1.00 43.05 387 A 1 
ATOM 2990 C C   . ASP A 0 387 . -63.719  -18.932 61.431   1.00 43.05 387 A 1 
ATOM 2991 C CB  . ASP A 0 387 . -63.975  -20.205 59.196   1.00 43.05 387 A 1 
ATOM 2992 O O   . ASP A 0 387 . -62.733  -18.983 62.172   1.00 43.05 387 A 1 
ATOM 2993 C CG  . ASP A 0 387 . -62.959  -21.356 59.304   1.00 43.05 387 A 1 
ATOM 2994 O OD1 . ASP A 0 387 . -61.809  -21.084 59.726   1.00 43.05 387 A 1 
ATOM 2995 O OD2 . ASP A 0 387 . -63.314  -22.458 58.837   1.00 43.05 387 A 1 
ATOM 2996 N N   . ARG A 0 388 . -64.945  -18.775 61.946   1.00 38.49 388 A 1 
ATOM 2997 C CA  . ARG A 0 388 . -65.299  -18.937 63.371   1.00 38.49 388 A 1 
ATOM 2998 C C   . ARG A 0 388 . -66.703  -19.527 63.439   1.00 38.49 388 A 1 
ATOM 2999 C CB  . ARG A 0 388 . -65.293  -17.601 64.146   1.00 38.49 388 A 1 
ATOM 3000 O O   . ARG A 0 388 . -67.673  -18.765 63.394   1.00 38.49 388 A 1 
ATOM 3001 C CG  . ARG A 0 388 . -63.913  -17.013 64.455   1.00 38.49 388 A 1 
ATOM 3002 C CD  . ARG A 0 388 . -64.036  -15.805 65.402   1.00 38.49 388 A 1 
ATOM 3003 N NE  . ARG A 0 388 . -64.810  -14.705 64.787   1.00 38.49 388 A 1 
ATOM 3004 N NH1 . ARG A 0 388 . -64.666  -13.176 66.485   1.00 38.49 388 A 1 
ATOM 3005 N NH2 . ARG A 0 388 . -65.770  -12.655 64.603   1.00 38.49 388 A 1 
ATOM 3006 C CZ  . ARG A 0 388 . -65.079  -13.518 65.294   1.00 38.49 388 A 1 
ATOM 3007 N N   . ASP A 0 389 . -66.822  -20.834 63.619   1.00 40.80 389 A 1 
ATOM 3008 C CA  . ASP A 0 389 . -68.127  -21.490 63.658   1.00 40.80 389 A 1 
ATOM 3009 C C   . ASP A 0 389 . -68.677  -21.547 65.094   1.00 40.80 389 A 1 
ATOM 3010 C CB  . ASP A 0 389 . -68.053  -22.868 62.981   1.00 40.80 389 A 1 
ATOM 3011 O O   . ASP A 0 389 . -68.096  -22.122 66.015   1.00 40.80 389 A 1 
ATOM 3012 C CG  . ASP A 0 389 . -67.940  -22.798 61.450   1.00 40.80 389 A 1 
ATOM 3013 O OD1 . ASP A 0 389 . -68.230  -21.712 60.897   1.00 40.80 389 A 1 
ATOM 3014 O OD2 . ASP A 0 389 . -67.717  -23.872 60.854   1.00 40.80 389 A 1 
ATOM 3015 N N   . VAL A 0 390 . -69.853  -20.949 65.328   1.00 35.33 390 A 1 
ATOM 3016 C CA  . VAL A 0 390 . -70.593  -21.100 66.596   1.00 35.33 390 A 1 
ATOM 3017 C C   . VAL A 0 390 . -71.691  -22.151 66.416   1.00 35.33 390 A 1 
ATOM 3018 C CB  . VAL A 0 390 . -71.130  -19.753 67.126   1.00 35.33 390 A 1 
ATOM 3019 O O   . VAL A 0 390 . -72.790  -21.848 65.954   1.00 35.33 390 A 1 
ATOM 3020 C CG1 . VAL A 0 390 . -71.950  -19.932 68.418   1.00 35.33 390 A 1 
ATOM 3021 C CG2 . VAL A 0 390 . -69.982  -18.790 67.468   1.00 35.33 390 A 1 
ATOM 3022 N N   . LEU A 0 391 . -71.437  -23.395 66.837   1.00 36.50 391 A 1 
ATOM 3023 C CA  . LEU A 0 391 . -72.425  -24.482 66.781   1.00 36.50 391 A 1 
ATOM 3024 C C   . LEU A 0 391 . -73.513  -24.322 67.874   1.00 36.50 391 A 1 
ATOM 3025 C CB  . LEU A 0 391 . -71.691  -25.838 66.857   1.00 36.50 391 A 1 
ATOM 3026 O O   . LEU A 0 391 . -73.304  -24.633 69.050   1.00 36.50 391 A 1 
ATOM 3027 C CG  . LEU A 0 391 . -72.510  -26.991 66.245   1.00 36.50 391 A 1 
ATOM 3028 C CD1 . LEU A 0 391 . -72.233  -27.129 64.747   1.00 36.50 391 A 1 
ATOM 3029 C CD2 . LEU A 0 391 . -72.177  -28.323 66.917   1.00 36.50 391 A 1 
ATOM 3030 N N   . GLY A 0 392 . -74.701  -23.831 67.504   1.00 34.96 392 A 1 
ATOM 3031 C CA  . GLY A 0 392 . -75.849  -23.648 68.404   1.00 34.96 392 A 1 
ATOM 3032 C C   . GLY A 0 392 . -76.777  -24.871 68.493   1.00 34.96 392 A 1 
ATOM 3033 O O   . GLY A 0 392 . -77.599  -25.098 67.610   1.00 34.96 392 A 1 
ATOM 3034 N N   . ALA A 0 393 . -76.726  -25.626 69.596   1.00 31.43 393 A 1 
ATOM 3035 C CA  . ALA A 0 393 . -77.707  -26.675 69.900   1.00 31.43 393 A 1 
ATOM 3036 C C   . ALA A 0 393 . -79.076  -26.070 70.288   1.00 31.43 393 A 1 
ATOM 3037 C CB  . ALA A 0 393 . -77.144  -27.585 71.002   1.00 31.43 393 A 1 
ATOM 3038 O O   . ALA A 0 393 . -79.220  -25.436 71.337   1.00 31.43 393 A 1 
ATOM 3039 N N   . SER A 0 394 . -80.100  -26.280 69.455   1.00 33.38 394 A 1 
ATOM 3040 C CA  . SER A 0 394 . -81.492  -25.910 69.746   1.00 33.38 394 A 1 
ATOM 3041 C C   . SER A 0 394 . -82.187  -27.007 70.571   1.00 33.38 394 A 1 
ATOM 3042 C CB  . SER A 0 394 . -82.251  -25.586 68.448   1.00 33.38 394 A 1 
ATOM 3043 O O   . SER A 0 394 . -82.075  -28.190 70.266   1.00 33.38 394 A 1 
ATOM 3044 O OG  . SER A 0 394 . -82.410  -26.717 67.616   1.00 33.38 394 A 1 
ATOM 3045 N N   . SER A 0 395 . -82.920  -26.646 71.631   1.00 36.44 395 A 1 
ATOM 3046 C CA  . SER A 0 395 . -83.870  -27.563 72.283   1.00 36.44 395 A 1 
ATOM 3047 C C   . SER A 0 395 . -85.241  -26.895 72.402   1.00 36.44 395 A 1 
ATOM 3048 C CB  . SER A 0 395 . -83.345  -28.150 73.602   1.00 36.44 395 A 1 
ATOM 3049 O O   . SER A 0 395 . -85.430  -25.888 73.083   1.00 36.44 395 A 1 
ATOM 3050 O OG  . SER A 0 395 . -82.933  -27.156 74.515   1.00 36.44 395 A 1 
ATOM 3051 N N   . TYR A 0 396 . -86.188  -27.455 71.651   1.00 27.13 396 A 1 
ATOM 3052 C CA  . TYR A 0 396 . -87.574  -27.038 71.462   1.00 27.13 396 A 1 
ATOM 3053 C C   . TYR A 0 396 . -88.469  -28.074 72.159   1.00 27.13 396 A 1 
ATOM 3054 C CB  . TYR A 0 396 . -87.820  -26.995 69.938   1.00 27.13 396 A 1 
ATOM 3055 O O   . TYR A 0 396 . -88.283  -29.270 71.943   1.00 27.13 396 A 1 
ATOM 3056 C CG  . TYR A 0 396 . -88.974  -26.143 69.446   1.00 27.13 396 A 1 
ATOM 3057 C CD1 . TYR A 0 396 . -90.242  -26.709 69.208   1.00 27.13 396 A 1 
ATOM 3058 C CD2 . TYR A 0 396 . -88.739  -24.791 69.128   1.00 27.13 396 A 1 
ATOM 3059 C CE1 . TYR A 0 396 . -91.275  -25.919 68.662   1.00 27.13 396 A 1 
ATOM 3060 C CE2 . TYR A 0 396 . -89.764  -24.001 68.574   1.00 27.13 396 A 1 
ATOM 3061 O OH  . TYR A 0 396 . -92.028  -23.812 67.799   1.00 27.13 396 A 1 
ATOM 3062 C CZ  . TYR A 0 396 . -91.036  -24.566 68.340   1.00 27.13 396 A 1 
ATOM 3063 N N   . GLY A 0 397 . -89.436  -27.666 72.991   1.00 34.31 397 A 1 
ATOM 3064 C CA  . GLY A 0 397 . -90.353  -28.639 73.597   1.00 34.31 397 A 1 
ATOM 3065 C C   . GLY A 0 397 . -91.317  -28.122 74.665   1.00 34.31 397 A 1 
ATOM 3066 O O   . GLY A 0 397 . -91.114  -28.380 75.846   1.00 34.31 397 A 1 
ATOM 3067 N N   . LYS A 0 398 . -92.430  -27.493 74.261   1.00 30.81 398 A 1 
ATOM 3068 C CA  . LYS A 0 398 . -93.768  -27.900 74.740   1.00 30.81 398 A 1 
ATOM 3069 C C   . LYS A 0 398 . -94.885  -27.277 73.902   1.00 30.81 398 A 1 
ATOM 3070 C CB  . LYS A 0 398 . -94.012  -27.637 76.245   1.00 30.81 398 A 1 
ATOM 3071 O O   . LYS A 0 398 . -94.941  -26.069 73.706   1.00 30.81 398 A 1 
ATOM 3072 C CG  . LYS A 0 398 . -94.226  -28.979 76.970   1.00 30.81 398 A 1 
ATOM 3073 C CD  . LYS A 0 398 . -94.825  -28.811 78.369   1.00 30.81 398 A 1 
ATOM 3074 C CE  . LYS A 0 398 . -95.007  -30.200 78.997   1.00 30.81 398 A 1 
ATOM 3075 N NZ  . LYS A 0 398 . -95.977  -30.183 80.120   1.00 30.81 398 A 1 
ATOM 3076 N N   . ALA A 0 399 . -95.751  -28.163 73.421   1.00 28.29 399 A 1 
ATOM 3077 C CA  . ALA A 0 399 . -96.821  -27.936 72.468   1.00 28.29 399 A 1 
ATOM 3078 C C   . ALA A 0 399 . -97.929  -27.002 72.979   1.00 28.29 399 A 1 
ATOM 3079 C CB  . ALA A 0 399 . -97.390  -29.315 72.109   1.00 28.29 399 A 1 
ATOM 3080 O O   . ALA A 0 399 . -98.406  -27.126 74.109   1.00 28.29 399 A 1 
ATOM 3081 N N   . ALA A 0 400 . -98.369  -26.121 72.082   1.00 23.30 400 A 1 
ATOM 3082 C CA  . ALA A 0 400 . -99.622  -25.393 72.154   1.00 23.30 400 A 1 
ATOM 3083 C C   . ALA A 0 400 . -100.725 -26.186 71.431   1.00 23.30 400 A 1 
ATOM 3084 C CB  . ALA A 0 400 . -99.413  -24.005 71.531   1.00 23.30 400 A 1 
ATOM 3085 O O   . ALA A 0 400 . -100.477 -26.816 70.406   1.00 23.30 400 A 1 
ATOM 3086 N N   . SER A 0 401 . -101.950 -26.053 71.939   1.00 28.58 401 A 1 
ATOM 3087 C CA  . SER A 0 401 . -103.229 -26.530 71.390   1.00 28.58 401 A 1 
ATOM 3088 C C   . SER A 0 401 . -103.599 -27.999 71.644   1.00 28.58 401 A 1 
ATOM 3089 C CB  . SER A 0 401 . -103.428 -26.106 69.921   1.00 28.58 401 A 1 
ATOM 3090 O O   . SER A 0 401 . -102.996 -28.924 71.112   1.00 28.58 401 A 1 
ATOM 3091 O OG  . SER A 0 401 . -102.746 -26.931 69.005   1.00 28.58 401 A 1 
ATOM 3092 N N   . SER A 0 402 . -104.642 -28.194 72.463   1.00 27.85 402 A 1 
ATOM 3093 C CA  . SER A 0 402 . -105.828 -29.030 72.183   1.00 27.85 402 A 1 
ATOM 3094 C C   . SER A 0 402 . -106.694 -29.136 73.446   1.00 27.85 402 A 1 
ATOM 3095 C CB  . SER A 0 402 . -105.486 -30.458 71.737   1.00 27.85 402 A 1 
ATOM 3096 O O   . SER A 0 402 . -106.251 -29.702 74.439   1.00 27.85 402 A 1 
ATOM 3097 O OG  . SER A 0 402 . -105.018 -30.436 70.407   1.00 27.85 402 A 1 
ATOM 3098 N N   . GLY A 0 403 . -107.927 -28.612 73.408   1.00 29.66 403 A 1 
ATOM 3099 C CA  . GLY A 0 403 . -108.951 -28.930 74.415   1.00 29.66 403 A 1 
ATOM 3100 C C   . GLY A 0 403 . -109.806 -27.762 74.914   1.00 29.66 403 A 1 
ATOM 3101 O O   . GLY A 0 403 . -109.788 -27.454 76.100   1.00 29.66 403 A 1 
ATOM 3102 N N   . LYS A 0 404 . -110.601 -27.142 74.032   1.00 26.60 404 A 1 
ATOM 3103 C CA  . LYS A 0 404 . -111.909 -26.600 74.436   1.00 26.60 404 A 1 
ATOM 3104 C C   . LYS A 0 404 . -112.869 -27.784 74.573   1.00 26.60 404 A 1 
ATOM 3105 C CB  . LYS A 0 404 . -112.490 -25.663 73.355   1.00 26.60 404 A 1 
ATOM 3106 O O   . LYS A 0 404 . -112.937 -28.542 73.619   1.00 26.60 404 A 1 
ATOM 3107 C CG  . LYS A 0 404 . -111.933 -24.232 73.337   1.00 26.60 404 A 1 
ATOM 3108 C CD  . LYS A 0 404 . -112.921 -23.305 72.603   1.00 26.60 404 A 1 
ATOM 3109 C CE  . LYS A 0 404 . -112.454 -21.843 72.635   1.00 26.60 404 A 1 
ATOM 3110 N NZ  . LYS A 0 404 . -113.588 -20.899 72.441   1.00 26.60 404 A 1 
ATOM 3111 N N   . TYR A 0 405 . -113.583 -27.918 75.692   1.00 25.45 405 A 1 
ATOM 3112 C CA  . TYR A 0 405 . -114.990 -28.359 75.800   1.00 25.45 405 A 1 
ATOM 3113 C C   . TYR A 0 405 . -115.356 -28.505 77.287   1.00 25.45 405 A 1 
ATOM 3114 C CB  . TYR A 0 405 . -115.311 -29.683 75.059   1.00 25.45 405 A 1 
ATOM 3115 O O   . TYR A 0 405 . -114.697 -29.255 78.001   1.00 25.45 405 A 1 
ATOM 3116 C CG  . TYR A 0 405 . -116.121 -29.472 73.785   1.00 25.45 405 A 1 
ATOM 3117 C CD1 . TYR A 0 405 . -117.507 -29.228 73.871   1.00 25.45 405 A 1 
ATOM 3118 C CD2 . TYR A 0 405 . -115.508 -29.501 72.516   1.00 25.45 405 A 1 
ATOM 3119 C CE1 . TYR A 0 405 . -118.260 -28.974 72.706   1.00 25.45 405 A 1 
ATOM 3120 C CE2 . TYR A 0 405 . -116.245 -29.211 71.355   1.00 25.45 405 A 1 
ATOM 3121 O OH  . TYR A 0 405 . -118.330 -28.681 70.318   1.00 25.45 405 A 1 
ATOM 3122 C CZ  . TYR A 0 405 . -117.623 -28.946 71.447   1.00 25.45 405 A 1 
ATOM 3123 N N   . GLY A 0 406 . -116.411 -27.812 77.736   1.00 30.26 406 A 1 
ATOM 3124 C CA  . GLY A 0 406 . -117.040 -28.069 79.039   1.00 30.26 406 A 1 
ATOM 3125 C C   . GLY A 0 406 . -117.436 -26.844 79.866   1.00 30.26 406 A 1 
ATOM 3126 O O   . GLY A 0 406 . -117.102 -26.783 81.042   1.00 30.26 406 A 1 
ATOM 3127 N N   . GLU A 0 407 . -118.156 -25.884 79.282   1.00 27.85 407 A 1 
ATOM 3128 C CA  . GLU A 0 407 . -119.062 -25.010 80.040   1.00 27.85 407 A 1 
ATOM 3129 C C   . GLU A 0 407 . -120.336 -25.803 80.374   1.00 27.85 407 A 1 
ATOM 3130 C CB  . GLU A 0 407 . -119.460 -23.785 79.187   1.00 27.85 407 A 1 
ATOM 3131 O O   . GLU A 0 407 . -121.075 -26.153 79.454   1.00 27.85 407 A 1 
ATOM 3132 C CG  . GLU A 0 407 . -118.409 -22.668 79.178   1.00 27.85 407 A 1 
ATOM 3133 C CD  . GLU A 0 407 . -118.690 -21.593 78.112   1.00 27.85 407 A 1 
ATOM 3134 O OE1 . GLU A 0 407 . -118.523 -20.396 78.434   1.00 27.85 407 A 1 
ATOM 3135 O OE2 . GLU A 0 407 . -118.980 -21.978 76.956   1.00 27.85 407 A 1 
ATOM 3136 N N   . TYR A 0 408 . -120.616 -26.079 81.655   1.00 27.02 408 A 1 
ATOM 3137 C CA  . TYR A 0 408 . -121.993 -26.258 82.141   1.00 27.02 408 A 1 
ATOM 3138 C C   . TYR A 0 408 . -122.105 -26.171 83.674   1.00 27.02 408 A 1 
ATOM 3139 C CB  . TYR A 0 408 . -122.625 -27.585 81.668   1.00 27.02 408 A 1 
ATOM 3140 O O   . TYR A 0 408 . -121.432 -26.914 84.381   1.00 27.02 408 A 1 
ATOM 3141 C CG  . TYR A 0 408 . -124.118 -27.449 81.430   1.00 27.02 408 A 1 
ATOM 3142 C CD1 . TYR A 0 408 . -125.041 -27.893 82.396   1.00 27.02 408 A 1 
ATOM 3143 C CD2 . TYR A 0 408 . -124.578 -26.838 80.247   1.00 27.02 408 A 1 
ATOM 3144 C CE1 . TYR A 0 408 . -126.424 -27.738 82.173   1.00 27.02 408 A 1 
ATOM 3145 C CE2 . TYR A 0 408 . -125.959 -26.677 80.021   1.00 27.02 408 A 1 
ATOM 3146 O OH  . TYR A 0 408 . -128.220 -26.986 80.774   1.00 27.02 408 A 1 
ATOM 3147 C CZ  . TYR A 0 408 . -126.886 -27.132 80.985   1.00 27.02 408 A 1 
ATOM 3148 N N   . GLY A 0 409 . -123.027 -25.317 84.143   1.00 29.46 409 A 1 
ATOM 3149 C CA  . GLY A 0 409 . -123.749 -25.415 85.425   1.00 29.46 409 A 1 
ATOM 3150 C C   . GLY A 0 409 . -122.972 -24.997 86.680   1.00 29.46 409 A 1 
ATOM 3151 O O   . GLY A 0 409 . -122.155 -25.756 87.178   1.00 29.46 409 A 1 
ATOM 3152 N N   . ALA A 0 410 . -123.088 -23.760 87.164   1.00 28.35 410 A 1 
ATOM 3153 C CA  . ALA A 0 410 . -124.216 -23.208 87.932   1.00 28.35 410 A 1 
ATOM 3154 C C   . ALA A 0 410 . -124.310 -23.728 89.385   1.00 28.35 410 A 1 
ATOM 3155 C CB  . ALA A 0 410 . -125.558 -23.250 87.190   1.00 28.35 410 A 1 
ATOM 3156 O O   . ALA A 0 410 . -124.655 -24.875 89.644   1.00 28.35 410 A 1 
ATOM 3157 N N   . ASP A 0 411 . -124.043 -22.781 90.287   1.00 30.33 411 A 1 
ATOM 3158 C CA  . ASP A 0 411 . -124.769 -22.479 91.521   1.00 30.33 411 A 1 
ATOM 3159 C C   . ASP A 0 411 . -124.730 -23.415 92.746   1.00 30.33 411 A 1 
ATOM 3160 C CB  . ASP A 0 411 . -126.173 -21.953 91.177   1.00 30.33 411 A 1 
ATOM 3161 O O   . ASP A 0 411 . -125.349 -24.467 92.829   1.00 30.33 411 A 1 
ATOM 3162 C CG  . ASP A 0 411 . -126.116 -20.683 90.313   1.00 30.33 411 A 1 
ATOM 3163 O OD1 . ASP A 0 411 . -125.062 -20.002 90.341   1.00 30.33 411 A 1 
ATOM 3164 O OD2 . ASP A 0 411 . -127.112 -20.413 89.611   1.00 30.33 411 A 1 
ATOM 3165 N N   . TYR A 0 412 . -124.084 -22.854 93.777   1.00 26.30 412 A 1 
ATOM 3166 C CA  . TYR A 0 412 . -124.640 -22.607 95.113   1.00 26.30 412 A 1 
ATOM 3167 C C   . TYR A 0 412 . -125.089 -23.824 95.943   1.00 26.30 412 A 1 
ATOM 3168 C CB  . TYR A 0 412 . -125.713 -21.503 95.015   1.00 26.30 412 A 1 
ATOM 3169 O O   . TYR A 0 412 . -126.225 -24.283 95.889   1.00 26.30 412 A 1 
ATOM 3170 C CG  . TYR A 0 412 . -125.695 -20.517 96.166   1.00 26.30 412 A 1 
ATOM 3171 C CD1 . TYR A 0 412 . -126.549 -20.686 97.272   1.00 26.30 412 A 1 
ATOM 3172 C CD2 . TYR A 0 412 . -124.828 -19.408 96.108   1.00 26.30 412 A 1 
ATOM 3173 C CE1 . TYR A 0 412 . -126.542 -19.742 98.319   1.00 26.30 412 A 1 
ATOM 3174 C CE2 . TYR A 0 412 . -124.814 -18.465 97.154   1.00 26.30 412 A 1 
ATOM 3175 O OH  . TYR A 0 412 . -125.660 -17.714 99.264   1.00 26.30 412 A 1 
ATOM 3176 C CZ  . TYR A 0 412 . -125.674 -18.628 98.258   1.00 26.30 412 A 1 
ATOM 3177 N N   . GLY A 0 413 . -124.204 -24.262 96.842   1.00 29.56 413 A 1 
ATOM 3178 C CA  . GLY A 0 413 . -124.483 -25.301 97.834   1.00 29.56 413 A 1 
ATOM 3179 C C   . GLY A 0 413 . -123.549 -25.206 99.034   1.00 29.56 413 A 1 
ATOM 3180 O O   . GLY A 0 413 . -122.662 -26.028 99.228   1.00 29.56 413 A 1 
ATOM 3181 N N   . GLN A 0 414 . -123.733 -24.152 99.817   1.00 27.56 414 A 1 
ATOM 3182 C CA  . GLN A 0 414 . -123.153 -23.948 101.137  1.00 27.56 414 A 1 
ATOM 3183 C C   . GLN A 0 414 . -123.684 -25.025 102.104  1.00 27.56 414 A 1 
ATOM 3184 C CB  . GLN A 0 414 . -123.604 -22.523 101.518  1.00 27.56 414 A 1 
ATOM 3185 O O   . GLN A 0 414 . -124.867 -25.013 102.421  1.00 27.56 414 A 1 
ATOM 3186 C CG  . GLN A 0 414 . -123.057 -21.911 102.809  1.00 27.56 414 A 1 
ATOM 3187 C CD  . GLN A 0 414 . -123.582 -20.481 102.943  1.00 27.56 414 A 1 
ATOM 3188 N NE2 . GLN A 0 414 . -122.809 -19.472 102.603  1.00 27.56 414 A 1 
ATOM 3189 O OE1 . GLN A 0 414 . -124.715 -20.239 103.314  1.00 27.56 414 A 1 
ATOM 3190 N N   . ALA A 0 415 . -122.838 -25.934 102.599  1.00 30.30 415 A 1 
ATOM 3191 C CA  . ALA A 0 415 . -123.125 -26.683 103.826  1.00 30.30 415 A 1 
ATOM 3192 C C   . ALA A 0 415 . -121.846 -27.221 104.482  1.00 30.30 415 A 1 
ATOM 3193 C CB  . ALA A 0 415 . -124.133 -27.810 103.588  1.00 30.30 415 A 1 
ATOM 3194 O O   . ALA A 0 415 . -121.131 -28.080 103.974  1.00 30.30 415 A 1 
ATOM 3195 N N   . TYR A 0 416 . -121.609 -26.658 105.656  1.00 26.62 416 A 1 
ATOM 3196 C CA  . TYR A 0 416 . -120.707 -27.061 106.720  1.00 26.62 416 A 1 
ATOM 3197 C C   . TYR A 0 416 . -120.903 -28.542 107.096  1.00 26.62 416 A 1 
ATOM 3198 C CB  . TYR A 0 416 . -121.131 -26.145 107.881  1.00 26.62 416 A 1 
ATOM 3199 O O   . TYR A 0 416 . -122.036 -28.986 107.265  1.00 26.62 416 A 1 
ATOM 3200 C CG  . TYR A 0 416 . -120.088 -25.791 108.903  1.00 26.62 416 A 1 
ATOM 3201 C CD1 . TYR A 0 416 . -120.096 -26.418 110.162  1.00 26.62 416 A 1 
ATOM 3202 C CD2 . TYR A 0 416 . -119.207 -24.725 108.640  1.00 26.62 416 A 1 
ATOM 3203 C CE1 . TYR A 0 416 . -119.221 -25.968 111.167  1.00 26.62 416 A 1 
ATOM 3204 C CE2 . TYR A 0 416 . -118.335 -24.271 109.645  1.00 26.62 416 A 1 
ATOM 3205 O OH  . TYR A 0 416 . -117.529 -24.442 111.898  1.00 26.62 416 A 1 
ATOM 3206 C CZ  . TYR A 0 416 . -118.350 -24.889 110.914  1.00 26.62 416 A 1 
ATOM 3207 N N   . GLY A 0 417 . -119.823 -29.302 107.285  1.00 30.47 417 A 1 
ATOM 3208 C CA  . GLY A 0 417 . -119.944 -30.704 107.692  1.00 30.47 417 A 1 
ATOM 3209 C C   . GLY A 0 417 . -118.613 -31.429 107.801  1.00 30.47 417 A 1 
ATOM 3210 O O   . GLY A 0 417 . -118.255 -32.233 106.949  1.00 30.47 417 A 1 
ATOM 3211 N N   . ALA A 0 418 . -117.874 -31.133 108.867  1.00 30.54 418 A 1 
ATOM 3212 C CA  . ALA A 0 418 . -116.723 -31.908 109.298  1.00 30.54 418 A 1 
ATOM 3213 C C   . ALA A 0 418 . -117.112 -33.384 109.515  1.00 30.54 418 A 1 
ATOM 3214 C CB  . ALA A 0 418 . -116.207 -31.268 110.594  1.00 30.54 418 A 1 
ATOM 3215 O O   . ALA A 0 418 . -117.938 -33.695 110.368  1.00 30.54 418 A 1 
ATOM 3216 N N   . GLY A 0 419 . -116.482 -34.294 108.774  1.00 32.56 419 A 1 
ATOM 3217 C CA  . GLY A 0 419 . -116.695 -35.734 108.903  1.00 32.56 419 A 1 
ATOM 3218 C C   . GLY A 0 419 . -115.425 -36.502 108.570  1.00 32.56 419 A 1 
ATOM 3219 O O   . GLY A 0 419 . -115.181 -36.866 107.427  1.00 32.56 419 A 1 
ATOM 3220 N N   . LYS A 0 420 . -114.590 -36.713 109.590  1.00 32.26 420 A 1 
ATOM 3221 C CA  . LYS A 0 420 . -113.443 -37.626 109.565  1.00 32.26 420 A 1 
ATOM 3222 C C   . LYS A 0 420 . -113.906 -39.075 109.351  1.00 32.26 420 A 1 
ATOM 3223 C CB  . LYS A 0 420 . -112.722 -37.587 110.926  1.00 32.26 420 A 1 
ATOM 3224 O O   . LYS A 0 420 . -114.739 -39.563 110.104  1.00 32.26 420 A 1 
ATOM 3225 C CG  . LYS A 0 420 . -111.822 -36.378 111.208  1.00 32.26 420 A 1 
ATOM 3226 C CD  . LYS A 0 420 . -111.164 -36.586 112.585  1.00 32.26 420 A 1 
ATOM 3227 C CE  . LYS A 0 420 . -110.217 -35.439 112.952  1.00 32.26 420 A 1 
ATOM 3228 N NZ  . LYS A 0 420 . -109.611 -35.637 114.296  1.00 32.26 420 A 1 
ATOM 3229 N N   . GLY A 0 421 . -113.225 -39.786 108.456  1.00 35.00 421 A 1 
ATOM 3230 C CA  . GLY A 0 421 . -113.174 -41.254 108.382  1.00 35.00 421 A 1 
ATOM 3231 C C   . GLY A 0 421 . -112.617 -41.667 107.020  1.00 35.00 421 A 1 
ATOM 3232 O O   . GLY A 0 421 . -113.278 -41.463 106.014  1.00 35.00 421 A 1 
ATOM 3233 N N   . LYS A 0 422 . -111.327 -42.033 106.890  1.00 34.21 422 A 1 
ATOM 3234 C CA  . LYS A 0 422 . -110.867 -43.445 106.796  1.00 34.21 422 A 1 
ATOM 3235 C C   . LYS A 0 422 . -111.952 -44.284 106.078  1.00 34.21 422 A 1 
ATOM 3236 C CB  . LYS A 0 422 . -110.567 -44.059 108.195  1.00 34.21 422 A 1 
ATOM 3237 O O   . LYS A 0 422 . -112.985 -44.480 106.696  1.00 34.21 422 A 1 
ATOM 3238 C CG  . LYS A 0 422 . -109.576 -43.360 109.145  1.00 34.21 422 A 1 
ATOM 3239 C CD  . LYS A 0 422 . -108.407 -44.263 109.623  1.00 34.21 422 A 1 
ATOM 3240 C CE  . LYS A 0 422 . -107.690 -43.755 110.893  1.00 34.21 422 A 1 
ATOM 3241 N NZ  . LYS A 0 422 . -106.322 -44.319 111.059  1.00 34.21 422 A 1 
ATOM 3242 N N   . GLY A 0 423 . -111.843 -44.798 104.841  1.00 32.57 423 A 1 
ATOM 3243 C CA  . GLY A 0 423 . -110.749 -44.907 103.860  1.00 32.57 423 A 1 
ATOM 3244 C C   . GLY A 0 423 . -110.737 -46.181 102.935  1.00 32.57 423 A 1 
ATOM 3245 O O   . GLY A 0 423 . -111.802 -46.719 102.673  1.00 32.57 423 A 1 
ATOM 3246 N N   . LEU A 0 424 . -109.533 -46.626 102.485  1.00 34.04 424 A 1 
ATOM 3247 C CA  . LEU A 0 424 . -109.062 -47.896 101.840  1.00 34.04 424 A 1 
ATOM 3248 C C   . LEU A 0 424 . -110.124 -48.985 101.642  1.00 34.04 424 A 1 
ATOM 3249 C CB  . LEU A 0 424 . -107.963 -48.623 102.681  1.00 34.04 424 A 1 
ATOM 3250 O O   . LEU A 0 424 . -110.681 -49.419 102.625  1.00 34.04 424 A 1 
ATOM 3251 C CG  . LEU A 0 424 . -106.621 -47.962 103.013  1.00 34.04 424 A 1 
ATOM 3252 C CD1 . LEU A 0 424 . -105.706 -48.904 103.787  1.00 34.04 424 A 1 
ATOM 3253 C CD2 . LEU A 0 424 . -105.880 -47.381 101.824  1.00 34.04 424 A 1 
ATOM 3254 N N   . GLY A 0 425 . -110.330 -49.614 100.496  1.00 35.04 425 A 1 
ATOM 3255 C CA  . GLY A 0 425 . -109.519 -49.686 99.295   1.00 35.04 425 A 1 
ATOM 3256 C C   . GLY A 0 425 . -109.826 -50.994 98.551   1.00 35.04 425 A 1 
ATOM 3257 O O   . GLY A 0 425 . -110.241 -51.972 99.158   1.00 35.04 425 A 1 
ATOM 3258 N N   . TYR A 0 426 . -109.525 -50.968 97.253   1.00 28.48 426 A 1 
ATOM 3259 C CA  . TYR A 0 426 . -109.196 -52.091 96.364   1.00 28.48 426 A 1 
ATOM 3260 C C   . TYR A 0 426 . -110.267 -53.073 95.854   1.00 28.48 426 A 1 
ATOM 3261 C CB  . TYR A 0 426 . -107.952 -52.828 96.874   1.00 28.48 426 A 1 
ATOM 3262 O O   . TYR A 0 426 . -110.957 -53.760 96.595   1.00 28.48 426 A 1 
ATOM 3263 C CG  . TYR A 0 426 . -106.696 -52.015 96.659   1.00 28.48 426 A 1 
ATOM 3264 C CD1 . TYR A 0 426 . -106.042 -52.083 95.414   1.00 28.48 426 A 1 
ATOM 3265 C CD2 . TYR A 0 426 . -106.213 -51.159 97.668   1.00 28.48 426 A 1 
ATOM 3266 C CE1 . TYR A 0 426 . -104.900 -51.299 95.177   1.00 28.48 426 A 1 
ATOM 3267 C CE2 . TYR A 0 426 . -105.071 -50.369 97.432   1.00 28.48 426 A 1 
ATOM 3268 O OH  . TYR A 0 426 . -103.302 -49.701 95.945   1.00 28.48 426 A 1 
ATOM 3269 C CZ  . TYR A 0 426 . -104.411 -50.444 96.185   1.00 28.48 426 A 1 
ATOM 3270 N N   . GLY A 0 427 . -110.236 -53.215 94.520   1.00 30.52 427 A 1 
ATOM 3271 C CA  . GLY A 0 427 . -110.817 -54.292 93.711   1.00 30.52 427 A 1 
ATOM 3272 C C   . GLY A 0 427 . -111.341 -53.744 92.379   1.00 30.52 427 A 1 
ATOM 3273 O O   . GLY A 0 427 . -112.499 -53.367 92.290   1.00 30.52 427 A 1 
ATOM 3274 N N   . ILE A 0 428 . -110.493 -53.425 91.393   1.00 28.59 428 A 1 
ATOM 3275 C CA  . ILE A 0 428 . -110.106 -54.309 90.268   1.00 28.59 428 A 1 
ATOM 3276 C C   . ILE A 0 428 . -111.257 -55.195 89.769   1.00 28.59 428 A 1 
ATOM 3277 C CB  . ILE A 0 428 . -108.812 -55.128 90.519   1.00 28.59 428 A 1 
ATOM 3278 O O   . ILE A 0 428 . -111.649 -56.150 90.432   1.00 28.59 428 A 1 
ATOM 3279 C CG1 . ILE A 0 428 . -107.636 -54.167 90.814   1.00 28.59 428 A 1 
ATOM 3280 C CG2 . ILE A 0 428 . -108.484 -56.016 89.295   1.00 28.59 428 A 1 
ATOM 3281 C CD1 . ILE A 0 428 . -106.261 -54.834 90.946   1.00 28.59 428 A 1 
ATOM 3282 N N   . GLY A 0 429 . -111.704 -54.941 88.537   1.00 31.10 429 A 1 
ATOM 3283 C CA  . GLY A 0 429 . -112.551 -55.857 87.782   1.00 31.10 429 A 1 
ATOM 3284 C C   . GLY A 0 429 . -112.654 -55.453 86.315   1.00 31.10 429 A 1 
ATOM 3285 O O   . GLY A 0 429 . -113.154 -54.378 86.000   1.00 31.10 429 A 1 
ATOM 3286 N N   . GLY A 0 430 . -112.191 -56.329 85.422   1.00 31.40 430 A 1 
ATOM 3287 C CA  . GLY A 0 430 . -112.442 -56.213 83.989   1.00 31.40 430 A 1 
ATOM 3288 C C   . GLY A 0 430 . -111.524 -57.083 83.138   1.00 31.40 430 A 1 
ATOM 3289 O O   . GLY A 0 430 . -110.626 -56.537 82.522   1.00 31.40 430 A 1 
ATOM 3290 N N   . ILE A 0 431 . -111.728 -58.409 83.151   1.00 32.22 431 A 1 
ATOM 3291 C CA  . ILE A 0 431 . -111.599 -59.380 82.034   1.00 32.22 431 A 1 
ATOM 3292 C C   . ILE A 0 431 . -111.851 -60.776 82.633   1.00 32.22 431 A 1 
ATOM 3293 C CB  . ILE A 0 431 . -110.236 -59.345 81.281   1.00 32.22 431 A 1 
ATOM 3294 O O   . ILE A 0 431 . -111.082 -61.247 83.467   1.00 32.22 431 A 1 
ATOM 3295 C CG1 . ILE A 0 431 . -110.167 -58.229 80.206   1.00 32.22 431 A 1 
ATOM 3296 C CG2 . ILE A 0 431 . -109.962 -60.650 80.498   1.00 32.22 431 A 1 
ATOM 3297 C CD1 . ILE A 0 431 . -108.761 -57.627 80.082   1.00 32.22 431 A 1 
ATOM 3298 N N   . GLY A 0 432 . -112.934 -61.436 82.218   1.00 35.15 432 A 1 
ATOM 3299 C CA  . GLY A 0 432 . -113.248 -62.805 82.640   1.00 35.15 432 A 1 
ATOM 3300 C C   . GLY A 0 432 . -114.736 -63.134 82.596   1.00 35.15 432 A 1 
ATOM 3301 O O   . GLY A 0 432 . -115.325 -63.462 83.619   1.00 35.15 432 A 1 
ATOM 3302 N N   . GLY A 0 433 . -115.357 -63.008 81.421   1.00 29.21 433 A 1 
ATOM 3303 C CA  . GLY A 0 433 . -116.698 -63.528 81.164   1.00 29.21 433 A 1 
ATOM 3304 C C   . GLY A 0 433 . -116.627 -64.953 80.617   1.00 29.21 433 A 1 
ATOM 3305 O O   . GLY A 0 433 . -115.841 -65.197 79.712   1.00 29.21 433 A 1 
ATOM 3306 N N   . TYR A 0 434 . -117.406 -65.870 81.199   1.00 27.85 434 A 1 
ATOM 3307 C CA  . TYR A 0 434 . -118.358 -66.785 80.539   1.00 27.85 434 A 1 
ATOM 3308 C C   . TYR A 0 434 . -118.858 -67.813 81.572   1.00 27.85 434 A 1 
ATOM 3309 C CB  . TYR A 0 434 . -117.815 -67.493 79.275   1.00 27.85 434 A 1 
ATOM 3310 O O   . TYR A 0 434 . -118.219 -68.825 81.834   1.00 27.85 434 A 1 
ATOM 3311 C CG  . TYR A 0 434 . -118.107 -66.738 77.983   1.00 27.85 434 A 1 
ATOM 3312 C CD1 . TYR A 0 434 . -119.427 -66.660 77.490   1.00 27.85 434 A 1 
ATOM 3313 C CD2 . TYR A 0 434 . -117.070 -66.106 77.269   1.00 27.85 434 A 1 
ATOM 3314 C CE1 . TYR A 0 434 . -119.707 -65.913 76.328   1.00 27.85 434 A 1 
ATOM 3315 C CE2 . TYR A 0 434 . -117.347 -65.331 76.129   1.00 27.85 434 A 1 
ATOM 3316 O OH  . TYR A 0 434 . -118.948 -64.495 74.551   1.00 27.85 434 A 1 
ATOM 3317 C CZ  . TYR A 0 434 . -118.670 -65.231 75.657   1.00 27.85 434 A 1 
ATOM 3318 N N   . GLY A 0 435 . -120.030 -67.549 82.157   1.00 36.80 435 A 1 
ATOM 3319 C CA  . GLY A 0 435 . -120.717 -68.468 83.069   1.00 36.80 435 A 1 
ATOM 3320 C C   . GLY A 0 435 . -122.057 -67.894 83.529   1.00 36.80 435 A 1 
ATOM 3321 O O   . GLY A 0 435 . -122.096 -66.918 84.266   1.00 36.80 435 A 1 
ATOM 3322 N N   . LYS A 0 436 . -123.151 -68.468 83.023   1.00 29.86 436 A 1 
ATOM 3323 C CA  . LYS A 0 436 . -124.556 -68.059 83.199   1.00 29.86 436 A 1 
ATOM 3324 C C   . LYS A 0 436 . -125.060 -68.169 84.650   1.00 29.86 436 A 1 
ATOM 3325 C CB  . LYS A 0 436 . -125.433 -69.016 82.366   1.00 29.86 436 A 1 
ATOM 3326 O O   . LYS A 0 436 . -124.788 -69.172 85.299   1.00 29.86 436 A 1 
ATOM 3327 C CG  . LYS A 0 436 . -125.303 -68.934 80.838   1.00 29.86 436 A 1 
ATOM 3328 C CD  . LYS A 0 436 . -126.248 -69.974 80.209   1.00 29.86 436 A 1 
ATOM 3329 C CE  . LYS A 0 436 . -126.294 -69.857 78.681   1.00 29.86 436 A 1 
ATOM 3330 N NZ  . LYS A 0 436 . -127.238 -70.839 78.085   1.00 29.86 436 A 1 
ATOM 3331 N N   . GLY A 0 437 . -125.976 -67.275 85.044   1.00 29.25 437 A 1 
ATOM 3332 C CA  . GLY A 0 437 . -127.024 -67.573 86.040   1.00 29.25 437 A 1 
ATOM 3333 C C   . GLY A 0 437 . -127.344 -66.431 87.020   1.00 29.25 437 A 1 
ATOM 3334 O O   . GLY A 0 437 . -126.424 -65.956 87.674   1.00 29.25 437 A 1 
ATOM 3335 N N   . PRO A 0 438 . -128.610 -65.979 87.154   1.00 40.70 438 A 1 
ATOM 3336 C CA  . PRO A 0 438 . -128.963 -64.771 87.902   1.00 40.70 438 A 1 
ATOM 3337 C C   . PRO A 0 438 . -129.401 -65.079 89.340   1.00 40.70 438 A 1 
ATOM 3338 C CB  . PRO A 0 438 . -130.128 -64.180 87.100   1.00 40.70 438 A 1 
ATOM 3339 O O   . PRO A 0 438 . -130.062 -66.094 89.561   1.00 40.70 438 A 1 
ATOM 3340 C CG  . PRO A 0 438 . -130.891 -65.424 86.634   1.00 40.70 438 A 1 
ATOM 3341 C CD  . PRO A 0 438 . -129.799 -66.486 86.474   1.00 40.70 438 A 1 
ATOM 3342 N N   . ARG A 0 439 . -129.140 -64.161 90.284   1.00 35.92 439 A 1 
ATOM 3343 C CA  . ARG A 0 439 . -130.055 -63.800 91.389   1.00 35.92 439 A 1 
ATOM 3344 C C   . ARG A 0 439 . -129.501 -62.669 92.260   1.00 35.92 439 A 1 
ATOM 3345 C CB  . ARG A 0 439 . -130.408 -65.006 92.283   1.00 35.92 439 A 1 
ATOM 3346 O O   . ARG A 0 439 . -128.361 -62.699 92.702   1.00 35.92 439 A 1 
ATOM 3347 C CG  . ARG A 0 439 . -131.803 -65.569 91.938   1.00 35.92 439 A 1 
ATOM 3348 C CD  . ARG A 0 439 . -131.978 -66.975 92.520   1.00 35.92 439 A 1 
ATOM 3349 N NE  . ARG A 0 439 . -132.767 -67.859 91.639   1.00 35.92 439 A 1 
ATOM 3350 N NH1 . ARG A 0 439 . -132.812 -69.651 93.068   1.00 35.92 439 A 1 
ATOM 3351 N NH2 . ARG A 0 439 . -133.707 -69.850 91.035   1.00 35.92 439 A 1 
ATOM 3352 C CZ  . ARG A 0 439 . -133.093 -69.110 91.915   1.00 35.92 439 A 1 
ATOM 3353 N N   . ASN A 0 440 . -130.390 -61.707 92.493   1.00 31.33 440 A 1 
ATOM 3354 C CA  . ASN A 0 440 . -130.354 -60.644 93.490   1.00 31.33 440 A 1 
ATOM 3355 C C   . ASN A 0 440 . -130.106 -61.155 94.918   1.00 31.33 440 A 1 
ATOM 3356 C CB  . ASN A 0 440 . -131.758 -59.998 93.493   1.00 31.33 440 A 1 
ATOM 3357 O O   . ASN A 0 440 . -130.800 -62.071 95.353   1.00 31.33 440 A 1 
ATOM 3358 C CG  . ASN A 0 440 . -131.958 -58.952 92.425   1.00 31.33 440 A 1 
ATOM 3359 N ND2 . ASN A 0 440 . -132.965 -59.068 91.590   1.00 31.33 440 A 1 
ATOM 3360 O OD1 . ASN A 0 440 . -131.214 -57.998 92.342   1.00 31.33 440 A 1 
ATOM 3361 N N   . ALA A 0 441 . -129.205 -60.476 95.630   1.00 35.02 441 A 1 
ATOM 3362 C CA  . ALA A 0 441 . -129.161 -60.176 97.072   1.00 35.02 441 A 1 
ATOM 3363 C C   . ALA A 0 441 . -127.750 -59.594 97.309   1.00 35.02 441 A 1 
ATOM 3364 C CB  . ALA A 0 441 . -129.380 -61.435 97.925   1.00 35.02 441 A 1 
ATOM 3365 O O   . ALA A 0 441 . -126.779 -60.190 96.870   1.00 35.02 441 A 1 
ATOM 3366 N N   . GLY A 0 442 . -127.510 -58.406 97.855   1.00 33.05 442 A 1 
ATOM 3367 C CA  . GLY A 0 442 . -128.187 -57.759 98.965   1.00 33.05 442 A 1 
ATOM 3368 C C   . GLY A 0 442 . -127.176 -57.623 100.109  1.00 33.05 442 A 1 
ATOM 3369 O O   . GLY A 0 442 . -126.983 -58.585 100.832  1.00 33.05 442 A 1 
ATOM 3370 N N   . ALA A 0 443 . -126.607 -56.417 100.234  1.00 31.84 443 A 1 
ATOM 3371 C CA  . ALA A 0 443 . -126.106 -55.767 101.455  1.00 31.84 443 A 1 
ATOM 3372 C C   . ALA A 0 443 . -124.844 -56.279 102.199  1.00 31.84 443 A 1 
ATOM 3373 C CB  . ALA A 0 443 . -127.297 -55.571 102.404  1.00 31.84 443 A 1 
ATOM 3374 O O   . ALA A 0 443 . -124.549 -57.463 102.245  1.00 31.84 443 A 1 
ATOM 3375 N N   . GLU A 0 444 . -124.196 -55.292 102.850  1.00 31.45 444 A 1 
ATOM 3376 C CA  . GLU A 0 444 . -123.106 -55.344 103.853  1.00 31.45 444 A 1 
ATOM 3377 C C   . GLU A 0 444 . -121.688 -55.614 103.305  1.00 31.45 444 A 1 
ATOM 3378 C CB  . GLU A 0 444 . -123.478 -56.278 105.021  1.00 31.45 444 A 1 
ATOM 3379 O O   . GLU A 0 444 . -121.463 -56.550 102.559  1.00 31.45 444 A 1 
ATOM 3380 C CG  . GLU A 0 444 . -124.769 -55.836 105.735  1.00 31.45 444 A 1 
ATOM 3381 C CD  . GLU A 0 444 . -125.178 -56.744 106.906  1.00 31.45 444 A 1 
ATOM 3382 O OE1 . GLU A 0 444 . -126.001 -56.264 107.718  1.00 31.45 444 A 1 
ATOM 3383 O OE2 . GLU A 0 444 . -124.682 -57.889 106.990  1.00 31.45 444 A 1 
ATOM 3384 N N   . GLY A 0 445 . -120.627 -54.858 103.604  1.00 32.89 445 A 1 
ATOM 3385 C CA  . GLY A 0 445 . -120.413 -53.721 104.492  1.00 32.89 445 A 1 
ATOM 3386 C C   . GLY A 0 445 . -118.902 -53.548 104.757  1.00 32.89 445 A 1 
ATOM 3387 O O   . GLY A 0 445 . -118.210 -54.517 105.035  1.00 32.89 445 A 1 
ATOM 3388 N N   . ALA A 0 446 . -118.449 -52.289 104.742  1.00 31.70 446 A 1 
ATOM 3389 C CA  . ALA A 0 446 . -117.433 -51.711 105.633  1.00 31.70 446 A 1 
ATOM 3390 C C   . ALA A 0 446 . -115.902 -51.771 105.345  1.00 31.70 446 A 1 
ATOM 3391 C CB  . ALA A 0 446 . -117.781 -52.084 107.082  1.00 31.70 446 A 1 
ATOM 3392 O O   . ALA A 0 446 . -115.304 -52.792 105.028  1.00 31.70 446 A 1 
ATOM 3393 N N   . TYR A 0 447 . -115.316 -50.611 105.689  1.00 33.49 447 A 1 
ATOM 3394 C CA  . TYR A 0 447 . -113.928 -50.218 105.992  1.00 33.49 447 A 1 
ATOM 3395 C C   . TYR A 0 447 . -112.961 -49.892 104.848  1.00 33.49 447 A 1 
ATOM 3396 C CB  . TYR A 0 447 . -113.258 -51.139 107.027  1.00 33.49 447 A 1 
ATOM 3397 O O   . TYR A 0 447 . -113.043 -50.498 103.796  1.00 33.49 447 A 1 
ATOM 3398 C CG  . TYR A 0 447 . -113.819 -50.982 108.422  1.00 33.49 447 A 1 
ATOM 3399 C CD1 . TYR A 0 447 . -113.261 -50.050 109.320  1.00 33.49 447 A 1 
ATOM 3400 C CD2 . TYR A 0 447 . -114.911 -51.768 108.819  1.00 33.49 447 A 1 
ATOM 3401 C CE1 . TYR A 0 447 . -113.857 -49.832 110.574  1.00 33.49 447 A 1 
ATOM 3402 C CE2 . TYR A 0 447 . -115.505 -51.565 110.077  1.00 33.49 447 A 1 
ATOM 3403 O OH  . TYR A 0 447 . -115.562 -50.392 112.164  1.00 33.49 447 A 1 
ATOM 3404 C CZ  . TYR A 0 447 . -114.989 -50.586 110.949  1.00 33.49 447 A 1 
ATOM 3405 N N   . ALA A 0 448 . -111.904 -49.084 105.027  1.00 33.21 448 A 1 
ATOM 3406 C CA  . ALA A 0 448 . -111.678 -47.775 105.657  1.00 33.21 448 A 1 
ATOM 3407 C C   . ALA A 0 448 . -110.207 -47.518 106.119  1.00 33.21 448 A 1 
ATOM 3408 C CB  . ALA A 0 448 . -112.635 -47.409 106.792  1.00 33.21 448 A 1 
ATOM 3409 O O   . ALA A 0 448 . -109.936 -47.642 107.308  1.00 33.21 448 A 1 
ATOM 3410 N N   . ALA A 0 449 . -109.250 -47.057 105.292  1.00 37.94 449 A 1 
ATOM 3411 C CA  . ALA A 0 449 . -108.046 -46.309 105.746  1.00 37.94 449 A 1 
ATOM 3412 C C   . ALA A 0 449 . -107.419 -45.186 104.828  1.00 37.94 449 A 1 
ATOM 3413 C CB  . ALA A 0 449 . -107.007 -47.308 106.283  1.00 37.94 449 A 1 
ATOM 3414 O O   . ALA A 0 449 . -107.717 -44.987 103.655  1.00 37.94 449 A 1 
ATOM 3415 N N   . GLN A 0 450 . -106.558 -44.389 105.441  1.00 34.04 450 A 1 
ATOM 3416 C CA  . GLN A 0 450 . -106.032 -43.064 105.064  1.00 34.04 450 A 1 
ATOM 3417 C C   . GLN A 0 450 . -104.761 -43.123 104.185  1.00 34.04 450 A 1 
ATOM 3418 C CB  . GLN A 0 450 . -105.729 -42.435 106.416  1.00 34.04 450 A 1 
ATOM 3419 O O   . GLN A 0 450 . -104.151 -44.179 104.114  1.00 34.04 450 A 1 
ATOM 3420 C CG  . GLN A 0 450 . -107.005 -42.058 107.173  1.00 34.04 450 A 1 
ATOM 3421 C CD  . GLN A 0 450 . -106.693 -41.801 108.638  1.00 34.04 450 A 1 
ATOM 3422 N NE2 . GLN A 0 450 . -107.411 -40.928 109.309  1.00 34.04 450 A 1 
ATOM 3423 O OE1 . GLN A 0 450 . -105.834 -42.422 109.241  1.00 34.04 450 A 1 
ATOM 3424 N N   . ASN A 0 451 . -104.406 -42.113 103.372  1.00 32.86 451 A 1 
ATOM 3425 C CA  . ASN A 0 451 . -103.699 -40.832 103.644  1.00 32.86 451 A 1 
ATOM 3426 C C   . ASN A 0 451 . -102.269 -40.959 104.248  1.00 32.86 451 A 1 
ATOM 3427 C CB  . ASN A 0 451 . -104.593 -39.779 104.353  1.00 32.86 451 A 1 
ATOM 3428 O O   . ASN A 0 451 . -102.147 -41.141 105.456  1.00 32.86 451 A 1 
ATOM 3429 C CG  . ASN A 0 451 . -104.359 -38.347 103.891  1.00 32.86 451 A 1 
ATOM 3430 N ND2 . ASN A 0 451 . -105.244 -37.437 104.228  1.00 32.86 451 A 1 
ATOM 3431 O OD1 . ASN A 0 451 . -103.404 -38.017 103.216  1.00 32.86 451 A 1 
ATOM 3432 N N   . SER A 0 452 . -101.244 -40.781 103.393  1.00 36.21 452 A 1 
ATOM 3433 C CA  . SER A 0 452 . -99.814  -40.439 103.630  1.00 36.21 452 A 1 
ATOM 3434 C C   . SER A 0 452 . -99.369  -39.661 102.370  1.00 36.21 452 A 1 
ATOM 3435 C CB  . SER A 0 452 . -98.936  -41.697 103.741  1.00 36.21 452 A 1 
ATOM 3436 O O   . SER A 0 452 . -99.617  -40.155 101.275  1.00 36.21 452 A 1 
ATOM 3437 O OG  . SER A 0 452 . -99.151  -42.383 104.959  1.00 36.21 452 A 1 
ATOM 3438 N N   . LEU A 0 453 . -98.989  -38.376 102.352  1.00 30.64 453 A 1 
ATOM 3439 C CA  . LEU A 0 453 . -97.897  -37.603 102.975  1.00 30.64 453 A 1 
ATOM 3440 C C   . LEU A 0 453 . -96.482  -37.881 102.398  1.00 30.64 453 A 1 
ATOM 3441 C CB  . LEU A 0 453 . -97.949  -37.552 104.519  1.00 30.64 453 A 1 
ATOM 3442 O O   . LEU A 0 453 . -95.876  -38.882 102.740  1.00 30.64 453 A 1 
ATOM 3443 C CG  . LEU A 0 453 . -97.313  -36.257 105.082  1.00 30.64 453 A 1 
ATOM 3444 C CD1 . LEU A 0 453 . -98.281  -35.069 105.003  1.00 30.64 453 A 1 
ATOM 3445 C CD2 . LEU A 0 453 . -96.898  -36.417 106.543  1.00 30.64 453 A 1 
ATOM 3446 N N   . TRP A 0 454 . -96.008  -36.916 101.587  1.00 27.16 454 A 1 
ATOM 3447 C CA  . TRP A 0 454 . -94.633  -36.405 101.369  1.00 27.16 454 A 1 
ATOM 3448 C C   . TRP A 0 454 . -93.450  -37.352 101.066  1.00 27.16 454 A 1 
ATOM 3449 C CB  . TRP A 0 454 . -94.246  -35.483 102.538  1.00 27.16 454 A 1 
ATOM 3450 O O   . TRP A 0 454 . -92.937  -37.997 101.965  1.00 27.16 454 A 1 
ATOM 3451 C CG  . TRP A 0 454 . -94.783  -34.081 102.515  1.00 27.16 454 A 1 
ATOM 3452 C CD1 . TRP A 0 454 . -96.068  -33.692 102.342  1.00 27.16 454 A 1 
ATOM 3453 C CD2 . TRP A 0 454 . -94.014  -32.849 102.664  1.00 27.16 454 A 1 
ATOM 3454 C CE2 . TRP A 0 454 . -94.902  -31.740 102.545  1.00 27.16 454 A 1 
ATOM 3455 C CE3 . TRP A 0 454 . -92.649  -32.561 102.885  1.00 27.16 454 A 1 
ATOM 3456 N NE1 . TRP A 0 454 . -96.141  -32.312 102.351  1.00 27.16 454 A 1 
ATOM 3457 C CH2 . TRP A 0 454 . -93.096  -30.159 102.849  1.00 27.16 454 A 1 
ATOM 3458 C CZ2 . TRP A 0 454 . -94.462  -30.412 102.631  1.00 27.16 454 A 1 
ATOM 3459 C CZ3 . TRP A 0 454 . -92.195  -31.232 102.978  1.00 27.16 454 A 1 
ATOM 3460 N N   . GLU A 0 455 . -92.911  -37.221 99.843   1.00 33.74 455 A 1 
ATOM 3461 C CA  . GLU A 0 455 . -91.519  -37.437 99.368   1.00 33.74 455 A 1 
ATOM 3462 C C   . GLU A 0 455 . -91.489  -36.900 97.912   1.00 33.74 455 A 1 
ATOM 3463 C CB  . GLU A 0 455 . -91.157  -38.937 99.397   1.00 33.74 455 A 1 
ATOM 3464 O O   . GLU A 0 455 . -92.489  -37.035 97.215   1.00 33.74 455 A 1 
ATOM 3465 C CG  . GLU A 0 455 . -90.255  -39.284 100.597  1.00 33.74 455 A 1 
ATOM 3466 C CD  . GLU A 0 455 . -90.160  -40.788 100.910  1.00 33.74 455 A 1 
ATOM 3467 O OE1 . GLU A 0 455 . -89.394  -41.113 101.847  1.00 33.74 455 A 1 
ATOM 3468 O OE2 . GLU A 0 455 . -90.839  -41.594 100.234  1.00 33.74 455 A 1 
ATOM 3469 N N   . GLY A 0 456 . -90.503  -36.226 97.318   1.00 29.45 456 A 1 
ATOM 3470 C CA  . GLY A 0 456 . -89.095  -35.919 97.577   1.00 29.45 456 A 1 
ATOM 3471 C C   . GLY A 0 456 . -88.492  -35.490 96.214   1.00 29.45 456 A 1 
ATOM 3472 O O   . GLY A 0 456 . -88.994  -35.885 95.170   1.00 29.45 456 A 1 
ATOM 3473 N N   . ALA A 0 457 . -87.503  -34.595 96.195   1.00 30.08 457 A 1 
ATOM 3474 C CA  . ALA A 0 457 . -87.067  -33.815 95.028   1.00 30.08 457 A 1 
ATOM 3475 C C   . ALA A 0 457 . -85.939  -34.444 94.175   1.00 30.08 457 A 1 
ATOM 3476 C CB  . ALA A 0 457 . -86.595  -32.466 95.587   1.00 30.08 457 A 1 
ATOM 3477 O O   . ALA A 0 457 . -84.948  -34.907 94.734   1.00 30.08 457 A 1 
ATOM 3478 N N   . SER A 0 458 . -85.980  -34.267 92.844   1.00 41.55 458 A 1 
ATOM 3479 C CA  . SER A 0 458 . -84.823  -34.432 91.946   1.00 41.55 458 A 1 
ATOM 3480 C C   . SER A 0 458 . -84.236  -33.073 91.512   1.00 41.55 458 A 1 
ATOM 3481 C CB  . SER A 0 458 . -85.146  -35.374 90.779   1.00 41.55 458 A 1 
ATOM 3482 O O   . SER A 0 458 . -84.861  -32.253 90.840   1.00 41.55 458 A 1 
ATOM 3483 O OG  . SER A 0 458 . -86.302  -34.970 90.075   1.00 41.55 458 A 1 
ATOM 3484 N N   . LYS A 0 459 . -83.007  -32.822 91.987   1.00 33.85 459 A 1 
ATOM 3485 C CA  . LYS A 0 459 . -82.111  -31.688 91.687   1.00 33.85 459 A 1 
ATOM 3486 C C   . LYS A 0 459 . -81.309  -31.952 90.397   1.00 33.85 459 A 1 
ATOM 3487 C CB  . LYS A 0 459 . -81.134  -31.504 92.866   1.00 33.85 459 A 1 
ATOM 3488 O O   . LYS A 0 459 . -81.036  -33.102 90.081   1.00 33.85 459 A 1 
ATOM 3489 C CG  . LYS A 0 459 . -81.745  -30.895 94.138   1.00 33.85 459 A 1 
ATOM 3490 C CD  . LYS A 0 459 . -80.704  -30.911 95.270   1.00 33.85 459 A 1 
ATOM 3491 C CE  . LYS A 0 459 . -81.212  -30.178 96.517   1.00 33.85 459 A 1 
ATOM 3492 N NZ  . LYS A 0 459 . -80.261  -30.317 97.650   1.00 33.85 459 A 1 
ATOM 3493 N N   . GLY A 0 460 . -80.916  -30.886 89.687   1.00 33.43 460 A 1 
ATOM 3494 C CA  . GLY A 0 460 . -80.251  -30.939 88.371   1.00 33.43 460 A 1 
ATOM 3495 C C   . GLY A 0 460 . -78.720  -31.044 88.352   1.00 33.43 460 A 1 
ATOM 3496 O O   . GLY A 0 460 . -78.128  -31.297 89.389   1.00 33.43 460 A 1 
ATOM 3497 N N   . TYR A 0 461 . -78.118  -30.838 87.164   1.00 33.87 461 A 1 
ATOM 3498 C CA  . TYR A 0 461 . -76.843  -30.147 86.838   1.00 33.87 461 A 1 
ATOM 3499 C C   . TYR A 0 461 . -76.442  -30.423 85.368   1.00 33.87 461 A 1 
ATOM 3500 C CB  . TYR A 0 461 . -75.657  -30.535 87.754   1.00 33.87 461 A 1 
ATOM 3501 O O   . TYR A 0 461 . -76.604  -31.545 84.901   1.00 33.87 461 A 1 
ATOM 3502 C CG  . TYR A 0 461 . -75.194  -29.398 88.655   1.00 33.87 461 A 1 
ATOM 3503 C CD1 . TYR A 0 461 . -74.157  -28.540 88.233   1.00 33.87 461 A 1 
ATOM 3504 C CD2 . TYR A 0 461 . -75.791  -29.188 89.914   1.00 33.87 461 A 1 
ATOM 3505 C CE1 . TYR A 0 461 . -73.727  -27.483 89.061   1.00 33.87 461 A 1 
ATOM 3506 C CE2 . TYR A 0 461 . -75.378  -28.126 90.737   1.00 33.87 461 A 1 
ATOM 3507 O OH  . TYR A 0 461 . -73.935  -26.263 91.126   1.00 33.87 461 A 1 
ATOM 3508 C CZ  . TYR A 0 461 . -74.342  -27.274 90.315   1.00 33.87 461 A 1 
ATOM 3509 N N   . GLY A 0 462 . -75.876  -29.432 84.655   1.00 34.66 462 A 1 
ATOM 3510 C CA  . GLY A 0 462 . -75.216  -29.652 83.354   1.00 34.66 462 A 1 
ATOM 3511 C C   . GLY A 0 462 . -75.122  -28.426 82.435   1.00 34.66 462 A 1 
ATOM 3512 O O   . GLY A 0 462 . -75.776  -28.383 81.401   1.00 34.66 462 A 1 
ATOM 3513 N N   . ALA A 0 463 . -74.326  -27.418 82.804   1.00 32.80 463 A 1 
ATOM 3514 C CA  . ALA A 0 463 . -73.978  -26.297 81.926   1.00 32.80 463 A 1 
ATOM 3515 C C   . ALA A 0 463 . -72.905  -26.733 80.906   1.00 32.80 463 A 1 
ATOM 3516 C CB  . ALA A 0 463 . -73.494  -25.131 82.804   1.00 32.80 463 A 1 
ATOM 3517 O O   . ALA A 0 463 . -71.798  -27.091 81.306   1.00 32.80 463 A 1 
ATOM 3518 N N   . ALA A 0 464 . -73.215  -26.701 79.607   1.00 41.27 464 A 1 
ATOM 3519 C CA  . ALA A 0 464 . -72.254  -26.974 78.537   1.00 41.27 464 A 1 
ATOM 3520 C C   . ALA A 0 464 . -71.305  -25.772 78.352   1.00 41.27 464 A 1 
ATOM 3521 C CB  . ALA A 0 464 . -73.028  -27.323 77.258   1.00 41.27 464 A 1 
ATOM 3522 O O   . ALA A 0 464 . -71.753  -24.653 78.099   1.00 41.27 464 A 1 
ATOM 3523 N N   . LYS A 0 465 . -69.993  -25.985 78.520   1.00 32.30 465 A 1 
ATOM 3524 C CA  . LYS A 0 465 . -68.952  -24.998 78.190   1.00 32.30 465 A 1 
ATOM 3525 C C   . LYS A 0 465 . -68.712  -25.001 76.676   1.00 32.30 465 A 1 
ATOM 3526 C CB  . LYS A 0 465 . -67.634  -25.311 78.926   1.00 32.30 465 A 1 
ATOM 3527 O O   . LYS A 0 465 . -68.453  -26.059 76.117   1.00 32.30 465 A 1 
ATOM 3528 C CG  . LYS A 0 465 . -67.509  -24.654 80.310   1.00 32.30 465 A 1 
ATOM 3529 C CD  . LYS A 0 465 . -66.084  -24.868 80.845   1.00 32.30 465 A 1 
ATOM 3530 C CE  . LYS A 0 465 . -65.838  -24.104 82.151   1.00 32.30 465 A 1 
ATOM 3531 N NZ  . LYS A 0 465 . -64.418  -24.226 82.571   1.00 32.30 465 A 1 
ATOM 3532 N N   . LEU A 0 466 . -68.764  -23.817 76.063   1.00 39.50 466 A 1 
ATOM 3533 C CA  . LEU A 0 466 . -68.375  -23.558 74.673   1.00 39.50 466 A 1 
ATOM 3534 C C   . LEU A 0 466 . -66.883  -23.869 74.456   1.00 39.50 466 A 1 
ATOM 3535 C CB  . LEU A 0 466 . -68.633  -22.073 74.329   1.00 39.50 466 A 1 
ATOM 3536 O O   . LEU A 0 466 . -66.043  -23.320 75.173   1.00 39.50 466 A 1 
ATOM 3537 C CG  . LEU A 0 466 . -70.116  -21.657 74.234   1.00 39.50 466 A 1 
ATOM 3538 C CD1 . LEU A 0 466 . -70.546  -20.788 75.423   1.00 39.50 466 A 1 
ATOM 3539 C CD2 . LEU A 0 466 . -70.366  -20.853 72.959   1.00 39.50 466 A 1 
ATOM 3540 N N   . GLY A 0 467 . -66.564  -24.713 73.475   1.00 30.28 467 A 1 
ATOM 3541 C CA  . GLY A 0 467 . -65.248  -24.771 72.835   1.00 30.28 467 A 1 
ATOM 3542 C C   . GLY A 0 467 . -65.340  -24.026 71.505   1.00 30.28 467 A 1 
ATOM 3543 O O   . GLY A 0 467 . -66.284  -24.268 70.763   1.00 30.28 467 A 1 
ATOM 3544 N N   . TYR A 0 468 . -64.427  -23.089 71.262   1.00 37.65 468 A 1 
ATOM 3545 C CA  . TYR A 0 468 . -64.281  -22.394 69.980   1.00 37.65 468 A 1 
ATOM 3546 C C   . TYR A 0 468 . -63.123  -23.051 69.218   1.00 37.65 468 A 1 
ATOM 3547 C CB  . TYR A 0 468 . -64.001  -20.897 70.216   1.00 37.65 468 A 1 
ATOM 3548 O O   . TYR A 0 468 . -62.080  -23.303 69.836   1.00 37.65 468 A 1 
ATOM 3549 C CG  . TYR A 0 468 . -65.060  -20.137 71.004   1.00 37.65 468 A 1 
ATOM 3550 C CD1 . TYR A 0 468 . -66.186  -19.615 70.341   1.00 37.65 468 A 1 
ATOM 3551 C CD2 . TYR A 0 468 . -64.912  -19.938 72.392   1.00 37.65 468 A 1 
ATOM 3552 C CE1 . TYR A 0 468 . -67.161  -18.890 71.056   1.00 37.65 468 A 1 
ATOM 3553 C CE2 . TYR A 0 468 . -65.883  -19.216 73.115   1.00 37.65 468 A 1 
ATOM 3554 O OH  . TYR A 0 468 . -67.935  -17.980 73.145   1.00 37.65 468 A 1 
ATOM 3555 C CZ  . TYR A 0 468 . -67.008  -18.687 72.443   1.00 37.65 468 A 1 
ATOM 3556 N N   . ASP A 0 469 . -63.302  -23.306 67.923   1.00 39.00 469 A 1 
ATOM 3557 C CA  . ASP A 0 469 . -62.205  -23.492 66.969   1.00 39.00 469 A 1 
ATOM 3558 C C   . ASP A 0 469 . -61.494  -22.143 66.751   1.00 39.00 469 A 1 
ATOM 3559 C CB  . ASP A 0 469 . -62.724  -24.116 65.662   1.00 39.00 469 A 1 
ATOM 3560 O O   . ASP A 0 469 . -62.017  -21.073 67.076   1.00 39.00 469 A 1 
ATOM 3561 C CG  . ASP A 0 469 . -63.934  -23.399 65.043   1.00 39.00 469 A 1 
ATOM 3562 O OD1 . ASP A 0 469 . -64.195  -22.227 65.412   1.00 39.00 469 A 1 
ATOM 3563 O OD2 . ASP A 0 469 . -64.680  -24.086 64.327   1.00 39.00 469 A 1 
ATOM 3564 N N   . ASN A 0 470 . -60.213  -22.162 66.385   1.00 40.54 470 A 1 
ATOM 3565 C CA  . ASN A 0 470 . -59.401  -20.945 66.397   1.00 40.54 470 A 1 
ATOM 3566 C C   . ASN A 0 470 . -58.302  -21.013 65.332   1.00 40.54 470 A 1 
ATOM 3567 C CB  . ASN A 0 470 . -58.898  -20.696 67.845   1.00 40.54 470 A 1 
ATOM 3568 O O   . ASN A 0 470 . -57.115  -20.947 65.659   1.00 40.54 470 A 1 
ATOM 3569 C CG  . ASN A 0 470 . -58.970  -19.259 68.334   1.00 40.54 470 A 1 
ATOM 3570 N ND2 . ASN A 0 470 . -58.410  -19.002 69.495   1.00 40.54 470 A 1 
ATOM 3571 O OD1 . ASN A 0 470 . -59.516  -18.333 67.756   1.00 40.54 470 A 1 
ATOM 3572 N N   . ASP A 0 471 . -58.690  -21.107 64.064   1.00 42.71 471 A 1 
ATOM 3573 C CA  . ASP A 0 471 . -57.751  -21.064 62.945   1.00 42.71 471 A 1 
ATOM 3574 C C   . ASP A 0 471 . -57.240  -19.632 62.750   1.00 42.71 471 A 1 
ATOM 3575 C CB  . ASP A 0 471 . -58.388  -21.700 61.703   1.00 42.71 471 A 1 
ATOM 3576 O O   . ASP A 0 471 . -57.978  -18.642 62.861   1.00 42.71 471 A 1 
ATOM 3577 C CG  . ASP A 0 471 . -58.694  -23.173 62.008   1.00 42.71 471 A 1 
ATOM 3578 O OD1 . ASP A 0 471 . -57.779  -23.819 62.573   1.00 42.71 471 A 1 
ATOM 3579 O OD2 . ASP A 0 471 . -59.844  -23.592 61.814   1.00 42.71 471 A 1 
ATOM 3580 N N   . ALA A 0 472 . -55.921  -19.453 62.618   1.00 44.31 472 A 1 
ATOM 3581 C CA  . ALA A 0 472 . -55.310  -18.129 62.688   1.00 44.31 472 A 1 
ATOM 3582 C C   . ALA A 0 472 . -54.100  -17.915 61.763   1.00 44.31 472 A 1 
ATOM 3583 C CB  . ALA A 0 472 . -54.976  -17.809 64.160   1.00 44.31 472 A 1 
ATOM 3584 O O   . ALA A 0 472 . -52.999  -18.342 62.075   1.00 44.31 472 A 1 
ATOM 3585 N N   . PHE A 0 473 . -54.346  -17.067 60.753   1.00 55.91 473 A 1 
ATOM 3586 C CA  . PHE A 0 473 . -53.465  -16.172 59.976   1.00 55.91 473 A 1 
ATOM 3587 C C   . PHE A 0 473 . -52.515  -16.760 58.904   1.00 55.91 473 A 1 
ATOM 3588 C CB  . PHE A 0 473 . -52.792  -15.108 60.879   1.00 55.91 473 A 1 
ATOM 3589 O O   . PHE A 0 473 . -51.602  -17.521 59.195   1.00 55.91 473 A 1 
ATOM 3590 C CG  . PHE A 0 473 . -51.498  -15.516 61.576   1.00 55.91 473 A 1 
ATOM 3591 C CD1 . PHE A 0 473 . -51.510  -16.003 62.897   1.00 55.91 473 A 1 
ATOM 3592 C CD2 . PHE A 0 473 . -50.272  -15.435 60.886   1.00 55.91 473 A 1 
ATOM 3593 C CE1 . PHE A 0 473 . -50.327  -16.470 63.496   1.00 55.91 473 A 1 
ATOM 3594 C CE2 . PHE A 0 473 . -49.085  -15.894 61.486   1.00 55.91 473 A 1 
ATOM 3595 C CZ  . PHE A 0 473 . -49.114  -16.423 62.787   1.00 55.91 473 A 1 
ATOM 3596 N N   . ALA A 0 474 . -52.643  -16.239 57.673   1.00 50.45 474 A 1 
ATOM 3597 C CA  . ALA A 0 474 . -51.628  -16.254 56.613   1.00 50.45 474 A 1 
ATOM 3598 C C   . ALA A 0 474 . -51.126  -14.811 56.369   1.00 50.45 474 A 1 
ATOM 3599 C CB  . ALA A 0 474 . -52.236  -16.882 55.350   1.00 50.45 474 A 1 
ATOM 3600 O O   . ALA A 0 474 . -51.929  -13.876 56.313   1.00 50.45 474 A 1 
ATOM 3601 N N   . LYS A 0 475 . -49.804  -14.592 56.269   1.00 51.15 475 A 1 
ATOM 3602 C CA  . LYS A 0 475 . -49.214  -13.279 55.923   1.00 51.15 475 A 1 
ATOM 3603 C C   . LYS A 0 475 . -48.880  -13.231 54.431   1.00 51.15 475 A 1 
ATOM 3604 C CB  . LYS A 0 475 . -47.955  -12.972 56.755   1.00 51.15 475 A 1 
ATOM 3605 O O   . LYS A 0 475 . -48.326  -14.188 53.906   1.00 51.15 475 A 1 
ATOM 3606 C CG  . LYS A 0 475 . -48.256  -12.639 58.223   1.00 51.15 475 A 1 
ATOM 3607 C CD  . LYS A 0 475 . -46.950  -12.304 58.955   1.00 51.15 475 A 1 
ATOM 3608 C CE  . LYS A 0 475 . -47.208  -12.003 60.434   1.00 51.15 475 A 1 
ATOM 3609 N NZ  . LYS A 0 475 . -45.929  -11.770 61.149   1.00 51.15 475 A 1 
ATOM 3610 N N   . GLN A 0 476 . -49.175  -12.099 53.796   1.00 56.70 476 A 1 
ATOM 3611 C CA  . GLN A 0 476 . -48.883  -11.818 52.387   1.00 56.70 476 A 1 
ATOM 3612 C C   . GLN A 0 476 . -47.371  -11.910 52.103   1.00 56.70 476 A 1 
ATOM 3613 C CB  . GLN A 0 476 . -49.454  -10.420 52.085   1.00 56.70 476 A 1 
ATOM 3614 O O   . GLN A 0 476 . -46.571  -11.354 52.861   1.00 56.70 476 A 1 
ATOM 3615 C CG  . GLN A 0 476 . -49.491  -10.055 50.595   1.00 56.70 476 A 1 
ATOM 3616 C CD  . GLN A 0 476 . -50.222  -8.736  50.344   1.00 56.70 476 A 1 
ATOM 3617 N NE2 . GLN A 0 476 . -50.589  -8.467  49.114   1.00 56.70 476 A 1 
ATOM 3618 O OE1 . GLN A 0 476 . -50.465  -7.932  51.239   1.00 56.70 476 A 1 
ATOM 3619 N N   . ALA A 0 477 . -46.993  -12.609 51.031   1.00 55.26 477 A 1 
ATOM 3620 C CA  . ALA A 0 477 . -45.638  -12.649 50.479   1.00 55.26 477 A 1 
ATOM 3621 C C   . ALA A 0 477 . -45.637  -11.990 49.090   1.00 55.26 477 A 1 
ATOM 3622 C CB  . ALA A 0 477 . -45.138  -14.102 50.439   1.00 55.26 477 A 1 
ATOM 3623 O O   . ALA A 0 477 . -46.647  -12.056 48.384   1.00 55.26 477 A 1 
ATOM 3624 N N   . TYR A 0 478 . -44.523  -11.350 48.734   1.00 66.33 478 A 1 
ATOM 3625 C CA  . TYR A 0 478 . -44.285  -10.761 47.416   1.00 66.33 478 A 1 
ATOM 3626 C C   . TYR A 0 478 . -43.053  -11.425 46.803   1.00 66.33 478 A 1 
ATOM 3627 C CB  . TYR A 0 478 . -44.094  -9.240  47.526   1.00 66.33 478 A 1 
ATOM 3628 O O   . TYR A 0 478 . -42.047  -11.581 47.502   1.00 66.33 478 A 1 
ATOM 3629 C CG  . TYR A 0 478 . -45.332  -8.472  47.955   1.00 66.33 478 A 1 
ATOM 3630 C CD1 . TYR A 0 478 . -46.247  -8.028  46.982   1.00 66.33 478 A 1 
ATOM 3631 C CD2 . TYR A 0 478 . -45.562  -8.190  49.317   1.00 66.33 478 A 1 
ATOM 3632 C CE1 . TYR A 0 478 . -47.377  -7.279  47.361   1.00 66.33 478 A 1 
ATOM 3633 C CE2 . TYR A 0 478 . -46.698  -7.452  49.704   1.00 66.33 478 A 1 
ATOM 3634 O OH  . TYR A 0 478 . -48.678  -6.242  49.092   1.00 66.33 478 A 1 
ATOM 3635 C CZ  . TYR A 0 478 . -47.598  -6.981  48.722   1.00 66.33 478 A 1 
ATOM 3636 N N   . GLY A 0 479 . -43.161  -11.822 45.538   1.00 70.07 479 A 1 
ATOM 3637 C CA  . GLY A 0 479 . -42.031  -12.173 44.682   1.00 70.07 479 A 1 
ATOM 3638 C C   . GLY A 0 479 . -41.769  -11.056 43.672   1.00 70.07 479 A 1 
ATOM 3639 O O   . GLY A 0 479 . -42.664  -10.254 43.388   1.00 70.07 479 A 1 
ATOM 3640 N N   . GLN A 0 480 . -40.533  -10.989 43.196   1.00 73.77 480 A 1 
ATOM 3641 C CA  . GLN A 0 480 . -40.084  -10.143 42.104   1.00 73.77 480 A 1 
ATOM 3642 C C   . GLN A 0 480 . -39.341  -11.034 41.110   1.00 73.77 480 A 1 
ATOM 3643 C CB  . GLN A 0 480 . -39.188  -9.015  42.646   1.00 73.77 480 A 1 
ATOM 3644 O O   . GLN A 0 480 . -38.431  -11.748 41.528   1.00 73.77 480 A 1 
ATOM 3645 C CG  . GLN A 0 480 . -38.661  -8.133  41.506   1.00 73.77 480 A 1 
ATOM 3646 C CD  . GLN A 0 480 . -37.769  -6.980  41.946   1.00 73.77 480 A 1 
ATOM 3647 N NE2 . GLN A 0 480 . -37.397  -6.145  41.001   1.00 73.77 480 A 1 
ATOM 3648 O OE1 . GLN A 0 480 . -37.425  -6.773  43.110   1.00 73.77 480 A 1 
ATOM 3649 N N   . ASP A 0 481 . -39.739  -10.963 39.850   1.00 77.39 481 A 1 
ATOM 3650 C CA  . ASP A 0 481 . -38.954  -11.447 38.715   1.00 77.39 481 A 1 
ATOM 3651 C C   . ASP A 0 481 . -38.253  -10.219 38.107   1.00 77.39 481 A 1 
ATOM 3652 C CB  . ASP A 0 481 . -39.882  -12.244 37.784   1.00 77.39 481 A 1 
ATOM 3653 O O   . ASP A 0 481 . -38.771  -9.095  38.170   1.00 77.39 481 A 1 
ATOM 3654 C CG  . ASP A 0 481 . -39.228  -12.851 36.536   1.00 77.39 481 A 1 
ATOM 3655 O OD1 . ASP A 0 481 . -38.080  -12.466 36.233   1.00 77.39 481 A 1 
ATOM 3656 O OD2 . ASP A 0 481 . -39.948  -13.651 35.889   1.00 77.39 481 A 1 
ATOM 3657 N N   . ALA A 0 482 . -36.996  -10.387 37.719   1.00 78.82 482 A 1 
ATOM 3658 C CA  . ALA A 0 482 . -36.164  -9.322  37.181   1.00 78.82 482 A 1 
ATOM 3659 C C   . ALA A 0 482 . -35.285  -9.892  36.069   1.00 78.82 482 A 1 
ATOM 3660 C CB  . ALA A 0 482 . -35.371  -8.642  38.307   1.00 78.82 482 A 1 
ATOM 3661 O O   . ALA A 0 482 . -34.105  -10.182 36.275   1.00 78.82 482 A 1 
ATOM 3662 N N   . ASP A 0 483 . -35.876  -10.025 34.890   1.00 80.66 483 A 1 
ATOM 3663 C CA  . ASP A 0 483 . -35.221  -10.527 33.694   1.00 80.66 483 A 1 
ATOM 3664 C C   . ASP A 0 483 . -34.729  -9.358  32.828   1.00 80.66 483 A 1 
ATOM 3665 C CB  . ASP A 0 483 . -36.198  -11.447 32.931   1.00 80.66 483 A 1 
ATOM 3666 O O   . ASP A 0 483 . -35.487  -8.470  32.442   1.00 80.66 483 A 1 
ATOM 3667 C CG  . ASP A 0 483 . -35.982  -12.951 33.129   1.00 80.66 483 A 1 
ATOM 3668 O OD1 . ASP A 0 483 . -35.082  -13.331 33.903   1.00 80.66 483 A 1 
ATOM 3669 O OD2 . ASP A 0 483 . -36.520  -13.709 32.274   1.00 80.66 483 A 1 
ATOM 3670 N N   . SER A 0 484 . -33.445  -9.365  32.460   1.00 82.65 484 A 1 
ATOM 3671 C CA  . SER A 0 484 . -32.907  -8.453  31.442   1.00 82.65 484 A 1 
ATOM 3672 C C   . SER A 0 484 . -32.327  -9.232  30.268   1.00 82.65 484 A 1 
ATOM 3673 C CB  . SER A 0 484 . -31.946  -7.411  32.022   1.00 82.65 484 A 1 
ATOM 3674 O O   . SER A 0 484 . -31.441  -10.079 30.425   1.00 82.65 484 A 1 
ATOM 3675 O OG  . SER A 0 484 . -30.858  -8.012  32.694   1.00 82.65 484 A 1 
ATOM 3676 N N   . ARG A 0 485 . -32.840  -8.948  29.068   1.00 84.26 485 A 1 
ATOM 3677 C CA  . ARG A 0 485 . -32.433  -9.595  27.820   1.00 84.26 485 A 1 
ATOM 3678 C C   . ARG A 0 485 . -32.010  -8.560  26.810   1.00 84.26 485 A 1 
ATOM 3679 C CB  . ARG A 0 485 . -33.553  -10.460 27.242   1.00 84.26 485 A 1 
ATOM 3680 O O   . ARG A 0 485 . -32.783  -7.679  26.458   1.00 84.26 485 A 1 
ATOM 3681 C CG  . ARG A 0 485 . -33.839  -11.653 28.133   1.00 84.26 485 A 1 
ATOM 3682 C CD  . ARG A 0 485 . -35.064  -12.429 27.657   1.00 84.26 485 A 1 
ATOM 3683 N NE  . ARG A 0 485 . -35.453  -13.416 28.673   1.00 84.26 485 A 1 
ATOM 3684 N NH1 . ARG A 0 485 . -37.328  -14.210 27.649   1.00 84.26 485 A 1 
ATOM 3685 N NH2 . ARG A 0 485 . -36.917  -14.750 29.784   1.00 84.26 485 A 1 
ATOM 3686 C CZ  . ARG A 0 485 . -36.556  -14.131 28.702   1.00 84.26 485 A 1 
ATOM 3687 N N   . TYR A 0 486 . -30.815  -8.748  26.282   1.00 89.69 486 A 1 
ATOM 3688 C CA  . TYR A 0 486 . -30.268  -7.911  25.233   1.00 89.69 486 A 1 
ATOM 3689 C C   . TYR A 0 486 . -29.885  -8.773  24.042   1.00 89.69 486 A 1 
ATOM 3690 C CB  . TYR A 0 486 . -29.071  -7.141  25.785   1.00 89.69 486 A 1 
ATOM 3691 O O   . TYR A 0 486 . -29.294  -9.844  24.213   1.00 89.69 486 A 1 
ATOM 3692 C CG  . TYR A 0 486 . -28.369  -6.318  24.730   1.00 89.69 486 A 1 
ATOM 3693 C CD1 . TYR A 0 486 . -27.163  -6.767  24.157   1.00 89.69 486 A 1 
ATOM 3694 C CD2 . TYR A 0 486 . -28.962  -5.123  24.290   1.00 89.69 486 A 1 
ATOM 3695 C CE1 . TYR A 0 486 . -26.520  -5.983  23.179   1.00 89.69 486 A 1 
ATOM 3696 C CE2 . TYR A 0 486 . -28.336  -4.347  23.301   1.00 89.69 486 A 1 
ATOM 3697 O OH  . TYR A 0 486 . -26.466  -3.947  21.885   1.00 89.69 486 A 1 
ATOM 3698 C CZ  . TYR A 0 486 . -27.104  -4.762  22.766   1.00 89.69 486 A 1 
ATOM 3699 N N   . GLY A 0 487 . -30.166  -8.296  22.835   1.00 89.71 487 A 1 
ATOM 3700 C CA  . GLY A 0 487 . -29.799  -9.007  21.626   1.00 89.71 487 A 1 
ATOM 3701 C C   . GLY A 0 487 . -29.424  -8.111  20.462   1.00 89.71 487 A 1 
ATOM 3702 O O   . GLY A 0 487 . -29.837  -6.957  20.354   1.00 89.71 487 A 1 
ATOM 3703 N N   . LYS A 0 488 . -28.608  -8.694  19.587   1.00 92.05 488 A 1 
ATOM 3704 C CA  . LYS A 0 488 . -28.247  -8.178  18.275   1.00 92.05 488 A 1 
ATOM 3705 C C   . LYS A 0 488 . -28.518  -9.256  17.249   1.00 92.05 488 A 1 
ATOM 3706 C CB  . LYS A 0 488 . -26.769  -7.801  18.212   1.00 92.05 488 A 1 
ATOM 3707 O O   . LYS A 0 488 . -28.006  -10.359 17.418   1.00 92.05 488 A 1 
ATOM 3708 C CG  . LYS A 0 488 . -26.430  -6.723  19.230   1.00 92.05 488 A 1 
ATOM 3709 C CD  . LYS A 0 488 . -24.991  -6.262  19.019   1.00 92.05 488 A 1 
ATOM 3710 C CE  . LYS A 0 488 . -24.839  -5.035  19.896   1.00 92.05 488 A 1 
ATOM 3711 N NZ  . LYS A 0 488 . -23.902  -4.053  19.341   1.00 92.05 488 A 1 
ATOM 3712 N N   . SER A 0 489 . -29.232  -8.935  16.188   1.00 90.81 489 A 1 
ATOM 3713 C CA  . SER A 0 489 . -29.451  -9.854  15.075   1.00 90.81 489 A 1 
ATOM 3714 C C   . SER A 0 489 . -29.147  -9.171  13.754   1.00 90.81 489 A 1 
ATOM 3715 C CB  . SER A 0 489 . -30.857  -10.460 15.114   1.00 90.81 489 A 1 
ATOM 3716 O O   . SER A 0 489 . -29.327  -7.962  13.597   1.00 90.81 489 A 1 
ATOM 3717 O OG  . SER A 0 489 . -31.853  -9.468  15.254   1.00 90.81 489 A 1 
ATOM 3718 N N   . TYR A 0 490 . -28.646  -9.954  12.809   1.00 90.66 490 A 1 
ATOM 3719 C CA  . TYR A 0 490 . -28.438  -9.543  11.431   1.00 90.66 490 A 1 
ATOM 3720 C C   . TYR A 0 490 . -29.055  -10.588 10.510   1.00 90.66 490 A 1 
ATOM 3721 C CB  . TYR A 0 490 . -26.942  -9.437  11.109   1.00 90.66 490 A 1 
ATOM 3722 O O   . TYR A 0 490 . -28.660  -11.756 10.579   1.00 90.66 490 A 1 
ATOM 3723 C CG  . TYR A 0 490 . -26.111  -8.435  11.884   1.00 90.66 490 A 1 
ATOM 3724 C CD1 . TYR A 0 490 . -25.766  -7.207  11.293   1.00 90.66 490 A 1 
ATOM 3725 C CD2 . TYR A 0 490 . -25.630  -8.761  13.164   1.00 90.66 490 A 1 
ATOM 3726 C CE1 . TYR A 0 490 . -24.917  -6.312  11.971   1.00 90.66 490 A 1 
ATOM 3727 C CE2 . TYR A 0 490 . -24.760  -7.883  13.841   1.00 90.66 490 A 1 
ATOM 3728 O OH  . TYR A 0 490 . -23.647  -5.756  13.926   1.00 90.66 490 A 1 
ATOM 3729 C CZ  . TYR A 0 490 . -24.408  -6.654  13.244   1.00 90.66 490 A 1 
ATOM 3730 N N   . ASP A 0 491 . -29.928  -10.170 9.598    1.00 88.24 491 A 1 
ATOM 3731 C CA  . ASP A 0 491 . -30.399  -11.047 8.528    1.00 88.24 491 A 1 
ATOM 3732 C C   . ASP A 0 491 . -29.387  -11.076 7.378    1.00 88.24 491 A 1 
ATOM 3733 C CB  . ASP A 0 491 . -31.788  -10.635 8.024    1.00 88.24 491 A 1 
ATOM 3734 O O   . ASP A 0 491 . -28.831  -10.042 6.988    1.00 88.24 491 A 1 
ATOM 3735 C CG  . ASP A 0 491 . -32.878  -10.734 9.096    1.00 88.24 491 A 1 
ATOM 3736 O OD1 . ASP A 0 491 . -32.782  -11.629 9.962    1.00 88.24 491 A 1 
ATOM 3737 O OD2 . ASP A 0 491 . -33.816  -9.904  9.030    1.00 88.24 491 A 1 
ATOM 3738 N N   . SER A 0 492 . -29.153  -12.266 6.818    1.00 87.70 492 A 1 
ATOM 3739 C CA  . SER A 0 492 . -28.351  -12.500 5.611    1.00 87.70 492 A 1 
ATOM 3740 C C   . SER A 0 492 . -27.027  -11.724 5.587    1.00 87.70 492 A 1 
ATOM 3741 C CB  . SER A 0 492 . -29.180  -12.190 4.367    1.00 87.70 492 A 1 
ATOM 3742 O O   . SER A 0 492 . -26.845  -10.751 4.846    1.00 87.70 492 A 1 
ATOM 3743 O OG  . SER A 0 492 . -30.322  -13.013 4.264    1.00 87.70 492 A 1 
ATOM 3744 N N   . VAL A 0 493 . -26.057  -12.155 6.392    1.00 91.26 493 A 1 
ATOM 3745 C CA  . VAL A 0 493 . -24.743  -11.507 6.466    1.00 91.26 493 A 1 
ATOM 3746 C C   . VAL A 0 493 . -23.843  -11.992 5.334    1.00 91.26 493 A 1 
ATOM 3747 C CB  . VAL A 0 493 . -24.075  -11.700 7.837    1.00 91.26 493 A 1 
ATOM 3748 O O   . VAL A 0 493 . -23.617  -13.186 5.161    1.00 91.26 493 A 1 
ATOM 3749 C CG1 . VAL A 0 493 . -22.762  -10.903 7.927    1.00 91.26 493 A 1 
ATOM 3750 C CG2 . VAL A 0 493 . -24.984  -11.204 8.962    1.00 91.26 493 A 1 
ATOM 3751 N N   . SER A 0 494 . -23.244  -11.055 4.601    1.00 93.79 494 A 1 
ATOM 3752 C CA  . SER A 0 494 . -22.220  -11.326 3.591    1.00 93.79 494 A 1 
ATOM 3753 C C   . SER A 0 494 . -20.959  -10.515 3.882    1.00 93.79 494 A 1 
ATOM 3754 C CB  . SER A 0 494 . -22.780  -11.127 2.173    1.00 93.79 494 A 1 
ATOM 3755 O O   . SER A 0 494 . -21.000  -9.294  4.044    1.00 93.79 494 A 1 
ATOM 3756 O OG  . SER A 0 494 . -21.841  -10.563 1.260    1.00 93.79 494 A 1 
ATOM 3757 N N   . ALA A 0 495 . -19.811  -11.183 3.896    1.00 95.20 495 A 1 
ATOM 3758 C CA  . ALA A 0 495 . -18.496  -10.572 3.995    1.00 95.20 495 A 1 
ATOM 3759 C C   . ALA A 0 495 . -17.640  -10.996 2.803    1.00 95.20 495 A 1 
ATOM 3760 C CB  . ALA A 0 495 . -17.853  -10.939 5.335    1.00 95.20 495 A 1 
ATOM 3761 O O   . ALA A 0 495 . -17.500  -12.180 2.508    1.00 95.20 495 A 1 
ATOM 3762 N N   . ARG A 0 496 . -17.035  -10.030 2.116    1.00 96.80 496 A 1 
ATOM 3763 C CA  . ARG A 0 496 . -16.184  -10.247 0.944    1.00 96.80 496 A 1 
ATOM 3764 C C   . ARG A 0 496 . -14.861  -9.536  1.150    1.00 96.80 496 A 1 
ATOM 3765 C CB  . ARG A 0 496 . -16.898  -9.786  -0.339   1.00 96.80 496 A 1 
ATOM 3766 O O   . ARG A 0 496 . -14.844  -8.372  1.543    1.00 96.80 496 A 1 
ATOM 3767 C CG  . ARG A 0 496 . -18.222  -10.537 -0.541   1.00 96.80 496 A 1 
ATOM 3768 C CD  . ARG A 0 496 . -19.004  -10.076 -1.774   1.00 96.80 496 A 1 
ATOM 3769 N NE  . ARG A 0 496 . -20.299  -10.778 -1.811   1.00 96.80 496 A 1 
ATOM 3770 N NH1 . ARG A 0 496 . -19.657  -12.624 -3.024   1.00 96.80 496 A 1 
ATOM 3771 N NH2 . ARG A 0 496 . -21.559  -12.659 -1.846   1.00 96.80 496 A 1 
ATOM 3772 C CZ  . ARG A 0 496 . -20.507  -12.008 -2.244   1.00 96.80 496 A 1 
ATOM 3773 N N   . SER A 0 497 . -13.757  -10.207 0.864    1.00 97.38 497 A 1 
ATOM 3774 C CA  . SER A 0 497 . -12.434  -9.594  0.816    1.00 97.38 497 A 1 
ATOM 3775 C C   . SER A 0 497 . -11.763  -9.909  -0.507   1.00 97.38 497 A 1 
ATOM 3776 C CB  . SER A 0 497 . -11.555  -10.017 1.994    1.00 97.38 497 A 1 
ATOM 3777 O O   . SER A 0 497 . -11.795  -11.059 -0.939   1.00 97.38 497 A 1 
ATOM 3778 O OG  . SER A 0 497 . -11.275  -11.400 1.961    1.00 97.38 497 A 1 
ATOM 3779 N N   . TYR A 0 498 . -11.138  -8.907  -1.105   1.00 96.94 498 A 1 
ATOM 3780 C CA  . TYR A 0 498 . -10.373  -9.012  -2.337   1.00 96.94 498 A 1 
ATOM 3781 C C   . TYR A 0 498 . -8.999   -8.416  -2.084   1.00 96.94 498 A 1 
ATOM 3782 C CB  . TYR A 0 498 . -11.077  -8.259  -3.471   1.00 96.94 498 A 1 
ATOM 3783 O O   . TYR A 0 498 . -8.910   -7.282  -1.629   1.00 96.94 498 A 1 
ATOM 3784 C CG  . TYR A 0 498 . -12.519  -8.666  -3.684   1.00 96.94 498 A 1 
ATOM 3785 C CD1 . TYR A 0 498 . -12.813  -9.768  -4.506   1.00 96.94 498 A 1 
ATOM 3786 C CD2 . TYR A 0 498 . -13.558  -7.958  -3.049   1.00 96.94 498 A 1 
ATOM 3787 C CE1 . TYR A 0 498 . -14.149  -10.165 -4.700   1.00 96.94 498 A 1 
ATOM 3788 C CE2 . TYR A 0 498 . -14.897  -8.340  -3.252   1.00 96.94 498 A 1 
ATOM 3789 O OH  . TYR A 0 498 . -16.486  -9.800  -4.294   1.00 96.94 498 A 1 
ATOM 3790 C CZ  . TYR A 0 498 . -15.191  -9.446  -4.081   1.00 96.94 498 A 1 
ATOM 3791 N N   . ASP A 0 499 . -7.957   -9.160  -2.397   1.00 96.58 499 A 1 
ATOM 3792 C CA  . ASP A 0 499 . -6.583   -8.690  -2.392   1.00 96.58 499 A 1 
ATOM 3793 C C   . ASP A 0 499 . -6.042   -8.892  -3.809   1.00 96.58 499 A 1 
ATOM 3794 C CB  . ASP A 0 499 . -5.775   -9.432  -1.316   1.00 96.58 499 A 1 
ATOM 3795 O O   . ASP A 0 499 . -6.267   -9.936  -4.421   1.00 96.58 499 A 1 
ATOM 3796 C CG  . ASP A 0 499 . -6.255   -9.164  0.121    1.00 96.58 499 A 1 
ATOM 3797 O OD1 . ASP A 0 499 . -6.521   -7.989  0.470    1.00 96.58 499 A 1 
ATOM 3798 O OD2 . ASP A 0 499 . -6.322   -10.128 0.920    1.00 96.58 499 A 1 
ATOM 3799 N N   . ASN A 0 500 . -5.388   -7.880  -4.360   1.00 97.03 500 A 1 
ATOM 3800 C CA  . ASN A 0 500 . -4.825   -7.918  -5.697   1.00 97.03 500 A 1 
ATOM 3801 C C   . ASN A 0 500 . -3.453   -7.251  -5.700   1.00 97.03 500 A 1 
ATOM 3802 C CB  . ASN A 0 500 . -5.803   -7.253  -6.675   1.00 97.03 500 A 1 
ATOM 3803 O O   . ASN A 0 500 . -3.318   -6.134  -5.206   1.00 97.03 500 A 1 
ATOM 3804 C CG  . ASN A 0 500 . -5.275   -7.326  -8.091   1.00 97.03 500 A 1 
ATOM 3805 N ND2 . ASN A 0 500 . -4.953   -6.207  -8.691   1.00 97.03 500 A 1 
ATOM 3806 O OD1 . ASN A 0 500 . -5.137   -8.386  -8.670   1.00 97.03 500 A 1 
ATOM 3807 N N   . GLU A 0 501 . -2.467   -7.920  -6.279   1.00 97.22 501 A 1 
ATOM 3808 C CA  . GLU A 0 501 . -1.106   -7.433  -6.476   1.00 97.22 501 A 1 
ATOM 3809 C C   . GLU A 0 501 . -0.786   -7.477  -7.965   1.00 97.22 501 A 1 
ATOM 3810 C CB  . GLU A 0 501 . -0.108   -8.273  -5.667   1.00 97.22 501 A 1 
ATOM 3811 O O   . GLU A 0 501 . -0.966   -8.507  -8.610   1.00 97.22 501 A 1 
ATOM 3812 C CG  . GLU A 0 501 . -0.223   -7.943  -4.174   1.00 97.22 501 A 1 
ATOM 3813 C CD  . GLU A 0 501 . 0.651    -8.807  -3.258   1.00 97.22 501 A 1 
ATOM 3814 O OE1 . GLU A 0 501 . 0.424    -8.682  -2.027   1.00 97.22 501 A 1 
ATOM 3815 O OE2 . GLU A 0 501 . 1.527    -9.552  -3.744   1.00 97.22 501 A 1 
ATOM 3816 N N   . LYS A 0 502 . -0.331   -6.355  -8.517   1.00 97.73 502 A 1 
ATOM 3817 C CA  . LYS A 0 502 . 0.122    -6.243  -9.900   1.00 97.73 502 A 1 
ATOM 3818 C C   . LYS A 0 502 . 1.506    -5.640  -9.918   1.00 97.73 502 A 1 
ATOM 3819 C CB  . LYS A 0 502 . -0.842   -5.412  -10.752  1.00 97.73 502 A 1 
ATOM 3820 O O   . LYS A 0 502 . 1.742    -4.604  -9.311   1.00 97.73 502 A 1 
ATOM 3821 C CG  . LYS A 0 502 . -2.210   -6.087  -10.848  1.00 97.73 502 A 1 
ATOM 3822 C CD  . LYS A 0 502 . -3.096   -5.388  -11.880  1.00 97.73 502 A 1 
ATOM 3823 C CE  . LYS A 0 502 . -4.378   -6.204  -12.080  1.00 97.73 502 A 1 
ATOM 3824 N NZ  . LYS A 0 502 . -4.748   -6.252  -13.508  1.00 97.73 502 A 1 
ATOM 3825 N N   . TYR A 0 503 . 2.407    -6.279  -10.633  1.00 98.27 503 A 1 
ATOM 3826 C CA  . TYR A 0 503 . 3.721    -5.767  -10.957  1.00 98.27 503 A 1 
ATOM 3827 C C   . TYR A 0 503 . 3.850    -5.754  -12.472  1.00 98.27 503 A 1 
ATOM 3828 C CB  . TYR A 0 503 . 4.781    -6.646  -10.297  1.00 98.27 503 A 1 
ATOM 3829 O O   . TYR A 0 503 . 3.489    -6.731  -13.125  1.00 98.27 503 A 1 
ATOM 3830 C CG  . TYR A 0 503 . 6.197    -6.334  -10.725  1.00 98.27 503 A 1 
ATOM 3831 C CD1 . TYR A 0 503 . 6.794    -7.060  -11.775  1.00 98.27 503 A 1 
ATOM 3832 C CD2 . TYR A 0 503 . 6.908    -5.307  -10.079  1.00 98.27 503 A 1 
ATOM 3833 C CE1 . TYR A 0 503 . 8.124    -6.789  -12.148  1.00 98.27 503 A 1 
ATOM 3834 C CE2 . TYR A 0 503 . 8.237    -5.035  -10.446  1.00 98.27 503 A 1 
ATOM 3835 O OH  . TYR A 0 503 . 10.150   -5.562  -11.775  1.00 98.27 503 A 1 
ATOM 3836 C CZ  . TYR A 0 503 . 8.850    -5.790  -11.469  1.00 98.27 503 A 1 
ATOM 3837 N N   . ALA A 0 504 . 4.371    -4.665  -13.015  1.00 98.13 504 A 1 
ATOM 3838 C CA  . ALA A 0 504 . 4.763    -4.589  -14.408  1.00 98.13 504 A 1 
ATOM 3839 C C   . ALA A 0 504 . 6.120    -3.900  -14.504  1.00 98.13 504 A 1 
ATOM 3840 C CB  . ALA A 0 504 . 3.678    -3.896  -15.237  1.00 98.13 504 A 1 
ATOM 3841 O O   . ALA A 0 504 . 6.369    -2.894  -13.834  1.00 98.13 504 A 1 
ATOM 3842 N N   . ARG A 0 505 . 6.993    -4.452  -15.335  1.00 98.42 505 A 1 
ATOM 3843 C CA  . ARG A 0 505 . 8.275    -3.882  -15.700  1.00 98.42 505 A 1 
ATOM 3844 C C   . ARG A 0 505 . 8.417    -3.967  -17.203  1.00 98.42 505 A 1 
ATOM 3845 C CB  . ARG A 0 505 . 9.408    -4.596  -14.966  1.00 98.42 505 A 1 
ATOM 3846 O O   . ARG A 0 505 . 8.438    -5.053  -17.764  1.00 98.42 505 A 1 
ATOM 3847 C CG  . ARG A 0 505 . 10.773   -4.028  -15.374  1.00 98.42 505 A 1 
ATOM 3848 C CD  . ARG A 0 505 . 11.902   -4.680  -14.571  1.00 98.42 505 A 1 
ATOM 3849 N NE  . ARG A 0 505 . 12.236   -6.015  -15.103  1.00 98.42 505 A 1 
ATOM 3850 N NH1 . ARG A 0 505 . 13.501   -5.241  -16.856  1.00 98.42 505 A 1 
ATOM 3851 N NH2 . ARG A 0 505 . 13.289   -7.414  -16.546  1.00 98.42 505 A 1 
ATOM 3852 C CZ  . ARG A 0 505 . 12.999   -6.219  -16.158  1.00 98.42 505 A 1 
ATOM 3853 N N   . TRP A 0 506 . 8.565    -2.808  -17.811  1.00 98.51 506 A 1 
ATOM 3854 C CA  . TRP A 0 506 . 8.901    -2.667  -19.208  1.00 98.51 506 A 1 
ATOM 3855 C C   . TRP A 0 506 . 10.277   -2.020  -19.311  1.00 98.51 506 A 1 
ATOM 3856 C CB  . TRP A 0 506 . 7.800    -1.886  -19.908  1.00 98.51 506 A 1 
ATOM 3857 O O   . TRP A 0 506 . 10.588   -1.097  -18.554  1.00 98.51 506 A 1 
ATOM 3858 C CG  . TRP A 0 506 . 8.073    -1.636  -21.347  1.00 98.51 506 A 1 
ATOM 3859 C CD1 . TRP A 0 506 . 7.807    -2.482  -22.366  1.00 98.51 506 A 1 
ATOM 3860 C CD2 . TRP A 0 506 . 8.713    -0.474  -21.945  1.00 98.51 506 A 1 
ATOM 3861 C CE2 . TRP A 0 506 . 8.753    -0.660  -23.358  1.00 98.51 506 A 1 
ATOM 3862 C CE3 . TRP A 0 506 . 9.272    0.711   -21.421  1.00 98.51 506 A 1 
ATOM 3863 N NE1 . TRP A 0 506 . 8.198    -1.905  -23.555  1.00 98.51 506 A 1 
ATOM 3864 C CH2 . TRP A 0 506 . 9.821    1.486   -23.671  1.00 98.51 506 A 1 
ATOM 3865 C CZ2 . TRP A 0 506 . 9.280    0.309   -24.218  1.00 98.51 506 A 1 
ATOM 3866 C CZ3 . TRP A 0 506 . 9.820    1.678   -22.279  1.00 98.51 506 A 1 
ATOM 3867 N N   . LEU A 0 507 . 11.111   -2.534  -20.198  1.00 97.66 507 A 1 
ATOM 3868 C CA  . LEU A 0 507 . 12.455   -2.044  -20.447  1.00 97.66 507 A 1 
ATOM 3869 C C   . LEU A 0 507 . 12.686   -2.043  -21.948  1.00 97.66 507 A 1 
ATOM 3870 C CB  . LEU A 0 507 . 13.448   -2.921  -19.665  1.00 97.66 507 A 1 
ATOM 3871 O O   . LEU A 0 507 . 12.439   -3.061  -22.584  1.00 97.66 507 A 1 
ATOM 3872 C CG  . LEU A 0 507 . 14.943   -2.644  -19.931  1.00 97.66 507 A 1 
ATOM 3873 C CD1 . LEU A 0 507 . 15.726   -3.025  -18.669  1.00 97.66 507 A 1 
ATOM 3874 C CD2 . LEU A 0 507 . 15.516   -3.494  -21.071  1.00 97.66 507 A 1 
ATOM 3875 N N   . GLN A 0 508 . 13.190   -0.934  -22.463  1.00 97.32 508 A 1 
ATOM 3876 C CA  . GLN A 0 508 . 13.717   -0.799  -23.808  1.00 97.32 508 A 1 
ATOM 3877 C C   . GLN A 0 508 . 15.152   -0.292  -23.699  1.00 97.32 508 A 1 
ATOM 3878 C CB  . GLN A 0 508 . 12.810   0.119   -24.627  1.00 97.32 508 A 1 
ATOM 3879 O O   . GLN A 0 508 . 15.431   0.612   -22.908  1.00 97.32 508 A 1 
ATOM 3880 C CG  . GLN A 0 508 . 13.221   0.195   -26.103  1.00 97.32 508 A 1 
ATOM 3881 C CD  . GLN A 0 508 . 12.216   0.965   -26.959  1.00 97.32 508 A 1 
ATOM 3882 N NE2 . GLN A 0 508 . 12.239   0.752   -28.254  1.00 97.32 508 A 1 
ATOM 3883 O OE1 . GLN A 0 508 . 11.395   1.746   -26.485  1.00 97.32 508 A 1 
ATOM 3884 N N   . ALA A 0 509 . 16.054   -0.917  -24.436  1.00 96.23 509 A 1 
ATOM 3885 C CA  . ALA A 0 509 . 17.402   -0.431  -24.649  1.00 96.23 509 A 1 
ATOM 3886 C C   . ALA A 0 509 . 17.674   -0.470  -26.149  1.00 96.23 509 A 1 
ATOM 3887 C CB  . ALA A 0 509 . 18.395   -1.276  -23.844  1.00 96.23 509 A 1 
ATOM 3888 O O   . ALA A 0 509 . 17.363   -1.482  -26.769  1.00 96.23 509 A 1 
ATOM 3889 N N   . ASP A 0 510 . 18.225   0.611   -26.669  1.00 94.55 510 A 1 
ATOM 3890 C CA  . ASP A 0 510 . 18.568   0.798   -28.073  1.00 94.55 510 A 1 
ATOM 3891 C C   . ASP A 0 510 . 20.028   1.288   -28.132  1.00 94.55 510 A 1 
ATOM 3892 C CB  . ASP A 0 510 . 17.538   1.756   -28.690  1.00 94.55 510 A 1 
ATOM 3893 O O   . ASP A 0 510 . 20.476   2.043   -27.261  1.00 94.55 510 A 1 
ATOM 3894 C CG  . ASP A 0 510 . 17.695   1.964   -30.195  1.00 94.55 510 A 1 
ATOM 3895 O OD1 . ASP A 0 510 . 18.620   1.334   -30.753  1.00 94.55 510 A 1 
ATOM 3896 O OD2 . ASP A 0 510 . 16.895   2.785   -30.706  1.00 94.55 510 A 1 
ATOM 3897 N N   . ASP A 0 511 . 20.807   0.752   -29.066  1.00 92.77 511 A 1 
ATOM 3898 C CA  . ASP A 0 511 . 22.227   1.060   -29.256  1.00 92.77 511 A 1 
ATOM 3899 C C   . ASP A 0 511 . 22.536   1.135   -30.750  1.00 92.77 511 A 1 
ATOM 3900 C CB  . ASP A 0 511 . 23.130   0.071   -28.492  1.00 92.77 511 A 1 
ATOM 3901 O O   . ASP A 0 511 . 23.039   0.185   -31.364  1.00 92.77 511 A 1 
ATOM 3902 C CG  . ASP A 0 511 . 24.640   0.356   -28.593  1.00 92.77 511 A 1 
ATOM 3903 O OD1 . ASP A 0 511 . 25.090   1.482   -28.893  1.00 92.77 511 A 1 
ATOM 3904 O OD2 . ASP A 0 511 . 25.475   -0.483  -28.162  1.00 92.77 511 A 1 
ATOM 3905 N N   . ASP A 0 512 . 22.246   2.304   -31.303  1.00 91.59 512 A 1 
ATOM 3906 C CA  . ASP A 0 512 . 22.524   2.677   -32.676  1.00 91.59 512 A 1 
ATOM 3907 C C   . ASP A 0 512 . 23.994   3.056   -32.837  1.00 91.59 512 A 1 
ATOM 3908 C CB  . ASP A 0 512 . 21.635   3.863   -33.073  1.00 91.59 512 A 1 
ATOM 3909 O O   . ASP A 0 512 . 24.540   3.907   -32.135  1.00 91.59 512 A 1 
ATOM 3910 C CG  . ASP A 0 512 . 20.281   3.478   -33.661  1.00 91.59 512 A 1 
ATOM 3911 O OD1 . ASP A 0 512 . 20.249   2.427   -34.339  1.00 91.59 512 A 1 
ATOM 3912 O OD2 . ASP A 0 512 . 19.407   4.375   -33.671  1.00 91.59 512 A 1 
ATOM 3913 N N   . GLN A 0 513 . 24.657   2.458   -33.818  1.00 89.10 513 A 1 
ATOM 3914 C CA  . GLN A 0 513 . 26.015   2.778   -34.236  1.00 89.10 513 A 1 
ATOM 3915 C C   . GLN A 0 513 . 26.028   3.043   -35.729  1.00 89.10 513 A 1 
ATOM 3916 C CB  . GLN A 0 513 . 26.978   1.631   -33.892  1.00 89.10 513 A 1 
ATOM 3917 O O   . GLN A 0 513 . 25.514   2.245   -36.509  1.00 89.10 513 A 1 
ATOM 3918 C CG  . GLN A 0 513 . 27.172   1.531   -32.380  1.00 89.10 513 A 1 
ATOM 3919 C CD  . GLN A 0 513 . 28.068   0.393   -31.911  1.00 89.10 513 A 1 
ATOM 3920 N NE2 . GLN A 0 513 . 28.334   0.371   -30.626  1.00 89.10 513 A 1 
ATOM 3921 O OE1 . GLN A 0 513 . 28.525   -0.510  -32.608  1.00 89.10 513 A 1 
ATOM 3922 N N   . TRP A 0 514 . 26.691   4.116   -36.147  1.00 86.79 514 A 1 
ATOM 3923 C CA  . TRP A 0 514 . 26.882   4.415   -37.560  1.00 86.79 514 A 1 
ATOM 3924 C C   . TRP A 0 514 . 28.250   5.040   -37.823  1.00 86.79 514 A 1 
ATOM 3925 C CB  . TRP A 0 514 . 25.728   5.287   -38.069  1.00 86.79 514 A 1 
ATOM 3926 O O   . TRP A 0 514 . 28.853   5.659   -36.942  1.00 86.79 514 A 1 
ATOM 3927 C CG  . TRP A 0 514 . 25.624   6.643   -37.445  1.00 86.79 514 A 1 
ATOM 3928 C CD1 . TRP A 0 514 . 24.922   6.954   -36.332  1.00 86.79 514 A 1 
ATOM 3929 C CD2 . TRP A 0 514 . 26.240   7.886   -37.893  1.00 86.79 514 A 1 
ATOM 3930 C CE2 . TRP A 0 514 . 25.871   8.925   -36.987  1.00 86.79 514 A 1 
ATOM 3931 C CE3 . TRP A 0 514 . 27.068   8.238   -38.979  1.00 86.79 514 A 1 
ATOM 3932 N NE1 . TRP A 0 514 . 25.051   8.303   -36.066  1.00 86.79 514 A 1 
ATOM 3933 C CH2 . TRP A 0 514 . 27.151   10.561  -38.231  1.00 86.79 514 A 1 
ATOM 3934 C CZ2 . TRP A 0 514 . 26.321   10.245  -37.140  1.00 86.79 514 A 1 
ATOM 3935 C CZ3 . TRP A 0 514 . 27.515   9.560   -39.151  1.00 86.79 514 A 1 
ATOM 3936 N N   . ALA A 0 515 . 28.749   4.859   -39.043  1.00 86.60 515 A 1 
ATOM 3937 C CA  . ALA A 0 515 . 29.878   5.614   -39.561  1.00 86.60 515 A 1 
ATOM 3938 C C   . ALA A 0 515 . 29.724   5.875   -41.060  1.00 86.60 515 A 1 
ATOM 3939 C CB  . ALA A 0 515 . 31.199   4.899   -39.258  1.00 86.60 515 A 1 
ATOM 3940 O O   . ALA A 0 515 . 29.176   5.040   -41.782  1.00 86.60 515 A 1 
ATOM 3941 N N   . GLU A 0 516 . 30.242   7.016   -41.500  1.00 84.00 516 A 1 
ATOM 3942 C CA  . GLU A 0 516 . 30.318   7.436   -42.895  1.00 84.00 516 A 1 
ATOM 3943 C C   . GLU A 0 516 . 31.752   7.877   -43.198  1.00 84.00 516 A 1 
ATOM 3944 C CB  . GLU A 0 516 . 29.332   8.583   -43.181  1.00 84.00 516 A 1 
ATOM 3945 O O   . GLU A 0 516 . 32.356   8.591   -42.400  1.00 84.00 516 A 1 
ATOM 3946 C CG  . GLU A 0 516 . 27.854   8.189   -43.006  1.00 84.00 516 A 1 
ATOM 3947 C CD  . GLU A 0 516 . 26.860   9.304   -43.391  1.00 84.00 516 A 1 
ATOM 3948 O OE1 . GLU A 0 516 . 25.635   9.046   -43.318  1.00 84.00 516 A 1 
ATOM 3949 O OE2 . GLU A 0 516 . 27.288   10.403  -43.819  1.00 84.00 516 A 1 
ATOM 3950 N N   . ASP A 0 517 . 32.271   7.457   -44.343  1.00 79.94 517 A 1 
ATOM 3951 C CA  . ASP A 0 517 . 33.561   7.857   -44.902  1.00 79.94 517 A 1 
ATOM 3952 C C   . ASP A 0 517 . 33.291   8.434   -46.298  1.00 79.94 517 A 1 
ATOM 3953 C CB  . ASP A 0 517 . 34.503   6.640   -44.916  1.00 79.94 517 A 1 
ATOM 3954 O O   . ASP A 0 517 . 32.589   7.831   -47.119  1.00 79.94 517 A 1 
ATOM 3955 C CG  . ASP A 0 517 . 35.884   6.888   -45.543  1.00 79.94 517 A 1 
ATOM 3956 O OD1 . ASP A 0 517 . 36.137   8.022   -46.009  1.00 79.94 517 A 1 
ATOM 3957 O OD2 . ASP A 0 517 . 36.646   5.889   -45.606  1.00 79.94 517 A 1 
ATOM 3958 N N   . TYR A 0 518 . 33.770   9.651   -46.543  1.00 78.46 518 A 1 
ATOM 3959 C CA  . TYR A 0 518 . 33.677   10.317  -47.832  1.00 78.46 518 A 1 
ATOM 3960 C C   . TYR A 0 518 . 35.046   10.790  -48.301  1.00 78.46 518 A 1 
ATOM 3961 C CB  . TYR A 0 518 . 32.682   11.481  -47.774  1.00 78.46 518 A 1 
ATOM 3962 O O   . TYR A 0 518 . 35.559   11.823  -47.862  1.00 78.46 518 A 1 
ATOM 3963 C CG  . TYR A 0 518 . 32.554   12.223  -49.095  1.00 78.46 518 A 1 
ATOM 3964 C CD1 . TYR A 0 518 . 33.283   13.408  -49.309  1.00 78.46 518 A 1 
ATOM 3965 C CD2 . TYR A 0 518 . 31.768   11.689  -50.133  1.00 78.46 518 A 1 
ATOM 3966 C CE1 . TYR A 0 518 . 33.220   14.065  -50.551  1.00 78.46 518 A 1 
ATOM 3967 C CE2 . TYR A 0 518 . 31.688   12.345  -51.378  1.00 78.46 518 A 1 
ATOM 3968 O OH  . TYR A 0 518 . 32.390   14.177  -52.785  1.00 78.46 518 A 1 
ATOM 3969 C CZ  . TYR A 0 518 . 32.421   13.532  -51.586  1.00 78.46 518 A 1 
ATOM 3970 N N   . ASP A 0 519 . 35.540   10.126  -49.335  1.00 76.83 519 A 1 
ATOM 3971 C CA  . ASP A 0 519 . 36.770   10.475  -50.013  1.00 76.83 519 A 1 
ATOM 3972 C C   . ASP A 0 519 . 36.463   11.182  -51.340  1.00 76.83 519 A 1 
ATOM 3973 C CB  . ASP A 0 519 . 37.614   9.204   -50.195  1.00 76.83 519 A 1 
ATOM 3974 O O   . ASP A 0 519 . 35.628   10.776  -52.153  1.00 76.83 519 A 1 
ATOM 3975 C CG  . ASP A 0 519 . 38.615   8.924   -49.072  1.00 76.83 519 A 1 
ATOM 3976 O OD1 . ASP A 0 519 . 39.074   9.929   -48.483  1.00 76.83 519 A 1 
ATOM 3977 O OD2 . ASP A 0 519 . 39.168   7.801   -49.051  1.00 76.83 519 A 1 
ATOM 3978 N N   . SER A 0 520 . 37.144   12.300  -51.609  1.00 70.97 520 A 1 
ATOM 3979 C CA  . SER A 0 520 . 37.078   12.956  -52.917  1.00 70.97 520 A 1 
ATOM 3980 C C   . SER A 0 520 . 38.416   13.518  -53.364  1.00 70.97 520 A 1 
ATOM 3981 C CB  . SER A 0 520 . 35.969   14.008  -52.965  1.00 70.97 520 A 1 
ATOM 3982 O O   . SER A 0 520 . 39.083   14.286  -52.668  1.00 70.97 520 A 1 
ATOM 3983 O OG  . SER A 0 520 . 36.265   15.126  -52.152  1.00 70.97 520 A 1 
ATOM 3984 N N   . TYR A 0 521 . 38.792   13.193  -54.600  1.00 67.57 521 A 1 
ATOM 3985 C CA  . TYR A 0 521 . 40.020   13.683  -55.213  1.00 67.57 521 A 1 
ATOM 3986 C C   . TYR A 0 521 . 39.747   14.309  -56.582  1.00 67.57 521 A 1 
ATOM 3987 C CB  . TYR A 0 521 . 41.075   12.567  -55.239  1.00 67.57 521 A 1 
ATOM 3988 O O   . TYR A 0 521 . 39.103   13.727  -57.455  1.00 67.57 521 A 1 
ATOM 3989 C CG  . TYR A 0 521 . 40.696   11.340  -56.046  1.00 67.57 521 A 1 
ATOM 3990 C CD1 . TYR A 0 521 . 40.044   10.253  -55.427  1.00 67.57 521 A 1 
ATOM 3991 C CD2 . TYR A 0 521 . 40.969   11.300  -57.427  1.00 67.57 521 A 1 
ATOM 3992 C CE1 . TYR A 0 521 . 39.670   9.127   -56.184  1.00 67.57 521 A 1 
ATOM 3993 C CE2 . TYR A 0 521 . 40.578   10.187  -58.189  1.00 67.57 521 A 1 
ATOM 3994 O OH  . TYR A 0 521 . 39.551   8.043   -58.335  1.00 67.57 521 A 1 
ATOM 3995 C CZ  . TYR A 0 521 . 39.933   9.096   -57.567  1.00 67.57 521 A 1 
ATOM 3996 N N   . ASP A 0 522 . 40.296   15.505  -56.803  1.00 61.34 522 A 1 
ATOM 3997 C CA  . ASP A 0 522 . 40.342   16.166  -58.108  1.00 61.34 522 A 1 
ATOM 3998 C C   . ASP A 0 522 . 41.806   16.378  -58.508  1.00 61.34 522 A 1 
ATOM 3999 C CB  . ASP A 0 522 . 39.522   17.471  -58.100  1.00 61.34 522 A 1 
ATOM 4000 O O   . ASP A 0 522 . 42.520   17.235  -57.968  1.00 61.34 522 A 1 
ATOM 4001 C CG  . ASP A 0 522 . 39.379   18.120  -59.490  1.00 61.34 522 A 1 
ATOM 4002 O OD1 . ASP A 0 522 . 39.838   17.526  -60.496  1.00 61.34 522 A 1 
ATOM 4003 O OD2 . ASP A 0 522 . 38.821   19.242  -59.559  1.00 61.34 522 A 1 
ATOM 4004 N N   . SER A 0 523 . 42.284   15.574  -59.465  1.00 55.13 523 A 1 
ATOM 4005 C CA  . SER A 0 523 . 43.520   15.890  -60.172  1.00 55.13 523 A 1 
ATOM 4006 C C   . SER A 0 523 . 43.191   16.901  -61.274  1.00 55.13 523 A 1 
ATOM 4007 C CB  . SER A 0 523 . 44.220   14.621  -60.684  1.00 55.13 523 A 1 
ATOM 4008 O O   . SER A 0 523 . 42.678   16.516  -62.332  1.00 55.13 523 A 1 
ATOM 4009 O OG  . SER A 0 523 . 43.528   14.032  -61.763  1.00 55.13 523 A 1 
ATOM 4010 N N   . GLY A 0 524 . 43.489   18.184  -61.040  1.00 49.86 524 A 1 
ATOM 4011 C CA  . GLY A 0 524 . 43.300   19.240  -62.034  1.00 49.86 524 A 1 
ATOM 4012 C C   . GLY A 0 524 . 43.842   18.858  -63.422  1.00 49.86 524 A 1 
ATOM 4013 O O   . GLY A 0 524 . 44.819   18.118  -63.553  1.00 49.86 524 A 1 
ATOM 4014 N N   . MET A 0 525 . 43.181   19.342  -64.482  1.00 44.22 525 A 1 
ATOM 4015 C CA  . MET A 0 525 . 43.533   19.037  -65.874  1.00 44.22 525 A 1 
ATOM 4016 C C   . MET A 0 525 . 44.963   19.486  -66.197  1.00 44.22 525 A 1 
ATOM 4017 C CB  . MET A 0 525 . 42.563   19.712  -66.861  1.00 44.22 525 A 1 
ATOM 4018 O O   . MET A 0 525 . 45.207   20.642  -66.538  1.00 44.22 525 A 1 
ATOM 4019 C CG  . MET A 0 525 . 41.123   19.210  -66.763  1.00 44.22 525 A 1 
ATOM 4020 S SD  . MET A 0 525 . 40.058   19.849  -68.090  1.00 44.22 525 A 1 
ATOM 4021 C CE  . MET A 0 525 . 38.548   20.260  -67.180  1.00 44.22 525 A 1 
ATOM 4022 N N   . ALA A 0 526 . 45.906   18.554  -66.156  1.00 42.63 526 A 1 
ATOM 4023 C CA  . ALA A 0 526 . 47.237   18.781  -66.676  1.00 42.63 526 A 1 
ATOM 4024 C C   . ALA A 0 526 . 47.181   18.997  -68.210  1.00 42.63 526 A 1 
ATOM 4025 C CB  . ALA A 0 526 . 48.135   17.640  -66.193  1.00 42.63 526 A 1 
ATOM 4026 O O   . ALA A 0 526 . 46.494   18.303  -68.960  1.00 42.63 526 A 1 
ATOM 4027 N N   . ASP A 0 527 . 47.880   20.039  -68.661  1.00 42.87 527 A 1 
ATOM 4028 C CA  . ASP A 0 527 . 48.486   20.196  -69.990  1.00 42.87 527 A 1 
ATOM 4029 C C   . ASP A 0 527 . 47.630   20.107  -71.275  1.00 42.87 527 A 1 
ATOM 4030 C CB  . ASP A 0 527 . 49.837   19.455  -70.050  1.00 42.87 527 A 1 
ATOM 4031 O O   . ASP A 0 527 . 48.173   19.888  -72.363  1.00 42.87 527 A 1 
ATOM 4032 C CG  . ASP A 0 527 . 49.812   17.920  -70.113  1.00 42.87 527 A 1 
ATOM 4033 O OD1 . ASP A 0 527 . 49.113   17.270  -69.316  1.00 42.87 527 A 1 
ATOM 4034 O OD2 . ASP A 0 527 . 50.611   17.371  -70.910  1.00 42.87 527 A 1 
ATOM 4035 N N   . ALA A 0 528 . 46.332   20.426  -71.226  1.00 37.96 528 A 1 
ATOM 4036 C CA  . ALA A 0 528 . 45.495   20.411  -72.433  1.00 37.96 528 A 1 
ATOM 4037 C C   . ALA A 0 528 . 45.879   21.423  -73.541  1.00 37.96 528 A 1 
ATOM 4038 C CB  . ALA A 0 528 . 44.019   20.534  -72.039  1.00 37.96 528 A 1 
ATOM 4039 O O   . ALA A 0 528 . 45.390   21.273  -74.658  1.00 37.96 528 A 1 
ATOM 4040 N N   . TYR A 0 529 . 46.750   22.423  -73.335  1.00 35.21 529 A 1 
ATOM 4041 C CA  . TYR A 0 529 . 47.043   23.395  -74.404  1.00 35.21 529 A 1 
ATOM 4042 C C   . TYR A 0 529 . 48.472   23.956  -74.365  1.00 35.21 529 A 1 
ATOM 4043 C CB  . TYR A 0 529 . 45.956   24.495  -74.400  1.00 35.21 529 A 1 
ATOM 4044 O O   . TYR A 0 529 . 48.763   24.928  -73.675  1.00 35.21 529 A 1 
ATOM 4045 C CG  . TYR A 0 529 . 45.268   24.673  -75.742  1.00 35.21 529 A 1 
ATOM 4046 C CD1 . TYR A 0 529 . 45.617   25.745  -76.585  1.00 35.21 529 A 1 
ATOM 4047 C CD2 . TYR A 0 529 . 44.258   23.775  -76.139  1.00 35.21 529 A 1 
ATOM 4048 C CE1 . TYR A 0 529 . 44.958   25.917  -77.819  1.00 35.21 529 A 1 
ATOM 4049 C CE2 . TYR A 0 529 . 43.615   23.925  -77.380  1.00 35.21 529 A 1 
ATOM 4050 O OH  . TYR A 0 529 . 43.315   25.166  -79.404  1.00 35.21 529 A 1 
ATOM 4051 C CZ  . TYR A 0 529 . 43.957   25.002  -78.218  1.00 35.21 529 A 1 
ATOM 4052 N N   . GLY A 0 530 . 49.393   23.379  -75.150  1.00 33.92 530 A 1 
ATOM 4053 C CA  . GLY A 0 530 . 50.748   23.935  -75.205  1.00 33.92 530 A 1 
ATOM 4054 C C   . GLY A 0 530 . 51.772   23.356  -76.177  1.00 33.92 530 A 1 
ATOM 4055 O O   . GLY A 0 530 . 52.955   23.557  -75.929  1.00 33.92 530 A 1 
ATOM 4056 N N   . ARG A 0 531 . 51.417   22.656  -77.269  1.00 33.24 531 A 1 
ATOM 4057 C CA  . ARG A 0 531 . 52.405   22.322  -78.323  1.00 33.24 531 A 1 
ATOM 4058 C C   . ARG A 0 531 . 51.820   22.317  -79.734  1.00 33.24 531 A 1 
ATOM 4059 C CB  . ARG A 0 531 . 53.126   20.989  -78.034  1.00 33.24 531 A 1 
ATOM 4060 O O   . ARG A 0 531 . 51.208   21.350  -80.167  1.00 33.24 531 A 1 
ATOM 4061 C CG  . ARG A 0 531 . 54.282   21.148  -77.030  1.00 33.24 531 A 1 
ATOM 4062 C CD  . ARG A 0 531 . 55.187   19.918  -76.993  1.00 33.24 531 A 1 
ATOM 4063 N NE  . ARG A 0 531 . 54.502   18.820  -76.297  1.00 33.24 531 A 1 
ATOM 4064 N NH1 . ARG A 0 531 . 56.108   18.328  -74.721  1.00 33.24 531 A 1 
ATOM 4065 N NH2 . ARG A 0 531 . 53.957   17.816  -74.371  1.00 33.24 531 A 1 
ATOM 4066 C CZ  . ARG A 0 531 . 54.872   18.312  -75.143  1.00 33.24 531 A 1 
ATOM 4067 N N   . GLY A 0 532 . 52.138   23.370  -80.480  1.00 29.35 532 A 1 
ATOM 4068 C CA  . GLY A 0 532 . 52.024   23.428  -81.933  1.00 29.35 532 A 1 
ATOM 4069 C C   . GLY A 0 532 . 53.038   24.420  -82.494  1.00 29.35 532 A 1 
ATOM 4070 O O   . GLY A 0 532 . 52.692   25.559  -82.767  1.00 29.35 532 A 1 
ATOM 4071 N N   . ALA A 0 533 . 54.299   24.012  -82.642  1.00 27.60 533 A 1 
ATOM 4072 C CA  . ALA A 0 533 . 55.272   24.751  -83.446  1.00 27.60 533 A 1 
ATOM 4073 C C   . ALA A 0 533 . 56.200   23.761  -84.160  1.00 27.60 533 A 1 
ATOM 4074 C CB  . ALA A 0 533 . 56.014   25.781  -82.584  1.00 27.60 533 A 1 
ATOM 4075 O O   . ALA A 0 533 . 57.273   23.405  -83.680  1.00 27.60 533 A 1 
ATOM 4076 N N   . SER A 0 534 . 55.743   23.278  -85.314  1.00 30.94 534 A 1 
ATOM 4077 C CA  . SER A 0 534 . 56.583   22.637  -86.321  1.00 30.94 534 A 1 
ATOM 4078 C C   . SER A 0 534 . 57.582   23.658  -86.872  1.00 30.94 534 A 1 
ATOM 4079 C CB  . SER A 0 534 . 55.684   22.129  -87.459  1.00 30.94 534 A 1 
ATOM 4080 O O   . SER A 0 534 . 57.160   24.668  -87.436  1.00 30.94 534 A 1 
ATOM 4081 O OG  . SER A 0 534 . 54.812   23.162  -87.889  1.00 30.94 534 A 1 
ATOM 4082 N N   . VAL A 0 535 . 58.885   23.395  -86.761  1.00 29.65 535 A 1 
ATOM 4083 C CA  . VAL A 0 535 . 59.912   24.123  -87.522  1.00 29.65 535 A 1 
ATOM 4084 C C   . VAL A 0 535 . 60.419   23.206  -88.632  1.00 29.65 535 A 1 
ATOM 4085 C CB  . VAL A 0 535 . 61.034   24.681  -86.627  1.00 29.65 535 A 1 
ATOM 4086 O O   . VAL A 0 535 . 60.982   22.145  -88.379  1.00 29.65 535 A 1 
ATOM 4087 C CG1 . VAL A 0 535 . 62.099   25.408  -87.460  1.00 29.65 535 A 1 
ATOM 4088 C CG2 . VAL A 0 535 . 60.463   25.691  -85.620  1.00 29.65 535 A 1 
ATOM 4089 N N   . TRP A 0 536 . 60.151   23.623  -89.867  1.00 23.65 536 A 1 
ATOM 4090 C CA  . TRP A 0 536 . 60.573   23.019  -91.127  1.00 23.65 536 A 1 
ATOM 4091 C C   . TRP A 0 536 . 61.834   23.735  -91.620  1.00 23.65 536 A 1 
ATOM 4092 C CB  . TRP A 0 536 . 59.404   23.204  -92.117  1.00 23.65 536 A 1 
ATOM 4093 O O   . TRP A 0 536 . 61.820   24.962  -91.708  1.00 23.65 536 A 1 
ATOM 4094 C CG  . TRP A 0 536 . 59.539   22.644  -93.502  1.00 23.65 536 A 1 
ATOM 4095 C CD1 . TRP A 0 536 . 59.369   21.344  -93.830  1.00 23.65 536 A 1 
ATOM 4096 C CD2 . TRP A 0 536 . 59.779   23.343  -94.767  1.00 23.65 536 A 1 
ATOM 4097 C CE2 . TRP A 0 536 . 59.726   22.387  -95.827  1.00 23.65 536 A 1 
ATOM 4098 C CE3 . TRP A 0 536 . 60.030   24.684  -95.133  1.00 23.65 536 A 1 
ATOM 4099 N NE1 . TRP A 0 536 . 59.485   21.186  -95.196  1.00 23.65 536 A 1 
ATOM 4100 C CH2 . TRP A 0 536 . 60.151   24.080  -97.501  1.00 23.65 536 A 1 
ATOM 4101 C CZ2 . TRP A 0 536 . 59.904   22.736  -97.174  1.00 23.65 536 A 1 
ATOM 4102 C CZ3 . TRP A 0 536 . 60.215   25.048  -96.482  1.00 23.65 536 A 1 
ATOM 4103 N N   . THR A 0 537 . 62.883   22.999  -91.993  1.00 33.72 537 A 1 
ATOM 4104 C CA  . THR A 0 537 . 63.869   23.453  -92.989  1.00 33.72 537 A 1 
ATOM 4105 C C   . THR A 0 537 . 64.239   22.301  -93.925  1.00 33.72 537 A 1 
ATOM 4106 C CB  . THR A 0 537 . 65.117   24.145  -92.413  1.00 33.72 537 A 1 
ATOM 4107 O O   . THR A 0 537 . 64.119   21.120  -93.603  1.00 33.72 537 A 1 
ATOM 4108 C CG2 . THR A 0 537 . 64.823   25.535  -91.849  1.00 33.72 537 A 1 
ATOM 4109 O OG1 . THR A 0 537 . 65.702   23.394  -91.379  1.00 33.72 537 A 1 
ATOM 4110 N N   . ASP A 0 538 . 64.558   22.675  -95.154  1.00 29.93 538 A 1 
ATOM 4111 C CA  . ASP A 0 538 . 64.322   21.982  -96.408  1.00 29.93 538 A 1 
ATOM 4112 C C   . ASP A 0 538 . 65.499   21.110  -96.871  1.00 29.93 538 A 1 
ATOM 4113 C CB  . ASP A 0 538 . 63.975   23.055  -97.459  1.00 29.93 538 A 1 
ATOM 4114 O O   . ASP A 0 538 . 66.608   21.560  -97.127  1.00 29.93 538 A 1 
ATOM 4115 C CG  . ASP A 0 538 . 65.054   24.137  -97.687  1.00 29.93 538 A 1 
ATOM 4116 O OD1 . ASP A 0 538 . 65.903   24.361  -96.797  1.00 29.93 538 A 1 
ATOM 4117 O OD2 . ASP A 0 538 . 64.961   24.793  -98.747  1.00 29.93 538 A 1 
ATOM 4118 N N   . THR A 0 539 . 65.240   19.823  -97.097  1.00 30.29 539 A 1 
ATOM 4119 C CA  . THR A 0 539 . 66.132   18.984  -97.908  1.00 30.29 539 A 1 
ATOM 4120 C C   . THR A 0 539 . 65.678   19.078  -99.365  1.00 30.29 539 A 1 
ATOM 4121 C CB  . THR A 0 539 . 66.137   17.538  -97.394  1.00 30.29 539 A 1 
ATOM 4122 O O   . THR A 0 539 . 64.775   18.348  -99.776  1.00 30.29 539 A 1 
ATOM 4123 C CG2 . THR A 0 539 . 67.190   16.674  -98.088  1.00 30.29 539 A 1 
ATOM 4124 O OG1 . THR A 0 539 . 66.452   17.522  -96.025  1.00 30.29 539 A 1 
ATOM 4125 N N   . LYS A 0 540 . 66.262   19.983  -100.164 1.00 32.55 540 A 1 
ATOM 4126 C CA  . LYS A 0 540 . 65.953   20.103  -101.602 1.00 32.55 540 A 1 
ATOM 4127 C C   . LYS A 0 540 . 67.209   20.028  -102.482 1.00 32.55 540 A 1 
ATOM 4128 C CB  . LYS A 0 540 . 65.103   21.367  -101.856 1.00 32.55 540 A 1 
ATOM 4129 O O   . LYS A 0 540 . 68.015   20.947  -102.502 1.00 32.55 540 A 1 
ATOM 4130 C CG  . LYS A 0 540 . 64.202   21.209  -103.095 1.00 32.55 540 A 1 
ATOM 4131 C CD  . LYS A 0 540 . 63.327   22.453  -103.308 1.00 32.55 540 A 1 
ATOM 4132 C CE  . LYS A 0 540 . 62.311   22.230  -104.437 1.00 32.55 540 A 1 
ATOM 4133 N NZ  . LYS A 0 540 . 61.464   23.433  -104.642 1.00 32.55 540 A 1 
ATOM 4134 N N   . GLY A 0 541 . 67.285   18.945  -103.268 1.00 32.27 541 A 1 
ATOM 4135 C CA  . GLY A 0 541 . 68.119   18.776  -104.477 1.00 32.27 541 A 1 
ATOM 4136 C C   . GLY A 0 541 . 69.536   18.266  -104.194 1.00 32.27 541 A 1 
ATOM 4137 O O   . GLY A 0 541 . 70.336   18.990  -103.630 1.00 32.27 541 A 1 
ATOM 4138 N N   . LYS A 0 542 . 69.960   17.033  -104.511 1.00 29.88 542 A 1 
ATOM 4139 C CA  . LYS A 0 542 . 69.857   16.274  -105.779 1.00 29.88 542 A 1 
ATOM 4140 C C   . LYS A 0 542 . 70.251   17.087  -107.027 1.00 29.88 542 A 1 
ATOM 4141 C CB  . LYS A 0 542 . 68.567   15.438  -105.952 1.00 29.88 542 A 1 
ATOM 4142 O O   . LYS A 0 542 . 69.425   17.340  -107.892 1.00 29.88 542 A 1 
ATOM 4143 C CG  . LYS A 0 542 . 68.518   14.181  -105.062 1.00 29.88 542 A 1 
ATOM 4144 C CD  . LYS A 0 542 . 67.437   13.200  -105.553 1.00 29.88 542 A 1 
ATOM 4145 C CE  . LYS A 0 542 . 67.349   11.970  -104.639 1.00 29.88 542 A 1 
ATOM 4146 N NZ  . LYS A 0 542 . 66.395   10.953  -105.158 1.00 29.88 542 A 1 
ATOM 4147 N N   . LEU A 0 543 . 71.538   17.410  -107.120 1.00 31.41 543 A 1 
ATOM 4148 C CA  . LEU A 0 543 . 72.366   17.433  -108.338 1.00 31.41 543 A 1 
ATOM 4149 C C   . LEU A 0 543 . 73.713   16.834  -107.883 1.00 31.41 543 A 1 
ATOM 4150 C CB  . LEU A 0 543 . 72.538   18.878  -108.857 1.00 31.41 543 A 1 
ATOM 4151 O O   . LEU A 0 543 . 74.246   17.269  -106.874 1.00 31.41 543 A 1 
ATOM 4152 C CG  . LEU A 0 543 . 71.386   19.377  -109.759 1.00 31.41 543 A 1 
ATOM 4153 C CD1 . LEU A 0 543 . 70.686   20.599  -109.164 1.00 31.41 543 A 1 
ATOM 4154 C CD2 . LEU A 0 543 . 71.913   19.759  -111.144 1.00 31.41 543 A 1 
ATOM 4155 N N   . GLY A 0 544 . 74.264   15.751  -108.421 1.00 28.78 544 A 1 
ATOM 4156 C CA  . GLY A 0 544 . 74.364   15.387  -109.826 1.00 28.78 544 A 1 
ATOM 4157 C C   . GLY A 0 544 . 75.833   15.530  -110.245 1.00 28.78 544 A 1 
ATOM 4158 O O   . GLY A 0 544 . 76.247   16.632  -110.557 1.00 28.78 544 A 1 
ATOM 4159 N N   . VAL A 0 545 . 76.572   14.410  -110.218 1.00 26.75 545 A 1 
ATOM 4160 C CA  . VAL A 0 545 . 77.771   14.068  -111.023 1.00 26.75 545 A 1 
ATOM 4161 C C   . VAL A 0 545 . 78.954   15.059  -111.044 1.00 26.75 545 A 1 
ATOM 4162 C CB  . VAL A 0 545 . 77.335   13.729  -112.471 1.00 26.75 545 A 1 
ATOM 4163 O O   . VAL A 0 545 . 78.891   16.099  -111.686 1.00 26.75 545 A 1 
ATOM 4164 C CG1 . VAL A 0 545 . 78.469   13.067  -113.266 1.00 26.75 545 A 1 
ATOM 4165 C CG2 . VAL A 0 545 . 76.137   12.761  -112.506 1.00 26.75 545 A 1 
ATOM 4166 N N   . GLY A 0 546 . 80.111   14.654  -110.499 1.00 30.69 546 A 1 
ATOM 4167 C CA  . GLY A 0 546 . 81.395   15.272  -110.866 1.00 30.69 546 A 1 
ATOM 4168 C C   . GLY A 0 546 . 82.548   15.033  -109.889 1.00 30.69 546 A 1 
ATOM 4169 O O   . GLY A 0 546 . 82.565   15.595  -108.804 1.00 30.69 546 A 1 
ATOM 4170 N N   . TYR A 0 547 . 83.500   14.199  -110.308 1.00 28.44 547 A 1 
ATOM 4171 C CA  . TYR A 0 547 . 84.866   13.989  -109.808 1.00 28.44 547 A 1 
ATOM 4172 C C   . TYR A 0 547 . 85.456   15.056  -108.859 1.00 28.44 547 A 1 
ATOM 4173 C CB  . TYR A 0 547 . 85.760   13.925  -111.061 1.00 28.44 547 A 1 
ATOM 4174 O O   . TYR A 0 547 . 85.620   16.211  -109.238 1.00 28.44 547 A 1 
ATOM 4175 C CG  . TYR A 0 547 . 85.630   12.649  -111.873 1.00 28.44 547 A 1 
ATOM 4176 C CD1 . TYR A 0 547 . 86.614   11.652  -111.730 1.00 28.44 547 A 1 
ATOM 4177 C CD2 . TYR A 0 547 . 84.562   12.455  -112.775 1.00 28.44 547 A 1 
ATOM 4178 C CE1 . TYR A 0 547 . 86.532   10.459  -112.470 1.00 28.44 547 A 1 
ATOM 4179 C CE2 . TYR A 0 547 . 84.465   11.252  -113.501 1.00 28.44 547 A 1 
ATOM 4180 O OH  . TYR A 0 547 . 85.361   9.103   -114.065 1.00 28.44 547 A 1 
ATOM 4181 C CZ  . TYR A 0 547 . 85.451   10.254  -113.352 1.00 28.44 547 A 1 
ATOM 4182 N N   . GLY A 0 548 . 85.924   14.629  -107.679 1.00 34.03 548 A 1 
ATOM 4183 C CA  . GLY A 0 548 . 86.777   15.446  -106.808 1.00 34.03 548 A 1 
ATOM 4184 C C   . GLY A 0 548 . 87.027   14.813  -105.438 1.00 34.03 548 A 1 
ATOM 4185 O O   . GLY A 0 548 . 86.116   14.658  -104.638 1.00 34.03 548 A 1 
ATOM 4186 N N   . VAL A 0 549 . 88.272   14.421  -105.190 1.00 27.83 549 A 1 
ATOM 4187 C CA  . VAL A 0 549 . 88.800   13.753  -103.990 1.00 27.83 549 A 1 
ATOM 4188 C C   . VAL A 0 549 . 88.686   14.637  -102.736 1.00 27.83 549 A 1 
ATOM 4189 C CB  . VAL A 0 549 . 90.287   13.438  -104.284 1.00 27.83 549 A 1 
ATOM 4190 O O   . VAL A 0 549 . 89.119   15.784  -102.770 1.00 27.83 549 A 1 
ATOM 4191 C CG1 . VAL A 0 549 . 91.042   12.822  -103.102 1.00 27.83 549 A 1 
ATOM 4192 C CG2 . VAL A 0 549 . 90.420   12.477  -105.479 1.00 27.83 549 A 1 
ATOM 4193 N N   . GLY A 0 550 . 88.209   14.094  -101.606 1.00 31.30 550 A 1 
ATOM 4194 C CA  . GLY A 0 550 . 88.395   14.731  -100.290 1.00 31.30 550 A 1 
ATOM 4195 C C   . GLY A 0 550 . 87.427   14.293  -99.186  1.00 31.30 550 A 1 
ATOM 4196 O O   . GLY A 0 550 . 86.287   14.726  -99.144  1.00 31.30 550 A 1 
ATOM 4197 N N   . LEU A 0 551 . 87.927   13.440  -98.290  1.00 28.57 551 A 1 
ATOM 4198 C CA  . LEU A 0 551 . 87.353   12.869  -97.064  1.00 28.57 551 A 1 
ATOM 4199 C C   . LEU A 0 551 . 86.314   13.699  -96.274  1.00 28.57 551 A 1 
ATOM 4200 C CB  . LEU A 0 551 . 88.536   12.632  -96.102  1.00 28.57 551 A 1 
ATOM 4201 O O   . LEU A 0 551 . 86.562   14.843  -95.912  1.00 28.57 551 A 1 
ATOM 4202 C CG  . LEU A 0 551 . 89.571   11.578  -96.541  1.00 28.57 551 A 1 
ATOM 4203 C CD1 . LEU A 0 551 . 90.798   12.179  -97.237  1.00 28.57 551 A 1 
ATOM 4204 C CD2 . LEU A 0 551 . 90.070   10.829  -95.305  1.00 28.57 551 A 1 
ATOM 4205 N N   . GLY A 0 552 . 85.247   13.026  -95.818  1.00 31.41 552 A 1 
ATOM 4206 C CA  . GLY A 0 552 . 84.425   13.494  -94.695  1.00 31.41 552 A 1 
ATOM 4207 C C   . GLY A 0 552 . 83.134   12.701  -94.489  1.00 31.41 552 A 1 
ATOM 4208 O O   . GLY A 0 552 . 82.075   13.102  -94.953  1.00 31.41 552 A 1 
ATOM 4209 N N   . LYS A 0 553 . 83.217   11.560  -93.796  1.00 30.92 553 A 1 
ATOM 4210 C CA  . LYS A 0 553 . 82.062   10.774  -93.334  1.00 30.92 553 A 1 
ATOM 4211 C C   . LYS A 0 553 . 81.203   11.603  -92.368  1.00 30.92 553 A 1 
ATOM 4212 C CB  . LYS A 0 553 . 82.553   9.518   -92.591  1.00 30.92 553 A 1 
ATOM 4213 O O   . LYS A 0 553 . 81.725   12.122  -91.389  1.00 30.92 553 A 1 
ATOM 4214 C CG  . LYS A 0 553 . 83.224   8.455   -93.475  1.00 30.92 553 A 1 
ATOM 4215 C CD  . LYS A 0 553 . 83.708   7.288   -92.598  1.00 30.92 553 A 1 
ATOM 4216 C CE  . LYS A 0 553 . 84.317   6.157   -93.438  1.00 30.92 553 A 1 
ATOM 4217 N NZ  . LYS A 0 553 . 84.800   5.040   -92.583  1.00 30.92 553 A 1 
ATOM 4218 N N   . GLY A 0 554 . 79.894   11.626  -92.594  1.00 30.06 554 A 1 
ATOM 4219 C CA  . GLY A 0 554 . 78.900   12.151  -91.660  1.00 30.06 554 A 1 
ATOM 4220 C C   . GLY A 0 554 . 77.513   11.642  -92.027  1.00 30.06 554 A 1 
ATOM 4221 O O   . GLY A 0 554 . 76.691   12.390  -92.542  1.00 30.06 554 A 1 
ATOM 4222 N N   . LYS A 0 555 . 77.286   10.338  -91.835  1.00 30.29 555 A 1 
ATOM 4223 C CA  . LYS A 0 555 . 75.950   9.739   -91.844  1.00 30.29 555 A 1 
ATOM 4224 C C   . LYS A 0 555 . 75.136   10.390  -90.719  1.00 30.29 555 A 1 
ATOM 4225 C CB  . LYS A 0 555 . 76.052   8.226   -91.570  1.00 30.29 555 A 1 
ATOM 4226 O O   . LYS A 0 555 . 75.371   10.087  -89.556  1.00 30.29 555 A 1 
ATOM 4227 C CG  . LYS A 0 555 . 76.572   7.348   -92.719  1.00 30.29 555 A 1 
ATOM 4228 C CD  . LYS A 0 555 . 76.604   5.902   -92.200  1.00 30.29 555 A 1 
ATOM 4229 C CE  . LYS A 0 555 . 76.832   4.841   -93.279  1.00 30.29 555 A 1 
ATOM 4230 N NZ  . LYS A 0 555 . 76.547   3.502   -92.699  1.00 30.29 555 A 1 
ATOM 4231 N N   . GLY A 0 556 . 74.207   11.278  -91.057  1.00 31.69 556 A 1 
ATOM 4232 C CA  . GLY A 0 556 . 73.053   11.550  -90.206  1.00 31.69 556 A 1 
ATOM 4233 C C   . GLY A 0 556 . 72.046   10.435  -90.444  1.00 31.69 556 A 1 
ATOM 4234 O O   . GLY A 0 556 . 71.229   10.528  -91.356  1.00 31.69 556 A 1 
ATOM 4235 N N   . GLU A 0 557 . 72.206   9.338   -89.709  1.00 28.93 557 A 1 
ATOM 4236 C CA  . GLU A 0 557 . 71.197   8.292   -89.589  1.00 28.93 557 A 1 
ATOM 4237 C C   . GLU A 0 557 . 69.884   8.887   -89.073  1.00 28.93 557 A 1 
ATOM 4238 C CB  . GLU A 0 557 . 71.723   7.154   -88.684  1.00 28.93 557 A 1 
ATOM 4239 O O   . GLU A 0 557 . 69.861   9.795   -88.244  1.00 28.93 557 A 1 
ATOM 4240 C CG  . GLU A 0 557 . 72.266   5.989   -89.538  1.00 28.93 557 A 1 
ATOM 4241 C CD  . GLU A 0 557 . 73.450   5.195   -88.953  1.00 28.93 557 A 1 
ATOM 4242 O OE1 . GLU A 0 557 . 73.794   4.164   -89.586  1.00 28.93 557 A 1 
ATOM 4243 O OE2 . GLU A 0 557 . 74.141   5.694   -88.041  1.00 28.93 557 A 1 
ATOM 4244 N N   . LEU A 0 558 . 68.794   8.369   -89.632  1.00 31.61 558 A 1 
ATOM 4245 C CA  . LEU A 0 558 . 67.435   8.602   -89.186  1.00 31.61 558 A 1 
ATOM 4246 C C   . LEU A 0 558 . 67.290   8.209   -87.710  1.00 31.61 558 A 1 
ATOM 4247 C CB  . LEU A 0 558 . 66.503   7.704   -90.027  1.00 31.61 558 A 1 
ATOM 4248 O O   . LEU A 0 558 . 67.561   7.058   -87.376  1.00 31.61 558 A 1 
ATOM 4249 C CG  . LEU A 0 558 . 66.411   8.054   -91.526  1.00 31.61 558 A 1 
ATOM 4250 C CD1 . LEU A 0 558 . 67.023   6.967   -92.417  1.00 31.61 558 A 1 
ATOM 4251 C CD2 . LEU A 0 558 . 64.944   8.211   -91.928  1.00 31.61 558 A 1 
ATOM 4252 N N   . ASP A 0 559 . 66.746   9.102   -86.882  1.00 28.43 559 A 1 
ATOM 4253 C CA  . ASP A 0 559 . 65.866   8.671   -85.797  1.00 28.43 559 A 1 
ATOM 4254 C C   . ASP A 0 559 . 64.435   9.085   -86.141  1.00 28.43 559 A 1 
ATOM 4255 C CB  . ASP A 0 559 . 66.311   9.135   -84.406  1.00 28.43 559 A 1 
ATOM 4256 O O   . ASP A 0 559 . 64.073   10.260  -86.230  1.00 28.43 559 A 1 
ATOM 4257 C CG  . ASP A 0 559 . 65.429   8.490   -83.324  1.00 28.43 559 A 1 
ATOM 4258 O OD1 . ASP A 0 559 . 64.932   7.366   -83.571  1.00 28.43 559 A 1 
ATOM 4259 O OD2 . ASP A 0 559 . 65.205   9.154   -82.291  1.00 28.43 559 A 1 
ATOM 4260 N N   . ALA A 0 560 . 63.646   8.065   -86.435  1.00 30.04 560 A 1 
ATOM 4261 C CA  . ALA A 0 560 . 62.248   8.130   -86.771  1.00 30.04 560 A 1 
ATOM 4262 C C   . ALA A 0 560 . 61.499   7.301   -85.728  1.00 30.04 560 A 1 
ATOM 4263 C CB  . ALA A 0 560 . 62.082   7.581   -88.202  1.00 30.04 560 A 1 
ATOM 4264 O O   . ALA A 0 560 . 61.257   6.134   -85.995  1.00 30.04 560 A 1 
ATOM 4265 N N   . ALA A 0 561 . 61.118   7.867   -84.576  1.00 26.66 561 A 1 
ATOM 4266 C CA  . ALA A 0 561 . 60.050   7.319   -83.720  1.00 26.66 561 A 1 
ATOM 4267 C C   . ALA A 0 561 . 59.732   8.195   -82.486  1.00 26.66 561 A 1 
ATOM 4268 C CB  . ALA A 0 561 . 60.383   5.884   -83.253  1.00 26.66 561 A 1 
ATOM 4269 O O   . ALA A 0 561 . 60.031   7.843   -81.354  1.00 26.66 561 A 1 
ATOM 4270 N N   . SER A 0 562 . 58.988   9.289   -82.652  1.00 34.59 562 A 1 
ATOM 4271 C CA  . SER A 0 562 . 58.006   9.689   -81.619  1.00 34.59 562 A 1 
ATOM 4272 C C   . SER A 0 562 . 56.691   10.102  -82.273  1.00 34.59 562 A 1 
ATOM 4273 C CB  . SER A 0 562 . 58.545   10.677  -80.581  1.00 34.59 562 A 1 
ATOM 4274 O O   . SER A 0 562 . 56.109   11.156  -82.049  1.00 34.59 562 A 1 
ATOM 4275 O OG  . SER A 0 562 . 58.968   11.878  -81.181  1.00 34.59 562 A 1 
ATOM 4276 N N   . LYS A 0 563 . 56.220   9.197   -83.132  1.00 33.95 563 A 1 
ATOM 4277 C CA  . LYS A 0 563 . 54.852   9.140   -83.647  1.00 33.95 563 A 1 
ATOM 4278 C C   . LYS A 0 563 . 54.035   8.116   -82.842  1.00 33.95 563 A 1 
ATOM 4279 C CB  . LYS A 0 563 . 54.901   8.883   -85.167  1.00 33.95 563 A 1 
ATOM 4280 O O   . LYS A 0 563 . 53.264   7.354   -83.414  1.00 33.95 563 A 1 
ATOM 4281 C CG  . LYS A 0 563 . 53.900   9.754   -85.934  1.00 33.95 563 A 1 
ATOM 4282 C CD  . LYS A 0 563 . 53.970   9.429   -87.430  1.00 33.95 563 A 1 
ATOM 4283 C CE  . LYS A 0 563 . 53.153   10.442  -88.236  1.00 33.95 563 A 1 
ATOM 4284 N NZ  . LYS A 0 563 . 53.135   10.092  -89.678  1.00 33.95 563 A 1 
ATOM 4285 N N   . GLN A 0 564 . 54.255   8.058   -81.528  1.00 30.01 564 A 1 
ATOM 4286 C CA  . GLN A 0 564 . 53.505   7.204   -80.607  1.00 30.01 564 A 1 
ATOM 4287 C C   . GLN A 0 564 . 52.714   8.081   -79.641  1.00 30.01 564 A 1 
ATOM 4288 C CB  . GLN A 0 564 . 54.418   6.194   -79.902  1.00 30.01 564 A 1 
ATOM 4289 O O   . GLN A 0 564 . 53.208   9.106   -79.171  1.00 30.01 564 A 1 
ATOM 4290 C CG  . GLN A 0 564 . 54.889   5.107   -80.885  1.00 30.01 564 A 1 
ATOM 4291 C CD  . GLN A 0 564 . 55.607   3.950   -80.197  1.00 30.01 564 A 1 
ATOM 4292 N NE2 . GLN A 0 564 . 55.954   2.906   -80.916  1.00 30.01 564 A 1 
ATOM 4293 O OE1 . GLN A 0 564 . 55.870   3.953   -79.012  1.00 30.01 564 A 1 
ATOM 4294 N N   . GLY A 0 565 . 51.447   7.710   -79.469  1.00 31.80 565 A 1 
ATOM 4295 C CA  . GLY A 0 565 . 50.390   8.520   -78.888  1.00 31.80 565 A 1 
ATOM 4296 C C   . GLY A 0 565 . 50.776   9.168   -77.568  1.00 31.80 565 A 1 
ATOM 4297 O O   . GLY A 0 565 . 51.091   8.492   -76.594  1.00 31.80 565 A 1 
ATOM 4298 N N   . ARG A 0 566 . 50.676   10.497  -77.519  1.00 32.01 566 A 1 
ATOM 4299 C CA  . ARG A 0 566 . 50.433   11.168  -76.246  1.00 32.01 566 A 1 
ATOM 4300 C C   . ARG A 0 566 . 48.992   10.850  -75.877  1.00 32.01 566 A 1 
ATOM 4301 C CB  . ARG A 0 566 . 50.718   12.671  -76.336  1.00 32.01 566 A 1 
ATOM 4302 O O   . ARG A 0 566 . 48.071   11.485  -76.384  1.00 32.01 566 A 1 
ATOM 4303 C CG  . ARG A 0 566 . 52.224   12.929  -76.219  1.00 32.01 566 A 1 
ATOM 4304 C CD  . ARG A 0 566 . 52.515   14.431  -76.294  1.00 32.01 566 A 1 
ATOM 4305 N NE  . ARG A 0 566 . 53.953   14.703  -76.099  1.00 32.01 566 A 1 
ATOM 4306 N NH1 . ARG A 0 566 . 53.882   15.020  -73.822  1.00 32.01 566 A 1 
ATOM 4307 N NH2 . ARG A 0 566 . 55.849   15.034  -74.888  1.00 32.01 566 A 1 
ATOM 4308 C CZ  . ARG A 0 566 . 54.550   14.921  -74.941  1.00 32.01 566 A 1 
ATOM 4309 N N   . ALA A 0 567 . 48.842   9.790   -75.087  1.00 36.06 567 A 1 
ATOM 4310 C CA  . ALA A 0 567 . 47.672   9.559   -74.262  1.00 36.06 567 A 1 
ATOM 4311 C C   . ALA A 0 567 . 47.310   10.895  -73.607  1.00 36.06 567 A 1 
ATOM 4312 C CB  . ALA A 0 567 . 48.034   8.484   -73.229  1.00 36.06 567 A 1 
ATOM 4313 O O   . ALA A 0 567 . 48.187   11.539  -73.027  1.00 36.06 567 A 1 
ATOM 4314 N N   . GLY A 0 568 . 46.073   11.350  -73.813  1.00 36.61 568 A 1 
ATOM 4315 C CA  . GLY A 0 568 . 45.570   12.551  -73.160  1.00 36.61 568 A 1 
ATOM 4316 C C   . GLY A 0 568 . 45.803   12.409  -71.667  1.00 36.61 568 A 1 
ATOM 4317 O O   . GLY A 0 568 . 45.573   11.339  -71.113  1.00 36.61 568 A 1 
ATOM 4318 N N   . THR A 0 569 . 46.359   13.434  -71.044  1.00 36.93 569 A 1 
ATOM 4319 C CA  . THR A 0 569 . 46.603   13.424  -69.613  1.00 36.93 569 A 1 
ATOM 4320 C C   . THR A 0 569 . 45.258   13.295  -68.897  1.00 36.93 569 A 1 
ATOM 4321 C CB  . THR A 0 569 . 47.390   14.669  -69.205  1.00 36.93 569 A 1 
ATOM 4322 O O   . THR A 0 569 . 44.349   14.101  -69.090  1.00 36.93 569 A 1 
ATOM 4323 C CG2 . THR A 0 569 . 47.947   14.496  -67.800  1.00 36.93 569 A 1 
ATOM 4324 O OG1 . THR A 0 569 . 48.499   14.823  -70.064  1.00 36.93 569 A 1 
ATOM 4325 N N   . TRP A 0 570 . 45.121   12.194  -68.163  1.00 43.10 570 A 1 
ATOM 4326 C CA  . TRP A 0 570 . 43.907   11.713  -67.518  1.00 43.10 570 A 1 
ATOM 4327 C C   . TRP A 0 570 . 43.719   12.494  -66.219  1.00 43.10 570 A 1 
ATOM 4328 C CB  . TRP A 0 570 . 44.062   10.201  -67.241  1.00 43.10 570 A 1 
ATOM 4329 O O   . TRP A 0 570 . 44.375   12.187  -65.227  1.00 43.10 570 A 1 
ATOM 4330 C CG  . TRP A 0 570 . 44.363   9.310   -68.414  1.00 43.10 570 A 1 
ATOM 4331 C CD1 . TRP A 0 570 . 45.530   9.261   -69.097  1.00 43.10 570 A 1 
ATOM 4332 C CD2 . TRP A 0 570 . 43.509   8.300   -69.035  1.00 43.10 570 A 1 
ATOM 4333 C CE2 . TRP A 0 570 . 44.211   7.728   -70.140  1.00 43.10 570 A 1 
ATOM 4334 C CE3 . TRP A 0 570 . 42.213   7.805   -68.777  1.00 43.10 570 A 1 
ATOM 4335 N NE1 . TRP A 0 570 . 45.433   8.359   -70.134  1.00 43.10 570 A 1 
ATOM 4336 C CH2 . TRP A 0 570 . 42.357   6.278   -70.681  1.00 43.10 570 A 1 
ATOM 4337 C CZ2 . TRP A 0 570 . 43.655   6.737   -70.963  1.00 43.10 570 A 1 
ATOM 4338 C CZ3 . TRP A 0 570 . 41.646   6.806   -69.590  1.00 43.10 570 A 1 
ATOM 4339 N N   . GLY A 0 571 . 42.869   13.518  -66.214  1.00 46.23 571 A 1 
ATOM 4340 C CA  . GLY A 0 571 . 42.344   14.023  -64.949  1.00 46.23 571 A 1 
ATOM 4341 C C   . GLY A 0 571 . 41.384   12.971  -64.408  1.00 46.23 571 A 1 
ATOM 4342 O O   . GLY A 0 571 . 40.306   12.819  -64.979  1.00 46.23 571 A 1 
ATOM 4343 N N   . LYS A 0 572 . 41.794   12.208  -63.392  1.00 51.43 572 A 1 
ATOM 4344 C CA  . LYS A 0 572 . 40.880   11.337  -62.652  1.00 51.43 572 A 1 
ATOM 4345 C C   . LYS A 0 572 . 40.258   12.189  -61.552  1.00 51.43 572 A 1 
ATOM 4346 C CB  . LYS A 0 572 . 41.604   10.117  -62.064  1.00 51.43 572 A 1 
ATOM 4347 O O   . LYS A 0 572 . 40.978   12.684  -60.689  1.00 51.43 572 A 1 
ATOM 4348 C CG  . LYS A 0 572 . 42.166   9.154   -63.120  1.00 51.43 572 A 1 
ATOM 4349 C CD  . LYS A 0 572 . 42.703   7.910   -62.406  1.00 51.43 572 A 1 
ATOM 4350 C CE  . LYS A 0 572 . 43.205   6.855   -63.391  1.00 51.43 572 A 1 
ATOM 4351 N NZ  . LYS A 0 572 . 43.437   5.578   -62.673  1.00 51.43 572 A 1 
ATOM 4352 N N   . SER A 0 573 . 38.949   12.372  -61.617  1.00 54.71 573 A 1 
ATOM 4353 C CA  . SER A 0 573 . 38.150   12.830  -60.486  1.00 54.71 573 A 1 
ATOM 4354 C C   . SER A 0 573 . 37.301   11.654  -60.027  1.00 54.71 573 A 1 
ATOM 4355 C CB  . SER A 0 573 . 37.301   14.053  -60.848  1.00 54.71 573 A 1 
ATOM 4356 O O   . SER A 0 573 . 36.621   11.042  -60.858  1.00 54.71 573 A 1 
ATOM 4357 O OG  . SER A 0 573 . 36.559   13.820  -62.036  1.00 54.71 573 A 1 
ATOM 4358 N N   . GLY A 0 574 . 37.386   11.318  -58.746  1.00 66.43 574 A 1 
ATOM 4359 C CA  . GLY A 0 574 . 36.603   10.257  -58.126  1.00 66.43 574 A 1 
ATOM 4360 C C   . GLY A 0 574 . 36.076   10.709  -56.773  1.00 66.43 574 A 1 
ATOM 4361 O O   . GLY A 0 574 . 36.667   11.595  -56.148  1.00 66.43 574 A 1 
ATOM 4362 N N   . SER A 0 575 . 34.945   10.130  -56.392  1.00 68.04 575 A 1 
ATOM 4363 C CA  . SER A 0 575 . 34.438   10.145  -55.027  1.00 68.04 575 A 1 
ATOM 4364 C C   . SER A 0 575 . 33.991   8.738   -54.656  1.00 68.04 575 A 1 
ATOM 4365 C CB  . SER A 0 575 . 33.275   11.132  -54.854  1.00 68.04 575 A 1 
ATOM 4366 O O   . SER A 0 575 . 33.213   8.153   -55.419  1.00 68.04 575 A 1 
ATOM 4367 O OG  . SER A 0 575 . 32.195   10.781  -55.713  1.00 68.04 575 A 1 
ATOM 4368 N N   . ASP A 0 576 . 34.452   8.241   -53.526  1.00 74.95 576 A 1 
ATOM 4369 C CA  . ASP A 0 576 . 34.028   7.019   -52.856  1.00 74.95 576 A 1 
ATOM 4370 C C   . ASP A 0 576 . 33.346   7.411   -51.544  1.00 74.95 576 A 1 
ATOM 4371 C CB  . ASP A 0 576 . 35.167   5.982   -52.699  1.00 74.95 576 A 1 
ATOM 4372 O O   . ASP A 0 576 . 33.785   8.313   -50.836  1.00 74.95 576 A 1 
ATOM 4373 C CG  . ASP A 0 576 . 36.603   6.466   -52.408  1.00 74.95 576 A 1 
ATOM 4374 O OD1 . ASP A 0 576 . 36.927   7.638   -52.730  1.00 74.95 576 A 1 
ATOM 4375 O OD2 . ASP A 0 576 . 37.458   5.585   -52.159  1.00 74.95 576 A 1 
ATOM 4376 N N   . TRP A 0 577 . 32.176   6.823   -51.313  1.00 75.61 577 A 1 
ATOM 4377 C CA  . TRP A 0 577 . 31.388   7.026   -50.106  1.00 75.61 577 A 1 
ATOM 4378 C C   . TRP A 0 577 . 31.039   5.661   -49.544  1.00 75.61 577 A 1 
ATOM 4379 C CB  . TRP A 0 577 . 30.128   7.848   -50.404  1.00 75.61 577 A 1 
ATOM 4380 O O   . TRP A 0 577 . 30.337   4.897   -50.211  1.00 75.61 577 A 1 
ATOM 4381 C CG  . TRP A 0 577 . 29.218   8.074   -49.229  1.00 75.61 577 A 1 
ATOM 4382 C CD1 . TRP A 0 577 . 29.417   8.980   -48.244  1.00 75.61 577 A 1 
ATOM 4383 C CD2 . TRP A 0 577 . 28.035   7.315   -48.821  1.00 75.61 577 A 1 
ATOM 4384 C CE2 . TRP A 0 577 . 27.517   7.893   -47.622  1.00 75.61 577 A 1 
ATOM 4385 C CE3 . TRP A 0 577 . 27.371   6.170   -49.316  1.00 75.61 577 A 1 
ATOM 4386 N NE1 . TRP A 0 577 . 28.402   8.899   -47.309  1.00 75.61 577 A 1 
ATOM 4387 C CH2 . TRP A 0 577 . 25.718   6.281   -47.518  1.00 75.61 577 A 1 
ATOM 4388 C CZ2 . TRP A 0 577 . 26.369   7.406   -46.982  1.00 75.61 577 A 1 
ATOM 4389 C CZ3 . TRP A 0 577 . 26.225   5.662   -48.674  1.00 75.61 577 A 1 
ATOM 4390 N N   . ASP A 0 578 . 31.515   5.390   -48.339  1.00 79.54 578 A 1 
ATOM 4391 C CA  . ASP A 0 578 . 31.235   4.173   -47.596  1.00 79.54 578 A 1 
ATOM 4392 C C   . ASP A 0 578 . 30.428   4.529   -46.346  1.00 79.54 578 A 1 
ATOM 4393 C CB  . ASP A 0 578 . 32.543   3.443   -47.245  1.00 79.54 578 A 1 
ATOM 4394 O O   . ASP A 0 578 . 30.732   5.483   -45.634  1.00 79.54 578 A 1 
ATOM 4395 C CG  . ASP A 0 578 . 33.207   2.729   -48.432  1.00 79.54 578 A 1 
ATOM 4396 O OD1 . ASP A 0 578 . 32.464   2.261   -49.326  1.00 79.54 578 A 1 
ATOM 4397 O OD2 . ASP A 0 578 . 34.438   2.506   -48.372  1.00 79.54 578 A 1 
ATOM 4398 N N   . ALA A 0 579 . 29.393   3.749   -46.053  1.00 78.78 579 A 1 
ATOM 4399 C CA  . ALA A 0 579 . 28.619   3.877   -44.827  1.00 78.78 579 A 1 
ATOM 4400 C C   . ALA A 0 579 . 28.333   2.508   -44.221  1.00 78.78 579 A 1 
ATOM 4401 C CB  . ALA A 0 579 . 27.338   4.662   -45.101  1.00 78.78 579 A 1 
ATOM 4402 O O   . ALA A 0 579 . 28.067   1.537   -44.933  1.00 78.78 579 A 1 
ATOM 4403 N N   . TYR A 0 580 . 28.349   2.426   -42.895  1.00 83.35 580 A 1 
ATOM 4404 C CA  . TYR A 0 580 . 27.890   1.248   -42.166  1.00 83.35 580 A 1 
ATOM 4405 C C   . TYR A 0 580 . 27.060   1.656   -40.956  1.00 83.35 580 A 1 
ATOM 4406 C CB  . TYR A 0 580 . 29.067   0.319   -41.794  1.00 83.35 580 A 1 
ATOM 4407 O O   . TYR A 0 580 . 27.292   2.709   -40.360  1.00 83.35 580 A 1 
ATOM 4408 C CG  . TYR A 0 580 . 29.463   0.329   -40.324  1.00 83.35 580 A 1 
ATOM 4409 C CD1 . TYR A 0 580 . 30.349   1.307   -39.843  1.00 83.35 580 A 1 
ATOM 4410 C CD2 . TYR A 0 580 . 28.875   -0.588  -39.428  1.00 83.35 580 A 1 
ATOM 4411 C CE1 . TYR A 0 580 . 30.641   1.386   -38.467  1.00 83.35 580 A 1 
ATOM 4412 C CE2 . TYR A 0 580 . 29.171   -0.521  -38.053  1.00 83.35 580 A 1 
ATOM 4413 O OH  . TYR A 0 580 . 30.321   0.548   -36.242  1.00 83.35 580 A 1 
ATOM 4414 C CZ  . TYR A 0 580 . 30.048   0.472   -37.570  1.00 83.35 580 A 1 
ATOM 4415 N N   . GLY A 0 581 . 26.145   0.776   -40.555  1.00 85.59 581 A 1 
ATOM 4416 C CA  . GLY A 0 581 . 25.450   0.905   -39.287  1.00 85.59 581 A 1 
ATOM 4417 C C   . GLY A 0 581 . 25.118   -0.431  -38.634  1.00 85.59 581 A 1 
ATOM 4418 O O   . GLY A 0 581 . 25.073   -1.482  -39.287  1.00 85.59 581 A 1 
ATOM 4419 N N   . ARG A 0 582 . 24.915   -0.371  -37.320  1.00 86.96 582 A 1 
ATOM 4420 C CA  . ARG A 0 582 . 24.385   -1.435  -36.476  1.00 86.96 582 A 1 
ATOM 4421 C C   . ARG A 0 582 . 23.329   -0.834  -35.554  1.00 86.96 582 A 1 
ATOM 4422 C CB  . ARG A 0 582 . 25.511   -2.100  -35.676  1.00 86.96 582 A 1 
ATOM 4423 O O   . ARG A 0 582 . 23.619   0.166   -34.921  1.00 86.96 582 A 1 
ATOM 4424 C CG  . ARG A 0 582 . 24.956   -3.158  -34.710  1.00 86.96 582 A 1 
ATOM 4425 C CD  . ARG A 0 582 . 26.046   -3.697  -33.790  1.00 86.96 582 A 1 
ATOM 4426 N NE  . ARG A 0 582 . 26.948   -4.614  -34.500  1.00 86.96 582 A 1 
ATOM 4427 N NH1 . ARG A 0 582 . 28.819   -4.227  -33.260  1.00 86.96 582 A 1 
ATOM 4428 N NH2 . ARG A 0 582 . 28.888   -5.637  -35.015  1.00 86.96 582 A 1 
ATOM 4429 C CZ  . ARG A 0 582 . 28.215   -4.827  -34.246  1.00 86.96 582 A 1 
ATOM 4430 N N   . ASP A 0 583 . 22.192   -1.493  -35.448  1.00 90.41 583 A 1 
ATOM 4431 C CA  . ASP A 0 583 . 21.077   -1.140  -34.569  1.00 90.41 583 A 1 
ATOM 4432 C C   . ASP A 0 583 . 20.842   -2.343  -33.640  1.00 90.41 583 A 1 
ATOM 4433 C CB  . ASP A 0 583 . 19.896   -0.793  -35.492  1.00 90.41 583 A 1 
ATOM 4434 O O   . ASP A 0 583 . 20.698   -3.474  -34.126  1.00 90.41 583 A 1 
ATOM 4435 C CG  . ASP A 0 583 . 18.540   -0.616  -34.809  1.00 90.41 583 A 1 
ATOM 4436 O OD1 . ASP A 0 583 . 18.460   -0.937  -33.606  1.00 90.41 583 A 1 
ATOM 4437 O OD2 . ASP A 0 583 . 17.585   -0.343  -35.581  1.00 90.41 583 A 1 
ATOM 4438 N N   . GLN A 0 584 . 20.941   -2.135  -32.321  1.00 91.50 584 A 1 
ATOM 4439 C CA  . GLN A 0 584 . 20.743   -3.179  -31.311  1.00 91.50 584 A 1 
ATOM 4440 C C   . GLN A 0 584 . 19.600   -2.835  -30.358  1.00 91.50 584 A 1 
ATOM 4441 C CB  . GLN A 0 584 . 22.019   -3.484  -30.508  1.00 91.50 584 A 1 
ATOM 4442 O O   . GLN A 0 584 . 19.805   -2.253  -29.292  1.00 91.50 584 A 1 
ATOM 4443 C CG  . GLN A 0 584 . 23.188   -3.974  -31.358  1.00 91.50 584 A 1 
ATOM 4444 C CD  . GLN A 0 584 . 24.307   -4.602  -30.529  1.00 91.50 584 A 1 
ATOM 4445 N NE2 . GLN A 0 584 . 24.934   -5.649  -31.028  1.00 91.50 584 A 1 
ATOM 4446 O OE1 . GLN A 0 584 . 24.671   -4.233  -29.421  1.00 91.50 584 A 1 
ATOM 4447 N N   . ASP A 0 585 . 18.428   -3.363  -30.677  1.00 92.97 585 A 1 
ATOM 4448 C CA  . ASP A 0 585 . 17.227   -3.242  -29.869  1.00 92.97 585 A 1 
ATOM 4449 C C   . ASP A 0 585 . 17.087   -4.376  -28.842  1.00 92.97 585 A 1 
ATOM 4450 C CB  . ASP A 0 585 . 16.013   -3.244  -30.802  1.00 92.97 585 A 1 
ATOM 4451 O O   . ASP A 0 585 . 17.267   -5.565  -29.130  1.00 92.97 585 A 1 
ATOM 4452 C CG  . ASP A 0 585 . 15.658   -1.880  -31.385  1.00 92.97 585 A 1 
ATOM 4453 O OD1 . ASP A 0 585 . 15.706   -0.928  -30.576  1.00 92.97 585 A 1 
ATOM 4454 O OD2 . ASP A 0 585 . 15.011   -1.896  -32.458  1.00 92.97 585 A 1 
ATOM 4455 N N   . LEU A 0 586 . 16.664   -4.030  -27.625  1.00 95.55 586 A 1 
ATOM 4456 C CA  . LEU A 0 586 . 16.205   -4.962  -26.596  1.00 95.55 586 A 1 
ATOM 4457 C C   . LEU A 0 586 . 14.949   -4.425  -25.914  1.00 95.55 586 A 1 
ATOM 4458 C CB  . LEU A 0 586 . 17.332   -5.208  -25.574  1.00 95.55 586 A 1 
ATOM 4459 O O   . LEU A 0 586 . 15.012   -3.476  -25.138  1.00 95.55 586 A 1 
ATOM 4460 C CG  . LEU A 0 586 . 16.913   -6.067  -24.363  1.00 95.55 586 A 1 
ATOM 4461 C CD1 . LEU A 0 586 . 16.602   -7.516  -24.742  1.00 95.55 586 A 1 
ATOM 4462 C CD2 . LEU A 0 586 . 18.027   -6.094  -23.314  1.00 95.55 586 A 1 
ATOM 4463 N N   . GLU A 0 587 . 13.837   -5.137  -26.067  1.00 98.06 587 A 1 
ATOM 4464 C CA  . GLU A 0 587 . 12.600   -4.895  -25.333  1.00 98.06 587 A 1 
ATOM 4465 C C   . GLU A 0 587 . 12.285   -6.065  -24.388  1.00 98.06 587 A 1 
ATOM 4466 C CB  . GLU A 0 587 . 11.449   -4.575  -26.298  1.00 98.06 587 A 1 
ATOM 4467 O O   . GLU A 0 587 . 12.323   -7.241  -24.757  1.00 98.06 587 A 1 
ATOM 4468 C CG  . GLU A 0 587 . 10.218   -4.066  -25.532  1.00 98.06 587 A 1 
ATOM 4469 C CD  . GLU A 0 587 . 9.033    -3.653  -26.420  1.00 98.06 587 A 1 
ATOM 4470 O OE1 . GLU A 0 587 . 7.942    -3.452  -25.829  1.00 98.06 587 A 1 
ATOM 4471 O OE2 . GLU A 0 587 . 9.185    -3.509  -27.647  1.00 98.06 587 A 1 
ATOM 4472 N N   . VAL A 0 588 . 11.954   -5.756  -23.135  1.00 98.13 588 A 1 
ATOM 4473 C CA  . VAL A 0 588 . 11.508   -6.726  -22.131  1.00 98.13 588 A 1 
ATOM 4474 C C   . VAL A 0 588 . 10.214   -6.235  -21.500  1.00 98.13 588 A 1 
ATOM 4475 C CB  . VAL A 0 588 . 12.583   -6.975  -21.054  1.00 98.13 588 A 1 
ATOM 4476 O O   . VAL A 0 588 . 10.215   -5.209  -20.825  1.00 98.13 588 A 1 
ATOM 4477 C CG1 . VAL A 0 588 . 12.114   -8.018  -20.028  1.00 98.13 588 A 1 
ATOM 4478 C CG2 . VAL A 0 588 . 13.904   -7.476  -21.652  1.00 98.13 588 A 1 
ATOM 4479 N N   . ASP A 0 589 . 9.145    -7.016  -21.639  1.00 97.78 589 A 1 
ATOM 4480 C CA  . ASP A 0 589 . 7.873    -6.813  -20.940  1.00 97.78 589 A 1 
ATOM 4481 C C   . ASP A 0 589 . 7.667    -7.950  -19.932  1.00 97.78 589 A 1 
ATOM 4482 C CB  . ASP A 0 589 . 6.715    -6.692  -21.946  1.00 97.78 589 A 1 
ATOM 4483 O O   . ASP A 0 589 . 7.579    -9.127  -20.290  1.00 97.78 589 A 1 
ATOM 4484 C CG  . ASP A 0 589 . 5.372    -6.306  -21.300  1.00 97.78 589 A 1 
ATOM 4485 O OD1 . ASP A 0 589 . 5.306    -6.182  -20.054  1.00 97.78 589 A 1 
ATOM 4486 O OD2 . ASP A 0 589 . 4.386    -6.158  -22.055  1.00 97.78 589 A 1 
ATOM 4487 N N   . GLU A 0 590 . 7.643    -7.605  -18.650  1.00 98.08 590 A 1 
ATOM 4488 C CA  . GLU A 0 590 . 7.453    -8.514  -17.530  1.00 98.08 590 A 1 
ATOM 4489 C C   . GLU A 0 590 . 6.264    -8.070  -16.692  1.00 98.08 590 A 1 
ATOM 4490 C CB  . GLU A 0 590 . 8.714    -8.552  -16.657  1.00 98.08 590 A 1 
ATOM 4491 O O   . GLU A 0 590 . 6.242    -6.964  -16.160  1.00 98.08 590 A 1 
ATOM 4492 C CG  . GLU A 0 590 . 9.793    -9.443  -17.272  1.00 98.08 590 A 1 
ATOM 4493 C CD  . GLU A 0 590 . 11.123   -9.387  -16.516  1.00 98.08 590 A 1 
ATOM 4494 O OE1 . GLU A 0 590 . 12.135   -9.908  -17.044  1.00 98.08 590 A 1 
ATOM 4495 O OE2 . GLU A 0 590 . 11.219   -8.800  -15.413  1.00 98.08 590 A 1 
ATOM 4496 N N   . SER A 0 591 . 5.307    -8.967  -16.482  1.00 97.84 591 A 1 
ATOM 4497 C CA  . SER A 0 591 . 4.172    -8.713  -15.604  1.00 97.84 591 A 1 
ATOM 4498 C C   . SER A 0 591 . 3.886    -9.887  -14.678  1.00 97.84 591 A 1 
ATOM 4499 C CB  . SER A 0 591 . 2.934    -8.280  -16.393  1.00 97.84 591 A 1 
ATOM 4500 O O   . SER A 0 591 . 4.085    -11.060 -15.005  1.00 97.84 591 A 1 
ATOM 4501 O OG  . SER A 0 591 . 2.603    -9.231  -17.381  1.00 97.84 591 A 1 
ATOM 4502 N N   . TYR A 0 592 . 3.424    -9.550  -13.480  1.00 98.28 592 A 1 
ATOM 4503 C CA  . TYR A 0 592 . 2.942    -10.487 -12.481  1.00 98.28 592 A 1 
ATOM 4504 C C   . TYR A 0 592 . 1.632    -9.959  -11.911  1.00 98.28 592 A 1 
ATOM 4505 C CB  . TYR A 0 592 . 4.000    -10.684 -11.392  1.00 98.28 592 A 1 
ATOM 4506 O O   . TYR A 0 592 . 1.565    -8.811  -11.476  1.00 98.28 592 A 1 
ATOM 4507 C CG  . TYR A 0 592 . 3.529    -11.519 -10.219  1.00 98.28 592 A 1 
ATOM 4508 C CD1 . TYR A 0 592 . 2.980    -10.898 -9.078   1.00 98.28 592 A 1 
ATOM 4509 C CD2 . TYR A 0 592 . 3.621    -12.921 -10.284  1.00 98.28 592 A 1 
ATOM 4510 C CE1 . TYR A 0 592 . 2.549    -11.679 -7.988   1.00 98.28 592 A 1 
ATOM 4511 C CE2 . TYR A 0 592 . 3.195    -13.704 -9.196   1.00 98.28 592 A 1 
ATOM 4512 O OH  . TYR A 0 592 . 2.284    -13.852 -6.993   1.00 98.28 592 A 1 
ATOM 4513 C CZ  . TYR A 0 592 . 2.668    -13.085 -8.045   1.00 98.28 592 A 1 
ATOM 4514 N N   . GLU A 0 593 . 0.604    -10.798 -11.891  1.00 97.42 593 A 1 
ATOM 4515 C CA  . GLU A 0 593 . -0.684   -10.481 -11.287  1.00 97.42 593 A 1 
ATOM 4516 C C   . GLU A 0 593 . -1.106   -11.607 -10.348  1.00 97.42 593 A 1 
ATOM 4517 C CB  . GLU A 0 593 . -1.771   -10.214 -12.343  1.00 97.42 593 A 1 
ATOM 4518 O O   . GLU A 0 593 . -1.167   -12.771 -10.745  1.00 97.42 593 A 1 
ATOM 4519 C CG  . GLU A 0 593 . -1.413   -9.089  -13.332  1.00 97.42 593 A 1 
ATOM 4520 C CD  . GLU A 0 593 . -2.636   -8.495  -14.056  1.00 97.42 593 A 1 
ATOM 4521 O OE1 . GLU A 0 593 . -2.530   -7.363  -14.582  1.00 97.42 593 A 1 
ATOM 4522 O OE2 . GLU A 0 593 . -3.774   -9.007  -13.947  1.00 97.42 593 A 1 
ATOM 4523 N N   . ALA A 0 594 . -1.431   -11.260 -9.109   1.00 97.67 594 A 1 
ATOM 4524 C CA  . ALA A 0 594 . -1.984   -12.180 -8.132   1.00 97.67 594 A 1 
ATOM 4525 C C   . ALA A 0 594 . -3.277   -11.614 -7.558   1.00 97.67 594 A 1 
ATOM 4526 C CB  . ALA A 0 594 . -0.943   -12.473 -7.058   1.00 97.67 594 A 1 
ATOM 4527 O O   . ALA A 0 594 . -3.320   -10.477 -7.095   1.00 97.67 594 A 1 
ATOM 4528 N N   . THR A 0 595 . -4.339   -12.412 -7.577   1.00 97.14 595 A 1 
ATOM 4529 C CA  . THR A 0 595 . -5.642   -12.044 -7.027   1.00 97.14 595 A 1 
ATOM 4530 C C   . THR A 0 595 . -6.112   -13.120 -6.064   1.00 97.14 595 A 1 
ATOM 4531 C CB  . THR A 0 595 . -6.696   -11.831 -8.123   1.00 97.14 595 A 1 
ATOM 4532 O O   . THR A 0 595 . -6.213   -14.293 -6.420   1.00 97.14 595 A 1 
ATOM 4533 C CG2 . THR A 0 595 . -7.991   -11.240 -7.562   1.00 97.14 595 A 1 
ATOM 4534 O OG1 . THR A 0 595 . -6.266   -10.956 -9.141   1.00 97.14 595 A 1 
ATOM 4535 N N   . TRP A 0 596 . -6.485   -12.701 -4.860   1.00 97.44 596 A 1 
ATOM 4536 C CA  . TRP A 0 596 . -7.110   -13.545 -3.854   1.00 97.44 596 A 1 
ATOM 4537 C C   . TRP A 0 596 . -8.469   -12.966 -3.483   1.00 97.44 596 A 1 
ATOM 4538 C CB  . TRP A 0 596 . -6.198   -13.690 -2.634   1.00 97.44 596 A 1 
ATOM 4539 O O   . TRP A 0 596 . -8.606   -11.773 -3.219   1.00 97.44 596 A 1 
ATOM 4540 C CG  . TRP A 0 596 . -4.794   -14.105 -2.947   1.00 97.44 596 A 1 
ATOM 4541 C CD1 . TRP A 0 596 . -4.364   -15.367 -3.183   1.00 97.44 596 A 1 
ATOM 4542 C CD2 . TRP A 0 596 . -3.631   -13.244 -3.149   1.00 97.44 596 A 1 
ATOM 4543 C CE2 . TRP A 0 596 . -2.507   -14.069 -3.449   1.00 97.44 596 A 1 
ATOM 4544 C CE3 . TRP A 0 596 . -3.418   -11.849 -3.136   1.00 97.44 596 A 1 
ATOM 4545 N NE1 . TRP A 0 596 . -3.013   -15.349 -3.484   1.00 97.44 596 A 1 
ATOM 4546 C CH2 . TRP A 0 596 . -1.042   -12.154 -3.618   1.00 97.44 596 A 1 
ATOM 4547 C CZ2 . TRP A 0 596 . -1.228   -13.546 -3.673   1.00 97.44 596 A 1 
ATOM 4548 C CZ3 . TRP A 0 596 . -2.138   -11.311 -3.364   1.00 97.44 596 A 1 
ATOM 4549 N N   . ALA A 0 597 . -9.490   -13.812 -3.426   1.00 97.05 597 A 1 
ATOM 4550 C CA  . ALA A 0 597 . -10.819  -13.416 -2.988   1.00 97.05 597 A 1 
ATOM 4551 C C   . ALA A 0 597 . -11.358  -14.402 -1.957   1.00 97.05 597 A 1 
ATOM 4552 C CB  . ALA A 0 597 . -11.741  -13.255 -4.200   1.00 97.05 597 A 1 
ATOM 4553 O O   . ALA A 0 597 . -11.222  -15.614 -2.111   1.00 97.05 597 A 1 
ATOM 4554 N N   . LYS A 0 598 . -12.006  -13.893 -0.910   1.00 97.82 598 A 1 
ATOM 4555 C CA  . LYS A 0 598 . -12.747  -14.701 0.066    1.00 97.82 598 A 1 
ATOM 4556 C C   . LYS A 0 598 . -14.148  -14.140 0.212    1.00 97.82 598 A 1 
ATOM 4557 C CB  . LYS A 0 598 . -12.031  -14.777 1.424    1.00 97.82 598 A 1 
ATOM 4558 O O   . LYS A 0 598 . -14.322  -12.924 0.261    1.00 97.82 598 A 1 
ATOM 4559 C CG  . LYS A 0 598 . -10.635  -15.404 1.317    1.00 97.82 598 A 1 
ATOM 4560 C CD  . LYS A 0 598 . -9.897   -15.363 2.659    1.00 97.82 598 A 1 
ATOM 4561 C CE  . LYS A 0 598 . -8.522   -16.009 2.464    1.00 97.82 598 A 1 
ATOM 4562 N NZ  . LYS A 0 598 . -7.639   -15.799 3.636    1.00 97.82 598 A 1 
ATOM 4563 N N   . SER A 0 599 . -15.134  -15.020 0.296    1.00 96.41 599 A 1 
ATOM 4564 C CA  . SER A 0 599 . -16.506  -14.655 0.625    1.00 96.41 599 A 1 
ATOM 4565 C C   . SER A 0 599 . -17.052  -15.560 1.716    1.00 96.41 599 A 1 
ATOM 4566 C CB  . SER A 0 599 . -17.419  -14.653 -0.604   1.00 96.41 599 A 1 
ATOM 4567 O O   . SER A 0 599 . -16.847  -16.772 1.667    1.00 96.41 599 A 1 
ATOM 4568 O OG  . SER A 0 599 . -17.554  -15.944 -1.165   1.00 96.41 599 A 1 
ATOM 4569 N N   . TYR A 0 600 . -17.773  -14.962 2.651    1.00 95.67 600 A 1 
ATOM 4570 C CA  . TYR A 0 600 . -18.533  -15.627 3.695    1.00 95.67 600 A 1 
ATOM 4571 C C   . TYR A 0 600 . -19.967  -15.143 3.575    1.00 95.67 600 A 1 
ATOM 4572 C CB  . TYR A 0 600 . -17.960  -15.277 5.072    1.00 95.67 600 A 1 
ATOM 4573 O O   . TYR A 0 600 . -20.193  -13.939 3.628    1.00 95.67 600 A 1 
ATOM 4574 C CG  . TYR A 0 600 . -16.505  -15.652 5.240    1.00 95.67 600 A 1 
ATOM 4575 C CD1 . TYR A 0 600 . -16.171  -16.934 5.710    1.00 95.67 600 A 1 
ATOM 4576 C CD2 . TYR A 0 600 . -15.491  -14.735 4.898    1.00 95.67 600 A 1 
ATOM 4577 C CE1 . TYR A 0 600 . -14.821  -17.306 5.842    1.00 95.67 600 A 1 
ATOM 4578 C CE2 . TYR A 0 600 . -14.138  -15.103 5.023    1.00 95.67 600 A 1 
ATOM 4579 O OH  . TYR A 0 600 . -12.499  -16.756 5.620    1.00 95.67 600 A 1 
ATOM 4580 C CZ  . TYR A 0 600 . -13.803  -16.389 5.497    1.00 95.67 600 A 1 
ATOM 4581 N N   . ASP A 0 601 . -20.898  -16.064 3.407    1.00 93.96 601 A 1 
ATOM 4582 C CA  . ASP A 0 601 . -22.328  -15.791 3.422    1.00 93.96 601 A 1 
ATOM 4583 C C   . ASP A 0 601 . -22.936  -16.611 4.576    1.00 93.96 601 A 1 
ATOM 4584 C CB  . ASP A 0 601 . -22.943  -16.113 2.042    1.00 93.96 601 A 1 
ATOM 4585 O O   . ASP A 0 601 . -22.579  -17.781 4.752    1.00 93.96 601 A 1 
ATOM 4586 C CG  . ASP A 0 601 . -22.318  -15.362 0.840    1.00 93.96 601 A 1 
ATOM 4587 O OD1 . ASP A 0 601 . -22.306  -14.111 0.803    1.00 93.96 601 A 1 
ATOM 4588 O OD2 . ASP A 0 601 . -21.864  -16.029 -0.128   1.00 93.96 601 A 1 
ATOM 4589 N N   . ALA A 0 602 . -23.805  -16.000 5.376    1.00 92.08 602 A 1 
ATOM 4590 C CA  . ALA A 0 602 . -24.567  -16.641 6.444    1.00 92.08 602 A 1 
ATOM 4591 C C   . ALA A 0 602 . -26.022  -16.167 6.381    1.00 92.08 602 A 1 
ATOM 4592 C CB  . ALA A 0 602 . -23.927  -16.325 7.803    1.00 92.08 602 A 1 
ATOM 4593 O O   . ALA A 0 602 . -26.261  -14.988 6.135    1.00 92.08 602 A 1 
ATOM 4594 N N   . GLU A 0 603 . -26.984  -17.063 6.594    1.00 88.54 603 A 1 
ATOM 4595 C CA  . GLU A 0 603 . -28.418  -16.717 6.533    1.00 88.54 603 A 1 
ATOM 4596 C C   . GLU A 0 603 . -28.855  -15.790 7.678    1.00 88.54 603 A 1 
ATOM 4597 C CB  . GLU A 0 603 . -29.259  -18.004 6.520    1.00 88.54 603 A 1 
ATOM 4598 O O   . GLU A 0 603 . -29.747  -14.971 7.490    1.00 88.54 603 A 1 
ATOM 4599 C CG  . GLU A 0 603 . -29.155  -18.750 5.180    1.00 88.54 603 A 1 
ATOM 4600 C CD  . GLU A 0 603 . -29.818  -20.138 5.201    1.00 88.54 603 A 1 
ATOM 4601 O OE1 . GLU A 0 603 . -30.295  -20.582 4.131    1.00 88.54 603 A 1 
ATOM 4602 O OE2 . GLU A 0 603 . -29.700  -20.848 6.230    1.00 88.54 603 A 1 
ATOM 4603 N N   . SER A 0 604 . -28.192  -15.862 8.832    1.00 87.83 604 A 1 
ATOM 4604 C CA  . SER A 0 604 . -28.406  -14.958 9.964    1.00 87.83 604 A 1 
ATOM 4605 C C   . SER A 0 604 . -27.191  -14.958 10.900   1.00 87.83 604 A 1 
ATOM 4606 C CB  . SER A 0 604 . -29.662  -15.368 10.744   1.00 87.83 604 A 1 
ATOM 4607 O O   . SER A 0 604 . -26.353  -15.874 10.863   1.00 87.83 604 A 1 
ATOM 4608 O OG  . SER A 0 604 . -29.385  -16.575 11.419   1.00 87.83 604 A 1 
ATOM 4609 N N   . TYR A 0 605 . -27.082  -13.928 11.740   1.00 88.29 605 A 1 
ATOM 4610 C CA  . TYR A 0 605 . -26.155  -13.887 12.869   1.00 88.29 605 A 1 
ATOM 4611 C C   . TYR A 0 605 . -26.806  -13.238 14.086   1.00 88.29 605 A 1 
ATOM 4612 C CB  . TYR A 0 605 . -24.881  -13.117 12.499   1.00 88.29 605 A 1 
ATOM 4613 O O   . TYR A 0 605 . -27.132  -12.054 14.035   1.00 88.29 605 A 1 
ATOM 4614 C CG  . TYR A 0 605 . -23.919  -12.944 13.665   1.00 88.29 605 A 1 
ATOM 4615 C CD1 . TYR A 0 605 . -23.640  -11.672 14.200   1.00 88.29 605 A 1 
ATOM 4616 C CD2 . TYR A 0 605 . -23.341  -14.077 14.256   1.00 88.29 605 A 1 
ATOM 4617 C CE1 . TYR A 0 605 . -22.740  -11.530 15.274   1.00 88.29 605 A 1 
ATOM 4618 C CE2 . TYR A 0 605 . -22.421  -13.943 15.308   1.00 88.29 605 A 1 
ATOM 4619 O OH  . TYR A 0 605 . -21.159  -12.554 16.772   1.00 88.29 605 A 1 
ATOM 4620 C CZ  . TYR A 0 605 . -22.098  -12.671 15.800   1.00 88.29 605 A 1 
ATOM 4621 N N   . ASP A 0 606 . -26.870  -13.983 15.190   1.00 88.39 606 A 1 
ATOM 4622 C CA  . ASP A 0 606 . -27.468  -13.525 16.442   1.00 88.39 606 A 1 
ATOM 4623 C C   . ASP A 0 606 . -26.449  -13.541 17.589   1.00 88.39 606 A 1 
ATOM 4624 C CB  . ASP A 0 606 . -28.692  -14.375 16.808   1.00 88.39 606 A 1 
ATOM 4625 O O   . ASP A 0 606 . -25.750  -14.534 17.822   1.00 88.39 606 A 1 
ATOM 4626 C CG  . ASP A 0 606 . -29.832  -14.314 15.788   1.00 88.39 606 A 1 
ATOM 4627 O OD1 . ASP A 0 606 . -29.940  -13.291 15.080   1.00 88.39 606 A 1 
ATOM 4628 O OD2 . ASP A 0 606 . -30.595  -15.304 15.770   1.00 88.39 606 A 1 
ATOM 4629 N N   . GLU A 0 607 . -26.408  -12.451 18.353   1.00 88.86 607 A 1 
ATOM 4630 C CA  . GLU A 0 607 . -25.806  -12.373 19.682   1.00 88.86 607 A 1 
ATOM 4631 C C   . GLU A 0 607 . -26.910  -12.097 20.701   1.00 88.86 607 A 1 
ATOM 4632 C CB  . GLU A 0 607 . -24.728  -11.275 19.788   1.00 88.86 607 A 1 
ATOM 4633 O O   . GLU A 0 607 . -27.689  -11.166 20.523   1.00 88.86 607 A 1 
ATOM 4634 C CG  . GLU A 0 607 . -23.646  -11.311 18.696   1.00 88.86 607 A 1 
ATOM 4635 C CD  . GLU A 0 607 . -22.401  -10.449 19.006   1.00 88.86 607 A 1 
ATOM 4636 O OE1 . GLU A 0 607 . -21.421  -10.498 18.214   1.00 88.86 607 A 1 
ATOM 4637 O OE2 . GLU A 0 607 . -22.257  -9.889  20.111   1.00 88.86 607 A 1 
ATOM 4638 N N   . TRP A 0 608 . -26.966  -12.859 21.789   1.00 90.00 608 A 1 
ATOM 4639 C CA  . TRP A 0 608 . -27.938  -12.620 22.855   1.00 90.00 608 A 1 
ATOM 4640 C C   . TRP A 0 608 . -27.310  -12.807 24.234   1.00 90.00 608 A 1 
ATOM 4641 C CB  . TRP A 0 608 . -29.180  -13.494 22.642   1.00 90.00 608 A 1 
ATOM 4642 O O   . TRP A 0 608 . -26.409  -13.631 24.421   1.00 90.00 608 A 1 
ATOM 4643 C CG  . TRP A 0 608 . -28.933  -14.969 22.684   1.00 90.00 608 A 1 
ATOM 4644 C CD1 . TRP A 0 608 . -28.659  -15.755 21.619   1.00 90.00 608 A 1 
ATOM 4645 C CD2 . TRP A 0 608 . -28.913  -15.846 23.847   1.00 90.00 608 A 1 
ATOM 4646 C CE2 . TRP A 0 608 . -28.609  -17.170 23.409   1.00 90.00 608 A 1 
ATOM 4647 C CE3 . TRP A 0 608 . -29.120  -15.654 25.230   1.00 90.00 608 A 1 
ATOM 4648 N NE1 . TRP A 0 608 . -28.475  -17.057 22.038   1.00 90.00 608 A 1 
ATOM 4649 C CH2 . TRP A 0 608 . -28.722  -18.022 25.673   1.00 90.00 608 A 1 
ATOM 4650 C CZ2 . TRP A 0 608 . -28.510  -18.250 24.300   1.00 90.00 608 A 1 
ATOM 4651 C CZ3 . TRP A 0 608 . -29.028  -16.729 26.132   1.00 90.00 608 A 1 
ATOM 4652 N N   . ASP A 0 609 . -27.795  -12.027 25.193   1.00 88.11 609 A 1 
ATOM 4653 C CA  . ASP A 0 609 . -27.488  -12.095 26.619   1.00 88.11 609 A 1 
ATOM 4654 C C   . ASP A 0 609 . -28.810  -12.158 27.391   1.00 88.11 609 A 1 
ATOM 4655 C CB  . ASP A 0 609 . -26.639  -10.874 27.035   1.00 88.11 609 A 1 
ATOM 4656 O O   . ASP A 0 609 . -29.737  -11.403 27.097   1.00 88.11 609 A 1 
ATOM 4657 C CG  . ASP A 0 609 . -26.076  -10.956 28.466   1.00 88.11 609 A 1 
ATOM 4658 O OD1 . ASP A 0 609 . -25.824  -12.090 28.930   1.00 88.11 609 A 1 
ATOM 4659 O OD2 . ASP A 0 609 . -25.786  -9.889  29.068   1.00 88.11 609 A 1 
ATOM 4660 N N   . ASN A 0 610 . -28.904  -13.068 28.356   1.00 86.71 610 A 1 
ATOM 4661 C CA  . ASN A 0 610 . -30.015  -13.171 29.298   1.00 86.71 610 A 1 
ATOM 4662 C C   . ASN A 0 610 . -29.445  -13.163 30.711   1.00 86.71 610 A 1 
ATOM 4663 C CB  . ASN A 0 610 . -30.819  -14.459 29.040   1.00 86.71 610 A 1 
ATOM 4664 O O   . ASN A 0 610 . -28.645  -14.044 31.043   1.00 86.71 610 A 1 
ATOM 4665 C CG  . ASN A 0 610 . -32.019  -14.565 29.972   1.00 86.71 610 A 1 
ATOM 4666 N ND2 . ASN A 0 610 . -32.147  -15.590 30.773   1.00 86.71 610 A 1 
ATOM 4667 O OD1 . ASN A 0 610 . -32.889  -13.727 29.978   1.00 86.71 610 A 1 
ATOM 4668 N N   . LYS A 0 611 . -29.877  -12.209 31.530   1.00 83.05 611 A 1 
ATOM 4669 C CA  . LYS A 0 611 . -29.623  -12.178 32.969   1.00 83.05 611 A 1 
ATOM 4670 C C   . LYS A 0 611 . -30.947  -12.295 33.694   1.00 83.05 611 A 1 
ATOM 4671 C CB  . LYS A 0 611 . -28.945  -10.880 33.382   1.00 83.05 611 A 1 
ATOM 4672 O O   . LYS A 0 611 . -31.813  -11.448 33.505   1.00 83.05 611 A 1 
ATOM 4673 C CG  . LYS A 0 611 . -27.544  -10.749 32.800   1.00 83.05 611 A 1 
ATOM 4674 C CD  . LYS A 0 611 . -27.030  -9.355  33.132   1.00 83.05 611 A 1 
ATOM 4675 C CE  . LYS A 0 611 . -25.720  -9.160  32.383   1.00 83.05 611 A 1 
ATOM 4676 N NZ  . LYS A 0 611 . -25.527  -7.728  32.104   1.00 83.05 611 A 1 
ATOM 4677 N N   . ASP A 0 612 . -31.028  -13.328 34.505   1.00 79.48 612 A 1 
ATOM 4678 C CA  . ASP A 0 612 . -32.157  -13.665 35.351   1.00 79.48 612 A 1 
ATOM 4679 C C   . ASP A 0 612 . -31.737  -13.385 36.801   1.00 79.48 612 A 1 
ATOM 4680 C CB  . ASP A 0 612 . -32.483  -15.134 35.042   1.00 79.48 612 A 1 
ATOM 4681 O O   . ASP A 0 612 . -30.769  -13.981 37.291   1.00 79.48 612 A 1 
ATOM 4682 C CG  . ASP A 0 612 . -33.593  -15.758 35.882   1.00 79.48 612 A 1 
ATOM 4683 O OD1 . ASP A 0 612 . -33.953  -15.157 36.919   1.00 79.48 612 A 1 
ATOM 4684 O OD2 . ASP A 0 612 . -33.907  -16.927 35.538   1.00 79.48 612 A 1 
ATOM 4685 N N   . ASP A 0 613 . -32.404  -12.411 37.432   1.00 76.37 613 A 1 
ATOM 4686 C CA  . ASP A 0 613 . -32.161  -11.926 38.798   1.00 76.37 613 A 1 
ATOM 4687 C C   . ASP A 0 613 . -33.393  -12.172 39.713   1.00 76.37 613 A 1 
ATOM 4688 C CB  . ASP A 0 613 . -31.696  -10.446 38.771   1.00 76.37 613 A 1 
ATOM 4689 O O   . ASP A 0 613 . -33.785  -11.322 40.532   1.00 76.37 613 A 1 
ATOM 4690 C CG  . ASP A 0 613 . -30.185  -10.179 38.653   1.00 76.37 613 A 1 
ATOM 4691 O OD1 . ASP A 0 613 . -29.386  -11.034 38.215   1.00 76.37 613 A 1 
ATOM 4692 O OD2 . ASP A 0 613 . -29.776  -9.081  39.115   1.00 76.37 613 A 1 
ATOM 4693 N N   . ASP A 0 614 . -33.998  -13.354 39.597   1.00 79.30 614 A 1 
ATOM 4694 C CA  . ASP A 0 614 . -35.199  -13.771 40.318   1.00 79.30 614 A 1 
ATOM 4695 C C   . ASP A 0 614 . -35.123  -13.701 41.859   1.00 79.30 614 A 1 
ATOM 4696 C CB  . ASP A 0 614 . -35.566  -15.206 39.884   1.00 79.30 614 A 1 
ATOM 4697 O O   . ASP A 0 614 . -34.148  -14.080 42.528   1.00 79.30 614 A 1 
ATOM 4698 C CG  . ASP A 0 614 . -36.598  -15.298 38.761   1.00 79.30 614 A 1 
ATOM 4699 O OD1 . ASP A 0 614 . -37.347  -14.304 38.650   1.00 79.30 614 A 1 
ATOM 4700 O OD2 . ASP A 0 614 . -36.878  -16.444 38.337   1.00 79.30 614 A 1 
ATOM 4701 N N   . ARG A 0 615 . -36.225  -13.252 42.486   1.00 71.78 615 A 1 
ATOM 4702 C CA  . ARG A 0 615 . -36.426  -13.269 43.949   1.00 71.78 615 A 1 
ATOM 4703 C C   . ARG A 0 615 . -37.845  -13.661 44.332   1.00 71.78 615 A 1 
ATOM 4704 C CB  . ARG A 0 615 . -36.104  -11.907 44.571   1.00 71.78 615 A 1 
ATOM 4705 O O   . ARG A 0 615 . -38.780  -12.866 44.273   1.00 71.78 615 A 1 
ATOM 4706 C CG  . ARG A 0 615 . -34.667  -11.463 44.321   1.00 71.78 615 A 1 
ATOM 4707 C CD  . ARG A 0 615 . -34.411  -10.179 45.104   1.00 71.78 615 A 1 
ATOM 4708 N NE  . ARG A 0 615 . -33.250  -9.482  44.545   1.00 71.78 615 A 1 
ATOM 4709 N NH1 . ARG A 0 615 . -33.350  -7.626  45.873   1.00 71.78 615 A 1 
ATOM 4710 N NH2 . ARG A 0 615 . -31.905  -7.707  44.156   1.00 71.78 615 A 1 
ATOM 4711 C CZ  . ARG A 0 615 . -32.831  -8.280  44.867   1.00 71.78 615 A 1 
ATOM 4712 N N   . TRP A 0 616 . -38.012  -14.838 44.918   1.00 71.56 616 A 1 
ATOM 4713 C CA  . TRP A 0 616 . -39.325  -15.347 45.322   1.00 71.56 616 A 1 
ATOM 4714 C C   . TRP A 0 616 . -39.508  -15.399 46.849   1.00 71.56 616 A 1 
ATOM 4715 C CB  . TRP A 0 616 . -39.577  -16.678 44.612   1.00 71.56 616 A 1 
ATOM 4716 O O   . TRP A 0 616 . -38.606  -15.743 47.619   1.00 71.56 616 A 1 
ATOM 4717 C CG  . TRP A 0 616 . -38.427  -17.631 44.648   1.00 71.56 616 A 1 
ATOM 4718 C CD1 . TRP A 0 616 . -37.412  -17.665 43.753   1.00 71.56 616 A 1 
ATOM 4719 C CD2 . TRP A 0 616 . -38.148  -18.686 45.610   1.00 71.56 616 A 1 
ATOM 4720 C CE2 . TRP A 0 616 . -36.933  -19.332 45.228   1.00 71.56 616 A 1 
ATOM 4721 C CE3 . TRP A 0 616 . -38.818  -19.168 46.759   1.00 71.56 616 A 1 
ATOM 4722 N NE1 . TRP A 0 616 . -36.516  -18.651 44.097   1.00 71.56 616 A 1 
ATOM 4723 C CH2 . TRP A 0 616 . -37.113  -20.883 47.086   1.00 71.56 616 A 1 
ATOM 4724 C CZ2 . TRP A 0 616 . -36.418  -20.417 45.954   1.00 71.56 616 A 1 
ATOM 4725 C CZ3 . TRP A 0 616 . -38.308  -20.258 47.489   1.00 71.56 616 A 1 
ATOM 4726 N N   . GLY A 0 617 . -40.722  -15.065 47.308   1.00 60.89 617 A 1 
ATOM 4727 C CA  . GLY A 0 617 . -41.153  -15.206 48.703   1.00 60.89 617 A 1 
ATOM 4728 C C   . GLY A 0 617 . -42.055  -16.429 48.894   1.00 60.89 617 A 1 
ATOM 4729 O O   . GLY A 0 617 . -43.152  -16.480 48.344   1.00 60.89 617 A 1 
ATOM 4730 N N   . ALA A 0 618 . -41.641  -17.411 49.701   1.00 55.01 618 A 1 
ATOM 4731 C CA  . ALA A 0 618 . -42.442  -18.611 49.958   1.00 55.01 618 A 1 
ATOM 4732 C C   . ALA A 0 618 . -43.629  -18.336 50.910   1.00 55.01 618 A 1 
ATOM 4733 C CB  . ALA A 0 618 . -41.530  -19.728 50.479   1.00 55.01 618 A 1 
ATOM 4734 O O   . ALA A 0 618 . -43.470  -17.731 51.979   1.00 55.01 618 A 1 
ATOM 4735 N N   . GLN A 0 619 . -44.821  -18.830 50.552   1.00 53.97 619 A 1 
ATOM 4736 C CA  . GLN A 0 619 . -46.039  -18.738 51.366   1.00 53.97 619 A 1 
ATOM 4737 C C   . GLN A 0 619 . -45.958  -19.671 52.588   1.00 53.97 619 A 1 
ATOM 4738 C CB  . GLN A 0 619 . -47.266  -19.029 50.478   1.00 53.97 619 A 1 
ATOM 4739 O O   . GLN A 0 619 . -45.817  -20.884 52.450   1.00 53.97 619 A 1 
ATOM 4740 C CG  . GLN A 0 619 . -48.610  -18.841 51.205   1.00 53.97 619 A 1 
ATOM 4741 C CD  . GLN A 0 619 . -49.802  -18.925 50.253   1.00 53.97 619 A 1 
ATOM 4742 N NE2 . GLN A 0 619 . -50.803  -19.728 50.539   1.00 53.97 619 A 1 
ATOM 4743 O OE1 . GLN A 0 619 . -49.868  -18.257 49.239   1.00 53.97 619 A 1 
ATOM 4744 N N   . ALA A 0 620 . -46.073  -19.109 53.797   1.00 48.28 620 A 1 
ATOM 4745 C CA  . ALA A 0 620 . -46.133  -19.877 55.043   1.00 48.28 620 A 1 
ATOM 4746 C C   . ALA A 0 620 . -47.592  -20.174 55.436   1.00 48.28 620 A 1 
ATOM 4747 C CB  . ALA A 0 620 . -45.368  -19.125 56.142   1.00 48.28 620 A 1 
ATOM 4748 O O   . ALA A 0 620 . -48.413  -19.256 55.503   1.00 48.28 620 A 1 
ATOM 4749 N N   . TRP A 0 621 . -47.894  -21.442 55.731   1.00 52.71 621 A 1 
ATOM 4750 C CA  . TRP A 0 621 . -49.205  -21.920 56.191   1.00 52.71 621 A 1 
ATOM 4751 C C   . TRP A 0 621 . -49.263  -21.972 57.732   1.00 52.71 621 A 1 
ATOM 4752 C CB  . TRP A 0 621 . -49.506  -23.276 55.530   1.00 52.71 621 A 1 
ATOM 4753 O O   . TRP A 0 621 . -48.271  -22.312 58.381   1.00 52.71 621 A 1 
ATOM 4754 C CG  . TRP A 0 621 . -49.564  -23.251 54.025   1.00 52.71 621 A 1 
ATOM 4755 C CD1 . TRP A 0 621 . -48.513  -23.404 53.184   1.00 52.71 621 A 1 
ATOM 4756 C CD2 . TRP A 0 621 . -50.729  -23.053 53.162   1.00 52.71 621 A 1 
ATOM 4757 C CE2 . TRP A 0 621 . -50.299  -23.091 51.801   1.00 52.71 621 A 1 
ATOM 4758 C CE3 . TRP A 0 621 . -52.106  -22.845 53.392   1.00 52.71 621 A 1 
ATOM 4759 N NE1 . TRP A 0 621 . -48.940  -23.302 51.874   1.00 52.71 621 A 1 
ATOM 4760 C CH2 . TRP A 0 621 . -52.548  -22.726 50.990   1.00 52.71 621 A 1 
ATOM 4761 C CZ2 . TRP A 0 621 . -51.183  -22.930 50.725   1.00 52.71 621 A 1 
ATOM 4762 C CZ3 . TRP A 0 621 . -53.005  -22.683 52.319   1.00 52.71 621 A 1 
ATOM 4763 N N   . GLY A 0 622 . -50.398  -21.578 58.324   1.00 49.99 622 A 1 
ATOM 4764 C CA  . GLY A 0 622 . -50.647  -21.607 59.776   1.00 49.99 622 A 1 
ATOM 4765 C C   . GLY A 0 622 . -51.077  -22.995 60.284   1.00 49.99 622 A 1 
ATOM 4766 O O   . GLY A 0 622 . -51.607  -23.784 59.515   1.00 49.99 622 A 1 
ATOM 4767 N N   . LYS A 0 623 . -50.819  -23.280 61.569   1.00 47.87 623 A 1 
ATOM 4768 C CA  . LYS A 0 623 . -51.053  -24.562 62.276   1.00 47.87 623 A 1 
ATOM 4769 C C   . LYS A 0 623 . -52.548  -24.804 62.569   1.00 47.87 623 A 1 
ATOM 4770 C CB  . LYS A 0 623 . -50.255  -24.510 63.603   1.00 47.87 623 A 1 
ATOM 4771 O O   . LYS A 0 623 . -53.197  -23.871 63.044   1.00 47.87 623 A 1 
ATOM 4772 C CG  . LYS A 0 623 . -49.817  -25.873 64.157   1.00 47.87 623 A 1 
ATOM 4773 C CD  . LYS A 0 623 . -49.302  -25.774 65.611   1.00 47.87 623 A 1 
ATOM 4774 C CE  . LYS A 0 623 . -48.340  -26.938 65.858   1.00 47.87 623 A 1 
ATOM 4775 N NZ  . LYS A 0 623 . -47.943  -27.186 67.264   1.00 47.87 623 A 1 
ATOM 4776 N N   . ASP A 0 624 . -53.030  -26.035 62.411   1.00 42.45 624 A 1 
ATOM 4777 C CA  . ASP A 0 624 . -54.331  -26.545 62.876   1.00 42.45 624 A 1 
ATOM 4778 C C   . ASP A 0 624 . -54.245  -27.078 64.327   1.00 42.45 624 A 1 
ATOM 4779 C CB  . ASP A 0 624 . -54.873  -27.603 61.884   1.00 42.45 624 A 1 
ATOM 4780 O O   . ASP A 0 624 . -53.189  -27.487 64.821   1.00 42.45 624 A 1 
ATOM 4781 C CG  . ASP A 0 624 . -53.936  -28.789 61.582   1.00 42.45 624 A 1 
ATOM 4782 O OD1 . ASP A 0 624 . -52.726  -28.688 61.906   1.00 42.45 624 A 1 
ATOM 4783 O OD2 . ASP A 0 624 . -54.414  -29.757 60.957   1.00 42.45 624 A 1 
ATOM 4784 N N   . ARG A 0 625 . -55.345  -27.001 65.090   1.00 38.12 625 A 1 
ATOM 4785 C CA  . ARG A 0 625 . -55.464  -27.610 66.431   1.00 38.12 625 A 1 
ATOM 4786 C C   . ARG A 0 625 . -56.852  -28.218 66.600   1.00 38.12 625 A 1 
ATOM 4787 C CB  . ARG A 0 625 . -55.194  -26.601 67.566   1.00 38.12 625 A 1 
ATOM 4788 O O   . ARG A 0 625 . -57.744  -27.567 67.145   1.00 38.12 625 A 1 
ATOM 4789 C CG  . ARG A 0 625 . -53.717  -26.252 67.785   1.00 38.12 625 A 1 
ATOM 4790 C CD  . ARG A 0 625 . -53.542  -25.388 69.046   1.00 38.12 625 A 1 
ATOM 4791 N NE  . ARG A 0 625 . -53.870  -26.139 70.278   1.00 38.12 625 A 1 
ATOM 4792 N NH1 . ARG A 0 625 . -54.161  -24.358 71.689   1.00 38.12 625 A 1 
ATOM 4793 N NH2 . ARG A 0 625 . -54.500  -26.438 72.443   1.00 38.12 625 A 1 
ATOM 4794 C CZ  . ARG A 0 625 . -54.173  -25.643 71.463   1.00 38.12 625 A 1 
ATOM 4795 N N   . ASP A 0 626 . -57.001  -29.483 66.239   1.00 44.59 626 A 1 
ATOM 4796 C CA  . ASP A 0 626 . -58.265  -30.200 66.400   1.00 44.59 626 A 1 
ATOM 4797 C C   . ASP A 0 626 . -58.525  -30.592 67.865   1.00 44.59 626 A 1 
ATOM 4798 C CB  . ASP A 0 626 . -58.286  -31.433 65.488   1.00 44.59 626 A 1 
ATOM 4799 O O   . ASP A 0 626 . -57.652  -31.104 68.573   1.00 44.59 626 A 1 
ATOM 4800 C CG  . ASP A 0 626 . -58.259  -31.089 63.997   1.00 44.59 626 A 1 
ATOM 4801 O OD1 . ASP A 0 626 . -58.581  -29.927 63.672   1.00 44.59 626 A 1 
ATOM 4802 O OD2 . ASP A 0 626 . -57.985  -32.030 63.227   1.00 44.59 626 A 1 
ATOM 4803 N N   . LEU A 0 627 . -59.756  -30.385 68.345   1.00 33.52 627 A 1 
ATOM 4804 C CA  . LEU A 0 627 . -60.218  -30.868 69.652   1.00 33.52 627 A 1 
ATOM 4805 C C   . LEU A 0 627 . -61.507  -31.688 69.458   1.00 33.52 627 A 1 
ATOM 4806 C CB  . LEU A 0 627 . -60.316  -29.670 70.631   1.00 33.52 627 A 1 
ATOM 4807 O O   . LEU A 0 627 . -62.610  -31.152 69.489   1.00 33.52 627 A 1 
ATOM 4808 C CG  . LEU A 0 627 . -59.950  -30.019 72.093   1.00 33.52 627 A 1 
ATOM 4809 C CD1 . LEU A 0 627 . -58.956  -29.001 72.663   1.00 33.52 627 A 1 
ATOM 4810 C CD2 . LEU A 0 627 . -61.173  -30.036 73.013   1.00 33.52 627 A 1 
ATOM 4811 N N   . TYR A 0 628 . -61.368  -33.000 69.226   1.00 34.28 628 A 1 
ATOM 4812 C CA  . TYR A 0 628 . -62.485  -33.922 68.954   1.00 34.28 628 A 1 
ATOM 4813 C C   . TYR A 0 628 . -63.228  -34.376 70.232   1.00 34.28 628 A 1 
ATOM 4814 C CB  . TYR A 0 628 . -61.985  -35.103 68.109   1.00 34.28 628 A 1 
ATOM 4815 O O   . TYR A 0 628 . -62.633  -34.571 71.293   1.00 34.28 628 A 1 
ATOM 4816 C CG  . TYR A 0 628 . -63.085  -36.002 67.569   1.00 34.28 628 A 1 
ATOM 4817 C CD1 . TYR A 0 628 . -63.368  -37.231 68.197   1.00 34.28 628 A 1 
ATOM 4818 C CD2 . TYR A 0 628 . -63.819  -35.611 66.432   1.00 34.28 628 A 1 
ATOM 4819 C CE1 . TYR A 0 628 . -64.373  -38.073 67.682   1.00 34.28 628 A 1 
ATOM 4820 C CE2 . TYR A 0 628 . -64.827  -36.449 65.915   1.00 34.28 628 A 1 
ATOM 4821 O OH  . TYR A 0 628 . -66.064  -38.504 66.036   1.00 34.28 628 A 1 
ATOM 4822 C CZ  . TYR A 0 628 . -65.101  -37.687 66.538   1.00 34.28 628 A 1 
ATOM 4823 N N   . GLY A 0 629 . -64.557  -34.513 70.126   1.00 36.87 629 A 1 
ATOM 4824 C CA  . GLY A 0 629 . -65.521  -34.543 71.231   1.00 36.87 629 A 1 
ATOM 4825 C C   . GLY A 0 629 . -65.606  -35.806 72.103   1.00 36.87 629 A 1 
ATOM 4826 O O   . GLY A 0 629 . -65.314  -36.925 71.693   1.00 36.87 629 A 1 
ATOM 4827 N N   . ALA A 0 630 . -66.128  -35.609 73.320   1.00 28.18 630 A 1 
ATOM 4828 C CA  . ALA A 0 630 . -66.672  -36.656 74.181   1.00 28.18 630 A 1 
ATOM 4829 C C   . ALA A 0 630 . -68.205  -36.513 74.251   1.00 28.18 630 A 1 
ATOM 4830 C CB  . ALA A 0 630 . -66.002  -36.572 75.563   1.00 28.18 630 A 1 
ATOM 4831 O O   . ALA A 0 630 . -68.726  -35.728 75.044   1.00 28.18 630 A 1 
ATOM 4832 N N   . SER A 0 631 . -68.938  -37.266 73.428   1.00 31.45 631 A 1 
ATOM 4833 C CA  . SER A 0 631 . -70.392  -37.425 73.545   1.00 31.45 631 A 1 
ATOM 4834 C C   . SER A 0 631 . -70.796  -38.887 73.313   1.00 31.45 631 A 1 
ATOM 4835 C CB  . SER A 0 631 . -71.145  -36.460 72.609   1.00 31.45 631 A 1 
ATOM 4836 O O   . SER A 0 631 . -70.582  -39.458 72.250   1.00 31.45 631 A 1 
ATOM 4837 O OG  . SER A 0 631 . -70.840  -36.692 71.250   1.00 31.45 631 A 1 
ATOM 4838 N N   . SER A 0 632 . -71.355  -39.534 74.337   1.00 33.89 632 A 1 
ATOM 4839 C CA  . SER A 0 632 . -72.345  -40.612 74.175   1.00 33.89 632 A 1 
ATOM 4840 C C   . SER A 0 632 . -73.018  -40.956 75.510   1.00 33.89 632 A 1 
ATOM 4841 C CB  . SER A 0 632 . -71.825  -41.892 73.493   1.00 33.89 632 A 1 
ATOM 4842 O O   . SER A 0 632 . -72.397  -41.374 76.484   1.00 33.89 632 A 1 
ATOM 4843 O OG  . SER A 0 632 . -70.454  -42.123 73.717   1.00 33.89 632 A 1 
ATOM 4844 N N   . GLU A 0 633 . -74.327  -40.715 75.513   1.00 29.85 633 A 1 
ATOM 4845 C CA  . GLU A 0 633 . -75.401  -41.314 76.310   1.00 29.85 633 A 1 
ATOM 4846 C C   . GLU A 0 633 . -75.189  -42.772 76.756   1.00 29.85 633 A 1 
ATOM 4847 C CB  . GLU A 0 633 . -76.634  -41.302 75.377   1.00 29.85 633 A 1 
ATOM 4848 O O   . GLU A 0 633 . -74.819  -43.623 75.951   1.00 29.85 633 A 1 
ATOM 4849 C CG  . GLU A 0 633 . -77.570  -40.123 75.657   1.00 29.85 633 A 1 
ATOM 4850 C CD  . GLU A 0 633 . -78.492  -39.796 74.474   1.00 29.85 633 A 1 
ATOM 4851 O OE1 . GLU A 0 633 . -79.685  -39.531 74.744   1.00 29.85 633 A 1 
ATOM 4852 O OE2 . GLU A 0 633 . -77.992  -39.785 73.329   1.00 29.85 633 A 1 
ATOM 4853 N N   . GLY A 0 634 . -75.578  -43.096 78.003   1.00 31.08 634 A 1 
ATOM 4854 C CA  . GLY A 0 634 . -75.832  -44.494 78.377   1.00 31.08 634 A 1 
ATOM 4855 C C   . GLY A 0 634 . -75.843  -44.895 79.860   1.00 31.08 634 A 1 
ATOM 4856 O O   . GLY A 0 634 . -75.217  -45.895 80.179   1.00 31.08 634 A 1 
ATOM 4857 N N   . ALA A 0 635 . -76.558  -44.217 80.770   1.00 29.72 635 A 1 
ATOM 4858 C CA  . ALA A 0 635 . -77.064  -44.863 82.001   1.00 29.72 635 A 1 
ATOM 4859 C C   . ALA A 0 635 . -78.184  -44.033 82.657   1.00 29.72 635 A 1 
ATOM 4860 C CB  . ALA A 0 635 . -75.941  -45.124 83.017   1.00 29.72 635 A 1 
ATOM 4861 O O   . ALA A 0 635 . -77.986  -42.884 83.041   1.00 29.72 635 A 1 
ATOM 4862 N N   . ARG A 0 636 . -79.379  -44.626 82.760   1.00 26.30 636 A 1 
ATOM 4863 C CA  . ARG A 0 636 . -80.620  -44.032 83.282   1.00 26.30 636 A 1 
ATOM 4864 C C   . ARG A 0 636 . -80.470  -43.466 84.699   1.00 26.30 636 A 1 
ATOM 4865 C CB  . ARG A 0 636 . -81.711  -45.116 83.304   1.00 26.30 636 A 1 
ATOM 4866 O O   . ARG A 0 636 . -80.016  -44.163 85.600   1.00 26.30 636 A 1 
ATOM 4867 C CG  . ARG A 0 636 . -82.283  -45.435 81.917   1.00 26.30 636 A 1 
ATOM 4868 C CD  . ARG A 0 636 . -83.231  -46.636 82.021   1.00 26.30 636 A 1 
ATOM 4869 N NE  . ARG A 0 636 . -84.059  -46.780 80.809   1.00 26.30 636 A 1 
ATOM 4870 N NH1 . ARG A 0 636 . -84.427  -49.047 80.924   1.00 26.30 636 A 1 
ATOM 4871 N NH2 . ARG A 0 636 . -85.402  -47.847 79.316   1.00 26.30 636 A 1 
ATOM 4872 C CZ  . ARG A 0 636 . -84.622  -47.888 80.358   1.00 26.30 636 A 1 
ATOM 4873 N N   . ALA A 0 637 . -80.982  -42.252 84.889   1.00 23.40 637 A 1 
ATOM 4874 C CA  . ALA A 0 637 . -81.231  -41.635 86.184   1.00 23.40 637 A 1 
ATOM 4875 C C   . ALA A 0 637 . -82.744  -41.608 86.462   1.00 23.40 637 A 1 
ATOM 4876 C CB  . ALA A 0 637 . -80.618  -40.226 86.172   1.00 23.40 637 A 1 
ATOM 4877 O O   . ALA A 0 637 . -83.456  -40.764 85.925   1.00 23.40 637 A 1 
ATOM 4878 N N   . SER A 0 638 . -83.235  -42.515 87.304   1.00 29.95 638 A 1 
ATOM 4879 C CA  . SER A 0 638 . -84.368  -42.212 88.185   1.00 29.95 638 A 1 
ATOM 4880 C C   . SER A 0 638 . -84.363  -43.145 89.388   1.00 29.95 638 A 1 
ATOM 4881 C CB  . SER A 0 638 . -85.739  -42.272 87.498   1.00 29.95 638 A 1 
ATOM 4882 O O   . SER A 0 638 . -84.378  -44.361 89.211   1.00 29.95 638 A 1 
ATOM 4883 O OG  . SER A 0 638 . -86.048  -43.584 87.073   1.00 29.95 638 A 1 
ATOM 4884 N N   . GLU A 0 639 . -84.386  -42.494 90.548   1.00 25.24 639 A 1 
ATOM 4885 C CA  . GLU A 0 639 . -84.739  -42.940 91.893   1.00 25.24 639 A 1 
ATOM 4886 C C   . GLU A 0 639 . -84.061  -44.184 92.477   1.00 25.24 639 A 1 
ATOM 4887 C CB  . GLU A 0 639 . -86.266  -42.949 92.063   1.00 25.24 639 A 1 
ATOM 4888 O O   . GLU A 0 639 . -84.105  -45.291 91.947   1.00 25.24 639 A 1 
ATOM 4889 C CG  . GLU A 0 639 . -86.742  -41.909 93.094   1.00 25.24 639 A 1 
ATOM 4890 C CD  . GLU A 0 639 . -86.498  -40.448 92.676   1.00 25.24 639 A 1 
ATOM 4891 O OE1 . GLU A 0 639 . -86.329  -39.606 93.584   1.00 25.24 639 A 1 
ATOM 4892 O OE2 . GLU A 0 639 . -86.414  -40.178 91.452   1.00 25.24 639 A 1 
ATOM 4893 N N   . GLY A 0 640 . -83.439  -43.960 93.635   1.00 27.41 640 A 1 
ATOM 4894 C CA  . GLY A 0 640 . -82.752  -44.976 94.402   1.00 27.41 640 A 1 
ATOM 4895 C C   . GLY A 0 640 . -83.673  -46.094 94.865   1.00 27.41 640 A 1 
ATOM 4896 O O   . GLY A 0 640 . -84.783  -45.855 95.320   1.00 27.41 640 A 1 
ATOM 4897 N N   . ASP A 0 641 . -83.140  -47.308 94.808   1.00 28.06 641 A 1 
ATOM 4898 C CA  . ASP A 0 641 . -83.236  -48.228 95.927   1.00 28.06 641 A 1 
ATOM 4899 C C   . ASP A 0 641 . -82.217  -49.369 95.784   1.00 28.06 641 A 1 
ATOM 4900 C CB  . ASP A 0 641 . -84.679  -48.752 96.116   1.00 28.06 641 A 1 
ATOM 4901 O O   . ASP A 0 641 . -82.180  -50.082 94.783   1.00 28.06 641 A 1 
ATOM 4902 C CG  . ASP A 0 641 . -85.390  -48.189 97.360   1.00 28.06 641 A 1 
ATOM 4903 O OD1 . ASP A 0 641 . -84.696  -47.640 98.249   1.00 28.06 641 A 1 
ATOM 4904 O OD2 . ASP A 0 641 . -86.595  -48.497 97.500   1.00 28.06 641 A 1 
ATOM 4905 N N   . LYS A 0 642 . -81.459  -49.541 96.874   1.00 28.17 642 A 1 
ATOM 4906 C CA  . LYS A 0 642 . -80.798  -50.764 97.364   1.00 28.17 642 A 1 
ATOM 4907 C C   . LYS A 0 642 . -79.364  -51.096 96.921   1.00 28.17 642 A 1 
ATOM 4908 C CB  . LYS A 0 642 . -81.763  -51.956 97.357   1.00 28.17 642 A 1 
ATOM 4909 O O   . LYS A 0 642 . -79.092  -51.770 95.937   1.00 28.17 642 A 1 
ATOM 4910 C CG  . LYS A 0 642 . -82.962  -51.618 98.256   1.00 28.17 642 A 1 
ATOM 4911 C CD  . LYS A 0 642 . -83.985  -52.738 98.319   1.00 28.17 642 A 1 
ATOM 4912 C CE  . LYS A 0 642 . -85.152  -52.180 99.133   1.00 28.17 642 A 1 
ATOM 4913 N NZ  . LYS A 0 642 . -86.242  -53.167 99.258   1.00 28.17 642 A 1 
ATOM 4914 N N   . ASP A 0 643 . -78.481  -50.679 97.829   1.00 30.57 643 A 1 
ATOM 4915 C CA  . ASP A 0 643 . -77.605  -51.531 98.643   1.00 30.57 643 A 1 
ATOM 4916 C C   . ASP A 0 643 . -76.302  -52.121 98.072   1.00 30.57 643 A 1 
ATOM 4917 C CB  . ASP A 0 643 . -78.414  -52.536 99.487   1.00 30.57 643 A 1 
ATOM 4918 O O   . ASP A 0 643 . -76.248  -53.013 97.231   1.00 30.57 643 A 1 
ATOM 4919 C CG  . ASP A 0 643 . -79.416  -51.838 100.417  1.00 30.57 643 A 1 
ATOM 4920 O OD1 . ASP A 0 643 . -79.091  -50.712 100.863  1.00 30.57 643 A 1 
ATOM 4921 O OD2 . ASP A 0 643 . -80.506  -52.408 100.639  1.00 30.57 643 A 1 
ATOM 4922 N N   . LYS A 0 644 . -75.225  -51.631 98.707   1.00 30.18 644 A 1 
ATOM 4923 C CA  . LYS A 0 644 . -73.901  -52.226 98.944   1.00 30.18 644 A 1 
ATOM 4924 C C   . LYS A 0 644 . -73.859  -53.760 98.868   1.00 30.18 644 A 1 
ATOM 4925 C CB  . LYS A 0 644 . -73.508  -51.890 100.402  1.00 30.18 644 A 1 
ATOM 4926 O O   . LYS A 0 644 . -74.455  -54.425 99.707   1.00 30.18 644 A 1 
ATOM 4927 C CG  . LYS A 0 644 . -73.024  -50.466 100.679  1.00 30.18 644 A 1 
ATOM 4928 C CD  . LYS A 0 644 . -72.850  -50.280 102.195  1.00 30.18 644 A 1 
ATOM 4929 C CE  . LYS A 0 644 . -72.284  -48.892 102.507  1.00 30.18 644 A 1 
ATOM 4930 N NZ  . LYS A 0 644 . -72.154  -48.681 103.970  1.00 30.18 644 A 1 
ATOM 4931 N N   . ALA A 0 645 . -72.944  -54.279 98.048   1.00 29.28 645 A 1 
ATOM 4932 C CA  . ALA A 0 645 . -71.723  -54.989 98.478   1.00 29.28 645 A 1 
ATOM 4933 C C   . ALA A 0 645 . -71.245  -55.942 97.368   1.00 29.28 645 A 1 
ATOM 4934 C CB  . ALA A 0 645 . -71.903  -55.779 99.788   1.00 29.28 645 A 1 
ATOM 4935 O O   . ALA A 0 645 . -71.809  -57.011 97.165   1.00 29.28 645 A 1 
ATOM 4936 N N   . GLY A 0 646 . -70.168  -55.573 96.674   1.00 31.04 646 A 1 
ATOM 4937 C CA  . GLY A 0 646 . -69.573  -56.407 95.631   1.00 31.04 646 A 1 
ATOM 4938 C C   . GLY A 0 646 . -68.232  -55.868 95.147   1.00 31.04 646 A 1 
ATOM 4939 O O   . GLY A 0 646 . -68.144  -55.383 94.031   1.00 31.04 646 A 1 
ATOM 4940 N N   . TYR A 0 647 . -67.237  -55.904 96.043   1.00 26.77 647 A 1 
ATOM 4941 C CA  . TYR A 0 647 . -65.819  -56.210 95.775   1.00 26.77 647 A 1 
ATOM 4942 C C   . TYR A 0 647 . -65.183  -55.604 94.500   1.00 26.77 647 A 1 
ATOM 4943 C CB  . TYR A 0 647 . -65.686  -57.742 95.807   1.00 26.77 647 A 1 
ATOM 4944 O O   . TYR A 0 647 . -65.426  -56.045 93.386   1.00 26.77 647 A 1 
ATOM 4945 C CG  . TYR A 0 647 . -65.109  -58.276 97.099   1.00 26.77 647 A 1 
ATOM 4946 C CD1 . TYR A 0 647 . -63.775  -58.721 97.102   1.00 26.77 647 A 1 
ATOM 4947 C CD2 . TYR A 0 647 . -65.878  -58.334 98.280   1.00 26.77 647 A 1 
ATOM 4948 C CE1 . TYR A 0 647 . -63.205  -59.241 98.275   1.00 26.77 647 A 1 
ATOM 4949 C CE2 . TYR A 0 647 . -65.303  -58.842 99.463   1.00 26.77 647 A 1 
ATOM 4950 O OH  . TYR A 0 647 . -63.421  -59.812 100.592  1.00 26.77 647 A 1 
ATOM 4951 C CZ  . TYR A 0 647 . -63.969  -59.305 99.458   1.00 26.77 647 A 1 
ATOM 4952 N N   . ALA A 0 648 . -64.372  -54.547 94.578   1.00 29.26 648 A 1 
ATOM 4953 C CA  . ALA A 0 648 . -62.987  -54.541 95.075   1.00 29.26 648 A 1 
ATOM 4954 C C   . ALA A 0 648 . -62.051  -55.591 94.425   1.00 29.26 648 A 1 
ATOM 4955 C CB  . ALA A 0 648 . -62.905  -54.551 96.609   1.00 29.26 648 A 1 
ATOM 4956 O O   . ALA A 0 648 . -62.266  -56.789 94.553   1.00 29.26 648 A 1 
ATOM 4957 N N   . ALA A 0 649 . -60.942  -55.071 93.874   1.00 31.48 649 A 1 
ATOM 4958 C CA  . ALA A 0 649 . -59.649  -55.717 93.592   1.00 31.48 649 A 1 
ATOM 4959 C C   . ALA A 0 649 . -59.418  -56.405 92.225   1.00 31.48 649 A 1 
ATOM 4960 C CB  . ALA A 0 649 . -59.214  -56.586 94.782   1.00 31.48 649 A 1 
ATOM 4961 O O   . ALA A 0 649 . -59.739  -57.568 92.026   1.00 31.48 649 A 1 
ATOM 4962 N N   . ALA A 0 650 . -58.736  -55.677 91.329   1.00 36.31 650 A 1 
ATOM 4963 C CA  . ALA A 0 650 . -57.616  -56.126 90.473   1.00 36.31 650 A 1 
ATOM 4964 C C   . ALA A 0 650 . -57.243  -54.935 89.564   1.00 36.31 650 A 1 
ATOM 4965 C CB  . ALA A 0 650 . -58.018  -57.328 89.598   1.00 36.31 650 A 1 
ATOM 4966 O O   . ALA A 0 650 . -58.109  -54.480 88.815   1.00 36.31 650 A 1 
ATOM 4967 N N   . GLY A 0 651 . -56.061  -54.312 89.559   1.00 32.80 651 A 1 
ATOM 4968 C CA  . GLY A 0 651 . -54.718  -54.564 90.111   1.00 32.80 651 A 1 
ATOM 4969 C C   . GLY A 0 651 . -53.756  -53.875 89.117   1.00 32.80 651 A 1 
ATOM 4970 O O   . GLY A 0 651 . -53.787  -54.210 87.943   1.00 32.80 651 A 1 
ATOM 4971 N N   . ALA A 0 652 . -53.278  -52.662 89.402   1.00 27.75 652 A 1 
ATOM 4972 C CA  . ALA A 0 652 . -51.921  -52.333 89.857   1.00 27.75 652 A 1 
ATOM 4973 C C   . ALA A 0 652 . -50.758  -52.711 88.901   1.00 27.75 652 A 1 
ATOM 4974 C CB  . ALA A 0 652 . -51.692  -52.820 91.295   1.00 27.75 652 A 1 
ATOM 4975 O O   . ALA A 0 652 . -50.476  -53.885 88.699   1.00 27.75 652 A 1 
ATOM 4976 N N   . TYR A 0 653 . -50.003  -51.665 88.515   1.00 24.89 653 A 1 
ATOM 4977 C CA  . TYR A 0 653 . -48.549  -51.627 88.260   1.00 24.89 653 A 1 
ATOM 4978 C C   . TYR A 0 653 . -48.028  -51.835 86.820   1.00 24.89 653 A 1 
ATOM 4979 C CB  . TYR A 0 653 . -47.809  -52.513 89.285   1.00 24.89 653 A 1 
ATOM 4980 O O   . TYR A 0 653 . -48.052  -52.940 86.299   1.00 24.89 653 A 1 
ATOM 4981 C CG  . TYR A 0 653 . -46.524  -51.921 89.814   1.00 24.89 653 A 1 
ATOM 4982 C CD1 . TYR A 0 653 . -45.278  -52.373 89.344   1.00 24.89 653 A 1 
ATOM 4983 C CD2 . TYR A 0 653 . -46.585  -50.945 90.826   1.00 24.89 653 A 1 
ATOM 4984 C CE1 . TYR A 0 653 . -44.090  -51.838 89.875   1.00 24.89 653 A 1 
ATOM 4985 C CE2 . TYR A 0 653 . -45.401  -50.416 91.370   1.00 24.89 653 A 1 
ATOM 4986 O OH  . TYR A 0 653 . -43.002  -50.367 91.420   1.00 24.89 653 A 1 
ATOM 4987 C CZ  . TYR A 0 653 . -44.150  -50.865 90.894   1.00 24.89 653 A 1 
ATOM 4988 N N   . GLN A 0 654 . -47.446  -50.776 86.233   1.00 32.91 654 A 1 
ATOM 4989 C CA  . GLN A 0 654 . -46.016  -50.683 85.868   1.00 32.91 654 A 1 
ATOM 4990 C C   . GLN A 0 654 . -45.703  -49.254 85.377   1.00 32.91 654 A 1 
ATOM 4991 C CB  . GLN A 0 654 . -45.573  -51.729 84.825   1.00 32.91 654 A 1 
ATOM 4992 O O   . GLN A 0 654 . -46.292  -48.738 84.433   1.00 32.91 654 A 1 
ATOM 4993 C CG  . GLN A 0 654 . -45.217  -53.102 85.449   1.00 32.91 654 A 1
[truncated: 98,511 more chars]
