# Supplementary material for: Self-assembling proteins compose the chemically resistant shell biomaterial of planktonic tintinnid ciliates
Source: Nat Commun. 2026 Jun 13;17:7507. doi: 10.1038/s41467-026-74402-4 (PMC13408134; doi:10.1038/s41467-026-74402-4)
Supplement: Supplementary file 6 — Supplementary Data 16 [file 41467_2026_74402_MOESM6_ESM.zip › AF2_structure_models/Pacific_62.cif]

data_0
#
_entry.id   0
#
_struct_asym.id          A
_struct_asym.entity_id   0
#
_entity_poly.entity_id        0
_entity_poly.type             polypeptide(L)
_entity_poly.pdbx_strand_id   A
#
_entity.id     0
_entity.type   polymer
#
loop_
_entity_poly_seq.entity_id
_entity_poly_seq.num
_entity_poly_seq.mon_id
0 1   MET 
0 2   LYS 
0 3   THR 
0 4   PHE 
0 5   ALA 
0 6   PHE 
0 7   ALA 
0 8   LEU 
0 9   LEU 
0 10  VAL 
0 11  ALA 
0 12  THR 
0 13  ILE 
0 14  SER 
0 15  ALA 
0 16  ASN 
0 17  PRO 
0 18  GLY 
0 19  TYR 
0 20  TYR 
0 21  GLN 
0 22  PRO 
0 23  LYS 
0 24  PRO 
0 25  VAL 
0 26  VAL 
0 27  THR 
0 28  VAL 
0 29  THR 
0 30  LYS 
0 31  LYS 
0 32  PRO 
0 33  GLY 
0 34  PHE 
0 35  SER 
0 36  GLN 
0 37  SER 
0 38  GLY 
0 39  ALA 
0 40  SER 
0 41  LYS 
0 42  GLY 
0 43  TYR 
0 44  GLY 
0 45  GLN 
0 46  GLN 
0 47  ALA 
0 48  GLU 
0 49  LYS 
0 50  ARG 
0 51  SER 
0 52  ALA 
0 53  SER 
0 54  ASP 
0 55  PHE 
0 56  ASP 
0 57  ALA 
0 58  TYR 
0 59  GLY 
0 60  ARG 
0 61  ASP 
0 62  GLN 
0 63  ASP 
0 64  LEU 
0 65  SER 
0 66  ILE 
0 67  GLU 
0 68  GLU 
0 69  SER 
0 70  TYR 
0 71  GLY 
0 72  ARG 
0 73  THR 
0 74  ASN 
0 75  ALA 
0 76  LYS 
0 77  SER 
0 78  TYR 
0 79  ALA 
0 80  ALA 
0 81  GLU 
0 82  SER 
0 83  TYR 
0 84  ASP 
0 85  GLU 
0 86  TRP 
0 87  ASP 
0 88  ASN 
0 89  THR 
0 90  ASP 
0 91  ASP 
0 92  ASP 
0 93  LYS 
0 94  TRP 
0 95  GLY 
0 96  ALA 
0 97  GLN 
0 98  ALA 
0 99  TRP 
0 100 GLY 
0 101 GLN 
0 102 ASP 
0 103 ARG 
0 104 ASP 
0 105 VAL 
0 106 TYR 
0 107 GLY 
0 108 ALA 
0 109 SER 
0 110 SER 
0 111 TYR 
0 112 GLY 
0 113 LYS 
0 114 GLN 
0 115 ALA 
0 116 SER 
0 117 SER 
0 118 GLY 
0 119 ASP 
0 120 TYR 
0 121 ASP 
0 122 LYS 
0 123 TYR 
0 124 GLY 
0 125 LYS 
0 126 LYS 
0 127 ALA 
0 128 ALA 
0 129 ALA 
0 130 ALA 
0 131 GLY 
0 132 THR 
0 133 LYS 
0 134 TRP 
0 135 GLY 
0 136 ASP 
0 137 LEU 
0 138 LYS 
0 139 GLY 
0 140 GLY 
0 141 LYS 
0 142 GLY 
0 143 GLU 
0 144 VAL 
0 145 ASP 
0 146 ALA 
0 147 TYR 
0 148 GLY 
0 149 LYS 
0 150 GLN 
0 151 SER 
0 152 GLN 
0 153 ALA 
0 154 ALA 
0 155 GLY 
0 156 ALA 
0 157 SER 
0 158 ALA 
0 159 VAL 
0 160 TRP 
0 161 GLN 
0 162 GLY 
0 163 ALA 
0 164 SER 
0 165 ALA 
0 166 GLY 
0 167 TYR 
0 168 GLY 
0 169 ALA 
0 170 ALA 
0 171 ARG 
0 172 GLY 
0 173 GLY 
0 174 TYR 
0 175 ASP 
0 176 ASN 
0 177 ASP 
0 178 VAL 
0 179 TRP 
0 180 ALA 
0 181 LYS 
0 182 GLN 
0 183 ALA 
0 184 TYR 
0 185 GLY 
0 186 SER 
0 187 ASP 
0 188 TYR 
0 189 ASP 
0 190 SER 
0 191 ARG 
0 192 TRP 
0 193 GLY 
0 194 LYS 
0 195 SER 
0 196 TYR 
0 197 ASP 
0 198 SER 
0 199 VAL 
0 200 GLU 
0 201 ALA 
0 202 LYS 
0 203 SER 
0 204 TYR 
0 205 ASP 
0 206 ASN 
0 207 GLU 
0 208 ASN 
0 209 TYR 
0 210 ALA 
0 211 ARG 
0 212 ARG 
0 213 VAL 
0 214 ARG 
0 215 ALA 
0 216 ASP 
0 217 ASP 
0 218 ASP 
0 219 GLN 
0 220 TRP 
0 221 ALA 
0 222 GLU 
0 223 ASP 
0 224 TYR 
0 225 ASP 
0 226 ARG 
0 227 TYR 
0 228 ASP 
0 229 ALA 
0 230 GLY 
0 231 GLU 
0 232 GLY 
0 233 ASP 
0 234 ALA 
0 235 TYR 
0 236 GLY 
0 237 ARG 
0 238 ALA 
0 239 ALA 
0 240 SER 
0 241 GLU 
0 242 LYS 
0 243 SER 
0 244 TRP 
0 245 GLY 
0 246 LYS 
0 247 GLY 
0 248 SER 
0 249 GLY 
0 250 TYR 
0 251 GLY 
0 252 LYS 
0 253 GLY 
0 254 GLY 
0 255 ASP 
0 256 ARG 
0 257 ALA 
0 258 ALA 
0 259 ALA 
0 260 SER 
0 261 LYS 
0 262 ALA 
0 263 HIS 
0 264 GLY 
0 265 GLN 
0 266 ASP 
0 267 TYR 
0 268 TRP 
0 269 GLY 
0 270 LYS 
0 271 SER 
0 272 GLY 
0 273 SER 
0 274 ASP 
0 275 TRP 
0 276 ASP 
0 277 ALA 
0 278 TRP 
0 279 GLY 
0 280 ARG 
0 281 ASP 
0 282 GLN 
0 283 ASP 
0 284 TYR 
0 285 SER 
0 286 GLU 
0 287 ASP 
0 288 VAL 
0 289 SER 
0 290 TYR 
0 291 ASP 
0 292 ARG 
0 293 THR 
0 294 THR 
0 295 ALA 
0 296 LYS 
0 297 ALA 
0 298 TYR 
0 299 ALA 
0 300 ALA 
0 301 GLU 
0 302 SER 
0 303 TYR 
0 304 ASP 
0 305 GLU 
0 306 TRP 
0 307 ASP 
0 308 ASN 
0 309 ALA 
0 310 ASP 
0 311 ASP 
0 312 ASP 
0 313 LYS 
0 314 TRP 
0 315 GLY 
0 316 ALA 
0 317 GLN 
0 318 ALA 
0 319 TRP 
0 320 GLY 
0 321 LYS 
0 322 ASP 
0 323 ARG 
0 324 ASP 
0 325 VAL 
0 326 TYR 
0 327 GLY 
0 328 ALA 
0 329 SER 
0 330 SER 
0 331 TYR 
0 332 GLY 
0 333 ALA 
0 334 VAL 
0 335 ALA 
0 336 SER 
0 337 ALA 
0 338 LYS 
0 339 ASP 
0 340 ALA 
0 341 SER 
0 342 LYS 
0 343 LYS 
0 344 GLY 
0 345 TYR 
0 346 GLY 
0 347 ALA 
0 348 ALA 
0 349 GLU 
0 350 LEU 
0 351 TYR 
0 352 GLY 
0 353 GLN 
0 354 GLN 
0 355 VAL 
0 356 SER 
0 357 ALA 
0 358 ASN 
0 359 GLY 
0 360 GLN 
0 361 SER 
0 362 TYR 
0 363 HIS 
0 364 PRO 
0 365 ASP 
0 366 PRO 
0 367 TYR 
0 368 GLY 
0 369 LYS 
0 370 GLY 
0 371 GLY 
0 372 TYR 
0 373 VAL 
0 374 THR 
0 375 LYS 
0 376 HIS 
0 377 GLY 
0 378 ALA 
0 379 GLN 
0 380 ALA 
0 381 GLY 
0 382 GLN 
0 383 TYR 
0 384 GLY 
0 385 ALA 
0 386 ALA 
0 387 SER 
0 388 GLY 
0 389 LYS 
0 390 GLY 
0 391 SER 
0 392 ASP 
0 393 SER 
0 394 MET 
0 395 VAL 
0 396 TRP 
0 397 GLN 
0 398 GLY 
0 399 ALA 
0 400 SER 
0 401 ALA 
0 402 ALA 
0 403 LYS 
0 404 GLN 
0 405 ALA 
0 406 ALA 
0 407 ALA 
0 408 GLY 
0 409 ALA 
0 410 TYR 
0 411 ASP 
0 412 ASN 
0 413 ASP 
0 414 GLU 
0 415 TRP 
0 416 ALA 
0 417 LYS 
0 418 GLN 
0 419 ALA 
0 420 TYR 
0 421 GLY 
0 422 SER 
0 423 ASP 
0 424 TYR 
0 425 ASP 
0 426 SER 
0 427 ARG 
0 428 TRP 
0 429 GLY 
0 430 LYS 
0 431 SER 
0 432 TYR 
0 433 ASP 
0 434 SER 
0 435 VAL 
0 436 SER 
0 437 ALA 
0 438 LYS 
0 439 SER 
0 440 TYR 
0 441 ASP 
0 442 ASN 
0 443 GLU 
0 444 SER 
0 445 TYR 
0 446 ALA 
0 447 ARG 
0 448 ALA 
0 449 VAL 
0 450 GLN 
0 451 ALA 
0 452 ASP 
0 453 ASP 
0 454 ASP 
0 455 GLN 
0 456 TRP 
0 457 ALA 
0 458 GLU 
0 459 ASP 
0 460 TYR 
0 461 ASP 
0 462 ARG 
0 463 TYR 
0 464 ASP 
0 465 SER 
0 466 ARG 
0 467 ASP 
0 468 ALA 
0 469 GLY 
0 470 ALA 
0 471 GLN 
0 472 GLY 
0 473 ARG 
0 474 GLY 
0 475 ALA 
0 476 SER 
0 477 LYS 
0 478 TRP 
0 479 GLY 
0 480 LYS 
0 481 ASP 
0 482 ALA 
0 483 ASP 
0 484 LYS 
0 485 THR 
0 486 VAL 
0 487 LYS 
0 488 GLY 
0 489 HIS 
0 490 ALA 
0 491 HIS 
0 492 PRO 
0 493 GLY 
0 494 TYR 
0 495 HIS 
0 496 GLY 
0 497 THR 
0 498 SER 
0 499 VAL 
0 500 THR 
0 501 SER 
0 502 LYS 
0 503 LYS 
0 504 GLY 
0 505 ALA 
0 506 GLU 
0 507 TYR 
0 508 ASP 
0 509 ILE 
0 510 ALA 
0 511 SER 
0 512 GLU 
0 513 ALA 
0 514 GLY 
0 515 GLN 
0 516 ALA 
0 517 GLY 
0 518 TYR 
0 519 TRP 
0 520 GLY 
0 521 LYS 
0 522 SER 
0 523 GLY 
0 524 SER 
0 525 ASP 
0 526 TRP 
0 527 ASP 
0 528 ALA 
0 529 TYR 
0 530 GLY 
0 531 ARG 
0 532 ASP 
0 533 GLN 
0 534 ASP 
0 535 LEU 
0 536 SER 
0 537 ILE 
0 538 LYS 
0 539 GLU 
0 540 SER 
0 541 TYR 
0 542 ASP 
0 543 ARG 
0 544 THR 
0 545 TRP 
0 546 ALA 
0 547 LYS 
0 548 SER 
0 549 TYR 
0 550 ASP 
0 551 ALA 
0 552 GLU 
0 553 SER 
0 554 TYR 
0 555 ASP 
0 556 GLU 
0 557 TRP 
0 558 ASP 
0 559 ASN 
0 560 LYS 
0 561 ASP 
0 562 ASP 
0 563 ASP 
0 564 LYS 
0 565 TRP 
0 566 GLY 
0 567 ALA 
0 568 GLN 
0 569 ALA 
0 570 TRP 
0 571 GLY 
0 572 LYS 
0 573 ASP 
0 574 ARG 
0 575 ASP 
0 576 VAL 
0 577 TYR 
0 578 GLY 
0 579 ALA 
0 580 SER 
0 581 SER 
0 582 PHE 
0 583 GLY 
0 584 LYS 
0 585 ALA 
0 586 ALA 
0 587 SER 
0 588 ALA 
0 589 GLY 
0 590 ASP 
0 591 TYR 
0 592 ASP 
0 593 MET 
0 594 TYR 
0 595 GLY 
0 596 ARG 
0 597 SER 
0 598 ASN 
0 599 ALA 
0 600 ALA 
0 601 ALA 
0 602 GLY 
0 603 ALA 
0 604 ALA 
0 605 SER 
0 606 ALA 
0 607 SER 
0 608 LYS 
0 609 HIS 
0 610 GLY 
0 611 SER 
0 612 VAL 
0 613 HIS 
0 614 PRO 
0 615 VAL 
0 616 GLY 
0 617 TYR 
0 618 GLY 
0 619 LYS 
0 620 HIS 
0 621 GLY 
0 622 TYR 
0 623 GLY 
0 624 LYS 
0 625 SER 
0 626 TYR 
0 627 SER 
0 628 THR 
0 629 ALA 
0 630 GLN 
0 631 ALA 
0 632 ALA 
0 633 GLN 
0 634 ALA 
0 635 ALA 
0 636 SER 
0 637 SER 
0 638 LYS 
0 639 GLN 
0 640 GLY 
0 641 TYR 
0 642 GLY 
0 643 SER 
0 644 HIS 
0 645 SER 
0 646 ASP 
0 647 ALA 
0 648 GLN 
0 649 ALA 
0 650 SER 
0 651 ARG 
0 652 ASN 
0 653 HIS 
0 654 ALA 
0 655 ALA 
0 656 ALA 
0 657 ARG 
0 658 SER 
0 659 GLY 
0 660 TYR 
0 661 ASP 
0 662 ASN 
0 663 ASP 
0 664 GLU 
0 665 TRP 
0 666 ALA 
0 667 LYS 
0 668 GLN 
0 669 ALA 
0 670 TYR 
0 671 GLY 
0 672 SER 
0 673 ASP 
0 674 PHE 
0 675 ASP 
0 676 SER 
0 677 ARG 
0 678 TRP 
0 679 GLY 
0 680 LYS 
0 681 SER 
0 682 TYR 
0 683 ASP 
0 684 SER 
0 685 VAL 
0 686 ALA 
0 687 ALA 
0 688 LYS 
0 689 SER 
0 690 TYR 
0 691 ASP 
0 692 ASP 
0 693 GLU 
0 694 GLN 
0 695 TYR 
0 696 ALA 
0 697 ARG 
0 698 LYS 
0 699 VAL 
0 700 GLN 
0 701 ALA 
0 702 ASP 
0 703 ASP 
0 704 ASP 
0 705 GLN 
0 706 TRP 
0 707 ALA 
0 708 GLU 
0 709 ASP 
0 710 TYR 
0 711 ASP 
0 712 ARG 
0 713 TYR 
0 714 ASP 
0 715 SER 
0 716 ARG 
0 717 ASP 
0 718 ALA 
0 719 ASP 
0 720 ARG 
0 721 TYR 
0 722 GLY 
0 723 GLN 
0 724 ALA 
0 725 ALA 
0 726 SER 
0 727 ALA 
0 728 ALA 
0 729 LEU 
0 730 ARG 
0 731 GLN 
0 732 PRO 
0 733 GLY 
0 734 LYS 
0 735 VAL 
0 736 GLN 
0 737 TYR 
0 738 GLN 
0 739 VAL 
0 740 SER 
0 741 TYR 
0 742 PRO 
0 743 LYS 
0 744 PRO 
0 745 GLN 
0 746 PRO 
0 747 ARG 
0 748 HIS 
0 749 GLN 
0 750 ALA 
0 751 TRP 
#
loop_
_chem_comp.id
_chem_comp.type
_chem_comp.name
ALA 'L-peptide linking' ALANINE         
ARG 'L-peptide linking' ARGININE        
ASN 'L-peptide linking' ASPARAGINE      
ASP 'L-peptide linking' 'ASPARTIC ACID' 
CYS 'L-peptide linking' CYSTEINE        
GLN 'L-peptide linking' GLUTAMINE       
GLU 'L-peptide linking' 'GLUTAMIC ACID' 
HIS 'L-peptide linking' HISTIDINE       
ILE 'L-peptide linking' ISOLEUCINE      
LEU 'L-peptide linking' LEUCINE         
LYS 'L-peptide linking' LYSINE          
MET 'L-peptide linking' METHIONINE      
PHE 'L-peptide linking' PHENYLALANINE   
PRO 'L-peptide linking' PROLINE         
SER 'L-peptide linking' SERINE          
THR 'L-peptide linking' THREONINE       
TRP 'L-peptide linking' TRYPTOPHAN      
TYR 'L-peptide linking' TYROSINE        
VAL 'L-peptide linking' VALINE          
GLY 'peptide linking'   GLYCINE         
#
loop_
_atom_site.group_PDB
_atom_site.id
_atom_site.type_symbol
_atom_site.label_atom_id
_atom_site.label_alt_id
_atom_site.label_comp_id
_atom_site.label_asym_id
_atom_site.label_entity_id
_atom_site.label_seq_id
_atom_site.pdbx_PDB_ins_code
_atom_site.Cartn_x
_atom_site.Cartn_y
_atom_site.Cartn_z
_atom_site.occupancy
_atom_site.B_iso_or_equiv
_atom_site.auth_seq_id
_atom_site.auth_asym_id
_atom_site.pdbx_PDB_model_num
ATOM 1    N N   . MET A 0 1   . 21.992   26.601  -80.009  1.00 31.31 1   A 1 
ATOM 2    C CA  . MET A 0 1   . 20.678   27.239  -79.736  1.00 31.31 1   A 1 
ATOM 3    C C   . MET A 0 1   . 20.866   28.760  -79.842  1.00 31.31 1   A 1 
ATOM 4    C CB  . MET A 0 1   . 20.141   26.756  -78.377  1.00 31.31 1   A 1 
ATOM 5    O O   . MET A 0 1   . 21.979   29.197  -79.596  1.00 31.31 1   A 1 
ATOM 6    C CG  . MET A 0 1   . 19.900   25.237  -78.374  1.00 31.31 1   A 1 
ATOM 7    S SD  . MET A 0 1   . 19.106   24.642  -76.866  1.00 31.31 1   A 1 
ATOM 8    C CE  . MET A 0 1   . 18.994   22.860  -77.202  1.00 31.31 1   A 1 
ATOM 9    N N   . LYS A 0 2   . 19.979   29.498  -80.538  1.00 38.40 2   A 1 
ATOM 10   C CA  . LYS A 0 2   . 18.967   30.441  -79.976  1.00 38.40 2   A 1 
ATOM 11   C C   . LYS A 0 2   . 19.571   31.573  -79.103  1.00 38.40 2   A 1 
ATOM 12   C CB  . LYS A 0 2   . 17.885   29.679  -79.179  1.00 38.40 2   A 1 
ATOM 13   O O   . LYS A 0 2   . 20.304   31.239  -78.189  1.00 38.40 2   A 1 
ATOM 14   C CG  . LYS A 0 2   . 16.991   28.717  -79.984  1.00 38.40 2   A 1 
ATOM 15   C CD  . LYS A 0 2   . 15.909   28.125  -79.059  1.00 38.40 2   A 1 
ATOM 16   C CE  . LYS A 0 2   . 14.927   27.203  -79.801  1.00 38.40 2   A 1 
ATOM 17   N NZ  . LYS A 0 2   . 13.905   26.632  -78.878  1.00 38.40 2   A 1 
ATOM 18   N N   . THR A 0 3   . 19.286   32.880  -79.246  1.00 38.97 3   A 1 
ATOM 19   C CA  . THR A 0 3   . 18.507   33.702  -80.223  1.00 38.97 3   A 1 
ATOM 20   C C   . THR A 0 3   . 18.832   35.211  -80.004  1.00 38.97 3   A 1 
ATOM 21   C CB  . THR A 0 3   . 16.968   33.517  -80.094  1.00 38.97 3   A 1 
ATOM 22   O O   . THR A 0 3   . 19.735   35.501  -79.230  1.00 38.97 3   A 1 
ATOM 23   C CG2 . THR A 0 3   . 16.368   32.948  -81.381  1.00 38.97 3   A 1 
ATOM 24   O OG1 . THR A 0 3   . 16.581   32.672  -79.047  1.00 38.97 3   A 1 
ATOM 25   N N   . PHE A 0 4   . 18.058   36.131  -80.623  1.00 36.96 4   A 1 
ATOM 26   C CA  . PHE A 0 4   . 18.059   37.621  -80.573  1.00 36.96 4   A 1 
ATOM 27   C C   . PHE A 0 4   . 18.876   38.278  -81.713  1.00 36.96 4   A 1 
ATOM 28   C CB  . PHE A 0 4   . 18.355   38.187  -79.166  1.00 36.96 4   A 1 
ATOM 29   O O   . PHE A 0 4   . 20.086   38.106  -81.777  1.00 36.96 4   A 1 
ATOM 30   C CG  . PHE A 0 4   . 17.426   37.686  -78.066  1.00 36.96 4   A 1 
ATOM 31   C CD1 . PHE A 0 4   . 16.071   38.071  -78.068  1.00 36.96 4   A 1 
ATOM 32   C CD2 . PHE A 0 4   . 17.904   36.850  -77.037  1.00 36.96 4   A 1 
ATOM 33   C CE1 . PHE A 0 4   . 15.199   37.611  -77.065  1.00 36.96 4   A 1 
ATOM 34   C CE2 . PHE A 0 4   . 17.031   36.387  -76.034  1.00 36.96 4   A 1 
ATOM 35   C CZ  . PHE A 0 4   . 15.678   36.765  -76.049  1.00 36.96 4   A 1 
ATOM 36   N N   . ALA A 0 5   . 18.284   38.867  -82.770  1.00 31.27 5   A 1 
ATOM 37   C CA  . ALA A 0 5   . 17.305   39.979  -82.877  1.00 31.27 5   A 1 
ATOM 38   C C   . ALA A 0 5   . 17.926   41.329  -82.437  1.00 31.27 5   A 1 
ATOM 39   C CB  . ALA A 0 5   . 15.945   39.657  -82.238  1.00 31.27 5   A 1 
ATOM 40   O O   . ALA A 0 5   . 18.474   41.404  -81.348  1.00 31.27 5   A 1 
ATOM 41   N N   . PHE A 0 6   . 17.924   42.409  -83.237  1.00 31.19 6   A 1 
ATOM 42   C CA  . PHE A 0 6   . 16.758   43.025  -83.899  1.00 31.19 6   A 1 
ATOM 43   C C   . PHE A 0 6   . 17.096   43.913  -85.133  1.00 31.19 6   A 1 
ATOM 44   C CB  . PHE A 0 6   . 16.098   43.944  -82.838  1.00 31.19 6   A 1 
ATOM 45   O O   . PHE A 0 6   . 18.242   44.296  -85.335  1.00 31.19 6   A 1 
ATOM 46   C CG  . PHE A 0 6   . 14.629   43.690  -82.582  1.00 31.19 6   A 1 
ATOM 47   C CD1 . PHE A 0 6   . 13.641   44.382  -83.310  1.00 31.19 6   A 1 
ATOM 48   C CD2 . PHE A 0 6   . 14.250   42.800  -81.561  1.00 31.19 6   A 1 
ATOM 49   C CE1 . PHE A 0 6   . 12.281   44.170  -83.026  1.00 31.19 6   A 1 
ATOM 50   C CE2 . PHE A 0 6   . 12.890   42.587  -81.279  1.00 31.19 6   A 1 
ATOM 51   C CZ  . PHE A 0 6   . 11.905   43.271  -82.013  1.00 31.19 6   A 1 
ATOM 52   N N   . ALA A 0 7   . 16.030   44.337  -85.833  1.00 31.52 7   A 1 
ATOM 53   C CA  . ALA A 0 7   . 15.863   45.575  -86.628  1.00 31.52 7   A 1 
ATOM 54   C C   . ALA A 0 7   . 16.541   45.743  -88.017  1.00 31.52 7   A 1 
ATOM 55   C CB  . ALA A 0 7   . 16.072   46.799  -85.726  1.00 31.52 7   A 1 
ATOM 56   O O   . ALA A 0 7   . 17.751   45.880  -88.163  1.00 31.52 7   A 1 
ATOM 57   N N   . LEU A 0 8   . 15.676   45.885  -89.032  1.00 36.87 8   A 1 
ATOM 58   C CA  . LEU A 0 8   . 15.928   46.226  -90.440  1.00 36.87 8   A 1 
ATOM 59   C C   . LEU A 0 8   . 15.084   47.470  -90.803  1.00 36.87 8   A 1 
ATOM 60   C CB  . LEU A 0 8   . 15.457   45.009  -91.274  1.00 36.87 8   A 1 
ATOM 61   O O   . LEU A 0 8   . 13.891   47.455  -90.518  1.00 36.87 8   A 1 
ATOM 62   C CG  . LEU A 0 8   . 15.474   45.185  -92.809  1.00 36.87 8   A 1 
ATOM 63   C CD1 . LEU A 0 8   . 16.766   44.635  -93.409  1.00 36.87 8   A 1 
ATOM 64   C CD2 . LEU A 0 8   . 14.295   44.455  -93.456  1.00 36.87 8   A 1 
ATOM 65   N N   . LEU A 0 9   . 15.653   48.494  -91.461  1.00 32.70 9   A 1 
ATOM 66   C CA  . LEU A 0 9   . 14.931   49.580  -92.174  1.00 32.70 9   A 1 
ATOM 67   C C   . LEU A 0 9   . 15.957   50.358  -93.045  1.00 32.70 9   A 1 
ATOM 68   C CB  . LEU A 0 9   . 14.248   50.513  -91.138  1.00 32.70 9   A 1 
ATOM 69   O O   . LEU A 0 9   . 16.931   50.850  -92.490  1.00 32.70 9   A 1 
ATOM 70   C CG  . LEU A 0 9   . 12.804   50.908  -91.502  1.00 32.70 9   A 1 
ATOM 71   C CD1 . LEU A 0 9   . 11.826   49.731  -91.428  1.00 32.70 9   A 1 
ATOM 72   C CD2 . LEU A 0 9   . 12.302   51.977  -90.531  1.00 32.70 9   A 1 
ATOM 73   N N   . VAL A 0 10  . 15.993   50.360  -94.388  1.00 31.40 10  A 1 
ATOM 74   C CA  . VAL A 0 10  . 15.014   50.631  -95.477  1.00 31.40 10  A 1 
ATOM 75   C C   . VAL A 0 10  . 14.805   52.129  -95.788  1.00 31.40 10  A 1 
ATOM 76   C CB  . VAL A 0 10  . 13.678   49.855  -95.404  1.00 31.40 10  A 1 
ATOM 77   O O   . VAL A 0 10  . 14.074   52.809  -95.080  1.00 31.40 10  A 1 
ATOM 78   C CG1 . VAL A 0 10  . 12.763   50.186  -96.596  1.00 31.40 10  A 1 
ATOM 79   C CG2 . VAL A 0 10  . 13.908   48.337  -95.448  1.00 31.40 10  A 1 
ATOM 80   N N   . ALA A 0 11  . 15.402   52.590  -96.902  1.00 34.19 11  A 1 
ATOM 81   C CA  . ALA A 0 11  . 14.984   53.693  -97.800  1.00 34.19 11  A 1 
ATOM 82   C C   . ALA A 0 11  . 15.893   53.637  -99.063  1.00 34.19 11  A 1 
ATOM 83   C CB  . ALA A 0 11  . 15.140   55.046  -97.090  1.00 34.19 11  A 1 
ATOM 84   O O   . ALA A 0 11  . 17.104   53.529  -98.901  1.00 34.19 11  A 1 
ATOM 85   N N   . THR A 0 12  . 15.486   53.495  -100.335 1.00 30.18 12  A 1 
ATOM 86   C CA  . THR A 0 12  . 14.493   54.145  -101.233 1.00 30.18 12  A 1 
ATOM 87   C C   . THR A 0 12  . 14.895   55.502  -101.842 1.00 30.18 12  A 1 
ATOM 88   C CB  . THR A 0 12  . 13.019   54.160  -100.800 1.00 30.18 12  A 1 
ATOM 89   O O   . THR A 0 12  . 14.724   56.544  -101.227 1.00 30.18 12  A 1 
ATOM 90   C CG2 . THR A 0 12  . 12.456   52.761  -100.562 1.00 30.18 12  A 1 
ATOM 91   O OG1 . THR A 0 12  . 12.832   54.947  -99.659  1.00 30.18 12  A 1 
ATOM 92   N N   . ILE A 0 13  . 15.341   55.437  -103.107 1.00 33.15 13  A 1 
ATOM 93   C CA  . ILE A 0 13  . 15.025   56.312  -104.264 1.00 33.15 13  A 1 
ATOM 94   C C   . ILE A 0 13  . 14.964   57.844  -104.049 1.00 33.15 13  A 1 
ATOM 95   C CB  . ILE A 0 13  . 13.716   55.818  -104.955 1.00 33.15 13  A 1 
ATOM 96   O O   . ILE A 0 13  . 13.959   58.381  -103.601 1.00 33.15 13  A 1 
ATOM 97   C CG1 . ILE A 0 13  . 13.726   54.293  -105.243 1.00 33.15 13  A 1 
ATOM 98   C CG2 . ILE A 0 13  . 13.468   56.582  -106.275 1.00 33.15 13  A 1 
ATOM 99   C CD1 . ILE A 0 13  . 12.389   53.732  -105.749 1.00 33.15 13  A 1 
ATOM 100  N N   . SER A 0 14  . 15.937   58.567  -104.616 1.00 41.32 14  A 1 
ATOM 101  C CA  . SER A 0 14  . 15.703   59.522  -105.726 1.00 41.32 14  A 1 
ATOM 102  C C   . SER A 0 14  . 17.038   59.973  -106.340 1.00 41.32 14  A 1 
ATOM 103  C CB  . SER A 0 14  . 14.872   60.753  -105.327 1.00 41.32 14  A 1 
ATOM 104  O O   . SER A 0 14  . 18.081   59.895  -105.691 1.00 41.32 14  A 1 
ATOM 105  O OG  . SER A 0 14  . 15.486   61.471  -104.286 1.00 41.32 14  A 1 
ATOM 106  N N   . ALA A 0 15  . 17.029   60.400  -107.605 1.00 33.56 15  A 1 
ATOM 107  C CA  . ALA A 0 15  . 18.218   60.895  -108.297 1.00 33.56 15  A 1 
ATOM 108  C C   . ALA A 0 15  . 18.191   62.426  -108.396 1.00 33.56 15  A 1 
ATOM 109  C CB  . ALA A 0 15  . 18.291   60.240  -109.684 1.00 33.56 15  A 1 
ATOM 110  O O   . ALA A 0 15  . 17.248   62.977  -108.958 1.00 33.56 15  A 1 
ATOM 111  N N   . ASN A 0 16  . 19.241   63.104  -107.921 1.00 36.11 16  A 1 
ATOM 112  C CA  . ASN A 0 16  . 19.594   64.451  -108.385 1.00 36.11 16  A 1 
ATOM 113  C C   . ASN A 0 16  . 21.087   64.755  -108.107 1.00 36.11 16  A 1 
ATOM 114  C CB  . ASN A 0 16  . 18.661   65.507  -107.747 1.00 36.11 16  A 1 
ATOM 115  O O   . ASN A 0 16  . 21.614   64.293  -107.091 1.00 36.11 16  A 1 
ATOM 116  C CG  . ASN A 0 16  . 18.181   66.564  -108.734 1.00 36.11 16  A 1 
ATOM 117  N ND2 . ASN A 0 16  . 17.596   67.633  -108.253 1.00 36.11 16  A 1 
ATOM 118  O OD1 . ASN A 0 16  . 18.307   66.461  -109.941 1.00 36.11 16  A 1 
ATOM 119  N N   . PRO A 0 17  . 21.797   65.500  -108.976 1.00 38.31 17  A 1 
ATOM 120  C CA  . PRO A 0 17  . 23.216   65.809  -108.812 1.00 38.31 17  A 1 
ATOM 121  C C   . PRO A 0 17  . 23.431   67.113  -108.021 1.00 38.31 17  A 1 
ATOM 122  C CB  . PRO A 0 17  . 23.722   65.929  -110.253 1.00 38.31 17  A 1 
ATOM 123  O O   . PRO A 0 17  . 22.513   67.913  -107.873 1.00 38.31 17  A 1 
ATOM 124  C CG  . PRO A 0 17  . 22.550   66.601  -110.970 1.00 38.31 17  A 1 
ATOM 125  C CD  . PRO A 0 17  . 21.322   66.067  -110.233 1.00 38.31 17  A 1 
ATOM 126  N N   . GLY A 0 18  . 24.671   67.387  -107.591 1.00 42.58 18  A 1 
ATOM 127  C CA  . GLY A 0 18  . 25.094   68.780  -107.353 1.00 42.58 18  A 1 
ATOM 128  C C   . GLY A 0 18  . 26.083   69.050  -106.218 1.00 42.58 18  A 1 
ATOM 129  O O   . GLY A 0 18  . 26.829   70.021  -106.311 1.00 42.58 18  A 1 
ATOM 130  N N   . TYR A 0 19  . 26.157   68.213  -105.179 1.00 40.98 19  A 1 
ATOM 131  C CA  . TYR A 0 19  . 27.107   68.422  -104.076 1.00 40.98 19  A 1 
ATOM 132  C C   . TYR A 0 19  . 28.317   67.490  -104.185 1.00 40.98 19  A 1 
ATOM 133  C CB  . TYR A 0 19  . 26.401   68.345  -102.717 1.00 40.98 19  A 1 
ATOM 134  O O   . TYR A 0 19  . 28.193   66.269  -104.117 1.00 40.98 19  A 1 
ATOM 135  C CG  . TYR A 0 19  . 25.495   69.538  -102.462 1.00 40.98 19  A 1 
ATOM 136  C CD1 . TYR A 0 19  . 26.050   70.772  -102.062 1.00 40.98 19  A 1 
ATOM 137  C CD2 . TYR A 0 19  . 24.106   69.429  -102.668 1.00 40.98 19  A 1 
ATOM 138  C CE1 . TYR A 0 19  . 25.220   71.895  -101.870 1.00 40.98 19  A 1 
ATOM 139  C CE2 . TYR A 0 19  . 23.275   70.548  -102.475 1.00 40.98 19  A 1 
ATOM 140  O OH  . TYR A 0 19  . 23.014   72.856  -101.900 1.00 40.98 19  A 1 
ATOM 141  C CZ  . TYR A 0 19  . 23.827   71.783  -102.078 1.00 40.98 19  A 1 
ATOM 142  N N   . TYR A 0 20  . 29.502   68.085  -104.340 1.00 43.80 20  A 1 
ATOM 143  C CA  . TYR A 0 20  . 30.778   67.375  -104.426 1.00 43.80 20  A 1 
ATOM 144  C C   . TYR A 0 20  . 31.132   66.757  -103.067 1.00 43.80 20  A 1 
ATOM 145  C CB  . TYR A 0 20  . 31.851   68.356  -104.929 1.00 43.80 20  A 1 
ATOM 146  O O   . TYR A 0 20  . 31.639   67.439  -102.175 1.00 43.80 20  A 1 
ATOM 147  C CG  . TYR A 0 20  . 33.177   67.724  -105.320 1.00 43.80 20  A 1 
ATOM 148  C CD1 . TYR A 0 20  . 34.225   67.625  -104.383 1.00 43.80 20  A 1 
ATOM 149  C CD2 . TYR A 0 20  . 33.376   67.283  -106.643 1.00 43.80 20  A 1 
ATOM 150  C CE1 . TYR A 0 20  . 35.478   67.110  -104.774 1.00 43.80 20  A 1 
ATOM 151  C CE2 . TYR A 0 20  . 34.623   66.759  -107.036 1.00 43.80 20  A 1 
ATOM 152  O OH  . TYR A 0 20  . 36.891   66.204  -106.494 1.00 43.80 20  A 1 
ATOM 153  C CZ  . TYR A 0 20  . 35.679   66.682  -106.106 1.00 43.80 20  A 1 
ATOM 154  N N   . GLN A 0 21  . 30.845   65.466  -102.894 1.00 44.97 21  A 1 
ATOM 155  C CA  . GLN A 0 21  . 31.212   64.734  -101.684 1.00 44.97 21  A 1 
ATOM 156  C C   . GLN A 0 21  . 32.717   64.410  -101.714 1.00 44.97 21  A 1 
ATOM 157  C CB  . GLN A 0 21  . 30.362   63.463  -101.528 1.00 44.97 21  A 1 
ATOM 158  O O   . GLN A 0 21  . 33.161   63.685  -102.611 1.00 44.97 21  A 1 
ATOM 159  C CG  . GLN A 0 21  . 28.873   63.780  -101.299 1.00 44.97 21  A 1 
ATOM 160  C CD  . GLN A 0 21  . 28.042   62.551  -100.939 1.00 44.97 21  A 1 
ATOM 161  N NE2 . GLN A 0 21  . 26.764   62.713  -100.679 1.00 44.97 21  A 1 
ATOM 162  O OE1 . GLN A 0 21  . 28.512   61.430  -100.868 1.00 44.97 21  A 1 
ATOM 163  N N   . PRO A 0 22  . 33.532   64.922  -100.770 1.00 48.84 22  A 1 
ATOM 164  C CA  . PRO A 0 22  . 34.930   64.523  -100.670 1.00 48.84 22  A 1 
ATOM 165  C C   . PRO A 0 22  . 35.026   63.024  -100.357 1.00 48.84 22  A 1 
ATOM 166  C CB  . PRO A 0 22  . 35.538   65.407  -99.579  1.00 48.84 22  A 1 
ATOM 167  O O   . PRO A 0 22  . 34.264   62.493  -99.548  1.00 48.84 22  A 1 
ATOM 168  C CG  . PRO A 0 22  . 34.338   65.740  -98.690  1.00 48.84 22  A 1 
ATOM 169  C CD  . PRO A 0 22  . 33.185   65.829  -99.684  1.00 48.84 22  A 1 
ATOM 170  N N   . LYS A 0 23  . 35.964   62.337  -101.021 1.00 51.97 23  A 1 
ATOM 171  C CA  . LYS A 0 23  . 36.106   60.876  -100.943 1.00 51.97 23  A 1 
ATOM 172  C C   . LYS A 0 23  . 36.283   60.426  -99.482  1.00 51.97 23  A 1 
ATOM 173  C CB  . LYS A 0 23  . 37.299   60.394  -101.787 1.00 51.97 23  A 1 
ATOM 174  O O   . LYS A 0 23  . 37.144   60.990  -98.801  1.00 51.97 23  A 1 
ATOM 175  C CG  . LYS A 0 23  . 37.127   60.673  -103.289 1.00 51.97 23  A 1 
ATOM 176  C CD  . LYS A 0 23  . 38.338   60.166  -104.087 1.00 51.97 23  A 1 
ATOM 177  C CE  . LYS A 0 23  . 38.147   60.477  -105.578 1.00 51.97 23  A 1 
ATOM 178  N NZ  . LYS A 0 23  . 39.300   60.013  -106.393 1.00 51.97 23  A 1 
ATOM 179  N N   . PRO A 0 24  . 35.536   59.414  -99.003  1.00 48.65 24  A 1 
ATOM 180  C CA  . PRO A 0 24  . 35.738   58.884  -97.663  1.00 48.65 24  A 1 
ATOM 181  C C   . PRO A 0 24  . 37.141   58.290  -97.517  1.00 48.65 24  A 1 
ATOM 182  C CB  . PRO A 0 24  . 34.651   57.832  -97.454  1.00 48.65 24  A 1 
ATOM 183  O O   . PRO A 0 24  . 37.612   57.549  -98.383  1.00 48.65 24  A 1 
ATOM 184  C CG  . PRO A 0 24  . 34.266   57.405  -98.869  1.00 48.65 24  A 1 
ATOM 185  C CD  . PRO A 0 24  . 34.484   58.675  -99.688  1.00 48.65 24  A 1 
ATOM 186  N N   . VAL A 0 25  . 37.795   58.587  -96.396  1.00 57.74 25  A 1 
ATOM 187  C CA  . VAL A 0 25  . 39.073   57.976  -96.027  1.00 57.74 25  A 1 
ATOM 188  C C   . VAL A 0 25  . 38.774   56.699  -95.253  1.00 57.74 25  A 1 
ATOM 189  C CB  . VAL A 0 25  . 39.967   58.944  -95.229  1.00 57.74 25  A 1 
ATOM 190  O O   . VAL A 0 25  . 38.190   56.741  -94.170  1.00 57.74 25  A 1 
ATOM 191  C CG1 . VAL A 0 25  . 41.297   58.282  -94.842  1.00 57.74 25  A 1 
ATOM 192  C CG2 . VAL A 0 25  . 40.290   60.196  -96.056  1.00 57.74 25  A 1 
ATOM 193  N N   . VAL A 0 26  . 39.168   55.558  -95.817  1.00 47.94 26  A 1 
ATOM 194  C CA  . VAL A 0 26  . 39.047   54.248  -95.168  1.00 47.94 26  A 1 
ATOM 195  C C   . VAL A 0 26  . 40.343   53.947  -94.423  1.00 47.94 26  A 1 
ATOM 196  C CB  . VAL A 0 26  . 38.695   53.137  -96.177  1.00 47.94 26  A 1 
ATOM 197  O O   . VAL A 0 26  . 41.336   53.536  -95.023  1.00 47.94 26  A 1 
ATOM 198  C CG1 . VAL A 0 26  . 38.460   51.802  -95.454  1.00 47.94 26  A 1 
ATOM 199  C CG2 . VAL A 0 26  . 37.422   53.473  -96.965  1.00 47.94 26  A 1 
ATOM 200  N N   . THR A 0 27  . 40.332   54.124  -93.105  1.00 50.86 27  A 1 
ATOM 201  C CA  . THR A 0 27  . 41.439   53.710  -92.239  1.00 50.86 27  A 1 
ATOM 202  C C   . THR A 0 27  . 41.226   52.254  -91.836  1.00 50.86 27  A 1 
ATOM 203  C CB  . THR A 0 27  . 41.579   54.617  -91.010  1.00 50.86 27  A 1 
ATOM 204  O O   . THR A 0 27  . 40.268   51.921  -91.135  1.00 50.86 27  A 1 
ATOM 205  C CG2 . THR A 0 27  . 42.868   54.328  -90.241  1.00 50.86 27  A 1 
ATOM 206  O OG1 . THR A 0 27  . 41.653   55.964  -91.410  1.00 50.86 27  A 1 
ATOM 207  N N   . VAL A 0 28  . 42.121   51.371  -92.289  1.00 44.64 28  A 1 
ATOM 208  C CA  . VAL A 0 28  . 42.099   49.938  -91.956  1.00 44.64 28  A 1 
ATOM 209  C C   . VAL A 0 28  . 43.072   49.669  -90.814  1.00 44.64 28  A 1 
ATOM 210  C CB  . VAL A 0 28  . 42.411   49.059  -93.186  1.00 44.64 28  A 1 
ATOM 211  O O   . VAL A 0 28  . 44.273   49.499  -91.034  1.00 44.64 28  A 1 
ATOM 212  C CG1 . VAL A 0 28  . 42.311   47.564  -92.838  1.00 44.64 28  A 1 
ATOM 213  C CG2 . VAL A 0 28  . 41.426   49.327  -94.329  1.00 44.64 28  A 1 
ATOM 214  N N   . THR A 0 29  . 42.563   49.588  -89.586  1.00 43.90 29  A 1 
ATOM 215  C CA  . THR A 0 29  . 43.384   49.214  -88.428  1.00 43.90 29  A 1 
ATOM 216  C C   . THR A 0 29  . 43.303   47.707  -88.211  1.00 43.90 29  A 1 
ATOM 217  C CB  . THR A 0 29  . 42.997   49.999  -87.168  1.00 43.90 29  A 1 
ATOM 218  O O   . THR A 0 29  . 42.344   47.185  -87.639  1.00 43.90 29  A 1 
ATOM 219  C CG2 . THR A 0 29  . 44.008   49.788  -86.039  1.00 43.90 29  A 1 
ATOM 220  O OG1 . THR A 0 29  . 42.984   51.380  -87.439  1.00 43.90 29  A 1 
ATOM 221  N N   . LYS A 0 30  . 44.340   46.983  -88.647  1.00 40.40 30  A 1 
ATOM 222  C CA  . LYS A 0 30  . 44.545   45.582  -88.258  1.00 40.40 30  A 1 
ATOM 223  C C   . LYS A 0 30  . 45.119   45.536  -86.842  1.00 40.40 30  A 1 
ATOM 224  C CB  . LYS A 0 30  . 45.481   44.863  -89.248  1.00 40.40 30  A 1 
ATOM 225  O O   . LYS A 0 30  . 46.323   45.710  -86.668  1.00 40.40 30  A 1 
ATOM 226  C CG  . LYS A 0 30  . 44.831   44.595  -90.613  1.00 40.40 30  A 1 
ATOM 227  C CD  . LYS A 0 30  . 45.792   43.803  -91.514  1.00 40.40 30  A 1 
ATOM 228  C CE  . LYS A 0 30  . 45.134   43.496  -92.865  1.00 40.40 30  A 1 
ATOM 229  N NZ  . LYS A 0 30  . 46.048   42.748  -93.767  1.00 40.40 30  A 1 
ATOM 230  N N   . LYS A 0 31  . 44.287   45.259  -85.836  1.00 42.78 31  A 1 
ATOM 231  C CA  . LYS A 0 31  . 44.807   44.728  -84.567  1.00 42.78 31  A 1 
ATOM 232  C C   . LYS A 0 31  . 45.221   43.268  -84.807  1.00 42.78 31  A 1 
ATOM 233  C CB  . LYS A 0 31  . 43.781   44.860  -83.429  1.00 42.78 31  A 1 
ATOM 234  O O   . LYS A 0 31  . 44.392   42.508  -85.317  1.00 42.78 31  A 1 
ATOM 235  C CG  . LYS A 0 31  . 43.610   46.330  -83.009  1.00 42.78 31  A 1 
ATOM 236  C CD  . LYS A 0 31  . 42.774   46.475  -81.728  1.00 42.78 31  A 1 
ATOM 237  C CE  . LYS A 0 31  . 42.685   47.959  -81.343  1.00 42.78 31  A 1 
ATOM 238  N NZ  . LYS A 0 31  . 41.943   48.167  -80.072  1.00 42.78 31  A 1 
ATOM 239  N N   . PRO A 0 32  . 46.464   42.858  -84.486  1.00 40.46 32  A 1 
ATOM 240  C CA  . PRO A 0 32  . 46.833   41.447  -84.492  1.00 40.46 32  A 1 
ATOM 241  C C   . PRO A 0 32  . 45.855   40.638  -83.636  1.00 40.46 32  A 1 
ATOM 242  C CB  . PRO A 0 32  . 48.263   41.378  -83.939  1.00 40.46 32  A 1 
ATOM 243  O O   . PRO A 0 32  . 45.311   41.156  -82.659  1.00 40.46 32  A 1 
ATOM 244  C CG  . PRO A 0 32  . 48.821   42.770  -84.231  1.00 40.46 32  A 1 
ATOM 245  C CD  . PRO A 0 32  . 47.597   43.669  -84.064  1.00 40.46 32  A 1 
ATOM 246  N N   . GLY A 0 33  . 45.636   39.369  -83.988  1.00 34.02 33  A 1 
ATOM 247  C CA  . GLY A 0 33  . 44.936   38.450  -83.093  1.00 34.02 33  A 1 
ATOM 248  C C   . GLY A 0 33  . 45.710   38.368  -81.780  1.00 34.02 33  A 1 
ATOM 249  O O   . GLY A 0 33  . 46.856   37.923  -81.773  1.00 34.02 33  A 1 
ATOM 250  N N   . PHE A 0 34  . 45.117   38.855  -80.693  1.00 35.76 34  A 1 
ATOM 251  C CA  . PHE A 0 34  . 45.750   38.824  -79.385  1.00 35.76 34  A 1 
ATOM 252  C C   . PHE A 0 34  . 45.618   37.413  -78.817  1.00 35.76 34  A 1 
ATOM 253  C CB  . PHE A 0 34  . 45.132   39.900  -78.481  1.00 35.76 34  A 1 
ATOM 254  O O   . PHE A 0 34  . 44.531   36.999  -78.420  1.00 35.76 34  A 1 
ATOM 255  C CG  . PHE A 0 34  . 45.706   39.948  -77.075  1.00 35.76 34  A 1 
ATOM 256  C CD1 . PHE A 0 34  . 44.894   39.626  -75.971  1.00 35.76 34  A 1 
ATOM 257  C CD2 . PHE A 0 34  . 47.046   40.331  -76.863  1.00 35.76 34  A 1 
ATOM 258  C CE1 . PHE A 0 34  . 45.408   39.711  -74.666  1.00 35.76 34  A 1 
ATOM 259  C CE2 . PHE A 0 34  . 47.568   40.385  -75.558  1.00 35.76 34  A 1 
ATOM 260  C CZ  . PHE A 0 34  . 46.749   40.079  -74.458  1.00 35.76 34  A 1 
ATOM 261  N N   . SER A 0 35  . 46.731   36.682  -78.787  1.00 32.31 35  A 1 
ATOM 262  C CA  . SER A 0 35  . 46.874   35.579  -77.843  1.00 32.31 35  A 1 
ATOM 263  C C   . SER A 0 35  . 46.921   36.190  -76.448  1.00 32.31 35  A 1 
ATOM 264  C CB  . SER A 0 35  . 48.153   34.787  -78.113  1.00 32.31 35  A 1 
ATOM 265  O O   . SER A 0 35  . 47.789   37.023  -76.177  1.00 32.31 35  A 1 
ATOM 266  O OG  . SER A 0 35  . 48.222   33.717  -77.195  1.00 32.31 35  A 1 
ATOM 267  N N   . GLN A 0 36  . 45.993   35.804  -75.574  1.00 29.01 36  A 1 
ATOM 268  C CA  . GLN A 0 36  . 45.979   36.260  -74.190  1.00 29.01 36  A 1 
ATOM 269  C C   . GLN A 0 36  . 47.045   35.511  -73.382  1.00 29.01 36  A 1 
ATOM 270  C CB  . GLN A 0 36  . 44.549   36.189  -73.624  1.00 29.01 36  A 1 
ATOM 271  O O   . GLN A 0 36  . 46.740   34.704  -72.510  1.00 29.01 36  A 1 
ATOM 272  C CG  . GLN A 0 36  . 44.411   36.821  -72.223  1.00 29.01 36  A 1 
ATOM 273  C CD  . GLN A 0 36  . 42.958   36.993  -71.783  1.00 29.01 36  A 1 
ATOM 274  N NE2 . GLN A 0 36  . 42.714   37.470  -70.583  1.00 29.01 36  A 1 
ATOM 275  O OE1 . GLN A 0 36  . 42.013   36.744  -72.510  1.00 29.01 36  A 1 
ATOM 276  N N   . SER A 0 37  . 48.319   35.827  -73.632  1.00 29.80 37  A 1 
ATOM 277  C CA  . SER A 0 37  . 49.343   35.645  -72.608  1.00 29.80 37  A 1 
ATOM 278  C C   . SER A 0 37  . 49.057   36.670  -71.512  1.00 29.80 37  A 1 
ATOM 279  C CB  . SER A 0 37  . 50.767   35.763  -73.172  1.00 29.80 37  A 1 
ATOM 280  O O   . SER A 0 37  . 49.472   37.830  -71.605  1.00 29.80 37  A 1 
ATOM 281  O OG  . SER A 0 37  . 51.026   37.058  -73.675  1.00 29.80 37  A 1 
ATOM 282  N N   . GLY A 0 38  . 48.295   36.258  -70.500  1.00 27.69 38  A 1 
ATOM 283  C CA  . GLY A 0 38  . 48.160   37.019  -69.268  1.00 27.69 38  A 1 
ATOM 284  C C   . GLY A 0 38  . 49.544   37.180  -68.655  1.00 27.69 38  A 1 
ATOM 285  O O   . GLY A 0 38  . 50.062   36.252  -68.046  1.00 27.69 38  A 1 
ATOM 286  N N   . ALA A 0 39  . 50.161   38.346  -68.845  1.00 26.38 39  A 1 
ATOM 287  C CA  . ALA A 0 39  . 51.397   38.702  -68.168  1.00 26.38 39  A 1 
ATOM 288  C C   . ALA A 0 39  . 51.061   39.000  -66.703  1.00 26.38 39  A 1 
ATOM 289  C CB  . ALA A 0 39  . 52.070   39.866  -68.908  1.00 26.38 39  A 1 
ATOM 290  O O   . ALA A 0 39  . 50.931   40.160  -66.304  1.00 26.38 39  A 1 
ATOM 291  N N   . SER A 0 40  . 50.877   37.939  -65.917  1.00 36.69 40  A 1 
ATOM 292  C CA  . SER A 0 40  . 50.693   38.000  -64.474  1.00 36.69 40  A 1 
ATOM 293  C C   . SER A 0 40  . 51.966   38.544  -63.831  1.00 36.69 40  A 1 
ATOM 294  C CB  . SER A 0 40  . 50.301   36.618  -63.925  1.00 36.69 40  A 1 
ATOM 295  O O   . SER A 0 40  . 52.824   37.803  -63.361  1.00 36.69 40  A 1 
ATOM 296  O OG  . SER A 0 40  . 51.194   35.626  -64.387  1.00 36.69 40  A 1 
ATOM 297  N N   . LYS A 0 41  . 52.069   39.876  -63.764  1.00 29.30 41  A 1 
ATOM 298  C CA  . LYS A 0 41  . 52.947   40.587  -62.826  1.00 29.30 41  A 1 
ATOM 299  C C   . LYS A 0 41  . 52.416   40.439  -61.393  1.00 29.30 41  A 1 
ATOM 300  C CB  . LYS A 0 41  . 53.131   42.058  -63.237  1.00 29.30 41  A 1 
ATOM 301  O O   . LYS A 0 41  . 52.184   41.423  -60.701  1.00 29.30 41  A 1 
ATOM 302  C CG  . LYS A 0 41  . 54.116   42.248  -64.397  1.00 29.30 41  A 1 
ATOM 303  C CD  . LYS A 0 41  . 54.362   43.751  -64.589  1.00 29.30 41  A 1 
ATOM 304  C CE  . LYS A 0 41  . 55.499   44.009  -65.581  1.00 29.30 41  A 1 
ATOM 305  N NZ  . LYS A 0 41  . 55.807   45.459  -65.660  1.00 29.30 41  A 1 
ATOM 306  N N   . GLY A 0 42  . 52.230   39.196  -60.961  1.00 30.56 42  A 1 
ATOM 307  C CA  . GLY A 0 42  . 52.216   38.828  -59.558  1.00 30.56 42  A 1 
ATOM 308  C C   . GLY A 0 42  . 53.633   38.411  -59.199  1.00 30.56 42  A 1 
ATOM 309  O O   . GLY A 0 42  . 54.021   37.285  -59.474  1.00 30.56 42  A 1 
ATOM 310  N N   . TYR A 0 43  . 54.407   39.309  -58.587  1.00 31.85 43  A 1 
ATOM 311  C CA  . TYR A 0 43  . 55.700   38.981  -57.963  1.00 31.85 43  A 1 
ATOM 312  C C   . TYR A 0 43  . 55.494   38.247  -56.617  1.00 31.85 43  A 1 
ATOM 313  C CB  . TYR A 0 43  . 56.579   40.249  -57.874  1.00 31.85 43  A 1 
ATOM 314  O O   . TYR A 0 43  . 56.182   38.504  -55.634  1.00 31.85 43  A 1 
ATOM 315  C CG  . TYR A 0 43  . 57.604   40.395  -58.983  1.00 31.85 43  A 1 
ATOM 316  C CD1 . TYR A 0 43  . 58.862   39.774  -58.847  1.00 31.85 43  A 1 
ATOM 317  C CD2 . TYR A 0 43  . 57.335   41.198  -60.109  1.00 31.85 43  A 1 
ATOM 318  C CE1 . TYR A 0 43  . 59.862   39.972  -59.818  1.00 31.85 43  A 1 
ATOM 319  C CE2 . TYR A 0 43  . 58.333   41.398  -61.084  1.00 31.85 43  A 1 
ATOM 320  O OH  . TYR A 0 43  . 60.567   41.015  -61.865  1.00 31.85 43  A 1 
ATOM 321  C CZ  . TYR A 0 43  . 59.600   40.795  -60.935  1.00 31.85 43  A 1 
ATOM 322  N N   . GLY A 0 44  . 54.507   37.352  -56.565  1.00 30.06 44  A 1 
ATOM 323  C CA  . GLY A 0 44  . 54.315   36.403  -55.478  1.00 30.06 44  A 1 
ATOM 324  C C   . GLY A 0 44  . 54.884   35.067  -55.923  1.00 30.06 44  A 1 
ATOM 325  O O   . GLY A 0 44  . 54.613   34.633  -57.042  1.00 30.06 44  A 1 
ATOM 326  N N   . GLN A 0 45  . 55.674   34.426  -55.064  1.00 32.98 45  A 1 
ATOM 327  C CA  . GLN A 0 45  . 56.073   33.042  -55.289  1.00 32.98 45  A 1 
ATOM 328  C C   . GLN A 0 45  . 54.795   32.209  -55.352  1.00 32.98 45  A 1 
ATOM 329  C CB  . GLN A 0 45  . 57.009   32.557  -54.173  1.00 32.98 45  A 1 
ATOM 330  O O   . GLN A 0 45  . 54.082   32.091  -54.357  1.00 32.98 45  A 1 
ATOM 331  C CG  . GLN A 0 45  . 58.307   33.374  -54.126  1.00 32.98 45  A 1 
ATOM 332  C CD  . GLN A 0 45  . 59.359   32.700  -53.258  1.00 32.98 45  A 1 
ATOM 333  N NE2 . GLN A 0 45  . 59.577   33.140  -52.038  1.00 32.98 45  A 1 
ATOM 334  O OE1 . GLN A 0 45  . 60.014   31.764  -53.668  1.00 32.98 45  A 1 
ATOM 335  N N   . GLN A 0 46  . 54.464   31.709  -56.540  1.00 38.19 46  A 1 
ATOM 336  C CA  . GLN A 0 46  . 53.290   30.877  -56.731  1.00 38.19 46  A 1 
ATOM 337  C C   . GLN A 0 46  . 53.663   29.487  -56.222  1.00 38.19 46  A 1 
ATOM 338  C CB  . GLN A 0 46  . 52.819   30.978  -58.193  1.00 38.19 46  A 1 
ATOM 339  O O   . GLN A 0 46  . 54.137   28.648  -56.983  1.00 38.19 46  A 1 
ATOM 340  C CG  . GLN A 0 46  . 51.338   30.605  -58.356  1.00 38.19 46  A 1 
ATOM 341  C CD  . GLN A 0 46  . 50.747   31.032  -59.701  1.00 38.19 46  A 1 
ATOM 342  N NE2 . GLN A 0 46  . 49.490   30.741  -59.948  1.00 38.19 46  A 1 
ATOM 343  O OE1 . GLN A 0 46  . 51.362   31.647  -60.555  1.00 38.19 46  A 1 
ATOM 344  N N   . ALA A 0 47  . 53.539   29.322  -54.901  1.00 39.80 47  A 1 
ATOM 345  C CA  . ALA A 0 47  . 53.696   28.049  -54.222  1.00 39.80 47  A 1 
ATOM 346  C C   . ALA A 0 47  . 52.866   26.984  -54.945  1.00 39.80 47  A 1 
ATOM 347  C CB  . ALA A 0 47  . 53.278   28.203  -52.754  1.00 39.80 47  A 1 
ATOM 348  O O   . ALA A 0 47  . 51.797   27.287  -55.488  1.00 39.80 47  A 1 
ATOM 349  N N   . GLU A 0 48  . 53.408   25.770  -54.975  1.00 45.03 48  A 1 
ATOM 350  C CA  . GLU A 0 48  . 52.836   24.601  -55.634  1.00 45.03 48  A 1 
ATOM 351  C C   . GLU A 0 48  . 51.343   24.498  -55.314  1.00 45.03 48  A 1 
ATOM 352  C CB  . GLU A 0 48  . 53.580   23.348  -55.142  1.00 45.03 48  A 1 
ATOM 353  O O   . GLU A 0 48  . 50.960   24.243  -54.174  1.00 45.03 48  A 1 
ATOM 354  C CG  . GLU A 0 48  . 55.064   23.361  -55.552  1.00 45.03 48  A 1 
ATOM 355  C CD  . GLU A 0 48  . 55.890   22.233  -54.916  1.00 45.03 48  A 1 
ATOM 356  O OE1 . GLU A 0 48  . 57.127   22.286  -55.104  1.00 45.03 48  A 1 
ATOM 357  O OE2 . GLU A 0 48  . 55.300   21.338  -54.268  1.00 45.03 48  A 1 
ATOM 358  N N   . LYS A 0 49  . 50.485   24.723  -56.316  1.00 43.64 49  A 1 
ATOM 359  C CA  . LYS A 0 49  . 49.032   24.621  -56.150  1.00 43.64 49  A 1 
ATOM 360  C C   . LYS A 0 49  . 48.589   23.160  -56.184  1.00 43.64 49  A 1 
ATOM 361  C CB  . LYS A 0 49  . 48.269   25.495  -57.154  1.00 43.64 49  A 1 
ATOM 362  O O   . LYS A 0 49  . 47.799   22.766  -57.036  1.00 43.64 49  A 1 
ATOM 363  C CG  . LYS A 0 49  . 48.314   26.988  -56.805  1.00 43.64 49  A 1 
ATOM 364  C CD  . LYS A 0 49  . 47.212   27.697  -57.600  1.00 43.64 49  A 1 
ATOM 365  C CE  . LYS A 0 49  . 47.022   29.135  -57.120  1.00 43.64 49  A 1 
ATOM 366  N NZ  . LYS A 0 49  . 45.699   29.640  -57.559  1.00 43.64 49  A 1 
ATOM 367  N N   . ARG A 0 50  . 49.072   22.383  -55.214  1.00 49.26 50  A 1 
ATOM 368  C CA  . ARG A 0 50  . 48.303   21.249  -54.708  1.00 49.26 50  A 1 
ATOM 369  C C   . ARG A 0 50  . 47.082   21.854  -54.025  1.00 49.26 50  A 1 
ATOM 370  C CB  . ARG A 0 50  . 49.135   20.419  -53.719  1.00 49.26 50  A 1 
ATOM 371  O O   . ARG A 0 50  . 47.209   22.477  -52.975  1.00 49.26 50  A 1 
ATOM 372  C CG  . ARG A 0 50  . 50.371   19.785  -54.368  1.00 49.26 50  A 1 
ATOM 373  C CD  . ARG A 0 50  . 51.080   18.907  -53.334  1.00 49.26 50  A 1 
ATOM 374  N NE  . ARG A 0 50  . 52.347   18.363  -53.860  1.00 49.26 50  A 1 
ATOM 375  N NH1 . ARG A 0 50  . 52.171   16.235  -52.994  1.00 49.26 50  A 1 
ATOM 376  N NH2 . ARG A 0 50  . 53.958   16.806  -54.203  1.00 49.26 50  A 1 
ATOM 377  C CZ  . ARG A 0 50  . 52.811   17.140  -53.684  1.00 49.26 50  A 1 
ATOM 378  N N   . SER A 0 51  . 45.930   21.761  -54.674  1.00 58.18 51  A 1 
ATOM 379  C CA  . SER A 0 51  . 44.658   22.017  -54.010  1.00 58.18 51  A 1 
ATOM 380  C C   . SER A 0 51  . 44.219   20.695  -53.401  1.00 58.18 51  A 1 
ATOM 381  C CB  . SER A 0 51  . 43.634   22.611  -54.983  1.00 58.18 51  A 1 
ATOM 382  O O   . SER A 0 51  . 43.683   19.842  -54.103  1.00 58.18 51  A 1 
ATOM 383  O OG  . SER A 0 51  . 43.913   23.997  -55.148  1.00 58.18 51  A 1 
ATOM 384  N N   . ALA A 0 52  . 44.544   20.538  -52.122  1.00 64.48 52  A 1 
ATOM 385  C CA  . ALA A 0 52  . 43.889   19.599  -51.229  1.00 64.48 52  A 1 
ATOM 386  C C   . ALA A 0 52  . 42.837   20.370  -50.418  1.00 64.48 52  A 1 
ATOM 387  C CB  . ALA A 0 52  . 44.936   18.909  -50.348  1.00 64.48 52  A 1 
ATOM 388  O O   . ALA A 0 52  . 43.017   21.571  -50.171  1.00 64.48 52  A 1 
ATOM 389  N N   . SER A 0 53  . 41.756   19.697  -50.049  1.00 74.79 53  A 1 
ATOM 390  C CA  . SER A 0 53  . 40.843   20.139  -48.999  1.00 74.79 53  A 1 
ATOM 391  C C   . SER A 0 53  . 40.483   18.931  -48.154  1.00 74.79 53  A 1 
ATOM 392  C CB  . SER A 0 53  . 39.573   20.793  -49.556  1.00 74.79 53  A 1 
ATOM 393  O O   . SER A 0 53  . 39.906   17.991  -48.696  1.00 74.79 53  A 1 
ATOM 394  O OG  . SER A 0 53  . 38.899   19.945  -50.469  1.00 74.79 53  A 1 
ATOM 395  N N   . ASP A 0 54  . 40.840   19.042  -46.886  1.00 76.36 54  A 1 
ATOM 396  C CA  . ASP A 0 54  . 40.532   18.206  -45.738  1.00 76.36 54  A 1 
ATOM 397  C C   . ASP A 0 54  . 39.272   18.765  -45.047  1.00 76.36 54  A 1 
ATOM 398  C CB  . ASP A 0 54  . 41.779   18.180  -44.805  1.00 76.36 54  A 1 
ATOM 399  O O   . ASP A 0 54  . 39.175   19.978  -44.807  1.00 76.36 54  A 1 
ATOM 400  C CG  . ASP A 0 54  . 42.600   19.493  -44.597  1.00 76.36 54  A 1 
ATOM 401  O OD1 . ASP A 0 54  . 42.359   20.536  -45.267  1.00 76.36 54  A 1 
ATOM 402  O OD2 . ASP A 0 54  . 43.596   19.461  -43.833  1.00 76.36 54  A 1 
ATOM 403  N N   . PHE A 0 55  . 38.275   17.919  -44.776  1.00 81.32 55  A 1 
ATOM 404  C CA  . PHE A 0 55  . 37.067   18.301  -44.039  1.00 81.32 55  A 1 
ATOM 405  C C   . PHE A 0 55  . 36.687   17.218  -43.029  1.00 81.32 55  A 1 
ATOM 406  C CB  . PHE A 0 55  . 35.904   18.621  -45.000  1.00 81.32 55  A 1 
ATOM 407  O O   . PHE A 0 55  . 35.973   16.282  -43.363  1.00 81.32 55  A 1 
ATOM 408  C CG  . PHE A 0 55  . 34.587   18.936  -44.296  1.00 81.32 55  A 1 
ATOM 409  C CD1 . PHE A 0 55  . 33.607   17.935  -44.134  1.00 81.32 55  A 1 
ATOM 410  C CD2 . PHE A 0 55  . 34.368   20.209  -43.733  1.00 81.32 55  A 1 
ATOM 411  C CE1 . PHE A 0 55  . 32.433   18.195  -43.406  1.00 81.32 55  A 1 
ATOM 412  C CE2 . PHE A 0 55  . 33.187   20.475  -43.011  1.00 81.32 55  A 1 
ATOM 413  C CZ  . PHE A 0 55  . 32.222   19.465  -42.844  1.00 81.32 55  A 1 
ATOM 414  N N   . ASP A 0 56  . 37.104   17.420  -41.779  1.00 86.88 56  A 1 
ATOM 415  C CA  . ASP A 0 56  . 36.628   16.635  -40.642  1.00 86.88 56  A 1 
ATOM 416  C C   . ASP A 0 56  . 35.320   17.219  -40.077  1.00 86.88 56  A 1 
ATOM 417  C CB  . ASP A 0 56  . 37.664   16.626  -39.506  1.00 86.88 56  A 1 
ATOM 418  O O   . ASP A 0 56  . 35.240   18.415  -39.749  1.00 86.88 56  A 1 
ATOM 419  C CG  . ASP A 0 56  . 39.115   16.372  -39.916  1.00 86.88 56  A 1 
ATOM 420  O OD1 . ASP A 0 56  . 39.510   15.194  -39.969  1.00 86.88 56  A 1 
ATOM 421  O OD2 . ASP A 0 56  . 39.861   17.382  -39.990  1.00 86.88 56  A 1 
ATOM 422  N N   . ALA A 0 57  . 34.331   16.362  -39.834  1.00 85.26 57  A 1 
ATOM 423  C CA  . ALA A 0 57  . 33.198   16.647  -38.961  1.00 85.26 57  A 1 
ATOM 424  C C   . ALA A 0 57  . 33.006   15.520  -37.936  1.00 85.26 57  A 1 
ATOM 425  C CB  . ALA A 0 57  . 31.948   16.904  -39.806  1.00 85.26 57  A 1 
ATOM 426  O O   . ALA A 0 57  . 33.159   14.344  -38.239  1.00 85.26 57  A 1 
ATOM 427  N N   . TYR A 0 58  . 32.666   15.887  -36.701  1.00 93.24 58  A 1 
ATOM 428  C CA  . TYR A 0 58  . 32.357   14.951  -35.621  1.00 93.24 58  A 1 
ATOM 429  C C   . TYR A 0 58  . 31.230   15.525  -34.770  1.00 93.24 58  A 1 
ATOM 430  C CB  . TYR A 0 58  . 33.609   14.678  -34.769  1.00 93.24 58  A 1 
ATOM 431  O O   . TYR A 0 58  . 31.273   16.703  -34.386  1.00 93.24 58  A 1 
ATOM 432  C CG  . TYR A 0 58  . 33.334   13.953  -33.459  1.00 93.24 58  A 1 
ATOM 433  C CD1 . TYR A 0 58  . 33.050   14.694  -32.294  1.00 93.24 58  A 1 
ATOM 434  C CD2 . TYR A 0 58  . 33.298   12.546  -33.416  1.00 93.24 58  A 1 
ATOM 435  C CE1 . TYR A 0 58  . 32.720   14.033  -31.095  1.00 93.24 58  A 1 
ATOM 436  C CE2 . TYR A 0 58  . 32.997   11.878  -32.212  1.00 93.24 58  A 1 
ATOM 437  O OH  . TYR A 0 58  . 32.379   11.998  -29.888  1.00 93.24 58  A 1 
ATOM 438  C CZ  . TYR A 0 58  . 32.698   12.622  -31.053  1.00 93.24 58  A 1 
ATOM 439  N N   . GLY A 0 59  . 30.259   14.682  -34.436  1.00 93.03 59  A 1 
ATOM 440  C CA  . GLY A 0 59  . 29.160   15.010  -33.545  1.00 93.03 59  A 1 
ATOM 441  C C   . GLY A 0 59  . 28.962   13.950  -32.471  1.00 93.03 59  A 1 
ATOM 442  O O   . GLY A 0 59  . 29.265   12.772  -32.650  1.00 93.03 59  A 1 
ATOM 443  N N   . ARG A 0 60  . 28.445   14.405  -31.332  1.00 95.50 60  A 1 
ATOM 444  C CA  . ARG A 0 60  . 27.846   13.549  -30.316  1.00 95.50 60  A 1 
ATOM 445  C C   . ARG A 0 60  . 26.674   14.292  -29.702  1.00 95.50 60  A 1 
ATOM 446  C CB  . ARG A 0 60  . 28.888   13.138  -29.270  1.00 95.50 60  A 1 
ATOM 447  O O   . ARG A 0 60  . 26.894   15.402  -29.206  1.00 95.50 60  A 1 
ATOM 448  C CG  . ARG A 0 60  . 28.302   12.178  -28.225  1.00 95.50 60  A 1 
ATOM 449  C CD  . ARG A 0 60  . 29.412   11.722  -27.278  1.00 95.50 60  A 1 
ATOM 450  N NE  . ARG A 0 60  . 28.963   10.611  -26.431  1.00 95.50 60  A 1 
ATOM 451  N NH1 . ARG A 0 60  . 30.985   10.024  -25.543  1.00 95.50 60  A 1 
ATOM 452  N NH2 . ARG A 0 60  . 29.197   8.772   -25.123  1.00 95.50 60  A 1 
ATOM 453  C CZ  . ARG A 0 60  . 29.706   9.814   -25.696  1.00 95.50 60  A 1 
ATOM 454  N N   . ASP A 0 61  . 25.490   13.700  -29.743  1.00 94.69 61  A 1 
ATOM 455  C CA  . ASP A 0 61  . 24.350   14.155  -28.947  1.00 94.69 61  A 1 
ATOM 456  C C   . ASP A 0 61  . 24.146   13.195  -27.769  1.00 94.69 61  A 1 
ATOM 457  C CB  . ASP A 0 61  . 23.088   14.383  -29.806  1.00 94.69 61  A 1 
ATOM 458  O O   . ASP A 0 61  . 24.637   12.067  -27.795  1.00 94.69 61  A 1 
ATOM 459  C CG  . ASP A 0 61  . 22.280   15.599  -29.315  1.00 94.69 61  A 1 
ATOM 460  O OD1 . ASP A 0 61  . 22.458   15.986  -28.131  1.00 94.69 61  A 1 
ATOM 461  O OD2 . ASP A 0 61  . 21.616   16.255  -30.154  1.00 94.69 61  A 1 
ATOM 462  N N   . GLN A 0 62  . 23.562   13.686  -26.677  1.00 95.17 62  A 1 
ATOM 463  C CA  . GLN A 0 62  . 23.380   12.899  -25.452  1.00 95.17 62  A 1 
ATOM 464  C C   . GLN A 0 62  . 22.099   13.316  -24.734  1.00 95.17 62  A 1 
ATOM 465  C CB  . GLN A 0 62  . 24.575   13.040  -24.484  1.00 95.17 62  A 1 
ATOM 466  O O   . GLN A 0 62  . 22.120   14.223  -23.889  1.00 95.17 62  A 1 
ATOM 467  C CG  . GLN A 0 62  . 25.912   12.529  -25.025  1.00 95.17 62  A 1 
ATOM 468  C CD  . GLN A 0 62  . 26.854   12.118  -23.902  1.00 95.17 62  A 1 
ATOM 469  N NE2 . GLN A 0 62  . 27.121   10.842  -23.776  1.00 95.17 62  A 1 
ATOM 470  O OE1 . GLN A 0 62  . 27.365   12.908  -23.113  1.00 95.17 62  A 1 
ATOM 471  N N   . ASP A 0 63  . 21.003   12.623  -25.021  1.00 96.30 63  A 1 
ATOM 472  C CA  . ASP A 0 63  . 19.720   12.871  -24.375  1.00 96.30 63  A 1 
ATOM 473  C C   . ASP A 0 63  . 19.474   11.894  -23.216  1.00 96.30 63  A 1 
ATOM 474  C CB  . ASP A 0 63  . 18.576   12.927  -25.413  1.00 96.30 63  A 1 
ATOM 475  O O   . ASP A 0 63  . 19.751   10.698  -23.275  1.00 96.30 63  A 1 
ATOM 476  C CG  . ASP A 0 63  . 18.158   14.356  -25.814  1.00 96.30 63  A 1 
ATOM 477  O OD1 . ASP A 0 63  . 18.368   15.291  -24.998  1.00 96.30 63  A 1 
ATOM 478  O OD2 . ASP A 0 63  . 17.444   14.508  -26.830  1.00 96.30 63  A 1 
ATOM 479  N N   . LEU A 0 64  . 18.943   12.417  -22.106  1.00 96.89 64  A 1 
ATOM 480  C CA  . LEU A 0 64  . 18.564   11.630  -20.930  1.00 96.89 64  A 1 
ATOM 481  C C   . LEU A 0 64  . 17.236   12.138  -20.370  1.00 96.89 64  A 1 
ATOM 482  C CB  . LEU A 0 64  . 19.692   11.661  -19.879  1.00 96.89 64  A 1 
ATOM 483  O O   . LEU A 0 64  . 17.162   13.213  -19.767  1.00 96.89 64  A 1 
ATOM 484  C CG  . LEU A 0 64  . 19.354   10.930  -18.561  1.00 96.89 64  A 1 
ATOM 485  C CD1 . LEU A 0 64  . 19.144   9.426   -18.736  1.00 96.89 64  A 1 
ATOM 486  C CD2 . LEU A 0 64  . 20.486   11.122  -17.549  1.00 96.89 64  A 1 
ATOM 487  N N   . SER A 0 65  . 16.198   11.316  -20.497  1.00 98.15 65  A 1 
ATOM 488  C CA  . SER A 0 65  . 14.889   11.547  -19.895  1.00 98.15 65  A 1 
ATOM 489  C C   . SER A 0 65  . 14.632   10.551  -18.768  1.00 98.15 65  A 1 
ATOM 490  C CB  . SER A 0 65  . 13.791   11.483  -20.952  1.00 98.15 65  A 1 
ATOM 491  O O   . SER A 0 65  . 14.756   9.336   -18.939  1.00 98.15 65  A 1 
ATOM 492  O OG  . SER A 0 65  . 12.559   11.835  -20.347  1.00 98.15 65  A 1 
ATOM 493  N N   . ILE A 0 66  . 14.250   11.071  -17.600  1.00 98.18 66  A 1 
ATOM 494  C CA  . ILE A 0 66  . 13.836   10.275  -16.445  1.00 98.18 66  A 1 
ATOM 495  C C   . ILE A 0 66  . 12.484   10.797  -15.967  1.00 98.18 66  A 1 
ATOM 496  C CB  . ILE A 0 66  . 14.901   10.266  -15.321  1.00 98.18 66  A 1 
ATOM 497  O O   . ILE A 0 66  . 12.382   11.892  -15.413  1.00 98.18 66  A 1 
ATOM 498  C CG1 . ILE A 0 66  . 16.278   9.815   -15.870  1.00 98.18 66  A 1 
ATOM 499  C CG2 . ILE A 0 66  . 14.418   9.352   -14.174  1.00 98.18 66  A 1 
ATOM 500  C CD1 . ILE A 0 66  . 17.393   9.706   -14.822  1.00 98.18 66  A 1 
ATOM 501  N N   . GLU A 0 67  . 11.450   9.986   -16.157  1.00 97.95 67  A 1 
ATOM 502  C CA  . GLU A 0 67  . 10.130   10.191  -15.573  1.00 97.95 67  A 1 
ATOM 503  C C   . GLU A 0 67  . 9.999    9.273   -14.357  1.00 97.95 67  A 1 
ATOM 504  C CB  . GLU A 0 67  . 9.027    9.912   -16.606  1.00 97.95 67  A 1 
ATOM 505  O O   . GLU A 0 67  . 10.125   8.055   -14.468  1.00 97.95 67  A 1 
ATOM 506  C CG  . GLU A 0 67  . 8.969    10.962  -17.730  1.00 97.95 67  A 1 
ATOM 507  C CD  . GLU A 0 67  . 7.906    10.639  -18.799  1.00 97.95 67  A 1 
ATOM 508  O OE1 . GLU A 0 67  . 8.001    11.215  -19.906  1.00 97.95 67  A 1 
ATOM 509  O OE2 . GLU A 0 67  . 6.990    9.827   -18.526  1.00 97.95 67  A 1 
ATOM 510  N N   . GLU A 0 68  . 9.745    9.838   -13.179  1.00 98.00 68  A 1 
ATOM 511  C CA  . GLU A 0 68  . 9.551    9.069   -11.950  1.00 98.00 68  A 1 
ATOM 512  C C   . GLU A 0 68  . 8.301    9.561   -11.219  1.00 98.00 68  A 1 
ATOM 513  C CB  . GLU A 0 68  . 10.822   9.111   -11.086  1.00 98.00 68  A 1 
ATOM 514  O O   . GLU A 0 68  . 8.084    10.763  -11.046  1.00 98.00 68  A 1 
ATOM 515  C CG  . GLU A 0 68  . 10.727   8.113   -9.926   1.00 98.00 68  A 1 
ATOM 516  C CD  . GLU A 0 68  . 12.059   7.935   -9.181   1.00 98.00 68  A 1 
ATOM 517  O OE1 . GLU A 0 68  . 12.433   6.756   -8.955   1.00 98.00 68  A 1 
ATOM 518  O OE2 . GLU A 0 68  . 12.681   8.959   -8.828   1.00 98.00 68  A 1 
ATOM 519  N N   . SER A 0 69  . 7.448    8.623   -10.812  1.00 97.51 69  A 1 
ATOM 520  C CA  . SER A 0 69  . 6.155    8.913   -10.204  1.00 97.51 69  A 1 
ATOM 521  C C   . SER A 0 69  . 5.851    7.968   -9.048   1.00 97.51 69  A 1 
ATOM 522  C CB  . SER A 0 69  . 5.047    8.890   -11.263  1.00 97.51 69  A 1 
ATOM 523  O O   . SER A 0 69  . 6.141    6.771   -9.091   1.00 97.51 69  A 1 
ATOM 524  O OG  . SER A 0 69  . 4.866    7.594   -11.788  1.00 97.51 69  A 1 
ATOM 525  N N   . TYR A 0 70  . 5.239    8.535   -8.011   1.00 97.70 70  A 1 
ATOM 526  C CA  . TYR A 0 70  . 4.808    7.835   -6.810   1.00 97.70 70  A 1 
ATOM 527  C C   . TYR A 0 70  . 3.351    8.198   -6.527   1.00 97.70 70  A 1 
ATOM 528  C CB  . TYR A 0 70  . 5.703    8.216   -5.624   1.00 97.70 70  A 1 
ATOM 529  O O   . TYR A 0 70  . 3.004    9.378   -6.436   1.00 97.70 70  A 1 
ATOM 530  C CG  . TYR A 0 70  . 7.150    7.779   -5.742   1.00 97.70 70  A 1 
ATOM 531  C CD1 . TYR A 0 70  . 7.545    6.527   -5.229   1.00 97.70 70  A 1 
ATOM 532  C CD2 . TYR A 0 70  . 8.106    8.630   -6.335   1.00 97.70 70  A 1 
ATOM 533  C CE1 . TYR A 0 70  . 8.895    6.130   -5.296   1.00 97.70 70  A 1 
ATOM 534  C CE2 . TYR A 0 70  . 9.457    8.238   -6.397   1.00 97.70 70  A 1 
ATOM 535  O OH  . TYR A 0 70  . 11.153   6.615   -5.948   1.00 97.70 70  A 1 
ATOM 536  C CZ  . TYR A 0 70  . 9.852    6.989   -5.878   1.00 97.70 70  A 1 
ATOM 537  N N   . GLY A 0 71  . 2.502    7.187   -6.371   1.00 96.84 71  A 1 
ATOM 538  C CA  . GLY A 0 71  . 1.099    7.327   -6.003   1.00 96.84 71  A 1 
ATOM 539  C C   . GLY A 0 71  . 0.817    6.621   -4.683   1.00 96.84 71  A 1 
ATOM 540  O O   . GLY A 0 71  . 1.325    5.534   -4.427   1.00 96.84 71  A 1 
ATOM 541  N N   . ARG A 0 72  . -0.015   7.229   -3.836   1.00 96.40 72  A 1 
ATOM 542  C CA  . ARG A 0 72  . -0.600   6.556   -2.674   1.00 96.40 72  A 1 
ATOM 543  C C   . ARG A 0 72  . -2.038   7.012   -2.505   1.00 96.40 72  A 1 
ATOM 544  C CB  . ARG A 0 72  . 0.240    6.810   -1.413   1.00 96.40 72  A 1 
ATOM 545  O O   . ARG A 0 72  . -2.284   8.203   -2.318   1.00 96.40 72  A 1 
ATOM 546  C CG  . ARG A 0 72  . -0.315   6.024   -0.215   1.00 96.40 72  A 1 
ATOM 547  C CD  . ARG A 0 72  . 0.496    6.300   1.055    1.00 96.40 72  A 1 
ATOM 548  N NE  . ARG A 0 72  . 0.047    5.417   2.150    1.00 96.40 72  A 1 
ATOM 549  N NH1 . ARG A 0 72  . 2.047    4.348   2.541    1.00 96.40 72  A 1 
ATOM 550  N NH2 . ARG A 0 72  . 0.165    3.389   3.173    1.00 96.40 72  A 1 
ATOM 551  C CZ  . ARG A 0 72  . 0.753    4.417   2.642    1.00 96.40 72  A 1 
ATOM 552  N N   . THR A 0 73  . -2.967   6.066   -2.514   1.00 96.20 73  A 1 
ATOM 553  C CA  . THR A 0 73  . -4.394   6.318   -2.291   1.00 96.20 73  A 1 
ATOM 554  C C   . THR A 0 73  . -4.867   5.503   -1.096   1.00 96.20 73  A 1 
ATOM 555  C CB  . THR A 0 73  . -5.216   5.989   -3.546   1.00 96.20 73  A 1 
ATOM 556  O O   . THR A 0 73  . -4.597   4.312   -1.020   1.00 96.20 73  A 1 
ATOM 557  C CG2 . THR A 0 73  . -6.691   6.359   -3.390   1.00 96.20 73  A 1 
ATOM 558  O OG1 . THR A 0 73  . -4.736   6.746   -4.632   1.00 96.20 73  A 1 
ATOM 559  N N   . ASN A 0 74  . -5.590   6.137   -0.172   1.00 95.41 74  A 1 
ATOM 560  C CA  . ASN A 0 74  . -6.346   5.459   0.880    1.00 95.41 74  A 1 
ATOM 561  C C   . ASN A 0 74  . -7.806   5.893   0.734    1.00 95.41 74  A 1 
ATOM 562  C CB  . ASN A 0 74  . -5.749   5.802   2.258    1.00 95.41 74  A 1 
ATOM 563  O O   . ASN A 0 74  . -8.121   7.075   0.885    1.00 95.41 74  A 1 
ATOM 564  C CG  . ASN A 0 74  . -6.460   5.105   3.416    1.00 95.41 74  A 1 
ATOM 565  N ND2 . ASN A 0 74  . -5.758   4.346   4.213    1.00 95.41 74  A 1 
ATOM 566  O OD1 . ASN A 0 74  . -7.648   5.242   3.662    1.00 95.41 74  A 1 
ATOM 567  N N   . ALA A 0 75  . -8.679   4.948   0.406    1.00 95.22 75  A 1 
ATOM 568  C CA  . ALA A 0 75  . -10.112  5.155   0.290    1.00 95.22 75  A 1 
ATOM 569  C C   . ALA A 0 75  . -10.836  4.311   1.341    1.00 95.22 75  A 1 
ATOM 570  C CB  . ALA A 0 75  . -10.554  4.823   -1.140   1.00 95.22 75  A 1 
ATOM 571  O O   . ALA A 0 75  . -10.534  3.132   1.523    1.00 95.22 75  A 1 
ATOM 572  N N   . LYS A 0 76  . -11.819  4.907   2.018    1.00 95.98 76  A 1 
ATOM 573  C CA  . LYS A 0 76  . -12.702  4.220   2.967    1.00 95.98 76  A 1 
ATOM 574  C C   . LYS A 0 76  . -14.138  4.615   2.671    1.00 95.98 76  A 1 
ATOM 575  C CB  . LYS A 0 76  . -12.333  4.550   4.423    1.00 95.98 76  A 1 
ATOM 576  O O   . LYS A 0 76  . -14.418  5.801   2.512    1.00 95.98 76  A 1 
ATOM 577  C CG  . LYS A 0 76  . -10.894  4.136   4.756    1.00 95.98 76  A 1 
ATOM 578  C CD  . LYS A 0 76  . -10.538  4.441   6.213    1.00 95.98 76  A 1 
ATOM 579  C CE  . LYS A 0 76  . -9.047   4.147   6.397    1.00 95.98 76  A 1 
ATOM 580  N NZ  . LYS A 0 76  . -8.589   4.469   7.767    1.00 95.98 76  A 1 
ATOM 581  N N   . SER A 0 77  . -15.032  3.639   2.625    1.00 94.34 77  A 1 
ATOM 582  C CA  . SER A 0 77  . -16.469  3.856   2.470    1.00 94.34 77  A 1 
ATOM 583  C C   . SER A 0 77  . -17.227  3.043   3.506    1.00 94.34 77  A 1 
ATOM 584  C CB  . SER A 0 77  . -16.941  3.506   1.055    1.00 94.34 77  A 1 
ATOM 585  O O   . SER A 0 77  . -16.904  1.877   3.732    1.00 94.34 77  A 1 
ATOM 586  O OG  . SER A 0 77  . -16.687  2.150   0.755    1.00 94.34 77  A 1 
ATOM 587  N N   . TYR A 0 78  . -18.249  3.662   4.082    1.00 92.44 78  A 1 
ATOM 588  C CA  . TYR A 0 78  . -19.166  3.050   5.031    1.00 92.44 78  A 1 
ATOM 589  C C   . TYR A 0 78  . -20.584  3.229   4.492    1.00 92.44 78  A 1 
ATOM 590  C CB  . TYR A 0 78  . -19.006  3.701   6.414    1.00 92.44 78  A 1 
ATOM 591  O O   . TYR A 0 78  . -20.929  4.326   4.044    1.00 92.44 78  A 1 
ATOM 592  C CG  . TYR A 0 78  . -17.588  3.672   6.959    1.00 92.44 78  A 1 
ATOM 593  C CD1 . TYR A 0 78  . -17.139  2.560   7.697    1.00 92.44 78  A 1 
ATOM 594  C CD2 . TYR A 0 78  . -16.719  4.755   6.719    1.00 92.44 78  A 1 
ATOM 595  C CE1 . TYR A 0 78  . -15.821  2.527   8.193    1.00 92.44 78  A 1 
ATOM 596  C CE2 . TYR A 0 78  . -15.403  4.729   7.215    1.00 92.44 78  A 1 
ATOM 597  O OH  . TYR A 0 78  . -13.685  3.613   8.446    1.00 92.44 78  A 1 
ATOM 598  C CZ  . TYR A 0 78  . -14.953  3.613   7.955    1.00 92.44 78  A 1 
ATOM 599  N N   . ALA A 0 79  . -21.375  2.167   4.538    1.00 88.56 79  A 1 
ATOM 600  C CA  . ALA A 0 79  . -22.809  2.173   4.309    1.00 88.56 79  A 1 
ATOM 601  C C   . ALA A 0 79  . -23.492  1.528   5.521    1.00 88.56 79  A 1 
ATOM 602  C CB  . ALA A 0 79  . -23.119  1.444   2.996    1.00 88.56 79  A 1 
ATOM 603  O O   . ALA A 0 79  . -22.955  0.587   6.106    1.00 88.56 79  A 1 
ATOM 604  N N   . ALA A 0 80  . -24.640  2.072   5.900    1.00 84.59 80  A 1 
ATOM 605  C CA  . ALA A 0 80  . -25.536  1.552   6.923    1.00 84.59 80  A 1 
ATOM 606  C C   . ALA A 0 80  . -26.956  1.934   6.492    1.00 84.59 80  A 1 
ATOM 607  C CB  . ALA A 0 80  . -25.172  2.156   8.285    1.00 84.59 80  A 1 
ATOM 608  O O   . ALA A 0 80  . -27.144  3.061   6.018    1.00 84.59 80  A 1 
ATOM 609  N N   . GLU A 0 81  . -27.916  1.018   6.597    1.00 77.23 81  A 1 
ATOM 610  C CA  . GLU A 0 81  . -29.275  1.252   6.086    1.00 77.23 81  A 1 
ATOM 611  C C   . GLU A 0 81  . -30.150  2.015   7.098    1.00 77.23 81  A 1 
ATOM 612  C CB  . GLU A 0 81  . -29.877  -0.065  5.562    1.00 77.23 81  A 1 
ATOM 613  O O   . GLU A 0 81  . -30.669  3.079   6.751    1.00 77.23 81  A 1 
ATOM 614  C CG  . GLU A 0 81  . -29.100  -0.543  4.320    1.00 77.23 81  A 1 
ATOM 615  C CD  . GLU A 0 81  . -29.669  -1.822  3.689    1.00 77.23 81  A 1 
ATOM 616  O OE1 . GLU A 0 81  . -29.943  -1.785  2.464    1.00 77.23 81  A 1 
ATOM 617  O OE2 . GLU A 0 81  . -29.754  -2.846  4.405    1.00 77.23 81  A 1 
ATOM 618  N N   . SER A 0 82  . -30.190  1.566   8.359    1.00 80.66 82  A 1 
ATOM 619  C CA  . SER A 0 82  . -30.864  2.236   9.485    1.00 80.66 82  A 1 
ATOM 620  C C   . SER A 0 82  . -30.142  1.987   10.816   1.00 80.66 82  A 1 
ATOM 621  C CB  . SER A 0 82  . -32.328  1.783   9.659    1.00 80.66 82  A 1 
ATOM 622  O O   . SER A 0 82  . -29.318  1.080   10.947   1.00 80.66 82  A 1 
ATOM 623  O OG  . SER A 0 82  . -32.990  1.608   8.426    1.00 80.66 82  A 1 
ATOM 624  N N   . TYR A 0 83  . -30.486  2.799   11.815   1.00 82.21 83  A 1 
ATOM 625  C CA  . TYR A 0 83  . -30.258  2.524   13.232   1.00 82.21 83  A 1 
ATOM 626  C C   . TYR A 0 83  . -31.515  2.961   13.976   1.00 82.21 83  A 1 
ATOM 627  C CB  . TYR A 0 83  . -29.033  3.281   13.762   1.00 82.21 83  A 1 
ATOM 628  O O   . TYR A 0 83  . -31.803  4.163   14.021   1.00 82.21 83  A 1 
ATOM 629  C CG  . TYR A 0 83  . -28.917  3.255   15.278   1.00 82.21 83  A 1 
ATOM 630  C CD1 . TYR A 0 83  . -29.318  4.366   16.052   1.00 82.21 83  A 1 
ATOM 631  C CD2 . TYR A 0 83  . -28.467  2.087   15.917   1.00 82.21 83  A 1 
ATOM 632  C CE1 . TYR A 0 83  . -29.209  4.330   17.457   1.00 82.21 83  A 1 
ATOM 633  C CE2 . TYR A 0 83  . -28.353  2.051   17.317   1.00 82.21 83  A 1 
ATOM 634  O OH  . TYR A 0 83  . -28.525  3.131   19.430   1.00 82.21 83  A 1 
ATOM 635  C CZ  . TYR A 0 83  . -28.701  3.175   18.086   1.00 82.21 83  A 1 
ATOM 636  N N   . ASP A 0 84  . -32.230  1.998   14.545   1.00 84.33 84  A 1 
ATOM 637  C CA  . ASP A 0 84  . -33.509  2.228   15.205   1.00 84.33 84  A 1 
ATOM 638  C C   . ASP A 0 84  . -33.384  1.923   16.703   1.00 84.33 84  A 1 
ATOM 639  C CB  . ASP A 0 84  . -34.623  1.416   14.515   1.00 84.33 84  A 1 
ATOM 640  O O   . ASP A 0 84  . -32.942  0.848   17.107   1.00 84.33 84  A 1 
ATOM 641  C CG  . ASP A 0 84  . -35.128  2.011   13.185   1.00 84.33 84  A 1 
ATOM 642  O OD1 . ASP A 0 84  . -34.679  3.117   12.797   1.00 84.33 84  A 1 
ATOM 643  O OD2 . ASP A 0 84  . -36.042  1.397   12.592   1.00 84.33 84  A 1 
ATOM 644  N N   . GLU A 0 85  . -33.793  2.881   17.538   1.00 86.79 85  A 1 
ATOM 645  C CA  . GLU A 0 85  . -34.042  2.662   18.965   1.00 86.79 85  A 1 
ATOM 646  C C   . GLU A 0 85  . -35.555  2.610   19.180   1.00 86.79 85  A 1 
ATOM 647  C CB  . GLU A 0 85  . -33.423  3.755   19.863   1.00 86.79 85  A 1 
ATOM 648  O O   . GLU A 0 85  . -36.275  3.522   18.758   1.00 86.79 85  A 1 
ATOM 649  C CG  . GLU A 0 85  . -31.934  4.030   19.606   1.00 86.79 85  A 1 
ATOM 650  C CD  . GLU A 0 85  . -31.236  4.804   20.743   1.00 86.79 85  A 1 
ATOM 651  O OE1 . GLU A 0 85  . -30.001  4.619   20.902   1.00 86.79 85  A 1 
ATOM 652  O OE2 . GLU A 0 85  . -31.887  5.595   21.458   1.00 86.79 85  A 1 
ATOM 653  N N   . TRP A 0 86  . -36.038  1.572   19.858   1.00 87.26 86  A 1 
ATOM 654  C CA  . TRP A 0 86  . -37.453  1.414   20.177   1.00 87.26 86  A 1 
ATOM 655  C C   . TRP A 0 86  . -37.656  1.149   21.670   1.00 87.26 86  A 1 
ATOM 656  C CB  . TRP A 0 86  . -38.087  0.358   19.259   1.00 87.26 86  A 1 
ATOM 657  O O   . TRP A 0 86  . -36.842  0.509   22.330   1.00 87.26 86  A 1 
ATOM 658  C CG  . TRP A 0 86  . -37.463  -1.004  19.282   1.00 87.26 86  A 1 
ATOM 659  C CD1 . TRP A 0 86  . -36.507  -1.456  18.437   1.00 87.26 86  A 1 
ATOM 660  C CD2 . TRP A 0 86  . -37.730  -2.103  20.203   1.00 87.26 86  A 1 
ATOM 661  C CE2 . TRP A 0 86  . -36.888  -3.203  19.856   1.00 87.26 86  A 1 
ATOM 662  C CE3 . TRP A 0 86  . -38.590  -2.273  21.307   1.00 87.26 86  A 1 
ATOM 663  N NE1 . TRP A 0 86  . -36.171  -2.755  18.766   1.00 87.26 86  A 1 
ATOM 664  C CH2 . TRP A 0 86  . -37.740  -4.534  21.689   1.00 87.26 86  A 1 
ATOM 665  C CZ2 . TRP A 0 86  . -36.886  -4.404  20.581   1.00 87.26 86  A 1 
ATOM 666  C CZ3 . TRP A 0 86  . -38.599  -3.475  22.034   1.00 87.26 86  A 1 
ATOM 667  N N   . ASP A 0 87  . -38.753  1.685   22.196   1.00 84.90 87  A 1 
ATOM 668  C CA  . ASP A 0 87  . -39.200  1.574   23.584   1.00 84.90 87  A 1 
ATOM 669  C C   . ASP A 0 87  . -40.719  1.383   23.540   1.00 84.90 87  A 1 
ATOM 670  C CB  . ASP A 0 87  . -38.797  2.849   24.352   1.00 84.90 87  A 1 
ATOM 671  O O   . ASP A 0 87  . -41.441  2.204   22.962   1.00 84.90 87  A 1 
ATOM 672  C CG  . ASP A 0 87  . -39.203  2.898   25.836   1.00 84.90 87  A 1 
ATOM 673  O OD1 . ASP A 0 87  . -40.001  2.046   26.290   1.00 84.90 87  A 1 
ATOM 674  O OD2 . ASP A 0 87  . -38.729  3.851   26.498   1.00 84.90 87  A 1 
ATOM 675  N N   . ASN A 0 88  . -41.187  0.267   24.090   1.00 83.75 88  A 1 
ATOM 676  C CA  . ASN A 0 88  . -42.590  -0.034  24.296   1.00 83.75 88  A 1 
ATOM 677  C C   . ASN A 0 88  . -42.793  -0.389  25.770   1.00 83.75 88  A 1 
ATOM 678  C CB  . ASN A 0 88  . -43.032  -1.151  23.342   1.00 83.75 88  A 1 
ATOM 679  O O   . ASN A 0 88  . -42.497  -1.502  26.198   1.00 83.75 88  A 1 
ATOM 680  C CG  . ASN A 0 88  . -44.529  -1.374  23.453   1.00 83.75 88  A 1 
ATOM 681  N ND2 . ASN A 0 88  . -44.962  -2.450  24.064   1.00 83.75 88  A 1 
ATOM 682  O OD1 . ASN A 0 88  . -45.320  -0.562  23.003   1.00 83.75 88  A 1 
ATOM 683  N N   . THR A 0 89  . -43.314  0.575   26.521   1.00 80.64 89  A 1 
ATOM 684  C CA  . THR A 0 89  . -43.787  0.385   27.893   1.00 80.64 89  A 1 
ATOM 685  C C   . THR A 0 89  . -45.302  0.208   27.865   1.00 80.64 89  A 1 
ATOM 686  C CB  . THR A 0 89  . -43.417  1.605   28.749   1.00 80.64 89  A 1 
ATOM 687  O O   . THR A 0 89  . -46.008  1.143   27.468   1.00 80.64 89  A 1 
ATOM 688  C CG2 . THR A 0 89  . -43.843  1.438   30.208   1.00 80.64 89  A 1 
ATOM 689  O OG1 . THR A 0 89  . -42.024  1.849   28.770   1.00 80.64 89  A 1 
ATOM 690  N N   . ASP A 0 90  . -45.795  -0.950  28.301   1.00 76.27 90  A 1 
ATOM 691  C CA  . ASP A 0 90  . -47.211  -1.157  28.607   1.00 76.27 90  A 1 
ATOM 692  C C   . ASP A 0 90  . -47.477  -0.906  30.110   1.00 76.27 90  A 1 
ATOM 693  C CB  . ASP A 0 90  . -47.698  -2.530  28.092   1.00 76.27 90  A 1 
ATOM 694  O O   . ASP A 0 90  . -46.608  -1.098  30.961   1.00 76.27 90  A 1 
ATOM 695  C CG  . ASP A 0 90  . -49.124  -2.440  27.526   1.00 76.27 90  A 1 
ATOM 696  O OD1 . ASP A 0 90  . -49.908  -1.624  28.072   1.00 76.27 90  A 1 
ATOM 697  O OD2 . ASP A 0 90  . -49.393  -3.079  26.479   1.00 76.27 90  A 1 
ATOM 698  N N   . ASP A 0 91  . -48.660  -0.385  30.437   1.00 76.63 91  A 1 
ATOM 699  C CA  . ASP A 0 91  . -49.110  -0.122  31.821   1.00 76.63 91  A 1 
ATOM 700  C C   . ASP A 0 91  . -50.618  -0.401  31.922   1.00 76.63 91  A 1 
ATOM 701  C CB  . ASP A 0 91  . -48.714  1.293   32.312   1.00 76.63 91  A 1 
ATOM 702  O O   . ASP A 0 91  . -51.445  0.448   32.305   1.00 76.63 91  A 1 
ATOM 703  C CG  . ASP A 0 91  . -49.180  1.572   33.753   1.00 76.63 91  A 1 
ATOM 704  O OD1 . ASP A 0 91  . -49.515  0.625   34.498   1.00 76.63 91  A 1 
ATOM 705  O OD2 . ASP A 0 91  . -49.298  2.750   34.193   1.00 76.63 91  A 1 
ATOM 706  N N   . ASP A 0 92  . -50.994  -1.603  31.488   1.00 81.23 92  A 1 
ATOM 707  C CA  . ASP A 0 92  . -52.383  -1.987  31.298   1.00 81.23 92  A 1 
ATOM 708  C C   . ASP A 0 92  . -52.991  -2.508  32.613   1.00 81.23 92  A 1 
ATOM 709  C CB  . ASP A 0 92  . -52.546  -2.910  30.066   1.00 81.23 92  A 1 
ATOM 710  O O   . ASP A 0 92  . -52.756  -3.617  33.104   1.00 81.23 92  A 1 
ATOM 711  C CG  . ASP A 0 92  . -53.495  -2.353  28.977   1.00 81.23 92  A 1 
ATOM 712  O OD1 . ASP A 0 92  . -53.879  -1.155  29.034   1.00 81.23 92  A 1 
ATOM 713  O OD2 . ASP A 0 92  . -54.018  -3.165  28.177   1.00 81.23 92  A 1 
ATOM 714  N N   . LYS A 0 93  . -53.824  -1.659  33.225   1.00 79.28 93  A 1 
ATOM 715  C CA  . LYS A 0 93  . -54.525  -1.955  34.483   1.00 79.28 93  A 1 
ATOM 716  C C   . LYS A 0 93  . -55.894  -2.562  34.209   1.00 79.28 93  A 1 
ATOM 717  C CB  . LYS A 0 93  . -54.623  -0.700  35.356   1.00 79.28 93  A 1 
ATOM 718  O O   . LYS A 0 93  . -56.828  -1.862  33.806   1.00 79.28 93  A 1 
ATOM 719  C CG  . LYS A 0 93  . -53.238  -0.258  35.844   1.00 79.28 93  A 1 
ATOM 720  C CD  . LYS A 0 93  . -53.346  1.012   36.697   1.00 79.28 93  A 1 
ATOM 721  C CE  . LYS A 0 93  . -51.973  1.434   37.232   1.00 79.28 93  A 1 
ATOM 722  N NZ  . LYS A 0 93  . -51.037  1.787   36.144   1.00 79.28 93  A 1 
ATOM 723  N N   . TRP A 0 94  . -56.056  -3.843  34.524   1.00 80.86 94  A 1 
ATOM 724  C CA  . TRP A 0 94  . -57.291  -4.587  34.284   1.00 80.86 94  A 1 
ATOM 725  C C   . TRP A 0 94  . -58.043  -4.942  35.575   1.00 80.86 94  A 1 
ATOM 726  C CB  . TRP A 0 94  . -56.995  -5.790  33.384   1.00 80.86 94  A 1 
ATOM 727  O O   . TRP A 0 94  . -57.489  -5.087  36.666   1.00 80.86 94  A 1 
ATOM 728  C CG  . TRP A 0 94  . -55.986  -6.765  33.901   1.00 80.86 94  A 1 
ATOM 729  C CD1 . TRP A 0 94  . -54.672  -6.786  33.572   1.00 80.86 94  A 1 
ATOM 730  C CD2 . TRP A 0 94  . -56.183  -7.879  34.825   1.00 80.86 94  A 1 
ATOM 731  C CE2 . TRP A 0 94  . -54.938  -8.559  34.982   1.00 80.86 94  A 1 
ATOM 732  C CE3 . TRP A 0 94  . -57.294  -8.386  35.540   1.00 80.86 94  A 1 
ATOM 733  N NE1 . TRP A 0 94  . -54.049  -7.844  34.205   1.00 80.86 94  A 1 
ATOM 734  C CH2 . TRP A 0 94  . -55.925  -10.166 36.503   1.00 80.86 94  A 1 
ATOM 735  C CZ2 . TRP A 0 94  . -54.805  -9.689  35.800   1.00 80.86 94  A 1 
ATOM 736  C CZ3 . TRP A 0 94  . -57.166  -9.514  36.374   1.00 80.86 94  A 1 
ATOM 737  N N   . GLY A 0 95  . -59.366  -5.078  35.457   1.00 76.53 95  A 1 
ATOM 738  C CA  . GLY A 0 95  . -60.241  -5.383  36.585   1.00 76.53 95  A 1 
ATOM 739  C C   . GLY A 0 95  . -61.544  -6.046  36.155   1.00 76.53 95  A 1 
ATOM 740  O O   . GLY A 0 95  . -62.292  -5.504  35.343   1.00 76.53 95  A 1 
ATOM 741  N N   . ALA A 0 96  . -61.841  -7.208  36.735   1.00 75.39 96  A 1 
ATOM 742  C CA  . ALA A 0 96  . -63.047  -7.983  36.474   1.00 75.39 96  A 1 
ATOM 743  C C   . ALA A 0 96  . -63.826  -8.224  37.775   1.00 75.39 96  A 1 
ATOM 744  C CB  . ALA A 0 96  . -62.660  -9.287  35.767   1.00 75.39 96  A 1 
ATOM 745  O O   . ALA A 0 96  . -63.279  -8.679  38.781   1.00 75.39 96  A 1 
ATOM 746  N N   . GLN A 0 97  . -65.130  -7.942  37.753   1.00 77.31 97  A 1 
ATOM 747  C CA  . GLN A 0 97  . -66.020  -8.126  38.898   1.00 77.31 97  A 1 
ATOM 748  C C   . GLN A 0 97  . -67.249  -8.937  38.483   1.00 77.31 97  A 1 
ATOM 749  C CB  . GLN A 0 97  . -66.390  -6.753  39.484   1.00 77.31 97  A 1 
ATOM 750  O O   . GLN A 0 97  . -68.002  -8.528  37.601   1.00 77.31 97  A 1 
ATOM 751  C CG  . GLN A 0 97  . -67.116  -6.887  40.831   1.00 77.31 97  A 1 
ATOM 752  C CD  . GLN A 0 97  . -67.509  -5.532  41.412   1.00 77.31 97  A 1 
ATOM 753  N NE2 . GLN A 0 97  . -68.760  -5.321  41.761   1.00 77.31 97  A 1 
ATOM 754  O OE1 . GLN A 0 97  . -66.712  -4.625  41.568   1.00 77.31 97  A 1 
ATOM 755  N N   . ALA A 0 98  . -67.471  -10.068 39.151   1.00 72.68 98  A 1 
ATOM 756  C CA  . ALA A 0 98  . -68.620  -10.943 38.945   1.00 72.68 98  A 1 
ATOM 757  C C   . ALA A 0 98  . -69.341  -11.200 40.273   1.00 72.68 98  A 1 
ATOM 758  C CB  . ALA A 0 98  . -68.149  -12.243 38.281   1.00 72.68 98  A 1 
ATOM 759  O O   . ALA A 0 98  . -68.707  -11.413 41.307   1.00 72.68 98  A 1 
ATOM 760  N N   . TRP A 0 99  . -70.671  -11.205 40.242   1.00 74.54 99  A 1 
ATOM 761  C CA  . TRP A 0 99  . -71.536  -11.466 41.394   1.00 74.54 99  A 1 
ATOM 762  C C   . TRP A 0 99  . -72.589  -12.512 41.031   1.00 74.54 99  A 1 
ATOM 763  C CB  . TRP A 0 99  . -72.173  -10.153 41.875   1.00 74.54 99  A 1 
ATOM 764  O O   . TRP A 0 99  . -73.115  -12.503 39.916   1.00 74.54 99  A 1 
ATOM 765  C CG  . TRP A 0 99  . -72.848  -9.319  40.819   1.00 74.54 99  A 1 
ATOM 766  C CD1 . TRP A 0 99  . -74.085  -9.528  40.316   1.00 74.54 99  A 1 
ATOM 767  C CD2 . TRP A 0 99  . -72.308  -8.183  40.074   1.00 74.54 99  A 1 
ATOM 768  C CE2 . TRP A 0 99  . -73.293  -7.736  39.143   1.00 74.54 99  A 1 
ATOM 769  C CE3 . TRP A 0 99  . -71.065  -7.515  40.062   1.00 74.54 99  A 1 
ATOM 770  N NE1 . TRP A 0 99  . -74.354  -8.598  39.330   1.00 74.54 99  A 1 
ATOM 771  C CH2 . TRP A 0 99  . -71.823  -6.016  38.287   1.00 74.54 99  A 1 
ATOM 772  C CZ2 . TRP A 0 99  . -73.069  -6.666  38.264   1.00 74.54 99  A 1 
ATOM 773  C CZ3 . TRP A 0 99  . -70.823  -6.444  39.179   1.00 74.54 99  A 1 
ATOM 774  N N   . GLY A 0 100 . -72.911  -13.392 41.976   1.00 70.82 100 A 1 
ATOM 775  C CA  . GLY A 0 100 . -73.889  -14.457 41.789   1.00 70.82 100 A 1 
ATOM 776  C C   . GLY A 0 100 . -74.768  -14.671 43.017   1.00 70.82 100 A 1 
ATOM 777  O O   . GLY A 0 100 . -74.399  -14.330 44.141   1.00 70.82 100 A 1 
ATOM 778  N N   . GLN A 0 101 . -75.951  -15.220 42.759   1.00 64.11 101 A 1 
ATOM 779  C CA  . GLN A 0 101 . -76.915  -15.667 43.756   1.00 64.11 101 A 1 
ATOM 780  C C   . GLN A 0 101 . -77.592  -16.918 43.193   1.00 64.11 101 A 1 
ATOM 781  C CB  . GLN A 0 101 . -77.928  -14.539 44.033   1.00 64.11 101 A 1 
ATOM 782  O O   . GLN A 0 101 . -78.348  -16.825 42.220   1.00 64.11 101 A 1 
ATOM 783  C CG  . GLN A 0 101 . -78.994  -14.944 45.063   1.00 64.11 101 A 1 
ATOM 784  C CD  . GLN A 0 101 . -80.051  -13.869 45.306   1.00 64.11 101 A 1 
ATOM 785  N NE2 . GLN A 0 101 . -80.872  -14.013 46.321   1.00 64.11 101 A 1 
ATOM 786  O OE1 . GLN A 0 101 . -80.215  -12.882 44.600   1.00 64.11 101 A 1 
ATOM 787  N N   . ASP A 0 102 . -77.311  -18.071 43.781   1.00 57.95 102 A 1 
ATOM 788  C CA  . ASP A 0 102 . -78.093  -19.292 43.586   1.00 57.95 102 A 1 
ATOM 789  C C   . ASP A 0 102 . -79.306  -19.286 44.531   1.00 57.95 102 A 1 
ATOM 790  C CB  . ASP A 0 102 . -77.204  -20.537 43.741   1.00 57.95 102 A 1 
ATOM 791  O O   . ASP A 0 102 . -79.479  -18.404 45.382   1.00 57.95 102 A 1 
ATOM 792  C CG  . ASP A 0 102 . -76.278  -20.385 44.940   1.00 57.95 102 A 1 
ATOM 793  O OD1 . ASP A 0 102 . -76.836  -20.013 45.993   1.00 57.95 102 A 1 
ATOM 794  O OD2 . ASP A 0 102 . -75.051  -20.415 44.695   1.00 57.95 102 A 1 
ATOM 795  N N   . ARG A 0 103 . -80.252  -20.191 44.259   1.00 49.01 103 A 1 
ATOM 796  C CA  . ARG A 0 103 . -81.534  -20.281 44.969   1.00 49.01 103 A 1 
ATOM 797  C C   . ARG A 0 103 . -82.071  -21.703 44.915   1.00 49.01 103 A 1 
ATOM 798  C CB  . ARG A 0 103 . -82.565  -19.280 44.412   1.00 49.01 103 A 1 
ATOM 799  O O   . ARG A 0 103 . -83.102  -21.955 44.277   1.00 49.01 103 A 1 
ATOM 800  C CG  . ARG A 0 103 . -82.198  -17.809 44.655   1.00 49.01 103 A 1 
ATOM 801  C CD  . ARG A 0 103 . -83.390  -16.883 44.448   1.00 49.01 103 A 1 
ATOM 802  N NE  . ARG A 0 103 . -84.384  -17.098 45.514   1.00 49.01 103 A 1 
ATOM 803  N NH1 . ARG A 0 103 . -86.196  -16.242 44.430   1.00 49.01 103 A 1 
ATOM 804  N NH2 . ARG A 0 103 . -86.449  -17.198 46.442   1.00 49.01 103 A 1 
ATOM 805  C CZ  . ARG A 0 103 . -85.669  -16.844 45.461   1.00 49.01 103 A 1 
ATOM 806  N N   . ASP A 0 104 . -81.393  -22.618 45.588   1.00 51.43 104 A 1 
ATOM 807  C CA  . ASP A 0 104 . -81.814  -24.012 45.608   1.00 51.43 104 A 1 
ATOM 808  C C   . ASP A 0 104 . -83.074  -24.195 46.474   1.00 51.43 104 A 1 
ATOM 809  C CB  . ASP A 0 104 . -80.627  -24.939 45.925   1.00 51.43 104 A 1 
ATOM 810  O O   . ASP A 0 104 . -83.188  -23.760 47.625   1.00 51.43 104 A 1 
ATOM 811  C CG  . ASP A 0 104 . -79.764  -25.218 44.677   1.00 51.43 104 A 1 
ATOM 812  O OD1 . ASP A 0 104 . -80.003  -24.564 43.630   1.00 51.43 104 A 1 
ATOM 813  O OD2 . ASP A 0 104 . -78.989  -26.195 44.719   1.00 51.43 104 A 1 
ATOM 814  N N   . VAL A 0 105 . -84.105  -24.786 45.859   1.00 43.41 105 A 1 
ATOM 815  C CA  . VAL A 0 105 . -85.437  -24.954 46.459   1.00 43.41 105 A 1 
ATOM 816  C C   . VAL A 0 105 . -85.539  -26.348 47.068   1.00 43.41 105 A 1 
ATOM 817  C CB  . VAL A 0 105 . -86.576  -24.659 45.461   1.00 43.41 105 A 1 
ATOM 818  O O   . VAL A 0 105 . -86.083  -27.275 46.463   1.00 43.41 105 A 1 
ATOM 819  C CG1 . VAL A 0 105 . -87.954  -24.732 46.143   1.00 43.41 105 A 1 
ATOM 820  C CG2 . VAL A 0 105 . -86.465  -23.248 44.865   1.00 43.41 105 A 1 
ATOM 821  N N   . TYR A 0 106 . -85.034  -26.498 48.290   1.00 36.25 106 A 1 
ATOM 822  C CA  . TYR A 0 106 . -85.096  -27.769 49.004   1.00 36.25 106 A 1 
ATOM 823  C C   . TYR A 0 106 . -86.503  -28.033 49.586   1.00 36.25 106 A 1 
ATOM 824  C CB  . TYR A 0 106 . -83.979  -27.826 50.058   1.00 36.25 106 A 1 
ATOM 825  O O   . TYR A 0 106 . -87.084  -27.208 50.291   1.00 36.25 106 A 1 
ATOM 826  C CG  . TYR A 0 106 . -83.466  -29.231 50.314   1.00 36.25 106 A 1 
ATOM 827  C CD1 . TYR A 0 106 . -83.990  -30.005 51.367   1.00 36.25 106 A 1 
ATOM 828  C CD2 . TYR A 0 106 . -82.438  -29.751 49.502   1.00 36.25 106 A 1 
ATOM 829  C CE1 . TYR A 0 106 . -83.484  -31.299 51.608   1.00 36.25 106 A 1 
ATOM 830  C CE2 . TYR A 0 106 . -81.922  -31.038 49.747   1.00 36.25 106 A 1 
ATOM 831  O OH  . TYR A 0 106 . -81.938  -33.048 51.059   1.00 36.25 106 A 1 
ATOM 832  C CZ  . TYR A 0 106 . -82.442  -31.812 50.805   1.00 36.25 106 A 1 
ATOM 833  N N   . GLY A 0 107 . -87.067  -29.217 49.320   1.00 43.62 107 A 1 
ATOM 834  C CA  . GLY A 0 107 . -88.154  -29.785 50.137   1.00 43.62 107 A 1 
ATOM 835  C C   . GLY A 0 107 . -89.615  -29.383 49.853   1.00 43.62 107 A 1 
ATOM 836  O O   . GLY A 0 107 . -90.475  -29.689 50.678   1.00 43.62 107 A 1 
ATOM 837  N N   . ALA A 0 108 . -89.958  -28.761 48.717   1.00 36.51 108 A 1 
ATOM 838  C CA  . ALA A 0 108 . -91.360  -28.476 48.360   1.00 36.51 108 A 1 
ATOM 839  C C   . ALA A 0 108 . -91.943  -29.498 47.360   1.00 36.51 108 A 1 
ATOM 840  C CB  . ALA A 0 108 . -91.476  -27.028 47.868   1.00 36.51 108 A 1 
ATOM 841  O O   . ALA A 0 108 . -91.757  -29.388 46.148   1.00 36.51 108 A 1 
ATOM 842  N N   . SER A 0 109 . -92.702  -30.481 47.858   1.00 37.62 109 A 1 
ATOM 843  C CA  . SER A 0 109 . -93.393  -31.475 47.023   1.00 37.62 109 A 1 
ATOM 844  C C   . SER A 0 109 . -94.400  -30.840 46.050   1.00 37.62 109 A 1 
ATOM 845  C CB  . SER A 0 109 . -94.116  -32.503 47.898   1.00 37.62 109 A 1 
ATOM 846  O O   . SER A 0 109 . -95.233  -30.023 46.439   1.00 37.62 109 A 1 
ATOM 847  O OG  . SER A 0 109 . -95.046  -31.844 48.734   1.00 37.62 109 A 1 
ATOM 848  N N   . SER A 0 110 . -94.355  -31.290 44.798   1.00 36.91 110 A 1 
ATOM 849  C CA  . SER A 0 110 . -95.135  -30.864 43.628   1.00 36.91 110 A 1 
ATOM 850  C C   . SER A 0 110 . -96.596  -30.406 43.844   1.00 36.91 110 A 1 
ATOM 851  C CB  . SER A 0 110 . -95.142  -32.059 42.658   1.00 36.91 110 A 1 
ATOM 852  O O   . SER A 0 110 . -97.508  -31.234 43.847   1.00 36.91 110 A 1 
ATOM 853  O OG  . SER A 0 110 . -95.684  -33.204 43.296   1.00 36.91 110 A 1 
ATOM 854  N N   . TYR A 0 111 . -96.844  -29.087 43.821   1.00 32.83 111 A 1 
ATOM 855  C CA  . TYR A 0 111 . -98.010  -28.501 43.129   1.00 32.83 111 A 1 
ATOM 856  C C   . TYR A 0 111 . -97.821  -26.994 42.841   1.00 32.83 111 A 1 
ATOM 857  C CB  . TYR A 0 111 . -99.329  -28.728 43.904   1.00 32.83 111 A 1 
ATOM 858  O O   . TYR A 0 111 . -97.638  -26.196 43.754   1.00 32.83 111 A 1 
ATOM 859  C CG  . TYR A 0 111 . -100.551 -28.837 43.002   1.00 32.83 111 A 1 
ATOM 860  C CD1 . TYR A 0 111 . -101.492 -27.790 42.936   1.00 32.83 111 A 1 
ATOM 861  C CD2 . TYR A 0 111 . -100.750 -30.004 42.236   1.00 32.83 111 A 1 
ATOM 862  C CE1 . TYR A 0 111 . -102.629 -27.909 42.111   1.00 32.83 111 A 1 
ATOM 863  C CE2 . TYR A 0 111 . -101.883 -30.124 41.405   1.00 32.83 111 A 1 
ATOM 864  O OH  . TYR A 0 111 . -103.924 -29.202 40.550   1.00 32.83 111 A 1 
ATOM 865  C CZ  . TYR A 0 111 . -102.827 -29.079 41.344   1.00 32.83 111 A 1 
ATOM 866  N N   . GLY A 0 112 . -97.917  -26.576 41.572   1.00 42.21 112 A 1 
ATOM 867  C CA  . GLY A 0 112 . -98.206  -25.175 41.207   1.00 42.21 112 A 1 
ATOM 868  C C   . GLY A 0 112 . -97.047  -24.170 41.067   1.00 42.21 112 A 1 
ATOM 869  O O   . GLY A 0 112 . -97.317  -23.007 40.774   1.00 42.21 112 A 1 
ATOM 870  N N   . LYS A 0 113 . -95.775  -24.563 41.215   1.00 34.51 113 A 1 
ATOM 871  C CA  . LYS A 0 113 . -94.615  -23.725 40.842   1.00 34.51 113 A 1 
ATOM 872  C C   . LYS A 0 113 . -93.885  -24.346 39.652   1.00 34.51 113 A 1 
ATOM 873  C CB  . LYS A 0 113 . -93.679  -23.524 42.052   1.00 34.51 113 A 1 
ATOM 874  O O   . LYS A 0 113 . -93.166  -25.324 39.810   1.00 34.51 113 A 1 
ATOM 875  C CG  . LYS A 0 113 . -94.149  -22.434 43.032   1.00 34.51 113 A 1 
ATOM 876  C CD  . LYS A 0 113 . -93.845  -21.015 42.523   1.00 34.51 113 A 1 
ATOM 877  C CE  . LYS A 0 113 . -94.214  -19.978 43.590   1.00 34.51 113 A 1 
ATOM 878  N NZ  . LYS A 0 113 . -93.808  -18.613 43.169   1.00 34.51 113 A 1 
ATOM 879  N N   . GLN A 0 114 . -94.077  -23.777 38.462   1.00 29.37 114 A 1 
ATOM 880  C CA  . GLN A 0 114 . -93.260  -24.107 37.294   1.00 29.37 114 A 1 
ATOM 881  C C   . GLN A 0 114 . -91.832  -23.601 37.530   1.00 29.37 114 A 1 
ATOM 882  C CB  . GLN A 0 114 . -93.877  -23.484 36.028   1.00 29.37 114 A 1 
ATOM 883  O O   . GLN A 0 114 . -91.604  -22.395 37.605   1.00 29.37 114 A 1 
ATOM 884  C CG  . GLN A 0 114 . -95.120  -24.261 35.562   1.00 29.37 114 A 1 
ATOM 885  C CD  . GLN A 0 114 . -96.028  -23.425 34.668   1.00 29.37 114 A 1 
ATOM 886  N NE2 . GLN A 0 114 . -96.244  -23.802 33.427   1.00 29.37 114 A 1 
ATOM 887  O OE1 . GLN A 0 114 . -96.585  -22.426 35.086   1.00 29.37 114 A 1 
ATOM 888  N N   . ALA A 0 115 . -90.881  -24.525 37.648   1.00 38.59 115 A 1 
ATOM 889  C CA  . ALA A 0 115 . -89.457  -24.224 37.601   1.00 38.59 115 A 1 
ATOM 890  C C   . ALA A 0 115 . -89.040  -24.059 36.130   1.00 38.59 115 A 1 
ATOM 891  C CB  . ALA A 0 115 . -88.700  -25.341 38.335   1.00 38.59 115 A 1 
ATOM 892  O O   . ALA A 0 115 . -88.608  -25.015 35.492   1.00 38.59 115 A 1 
ATOM 893  N N   . SER A 0 116 . -89.260  -22.872 35.554   1.00 33.86 116 A 1 
ATOM 894  C CA  . SER A 0 116 . -88.784  -22.553 34.203   1.00 33.86 116 A 1 
ATOM 895  C C   . SER A 0 116 . -88.758  -21.049 33.916   1.00 33.86 116 A 1 
ATOM 896  C CB  . SER A 0 116 . -89.669  -23.225 33.145   1.00 33.86 116 A 1 
ATOM 897  O O   . SER A 0 116 . -89.702  -20.337 34.249   1.00 33.86 116 A 1 
ATOM 898  O OG  . SER A 0 116 . -89.057  -23.140 31.874   1.00 33.86 116 A 1 
ATOM 899  N N   . SER A 0 117 . -87.703  -20.636 33.208   1.00 37.94 117 A 1 
ATOM 900  C CA  . SER A 0 117 . -87.572  -19.410 32.410   1.00 37.94 117 A 1 
ATOM 901  C C   . SER A 0 117 . -87.693  -18.075 33.152   1.00 37.94 117 A 1 
ATOM 902  C CB  . SER A 0 117 . -88.507  -19.487 31.203   1.00 37.94 117 A 1 
ATOM 903  O O   . SER A 0 117 . -88.773  -17.506 33.314   1.00 37.94 117 A 1 
ATOM 904  O OG  . SER A 0 117 . -88.107  -18.537 30.239   1.00 37.94 117 A 1 
ATOM 905  N N   . GLY A 0 118 . -86.531  -17.524 33.506   1.00 36.41 118 A 1 
ATOM 906  C CA  . GLY A 0 118 . -86.393  -16.215 34.136   1.00 36.41 118 A 1 
ATOM 907  C C   . GLY A 0 118 . -85.057  -15.526 33.862   1.00 36.41 118 A 1 
ATOM 908  O O   . GLY A 0 118 . -84.644  -14.732 34.704   1.00 36.41 118 A 1 
ATOM 909  N N   . ASP A 0 119 . -84.411  -15.794 32.717   1.00 34.73 119 A 1 
ATOM 910  C CA  . ASP A 0 119 . -83.343  -14.939 32.172   1.00 34.73 119 A 1 
ATOM 911  C C   . ASP A 0 119 . -83.945  -13.570 31.844   1.00 34.73 119 A 1 
ATOM 912  C CB  . ASP A 0 119 . -82.691  -15.565 30.926   1.00 34.73 119 A 1 
ATOM 913  O O   . ASP A 0 119 . -84.426  -13.300 30.744   1.00 34.73 119 A 1 
ATOM 914  C CG  . ASP A 0 119 . -81.714  -16.682 31.281   1.00 34.73 119 A 1 
ATOM 915  O OD1 . ASP A 0 119 . -80.925  -16.470 32.228   1.00 34.73 119 A 1 
ATOM 916  O OD2 . ASP A 0 119 . -81.811  -17.749 30.637   1.00 34.73 119 A 1 
ATOM 917  N N   . TYR A 0 120 . -84.053  -12.727 32.868   1.00 34.55 120 A 1 
ATOM 918  C CA  . TYR A 0 120 . -84.782  -11.478 32.762   1.00 34.55 120 A 1 
ATOM 919  C C   . TYR A 0 120 . -83.839  -10.376 32.297   1.00 34.55 120 A 1 
ATOM 920  C CB  . TYR A 0 120 . -85.566  -11.173 34.048   1.00 34.55 120 A 1 
ATOM 921  O O   . TYR A 0 120 . -83.223  -9.687  33.114   1.00 34.55 120 A 1 
ATOM 922  C CG  . TYR A 0 120 . -86.945  -10.619 33.742   1.00 34.55 120 A 1 
ATOM 923  C CD1 . TYR A 0 120 . -87.114  -9.263  33.401   1.00 34.55 120 A 1 
ATOM 924  C CD2 . TYR A 0 120 . -88.048  -11.495 33.712   1.00 34.55 120 A 1 
ATOM 925  C CE1 . TYR A 0 120 . -88.391  -8.777  33.055   1.00 34.55 120 A 1 
ATOM 926  C CE2 . TYR A 0 120 . -89.325  -11.015 33.369   1.00 34.55 120 A 1 
ATOM 927  O OH  . TYR A 0 120 . -90.733  -9.194  32.706   1.00 34.55 120 A 1 
ATOM 928  C CZ  . TYR A 0 120 . -89.499  -9.656  33.041   1.00 34.55 120 A 1 
ATOM 929  N N   . ASP A 0 121 . -83.781  -10.208 30.974   1.00 37.07 121 A 1 
ATOM 930  C CA  . ASP A 0 121 . -83.102  -9.139  30.235   1.00 37.07 121 A 1 
ATOM 931  C C   . ASP A 0 121 . -83.348  -7.738  30.825   1.00 37.07 121 A 1 
ATOM 932  C CB  . ASP A 0 121 . -83.570  -9.157  28.768   1.00 37.07 121 A 1 
ATOM 933  O O   . ASP A 0 121 . -84.166  -6.941  30.349   1.00 37.07 121 A 1 
ATOM 934  C CG  . ASP A 0 121 . -82.921  -10.258 27.939   1.00 37.07 121 A 1 
ATOM 935  O OD1 . ASP A 0 121 . -81.677  -10.331 28.014   1.00 37.07 121 A 1 
ATOM 936  O OD2 . ASP A 0 121 . -83.679  -10.922 27.202   1.00 37.07 121 A 1 
ATOM 937  N N   . LYS A 0 122 . -82.579  -7.376  31.856   1.00 36.72 122 A 1 
ATOM 938  C CA  . LYS A 0 122 . -82.521  -6.004  32.381   1.00 36.72 122 A 1 
ATOM 939  C C   . LYS A 0 122 . -81.594  -5.093  31.573   1.00 36.72 122 A 1 
ATOM 940  C CB  . LYS A 0 122 . -82.230  -6.000  33.888   1.00 36.72 122 A 1 
ATOM 941  O O   . LYS A 0 122 . -81.594  -3.890  31.819   1.00 36.72 122 A 1 
ATOM 942  C CG  . LYS A 0 122 . -83.526  -6.222  34.686   1.00 36.72 122 A 1 
ATOM 943  C CD  . LYS A 0 122 . -83.265  -6.024  36.183   1.00 36.72 122 A 1 
ATOM 944  C CE  . LYS A 0 122 . -84.561  -6.176  36.985   1.00 36.72 122 A 1 
ATOM 945  N NZ  . LYS A 0 122 . -84.290  -6.060  38.440   1.00 36.72 122 A 1 
ATOM 946  N N   . TYR A 0 123 . -80.909  -5.625  30.559   1.00 37.76 123 A 1 
ATOM 947  C CA  . TYR A 0 123 . -80.149  -4.841  29.580   1.00 37.76 123 A 1 
ATOM 948  C C   . TYR A 0 123 . -80.942  -4.464  28.311   1.00 37.76 123 A 1 
ATOM 949  C CB  . TYR A 0 123 . -78.797  -5.522  29.314   1.00 37.76 123 A 1 
ATOM 950  O O   . TYR A 0 123 . -80.495  -3.618  27.542   1.00 37.76 123 A 1 
ATOM 951  C CG  . TYR A 0 123 . -77.749  -5.052  30.307   1.00 37.76 123 A 1 
ATOM 952  C CD1 . TYR A 0 123 . -76.973  -3.916  30.000   1.00 37.76 123 A 1 
ATOM 953  C CD2 . TYR A 0 123 . -77.597  -5.689  31.555   1.00 37.76 123 A 1 
ATOM 954  C CE1 . TYR A 0 123 . -76.039  -3.419  30.930   1.00 37.76 123 A 1 
ATOM 955  C CE2 . TYR A 0 123 . -76.674  -5.185  32.494   1.00 37.76 123 A 1 
ATOM 956  O OH  . TYR A 0 123 . -75.006  -3.576  33.095   1.00 37.76 123 A 1 
ATOM 957  C CZ  . TYR A 0 123 . -75.893  -4.053  32.183   1.00 37.76 123 A 1 
ATOM 958  N N   . GLY A 0 124 . -82.172  -4.965  28.129   1.00 39.61 124 A 1 
ATOM 959  C CA  . GLY A 0 124 . -82.992  -4.683  26.938   1.00 39.61 124 A 1 
ATOM 960  C C   . GLY A 0 124 . -83.768  -3.352  26.920   1.00 39.61 124 A 1 
ATOM 961  O O   . GLY A 0 124 . -84.436  -3.058  25.932   1.00 39.61 124 A 1 
ATOM 962  N N   . LYS A 0 125 . -83.751  -2.537  27.992   1.00 37.33 125 A 1 
ATOM 963  C CA  . LYS A 0 125 . -84.654  -1.363  28.136   1.00 37.33 125 A 1 
ATOM 964  C C   . LYS A 0 125 . -83.993  -0.002  28.398   1.00 37.33 125 A 1 
ATOM 965  C CB  . LYS A 0 125 . -85.833  -1.692  29.082   1.00 37.33 125 A 1 
ATOM 966  O O   . LYS A 0 125 . -84.657  0.907   28.895   1.00 37.33 125 A 1 
ATOM 967  C CG  . LYS A 0 125 . -86.918  -2.472  28.323   1.00 37.33 125 A 1 
ATOM 968  C CD  . LYS A 0 125 . -88.208  -2.626  29.135   1.00 37.33 125 A 1 
ATOM 969  C CE  . LYS A 0 125 . -89.248  -3.315  28.243   1.00 37.33 125 A 1 
ATOM 970  N NZ  . LYS A 0 125 . -90.535  -3.532  28.947   1.00 37.33 125 A 1 
ATOM 971  N N   . LYS A 0 126 . -82.725  0.193   28.011   1.00 37.53 126 A 1 
ATOM 972  C CA  . LYS A 0 126 . -82.091  1.532   28.045   1.00 37.53 126 A 1 
ATOM 973  C C   . LYS A 0 126 . -81.171  1.873   26.858   1.00 37.53 126 A 1 
ATOM 974  C CB  . LYS A 0 126 . -81.442  1.785   29.423   1.00 37.53 126 A 1 
ATOM 975  O O   . LYS A 0 126 . -80.288  2.707   27.003   1.00 37.53 126 A 1 
ATOM 976  C CG  . LYS A 0 126 . -81.595  3.262   29.837   1.00 37.53 126 A 1 
ATOM 977  C CD  . LYS A 0 126 . -80.811  3.575   31.116   1.00 37.53 126 A 1 
ATOM 978  C CE  . LYS A 0 126 . -80.973  5.057   31.480   1.00 37.53 126 A 1 
ATOM 979  N NZ  . LYS A 0 126 . -80.085  5.439   32.608   1.00 37.53 126 A 1 
ATOM 980  N N   . ALA A 0 127 . -81.411  1.281   25.684   1.00 37.19 127 A 1 
ATOM 981  C CA  . ALA A 0 127 . -80.647  1.548   24.452   1.00 37.19 127 A 1 
ATOM 982  C C   . ALA A 0 127 . -81.515  1.950   23.233   1.00 37.19 127 A 1 
ATOM 983  C CB  . ALA A 0 127 . -79.740  0.342   24.175   1.00 37.19 127 A 1 
ATOM 984  O O   . ALA A 0 127 . -81.042  1.944   22.105   1.00 37.19 127 A 1 
ATOM 985  N N   . ALA A 0 128 . -82.784  2.324   23.445   1.00 36.94 128 A 1 
ATOM 986  C CA  . ALA A 0 128 . -83.725  2.707   22.381   1.00 36.94 128 A 1 
ATOM 987  C C   . ALA A 0 128 . -84.268  4.144   22.552   1.00 36.94 128 A 1 
ATOM 988  C CB  . ALA A 0 128 . -84.814  1.630   22.271   1.00 36.94 128 A 1 
ATOM 989  O O   . ALA A 0 128 . -85.460  4.390   22.385   1.00 36.94 128 A 1 
ATOM 990  N N   . ALA A 0 129 . -83.402  5.089   22.944   1.00 37.76 129 A 1 
ATOM 991  C CA  . ALA A 0 129 . -83.764  6.506   23.117   1.00 37.76 129 A 1 
ATOM 992  C C   . ALA A 0 129 . -82.607  7.506   22.867   1.00 37.76 129 A 1 
ATOM 993  C CB  . ALA A 0 129 . -84.420  6.695   24.494   1.00 37.76 129 A 1 
ATOM 994  O O   . ALA A 0 129 . -82.627  8.609   23.402   1.00 37.76 129 A 1 
ATOM 995  N N   . ALA A 0 130 . -81.605  7.128   22.067   1.00 38.92 130 A 1 
ATOM 996  C CA  . ALA A 0 130 . -80.655  8.012   21.378   1.00 38.92 130 A 1 
ATOM 997  C C   . ALA A 0 130 . -79.852  7.139   20.389   1.00 38.92 130 A 1 
ATOM 998  C CB  . ALA A 0 130 . -79.698  8.687   22.375   1.00 38.92 130 A 1 
ATOM 999  O O   . ALA A 0 130 . -79.386  6.078   20.777   1.00 38.92 130 A 1 
ATOM 1000 N N   . GLY A 0 131 . -79.667  7.473   19.113   1.00 31.39 131 A 1 
ATOM 1001 C CA  . GLY A 0 131 . -79.994  8.737   18.447   1.00 31.39 131 A 1 
ATOM 1002 C C   . GLY A 0 131 . -78.878  9.279   17.547   1.00 31.39 131 A 1 
ATOM 1003 O O   . GLY A 0 131 . -78.951  10.438  17.153   1.00 31.39 131 A 1 
ATOM 1004 N N   . THR A 0 132 . -77.852  8.486   17.218   1.00 35.62 132 A 1 
ATOM 1005 C CA  . THR A 0 132 . -76.680  8.934   16.444   1.00 35.62 132 A 1 
ATOM 1006 C C   . THR A 0 132 . -76.437  8.086   15.195   1.00 35.62 132 A 1 
ATOM 1007 C CB  . THR A 0 132 . -75.414  9.064   17.318   1.00 35.62 132 A 1 
ATOM 1008 O O   . THR A 0 132 . -75.651  7.148   15.182   1.00 35.62 132 A 1 
ATOM 1009 C CG2 . THR A 0 132 . -75.200  10.525  17.717   1.00 35.62 132 A 1 
ATOM 1010 O OG1 . THR A 0 132 . -75.527  8.330   18.517   1.00 35.62 132 A 1 
ATOM 1011 N N   . LYS A 0 133 . -77.142  8.486   14.130   1.00 29.68 133 A 1 
ATOM 1012 C CA  . LYS A 0 133 . -76.745  8.461   12.710   1.00 29.68 133 A 1 
ATOM 1013 C C   . LYS A 0 133 . -75.656  7.458   12.280   1.00 29.68 133 A 1 
ATOM 1014 C CB  . LYS A 0 133 . -76.253  9.872   12.329   1.00 29.68 133 A 1 
ATOM 1015 O O   . LYS A 0 133 . -74.472  7.770   12.356   1.00 29.68 133 A 1 
ATOM 1016 C CG  . LYS A 0 133 . -77.308  10.978  12.446   1.00 29.68 133 A 1 
ATOM 1017 C CD  . LYS A 0 133 . -76.689  12.299  11.972   1.00 29.68 133 A 1 
ATOM 1018 C CE  . LYS A 0 133 . -77.727  13.423  11.986   1.00 29.68 133 A 1 
ATOM 1019 N NZ  . LYS A 0 133 . -77.150  14.676  11.436   1.00 29.68 133 A 1 
ATOM 1020 N N   . TRP A 0 134 . -76.079  6.392   11.602   1.00 28.41 134 A 1 
ATOM 1021 C CA  . TRP A 0 134 . -75.315  5.779   10.509   1.00 28.41 134 A 1 
ATOM 1022 C C   . TRP A 0 134 . -76.275  5.327   9.399    1.00 28.41 134 A 1 
ATOM 1023 C CB  . TRP A 0 134 . -74.435  4.621   11.016   1.00 28.41 134 A 1 
ATOM 1024 O O   . TRP A 0 134 . -77.279  4.682   9.686    1.00 28.41 134 A 1 
ATOM 1025 C CG  . TRP A 0 134 . -72.960  4.885   10.925   1.00 28.41 134 A 1 
ATOM 1026 C CD1 . TRP A 0 134 . -72.243  5.622   11.803   1.00 28.41 134 A 1 
ATOM 1027 C CD2 . TRP A 0 134 . -72.001  4.431   9.916    1.00 28.41 134 A 1 
ATOM 1028 C CE2 . TRP A 0 134 . -70.713  4.951   10.250   1.00 28.41 134 A 1 
ATOM 1029 C CE3 . TRP A 0 134 . -72.083  3.626   8.758    1.00 28.41 134 A 1 
ATOM 1030 N NE1 . TRP A 0 134 . -70.921  5.668   11.408   1.00 28.41 134 A 1 
ATOM 1031 C CH2 . TRP A 0 134 . -69.687  3.887   8.336    1.00 28.41 134 A 1 
ATOM 1032 C CZ2 . TRP A 0 134 . -69.570  4.694   9.480    1.00 28.41 134 A 1 
ATOM 1033 C CZ3 . TRP A 0 134 . -70.940  3.355   7.979    1.00 28.41 134 A 1 
ATOM 1034 N N   . GLY A 0 135 . -75.955  5.659   8.144    1.00 33.90 135 A 1 
ATOM 1035 C CA  . GLY A 0 135 . -76.558  5.052   6.950    1.00 33.90 135 A 1 
ATOM 1036 C C   . GLY A 0 135 . -77.877  5.642   6.428    1.00 33.90 135 A 1 
ATOM 1037 O O   . GLY A 0 135 . -78.946  5.080   6.651    1.00 33.90 135 A 1 
ATOM 1038 N N   . ASP A 0 136 . -77.788  6.667   5.573    1.00 34.18 136 A 1 
ATOM 1039 C CA  . ASP A 0 136 . -78.810  6.932   4.546    1.00 34.18 136 A 1 
ATOM 1040 C C   . ASP A 0 136 . -78.795  5.808   3.484    1.00 34.18 136 A 1 
ATOM 1041 C CB  . ASP A 0 136 . -78.587  8.311   3.885    1.00 34.18 136 A 1 
ATOM 1042 O O   . ASP A 0 136 . -78.265  5.973   2.384    1.00 34.18 136 A 1 
ATOM 1043 C CG  . ASP A 0 136 . -79.199  9.479   4.658    1.00 34.18 136 A 1 
ATOM 1044 O OD1 . ASP A 0 136 . -80.412  9.397   4.958    1.00 34.18 136 A 1 
ATOM 1045 O OD2 . ASP A 0 136 . -78.469  10.468  4.894    1.00 34.18 136 A 1 
ATOM 1046 N N   . LEU A 0 137 . -79.384  4.646   3.792    1.00 40.63 137 A 1 
ATOM 1047 C CA  . LEU A 0 137 . -79.642  3.583   2.809    1.00 40.63 137 A 1 
ATOM 1048 C C   . LEU A 0 137 . -81.145  3.399   2.578    1.00 40.63 137 A 1 
ATOM 1049 C CB  . LEU A 0 137 . -78.822  2.317   3.096    1.00 40.63 137 A 1 
ATOM 1050 O O   . LEU A 0 137 . -81.858  2.587   3.162    1.00 40.63 137 A 1 
ATOM 1051 C CG  . LEU A 0 137 . -77.370  2.447   2.575    1.00 40.63 137 A 1 
ATOM 1052 C CD1 . LEU A 0 137 . -76.536  1.269   3.074    1.00 40.63 137 A 1 
ATOM 1053 C CD2 . LEU A 0 137 . -77.272  2.452   1.040    1.00 40.63 137 A 1 
ATOM 1054 N N   . LYS A 0 138 . -81.595  4.252   1.664    1.00 32.41 138 A 1 
ATOM 1055 C CA  . LYS A 0 138 . -82.926  4.409   1.085    1.00 32.41 138 A 1 
ATOM 1056 C C   . LYS A 0 138 . -83.487  3.113   0.470    1.00 32.41 138 A 1 
ATOM 1057 C CB  . LYS A 0 138 . -82.684  5.490   0.016    1.00 32.41 138 A 1 
ATOM 1058 O O   . LYS A 0 138 . -83.084  2.736   -0.625   1.00 32.41 138 A 1 
ATOM 1059 C CG  . LYS A 0 138 . -83.867  5.978   -0.829   1.00 32.41 138 A 1 
ATOM 1060 C CD  . LYS A 0 138 . -83.269  6.891   -1.913   1.00 32.41 138 A 1 
ATOM 1061 C CE  . LYS A 0 138 . -84.324  7.615   -2.748   1.00 32.41 138 A 1 
ATOM 1062 N NZ  . LYS A 0 138 . -83.669  8.470   -3.770   1.00 32.41 138 A 1 
ATOM 1063 N N   . GLY A 0 139 . -84.548  2.566   1.071    1.00 29.01 139 A 1 
ATOM 1064 C CA  . GLY A 0 139 . -85.570  1.791   0.347    1.00 29.01 139 A 1 
ATOM 1065 C C   . GLY A 0 139 . -85.881  0.391   0.883    1.00 29.01 139 A 1 
ATOM 1066 O O   . GLY A 0 139 . -85.171  -0.562  0.599    1.00 29.01 139 A 1 
ATOM 1067 N N   . GLY A 0 140 . -87.029  0.250   1.552    1.00 32.64 140 A 1 
ATOM 1068 C CA  . GLY A 0 140 . -87.587  -1.046  1.951    1.00 32.64 140 A 1 
ATOM 1069 C C   . GLY A 0 140 . -88.934  -0.878  2.652    1.00 32.64 140 A 1 
ATOM 1070 O O   . GLY A 0 140 . -88.982  -0.694  3.863    1.00 32.64 140 A 1 
ATOM 1071 N N   . LYS A 0 141 . -90.038  -0.881  1.894    1.00 28.60 141 A 1 
ATOM 1072 C CA  . LYS A 0 141 . -91.394  -0.794  2.465    1.00 28.60 141 A 1 
ATOM 1073 C C   . LYS A 0 141 . -91.757  -2.121  3.141    1.00 28.60 141 A 1 
ATOM 1074 C CB  . LYS A 0 141 . -92.432  -0.472  1.376    1.00 28.60 141 A 1 
ATOM 1075 O O   . LYS A 0 141 . -91.774  -3.146  2.469    1.00 28.60 141 A 1 
ATOM 1076 C CG  . LYS A 0 141 . -92.326  0.946   0.794    1.00 28.60 141 A 1 
ATOM 1077 C CD  . LYS A 0 141 . -93.420  1.124   -0.269   1.00 28.60 141 A 1 
ATOM 1078 C CE  . LYS A 0 141 . -93.447  2.551   -0.823   1.00 28.60 141 A 1 
ATOM 1079 N NZ  . LYS A 0 141 . -94.570  2.717   -1.779   1.00 28.60 141 A 1 
ATOM 1080 N N   . GLY A 0 142 . -92.090  -2.076  4.430    1.00 33.16 142 A 1 
ATOM 1081 C CA  . GLY A 0 142 . -92.523  -3.223  5.234    1.00 33.16 142 A 1 
ATOM 1082 C C   . GLY A 0 142 . -93.600  -2.803  6.230    1.00 33.16 142 A 1 
ATOM 1083 O O   . GLY A 0 142 . -93.333  -2.629  7.412    1.00 33.16 142 A 1 
ATOM 1084 N N   . GLU A 0 143 . -94.802  -2.564  5.717    1.00 29.49 143 A 1 
ATOM 1085 C CA  . GLU A 0 143 . -95.986  -2.122  6.456    1.00 29.49 143 A 1 
ATOM 1086 C C   . GLU A 0 143 . -96.784  -3.343  6.940    1.00 29.49 143 A 1 
ATOM 1087 C CB  . GLU A 0 143 . -96.787  -1.246  5.470    1.00 29.49 143 A 1 
ATOM 1088 O O   . GLU A 0 143 . -97.357  -4.049  6.114    1.00 29.49 143 A 1 
ATOM 1089 C CG  . GLU A 0 143 . -98.164  -0.731  5.923    1.00 29.49 143 A 1 
ATOM 1090 C CD  . GLU A 0 143 . -98.821  0.155   4.838    1.00 29.49 143 A 1 
ATOM 1091 O OE1 . GLU A 0 143 . -99.734  0.932   5.194    1.00 29.49 143 A 1 
ATOM 1092 O OE2 . GLU A 0 143 . -98.372  0.114   3.664    1.00 29.49 143 A 1 
ATOM 1093 N N   . VAL A 0 144 . -96.831  -3.598  8.257    1.00 35.38 144 A 1 
ATOM 1094 C CA  . VAL A 0 144 . -97.906  -4.407  8.869    1.00 35.38 144 A 1 
ATOM 1095 C C   . VAL A 0 144 . -98.199  -3.995  10.319   1.00 35.38 144 A 1 
ATOM 1096 C CB  . VAL A 0 144 . -97.741  -5.950  8.768    1.00 35.38 144 A 1 
ATOM 1097 O O   . VAL A 0 144 . -97.526  -4.390  11.267   1.00 35.38 144 A 1 
ATOM 1098 C CG1 . VAL A 0 144 . -98.975  -6.535  8.067    1.00 35.38 144 A 1 
ATOM 1099 C CG2 . VAL A 0 144 . -96.486  -6.476  8.056    1.00 35.38 144 A 1 
ATOM 1100 N N   . ASP A 0 145 . -99.225  -3.159  10.433   1.00 31.76 145 A 1 
ATOM 1101 C CA  . ASP A 0 145 . -100.309 -3.152  11.420   1.00 31.76 145 A 1 
ATOM 1102 C C   . ASP A 0 145 . -100.084 -3.528  12.895   1.00 31.76 145 A 1 
ATOM 1103 C CB  . ASP A 0 145 . -101.498 -3.933  10.845   1.00 31.76 145 A 1 
ATOM 1104 O O   . ASP A 0 145 . -99.906  -4.677  13.303   1.00 31.76 145 A 1 
ATOM 1105 C CG  . ASP A 0 145 . -102.040 -3.263  9.581    1.00 31.76 145 A 1 
ATOM 1106 O OD1 . ASP A 0 145 . -102.042 -2.012  9.555    1.00 31.76 145 A 1 
ATOM 1107 O OD2 . ASP A 0 145 . -102.440 -4.008  8.663    1.00 31.76 145 A 1 
ATOM 1108 N N   . ALA A 0 146 . -100.368 -2.527  13.729   1.00 31.82 146 A 1 
ATOM 1109 C CA  . ALA A 0 146 . -100.815 -2.713  15.098   1.00 31.82 146 A 1 
ATOM 1110 C C   . ALA A 0 146 . -102.211 -3.366  15.157   1.00 31.82 146 A 1 
ATOM 1111 C CB  . ALA A 0 146 . -100.843 -1.332  15.767   1.00 31.82 146 A 1 
ATOM 1112 O O   . ALA A 0 146 . -103.148 -2.917  14.497   1.00 31.82 146 A 1 
ATOM 1113 N N   . TYR A 0 147 . -102.398 -4.332  16.062   1.00 31.14 147 A 1 
ATOM 1114 C CA  . TYR A 0 147 . -103.726 -4.806  16.461   1.00 31.14 147 A 1 
ATOM 1115 C C   . TYR A 0 147 . -103.917 -4.706  17.974   1.00 31.14 147 A 1 
ATOM 1116 C CB  . TYR A 0 147 . -103.984 -6.220  15.939   1.00 31.14 147 A 1 
ATOM 1117 O O   . TYR A 0 147 . -103.521 -5.582  18.741   1.00 31.14 147 A 1 
ATOM 1118 C CG  . TYR A 0 147 . -105.439 -6.645  16.054   1.00 31.14 147 A 1 
ATOM 1119 C CD1 . TYR A 0 147 . -105.875 -7.464  17.117   1.00 31.14 147 A 1 
ATOM 1120 C CD2 . TYR A 0 147 . -106.343 -6.262  15.047   1.00 31.14 147 A 1 
ATOM 1121 C CE1 . TYR A 0 147 . -107.193 -7.967  17.127   1.00 31.14 147 A 1 
ATOM 1122 C CE2 . TYR A 0 147 . -107.651 -6.776  15.039   1.00 31.14 147 A 1 
ATOM 1123 O OH  . TYR A 0 147 . -109.270 -8.275  15.931   1.00 31.14 147 A 1 
ATOM 1124 C CZ  . TYR A 0 147 . -108.063 -7.660  16.058   1.00 31.14 147 A 1 
ATOM 1125 N N   . GLY A 0 148 . -104.562 -3.626  18.409   1.00 28.98 148 A 1 
ATOM 1126 C CA  . GLY A 0 148 . -105.080 -3.513  19.767   1.00 28.98 148 A 1 
ATOM 1127 C C   . GLY A 0 148 . -106.510 -4.043  19.859   1.00 28.98 148 A 1 
ATOM 1128 O O   . GLY A 0 148 . -107.391 -3.553  19.156   1.00 28.98 148 A 1 
ATOM 1129 N N   . LYS A 0 149 . -106.760 -4.972  20.789   1.00 31.82 149 A 1 
ATOM 1130 C CA  . LYS A 0 149 . -108.065 -5.178  21.448   1.00 31.82 149 A 1 
ATOM 1131 C C   . LYS A 0 149 . -107.785 -5.480  22.923   1.00 31.82 149 A 1 
ATOM 1132 C CB  . LYS A 0 149 . -108.879 -6.295  20.765   1.00 31.82 149 A 1 
ATOM 1133 O O   . LYS A 0 149 . -107.036 -6.395  23.227   1.00 31.82 149 A 1 
ATOM 1134 C CG  . LYS A 0 149 . -109.418 -5.826  19.406   1.00 31.82 149 A 1 
ATOM 1135 C CD  . LYS A 0 149 . -110.456 -6.775  18.808   1.00 31.82 149 A 1 
ATOM 1136 C CE  . LYS A 0 149 . -110.975 -6.135  17.516   1.00 31.82 149 A 1 
ATOM 1137 N NZ  . LYS A 0 149 . -111.778 -7.097  16.729   1.00 31.82 149 A 1 
ATOM 1138 N N   . GLN A 0 150 . -108.175 -4.628  23.870   1.00 27.98 150 A 1 
ATOM 1139 C CA  . GLN A 0 150 . -109.553 -4.403  24.326   1.00 27.98 150 A 1 
ATOM 1140 C C   . GLN A 0 150 . -110.212 -5.699  24.821   1.00 27.98 150 A 1 
ATOM 1141 C CB  . GLN A 0 150 . -110.435 -3.668  23.288   1.00 27.98 150 A 1 
ATOM 1142 O O   . GLN A 0 150 . -110.745 -6.460  24.020   1.00 27.98 150 A 1 
ATOM 1143 C CG  . GLN A 0 150 . -111.831 -3.312  23.846   1.00 27.98 150 A 1 
ATOM 1144 C CD  . GLN A 0 150 . -112.770 -2.694  22.810   1.00 27.98 150 A 1 
ATOM 1145 N NE2 . GLN A 0 150 . -114.055 -2.623  23.081   1.00 27.98 150 A 1 
ATOM 1146 O OE1 . GLN A 0 150 . -112.386 -2.266  21.740   1.00 27.98 150 A 1 
ATOM 1147 N N   . SER A 0 151 . -110.313 -5.880  26.142   1.00 28.43 151 A 1 
ATOM 1148 C CA  . SER A 0 151 . -111.621 -5.830  26.826   1.00 28.43 151 A 1 
ATOM 1149 C C   . SER A 0 151 . -111.563 -6.135  28.334   1.00 28.43 151 A 1 
ATOM 1150 C CB  . SER A 0 151 . -112.685 -6.746  26.190   1.00 28.43 151 A 1 
ATOM 1151 O O   . SER A 0 151 . -110.824 -6.991  28.795   1.00 28.43 151 A 1 
ATOM 1152 O OG  . SER A 0 151 . -112.203 -8.040  25.943   1.00 28.43 151 A 1 
ATOM 1153 N N   . GLN A 0 152 . -112.447 -5.434  29.053   1.00 29.70 152 A 1 
ATOM 1154 C CA  . GLN A 0 152 . -113.135 -5.847  30.284   1.00 29.70 152 A 1 
ATOM 1155 C C   . GLN A 0 152 . -112.338 -6.013  31.586   1.00 29.70 152 A 1 
ATOM 1156 C CB  . GLN A 0 152 . -114.094 -7.010  29.986   1.00 29.70 152 A 1 
ATOM 1157 O O   . GLN A 0 152 . -111.917 -7.089  31.995   1.00 29.70 152 A 1 
ATOM 1158 C CG  . GLN A 0 152 . -115.287 -6.478  29.170   1.00 29.70 152 A 1 
ATOM 1159 C CD  . GLN A 0 152 . -116.203 -7.565  28.627   1.00 29.70 152 A 1 
ATOM 1160 N NE2 . GLN A 0 152 . -117.129 -7.218  27.761   1.00 29.70 152 A 1 
ATOM 1161 O OE1 . GLN A 0 152 . -116.128 -8.730  28.956   1.00 29.70 152 A 1 
ATOM 1162 N N   . ALA A 0 153 . -112.376 -4.923  32.355   1.00 29.69 153 A 1 
ATOM 1163 C CA  . ALA A 0 153 . -112.541 -5.016  33.794   1.00 29.69 153 A 1 
ATOM 1164 C C   . ALA A 0 153 . -113.865 -5.729  34.150   1.00 29.69 153 A 1 
ATOM 1165 C CB  . ALA A 0 153 . -112.513 -3.593  34.368   1.00 29.69 153 A 1 
ATOM 1166 O O   . ALA A 0 153 . -114.953 -5.244  33.840   1.00 29.69 153 A 1 
ATOM 1167 N N   . ALA A 0 154 . -113.744 -6.841  34.864   1.00 33.88 154 A 1 
ATOM 1168 C CA  . ALA A 0 154 . -114.720 -7.393  35.797   1.00 33.88 154 A 1 
ATOM 1169 C C   . ALA A 0 154 . -113.869 -7.927  36.961   1.00 33.88 154 A 1 
ATOM 1170 C CB  . ALA A 0 154 . -115.539 -8.490  35.104   1.00 33.88 154 A 1 
ATOM 1171 O O   . ALA A 0 154 . -112.828 -8.530  36.733   1.00 33.88 154 A 1 
ATOM 1172 N N   . GLY A 0 155 . -114.155 -7.701  38.233   1.00 27.09 155 A 1 
ATOM 1173 C CA  . GLY A 0 155 . -115.417 -7.393  38.886   1.00 27.09 155 A 1 
ATOM 1174 C C   . GLY A 0 155 . -115.327 -8.153  40.206   1.00 27.09 155 A 1 
ATOM 1175 O O   . GLY A 0 155 . -115.276 -9.380  40.195   1.00 27.09 155 A 1 
ATOM 1176 N N   . ALA A 0 156 . -115.168 -7.442  41.323   1.00 31.46 156 A 1 
ATOM 1177 C CA  . ALA A 0 156 . -114.821 -8.064  42.599   1.00 31.46 156 A 1 
ATOM 1178 C C   . ALA A 0 156 . -115.884 -9.092  43.024   1.00 31.46 156 A 1 
ATOM 1179 C CB  . ALA A 0 156 . -114.630 -6.963  43.650   1.00 31.46 156 A 1 
ATOM 1180 O O   . ALA A 0 156 . -117.048 -8.742  43.210   1.00 31.46 156 A 1 
ATOM 1181 N N   . SER A 0 157 . -115.476 -10.351 43.197   1.00 30.41 157 A 1 
ATOM 1182 C CA  . SER A 0 157 . -116.355 -11.441 43.618   1.00 30.41 157 A 1 
ATOM 1183 C C   . SER A 0 157 . -115.635 -12.365 44.597   1.00 30.41 157 A 1 
ATOM 1184 C CB  . SER A 0 157 . -116.850 -12.225 42.402   1.00 30.41 157 A 1 
ATOM 1185 O O   . SER A 0 157 . -114.582 -12.910 44.286   1.00 30.41 157 A 1 
ATOM 1186 O OG  . SER A 0 157 . -117.788 -13.197 42.822   1.00 30.41 157 A 1 
ATOM 1187 N N   . ALA A 0 158 . -116.233 -12.512 45.782   1.00 32.91 158 A 1 
ATOM 1188 C CA  . ALA A 0 158 . -115.935 -13.504 46.814   1.00 32.91 158 A 1 
ATOM 1189 C C   . ALA A 0 158 . -114.452 -13.694 47.209   1.00 32.91 158 A 1 
ATOM 1190 C CB  . ALA A 0 158 . -116.630 -14.815 46.425   1.00 32.91 158 A 1 
ATOM 1191 O O   . ALA A 0 158 . -113.778 -14.630 46.781   1.00 32.91 158 A 1 
ATOM 1192 N N   . VAL A 0 159 . -114.002 -12.897 48.187   1.00 33.12 159 A 1 
ATOM 1193 C CA  . VAL A 0 159 . -112.894 -13.284 49.077   1.00 33.12 159 A 1 
ATOM 1194 C C   . VAL A 0 159 . -113.313 -14.545 49.843   1.00 33.12 159 A 1 
ATOM 1195 C CB  . VAL A 0 159 . -112.522 -12.140 50.051   1.00 33.12 159 A 1 
ATOM 1196 O O   . VAL A 0 159 . -113.967 -14.464 50.883   1.00 33.12 159 A 1 
ATOM 1197 C CG1 . VAL A 0 159 . -111.399 -12.535 51.023   1.00 33.12 159 A 1 
ATOM 1198 C CG2 . VAL A 0 159 . -112.046 -10.897 49.288   1.00 33.12 159 A 1 
ATOM 1199 N N   . TRP A 0 160 . -112.959 -15.721 49.322   1.00 29.67 160 A 1 
ATOM 1200 C CA  . TRP A 0 160 . -113.122 -16.984 50.038   1.00 29.67 160 A 1 
ATOM 1201 C C   . TRP A 0 160 . -112.136 -17.025 51.206   1.00 29.67 160 A 1 
ATOM 1202 C CB  . TRP A 0 160 . -112.967 -18.185 49.093   1.00 29.67 160 A 1 
ATOM 1203 O O   . TRP A 0 160 . -110.947 -17.286 51.033   1.00 29.67 160 A 1 
ATOM 1204 C CG  . TRP A 0 160 . -114.253 -18.668 48.494   1.00 29.67 160 A 1 
ATOM 1205 C CD1 . TRP A 0 160 . -114.985 -18.008 47.569   1.00 29.67 160 A 1 
ATOM 1206 C CD2 . TRP A 0 160 . -114.980 -19.909 48.769   1.00 29.67 160 A 1 
ATOM 1207 C CE2 . TRP A 0 160 . -116.167 -19.921 47.977   1.00 29.67 160 A 1 
ATOM 1208 C CE3 . TRP A 0 160 . -114.753 -21.030 49.600   1.00 29.67 160 A 1 
ATOM 1209 N NE1 . TRP A 0 160 . -116.120 -18.738 47.269   1.00 29.67 160 A 1 
ATOM 1210 C CH2 . TRP A 0 160 . -116.826 -22.084 48.844   1.00 29.67 160 A 1 
ATOM 1211 C CZ2 . TRP A 0 160 . -117.083 -20.984 48.008   1.00 29.67 160 A 1 
ATOM 1212 C CZ3 . TRP A 0 160 . -115.663 -22.106 49.636   1.00 29.67 160 A 1 
ATOM 1213 N N   . GLN A 0 161 . -112.645 -16.764 52.410   1.00 29.85 161 A 1 
ATOM 1214 C CA  . GLN A 0 161 . -111.901 -16.891 53.663   1.00 29.85 161 A 1 
ATOM 1215 C C   . GLN A 0 161 . -111.700 -18.380 54.003   1.00 29.85 161 A 1 
ATOM 1216 C CB  . GLN A 0 161 . -112.601 -16.091 54.778   1.00 29.85 161 A 1 
ATOM 1217 O O   . GLN A 0 161 . -112.360 -18.940 54.877   1.00 29.85 161 A 1 
ATOM 1218 C CG  . GLN A 0 161 . -112.624 -14.578 54.488   1.00 29.85 161 A 1 
ATOM 1219 C CD  . GLN A 0 161 . -113.204 -13.745 55.630   1.00 29.85 161 A 1 
ATOM 1220 N NE2 . GLN A 0 161 . -113.306 -12.445 55.464   1.00 29.85 161 A 1 
ATOM 1221 O OE1 . GLN A 0 161 . -113.571 -14.221 56.688   1.00 29.85 161 A 1 
ATOM 1222 N N   . GLY A 0 162 . -110.802 -19.038 53.264   1.00 30.67 162 A 1 
ATOM 1223 C CA  . GLY A 0 162 . -110.380 -20.416 53.509   1.00 30.67 162 A 1 
ATOM 1224 C C   . GLY A 0 162 . -109.585 -20.528 54.813   1.00 30.67 162 A 1 
ATOM 1225 O O   . GLY A 0 162 . -108.639 -19.777 55.045   1.00 30.67 162 A 1 
ATOM 1226 N N   . ALA A 0 163 . -109.981 -21.461 55.680   1.00 34.86 163 A 1 
ATOM 1227 C CA  . ALA A 0 163 . -109.544 -21.537 57.074   1.00 34.86 163 A 1 
ATOM 1228 C C   . ALA A 0 163 . -108.113 -22.093 57.276   1.00 34.86 163 A 1 
ATOM 1229 C CB  . ALA A 0 163 . -110.615 -22.312 57.856   1.00 34.86 163 A 1 
ATOM 1230 O O   . ALA A 0 163 . -107.926 -23.139 57.892   1.00 34.86 163 A 1 
ATOM 1231 N N   . SER A 0 164 . -107.090 -21.371 56.807   1.00 38.51 164 A 1 
ATOM 1232 C CA  . SER A 0 164 . -105.674 -21.663 57.104   1.00 38.51 164 A 1 
ATOM 1233 C C   . SER A 0 164 . -104.846 -20.433 57.510   1.00 38.51 164 A 1 
ATOM 1234 C CB  . SER A 0 164 . -105.024 -22.457 55.966   1.00 38.51 164 A 1 
ATOM 1235 O O   . SER A 0 164 . -103.622 -20.493 57.538   1.00 38.51 164 A 1 
ATOM 1236 O OG  . SER A 0 164 . -104.894 -21.657 54.811   1.00 38.51 164 A 1 
ATOM 1237 N N   . ALA A 0 165 . -105.492 -19.330 57.901   1.00 33.31 165 A 1 
ATOM 1238 C CA  . ALA A 0 165 . -104.829 -18.131 58.435   1.00 33.31 165 A 1 
ATOM 1239 C C   . ALA A 0 165 . -104.367 -18.259 59.911   1.00 33.31 165 A 1 
ATOM 1240 C CB  . ALA A 0 165 . -105.768 -16.936 58.218   1.00 33.31 165 A 1 
ATOM 1241 O O   . ALA A 0 165 . -103.991 -17.263 60.523   1.00 33.31 165 A 1 
ATOM 1242 N N   . GLY A 0 166 . -104.438 -19.460 60.506   1.00 36.61 166 A 1 
ATOM 1243 C CA  . GLY A 0 166 . -104.257 -19.683 61.950   1.00 36.61 166 A 1 
ATOM 1244 C C   . GLY A 0 166 . -103.098 -20.594 62.372   1.00 36.61 166 A 1 
ATOM 1245 O O   . GLY A 0 166 . -102.773 -20.621 63.554   1.00 36.61 166 A 1 
ATOM 1246 N N   . TYR A 0 167 . -102.464 -21.323 61.448   1.00 34.34 167 A 1 
ATOM 1247 C CA  . TYR A 0 167 . -101.334 -22.207 61.755   1.00 34.34 167 A 1 
ATOM 1248 C C   . TYR A 0 167 . -100.191 -21.952 60.780   1.00 34.34 167 A 1 
ATOM 1249 C CB  . TYR A 0 167 . -101.773 -23.679 61.777   1.00 34.34 167 A 1 
ATOM 1250 O O   . TYR A 0 167 . -100.396 -21.910 59.568   1.00 34.34 167 A 1 
ATOM 1251 C CG  . TYR A 0 167 . -102.428 -24.062 63.091   1.00 34.34 167 A 1 
ATOM 1252 C CD1 . TYR A 0 167 . -101.635 -24.549 64.150   1.00 34.34 167 A 1 
ATOM 1253 C CD2 . TYR A 0 167 . -103.811 -23.869 63.280   1.00 34.34 167 A 1 
ATOM 1254 C CE1 . TYR A 0 167 . -102.218 -24.830 65.401   1.00 34.34 167 A 1 
ATOM 1255 C CE2 . TYR A 0 167 . -104.396 -24.144 64.532   1.00 34.34 167 A 1 
ATOM 1256 O OH  . TYR A 0 167 . -104.167 -24.873 66.802   1.00 34.34 167 A 1 
ATOM 1257 C CZ  . TYR A 0 167 . -103.600 -24.618 65.594   1.00 34.34 167 A 1 
ATOM 1258 N N   . GLY A 0 168 . -98.991  -21.741 61.324   1.00 34.47 168 A 1 
ATOM 1259 C CA  . GLY A 0 168 . -97.814  -21.377 60.548   1.00 34.47 168 A 1 
ATOM 1260 C C   . GLY A 0 168 . -97.381  -22.507 59.625   1.00 34.47 168 A 1 
ATOM 1261 O O   . GLY A 0 168 . -96.651  -23.397 60.050   1.00 34.47 168 A 1 
ATOM 1262 N N   . ALA A 0 169 . -97.789  -22.438 58.357   1.00 32.61 169 A 1 
ATOM 1263 C CA  . ALA A 0 169 . -97.108  -23.162 57.297   1.00 32.61 169 A 1 
ATOM 1264 C C   . ALA A 0 169 . -95.624  -22.776 57.352   1.00 32.61 169 A 1 
ATOM 1265 C CB  . ALA A 0 169 . -97.747  -22.811 55.947   1.00 32.61 169 A 1 
ATOM 1266 O O   . ALA A 0 169 . -95.295  -21.584 57.333   1.00 32.61 169 A 1 
ATOM 1267 N N   . ALA A 0 170 . -94.745  -23.774 57.470   1.00 37.75 170 A 1 
ATOM 1268 C CA  . ALA A 0 170 . -93.310  -23.549 57.442   1.00 37.75 170 A 1 
ATOM 1269 C C   . ALA A 0 170 . -92.977  -22.768 56.166   1.00 37.75 170 A 1 
ATOM 1270 C CB  . ALA A 0 170 . -92.584  -24.898 57.511   1.00 37.75 170 A 1 
ATOM 1271 O O   . ALA A 0 170 . -93.308  -23.203 55.061   1.00 37.75 170 A 1 
ATOM 1272 N N   . ARG A 0 171 . -92.370  -21.583 56.311   1.00 36.58 171 A 1 
ATOM 1273 C CA  . ARG A 0 171 . -91.818  -20.886 55.149   1.00 36.58 171 A 1 
ATOM 1274 C C   . ARG A 0 171 . -90.710  -21.789 54.636   1.00 36.58 171 A 1 
ATOM 1275 C CB  . ARG A 0 171 . -91.250  -19.504 55.504   1.00 36.58 171 A 1 
ATOM 1276 O O   . ARG A 0 171 . -89.763  -22.019 55.380   1.00 36.58 171 A 1 
ATOM 1277 C CG  . ARG A 0 171 . -92.303  -18.534 56.049   1.00 36.58 171 A 1 
ATOM 1278 C CD  . ARG A 0 171 . -91.648  -17.172 56.314   1.00 36.58 171 A 1 
ATOM 1279 N NE  . ARG A 0 171 . -92.376  -16.414 57.348   1.00 36.58 171 A 1 
ATOM 1280 N NH1 . ARG A 0 171 . -90.861  -14.703 57.577   1.00 36.58 171 A 1 
ATOM 1281 N NH2 . ARG A 0 171 . -92.602  -14.826 58.963   1.00 36.58 171 A 1 
ATOM 1282 C CZ  . ARG A 0 171 . -91.945  -15.321 57.952   1.00 36.58 171 A 1 
ATOM 1283 N N   . GLY A 0 172 . -90.860  -22.309 53.419   1.00 40.13 172 A 1 
ATOM 1284 C CA  . GLY A 0 172 . -89.791  -23.062 52.777   1.00 40.13 172 A 1 
ATOM 1285 C C   . GLY A 0 172 . -88.514  -22.233 52.834   1.00 40.13 172 A 1 
ATOM 1286 O O   . GLY A 0 172 . -88.520  -21.076 52.401   1.00 40.13 172 A 1 
ATOM 1287 N N   . GLY A 0 173 . -87.475  -22.806 53.439   1.00 39.96 173 A 1 
ATOM 1288 C CA  . GLY A 0 173 . -86.134  -22.268 53.330   1.00 39.96 173 A 1 
ATOM 1289 C C   . GLY A 0 173 . -85.765  -22.260 51.859   1.00 39.96 173 A 1 
ATOM 1290 O O   . GLY A 0 173 . -85.882  -23.283 51.192   1.00 39.96 173 A 1 
ATOM 1291 N N   . TYR A 0 174 . -85.396  -21.092 51.353   1.00 45.04 174 A 1 
ATOM 1292 C CA  . TYR A 0 174 . -84.567  -21.045 50.164   1.00 45.04 174 A 1 
ATOM 1293 C C   . TYR A 0 174 . -83.152  -21.055 50.690   1.00 45.04 174 A 1 
ATOM 1294 C CB  . TYR A 0 174 . -84.826  -19.779 49.340   1.00 45.04 174 A 1 
ATOM 1295 O O   . TYR A 0 174 . -82.847  -20.227 51.559   1.00 45.04 174 A 1 
ATOM 1296 C CG  . TYR A 0 174 . -86.265  -19.628 48.907   1.00 45.04 174 A 1 
ATOM 1297 C CD1 . TYR A 0 174 . -86.705  -20.228 47.714   1.00 45.04 174 A 1 
ATOM 1298 C CD2 . TYR A 0 174 . -87.174  -18.947 49.737   1.00 45.04 174 A 1 
ATOM 1299 C CE1 . TYR A 0 174 . -88.063  -20.153 47.350   1.00 45.04 174 A 1 
ATOM 1300 C CE2 . TYR A 0 174 . -88.534  -18.883 49.389   1.00 45.04 174 A 1 
ATOM 1301 O OH  . TYR A 0 174 . -90.300  -19.435 47.873   1.00 45.04 174 A 1 
ATOM 1302 C CZ  . TYR A 0 174 . -88.981  -19.495 48.197   1.00 45.04 174 A 1 
ATOM 1303 N N   . ASP A 0 175 . -82.336  -21.937 50.137   1.00 44.46 175 A 1 
ATOM 1304 C CA  . ASP A 0 175 . -80.920  -21.649 50.122   1.00 44.46 175 A 1 
ATOM 1305 C C   . ASP A 0 175 . -80.693  -20.352 49.323   1.00 44.46 175 A 1 
ATOM 1306 C CB  . ASP A 0 175 . -80.167  -22.848 49.550   1.00 44.46 175 A 1 
ATOM 1307 O O   . ASP A 0 175 . -81.512  -19.975 48.462   1.00 44.46 175 A 1 
ATOM 1308 C CG  . ASP A 0 175 . -78.691  -22.803 49.920   1.00 44.46 175 A 1 
ATOM 1309 O OD1 . ASP A 0 175 . -78.337  -21.853 50.659   1.00 44.46 175 A 1 
ATOM 1310 O OD2 . ASP A 0 175 . -78.018  -23.741 49.458   1.00 44.46 175 A 1 
ATOM 1311 N N   . ASN A 0 176 . -79.688  -19.580 49.712   1.00 54.32 176 A 1 
ATOM 1312 C CA  . ASN A 0 176 . -79.488  -18.229 49.204   1.00 54.32 176 A 1 
ATOM 1313 C C   . ASN A 0 176 . -78.029  -17.830 49.405   1.00 54.32 176 A 1 
ATOM 1314 C CB  . ASN A 0 176 . -80.496  -17.282 49.903   1.00 54.32 176 A 1 
ATOM 1315 O O   . ASN A 0 176 . -77.751  -16.861 50.133   1.00 54.32 176 A 1 
ATOM 1316 C CG  . ASN A 0 176 . -80.568  -15.890 49.295   1.00 54.32 176 A 1 
ATOM 1317 N ND2 . ASN A 0 176 . -79.626  -15.021 49.576   1.00 54.32 176 A 1 
ATOM 1318 O OD1 . ASN A 0 176 . -81.517  -15.525 48.611   1.00 54.32 176 A 1 
ATOM 1319 N N   . ASP A 0 177 . -77.123  -18.542 48.750   1.00 60.61 177 A 1 
ATOM 1320 C CA  . ASP A 0 177 . -75.727  -18.159 48.786   1.00 60.61 177 A 1 
ATOM 1321 C C   . ASP A 0 177 . -75.559  -16.863 48.001   1.00 60.61 177 A 1 
ATOM 1322 C CB  . ASP A 0 177 . -74.765  -19.260 48.318   1.00 60.61 177 A 1 
ATOM 1323 O O   . ASP A 0 177 . -76.263  -16.547 47.031   1.00 60.61 177 A 1 
ATOM 1324 C CG  . ASP A 0 177 . -74.921  -20.582 49.075   1.00 60.61 177 A 1 
ATOM 1325 O OD1 . ASP A 0 177 . -75.553  -20.543 50.158   1.00 60.61 177 A 1 
ATOM 1326 O OD2 . ASP A 0 177 . -74.279  -21.554 48.623   1.00 60.61 177 A 1 
ATOM 1327 N N   . VAL A 0 178 . -74.642  -16.034 48.485   1.00 61.70 178 A 1 
ATOM 1328 C CA  . VAL A 0 178 . -74.286  -14.784 47.819   1.00 61.70 178 A 1 
ATOM 1329 C C   . VAL A 0 178 . -72.778  -14.730 47.749   1.00 61.70 178 A 1 
ATOM 1330 C CB  . VAL A 0 178 . -74.888  -13.553 48.519   1.00 61.70 178 A 1 
ATOM 1331 O O   . VAL A 0 178 . -72.100  -14.594 48.771   1.00 61.70 178 A 1 
ATOM 1332 C CG1 . VAL A 0 178 . -74.534  -12.271 47.749   1.00 61.70 178 A 1 
ATOM 1333 C CG2 . VAL A 0 178 . -76.421  -13.626 48.605   1.00 61.70 178 A 1 
ATOM 1334 N N   . TRP A 0 179 . -72.256  -14.809 46.529   1.00 76.61 179 A 1 
ATOM 1335 C CA  . TRP A 0 179 . -70.826  -14.764 46.266   1.00 76.61 179 A 1 
ATOM 1336 C C   . TRP A 0 179 . -70.468  -13.601 45.343   1.00 76.61 179 A 1 
ATOM 1337 C CB  . TRP A 0 179 . -70.338  -16.123 45.741   1.00 76.61 179 A 1 
ATOM 1338 O O   . TRP A 0 179 . -71.241  -13.195 44.468   1.00 76.61 179 A 1 
ATOM 1339 C CG  . TRP A 0 179 . -70.857  -16.547 44.397   1.00 76.61 179 A 1 
ATOM 1340 C CD1 . TRP A 0 179 . -71.892  -17.391 44.184   1.00 76.61 179 A 1 
ATOM 1341 C CD2 . TRP A 0 179 . -70.369  -16.176 43.070   1.00 76.61 179 A 1 
ATOM 1342 C CE2 . TRP A 0 179 . -71.168  -16.835 42.089   1.00 76.61 179 A 1 
ATOM 1343 C CE3 . TRP A 0 179 . -69.330  -15.344 42.599   1.00 76.61 179 A 1 
ATOM 1344 N NE1 . TRP A 0 179 . -72.075  -17.571 42.827   1.00 76.61 179 A 1 
ATOM 1345 C CH2 . TRP A 0 179 . -69.932  -15.795 40.277   1.00 76.61 179 A 1 
ATOM 1346 C CZ2 . TRP A 0 179 . -70.954  -16.660 40.712   1.00 76.61 179 A 1 
ATOM 1347 C CZ3 . TRP A 0 179 . -69.121  -15.139 41.221   1.00 76.61 179 A 1 
ATOM 1348 N N   . ALA A 0 180 . -69.253  -13.083 45.513   1.00 70.34 180 A 1 
ATOM 1349 C CA  . ALA A 0 180 . -68.620  -12.241 44.508   1.00 70.34 180 A 1 
ATOM 1350 C C   . ALA A 0 180 . -67.171  -12.674 44.281   1.00 70.34 180 A 1 
ATOM 1351 C CB  . ALA A 0 180 . -68.732  -10.757 44.867   1.00 70.34 180 A 1 
ATOM 1352 O O   . ALA A 0 180 . -66.490  -13.158 45.189   1.00 70.34 180 A 1 
ATOM 1353 N N   . LYS A 0 181 . -66.717  -12.491 43.043   1.00 73.23 181 A 1 
ATOM 1354 C CA  . LYS A 0 181 . -65.332  -12.664 42.613   1.00 73.23 181 A 1 
ATOM 1355 C C   . LYS A 0 181 . -64.861  -11.341 42.029   1.00 73.23 181 A 1 
ATOM 1356 C CB  . LYS A 0 181 . -65.212  -13.802 41.589   1.00 73.23 181 A 1 
ATOM 1357 O O   . LYS A 0 181 . -65.544  -10.748 41.193   1.00 73.23 181 A 1 
ATOM 1358 C CG  . LYS A 0 181 . -65.519  -15.173 42.209   1.00 73.23 181 A 1 
ATOM 1359 C CD  . LYS A 0 181 . -65.576  -16.261 41.131   1.00 73.23 181 A 1 
ATOM 1360 C CE  . LYS A 0 181 . -66.076  -17.569 41.755   1.00 73.23 181 A 1 
ATOM 1361 N NZ  . LYS A 0 181 . -66.278  -18.620 40.727   1.00 73.23 181 A 1 
ATOM 1362 N N   . GLN A 0 182 . -63.706  -10.903 42.487   1.00 76.88 182 A 1 
ATOM 1363 C CA  . GLN A 0 182 . -63.058  -9.660  42.121   1.00 76.88 182 A 1 
ATOM 1364 C C   . GLN A 0 182 . -61.617  -10.009 41.757   1.00 76.88 182 A 1 
ATOM 1365 C CB  . GLN A 0 182 . -63.154  -8.724  43.335   1.00 76.88 182 A 1 
ATOM 1366 O O   . GLN A 0 182 . -60.884  -10.524 42.596   1.00 76.88 182 A 1 
ATOM 1367 C CG  . GLN A 0 182 . -62.575  -7.325  43.089   1.00 76.88 182 A 1 
ATOM 1368 C CD  . GLN A 0 182 . -63.654  -6.255  43.191   1.00 76.88 182 A 1 
ATOM 1369 N NE2 . GLN A 0 182 . -64.083  -5.692  42.085   1.00 76.88 182 A 1 
ATOM 1370 O OE1 . GLN A 0 182 . -64.145  -5.927  44.258   1.00 76.88 182 A 1 
ATOM 1371 N N   . ALA A 0 183 . -61.227  -9.768  40.514   1.00 75.84 183 A 1 
ATOM 1372 C CA  . ALA A 0 183 . -59.846  -9.897  40.076   1.00 75.84 183 A 1 
ATOM 1373 C C   . ALA A 0 183 . -59.365  -8.532  39.586   1.00 75.84 183 A 1 
ATOM 1374 C CB  . ALA A 0 183 . -59.739  -11.001 39.019   1.00 75.84 183 A 1 
ATOM 1375 O O   . ALA A 0 183 . -60.098  -7.841  38.877   1.00 75.84 183 A 1 
ATOM 1376 N N   . TYR A 0 184 . -58.161  -8.156  39.991   1.00 78.74 184 A 1 
ATOM 1377 C CA  . TYR A 0 184 . -57.466  -6.952  39.565   1.00 78.74 184 A 1 
ATOM 1378 C C   . TYR A 0 184 . -56.023  -7.320  39.261   1.00 78.74 184 A 1 
ATOM 1379 C CB  . TYR A 0 184 . -57.502  -5.887  40.670   1.00 78.74 184 A 1 
ATOM 1380 O O   . TYR A 0 184 . -55.425  -8.105  39.996   1.00 78.74 184 A 1 
ATOM 1381 C CG  . TYR A 0 184 . -58.849  -5.225  40.874   1.00 78.74 184 A 1 
ATOM 1382 C CD1 . TYR A 0 184 . -59.355  -4.377  39.871   1.00 78.74 184 A 1 
ATOM 1383 C CD2 . TYR A 0 184 . -59.559  -5.400  42.077   1.00 78.74 184 A 1 
ATOM 1384 C CE1 . TYR A 0 184 . -60.583  -3.717  40.057   1.00 78.74 184 A 1 
ATOM 1385 C CE2 . TYR A 0 184 . -60.772  -4.714  42.281   1.00 78.74 184 A 1 
ATOM 1386 O OH  . TYR A 0 184 . -62.477  -3.244  41.446   1.00 78.74 184 A 1 
ATOM 1387 C CZ  . TYR A 0 184 . -61.292  -3.884  41.262   1.00 78.74 184 A 1 
ATOM 1388 N N   . GLY A 0 185 . -55.466  -6.715  38.226   1.00 81.10 185 A 1 
ATOM 1389 C CA  . GLY A 0 185 . -54.051  -6.818  37.935   1.00 81.10 185 A 1 
ATOM 1390 C C   . GLY A 0 185 . -53.548  -5.591  37.200   1.00 81.10 185 A 1 
ATOM 1391 O O   . GLY A 0 185 . -54.318  -4.705  36.812   1.00 81.10 185 A 1 
ATOM 1392 N N   . SER A 0 186 . -52.238  -5.543  37.068   1.00 78.90 186 A 1 
ATOM 1393 C CA  . SER A 0 186 . -51.506  -4.547  36.307   1.00 78.90 186 A 1 
ATOM 1394 C C   . SER A 0 186 . -50.371  -5.266  35.609   1.00 78.90 186 A 1 
ATOM 1395 C CB  . SER A 0 186 . -50.959  -3.454  37.225   1.00 78.90 186 A 1 
ATOM 1396 O O   . SER A 0 186 . -49.492  -5.782  36.304   1.00 78.90 186 A 1 
ATOM 1397 O OG  . SER A 0 186 . -50.252  -4.024  38.315   1.00 78.90 186 A 1 
ATOM 1398 N N   . ASP A 0 187 . -50.449  -5.271  34.288   1.00 78.25 187 A 1 
ATOM 1399 C CA  . ASP A 0 187 . -49.377  -5.670  33.387   1.00 78.25 187 A 1 
ATOM 1400 C C   . ASP A 0 187 . -48.376  -4.504  33.304   1.00 78.25 187 A 1 
ATOM 1401 C CB  . ASP A 0 187 . -50.046  -6.027  32.050   1.00 78.25 187 A 1 
ATOM 1402 O O   . ASP A 0 187 . -48.786  -3.336  33.272   1.00 78.25 187 A 1 
ATOM 1403 C CG  . ASP A 0 187 . -49.122  -6.650  31.002   1.00 78.25 187 A 1 
ATOM 1404 O OD1 . ASP A 0 187 . -47.918  -6.315  31.018   1.00 78.25 187 A 1 
ATOM 1405 O OD2 . ASP A 0 187 . -49.680  -7.401  30.165   1.00 78.25 187 A 1 
ATOM 1406 N N   . TYR A 0 188 . -47.084  -4.822  33.374   1.00 78.47 188 A 1 
ATOM 1407 C CA  . TYR A 0 188 . -45.971  -3.870  33.330   1.00 78.47 188 A 1 
ATOM 1408 C C   . TYR A 0 188 . -44.838  -4.416  32.447   1.00 78.47 188 A 1 
ATOM 1409 C CB  . TYR A 0 188 . -45.478  -3.513  34.749   1.00 78.47 188 A 1 
ATOM 1410 O O   . TYR A 0 188 . -43.676  -4.426  32.856   1.00 78.47 188 A 1 
ATOM 1411 C CG  . TYR A 0 188 . -46.340  -2.553  35.545   1.00 78.47 188 A 1 
ATOM 1412 C CD1 . TYR A 0 188 . -46.388  -1.193  35.182   1.00 78.47 188 A 1 
ATOM 1413 C CD2 . TYR A 0 188 . -47.043  -3.006  36.674   1.00 78.47 188 A 1 
ATOM 1414 C CE1 . TYR A 0 188 . -47.169  -0.288  35.925   1.00 78.47 188 A 1 
ATOM 1415 C CE2 . TYR A 0 188 . -47.824  -2.104  37.420   1.00 78.47 188 A 1 
ATOM 1416 O OH  . TYR A 0 188 . -48.796  0.053   37.694   1.00 78.47 188 A 1 
ATOM 1417 C CZ  . TYR A 0 188 . -47.934  -0.757  37.012   1.00 78.47 188 A 1 
ATOM 1418 N N   . ASP A 0 189 . -45.163  -4.868  31.236   1.00 79.20 189 A 1 
ATOM 1419 C CA  . ASP A 0 189 . -44.155  -5.204  30.229   1.00 79.20 189 A 1 
ATOM 1420 C C   . ASP A 0 189 . -43.407  -3.940  29.756   1.00 79.20 189 A 1 
ATOM 1421 C CB  . ASP A 0 189 . -44.818  -5.970  29.073   1.00 79.20 189 A 1 
ATOM 1422 O O   . ASP A 0 189 . -43.979  -3.010  29.173   1.00 79.20 189 A 1 
ATOM 1423 C CG  . ASP A 0 189 . -43.827  -6.544  28.051   1.00 79.20 189 A 1 
ATOM 1424 O OD1 . ASP A 0 189 . -42.632  -6.736  28.386   1.00 79.20 189 A 1 
ATOM 1425 O OD2 . ASP A 0 189 . -44.250  -6.783  26.890   1.00 79.20 189 A 1 
ATOM 1426 N N   . SER A 0 190 . -42.097  -3.899  30.003   1.00 81.62 190 A 1 
ATOM 1427 C CA  . SER A 0 190 . -41.204  -2.853  29.501   1.00 81.62 190 A 1 
ATOM 1428 C C   . SER A 0 190 . -40.172  -3.458  28.558   1.00 81.62 190 A 1 
ATOM 1429 C CB  . SER A 0 190 . -40.599  -2.027  30.639   1.00 81.62 190 A 1 
ATOM 1430 O O   . SER A 0 190 . -39.310  -4.252  28.948   1.00 81.62 190 A 1 
ATOM 1431 O OG  . SER A 0 190 . -39.876  -2.808  31.567   1.00 81.62 190 A 1 
ATOM 1432 N N   . ARG A 0 191 . -40.283  -3.085  27.281   1.00 83.38 191 A 1 
ATOM 1433 C CA  . ARG A 0 191 . -39.495  -3.668  26.195   1.00 83.38 191 A 1 
ATOM 1434 C C   . ARG A 0 191 . -38.743  -2.591  25.457   1.00 83.38 191 A 1 
ATOM 1435 C CB  . ARG A 0 191 . -40.388  -4.468  25.248   1.00 83.38 191 A 1 
ATOM 1436 O O   . ARG A 0 191 . -39.340  -1.672  24.901   1.00 83.38 191 A 1 
ATOM 1437 C CG  . ARG A 0 191 . -41.103  -5.576  26.015   1.00 83.38 191 A 1 
ATOM 1438 C CD  . ARG A 0 191 . -41.981  -6.448  25.131   1.00 83.38 191 A 1 
ATOM 1439 N NE  . ARG A 0 191 . -41.288  -6.961  23.939   1.00 83.38 191 A 1 
ATOM 1440 N NH1 . ARG A 0 191 . -43.189  -7.716  22.955   1.00 83.38 191 A 1 
ATOM 1441 N NH2 . ARG A 0 191 . -41.212  -7.967  21.909   1.00 83.38 191 A 1 
ATOM 1442 C CZ  . ARG A 0 191 . -41.896  -7.547  22.938   1.00 83.38 191 A 1 
ATOM 1443 N N   . TRP A 0 192 . -37.434  -2.743  25.406   1.00 89.00 192 A 1 
ATOM 1444 C CA  . TRP A 0 192 . -36.549  -1.786  24.771   1.00 89.00 192 A 1 
ATOM 1445 C C   . TRP A 0 192 . -35.553  -2.509  23.871   1.00 89.00 192 A 1 
ATOM 1446 C CB  . TRP A 0 192 . -35.878  -0.946  25.863   1.00 89.00 192 A 1 
ATOM 1447 O O   . TRP A 0 192 . -35.115  -3.618  24.180   1.00 89.00 192 A 1 
ATOM 1448 C CG  . TRP A 0 192 . -34.795  -0.063  25.349   1.00 89.00 192 A 1 
ATOM 1449 C CD1 . TRP A 0 192 . -34.972  1.146   24.774   1.00 89.00 192 A 1 
ATOM 1450 C CD2 . TRP A 0 192 . -33.388  -0.390  25.190   1.00 89.00 192 A 1 
ATOM 1451 C CE2 . TRP A 0 192 . -32.765  0.678   24.487   1.00 89.00 192 A 1 
ATOM 1452 C CE3 . TRP A 0 192 . -32.598  -1.519  25.490   1.00 89.00 192 A 1 
ATOM 1453 N NE1 . TRP A 0 192 . -33.771  1.595   24.267   1.00 89.00 192 A 1 
ATOM 1454 C CH2 . TRP A 0 192 . -30.667  -0.530  24.381   1.00 89.00 192 A 1 
ATOM 1455 C CZ2 . TRP A 0 192 . -31.426  0.627   24.096   1.00 89.00 192 A 1 
ATOM 1456 C CZ3 . TRP A 0 192 . -31.253  -1.590  25.090   1.00 89.00 192 A 1 
ATOM 1457 N N   . GLY A 0 193 . -35.157  -1.874  22.773   1.00 88.19 193 A 1 
ATOM 1458 C CA  . GLY A 0 193 . -34.108  -2.418  21.929   1.00 88.19 193 A 1 
ATOM 1459 C C   . GLY A 0 193 . -33.449  -1.415  20.997   1.00 88.19 193 A 1 
ATOM 1460 O O   . GLY A 0 193 . -33.909  -0.286  20.800   1.00 88.19 193 A 1 
ATOM 1461 N N   . LYS A 0 194 . -32.335  -1.870  20.427   1.00 87.65 194 A 1 
ATOM 1462 C CA  . LYS A 0 194 . -31.589  -1.225  19.348   1.00 87.65 194 A 1 
ATOM 1463 C C   . LYS A 0 194 . -31.392  -2.240  18.241   1.00 87.65 194 A 1 
ATOM 1464 C CB  . LYS A 0 194 . -30.202  -0.769  19.812   1.00 87.65 194 A 1 
ATOM 1465 O O   . LYS A 0 194 . -30.799  -3.282  18.505   1.00 87.65 194 A 1 
ATOM 1466 C CG  . LYS A 0 194 . -30.245  0.346   20.847   1.00 87.65 194 A 1 
ATOM 1467 C CD  . LYS A 0 194 . -28.819  0.626   21.335   1.00 87.65 194 A 1 
ATOM 1468 C CE  . LYS A 0 194 . -28.752  1.932   22.134   1.00 87.65 194 A 1 
ATOM 1469 N NZ  . LYS A 0 194 . -28.539  1.682   23.575   1.00 87.65 194 A 1 
ATOM 1470 N N   . SER A 0 195 . -31.791  -1.898  17.028   1.00 86.94 195 A 1 
ATOM 1471 C CA  . SER A 0 195 . -31.437  -2.656  15.831   1.00 86.94 195 A 1 
ATOM 1472 C C   . SER A 0 195 . -30.529  -1.817  14.938   1.00 86.94 195 A 1 
ATOM 1473 C CB  . SER A 0 195 . -32.686  -3.162  15.103   1.00 86.94 195 A 1 
ATOM 1474 O O   . SER A 0 195 . -30.761  -0.625  14.702   1.00 86.94 195 A 1 
ATOM 1475 O OG  . SER A 0 195 . -33.587  -2.109  14.814   1.00 86.94 195 A 1 
ATOM 1476 N N   . TYR A 0 196 . -29.466  -2.442  14.448   1.00 83.35 196 A 1 
ATOM 1477 C CA  . TYR A 0 196 . -28.679  -1.944  13.328   1.00 83.35 196 A 1 
ATOM 1478 C C   . TYR A 0 196 . -29.055  -2.794  12.121   1.00 83.35 196 A 1 
ATOM 1479 C CB  . TYR A 0 196 . -27.173  -2.050  13.615   1.00 83.35 196 A 1 
ATOM 1480 O O   . TYR A 0 196 . -28.856  -4.008  12.157   1.00 83.35 196 A 1 
ATOM 1481 C CG  . TYR A 0 196 . -26.642  -1.195  14.753   1.00 83.35 196 A 1 
ATOM 1482 C CD1 . TYR A 0 196 . -25.848  -0.062  14.486   1.00 83.35 196 A 1 
ATOM 1483 C CD2 . TYR A 0 196 . -26.906  -1.563  16.086   1.00 83.35 196 A 1 
ATOM 1484 C CE1 . TYR A 0 196 . -25.307  0.690   15.550   1.00 83.35 196 A 1 
ATOM 1485 C CE2 . TYR A 0 196 . -26.361  -0.827  17.152   1.00 83.35 196 A 1 
ATOM 1486 O OH  . TYR A 0 196 . -25.046  1.024   17.916   1.00 83.35 196 A 1 
ATOM 1487 C CZ  . TYR A 0 196 . -25.559  0.303   16.884   1.00 83.35 196 A 1 
ATOM 1488 N N   . ASP A 0 197 . -29.545  -2.158  11.058   1.00 83.29 197 A 1 
ATOM 1489 C CA  . ASP A 0 197 . -29.689  -2.825  9.761    1.00 83.29 197 A 1 
ATOM 1490 C C   . ASP A 0 197 . -28.296  -3.101  9.161    1.00 83.29 197 A 1 
ATOM 1491 C CB  . ASP A 0 197 . -30.511  -1.963  8.789    1.00 83.29 197 A 1 
ATOM 1492 O O   . ASP A 0 197 . -27.257  -2.831  9.779    1.00 83.29 197 A 1 
ATOM 1493 C CG  . ASP A 0 197 . -31.985  -1.745  9.123    1.00 83.29 197 A 1 
ATOM 1494 O OD1 . ASP A 0 197 . -32.495  -2.336  10.092   1.00 83.29 197 A 1 
ATOM 1495 O OD2 . ASP A 0 197 . -32.596  -0.952  8.366    1.00 83.29 197 A 1 
ATOM 1496 N N   . SER A 0 198 . -28.254  -3.601  7.923    1.00 84.14 198 A 1 
ATOM 1497 C CA  . SER A 0 198 . -27.003  -4.033  7.314    1.00 84.14 198 A 1 
ATOM 1498 C C   . SER A 0 198 . -25.944  -2.926  7.279    1.00 84.14 198 A 1 
ATOM 1499 C CB  . SER A 0 198 . -27.223  -4.702  5.952    1.00 84.14 198 A 1 
ATOM 1500 O O   . SER A 0 198 . -26.192  -1.774  6.898    1.00 84.14 198 A 1 
ATOM 1501 O OG  . SER A 0 198 . -27.354  -3.784  4.883    1.00 84.14 198 A 1 
ATOM 1502 N N   . VAL A 0 199 . -24.729  -3.288  7.698    1.00 86.14 199 A 1 
ATOM 1503 C CA  . VAL A 0 199 . -23.559  -2.404  7.717    1.00 86.14 199 A 1 
ATOM 1504 C C   . VAL A 0 199 . -22.476  -2.956  6.806    1.00 86.14 199 A 1 
ATOM 1505 C CB  . VAL A 0 199 . -23.022  -2.124  9.137    1.00 86.14 199 A 1 
ATOM 1506 O O   . VAL A 0 199 . -22.057  -4.105  6.933    1.00 86.14 199 A 1 
ATOM 1507 C CG1 . VAL A 0 199 . -24.000  -1.265  9.942    1.00 86.14 199 A 1 
ATOM 1508 C CG2 . VAL A 0 199 . -22.696  -3.375  9.964    1.00 86.14 199 A 1 
ATOM 1509 N N   . GLU A 0 200 . -21.968  -2.113  5.908    1.00 90.61 200 A 1 
ATOM 1510 C CA  . GLU A 0 200 . -20.870  -2.456  5.010    1.00 90.61 200 A 1 
ATOM 1511 C C   . GLU A 0 200 . -19.733  -1.434  5.127    1.00 90.61 200 A 1 
ATOM 1512 C CB  . GLU A 0 200 . -21.369  -2.609  3.564    1.00 90.61 200 A 1 
ATOM 1513 O O   . GLU A 0 200 . -19.911  -0.234  4.907    1.00 90.61 200 A 1 
ATOM 1514 C CG  . GLU A 0 200 . -20.327  -3.364  2.727    1.00 90.61 200 A 1 
ATOM 1515 C CD  . GLU A 0 200 . -20.629  -3.355  1.226    1.00 90.61 200 A 1 
ATOM 1516 O OE1 . GLU A 0 200 . -20.292  -4.351  0.540    1.00 90.61 200 A 1 
ATOM 1517 O OE2 . GLU A 0 200 . -20.900  -2.272  0.654    1.00 90.61 200 A 1 
ATOM 1518 N N   . ALA A 0 201 . -18.529  -1.910  5.438    1.00 91.78 201 A 1 
ATOM 1519 C CA  . ALA A 0 201 . -17.322  -1.097  5.528    1.00 91.78 201 A 1 
ATOM 1520 C C   . ALA A 0 201 . -16.253  -1.632  4.571    1.00 91.78 201 A 1 
ATOM 1521 C CB  . ALA A 0 201 . -16.845  -1.068  6.983    1.00 91.78 201 A 1 
ATOM 1522 O O   . ALA A 0 201 . -15.785  -2.761  4.712    1.00 91.78 201 A 1 
ATOM 1523 N N   . LYS A 0 202 . -15.820  -0.803  3.619    1.00 95.69 202 A 1 
ATOM 1524 C CA  . LYS A 0 202 . -14.756  -1.122  2.655    1.00 95.69 202 A 1 
ATOM 1525 C C   . LYS A 0 202 . -13.584  -0.162  2.826    1.00 95.69 202 A 1 
ATOM 1526 C CB  . LYS A 0 202 . -15.299  -1.078  1.218    1.00 95.69 202 A 1 
ATOM 1527 O O   . LYS A 0 202 . -13.783  1.044   2.974    1.00 95.69 202 A 1 
ATOM 1528 C CG  . LYS A 0 202 . -16.292  -2.201  0.883    1.00 95.69 202 A 1 
ATOM 1529 C CD  . LYS A 0 202 . -17.200  -1.815  -0.298   1.00 95.69 202 A 1 
ATOM 1530 C CE  . LYS A 0 202 . -17.961  -3.057  -0.770   1.00 95.69 202 A 1 
ATOM 1531 N NZ  . LYS A 0 202 . -19.284  -2.741  -1.358   1.00 95.69 202 A 1 
ATOM 1532 N N   . SER A 0 203 . -12.364  -0.680  2.749    1.00 96.58 203 A 1 
ATOM 1533 C CA  . SER A 0 203 . -11.139  0.116   2.655    1.00 96.58 203 A 1 
ATOM 1534 C C   . SER A 0 203 . -10.242  -0.396  1.536    1.00 96.58 203 A 1 
ATOM 1535 C CB  . SER A 0 203 . -10.367  0.142   3.978    1.00 96.58 203 A 1 
ATOM 1536 O O   . SER A 0 203 . -9.975   -1.596  1.478    1.00 96.58 203 A 1 
ATOM 1537 O OG  . SER A 0 203 . -9.866   -1.137  4.311    1.00 96.58 203 A 1 
ATOM 1538 N N   . TYR A 0 204 . -9.736   0.520   0.718    1.00 95.13 204 A 1 
ATOM 1539 C CA  . TYR A 0 204 . -8.784   0.256   -0.355   1.00 95.13 204 A 1 
ATOM 1540 C C   . TYR A 0 204 . -7.556   1.138   -0.137   1.00 95.13 204 A 1 
ATOM 1541 C CB  . TYR A 0 204 . -9.432   0.531   -1.719   1.00 95.13 204 A 1 
ATOM 1542 O O   . TYR A 0 204 . -7.655   2.366   -0.161   1.00 95.13 204 A 1 
ATOM 1543 C CG  . TYR A 0 204 . -10.723  -0.227  -1.967   1.00 95.13 204 A 1 
ATOM 1544 C CD1 . TYR A 0 204 . -10.684  -1.517  -2.529   1.00 95.13 204 A 1 
ATOM 1545 C CD2 . TYR A 0 204 . -11.960  0.360   -1.633   1.00 95.13 204 A 1 
ATOM 1546 C CE1 . TYR A 0 204 . -11.880  -2.227  -2.748   1.00 95.13 204 A 1 
ATOM 1547 C CE2 . TYR A 0 204 . -13.159  -0.341  -1.862   1.00 95.13 204 A 1 
ATOM 1548 O OH  . TYR A 0 204 . -14.275  -2.315  -2.641   1.00 95.13 204 A 1 
ATOM 1549 C CZ  . TYR A 0 204 . -13.118  -1.640  -2.416   1.00 95.13 204 A 1 
ATOM 1550 N N   . ASP A 0 205 . -6.414   0.506   0.089    1.00 95.90 205 A 1 
ATOM 1551 C CA  . ASP A 0 205 . -5.098   1.129   0.075    1.00 95.90 205 A 1 
ATOM 1552 C C   . ASP A 0 205 . -4.419   0.735   -1.244   1.00 95.90 205 A 1 
ATOM 1553 C CB  . ASP A 0 205 . -4.299   0.657   1.304    1.00 95.90 205 A 1 
ATOM 1554 O O   . ASP A 0 205 . -4.353   -0.453  -1.552   1.00 95.90 205 A 1 
ATOM 1555 C CG  . ASP A 0 205 . -4.733   1.357   2.596    1.00 95.90 205 A 1 
ATOM 1556 O OD1 . ASP A 0 205 . -4.557   2.596   2.656    1.00 95.90 205 A 1 
ATOM 1557 O OD2 . ASP A 0 205 . -5.177   0.691   3.564    1.00 95.90 205 A 1 
ATOM 1558 N N   . ASN A 0 206 . -3.934   1.707   -2.022   1.00 96.26 206 A 1 
ATOM 1559 C CA  . ASN A 0 206 . -3.076   1.446   -3.181   1.00 96.26 206 A 1 
ATOM 1560 C C   . ASN A 0 206 . -1.777   2.259   -3.087   1.00 96.26 206 A 1 
ATOM 1561 C CB  . ASN A 0 206 . -3.821   1.657   -4.522   1.00 96.26 206 A 1 
ATOM 1562 O O   . ASN A 0 206 . -1.814   3.453   -2.764   1.00 96.26 206 A 1 
ATOM 1563 C CG  . ASN A 0 206 . -3.090   0.969   -5.675   1.00 96.26 206 A 1 
ATOM 1564 N ND2 . ASN A 0 206 . -3.451   1.178   -6.917   1.00 96.26 206 A 1 
ATOM 1565 O OD1 . ASN A 0 206 . -2.180   0.198   -5.472   1.00 96.26 206 A 1 
ATOM 1566 N N   . GLU A 0 207 . -0.646   1.615   -3.360   1.00 97.32 207 A 1 
ATOM 1567 C CA  . GLU A 0 207 . 0.690    2.204   -3.441   1.00 97.32 207 A 1 
ATOM 1568 C C   . GLU A 0 207 . 1.297    1.899   -4.816   1.00 97.32 207 A 1 
ATOM 1569 C CB  . GLU A 0 207 . 1.599    1.685   -2.308   1.00 97.32 207 A 1 
ATOM 1570 O O   . GLU A 0 207 . 1.455    0.744   -5.200   1.00 97.32 207 A 1 
ATOM 1571 C CG  . GLU A 0 207 . 1.191    2.200   -0.915   1.00 97.32 207 A 1 
ATOM 1572 C CD  . GLU A 0 207 . 2.097    1.708   0.232    1.00 97.32 207 A 1 
ATOM 1573 O OE1 . GLU A 0 207 . 1.739    1.972   1.411    1.00 97.32 207 A 1 
ATOM 1574 O OE2 . GLU A 0 207 . 3.190    1.163   -0.013   1.00 97.32 207 A 1 
ATOM 1575 N N   . ASN A 0 208 . 1.662    2.947   -5.550   1.00 96.83 208 A 1 
ATOM 1576 C CA  . ASN A 0 208 . 2.092    2.881   -6.941   1.00 96.83 208 A 1 
ATOM 1577 C C   . ASN A 0 208 . 3.472    3.520   -7.091   1.00 96.83 208 A 1 
ATOM 1578 C CB  . ASN A 0 208 . 1.075    3.626   -7.823   1.00 96.83 208 A 1 
ATOM 1579 O O   . ASN A 0 208 . 3.706    4.626   -6.597   1.00 96.83 208 A 1 
ATOM 1580 C CG  . ASN A 0 208 . -0.320   3.042   -7.755   1.00 96.83 208 A 1 
ATOM 1581 N ND2 . ASN A 0 208 . -0.702   2.318   -8.774   1.00 96.83 208 A 1 
ATOM 1582 O OD1 . ASN A 0 208 . -1.069   3.286   -6.822   1.00 96.83 208 A 1 
ATOM 1583 N N   . TYR A 0 209 . 4.349    2.877   -7.849   1.00 98.10 209 A 1 
ATOM 1584 C CA  . TYR A 0 209 . 5.610    3.437   -8.312   1.00 98.10 209 A 1 
ATOM 1585 C C   . TYR A 0 209 . 5.771    3.150   -9.800   1.00 98.10 209 A 1 
ATOM 1586 C CB  . TYR A 0 209 . 6.767    2.843   -7.504   1.00 98.10 209 A 1 
ATOM 1587 O O   . TYR A 0 209 . 5.570    2.017   -10.237  1.00 98.10 209 A 1 
ATOM 1588 C CG  . TYR A 0 209 . 8.146    3.187   -8.033   1.00 98.10 209 A 1 
ATOM 1589 C CD1 . TYR A 0 209 . 9.010    2.182   -8.515   1.00 98.10 209 A 1 
ATOM 1590 C CD2 . TYR A 0 209 . 8.566    4.527   -8.033   1.00 98.10 209 A 1 
ATOM 1591 C CE1 . TYR A 0 209 . 10.317   2.515   -8.928   1.00 98.10 209 A 1 
ATOM 1592 C CE2 . TYR A 0 209 . 9.870    4.855   -8.433   1.00 98.10 209 A 1 
ATOM 1593 O OH  . TYR A 0 209 . 12.048   4.165   -9.173   1.00 98.10 209 A 1 
ATOM 1594 C CZ  . TYR A 0 209 . 10.763   3.852   -8.857   1.00 98.10 209 A 1 
ATOM 1595 N N   . ALA A 0 210 . 6.160    4.160   -10.570  1.00 98.18 210 A 1 
ATOM 1596 C CA  . ALA A 0 210 . 6.611    3.964   -11.938  1.00 98.18 210 A 1 
ATOM 1597 C C   . ALA A 0 210 . 7.816    4.859   -12.223  1.00 98.18 210 A 1 
ATOM 1598 C CB  . ALA A 0 210 . 5.453    4.189   -12.917  1.00 98.18 210 A 1 
ATOM 1599 O O   . ALA A 0 210 . 7.753    6.072   -12.000  1.00 98.18 210 A 1 
ATOM 1600 N N   . ARG A 0 211 . 8.888    4.255   -12.741  1.00 98.45 211 A 1 
ATOM 1601 C CA  . ARG A 0 211 . 10.078   4.934   -13.253  1.00 98.45 211 A 1 
ATOM 1602 C C   . ARG A 0 211 . 10.310   4.511   -14.693  1.00 98.45 211 A 1 
ATOM 1603 C CB  . ARG A 0 211 . 11.298   4.641   -12.369  1.00 98.45 211 A 1 
ATOM 1604 O O   . ARG A 0 211 . 10.390   3.321   -14.984  1.00 98.45 211 A 1 
ATOM 1605 C CG  . ARG A 0 211 . 12.600   5.242   -12.939  1.00 98.45 211 A 1 
ATOM 1606 C CD  . ARG A 0 211 . 13.832   4.927   -12.081  1.00 98.45 211 A 1 
ATOM 1607 N NE  . ARG A 0 211 . 14.096   3.475   -11.983  1.00 98.45 211 A 1 
ATOM 1608 N NH1 . ARG A 0 211 . 15.329   3.152   -13.912  1.00 98.45 211 A 1 
ATOM 1609 N NH2 . ARG A 0 211 . 14.966   1.453   -12.558  1.00 98.45 211 A 1 
ATOM 1610 C CZ  . ARG A 0 211 . 14.788   2.712   -12.819  1.00 98.45 211 A 1 
ATOM 1611 N N   . ARG A 0 212 . 10.485   5.500   -15.555  1.00 98.39 212 A 1 
ATOM 1612 C CA  . ARG A 0 212 . 10.828   5.365   -16.962  1.00 98.39 212 A 1 
ATOM 1613 C C   . ARG A 0 212 . 12.122   6.129   -17.219  1.00 98.39 212 A 1 
ATOM 1614 C CB  . ARG A 0 212 . 9.623    5.846   -17.783  1.00 98.39 212 A 1 
ATOM 1615 O O   . ARG A 0 212 . 12.193   7.326   -16.959  1.00 98.39 212 A 1 
ATOM 1616 C CG  . ARG A 0 212 . 10.004   6.206   -19.218  1.00 98.39 212 A 1 
ATOM 1617 C CD  . ARG A 0 212 . 8.789    6.172   -20.138  1.00 98.39 212 A 1 
ATOM 1618 N NE  . ARG A 0 212 . 9.199    6.425   -21.529  1.00 98.39 212 A 1 
ATOM 1619 N NH1 . ARG A 0 212 . 7.149    7.023   -22.338  1.00 98.39 212 A 1 
ATOM 1620 N NH2 . ARG A 0 212 . 8.914    6.987   -23.712  1.00 98.39 212 A 1 
ATOM 1621 C CZ  . ARG A 0 212 . 8.420    6.805   -22.519  1.00 98.39 212 A 1 
ATOM 1622 N N   . VAL A 0 213 . 13.135   5.434   -17.721  1.00 98.48 213 A 1 
ATOM 1623 C CA  . VAL A 0 213 . 14.407   6.007   -18.181  1.00 98.48 213 A 1 
ATOM 1624 C C   . VAL A 0 213 . 14.501   5.810   -19.686  1.00 98.48 213 A 1 
ATOM 1625 C CB  . VAL A 0 213 . 15.611   5.375   -17.456  1.00 98.48 213 A 1 
ATOM 1626 O O   . VAL A 0 213 . 14.177   4.730   -20.186  1.00 98.48 213 A 1 
ATOM 1627 C CG1 . VAL A 0 213 . 16.956   5.913   -17.963  1.00 98.48 213 A 1 
ATOM 1628 C CG2 . VAL A 0 213 . 15.536   5.661   -15.949  1.00 98.48 213 A 1 
ATOM 1629 N N   . ARG A 0 214 . 14.919   6.853   -20.398  1.00 97.83 214 A 1 
ATOM 1630 C CA  . ARG A 0 214 . 15.345   6.818   -21.800  1.00 97.83 214 A 1 
ATOM 1631 C C   . ARG A 0 214 . 16.672   7.561   -21.894  1.00 97.83 214 A 1 
ATOM 1632 C CB  . ARG A 0 214 . 14.285   7.448   -22.721  1.00 97.83 214 A 1 
ATOM 1633 O O   . ARG A 0 214 . 16.756   8.671   -21.367  1.00 97.83 214 A 1 
ATOM 1634 C CG  . ARG A 0 214 . 12.932   6.714   -22.727  1.00 97.83 214 A 1 
ATOM 1635 C CD  . ARG A 0 214 . 13.068   5.279   -23.257  1.00 97.83 214 A 1 
ATOM 1636 N NE  . ARG A 0 214 . 11.782   4.545   -23.298  1.00 97.83 214 A 1 
ATOM 1637 N NH1 . ARG A 0 214 . 11.691   3.828   -21.107  1.00 97.83 214 A 1 
ATOM 1638 N NH2 . ARG A 0 214 . 10.097   3.234   -22.512  1.00 97.83 214 A 1 
ATOM 1639 C CZ  . ARG A 0 214 . 11.208   3.875   -22.308  1.00 97.83 214 A 1 
ATOM 1640 N N   . ALA A 0 215 . 17.679   6.937   -22.482  1.00 97.45 215 A 1 
ATOM 1641 C CA  . ALA A 0 215 . 18.980   7.532   -22.736  1.00 97.45 215 A 1 
ATOM 1642 C C   . ALA A 0 215 . 19.393   7.200   -24.169  1.00 97.45 215 A 1 
ATOM 1643 C CB  . ALA A 0 215 . 19.995   7.023   -21.706  1.00 97.45 215 A 1 
ATOM 1644 O O   . ALA A 0 215 . 19.221   6.061   -24.582  1.00 97.45 215 A 1 
ATOM 1645 N N   . ASP A 0 216 . 19.913   8.196   -24.866  1.00 95.85 216 A 1 
ATOM 1646 C CA  . ASP A 0 216 . 20.215   8.208   -26.296  1.00 95.85 216 A 1 
ATOM 1647 C C   . ASP A 0 216 . 21.626   8.821   -26.432  1.00 95.85 216 A 1 
ATOM 1648 C CB  . ASP A 0 216 . 19.075   9.020   -26.941  1.00 95.85 216 A 1 
ATOM 1649 O O   . ASP A 0 216 . 21.935   9.815   -25.760  1.00 95.85 216 A 1 
ATOM 1650 C CG  . ASP A 0 216 . 19.216   9.341   -28.427  1.00 95.85 216 A 1 
ATOM 1651 O OD1 . ASP A 0 216 . 18.180   9.197   -29.116  1.00 95.85 216 A 1 
ATOM 1652 O OD2 . ASP A 0 216 . 20.283   9.886   -28.784  1.00 95.85 216 A 1 
ATOM 1653 N N   . ASP A 0 217 . 22.526   8.153   -27.161  1.00 94.20 217 A 1 
ATOM 1654 C CA  . ASP A 0 217 . 23.952   8.511   -27.266  1.00 94.20 217 A 1 
ATOM 1655 C C   . ASP A 0 217 . 24.479   8.396   -28.706  1.00 94.20 217 A 1 
ATOM 1656 C CB  . ASP A 0 217 . 24.785   7.724   -26.234  1.00 94.20 217 A 1 
ATOM 1657 O O   . ASP A 0 217 . 25.471   7.704   -28.973  1.00 94.20 217 A 1 
ATOM 1658 C CG  . ASP A 0 217 . 26.272   8.105   -26.212  1.00 94.20 217 A 1 
ATOM 1659 O OD1 . ASP A 0 217 . 26.618   9.282   -25.964  1.00 94.20 217 A 1 
ATOM 1660 O OD2 . ASP A 0 217 . 27.184   7.239   -26.218  1.00 94.20 217 A 1 
ATOM 1661 N N   . ASP A 0 218 . 23.816   9.128   -29.602  1.00 93.23 218 A 1 
ATOM 1662 C CA  . ASP A 0 218 . 24.227   9.412   -30.978  1.00 93.23 218 A 1 
ATOM 1663 C C   . ASP A 0 218 . 25.707   9.836   -31.075  1.00 93.23 218 A 1 
ATOM 1664 C CB  . ASP A 0 218 . 23.348   10.569  -31.518  1.00 93.23 218 A 1 
ATOM 1665 O O   . ASP A 0 218 . 26.129   10.859  -30.522  1.00 93.23 218 A 1 
ATOM 1666 C CG  . ASP A 0 218 . 22.270   10.182  -32.533  1.00 93.23 218 A 1 
ATOM 1667 O OD1 . ASP A 0 218 . 22.412   9.103   -33.144  1.00 93.23 218 A 1 
ATOM 1668 O OD2 . ASP A 0 218 . 21.460   11.086  -32.856  1.00 93.23 218 A 1 
ATOM 1669 N N   . GLN A 0 219 . 26.512   9.100   -31.842  1.00 92.65 219 A 1 
ATOM 1670 C CA  . GLN A 0 219 . 27.888   9.452   -32.211  1.00 92.65 219 A 1 
ATOM 1671 C C   . GLN A 0 219 . 28.080   9.297   -33.717  1.00 92.65 219 A 1 
ATOM 1672 C CB  . GLN A 0 219 . 28.896   8.562   -31.462  1.00 92.65 219 A 1 
ATOM 1673 O O   . GLN A 0 219 . 27.724   8.269   -34.282  1.00 92.65 219 A 1 
ATOM 1674 C CG  . GLN A 0 219 . 29.004   8.939   -29.980  1.00 92.65 219 A 1 
ATOM 1675 C CD  . GLN A 0 219 . 29.843   7.948   -29.183  1.00 92.65 219 A 1 
ATOM 1676 N NE2 . GLN A 0 219 . 29.311   7.397   -28.116  1.00 92.65 219 A 1 
ATOM 1677 O OE1 . GLN A 0 219 . 31.008   7.673   -29.452  1.00 92.65 219 A 1 
ATOM 1678 N N   . TRP A 0 220 . 28.706   10.280  -34.365  1.00 92.56 220 A 1 
ATOM 1679 C CA  . TRP A 0 220 . 29.021   10.202  -35.794  1.00 92.56 220 A 1 
ATOM 1680 C C   . TRP A 0 220 . 30.285   10.982  -36.158  1.00 92.56 220 A 1 
ATOM 1681 C CB  . TRP A 0 220 . 27.819   10.687  -36.621  1.00 92.56 220 A 1 
ATOM 1682 O O   . TRP A 0 220 . 30.661   11.948  -35.479  1.00 92.56 220 A 1 
ATOM 1683 C CG  . TRP A 0 220 . 27.448   12.128  -36.433  1.00 92.56 220 A 1 
ATOM 1684 C CD1 . TRP A 0 220 . 26.557   12.595  -35.532  1.00 92.56 220 A 1 
ATOM 1685 C CD2 . TRP A 0 220 . 27.934   13.297  -37.161  1.00 92.56 220 A 1 
ATOM 1686 C CE2 . TRP A 0 220 . 27.306   14.459  -36.621  1.00 92.56 220 A 1 
ATOM 1687 C CE3 . TRP A 0 220 . 28.824   13.491  -38.239  1.00 92.56 220 A 1 
ATOM 1688 N NE1 . TRP A 0 220 . 26.457   13.968  -35.647  1.00 92.56 220 A 1 
ATOM 1689 C CH2 . TRP A 0 220 . 28.476   15.907  -38.173  1.00 92.56 220 A 1 
ATOM 1690 C CZ2 . TRP A 0 220 . 27.576   15.751  -37.102  1.00 92.56 220 A 1 
ATOM 1691 C CZ3 . TRP A 0 220 . 29.090   14.777  -38.743  1.00 92.56 220 A 1 
ATOM 1692 N N   . ALA A 0 221 . 30.922   10.591  -37.260  1.00 90.80 221 A 1 
ATOM 1693 C CA  . ALA A 0 221 . 31.910   11.416  -37.945  1.00 90.80 221 A 1 
ATOM 1694 C C   . ALA A 0 221 . 31.812   11.271  -39.469  1.00 90.80 221 A 1 
ATOM 1695 C CB  . ALA A 0 221 . 33.324   11.087  -37.452  1.00 90.80 221 A 1 
ATOM 1696 O O   . ALA A 0 221 . 31.400   10.229  -39.975  1.00 90.80 221 A 1 
ATOM 1697 N N   . GLU A 0 222 . 32.242   12.317  -40.166  1.00 88.19 222 A 1 
ATOM 1698 C CA  . GLU A 0 222 . 32.456   12.354  -41.614  1.00 88.19 222 A 1 
ATOM 1699 C C   . GLU A 0 222 . 33.881   12.877  -41.861  1.00 88.19 222 A 1 
ATOM 1700 C CB  . GLU A 0 222 . 31.438   13.293  -42.300  1.00 88.19 222 A 1 
ATOM 1701 O O   . GLU A 0 222 . 34.267   13.892  -41.270  1.00 88.19 222 A 1 
ATOM 1702 C CG  . GLU A 0 222 . 29.951   12.906  -42.161  1.00 88.19 222 A 1 
ATOM 1703 C CD  . GLU A 0 222 . 28.984   13.952  -42.768  1.00 88.19 222 A 1 
ATOM 1704 O OE1 . GLU A 0 222 . 27.786   13.628  -42.942  1.00 88.19 222 A 1 
ATOM 1705 O OE2 . GLU A 0 222 . 29.407   15.102  -43.055  1.00 88.19 222 A 1 
ATOM 1706 N N   . ASP A 0 223 . 34.638   12.223  -42.740  1.00 83.36 223 A 1 
ATOM 1707 C CA  . ASP A 0 223 . 35.851   12.773  -43.359  1.00 83.36 223 A 1 
ATOM 1708 C C   . ASP A 0 223 . 35.608   12.908  -44.870  1.00 83.36 223 A 1 
ATOM 1709 C CB  . ASP A 0 223 . 37.100   11.934  -43.016  1.00 83.36 223 A 1 
ATOM 1710 O O   . ASP A 0 223 . 34.897   12.115  -45.490  1.00 83.36 223 A 1 
ATOM 1711 C CG  . ASP A 0 223 . 38.442   12.621  -43.349  1.00 83.36 223 A 1 
ATOM 1712 O OD1 . ASP A 0 223 . 38.423   13.745  -43.918  1.00 83.36 223 A 1 
ATOM 1713 O OD2 . ASP A 0 223 . 39.493   12.037  -43.000  1.00 83.36 223 A 1 
ATOM 1714 N N   . TYR A 0 224 . 36.156   13.955  -45.478  1.00 84.48 224 A 1 
ATOM 1715 C CA  . TYR A 0 224 . 36.085   14.161  -46.918  1.00 84.48 224 A 1 
ATOM 1716 C C   . TYR A 0 224 . 37.380   14.771  -47.430  1.00 84.48 224 A 1 
ATOM 1717 C CB  . TYR A 0 224 . 34.877   15.024  -47.293  1.00 84.48 224 A 1 
ATOM 1718 O O   . TYR A 0 224 . 37.601   15.990  -47.358  1.00 84.48 224 A 1 
ATOM 1719 C CG  . TYR A 0 224 . 34.781   15.274  -48.788  1.00 84.48 224 A 1 
ATOM 1720 C CD1 . TYR A 0 224 . 35.091   16.542  -49.310  1.00 84.48 224 A 1 
ATOM 1721 C CD2 . TYR A 0 224 . 34.447   14.221  -49.659  1.00 84.48 224 A 1 
ATOM 1722 C CE1 . TYR A 0 224 . 35.021   16.772  -50.696  1.00 84.48 224 A 1 
ATOM 1723 C CE2 . TYR A 0 224 . 34.377   14.437  -51.048  1.00 84.48 224 A 1 
ATOM 1724 O OH  . TYR A 0 224 . 34.547   15.984  -52.896  1.00 84.48 224 A 1 
ATOM 1725 C CZ  . TYR A 0 224 . 34.654   15.718  -51.565  1.00 84.48 224 A 1 
ATOM 1726 N N   . ASP A 0 225 . 38.198   13.918  -48.035  1.00 81.34 225 A 1 
ATOM 1727 C CA  . ASP A 0 225 . 39.514   14.282  -48.520  1.00 81.34 225 A 1 
ATOM 1728 C C   . ASP A 0 225 . 39.479   14.446  -50.046  1.00 81.34 225 A 1 
ATOM 1729 C CB  . ASP A 0 225 . 40.554   13.263  -48.005  1.00 81.34 225 A 1 
ATOM 1730 O O   . ASP A 0 225 . 39.085   13.555  -50.803  1.00 81.34 225 A 1 
ATOM 1731 C CG  . ASP A 0 225 . 41.914   13.887  -47.670  1.00 81.34 225 A 1 
ATOM 1732 O OD1 . ASP A 0 225 . 42.054   15.131  -47.802  1.00 81.34 225 A 1 
ATOM 1733 O OD2 . ASP A 0 225 . 42.890   13.134  -47.450  1.00 81.34 225 A 1 
ATOM 1734 N N   . ARG A 0 226 . 39.870   15.620  -50.558  1.00 76.51 226 A 1 
ATOM 1735 C CA  . ARG A 0 226 . 39.831   15.900  -52.008  1.00 76.51 226 A 1 
ATOM 1736 C C   . ARG A 0 226 . 41.169   16.384  -52.536  1.00 76.51 226 A 1 
ATOM 1737 C CB  . ARG A 0 226 . 38.666   16.845  -52.325  1.00 76.51 226 A 1 
ATOM 1738 O O   . ARG A 0 226 . 41.546   17.541  -52.336  1.00 76.51 226 A 1 
ATOM 1739 C CG  . ARG A 0 226 . 38.486   16.974  -53.840  1.00 76.51 226 A 1 
ATOM 1740 C CD  . ARG A 0 226 . 37.316   17.895  -54.202  1.00 76.51 226 A 1 
ATOM 1741 N NE  . ARG A 0 226 . 37.208   18.001  -55.671  1.00 76.51 226 A 1 
ATOM 1742 N NH1 . ARG A 0 226 . 38.686   19.732  -55.946  1.00 76.51 226 A 1 
ATOM 1743 N NH2 . ARG A 0 226 . 38.280   18.388  -57.650  1.00 76.51 226 A 1 
ATOM 1744 C CZ  . ARG A 0 226 . 38.026   18.719  -56.418  1.00 76.51 226 A 1 
ATOM 1745 N N   . TYR A 0 227 . 41.830   15.550  -53.338  1.00 73.49 227 A 1 
ATOM 1746 C CA  . TYR A 0 227 . 43.138   15.841  -53.926  1.00 73.49 227 A 1 
ATOM 1747 C C   . TYR A 0 227 . 43.073   16.087  -55.444  1.00 73.49 227 A 1 
ATOM 1748 C CB  . TYR A 0 227 . 44.144   14.746  -53.529  1.00 73.49 227 A 1 
ATOM 1749 O O   . TYR A 0 227 . 42.796   15.195  -56.245  1.00 73.49 227 A 1 
ATOM 1750 C CG  . TYR A 0 227 . 43.785   13.321  -53.925  1.00 73.49 227 A 1 
ATOM 1751 C CD1 . TYR A 0 227 . 43.006   12.525  -53.059  1.00 73.49 227 A 1 
ATOM 1752 C CD2 . TYR A 0 227 . 44.246   12.783  -55.146  1.00 73.49 227 A 1 
ATOM 1753 C CE1 . TYR A 0 227 . 42.676   11.202  -53.412  1.00 73.49 227 A 1 
ATOM 1754 C CE2 . TYR A 0 227 . 43.920   11.458  -55.498  1.00 73.49 227 A 1 
ATOM 1755 O OH  . TYR A 0 227 . 42.822   9.394   -54.998  1.00 73.49 227 A 1 
ATOM 1756 C CZ  . TYR A 0 227 . 43.136   10.663  -54.630  1.00 73.49 227 A 1 
ATOM 1757 N N   . ASP A 0 228 . 43.438   17.298  -55.879  1.00 64.99 228 A 1 
ATOM 1758 C CA  . ASP A 0 228 . 43.730   17.597  -57.288  1.00 64.99 228 A 1 
ATOM 1759 C C   . ASP A 0 228 . 45.260   17.633  -57.511  1.00 64.99 228 A 1 
ATOM 1760 C CB  . ASP A 0 228 . 43.066   18.926  -57.713  1.00 64.99 228 A 1 
ATOM 1761 O O   . ASP A 0 228 . 45.904   18.667  -57.293  1.00 64.99 228 A 1 
ATOM 1762 C CG  . ASP A 0 228 . 41.550   18.866  -57.965  1.00 64.99 228 A 1 
ATOM 1763 O OD1 . ASP A 0 228 . 41.067   17.951  -58.665  1.00 64.99 228 A 1 
ATOM 1764 O OD2 . ASP A 0 228 . 40.835   19.826  -57.591  1.00 64.99 228 A 1 
ATOM 1765 N N   . ALA A 0 229 . 45.873   16.540  -57.999  1.00 57.24 229 A 1 
ATOM 1766 C CA  . ALA A 0 229 . 47.290   16.540  -58.399  1.00 57.24 229 A 1 
ATOM 1767 C C   . ALA A 0 229 . 47.486   17.229  -59.767  1.00 57.24 229 A 1 
ATOM 1768 C CB  . ALA A 0 229 . 47.909   15.137  -58.311  1.00 57.24 229 A 1 
ATOM 1769 O O   . ALA A 0 229 . 47.779   16.606  -60.793  1.00 57.24 229 A 1 
ATOM 1770 N N   . GLY A 0 230 . 47.297   18.548  -59.781  1.00 46.78 230 A 1 
ATOM 1771 C CA  . GLY A 0 230 . 47.526   19.405  -60.938  1.00 46.78 230 A 1 
ATOM 1772 C C   . GLY A 0 230 . 49.000   19.784  -61.125  1.00 46.78 230 A 1 
ATOM 1773 O O   . GLY A 0 230 . 49.588   20.449  -60.281  1.00 46.78 230 A 1 
ATOM 1774 N N   . GLU A 0 231 . 49.553   19.443  -62.290  1.00 47.01 231 A 1 
ATOM 1775 C CA  . GLU A 0 231 . 50.692   20.134  -62.924  1.00 47.01 231 A 1 
ATOM 1776 C C   . GLU A 0 231 . 51.991   20.286  -62.092  1.00 47.01 231 A 1 
ATOM 1777 C CB  . GLU A 0 231 . 50.229   21.476  -63.535  1.00 47.01 231 A 1 
ATOM 1778 O O   . GLU A 0 231 . 52.488   21.392  -61.864  1.00 47.01 231 A 1 
ATOM 1779 C CG  . GLU A 0 231 . 49.061   21.336  -64.532  1.00 47.01 231 A 1 
ATOM 1780 C CD  . GLU A 0 231 . 48.729   22.641  -65.286  1.00 47.01 231 A 1 
ATOM 1781 O OE1 . GLU A 0 231 . 48.039   22.542  -66.329  1.00 47.01 231 A 1 
ATOM 1782 O OE2 . GLU A 0 231 . 49.172   23.738  -64.868  1.00 47.01 231 A 1 
ATOM 1783 N N   . GLY A 0 232 . 52.639   19.163  -61.763  1.00 39.26 232 A 1 
ATOM 1784 C CA  . GLY A 0 232 . 54.100   19.164  -61.586  1.00 39.26 232 A 1 
ATOM 1785 C C   . GLY A 0 232 . 54.828   19.558  -62.887  1.00 39.26 232 A 1 
ATOM 1786 O O   . GLY A 0 232 . 54.296   19.372  -63.976  1.00 39.26 232 A 1 
ATOM 1787 N N   . ASP A 0 233 . 56.057   20.078  -62.785  1.00 43.58 233 A 1 
ATOM 1788 C CA  . ASP A 0 233 . 57.023   20.236  -63.895  1.00 43.58 233 A 1 
ATOM 1789 C C   . ASP A 0 233 . 56.801   21.369  -64.931  1.00 43.58 233 A 1 
ATOM 1790 C CB  . ASP A 0 233 . 57.366   18.874  -64.532  1.00 43.58 233 A 1 
ATOM 1791 O O   . ASP A 0 233 . 57.060   21.220  -66.129  1.00 43.58 233 A 1 
ATOM 1792 C CG  . ASP A 0 233 . 58.135   17.945  -63.597  1.00 43.58 233 A 1 
ATOM 1793 O OD1 . ASP A 0 233 . 57.858   17.939  -62.379  1.00 43.58 233 A 1 
ATOM 1794 O OD2 . ASP A 0 233 . 59.086   17.311  -64.105  1.00 43.58 233 A 1 
ATOM 1795 N N   . ALA A 0 234 . 56.473   22.590  -64.493  1.00 38.11 234 A 1 
ATOM 1796 C CA  . ALA A 0 234 . 56.532   23.776  -65.369  1.00 38.11 234 A 1 
ATOM 1797 C C   . ALA A 0 234 . 57.969   24.262  -65.723  1.00 38.11 234 A 1 
ATOM 1798 C CB  . ALA A 0 234 . 55.683   24.893  -64.749  1.00 38.11 234 A 1 
ATOM 1799 O O   . ALA A 0 234 . 58.121   25.185  -66.536  1.00 38.11 234 A 1 
ATOM 1800 N N   . TYR A 0 235 . 59.025   23.671  -65.141  1.00 34.91 235 A 1 
ATOM 1801 C CA  . TYR A 0 235 . 60.403   24.205  -65.157  1.00 34.91 235 A 1 
ATOM 1802 C C   . TYR A 0 235 . 61.369   23.572  -66.188  1.00 34.91 235 A 1 
ATOM 1803 C CB  . TYR A 0 235 . 60.970   24.265  -63.727  1.00 34.91 235 A 1 
ATOM 1804 O O   . TYR A 0 235 . 62.580   23.768  -66.123  1.00 34.91 235 A 1 
ATOM 1805 C CG  . TYR A 0 235 . 61.937   25.420  -63.521  1.00 34.91 235 A 1 
ATOM 1806 C CD1 . TYR A 0 235 . 63.327   25.197  -63.482  1.00 34.91 235 A 1 
ATOM 1807 C CD2 . TYR A 0 235 . 61.436   26.732  -63.398  1.00 34.91 235 A 1 
ATOM 1808 C CE1 . TYR A 0 235 . 64.217   26.278  -63.328  1.00 34.91 235 A 1 
ATOM 1809 C CE2 . TYR A 0 235 . 62.321   27.818  -63.253  1.00 34.91 235 A 1 
ATOM 1810 O OH  . TYR A 0 235 . 64.567   28.641  -63.077  1.00 34.91 235 A 1 
ATOM 1811 C CZ  . TYR A 0 235 . 63.712   27.593  -63.217  1.00 34.91 235 A 1 
ATOM 1812 N N   . GLY A 0 236 . 60.854   22.868  -67.202  1.00 34.02 236 A 1 
ATOM 1813 C CA  . GLY A 0 236 . 61.657   22.380  -68.340  1.00 34.02 236 A 1 
ATOM 1814 C C   . GLY A 0 236 . 61.931   23.419  -69.443  1.00 34.02 236 A 1 
ATOM 1815 O O   . GLY A 0 236 . 62.687   23.157  -70.381  1.00 34.02 236 A 1 
ATOM 1816 N N   . ARG A 0 237 . 61.313   24.609  -69.383  1.00 36.87 237 A 1 
ATOM 1817 C CA  . ARG A 0 237 . 61.450   25.635  -70.432  1.00 36.87 237 A 1 
ATOM 1818 C C   . ARG A 0 237 . 62.740   26.432  -70.272  1.00 36.87 237 A 1 
ATOM 1819 C CB  . ARG A 0 237 . 60.196   26.524  -70.522  1.00 36.87 237 A 1 
ATOM 1820 O O   . ARG A 0 237 . 62.763   27.467  -69.611  1.00 36.87 237 A 1 
ATOM 1821 C CG  . ARG A 0 237 . 59.100   25.796  -71.316  1.00 36.87 237 A 1 
ATOM 1822 C CD  . ARG A 0 237 . 57.883   26.679  -71.616  1.00 36.87 237 A 1 
ATOM 1823 N NE  . ARG A 0 237 . 56.973   26.782  -70.459  1.00 36.87 237 A 1 
ATOM 1824 N NH1 . ARG A 0 237 . 54.998   27.051  -71.613  1.00 36.87 237 A 1 
ATOM 1825 N NH2 . ARG A 0 237 . 54.966   26.859  -69.393  1.00 36.87 237 A 1 
ATOM 1826 C CZ  . ARG A 0 237 . 55.656   26.902  -70.495  1.00 36.87 237 A 1 
ATOM 1827 N N   . ALA A 0 238 . 63.785   25.962  -70.955  1.00 34.87 238 A 1 
ATOM 1828 C CA  . ALA A 0 238 . 65.033   26.689  -71.159  1.00 34.87 238 A 1 
ATOM 1829 C C   . ALA A 0 238 . 64.757   28.165  -71.493  1.00 34.87 238 A 1 
ATOM 1830 C CB  . ALA A 0 238 . 65.823   26.005  -72.284  1.00 34.87 238 A 1 
ATOM 1831 O O   . ALA A 0 238 . 64.142   28.481  -72.517  1.00 34.87 238 A 1 
ATOM 1832 N N   . ALA A 0 239 . 65.218   29.066  -70.621  1.00 28.45 239 A 1 
ATOM 1833 C CA  . ALA A 0 239 . 65.186   30.495  -70.883  1.00 28.45 239 A 1 
ATOM 1834 C C   . ALA A 0 239 . 65.919   30.747  -72.204  1.00 28.45 239 A 1 
ATOM 1835 C CB  . ALA A 0 239 . 65.830   31.241  -69.708  1.00 28.45 239 A 1 
ATOM 1836 O O   . ALA A 0 239 . 67.088   30.391  -72.341  1.00 28.45 239 A 1 
ATOM 1837 N N   . SER A 0 240 . 65.214   31.313  -73.186  1.00 37.35 240 A 1 
ATOM 1838 C CA  . SER A 0 240 . 65.729   31.480  -74.542  1.00 37.35 240 A 1 
ATOM 1839 C C   . SER A 0 240 . 67.047   32.253  -74.516  1.00 37.35 240 A 1 
ATOM 1840 C CB  . SER A 0 240 . 64.692   32.208  -75.409  1.00 37.35 240 A 1 
ATOM 1841 O O   . SER A 0 240 . 67.039   33.466  -74.273  1.00 37.35 240 A 1 
ATOM 1842 O OG  . SER A 0 240 . 64.353   33.453  -74.823  1.00 37.35 240 A 1 
ATOM 1843 N N   . GLU A 0 241 . 68.165   31.568  -74.774  1.00 32.39 241 A 1 
ATOM 1844 C CA  . GLU A 0 241 . 69.459   32.225  -74.904  1.00 32.39 241 A 1 
ATOM 1845 C C   . GLU A 0 241 . 69.346   33.235  -76.045  1.00 32.39 241 A 1 
ATOM 1846 C CB  . GLU A 0 241 . 70.607   31.226  -75.112  1.00 32.39 241 A 1 
ATOM 1847 O O   . GLU A 0 241 . 69.066   32.901  -77.200  1.00 32.39 241 A 1 
ATOM 1848 C CG  . GLU A 0 241 . 71.957   31.966  -75.050  1.00 32.39 241 A 1 
ATOM 1849 C CD  . GLU A 0 241 . 73.184   31.052  -75.202  1.00 32.39 241 A 1 
ATOM 1850 O OE1 . GLU A 0 241 . 74.283   31.518  -74.826  1.00 32.39 241 A 1 
ATOM 1851 O OE2 . GLU A 0 241 . 73.032   29.934  -75.741  1.00 32.39 241 A 1 
ATOM 1852 N N   . LYS A 0 242 . 69.473   34.511  -75.685  1.00 30.71 242 A 1 
ATOM 1853 C CA  . LYS A 0 242 . 69.141   35.650  -76.536  1.00 30.71 242 A 1 
ATOM 1854 C C   . LYS A 0 242 . 70.277   35.895  -77.531  1.00 30.71 242 A 1 
ATOM 1855 C CB  . LYS A 0 242 . 68.807   36.832  -75.609  1.00 30.71 242 A 1 
ATOM 1856 O O   . LYS A 0 242 . 70.949   36.921  -77.461  1.00 30.71 242 A 1 
ATOM 1857 C CG  . LYS A 0 242 . 68.020   37.962  -76.287  1.00 30.71 242 A 1 
ATOM 1858 C CD  . LYS A 0 242 . 67.890   39.126  -75.294  1.00 30.71 242 A 1 
ATOM 1859 C CE  . LYS A 0 242 . 67.015   40.254  -75.844  1.00 30.71 242 A 1 
ATOM 1860 N NZ  . LYS A 0 242 . 66.963   41.389  -74.887  1.00 30.71 242 A 1 
ATOM 1861 N N   . SER A 0 243 . 70.499   34.936  -78.432  1.00 32.41 243 A 1 
ATOM 1862 C CA  . SER A 0 243 . 71.587   34.939  -79.411  1.00 32.41 243 A 1 
ATOM 1863 C C   . SER A 0 243 . 71.421   36.088  -80.410  1.00 32.41 243 A 1 
ATOM 1864 C CB  . SER A 0 243 . 71.692   33.580  -80.113  1.00 32.41 243 A 1 
ATOM 1865 O O   . SER A 0 243 . 70.745   35.987  -81.435  1.00 32.41 243 A 1 
ATOM 1866 O OG  . SER A 0 243 . 72.909   33.512  -80.831  1.00 32.41 243 A 1 
ATOM 1867 N N   . TRP A 0 244 . 72.028   37.222  -80.071  1.00 27.89 244 A 1 
ATOM 1868 C CA  . TRP A 0 244 . 72.238   38.341  -80.974  1.00 27.89 244 A 1 
ATOM 1869 C C   . TRP A 0 244 . 73.537   38.135  -81.750  1.00 27.89 244 A 1 
ATOM 1870 C CB  . TRP A 0 244 . 72.277   39.665  -80.194  1.00 27.89 244 A 1 
ATOM 1871 O O   . TRP A 0 244 . 74.598   37.976  -81.156  1.00 27.89 244 A 1 
ATOM 1872 C CG  . TRP A 0 244 . 70.956   40.353  -80.058  1.00 27.89 244 A 1 
ATOM 1873 C CD1 . TRP A 0 244 . 69.901   39.888  -79.356  1.00 27.89 244 A 1 
ATOM 1874 C CD2 . TRP A 0 244 . 70.506   41.592  -80.689  1.00 27.89 244 A 1 
ATOM 1875 C CE2 . TRP A 0 244 . 69.147   41.818  -80.318  1.00 27.89 244 A 1 
ATOM 1876 C CE3 . TRP A 0 244 . 71.099   42.531  -81.561  1.00 27.89 244 A 1 
ATOM 1877 N NE1 . TRP A 0 244 . 68.825   40.742  -79.516  1.00 27.89 244 A 1 
ATOM 1878 C CH2 . TRP A 0 244 . 69.037   43.840  -81.645  1.00 27.89 244 A 1 
ATOM 1879 C CZ2 . TRP A 0 244 . 68.414   42.921  -80.783  1.00 27.89 244 A 1 
ATOM 1880 C CZ3 . TRP A 0 244 . 70.374   43.642  -82.034  1.00 27.89 244 A 1 
ATOM 1881 N N   . GLY A 0 245 . 73.456   38.268  -83.074  1.00 34.35 245 A 1 
ATOM 1882 C CA  . GLY A 0 245 . 74.610   38.615  -83.903  1.00 34.35 245 A 1 
ATOM 1883 C C   . GLY A 0 245 . 75.381   37.447  -84.517  1.00 34.35 245 A 1 
ATOM 1884 O O   . GLY A 0 245 . 76.396   36.999  -83.993  1.00 34.35 245 A 1 
ATOM 1885 N N   . LYS A 0 246 . 75.011   37.088  -85.753  1.00 29.40 246 A 1 
ATOM 1886 C CA  . LYS A 0 246 . 76.003   36.597  -86.722  1.00 29.40 246 A 1 
ATOM 1887 C C   . LYS A 0 246 . 77.041   37.705  -86.958  1.00 29.40 246 A 1 
ATOM 1888 C CB  . LYS A 0 246 . 75.337   36.252  -88.067  1.00 29.40 246 A 1 
ATOM 1889 O O   . LYS A 0 246 . 76.685   38.751  -87.494  1.00 29.40 246 A 1 
ATOM 1890 C CG  . LYS A 0 246 . 74.571   34.922  -88.087  1.00 29.40 246 A 1 
ATOM 1891 C CD  . LYS A 0 246 . 73.994   34.689  -89.494  1.00 29.40 246 A 1 
ATOM 1892 C CE  . LYS A 0 246 . 73.353   33.301  -89.601  1.00 29.40 246 A 1 
ATOM 1893 N NZ  . LYS A 0 246 . 72.792   33.060  -90.956  1.00 29.40 246 A 1 
ATOM 1894 N N   . GLY A 0 247 . 78.304   37.454  -86.623  1.00 32.19 247 A 1 
ATOM 1895 C CA  . GLY A 0 247 . 79.451   38.297  -86.975  1.00 32.19 247 A 1 
ATOM 1896 C C   . GLY A 0 247 . 80.536   37.446  -87.635  1.00 32.19 247 A 1 
ATOM 1897 O O   . GLY A 0 247 . 80.985   36.465  -87.054  1.00 32.19 247 A 1 
ATOM 1898 N N   . SER A 0 248 . 80.909   37.771  -88.873  1.00 29.98 248 A 1 
ATOM 1899 C CA  . SER A 0 248 . 81.793   36.939  -89.702  1.00 29.98 248 A 1 
ATOM 1900 C C   . SER A 0 248 . 83.261   37.007  -89.258  1.00 29.98 248 A 1 
ATOM 1901 C CB  . SER A 0 248 . 81.658   37.395  -91.160  1.00 29.98 248 A 1 
ATOM 1902 O O   . SER A 0 248 . 83.856   38.080  -89.295  1.00 29.98 248 A 1 
ATOM 1903 O OG  . SER A 0 248 . 82.475   36.627  -92.017  1.00 29.98 248 A 1 
ATOM 1904 N N   . GLY A 0 249 . 83.876   35.863  -88.940  1.00 33.84 249 A 1 
ATOM 1905 C CA  . GLY A 0 249 . 85.312   35.756  -88.653  1.00 33.84 249 A 1 
ATOM 1906 C C   . GLY A 0 249 . 85.791   34.301  -88.609  1.00 33.84 249 A 1 
ATOM 1907 O O   . GLY A 0 249 . 85.152   33.454  -87.993  1.00 33.84 249 A 1 
ATOM 1908 N N   . TYR A 0 250 . 86.901   33.996  -89.287  1.00 31.71 250 A 1 
ATOM 1909 C CA  . TYR A 0 250 . 87.481   32.647  -89.344  1.00 31.71 250 A 1 
ATOM 1910 C C   . TYR A 0 250 . 87.993   32.191  -87.966  1.00 31.71 250 A 1 
ATOM 1911 C CB  . TYR A 0 250 . 88.655   32.627  -90.344  1.00 31.71 250 A 1 
ATOM 1912 O O   . TYR A 0 250 . 88.906   32.802  -87.418  1.00 31.71 250 A 1 
ATOM 1913 C CG  . TYR A 0 250 . 88.321   32.276  -91.784  1.00 31.71 250 A 1 
ATOM 1914 C CD1 . TYR A 0 250 . 88.851   31.098  -92.348  1.00 31.71 250 A 1 
ATOM 1915 C CD2 . TYR A 0 250 . 87.544   33.144  -92.578  1.00 31.71 250 A 1 
ATOM 1916 C CE1 . TYR A 0 250 . 88.611   30.788  -93.700  1.00 31.71 250 A 1 
ATOM 1917 C CE2 . TYR A 0 250 . 87.302   32.836  -93.933  1.00 31.71 250 A 1 
ATOM 1918 O OH  . TYR A 0 250 . 87.627   31.357  -95.804  1.00 31.71 250 A 1 
ATOM 1919 C CZ  . TYR A 0 250 . 87.840   31.658  -94.496  1.00 31.71 250 A 1 
ATOM 1920 N N   . GLY A 0 251 . 87.490   31.064  -87.456  1.00 33.13 251 A 1 
ATOM 1921 C CA  . GLY A 0 251 . 88.037   30.426  -86.256  1.00 33.13 251 A 1 
ATOM 1922 C C   . GLY A 0 251 . 87.380   29.083  -85.938  1.00 33.13 251 A 1 
ATOM 1923 O O   . GLY A 0 251 . 86.215   29.034  -85.559  1.00 33.13 251 A 1 
ATOM 1924 N N   . LYS A 0 252 . 88.132   27.980  -86.058  1.00 30.72 252 A 1 
ATOM 1925 C CA  . LYS A 0 252 . 87.748   26.698  -85.443  1.00 30.72 252 A 1 
ATOM 1926 C C   . LYS A 0 252 . 87.809   26.856  -83.923  1.00 30.72 252 A 1 
ATOM 1927 C CB  . LYS A 0 252 . 88.734   25.578  -85.830  1.00 30.72 252 A 1 
ATOM 1928 O O   . LYS A 0 252 . 88.893   27.109  -83.405  1.00 30.72 252 A 1 
ATOM 1929 C CG  . LYS A 0 252 . 88.520   24.930  -87.203  1.00 30.72 252 A 1 
ATOM 1930 C CD  . LYS A 0 252 . 89.581   23.828  -87.378  1.00 30.72 252 A 1 
ATOM 1931 C CE  . LYS A 0 252 . 89.326   22.980  -88.627  1.00 30.72 252 A 1 
ATOM 1932 N NZ  . LYS A 0 252 . 90.330   21.891  -88.744  1.00 30.72 252 A 1 
ATOM 1933 N N   . GLY A 0 253 . 86.707   26.634  -83.210  1.00 28.46 253 A 1 
ATOM 1934 C CA  . GLY A 0 253 . 86.753   26.589  -81.750  1.00 28.46 253 A 1 
ATOM 1935 C C   . GLY A 0 253 . 85.406   26.357  -81.076  1.00 28.46 253 A 1 
ATOM 1936 O O   . GLY A 0 253 . 84.582   27.262  -81.029  1.00 28.46 253 A 1 
ATOM 1937 N N   . GLY A 0 254 . 85.247   25.179  -80.467  1.00 28.44 254 A 1 
ATOM 1938 C CA  . GLY A 0 254 . 84.287   24.967  -79.383  1.00 28.44 254 A 1 
ATOM 1939 C C   . GLY A 0 254 . 83.035   24.175  -79.742  1.00 28.44 254 A 1 
ATOM 1940 O O   . GLY A 0 254 . 81.945   24.739  -79.811  1.00 28.44 254 A 1 
ATOM 1941 N N   . ASP A 0 255 . 83.168   22.851  -79.823  1.00 30.47 255 A 1 
ATOM 1942 C CA  . ASP A 0 255 . 82.047   21.939  -79.603  1.00 30.47 255 A 1 
ATOM 1943 C C   . ASP A 0 255 . 81.498   22.139  -78.178  1.00 30.47 255 A 1 
ATOM 1944 C CB  . ASP A 0 255 . 82.505   20.483  -79.799  1.00 30.47 255 A 1 
ATOM 1945 O O   . ASP A 0 255 . 82.003   21.571  -77.209  1.00 30.47 255 A 1 
ATOM 1946 C CG  . ASP A 0 255 . 83.048   20.239  -81.204  1.00 30.47 255 A 1 
ATOM 1947 O OD1 . ASP A 0 255 . 82.225   20.234  -82.144  1.00 30.47 255 A 1 
ATOM 1948 O OD2 . ASP A 0 255 . 84.288   20.119  -81.325  1.00 30.47 255 A 1 
ATOM 1949 N N   . ARG A 0 256 . 80.454   22.960  -78.021  1.00 33.11 256 A 1 
ATOM 1950 C CA  . ARG A 0 256 . 79.644   22.981  -76.795  1.00 33.11 256 A 1 
ATOM 1951 C C   . ARG A 0 256 . 78.425   22.097  -76.975  1.00 33.11 256 A 1 
ATOM 1952 C CB  . ARG A 0 256 . 79.334   24.403  -76.307  1.00 33.11 256 A 1 
ATOM 1953 O O   . ARG A 0 256 . 77.314   22.559  -77.216  1.00 33.11 256 A 1 
ATOM 1954 C CG  . ARG A 0 256 . 80.522   24.926  -75.488  1.00 33.11 256 A 1 
ATOM 1955 C CD  . ARG A 0 256 . 80.198   26.273  -74.843  1.00 33.11 256 A 1 
ATOM 1956 N NE  . ARG A 0 256 . 81.332   26.743  -74.023  1.00 33.11 256 A 1 
ATOM 1957 N NH1 . ARG A 0 256 . 81.046   28.999  -74.343  1.00 33.11 256 A 1 
ATOM 1958 N NH2 . ARG A 0 256 . 82.753   28.267  -73.111  1.00 33.11 256 A 1 
ATOM 1959 C CZ  . ARG A 0 256 . 81.702   27.996  -73.832  1.00 33.11 256 A 1 
ATOM 1960 N N   . ALA A 0 257 . 78.660   20.802  -76.797  1.00 30.34 257 A 1 
ATOM 1961 C CA  . ALA A 0 257 . 77.607   19.858  -76.475  1.00 30.34 257 A 1 
ATOM 1962 C C   . ALA A 0 257 . 77.015   20.219  -75.099  1.00 30.34 257 A 1 
ATOM 1963 C CB  . ALA A 0 257 . 78.191   18.439  -76.529  1.00 30.34 257 A 1 
ATOM 1964 O O   . ALA A 0 257 . 77.459   19.717  -74.067  1.00 30.34 257 A 1 
ATOM 1965 N N   . ALA A 0 258 . 75.996   21.082  -75.084  1.00 30.51 258 A 1 
ATOM 1966 C CA  . ALA A 0 258 . 75.094   21.243  -73.946  1.00 30.51 258 A 1 
ATOM 1967 C C   . ALA A 0 258 . 74.200   19.991  -73.835  1.00 30.51 258 A 1 
ATOM 1968 C CB  . ALA A 0 258 . 74.322   22.561  -74.089  1.00 30.51 258 A 1 
ATOM 1969 O O   . ALA A 0 258 . 72.999   20.019  -74.086  1.00 30.51 258 A 1 
ATOM 1970 N N   . ALA A 0 259 . 74.824   18.854  -73.519  1.00 27.46 259 A 1 
ATOM 1971 C CA  . ALA A 0 259 . 74.197   17.542  -73.414  1.00 27.46 259 A 1 
ATOM 1972 C C   . ALA A 0 259 . 73.520   17.346  -72.046  1.00 27.46 259 A 1 
ATOM 1973 C CB  . ALA A 0 259 . 75.242   16.471  -73.756  1.00 27.46 259 A 1 
ATOM 1974 O O   . ALA A 0 259 . 73.714   16.330  -71.379  1.00 27.46 259 A 1 
ATOM 1975 N N   . SER A 0 260 . 72.717   18.320  -71.616  1.00 34.90 260 A 1 
ATOM 1976 C CA  . SER A 0 260 . 71.838   18.155  -70.462  1.00 34.90 260 A 1 
ATOM 1977 C C   . SER A 0 260 . 70.639   17.301  -70.871  1.00 34.90 260 A 1 
ATOM 1978 C CB  . SER A 0 260 . 71.426   19.514  -69.881  1.00 34.90 260 A 1 
ATOM 1979 O O   . SER A 0 260 . 69.632   17.818  -71.357  1.00 34.90 260 A 1 
ATOM 1980 O OG  . SER A 0 260 . 70.887   20.348  -70.885  1.00 34.90 260 A 1 
ATOM 1981 N N   . LYS A 0 261 . 70.755   15.981  -70.670  1.00 31.08 261 A 1 
ATOM 1982 C CA  . LYS A 0 261 . 69.598   15.083  -70.573  1.00 31.08 261 A 1 
ATOM 1983 C C   . LYS A 0 261 . 68.657   15.626  -69.489  1.00 31.08 261 A 1 
ATOM 1984 C CB  . LYS A 0 261 . 70.035   13.665  -70.144  1.00 31.08 261 A 1 
ATOM 1985 O O   . LYS A 0 261 . 68.875   15.360  -68.311  1.00 31.08 261 A 1 
ATOM 1986 C CG  . LYS A 0 261 . 70.532   12.695  -71.225  1.00 31.08 261 A 1 
ATOM 1987 C CD  . LYS A 0 261 . 70.821   11.356  -70.515  1.00 31.08 261 A 1 
ATOM 1988 C CE  . LYS A 0 261 . 71.049   10.178  -71.467  1.00 31.08 261 A 1 
ATOM 1989 N NZ  . LYS A 0 261 . 71.138   8.905   -70.702  1.00 31.08 261 A 1 
ATOM 1990 N N   . ALA A 0 262 . 67.608   16.340  -69.878  1.00 31.69 262 A 1 
ATOM 1991 C CA  . ALA A 0 262 . 66.405   16.379  -69.064  1.00 31.69 262 A 1 
ATOM 1992 C C   . ALA A 0 262 . 65.710   15.029  -69.270  1.00 31.69 262 A 1 
ATOM 1993 C CB  . ALA A 0 262 . 65.543   17.583  -69.463  1.00 31.69 262 A 1 
ATOM 1994 O O   . ALA A 0 262 . 65.275   14.720  -70.381  1.00 31.69 262 A 1 
ATOM 1995 N N   . HIS A 0 263 . 65.678   14.197  -68.228  1.00 34.21 263 A 1 
ATOM 1996 C CA  . HIS A 0 263 . 64.730   13.089  -68.180  1.00 34.21 263 A 1 
ATOM 1997 C C   . HIS A 0 263 . 63.344   13.739  -68.212  1.00 34.21 263 A 1 
ATOM 1998 C CB  . HIS A 0 263 . 64.954   12.260  -66.896  1.00 34.21 263 A 1 
ATOM 1999 O O   . HIS A 0 263 . 63.049   14.554  -67.341  1.00 34.21 263 A 1 
ATOM 2000 C CG  . HIS A 0 263 . 65.054   10.775  -67.134  1.00 34.21 263 A 1 
ATOM 2001 C CD2 . HIS A 0 263 . 66.207   10.072  -67.351  1.00 34.21 263 A 1 
ATOM 2002 N ND1 . HIS A 0 263 . 64.024   9.861   -67.104  1.00 34.21 263 A 1 
ATOM 2003 C CE1 . HIS A 0 263 . 64.550   8.639   -67.298  1.00 34.21 263 A 1 
ATOM 2004 N NE2 . HIS A 0 263 . 65.884   8.718   -67.480  1.00 34.21 263 A 1 
ATOM 2005 N N   . GLY A 0 264 . 62.534   13.459  -69.235  1.00 36.93 264 A 1 
ATOM 2006 C CA  . GLY A 0 264 . 61.128   13.844  -69.180  1.00 36.93 264 A 1 
ATOM 2007 C C   . GLY A 0 264 . 60.500   13.042  -68.052  1.00 36.93 264 A 1 
ATOM 2008 O O   . GLY A 0 264 . 60.504   11.817  -68.134  1.00 36.93 264 A 1 
ATOM 2009 N N   . GLN A 0 265 . 60.067   13.710  -66.985  1.00 33.32 265 A 1 
ATOM 2010 C CA  . GLN A 0 265 . 59.263   13.060  -65.960  1.00 33.32 265 A 1 
ATOM 2011 C C   . GLN A 0 265 . 57.852   12.904  -66.526  1.00 33.32 265 A 1 
ATOM 2012 C CB  . GLN A 0 265 . 59.303   13.837  -64.634  1.00 33.32 265 A 1 
ATOM 2013 O O   . GLN A 0 265 . 57.321   13.823  -67.155  1.00 33.32 265 A 1 
ATOM 2014 C CG  . GLN A 0 265 . 60.742   13.990  -64.106  1.00 33.32 265 A 1 
ATOM 2015 C CD  . GLN A 0 265 . 60.801   14.472  -62.660  1.00 33.32 265 A 1 
ATOM 2016 N NE2 . GLN A 0 265 . 60.481   15.711  -62.379  1.00 33.32 265 A 1 
ATOM 2017 O OE1 . GLN A 0 265 . 61.176   13.739  -61.759  1.00 33.32 265 A 1 
ATOM 2018 N N   . ASP A 0 266 . 57.285   11.713  -66.382  1.00 39.10 266 A 1 
ATOM 2019 C CA  . ASP A 0 266 . 55.995   11.380  -66.968  1.00 39.10 266 A 1 
ATOM 2020 C C   . ASP A 0 266 . 54.874   12.121  -66.221  1.00 39.10 266 A 1 
ATOM 2021 C CB  . ASP A 0 266 . 55.828   9.854   -66.984  1.00 39.10 266 A 1 
ATOM 2022 O O   . ASP A 0 266 . 54.647   11.908  -65.032  1.00 39.10 266 A 1 
ATOM 2023 C CG  . ASP A 0 266 . 56.924   9.199   -67.834  1.00 39.10 266 A 1 
ATOM 2024 O OD1 . ASP A 0 266 . 56.878   9.382   -69.073  1.00 39.10 266 A 1 
ATOM 2025 O OD2 . ASP A 0 266 . 57.824   8.562   -67.240  1.00 39.10 266 A 1 
ATOM 2026 N N   . TYR A 0 267 . 54.175   13.019  -66.920  1.00 42.93 267 A 1 
ATOM 2027 C CA  . TYR A 0 267 . 53.111   13.846  -66.345  1.00 42.93 267 A 1 
ATOM 2028 C C   . TYR A 0 267 . 51.865   12.997  -66.043  1.00 42.93 267 A 1 
ATOM 2029 C CB  . TYR A 0 267 . 52.759   15.004  -67.298  1.00 42.93 267 A 1 
ATOM 2030 O O   . TYR A 0 267 . 51.044   12.764  -66.928  1.00 42.93 267 A 1 
ATOM 2031 C CG  . TYR A 0 267 . 53.796   16.108  -67.443  1.00 42.93 267 A 1 
ATOM 2032 C CD1 . TYR A 0 267 . 53.658   17.309  -66.717  1.00 42.93 267 A 1 
ATOM 2033 C CD2 . TYR A 0 267 . 54.870   15.962  -68.343  1.00 42.93 267 A 1 
ATOM 2034 C CE1 . TYR A 0 267 . 54.582   18.357  -66.898  1.00 42.93 267 A 1 
ATOM 2035 C CE2 . TYR A 0 267 . 55.803   17.004  -68.512  1.00 42.93 267 A 1 
ATOM 2036 O OH  . TYR A 0 267 . 56.579   19.199  -67.947  1.00 42.93 267 A 1 
ATOM 2037 C CZ  . TYR A 0 267 . 55.667   18.202  -67.783  1.00 42.93 267 A 1 
ATOM 2038 N N   . TRP A 0 268 . 51.698   12.571  -64.791  1.00 41.98 268 A 1 
ATOM 2039 C CA  . TRP A 0 268 . 50.488   11.897  -64.306  1.00 41.98 268 A 1 
ATOM 2040 C C   . TRP A 0 268 . 49.640   12.858  -63.471  1.00 41.98 268 A 1 
ATOM 2041 C CB  . TRP A 0 268 . 50.864   10.647  -63.498  1.00 41.98 268 A 1 
ATOM 2042 O O   . TRP A 0 268 . 50.030   13.238  -62.369  1.00 41.98 268 A 1 
ATOM 2043 C CG  . TRP A 0 268 . 51.219   9.436   -64.306  1.00 41.98 268 A 1 
ATOM 2044 C CD1 . TRP A 0 268 . 52.176   9.372   -65.259  1.00 41.98 268 A 1 
ATOM 2045 C CD2 . TRP A 0 268 . 50.640   8.095   -64.233  1.00 41.98 268 A 1 
ATOM 2046 C CE2 . TRP A 0 268 . 51.301   7.267   -65.190  1.00 41.98 268 A 1 
ATOM 2047 C CE3 . TRP A 0 268 . 49.626   7.495   -63.454  1.00 41.98 268 A 1 
ATOM 2048 N NE1 . TRP A 0 268 . 52.218   8.100   -65.794  1.00 41.98 268 A 1 
ATOM 2049 C CH2 . TRP A 0 268 . 49.964   5.347   -64.571  1.00 41.98 268 A 1 
ATOM 2050 C CZ2 . TRP A 0 268 . 50.978   5.914   -65.362  1.00 41.98 268 A 1 
ATOM 2051 C CZ3 . TRP A 0 268 . 49.292   6.136   -63.619  1.00 41.98 268 A 1 
ATOM 2052 N N   . GLY A 0 269 . 48.465   13.227  -63.984  1.00 54.25 269 A 1 
ATOM 2053 C CA  . GLY A 0 269 . 47.437   13.912  -63.204  1.00 54.25 269 A 1 
ATOM 2054 C C   . GLY A 0 269 . 46.468   12.891  -62.618  1.00 54.25 269 A 1 
ATOM 2055 O O   . GLY A 0 269 . 45.614   12.381  -63.346  1.00 54.25 269 A 1 
ATOM 2056 N N   . LYS A 0 270 . 46.609   12.597  -61.323  1.00 60.10 270 A 1 
ATOM 2057 C CA  . LYS A 0 270 . 45.596   11.884  -60.535  1.00 60.10 270 A 1 
ATOM 2058 C C   . LYS A 0 270 . 44.744   12.917  -59.800  1.00 60.10 270 A 1 
ATOM 2059 C CB  . LYS A 0 270 . 46.242   10.917  -59.528  1.00 60.10 270 A 1 
ATOM 2060 O O   . LYS A 0 270 . 45.290   13.763  -59.097  1.00 60.10 270 A 1 
ATOM 2061 C CG  . LYS A 0 270 . 47.003   9.741   -60.166  1.00 60.10 270 A 1 
ATOM 2062 C CD  . LYS A 0 270 . 47.422   8.763   -59.056  1.00 60.10 270 A 1 
ATOM 2063 C CE  . LYS A 0 270 . 48.111   7.501   -59.588  1.00 60.10 270 A 1 
ATOM 2064 N NZ  . LYS A 0 270 . 48.216   6.485   -58.506  1.00 60.10 270 A 1 
ATOM 2065 N N   . SER A 0 271 . 43.433   12.855  -59.957  1.00 69.88 271 A 1 
ATOM 2066 C CA  . SER A 0 271 . 42.501   13.591  -59.100  1.00 69.88 271 A 1 
ATOM 2067 C C   . SER A 0 271 . 41.557   12.594  -58.460  1.00 69.88 271 A 1 
ATOM 2068 C CB  . SER A 0 271 . 41.719   14.654  -59.880  1.00 69.88 271 A 1 
ATOM 2069 O O   . SER A 0 271 . 41.049   11.734  -59.180  1.00 69.88 271 A 1 
ATOM 2070 O OG  . SER A 0 271 . 41.132   14.097  -61.048  1.00 69.88 271 A 1 
ATOM 2071 N N   . GLY A 0 272 . 41.310   12.721  -57.165  1.00 77.49 272 A 1 
ATOM 2072 C CA  . GLY A 0 272 . 40.361   11.870  -56.465  1.00 77.49 272 A 1 
ATOM 2073 C C   . GLY A 0 272 . 39.655   12.596  -55.333  1.00 77.49 272 A 1 
ATOM 2074 O O   . GLY A 0 272 . 40.010   13.727  -54.980  1.00 77.49 272 A 1 
ATOM 2075 N N   . SER A 0 273 . 38.619   11.942  -54.836  1.00 81.46 273 A 1 
ATOM 2076 C CA  . SER A 0 273 . 37.957   12.255  -53.578  1.00 81.46 273 A 1 
ATOM 2077 C C   . SER A 0 273 . 37.736   10.952  -52.834  1.00 81.46 273 A 1 
ATOM 2078 C CB  . SER A 0 273 . 36.616   12.962  -53.781  1.00 81.46 273 A 1 
ATOM 2079 O O   . SER A 0 273 . 37.354   9.979   -53.478  1.00 81.46 273 A 1 
ATOM 2080 O OG  . SER A 0 273 . 35.790   12.235  -54.679  1.00 81.46 273 A 1 
ATOM 2081 N N   . ASP A 0 274 . 37.949   11.010  -51.538  1.00 81.92 274 A 1 
ATOM 2082 C CA  . ASP A 0 274 . 37.792   9.962   -50.541  1.00 81.92 274 A 1 
ATOM 2083 C C   . ASP A 0 274 . 36.708   10.472  -49.563  1.00 81.92 274 A 1 
ATOM 2084 C CB  . ASP A 0 274 . 39.198   9.798   -49.938  1.00 81.92 274 A 1 
ATOM 2085 O O   . ASP A 0 274 . 36.610   11.691  -49.343  1.00 81.92 274 A 1 
ATOM 2086 C CG  . ASP A 0 274 . 39.365   8.693   -48.905  1.00 81.92 274 A 1 
ATOM 2087 O OD1 . ASP A 0 274 . 38.321   8.259   -48.390  1.00 81.92 274 A 1 
ATOM 2088 O OD2 . ASP A 0 274 . 40.554   8.365   -48.658  1.00 81.92 274 A 1 
ATOM 2089 N N   . TRP A 0 275 . 35.821   9.598   -49.094  1.00 85.72 275 A 1 
ATOM 2090 C CA  . TRP A 0 275 . 34.742   9.945   -48.167  1.00 85.72 275 A 1 
ATOM 2091 C C   . TRP A 0 275 . 34.476   8.777   -47.225  1.00 85.72 275 A 1 
ATOM 2092 C CB  . TRP A 0 275 . 33.451   10.333  -48.908  1.00 85.72 275 A 1 
ATOM 2093 O O   . TRP A 0 275 . 33.868   7.787   -47.628  1.00 85.72 275 A 1 
ATOM 2094 C CG  . TRP A 0 275 . 32.309   10.742  -48.013  1.00 85.72 275 A 1 
ATOM 2095 C CD1 . TRP A 0 275 . 32.254   11.884  -47.291  1.00 85.72 275 A 1 
ATOM 2096 C CD2 . TRP A 0 275 . 31.145   9.963   -47.580  1.00 85.72 275 A 1 
ATOM 2097 C CE2 . TRP A 0 275 . 30.381   10.751  -46.665  1.00 85.72 275 A 1 
ATOM 2098 C CE3 . TRP A 0 275 . 30.691   8.647   -47.810  1.00 85.72 275 A 1 
ATOM 2099 N NE1 . TRP A 0 275 . 31.113   11.907  -46.512  1.00 85.72 275 A 1 
ATOM 2100 C CH2 . TRP A 0 275 . 28.762   8.983   -46.343  1.00 85.72 275 A 1 
ATOM 2101 C CZ2 . TRP A 0 275 . 29.197   10.291  -46.067  1.00 85.72 275 A 1 
ATOM 2102 C CZ3 . TRP A 0 275 . 29.516   8.164   -47.202  1.00 85.72 275 A 1 
ATOM 2103 N N   . ASP A 0 276 . 34.885   8.957   -45.975  1.00 87.67 276 A 1 
ATOM 2104 C CA  . ASP A 0 276 . 34.580   8.068   -44.862  1.00 87.67 276 A 1 
ATOM 2105 C C   . ASP A 0 276 . 33.408   8.647   -44.062  1.00 87.67 276 A 1 
ATOM 2106 C CB  . ASP A 0 276 . 35.798   7.948   -43.926  1.00 87.67 276 A 1 
ATOM 2107 O O   . ASP A 0 276 . 33.392   9.834   -43.710  1.00 87.67 276 A 1 
ATOM 2108 C CG  . ASP A 0 276 . 36.855   6.907   -44.309  1.00 87.67 276 A 1 
ATOM 2109 O OD1 . ASP A 0 276 . 36.448   5.788   -44.686  1.00 87.67 276 A 1 
ATOM 2110 O OD2 . ASP A 0 276 . 38.044   7.160   -43.996  1.00 87.67 276 A 1 
ATOM 2111 N N   . ALA A 0 277 . 32.468   7.796   -43.663  1.00 88.58 277 A 1 
ATOM 2112 C CA  . ALA A 0 277 . 31.510   8.112   -42.614  1.00 88.58 277 A 1 
ATOM 2113 C C   . ALA A 0 277 . 31.328   6.930   -41.664  1.00 88.58 277 A 1 
ATOM 2114 C CB  . ALA A 0 277 . 30.192   8.571   -43.237  1.00 88.58 277 A 1 
ATOM 2115 O O   . ALA A 0 277 . 31.325   5.771   -42.072  1.00 88.58 277 A 1 
ATOM 2116 N N   . TRP A 0 278 . 31.137   7.219   -40.379  1.00 93.00 278 A 1 
ATOM 2117 C CA  . TRP A 0 278 . 30.736   6.207   -39.405  1.00 93.00 278 A 1 
ATOM 2118 C C   . TRP A 0 278 . 29.752   6.779   -38.397  1.00 93.00 278 A 1 
ATOM 2119 C CB  . TRP A 0 278 . 31.956   5.581   -38.705  1.00 93.00 278 A 1 
ATOM 2120 O O   . TRP A 0 278 . 29.782   7.975   -38.081  1.00 93.00 278 A 1 
ATOM 2121 C CG  . TRP A 0 278 . 32.528   6.376   -37.567  1.00 93.00 278 A 1 
ATOM 2122 C CD1 . TRP A 0 278 . 33.386   7.409   -37.696  1.00 93.00 278 A 1 
ATOM 2123 C CD2 . TRP A 0 278 . 32.218   6.289   -36.140  1.00 93.00 278 A 1 
ATOM 2124 C CE2 . TRP A 0 278 . 32.915   7.334   -35.462  1.00 93.00 278 A 1 
ATOM 2125 C CE3 . TRP A 0 278 . 31.384   5.464   -35.353  1.00 93.00 278 A 1 
ATOM 2126 N NE1 . TRP A 0 278 . 33.632   7.965   -36.456  1.00 93.00 278 A 1 
ATOM 2127 C CH2 . TRP A 0 278 . 31.928   6.732   -33.333  1.00 93.00 278 A 1 
ATOM 2128 C CZ2 . TRP A 0 278 . 32.780   7.562   -34.083  1.00 93.00 278 A 1 
ATOM 2129 C CZ3 . TRP A 0 278 . 31.239   5.684   -33.969  1.00 93.00 278 A 1 
ATOM 2130 N N   . GLY A 0 279 . 28.931   5.895   -37.840  1.00 94.16 279 A 1 
ATOM 2131 C CA  . GLY A 0 279 . 28.045   6.226   -36.740  1.00 94.16 279 A 1 
ATOM 2132 C C   . GLY A 0 279 . 27.887   5.093   -35.736  1.00 94.16 279 A 1 
ATOM 2133 O O   . GLY A 0 279 . 28.144   3.918   -36.019  1.00 94.16 279 A 1 
ATOM 2134 N N   . ARG A 0 280 . 27.464   5.483   -34.537  1.00 94.29 280 A 1 
ATOM 2135 C CA  . ARG A 0 280 . 26.896   4.606   -33.522  1.00 94.29 280 A 1 
ATOM 2136 C C   . ARG A 0 280 . 25.691   5.294   -32.899  1.00 94.29 280 A 1 
ATOM 2137 C CB  . ARG A 0 280 . 27.942   4.234   -32.466  1.00 94.29 280 A 1 
ATOM 2138 O O   . ARG A 0 280 . 25.853   6.383   -32.352  1.00 94.29 280 A 1 
ATOM 2139 C CG  . ARG A 0 280 . 27.325   3.411   -31.321  1.00 94.29 280 A 1 
ATOM 2140 C CD  . ARG A 0 280 . 28.354   3.093   -30.237  1.00 94.29 280 A 1 
ATOM 2141 N NE  . ARG A 0 280 . 29.422   2.227   -30.749  1.00 94.29 280 A 1 
ATOM 2142 N NH1 . ARG A 0 280 . 31.138   3.012   -29.488  1.00 94.29 280 A 1 
ATOM 2143 N NH2 . ARG A 0 280 . 31.529   1.469   -31.074  1.00 94.29 280 A 1 
ATOM 2144 C CZ  . ARG A 0 280 . 30.692   2.238   -30.436  1.00 94.29 280 A 1 
ATOM 2145 N N   . ASP A 0 281 . 24.558   4.614   -32.921  1.00 94.27 281 A 1 
ATOM 2146 C CA  . ASP A 0 281 . 23.393   4.926   -32.098  1.00 94.27 281 A 1 
ATOM 2147 C C   . ASP A 0 281 . 23.411   3.973   -30.885  1.00 94.27 281 A 1 
ATOM 2148 C CB  . ASP A 0 281 . 22.126   4.832   -32.967  1.00 94.27 281 A 1 
ATOM 2149 O O   . ASP A 0 281 . 23.841   2.823   -30.985  1.00 94.27 281 A 1 
ATOM 2150 C CG  . ASP A 0 281 . 20.863   5.379   -32.289  1.00 94.27 281 A 1 
ATOM 2151 O OD1 . ASP A 0 281 . 20.923   5.605   -31.056  1.00 94.27 281 A 1 
ATOM 2152 O OD2 . ASP A 0 281 . 19.857   5.539   -33.018  1.00 94.27 281 A 1 
ATOM 2153 N N   . GLN A 0 282 . 23.055   4.471   -29.706  1.00 94.24 282 A 1 
ATOM 2154 C CA  . GLN A 0 282 . 23.055   3.716   -28.450  1.00 94.24 282 A 1 
ATOM 2155 C C   . GLN A 0 282 . 21.804   4.095   -27.668  1.00 94.24 282 A 1 
ATOM 2156 C CB  . GLN A 0 282 . 24.312   4.012   -27.621  1.00 94.24 282 A 1 
ATOM 2157 O O   . GLN A 0 282 . 21.815   5.021   -26.849  1.00 94.24 282 A 1 
ATOM 2158 C CG  . GLN A 0 282 . 25.507   3.085   -27.867  1.00 94.24 282 A 1 
ATOM 2159 C CD  . GLN A 0 282 . 26.731   3.690   -27.186  1.00 94.24 282 A 1 
ATOM 2160 N NE2 . GLN A 0 282 . 27.188   4.825   -27.681  1.00 94.24 282 A 1 
ATOM 2161 O OE1 . GLN A 0 282 . 27.259   3.222   -26.180  1.00 94.24 282 A 1 
ATOM 2162 N N   . ASP A 0 283 . 20.740   3.342   -27.908  1.00 96.14 283 A 1 
ATOM 2163 C CA  . ASP A 0 283 . 19.422   3.609   -27.356  1.00 96.14 283 A 1 
ATOM 2164 C C   . ASP A 0 283 . 19.192   2.714   -26.124  1.00 96.14 283 A 1 
ATOM 2165 C CB  . ASP A 0 283 . 18.377   3.447   -28.481  1.00 96.14 283 A 1 
ATOM 2166 O O   . ASP A 0 283 . 19.251   1.484   -26.183  1.00 96.14 283 A 1 
ATOM 2167 C CG  . ASP A 0 283 . 17.071   4.214   -28.239  1.00 96.14 283 A 1 
ATOM 2168 O OD1 . ASP A 0 283 . 16.938   4.856   -27.166  1.00 96.14 283 A 1 
ATOM 2169 O OD2 . ASP A 0 283 . 16.113   4.043   -29.031  1.00 96.14 283 A 1 
ATOM 2170 N N   . TYR A 0 284 . 18.955   3.309   -24.953  1.00 97.38 284 A 1 
ATOM 2171 C CA  . TYR A 0 284 . 18.669   2.589   -23.709  1.00 97.38 284 A 1 
ATOM 2172 C C   . TYR A 0 284 . 17.323   3.003   -23.133  1.00 97.38 284 A 1 
ATOM 2173 C CB  . TYR A 0 284 . 19.784   2.755   -22.667  1.00 97.38 284 A 1 
ATOM 2174 O O   . TYR A 0 284 . 17.082   4.154   -22.755  1.00 97.38 284 A 1 
ATOM 2175 C CG  . TYR A 0 284 . 19.474   2.099   -21.321  1.00 97.38 284 A 1 
ATOM 2176 C CD1 . TYR A 0 284 . 18.844   2.834   -20.294  1.00 97.38 284 A 1 
ATOM 2177 C CD2 . TYR A 0 284 . 19.781   0.741   -21.109  1.00 97.38 284 A 1 
ATOM 2178 C CE1 . TYR A 0 284 . 18.531   2.221   -19.061  1.00 97.38 284 A 1 
ATOM 2179 C CE2 . TYR A 0 284 . 19.485   0.127   -19.874  1.00 97.38 284 A 1 
ATOM 2180 O OH  . TYR A 0 284 . 18.588   0.266   -17.648  1.00 97.38 284 A 1 
ATOM 2181 C CZ  . TYR A 0 284 . 18.861   0.864   -18.845  1.00 97.38 284 A 1 
ATOM 2182 N N   . SER A 0 285 . 16.466   2.010   -22.918  1.00 98.08 285 A 1 
ATOM 2183 C CA  . SER A 0 285 . 15.190   2.175   -22.245  1.00 98.08 285 A 1 
ATOM 2184 C C   . SER A 0 285 . 15.026   1.226   -21.065  1.00 98.08 285 A 1 
ATOM 2185 C CB  . SER A 0 285 . 14.043   2.056   -23.243  1.00 98.08 285 A 1 
ATOM 2186 O O   . SER A 0 285 . 15.272   0.025   -21.147  1.00 98.08 285 A 1 
ATOM 2187 O OG  . SER A 0 285 . 13.924   0.766   -23.775  1.00 98.08 285 A 1 
ATOM 2188 N N   . GLU A 0 286 . 14.535   1.765   -19.953  1.00 98.57 286 A 1 
ATOM 2189 C CA  . GLU A 0 286 . 14.089   0.970   -18.815  1.00 98.57 286 A 1 
ATOM 2190 C C   . GLU A 0 286 . 12.753   1.498   -18.305  1.00 98.57 286 A 1 
ATOM 2191 C CB  . GLU A 0 286 . 15.158   0.964   -17.718  1.00 98.57 286 A 1 
ATOM 2192 O O   . GLU A 0 286 . 12.638   2.672   -17.951  1.00 98.57 286 A 1 
ATOM 2193 C CG  . GLU A 0 286 . 14.779   0.074   -16.522  1.00 98.57 286 A 1 
ATOM 2194 C CD  . GLU A 0 286 . 15.760   0.186   -15.349  1.00 98.57 286 A 1 
ATOM 2195 O OE1 . GLU A 0 286 . 15.588   -0.559  -14.355  1.00 98.57 286 A 1 
ATOM 2196 O OE2 . GLU A 0 286 . 16.568   1.142   -15.294  1.00 98.57 286 A 1 
ATOM 2197 N N   . ASP A 0 287 . 11.762   0.615   -18.219  1.00 98.40 287 A 1 
ATOM 2198 C CA  . ASP A 0 287 . 10.488   0.874   -17.557  1.00 98.40 287 A 1 
ATOM 2199 C C   . ASP A 0 287 . 10.359   -0.062  -16.353  1.00 98.40 287 A 1 
ATOM 2200 C CB  . ASP A 0 287 . 9.314    0.707   -18.536  1.00 98.40 287 A 1 
ATOM 2201 O O   . ASP A 0 287 . 10.380   -1.286  -16.496  1.00 98.40 287 A 1 
ATOM 2202 C CG  . ASP A 0 287 . 9.318    1.740   -19.667  1.00 98.40 287 A 1 
ATOM 2203 O OD1 . ASP A 0 287 . 9.715    2.906   -19.449  1.00 98.40 287 A 1 
ATOM 2204 O OD2 . ASP A 0 287 . 8.918    1.406   -20.802  1.00 98.40 287 A 1 
ATOM 2205 N N   . VAL A 0 288 . 10.215   0.512   -15.160  1.00 98.41 288 A 1 
ATOM 2206 C CA  . VAL A 0 288 . 9.924    -0.197  -13.910  1.00 98.41 288 A 1 
ATOM 2207 C C   . VAL A 0 288 . 8.579    0.272   -13.385  1.00 98.41 288 A 1 
ATOM 2208 C CB  . VAL A 0 288 . 11.025   0.023   -12.853  1.00 98.41 288 A 1 
ATOM 2209 O O   . VAL A 0 288 . 8.376    1.469   -13.189  1.00 98.41 288 A 1 
ATOM 2210 C CG1 . VAL A 0 288 . 10.659   -0.589  -11.491  1.00 98.41 288 A 1 
ATOM 2211 C CG2 . VAL A 0 288 . 12.327   -0.648  -13.290  1.00 98.41 288 A 1 
ATOM 2212 N N   . SER A 0 289 . 7.690    -0.668  -13.083  1.00 98.01 289 A 1 
ATOM 2213 C CA  . SER A 0 289 . 6.425    -0.404  -12.399  1.00 98.01 289 A 1 
ATOM 2214 C C   . SER A 0 289 . 6.238    -1.333  -11.208  1.00 98.01 289 A 1 
ATOM 2215 C CB  . SER A 0 289 . 5.239    -0.517  -13.360  1.00 98.01 289 A 1 
ATOM 2216 O O   . SER A 0 289 . 6.556    -2.519  -11.284  1.00 98.01 289 A 1 
ATOM 2217 O OG  . SER A 0 289 . 5.146    -1.817  -13.909  1.00 98.01 289 A 1 
ATOM 2218 N N   . TYR A 0 290 . 5.671    -0.804  -10.131  1.00 98.32 290 A 1 
ATOM 2219 C CA  . TYR A 0 290 . 5.228    -1.549  -8.960   1.00 98.32 290 A 1 
ATOM 2220 C C   . TYR A 0 290 . 3.855    -1.021  -8.525   1.00 98.32 290 A 1 
ATOM 2221 C CB  . TYR A 0 290 . 6.297    -1.427  -7.866   1.00 98.32 290 A 1 
ATOM 2222 O O   . TYR A 0 290 . 3.681    0.191   -8.383   1.00 98.32 290 A 1 
ATOM 2223 C CG  . TYR A 0 290 . 5.910    -1.970  -6.505   1.00 98.32 290 A 1 
ATOM 2224 C CD1 . TYR A 0 290 . 5.303    -1.121  -5.559   1.00 98.32 290 A 1 
ATOM 2225 C CD2 . TYR A 0 290 . 6.162    -3.317  -6.184   1.00 98.32 290 A 1 
ATOM 2226 C CE1 . TYR A 0 290 . 4.962    -1.613  -4.285   1.00 98.32 290 A 1 
ATOM 2227 C CE2 . TYR A 0 290 . 5.831    -3.812  -4.907   1.00 98.32 290 A 1 
ATOM 2228 O OH  . TYR A 0 290 . 4.935    -3.421  -2.717   1.00 98.32 290 A 1 
ATOM 2229 C CZ  . TYR A 0 290 . 5.238    -2.958  -3.956   1.00 98.32 290 A 1 
ATOM 2230 N N   . ASP A 0 291 . 2.887    -1.912  -8.322   1.00 97.67 291 A 1 
ATOM 2231 C CA  . ASP A 0 291 . 1.563    -1.597  -7.765   1.00 97.67 291 A 1 
ATOM 2232 C C   . ASP A 0 291 . 1.269    -2.567  -6.623   1.00 97.67 291 A 1 
ATOM 2233 C CB  . ASP A 0 291 . 0.465    -1.632  -8.850   1.00 97.67 291 A 1 
ATOM 2234 O O   . ASP A 0 291 . 1.401    -3.786  -6.780   1.00 97.67 291 A 1 
ATOM 2235 C CG  . ASP A 0 291 . -0.957   -1.331  -8.326   1.00 97.67 291 A 1 
ATOM 2236 O OD1 . ASP A 0 291 . -1.542   -2.190  -7.626   1.00 97.67 291 A 1 
ATOM 2237 O OD2 . ASP A 0 291 . -1.493   -0.244  -8.658   1.00 97.67 291 A 1 
ATOM 2238 N N   . ARG A 0 292 . 0.883    -2.008  -5.475   1.00 97.30 292 A 1 
ATOM 2239 C CA  . ARG A 0 292 . 0.415    -2.746  -4.311   1.00 97.30 292 A 1 
ATOM 2240 C C   . ARG A 0 292 . -0.973   -2.275  -3.907   1.00 97.30 292 A 1 
ATOM 2241 C CB  . ARG A 0 292 . 1.413    -2.632  -3.159   1.00 97.30 292 A 1 
ATOM 2242 O O   . ARG A 0 292 . -1.108   -1.241  -3.254   1.00 97.30 292 A 1 
ATOM 2243 C CG  . ARG A 0 292 . 0.825    -3.327  -1.924   1.00 97.30 292 A 1 
ATOM 2244 C CD  . ARG A 0 292 . 1.782    -3.290  -0.752   1.00 97.30 292 A 1 
ATOM 2245 N NE  . ARG A 0 292 . 1.180    -4.035  0.360    1.00 97.30 292 A 1 
ATOM 2246 N NH1 . ARG A 0 292 . 3.008    -3.955  1.714    1.00 97.30 292 A 1 
ATOM 2247 N NH2 . ARG A 0 292 . 1.335    -5.390  2.158    1.00 97.30 292 A 1 
ATOM 2248 C CZ  . ARG A 0 292 . 1.837    -4.450  1.412    1.00 97.30 292 A 1 
ATOM 2249 N N   . THR A 0 293 . -1.967   -3.119  -4.152   1.00 97.11 293 A 1 
ATOM 2250 C CA  . THR A 0 293 . -3.351   -2.907  -3.726   1.00 97.11 293 A 1 
ATOM 2251 C C   . THR A 0 293 . -3.710   -3.820  -2.550   1.00 97.11 293 A 1 
ATOM 2252 C CB  . THR A 0 293 . -4.305   -3.130  -4.908   1.00 97.11 293 A 1 
ATOM 2253 O O   . THR A 0 293 . -3.822   -5.034  -2.710   1.00 97.11 293 A 1 
ATOM 2254 C CG2 . THR A 0 293 . -5.773   -2.984  -4.494   1.00 97.11 293 A 1 
ATOM 2255 O OG1 . THR A 0 293 . -4.113   -2.164  -5.915   1.00 97.11 293 A 1 
ATOM 2256 N N   . THR A 0 294 . -4.009   -3.241  -1.385   1.00 96.81 294 A 1 
ATOM 2257 C CA  . THR A 0 294 . -4.625   -3.947  -0.251   1.00 96.81 294 A 1 
ATOM 2258 C C   . THR A 0 294 . -6.088   -3.520  -0.099   1.00 96.81 294 A 1 
ATOM 2259 C CB  . THR A 0 294 . -3.868   -3.710  1.066    1.00 96.81 294 A 1 
ATOM 2260 O O   . THR A 0 294 . -6.389   -2.351  0.141    1.00 96.81 294 A 1 
ATOM 2261 C CG2 . THR A 0 294 . -4.368   -4.629  2.185    1.00 96.81 294 A 1 
ATOM 2262 O OG1 . THR A 0 294 . -2.477   -3.920  0.969    1.00 96.81 294 A 1 
ATOM 2263 N N   . ALA A 0 295 . -7.020   -4.470  -0.164   1.00 97.04 295 A 1 
ATOM 2264 C CA  . ALA A 0 295 . -8.451   -4.234  0.024    1.00 97.04 295 A 1 
ATOM 2265 C C   . ALA A 0 295 . -8.999   -5.017  1.225    1.00 97.04 295 A 1 
ATOM 2266 C CB  . ALA A 0 295 . -9.195   -4.569  -1.273   1.00 97.04 295 A 1 
ATOM 2267 O O   . ALA A 0 295 . -8.667   -6.184  1.427    1.00 97.04 295 A 1 
ATOM 2268 N N   . LYS A 0 296 . -9.880   -4.399  2.014    1.00 97.02 296 A 1 
ATOM 2269 C CA  . LYS A 0 296 . -10.627  -5.053  3.102    1.00 97.02 296 A 1 
ATOM 2270 C C   . LYS A 0 296 . -12.095  -4.667  3.009    1.00 97.02 296 A 1 
ATOM 2271 C CB  . LYS A 0 296 . -10.057  -4.692  4.484    1.00 97.02 296 A 1 
ATOM 2272 O O   . LYS A 0 296 . -12.404  -3.501  2.778    1.00 97.02 296 A 1 
ATOM 2273 C CG  . LYS A 0 296 . -8.620   -5.192  4.678    1.00 97.02 296 A 1 
ATOM 2274 C CD  . LYS A 0 296 . -7.927   -4.512  5.861    1.00 97.02 296 A 1 
ATOM 2275 C CE  . LYS A 0 296 . -6.466   -4.978  5.874    1.00 97.02 296 A 1 
ATOM 2276 N NZ  . LYS A 0 296 . -5.581   -4.010  6.567    1.00 97.02 296 A 1 
ATOM 2277 N N   . ALA A 0 297 . -12.978  -5.632  3.212    1.00 95.83 297 A 1 
ATOM 2278 C CA  . ALA A 0 297 . -14.416  -5.440  3.276    1.00 95.83 297 A 1 
ATOM 2279 C C   . ALA A 0 297 . -14.978  -6.184  4.490    1.00 95.83 297 A 1 
ATOM 2280 C CB  . ALA A 0 297 . -15.053  -5.903  1.960    1.00 95.83 297 A 1 
ATOM 2281 O O   . ALA A 0 297 . -14.623  -7.337  4.732    1.00 95.83 297 A 1 
ATOM 2282 N N   . TYR A 0 298 . -15.861  -5.526  5.225    1.00 93.72 298 A 1 
ATOM 2283 C CA  . TYR A 0 298 . -16.644  -6.087  6.316    1.00 93.72 298 A 1 
ATOM 2284 C C   . TYR A 0 298 . -18.114  -5.851  5.989    1.00 93.72 298 A 1 
ATOM 2285 C CB  . TYR A 0 298 . -16.261  -5.425  7.647    1.00 93.72 298 A 1 
ATOM 2286 O O   . TYR A 0 298 . -18.467  -4.753  5.560    1.00 93.72 298 A 1 
ATOM 2287 C CG  . TYR A 0 298 . -14.785  -5.512  7.986    1.00 93.72 298 A 1 
ATOM 2288 C CD1 . TYR A 0 298 . -14.290  -6.622  8.697    1.00 93.72 298 A 1 
ATOM 2289 C CD2 . TYR A 0 298 . -13.909  -4.487  7.578    1.00 93.72 298 A 1 
ATOM 2290 C CE1 . TYR A 0 298 . -12.918  -6.709  9.001    1.00 93.72 298 A 1 
ATOM 2291 C CE2 . TYR A 0 298 . -12.538  -4.566  7.883    1.00 93.72 298 A 1 
ATOM 2292 O OH  . TYR A 0 298 . -10.719  -5.745  8.899    1.00 93.72 298 A 1 
ATOM 2293 C CZ  . TYR A 0 298 . -12.043  -5.680  8.598    1.00 93.72 298 A 1 
ATOM 2294 N N   . ALA A 0 299 . -18.936  -6.870  6.184    1.00 90.14 299 A 1 
ATOM 2295 C CA  . ALA A 0 299 . -20.383  -6.808  6.078    1.00 90.14 299 A 1 
ATOM 2296 C C   . ALA A 0 299 . -20.988  -7.531  7.286    1.00 90.14 299 A 1 
ATOM 2297 C CB  . ALA A 0 299 . -20.825  -7.429  4.747    1.00 90.14 299 A 1 
ATOM 2298 O O   . ALA A 0 299 . -20.471  -8.582  7.673    1.00 90.14 299 A 1 
ATOM 2299 N N   . ALA A 0 300 . -22.054  -6.980  7.855    1.00 87.76 300 A 1 
ATOM 2300 C CA  . ALA A 0 300 . -22.945  -7.673  8.780    1.00 87.76 300 A 1 
ATOM 2301 C C   . ALA A 0 300 . -24.391  -7.359  8.376    1.00 87.76 300 A 1 
ATOM 2302 C CB  . ALA A 0 300 . -22.631  -7.266  10.223   1.00 87.76 300 A 1 
ATOM 2303 O O   . ALA A 0 300 . -24.662  -6.220  7.992    1.00 87.76 300 A 1 
ATOM 2304 N N   . GLU A 0 301 . -25.280  -8.352  8.403    1.00 81.09 301 A 1 
ATOM 2305 C CA  . GLU A 0 301 . -26.660  -8.200  7.904    1.00 81.09 301 A 1 
ATOM 2306 C C   . GLU A 0 301 . -27.593  -7.496  8.900    1.00 81.09 301 A 1 
ATOM 2307 C CB  . GLU A 0 301 . -27.205  -9.562  7.440    1.00 81.09 301 A 1 
ATOM 2308 O O   . GLU A 0 301 . -28.395  -6.668  8.473    1.00 81.09 301 A 1 
ATOM 2309 C CG  . GLU A 0 301 . -26.549  -9.976  6.110    1.00 81.09 301 A 1 
ATOM 2310 C CD  . GLU A 0 301 . -27.028  -11.336 5.576    1.00 81.09 301 A 1 
ATOM 2311 O OE1 . GLU A 0 301 . -27.180  -11.455 4.336    1.00 81.09 301 A 1 
ATOM 2312 O OE2 . GLU A 0 301 . -27.124  -12.293 6.380    1.00 81.09 301 A 1 
ATOM 2313 N N   . SER A 0 302 . -27.430  -7.738  10.203   1.00 81.22 302 A 1 
ATOM 2314 C CA  . SER A 0 302 . -28.034  -6.950  11.283   1.00 81.22 302 A 1 
ATOM 2315 C C   . SER A 0 302 . -27.295  -7.157  12.616   1.00 81.22 302 A 1 
ATOM 2316 C CB  . SER A 0 302 . -29.523  -7.288  11.461   1.00 81.22 302 A 1 
ATOM 2317 O O   . SER A 0 302 . -26.470  -8.072  12.760   1.00 81.22 302 A 1 
ATOM 2318 O OG  . SER A 0 302 . -29.670  -8.470  12.213   1.00 81.22 302 A 1 
ATOM 2319 N N   . TYR A 0 303 . -27.588  -6.302  13.595   1.00 82.01 303 A 1 
ATOM 2320 C CA  . TYR A 0 303 . -27.250  -6.527  15.001   1.00 82.01 303 A 1 
ATOM 2321 C C   . TYR A 0 303 . -28.350  -5.971  15.904   1.00 82.01 303 A 1 
ATOM 2322 C CB  . TYR A 0 303 . -25.896  -5.889  15.344   1.00 82.01 303 A 1 
ATOM 2323 O O   . TYR A 0 303 . -28.577  -4.758  15.917   1.00 82.01 303 A 1 
ATOM 2324 C CG  . TYR A 0 303 . -25.580  -5.840  16.833   1.00 82.01 303 A 1 
ATOM 2325 C CD1 . TYR A 0 303 . -25.544  -4.605  17.509   1.00 82.01 303 A 1 
ATOM 2326 C CD2 . TYR A 0 303 . -25.356  -7.029  17.550   1.00 82.01 303 A 1 
ATOM 2327 C CE1 . TYR A 0 303 . -25.244  -4.549  18.883   1.00 82.01 303 A 1 
ATOM 2328 C CE2 . TYR A 0 303 . -25.036  -6.979  18.919   1.00 82.01 303 A 1 
ATOM 2329 O OH  . TYR A 0 303 . -24.572  -5.678  20.881   1.00 82.01 303 A 1 
ATOM 2330 C CZ  . TYR A 0 303 . -24.953  -5.739  19.579   1.00 82.01 303 A 1 
ATOM 2331 N N   . ASP A 0 304 . -28.950  -6.849  16.704   1.00 84.75 304 A 1 
ATOM 2332 C CA  . ASP A 0 304 . -30.045  -6.517  17.610   1.00 84.75 304 A 1 
ATOM 2333 C C   . ASP A 0 304 . -29.613  -6.644  19.077   1.00 84.75 304 A 1 
ATOM 2334 C CB  . ASP A 0 304 . -31.273  -7.396  17.319   1.00 84.75 304 A 1 
ATOM 2335 O O   . ASP A 0 304 . -29.126  -7.686  19.522   1.00 84.75 304 A 1 
ATOM 2336 C CG  . ASP A 0 304 . -32.006  -7.067  16.013   1.00 84.75 304 A 1 
ATOM 2337 O OD1 . ASP A 0 304 . -31.763  -5.975  15.451   1.00 84.75 304 A 1 
ATOM 2338 O OD2 . ASP A 0 304 . -32.876  -7.885  15.641   1.00 84.75 304 A 1 
ATOM 2339 N N   . GLU A 0 305 . -29.842  -5.582  19.848   1.00 87.05 305 A 1 
ATOM 2340 C CA  . GLU A 0 305 . -29.913  -5.584  21.311   1.00 87.05 305 A 1 
ATOM 2341 C C   . GLU A 0 305 . -31.380  -5.483  21.724   1.00 87.05 305 A 1 
ATOM 2342 C CB  . GLU A 0 305 . -29.126  -4.393  21.910   1.00 87.05 305 A 1 
ATOM 2343 O O   . GLU A 0 305 . -32.068  -4.554  21.300   1.00 87.05 305 A 1 
ATOM 2344 C CG  . GLU A 0 305 . -27.628  -4.691  21.970   1.00 87.05 305 A 1 
ATOM 2345 C CD  . GLU A 0 305 . -26.710  -3.585  22.542   1.00 87.05 305 A 1 
ATOM 2346 O OE1 . GLU A 0 305 . -25.463  -3.772  22.450   1.00 87.05 305 A 1 
ATOM 2347 O OE2 . GLU A 0 305 . -27.175  -2.609  23.172   1.00 87.05 305 A 1 
ATOM 2348 N N   . TRP A 0 306 . -31.852  -6.377  22.591   1.00 87.53 306 A 1 
ATOM 2349 C CA  . TRP A 0 306 . -33.195  -6.291  23.167   1.00 87.53 306 A 1 
ATOM 2350 C C   . TRP A 0 306 . -33.189  -6.607  24.662   1.00 87.53 306 A 1 
ATOM 2351 C CB  . TRP A 0 306 . -34.174  -7.175  22.381   1.00 87.53 306 A 1 
ATOM 2352 O O   . TRP A 0 306 . -32.391  -7.411  25.147   1.00 87.53 306 A 1 
ATOM 2353 C CG  . TRP A 0 306 . -33.843  -8.636  22.326   1.00 87.53 306 A 1 
ATOM 2354 C CD1 . TRP A 0 306 . -33.137  -9.242  21.344   1.00 87.53 306 A 1 
ATOM 2355 C CD2 . TRP A 0 306 . -34.170  -9.685  23.289   1.00 87.53 306 A 1 
ATOM 2356 C CE2 . TRP A 0 306 . -33.620  -10.917 22.818   1.00 87.53 306 A 1 
ATOM 2357 C CE3 . TRP A 0 306 . -34.861  -9.719  24.519   1.00 87.53 306 A 1 
ATOM 2358 N NE1 . TRP A 0 306 . -33.010  -10.589 21.624   1.00 87.53 306 A 1 
ATOM 2359 C CH2 . TRP A 0 306 . -34.414  -12.109 24.773   1.00 87.53 306 A 1 
ATOM 2360 C CZ2 . TRP A 0 306 . -33.733  -12.115 23.543   1.00 87.53 306 A 1 
ATOM 2361 C CZ3 . TRP A 0 306 . -34.989  -10.916 25.247   1.00 87.53 306 A 1 
ATOM 2362 N N   . ASP A 0 307 . -34.094  -5.954  25.380   1.00 85.98 307 A 1 
ATOM 2363 C CA  . ASP A 0 307 . -34.364  -6.116  26.805   1.00 85.98 307 A 1 
ATOM 2364 C C   . ASP A 0 307 . -35.885  -6.179  27.007   1.00 85.98 307 A 1 
ATOM 2365 C CB  . ASP A 0 307 . -33.722  -4.947  27.576   1.00 85.98 307 A 1 
ATOM 2366 O O   . ASP A 0 307 . -36.643  -5.461  26.345   1.00 85.98 307 A 1 
ATOM 2367 C CG  . ASP A 0 307 . -33.571  -5.186  29.085   1.00 85.98 307 A 1 
ATOM 2368 O OD1 . ASP A 0 307 . -33.567  -6.366  29.500   1.00 85.98 307 A 1 
ATOM 2369 O OD2 . ASP A 0 307 . -33.341  -4.183  29.799   1.00 85.98 307 A 1 
ATOM 2370 N N   . ASN A 0 308 . -36.330  -7.077  27.877   1.00 84.77 308 A 1 
ATOM 2371 C CA  . ASN A 0 308 . -37.731  -7.350  28.175   1.00 84.77 308 A 1 
ATOM 2372 C C   . ASN A 0 308 . -37.836  -7.593  29.680   1.00 84.77 308 A 1 
ATOM 2373 C CB  . ASN A 0 308 . -38.172  -8.582  27.357   1.00 84.77 308 A 1 
ATOM 2374 O O   . ASN A 0 308 . -37.436  -8.658  30.155   1.00 84.77 308 A 1 
ATOM 2375 C CG  . ASN A 0 308 . -39.674  -8.811  27.343   1.00 84.77 308 A 1 
ATOM 2376 N ND2 . ASN A 0 308 . -40.312  -9.057  28.463   1.00 84.77 308 A 1 
ATOM 2377 O OD1 . ASN A 0 308 . -40.270  -8.803  26.277   1.00 84.77 308 A 1 
ATOM 2378 N N   . ALA A 0 309 . -38.368  -6.624  30.416   1.00 81.53 309 A 1 
ATOM 2379 C CA  . ALA A 0 309 . -38.617  -6.751  31.844   1.00 81.53 309 A 1 
ATOM 2380 C C   . ALA A 0 309 . -40.123  -6.756  32.099   1.00 81.53 309 A 1 
ATOM 2381 C CB  . ALA A 0 309 . -37.875  -5.637  32.589   1.00 81.53 309 A 1 
ATOM 2382 O O   . ALA A 0 309 . -40.802  -5.763  31.825   1.00 81.53 309 A 1 
ATOM 2383 N N   . ASP A 0 310 . -40.593  -7.880  32.628   1.00 77.78 310 A 1 
ATOM 2384 C CA  . ASP A 0 310 . -41.954  -8.099  33.090   1.00 77.78 310 A 1 
ATOM 2385 C C   . ASP A 0 310 . -42.028  -7.816  34.609   1.00 77.78 310 A 1 
ATOM 2386 C CB  . ASP A 0 310 . -42.358  -9.538  32.702   1.00 77.78 310 A 1 
ATOM 2387 O O   . ASP A 0 310 . -41.162  -8.239  35.380   1.00 77.78 310 A 1 
ATOM 2388 C CG  . ASP A 0 310 . -43.872  -9.727  32.663   1.00 77.78 310 A 1 
ATOM 2389 O OD1 . ASP A 0 310 . -44.547  -8.928  33.352   1.00 77.78 310 A 1 
ATOM 2390 O OD2 . ASP A 0 310 . -44.324  -10.626 31.916   1.00 77.78 310 A 1 
ATOM 2391 N N   . ASP A 0 311 . -43.022  -7.040  35.044   1.00 77.67 311 A 1 
ATOM 2392 C CA  . ASP A 0 311 . -43.334  -6.761  36.461   1.00 77.67 311 A 1 
ATOM 2393 C C   . ASP A 0 311 . -44.853  -6.910  36.701   1.00 77.67 311 A 1 
ATOM 2394 C CB  . ASP A 0 311 . -42.711  -5.410  36.897   1.00 77.67 311 A 1 
ATOM 2395 O O   . ASP A 0 311 . -45.489  -6.115  37.422   1.00 77.67 311 A 1 
ATOM 2396 C CG  . ASP A 0 311 . -42.900  -5.013  38.376   1.00 77.67 311 A 1 
ATOM 2397 O OD1 . ASP A 0 311 . -43.192  -5.831  39.279   1.00 77.67 311 A 1 
ATOM 2398 O OD2 . ASP A 0 311 . -42.893  -3.802  38.716   1.00 77.67 311 A 1 
ATOM 2399 N N   . ASP A 0 312 . -45.436  -7.924  36.047   1.00 79.96 312 A 1 
ATOM 2400 C CA  . ASP A 0 312 . -46.837  -8.324  36.145   1.00 79.96 312 A 1 
ATOM 2401 C C   . ASP A 0 312 . -47.253  -8.519  37.609   1.00 79.96 312 A 1 
ATOM 2402 C CB  . ASP A 0 312 . -47.085  -9.632  35.350   1.00 79.96 312 A 1 
ATOM 2403 O O   . ASP A 0 312 . -46.626  -9.248  38.383   1.00 79.96 312 A 1 
ATOM 2404 C CG  . ASP A 0 312 . -48.482  -9.748  34.737   1.00 79.96 312 A 1 
ATOM 2405 O OD1 . ASP A 0 312 . -49.234  -8.743  34.777   1.00 79.96 312 A 1 
ATOM 2406 O OD2 . ASP A 0 312 . -48.901  -10.882 34.403   1.00 79.96 312 A 1 
ATOM 2407 N N   . LYS A 0 313 . -48.353  -7.886  38.028   1.00 78.26 313 A 1 
ATOM 2408 C CA  . LYS A 0 313 . -48.912  -8.057  39.384   1.00 78.26 313 A 1 
ATOM 2409 C C   . LYS A 0 313 . -50.382  -8.382  39.309   1.00 78.26 313 A 1 
ATOM 2410 C CB  . LYS A 0 313 . -48.683  -6.823  40.262   1.00 78.26 313 A 1 
ATOM 2411 O O   . LYS A 0 313 . -51.188  -7.577  38.840   1.00 78.26 313 A 1 
ATOM 2412 C CG  . LYS A 0 313 . -47.204  -6.630  40.598   1.00 78.26 313 A 1 
ATOM 2413 C CD  . LYS A 0 313 . -46.995  -5.318  41.370   1.00 78.26 313 A 1 
ATOM 2414 C CE  . LYS A 0 313 . -45.574  -4.799  41.153   1.00 78.26 313 A 1 
ATOM 2415 N NZ  . LYS A 0 313 . -45.361  -4.429  39.733   1.00 78.26 313 A 1 
ATOM 2416 N N   . TRP A 0 314 . -50.764  -9.509  39.897   1.00 78.12 314 A 1 
ATOM 2417 C CA  . TRP A 0 314 . -52.141  -9.988  39.887   1.00 78.12 314 A 1 
ATOM 2418 C C   . TRP A 0 314 . -52.686  -10.226 41.297   1.00 78.12 314 A 1 
ATOM 2419 C CB  . TRP A 0 314 . -52.244  -11.216 38.977   1.00 78.12 314 A 1 
ATOM 2420 O O   . TRP A 0 314 . -51.984  -10.608 42.235   1.00 78.12 314 A 1 
ATOM 2421 C CG  . TRP A 0 314 . -51.340  -12.358 39.323   1.00 78.12 314 A 1 
ATOM 2422 C CD1 . TRP A 0 314 . -50.138  -12.604 38.751   1.00 78.12 314 A 1 
ATOM 2423 C CD2 . TRP A 0 314 . -51.540  -13.421 40.305   1.00 78.12 314 A 1 
ATOM 2424 C CE2 . TRP A 0 314 . -50.414  -14.298 40.255   1.00 78.12 314 A 1 
ATOM 2425 C CE3 . TRP A 0 314 . -52.564  -13.733 41.230   1.00 78.12 314 A 1 
ATOM 2426 N NE1 . TRP A 0 314 . -49.584  -13.742 39.303   1.00 78.12 314 A 1 
ATOM 2427 C CH2 . TRP A 0 314 . -51.348  -15.710 41.992   1.00 78.12 314 A 1 
ATOM 2428 C CZ2 . TRP A 0 314 . -50.318  -15.432 41.076   1.00 78.12 314 A 1 
ATOM 2429 C CZ3 . TRP A 0 314 . -52.468  -14.861 42.068   1.00 78.12 314 A 1 
ATOM 2430 N N   . GLY A 0 315 . -53.991  -10.002 41.449   1.00 76.36 315 A 1 
ATOM 2431 C CA  . GLY A 0 315 . -54.723  -10.160 42.696   1.00 76.36 315 A 1 
ATOM 2432 C C   . GLY A 0 315 . -56.142  -10.664 42.464   1.00 76.36 315 A 1 
ATOM 2433 O O   . GLY A 0 315 . -56.958  -10.011 41.816   1.00 76.36 315 A 1 
ATOM 2434 N N   . ALA A 0 316 . -56.469  -11.817 43.041   1.00 72.24 316 A 1 
ATOM 2435 C CA  . ALA A 0 316 . -57.795  -12.417 42.979   1.00 72.24 316 A 1 
ATOM 2436 C C   . ALA A 0 316 . -58.390  -12.545 44.384   1.00 72.24 316 A 1 
ATOM 2437 C CB  . ALA A 0 316 . -57.704  -13.760 42.247   1.00 72.24 316 A 1 
ATOM 2438 O O   . ALA A 0 316 . -57.826  -13.192 45.267   1.00 72.24 316 A 1 
ATOM 2439 N N   . GLN A 0 317 . -59.570  -11.965 44.586   1.00 73.99 317 A 1 
ATOM 2440 C CA  . GLN A 0 317 . -60.304  -11.998 45.842   1.00 73.99 317 A 1 
ATOM 2441 C C   . GLN A 0 317 . -61.731  -12.507 45.606   1.00 73.99 317 A 1 
ATOM 2442 C CB  . GLN A 0 317 . -60.230  -10.611 46.498   1.00 73.99 317 A 1 
ATOM 2443 O O   . GLN A 0 317 . -62.485  -11.984 44.787   1.00 73.99 317 A 1 
ATOM 2444 C CG  . GLN A 0 317 . -60.721  -10.638 47.953   1.00 73.99 317 A 1 
ATOM 2445 C CD  . GLN A 0 317 . -60.419  -9.345  48.709   1.00 73.99 317 A 1 
ATOM 2446 N NE2 . GLN A 0 317 . -61.231  -8.980  49.675   1.00 73.99 317 A 1 
ATOM 2447 O OE1 . GLN A 0 317 . -59.433  -8.661  48.503   1.00 73.99 317 A 1 
ATOM 2448 N N   . ALA A 0 318 . -62.114  -13.546 46.339   1.00 68.24 318 A 1 
ATOM 2449 C CA  . ALA A 0 318 . -63.450  -14.121 46.313   1.00 68.24 318 A 1 
ATOM 2450 C C   . ALA A 0 318 . -64.005  -14.174 47.734   1.00 68.24 318 A 1 
ATOM 2451 C CB  . ALA A 0 318 . -63.388  -15.506 45.658   1.00 68.24 318 A 1 
ATOM 2452 O O   . ALA A 0 318 . -63.305  -14.608 48.650   1.00 68.24 318 A 1 
ATOM 2453 N N   . TRP A 0 319 . -65.259  -13.769 47.909   1.00 71.69 319 A 1 
ATOM 2454 C CA  . TRP A 0 319 . -65.991  -13.930 49.164   1.00 71.69 319 A 1 
ATOM 2455 C C   . TRP A 0 319 . -67.328  -14.620 48.913   1.00 71.69 319 A 1 
ATOM 2456 C CB  . TRP A 0 319 . -66.130  -12.588 49.906   1.00 71.69 319 A 1 
ATOM 2457 O O   . TRP A 0 319 . -67.939  -14.453 47.850   1.00 71.69 319 A 1 
ATOM 2458 C CG  . TRP A 0 319 . -66.817  -11.447 49.202   1.00 71.69 319 A 1 
ATOM 2459 C CD1 . TRP A 0 319 . -68.078  -11.460 48.711   1.00 71.69 319 A 1 
ATOM 2460 C CD2 . TRP A 0 319 . -66.318  -10.092 48.952   1.00 71.69 319 A 1 
ATOM 2461 C CE2 . TRP A 0 319 . -67.321  -9.358  48.250   1.00 71.69 319 A 1 
ATOM 2462 C CE3 . TRP A 0 319 . -65.121  -9.404  49.252   1.00 71.69 319 A 1 
ATOM 2463 N NE1 . TRP A 0 319 . -68.378  -10.236 48.152   1.00 71.69 319 A 1 
ATOM 2464 C CH2 . TRP A 0 319 . -65.921  -7.389  48.120   1.00 71.69 319 A 1 
ATOM 2465 C CZ2 . TRP A 0 319 . -67.134  -8.034  47.825   1.00 71.69 319 A 1 
ATOM 2466 C CZ3 . TRP A 0 319 . -64.925  -8.069  48.844   1.00 71.69 319 A 1 
ATOM 2467 N N   . GLY A 0 320 . -67.787  -15.368 49.909   1.00 70.08 320 A 1 
ATOM 2468 C CA  . GLY A 0 320 . -69.087  -16.020 49.910   1.00 70.08 320 A 1 
ATOM 2469 C C   . GLY A 0 320 . -69.703  -16.011 51.302   1.00 70.08 320 A 1 
ATOM 2470 O O   . GLY A 0 320 . -69.000  -15.955 52.312   1.00 70.08 320 A 1 
ATOM 2471 N N   . LYS A 0 321 . -71.032  -16.047 51.327   1.00 63.90 321 A 1 
ATOM 2472 C CA  . LYS A 0 321 . -71.804  -16.489 52.486   1.00 63.90 321 A 1 
ATOM 2473 C C   . LYS A 0 321 . -72.682  -17.621 52.007   1.00 63.90 321 A 1 
ATOM 2474 C CB  . LYS A 0 321 . -72.659  -15.359 53.078   1.00 63.90 321 A 1 
ATOM 2475 O O   . LYS A 0 321 . -73.477  -17.364 51.096   1.00 63.90 321 A 1 
ATOM 2476 C CG  . LYS A 0 321 . -71.802  -14.135 53.401   1.00 63.90 321 A 1 
ATOM 2477 C CD  . LYS A 0 321 . -72.515  -13.165 54.342   1.00 63.90 321 A 1 
ATOM 2478 C CE  . LYS A 0 321 . -71.505  -12.056 54.645   1.00 63.90 321 A 1 
ATOM 2479 N NZ  . LYS A 0 321 . -71.771  -11.396 55.939   1.00 63.90 321 A 1 
ATOM 2480 N N   . ASP A 0 322 . -72.521  -18.800 52.585   1.00 58.14 322 A 1 
ATOM 2481 C CA  . ASP A 0 322 . -73.548  -19.826 52.466   1.00 58.14 322 A 1 
ATOM 2482 C C   . ASP A 0 322 . -74.697  -19.525 53.435   1.00 58.14 322 A 1 
ATOM 2483 C CB  . ASP A 0 322 . -72.988  -21.250 52.582   1.00 58.14 322 A 1 
ATOM 2484 O O   . ASP A 0 322 . -74.556  -18.723 54.374   1.00 58.14 322 A 1 
ATOM 2485 C CG  . ASP A 0 322 . -72.033  -21.388 53.754   1.00 58.14 322 A 1 
ATOM 2486 O OD1 . ASP A 0 322 . -72.478  -21.064 54.879   1.00 58.14 322 A 1 
ATOM 2487 O OD2 . ASP A 0 322 . -70.844  -21.662 53.463   1.00 58.14 322 A 1 
ATOM 2488 N N   . ARG A 0 323 . -75.891  -20.046 53.133   1.00 48.26 323 A 1 
ATOM 2489 C CA  . ARG A 0 323 . -77.090  -19.809 53.954   1.00 48.26 323 A 1 
ATOM 2490 C C   . ARG A 0 323 . -77.964  -21.047 54.098   1.00 48.26 323 A 1 
ATOM 2491 C CB  . ARG A 0 323 . -77.852  -18.576 53.451   1.00 48.26 323 A 1 
ATOM 2492 O O   . ARG A 0 323 . -79.191  -20.975 53.939   1.00 48.26 323 A 1 
ATOM 2493 C CG  . ARG A 0 323 . -77.089  -17.283 53.790   1.00 48.26 323 A 1 
ATOM 2494 C CD  . ARG A 0 323 . -77.955  -16.037 53.636   1.00 48.26 323 A 1 
ATOM 2495 N NE  . ARG A 0 323 . -79.116  -16.100 54.546   1.00 48.26 323 A 1 
ATOM 2496 N NH1 . ARG A 0 323 . -80.719  -15.465 53.043   1.00 48.26 323 A 1 
ATOM 2497 N NH2 . ARG A 0 323 . -81.319  -16.426 54.968   1.00 48.26 323 A 1 
ATOM 2498 C CZ  . ARG A 0 323 . -80.375  -15.990 54.187   1.00 48.26 323 A 1 
ATOM 2499 N N   . ASP A 0 324 . -77.334  -22.131 54.533   1.00 51.60 324 A 1 
ATOM 2500 C CA  . ASP A 0 324 . -77.995  -23.389 54.849   1.00 51.60 324 A 1 
ATOM 2501 C C   . ASP A 0 324 . -79.181  -23.191 55.811   1.00 51.60 324 A 1 
ATOM 2502 C CB  . ASP A 0 324 . -76.974  -24.402 55.410   1.00 51.60 324 A 1 
ATOM 2503 O O   . ASP A 0 324 . -79.065  -22.770 56.972   1.00 51.60 324 A 1 
ATOM 2504 C CG  . ASP A 0 324 . -76.476  -25.419 54.377   1.00 51.60 324 A 1 
ATOM 2505 O OD1 . ASP A 0 324 . -77.281  -25.755 53.479   1.00 51.60 324 A 1 
ATOM 2506 O OD2 . ASP A 0 324 . -75.385  -25.986 54.588   1.00 51.60 324 A 1 
ATOM 2507 N N   . VAL A 0 325 . -80.383  -23.517 55.325   1.00 44.28 325 A 1 
ATOM 2508 C CA  . VAL A 0 325 . -81.591  -23.545 56.155   1.00 44.28 325 A 1 
ATOM 2509 C C   . VAL A 0 325 . -81.764  -24.949 56.713   1.00 44.28 325 A 1 
ATOM 2510 C CB  . VAL A 0 325 . -82.852  -23.055 55.419   1.00 44.28 325 A 1 
ATOM 2511 O O   . VAL A 0 325 . -82.365  -25.810 56.065   1.00 44.28 325 A 1 
ATOM 2512 C CG1 . VAL A 0 325 . -84.045  -23.039 56.396   1.00 44.28 325 A 1 
ATOM 2513 C CG2 . VAL A 0 325 . -82.687  -21.627 54.887   1.00 44.28 325 A 1 
ATOM 2514 N N   . TYR A 0 326 . -81.320  -25.163 57.954   1.00 36.54 326 A 1 
ATOM 2515 C CA  . TYR A 0 326 . -81.511  -26.436 58.652   1.00 36.54 326 A 1 
ATOM 2516 C C   . TYR A 0 326 . -83.006  -26.736 58.882   1.00 36.54 326 A 1 
ATOM 2517 C CB  . TYR A 0 326 . -80.689  -26.482 59.945   1.00 36.54 326 A 1 
ATOM 2518 O O   . TYR A 0 326 . -83.641  -26.316 59.858   1.00 36.54 326 A 1 
ATOM 2519 C CG  . TYR A 0 326 . -80.577  -27.892 60.499   1.00 36.54 326 A 1 
ATOM 2520 C CD1 . TYR A 0 326 . -81.507  -28.371 61.444   1.00 36.54 326 A 1 
ATOM 2521 C CD2 . TYR A 0 326 . -79.546  -28.734 60.039   1.00 36.54 326 A 1 
ATOM 2522 C CE1 . TYR A 0 326 . -81.399  -29.689 61.935   1.00 36.54 326 A 1 
ATOM 2523 C CE2 . TYR A 0 326 . -79.433  -30.049 60.527   1.00 36.54 326 A 1 
ATOM 2524 O OH  . TYR A 0 326 . -80.242  -31.794 61.959   1.00 36.54 326 A 1 
ATOM 2525 C CZ  . TYR A 0 326 . -80.358  -30.527 61.479   1.00 36.54 326 A 1 
ATOM 2526 N N   . GLY A 0 327 . -83.599  -27.469 57.940   1.00 40.21 327 A 1 
ATOM 2527 C CA  . GLY A 0 327 . -84.997  -27.877 57.969   1.00 40.21 327 A 1 
ATOM 2528 C C   . GLY A 0 327 . -85.244  -28.932 59.043   1.00 40.21 327 A 1 
ATOM 2529 O O   . GLY A 0 327 . -84.916  -30.101 58.856   1.00 40.21 327 A 1 
ATOM 2530 N N   . ALA A 0 328 . -85.875  -28.531 60.151   1.00 34.20 328 A 1 
ATOM 2531 C CA  . ALA A 0 328 . -86.242  -29.420 61.252   1.00 34.20 328 A 1 
ATOM 2532 C C   . ALA A 0 328 . -86.943  -30.702 60.754   1.00 34.20 328 A 1 
ATOM 2533 C CB  . ALA A 0 328 . -87.134  -28.641 62.228   1.00 34.20 328 A 1 
ATOM 2534 O O   . ALA A 0 328 . -88.083  -30.658 60.279   1.00 34.20 328 A 1 
ATOM 2535 N N   . SER A 0 329 . -86.266  -31.849 60.880   1.00 35.42 329 A 1 
ATOM 2536 C CA  . SER A 0 329 . -86.807  -33.128 60.409   1.00 35.42 329 A 1 
ATOM 2537 C C   . SER A 0 329 . -88.106  -33.491 61.142   1.00 35.42 329 A 1 
ATOM 2538 C CB  . SER A 0 329 . -85.765  -34.254 60.468   1.00 35.42 329 A 1 
ATOM 2539 O O   . SER A 0 329 . -88.217  -33.409 62.369   1.00 35.42 329 A 1 
ATOM 2540 O OG  . SER A 0 329 . -85.486  -34.663 61.792   1.00 35.42 329 A 1 
ATOM 2541 N N   . SER A 0 330 . -89.130  -33.879 60.381   1.00 34.13 330 A 1 
ATOM 2542 C CA  . SER A 0 330 . -90.467  -34.147 60.911   1.00 34.13 330 A 1 
ATOM 2543 C C   . SER A 0 330 . -90.529  -35.503 61.623   1.00 34.13 330 A 1 
ATOM 2544 C CB  . SER A 0 330 . -91.497  -34.054 59.780   1.00 34.13 330 A 1 
ATOM 2545 O O   . SER A 0 330 . -90.814  -36.530 61.002   1.00 34.13 330 A 1 
ATOM 2546 O OG  . SER A 0 330 . -91.187  -34.974 58.752   1.00 34.13 330 A 1 
ATOM 2547 N N   . TYR A 0 331 . -90.300  -35.519 62.936   1.00 24.94 331 A 1 
ATOM 2548 C CA  . TYR A 0 331 . -90.419  -36.733 63.743   1.00 24.94 331 A 1 
ATOM 2549 C C   . TYR A 0 331 . -91.854  -36.929 64.270   1.00 24.94 331 A 1 
ATOM 2550 C CB  . TYR A 0 331 . -89.371  -36.710 64.867   1.00 24.94 331 A 1 
ATOM 2551 O O   . TYR A 0 331 . -92.379  -36.080 64.987   1.00 24.94 331 A 1 
ATOM 2552 C CG  . TYR A 0 331 . -88.986  -38.093 65.361   1.00 24.94 331 A 1 
ATOM 2553 C CD1 . TYR A 0 331 . -89.586  -38.641 66.512   1.00 24.94 331 A 1 
ATOM 2554 C CD2 . TYR A 0 331 . -88.011  -38.828 64.659   1.00 24.94 331 A 1 
ATOM 2555 C CE1 . TYR A 0 331 . -89.203  -39.920 66.966   1.00 24.94 331 A 1 
ATOM 2556 C CE2 . TYR A 0 331 . -87.631  -40.108 65.104   1.00 24.94 331 A 1 
ATOM 2557 O OH  . TYR A 0 331 . -87.843  -41.885 66.697   1.00 24.94 331 A 1 
ATOM 2558 C CZ  . TYR A 0 331 . -88.221  -40.654 66.262   1.00 24.94 331 A 1 
ATOM 2559 N N   . GLY A 0 332 . -92.476  -38.079 63.976   1.00 30.70 332 A 1 
ATOM 2560 C CA  . GLY A 0 332 . -93.602  -38.584 64.781   1.00 30.70 332 A 1 
ATOM 2561 C C   . GLY A 0 332 . -95.036  -38.463 64.241   1.00 30.70 332 A 1 
ATOM 2562 O O   . GLY A 0 332 . -95.966  -38.475 65.043   1.00 30.70 332 A 1 
ATOM 2563 N N   . ALA A 0 333 . -95.272  -38.433 62.925   1.00 27.41 333 A 1 
ATOM 2564 C CA  . ALA A 0 333 . -96.618  -38.651 62.371   1.00 27.41 333 A 1 
ATOM 2565 C C   . ALA A 0 333 . -96.905  -40.152 62.134   1.00 27.41 333 A 1 
ATOM 2566 C CB  . ALA A 0 333 . -96.816  -37.775 61.127   1.00 27.41 333 A 1 
ATOM 2567 O O   . ALA A 0 333 . -96.949  -40.622 60.997   1.00 27.41 333 A 1 
ATOM 2568 N N   . VAL A 0 334 . -97.116  -40.924 63.209   1.00 26.48 334 A 1 
ATOM 2569 C CA  . VAL A 0 334 . -97.635  -42.304 63.102   1.00 26.48 334 A 1 
ATOM 2570 C C   . VAL A 0 334 . -99.093  -42.280 62.639   1.00 26.48 334 A 1 
ATOM 2571 C CB  . VAL A 0 334 . -97.474  -43.152 64.389   1.00 26.48 334 A 1 
ATOM 2572 O O   . VAL A 0 334 . -100.024 -42.124 63.427   1.00 26.48 334 A 1 
ATOM 2573 C CG1 . VAL A 0 334 . -96.252  -44.068 64.272   1.00 26.48 334 A 1 
ATOM 2574 C CG2 . VAL A 0 334 . -97.357  -42.334 65.681   1.00 26.48 334 A 1 
ATOM 2575 N N   . ALA A 0 335 . -99.293  -42.445 61.334   1.00 26.07 335 A 1 
ATOM 2576 C CA  . ALA A 0 335 . -100.605 -42.476 60.702   1.00 26.07 335 A 1 
ATOM 2577 C C   . ALA A 0 335 . -101.326 -43.821 60.929   1.00 26.07 335 A 1 
ATOM 2578 C CB  . ALA A 0 335 . -100.421 -42.132 59.216   1.00 26.07 335 A 1 
ATOM 2579 O O   . ALA A 0 335 . -101.357 -44.672 60.044   1.00 26.07 335 A 1 
ATOM 2580 N N   . SER A 0 336 . -101.939 -44.023 62.103   1.00 29.99 336 A 1 
ATOM 2581 C CA  . SER A 0 336 . -103.014 -45.020 62.265   1.00 29.99 336 A 1 
ATOM 2582 C C   . SER A 0 336 . -103.905 -44.777 63.495   1.00 29.99 336 A 1 
ATOM 2583 C CB  . SER A 0 336 . -102.462 -46.458 62.282   1.00 29.99 336 A 1 
ATOM 2584 O O   . SER A 0 336 . -103.470 -44.239 64.506   1.00 29.99 336 A 1 
ATOM 2585 O OG  . SER A 0 336 . -101.531 -46.650 63.321   1.00 29.99 336 A 1 
ATOM 2586 N N   . ALA A 0 337 . -105.160 -45.233 63.393   1.00 28.90 337 A 1 
ATOM 2587 C CA  . ALA A 0 337 . -106.126 -45.430 64.483   1.00 28.90 337 A 1 
ATOM 2588 C C   . ALA A 0 337 . -106.697 -44.194 65.228   1.00 28.90 337 A 1 
ATOM 2589 C CB  . ALA A 0 337 . -105.594 -46.522 65.425   1.00 28.90 337 A 1 
ATOM 2590 O O   . ALA A 0 337 . -106.485 -44.027 66.428   1.00 28.90 337 A 1 
ATOM 2591 N N   . LYS A 0 338 . -107.614 -43.464 64.566   1.00 30.40 338 A 1 
ATOM 2592 C CA  . LYS A 0 338 . -109.030 -43.372 65.017   1.00 30.40 338 A 1 
ATOM 2593 C C   . LYS A 0 338 . -109.945 -42.721 63.967   1.00 30.40 338 A 1 
ATOM 2594 C CB  . LYS A 0 338 . -109.180 -42.716 66.415   1.00 30.40 338 A 1 
ATOM 2595 O O   . LYS A 0 338 . -110.361 -41.573 64.088   1.00 30.40 338 A 1 
ATOM 2596 C CG  . LYS A 0 338 . -109.474 -43.800 67.470   1.00 30.40 338 A 1 
ATOM 2597 C CD  . LYS A 0 338 . -109.526 -43.222 68.886   1.00 30.40 338 A 1 
ATOM 2598 C CE  . LYS A 0 338 . -109.712 -44.368 69.889   1.00 30.40 338 A 1 
ATOM 2599 N NZ  . LYS A 0 338 . -109.782 -43.862 71.282   1.00 30.40 338 A 1 
ATOM 2600 N N   . ASP A 0 339 . -110.309 -43.505 62.956   1.00 29.23 339 A 1 
ATOM 2601 C CA  . ASP A 0 339 . -111.506 -43.242 62.153   1.00 29.23 339 A 1 
ATOM 2602 C C   . ASP A 0 339 . -112.735 -43.736 62.935   1.00 29.23 339 A 1 
ATOM 2603 C CB  . ASP A 0 339 . -111.373 -43.924 60.781   1.00 29.23 339 A 1 
ATOM 2604 O O   . ASP A 0 339 . -112.957 -44.942 63.053   1.00 29.23 339 A 1 
ATOM 2605 C CG  . ASP A 0 339 . -112.546 -43.614 59.838   1.00 29.23 339 A 1 
ATOM 2606 O OD1 . ASP A 0 339 . -113.389 -42.751 60.189   1.00 29.23 339 A 1 
ATOM 2607 O OD2 . ASP A 0 339 . -112.575 -44.223 58.747   1.00 29.23 339 A 1 
ATOM 2608 N N   . ALA A 0 340 . -113.472 -42.815 63.565   1.00 29.25 340 A 1 
ATOM 2609 C CA  . ALA A 0 340 . -114.688 -43.136 64.314   1.00 29.25 340 A 1 
ATOM 2610 C C   . ALA A 0 340 . -115.578 -41.903 64.574   1.00 29.25 340 A 1 
ATOM 2611 C CB  . ALA A 0 340 . -114.302 -43.827 65.640   1.00 29.25 340 A 1 
ATOM 2612 O O   . ALA A 0 340 . -115.630 -41.441 65.708   1.00 29.25 340 A 1 
ATOM 2613 N N   . SER A 0 341 . -116.296 -41.404 63.549   1.00 36.22 341 A 1 
ATOM 2614 C CA  . SER A 0 341 . -117.692 -40.891 63.664   1.00 36.22 341 A 1 
ATOM 2615 C C   . SER A 0 341 . -118.189 -40.085 62.443   1.00 36.22 341 A 1 
ATOM 2616 C CB  . SER A 0 341 . -118.004 -40.093 64.954   1.00 36.22 341 A 1 
ATOM 2617 O O   . SER A 0 341 . -118.672 -38.960 62.583   1.00 36.22 341 A 1 
ATOM 2618 O OG  . SER A 0 341 . -117.236 -38.914 65.059   1.00 36.22 341 A 1 
ATOM 2619 N N   . LYS A 0 342 . -118.181 -40.659 61.230   1.00 32.29 342 A 1 
ATOM 2620 C CA  . LYS A 0 342 . -119.092 -40.190 60.164   1.00 32.29 342 A 1 
ATOM 2621 C C   . LYS A 0 342 . -120.478 -40.822 60.344   1.00 32.29 342 A 1 
ATOM 2622 C CB  . LYS A 0 342 . -118.537 -40.500 58.759   1.00 32.29 342 A 1 
ATOM 2623 O O   . LYS A 0 342 . -120.698 -41.944 59.893   1.00 32.29 342 A 1 
ATOM 2624 C CG  . LYS A 0 342 . -117.610 -39.406 58.211   1.00 32.29 342 A 1 
ATOM 2625 C CD  . LYS A 0 342 . -117.259 -39.708 56.745   1.00 32.29 342 A 1 
ATOM 2626 C CE  . LYS A 0 342 . -116.379 -38.599 56.155   1.00 32.29 342 A 1 
ATOM 2627 N NZ  . LYS A 0 342 . -115.975 -38.906 54.759   1.00 32.29 342 A 1 
ATOM 2628 N N   . LYS A 0 343 . -121.436 -40.106 60.948   1.00 32.61 343 A 1 
ATOM 2629 C CA  . LYS A 0 343 . -122.870 -40.433 60.809   1.00 32.61 343 A 1 
ATOM 2630 C C   . LYS A 0 343 . -123.775 -39.222 61.075   1.00 32.61 343 A 1 
ATOM 2631 C CB  . LYS A 0 343 . -123.245 -41.623 61.730   1.00 32.61 343 A 1 
ATOM 2632 O O   . LYS A 0 343 . -123.831 -38.745 62.199   1.00 32.61 343 A 1 
ATOM 2633 C CG  . LYS A 0 343 . -124.435 -42.425 61.171   1.00 32.61 343 A 1 
ATOM 2634 C CD  . LYS A 0 343 . -124.695 -43.711 61.976   1.00 32.61 343 A 1 
ATOM 2635 C CE  . LYS A 0 343 . -125.763 -44.580 61.288   1.00 32.61 343 A 1 
ATOM 2636 N NZ  . LYS A 0 343 . -125.971 -45.879 61.985   1.00 32.61 343 A 1 
ATOM 2637 N N   . GLY A 0 344 . -124.545 -38.813 60.061   1.00 30.59 344 A 1 
ATOM 2638 C CA  . GLY A 0 344 . -125.747 -37.984 60.234   1.00 30.59 344 A 1 
ATOM 2639 C C   . GLY A 0 344 . -125.749 -36.611 59.554   1.00 30.59 344 A 1 
ATOM 2640 O O   . GLY A 0 344 . -125.491 -35.624 60.225   1.00 30.59 344 A 1 
ATOM 2641 N N   . TYR A 0 345 . -126.114 -36.592 58.262   1.00 28.67 345 A 1 
ATOM 2642 C CA  . TYR A 0 345 . -126.979 -35.637 57.521   1.00 28.67 345 A 1 
ATOM 2643 C C   . TYR A 0 345 . -126.490 -35.403 56.080   1.00 28.67 345 A 1 
ATOM 2644 C CB  . TYR A 0 345 . -127.281 -34.287 58.213   1.00 28.67 345 A 1 
ATOM 2645 O O   . TYR A 0 345 . -125.291 -35.340 55.835   1.00 28.67 345 A 1 
ATOM 2646 C CG  . TYR A 0 345 . -128.600 -34.300 58.972   1.00 28.67 345 A 1 
ATOM 2647 C CD1 . TYR A 0 345 . -129.783 -33.915 58.308   1.00 28.67 345 A 1 
ATOM 2648 C CD2 . TYR A 0 345 . -128.664 -34.727 60.314   1.00 28.67 345 A 1 
ATOM 2649 C CE1 . TYR A 0 345 . -131.021 -33.970 58.975   1.00 28.67 345 A 1 
ATOM 2650 C CE2 . TYR A 0 345 . -129.902 -34.787 60.984   1.00 28.67 345 A 1 
ATOM 2651 O OH  . TYR A 0 345 . -132.283 -34.459 60.949   1.00 28.67 345 A 1 
ATOM 2652 C CZ  . TYR A 0 345 . -131.085 -34.409 60.312   1.00 28.67 345 A 1 
ATOM 2653 N N   . GLY A 0 346 . -127.435 -35.255 55.139   1.00 32.93 346 A 1 
ATOM 2654 C CA  . GLY A 0 346 . -127.162 -34.815 53.761   1.00 32.93 346 A 1 
ATOM 2655 C C   . GLY A 0 346 . -127.410 -35.859 52.666   1.00 32.93 346 A 1 
ATOM 2656 O O   . GLY A 0 346 . -126.470 -36.315 52.026   1.00 32.93 346 A 1 
ATOM 2657 N N   . ALA A 0 347 . -128.677 -36.205 52.422   1.00 29.43 347 A 1 
ATOM 2658 C CA  . ALA A 0 347 . -129.111 -36.879 51.196   1.00 29.43 347 A 1 
ATOM 2659 C C   . ALA A 0 347 . -130.090 -35.965 50.436   1.00 29.43 347 A 1 
ATOM 2660 C CB  . ALA A 0 347 . -129.698 -38.256 51.540   1.00 29.43 347 A 1 
ATOM 2661 O O   . ALA A 0 347 . -131.296 -36.028 50.655   1.00 29.43 347 A 1 
ATOM 2662 N N   . ALA A 0 348 . -129.535 -35.091 49.598   1.00 31.88 348 A 1 
ATOM 2663 C CA  . ALA A 0 348 . -130.196 -34.284 48.569   1.00 31.88 348 A 1 
ATOM 2664 C C   . ALA A 0 348 . -129.068 -33.838 47.611   1.00 31.88 348 A 1 
ATOM 2665 C CB  . ALA A 0 348 . -130.902 -33.088 49.227   1.00 31.88 348 A 1 
ATOM 2666 O O   . ALA A 0 348 . -128.040 -33.372 48.091   1.00 31.88 348 A 1 
ATOM 2667 N N   . GLU A 0 349 . -129.051 -34.226 46.335   1.00 28.62 349 A 1 
ATOM 2668 C CA  . GLU A 0 349 . -129.875 -33.729 45.214   1.00 28.62 349 A 1 
ATOM 2669 C C   . GLU A 0 349 . -129.076 -32.682 44.409   1.00 28.62 349 A 1 
ATOM 2670 C CB  . GLU A 0 349 . -131.276 -33.231 45.625   1.00 28.62 349 A 1 
ATOM 2671 O O   . GLU A 0 349 . -128.332 -31.903 44.995   1.00 28.62 349 A 1 
ATOM 2672 C CG  . GLU A 0 349 . -132.275 -33.217 44.458   1.00 28.62 349 A 1 
ATOM 2673 C CD  . GLU A 0 349 . -133.677 -32.734 44.864   1.00 28.62 349 A 1 
ATOM 2674 O OE1 . GLU A 0 349 . -134.615 -33.033 44.092   1.00 28.62 349 A 1 
ATOM 2675 O OE2 . GLU A 0 349 . -133.804 -32.089 45.929   1.00 28.62 349 A 1 
ATOM 2676 N N   . LEU A 0 350 . -129.245 -32.678 43.076   1.00 29.95 350 A 1 
ATOM 2677 C CA  . LEU A 0 350 . -128.592 -31.790 42.091   1.00 29.95 350 A 1 
ATOM 2678 C C   . LEU A 0 350 . -127.056 -31.959 41.932   1.00 29.95 350 A 1 
ATOM 2679 C CB  . LEU A 0 350 . -128.958 -30.315 42.403   1.00 29.95 350 A 1 
ATOM 2680 O O   . LEU A 0 350 . -126.366 -32.412 42.835   1.00 29.95 350 A 1 
ATOM 2681 C CG  . LEU A 0 350 . -130.464 -29.987 42.436   1.00 29.95 350 A 1 
ATOM 2682 C CD1 . LEU A 0 350 . -130.719 -28.722 43.248   1.00 29.95 350 A 1 
ATOM 2683 C CD2 . LEU A 0 350 . -131.037 -29.791 41.032   1.00 29.95 350 A 1 
ATOM 2684 N N   . TYR A 0 351 . -126.417 -31.570 40.822   1.00 29.98 351 A 1 
ATOM 2685 C CA  . TYR A 0 351 . -126.801 -31.558 39.397   1.00 29.98 351 A 1 
ATOM 2686 C C   . TYR A 0 351 . -125.512 -31.230 38.622   1.00 29.98 351 A 1 
ATOM 2687 C CB  . TYR A 0 351 . -127.875 -30.507 39.053   1.00 29.98 351 A 1 
ATOM 2688 O O   . TYR A 0 351 . -125.055 -30.089 38.628   1.00 29.98 351 A 1 
ATOM 2689 C CG  . TYR A 0 351 . -128.386 -30.537 37.624   1.00 29.98 351 A 1 
ATOM 2690 C CD1 . TYR A 0 351 . -127.881 -29.628 36.675   1.00 29.98 351 A 1 
ATOM 2691 C CD2 . TYR A 0 351 . -129.433 -31.412 37.269   1.00 29.98 351 A 1 
ATOM 2692 C CE1 . TYR A 0 351 . -128.436 -29.572 35.381   1.00 29.98 351 A 1 
ATOM 2693 C CE2 . TYR A 0 351 . -129.988 -31.363 35.974   1.00 29.98 351 A 1 
ATOM 2694 O OH  . TYR A 0 351 . -130.061 -30.368 33.797   1.00 29.98 351 A 1 
ATOM 2695 C CZ  . TYR A 0 351 . -129.500 -30.434 35.032   1.00 29.98 351 A 1 
ATOM 2696 N N   . GLY A 0 352 . -124.880 -32.233 38.009   1.00 31.31 352 A 1 
ATOM 2697 C CA  . GLY A 0 352 . -123.496 -32.113 37.537   1.00 31.31 352 A 1 
ATOM 2698 C C   . GLY A 0 352 . -122.459 -32.131 38.684   1.00 31.31 352 A 1 
ATOM 2699 O O   . GLY A 0 352 . -122.803 -32.038 39.855   1.00 31.31 352 A 1 
ATOM 2700 N N   . GLN A 0 353 . -121.165 -32.304 38.415   1.00 28.88 353 A 1 
ATOM 2701 C CA  . GLN A 0 353 . -120.559 -32.637 37.124   1.00 28.88 353 A 1 
ATOM 2702 C C   . GLN A 0 353 . -119.326 -33.531 37.331   1.00 28.88 353 A 1 
ATOM 2703 C CB  . GLN A 0 353 . -120.276 -31.345 36.333   1.00 28.88 353 A 1 
ATOM 2704 O O   . GLN A 0 353 . -118.183 -33.114 37.166   1.00 28.88 353 A 1 
ATOM 2705 C CG  . GLN A 0 353 . -120.069 -31.613 34.832   1.00 28.88 353 A 1 
ATOM 2706 C CD  . GLN A 0 353 . -120.087 -30.328 34.005   1.00 28.88 353 A 1 
ATOM 2707 N NE2 . GLN A 0 353 . -120.415 -30.396 32.734   1.00 28.88 353 A 1 
ATOM 2708 O OE1 . GLN A 0 353 . -119.825 -29.238 34.474   1.00 28.88 353 A 1 
ATOM 2709 N N   . GLN A 0 354 . -119.560 -34.803 37.673   1.00 24.67 354 A 1 
ATOM 2710 C CA  . GLN A 0 354 . -118.548 -35.833 37.454   1.00 24.67 354 A 1 
ATOM 2711 C C   . GLN A 0 354 . -118.360 -36.032 35.944   1.00 24.67 354 A 1 
ATOM 2712 C CB  . GLN A 0 354 . -118.946 -37.173 38.103   1.00 24.67 354 A 1 
ATOM 2713 O O   . GLN A 0 354 . -119.130 -36.747 35.311   1.00 24.67 354 A 1 
ATOM 2714 C CG  . GLN A 0 354 . -118.715 -37.239 39.617   1.00 24.67 354 A 1 
ATOM 2715 C CD  . GLN A 0 354 . -119.151 -38.597 40.163   1.00 24.67 354 A 1 
ATOM 2716 N NE2 . GLN A 0 354 . -118.242 -39.470 40.543   1.00 24.67 354 A 1 
ATOM 2717 O OE1 . GLN A 0 354 . -120.323 -38.914 40.234   1.00 24.67 354 A 1 
ATOM 2718 N N   . VAL A 0 355 . -117.281 -35.481 35.393   1.00 29.48 355 A 1 
ATOM 2719 C CA  . VAL A 0 355 . -116.489 -36.232 34.413   1.00 29.48 355 A 1 
ATOM 2720 C C   . VAL A 0 355 . -115.139 -36.477 35.063   1.00 29.48 355 A 1 
ATOM 2721 C CB  . VAL A 0 355 . -116.410 -35.592 33.018   1.00 29.48 355 A 1 
ATOM 2722 O O   . VAL A 0 355 . -114.183 -35.721 34.918   1.00 29.48 355 A 1 
ATOM 2723 C CG1 . VAL A 0 355 . -115.735 -36.571 32.045   1.00 29.48 355 A 1 
ATOM 2724 C CG2 . VAL A 0 355 . -117.812 -35.290 32.471   1.00 29.48 355 A 1 
ATOM 2725 N N   . SER A 0 356 . -115.120 -37.525 35.883   1.00 29.88 356 A 1 
ATOM 2726 C CA  . SER A 0 356 . -113.880 -38.082 36.400   1.00 29.88 356 A 1 
ATOM 2727 C C   . SER A 0 356 . -113.020 -38.546 35.229   1.00 29.88 356 A 1 
ATOM 2728 C CB  . SER A 0 356 . -114.188 -39.279 37.309   1.00 29.88 356 A 1 
ATOM 2729 O O   . SER A 0 356 . -113.555 -39.124 34.286   1.00 29.88 356 A 1 
ATOM 2730 O OG  . SER A 0 356 . -113.375 -39.241 38.461   1.00 29.88 356 A 1 
ATOM 2731 N N   . ALA A 0 357 . -111.712 -38.312 35.333   1.00 25.56 357 A 1 
ATOM 2732 C CA  . ALA A 0 357 . -110.654 -39.143 34.768   1.00 25.56 357 A 1 
ATOM 2733 C C   . ALA A 0 357 . -111.033 -39.962 33.518   1.00 25.56 357 A 1 
ATOM 2734 C CB  . ALA A 0 357 . -110.120 -40.024 35.908   1.00 25.56 357 A 1 
ATOM 2735 O O   . ALA A 0 357 . -111.093 -41.191 33.569   1.00 25.56 357 A 1 
ATOM 2736 N N   . ASN A 0 358 . -111.177 -39.287 32.373   1.00 27.76 358 A 1 
ATOM 2737 C CA  . ASN A 0 358 . -111.024 -39.950 31.081   1.00 27.76 358 A 1 
ATOM 2738 C C   . ASN A 0 358 . -109.521 -40.184 30.846   1.00 27.76 358 A 1 
ATOM 2739 C CB  . ASN A 0 358 . -111.772 -39.171 29.977   1.00 27.76 358 A 1 
ATOM 2740 O O   . ASN A 0 358 . -108.873 -39.535 30.026   1.00 27.76 358 A 1 
ATOM 2741 C CG  . ASN A 0 358 . -112.500 -40.078 28.993   1.00 27.76 358 A 1 
ATOM 2742 N ND2 . ASN A 0 358 . -112.710 -39.629 27.780   1.00 27.76 358 A 1 
ATOM 2743 O OD1 . ASN A 0 358 . -112.961 -41.161 29.302   1.00 27.76 358 A 1 
ATOM 2744 N N   . GLY A 0 359 . -108.949 -41.082 31.651   1.00 25.25 359 A 1 
ATOM 2745 C CA  . GLY A 0 359 . -107.765 -41.814 31.232   1.00 25.25 359 A 1 
ATOM 2746 C C   . GLY A 0 359 . -108.126 -42.732 30.062   1.00 25.25 359 A 1 
ATOM 2747 O O   . GLY A 0 359 . -109.296 -42.910 29.739   1.00 25.25 359 A 1 
ATOM 2748 N N   . GLN A 0 360 . -107.109 -43.369 29.486   1.00 26.01 360 A 1 
ATOM 2749 C CA  . GLN A 0 360 . -107.221 -44.306 28.360   1.00 26.01 360 A 1 
ATOM 2750 C C   . GLN A 0 360 . -107.399 -43.632 26.991   1.00 26.01 360 A 1 
ATOM 2751 C CB  . GLN A 0 360 . -108.192 -45.470 28.639   1.00 26.01 360 A 1 
ATOM 2752 O O   . GLN A 0 360 . -108.468 -43.577 26.387   1.00 26.01 360 A 1 
ATOM 2753 C CG  . GLN A 0 360 . -107.942 -46.088 30.024   1.00 26.01 360 A 1 
ATOM 2754 C CD  . GLN A 0 360 . -108.764 -47.343 30.253   1.00 26.01 360 A 1 
ATOM 2755 N NE2 . GLN A 0 360 . -108.282 -48.493 29.838   1.00 26.01 360 A 1 
ATOM 2756 O OE1 . GLN A 0 360 . -109.841 -47.326 30.819   1.00 26.01 360 A 1 
ATOM 2757 N N   . SER A 0 361 . -106.243 -43.210 26.478   1.00 31.90 361 A 1 
ATOM 2758 C CA  . SER A 0 361 . -105.773 -43.576 25.137   1.00 31.90 361 A 1 
ATOM 2759 C C   . SER A 0 361 . -106.635 -44.627 24.421   1.00 31.90 361 A 1 
ATOM 2760 C CB  . SER A 0 361 . -104.360 -44.164 25.296   1.00 31.90 361 A 1 
ATOM 2761 O O   . SER A 0 361 . -106.671 -45.793 24.824   1.00 31.90 361 A 1 
ATOM 2762 O OG  . SER A 0 361 . -104.374 -45.171 26.297   1.00 31.90 361 A 1 
ATOM 2763 N N   . TYR A 0 362 . -107.250 -44.220 23.314   1.00 29.09 362 A 1 
ATOM 2764 C CA  . TYR A 0 362 . -107.770 -45.126 22.295   1.00 29.09 362 A 1 
ATOM 2765 C C   . TYR A 0 362 . -106.734 -45.314 21.178   1.00 29.09 362 A 1 
ATOM 2766 C CB  . TYR A 0 362 . -109.116 -44.611 21.759   1.00 29.09 362 A 1 
ATOM 2767 O O   . TYR A 0 362 . -106.062 -44.358 20.800   1.00 29.09 362 A 1 
ATOM 2768 C CG  . TYR A 0 362 . -110.308 -45.348 22.337   1.00 29.09 362 A 1 
ATOM 2769 C CD1 . TYR A 0 362 . -110.947 -46.348 21.577   1.00 29.09 362 A 1 
ATOM 2770 C CD2 . TYR A 0 362 . -110.748 -45.065 23.645   1.00 29.09 362 A 1 
ATOM 2771 C CE1 . TYR A 0 362 . -112.025 -47.069 22.125   1.00 29.09 362 A 1 
ATOM 2772 C CE2 . TYR A 0 362 . -111.830 -45.780 24.194   1.00 29.09 362 A 1 
ATOM 2773 O OH  . TYR A 0 362 . -113.504 -47.487 23.965   1.00 29.09 362 A 1 
ATOM 2774 C CZ  . TYR A 0 362 . -112.468 -46.787 23.434   1.00 29.09 362 A 1 
ATOM 2775 N N   . HIS A 0 363 . -106.709 -46.534 20.629   1.00 34.94 363 A 1 
ATOM 2776 C CA  . HIS A 0 363 . -105.856 -47.063 19.550   1.00 34.94 363 A 1 
ATOM 2777 C C   . HIS A 0 363 . -104.416 -47.497 19.930   1.00 34.94 363 A 1 
ATOM 2778 C CB  . HIS A 0 363 . -105.899 -46.179 18.292   1.00 34.94 363 A 1 
ATOM 2779 O O   . HIS A 0 363 . -103.573 -46.631 20.157   1.00 34.94 363 A 1 
ATOM 2780 C CG  . HIS A 0 363 . -107.301 -46.041 17.761   1.00 34.94 363 A 1 
ATOM 2781 C CD2 . HIS A 0 363 . -108.172 -45.016 18.013   1.00 34.94 363 A 1 
ATOM 2782 N ND1 . HIS A 0 363 . -107.986 -46.990 17.036   1.00 34.94 363 A 1 
ATOM 2783 C CE1 . HIS A 0 363 . -109.242 -46.550 16.861   1.00 34.94 363 A 1 
ATOM 2784 N NE2 . HIS A 0 363 . -109.408 -45.356 17.450   1.00 34.94 363 A 1 
ATOM 2785 N N   . PRO A 0 364 . -104.081 -48.811 19.846   1.00 41.51 364 A 1 
ATOM 2786 C CA  . PRO A 0 364 . -104.980 -49.979 19.754   1.00 41.51 364 A 1 
ATOM 2787 C C   . PRO A 0 364 . -104.673 -51.176 20.700   1.00 41.51 364 A 1 
ATOM 2788 C CB  . PRO A 0 364 . -104.807 -50.396 18.288   1.00 41.51 364 A 1 
ATOM 2789 O O   . PRO A 0 364 . -103.626 -51.242 21.333   1.00 41.51 364 A 1 
ATOM 2790 C CG  . PRO A 0 364 . -103.307 -50.185 18.047   1.00 41.51 364 A 1 
ATOM 2791 C CD  . PRO A 0 364 . -102.867 -49.177 19.121   1.00 41.51 364 A 1 
ATOM 2792 N N   . ASP A 0 365 . -105.600 -52.151 20.672   1.00 41.75 365 A 1 
ATOM 2793 C CA  . ASP A 0 365 . -105.462 -53.591 21.008   1.00 41.75 365 A 1 
ATOM 2794 C C   . ASP A 0 365 . -105.597 -54.121 22.475   1.00 41.75 365 A 1 
ATOM 2795 C CB  . ASP A 0 365 . -104.370 -54.206 20.096   1.00 41.75 365 A 1 
ATOM 2796 O O   . ASP A 0 365 . -105.470 -53.350 23.426   1.00 41.75 365 A 1 
ATOM 2797 C CG  . ASP A 0 365 . -104.896 -54.498 18.674   1.00 41.75 365 A 1 
ATOM 2798 O OD1 . ASP A 0 365 . -106.113 -54.307 18.425   1.00 41.75 365 A 1 
ATOM 2799 O OD2 . ASP A 0 365 . -104.078 -54.928 17.837   1.00 41.75 365 A 1 
ATOM 2800 N N   . PRO A 0 366 . -106.076 -55.390 22.681   1.00 37.91 366 A 1 
ATOM 2801 C CA  . PRO A 0 366 . -107.243 -55.624 23.567   1.00 37.91 366 A 1 
ATOM 2802 C C   . PRO A 0 366 . -107.193 -56.837 24.557   1.00 37.91 366 A 1 
ATOM 2803 C CB  . PRO A 0 366 . -108.351 -55.827 22.521   1.00 37.91 366 A 1 
ATOM 2804 O O   . PRO A 0 366 . -106.183 -57.519 24.674   1.00 37.91 366 A 1 
ATOM 2805 C CG  . PRO A 0 366 . -107.677 -56.681 21.443   1.00 37.91 366 A 1 
ATOM 2806 C CD  . PRO A 0 366 . -106.185 -56.440 21.663   1.00 37.91 366 A 1 
ATOM 2807 N N   . TYR A 0 367 . -108.357 -57.138 25.188   1.00 29.33 367 A 1 
ATOM 2808 C CA  . TYR A 0 367 . -108.713 -58.155 26.230   1.00 29.33 367 A 1 
ATOM 2809 C C   . TYR A 0 367 . -108.405 -57.780 27.708   1.00 29.33 367 A 1 
ATOM 2810 C CB  . TYR A 0 367 . -108.182 -59.579 25.922   1.00 29.33 367 A 1 
ATOM 2811 O O   . TYR A 0 367 . -107.273 -57.471 28.039   1.00 29.33 367 A 1 
ATOM 2812 C CG  . TYR A 0 367 . -109.020 -60.451 25.001   1.00 29.33 367 A 1 
ATOM 2813 C CD1 . TYR A 0 367 . -109.662 -61.597 25.516   1.00 29.33 367 A 1 
ATOM 2814 C CD2 . TYR A 0 367 . -109.100 -60.167 23.624   1.00 29.33 367 A 1 
ATOM 2815 C CE1 . TYR A 0 367 . -110.385 -62.453 24.663   1.00 29.33 367 A 1 
ATOM 2816 C CE2 . TYR A 0 367 . -109.838 -61.010 22.769   1.00 29.33 367 A 1 
ATOM 2817 O OH  . TYR A 0 367 . -111.169 -62.982 22.456   1.00 29.33 367 A 1 
ATOM 2818 C CZ  . TYR A 0 367 . -110.477 -62.157 23.285   1.00 29.33 367 A 1 
ATOM 2819 N N   . GLY A 0 368 . -109.329 -57.863 28.689   1.00 30.28 368 A 1 
ATOM 2820 C CA  . GLY A 0 368 . -110.795 -58.051 28.656   1.00 30.28 368 A 1 
ATOM 2821 C C   . GLY A 0 368 . -111.426 -58.460 30.019   1.00 30.28 368 A 1 
ATOM 2822 O O   . GLY A 0 368 . -110.834 -59.261 30.727   1.00 30.28 368 A 1 
ATOM 2823 N N   . LYS A 0 369 . -112.672 -58.007 30.304   1.00 30.43 369 A 1 
ATOM 2824 C CA  . LYS A 0 369 . -113.596 -58.390 31.429   1.00 30.43 369 A 1 
ATOM 2825 C C   . LYS A 0 369 . -113.118 -58.072 32.875   1.00 30.43 369 A 1 
ATOM 2826 C CB  . LYS A 0 369 . -113.975 -59.885 31.325   1.00 30.43 369 A 1 
ATOM 2827 O O   . LYS A 0 369 . -111.948 -58.207 33.178   1.00 30.43 369 A 1 
ATOM 2828 C CG  . LYS A 0 369 . -114.556 -60.318 29.966   1.00 30.43 369 A 1 
ATOM 2829 C CD  . LYS A 0 369 . -114.897 -61.816 29.967   1.00 30.43 369 A 1 
ATOM 2830 C CE  . LYS A 0 369 . -115.433 -62.244 28.593   1.00 30.43 369 A 1 
ATOM 2831 N NZ  . LYS A 0 369 . -115.759 -63.693 28.558   1.00 30.43 369 A 1 
ATOM 2832 N N   . GLY A 0 370 . -113.961 -57.715 33.856   1.00 29.04 370 A 1 
ATOM 2833 C CA  . GLY A 0 370 . -115.415 -57.462 33.912   1.00 29.04 370 A 1 
ATOM 2834 C C   . GLY A 0 370 . -115.965 -57.606 35.357   1.00 29.04 370 A 1 
ATOM 2835 O O   . GLY A 0 370 . -115.333 -58.262 36.175   1.00 29.04 370 A 1 
ATOM 2836 N N   . GLY A 0 371 . -117.152 -57.051 35.657   1.00 30.28 371 A 1 
ATOM 2837 C CA  . GLY A 0 371 . -117.872 -57.193 36.949   1.00 30.28 371 A 1 
ATOM 2838 C C   . GLY A 0 371 . -117.920 -55.894 37.778   1.00 30.28 371 A 1 
ATOM 2839 O O   . GLY A 0 371 . -116.883 -55.288 37.996   1.00 30.28 371 A 1 
ATOM 2840 N N   . TYR A 0 372 . -119.075 -55.302 38.131   1.00 27.11 372 A 1 
ATOM 2841 C CA  . TYR A 0 372 . -120.187 -55.800 38.980   1.00 27.11 372 A 1 
ATOM 2842 C C   . TYR A 0 372 . -119.731 -56.037 40.448   1.00 27.11 372 A 1 
ATOM 2843 C CB  . TYR A 0 372 . -120.942 -56.994 38.351   1.00 27.11 372 A 1 
ATOM 2844 O O   . TYR A 0 372 . -118.679 -56.619 40.658   1.00 27.11 372 A 1 
ATOM 2845 C CG  . TYR A 0 372 . -121.690 -56.750 37.046   1.00 27.11 372 A 1 
ATOM 2846 C CD1 . TYR A 0 372 . -122.680 -55.746 36.967   1.00 27.11 372 A 1 
ATOM 2847 C CD2 . TYR A 0 372 . -121.479 -57.601 35.942   1.00 27.11 372 A 1 
ATOM 2848 C CE1 . TYR A 0 372 . -123.442 -55.585 35.792   1.00 27.11 372 A 1 
ATOM 2849 C CE2 . TYR A 0 372 . -122.227 -57.433 34.761   1.00 27.11 372 A 1 
ATOM 2850 O OH  . TYR A 0 372 . -123.938 -56.287 33.544   1.00 27.11 372 A 1 
ATOM 2851 C CZ  . TYR A 0 372 . -123.212 -56.429 34.683   1.00 27.11 372 A 1 
ATOM 2852 N N   . VAL A 0 373 . -120.452 -55.650 41.516   1.00 31.77 373 A 1 
ATOM 2853 C CA  . VAL A 0 373 . -121.876 -55.279 41.624   1.00 31.77 373 A 1 
ATOM 2854 C C   . VAL A 0 373 . -122.197 -54.473 42.915   1.00 31.77 373 A 1 
ATOM 2855 C CB  . VAL A 0 373 . -122.708 -56.592 41.567   1.00 31.77 373 A 1 
ATOM 2856 O O   . VAL A 0 373 . -121.391 -54.390 43.830   1.00 31.77 373 A 1 
ATOM 2857 C CG1 . VAL A 0 373 . -122.995 -57.269 42.909   1.00 31.77 373 A 1 
ATOM 2858 C CG2 . VAL A 0 373 . -123.974 -56.422 40.717   1.00 31.77 373 A 1 
ATOM 2859 N N   . THR A 0 374 . -123.411 -53.911 42.947   1.00 27.61 374 A 1 
ATOM 2860 C CA  . THR A 0 374 . -124.328 -53.531 44.061   1.00 27.61 374 A 1 
ATOM 2861 C C   . THR A 0 374 . -124.141 -54.170 45.477   1.00 27.61 374 A 1 
ATOM 2862 C CB  . THR A 0 374 . -125.699 -53.972 43.537   1.00 27.61 374 A 1 
ATOM 2863 O O   . THR A 0 374 . -123.486 -55.191 45.586   1.00 27.61 374 A 1 
ATOM 2864 C CG2 . THR A 0 374 . -126.200 -53.219 42.306   1.00 27.61 374 A 1 
ATOM 2865 O OG1 . THR A 0 374 . -125.766 -55.345 43.251   1.00 27.61 374 A 1 
ATOM 2866 N N   . LYS A 0 375 . -124.777 -53.771 46.607   1.00 28.85 375 A 1 
ATOM 2867 C CA  . LYS A 0 375 . -125.992 -52.956 46.901   1.00 28.85 375 A 1 
ATOM 2868 C C   . LYS A 0 375 . -126.119 -52.643 48.422   1.00 28.85 375 A 1 
ATOM 2869 C CB  . LYS A 0 375 . -127.251 -53.807 46.563   1.00 28.85 375 A 1 
ATOM 2870 O O   . LYS A 0 375 . -125.617 -53.400 49.233   1.00 28.85 375 A 1 
ATOM 2871 C CG  . LYS A 0 375 . -128.314 -53.076 45.721   1.00 28.85 375 A 1 
ATOM 2872 C CD  . LYS A 0 375 . -129.421 -54.035 45.270   1.00 28.85 375 A 1 
ATOM 2873 C CE  . LYS A 0 375 . -130.441 -53.302 44.391   1.00 28.85 375 A 1 
ATOM 2874 N NZ  . LYS A 0 375 . -131.521 -54.215 43.938   1.00 28.85 375 A 1 
ATOM 2875 N N   . HIS A 0 376 . -126.939 -51.633 48.750   1.00 25.90 376 A 1 
ATOM 2876 C CA  . HIS A 0 376 . -127.870 -51.499 49.904   1.00 25.90 376 A 1 
ATOM 2877 C C   . HIS A 0 376 . -127.476 -51.815 51.370   1.00 25.90 376 A 1 
ATOM 2878 C CB  . HIS A 0 376 . -129.163 -52.294 49.629   1.00 25.90 376 A 1 
ATOM 2879 O O   . HIS A 0 376 . -127.246 -52.959 51.737   1.00 25.90 376 A 1 
ATOM 2880 C CG  . HIS A 0 376 . -130.162 -51.663 48.696   1.00 25.90 376 A 1 
ATOM 2881 C CD2 . HIS A 0 376 . -129.939 -50.747 47.704   1.00 25.90 376 A 1 
ATOM 2882 N ND1 . HIS A 0 376 . -131.512 -51.923 48.699   1.00 25.90 376 A 1 
ATOM 2883 C CE1 . HIS A 0 376 . -132.077 -51.218 47.706   1.00 25.90 376 A 1 
ATOM 2884 N NE2 . HIS A 0 376 . -131.143 -50.533 47.033   1.00 25.90 376 A 1 
ATOM 2885 N N   . GLY A 0 377 . -127.834 -50.847 52.232   1.00 27.81 377 A 1 
ATOM 2886 C CA  . GLY A 0 377 . -128.661 -51.086 53.430   1.00 27.81 377 A 1 
ATOM 2887 C C   . GLY A 0 377 . -127.928 -51.404 54.744   1.00 27.81 377 A 1 
ATOM 2888 O O   . GLY A 0 377 . -126.783 -51.825 54.738   1.00 27.81 377 A 1 
ATOM 2889 N N   . ALA A 0 378 . -128.537 -51.224 55.921   1.00 28.38 378 A 1 
ATOM 2890 C CA  . ALA A 0 378 . -129.758 -50.484 56.258   1.00 28.38 378 A 1 
ATOM 2891 C C   . ALA A 0 378 . -129.817 -50.214 57.782   1.00 28.38 378 A 1 
ATOM 2892 C CB  . ALA A 0 378 . -130.997 -51.302 55.838   1.00 28.38 378 A 1 
ATOM 2893 O O   . ALA A 0 378 . -129.100 -50.836 58.560   1.00 28.38 378 A 1 
ATOM 2894 N N   . GLN A 0 379 . -130.782 -49.378 58.181   1.00 29.06 379 A 1 
ATOM 2895 C CA  . GLN A 0 379 . -131.505 -49.467 59.460   1.00 29.06 379 A 1 
ATOM 2896 C C   . GLN A 0 379 . -130.835 -48.946 60.751   1.00 29.06 379 A 1 
ATOM 2897 C CB  . GLN A 0 379 . -132.123 -50.878 59.576   1.00 29.06 379 A 1 
ATOM 2898 O O   . GLN A 0 379 . -129.632 -48.707 60.852   1.00 29.06 379 A 1 
ATOM 2899 C CG  . GLN A 0 379 . -133.484 -50.921 60.295   1.00 29.06 379 A 1 
ATOM 2900 C CD  . GLN A 0 379 . -134.355 -52.102 59.861   1.00 29.06 379 A 1 
ATOM 2901 N NE2 . GLN A 0 379 . -135.339 -52.474 60.645   1.00 29.06 379 A 1 
ATOM 2902 O OE1 . GLN A 0 379 . -134.208 -52.682 58.800   1.00 29.06 379 A 1 
ATOM 2903 N N   . ALA A 0 380 . -131.705 -48.667 61.725   1.00 29.78 380 A 1 
ATOM 2904 C CA  . ALA A 0 380 . -131.432 -47.968 62.973   1.00 29.78 380 A 1 
ATOM 2905 C C   . ALA A 0 380 . -131.906 -48.776 64.197   1.00 29.78 380 A 1 
ATOM 2906 C CB  . ALA A 0 380 . -132.127 -46.598 62.908   1.00 29.78 380 A 1 
ATOM 2907 O O   . ALA A 0 380 . -132.778 -49.635 64.091   1.00 29.78 380 A 1 
ATOM 2908 N N   . GLY A 0 381 . -131.331 -48.433 65.348   1.00 33.67 381 A 1 
ATOM 2909 C CA  . GLY A 0 381 . -131.605 -48.897 66.713   1.00 33.67 381 A 1 
ATOM 2910 C C   . GLY A 0 381 . -130.498 -48.278 67.582   1.00 33.67 381 A 1 
ATOM 2911 O O   . GLY A 0 381 . -129.343 -48.338 67.172   1.00 33.67 381 A 1 
ATOM 2912 N N   . GLN A 0 382 . -130.712 -47.482 68.634   1.00 25.98 382 A 1 
ATOM 2913 C CA  . GLN A 0 382 . -131.727 -47.434 69.700   1.00 25.98 382 A 1 
ATOM 2914 C C   . GLN A 0 382 . -131.483 -48.486 70.795   1.00 25.98 382 A 1 
ATOM 2915 C CB  . GLN A 0 382 . -133.182 -47.337 69.200   1.00 25.98 382 A 1 
ATOM 2916 O O   . GLN A 0 382 . -131.330 -49.665 70.494   1.00 25.98 382 A 1 
ATOM 2917 C CG  . GLN A 0 382 . -134.124 -46.715 70.249   1.00 25.98 382 A 1 
ATOM 2918 C CD  . GLN A 0 382 . -135.544 -46.493 69.730   1.00 25.98 382 A 1 
ATOM 2919 N NE2 . GLN A 0 382 . -136.527 -46.383 70.596   1.00 25.98 382 A 1 
ATOM 2920 O OE1 . GLN A 0 382 . -135.802 -46.392 68.545   1.00 25.98 382 A 1 
ATOM 2921 N N   . TYR A 0 383 . -131.490 -48.015 72.054   1.00 28.85 383 A 1 
ATOM 2922 C CA  . TYR A 0 383 . -131.080 -48.707 73.294   1.00 28.85 383 A 1 
ATOM 2923 C C   . TYR A 0 383 . -129.561 -49.006 73.380   1.00 28.85 383 A 1 
ATOM 2924 C CB  . TYR A 0 383 . -131.971 -49.935 73.558   1.00 28.85 383 A 1 
ATOM 2925 O O   . TYR A 0 383 . -128.911 -49.227 72.369   1.00 28.85 383 A 1 
ATOM 2926 C CG  . TYR A 0 383 . -133.460 -49.651 73.423   1.00 28.85 383 A 1 
ATOM 2927 C CD1 . TYR A 0 383 . -134.161 -49.042 74.482   1.00 28.85 383 A 1 
ATOM 2928 C CD2 . TYR A 0 383 . -134.134 -49.958 72.223   1.00 28.85 383 A 1 
ATOM 2929 C CE1 . TYR A 0 383 . -135.527 -48.727 74.340   1.00 28.85 383 A 1 
ATOM 2930 C CE2 . TYR A 0 383 . -135.494 -49.627 72.069   1.00 28.85 383 A 1 
ATOM 2931 O OH  . TYR A 0 383 . -137.498 -48.675 72.967   1.00 28.85 383 A 1 
ATOM 2932 C CZ  . TYR A 0 383 . -136.193 -49.012 73.127   1.00 28.85 383 A 1 
ATOM 2933 N N   . GLY A 0 384 . -128.907 -48.978 74.546   1.00 29.60 384 A 1 
ATOM 2934 C CA  . GLY A 0 384 . -129.369 -48.682 75.909   1.00 29.60 384 A 1 
ATOM 2935 C C   . GLY A 0 384 . -128.180 -48.411 76.851   1.00 29.60 384 A 1 
ATOM 2936 O O   . GLY A 0 384 . -127.026 -48.507 76.444   1.00 29.60 384 A 1 
ATOM 2937 N N   . ALA A 0 385 . -128.455 -48.018 78.096   1.00 28.46 385 A 1 
ATOM 2938 C CA  . ALA A 0 385 . -127.444 -47.539 79.044   1.00 28.46 385 A 1 
ATOM 2939 C C   . ALA A 0 385 . -126.560 -48.642 79.661   1.00 28.46 385 A 1 
ATOM 2940 C CB  . ALA A 0 385 . -128.178 -46.777 80.157   1.00 28.46 385 A 1 
ATOM 2941 O O   . ALA A 0 385 . -127.038 -49.739 79.938   1.00 28.46 385 A 1 
ATOM 2942 N N   . ALA A 0 386 . -125.324 -48.285 80.032   1.00 35.16 386 A 1 
ATOM 2943 C CA  . ALA A 0 386 . -124.601 -48.906 81.145   1.00 35.16 386 A 1 
ATOM 2944 C C   . ALA A 0 386 . -123.641 -47.896 81.802   1.00 35.16 386 A 1 
ATOM 2945 C CB  . ALA A 0 386 . -123.862 -50.163 80.676   1.00 35.16 386 A 1 
ATOM 2946 O O   . ALA A 0 386 . -122.916 -47.170 81.127   1.00 35.16 386 A 1 
ATOM 2947 N N   . SER A 0 387 . -123.662 -47.840 83.134   1.00 29.52 387 A 1 
ATOM 2948 C CA  . SER A 0 387 . -122.801 -46.976 83.949   1.00 29.52 387 A 1 
ATOM 2949 C C   . SER A 0 387 . -121.375 -47.527 84.032   1.00 29.52 387 A 1 
ATOM 2950 C CB  . SER A 0 387 . -123.400 -46.891 85.359   1.00 29.52 387 A 1 
ATOM 2951 O O   . SER A 0 387 . -121.191 -48.695 84.363   1.00 29.52 387 A 1 
ATOM 2952 O OG  . SER A 0 387 . -122.585 -46.137 86.234   1.00 29.52 387 A 1 
ATOM 2953 N N   . GLY A 0 388 . -120.372 -46.672 83.814   1.00 35.09 388 A 1 
ATOM 2954 C CA  . GLY A 0 388 . -118.963 -46.973 84.075   1.00 35.09 388 A 1 
ATOM 2955 C C   . GLY A 0 388 . -118.261 -45.777 84.714   1.00 35.09 388 A 1 
ATOM 2956 O O   . GLY A 0 388 . -117.745 -44.912 84.012   1.00 35.09 388 A 1 
ATOM 2957 N N   . LYS A 0 389 . -118.253 -45.702 86.052   1.00 29.75 389 A 1 
ATOM 2958 C CA  . LYS A 0 389 . -117.446 -44.714 86.786   1.00 29.75 389 A 1 
ATOM 2959 C C   . LYS A 0 389 . -115.961 -45.082 86.667   1.00 29.75 389 A 1 
ATOM 2960 C CB  . LYS A 0 389 . -117.845 -44.660 88.274   1.00 29.75 389 A 1 
ATOM 2961 O O   . LYS A 0 389 . -115.516 -46.000 87.347   1.00 29.75 389 A 1 
ATOM 2962 C CG  . LYS A 0 389 . -119.171 -43.944 88.573   1.00 29.75 389 A 1 
ATOM 2963 C CD  . LYS A 0 389 . -119.379 -43.898 90.097   1.00 29.75 389 A 1 
ATOM 2964 C CE  . LYS A 0 389 . -120.633 -43.105 90.481   1.00 29.75 389 A 1 
ATOM 2965 N NZ  . LYS A 0 389 . -120.792 -43.036 91.958   1.00 29.75 389 A 1 
ATOM 2966 N N   . GLY A 0 390 . -115.211 -44.346 85.852   1.00 33.78 390 A 1 
ATOM 2967 C CA  . GLY A 0 390 . -113.747 -44.402 85.782   1.00 33.78 390 A 1 
ATOM 2968 C C   . GLY A 0 390 . -113.177 -42.991 85.867   1.00 33.78 390 A 1 
ATOM 2969 O O   . GLY A 0 390 . -113.134 -42.278 84.869   1.00 33.78 390 A 1 
ATOM 2970 N N   . SER A 0 391 . -112.814 -42.552 87.071   1.00 27.63 391 A 1 
ATOM 2971 C CA  . SER A 0 391 . -112.355 -41.187 87.343   1.00 27.63 391 A 1 
ATOM 2972 C C   . SER A 0 391 . -110.836 -41.046 87.204   1.00 27.63 391 A 1 
ATOM 2973 C CB  . SER A 0 391 . -112.858 -40.734 88.720   1.00 27.63 391 A 1 
ATOM 2974 O O   . SER A 0 391 . -110.161 -40.752 88.190   1.00 27.63 391 A 1 
ATOM 2975 O OG  . SER A 0 391 . -112.418 -41.630 89.722   1.00 27.63 391 A 1 
ATOM 2976 N N   . ASP A 0 392 . -110.303 -41.205 85.991   1.00 34.41 392 A 1 
ATOM 2977 C CA  . ASP A 0 392 . -108.910 -40.841 85.695   1.00 34.41 392 A 1 
ATOM 2978 C C   . ASP A 0 392 . -108.798 -39.338 85.417   1.00 34.41 392 A 1 
ATOM 2979 C CB  . ASP A 0 392 . -108.289 -41.735 84.607   1.00 34.41 392 A 1 
ATOM 2980 O O   . ASP A 0 392 . -108.692 -38.857 84.288   1.00 34.41 392 A 1 
ATOM 2981 C CG  . ASP A 0 392 . -107.719 -43.047 85.168   1.00 34.41 392 A 1 
ATOM 2982 O OD1 . ASP A 0 392 . -107.327 -43.065 86.357   1.00 34.41 392 A 1 
ATOM 2983 O OD2 . ASP A 0 392 . -107.673 -44.023 84.389   1.00 34.41 392 A 1 
ATOM 2984 N N   . SER A 0 393 . -108.825 -38.571 86.509   1.00 30.52 393 A 1 
ATOM 2985 C CA  . SER A 0 393 . -108.528 -37.138 86.527   1.00 30.52 393 A 1 
ATOM 2986 C C   . SER A 0 393 . -107.018 -36.896 86.408   1.00 30.52 393 A 1 
ATOM 2987 C CB  . SER A 0 393 . -109.127 -36.496 87.784   1.00 30.52 393 A 1 
ATOM 2988 O O   . SER A 0 393 . -106.384 -36.381 87.330   1.00 30.52 393 A 1 
ATOM 2989 O OG  . SER A 0 393 . -108.758 -35.134 87.868   1.00 30.52 393 A 1 
ATOM 2990 N N   . MET A 0 394 . -106.439 -37.234 85.256   1.00 33.49 394 A 1 
ATOM 2991 C CA  . MET A 0 394 . -105.058 -36.888 84.915   1.00 33.49 394 A 1 
ATOM 2992 C C   . MET A 0 394 . -105.035 -35.933 83.719   1.00 33.49 394 A 1 
ATOM 2993 C CB  . MET A 0 394 . -104.203 -38.157 84.795   1.00 33.49 394 A 1 
ATOM 2994 O O   . MET A 0 394 . -104.546 -36.247 82.636   1.00 33.49 394 A 1 
ATOM 2995 C CG  . MET A 0 394 . -102.704 -37.830 84.786   1.00 33.49 394 A 1 
ATOM 2996 S SD  . MET A 0 394 . -101.666 -39.189 85.387   1.00 33.49 394 A 1 
ATOM 2997 C CE  . MET A 0 394 . -100.031 -38.606 84.883   1.00 33.49 394 A 1 
ATOM 2998 N N   . VAL A 0 395 . -105.584 -34.732 83.939   1.00 32.73 395 A 1 
ATOM 2999 C CA  . VAL A 0 395 . -105.439 -33.595 83.022   1.00 32.73 395 A 1 
ATOM 3000 C C   . VAL A 0 395 . -103.968 -33.181 83.020   1.00 32.73 395 A 1 
ATOM 3001 C CB  . VAL A 0 395 . -106.364 -32.417 83.402   1.00 32.73 395 A 1 
ATOM 3002 O O   . VAL A 0 395 . -103.533 -32.371 83.838   1.00 32.73 395 A 1 
ATOM 3003 C CG1 . VAL A 0 395 . -106.219 -31.239 82.424   1.00 32.73 395 A 1 
ATOM 3004 C CG2 . VAL A 0 395 . -107.838 -32.844 83.389   1.00 32.73 395 A 1 
ATOM 3005 N N   . TRP A 0 396 . -103.194 -33.761 82.102   1.00 26.52 396 A 1 
ATOM 3006 C CA  . TRP A 0 396 . -101.858 -33.278 81.775   1.00 26.52 396 A 1 
ATOM 3007 C C   . TRP A 0 396 . -101.988 -31.846 81.255   1.00 26.52 396 A 1 
ATOM 3008 C CB  . TRP A 0 396 . -101.169 -34.213 80.763   1.00 26.52 396 A 1 
ATOM 3009 O O   . TRP A 0 396 . -102.450 -31.610 80.138   1.00 26.52 396 A 1 
ATOM 3010 C CG  . TRP A 0 396 . -100.018 -34.995 81.319   1.00 26.52 396 A 1 
ATOM 3011 C CD1 . TRP A 0 396 . -100.095 -35.901 82.318   1.00 26.52 396 A 1 
ATOM 3012 C CD2 . TRP A 0 396 . -98.609  -34.956 80.925   1.00 26.52 396 A 1 
ATOM 3013 C CE2 . TRP A 0 396 . -97.887  -35.877 81.740   1.00 26.52 396 A 1 
ATOM 3014 C CE3 . TRP A 0 396 . -97.867  -34.241 79.958   1.00 26.52 396 A 1 
ATOM 3015 N NE1 . TRP A 0 396 . -98.840  -36.418 82.574   1.00 26.52 396 A 1 
ATOM 3016 C CH2 . TRP A 0 396 . -95.799  -35.360 80.633   1.00 26.52 396 A 1 
ATOM 3017 C CZ2 . TRP A 0 396 . -96.506  -36.086 81.607   1.00 26.52 396 A 1 
ATOM 3018 C CZ3 . TRP A 0 396 . -96.479  -34.441 79.814   1.00 26.52 396 A 1 
ATOM 3019 N N   . GLN A 0 397 . -101.617 -30.880 82.093   1.00 30.02 397 A 1 
ATOM 3020 C CA  . GLN A 0 397 . -101.536 -29.483 81.692   1.00 30.02 397 A 1 
ATOM 3021 C C   . GLN A 0 397 . -100.382 -29.352 80.699   1.00 30.02 397 A 1 
ATOM 3022 C CB  . GLN A 0 397 . -101.350 -28.575 82.917   1.00 30.02 397 A 1 
ATOM 3023 O O   . GLN A 0 397 . -99.213  -29.358 81.082   1.00 30.02 397 A 1 
ATOM 3024 C CG  . GLN A 0 397 . -102.585 -28.576 83.833   1.00 30.02 397 A 1 
ATOM 3025 C CD  . GLN A 0 397 . -102.464 -27.608 85.007   1.00 30.02 397 A 1 
ATOM 3026 N NE2 . GLN A 0 397 . -103.464 -27.533 85.856   1.00 30.02 397 A 1 
ATOM 3027 O OE1 . GLN A 0 397 . -101.494 -26.898 85.196   1.00 30.02 397 A 1 
ATOM 3028 N N   . GLY A 0 398 . -100.713 -29.277 79.410   1.00 30.26 398 A 1 
ATOM 3029 C CA  . GLY A 0 398 . -99.723  -29.043 78.370   1.00 30.26 398 A 1 
ATOM 3030 C C   . GLY A 0 398 . -98.996  -27.728 78.635   1.00 30.26 398 A 1 
ATOM 3031 O O   . GLY A 0 398 . -99.624  -26.673 78.692   1.00 30.26 398 A 1 
ATOM 3032 N N   . ALA A 0 399 . -97.666  -27.774 78.738   1.00 30.03 399 A 1 
ATOM 3033 C CA  . ALA A 0 399 . -96.810  -26.594 78.906   1.00 30.03 399 A 1 
ATOM 3034 C C   . ALA A 0 399 . -96.742  -25.696 77.641   1.00 30.03 399 A 1 
ATOM 3035 C CB  . ALA A 0 399 . -95.436  -27.062 79.403   1.00 30.03 399 A 1 
ATOM 3036 O O   . ALA A 0 399 . -95.836  -24.881 77.477   1.00 30.03 399 A 1 
ATOM 3037 N N   . SER A 0 400 . -97.723  -25.810 76.742   1.00 34.85 400 A 1 
ATOM 3038 C CA  . SER A 0 400 . -97.875  -25.043 75.506   1.00 34.85 400 A 1 
ATOM 3039 C C   . SER A 0 400 . -98.517  -23.671 75.761   1.00 34.85 400 A 1 
ATOM 3040 C CB  . SER A 0 400 . -98.650  -25.881 74.481   1.00 34.85 400 A 1 
ATOM 3041 O O   . SER A 0 400 . -99.544  -23.330 75.176   1.00 34.85 400 A 1 
ATOM 3042 O OG  . SER A 0 400 . -99.929  -26.212 74.987   1.00 34.85 400 A 1 
ATOM 3043 N N   . ALA A 0 401 . -97.904  -22.886 76.648   1.00 32.16 401 A 1 
ATOM 3044 C CA  . ALA A 0 401 . -98.205  -21.463 76.846   1.00 32.16 401 A 1 
ATOM 3045 C C   . ALA A 0 401 . -96.947  -20.568 76.805   1.00 32.16 401 A 1 
ATOM 3046 C CB  . ALA A 0 401 . -99.009  -21.297 78.141   1.00 32.16 401 A 1 
ATOM 3047 O O   . ALA A 0 401 . -97.063  -19.343 76.755   1.00 32.16 401 A 1 
ATOM 3048 N N   . ALA A 0 402 . -95.744  -21.156 76.755   1.00 34.31 402 A 1 
ATOM 3049 C CA  . ALA A 0 402 . -94.507  -20.426 76.501   1.00 34.31 402 A 1 
ATOM 3050 C C   . ALA A 0 402 . -94.372  -20.117 74.997   1.00 34.31 402 A 1 
ATOM 3051 C CB  . ALA A 0 402 . -93.332  -21.236 77.062   1.00 34.31 402 A 1 
ATOM 3052 O O   . ALA A 0 402 . -93.947  -20.955 74.203   1.00 34.31 402 A 1 
ATOM 3053 N N   . LYS A 0 403 . -94.754  -18.898 74.591   1.00 36.57 403 A 1 
ATOM 3054 C CA  . LYS A 0 403 . -94.525  -18.386 73.230   1.00 36.57 403 A 1 
ATOM 3055 C C   . LYS A 0 403 . -93.032  -18.139 72.981   1.00 36.57 403 A 1 
ATOM 3056 C CB  . LYS A 0 403 . -95.284  -17.069 72.988   1.00 36.57 403 A 1 
ATOM 3057 O O   . LYS A 0 403 . -92.571  -17.012 73.123   1.00 36.57 403 A 1 
ATOM 3058 C CG  . LYS A 0 403 . -96.797  -17.177 72.782   1.00 36.57 403 A 1 
ATOM 3059 C CD  . LYS A 0 403 . -97.284  -15.800 72.298   1.00 36.57 403 A 1 
ATOM 3060 C CE  . LYS A 0 403 . -98.788  -15.787 72.025   1.00 36.57 403 A 1 
ATOM 3061 N NZ  . LYS A 0 403 . -99.206  -14.489 71.437   1.00 36.57 403 A 1 
ATOM 3062 N N   . GLN A 0 404 . -92.312  -19.165 72.545   1.00 31.30 404 A 1 
ATOM 3063 C CA  . GLN A 0 404 . -90.977  -19.061 71.949   1.00 31.30 404 A 1 
ATOM 3064 C C   . GLN A 0 404 . -90.832  -20.186 70.921   1.00 31.30 404 A 1 
ATOM 3065 C CB  . GLN A 0 404 . -89.893  -19.084 73.051   1.00 31.30 404 A 1 
ATOM 3066 O O   . GLN A 0 404 . -90.248  -21.230 71.185   1.00 31.30 404 A 1 
ATOM 3067 C CG  . GLN A 0 404 . -89.390  -17.672 73.418   1.00 31.30 404 A 1 
ATOM 3068 C CD  . GLN A 0 404 . -88.930  -17.522 74.866   1.00 31.30 404 A 1 
ATOM 3069 N NE2 . GLN A 0 404 . -88.521  -16.340 75.270   1.00 31.30 404 A 1 
ATOM 3070 O OE1 . GLN A 0 404 . -88.945  -18.429 75.678   1.00 31.30 404 A 1 
ATOM 3071 N N   . ALA A 0 405 . -91.405  -19.981 69.731   1.00 32.65 405 A 1 
ATOM 3072 C CA  . ALA A 0 405 . -90.955  -20.743 68.574   1.00 32.65 405 A 1 
ATOM 3073 C C   . ALA A 0 405 . -89.506  -20.320 68.318   1.00 32.65 405 A 1 
ATOM 3074 C CB  . ALA A 0 405 . -91.870  -20.458 67.375   1.00 32.65 405 A 1 
ATOM 3075 O O   . ALA A 0 405 . -89.260  -19.130 68.105   1.00 32.65 405 A 1 
ATOM 3076 N N   . ALA A 0 406 . -88.565  -21.264 68.383   1.00 35.62 406 A 1 
ATOM 3077 C CA  . ALA A 0 406 . -87.203  -21.011 67.944   1.00 35.62 406 A 1 
ATOM 3078 C C   . ALA A 0 406 . -87.276  -20.521 66.492   1.00 35.62 406 A 1 
ATOM 3079 C CB  . ALA A 0 406 . -86.368  -22.288 68.102   1.00 35.62 406 A 1 
ATOM 3080 O O   . ALA A 0 406 . -87.825  -21.209 65.628   1.00 35.62 406 A 1 
ATOM 3081 N N   . ALA A 0 407 . -86.812  -19.295 66.243   1.00 34.75 407 A 1 
ATOM 3082 C CA  . ALA A 0 407 . -86.637  -18.834 64.877   1.00 34.75 407 A 1 
ATOM 3083 C C   . ALA A 0 407 . -85.633  -19.780 64.216   1.00 34.75 407 A 1 
ATOM 3084 C CB  . ALA A 0 407 . -86.160  -17.377 64.883   1.00 34.75 407 A 1 
ATOM 3085 O O   . ALA A 0 407 . -84.631  -20.105 64.848   1.00 34.75 407 A 1 
ATOM 3086 N N   . GLY A 0 408 . -85.926  -20.239 62.995   1.00 40.40 408 A 1 
ATOM 3087 C CA  . GLY A 0 408 . -85.009  -21.101 62.253   1.00 40.40 408 A 1 
ATOM 3088 C C   . GLY A 0 408 . -83.642  -20.436 62.212   1.00 40.40 408 A 1 
ATOM 3089 O O   . GLY A 0 408 . -83.518  -19.337 61.667   1.00 40.40 408 A 1 
ATOM 3090 N N   . ALA A 0 409 . -82.672  -21.058 62.876   1.00 39.38 409 A 1 
ATOM 3091 C CA  . ALA A 0 409 . -81.300  -20.613 62.817   1.00 39.38 409 A 1 
ATOM 3092 C C   . ALA A 0 409 . -80.789  -20.968 61.421   1.00 39.38 409 A 1 
ATOM 3093 C CB  . ALA A 0 409 . -80.502  -21.252 63.955   1.00 39.38 409 A 1 
ATOM 3094 O O   . ALA A 0 409 . -80.994  -22.086 60.949   1.00 39.38 409 A 1 
ATOM 3095 N N   . TYR A 0 410 . -80.219  -19.977 60.753   1.00 43.80 410 A 1 
ATOM 3096 C CA  . TYR A 0 410 . -79.431  -20.214 59.557   1.00 43.80 410 A 1 
ATOM 3097 C C   . TYR A 0 410 . -78.060  -20.655 60.040   1.00 43.80 410 A 1 
ATOM 3098 C CB  . TYR A 0 410 . -79.332  -18.922 58.734   1.00 43.80 410 A 1 
ATOM 3099 O O   . TYR A 0 410 . -77.538  -20.010 60.960   1.00 43.80 410 A 1 
ATOM 3100 C CG  . TYR A 0 410 . -80.657  -18.281 58.404   1.00 43.80 410 A 1 
ATOM 3101 C CD1 . TYR A 0 410 . -81.388  -18.745 57.300   1.00 43.80 410 A 1 
ATOM 3102 C CD2 . TYR A 0 410 . -81.165  -17.253 59.221   1.00 43.80 410 A 1 
ATOM 3103 C CE1 . TYR A 0 410 . -82.658  -18.203 57.026   1.00 43.80 410 A 1 
ATOM 3104 C CE2 . TYR A 0 410 . -82.426  -16.697 58.944   1.00 43.80 410 A 1 
ATOM 3105 O OH  . TYR A 0 410 . -84.386  -16.624 57.580   1.00 43.80 410 A 1 
ATOM 3106 C CZ  . TYR A 0 410 . -83.174  -17.178 57.848   1.00 43.80 410 A 1 
ATOM 3107 N N   . ASP A 0 411 . -77.489  -21.668 59.401   1.00 43.97 411 A 1 
ATOM 3108 C CA  . ASP A 0 411 . -76.038  -21.654 59.309   1.00 43.97 411 A 1 
ATOM 3109 C C   . ASP A 0 411 . -75.630  -20.474 58.418   1.00 43.97 411 A 1 
ATOM 3110 C CB  . ASP A 0 411 . -75.475  -22.987 58.803   1.00 43.97 411 A 1 
ATOM 3111 O O   . ASP A 0 411 . -76.430  -19.994 57.602   1.00 43.97 411 A 1 
ATOM 3112 C CG  . ASP A 0 411 . -74.212  -23.330 59.591   1.00 43.97 411 A 1 
ATOM 3113 O OD1 . ASP A 0 411 . -73.537  -22.355 60.004   1.00 43.97 411 A 1 
ATOM 3114 O OD2 . ASP A 0 411 . -74.084  -24.528 59.917   1.00 43.97 411 A 1 
ATOM 3115 N N   . ASN A 0 412 . -74.460  -19.897 58.661   1.00 53.96 412 A 1 
ATOM 3116 C CA  . ASN A 0 412 . -73.996  -18.774 57.849   1.00 53.96 412 A 1 
ATOM 3117 C C   . ASN A 0 412 . -72.466  -18.746 57.882   1.00 53.96 412 A 1 
ATOM 3118 C CB  . ASN A 0 412 . -74.553  -17.408 58.345   1.00 53.96 412 A 1 
ATOM 3119 O O   . ASN A 0 412 . -71.891  -17.855 58.531   1.00 53.96 412 A 1 
ATOM 3120 C CG  . ASN A 0 412 . -76.018  -17.240 58.668   1.00 53.96 412 A 1 
ATOM 3121 N ND2 . ASN A 0 412 . -76.352  -17.610 59.882   1.00 53.96 412 A 1 
ATOM 3122 O OD1 . ASN A 0 412 . -76.814  -16.616 57.970   1.00 53.96 412 A 1 
ATOM 3123 N N   . ASP A 0 413 . -71.798  -19.670 57.213   1.00 59.74 413 A 1 
ATOM 3124 C CA  . ASP A 0 413 . -70.349  -19.605 57.147   1.00 59.74 413 A 1 
ATOM 3125 C C   . ASP A 0 413 . -69.954  -18.403 56.280   1.00 59.74 413 A 1 
ATOM 3126 C CB  . ASP A 0 413 . -69.709  -20.927 56.709   1.00 59.74 413 A 1 
ATOM 3127 O O   . ASP A 0 413 . -70.549  -18.080 55.245   1.00 59.74 413 A 1 
ATOM 3128 C CG  . ASP A 0 413 . -69.977  -22.095 57.667   1.00 59.74 413 A 1 
ATOM 3129 O OD1 . ASP A 0 413 . -70.409  -21.817 58.813   1.00 59.74 413 A 1 
ATOM 3130 O OD2 . ASP A 0 413 . -69.582  -23.223 57.298   1.00 59.74 413 A 1 
ATOM 3131 N N   . GLU A 0 414 . -68.967  -17.647 56.758   1.00 64.45 414 A 1 
ATOM 3132 C CA  . GLU A 0 414 . -68.430  -16.501 56.027   1.00 64.45 414 A 1 
ATOM 3133 C C   . GLU A 0 414 . -66.994  -16.823 55.645   1.00 64.45 414 A 1 
ATOM 3134 C CB  . GLU A 0 414 . -68.572  -15.177 56.810   1.00 64.45 414 A 1 
ATOM 3135 O O   . GLU A 0 414 . -66.105  -16.848 56.500   1.00 64.45 414 A 1 
ATOM 3136 C CG  . GLU A 0 414 . -70.049  -14.840 57.076   1.00 64.45 414 A 1 
ATOM 3137 C CD  . GLU A 0 414 . -70.347  -13.413 57.578   1.00 64.45 414 A 1 
ATOM 3138 O OE1 . GLU A 0 414 . -71.520  -13.146 57.958   1.00 64.45 414 A 1 
ATOM 3139 O OE2 . GLU A 0 414 . -69.560  -12.461 57.392   1.00 64.45 414 A 1 
ATOM 3140 N N   . TRP A 0 415 . -66.769  -17.066 54.353   1.00 73.77 415 A 1 
ATOM 3141 C CA  . TRP A 0 415 . -65.454  -17.402 53.818   1.00 73.77 415 A 1 
ATOM 3142 C C   . TRP A 0 415 . -64.960  -16.349 52.831   1.00 73.77 415 A 1 
ATOM 3143 C CB  . TRP A 0 415 . -65.454  -18.818 53.220   1.00 73.77 415 A 1 
ATOM 3144 O O   . TRP A 0 415 . -65.719  -15.768 52.046   1.00 73.77 415 A 1 
ATOM 3145 C CG  . TRP A 0 415 . -66.217  -19.005 51.939   1.00 73.77 415 A 1 
ATOM 3146 C CD1 . TRP A 0 415 . -67.477  -19.489 51.842   1.00 73.77 415 A 1 
ATOM 3147 C CD2 . TRP A 0 415 . -65.794  -18.722 50.567   1.00 73.77 415 A 1 
ATOM 3148 C CE2 . TRP A 0 415 . -66.872  -19.037 49.685   1.00 73.77 415 A 1 
ATOM 3149 C CE3 . TRP A 0 415 . -64.611  -18.218 49.980   1.00 73.77 415 A 1 
ATOM 3150 N NE1 . TRP A 0 415 . -67.863  -19.521 50.517   1.00 73.77 415 A 1 
ATOM 3151 C CH2 . TRP A 0 415 . -65.603  -18.300 47.751   1.00 73.77 415 A 1 
ATOM 3152 C CZ2 . TRP A 0 415 . -66.783  -18.838 48.298   1.00 73.77 415 A 1 
ATOM 3153 C CZ3 . TRP A 0 415 . -64.517  -17.995 48.592   1.00 73.77 415 A 1 
ATOM 3154 N N   . ALA A 0 416 . -63.644  -16.152 52.817   1.00 70.20 416 A 1 
ATOM 3155 C CA  . ALA A 0 416 . -62.968  -15.440 51.749   1.00 70.20 416 A 1 
ATOM 3156 C C   . ALA A 0 416 . -61.636  -16.103 51.380   1.00 70.20 416 A 1 
ATOM 3157 C CB  . ALA A 0 416 . -62.808  -13.967 52.119   1.00 70.20 416 A 1 
ATOM 3158 O O   . ALA A 0 416 . -60.905  -16.644 52.212   1.00 70.20 416 A 1 
ATOM 3159 N N   . LYS A 0 417 . -61.324  -16.048 50.088   1.00 72.75 417 A 1 
ATOM 3160 C CA  . LYS A 0 417 . -60.062  -16.496 49.496   1.00 72.75 417 A 1 
ATOM 3161 C C   . LYS A 0 417 . -59.433  -15.309 48.789   1.00 72.75 417 A 1 
ATOM 3162 C CB  . LYS A 0 417 . -60.301  -17.666 48.531   1.00 72.75 417 A 1 
ATOM 3163 O O   . LYS A 0 417 . -60.114  -14.585 48.067   1.00 72.75 417 A 1 
ATOM 3164 C CG  . LYS A 0 417 . -60.767  -18.925 49.277   1.00 72.75 417 A 1 
ATOM 3165 C CD  . LYS A 0 417 . -61.213  -20.025 48.308   1.00 72.75 417 A 1 
ATOM 3166 C CE  . LYS A 0 417 . -61.796  -21.186 49.125   1.00 72.75 417 A 1 
ATOM 3167 N NZ  . LYS A 0 417 . -62.500  -22.173 48.270   1.00 72.75 417 A 1 
ATOM 3168 N N   . GLN A 0 418 . -58.146  -15.121 49.013   1.00 75.68 418 A 1 
ATOM 3169 C CA  . GLN A 0 418 . -57.367  -14.005 48.515   1.00 75.68 418 A 1 
ATOM 3170 C C   . GLN A 0 418 . -56.035  -14.567 48.022   1.00 75.68 418 A 1 
ATOM 3171 C CB  . GLN A 0 418 . -57.228  -13.007 49.671   1.00 75.68 418 A 1 
ATOM 3172 O O   . GLN A 0 418 . -55.337  -15.244 48.772   1.00 75.68 418 A 1 
ATOM 3173 C CG  . GLN A 0 418 . -56.579  -11.685 49.262   1.00 75.68 418 A 1 
ATOM 3174 C CD  . GLN A 0 418 . -56.645  -10.675 50.406   1.00 75.68 418 A 1 
ATOM 3175 N NE2 . GLN A 0 418 . -56.975  -9.430  50.134   1.00 75.68 418 A 1 
ATOM 3176 O OE1 . GLN A 0 418 . -56.457  -10.986 51.574   1.00 75.68 418 A 1 
ATOM 3177 N N   . ALA A 0 419 . -55.707  -14.336 46.760   1.00 74.34 419 A 1 
ATOM 3178 C CA  . ALA A 0 419 . -54.442  -14.738 46.164   1.00 74.34 419 A 1 
ATOM 3179 C C   . ALA A 0 419 . -53.808  -13.518 45.501   1.00 74.34 419 A 1 
ATOM 3180 C CB  . ALA A 0 419 . -54.680  -15.899 45.191   1.00 74.34 419 A 1 
ATOM 3181 O O   . ALA A 0 419 . -54.514  -12.737 44.863   1.00 74.34 419 A 1 
ATOM 3182 N N   . TYR A 0 420 . -52.502  -13.373 45.673   1.00 79.40 420 A 1 
ATOM 3183 C CA  . TYR A 0 420 . -51.686  -12.352 45.035   1.00 79.40 420 A 1 
ATOM 3184 C C   . TYR A 0 420 . -50.415  -13.001 44.507   1.00 79.40 420 A 1 
ATOM 3185 C CB  . TYR A 0 420 . -51.323  -11.239 46.027   1.00 79.40 420 A 1 
ATOM 3186 O O   . TYR A 0 420 . -49.864  -13.896 45.152   1.00 79.40 420 A 1 
ATOM 3187 C CG  . TYR A 0 420 . -52.498  -10.420 46.515   1.00 79.40 420 A 1 
ATOM 3188 C CD1 . TYR A 0 420 . -53.134  -9.529  45.632   1.00 79.40 420 A 1 
ATOM 3189 C CD2 . TYR A 0 420 . -52.926  -10.521 47.852   1.00 79.40 420 A 1 
ATOM 3190 C CE1 . TYR A 0 420 . -54.230  -8.761  46.070   1.00 79.40 420 A 1 
ATOM 3191 C CE2 . TYR A 0 420 . -53.989  -9.720  48.306   1.00 79.40 420 A 1 
ATOM 3192 O OH  . TYR A 0 420 . -55.697  -8.108  47.853   1.00 79.40 420 A 1 
ATOM 3193 C CZ  . TYR A 0 420 . -54.657  -8.858  47.409   1.00 79.40 420 A 1 
ATOM 3194 N N   . GLY A 0 421 . -49.927  -12.508 43.383   1.00 80.66 421 A 1 
ATOM 3195 C CA  . GLY A 0 421 . -48.611  -12.848 42.878   1.00 80.66 421 A 1 
ATOM 3196 C C   . GLY A 0 421 . -48.023  -11.700 42.083   1.00 80.66 421 A 1 
ATOM 3197 O O   . GLY A 0 421 . -48.704  -10.716 41.776   1.00 80.66 421 A 1 
ATOM 3198 N N   . SER A 0 422 . -46.740  -11.849 41.816   1.00 79.14 422 A 1 
ATOM 3199 C CA  . SER A 0 422 . -45.936  -10.955 41.006   1.00 79.14 422 A 1 
ATOM 3200 C C   . SER A 0 422 . -44.956  -11.808 40.216   1.00 79.14 422 A 1 
ATOM 3201 C CB  . SER A 0 422 . -45.185  -9.954  41.884   1.00 79.14 422 A 1 
ATOM 3202 O O   . SER A 0 422 . -44.147  -12.499 40.849   1.00 79.14 422 A 1 
ATOM 3203 O OG  . SER A 0 422 . -44.488  -10.654 42.905   1.00 79.14 422 A 1 
ATOM 3204 N N   . ASP A 0 423 . -45.068  -11.747 38.895   1.00 78.39 423 A 1 
ATOM 3205 C CA  . ASP A 0 423 . -44.049  -12.245 37.973   1.00 78.39 423 A 1 
ATOM 3206 C C   . ASP A 0 423 . -42.920  -11.198 37.914   1.00 78.39 423 A 1 
ATOM 3207 C CB  . ASP A 0 423 . -44.696  -12.537 36.605   1.00 78.39 423 A 1 
ATOM 3208 O O   . ASP A 0 423 . -43.137  -10.015 38.200   1.00 78.39 423 A 1 
ATOM 3209 C CG  . ASP A 0 423 . -43.875  -13.481 35.714   1.00 78.39 423 A 1 
ATOM 3210 O OD1 . ASP A 0 423 . -42.630  -13.334 35.707   1.00 78.39 423 A 1 
ATOM 3211 O OD2 . ASP A 0 423 . -44.506  -14.358 35.077   1.00 78.39 423 A 1 
ATOM 3212 N N   . TYR A 0 424 . -41.702  -11.658 37.655   1.00 80.46 424 A 1 
ATOM 3213 C CA  . TYR A 0 424 . -40.487  -10.851 37.607   1.00 80.46 424 A 1 
ATOM 3214 C C   . TYR A 0 424 . -39.484  -11.472 36.619   1.00 80.46 424 A 1 
ATOM 3215 C CB  . TYR A 0 424 . -39.886  -10.693 39.024   1.00 80.46 424 A 1 
ATOM 3216 O O   . TYR A 0 424 . -38.320  -11.681 36.976   1.00 80.46 424 A 1 
ATOM 3217 C CG  . TYR A 0 424 . -40.518  -9.649  39.918   1.00 80.46 424 A 1 
ATOM 3218 C CD1 . TYR A 0 424 . -40.377  -8.300  39.560   1.00 80.46 424 A 1 
ATOM 3219 C CD2 . TYR A 0 424 . -41.217  -10.006 41.091   1.00 80.46 424 A 1 
ATOM 3220 C CE1 . TYR A 0 424 . -41.007  -7.309  40.318   1.00 80.46 424 A 1 
ATOM 3221 C CE2 . TYR A 0 424 . -41.852  -9.005  41.859   1.00 80.46 424 A 1 
ATOM 3222 O OH  . TYR A 0 424 . -42.645  -6.718  41.914   1.00 80.46 424 A 1 
ATOM 3223 C CZ  . TYR A 0 424 . -41.818  -7.668  41.409   1.00 80.46 424 A 1 
ATOM 3224 N N   . ASP A 0 425 . -39.906  -11.809 35.397   1.00 79.44 425 A 1 
ATOM 3225 C CA  . ASP A 0 425 . -38.961  -12.223 34.354   1.00 79.44 425 A 1 
ATOM 3226 C C   . ASP A 0 425 . -38.219  -11.010 33.760   1.00 79.44 425 A 1 
ATOM 3227 C CB  . ASP A 0 425 . -39.603  -13.120 33.279   1.00 79.44 425 A 1 
ATOM 3228 O O   . ASP A 0 425 . -38.811  -10.030 33.302   1.00 79.44 425 A 1 
ATOM 3229 C CG  . ASP A 0 425 . -38.566  -13.942 32.480   1.00 79.44 425 A 1 
ATOM 3230 O OD1 . ASP A 0 425 . -37.336  -13.755 32.647   1.00 79.44 425 A 1 
ATOM 3231 O OD2 . ASP A 0 425 . -38.957  -14.798 31.651   1.00 79.44 425 A 1 
ATOM 3232 N N   . SER A 0 426 . -36.890  -11.085 33.732   1.00 81.52 426 A 1 
ATOM 3233 C CA  . SER A 0 426 . -36.041  -10.151 32.990   1.00 81.52 426 A 1 
ATOM 3234 C C   . SER A 0 426 . -35.181  -10.909 31.986   1.00 81.52 426 A 1 
ATOM 3235 C CB  . SER A 0 426 . -35.242  -9.229  33.914   1.00 81.52 426 A 1 
ATOM 3236 O O   . SER A 0 426 . -34.367  -11.775 32.332   1.00 81.52 426 A 1 
ATOM 3237 O OG  . SER A 0 426 . -34.534  -9.951  34.903   1.00 81.52 426 A 1 
ATOM 3238 N N   . ARG A 0 427 . -35.378  -10.572 30.711   1.00 82.88 427 A 1 
ATOM 3239 C CA  . ARG A 0 427 . -34.802  -11.274 29.568   1.00 82.88 427 A 1 
ATOM 3240 C C   . ARG A 0 427 . -34.088  -10.289 28.670   1.00 82.88 427 A 1 
ATOM 3241 C CB  . ARG A 0 427 . -35.892  -12.010 28.786   1.00 82.88 427 A 1 
ATOM 3242 O O   . ARG A 0 427 . -34.691  -9.347  28.170   1.00 82.88 427 A 1 
ATOM 3243 C CG  . ARG A 0 427 . -36.714  -12.959 29.664   1.00 82.88 427 A 1 
ATOM 3244 C CD  . ARG A 0 427 . -37.806  -13.649 28.854   1.00 82.88 427 A 1 
ATOM 3245 N NE  . ARG A 0 427 . -37.268  -14.470 27.759   1.00 82.88 427 A 1 
ATOM 3246 N NH1 . ARG A 0 427 . -39.278  -14.806 26.755   1.00 82.88 427 A 1 
ATOM 3247 N NH2 . ARG A 0 427 . -37.392  -15.481 25.736   1.00 82.88 427 A 1 
ATOM 3248 C CZ  . ARG A 0 427 . -37.980  -14.922 26.757   1.00 82.88 427 A 1 
ATOM 3249 N N   . TRP A 0 428 . -32.823  -10.568 28.408   1.00 88.74 428 A 1 
ATOM 3250 C CA  . TRP A 0 428 . -31.978  -9.725  27.577   1.00 88.74 428 A 1 
ATOM 3251 C C   . TRP A 0 428 . -31.256  -10.572 26.541   1.00 88.74 428 A 1 
ATOM 3252 C CB  . TRP A 0 428 . -31.011  -8.962  28.480   1.00 88.74 428 A 1 
ATOM 3253 O O   . TRP A 0 428 . -30.831  -11.696 26.832   1.00 88.74 428 A 1 
ATOM 3254 C CG  . TRP A 0 428 . -29.918  -8.236  27.768   1.00 88.74 428 A 1 
ATOM 3255 C CD1 . TRP A 0 428 . -29.987  -6.971  27.305   1.00 88.74 428 A 1 
ATOM 3256 C CD2 . TRP A 0 428 . -28.593  -8.728  27.413   1.00 88.74 428 A 1 
ATOM 3257 C CE2 . TRP A 0 428 . -27.851  -7.644  26.864   1.00 88.74 428 A 1 
ATOM 3258 C CE3 . TRP A 0 428 . -27.936  -9.973  27.527   1.00 88.74 428 A 1 
ATOM 3259 N NE1 . TRP A 0 428 . -28.771  -6.617  26.755   1.00 88.74 428 A 1 
ATOM 3260 C CH2 . TRP A 0 428 . -25.853  -9.011  26.701   1.00 88.74 428 A 1 
ATOM 3261 C CZ2 . TRP A 0 428 . -26.482  -7.758  26.577   1.00 88.74 428 A 1 
ATOM 3262 C CZ3 . TRP A 0 428 . -26.589  -10.121 27.147   1.00 88.74 428 A 1 
ATOM 3263 N N   . GLY A 0 429 . -31.079  -10.021 25.344   1.00 88.47 429 A 1 
ATOM 3264 C CA  . GLY A 0 429 . -30.395  -10.709 24.264   1.00 88.47 429 A 1 
ATOM 3265 C C   . GLY A 0 429 . -29.606  -9.802  23.335   1.00 88.47 429 A 1 
ATOM 3266 O O   . GLY A 0 429 . -29.843  -8.597  23.212   1.00 88.47 429 A 1 
ATOM 3267 N N   . LYS A 0 430 . -28.643  -10.445 22.678   1.00 87.52 430 A 1 
ATOM 3268 C CA  . LYS A 0 430 . -27.835  -9.926  21.582   1.00 87.52 430 A 1 
ATOM 3269 C C   . LYS A 0 430 . -27.790  -10.954 20.477   1.00 87.52 430 A 1 
ATOM 3270 C CB  . LYS A 0 430 . -26.408  -9.640  22.058   1.00 87.52 430 A 1 
ATOM 3271 O O   . LYS A 0 430 . -27.284  -12.045 20.723   1.00 87.52 430 A 1 
ATOM 3272 C CG  . LYS A 0 430 . -26.422  -8.338  22.833   1.00 87.52 430 A 1 
ATOM 3273 C CD  . LYS A 0 430 . -25.029  -7.917  23.292   1.00 87.52 430 A 1 
ATOM 3274 C CE  . LYS A 0 430 . -25.264  -6.470  23.693   1.00 87.52 430 A 1 
ATOM 3275 N NZ  . LYS A 0 430 . -24.045  -5.694  23.943   1.00 87.52 430 A 1 
ATOM 3276 N N   . SER A 0 431 . -28.233  -10.591 19.285   1.00 85.12 431 A 1 
ATOM 3277 C CA  . SER A 0 431 . -28.073  -11.413 18.086   1.00 85.12 431 A 1 
ATOM 3278 C C   . SER A 0 431 . -27.315  -10.624 17.027   1.00 85.12 431 A 1 
ATOM 3279 C CB  . SER A 0 431 . -29.419  -11.946 17.577   1.00 85.12 431 A 1 
ATOM 3280 O O   . SER A 0 431 . -27.614  -9.461  16.758   1.00 85.12 431 A 1 
ATOM 3281 O OG  . SER A 0 431 . -30.419  -10.944 17.569   1.00 85.12 431 A 1 
ATOM 3282 N N   . TYR A 0 432 . -26.307  -11.260 16.444   1.00 82.18 432 A 1 
ATOM 3283 C CA  . TYR A 0 432 . -25.698  -10.835 15.191   1.00 82.18 432 A 1 
ATOM 3284 C C   . TYR A 0 432 . -26.194  -11.793 14.113   1.00 82.18 432 A 1 
ATOM 3285 C CB  . TYR A 0 432 . -24.163  -10.886 15.279   1.00 82.18 432 A 1 
ATOM 3286 O O   . TYR A 0 432 . -25.966  -13.002 14.231   1.00 82.18 432 A 1 
ATOM 3287 C CG  . TYR A 0 432 . -23.508  -9.953  16.283   1.00 82.18 432 A 1 
ATOM 3288 C CD1 . TYR A 0 432 . -22.893  -8.765  15.846   1.00 82.18 432 A 1 
ATOM 3289 C CD2 . TYR A 0 432 . -23.495  -10.287 17.650   1.00 82.18 432 A 1 
ATOM 3290 C CE1 . TYR A 0 432 . -22.266  -7.910  16.774   1.00 82.18 432 A 1 
ATOM 3291 C CE2 . TYR A 0 432 . -22.835  -9.459  18.579   1.00 82.18 432 A 1 
ATOM 3292 O OH  . TYR A 0 432 . -21.666  -7.413  19.043   1.00 82.18 432 A 1 
ATOM 3293 C CZ  . TYR A 0 432 . -22.233  -8.261  18.143   1.00 82.18 432 A 1 
ATOM 3294 N N   . ASP A 0 433 . -26.801  -11.253 13.056   1.00 82.88 433 A 1 
ATOM 3295 C CA  . ASP A 0 433 . -26.983  -11.996 11.807   1.00 82.88 433 A 1 
ATOM 3296 C C   . ASP A 0 433 . -25.616  -12.233 11.133   1.00 82.88 433 A 1 
ATOM 3297 C CB  . ASP A 0 433 . -27.947  -11.239 10.875   1.00 82.88 433 A 1 
ATOM 3298 O O   . ASP A 0 433 . -24.550  -11.980 11.712   1.00 82.88 433 A 1 
ATOM 3299 C CG  . ASP A 0 433 . -29.427  -11.358 11.232   1.00 82.88 433 A 1 
ATOM 3300 O OD1 . ASP A 0 433 . -29.802  -12.308 11.950   1.00 82.88 433 A 1 
ATOM 3301 O OD2 . ASP A 0 433 . -30.188  -10.512 10.706   1.00 82.88 433 A 1 
ATOM 3302 N N   . SER A 0 434 . -25.616  -12.739 9.897    1.00 83.57 434 A 1 
ATOM 3303 C CA  . SER A 0 434 . -24.383  -13.199 9.271    1.00 83.57 434 A 1 
ATOM 3304 C C   . SER A 0 434 . -23.331  -12.090 9.149    1.00 83.57 434 A 1 
ATOM 3305 C CB  . SER A 0 434 . -24.637  -13.944 7.955    1.00 83.57 434 A 1 
ATOM 3306 O O   . SER A 0 434 . -23.612  -10.944 8.782    1.00 83.57 434 A 1 
ATOM 3307 O OG  . SER A 0 434 . -24.704  -13.096 6.829    1.00 83.57 434 A 1 
ATOM 3308 N N   . VAL A 0 435 . -22.082  -12.444 9.468    1.00 87.69 435 A 1 
ATOM 3309 C CA  . VAL A 0 435 . -20.924  -11.544 9.414    1.00 87.69 435 A 1 
ATOM 3310 C C   . VAL A 0 435 . -19.914  -12.085 8.412    1.00 87.69 435 A 1 
ATOM 3311 C CB  . VAL A 0 435 . -20.281  -11.313 10.797   1.00 87.69 435 A 1 
ATOM 3312 O O   . VAL A 0 435 . -19.412  -13.203 8.537    1.00 87.69 435 A 1 
ATOM 3313 C CG1 . VAL A 0 435 . -19.149  -10.275 10.706   1.00 87.69 435 A 1 
ATOM 3314 C CG2 . VAL A 0 435 . -21.287  -10.800 11.833   1.00 87.69 435 A 1 
ATOM 3315 N N   . SER A 0 436 . -19.560  -11.258 7.430    1.00 91.08 436 A 1 
ATOM 3316 C CA  . SER A 0 436 . -18.567  -11.568 6.402    1.00 91.08 436 A 1 
ATOM 3317 C C   . SER A 0 436 . -17.412  -10.565 6.451    1.00 91.08 436 A 1 
ATOM 3318 C CB  . SER A 0 436 . -19.239  -11.652 5.020    1.00 91.08 436 A 1 
ATOM 3319 O O   . SER A 0 436 . -17.606  -9.370  6.221    1.00 91.08 436 A 1 
ATOM 3320 O OG  . SER A 0 436 . -18.557  -10.869 4.045    1.00 91.08 436 A 1 
ATOM 3321 N N   . ALA A 0 437 . -16.186  -11.053 6.627    1.00 93.16 437 A 1 
ATOM 3322 C CA  . ALA A 0 437 . -14.963  -10.271 6.473    1.00 93.16 437 A 1 
ATOM 3323 C C   . ALA A 0 437 . -14.125  -10.820 5.311    1.00 93.16 437 A 1 
ATOM 3324 C CB  . ALA A 0 437 . -14.198  -10.259 7.800    1.00 93.16 437 A 1 
ATOM 3325 O O   . ALA A 0 437 . -13.814  -12.009 5.261    1.00 93.16 437 A 1 
ATOM 3326 N N   . LYS A 0 438 . -13.723  -9.957  4.378    1.00 95.97 438 A 1 
ATOM 3327 C CA  . LYS A 0 438 . -12.922  -10.297 3.193    1.00 95.97 438 A 1 
ATOM 3328 C C   . LYS A 0 438 . -11.695  -9.387  3.135    1.00 95.97 438 A 1 
ATOM 3329 C CB  . LYS A 0 438 . -13.795  -10.202 1.924    1.00 95.97 438 A 1 
ATOM 3330 O O   . LYS A 0 438 . -11.804  -8.184  3.348    1.00 95.97 438 A 1 
ATOM 3331 C CG  . LYS A 0 438 . -14.963  -11.211 1.935    1.00 95.97 438 A 1 
ATOM 3332 C CD  . LYS A 0 438 . -15.894  -11.068 0.718    1.00 95.97 438 A 1 
ATOM 3333 C CE  . LYS A 0 438 . -16.925  -12.213 0.652    1.00 95.97 438 A 1 
ATOM 3334 N NZ  . LYS A 0 438 . -17.974  -12.151 1.708    1.00 95.97 438 A 1 
ATOM 3335 N N   . SER A 0 439 . -10.525  -9.948  2.855    1.00 96.54 439 A 1 
ATOM 3336 C CA  . SER A 0 439 . -9.267   -9.212  2.707    1.00 96.54 439 A 1 
ATOM 3337 C C   . SER A 0 439 . -8.509   -9.731  1.496    1.00 96.54 439 A 1 
ATOM 3338 C CB  . SER A 0 439 . -8.404   -9.348  3.966    1.00 96.54 439 A 1 
ATOM 3339 O O   . SER A 0 439 . -8.325   -10.939 1.355    1.00 96.54 439 A 1 
ATOM 3340 O OG  . SER A 0 439 . -7.290   -8.468  3.948    1.00 96.54 439 A 1 
ATOM 3341 N N   . TYR A 0 440 . -8.023   -8.811  0.676    1.00 96.06 440 A 1 
ATOM 3342 C CA  . TYR A 0 440 . -7.201   -9.060  -0.499   1.00 96.06 440 A 1 
ATOM 3343 C C   . TYR A 0 440 . -5.927   -8.219  -0.374   1.00 96.06 440 A 1 
ATOM 3344 C CB  . TYR A 0 440 . -7.996   -8.719  -1.770   1.00 96.06 440 A 1 
ATOM 3345 O O   . TYR A 0 440 . -5.994   -7.074  0.073    1.00 96.06 440 A 1 
ATOM 3346 C CG  . TYR A 0 440 . -9.353   -9.401  -1.863   1.00 96.06 440 A 1 
ATOM 3347 C CD1 . TYR A 0 440 . -9.456   -10.676 -2.450   1.00 96.06 440 A 1 
ATOM 3348 C CD2 . TYR A 0 440 . -10.504  -8.776  -1.338   1.00 96.06 440 A 1 
ATOM 3349 C CE1 . TYR A 0 440 . -10.700  -11.334 -2.506   1.00 96.06 440 A 1 
ATOM 3350 C CE2 . TYR A 0 440 . -11.751  -9.431  -1.388   1.00 96.06 440 A 1 
ATOM 3351 O OH  . TYR A 0 440 . -13.050  -11.350 -2.010   1.00 96.06 440 A 1 
ATOM 3352 C CZ  . TYR A 0 440 . -11.850  -10.713 -1.970   1.00 96.06 440 A 1 
ATOM 3353 N N   . ASP A 0 441 . -4.782   -8.776  -0.737   1.00 95.92 441 A 1 
ATOM 3354 C CA  . ASP A 0 441 . -3.531   -8.042  -0.930   1.00 95.92 441 A 1 
ATOM 3355 C C   . ASP A 0 441 . -2.959   -8.493  -2.273   1.00 95.92 441 A 1 
ATOM 3356 C CB  . ASP A 0 441 . -2.561   -8.277  0.253    1.00 95.92 441 A 1 
ATOM 3357 O O   . ASP A 0 441 . -2.949   -9.691  -2.565   1.00 95.92 441 A 1 
ATOM 3358 C CG  . ASP A 0 441 . -1.544   -7.142  0.487    1.00 95.92 441 A 1 
ATOM 3359 O OD1 . ASP A 0 441 . -1.591   -6.121  -0.233   1.00 95.92 441 A 1 
ATOM 3360 O OD2 . ASP A 0 441 . -0.795   -7.202  1.492    1.00 95.92 441 A 1 
ATOM 3361 N N   . ASN A 0 442 . -2.552   -7.548  -3.108   1.00 96.39 442 A 1 
ATOM 3362 C CA  . ASN A 0 442 . -1.980   -7.820  -4.415   1.00 96.39 442 A 1 
ATOM 3363 C C   . ASN A 0 442 . -0.742   -6.952  -4.604   1.00 96.39 442 A 1 
ATOM 3364 C CB  . ASN A 0 442 . -3.030   -7.576  -5.507   1.00 96.39 442 A 1 
ATOM 3365 O O   . ASN A 0 442 . -0.859   -5.732  -4.568   1.00 96.39 442 A 1 
ATOM 3366 C CG  . ASN A 0 442 . -2.509   -8.048  -6.849   1.00 96.39 442 A 1 
ATOM 3367 N ND2 . ASN A 0 442 . -1.935   -7.179  -7.649   1.00 96.39 442 A 1 
ATOM 3368 O OD1 . ASN A 0 442 . -2.610   -9.218  -7.173   1.00 96.39 442 A 1 
ATOM 3369 N N   . GLU A 0 443 . 0.410    -7.572  -4.832   1.00 96.93 443 A 1 
ATOM 3370 C CA  . GLU A 0 443 . 1.667    -6.894  -5.153   1.00 96.93 443 A 1 
ATOM 3371 C C   . GLU A 0 443 . 2.102    -7.337  -6.550   1.00 96.93 443 A 1 
ATOM 3372 C CB  . GLU A 0 443 . 2.753    -7.196  -4.098   1.00 96.93 443 A 1 
ATOM 3373 O O   . GLU A 0 443 . 2.268    -8.529  -6.805   1.00 96.93 443 A 1 
ATOM 3374 C CG  . GLU A 0 443 . 2.465    -6.548  -2.731   1.00 96.93 443 A 1 
ATOM 3375 C CD  . GLU A 0 443 . 3.518    -6.841  -1.641   1.00 96.93 443 A 1 
ATOM 3376 O OE1 . GLU A 0 443 . 3.395    -6.243  -0.538   1.00 96.93 443 A 1 
ATOM 3377 O OE2 . GLU A 0 443 . 4.440    -7.656  -1.880   1.00 96.93 443 A 1 
ATOM 3378 N N   . SER A 0 444 . 2.285    -6.380  -7.454   1.00 97.69 444 A 1 
ATOM 3379 C CA  . SER A 0 444 . 2.784    -6.612  -8.810   1.00 97.69 444 A 1 
ATOM 3380 C C   . SER A 0 444 . 4.027    -5.767  -9.055   1.00 97.69 444 A 1 
ATOM 3381 C CB  . SER A 0 444 . 1.702    -6.350  -9.862   1.00 97.69 444 A 1 
ATOM 3382 O O   . SER A 0 444 . 4.117    -4.615  -8.627   1.00 97.69 444 A 1 
ATOM 3383 O OG  . SER A 0 444 . 1.262    -5.004  -9.819   1.00 97.69 444 A 1 
ATOM 3384 N N   . TYR A 0 445 . 5.000    -6.350  -9.741   1.00 98.21 445 A 1 
ATOM 3385 C CA  . TYR A 0 445 . 6.227    -5.703  -10.179  1.00 98.21 445 A 1 
ATOM 3386 C C   . TYR A 0 445 . 6.485    -6.089  -11.629  1.00 98.21 445 A 1 
ATOM 3387 C CB  . TYR A 0 445 . 7.395    -6.132  -9.281   1.00 98.21 445 A 1 
ATOM 3388 O O   . TYR A 0 445 . 6.438    -7.269  -11.974  1.00 98.21 445 A 1 
ATOM 3389 C CG  . TYR A 0 445 . 8.760    -5.681  -9.773   1.00 98.21 445 A 1 
ATOM 3390 C CD1 . TYR A 0 445 . 9.522    -6.524  -10.606  1.00 98.21 445 A 1 
ATOM 3391 C CD2 . TYR A 0 445 . 9.257    -4.413  -9.416   1.00 98.21 445 A 1 
ATOM 3392 C CE1 . TYR A 0 445 . 10.786   -6.111  -11.068  1.00 98.21 445 A 1 
ATOM 3393 C CE2 . TYR A 0 445 . 10.525   -3.998  -9.866   1.00 98.21 445 A 1 
ATOM 3394 O OH  . TYR A 0 445 . 12.530   -4.462  -11.103  1.00 98.21 445 A 1 
ATOM 3395 C CZ  . TYR A 0 445 . 11.294   -4.851  -10.688  1.00 98.21 445 A 1 
ATOM 3396 N N   . ALA A 0 446 . 6.834    -5.115  -12.461  1.00 98.21 446 A 1 
ATOM 3397 C CA  . ALA A 0 446 . 7.333    -5.362  -13.803  1.00 98.21 446 A 1 
ATOM 3398 C C   . ALA A 0 446 . 8.570    -4.507  -14.080  1.00 98.21 446 A 1 
ATOM 3399 C CB  . ALA A 0 446 . 6.216    -5.145  -14.831  1.00 98.21 446 A 1 
ATOM 3400 O O   . ALA A 0 446 . 8.657    -3.352  -13.656  1.00 98.21 446 A 1 
ATOM 3401 N N   . ARG A 0 447 . 9.518    -5.083  -14.820  1.00 98.43 447 A 1 
ATOM 3402 C CA  . ARG A 0 447 . 10.664   -4.379  -15.393  1.00 98.43 447 A 1 
ATOM 3403 C C   . ARG A 0 447 . 10.852   -4.793  -16.842  1.00 98.43 447 A 1 
ATOM 3404 C CB  . ARG A 0 447 . 11.920   -4.618  -14.549  1.00 98.43 447 A 1 
ATOM 3405 O O   . ARG A 0 447 . 11.044   -5.976  -17.129  1.00 98.43 447 A 1 
ATOM 3406 C CG  . ARG A 0 447 . 13.128   -3.825  -15.078  1.00 98.43 447 A 1 
ATOM 3407 C CD  . ARG A 0 447 . 14.297   -3.789  -14.081  1.00 98.43 447 A 1 
ATOM 3408 N NE  . ARG A 0 447 . 15.157   -4.982  -14.169  1.00 98.43 447 A 1 
ATOM 3409 N NH1 . ARG A 0 447 . 14.049   -6.468  -12.770  1.00 98.43 447 A 1 
ATOM 3410 N NH2 . ARG A 0 447 . 15.778   -7.139  -13.956  1.00 98.43 447 A 1 
ATOM 3411 C CZ  . ARG A 0 447 . 14.984   -6.171  -13.622  1.00 98.43 447 A 1 
ATOM 3412 N N   . ALA A 0 448 . 10.839   -3.815  -17.734  1.00 98.55 448 A 1 
ATOM 3413 C CA  . ALA A 0 448 . 11.292   -3.958  -19.105  1.00 98.55 448 A 1 
ATOM 3414 C C   . ALA A 0 448 . 12.607   -3.190  -19.272  1.00 98.55 448 A 1 
ATOM 3415 C CB  . ALA A 0 448 . 10.194   -3.475  -20.058  1.00 98.55 448 A 1 
ATOM 3416 O O   . ALA A 0 448 . 12.718   -2.058  -18.811  1.00 98.55 448 A 1 
ATOM 3417 N N   . VAL A 0 449 . 13.583   -3.812  -19.925  1.00 98.39 449 A 1 
ATOM 3418 C CA  . VAL A 0 449 . 14.794   -3.162  -20.435  1.00 98.39 449 A 1 
ATOM 3419 C C   . VAL A 0 449 . 14.844   -3.428  -21.933  1.00 98.39 449 A 1 
ATOM 3420 C CB  . VAL A 0 449 . 16.080   -3.670  -19.749  1.00 98.39 449 A 1 
ATOM 3421 O O   . VAL A 0 449 . 14.610   -4.568  -22.351  1.00 98.39 449 A 1 
ATOM 3422 C CG1 . VAL A 0 449 . 17.333   -2.945  -20.256  1.00 98.39 449 A 1 
ATOM 3423 C CG2 . VAL A 0 449 . 16.033   -3.496  -18.225  1.00 98.39 449 A 1 
ATOM 3424 N N   . GLN A 0 450 . 15.145   -2.402  -22.718  1.00 97.54 450 A 1 
ATOM 3425 C CA  . GLN A 0 450 . 15.620   -2.546  -24.091  1.00 97.54 450 A 1 
ATOM 3426 C C   . GLN A 0 450 . 16.921   -1.757  -24.206  1.00 97.54 450 A 1 
ATOM 3427 C CB  . GLN A 0 450 . 14.586   -2.116  -25.148  1.00 97.54 450 A 1 
ATOM 3428 O O   . GLN A 0 450 . 16.988   -0.639  -23.695  1.00 97.54 450 A 1 
ATOM 3429 C CG  . GLN A 0 450 . 13.153   -2.568  -24.820  1.00 97.54 450 A 1 
ATOM 3430 C CD  . GLN A 0 450 . 12.140   -2.180  -25.889  1.00 97.54 450 A 1 
ATOM 3431 N NE2 . GLN A 0 450 . 12.305   -2.635  -27.111  1.00 97.54 450 A 1 
ATOM 3432 O OE1 . GLN A 0 450 . 11.126   -1.552  -25.623  1.00 97.54 450 A 1 
ATOM 3433 N N   . ALA A 0 451 . 17.936   -2.347  -24.816  1.00 96.77 451 A 1 
ATOM 3434 C CA  . ALA A 0 451 . 19.157   -1.660  -25.197  1.00 96.77 451 A 1 
ATOM 3435 C C   . ALA A 0 451 . 19.457   -2.012  -26.652  1.00 96.77 451 A 1 
ATOM 3436 C CB  . ALA A 0 451 . 20.296   -2.051  -24.249  1.00 96.77 451 A 1 
ATOM 3437 O O   . ALA A 0 451 . 19.315   -3.179  -27.014  1.00 96.77 451 A 1 
ATOM 3438 N N   . ASP A 0 452 . 19.851   -1.010  -27.419  1.00 95.94 452 A 1 
ATOM 3439 C CA  . ASP A 0 452 . 20.239   -1.086  -28.822  1.00 95.94 452 A 1 
ATOM 3440 C C   . ASP A 0 452 . 21.637   -0.442  -28.965  1.00 95.94 452 A 1 
ATOM 3441 C CB  . ASP A 0 452 . 19.149   -0.379  -29.649  1.00 95.94 452 A 1 
ATOM 3442 O O   . ASP A 0 452 . 21.977   0.477   -28.212  1.00 95.94 452 A 1 
ATOM 3443 C CG  . ASP A 0 452 . 19.123   -0.806  -31.114  1.00 95.94 452 A 1 
ATOM 3444 O OD1 . ASP A 0 452 . 20.143   -1.395  -31.540  1.00 95.94 452 A 1 
ATOM 3445 O OD2 . ASP A 0 452 . 18.061   -0.566  -31.735  1.00 95.94 452 A 1 
ATOM 3446 N N   . ASP A 0 453 . 22.481   -0.970  -29.848  1.00 94.07 453 A 1 
ATOM 3447 C CA  . ASP A 0 453 . 23.856   -0.494  -30.115  1.00 94.07 453 A 1 
ATOM 3448 C C   . ASP A 0 453 . 24.163   -0.710  -31.598  1.00 94.07 453 A 1 
ATOM 3449 C CB  . ASP A 0 453 . 24.896   -1.126  -29.157  1.00 94.07 453 A 1 
ATOM 3450 O O   . ASP A 0 453 . 24.965   -1.572  -31.990  1.00 94.07 453 A 1 
ATOM 3451 C CG  . ASP A 0 453 . 26.384   -0.853  -29.491  1.00 94.07 453 A 1 
ATOM 3452 O OD1 . ASP A 0 453 . 26.786   0.259   -29.908  1.00 94.07 453 A 1 
ATOM 3453 O OD2 . ASP A 0 453 . 27.235   -1.759  -29.278  1.00 94.07 453 A 1 
ATOM 3454 N N   . ASP A 0 454 . 23.456   0.086   -32.393  1.00 92.96 454 A 1 
ATOM 3455 C CA  . ASP A 0 454 . 23.528   0.165   -33.842  1.00 92.96 454 A 1 
ATOM 3456 C C   . ASP A 0 454 . 24.857   0.815   -34.247  1.00 92.96 454 A 1 
ATOM 3457 C CB  . ASP A 0 454 . 22.308   0.974   -34.351  1.00 92.96 454 A 1 
ATOM 3458 O O   . ASP A 0 454 . 25.219   1.899   -33.785  1.00 92.96 454 A 1 
ATOM 3459 C CG  . ASP A 0 454 . 21.469   0.282   -35.432  1.00 92.96 454 A 1 
ATOM 3460 O OD1 . ASP A 0 454 . 21.904   -0.782  -35.933  1.00 92.96 454 A 1 
ATOM 3461 O OD2 . ASP A 0 454 . 20.464   0.897   -35.861  1.00 92.96 454 A 1 
ATOM 3462 N N   . GLN A 0 455 . 25.634   0.156   -35.102  1.00 91.91 455 A 1 
ATOM 3463 C CA  . GLN A 0 455 . 26.941   0.632   -35.559  1.00 91.91 455 A 1 
ATOM 3464 C C   . GLN A 0 455 . 27.046   0.479   -37.065  1.00 91.91 455 A 1 
ATOM 3465 C CB  . GLN A 0 455 . 28.079   -0.139  -34.867  1.00 91.91 455 A 1 
ATOM 3466 O O   . GLN A 0 455 . 26.797   -0.603  -37.588  1.00 91.91 455 A 1 
ATOM 3467 C CG  . GLN A 0 455 . 28.096   0.167   -33.367  1.00 91.91 455 A 1 
ATOM 3468 C CD  . GLN A 0 455 . 29.178   -0.554  -32.581  1.00 91.91 455 A 1 
ATOM 3469 N NE2 . GLN A 0 455 . 29.025   -0.626  -31.283  1.00 91.91 455 A 1 
ATOM 3470 O OE1 . GLN A 0 455 . 30.230   -0.986  -33.052  1.00 91.91 455 A 1 
ATOM 3471 N N   . TRP A 0 456 . 27.495   1.524   -37.755  1.00 91.85 456 A 1 
ATOM 3472 C CA  . TRP A 0 456 . 27.672   1.504   -39.205  1.00 91.85 456 A 1 
ATOM 3473 C C   . TRP A 0 456 . 28.919   2.279   -39.635  1.00 91.85 456 A 1 
ATOM 3474 C CB  . TRP A 0 456 . 26.400   2.034   -39.883  1.00 91.85 456 A 1 
ATOM 3475 O O   . TRP A 0 456 . 29.383   3.183   -38.933  1.00 91.85 456 A 1 
ATOM 3476 C CG  . TRP A 0 456 . 26.060   3.463   -39.586  1.00 91.85 456 A 1 
ATOM 3477 C CD1 . TRP A 0 456 . 25.270   3.895   -38.576  1.00 91.85 456 A 1 
ATOM 3478 C CD2 . TRP A 0 456 . 26.507   4.664   -40.286  1.00 91.85 456 A 1 
ATOM 3479 C CE2 . TRP A 0 456 . 25.959   5.804   -39.626  1.00 91.85 456 A 1 
ATOM 3480 C CE3 . TRP A 0 456 . 27.323   4.903   -41.413  1.00 91.85 456 A 1 
ATOM 3481 N NE1 . TRP A 0 456 . 25.197   5.275   -38.602  1.00 91.85 456 A 1 
ATOM 3482 C CH2 . TRP A 0 456 . 27.062   7.318   -41.161  1.00 91.85 456 A 1 
ATOM 3483 C CZ2 . TRP A 0 456 . 26.231   7.115   -40.044  1.00 91.85 456 A 1 
ATOM 3484 C CZ3 . TRP A 0 456 . 27.599   6.213   -41.846  1.00 91.85 456 A 1 
ATOM 3485 N N   . ALA A 0 457 . 29.462   1.922   -40.797  1.00 90.57 457 A 1 
ATOM 3486 C CA  . ALA A 0 457 . 30.400   2.760   -41.536  1.00 90.57 457 A 1 
ATOM 3487 C C   . ALA A 0 457 . 30.223   2.582   -43.050  1.00 90.57 457 A 1 
ATOM 3488 C CB  . ALA A 0 457 . 31.842   2.485   -41.091  1.00 90.57 457 A 1 
ATOM 3489 O O   . ALA A 0 457 . 29.869   1.492   -43.507  1.00 90.57 457 A 1 
ATOM 3490 N N   . GLU A 0 458 . 30.491   3.652   -43.793  1.00 88.78 458 A 1 
ATOM 3491 C CA  . GLU A 0 458 . 30.514   3.721   -45.255  1.00 88.78 458 A 1 
ATOM 3492 C C   . GLU A 0 458 . 31.842   4.350   -45.712  1.00 88.78 458 A 1 
ATOM 3493 C CB  . GLU A 0 458 . 29.331   4.556   -45.793  1.00 88.78 458 A 1 
ATOM 3494 O O   . GLU A 0 458 . 32.275   5.349   -45.140  1.00 88.78 458 A 1 
ATOM 3495 C CG  . GLU A 0 458 . 27.933   3.987   -45.478  1.00 88.78 458 A 1 
ATOM 3496 C CD  . GLU A 0 458 . 26.778   4.730   -46.188  1.00 88.78 458 A 1 
ATOM 3497 O OE1 . GLU A 0 458 . 25.610   4.310   -46.005  1.00 88.78 458 A 1 
ATOM 3498 O OE2 . GLU A 0 458 . 27.030   5.675   -46.976  1.00 88.78 458 A 1 
ATOM 3499 N N   . ASP A 0 459 . 32.450   3.780   -46.750  1.00 84.62 459 A 1 
ATOM 3500 C CA  . ASP A 0 459 . 33.663   4.247   -47.439  1.00 84.62 459 A 1 
ATOM 3501 C C   . ASP A 0 459 . 33.317   4.434   -48.931  1.00 84.62 459 A 1 
ATOM 3502 C CB  . ASP A 0 459 . 34.796   3.226   -47.186  1.00 84.62 459 A 1 
ATOM 3503 O O   . ASP A 0 459 . 32.607   3.615   -49.533  1.00 84.62 459 A 1 
ATOM 3504 C CG  . ASP A 0 459 . 36.127   3.460   -47.927  1.00 84.62 459 A 1 
ATOM 3505 O OD1 . ASP A 0 459 . 36.208   4.403   -48.747  1.00 84.62 459 A 1 
ATOM 3506 O OD2 . ASP A 0 459 . 37.036   2.614   -47.734  1.00 84.62 459 A 1 
ATOM 3507 N N   . TYR A 0 460 . 33.752   5.544   -49.533  1.00 85.00 460 A 1 
ATOM 3508 C CA  . TYR A 0 460 . 33.519   5.869   -50.940  1.00 85.00 460 A 1 
ATOM 3509 C C   . TYR A 0 460 . 34.714   6.584   -51.590  1.00 85.00 460 A 1 
ATOM 3510 C CB  . TYR A 0 460 . 32.231   6.697   -51.064  1.00 85.00 460 A 1 
ATOM 3511 O O   . TYR A 0 460 . 34.752   7.817   -51.721  1.00 85.00 460 A 1 
ATOM 3512 C CG  . TYR A 0 460 . 31.868   7.054   -52.496  1.00 85.00 460 A 1 
ATOM 3513 C CD1 . TYR A 0 460 . 32.070   8.365   -52.963  1.00 85.00 460 A 1 
ATOM 3514 C CD2 . TYR A 0 460 . 31.404   6.062   -53.377  1.00 85.00 460 A 1 
ATOM 3515 C CE1 . TYR A 0 460 . 31.810   8.688   -54.306  1.00 85.00 460 A 1 
ATOM 3516 C CE2 . TYR A 0 460 . 31.130   6.373   -54.723  1.00 85.00 460 A 1 
ATOM 3517 O OH  . TYR A 0 460 . 31.088   8.035   -56.480  1.00 85.00 460 A 1 
ATOM 3518 C CZ  . TYR A 0 460 . 31.341   7.688   -55.187  1.00 85.00 460 A 1 
ATOM 3519 N N   . ASP A 0 461 . 35.644   5.803   -52.130  1.00 82.32 461 A 1 
ATOM 3520 C CA  . ASP A 0 461 . 36.722   6.317   -52.966  1.00 82.32 461 A 1 
ATOM 3521 C C   . ASP A 0 461 . 36.214   6.643   -54.391  1.00 82.32 461 A 1 
ATOM 3522 C CB  . ASP A 0 461 . 37.909   5.329   -52.973  1.00 82.32 461 A 1 
ATOM 3523 O O   . ASP A 0 461 . 35.378   5.977   -55.020  1.00 82.32 461 A 1 
ATOM 3524 C CG  . ASP A 0 461 . 39.276   5.874   -52.588  1.00 82.32 461 A 1 
ATOM 3525 O OD1 . ASP A 0 461 . 39.475   7.105   -52.750  1.00 82.32 461 A 1 
ATOM 3526 O OD2 . ASP A 0 461 . 40.220   5.055   -52.466  1.00 82.32 461 A 1 
ATOM 3527 N N   . ARG A 0 462 . 36.751   7.714   -54.981  1.00 78.96 462 A 1 
ATOM 3528 C CA  . ARG A 0 462 . 36.483   8.085   -56.378  1.00 78.96 462 A 1 
ATOM 3529 C C   . ARG A 0 462 . 37.730   8.629   -57.047  1.00 78.96 462 A 1 
ATOM 3530 C CB  . ARG A 0 462 . 35.303   9.065   -56.436  1.00 78.96 462 A 1 
ATOM 3531 O O   . ARG A 0 462 . 38.060   9.811   -56.929  1.00 78.96 462 A 1 
ATOM 3532 C CG  . ARG A 0 462 . 34.909   9.320   -57.894  1.00 78.96 462 A 1 
ATOM 3533 C CD  . ARG A 0 462 . 33.829   10.399  -58.031  1.00 78.96 462 A 1 
ATOM 3534 N NE  . ARG A 0 462 . 33.552   10.635  -59.464  1.00 78.96 462 A 1 
ATOM 3535 N NH1 . ARG A 0 462 . 35.271   12.111  -59.850  1.00 78.96 462 A 1 
ATOM 3536 N NH2 . ARG A 0 462 . 34.357   11.084  -61.563  1.00 78.96 462 A 1 
ATOM 3537 C CZ  . ARG A 0 462 . 34.364   11.288  -60.278  1.00 78.96 462 A 1 
ATOM 3538 N N   . TYR A 0 463 . 38.348   7.818   -57.900  1.00 77.46 463 A 1 
ATOM 3539 C CA  . TYR A 0 463 . 39.550   8.191   -58.644  1.00 77.46 463 A 1 
ATOM 3540 C C   . TYR A 0 463 . 39.276   8.510   -60.125  1.00 77.46 463 A 1 
ATOM 3541 C CB  . TYR A 0 463 . 40.631   7.122   -58.443  1.00 77.46 463 A 1 
ATOM 3542 O O   . TYR A 0 463 . 38.660   7.752   -60.877  1.00 77.46 463 A 1 
ATOM 3543 C CG  . TYR A 0 463 . 40.201   5.726   -58.840  1.00 77.46 463 A 1 
ATOM 3544 C CD1 . TYR A 0 463 . 39.589   4.890   -57.883  1.00 77.46 463 A 1 
ATOM 3545 C CD2 . TYR A 0 463 . 40.360   5.287   -60.170  1.00 77.46 463 A 1 
ATOM 3546 C CE1 . TYR A 0 463 . 39.114   3.622   -58.255  1.00 77.46 463 A 1 
ATOM 3547 C CE2 . TYR A 0 463 . 39.888   4.016   -60.545  1.00 77.46 463 A 1 
ATOM 3548 O OH  . TYR A 0 463 . 38.780   1.989   -59.971  1.00 77.46 463 A 1 
ATOM 3549 C CZ  . TYR A 0 463 . 39.260   3.190   -59.586  1.00 77.46 463 A 1 
ATOM 3550 N N   . ASP A 0 464 . 39.826   9.632   -60.592  1.00 70.34 464 A 1 
ATOM 3551 C CA  . ASP A 0 464 . 39.919   10.024  -62.000  1.00 70.34 464 A 1 
ATOM 3552 C C   . ASP A 0 464 . 41.403   10.031  -62.417  1.00 70.34 464 A 1 
ATOM 3553 C CB  . ASP A 0 464 . 39.258   11.403  -62.221  1.00 70.34 464 A 1 
ATOM 3554 O O   . ASP A 0 464 . 42.158   10.968  -62.128  1.00 70.34 464 A 1 
ATOM 3555 C CG  . ASP A 0 464 . 37.766   11.363  -62.582  1.00 70.34 464 A 1 
ATOM 3556 O OD1 . ASP A 0 464 . 37.413   10.696  -63.576  1.00 70.34 464 A 1 
ATOM 3557 O OD2 . ASP A 0 464 . 36.968   12.145  -62.009  1.00 70.34 464 A 1 
ATOM 3558 N N   . SER A 0 465 . 41.833   8.995   -63.146  1.00 64.59 465 A 1 
ATOM 3559 C CA  . SER A 0 465 . 43.152   8.963   -63.790  1.00 64.59 465 A 1 
ATOM 3560 C C   . SER A 0 465 . 43.055   9.425   -65.245  1.00 64.59 465 A 1 
ATOM 3561 C CB  . SER A 0 465 . 43.818   7.589   -63.652  1.00 64.59 465 A 1 
ATOM 3562 O O   . SER A 0 465 . 42.257   8.911   -66.036  1.00 64.59 465 A 1 
ATOM 3563 O OG  . SER A 0 465 . 43.154   6.599   -64.405  1.00 64.59 465 A 1 
ATOM 3564 N N   . ARG A 0 466 . 43.873   10.415  -65.620  1.00 57.39 466 A 1 
ATOM 3565 C CA  . ARG A 0 466 . 43.996   10.886  -67.008  1.00 57.39 466 A 1 
ATOM 3566 C C   . ARG A 0 466 . 45.383   10.539  -67.527  1.00 57.39 466 A 1 
ATOM 3567 C CB  . ARG A 0 466 . 43.730   12.401  -67.086  1.00 57.39 466 A 1 
ATOM 3568 O O   . ARG A 0 466 . 46.355   11.161  -67.095  1.00 57.39 466 A 1 
ATOM 3569 C CG  . ARG A 0 466 . 42.314   12.783  -66.633  1.00 57.39 466 A 1 
ATOM 3570 C CD  . ARG A 0 466 . 42.112   14.299  -66.730  1.00 57.39 466 A 1 
ATOM 3571 N NE  . ARG A 0 466 . 40.823   14.694  -66.135  1.00 57.39 466 A 1 
ATOM 3572 N NH1 . ARG A 0 466 . 41.157   16.965  -66.110  1.00 57.39 466 A 1 
ATOM 3573 N NH2 . ARG A 0 466 . 39.334   16.098  -65.152  1.00 57.39 466 A 1 
ATOM 3574 C CZ  . ARG A 0 466 . 40.442   15.915  -65.812  1.00 57.39 466 A 1 
ATOM 3575 N N   . ASP A 0 467 . 45.478   9.620   -68.489  1.00 50.49 467 A 1 
ATOM 3576 C CA  . ASP A 0 467 . 46.738   9.415   -69.199  1.00 50.49 467 A 1 
ATOM 3577 C C   . ASP A 0 467 . 47.014   10.660  -70.048  1.00 50.49 467 A 1 
ATOM 3578 C CB  . ASP A 0 467 . 46.749   8.140   -70.063  1.00 50.49 467 A 1 
ATOM 3579 O O   . ASP A 0 467 . 46.352   10.935  -71.056  1.00 50.49 467 A 1 
ATOM 3580 C CG  . ASP A 0 467 . 46.774   6.841   -69.250  1.00 50.49 467 A 1 
ATOM 3581 O OD1 . ASP A 0 467 . 47.544   6.798   -68.267  1.00 50.49 467 A 1 
ATOM 3582 O OD2 . ASP A 0 467 . 46.084   5.882   -69.661  1.00 50.49 467 A 1 
ATOM 3583 N N   . ALA A 0 468 . 48.013   11.446  -69.645  1.00 46.52 468 A 1 
ATOM 3584 C CA  . ALA A 0 468 . 48.520   12.522  -70.477  1.00 46.52 468 A 1 
ATOM 3585 C C   . ALA A 0 468 . 49.190   11.892  -71.704  1.00 46.52 468 A 1 
ATOM 3586 C CB  . ALA A 0 468 . 49.473   13.401  -69.660  1.00 46.52 468 A 1 
ATOM 3587 O O   . ALA A 0 468 . 50.328   11.435  -71.625  1.00 46.52 468 A 1 
ATOM 3588 N N   . GLY A 0 469 . 48.465   11.854  -72.829  1.00 45.39 469 A 1 
ATOM 3589 C CA  . GLY A 0 469 . 48.883   11.185  -74.063  1.00 45.39 469 A 1 
ATOM 3590 C C   . GLY A 0 469 . 50.339   11.478  -74.428  1.00 45.39 469 A 1 
ATOM 3591 O O   . GLY A 0 469 . 50.660   12.557  -74.939  1.00 45.39 469 A 1 
ATOM 3592 N N   . ALA A 0 470 . 51.212   10.506  -74.145  1.00 40.41 470 A 1 
ATOM 3593 C CA  . ALA A 0 470 . 52.651   10.667  -74.256  1.00 40.41 470 A 1 
ATOM 3594 C C   . ALA A 0 470 . 53.015   11.071  -75.687  1.00 40.41 470 A 1 
ATOM 3595 C CB  . ALA A 0 470 . 53.345   9.372   -73.817  1.00 40.41 470 A 1 
ATOM 3596 O O   . ALA A 0 470 . 52.610   10.431  -76.662  1.00 40.41 470 A 1 
ATOM 3597 N N   . GLN A 0 471 . 53.782   12.154  -75.829  1.00 41.08 471 A 1 
ATOM 3598 C CA  . GLN A 0 471 . 54.157   12.675  -77.139  1.00 41.08 471 A 1 
ATOM 3599 C C   . GLN A 0 471 . 55.165   11.741  -77.817  1.00 41.08 471 A 1 
ATOM 3600 C CB  . GLN A 0 471 . 54.670   14.121  -77.033  1.00 41.08 471 A 1 
ATOM 3601 O O   . GLN A 0 471 . 56.373   11.968  -77.779  1.00 41.08 471 A 1 
ATOM 3602 C CG  . GLN A 0 471 . 53.541   15.103  -76.685  1.00 41.08 471 A 1 
ATOM 3603 C CD  . GLN A 0 471 . 54.005   16.556  -76.616  1.00 41.08 471 A 1 
ATOM 3604 N NE2 . GLN A 0 471 . 53.107   17.481  -76.367  1.00 41.08 471 A 1 
ATOM 3605 O OE1 . GLN A 0 471 . 55.155   16.908  -76.810  1.00 41.08 471 A 1 
ATOM 3606 N N   . GLY A 0 472 . 54.647   10.726  -78.514  1.00 37.83 472 A 1 
ATOM 3607 C CA  . GLY A 0 472 . 55.364   9.912   -79.494  1.00 37.83 472 A 1 
ATOM 3608 C C   . GLY A 0 472 . 55.826   10.764  -80.680  1.00 37.83 472 A 1 
ATOM 3609 O O   . GLY A 0 472 . 55.260   10.722  -81.771  1.00 37.83 472 A 1 
ATOM 3610 N N   . ARG A 0 473 . 56.844   11.597  -80.455  1.00 36.96 473 A 1 
ATOM 3611 C CA  . ARG A 0 473 . 57.490   12.460  -81.447  1.00 36.96 473 A 1 
ATOM 3612 C C   . ARG A 0 473 . 58.963   12.074  -81.480  1.00 36.96 473 A 1 
ATOM 3613 C CB  . ARG A 0 473 . 57.261   13.938  -81.079  1.00 36.96 473 A 1 
ATOM 3614 O O   . ARG A 0 473 . 59.743   12.471  -80.621  1.00 36.96 473 A 1 
ATOM 3615 C CG  . ARG A 0 473 . 55.807   14.420  -81.236  1.00 36.96 473 A 1 
ATOM 3616 C CD  . ARG A 0 473 . 55.344   14.497  -82.699  1.00 36.96 473 A 1 
ATOM 3617 N NE  . ARG A 0 473 . 54.114   15.312  -82.826  1.00 36.96 473 A 1 
ATOM 3618 N NH1 . ARG A 0 473 . 52.692   13.714  -83.660  1.00 36.96 473 A 1 
ATOM 3619 N NH2 . ARG A 0 473 . 51.928   15.763  -83.293  1.00 36.96 473 A 1 
ATOM 3620 C CZ  . ARG A 0 473 . 52.927   14.926  -83.261  1.00 36.96 473 A 1 
ATOM 3621 N N   . GLY A 0 474 . 59.302   11.221  -82.446  1.00 36.10 474 A 1 
ATOM 3622 C CA  . GLY A 0 474 . 60.585   10.526  -82.505  1.00 36.10 474 A 1 
ATOM 3623 C C   . GLY A 0 474 . 61.800   11.452  -82.451  1.00 36.10 474 A 1 
ATOM 3624 O O   . GLY A 0 474 . 61.822   12.525  -83.055  1.00 36.10 474 A 1 
ATOM 3625 N N   . ALA A 0 475 . 62.842   10.993  -81.757  1.00 30.44 475 A 1 
ATOM 3626 C CA  . ALA A 0 475 . 64.133   11.658  -81.716  1.00 30.44 475 A 1 
ATOM 3627 C C   . ALA A 0 475 . 64.726   11.760  -83.132  1.00 30.44 475 A 1 
ATOM 3628 C CB  . ALA A 0 475 . 65.048   10.880  -80.761  1.00 30.44 475 A 1 
ATOM 3629 O O   . ALA A 0 475 . 65.219   10.777  -83.689  1.00 30.44 475 A 1 
ATOM 3630 N N   . SER A 0 476 . 64.716   12.964  -83.709  1.00 38.66 476 A 1 
ATOM 3631 C CA  . SER A 0 476 . 65.314   13.237  -85.015  1.00 38.66 476 A 1 
ATOM 3632 C C   . SER A 0 476 . 66.843   13.177  -84.930  1.00 38.66 476 A 1 
ATOM 3633 C CB  . SER A 0 476 . 64.813   14.582  -85.559  1.00 38.66 476 A 1 
ATOM 3634 O O   . SER A 0 476 . 67.519   14.199  -84.773  1.00 38.66 476 A 1 
ATOM 3635 O OG  . SER A 0 476 . 65.172   15.638  -84.690  1.00 38.66 476 A 1 
ATOM 3636 N N   . LYS A 0 477 . 67.414   11.972  -85.040  1.00 32.64 477 A 1 
ATOM 3637 C CA  . LYS A 0 477 . 68.859   11.791  -85.212  1.00 32.64 477 A 1 
ATOM 3638 C C   . LYS A 0 477 . 69.259   12.237  -86.622  1.00 32.64 477 A 1 
ATOM 3639 C CB  . LYS A 0 477 . 69.286   10.341  -84.886  1.00 32.64 477 A 1 
ATOM 3640 O O   . LYS A 0 477 . 69.285   11.444  -87.558  1.00 32.64 477 A 1 
ATOM 3641 C CG  . LYS A 0 477 . 70.258   10.302  -83.697  1.00 32.64 477 A 1 
ATOM 3642 C CD  . LYS A 0 477 . 71.023   8.973   -83.656  1.00 32.64 477 A 1 
ATOM 3643 C CE  . LYS A 0 477 . 71.991   8.953   -82.468  1.00 32.64 477 A 1 
ATOM 3644 N NZ  . LYS A 0 477 . 72.895   7.777   -82.533  1.00 32.64 477 A 1 
ATOM 3645 N N   . TRP A 0 478 . 69.598   13.515  -86.771  1.00 28.47 478 A 1 
ATOM 3646 C CA  . TRP A 0 478 . 70.165   14.047  -88.013  1.00 28.47 478 A 1 
ATOM 3647 C C   . TRP A 0 478 . 71.658   13.693  -88.101  1.00 28.47 478 A 1 
ATOM 3648 C CB  . TRP A 0 478 . 69.839   15.543  -88.159  1.00 28.47 478 A 1 
ATOM 3649 O O   . TRP A 0 478 . 72.537   14.487  -87.769  1.00 28.47 478 A 1 
ATOM 3650 C CG  . TRP A 0 478 . 69.441   15.932  -89.550  1.00 28.47 478 A 1 
ATOM 3651 C CD1 . TRP A 0 478 . 68.206   15.751  -90.070  1.00 28.47 478 A 1 
ATOM 3652 C CD2 . TRP A 0 478 . 70.237   16.538  -90.620  1.00 28.47 478 A 1 
ATOM 3653 C CE2 . TRP A 0 478 . 69.391   16.722  -91.756  1.00 28.47 478 A 1 
ATOM 3654 C CE3 . TRP A 0 478 . 71.580   16.958  -90.749  1.00 28.47 478 A 1 
ATOM 3655 N NE1 . TRP A 0 478 . 68.174   16.204  -91.372  1.00 28.47 478 A 1 
ATOM 3656 C CH2 . TRP A 0 478 . 71.172   17.757  -93.025  1.00 28.47 478 A 1 
ATOM 3657 C CZ2 . TRP A 0 478 . 69.842   17.316  -92.943  1.00 28.47 478 A 1 
ATOM 3658 C CZ3 . TRP A 0 478 . 72.043   17.568  -91.934  1.00 28.47 478 A 1 
ATOM 3659 N N   . GLY A 0 479 . 71.942   12.446  -88.477  1.00 37.04 479 A 1 
ATOM 3660 C CA  . GLY A 0 479 . 73.299   11.928  -88.636  1.00 37.04 479 A 1 
ATOM 3661 C C   . GLY A 0 479 . 73.769   12.004  -90.084  1.00 37.04 479 A 1 
ATOM 3662 O O   . GLY A 0 479 . 73.468   11.111  -90.868  1.00 37.04 479 A 1 
ATOM 3663 N N   . LYS A 0 480 . 74.561   13.025  -90.432  1.00 34.95 480 A 1 
ATOM 3664 C CA  . LYS A 0 480 . 75.473   12.916  -91.579  1.00 34.95 480 A 1 
ATOM 3665 C C   . LYS A 0 480 . 76.743   12.220  -91.110  1.00 34.95 480 A 1 
ATOM 3666 C CB  . LYS A 0 480 . 75.794   14.289  -92.197  1.00 34.95 480 A 1 
ATOM 3667 O O   . LYS A 0 480 . 77.549   12.841  -90.417  1.00 34.95 480 A 1 
ATOM 3668 C CG  . LYS A 0 480 . 74.653   14.786  -93.090  1.00 34.95 480 A 1 
ATOM 3669 C CD  . LYS A 0 480 . 75.056   16.037  -93.883  1.00 34.95 480 A 1 
ATOM 3670 C CE  . LYS A 0 480 . 73.920   16.347  -94.864  1.00 34.95 480 A 1 
ATOM 3671 N NZ  . LYS A 0 480 . 74.237   17.482  -95.762  1.00 34.95 480 A 1 
ATOM 3672 N N   . ASP A 0 481 . 76.937   10.966  -91.507  1.00 40.57 481 A 1 
ATOM 3673 C CA  . ASP A 0 481 . 78.261   10.353  -91.423  1.00 40.57 481 A 1 
ATOM 3674 C C   . ASP A 0 481 . 79.229   11.164  -92.292  1.00 40.57 481 A 1 
ATOM 3675 C CB  . ASP A 0 481 . 78.231   8.875   -91.850  1.00 40.57 481 A 1 
ATOM 3676 O O   . ASP A 0 481 . 79.007   11.364  -93.487  1.00 40.57 481 A 1 
ATOM 3677 C CG  . ASP A 0 481 . 77.786   7.926   -90.731  1.00 40.57 481 A 1 
ATOM 3678 O OD1 . ASP A 0 481 . 78.123   8.207   -89.557  1.00 40.57 481 A 1 
ATOM 3679 O OD2 . ASP A 0 481 . 77.182   6.887   -91.068  1.00 40.57 481 A 1 
ATOM 3680 N N   . ALA A 0 482 . 80.294   11.679  -91.680  1.00 42.22 482 A 1 
ATOM 3681 C CA  . ALA A 0 482 . 81.335   12.393  -92.404  1.00 42.22 482 A 1 
ATOM 3682 C C   . ALA A 0 482 . 82.157   11.406  -93.249  1.00 42.22 482 A 1 
ATOM 3683 C CB  . ALA A 0 482 . 82.200   13.170  -91.404  1.00 42.22 482 A 1 
ATOM 3684 O O   . ALA A 0 482 . 82.582   10.366  -92.737  1.00 42.22 482 A 1 
ATOM 3685 N N   . ASP A 0 483 . 82.426   11.756  -94.513  1.00 41.69 483 A 1 
ATOM 3686 C CA  . ASP A 0 483 . 83.231   10.953  -95.444  1.00 41.69 483 A 1 
ATOM 3687 C C   . ASP A 0 483 . 84.573   10.537  -94.811  1.00 41.69 483 A 1 
ATOM 3688 C CB  . ASP A 0 483 . 83.501   11.735  -96.752  1.00 41.69 483 A 1 
ATOM 3689 O O   . ASP A 0 483 . 85.515   11.330  -94.680  1.00 41.69 483 A 1 
ATOM 3690 C CG  . ASP A 0 483 . 82.399   11.660  -97.819  1.00 41.69 483 A 1 
ATOM 3691 O OD1 . ASP A 0 483 . 81.535   10.764  -97.730  1.00 41.69 483 A 1 
ATOM 3692 O OD2 . ASP A 0 483 . 82.473   12.476  -98.766  1.00 41.69 483 A 1 
ATOM 3693 N N   . LYS A 0 484 . 84.692   9.257   -94.432  1.00 42.61 484 A 1 
ATOM 3694 C CA  . LYS A 0 484 . 85.933   8.704   -93.879  1.00 42.61 484 A 1 
ATOM 3695 C C   . LYS A 0 484 . 86.961   8.514   -94.991  1.00 42.61 484 A 1 
ATOM 3696 C CB  . LYS A 0 484 . 85.679   7.409   -93.088  1.00 42.61 484 A 1 
ATOM 3697 O O   . LYS A 0 484 . 87.003   7.482   -95.655  1.00 42.61 484 A 1 
ATOM 3698 C CG  . LYS A 0 484 . 84.954   7.681   -91.761  1.00 42.61 484 A 1 
ATOM 3699 C CD  . LYS A 0 484 . 84.902   6.421   -90.885  1.00 42.61 484 A 1 
ATOM 3700 C CE  . LYS A 0 484 . 84.128   6.730   -89.597  1.00 42.61 484 A 1 
ATOM 3701 N NZ  . LYS A 0 484 . 83.990   5.533   -88.728  1.00 42.61 484 A 1 
ATOM 3702 N N   . THR A 0 485 . 87.836   9.504   -95.153  1.00 41.16 485 A 1 
ATOM 3703 C CA  . THR A 0 485 . 89.010   9.411   -96.034  1.00 41.16 485 A 1 
ATOM 3704 C C   . THR A 0 485 . 90.018   8.407   -95.463  1.00 41.16 485 A 1 
ATOM 3705 C CB  . THR A 0 485 . 89.663   10.787  -96.235  1.00 41.16 485 A 1 
ATOM 3706 O O   . THR A 0 485 . 90.876   8.758   -94.652  1.00 41.16 485 A 1 
ATOM 3707 C CG2 . THR A 0 485 . 90.819   10.744  -97.240  1.00 41.16 485 A 1 
ATOM 3708 O OG1 . THR A 0 485 . 88.727   11.699  -96.760  1.00 41.16 485 A 1 
ATOM 3709 N N   . VAL A 0 486 . 89.924   7.144   -95.882  1.00 43.10 486 A 1 
ATOM 3710 C CA  . VAL A 0 486 . 90.901   6.103   -95.534  1.00 43.10 486 A 1 
ATOM 3711 C C   . VAL A 0 486 . 92.161   6.293   -96.380  1.00 43.10 486 A 1 
ATOM 3712 C CB  . VAL A 0 486 . 90.312   4.685   -95.698  1.00 43.10 486 A 1 
ATOM 3713 O O   . VAL A 0 486 . 92.155   6.061   -97.588  1.00 43.10 486 A 1 
ATOM 3714 C CG1 . VAL A 0 486 . 91.342   3.603   -95.340  1.00 43.10 486 A 1 
ATOM 3715 C CG2 . VAL A 0 486 . 89.096   4.487   -94.782  1.00 43.10 486 A 1 
ATOM 3716 N N   . LYS A 0 487 . 93.268   6.697   -95.746  1.00 40.10 487 A 1 
ATOM 3717 C CA  . LYS A 0 487 . 94.595   6.679   -96.376  1.00 40.10 487 A 1 
ATOM 3718 C C   . LYS A 0 487 . 95.117   5.242   -96.410  1.00 40.10 487 A 1 
ATOM 3719 C CB  . LYS A 0 487 . 95.574   7.602   -95.631  1.00 40.10 487 A 1 
ATOM 3720 O O   . LYS A 0 487 . 95.581   4.733   -95.396  1.00 40.10 487 A 1 
ATOM 3721 C CG  . LYS A 0 487 . 95.301   9.091   -95.892  1.00 40.10 487 A 1 
ATOM 3722 C CD  . LYS A 0 487 . 96.353   9.951   -95.178  1.00 40.10 487 A 1 
ATOM 3723 C CE  . LYS A 0 487 . 96.148   11.434  -95.505  1.00 40.10 487 A 1 
ATOM 3724 N NZ  . LYS A 0 487 . 97.155   12.282  -94.819  1.00 40.10 487 A 1 
ATOM 3725 N N   . GLY A 0 488 . 95.038   4.596   -97.570  1.00 41.59 488 A 1 
ATOM 3726 C CA  . GLY A 0 488 . 95.683   3.303   -97.795  1.00 41.59 488 A 1 
ATOM 3727 C C   . GLY A 0 488 . 97.206   3.439   -97.871  1.00 41.59 488 A 1 
ATOM 3728 O O   . GLY A 0 488 . 97.717   4.304   -98.581  1.00 41.59 488 A 1 
ATOM 3729 N N   . HIS A 0 489 . 97.930   2.570   -97.165  1.00 32.00 489 A 1 
ATOM 3730 C CA  . HIS A 0 489 . 99.362   2.366   -97.382  1.00 32.00 489 A 1 
ATOM 3731 C C   . HIS A 0 489 . 99.562   1.471   -98.614  1.00 32.00 489 A 1 
ATOM 3732 C CB  . HIS A 0 489 . 99.998   1.740   -96.130  1.00 32.00 489 A 1 
ATOM 3733 O O   . HIS A 0 489 . 98.928   0.423   -98.713  1.00 32.00 489 A 1 
ATOM 3734 C CG  . HIS A 0 489 . 99.994   2.648   -94.924  1.00 32.00 489 A 1 
ATOM 3735 C CD2 . HIS A 0 489 . 99.151   2.581   -93.846  1.00 32.00 489 A 1 
ATOM 3736 N ND1 . HIS A 0 489 . 100.870  3.683   -94.688  1.00 32.00 489 A 1 
ATOM 3737 C CE1 . HIS A 0 489 . 100.562  4.226   -93.498  1.00 32.00 489 A 1 
ATOM 3738 N NE2 . HIS A 0 489 . 99.515   3.593   -92.951  1.00 32.00 489 A 1 
ATOM 3739 N N   . ALA A 0 490 . 100.445  1.862   -99.536  1.00 39.22 490 A 1 
ATOM 3740 C CA  . ALA A 0 490 . 100.777  1.083   -100.730 1.00 39.22 490 A 1 
ATOM 3741 C C   . ALA A 0 490 . 102.300  0.928   -100.887 1.00 39.22 490 A 1 
ATOM 3742 C CB  . ALA A 0 490 . 100.111  1.715   -101.958 1.00 39.22 490 A 1 
ATOM 3743 O O   . ALA A 0 490 . 103.065  1.838   -100.570 1.00 39.22 490 A 1 
ATOM 3744 N N   . HIS A 0 491 . 102.709  -0.258  -101.342 1.00 36.41 491 A 1 
ATOM 3745 C CA  . HIS A 0 491 . 104.096  -0.726  -101.440 1.00 36.41 491 A 1 
ATOM 3746 C C   . HIS A 0 491 . 104.900  -0.069  -102.589 1.00 36.41 491 A 1 
ATOM 3747 C CB  . HIS A 0 491 . 104.061  -2.265  -101.558 1.00 36.41 491 A 1 
ATOM 3748 O O   . HIS A 0 491 . 104.310  0.519   -103.497 1.00 36.41 491 A 1 
ATOM 3749 C CG  . HIS A 0 491 . 104.374  -2.972  -100.261 1.00 36.41 491 A 1 
ATOM 3750 C CD2 . HIS A 0 491 . 103.604  -2.997  -99.129  1.00 36.41 491 A 1 
ATOM 3751 N ND1 . HIS A 0 491 . 105.499  -3.722  -99.998  1.00 36.41 491 A 1 
ATOM 3752 C CE1 . HIS A 0 491 . 105.411  -4.183  -98.739  1.00 36.41 491 A 1 
ATOM 3753 N NE2 . HIS A 0 491 . 104.274  -3.761  -98.170  1.00 36.41 491 A 1 
ATOM 3754 N N   . PRO A 0 492 . 106.248  -0.160  -102.576 1.00 38.90 492 A 1 
ATOM 3755 C CA  . PRO A 0 492 . 107.101  0.514   -103.554 1.00 38.90 492 A 1 
ATOM 3756 C C   . PRO A 0 492 . 107.002  -0.126  -104.946 1.00 38.90 492 A 1 
ATOM 3757 C CB  . PRO A 0 492 . 108.522  0.420   -102.983 1.00 38.90 492 A 1 
ATOM 3758 O O   . PRO A 0 492 . 107.145  -1.338  -105.087 1.00 38.90 492 A 1 
ATOM 3759 C CG  . PRO A 0 492 . 108.493  -0.875  -102.172 1.00 38.90 492 A 1 
ATOM 3760 C CD  . PRO A 0 492 . 107.070  -0.893  -101.618 1.00 38.90 492 A 1 
ATOM 3761 N N   . GLY A 0 493 . 106.816  0.696   -105.984 1.00 39.64 493 A 1 
ATOM 3762 C CA  . GLY A 0 493 . 106.895  0.237   -107.376 1.00 39.64 493 A 1 
ATOM 3763 C C   . GLY A 0 493 . 106.412  1.239   -108.428 1.00 39.64 493 A 1 
ATOM 3764 O O   . GLY A 0 493 . 107.089  1.419   -109.432 1.00 39.64 493 A 1 
ATOM 3765 N N   . TYR A 0 494 . 105.278  1.916   -108.206 1.00 37.11 494 A 1 
ATOM 3766 C CA  . TYR A 0 494 . 104.688  2.849   -109.180 1.00 37.11 494 A 1 
ATOM 3767 C C   . TYR A 0 494 . 104.120  4.112   -108.513 1.00 37.11 494 A 1 
ATOM 3768 C CB  . TYR A 0 494 . 103.627  2.127   -110.035 1.00 37.11 494 A 1 
ATOM 3769 O O   . TYR A 0 494 . 103.439  4.044   -107.491 1.00 37.11 494 A 1 
ATOM 3770 C CG  . TYR A 0 494 . 104.179  1.548   -111.329 1.00 37.11 494 A 1 
ATOM 3771 C CD1 . TYR A 0 494 . 104.058  2.281   -112.528 1.00 37.11 494 A 1 
ATOM 3772 C CD2 . TYR A 0 494 . 104.844  0.306   -111.338 1.00 37.11 494 A 1 
ATOM 3773 C CE1 . TYR A 0 494 . 104.615  1.787   -113.724 1.00 37.11 494 A 1 
ATOM 3774 C CE2 . TYR A 0 494 . 105.412  -0.188  -112.529 1.00 37.11 494 A 1 
ATOM 3775 O OH  . TYR A 0 494 . 105.860  0.080   -114.868 1.00 37.11 494 A 1 
ATOM 3776 C CZ  . TYR A 0 494 . 105.303  0.554   -113.723 1.00 37.11 494 A 1 
ATOM 3777 N N   . HIS A 0 495 . 104.399  5.276   -109.106 1.00 38.50 495 A 1 
ATOM 3778 C CA  . HIS A 0 495 . 103.920  6.581   -108.641 1.00 38.50 495 A 1 
ATOM 3779 C C   . HIS A 0 495 . 102.485  6.864   -109.118 1.00 38.50 495 A 1 
ATOM 3780 C CB  . HIS A 0 495 . 104.850  7.692   -109.164 1.00 38.50 495 A 1 
ATOM 3781 O O   . HIS A 0 495 . 102.220  6.791   -110.314 1.00 38.50 495 A 1 
ATOM 3782 C CG  . HIS A 0 495 . 106.192  7.780   -108.482 1.00 38.50 495 A 1 
ATOM 3783 C CD2 . HIS A 0 495 . 107.359  7.182   -108.877 1.00 38.50 495 A 1 
ATOM 3784 N ND1 . HIS A 0 495 . 106.490  8.562   -107.387 1.00 38.50 495 A 1 
ATOM 3785 C CE1 . HIS A 0 495 . 107.801  8.431   -107.126 1.00 38.50 495 A 1 
ATOM 3786 N NE2 . HIS A 0 495 . 108.370  7.596   -108.005 1.00 38.50 495 A 1 
ATOM 3787 N N   . GLY A 0 496 . 101.593  7.289   -108.211 1.00 38.98 496 A 1 
ATOM 3788 C CA  . GLY A 0 496 . 100.292  7.865   -108.587 1.00 38.98 496 A 1 
ATOM 3789 C C   . GLY A 0 496 . 99.131   7.533   -107.647 1.00 38.98 496 A 1 
ATOM 3790 O O   . GLY A 0 496 . 98.236   6.775   -108.005 1.00 38.98 496 A 1 
ATOM 3791 N N   . THR A 0 497 . 99.102   8.123   -106.451 1.00 35.61 497 A 1 
ATOM 3792 C CA  . THR A 0 497 . 97.933   8.062   -105.554 1.00 35.61 497 A 1 
ATOM 3793 C C   . THR A 0 497 . 96.736   8.826   -106.127 1.00 35.61 497 A 1 
ATOM 3794 C CB  . THR A 0 497 . 98.255   8.690   -104.188 1.00 35.61 497 A 1 
ATOM 3795 O O   . THR A 0 497 . 96.856   10.023  -106.386 1.00 35.61 497 A 1 
ATOM 3796 C CG2 . THR A 0 497 . 99.091   7.765   -103.310 1.00 35.61 497 A 1 
ATOM 3797 O OG1 . THR A 0 497 . 98.962   9.897   -104.372 1.00 35.61 497 A 1 
ATOM 3798 N N   . SER A 0 498 . 95.566   8.186   -106.211 1.00 39.95 498 A 1 
ATOM 3799 C CA  . SER A 0 498 . 94.277   8.855   -106.441 1.00 39.95 498 A 1 
ATOM 3800 C C   . SER A 0 498 . 93.241   8.376   -105.420 1.00 39.95 498 A 1 
ATOM 3801 C CB  . SER A 0 498 . 93.786   8.637   -107.872 1.00 39.95 498 A 1 
ATOM 3802 O O   . SER A 0 498 . 93.130   7.181   -105.149 1.00 39.95 498 A 1 
ATOM 3803 O OG  . SER A 0 498 . 92.636   9.434   -108.075 1.00 39.95 498 A 1 
ATOM 3804 N N   . VAL A 0 499 . 92.524   9.318   -104.804 1.00 37.01 499 A 1 
ATOM 3805 C CA  . VAL A 0 499 . 91.610   9.074   -103.676 1.00 37.01 499 A 1 
ATOM 3806 C C   . VAL A 0 499 . 90.183   8.885   -104.186 1.00 37.01 499 A 1 
ATOM 3807 C CB  . VAL A 0 499 . 91.696   10.221  -102.645 1.00 37.01 499 A 1 
ATOM 3808 O O   . VAL A 0 499 . 89.688   9.688   -104.969 1.00 37.01 499 A 1 
ATOM 3809 C CG1 . VAL A 0 499 . 90.663   10.102  -101.516 1.00 37.01 499 A 1 
ATOM 3810 C CG2 . VAL A 0 499 . 93.085   10.251  -101.990 1.00 37.01 499 A 1 
ATOM 3811 N N   . THR A 0 500 . 89.500   7.847   -103.699 1.00 35.42 500 A 1 
ATOM 3812 C CA  . THR A 0 500 . 88.067   7.626   -103.949 1.00 35.42 500 A 1 
ATOM 3813 C C   . THR A 0 500 . 87.234   8.220   -102.815 1.00 35.42 500 A 1 
ATOM 3814 C CB  . THR A 0 500 . 87.762   6.125   -104.069 1.00 35.42 500 A 1 
ATOM 3815 O O   . THR A 0 500 . 87.461   7.884   -101.653 1.00 35.42 500 A 1 
ATOM 3816 C CG2 . THR A 0 500 . 86.309   5.829   -104.445 1.00 35.42 500 A 1 
ATOM 3817 O OG1 . THR A 0 500 . 88.558   5.550   -105.075 1.00 35.42 500 A 1 
ATOM 3818 N N   . SER A 0 501 . 86.228   9.031   -103.143 1.00 39.32 501 A 1 
ATOM 3819 C CA  . SER A 0 501 . 85.135   9.408   -102.239 1.00 39.32 501 A 1 
ATOM 3820 C C   . SER A 0 501 . 83.850   8.674   -102.640 1.00 39.32 501 A 1 
ATOM 3821 C CB  . SER A 0 501 . 84.948   10.932  -102.210 1.00 39.32 501 A 1 
ATOM 3822 O O   . SER A 0 501 . 83.502   8.604   -103.819 1.00 39.32 501 A 1 
ATOM 3823 O OG  . SER A 0 501 . 84.937   11.481  -103.516 1.00 39.32 501 A 1 
ATOM 3824 N N   . LYS A 0 502 . 83.137   8.096   -101.665 1.00 39.31 502 A 1 
ATOM 3825 C CA  . LYS A 0 502 . 81.819   7.472   -101.865 1.00 39.31 502 A 1 
ATOM 3826 C C   . LYS A 0 502 . 80.774   8.271   -101.093 1.00 39.31 502 A 1 
ATOM 3827 C CB  . LYS A 0 502 . 81.812   5.997   -101.420 1.00 39.31 502 A 1 
ATOM 3828 O O   . LYS A 0 502 . 80.674   8.122   -99.883  1.00 39.31 502 A 1 
ATOM 3829 C CG  . LYS A 0 502 . 82.487   5.046   -102.420 1.00 39.31 502 A 1 
ATOM 3830 C CD  . LYS A 0 502 . 82.200   3.587   -102.026 1.00 39.31 502 A 1 
ATOM 3831 C CE  . LYS A 0 502 . 82.788   2.612   -103.053 1.00 39.31 502 A 1 
ATOM 3832 N NZ  . LYS A 0 502 . 82.416   1.207   -102.741 1.00 39.31 502 A 1 
ATOM 3833 N N   . LYS A 0 503 . 80.004   9.089   -101.813 1.00 34.33 503 A 1 
ATOM 3834 C CA  . LYS A 0 503 . 78.927   9.926   -101.267 1.00 34.33 503 A 1 
ATOM 3835 C C   . LYS A 0 503 . 77.888   9.067   -100.525 1.00 34.33 503 A 1 
ATOM 3836 C CB  . LYS A 0 503 . 78.305   10.713  -102.439 1.00 34.33 503 A 1 
ATOM 3837 O O   . LYS A 0 503 . 77.323   8.152   -101.123 1.00 34.33 503 A 1 
ATOM 3838 C CG  . LYS A 0 503 . 77.228   11.714  -101.996 1.00 34.33 503 A 1 
ATOM 3839 C CD  . LYS A 0 503 . 76.567   12.422  -103.190 1.00 34.33 503 A 1 
ATOM 3840 C CE  . LYS A 0 503 . 75.441   13.315  -102.646 1.00 34.33 503 A 1 
ATOM 3841 N NZ  . LYS A 0 503 . 74.555   13.853  -103.709 1.00 34.33 503 A 1 
ATOM 3842 N N   . GLY A 0 504 . 77.633   9.378   -99.252  1.00 35.60 504 A 1 
ATOM 3843 C CA  . GLY A 0 504 . 76.587   8.734   -98.446  1.00 35.60 504 A 1 
ATOM 3844 C C   . GLY A 0 504 . 75.169   8.970   -98.987  1.00 35.60 504 A 1 
ATOM 3845 O O   . GLY A 0 504 . 74.903   9.994   -99.620  1.00 35.60 504 A 1 
ATOM 3846 N N   . ALA A 0 505 . 74.271   8.010   -98.746  1.00 35.01 505 A 1 
ATOM 3847 C CA  . ALA A 0 505 . 72.877   8.049   -99.190  1.00 35.01 505 A 1 
ATOM 3848 C C   . ALA A 0 505 . 71.952   8.705   -98.148  1.00 35.01 505 A 1 
ATOM 3849 C CB  . ALA A 0 505 . 72.423   6.627   -99.544  1.00 35.01 505 A 1 
ATOM 3850 O O   . ALA A 0 505 . 72.152   8.560   -96.943  1.00 35.01 505 A 1 
ATOM 3851 N N   . GLU A 0 506 . 70.932   9.408   -98.634  1.00 32.14 506 A 1 
ATOM 3852 C CA  . GLU A 0 506 . 69.930   10.127  -97.842  1.00 32.14 506 A 1 
ATOM 3853 C C   . GLU A 0 506 . 68.665   9.253   -97.720  1.00 32.14 506 A 1 
ATOM 3854 C CB  . GLU A 0 506 . 69.667   11.492  -98.528  1.00 32.14 506 A 1 
ATOM 3855 O O   . GLU A 0 506 . 68.163   8.763   -98.732  1.00 32.14 506 A 1 
ATOM 3856 C CG  . GLU A 0 506 . 70.895   12.436  -98.436  1.00 32.14 506 A 1 
ATOM 3857 C CD  . GLU A 0 506 . 71.034   13.517  -99.535  1.00 32.14 506 A 1 
ATOM 3858 O OE1 . GLU A 0 506 . 71.811   14.477  -99.295  1.00 32.14 506 A 1 
ATOM 3859 O OE2 . GLU A 0 506 . 70.495   13.351  -100.653 1.00 32.14 506 A 1 
ATOM 3860 N N   . TYR A 0 507 . 68.156   9.039   -96.500  1.00 33.59 507 A 1 
ATOM 3861 C CA  . TYR A 0 507 . 66.930   8.269   -96.239  1.00 33.59 507 A 1 
ATOM 3862 C C   . TYR A 0 507 . 65.875   9.155   -95.563  1.00 33.59 507 A 1 
ATOM 3863 C CB  . TYR A 0 507 . 67.225   7.036   -95.361  1.00 33.59 507 A 1 
ATOM 3864 O O   . TYR A 0 507 . 65.984   9.442   -94.372  1.00 33.59 507 A 1 
ATOM 3865 C CG  . TYR A 0 507 . 68.049   5.933   -96.001  1.00 33.59 507 A 1 
ATOM 3866 C CD1 . TYR A 0 507 . 67.435   5.002   -96.862  1.00 33.59 507 A 1 
ATOM 3867 C CD2 . TYR A 0 507 . 69.419   5.809   -95.696  1.00 33.59 507 A 1 
ATOM 3868 C CE1 . TYR A 0 507 . 68.189   3.950   -97.420  1.00 33.59 507 A 1 
ATOM 3869 C CE2 . TYR A 0 507 . 70.175   4.756   -96.245  1.00 33.59 507 A 1 
ATOM 3870 O OH  . TYR A 0 507 . 70.289   2.808   -97.642  1.00 33.59 507 A 1 
ATOM 3871 C CZ  . TYR A 0 507 . 69.560   3.825   -97.110  1.00 33.59 507 A 1 
ATOM 3872 N N   . ASP A 0 508 . 64.839   9.540   -96.310  1.00 30.99 508 A 1 
ATOM 3873 C CA  . ASP A 0 508 . 63.615   10.136  -95.764  1.00 30.99 508 A 1 
ATOM 3874 C C   . ASP A 0 508 . 62.577   9.032   -95.511  1.00 30.99 508 A 1 
ATOM 3875 C CB  . ASP A 0 508 . 63.040   11.210  -96.716  1.00 30.99 508 A 1 
ATOM 3876 O O   . ASP A 0 508 . 61.996   8.483   -96.447  1.00 30.99 508 A 1 
ATOM 3877 C CG  . ASP A 0 508 . 63.478   12.649  -96.412  1.00 30.99 508 A 1 
ATOM 3878 O OD1 . ASP A 0 508 . 63.726   12.959  -95.224  1.00 30.99 508 A 1 
ATOM 3879 O OD2 . ASP A 0 508 . 63.504   13.454  -97.370  1.00 30.99 508 A 1 
ATOM 3880 N N   . ILE A 0 509 . 62.311   8.726   -94.239  1.00 30.33 509 A 1 
ATOM 3881 C CA  . ILE A 0 509 . 61.098   8.012   -93.818  1.00 30.33 509 A 1 
ATOM 3882 C C   . ILE A 0 509 . 60.398   8.892   -92.784  1.00 30.33 509 A 1 
ATOM 3883 C CB  . ILE A 0 509 . 61.372   6.568   -93.327  1.00 30.33 509 A 1 
ATOM 3884 O O   . ILE A 0 509 . 60.655   8.814   -91.583  1.00 30.33 509 A 1 
ATOM 3885 C CG1 . ILE A 0 509 . 62.067   5.740   -94.436  1.00 30.33 509 A 1 
ATOM 3886 C CG2 . ILE A 0 509 . 60.042   5.899   -92.917  1.00 30.33 509 A 1 
ATOM 3887 C CD1 . ILE A 0 509 . 62.381   4.287   -94.057  1.00 30.33 509 A 1 
ATOM 3888 N N   . ALA A 0 510 . 59.519   9.765   -93.272  1.00 30.04 510 A 1 
ATOM 3889 C CA  . ALA A 0 510 . 58.619   10.537  -92.430  1.00 30.04 510 A 1 
ATOM 3890 C C   . ALA A 0 510 . 57.499   9.613   -91.928  1.00 30.04 510 A 1 
ATOM 3891 C CB  . ALA A 0 510 . 58.102   11.740  -93.230  1.00 30.04 510 A 1 
ATOM 3892 O O   . ALA A 0 510 . 56.514   9.384   -92.625  1.00 30.04 510 A 1 
ATOM 3893 N N   . SER A 0 511 . 57.665   9.056   -90.727  1.00 38.06 511 A 1 
ATOM 3894 C CA  . SER A 0 511 . 56.629   8.248   -90.082  1.00 38.06 511 A 1 
ATOM 3895 C C   . SER A 0 511 . 55.402   9.107   -89.771  1.00 38.06 511 A 1 
ATOM 3896 C CB  . SER A 0 511 . 57.175   7.582   -88.814  1.00 38.06 511 A 1 
ATOM 3897 O O   . SER A 0 511 . 55.469   10.025  -88.948  1.00 38.06 511 A 1 
ATOM 3898 O OG  . SER A 0 511 . 57.771   8.552   -87.975  1.00 38.06 511 A 1 
ATOM 3899 N N   . GLU A 0 512 . 54.291   8.786   -90.429  1.00 34.02 512 A 1 
ATOM 3900 C CA  . GLU A 0 512 . 52.967   9.343   -90.178  1.00 34.02 512 A 1 
ATOM 3901 C C   . GLU A 0 512 . 52.600   9.156   -88.700  1.00 34.02 512 A 1 
ATOM 3902 C CB  . GLU A 0 512 . 51.986   8.648   -91.131  1.00 34.02 512 A 1 
ATOM 3903 O O   . GLU A 0 512 . 52.555   8.041   -88.180  1.00 34.02 512 A 1 
ATOM 3904 C CG  . GLU A 0 512 . 50.561   9.213   -91.082  1.00 34.02 512 A 1 
ATOM 3905 C CD  . GLU A 0 512 . 49.681   8.667   -92.222  1.00 34.02 512 A 1 
ATOM 3906 O OE1 . GLU A 0 512 . 48.616   9.283   -92.451  1.00 34.02 512 A 1 
ATOM 3907 O OE2 . GLU A 0 512 . 50.089   7.681   -92.877  1.00 34.02 512 A 1 
ATOM 3908 N N   . ALA A 0 513 . 52.417   10.266  -87.987  1.00 38.92 513 A 1 
ATOM 3909 C CA  . ALA A 0 513 . 52.243   10.224  -86.546  1.00 38.92 513 A 1 
ATOM 3910 C C   . ALA A 0 513 . 50.789   9.906   -86.185  1.00 38.92 513 A 1 
ATOM 3911 C CB  . ALA A 0 513 . 52.758   11.528  -85.937  1.00 38.92 513 A 1 
ATOM 3912 O O   . ALA A 0 513 . 49.977   10.821  -86.020  1.00 38.92 513 A 1 
ATOM 3913 N N   . GLY A 0 514 . 50.496   8.611   -86.038  1.00 32.41 514 A 1 
ATOM 3914 C CA  . GLY A 0 514 . 49.241   8.124   -85.476  1.00 32.41 514 A 1 
ATOM 3915 C C   . GLY A 0 514 . 48.902   8.861   -84.179  1.00 32.41 514 A 1 
ATOM 3916 O O   . GLY A 0 514 . 49.745   9.018   -83.293  1.00 32.41 514 A 1 
ATOM 3917 N N   . GLN A 0 515 . 47.675   9.369   -84.097  1.00 37.47 515 A 1 
ATOM 3918 C CA  . GLN A 0 515 . 47.178   10.068  -82.918  1.00 37.47 515 A 1 
ATOM 3919 C C   . GLN A 0 515 . 47.017   9.046   -81.788  1.00 37.47 515 A 1 
ATOM 3920 C CB  . GLN A 0 515 . 45.852   10.768  -83.270  1.00 37.47 515 A 1 
ATOM 3921 O O   . GLN A 0 515 . 46.139   8.191   -81.853  1.00 37.47 515 A 1 
ATOM 3922 C CG  . GLN A 0 515 . 46.061   11.952  -84.234  1.00 37.47 515 A 1 
ATOM 3923 C CD  . GLN A 0 515 . 44.763   12.439  -84.872  1.00 37.47 515 A 1 
ATOM 3924 N NE2 . GLN A 0 515 . 44.511   13.728  -84.917  1.00 37.47 515 A 1 
ATOM 3925 O OE1 . GLN A 0 515 . 43.958   11.688  -85.383  1.00 37.47 515 A 1 
ATOM 3926 N N   . ALA A 0 516 . 47.880   9.112   -80.771  1.00 40.19 516 A 1 
ATOM 3927 C CA  . ALA A 0 516 . 47.726   8.293   -79.575  1.00 40.19 516 A 1 
ATOM 3928 C C   . ALA A 0 516 . 46.396   8.649   -78.892  1.00 40.19 516 A 1 
ATOM 3929 C CB  . ALA A 0 516 . 48.937   8.496   -78.656  1.00 40.19 516 A 1 
ATOM 3930 O O   . ALA A 0 516 . 46.142   9.824   -78.610  1.00 40.19 516 A 1 
ATOM 3931 N N   . GLY A 0 517 . 45.546   7.640   -78.682  1.00 39.61 517 A 1 
ATOM 3932 C CA  . GLY A 0 517 . 44.240   7.801   -78.051  1.00 39.61 517 A 1 
ATOM 3933 C C   . GLY A 0 517 . 44.356   8.370   -76.638  1.00 39.61 517 A 1 
ATOM 3934 O O   . GLY A 0 517 . 45.313   8.086   -75.919  1.00 39.61 517 A 1 
ATOM 3935 N N   . TYR A 0 518 . 43.378   9.188   -76.259  1.00 40.19 518 A 1 
ATOM 3936 C CA  . TYR A 0 518 . 43.251   9.707   -74.902  1.00 40.19 518 A 1 
ATOM 3937 C C   . TYR A 0 518 . 42.631   8.610   -74.037  1.00 40.19 518 A 1 
ATOM 3938 C CB  . TYR A 0 518 . 42.396   10.985  -74.950  1.00 40.19 518 A 1 
ATOM 3939 O O   . TYR A 0 518 . 41.450   8.310   -74.201  1.00 40.19 518 A 1 
ATOM 3940 C CG  . TYR A 0 518 . 42.489   11.869  -73.722  1.00 40.19 518 A 1 
ATOM 3941 C CD1 . TYR A 0 518 . 41.558   11.744  -72.672  1.00 40.19 518 A 1 
ATOM 3942 C CD2 . TYR A 0 518 . 43.499   12.848  -73.654  1.00 40.19 518 A 1 
ATOM 3943 C CE1 . TYR A 0 518 . 41.627   12.613  -71.564  1.00 40.19 518 A 1 
ATOM 3944 C CE2 . TYR A 0 518 . 43.579   13.709  -72.544  1.00 40.19 518 A 1 
ATOM 3945 O OH  . TYR A 0 518 . 42.712   14.435  -70.431  1.00 40.19 518 A 1 
ATOM 3946 C CZ  . TYR A 0 518 . 42.638   13.595  -71.498  1.00 40.19 518 A 1 
ATOM 3947 N N   . TRP A 0 519 . 43.427   8.001   -73.162  1.00 43.88 519 A 1 
ATOM 3948 C CA  . TRP A 0 519 . 42.955   6.997   -72.214  1.00 43.88 519 A 1 
ATOM 3949 C C   . TRP A 0 519 . 42.723   7.656   -70.854  1.00 43.88 519 A 1 
ATOM 3950 C CB  . TRP A 0 519 . 43.924   5.808   -72.165  1.00 43.88 519 A 1 
ATOM 3951 O O   . TRP A 0 519 . 43.477   8.521   -70.407  1.00 43.88 519 A 1 
ATOM 3952 C CG  . TRP A 0 519 . 44.002   5.006   -73.433  1.00 43.88 519 A 1 
ATOM 3953 C CD1 . TRP A 0 519 . 44.894   5.208   -74.428  1.00 43.88 519 A 1 
ATOM 3954 C CD2 . TRP A 0 519 . 43.162   3.892   -73.874  1.00 43.88 519 A 1 
ATOM 3955 C CE2 . TRP A 0 519 . 43.607   3.473   -75.165  1.00 43.88 519 A 1 
ATOM 3956 C CE3 . TRP A 0 519 . 42.058   3.202   -73.326  1.00 43.88 519 A 1 
ATOM 3957 N NE1 . TRP A 0 519 . 44.669   4.304   -75.448  1.00 43.88 519 A 1 
ATOM 3958 C CH2 . TRP A 0 519 . 41.890   1.774   -75.305  1.00 43.88 519 A 1 
ATOM 3959 C CZ2 . TRP A 0 519 . 42.993   2.431   -75.878  1.00 43.88 519 A 1 
ATOM 3960 C CZ3 . TRP A 0 519 . 41.430   2.159   -74.034  1.00 43.88 519 A 1 
ATOM 3961 N N   . GLY A 0 520 . 41.631   7.280   -70.205  1.00 53.95 520 A 1 
ATOM 3962 C CA  . GLY A 0 520 . 41.346   7.678   -68.837  1.00 53.95 520 A 1 
ATOM 3963 C C   . GLY A 0 520 . 40.543   6.578   -68.176  1.00 53.95 520 A 1 
ATOM 3964 O O   . GLY A 0 520 . 39.565   6.099   -68.762  1.00 53.95 520 A 1 
ATOM 3965 N N   . LYS A 0 521 . 40.981   6.167   -66.988  1.00 59.89 521 A 1 
ATOM 3966 C CA  . LYS A 0 521 . 40.234   5.246   -66.134  1.00 59.89 521 A 1 
ATOM 3967 C C   . LYS A 0 521 . 39.649   6.064   -64.999  1.00 59.89 521 A 1 
ATOM 3968 C CB  . LYS A 0 521 . 41.114   4.107   -65.601  1.00 59.89 521 A 1 
ATOM 3969 O O   . LYS A 0 521 . 40.404   6.677   -64.238  1.00 59.89 521 A 1 
ATOM 3970 C CG  . LYS A 0 521 . 41.861   3.333   -66.695  1.00 59.89 521 A 1 
ATOM 3971 C CD  . LYS A 0 521 . 42.681   2.226   -66.027  1.00 59.89 521 A 1 
ATOM 3972 C CE  . LYS A 0 521 . 43.476   1.434   -67.064  1.00 59.89 521 A 1 
ATOM 3973 N NZ  . LYS A 0 521 . 44.187   0.313   -66.404  1.00 59.89 521 A 1 
ATOM 3974 N N   . SER A 0 522 . 38.328   6.074   -64.928  1.00 70.07 522 A 1 
ATOM 3975 C CA  . SER A 0 522 . 37.575   6.622   -63.807  1.00 70.07 522 A 1 
ATOM 3976 C C   . SER A 0 522 . 36.860   5.476   -63.111  1.00 70.07 522 A 1 
ATOM 3977 C CB  . SER A 0 522 . 36.588   7.690   -64.288  1.00 70.07 522 A 1 
ATOM 3978 O O   . SER A 0 522 . 36.262   4.649   -63.802  1.00 70.07 522 A 1 
ATOM 3979 O OG  . SER A 0 522 . 35.773   7.224   -65.353  1.00 70.07 522 A 1 
ATOM 3980 N N   . GLY A 0 523 . 36.909   5.432   -61.788  1.00 76.65 523 A 1 
ATOM 3981 C CA  . GLY A 0 523 . 36.184   4.440   -61.005  1.00 76.65 523 A 1 
ATOM 3982 C C   . GLY A 0 523 . 35.685   5.005   -59.684  1.00 76.65 523 A 1 
ATOM 3983 O O   . GLY A 0 523 . 36.030   6.131   -59.312  1.00 76.65 523 A 1 
ATOM 3984 N N   . SER A 0 524 . 34.832   4.217   -59.047  1.00 80.29 524 A 1 
ATOM 3985 C CA  . SER A 0 524 . 34.405   4.358   -57.660  1.00 80.29 524 A 1 
ATOM 3986 C C   . SER A 0 524 . 34.157   2.963   -57.109  1.00 80.29 524 A 1 
ATOM 3987 C CB  . SER A 0 524 . 33.106   5.171   -57.531  1.00 80.29 524 A 1 
ATOM 3988 O O   . SER A 0 524 . 33.409   2.207   -57.736  1.00 80.29 524 A 1 
ATOM 3989 O OG  . SER A 0 524 . 32.039   4.521   -58.228  1.00 80.29 524 A 1 
ATOM 3990 N N   . ASP A 0 525 . 34.743   2.652   -55.978  1.00 80.65 525 A 1 
ATOM 3991 C CA  . ASP A 0 525 . 34.334   1.597   -55.056  1.00 80.65 525 A 1 
ATOM 3992 C C   . ASP A 0 525 . 33.319   2.203   -54.063  1.00 80.65 525 A 1 
ATOM 3993 C CB  . ASP A 0 525 . 35.588   0.950   -54.407  1.00 80.65 525 A 1 
ATOM 3994 O O   . ASP A 0 525 . 33.001   3.397   -54.115  1.00 80.65 525 A 1 
ATOM 3995 C CG  . ASP A 0 525 . 36.813   1.875   -54.407  1.00 80.65 525 A 1 
ATOM 3996 O OD1 . ASP A 0 525 . 36.594   3.051   -54.070  1.00 80.65 525 A 1 
ATOM 3997 O OD2 . ASP A 0 525 . 37.865   1.514   -54.998  1.00 80.65 525 A 1 
ATOM 3998 N N   . TRP A 0 526 . 32.684   1.347   -53.273  1.00 82.87 526 A 1 
ATOM 3999 C CA  . TRP A 0 526 . 31.820   1.728   -52.159  1.00 82.87 526 A 1 
ATOM 4000 C C   . TRP A 0 526 . 31.718   0.512   -51.255  1.00 82.87 526 A 1 
ATOM 4001 C CB  . TRP A 0 526 . 30.415   2.141   -52.628  1.00 82.87 526 A 1 
ATOM 4002 O O   . TRP A 0 526 . 31.190   -0.513  -51.695  1.00 82.87 526 A 1 
ATOM 4003 C CG  . TRP A 0 526 . 29.455   2.491   -51.524  1.00 82.87 526 A 1 
ATOM 4004 C CD1 . TRP A 0 526 . 29.497   3.612   -50.767  1.00 82.87 526 A 1 
ATOM 4005 C CD2 . TRP A 0 526 . 28.391   1.674   -50.936  1.00 82.87 526 A 1 
ATOM 4006 C CE2 . TRP A 0 526 . 27.768   2.421   -49.887  1.00 82.87 526 A 1 
ATOM 4007 C CE3 . TRP A 0 526 . 27.919   0.359   -51.148  1.00 82.87 526 A 1 
ATOM 4008 N NE1 . TRP A 0 526 . 28.487   3.593   -49.823  1.00 82.87 526 A 1 
ATOM 4009 C CH2 . TRP A 0 526 . 26.238   0.614   -49.390  1.00 82.87 526 A 1 
ATOM 4010 C CZ2 . TRP A 0 526 . 26.698   1.918   -49.135  1.00 82.87 526 A 1 
ATOM 4011 C CZ3 . TRP A 0 526 . 26.854   -0.164  -50.387  1.00 82.87 526 A 1 
ATOM 4012 N N   . ASP A 0 527 . 32.223   0.635   -50.037  1.00 84.58 527 A 1 
ATOM 4013 C CA  . ASP A 0 527 . 32.157   -0.406  -49.019  1.00 84.58 527 A 1 
ATOM 4014 C C   . ASP A 0 527 . 31.278   0.093   -47.869  1.00 84.58 527 A 1 
ATOM 4015 C CB  . ASP A 0 527 . 33.571   -0.802  -48.544  1.00 84.58 527 A 1 
ATOM 4016 O O   . ASP A 0 527 . 31.373   1.244   -47.443  1.00 84.58 527 A 1 
ATOM 4017 C CG  . ASP A 0 527 . 34.336   -1.731  -49.503  1.00 84.58 527 A 1 
ATOM 4018 O OD1 . ASP A 0 527 . 33.678   -2.509  -50.232  1.00 84.58 527 A 1 
ATOM 4019 O OD2 . ASP A 0 527 . 35.588   -1.761  -49.431  1.00 84.58 527 A 1 
ATOM 4020 N N   . ALA A 0 528 . 30.414   -0.773  -47.349  1.00 86.08 528 A 1 
ATOM 4021 C CA  . ALA A 0 528 . 29.600   -0.476  -46.178  1.00 86.08 528 A 1 
ATOM 4022 C C   . ALA A 0 528 . 29.530   -1.685  -45.248  1.00 86.08 528 A 1 
ATOM 4023 C CB  . ALA A 0 528 . 28.213   -0.008  -46.622  1.00 86.08 528 A 1 
ATOM 4024 O O   . ALA A 0 528 . 29.473   -2.832  -45.698  1.00 86.08 528 A 1 
ATOM 4025 N N   . TYR A 0 529 . 29.500   -1.439  -43.941  1.00 89.90 529 A 1 
ATOM 4026 C CA  . TYR A 0 529 . 29.265   -2.482  -42.944  1.00 89.90 529 A 1 
ATOM 4027 C C   . TYR A 0 529 . 28.395   -1.962  -41.804  1.00 89.90 529 A 1 
ATOM 4028 C CB  . TYR A 0 529 . 30.598   -3.083  -42.442  1.00 89.90 529 A 1 
ATOM 4029 O O   . TYR A 0 529 . 28.400   -0.767  -41.502  1.00 89.90 529 A 1 
ATOM 4030 C CG  . TYR A 0 529 . 31.017   -2.680  -41.035  1.00 89.90 529 A 1 
ATOM 4031 C CD1 . TYR A 0 529 . 31.464   -1.370  -40.785  1.00 89.90 529 A 1 
ATOM 4032 C CD2 . TYR A 0 529 . 30.886   -3.591  -39.967  1.00 89.90 529 A 1 
ATOM 4033 C CE1 . TYR A 0 529 . 31.749   -0.954  -39.469  1.00 89.90 529 A 1 
ATOM 4034 C CE2 . TYR A 0 529 . 31.207   -3.191  -38.655  1.00 89.90 529 A 1 
ATOM 4035 O OH  . TYR A 0 529 . 31.861   -1.466  -37.124  1.00 89.90 529 A 1 
ATOM 4036 C CZ  . TYR A 0 529 . 31.614   -1.865  -38.400  1.00 89.90 529 A 1 
ATOM 4037 N N   . GLY A 0 530 . 27.716   -2.882  -41.120  1.00 91.44 530 A 1 
ATOM 4038 C CA  . GLY A 0 530 . 27.060   -2.564  -39.864  1.00 91.44 530 A 1 
ATOM 4039 C C   . GLY A 0 530 . 26.900   -3.746  -38.916  1.00 91.44 530 A 1 
ATOM 4040 O O   . GLY A 0 530 . 27.064   -4.912  -39.299  1.00 91.44 530 A 1 
ATOM 4041 N N   . ARG A 0 531 . 26.609   -3.416  -37.655  1.00 91.81 531 A 1 
ATOM 4042 C CA  . ARG A 0 531 . 26.249   -4.343  -36.578  1.00 91.81 531 A 1 
ATOM 4043 C C   . ARG A 0 531 . 25.107   -3.754  -35.757  1.00 91.81 531 A 1 
ATOM 4044 C CB  . ARG A 0 531 . 27.435   -4.649  -35.648  1.00 91.81 531 A 1 
ATOM 4045 O O   . ARG A 0 531 . 25.249   -2.634  -35.285  1.00 91.81 531 A 1 
ATOM 4046 C CG  . ARG A 0 531 . 28.695   -5.106  -36.397  1.00 91.81 531 A 1 
ATOM 4047 C CD  . ARG A 0 531 . 29.774   -5.651  -35.453  1.00 91.81 531 A 1 
ATOM 4048 N NE  . ARG A 0 531 . 30.169   -4.659  -34.428  1.00 91.81 531 A 1 
ATOM 4049 N NH1 . ARG A 0 531 . 29.364   -5.766  -32.561  1.00 91.81 531 A 1 
ATOM 4050 N NH2 . ARG A 0 531 . 30.064   -3.688  -32.367  1.00 91.81 531 A 1 
ATOM 4051 C CZ  . ARG A 0 531 . 29.881   -4.717  -33.137  1.00 91.81 531 A 1 
ATOM 4052 N N   . ASP A 0 532 . 24.068   -4.545  -35.557  1.00 93.21 532 A 1 
ATOM 4053 C CA  . ASP A 0 532 . 22.882   -4.273  -34.737  1.00 93.21 532 A 1 
ATOM 4054 C C   . ASP A 0 532 . 22.976   -5.190  -33.499  1.00 93.21 532 A 1 
ATOM 4055 C CB  . ASP A 0 532 . 21.664   -4.526  -35.651  1.00 93.21 532 A 1 
ATOM 4056 O O   . ASP A 0 532 . 23.294   -6.376  -33.637  1.00 93.21 532 A 1 
ATOM 4057 C CG  . ASP A 0 532 . 20.280   -4.600  -34.992  1.00 93.21 532 A 1 
ATOM 4058 O OD1 . ASP A 0 532 . 20.219   -4.773  -33.754  1.00 93.21 532 A 1 
ATOM 4059 O OD2 . ASP A 0 532 . 19.298   -4.654  -35.774  1.00 93.21 532 A 1 
ATOM 4060 N N   . GLN A 0 533 . 22.810   -4.641  -32.289  1.00 93.34 533 A 1 
ATOM 4061 C CA  . GLN A 0 533 . 22.997   -5.350  -31.009  1.00 93.34 533 A 1 
ATOM 4062 C C   . GLN A 0 533 . 21.802   -5.156  -30.063  1.00 93.34 533 A 1 
ATOM 4063 C CB  . GLN A 0 533 . 24.331   -4.955  -30.354  1.00 93.34 533 A 1 
ATOM 4064 O O   . GLN A 0 533 . 21.910   -4.602  -28.965  1.00 93.34 533 A 1 
ATOM 4065 C CG  . GLN A 0 533 . 25.540   -5.733  -30.887  1.00 93.34 533 A 1 
ATOM 4066 C CD  . GLN A 0 533 . 26.818   -5.138  -30.310  1.00 93.34 533 A 1 
ATOM 4067 N NE2 . GLN A 0 533 . 27.239   -4.000  -30.824  1.00 93.34 533 A 1 
ATOM 4068 O OE1 . GLN A 0 533 . 27.478   -5.676  -29.426  1.00 93.34 533 A 1 
ATOM 4069 N N   . ASP A 0 534 . 20.669   -5.695  -30.486  1.00 94.97 534 A 1 
ATOM 4070 C CA  . ASP A 0 534 . 19.397   -5.677  -29.775  1.00 94.97 534 A 1 
ATOM 4071 C C   . ASP A 0 534 . 19.413   -6.537  -28.478  1.00 94.97 534 A 1 
ATOM 4072 C CB  . ASP A 0 534 . 18.343   -6.152  -30.800  1.00 94.97 534 A 1 
ATOM 4073 O O   . ASP A 0 534 . 19.721   -7.736  -28.484  1.00 94.97 534 A 1 
ATOM 4074 C CG  . ASP A 0 534 . 16.936   -5.584  -30.616  1.00 94.97 534 A 1 
ATOM 4075 O OD1 . ASP A 0 534 . 16.681   -4.916  -29.583  1.00 94.97 534 A 1 
ATOM 4076 O OD2 . ASP A 0 534 . 16.034   -5.985  -31.394  1.00 94.97 534 A 1 
ATOM 4077 N N   . LEU A 0 535 . 19.029   -5.964  -27.327  1.00 96.63 535 A 1 
ATOM 4078 C CA  . LEU A 0 535 . 18.846   -6.666  -26.044  1.00 96.63 535 A 1 
ATOM 4079 C C   . LEU A 0 535 . 17.507   -6.297  -25.397  1.00 96.63 535 A 1 
ATOM 4080 C CB  . LEU A 0 535 . 20.027   -6.363  -25.093  1.00 96.63 535 A 1 
ATOM 4081 O O   . LEU A 0 535 . 17.348   -5.215  -24.837  1.00 96.63 535 A 1 
ATOM 4082 C CG  . LEU A 0 535 . 19.870   -6.912  -23.654  1.00 96.63 535 A 1 
ATOM 4083 C CD1 . LEU A 0 535 . 19.875   -8.441  -23.586  1.00 96.63 535 A 1 
ATOM 4084 C CD2 . LEU A 0 535 . 21.001   -6.418  -22.750  1.00 96.63 535 A 1 
ATOM 4085 N N   . SER A 0 536 . 16.579   -7.256  -25.305  1.00 98.19 536 A 1 
ATOM 4086 C CA  . SER A 0 536 . 15.309   -7.089  -24.584  1.00 98.19 536 A 1 
ATOM 4087 C C   . SER A 0 536 . 15.185   -8.017  -23.372  1.00 98.19 536 A 1 
ATOM 4088 C CB  . SER A 0 536 . 14.115   -7.241  -25.528  1.00 98.19 536 A 1 
ATOM 4089 O O   . SER A 0 536 . 15.201   -9.248  -23.484  1.00 98.19 536 A 1 
ATOM 4090 O OG  . SER A 0 536 . 12.943   -6.757  -24.880  1.00 98.19 536 A 1 
ATOM 4091 N N   . ILE A 0 537 . 14.971   -7.435  -22.190  1.00 98.43 537 A 1 
ATOM 4092 C CA  . ILE A 0 537 . 14.675   -8.160  -20.946  1.00 98.43 537 A 1 
ATOM 4093 C C   . ILE A 0 537 . 13.288   -7.754  -20.459  1.00 98.43 537 A 1 
ATOM 4094 C CB  . ILE A 0 537 . 15.754   -7.923  -19.863  1.00 98.43 537 A 1 
ATOM 4095 O O   . ILE A 0 537 . 13.008   -6.574  -20.275  1.00 98.43 537 A 1 
ATOM 4096 C CG1 . ILE A 0 537 . 17.161   -8.291  -20.392  1.00 98.43 537 A 1 
ATOM 4097 C CG2 . ILE A 0 537 . 15.411   -8.728  -18.589  1.00 98.43 537 A 1 
ATOM 4098 C CD1 . ILE A 0 537 . 18.308   -7.980  -19.424  1.00 98.43 537 A 1 
ATOM 4099 N N   . LYS A 0 538 . 12.424   -8.737  -20.193  1.00 98.06 538 A 1 
ATOM 4100 C CA  . LYS A 0 538 . 11.114   -8.524  -19.560  1.00 98.06 538 A 1 
ATOM 4101 C C   . LYS A 0 538 . 11.001   -9.421  -18.341  1.00 98.06 538 A 1 
ATOM 4102 C CB  . LYS A 0 538 . 9.971    -8.738  -20.571  1.00 98.06 538 A 1 
ATOM 4103 O O   . LYS A 0 538 . 11.095   -10.641 -18.462  1.00 98.06 538 A 1 
ATOM 4104 C CG  . LYS A 0 538 . 10.032   -7.655  -21.659  1.00 98.06 538 A 1 
ATOM 4105 C CD  . LYS A 0 538 . 8.951    -7.766  -22.741  1.00 98.06 538 A 1 
ATOM 4106 C CE  . LYS A 0 538 . 9.269    -6.647  -23.746  1.00 98.06 538 A 1 
ATOM 4107 N NZ  . LYS A 0 538 . 8.398    -6.643  -24.945  1.00 98.06 538 A 1 
ATOM 4108 N N   . GLU A 0 539 . 10.809   -8.815  -17.181  1.00 98.13 539 A 1 
ATOM 4109 C CA  . GLU A 0 539 . 10.584   -9.488  -15.906  1.00 98.13 539 A 1 
ATOM 4110 C C   . GLU A 0 539 . 9.260    -9.030  -15.304  1.00 98.13 539 A 1 
ATOM 4111 C CB  . GLU A 0 539 . 11.733   -9.201  -14.929  1.00 98.13 539 A 1 
ATOM 4112 O O   . GLU A 0 539 . 8.976    -7.832  -15.286  1.00 98.13 539 A 1 
ATOM 4113 C CG  . GLU A 0 539 . 12.995   -9.994  -15.291  1.00 98.13 539 A 1 
ATOM 4114 C CD  . GLU A 0 539 . 14.180   -9.671  -14.376  1.00 98.13 539 A 1 
ATOM 4115 O OE1 . GLU A 0 539 . 15.341   -9.840  -14.814  1.00 98.13 539 A 1 
ATOM 4116 O OE2 . GLU A 0 539 . 14.001   -9.215  -13.225  1.00 98.13 539 A 1 
ATOM 4117 N N   . SER A 0 540 . 8.484    -9.969  -14.770  1.00 97.80 540 A 1 
ATOM 4118 C CA  . SER A 0 540 . 7.353    -9.669  -13.899  1.00 97.80 540 A 1 
ATOM 4119 C C   . SER A 0 540 . 7.319    -10.597 -12.689  1.00 97.80 540 A 1 
ATOM 4120 C CB  . SER A 0 540 . 6.014    -9.658  -14.650  1.00 97.80 540 A 1 
ATOM 4121 O O   . SER A 0 540 . 7.783    -11.742 -12.734  1.00 97.80 540 A 1 
ATOM 4122 O OG  . SER A 0 540 . 5.625    -10.948 -15.080  1.00 97.80 540 A 1 
ATOM 4123 N N   . TYR A 0 541 . 6.783    -10.074 -11.596  1.00 98.09 541 A 1 
ATOM 4124 C CA  . TYR A 0 541 . 6.473    -10.800 -10.377  1.00 98.09 541 A 1 
ATOM 4125 C C   . TYR A 0 541 . 5.098    -10.347 -9.904   1.00 98.09 541 A 1 
ATOM 4126 C CB  . TYR A 0 541 . 7.546    -10.534 -9.315   1.00 98.09 541 A 1 
ATOM 4127 O O   . TYR A 0 541 . 4.895    -9.153  -9.689   1.00 98.09 541 A 1 
ATOM 4128 C CG  . TYR A 0 541 . 7.159    -10.999 -7.924   1.00 98.09 541 A 1 
ATOM 4129 C CD1 . TYR A 0 541 . 6.569    -10.088 -7.024   1.00 98.09 541 A 1 
ATOM 4130 C CD2 . TYR A 0 541 . 7.339    -12.344 -7.546   1.00 98.09 541 A 1 
ATOM 4131 C CE1 . TYR A 0 541 . 6.188    -10.509 -5.737   1.00 98.09 541 A 1 
ATOM 4132 C CE2 . TYR A 0 541 . 6.959    -12.771 -6.257   1.00 98.09 541 A 1 
ATOM 4133 O OH  . TYR A 0 541 . 6.047    -12.238 -4.091   1.00 98.09 541 A 1 
ATOM 4134 C CZ  . TYR A 0 541 . 6.392    -11.850 -5.349   1.00 98.09 541 A 1 
ATOM 4135 N N   . ASP A 0 542 . 4.191    -11.297 -9.723   1.00 97.24 542 A 1 
ATOM 4136 C CA  . ASP A 0 542 . 2.831    -11.055 -9.261   1.00 97.24 542 A 1 
ATOM 4137 C C   . ASP A 0 542 . 2.556    -11.919 -8.029   1.00 97.24 542 A 1 
ATOM 4138 C CB  . ASP A 0 542 . 1.826    -11.321 -10.392  1.00 97.24 542 A 1 
ATOM 4139 O O   . ASP A 0 542 . 2.885    -13.108 -7.983   1.00 97.24 542 A 1 
ATOM 4140 C CG  . ASP A 0 542 . 2.001    -10.344 -11.562  1.00 97.24 542 A 1 
ATOM 4141 O OD1 . ASP A 0 542 . 1.844    -9.126  -11.323  1.00 97.24 542 A 1 
ATOM 4142 O OD2 . ASP A 0 542 . 2.290    -10.816 -12.689  1.00 97.24 542 A 1 
ATOM 4143 N N   . ARG A 0 543 . 1.954    -11.305 -7.013   1.00 97.15 543 A 1 
ATOM 4144 C CA  . ARG A 0 543 . 1.560    -11.924 -5.752   1.00 97.15 543 A 1 
ATOM 4145 C C   . ARG A 0 543 . 0.122    -11.554 -5.456   1.00 97.15 543 A 1 
ATOM 4146 C CB  . ARG A 0 543 . 2.479    -11.396 -4.642   1.00 97.15 543 A 1 
ATOM 4147 O O   . ARG A 0 543 . -0.169   -10.370 -5.304   1.00 97.15 543 A 1 
ATOM 4148 C CG  . ARG A 0 543 . 2.047    -11.807 -3.221   1.00 97.15 543 A 1 
ATOM 4149 C CD  . ARG A 0 543 . 2.176    -13.311 -2.992   1.00 97.15 543 A 1 
ATOM 4150 N NE  . ARG A 0 543 . 3.597    -13.667 -3.015   1.00 97.15 543 A 1 
ATOM 4151 N NH1 . ARG A 0 543 . 3.542    -15.304 -1.416   1.00 97.15 543 A 1 
ATOM 4152 N NH2 . ARG A 0 543 . 5.481    -14.689 -2.363   1.00 97.15 543 A 1 
ATOM 4153 C CZ  . ARG A 0 543 . 4.195    -14.541 -2.246   1.00 97.15 543 A 1 
ATOM 4154 N N   . THR A 0 544 . -0.737   -12.541 -5.229   1.00 96.75 544 A 1 
ATOM 4155 C CA  . THR A 0 544 . -2.102   -12.300 -4.749   1.00 96.75 544 A 1 
ATOM 4156 C C   . THR A 0 544 . -2.395   -13.145 -3.515   1.00 96.75 544 A 1 
ATOM 4157 C CB  . THR A 0 544 . -3.149   -12.574 -5.839   1.00 96.75 544 A 1 
ATOM 4158 O O   . THR A 0 544 . -2.397   -14.371 -3.572   1.00 96.75 544 A 1 
ATOM 4159 C CG2 . THR A 0 544 . -4.523   -12.033 -5.440   1.00 96.75 544 A 1 
ATOM 4160 O OG1 . THR A 0 544 . -2.824   -11.972 -7.071   1.00 96.75 544 A 1 
ATOM 4161 N N   . TRP A 0 545 . -2.723   -12.487 -2.404   1.00 96.65 545 A 1 
ATOM 4162 C CA  . TRP A 0 545 . -3.229   -13.122 -1.190   1.00 96.65 545 A 1 
ATOM 4163 C C   . TRP A 0 545 . -4.706   -12.769 -0.988   1.00 96.65 545 A 1 
ATOM 4164 C CB  . TRP A 0 545 . -2.376   -12.708 0.022    1.00 96.65 545 A 1 
ATOM 4165 O O   . TRP A 0 545 . -5.077   -11.596 -0.974   1.00 96.65 545 A 1 
ATOM 4166 C CG  . TRP A 0 545 . -2.713   -13.469 1.270    1.00 96.65 545 A 1 
ATOM 4167 C CD1 . TRP A 0 545 . -3.879   -13.375 1.944    1.00 96.65 545 A 1 
ATOM 4168 C CD2 . TRP A 0 545 . -1.961   -14.539 1.919    1.00 96.65 545 A 1 
ATOM 4169 C CE2 . TRP A 0 545 . -2.796   -15.129 2.915    1.00 96.65 545 A 1 
ATOM 4170 C CE3 . TRP A 0 545 . -0.689   -15.115 1.736    1.00 96.65 545 A 1 
ATOM 4171 N NE1 . TRP A 0 545 . -3.978   -14.425 2.831    1.00 96.65 545 A 1 
ATOM 4172 C CH2 . TRP A 0 545 . -1.101   -16.752 3.505    1.00 96.65 545 A 1 
ATOM 4173 C CZ2 . TRP A 0 545 . -2.391   -16.226 3.695    1.00 96.65 545 A 1 
ATOM 4174 C CZ3 . TRP A 0 545 . -0.260   -16.198 2.525    1.00 96.65 545 A 1 
ATOM 4175 N N   . ALA A 0 546 . -5.555   -13.759 -0.708   1.00 95.63 546 A 1 
ATOM 4176 C CA  . ALA A 0 546 . -6.938   -13.545 -0.280   1.00 95.63 546 A 1 
ATOM 4177 C C   . ALA A 0 546 . -7.265   -14.299 1.021    1.00 95.63 546 A 1 
ATOM 4178 C CB  . ALA A 0 546 . -7.888   -13.897 -1.428   1.00 95.63 546 A 1 
ATOM 4179 O O   . ALA A 0 546 . -6.785   -15.405 1.273    1.00 95.63 546 A 1 
ATOM 4180 N N   . LYS A 0 547 . -8.111   -13.698 1.861    1.00 96.97 547 A 1 
ATOM 4181 C CA  . LYS A 0 547 . -8.691   -14.276 3.084    1.00 96.97 547 A 1 
ATOM 4182 C C   . LYS A 0 547 . -10.172  -13.919 3.146    1.00 96.97 547 A 1 
ATOM 4183 C CB  . LYS A 0 547 . -7.962   -13.737 4.333    1.00 96.97 547 A 1 
ATOM 4184 O O   . LYS A 0 547 . -10.516  -12.754 2.957    1.00 96.97 547 A 1 
ATOM 4185 C CG  . LYS A 0 547 . -6.795   -14.634 4.779    1.00 96.97 547 A 1 
ATOM 4186 C CD  . LYS A 0 547 . -5.745   -13.836 5.572    1.00 96.97 547 A 1 
ATOM 4187 C CE  . LYS A 0 547 . -4.580   -14.740 6.009    1.00 96.97 547 A 1 
ATOM 4188 N NZ  . LYS A 0 547 . -3.261   -14.065 5.860    1.00 96.97 547 A 1 
ATOM 4189 N N   . SER A 0 548 . -11.029  -14.879 3.473    1.00 95.12 548 A 1 
ATOM 4190 C CA  . SER A 0 548 . -12.405  -14.601 3.885    1.00 95.12 548 A 1 
ATOM 4191 C C   . SER A 0 548 . -12.770  -15.354 5.158    1.00 95.12 548 A 1 
ATOM 4192 C CB  . SER A 0 548 . -13.425  -14.842 2.762    1.00 95.12 548 A 1 
ATOM 4193 O O   . SER A 0 548 . -12.316  -16.479 5.377    1.00 95.12 548 A 1 
ATOM 4194 O OG  . SER A 0 548 . -13.706  -16.212 2.548    1.00 95.12 548 A 1 
ATOM 4195 N N   . TYR A 0 549 . -13.608  -14.720 5.967    1.00 93.18 549 A 1 
ATOM 4196 C CA  . TYR A 0 549 . -14.292  -15.286 7.117    1.00 93.18 549 A 1 
ATOM 4197 C C   . TYR A 0 549 . -15.778  -15.029 6.911    1.00 93.18 549 A 1 
ATOM 4198 C CB  . TYR A 0 549 . -13.808  -14.626 8.413    1.00 93.18 549 A 1 
ATOM 4199 O O   . TYR A 0 549 . -16.164  -13.880 6.711    1.00 93.18 549 A 1 
ATOM 4200 C CG  . TYR A 0 549 . -12.314  -14.723 8.635    1.00 93.18 549 A 1 
ATOM 4201 C CD1 . TYR A 0 549 . -11.772  -15.863 9.256    1.00 93.18 549 A 1 
ATOM 4202 C CD2 . TYR A 0 549 . -11.471  -13.680 8.205    1.00 93.18 549 A 1 
ATOM 4203 C CE1 . TYR A 0 549 . -10.382  -15.961 9.457    1.00 93.18 549 A 1 
ATOM 4204 C CE2 . TYR A 0 549 . -10.082  -13.768 8.411    1.00 93.18 549 A 1 
ATOM 4205 O OH  . TYR A 0 549 . -8.198   -14.983 9.254    1.00 93.18 549 A 1 
ATOM 4206 C CZ  . TYR A 0 549 . -9.538   -14.911 9.040    1.00 93.18 549 A 1 
ATOM 4207 N N   . ASP A 0 550 . -16.578  -16.084 6.941    1.00 90.23 550 A 1 
ATOM 4208 C CA  . ASP A 0 550 . -18.034  -16.022 6.901    1.00 90.23 550 A 1 
ATOM 4209 C C   . ASP A 0 550 . -18.538  -16.714 8.189    1.00 90.23 550 A 1 
ATOM 4210 C CB  . ASP A 0 550 . -18.555  -16.685 5.599    1.00 90.23 550 A 1 
ATOM 4211 O O   . ASP A 0 550 . -18.062  -17.806 8.518    1.00 90.23 550 A 1 
ATOM 4212 C CG  . ASP A 0 550 . -17.873  -16.254 4.271    1.00 90.23 550 A 1 
ATOM 4213 O OD1 . ASP A 0 550 . -17.911  -15.052 3.902    1.00 90.23 550 A 1 
ATOM 4214 O OD2 . ASP A 0 550 . -17.323  -17.150 3.557    1.00 90.23 550 A 1 
ATOM 4215 N N   . ALA A 0 551 . -19.442  -16.081 8.936    1.00 86.38 551 A 1 
ATOM 4216 C CA  . ALA A 0 551 . -20.123  -16.647 10.104   1.00 86.38 551 A 1 
ATOM 4217 C C   . ALA A 0 551 . -21.633  -16.432 9.945    1.00 86.38 551 A 1 
ATOM 4218 C CB  . ALA A 0 551 . -19.583  -15.988 11.381   1.00 86.38 551 A 1 
ATOM 4219 O O   . ALA A 0 551 . -22.039  -15.339 9.559    1.00 86.38 551 A 1 
ATOM 4220 N N   . GLU A 0 552 . -22.442  -17.461 10.198   1.00 79.77 552 A 1 
ATOM 4221 C CA  . GLU A 0 552 . -23.882  -17.438 9.887    1.00 79.77 552 A 1 
ATOM 4222 C C   . GLU A 0 552 . -24.727  -16.677 10.926   1.00 79.77 552 A 1 
ATOM 4223 C CB  . GLU A 0 552 . -24.366  -18.885 9.685    1.00 79.77 552 A 1 
ATOM 4224 O O   . GLU A 0 552 . -25.619  -15.937 10.527   1.00 79.77 552 A 1 
ATOM 4225 C CG  . GLU A 0 552 . -23.903  -19.467 8.337    1.00 79.77 552 A 1 
ATOM 4226 C CD  . GLU A 0 552 . -24.140  -20.983 8.199    1.00 79.77 552 A 1 
ATOM 4227 O OE1 . GLU A 0 552 . -24.371  -21.442 7.055    1.00 79.77 552 A 1 
ATOM 4228 O OE2 . GLU A 0 552 . -23.937  -21.728 9.191    1.00 79.77 552 A 1 
ATOM 4229 N N   . SER A 0 553 . -24.421  -16.803 12.222   1.00 81.75 553 A 1 
ATOM 4230 C CA  . SER A 0 553 . -25.045  -16.036 13.315   1.00 81.75 553 A 1 
ATOM 4231 C C   . SER A 0 553 . -24.212  -16.107 14.608   1.00 81.75 553 A 1 
ATOM 4232 C CB  . SER A 0 553 . -26.464  -16.550 13.611   1.00 81.75 553 A 1 
ATOM 4233 O O   . SER A 0 553 . -23.336  -16.978 14.756   1.00 81.75 553 A 1 
ATOM 4234 O OG  . SER A 0 553 . -26.394  -17.794 14.281   1.00 81.75 553 A 1 
ATOM 4235 N N   . TYR A 0 554 . -24.487  -15.209 15.559   1.00 78.73 554 A 1 
ATOM 4236 C CA  . TYR A 0 554 . -24.014  -15.315 16.944   1.00 78.73 554 A 1 
ATOM 4237 C C   . TYR A 0 554 . -25.018  -14.723 17.940   1.00 78.73 554 A 1 
ATOM 4238 C CB  . TYR A 0 554 . -22.651  -14.622 17.096   1.00 78.73 554 A 1 
ATOM 4239 O O   . TYR A 0 554 . -25.278  -13.521 17.904   1.00 78.73 554 A 1 
ATOM 4240 C CG  . TYR A 0 554 . -22.151  -14.527 18.530   1.00 78.73 554 A 1 
ATOM 4241 C CD1 . TYR A 0 554 . -22.028  -13.275 19.159   1.00 78.73 554 A 1 
ATOM 4242 C CD2 . TYR A 0 554 . -21.841  -15.694 19.250   1.00 78.73 554 A 1 
ATOM 4243 C CE1 . TYR A 0 554 . -21.574  -13.183 20.486   1.00 78.73 554 A 1 
ATOM 4244 C CE2 . TYR A 0 554 . -21.374  -15.613 20.575   1.00 78.73 554 A 1 
ATOM 4245 O OH  . TYR A 0 554 . -20.720  -14.250 22.441   1.00 78.73 554 A 1 
ATOM 4246 C CZ  . TYR A 0 554 . -21.222  -14.355 21.185   1.00 78.73 554 A 1 
ATOM 4247 N N   . ASP A 0 555 . -25.474  -15.549 18.887   1.00 82.81 555 A 1 
ATOM 4248 C CA  . ASP A 0 555 . -26.439  -15.157 19.919   1.00 82.81 555 A 1 
ATOM 4249 C C   . ASP A 0 555 . -25.833  -15.206 21.330   1.00 82.81 555 A 1 
ATOM 4250 C CB  . ASP A 0 555 . -27.686  -16.052 19.890   1.00 82.81 555 A 1 
ATOM 4251 O O   . ASP A 0 555 . -25.228  -16.208 21.734   1.00 82.81 555 A 1 
ATOM 4252 C CG  . ASP A 0 555 . -28.464  -16.041 18.576   1.00 82.81 555 A 1 
ATOM 4253 O OD1 . ASP A 0 555 . -28.511  -14.977 17.924   1.00 82.81 555 A 1 
ATOM 4254 O OD2 . ASP A 0 555 . -29.033  -17.119 18.287   1.00 82.81 555 A 1 
ATOM 4255 N N   . GLU A 0 556 . -26.086  -14.164 22.124   1.00 85.92 556 A 1 
ATOM 4256 C CA  . GLU A 0 556 . -26.001  -14.173 23.588   1.00 85.92 556 A 1 
ATOM 4257 C C   . GLU A 0 556 . -27.393  -13.918 24.176   1.00 85.92 556 A 1 
ATOM 4258 C CB  . GLU A 0 556 . -25.020  -13.117 24.148   1.00 85.92 556 A 1 
ATOM 4259 O O   . GLU A 0 556 . -28.090  -13.009 23.731   1.00 85.92 556 A 1 
ATOM 4260 C CG  . GLU A 0 556 . -23.670  -13.028 23.422   1.00 85.92 556 A 1 
ATOM 4261 C CD  . GLU A 0 556 . -22.564  -12.290 24.206   1.00 85.92 556 A 1 
ATOM 4262 O OE1 . GLU A 0 556 . -21.458  -12.113 23.638   1.00 85.92 556 A 1 
ATOM 4263 O OE2 . GLU A 0 556 . -22.594  -12.191 25.455   1.00 85.92 556 A 1 
ATOM 4264 N N   . TRP A 0 557 . -27.791  -14.661 25.209   1.00 88.17 557 A 1 
ATOM 4265 C CA  . TRP A 0 557 . -29.038  -14.389 25.934   1.00 88.17 557 A 1 
ATOM 4266 C C   . TRP A 0 557 . -28.913  -14.687 27.430   1.00 88.17 557 A 1 
ATOM 4267 C CB  . TRP A 0 557 . -30.210  -15.148 25.294   1.00 88.17 557 A 1 
ATOM 4268 O O   . TRP A 0 557 . -28.143  -15.562 27.839   1.00 88.17 557 A 1 
ATOM 4269 C CG  . TRP A 0 557 . -30.095  -16.643 25.286   1.00 88.17 557 A 1 
ATOM 4270 C CD1 . TRP A 0 557 . -29.551  -17.378 24.292   1.00 88.17 557 A 1 
ATOM 4271 C CD2 . TRP A 0 557 . -30.524  -17.598 26.303   1.00 88.17 557 A 1 
ATOM 4272 C CE2 . TRP A 0 557 . -30.193  -18.913 25.855   1.00 88.17 557 A 1 
ATOM 4273 C CE3 . TRP A 0 557 . -31.163  -17.489 27.557   1.00 88.17 557 A 1 
ATOM 4274 N NE1 . TRP A 0 557 . -29.612  -18.719 24.617   1.00 88.17 557 A 1 
ATOM 4275 C CH2 . TRP A 0 557 . -31.106  -19.912 27.865   1.00 88.17 557 A 1 
ATOM 4276 C CZ2 . TRP A 0 557 . -30.469  -20.059 26.619   1.00 88.17 557 A 1 
ATOM 4277 C CZ3 . TRP A 0 557 . -31.458  -18.631 28.325   1.00 88.17 557 A 1 
ATOM 4278 N N   . ASP A 0 558 . -29.685  -13.956 28.231   1.00 86.06 558 A 1 
ATOM 4279 C CA  . ASP A 0 558 . -29.864  -14.130 29.675   1.00 86.06 558 A 1 
ATOM 4280 C C   . ASP A 0 558 . -31.368  -14.114 29.998   1.00 86.06 558 A 1 
ATOM 4281 C CB  . ASP A 0 558 . -29.098  -13.021 30.428   1.00 86.06 558 A 1 
ATOM 4282 O O   . ASP A 0 558 . -32.127  -13.344 29.407   1.00 86.06 558 A 1 
ATOM 4283 C CG  . ASP A 0 558 . -28.949  -13.255 31.940   1.00 86.06 558 A 1 
ATOM 4284 O OD1 . ASP A 0 558 . -28.852  -14.428 32.360   1.00 86.06 558 A 1 
ATOM 4285 O OD2 . ASP A 0 558 . -28.819  -12.255 32.693   1.00 86.06 558 A 1 
ATOM 4286 N N   . ASN A 0 559 . -31.798  -14.977 30.915   1.00 84.87 559 A 1 
ATOM 4287 C CA  . ASN A 0 559 . -33.171  -15.077 31.416   1.00 84.87 559 A 1 
ATOM 4288 C C   . ASN A 0 559 . -33.093  -15.173 32.938   1.00 84.87 559 A 1 
ATOM 4289 C CB  . ASN A 0 559 . -33.840  -16.333 30.815   1.00 84.87 559 A 1 
ATOM 4290 O O   . ASN A 0 559 . -32.389  -16.056 33.445   1.00 84.87 559 A 1 
ATOM 4291 C CG  . ASN A 0 559 . -35.359  -16.261 30.736   1.00 84.87 559 A 1 
ATOM 4292 N ND2 . ASN A 0 559 . -36.081  -16.226 31.830   1.00 84.87 559 A 1 
ATOM 4293 O OD1 . ASN A 0 559 . -35.890  -16.278 29.634   1.00 84.87 559 A 1 
ATOM 4294 N N   . LYS A 0 560 . -33.805  -14.306 33.656   1.00 81.73 560 A 1 
ATOM 4295 C CA  . LYS A 0 560 . -33.874  -14.316 35.120   1.00 81.73 560 A 1 
ATOM 4296 C C   . LYS A 0 560 . -35.321  -14.263 35.560   1.00 81.73 560 A 1 
ATOM 4297 C CB  . LYS A 0 560 . -33.135  -13.119 35.708   1.00 81.73 560 A 1 
ATOM 4298 O O   . LYS A 0 560 . -35.952  -13.223 35.439   1.00 81.73 560 A 1 
ATOM 4299 C CG  . LYS A 0 560 . -31.626  -13.224 35.527   1.00 81.73 560 A 1 
ATOM 4300 C CD  . LYS A 0 560 . -30.990  -12.055 36.277   1.00 81.73 560 A 1 
ATOM 4301 C CE  . LYS A 0 560 . -29.487  -12.063 36.023   1.00 81.73 560 A 1 
ATOM 4302 N NZ  . LYS A 0 560 . -29.135  -11.043 35.020   1.00 81.73 560 A 1 
ATOM 4303 N N   . ASP A 0 561 . -35.765  -15.387 36.089   1.00 78.37 561 A 1 
ATOM 4304 C CA  . ASP A 0 561 . -37.091  -15.615 36.636   1.00 78.37 561 A 1 
ATOM 4305 C C   . ASP A 0 561 . -37.013  -15.407 38.158   1.00 78.37 561 A 1 
ATOM 4306 C CB  . ASP A 0 561 . -37.461  -17.046 36.206   1.00 78.37 561 A 1 
ATOM 4307 O O   . ASP A 0 561 . -36.270  -16.119 38.841   1.00 78.37 561 A 1 
ATOM 4308 C CG  . ASP A 0 561 . -38.809  -17.547 36.710   1.00 78.37 561 A 1 
ATOM 4309 O OD1 . ASP A 0 561 . -39.388  -16.867 37.579   1.00 78.37 561 A 1 
ATOM 4310 O OD2 . ASP A 0 561 . -39.193  -18.652 36.253   1.00 78.37 561 A 1 
ATOM 4311 N N   . ASP A 0 562 . -37.711  -14.388 38.668   1.00 78.08 562 A 1 
ATOM 4312 C CA  . ASP A 0 562 . -37.681  -13.940 40.070   1.00 78.08 562 A 1 
ATOM 4313 C C   . ASP A 0 562 . -39.082  -14.065 40.739   1.00 78.08 562 A 1 
ATOM 4314 C CB  . ASP A 0 562 . -37.038  -12.527 40.122   1.00 78.08 562 A 1 
ATOM 4315 O O   . ASP A 0 562 . -39.438  -13.288 41.637   1.00 78.08 562 A 1 
ATOM 4316 C CG  . ASP A 0 562 . -35.805  -12.394 41.025   1.00 78.08 562 A 1 
ATOM 4317 O OD1 . ASP A 0 562 . -34.777  -13.074 40.803   1.00 78.08 562 A 1 
ATOM 4318 O OD2 . ASP A 0 562 . -35.887  -11.580 41.985   1.00 78.08 562 A 1 
ATOM 4319 N N   . ASP A 0 563 . -39.889  -15.032 40.284   1.00 80.55 563 A 1 
ATOM 4320 C CA  . ASP A 0 563 . -41.314  -15.250 40.586   1.00 80.55 563 A 1 
ATOM 4321 C C   . ASP A 0 563 . -41.691  -15.250 42.085   1.00 80.55 563 A 1 
ATOM 4322 C CB  . ASP A 0 563 . -41.727  -16.614 39.984   1.00 80.55 563 A 1 
ATOM 4323 O O   . ASP A 0 563 . -41.010  -15.852 42.930   1.00 80.55 563 A 1 
ATOM 4324 C CG  . ASP A 0 563 . -43.083  -16.637 39.283   1.00 80.55 563 A 1 
ATOM 4325 O OD1 . ASP A 0 563 . -43.732  -15.569 39.245   1.00 80.55 563 A 1 
ATOM 4326 O OD2 . ASP A 0 563 . -43.574  -17.763 39.023   1.00 80.55 563 A 1 
ATOM 4327 N N   . LYS A 0 564 . -42.828  -14.635 42.464   1.00 79.03 564 A 1 
ATOM 4328 C CA  . LYS A 0 564 . -43.336  -14.646 43.861   1.00 79.03 564 A 1 
ATOM 4329 C C   . LYS A 0 564 . -44.857  -14.770 43.932   1.00 79.03 564 A 1 
ATOM 4330 C CB  . LYS A 0 564 . -42.863  -13.402 44.644   1.00 79.03 564 A 1 
ATOM 4331 O O   . LYS A 0 564 . -45.595  -13.980 43.352   1.00 79.03 564 A 1 
ATOM 4332 C CG  . LYS A 0 564 . -41.332  -13.279 44.703   1.00 79.03 564 A 1 
ATOM 4333 C CD  . LYS A 0 564 . -40.837  -11.972 45.336   1.00 79.03 564 A 1 
ATOM 4334 C CE  . LYS A 0 564 . -39.323  -11.790 45.091   1.00 79.03 564 A 1 
ATOM 4335 N NZ  . LYS A 0 564 . -38.983  -11.577 43.650   1.00 79.03 564 A 1 
ATOM 4336 N N   . TRP A 0 565 . -45.353  -15.691 44.762   1.00 80.23 565 A 1 
ATOM 4337 C CA  . TRP A 0 565 . -46.792  -15.940 44.921   1.00 80.23 565 A 1 
ATOM 4338 C C   . TRP A 0 565 . -47.223  -16.149 46.379   1.00 80.23 565 A 1 
ATOM 4339 C CB  . TRP A 0 565 . -47.212  -17.109 44.019   1.00 80.23 565 A 1 
ATOM 4340 O O   . TRP A 0 565 . -46.478  -16.644 47.230   1.00 80.23 565 A 1 
ATOM 4341 C CG  . TRP A 0 565 . -46.471  -18.393 44.237   1.00 80.23 565 A 1 
ATOM 4342 C CD1 . TRP A 0 565 . -45.402  -18.801 43.516   1.00 80.23 565 A 1 
ATOM 4343 C CD2 . TRP A 0 565 . -46.712  -19.443 45.225   1.00 80.23 565 A 1 
ATOM 4344 C CE2 . TRP A 0 565 . -45.740  -20.472 45.034   1.00 80.23 565 A 1 
ATOM 4345 C CE3 . TRP A 0 565 . -47.656  -19.631 46.261   1.00 80.23 565 A 1 
ATOM 4346 N NE1 . TRP A 0 565 . -44.963  -20.023 43.985   1.00 80.23 565 A 1 
ATOM 4347 C CH2 . TRP A 0 565 . -46.660  -21.780 46.857   1.00 80.23 565 A 1 
ATOM 4348 C CZ2 . TRP A 0 565 . -45.711  -21.628 45.830   1.00 80.23 565 A 1 
ATOM 4349 C CZ3 . TRP A 0 565 . -47.631  -20.783 47.072   1.00 80.23 565 A 1 
ATOM 4350 N N   . GLY A 0 566 . -48.473  -15.787 46.676   1.00 75.84 566 A 1 
ATOM 4351 C CA  . GLY A 0 566 . -49.073  -15.882 48.003   1.00 75.84 566 A 1 
ATOM 4352 C C   . GLY A 0 566 . -50.583  -16.117 47.965   1.00 75.84 566 A 1 
ATOM 4353 O O   . GLY A 0 566 . -51.330  -15.417 47.285   1.00 75.84 566 A 1 
ATOM 4354 N N   . ALA A 0 567 . -51.062  -17.083 48.746   1.00 71.10 567 A 1 
ATOM 4355 C CA  . ALA A 0 567 . -52.478  -17.398 48.891   1.00 71.10 567 A 1 
ATOM 4356 C C   . ALA A 0 567 . -52.890  -17.430 50.369   1.00 71.10 567 A 1 
ATOM 4357 C CB  . ALA A 0 567 . -52.782  -18.713 48.165   1.00 71.10 567 A 1 
ATOM 4358 O O   . ALA A 0 567 . -52.302  -18.136 51.192   1.00 71.10 567 A 1 
ATOM 4359 N N   . GLN A 0 568 . -53.950  -16.692 50.691   1.00 73.38 568 A 1 
ATOM 4360 C CA  . GLN A 0 568 . -54.564  -16.600 52.007   1.00 73.38 568 A 1 
ATOM 4361 C C   . GLN A 0 568 . -56.054  -16.951 51.916   1.00 73.38 568 A 1 
ATOM 4362 C CB  . GLN A 0 568 . -54.323  -15.193 52.576   1.00 73.38 568 A 1 
ATOM 4363 O O   . GLN A 0 568 . -56.827  -16.307 51.207   1.00 73.38 568 A 1 
ATOM 4364 C CG  . GLN A 0 568 . -54.900  -15.043 53.989   1.00 73.38 568 A 1 
ATOM 4365 C CD  . GLN A 0 568 . -54.471  -13.729 54.626   1.00 73.38 568 A 1 
ATOM 4366 N NE2 . GLN A 0 568 . -55.251  -12.677 54.528   1.00 73.38 568 A 1 
ATOM 4367 O OE1 . GLN A 0 568 . -53.415  -13.627 55.226   1.00 73.38 568 A 1 
ATOM 4368 N N   . ALA A 0 569 . -56.481  -17.953 52.677   1.00 67.29 569 A 1 
ATOM 4369 C CA  . ALA A 0 569 . -57.888  -18.297 52.850   1.00 67.29 569 A 1 
ATOM 4370 C C   . ALA A 0 569 . -58.263  -18.167 54.325   1.00 67.29 569 A 1 
ATOM 4371 C CB  . ALA A 0 569 . -58.137  -19.705 52.301   1.00 67.29 569 A 1 
ATOM 4372 O O   . ALA A 0 569 . -57.532  -18.659 55.187   1.00 67.29 569 A 1 
ATOM 4373 N N   . TRP A 0 570 . -59.395  -17.528 54.604   1.00 71.76 570 A 1 
ATOM 4374 C CA  . TRP A 0 570 . -59.961  -17.423 55.944   1.00 71.76 570 A 1 
ATOM 4375 C C   . TRP A 0 570 . -61.454  -17.733 55.921   1.00 71.76 570 A 1 
ATOM 4376 C CB  . TRP A 0 570 . -59.648  -16.057 56.572   1.00 71.76 570 A 1 
ATOM 4377 O O   . TRP A 0 570 . -62.153  -17.423 54.952   1.00 71.76 570 A 1 
ATOM 4378 C CG  . TRP A 0 570 . -60.065  -14.825 55.816   1.00 71.76 570 A 1 
ATOM 4379 C CD1 . TRP A 0 570 . -59.334  -14.216 54.855   1.00 71.76 570 A 1 
ATOM 4380 C CD2 . TRP A 0 570 . -61.276  -14.015 55.964   1.00 71.76 570 A 1 
ATOM 4381 C CE2 . TRP A 0 570 . -61.174  -12.888 55.093   1.00 71.76 570 A 1 
ATOM 4382 C CE3 . TRP A 0 570 . -62.453  -14.116 56.739   1.00 71.76 570 A 1 
ATOM 4383 N NE1 . TRP A 0 570 . -59.977  -13.069 54.431   1.00 71.76 570 A 1 
ATOM 4384 C CH2 . TRP A 0 570 . -63.342  -12.052 55.773   1.00 71.76 570 A 1 
ATOM 4385 C CZ2 . TRP A 0 570 . -62.180  -11.913 54.995   1.00 71.76 570 A 1 
ATOM 4386 C CZ3 . TRP A 0 570 . -63.476  -13.152 56.640   1.00 71.76 570 A 1 
ATOM 4387 N N   . GLY A 0 571 . -61.926  -18.361 56.990   1.00 69.10 571 A 1 
ATOM 4388 C CA  . GLY A 0 571 . -63.327  -18.700 57.180   1.00 69.10 571 A 1 
ATOM 4389 C C   . GLY A 0 571 . -63.720  -18.586 58.643   1.00 69.10 571 A 1 
ATOM 4390 O O   . GLY A 0 571 . -62.877  -18.707 59.536   1.00 69.10 571 A 1 
ATOM 4391 N N   . LYS A 0 572 . -65.006  -18.337 58.870   1.00 62.13 572 A 1 
ATOM 4392 C CA  . LYS A 0 572 . -65.658  -18.555 60.159   1.00 62.13 572 A 1 
ATOM 4393 C C   . LYS A 0 572 . -66.785  -19.535 59.919   1.00 62.13 572 A 1 
ATOM 4394 C CB  . LYS A 0 572 . -66.210  -17.249 60.747   1.00 62.13 572 A 1 
ATOM 4395 O O   . LYS A 0 572 . -67.687  -19.192 59.151   1.00 62.13 572 A 1 
ATOM 4396 C CG  . LYS A 0 572 . -65.157  -16.141 60.768   1.00 62.13 572 A 1 
ATOM 4397 C CD  . LYS A 0 572 . -65.606  -14.997 61.673   1.00 62.13 572 A 1 
ATOM 4398 C CE  . LYS A 0 572 . -64.544  -13.903 61.590   1.00 62.13 572 A 1 
ATOM 4399 N NZ  . LYS A 0 572 . -64.599  -13.027 62.776   1.00 62.13 572 A 1 
ATOM 4400 N N   . ASP A 0 573 . -66.706  -20.695 60.553   1.00 55.95 573 A 1 
ATOM 4401 C CA  . ASP A 0 573 . -67.893  -21.514 60.746   1.00 55.95 573 A 1 
ATOM 4402 C C   . ASP A 0 573 . -68.820  -20.848 61.778   1.00 55.95 573 A 1 
ATOM 4403 C CB  . ASP A 0 573 . -67.537  -22.975 61.074   1.00 55.95 573 A 1 
ATOM 4404 O O   . ASP A 0 573 . -68.380  -20.048 62.622   1.00 55.95 573 A 1 
ATOM 4405 C CG  . ASP A 0 573 . -66.399  -23.119 62.082   1.00 55.95 573 A 1 
ATOM 4406 O OD1 . ASP A 0 573 . -66.432  -22.386 63.099   1.00 55.95 573 A 1 
ATOM 4407 O OD2 . ASP A 0 573 . -65.451  -23.878 61.768   1.00 55.95 573 A 1 
ATOM 4408 N N   . ARG A 0 574 . -70.129  -21.097 61.670   1.00 48.14 574 A 1 
ATOM 4409 C CA  . ARG A 0 574 . -71.116  -20.656 62.674   1.00 48.14 574 A 1 
ATOM 4410 C C   . ARG A 0 574 . -72.076  -21.764 63.085   1.00 48.14 574 A 1 
ATOM 4411 C CB  . ARG A 0 574 . -71.802  -19.352 62.247   1.00 48.14 574 A 1 
ATOM 4412 O O   . ARG A 0 574 . -73.280  -21.530 63.244   1.00 48.14 574 A 1 
ATOM 4413 C CG  . ARG A 0 574 . -70.864  -18.163 62.494   1.00 48.14 574 A 1 
ATOM 4414 C CD  . ARG A 0 574 . -71.629  -16.845 62.421   1.00 48.14 574 A 1 
ATOM 4415 N NE  . ARG A 0 574 . -72.060  -16.579 61.044   1.00 48.14 574 A 1 
ATOM 4416 N NH1 . ARG A 0 574 . -72.592  -14.360 61.253   1.00 48.14 574 A 1 
ATOM 4417 N NH2 . ARG A 0 574 . -72.489  -15.290 59.251   1.00 48.14 574 A 1 
ATOM 4418 C CZ  . ARG A 0 574 . -72.389  -15.421 60.527   1.00 48.14 574 A 1 
ATOM 4419 N N   . ASP A 0 575 . -71.484  -22.912 63.400   1.00 50.16 575 A 1 
ATOM 4420 C CA  . ASP A 0 575 . -72.146  -24.066 63.999   1.00 50.16 575 A 1 
ATOM 4421 C C   . ASP A 0 575 . -73.118  -23.652 65.125   1.00 50.16 575 A 1 
ATOM 4422 C CB  . ASP A 0 575 . -71.091  -25.066 64.523   1.00 50.16 575 A 1 
ATOM 4423 O O   . ASP A 0 575 . -72.773  -23.059 66.156   1.00 50.16 575 A 1 
ATOM 4424 C CG  . ASP A 0 575 . -70.759  -26.205 63.547   1.00 50.16 575 A 1 
ATOM 4425 O OD1 . ASP A 0 575 . -71.711  -26.703 62.905   1.00 50.16 575 A 1 
ATOM 4426 O OD2 . ASP A 0 575 . -69.611  -26.699 63.578   1.00 50.16 575 A 1 
ATOM 4427 N N   . VAL A 0 576 . -74.401  -23.971 64.938   1.00 42.62 576 A 1 
ATOM 4428 C CA  . VAL A 0 576 . -75.446  -23.655 65.922   1.00 42.62 576 A 1 
ATOM 4429 C C   . VAL A 0 576 . -75.536  -24.783 66.948   1.00 42.62 576 A 1 
ATOM 4430 C CB  . VAL A 0 576 . -76.788  -23.288 65.261   1.00 42.62 576 A 1 
ATOM 4431 O O   . VAL A 0 576 . -76.453  -25.615 66.929   1.00 42.62 576 A 1 
ATOM 4432 C CG1 . VAL A 0 576 . -77.831  -22.859 66.312   1.00 42.62 576 A 1 
ATOM 4433 C CG2 . VAL A 0 576 . -76.619  -22.101 64.303   1.00 42.62 576 A 1 
ATOM 4434 N N   . TYR A 0 577 . -74.602  -24.796 67.903   1.00 34.14 577 A 1 
ATOM 4435 C CA  . TYR A 0 577 . -74.612  -25.770 68.993   1.00 34.14 577 A 1 
ATOM 4436 C C   . TYR A 0 577 . -75.796  -25.556 69.960   1.00 34.14 577 A 1 
ATOM 4437 C CB  . TYR A 0 577 . -73.255  -25.812 69.712   1.00 34.14 577 A 1 
ATOM 4438 O O   . TYR A 0 577 . -75.715  -24.852 70.972   1.00 34.14 577 A 1 
ATOM 4439 C CG  . TYR A 0 577 . -73.089  -27.061 70.563   1.00 34.14 577 A 1 
ATOM 4440 C CD1 . TYR A 0 577 . -73.475  -27.068 71.918   1.00 34.14 577 A 1 
ATOM 4441 C CD2 . TYR A 0 577 . -72.552  -28.227 69.984   1.00 34.14 577 A 1 
ATOM 4442 C CE1 . TYR A 0 577 . -73.317  -28.233 72.695   1.00 34.14 577 A 1 
ATOM 4443 C CE2 . TYR A 0 577 . -72.403  -29.399 70.750   1.00 34.14 577 A 1 
ATOM 4444 O OH  . TYR A 0 577 . -72.611  -30.520 72.867   1.00 34.14 577 A 1 
ATOM 4445 C CZ  . TYR A 0 577 . -72.776  -29.401 72.109   1.00 34.14 577 A 1 
ATOM 4446 N N   . GLY A 0 578 . -76.924  -26.223 69.686   1.00 34.70 578 A 1 
ATOM 4447 C CA  . GLY A 0 578 . -77.931  -26.501 70.714   1.00 34.70 578 A 1 
ATOM 4448 C C   . GLY A 0 578 . -79.394  -26.560 70.284   1.00 34.70 578 A 1 
ATOM 4449 O O   . GLY A 0 578 . -80.140  -25.631 70.581   1.00 34.70 578 A 1 
ATOM 4450 N N   . ALA A 0 579 . -79.836  -27.708 69.751   1.00 29.51 579 A 1 
ATOM 4451 C CA  . ALA A 0 579 . -81.126  -28.334 70.104   1.00 29.51 579 A 1 
ATOM 4452 C C   . ALA A 0 579 . -81.345  -29.690 69.396   1.00 29.51 579 A 1 
ATOM 4453 C CB  . ALA A 0 579 . -82.327  -27.403 69.824   1.00 29.51 579 A 1 
ATOM 4454 O O   . ALA A 0 579 . -82.201  -29.811 68.519   1.00 29.51 579 A 1 
ATOM 4455 N N   . SER A 0 580 . -80.666  -30.759 69.825   1.00 34.42 580 A 1 
ATOM 4456 C CA  . SER A 0 580 . -81.193  -32.111 69.586   1.00 34.42 580 A 1 
ATOM 4457 C C   . SER A 0 580 . -81.092  -32.998 70.826   1.00 34.42 580 A 1 
ATOM 4458 C CB  . SER A 0 580 . -80.641  -32.754 68.308   1.00 34.42 580 A 1 
ATOM 4459 O O   . SER A 0 580 . -80.239  -32.838 71.699   1.00 34.42 580 A 1 
ATOM 4460 O OG  . SER A 0 580 . -79.333  -33.235 68.493   1.00 34.42 580 A 1 
ATOM 4461 N N   . SER A 0 581 . -82.082  -33.874 70.960   1.00 36.32 581 A 1 
ATOM 4462 C CA  . SER A 0 581 . -82.328  -34.687 72.144   1.00 36.32 581 A 1 
ATOM 4463 C C   . SER A 0 581 . -81.292  -35.794 72.324   1.00 36.32 581 A 1 
ATOM 4464 C CB  . SER A 0 581 . -83.713  -35.327 72.015   1.00 36.32 581 A 1 
ATOM 4465 O O   . SER A 0 581 . -81.100  -36.598 71.418   1.00 36.32 581 A 1 
ATOM 4466 O OG  . SER A 0 581 . -83.831  -35.960 70.754   1.00 36.32 581 A 1 
ATOM 4467 N N   . PHE A 0 582 . -80.747  -35.887 73.539   1.00 28.20 582 A 1 
ATOM 4468 C CA  . PHE A 0 582 . -80.287  -37.107 74.215   1.00 28.20 582 A 1 
ATOM 4469 C C   . PHE A 0 582 . -79.902  -38.301 73.310   1.00 28.20 582 A 1 
ATOM 4470 C CB  . PHE A 0 582 . -81.369  -37.505 75.240   1.00 28.20 582 A 1 
ATOM 4471 O O   . PHE A 0 582 . -80.736  -39.145 72.982   1.00 28.20 582 A 1 
ATOM 4472 C CG  . PHE A 0 582 . -80.926  -38.521 76.278   1.00 28.20 582 A 1 
ATOM 4473 C CD1 . PHE A 0 582 . -81.141  -39.899 76.076   1.00 28.20 582 A 1 
ATOM 4474 C CD2 . PHE A 0 582 . -80.310  -38.082 77.467   1.00 28.20 582 A 1 
ATOM 4475 C CE1 . PHE A 0 582 . -80.740  -40.829 77.053   1.00 28.20 582 A 1 
ATOM 4476 C CE2 . PHE A 0 582 . -79.913  -39.011 78.445   1.00 28.20 582 A 1 
ATOM 4477 C CZ  . PHE A 0 582 . -80.128  -40.385 78.239   1.00 28.20 582 A 1 
ATOM 4478 N N   . GLY A 0 583 . -78.602  -38.448 73.037   1.00 32.53 583 A 1 
ATOM 4479 C CA  . GLY A 0 583 . -78.014  -39.769 72.797   1.00 32.53 583 A 1 
ATOM 4480 C C   . GLY A 0 583 . -77.847  -40.226 71.346   1.00 32.53 583 A 1 
ATOM 4481 O O   . GLY A 0 583 . -78.305  -41.311 70.988   1.00 32.53 583 A 1 
ATOM 4482 N N   . LYS A 0 584 . -77.039  -39.511 70.557   1.00 27.88 584 A 1 
ATOM 4483 C CA  . LYS A 0 584 . -76.156  -40.165 69.576   1.00 27.88 584 A 1 
ATOM 4484 C C   . LYS A 0 584 . -74.882  -39.345 69.383   1.00 27.88 584 A 1 
ATOM 4485 C CB  . LYS A 0 584 . -76.906  -40.435 68.255   1.00 27.88 584 A 1 
ATOM 4486 O O   . LYS A 0 584 . -74.955  -38.142 69.184   1.00 27.88 584 A 1 
ATOM 4487 C CG  . LYS A 0 584 . -76.781  -41.918 67.869   1.00 27.88 584 A 1 
ATOM 4488 C CD  . LYS A 0 584 . -77.717  -42.275 66.706   1.00 27.88 584 A 1 
ATOM 4489 C CE  . LYS A 0 584 . -77.586  -43.750 66.299   1.00 27.88 584 A 1 
ATOM 4490 N NZ  . LYS A 0 584 . -76.298  -44.010 65.603   1.00 27.88 584 A 1 
ATOM 4491 N N   . ALA A 0 585 . -73.726  -39.994 69.510   1.00 29.49 585 A 1 
ATOM 4492 C CA  . ALA A 0 585 . -72.434  -39.330 69.387   1.00 29.49 585 A 1 
ATOM 4493 C C   . ALA A 0 585 . -72.196  -38.869 67.942   1.00 29.49 585 A 1 
ATOM 4494 C CB  . ALA A 0 585 . -71.336  -40.290 69.866   1.00 29.49 585 A 1 
ATOM 4495 O O   . ALA A 0 585 . -72.261  -39.684 67.021   1.00 29.49 585 A 1 
ATOM 4496 N N   . ALA A 0 586 . -71.895  -37.583 67.767   1.00 27.14 586 A 1 
ATOM 4497 C CA  . ALA A 0 586 . -71.383  -37.028 66.523   1.00 27.14 586 A 1 
ATOM 4498 C C   . ALA A 0 586 . -69.853  -37.186 66.493   1.00 27.14 586 A 1 
ATOM 4499 C CB  . ALA A 0 586 . -71.852  -35.572 66.400   1.00 27.14 586 A 1 
ATOM 4500 O O   . ALA A 0 586 . -69.110  -36.326 66.951   1.00 27.14 586 A 1 
ATOM 4501 N N   . SER A 0 587 . -69.384  -38.349 66.043   1.00 34.49 587 A 1 
ATOM 4502 C CA  . SER A 0 587 . -68.065  -38.551 65.419   1.00 34.49 587 A 1 
ATOM 4503 C C   . SER A 0 587 . -67.929  -40.006 64.960   1.00 34.49 587 A 1 
ATOM 4504 C CB  . SER A 0 587 . -66.868  -38.171 66.313   1.00 34.49 587 A 1 
ATOM 4505 O O   . SER A 0 587 . -68.541  -40.906 65.533   1.00 34.49 587 A 1 
ATOM 4506 O OG  . SER A 0 587 . -67.027  -38.611 67.643   1.00 34.49 587 A 1 
ATOM 4507 N N   . ALA A 0 588 . -67.104  -40.211 63.928   1.00 29.89 588 A 1 
ATOM 4508 C CA  . ALA A 0 588 . -66.822  -41.480 63.251   1.00 29.89 588 A 1 
ATOM 4509 C C   . ALA A 0 588 . -67.988  -42.104 62.449   1.00 29.89 588 A 1 
ATOM 4510 C CB  . ALA A 0 588 . -66.164  -42.466 64.235   1.00 29.89 588 A 1 
ATOM 4511 O O   . ALA A 0 588 . -68.700  -42.977 62.946   1.00 29.89 588 A 1 
ATOM 4512 N N   . GLY A 0 589 . -68.068  -41.773 61.148   1.00 29.06 589 A 1 
ATOM 4513 C CA  . GLY A 0 589 . -68.537  -42.774 60.179   1.00 29.06 589 A 1 
ATOM 4514 C C   . GLY A 0 589 . -69.322  -42.362 58.932   1.00 29.06 589 A 1 
ATOM 4515 O O   . GLY A 0 589 . -70.163  -43.161 58.544   1.00 29.06 589 A 1 
ATOM 4516 N N   . ASP A 0 590 . -69.025  -41.246 58.258   1.00 32.15 590 A 1 
ATOM 4517 C CA  . ASP A 0 590 . -69.379  -41.090 56.831   1.00 32.15 590 A 1 
ATOM 4518 C C   . ASP A 0 590 . -68.106  -41.064 55.970   1.00 32.15 590 A 1 
ATOM 4519 C CB  . ASP A 0 590 . -70.371  -39.938 56.583   1.00 32.15 590 A 1 
ATOM 4520 O O   . ASP A 0 590 . -67.608  -40.031 55.532   1.00 32.15 590 A 1 
ATOM 4521 C CG  . ASP A 0 590 . -71.830  -40.404 56.729   1.00 32.15 590 A 1 
ATOM 4522 O OD1 . ASP A 0 590 . -72.166  -41.466 56.152   1.00 32.15 590 A 1 
ATOM 4523 O OD2 . ASP A 0 590 . -72.608  -39.699 57.407   1.00 32.15 590 A 1 
ATOM 4524 N N   . TYR A 0 591 . -67.552  -42.264 55.782   1.00 28.32 591 A 1 
ATOM 4525 C CA  . TYR A 0 591 . -66.429  -42.561 54.893   1.00 28.32 591 A 1 
ATOM 4526 C C   . TYR A 0 591 . -66.898  -43.651 53.912   1.00 28.32 591 A 1 
ATOM 4527 C CB  . TYR A 0 591 . -65.207  -42.987 55.737   1.00 28.32 591 A 1 
ATOM 4528 O O   . TYR A 0 591 . -67.372  -44.707 54.334   1.00 28.32 591 A 1 
ATOM 4529 C CG  . TYR A 0 591 . -63.835  -42.695 55.143   1.00 28.32 591 A 1 
ATOM 4530 C CD1 . TYR A 0 591 . -63.199  -43.628 54.301   1.00 28.32 591 A 1 
ATOM 4531 C CD2 . TYR A 0 591 . -63.174  -41.494 55.472   1.00 28.32 591 A 1 
ATOM 4532 C CE1 . TYR A 0 591 . -61.910  -43.363 53.794   1.00 28.32 591 A 1 
ATOM 4533 C CE2 . TYR A 0 591 . -61.883  -41.227 54.971   1.00 28.32 591 A 1 
ATOM 4534 O OH  . TYR A 0 591 . -60.000  -41.912 53.645   1.00 28.32 591 A 1 
ATOM 4535 C CZ  . TYR A 0 591 . -61.246  -42.165 54.129   1.00 28.32 591 A 1 
ATOM 4536 N N   . ASP A 0 592 . -66.769  -43.400 52.609   1.00 38.00 592 A 1 
ATOM 4537 C CA  . ASP A 0 592 . -66.902  -44.369 51.509   1.00 38.00 592 A 1 
ATOM 4538 C C   . ASP A 0 592 . -68.173  -45.247 51.415   1.00 38.00 592 A 1 
ATOM 4539 C CB  . ASP A 0 592 . -65.630  -45.232 51.437   1.00 38.00 592 A 1 
ATOM 4540 O O   . ASP A 0 592 . -68.100  -46.482 51.502   1.00 38.00 592 A 1 
ATOM 4541 C CG  . ASP A 0 592 . -64.369  -44.446 51.099   1.00 38.00 592 A 1 
ATOM 4542 O OD1 . ASP A 0 592 . -64.509  -43.320 50.575   1.00 38.00 592 A 1 
ATOM 4543 O OD2 . ASP A 0 592 . -63.291  -45.046 51.303   1.00 38.00 592 A 1 
ATOM 4544 N N   . MET A 0 593 . -69.316  -44.653 51.029   1.00 32.06 593 A 1 
ATOM 4545 C CA  . MET A 0 593 . -70.432  -45.420 50.427   1.00 32.06 593 A 1 
ATOM 4546 C C   . MET A 0 593 . -70.778  -45.092 48.961   1.00 32.06 593 A 1 
ATOM 4547 C CB  . MET A 0 593 . -71.666  -45.497 51.350   1.00 32.06 593 A 1 
ATOM 4548 O O   . MET A 0 593 . -71.596  -45.798 48.374   1.00 32.06 593 A 1 
ATOM 4549 C CG  . MET A 0 593 . -72.192  -46.945 51.349   1.00 32.06 593 A 1 
ATOM 4550 S SD  . MET A 0 593 . -73.706  -47.291 52.285   1.00 32.06 593 A 1 
ATOM 4551 C CE  . MET A 0 593 . -74.954  -46.841 51.051   1.00 32.06 593 A 1 
ATOM 4552 N N   . TYR A 0 594 . -70.109  -44.127 48.314   1.00 35.98 594 A 1 
ATOM 4553 C CA  . TYR A 0 594 . -70.300  -43.860 46.871   1.00 35.98 594 A 1 
ATOM 4554 C C   . TYR A 0 594 . -69.330  -44.631 45.947   1.00 35.98 594 A 1 
ATOM 4555 C CB  . TYR A 0 594 . -70.312  -42.345 46.600   1.00 35.98 594 A 1 
ATOM 4556 O O   . TYR A 0 594 . -69.569  -44.749 44.749   1.00 35.98 594 A 1 
ATOM 4557 C CG  . TYR A 0 594 . -71.488  -41.927 45.734   1.00 35.98 594 A 1 
ATOM 4558 C CD1 . TYR A 0 594 . -71.366  -41.899 44.331   1.00 35.98 594 A 1 
ATOM 4559 C CD2 . TYR A 0 594 . -72.723  -41.614 46.337   1.00 35.98 594 A 1 
ATOM 4560 C CE1 . TYR A 0 594 . -72.475  -41.555 43.533   1.00 35.98 594 A 1 
ATOM 4561 C CE2 . TYR A 0 594 . -73.833  -41.266 45.543   1.00 35.98 594 A 1 
ATOM 4562 O OH  . TYR A 0 594 . -74.777  -40.911 43.363   1.00 35.98 594 A 1 
ATOM 4563 C CZ  . TYR A 0 594 . -73.710  -41.237 44.137   1.00 35.98 594 A 1 
ATOM 4564 N N   . GLY A 0 595 . -68.254  -45.215 46.492   1.00 35.23 595 A 1 
ATOM 4565 C CA  . GLY A 0 595 . -67.185  -45.860 45.710   1.00 35.23 595 A 1 
ATOM 4566 C C   . GLY A 0 595 . -67.341  -47.359 45.404   1.00 35.23 595 A 1 
ATOM 4567 O O   . GLY A 0 595 . -66.473  -47.923 44.742   1.00 35.23 595 A 1 
ATOM 4568 N N   . ARG A 0 596 . -68.388  -48.052 45.891   1.00 39.95 596 A 1 
ATOM 4569 C CA  . ARG A 0 596 . -68.484  -49.534 45.791   1.00 39.95 596 A 1 
ATOM 4570 C C   . ARG A 0 596 . -69.745  -50.121 45.154   1.00 39.95 596 A 1 
ATOM 4571 C CB  . ARG A 0 596 . -68.174  -50.190 47.155   1.00 39.95 596 A 1 
ATOM 4572 O O   . ARG A 0 596 . -69.753  -51.316 44.875   1.00 39.95 596 A 1 
ATOM 4573 C CG  . ARG A 0 596 . -66.703  -50.640 47.218   1.00 39.95 596 A 1 
ATOM 4574 C CD  . ARG A 0 596 . -66.384  -51.442 48.486   1.00 39.95 596 A 1 
ATOM 4575 N NE  . ARG A 0 596 . -66.451  -50.603 49.697   1.00 39.95 596 A 1 
ATOM 4576 N NH1 . ARG A 0 596 . -66.073  -52.240 51.258   1.00 39.95 596 A 1 
ATOM 4577 N NH2 . ARG A 0 596 . -66.369  -50.119 51.913   1.00 39.95 596 A 1 
ATOM 4578 C CZ  . ARG A 0 596 . -66.298  -50.991 50.948   1.00 39.95 596 A 1 
ATOM 4579 N N   . SER A 0 597 . -70.780  -49.331 44.877   1.00 38.41 597 A 1 
ATOM 4580 C CA  . SER A 0 597 . -72.053  -49.833 44.327   1.00 38.41 597 A 1 
ATOM 4581 C C   . SER A 0 597 . -72.128  -49.872 42.793   1.00 38.41 597 A 1 
ATOM 4582 C CB  . SER A 0 597 . -73.224  -49.048 44.928   1.00 38.41 597 A 1 
ATOM 4583 O O   . SER A 0 597 . -73.037  -50.507 42.270   1.00 38.41 597 A 1 
ATOM 4584 O OG  . SER A 0 597 . -72.922  -47.668 44.906   1.00 38.41 597 A 1 
ATOM 4585 N N   . ASN A 0 598 . -71.169  -49.279 42.067   1.00 37.82 598 A 1 
ATOM 4586 C CA  . ASN A 0 598 . -71.139  -49.277 40.590   1.00 37.82 598 A 1 
ATOM 4587 C C   . ASN A 0 598 . -69.973  -50.074 39.961   1.00 37.82 598 A 1 
ATOM 4588 C CB  . ASN A 0 598 . -71.252  -47.821 40.076   1.00 37.82 598 A 1 
ATOM 4589 O O   . ASN A 0 598 . -69.834  -50.123 38.743   1.00 37.82 598 A 1 
ATOM 4590 C CG  . ASN A 0 598 . -72.538  -47.554 39.301   1.00 37.82 598 A 1 
ATOM 4591 N ND2 . ASN A 0 598 . -72.962  -46.315 39.220   1.00 37.82 598 A 1 
ATOM 4592 O OD1 . ASN A 0 598 . -73.183  -48.433 38.760   1.00 37.82 598 A 1 
ATOM 4593 N N   . ALA A 0 599 . -69.152  -50.756 40.767   1.00 35.55 599 A 1 
ATOM 4594 C CA  . ALA A 0 599 . -67.980  -51.511 40.298   1.00 35.55 599 A 1 
ATOM 4595 C C   . ALA A 0 599 . -68.268  -52.983 39.908   1.00 35.55 599 A 1 
ATOM 4596 C CB  . ALA A 0 599 . -66.872  -51.375 41.352   1.00 35.55 599 A 1 
ATOM 4597 O O   . ALA A 0 599 . -67.337  -53.763 39.721   1.00 35.55 599 A 1 
ATOM 4598 N N   . ALA A 0 600 . -69.542  -53.388 39.804   1.00 39.63 600 A 1 
ATOM 4599 C CA  . ALA A 0 600 . -69.949  -54.786 39.584   1.00 39.63 600 A 1 
ATOM 4600 C C   . ALA A 0 600 . -70.783  -55.033 38.306   1.00 39.63 600 A 1 
ATOM 4601 C CB  . ALA A 0 600 . -70.656  -55.284 40.852   1.00 39.63 600 A 1 
ATOM 4602 O O   . ALA A 0 600 . -71.204  -56.162 38.066   1.00 39.63 600 A 1 
ATOM 4603 N N   . ALA A 0 601 . -71.015  -54.009 37.474   1.00 36.44 601 A 1 
ATOM 4604 C CA  . ALA A 0 601 . -71.858  -54.100 36.274   1.00 36.44 601 A 1 
ATOM 4605 C C   . ALA A 0 601 . -71.233  -53.389 35.054   1.00 36.44 601 A 1 
ATOM 4606 C CB  . ALA A 0 601 . -73.268  -53.602 36.627   1.00 36.44 601 A 1 
ATOM 4607 O O   . ALA A 0 601 . -71.871  -52.570 34.401   1.00 36.44 601 A 1 
ATOM 4608 N N   . GLY A 0 602 . -69.966  -53.698 34.752   1.00 33.62 602 A 1 
ATOM 4609 C CA  . GLY A 0 602 . -69.218  -53.071 33.647   1.00 33.62 602 A 1 
ATOM 4610 C C   . GLY A 0 602 . -68.118  -53.936 33.023   1.00 33.62 602 A 1 
ATOM 4611 O O   . GLY A 0 602 . -67.237  -53.417 32.349   1.00 33.62 602 A 1 
ATOM 4612 N N   . ALA A 0 603 . -68.133  -55.254 33.248   1.00 33.34 603 A 1 
ATOM 4613 C CA  . ALA A 0 603 . -67.128  -56.181 32.723   1.00 33.34 603 A 1 
ATOM 4614 C C   . ALA A 0 603 . -67.578  -56.821 31.393   1.00 33.34 603 A 1 
ATOM 4615 C CB  . ALA A 0 603 . -66.771  -57.195 33.819   1.00 33.34 603 A 1 
ATOM 4616 O O   . ALA A 0 603 . -67.809  -58.029 31.324   1.00 33.34 603 A 1 
ATOM 4617 N N   . ALA A 0 604 . -67.718  -56.015 30.335   1.00 34.68 604 A 1 
ATOM 4618 C CA  . ALA A 0 604 . -67.968  -56.508 28.979   1.00 34.68 604 A 1 
ATOM 4619 C C   . ALA A 0 604 . -67.390  -55.568 27.905   1.00 34.68 604 A 1 
ATOM 4620 C CB  . ALA A 0 604 . -69.477  -56.713 28.778   1.00 34.68 604 A 1 
ATOM 4621 O O   . ALA A 0 604 . -67.581  -54.360 27.966   1.00 34.68 604 A 1 
ATOM 4622 N N   . SER A 0 605 . -66.771  -56.167 26.881   1.00 37.77 605 A 1 
ATOM 4623 C CA  . SER A 0 605 . -66.175  -55.535 25.689   1.00 37.77 605 A 1 
ATOM 4624 C C   . SER A 0 605 . -64.863  -54.758 25.890   1.00 37.77 605 A 1 
ATOM 4625 C CB  . SER A 0 605 . -67.207  -54.697 24.931   1.00 37.77 605 A 1 
ATOM 4626 O O   . SER A 0 605 . -64.822  -53.657 26.427   1.00 37.77 605 A 1 
ATOM 4627 O OG  . SER A 0 605 . -66.748  -54.516 23.608   1.00 37.77 605 A 1 
ATOM 4628 N N   . ALA A 0 606 . -63.777  -55.325 25.359   1.00 30.87 606 A 1 
ATOM 4629 C CA  . ALA A 0 606 . -62.468  -54.688 25.256   1.00 30.87 606 A 1 
ATOM 4630 C C   . ALA A 0 606 . -62.279  -54.004 23.889   1.00 30.87 606 A 1 
ATOM 4631 C CB  . ALA A 0 606 . -61.401  -55.772 25.470   1.00 30.87 606 A 1 
ATOM 4632 O O   . ALA A 0 606 . -62.671  -54.565 22.867   1.00 30.87 606 A 1 
ATOM 4633 N N   . SER A 0 607 . -61.576  -52.866 23.846   1.00 38.18 607 A 1 
ATOM 4634 C CA  . SER A 0 607 . -60.886  -52.393 22.636   1.00 38.18 607 A 1 
ATOM 4635 C C   . SER A 0 607 . -59.710  -51.464 22.966   1.00 38.18 607 A 1 
ATOM 4636 C CB  . SER A 0 607 . -61.838  -51.695 21.660   1.00 38.18 607 A 1 
ATOM 4637 O O   . SER A 0 607 . -59.770  -50.664 23.891   1.00 38.18 607 A 1 
ATOM 4638 O OG  . SER A 0 607 . -61.122  -51.375 20.479   1.00 38.18 607 A 1 
ATOM 4639 N N   . LYS A 0 608 . -58.648  -51.604 22.167   1.00 30.87 608 A 1 
ATOM 4640 C CA  . LYS A 0 608 . -57.387  -50.831 22.096   1.00 30.87 608 A 1 
ATOM 4641 C C   . LYS A 0 608 . -57.676  -49.317 21.879   1.00 30.87 608 A 1 
ATOM 4642 C CB  . LYS A 0 608 . -56.594  -51.440 20.917   1.00 30.87 608 A 1 
ATOM 4643 O O   . LYS A 0 608 . -58.767  -49.006 21.418   1.00 30.87 608 A 1 
ATOM 4644 C CG  . LYS A 0 608 . -56.462  -52.983 20.909   1.00 30.87 608 A 1 
ATOM 4645 C CD  . LYS A 0 608 . -55.909  -53.476 19.564   1.00 30.87 608 A 1 
ATOM 4646 C CE  . LYS A 0 608 . -55.811  -55.008 19.542   1.00 30.87 608 A 1 
ATOM 4647 N NZ  . LYS A 0 608 . -55.337  -55.501 18.223   1.00 30.87 608 A 1 
ATOM 4648 N N   . HIS A 0 609 . -56.779  -48.340 22.088   1.00 32.04 609 A 1 
ATOM 4649 C CA  . HIS A 0 609 . -55.312  -48.293 21.903   1.00 32.04 609 A 1 
ATOM 4650 C C   . HIS A 0 609 . -54.712  -46.975 22.485   1.00 32.04 609 A 1 
ATOM 4651 C CB  . HIS A 0 609 . -55.090  -48.267 20.375   1.00 32.04 609 A 1 
ATOM 4652 O O   . HIS A 0 609 . -55.464  -46.022 22.642   1.00 32.04 609 A 1 
ATOM 4653 C CG  . HIS A 0 609 . -53.690  -48.542 19.898   1.00 32.04 609 A 1 
ATOM 4654 C CD2 . HIS A 0 609 . -52.972  -47.758 19.035   1.00 32.04 609 A 1 
ATOM 4655 N ND1 . HIS A 0 609 . -52.945  -49.679 20.133   1.00 32.04 609 A 1 
ATOM 4656 C CE1 . HIS A 0 609 . -51.804  -49.577 19.429   1.00 32.04 609 A 1 
ATOM 4657 N NE2 . HIS A 0 609 . -51.782  -48.430 18.745   1.00 32.04 609 A 1 
ATOM 4658 N N   . GLY A 0 610 . -53.383  -46.884 22.702   1.00 31.71 610 A 1 
ATOM 4659 C CA  . GLY A 0 610 . -52.647  -45.627 23.013   1.00 31.71 610 A 1 
ATOM 4660 C C   . GLY A 0 610 . -52.711  -45.163 24.485   1.00 31.71 610 A 1 
ATOM 4661 O O   . GLY A 0 610 . -53.734  -44.646 24.900   1.00 31.71 610 A 1 
ATOM 4662 N N   . SER A 0 611 . -51.731  -45.335 25.384   1.00 29.17 611 A 1 
ATOM 4663 C CA  . SER A 0 611 . -50.275  -45.584 25.311   1.00 29.17 611 A 1 
ATOM 4664 C C   . SER A 0 611 . -49.382  -44.340 25.152   1.00 29.17 611 A 1 
ATOM 4665 C CB  . SER A 0 611 . -49.882  -46.738 24.376   1.00 29.17 611 A 1 
ATOM 4666 O O   . SER A 0 611 . -48.795  -44.138 24.095   1.00 29.17 611 A 1 
ATOM 4667 O OG  . SER A 0 611 . -48.644  -47.287 24.773   1.00 29.17 611 A 1 
ATOM 4668 N N   . VAL A 0 612 . -49.190  -43.590 26.248   1.00 37.92 612 A 1 
ATOM 4669 C CA  . VAL A 0 612 . -47.985  -42.770 26.506   1.00 37.92 612 A 1 
ATOM 4670 C C   . VAL A 0 612 . -47.519  -43.032 27.950   1.00 37.92 612 A 1 
ATOM 4671 C CB  . VAL A 0 612 . -48.202  -41.259 26.259   1.00 37.92 612 A 1 
ATOM 4672 O O   . VAL A 0 612 . -48.333  -43.060 28.869   1.00 37.92 612 A 1 
ATOM 4673 C CG1 . VAL A 0 612 . -46.865  -40.505 26.334   1.00 37.92 612 A 1 
ATOM 4674 C CG2 . VAL A 0 612 . -48.807  -40.965 24.880   1.00 37.92 612 A 1 
ATOM 4675 N N   . HIS A 0 613 . -46.225  -43.305 28.130   1.00 28.37 613 A 1 
ATOM 4676 C CA  . HIS A 0 613 . -45.552  -43.698 29.381   1.00 28.37 613 A 1 
ATOM 4677 C C   . HIS A 0 613 . -44.066  -43.316 29.212   1.00 28.37 613 A 1 
ATOM 4678 C CB  . HIS A 0 613 . -45.740  -45.222 29.540   1.00 28.37 613 A 1 
ATOM 4679 O O   . HIS A 0 613 . -43.546  -43.568 28.119   1.00 28.37 613 A 1 
ATOM 4680 C CG  . HIS A 0 613 . -45.331  -45.831 30.860   1.00 28.37 613 A 1 
ATOM 4681 C CD2 . HIS A 0 613 . -46.046  -45.786 32.028   1.00 28.37 613 A 1 
ATOM 4682 N ND1 . HIS A 0 613 . -44.276  -46.690 31.067   1.00 28.37 613 A 1 
ATOM 4683 C CE1 . HIS A 0 613 . -44.349  -47.143 32.331   1.00 28.37 613 A 1 
ATOM 4684 N NE2 . HIS A 0 613 . -45.409  -46.618 32.958   1.00 28.37 613 A 1 
ATOM 4685 N N   . PRO A 0 614 . -43.388  -42.683 30.195   1.00 40.10 614 A 1 
ATOM 4686 C CA  . PRO A 0 614 . -42.613  -43.446 31.199   1.00 40.10 614 A 1 
ATOM 4687 C C   . PRO A 0 614 . -42.696  -42.899 32.655   1.00 40.10 614 A 1 
ATOM 4688 C CB  . PRO A 0 614 . -41.168  -43.422 30.677   1.00 40.10 614 A 1 
ATOM 4689 O O   . PRO A 0 614 . -42.933  -41.718 32.858   1.00 40.10 614 A 1 
ATOM 4690 C CG  . PRO A 0 614 . -41.098  -42.254 29.690   1.00 40.10 614 A 1 
ATOM 4691 C CD  . PRO A 0 614 . -42.483  -41.619 29.771   1.00 40.10 614 A 1 
ATOM 4692 N N   . VAL A 0 615 . -42.701  -43.753 33.699   1.00 32.01 615 A 1 
ATOM 4693 C CA  . VAL A 0 615 . -41.559  -44.174 34.580   1.00 32.01 615 A 1 
ATOM 4694 C C   . VAL A 0 615 . -40.794  -43.003 35.241   1.00 32.01 615 A 1 
ATOM 4695 C CB  . VAL A 0 615 . -40.552  -45.116 33.873   1.00 32.01 615 A 1 
ATOM 4696 O O   . VAL A 0 615 . -40.250  -42.190 34.512   1.00 32.01 615 A 1 
ATOM 4697 C CG1 . VAL A 0 615 . -39.571  -45.741 34.875   1.00 32.01 615 A 1 
ATOM 4698 C CG2 . VAL A 0 615 . -41.215  -46.288 33.142   1.00 32.01 615 A 1 
ATOM 4699 N N   . GLY A 0 616 . -40.604  -42.870 36.570   1.00 27.02 616 A 1 
ATOM 4700 C CA  . GLY A 0 616 . -40.940  -43.659 37.789   1.00 27.02 616 A 1 
ATOM 4701 C C   . GLY A 0 616 . -40.870  -42.733 39.042   1.00 27.02 616 A 1 
ATOM 4702 O O   . GLY A 0 616 . -41.064  -41.541 38.868   1.00 27.02 616 A 1 
ATOM 4703 N N   . TYR A 0 617 . -40.595  -43.096 40.312   1.00 29.90 617 A 1 
ATOM 4704 C CA  . TYR A 0 617 . -40.279  -44.344 41.047   1.00 29.90 617 A 1 
ATOM 4705 C C   . TYR A 0 617 . -40.503  -44.129 42.584   1.00 29.90 617 A 1 
ATOM 4706 C CB  . TYR A 0 617 . -38.778  -44.679 40.869   1.00 29.90 617 A 1 
ATOM 4707 O O   . TYR A 0 617 . -40.321  -43.019 43.064   1.00 29.90 617 A 1 
ATOM 4708 C CG  . TYR A 0 617 . -38.424  -45.737 39.843   1.00 29.90 617 A 1 
ATOM 4709 C CD1 . TYR A 0 617 . -38.580  -47.100 40.166   1.00 29.90 617 A 1 
ATOM 4710 C CD2 . TYR A 0 617 . -37.831  -45.369 38.619   1.00 29.90 617 A 1 
ATOM 4711 C CE1 . TYR A 0 617 . -38.146  -48.093 39.267   1.00 29.90 617 A 1 
ATOM 4712 C CE2 . TYR A 0 617 . -37.398  -46.360 37.716   1.00 29.90 617 A 1 
ATOM 4713 O OH  . TYR A 0 617 . -37.108  -48.690 37.196   1.00 29.90 617 A 1 
ATOM 4714 C CZ  . TYR A 0 617 . -37.550  -47.725 38.043   1.00 29.90 617 A 1 
ATOM 4715 N N   . GLY A 0 618 . -40.765  -45.190 43.379   1.00 30.99 618 A 1 
ATOM 4716 C CA  . GLY A 0 618 . -40.705  -45.193 44.873   1.00 30.99 618 A 1 
ATOM 4717 C C   . GLY A 0 618 . -42.073  -45.312 45.590   1.00 30.99 618 A 1 
ATOM 4718 O O   . GLY A 0 618 . -42.882  -44.405 45.501   1.00 30.99 618 A 1 
ATOM 4719 N N   . LYS A 0 619 . -42.490  -46.470 46.151   1.00 28.94 619 A 1 
ATOM 4720 C CA  . LYS A 0 619 . -42.140  -47.095 47.470   1.00 28.94 619 A 1 
ATOM 4721 C C   . LYS A 0 619 . -42.562  -46.239 48.684   1.00 28.94 619 A 1 
ATOM 4722 C CB  . LYS A 0 619 . -40.638  -47.411 47.591   1.00 28.94 619 A 1 
ATOM 4723 O O   . LYS A 0 619 . -42.182  -45.085 48.716   1.00 28.94 619 A 1 
ATOM 4724 C CG  . LYS A 0 619 . -40.131  -48.532 46.675   1.00 28.94 619 A 1 
ATOM 4725 C CD  . LYS A 0 619 . -38.630  -48.746 46.935   1.00 28.94 619 A 1 
ATOM 4726 C CE  . LYS A 0 619 . -38.086  -49.982 46.210   1.00 28.94 619 A 1 
ATOM 4727 N NZ  . LYS A 0 619 . -38.555  -51.232 46.860   1.00 28.94 619 A 1 
ATOM 4728 N N   . HIS A 0 620 . -43.235  -46.693 49.755   1.00 31.50 620 A 1 
ATOM 4729 C CA  . HIS A 0 620 . -43.852  -47.949 50.274   1.00 31.50 620 A 1 
ATOM 4730 C C   . HIS A 0 620 . -45.021  -47.497 51.222   1.00 31.50 620 A 1 
ATOM 4731 C CB  . HIS A 0 620 . -42.837  -48.700 51.173   1.00 31.50 620 A 1 
ATOM 4732 O O   . HIS A 0 620 . -45.044  -46.329 51.580   1.00 31.50 620 A 1 
ATOM 4733 C CG  . HIS A 0 620 . -41.752  -49.564 50.567   1.00 31.50 620 A 1 
ATOM 4734 C CD2 . HIS A 0 620 . -41.746  -50.222 49.365   1.00 31.50 620 A 1 
ATOM 4735 N ND1 . HIS A 0 620 . -40.642  -49.998 51.256   1.00 31.50 620 A 1 
ATOM 4736 C CE1 . HIS A 0 620 . -39.981  -50.882 50.493   1.00 31.50 620 A 1 
ATOM 4737 N NE2 . HIS A 0 620 . -40.597  -51.034 49.305   1.00 31.50 620 A 1 
ATOM 4738 N N   . GLY A 0 621 . -45.978  -48.278 51.755   1.00 28.47 621 A 1 
ATOM 4739 C CA  . GLY A 0 621 . -46.364  -49.696 51.641   1.00 28.47 621 A 1 
ATOM 4740 C C   . GLY A 0 621 . -47.158  -50.189 52.887   1.00 28.47 621 A 1 
ATOM 4741 O O   . GLY A 0 621 . -46.872  -49.731 53.982   1.00 28.47 621 A 1 
ATOM 4742 N N   . TYR A 0 622 . -48.058  -51.180 52.713   1.00 27.69 622 A 1 
ATOM 4743 C CA  . TYR A 0 622 . -48.701  -52.065 53.735   1.00 27.69 622 A 1 
ATOM 4744 C C   . TYR A 0 622 . -49.614  -51.440 54.830   1.00 27.69 622 A 1 
ATOM 4745 C CB  . TYR A 0 622 . -47.628  -52.978 54.354   1.00 27.69 622 A 1 
ATOM 4746 O O   . TYR A 0 622 . -49.335  -50.369 55.339   1.00 27.69 622 A 1 
ATOM 4747 C CG  . TYR A 0 622 . -46.933  -53.868 53.338   1.00 27.69 622 A 1 
ATOM 4748 C CD1 . TYR A 0 622 . -47.492  -55.119 53.016   1.00 27.69 622 A 1 
ATOM 4749 C CD2 . TYR A 0 622 . -45.758  -53.434 52.690   1.00 27.69 622 A 1 
ATOM 4750 C CE1 . TYR A 0 622 . -46.886  -55.930 52.038   1.00 27.69 622 A 1 
ATOM 4751 C CE2 . TYR A 0 622 . -45.154  -54.238 51.703   1.00 27.69 622 A 1 
ATOM 4752 O OH  . TYR A 0 622 . -45.155  -56.282 50.431   1.00 27.69 622 A 1 
ATOM 4753 C CZ  . TYR A 0 622 . -45.721  -55.490 51.377   1.00 27.69 622 A 1 
ATOM 4754 N N   . GLY A 0 623 . -50.715  -52.066 55.291   1.00 32.13 623 A 1 
ATOM 4755 C CA  . GLY A 0 623 . -51.347  -53.373 54.998   1.00 32.13 623 A 1 
ATOM 4756 C C   . GLY A 0 623 . -52.849  -53.383 55.399   1.00 32.13 623 A 1 
ATOM 4757 O O   . GLY A 0 623 . -53.307  -52.464 56.062   1.00 32.13 623 A 1 
ATOM 4758 N N   . LYS A 0 624 . -53.703  -54.269 54.853   1.00 31.21 624 A 1 
ATOM 4759 C CA  . LYS A 0 624 . -54.106  -55.594 55.411   1.00 31.21 624 A 1 
ATOM 4760 C C   . LYS A 0 624 . -54.702  -55.552 56.843   1.00 31.21 624 A 1 
ATOM 4761 C CB  . LYS A 0 624 . -52.937  -56.602 55.361   1.00 31.21 624 A 1 
ATOM 4762 O O   . LYS A 0 624 . -54.022  -55.068 57.732   1.00 31.21 624 A 1 
ATOM 4763 C CG  . LYS A 0 624 . -52.824  -57.368 54.035   1.00 31.21 624 A 1 
ATOM 4764 C CD  . LYS A 0 624 . -51.778  -58.486 54.168   1.00 31.21 624 A 1 
ATOM 4765 C CE  . LYS A 0 624 . -51.697  -59.319 52.883   1.00 31.21 624 A 1 
ATOM 4766 N NZ  . LYS A 0 624 . -50.717  -60.427 53.018   1.00 31.21 624 A 1 
ATOM 4767 N N   . SER A 0 625 . -55.854  -56.157 57.187   1.00 28.40 625 A 1 
ATOM 4768 C CA  . SER A 0 625 . -56.943  -56.862 56.450   1.00 28.40 625 A 1 
ATOM 4769 C C   . SER A 0 625 . -58.014  -57.382 57.461   1.00 28.40 625 A 1 
ATOM 4770 C CB  . SER A 0 625 . -56.399  -58.056 55.636   1.00 28.40 625 A 1 
ATOM 4771 O O   . SER A 0 625 . -57.804  -57.192 58.649   1.00 28.40 625 A 1 
ATOM 4772 O OG  . SER A 0 625 . -55.249  -58.647 56.198   1.00 28.40 625 A 1 
ATOM 4773 N N   . TYR A 0 626 . -59.084  -58.068 56.988   1.00 30.40 626 A 1 
ATOM 4774 C CA  . TYR A 0 626 . -60.010  -59.019 57.690   1.00 30.40 626 A 1 
ATOM 4775 C C   . TYR A 0 626 . -60.803  -58.559 58.957   1.00 30.40 626 A 1 
ATOM 4776 C CB  . TYR A 0 626 . -59.308  -60.390 57.891   1.00 30.40 626 A 1 
ATOM 4777 O O   . TYR A 0 626 . -60.294  -57.811 59.773   1.00 30.40 626 A 1 
ATOM 4778 C CG  . TYR A 0 626 . -57.855  -60.408 58.344   1.00 30.40 626 A 1 
ATOM 4779 C CD1 . TYR A 0 626 . -56.862  -60.981 57.523   1.00 30.40 626 A 1 
ATOM 4780 C CD2 . TYR A 0 626 . -57.492  -59.862 59.591   1.00 30.40 626 A 1 
ATOM 4781 C CE1 . TYR A 0 626 . -55.510  -60.936 57.915   1.00 30.40 626 A 1 
ATOM 4782 C CE2 . TYR A 0 626 . -56.138  -59.773 59.964   1.00 30.40 626 A 1 
ATOM 4783 O OH  . TYR A 0 626 . -53.826  -60.132 59.411   1.00 30.40 626 A 1 
ATOM 4784 C CZ  . TYR A 0 626 . -55.141  -60.291 59.113   1.00 30.40 626 A 1 
ATOM 4785 N N   . SER A 0 627 . -62.041  -59.002 59.258   1.00 32.00 627 A 1 
ATOM 4786 C CA  . SER A 0 627 . -63.074  -59.809 58.550   1.00 32.00 627 A 1 
ATOM 4787 C C   . SER A 0 627 . -64.356  -59.952 59.415   1.00 32.00 627 A 1 
ATOM 4788 C CB  . SER A 0 627 . -62.594  -61.254 58.332   1.00 32.00 627 A 1 
ATOM 4789 O O   . SER A 0 627 . -64.193  -60.086 60.618   1.00 32.00 627 A 1 
ATOM 4790 O OG  . SER A 0 627 . -62.070  -61.804 59.525   1.00 32.00 627 A 1 
ATOM 4791 N N   . THR A 0 628 . -65.558  -60.075 58.804   1.00 28.93 628 A 1 
ATOM 4792 C CA  . THR A 0 628 . -66.757  -60.891 59.228   1.00 28.93 628 A 1 
ATOM 4793 C C   . THR A 0 628 . -67.327  -60.822 60.673   1.00 28.93 628 A 1 
ATOM 4794 C CB  . THR A 0 628 . -66.478  -62.383 58.951   1.00 28.93 628 A 1 
ATOM 4795 O O   . THR A 0 628 . -66.579  -60.747 61.629   1.00 28.93 628 A 1 
ATOM 4796 C CG2 . THR A 0 628 . -66.333  -62.692 57.460   1.00 28.93 628 A 1 
ATOM 4797 O OG1 . THR A 0 628 . -65.290  -62.787 59.584   1.00 28.93 628 A 1 
ATOM 4798 N N   . ALA A 0 629 . -68.616  -61.045 60.980   1.00 30.22 629 A 1 
ATOM 4799 C CA  . ALA A 0 629 . -69.902  -61.124 60.257   1.00 30.22 629 A 1 
ATOM 4800 C C   . ALA A 0 629 . -71.045  -61.344 61.299   1.00 30.22 629 A 1 
ATOM 4801 C CB  . ALA A 0 629 . -69.909  -62.323 59.292   1.00 30.22 629 A 1 
ATOM 4802 O O   . ALA A 0 629 . -70.749  -61.773 62.405   1.00 30.22 629 A 1 
ATOM 4803 N N   . GLN A 0 630 . -72.317  -61.149 60.899   1.00 28.11 630 A 1 
ATOM 4804 C CA  . GLN A 0 630 . -73.580  -61.652 61.519   1.00 28.11 630 A 1 
ATOM 4805 C C   . GLN A 0 630 . -73.900  -61.247 62.991   1.00 28.11 630 A 1 
ATOM 4806 C CB  . GLN A 0 630 . -73.680  -63.173 61.297   1.00 28.11 630 A 1 
ATOM 4807 O O   . GLN A 0 630 . -73.063  -61.337 63.872   1.00 28.11 630 A 1 
ATOM 4808 C CG  . GLN A 0 630 . -73.912  -63.519 59.813   1.00 28.11 630 A 1 
ATOM 4809 C CD  . GLN A 0 630 . -73.578  -64.967 59.466   1.00 28.11 630 A 1 
ATOM 4810 N NE2 . GLN A 0 630 . -74.421  -65.658 58.732   1.00 28.11 630 A 1 
ATOM 4811 O OE1 . GLN A 0 630 . -72.532  -65.494 59.792   1.00 28.11 630 A 1 
ATOM 4812 N N   . ALA A 0 631 . -75.075  -60.736 63.394   1.00 26.74 631 A 1 
ATOM 4813 C CA  . ALA A 0 631 . -76.491  -60.874 62.994   1.00 26.74 631 A 1 
ATOM 4814 C C   . ALA A 0 631 . -77.255  -62.100 63.565   1.00 26.74 631 A 1 
ATOM 4815 C CB  . ALA A 0 631 . -76.739  -60.657 61.492   1.00 26.74 631 A 1 
ATOM 4816 O O   . ALA A 0 631 . -77.243  -63.166 62.961   1.00 26.74 631 A 1 
ATOM 4817 N N   . ALA A 0 632 . -77.984  -61.889 64.677   1.00 32.00 632 A 1 
ATOM 4818 C CA  . ALA A 0 632 . -79.242  -62.541 65.124   1.00 32.00 632 A 1 
ATOM 4819 C C   . ALA A 0 632 . -79.699  -61.823 66.427   1.00 32.00 632 A 1 
ATOM 4820 C CB  . ALA A 0 632 . -79.017  -64.035 65.395   1.00 32.00 632 A 1 
ATOM 4821 O O   . ALA A 0 632 . -78.864  -61.589 67.291   1.00 32.00 632 A 1 
ATOM 4822 N N   . GLN A 0 633 . -80.900  -61.253 66.610   1.00 26.32 633 A 1 
ATOM 4823 C CA  . GLN A 0 633 . -82.281  -61.784 66.591   1.00 26.32 633 A 1 
ATOM 4824 C C   . GLN A 0 633 . -82.641  -62.809 67.692   1.00 26.32 633 A 1 
ATOM 4825 C CB  . GLN A 0 633 . -82.791  -62.247 65.213   1.00 26.32 633 A 1 
ATOM 4826 O O   . GLN A 0 633 . -82.498  -64.007 67.486   1.00 26.32 633 A 1 
ATOM 4827 C CG  . GLN A 0 633 . -83.153  -61.099 64.257   1.00 26.32 633 A 1 
ATOM 4828 C CD  . GLN A 0 633 . -83.985  -61.571 63.062   1.00 26.32 633 A 1 
ATOM 4829 N NE2 . GLN A 0 633 . -84.472  -60.672 62.237   1.00 26.32 633 A 1 
ATOM 4830 O OE1 . GLN A 0 633 . -84.234  -62.742 62.844   1.00 26.32 633 A 1 
ATOM 4831 N N   . ALA A 0 634 . -83.212  -62.318 68.805   1.00 32.37 634 A 1 
ATOM 4832 C CA  . ALA A 0 634 . -84.292  -62.906 69.634   1.00 32.37 634 A 1 
ATOM 4833 C C   . ALA A 0 634 . -84.602  -61.894 70.773   1.00 32.37 634 A 1 
ATOM 4834 C CB  . ALA A 0 634 . -83.867  -64.257 70.227   1.00 32.37 634 A 1 
ATOM 4835 O O   . ALA A 0 634 . -83.664  -61.403 71.385   1.00 32.37 634 A 1 
ATOM 4836 N N   . ALA A 0 635 . -85.801  -61.368 71.053   1.00 29.92 635 A 1 
ATOM 4837 C CA  . ALA A 0 635 . -87.177  -61.881 71.136   1.00 29.92 635 A 1 
ATOM 4838 C C   . ALA A 0 635 . -87.636  -62.228 72.577   1.00 29.92 635 A 1 
ATOM 4839 C CB  . ALA A 0 635 . -87.512  -62.982 70.121   1.00 29.92 635 A 1 
ATOM 4840 O O   . ALA A 0 635 . -87.062  -63.076 73.246   1.00 29.92 635 A 1 
ATOM 4841 N N   . SER A 0 636 . -88.777  -61.632 72.957   1.00 30.17 636 A 1 
ATOM 4842 C CA  . SER A 0 636 . -89.737  -62.055 73.998   1.00 30.17 636 A 1 
ATOM 4843 C C   . SER A 0 636 . -89.520  -61.707 75.490   1.00 30.17 636 A 1 
ATOM 4844 C CB  . SER A 0 636 . -90.104  -63.535 73.826   1.00 30.17 636 A 1 
ATOM 4845 O O   . SER A 0 636 . -88.754  -62.329 76.211   1.00 30.17 636 A 1 
ATOM 4846 O OG  . SER A 0 636 . -91.461  -63.720 74.179   1.00 30.17 636 A 1 
ATOM 4847 N N   . SER A 0 637 . -90.411  -60.828 75.975   1.00 29.94 637 A 1 
ATOM 4848 C CA  . SER A 0 637 . -91.199  -60.938 77.225   1.00 29.94 637 A 1 
ATOM 4849 C C   . SER A 0 637 . -90.529  -61.256 78.579   1.00 29.94 637 A 1 
ATOM 4850 C CB  . SER A 0 637 . -92.325  -61.969 77.008   1.00 29.94 637 A 1 
ATOM 4851 O O   . SER A 0 637 . -90.187  -62.410 78.842   1.00 29.94 637 A 1 
ATOM 4852 O OG  . SER A 0 637 . -91.787  -63.273 76.860   1.00 29.94 637 A 1 
ATOM 4853 N N   . LYS A 0 638 . -90.672  -60.336 79.551   1.00 31.83 638 A 1 
ATOM 4854 C CA  . LYS A 0 638 . -91.508  -60.567 80.758   1.00 31.83 638 A 1 
ATOM 4855 C C   . LYS A 0 638 . -91.714  -59.309 81.613   1.00 31.83 638 A 1 
ATOM 4856 C CB  . LYS A 0 638 . -90.955  -61.702 81.648   1.00 31.83 638 A 1 
ATOM 4857 O O   . LYS A 0 638 . -90.925  -58.375 81.567   1.00 31.83 638 A 1 
ATOM 4858 C CG  . LYS A 0 638 . -91.875  -62.929 81.534   1.00 31.83 638 A 1 
ATOM 4859 C CD  . LYS A 0 638 . -91.325  -64.123 82.317   1.00 31.83 638 A 1 
ATOM 4860 C CE  . LYS A 0 638 . -92.267  -65.318 82.139   1.00 31.83 638 A 1 
ATOM 4861 N NZ  . LYS A 0 638 . -91.789  -66.498 82.900   1.00 31.83 638 A 1 
ATOM 4862 N N   . GLN A 0 639 . -92.795  -59.317 82.396   1.00 27.48 639 A 1 
ATOM 4863 C CA  . GLN A 0 639 . -93.088  -58.320 83.432   1.00 27.48 639 A 1 
ATOM 4864 C C   . GLN A 0 639 . -92.059  -58.375 84.575   1.00 27.48 639 A 1 
ATOM 4865 C CB  . GLN A 0 639 . -94.481  -58.603 84.029   1.00 27.48 639 A 1 
ATOM 4866 O O   . GLN A 0 639 . -91.643  -59.463 84.972   1.00 27.48 639 A 1 
ATOM 4867 C CG  . GLN A 0 639 . -95.648  -58.503 83.028   1.00 27.48 639 A 1 
ATOM 4868 C CD  . GLN A 0 639 . -96.534  -59.743 83.072   1.00 27.48 639 A 1 
ATOM 4869 N NE2 . GLN A 0 639 . -97.711  -59.677 83.656   1.00 27.48 639 A 1 
ATOM 4870 O OE1 . GLN A 0 639 . -96.161  -60.804 82.599   1.00 27.48 639 A 1 
ATOM 4871 N N   . GLY A 0 640 . -91.739  -57.224 85.170   1.00 29.16 640 A 1 
ATOM 4872 C CA  . GLY A 0 640 . -90.931  -57.132 86.389   1.00 29.16 640 A 1 
ATOM 4873 C C   . GLY A 0 640 . -90.852  -55.694 86.899   1.00 29.16 640 A 1 
ATOM 4874 O O   . GLY A 0 640 . -90.336  -54.824 86.210   1.00 29.16 640 A 1 
ATOM 4875 N N   . TYR A 0 641 . -91.403  -55.440 88.087   1.00 25.19 641 A 1 
ATOM 4876 C CA  . TYR A 0 641 . -91.409  -54.126 88.741   1.00 25.19 641 A 1 
ATOM 4877 C C   . TYR A 0 641 . -89.989  -53.579 88.967   1.00 25.19 641 A 1 
ATOM 4878 C CB  . TYR A 0 641 . -92.116  -54.251 90.103   1.00 25.19 641 A 1 
ATOM 4879 O O   . TYR A 0 641 . -89.127  -54.291 89.471   1.00 25.19 641 A 1 
ATOM 4880 C CG  . TYR A 0 641 . -93.619  -54.045 90.097   1.00 25.19 641 A 1 
ATOM 4881 C CD1 . TYR A 0 641 . -94.163  -52.954 90.805   1.00 25.19 641 A 1 
ATOM 4882 C CD2 . TYR A 0 641 . -94.477  -54.946 89.433   1.00 25.19 641 A 1 
ATOM 4883 C CE1 . TYR A 0 641 . -95.555  -52.759 90.854   1.00 25.19 641 A 1 
ATOM 4884 C CE2 . TYR A 0 641 . -95.873  -54.751 89.478   1.00 25.19 641 A 1 
ATOM 4885 O OH  . TYR A 0 641 . -97.759  -53.484 90.238   1.00 25.19 641 A 1 
ATOM 4886 C CZ  . TYR A 0 641 . -96.413  -53.660 90.190   1.00 25.19 641 A 1 
ATOM 4887 N N   . GLY A 0 642 . -89.785  -52.288 88.685   1.00 31.77 642 A 1 
ATOM 4888 C CA  . GLY A 0 642 . -88.507  -51.593 88.878   1.00 31.77 642 A 1 
ATOM 4889 C C   . GLY A 0 642 . -88.677  -50.076 88.965   1.00 31.77 642 A 1 
ATOM 4890 O O   . GLY A 0 642 . -88.225  -49.345 88.092   1.00 31.77 642 A 1 
ATOM 4891 N N   . SER A 0 643 . -89.369  -49.597 90.001   1.00 28.18 643 A 1 
ATOM 4892 C CA  . SER A 0 643 . -89.561  -48.162 90.263   1.00 28.18 643 A 1 
ATOM 4893 C C   . SER A 0 643 . -88.270  -47.515 90.792   1.00 28.18 643 A 1 
ATOM 4894 C CB  . SER A 0 643 . -90.732  -47.981 91.243   1.00 28.18 643 A 1 
ATOM 4895 O O   . SER A 0 643 . -88.147  -47.301 91.998   1.00 28.18 643 A 1 
ATOM 4896 O OG  . SER A 0 643 . -90.889  -46.630 91.618   1.00 28.18 643 A 1 
ATOM 4897 N N   . HIS A 0 644 . -87.311  -47.197 89.914   1.00 30.98 644 A 1 
ATOM 4898 C CA  . HIS A 0 644 . -86.119  -46.432 90.306   1.00 30.98 644 A 1 
ATOM 4899 C C   . HIS A 0 644 . -86.425  -44.929 90.343   1.00 30.98 644 A 1 
ATOM 4900 C CB  . HIS A 0 644 . -84.899  -46.760 89.434   1.00 30.98 644 A 1 
ATOM 4901 O O   . HIS A 0 644 . -86.774  -44.315 89.334   1.00 30.98 644 A 1 
ATOM 4902 C CG  . HIS A 0 644 . -83.630  -46.776 90.254   1.00 30.98 644 A 1 
ATOM 4903 C CD2 . HIS A 0 644 . -83.082  -47.890 90.832   1.00 30.98 644 A 1 
ATOM 4904 N ND1 . HIS A 0 644 . -82.854  -45.706 90.660   1.00 30.98 644 A 1 
ATOM 4905 C CE1 . HIS A 0 644 . -81.872  -46.173 91.446   1.00 30.98 644 A 1 
ATOM 4906 N NE2 . HIS A 0 644 . -81.973  -47.504 91.586   1.00 30.98 644 A 1 
ATOM 4907 N N   . SER A 0 645 . -86.322  -44.343 91.532   1.00 30.63 645 A 1 
ATOM 4908 C CA  . SER A 0 645 . -86.737  -42.971 91.823   1.00 30.63 645 A 1 
ATOM 4909 C C   . SER A 0 645 . -85.549  -42.002 91.802   1.00 30.63 645 A 1 
ATOM 4910 C CB  . SER A 0 645 . -87.473  -42.963 93.172   1.00 30.63 645 A 1 
ATOM 4911 O O   . SER A 0 645 . -85.120  -41.566 92.862   1.00 30.63 645 A 1 
ATOM 4912 O OG  . SER A 0 645 . -87.778  -41.643 93.572   1.00 30.63 645 A 1 
ATOM 4913 N N   . ASP A 0 646 . -85.068  -41.613 90.613   1.00 35.43 646 A 1 
ATOM 4914 C CA  . ASP A 0 646 . -83.977  -40.616 90.467   1.00 35.43 646 A 1 
ATOM 4915 C C   . ASP A 0 646 . -84.266  -39.471 89.472   1.00 35.43 646 A 1 
ATOM 4916 C CB  . ASP A 0 646 . -82.645  -41.320 90.170   1.00 35.43 646 A 1 
ATOM 4917 O O   . ASP A 0 646 . -83.405  -38.651 89.165   1.00 35.43 646 A 1 
ATOM 4918 C CG  . ASP A 0 646 . -82.075  -41.967 91.429   1.00 35.43 646 A 1 
ATOM 4919 O OD1 . ASP A 0 646 . -81.859  -41.235 92.417   1.00 35.43 646 A 1 
ATOM 4920 O OD2 . ASP A 0 646 . -81.886  -43.202 91.377   1.00 35.43 646 A 1 
ATOM 4921 N N   . ALA A 0 647 . -85.506  -39.335 88.993   1.00 37.96 647 A 1 
ATOM 4922 C CA  . ALA A 0 647 . -85.886  -38.304 88.017   1.00 37.96 647 A 1 
ATOM 4923 C C   . ALA A 0 647 . -86.310  -36.945 88.633   1.00 37.96 647 A 1 
ATOM 4924 C CB  . ALA A 0 647 . -86.933  -38.899 87.066   1.00 37.96 647 A 1 
ATOM 4925 O O   . ALA A 0 647 . -87.017  -36.171 87.990   1.00 37.96 647 A 1 
ATOM 4926 N N   . GLN A 0 648 . -85.929  -36.636 89.882   1.00 33.90 648 A 1 
ATOM 4927 C CA  . GLN A 0 648 . -86.384  -35.421 90.594   1.00 33.90 648 A 1 
ATOM 4928 C C   . GLN A 0 648 . -85.336  -34.297 90.727   1.00 33.90 648 A 1 
ATOM 4929 C CB  . GLN A 0 648 . -87.049  -35.793 91.933   1.00 33.90 648 A 1 
ATOM 4930 O O   . GLN A 0 648 . -85.654  -33.233 91.258   1.00 33.90 648 A 1 
ATOM 4931 C CG  . GLN A 0 648 . -88.400  -36.496 91.703   1.00 33.90 648 A 1 
ATOM 4932 C CD  . GLN A 0 648 . -89.246  -36.640 92.966   1.00 33.90 648 A 1 
ATOM 4933 N NE2 . GLN A 0 648 . -90.489  -37.051 92.844   1.00 33.90 648 A 1 
ATOM 4934 O OE1 . GLN A 0 648 . -88.842  -36.369 94.080   1.00 33.90 648 A 1 
ATOM 4935 N N   . ALA A 0 649 . -84.126  -34.470 90.186   1.00 33.70 649 A 1 
ATOM 4936 C CA  . ALA A 0 649 . -83.034  -33.492 90.290   1.00 33.70 649 A 1 
ATOM 4937 C C   . ALA A 0 649 . -83.048  -32.355 89.236   1.00 33.70 649 A 1 
ATOM 4938 C CB  . ALA A 0 649 . -81.706  -34.259 90.327   1.00 33.70 649 A 1 
ATOM 4939 O O   . ALA A 0 649 . -82.084  -31.602 89.143   1.00 33.70 649 A 1 
ATOM 4940 N N   . SER A 0 650 . -84.125  -32.182 88.456   1.00 38.48 650 A 1 
ATOM 4941 C CA  . SER A 0 650 . -84.241  -31.108 87.448   1.00 38.48 650 A 1 
ATOM 4942 C C   . SER A 0 650 . -85.428  -30.180 87.723   1.00 38.48 650 A 1 
ATOM 4943 C CB  . SER A 0 650 . -84.252  -31.681 86.028   1.00 38.48 650 A 1 
ATOM 4944 O O   . SER A 0 650 . -86.463  -30.227 87.059   1.00 38.48 650 A 1 
ATOM 4945 O OG  . SER A 0 650 . -84.064  -30.619 85.113   1.00 38.48 650 A 1 
ATOM 4946 N N   . ARG A 0 651 . -85.297  -29.334 88.755   1.00 32.14 651 A 1 
ATOM 4947 C CA  . ARG A 0 651 . -86.247  -28.231 89.008   1.00 32.14 651 A 1 
ATOM 4948 C C   . ARG A 0 651 . -85.632  -26.879 89.379   1.00 32.14 651 A 1 
ATOM 4949 C CB  . ARG A 0 651 . -87.383  -28.664 89.969   1.00 32.14 651 A 1 
ATOM 4950 O O   . ARG A 0 651 . -86.390  -25.973 89.693   1.00 32.14 651 A 1 
ATOM 4951 C CG  . ARG A 0 651 . -88.688  -28.926 89.191   1.00 32.14 651 A 1 
ATOM 4952 C CD  . ARG A 0 651 . -89.954  -28.700 90.025   1.00 32.14 651 A 1 
ATOM 4953 N NE  . ARG A 0 651 . -90.079  -29.644 91.151   1.00 32.14 651 A 1 
ATOM 4954 N NH1 . ARG A 0 651 . -92.170  -28.986 91.833   1.00 32.14 651 A 1 
ATOM 4955 N NH2 . ARG A 0 651 . -91.119  -30.624 92.923   1.00 32.14 651 A 1 
ATOM 4956 C CZ  . ARG A 0 651 . -91.117  -29.746 91.961   1.00 32.14 651 A 1 
ATOM 4957 N N   . ASN A 0 652 . -84.308  -26.721 89.308   1.00 30.81 652 A 1 
ATOM 4958 C CA  . ASN A 0 652 . -83.631  -25.430 89.478   1.00 30.81 652 A 1 
ATOM 4959 C C   . ASN A 0 652 . -82.286  -25.400 88.732   1.00 30.81 652 A 1 
ATOM 4960 C CB  . ASN A 0 652 . -83.407  -25.146 90.981   1.00 30.81 652 A 1 
ATOM 4961 O O   . ASN A 0 652 . -81.249  -25.687 89.321   1.00 30.81 652 A 1 
ATOM 4962 C CG  . ASN A 0 652 . -84.605  -24.549 91.692   1.00 30.81 652 A 1 
ATOM 4963 N ND2 . ASN A 0 652 . -84.877  -24.979 92.902   1.00 30.81 652 A 1 
ATOM 4964 O OD1 . ASN A 0 652 . -85.275  -23.654 91.211   1.00 30.81 652 A 1 
ATOM 4965 N N   . HIS A 0 653 . -82.287  -24.996 87.461   1.00 32.80 653 A 1 
ATOM 4966 C CA  . HIS A 0 653 . -81.155  -24.253 86.903   1.00 32.80 653 A 1 
ATOM 4967 C C   . HIS A 0 653 . -81.620  -23.389 85.730   1.00 32.80 653 A 1 
ATOM 4968 C CB  . HIS A 0 653 . -79.976  -25.163 86.511   1.00 32.80 653 A 1 
ATOM 4969 O O   . HIS A 0 653 . -82.408  -23.837 84.897   1.00 32.80 653 A 1 
ATOM 4970 C CG  . HIS A 0 653 . -78.683  -24.610 87.057   1.00 32.80 653 A 1 
ATOM 4971 C CD2 . HIS A 0 653 . -78.209  -24.786 88.331   1.00 32.80 653 A 1 
ATOM 4972 N ND1 . HIS A 0 653 . -77.828  -23.736 86.421   1.00 32.80 653 A 1 
ATOM 4973 C CE1 . HIS A 0 653 . -76.853  -23.410 87.289   1.00 32.80 653 A 1 
ATOM 4974 N NE2 . HIS A 0 653 . -77.053  -24.014 88.471   1.00 32.80 653 A 1 
ATOM 4975 N N   . ALA A 0 654 . -81.157  -22.140 85.681   1.00 35.06 654 A 1 
ATOM 4976 C CA  . ALA A 0 654 . -81.408  -21.269 84.541   1.00 35.06 654 A 1 
ATOM 4977 C C   . ALA A 0 654 . -80.737  -21.860 83.293   1.00 35.06 654 A 1 
ATOM 4978 C CB  . ALA A 0 654 . -80.900  -19.859 84.862   1.00 35.06 654 A 1 
ATOM 4979 O O   . ALA A 0 654 . -79.598  -22.327 83.373   1.00 35.06 654 A 1 
ATOM 4980 N N   . ALA A 0 655 . -81.441  -21.840 82.159   1.00 37.46 655 A 1 
ATOM 4981 C CA  . ALA A 0 655 . -80.897  -22.315 80.894   1.00 37.46 655 A 1 
ATOM 4982 C C   . ALA A 0 655 . -79.615  -21.540 80.555   1.00 37.46 655 A 1 
ATOM 4983 C CB  . ALA A 0 655 . -81.962  -22.169 79.799   1.00 37.46 655 A 1 
ATOM 4984 O O   . ALA A 0 655 . -79.625  -20.306 80.515   1.00 37.46 655 A 1 
ATOM 4985 N N   . ALA A 0 656 . -78.522  -22.270 80.323   1.00 32.66 656 A 1 
ATOM 4986 C CA  . ALA A 0 656 . -77.299  -21.681 79.805   1.00 32.66 656 A 1 
ATOM 4987 C C   . ALA A 0 656 . -77.614  -21.013 78.460   1.00 32.66 656 A 1 
ATOM 4988 C CB  . ALA A 0 656 . -76.217  -22.761 79.691   1.00 32.66 656 A 1 
ATOM 4989 O O   . ALA A 0 656 . -78.257  -21.604 77.592   1.00 32.66 656 A 1 
ATOM 4990 N N   . ARG A 0 657 . -77.217  -19.750 78.319   1.00 35.29 657 A 1 
ATOM 4991 C CA  . ARG A 0 657 . -77.417  -18.978 77.092   1.00 35.29 657 A 1 
ATOM 4992 C C   . ARG A 0 657 . -76.495  -19.557 76.017   1.00 35.29 657 A 1 
ATOM 4993 C CB  . ARG A 0 657 . -77.129  -17.509 77.436   1.00 35.29 657 A 1 
ATOM 4994 O O   . ARG A 0 657 . -75.313  -19.692 76.312   1.00 35.29 657 A 1 
ATOM 4995 C CG  . ARG A 0 657 . -77.463  -16.515 76.319   1.00 35.29 657 A 1 
ATOM 4996 C CD  . ARG A 0 657 . -77.412  -15.100 76.911   1.00 35.29 657 A 1 
ATOM 4997 N NE  . ARG A 0 657 . -77.694  -14.065 75.899   1.00 35.29 657 A 1 
ATOM 4998 N NH1 . ARG A 0 657 . -79.460  -12.993 76.922   1.00 35.29 657 A 1 
ATOM 4999 N NH2 . ARG A 0 657 . -78.625  -12.191 75.018   1.00 35.29 657 A 1 
ATOM 5000 C CZ  . ARG A 0 657 . -78.590  -13.095 75.954   1.00 35.29 657 A 1 
ATOM 5001 N N   . SER A 0 658 . -77.033  -19.892 74.835   1.00 44.34 658 A 1
[truncated: 66,999 more chars]
