# Supplementary material for: Self-assembling proteins compose the chemically resistant shell biomaterial of planktonic tintinnid ciliates
Source: Nat Commun. 2026 Jun 13;17:7507. doi: 10.1038/s41467-026-74402-4 (PMC13408134; doi:10.1038/s41467-026-74402-4)
Supplement: Supplementary file 6 — Supplementary Data 16 [file 41467_2026_74402_MOESM6_ESM.zip › AF2_structure_models/Pacific_63.cif]

data_0
#
_entry.id   0
#
_struct_asym.id          A
_struct_asym.entity_id   0
#
_entity_poly.entity_id        0
_entity_poly.type             polypeptide(L)
_entity_poly.pdbx_strand_id   A
#
_entity.id     0
_entity.type   polymer
#
loop_
_entity_poly_seq.entity_id
_entity_poly_seq.num
_entity_poly_seq.mon_id
0 1   MET 
0 2   LYS 
0 3   THR 
0 4   PHE 
0 5   ALA 
0 6   PHE 
0 7   ALA 
0 8   LEU 
0 9   LEU 
0 10  VAL 
0 11  ALA 
0 12  SER 
0 13  ILE 
0 14  SER 
0 15  ALA 
0 16  ASN 
0 17  PRO 
0 18  SER 
0 19  TYR 
0 20  GLY 
0 21  HIS 
0 22  GLY 
0 23  SER 
0 24  TYR 
0 25  HIS 
0 26  GLN 
0 27  PRO 
0 28  LYS 
0 29  PRO 
0 30  VAL 
0 31  VAL 
0 32  THR 
0 33  VAL 
0 34  THR 
0 35  LYS 
0 36  LYS 
0 37  PRO 
0 38  GLY 
0 39  PHE 
0 40  SER 
0 41  GLN 
0 42  SER 
0 43  GLY 
0 44  ALA 
0 45  SER 
0 46  LYS 
0 47  GLY 
0 48  TYR 
0 49  GLY 
0 50  GLN 
0 51  GLN 
0 52  ALA 
0 53  GLU 
0 54  LYS 
0 55  ARG 
0 56  SER 
0 57  ALA 
0 58  SER 
0 59  ASP 
0 60  PHE 
0 61  ASP 
0 62  ALA 
0 63  TYR 
0 64  GLY 
0 65  ARG 
0 66  ASP 
0 67  GLN 
0 68  ASP 
0 69  LEU 
0 70  SER 
0 71  ILE 
0 72  GLU 
0 73  GLU 
0 74  SER 
0 75  TYR 
0 76  GLY 
0 77  ARG 
0 78  THR 
0 79  ASN 
0 80  ALA 
0 81  LYS 
0 82  SER 
0 83  TYR 
0 84  ALA 
0 85  ALA 
0 86  GLU 
0 87  SER 
0 88  TYR 
0 89  ASP 
0 90  GLU 
0 91  TRP 
0 92  ASP 
0 93  ASN 
0 94  THR 
0 95  ASP 
0 96  ASP 
0 97  ASP 
0 98  LYS 
0 99  TRP 
0 100 GLY 
0 101 ALA 
0 102 GLN 
0 103 ALA 
0 104 TRP 
0 105 GLY 
0 106 GLN 
0 107 ASP 
0 108 ARG 
0 109 ASP 
0 110 VAL 
0 111 TYR 
0 112 GLY 
0 113 ALA 
0 114 SER 
0 115 SER 
0 116 TYR 
0 117 GLY 
0 118 LYS 
0 119 GLN 
0 120 ALA 
0 121 SER 
0 122 SER 
0 123 GLY 
0 124 ASP 
0 125 TYR 
0 126 ASP 
0 127 LYS 
0 128 TYR 
0 129 GLY 
0 130 LYS 
0 131 LYS 
0 132 ALA 
0 133 ALA 
0 134 ALA 
0 135 ALA 
0 136 GLY 
0 137 THR 
0 138 LYS 
0 139 TRP 
0 140 GLY 
0 141 ASP 
0 142 LEU 
0 143 LYS 
0 144 GLY 
0 145 GLY 
0 146 LYS 
0 147 GLY 
0 148 GLU 
0 149 VAL 
0 150 ASP 
0 151 ALA 
0 152 TYR 
0 153 GLY 
0 154 LYS 
0 155 GLN 
0 156 SER 
0 157 GLN 
0 158 ALA 
0 159 ALA 
0 160 GLY 
0 161 ALA 
0 162 SER 
0 163 ALA 
0 164 VAL 
0 165 TRP 
0 166 GLN 
0 167 GLY 
0 168 ALA 
0 169 SER 
0 170 ALA 
0 171 GLY 
0 172 TYR 
0 173 GLY 
0 174 ALA 
0 175 ALA 
0 176 ARG 
0 177 GLY 
0 178 GLY 
0 179 TYR 
0 180 ASP 
0 181 ASN 
0 182 ASP 
0 183 VAL 
0 184 TRP 
0 185 ALA 
0 186 LYS 
0 187 GLN 
0 188 ALA 
0 189 TYR 
0 190 GLY 
0 191 SER 
0 192 ASP 
0 193 TYR 
0 194 ASP 
0 195 SER 
0 196 ARG 
0 197 TRP 
0 198 GLY 
0 199 LYS 
0 200 SER 
0 201 TYR 
0 202 ASP 
0 203 SER 
0 204 VAL 
0 205 GLU 
0 206 ALA 
0 207 LYS 
0 208 SER 
0 209 TYR 
0 210 ASP 
0 211 ASN 
0 212 GLU 
0 213 ASN 
0 214 TYR 
0 215 ALA 
0 216 ARG 
0 217 ARG 
0 218 VAL 
0 219 ARG 
0 220 ALA 
0 221 ASP 
0 222 ASP 
0 223 ASP 
0 224 GLN 
0 225 TRP 
0 226 ALA 
0 227 GLU 
0 228 ASP 
0 229 TYR 
0 230 ASP 
0 231 ARG 
0 232 TYR 
0 233 ASP 
0 234 ALA 
0 235 GLY 
0 236 GLU 
0 237 GLY 
0 238 ASP 
0 239 ALA 
0 240 TYR 
0 241 GLY 
0 242 ARG 
0 243 ALA 
0 244 ALA 
0 245 SER 
0 246 GLU 
0 247 LYS 
0 248 SER 
0 249 TRP 
0 250 GLY 
0 251 LYS 
0 252 GLY 
0 253 SER 
0 254 GLY 
0 255 TYR 
0 256 GLY 
0 257 LYS 
0 258 GLY 
0 259 GLY 
0 260 ASP 
0 261 ARG 
0 262 ALA 
0 263 ALA 
0 264 ALA 
0 265 SER 
0 266 LYS 
0 267 ALA 
0 268 HIS 
0 269 GLY 
0 270 GLN 
0 271 ASP 
0 272 TYR 
0 273 TRP 
0 274 GLY 
0 275 LYS 
0 276 SER 
0 277 GLY 
0 278 SER 
0 279 ASP 
0 280 TRP 
0 281 ASP 
0 282 ALA 
0 283 TRP 
0 284 GLY 
0 285 ARG 
0 286 ASP 
0 287 GLN 
0 288 ASP 
0 289 TYR 
0 290 SER 
0 291 GLU 
0 292 ASP 
0 293 VAL 
0 294 SER 
0 295 TYR 
0 296 ASP 
0 297 ARG 
0 298 THR 
0 299 THR 
0 300 ALA 
0 301 LYS 
0 302 ALA 
0 303 TYR 
0 304 ALA 
0 305 ALA 
0 306 GLU 
0 307 SER 
0 308 TYR 
0 309 ASP 
0 310 GLU 
0 311 TRP 
0 312 ASP 
0 313 ASN 
0 314 ALA 
0 315 ASP 
0 316 ASP 
0 317 ASP 
0 318 LYS 
0 319 TRP 
0 320 GLY 
0 321 ALA 
0 322 GLN 
0 323 ALA 
0 324 TRP 
0 325 GLY 
0 326 LYS 
0 327 ASP 
0 328 ARG 
0 329 ASP 
0 330 VAL 
0 331 TYR 
0 332 GLY 
0 333 ALA 
0 334 SER 
0 335 SER 
0 336 TYR 
0 337 GLY 
0 338 ALA 
0 339 VAL 
0 340 ALA 
0 341 SER 
0 342 ALA 
0 343 LYS 
0 344 ASP 
0 345 ALA 
0 346 SER 
0 347 LYS 
0 348 LYS 
0 349 GLY 
0 350 TYR 
0 351 GLY 
0 352 ALA 
0 353 ALA 
0 354 GLU 
0 355 LEU 
0 356 TYR 
0 357 GLY 
0 358 GLN 
0 359 GLN 
0 360 VAL 
0 361 SER 
0 362 ALA 
0 363 ASN 
0 364 GLY 
0 365 GLN 
0 366 SER 
0 367 TYR 
0 368 HIS 
0 369 PRO 
0 370 ASP 
0 371 PRO 
0 372 TYR 
0 373 GLY 
0 374 LYS 
0 375 GLY 
0 376 GLY 
0 377 TYR 
0 378 VAL 
0 379 THR 
0 380 LYS 
0 381 HIS 
0 382 GLY 
0 383 ALA 
0 384 GLN 
0 385 ALA 
0 386 GLY 
0 387 GLN 
0 388 TYR 
0 389 GLY 
0 390 ALA 
0 391 ALA 
0 392 SER 
0 393 GLY 
0 394 LYS 
0 395 GLY 
0 396 SER 
0 397 ASP 
0 398 SER 
0 399 MET 
0 400 VAL 
0 401 TRP 
0 402 GLN 
0 403 GLY 
0 404 ALA 
0 405 SER 
0 406 ALA 
0 407 ALA 
0 408 LYS 
0 409 GLN 
0 410 ALA 
0 411 ALA 
0 412 ALA 
0 413 GLY 
0 414 ALA 
0 415 TYR 
0 416 ASP 
0 417 ASN 
0 418 ASP 
0 419 GLU 
0 420 TRP 
0 421 ALA 
0 422 LYS 
0 423 GLN 
0 424 ALA 
0 425 TYR 
0 426 GLY 
0 427 SER 
0 428 ASP 
0 429 TYR 
0 430 ASP 
0 431 SER 
0 432 ARG 
0 433 TRP 
0 434 GLY 
0 435 LYS 
0 436 SER 
0 437 TYR 
0 438 ASP 
0 439 SER 
0 440 VAL 
0 441 SER 
0 442 ALA 
0 443 LYS 
0 444 SER 
0 445 TYR 
0 446 ASP 
0 447 ASN 
0 448 GLU 
0 449 SER 
0 450 TYR 
0 451 ALA 
0 452 ARG 
0 453 ALA 
0 454 VAL 
0 455 GLN 
0 456 ALA 
0 457 ASP 
0 458 ASP 
0 459 ASP 
0 460 GLN 
0 461 TRP 
0 462 ALA 
0 463 GLU 
0 464 ASP 
0 465 TYR 
0 466 ASP 
0 467 ARG 
0 468 TYR 
0 469 ASP 
0 470 SER 
0 471 ARG 
0 472 ASP 
0 473 ALA 
0 474 GLY 
0 475 ALA 
0 476 GLN 
0 477 GLY 
0 478 ARG 
0 479 GLY 
0 480 ALA 
0 481 SER 
0 482 LYS 
0 483 TRP 
0 484 GLY 
0 485 LYS 
0 486 ASP 
0 487 ALA 
0 488 ASP 
0 489 LYS 
0 490 THR 
0 491 VAL 
0 492 LYS 
0 493 GLY 
0 494 HIS 
0 495 ALA 
0 496 HIS 
0 497 PRO 
0 498 GLY 
0 499 TYR 
0 500 HIS 
0 501 GLY 
0 502 THR 
0 503 SER 
0 504 VAL 
0 505 THR 
0 506 SER 
0 507 LYS 
0 508 LYS 
0 509 GLY 
0 510 ALA 
0 511 GLU 
0 512 TYR 
0 513 ASP 
0 514 ILE 
0 515 ALA 
0 516 SER 
0 517 GLU 
0 518 ALA 
0 519 GLY 
0 520 GLN 
0 521 ALA 
0 522 GLY 
0 523 TYR 
0 524 TRP 
0 525 GLY 
0 526 LYS 
0 527 SER 
0 528 GLY 
0 529 SER 
0 530 ASP 
0 531 TRP 
0 532 ASP 
0 533 ALA 
0 534 TYR 
0 535 GLY 
0 536 ARG 
0 537 ASP 
0 538 GLN 
0 539 ASP 
0 540 LEU 
0 541 SER 
0 542 ILE 
0 543 LYS 
0 544 GLU 
0 545 SER 
0 546 TYR 
0 547 ASP 
0 548 ARG 
0 549 THR 
0 550 TRP 
0 551 ALA 
0 552 LYS 
0 553 SER 
0 554 TYR 
0 555 ASP 
0 556 ALA 
0 557 GLU 
0 558 SER 
0 559 TYR 
0 560 ASP 
0 561 GLU 
0 562 TRP 
0 563 ASP 
0 564 ASN 
0 565 LYS 
0 566 ASP 
0 567 ASP 
0 568 ASP 
0 569 LYS 
0 570 TRP 
0 571 GLY 
0 572 ALA 
0 573 GLN 
0 574 ALA 
0 575 TRP 
0 576 GLY 
0 577 LYS 
0 578 ASP 
0 579 ARG 
0 580 ASP 
0 581 VAL 
0 582 TYR 
0 583 GLY 
0 584 ALA 
0 585 SER 
0 586 SER 
0 587 PHE 
0 588 GLY 
0 589 LYS 
0 590 ALA 
0 591 ALA 
0 592 SER 
0 593 ALA 
0 594 GLY 
0 595 ASP 
0 596 TYR 
0 597 ASP 
0 598 MET 
0 599 TYR 
0 600 GLY 
0 601 ARG 
0 602 SER 
0 603 ASN 
0 604 ALA 
0 605 ALA 
0 606 ALA 
0 607 GLY 
0 608 ALA 
0 609 ALA 
0 610 SER 
0 611 ALA 
0 612 SER 
0 613 LYS 
0 614 HIS 
0 615 GLY 
0 616 SER 
0 617 VAL 
0 618 HIS 
0 619 PRO 
0 620 VAL 
0 621 GLY 
0 622 TYR 
0 623 GLY 
0 624 LYS 
0 625 HIS 
0 626 GLY 
0 627 TYR 
0 628 GLY 
0 629 LYS 
0 630 SER 
0 631 TYR 
0 632 SER 
0 633 THR 
0 634 ALA 
0 635 GLN 
0 636 ALA 
0 637 ALA 
0 638 GLN 
0 639 ALA 
0 640 ALA 
0 641 SER 
0 642 SER 
0 643 LYS 
0 644 GLN 
0 645 GLY 
0 646 TYR 
0 647 GLY 
0 648 SER 
0 649 HIS 
0 650 SER 
0 651 ASP 
0 652 ALA 
0 653 GLN 
0 654 ALA 
0 655 SER 
0 656 ARG 
0 657 ASN 
0 658 HIS 
0 659 ALA 
0 660 ALA 
0 661 ALA 
0 662 ARG 
0 663 SER 
0 664 GLY 
0 665 TYR 
0 666 ASP 
0 667 ASN 
0 668 ASP 
0 669 GLU 
0 670 TRP 
0 671 ALA 
0 672 LYS 
0 673 GLN 
0 674 ALA 
0 675 TYR 
0 676 GLY 
0 677 SER 
0 678 ASP 
0 679 PHE 
0 680 ASP 
0 681 SER 
0 682 ARG 
0 683 TRP 
0 684 GLY 
0 685 LYS 
0 686 SER 
0 687 TYR 
0 688 ASP 
0 689 SER 
0 690 VAL 
0 691 ALA 
0 692 ALA 
0 693 LYS 
0 694 SER 
0 695 TYR 
0 696 ASP 
0 697 ASP 
0 698 GLU 
0 699 GLN 
0 700 TYR 
0 701 ALA 
0 702 ARG 
0 703 LYS 
0 704 VAL 
0 705 GLN 
0 706 ALA 
0 707 ASP 
0 708 ASP 
0 709 ASP 
0 710 GLN 
0 711 TRP 
0 712 ALA 
0 713 GLU 
0 714 ASP 
0 715 TYR 
0 716 ASP 
0 717 ARG 
0 718 TYR 
0 719 ASP 
0 720 SER 
0 721 ARG 
0 722 ASP 
0 723 ALA 
0 724 ASP 
0 725 ARG 
0 726 TYR 
0 727 GLY 
0 728 GLN 
0 729 ALA 
0 730 ALA 
0 731 SER 
0 732 ALA 
0 733 ALA 
0 734 LEU 
0 735 ARG 
0 736 GLN 
0 737 PRO 
0 738 GLY 
0 739 LYS 
0 740 VAL 
0 741 GLN 
0 742 TYR 
0 743 GLN 
0 744 VAL 
0 745 SER 
0 746 TYR 
0 747 PRO 
0 748 LYS 
0 749 PRO 
0 750 GLN 
0 751 PRO 
0 752 ARG 
0 753 HIS 
0 754 GLN 
0 755 ALA 
0 756 TRP 
#
loop_
_chem_comp.id
_chem_comp.type
_chem_comp.name
ALA 'L-peptide linking' ALANINE         
ARG 'L-peptide linking' ARGININE        
ASN 'L-peptide linking' ASPARAGINE      
ASP 'L-peptide linking' 'ASPARTIC ACID' 
CYS 'L-peptide linking' CYSTEINE        
GLN 'L-peptide linking' GLUTAMINE       
GLU 'L-peptide linking' 'GLUTAMIC ACID' 
HIS 'L-peptide linking' HISTIDINE       
ILE 'L-peptide linking' ISOLEUCINE      
LEU 'L-peptide linking' LEUCINE         
LYS 'L-peptide linking' LYSINE          
MET 'L-peptide linking' METHIONINE      
PHE 'L-peptide linking' PHENYLALANINE   
PRO 'L-peptide linking' PROLINE         
SER 'L-peptide linking' SERINE          
THR 'L-peptide linking' THREONINE       
TRP 'L-peptide linking' TRYPTOPHAN      
TYR 'L-peptide linking' TYROSINE        
VAL 'L-peptide linking' VALINE          
GLY 'peptide linking'   GLYCINE         
#
loop_
_atom_site.group_PDB
_atom_site.id
_atom_site.type_symbol
_atom_site.label_atom_id
_atom_site.label_alt_id
_atom_site.label_comp_id
_atom_site.label_asym_id
_atom_site.label_entity_id
_atom_site.label_seq_id
_atom_site.pdbx_PDB_ins_code
_atom_site.Cartn_x
_atom_site.Cartn_y
_atom_site.Cartn_z
_atom_site.occupancy
_atom_site.B_iso_or_equiv
_atom_site.auth_seq_id
_atom_site.auth_asym_id
_atom_site.pdbx_PDB_model_num
ATOM 1    N N   . MET A 0 1   . 14.165   -4.310  13.623  1.00 40.11 1   A 1 
ATOM 2    C CA  . MET A 0 1   . 14.888   -5.385  12.906  1.00 40.11 1   A 1 
ATOM 3    C C   . MET A 0 1   . 13.892   -6.479  12.531  1.00 40.11 1   A 1 
ATOM 4    C CB  . MET A 0 1   . 16.018   -5.968  13.780  1.00 40.11 1   A 1 
ATOM 5    O O   . MET A 0 1   . 13.582   -7.308  13.374  1.00 40.11 1   A 1 
ATOM 6    C CG  . MET A 0 1   . 17.121   -4.956  14.112  1.00 40.11 1   A 1 
ATOM 7    S SD  . MET A 0 1   . 18.314   -5.591  15.315  1.00 40.11 1   A 1 
ATOM 8    C CE  . MET A 0 1   . 19.389   -4.143  15.505  1.00 40.11 1   A 1 
ATOM 9    N N   . LYS A 0 2   . 13.335   -6.455  11.314  1.00 38.41 2   A 1 
ATOM 10   C CA  . LYS A 0 2   . 12.514   -7.552  10.772  1.00 38.41 2   A 1 
ATOM 11   C C   . LYS A 0 2   . 13.244   -8.094  9.543   1.00 38.41 2   A 1 
ATOM 12   C CB  . LYS A 0 2   . 11.084   -7.073  10.436  1.00 38.41 2   A 1 
ATOM 13   O O   . LYS A 0 2   . 13.407   -7.375  8.565   1.00 38.41 2   A 1 
ATOM 14   C CG  . LYS A 0 2   . 10.199   -6.839  11.679  1.00 38.41 2   A 1 
ATOM 15   C CD  . LYS A 0 2   . 8.778    -6.394  11.277  1.00 38.41 2   A 1 
ATOM 16   C CE  . LYS A 0 2   . 7.852    -6.171  12.486  1.00 38.41 2   A 1 
ATOM 17   N NZ  . LYS A 0 2   . 6.521    -5.640  12.074  1.00 38.41 2   A 1 
ATOM 18   N N   . THR A 0 3   . 13.767   -9.312  9.636   1.00 42.44 3   A 1 
ATOM 19   C CA  . THR A 0 3   . 14.502   -9.978  8.553   1.00 42.44 3   A 1 
ATOM 20   C C   . THR A 0 3   . 13.516   -10.554 7.542   1.00 42.44 3   A 1 
ATOM 21   C CB  . THR A 0 3   . 15.386   -11.105 9.116   1.00 42.44 3   A 1 
ATOM 22   O O   . THR A 0 3   . 12.855   -11.551 7.832   1.00 42.44 3   A 1 
ATOM 23   C CG2 . THR A 0 3   . 16.634   -10.555 9.803   1.00 42.44 3   A 1 
ATOM 24   O OG1 . THR A 0 3   . 14.666   -11.838 10.083  1.00 42.44 3   A 1 
ATOM 25   N N   . PHE A 0 4   . 13.416   -9.940  6.363   1.00 37.77 4   A 1 
ATOM 26   C CA  . PHE A 0 4   . 12.586   -10.449 5.271   1.00 37.77 4   A 1 
ATOM 27   C C   . PHE A 0 4   . 13.294   -11.613 4.569   1.00 37.77 4   A 1 
ATOM 28   C CB  . PHE A 0 4   . 12.232   -9.314  4.300   1.00 37.77 4   A 1 
ATOM 29   O O   . PHE A 0 4   . 14.177   -11.414 3.739   1.00 37.77 4   A 1 
ATOM 30   C CG  . PHE A 0 4   . 11.237   -8.317  4.864   1.00 37.77 4   A 1 
ATOM 31   C CD1 . PHE A 0 4   . 9.856    -8.544  4.711   1.00 37.77 4   A 1 
ATOM 32   C CD2 . PHE A 0 4   . 11.682   -7.154  5.524   1.00 37.77 4   A 1 
ATOM 33   C CE1 . PHE A 0 4   . 8.926    -7.614  5.207   1.00 37.77 4   A 1 
ATOM 34   C CE2 . PHE A 0 4   . 10.752   -6.224  6.020   1.00 37.77 4   A 1 
ATOM 35   C CZ  . PHE A 0 4   . 9.374    -6.452  5.860   1.00 37.77 4   A 1 
ATOM 36   N N   . ALA A 0 5   . 12.907   -12.841 4.912   1.00 43.91 5   A 1 
ATOM 37   C CA  . ALA A 0 5   . 13.338   -14.039 4.203   1.00 43.91 5   A 1 
ATOM 38   C C   . ALA A 0 5   . 12.404   -14.295 3.007   1.00 43.91 5   A 1 
ATOM 39   C CB  . ALA A 0 5   . 13.392   -15.208 5.195   1.00 43.91 5   A 1 
ATOM 40   O O   . ALA A 0 5   . 11.314   -14.843 3.168   1.00 43.91 5   A 1 
ATOM 41   N N   . PHE A 0 6   . 12.827   -13.892 1.807   1.00 32.27 6   A 1 
ATOM 42   C CA  . PHE A 0 6   . 12.117   -14.195 0.562   1.00 32.27 6   A 1 
ATOM 43   C C   . PHE A 0 6   . 12.239   -15.692 0.226   1.00 32.27 6   A 1 
ATOM 44   C CB  . PHE A 0 6   . 12.635   -13.295 -0.578  1.00 32.27 6   A 1 
ATOM 45   O O   . PHE A 0 6   . 13.259   -16.149 -0.289  1.00 32.27 6   A 1 
ATOM 46   C CG  . PHE A 0 6   . 11.683   -12.181 -0.966  1.00 32.27 6   A 1 
ATOM 47   C CD1 . PHE A 0 6   . 10.813   -12.352 -2.061  1.00 32.27 6   A 1 
ATOM 48   C CD2 . PHE A 0 6   . 11.670   -10.970 -0.247  1.00 32.27 6   A 1 
ATOM 49   C CE1 . PHE A 0 6   . 9.942    -11.316 -2.442  1.00 32.27 6   A 1 
ATOM 50   C CE2 . PHE A 0 6   . 10.797   -9.934  -0.628  1.00 32.27 6   A 1 
ATOM 51   C CZ  . PHE A 0 6   . 9.936    -10.106 -1.726  1.00 32.27 6   A 1 
ATOM 52   N N   . ALA A 0 7   . 11.189   -16.463 0.509   1.00 37.15 7   A 1 
ATOM 53   C CA  . ALA A 0 7   . 11.078   -17.868 0.119   1.00 37.15 7   A 1 
ATOM 54   C C   . ALA A 0 7   . 10.321   -17.989 -1.216  1.00 37.15 7   A 1 
ATOM 55   C CB  . ALA A 0 7   . 10.431   -18.649 1.271   1.00 37.15 7   A 1 
ATOM 56   O O   . ALA A 0 7   . 9.105    -18.178 -1.243  1.00 37.15 7   A 1 
ATOM 57   N N   . LEU A 0 8   . 11.038   -17.857 -2.336  1.00 35.59 8   A 1 
ATOM 58   C CA  . LEU A 0 8   . 10.446   -17.933 -3.674  1.00 35.59 8   A 1 
ATOM 59   C C   . LEU A 0 8   . 10.225   -19.398 -4.106  1.00 35.59 8   A 1 
ATOM 60   C CB  . LEU A 0 8   . 11.313   -17.135 -4.669  1.00 35.59 8   A 1 
ATOM 61   O O   . LEU A 0 8   . 11.116   -20.049 -4.649  1.00 35.59 8   A 1 
ATOM 62   C CG  . LEU A 0 8   . 10.510   -16.735 -5.923  1.00 35.59 8   A 1 
ATOM 63   C CD1 . LEU A 0 8   . 9.932    -15.327 -5.773  1.00 35.59 8   A 1 
ATOM 64   C CD2 . LEU A 0 8   . 11.382   -16.767 -7.175  1.00 35.59 8   A 1 
ATOM 65   N N   . LEU A 0 9   . 9.020    -19.922 -3.873  1.00 33.05 9   A 1 
ATOM 66   C CA  . LEU A 0 9   . 8.592    -21.240 -4.353  1.00 33.05 9   A 1 
ATOM 67   C C   . LEU A 0 9   . 8.109    -21.148 -5.814  1.00 33.05 9   A 1 
ATOM 68   C CB  . LEU A 0 9   . 7.499    -21.782 -3.407  1.00 33.05 9   A 1 
ATOM 69   O O   . LEU A 0 9   . 6.916    -20.983 -6.063  1.00 33.05 9   A 1 
ATOM 70   C CG  . LEU A 0 9   . 7.084    -23.236 -3.722  1.00 33.05 9   A 1 
ATOM 71   C CD1 . LEU A 0 9   . 8.018    -24.238 -3.040  1.00 33.05 9   A 1 
ATOM 72   C CD2 . LEU A 0 9   . 5.659    -23.510 -3.243  1.00 33.05 9   A 1 
ATOM 73   N N   . VAL A 0 10  . 9.014    -21.282 -6.788  1.00 36.54 10  A 1 
ATOM 74   C CA  . VAL A 0 10  . 8.635    -21.428 -8.209  1.00 36.54 10  A 1 
ATOM 75   C C   . VAL A 0 10  . 8.642    -22.902 -8.603  1.00 36.54 10  A 1 
ATOM 76   C CB  . VAL A 0 10  . 9.484    -20.552 -9.146  1.00 36.54 10  A 1 
ATOM 77   O O   . VAL A 0 10  . 9.634    -23.609 -8.426  1.00 36.54 10  A 1 
ATOM 78   C CG1 . VAL A 0 10  . 9.151    -20.786 -10.627 1.00 36.54 10  A 1 
ATOM 79   C CG2 . VAL A 0 10  . 9.206    -19.073 -8.852  1.00 36.54 10  A 1 
ATOM 80   N N   . ALA A 0 11  . 7.508    -23.367 -9.127  1.00 36.02 11  A 1 
ATOM 81   C CA  . ALA A 0 11  . 7.291    -24.759 -9.493  1.00 36.02 11  A 1 
ATOM 82   C C   . ALA A 0 11  . 8.231    -25.219 -10.621 1.00 36.02 11  A 1 
ATOM 83   C CB  . ALA A 0 11  . 5.817    -24.945 -9.869  1.00 36.02 11  A 1 
ATOM 84   O O   . ALA A 0 11  . 8.349    -24.584 -11.670 1.00 36.02 11  A 1 
ATOM 85   N N   . SER A 0 12  . 8.856    -26.376 -10.418 1.00 35.20 12  A 1 
ATOM 86   C CA  . SER A 0 12  . 9.740    -27.034 -11.374 1.00 35.20 12  A 1 
ATOM 87   C C   . SER A 0 12  . 8.957    -27.636 -12.547 1.00 35.20 12  A 1 
ATOM 88   C CB  . SER A 0 12  . 10.586   -28.087 -10.639 1.00 35.20 12  A 1 
ATOM 89   O O   . SER A 0 12  . 8.559    -28.801 -12.525 1.00 35.20 12  A 1 
ATOM 90   O OG  . SER A 0 12  . 9.848    -28.751 -9.621  1.00 35.20 12  A 1 
ATOM 91   N N   . ILE A 0 13  . 8.766    -26.848 -13.609 1.00 34.67 13  A 1 
ATOM 92   C CA  . ILE A 0 13  . 8.264    -27.357 -14.891 1.00 34.67 13  A 1 
ATOM 93   C C   . ILE A 0 13  . 9.320    -28.287 -15.498 1.00 34.67 13  A 1 
ATOM 94   C CB  . ILE A 0 13  . 7.845    -26.213 -15.844 1.00 34.67 13  A 1 
ATOM 95   O O   . ILE A 0 13  . 10.395   -27.864 -15.924 1.00 34.67 13  A 1 
ATOM 96   C CG1 . ILE A 0 13  . 6.654    -25.444 -15.223 1.00 34.67 13  A 1 
ATOM 97   C CG2 . ILE A 0 13  . 7.470    -26.770 -17.234 1.00 34.67 13  A 1 
ATOM 98   C CD1 . ILE A 0 13  . 6.180    -24.232 -16.034 1.00 34.67 13  A 1 
ATOM 99   N N   . SER A 0 14  . 9.002    -29.577 -15.538 1.00 33.27 14  A 1 
ATOM 100  C CA  . SER A 0 14  . 9.834    -30.619 -16.127 1.00 33.27 14  A 1 
ATOM 101  C C   . SER A 0 14  . 9.701    -30.636 -17.654 1.00 33.27 14  A 1 
ATOM 102  C CB  . SER A 0 14  . 9.489    -31.975 -15.491 1.00 33.27 14  A 1 
ATOM 103  O O   . SER A 0 14  . 8.785    -31.236 -18.215 1.00 33.27 14  A 1 
ATOM 104  O OG  . SER A 0 14  . 8.092    -32.141 -15.312 1.00 33.27 14  A 1 
ATOM 105  N N   . ALA A 0 15  . 10.665   -30.021 -18.341 1.00 35.96 15  A 1 
ATOM 106  C CA  . ALA A 0 15  . 10.900   -30.210 -19.772 1.00 35.96 15  A 1 
ATOM 107  C C   . ALA A 0 15  . 12.266   -30.885 -20.002 1.00 35.96 15  A 1 
ATOM 108  C CB  . ALA A 0 15  . 10.730   -28.877 -20.505 1.00 35.96 15  A 1 
ATOM 109  O O   . ALA A 0 15  . 13.229   -30.638 -19.279 1.00 35.96 15  A 1 
ATOM 110  N N   . ASN A 0 16  . 12.311   -31.802 -20.973 1.00 32.35 16  A 1 
ATOM 111  C CA  . ASN A 0 16  . 13.374   -32.805 -21.132 1.00 32.35 16  A 1 
ATOM 112  C C   . ASN A 0 16  . 14.763   -32.234 -21.518 1.00 32.35 16  A 1 
ATOM 113  C CB  . ASN A 0 16  . 12.874   -33.888 -22.116 1.00 32.35 16  A 1 
ATOM 114  O O   . ASN A 0 16  . 14.863   -31.107 -22.004 1.00 32.35 16  A 1 
ATOM 115  C CG  . ASN A 0 16  . 12.470   -35.184 -21.429 1.00 32.35 16  A 1 
ATOM 116  N ND2 . ASN A 0 16  . 11.475   -35.870 -21.937 1.00 32.35 16  A 1 
ATOM 117  O OD1 . ASN A 0 16  . 13.045   -35.621 -20.449 1.00 32.35 16  A 1 
ATOM 118  N N   . PRO A 0 17  . 15.850   -33.003 -21.300 1.00 38.79 17  A 1 
ATOM 119  C CA  . PRO A 0 17  . 17.188   -32.446 -21.139 1.00 38.79 17  A 1 
ATOM 120  C C   . PRO A 0 17  . 17.983   -32.258 -22.438 1.00 38.79 17  A 1 
ATOM 121  C CB  . PRO A 0 17  . 17.902   -33.446 -20.219 1.00 38.79 17  A 1 
ATOM 122  O O   . PRO A 0 17  . 17.813   -32.973 -23.421 1.00 38.79 17  A 1 
ATOM 123  C CG  . PRO A 0 17  . 17.320   -34.783 -20.670 1.00 38.79 17  A 1 
ATOM 124  C CD  . PRO A 0 17  . 15.860   -34.411 -20.910 1.00 38.79 17  A 1 
ATOM 125  N N   . SER A 0 18  . 19.006   -31.408 -22.323 1.00 32.83 18  A 1 
ATOM 126  C CA  . SER A 0 18  . 20.282   -31.522 -23.042 1.00 32.83 18  A 1 
ATOM 127  C C   . SER A 0 18  . 20.229   -31.472 -24.576 1.00 32.83 18  A 1 
ATOM 128  C CB  . SER A 0 18  . 21.063   -32.738 -22.529 1.00 32.83 18  A 1 
ATOM 129  O O   . SER A 0 18  . 20.712   -32.370 -25.266 1.00 32.83 18  A 1 
ATOM 130  O OG  . SER A 0 18  . 22.447   -32.552 -22.748 1.00 32.83 18  A 1 
ATOM 131  N N   . TYR A 0 19  . 19.793   -30.332 -25.111 1.00 34.45 19  A 1 
ATOM 132  C CA  . TYR A 0 19  . 20.431   -29.795 -26.313 1.00 34.45 19  A 1 
ATOM 133  C C   . TYR A 0 19  . 21.383   -28.684 -25.888 1.00 34.45 19  A 1 
ATOM 134  C CB  . TYR A 0 19  . 19.399   -29.383 -27.365 1.00 34.45 19  A 1 
ATOM 135  O O   . TYR A 0 19  . 20.974   -27.556 -25.628 1.00 34.45 19  A 1 
ATOM 136  C CG  . TYR A 0 19  . 18.868   -30.600 -28.093 1.00 34.45 19  A 1 
ATOM 137  C CD1 . TYR A 0 19  . 19.624   -31.173 -29.137 1.00 34.45 19  A 1 
ATOM 138  C CD2 . TYR A 0 19  . 17.679   -31.217 -27.663 1.00 34.45 19  A 1 
ATOM 139  C CE1 . TYR A 0 19  . 19.192   -32.365 -29.750 1.00 34.45 19  A 1 
ATOM 140  C CE2 . TYR A 0 19  . 17.240   -32.404 -28.279 1.00 34.45 19  A 1 
ATOM 141  O OH  . TYR A 0 19  . 17.579   -34.138 -29.897 1.00 34.45 19  A 1 
ATOM 142  C CZ  . TYR A 0 19  . 17.998   -32.982 -29.317 1.00 34.45 19  A 1 
ATOM 143  N N   . GLY A 0 20  . 22.664   -29.034 -25.756 1.00 34.31 20  A 1 
ATOM 144  C CA  . GLY A 0 20  . 23.701   -28.066 -25.422 1.00 34.31 20  A 1 
ATOM 145  C C   . GLY A 0 20  . 23.721   -26.942 -26.453 1.00 34.31 20  A 1 
ATOM 146  O O   . GLY A 0 20  . 23.762   -27.212 -27.656 1.00 34.31 20  A 1 
ATOM 147  N N   . HIS A 0 21  . 23.713   -25.695 -25.978 1.00 34.35 21  A 1 
ATOM 148  C CA  . HIS A 0 21  . 23.918   -24.515 -26.810 1.00 34.35 21  A 1 
ATOM 149  C C   . HIS A 0 21  . 25.329   -24.563 -27.403 1.00 34.35 21  A 1 
ATOM 150  C CB  . HIS A 0 21  . 23.665   -23.232 -26.000 1.00 34.35 21  A 1 
ATOM 151  O O   . HIS A 0 21  . 26.292   -24.043 -26.839 1.00 34.35 21  A 1 
ATOM 152  C CG  . HIS A 0 21  . 22.202   -22.895 -25.865 1.00 34.35 21  A 1 
ATOM 153  C CD2 . HIS A 0 21  . 21.309   -23.436 -24.979 1.00 34.35 21  A 1 
ATOM 154  N ND1 . HIS A 0 21  . 21.512   -21.969 -26.617 1.00 34.35 21  A 1 
ATOM 155  C CE1 . HIS A 0 21  . 20.238   -21.949 -26.190 1.00 34.35 21  A 1 
ATOM 156  N NE2 . HIS A 0 21  . 20.067   -22.836 -25.200 1.00 34.35 21  A 1 
ATOM 157  N N   . GLY A 0 22  . 25.453   -25.224 -28.554 1.00 34.31 22  A 1 
ATOM 158  C CA  . GLY A 0 22  . 26.634   -25.147 -29.392 1.00 34.31 22  A 1 
ATOM 159  C C   . GLY A 0 22  . 26.819   -23.693 -29.788 1.00 34.31 22  A 1 
ATOM 160  O O   . GLY A 0 22  . 26.050   -23.180 -30.597 1.00 34.31 22  A 1 
ATOM 161  N N   . SER A 0 23  . 27.806   -23.037 -29.175 1.00 37.86 23  A 1 
ATOM 162  C CA  . SER A 0 23  . 28.168   -21.652 -29.458 1.00 37.86 23  A 1 
ATOM 163  C C   . SER A 0 23  . 28.267   -21.462 -30.971 1.00 37.86 23  A 1 
ATOM 164  C CB  . SER A 0 23  . 29.503   -21.335 -28.775 1.00 37.86 23  A 1 
ATOM 165  O O   . SER A 0 23  . 29.121   -22.079 -31.616 1.00 37.86 23  A 1 
ATOM 166  O OG  . SER A 0 23  . 29.928   -20.025 -29.087 1.00 37.86 23  A 1 
ATOM 167  N N   . TYR A 0 24  . 27.370   -20.643 -31.534 1.00 38.56 24  A 1 
ATOM 168  C CA  . TYR A 0 24  . 27.302   -20.346 -32.963 1.00 38.56 24  A 1 
ATOM 169  C C   . TYR A 0 24  . 28.497   -19.478 -33.372 1.00 38.56 24  A 1 
ATOM 170  C CB  . TYR A 0 24  . 25.955   -19.696 -33.332 1.00 38.56 24  A 1 
ATOM 171  O O   . TYR A 0 24  . 28.372   -18.295 -33.673 1.00 38.56 24  A 1 
ATOM 172  C CG  . TYR A 0 24  . 24.772   -20.645 -33.412 1.00 38.56 24  A 1 
ATOM 173  C CD1 . TYR A 0 24  . 24.518   -21.350 -34.606 1.00 38.56 24  A 1 
ATOM 174  C CD2 . TYR A 0 24  . 23.890   -20.774 -32.322 1.00 38.56 24  A 1 
ATOM 175  C CE1 . TYR A 0 24  . 23.384   -22.180 -34.711 1.00 38.56 24  A 1 
ATOM 176  C CE2 . TYR A 0 24  . 22.754   -21.601 -32.422 1.00 38.56 24  A 1 
ATOM 177  O OH  . TYR A 0 24  . 21.398   -23.092 -33.732 1.00 38.56 24  A 1 
ATOM 178  C CZ  . TYR A 0 24  . 22.499   -22.303 -33.620 1.00 38.56 24  A 1 
ATOM 179  N N   . HIS A 0 25  . 29.679   -20.089 -33.407 1.00 37.54 25  A 1 
ATOM 180  C CA  . HIS A 0 25  . 30.839   -19.528 -34.070 1.00 37.54 25  A 1 
ATOM 181  C C   . HIS A 0 25  . 30.511   -19.422 -35.558 1.00 37.54 25  A 1 
ATOM 182  C CB  . HIS A 0 25  . 32.068   -20.413 -33.822 1.00 37.54 25  A 1 
ATOM 183  O O   . HIS A 0 25  . 30.556   -20.419 -36.285 1.00 37.54 25  A 1 
ATOM 184  C CG  . HIS A 0 25  . 32.708   -20.197 -32.475 1.00 37.54 25  A 1 
ATOM 185  C CD2 . HIS A 0 25  . 34.005   -19.818 -32.261 1.00 37.54 25  A 1 
ATOM 186  N ND1 . HIS A 0 25  . 32.112   -20.303 -31.238 1.00 37.54 25  A 1 
ATOM 187  C CE1 . HIS A 0 25  . 33.029   -19.989 -30.308 1.00 37.54 25  A 1 
ATOM 188  N NE2 . HIS A 0 25  . 34.206   -19.701 -30.886 1.00 37.54 25  A 1 
ATOM 189  N N   . GLN A 0 26  . 30.183   -18.210 -36.013 1.00 40.32 26  A 1 
ATOM 190  C CA  . GLN A 0 26  . 30.169   -17.905 -37.438 1.00 40.32 26  A 1 
ATOM 191  C C   . GLN A 0 26  . 31.526   -18.341 -38.022 1.00 40.32 26  A 1 
ATOM 192  C CB  . GLN A 0 26  . 29.943   -16.407 -37.680 1.00 40.32 26  A 1 
ATOM 193  O O   . GLN A 0 26  . 32.572   -17.916 -37.517 1.00 40.32 26  A 1 
ATOM 194  C CG  . GLN A 0 26  . 28.509   -15.935 -37.382 1.00 40.32 26  A 1 
ATOM 195  C CD  . GLN A 0 26  . 28.303   -14.470 -37.771 1.00 40.32 26  A 1 
ATOM 196  N NE2 . GLN A 0 26  . 27.087   -13.972 -37.779 1.00 40.32 26  A 1 
ATOM 197  O OE1 . GLN A 0 26  . 29.227   -13.751 -38.104 1.00 40.32 26  A 1 
ATOM 198  N N   . PRO A 0 27  . 31.558   -19.227 -39.035 1.00 44.62 27  A 1 
ATOM 199  C CA  . PRO A 0 27  . 32.817   -19.697 -39.588 1.00 44.62 27  A 1 
ATOM 200  C C   . PRO A 0 27  . 33.555   -18.513 -40.217 1.00 44.62 27  A 1 
ATOM 201  C CB  . PRO A 0 27  . 32.453   -20.798 -40.588 1.00 44.62 27  A 1 
ATOM 202  O O   . PRO A 0 27  . 33.037   -17.860 -41.124 1.00 44.62 27  A 1 
ATOM 203  C CG  . PRO A 0 27  . 31.012   -20.471 -40.981 1.00 44.62 27  A 1 
ATOM 204  C CD  . PRO A 0 27  . 30.431   -19.846 -39.714 1.00 44.62 27  A 1 
ATOM 205  N N   . LYS A 0 28  . 34.764   -18.237 -39.708 1.00 44.14 28  A 1 
ATOM 206  C CA  . LYS A 0 28  . 35.580   -17.081 -40.106 1.00 44.14 28  A 1 
ATOM 207  C C   . LYS A 0 28  . 35.731   -17.028 -41.639 1.00 44.14 28  A 1 
ATOM 208  C CB  . LYS A 0 28  . 36.956   -17.118 -39.412 1.00 44.14 28  A 1 
ATOM 209  O O   . LYS A 0 28  . 35.993   -18.072 -42.246 1.00 44.14 28  A 1 
ATOM 210  C CG  . LYS A 0 28  . 36.847   -16.998 -37.881 1.00 44.14 28  A 1 
ATOM 211  C CD  . LYS A 0 28  . 38.221   -16.925 -37.194 1.00 44.14 28  A 1 
ATOM 212  C CE  . LYS A 0 28  . 38.018   -16.762 -35.678 1.00 44.14 28  A 1 
ATOM 213  N NZ  . LYS A 0 28  . 39.291   -16.536 -34.943 1.00 44.14 28  A 1 
ATOM 214  N N   . PRO A 0 29  . 35.586   -15.850 -42.275 1.00 43.62 29  A 1 
ATOM 215  C CA  . PRO A 0 29  . 35.622   -15.731 -43.730 1.00 43.62 29  A 1 
ATOM 216  C C   . PRO A 0 29  . 36.967   -16.208 -44.297 1.00 43.62 29  A 1 
ATOM 217  C CB  . PRO A 0 29  . 35.342   -14.253 -44.035 1.00 43.62 29  A 1 
ATOM 218  O O   . PRO A 0 29  . 38.033   -15.741 -43.897 1.00 43.62 29  A 1 
ATOM 219  C CG  . PRO A 0 29  . 35.742   -13.530 -42.749 1.00 43.62 29  A 1 
ATOM 220  C CD  . PRO A 0 29  . 35.382   -14.543 -41.666 1.00 43.62 29  A 1 
ATOM 221  N N   . VAL A 0 30  . 36.919   -17.137 -45.255 1.00 48.40 30  A 1 
ATOM 222  C CA  . VAL A 0 30  . 38.120   -17.721 -45.872 1.00 48.40 30  A 1 
ATOM 223  C C   . VAL A 0 30  . 38.543   -16.884 -47.079 1.00 48.40 30  A 1 
ATOM 224  C CB  . VAL A 0 30  . 37.920   -19.208 -46.226 1.00 48.40 30  A 1 
ATOM 225  O O   . VAL A 0 30  . 38.012   -17.027 -48.181 1.00 48.40 30  A 1 
ATOM 226  C CG1 . VAL A 0 30  . 39.194   -19.813 -46.836 1.00 48.40 30  A 1 
ATOM 227  C CG2 . VAL A 0 30  . 37.578   -20.033 -44.977 1.00 48.40 30  A 1 
ATOM 228  N N   . VAL A 0 31  . 39.528   -16.009 -46.877 1.00 40.21 31  A 1 
ATOM 229  C CA  . VAL A 0 31  . 40.102   -15.170 -47.939 1.00 40.21 31  A 1 
ATOM 230  C C   . VAL A 0 31  . 41.014   -16.013 -48.837 1.00 40.21 31  A 1 
ATOM 231  C CB  . VAL A 0 31  . 40.859   -13.965 -47.344 1.00 40.21 31  A 1 
ATOM 232  O O   . VAL A 0 31  . 42.067   -16.475 -48.406 1.00 40.21 31  A 1 
ATOM 233  C CG1 . VAL A 0 31  . 41.406   -13.051 -48.450 1.00 40.21 31  A 1 
ATOM 234  C CG2 . VAL A 0 31  . 39.940   -13.118 -46.451 1.00 40.21 31  A 1 
ATOM 235  N N   . THR A 0 32  . 40.635   -16.195 -50.107 1.00 40.56 32  A 1 
ATOM 236  C CA  . THR A 0 32  . 41.428   -16.966 -51.084 1.00 40.56 32  A 1 
ATOM 237  C C   . THR A 0 32  . 42.032   -16.050 -52.149 1.00 40.56 32  A 1 
ATOM 238  C CB  . THR A 0 32  . 40.599   -18.086 -51.728 1.00 40.56 32  A 1 
ATOM 239  O O   . THR A 0 32  . 41.330   -15.521 -53.008 1.00 40.56 32  A 1 
ATOM 240  C CG2 . THR A 0 32  . 41.467   -19.014 -52.582 1.00 40.56 32  A 1 
ATOM 241  O OG1 . THR A 0 32  . 40.022   -18.895 -50.731 1.00 40.56 32  A 1 
ATOM 242  N N   . VAL A 0 33  . 43.356   -15.876 -52.124 1.00 34.22 33  A 1 
ATOM 243  C CA  . VAL A 0 33  . 44.075   -14.956 -53.023 1.00 34.22 33  A 1 
ATOM 244  C C   . VAL A 0 33  . 44.426   -15.642 -54.348 1.00 34.22 33  A 1 
ATOM 245  C CB  . VAL A 0 33  . 45.333   -14.386 -52.332 1.00 34.22 33  A 1 
ATOM 246  O O   . VAL A 0 33  . 45.379   -16.416 -54.419 1.00 34.22 33  A 1 
ATOM 247  C CG1 . VAL A 0 33  . 46.054   -13.368 -53.228 1.00 34.22 33  A 1 
ATOM 248  C CG2 . VAL A 0 33  . 44.978   -13.677 -51.017 1.00 34.22 33  A 1 
ATOM 249  N N   . THR A 0 34  . 43.703   -15.320 -55.426 1.00 36.28 34  A 1 
ATOM 250  C CA  . THR A 0 34  . 43.986   -15.854 -56.775 1.00 36.28 34  A 1 
ATOM 251  C C   . THR A 0 34  . 44.472   -14.754 -57.720 1.00 36.28 34  A 1 
ATOM 252  C CB  . THR A 0 34  . 42.772   -16.582 -57.371 1.00 36.28 34  A 1 
ATOM 253  O O   . THR A 0 34  . 43.719   -13.860 -58.095 1.00 36.28 34  A 1 
ATOM 254  C CG2 . THR A 0 34  . 43.143   -17.341 -58.648 1.00 36.28 34  A 1 
ATOM 255  O OG1 . THR A 0 34  . 42.299   -17.552 -56.470 1.00 36.28 34  A 1 
ATOM 256  N N   . LYS A 0 35  . 45.736   -14.829 -58.152 1.00 31.84 35  A 1 
ATOM 257  C CA  . LYS A 0 35  . 46.333   -13.869 -59.098 1.00 31.84 35  A 1 
ATOM 258  C C   . LYS A 0 35  . 45.839   -14.130 -60.528 1.00 31.84 35  A 1 
ATOM 259  C CB  . LYS A 0 35  . 47.873   -13.954 -59.039 1.00 31.84 35  A 1 
ATOM 260  O O   . LYS A 0 35  . 46.158   -15.173 -61.095 1.00 31.84 35  A 1 
ATOM 261  C CG  . LYS A 0 35  . 48.462   -13.500 -57.693 1.00 31.84 35  A 1 
ATOM 262  C CD  . LYS A 0 35  . 49.990   -13.671 -57.656 1.00 31.84 35  A 1 
ATOM 263  C CE  . LYS A 0 35  . 50.525   -13.200 -56.295 1.00 31.84 35  A 1 
ATOM 264  N NZ  . LYS A 0 35  . 51.987   -13.420 -56.147 1.00 31.84 35  A 1 
ATOM 265  N N   . LYS A 0 36  . 45.152   -13.164 -61.150 1.00 32.48 36  A 1 
ATOM 266  C CA  . LYS A 0 36  . 44.928   -13.116 -62.610 1.00 32.48 36  A 1 
ATOM 267  C C   . LYS A 0 36  . 45.255   -11.720 -63.166 1.00 32.48 36  A 1 
ATOM 268  C CB  . LYS A 0 36  . 43.496   -13.540 -62.979 1.00 32.48 36  A 1 
ATOM 269  O O   . LYS A 0 36  . 44.888   -10.742 -62.519 1.00 32.48 36  A 1 
ATOM 270  C CG  . LYS A 0 36  . 43.337   -15.069 -62.945 1.00 32.48 36  A 1 
ATOM 271  C CD  . LYS A 0 36  . 41.966   -15.501 -63.478 1.00 32.48 36  A 1 
ATOM 272  C CE  . LYS A 0 36  . 41.877   -17.032 -63.516 1.00 32.48 36  A 1 
ATOM 273  N NZ  . LYS A 0 36  . 40.542   -17.490 -63.976 1.00 32.48 36  A 1 
ATOM 274  N N   . PRO A 0 37  . 45.943   -11.589 -64.319 1.00 36.83 37  A 1 
ATOM 275  C CA  . PRO A 0 37  . 46.353   -10.284 -64.832 1.00 36.83 37  A 1 
ATOM 276  C C   . PRO A 0 37  . 45.308   -9.673  -65.774 1.00 36.83 37  A 1 
ATOM 277  C CB  . PRO A 0 37  . 47.683   -10.513 -65.573 1.00 36.83 37  A 1 
ATOM 278  O O   . PRO A 0 37  . 44.914   -10.312 -66.747 1.00 36.83 37  A 1 
ATOM 279  C CG  . PRO A 0 37  . 47.955   -12.016 -65.476 1.00 36.83 37  A 1 
ATOM 280  C CD  . PRO A 0 37  . 46.599   -12.614 -65.121 1.00 36.83 37  A 1 
ATOM 281  N N   . GLY A 0 38  . 44.981   -8.396  -65.553 1.00 30.90 38  A 1 
ATOM 282  C CA  . GLY A 0 38  . 44.511   -7.493  -66.608 1.00 30.90 38  A 1 
ATOM 283  C C   . GLY A 0 38  . 43.198   -6.757  -66.339 1.00 30.90 38  A 1 
ATOM 284  O O   . GLY A 0 38  . 42.136   -7.366  -66.348 1.00 30.90 38  A 1 
ATOM 285  N N   . PHE A 0 39  . 43.275   -5.424  -66.266 1.00 33.06 39  A 1 
ATOM 286  C CA  . PHE A 0 39  . 42.514   -4.553  -67.170 1.00 33.06 39  A 1 
ATOM 287  C C   . PHE A 0 39  . 43.178   -3.170  -67.277 1.00 33.06 39  A 1 
ATOM 288  C CB  . PHE A 0 39  . 41.031   -4.431  -66.777 1.00 33.06 39  A 1 
ATOM 289  O O   . PHE A 0 39  . 43.783   -2.697  -66.317 1.00 33.06 39  A 1 
ATOM 290  C CG  . PHE A 0 39  . 40.135   -4.571  -67.993 1.00 33.06 39  A 1 
ATOM 291  C CD1 . PHE A 0 39  . 39.607   -3.435  -68.634 1.00 33.06 39  A 1 
ATOM 292  C CD2 . PHE A 0 39  . 39.889   -5.851  -68.527 1.00 33.06 39  A 1 
ATOM 293  C CE1 . PHE A 0 39  . 38.830   -3.582  -69.798 1.00 33.06 39  A 1 
ATOM 294  C CE2 . PHE A 0 39  . 39.118   -5.997  -69.694 1.00 33.06 39  A 1 
ATOM 295  C CZ  . PHE A 0 39  . 38.587   -4.861  -70.328 1.00 33.06 39  A 1 
ATOM 296  N N   . SER A 0 40  . 43.094   -2.527  -68.444 1.00 31.40 40  A 1 
ATOM 297  C CA  . SER A 0 40  . 43.607   -1.167  -68.668 1.00 31.40 40  A 1 
ATOM 298  C C   . SER A 0 40  . 42.478   -0.141  -68.589 1.00 31.40 40  A 1 
ATOM 299  C CB  . SER A 0 40  . 44.311   -1.062  -70.024 1.00 31.40 40  A 1 
ATOM 300  O O   . SER A 0 40  . 41.454   -0.301  -69.253 1.00 31.40 40  A 1 
ATOM 301  O OG  . SER A 0 40  . 43.424   -1.405  -71.071 1.00 31.40 40  A 1 
ATOM 302  N N   . GLN A 0 41  . 42.681   0.940   -67.838 1.00 34.17 41  A 1 
ATOM 303  C CA  . GLN A 0 41  . 41.687   1.997   -67.660 1.00 34.17 41  A 1 
ATOM 304  C C   . GLN A 0 41  . 41.839   3.075   -68.747 1.00 34.17 41  A 1 
ATOM 305  C CB  . GLN A 0 41  . 41.835   2.534   -66.229 1.00 34.17 41  A 1 
ATOM 306  O O   . GLN A 0 41  . 42.767   3.879   -68.716 1.00 34.17 41  A 1 
ATOM 307  C CG  . GLN A 0 41  . 40.682   3.443   -65.776 1.00 34.17 41  A 1 
ATOM 308  C CD  . GLN A 0 41  . 40.806   3.826   -64.299 1.00 34.17 41  A 1 
ATOM 309  N NE2 . GLN A 0 41  . 39.846   4.530   -63.743 1.00 34.17 41  A 1 
ATOM 310  O OE1 . GLN A 0 41  . 41.761   3.497   -63.617 1.00 34.17 41  A 1 
ATOM 311  N N   . SER A 0 42  . 40.920   3.099   -69.718 1.00 30.47 42  A 1 
ATOM 312  C CA  . SER A 0 42  . 40.847   4.157   -70.738 1.00 30.47 42  A 1 
ATOM 313  C C   . SER A 0 42  . 39.981   5.321   -70.239 1.00 30.47 42  A 1 
ATOM 314  C CB  . SER A 0 42  . 40.360   3.590   -72.078 1.00 30.47 42  A 1 
ATOM 315  O O   . SER A 0 42  . 38.818   5.460   -70.608 1.00 30.47 42  A 1 
ATOM 316  O OG  . SER A 0 42  . 40.608   4.520   -73.115 1.00 30.47 42  A 1 
ATOM 317  N N   . GLY A 0 43  . 40.542   6.141   -69.345 1.00 33.26 43  A 1 
ATOM 318  C CA  . GLY A 0 43  . 39.932   7.392   -68.883 1.00 33.26 43  A 1 
ATOM 319  C C   . GLY A 0 43  . 40.429   8.579   -69.708 1.00 33.26 43  A 1 
ATOM 320  O O   . GLY A 0 43  . 41.457   9.169   -69.389 1.00 33.26 43  A 1 
ATOM 321  N N   . ALA A 0 44  . 39.733   8.921   -70.793 1.00 29.04 44  A 1 
ATOM 322  C CA  . ALA A 0 44  . 40.156   9.972   -71.720 1.00 29.04 44  A 1 
ATOM 323  C C   . ALA A 0 44  . 39.742   11.390  -71.268 1.00 29.04 44  A 1 
ATOM 324  C CB  . ALA A 0 44  . 39.676   9.611   -73.133 1.00 29.04 44  A 1 
ATOM 325  O O   . ALA A 0 44  . 38.953   12.056  -71.934 1.00 29.04 44  A 1 
ATOM 326  N N   . SER A 0 45  . 40.316   11.886  -70.170 1.00 36.93 45  A 1 
ATOM 327  C CA  . SER A 0 45  . 40.170   13.282  -69.729 1.00 36.93 45  A 1 
ATOM 328  C C   . SER A 0 45  . 41.524   13.997  -69.735 1.00 36.93 45  A 1 
ATOM 329  C CB  . SER A 0 45  . 39.474   13.352  -68.364 1.00 36.93 45  A 1 
ATOM 330  O O   . SER A 0 45  . 42.317   13.867  -68.803 1.00 36.93 45  A 1 
ATOM 331  O OG  . SER A 0 45  . 40.131   12.530  -67.423 1.00 36.93 45  A 1 
ATOM 332  N N   . LYS A 0 46  . 41.793   14.777  -70.794 1.00 35.09 46  A 1 
ATOM 333  C CA  . LYS A 0 46  . 42.972   15.658  -70.908 1.00 35.09 46  A 1 
ATOM 334  C C   . LYS A 0 46  . 42.841   16.882  -69.986 1.00 35.09 46  A 1 
ATOM 335  C CB  . LYS A 0 46  . 43.206   16.088  -72.371 1.00 35.09 46  A 1 
ATOM 336  O O   . LYS A 0 46  . 42.698   18.006  -70.458 1.00 35.09 46  A 1 
ATOM 337  C CG  . LYS A 0 46  . 43.770   14.994  -73.287 1.00 35.09 46  A 1 
ATOM 338  C CD  . LYS A 0 46  . 43.953   15.576  -74.698 1.00 35.09 46  A 1 
ATOM 339  C CE  . LYS A 0 46  . 44.624   14.571  -75.639 1.00 35.09 46  A 1 
ATOM 340  N NZ  . LYS A 0 46  . 44.712   15.110  -77.019 1.00 35.09 46  A 1 
ATOM 341  N N   . GLY A 0 47  . 42.897   16.661  -68.675 1.00 33.71 47  A 1 
ATOM 342  C CA  . GLY A 0 47  . 43.168   17.723  -67.710 1.00 33.71 47  A 1 
ATOM 343  C C   . GLY A 0 47  . 44.641   18.116  -67.799 1.00 33.71 47  A 1 
ATOM 344  O O   . GLY A 0 47  . 45.515   17.255  -67.700 1.00 33.71 47  A 1 
ATOM 345  N N   . TYR A 0 48  . 44.929   19.399  -68.027 1.00 34.98 48  A 1 
ATOM 346  C CA  . TYR A 0 48  . 46.300   19.906  -67.990 1.00 34.98 48  A 1 
ATOM 347  C C   . TYR A 0 48  . 46.861   19.704  -66.581 1.00 34.98 48  A 1 
ATOM 348  C CB  . TYR A 0 48  . 46.343   21.385  -68.395 1.00 34.98 48  A 1 
ATOM 349  O O   . TYR A 0 48  . 46.326   20.252  -65.620 1.00 34.98 48  A 1 
ATOM 350  C CG  . TYR A 0 48  . 46.441   21.617  -69.892 1.00 34.98 48  A 1 
ATOM 351  C CD1 . TYR A 0 48  . 47.651   22.082  -70.446 1.00 34.98 48  A 1 
ATOM 352  C CD2 . TYR A 0 48  . 45.332   21.380  -70.728 1.00 34.98 48  A 1 
ATOM 353  C CE1 . TYR A 0 48  . 47.752   22.322  -71.829 1.00 34.98 48  A 1 
ATOM 354  C CE2 . TYR A 0 48  . 45.431   21.614  -72.113 1.00 34.98 48  A 1 
ATOM 355  O OH  . TYR A 0 48  . 46.729   22.324  -74.000 1.00 34.98 48  A 1 
ATOM 356  C CZ  . TYR A 0 48  . 46.638   22.090  -72.665 1.00 34.98 48  A 1 
ATOM 357  N N   . GLY A 0 49  . 47.924   18.907  -66.469 1.00 34.70 49  A 1 
ATOM 358  C CA  . GLY A 0 49  . 48.537   18.571  -65.191 1.00 34.70 49  A 1 
ATOM 359  C C   . GLY A 0 49  . 49.188   19.783  -64.538 1.00 34.70 49  A 1 
ATOM 360  O O   . GLY A 0 49  . 50.383   20.013  -64.721 1.00 34.70 49  A 1 
ATOM 361  N N   . GLN A 0 50  . 48.420   20.515  -63.727 1.00 37.50 50  A 1 
ATOM 362  C CA  . GLN A 0 50  . 49.012   21.190  -62.582 1.00 37.50 50  A 1 
ATOM 363  C C   . GLN A 0 50  . 49.650   20.104  -61.720 1.00 37.50 50  A 1 
ATOM 364  C CB  . GLN A 0 50  . 47.999   22.042  -61.809 1.00 37.50 50  A 1 
ATOM 365  O O   . GLN A 0 50  . 49.041   19.074  -61.425 1.00 37.50 50  A 1 
ATOM 366  C CG  . GLN A 0 50  . 47.524   23.226  -62.665 1.00 37.50 50  A 1 
ATOM 367  C CD  . GLN A 0 50  . 47.049   24.388  -61.806 1.00 37.50 50  A 1 
ATOM 368  N NE2 . GLN A 0 50  . 45.797   24.432  -61.409 1.00 37.50 50  A 1 
ATOM 369  O OE1 . GLN A 0 50  . 47.810   25.279  -61.475 1.00 37.50 50  A 1 
ATOM 370  N N   . GLN A 0 51  . 50.932   20.298  -61.447 1.00 37.16 51  A 1 
ATOM 371  C CA  . GLN A 0 51  . 51.828   19.292  -60.906 1.00 37.16 51  A 1 
ATOM 372  C C   . GLN A 0 51  . 51.575   19.176  -59.401 1.00 37.16 51  A 1 
ATOM 373  C CB  . GLN A 0 51  . 53.247   19.711  -61.329 1.00 37.16 51  A 1 
ATOM 374  O O   . GLN A 0 51  . 52.342   19.711  -58.609 1.00 37.16 51  A 1 
ATOM 375  C CG  . GLN A 0 51  . 54.339   18.667  -61.068 1.00 37.16 51  A 1 
ATOM 376  C CD  . GLN A 0 51  . 55.681   19.054  -61.695 1.00 37.16 51  A 1 
ATOM 377  N NE2 . GLN A 0 51  . 56.751   18.393  -61.314 1.00 37.16 51  A 1 
ATOM 378  O OE1 . GLN A 0 51  . 55.818   19.947  -62.532 1.00 37.16 51  A 1 
ATOM 379  N N   . ALA A 0 52  . 50.450   18.546  -59.049 1.00 41.09 52  A 1 
ATOM 380  C CA  . ALA A 0 52  . 49.977   18.411  -57.682 1.00 41.09 52  A 1 
ATOM 381  C C   . ALA A 0 52  . 51.068   17.792  -56.805 1.00 41.09 52  A 1 
ATOM 382  C CB  . ALA A 0 52  . 48.684   17.585  -57.666 1.00 41.09 52  A 1 
ATOM 383  O O   . ALA A 0 52  . 51.563   16.691  -57.073 1.00 41.09 52  A 1 
ATOM 384  N N   . GLU A 0 53  . 51.431   18.536  -55.766 1.00 45.98 53  A 1 
ATOM 385  C CA  . GLU A 0 53  . 52.192   18.041  -54.631 1.00 45.98 53  A 1 
ATOM 386  C C   . GLU A 0 53  . 51.505   16.770  -54.130 1.00 45.98 53  A 1 
ATOM 387  C CB  . GLU A 0 53  . 52.202   19.123  -53.539 1.00 45.98 53  A 1 
ATOM 388  O O   . GLU A 0 53  . 50.288   16.750  -53.950 1.00 45.98 53  A 1 
ATOM 389  C CG  . GLU A 0 53  . 52.990   20.367  -53.991 1.00 45.98 53  A 1 
ATOM 390  C CD  . GLU A 0 53  . 52.757   21.610  -53.120 1.00 45.98 53  A 1 
ATOM 391  O OE1 . GLU A 0 53  . 53.359   22.647  -53.479 1.00 45.98 53  A 1 
ATOM 392  O OE2 . GLU A 0 53  . 51.973   21.523  -52.150 1.00 45.98 53  A 1 
ATOM 393  N N   . LYS A 0 54  . 52.258   15.687  -53.916 1.00 47.65 54  A 1 
ATOM 394  C CA  . LYS A 0 54  . 51.689   14.409  -53.454 1.00 47.65 54  A 1 
ATOM 395  C C   . LYS A 0 54  . 51.386   14.415  -51.952 1.00 47.65 54  A 1 
ATOM 396  C CB  . LYS A 0 54  . 52.564   13.221  -53.862 1.00 47.65 54  A 1 
ATOM 397  O O   . LYS A 0 54  . 51.570   13.393  -51.296 1.00 47.65 54  A 1 
ATOM 398  C CG  . LYS A 0 54  . 52.605   12.990  -55.373 1.00 47.65 54  A 1 
ATOM 399  C CD  . LYS A 0 54  . 53.436   11.727  -55.595 1.00 47.65 54  A 1 
ATOM 400  C CE  . LYS A 0 54  . 53.585   11.424  -57.079 1.00 47.65 54  A 1 
ATOM 401  N NZ  . LYS A 0 54  . 54.557   10.323  -57.255 1.00 47.65 54  A 1 
ATOM 402  N N   . ARG A 0 55  . 50.905   15.549  -51.437 1.00 49.78 55  A 1 
ATOM 403  C CA  . ARG A 0 55  . 50.214   15.627  -50.154 1.00 49.78 55  A 1 
ATOM 404  C C   . ARG A 0 55  . 48.966   14.766  -50.293 1.00 49.78 55  A 1 
ATOM 405  C CB  . ARG A 0 55  . 49.867   17.090  -49.828 1.00 49.78 55  A 1 
ATOM 406  O O   . ARG A 0 55  . 47.992   15.166  -50.922 1.00 49.78 55  A 1 
ATOM 407  C CG  . ARG A 0 55  . 51.114   17.904  -49.452 1.00 49.78 55  A 1 
ATOM 408  C CD  . ARG A 0 55  . 50.740   19.359  -49.144 1.00 49.78 55  A 1 
ATOM 409  N NE  . ARG A 0 55  . 51.873   20.090  -48.539 1.00 49.78 55  A 1 
ATOM 410  N NH1 . ARG A 0 55  . 50.660   21.519  -47.211 1.00 49.78 55  A 1 
ATOM 411  N NH2 . ARG A 0 55  . 52.894   21.549  -47.116 1.00 49.78 55  A 1 
ATOM 412  C CZ  . ARG A 0 55  . 51.804   21.048  -47.632 1.00 49.78 55  A 1 
ATOM 413  N N   . SER A 0 56  . 49.068   13.536  -49.808 1.00 58.02 56  A 1 
ATOM 414  C CA  . SER A 0 56  . 47.907   12.680  -49.611 1.00 58.02 56  A 1 
ATOM 415  C C   . SER A 0 56  . 47.468   12.962  -48.185 1.00 58.02 56  A 1 
ATOM 416  C CB  . SER A 0 56  . 48.247   11.206  -49.856 1.00 58.02 56  A 1 
ATOM 417  O O   . SER A 0 56  . 48.166   12.566  -47.254 1.00 58.02 56  A 1 
ATOM 418  O OG  . SER A 0 56  . 48.872   11.080  -51.128 1.00 58.02 56  A 1 
ATOM 419  N N   . ALA A 0 57  . 46.401   13.741  -48.060 1.00 64.90 57  A 1 
ATOM 420  C CA  . ALA A 0 57  . 45.648   13.886  -46.828 1.00 64.90 57  A 1 
ATOM 421  C C   . ALA A 0 57  . 44.366   13.057  -46.967 1.00 64.90 57  A 1 
ATOM 422  C CB  . ALA A 0 57  . 45.386   15.369  -46.545 1.00 64.90 57  A 1 
ATOM 423  O O   . ALA A 0 57  . 43.852   12.917  -48.086 1.00 64.90 57  A 1 
ATOM 424  N N   . SER A 0 58  . 43.894   12.486  -45.868 1.00 73.39 58  A 1 
ATOM 425  C CA  . SER A 0 58  . 42.561   11.902  -45.769 1.00 73.39 58  A 1 
ATOM 426  C C   . SER A 0 58  . 41.967   12.274  -44.424 1.00 73.39 58  A 1 
ATOM 427  C CB  . SER A 0 58  . 42.577   10.378  -45.932 1.00 73.39 58  A 1 
ATOM 428  O O   . SER A 0 58  . 42.499   11.834  -43.411 1.00 73.39 58  A 1 
ATOM 429  O OG  . SER A 0 58  . 43.444   9.750   -45.005 1.00 73.39 58  A 1 
ATOM 430  N N   . ASP A 0 59  . 40.887   13.032  -44.511 1.00 75.55 59  A 1 
ATOM 431  C CA  . ASP A 0 59  . 39.979   13.501  -43.479 1.00 75.55 59  A 1 
ATOM 432  C C   . ASP A 0 59  . 38.790   12.526  -43.364 1.00 75.55 59  A 1 
ATOM 433  C CB  . ASP A 0 59  . 39.543   14.950  -43.845 1.00 75.55 59  A 1 
ATOM 434  O O   . ASP A 0 59  . 38.210   12.114  -44.382 1.00 75.55 59  A 1 
ATOM 435  C CG  . ASP A 0 59  . 39.195   15.281  -45.330 1.00 75.55 59  A 1 
ATOM 436  O OD1 . ASP A 0 59  . 39.475   14.482  -46.268 1.00 75.55 59  A 1 
ATOM 437  O OD2 . ASP A 0 59  . 38.730   16.416  -45.601 1.00 75.55 59  A 1 
ATOM 438  N N   . PHE A 0 60  . 38.432   12.112  -42.147 1.00 77.98 60  A 1 
ATOM 439  C CA  . PHE A 0 60  . 37.250   11.287  -41.886 1.00 77.98 60  A 1 
ATOM 440  C C   . PHE A 0 60  . 36.536   11.731  -40.607 1.00 77.98 60  A 1 
ATOM 441  C CB  . PHE A 0 60  . 37.623   9.793   -41.829 1.00 77.98 60  A 1 
ATOM 442  O O   . PHE A 0 60  . 36.946   11.370  -39.512 1.00 77.98 60  A 1 
ATOM 443  C CG  . PHE A 0 60  . 36.467   8.882   -41.427 1.00 77.98 60  A 1 
ATOM 444  C CD1 . PHE A 0 60  . 36.332   8.450   -40.093 1.00 77.98 60  A 1 
ATOM 445  C CD2 . PHE A 0 60  . 35.479   8.534   -42.369 1.00 77.98 60  A 1 
ATOM 446  C CE1 . PHE A 0 60  . 35.221   7.684   -39.700 1.00 77.98 60  A 1 
ATOM 447  C CE2 . PHE A 0 60  . 34.366   7.762   -41.978 1.00 77.98 60  A 1 
ATOM 448  C CZ  . PHE A 0 60  . 34.238   7.339   -40.642 1.00 77.98 60  A 1 
ATOM 449  N N   . ASP A 0 61  . 35.411   12.424  -40.786 1.00 85.60 61  A 1 
ATOM 450  C CA  . ASP A 0 61  . 34.495   12.773  -39.701 1.00 85.60 61  A 1 
ATOM 451  C C   . ASP A 0 61  . 33.359   11.742  -39.587 1.00 85.60 61  A 1 
ATOM 452  C CB  . ASP A 0 61  . 33.856   14.155  -39.932 1.00 85.60 61  A 1 
ATOM 453  O O   . ASP A 0 61  . 32.683   11.421  -40.578 1.00 85.60 61  A 1 
ATOM 454  C CG  . ASP A 0 61  . 34.798   15.253  -40.423 1.00 85.60 61  A 1 
ATOM 455  O OD1 . ASP A 0 61  . 35.767   15.564  -39.715 1.00 85.60 61  A 1 
ATOM 456  O OD2 . ASP A 0 61  . 34.480   15.819  -41.501 1.00 85.60 61  A 1 
ATOM 457  N N   . ALA A 0 62  . 33.053   11.314  -38.365 1.00 78.21 62  A 1 
ATOM 458  C CA  . ALA A 0 62  . 31.806   10.642  -38.022 1.00 78.21 62  A 1 
ATOM 459  C C   . ALA A 0 62  . 31.171   11.279  -36.777 1.00 78.21 62  A 1 
ATOM 460  C CB  . ALA A 0 62  . 32.061   9.142   -37.855 1.00 78.21 62  A 1 
ATOM 461  O O   . ALA A 0 62  . 31.851   11.621  -35.819 1.00 78.21 62  A 1 
ATOM 462  N N   . TYR A 0 63  . 29.847   11.432  -36.791 1.00 88.40 63  A 1 
ATOM 463  C CA  . TYR A 0 63  . 29.059   11.893  -35.648 1.00 88.40 63  A 1 
ATOM 464  C C   . TYR A 0 63  . 27.751   11.108  -35.593 1.00 88.40 63  A 1 
ATOM 465  C CB  . TYR A 0 63  . 28.791   13.405  -35.740 1.00 88.40 63  A 1 
ATOM 466  O O   . TYR A 0 63  . 27.068   10.960  -36.616 1.00 88.40 63  A 1 
ATOM 467  C CG  . TYR A 0 63  . 27.745   13.913  -34.757 1.00 88.40 63  A 1 
ATOM 468  C CD1 . TYR A 0 63  . 26.440   14.218  -35.197 1.00 88.40 63  A 1 
ATOM 469  C CD2 . TYR A 0 63  . 28.055   14.010  -33.388 1.00 88.40 63  A 1 
ATOM 470  C CE1 . TYR A 0 63  . 25.458   14.628  -34.272 1.00 88.40 63  A 1 
ATOM 471  C CE2 . TYR A 0 63  . 27.075   14.404  -32.457 1.00 88.40 63  A 1 
ATOM 472  O OH  . TYR A 0 63  . 24.823   15.097  -32.003 1.00 88.40 63  A 1 
ATOM 473  C CZ  . TYR A 0 63  . 25.773   14.716  -32.899 1.00 88.40 63  A 1 
ATOM 474  N N   . GLY A 0 64  . 27.400   10.638  -34.401 1.00 84.67 64  A 1 
ATOM 475  C CA  . GLY A 0 64  . 26.163   9.932   -34.122 1.00 84.67 64  A 1 
ATOM 476  C C   . GLY A 0 64  . 25.422   10.531  -32.934 1.00 84.67 64  A 1 
ATOM 477  O O   . GLY A 0 64  . 26.009   11.106  -32.017 1.00 84.67 64  A 1 
ATOM 478  N N   . ARG A 0 65  . 24.099   10.388  -32.987 1.00 90.27 65  A 1 
ATOM 479  C CA  . ARG A 0 65  . 23.219   10.571  -31.843 1.00 90.27 65  A 1 
ATOM 480  C C   . ARG A 0 65  . 21.999   9.686   -31.998 1.00 90.27 65  A 1 
ATOM 481  C CB  . ARG A 0 65  . 22.841   12.045  -31.675 1.00 90.27 65  A 1 
ATOM 482  O O   . ARG A 0 65  . 21.292   9.800   -33.007 1.00 90.27 65  A 1 
ATOM 483  C CG  . ARG A 0 65  . 21.893   12.251  -30.486 1.00 90.27 65  A 1 
ATOM 484  C CD  . ARG A 0 65  . 21.786   13.743  -30.187 1.00 90.27 65  A 1 
ATOM 485  N NE  . ARG A 0 65  . 21.048   13.973  -28.941 1.00 90.27 65  A 1 
ATOM 486  N NH1 . ARG A 0 65  . 19.038   14.618  -29.803 1.00 90.27 65  A 1 
ATOM 487  N NH2 . ARG A 0 65  . 19.397   14.706  -27.607 1.00 90.27 65  A 1 
ATOM 488  C CZ  . ARG A 0 65  . 19.840   14.448  -28.790 1.00 90.27 65  A 1 
ATOM 489  N N   . ASP A 0 66  . 21.728   8.886   -30.987 1.00 83.82 66  A 1 
ATOM 490  C CA  . ASP A 0 66  . 20.515   8.100   -30.856 1.00 83.82 66  A 1 
ATOM 491  C C   . ASP A 0 66  . 19.806   8.426   -29.542 1.00 83.82 66  A 1 
ATOM 492  C CB  . ASP A 0 66  . 20.701   6.605   -31.183 1.00 83.82 66  A 1 
ATOM 493  O O   . ASP A 0 66  . 20.367   9.014   -28.625 1.00 83.82 66  A 1 
ATOM 494  C CG  . ASP A 0 66  . 22.009   5.901   -30.794 1.00 83.82 66  A 1 
ATOM 495  O OD1 . ASP A 0 66  . 23.085   6.394   -31.216 1.00 83.82 66  A 1 
ATOM 496  O OD2 . ASP A 0 66  . 21.884   4.736   -30.367 1.00 83.82 66  A 1 
ATOM 497  N N   . GLN A 0 67  . 18.490   8.237   -29.549 1.00 91.76 67  A 1 
ATOM 498  C CA  . GLN A 0 67  . 17.615   8.642   -28.459 1.00 91.76 67  A 1 
ATOM 499  C C   . GLN A 0 67  . 16.452   7.667   -28.380 1.00 91.76 67  A 1 
ATOM 500  C CB  . GLN A 0 67  . 17.046   10.053  -28.671 1.00 91.76 67  A 1 
ATOM 501  O O   . GLN A 0 67  . 15.549   7.722   -29.226 1.00 91.76 67  A 1 
ATOM 502  C CG  . GLN A 0 67  . 18.042   11.205  -28.531 1.00 91.76 67  A 1 
ATOM 503  C CD  . GLN A 0 67  . 17.260   12.488  -28.286 1.00 91.76 67  A 1 
ATOM 504  N NE2 . GLN A 0 67  . 17.147   12.947  -27.062 1.00 91.76 67  A 1 
ATOM 505  O OE1 . GLN A 0 67  . 16.733   13.142  -29.183 1.00 91.76 67  A 1 
ATOM 506  N N   . ASP A 0 68  . 16.447   6.836   -27.349 1.00 89.07 68  A 1 
ATOM 507  C CA  . ASP A 0 68  . 15.333   5.954   -27.043 1.00 89.07 68  A 1 
ATOM 508  C C   . ASP A 0 68  . 14.538   6.482   -25.840 1.00 89.07 68  A 1 
ATOM 509  C CB  . ASP A 0 68  . 15.801   4.488   -26.937 1.00 89.07 68  A 1 
ATOM 510  O O   . ASP A 0 68  . 15.045   7.135   -24.931 1.00 89.07 68  A 1 
ATOM 511  C CG  . ASP A 0 68  . 15.830   3.768   -28.302 1.00 89.07 68  A 1 
ATOM 512  O OD1 . ASP A 0 68  . 14.926   4.045   -29.133 1.00 89.07 68  A 1 
ATOM 513  O OD2 . ASP A 0 68  . 16.637   2.833   -28.492 1.00 89.07 68  A 1 
ATOM 514  N N   . LEU A 0 69  . 13.222   6.266   -25.876 1.00 93.23 69  A 1 
ATOM 515  C CA  . LEU A 0 69  . 12.296   6.672   -24.821 1.00 93.23 69  A 1 
ATOM 516  C C   . LEU A 0 69  . 11.222   5.602   -24.669 1.00 93.23 69  A 1 
ATOM 517  C CB  . LEU A 0 69  . 11.695   8.057   -25.144 1.00 93.23 69  A 1 
ATOM 518  O O   . LEU A 0 69  . 10.390   5.404   -25.560 1.00 93.23 69  A 1 
ATOM 519  C CG  . LEU A 0 69  . 10.587   8.525   -24.175 1.00 93.23 69  A 1 
ATOM 520  C CD1 . LEU A 0 69  . 11.076   8.737   -22.744 1.00 93.23 69  A 1 
ATOM 521  C CD2 . LEU A 0 69  . 9.999    9.852   -24.662 1.00 93.23 69  A 1 
ATOM 522  N N   . SER A 0 70  . 11.190   4.960   -23.506 1.00 96.53 70  A 1 
ATOM 523  C CA  . SER A 0 70  . 10.133   4.027   -23.130 1.00 96.53 70  A 1 
ATOM 524  C C   . SER A 0 70  . 9.359    4.540   -21.919 1.00 96.53 70  A 1 
ATOM 525  C CB  . SER A 0 70  . 10.673   2.605   -22.953 1.00 96.53 70  A 1 
ATOM 526  O O   . SER A 0 70  . 9.920    5.038   -20.941 1.00 96.53 70  A 1 
ATOM 527  O OG  . SER A 0 70  . 11.458   2.479   -21.793 1.00 96.53 70  A 1 
ATOM 528  N N   . ILE A 0 71  . 8.032    4.444   -22.001 1.00 97.43 71  A 1 
ATOM 529  C CA  . ILE A 0 71  . 7.118    4.816   -20.922 1.00 97.43 71  A 1 
ATOM 530  C C   . ILE A 0 71  . 6.114    3.680   -20.747 1.00 97.43 71  A 1 
ATOM 531  C CB  . ILE A 0 71  . 6.431    6.182   -21.177 1.00 97.43 71  A 1 
ATOM 532  O O   . ILE A 0 71  . 5.309    3.414   -21.641 1.00 97.43 71  A 1 
ATOM 533  C CG1 . ILE A 0 71  . 7.475    7.290   -21.469 1.00 97.43 71  A 1 
ATOM 534  C CG2 . ILE A 0 71  . 5.549    6.539   -19.962 1.00 97.43 71  A 1 
ATOM 535  C CD1 . ILE A 0 71  . 6.901    8.700   -21.655 1.00 97.43 71  A 1 
ATOM 536  N N   . GLU A 0 72  . 6.146    3.028   -19.589 1.00 97.70 72  A 1 
ATOM 537  C CA  . GLU A 0 72  . 5.117    2.078   -19.166 1.00 97.70 72  A 1 
ATOM 538  C C   . GLU A 0 72  . 4.263    2.766   -18.099 1.00 97.70 72  A 1 
ATOM 539  C CB  . GLU A 0 72  . 5.710    0.756   -18.635 1.00 97.70 72  A 1 
ATOM 540  O O   . GLU A 0 72  . 4.776    3.179   -17.061 1.00 97.70 72  A 1 
ATOM 541  C CG  . GLU A 0 72  . 6.757    0.090   -19.543 1.00 97.70 72  A 1 
ATOM 542  C CD  . GLU A 0 72  . 7.234    -1.266  -18.984 1.00 97.70 72  A 1 
ATOM 543  O OE1 . GLU A 0 72  . 7.261    -2.241  -19.766 1.00 97.70 72  A 1 
ATOM 544  O OE2 . GLU A 0 72  . 7.564    -1.349  -17.771 1.00 97.70 72  A 1 
ATOM 545  N N   . GLU A 0 73  . 2.960    2.910   -18.328 1.00 97.57 73  A 1 
ATOM 546  C CA  . GLU A 0 73  . 2.049    3.539   -17.369 1.00 97.57 73  A 1 
ATOM 547  C C   . GLU A 0 73  . 0.801    2.676   -17.182 1.00 97.57 73  A 1 
ATOM 548  C CB  . GLU A 0 73  . 1.731    4.981   -17.800 1.00 97.57 73  A 1 
ATOM 549  O O   . GLU A 0 73  . 0.221    2.165   -18.141 1.00 97.57 73  A 1 
ATOM 550  C CG  . GLU A 0 73  . 0.937    5.729   -16.720 1.00 97.57 73  A 1 
ATOM 551  C CD  . GLU A 0 73  . 0.842    7.239   -16.987 1.00 97.57 73  A 1 
ATOM 552  O OE1 . GLU A 0 73  . 1.043    8.009   -16.016 1.00 97.57 73  A 1 
ATOM 553  O OE2 . GLU A 0 73  . 0.536    7.625   -18.134 1.00 97.57 73  A 1 
ATOM 554  N N   . SER A 0 74  . 0.395    2.489   -15.927 1.00 97.47 74  A 1 
ATOM 555  C CA  . SER A 0 74  . -0.729   1.634   -15.563 1.00 97.47 74  A 1 
ATOM 556  C C   . SER A 0 74  . -1.536   2.223   -14.410 1.00 97.47 74  A 1 
ATOM 557  C CB  . SER A 0 74  . -0.238   0.217   -15.245 1.00 97.47 74  A 1 
ATOM 558  O O   . SER A 0 74  . -0.991   2.763   -13.449 1.00 97.47 74  A 1 
ATOM 559  O OG  . SER A 0 74  . 0.594    0.199   -14.105 1.00 97.47 74  A 1 
ATOM 560  N N   . TYR A 0 75  . -2.857   2.084   -14.519 1.00 97.38 75  A 1 
ATOM 561  C CA  . TYR A 0 75  . -3.826   2.410   -13.479 1.00 97.38 75  A 1 
ATOM 562  C C   . TYR A 0 75  . -4.699   1.186   -13.214 1.00 97.38 75  A 1 
ATOM 563  C CB  . TYR A 0 75  . -4.687   3.615   -13.893 1.00 97.38 75  A 1 
ATOM 564  O O   . TYR A 0 75  . -5.292   0.622   -14.137 1.00 97.38 75  A 1 
ATOM 565  C CG  . TYR A 0 75  . -4.222   4.928   -13.302 1.00 97.38 75  A 1 
ATOM 566  C CD1 . TYR A 0 75  . -4.577   5.252   -11.978 1.00 97.38 75  A 1 
ATOM 567  C CD2 . TYR A 0 75  . -3.435   5.815   -14.061 1.00 97.38 75  A 1 
ATOM 568  C CE1 . TYR A 0 75  . -4.144   6.464   -11.409 1.00 97.38 75  A 1 
ATOM 569  C CE2 . TYR A 0 75  . -2.998   7.027   -13.493 1.00 97.38 75  A 1 
ATOM 570  O OH  . TYR A 0 75  . -2.859   8.477   -11.582 1.00 97.38 75  A 1 
ATOM 571  C CZ  . TYR A 0 75  . -3.336   7.344   -12.158 1.00 97.38 75  A 1 
ATOM 572  N N   . GLY A 0 76  . -4.800   0.796   -11.949 1.00 96.33 76  A 1 
ATOM 573  C CA  . GLY A 0 76  . -5.668   -0.272  -11.474 1.00 96.33 76  A 1 
ATOM 574  C C   . GLY A 0 76  . -6.649   0.255   -10.437 1.00 96.33 76  A 1 
ATOM 575  O O   . GLY A 0 76  . -6.279   1.010   -9.543  1.00 96.33 76  A 1 
ATOM 576  N N   . ARG A 0 77  . -7.909   -0.174  -10.521 1.00 95.63 77  A 1 
ATOM 577  C CA  . ARG A 0 77  . -8.895   0.031   -9.459  1.00 95.63 77  A 1 
ATOM 578  C C   . ARG A 0 77  . -9.699   -1.241  -9.257  1.00 95.63 77  A 1 
ATOM 579  C CB  . ARG A 0 77  . -9.778   1.244   -9.770  1.00 95.63 77  A 1 
ATOM 580  O O   . ARG A 0 77  . -10.285  -1.755  -10.206 1.00 95.63 77  A 1 
ATOM 581  C CG  . ARG A 0 77  . -10.815  1.447   -8.659  1.00 95.63 77  A 1 
ATOM 582  C CD  . ARG A 0 77  . -11.611  2.726   -8.893  1.00 95.63 77  A 1 
ATOM 583  N NE  . ARG A 0 77  . -12.560  2.933   -7.788  1.00 95.63 77  A 1 
ATOM 584  N NH1 . ARG A 0 77  . -12.459  5.225   -7.772  1.00 95.63 77  A 1 
ATOM 585  N NH2 . ARG A 0 77  . -13.202  4.168   -5.986  1.00 95.63 77  A 1 
ATOM 586  C CZ  . ARG A 0 77  . -12.773  4.097   -7.208  1.00 95.63 77  A 1 
ATOM 587  N N   . THR A 0 78  . -9.740   -1.724  -8.022  1.00 96.08 78  A 1 
ATOM 588  C CA  . THR A 0 78  . -10.508  -2.905  -7.622  1.00 96.08 78  A 1 
ATOM 589  C C   . THR A 0 78  . -11.387  -2.555  -6.433  1.00 96.08 78  A 1 
ATOM 590  C CB  . THR A 0 78  . -9.582   -4.079  -7.276  1.00 96.08 78  A 1 
ATOM 591  O O   . THR A 0 78  . -10.899  -2.048  -5.430  1.00 96.08 78  A 1 
ATOM 592  C CG2 . THR A 0 78  . -10.351  -5.354  -6.928  1.00 96.08 78  A 1 
ATOM 593  O OG1 . THR A 0 78  . -8.789   -4.392  -8.395  1.00 96.08 78  A 1 
ATOM 594  N N   . ASN A 0 79  . -12.676  -2.863  -6.534  1.00 95.21 79  A 1 
ATOM 595  C CA  . ASN A 0 79  . -13.645  -2.710  -5.457  1.00 95.21 79  A 1 
ATOM 596  C C   . ASN A 0 79  . -14.281  -4.086  -5.199  1.00 95.21 79  A 1 
ATOM 597  C CB  . ASN A 0 79  . -14.707  -1.675  -5.868  1.00 95.21 79  A 1 
ATOM 598  O O   . ASN A 0 79  . -14.820  -4.694  -6.125  1.00 95.21 79  A 1 
ATOM 599  C CG  . ASN A 0 79  . -14.236  -0.230  -6.016  1.00 95.21 79  A 1 
ATOM 600  N ND2 . ASN A 0 79  . -14.937  0.680   -5.394  1.00 95.21 79  A 1 
ATOM 601  O OD1 . ASN A 0 79  . -13.326  0.143   -6.741  1.00 95.21 79  A 1 
ATOM 602  N N   . ALA A 0 80  . -14.244  -4.574  -3.962  1.00 94.56 80  A 1 
ATOM 603  C CA  . ALA A 0 80  . -14.794  -5.864  -3.555  1.00 94.56 80  A 1 
ATOM 604  C C   . ALA A 0 80  . -15.700  -5.708  -2.329  1.00 94.56 80  A 1 
ATOM 605  C CB  . ALA A 0 80  . -13.642  -6.842  -3.294  1.00 94.56 80  A 1 
ATOM 606  O O   . ALA A 0 80  . -15.402  -4.936  -1.419  1.00 94.56 80  A 1 
ATOM 607  N N   . LYS A 0 81  . -16.808  -6.455  -2.295  1.00 95.64 81  A 1 
ATOM 608  C CA  . LYS A 0 81  . -17.765  -6.473  -1.181  1.00 95.64 81  A 1 
ATOM 609  C C   . LYS A 0 81  . -18.161  -7.907  -0.862  1.00 95.64 81  A 1 
ATOM 610  C CB  . LYS A 0 81  . -19.013  -5.639  -1.511  1.00 95.64 81  A 1 
ATOM 611  O O   . LYS A 0 81  . -18.409  -8.681  -1.784  1.00 95.64 81  A 1 
ATOM 612  C CG  . LYS A 0 81  . -18.679  -4.150  -1.659  1.00 95.64 81  A 1 
ATOM 613  C CD  . LYS A 0 81  . -19.939  -3.327  -1.931  1.00 95.64 81  A 1 
ATOM 614  C CE  . LYS A 0 81  . -19.526  -1.862  -2.089  1.00 95.64 81  A 1 
ATOM 615  N NZ  . LYS A 0 81  . -20.702  -1.001  -2.356  1.00 95.64 81  A 1 
ATOM 616  N N   . SER A 0 82  . -18.269  -8.237  0.418   1.00 93.44 82  A 1 
ATOM 617  C CA  . SER A 0 82  . -18.797  -9.520  0.883   1.00 93.44 82  A 1 
ATOM 618  C C   . SER A 0 82  . -19.758  -9.311  2.046   1.00 93.44 82  A 1 
ATOM 619  C CB  . SER A 0 82  . -17.673  -10.492 1.264   1.00 93.44 82  A 1 
ATOM 620  O O   . SER A 0 82  . -19.514  -8.468  2.910   1.00 93.44 82  A 1 
ATOM 621  O OG  . SER A 0 82  . -16.871  -9.972  2.301   1.00 93.44 82  A 1 
ATOM 622  N N   . TYR A 0 83  . -20.818  -10.112 2.061   1.00 91.71 83  A 1 
ATOM 623  C CA  . TYR A 0 83  . -21.826  -10.158 3.113   1.00 91.71 83  A 1 
ATOM 624  C C   . TYR A 0 83  . -21.961  -11.607 3.581   1.00 91.71 83  A 1 
ATOM 625  C CB  . TYR A 0 83  . -23.164  -9.619  2.583   1.00 91.71 83  A 1 
ATOM 626  O O   . TYR A 0 83  . -22.031  -12.508 2.742   1.00 91.71 83  A 1 
ATOM 627  C CG  . TYR A 0 83  . -23.095  -8.205  2.036   1.00 91.71 83  A 1 
ATOM 628  C CD1 . TYR A 0 83  . -23.232  -7.114  2.913   1.00 91.71 83  A 1 
ATOM 629  C CD2 . TYR A 0 83  . -22.874  -7.980  0.661   1.00 91.71 83  A 1 
ATOM 630  C CE1 . TYR A 0 83  . -23.152  -5.797  2.422   1.00 91.71 83  A 1 
ATOM 631  C CE2 . TYR A 0 83  . -22.783  -6.664  0.165   1.00 91.71 83  A 1 
ATOM 632  O OH  . TYR A 0 83  . -22.846  -4.294  0.581   1.00 91.71 83  A 1 
ATOM 633  C CZ  . TYR A 0 83  . -22.924  -5.571  1.046   1.00 91.71 83  A 1 
ATOM 634  N N   . ALA A 0 84  . -21.999  -11.813 4.891   1.00 87.51 84  A 1 
ATOM 635  C CA  . ALA A 0 84  . -22.290  -13.082 5.542   1.00 87.51 84  A 1 
ATOM 636  C C   . ALA A 0 84  . -23.371  -12.860 6.609   1.00 87.51 84  A 1 
ATOM 637  C CB  . ALA A 0 84  . -20.998  -13.660 6.132   1.00 87.51 84  A 1 
ATOM 638  O O   . ALA A 0 84  . -23.419  -11.804 7.239   1.00 87.51 84  A 1 
ATOM 639  N N   . ALA A 0 85  . -24.240  -13.851 6.774   1.00 82.65 85  A 1 
ATOM 640  C CA  . ALA A 0 85  . -25.240  -13.937 7.828   1.00 82.65 85  A 1 
ATOM 641  C C   . ALA A 0 85  . -25.411  -15.424 8.153   1.00 82.65 85  A 1 
ATOM 642  C CB  . ALA A 0 85  . -26.551  -13.303 7.347   1.00 82.65 85  A 1 
ATOM 643  O O   . ALA A 0 85  . -25.501  -16.228 7.219   1.00 82.65 85  A 1 
ATOM 644  N N   . GLU A 0 86  . -25.385  -15.791 9.432   1.00 76.99 86  A 1 
ATOM 645  C CA  . GLU A 0 86  . -25.297  -17.204 9.834   1.00 76.99 86  A 1 
ATOM 646  C C   . GLU A 0 86  . -26.670  -17.858 10.058  1.00 76.99 86  A 1 
ATOM 647  C CB  . GLU A 0 86  . -24.325  -17.349 11.021  1.00 76.99 86  A 1 
ATOM 648  O O   . GLU A 0 86  . -26.868  -18.999 9.637   1.00 76.99 86  A 1 
ATOM 649  C CG  . GLU A 0 86  . -22.885  -17.100 10.525  1.00 76.99 86  A 1 
ATOM 650  C CD  . GLU A 0 86  . -21.797  -17.271 11.596  1.00 76.99 86  A 1 
ATOM 651  O OE1 . GLU A 0 86  . -20.708  -17.774 11.226  1.00 76.99 86  A 1 
ATOM 652  O OE2 . GLU A 0 86  . -22.023  -16.841 12.748  1.00 76.99 86  A 1 
ATOM 653  N N   . SER A 0 87  . -27.641  -17.122 10.606  1.00 77.21 87  A 1 
ATOM 654  C CA  . SER A 0 87  . -29.023  -17.579 10.814  1.00 77.21 87  A 1 
ATOM 655  C C   . SER A 0 87  . -30.006  -16.403 10.942  1.00 77.21 87  A 1 
ATOM 656  C CB  . SER A 0 87  . -29.091  -18.445 12.079  1.00 77.21 87  A 1 
ATOM 657  O O   . SER A 0 87  . -29.609  -15.238 11.039  1.00 77.21 87  A 1 
ATOM 658  O OG  . SER A 0 87  . -28.840  -17.613 13.181  1.00 77.21 87  A 1 
ATOM 659  N N   . TYR A 0 88  . -31.301  -16.722 10.903  1.00 77.07 88  A 1 
ATOM 660  C CA  . TYR A 0 88  . -32.387  -15.858 11.358  1.00 77.07 88  A 1 
ATOM 661  C C   . TYR A 0 88  . -33.528  -16.758 11.819  1.00 77.07 88  A 1 
ATOM 662  C CB  . TYR A 0 88  . -32.892  -14.926 10.244  1.00 77.07 88  A 1 
ATOM 663  O O   . TYR A 0 88  . -34.177  -17.390 10.978  1.00 77.07 88  A 1 
ATOM 664  C CG  . TYR A 0 88  . -34.113  -14.126 10.672  1.00 77.07 88  A 1 
ATOM 665  C CD1 . TYR A 0 88  . -35.392  -14.360 10.117  1.00 77.07 88  A 1 
ATOM 666  C CD2 . TYR A 0 88  . -33.969  -13.204 11.720  1.00 77.07 88  A 1 
ATOM 667  C CE1 . TYR A 0 88  . -36.507  -13.616 10.565  1.00 77.07 88  A 1 
ATOM 668  C CE2 . TYR A 0 88  . -35.078  -12.495 12.196  1.00 77.07 88  A 1 
ATOM 669  O OH  . TYR A 0 88  . -37.353  -11.920 12.089  1.00 77.07 88  A 1 
ATOM 670  C CZ  . TYR A 0 88  . -36.338  -12.674 11.603  1.00 77.07 88  A 1 
ATOM 671  N N   . ASP A 0 89  . -33.764  -16.797 13.125  1.00 81.35 89  A 1 
ATOM 672  C CA  . ASP A 0 89  . -34.745  -17.692 13.726  1.00 81.35 89  A 1 
ATOM 673  C C   . ASP A 0 89  . -35.893  -16.874 14.337  1.00 81.35 89  A 1 
ATOM 674  C CB  . ASP A 0 89  . -34.059  -18.647 14.724  1.00 81.35 89  A 1 
ATOM 675  O O   . ASP A 0 89  . -35.682  -15.942 15.114  1.00 81.35 89  A 1 
ATOM 676  C CG  . ASP A 0 89  . -33.207  -19.759 14.073  1.00 81.35 89  A 1 
ATOM 677  O OD1 . ASP A 0 89  . -33.187  -19.875 12.823  1.00 81.35 89  A 1 
ATOM 678  O OD2 . ASP A 0 89  . -32.628  -20.564 14.837  1.00 81.35 89  A 1 
ATOM 679  N N   . GLU A 0 90  . -37.128  -17.228 13.975  1.00 83.73 90  A 1 
ATOM 680  C CA  . GLU A 0 90  . -38.349  -16.794 14.662  1.00 83.73 90  A 1 
ATOM 681  C C   . GLU A 0 90  . -38.943  -18.010 15.374  1.00 83.73 90  A 1 
ATOM 682  C CB  . GLU A 0 90  . -39.405  -16.210 13.701  1.00 83.73 90  A 1 
ATOM 683  O O   . GLU A 0 90  . -39.123  -19.064 14.754  1.00 83.73 90  A 1 
ATOM 684  C CG  . GLU A 0 90  . -38.940  -15.040 12.820  1.00 83.73 90  A 1 
ATOM 685  C CD  . GLU A 0 90  . -40.103  -14.330 12.093  1.00 83.73 90  A 1 
ATOM 686  O OE1 . GLU A 0 90  . -39.931  -13.149 11.707  1.00 83.73 90  A 1 
ATOM 687  O OE2 . GLU A 0 90  . -41.199  -14.903 11.923  1.00 83.73 90  A 1 
ATOM 688  N N   . TRP A 0 91  . -39.273  -17.873 16.655  1.00 86.69 91  A 1 
ATOM 689  C CA  . TRP A 0 91  . -39.856  -18.949 17.451  1.00 86.69 91  A 1 
ATOM 690  C C   . TRP A 0 91  . -41.037  -18.450 18.285  1.00 86.69 91  A 1 
ATOM 691  C CB  . TRP A 0 91  . -38.763  -19.630 18.285  1.00 86.69 91  A 1 
ATOM 692  O O   . TRP A 0 91  . -41.090  -17.296 18.700  1.00 86.69 91  A 1 
ATOM 693  C CG  . TRP A 0 91  . -38.018  -18.745 19.236  1.00 86.69 91  A 1 
ATOM 694  C CD1 . TRP A 0 91  . -36.867  -18.084 18.970  1.00 86.69 91  A 1 
ATOM 695  C CD2 . TRP A 0 91  . -38.374  -18.391 20.606  1.00 86.69 91  A 1 
ATOM 696  C CE2 . TRP A 0 91  . -37.379  -17.505 21.119  1.00 86.69 91  A 1 
ATOM 697  C CE3 . TRP A 0 91  . -39.449  -18.718 21.459  1.00 86.69 91  A 1 
ATOM 698  N NE1 . TRP A 0 91  . -36.482  -17.358 20.081  1.00 86.69 91  A 1 
ATOM 699  C CH2 . TRP A 0 91  . -38.539  -17.305 23.234  1.00 86.69 91  A 1 
ATOM 700  C CZ2 . TRP A 0 91  . -37.450  -16.966 22.412  1.00 86.69 91  A 1 
ATOM 701  C CZ3 . TRP A 0 91  . -39.528  -18.186 22.758  1.00 86.69 91  A 1 
ATOM 702  N N   . ASP A 0 92  . -42.000  -19.342 18.497  1.00 82.28 92  A 1 
ATOM 703  C CA  . ASP A 0 92  . -43.259  -19.104 19.202  1.00 82.28 92  A 1 
ATOM 704  C C   . ASP A 0 92  . -43.585  -20.364 20.014  1.00 82.28 92  A 1 
ATOM 705  C CB  . ASP A 0 92  . -44.356  -18.798 18.164  1.00 82.28 92  A 1 
ATOM 706  O O   . ASP A 0 92  . -43.519  -21.480 19.485  1.00 82.28 92  A 1 
ATOM 707  C CG  . ASP A 0 92  . -45.699  -18.350 18.755  1.00 82.28 92  A 1 
ATOM 708  O OD1 . ASP A 0 92  . -45.809  -18.261 19.996  1.00 82.28 92  A 1 
ATOM 709  O OD2 . ASP A 0 92  . -46.607  -18.094 17.929  1.00 82.28 92  A 1 
ATOM 710  N N   . ASN A 0 93  . -43.877  -20.197 21.300  1.00 79.49 93  A 1 
ATOM 711  C CA  . ASN A 0 93  . -44.232  -21.261 22.223  1.00 79.49 93  A 1 
ATOM 712  C C   . ASN A 0 93  . -45.371  -20.794 23.135  1.00 79.49 93  A 1 
ATOM 713  C CB  . ASN A 0 93  . -42.988  -21.682 23.022  1.00 79.49 93  A 1 
ATOM 714  O O   . ASN A 0 93  . -45.192  -19.900 23.961  1.00 79.49 93  A 1 
ATOM 715  C CG  . ASN A 0 93  . -43.293  -22.878 23.905  1.00 79.49 93  A 1 
ATOM 716  N ND2 . ASN A 0 93  . -43.358  -22.705 25.203  1.00 79.49 93  A 1 
ATOM 717  O OD1 . ASN A 0 93  . -43.497  -23.981 23.427  1.00 79.49 93  A 1 
ATOM 718  N N   . THR A 0 94  . -46.526  -21.442 23.003  1.00 79.51 94  A 1 
ATOM 719  C CA  . THR A 0 94  . -47.692  -21.256 23.874  1.00 79.51 94  A 1 
ATOM 720  C C   . THR A 0 94  . -47.823  -22.467 24.793  1.00 79.51 94  A 1 
ATOM 721  C CB  . THR A 0 94  . -48.982  -21.094 23.051  1.00 79.51 94  A 1 
ATOM 722  O O   . THR A 0 94  . -47.914  -23.592 24.293  1.00 79.51 94  A 1 
ATOM 723  C CG2 . THR A 0 94  . -50.115  -20.494 23.878  1.00 79.51 94  A 1 
ATOM 724  O OG1 . THR A 0 94  . -48.791  -20.268 21.919  1.00 79.51 94  A 1 
ATOM 725  N N   . ASP A 0 95  . -47.839  -22.245 26.105  1.00 74.54 95  A 1 
ATOM 726  C CA  . ASP A 0 95  . -48.083  -23.270 27.121  1.00 74.54 95  A 1 
ATOM 727  C C   . ASP A 0 95  . -49.486  -23.063 27.721  1.00 74.54 95  A 1 
ATOM 728  C CB  . ASP A 0 95  . -46.951  -23.267 28.172  1.00 74.54 95  A 1 
ATOM 729  O O   . ASP A 0 95  . -49.744  -22.086 28.414  1.00 74.54 95  A 1 
ATOM 730  C CG  . ASP A 0 95  . -46.629  -24.670 28.704  1.00 74.54 95  A 1 
ATOM 731  O OD1 . ASP A 0 95  . -47.490  -25.569 28.551  1.00 74.54 95  A 1 
ATOM 732  O OD2 . ASP A 0 95  . -45.470  -24.873 29.142  1.00 74.54 95  A 1 
ATOM 733  N N   . ASP A 0 96  . -50.419  -23.960 27.386  1.00 76.38 96  A 1 
ATOM 734  C CA  . ASP A 0 96  . -51.858  -23.886 27.721  1.00 76.38 96  A 1 
ATOM 735  C C   . ASP A 0 96  . -52.224  -24.904 28.834  1.00 76.38 96  A 1 
ATOM 736  C CB  . ASP A 0 96  . -52.705  -24.107 26.439  1.00 76.38 96  A 1 
ATOM 737  O O   . ASP A 0 96  . -53.282  -25.564 28.791  1.00 76.38 96  A 1 
ATOM 738  C CG  . ASP A 0 96  . -53.054  -22.890 25.573  1.00 76.38 96  A 1 
ATOM 739  O OD1 . ASP A 0 96  . -52.984  -21.739 26.045  1.00 76.38 96  A 1 
ATOM 740  O OD2 . ASP A 0 96  . -53.603  -23.150 24.473  1.00 76.38 96  A 1 
ATOM 741  N N   . ASP A 0 97  . -51.313  -25.116 29.786  1.00 76.65 97  A 1 
ATOM 742  C CA  . ASP A 0 97  . -51.393  -26.211 30.753  1.00 76.65 97  A 1 
ATOM 743  C C   . ASP A 0 97  . -52.498  -26.008 31.817  1.00 76.65 97  A 1 
ATOM 744  C CB  . ASP A 0 97  . -49.989  -26.584 31.308  1.00 76.65 97  A 1 
ATOM 745  O O   . ASP A 0 97  . -53.045  -24.924 32.055  1.00 76.65 97  A 1 
ATOM 746  C CG  . ASP A 0 97  . -49.483  -27.995 30.919  1.00 76.65 97  A 1 
ATOM 747  O OD1 . ASP A 0 97  . -50.196  -28.720 30.175  1.00 76.65 97  A 1 
ATOM 748  O OD2 . ASP A 0 97  . -48.481  -28.468 31.509  1.00 76.65 97  A 1 
ATOM 749  N N   . LYS A 0 98  . -52.986  -27.132 32.370  1.00 73.44 98  A 1 
ATOM 750  C CA  . LYS A 0 98  . -54.171  -27.158 33.255  1.00 73.44 98  A 1 
ATOM 751  C C   . LYS A 0 98  . -54.029  -28.173 34.368  1.00 73.44 98  A 1 
ATOM 752  C CB  . LYS A 0 98  . -55.472  -27.391 32.459  1.00 73.44 98  A 1 
ATOM 753  O O   . LYS A 0 98  . -54.161  -29.382 34.159  1.00 73.44 98  A 1 
ATOM 754  C CG  . LYS A 0 98  . -55.746  -26.152 31.612  1.00 73.44 98  A 1 
ATOM 755  C CD  . LYS A 0 98  . -57.017  -26.123 30.776  1.00 73.44 98  A 1 
ATOM 756  C CE  . LYS A 0 98  . -56.967  -24.701 30.205  1.00 73.44 98  A 1 
ATOM 757  N NZ  . LYS A 0 98  . -57.289  -24.603 28.770  1.00 73.44 98  A 1 
ATOM 758  N N   . TRP A 0 99  . -53.878  -27.671 35.587  1.00 72.89 99  A 1 
ATOM 759  C CA  . TRP A 0 99  . -53.686  -28.482 36.783  1.00 72.89 99  A 1 
ATOM 760  C C   . TRP A 0 99  . -54.837  -28.344 37.789  1.00 72.89 99  A 1 
ATOM 761  C CB  . TRP A 0 99  . -52.303  -28.173 37.364  1.00 72.89 99  A 1 
ATOM 762  O O   . TRP A 0 99  . -55.593  -27.372 37.823  1.00 72.89 99  A 1 
ATOM 763  C CG  . TRP A 0 99  . -52.035  -26.732 37.658  1.00 72.89 99  A 1 
ATOM 764  C CD1 . TRP A 0 99  . -51.447  -25.853 36.812  1.00 72.89 99  A 1 
ATOM 765  C CD2 . TRP A 0 99  . -52.304  -25.984 38.882  1.00 72.89 99  A 1 
ATOM 766  C CE2 . TRP A 0 99  . -51.827  -24.649 38.710  1.00 72.89 99  A 1 
ATOM 767  C CE3 . TRP A 0 99  . -52.888  -26.312 40.130  1.00 72.89 99  A 1 
ATOM 768  N NE1 . TRP A 0 99  . -51.333  -24.624 37.423  1.00 72.89 99  A 1 
ATOM 769  C CH2 . TRP A 0 99  . -52.481  -24.053 40.967  1.00 72.89 99  A 1 
ATOM 770  C CZ2 . TRP A 0 99  . -51.909  -23.694 39.733  1.00 72.89 99  A 1 
ATOM 771  C CZ3 . TRP A 0 99  . -52.977  -25.357 41.163  1.00 72.89 99  A 1 
ATOM 772  N N   . GLY A 0 100 . -55.004  -29.368 38.629  1.00 62.06 100 A 1 
ATOM 773  C CA  . GLY A 0 100 . -56.076  -29.418 39.620  1.00 62.06 100 A 1 
ATOM 774  C C   . GLY A 0 100 . -55.656  -30.137 40.895  1.00 62.06 100 A 1 
ATOM 775  O O   . GLY A 0 100 . -55.114  -31.242 40.853  1.00 62.06 100 A 1 
ATOM 776  N N   . ALA A 0 101 . -55.948  -29.523 42.039  1.00 58.13 101 A 1 
ATOM 777  C CA  . ALA A 0 101 . -55.694  -30.085 43.358  1.00 58.13 101 A 1 
ATOM 778  C C   . ALA A 0 101 . -56.973  -30.718 43.932  1.00 58.13 101 A 1 
ATOM 779  C CB  . ALA A 0 101 . -55.103  -28.998 44.263  1.00 58.13 101 A 1 
ATOM 780  O O   . ALA A 0 101 . -58.050  -30.113 43.933  1.00 58.13 101 A 1 
ATOM 781  N N   . GLN A 0 102 . -56.853  -31.947 44.443  1.00 55.35 102 A 1 
ATOM 782  C CA  . GLN A 0 102 . -57.939  -32.681 45.098  1.00 55.35 102 A 1 
ATOM 783  C C   . GLN A 0 102 . -57.607  -32.935 46.570  1.00 55.35 102 A 1 
ATOM 784  C CB  . GLN A 0 102 . -58.225  -34.000 44.359  1.00 55.35 102 A 1 
ATOM 785  O O   . GLN A 0 102 . -56.665  -33.661 46.886  1.00 55.35 102 A 1 
ATOM 786  C CG  . GLN A 0 102 . -58.932  -33.755 43.018  1.00 55.35 102 A 1 
ATOM 787  C CD  . GLN A 0 102 . -59.354  -35.032 42.297  1.00 55.35 102 A 1 
ATOM 788  N NE2 . GLN A 0 102 . -60.155  -34.926 41.257  1.00 55.35 102 A 1 
ATOM 789  O OE1 . GLN A 0 102 . -59.004  -36.146 42.645  1.00 55.35 102 A 1 
ATOM 790  N N   . ALA A 0 103 . -58.423  -32.377 47.465  1.00 48.14 103 A 1 
ATOM 791  C CA  . ALA A 0 103 . -58.383  -32.641 48.900  1.00 48.14 103 A 1 
ATOM 792  C C   . ALA A 0 103 . -59.704  -33.272 49.373  1.00 48.14 103 A 1 
ATOM 793  C CB  . ALA A 0 103 . -58.036  -31.344 49.639  1.00 48.14 103 A 1 
ATOM 794  O O   . ALA A 0 103 . -60.776  -32.974 48.842  1.00 48.14 103 A 1 
ATOM 795  N N   . TRP A 0 104 . -59.608  -34.147 50.375  1.00 46.92 104 A 1 
ATOM 796  C CA  . TRP A 0 104 . -60.712  -34.952 50.904  1.00 46.92 104 A 1 
ATOM 797  C C   . TRP A 0 104 . -61.050  -34.516 52.332  1.00 46.92 104 A 1 
ATOM 798  C CB  . TRP A 0 104 . -60.319  -36.438 50.879  1.00 46.92 104 A 1 
ATOM 799  O O   . TRP A 0 104 . -60.137  -34.339 53.140  1.00 46.92 104 A 1 
ATOM 800  C CG  . TRP A 0 104 . -60.021  -37.025 49.530  1.00 46.92 104 A 1 
ATOM 801  C CD1 . TRP A 0 104 . -58.861  -36.897 48.845  1.00 46.92 104 A 1 
ATOM 802  C CD2 . TRP A 0 104 . -60.895  -37.832 48.680  1.00 46.92 104 A 1 
ATOM 803  C CE2 . TRP A 0 104 . -60.189  -38.154 47.481  1.00 46.92 104 A 1 
ATOM 804  C CE3 . TRP A 0 104 . -62.218  -38.315 48.794  1.00 46.92 104 A 1 
ATOM 805  N NE1 . TRP A 0 104 . -58.959  -37.550 47.632  1.00 46.92 104 A 1 
ATOM 806  C CH2 . TRP A 0 104 . -62.079  -39.380 46.597  1.00 46.92 104 A 1 
ATOM 807  C CZ2 . TRP A 0 104 . -60.761  -38.913 46.450  1.00 46.92 104 A 1 
ATOM 808  C CZ3 . TRP A 0 104 . -62.803  -39.080 47.766  1.00 46.92 104 A 1 
ATOM 809  N N   . GLY A 0 105 . -62.341  -34.379 52.641  1.00 54.59 105 A 1 
ATOM 810  C CA  . GLY A 0 105 . -62.856  -34.133 53.992  1.00 54.59 105 A 1 
ATOM 811  C C   . GLY A 0 105 . -63.682  -35.311 54.504  1.00 54.59 105 A 1 
ATOM 812  O O   . GLY A 0 105 . -64.189  -36.106 53.714  1.00 54.59 105 A 1 
ATOM 813  N N   . GLN A 0 106 . -63.806  -35.425 55.827  1.00 44.84 106 A 1 
ATOM 814  C CA  . GLN A 0 106 . -64.739  -36.348 56.468  1.00 44.84 106 A 1 
ATOM 815  C C   . GLN A 0 106 . -65.309  -35.708 57.740  1.00 44.84 106 A 1 
ATOM 816  C CB  . GLN A 0 106 . -64.065  -37.707 56.747  1.00 44.84 106 A 1 
ATOM 817  O O   . GLN A 0 106 . -64.611  -35.566 58.745  1.00 44.84 106 A 1 
ATOM 818  C CG  . GLN A 0 106 . -65.083  -38.660 57.393  1.00 44.84 106 A 1 
ATOM 819  C CD  . GLN A 0 106 . -64.619  -40.094 57.603  1.00 44.84 106 A 1 
ATOM 820  N NE2 . GLN A 0 106 . -65.556  -40.998 57.793  1.00 44.84 106 A 1 
ATOM 821  O OE1 . GLN A 0 106 . -63.447  -40.442 57.660  1.00 44.84 106 A 1 
ATOM 822  N N   . ASP A 0 107 . -66.590  -35.379 57.671  1.00 46.54 107 A 1 
ATOM 823  C CA  . ASP A 0 107 . -67.494  -35.130 58.787  1.00 46.54 107 A 1 
ATOM 824  C C   . ASP A 0 107 . -67.684  -36.399 59.643  1.00 46.54 107 A 1 
ATOM 825  C CB  . ASP A 0 107 . -68.834  -34.625 58.214  1.00 46.54 107 A 1 
ATOM 826  O O   . ASP A 0 107 . -67.558  -37.534 59.171  1.00 46.54 107 A 1 
ATOM 827  C CG  . ASP A 0 107 . -69.517  -35.604 57.234  1.00 46.54 107 A 1 
ATOM 828  O OD1 . ASP A 0 107 . -68.806  -36.355 56.520  1.00 46.54 107 A 1 
ATOM 829  O OD2 . ASP A 0 107 . -70.759  -35.629 57.195  1.00 46.54 107 A 1 
ATOM 830  N N   . ARG A 0 108 . -67.930  -36.237 60.950  1.00 40.32 108 A 1 
ATOM 831  C CA  . ARG A 0 108 . -68.145  -37.369 61.869  1.00 40.32 108 A 1 
ATOM 832  C C   . ARG A 0 108 . -69.132  -37.028 62.974  1.00 40.32 108 A 1 
ATOM 833  C CB  . ARG A 0 108 . -66.821  -37.892 62.456  1.00 40.32 108 A 1 
ATOM 834  O O   . ARG A 0 108 . -68.742  -36.776 64.118  1.00 40.32 108 A 1 
ATOM 835  C CG  . ARG A 0 108 . -66.057  -38.807 61.487  1.00 40.32 108 A 1 
ATOM 836  C CD  . ARG A 0 108 . -64.927  -39.567 62.189  1.00 40.32 108 A 1 
ATOM 837  N NE  . ARG A 0 108 . -65.449  -40.469 63.238  1.00 40.32 108 A 1 
ATOM 838  N NH1 . ARG A 0 108 . -63.571  -40.545 64.544  1.00 40.32 108 A 1 
ATOM 839  N NH2 . ARG A 0 108 . -65.451  -41.535 65.245  1.00 40.32 108 A 1 
ATOM 840  C CZ  . ARG A 0 108 . -64.822  -40.848 64.333  1.00 40.32 108 A 1 
ATOM 841  N N   . ASP A 0 109 . -70.406  -37.177 62.658  1.00 45.66 109 A 1 
ATOM 842  C CA  . ASP A 0 109 . -71.487  -36.929 63.601  1.00 45.66 109 A 1 
ATOM 843  C C   . ASP A 0 109 . -71.558  -38.027 64.668  1.00 45.66 109 A 1 
ATOM 844  C CB  . ASP A 0 109 . -72.798  -36.731 62.835  1.00 45.66 109 A 1 
ATOM 845  O O   . ASP A 0 109 . -71.887  -39.195 64.428  1.00 45.66 109 A 1 
ATOM 846  C CG  . ASP A 0 109 . -72.721  -35.508 61.914  1.00 45.66 109 A 1 
ATOM 847  O OD1 . ASP A 0 109 . -71.842  -34.655 62.180  1.00 45.66 109 A 1 
ATOM 848  O OD2 . ASP A 0 109 . -73.542  -35.466 60.984  1.00 45.66 109 A 1 
ATOM 849  N N   . VAL A 0 110 . -71.210  -37.667 65.906  1.00 41.85 110 A 1 
ATOM 850  C CA  . VAL A 0 110 . -71.199  -38.606 67.037  1.00 41.85 110 A 1 
ATOM 851  C C   . VAL A 0 110 . -72.604  -38.724 67.631  1.00 41.85 110 A 1 
ATOM 852  C CB  . VAL A 0 110 . -70.095  -38.292 68.066  1.00 41.85 110 A 1 
ATOM 853  O O   . VAL A 0 110 . -72.887  -38.270 68.742  1.00 41.85 110 A 1 
ATOM 854  C CG1 . VAL A 0 110 . -69.997  -39.394 69.138  1.00 41.85 110 A 1 
ATOM 855  C CG2 . VAL A 0 110 . -68.713  -38.234 67.397  1.00 41.85 110 A 1 
ATOM 856  N N   . TYR A 0 111 . -73.496  -39.389 66.896  1.00 38.12 111 A 1 
ATOM 857  C CA  . TYR A 0 111 . -74.859  -39.649 67.349  1.00 38.12 111 A 1 
ATOM 858  C C   . TYR A 0 111 . -74.893  -40.550 68.600  1.00 38.12 111 A 1 
ATOM 859  C CB  . TYR A 0 111 . -75.699  -40.229 66.202  1.00 38.12 111 A 1 
ATOM 860  O O   . TYR A 0 111 . -74.667  -41.761 68.547  1.00 38.12 111 A 1 
ATOM 861  C CG  . TYR A 0 111 . -77.181  -40.309 66.528  1.00 38.12 111 A 1 
ATOM 862  C CD1 . TYR A 0 111 . -77.729  -41.478 67.094  1.00 38.12 111 A 1 
ATOM 863  C CD2 . TYR A 0 111 . -78.012  -39.204 66.260  1.00 38.12 111 A 1 
ATOM 864  C CE1 . TYR A 0 111 . -79.108  -41.545 67.382  1.00 38.12 111 A 1 
ATOM 865  C CE2 . TYR A 0 111 . -79.389  -39.266 66.542  1.00 38.12 111 A 1 
ATOM 866  O OH  . TYR A 0 111 . -81.275  -40.509 67.351  1.00 38.12 111 A 1 
ATOM 867  C CZ  . TYR A 0 111 . -79.941  -40.441 67.097  1.00 38.12 111 A 1 
ATOM 868  N N   . GLY A 0 112 . -75.236  -39.960 69.748  1.00 39.13 112 A 1 
ATOM 869  C CA  . GLY A 0 112 . -75.937  -40.657 70.833  1.00 39.13 112 A 1 
ATOM 870  C C   . GLY A 0 112 . -75.228  -41.841 71.507  1.00 39.13 112 A 1 
ATOM 871  O O   . GLY A 0 112 . -75.897  -42.806 71.886  1.00 39.13 112 A 1 
ATOM 872  N N   . ALA A 0 113 . -73.909  -41.794 71.719  1.00 30.92 113 A 1 
ATOM 873  C CA  . ALA A 0 113 . -73.198  -42.826 72.482  1.00 30.92 113 A 1 
ATOM 874  C C   . ALA A 0 113 . -73.620  -42.841 73.972  1.00 30.92 113 A 1 
ATOM 875  C CB  . ALA A 0 113 . -71.686  -42.639 72.295  1.00 30.92 113 A 1 
ATOM 876  O O   . ALA A 0 113 . -73.030  -42.164 74.817  1.00 30.92 113 A 1 
ATOM 877  N N   . SER A 0 114 . -74.643  -43.633 74.317  1.00 35.96 114 A 1 
ATOM 878  C CA  . SER A 0 114 . -75.116  -43.771 75.700  1.00 35.96 114 A 1 
ATOM 879  C C   . SER A 0 114 . -74.005  -44.295 76.617  1.00 35.96 114 A 1 
ATOM 880  C CB  . SER A 0 114 . -76.350  -44.675 75.782  1.00 35.96 114 A 1 
ATOM 881  O O   . SER A 0 114 . -73.414  -45.345 76.356  1.00 35.96 114 A 1 
ATOM 882  O OG  . SER A 0 114 . -76.033  -46.014 75.457  1.00 35.96 114 A 1 
ATOM 883  N N   . SER A 0 115 . -73.744  -43.581 77.709  1.00 36.50 115 A 1 
ATOM 884  C CA  . SER A 0 115 . -72.583  -43.770 78.579  1.00 36.50 115 A 1 
ATOM 885  C C   . SER A 0 115 . -72.622  -45.052 79.425  1.00 36.50 115 A 1 
ATOM 886  C CB  . SER A 0 115 . -72.414  -42.518 79.453  1.00 36.50 115 A 1 
ATOM 887  O O   . SER A 0 115 . -72.933  -45.019 80.612  1.00 36.50 115 A 1 
ATOM 888  O OG  . SER A 0 115 . -73.640  -42.141 80.064  1.00 36.50 115 A 1 
ATOM 889  N N   . TYR A 0 116 . -72.220  -46.187 78.845  1.00 30.88 116 A 1 
ATOM 890  C CA  . TYR A 0 116 . -71.737  -47.344 79.609  1.00 30.88 116 A 1 
ATOM 891  C C   . TYR A 0 116 . -70.779  -48.212 78.769  1.00 30.88 116 A 1 
ATOM 892  C CB  . TYR A 0 116 . -72.925  -48.161 80.172  1.00 30.88 116 A 1 
ATOM 893  O O   . TYR A 0 116 . -71.194  -48.866 77.817  1.00 30.88 116 A 1 
ATOM 894  C CG  . TYR A 0 116 . -72.766  -48.560 81.633  1.00 30.88 116 A 1 
ATOM 895  C CD1 . TYR A 0 116 . -72.363  -49.864 81.983  1.00 30.88 116 A 1 
ATOM 896  C CD2 . TYR A 0 116 . -73.033  -47.619 82.648  1.00 30.88 116 A 1 
ATOM 897  C CE1 . TYR A 0 116 . -72.228  -50.222 83.341  1.00 30.88 116 A 1 
ATOM 898  C CE2 . TYR A 0 116 . -72.890  -47.968 84.005  1.00 30.88 116 A 1 
ATOM 899  O OH  . TYR A 0 116 . -72.356  -49.621 85.661  1.00 30.88 116 A 1 
ATOM 900  C CZ  . TYR A 0 116 . -72.489  -49.275 84.353  1.00 30.88 116 A 1 
ATOM 901  N N   . GLY A 0 117 . -69.493  -48.260 79.141  1.00 32.76 117 A 1 
ATOM 902  C CA  . GLY A 0 117 . -68.611  -49.382 78.773  1.00 32.76 117 A 1 
ATOM 903  C C   . GLY A 0 117 . -67.597  -49.227 77.628  1.00 32.76 117 A 1 
ATOM 904  O O   . GLY A 0 117 . -66.888  -50.197 77.376  1.00 32.76 117 A 1 
ATOM 905  N N   . LYS A 0 118 . -67.436  -48.067 76.969  1.00 31.41 118 A 1 
ATOM 906  C CA  . LYS A 0 118 . -66.246  -47.811 76.124  1.00 31.41 118 A 1 
ATOM 907  C C   . LYS A 0 118 . -65.340  -46.745 76.731  1.00 31.41 118 A 1 
ATOM 908  C CB  . LYS A 0 118 . -66.587  -47.547 74.645  1.00 31.41 118 A 1 
ATOM 909  O O   . LYS A 0 118 . -65.636  -45.556 76.709  1.00 31.41 118 A 1 
ATOM 910  C CG  . LYS A 0 118 . -66.684  -48.872 73.864  1.00 31.41 118 A 1 
ATOM 911  C CD  . LYS A 0 118 . -66.601  -48.659 72.345  1.00 31.41 118 A 1 
ATOM 912  C CE  . LYS A 0 118 . -66.541  -50.014 71.624  1.00 31.41 118 A 1 
ATOM 913  N NZ  . LYS A 0 118 . -66.294  -49.852 70.167  1.00 31.41 118 A 1 
ATOM 914  N N   . GLN A 0 119 . -64.228  -47.221 77.279  1.00 30.31 119 A 1 
ATOM 915  C CA  . GLN A 0 119 . -63.126  -46.420 77.791  1.00 30.31 119 A 1 
ATOM 916  C C   . GLN A 0 119 . -62.496  -45.629 76.638  1.00 30.31 119 A 1 
ATOM 917  C CB  . GLN A 0 119 . -62.162  -47.412 78.460  1.00 30.31 119 A 1 
ATOM 918  O O   . GLN A 0 119 . -62.083  -46.212 75.636  1.00 30.31 119 A 1 
ATOM 919  C CG  . GLN A 0 119 . -61.012  -46.798 79.271  1.00 30.31 119 A 1 
ATOM 920  C CD  . GLN A 0 119 . -60.307  -47.848 80.138  1.00 30.31 119 A 1 
ATOM 921  N NE2 . GLN A 0 119 . -59.260  -47.485 80.842  1.00 30.31 119 A 1 
ATOM 922  O OE1 . GLN A 0 119 . -60.689  -49.003 80.224  1.00 30.31 119 A 1 
ATOM 923  N N   . ALA A 0 120 . -62.445  -44.303 76.769  1.00 31.87 120 A 1 
ATOM 924  C CA  . ALA A 0 120 . -61.788  -43.438 75.800  1.00 31.87 120 A 1 
ATOM 925  C C   . ALA A 0 120 . -60.272  -43.686 75.843  1.00 31.87 120 A 1 
ATOM 926  C CB  . ALA A 0 120 . -62.165  -41.981 76.098  1.00 31.87 120 A 1 
ATOM 927  O O   . ALA A 0 120 . -59.586  -43.243 76.762  1.00 31.87 120 A 1 
ATOM 928  N N   . SER A 0 121 . -59.764  -44.421 74.856  1.00 32.42 121 A 1 
ATOM 929  C CA  . SER A 0 121 . -58.335  -44.622 74.621  1.00 32.42 121 A 1 
ATOM 930  C C   . SER A 0 121 . -58.062  -44.541 73.120  1.00 32.42 121 A 1 
ATOM 931  C CB  . SER A 0 121 . -57.845  -45.928 75.250  1.00 32.42 121 A 1 
ATOM 932  O O   . SER A 0 121 . -57.970  -45.533 72.408  1.00 32.42 121 A 1 
ATOM 933  O OG  . SER A 0 121 . -56.434  -46.005 75.191  1.00 32.42 121 A 1 
ATOM 934  N N   . SER A 0 122 . -57.985  -43.299 72.654  1.00 33.81 122 A 1 
ATOM 935  C CA  . SER A 0 122 . -57.164  -42.896 71.511  1.00 33.81 122 A 1 
ATOM 936  C C   . SER A 0 122 . -56.353  -41.664 71.929  1.00 33.81 122 A 1 
ATOM 937  C CB  . SER A 0 122 . -57.998  -42.694 70.241  1.00 33.81 122 A 1 
ATOM 938  O O   . SER A 0 122 . -56.362  -40.628 71.267  1.00 33.81 122 A 1 
ATOM 939  O OG  . SER A 0 122 . -58.886  -41.605 70.393  1.00 33.81 122 A 1 
ATOM 940  N N   . GLY A 0 123 . -55.739  -41.765 73.112  1.00 30.83 123 A 1 
ATOM 941  C CA  . GLY A 0 123 . -54.564  -40.970 73.445  1.00 30.83 123 A 1 
ATOM 942  C C   . GLY A 0 123 . -53.348  -41.581 72.749  1.00 30.83 123 A 1 
ATOM 943  O O   . GLY A 0 123 . -53.365  -42.767 72.429  1.00 30.83 123 A 1 
ATOM 944  N N   . ASP A 0 124 . -52.330  -40.756 72.531  1.00 29.23 124 A 1 
ATOM 945  C CA  . ASP A 0 124 . -51.022  -41.131 71.986  1.00 29.23 124 A 1 
ATOM 946  C C   . ASP A 0 124 . -51.042  -41.697 70.553  1.00 29.23 124 A 1 
ATOM 947  C CB  . ASP A 0 124 . -50.223  -41.927 73.033  1.00 29.23 124 A 1 
ATOM 948  O O   . ASP A 0 124 . -50.691  -42.841 70.279  1.00 29.23 124 A 1 
ATOM 949  C CG  . ASP A 0 124 . -50.144  -41.172 74.372  1.00 29.23 124 A 1 
ATOM 950  O OD1 . ASP A 0 124 . -50.232  -39.917 74.352  1.00 29.23 124 A 1 
ATOM 951  O OD2 . ASP A 0 124 . -50.059  -41.841 75.426  1.00 29.23 124 A 1 
ATOM 952  N N   . TYR A 0 125 . -51.384  -40.821 69.599  1.00 31.37 125 A 1 
ATOM 953  C CA  . TYR A 0 125 . -50.885  -40.961 68.228  1.00 31.37 125 A 1 
ATOM 954  C C   . TYR A 0 125 . -49.438  -40.439 68.188  1.00 31.37 125 A 1 
ATOM 955  C CB  . TYR A 0 125 . -51.819  -40.264 67.222  1.00 31.37 125 A 1 
ATOM 956  O O   . TYR A 0 125 . -49.198  -39.229 68.255  1.00 31.37 125 A 1 
ATOM 957  C CG  . TYR A 0 125 . -52.066  -41.093 65.974  1.00 31.37 125 A 1 
ATOM 958  C CD1 . TYR A 0 125 . -51.219  -40.985 64.853  1.00 31.37 125 A 1 
ATOM 959  C CD2 . TYR A 0 125 . -53.140  -42.004 65.957  1.00 31.37 125 A 1 
ATOM 960  C CE1 . TYR A 0 125 . -51.455  -41.777 63.710  1.00 31.37 125 A 1 
ATOM 961  C CE2 . TYR A 0 125 . -53.379  -42.797 64.820  1.00 31.37 125 A 1 
ATOM 962  O OH  . TYR A 0 125 . -52.777  -43.456 62.600  1.00 31.37 125 A 1 
ATOM 963  C CZ  . TYR A 0 125 . -52.539  -42.684 63.693  1.00 31.37 125 A 1 
ATOM 964  N N   . ASP A 0 126 . -48.475  -41.360 68.142  1.00 33.51 126 A 1 
ATOM 965  C CA  . ASP A 0 126 . -47.047  -41.079 68.312  1.00 33.51 126 A 1 
ATOM 966  C C   . ASP A 0 126 . -46.484  -40.047 67.318  1.00 33.51 126 A 1 
ATOM 967  C CB  . ASP A 0 126 . -46.236  -42.384 68.209  1.00 33.51 126 A 1 
ATOM 968  O O   . ASP A 0 126 . -46.443  -40.248 66.101  1.00 33.51 126 A 1 
ATOM 969  C CG  . ASP A 0 126 . -46.082  -43.096 69.553  1.00 33.51 126 A 1 
ATOM 970  O OD1 . ASP A 0 126 . -45.696  -42.389 70.512  1.00 33.51 126 A 1 
ATOM 971  O OD2 . ASP A 0 126 . -46.281  -44.329 69.579  1.00 33.51 126 A 1 
ATOM 972  N N   . LYS A 0 127 . -45.910  -38.962 67.856  1.00 33.10 127 A 1 
ATOM 973  C CA  . LYS A 0 127 . -45.114  -37.974 67.105  1.00 33.10 127 A 1 
ATOM 974  C C   . LYS A 0 127 . -43.698  -38.482 66.759  1.00 33.10 127 A 1 
ATOM 975  C CB  . LYS A 0 127 . -45.059  -36.625 67.856  1.00 33.10 127 A 1 
ATOM 976  O O   . LYS A 0 127 . -42.733  -37.752 66.960  1.00 33.10 127 A 1 
ATOM 977  C CG  . LYS A 0 127 . -46.319  -35.758 67.764  1.00 33.10 127 A 1 
ATOM 978  C CD  . LYS A 0 127 . -46.007  -34.400 68.416  1.00 33.10 127 A 1 
ATOM 979  C CE  . LYS A 0 127 . -47.163  -33.414 68.241  1.00 33.10 127 A 1 
ATOM 980  N NZ  . LYS A 0 127 . -46.867  -32.111 68.888  1.00 33.10 127 A 1 
ATOM 981  N N   . TYR A 0 128 . -43.540  -39.686 66.206  1.00 30.13 128 A 1 
ATOM 982  C CA  . TYR A 0 128 . -42.239  -40.166 65.701  1.00 30.13 128 A 1 
ATOM 983  C C   . TYR A 0 128 . -42.370  -41.003 64.418  1.00 30.13 128 A 1 
ATOM 984  C CB  . TYR A 0 128 . -41.416  -40.838 66.822  1.00 30.13 128 A 1 
ATOM 985  O O   . TYR A 0 128 . -42.211  -42.217 64.409  1.00 30.13 128 A 1 
ATOM 986  C CG  . TYR A 0 128 . -40.461  -39.872 67.506  1.00 30.13 128 A 1 
ATOM 987  C CD1 . TYR A 0 128 . -39.273  -39.487 66.849  1.00 30.13 128 A 1 
ATOM 988  C CD2 . TYR A 0 128 . -40.771  -39.325 68.766  1.00 30.13 128 A 1 
ATOM 989  C CE1 . TYR A 0 128 . -38.409  -38.544 67.440  1.00 30.13 128 A 1 
ATOM 990  C CE2 . TYR A 0 128 . -39.910  -38.379 69.361  1.00 30.13 128 A 1 
ATOM 991  O OH  . TYR A 0 128 . -37.900  -37.066 69.256  1.00 30.13 128 A 1 
ATOM 992  C CZ  . TYR A 0 128 . -38.730  -37.983 68.693  1.00 30.13 128 A 1 
ATOM 993  N N   . GLY A 0 129 . -42.635  -40.311 63.302  1.00 31.41 129 A 1 
ATOM 994  C CA  . GLY A 0 129 . -42.803  -40.913 61.970  1.00 31.41 129 A 1 
ATOM 995  C C   . GLY A 0 129 . -42.240  -40.090 60.803  1.00 31.41 129 A 1 
ATOM 996  O O   . GLY A 0 129 . -42.686  -40.252 59.673  1.00 31.41 129 A 1 
ATOM 997  N N   . LYS A 0 130 . -41.278  -39.184 61.044  1.00 28.65 130 A 1 
ATOM 998  C CA  . LYS A 0 130 . -40.511  -38.508 59.975  1.00 28.65 130 A 1 
ATOM 999  C C   . LYS A 0 130 . -39.061  -39.006 59.975  1.00 28.65 130 A 1 
ATOM 1000 C CB  . LYS A 0 130 . -40.589  -36.968 60.085  1.00 28.65 130 A 1 
ATOM 1001 O O   . LYS A 0 130 . -38.437  -39.036 61.028  1.00 28.65 130 A 1 
ATOM 1002 C CG  . LYS A 0 130 . -41.923  -36.384 59.578  1.00 28.65 130 A 1 
ATOM 1003 C CD  . LYS A 0 130 . -41.881  -34.848 59.436  1.00 28.65 130 A 1 
ATOM 1004 C CE  . LYS A 0 130 . -43.201  -34.323 58.842  1.00 28.65 130 A 1 
ATOM 1005 N NZ  . LYS A 0 130 . -43.172  -32.863 58.549  1.00 28.65 130 A 1 
ATOM 1006 N N   . LYS A 0 131 . -38.535  -39.276 58.770  1.00 30.80 131 A 1 
ATOM 1007 C CA  . LYS A 0 131 . -37.183  -39.783 58.425  1.00 30.80 131 A 1 
ATOM 1008 C C   . LYS A 0 131 . -36.917  -41.288 58.621  1.00 30.80 131 A 1 
ATOM 1009 C CB  . LYS A 0 131 . -36.048  -38.952 59.061  1.00 30.80 131 A 1 
ATOM 1010 O O   . LYS A 0 131 . -36.190  -41.685 59.521  1.00 30.80 131 A 1 
ATOM 1011 C CG  . LYS A 0 131 . -36.008  -37.478 58.648  1.00 30.80 131 A 1 
ATOM 1012 C CD  . LYS A 0 131 . -34.731  -36.836 59.212  1.00 30.80 131 A 1 
ATOM 1013 C CE  . LYS A 0 131 . -34.562  -35.404 58.695  1.00 30.80 131 A 1 
ATOM 1014 N NZ  . LYS A 0 131 . -33.266  -34.817 59.122  1.00 30.80 131 A 1 
ATOM 1015 N N   . ALA A 0 132 . -37.327  -42.075 57.628  1.00 34.96 132 A 1 
ATOM 1016 C CA  . ALA A 0 132 . -36.441  -43.049 56.982  1.00 34.96 132 A 1 
ATOM 1017 C C   . ALA A 0 132 . -36.908  -43.239 55.528  1.00 34.96 132 A 1 
ATOM 1018 C CB  . ALA A 0 132 . -36.425  -44.376 57.751  1.00 34.96 132 A 1 
ATOM 1019 O O   . ALA A 0 132 . -38.020  -43.699 55.290  1.00 34.96 132 A 1 
ATOM 1020 N N   . ALA A 0 133 . -36.095  -42.815 54.561  1.00 31.49 133 A 1 
ATOM 1021 C CA  . ALA A 0 133 . -36.379  -43.018 53.142  1.00 31.49 133 A 1 
ATOM 1022 C C   . ALA A 0 133 . -35.856  -44.386 52.668  1.00 31.49 133 A 1 
ATOM 1023 C CB  . ALA A 0 133 . -35.768  -41.857 52.344  1.00 31.49 133 A 1 
ATOM 1024 O O   . ALA A 0 133 . -34.897  -44.902 53.233  1.00 31.49 133 A 1 
ATOM 1025 N N   . ALA A 0 134 . -36.450  -44.891 51.582  1.00 32.71 134 A 1 
ATOM 1026 C CA  . ALA A 0 134 . -35.947  -45.961 50.714  1.00 32.71 134 A 1 
ATOM 1027 C C   . ALA A 0 134 . -35.672  -47.354 51.333  1.00 32.71 134 A 1 
ATOM 1028 C CB  . ALA A 0 134 . -34.723  -45.422 49.955  1.00 32.71 134 A 1 
ATOM 1029 O O   . ALA A 0 134 . -34.572  -47.626 51.805  1.00 32.71 134 A 1 
ATOM 1030 N N   . ALA A 0 135 . -36.609  -48.297 51.138  1.00 33.20 135 A 1 
ATOM 1031 C CA  . ALA A 0 135 . -36.286  -49.695 50.808  1.00 33.20 135 A 1 
ATOM 1032 C C   . ALA A 0 135 . -37.503  -50.486 50.273  1.00 33.20 135 A 1 
ATOM 1033 C CB  . ALA A 0 135 . -35.718  -50.441 52.026  1.00 33.20 135 A 1 
ATOM 1034 O O   . ALA A 0 135 . -38.477  -50.686 50.986  1.00 33.20 135 A 1 
ATOM 1035 N N   . GLY A 0 136 . -37.383  -51.006 49.046  1.00 31.77 136 A 1 
ATOM 1036 C CA  . GLY A 0 136 . -37.787  -52.374 48.677  1.00 31.77 136 A 1 
ATOM 1037 C C   . GLY A 0 136 . -39.250  -52.834 48.814  1.00 31.77 136 A 1 
ATOM 1038 O O   . GLY A 0 136 . -39.690  -53.256 49.875  1.00 31.77 136 A 1 
ATOM 1039 N N   . THR A 0 137 . -39.916  -52.953 47.659  1.00 31.57 137 A 1 
ATOM 1040 C CA  . THR A 0 137 . -40.677  -54.145 47.196  1.00 31.57 137 A 1 
ATOM 1041 C C   . THR A 0 137 . -40.770  -55.340 48.177  1.00 31.57 137 A 1 
ATOM 1042 C CB  . THR A 0 137 . -39.973  -54.678 45.931  1.00 31.57 137 A 1 
ATOM 1043 O O   . THR A 0 137 . -39.738  -55.830 48.630  1.00 31.57 137 A 1 
ATOM 1044 C CG2 . THR A 0 137 . -39.936  -53.676 44.775  1.00 31.57 137 A 1 
ATOM 1045 O OG1 . THR A 0 137 . -38.629  -55.001 46.224  1.00 31.57 137 A 1 
ATOM 1046 N N   . LYS A 0 138 . -41.917  -56.014 48.363  1.00 32.76 138 A 1 
ATOM 1047 C CA  . LYS A 0 138 . -42.539  -56.879 47.334  1.00 32.76 138 A 1 
ATOM 1048 C C   . LYS A 0 138 . -43.877  -57.485 47.814  1.00 32.76 138 A 1 
ATOM 1049 C CB  . LYS A 0 138 . -41.559  -58.044 47.048  1.00 32.76 138 A 1 
ATOM 1050 O O   . LYS A 0 138 . -44.040  -57.785 48.990  1.00 32.76 138 A 1 
ATOM 1051 C CG  . LYS A 0 138 . -41.828  -58.834 45.760  1.00 32.76 138 A 1 
ATOM 1052 C CD  . LYS A 0 138 . -40.690  -59.844 45.543  1.00 32.76 138 A 1 
ATOM 1053 C CE  . LYS A 0 138 . -40.825  -60.540 44.186  1.00 32.76 138 A 1 
ATOM 1054 N NZ  . LYS A 0 138 . -39.683  -61.454 43.935  1.00 32.76 138 A 1 
ATOM 1055 N N   . TRP A 0 139 . -44.779  -57.727 46.862  1.00 27.59 139 A 1 
ATOM 1056 C CA  . TRP A 0 139 . -45.997  -58.552 46.961  1.00 27.59 139 A 1 
ATOM 1057 C C   . TRP A 0 139 . -45.791  -59.951 47.585  1.00 27.59 139 A 1 
ATOM 1058 C CB  . TRP A 0 139 . -46.492  -58.770 45.517  1.00 27.59 139 A 1 
ATOM 1059 O O   . TRP A 0 139 . -44.753  -60.576 47.358  1.00 27.59 139 A 1 
ATOM 1060 C CG  . TRP A 0 139 . -47.721  -58.054 45.067  1.00 27.59 139 A 1 
ATOM 1061 C CD1 . TRP A 0 139 . -48.049  -56.756 45.272  1.00 27.59 139 A 1 
ATOM 1062 C CD2 . TRP A 0 139 . -48.796  -58.619 44.260  1.00 27.59 139 A 1 
ATOM 1063 C CE2 . TRP A 0 139 . -49.752  -57.596 43.996  1.00 27.59 139 A 1 
ATOM 1064 C CE3 . TRP A 0 139 . -49.054  -59.902 43.730  1.00 27.59 139 A 1 
ATOM 1065 N NE1 . TRP A 0 139 . -49.252  -56.486 44.644  1.00 27.59 139 A 1 
ATOM 1066 C CH2 . TRP A 0 139 . -51.131  -59.120 42.715  1.00 27.59 139 A 1 
ATOM 1067 C CZ2 . TRP A 0 139 . -50.903  -57.831 43.229  1.00 27.59 139 A 1 
ATOM 1068 C CZ3 . TRP A 0 139 . -50.211  -60.152 42.971  1.00 27.59 139 A 1 
ATOM 1069 N N   . GLY A 0 140 . -46.835  -60.493 48.230  1.00 34.94 140 A 1 
ATOM 1070 C CA  . GLY A 0 140 . -46.905  -61.897 48.661  1.00 34.94 140 A 1 
ATOM 1071 C C   . GLY A 0 140 . -48.273  -62.299 49.233  1.00 34.94 140 A 1 
ATOM 1072 O O   . GLY A 0 140 . -48.554  -62.038 50.398  1.00 34.94 140 A 1 
ATOM 1073 N N   . ASP A 0 141 . -49.113  -62.941 48.415  1.00 35.49 141 A 1 
ATOM 1074 C CA  . ASP A 0 141 . -50.433  -63.465 48.799  1.00 35.49 141 A 1 
ATOM 1075 C C   . ASP A 0 141 . -50.380  -64.517 49.918  1.00 35.49 141 A 1 
ATOM 1076 C CB  . ASP A 0 141 . -51.080  -64.171 47.596  1.00 35.49 141 A 1 
ATOM 1077 O O   . ASP A 0 141 . -49.618  -65.479 49.832  1.00 35.49 141 A 1 
ATOM 1078 C CG  . ASP A 0 141 . -51.534  -63.221 46.498  1.00 35.49 141 A 1 
ATOM 1079 O OD1 . ASP A 0 141 . -52.549  -62.533 46.743  1.00 35.49 141 A 1 
ATOM 1080 O OD2 . ASP A 0 141 . -50.903  -63.251 45.420  1.00 35.49 141 A 1 
ATOM 1081 N N   . LEU A 0 142 . -51.307  -64.434 50.882  1.00 40.31 142 A 1 
ATOM 1082 C CA  . LEU A 0 142 . -51.652  -65.535 51.794  1.00 40.31 142 A 1 
ATOM 1083 C C   . LEU A 0 142 . -53.179  -65.626 51.985  1.00 40.31 142 A 1 
ATOM 1084 C CB  . LEU A 0 142 . -50.835  -65.416 53.101  1.00 40.31 142 A 1 
ATOM 1085 O O   . LEU A 0 142 . -53.771  -65.070 52.908  1.00 40.31 142 A 1 
ATOM 1086 C CG  . LEU A 0 142 . -49.578  -66.316 53.083  1.00 40.31 142 A 1 
ATOM 1087 C CD1 . LEU A 0 142 . -48.477  -65.746 53.973  1.00 40.31 142 A 1 
ATOM 1088 C CD2 . LEU A 0 142 . -49.904  -67.734 53.560  1.00 40.31 142 A 1 
ATOM 1089 N N   . LYS A 0 143 . -53.822  -66.356 51.065  1.00 31.85 143 A 1 
ATOM 1090 C CA  . LYS A 0 143 . -55.232  -66.786 51.120  1.00 31.85 143 A 1 
ATOM 1091 C C   . LYS A 0 143 . -55.368  -68.137 51.844  1.00 31.85 143 A 1 
ATOM 1092 C CB  . LYS A 0 143 . -55.766  -66.963 49.677  1.00 31.85 143 A 1 
ATOM 1093 O O   . LYS A 0 143 . -54.728  -69.095 51.426  1.00 31.85 143 A 1 
ATOM 1094 C CG  . LYS A 0 143 . -56.619  -65.815 49.118  1.00 31.85 143 A 1 
ATOM 1095 C CD  . LYS A 0 143 . -56.998  -66.139 47.661  1.00 31.85 143 A 1 
ATOM 1096 C CE  . LYS A 0 143 . -57.969  -65.105 47.080  1.00 31.85 143 A 1 
ATOM 1097 N NZ  . LYS A 0 143 . -58.123  -65.269 45.611  1.00 31.85 143 A 1 
ATOM 1098 N N   . GLY A 0 144 . -56.357  -68.268 52.738  1.00 28.93 144 A 1 
ATOM 1099 C CA  . GLY A 0 144 . -57.137  -69.516 52.899  1.00 28.93 144 A 1 
ATOM 1100 C C   . GLY A 0 144 . -57.116  -70.244 54.260  1.00 28.93 144 A 1 
ATOM 1101 O O   . GLY A 0 144 . -56.076  -70.358 54.893  1.00 28.93 144 A 1 
ATOM 1102 N N   . GLY A 0 145 . -58.282  -70.804 54.643  1.00 34.10 145 A 1 
ATOM 1103 C CA  . GLY A 0 145 . -58.535  -71.611 55.864  1.00 34.10 145 A 1 
ATOM 1104 C C   . GLY A 0 145 . -59.214  -70.796 56.981  1.00 34.10 145 A 1 
ATOM 1105 O O   . GLY A 0 145 . -58.551  -69.949 57.560  1.00 34.10 145 A 1 
ATOM 1106 N N   . LYS A 0 146 . -60.520  -70.857 57.311  1.00 29.36 146 A 1 
ATOM 1107 C CA  . LYS A 0 146 . -61.623  -71.861 57.249  1.00 29.36 146 A 1 
ATOM 1108 C C   . LYS A 0 146 . -61.531  -73.043 58.241  1.00 29.36 146 A 1 
ATOM 1109 C CB  . LYS A 0 146 . -62.025  -72.330 55.833  1.00 29.36 146 A 1 
ATOM 1110 O O   . LYS A 0 146 . -60.558  -73.784 58.203  1.00 29.36 146 A 1 
ATOM 1111 C CG  . LYS A 0 146 . -62.873  -71.314 55.050  1.00 29.36 146 A 1 
ATOM 1112 C CD  . LYS A 0 146 . -63.616  -72.016 53.900  1.00 29.36 146 A 1 
ATOM 1113 C CE  . LYS A 0 146 . -64.595  -71.060 53.209  1.00 29.36 146 A 1 
ATOM 1114 N NZ  . LYS A 0 146 . -65.529  -71.793 52.317  1.00 29.36 146 A 1 
ATOM 1115 N N   . GLY A 0 147 . -62.610  -73.236 59.024  1.00 33.93 147 A 1 
ATOM 1116 C CA  . GLY A 0 147 . -62.823  -74.271 60.063  1.00 33.93 147 A 1 
ATOM 1117 C C   . GLY A 0 147 . -62.902  -73.653 61.475  1.00 33.93 147 A 1 
ATOM 1118 O O   . GLY A 0 147 . -61.855  -73.323 62.015  1.00 33.93 147 A 1 
ATOM 1119 N N   . GLU A 0 148 . -64.039  -73.303 62.100  1.00 30.17 148 A 1 
ATOM 1120 C CA  . GLU A 0 148 . -65.385  -73.930 62.213  1.00 30.17 148 A 1 
ATOM 1121 C C   . GLU A 0 148 . -65.361  -75.160 63.162  1.00 30.17 148 A 1 
ATOM 1122 C CB  . GLU A 0 148 . -66.072  -74.119 60.841  1.00 30.17 148 A 1 
ATOM 1123 O O   . GLU A 0 148 . -64.794  -76.177 62.786  1.00 30.17 148 A 1 
ATOM 1124 C CG  . GLU A 0 148 . -67.608  -74.160 60.931  1.00 30.17 148 A 1 
ATOM 1125 C CD  . GLU A 0 148 . -68.334  -73.896 59.602  1.00 30.17 148 A 1 
ATOM 1126 O OE1 . GLU A 0 148 . -69.553  -73.625 59.669  1.00 30.17 148 A 1 
ATOM 1127 O OE2 . GLU A 0 148 . -67.671  -73.900 58.535  1.00 30.17 148 A 1 
ATOM 1128 N N   . VAL A 0 149 . -65.632  -75.007 64.479  1.00 32.06 149 A 1 
ATOM 1129 C CA  . VAL A 0 149 . -66.932  -75.054 65.235  1.00 32.06 149 A 1 
ATOM 1130 C C   . VAL A 0 149 . -67.222  -76.466 65.812  1.00 32.06 149 A 1 
ATOM 1131 C CB  . VAL A 0 149 . -68.125  -74.390 64.495  1.00 32.06 149 A 1 
ATOM 1132 O O   . VAL A 0 149 . -66.615  -77.424 65.358  1.00 32.06 149 A 1 
ATOM 1133 C CG1 . VAL A 0 149 . -69.541  -74.680 65.018  1.00 32.06 149 A 1 
ATOM 1134 C CG2 . VAL A 0 149 . -68.006  -72.857 64.553  1.00 32.06 149 A 1 
ATOM 1135 N N   . ASP A 0 150 . -68.107  -76.542 66.828  1.00 33.89 150 A 1 
ATOM 1136 C CA  . ASP A 0 150 . -68.661  -77.708 67.577  1.00 33.89 150 A 1 
ATOM 1137 C C   . ASP A 0 150 . -68.020  -78.047 68.947  1.00 33.89 150 A 1 
ATOM 1138 C CB  . ASP A 0 150 . -68.825  -78.964 66.687  1.00 33.89 150 A 1 
ATOM 1139 O O   . ASP A 0 150 . -66.823  -77.867 69.143  1.00 33.89 150 A 1 
ATOM 1140 C CG  . ASP A 0 150 . -69.922  -78.823 65.627  1.00 33.89 150 A 1 
ATOM 1141 O OD1 . ASP A 0 150 . -70.835  -77.988 65.846  1.00 33.89 150 A 1 
ATOM 1142 O OD2 . ASP A 0 150 . -69.909  -79.623 64.667  1.00 33.89 150 A 1 
ATOM 1143 N N   . ALA A 0 151 . -68.723  -78.572 69.971  1.00 30.89 151 A 1 
ATOM 1144 C CA  . ALA A 0 151 . -70.164  -78.684 70.304  1.00 30.89 151 A 1 
ATOM 1145 C C   . ALA A 0 151 . -70.277  -79.192 71.781  1.00 30.89 151 A 1 
ATOM 1146 C CB  . ALA A 0 151 . -70.842  -79.665 69.332  1.00 30.89 151 A 1 
ATOM 1147 O O   . ALA A 0 151 . -69.527  -80.072 72.180  1.00 30.89 151 A 1 
ATOM 1148 N N   . TYR A 0 152 . -71.053  -78.570 72.685  1.00 27.44 152 A 1 
ATOM 1149 C CA  . TYR A 0 152 . -72.453  -78.898 73.054  1.00 27.44 152 A 1 
ATOM 1150 C C   . TYR A 0 152 . -72.653  -79.817 74.291  1.00 27.44 152 A 1 
ATOM 1151 C CB  . TYR A 0 152 . -73.258  -79.418 71.854  1.00 27.44 152 A 1 
ATOM 1152 O O   . TYR A 0 152 . -72.185  -80.948 74.337  1.00 27.44 152 A 1 
ATOM 1153 C CG  . TYR A 0 152 . -74.767  -79.453 72.020  1.00 27.44 152 A 1 
ATOM 1154 C CD1 . TYR A 0 152 . -75.408  -80.557 72.619  1.00 27.44 152 A 1 
ATOM 1155 C CD2 . TYR A 0 152 . -75.535  -78.401 71.488  1.00 27.44 152 A 1 
ATOM 1156 C CE1 . TYR A 0 152 . -76.816  -80.603 72.688  1.00 27.44 152 A 1 
ATOM 1157 C CE2 . TYR A 0 152 . -76.940  -78.448 71.541  1.00 27.44 152 A 1 
ATOM 1158 O OH  . TYR A 0 152 . -78.945  -79.595 72.178  1.00 27.44 152 A 1 
ATOM 1159 C CZ  . TYR A 0 152 . -77.584  -79.552 72.138  1.00 27.44 152 A 1 
ATOM 1160 N N   . GLY A 0 153 . -73.503  -79.356 75.226  1.00 35.33 153 A 1 
ATOM 1161 C CA  . GLY A 0 153 . -74.183  -80.155 76.263  1.00 35.33 153 A 1 
ATOM 1162 C C   . GLY A 0 153 . -73.714  -79.924 77.711  1.00 35.33 153 A 1 
ATOM 1163 O O   . GLY A 0 153 . -72.525  -79.804 77.956  1.00 35.33 153 A 1 
ATOM 1164 N N   . LYS A 0 154 . -74.546  -79.933 78.762  1.00 32.13 154 A 1 
ATOM 1165 C CA  . LYS A 0 154 . -75.998  -79.756 79.029  1.00 32.13 154 A 1 
ATOM 1166 C C   . LYS A 0 154 . -76.186  -80.099 80.535  1.00 32.13 154 A 1 
ATOM 1167 C CB  . LYS A 0 154 . -76.896  -80.698 78.180  1.00 32.13 154 A 1 
ATOM 1168 O O   . LYS A 0 154 . -75.377  -80.849 81.064  1.00 32.13 154 A 1 
ATOM 1169 C CG  . LYS A 0 154 . -77.843  -79.924 77.238  1.00 32.13 154 A 1 
ATOM 1170 C CD  . LYS A 0 154 . -78.717  -80.866 76.391  1.00 32.13 154 A 1 
ATOM 1171 C CE  . LYS A 0 154 . -79.576  -80.059 75.405  1.00 32.13 154 A 1 
ATOM 1172 N NZ  . LYS A 0 154 . -80.399  -80.931 74.528  1.00 32.13 154 A 1 
ATOM 1173 N N   . GLN A 0 155 . -77.299  -79.666 81.154  1.00 34.57 155 A 1 
ATOM 1174 C CA  . GLN A 0 155 . -77.845  -80.150 82.454  1.00 34.57 155 A 1 
ATOM 1175 C C   . GLN A 0 155 . -77.161  -79.650 83.766  1.00 34.57 155 A 1 
ATOM 1176 C CB  . GLN A 0 155 . -77.923  -81.696 82.382  1.00 34.57 155 A 1 
ATOM 1177 O O   . GLN A 0 155 . -75.954  -79.472 83.789  1.00 34.57 155 A 1 
ATOM 1178 C CG  . GLN A 0 155 . -78.838  -82.378 83.401  1.00 34.57 155 A 1 
ATOM 1179 C CD  . GLN A 0 155 . -78.888  -83.896 83.238  1.00 34.57 155 A 1 
ATOM 1180 N NE2 . GLN A 0 155 . -79.405  -84.607 84.214  1.00 34.57 155 A 1 
ATOM 1181 O OE1 . GLN A 0 155 . -78.509  -84.470 82.232  1.00 34.57 155 A 1 
ATOM 1182 N N   . SER A 0 156 . -77.826  -79.484 84.929  1.00 29.51 156 A 1 
ATOM 1183 C CA  . SER A 0 156 . -79.083  -78.762 85.276  1.00 29.51 156 A 1 
ATOM 1184 C C   . SER A 0 156 . -79.271  -78.653 86.815  1.00 29.51 156 A 1 
ATOM 1185 C CB  . SER A 0 156 . -80.360  -79.462 84.777  1.00 29.51 156 A 1 
ATOM 1186 O O   . SER A 0 156 . -78.869  -79.576 87.512  1.00 29.51 156 A 1 
ATOM 1187 O OG  . SER A 0 156 . -80.540  -80.725 85.385  1.00 29.51 156 A 1 
ATOM 1188 N N   . GLN A 0 157 . -80.066  -77.670 87.279  1.00 28.11 157 A 1 
ATOM 1189 C CA  . GLN A 0 157 . -80.825  -77.612 88.561  1.00 28.11 157 A 1 
ATOM 1190 C C   . GLN A 0 157 . -80.163  -77.180 89.899  1.00 28.11 157 A 1 
ATOM 1191 C CB  . GLN A 0 157 . -81.653  -78.899 88.801  1.00 28.11 157 A 1 
ATOM 1192 O O   . GLN A 0 157 . -79.036  -77.525 90.222  1.00 28.11 157 A 1 
ATOM 1193 C CG  . GLN A 0 157 . -82.805  -79.112 87.808  1.00 28.11 157 A 1 
ATOM 1194 C CD  . GLN A 0 157 . -83.581  -80.403 88.071  1.00 28.11 157 A 1 
ATOM 1195 N NE2 . GLN A 0 157 . -84.751  -80.562 87.495  1.00 28.11 157 A 1 
ATOM 1196 O OE1 . GLN A 0 157 . -83.170  -81.292 88.792  1.00 28.11 157 A 1 
ATOM 1197 N N   . ALA A 0 158 . -81.037  -76.551 90.709  1.00 31.52 158 A 1 
ATOM 1198 C CA  . ALA A 0 158 . -81.111  -76.478 92.182  1.00 31.52 158 A 1 
ATOM 1199 C C   . ALA A 0 158 . -80.540  -75.250 92.937  1.00 31.52 158 A 1 
ATOM 1200 C CB  . ALA A 0 158 . -80.781  -77.824 92.833  1.00 31.52 158 A 1 
ATOM 1201 O O   . ALA A 0 158 . -79.394  -74.846 92.810  1.00 31.52 158 A 1 
ATOM 1202 N N   . ALA A 0 159 . -81.426  -74.680 93.761  1.00 31.46 159 A 1 
ATOM 1203 C CA  . ALA A 0 159 . -81.322  -73.453 94.547  1.00 31.46 159 A 1 
ATOM 1204 C C   . ALA A 0 159 . -80.323  -73.474 95.725  1.00 31.46 159 A 1 
ATOM 1205 C CB  . ALA A 0 159 . -82.734  -73.221 95.106  1.00 31.46 159 A 1 
ATOM 1206 O O   . ALA A 0 159 . -80.177  -74.492 96.396  1.00 31.46 159 A 1 
ATOM 1207 N N   . GLY A 0 160 . -79.785  -72.296 96.079  1.00 29.73 160 A 1 
ATOM 1208 C CA  . GLY A 0 160 . -79.164  -72.046 97.390  1.00 29.73 160 A 1 
ATOM 1209 C C   . GLY A 0 160 . -77.988  -71.059 97.383  1.00 29.73 160 A 1 
ATOM 1210 O O   . GLY A 0 160 . -76.930  -71.368 96.861  1.00 29.73 160 A 1 
ATOM 1211 N N   . ALA A 0 161 . -78.174  -69.894 98.015  1.00 29.88 161 A 1 
ATOM 1212 C CA  . ALA A 0 161 . -77.142  -69.014 98.591  1.00 29.88 161 A 1 
ATOM 1213 C C   . ALA A 0 161 . -75.772  -68.841 97.871  1.00 29.88 161 A 1 
ATOM 1214 C CB  . ALA A 0 161 . -76.955  -69.450 100.054 1.00 29.88 161 A 1 
ATOM 1215 O O   . ALA A 0 161 . -74.769  -69.401 98.303  1.00 29.88 161 A 1 
ATOM 1216 N N   . SER A 0 162 . -75.685  -67.918 96.903  1.00 30.27 162 A 1 
ATOM 1217 C CA  . SER A 0 162 . -74.544  -66.985 96.754  1.00 30.27 162 A 1 
ATOM 1218 C C   . SER A 0 162 . -74.901  -65.854 95.777  1.00 30.27 162 A 1 
ATOM 1219 C CB  . SER A 0 162 . -73.255  -67.666 96.278  1.00 30.27 162 A 1 
ATOM 1220 O O   . SER A 0 162 . -75.733  -66.039 94.890  1.00 30.27 162 A 1 
ATOM 1221 O OG  . SER A 0 162 . -72.187  -66.744 96.418  1.00 30.27 162 A 1 
ATOM 1222 N N   . ALA A 0 163 . -74.312  -64.668 95.946  1.00 30.89 163 A 1 
ATOM 1223 C CA  . ALA A 0 163 . -74.649  -63.478 95.166  1.00 30.89 163 A 1 
ATOM 1224 C C   . ALA A 0 163 . -73.786  -63.348 93.898  1.00 30.89 163 A 1 
ATOM 1225 C CB  . ALA A 0 163 . -74.507  -62.250 96.076  1.00 30.89 163 A 1 
ATOM 1226 O O   . ALA A 0 163 . -72.594  -63.068 93.999  1.00 30.89 163 A 1 
ATOM 1227 N N   . VAL A 0 164 . -74.398  -63.447 92.709  1.00 31.81 164 A 1 
ATOM 1228 C CA  . VAL A 0 164 . -73.798  -62.969 91.448  1.00 31.81 164 A 1 
ATOM 1229 C C   . VAL A 0 164 . -74.829  -62.221 90.597  1.00 31.81 164 A 1 
ATOM 1230 C CB  . VAL A 0 164 . -73.092  -64.078 90.636  1.00 31.81 164 A 1 
ATOM 1231 O O   . VAL A 0 164 . -75.968  -62.641 90.416  1.00 31.81 164 A 1 
ATOM 1232 C CG1 . VAL A 0 164 . -72.453  -63.521 89.352  1.00 31.81 164 A 1 
ATOM 1233 C CG2 . VAL A 0 164 . -71.952  -64.732 91.429  1.00 31.81 164 A 1 
ATOM 1234 N N   . TRP A 0 165 . -74.374  -61.079 90.094  1.00 27.09 165 A 1 
ATOM 1235 C CA  . TRP A 0 165 . -75.026  -60.116 89.209  1.00 27.09 165 A 1 
ATOM 1236 C C   . TRP A 0 165 . -75.243  -60.649 87.776  1.00 27.09 165 A 1 
ATOM 1237 C CB  . TRP A 0 165 . -74.046  -58.925 89.139  1.00 27.09 165 A 1 
ATOM 1238 O O   . TRP A 0 165 . -74.292  -61.156 87.185  1.00 27.09 165 A 1 
ATOM 1239 C CG  . TRP A 0 165 . -74.512  -57.576 89.560  1.00 27.09 165 A 1 
ATOM 1240 C CD1 . TRP A 0 165 . -74.968  -57.219 90.782  1.00 27.09 165 A 1 
ATOM 1241 C CD2 . TRP A 0 165 . -74.408  -56.345 88.788  1.00 27.09 165 A 1 
ATOM 1242 C CE2 . TRP A 0 165 . -74.808  -55.258 89.617  1.00 27.09 165 A 1 
ATOM 1243 C CE3 . TRP A 0 165 . -73.972  -56.042 87.480  1.00 27.09 165 A 1 
ATOM 1244 N NE1 . TRP A 0 165 . -75.161  -55.849 90.814  1.00 27.09 165 A 1 
ATOM 1245 C CH2 . TRP A 0 165 . -74.333  -53.659 87.861  1.00 27.09 165 A 1 
ATOM 1246 C CZ2 . TRP A 0 165 . -74.774  -53.929 89.169  1.00 27.09 165 A 1 
ATOM 1247 C CZ3 . TRP A 0 165 . -73.936  -54.714 87.020  1.00 27.09 165 A 1 
ATOM 1248 N N   . GLN A 0 166 . -76.438  -60.445 87.200  1.00 33.59 166 A 1 
ATOM 1249 C CA  . GLN A 0 166 . -76.776  -60.360 85.755  1.00 33.59 166 A 1 
ATOM 1250 C C   . GLN A 0 166 . -78.316  -60.306 85.620  1.00 33.59 166 A 1 
ATOM 1251 C CB  . GLN A 0 166 . -76.250  -61.581 84.966  1.00 33.59 166 A 1 
ATOM 1252 O O   . GLN A 0 166 . -79.013  -60.939 86.402  1.00 33.59 166 A 1 
ATOM 1253 C CG  . GLN A 0 166 . -74.952  -61.270 84.199  1.00 33.59 166 A 1 
ATOM 1254 C CD  . GLN A 0 166 . -74.210  -62.543 83.808  1.00 33.59 166 A 1 
ATOM 1255 N NE2 . GLN A 0 166 . -73.071  -62.824 84.400  1.00 33.59 166 A 1 
ATOM 1256 O OE1 . GLN A 0 166 . -74.652  -63.311 82.973  1.00 33.59 166 A 1 
ATOM 1257 N N   . GLY A 0 167 . -78.959  -59.602 84.685  1.00 31.84 167 A 1 
ATOM 1258 C CA  . GLY A 0 167 . -78.501  -58.658 83.660  1.00 31.84 167 A 1 
ATOM 1259 C C   . GLY A 0 167 . -79.732  -58.193 82.861  1.00 31.84 167 A 1 
ATOM 1260 O O   . GLY A 0 167 . -80.239  -58.926 82.018  1.00 31.84 167 A 1 
ATOM 1261 N N   . ALA A 0 168 . -80.293  -57.022 83.181  1.00 28.14 168 A 1 
ATOM 1262 C CA  . ALA A 0 168 . -81.648  -56.627 82.762  1.00 28.14 168 A 1 
ATOM 1263 C C   . ALA A 0 168 . -81.711  -55.953 81.371  1.00 28.14 168 A 1 
ATOM 1264 C CB  . ALA A 0 168 . -82.276  -55.786 83.884  1.00 28.14 168 A 1 
ATOM 1265 O O   . ALA A 0 168 . -82.189  -54.827 81.240  1.00 28.14 168 A 1 
ATOM 1266 N N   . SER A 0 169 . -81.222  -56.628 80.327  1.00 37.36 169 A 1 
ATOM 1267 C CA  . SER A 0 169 . -81.015  -56.040 78.990  1.00 37.36 169 A 1 
ATOM 1268 C C   . SER A 0 169 . -81.546  -56.902 77.832  1.00 37.36 169 A 1 
ATOM 1269 C CB  . SER A 0 169 . -79.536  -55.660 78.824  1.00 37.36 169 A 1 
ATOM 1270 O O   . SER A 0 169 . -80.847  -57.119 76.848  1.00 37.36 169 A 1 
ATOM 1271 O OG  . SER A 0 169 . -78.709  -56.790 79.007  1.00 37.36 169 A 1 
ATOM 1272 N N   . ALA A 0 170 . -82.789  -57.389 77.941  1.00 35.47 170 A 1 
ATOM 1273 C CA  . ALA A 0 170 . -83.451  -58.204 76.905  1.00 35.47 170 A 1 
ATOM 1274 C C   . ALA A 0 170 . -84.897  -57.761 76.567  1.00 35.47 170 A 1 
ATOM 1275 C CB  . ALA A 0 170 . -83.365  -59.679 77.326  1.00 35.47 170 A 1 
ATOM 1276 O O   . ALA A 0 170 . -85.674  -58.553 76.042  1.00 35.47 170 A 1 
ATOM 1277 N N   . GLY A 0 171 . -85.287  -56.520 76.901  1.00 33.14 171 A 1 
ATOM 1278 C CA  . GLY A 0 171 . -86.686  -56.056 76.812  1.00 33.14 171 A 1 
ATOM 1279 C C   . GLY A 0 171 . -86.964  -54.812 75.959  1.00 33.14 171 A 1 
ATOM 1280 O O   . GLY A 0 171 . -88.128  -54.458 75.807  1.00 33.14 171 A 1 
ATOM 1281 N N   . TYR A 0 172 . -85.945  -54.142 75.412  1.00 37.62 172 A 1 
ATOM 1282 C CA  . TYR A 0 172 . -86.122  -52.943 74.582  1.00 37.62 172 A 1 
ATOM 1283 C C   . TYR A 0 172 . -85.492  -53.157 73.207  1.00 37.62 172 A 1 
ATOM 1284 C CB  . TYR A 0 172 . -85.582  -51.698 75.302  1.00 37.62 172 A 1 
ATOM 1285 O O   . TYR A 0 172 . -84.309  -53.478 73.108  1.00 37.62 172 A 1 
ATOM 1286 C CG  . TYR A 0 172 . -86.521  -51.204 76.389  1.00 37.62 172 A 1 
ATOM 1287 C CD1 . TYR A 0 172 . -87.572  -50.327 76.054  1.00 37.62 172 A 1 
ATOM 1288 C CD2 . TYR A 0 172 . -86.391  -51.670 77.712  1.00 37.62 172 A 1 
ATOM 1289 C CE1 . TYR A 0 172 . -88.498  -49.925 77.034  1.00 37.62 172 A 1 
ATOM 1290 C CE2 . TYR A 0 172 . -87.321  -51.277 78.695  1.00 37.62 172 A 1 
ATOM 1291 O OH  . TYR A 0 172 . -89.290  -50.037 79.293  1.00 37.62 172 A 1 
ATOM 1292 C CZ  . TYR A 0 172 . -88.382  -50.408 78.353  1.00 37.62 172 A 1 
ATOM 1293 N N   . GLY A 0 173 . -86.307  -53.017 72.158  1.00 35.12 173 A 1 
ATOM 1294 C CA  . GLY A 0 173 . -85.896  -53.246 70.775  1.00 35.12 173 A 1 
ATOM 1295 C C   . GLY A 0 173 . -84.789  -52.288 70.342  1.00 35.12 173 A 1 
ATOM 1296 O O   . GLY A 0 173 . -84.878  -51.083 70.573  1.00 35.12 173 A 1 
ATOM 1297 N N   . ALA A 0 174 . -83.749  -52.833 69.712  1.00 32.46 174 A 1 
ATOM 1298 C CA  . ALA A 0 174 . -82.617  -52.060 69.226  1.00 32.46 174 A 1 
ATOM 1299 C C   . ALA A 0 174 . -83.043  -51.108 68.096  1.00 32.46 174 A 1 
ATOM 1300 C CB  . ALA A 0 174 . -81.520  -53.033 68.775  1.00 32.46 174 A 1 
ATOM 1301 O O   . ALA A 0 174 . -83.520  -51.549 67.047  1.00 32.46 174 A 1 
ATOM 1302 N N   . ALA A 0 175 . -82.831  -49.806 68.297  1.00 36.13 175 A 1 
ATOM 1303 C CA  . ALA A 0 175 . -82.888  -48.832 67.216  1.00 36.13 175 A 1 
ATOM 1304 C C   . ALA A 0 175 . -81.720  -49.091 66.251  1.00 36.13 175 A 1 
ATOM 1305 C CB  . ALA A 0 175 . -82.853  -47.418 67.809  1.00 36.13 175 A 1 
ATOM 1306 O O   . ALA A 0 175 . -80.573  -49.223 66.680  1.00 36.13 175 A 1 
ATOM 1307 N N   . ARG A 0 176 . -82.007  -49.181 64.948  1.00 32.46 176 A 1 
ATOM 1308 C CA  . ARG A 0 176 . -80.963  -49.241 63.917  1.00 32.46 176 A 1 
ATOM 1309 C C   . ARG A 0 176 . -80.415  -47.829 63.736  1.00 32.46 176 A 1 
ATOM 1310 C CB  . ARG A 0 176 . -81.516  -49.776 62.585  1.00 32.46 176 A 1 
ATOM 1311 O O   . ARG A 0 176 . -81.158  -46.963 63.288  1.00 32.46 176 A 1 
ATOM 1312 C CG  . ARG A 0 176 . -82.018  -51.223 62.670  1.00 32.46 176 A 1 
ATOM 1313 C CD  . ARG A 0 176 . -82.561  -51.682 61.307  1.00 32.46 176 A 1 
ATOM 1314 N NE  . ARG A 0 176 . -83.807  -52.458 61.457  1.00 32.46 176 A 1 
ATOM 1315 N NH1 . ARG A 0 176 . -84.304  -52.671 59.224  1.00 32.46 176 A 1 
ATOM 1316 N NH2 . ARG A 0 176 . -85.741  -53.431 60.754  1.00 32.46 176 A 1 
ATOM 1317 C CZ  . ARG A 0 176 . -84.606  -52.850 60.480  1.00 32.46 176 A 1 
ATOM 1318 N N   . GLY A 0 177 . -79.151  -47.610 64.088  1.00 40.70 177 A 1 
ATOM 1319 C CA  . GLY A 0 177 . -78.460  -46.366 63.758  1.00 40.70 177 A 1 
ATOM 1320 C C   . GLY A 0 177 . -78.226  -46.289 62.251  1.00 40.70 177 A 1 
ATOM 1321 O O   . GLY A 0 177 . -77.576  -47.173 61.692  1.00 40.70 177 A 1 
ATOM 1322 N N   . GLY A 0 178 . -78.785  -45.266 61.610  1.00 29.61 178 A 1 
ATOM 1323 C CA  . GLY A 0 178 . -78.251  -44.748 60.356  1.00 29.61 178 A 1 
ATOM 1324 C C   . GLY A 0 178 . -77.138  -43.760 60.691  1.00 29.61 178 A 1 
ATOM 1325 O O   . GLY A 0 178 . -77.257  -43.045 61.682  1.00 29.61 178 A 1 
ATOM 1326 N N   . TYR A 0 179 . -76.072  -43.775 59.899  1.00 34.12 179 A 1 
ATOM 1327 C CA  . TYR A 0 179 . -75.038  -42.749 59.921  1.00 34.12 179 A 1 
ATOM 1328 C C   . TYR A 0 179 . -75.149  -41.976 58.609  1.00 34.12 179 A 1 
ATOM 1329 C CB  . TYR A 0 179 . -73.640  -43.384 60.036  1.00 34.12 179 A 1 
ATOM 1330 O O   . TYR A 0 179 . -74.981  -42.578 57.544  1.00 34.12 179 A 1 
ATOM 1331 C CG  . TYR A 0 179 . -73.368  -44.236 61.261  1.00 34.12 179 A 1 
ATOM 1332 C CD1 . TYR A 0 179 . -72.802  -43.643 62.405  1.00 34.12 179 A 1 
ATOM 1333 C CD2 . TYR A 0 179 . -73.627  -45.621 61.241  1.00 34.12 179 A 1 
ATOM 1334 C CE1 . TYR A 0 179 . -72.500  -44.429 63.533  1.00 34.12 179 A 1 
ATOM 1335 C CE2 . TYR A 0 179 . -73.326  -46.415 62.367  1.00 34.12 179 A 1 
ATOM 1336 O OH  . TYR A 0 179 . -72.478  -46.567 64.612  1.00 34.12 179 A 1 
ATOM 1337 C CZ  . TYR A 0 179 . -72.763  -45.816 63.514  1.00 34.12 179 A 1 
ATOM 1338 N N   . ASP A 0 180 . -75.408  -40.682 58.690  1.00 37.49 180 A 1 
ATOM 1339 C CA  . ASP A 0 180 . -74.917  -39.702 57.728  1.00 37.49 180 A 1 
ATOM 1340 C C   . ASP A 0 180 . -73.375  -39.735 57.782  1.00 37.49 180 A 1 
ATOM 1341 C CB  . ASP A 0 180 . -75.474  -38.278 58.004  1.00 37.49 180 A 1 
ATOM 1342 O O   . ASP A 0 180 . -72.771  -39.890 58.845  1.00 37.49 180 A 1 
ATOM 1343 C CG  . ASP A 0 180 . -76.504  -38.148 59.146  1.00 37.49 180 A 1 
ATOM 1344 O OD1 . ASP A 0 180 . -76.243  -38.678 60.257  1.00 37.49 180 A 1 
ATOM 1345 O OD2 . ASP A 0 180 . -77.628  -37.664 58.875  1.00 37.49 180 A 1 
ATOM 1346 N N   . ASN A 0 181 . -72.734  -39.722 56.618  1.00 38.64 181 A 1 
ATOM 1347 C CA  . ASN A 0 181 . -71.303  -39.454 56.455  1.00 38.64 181 A 1 
ATOM 1348 C C   . ASN A 0 181 . -71.213  -38.739 55.106  1.00 38.64 181 A 1 
ATOM 1349 C CB  . ASN A 0 181 . -70.427  -40.736 56.423  1.00 38.64 181 A 1 
ATOM 1350 O O   . ASN A 0 181 . -71.050  -39.406 54.074  1.00 38.64 181 A 1 
ATOM 1351 C CG  . ASN A 0 181 . -70.362  -41.576 57.682  1.00 38.64 181 A 1 
ATOM 1352 N ND2 . ASN A 0 181 . -71.253  -42.526 57.813  1.00 38.64 181 A 1 
ATOM 1353 O OD1 . ASN A 0 181 . -69.459  -41.509 58.503  1.00 38.64 181 A 1 
ATOM 1354 N N   . ASP A 0 182 . -71.403  -37.426 55.086  1.00 46.50 182 A 1 
ATOM 1355 C CA  . ASP A 0 182 . -71.399  -36.642 53.856  1.00 46.50 182 A 1 
ATOM 1356 C C   . ASP A 0 182 . -69.953  -36.360 53.425  1.00 46.50 182 A 1 
ATOM 1357 C CB  . ASP A 0 182 . -72.327  -35.417 53.971  1.00 46.50 182 A 1 
ATOM 1358 O O   . ASP A 0 182 . -69.439  -35.243 53.439  1.00 46.50 182 A 1 
ATOM 1359 C CG  . ASP A 0 182 . -73.816  -35.754 53.750  1.00 46.50 182 A 1 
ATOM 1360 O OD1 . ASP A 0 182 . -74.125  -36.878 53.274  1.00 46.50 182 A 1 
ATOM 1361 O OD2 . ASP A 0 182 . -74.655  -34.846 53.935  1.00 46.50 182 A 1 
ATOM 1362 N N   . VAL A 0 183 . -69.289  -37.426 52.963  1.00 46.66 183 A 1 
ATOM 1363 C CA  . VAL A 0 183 . -67.946  -37.380 52.376  1.00 46.66 183 A 1 
ATOM 1364 C C   . VAL A 0 183 . -67.984  -36.567 51.081  1.00 46.66 183 A 1 
ATOM 1365 C CB  . VAL A 0 183 . -67.381  -38.795 52.134  1.00 46.66 183 A 1 
ATOM 1366 O O   . VAL A 0 183 . -68.266  -37.093 50.000  1.00 46.66 183 A 1 
ATOM 1367 C CG1 . VAL A 0 183 . -65.948  -38.741 51.579  1.00 46.66 183 A 1 
ATOM 1368 C CG2 . VAL A 0 183 . -67.335  -39.621 53.427  1.00 46.66 183 A 1 
ATOM 1369 N N   . TRP A 0 184 . -67.670  -35.276 51.181  1.00 59.12 184 A 1 
ATOM 1370 C CA  . TRP A 0 184 . -67.592  -34.362 50.046  1.00 59.12 184 A 1 
ATOM 1371 C C   . TRP A 0 184 . -66.145  -33.995 49.685  1.00 59.12 184 A 1 
ATOM 1372 C CB  . TRP A 0 184 . -68.511  -33.151 50.272  1.00 59.12 184 A 1 
ATOM 1373 O O   . TRP A 0 184 . -65.232  -33.977 50.512  1.00 59.12 184 A 1 
ATOM 1374 C CG  . TRP A 0 184 . -68.165  -32.227 51.402  1.00 59.12 184 A 1 
ATOM 1375 C CD1 . TRP A 0 184 . -68.712  -32.258 52.639  1.00 59.12 184 A 1 
ATOM 1376 C CD2 . TRP A 0 184 . -67.223  -31.112 51.421  1.00 59.12 184 A 1 
ATOM 1377 C CE2 . TRP A 0 184 . -67.253  -30.515 52.716  1.00 59.12 184 A 1 
ATOM 1378 C CE3 . TRP A 0 184 . -66.329  -30.554 50.480  1.00 59.12 184 A 1 
ATOM 1379 N NE1 . TRP A 0 184 . -68.165  -31.263 53.422  1.00 59.12 184 A 1 
ATOM 1380 C CH2 . TRP A 0 184 . -65.543  -28.915 52.110  1.00 59.12 184 A 1 
ATOM 1381 C CZ2 . TRP A 0 184 . -66.448  -29.421 53.054  1.00 59.12 184 A 1 
ATOM 1382 C CZ3 . TRP A 0 184 . -65.479  -29.485 50.827  1.00 59.12 184 A 1 
ATOM 1383 N N   . ALA A 0 185 . -65.937  -33.682 48.406  1.00 50.24 185 A 1 
ATOM 1384 C CA  . ALA A 0 185 . -64.666  -33.218 47.861  1.00 50.24 185 A 1 
ATOM 1385 C C   . ALA A 0 185 . -64.901  -31.952 47.025  1.00 50.24 185 A 1 
ATOM 1386 C CB  . ALA A 0 185 . -64.031  -34.348 47.039  1.00 50.24 185 A 1 
ATOM 1387 O O   . ALA A 0 185 . -65.811  -31.913 46.196  1.00 50.24 185 A 1 
ATOM 1388 N N   . LYS A 0 186 . -64.074  -30.918 47.222  1.00 56.41 186 A 1 
ATOM 1389 C CA  . LYS A 0 186 . -64.050  -29.712 46.374  1.00 56.41 186 A 1 
ATOM 1390 C C   . LYS A 0 186 . -62.682  -29.594 45.722  1.00 56.41 186 A 1 
ATOM 1391 C CB  . LYS A 0 186 . -64.390  -28.440 47.172  1.00 56.41 186 A 1 
ATOM 1392 O O   . LYS A 0 186 . -61.675  -29.487 46.414  1.00 56.41 186 A 1 
ATOM 1393 C CG  . LYS A 0 186 . -65.888  -28.335 47.501  1.00 56.41 186 A 1 
ATOM 1394 C CD  . LYS A 0 186 . -66.179  -27.132 48.414  1.00 56.41 186 A 1 
ATOM 1395 C CE  . LYS A 0 186 . -67.611  -27.218 48.959  1.00 56.41 186 A 1 
ATOM 1396 N NZ  . LYS A 0 186 . -67.788  -26.382 50.173  1.00 56.41 186 A 1 
ATOM 1397 N N   . GLN A 0 187 . -62.659  -29.588 44.395  1.00 61.18 187 A 1 
ATOM 1398 C CA  . GLN A 0 187 . -61.444  -29.354 43.618  1.00 61.18 187 A 1 
ATOM 1399 C C   . GLN A 0 187 . -61.129  -27.855 43.555  1.00 61.18 187 A 1 
ATOM 1400 C CB  . GLN A 0 187 . -61.630  -29.935 42.209  1.00 61.18 187 A 1 
ATOM 1401 O O   . GLN A 0 187 . -62.042  -27.036 43.439  1.00 61.18 187 A 1 
ATOM 1402 C CG  . GLN A 0 187 . -61.756  -31.474 42.205  1.00 61.18 187 A 1 
ATOM 1403 C CD  . GLN A 0 187 . -63.015  -32.041 41.548  1.00 61.18 187 A 1 
ATOM 1404 N NE2 . GLN A 0 187 . -63.239  -33.333 41.655  1.00 61.18 187 A 1 
ATOM 1405 O OE1 . GLN A 0 187 . -63.819  -31.363 40.930  1.00 61.18 187 A 1 
ATOM 1406 N N   . ALA A 0 188 . -59.849  -27.500 43.597  1.00 60.56 188 A 1 
ATOM 1407 C CA  . ALA A 0 188 . -59.370  -26.239 43.039  1.00 60.56 188 A 1 
ATOM 1408 C C   . ALA A 0 188 . -58.665  -26.525 41.713  1.00 60.56 188 A 1 
ATOM 1409 C CB  . ALA A 0 188 . -58.482  -25.498 44.039  1.00 60.56 188 A 1 
ATOM 1410 O O   . ALA A 0 188 . -58.044  -27.575 41.547  1.00 60.56 188 A 1 
ATOM 1411 N N   . TYR A 0 189 . -58.797  -25.588 40.785  1.00 66.52 189 A 1 
ATOM 1412 C CA  . TYR A 0 189 . -58.233  -25.650 39.445  1.00 66.52 189 A 1 
ATOM 1413 C C   . TYR A 0 189 . -57.360  -24.422 39.246  1.00 66.52 189 A 1 
ATOM 1414 C CB  . TYR A 0 189 . -59.362  -25.697 38.407  1.00 66.52 189 A 1 
ATOM 1415 O O   . TYR A 0 189 . -57.747  -23.337 39.694  1.00 66.52 189 A 1 
ATOM 1416 C CG  . TYR A 0 189 . -60.196  -26.960 38.476  1.00 66.52 189 A 1 
ATOM 1417 C CD1 . TYR A 0 189 . -59.729  -28.124 37.838  1.00 66.52 189 A 1 
ATOM 1418 C CD2 . TYR A 0 189 . -61.415  -26.985 39.185  1.00 66.52 189 A 1 
ATOM 1419 C CE1 . TYR A 0 189 . -60.476  -29.313 37.907  1.00 66.52 189 A 1 
ATOM 1420 C CE2 . TYR A 0 189 . -62.165  -28.177 39.260  1.00 66.52 189 A 1 
ATOM 1421 O OH  . TYR A 0 189 . -62.376  -30.517 38.710  1.00 66.52 189 A 1 
ATOM 1422 C CZ  . TYR A 0 189 . -61.690  -29.346 38.623  1.00 66.52 189 A 1 
ATOM 1423 N N   . GLY A 0 190 . -56.226  -24.622 38.586  1.00 71.27 190 A 1 
ATOM 1424 C CA  . GLY A 0 190 . -55.426  -23.554 38.018  1.00 71.27 190 A 1 
ATOM 1425 C C   . GLY A 0 190 . -55.273  -23.715 36.508  1.00 71.27 190 A 1 
ATOM 1426 O O   . GLY A 0 190 . -55.703  -24.719 35.927  1.00 71.27 190 A 1 
ATOM 1427 N N   . SER A 0 191 . -54.731  -22.696 35.858  1.00 74.30 191 A 1 
ATOM 1428 C CA  . SER A 0 191 . -54.352  -22.738 34.445  1.00 74.30 191 A 1 
ATOM 1429 C C   . SER A 0 191 . -53.222  -21.751 34.198  1.00 74.30 191 A 1 
ATOM 1430 C CB  . SER A 0 191 . -55.522  -22.371 33.529  1.00 74.30 191 A 1 
ATOM 1431 O O   . SER A 0 191 . -53.363  -20.577 34.538  1.00 74.30 191 A 1 
ATOM 1432 O OG  . SER A 0 191 . -56.655  -23.197 33.776  1.00 74.30 191 A 1 
ATOM 1433 N N   . ASP A 0 192 . -52.154  -22.268 33.620  1.00 74.51 192 A 1 
ATOM 1434 C CA  . ASP A 0 192 . -51.020  -21.592 33.010  1.00 74.51 192 A 1 
ATOM 1435 C C   . ASP A 0 192 . -51.430  -21.199 31.575  1.00 74.51 192 A 1 
ATOM 1436 C CB  . ASP A 0 192 . -49.756  -22.505 33.014  1.00 74.51 192 A 1 
ATOM 1437 O O   . ASP A 0 192 . -52.186  -21.928 30.923  1.00 74.51 192 A 1 
ATOM 1438 C CG  . ASP A 0 192 . -49.775  -23.847 33.801  1.00 74.51 192 A 1 
ATOM 1439 O OD1 . ASP A 0 192 . -50.831  -24.524 33.931  1.00 74.51 192 A 1 
ATOM 1440 O OD2 . ASP A 0 192 . -48.721  -24.233 34.351  1.00 74.51 192 A 1 
ATOM 1441 N N   . TYR A 0 193 . -50.996  -20.030 31.106  1.00 76.14 193 A 1 
ATOM 1442 C CA  . TYR A 0 193 . -51.283  -19.524 29.753  1.00 76.14 193 A 1 
ATOM 1443 C C   . TYR A 0 193 . -50.075  -18.736 29.221  1.00 76.14 193 A 1 
ATOM 1444 C CB  . TYR A 0 193 . -52.585  -18.701 29.725  1.00 76.14 193 A 1 
ATOM 1445 O O   . TYR A 0 193 . -50.207  -17.629 28.693  1.00 76.14 193 A 1 
ATOM 1446 C CG  . TYR A 0 193 . -53.876  -19.487 29.861  1.00 76.14 193 A 1 
ATOM 1447 C CD1 . TYR A 0 193 . -54.314  -20.310 28.806  1.00 76.14 193 A 1 
ATOM 1448 C CD2 . TYR A 0 193 . -54.642  -19.383 31.035  1.00 76.14 193 A 1 
ATOM 1449 C CE1 . TYR A 0 193 . -55.502  -21.055 28.925  1.00 76.14 193 A 1 
ATOM 1450 C CE2 . TYR A 0 193 . -55.844  -20.105 31.156  1.00 76.14 193 A 1 
ATOM 1451 O OH  . TYR A 0 193 . -57.388  -21.708 30.288  1.00 76.14 193 A 1 
ATOM 1452 C CZ  . TYR A 0 193 . -56.258  -20.964 30.112  1.00 76.14 193 A 1 
ATOM 1453 N N   . ASP A 0 194 . -48.883  -19.294 29.409  1.00 79.17 194 A 1 
ATOM 1454 C CA  . ASP A 0 194 . -47.622  -18.651 29.067  1.00 79.17 194 A 1 
ATOM 1455 C C   . ASP A 0 194 . -47.500  -18.533 27.547  1.00 79.17 194 A 1 
ATOM 1456 C CB  . ASP A 0 194 . -46.414  -19.436 29.605  1.00 79.17 194 A 1 
ATOM 1457 O O   . ASP A 0 194 . -47.513  -19.530 26.819  1.00 79.17 194 A 1 
ATOM 1458 C CG  . ASP A 0 194 . -46.298  -19.529 31.128  1.00 79.17 194 A 1 
ATOM 1459 O OD1 . ASP A 0 194 . -47.357  -19.565 31.793  1.00 79.17 194 A 1 
ATOM 1460 O OD2 . ASP A 0 194 . -45.124  -19.640 31.568  1.00 79.17 194 A 1 
ATOM 1461 N N   . SER A 0 195 . -47.303  -17.317 27.045  1.00 79.80 195 A 1 
ATOM 1462 C CA  . SER A 0 195 . -46.938  -17.101 25.644  1.00 79.80 195 A 1 
ATOM 1463 C C   . SER A 0 195 . -45.546  -16.499 25.559  1.00 79.80 195 A 1 
ATOM 1464 C CB  . SER A 0 195 . -48.009  -16.328 24.872  1.00 79.80 195 A 1 
ATOM 1465 O O   . SER A 0 195 . -45.267  -15.436 26.114  1.00 79.80 195 A 1 
ATOM 1466 O OG  . SER A 0 195 . -48.398  -15.141 25.521  1.00 79.80 195 A 1 
ATOM 1467 N N   . ARG A 0 196 . -44.651  -17.224 24.882  1.00 82.67 196 A 1 
ATOM 1468 C CA  . ARG A 0 196 . -43.245  -16.867 24.706  1.00 82.67 196 A 1 
ATOM 1469 C C   . ARG A 0 196 . -42.892  -16.845 23.240  1.00 82.67 196 A 1 
ATOM 1470 C CB  . ARG A 0 196 . -42.336  -17.854 25.434  1.00 82.67 196 A 1 
ATOM 1471 O O   . ARG A 0 196 . -43.008  -17.859 22.556  1.00 82.67 196 A 1 
ATOM 1472 C CG  . ARG A 0 196 . -42.505  -17.743 26.940  1.00 82.67 196 A 1 
ATOM 1473 C CD  . ARG A 0 196 . -41.502  -18.663 27.626  1.00 82.67 196 A 1 
ATOM 1474 N NE  . ARG A 0 196 . -41.545  -18.395 29.058  1.00 82.67 196 A 1 
ATOM 1475 N NH1 . ARG A 0 196 . -39.740  -19.595 29.768  1.00 82.67 196 A 1 
ATOM 1476 N NH2 . ARG A 0 196 . -40.999  -18.429 31.229  1.00 82.67 196 A 1 
ATOM 1477 C CZ  . ARG A 0 196 . -40.754  -18.810 30.012  1.00 82.67 196 A 1 
ATOM 1478 N N   . TRP A 0 197 . -42.389  -15.716 22.783  1.00 89.26 197 A 1 
ATOM 1479 C CA  . TRP A 0 197 . -42.011  -15.521 21.395  1.00 89.26 197 A 1 
ATOM 1480 C C   . TRP A 0 197 . -40.672  -14.807 21.310  1.00 89.26 197 A 1 
ATOM 1481 C CB  . TRP A 0 197 . -43.132  -14.746 20.706  1.00 89.26 197 A 1 
ATOM 1482 O O   . TRP A 0 197 . -40.341  -13.990 22.171  1.00 89.26 197 A 1 
ATOM 1483 C CG  . TRP A 0 197 . -42.833  -14.287 19.320  1.00 89.26 197 A 1 
ATOM 1484 C CD1 . TRP A 0 197 . -43.099  -14.971 18.189  1.00 89.26 197 A 1 
ATOM 1485 C CD2 . TRP A 0 197 . -42.224  -13.031 18.903  1.00 89.26 197 A 1 
ATOM 1486 C CE2 . TRP A 0 197 . -42.282  -12.969 17.482  1.00 89.26 197 A 1 
ATOM 1487 C CE3 . TRP A 0 197 . -41.680  -11.919 19.580  1.00 89.26 197 A 1 
ATOM 1488 N NE1 . TRP A 0 197 . -42.746  -14.209 17.094  1.00 89.26 197 A 1 
ATOM 1489 C CH2 . TRP A 0 197 . -41.421  -10.704 17.480  1.00 89.26 197 A 1 
ATOM 1490 C CZ2 . TRP A 0 197 . -41.948  -11.806 16.778  1.00 89.26 197 A 1 
ATOM 1491 C CZ3 . TRP A 0 197 . -41.261  -10.777 18.874  1.00 89.26 197 A 1 
ATOM 1492 N N   . GLY A 0 198 . -39.912  -15.077 20.252  1.00 85.84 198 A 1 
ATOM 1493 C CA  . GLY A 0 198 . -38.686  -14.342 20.003  1.00 85.84 198 A 1 
ATOM 1494 C C   . GLY A 0 198 . -38.170  -14.400 18.574  1.00 85.84 198 A 1 
ATOM 1495 O O   . GLY A 0 198 . -38.581  -15.216 17.746  1.00 85.84 198 A 1 
ATOM 1496 N N   . LYS A 0 199 . -37.240  -13.485 18.307  1.00 85.56 199 A 1 
ATOM 1497 C CA  . LYS A 0 199 . -36.452  -13.356 17.082  1.00 85.56 199 A 1 
ATOM 1498 C C   . LYS A 0 199 . -34.984  -13.270 17.462  1.00 85.56 199 A 1 
ATOM 1499 C CB  . LYS A 0 199 . -36.833  -12.072 16.337  1.00 85.56 199 A 1 
ATOM 1500 O O   . LYS A 0 199 . -34.658  -12.429 18.295  1.00 85.56 199 A 1 
ATOM 1501 C CG  . LYS A 0 199 . -38.271  -12.086 15.825  1.00 85.56 199 A 1 
ATOM 1502 C CD  . LYS A 0 199 . -38.596  -10.753 15.144  1.00 85.56 199 A 1 
ATOM 1503 C CE  . LYS A 0 199 . -39.980  -10.867 14.508  1.00 85.56 199 A 1 
ATOM 1504 N NZ  . LYS A 0 199 . -39.944  -10.945 13.035  1.00 85.56 199 A 1 
ATOM 1505 N N   . SER A 0 200 . -34.128  -14.047 16.809  1.00 85.12 200 A 1 
ATOM 1506 C CA  . SER A 0 200 . -32.672  -13.958 16.961  1.00 85.12 200 A 1 
ATOM 1507 C C   . SER A 0 200 . -31.953  -13.833 15.612  1.00 85.12 200 A 1 
ATOM 1508 C CB  . SER A 0 200 . -32.122  -15.122 17.792  1.00 85.12 200 A 1 
ATOM 1509 O O   . SER A 0 200 . -32.422  -14.313 14.574  1.00 85.12 200 A 1 
ATOM 1510 O OG  . SER A 0 200 . -32.434  -16.367 17.200  1.00 85.12 200 A 1 
ATOM 1511 N N   . TYR A 0 201 . -30.798  -13.168 15.626  1.00 81.32 201 A 1 
ATOM 1512 C CA  . TYR A 0 201 . -29.820  -13.140 14.533  1.00 81.32 201 A 1 
ATOM 1513 C C   . TYR A 0 201 . -28.444  -13.477 15.116  1.00 81.32 201 A 1 
ATOM 1514 C CB  . TYR A 0 201 . -29.736  -11.742 13.883  1.00 81.32 201 A 1 
ATOM 1515 O O   . TYR A 0 201 . -27.875  -12.622 15.792  1.00 81.32 201 A 1 
ATOM 1516 C CG  . TYR A 0 201 . -30.958  -11.190 13.175  1.00 81.32 201 A 1 
ATOM 1517 C CD1 . TYR A 0 201 . -30.988  -11.109 11.769  1.00 81.32 201 A 1 
ATOM 1518 C CD2 . TYR A 0 201 . -32.009  -10.644 13.932  1.00 81.32 201 A 1 
ATOM 1519 C CE1 . TYR A 0 201 . -32.060  -10.461 11.122  1.00 81.32 201 A 1 
ATOM 1520 C CE2 . TYR A 0 201 . -33.077  -9.986  13.294  1.00 81.32 201 A 1 
ATOM 1521 O OH  . TYR A 0 201 . -34.132  -9.252  11.273  1.00 81.32 201 A 1 
ATOM 1522 C CZ  . TYR A 0 201 . -33.100  -9.891  11.886  1.00 81.32 201 A 1 
ATOM 1523 N N   . ASP A 0 202 . -27.891  -14.665 14.843  1.00 78.41 202 A 1 
ATOM 1524 C CA  . ASP A 0 202 . -26.632  -15.097 15.481  1.00 78.41 202 A 1 
ATOM 1525 C C   . ASP A 0 202 . -25.452  -14.174 15.130  1.00 78.41 202 A 1 
ATOM 1526 C CB  . ASP A 0 202 . -26.276  -16.541 15.080  1.00 78.41 202 A 1 
ATOM 1527 O O   . ASP A 0 202 . -24.771  -13.643 16.009  1.00 78.41 202 A 1 
ATOM 1528 C CG  . ASP A 0 202 . -27.232  -17.615 15.609  1.00 78.41 202 A 1 
ATOM 1529 O OD1 . ASP A 0 202 . -27.946  -17.362 16.598  1.00 78.41 202 A 1 
ATOM 1530 O OD2 . ASP A 0 202 . -27.279  -18.690 14.962  1.00 78.41 202 A 1 
ATOM 1531 N N   . SER A 0 203 . -25.212  -13.942 13.835  1.00 84.65 203 A 1 
ATOM 1532 C CA  . SER A 0 203 . -24.220  -12.962 13.390  1.00 84.65 203 A 1 
ATOM 1533 C C   . SER A 0 203 . -24.490  -12.423 11.986  1.00 84.65 203 A 1 
ATOM 1534 C CB  . SER A 0 203 . -22.794  -13.527 13.491  1.00 84.65 203 A 1 
ATOM 1535 O O   . SER A 0 203 . -25.042  -13.107 11.112  1.00 84.65 203 A 1 
ATOM 1536 O OG  . SER A 0 203 . -22.448  -14.303 12.362  1.00 84.65 203 A 1 
ATOM 1537 N N   . VAL A 0 204 . -24.059  -11.179 11.756  1.00 86.71 204 A 1 
ATOM 1538 C CA  . VAL A 0 204 . -23.982  -10.558 10.428  1.00 86.71 204 A 1 
ATOM 1539 C C   . VAL A 0 204 . -22.637  -9.861  10.235  1.00 86.71 204 A 1 
ATOM 1540 C CB  . VAL A 0 204 . -25.160  -9.602  10.139  1.00 86.71 204 A 1 
ATOM 1541 O O   . VAL A 0 204 . -22.205  -9.063  11.066  1.00 86.71 204 A 1 
ATOM 1542 C CG1 . VAL A 0 204 . -26.489  -10.359 10.044  1.00 86.71 204 A 1 
ATOM 1543 C CG2 . VAL A 0 204 . -25.339  -8.476  11.166  1.00 86.71 204 A 1 
ATOM 1544 N N   . GLU A 0 205 . -21.983  -10.115 9.101   1.00 90.80 205 A 1 
ATOM 1545 C CA  . GLU A 0 205 . -20.708  -9.491  8.743   1.00 90.80 205 A 1 
ATOM 1546 C C   . GLU A 0 205 . -20.760  -8.876  7.338   1.00 90.80 205 A 1 
ATOM 1547 C CB  . GLU A 0 205 . -19.541  -10.484 8.889   1.00 90.80 205 A 1 
ATOM 1548 O O   . GLU A 0 205 . -21.146  -9.517  6.359   1.00 90.80 205 A 1 
ATOM 1549 C CG  . GLU A 0 205 . -18.200  -9.732  8.914   1.00 90.80 205 A 1 
ATOM 1550 C CD  . GLU A 0 205 . -16.977  -10.649 8.837   1.00 90.80 205 A 1 
ATOM 1551 O OE1 . GLU A 0 205 . -15.950  -10.342 9.490   1.00 90.80 205 A 1 
ATOM 1552 O OE2 . GLU A 0 205 . -16.903  -11.506 7.923   1.00 90.80 205 A 1 
ATOM 1553 N N   . ALA A 0 206 . -20.318  -7.624  7.216   1.00 91.29 206 A 1 
ATOM 1554 C CA  . ALA A 0 206 . -20.172  -6.922  5.947   1.00 91.29 206 A 1 
ATOM 1555 C C   . ALA A 0 206 . -18.754  -6.358  5.807   1.00 91.29 206 A 1 
ATOM 1556 C CB  . ALA A 0 206 . -21.246  -5.834  5.849   1.00 91.29 206 A 1 
ATOM 1557 O O   . ALA A 0 206 . -18.323  -5.525  6.606   1.00 91.29 206 A 1 
ATOM 1558 N N   . LYS A 0 207 . -18.040  -6.764  4.753   1.00 95.85 207 A 1 
ATOM 1559 C CA  . LYS A 0 207 . -16.692  -6.277  4.418   1.00 95.85 207 A 1 
ATOM 1560 C C   . LYS A 0 207 . -16.691  -5.581  3.059   1.00 95.85 207 A 1 
ATOM 1561 C CB  . LYS A 0 207 . -15.672  -7.424  4.459   1.00 95.85 207 A 1 
ATOM 1562 O O   . LYS A 0 207 . -17.338  -6.035  2.116   1.00 95.85 207 A 1 
ATOM 1563 C CG  . LYS A 0 207 . -15.355  -7.937  5.873   1.00 95.85 207 A 1 
ATOM 1564 C CD  . LYS A 0 207 . -14.759  -9.354  5.823   1.00 95.85 207 A 1 
ATOM 1565 C CE  . LYS A 0 207 . -14.183  -9.717  7.195   1.00 95.85 207 A 1 
ATOM 1566 N NZ  . LYS A 0 207 . -14.322  -11.158 7.513   1.00 95.85 207 A 1 
ATOM 1567 N N   . SER A 0 208 . -15.933  -4.496  2.952   1.00 96.49 208 A 1 
ATOM 1568 C CA  . SER A 0 208 . -15.674  -3.759  1.713   1.00 96.49 208 A 1 
ATOM 1569 C C   . SER A 0 208 . -14.183  -3.470  1.611   1.00 96.49 208 A 1 
ATOM 1570 C CB  . SER A 0 208 . -16.476  -2.452  1.689   1.00 96.49 208 A 1 
ATOM 1571 O O   . SER A 0 208 . -13.592  -2.992  2.578   1.00 96.49 208 A 1 
ATOM 1572 O OG  . SER A 0 208 . -16.565  -1.891  0.387   1.00 96.49 208 A 1 
ATOM 1573 N N   . TYR A 0 209 . -13.599  -3.723  0.445   1.00 95.48 209 A 1 
ATOM 1574 C CA  . TYR A 0 209 . -12.200  -3.449  0.130   1.00 95.48 209 A 1 
ATOM 1575 C C   . TYR A 0 209 . -12.151  -2.658  -1.173  1.00 95.48 209 A 1 
ATOM 1576 C CB  . TYR A 0 209 . -11.415  -4.763  -0.008  1.00 95.48 209 A 1 
ATOM 1577 O O   . TYR A 0 209 . -12.593  -3.160  -2.205  1.00 95.48 209 A 1 
ATOM 1578 C CG  . TYR A 0 209 . -11.462  -5.664  1.210   1.00 95.48 209 A 1 
ATOM 1579 C CD1 . TYR A 0 209 . -10.524  -5.490  2.244   1.00 95.48 209 A 1 
ATOM 1580 C CD2 . TYR A 0 209 . -12.437  -6.677  1.304   1.00 95.48 209 A 1 
ATOM 1581 C CE1 . TYR A 0 209 . -10.562  -6.321  3.380   1.00 95.48 209 A 1 
ATOM 1582 C CE2 . TYR A 0 209 . -12.476  -7.515  2.435   1.00 95.48 209 A 1 
ATOM 1583 O OH  . TYR A 0 209 . -11.584  -8.133  4.576   1.00 95.48 209 A 1 
ATOM 1584 C CZ  . TYR A 0 209 . -11.542  -7.333  3.477   1.00 95.48 209 A 1 
ATOM 1585 N N   . ASP A 0 210 . -11.621  -1.443  -1.132  1.00 95.95 210 A 1 
ATOM 1586 C CA  . ASP A 0 210 . -11.378  -0.623  -2.316  1.00 95.95 210 A 1 
ATOM 1587 C C   . ASP A 0 210 . -9.869   -0.391  -2.429  1.00 95.95 210 A 1 
ATOM 1588 C CB  . ASP A 0 210 . -12.167  0.695   -2.248  1.00 95.95 210 A 1 
ATOM 1589 O O   . ASP A 0 210 . -9.222   -0.035  -1.445  1.00 95.95 210 A 1 
ATOM 1590 C CG  . ASP A 0 210 . -13.692  0.522   -2.150  1.00 95.95 210 A 1 
ATOM 1591 O OD1 . ASP A 0 210 . -14.274  -0.272  -2.929  1.00 95.95 210 A 1 
ATOM 1592 O OD2 . ASP A 0 210 . -14.329  1.254   -1.359  1.00 95.95 210 A 1 
ATOM 1593 N N   . ASN A 0 211 . -9.303   -0.619  -3.609  1.00 96.14 211 A 1 
ATOM 1594 C CA  . ASN A 0 211 . -7.867   -0.571  -3.845  1.00 96.14 211 A 1 
ATOM 1595 C C   . ASN A 0 211 . -7.572   0.145   -5.171  1.00 96.14 211 A 1 
ATOM 1596 C CB  . ASN A 0 211 . -7.347   -2.015  -3.793  1.00 96.14 211 A 1 
ATOM 1597 O O   . ASN A 0 211 . -8.066   -0.279  -6.220  1.00 96.14 211 A 1 
ATOM 1598 C CG  . ASN A 0 211 . -5.841   -2.040  -3.827  1.00 96.14 211 A 1 
ATOM 1599 N ND2 . ASN A 0 211 . -5.273   -2.523  -4.899  1.00 96.14 211 A 1 
ATOM 1600 O OD1 . ASN A 0 211 . -5.185   -1.615  -2.894  1.00 96.14 211 A 1 
ATOM 1601 N N   . GLU A 0 212 . -6.801   1.227   -5.116  1.00 97.08 212 A 1 
ATOM 1602 C CA  . GLU A 0 212 . -6.416   2.077   -6.247  1.00 97.08 212 A 1 
ATOM 1603 C C   . GLU A 0 212 . -4.888   2.083   -6.371  1.00 97.08 212 A 1 
ATOM 1604 C CB  . GLU A 0 212 . -6.971   3.509   -6.064  1.00 97.08 212 A 1 
ATOM 1605 O O   . GLU A 0 212 . -4.200   2.491   -5.440  1.00 97.08 212 A 1 
ATOM 1606 C CG  . GLU A 0 212 . -8.508   3.567   -6.180  1.00 97.08 212 A 1 
ATOM 1607 C CD  . GLU A 0 212 . -9.130   4.971   -6.022  1.00 97.08 212 A 1 
ATOM 1608 O OE1 . GLU A 0 212 . -10.387  5.051   -6.042  1.00 97.08 212 A 1 
ATOM 1609 O OE2 . GLU A 0 212 . -8.410   5.984   -5.943  1.00 97.08 212 A 1 
ATOM 1610 N N   . ASN A 0 213 . -4.362   1.637   -7.513  1.00 96.82 213 A 1 
ATOM 1611 C CA  . ASN A 0 213 . -2.925   1.538   -7.768  1.00 96.82 213 A 1 
ATOM 1612 C C   . ASN A 0 213 . -2.560   2.309   -9.036  1.00 96.82 213 A 1 
ATOM 1613 C CB  . ASN A 0 213 . -2.460   0.075   -7.895  1.00 96.82 213 A 1 
ATOM 1614 O O   . ASN A 0 213 . -3.265   2.248   -10.048 1.00 96.82 213 A 1 
ATOM 1615 C CG  . ASN A 0 213 . -2.600   -0.750  -6.629  1.00 96.82 213 A 1 
ATOM 1616 N ND2 . ASN A 0 213 . -1.649   -1.590  -6.317  1.00 96.82 213 A 1 
ATOM 1617 O OD1 . ASN A 0 213 . -3.604   -0.734  -5.948  1.00 96.82 213 A 1 
ATOM 1618 N N   . TYR A 0 214 . -1.412   2.966   -8.993  1.00 98.09 214 A 1 
ATOM 1619 C CA  . TYR A 0 214 . -0.768   3.638   -10.107 1.00 98.09 214 A 1 
ATOM 1620 C C   . TYR A 0 214 . 0.697    3.226   -10.152 1.00 98.09 214 A 1 
ATOM 1621 C CB  . TYR A 0 214 . -0.899   5.152   -9.930  1.00 98.09 214 A 1 
ATOM 1622 O O   . TYR A 0 214 . 1.390    3.283   -9.137  1.00 98.09 214 A 1 
ATOM 1623 C CG  . TYR A 0 214 . -0.075   5.971   -10.904 1.00 98.09 214 A 1 
ATOM 1624 C CD1 . TYR A 0 214 . 0.966    6.808   -10.453 1.00 98.09 214 A 1 
ATOM 1625 C CD2 . TYR A 0 214 . -0.366   5.898   -12.275 1.00 98.09 214 A 1 
ATOM 1626 C CE1 . TYR A 0 214 . 1.666    7.621   -11.371 1.00 98.09 214 A 1 
ATOM 1627 C CE2 . TYR A 0 214 . 0.315    6.721   -13.187 1.00 98.09 214 A 1 
ATOM 1628 O OH  . TYR A 0 214 . 1.941    8.439   -13.614 1.00 98.09 214 A 1 
ATOM 1629 C CZ  . TYR A 0 214 . 1.321    7.601   -12.740 1.00 98.09 214 A 1 
ATOM 1630 N N   . ALA A 0 215 . 1.179    2.854   -11.333 1.00 98.04 215 A 1 
ATOM 1631 C CA  . ALA A 0 215 . 2.601    2.666   -11.571 1.00 98.04 215 A 1 
ATOM 1632 C C   . ALA A 0 215 . 2.987    3.287   -12.913 1.00 98.04 215 A 1 
ATOM 1633 C CB  . ALA A 0 215 . 2.957    1.178   -11.476 1.00 98.04 215 A 1 
ATOM 1634 O O   . ALA A 0 215 . 2.368    2.981   -13.938 1.00 98.04 215 A 1 
ATOM 1635 N N   . ARG A 0 216 . 4.025    4.126   -12.899 1.00 98.32 216 A 1 
ATOM 1636 C CA  . ARG A 0 216 . 4.661    4.695   -14.088 1.00 98.32 216 A 1 
ATOM 1637 C C   . ARG A 0 216 . 6.157    4.432   -14.045 1.00 98.32 216 A 1 
ATOM 1638 C CB  . ARG A 0 216 . 4.344    6.191   -14.218 1.00 98.32 216 A 1 
ATOM 1639 O O   . ARG A 0 216 . 6.816    4.735   -13.056 1.00 98.32 216 A 1 
ATOM 1640 C CG  . ARG A 0 216 . 5.025    6.825   -15.448 1.00 98.32 216 A 1 
ATOM 1641 C CD  . ARG A 0 216 . 4.688    8.312   -15.622 1.00 98.32 216 A 1 
ATOM 1642 N NE  . ARG A 0 216 . 5.112    9.123   -14.463 1.00 98.32 216 A 1 
ATOM 1643 N NH1 . ARG A 0 216 . 7.327    9.472   -15.031 1.00 98.32 216 A 1 
ATOM 1644 N NH2 . ARG A 0 216 . 6.571    10.310  -13.166 1.00 98.32 216 A 1 
ATOM 1645 C CZ  . ARG A 0 216 . 6.316    9.621   -14.233 1.00 98.32 216 A 1 
ATOM 1646 N N   . ARG A 0 217 . 6.675    3.931   -15.157 1.00 98.20 217 A 1 
ATOM 1647 C CA  . ARG A 0 217 . 8.087    3.734   -15.451 1.00 98.20 217 A 1 
ATOM 1648 C C   . ARG A 0 217 . 8.458    4.577   -16.662 1.00 98.20 217 A 1 
ATOM 1649 C CB  . ARG A 0 217 . 8.315    2.238   -15.687 1.00 98.20 217 A 1 
ATOM 1650 O O   . ARG A 0 217 . 7.754    4.538   -17.666 1.00 98.20 217 A 1 
ATOM 1651 C CG  . ARG A 0 217 . 9.673    1.965   -16.344 1.00 98.20 217 A 1 
ATOM 1652 C CD  . ARG A 0 217 . 10.074   0.495   -16.336 1.00 98.20 217 A 1 
ATOM 1653 N NE  . ARG A 0 217 . 10.075   -0.050  -14.971 1.00 98.20 217 A 1 
ATOM 1654 N NH1 . ARG A 0 217 . 8.974    -2.023  -15.439 1.00 98.20 217 A 1 
ATOM 1655 N NH2 . ARG A 0 217 . 9.730    -1.594  -13.369 1.00 98.20 217 A 1 
ATOM 1656 C CZ  . ARG A 0 217 . 9.593    -1.221  -14.611 1.00 98.20 217 A 1 
ATOM 1657 N N   . VAL A 0 218 . 9.569    5.293   -16.572 1.00 98.21 218 A 1 
ATOM 1658 C CA  . VAL A 0 218 . 10.228   5.975   -17.692 1.00 98.21 218 A 1 
ATOM 1659 C C   . VAL A 0 218 . 11.666   5.482   -17.773 1.00 98.21 218 A 1 
ATOM 1660 C CB  . VAL A 0 218 . 10.174   7.507   -17.530 1.00 98.21 218 A 1 
ATOM 1661 O O   . VAL A 0 218 . 12.321   5.372   -16.733 1.00 98.21 218 A 1 
ATOM 1662 C CG1 . VAL A 0 218 . 10.890   8.246   -18.667 1.00 98.21 218 A 1 
ATOM 1663 C CG2 . VAL A 0 218 . 8.717    7.990   -17.510 1.00 98.21 218 A 1 
ATOM 1664 N N   . ARG A 0 219 . 12.133   5.183   -18.985 1.00 96.15 219 A 1 
ATOM 1665 C CA  . ARG A 0 219 . 13.553   5.065   -19.348 1.00 96.15 219 A 1 
ATOM 1666 C C   . ARG A 0 219 . 13.793   5.950   -20.566 1.00 96.15 219 A 1 
ATOM 1667 C CB  . ARG A 0 219 . 13.971   3.613   -19.642 1.00 96.15 219 A 1 
ATOM 1668 O O   . ARG A 0 219 . 12.942   5.949   -21.463 1.00 96.15 219 A 1 
ATOM 1669 C CG  . ARG A 0 219 . 13.666   2.612   -18.517 1.00 96.15 219 A 1 
ATOM 1670 C CD  . ARG A 0 219 . 14.482   2.930   -17.259 1.00 96.15 219 A 1 
ATOM 1671 N NE  . ARG A 0 219 . 14.206   1.990   -16.149 1.00 96.15 219 A 1 
ATOM 1672 N NH1 . ARG A 0 219 . 12.601   3.185   -14.989 1.00 96.15 219 A 1 
ATOM 1673 N NH2 . ARG A 0 219 . 13.304   1.251   -14.195 1.00 96.15 219 A 1 
ATOM 1674 C CZ  . ARG A 0 219 . 13.375   2.152   -15.131 1.00 96.15 219 A 1 
ATOM 1675 N N   . ALA A 0 220 . 14.844   6.749   -20.543 1.00 93.52 220 A 1 
ATOM 1676 C CA  . ALA A 0 220 . 15.224   7.631   -21.630 1.00 93.52 220 A 1 
ATOM 1677 C C   . ALA A 0 220 . 16.746   7.644   -21.726 1.00 93.52 220 A 1 
ATOM 1678 C CB  . ALA A 0 220 . 14.653   9.033   -21.386 1.00 93.52 220 A 1 
ATOM 1679 O O   . ALA A 0 220 . 17.401   8.018   -20.756 1.00 93.52 220 A 1 
ATOM 1680 N N   . ASP A 0 221 . 17.243   7.258   -22.893 1.00 88.07 221 A 1 
ATOM 1681 C CA  . ASP A 0 221 . 18.626   6.856   -23.114 1.00 88.07 221 A 1 
ATOM 1682 C C   . ASP A 0 221 . 19.110   7.714   -24.322 1.00 88.07 221 A 1 
ATOM 1683 C CB  . ASP A 0 221 . 18.660   5.307   -23.319 1.00 88.07 221 A 1 
ATOM 1684 O O   . ASP A 0 221 . 18.441   7.721   -25.364 1.00 88.07 221 A 1 
ATOM 1685 C CG  . ASP A 0 221 . 17.652   4.425   -22.502 1.00 88.07 221 A 1 
ATOM 1686 O OD1 . ASP A 0 221 . 17.190   4.778   -21.384 1.00 88.07 221 A 1 
ATOM 1687 O OD2 . ASP A 0 221 . 17.179   3.398   -23.058 1.00 88.07 221 A 1 
ATOM 1688 N N   . ASP A 0 222 . 20.146   8.560   -24.170 1.00 89.57 222 A 1 
ATOM 1689 C CA  . ASP A 0 222 . 20.576   9.597   -25.153 1.00 89.57 222 A 1 
ATOM 1690 C C   . ASP A 0 222 . 22.086   9.538   -25.441 1.00 89.57 222 A 1 
ATOM 1691 C CB  . ASP A 0 222 . 20.104   10.999  -24.691 1.00 89.57 222 A 1 
ATOM 1692 O O   . ASP A 0 222 . 22.868   10.365  -24.964 1.00 89.57 222 A 1 
ATOM 1693 C CG  . ASP A 0 222 . 20.240   12.220  -25.636 1.00 89.57 222 A 1 
ATOM 1694 O OD1 . ASP A 0 222 . 21.066   12.380  -26.570 1.00 89.57 222 A 1 
ATOM 1695 O OD2 . ASP A 0 222 . 19.402   13.141  -25.469 1.00 89.57 222 A 1 
ATOM 1696 N N   . ASP A 0 223 . 22.460   8.560   -26.265 1.00 88.73 223 A 1 
ATOM 1697 C CA  . ASP A 0 223 . 23.809   8.326   -26.777 1.00 88.73 223 A 1 
ATOM 1698 C C   . ASP A 0 223 . 24.276   9.422   -27.746 1.00 88.73 223 A 1 
ATOM 1699 C CB  . ASP A 0 223 . 23.828   6.988   -27.530 1.00 88.73 223 A 1 
ATOM 1700 O O   . ASP A 0 223 . 23.604   9.756   -28.729 1.00 88.73 223 A 1 
ATOM 1701 C CG  . ASP A 0 223 . 23.953   5.783   -26.604 1.00 88.73 223 A 1 
ATOM 1702 O OD1 . ASP A 0 223 . 25.042   5.684   -25.999 1.00 88.73 223 A 1 
ATOM 1703 O OD2 . ASP A 0 223 . 23.028   4.941   -26.611 1.00 88.73 223 A 1 
ATOM 1704 N N   . GLN A 0 224 . 25.483   9.948   -27.531 1.00 89.04 224 A 1 
ATOM 1705 C CA  . GLN A 0 224 . 26.162   10.890  -28.425 1.00 89.04 224 A 1 
ATOM 1706 C C   . GLN A 0 224 . 27.628   10.508  -28.593 1.00 89.04 224 A 1 
ATOM 1707 C CB  . GLN A 0 224 . 26.048   12.326  -27.883 1.00 89.04 224 A 1 
ATOM 1708 O O   . GLN A 0 224 . 28.316   10.229  -27.617 1.00 89.04 224 A 1 
ATOM 1709 C CG  . GLN A 0 224 . 24.588   12.784  -27.913 1.00 89.04 224 A 1 
ATOM 1710 C CD  . GLN A 0 224 . 24.334   14.160  -27.326 1.00 89.04 224 A 1 
ATOM 1711 N NE2 . GLN A 0 224 . 23.185   14.335  -26.710 1.00 89.04 224 A 1 
ATOM 1712 O OE1 . GLN A 0 224 . 25.093   15.113  -27.456 1.00 89.04 224 A 1 
ATOM 1713 N N   . TRP A 0 225 . 28.136   10.545  -29.825 1.00 85.43 225 A 1 
ATOM 1714 C CA  . TRP A 0 225 . 29.546   10.260  -30.098 1.00 85.43 225 A 1 
ATOM 1715 C C   . TRP A 0 225 . 30.049   10.967  -31.356 1.00 85.43 225 A 1 
ATOM 1716 C CB  . TRP A 0 225 . 29.758   8.742   -30.199 1.00 85.43 225 A 1 
ATOM 1717 O O   . TRP A 0 225 . 29.278   11.253  -32.278 1.00 85.43 225 A 1 
ATOM 1718 C CG  . TRP A 0 225 . 29.021   8.063   -31.315 1.00 85.43 225 A 1 
ATOM 1719 C CD1 . TRP A 0 225 . 27.766   7.566   -31.240 1.00 85.43 225 A 1 
ATOM 1720 C CD2 . TRP A 0 225 . 29.480   7.791   -32.673 1.00 85.43 225 A 1 
ATOM 1721 C CE2 . TRP A 0 225 . 28.430   7.131   -33.381 1.00 85.43 225 A 1 
ATOM 1722 C CE3 . TRP A 0 225 . 30.686   8.018   -33.370 1.00 85.43 225 A 1 
ATOM 1723 N NE1 . TRP A 0 225 . 27.414   7.005   -32.451 1.00 85.43 225 A 1 
ATOM 1724 C CH2 . TRP A 0 225 . 29.783   6.985   -35.389 1.00 85.43 225 A 1 
ATOM 1725 C CZ2 . TRP A 0 225 . 28.565   6.743   -34.726 1.00 85.43 225 A 1 
ATOM 1726 C CZ3 . TRP A 0 225 . 30.841   7.615   -34.709 1.00 85.43 225 A 1 
ATOM 1727 N N   . ALA A 0 226 . 31.355   11.217  -31.417 1.00 83.03 226 A 1 
ATOM 1728 C CA  . ALA A 0 226 . 32.048   11.559  -32.652 1.00 83.03 226 A 1 
ATOM 1729 C C   . ALA A 0 226 . 33.434   10.908  -32.724 1.00 83.03 226 A 1 
ATOM 1730 C CB  . ALA A 0 226 . 32.149   13.080  -32.812 1.00 83.03 226 A 1 
ATOM 1731 O O   . ALA A 0 226 . 34.067   10.664  -31.699 1.00 83.03 226 A 1 
ATOM 1732 N N   . GLU A 0 227 . 33.893   10.685  -33.951 1.00 82.63 227 A 1 
ATOM 1733 C CA  . GLU A 0 227 . 35.251   10.262  -34.295 1.00 82.63 227 A 1 
ATOM 1734 C C   . GLU A 0 227 . 35.785   11.215  -35.378 1.00 82.63 227 A 1 
ATOM 1735 C CB  . GLU A 0 227 . 35.263   8.813   -34.831 1.00 82.63 227 A 1 
ATOM 1736 O O   . GLU A 0 227 . 35.095   11.461  -36.373 1.00 82.63 227 A 1 
ATOM 1737 C CG  . GLU A 0 227 . 34.776   7.723   -33.854 1.00 82.63 227 A 1 
ATOM 1738 C CD  . GLU A 0 227 . 34.709   6.312   -34.488 1.00 82.63 227 A 1 
ATOM 1739 O OE1 . GLU A 0 227 . 34.543   5.325   -33.734 1.00 82.63 227 A 1 
ATOM 1740 O OE2 . GLU A 0 227 . 34.802   6.181   -35.736 1.00 82.63 227 A 1 
ATOM 1741 N N   . ASP A 0 228 . 37.005   11.713  -35.201 1.00 81.23 228 A 1 
ATOM 1742 C CA  . ASP A 0 228 . 37.822   12.363  -36.229 1.00 81.23 228 A 1 
ATOM 1743 C C   . ASP A 0 228 . 39.026   11.451  -36.513 1.00 81.23 228 A 1 
ATOM 1744 C CB  . ASP A 0 228 . 38.245   13.775  -35.774 1.00 81.23 228 A 1 
ATOM 1745 O O   . ASP A 0 228 . 39.611   10.856  -35.605 1.00 81.23 228 A 1 
ATOM 1746 C CG  . ASP A 0 228 . 38.831   14.661  -36.887 1.00 81.23 228 A 1 
ATOM 1747 O OD1 . ASP A 0 228 . 39.307   14.097  -37.904 1.00 81.23 228 A 1 
ATOM 1748 O OD2 . ASP A 0 228 . 38.763   15.903  -36.726 1.00 81.23 228 A 1 
ATOM 1749 N N   . TYR A 0 229 . 39.384   11.287  -37.782 1.00 81.68 229 A 1 
ATOM 1750 C CA  . TYR A 0 229 . 40.623   10.627  -38.167 1.00 81.68 229 A 1 
ATOM 1751 C C   . TYR A 0 229 . 41.287   11.375  -39.309 1.00 81.68 229 A 1 
ATOM 1752 C CB  . TYR A 0 229 . 40.398   9.155   -38.538 1.00 81.68 229 A 1 
ATOM 1753 O O   . TYR A 0 229 . 40.925   11.204  -40.483 1.00 81.68 229 A 1 
ATOM 1754 C CG  . TYR A 0 229 . 41.701   8.440   -38.862 1.00 81.68 229 A 1 
ATOM 1755 C CD1 . TYR A 0 229 . 41.985   8.005   -40.172 1.00 81.68 229 A 1 
ATOM 1756 C CD2 . TYR A 0 229 . 42.676   8.307   -37.861 1.00 81.68 229 A 1 
ATOM 1757 C CE1 . TYR A 0 229 . 43.234   7.417   -40.469 1.00 81.68 229 A 1 
ATOM 1758 C CE2 . TYR A 0 229 . 43.925   7.732   -38.144 1.00 81.68 229 A 1 
ATOM 1759 O OH  . TYR A 0 229 . 45.437   6.762   -39.721 1.00 81.68 229 A 1 
ATOM 1760 C CZ  . TYR A 0 229 . 44.207   7.288   -39.452 1.00 81.68 229 A 1 
ATOM 1761 N N   . ASP A 0 230 . 42.327   12.120  -38.957 1.00 79.32 230 A 1 
ATOM 1762 C CA  . ASP A 0 230 . 43.143   12.847  -39.903 1.00 79.32 230 A 1 
ATOM 1763 C C   . ASP A 0 230 . 44.442   12.078  -40.189 1.00 79.32 230 A 1 
ATOM 1764 C CB  . ASP A 0 230 . 43.316   14.319  -39.457 1.00 79.32 230 A 1 
ATOM 1765 O O   . ASP A 0 230 . 44.999   11.316  -39.385 1.00 79.32 230 A 1 
ATOM 1766 C CG  . ASP A 0 230 . 43.021   15.347  -40.564 1.00 79.32 230 A 1 
ATOM 1767 O OD1 . ASP A 0 230 . 42.950   14.936  -41.754 1.00 79.32 230 A 1 
ATOM 1768 O OD2 . ASP A 0 230 . 43.023   16.570  -40.290 1.00 79.32 230 A 1 
ATOM 1769 N N   . ARG A 0 231 . 44.920   12.185  -41.429 1.00 73.48 231 A 1 
ATOM 1770 C CA  . ARG A 0 231 . 46.169   11.528  -41.828 1.00 73.48 231 A 1 
ATOM 1771 C C   . ARG A 0 231 . 46.862   12.261  -42.951 1.00 73.48 231 A 1 
ATOM 1772 C CB  . ARG A 0 231 . 45.895   10.058  -42.180 1.00 73.48 231 A 1 
ATOM 1773 O O   . ARG A 0 231 . 46.369   12.298  -44.079 1.00 73.48 231 A 1 
ATOM 1774 C CG  . ARG A 0 231 . 47.215   9.379   -42.535 1.00 73.48 231 A 1 
ATOM 1775 C CD  . ARG A 0 231 . 47.041   7.908   -42.864 1.00 73.48 231 A 1 
ATOM 1776 N NE  . ARG A 0 231 . 48.292   7.441   -43.480 1.00 73.48 231 A 1 
ATOM 1777 N NH1 . ARG A 0 231 . 47.576   5.382   -44.109 1.00 73.48 231 A 1 
ATOM 1778 N NH2 . ARG A 0 231 . 49.569   6.172   -44.828 1.00 73.48 231 A 1 
ATOM 1779 C CZ  . ARG A 0 231 . 48.479   6.324   -44.130 1.00 73.48 231 A 1 
ATOM 1780 N N   . TYR A 0 232 . 48.094   12.693  -42.697 1.00 70.60 232 A 1 
ATOM 1781 C CA  . TYR A 0 232 . 48.909   13.439  -43.650 1.00 70.60 232 A 1 
ATOM 1782 C C   . TYR A 0 232 . 50.226   12.728  -44.003 1.00 70.60 232 A 1 
ATOM 1783 C CB  . TYR A 0 232 . 49.112   14.869  -43.126 1.00 70.60 232 A 1 
ATOM 1784 O O   . TYR A 0 232 . 51.090   12.483  -43.164 1.00 70.60 232 A 1 
ATOM 1785 C CG  . TYR A 0 232 . 49.793   14.981  -41.772 1.00 70.60 232 A 1 
ATOM 1786 C CD1 . TYR A 0 232 . 49.029   14.924  -40.588 1.00 70.60 232 A 1 
ATOM 1787 C CD2 . TYR A 0 232 . 51.192   15.144  -41.695 1.00 70.60 232 A 1 
ATOM 1788 C CE1 . TYR A 0 232 . 49.653   15.025  -39.333 1.00 70.60 232 A 1 
ATOM 1789 C CE2 . TYR A 0 232 . 51.820   15.249  -40.437 1.00 70.60 232 A 1 
ATOM 1790 O OH  . TYR A 0 232 . 51.670   15.289  -38.049 1.00 70.60 232 A 1 
ATOM 1791 C CZ  . TYR A 0 232 . 51.049   15.196  -39.254 1.00 70.60 232 A 1 
ATOM 1792 N N   . ASP A 0 233 . 50.437   12.464  -45.297 1.00 64.30 233 A 1 
ATOM 1793 C CA  . ASP A 0 233 . 51.726   12.029  -45.853 1.00 64.30 233 A 1 
ATOM 1794 C C   . ASP A 0 233 . 52.429   13.223  -46.549 1.00 64.30 233 A 1 
ATOM 1795 C CB  . ASP A 0 233 . 51.526   10.797  -46.771 1.00 64.30 233 A 1 
ATOM 1796 O O   . ASP A 0 233 . 52.235   13.493  -47.741 1.00 64.30 233 A 1 
ATOM 1797 C CG  . ASP A 0 233 . 51.425   9.440   -46.035 1.00 64.30 233 A 1 
ATOM 1798 O OD1 . ASP A 0 233 . 52.283   9.174   -45.168 1.00 64.30 233 A 1 
ATOM 1799 O OD2 . ASP A 0 233 . 50.610   8.566   -46.431 1.00 64.30 233 A 1 
ATOM 1800 N N   . ALA A 0 234 . 53.269   13.957  -45.806 1.00 57.68 234 A 1 
ATOM 1801 C CA  . ALA A 0 234 . 54.036   15.115  -46.276 1.00 57.68 234 A 1 
ATOM 1802 C C   . ALA A 0 234 . 55.461   14.721  -46.722 1.00 57.68 234 A 1 
ATOM 1803 C CB  . ALA A 0 234 . 54.013   16.212  -45.203 1.00 57.68 234 A 1 
ATOM 1804 O O   . ALA A 0 234 . 56.455   14.902  -46.015 1.00 57.68 234 A 1 
ATOM 1805 N N   . GLY A 0 235 . 55.563   14.190  -47.944 1.00 53.18 235 A 1 
ATOM 1806 C CA  . GLY A 0 235 . 56.841   14.000  -48.637 1.00 53.18 235 A 1 
ATOM 1807 C C   . GLY A 0 235 . 57.246   15.233  -49.450 1.00 53.18 235 A 1 
ATOM 1808 O O   . GLY A 0 235 . 56.900   15.322  -50.631 1.00 53.18 235 A 1 
ATOM 1809 N N   . GLU A 0 236 . 57.995   16.165  -48.856 1.00 47.02 236 A 1 
ATOM 1810 C CA  . GLU A 0 236 . 58.579   17.299  -49.587 1.00 47.02 236 A 1 
ATOM 1811 C C   . GLU A 0 236 . 59.884   16.889  -50.293 1.00 47.02 236 A 1 
ATOM 1812 C CB  . GLU A 0 236 . 58.774   18.531  -48.679 1.00 47.02 236 A 1 
ATOM 1813 O O   . GLU A 0 236 . 60.767   16.269  -49.702 1.00 47.02 236 A 1 
ATOM 1814 C CG  . GLU A 0 236 . 57.436   19.253  -48.436 1.00 47.02 236 A 1 
ATOM 1815 C CD  . GLU A 0 236 . 57.545   20.583  -47.667 1.00 47.02 236 A 1 
ATOM 1816 O OE1 . GLU A 0 236 . 56.516   21.303  -47.659 1.00 47.02 236 A 1 
ATOM 1817 O OE2 . GLU A 0 236 . 58.629   20.879  -47.116 1.00 47.02 236 A 1 
ATOM 1818 N N   . GLY A 0 237 . 60.016   17.226  -51.585 1.00 45.80 237 A 1 
ATOM 1819 C CA  . GLY A 0 237 . 61.219   16.863  -52.353 1.00 45.80 237 A 1 
ATOM 1820 C C   . GLY A 0 237 . 61.403   17.458  -53.758 1.00 45.80 237 A 1 
ATOM 1821 O O   . GLY A 0 237 . 62.491   17.316  -54.307 1.00 45.80 237 A 1 
ATOM 1822 N N   . ASP A 0 238 . 60.402   18.123  -54.356 1.00 43.56 238 A 1 
ATOM 1823 C CA  . ASP A 0 238 . 60.446   18.536  -55.781 1.00 43.56 238 A 1 
ATOM 1824 C C   . ASP A 0 238 . 60.070   20.017  -56.055 1.00 43.56 238 A 1 
ATOM 1825 C CB  . ASP A 0 238 . 59.624   17.539  -56.630 1.00 43.56 238 A 1 
ATOM 1826 O O   . ASP A 0 238 . 59.832   20.423  -57.202 1.00 43.56 238 A 1 
ATOM 1827 C CG  . ASP A 0 238 . 60.415   16.313  -57.116 1.00 43.56 238 A 1 
ATOM 1828 O OD1 . ASP A 0 238 . 61.591   16.481  -57.515 1.00 43.56 238 A 1 
ATOM 1829 O OD2 . ASP A 0 238 . 59.783   15.238  -57.238 1.00 43.56 238 A 1 
ATOM 1830 N N   . ALA A 0 239 . 60.055   20.872  -55.027 1.00 37.50 239 A 1 
ATOM 1831 C CA  . ALA A 0 239 . 59.760   22.297  -55.177 1.00 37.50 239 A 1 
ATOM 1832 C C   . ALA A 0 239 . 60.953   23.095  -55.756 1.00 37.50 239 A 1 
ATOM 1833 C CB  . ALA A 0 239 . 59.220   22.856  -53.857 1.00 37.50 239 A 1 
ATOM 1834 O O   . ALA A 0 239 . 61.740   23.725  -55.057 1.00 37.50 239 A 1 
ATOM 1835 N N   . TYR A 0 240 . 60.999   23.156  -57.090 1.00 39.41 240 A 1 
ATOM 1836 C CA  . TYR A 0 240 . 61.681   24.200  -57.870 1.00 39.41 240 A 1 
ATOM 1837 C C   . TYR A 0 240 . 63.200   24.083  -58.128 1.00 39.41 240 A 1 
ATOM 1838 C CB  . TYR A 0 240 . 61.212   25.607  -57.445 1.00 39.41 240 A 1 
ATOM 1839 O O   . TYR A 0 240 . 63.914   25.079  -58.237 1.00 39.41 240 A 1 
ATOM 1840 C CG  . TYR A 0 240 . 60.891   26.498  -58.625 1.00 39.41 240 A 1 
ATOM 1841 C CD1 . TYR A 0 240 . 61.888   27.297  -59.216 1.00 39.41 240 A 1 
ATOM 1842 C CD2 . TYR A 0 240 . 59.584   26.498  -59.149 1.00 39.41 240 A 1 
ATOM 1843 C CE1 . TYR A 0 240 . 61.582   28.091  -60.338 1.00 39.41 240 A 1 
ATOM 1844 C CE2 . TYR A 0 240 . 59.270   27.298  -60.262 1.00 39.41 240 A 1 
ATOM 1845 O OH  . TYR A 0 240 . 59.968   28.854  -61.942 1.00 39.41 240 A 1 
ATOM 1846 C CZ  . TYR A 0 240 . 60.269   28.095  -60.857 1.00 39.41 240 A 1 
ATOM 1847 N N   . GLY A 0 241 . 63.668   22.890  -58.505 1.00 36.00 241 A 1 
ATOM 1848 C CA  . GLY A 0 241 . 64.903   22.734  -59.302 1.00 36.00 241 A 1 
ATOM 1849 C C   . GLY A 0 241 . 64.842   23.326  -60.734 1.00 36.00 241 A 1 
ATOM 1850 O O   . GLY A 0 241 . 65.726   23.067  -61.554 1.00 36.00 241 A 1 
ATOM 1851 N N   . ARG A 0 242 . 63.799   24.097  -61.089 1.00 37.81 242 A 1 
ATOM 1852 C CA  . ARG A 0 242 . 63.564   24.611  -62.451 1.00 37.81 242 A 1 
ATOM 1853 C C   . ARG A 0 242 . 64.325   25.908  -62.737 1.00 37.81 242 A 1 
ATOM 1854 C CB  . ARG A 0 242 . 62.056   24.681  -62.782 1.00 37.81 242 A 1 
ATOM 1855 O O   . ARG A 0 242 . 63.778   27.004  -62.697 1.00 37.81 242 A 1 
ATOM 1856 C CG  . ARG A 0 242 . 61.569   23.331  -63.342 1.00 37.81 242 A 1 
ATOM 1857 C CD  . ARG A 0 242 . 60.153   23.377  -63.938 1.00 37.81 242 A 1 
ATOM 1858 N NE  . ARG A 0 242 . 59.104   23.189  -62.915 1.00 37.81 242 A 1 
ATOM 1859 N NH1 . ARG A 0 242 . 57.769   21.611  -63.978 1.00 37.81 242 A 1 
ATOM 1860 N NH2 . ARG A 0 242 . 57.287   22.234  -61.928 1.00 37.81 242 A 1 
ATOM 1861 C CZ  . ARG A 0 242 . 58.072   22.358  -62.954 1.00 37.81 242 A 1 
ATOM 1862 N N   . ALA A 0 243 . 65.593   25.720  -63.103 1.00 37.16 243 A 1 
ATOM 1863 C CA  . ALA A 0 243 . 66.320   26.478  -64.129 1.00 37.16 243 A 1 
ATOM 1864 C C   . ALA A 0 243 . 65.955   27.973  -64.276 1.00 37.16 243 A 1 
ATOM 1865 C CB  . ALA A 0 243 . 66.199   25.709  -65.454 1.00 37.16 243 A 1 
ATOM 1866 O O   . ALA A 0 243 . 65.425   28.408  -65.300 1.00 37.16 243 A 1 
ATOM 1867 N N   . ALA A 0 244 . 66.325   28.786  -63.285 1.00 29.08 244 A 1 
ATOM 1868 C CA  . ALA A 0 244 . 66.281   30.243  -63.385 1.00 29.08 244 A 1 
ATOM 1869 C C   . ALA A 0 244 . 67.388   30.789  -64.319 1.00 29.08 244 A 1 
ATOM 1870 C CB  . ALA A 0 244 . 66.323   30.831  -61.968 1.00 29.08 244 A 1 
ATOM 1871 O O   . ALA A 0 244 . 68.310   31.472  -63.879 1.00 29.08 244 A 1 
ATOM 1872 N N   . SER A 0 245 . 67.308   30.495  -65.622 1.00 38.91 245 A 1 
ATOM 1873 C CA  . SER A 0 245 . 68.180   31.095  -66.648 1.00 38.91 245 A 1 
ATOM 1874 C C   . SER A 0 245 . 67.434   31.525  -67.917 1.00 38.91 245 A 1 
ATOM 1875 C CB  . SER A 0 245 . 69.420   30.236  -66.938 1.00 38.91 245 A 1 
ATOM 1876 O O   . SER A 0 245 . 67.996   31.486  -69.009 1.00 38.91 245 A 1 
ATOM 1877 O OG  . SER A 0 245 . 69.084   29.080  -67.675 1.00 38.91 245 A 1 
ATOM 1878 N N   . GLU A 0 246 . 66.189   31.987  -67.776 1.00 34.08 246 A 1 
ATOM 1879 C CA  . GLU A 0 246 . 65.480   32.756  -68.809 1.00 34.08 246 A 1 
ATOM 1880 C C   . GLU A 0 246 . 65.102   34.159  -68.297 1.00 34.08 246 A 1 
ATOM 1881 C CB  . GLU A 0 246 . 64.324   31.952  -69.426 1.00 34.08 246 A 1 
ATOM 1882 O O   . GLU A 0 246 . 63.941   34.528  -68.145 1.00 34.08 246 A 1 
ATOM 1883 C CG  . GLU A 0 246 . 63.851   32.617  -70.734 1.00 34.08 246 A 1 
ATOM 1884 C CD  . GLU A 0 246 . 62.986   31.701  -71.610 1.00 34.08 246 A 1 
ATOM 1885 O OE1 . GLU A 0 246 . 63.041   31.898  -72.846 1.00 34.08 246 A 1 
ATOM 1886 O OE2 . GLU A 0 246 . 62.295   30.822  -71.050 1.00 34.08 246 A 1 
ATOM 1887 N N   . LYS A 0 247 . 66.124   34.983  -68.034 1.00 37.03 247 A 1 
ATOM 1888 C CA  . LYS A 0 247 . 65.985   36.447  -68.032 1.00 37.03 247 A 1 
ATOM 1889 C C   . LYS A 0 247 . 66.873   37.040  -69.116 1.00 37.03 247 A 1 
ATOM 1890 C CB  . LYS A 0 247 . 66.186   37.064  -66.633 1.00 37.03 247 A 1 
ATOM 1891 O O   . LYS A 0 247 . 67.999   37.465  -68.876 1.00 37.03 247 A 1 
ATOM 1892 C CG  . LYS A 0 247 . 64.845   37.108  -65.878 1.00 37.03 247 A 1 
ATOM 1893 C CD  . LYS A 0 247 . 64.938   37.847  -64.536 1.00 37.03 247 A 1 
ATOM 1894 C CE  . LYS A 0 247 . 63.537   37.928  -63.908 1.00 37.03 247 A 1 
ATOM 1895 N NZ  . LYS A 0 247 . 63.555   38.553  -62.560 1.00 37.03 247 A 1 
ATOM 1896 N N   . SER A 0 248 . 66.321   37.069  -70.328 1.00 37.24 248 A 1 
ATOM 1897 C CA  . SER A 0 248 . 66.814   37.901  -71.424 1.00 37.24 248 A 1 
ATOM 1898 C C   . SER A 0 248 . 66.835   39.366  -70.977 1.00 37.24 248 A 1 
ATOM 1899 C CB  . SER A 0 248 . 65.890   37.717  -72.639 1.00 37.24 248 A 1 
ATOM 1900 O O   . SER A 0 248 . 65.775   39.978  -70.836 1.00 37.24 248 A 1 
ATOM 1901 O OG  . SER A 0 248 . 66.043   38.771  -73.569 1.00 37.24 248 A 1 
ATOM 1902 N N   . TRP A 0 249 . 68.023   39.944  -70.789 1.00 29.82 249 A 1 
ATOM 1903 C CA  . TRP A 0 249 . 68.173   41.371  -70.508 1.00 29.82 249 A 1 
ATOM 1904 C C   . TRP A 0 249 . 69.173   42.035  -71.453 1.00 29.82 249 A 1 
ATOM 1905 C CB  . TRP A 0 249 . 68.510   41.622  -69.029 1.00 29.82 249 A 1 
ATOM 1906 O O   . TRP A 0 249 . 70.318   41.609  -71.557 1.00 29.82 249 A 1 
ATOM 1907 C CG  . TRP A 0 249 . 67.678   42.707  -68.414 1.00 29.82 249 A 1 
ATOM 1908 C CD1 . TRP A 0 249 . 66.383   42.557  -68.055 1.00 29.82 249 A 1 
ATOM 1909 C CD2 . TRP A 0 249 . 68.011   44.106  -68.130 1.00 29.82 249 A 1 
ATOM 1910 C CE2 . TRP A 0 249 . 66.852   44.739  -67.584 1.00 29.82 249 A 1 
ATOM 1911 C CE3 . TRP A 0 249 . 69.162   44.911  -68.289 1.00 29.82 249 A 1 
ATOM 1912 N NE1 . TRP A 0 249 . 65.895   43.749  -67.557 1.00 29.82 249 A 1 
ATOM 1913 C CH2 . TRP A 0 249 . 67.996   46.860  -67.375 1.00 29.82 249 A 1 
ATOM 1914 C CZ2 . TRP A 0 249 . 66.833   46.090  -67.209 1.00 29.82 249 A 1 
ATOM 1915 C CZ3 . TRP A 0 249 . 69.154   46.271  -67.915 1.00 29.82 249 A 1 
ATOM 1916 N N   . GLY A 0 250 . 68.720   43.110  -72.102 1.00 36.39 250 A 1 
ATOM 1917 C CA  . GLY A 0 250 . 69.567   44.171  -72.649 1.00 36.39 250 A 1 
ATOM 1918 C C   . GLY A 0 250 . 70.458   43.819  -73.845 1.00 36.39 250 A 1 
ATOM 1919 O O   . GLY A 0 250 . 71.590   43.372  -73.689 1.00 36.39 250 A 1 
ATOM 1920 N N   . LYS A 0 251 . 70.022   44.199  -75.055 1.00 34.66 251 A 1 
ATOM 1921 C CA  . LYS A 0 251 . 70.931   44.406  -76.198 1.00 34.66 251 A 1 
ATOM 1922 C C   . LYS A 0 251 . 71.929   45.538  -75.885 1.00 34.66 251 A 1 
ATOM 1923 C CB  . LYS A 0 251 . 70.139   44.766  -77.471 1.00 34.66 251 A 1 
ATOM 1924 O O   . LYS A 0 251 . 71.653   46.696  -76.185 1.00 34.66 251 A 1 
ATOM 1925 C CG  . LYS A 0 251 . 69.365   43.618  -78.132 1.00 34.66 251 A 1 
ATOM 1926 C CD  . LYS A 0 251 . 68.695   44.153  -79.411 1.00 34.66 251 A 1 
ATOM 1927 C CE  . LYS A 0 251 . 67.957   43.048  -80.173 1.00 34.66 251 A 1 
ATOM 1928 N NZ  . LYS A 0 251 . 67.296   43.579  -81.393 1.00 34.66 251 A 1 
ATOM 1929 N N   . GLY A 0 252 . 73.087   45.207  -75.318 1.00 35.01 252 A 1 
ATOM 1930 C CA  . GLY A 0 252 . 74.246   46.100  -75.216 1.00 35.01 252 A 1 
ATOM 1931 C C   . GLY A 0 252 . 75.213   45.855  -76.374 1.00 35.01 252 A 1 
ATOM 1932 O O   . GLY A 0 252 . 75.798   44.780  -76.473 1.00 35.01 252 A 1 
ATOM 1933 N N   . SER A 0 253 . 75.371   46.824  -77.277 1.00 32.82 253 A 1 
ATOM 1934 C CA  . SER A 0 253 . 76.247   46.681  -78.447 1.00 32.82 253 A 1 
ATOM 1935 C C   . SER A 0 253 . 77.721   46.884  -78.072 1.00 32.82 253 A 1 
ATOM 1936 C CB  . SER A 0 253 . 75.814   47.675  -79.530 1.00 32.82 253 A 1 
ATOM 1937 O O   . SER A 0 253 . 78.126   48.011  -77.798 1.00 32.82 253 A 1 
ATOM 1938 O OG  . SER A 0 253 . 76.572   47.490  -80.707 1.00 32.82 253 A 1 
ATOM 1939 N N   . GLY A 0 254 . 78.538   45.826  -78.109 1.00 34.33 254 A 1 
ATOM 1940 C CA  . GLY A 0 254 . 79.983   45.931  -77.873 1.00 34.33 254 A 1 
ATOM 1941 C C   . GLY A 0 254 . 80.741   44.604  -77.986 1.00 34.33 254 A 1 
ATOM 1942 O O   . GLY A 0 254 . 80.659   43.785  -77.085 1.00 34.33 254 A 1 
ATOM 1943 N N   . TYR A 0 255 . 81.472   44.432  -79.095 1.00 35.24 255 A 1 
ATOM 1944 C CA  . TYR A 0 255 . 82.595   43.503  -79.348 1.00 35.24 255 A 1 
ATOM 1945 C C   . TYR A 0 255 . 82.600   42.109  -78.676 1.00 35.24 255 A 1 
ATOM 1946 C CB  . TYR A 0 255 . 83.908   44.258  -79.105 1.00 35.24 255 A 1 
ATOM 1947 O O   . TYR A 0 255 . 82.824   41.955  -77.482 1.00 35.24 255 A 1 
ATOM 1948 C CG  . TYR A 0 255 . 84.139   45.325  -80.160 1.00 35.24 255 A 1 
ATOM 1949 C CD1 . TYR A 0 255 . 84.790   44.979  -81.361 1.00 35.24 255 A 1 
ATOM 1950 C CD2 . TYR A 0 255 . 83.643   46.632  -79.980 1.00 35.24 255 A 1 
ATOM 1951 C CE1 . TYR A 0 255 . 84.941   45.936  -82.382 1.00 35.24 255 A 1 
ATOM 1952 C CE2 . TYR A 0 255 . 83.788   47.590  -81.003 1.00 35.24 255 A 1 
ATOM 1953 O OH  . TYR A 0 255 . 84.586   48.153  -83.202 1.00 35.24 255 A 1 
ATOM 1954 C CZ  . TYR A 0 255 . 84.438   47.241  -82.207 1.00 35.24 255 A 1 
ATOM 1955 N N   . GLY A 0 256 . 82.445   41.062  -79.496 1.00 31.78 256 A 1 
ATOM 1956 C CA  . GLY A 0 256 . 82.363   39.670  -79.036 1.00 31.78 256 A 1 
ATOM 1957 C C   . GLY A 0 256 . 83.688   38.894  -78.915 1.00 31.78 256 A 1 
ATOM 1958 O O   . GLY A 0 256 . 84.776   39.431  -79.107 1.00 31.78 256 A 1 
ATOM 1959 N N   . LYS A 0 257 . 83.517   37.571  -78.721 1.00 33.56 257 A 1 
ATOM 1960 C CA  . LYS A 0 257 . 84.479   36.488  -78.385 1.00 33.56 257 A 1 
ATOM 1961 C C   . LYS A 0 257 . 84.645   36.229  -76.879 1.00 33.56 257 A 1 
ATOM 1962 C CB  . LYS A 0 257 . 85.852   36.614  -79.072 1.00 33.56 257 A 1 
ATOM 1963 O O   . LYS A 0 257 . 85.430   36.876  -76.204 1.00 33.56 257 A 1 
ATOM 1964 C CG  . LYS A 0 257 . 85.791   36.531  -80.602 1.00 33.56 257 A 1 
ATOM 1965 C CD  . LYS A 0 257 . 87.215   36.524  -81.170 1.00 33.56 257 A 1 
ATOM 1966 C CE  . LYS A 0 257 . 87.183   36.370  -82.692 1.00 33.56 257 A 1 
ATOM 1967 N NZ  . LYS A 0 257 . 88.555   36.347  -83.256 1.00 33.56 257 A 1 
ATOM 1968 N N   . GLY A 0 258 . 83.940   35.199  -76.403 1.00 33.16 258 A 1 
ATOM 1969 C CA  . GLY A 0 258 . 84.003   34.681  -75.027 1.00 33.16 258 A 1 
ATOM 1970 C C   . GLY A 0 258 . 82.897   33.655  -74.755 1.00 33.16 258 A 1 
ATOM 1971 O O   . GLY A 0 258 . 82.186   33.751  -73.764 1.00 33.16 258 A 1 
ATOM 1972 N N   . GLY A 0 259 . 82.654   32.745  -75.705 1.00 29.63 259 A 1 
ATOM 1973 C CA  . GLY A 0 259 . 81.485   31.856  -75.725 1.00 29.63 259 A 1 
ATOM 1974 C C   . GLY A 0 259 . 81.643   30.556  -74.934 1.00 29.63 259 A 1 
ATOM 1975 O O   . GLY A 0 259 . 81.177   29.521  -75.408 1.00 29.63 259 A 1 
ATOM 1976 N N   . ASP A 0 260 . 82.292   30.587  -73.771 1.00 33.74 260 A 1 
ATOM 1977 C CA  . ASP A 0 260 . 82.545   29.392  -72.961 1.00 33.74 260 A 1 
ATOM 1978 C C   . ASP A 0 260 . 81.314   29.039  -72.115 1.00 33.74 260 A 1 
ATOM 1979 C CB  . ASP A 0 260 . 83.838   29.553  -72.149 1.00 33.74 260 A 1 
ATOM 1980 O O   . ASP A 0 260 . 81.119   29.504  -70.992 1.00 33.74 260 A 1 
ATOM 1981 C CG  . ASP A 0 260 . 85.070   29.578  -73.063 1.00 33.74 260 A 1 
ATOM 1982 O OD1 . ASP A 0 260 . 85.110   28.759  -74.011 1.00 33.74 260 A 1 
ATOM 1983 O OD2 . ASP A 0 260 . 85.948   30.438  -72.840 1.00 33.74 260 A 1 
ATOM 1984 N N   . ARG A 0 261 . 80.440   28.206  -72.693 1.00 30.43 261 A 1 
ATOM 1985 C CA  . ARG A 0 261 . 79.184   27.742  -72.081 1.00 30.43 261 A 1 
ATOM 1986 C C   . ARG A 0 261 . 79.432   26.684  -71.002 1.00 30.43 261 A 1 
ATOM 1987 C CB  . ARG A 0 261 . 78.211   27.235  -73.158 1.00 30.43 261 A 1 
ATOM 1988 O O   . ARG A 0 261 . 79.055   25.524  -71.157 1.00 30.43 261 A 1 
ATOM 1989 C CG  . ARG A 0 261 . 77.774   28.322  -74.147 1.00 30.43 261 A 1 
ATOM 1990 C CD  . ARG A 0 261 . 76.798   27.706  -75.153 1.00 30.43 261 A 1 
ATOM 1991 N NE  . ARG A 0 261 . 76.425   28.667  -76.205 1.00 30.43 261 A 1 
ATOM 1992 N NH1 . ARG A 0 261 . 75.232   27.205  -77.515 1.00 30.43 261 A 1 
ATOM 1993 N NH2 . ARG A 0 261 . 75.456   29.330  -78.156 1.00 30.43 261 A 1 
ATOM 1994 C CZ  . ARG A 0 261 . 75.710   28.397  -77.283 1.00 30.43 261 A 1 
ATOM 1995 N N   . ALA A 0 262 . 80.033   27.089  -69.888 1.00 34.72 262 A 1 
ATOM 1996 C CA  . ALA A 0 262 . 80.093   26.280  -68.677 1.00 34.72 262 A 1 
ATOM 1997 C C   . ALA A 0 262 . 78.706   26.231  -68.008 1.00 34.72 262 A 1 
ATOM 1998 C CB  . ALA A 0 262 . 81.201   26.823  -67.766 1.00 34.72 262 A 1 
ATOM 1999 O O   . ALA A 0 262 . 78.426   26.964  -67.061 1.00 34.72 262 A 1 
ATOM 2000 N N   . ALA A 0 263 . 77.828   25.357  -68.509 1.00 31.59 263 A 1 
ATOM 2001 C CA  . ALA A 0 263 . 76.545   25.026  -67.891 1.00 31.59 263 A 1 
ATOM 2002 C C   . ALA A 0 263 . 76.760   24.198  -66.608 1.00 31.59 263 A 1 
ATOM 2003 C CB  . ALA A 0 263 . 75.650   24.335  -68.931 1.00 31.59 263 A 1 
ATOM 2004 O O   . ALA A 0 263 . 76.419   23.019  -66.529 1.00 31.59 263 A 1 
ATOM 2005 N N   . ALA A 0 264 . 77.371   24.819  -65.599 1.00 29.16 264 A 1 
ATOM 2006 C CA  . ALA A 0 264 . 77.558   24.250  -64.275 1.00 29.16 264 A 1 
ATOM 2007 C C   . ALA A 0 264 . 76.240   24.330  -63.490 1.00 29.16 264 A 1 
ATOM 2008 C CB  . ALA A 0 264 . 78.744   24.947  -63.594 1.00 29.16 264 A 1 
ATOM 2009 O O   . ALA A 0 264 . 76.105   25.109  -62.546 1.00 29.16 264 A 1 
ATOM 2010 N N   . SER A 0 265 . 75.261   23.516  -63.896 1.00 35.36 265 A 1 
ATOM 2011 C CA  . SER A 0 265 . 74.037   23.238  -63.140 1.00 35.36 265 A 1 
ATOM 2012 C C   . SER A 0 265 . 74.405   22.524  -61.841 1.00 35.36 265 A 1 
ATOM 2013 C CB  . SER A 0 265 . 73.065   22.396  -63.975 1.00 35.36 265 A 1 
ATOM 2014 O O   . SER A 0 265 . 74.329   21.302  -61.728 1.00 35.36 265 A 1 
ATOM 2015 O OG  . SER A 0 265 . 72.670   23.117  -65.126 1.00 35.36 265 A 1 
ATOM 2016 N N   . LYS A 0 266 . 74.874   23.307  -60.869 1.00 32.89 266 A 1 
ATOM 2017 C CA  . LYS A 0 266 . 75.310   22.856  -59.554 1.00 32.89 266 A 1 
ATOM 2018 C C   . LYS A 0 266 . 74.074   22.489  -58.735 1.00 32.89 266 A 1 
ATOM 2019 C CB  . LYS A 0 266 . 76.190   23.955  -58.934 1.00 32.89 266 A 1 
ATOM 2020 O O   . LYS A 0 266 . 73.596   23.280  -57.928 1.00 32.89 266 A 1 
ATOM 2021 C CG  . LYS A 0 266 . 77.002   23.448  -57.736 1.00 32.89 266 A 1 
ATOM 2022 C CD  . LYS A 0 266 . 77.795   24.606  -57.121 1.00 32.89 266 A 1 
ATOM 2023 C CE  . LYS A 0 266 . 78.643   24.103  -55.950 1.00 32.89 266 A 1 
ATOM 2024 N NZ  . LYS A 0 266 . 79.035   25.224  -55.066 1.00 32.89 266 A 1 
ATOM 2025 N N   . ALA A 0 267 . 73.546   21.296  -58.996 1.00 34.76 267 A 1 
ATOM 2026 C CA  . ALA A 0 267 . 72.493   20.675  -58.210 1.00 34.76 267 A 1 
ATOM 2027 C C   . ALA A 0 267 . 73.034   20.411  -56.799 1.00 34.76 267 A 1 
ATOM 2028 C CB  . ALA A 0 267 . 72.022   19.404  -58.930 1.00 34.76 267 A 1 
ATOM 2029 O O   . ALA A 0 267 . 73.637   19.373  -56.528 1.00 34.76 267 A 1 
ATOM 2030 N N   . HIS A 0 268 . 72.876   21.400  -55.921 1.00 34.80 268 A 1 
ATOM 2031 C CA  . HIS A 0 268 . 73.025   21.201  -54.489 1.00 34.80 268 A 1 
ATOM 2032 C C   . HIS A 0 268 . 71.988   20.156  -54.067 1.00 34.80 268 A 1 
ATOM 2033 C CB  . HIS A 0 268 . 72.857   22.546  -53.764 1.00 34.80 268 A 1 
ATOM 2034 O O   . HIS A 0 268 . 70.814   20.290  -54.413 1.00 34.80 268 A 1 
ATOM 2035 C CG  . HIS A 0 268 . 74.134   23.356  -53.726 1.00 34.80 268 A 1 
ATOM 2036 C CD2 . HIS A 0 268 . 74.690   24.119  -54.721 1.00 34.80 268 A 1 
ATOM 2037 N ND1 . HIS A 0 268 . 74.980   23.428  -52.649 1.00 34.80 268 A 1 
ATOM 2038 C CE1 . HIS A 0 268 . 76.015   24.215  -52.976 1.00 34.80 268 A 1 
ATOM 2039 N NE2 . HIS A 0 268 . 75.910   24.647  -54.248 1.00 34.80 268 A 1 
ATOM 2040 N N   . GLY A 0 269 . 72.437   19.097  -53.389 1.00 39.65 269 A 1 
ATOM 2041 C CA  . GLY A 0 269 . 71.531   18.104  -52.822 1.00 39.65 269 A 1 
ATOM 2042 C C   . GLY A 0 269 . 70.596   18.805  -51.848 1.00 39.65 269 A 1 
ATOM 2043 O O   . GLY A 0 269 . 71.072   19.495  -50.952 1.00 39.65 269 A 1 
ATOM 2044 N N   . GLN A 0 270 . 69.296   18.685  -52.092 1.00 36.62 270 A 1 
ATOM 2045 C CA  . GLN A 0 270 . 68.256   19.137  -51.180 1.00 36.62 270 A 1 
ATOM 2046 C C   . GLN A 0 270 . 67.794   17.917  -50.393 1.00 36.62 270 A 1 
ATOM 2047 C CB  . GLN A 0 270 . 67.129   19.832  -51.959 1.00 36.62 270 A 1 
ATOM 2048 O O   . GLN A 0 270 . 67.578   16.845  -50.969 1.00 36.62 270 A 1 
ATOM 2049 C CG  . GLN A 0 270 . 67.606   21.212  -52.447 1.00 36.62 270 A 1 
ATOM 2050 C CD  . GLN A 0 270 . 66.632   21.928  -53.378 1.00 36.62 270 A 1 
ATOM 2051 N NE2 . GLN A 0 270 . 66.833   23.204  -53.623 1.00 36.62 270 A 1 
ATOM 2052 O OE1 . GLN A 0 270 . 65.704   21.384  -53.945 1.00 36.62 270 A 1 
ATOM 2053 N N   . ASP A 0 271 . 67.747   18.079  -49.079 1.00 40.59 271 A 1 
ATOM 2054 C CA  . ASP A 0 271 . 67.486   17.006  -48.133 1.00 40.59 271 A 1 
ATOM 2055 C C   . ASP A 0 271 . 66.046   16.504  -48.296 1.00 40.59 271 A 1 
ATOM 2056 C CB  . ASP A 0 271 . 67.810   17.516  -46.721 1.00 40.59 271 A 1 
ATOM 2057 O O   . ASP A 0 271 . 65.093   17.282  -48.274 1.00 40.59 271 A 1 
ATOM 2058 C CG  . ASP A 0 271 . 69.236   18.084  -46.684 1.00 40.59 271 A 1 
ATOM 2059 O OD1 . ASP A 0 271 . 70.185   17.267  -46.730 1.00 40.59 271 A 1 
ATOM 2060 O OD2 . ASP A 0 271 . 69.369   19.329  -46.744 1.00 40.59 271 A 1 
ATOM 2061 N N   . TYR A 0 272 . 65.887   15.195  -48.504 1.00 46.22 272 A 1 
ATOM 2062 C CA  . TYR A 0 272 . 64.571   14.564  -48.581 1.00 46.22 272 A 1 
ATOM 2063 C C   . TYR A 0 272 . 64.030   14.398  -47.164 1.00 46.22 272 A 1 
ATOM 2064 C CB  . TYR A 0 272 . 64.659   13.212  -49.310 1.00 46.22 272 A 1 
ATOM 2065 O O   . TYR A 0 272 . 64.494   13.523  -46.427 1.00 46.22 272 A 1 
ATOM 2066 C CG  . TYR A 0 272 . 64.316   13.271  -50.785 1.00 46.22 272 A 1 
ATOM 2067 C CD1 . TYR A 0 272 . 63.075   12.777  -51.231 1.00 46.22 272 A 1 
ATOM 2068 C CD2 . TYR A 0 272 . 65.217   13.844  -51.703 1.00 46.22 272 A 1 
ATOM 2069 C CE1 . TYR A 0 272 . 62.741   12.833  -52.597 1.00 46.22 272 A 1 
ATOM 2070 C CE2 . TYR A 0 272 . 64.874   13.929  -53.068 1.00 46.22 272 A 1 
ATOM 2071 O OH  . TYR A 0 272 . 63.274   13.516  -54.821 1.00 46.22 272 A 1 
ATOM 2072 C CZ  . TYR A 0 272 . 63.635   13.419  -53.515 1.00 46.22 272 A 1 
ATOM 2073 N N   . TRP A 0 273 . 63.041   15.216  -46.805 1.00 43.33 273 A 1 
ATOM 2074 C CA  . TRP A 0 273 . 62.374   15.141  -45.511 1.00 43.33 273 A 1 
ATOM 2075 C C   . TRP A 0 273 . 60.941   14.645  -45.689 1.00 43.33 273 A 1 
ATOM 2076 C CB  . TRP A 0 273 . 62.490   16.481  -44.766 1.00 43.33 273 A 1 
ATOM 2077 O O   . TRP A 0 273 . 60.110   15.288  -46.330 1.00 43.33 273 A 1 
ATOM 2078 C CG  . TRP A 0 273 . 62.687   16.359  -43.284 1.00 43.33 273 A 1 
ATOM 2079 C CD1 . TRP A 0 273 . 63.564   15.522  -42.684 1.00 43.33 273 A 1 
ATOM 2080 C CD2 . TRP A 0 273 . 62.088   17.137  -42.200 1.00 43.33 273 A 1 
ATOM 2081 C CE2 . TRP A 0 273 . 62.663   16.706  -40.963 1.00 43.33 273 A 1 
ATOM 2082 C CE3 . TRP A 0 273 . 61.156   18.198  -42.143 1.00 43.33 273 A 1 
ATOM 2083 N NE1 . TRP A 0 273 . 63.529   15.691  -41.320 1.00 43.33 273 A 1 
ATOM 2084 C CH2 . TRP A 0 273 . 61.447   18.400  -39.725 1.00 43.33 273 A 1 
ATOM 2085 C CZ2 . TRP A 0 273 . 62.339   17.313  -39.739 1.00 43.33 273 A 1 
ATOM 2086 C CZ3 . TRP A 0 273 . 60.851   18.836  -40.924 1.00 43.33 273 A 1 
ATOM 2087 N N   . GLY A 0 274 . 60.676   13.454  -45.153 1.00 56.63 274 A 1 
ATOM 2088 C CA  . GLY A 0 274 . 59.342   12.873  -45.097 1.00 56.63 274 A 1 
ATOM 2089 C C   . GLY A 0 274 . 58.814   12.939  -43.674 1.00 56.63 274 A 1 
ATOM 2090 O O   . GLY A 0 274 . 59.350   12.258  -42.795 1.00 56.63 274 A 1 
ATOM 2091 N N   . LYS A 0 275 . 57.758   13.728  -43.473 1.00 63.21 275 A 1 
ATOM 2092 C CA  . LYS A 0 275 . 56.901   13.653  -42.289 1.00 63.21 275 A 1 
ATOM 2093 C C   . LYS A 0 275 . 55.622   12.925  -42.671 1.00 63.21 275 A 1 
ATOM 2094 C CB  . LYS A 0 275 . 56.574   15.056  -41.766 1.00 63.21 275 A 1 
ATOM 2095 O O   . LYS A 0 275 . 54.973   13.305  -43.642 1.00 63.21 275 A 1 
ATOM 2096 C CG  . LYS A 0 275 . 57.725   15.669  -40.963 1.00 63.21 275 A 1 
ATOM 2097 C CD  . LYS A 0 275 . 57.284   17.037  -40.431 1.00 63.21 275 A 1 
ATOM 2098 C CE  . LYS A 0 275 . 58.196   17.479  -39.290 1.00 63.21 275 A 1 
ATOM 2099 N NZ  . LYS A 0 275 . 57.700   18.736  -38.680 1.00 63.21 275 A 1 
ATOM 2100 N N   . SER A 0 276 . 55.262   11.904  -41.912 1.00 69.69 276 A 1 
ATOM 2101 C CA  . SER A 0 276 . 53.942   11.281  -41.985 1.00 69.69 276 A 1 
ATOM 2102 C C   . SER A 0 276 . 53.357   11.237  -40.587 1.00 69.69 276 A 1 
ATOM 2103 C CB  . SER A 0 276 . 54.011   9.878   -42.598 1.00 69.69 276 A 1 
ATOM 2104 O O   . SER A 0 276 . 54.045   10.752  -39.686 1.00 69.69 276 A 1 
ATOM 2105 O OG  . SER A 0 276 . 54.962   9.073   -41.917 1.00 69.69 276 A 1 
ATOM 2106 N N   . GLY A 0 277 . 52.133   11.721  -40.419 1.00 76.18 277 A 1 
ATOM 2107 C CA  . GLY A 0 277 . 51.407   11.652  -39.157 1.00 76.18 277 A 1 
ATOM 2108 C C   . GLY A 0 277 . 49.976   11.169  -39.350 1.00 76.18 277 A 1 
ATOM 2109 O O   . GLY A 0 277 . 49.479   11.117  -40.482 1.00 76.18 277 A 1 
ATOM 2110 N N   . SER A 0 278 . 49.366   10.763  -38.247 1.00 80.34 278 A 1 
ATOM 2111 C CA  . SER A 0 278 . 47.931   10.548  -38.129 1.00 80.34 278 A 1 
ATOM 2112 C C   . SER A 0 278 . 47.482   10.872  -36.718 1.00 80.34 278 A 1 
ATOM 2113 C CB  . SER A 0 278 . 47.526   9.107   -38.438 1.00 80.34 278 A 1 
ATOM 2114 O O   . SER A 0 278 . 48.124   10.415  -35.771 1.00 80.34 278 A 1 
ATOM 2115 O OG  . SER A 0 278 . 48.173   8.186   -37.567 1.00 80.34 278 A 1 
ATOM 2116 N N   . ASP A 0 279 . 46.360   11.553  -36.665 1.00 81.23 279 A 1 
ATOM 2117 C CA  . ASP A 0 279 . 45.681   12.153  -35.539 1.00 81.23 279 A 1 
ATOM 2118 C C   . ASP A 0 279 . 44.314   11.449  -35.445 1.00 81.23 279 A 1 
ATOM 2119 C CB  . ASP A 0 279 . 45.574   13.702  -35.716 1.00 81.23 279 A 1 
ATOM 2120 O O   . ASP A 0 279 . 43.668   11.197  -36.469 1.00 81.23 279 A 1 
ATOM 2121 C CG  . ASP A 0 279 . 46.051   14.417  -37.025 1.00 81.23 279 A 1 
ATOM 2122 O OD1 . ASP A 0 279 . 46.576   13.801  -37.999 1.00 81.23 279 A 1 
ATOM 2123 O OD2 . ASP A 0 279 . 45.991   15.667  -37.055 1.00 81.23 279 A 1 
ATOM 2124 N N   . TRP A 0 280 . 43.905   11.033  -34.248 1.00 81.82 280 A 1 
ATOM 2125 C CA  . TRP A 0 280 . 42.606   10.399  -34.019 1.00 81.82 280 A 1 
ATOM 2126 C C   . TRP A 0 280 . 41.998   10.932  -32.731 1.00 81.82 280 A 1 
ATOM 2127 C CB  . TRP A 0 280 . 42.742   8.870   -33.957 1.00 81.82 280 A 1 
ATOM 2128 O O   . TRP A 0 280 . 42.479   10.596  -31.652 1.00 81.82 280 A 1 
ATOM 2129 C CG  . TRP A 0 280 . 41.445   8.128   -33.779 1.00 81.82 280 A 1 
ATOM 2130 C CD1 . TRP A 0 280 . 40.483   8.004   -34.718 1.00 81.82 280 A 1 
ATOM 2131 C CD2 . TRP A 0 280 . 40.865   7.561   -32.560 1.00 81.82 280 A 1 
ATOM 2132 C CE2 . TRP A 0 280 . 39.577   7.025   -32.874 1.00 81.82 280 A 1 
ATOM 2133 C CE3 . TRP A 0 280 . 41.263   7.501   -31.207 1.00 81.82 280 A 1 
ATOM 2134 N NE1 . TRP A 0 280 . 39.387   7.343   -34.200 1.00 81.82 280 A 1 
ATOM 2135 C CH2 . TRP A 0 280 . 39.203   6.335   -30.588 1.00 81.82 280 A 1 
ATOM 2136 C CZ2 . TRP A 0 280 . 38.759   6.403   -31.920 1.00 81.82 280 A 1 
ATOM 2137 C CZ3 . TRP A 0 280 . 40.443   6.895   -30.235 1.00 81.82 280 A 1 
ATOM 2138 N N   . ASP A 0 281 . 40.932   11.712  -32.866 1.00 87.03 281 A 1 
ATOM 2139 C CA  . ASP A 0 281 . 40.123   12.172  -31.745 1.00 87.03 281 A 1 
ATOM 2140 C C   . ASP A 0 281 . 38.837   11.346  -31.681 1.00 87.03 281 A 1 
ATOM 2141 C CB  . ASP A 0 281 . 39.765   13.659  -31.883 1.00 87.03 281 A 1 
ATOM 2142 O O   . ASP A 0 281 . 38.164   11.116  -32.691 1.00 87.03 281 A 1 
ATOM 2143 C CG  . ASP A 0 281 . 40.939   14.623  -31.703 1.00 87.03 281 A 1 
ATOM 2144 O OD1 . ASP A 0 281 . 41.493   14.633  -30.585 1.00 87.03 281 A 1 
ATOM 2145 O OD2 . ASP A 0 281 . 41.170   15.444  -32.621 1.00 87.03 281 A 1 
ATOM 2146 N N   . ALA A 0 282 . 38.426   10.966  -30.479 1.00 84.22 282 A 1 
ATOM 2147 C CA  . ALA A 0 282 . 37.084   10.475  -30.221 1.00 84.22 282 A 1 
ATOM 2148 C C   . ALA A 0 282 . 36.521   11.097  -28.949 1.00 84.22 282 A 1 
ATOM 2149 C CB  . ALA A 0 282 . 37.089   8.948   -30.170 1.00 84.22 282 A 1 
ATOM 2150 O O   . ALA A 0 282 . 37.230   11.323  -27.971 1.00 84.22 282 A 1 
ATOM 2151 N N   . TRP A 0 283 . 35.217   11.348  -28.943 1.00 90.31 283 A 1 
ATOM 2152 C CA  . TRP A 0 283 . 34.505   11.690  -27.719 1.00 90.31 283 A 1 
ATOM 2153 C C   . TRP A 0 283 . 33.124   11.059  -27.717 1.00 90.31 283 A 1 
ATOM 2154 C CB  . TRP A 0 283 . 34.441   13.211  -27.503 1.00 90.31 283 A 1 
ATOM 2155 O O   . TRP A 0 283 . 32.507   10.858  -28.768 1.00 90.31 283 A 1 
ATOM 2156 C CG  . TRP A 0 283 . 33.393   13.937  -28.292 1.00 90.31 283 A 1 
ATOM 2157 C CD1 . TRP A 0 283 . 33.487   14.256  -29.600 1.00 90.31 283 A 1 
ATOM 2158 C CD2 . TRP A 0 283 . 32.063   14.372  -27.867 1.00 90.31 283 A 1 
ATOM 2159 C CE2 . TRP A 0 283 . 31.395   14.944  -28.992 1.00 90.31 283 A 1 
ATOM 2160 C CE3 . TRP A 0 283 . 31.339   14.315  -26.656 1.00 90.31 283 A 1 
ATOM 2161 N NE1 . TRP A 0 283 . 32.316   14.861  -30.015 1.00 90.31 283 A 1 
ATOM 2162 C CH2 . TRP A 0 283 . 29.385   15.352  -27.702 1.00 90.31 283 A 1 
ATOM 2163 C CZ2 . TRP A 0 283 . 30.077   15.427  -28.924 1.00 90.31 283 A 1 
ATOM 2164 C CZ3 . TRP A 0 283 . 30.020   14.803  -26.572 1.00 90.31 283 A 1 
ATOM 2165 N N   . GLY A 0 284 . 32.628   10.788  -26.519 1.00 89.77 284 A 1 
ATOM 2166 C CA  . GLY A 0 284 . 31.290   10.277  -26.316 1.00 89.77 284 A 1 
ATOM 2167 C C   . GLY A 0 284 . 30.645   10.840  -25.065 1.00 89.77 284 A 1 
ATOM 2168 O O   . GLY A 0 284 . 31.307   11.337  -24.148 1.00 89.77 284 A 1 
ATOM 2169 N N   . ARG A 0 285 . 29.321   10.772  -25.062 1.00 90.15 285 A 1 
ATOM 2170 C CA  . ARG A 0 285 . 28.483   11.078  -23.920 1.00 90.15 285 A 1 
ATOM 2171 C C   . ARG A 0 285 . 27.261   10.175  -23.930 1.00 90.15 285 A 1 
ATOM 2172 C CB  . ARG A 0 285 . 28.142   12.565  -23.933 1.00 90.15 285 A 1 
ATOM 2173 O O   . ARG A 0 285 . 26.488   10.226  -24.882 1.00 90.15 285 A 1 
ATOM 2174 C CG  . ARG A 0 285 . 27.254   12.939  -22.749 1.00 90.15 285 A 1 
ATOM 2175 C CD  . ARG A 0 285 . 27.288   14.456  -22.593 1.00 90.15 285 A 1 
ATOM 2176 N NE  . ARG A 0 285 . 26.474   14.859  -21.446 1.00 90.15 285 A 1 
ATOM 2177 N NH1 . ARG A 0 285 . 24.559   15.298  -22.595 1.00 90.15 285 A 1 
ATOM 2178 N NH2 . ARG A 0 285 . 24.624   15.594  -20.389 1.00 90.15 285 A 1 
ATOM 2179 C CZ  . ARG A 0 285 . 25.233   15.265  -21.481 1.00 90.15 285 A 1 
ATOM 2180 N N   . ASP A 0 286 . 27.121   9.392   -22.875 1.00 89.08 286 A 1 
ATOM 2181 C CA  . ASP A 0 286 . 25.990   8.507   -22.617 1.00 89.08 286 A 1 
ATOM 2182 C C   . ASP A 0 286 . 25.150   9.139   -21.492 1.00 89.08 286 A 1 
ATOM 2183 C CB  . ASP A 0 286 . 26.526   7.092   -22.327 1.00 89.08 286 A 1 
ATOM 2184 O O   . ASP A 0 286 . 25.676   9.797   -20.589 1.00 89.08 286 A 1 
ATOM 2185 C CG  . ASP A 0 286 . 25.453   6.010   -22.162 1.00 89.08 286 A 1 
ATOM 2186 O OD1 . ASP A 0 286 . 24.256   6.381   -22.170 1.00 89.08 286 A 1 
ATOM 2187 O OD2 . ASP A 0 286 . 25.864   4.833   -22.025 1.00 89.08 286 A 1 
ATOM 2188 N N   . GLN A 0 287 . 23.831   9.057   -21.611 1.00 92.64 287 A 1 
ATOM 2189 C CA  . GLN A 0 287 . 22.884   9.702   -20.710 1.00 92.64 287 A 1 
ATOM 2190 C C   . GLN A 0 287 . 21.696   8.785   -20.453 1.00 92.64 287 A 1 
ATOM 2191 C CB  . GLN A 0 287 . 22.375   11.022  -21.302 1.00 92.64 287 A 1 
ATOM 2192 O O   . GLN A 0 287 . 20.689   8.845   -21.166 1.00 92.64 287 A 1 
ATOM 2193 C CG  . GLN A 0 287 . 23.343   12.203  -21.257 1.00 92.64 287 A 1 
ATOM 2194 C CD  . GLN A 0 287 . 22.565   13.463  -20.905 1.00 92.64 287 A 1 
ATOM 2195 N NE2 . GLN A 0 287 . 22.363   13.720  -19.632 1.00 92.64 287 A 1 
ATOM 2196 O OE1 . GLN A 0 287 . 22.175   14.294  -21.723 1.00 92.64 287 A 1 
ATOM 2197 N N   . ASP A 0 288 . 21.781   8.035   -19.364 1.00 91.91 288 A 1 
ATOM 2198 C CA  . ASP A 0 288 . 20.700   7.197   -18.872 1.00 91.91 288 A 1 
ATOM 2199 C C   . ASP A 0 288 . 19.817   7.988   -17.897 1.00 91.91 288 A 1 
ATOM 2200 C CB  . ASP A 0 288 . 21.279   5.929   -18.211 1.00 91.91 288 A 1 
ATOM 2201 O O   . ASP A 0 288 . 20.268   8.543   -16.892 1.00 91.91 288 A 1 
ATOM 2202 C CG  . ASP A 0 288 . 21.359   4.691   -19.120 1.00 91.91 288 A 1 
ATOM 2203 O OD1 . ASP A 0 288 . 20.665   4.678   -20.160 1.00 91.91 288 A 1 
ATOM 2204 O OD2 . ASP A 0 288 . 21.917   3.672   -18.647 1.00 91.91 288 A 1 
ATOM 2205 N N   . TYR A 0 289 . 18.508   8.016   -18.146 1.00 96.67 289 A 1 
ATOM 2206 C CA  . TYR A 0 289 . 17.518   8.525   -17.199 1.00 96.67 289 A 1 
ATOM 2207 C C   . TYR A 0 289 . 16.454   7.478   -16.903 1.00 96.67 289 A 1 
ATOM 2208 C CB  . TYR A 0 289 . 16.879   9.822   -17.701 1.00 96.67 289 A 1 
ATOM 2209 O O   . TYR A 0 289 . 15.694   7.055   -17.777 1.00 96.67 289 A 1 
ATOM 2210 C CG  . TYR A 0 289 . 15.766   10.321  -16.792 1.00 96.67 289 A 1 
ATOM 2211 C CD1 . TYR A 0 289 . 14.415   10.060  -17.101 1.00 96.67 289 A 1 
ATOM 2212 C CD2 . TYR A 0 289 . 16.096   10.989  -15.600 1.00 96.67 289 A 1 
ATOM 2213 C CE1 . TYR A 0 289 . 13.393   10.500  -16.236 1.00 96.67 289 A 1 
ATOM 2214 C CE2 . TYR A 0 289 . 15.082   11.431  -14.730 1.00 96.67 289 A 1 
ATOM 2215 O OH  . TYR A 0 289 . 12.755   11.658  -14.226 1.00 96.67 289 A 1 
ATOM 2216 C CZ  . TYR A 0 289 . 13.729   11.196  -15.056 1.00 96.67 289 A 1 
ATOM 2217 N N   . SER A 0 290 . 16.296   7.143   -15.624 1.00 97.64 290 A 1 
ATOM 2218 C CA  . SER A 0 290 . 15.218   6.277   -15.165 1.00 97.64 290 A 1 
ATOM 2219 C C   . SER A 0 290 . 14.383   6.913   -14.060 1.00 97.64 290 A 1 
ATOM 2220 C CB  . SER A 0 290 . 15.750   4.896   -14.790 1.00 97.64 290 A 1 
ATOM 2221 O O   . SER A 0 290 . 14.887   7.474   -13.089 1.00 97.64 290 A 1 
ATOM 2222 O OG  . SER A 0 290 . 16.478   4.896   -13.591 1.00 97.64 290 A 1 
ATOM 2223 N N   . GLU A 0 291 . 13.063   6.782   -14.178 1.00 98.44 291 A 1 
ATOM 2224 C CA  . GLU A 0 291 . 12.132   7.125   -13.108 1.00 98.44 291 A 1 
ATOM 2225 C C   . GLU A 0 291 . 11.091   6.018   -12.952 1.00 98.44 291 A 1 
ATOM 2226 C CB  . GLU A 0 291 . 11.502   8.504   -13.363 1.00 98.44 291 A 1 
ATOM 2227 O O   . GLU A 0 291 . 10.371   5.694   -13.896 1.00 98.44 291 A 1 
ATOM 2228 C CG  . GLU A 0 291 . 10.622   8.953   -12.188 1.00 98.44 291 A 1 
ATOM 2229 C CD  . GLU A 0 291 . 9.961    10.320  -12.411 1.00 98.44 291 A 1 
ATOM 2230 O OE1 . GLU A 0 291 . 10.006   11.167  -11.487 1.00 98.44 291 A 1 
ATOM 2231 O OE2 . GLU A 0 291 . 9.259    10.505  -13.429 1.00 98.44 291 A 1 
ATOM 2232 N N   . ASP A 0 292 . 10.991   5.458   -11.748 1.00 98.33 292 A 1 
ATOM 2233 C CA  . ASP A 0 292 . 9.911    4.557   -11.350 1.00 98.33 292 A 1 
ATOM 2234 C C   . ASP A 0 292 . 9.082    5.246   -10.254 1.00 98.33 292 A 1 
ATOM 2235 C CB  . ASP A 0 292 . 10.461   3.192   -10.890 1.00 98.33 292 A 1 
ATOM 2236 O O   . ASP A 0 292 . 9.603    5.618   -9.201  1.00 98.33 292 A 1 
ATOM 2237 C CG  . ASP A 0 292 . 11.038   2.305   -12.008 1.00 98.33 292 A 1 
ATOM 2238 O OD1 . ASP A 0 292 . 10.577   2.337   -13.170 1.00 98.33 292 A 1 
ATOM 2239 O OD2 . ASP A 0 292 . 11.936   1.478   -11.741 1.00 98.33 292 A 1 
ATOM 2240 N N   . VAL A 0 293 . 7.782    5.413   -10.497 1.00 98.28 293 A 1 
ATOM 2241 C CA  . VAL A 0 293 . 6.796    5.940   -9.545  1.00 98.28 293 A 1 
ATOM 2242 C C   . VAL A 0 293 . 5.729    4.883   -9.305  1.00 98.28 293 A 1 
ATOM 2243 C CB  . VAL A 0 293 . 6.143    7.247   -10.042 1.00 98.28 293 A 1 
ATOM 2244 O O   . VAL A 0 293 . 5.138    4.371   -10.254 1.00 98.28 293 A 1 
ATOM 2245 C CG1 . VAL A 0 293 . 5.132    7.800   -9.025  1.00 98.28 293 A 1 
ATOM 2246 C CG2 . VAL A 0 293 . 7.188    8.341   -10.279 1.00 98.28 293 A 1 
ATOM 2247 N N   . SER A 0 294 . 5.436    4.608   -8.039  1.00 97.96 294 A 1 
ATOM 2248 C CA  . SER A 0 294 . 4.317    3.773   -7.607  1.00 97.96 294 A 1 
ATOM 2249 C C   . SER A 0 294 . 3.500    4.481   -6.533  1.00 97.96 294 A 1 
ATOM 2250 C CB  . SER A 0 294 . 4.801    2.408   -7.110  1.00 97.96 294 A 1 
ATOM 2251 O O   . SER A 0 294 . 4.061    5.099   -5.627  1.00 97.96 294 A 1 
ATOM 2252 O OG  . SER A 0 294 . 5.745    2.557   -6.068  1.00 97.96 294 A 1 
ATOM 2253 N N   . TYR A 0 295 . 2.181    4.360   -6.616  1.00 98.30 295 A 1 
ATOM 2254 C CA  . TYR A 0 295 . 1.231    4.834   -5.618  1.00 98.30 295 A 1 
ATOM 2255 C C   . TYR A 0 295 . 0.146    3.777   -5.439  1.00 98.30 295 A 1 
ATOM 2256 C CB  . TYR A 0 295 . 0.636    6.174   -6.065  1.00 98.30 295 A 1 
ATOM 2257 O O   . TYR A 0 295 . -0.561   3.463   -6.393  1.00 98.30 295 A 1 
ATOM 2258 C CG  . TYR A 0 295 . -0.527   6.658   -5.220  1.00 98.30 295 A 1 
ATOM 2259 C CD1 . TYR A 0 295 . -1.848   6.291   -5.550  1.00 98.30 295 A 1 
ATOM 2260 C CD2 . TYR A 0 295 . -0.285   7.466   -4.094  1.00 98.30 295 A 1 
ATOM 2261 C CE1 . TYR A 0 295 . -2.926   6.741   -4.763  1.00 98.30 295 A 1 
ATOM 2262 C CE2 . TYR A 0 295 . -1.362   7.926   -3.312  1.00 98.30 295 A 1 
ATOM 2263 O OH  . TYR A 0 295 . -3.730   8.021   -2.901  1.00 98.30 295 A 1 
ATOM 2264 C CZ  . TYR A 0 295 . -2.686   7.567   -3.645  1.00 98.30 295 A 1 
ATOM 2265 N N   . ASP A 0 296 . 0.001    3.271   -4.221  1.00 97.31 296 A 1 
ATOM 2266 C CA  . ASP A 0 296 . -0.993   2.274   -3.848  1.00 97.31 296 A 1 
ATOM 2267 C C   . ASP A 0 296 . -1.837   2.820   -2.695  1.00 97.31 296 A 1 
ATOM 2268 C CB  . ASP A 0 296 . -0.306   0.961   -3.437  1.00 97.31 296 A 1 
ATOM 2269 O O   . ASP A 0 296 . -1.310   3.210   -1.650  1.00 97.31 296 A 1 
ATOM 2270 C CG  . ASP A 0 296 . 0.359    0.178   -4.578  1.00 97.31 296 A 1 
ATOM 2271 O OD1 . ASP A 0 296 . 0.067    0.433   -5.770  1.00 97.31 296 A 1 
ATOM 2272 O OD2 . ASP A 0 296 . 1.091    -0.784  -4.261  1.00 97.31 296 A 1 
ATOM 2273 N N   . ARG A 0 297 . -3.161   2.810   -2.858  1.00 97.28 297 A 1 
ATOM 2274 C CA  . ARG A 0 297 . -4.105   3.154   -1.797  1.00 97.28 297 A 1 
ATOM 2275 C C   . ARG A 0 297 . -5.131   2.053   -1.588  1.00 97.28 297 A 1 
ATOM 2276 C CB  . ARG A 0 297 . -4.740   4.518   -2.067  1.00 97.28 297 A 1 
ATOM 2277 O O   . ARG A 0 297 . -5.993   1.820   -2.434  1.00 97.28 297 A 1 
ATOM 2278 C CG  . ARG A 0 297 . -5.584   4.913   -0.851  1.00 97.28 297 A 1 
ATOM 2279 C CD  . ARG A 0 297 . -6.168   6.301   -1.037  1.00 97.28 297 A 1 
ATOM 2280 N NE  . ARG A 0 297 . -7.015   6.645   0.113   1.00 97.28 297 A 1 
ATOM 2281 N NH1 . ARG A 0 297 . -7.978   8.474   -0.858  1.00 97.28 297 A 1 
ATOM 2282 N NH2 . ARG A 0 297 . -8.544   7.879   1.229   1.00 97.28 297 A 1 
ATOM 2283 C CZ  . ARG A 0 297 . -7.843   7.661   0.157   1.00 97.28 297 A 1 
ATOM 2284 N N   . THR A 0 298 . -5.095   1.440   -0.411  1.00 97.03 298 A 1 
ATOM 2285 C CA  . THR A 0 298 . -6.050   0.420   0.023   1.00 97.03 298 A 1 
ATOM 2286 C C   . THR A 0 298 . -6.920   0.971   1.145   1.00 97.03 298 A 1 
ATOM 2287 C CB  . THR A 0 298 . -5.340   -0.850  0.515   1.00 97.03 298 A 1 
ATOM 2288 O O   . THR A 0 298 . -6.419   1.343   2.201   1.00 97.03 298 A 1 
ATOM 2289 C CG2 . THR A 0 298 . -6.317   -2.016  0.675   1.00 97.03 298 A 1 
ATOM 2290 O OG1 . THR A 0 298 . -4.323   -1.281  -0.356  1.00 97.03 298 A 1 
ATOM 2291 N N   . THR A 0 299 . -8.239   0.947   0.972   1.00 96.55 299 A 1 
ATOM 2292 C CA  . THR A 0 299 . -9.191   1.204   2.058   1.00 96.55 299 A 1 
ATOM 2293 C C   . THR A 0 299 . -10.021  -0.044  2.333   1.00 96.55 299 A 1 
ATOM 2294 C CB  . THR A 0 299 . -10.055  2.458   1.843   1.00 96.55 299 A 1 
ATOM 2295 O O   . THR A 0 299 . -10.491  -0.713  1.412   1.00 96.55 299 A 1 
ATOM 2296 C CG2 . THR A 0 299 . -9.264   3.650   1.309   1.00 96.55 299 A 1 
ATOM 2297 O OG1 . THR A 0 299 . -11.113  2.230   0.946   1.00 96.55 299 A 1 
ATOM 2298 N N   . ALA A 0 300 . -10.201  -0.377  3.607   1.00 96.73 300 A 1 
ATOM 2299 C CA  . ALA A 0 300 . -10.983  -1.525  4.040   1.00 96.73 300 A 1 
ATOM 2300 C C   . ALA A 0 300 . -11.970  -1.114  5.132   1.00 96.73 300 A 1 
ATOM 2301 C CB  . ALA A 0 300 . -10.048  -2.651  4.493   1.00 96.73 300 A 1 
ATOM 2302 O O   . ALA A 0 300 . -11.619  -0.390  6.063   1.00 96.73 300 A 1 
ATOM 2303 N N   . LYS A 0 301 . -13.208  -1.594  5.035   1.00 96.81 301 A 1 
ATOM 2304 C CA  . LYS A 0 301 . -14.259  -1.392  6.038   1.00 96.81 301 A 1 
ATOM 2305 C C   . LYS A 0 301 . -14.864  -2.735  6.394   1.00 96.81 301 A 1 
ATOM 2306 C CB  . LYS A 0 301 . -15.328  -0.416  5.526   1.00 96.81 301 A 1 
ATOM 2307 O O   . LYS A 0 301 . -15.203  -3.501  5.496   1.00 96.81 301 A 1 
ATOM 2308 C CG  . LYS A 0 301 . -14.745  0.991   5.350   1.00 96.81 301 A 1 
ATOM 2309 C CD  . LYS A 0 301 . -15.750  1.942   4.702   1.00 96.81 301 A 1 
ATOM 2310 C CE  . LYS A 0 301 . -15.025  3.267   4.450   1.00 96.81 301 A 1 
ATOM 2311 N NZ  . LYS A 0 301 . -15.793  4.148   3.541   1.00 96.81 301 A 1 
ATOM 2312 N N   . ALA A 0 302 . -15.015  -2.997  7.682   1.00 95.55 302 A 1 
ATOM 2313 C CA  . ALA A 0 302 . -15.696  -4.167  8.207   1.00 95.55 302 A 1 
ATOM 2314 C C   . ALA A 0 302 . -16.735  -3.727  9.240   1.00 95.55 302 A 1 
ATOM 2315 C CB  . ALA A 0 302 . -14.667  -5.145  8.784   1.00 95.55 302 A 1 
ATOM 2316 O O   . ALA A 0 302 . -16.440  -2.904  10.107  1.00 95.55 302 A 1 
ATOM 2317 N N   . TYR A 0 303 . -17.928  -4.294  9.140   1.00 93.48 303 A 1 
ATOM 2318 C CA  . TYR A 0 303 . -18.990  -4.202  10.129  1.00 93.48 303 A 1 
ATOM 2319 C C   . TYR A 0 303 . -19.321  -5.623  10.563  1.00 93.48 303 A 1 
ATOM 2320 C CB  . TYR A 0 303 . -20.222  -3.512  9.530   1.00 93.48 303 A 1 
ATOM 2321 O O   . TYR A 0 303 . -19.528  -6.479  9.703   1.00 93.48 303 A 1 
ATOM 2322 C CG  . TYR A 0 303 . -19.963  -2.109  9.018   1.00 93.48 303 A 1 
ATOM 2323 C CD1 . TYR A 0 303 . -20.097  -1.013  9.889   1.00 93.48 303 A 1 
ATOM 2324 C CD2 . TYR A 0 303 . -19.573  -1.906  7.679   1.00 93.48 303 A 1 
ATOM 2325 C CE1 . TYR A 0 303 . -19.843  0.292   9.426   1.00 93.48 303 A 1 
ATOM 2326 C CE2 . TYR A 0 303 . -19.314  -0.603  7.210   1.00 93.48 303 A 1 
ATOM 2327 O OH  . TYR A 0 303 . -19.197  1.757   7.639   1.00 93.48 303 A 1 
ATOM 2328 C CZ  . TYR A 0 303 . -19.449  0.496   8.085   1.00 93.48 303 A 1 
ATOM 2329 N N   . ALA A 0 304 . -19.361  -5.857  11.865  1.00 90.44 304 A 1 
ATOM 2330 C CA  . ALA A 0 304 . -19.840  -7.087  12.469  1.00 90.44 304 A 1 
ATOM 2331 C C   . ALA A 0 304 . -20.878  -6.730  13.535  1.00 90.44 304 A 1 
ATOM 2332 C CB  . ALA A 0 304 . -18.654  -7.868  13.046  1.00 90.44 304 A 1 
ATOM 2333 O O   . ALA A 0 304 . -20.693  -5.746  14.260  1.00 90.44 304 A 1 
ATOM 2334 N N   . ALA A 0 305 . -21.942  -7.517  13.619  1.00 85.70 305 A 1 
ATOM 2335 C CA  . ALA A 0 305 . -22.816  -7.561  14.780  1.00 85.70 305 A 1 
ATOM 2336 C C   . ALA A 0 305 . -23.016  -9.025  15.184  1.00 85.70 305 A 1 
ATOM 2337 C CB  . ALA A 0 305 . -24.129  -6.825  14.491  1.00 85.70 305 A 1 
ATOM 2338 O O   . ALA A 0 305 . -23.245  -9.875  14.319  1.00 85.70 305 A 1 
ATOM 2339 N N   . GLU A 0 306 . -22.888  -9.285  16.478  1.00 80.19 306 A 1 
ATOM 2340 C CA  . GLU A 0 306 . -23.102  -10.573 17.140  1.00 80.19 306 A 1 
ATOM 2341 C C   . GLU A 0 306 . -24.377  -10.440 17.980  1.00 80.19 306 A 1 
ATOM 2342 C CB  . GLU A 0 306 . -21.883  -10.916 18.023  1.00 80.19 306 A 1 
ATOM 2343 O O   . GLU A 0 306 . -24.527  -9.428  18.668  1.00 80.19 306 A 1 
ATOM 2344 C CG  . GLU A 0 306 . -20.578  -11.103 17.218  1.00 80.19 306 A 1 
ATOM 2345 C CD  . GLU A 0 306 . -19.293  -11.174 18.072  1.00 80.19 306 A 1 
ATOM 2346 O OE1 . GLU A 0 306 . -18.264  -11.660 17.541  1.00 80.19 306 A 1 
ATOM 2347 O OE2 . GLU A 0 306 . -19.274  -10.630 19.202  1.00 80.19 306 A 1 
ATOM 2348 N N   . SER A 0 307 . -25.269  -11.430 17.872  1.00 75.10 307 A 1 
ATOM 2349 C CA  . SER A 0 307 . -26.566  -11.562 18.560  1.00 75.10 307 A 1 
ATOM 2350 C C   . SER A 0 307 . -27.451  -10.306 18.536  1.00 75.10 307 A 1 
ATOM 2351 C CB  . SER A 0 307 . -26.408  -12.050 20.007  1.00 75.10 307 A 1 
ATOM 2352 O O   . SER A 0 307 . -27.222  -9.351  19.277  1.00 75.10 307 A 1 
ATOM 2353 O OG  . SER A 0 307 . -25.285  -12.890 20.208  1.00 75.10 307 A 1 
ATOM 2354 N N   . TYR A 0 308 . -28.530  -10.316 17.748  1.00 78.00 308 A 1 
ATOM 2355 C CA  . TYR A 0 308 . -29.681  -9.444  18.026  1.00 78.00 308 A 1 
ATOM 2356 C C   . TYR A 0 308 . -30.885  -10.279 18.430  1.00 78.00 308 A 1 
ATOM 2357 C CB  . TYR A 0 308 . -30.035  -8.522  16.849  1.00 78.00 308 A 1 
ATOM 2358 O O   . TYR A 0 308 . -31.473  -10.931 17.566  1.00 78.00 308 A 1 
ATOM 2359 C CG  . TYR A 0 308 . -31.298  -7.712  17.123  1.00 78.00 308 A 1 
ATOM 2360 C CD1 . TYR A 0 308 . -32.462  -7.885  16.346  1.00 78.00 308 A 1 
ATOM 2361 C CD2 . TYR A 0 308 . -31.337  -6.861  18.241  1.00 78.00 308 A 1 
ATOM 2362 C CE1 . TYR A 0 308 . -33.647  -7.188  16.661  1.00 78.00 308 A 1 
ATOM 2363 C CE2 . TYR A 0 308 . -32.521  -6.190  18.583  1.00 78.00 308 A 1 
ATOM 2364 O OH  . TYR A 0 308 . -34.788  -5.654  18.126  1.00 78.00 308 A 1 
ATOM 2365 C CZ  . TYR A 0 308 . -33.669  -6.336  17.782  1.00 78.00 308 A 1 
ATOM 2366 N N   . ASP A 0 309 . -31.272  -10.176 19.701  1.00 82.12 309 A 1 
ATOM 2367 C CA  . ASP A 0 309 . -32.418  -10.885 20.256  1.00 82.12 309 A 1 
ATOM 2368 C C   . ASP A 0 309 . -33.534  -9.900  20.630  1.00 82.12 309 A 1 
ATOM 2369 C CB  . ASP A 0 309 . -32.001  -11.765 21.446  1.00 82.12 309 A 1 
ATOM 2370 O O   . ASP A 0 309 . -33.319  -8.908  21.329  1.00 82.12 309 A 1 
ATOM 2371 C CG  . ASP A 0 309 . -31.063  -12.925 21.083  1.00 82.12 309 A 1 
ATOM 2372 O OD1 . ASP A 0 309 . -30.975  -13.280 19.884  1.00 82.12 309 A 1 
ATOM 2373 O OD2 . ASP A 0 309 . -30.477  -13.488 22.034  1.00 82.12 309 A 1 
ATOM 2374 N N   . GLU A 0 310 . -34.752  -10.186 20.174  1.00 84.85 310 A 1 
ATOM 2375 C CA  . GLU A 0 310 . -35.996  -9.581  20.656  1.00 84.85 310 A 1 
ATOM 2376 C C   . GLU A 0 310 . -36.889  -10.705 21.177  1.00 84.85 310 A 1 
ATOM 2377 C CB  . GLU A 0 310 . -36.675  -8.755  19.540  1.00 84.85 310 A 1 
ATOM 2378 O O   . GLU A 0 310 . -37.183  -11.637 20.431  1.00 84.85 310 A 1 
ATOM 2379 C CG  . GLU A 0 310 . -38.072  -8.227  19.935  1.00 84.85 310 A 1 
ATOM 2380 C CD  . GLU A 0 310 . -38.658  -7.161  18.983  1.00 84.85 310 A 1 
ATOM 2381 O OE1 . GLU A 0 310 . -39.514  -6.363  19.441  1.00 84.85 310 A 1 
ATOM 2382 O OE2 . GLU A 0 310 . -38.137  -6.908  17.872  1.00 84.85 310 A 1 
ATOM 2383 N N   . TRP A 0 311 . -37.327  -10.625 22.433  1.00 87.43 311 A 1 
ATOM 2384 C CA  . TRP A 0 311 . -38.178  -11.639 23.058  1.00 87.43 311 A 1 
ATOM 2385 C C   . TRP A 0 311 . -39.311  -11.010 23.868  1.00 87.43 311 A 1 
ATOM 2386 C CB  . TRP A 0 311 . -37.330  -12.600 23.904  1.00 87.43 311 A 1 
ATOM 2387 O O   . TRP A 0 311 . -39.177  -9.909  24.402  1.00 87.43 311 A 1 
ATOM 2388 C CG  . TRP A 0 311 . -36.545  -11.973 25.019  1.00 87.43 311 A 1 
ATOM 2389 C CD1 . TRP A 0 311 . -35.263  -11.554 24.933  1.00 87.43 311 A 1 
ATOM 2390 C CD2 . TRP A 0 311 . -36.976  -11.660 26.382  1.00 87.43 311 A 1 
ATOM 2391 C CE2 . TRP A 0 311 . -35.886  -11.045 27.069  1.00 87.43 311 A 1 
ATOM 2392 C CE3 . TRP A 0 311 . -38.180  -11.818 27.103  1.00 87.43 311 A 1 
ATOM 2393 N NE1 . TRP A 0 311 . -34.866  -11.013 26.140  1.00 87.43 311 A 1 
ATOM 2394 C CH2 . TRP A 0 311 . -37.205  -10.767 29.082  1.00 87.43 311 A 1 
ATOM 2395 C CZ2 . TRP A 0 311 . -35.988  -10.601 28.398  1.00 87.43 311 A 1 
ATOM 2396 C CZ3 . TRP A 0 311 . -38.293  -11.381 28.435  1.00 87.43 311 A 1 
ATOM 2397 N N   . ASP A 0 312 . -40.423  -11.734 23.954  1.00 84.46 312 A 1 
ATOM 2398 C CA  . ASP A 0 312 . -41.618  -11.378 24.716  1.00 84.46 312 A 1 
ATOM 2399 C C   . ASP A 0 312 . -42.109  -12.599 25.508  1.00 84.46 312 A 1 
ATOM 2400 C CB  . ASP A 0 312 . -42.697  -10.842 23.755  1.00 84.46 312 A 1 
ATOM 2401 O O   . ASP A 0 312 . -42.034  -13.736 25.032  1.00 84.46 312 A 1 
ATOM 2402 C CG  . ASP A 0 312 . -43.833  -10.077 24.448  1.00 84.46 312 A 1 
ATOM 2403 O OD1 . ASP A 0 312 . -43.641  -9.651  25.609  1.00 84.46 312 A 1 
ATOM 2404 O OD2 . ASP A 0 312 . -44.863  -9.853  23.773  1.00 84.46 312 A 1 
ATOM 2405 N N   . ASN A 0 313 . -42.579  -12.362 26.729  1.00 82.35 313 A 1 
ATOM 2406 C CA  . ASN A 0 313 . -43.136  -13.348 27.647  1.00 82.35 313 A 1 
ATOM 2407 C C   . ASN A 0 313 . -44.328  -12.718 28.370  1.00 82.35 313 A 1 
ATOM 2408 C CB  . ASN A 0 313 . -42.046  -13.809 28.638  1.00 82.35 313 A 1 
ATOM 2409 O O   . ASN A 0 313 . -44.132  -11.889 29.265  1.00 82.35 313 A 1 
ATOM 2410 C CG  . ASN A 0 313 . -42.574  -14.715 29.748  1.00 82.35 313 A 1 
ATOM 2411 N ND2 . ASN A 0 313 . -43.214  -14.184 30.762  1.00 82.35 313 A 1 
ATOM 2412 O OD1 . ASN A 0 313 . -42.368  -15.915 29.740  1.00 82.35 313 A 1 
ATOM 2413 N N   . ALA A 0 314 . -45.535  -13.171 28.044  1.00 79.76 314 A 1 
ATOM 2414 C CA  . ALA A 0 314 . -46.710  -12.952 28.878  1.00 79.76 314 A 1 
ATOM 2415 C C   . ALA A 0 314 . -46.972  -14.205 29.724  1.00 79.76 314 A 1 
ATOM 2416 C CB  . ALA A 0 314 . -47.899  -12.545 28.005  1.00 79.76 314 A 1 
ATOM 2417 O O   . ALA A 0 314 . -47.078  -15.306 29.182  1.00 79.76 314 A 1 
ATOM 2418 N N   . ASP A 0 315 . -47.039  -14.001 31.034  1.00 74.71 315 A 1 
ATOM 2419 C CA  . ASP A 0 315 . -47.384  -14.956 32.085  1.00 74.71 315 A 1 
ATOM 2420 C C   . ASP A 0 315 . -48.797  -14.567 32.561  1.00 74.71 315 A 1 
ATOM 2421 C CB  . ASP A 0 315 . -46.303  -14.840 33.180  1.00 74.71 315 A 1 
ATOM 2422 O O   . ASP A 0 315 . -49.020  -13.444 33.020  1.00 74.71 315 A 1 
ATOM 2423 C CG  . ASP A 0 315 . -46.127  -16.072 34.072  1.00 74.71 315 A 1 
ATOM 2424 O OD1 . ASP A 0 315 . -47.074  -16.878 34.152  1.00 74.71 315 A 1 
ATOM 2425 O OD2 . ASP A 0 315 . -44.990  -16.203 34.602  1.00 74.71 315 A 1 
ATOM 2426 N N   . ASP A 0 316 . -49.776  -15.428 32.284  1.00 75.55 316 A 1 
ATOM 2427 C CA  . ASP A 0 316 . -51.220  -15.133 32.361  1.00 75.55 316 A 1 
ATOM 2428 C C   . ASP A 0 316 . -51.912  -16.121 33.337  1.00 75.55 316 A 1 
ATOM 2429 C CB  . ASP A 0 316 . -51.807  -15.100 30.919  1.00 75.55 316 A 1 
ATOM 2430 O O   . ASP A 0 316 . -53.053  -16.583 33.116  1.00 75.55 316 A 1 
ATOM 2431 C CG  . ASP A 0 316 . -52.380  -13.762 30.415  1.00 75.55 316 A 1 
ATOM 2432 O OD1 . ASP A 0 316 . -52.012  -12.671 30.899  1.00 75.55 316 A 1 
ATOM 2433 O OD2 . ASP A 0 316 . -53.298  -13.825 29.557  1.00 75.55 316 A 1 
ATOM 2434 N N   . ASP A 0 317 . -51.200  -16.480 34.412  1.00 74.11 317 A 1 
ATOM 2435 C CA  . ASP A 0 317 . -51.535  -17.549 35.346  1.00 74.11 317 A 1 
ATOM 2436 C C   . ASP A 0 317 . -52.849  -17.301 36.093  1.00 74.11 317 A 1 
ATOM 2437 C CB  . ASP A 0 317 . -50.341  -17.915 36.271  1.00 74.11 317 A 1 
ATOM 2438 O O   . ASP A 0 317 . -53.374  -16.189 36.250  1.00 74.11 317 A 1 
ATOM 2439 C CG  . ASP A 0 317 . -50.592  -17.867 37.797  1.00 74.11 317 A 1 
ATOM 2440 O OD1 . ASP A 0 317 . -51.322  -16.981 38.324  1.00 74.11 317 A 1 
ATOM 2441 O OD2 . ASP A 0 317 . -50.271  -18.893 38.455  1.00 74.11 317 A 1 
ATOM 2442 N N   . LYS A 0 318 . -53.450  -18.410 36.535  1.00 69.16 318 A 1 
ATOM 2443 C CA  . LYS A 0 318 . -54.623  -18.409 37.411  1.00 69.16 318 A 1 
ATOM 2444 C C   . LYS A 0 318 . -54.488  -19.551 38.397  1.00 69.16 318 A 1 
ATOM 2445 C CB  . LYS A 0 318 . -55.924  -18.490 36.576  1.00 69.16 318 A 1 
ATOM 2446 O O   . LYS A 0 318 . -54.737  -20.697 38.034  1.00 69.16 318 A 1 
ATOM 2447 C CG  . LYS A 0 318 . -55.999  -17.287 35.626  1.00 69.16 318 A 1 
ATOM 2448 C CD  . LYS A 0 318 . -57.209  -17.137 34.712  1.00 69.16 318 A 1 
ATOM 2449 C CE  . LYS A 0 318 . -57.025  -15.829 33.913  1.00 69.16 318 A 1 
ATOM 2450 N NZ  . LYS A 0 318 . -55.779  -15.798 33.093  1.00 69.16 318 A 1 
ATOM 2451 N N   . TRP A 0 319 . -54.188  -19.259 39.660  1.00 69.77 319 A 1 
ATOM 2452 C CA  . TRP A 0 319 . -54.109  -20.262 40.729  1.00 69.77 319 A 1 
ATOM 2453 C C   . TRP A 0 319 . -55.293  -20.222 41.708  1.00 69.77 319 A 1 
ATOM 2454 C CB  . TRP A 0 319 . -52.763  -20.162 41.452  1.00 69.77 319 A 1 
ATOM 2455 O O   . TRP A 0 319 . -55.873  -19.180 42.025  1.00 69.77 319 A 1 
ATOM 2456 C CG  . TRP A 0 319 . -52.400  -18.802 41.958  1.00 69.77 319 A 1 
ATOM 2457 C CD1 . TRP A 0 319 . -51.651  -17.922 41.271  1.00 69.77 319 A 1 
ATOM 2458 C CD2 . TRP A 0 319 . -52.684  -18.140 43.227  1.00 69.77 319 A 1 
ATOM 2459 C CE2 . TRP A 0 319 . -52.069  -16.848 43.211  1.00 69.77 319 A 1 
ATOM 2460 C CE3 . TRP A 0 319 . -53.378  -18.510 44.401  1.00 69.77 319 A 1 
ATOM 2461 N NE1 . TRP A 0 319 . -51.482  -16.757 41.972  1.00 69.77 319 A 1 
ATOM 2462 C CH2 . TRP A 0 319 . -52.814  -16.380 45.464  1.00 69.77 319 A 1 
ATOM 2463 C CZ2 . TRP A 0 319 . -52.127  -15.977 44.306  1.00 69.77 319 A 1 
ATOM 2464 C CZ3 . TRP A 0 319 . -53.443  -17.639 45.508  1.00 69.77 319 A 1 
ATOM 2465 N N   . GLY A 0 320 . -55.640  -21.399 42.242  1.00 60.05 320 A 1 
ATOM 2466 C CA  . GLY A 0 320 . -56.665  -21.577 43.273  1.00 60.05 320 A 1 
ATOM 2467 C C   . GLY A 0 320 . -56.096  -22.159 44.569  1.00 60.05 320 A 1 
ATOM 2468 O O   . GLY A 0 320 . -55.661  -23.309 44.596  1.00 60.05 320 A 1 
ATOM 2469 N N   . ALA A 0 321 . -56.163  -21.404 45.668  1.00 56.57 321 A 1 
ATOM 2470 C CA  . ALA A 0 321 . -55.731  -21.838 46.998  1.00 56.57 321 A 1 
ATOM 2471 C C   . ALA A 0 321 . -56.920  -22.286 47.877  1.00 56.57 321 A 1 
ATOM 2472 C CB  . ALA A 0 321 . -54.904  -20.719 47.644  1.00 56.57 321 A 1 
ATOM 2473 O O   . ALA A 0 321 . -58.009  -21.703 47.839  1.00 56.57 321 A 1 
ATOM 2474 N N   . GLN A 0 322 . -56.716  -23.324 48.698  1.00 55.65 322 A 1 
ATOM 2475 C CA  . GLN A 0 322 . -57.746  -23.916 49.566  1.00 55.65 322 A 1 
ATOM 2476 C C   . GLN A 0 322 . -57.257  -24.070 51.013  1.00 55.65 322 A 1 
ATOM 2477 C CB  . GLN A 0 322 . -58.182  -25.290 49.026  1.00 55.65 322 A 1 
ATOM 2478 O O   . GLN A 0 322 . -56.174  -24.601 51.254  1.00 55.65 322 A 1 
ATOM 2479 C CG  . GLN A 0 322 . -58.873  -25.226 47.657  1.00 55.65 322 A 1 
ATOM 2480 C CD  . GLN A 0 322 . -59.307  -26.614 47.185  1.00 55.65 322 A 1 
ATOM 2481 N NE2 . GLN A 0 322 . -60.577  -26.839 46.922  1.00 55.65 322 A 1 
ATOM 2482 O OE1 . GLN A 0 322 . -58.522  -27.537 47.074  1.00 55.65 322 A 1 
ATOM 2483 N N   . ALA A 0 323 . -58.093  -23.674 51.978  1.00 49.65 323 A 1 
ATOM 2484 C CA  . ALA A 0 323 . -57.847  -23.845 53.411  1.00 49.65 323 A 1 
ATOM 2485 C C   . ALA A 0 323 . -59.123  -24.262 54.173  1.00 49.65 323 A 1 
ATOM 2486 C CB  . ALA A 0 323 . -57.235  -22.556 53.973  1.00 49.65 323 A 1 
ATOM 2487 O O   . ALA A 0 323 . -60.244  -24.090 53.685  1.00 49.65 323 A 1 
ATOM 2488 N N   . TRP A 0 324 . -58.927  -24.822 55.370  1.00 50.24 324 A 1 
ATOM 2489 C CA  . TRP A 0 324 . -59.945  -25.496 56.187  1.00 50.24 324 A 1 
ATOM 2490 C C   . TRP A 0 324 . -60.285  -24.698 57.448  1.00 50.24 324 A 1 
ATOM 2491 C CB  . TRP A 0 324 . -59.409  -26.876 56.602  1.00 50.24 324 A 1 
ATOM 2492 O O   . TRP A 0 324 . -59.374  -24.344 58.195  1.00 50.24 324 A 1 
ATOM 2493 C CG  . TRP A 0 324 . -59.182  -27.851 55.490  1.00 50.24 324 A 1 
ATOM 2494 C CD1 . TRP A 0 324 . -58.109  -27.895 54.667  1.00 50.24 324 A 1 
ATOM 2495 C CD2 . TRP A 0 324 . -60.072  -28.919 55.049  1.00 50.24 324 A 1 
ATOM 2496 C CE2 . TRP A 0 324 . -59.483  -29.552 53.913  1.00 50.24 324 A 1 
ATOM 2497 C CE3 . TRP A 0 324 . -61.329  -29.398 55.478  1.00 50.24 324 A 1 
ATOM 2498 N NE1 . TRP A 0 324 . -58.282  -28.899 53.734  1.00 50.24 324 A 1 
ATOM 2499 C CH2 . TRP A 0 324 . -61.391  -31.006 53.644  1.00 50.24 324 A 1 
ATOM 2500 C CZ2 . TRP A 0 324 . -60.124  -30.582 53.214  1.00 50.24 324 A 1 
ATOM 2501 C CZ3 . TRP A 0 324 . -61.984  -30.430 54.781  1.00 50.24 324 A 1 
ATOM 2502 N N   . GLY A 0 325 . -61.574  -24.475 57.717  1.00 54.85 325 A 1 
ATOM 2503 C CA  . GLY A 0 325 . -62.074  -23.983 59.006  1.00 54.85 325 A 1 
ATOM 2504 C C   . GLY A 0 325 . -62.722  -25.102 59.830  1.00 54.85 325 A 1 
ATOM 2505 O O   . GLY A 0 325 . -63.112  -26.132 59.283  1.00 54.85 325 A 1 
ATOM 2506 N N   . LYS A 0 326 . -62.839  -24.893 61.145  1.00 49.71 326 A 1 
ATOM 2507 C CA  . LYS A 0 326 . -63.693  -25.689 62.038  1.00 49.71 326 A 1 
ATOM 2508 C C   . LYS A 0 326 . -64.517  -24.724 62.882  1.00 49.71 326 A 1 
ATOM 2509 C CB  . LYS A 0 326 . -62.876  -26.601 62.971  1.00 49.71 326 A 1 
ATOM 2510 O O   . LYS A 0 326 . -63.934  -23.950 63.641  1.00 49.71 326 A 1 
ATOM 2511 C CG  . LYS A 0 326 . -61.995  -27.635 62.257  1.00 49.71 326 A 1 
ATOM 2512 C CD  . LYS A 0 326 . -61.343  -28.560 63.296  1.00 49.71 326 A 1 
ATOM 2513 C CE  . LYS A 0 326 . -60.364  -29.558 62.666  1.00 49.71 326 A 1 
ATOM 2514 N NZ  . LYS A 0 326 . -61.056  -30.573 61.839  1.00 49.71 326 A 1 
ATOM 2515 N N   . ASP A 0 327 . -65.832  -24.778 62.759  1.00 45.36 327 A 1 
ATOM 2516 C CA  . ASP A 0 327 . -66.739  -24.241 63.768  1.00 45.36 327 A 1 
ATOM 2517 C C   . ASP A 0 327 . -66.798  -25.186 64.985  1.00 45.36 327 A 1 
ATOM 2518 C CB  . ASP A 0 327 . -68.114  -23.978 63.138  1.00 45.36 327 A 1 
ATOM 2519 O O   . ASP A 0 327 . -66.226  -26.284 64.984  1.00 45.36 327 A 1 
ATOM 2520 C CG  . ASP A 0 327 . -68.748  -25.210 62.486  1.00 45.36 327 A 1 
ATOM 2521 O OD1 . ASP A 0 327 . -68.159  -26.312 62.595  1.00 45.36 327 A 1 
ATOM 2522 O OD2 . ASP A 0 327 . -69.775  -25.014 61.812  1.00 45.36 327 A 1 
ATOM 2523 N N   . ARG A 0 328 . -67.380  -24.709 66.092  1.00 41.62 328 A 1 
ATOM 2524 C CA  . ARG A 0 328 . -67.502  -25.466 67.350  1.00 41.62 328 A 1 
ATOM 2525 C C   . ARG A 0 328 . -68.704  -24.997 68.160  1.00 41.62 328 A 1 
ATOM 2526 C CB  . ARG A 0 328 . -66.209  -25.408 68.184  1.00 41.62 328 A 1 
ATOM 2527 O O   . ARG A 0 328 . -68.562  -24.371 69.213  1.00 41.62 328 A 1 
ATOM 2528 C CG  . ARG A 0 328 . -65.094  -26.315 67.635  1.00 41.62 328 A 1 
ATOM 2529 C CD  . ARG A 0 328 . -64.021  -26.625 68.676  1.00 41.62 328 A 1 
ATOM 2530 N NE  . ARG A 0 328 . -64.596  -27.394 69.799  1.00 41.62 328 A 1 
ATOM 2531 N NH1 . ARG A 0 328 . -63.698  -26.174 71.518  1.00 41.62 328 A 1 
ATOM 2532 N NH2 . ARG A 0 328 . -65.301  -27.680 71.934  1.00 41.62 328 A 1 
ATOM 2533 C CZ  . ARG A 0 328 . -64.520  -27.086 71.077  1.00 41.62 328 A 1 
ATOM 2534 N N   . ASP A 0 329 . -69.873  -25.380 67.690  1.00 42.53 329 A 1 
ATOM 2535 C CA  . ASP A 0 329 . -71.172  -25.011 68.228  1.00 42.53 329 A 1 
ATOM 2536 C C   . ASP A 0 329 . -71.381  -25.584 69.640  1.00 42.53 329 A 1 
ATOM 2537 C CB  . ASP A 0 329 . -72.247  -25.472 67.231  1.00 42.53 329 A 1 
ATOM 2538 O O   . ASP A 0 329 . -71.455  -26.795 69.871  1.00 42.53 329 A 1 
ATOM 2539 C CG  . ASP A 0 329 . -72.146  -24.699 65.906  1.00 42.53 329 A 1 
ATOM 2540 O OD1 . ASP A 0 329 . -71.013  -24.620 65.375  1.00 42.53 329 A 1 
ATOM 2541 O OD2 . ASP A 0 329 . -73.175  -24.096 65.540  1.00 42.53 329 A 1 
ATOM 2542 N N   . VAL A 0 330 . -71.468  -24.699 70.639  1.00 39.18 330 A 1 
ATOM 2543 C CA  . VAL A 0 330 . -71.742  -25.074 72.035  1.00 39.18 330 A 1 
ATOM 2544 C C   . VAL A 0 330 . -73.141  -24.612 72.424  1.00 39.18 330 A 1 
ATOM 2545 C CB  . VAL A 0 330 . -70.665  -24.550 73.009  1.00 39.18 330 A 1 
ATOM 2546 O O   . VAL A 0 330 . -73.333  -23.480 72.860  1.00 39.18 330 A 1 
ATOM 2547 C CG1 . VAL A 0 330 . -70.971  -24.970 74.459  1.00 39.18 330 A 1 
ATOM 2548 C CG2 . VAL A 0 330 . -69.278  -25.121 72.682  1.00 39.18 330 A 1 
ATOM 2549 N N   . TYR A 0 331 . -74.120  -25.516 72.349  1.00 34.20 331 A 1 
ATOM 2550 C CA  . TYR A 0 331 . -75.490  -25.241 72.789  1.00 34.20 331 A 1 
ATOM 2551 C C   . TYR A 0 331 . -75.886  -26.025 74.056  1.00 34.20 331 A 1 
ATOM 2552 C CB  . TYR A 0 331 . -76.450  -25.413 71.606  1.00 34.20 331 A 1 
ATOM 2553 O O   . TYR A 0 331 . -75.490  -27.171 74.293  1.00 34.20 331 A 1 
ATOM 2554 C CG  . TYR A 0 331 . -77.889  -24.982 71.860  1.00 34.20 331 A 1 
ATOM 2555 C CD1 . TYR A 0 331 . -78.778  -25.819 72.564  1.00 34.20 331 A 1 
ATOM 2556 C CD2 . TYR A 0 331 . -78.355  -23.753 71.357  1.00 34.20 331 A 1 
ATOM 2557 C CE1 . TYR A 0 331 . -80.119  -25.445 72.760  1.00 34.20 331 A 1 
ATOM 2558 C CE2 . TYR A 0 331 . -79.698  -23.372 71.542  1.00 34.20 331 A 1 
ATOM 2559 O OH  . TYR A 0 331 . -81.884  -23.864 72.414  1.00 34.20 331 A 1 
ATOM 2560 C CZ  . TYR A 0 331 . -80.584  -24.222 72.239  1.00 34.20 331 A 1 
ATOM 2561 N N   . GLY A 0 332 . -76.701  -25.376 74.894  1.00 34.89 332 A 1 
ATOM 2562 C CA  . GLY A 0 332 . -77.247  -25.902 76.148  1.00 34.89 332 A 1 
ATOM 2563 C C   . GLY A 0 332 . -77.388  -24.798 77.211  1.00 34.89 332 A 1 
ATOM 2564 O O   . GLY A 0 332 . -76.384  -24.288 77.690  1.00 34.89 332 A 1 
ATOM 2565 N N   . ALA A 0 333 . -78.578  -24.398 77.671  1.00 31.47 333 A 1 
ATOM 2566 C CA  . ALA A 0 333 . -79.905  -24.937 77.380  1.00 31.47 333 A 1 
ATOM 2567 C C   . ALA A 0 333 . -81.026  -23.879 77.490  1.00 31.47 333 A 1 
ATOM 2568 C CB  . ALA A 0 333 . -80.170  -26.104 78.344  1.00 31.47 333 A 1 
ATOM 2569 O O   . ALA A 0 333 . -80.893  -22.849 78.149  1.00 31.47 333 A 1 
ATOM 2570 N N   . SER A 0 334 . -82.148  -24.204 76.849  1.00 31.09 334 A 1 
ATOM 2571 C CA  . SER A 0 334 . -83.376  -23.420 76.669  1.00 31.09 334 A 1 
ATOM 2572 C C   . SER A 0 334 . -84.017  -22.818 77.928  1.00 31.09 334 A 1 
ATOM 2573 C CB  . SER A 0 334 . -84.419  -24.362 76.059  1.00 31.09 334 A 1 
ATOM 2574 O O   . SER A 0 334 . -84.153  -23.474 78.962  1.00 31.09 334 A 1 
ATOM 2575 O OG  . SER A 0 334 . -84.587  -25.481 76.918  1.00 31.09 334 A 1 
ATOM 2576 N N   . SER A 0 335 . -84.595  -21.628 77.767  1.00 28.19 335 A 1 
ATOM 2577 C CA  . SER A 0 335 . -85.494  -20.974 78.719  1.00 28.19 335 A 1 
ATOM 2578 C C   . SER A 0 335 . -86.936  -21.513 78.652  1.00 28.19 335 A 1 
ATOM 2579 C CB  . SER A 0 335 . -85.463  -19.458 78.454  1.00 28.19 335 A 1 
ATOM 2580 O O   . SER A 0 335 . -87.752  -21.042 77.866  1.00 28.19 335 A 1 
ATOM 2581 O OG  . SER A 0 335 . -85.512  -19.178 77.062  1.00 28.19 335 A 1 
ATOM 2582 N N   . TYR A 0 336 . -87.302  -22.445 79.540  1.00 25.17 336 A 1 
ATOM 2583 C CA  . TYR A 0 336 . -88.706  -22.700 79.913  1.00 25.17 336 A 1 
ATOM 2584 C C   . TYR A 0 336 . -88.773  -23.367 81.305  1.00 25.17 336 A 1 
ATOM 2585 C CB  . TYR A 0 336 . -89.422  -23.556 78.846  1.00 25.17 336 A 1 
ATOM 2586 O O   . TYR A 0 336 . -88.050  -24.322 81.558  1.00 25.17 336 A 1 
ATOM 2587 C CG  . TYR A 0 336 . -90.786  -23.017 78.441  1.00 25.17 336 A 1 
ATOM 2588 C CD1 . TYR A 0 336 . -91.960  -23.488 79.061  1.00 25.17 336 A 1 
ATOM 2589 C CD2 . TYR A 0 336 . -90.878  -22.046 77.423  1.00 25.17 336 A 1 
ATOM 2590 C CE1 . TYR A 0 336 . -93.218  -22.994 78.660  1.00 25.17 336 A 1 
ATOM 2591 C CE2 . TYR A 0 336 . -92.132  -21.551 77.016  1.00 25.17 336 A 1 
ATOM 2592 O OH  . TYR A 0 336 . -94.522  -21.566 77.241  1.00 25.17 336 A 1 
ATOM 2593 C CZ  . TYR A 0 336 . -93.307  -22.030 77.633  1.00 25.17 336 A 1 
ATOM 2594 N N   . GLY A 0 337 . -89.589  -22.928 82.266  1.00 29.76 337 A 1 
ATOM 2595 C CA  . GLY A 0 337 . -90.529  -21.806 82.250  1.00 29.76 337 A 1 
ATOM 2596 C C   . GLY A 0 337 . -90.803  -21.260 83.657  1.00 29.76 337 A 1 
ATOM 2597 O O   . GLY A 0 337 . -90.263  -21.739 84.654  1.00 29.76 337 A 1 
ATOM 2598 N N   . ALA A 0 338 . -91.621  -20.211 83.728  1.00 26.43 338 A 1 
ATOM 2599 C CA  . ALA A 0 338 . -91.841  -19.440 84.946  1.00 26.43 338 A 1 
ATOM 2600 C C   . ALA A 0 338 . -92.592  -20.208 86.056  1.00 26.43 338 A 1 
ATOM 2601 C CB  . ALA A 0 338 . -92.576  -18.147 84.570  1.00 26.43 338 A 1 
ATOM 2602 O O   . ALA A 0 338 . -93.668  -20.754 85.841  1.00 26.43 338 A 1 
ATOM 2603 N N   . VAL A 0 339 . -92.020  -20.142 87.263  1.00 26.24 339 A 1 
ATOM 2604 C CA  . VAL A 0 339 . -92.678  -19.982 88.576  1.00 26.24 339 A 1 
ATOM 2605 C C   . VAL A 0 339 . -94.066  -20.626 88.771  1.00 26.24 339 A 1 
ATOM 2606 C CB  . VAL A 0 339 . -92.757  -18.473 88.936  1.00 26.24 339 A 1 
ATOM 2607 O O   . VAL A 0 339 . -95.089  -20.025 88.454  1.00 26.24 339 A 1 
ATOM 2608 C CG1 . VAL A 0 339 . -93.047  -18.286 90.434  1.00 26.24 339 A 1 
ATOM 2609 C CG2 . VAL A 0 339 . -91.457  -17.708 88.638  1.00 26.24 339 A 1 
ATOM 2610 N N   . ALA A 0 340 . -94.121  -21.743 89.508  1.00 25.73 340 A 1 
ATOM 2611 C CA  . ALA A 0 340 . -95.307  -22.107 90.293  1.00 25.73 340 A 1 
ATOM 2612 C C   . ALA A 0 340 . -94.926  -22.689 91.668  1.00 25.73 340 A 1 
ATOM 2613 C CB  . ALA A 0 340 . -96.228  -23.022 89.484  1.00 25.73 340 A 1 
ATOM 2614 O O   . ALA A 0 340 . -94.438  -23.806 91.811  1.00 25.73 340 A 1 
ATOM 2615 N N   . SER A 0 341 . -95.158  -21.866 92.685  1.00 31.37 341 A 1 
ATOM 2616 C CA  . SER A 0 341 . -94.959  -22.073 94.120  1.00 31.37 341 A 1 
ATOM 2617 C C   . SER A 0 341 . -95.366  -23.434 94.712  1.00 31.37 341 A 1 
ATOM 2618 C CB  . SER A 0 341 . -95.835  -21.026 94.818  1.00 31.37 341 A 1 
ATOM 2619 O O   . SER A 0 341 . -96.498  -23.882 94.550  1.00 31.37 341 A 1 
ATOM 2620 O OG  . SER A 0 341 . -97.162  -21.137 94.331  1.00 31.37 341 A 1 
ATOM 2621 N N   . ALA A 0 342 . -94.490  -23.943 95.581  1.00 29.34 342 A 1 
ATOM 2622 C CA  . ALA A 0 342 . -94.806  -24.571 96.869  1.00 29.34 342 A 1 
ATOM 2623 C C   . ALA A 0 342 . -96.031  -25.513 96.958  1.00 29.34 342 A 1 
ATOM 2624 C CB  . ALA A 0 342 . -94.887  -23.448 97.918  1.00 29.34 342 A 1 
ATOM 2625 O O   . ALA A 0 342 . -97.108  -25.112 97.405  1.00 29.34 342 A 1 
ATOM 2626 N N   . LYS A 0 343 . -95.801  -26.815 96.741  1.00 29.31 343 A 1 
ATOM 2627 C CA  . LYS A 0 343 . -96.379  -27.869 97.595  1.00 29.31 343 A 1 
ATOM 2628 C C   . LYS A 0 343 . -95.521  -29.135 97.589  1.00 29.31 343 A 1 
ATOM 2629 C CB  . LYS A 0 343 . -97.859  -28.141 97.260  1.00 29.31 343 A 1 
ATOM 2630 O O   . LYS A 0 343 . -94.715  -29.344 96.690  1.00 29.31 343 A 1 
ATOM 2631 C CG  . LYS A 0 343 . -98.734  -27.731 98.459  1.00 29.31 343 A 1 
ATOM 2632 C CD  . LYS A 0 343 . -100.226 -27.749 98.120  1.00 29.31 343 A 1 
ATOM 2633 C CE  . LYS A 0 343 . -101.010 -27.114 99.274  1.00 29.31 343 A 1 
ATOM 2634 N NZ  . LYS A 0 343 . -102.461 -27.060 98.976  1.00 29.31 343 A 1 
ATOM 2635 N N   . ASP A 0 344 . -95.661  -29.900 98.665  1.00 28.81 344 A 1 
ATOM 2636 C CA  . ASP A 0 344 . -94.663  -30.857 99.144  1.00 28.81 344 A 1 
ATOM 2637 C C   . ASP A 0 344 . -94.458  -32.092 98.247  1.00 28.81 344 A 1 
ATOM 2638 C CB  . ASP A 0 344 . -95.039  -31.261 100.580 1.00 28.81 344 A 1 
ATOM 2639 O O   . ASP A 0 344 . -95.360  -32.546 97.537  1.00 28.81 344 A 1 
ATOM 2640 C CG  . ASP A 0 344 . -93.822  -31.404 101.494 1.00 28.81 344 A 1 
ATOM 2641 O OD1 . ASP A 0 344 . -92.727  -31.694 100.961 1.00 28.81 344 A 1 
ATOM 2642 O OD2 . ASP A 0 344 . -94.018  -31.197 102.709 1.00 28.81 344 A 1 
ATOM 2643 N N   . ALA A 0 345 . -93.262  -32.673 98.309  1.00 28.43 345 A 1 
ATOM 2644 C CA  . ALA A 0 345 . -92.843  -33.753 97.427  1.00 28.43 345 A 1 
ATOM 2645 C C   . ALA A 0 345 . -93.421  -35.120 97.845  1.00 28.43 345 A 1 
ATOM 2646 C CB  . ALA A 0 345 . -91.308  -33.758 97.371  1.00 28.43 345 A 1 
ATOM 2647 O O   . ALA A 0 345 . -92.836  -35.831 98.662  1.00 28.43 345 A 1 
ATOM 2648 N N   . SER A 0 346 . -94.513  -35.575 97.210  1.00 32.63 346 A 1 
ATOM 2649 C CA  . SER A 0 346 . -94.877  -37.005 97.241  1.00 32.63 346 A 1 
ATOM 2650 C C   . SER A 0 346 . -95.589  -37.551 95.984  1.00 32.63 346 A 1 
ATOM 2651 C CB  . SER A 0 346 . -95.607  -37.375 98.543  1.00 32.63 346 A 1 
ATOM 2652 O O   . SER A 0 346 . -96.791  -37.439 95.805  1.00 32.63 346 A 1 
ATOM 2653 O OG  . SER A 0 346 . -96.763  -36.606 98.771  1.00 32.63 346 A 1 
ATOM 2654 N N   . LYS A 0 347 . -94.790  -38.247 95.157  1.00 28.97 347 A 1 
ATOM 2655 C CA  . LYS A 0 347 . -95.100  -39.428 94.310  1.00 28.97 347 A 1 
ATOM 2656 C C   . LYS A 0 347 . -96.356  -39.474 93.397  1.00 28.97 347 A 1 
ATOM 2657 C CB  . LYS A 0 347 . -95.101  -40.686 95.203  1.00 28.97 347 A 1 
ATOM 2658 O O   . LYS A 0 347 . -97.458  -39.738 93.849  1.00 28.97 347 A 1 
ATOM 2659 C CG  . LYS A 0 347 . -93.697  -41.095 95.672  1.00 28.97 347 A 1 
ATOM 2660 C CD  . LYS A 0 347 . -93.768  -42.307 96.612  1.00 28.97 347 A 1 
ATOM 2661 C CE  . LYS A 0 347 . -92.352  -42.729 97.029  1.00 28.97 347 A 1 
ATOM 2662 N NZ  . LYS A 0 347 . -92.371  -43.744 98.114  1.00 28.97 347 A 1 
ATOM 2663 N N   . LYS A 0 348 . -96.036  -39.642 92.099  1.00 29.43 348 A 1 
ATOM 2664 C CA  . LYS A 0 348 . -96.651  -40.544 91.085  1.00 29.43 348 A 1 
ATOM 2665 C C   . LYS A 0 348 . -98.091  -40.279 90.593  1.00 29.43 348 A 1 
ATOM 2666 C CB  . LYS A 0 348 . -96.568  -42.018 91.543  1.00 29.43 348 A 1 
ATOM 2667 O O   . LYS A 0 348 . -99.054  -40.581 91.282  1.00 29.43 348 A 1 
ATOM 2668 C CG  . LYS A 0 348 . -95.166  -42.644 91.532  1.00 29.43 348 A 1 
ATOM 2669 C CD  . LYS A 0 348 . -95.279  -44.151 91.825  1.00 29.43 348 A 1 
ATOM 2670 C CE  . LYS A 0 348 . -93.945  -44.875 91.602  1.00 29.43 348 A 1 
ATOM 2671 N NZ  . LYS A 0 348 . -94.105  -46.351 91.682  1.00 29.43 348 A 1 
ATOM 2672 N N   . GLY A 0 349 . -98.204  -39.985 89.290  1.00 35.28 349 A 1 
ATOM 2673 C CA  . GLY A 0 349 . -99.431  -40.174 88.498  1.00 35.28 349 A 1 
ATOM 2674 C C   . GLY A 0 349 . -99.396  -39.459 87.140  1.00 35.28 349 A 1 
ATOM 2675 O O   . GLY A 0 349 . -99.892  -38.348 87.037  1.00 35.28 349 A 1 
ATOM 2676 N N   . TYR A 0 350 . -98.796  -40.069 86.110  1.00 27.32 350 A 1 
ATOM 2677 C CA  . TYR A 0 350 . -98.828  -39.551 84.728  1.00 27.32 350 A 1 
ATOM 2678 C C   . TYR A 0 350 . -100.136 -39.958 84.024  1.00 27.32 350 A 1 
ATOM 2679 C CB  . TYR A 0 350 . -97.639  -40.117 83.920  1.00 27.32 350 A 1 
ATOM 2680 O O   . TYR A 0 350 . -100.497 -41.132 84.083  1.00 27.32 350 A 1 
ATOM 2681 C CG  . TYR A 0 350 . -96.362  -39.294 83.909  1.00 27.32 350 A 1 
ATOM 2682 C CD1 . TYR A 0 350 . -96.048  -38.521 82.773  1.00 27.32 350 A 1 
ATOM 2683 C CD2 . TYR A 0 350 . -95.455  -39.352 84.986  1.00 27.32 350 A 1 
ATOM 2684 C CE1 . TYR A 0 350 . -94.832  -37.816 82.707  1.00 27.32 350 A 1 
ATOM 2685 C CE2 . TYR A 0 350 . -94.237  -38.641 84.927  1.00 27.32 350 A 1 
ATOM 2686 O OH  . TYR A 0 350 . -92.746  -37.201 83.698  1.00 27.32 350 A 1 
ATOM 2687 C CZ  . TYR A 0 350 . -93.923  -37.876 83.781  1.00 27.32 350 A 1 
ATOM 2688 N N   . GLY A 0 351 . -100.780 -39.041 83.290  1.00 29.79 351 A 1 
ATOM 2689 C CA  . GLY A 0 351 . -101.880 -39.380 82.374  1.00 29.79 351 A 1 
ATOM 2690 C C   . GLY A 0 351 . -102.644 -38.174 81.807  1.00 29.79 351 A 1 
ATOM 2691 O O   . GLY A 0 351 . -103.288 -37.481 82.578  1.00 29.79 351 A 1 
ATOM 2692 N N   . ALA A 0 352 . -102.546 -37.994 80.479  1.00 29.70 352 A 1 
ATOM 2693 C CA  . ALA A 0 352 . -103.436 -37.302 79.516  1.00 29.70 352 A 1 
ATOM 2694 C C   . ALA A 0 352 . -104.228 -36.037 79.966  1.00 29.70 352 A 1 
ATOM 2695 C CB  . ALA A 0 352 . -104.362 -38.375 78.930  1.00 29.70 352 A 1 
ATOM 2696 O O   . ALA A 0 352 . -105.013 -36.092 80.903  1.00 29.70 352 A 1 
ATOM 2697 N N   . ALA A 0 353 . -104.053 -34.850 79.363  1.00 29.02 353 A 1 
ATOM 2698 C CA  . ALA A 0 353 . -104.364 -34.477 77.960  1.00 29.02 353 A 1 
ATOM 2699 C C   . ALA A 0 353 . -105.900 -34.433 77.689  1.00 29.02 353 A 1 
ATOM 2700 C CB  . ALA A 0 353 . -103.537 -35.306 76.960  1.00 29.02 353 A 1 
ATOM 2701 O O   . ALA A 0 353 . -106.622 -35.285 78.190  1.00 29.02 353 A 1 
ATOM 2702 N N   . GLU A 0 354 . -106.487 -33.485 76.941  1.00 28.74 354 A 1 
ATOM 2703 C CA  . GLU A 0 354 . -105.908 -32.492 76.017  1.00 28.74 354 A 1 
ATOM 2704 C C   . GLU A 0 354 . -106.932 -31.397 75.595  1.00 28.74 354 A 1 
ATOM 2705 C CB  . GLU A 0 354 . -105.466 -33.257 74.751  1.00 28.74 354 A 1 
ATOM 2706 O O   . GLU A 0 354 . -108.110 -31.491 75.927  1.00 28.74 354 A 1 
ATOM 2707 C CG  . GLU A 0 354 . -104.120 -32.753 74.210  1.00 28.74 354 A 1 
ATOM 2708 C CD  . GLU A 0 354 . -103.606 -33.613 73.047  1.00 28.74 354 A 1 
ATOM 2709 O OE1 . GLU A 0 354 . -102.975 -33.020 72.147  1.00 28.74 354 A 1 
ATOM 2710 O OE2 . GLU A 0 354 . -103.817 -34.846 73.091  1.00 28.74 354 A 1 
ATOM 2711 N N   . LEU A 0 355 . -106.473 -30.433 74.777  1.00 30.55 355 A 1 
ATOM 2712 C CA  . LEU A 0 355 . -107.234 -29.624 73.796  1.00 30.55 355 A 1 
ATOM 2713 C C   . LEU A 0 355 . -108.229 -28.533 74.270  1.00 30.55 355 A 1 
ATOM 2714 C CB  . LEU A 0 355 . -107.887 -30.561 72.754  1.00 30.55 355 A 1 
ATOM 2715 O O   . LEU A 0 355 . -109.408 -28.774 74.513  1.00 30.55 355 A 1 
ATOM 2716 C CG  . LEU A 0 355 . -106.882 -31.303 71.852  1.00 30.55 355 A 1 
ATOM 2717 C CD1 . LEU A 0 355 . -107.526 -32.548 71.246  1.00 30.55 355 A 1 
ATOM 2718 C CD2 . LEU A 0 355 . -106.375 -30.409 70.720  1.00 30.55 355 A 1 
ATOM 2719 N N   . TYR A 0 356 . -107.797 -27.273 74.124  1.00 27.44 356 A 1 
ATOM 2720 C CA  . TYR A 0 356 . -108.636 -26.230 73.514  1.00 27.44 356 A 1 
ATOM 2721 C C   . TYR A 0 356 . -107.779 -25.370 72.577  1.00 27.44 356 A 1 
ATOM 2722 C CB  . TYR A 0 356 . -109.357 -25.369 74.561  1.00 27.44 356 A 1 
ATOM 2723 O O   . TYR A 0 356 . -106.738 -24.857 72.986  1.00 27.44 356 A 1 
ATOM 2724 C CG  . TYR A 0 356 . -110.578 -24.662 73.995  1.00 27.44 356 A 1 
ATOM 2725 C CD1 . TYR A 0 356 . -110.500 -23.337 73.517  1.00 27.44 356 A 1 
ATOM 2726 C CD2 . TYR A 0 356 . -111.798 -25.361 73.920  1.00 27.44 356 A 1 
ATOM 2727 C CE1 . TYR A 0 356 . -111.644 -22.710 72.979  1.00 27.44 356 A 1 
ATOM 2728 C CE2 . TYR A 0 356 . -112.943 -24.737 73.389  1.00 27.44 356 A 1 
ATOM 2729 O OH  . TYR A 0 356 . -113.980 -22.811 72.412  1.00 27.44 356 A 1 
ATOM 2730 C CZ  . TYR A 0 356 . -112.870 -23.410 72.919  1.00 27.44 356 A 1 
ATOM 2731 N N   . GLY A 0 357 . -108.197 -25.225 71.320  1.00 29.24 357 A 1 
ATOM 2732 C CA  . GLY A 0 357 . -107.451 -24.498 70.295  1.00 29.24 357 A 1 
ATOM 2733 C C   . GLY A 0 357 . -108.362 -23.750 69.324  1.00 29.24 357 A 1 
ATOM 2734 O O   . GLY A 0 357 . -109.504 -24.137 69.113  1.00 29.24 357 A 1 
ATOM 2735 N N   . GLN A 0 358 . -107.808 -22.685 68.742  1.00 29.20 358 A 1 
ATOM 2736 C CA  . GLN A 0 358 . -108.245 -21.991 67.521  1.00 29.20 358 A 1 
ATOM 2737 C C   . GLN A 0 358 . -109.733 -21.600 67.380  1.00 29.20 358 A 1 
ATOM 2738 C CB  . GLN A 0 358 . -107.720 -22.739 66.285  1.00 29.20 358 A 1 
ATOM 2739 O O   . GLN A 0 358 . -110.556 -22.280 66.776  1.00 29.20 358 A 1 
ATOM 2740 C CG  . GLN A 0 358 . -106.185 -22.658 66.201  1.00 29.20 358 A 1 
ATOM 2741 C CD  . GLN A 0 358 . -105.606 -23.364 64.980  1.00 29.20 358 A 1 
ATOM 2742 N NE2 . GLN A 0 358 . -104.301 -23.382 64.830  1.00 29.20 358 A 1 
ATOM 2743 O OE1 . GLN A 0 358 . -106.295 -23.913 64.142  1.00 29.20 358 A 1 
ATOM 2744 N N   . GLN A 0 359 . -110.005 -20.357 67.772  1.00 27.90 359 A 1 
ATOM 2745 C CA  . GLN A 0 359 . -110.821 -19.422 66.984  1.00 27.90 359 A 1 
ATOM 2746 C C   . GLN A 0 359 . -109.901 -18.805 65.892  1.00 27.90 359 A 1 
ATOM 2747 C CB  . GLN A 0 359 . -111.359 -18.370 67.978  1.00 27.90 359 A 1 
ATOM 2748 O O   . GLN A 0 359 . -108.720 -18.619 66.167  1.00 27.90 359 A 1 
ATOM 2749 C CG  . GLN A 0 359 . -112.878 -18.447 68.193  1.00 27.90 359 A 1 
ATOM 2750 C CD  . GLN A 0 359 . -113.366 -17.377 69.171  1.00 27.90 359 A 1 
ATOM 2751 N NE2 . GLN A 0 359 . -114.507 -16.767 68.939  1.00 27.90 359 A 1 
ATOM 2752 O OE1 . GLN A 0 359 . -112.740 -17.063 70.168  1.00 27.90 359 A 1 
ATOM 2753 N N   . VAL A 0 360 . -110.303 -18.452 64.661  1.00 29.76 360 A 1 
ATOM 2754 C CA  . VAL A 0 360 . -111.638 -18.288 64.052  1.00 29.76 360 A 1 
ATOM 2755 C C   . VAL A 0 360 . -111.574 -18.615 62.543  1.00 29.76 360 A 1 
ATOM 2756 C CB  . VAL A 0 360 . -112.087 -16.796 64.116  1.00 29.76 360 A 1 
ATOM 2757 O O   . VAL A 0 360 . -110.745 -18.025 61.852  1.00 29.76 360 A 1 
ATOM 2758 C CG1 . VAL A 0 360 . -113.580 -16.654 63.794  1.00 29.76 360 A 1 
ATOM 2759 C CG2 . VAL A 0 360 . -111.860 -16.055 65.437  1.00 29.76 360 A 1 
ATOM 2760 N N   . SER A 0 361 . -112.496 -19.427 61.999  1.00 29.82 361 A 1 
ATOM 2761 C CA  . SER A 0 361 . -113.188 -19.164 60.709  1.00 29.82 361 A 1 
ATOM 2762 C C   . SER A 0 361 . -114.218 -20.241 60.333  1.00 29.82 361 A 1 
ATOM 2763 C CB  . SER A 0 361 . -112.231 -18.996 59.518  1.00 29.82 361 A 1 
ATOM 2764 O O   . SER A 0 361 . -114.048 -21.407 60.660  1.00 29.82 361 A 1 
ATOM 2765 O OG  . SER A 0 361 . -111.873 -17.632 59.450  1.00 29.82 361 A 1 
ATOM 2766 N N   . ALA A 0 362 . -115.249 -19.821 59.586  1.00 31.40 362 A 1 
ATOM 2767 C CA  . ALA A 0 362 . -116.263 -20.641 58.896  1.00 31.40 362 A 1 
ATOM 2768 C C   . ALA A 0 362 . -117.315 -21.411 59.743  1.00 31.40 362 A 1 
ATOM 2769 C CB  . ALA A 0 362 . -115.585 -21.486 57.810  1.00 31.40 362 A 1 
ATOM 2770 O O   . ALA A 0 362 . -117.323 -22.631 59.828  1.00 31.40 362 A 1 
ATOM 2771 N N   . ASN A 0 363 . -118.286 -20.652 60.266  1.00 29.50 363 A 1 
ATOM 2772 C CA  . ASN A 0 363 . -119.733 -20.819 60.010  1.00 29.50 363 A 1 
ATOM 2773 C C   . ASN A 0 363 . -120.319 -22.253 59.827  1.00 29.50 363 A 1 
ATOM 2774 C CB  . ASN A 0 363 . -120.032 -19.936 58.774  1.00 29.50 363 A 1 
ATOM 2775 O O   . ASN A 0 363 . -120.209 -22.834 58.749  1.00 29.50 363 A 1 
ATOM 2776 C CG  . ASN A 0 363 . -121.507 -19.659 58.551  1.00 29.50 363 A 1 
ATOM 2777 N ND2 . ASN A 0 363 . -121.859 -19.104 57.416  1.00 29.50 363 A 1 
ATOM 2778 O OD1 . ASN A 0 363 . -122.349 -19.876 59.404  1.00 29.50 363 A 1 
ATOM 2779 N N   . GLY A 0 364 . -121.079 -22.747 60.817  1.00 31.05 364 A 1 
ATOM 2780 C CA  . GLY A 0 364 . -121.935 -23.944 60.709  1.00 31.05 364 A 1 
ATOM 2781 C C   . GLY A 0 364 . -122.770 -24.193 61.981  1.00 31.05 364 A 1 
ATOM 2782 O O   . GLY A 0 364 . -122.236 -24.177 63.084  1.00 31.05 364 A 1 
ATOM 2783 N N   . GLN A 0 365 . -124.091 -24.370 61.854  1.00 27.01 365 A 1 
ATOM 2784 C CA  . GLN A 0 365 . -125.056 -24.404 62.976  1.00 27.01 365 A 1 
ATOM 2785 C C   . GLN A 0 365 . -125.159 -25.779 63.675  1.00 27.01 365 A 1 
ATOM 2786 C CB  . GLN A 0 365 . -126.462 -24.088 62.418  1.00 27.01 365 A 1 
ATOM 2787 O O   . GLN A 0 365 . -125.228 -26.781 62.966  1.00 27.01 365 A 1 
ATOM 2788 C CG  . GLN A 0 365 . -126.646 -22.707 61.769  1.00 27.01 365 A 1 
ATOM 2789 C CD  . GLN A 0 365 . -127.815 -22.721 60.784  1.00 27.01 365 A 1 
ATOM 2790 N NE2 . GLN A 0 365 . -129.047 -22.612 61.231  1.00 27.01 365 A 1 
ATOM 2791 O OE1 . GLN A 0 365 . -127.642 -22.863 59.589  1.00 27.01 365 A 1 
ATOM 2792 N N   . SER A 0 366 . -125.381 -25.821 65.008  1.00 30.70 366 A 1 
ATOM 2793 C CA  . SER A 0 366 . -126.589 -26.408 65.677  1.00 30.70 366 A 1 
ATOM 2794 C C   . SER A 0 366 . -126.398 -26.858 67.150  1.00 30.70 366 A 1 
ATOM 2795 C CB  . SER A 0 366 . -127.183 -27.619 64.940  1.00 30.70 366 A 1 
ATOM 2796 O O   . SER A 0 366 . -125.454 -27.570 67.451  1.00 30.70 366 A 1 
ATOM 2797 O OG  . SER A 0 366 . -127.753 -27.180 63.724  1.00 30.70 366 A 1 
ATOM 2798 N N   . TYR A 0 367 . -127.359 -26.474 68.014  1.00 27.94 367 A 1 
ATOM 2799 C CA  . TYR A 0 367 . -127.894 -27.095 69.263  1.00 27.94 367 A 1 
ATOM 2800 C C   . TYR A 0 367 . -126.992 -27.951 70.212  1.00 27.94 367 A 1 
ATOM 2801 C CB  . TYR A 0 367 . -129.156 -27.891 68.868  1.00 27.94 367 A 1 
ATOM 2802 O O   . TYR A 0 367 . -126.428 -28.942 69.779  1.00 27.94 367 A 1 
ATOM 2803 C CG  . TYR A 0 367 . -130.438 -27.071 68.832  1.00 27.94 367 A 1 
ATOM 2804 C CD1 . TYR A 0 367 . -131.403 -27.259 69.842  1.00 27.94 367 A 1 
ATOM 2805 C CD2 . TYR A 0 367 . -130.673 -26.123 67.814  1.00 27.94 367 A 1 
ATOM 2806 C CE1 . TYR A 0 367 . -132.572 -26.478 69.866  1.00 27.94 367 A 1 
ATOM 2807 C CE2 . TYR A 0 367 . -131.845 -25.339 67.832  1.00 27.94 367 A 1 
ATOM 2808 O OH  . TYR A 0 367 . -133.924 -24.760 68.898  1.00 27.94 367 A 1 
ATOM 2809 C CZ  . TYR A 0 367 . -132.793 -25.511 68.866  1.00 27.94 367 A 1 
ATOM 2810 N N   . HIS A 0 368 . -126.808 -27.632 71.515  1.00 33.33 368 A 1 
ATOM 2811 C CA  . HIS A 0 368 . -127.707 -27.726 72.719  1.00 33.33 368 A 1 
ATOM 2812 C C   . HIS A 0 368 . -127.641 -29.102 73.485  1.00 33.33 368 A 1 
ATOM 2813 C CB  . HIS A 0 368 . -129.101 -27.093 72.505  1.00 33.33 368 A 1 
ATOM 2814 O O   . HIS A 0 368 . -127.000 -30.005 72.963  1.00 33.33 368 A 1 
ATOM 2815 C CG  . HIS A 0 368 . -129.322 -25.796 73.260  1.00 33.33 368 A 1 
ATOM 2816 C CD2 . HIS A 0 368 . -129.689 -24.596 72.712  1.00 33.33 368 A 1 
ATOM 2817 N ND1 . HIS A 0 368 . -129.182 -25.582 74.615  1.00 33.33 368 A 1 
ATOM 2818 C CE1 . HIS A 0 368 . -129.465 -24.295 74.874  1.00 33.33 368 A 1 
ATOM 2819 N NE2 . HIS A 0 368 . -129.774 -23.652 73.740  1.00 33.33 368 A 1 
ATOM 2820 N N   . PRO A 0 369 . -128.097 -29.262 74.763  1.00 46.31 369 A 1 
ATOM 2821 C CA  . PRO A 0 369 . -127.176 -29.412 75.915  1.00 46.31 369 A 1 
ATOM 2822 C C   . PRO A 0 369 . -127.377 -30.679 76.815  1.00 46.31 369 A 1 
ATOM 2823 C CB  . PRO A 0 369 . -127.522 -28.141 76.711  1.00 46.31 369 A 1 
ATOM 2824 O O   . PRO A 0 369 . -128.100 -31.599 76.447  1.00 46.31 369 A 1 
ATOM 2825 C CG  . PRO A 0 369 . -129.050 -28.194 76.705  1.00 46.31 369 A 1 
ATOM 2826 C CD  . PRO A 0 369 . -129.367 -28.807 75.337  1.00 46.31 369 A 1 
ATOM 2827 N N   . ASP A 0 370 . -126.803 -30.619 78.036  1.00 38.92 370 A 1 
ATOM 2828 C CA  . ASP A 0 370 . -127.220 -31.215 79.343  1.00 38.92 370 A 1 
ATOM 2829 C C   . ASP A 0 370 . -126.471 -32.430 79.989  1.00 38.92 370 A 1 
ATOM 2830 C CB  . ASP A 0 370 . -128.760 -31.241 79.540  1.00 38.92 370 A 1 
ATOM 2831 O O   . ASP A 0 370 . -125.799 -33.187 79.287  1.00 38.92 370 A 1 
ATOM 2832 C CG  . ASP A 0 370 . -129.345 -29.966 80.169  1.00 38.92 370 A 1 
ATOM 2833 O OD1 . ASP A 0 370 . -128.608 -28.960 80.298  1.00 38.92 370 A 1 
ATOM 2834 O OD2 . ASP A 0 370 . -130.534 -30.018 80.548  1.00 38.92 370 A 1 
ATOM 2835 N N   . PRO A 0 371 . -126.496 -32.587 81.352  1.00 50.71 371 A 1 
ATOM 2836 C CA  . PRO A 0 371 . -125.440 -33.287 82.125  1.00 50.71 371 A 1 
ATOM 2837 C C   . PRO A 0 371 . -125.873 -34.389 83.146  1.00 50.71 371 A 1 
ATOM 2838 C CB  . PRO A 0 371 . -124.835 -32.124 82.916  1.00 50.71 371 A 1 
ATOM 2839 O O   . PRO A 0 371 . -127.004 -34.403 83.622  1.00 50.71 371 A 1 
ATOM 2840 C CG  . PRO A 0 371 . -126.078 -31.348 83.371  1.00 50.71 371 A 1 
ATOM 2841 C CD  . PRO A 0 371 . -127.129 -31.662 82.303  1.00 50.71 371 A 1 
ATOM 2842 N N   . TYR A 0 372 . -124.919 -35.241 83.587  1.00 29.97 372 A 1 
ATOM 2843 C CA  . TYR A 0 372 . -124.929 -36.158 84.773  1.00 29.97 372 A 1 
ATOM 2844 C C   . TYR A 0 372 . -123.462 -36.546 85.151  1.00 29.97 372 A 1 
ATOM 2845 C CB  . TYR A 0 372 . -125.722 -37.450 84.450  1.00 29.97 372 A 1 
ATOM 2846 O O   . TYR A 0 372 . -122.590 -36.400 84.303  1.00 29.97 372 A 1 
ATOM 2847 C CG  . TYR A 0 372 . -127.160 -37.490 84.949  1.00 29.97 372 A 1 
ATOM 2848 C CD1 . TYR A 0 372 . -127.452 -37.980 86.239  1.00 29.97 372 A 1 
ATOM 2849 C CD2 . TYR A 0 372 . -128.213 -37.060 84.118  1.00 29.97 372 A 1 
ATOM 2850 C CE1 . TYR A 0 372 . -128.780 -37.998 86.709  1.00 29.97 372 A 1 
ATOM 2851 C CE2 . TYR A 0 372 . -129.541 -37.066 84.584  1.00 29.97 372 A 1 
ATOM 2852 O OH  . TYR A 0 372 . -131.101 -37.530 86.352  1.00 29.97 372 A 1 
ATOM 2853 C CZ  . TYR A 0 372 . -129.826 -37.529 85.886  1.00 29.97 372 A 1 
ATOM 2854 N N   . GLY A 0 373 . -123.064 -37.078 86.328  1.00 30.75 373 A 1 
ATOM 2855 C CA  . GLY A 0 373 . -123.716 -37.282 87.643  1.00 30.75 373 A 1 
ATOM 2856 C C   . GLY A 0 373 . -123.095 -38.440 88.492  1.00 30.75 373 A 1 
ATOM 2857 O O   . GLY A 0 373 . -122.629 -39.414 87.911  1.00 30.75 373 A 1 
ATOM 2858 N N   . LYS A 0 374 . -123.193 -38.389 89.847  1.00 30.85 374 A 1 
ATOM 2859 C CA  . LYS A 0 374 . -122.691 -39.366 90.890  1.00 30.85 374 A 1 
ATOM 2860 C C   . LYS A 0 374 . -121.158 -39.339 91.168  1.00 30.85 374 A 1 
ATOM 2861 C CB  . LYS A 0 374 . -123.137 -40.813 90.567  1.00 30.85 374 A 1 
ATOM 2862 O O   . LYS A 0 374 . -120.407 -39.055 90.250  1.00 30.85 374 A 1 
ATOM 2863 C CG  . LYS A 0 374 . -124.631 -40.991 90.233  1.00 30.85 374 A 1 
ATOM 2864 C CD  . LYS A 0 374 . -124.950 -42.458 89.908  1.00 30.85 374 A 1 
ATOM 2865 C CE  . LYS A 0 374 . -126.439 -42.612 89.572  1.00 30.85 374 A 1 
ATOM 2866 N NZ  . LYS A 0 374 . -126.796 -44.026 89.294  1.00 30.85 374 A 1 
ATOM 2867 N N   . GLY A 0 375 . -120.571 -39.618 92.357  1.00 30.39 375 A 1 
ATOM 2868 C CA  . GLY A 0 375 . -121.040 -39.919 93.743  1.00 30.39 375 A 1 
ATOM 2869 C C   . GLY A 0 375 . -120.625 -41.325 94.266  1.00 30.39 375 A 1 
ATOM 2870 O O   . GLY A 0 375 . -120.871 -42.279 93.539  1.00 30.39 375 A 1 
ATOM 2871 N N   . GLY A 0 376 . -120.055 -41.586 95.470  1.00 28.71 376 A 1 
ATOM 2872 C CA  . GLY A 0 376 . -119.616 -40.773 96.642  1.00 28.71 376 A 1 
ATOM 2873 C C   . GLY A 0 376 . -119.176 -41.651 97.870  1.00 28.71 376 A 1 
ATOM 2874 O O   . GLY A 0 376 . -119.204 -42.871 97.746  1.00 28.71 376 A 1 
ATOM 2875 N N   . TYR A 0 377 . -118.869 -41.056 99.054  1.00 29.33 377 A 1 
ATOM 2876 C CA  . TYR A 0 377 . -118.556 -41.697 100.386 1.00 29.33 377 A 1 
ATOM 2877 C C   . TYR A 0 377 . -117.165 -42.405 100.546 1.00 29.33 377 A 1 
ATOM 2878 C CB  . TYR A 0 377 . -119.744 -42.583 100.811 1.00 29.33 377 A 1 
ATOM 2879 O O   . TYR A 0 377 . -116.553 -42.738 99.542  1.00 29.33 377 A 1 
ATOM 2880 C CG  . TYR A 0 377 . -121.088 -41.875 100.834 1.00 29.33 377 A 1 
ATOM 2881 C CD1 . TYR A 0 377 . -121.453 -41.098 101.951 1.00 29.33 377 A 1 
ATOM 2882 C CD2 . TYR A 0 377 . -121.966 -41.984 99.738  1.00 29.33 377 A 1 
ATOM 2883 C CE1 . TYR A 0 377 . -122.688 -40.422 101.972 1.00 29.33 377 A 1 
ATOM 2884 C CE2 . TYR A 0 377 . -123.196 -41.298 99.748  1.00 29.33 377 A 1 
ATOM 2885 O OH  . TYR A 0 377 . -124.746 -39.858 100.866 1.00 29.33 377 A 1 
ATOM 2886 C CZ  . TYR A 0 377 . -123.559 -40.517 100.864 1.00 29.33 377 A 1 
ATOM 2887 N N   . VAL A 0 378 . -116.547 -42.652 101.731 1.00 33.76 378 A 1 
ATOM 2888 C CA  . VAL A 0 378 . -116.922 -42.494 103.169 1.00 33.76 378 A 1 
ATOM 2889 C C   . VAL A 0 378 . -115.702 -42.204 104.102 1.00 33.76 378 A 1 
ATOM 2890 C CB  . VAL A 0 378 . -117.691 -43.755 103.662 1.00 33.76 378 A 1 
ATOM 2891 O O   . VAL A 0 378 . -114.550 -42.274 103.685 1.00 33.76 378 A 1 
ATOM 2892 C CG1 . VAL A 0 378 . -116.863 -44.815 104.405 1.00 33.76 378 A 1 
ATOM 2893 C CG2 . VAL A 0 378 . -118.876 -43.369 104.558 1.00 33.76 378 A 1 
ATOM 2894 N N   . THR A 0 379 . -115.969 -41.877 105.375 1.00 29.86 379 A 1 
ATOM 2895 C CA  . THR A 0 379 . -115.076 -41.403 106.465 1.00 29.86 379 A 1 
ATOM 2896 C C   . THR A 0 379 . -114.267 -42.458 107.254 1.00 29.86 379 A 1 
ATOM 2897 C CB  . THR A 0 379 . -115.966 -40.702 107.520 1.00 29.86 379 A 1 
ATOM 2898 O O   . THR A 0 379 . -114.678 -43.611 107.384 1.00 29.86 379 A 1 
ATOM 2899 C CG2 . THR A 0 379 . -116.301 -39.265 107.147 1.00 29.86 379 A 1 
ATOM 2900 O OG1 . THR A 0 379 . -117.206 -41.370 107.661 1.00 29.86 379 A 1 
ATOM 2901 N N   . LYS A 0 380 . -113.198 -42.017 107.955 1.00 36.29 380 A 1 
ATOM 2902 C CA  . LYS A 0 380 . -112.768 -42.595 109.254 1.00 36.29 380 A 1 
ATOM 2903 C C   . LYS A 0 380 . -112.054 -41.567 110.160 1.00 36.29 380 A 1 
ATOM 2904 C CB  . LYS A 0 380 . -111.930 -43.876 109.041 1.00 36.29 380 A 1 
ATOM 2905 O O   . LYS A 0 380 . -111.348 -40.699 109.665 1.00 36.29 380 A 1 
ATOM 2906 C CG  . LYS A 0 380 . -112.399 -44.983 110.002 1.00 36.29 380 A 1 
ATOM 2907 C CD  . LYS A 0 380 . -111.724 -46.332 109.720 1.00 36.29 380 A 1 
ATOM 2908 C CE  . LYS A 0 380 . -112.353 -47.416 110.607 1.00 36.29 380 A 1 
ATOM 2909 N NZ  . LYS A 0 380 . -111.775 -48.756 110.335 1.00 36.29 380 A 1 
ATOM 2910 N N   . HIS A 0 381 . -112.273 -41.661 111.477 1.00 27.13 381 A 1 
ATOM 2911 C CA  . HIS A 0 381 . -111.863 -40.709 112.533 1.00 27.13 381 A 1 
ATOM 2912 C C   . HIS A 0 381 . -111.119 -41.425 113.687 1.00 27.13 381 A 1 
ATOM 2913 C CB  . HIS A 0 381 . -113.130 -40.036 113.121 1.00 27.13 381 A 1 
ATOM 2914 O O   . HIS A 0 381 . -111.341 -42.616 113.901 1.00 27.13 381 A 1 
ATOM 2915 C CG  . HIS A 0 381 . -113.433 -38.620 112.692 1.00 27.13 381 A 1 
ATOM 2916 C CD2 . HIS A 0 381 . -113.330 -38.081 111.437 1.00 27.13 381 A 1 
ATOM 2917 N ND1 . HIS A 0 381 . -113.966 -37.642 113.506 1.00 27.13 381 A 1 
ATOM 2918 C CE1 . HIS A 0 381 . -114.176 -36.543 112.763 1.00 27.13 381 A 1 
ATOM 2919 N NE2 . HIS A 0 381 . -113.806 -36.768 111.494 1.00 27.13 381 A 1 
ATOM 2920 N N   . GLY A 0 382 . -110.335 -40.672 114.475 1.00 31.64 382 A 1 
ATOM 2921 C CA  . GLY A 0 382 . -109.742 -41.066 115.773 1.00 31.64 382 A 1 
ATOM 2922 C C   . GLY A 0 382 . -108.409 -40.331 116.020 1.00 31.64 382 A 1 
ATOM 2923 O O   . GLY A 0 382 . -107.500 -40.493 115.221 1.00 31.64 382 A 1 
ATOM 2924 N N   . ALA A 0 383 . -108.315 -39.356 116.940 1.00 29.32 383 A 1 
ATOM 2925 C CA  . ALA A 0 383 . -108.111 -39.515 118.400 1.00 29.32 383 A 1 
ATOM 2926 C C   . ALA A 0 383 . -106.652 -39.936 118.747 1.00 29.32 383 A 1 
ATOM 2927 C CB  . ALA A 0 383 . -109.186 -40.444 118.989 1.00 29.32 383 A 1 
ATOM 2928 O O   . ALA A 0 383 . -106.126 -40.823 118.094 1.00 29.32 383 A 1 
ATOM 2929 N N   . GLN A 0 384 . -105.925 -39.392 119.739 1.00 29.36 384 A 1 
ATOM 2930 C CA  . GLN A 0 384 . -106.225 -38.407 120.794 1.00 29.36 384 A 1 
ATOM 2931 C C   . GLN A 0 384 . -104.916 -37.806 121.380 1.00 29.36 384 A 1 
ATOM 2932 C CB  . GLN A 0 384 . -107.048 -39.129 121.878 1.00 29.36 384 A 1 
ATOM 2933 O O   . GLN A 0 384 . -103.847 -38.394 121.278 1.00 29.36 384 A 1 
ATOM 2934 C CG  . GLN A 0 384 . -107.237 -38.432 123.235 1.00 29.36 384 A 1 
ATOM 2935 C CD  . GLN A 0 384 . -108.186 -39.223 124.134 1.00 29.36 384 A 1 
ATOM 2936 N NE2 . GLN A 0 384 . -107.969 -39.237 125.429 1.00 29.36 384 A 1 
ATOM 2937 O OE1 . GLN A 0 384 . -109.145 -39.832 123.692 1.00 29.36 384 A 1 
ATOM 2938 N N   . ALA A 0 385 . -105.055 -36.623 121.983 1.00 28.40 385 A 1 
ATOM 2939 C CA  . ALA A 0 385 . -104.074 -35.710 122.581 1.00 28.40 385 A 1 
ATOM 2940 C C   . ALA A 0 385 . -103.231 -36.184 123.801 1.00 28.40 385 A 1 
ATOM 2941 C CB  . ALA A 0 385 . -104.931 -34.513 123.016 1.00 28.40 385 A 1 
ATOM 2942 O O   . ALA A 0 385 . -103.594 -37.132 124.494 1.00 28.40 385 A 1 
ATOM 2943 N N   . GLY A 0 386 . -102.186 -35.394 124.119 1.00 30.37 386 A 1 
ATOM 2944 C CA  . GLY A 0 386 . -101.306 -35.466 125.310 1.00 30.37 386 A 1 
ATOM 2945 C C   . GLY A 0 386 . -99.819  -35.648 124.933 1.00 30.37 386 A 1 
ATOM 2946 O O   . GLY A 0 386 . -99.543  -36.315 123.946 1.00 30.37 386 A 1 
ATOM 2947 N N   . GLN A 0 387 . -98.802  -35.103 125.619 1.00 32.56 387 A 1 
ATOM 2948 C CA  . GLN A 0 387 . -98.731  -34.223 126.801 1.00 32.56 387 A 1 
ATOM 2949 C C   . GLN A 0 387 . -97.340  -33.522 126.854 1.00 32.56 387 A 1 
ATOM 2950 C CB  . GLN A 0 387 . -98.984  -35.087 128.054 1.00 32.56 387 A 1 
ATOM 2951 O O   . GLN A 0 387 . -96.410  -33.939 126.170 1.00 32.56 387 A 1 
ATOM 2952 C CG  . GLN A 0 387 . -98.954  -34.329 129.393 1.00 32.56 387 A 1 
ATOM 2953 C CD  . GLN A 0 387 . -99.443  -35.190 130.554 1.00 32.56 387 A 1 
ATOM 2954 N NE2 . GLN A 0 387 . -98.782  -35.160 131.690 1.00 32.56 387 A 1 
ATOM 2955 O OE1 . GLN A 0 387 . -100.437 -35.888 130.471 1.00 32.56 387 A 1 
ATOM 2956 N N   . TYR A 0 388 . -97.197  -32.448 127.643 1.00 28.33 388 A 1 
ATOM 2957 C CA  . TYR A 0 388 . -95.994  -31.598 127.751 1.00 28.33 388 A 1 
ATOM 2958 C C   . TYR A 0 388 . -94.835  -32.174 128.593 1.00 28.33 388 A 1 
ATOM 2959 C CB  . TYR A 0 388 . -96.392  -30.257 128.397 1.00 28.33 388 A 1 
ATOM 2960 O O   . TYR A 0 388 . -95.062  -32.841 129.601 1.00 28.33 388 A 1 
ATOM 2961 C CG  . TYR A 0 388 . -97.190  -29.302 127.532 1.00 28.33 388 A 1 
ATOM 2962 C CD1 . TYR A 0 388 . -96.549  -28.187 126.957 1.00 28.33 388 A 1 
ATOM 2963 C CD2 . TYR A 0 388 . -98.575  -29.486 127.351 1.00 28.33 388 A 1 
ATOM 2964 C CE1 . TYR A 0 388 . -97.287  -27.256 126.201 1.00 28.33 388 A 1 
ATOM 2965 C CE2 . TYR A 0 388 . -99.314  -28.563 126.587 1.00 28.33 388 A 1 
ATOM 2966 O OH  . TYR A 0 388 . -99.396  -26.552 125.292 1.00 28.33 388 A 1 
ATOM 2967 C CZ  . TYR A 0 388 . -98.673  -27.445 126.015 1.00 28.33 388 A 1 
ATOM 2968 N N   . GLY A 0 389 . -93.609  -31.748 128.250 1.00 33.94 389 A 1 
ATOM 2969 C CA  . GLY A 0 389 . -92.377  -31.820 129.055 1.00 33.94 389 A 1 
ATOM 2970 C C   . GLY A 0 389 . -91.140  -32.062 128.170 1.00 33.94 389 A 1 
ATOM 2971 O O   . GLY A 0 389 . -91.206  -32.927 127.312 1.00 33.94 389 A 1 
ATOM 2972 N N   . ALA A 0 390 . -89.957  -31.451 128.269 1.00 28.70 390 A 1 
ATOM 2973 C CA  . ALA A 0 390 . -89.359  -30.286 128.934 1.00 28.70 390 A 1 
ATOM 2974 C C   . ALA A 0 390 . -87.830  -30.574 129.003 1.00 28.70 390 A 1 
ATOM 2975 C CB  . ALA A 0 390 . -89.902  -30.053 130.355 1.00 28.70 390 A 1 
ATOM 2976 O O   . ALA A 0 390 . -87.446  -31.697 129.303 1.00 28.70 390 A 1 
ATOM 2977 N N   . ALA A 0 391 . -86.984  -29.554 128.801 1.00 30.19 391 A 1 
ATOM 2978 C CA  . ALA A 0 391 . -85.541  -29.510 129.132 1.00 30.19 391 A 1 
ATOM 2979 C C   . ALA A 0 391 . -84.494  -30.333 128.316 1.00 30.19 391 A 1 
ATOM 2980 C CB  . ALA A 0 391 . -85.370  -29.706 130.646 1.00 30.19 391 A 1 
ATOM 2981 O O   . ALA A 0 391 . -84.248  -31.506 128.555 1.00 30.19 391 A 1 
ATOM 2982 N N   . SER A 0 392 . -83.740  -29.592 127.487 1.00 27.79 392 A 1 
ATOM 2983 C CA  . SER A 0 392 . -82.259  -29.471 127.496 1.00 27.79 392 A 1 
ATOM 2984 C C   . SER A 0 392 . -81.345  -30.719 127.471 1.00 27.79 392 A 1 
ATOM 2985 C CB  . SER A 0 392 . -81.868  -28.601 128.700 1.00 27.79 392 A 1 
ATOM 2986 O O   . SER A 0 392 . -81.173  -31.405 128.474 1.00 27.79 392 A 1 
ATOM 2987 O OG  . SER A 0 392 . -80.559  -28.093 128.550 1.00 27.79 392 A 1 
ATOM 2988 N N   . GLY A 0 393 . -80.581  -30.882 126.379 1.00 30.12 393 A 1 
ATOM 2989 C CA  . GLY A 0 393 . -79.410  -31.772 126.289 1.00 30.12 393 A 1 
ATOM 2990 C C   . GLY A 0 393 . -78.588  -31.509 125.015 1.00 30.12 393 A 1 
ATOM 2991 O O   . GLY A 0 393 . -79.164  -31.301 123.951 1.00 30.12 393 A 1 
ATOM 2992 N N   . LYS A 0 394 . -77.251  -31.448 125.112 1.00 26.92 394 A 1 
ATOM 2993 C CA  . LYS A 0 394 . -76.354  -31.017 124.016 1.00 26.92 394 A 1 
ATOM 2994 C C   . LYS A 0 394 . -75.855  -32.178 123.137 1.00 26.92 394 A 1 
ATOM 2995 C CB  . LYS A 0 394 . -75.105  -30.312 124.584 1.00 26.92 394 A 1 
ATOM 2996 O O   . LYS A 0 394 . -75.348  -33.151 123.674 1.00 26.92 394 A 1 
ATOM 2997 C CG  . LYS A 0 394 . -75.342  -28.976 125.305 1.00 26.92 394 A 1 
ATOM 2998 C CD  . LYS A 0 394 . -73.996  -28.458 125.842 1.00 26.92 394 A 1 
ATOM 2999 C CE  . LYS A 0 394 . -74.139  -27.094 126.526 1.00 26.92 394 A 1 
ATOM 3000 N NZ  . LYS A 0 394 . -72.835  -26.616 127.054 1.00 26.92 394 A 1 
ATOM 3001 N N   . GLY A 0 395 . -75.832  -31.943 121.820 1.00 27.40 395 A 1 
ATOM 3002 C CA  . GLY A 0 395 . -74.691  -32.217 120.928 1.00 27.40 395 A 1 
ATOM 3003 C C   . GLY A 0 395 . -74.295  -33.664 120.597 1.00 27.40 395 A 1 
ATOM 3004 O O   . GLY A 0 395 . -73.586  -34.307 121.364 1.00 27.40 395 A 1 
ATOM 3005 N N   . SER A 0 396 . -74.572  -34.082 119.357 1.00 30.40 396 A 1 
ATOM 3006 C CA  . SER A 0 396 . -73.744  -35.058 118.629 1.00 30.40 396 A 1 
ATOM 3007 C C   . SER A 0 396 . -73.893  -34.868 117.113 1.00 30.40 396 A 1 
ATOM 3008 C CB  . SER A 0 396 . -74.086  -36.505 119.022 1.00 30.40 396 A 1 
ATOM 3009 O O   . SER A 0 396 . -74.941  -35.193 116.552 1.00 30.40 396 A 1 
ATOM 3010 O OG  . SER A 0 396 . -75.418  -36.839 118.682 1.00 30.40 396 A 1 
ATOM 3011 N N   . ASP A 0 397 . -72.854  -34.367 116.445 1.00 28.80 397 A 1 
ATOM 3012 C CA  . ASP A 0 397 . -72.778  -34.382 114.981 1.00 28.80 397 A 1 
ATOM 3013 C C   . ASP A 0 397 . -72.602  -35.824 114.485 1.00 28.80 397 A 1 
ATOM 3014 C CB  . ASP A 0 397 . -71.602  -33.524 114.480 1.00 28.80 397 A 1 
ATOM 3015 O O   . ASP A 0 397 . -71.646  -36.504 114.860 1.00 28.80 397 A 1 
ATOM 3016 C CG  . ASP A 0 397 . -71.871  -32.024 114.584 1.00 28.80 397 A 1 
ATOM 3017 O OD1 . ASP A 0 397 . -72.935  -31.603 114.078 1.00 28.80 397 A 1 
ATOM 3018 O OD2 . ASP A 0 397 . -71.015  -31.323 115.165 1.00 28.80 397 A 1 
ATOM 3019 N N   . SER A 0 398 . -73.487  -36.286 113.599 1.00 33.98 398 A 1 
ATOM 3020 C CA  . SER A 0 398 . -73.242  -37.495 112.805 1.00 33.98 398 A 1 
ATOM 3021 C C   . SER A 0 398 . -73.544  -37.215 111.336 1.00 33.98 398 A 1 
ATOM 3022 C CB  . SER A 0 398 . -73.958  -38.731 113.374 1.00 33.98 398 A 1 
ATOM 3023 O O   . SER A 0 398 . -74.694  -37.041 110.934 1.00 33.98 398 A 1 
ATOM 3024 O OG  . SER A 0 398 . -75.355  -38.732 113.167 1.00 33.98 398 A 1 
ATOM 3025 N N   . MET A 0 399 . -72.483  -37.120 110.535 1.00 27.67 399 A 1 
ATOM 3026 C CA  . MET A 0 399 . -72.579  -36.968 109.086 1.00 27.67 399 A 1 
ATOM 3027 C C   . MET A 0 399 . -73.093  -38.275 108.473 1.00 27.67 399 A 1 
ATOM 3028 C CB  . MET A 0 399 . -71.199  -36.623 108.503 1.00 27.67 399 A 1 
ATOM 3029 O O   . MET A 0 399 . -72.373  -39.271 108.457 1.00 27.67 399 A 1 
ATOM 3030 C CG  . MET A 0 399 . -70.705  -35.221 108.867 1.00 27.67 399 A 1 
ATOM 3031 S SD  . MET A 0 399 . -69.037  -34.894 108.232 1.00 27.67 399 A 1 
ATOM 3032 C CE  . MET A 0 399 . -68.924  -33.113 108.535 1.00 27.67 399 A 1 
ATOM 3033 N N   . VAL A 0 400 . -74.313  -38.267 107.934 1.00 35.34 400 A 1 
ATOM 3034 C CA  . VAL A 0 400 . -74.855  -39.385 107.147 1.00 35.34 400 A 1 
ATOM 3035 C C   . VAL A 0 400 . -74.947  -38.958 105.685 1.00 35.34 400 A 1 
ATOM 3036 C CB  . VAL A 0 400 . -76.185  -39.912 107.714 1.00 35.34 400 A 1 
ATOM 3037 O O   . VAL A 0 400 . -75.651  -38.015 105.329 1.00 35.34 400 A 1 
ATOM 3038 C CG1 . VAL A 0 400 . -76.688  -41.112 106.898 1.00 35.34 400 A 1 
ATOM 3039 C CG2 . VAL A 0 400 . -76.008  -40.383 109.165 1.00 35.34 400 A 1 
ATOM 3040 N N   . TRP A 0 401 . -74.168  -39.638 104.847 1.00 23.32 401 A 1 
ATOM 3041 C CA  . TRP A 0 401 . -73.917  -39.282 103.452 1.00 23.32 401 A 1 
ATOM 3042 C C   . TRP A 0 401 . -75.114  -39.636 102.551 1.00 23.32 401 A 1 
ATOM 3043 C CB  . TRP A 0 401 . -72.617  -39.989 103.041 1.00 23.32 401 A 1 
ATOM 3044 O O   . TRP A 0 401 . -75.692  -40.717 102.668 1.00 23.32 401 A 1 
ATOM 3045 C CG  . TRP A 0 401 . -71.855  -39.428 101.882 1.00 23.32 401 A 1 
ATOM 3046 C CD1 . TRP A 0 401 . -71.245  -38.220 101.853 1.00 23.32 401 A 1 
ATOM 3047 C CD2 . TRP A 0 401 . -71.500  -40.086 100.627 1.00 23.32 401 A 1 
ATOM 3048 C CE2 . TRP A 0 401 . -70.649  -39.213 99.885  1.00 23.32 401 A 1 
ATOM 3049 C CE3 . TRP A 0 401 . -71.784  -41.345 100.054 1.00 23.32 401 A 1 
ATOM 3050 N NE1 . TRP A 0 401 . -70.548  -38.083 100.668 1.00 23.32 401 A 1 
ATOM 3051 C CH2 . TRP A 0 401 . -70.401  -40.833 98.104  1.00 23.32 401 A 1 
ATOM 3052 C CZ2 . TRP A 0 401 . -70.101  -39.571 98.644  1.00 23.32 401 A 1 
ATOM 3053 C CZ3 . TRP A 0 401 . -71.242  -41.715 98.807  1.00 23.32 401 A 1 
ATOM 3054 N N   . GLN A 0 402 . -75.495  -38.726 101.651 1.00 30.51 402 A 1 
ATOM 3055 C CA  . GLN A 0 402 . -76.642  -38.892 100.750 1.00 30.51 402 A 1 
ATOM 3056 C C   . GLN A 0 402 . -76.238  -39.583 99.440  1.00 30.51 402 A 1 
ATOM 3057 C CB  . GLN A 0 402 . -77.270  -37.524 100.436 1.00 30.51 402 A 1 
ATOM 3058 O O   . GLN A 0 402 . -75.342  -39.116 98.742  1.00 30.51 402 A 1 
ATOM 3059 C CG  . GLN A 0 402 . -78.006  -36.889 101.627 1.00 30.51 402 A 1 
ATOM 3060 C CD  . GLN A 0 402 . -78.560  -35.501 101.300 1.00 30.51 402 A 1 
ATOM 3061 N NE2 . GLN A 0 402 . -79.489  -34.990 102.077 1.00 30.51 402 A 1 
ATOM 3062 O OE1 . GLN A 0 402 . -78.176  -34.841 100.351 1.00 30.51 402 A 1 
ATOM 3063 N N   . GLY A 0 403 . -76.959  -40.642 99.061  1.00 30.62 403 A 1 
ATOM 3064 C CA  . GLY A 0 403 . -76.869  -41.266 97.738  1.00 30.62 403 A 1 
ATOM 3065 C C   . GLY A 0 403 . -78.151  -41.048 96.935  1.00 30.62 403 A 1 
ATOM 3066 O O   . GLY A 0 403 . -79.187  -41.620 97.267  1.00 30.62 403 A 1 
ATOM 3067 N N   . ALA A 0 404 . -78.086  -40.245 95.870  1.00 28.70 404 A 1 
ATOM 3068 C CA  . ALA A 0 404 . -79.215  -39.965 94.982  1.00 28.70 404 A 1 
ATOM 3069 C C   . ALA A 0 404 . -78.969  -40.543 93.578  1.00 28.70 404 A 1 
ATOM 3070 C CB  . ALA A 0 404 . -79.450  -38.449 94.949  1.00 28.70 404 A 1 
ATOM 3071 O O   . ALA A 0 404 . -78.026  -40.146 92.899  1.00 28.70 404 A 1 
ATOM 3072 N N   . SER A 0 405 . -79.818  -41.471 93.126  1.00 33.81 405 A 1 
ATOM 3073 C CA  . SER A 0 405 . -79.823  -41.957 91.734  1.00 33.81 405 A 1 
ATOM 3074 C C   . SER A 0 405 . -81.147  -42.643 91.363  1.00 33.81 405 A 1 
ATOM 3075 C CB  . SER A 0 405 . -78.625  -42.888 91.455  1.00 33.81 405 A 1 
ATOM 3076 O O   . SER A 0 405 . -81.299  -43.851 91.508  1.00 33.81 405 A 1 
ATOM 3077 O OG  . SER A 0 405 . -78.401  -43.826 92.490  1.00 33.81 405 A 1 
ATOM 3078 N N   . ALA A 0 406 . -82.124  -41.869 90.871  1.00 35.65 406 A 1 
ATOM 3079 C CA  . ALA A 0 406 . -83.322  -42.389 90.189  1.00 35.65 406 A 1 
ATOM 3080 C C   . ALA A 0 406 . -84.095  -41.278 89.439  1.00 35.65 406 A 1 
ATOM 3081 C CB  . ALA A 0 406 . -84.243  -43.124 91.183  1.00 35.65 406 A 1 
ATOM 3082 O O   . ALA A 0 406 . -85.252  -40.998 89.749  1.00 35.65 406 A 1 
ATOM 3083 N N   . ALA A 0 407 . -83.468  -40.647 88.442  1.00 35.97 407 A 1 
ATOM 3084 C CA  . ALA A 0 407 . -84.146  -39.744 87.510  1.00 35.97 407 A 1 
ATOM 3085 C C   . ALA A 0 407 . -83.866  -40.177 86.062  1.00 35.97 407 A 1 
ATOM 3086 C CB  . ALA A 0 407 . -83.717  -38.298 87.790  1.00 35.97 407 A 1 
ATOM 3087 O O   . ALA A 0 407 . -82.712  -40.365 85.681  1.00 35.97 407 A 1 
ATOM 3088 N N   . LYS A 0 408 . -84.925  -40.343 85.261  1.00 36.35 408 A 1 
ATOM 3089 C CA  . LYS A 0 408 . -84.861  -40.524 83.803  1.00 36.35 408 A 1 
ATOM 3090 C C   . LYS A 0 408 . -85.953  -39.679 83.145  1.00 36.35 408 A 1 
ATOM 3091 C CB  . LYS A 0 408 . -85.007  -42.008 83.382  1.00 36.35 408 A 1 
ATOM 3092 O O   . LYS A 0 408 . -87.113  -40.076 83.122  1.00 36.35 408 A 1 
ATOM 3093 C CG  . LYS A 0 408 . -83.673  -42.723 83.099  1.00 36.35 408 A 1 
ATOM 3094 C CD  . LYS A 0 408 . -83.890  -43.937 82.173  1.00 36.35 408 A 1 
ATOM 3095 C CE  . LYS A 0 408 . -82.555  -44.601 81.804  1.00 36.35 408 A 1 
ATOM 3096 N NZ  . LYS A 0 408 . -82.689  -45.526 80.646  1.00 36.35 408 A 1 
ATOM 3097 N N   . GLN A 0 409 . -85.548  -38.553 82.577  1.00 32.66 409 A 1 
ATOM 3098 C CA  . GLN A 0 409 . -86.217  -37.870 81.472  1.00 32.66 409 A 1 
ATOM 3099 C C   . GLN A 0 409 . -85.103  -37.525 80.483  1.00 32.66 409 A 1 
ATOM 3100 C CB  . GLN A 0 409 . -86.966  -36.615 81.957  1.00 32.66 409 A 1 
ATOM 3101 O O   . GLN A 0 409 . -84.095  -36.947 80.884  1.00 32.66 409 A 1 
ATOM 3102 C CG  . GLN A 0 409 . -88.348  -36.951 82.544  1.00 32.66 409 A 1 
ATOM 3103 C CD  . GLN A 0 409 . -89.035  -35.730 83.149  1.00 32.66 409 A 1 
ATOM 3104 N NE2 . GLN A 0 409 . -90.307  -35.510 82.900  1.00 32.66 409 A 1 
ATOM 3105 O OE1 . GLN A 0 409 . -88.456  -34.973 83.904  1.00 32.66 409 A 1 
ATOM 3106 N N   . ALA A 0 410 . -85.237  -37.962 79.233  1.00 33.37 410 A 1 
ATOM 3107 C CA  . ALA A 0 410 . -84.261  -37.696 78.184  1.00 33.37 410 A 1 
ATOM 3108 C C   . ALA A 0 410 . -84.808  -36.578 77.295  1.00 33.37 410 A 1 
ATOM 3109 C CB  . ALA A 0 410 . -83.983  -38.995 77.415  1.00 33.37 410 A 1 
ATOM 3110 O O   . ALA A 0 410 . -85.847  -36.758 76.663  1.00 33.37 410 A 1 
ATOM 3111 N N   . ALA A 0 411 . -84.129  -35.432 77.283  1.00 32.76 411 A 1 
ATOM 3112 C CA  . ALA A 0 411 . -84.371  -34.375 76.312  1.00 32.76 411 A 1 
ATOM 3113 C C   . ALA A 0 411 . -83.502  -34.640 75.076  1.00 32.76 411 A 1 
ATOM 3114 C CB  . ALA A 0 411 . -84.078  -33.017 76.961  1.00 32.76 411 A 1 
ATOM 3115 O O   . ALA A 0 411 . -82.322  -34.960 75.217  1.00 32.76 411 A 1 
ATOM 3116 N N   . ALA A 0 412 . -84.094  -34.529 73.889  1.00 30.65 412 A 1 
ATOM 3117 C CA  . ALA A 0 412 . -83.389  -34.642 72.621  1.00 30.65 412 A 1 
ATOM 3118 C C   . ALA A 0 412 . -83.166  -33.240 72.040  1.00 30.65 412 A 1 
ATOM 3119 C CB  . ALA A 0 412 . -84.188  -35.553 71.681  1.00 30.65 412 A 1 
ATOM 3120 O O   . ALA A 0 412 . -84.121  -32.496 71.832  1.00 30.65 412 A 1 
ATOM 3121 N N   . GLY A 0 413 . -81.904  -32.917 71.789  1.00 35.03 413 A 1 
ATOM 3122 C CA  . GLY A 0 413 . -81.433  -31.767 71.028  1.00 35.03 413 A 1 
ATOM 3123 C C   . GLY A 0 413 . -80.049  -32.146 70.516  1.00 35.03 413 A 1 
ATOM 3124 O O   . GLY A 0 413 . -79.185  -32.483 71.324  1.00 35.03 413 A 1 
ATOM 3125 N N   . ALA A 0 414 . -79.900  -32.225 69.198  1.00 35.31 414 A 1 
ATOM 3126 C CA  . ALA A 0 414 . -78.654  -32.561 68.518  1.00 35.31 414 A 1 
ATOM 3127 C C   . ALA A 0 414 . -78.100  -31.297 67.851  1.00 35.31 414 A 1 
ATOM 3128 C CB  . ALA A 0 414 . -78.915  -33.699 67.522  1.00 35.31 414 A 1 
ATOM 3129 O O   . ALA A 0 414 . -78.880  -30.391 67.555  1.00 35.31 414 A 1 
ATOM 3130 N N   . TYR A 0 415 . -76.783  -31.249 67.666  1.00 37.83 415 A 1 
ATOM 3131 C CA  . TYR A 0 415 . -76.052  -30.092 67.148  1.00 37.83 415 A 1 
ATOM 3132 C C   . TYR A 0 415 . -75.237  -30.503 65.925  1.00 37.83 415 A 1 
ATOM 3133 C CB  . TYR A 0 415 . -75.125  -29.507 68.232  1.00 37.83 415 A 1 
ATOM 3134 O O   . TYR A 0 415 . -74.676  -31.602 65.906  1.00 37.83 415 A 1 
ATOM 3135 C CG  . TYR A 0 415 . -75.752  -29.344 69.608  1.00 37.83 415 A 1 
ATOM 3136 C CD1 . TYR A 0 415 . -77.021  -28.750 69.738  1.00 37.83 415 A 1 
ATOM 3137 C CD2 . TYR A 0 415 . -75.079  -29.816 70.751  1.00 37.83 415 A 1 
ATOM 3138 C CE1 . TYR A 0 415 . -77.645  -28.679 70.996  1.00 37.83 415 A 1 
ATOM 3139 C CE2 . TYR A 0 415 . -75.668  -29.684 72.023  1.00 37.83 415 A 1 
ATOM 3140 O OH  . TYR A 0 415 . -77.491  -28.958 73.383  1.00 37.83 415 A 1 
ATOM 3141 C CZ  . TYR A 0 415 . -76.956  -29.123 72.144  1.00 37.83 415 A 1 
ATOM 3142 N N   . ASP A 0 416 . -75.184  -29.599 64.961  1.00 39.65 416 A 1 
ATOM 3143 C CA  . ASP A 0 416 . -74.303  -29.548 63.800  1.00 39.65 416 A 1 
ATOM 3144 C C   . ASP A 0 416 . -72.866  -29.148 64.213  1.00 39.65 416 A 1 
ATOM 3145 C CB  . ASP A 0 416 . -74.897  -28.601 62.711  1.00 39.65 416 A 1 
ATOM 3146 O O   . ASP A 0 416 . -72.641  -28.604 65.296  1.00 39.65 416 A 1 
ATOM 3147 C CG  . ASP A 0 416 . -76.089  -27.679 63.093  1.00 39.65 416 A 1 
ATOM 3148 O OD1 . ASP A 0 416 . -76.203  -27.248 64.268  1.00 39.65 416 A 1 
ATOM 3149 O OD2 . ASP A 0 416 . -76.981  -27.487 62.234  1.00 39.65 416 A 1 
ATOM 3150 N N   . ASN A 0 417 . -71.875  -29.502 63.385  1.00 43.03 417 A 1 
ATOM 3151 C CA  . ASN A 0 417 . -70.502  -28.967 63.404  1.00 43.03 417 A 1 
ATOM 3152 C C   . ASN A 0 417 . -70.036  -28.928 61.929  1.00 43.03 417 A 1 
ATOM 3153 C CB  . ASN A 0 417 . -69.523  -29.837 64.249  1.00 43.03 417 A 1 
ATOM 3154 O O   . ASN A 0 417 . -69.549  -29.942 61.417  1.00 43.03 417 A 1 
ATOM 3155 C CG  . ASN A 0 417 . -69.865  -30.066 65.713  1.00 43.03 417 A 1 
ATOM 3156 N ND2 . ASN A 0 417 . -70.809  -30.938 65.977  1.00 43.03 417 A 1 
ATOM 3157 O OD1 . ASN A 0 417 . -69.237  -29.578 66.647  1.00 43.03 417 A 1 
ATOM 3158 N N   . ASP A 0 418 . -70.235  -27.815 61.222  1.00 48.87 418 A 1 
ATOM 3159 C CA  . ASP A 0 418 . -69.945  -27.697 59.791  1.00 48.87 418 A 1 
ATOM 3160 C C   . ASP A 0 418 . -68.452  -27.396 59.525  1.00 48.87 418 A 1 
ATOM 3161 C CB  . ASP A 0 418 . -70.858  -26.645 59.119  1.00 48.87 418 A 1 
ATOM 3162 O O   . ASP A 0 418 . -68.024  -26.252 59.327  1.00 48.87 418 A 1 
ATOM 3163 C CG  . ASP A 0 418 . -72.326  -27.047 58.919  1.00 48.87 418 A 1 
ATOM 3164 O OD1 . ASP A 0 418 . -72.635  -28.257 59.003  1.00 48.87 418 A 1 
ATOM 3165 O OD2 . ASP A 0 418 . -73.105  -26.146 58.522  1.00 48.87 418 A 1 
ATOM 3166 N N   . GLU A 0 419 . -67.626  -28.442 59.375  1.00 49.32 419 A 1 
ATOM 3167 C CA  . GLU A 0 419 . -66.273  -28.282 58.813  1.00 49.32 419 A 1 
ATOM 3168 C C   . GLU A 0 419 . -66.336  -27.828 57.341  1.00 49.32 419 A 1 
ATOM 3169 C CB  . GLU A 0 419 . -65.400  -29.547 58.966  1.00 49.32 419 A 1 
ATOM 3170 O O   . GLU A 0 419 . -66.403  -28.641 56.416  1.00 49.32 419 A 1 
ATOM 3171 C CG  . GLU A 0 419 . -65.000  -29.808 60.426  1.00 49.32 419 A 1 
ATOM 3172 C CD  . GLU A 0 419 . -63.793  -30.746 60.624  1.00 49.32 419 A 1 
ATOM 3173 O OE1 . GLU A 0 419 . -63.565  -31.185 61.779  1.00 49.32 419 A 1 
ATOM 3174 O OE2 . GLU A 0 419 . -62.889  -30.869 59.763  1.00 49.32 419 A 1 
ATOM 3175 N N   . TRP A 0 420 . -66.285  -26.513 57.098  1.00 57.89 420 A 1 
ATOM 3176 C CA  . TRP A 0 420 . -66.333  -25.923 55.758  1.00 57.89 420 A 1 
ATOM 3177 C C   . TRP A 0 420 . -64.959  -25.471 55.228  1.00 57.89 420 A 1 
ATOM 3178 C CB  . TRP A 0 420 . -67.412  -24.827 55.689  1.00 57.89 420 A 1 
ATOM 3179 O O   . TRP A 0 420 . -64.091  -24.970 55.945  1.00 57.89 420 A 1 
ATOM 3180 C CG  . TRP A 0 420 . -67.231  -23.623 56.568  1.00 57.89 420 A 1 
ATOM 3181 C CD1 . TRP A 0 420 . -67.836  -23.436 57.762  1.00 57.89 420 A 1 
ATOM 3182 C CD2 . TRP A 0 420 . -66.367  -22.458 56.384  1.00 57.89 420 A 1 
ATOM 3183 C CE2 . TRP A 0 420 . -66.496  -21.605 57.522  1.00 57.89 420 A 1 
ATOM 3184 C CE3 . TRP A 0 420 . -65.428  -22.071 55.403  1.00 57.89 420 A 1 
ATOM 3185 N NE1 . TRP A 0 420 . -67.416  -22.248 58.323  1.00 57.89 420 A 1 
ATOM 3186 C CH2 . TRP A 0 420 . -64.752  -20.125 56.718  1.00 57.89 420 A 1 
ATOM 3187 C CZ2 . TRP A 0 420 . -65.732  -20.436 57.678  1.00 57.89 420 A 1 
ATOM 3188 C CZ3 . TRP A 0 420 . -64.604  -20.945 55.586  1.00 57.89 420 A 1 
ATOM 3189 N N   . ALA A 0 421 . -64.785  -25.580 53.905  1.00 52.54 421 A 1 
ATOM 3190 C CA  . ALA A 0 421 . -63.640  -25.034 53.169  1.00 52.54 421 A 1 
ATOM 3191 C C   . ALA A 0 421 . -64.083  -23.936 52.187  1.00 52.54 421 A 1 
ATOM 3192 C CB  . ALA A 0 421 . -62.885  -26.165 52.457  1.00 52.54 421 A 1 
ATOM 3193 O O   . ALA A 0 421 . -65.086  -24.097 51.479  1.00 52.54 421 A 1 
ATOM 3194 N N   . LYS A 0 422 . -63.310  -22.841 52.117  1.00 59.89 422 A 1 
ATOM 3195 C CA  . LYS A 0 422 . -63.465  -21.750 51.134  1.00 59.89 422 A 1 
ATOM 3196 C C   . LYS A 0 422 . -62.248  -21.690 50.211  1.00 59.89 422 A 1 
ATOM 3197 C CB  . LYS A 0 422 . -63.703  -20.386 51.819  1.00 59.89 422 A 1 
ATOM 3198 O O   . LYS A 0 422 . -61.107  -21.784 50.659  1.00 59.89 422 A 1 
ATOM 3199 C CG  . LYS A 0 422 . -65.161  -20.207 52.278  1.00 59.89 422 A 1 
ATOM 3200 C CD  . LYS A 0 422 . -65.375  -18.935 53.123  1.00 59.89 422 A 1 
ATOM 3201 C CE  . LYS A 0 422 . -66.758  -18.987 53.801  1.00 59.89 422 A 1 
ATOM 3202 N NZ  . LYS A 0 422 . -66.755  -18.400 55.166  1.00 59.89 422 A 1 
ATOM 3203 N N   . GLN A 0 423 . -62.513  -21.502 48.923  1.00 61.51 423 A 1 
ATOM 3204 C CA  . GLN A 0 423 . -61.497  -21.221 47.910  1.00 61.51 423 A 1 
ATOM 3205 C C   . GLN A 0 423 . -61.129  -19.727 47.927  1.00 61.51 423 A 1 
ATOM 3206 C CB  . GLN A 0 423 . -62.024  -21.667 46.532  1.00 61.51 423 A 1 
ATOM 3207 O O   . GLN A 0 423 . -61.960  -18.869 48.242  1.00 61.51 423 A 1 
ATOM 3208 C CG  . GLN A 0 423 . -62.095  -23.205 46.384  1.00 61.51 423 A 1 
ATOM 3209 C CD  . GLN A 0 423 . -63.281  -23.703 45.555  1.00 61.51 423 A 1 
ATOM 3210 N NE2 . GLN A 0 423 . -63.170  -24.816 44.866  1.00 61.51 423 A 1 
ATOM 3211 O OE1 . GLN A 0 423 . -64.374  -23.162 45.586  1.00 61.51 423 A 1 
ATOM 3212 N N   . ALA A 0 424 . -59.887  -19.420 47.574  1.00 59.97 424 A 1 
ATOM 3213 C CA  . ALA A 0 424 . -59.466  -18.113 47.081  1.00 59.97 424 A 1 
ATOM 3214 C C   . ALA A 0 424 . -58.781  -18.315 45.725  1.00 59.97 424 A 1 
ATOM 3215 C CB  . ALA A 0 424 . -58.558  -17.422 48.105  1.00 59.97 424 A 1 
ATOM 3216 O O   . ALA A 0 424 . -58.169  -19.357 45.496  1.00 59.97 424 A 1 
ATOM 3217 N N   . TYR A 0 425 . -58.916  -17.331 44.843  1.00 65.58 425 A 1 
ATOM 3218 C CA  . TYR A 0 425 . -58.333  -17.340 43.506  1.00 65.58 425 A 1 
ATOM 3219 C C   . TYR A 0 425 . -57.457  -16.103 43.351  1.00 65.58 425 A 1 
ATOM 3220 C CB  . TYR A 0 425 . -59.441  -17.383 42.444  1.00 65.58 425 A 1 
ATOM 3221 O O   . TYR A 0 425 . -57.862  -15.024 43.797  1.00 65.58 425 A 1 
ATOM 3222 C CG  . TYR A 0 425 . -60.214  -18.688 42.422  1.00 65.58 425 A 1 
ATOM 3223 C CD1 . TYR A 0 425 . -59.709  -19.771 41.679  1.00 65.58 425 A 1 
ATOM 3224 C CD2 . TYR A 0 425 . -61.417  -18.828 43.144  1.00 65.58 425 A 1 
ATOM 3225 C CE1 . TYR A 0 425 . -60.405  -20.993 41.643  1.00 65.58 425 A 1 
ATOM 3226 C CE2 . TYR A 0 425 . -62.112  -20.055 43.125  1.00 65.58 425 A 1 
ATOM 3227 O OH  . TYR A 0 425 . -62.278  -22.317 42.341  1.00 65.58 425 A 1 
ATOM 3228 C CZ  . TYR A 0 425 . -61.607  -21.136 42.370  1.00 65.58 425 A 1 
ATOM 3229 N N   . GLY A 0 426 . -56.288  -16.292 42.749  1.00 71.28 426 A 1 
ATOM 3230 C CA  . GLY A 0 426 . -55.428  -15.227 42.254  1.00 71.28 426 A 1 
ATOM 3231 C C   . GLY A 0 426 . -55.302  -15.290 40.734  1.00 71.28 426 A 1 
ATOM 3232 O O   . GLY A 0 426 . -55.837  -16.194 40.083  1.00 71.28 426 A 1 
ATOM 3233 N N   . SER A 0 427 . -54.630  -14.298 40.173  1.00 74.53 427 A 1 
ATOM 3234 C CA  . SER A 0 427 . -54.110  -14.314 38.806  1.00 74.53 427 A 1 
ATOM 3235 C C   . SER A 0 427 . -52.927  -13.362 38.765  1.00 74.53 427 A 1 
ATOM 3236 C CB  . SER A 0 427 . -55.149  -13.809 37.794  1.00 74.53 427 A 1 
ATOM 3237 O O   . SER A 0 427 . -53.110  -12.200 39.158  1.00 74.53 427 A 1 
ATOM 3238 O OG  . SER A 0 427 . -56.421  -14.423 37.970  1.00 74.53 427 A 1 
ATOM 3239 N N   . ASP A 0 428 . -51.772  -13.822 38.308  1.00 74.82 428 A 1 
ATOM 3240 C CA  . ASP A 0 428 . -50.773  -12.902 37.772  1.00 74.82 428 A 1 
ATOM 3241 C C   . ASP A 0 428 . -51.158  -12.478 36.336  1.00 74.82 428 A 1 
ATOM 3242 C CB  . ASP A 0 428 . -49.343  -13.440 37.966  1.00 74.82 428 A 1 
ATOM 3243 O O   . ASP A 0 428 . -52.160  -12.931 35.768  1.00 74.82 428 A 1 
ATOM 3244 C CG  . ASP A 0 428 . -49.051  -14.760 37.272  1.00 74.82 428 A 1 
ATOM 3245 O OD1 . ASP A 0 428 . -49.562  -14.910 36.143  1.00 74.82 428 A 1 
ATOM 3246 O OD2 . ASP A 0 428 . -48.346  -15.583 37.904  1.00 74.82 428 A 1 
ATOM 3247 N N   . TYR A 0 429 . -50.470  -11.449 35.845  1.00 77.88 429 A 1 
ATOM 3248 C CA  . TYR A 0 429 . -50.588  -10.883 34.495  1.00 77.88 429 A 1 
ATOM 3249 C C   . TYR A 0 429 . -49.237  -10.221 34.166  1.00 77.88 429 A 1 
ATOM 3250 C CB  . TYR A 0 429 . -51.762  -9.882  34.390  1.00 77.88 429 A 1 
ATOM 3251 O O   . TYR A 0 429 . -49.155  -9.013  33.911  1.00 77.88 429 A 1 
ATOM 3252 C CG  . TYR A 0 429 . -53.160  -10.480 34.404  1.00 77.88 429 A 1 
ATOM 3253 C CD1 . TYR A 0 429 . -53.681  -11.076 33.240  1.00 77.88 429 A 1 
ATOM 3254 C CD2 . TYR A 0 429 . -53.909  -10.498 35.596  1.00 77.88 429 A 1 
ATOM 3255 C CE1 . TYR A 0 429 . -54.921  -11.744 33.269  1.00 77.88 429 A 1 
ATOM 3256 C CE2 . TYR A 0 429 . -55.157  -11.149 35.631  1.00 77.88 429 A 1 
ATOM 3257 O OH  . TYR A 0 429 . -56.775  -12.562 34.582  1.00 77.88 429 A 1 
ATOM 3258 C CZ  . TYR A 0 429 . -55.638  -11.816 34.480  1.00 77.88 429 A 1 
ATOM 3259 N N   . ASP A 0 430 . -48.163  -10.997 34.298  1.00 79.60 430 A 1 
ATOM 3260 C CA  . ASP A 0 430 . -46.782  -10.535 34.180  1.00 79.60 430 A 1 
ATOM 3261 C C   . ASP A 0 430 . -46.402  -10.433 32.698  1.00 79.60 430 A 1 
ATOM 3262 C CB  . ASP A 0 430 . -45.828  -11.460 34.979  1.00 79.60 430 A 1 
ATOM 3263 O O   . ASP A 0 430 . -46.444  -11.404 31.948  1.00 79.60 430 A 1 
ATOM 3264 C CG  . ASP A 0 430 . -45.181  -10.780 36.193  1.00 79.60 430 A 1 
ATOM 3265 O OD1 . ASP A 0 430 . -45.885  -9.988  36.852  1.00 79.60 430 A 1 
ATOM 3266 O OD2 . ASP A 0 430 . -43.954  -10.987 36.418  1.00 79.60 430 A 1 
ATOM 3267 N N   . SER A 0 431 . -45.998  -9.245  32.249  1.00 81.48 431 A 1 
ATOM 3268 C CA  . SER A 0 431 . -45.535  -9.024  30.872  1.00 81.48 431 A 1 
ATOM 3269 C C   . SER A 0 431 . -44.084  -8.560  30.874  1.00 81.48 431 A 1 
ATOM 3270 C CB  . SER A 0 431 . -46.487  -8.116  30.081  1.00 81.48 431 A 1 
ATOM 3271 O O   . SER A 0 431 . -43.730  -7.554  31.496  1.00 81.48 431 A 1 
ATOM 3272 O OG  . SER A 0 431 . -46.956  -7.027  30.858  1.00 81.48 431 A 1 
ATOM 3273 N N   . ARG A 0 432 . -43.229  -9.334  30.200  1.00 82.65 432 A 1 
ATOM 3274 C CA  . ARG A 0 432 . -41.779  -9.139  30.143  1.00 82.65 432 A 1 
ATOM 3275 C C   . ARG A 0 432 . -41.302  -9.173  28.710  1.00 82.65 432 A 1 
ATOM 3276 C CB  . ARG A 0 432 . -41.054  -10.227 30.937  1.00 82.65 432 A 1 
ATOM 3277 O O   . ARG A 0 432 . -41.408  -10.199 28.051  1.00 82.65 432 A 1 
ATOM 3278 C CG  . ARG A 0 432 . -41.281  -10.052 32.429  1.00 82.65 432 A 1 
ATOM 3279 C CD  . ARG A 0 432 . -40.502  -11.107 33.210  1.00 82.65 432 A 1 
ATOM 3280 N NE  . ARG A 0 432 . -40.796  -10.935 34.632  1.00 82.65 432 A 1 
ATOM 3281 N NH1 . ARG A 0 432 . -39.891  -12.838 35.489  1.00 82.65 432 A 1 
ATOM 3282 N NH2 . ARG A 0 432 . -41.274  -11.573 36.730  1.00 82.65 432 A 1 
ATOM 3283 C CZ  . ARG A 0 432 . -40.637  -11.777 35.617  1.00 82.65 432 A 1 
ATOM 3284 N N   . TRP A 0 433 . -40.685  -8.084  28.286  1.00 89.57 433 A 1 
ATOM 3285 C CA  . TRP A 0 433 . -40.123  -7.956  26.950  1.00 89.57 433 A 1 
ATOM 3286 C C   . TRP A 0 433 . -38.689  -7.448  27.033  1.00 89.57 433 A 1 
ATOM 3287 C CB  . TRP A 0 433 . -41.033  -7.052  26.123  1.00 89.57 433 A 1 
ATOM 3288 O O   . TRP A 0 433 . -38.355  -6.625  27.894  1.00 89.57 433 A 1 
ATOM 3289 C CG  . TRP A 0 433 . -40.498  -6.606  24.801  1.00 89.57 433 A 1 
ATOM 3290 C CD1 . TRP A 0 433 . -40.708  -7.204  23.607  1.00 89.57 433 A 1 
ATOM 3291 C CD2 . TRP A 0 433 . -39.702  -5.421  24.521  1.00 89.57 433 A 1 
ATOM 3292 C CE2 . TRP A 0 433 . -39.600  -5.279  23.109  1.00 89.57 433 A 1 
ATOM 3293 C CE3 . TRP A 0 433 . -39.121  -4.413  25.319  1.00 89.57 433 A 1 
ATOM 3294 N NE1 . TRP A 0 433 . -40.161  -6.431  22.597  1.00 89.57 433 A 1 
ATOM 3295 C CH2 . TRP A 0 433 . -38.486  -3.137  23.339  1.00 89.57 433 A 1 
ATOM 3296 C CZ2 . TRP A 0 433 . -39.060  -4.127  22.521  1.00 89.57 433 A 1 
ATOM 3297 C CZ3 . TRP A 0 433 . -38.502  -3.294  24.735  1.00 89.57 433 A 1 
ATOM 3298 N N   . GLY A 0 434 . -37.843  -7.928  26.126  1.00 87.08 434 A 1 
ATOM 3299 C CA  . GLY A 0 434 . -36.433  -7.575  26.077  1.00 87.08 434 A 1 
ATOM 3300 C C   . GLY A 0 434 . -35.891  -7.450  24.661  1.00 87.08 434 A 1 
ATOM 3301 O O   . GLY A 0 434 . -36.300  -8.156  23.738  1.00 87.08 434 A 1 
ATOM 3302 N N   . LYS A 0 435 . -34.924  -6.544  24.518  1.00 85.87 435 A 1 
ATOM 3303 C CA  . LYS A 0 435 . -34.036  -6.397  23.369  1.00 85.87 435 A 1 
ATOM 3304 C C   . LYS A 0 435 . -32.600  -6.367  23.839  1.00 85.87 435 A 1 
ATOM 3305 C CB  . LYS A 0 435 . -34.353  -5.112  22.594  1.00 85.87 435 A 1 
ATOM 3306 O O   . LYS A 0 435 . -32.261  -5.480  24.619  1.00 85.87 435 A 1 
ATOM 3307 C CG  . LYS A 0 435 . -35.616  -5.367  21.794  1.00 85.87 435 A 1 
ATOM 3308 C CD  . LYS A 0 435 . -36.013  -4.226  20.855  1.00 85.87 435 A 1 
ATOM 3309 C CE  . LYS A 0 435 . -37.099  -4.953  20.078  1.00 85.87 435 A 1 
ATOM 3310 N NZ  . LYS A 0 435 . -37.849  -4.200  19.062  1.00 85.87 435 A 1 
ATOM 3311 N N   . SER A 0 436 . -31.778  -7.259  23.308  1.00 86.06 436 A 1 
ATOM 3312 C CA  . SER A 0 436 . -30.331  -7.269  23.518  1.00 86.06 436 A 1 
ATOM 3313 C C   . SER A 0 436 . -29.589  -7.237  22.181  1.00 86.06 436 A 1 
ATOM 3314 C CB  . SER A 0 436 . -29.891  -8.438  24.409  1.00 86.06 436 A 1 
ATOM 3315 O O   . SER A 0 436 . -30.032  -7.801  21.179  1.00 86.06 436 A 1 
ATOM 3316 O OG  . SER A 0 436 . -30.459  -9.660  23.984  1.00 86.06 436 A 1 
ATOM 3317 N N   . TYR A 0 437 . -28.458  -6.535  22.167  1.00 82.77 437 A 1 
ATOM 3318 C CA  . TYR A 0 437 . -27.439  -6.614  21.119  1.00 82.77 437 A 1 
ATOM 3319 C C   . TYR A 0 437 . -26.123  -6.975  21.801  1.00 82.77 437 A 1 
ATOM 3320 C CB  . TYR A 0 437 . -27.266  -5.273  20.385  1.00 82.77 437 A 1 
ATOM 3321 O O   . TYR A 0 437 . -25.614  -6.130  22.540  1.00 82.77 437 A 1 
ATOM 3322 C CG  . TYR A 0 437 . -28.445  -4.747  19.593  1.00 82.77 437 A 1 
ATOM 3323 C CD1 . TYR A 0 437 . -28.424  -4.787  18.185  1.00 82.77 437 A 1 
ATOM 3324 C CD2 . TYR A 0 437 . -29.525  -4.148  20.266  1.00 82.77 437 A 1 
ATOM 3325 C CE1 . TYR A 0 437 . -29.474  -4.205  17.449  1.00 82.77 437 A 1 
ATOM 3326 C CE2 . TYR A 0 437 . -30.577  -3.564  19.537  1.00 82.77 437 A 1 
ATOM 3327 O OH  . TYR A 0 437 . -31.570  -3.034  17.420  1.00 82.77 437 A 1 
ATOM 3328 C CZ  . TYR A 0 437 . -30.549  -3.592  18.125  1.00 82.77 437 A 1 
ATOM 3329 N N   . ASP A 0 438 . -25.564  -8.165  21.576  1.00 80.56 438 A 1 
ATOM 3330 C CA  . ASP A 0 438 . -24.392  -8.619  22.346  1.00 80.56 438 A 1 
ATOM 3331 C C   . ASP A 0 438 . -23.136  -7.820  21.988  1.00 80.56 438 A 1 
ATOM 3332 C CB  . ASP A 0 438 . -24.114  -10.118 22.144  1.00 80.56 438 A 1 
ATOM 3333 O O   . ASP A 0 438 . -22.446  -7.295  22.870  1.00 80.56 438 A 1 
ATOM 3334 C CG  . ASP A 0 438 . -25.027  -11.057 22.936  1.00 80.56 438 A 1 
ATOM 3335 O OD1 . ASP A 0 438 . -25.842  -10.568 23.746  1.00 80.56 438 A 1 
ATOM 3336 O OD2 . ASP A 0 438 . -24.864  -12.285 22.737  1.00 80.56 438 A 1 
ATOM 3337 N N   . SER A 0 439 . -22.836  -7.684  20.692  1.00 85.65 439 A 1 
ATOM 3338 C CA  . SER A 0 439 . -21.718  -6.851  20.249  1.00 85.65 439 A 1 
ATOM 3339 C C   . SER A 0 439 . -21.943  -6.219  18.878  1.00 85.65 439 A 1 
ATOM 3340 C CB  . SER A 0 439 . -20.388  -7.622  20.340  1.00 85.65 439 A 1 
ATOM 3341 O O   . SER A 0 439 . -22.535  -6.803  17.970  1.00 85.65 439 A 1 
ATOM 3342 O OG  . SER A 0 439 . -19.916  -8.107  19.098  1.00 85.65 439 A 1 
ATOM 3343 N N   . VAL A 0 440 . -21.435  -4.996  18.702  1.00 88.18 440 A 1 
ATOM 3344 C CA  . VAL A 0 440 . -21.340  -4.342  17.391  1.00 88.18 440 A 1 
ATOM 3345 C C   . VAL A 0 440 . -19.945  -3.748  17.228  1.00 88.18 440 A 1 
ATOM 3346 C CB  . VAL A 0 440 . -22.441  -3.283  17.174  1.00 88.18 440 A 1 
ATOM 3347 O O   . VAL A 0 440 . -19.515  -2.903  18.014  1.00 88.18 440 A 1 
ATOM 3348 C CG1 . VAL A 0 440 . -22.379  -2.724  15.742  1.00 88.18 440 A 1 
ATOM 3349 C CG2 . VAL A 0 440 . -23.855  -3.844  17.379  1.00 88.18 440 A 1 
ATOM 3350 N N   . SER A 0 441 . -19.238  -4.154  16.172  1.00 91.01 441 A 1 
ATOM 3351 C CA  . SER A 0 441 . -17.891  -3.673  15.853  1.00 91.01 441 A 1 
ATOM 3352 C C   . SER A 0 441 . -17.831  -3.109  14.434  1.00 91.01 441 A 1 
ATOM 3353 C CB  . SER A 0 441 . -16.858  -4.783  16.079  1.00 91.01 441 A 1 
ATOM 3354 O O   . SER A 0 441 . -18.171  -3.775  13.456  1.00 91.01 441 A 1 
ATOM 3355 O OG  . SER A 0 441 . -15.519  -4.311  15.932  1.00 91.01 441 A 1 
ATOM 3356 N N   . ALA A 0 442 . -17.352  -1.873  14.307  1.00 92.32 442 A 1 
ATOM 3357 C CA  . ALA A 0 442 . -17.089  -1.213  13.034  1.00 92.32 442 A 1 
ATOM 3358 C C   . ALA A 0 442 . -15.605  -0.846  12.938  1.00 92.32 442 A 1 
ATOM 3359 C CB  . ALA A 0 442 . -18.011  0.003   12.890  1.00 92.32 442 A 1 
ATOM 3360 O O   . ALA A 0 442 . -15.094  -0.056  13.733  1.00 92.32 442 A 1 
ATOM 3361 N N   . LYS A 0 443 . -14.908  -1.403  11.947  1.00 95.64 443 A 1 
ATOM 3362 C CA  . LYS A 0 443 . -13.467  -1.230  11.724  1.00 95.64 443 A 1 
ATOM 3363 C C   . LYS A 0 443 . -13.228  -0.606  10.352  1.00 95.64 443 A 1 
ATOM 3364 C CB  . LYS A 0 443 . -12.751  -2.582  11.895  1.00 95.64 443 A 1 
ATOM 3365 O O   . LYS A 0 443 . -13.796  -1.050  9.357   1.00 95.64 443 A 1 
ATOM 3366 C CG  . LYS A 0 443 . -12.793  -3.074  13.355  1.00 95.64 443 A 1 
ATOM 3367 C CD  . LYS A 0 443 . -12.475  -4.569  13.499  1.00 95.64 443 A 1 
ATOM 3368 C CE  . LYS A 0 443 . -12.549  -4.953  14.988  1.00 95.64 443 A 1 
ATOM 3369 N NZ  . LYS A 0 443 . -13.317  -6.199  15.236  1.00 95.64 443 A 1 
ATOM 3370 N N   . SER A 0 444 . -12.383  0.417   10.293  1.00 96.37 444 A 1 
ATOM 3371 C CA  . SER A 0 444 . -11.975  1.089   9.059   1.00 96.37 444 A 1 
ATOM 3372 C C   . SER A 0 444 . -10.459  1.207   9.022   1.00 96.37 444 A 1 
ATOM 3373 C CB  . SER A 0 444 . -12.622  2.474   8.957   1.00 96.37 444 A 1 
ATOM 3374 O O   . SER A 0 444 . -9.855   1.659   9.992   1.00 96.37 444 A 1 
ATOM 3375 O OG  . SER A 0 444 . -12.451  3.038   7.665   1.00 96.37 444 A 1 
ATOM 3376 N N   . TYR A 0 445 . -9.872   0.856   7.887   1.00 95.95 445 A 1 
ATOM 3377 C CA  . TYR A 0 445 . -8.448   0.964   7.596   1.00 95.95 445 A 1 
ATOM 3378 C C   . TYR A 0 445 . -8.277   1.763   6.301   1.00 95.95 445 A 1 
ATOM 3379 C CB  . TYR A 0 445 . -7.827   -0.438  7.490   1.00 95.95 445 A 1 
ATOM 3380 O O   . TYR A 0 445 . -9.026   1.547   5.347   1.00 95.95 445 A 1 
ATOM 3381 C CG  . TYR A 0 445 . -8.069   -1.332  8.697   1.00 95.95 445 A 1 
ATOM 3382 C CD1 . TYR A 0 445 . -7.164   -1.314  9.775   1.00 95.95 445 A 1 
ATOM 3383 C CD2 . TYR A 0 445 . -9.207   -2.163  8.752   1.00 95.95 445 A 1 
ATOM 3384 C CE1 . TYR A 0 445 . -7.398   -2.111  10.913  1.00 95.95 445 A 1 
ATOM 3385 C CE2 . TYR A 0 445 . -9.444   -2.965  9.886   1.00 95.95 445 A 1 
ATOM 3386 O OH  . TYR A 0 445 . -8.785   -3.693  12.074  1.00 95.95 445 A 1 
ATOM 3387 C CZ  . TYR A 0 445 . -8.544   -2.934  10.972  1.00 95.95 445 A 1 
ATOM 3388 N N   . ASP A 0 446 . -7.319   2.678   6.269   1.00 95.77 446 A 1 
ATOM 3389 C CA  . ASP A 0 446 . -6.844   3.372   5.068   1.00 95.77 446 A 1 
ATOM 3390 C C   . ASP A 0 446 . -5.318   3.239   5.077   1.00 95.77 446 A 1 
ATOM 3391 C CB  . ASP A 0 446 . -7.326   4.840   5.072   1.00 95.77 446 A 1 
ATOM 3392 O O   . ASP A 0 446 . -4.683   3.515   6.096   1.00 95.77 446 A 1 
ATOM 3393 C CG  . ASP A 0 446 . -7.355   5.520   3.690   1.00 95.77 446 A 1 
ATOM 3394 O OD1 . ASP A 0 446 . -6.434   5.342   2.869   1.00 95.77 446 A 1 
ATOM 3395 O OD2 . ASP A 0 446 . -8.353   6.227   3.403   1.00 95.77 446 A 1 
ATOM 3396 N N   . ASN A 0 447 . -4.742   2.739   3.991   1.00 95.71 447 A 1 
ATOM 3397 C CA  . ASN A 0 447 . -3.304   2.679   3.792   1.00 95.71 447 A 1 
ATOM 3398 C C   . ASN A 0 447 . -2.971   3.336   2.462   1.00 95.71 447 A 1 
ATOM 3399 C CB  . ASN A 0 447 . -2.795   1.233   3.844   1.00 95.71 447 A 1 
ATOM 3400 O O   . ASN A 0 447 . -3.514   2.940   1.432   1.00 95.71 447 A 1 
ATOM 3401 C CG  . ASN A 0 447 . -1.277   1.227   3.835   1.00 95.71 447 A 1 
ATOM 3402 N ND2 . ASN A 0 447 . -0.650   1.188   2.680   1.00 95.71 447 A 1 
ATOM 3403 O OD1 . ASN A 0 447 . -0.663   1.290   4.888   1.00 95.71 447 A 1 
ATOM 3404 N N   . GLU A 0 448 . -2.052   4.286   2.489   1.00 97.09 448 A 1 
ATOM 3405 C CA  . GLU A 0 448 . -1.601   5.041   1.331   1.00 97.09 448 A 1 
ATOM 3406 C C   . GLU A 0 448 . -0.075   4.994   1.291   1.00 97.09 448 A 1 
ATOM 3407 C CB  . GLU A 0 448 . -2.180   6.456   1.450   1.00 97.09 448 A 1 
ATOM 3408 O O   . GLU A 0 448 . 0.592    5.498   2.193   1.00 97.09 448 A 1 
ATOM 3409 C CG  . GLU A 0 448 . -1.907   7.342   0.231   1.00 97.09 448 A 1 
ATOM 3410 C CD  . GLU A 0 448 . -2.713   8.650   0.290   1.00 97.09 448 A 1 
ATOM 3411 O OE1 . GLU A 0 448 . -2.933   9.260   -0.782  1.00 97.09 448 A 1 
ATOM 3412 O OE2 . GLU A 0 448 . -3.159   9.058   1.389   1.00 97.09 448 A 1 
ATOM 3413 N N   . SER A 0 449 . 0.462    4.354   0.258   1.00 97.75 449 A 1 
ATOM 3414 C CA  . SER A 0 449 . 1.891    4.127   0.062   1.00 97.75 449 A 1 
ATOM 3415 C C   . SER A 0 449 . 2.318    4.735   -1.266  1.00 97.75 449 A 1 
ATOM 3416 C CB  . SER A 0 449 . 2.203    2.627   0.096   1.00 97.75 449 A 1 
ATOM 3417 O O   . SER A 0 449 . 1.757    4.433   -2.317  1.00 97.75 449 A 1 
ATOM 3418 O OG  . SER A 0 449 . 2.108    2.126   1.419   1.00 97.75 449 A 1 
ATOM 3419 N N   . TYR A 0 450 . 3.332    5.588   -1.230  1.00 98.32 450 A 1 
ATOM 3420 C CA  . TYR A 0 450 . 3.956    6.209   -2.389  1.00 98.32 450 A 1 
ATOM 3421 C C   . TYR A 0 450 . 5.447    5.898   -2.378  1.00 98.32 450 A 1 
ATOM 3422 C CB  . TYR A 0 450 . 3.708    7.721   -2.355  1.00 98.32 450 A 1 
ATOM 3423 O O   . TYR A 0 450 . 6.109    6.077   -1.356  1.00 98.32 450 A 1 
ATOM 3424 C CG  . TYR A 0 450 . 4.468    8.505   -3.409  1.00 98.32 450 A 1 
ATOM 3425 C CD1 . TYR A 0 450 . 5.691    9.126   -3.082  1.00 98.32 450 A 1 
ATOM 3426 C CD2 . TYR A 0 450 . 3.953    8.611   -4.714  1.00 98.32 450 A 1 
ATOM 3427 C CE1 . TYR A 0 450 . 6.377    9.889   -4.046  1.00 98.32 450 A 1 
ATOM 3428 C CE2 . TYR A 0 450 . 4.632    9.377   -5.681  1.00 98.32 450 A 1 
ATOM 3429 O OH  . TYR A 0 450 . 6.458    10.823  -6.250  1.00 98.32 450 A 1 
ATOM 3430 C CZ  . TYR A 0 450 . 5.834    10.030  -5.342  1.00 98.32 450 A 1 
ATOM 3431 N N   . ALA A 0 451 . 5.992    5.495   -3.520  1.00 98.11 451 A 1 
ATOM 3432 C CA  . ALA A 0 451 . 7.429    5.365   -3.707  1.00 98.11 451 A 1 
ATOM 3433 C C   . ALA A 0 451 . 7.853    5.933   -5.061  1.00 98.11 451 A 1 
ATOM 3434 C CB  . ALA A 0 451 . 7.865    3.910   -3.503  1.00 98.11 451 A 1 
ATOM 3435 O O   . ALA A 0 451 . 7.190    5.733   -6.079  1.00 98.11 451 A 1 
ATOM 3436 N N   . ARG A 0 452 . 8.984    6.636   -5.059  1.00 98.42 452 A 1 
ATOM 3437 C CA  . ARG A 0 452 . 9.629    7.198   -6.240  1.00 98.42 452 A 1 
ATOM 3438 C C   . ARG A 0 452 . 11.118   6.893   -6.207  1.00 98.42 452 A 1 
ATOM 3439 C CB  . ARG A 0 452 . 9.319    8.697   -6.316  1.00 98.42 452 A 1 
ATOM 3440 O O   . ARG A 0 452 . 11.810   7.242   -5.248  1.00 98.42 452 A 1 
ATOM 3441 C CG  . ARG A 0 452 . 10.037   9.387   -7.483  1.00 98.42 452 A 1 
ATOM 3442 C CD  . ARG A 0 452 . 9.503    10.812  -7.643  1.00 98.42 452 A 1 
ATOM 3443 N NE  . ARG A 0 452 . 10.136   11.489  -8.778  1.00 98.42 452 A 1 
ATOM 3444 N NH1 . ARG A 0 452 . 11.880   12.550  -7.721  1.00 98.42 452 A 1 
ATOM 3445 N NH2 . ARG A 0 452 . 11.593   12.720  -9.942  1.00 98.42 452 A 1 
ATOM 3446 C CZ  . ARG A 0 452 . 11.203   12.252  -8.796  1.00 98.42 452 A 1 
ATOM 3447 N N   . ALA A 0 453 . 11.604   6.275   -7.272  1.00 98.38 453 A 1 
ATOM 3448 C CA  . ALA A 0 453 . 13.018   6.106   -7.552  1.00 98.38 453 A 1 
ATOM 3449 C C   . ALA A 0 453 . 13.387   6.914   -8.800  1.00 98.38 453 A 1 
ATOM 3450 C CB  . ALA A 0 453 . 13.336   4.614   -7.692  1.00 98.38 453 A 1 
ATOM 3451 O O   . ALA A 0 453 . 12.646   6.906   -9.781  1.00 98.38 453 A 1 
ATOM 3452 N N   . VAL A 0 454 . 14.526   7.599   -8.748  1.00 98.39 454 A 1 
ATOM 3453 C CA  . VAL A 0 454 . 15.184   8.219   -9.903  1.00 98.39 454 A 1 
ATOM 3454 C C   . VAL A 0 454 . 16.614   7.710   -9.955  1.00 98.39 454 A 1 
ATOM 3455 C CB  . VAL A 0 454 . 15.190   9.757   -9.838  1.00 98.39 454 A 1 
ATOM 3456 O O   . VAL A 0 454 . 17.264   7.643   -8.905  1.00 98.39 454 A 1 
ATOM 3457 C CG1 . VAL A 0 454 . 15.792   10.407  -11.091 1.00 98.39 454 A 1 
ATOM 3458 C CG2 . VAL A 0 454 . 13.783   10.331  -9.671  1.00 98.39 454 A 1 
ATOM 3459 N N   . GLN A 0 455 . 17.082   7.387   -11.154 1.00 96.01 455 A 1 
ATOM 3460 C CA  . GLN A 0 455 . 18.501   7.327   -11.499 1.00 96.01 455 A 1 
ATOM 3461 C C   . GLN A 0 455 . 18.719   8.236   -12.710 1.00 96.01 455 A 1 
ATOM 3462 C CB  . GLN A 0 455 . 19.002   5.894   -11.722 1.00 96.01 455 A 1 
ATOM 3463 O O   . GLN A 0 455 . 17.802   8.399   -13.522 1.00 96.01 455 A 1 
ATOM 3464 C CG  . GLN A 0 455 . 18.548   4.949   -10.596 1.00 96.01 455 A 1 
ATOM 3465 C CD  . GLN A 0 455 . 19.051   3.524   -10.759 1.00 96.01 455 A 1 
ATOM 3466 N NE2 . GLN A 0 455 . 20.335   3.331   -10.960 1.00 96.01 455 A 1 
ATOM 3467 O OE1 . GLN A 0 455 . 18.307   2.563   -10.590 1.00 96.01 455 A 1 
ATOM 3468 N N   . ALA A 0 456 . 19.860   8.898   -12.766 1.00 94.91 456 A 1 
ATOM 3469 C CA  . ALA A 0 456 . 20.220   9.817   -13.827 1.00 94.91 456 A 1 
ATOM 3470 C C   . ALA A 0 456 . 21.741   9.826   -13.863 1.00 94.91 456 A 1 
ATOM 3471 C CB  . ALA A 0 456 . 19.628   11.207  -13.557 1.00 94.91 456 A 1 
ATOM 3472 O O   . ALA A 0 456 . 22.360   10.374  -12.950 1.00 94.91 456 A 1 
ATOM 3473 N N   . ASP A 0 457 . 22.280   9.169   -14.874 1.00 90.27 457 A 1 
ATOM 3474 C CA  . ASP A 0 457 . 23.664   8.734   -14.932 1.00 90.27 457 A 1 
ATOM 3475 C C   . ASP A 0 457 . 24.217   9.354   -16.252 1.00 90.27 457 A 1 
ATOM 3476 C CB  . ASP A 0 457 . 23.678   7.178   -14.768 1.00 90.27 457 A 1 
ATOM 3477 O O   . ASP A 0 457 . 23.585   9.241   -17.306 1.00 90.27 457 A 1 
ATOM 3478 C CG  . ASP A 0 457 . 22.789   6.567   -13.619 1.00 90.27 457 A 1 
ATOM 3479 O OD1 . ASP A 0 457 . 22.396   7.260   -12.637 1.00 90.27 457 A 1 
ATOM 3480 O OD2 . ASP A 0 457 . 22.341   5.394   -13.726 1.00 90.27 457 A 1 
ATOM 3481 N N   . ASP A 0 458 . 25.275   10.179  -16.182 1.00 91.41 458 A 1 
ATOM 3482 C CA  . ASP A 0 458 . 25.805   11.013  -17.295 1.00 91.41 458 A 1 
ATOM 3483 C C   . ASP A 0 458 . 27.312   10.775  -17.449 1.00 91.41 458 A 1 
ATOM 3484 C CB  . ASP A 0 458 . 25.435   12.501  -17.056 1.00 91.41 458 A 1 
ATOM 3485 O O   . ASP A 0 458 . 28.136   11.433  -16.806 1.00 91.41 458 A 1 
ATOM 3486 C CG  . ASP A 0 458 . 25.858   13.591  -18.079 1.00 91.41 458 A 1 
ATOM 3487 O OD1 . ASP A 0 458 . 26.600   13.421  -19.073 1.00 91.41 458 A 1 
ATOM 3488 O OD2 . ASP A 0 458 . 25.349   14.733  -17.946 1.00 91.41 458 A 1 
ATOM 3489 N N   . ASP A 0 459 . 27.643   9.801   -18.295 1.00 90.28 459 A 1 
ATOM 3490 C CA  . ASP A 0 459 . 29.005   9.410   -18.640 1.00 90.28 459 A 1 
ATOM 3491 C C   . ASP A 0 459 . 29.536   10.296  -19.768 1.00 90.28 459 A 1 
ATOM 3492 C CB  . ASP A 0 459 . 29.039   7.935   -19.078 1.00 90.28 459 A 1 
ATOM 3493 O O   . ASP A 0 459 . 28.907   10.461  -20.812 1.00 90.28 459 A 1 
ATOM 3494 C CG  . ASP A 0 459 . 29.245   6.942   -17.934 1.00 90.28 459 A 1 
ATOM 3495 O OD1 . ASP A 0 459 . 30.102   7.244   -17.074 1.00 90.28 459 A 1 
ATOM 3496 O OD2 . ASP A 0 459 . 28.661   5.838   -18.007 1.00 90.28 459 A 1 
ATOM 3497 N N   . GLN A 0 460 . 30.736   10.847  -19.600 1.00 89.58 460 A 1 
ATOM 3498 C CA  . GLN A 0 460 . 31.435   11.635  -20.617 1.00 89.58 460 A 1 
ATOM 3499 C C   . GLN A 0 460 . 32.860   11.135  -20.751 1.00 89.58 460 A 1 
ATOM 3500 C CB  . GLN A 0 460 . 31.453   13.129  -20.258 1.00 89.58 460 A 1 
ATOM 3501 O O   . GLN A 0 460 . 33.560   10.992  -19.750 1.00 89.58 460 A 1 
ATOM 3502 C CG  . GLN A 0 460 . 30.035   13.679  -20.127 1.00 89.58 460 A 1 
ATOM 3503 C CD  . GLN A 0 460 . 29.943   15.141  -19.722 1.00 89.58 460 A 1 
ATOM 3504 N NE2 . GLN A 0 460 . 28.743   15.568  -19.409 1.00 89.58 460 A 1 
ATOM 3505 O OE1 . GLN A 0 460 . 30.895   15.914  -19.649 1.00 89.58 460 A 1 
ATOM 3506 N N   . TRP A 0 461 . 33.326   10.948  -21.981 1.00 85.43 461 A 1 
ATOM 3507 C CA  . TRP A 0 461 . 34.700   10.536  -22.243 1.00 85.43 461 A 1 
ATOM 3508 C C   . TRP A 0 461 . 35.264   11.185  -23.505 1.00 85.43 461 A 1 
ATOM 3509 C CB  . TRP A 0 461 . 34.780   9.006   -22.288 1.00 85.43 461 A 1 
ATOM 3510 O O   . TRP A 0 461 . 34.527   11.573  -24.415 1.00 85.43 461 A 1 
ATOM 3511 C CG  . TRP A 0 461 . 33.999   8.361   -23.389 1.00 85.43 461 A 1 
ATOM 3512 C CD1 . TRP A 0 461 . 32.707   7.968   -23.318 1.00 85.43 461 A 1 
ATOM 3513 C CD2 . TRP A 0 461 . 34.441   8.050   -24.744 1.00 85.43 461 A 1 
ATOM 3514 C CE2 . TRP A 0 461 . 33.348   7.467   -25.452 1.00 85.43 461 A 1 
ATOM 3515 C CE3 . TRP A 0 461 . 35.656   8.206   -25.446 1.00 85.43 461 A 1 
ATOM 3516 N NE1 . TRP A 0 461 . 32.321   7.428   -24.530 1.00 85.43 461 A 1 
ATOM 3517 C CH2 . TRP A 0 461 . 34.674   7.255   -27.469 1.00 85.43 461 A 1 
ATOM 3518 C CZ2 . TRP A 0 461 . 33.451   7.077   -26.797 1.00 85.43 461 A 1 
ATOM 3519 C CZ3 . TRP A 0 461 . 35.774   7.812   -26.791 1.00 85.43 461 A 1 
ATOM 3520 N N   . ALA A 0 462 . 36.588   11.307  -23.545 1.00 87.36 462 A 1 
ATOM 3521 C CA  . ALA A 0 462 . 37.345   11.701  -24.724 1.00 87.36 462 A 1 
ATOM 3522 C C   . ALA A 0 462 . 38.688   10.959  -24.765 1.00 87.36 462 A 1 
ATOM 3523 C CB  . ALA A 0 462 . 37.529   13.224  -24.736 1.00 87.36 462 A 1 
ATOM 3524 O O   . ALA A 0 462 . 39.308   10.741  -23.722 1.00 87.36 462 A 1 
ATOM 3525 N N   . GLU A 0 463 . 39.127   10.603  -25.968 1.00 86.29 463 A 1 
ATOM 3526 C CA  . GLU A 0 463 . 40.431   10.013  -26.271 1.00 86.29 463 A 1 
ATOM 3527 C C   . GLU A 0 463 . 41.072   10.794  -27.429 1.00 86.29 463 A 1 
ATOM 3528 C CB  . GLU A 0 463 . 40.295   8.523   -26.653 1.00 86.29 463 A 1 
ATOM 3529 O O   . GLU A 0 463 . 40.419   11.030  -28.444 1.00 86.29 463 A 1 
ATOM 3530 C CG  . GLU A 0 463 . 39.780   7.612   -25.522 1.00 86.29 463 A 1 
ATOM 3531 C CD  . GLU A 0 463 . 39.812   6.104   -25.860 1.00 86.29 463 A 1 
ATOM 3532 O OE1 . GLU A 0 463 . 39.425   5.297   -24.982 1.00 86.29 463 A 1 
ATOM 3533 O OE2 . GLU A 0 463 . 40.283   5.717   -26.958 1.00 86.29 463 A 1 
ATOM 3534 N N   . ASP A 0 464 . 42.342   11.159  -27.280 1.00 83.94 464 A 1 
ATOM 3535 C CA  . ASP A 0 464 . 43.209   11.723  -28.322 1.00 83.94 464 A 1 
ATOM 3536 C C   . ASP A 0 464 . 44.364   10.734  -28.552 1.00 83.94 464 A 1 
ATOM 3537 C CB  . ASP A 0 464 . 43.686   13.125  -27.889 1.00 83.94 464 A 1 
ATOM 3538 O O   . ASP A 0 464 . 44.994   10.252  -27.601 1.00 83.94 464 A 1 
ATOM 3539 C CG  . ASP A 0 464 . 44.726   13.798  -28.806 1.00 83.94 464 A 1 
ATOM 3540 O OD1 . ASP A 0 464 . 45.068   13.230  -29.871 1.00 83.94 464 A 1 
ATOM 3541 O OD2 . ASP A 0 464 . 45.240   14.863  -28.382 1.00 83.94 464 A 1 
ATOM 3542 N N   . TYR A 0 465 . 44.618   10.372  -29.810 1.00 84.12 465 A 1 
ATOM 3543 C CA  . TYR A 0 465 . 45.739   9.528   -30.206 1.00 84.12 465 A 1 
ATOM 3544 C C   . TYR A 0 465 . 46.537   10.121  -31.365 1.00 84.12 465 A 1 
ATOM 3545 C CB  . TYR A 0 465 . 45.279   8.102   -30.524 1.00 84.12 465 A 1 
ATOM 3546 O O   . TYR A 0 465 . 46.253   9.891   -32.548 1.00 84.12 465 A 1 
ATOM 3547 C CG  . TYR A 0 465 . 46.453   7.184   -30.827 1.00 84.12 465 A 1 
ATOM 3548 C CD1 . TYR A 0 465 . 46.650   6.667   -32.122 1.00 84.12 465 A 1 
ATOM 3549 C CD2 . TYR A 0 465 . 47.413   6.949   -29.830 1.00 84.12 465 A 1 
ATOM 3550 C CE1 . TYR A 0 465 . 47.802   5.907   -32.415 1.00 84.12 465 A 1 
ATOM 3551 C CE2 . TYR A 0 465 . 48.570   6.205   -30.111 1.00 84.12 465 A 1 
ATOM 3552 O OH  . TYR A 0 465 . 49.920   5.007   -31.674 1.00 84.12 465 A 1 
ATOM 3553 C CZ  . TYR A 0 465 . 48.769   5.689   -31.408 1.00 84.12 465 A 1 
ATOM 3554 N N   . ASP A 0 466 . 47.632   10.776  -31.004 1.00 82.67 466 A 1 
ATOM 3555 C CA  . ASP A 0 466 . 48.557   11.385  -31.940 1.00 82.67 466 A 1 
ATOM 3556 C C   . ASP A 0 466 . 49.697   10.412  -32.304 1.00 82.67 466 A 1 
ATOM 3557 C CB  . ASP A 0 466 . 49.026   12.738  -31.370 1.00 82.67 466 A 1 
ATOM 3558 O O   . ASP A 0 466 . 50.208   9.620   -31.495 1.00 82.67 466 A 1 
ATOM 3559 C CG  . ASP A 0 466 . 49.202   13.829  -32.430 1.00 82.67 466 A 1 
ATOM 3560 O OD1 . ASP A 0 466 . 49.240   13.471  -33.636 1.00 82.67 466 A 1 
ATOM 3561 O OD2 . ASP A 0 466 . 49.477   14.994  -32.058 1.00 82.67 466 A 1 
ATOM 3562 N N   . ARG A 0 467 . 50.119   10.414  -33.573 1.00 77.04 467 A 1 
ATOM 3563 C CA  . ARG A 0 467 . 51.210   9.545   -34.038 1.00 77.04 467 A 1 
ATOM 3564 C C   . ARG A 0 467 . 51.995   10.143  -35.189 1.00 77.04 467 A 1 
ATOM 3565 C CB  . ARG A 0 467 . 50.644   8.169   -34.409 1.00 77.04 467 A 1 
ATOM 3566 O O   . ARG A 0 467 . 51.506   10.248  -36.312 1.00 77.04 467 A 1 
ATOM 3567 C CG  . ARG A 0 467 . 51.800   7.210   -34.698 1.00 77.04 467 A 1 
ATOM 3568 C CD  . ARG A 0 467 . 51.277   5.855   -35.139 1.00 77.04 467 A 1 
ATOM 3569 N NE  . ARG A 0 467 . 52.420   4.967   -35.404 1.00 77.04 467 A 1 
ATOM 3570 N NH1 . ARG A 0 467 . 51.239   3.310   -36.425 1.00 77.04 467 A 1 
ATOM 3571 N NH2 . ARG A 0 467 . 53.452   3.080   -36.102 1.00 77.04 467 A 1 
ATOM 3572 C CZ  . ARG A 0 467 . 52.365   3.789   -35.975 1.00 77.04 467 A 1 
ATOM 3573 N N   . TYR A 0 468 . 53.296   10.336  -34.978 1.00 75.22 468 A 1 
ATOM 3574 C CA  . TYR A 0 468 . 54.199   10.901  -35.981 1.00 75.22 468 A 1 
ATOM 3575 C C   . TYR A 0 468 . 55.429   10.031  -36.278 1.00 75.22 468 A 1 
ATOM 3576 C CB  . TYR A 0 468 . 54.579   12.330  -35.580 1.00 75.22 468 A 1 
ATOM 3577 O O   . TYR A 0 468 . 56.109   9.492   -35.404 1.00 75.22 468 A 1 
ATOM 3578 C CG  . TYR A 0 468 . 55.224   12.423  -34.215 1.00 75.22 468 A 1 
ATOM 3579 C CD1 . TYR A 0 468 . 54.412   12.611  -33.080 1.00 75.22 468 A 1 
ATOM 3580 C CD2 . TYR A 0 468 . 56.619   12.267  -34.074 1.00 75.22 468 A 1 
ATOM 3581 C CE1 . TYR A 0 468 . 54.988   12.634  -31.803 1.00 75.22 468 A 1 
ATOM 3582 C CE2 . TYR A 0 468 . 57.197   12.290  -32.791 1.00 75.22 468 A 1 
ATOM 3583 O OH  . TYR A 0 468 . 56.922   12.459  -30.422 1.00 75.22 468 A 1 
ATOM 3584 C CZ  . TYR A 0 468 . 56.374   12.471  -31.657 1.00 75.22 468 A 1 
ATOM 3585 N N   . ASP A 0 469 . 55.767   9.969   -37.565 1.00 69.10 469 A 1 
ATOM 3586 C CA  . ASP A 0 469 . 56.934   9.296   -38.128 1.00 69.10 469 A 1 
ATOM 3587 C C   . ASP A 0 469 . 57.788   10.340  -38.876 1.00 69.10 469 A 1 
ATOM 3588 C CB  . ASP A 0 469 . 56.460   8.161   -39.068 1.00 69.10 469 A 1 
ATOM 3589 O O   . ASP A 0 469 . 57.383   10.885  -39.909 1.00 69.10 469 A 1 
ATOM 3590 C CG  . ASP A 0 469 . 56.813   6.732   -38.635 1.00 69.10 469 A 1 
ATOM 3591 O OD1 . ASP A 0 469 . 56.769   6.386   -37.440 1.00 69.10 469 A 1 
ATOM 3592 O OD2 . ASP A 0 469 . 57.155   5.941   -39.552 1.00 69.10 469 A 1 
ATOM 3593 N N   . SER A 0 470 . 59.002   10.604  -38.385 1.00 63.02 470 A 1 
ATOM 3594 C CA  . SER A 0 470 . 60.009   11.421  -39.079 1.00 63.02 470 A 1 
ATOM 3595 C C   . SER A 0 470 . 61.126   10.531  -39.622 1.00 63.02 470 A 1 
ATOM 3596 C CB  . SER A 0 470 . 60.542   12.541  -38.179 1.00 63.02 470 A 1 
ATOM 3597 O O   . SER A 0 470 . 61.699   9.715   -38.894 1.00 63.02 470 A 1 
ATOM 3598 O OG  . SER A 0 470 . 61.249   12.033  -37.066 1.00 63.02 470 A 1 
ATOM 3599 N N   . ARG A 0 471 . 61.421   10.647  -40.923 1.00 57.22 471 A 1 
ATOM 3600 C CA  . ARG A 0 471 . 62.395   9.784   -41.610 1.00 57.22 471 A 1 
ATOM 3601 C C   . ARG A 0 471 . 63.420   10.624  -42.368 1.00 57.22 471 A 1 
ATOM 3602 C CB  . ARG A 0 471 . 61.651   8.798   -42.531 1.00 57.22 471 A 1 
ATOM 3603 O O   . ARG A 0 471 . 63.098   11.210  -43.402 1.00 57.22 471 A 1 
ATOM 3604 C CG  . ARG A 0 471 . 60.659   7.892   -41.773 1.00 57.22 471 A 1 
ATOM 3605 C CD  . ARG A 0 471 . 59.969   6.919   -42.734 1.00 57.22 471 A 1 
ATOM 3606 N NE  . ARG A 0 471 . 58.895   6.146   -42.073 1.00 57.22 471 A 1 
ATOM 3607 N NH1 . ARG A 0 471 . 57.935   5.275   -43.969 1.00 57.22 471 A 1 
ATOM 3608 N NH2 . ARG A 0 471 . 56.999   4.901   -41.991 1.00 57.22 471 A 1 
ATOM 3609 C CZ  . ARG A 0 471 . 57.957   5.441   -42.675 1.00 57.22 471 A 1 
ATOM 3610 N N   . ASP A 0 472 . 64.664   10.616  -41.891 1.00 52.92 472 A 1 
ATOM 3611 C CA  . ASP A 0 472 . 65.787   11.277  -42.556 1.00 52.92 472 A 1 
ATOM 3612 C C   . ASP A 0 472 . 66.361   10.339  -43.632 1.00 52.92 472 A 1 
ATOM 3613 C CB  . ASP A 0 472 . 66.854   11.714  -41.535 1.00 52.92 472 A 1 
ATOM 3614 O O   . ASP A 0 472 . 67.029   9.337   -43.347 1.00 52.92 472 A 1 
ATOM 3615 C CG  . ASP A 0 472 . 66.374   12.770  -40.525 1.00 52.92 472 A 1 
ATOM 3616 O OD1 . ASP A 0 472 . 65.517   13.608  -40.891 1.00 52.92 472 A 1 
ATOM 3617 O OD2 . ASP A 0 472 . 66.903   12.749  -39.392 1.00 52.92 472 A 1 
ATOM 3618 N N   . ALA A 0 473 . 66.086   10.639  -44.905 1.00 49.84 473 A 1 
ATOM 3619 C CA  . ALA A 0 473 . 66.540   9.819   -46.024 1.00 49.84 473 A 1 
ATOM 3620 C C   . ALA A 0 473 . 68.005   10.135  -46.386 1.00 49.84 473 A 1 
ATOM 3621 C CB  . ALA A 0 473 . 65.571   10.007  -47.197 1.00 49.84 473 A 1 
ATOM 3622 O O   . ALA A 0 473 . 68.298   11.122  -47.062 1.00 49.84 473 A 1 
ATOM 3623 N N   . GLY A 0 474 . 68.928   9.263   -45.961 1.00 48.68 474 A 1 
ATOM 3624 C CA  . GLY A 0 474 . 70.377   9.440   -46.124 1.00 48.68 474 A 1 
ATOM 3625 C C   . GLY A 0 474 . 70.828   9.835   -47.541 1.00 48.68 474 A 1 
ATOM 3626 O O   . GLY A 0 474 . 70.531   9.158   -48.531 1.00 48.68 474 A 1 
ATOM 3627 N N   . ALA A 0 475 . 71.587   10.931  -47.632 1.00 43.92 475 A 1 
ATOM 3628 C CA  . ALA A 0 475 . 71.997   11.545  -48.892 1.00 43.92 475 A 1 
ATOM 3629 C C   . ALA A 0 475 . 72.832   10.606  -49.789 1.00 43.92 475 A 1 
ATOM 3630 C CB  . ALA A 0 475 . 72.755   12.842  -48.575 1.00 43.92 475 A 1 
ATOM 3631 O O   . ALA A 0 475 . 73.886   10.100  -49.398 1.00 43.92 475 A 1 
ATOM 3632 N N   . GLN A 0 476 . 72.406   10.428  -51.046 1.00 45.31 476 A 1 
ATOM 3633 C CA  . GLN A 0 476 . 73.162   9.662   -52.044 1.00 45.31 476 A 1 
ATOM 3634 C C   . GLN A 0 476 . 74.468   10.374  -52.433 1.00 45.31 476 A 1 
ATOM 3635 C CB  . GLN A 0 476 . 72.316   9.408   -53.308 1.00 45.31 476 A 1 
ATOM 3636 O O   . GLN A 0 476 . 74.466   11.282  -53.270 1.00 45.31 476 A 1 
ATOM 3637 C CG  . GLN A 0 476 . 71.296   8.275   -53.146 1.00 45.31 476 A 1 
ATOM 3638 C CD  . GLN A 0 476 . 70.586   7.941   -54.459 1.00 45.31 476 A 1 
ATOM 3639 N NE2 . GLN A 0 476 . 70.254   6.691   -54.693 1.00 45.31 476 A 1 
ATOM 3640 O OE1 . GLN A 0 476 . 70.333   8.776   -55.319 1.00 45.31 476 A 1 
ATOM 3641 N N   . GLY A 0 477 . 75.599   9.898   -51.907 1.00 39.61 477 A 1 
ATOM 3642 C CA  . GLY A 0 477 . 76.938   10.313  -52.330 1.00 39.61 477 A 1 
ATOM 3643 C C   . GLY A 0 477 . 77.234   9.933   -53.787 1.00 39.61 477 A 1 
ATOM 3644 O O   . GLY A 0 477 . 77.784   8.868   -54.060 1.00 39.61 477 A 1 
ATOM 3645 N N   . ARG A 0 478 . 76.869   10.795  -54.746 1.00 40.89 478 A 1 
ATOM 3646 C CA  . ARG A 0 478 . 77.160   10.593  -56.177 1.00 40.89 478 A 1 
ATOM 3647 C C   . ARG A 0 478 . 78.527   11.169  -56.558 1.00 40.89 478 A 1 
ATOM 3648 C CB  . ARG A 0 478 . 76.016   11.116  -57.064 1.00 40.89 478 A 1 
ATOM 3649 O O   . ARG A 0 478 . 78.775   12.360  -56.394 1.00 40.89 478 A 1 
ATOM 3650 C CG  . ARG A 0 478 . 74.804   10.165  -57.024 1.00 40.89 478 A 1 
ATOM 3651 C CD  . ARG A 0 478 . 73.851   10.365  -58.216 1.00 40.89 478 A 1 
ATOM 3652 N NE  . ARG A 0 478 . 72.803   11.376  -57.954 1.00 40.89 478 A 1 
ATOM 3653 N NH1 . ARG A 0 478 . 71.040   9.934   -57.672 1.00 40.89 478 A 1 
ATOM 3654 N NH2 . ARG A 0 478 . 70.712   12.104  -57.375 1.00 40.89 478 A 1 
ATOM 3655 C CZ  . ARG A 0 478 . 71.530   11.137  -57.677 1.00 40.89 478 A 1 
ATOM 3656 N N   . GLY A 0 479 . 79.397   10.299  -57.077 1.00 36.91 479 A 1 
ATOM 3657 C CA  . GLY A 0 479 . 80.806   10.583  -57.365 1.00 36.91 479 A 1 
ATOM 3658 C C   . GLY A 0 479 . 81.056   11.706  -58.381 1.00 36.91 479 A 1 
ATOM 3659 O O   . GLY A 0 479 . 80.279   11.930  -59.311 1.00 36.91 479 A 1 
ATOM 3660 N N   . ALA A 0 480 . 82.174   12.409  -58.197 1.00 32.92 480 A 1 
ATOM 3661 C CA  . ALA A 0 480 . 82.513   13.614  -58.944 1.00 32.92 480 A 1 
ATOM 3662 C C   . ALA A 0 480 . 83.122   13.342  -60.338 1.00 32.92 480 A 1 
ATOM 3663 C CB  . ALA A 0 480 . 83.439   14.476  -58.077 1.00 32.92 480 A 1 
ATOM 3664 O O   . ALA A 0 480 . 84.068   12.576  -60.488 1.00 32.92 480 A 1 
ATOM 3665 N N   . SER A 0 481 . 82.591   14.055  -61.336 1.00 38.08 481 A 1 
ATOM 3666 C CA  . SER A 0 481 . 83.222   14.502  -62.596 1.00 38.08 481 A 1 
ATOM 3667 C C   . SER A 0 481 . 84.375   13.681  -63.212 1.00 38.08 481 A 1 
ATOM 3668 C CB  . SER A 0 481 . 83.694   15.952  -62.421 1.00 38.08 481 A 1 
ATOM 3669 O O   . SER A 0 481 . 85.539   13.823  -62.837 1.00 38.08 481 A 1 
ATOM 3670 O OG  . SER A 0 481 . 84.628   16.053  -61.367 1.00 38.08 481 A 1 
ATOM 3671 N N   . LYS A 0 482 . 84.082   12.994  -64.324 1.00 31.73 482 A 1 
ATOM 3672 C CA  . LYS A 0 482 . 85.076   12.508  -65.299 1.00 31.73 482 A 1 
ATOM 3673 C C   . LYS A 0 482 . 85.411   13.627  -66.301 1.00 31.73 482 A 1 
ATOM 3674 C CB  . LYS A 0 482 . 84.488   11.253  -65.976 1.00 31.73 482 A 1 
ATOM 3675 O O   . LYS A 0 482 . 84.506   14.112  -66.975 1.00 31.73 482 A 1 
ATOM 3676 C CG  . LYS A 0 482 . 85.497   10.448  -66.809 1.00 31.73 482 A 1 
ATOM 3677 C CD  . LYS A 0 482 . 84.830   9.188   -67.392 1.00 31.73 482 A 1 
ATOM 3678 C CE  . LYS A 0 482 . 85.874   8.279   -68.054 1.00 31.73 482 A 1 
ATOM 3679 N NZ  . LYS A 0 482 . 85.280   7.017   -68.567 1.00 31.73 482 A 1 
ATOM 3680 N N   . TRP A 0 483 . 86.682   14.024  -66.432 1.00 29.89 483 A 1 
ATOM 3681 C CA  . TRP A 0 483 . 87.120   15.065  -67.383 1.00 29.89 483 A 1 
ATOM 3682 C C   . TRP A 0 483 . 88.078   14.478  -68.430 1.00 29.89 483 A 1 
ATOM 3683 C CB  . TRP A 0 483 . 87.727   16.264  -66.626 1.00 29.89 483 A 1 
ATOM 3684 O O   . TRP A 0 483 . 89.170   14.029  -68.094 1.00 29.89 483 A 1 
ATOM 3685 C CG  . TRP A 0 483 . 87.507   17.610  -67.261 1.00 29.89 483 A 1 
ATOM 3686 C CD1 . TRP A 0 483 . 86.358   18.317  -67.176 1.00 29.89 483 A 1 
ATOM 3687 C CD2 . TRP A 0 483 . 88.424   18.449  -68.040 1.00 29.89 483 A 1 
ATOM 3688 C CE2 . TRP A 0 483 . 87.745   19.655  -68.394 1.00 29.89 483 A 1 
ATOM 3689 C CE3 . TRP A 0 483 . 89.761   18.325  -68.474 1.00 29.89 483 A 1 
ATOM 3690 N NE1 . TRP A 0 483 . 86.490   19.518  -67.844 1.00 29.89 483 A 1 
ATOM 3691 C CH2 . TRP A 0 483 . 89.683   20.523  -69.553 1.00 29.89 483 A 1 
ATOM 3692 C CZ2 . TRP A 0 483 . 88.350   20.677  -69.141 1.00 29.89 483 A 1 
ATOM 3693 C CZ3 . TRP A 0 483 . 90.385   19.352  -69.210 1.00 29.89 483 A 1 
ATOM 3694 N N   . GLY A 0 484 . 87.663   14.460  -69.700 1.00 37.43 484 A 1 
ATOM 3695 C CA  . GLY A 0 484 . 88.500   14.080  -70.843 1.00 37.43 484 A 1 
ATOM 3696 C C   . GLY A 0 484 . 88.844   15.317  -71.670 1.00 37.43 484 A 1 
ATOM 3697 O O   . GLY A 0 484 . 87.970   16.147  -71.905 1.00 37.43 484 A 1 
ATOM 3698 N N   . LYS A 0 485 . 90.108   15.467  -72.083 1.00 35.41 485 A 1 
ATOM 3699 C CA  . LYS A 0 485 . 90.583   16.650  -72.816 1.00 35.41 485 A 1 
ATOM 3700 C C   . LYS A 0 485 . 90.839   16.303  -74.282 1.00 35.41 485 A 1 
ATOM 3701 C CB  . LYS A 0 485 . 91.813   17.233  -72.102 1.00 35.41 485 A 1 
ATOM 3702 O O   . LYS A 0 485 . 91.775   15.567  -74.584 1.00 35.41 485 A 1 
ATOM 3703 C CG  . LYS A 0 485 . 92.001   18.722  -72.425 1.00 35.41 485 A 1 
ATOM 3704 C CD  . LYS A 0 485 . 93.221   19.286  -71.681 1.00 35.41 485 A 1 
ATOM 3705 C CE  . LYS A 0 485 . 93.115   20.811  -71.558 1.00 35.41 485 A 1 
ATOM 3706 N NZ  . LYS A 0 485 . 94.148   21.351  -70.639 1.00 35.41 485 A 1 
ATOM 3707 N N   . ASP A 0 486 . 90.005   16.836  -75.167 1.00 37.36 486 A 1 
ATOM 3708 C CA  . ASP A 0 486 . 90.018   16.512  -76.594 1.00 37.36 486 A 1 
ATOM 3709 C C   . ASP A 0 486 . 91.151   17.166  -77.406 1.00 37.36 486 A 1 
ATOM 3710 C CB  . ASP A 0 486 . 88.664   16.893  -77.221 1.00 37.36 486 A 1 
ATOM 3711 O O   . ASP A 0 486 . 91.636   18.258  -77.103 1.00 37.36 486 A 1 
ATOM 3712 C CG  . ASP A 0 486 . 87.542   15.937  -76.823 1.00 37.36 486 A 1 
ATOM 3713 O OD1 . ASP A 0 486 . 87.767   14.715  -76.963 1.00 37.36 486 A 1 
ATOM 3714 O OD2 . ASP A 0 486 . 86.483   16.447  -76.402 1.00 37.36 486 A 1 
ATOM 3715 N N   . ALA A 0 487 . 91.437   16.505  -78.533 1.00 37.52 487 A 1 
ATOM 3716 C CA  . ALA A 0 487 . 91.973   17.043  -79.787 1.00 37.52 487 A 1 
ATOM 3717 C C   . ALA A 0 487 . 93.409   17.616  -79.812 1.00 37.52 487 A 1 
ATOM 3718 C CB  . ALA A 0 487 . 90.930   17.974  -80.415 1.00 37.52 487 A 1 
ATOM 3719 O O   . ALA A 0 487 . 93.664   18.813  -79.663 1.00 37.52 487 A 1 
ATOM 3720 N N   . ASP A 0 488 . 94.319   16.715  -80.193 1.00 35.62 488 A 1 
ATOM 3721 C CA  . ASP A 0 488 . 95.488   16.938  -81.056 1.00 35.62 488 A 1 
ATOM 3722 C C   . ASP A 0 488 . 95.407   18.207  -81.941 1.00 35.62 488 A 1 
ATOM 3723 C CB  . ASP A 0 488 . 95.592   15.669  -81.928 1.00 35.62 488 A 1 
ATOM 3724 O O   . ASP A 0 488 . 94.592   18.309  -82.862 1.00 35.62 488 A 1 
ATOM 3725 C CG  . ASP A 0 488 . 96.743   15.655  -82.940 1.00 35.62 488 A 1 
ATOM 3726 O OD1 . ASP A 0 488 . 97.614   16.555  -82.878 1.00 35.62 488 A 1 
ATOM 3727 O OD2 . ASP A 0 488 . 96.737   14.737  -83.786 1.00 35.62 488 A 1 
ATOM 3728 N N   . LYS A 0 489 . 96.301   19.172  -81.682 1.00 39.64 489 A 1 
ATOM 3729 C CA  . LYS A 0 489 . 96.526   20.345  -82.538 1.00 39.64 489 A 1 
ATOM 3730 C C   . LYS A 0 489 . 97.818   20.185  -83.335 1.00 39.64 489 A 1 
ATOM 3731 C CB  . LYS A 0 489 . 96.512   21.655  -81.732 1.00 39.64 489 A 1 
ATOM 3732 O O   . LYS A 0 489 . 98.851   20.753  -82.983 1.00 39.64 489 A 1 
ATOM 3733 C CG  . LYS A 0 489 . 95.104   22.042  -81.266 1.00 39.64 489 A 1 
ATOM 3734 C CD  . LYS A 0 489 . 95.108   23.459  -80.678 1.00 39.64 489 A 1 
ATOM 3735 C CE  . LYS A 0 489 . 93.697   23.806  -80.195 1.00 39.64 489 A 1 
ATOM 3736 N NZ  . LYS A 0 489 . 93.629   25.178  -79.635 1.00 39.64 489 A 1 
ATOM 3737 N N   . THR A 0 490 . 97.730   19.506  -84.473 1.00 36.45 490 A 1 
ATOM 3738 C CA  . THR A 0 490 . 98.778   19.548  -85.501 1.00 36.45 490 A 1 
ATOM 3739 C C   . THR A 0 490 . 98.839   20.949  -86.135 1.00 36.45 490 A 1 
ATOM 3740 C CB  . THR A 0 490 . 98.551   18.446  -86.545 1.00 36.45 490 A 1 
ATOM 3741 O O   . THR A 0 490 . 98.079   21.282  -87.047 1.00 36.45 490 A 1 
ATOM 3742 C CG2 . THR A 0 490 . 99.573   18.495  -87.687 1.00 36.45 490 A 1 
ATOM 3743 O OG1 . THR A 0 490 . 98.733   17.179  -85.957 1.00 36.45 490 A 1 
ATOM 3744 N N   . VAL A 0 491 . 99.748   21.799  -85.646 1.00 38.10 491 A 1 
ATOM 3745 C CA  . VAL A 0 491 . 99.999   23.137  -86.209 1.00 38.10 491 A 1 
ATOM 3746 C C   . VAL A 0 491 . 100.872  23.012  -87.460 1.00 38.10 491 A 1 
ATOM 3747 C CB  . VAL A 0 491 . 100.627  24.086  -85.165 1.00 38.10 491 A 1 
ATOM 3748 O O   . VAL A 0 491 . 102.030  22.605  -87.387 1.00 38.10 491 A 1 
ATOM 3749 C CG1 . VAL A 0 491 . 100.945  25.465  -85.763 1.00 38.10 491 A 1 
ATOM 3750 C CG2 . VAL A 0 491 . 99.666   24.309  -83.988 1.00 38.10 491 A 1 
ATOM 3751 N N   . LYS A 0 492 . 100.328  23.389  -88.624 1.00 38.98 492 A 1 
ATOM 3752 C CA  . LYS A 0 492 . 101.079  23.433  -89.888 1.00 38.98 492 A 1 
ATOM 3753 C C   . LYS A 0 492 . 102.113  24.563  -89.862 1.00 38.98 492 A 1 
ATOM 3754 C CB  . LYS A 0 492 . 100.132  23.593  -91.089 1.00 38.98 492 A 1 
ATOM 3755 O O   . LYS A 0 492 . 101.752  25.740  -89.807 1.00 38.98 492 A 1 
ATOM 3756 C CG  . LYS A 0 492 . 99.326   22.317  -91.377 1.00 38.98 492 A 1 
ATOM 3757 C CD  . LYS A 0 492 . 98.454   22.498  -92.627 1.00 38.98 492 A 1 
ATOM 3758 C CE  . LYS A 0 492 . 97.721   21.191  -92.953 1.00 38.98 492 A 1 
ATOM 3759 N NZ  . LYS A 0 492 . 96.866   21.324  -94.160 1.00 38.98 492 A 1 
ATOM 3760 N N   . GLY A 0 493 . 103.391  24.198  -89.941 1.00 33.32 493 A 1 
ATOM 3761 C CA  . GLY A 0 493 . 104.495  25.152  -90.017 1.00 33.32 493 A 1 
ATOM 3762 C C   . GLY A 0 493 . 104.436  26.014  -91.281 1.00 33.32 493 A 1 
ATOM 3763 O O   . GLY A 0 493 . 104.202  25.507  -92.376 1.00 33.32 493 A 1 
ATOM 3764 N N   . HIS A 0 494 . 104.678  27.314  -91.118 1.00 36.74 494 A 1 
ATOM 3765 C CA  . HIS A 0 494 . 105.017  28.217  -92.215 1.00 36.74 494 A 1 
ATOM 3766 C C   . HIS A 0 494 . 106.540  28.346  -92.265 1.00 36.74 494 A 1 
ATOM 3767 C CB  . HIS A 0 494 . 104.321  29.571  -92.035 1.00 36.74 494 A 1 
ATOM 3768 O O   . HIS A 0 494 . 107.178  28.581  -91.239 1.00 36.74 494 A 1 
ATOM 3769 C CG  . HIS A 0 494 . 102.847  29.516  -92.353 1.00 36.74 494 A 1 
ATOM 3770 C CD2 . HIS A 0 494 . 102.211  30.195  -93.358 1.00 36.74 494 A 1 
ATOM 3771 N ND1 . HIS A 0 494 . 101.898  28.737  -91.726 1.00 36.74 494 A 1 
ATOM 3772 C CE1 . HIS A 0 494 . 100.721  28.950  -92.337 1.00 36.74 494 A 1 
ATOM 3773 N NE2 . HIS A 0 494 . 100.861  29.826  -93.342 1.00 36.74 494 A 1 
ATOM 3774 N N   . ALA A 0 495 . 107.126  28.142  -93.442 1.00 31.42 495 A 1 
ATOM 3775 C CA  . ALA A 0 495 . 108.571  28.104  -93.604 1.00 31.42 495 A 1 
ATOM 3776 C C   . ALA A 0 495 . 109.177  29.515  -93.659 1.00 31.42 495 A 1 
ATOM 3777 C CB  . ALA A 0 495 . 108.899  27.290  -94.863 1.00 31.42 495 A 1 
ATOM 3778 O O   . ALA A 0 495 . 108.803  30.318  -94.509 1.00 31.42 495 A 1 
ATOM 3779 N N   . HIS A 0 496 . 110.183  29.763  -92.822 1.00 37.32 496 A 1 
ATOM 3780 C CA  . HIS A 0 496 . 111.232  30.751  -93.074 1.00 37.32 496 A 1 
ATOM 3781 C C   . HIS A 0 496 . 112.603  30.080  -92.864 1.00 37.32 496 A 1 
ATOM 3782 C CB  . HIS A 0 496 . 111.043  32.010  -92.213 1.00 37.32 496 A 1 
ATOM 3783 O O   . HIS A 0 496 . 112.694  29.141  -92.068 1.00 37.32 496 A 1 
ATOM 3784 C CG  . HIS A 0 496 . 110.244  33.077  -92.921 1.00 37.32 496 A 1 
ATOM 3785 C CD2 . HIS A 0 496 . 108.883  33.228  -92.911 1.00 37.32 496 A 1 
ATOM 3786 N ND1 . HIS A 0 496 . 110.754  34.066  -93.733 1.00 37.32 496 A 1 
ATOM 3787 C CE1 . HIS A 0 496 . 109.725  34.796  -94.195 1.00 37.32 496 A 1 
ATOM 3788 N NE2 . HIS A 0 496 . 108.565  34.328  -93.715 1.00 37.32 496 A 1 
ATOM 3789 N N   . PRO A 0 497 . 113.662  30.479  -93.594 1.00 40.32 497 A 1 
ATOM 3790 C CA  . PRO A 0 497 . 114.863  29.660  -93.724 1.00 40.32 497 A 1 
ATOM 3791 C C   . PRO A 0 497 . 115.915  30.029  -92.672 1.00 40.32 497 A 1 
ATOM 3792 C CB  . PRO A 0 497 . 115.373  29.894  -95.156 1.00 40.32 497 A 1 
ATOM 3793 O O   . PRO A 0 497 . 116.428  31.145  -92.675 1.00 40.32 497 A 1 
ATOM 3794 C CG  . PRO A 0 497 . 114.508  31.021  -95.733 1.00 40.32 497 A 1 
ATOM 3795 C CD  . PRO A 0 497 . 113.753  31.585  -94.534 1.00 40.32 497 A 1 
ATOM 3796 N N   . GLY A 0 498 . 116.287  29.075  -91.815 1.00 34.82 498 A 1 
ATOM 3797 C CA  . GLY A 0 498 . 117.400  29.244  -90.879 1.00 34.82 498 A 1 
ATOM 3798 C C   . GLY A 0 498 . 117.473  28.155  -89.809 1.00 34.82 498 A 1 
ATOM 3799 O O   . GLY A 0 498 . 116.735  28.208  -88.834 1.00 34.82 498 A 1 
ATOM 3800 N N   . TYR A 0 499 . 118.431  27.237  -89.970 1.00 33.81 499 A 1 
ATOM 3801 C CA  . TYR A 0 499 . 118.832  26.180  -89.024 1.00 33.81 499 A 1 
ATOM 3802 C C   . TYR A 0 499 . 117.871  24.995  -88.796 1.00 33.81 499 A 1 
ATOM 3803 C CB  . TYR A 0 499 . 119.434  26.785  -87.744 1.00 33.81 499 A 1 
ATOM 3804 O O   . TYR A 0 499 . 116.660  25.061  -88.980 1.00 33.81 499 A 1 
ATOM 3805 C CG  . TYR A 0 499 . 120.874  27.204  -87.970 1.00 33.81 499 A 1 
ATOM 3806 C CD1 . TYR A 0 499 . 121.916  26.362  -87.536 1.00 33.81 499 A 1 
ATOM 3807 C CD2 . TYR A 0 499 . 121.170  28.369  -88.706 1.00 33.81 499 A 1 
ATOM 3808 C CE1 . TYR A 0 499 . 123.252  26.673  -87.848 1.00 33.81 499 A 1 
ATOM 3809 C CE2 . TYR A 0 499 . 122.505  28.676  -89.031 1.00 33.81 499 A 1 
ATOM 3810 O OH  . TYR A 0 499 . 124.833  28.123  -88.928 1.00 33.81 499 A 1 
ATOM 3811 C CZ  . TYR A 0 499 . 123.547  27.827  -88.605 1.00 33.81 499 A 1 
ATOM 3812 N N   . HIS A 0 500 . 118.481  23.838  -88.517 1.00 32.89 500 A 1 
ATOM 3813 C CA  . HIS A 0 500 . 117.877  22.502  -88.589 1.00 32.89 500 A 1 
ATOM 3814 C C   . HIS A 0 500 . 117.495  21.959  -87.204 1.00 32.89 500 A 1 
ATOM 3815 C CB  . HIS A 0 500 . 118.880  21.536  -89.248 1.00 32.89 500 A 1 
ATOM 3816 O O   . HIS A 0 500 . 118.201  22.218  -86.232 1.00 32.89 500 A 1 
ATOM 3817 C CG  . HIS A 0 500 . 119.364  21.906  -90.631 1.00 32.89 500 A 1 
ATOM 3818 C CD2 . HIS A 0 500 . 120.452  21.368  -91.267 1.00 32.89 500 A 1 
ATOM 3819 N ND1 . HIS A 0 500 . 118.773  22.781  -91.517 1.00 32.89 500 A 1 
ATOM 3820 C CE1 . HIS A 0 500 . 119.489  22.768  -92.655 1.00 32.89 500 A 1 
ATOM 3821 N NE2 . HIS A 0 500 . 120.523  21.922  -92.547 1.00 32.89 500 A 1 
ATOM 3822 N N   . GLY A 0 501 . 116.438  21.138  -87.118 1.00 36.37 501 A 1 
ATOM 3823 C CA  . GLY A 0 501 . 116.063  20.497  -85.849 1.00 36.37 501 A 1 
ATOM 3824 C C   . GLY A 0 501 . 114.704  19.789  -85.798 1.00 36.37 501 A 1 
ATOM 3825 O O   . GLY A 0 501 . 114.041  19.837  -84.767 1.00 36.37 501 A 1 
ATOM 3826 N N   . THR A 0 502 . 114.239  19.154  -86.878 1.00 31.31 502 A 1 
ATOM 3827 C CA  . THR A 0 502 . 112.957  18.424  -86.883 1.00 31.31 502 A 1 
ATOM 3828 C C   . THR A 0 502 . 113.090  17.000  -86.336 1.00 31.31 502 A 1 
ATOM 3829 C CB  . THR A 0 502 . 112.314  18.387  -88.283 1.00 31.31 502 A 1 
ATOM 3830 O O   . THR A 0 502 . 113.607  16.113  -87.009 1.00 31.31 502 A 1 
ATOM 3831 C CG2 . THR A 0 502 . 111.315  19.529  -88.462 1.00 31.31 502 A 1 
ATOM 3832 O OG1 . THR A 0 502 . 113.276  18.521  -89.309 1.00 31.31 502 A 1 
ATOM 3833 N N   . SER A 0 503 . 112.532  16.761  -85.147 1.00 35.16 503 A 1 
ATOM 3834 C CA  . SER A 0 503 . 112.234  15.425  -84.614 1.00 35.16 503 A 1 
ATOM 3835 C C   . SER A 0 503 . 110.788  15.398  -84.117 1.00 35.16 503 A 1 
ATOM 3836 C CB  . SER A 0 503 . 113.209  15.056  -83.493 1.00 35.16 503 A 1 
ATOM 3837 O O   . SER A 0 503 . 110.463  15.985  -83.087 1.00 35.16 503 A 1 
ATOM 3838 O OG  . SER A 0 503 . 112.860  13.796  -82.951 1.00 35.16 503 A 1 
ATOM 3839 N N   . VAL A 0 504 . 109.902  14.751  -84.877 1.00 33.97 504 A 1 
ATOM 3840 C CA  . VAL A 0 504 . 108.487  14.572  -84.521 1.00 33.97 504 A 1 
ATOM 3841 C C   . VAL A 0 504 . 108.294  13.128  -84.076 1.00 33.97 504 A 1 
ATOM 3842 C CB  . VAL A 0 504 . 107.552  14.938  -85.695 1.00 33.97 504 A 1 
ATOM 3843 O O   . VAL A 0 504 . 108.413  12.214  -84.885 1.00 33.97 504 A 1 
ATOM 3844 C CG1 . VAL A 0 504 . 106.076  14.717  -85.330 1.00 33.97 504 A 1 
ATOM 3845 C CG2 . VAL A 0 504 . 107.718  16.410  -86.099 1.00 33.97 504 A 1 
ATOM 3846 N N   . THR A 0 505 . 107.992  12.916  -82.794 1.00 35.45 505 A 1 
ATOM 3847 C CA  . THR A 0 505 . 107.641  11.593  -82.252 1.00 35.45 505 A 1 
ATOM 3848 C C   . THR A 0 505 . 106.239  11.641  -81.658 1.00 35.45 505 A 1 
ATOM 3849 C CB  . THR A 0 505 . 108.661  11.113  -81.210 1.00 35.45 505 A 1 
ATOM 3850 O O   . THR A 0 505 . 106.026  12.186  -80.578 1.00 35.45 505 A 1 
ATOM 3851 C CG2 . THR A 0 505 . 108.347  9.706   -80.693 1.00 35.45 505 A 1 
ATOM 3852 O OG1 . THR A 0 505 . 109.941  11.030  -81.786 1.00 35.45 505 A 1 
ATOM 3853 N N   . SER A 0 506 . 105.274  11.051  -82.358 1.00 34.62 506 A 1 
ATOM 3854 C CA  . SER A 0 506 . 103.905  10.864  -81.874 1.00 34.62 506 A 1 
ATOM 3855 C C   . SER A 0 506 . 103.846  9.735   -80.839 1.00 34.62 506 A 1 
ATOM 3856 C CB  . SER A 0 506 . 103.001  10.532  -83.069 1.00 34.62 506 A 1 
ATOM 3857 O O   . SER A 0 506 . 104.151  8.588   -81.174 1.00 34.62 506 A 1 
ATOM 3858 O OG  . SER A 0 506 . 103.554  9.453   -83.804 1.00 34.62 506 A 1 
ATOM 3859 N N   . LYS A 0 507 . 103.404  10.021  -79.608 1.00 36.63 507 A 1 
ATOM 3860 C CA  . LYS A 0 507 . 103.063  8.992   -78.609 1.00 36.63 507 A 1 
ATOM 3861 C C   . LYS A 0 507 . 101.563  8.989   -78.318 1.00 36.63 507 A 1 
ATOM 3862 C CB  . LYS A 0 507 . 103.903  9.126   -77.328 1.00 36.63 507 A 1 
ATOM 3863 O O   . LYS A 0 507 . 100.958  10.032  -78.101 1.00 36.63 507 A 1 
ATOM 3864 C CG  . LYS A 0 507 . 105.343  8.626   -77.534 1.00 36.63 507 A 1 
ATOM 3865 C CD  . LYS A 0 507 . 106.070  8.461   -76.190 1.00 36.63 507 A 1 
ATOM 3866 C CE  . LYS A 0 507 . 107.469  7.866   -76.401 1.00 36.63 507 A 1 
ATOM 3867 N NZ  . LYS A 0 507 . 108.141  7.579   -75.107 1.00 36.63 507 A 1 
ATOM 3868 N N   . LYS A 0 508 . 100.993  7.785   -78.321 1.00 31.52 508 A 1 
ATOM 3869 C CA  . LYS A 0 508 . 99.583   7.458   -78.083 1.00 31.52 508 A 1 
ATOM 3870 C C   . LYS A 0 508 . 99.478   6.770   -76.721 1.00 31.52 508 A 1 
ATOM 3871 C CB  . LYS A 0 508 . 99.142   6.537   -79.241 1.00 31.52 508 A 1 
ATOM 3872 O O   . LYS A 0 508 . 100.225  5.825   -76.487 1.00 31.52 508 A 1 
ATOM 3873 C CG  . LYS A 0 508 . 97.713   5.979   -79.154 1.00 31.52 508 A 1 
ATOM 3874 C CD  . LYS A 0 508 . 97.473   4.988   -80.308 1.00 31.52 508 A 1 
ATOM 3875 C CE  . LYS A 0 508 . 96.054   4.409   -80.253 1.00 31.52 508 A 1 
ATOM 3876 N NZ  . LYS A 0 508 . 95.829   3.397   -81.318 1.00 31.52 508 A 1 
ATOM 3877 N N   . GLY A 0 509 . 98.560   7.207   -75.863 1.00 33.61 509 A 1 
ATOM 3878 C CA  . GLY A 0 509 . 98.299   6.566   -74.571 1.00 33.61 509 A 1 
ATOM 3879 C C   . GLY A 0 509 . 97.369   7.399   -73.693 1.00 33.61 509 A 1 
ATOM 3880 O O   . GLY A 0 509 . 97.727   8.505   -73.301 1.00 33.61 509 A 1 
ATOM 3881 N N   . ALA A 0 510 . 96.181   6.867   -73.414 1.00 34.76 510 A 1 
ATOM 3882 C CA  . ALA A 0 510 . 95.244   7.378   -72.420 1.00 34.76 510 A 1 
ATOM 3883 C C   . ALA A 0 510 . 94.586   6.163   -71.752 1.00 34.76 510 A 1 
ATOM 3884 C CB  . ALA A 0 510 . 94.217   8.302   -73.092 1.00 34.76 510 A 1 
ATOM 3885 O O   . ALA A 0 510 . 93.848   5.424   -72.406 1.00 34.76 510 A 1 
ATOM 3886 N N   . GLU A 0 511 . 94.909   5.940   -70.482 1.00 31.29 511 A 1 
ATOM 3887 C CA  . GLU A 0 511 . 94.343   4.885   -69.636 1.00 31.29 511 A 1 
ATOM 3888 C C   . GLU A 0 511 . 93.319   5.511   -68.673 1.00 31.29 511 A 1 
ATOM 3889 C CB  . GLU A 0 511 . 95.476   4.107   -68.936 1.00 31.29 511 A 1 
ATOM 3890 O O   . GLU A 0 511 . 93.408   6.696   -68.344 1.00 31.29 511 A 1 
ATOM 3891 C CG  . GLU A 0 511 . 96.214   3.217   -69.958 1.00 31.29 511 A 1 
ATOM 3892 C CD  . GLU A 0 511 . 97.515   2.580   -69.442 1.00 31.29 511 A 1 
ATOM 3893 O OE1 . GLU A 0 511 . 97.762   1.412   -69.818 1.00 31.29 511 A 1 
ATOM 3894 O OE2 . GLU A 0 511 . 98.307   3.305   -68.800 1.00 31.29 511 A 1 
ATOM 3895 N N   . TYR A 0 512 . 92.294   4.744   -68.292 1.00 32.67 512 A 1 
ATOM 3896 C CA  . TYR A 0 512 . 91.118   5.239   -67.568 1.00 32.67 512 A 1 
ATOM 3897 C C   . TYR A 0 512 . 90.767   4.315   -66.399 1.00 32.67 512 A 1 
ATOM 3898 C CB  . TYR A 0 512 . 89.899   5.314   -68.510 1.00 32.67 512 A 1 
ATOM 3899 O O   . TYR A 0 512 . 90.119   3.290   -66.612 1.00 32.67 512 A 1 
ATOM 3900 C CG  . TYR A 0 512 . 89.927   6.339   -69.625 1.00 32.67 512 A 1 
ATOM 3901 C CD1 . TYR A 0 512 . 89.487   7.656   -69.383 1.00 32.67 512 A 1 
ATOM 3902 C CD2 . TYR A 0 512 . 90.325   5.955   -70.920 1.00 32.67 512 A 1 
ATOM 3903 C CE1 . TYR A 0 512 . 89.430   8.587   -70.440 1.00 32.67 512 A 1 
ATOM 3904 C CE2 . TYR A 0 512 . 90.273   6.882   -71.977 1.00 32.67 512 A 1 
ATOM 3905 O OH  . TYR A 0 512 . 89.775   9.083   -72.769 1.00 32.67 512 A 1 
ATOM 3906 C CZ  . TYR A 0 512 . 89.824   8.196   -71.741 1.00 32.67 512 A 1 
ATOM 3907 N N   . ASP A 0 513 . 91.097   4.721   -65.175 1.00 34.82 513 A 1 
ATOM 3908 C CA  . ASP A 0 513 . 90.704   3.986   -63.969 1.00 34.82 513 A 1 
ATOM 3909 C C   . ASP A 0 513 . 89.353   4.457   -63.413 1.00 34.82 513 A 1 
ATOM 3910 C CB  . ASP A 0 513 . 91.824   4.020   -62.924 1.00 34.82 513 A 1 
ATOM 3911 O O   . ASP A 0 513 . 89.010   5.644   -63.427 1.00 34.82 513 A 1 
ATOM 3912 C CG  . ASP A 0 513 . 93.035   3.199   -63.379 1.00 34.82 513 A 1 
ATOM 3913 O OD1 . ASP A 0 513 . 92.807   2.085   -63.903 1.00 34.82 513 A 1 
ATOM 3914 O OD2 . ASP A 0 513 . 94.163   3.705   -63.204 1.00 34.82 513 A 1 
ATOM 3915 N N   . ILE A 0 514 . 88.560   3.493   -62.941 1.00 31.53 514 A 1 
ATOM 3916 C CA  . ILE A 0 514 . 87.194   3.680   -62.443 1.00 31.53 514 A 1 
ATOM 3917 C C   . ILE A 0 514 . 87.201   3.450   -60.930 1.00 31.53 514 A 1 
ATOM 3918 C CB  . ILE A 0 514 . 86.211   2.734   -63.183 1.00 31.53 514 A 1 
ATOM 3919 O O   . ILE A 0 514 . 87.161   2.311   -60.475 1.00 31.53 514 A 1 
ATOM 3920 C CG1 . ILE A 0 514 . 86.198   3.016   -64.706 1.00 31.53 514 A 1 
ATOM 3921 C CG2 . ILE A 0 514 . 84.783   2.866   -62.608 1.00 31.53 514 A 1 
ATOM 3922 C CD1 . ILE A 0 514 . 85.418   1.981   -65.530 1.00 31.53 514 A 1 
ATOM 3923 N N   . ALA A 0 515 . 87.210   4.533   -60.153 1.00 29.65 515 A 1 
ATOM 3924 C CA  . ALA A 0 515 . 86.991   4.493   -58.709 1.00 29.65 515 A 1 
ATOM 3925 C C   . ALA A 0 515 . 85.587   5.034   -58.393 1.00 29.65 515 A 1 
ATOM 3926 C CB  . ALA A 0 515 . 88.114   5.261   -58.004 1.00 29.65 515 A 1 
ATOM 3927 O O   . ALA A 0 515 . 85.282   6.204   -58.625 1.00 29.65 515 A 1 
ATOM 3928 N N   . SER A 0 516 . 84.697   4.167   -57.915 1.00 38.11 516 A 1 
ATOM 3929 C CA  . SER A 0 516 . 83.330   4.518   -57.500 1.00 38.11 516 A 1 
ATOM 3930 C C   . SER A 0 516 . 82.874   3.573   -56.392 1.00 38.11 516 A 1 
ATOM 3931 C CB  . SER A 0 516 . 82.363   4.516   -58.691 1.00 38.11 516 A 1 
ATOM 3932 O O   . SER A 0 516 . 81.925   2.810   -56.548 1.00 38.11 516 A 1 
ATOM 3933 O OG  . SER A 0 516 . 82.686   5.580   -59.569 1.00 38.11 516 A 1 
ATOM 3934 N N   . GLU A 0 517 . 83.600   3.604   -55.278 1.00 35.66 517 A 1 
ATOM 3935 C CA  . GLU A 0 517 . 83.209   2.927   -54.046 1.00 35.66 517 A 1 
ATOM 3936 C C   . GLU A 0 517 . 82.166   3.794   -53.324 1.00 35.66 517 A 1 
ATOM 3937 C CB  . GLU A 0 517 . 84.473   2.635   -53.228 1.00 35.66 517 A 1 
ATOM 3938 O O   . GLU A 0 517 . 82.413   4.956   -52.997 1.00 35.66 517 A 1 
ATOM 3939 C CG  . GLU A 0 517 . 84.216   1.659   -52.072 1.00 35.66 517 A 1 
ATOM 3940 C CD  . GLU A 0 517 . 85.519   1.077   -51.494 1.00 35.66 517 A 1 
ATOM 3941 O OE1 . GLU A 0 517 . 85.414   0.048   -50.792 1.00 35.66 517 A 1 
ATOM 3942 O OE2 . GLU A 0 517 . 86.602   1.637   -51.782 1.00 35.66 517 A 1 
ATOM 3943 N N   . ALA A 0 518 . 80.949   3.267   -53.181 1.00 38.60 518 A 1 
ATOM 3944 C CA  . ALA A 0 518 . 79.799   4.027   -52.707 1.00 38.60 518 A 1 
ATOM 3945 C C   . ALA A 0 518 . 79.744   4.039   -51.172 1.00 38.60 518 A 1 
ATOM 3946 C CB  . ALA A 0 518 . 78.531   3.445   -53.347 1.00 38.60 518 A 1 
ATOM 3947 O O   . ALA A 0 518 . 79.370   3.044   -50.554 1.00 38.60 518 A 1 
ATOM 3948 N N   . GLY A 0 519 . 80.082   5.179   -50.564 1.00 35.64 519 A 1 
ATOM 3949 C CA  . GLY A 0 519 . 79.947   5.389   -49.121 1.00 35.64 519 A 1 
ATOM 3950 C C   . GLY A 0 519 . 78.491   5.255   -48.662 1.00 35.64 519 A 1 
ATOM 3951 O O   . GLY A 0 519 . 77.615   5.990   -49.119 1.00 35.64 519 A 1 
ATOM 3952 N N   . GLN A 0 520 . 78.242   4.306   -47.763 1.00 40.08 520 A 1 
ATOM 3953 C CA  . GLN A 0 520 . 76.916   3.919   -47.288 1.00 40.08 520 A 1 
ATOM 3954 C C   . GLN A 0 520 . 76.543   4.731   -46.034 1.00 40.08 520 A 1 
ATOM 3955 C CB  . GLN A 0 520 . 76.965   2.393   -47.078 1.00 40.08 520 A 1 
ATOM 3956 O O   . GLN A 0 520 . 77.033   4.453   -44.943 1.00 40.08 520 A 1 
ATOM 3957 C CG  . GLN A 0 520 . 75.620   1.732   -46.746 1.00 40.08 520 A 1 
ATOM 3958 C CD  . GLN A 0 520 . 75.710   0.202   -46.731 1.00 40.08 520 A 1 
ATOM 3959 N NE2 . GLN A 0 520 . 74.698   -0.482  -46.247 1.00 40.08 520 A 1 
ATOM 3960 O OE1 . GLN A 0 520 . 76.663   -0.422  -47.167 1.00 40.08 520 A 1 
ATOM 3961 N N   . ALA A 0 521 . 75.708   5.763   -46.194 1.00 42.78 521 A 1 
ATOM 3962 C CA  . ALA A 0 521 . 75.259   6.623   -45.094 1.00 42.78 521 A 1 
ATOM 3963 C C   . ALA A 0 521 . 74.134   5.968   -44.265 1.00 42.78 521 A 1 
ATOM 3964 C CB  . ALA A 0 521 . 74.845   7.987   -45.660 1.00 42.78 521 A 1 
ATOM 3965 O O   . ALA A 0 521 . 73.260   5.297   -44.816 1.00 42.78 521 A 1 
ATOM 3966 N N   . GLY A 0 522 . 74.166   6.168   -42.943 1.00 42.60 522 A 1 
ATOM 3967 C CA  . GLY A 0 522 . 73.200   5.594   -42.000 1.00 42.60 522 A 1 
ATOM 3968 C C   . GLY A 0 522 . 71.811   6.238   -42.066 1.00 42.60 522 A 1 
ATOM 3969 O O   . GLY A 0 522 . 71.682   7.430   -42.336 1.00 42.60 522 A 1 
ATOM 3970 N N   . TYR A 0 523 . 70.784   5.431   -41.799 1.00 47.35 523 A 1 
ATOM 3971 C CA  . TYR A 0 523 . 69.395   5.869   -41.641 1.00 47.35 523 A 1 
ATOM 3972 C C   . TYR A 0 523 . 69.169   6.397   -40.221 1.00 47.35 523 A 1 
ATOM 3973 C CB  . TYR A 0 523 . 68.447   4.683   -41.916 1.00 47.35 523 A 1 
ATOM 3974 O O   . TYR A 0 523 . 69.561   5.729   -39.266 1.00 47.35 523 A 1 
ATOM 3975 C CG  . TYR A 0 523 . 67.570   4.836   -43.140 1.00 47.35 523 A 1 
ATOM 3976 C CD1 . TYR A 0 523 . 66.220   5.211   -42.994 1.00 47.35 523 A 1 
ATOM 3977 C CD2 . TYR A 0 523 . 68.098   4.584   -44.421 1.00 47.35 523 A 1 
ATOM 3978 C CE1 . TYR A 0 523 . 65.390   5.312   -44.126 1.00 47.35 523 A 1 
ATOM 3979 C CE2 . TYR A 0 523 . 67.273   4.694   -45.558 1.00 47.35 523 A 1 
ATOM 3980 O OH  . TYR A 0 523 . 65.114   5.152   -46.502 1.00 47.35 523 A 1 
ATOM 3981 C CZ  . TYR A 0 523 . 65.914   5.052   -45.408 1.00 47.35 523 A 1 
ATOM 3982 N N   . TRP A 0 524 . 68.480   7.530   -40.097 1.00 45.32 524 A 1 
ATOM 3983 C CA  . TRP A 0 524 . 67.961   8.040   -38.828 1.00 45.32 524 A 1 
ATOM 3984 C C   . TRP A 0 524 . 66.460   8.303   -38.969 1.00 45.32 524 A 1 
ATOM 3985 C CB  . TRP A 0 524 . 68.732   9.292   -38.383 1.00 45.32 524 A 1 
ATOM 3986 O O   . TRP A 0 524 . 65.969   8.672   -40.038 1.00 45.32 524 A 1 
ATOM 3987 C CG  . TRP A 0 524 . 70.144   9.042   -37.937 1.00 45.32 524 A 1 
ATOM 3988 C CD1 . TRP A 0 524 . 71.214   8.919   -38.755 1.00 45.32 524 A 1 
ATOM 3989 C CD2 . TRP A 0 524 . 70.659   8.861   -36.578 1.00 45.32 524 A 1 
ATOM 3990 C CE2 . TRP A 0 524 . 72.066   8.628   -36.656 1.00 45.32 524 A 1 
ATOM 3991 C CE3 . TRP A 0 524 . 70.083   8.853   -35.288 1.00 45.32 524 A 1 
ATOM 3992 N NE1 . TRP A 0 524 . 72.349   8.678   -38.004 1.00 45.32 524 A 1 
ATOM 3993 C CH2 . TRP A 0 524 . 72.252   8.398   -34.253 1.00 45.32 524 A 1 
ATOM 3994 C CZ2 . TRP A 0 524 . 72.861   8.402   -35.520 1.00 45.32 524 A 1 
ATOM 3995 C CZ3 . TRP A 0 524 . 70.869   8.623   -34.142 1.00 45.32 524 A 1 
ATOM 3996 N N   . GLY A 0 525 . 65.714   8.073   -37.897 1.00 57.47 525 A 1 
ATOM 3997 C CA  . GLY A 0 525 . 64.290   8.370   -37.846 1.00 57.47 525 A 1 
ATOM 3998 C C   . GLY A 0 525 . 63.798   8.352   -36.410 1.00 57.47 525 A 1 
ATOM 3999 O O   . GLY A 0 525 . 64.222   7.503   -35.622 1.00 57.47 525 A 1 
ATOM 4000 N N   . LYS A 0 526 . 62.929   9.303   -36.077 1.00 64.58 526 A 1 
ATOM 4001 C CA  . LYS A 0 526 . 62.246   9.368   -34.783 1.00 64.58 526 A 1 
ATOM 4002 C C   . LYS A 0 526 . 60.770   9.108   -35.023 1.00 64.58 526 A 1 
ATOM 4003 C CB  . LYS A 0 526 . 62.453   10.726  -34.096 1.00 64.58 526 A 1 
ATOM 4004 O O   . LYS A 0 526 . 60.170   9.783   -35.865 1.00 64.58 526 A 1 
ATOM 4005 C CG  . LYS A 0 526 . 63.926   11.110  -33.901 1.00 64.58 526 A 1 
ATOM 4006 C CD  . LYS A 0 526 . 63.997   12.490  -33.241 1.00 64.58 526 A 1 
ATOM 4007 C CE  . LYS A 0 526 . 65.451   12.917  -33.040 1.00 64.58 526 A 1 
ATOM 4008 N NZ  . LYS A 0 526 . 65.512   14.219  -32.335 1.00 64.58 526 A 1 
ATOM 4009 N N   . SER A 0 527 . 60.215   8.159   -34.287 1.00 72.66 527 A 1 
ATOM 4010 C CA  . SER A 0 527 . 58.781   7.884   -34.253 1.00 72.66 527 A 1 
ATOM 4011 C C   . SER A 0 527 . 58.278   8.045   -32.827 1.00 72.66 527 A 1 
ATOM 4012 C CB  . SER A 0 527 . 58.476   6.483   -34.791 1.00 72.66 527 A 1 
ATOM 4013 O O   . SER A 0 527 . 58.923   7.537   -31.905 1.00 72.66 527 A 1 
ATOM 4014 O OG  . SER A 0 527 . 59.242   5.498   -34.114 1.00 72.66 527 A 1 
ATOM 4015 N N   . GLY A 0 528 . 57.150   8.724   -32.663 1.00 76.27 528 A 1 
ATOM 4016 C CA  . GLY A 0 528 . 56.467   8.880   -31.385 1.00 76.27 528 A 1 
ATOM 4017 C C   . GLY A 0 528 . 54.978   8.587   -31.513 1.00 76.27 528 A 1 
ATOM 4018 O O   . GLY A 0 528 . 54.447   8.502   -32.625 1.00 76.27 528 A 1 
ATOM 4019 N N   . SER A 0 529 . 54.345   8.377   -30.368 1.00 80.47 529 A 1 
ATOM 4020 C CA  . SER A 0 529 . 52.898   8.439   -30.220 1.00 80.47 529 A 1 
ATOM 4021 C C   . SER A 0 529 . 52.537   8.915   -28.824 1.00 80.47 529 A 1 
ATOM 4022 C CB  . SER A 0 529 . 52.226   7.088   -30.471 1.00 80.47 529 A 1 
ATOM 4023 O O   . SER A 0 529 . 53.191   8.509   -27.855 1.00 80.47 529 A 1 
ATOM 4024 O OG  . SER A 0 529 . 52.675   6.106   -29.541 1.00 80.47 529 A 1 
ATOM 4025 N N   . ASP A 0 530 . 51.462   9.669   -28.776 1.00 78.36 530 A 1 
ATOM 4026 C CA  . ASP A 0 530 . 50.895   10.397  -27.658 1.00 78.36 530 A 1 
ATOM 4027 C C   . ASP A 0 530 . 49.495   9.790   -27.475 1.00 78.36 530 A 1 
ATOM 4028 C CB  . ASP A 0 530 . 50.810   11.918  -27.979 1.00 78.36 530 A 1 
ATOM 4029 O O   . ASP A 0 530 . 48.824   9.492   -28.465 1.00 78.36 530 A 1 
ATOM 4030 C CG  . ASP A 0 530 . 51.889   12.562  -28.891 1.00 78.36 530 A 1 
ATOM 4031 O OD1 . ASP A 0 530 . 52.397   11.923  -29.854 1.00 78.36 530 A 1 
ATOM 4032 O OD2 . ASP A 0 530 . 52.281   13.720  -28.624 1.00 78.36 530 A 1 
ATOM 4033 N N   . TRP A 0 531 . 49.072   9.510   -26.248 1.00 80.19 531 A 1 
ATOM 4034 C CA  . TRP A 0 531 . 47.698   9.088   -25.979 1.00 80.19 531 A 1 
ATOM 4035 C C   . TRP A 0 531 . 47.234   9.742   -24.694 1.00 80.19 531 A 1 
ATOM 4036 C CB  . TRP A 0 531 . 47.576   7.561   -25.894 1.00 80.19 531 A 1 
ATOM 4037 O O   . TRP A 0 531 . 47.786   9.440   -23.633 1.00 80.19 531 A 1 
ATOM 4038 C CG  . TRP A 0 531 . 46.174   7.045   -25.721 1.00 80.19 531 A 1 
ATOM 4039 C CD1 . TRP A 0 531 . 45.212   7.049   -26.672 1.00 80.19 531 A 1 
ATOM 4040 C CD2 . TRP A 0 531 . 45.503   6.579   -24.505 1.00 80.19 531 A 1 
ATOM 4041 C CE2 . TRP A 0 531 . 44.165   6.204   -24.838 1.00 80.19 531 A 1 
ATOM 4042 C CE3 . TRP A 0 531 . 45.872   6.484   -23.144 1.00 80.19 531 A 1 
ATOM 4043 N NE1 . TRP A 0 531 . 44.036   6.523   -26.170 1.00 80.19 531 A 1 
ATOM 4044 C CH2 . TRP A 0 531 . 43.676   5.581   -22.553 1.00 80.19 531 A 1 
ATOM 4045 C CZ2 . TRP A 0 531 . 43.266   5.691   -23.893 1.00 80.19 531 A 1 
ATOM 4046 C CZ3 . TRP A 0 531 . 44.969   5.991   -22.179 1.00 80.19 531 A 1 
ATOM 4047 N N   . ASP A 0 532 . 46.238   10.608  -24.818 1.00 84.89 532 A 1 
ATOM 4048 C CA  . ASP A 0 532 . 45.598   11.285  -23.703 1.00 84.89 532 A 1 
ATOM 4049 C C   . ASP A 0 532 . 44.136   10.830  -23.642 1.00 84.89 532 A 1 
ATOM 4050 C CB  . ASP A 0 532 . 45.733   12.815  -23.839 1.00 84.89 532 A 1 
ATOM 4051 O O   . ASP A 0 532 . 43.431   10.797  -24.651 1.00 84.89 532 A 1 
ATOM 4052 C CG  . ASP A 0 532 . 47.124   13.382  -23.492 1.00 84.89 532 A 1 
ATOM 4053 O OD1 . ASP A 0 532 . 47.935   12.674  -22.847 1.00 84.89 532 A 1 
ATOM 4054 O OD2 . ASP A 0 532 . 47.352   14.582  -23.778 1.00 84.89 532 A 1 
ATOM 4055 N N   . ALA A 0 533 . 43.668   10.472  -22.450 1.00 81.13 533 A 1 
ATOM 4056 C CA  . ALA A 0 533 . 42.282   10.080  -22.224 1.00 81.13 533 A 1 
ATOM 4057 C C   . ALA A 0 533 . 41.702   10.782  -21.000 1.00 81.13 533 A 1 
ATOM 4058 C CB  . ALA A 0 533 . 42.186   8.559   -22.129 1.00 81.13 533 A 1 
ATOM 4059 O O   . ALA A 0 533 . 42.396   11.052  -20.015 1.00 81.13 533 A 1 
ATOM 4060 N N   . TYR A 0 534 . 40.408   11.077  -21.060 1.00 87.35 534 A 1 
ATOM 4061 C CA  . TYR A 0 534 . 39.689   11.814  -20.033 1.00 87.35 534 A 1 
ATOM 4062 C C   . TYR A 0 534 . 38.272   11.278  -19.854 1.00 87.35 534 A 1 
ATOM 4063 C CB  . TYR A 0 534 . 39.647   13.298  -20.433 1.00 87.35 534 A 1 
ATOM 4064 O O   . TYR A 0 534 . 37.614   10.951  -20.841 1.00 87.35 534 A 1 
ATOM 4065 C CG  . TYR A 0 534 . 38.908   14.142  -19.419 1.00 87.35 534 A 1 
ATOM 4066 C CD1 . TYR A 0 534 . 37.640   14.685  -19.702 1.00 87.35 534 A 1 
ATOM 4067 C CD2 . TYR A 0 534 . 39.457   14.258  -18.133 1.00 87.35 534 A 1 
ATOM 4068 C CE1 . TYR A 0 534 . 36.920   15.348  -18.688 1.00 87.35 534 A 1 
ATOM 4069 C CE2 . TYR A 0 534 . 38.729   14.870  -17.106 1.00 87.35 534 A 1 
ATOM 4070 O OH  . TYR A 0 534 . 36.792   15.989  -16.359 1.00 87.35 534 A 1 
ATOM 4071 C CZ  . TYR A 0 534 . 37.464   15.415  -17.385 1.00 87.35 534 A 1 
ATOM 4072 N N   . GLY A 0 535 . 37.763   11.289  -18.619 1.00 88.64 535 A 1 
ATOM 4073 C CA  . GLY A 0 535 . 36.352   11.021  -18.371 1.00 88.64 535 A 1 
ATOM 4074 C C   . GLY A 0 535 . 35.748   11.699  -17.141 1.00 88.64 535 A 1 
ATOM 4075 O O   . GLY A 0 535 . 36.447   12.133  -16.215 1.00 88.64 535 A 1 
ATOM 4076 N N   . ARG A 0 536 . 34.414   11.785  -17.165 1.00 86.54 536 A 1 
ATOM 4077 C CA  . ARG A 0 536 . 33.522   12.162  -16.062 1.00 86.54 536 A 1 
ATOM 4078 C C   . ARG A 0 536 . 32.401   11.135  -15.974 1.00 86.54 536 A 1 
ATOM 4079 C CB  . ARG A 0 536 . 32.868   13.536  -16.279 1.00 86.54 536 A 1 
ATOM 4080 O O   . ARG A 0 536 . 31.817   10.820  -17.000 1.00 86.54 536 A 1 
ATOM 4081 C CG  . ARG A 0 536 . 33.873   14.668  -16.452 1.00 86.54 536 A 1 
ATOM 4082 C CD  . ARG A 0 536 . 33.162   16.015  -16.641 1.00 86.54 536 A 1 
ATOM 4083 N NE  . ARG A 0 536 . 34.104   17.114  -16.352 1.00 86.54 536 A 1 
ATOM 4084 N NH1 . ARG A 0 536 . 33.412   17.536  -14.213 1.00 86.54 536 A 1 
ATOM 4085 N NH2 . ARG A 0 536 . 35.502   18.043  -14.833 1.00 86.54 536 A 1 
ATOM 4086 C CZ  . ARG A 0 536 . 34.323   17.585  -15.141 1.00 86.54 536 A 1 
ATOM 4087 N N   . ASP A 0 537 . 32.093   10.706  -14.765 1.00 88.22 537 A 1 
ATOM 4088 C CA  . ASP A 0 537 . 30.958   9.851   -14.417 1.00 88.22 537 A 1 
ATOM 4089 C C   . ASP A 0 537 . 30.126   10.638  -13.389 1.00 88.22 537 A 1 
ATOM 4090 C CB  . ASP A 0 537 . 31.539   8.523   -13.895 1.00 88.22 537 A 1 
ATOM 4091 O O   . ASP A 0 537 . 30.666   11.086  -12.368 1.00 88.22 537 A 1 
ATOM 4092 C CG  . ASP A 0 537 . 30.541   7.541   -13.267 1.00 88.22 537 A 1 
ATOM 4093 O OD1 . ASP A 0 537 . 29.380   7.945   -13.033 1.00 88.22 537 A 1 
ATOM 4094 O OD2 . ASP A 0 537 . 31.015   6.433   -12.913 1.00 88.22 537 A 1 
ATOM 4095 N N   . GLN A 0 538 . 28.857   10.919  -13.704 1.00 91.04 538 A 1 
ATOM 4096 C CA  . GLN A 0 538 . 27.943   11.681  -12.844 1.00 91.04 538 A 1 
ATOM 4097 C C   . GLN A 0 538 . 26.669   10.889  -12.520 1.00 91.04 538 A 1 
ATOM 4098 C CB  . GLN A 0 538 . 27.635   13.068  -13.443 1.00 91.04 538 A 1 
ATOM 4099 O O   . GLN A 0 538 . 25.621   11.082  -13.138 1.00 91.04 538 A 1 
ATOM 4100 C CG  . GLN A 0 538 . 28.852   14.004  -13.438 1.00 91.04 538 A 1 
ATOM 4101 C CD  . GLN A 0 538 . 28.494   15.476  -13.663 1.00 91.04 538 A 1 
ATOM 4102 N NE2 . GLN A 0 538 . 29.204   16.404  -13.057 1.00 91.04 538 A 1 
ATOM 4103 O OE1 . GLN A 0 538 . 27.573   15.880  -14.357 1.00 91.04 538 A 1 
ATOM 4104 N N   . ASP A 0 539 . 26.760   10.062  -11.482 1.00 89.83 539 A 1 
ATOM 4105 C CA  . ASP A 0 539 . 25.671   9.292   -10.874 1.00 89.83 539 A 1 
ATOM 4106 C C   . ASP A 0 539 . 24.722   10.164  -10.017 1.00 89.83 539 A 1 
ATOM 4107 C CB  . ASP A 0 539 . 26.301   8.223   -9.950  1.00 89.83 539 A 1 
ATOM 4108 O O   . ASP A 0 539 . 25.148   10.845  -9.074  1.00 89.83 539 A 1 
ATOM 4109 C CG  . ASP A 0 539 . 26.444   6.803   -10.508 1.00 89.83 539 A 1 
ATOM 4110 O OD1 . ASP A 0 539 . 25.721   6.471   -11.468 1.00 89.83 539 A 1 
ATOM 4111 O OD2 . ASP A 0 539 . 27.056   5.985   -9.775  1.00 89.83 539 A 1 
ATOM 4112 N N   . LEU A 0 540 . 23.400   10.054  -10.214 1.00 95.04 540 A 1 
ATOM 4113 C CA  . LEU A 0 540 . 22.383   10.607  -9.300  1.00 95.04 540 A 1 
ATOM 4114 C C   . LEU A 0 540 . 21.280   9.593   -8.972  1.00 95.04 540 A 1 
ATOM 4115 C CB  . LEU A 0 540 . 21.800   11.911  -9.884  1.00 95.04 540 A 1 
ATOM 4116 O O   . LEU A 0 540 . 20.313   9.433   -9.713  1.00 95.04 540 A 1 
ATOM 4117 C CG  . LEU A 0 540 . 20.636   12.527  -9.075  1.00 95.04 540 A 1 
ATOM 4118 C CD1 . LEU A 0 540 . 21.059   13.003  -7.681  1.00 95.04 540 A 1 
ATOM 4119 C CD2 . LEU A 0 540 . 20.039   13.728  -9.810  1.00 95.04 540 A 1 
ATOM 4120 N N   . SER A 0 541 . 21.303   9.030   -7.757  1.00 97.62 541 A 1 
ATOM 4121 C CA  . SER A 0 541 . 20.221   8.169   -7.257  1.00 97.62 541 A 1 
ATOM 4122 C C   . SER A 0 541 . 19.374   8.842   -6.173  1.00 97.62 541 A 1 
ATOM 4123 C CB  . SER A 0 541 . 20.751   6.810   -6.799  1.00 97.62 541 A 1 
ATOM 4124 O O   . SER A 0 541 . 19.852   9.182   -5.086  1.00 97.62 541 A 1 
ATOM 4125 O OG  . SER A 0 541 . 19.661   5.901   -6.680  1.00 97.62 541 A 1 
ATOM 4126 N N   . ILE A 0 542 . 18.067   8.967   -6.421  1.00 97.94 542 A 1 
ATOM 4127 C CA  . ILE A 0 542 . 17.078   9.442   -5.441  1.00 97.94 542 A 1 
ATOM 4128 C C   . ILE A 0 542 . 16.090   8.317   -5.147  1.00 97.94 542 A 1 
ATOM 4129 C CB  . ILE A 0 542 . 16.357   10.728  -5.911  1.00 97.94 542 A 1 
ATOM 4130 O O   . ILE A 0 542 . 15.474   7.772   -6.057  1.00 97.94 542 A 1 
ATOM 4131 C CG1 . ILE A 0 542 . 17.378   11.837  -6.261  1.00 97.94 542 A 1 
ATOM 4132 C CG2 . ILE A 0 542 . 15.364   11.205  -4.826  1.00 97.94 542 A 1 
ATOM 4133 C CD1 . ILE A 0 542 . 16.756   13.129  -6.806  1.00 97.94 542 A 1 
ATOM 4134 N N   . LYS A 0 543 . 15.891   7.999   -3.865  1.00 97.73 543 A 1 
ATOM 4135 C CA  . LYS A 0 543 . 14.855   7.063   -3.401  1.00 97.73 543 A 1 
ATOM 4136 C C   . LYS A 0 543 . 14.017   7.742   -2.333  1.00 97.73 543 A 1 
ATOM 4137 C CB  . LYS A 0 543 . 15.484   5.738   -2.929  1.00 97.73 543 A 1 
ATOM 4138 O O   . LYS A 0 543 . 14.545   8.162   -1.305  1.00 97.73 543 A 1 
ATOM 4139 C CG  . LYS A 0 543 . 16.069   4.997   -4.142  1.00 97.73 543 A 1 
ATOM 4140 C CD  . LYS A 0 543 . 16.820   3.697   -3.830  1.00 97.73 543 A 1 
ATOM 4141 C CE  . LYS A 0 543 . 17.355   3.223   -5.193  1.00 97.73 543 A 1 
ATOM 4142 N NZ  . LYS A 0 543 . 18.331   2.109   -5.122  1.00 97.73 543 A 1 
ATOM 4143 N N   . GLU A 0 544 . 12.727   7.868   -2.593  1.00 97.39 544 A 1 
ATOM 4144 C CA  . GLU A 0 544 . 11.765   8.582   -1.760  1.00 97.39 544 A 1 
ATOM 4145 C C   . GLU A 0 544 . 10.538   7.701   -1.532  1.00 97.39 544 A 1 
ATOM 4146 C CB  . GLU A 0 544 . 11.437   9.912   -2.454  1.00 97.39 544 A 1 
ATOM 4147 O O   . GLU A 0 544 . 10.008   7.122   -2.478  1.00 97.39 544 A 1 
ATOM 4148 C CG  . GLU A 0 544 . 10.455   10.803  -1.683  1.00 97.39 544 A 1 
ATOM 4149 C CD  . GLU A 0 544 . 10.469   12.246  -2.217  1.00 97.39 544 A 1 
ATOM 4150 O OE1 . GLU A 0 544 . 10.307   13.165  -1.381  1.00 97.39 544 A 1 
ATOM 4151 O OE2 . GLU A 0 544 . 10.727   12.448  -3.427  1.00 97.39 544 A 1 
ATOM 4152 N N   . SER A 0 545 . 10.097   7.583   -0.283  1.00 97.55 545 A 1 
ATOM 4153 C CA  . SER A 0 545 . 8.894    6.843   0.090   1.00 97.55 545 A 1 
ATOM 4154 C C   . SER A 0 545 . 8.093    7.593   1.149   1.00 97.55 545 A 1 
ATOM 4155 C CB  . SER A 0 545 . 9.226    5.419   0.555   1.00 97.55 545 A 1 
ATOM 4156 O O   . SER A 0 545 . 8.662    8.156   2.089   1.00 97.55 545 A 1 
ATOM 4157 O OG  . SER A 0 545 . 10.045   5.433   1.711   1.00 97.55 545 A 1 
ATOM 4158 N N   . TYR A 0 546 . 6.774    7.561   1.007   1.00 97.70 546 A 1 
ATOM 4159 C CA  . TYR A 0 546 . 5.806    8.042   1.984   1.00 97.70 546 A 1 
ATOM 4160 C C   . TYR A 0 546 . 4.787    6.934   2.229   1.00 97.70 546 A 1 
ATOM 4161 C CB  . TYR A 0 546 . 5.137    9.326   1.478   1.00 97.70 546 A 1 
ATOM 4162 O O   . TYR A 0 546 . 4.125    6.499   1.290   1.00 97.70 546 A 1 
ATOM 4163 C CG  . TYR A 0 546 . 3.959    9.792   2.318   1.00 97.70 546 A 1 
ATOM 4164 C CD1 . TYR A 0 546 . 2.642    9.487   1.917   1.00 97.70 546 A 1 
ATOM 4165 C CD2 . TYR A 0 546 . 4.176    10.512  3.509   1.00 97.70 546 A 1 
ATOM 4166 C CE1 . TYR A 0 546 . 1.547    9.935   2.683   1.00 97.70 546 A 1 
ATOM 4167 C CE2 . TYR A 0 546 . 3.083    10.954  4.284   1.00 97.70 546 A 1 
ATOM 4168 O OH  . TYR A 0 546 . 0.693    11.127  4.579   1.00 97.70 546 A 1 
ATOM 4169 C CZ  . TYR A 0 546 . 1.762    10.678  3.864   1.00 97.70 546 A 1 
ATOM 4170 N N   . ASP A 0 547 . 4.665    6.499   3.476   1.00 97.08 547 A 1 
ATOM 4171 C CA  . ASP A 0 547 . 3.668    5.529   3.914   1.00 97.08 547 A 1 
ATOM 4172 C C   . ASP A 0 547 . 2.786    6.178   4.978   1.00 97.08 547 A 1 
ATOM 4173 C CB  . ASP A 0 547 . 4.343    4.265   4.469   1.00 97.08 547 A 1 
ATOM 4174 O O   . ASP A 0 547 . 3.286    6.753   5.948   1.00 97.08 547 A 1 
ATOM 4175 C CG  . ASP A 0 547 . 5.030    3.422   3.394   1.00 97.08 547 A 1 
ATOM 4176 O OD1 . ASP A 0 547 . 4.324    3.011   2.443   1.00 97.08 547 A 1 
ATOM 4177 O OD2 . ASP A 0 547 . 6.240    3.137   3.555   1.00 97.08 547 A 1 
ATOM 4178 N N   . ARG A 0 548 . 1.470    6.058   4.816   1.00 97.10 548 A 1 
ATOM 4179 C CA  . ARG A 0 548 . 0.482    6.428   5.823   1.00 97.10 548 A 1 
ATOM 4180 C C   . ARG A 0 548 . -0.467   5.275   6.079   1.00 97.10 548 A 1 
ATOM 4181 C CB  . ARG A 0 548 . -0.263   7.693   5.394   1.00 97.10 548 A 1 
ATOM 4182 O O   . ARG A 0 548 . -1.163   4.836   5.166   1.00 97.10 548 A 1 
ATOM 4183 C CG  . ARG A 0 548 . -1.424   7.984   6.360   1.00 97.10 548 A 1 
ATOM 4184 C CD  . ARG A 0 548 . -1.937   9.398   6.171   1.00 97.10 548 A 1 
ATOM 4185 N NE  . ARG A 0 548 . -2.605   9.617   4.877   1.00 97.10 548 A 1 
ATOM 4186 N NH1 . ARG A 0 548 . -2.569   11.890  5.088   1.00 97.10 548 A 1 
ATOM 4187 N NH2 . ARG A 0 548 . -3.434   10.962  3.243   1.00 97.10 548 A 1 
ATOM 4188 C CZ  . ARG A 0 548 . -2.872   10.816  4.407   1.00 97.10 548 A 1 
ATOM 4189 N N   . THR A 0 549 . -0.582   4.869   7.338   1.00 96.79 549 A 1 
ATOM 4190 C CA  . THR A 0 549 . -1.580   3.895   7.780   1.00 96.79 549 A 1 
ATOM 4191 C C   . THR A 0 549 . -2.479   4.512   8.844   1.00 96.79 549 A 1 
ATOM 4192 C CB  . THR A 0 549 . -0.941   2.604   8.308   1.00 96.79 549 A 1 
ATOM 4193 O O   . THR A 0 549 . -2.029   4.893   9.923   1.00 96.79 549 A 1 
ATOM 4194 C CG2 . THR A 0 549 . -1.986   1.500   8.484   1.00 96.79 549 A 1 
ATOM 4195 O OG1 . THR A 0 549 . 0.045    2.078   7.450   1.00 96.79 549 A 1 
ATOM 4196 N N   . TRP A 0 550 . -3.779   4.540   8.565   1.00 96.88 550 A 1 
ATOM 4197 C CA  . TRP A 0 550 . -4.812   4.970   9.498   1.00 96.88 550 A 1 
ATOM 4198 C C   . TRP A 0 550 . -5.755   3.817   9.819   1.00 96.88 550 A 1 
ATOM 4199 C CB  . TRP A 0 550 . -5.579   6.146   8.903   1.00 96.88 550 A 1 
ATOM 4200 O O   . TRP A 0 550 . -6.262   3.140   8.924   1.00 96.88 550 A 1 
ATOM 4201 C CG  . TRP A 0 550 . -6.507   6.852   9.841   1.00 96.88 550 A 1 
ATOM 4202 C CD1 . TRP A 0 550 . -6.127   7.399   11.015  1.00 96.88 550 A 1 
ATOM 4203 C CD2 . TRP A 0 550 . -7.875   7.301   9.612   1.00 96.88 550 A 1 
ATOM 4204 C CE2 . TRP A 0 550 . -8.197   8.254   10.624  1.00 96.88 550 A 1 
ATOM 4205 C CE3 . TRP A 0 550 . -8.819   7.118   8.578   1.00 96.88 550 A 1 
ATOM 4206 N NE1 . TRP A 0 550 . -7.139   8.195   11.509  1.00 96.88 550 A 1 
ATOM 4207 C CH2 . TRP A 0 550 . -10.238  8.893   9.475   1.00 96.88 550 A 1 
ATOM 4208 C CZ2 . TRP A 0 550 . -9.329   9.080   10.534  1.00 96.88 550 A 1 
ATOM 4209 C CZ3 . TRP A 0 550 . -9.997   7.888   8.521   1.00 96.88 550 A 1 
ATOM 4210 N N   . ALA A 0 551 . -6.039   3.611   11.101  1.00 94.94 551 A 1 
ATOM 4211 C CA  . ALA A 0 551 . -7.009   2.624   11.552  1.00 94.94 551 A 1 
ATOM 4212 C C   . ALA A 0 551 . -7.956   3.226   12.588  1.00 94.94 551 A 1 
ATOM 4213 C CB  . ALA A 0 551 . -6.281   1.384   12.080  1.00 94.94 551 A 1 
ATOM 4214 O O   . ALA A 0 551 . -7.531   3.901   13.526  1.00 94.94 551 A 1 
ATOM 4215 N N   . LYS A 0 552 . -9.248   2.931   12.457  1.00 96.29 552 A 1 
ATOM 4216 C CA  . LYS A 0 552 . -10.284  3.262   13.436  1.00 96.29 552 A 1 
ATOM 4217 C C   . LYS A 0 552 . -11.113  2.031   13.760  1.00 96.29 552 A 1 
ATOM 4218 C CB  . LYS A 0 552 . -11.177  4.390   12.906  1.00 96.29 552 A 1 
ATOM 4219 O O   . LYS A 0 552 . -11.568  1.357   12.838  1.00 96.29 552 A 1 
ATOM 4220 C CG  . LYS A 0 552 . -10.510  5.756   13.089  1.00 96.29 552 A 1 
ATOM 4221 C CD  . LYS A 0 552 . -11.431  6.855   12.559  1.00 96.29 552 A 1 
ATOM 4222 C CE  . LYS A 0 552 . -10.957  8.203   13.097  1.00 96.29 552 A 1 
ATOM 4223 N NZ  . LYS A 0 552 . -11.745  9.302   12.499  1.00 96.29 552 A 1 
ATOM 4224 N N   . SER A 0 553 . -11.363  1.784   15.043  1.00 95.07 553 A 1 
ATOM 4225 C CA  . SER A 0 553 . -12.424  0.875   15.483  1.00 95.07 553 A 1 
ATOM 4226 C C   . SER A 0 553 . -13.405  1.583   16.407  1.00 95.07 553 A 1 
ATOM 4227 C CB  . SER A 0 553 . -11.903  -0.441  16.084  1.00 95.07 553 A 1 
ATOM 4228 O O   . SER A 0 553 . -13.022  2.432   17.217  1.00 95.07 553 A 1 
ATOM 4229 O OG  . SER A 0 553 . -11.454  -0.336  17.423  1.00 95.07 553 A 1 
ATOM 4230 N N   . TYR A 0 554 . -14.669  1.208   16.264  1.00 92.23 554 A 1 
ATOM 4231 C CA  . TYR A 0 554 . -15.735  1.442   17.221  1.00 92.23 554 A 1 
ATOM 4232 C C   . TYR A 0 554 . -16.220  0.068   17.650  1.00 92.23 554 A 1 
ATOM 4233 C CB  . TYR A 0 554 . -16.867  2.248   16.577  1.00 92.23 554 A 1 
ATOM 4234 O O   . TYR A 0 554 . -16.645  -0.710  16.799  1.00 92.23 554 A 1 
ATOM 4235 C CG  . TYR A 0 554 . -16.436  3.616   16.097  1.00 92.23 554 A 1 
ATOM 4236 C CD1 . TYR A 0 554 . -16.464  4.704   16.987  1.00 92.23 554 A 1 
ATOM 4237 C CD2 . TYR A 0 554 . -15.973  3.790   14.778  1.00 92.23 554 A 1 
ATOM 4238 C CE1 . TYR A 0 554 . -16.033  5.973   16.561  1.00 92.23 554 A 1 
ATOM 4239 C CE2 . TYR A 0 554 . -15.535  5.057   14.347  1.00 92.23 554 A 1 
ATOM 4240 O OH  . TYR A 0 554 . -15.137  7.377   14.838  1.00 92.23 554 A 1 
ATOM 4241 C CZ  . TYR A 0 554 . -15.565  6.149   15.240  1.00 92.23 554 A 1 
ATOM 4242 N N   . ASP A 0 555 . -16.114  -0.224  18.936  1.00 89.40 555 A 1 
ATOM 4243 C CA  . ASP A 0 555 . -16.578  -1.463  19.541  1.00 89.40 555 A 1 
ATOM 4244 C C   . ASP A 0 555 . -17.627  -1.069  20.597  1.00 89.40 555 A 1 
ATOM 4245 C CB  . ASP A 0 555 . -15.371  -2.241  20.117  1.00 89.40 555 A 1 
ATOM 4246 O O   . ASP A 0 555 . -17.369  -0.177  21.413  1.00 89.40 555 A 1 
ATOM 4247 C CG  . ASP A 0 555 . -14.199  -2.459  19.129  1.00 89.40 555 A 1 
ATOM 4248 O OD1 . ASP A 0 555 . -14.419  -3.016  18.022  1.00 89.40 555 A 1 
ATOM 4249 O OD2 . ASP A 0 555 . -13.037  -2.075  19.466  1.00 89.40 555 A 1 
ATOM 4250 N N   . ALA A 0 556 . -18.813  -1.671  20.546  1.00 83.40 556 A 1 
ATOM 4251 C CA  . ALA A 0 556 . -19.863  -1.532  21.550  1.00 83.40 556 A 1 
ATOM 4252 C C   . ALA A 0 556 . -20.235  -2.926  22.069  1.00 83.40 556 A 1 
ATOM 4253 C CB  . ALA A 0 556 . -21.062  -0.786  20.950  1.00 83.40 556 A 1 
ATOM 4254 O O   . ALA A 0 556 . -20.489  -3.827  21.270  1.00 83.40 556 A 1 
ATOM 4255 N N   . GLU A 0 557 . -20.232  -3.080  23.389  1.00 76.69 557 A 1 
ATOM 4256 C CA  . GLU A 0 557 . -20.529  -4.316  24.119  1.00 76.69 557 A 1 
ATOM 4257 C C   . GLU A 0 557 . -21.853  -4.122  24.874  1.00 76.69 557 A 1 
ATOM 4258 C CB  . GLU A 0 557 . -19.365  -4.637  25.085  1.00 76.69 557 A 1 
ATOM 4259 O O   . GLU A 0 557 . -22.009  -3.091  25.539  1.00 76.69 557 A 1 
ATOM 4260 C CG  . GLU A 0 557 . -18.043  -4.984  24.359  1.00 76.69 557 A 1 
ATOM 4261 C CD  . GLU A 0 557 . -16.788  -5.021  25.261  1.00 76.69 557 A 1 
ATOM 4262 O OE1 . GLU A 0 557 . -15.762  -5.599  24.829  1.00 76.69 557 A 1 
ATOM 4263 O OE2 . GLU A 0 557 . -16.767  -4.354  26.323  1.00 76.69 557 A 1 
ATOM 4264 N N   . SER A 0 558 . -22.767  -5.089  24.703  1.00 73.35 558 A 1 
ATOM 4265 C CA  . SER A 0 558 . -24.127  -5.210  25.266  1.00 73.35 558 A 1 
ATOM 4266 C C   . SER A 0 558 . -24.968  -3.923  25.290  1.00 73.35 558 A 1 
ATOM 4267 C CB  . SER A 0 558 . -24.139  -5.942  26.612  1.00 73.35 558 A 1 
ATOM 4268 O O   . SER A 0 558 . -24.777  -3.020  26.109  1.00 73.35 558 A 1 
ATOM 4269 O OG  . SER A 0 558 . -23.312  -5.262  27.518  1.00 73.35 558 A 1 
ATOM 4270 N N   . TYR A 0 559 . -25.976  -3.852  24.414  1.00 77.50 559 A 1 
ATOM 4271 C CA  . TYR A 0 559 . -27.089  -2.910  24.573  1.00 77.50 559 A 1 
ATOM 4272 C C   . TYR A 0 559 . -28.371  -3.646  24.936  1.00 77.50 559 A 1 
ATOM 4273 C CB  . TYR A 0 559 . -27.307  -2.033  23.330  1.00 77.50 559 A 1 
ATOM 4274 O O   . TYR A 0 559 . -28.976  -4.270  24.065  1.00 77.50 559 A 1 
ATOM 4275 C CG  . TYR A 0 559 . -28.509  -1.110  23.490  1.00 77.50 559 A 1 
ATOM 4276 C CD1 . TYR A 0 559 . -29.643  -1.228  22.659  1.00 77.50 559 A 1 
ATOM 4277 C CD2 . TYR A 0 559 . -28.527  -0.194  24.555  1.00 77.50 559 A 1 
ATOM 4278 C CE1 . TYR A 0 559 . -30.777  -0.416  22.877  1.00 77.50 559 A 1 
ATOM 4279 C CE2 . TYR A 0 559 . -29.662  0.594   24.801  1.00 77.50 559 A 1 
ATOM 4280 O OH  . TYR A 0 559 . -31.860  1.272   24.223  1.00 77.50 559 A 1 
ATOM 4281 C CZ  . TYR A 0 559 . -30.781  0.495   23.951  1.00 77.50 559 A 1 
ATOM 4282 N N   . ASP A 0 560 . -28.811  -3.474  26.184  1.00 82.09 560 A 1 
ATOM 4283 C CA  . ASP A 0 560 . -30.040  -4.074  26.693  1.00 82.09 560 A 1 
ATOM 4284 C C   . ASP A 0 560 . -31.110  -3.004  26.943  1.00 82.09 560 A 1 
ATOM 4285 C CB  . ASP A 0 560 . -29.782  -4.886  27.968  1.00 82.09 560 A 1 
ATOM 4286 O O   . ASP A 0 560 . -30.891  -2.024  27.668  1.00 82.09 560 A 1 
ATOM 4287 C CG  . ASP A 0 560 . -28.789  -6.039  27.800  1.00 82.09 560 A 1 
ATOM 4288 O OD1 . ASP A 0 560 . -28.670  -6.568  26.674  1.00 82.09 560 A 1 
ATOM 4289 O OD2 . ASP A 0 560 . -28.170  -6.366  28.837  1.00 82.09 560 A 1 
ATOM 4290 N N   . GLU A 0 561 . -32.298  -3.220  26.384  1.00 85.59 561 A 1 
ATOM 4291 C CA  . GLU A 0 561 . -33.543  -2.556  26.764  1.00 85.59 561 A 1 
ATOM 4292 C C   . GLU A 0 561 . -34.552  -3.621  27.194  1.00 85.59 561 A 1 
ATOM 4293 C CB  . GLU A 0 561 . -34.078  -1.673  25.617  1.00 85.59 561 A 1 
ATOM 4294 O O   . GLU A 0 561 . -34.873  -4.516  26.419  1.00 85.59 561 A 1 
ATOM 4295 C CG  . GLU A 0 561 . -35.426  -1.021  25.985  1.00 85.59 561 A 1 
ATOM 4296 C CD  . GLU A 0 561 . -35.917  0.071   25.015  1.00 85.59 561 A 1 
ATOM 4297 O OE1 . GLU A 0 561 . -36.712  0.933   25.468  1.00 85.59 561 A 1 
ATOM 4298 O OE2 . GLU A 0 561 . -35.320  0.323   23.942  1.00 85.59 561 A 1 
ATOM 4299 N N   . TRP A 0 562 . -35.072  -3.519  28.414  1.00 88.97 562 A 1 
ATOM 4300 C CA  . TRP A 0 562 . -36.079  -4.448  28.930  1.00 88.97 562 A 1 
ATOM 4301 C C   . TRP A 0 562 . -37.173  -3.708  29.689  1.00 88.97 562 A 1 
ATOM 4302 C CB  . TRP A 0 562 . -35.419  -5.532  29.793  1.00 88.97 562 A 1 
ATOM 4303 O O   . TRP A 0 562 . -36.932  -2.647  30.274  1.00 88.97 562 A 1 
ATOM 4304 C CG  . TRP A 0 562 . -34.689  -5.043  31.010  1.00 88.97 562 A 1 
ATOM 4305 C CD1 . TRP A 0 562 . -33.375  -4.732  31.056  1.00 88.97 562 A 1 
ATOM 4306 C CD2 . TRP A 0 562 . -35.204  -4.804  32.358  1.00 88.97 562 A 1 
ATOM 4307 C CE2 . TRP A 0 562 . -34.130  -4.334  33.173  1.00 88.97 562 A 1 
ATOM 4308 C CE3 . TRP A 0 562 . -36.466  -4.938  32.978  1.00 88.97 562 A 1 
ATOM 4309 N NE1 . TRP A 0 562 . -33.037  -4.319  32.329  1.00 88.97 562 A 1 
ATOM 4310 C CH2 . TRP A 0 562 . -35.573  -4.148  35.112  1.00 88.97 562 A 1 
ATOM 4311 C CZ2 . TRP A 0 562 . -34.301  -4.005  34.529  1.00 88.97 562 A 1 
ATOM 4312 C CZ3 . TRP A 0 562 . -36.647  -4.618  34.337  1.00 88.97 562 A 1 
ATOM 4313 N N   . ASP A 0 563 . -38.368  -4.290  29.687  1.00 85.34 563 A 1 
ATOM 4314 C CA  . ASP A 0 563 . -39.511  -3.849  30.480  1.00 85.34 563 A 1 
ATOM 4315 C C   . ASP A 0 563 . -40.112  -5.050  31.218  1.00 85.34 563 A 1 
ATOM 4316 C CB  . ASP A 0 563 . -40.540  -3.133  29.584  1.00 85.34 563 A 1 
ATOM 4317 O O   . ASP A 0 563 . -40.243  -6.140  30.659  1.00 85.34 563 A 1 
ATOM 4318 C CG  . ASP A 0 563 . -41.565  -2.295  30.367  1.00 85.34 563 A 1 
ATOM 4319 O OD1 . ASP A 0 563 . -41.229  -1.840  31.487  1.00 85.34 563 A 1 
ATOM 4320 O OD2 . ASP A 0 563 . -42.651  -2.025  29.808  1.00 85.34 563 A 1 
ATOM 4321 N N   . ASN A 0 564 . -40.447  -4.848  32.488  1.00 81.76 564 A 1 
ATOM 4322 C CA  . ASN A 0 564 . -41.206  -5.779  33.311  1.00 81.76 564 A 1 
ATOM 4323 C C   . ASN A 0 564 . -42.407  -5.038  33.874  1.00 81.76 564 A 1 
ATOM 4324 C CB  . ASN A 0 564 . -40.338  -6.330  34.452  1.00 81.76 564 A 1 
ATOM 4325 O O   . ASN A 0 564 . -42.238  -4.113  34.676  1.00 81.76 564 A 1 
ATOM 4326 C CG  . ASN A 0 564 . -41.166  -7.197  35.389  1.00 81.76 564 A 1 
ATOM 4327 N ND2 . ASN A 0 564 . -41.660  -6.694  36.494  1.00 81.76 564 A 1 
ATOM 4328 O OD1 . ASN A 0 564 . -41.391  -8.354  35.124  1.00 81.76 564 A 1 
ATOM 4329 N N   . LYS A 0 565 . -43.598  -5.489  33.505  1.00 80.28 565 A 1 
ATOM 4330 C CA  . LYS A 0 565 . -44.857  -4.964  34.001  1.00 80.28 565 A 1 
ATOM 4331 C C   . LYS A 0 565 . -45.612  -6.073  34.725  1.00 80.28 565 A 1 
ATOM 4332 C CB  . LYS A 0 565 . -45.591  -4.344  32.816  1.00 80.28 565 A 1 
ATOM 4333 O O   . LYS A 0 565 . -46.053  -7.036  34.107  1.00 80.28 565 A 1 
ATOM 4334 C CG  . LYS A 0 565 . -46.954  -3.812  33.241  1.00 80.28 565 A 1 
ATOM 4335 C CD  . LYS A 0 565 . -47.608  -3.098  32.052  1.00 80.28 565 A 1 
ATOM 4336 C CE  . LYS A 0 565 . -49.073  -2.789  32.356  1.00 80.28 565 A 1 
ATOM 4337 N NZ  . LYS A 0 565 . -49.796  -4.052  32.594  1.00 80.28 565 A 1 
ATOM 4338 N N   . ASP A 0 566 . -45.729  -5.869  36.026  1.00 75.83 566 A 1 
ATOM 4339 C CA  . ASP A 0 566 . -46.295  -6.759  37.030  1.00 75.83 566 A 1 
ATOM 4340 C C   . ASP A 0 566 . -47.661  -6.170  37.444  1.00 75.83 566 A 1 
ATOM 4341 C CB  . ASP A 0 566 . -45.199  -6.897  38.114  1.00 75.83 566 A 1 
ATOM 4342 O O   . ASP A 0 566 . -47.749  -5.062  37.985  1.00 75.83 566 A 1 
ATOM 4343 C CG  . ASP A 0 566 . -45.596  -7.394  39.507  1.00 75.83 566 A 1 
ATOM 4344 O OD1 . ASP A 0 566 . -46.810  -7.473  39.787  1.00 75.83 566 A 1 
ATOM 4345 O OD2 . ASP A 0 566 . -44.653  -7.529  40.330  1.00 75.83 566 A 1 
ATOM 4346 N N   . ASP A 0 567 . -48.736  -6.871  37.059  1.00 75.06 567 A 1 
ATOM 4347 C CA  . ASP A 0 567 . -50.152  -6.493  37.242  1.00 75.06 567 A 1 
ATOM 4348 C C   . ASP A 0 567 . -50.876  -7.466  38.213  1.00 75.06 567 A 1 
ATOM 4349 C CB  . ASP A 0 567 . -50.862  -6.384  35.867  1.00 75.06 567 A 1 
ATOM 4350 O O   . ASP A 0 567 . -52.080  -7.764  38.055  1.00 75.06 567 A 1 
ATOM 4351 C CG  . ASP A 0 567 . -50.839  -5.027  35.157  1.00 75.06 567 A 1 
ATOM 4352 O OD1 . ASP A 0 567 . -49.962  -4.160  35.354  1.00 75.06 567 A 1 
ATOM 4353 O OD2 . ASP A 0 567 . -51.712  -4.814  34.276  1.00 75.06 567 A 1 
ATOM 4354 N N   . ASP A 0 568 . -50.127  -7.970  39.200  1.00 74.45 568 A 1 
ATOM 4355 C CA  . ASP A 0 568 . -50.489  -9.061  40.108  1.00 74.45 568 A 1 
ATOM 4356 C C   . ASP A 0 568 . -51.828  -8.862  40.840  1.00 74.45 568 A 1 
ATOM 4357 C CB  . ASP A 0 568 . -49.360  -9.262  41.153  1.00 74.45 568 A 1 
ATOM 4358 O O   . ASP A 0 568 . -52.143  -7.788  41.369  1.00 74.45 568 A 1 
ATOM 4359 C CG  . ASP A 0 568 . -48.798  -10.682 41.246  1.00 74.45 568 A 1 
ATOM 4360 O OD1 . ASP A 0 568 . -49.367  -11.553 40.558  1.00 74.45 568 A 1 
ATOM 4361 O OD2 . ASP A 0 568 . -47.988  -10.936 42.169  1.00 74.45 568 A 1 
ATOM 4362 N N   . LYS A 0 569 . -52.642  -9.924  40.933  1.00 68.51 569 A 1 
ATOM 4363 C CA  . LYS A 0 569 . -53.918  -9.926  41.681  1.00 68.51 569 A 1 
ATOM 4364 C C   . LYS A 0 569 . -54.030  -11.148 42.575  1.00 68.51 569 A 1 
ATOM 4365 C CB  . LYS A 0 569 . -55.125  -9.807  40.739  1.00 68.51 569 A 1 
ATOM 4366 O O   . LYS A 0 569 . -54.708  -12.127 42.259  1.00 68.51 569 A 1 
ATOM 4367 C CG  . LYS A 0 569 . -55.094  -8.474  39.993  1.00 68.51 569 A 1 
ATOM 4368 C CD  . LYS A 0 569 . -56.299  -8.322  39.057  1.00 68.51 569 A 1 
ATOM 4369 C CE  . LYS A 0 569 . -56.024  -7.240  38.005  1.00 68.51 569 A 1 
ATOM 4370 N NZ  . LYS A 0 569 . -54.861  -7.596  37.148  1.00 68.51 569 A 1 
ATOM 4371 N N   . TRP A 0 570 . -53.429  -11.065 43.755  1.00 68.80 570 A 1 
ATOM 4372 C CA  . TRP A 0 570 . -53.476  -12.133 44.750  1.00 68.80 570 A 1 
ATOM 4373 C C   . TRP A 0 570 . -54.715  -12.076 45.660  1.00 68.80 570 A 1 
ATOM 4374 C CB  . TRP A 0 570 . -52.170  -12.150 45.546  1.00 68.80 570 A 1 
ATOM 4375 O O   . TRP A 0 570 . -55.145  -11.029 46.155  1.00 68.80 570 A 1 
ATOM 4376 C CG  . TRP A 0 570 . -51.747  -10.828 46.104  1.00 68.80 570 A 1 
ATOM 4377 C CD1 . TRP A 0 570 . -50.919  -9.970  45.473  1.00 68.80 570 A 1 
ATOM 4378 C CD2 . TRP A 0 570 . -52.098  -10.184 47.370  1.00 68.80 570 A 1 
ATOM 4379 C CE2 . TRP A 0 570 . -51.415  -8.934  47.444  1.00 68.80 570 A 1 
ATOM 4380 C CE3 . TRP A 0 570 . -52.926  -10.520 48.464  1.00 68.80 570 A 1 
ATOM 4381 N NE1 . TRP A 0 570 . -50.743  -8.851  46.250  1.00 68.80 570 A 1 
ATOM 4382 C CH2 . TRP A 0 570 . -52.336  -8.453  49.631  1.00 68.80 570 A 1 
ATOM 4383 C CZ2 . TRP A 0 570 . -51.518  -8.080  48.551  1.00 68.80 570 A 1 
ATOM 4384 C CZ3 . TRP A 0 570 . -53.049  -9.665  49.579  1.00 68.80 570 A 1 
ATOM 4385 N N   . GLY A 0 571 . -55.260  -13.259 45.955  1.00 60.27 571 A 1 
ATOM 4386 C CA  . GLY A 0 571 . -56.269  -13.469 46.993  1.00 60.27 571 A 1 
ATOM 4387 C C   . GLY A 0 571 . -55.652  -14.077 48.253  1.00 60.27 571 A 1 
ATOM 4388 O O   . GLY A 0 571 . -55.474  -15.293 48.324  1.00 60.27 571 A 1 
ATOM 4389 N N   . ALA A 0 572 . -55.372  -13.267 49.279  1.00 55.10 572 A 1 
ATOM 4390 C CA  . ALA A 0 572 . -54.848  -13.755 50.557  1.00 55.10 572 A 1 
ATOM 4391 C C   . ALA A 0 572 . -55.964  -13.968 51.592  1.00 55.10 572 A 1 
ATOM 4392 C CB  . ALA A 0 572 . -53.747  -12.832 51.085  1.00 55.10 572 A 1 
ATOM 4393 O O   . ALA A 0 572 . -56.908  -13.182 51.716  1.00 55.10 572 A 1 
ATOM 4394 N N   . GLN A 0 573 . -55.842  -15.035 52.382  1.00 54.49 573 A 1 
ATOM 4395 C CA  . GLN A 0 573 . -56.808  -15.390 53.423  1.00 54.49 573 A 1 
ATOM 4396 C C   . GLN A 0 573 . -56.275  -14.979 54.802  1.00 54.49 573 A 1 
ATOM 4397 C CB  . GLN A 0 573 . -57.139  -16.887 53.326  1.00 54.49 573 A 1 
ATOM 4398 O O   . GLN A 0 573 . -55.298  -15.541 55.300  1.00 54.49 573 A 1 
ATOM 4399 C CG  . GLN A 0 573 . -57.883  -17.232 52.018  1.00 54.49 573 A 1 
ATOM 4400 C CD  . GLN A 0 573 . -58.187  -18.724 51.880  1.00 54.49 573 A 1 
ATOM 4401 N NE2 . GLN A 0 573 . -59.145  -19.108 51.062  1.00 54.49 573 A 1 
ATOM 4402 O OE1 . GLN A 0 573 . -57.585  -19.576 52.507  1.00 54.49 573 A 1 
ATOM 4403 N N   . ALA A 0 574 . -56.926  -13.995 55.427  1.00 49.52 574 A 1 
ATOM 4404 C CA  . ALA A 0 574 . -56.567  -13.508 56.757  1.00 49.52 574 A 1 
ATOM 4405 C C   . ALA A 0 574 . -57.431  -14.173 57.842  1.00 49.52 574 A 1 
ATOM 4406 C CB  . ALA A 0 574 . -56.657  -11.978 56.782  1.00 49.52 574 A 1 
ATOM 4407 O O   . ALA A 0 574 . -58.660  -14.223 57.734  1.00 49.52 574 A 1 
ATOM 4408 N N   . TRP A 0 575 . -56.775  -14.653 58.901  1.00 48.11 575 A 1 
ATOM 4409 C CA  . TRP A 0 575 . -57.399  -15.363 60.020  1.00 48.11 575 A 1 
ATOM 4410 C C   . TRP A 0 575 . -57.820  -14.395 61.129  1.00 48.11 575 A 1 
ATOM 4411 C CB  . TRP A 0 575 . -56.428  -16.425 60.553  1.00 48.11 575 A 1 
ATOM 4412 O O   . TRP A 0 575 . -56.986  -13.657 61.659  1.00 48.11 575 A 1 
ATOM 4413 C CG  . TRP A 0 575 . -56.107  -17.519 59.582  1.00 48.11 575 A 1 
ATOM 4414 C CD1 . TRP A 0 575 . -55.183  -17.461 58.594  1.00 48.11 575 A 1 
ATOM 4415 C CD2 . TRP A 0 575 . -56.753  -18.823 59.448  1.00 48.11 575 A 1 
ATOM 4416 C CE2 . TRP A 0 575 . -56.162  -19.504 58.340  1.00 48.11 575 A 1 
ATOM 4417 C CE3 . TRP A 0 575 . -57.792  -19.491 60.134  1.00 48.11 575 A 1 
ATOM 4418 N NE1 . TRP A 0 575 . -55.217  -18.627 57.857  1.00 48.11 575 A 1 
ATOM 4419 C CH2 . TRP A 0 575 . -57.606  -21.417 58.643  1.00 48.11 575 A 1 
ATOM 4420 C CZ2 . TRP A 0 575 . -56.575  -20.779 57.933  1.00 48.11 575 A 1 
ATOM 4421 C CZ3 . TRP A 0 575 . -58.212  -20.775 59.737  1.00 48.11 575 A 1 
ATOM 4422 N N   . GLY A 0 576 . -59.102  -14.422 61.497  1.00 50.73 576 A 1 
ATOM 4423 C CA  . GLY A 0 576 . -59.661  -13.664 62.614  1.00 50.73 576 A 1 
ATOM 4424 C C   . GLY A 0 576 . -60.156  -14.569 63.743  1.00 50.73 576 A 1 
ATOM 4425 O O   . GLY A 0 576 . -60.574  -15.700 63.514  1.00 50.73 576 A 1 
ATOM 4426 N N   . LYS A 0 577 . -60.115  -14.038 64.967  1.00 46.27 577 A 1 
ATOM 4427 C CA  . LYS A 0 577 . -60.872  -14.528 66.125  1.00 46.27 577 A 1 
ATOM 4428 C C   . LYS A 0 577 . -61.610  -13.329 66.698  1.00 46.27 577 A 1 
ATOM 4429 C CB  . LYS A 0 577 . -59.941  -15.103 67.207  1.00 46.27 577 A 1 
ATOM 4430 O O   . LYS A 0 577 . -60.958  -12.446 67.266  1.00 46.27 577 A 1 
ATOM 4431 C CG  . LYS A 0 577 . -59.222  -16.399 66.820  1.00 46.27 577 A 1 
ATOM 4432 C CD  . LYS A 0 577 . -58.189  -16.745 67.903  1.00 46.27 577 A 1 
ATOM 4433 C CE  . LYS A 0 577 . -57.459  -18.051 67.585  1.00 46.27 577 A 1 
ATOM 4434 N NZ  . LYS A 0 577 . -58.263  -19.220 67.992  1.00 46.27 577 A 1 
ATOM 4435 N N   . ASP A 0 578 . -62.921  -13.258 66.543  1.00 44.69 578 A 1 
ATOM 4436 C CA  . ASP A 0 578 . -63.728  -12.396 67.393  1.00 44.69 578 A 1 
ATOM 4437 C C   . ASP A 0 578 . -63.880  -12.999 68.794  1.00 44.69 578 A 1 
ATOM 4438 C CB  . ASP A 0 578 . -65.034  -11.882 66.745  1.00 44.69 578 A 1 
ATOM 4439 O O   . ASP A 0 578 . -63.544  -14.149 69.080  1.00 44.69 578 A 1 
ATOM 4440 C CG  . ASP A 0 578 . -65.842  -12.819 65.845  1.00 44.69 578 A 1 
ATOM 4441 O OD1 . ASP A 0 578 . -65.260  -13.808 65.360  1.00 44.69 578 A 1 
ATOM 4442 O OD2 . ASP A 0 578 . -66.938  -12.375 65.455  1.00 44.69 578 A 1 
ATOM 4443 N N   . ARG A 0 579 . -64.230  -12.113 69.722  1.00 40.36 579 A 1 
ATOM 4444 C CA  . ARG A 0 579 . -64.469  -12.404 71.132  1.00 40.36 579 A 1 
ATOM 4445 C C   . ARG A 0 579 . -65.663  -11.571 71.547  1.00 40.36 579 A 1 
ATOM 4446 C CB  . ARG A 0 579 . -63.245  -12.080 71.999  1.00 40.36 579 A 1 
ATOM 4447 O O   . ARG A 0 579 . -65.507  -10.537 72.207  1.00 40.36 579 A 1 
ATOM 4448 C CG  . ARG A 0 579 . -62.075  -13.054 71.822  1.00 40.36 579 A 1 
ATOM 4449 C CD  . ARG A 0 579 . -60.933  -12.685 72.779  1.00 40.36 579 A 1 
ATOM 4450 N NE  . ARG A 0 579 . -61.348  -12.819 74.192  1.00 40.36 579 A 1 
ATOM 4451 N NH1 . ARG A 0 579 . -60.332  -10.948 75.058  1.00 40.36 579 A 1 
ATOM 4452 N NH2 . ARG A 0 579 . -61.610  -12.232 76.368  1.00 40.36 579 A 1 
ATOM 4453 C CZ  . ARG A 0 579 . -61.093  -12.000 75.195  1.00 40.36 579 A 1 
ATOM 4454 N N   . ASP A 0 580 . -66.834  -11.973 71.094  1.00 42.66 580 A 1 
ATOM 4455 C CA  . ASP A 0 580 . -68.066  -11.484 71.669  1.00 42.66 580 A 1 
ATOM 4456 C C   . ASP A 0 580 . -68.201  -11.947 73.131  1.00 42.66 580 A 1 
ATOM 4457 C CB  . ASP A 0 580 . -69.265  -11.763 70.745  1.00 42.66 580 A 1 
ATOM 4458 O O   . ASP A 0 580 . -67.436  -12.757 73.665  1.00 42.66 580 A 1 
ATOM 4459 C CG  . ASP A 0 580 . -69.468  -13.208 70.276  1.00 42.66 580 A 1 
ATOM 4460 O OD1 . ASP A 0 580 . -68.458  -13.941 70.187  1.00 42.66 580 A 1 
ATOM 4461 O OD2 . ASP A 0 580 . -70.649  -13.489 69.986  1.00 42.66 580 A 1 
ATOM 4462 N N   . VAL A 0 581 . -69.070  -11.252 73.863  1.00 36.80 581 A 1 
ATOM 4463 C CA  . VAL A 0 581 . -69.249  -11.453 75.303  1.00 36.80 581 A 1 
ATOM 4464 C C   . VAL A 0 581 . -70.680  -11.899 75.524  1.00 36.80 581 A 1 
ATOM 4465 C CB  . VAL A 0 581 . -68.839  -10.216 76.127  1.00 36.80 581 A 1 
ATOM 4466 O O   . VAL A 0 581 . -71.579  -11.084 75.765  1.00 36.80 581 A 1 
ATOM 4467 C CG1 . VAL A 0 581 . -69.052  -10.438 77.634  1.00 36.80 581 A 1 
ATOM 4468 C CG2 . VAL A 0 581 . -67.348  -9.893  75.936  1.00 36.80 581 A 1 
ATOM 4469 N N   . TYR A 0 582 . -70.877  -13.213 75.444  1.00 36.42 582 A 1 
ATOM 4470 C CA  . TYR A 0 582 . -72.147  -13.858 75.729  1.00 36.42 582 A 1 
ATOM 4471 C C   . TYR A 0 582 . -72.688  -13.438 77.109  1.00 36.42 582 A 1 
ATOM 4472 C CB  . TYR A 0 582 . -71.955  -15.375 75.636  1.00 36.42 582 A 1 
ATOM 4473 O O   . TYR A 0 582 . -72.066  -13.679 78.147  1.00 36.42 582 A 1 
ATOM 4474 C CG  . TYR A 0 582 . -73.259  -16.132 75.521  1.00 36.42 582 A 1 
ATOM 4475 C CD1 . TYR A 0 582 . -73.916  -16.605 76.673  1.00 36.42 582 A 1 
ATOM 4476 C CD2 . TYR A 0 582 . -73.807  -16.368 74.247  1.00 36.42 582 A 1 
ATOM 4477 C CE1 . TYR A 0 582 . -75.118  -17.330 76.547  1.00 36.42 582 A 1 
ATOM 4478 C CE2 . TYR A 0 582 . -75.013  -17.079 74.116  1.00 36.42 582 A 1 
ATOM 4479 O OH  . TYR A 0 582 . -76.818  -18.280 75.146  1.00 36.42 582 A 1 
ATOM 4480 C CZ  . TYR A 0 582 . -75.664  -17.569 75.265  1.00 36.42 582 A 1 
ATOM 4481 N N   . GLY A 0 583 . -73.862  -12.797 77.136  1.00 38.88 583 A 1 
ATOM 4482 C CA  . GLY A 0 583 . -74.555  -12.440 78.383  1.00 38.88 583 A 1 
ATOM 4483 C C   . GLY A 0 583 . -74.954  -10.973 78.566  1.00 38.88 583 A 1 
ATOM 4484 O O   . GLY A 0 583 . -75.625  -10.666 79.552  1.00 38.88 583 A 1 
ATOM 4485 N N   . ALA A 0 584 . -74.656  -10.070 77.625  1.00 28.13 584 A 1 
ATOM 4486 C CA  . ALA A 0 584 . -75.272  -8.734  77.575  1.00 28.13 584 A 1 
ATOM 4487 C C   . ALA A 0 584 . -76.750  -8.802  77.113  1.00 28.13 584 A 1 
ATOM 4488 C CB  . ALA A 0 584 . -74.396  -7.795  76.735  1.00 28.13 584 A 1 
ATOM 4489 O O   . ALA A 0 584 . -77.163  -8.147  76.156  1.00 28.13 584 A 1 
ATOM 4490 N N   . SER A 0 585 . -77.555  -9.633  77.787  1.00 36.38 585 A 1 
ATOM 4491 C CA  . SER A 0 585 . -78.954  -9.890  77.446  1.00 36.38 585 A 1 
ATOM 4492 C C   . SER A 0 585 . -79.772  -8.600  77.455  1.00 36.38 585 A 1 
ATOM 4493 C CB  . SER A 0 585 . -79.571  -10.920 78.397  1.00 36.38 585 A 1 
ATOM 4494 O O   . SER A 0 585 . -79.666  -7.782  78.372  1.00 36.38 585 A 1 
ATOM 4495 O OG  . SER A 0 585 . -79.552  -10.443 79.728  1.00 36.38 585 A 1 
ATOM 4496 N N   . SER A 0 586 . -80.613  -8.443  76.438  1.00 35.72 586 A 1 
ATOM 4497 C CA  . SER A 0 586 . -81.323  -7.212  76.102  1.00 35.72 586 A 1 
ATOM 4498 C C   . SER A 0 586 . -82.272  -6.711  77.201  1.00 35.72 586 A 1 
ATOM 4499 C CB  . SER A 0 586 . -82.084  -7.453  74.792  1.00 35.72 586 A 1 
ATOM 4500 O O   . SER A 0 586 . -83.462  -7.028  77.203  1.00 35.72 586 A 1 
ATOM 4501 O OG  . SER A 0 586 . -82.936  -8.573  74.931  1.00 35.72 586 A 1 
ATOM 4502 N N   . PHE A 0 587 . -81.776  -5.832  78.074  1.00 33.64 587 A 1 
ATOM 4503 C CA  . PHE A 0 587 . -82.608  -4.946  78.891  1.00 33.64 587 A 1 
ATOM 4504 C C   . PHE A 0 587 . -82.222  -3.474  78.667  1.00 33.64 587 A 1 
ATOM 4505 C CB  . PHE A 0 587 . -82.636  -5.396  80.362  1.00 33.64 587 A 1 
ATOM 4506 O O   . PHE A 0 587 . -81.546  -2.839  79.473  1.00 33.64 587 A 1 
ATOM 4507 C CG  . PHE A 0 587 . -83.929  -5.004  81.063  1.00 33.64 587 A 1 
ATOM 4508 C CD1 . PHE A 0 587 . -84.051  -3.761  81.712  1.00 33.64 587 A 1 
ATOM 4509 C CD2 . PHE A 0 587 . -85.035  -5.876  81.022  1.00 33.64 587 A 1 
ATOM 4510 C CE1 . PHE A 0 587 . -85.267  -3.397  82.322  1.00 33.64 587 A 1 
ATOM 4511 C CE2 . PHE A 0 587 . -86.250  -5.514  81.633  1.00 33.64 587 A 1 
ATOM 4512 C CZ  . PHE A 0 587 . -86.366  -4.274  82.284  1.00 33.64 587 A 1 
ATOM 4513 N N   . GLY A 0 588 . -82.676  -2.913  77.541  1.00 34.43 588 A 1 
ATOM 4514 C CA  . GLY A 0 588 . -82.869  -1.463  77.410  1.00 34.43 588 A 1 
ATOM 4515 C C   . GLY A 0 588 . -81.778  -0.612  76.745  1.00 34.43 588 A 1 
ATOM 4516 O O   . GLY A 0 588 . -81.988  0.596   76.651  1.00 34.43 588 A 1 
ATOM 4517 N N   . LYS A 0 589 . -80.665  -1.163  76.232  1.00 28.93 589 A 1 
ATOM 4518 C CA  . LYS A 0 589 . -79.771  -0.428  75.307  1.00 28.93 589 A 1 
ATOM 4519 C C   . LYS A 0 589 . -79.226  -1.303  74.179  1.00 28.93 589 A 1 
ATOM 4520 C CB  . LYS A 0 589 . -78.616  0.277   76.045  1.00 28.93 589 A 1 
ATOM 4521 O O   . LYS A 0 589 . -78.764  -2.411  74.416  1.00 28.93 589 A 1 
ATOM 4522 C CG  . LYS A 0 589 . -79.078  1.579   76.721  1.00 28.93 589 A 1 
ATOM 4523 C CD  . LYS A 0 589 . -77.930  2.578   76.902  1.00 28.93 589 A 1 
ATOM 4524 C CE  . LYS A 0 589 . -78.497  3.910   77.407  1.00 28.93 589 A 1 
ATOM 4525 N NZ  . LYS A 0 589 . -77.494  4.998   77.301  1.00 28.93 589 A 1 
ATOM 4526 N N   . ALA A 0 590 . -79.266  -0.767  72.958  1.00 30.63 590 A 1 
ATOM 4527 C CA  . ALA A 0 590 . -78.768  -1.422  71.755  1.00 30.63 590 A 1 
ATOM 4528 C C   . ALA A 0 590 . -77.231  -1.496  71.753  1.00 30.63 590 A 1 
ATOM 4529 C CB  . ALA A 0 590 . -79.304  -0.656  70.536  1.00 30.63 590 A 1 
ATOM 4530 O O   . ALA A 0 590 . -76.555  -0.476  71.615  1.00 30.63 590 A 1 
ATOM 4531 N N   . ALA A 0 591 . -76.684  -2.706  71.858  1.00 33.34 591 A 1 
ATOM 4532 C CA  . ALA A 0 591 . -75.249  -2.985  71.790  1.00 33.34 591 A 1 
ATOM 4533 C C   . ALA A 0 591 . -74.748  -3.134  70.333  1.00 33.34 591 A 1 
ATOM 4534 C CB  . ALA A 0 591 . -74.952  -4.195  72.687  1.00 33.34 591 A 1 
ATOM 4535 O O   . ALA A 0 591 . -74.038  -4.073  70.010  1.00 33.34 591 A 1 
ATOM 4536 N N   . SER A 0 592 . -75.150  -2.212  69.448  1.00 39.41 592 A 1 
ATOM 4537 C CA  . SER A 0 592 . -74.787  -2.209  68.013  1.00 39.41 592 A 1 
ATOM 4538 C C   . SER A 0 592 . -74.401  -0.813  67.488  1.00 39.41 592 A 1 
ATOM 4539 C CB  . SER A 0 592 . -75.932  -2.819  67.193  1.00 39.41 592 A 1 
ATOM 4540 O O   . SER A 0 592 . -74.317  -0.599  66.284  1.00 39.41 592 A 1 
ATOM 4541 O OG  . SER A 0 592 . -75.597  -2.945  65.828  1.00 39.41 592 A 1 
ATOM 4542 N N   . ALA A 0 593 . -74.186  0.159   68.381  1.00 36.14 593 A 1 
ATOM 4543 C CA  . ALA A 0 593 . -73.799  1.536   68.042  1.00 36.14 593 A 1 
ATOM 4544 C C   . ALA A 0 593 . -72.499  1.949   68.763  1.00 36.14 593 A 1 
ATOM 4545 C CB  . ALA A 0 593 . -74.992  2.465   68.310  1.00 36.14 593 A 1 
ATOM 4546 O O   . ALA A 0 593 . -72.368  3.069   69.252  1.00 36.14 593 A 1 
ATOM 4547 N N   . GLY A 0 594 . -71.578  0.991   68.895  1.00 31.60 594 A 1 
ATOM 4548 C CA  . GLY A 0 594 . -70.283  1.130   69.569  1.00 31.60 594 A 1 
ATOM 4549 C C   . GLY A 0 594 . -69.095  0.719   68.698  1.00 31.60 594 A 1 
ATOM 4550 O O   . GLY A 0 594 . -68.027  0.453   69.242  1.00 31.60 594 A 1 
ATOM 4551 N N   . ASP A 0 595 . -69.280  0.657   67.377  1.00 32.20 595 A 1 
ATOM 4552 C CA  . ASP A 0 595 . -68.195  0.492   66.406  1.00 32.20 595 A 1 
ATOM 4553 C C   . ASP A 0 595 . -67.403  1.808   66.319  1.00 32.20 595 A 1 
ATOM 4554 C CB  . ASP A 0 595 . -68.778  0.026   65.059  1.00 32.20 595 A 1 
ATOM 4555 O O   . ASP A 0 595 . -67.665  2.678   65.493  1.00 32.20 595 A 1 
ATOM 4556 C CG  . ASP A 0 595 . -67.702  -0.455  64.077  1.00 32.20 595 A 1 
ATOM 4557 O OD1 . ASP A 0 595 . -66.551  -0.661  64.529  1.00 32.20 595 A 1 
ATOM 4558 O OD2 . ASP A 0 595 . -68.067  -0.669  62.901  1.00 32.20 595 A 1 
ATOM 4559 N N   . TYR A 0 596 . -66.531  2.024   67.307  1.00 29.87 596 A 1 
ATOM 4560 C CA  . TYR A 0 596 . -65.818  3.284   67.511  1.00 29.87 596 A 1 
ATOM 4561 C C   . TYR A 0 596 . -64.398  3.204   66.935  1.00 29.87 596 A 1 
ATOM 4562 C CB  . TYR A 0 596 . -65.900  3.710   68.990  1.00 29.87 596 A 1 
ATOM 4563 O O   . TYR A 0 596 . -63.416  3.139   67.676  1.00 29.87 596 A 1 
ATOM 4564 C CG  . TYR A 0 596 . -65.774  5.212   69.211  1.00 29.87 596 A 1 
ATOM 4565 C CD1 . TYR A 0 596 . -64.512  5.840   69.192  1.00 29.87 596 A 1 
ATOM 4566 C CD2 . TYR A 0 596 . -66.934  5.987   69.406  1.00 29.87 596 A 1 
ATOM 4567 C CE1 . TYR A 0 596 . -64.410  7.236   69.357  1.00 29.87 596 A 1 
ATOM 4568 C CE2 . TYR A 0 596 . -66.837  7.381   69.591  1.00 29.87 596 A 1 
ATOM 4569 O OH  . TYR A 0 596 . -65.483  9.356   69.712  1.00 29.87 596 A 1 
ATOM 4570 C CZ  . TYR A 0 596 . -65.576  8.008   69.557  1.00 29.87 596 A 1 
ATOM 4571 N N   . ASP A 0 597 . -64.311  3.196   65.602  1.00 38.63 597 A 1 
ATOM 4572 C CA  . ASP A 0 597 . -63.190  3.696   64.784  1.00 38.63 597 A 1 
ATOM 4573 C C   . ASP A 0 597 . -61.749  3.373   65.244  1.00 38.63 597 A 1 
ATOM 4574 C CB  . ASP A 0 597 . -63.401  5.199   64.493  1.00 38.63 597 A 1 
ATOM 4575 O O   . ASP A 0 597 . -60.814  4.155   65.031  1.00 38.63 597 A 1 
ATOM 4576 C CG  . ASP A 0 597 . -64.442  5.467   63.405  1.00 38.63 597 A 1 
ATOM 4577 O OD1 . ASP A 0 597 . -64.452  4.697   62.421  1.00 38.63 597 A 1 
ATOM 4578 O OD2 . ASP A 0 597 . -65.153  6.488   63.543  1.00 38.63 597 A 1 
ATOM 4579 N N   . MET A 0 598 . -61.488  2.192   65.821  1.00 34.95 598 A 1 
ATOM 4580 C CA  . MET A 0 598 . -60.105  1.828   66.174  1.00 34.95 598 A 1 
ATOM 4581 C C   . MET A 0 598 . -59.240  1.501   64.938  1.00 34.95 598 A 1 
ATOM 4582 C CB  . MET A 0 598 . -60.052  0.778   67.296  1.00 34.95 598 A 1 
ATOM 4583 O O   . MET A 0 598 . -58.011  1.510   65.029  1.00 34.95 598 A 1 
ATOM 4584 C CG  . MET A 0 598 . -58.694  0.875   68.012  1.00 34.95 598 A 1 
ATOM 4585 S SD  . MET A 0 598 . -58.530  -0.043  69.564  1.00 34.95 598 A 1 
ATOM 4586 C CE  . MET A 0 598 . -56.815  0.383   69.961  1.00 34.95 598 A 1 
ATOM 4587 N N   . TYR A 0 599 . -59.854  1.349   63.758  1.00 36.96 599 A 1 
ATOM 4588 C CA  . TYR A 0 599 . -59.153  1.293   62.468  1.00 36.96 599 A 1 
ATOM 4589 C C   . TYR A 0 599 . -58.523  2.641   62.055  1.00 36.96 599 A 1 
ATOM 4590 C CB  . TYR A 0 599 . -60.104  0.748   61.385  1.00 36.96 599 A 1 
ATOM 4591 O O   . TYR A 0 599 . -57.614  2.678   61.228  1.00 36.96 599 A 1 
ATOM 4592 C CG  . TYR A 0 599 . -59.474  -0.362  60.567  1.00 36.96 599 A 1 
ATOM 4593 C CD1 . TYR A 0 599 . -58.812  -0.073  59.358  1.00 36.96 599 A 1 
ATOM 4594 C CD2 . TYR A 0 599 . -59.517  -1.685  61.048  1.00 36.96 599 A 1 
ATOM 4595 C CE1 . TYR A 0 599 . -58.199  -1.108  58.623  1.00 36.96 599 A 1 
ATOM 4596 C CE2 . TYR A 0 599 . -58.899  -2.719  60.322  1.00 36.96 599 A 1 
ATOM 4597 O OH  . TYR A 0 599 . -57.650  -3.444  58.418  1.00 36.96 599 A 1 
ATOM 4598 C CZ  . TYR A 0 599 . -58.242  -2.435  59.108  1.00 36.96 599 A 1 
ATOM 4599 N N   . GLY A 0 600 . -58.931  3.757   62.676  1.00 40.18 600 A 1 
ATOM 4600 C CA  . GLY A 0 600 . -58.386  5.088   62.394  1.00 40.18 600 A 1 
ATOM 4601 C C   . GLY A 0 600 . -56.977  5.353   62.944  1.00 40.18 600 A 1 
ATOM 4602 O O   . GLY A 0 600 . -56.387  6.379   62.610  1.00 40.18 600 A 1 
ATOM 4603 N N   . ARG A 0 601 . -56.409  4.473   63.790  1.00 36.60 601 A 1 
ATOM 4604 C CA  . ARG A 0 601 . -55.093  4.715   64.427  1.00 36.60 601 A 1 
ATOM 4605 C C   . ARG A 0 601 . -53.911  4.006   63.755  1.00 36.60 601 A 1 
ATOM 4606 C CB  . ARG A 0 601 . -55.168  4.452   65.942  1.00 36.60 601 A 1 
ATOM 4607 O O   . ARG A 0 601 . -52.790  4.478   63.910  1.00 36.60 601 A 1 
ATOM 4608 C CG  . ARG A 0 601 . -54.033  5.183   66.690  1.00 36.60 601 A 1 
ATOM 4609 C CD  . ARG A 0 601 . -54.027  4.929   68.199  1.00 36.60 601 A 1 
ATOM 4610 N NE  . ARG A 0 601 . -55.208  5.502   68.871  1.00 36.60 601 A 1 
ATOM 4611 N NH1 . ARG A 0 601 . -54.582  4.998   71.020  1.00 36.60 601 A 1 
ATOM 4612 N NH2 . ARG A 0 601 . -56.546  5.993   70.645  1.00 36.60 601 A 1 
ATOM 4613 C CZ  . ARG A 0 601 . -55.438  5.497   70.171  1.00 36.60 601 A 1 
ATOM 4614 N N   . SER A 0 602 . -54.119  2.926   63.002  1.00 40.87 602 A 1 
ATOM 4615 C CA  . SER A 0 602 . -53.023  2.220   62.311  1.00 40.87 602 A 1 
ATOM 4616 C C   . SER A 0 602 . -52.612  2.868   60.983  1.00 40.87 602 A 1 
ATOM 4617 C CB  . SER A 0 602 . -53.368  0.741   62.110  1.00 40.87 602 A 1 
ATOM 4618 O O   . SER A 0 602 . -51.459  2.732   60.595  1.00 40.87 602 A 1 
ATOM 4619 O OG  . SER A 0 602 . -54.677  0.623   61.592  1.00 40.87 602 A 1 
ATOM 4620 N N   . ASN A 0 603 . -53.499  3.626   60.324  1.00 37.61 603 A 1 
ATOM 4621 C CA  . ASN A 0 603 . -53.203  4.293   59.043  1.00 37.61 603 A 1 
ATOM 4622 C C   . ASN A 0 603 . -52.834  5.788   59.151  1.00 37.61 603 A 1 
ATOM 4623 C CB  . ASN A 0 603 . -54.332  3.994   58.033  1.00 37.61 603 A 1 
ATOM 4624 O O   . ASN A 0 603 . -52.521  6.431   58.151  1.00 37.61 603 A 1 
ATOM 4625 C CG  . ASN A 0 603 . -53.887  3.006   56.964  1.00 37.61 603 A 1 
ATOM 4626 N ND2 . ASN A 0 603 . -54.755  2.132   56.514  1.00 37.61 603 A 1 
ATOM 4627 O OD1 . ASN A 0 603 . -52.759  3.008   56.511  1.00 37.61 603 A 1 
ATOM 4628 N N   . ALA A 0 604 . -52.776  6.350   60.362  1.00 38.39 604 A 1 
ATOM 4629 C CA  . ALA A 0 604 . -52.333  7.731   60.594  1.00 38.39 604 A 1 
ATOM 4630 C C   . ALA A 0 604 . -50.797  7.925   60.508  1.00 38.39 604 A 1 
ATOM 4631 C CB  . ALA A 0 604 . -52.923  8.206   61.929  1.00 38.39 604 A 1 
ATOM 4632 O O   . ALA A 0 604 . -50.292  8.984   60.877  1.00 38.39 604 A 1 
ATOM 4633 N N   . ALA A 0 605 . -50.050  6.911   60.051  1.00 39.88 605 A 1 
ATOM 4634 C CA  . ALA A 0 605 . -48.585  6.882   60.043  1.00 39.88 605 A 1 
ATOM 4635 C C   . ALA A 0 605 . -47.960  6.403   58.710  1.00 39.88 605 A 1 
ATOM 4636 C CB  . ALA A 0 605 . -48.113  6.074   61.262  1.00 39.88 605 A 1 
ATOM 4637 O O   . ALA A 0 605 . -46.832  5.920   58.715  1.00 39.88 605 A 1 
ATOM 4638 N N   . ALA A 0 606 . -48.662  6.544   57.576  1.00 37.88 606 A 1 
ATOM 4639 C CA  . ALA A 0 606 . -48.104  6.247   56.241  1.00 37.88 606 A 1 
ATOM 4640 C C   . ALA A 0 606 . -48.602  7.160   55.090  1.00 37.88 606 A 1 
ATOM 4641 C CB  . ALA A 0 606 . -48.359  4.764   55.936  1.00 37.88 606 A 1 
ATOM 4642 O O   . ALA A 0 606 . -48.195  6.990   53.946  1.00 37.88 606 A 1 
ATOM 4643 N N   . GLY A 0 607 . -49.466  8.148   55.360  1.00 32.34 607 A 1 
ATOM 4644 C CA  . GLY A 0 607 . -50.159  8.942   54.330  1.00 32.34 607 A 1 
ATOM 4645 C C   . GLY A 0 607 . -49.675  10.388  54.176  1.00 32.34 607 A 1 
ATOM 4646 O O   . GLY A 0 607 . -50.481  11.304  54.306  1.00 32.34 607 A 1 
ATOM 4647 N N   . ALA A 0 608 . -48.379  10.618  53.931  1.00 33.06 608 A 1 
ATOM 4648 C CA  . ALA A 0 608 . -47.806  11.973  53.838  1.00 33.06 608 A 1 
ATOM 4649 C C   . ALA A 0 608 . -46.840  12.184  52.650  1.00 33.06 608 A 1 
ATOM 4650 C CB  . ALA A 0 608 . -47.201  12.356  55.197  1.00 33.06 608 A 1 
ATOM 4651 O O   . ALA A 0 608 . -45.888  12.954  52.760  1.00 33.06 608 A 1 
ATOM 4652 N N   . ALA A 0 609 . -47.075  11.516  51.512  1.00 35.00 609 A 1 
ATOM 4653 C CA  . ALA A 0 609 . -46.241  11.658  50.312  1.00 35.00 609 A 1 
ATOM 4654 C C   . ALA A 0 609 . -46.996  11.393  48.988  1.00 35.00 609 A 1 
ATOM 4655 C CB  . ALA A 0 609 . -44.998  10.766  50.465  1.00 35.00 609 A 1 
ATOM 4656 O O   . ALA A 0 609 . -46.621  10.523  48.214  1.00 35.00 609 A 1 
ATOM 4657 N N   . SER A 0 610 . -48.047  12.163  48.690  1.00 33.66 610 A 1 
ATOM 4658 C CA  . SER A 0 610 . -48.501  12.333  47.299  1.00 33.66 610 A 1 
ATOM 4659 C C   . SER A 0 610 . -49.091  13.726  47.102  1.00 33.66 610 A 1 
ATOM 4660 C CB  . SER A 0 610 . -49.474  11.236  46.861  1.00 33.66 610 A 1 
ATOM 4661 O O   . SER A 0 610 . -50.215  14.023  47.505  1.00 33.66 610 A 1 
ATOM 4662 O OG  . SER A 0 610 . -49.672  11.363  45.466  1.00 33.66 610 A 1 
ATOM 4663 N N   . ALA A 0 611 . -48.277  14.621  46.544  1.00 32.38 611 A 1 
ATOM 4664 C CA  . ALA A 0 611 . -48.612  16.024  46.365  1.00 32.38 611 A 1 
ATOM 4665 C C   . ALA A 0 611 . -48.714  16.374  44.876  1.00 32.38 611 A 1 
ATOM 4666 C CB  . ALA A 0 611 . -47.569  16.878  47.104  1.00 32.38 611 A 1 
ATOM 4667 O O   . ALA A 0 611 . -47.701  16.668  44.247  1.00 32.38 611 A 1 
ATOM 4668 N N   . SER A 0 612 . -49.953  16.498  44.376  1.00 31.50 612 A 1 
ATOM 4669 C CA  . SER A 0 612 . -50.318  17.174  43.110  1.00 31.50 612 A 1 
ATOM 4670 C C   . SER A 0 612 . -49.843  16.477  41.804  1.00 31.50 612 A 1 
ATOM 4671 C CB  . SER A 0 612 . -49.893  18.646  43.237  1.00 31.50 612 A 1 
ATOM 4672 O O   . SER A 0 612 . -48.825  15.807  41.796  1.00 31.50 612 A 1 
ATOM 4673 O OG  . SER A 0 612 . -48.518  18.839  42.957  1.00 31.50 612 A 1 
ATOM 4674 N N   . LYS A 0 613 . -50.503  16.564  40.635  1.00 29.98 613 A 1 
ATOM 4675 C CA  . LYS A 0 613 . -51.572  17.457  40.138  1.00 29.98 613 A 1 
ATOM 4676 C C   . LYS A 0 613 . -52.462  16.731  39.102  1.00 29.98 613 A 1 
ATOM 4677 C CB  . LYS A 0 613 . -50.930  18.616  39.326  1.00 29.98 613 A 1 
ATOM 4678 O O   . LYS A 0 613 . -51.961  16.423  38.026  1.00 29.98 613 A 1 
ATOM 4679 C CG  . LYS A 0 613 . -49.927  19.539  40.015  1.00 29.98 613 A 1 
ATOM 4680 C CD  . LYS A 0 613 . -49.150  20.354  38.977  1.00 29.98 613 A 1 
ATOM 4681 C CE  . LYS A 0 613 . -48.118  21.227  39.695  1.00 29.98 613 A 1 
ATOM 4682 N NZ  . LYS A 0 613 . -47.105  21.751  38.746  1.00 29.98 613 A 1 
ATOM 4683 N N   . HIS A 0 614 . -53.769  16.609  39.345  1.00 30.21 614 A 1 
ATOM 4684 C CA  . HIS A 0 614 . -54.849  16.895  38.372  1.00 30.21 614 A 1 
ATOM 4685 C C   . HIS A 0 614 . -56.209  16.591  39.016  1.00 30.21 614 A 1 
ATOM 4686 C CB  . HIS A 0 614 . -54.726  16.157  37.015  1.00 30.21 614 A 1 
ATOM 4687 O O   . HIS A 0 614 . -56.641  15.448  39.082  1.00 30.21 614 A 1 
ATOM 4688 C CG  . HIS A 0 614 . -54.345  17.108  35.903  1.00 30.21 614 A 1 
ATOM 4689 C CD2 . HIS A 0 614 . -55.184  17.669  34.977  1.00 30.21 614 A 1 
ATOM 4690 N ND1 . HIS A 0 614 . -53.095  17.630  35.682  1.00 30.21 614 A 1 
ATOM 4691 C CE1 . HIS A 0 614 . -53.174  18.482  34.645  1.00 30.21 614 A 1 
ATOM 4692 N NE2 . HIS A 0 614 . -54.437  18.559  34.199  1.00 30.21 614 A 1 
ATOM 4693 N N   . GLY A 0 615 . -56.887  17.623  39.516  1.00 32.01 615 A 1 
ATOM 4694 C CA  . GLY A 0 615 . -58.211  17.502  40.126  1.00 32.01 615 A 1 
ATOM 4695 C C   . GLY A 0 615 . -58.978  18.793  39.899  1.00 32.01 615 A 1 
ATOM 4696 O O   . GLY A 0 615 . -58.591  19.837  40.419  1.00 32.01 615 A 1 
ATOM 4697 N N   . SER A 0 616 . -60.012  18.732  39.062  1.00 32.42 616 A 1 
ATOM 4698 C CA  . SER A 0 616 . -60.713  19.909  38.552  1.00 32.42 616 A 1 
ATOM 4699 C C   . SER A 0 616 . -62.119  20.029  39.149  1.00 32.42 616 A 1 
ATOM 4700 C CB  . SER A 0 616 . -60.748  19.857  37.018  1.00 32.42 616 A 1 
ATOM 4701 O O   . SER A 0 616 . -62.852  19.051  39.205  1.00 32.42 616 A 1 
ATOM 4702 O OG  . SER A 0 616 . -60.820  21.163  36.484  1.00 32.42 616 A 1 
ATOM 4703 N N   . VAL A 0 617 . -62.481  21.261  39.517  1.00 33.20 617 A 1 
ATOM 4704 C CA  . VAL A 0 617 . -63.836  21.796  39.780  1.00 33.20 617 A 1 
ATOM 4705 C C   . VAL A 0 617 . -64.689  21.203  40.934  1.00 33.20 617 A 1 
ATOM 4706 C CB  . VAL A 0 617 . -64.679  21.946  38.486  1.00 33.20 617 A 1 
ATOM 4707 O O   . VAL A 0 617 . -65.289  20.141  40.851  1.00 33.20 617 A 1 
ATOM 4708 C CG1 . VAL A 0 617 . -65.520  23.228  38.569  1.00 33.20 617 A 1 
ATOM 4709 C CG2 . VAL A 0 617 . -63.871  22.067  37.183  1.00 33.20 617 A 1 
ATOM 4710 N N   . HIS A 0 618 . -64.818  22.024  41.986  1.00 30.21 618 A 1 
ATOM 4711 C CA  . HIS A 0 618 . -66.010  22.362  42.805  1.00 30.21 618 A 1 
ATOM 4712 C C   . HIS A 0 618 . -67.414  21.920  42.280  1.00 30.21 618 A 1 
ATOM 4713 C CB  . HIS A 0 618 . -65.941  23.906  42.863  1.00 30.21 618 A 1 
ATOM 4714 O O   . HIS A 0 618 . -67.595  21.921  41.065  1.00 30.21 618 A 1 
ATOM 4715 C CG  . HIS A 0 618 . -64.725  24.428  43.589  1.00 30.21 618 A 1 
ATOM 4716 C CD2 . HIS A 0 618 . -63.646  25.052  43.023  1.00 30.21 618 A 1 
ATOM 4717 N ND1 . HIS A 0 618 . -64.481  24.346  44.942  1.00 30.21 618 A 1 
ATOM 4718 C CE1 . HIS A 0 618 . -63.284  24.906  45.183  1.00 30.21 618 A 1 
ATOM 4719 N NE2 . HIS A 0 618 . -62.740  25.351  44.042  1.00 30.21 618 A 1 
ATOM 4720 N N   . PRO A 0 619 . -68.461  21.708  43.138  1.00 40.94 619 A 1 
ATOM 4721 C CA  . PRO A 0 619 . -68.818  22.660  44.211  1.00 40.94 619 A 1 
ATOM 4722 C C   . PRO A 0 619 . -69.488  22.177  45.530  1.00 40.94 619 A 1 
ATOM 4723 C CB  . PRO A 0 619 . -69.826  23.566  43.491  1.00 40.94 619 A 1 
ATOM 4724 O O   . PRO A 0 619 . -70.435  21.404  45.561  1.00 40.94 619 A 1 
ATOM 4725 C CG  . PRO A 0 619 . -70.622  22.580  42.621  1.00 40.94 619 A 1 
ATOM 4726 C CD  . PRO A 0 619 . -69.756  21.314  42.584  1.00 40.94 619 A 1 
ATOM 4727 N N   . VAL A 0 620 . -69.056  22.829  46.619  1.00 31.83 620 A 1 
ATOM 4728 C CA  . VAL A 0 620 . -69.855  23.486  47.686  1.00 31.83 620 A 1 
ATOM 4729 C C   . VAL A 0 620 . -71.168  22.825  48.172  1.00 31.83 620 A 1 
ATOM 4730 C CB  . VAL A 0 620 . -70.122  24.966  47.298  1.00 31.83 620 A 1 
ATOM 4731 O O   . VAL A 0 620 . -72.242  23.067  47.625  1.00 31.83 620 A 1 
ATOM 4732 C CG1 . VAL A 0 620 . -70.600  25.781  48.508  1.00 31.83 620 A 1 
ATOM 4733 C CG2 . VAL A 0 620 . -68.868  25.682  46.763  1.00 31.83 620 A 1 
ATOM 4734 N N   . GLY A 0 621 . -71.107  22.174  49.344  1.00 33.08 621 A 1 
ATOM 4735 C CA  . GLY A 0 621 . -72.254  21.893  50.228  1.00 33.08 621 A 1 
ATOM 4736 C C   . GLY A 0 621 . -72.157  22.682  51.549  1.00 33.08 621 A 1 
ATOM 4737 O O   . GLY A 0 621 . -71.079  22.783  52.130  1.00 33.08 621 A 1 
ATOM 4738 N N   . TYR A 0 622 . -73.260  23.287  52.009  1.00 27.52 622 A 1 
ATOM 4739 C CA  . TYR A 0 622 . -73.277  24.324  53.060  1.00 27.52 622 A 1 
ATOM 4740 C C   . TYR A 0 622 . -73.687  23.839  54.470  1.00 27.52 622 A 1 
ATOM 4741 C CB  . TYR A 0 622 . -74.256  25.446  52.638  1.00 27.52 622 A 1 
ATOM 4742 O O   . TYR A 0 622 . -74.735  23.222  54.630  1.00 27.52 622 A 1 
ATOM 4743 C CG  . TYR A 0 622 . -73.641  26.747  52.159  1.00 27.52 622 A 1 
ATOM 4744 C CD1 . TYR A 0 622 . -73.543  27.848  53.035  1.00 27.52 622 A 1 
ATOM 4745 C CD2 . TYR A 0 622 . -73.260  26.887  50.812  1.00 27.52 622 A 1 
ATOM 4746 C CE1 . TYR A 0 622 . -73.070  29.090  52.564  1.00 27.52 622 A 1 
ATOM 4747 C CE2 . TYR A 0 622 . -72.785  28.125  50.338  1.00 27.52 622 A 1 
ATOM 4748 O OH  . TYR A 0 622 . -72.258  30.426  50.736  1.00 27.52 622 A 1 
ATOM 4749 C CZ  . TYR A 0 622 . -72.695  29.229  51.209  1.00 27.52 622 A 1 
ATOM 4750 N N   . GLY A 0 623 . -72.995  24.351  55.501  1.00 30.37 623 A 1 
ATOM 4751 C CA  . GLY A 0 623 . -73.551  24.619  56.847  1.00 30.37 623 A 1 
ATOM 4752 C C   . GLY A 0 623 . -73.636  23.448  57.847  1.00 30.37 623 A 1 
ATOM 4753 O O   . GLY A 0 623 . -73.443  22.299  57.488  1.00 30.37 623 A 1 
ATOM 4754 N N   . LYS A 0 624 . -73.926  23.675  59.142  1.00 27.64 624 A 1 
ATOM 4755 C CA  . LYS A 0 624 . -73.949  24.932  59.930  1.00 27.64 624 A 1 
ATOM 4756 C C   . LYS A 0 624 . -73.991  24.631  61.456  1.00 27.64 624 A 1 
ATOM 4757 C CB  . LYS A 0 624 . -75.218  25.767  59.582  1.00 27.64 624 A 1 
ATOM 4758 O O   . LYS A 0 624 . -74.937  24.009  61.902  1.00 27.64 624 A 1 
ATOM 4759 C CG  . LYS A 0 624 . -74.966  27.123  58.891  1.00 27.64 624 A 1 
ATOM 4760 C CD  . LYS A 0 624 . -75.978  28.183  59.366  1.00 27.64 624 A 1 
ATOM 4761 C CE  . LYS A 0 624 . -75.699  29.555  58.733  1.00 27.64 624 A 1 
ATOM 4762 N NZ  . LYS A 0 624 . -75.977  30.667  59.679  1.00 27.64 624 A 1 
ATOM 4763 N N   . HIS A 0 625 . -73.078  25.243  62.228  1.00 27.32 625 A 1 
ATOM 4764 C CA  . HIS A 0 625 . -73.275  25.857  63.573  1.00 27.32 625 A 1 
ATOM 4765 C C   . HIS A 0 625 . -73.677  25.019  64.824  1.00 27.32 625 A 1 
ATOM 4766 C CB  . HIS A 0 625 . -74.278  27.023  63.458  1.00 27.32 625 A 1 
ATOM 4767 O O   . HIS A 0 625 . -74.593  24.212  64.787  1.00 27.32 625 A 1 
ATOM 4768 C CG  . HIS A 0 625 . -73.892  28.194  62.585  1.00 27.32 625 A 1 
ATOM 4769 C CD2 . HIS A 0 625 . -74.413  29.455  62.687  1.00 27.32 625 A 1 
ATOM 4770 N ND1 . HIS A 0 625 . -72.995  28.220  61.539  1.00 27.32 625 A 1 
ATOM 4771 C CE1 . HIS A 0 625 . -72.974  29.460  61.029  1.00 27.32 625 A 1 
ATOM 4772 N NE2 . HIS A 0 625 . -73.861  30.241  61.667  1.00 27.32 625 A 1 
ATOM 4773 N N   . GLY A 0 626 . -73.113  25.404  65.990  1.00 31.13 626 A 1 
ATOM 4774 C CA  . GLY A 0 626 . -73.619  25.092  67.351  1.00 31.13 626 A 1 
ATOM 4775 C C   . GLY A 0 626 . -72.586  24.385  68.247  1.00 31.13 626 A 1 
ATOM 4776 O O   . GLY A 0 626 . -72.538  23.167  68.241  1.00 31.13 626 A 1 
ATOM 4777 N N   . TYR A 0 627 . -71.629  25.021  68.939  1.00 26.54 627 A 1 
ATOM 4778 C CA  . TYR A 0 627 . -71.697  26.067  69.986  1.00 26.54 627 A 1 
ATOM 4779 C C   . TYR A 0 627 . -72.530  25.718  71.241  1.00 26.54 627 A 1 
ATOM 4780 C CB  . TYR A 0 627 . -72.005  27.484  69.465  1.00 26.54 627 A 1 
ATOM 4781 O O   . TYR A 0 627 . -73.750  25.830  71.231  1.00 26.54 627 A 1 
ATOM 4782 C CG  . TYR A 0 627 . -70.781  28.293  69.080  1.00 26.54 627 A 1 
ATOM 4783 C CD1 . TYR A 0 627 . -69.976  28.880  70.079  1.00 26.54 627 A 1 
ATOM 4784 C CD2 . TYR A 0 627 . -70.458  28.472  67.723  1.00 26.54 627 A 1 
ATOM 4785 C CE1 . TYR A 0 627 . -68.845  29.643  69.721  1.00 26.54 627 A 1 
ATOM 4786 C CE2 . TYR A 0 627 . -69.334  29.238  67.361  1.00 26.54 627 A 1 
ATOM 4787 O OH  . TYR A 0 627 . -67.444  30.558  67.988  1.00 26.54 627 A 1 
ATOM 4788 C CZ  . TYR A 0 627 . -68.525  29.823  68.356  1.00 26.54 627 A 1 
ATOM 4789 N N   . GLY A 0 628 . -71.839  25.441  72.360  1.00 31.55 628 A 1 
ATOM 4790 C CA  . GLY A 0 628 . -72.400  25.330  73.721  1.00 31.55 628 A 1 
ATOM 4791 C C   . GLY A 0 628 . -71.375  24.761  74.722  1.00 31.55 628 A 1 
ATOM 4792 O O   . GLY A 0 628 . -71.233  23.556  74.830  1.00 31.55 628 A 1 
ATOM 4793 N N   . LYS A 0 629 . -70.451  25.569  75.260  1.00 30.31 629 A 1 
ATOM 4794 C CA  . LYS A 0 629 . -70.530  26.288  76.556  1.00 30.31 629 A 1 
ATOM 4795 C C   . LYS A 0 629 . -70.521  25.416  77.833  1.00 30.31 629 A 1 
ATOM 4796 C CB  . LYS A 0 629 . -71.686  27.314  76.625  1.00 30.31 629 A 1 
ATOM 4797 O O   . LYS A 0 629 . -71.571  24.953  78.248  1.00 30.31 629 A 1 
ATOM 4798 C CG  . LYS A 0 629 . -71.318  28.685  76.041  1.00 30.31 629 A 1 
ATOM 4799 C CD  . LYS A 0 629 . -72.470  29.682  76.236  1.00 30.31 629 A 1 
ATOM 4800 C CE  . LYS A 0 629 . -72.038  31.099  75.839  1.00 30.31 629 A 1 
ATOM 4801 N NZ  . LYS A 0 629 . -73.155  32.067  75.981  1.00 30.31 629 A 1 
ATOM 4802 N N   . SER A 0 630 . -69.380  25.522  78.542  1.00 26.17 630 A 1 
ATOM 4803 C CA  . SER A 0 630 . -69.265  25.833  79.992  1.00 26.17 630 A 1 
ATOM 4804 C C   . SER A 0 630 . -69.608  24.680  80.971  1.00 26.17 630 A 1 
ATOM 4805 C CB  . SER A 0 630 . -70.049  27.133  80.223  1.00 26.17 630 A 1 
ATOM 4806 O O   . SER A 0 630 . -70.362  23.793  80.610  1.00 26.17 630 A 1 
ATOM 4807 O OG  . SER A 0 630 . -69.409  27.990  81.139  1.00 26.17 630 A 1 
ATOM 4808 N N   . TYR A 0 631 . -69.056  24.520  82.184  1.00 33.24 631 A 1 
ATOM 4809 C CA  . TYR A 0 631 . -68.555  25.425  83.242  1.00 33.24 631 A 1 
ATOM 4810 C C   . TYR A 0 631 . -67.419  24.691  84.019  1.00 33.24 631 A 1 
ATOM 4811 C CB  . TYR A 0 631 . -69.765  25.661  84.177  1.00 33.24 631 A 1 
ATOM 4812 O O   . TYR A 0 631 . -67.560  23.511  84.308  1.00 33.24 631 A 1 
ATOM 4813 C CG  . TYR A 0 631 . -70.848  26.571  83.626  1.00 33.24 631 A 1 
ATOM 4814 C CD1 . TYR A 0 631 . -70.793  27.954  83.889  1.00 33.24 631 A 1 
ATOM 4815 C CD2 . TYR A 0 631 . -71.902  26.047  82.849  1.00 33.24 631 A 1 
ATOM 4816 C CE1 . TYR A 0 631 . -71.747  28.822  83.323  1.00 33.24 631 A 1 
ATOM 4817 C CE2 . TYR A 0 631 . -72.857  26.912  82.276  1.00 33.24 631 A 1 
ATOM 4818 O OH  . TYR A 0 631 . -73.648  29.148  81.899  1.00 33.24 631 A 1 
ATOM 4819 C CZ  . TYR A 0 631 . -72.764  28.302  82.492  1.00 33.24 631 A 1 
ATOM 4820 N N   . SER A 0 632 . -66.187  25.211  84.136  1.00 31.22 632 A 1 
ATOM 4821 C CA  . SER A 0 632 . -65.630  26.083  85.202  1.00 31.22 632 A 1 
ATOM 4822 C C   . SER A 0 632 . -65.312  25.442  86.576  1.00 31.22 632 A 1 
ATOM 4823 C CB  . SER A 0 632 . -66.410  27.392  85.397  1.00 31.22 632 A 1 
ATOM 4824 O O   . SER A 0 632 . -66.216  24.950  87.238  1.00 31.22 632 A 1 
ATOM 4825 O OG  . SER A 0 632 . -67.582  27.205  86.156  1.00 31.22 632 A 1 
ATOM 4826 N N   . THR A 0 633 . -64.068  25.668  87.052  1.00 29.65 633 A 1 
ATOM 4827 C CA  . THR A 0 633 . -63.613  25.806  88.472  1.00 29.65 633 A 1 
ATOM 4828 C C   . THR A 0 633 . -63.749  24.620  89.453  1.00 29.65 633 A 1 
ATOM 4829 C CB  . THR A 0 633 . -64.252  27.051  89.126  1.00 29.65 633 A 1 
ATOM 4830 O O   . THR A 0 633 . -64.756  23.935  89.448  1.00 29.65 633 A 1 
ATOM 4831 C CG2 . THR A 0 633 . -63.771  28.354  88.483  1.00 29.65 633 A 1 
ATOM 4832 O OG1 . THR A 0 633 . -65.653  27.039  89.015  1.00 29.65 633 A 1 
ATOM 4833 N N   . ALA A 0 634 . -62.845  24.379  90.418  1.00 30.64 634 A 1 
ATOM 4834 C CA  . ALA A 0 634 . -61.468  24.843  90.680  1.00 30.64 634 A 1 
ATOM 4835 C C   . ALA A 0 634 . -60.856  24.028  91.857  1.00 30.64 634 A 1 
ATOM 4836 C CB  . ALA A 0 634 . -61.470  26.334  91.076  1.00 30.64 634 A 1 
ATOM 4837 O O   . ALA A 0 634 . -61.585  23.333  92.554  1.00 30.64 634 A 1 
ATOM 4838 N N   . GLN A 0 635 . -59.553  24.222  92.128  1.00 27.90 635 A 1 
ATOM 4839 C CA  . GLN A 0 635 . -58.932  24.155  93.473  1.00 27.90 635 A 1 
ATOM 4840 C C   . GLN A 0 635 . -58.897  22.763  94.164  1.00 27.90 635 A 1 
ATOM 4841 C CB  . GLN A 0 635 . -59.582  25.274  94.314  1.00 27.90 635 A 1 
ATOM 4842 O O   . GLN A 0 635 . -59.865  22.296  94.745  1.00 27.90 635 A 1 
ATOM 4843 C CG  . GLN A 0 635 . -58.645  25.984  95.297  1.00 27.90 635 A 1 
ATOM 4844 C CD  . GLN A 0 635 . -59.193  27.342  95.745  1.00 27.90 635 A 1 
ATOM 4845 N NE2 . GLN A 0 635 . -58.498  28.041  96.612  1.00 27.90 635 A 1 
ATOM 4846 O OE1 . GLN A 0 635 . -60.218  27.835  95.306  1.00 27.90 635 A 1 
ATOM 4847 N N   . ALA A 0 636 . -57.814  21.990  94.044  1.00 30.20 636 A 1 
ATOM 4848 C CA  . ALA A 0 636 . -56.558  22.113  94.808  1.00 30.20 636 A 1 
ATOM 4849 C C   . ALA A 0 636 . -56.679  21.826  96.324  1.00 30.20 636 A 1 
ATOM 4850 C CB  . ALA A 0 636 . -55.825  23.435  94.529  1.00 30.20 636 A 1 
ATOM 4851 O O   . ALA A 0 636 . -57.058  22.701  97.098  1.00 30.20 636 A 1 
ATOM 4852 N N   . ALA A 0 637 . -56.225  20.639  96.747  1.00 31.54 637 A 1 
ATOM 4853 C CA  . ALA A 0 637 . -55.752  20.371  98.109  1.00 31.54 637 A 1 
ATOM 4854 C C   . ALA A 0 637 . -54.735  19.214  98.105  1.00 31.54 637 A 1 
ATOM 4855 C CB  . ALA A 0 637 . -56.932  20.074  99.041  1.00 31.54 637 A 1 
ATOM 4856 O O   . ALA A 0 637 . -55.047  18.079  97.753  1.00 31.54 637 A 1 
ATOM 4857 N N   . GLN A 0 638 . -53.500  19.526  98.485  1.00 28.42 638 A 1 
ATOM 4858 C CA  . GLN A 0 638 . -52.367  18.609  98.597  1.00 28.42 638 A 1 
ATOM 4859 C C   . GLN A 0 638 . -52.349  18.037  100.025 1.00 28.42 638 A 1 
ATOM 4860 C CB  . GLN A 0 638 . -51.139  19.475  98.262  1.00 28.42 638 A 1 
ATOM 4861 O O   . GLN A 0 638 . -52.258  18.812  100.974 1.00 28.42 638 A 1 
ATOM 4862 C CG  . GLN A 0 638 . -49.762  18.802  98.195  1.00 28.42 638 A 1 
ATOM 4863 C CD  . GLN A 0 638 . -48.678  19.820  97.812  1.00 28.42 638 A 1 
ATOM 4864 N NE2 . GLN A 0 638 . -47.483  19.389  97.478  1.00 28.42 638 A 1 
ATOM 4865 O OE1 . GLN A 0 638 . -48.875  21.023  97.797  1.00 28.42 638 A 1 
ATOM 4866 N N   . ALA A 0 639 . -52.449  16.713  100.204 1.00 31.71 639 A 1 
ATOM 4867 C CA  . ALA A 0 639 . -52.518  16.093  101.534 1.00 31.71 639 A 1 
ATOM 4868 C C   . ALA A 0 639 . -51.559  14.898  101.673 1.00 31.71 639 A 1 
ATOM 4869 C CB  . ALA A 0 639 . -53.970  15.729  101.854 1.00 31.71 639 A 1 
ATOM 4870 O O   . ALA A 0 639 . -51.666  13.892  100.978 1.00 31.71 639 A 1 
ATOM 4871 N N   . ALA A 0 640 . -50.602  15.063  102.583 1.00 31.72 640 A 1 
ATOM 4872 C CA  . ALA A 0 640 . -49.451  14.208  102.833 1.00 31.72 640 A 1 
ATOM 4873 C C   . ALA A 0 640 . -49.760  12.721  103.100 1.00 31.72 640 A 1 
ATOM 4874 C CB  . ALA A 0 640 . -48.730  14.818  104.041 1.00 31.72 640 A 1 
ATOM 4875 O O   . ALA A 0 640 . -50.605  12.371  103.921 1.00 31.72 640 A 1 
ATOM 4876 N N   . SER A 0 641 . -48.954  11.841  102.501 1.00 30.35 641 A 1 
ATOM 4877 C CA  . SER A 0 641 . -48.870  10.429  102.873 1.00 30.35 641 A 1 
ATOM 4878 C C   . SER A 0 641 . -48.020  10.250  104.138 1.00 30.35 641 A 1 
ATOM 4879 C CB  . SER A 0 641 . -48.271  9.630   101.705 1.00 30.35 641 A 1 
ATOM 4880 O O   . SER A 0 641 . -46.789  10.319  104.073 1.00 30.35 641 A 1 
ATOM 4881 O OG  . SER A 0 641 . -46.988  10.131  101.370 1.00 30.35 641 A 1 
ATOM 4882 N N   . SER A 0 642 . -48.640  9.969   105.286 1.00 30.63 642 A 1 
ATOM 4883 C CA  . SER A 0 642 . -47.911  9.636   106.518 1.00 30.63 642 A 1 
ATOM 4884 C C   . SER A 0 642 . -48.513  8.448   107.272 1.00 30.63 642 A 1 
ATOM 4885 C CB  . SER A 0 642 . -47.782  10.857  107.435 1.00 30.63 642 A 1 
ATOM 4886 O O   . SER A 0 642 . -49.610  8.538   107.807 1.00 30.63 642 A 1 
ATOM 4887 O OG  . SER A 0 642 . -49.045  11.317  107.858 1.00 30.63 642 A 1 
ATOM 4888 N N   . LYS A 0 643 . -47.726  7.365   107.306 1.00 28.01 643 A 1 
ATOM 4889 C CA  . LYS A 0 643 . -47.571  6.320   108.339 1.00 28.01 643 A 1 
ATOM 4890 C C   . LYS A 0 643 . -48.653  6.083   109.418 1.00 28.01 643 A 1 
ATOM 4891 C CB  . LYS A 0 643 . -46.240  6.589   109.072 1.00 28.01 643 A 1 
ATOM 4892 O O   . LYS A 0 643 . -49.058  6.978   110.142 1.00 28.01 643 A 1 
ATOM 4893 C CG  . LYS A 0 643 . -45.042  5.906   108.401 1.00 28.01 643 A 1 
ATOM 4894 C CD  . LYS A 0 643 . -43.766  6.172   109.212 1.00 28.01 643 A 1 
ATOM 4895 C CE  . LYS A 0 643 . -42.582  5.386   108.638 1.00 28.01 643 A 1 
ATOM 4896 N NZ  . LYS A 0 643 . -41.340  5.647   109.409 1.00 28.01 643 A 1 
ATOM 4897 N N   . GLN A 0 644 . -48.774  4.778   109.701 1.00 26.26 644 A 1 
ATOM 4898 C CA  . GLN A 0 644 . -49.153  4.121   110.966 1.00 26.26 644 A 1 
ATOM 4899 C C   . GLN A 0 644 . -50.647  3.986   111.300 1.00 26.26 644 A 1 
ATOM 4900 C CB  . GLN A 0 644 . -48.311  4.615   112.163 1.00 26.26 644 A 1 
ATOM 4901 O O   . GLN A 0 644 . -51.316  4.911   111.739 1.00 26.26 644 A 1 
ATOM 4902 C CG  . GLN A 0 644 . -46.882  4.053   112.104 1.00 26.26 644 A 1 
ATOM 4903 C CD  . GLN A 0 644 . -45.918  4.799   113.017 1.00 26.26 644 A 1 
ATOM 4904 N NE2 . GLN A 0 644 . -45.655  4.320   114.212 1.00 26.26 644 A 1 
ATOM 4905 O OE1 . GLN A 0 644 . -45.338  5.804   112.644 1.00 26.26 644 A 1 
ATOM 4906 N N   . GLY A 0 645 . -51.098  2.731   111.224 1.00 31.89 645 A 1 
ATOM 4907 C CA  . GLY A 0 645 . -52.353  2.223   111.769 1.00 31.89 645 A 1 
ATOM 4908 C C   . GLY A 0 645 . -52.297  0.696   111.837 1.00 31.89 645 A 1 
ATOM 4909 O O   . GLY A 0 645 . -52.780  0.021   110.937 1.00 31.89 645 A 1 
ATOM 4910 N N   . TYR A 0 646 . -51.642  0.148   112.867 1.00 26.22 646 A 1 
ATOM 4911 C CA  . TYR A 0 646 . -51.653  -1.295  113.148 1.00 26.22 646 A 1 
ATOM 4912 C C   . TYR A 0 646 . -53.093  -1.720  113.495 1.00 26.22 646 A 1 
ATOM 4913 C CB  . TYR A 0 646 . -50.685  -1.617  114.312 1.00 26.22 646 A 1 
ATOM 4914 O O   . TYR A 0 646 . -53.586  -1.391  114.573 1.00 26.22 646 A 1 
ATOM 4915 C CG  . TYR A 0 646 . -49.371  -2.289  113.942 1.00 26.22 646 A 1 
ATOM 4916 C CD1 . TYR A 0 646 . -49.184  -3.657  114.229 1.00 26.22 646 A 1 
ATOM 4917 C CD2 . TYR A 0 646 . -48.313  -1.543  113.384 1.00 26.22 646 A 1 
ATOM 4918 C CE1 . TYR A 0 646 . -47.945  -4.274  113.976 1.00 26.22 646 A 1 
ATOM 4919 C CE2 . TYR A 0 646 . -47.070  -2.160  113.124 1.00 26.22 646 A 1 
ATOM 4920 O OH  . TYR A 0 646 . -45.686  -4.130  113.203 1.00 26.22 646 A 1 
ATOM 4921 C CZ  . TYR A 0 646 . -46.883  -3.528  113.428 1.00 26.22 646 A 1 
ATOM 4922 N N   . GLY A 0 647 . -53.759  -2.439  112.589 1.00 34.75 647 A 1 
ATOM 4923 C CA  . GLY A 0 647 . -55.100  -2.999  112.779 1.00 34.75 647 A 1 
ATOM 4924 C C   . GLY A 0 647 . -55.061  -4.514  112.606 1.00 34.75 647 A 1 
ATOM 4925 O O   . GLY A 0 647 . -54.901  -5.005  111.495 1.00 34.75 647 A 1 
ATOM 4926 N N   . SER A 0 648 . -55.148  -5.245  113.714 1.00 29.47 648 A 1 
ATOM 4927 C CA  . SER A 0 648 . -55.035  -6.707  113.742 1.00 29.47 648 A 1 
ATOM 4928 C C   . SER A 0 648 . -56.321  -7.415  113.290 1.00 29.47 648 A 1 
ATOM 4929 C CB  . SER A 0 648 . -54.663  -7.137  115.168 1.00 29.47 648 A 1 
ATOM 4930 O O   . SER A 0 648 . -57.420  -6.944  113.573 1.00 29.47 648 A 1 
ATOM 4931 O OG  . SER A 0 648 . -54.447  -8.530  115.259 1.00 29.47 648 A 1 
ATOM 4932 N N   . HIS A 0 649 . -56.142  -8.623  112.743 1.00 26.06 649 A 1 
ATOM 4933 C CA  . HIS A 0 649 . -57.098  -9.739  112.727 1.00 26.06 649 A 1 
ATOM 4934 C C   . HIS A 0 649 . -58.205  -9.785  111.649 1.00 26.06 649 A 1 
ATOM 4935 C CB  . HIS A 0 649 . -57.634  -9.999  114.155 1.00 26.06 649 A 1 
ATOM 4936 O O   . HIS A 0 649 . -59.333  -9.340  111.852 1.00 26.06 649 A 1 
ATOM 4937 C CG  . HIS A 0 649 . -57.423  -11.415 114.603 1.00 26.06 649 A 1 
ATOM 4938 C CD2 . HIS A 0 649 . -56.431  -11.848 115.439 1.00 26.06 649 A 1 
ATOM 4939 N ND1 . HIS A 0 649 . -58.155  -12.516 114.226 1.00 26.06 649 A 1 
ATOM 4940 C CE1 . HIS A 0 649 . -57.612  -13.591 114.822 1.00 26.06 649 A 1 
ATOM 4941 N NE2 . HIS A 0 649 . -56.564  -13.231 115.580 1.00 26.06 649 A 1 
ATOM 4942 N N   . SER A 0 650 . -57.940  -10.517 110.558 1.00 33.83 650 A 1 
ATOM 4943 C CA  . SER A 0 650 . -58.785  -11.664 110.139 1.00 33.83 650 A 1 
ATOM 4944 C C   . SER A 0 650 . -58.155  -12.506 109.012 1.00 33.83 650 A 1 
ATOM 4945 C CB  . SER A 0 650 . -60.262  -11.310 109.853 1.00 33.83 650 A 1 
ATOM 4946 O O   . SER A 0 650 . -58.815  -12.880 108.045 1.00 33.83 650 A 1 
ATOM 4947 O OG  . SER A 0 650 . -60.415  -10.043 109.261 1.00 33.83 650 A 1 
ATOM 4948 N N   . ASP A 0 651 . -56.888  -12.900 109.178 1.00 27.80 651 A 1 
ATOM 4949 C CA  . ASP A 0 651 . -56.338  -14.051 108.449 1.00 27.80 651 A 1 
ATOM 4950 C C   . ASP A 0 651 . -57.012  -15.344 108.937 1.00 27.80 651 A 1 
ATOM 4951 C CB  . ASP A 0 651 . -54.813  -14.141 108.621 1.00 27.80 651 A 1 
ATOM 4952 O O   . ASP A 0 651 . -56.543  -16.008 109.862 1.00 27.80 651 A 1 
ATOM 4953 C CG  . ASP A 0 651 . -54.073  -13.139 107.741 1.00 27.80 651 A 1 
ATOM 4954 O OD1 . ASP A 0 651 . -54.262  -13.222 106.507 1.00 27.80 651 A 1 
ATOM 4955 O OD2 . ASP A 0 651 . -53.335  -12.312 108.319 1.00 27.80 651 A 1 
ATOM 4956 N N   . ALA A 0 652 . -58.142  -15.703 108.326 1.00 29.98 652 A 1 
ATOM 4957 C CA  . ALA A 0 652 . -58.749  -17.020 108.476 1.00 29.98 652 A 1 
ATOM 4958 C C   . ALA A 0 652 . -59.555  -17.416 107.227 1.00 29.98 652 A 1 
ATOM 4959 C CB  . ALA A 0 652 . -59.604  -17.062 109.750 1.00 29.98 652 A 1 
ATOM 4960 O O   . ALA A 0 652 . -60.680  -16.975 107.021 1.00 29.98 652 A 1 
ATOM 4961 N N   . GLN A 0 653 . -58.984  -18.352 106.463 1.00 30.92 653 A 1 
ATOM 4962 C CA  . GLN A 0 653 . -59.681  -19.243 105.523 1.00 30.92 653 A 1 
ATOM 4963 C C   . GLN A 0 653 . -60.198  -18.630 104.211 1.00 30.92 653 A 1 
ATOM 4964 C CB  . GLN A 0 653 . -60.716  -20.107 106.266 1.00 30.92 653 A 1 
ATOM 4965 O O   . GLN A 0 653 . -61.383  -18.654 103.882 1.00 30.92 653 A 1 
ATOM 4966 C CG  . GLN A 0 653 . -60.029  -20.974 107.334 1.00 30.92 653 A 1 
ATOM 4967 C CD  . GLN A 0 653 . -61.004  -21.785 108.175 1.00 30.92 653 A 1 
ATOM 4968 N NE2 . GLN A 0 653 . -60.554  -22.861 108.782 1.00 30.92 653 A 1 
ATOM 4969 O OE1 . GLN A 0 653 . -62.169  -21.478 108.339 1.00 30.92 653 A 1 
ATOM 4970 N N   . ALA A 0 654 . -59.241  -18.311 103.339 1.00 28.38 654 A 1 
ATOM 4971 C CA  . ALA A 0 654 . -59.413  -18.650 101.930 1.00 28.38 654 A 1 
ATOM 4972 C C   . ALA A 0 654 . -59.668  -20.170 101.748 1.00 28.38 654 A 1 
ATOM 4973 C CB  . ALA A 0 654 . -58.160  -18.200 101.166 1.00 28.38 654 A 1 
ATOM 4974 O O   . ALA A 0 654 . -59.162  -21.000 102.505 1.00 28.38 654 A 1 
ATOM 4975 N N   . SER A 0 655 . -60.365  -20.535 100.666 1.00 33.37 655 A 1 
ATOM 4976 C CA  . SER A 0 655 . -60.483  -21.894 100.093 1.00 33.37 655 A 1 
ATOM 4977 C C   . SER A 0 655 . -61.273  -22.983 100.860 1.00 33.37 655 A 1 
ATOM 4978 C CB  . SER A 0 655 . -59.115  -22.396 99.591  1.00 33.37 655 A 1 
ATOM 4979 O O   . SER A 0 655 . -60.704  -23.929 101.402 1.00 33.37 655 A 1 
ATOM 4980 O OG  . SER A 0 655 . -58.192  -22.660 100.628 1.00 33.37 655 A 1 
ATOM 4981 N N   . ARG A 0 656 . -62.611  -22.968 100.716 1.00 28.71 656 A 1 
ATOM 4982 C CA  . ARG A 0 656 . -63.382  -24.143 100.229 1.00 28.71 656 A 1 
ATOM 4983 C C   . ARG A 0 656 . -64.859  -23.817 99.939  1.00 28.71 656 A 1 
ATOM 4984 C CB  . ARG A 0 656 . -63.297  -25.349 101.207 1.00 28.71 656 A 1 
ATOM 4985 O O   . ARG A 0 656 . -65.647  -23.692 100.866 1.00 28.71 656 A 1 
ATOM 4986 C CG  . ARG A 0 656 . -62.481  -26.493 100.580 1.00 28.71 656 A 1 
ATOM 4987 C CD  . ARG A 0 656 . -62.378  -27.731 101.482 1.00 28.71 656 A 1 
ATOM 4988 N NE  . ARG A 0 656 . -61.208  -27.686 102.380 1.00 28.71 656 A 1 
ATOM 4989 N NH1 . ARG A 0 656 . -61.380  -29.841 103.163 1.00 28.71 656 A 1 
ATOM 4990 N NH2 . ARG A 0 656 . -59.643  -28.586 103.776 1.00 28.71 656 A 1 
ATOM 4991 C CZ  . ARG A 0 656 . -60.751  -28.698 103.100 1.00 28.71 656 A 1 
ATOM 4992 N N   . ASN A 0 657 . -65.212  -23.714 98.650  1.00 32.04 657 A 1 
ATOM 4993 C CA  . ASN A 0 657 . -66.341  -24.419 97.999  1.00 32.04 657 A 1 
ATOM 4994 C C   . ASN A 0 657 . -66.653  -23.849 96.600  1.00 32.04 657 A 1 
ATOM 4995 C CB  . ASN A 0 657 . -67.606  -24.541 98.880  1.00 32.04 657 A 1 
ATOM 4996 O O   . ASN A 0 657 . -67.628  -23.139 96.389  1.00 32.04 657 A 1 
ATOM 4997 C CG  . ASN A 0 657 . -67.522  -25.717 99.848  1.00 32.04 657 A 1 
ATOM 4998 N ND2 . ASN A 0 657 . -68.460  -25.831 100.757 1.00 32.04 657 A 1 
ATOM 4999 O OD1 . ASN A 0 657 . -66.636  -26.559 99.787  1.00 32.04 657 A 1 
ATOM 5000 N N   . HIS A 0 658 . -65.786  -24.207 95.647  1.00 29.98 658 A 1 
ATOM 5001 C CA  . HIS A 0 658 . -66.087  -24.500 94.237  1.00 29.98 658 A 1 
ATOM 5002 C C   . HIS A 0 658 . -67.512  -24.187 93.712  1.00 29.98 658 A 1 
ATOM 5003 C CB  . HIS A 0 658 . -65.713  -25.985 94.004  1.00 29.98 658 A 1 
ATOM 5004 O O   . HIS A 0 658 . -68.307  -25.089 93.456  1.00 29.98 658 A 1 
ATOM 5005 C CG  . HIS A 0 658 . -64.323  -26.182 93.469  1.00 29.98 658 A 1 
ATOM 5006 C CD2 . HIS A 0 658 . -63.158  -26.278 94.182  1.00 29.98 658 A 1 
ATOM 5007 N ND1 . HIS A 0 658 . -64.004  -26.361 92.143  1.00 29.98 658 A 1 
ATOM 5008 C CE1 . HIS A 0 658 . -62.678  -26.553 92.055  1.00 29.98 658 A 1 
ATOM 5009 N NE2 . HIS A 0 658 . -62.122  -26.506 93.275  1.00 29.98 658 A 1 
ATOM 5010 N N   . ALA A 0 659 . -67.778  -22.921 93.390  1.00 35.30 659 A 1 
ATOM 5011 C CA  . ALA A 0 659 . -68.685  -22.568 92.299  1.00 35.30 659 A 1 
ATOM 5012 C C   . ALA A 0 659 . -67.826  -22.322 91.050  1.00 35.30 659 A 1 
ATOM 5013 C CB  . ALA A 0 659 . -69.555  -21.376 92.711  1.00 35.30 659 A 1 
ATOM 5014 O O   . ALA A 0 659 . -67.429  -21.196 90.759  1.00 35.30 659 A 1 
ATOM 5015 N N   . ALA A 0 660 . -67.454  -23.401 90.354  1.00 30.55 660 A 1 
ATOM 5016 C CA  . ALA A 0 660 . -66.629  -23.328 89.151  1.00 30.55 660 A 1 
ATOM 5017 C C   . ALA A 0 660 . -67.460  -22.819 87.960  1.00 30.55 660 A 1 
ATOM 5018 C CB  . ALA A 0 660 . -65.965  -24.691 88.907  1.00 30.55 660 A 1 
ATOM 5019 O O   . ALA A 0 660 . -67.856  -23.596 87.092  1.00 30.55 660 A 1 
ATOM 5020 N N   . ALA A 0 661 . -67.722  -21.510 87.936  1.00 36.32 661 A 1 
ATOM 5021 C CA  . ALA A 0 661 . -68.282  -20.809 86.789  1.00 36.32 661 A 1 
ATOM 5022 C C   . ALA A 0 661 . -67.275  -20.863 85.629  1.00 36.32 661 A 1 
ATOM 5023 C CB  . ALA A 0 661 . -68.652  -19.380 87.211  1.00 36.32 661 A 1 
ATOM 5024 O O   . ALA A 0 661 . -66.405  -20.005 85.482  1.00 36.32 661 A 1 
ATOM 5025 N N   . ARG A 0 662 . -67.355  -21.934 84.834  1.00 33.15 662 A 1 
ATOM 5026 C CA  . ARG A 0 662 . -66.614  -22.077 83.582  1.00 33.15 662 A 1 
ATOM 5027 C C   . ARG A 0 662 . -67.151  -21.036 82.606  1.00 33.15 662 A 1 
ATOM 5028 C CB  . ARG A 0 662 . -66.772  -23.502 83.025  1.00 33.15 662 A 1 
ATOM 5029 O O   . ARG A 0 662 . -68.223  -21.226 82.045  1.00 33.15 662 A 1 
ATOM 5030 C CG  . ARG A 0 662 . -65.908  -24.524 83.776  1.00 33.15 662 A 1 
ATOM 5031 C CD  . ARG A 0 662 . -66.180  -25.934 83.239  1.00 33.15 662 A 1 
ATOM 5032 N NE  . ARG A 0 662 . -65.196  -26.913 83.743  1.00 33.15 662 A 1 
ATOM 5033 N NH1 . ARG A 0 662 . -66.373  -28.817 83.223  1.00 33.15 662 A 1 
ATOM 5034 N NH2 . ARG A 0 662 . -64.313  -28.990 84.060  1.00 33.15 662 A 1 
ATOM 5035 C CZ  . ARG A 0 662 . -65.301  -28.230 83.676  1.00 33.15 662 A 1 
ATOM 5036 N N   . SER A 0 663 . -66.398  -19.953 82.436  1.00 36.86 663 A 1 
ATOM 5037 C CA  . SER A 0 663 . -66.616  -18.966 81.379  1.00 36.86 663 A 1 
ATOM 5038 C C   . SER A 0 663 . -66.375  -19.652 80.032  1.00 36.86 663 A 1 
ATOM 5039 C CB  . SER A 0 663 . -65.673  -17.773 81.594  1.00 36.86 663 A 1 
ATOM 5040 O O   . SER A 0 663 . -65.232  -19.774 79.594  1.00 36.86 663 A 1 
ATOM 5041 O OG  . SER A 0 663 . -66.092  -16.645 80.859  1.00 36.86 663 A 1 
ATOM 5042 N N   . GLY A 0 664 . -67.439  -20.184 79.433  1.00 35.22 664 A 1 
ATOM 5043 C CA  . GLY A 0 664 . -67.431  -20.605 78.038  1.00 35.22 664 A 1 
ATOM 5044 C C   . GLY A 0 664 . -67.485  -19.356 77.173  1.00 35.22 664 A 1 
ATOM 5045 O O   . GLY A 0 664 . -68.372  -18.533 77.370  1.00 35.22 664 A 1 
ATOM 5046 N N   . TYR A 0 665 . -66.507  -19.210 76.289  1.00 34.63 665 A 1 
ATOM 5047 C CA  . TYR A 0 665 . -66.536  -18.217 75.226  1.00 34.63 665 A 1 
ATOM 5048 C C   . TYR A 0 665 . -66.993  -18.929 73.952  1.00 34.63 665 A 1 
ATOM 5049 C CB  . TYR A 0 665 . -65.144  -17.583 75.052  1.00 34.63 665 A 1 
ATOM 5050 O O   . TYR A 0 665 . -66.477  -20.008 73.639  1.00 34.63 665 A 1 
ATOM 5051 C CG  . TYR A 0 665 . -64.584  -16.855 76.261  1.00 34.63 665 A 1 
ATOM 5052 C CD1 . TYR A 0 665 . -64.899  -15.499 76.464  1.00 34.63 665 A 1 
ATOM 5053 C CD2 . TYR A 0 665 . -63.737  -17.525 77.167  1.00 34.63 665 A 1 
ATOM 5054 C CE1 . TYR A 0 665 . -64.382  -14.812 77.581  1.00 34.63 665 A 1 
ATOM 5055 C CE2 . TYR A 0 665 . -63.204  -16.840 78.276  1.00 34.63 665 A 1 
ATOM 5056 O OH  . TYR A 0 665 . -63.044  -14.830 79.573  1.00 34.63 665 A 1 
ATOM 5057 C CZ  . TYR A 0 665 . -63.532  -15.485 78.487  1.00 34.63 665 A 1 
ATOM 5058 N N   . ASP A 0 666 . -67.916  -18.307 73.236  1.00 44.76 666 A 1 
ATOM 5059 C CA  . ASP A 0 666 . -67.995  -18.358 71.779  1.00 44.76 666 A 1 
ATOM 5060 C C   . ASP A 0 666 . -66.585  -18.054 71.222  1.00 44.76 666 A 1 
ATOM 5061 C CB  . ASP A 0 666 . -69.065  -17.361 71.247  1.00 44.76 666 A 1 
ATOM 5062 O O   . ASP A 0 666 . -65.851  -17.216 71.755  1.00 44.76 666 A 1 
ATOM 5063 C CG  . ASP A 0 666 . -69.827  -16.525 72.308  1.00 44.76 666 A 1 
ATOM 5064 O OD1 . ASP A 0 666 . -69.177  -15.931 73.213  1.00 44.76 666 A 1 
ATOM 5065 O OD2 . ASP A 0 666 . -71.074  -16.617 72.362  1.00 44.76 666 A 1
[truncated: 63,990 more chars]
