# Supplementary material for: Self-assembling proteins compose the chemically resistant shell biomaterial of planktonic tintinnid ciliates
Source: Nat Commun. 2026 Jun 13;17:7507. doi: 10.1038/s41467-026-74402-4 (PMC13408134; doi:10.1038/s41467-026-74402-4)
Supplement: Supplementary file 6 — Supplementary Data 16 [file 41467_2026_74402_MOESM6_ESM.zip › AF2_structure_models/Pacific_64.cif]

data_0
#
_entry.id   0
#
_struct_asym.id          A
_struct_asym.entity_id   0
#
_entity_poly.entity_id        0
_entity_poly.type             polypeptide(L)
_entity_poly.pdbx_strand_id   A
#
_entity.id     0
_entity.type   polymer
#
loop_
_entity_poly_seq.entity_id
_entity_poly_seq.num
_entity_poly_seq.mon_id
0 1   MET 
0 2   LYS 
0 3   PHE 
0 4   ALA 
0 5   PHE 
0 6   ALA 
0 7   ALA 
0 8   ALA 
0 9   LEU 
0 10  ILE 
0 11  ALA 
0 12  VAL 
0 13  ALA 
0 14  ASN 
0 15  ALA 
0 16  ALA 
0 17  GLU 
0 18  TRP 
0 19  GLY 
0 20  GLN 
0 21  SER 
0 22  TYR 
0 23  GLY 
0 24  GLY 
0 25  GLN 
0 26  SER 
0 27  TYR 
0 28  GLY 
0 29  GLY 
0 30  TYR 
0 31  GLY 
0 32  GLY 
0 33  TYR 
0 34  GLY 
0 35  TYR 
0 36  SER 
0 37  GLN 
0 38  PRO 
0 39  GLN 
0 40  TYR 
0 41  LYS 
0 42  SER 
0 43  GLU 
0 44  THR 
0 45  LYS 
0 46  TYR 
0 47  VAL 
0 48  PRO 
0 49  GLN 
0 50  VAL 
0 51  HIS 
0 52  VAL 
0 53  THR 
0 54  PRO 
0 55  GLY 
0 56  TYR 
0 57  SER 
0 58  SER 
0 59  LYS 
0 60  ASN 
0 61  ALA 
0 62  SER 
0 63  GLN 
0 64  VAL 
0 65  ALA 
0 66  LYS 
0 67  LYS 
0 68  LYS 
0 69  MET 
0 70  VAL 
0 71  ASN 
0 72  HIS 
0 73  ALA 
0 74  GLY 
0 75  SER 
0 76  ASN 
0 77  PHE 
0 78  ASP 
0 79  ALA 
0 80  TYR 
0 81  GLY 
0 82  ARG 
0 83  ASP 
0 84  GLN 
0 85  ASP 
0 86  LEU 
0 87  SER 
0 88  ILE 
0 89  ASP 
0 90  GLU 
0 91  SER 
0 92  TYR 
0 93  GLY 
0 94  SER 
0 95  THR 
0 96  GLN 
0 97  ALA 
0 98  LYS 
0 99  SER 
0 100 TYR 
0 101 ARG 
0 102 ALA 
0 103 GLU 
0 104 SER 
0 105 TYR 
0 106 ASP 
0 107 GLU 
0 108 TRP 
0 109 ASP 
0 110 ASN 
0 111 GLN 
0 112 ASP 
0 113 ARG 
0 114 ASP 
0 115 LYS 
0 116 GLN 
0 117 LEU 
0 118 ALA 
0 119 GLN 
0 120 ALA 
0 121 TRP 
0 122 GLY 
0 123 LYS 
0 124 ASP 
0 125 ARG 
0 126 ASP 
0 127 GLN 
0 128 TYR 
0 129 GLY 
0 130 ALA 
0 131 SER 
0 132 SER 
0 133 LYS 
0 134 GLY 
0 135 ALA 
0 136 SER 
0 137 ALA 
0 138 SER 
0 139 ASP 
0 140 GLY 
0 141 LYS 
0 142 TRP 
0 143 ASP 
0 144 LYS 
0 145 TYR 
0 146 ALA 
0 147 LYS 
0 148 GLY 
0 149 GLY 
0 150 GLN 
0 151 ASN 
0 152 SER 
0 153 ALA 
0 154 TYR 
0 155 GLN 
0 156 GLY 
0 157 GLN 
0 158 LYS 
0 159 GLY 
0 160 HIS 
0 161 TYR 
0 162 ALA 
0 163 ASN 
0 164 SER 
0 165 TYR 
0 166 GLY 
0 167 GLY 
0 168 GLY 
0 169 ARG 
0 170 GLY 
0 171 TYR 
0 172 GLY 
0 173 GLU 
0 174 ASP 
0 175 ASP 
0 176 GLU 
0 177 ASN 
0 178 ASN 
0 179 ALA 
0 180 SER 
0 181 VAL 
0 182 ALA 
0 183 TYR 
0 184 GLY 
0 185 ALA 
0 186 GLN 
0 187 LYS 
0 188 GLY 
0 189 GLY 
0 190 TYR 
0 191 ASP 
0 192 ASN 
0 193 ASP 
0 194 GLU 
0 195 TRP 
0 196 ALA 
0 197 LYS 
0 198 GLN 
0 199 ALA 
0 200 ALA 
0 201 GLY 
0 202 SER 
0 203 ASP 
0 204 TYR 
0 205 ASP 
0 206 SER 
0 207 ARG 
0 208 TYR 
0 209 GLY 
0 210 LYS 
0 211 SER 
0 212 TYR 
0 213 ASP 
0 214 ALA 
0 215 VAL 
0 216 ASP 
0 217 ALA 
0 218 LYS 
0 219 SER 
0 220 TYR 
0 221 ASP 
0 222 ASN 
0 223 THR 
0 224 TRP 
0 225 TYR 
0 226 ALA 
0 227 ARG 
0 228 ASP 
0 229 VAL 
0 230 ARG 
0 231 ALA 
0 232 ASP 
0 233 ASP 
0 234 ASP 
0 235 GLN 
0 236 TRP 
0 237 ALA 
0 238 GLU 
0 239 ASP 
0 240 TYR 
0 241 ASP 
0 242 ARG 
0 243 TYR 
0 244 GLY 
0 245 LYS 
0 246 LYS 
0 247 ASP 
0 248 VAL 
0 249 GLY 
0 250 ALA 
0 251 TYR 
0 252 GLY 
0 253 ALA 
0 254 ALA 
0 255 ALA 
0 256 SER 
0 257 THR 
0 258 TRP 
0 259 ASN 
0 260 THR 
0 261 LYS 
0 262 GLY 
0 263 ASP 
0 264 ALA 
0 265 ALA 
0 266 SER 
0 267 GLU 
0 268 ASP 
0 269 GLY 
0 270 LYS 
0 271 SER 
0 272 ALA 
0 273 TYR 
0 274 TRP 
0 275 GLY 
0 276 LYS 
0 277 GLN 
0 278 ALA 
0 279 SER 
0 280 ASP 
0 281 TRP 
0 282 ASP 
0 283 ALA 
0 284 TRP 
0 285 GLY 
0 286 ARG 
0 287 ASP 
0 288 GLN 
0 289 ASP 
0 290 TYR 
0 291 LYS 
0 292 GLU 
0 293 LYS 
0 294 ILE 
0 295 SER 
0 296 TYR 
0 297 ASP 
0 298 GLN 
0 299 THR 
0 300 ARG 
0 301 ALA 
0 302 LYS 
0 303 ALA 
0 304 TYR 
0 305 SER 
0 306 ALA 
0 307 GLU 
0 308 SER 
0 309 TYR 
0 310 ASP 
0 311 GLU 
0 312 TRP 
0 313 ASP 
0 314 ASN 
0 315 ARG 
0 316 ASP 
0 317 ASP 
0 318 ASP 
0 319 THR 
0 320 TYR 
0 321 GLY 
0 322 ALA 
0 323 GLN 
0 324 ALA 
0 325 TRP 
0 326 GLY 
0 327 LYS 
0 328 ASP 
0 329 ARG 
0 330 ASP 
0 331 VAL 
0 332 TYR 
0 333 GLY 
0 334 ALA 
0 335 SER 
0 336 SER 
0 337 TYR 
0 338 GLY 
0 339 LYS 
0 340 ALA 
0 341 ALA 
0 342 SER 
0 343 MET 
0 344 LYS 
0 345 GLU 
0 346 TYR 
0 347 ASP 
0 348 GLN 
0 349 TYR 
0 350 GLY 
0 351 GLY 
0 352 TYR 
0 353 GLY 
0 354 SER 
0 355 GLY 
0 356 ALA 
0 357 ALA 
0 358 ALA 
0 359 GLN 
0 360 GLY 
0 361 SER 
0 362 SER 
0 363 TYR 
0 364 GLY 
0 365 GLY 
0 366 SER 
0 367 LYS 
0 368 THR 
0 369 VAL 
0 370 LYS 
0 371 THR 
0 372 ALA 
0 373 ALA 
0 374 PRO 
0 375 SER 
0 376 LYS 
0 377 GLY 
0 378 HIS 
0 379 GLY 
0 380 TRP 
0 381 ASP 
0 382 SER 
0 383 LYS 
0 384 GLY 
0 385 HIS 
0 386 GLY 
0 387 TYR 
0 388 GLY 
0 389 ALA 
0 390 LYS 
0 391 THR 
0 392 VAL 
0 393 SER 
0 394 TYR 
0 395 GLY 
0 396 GLY 
0 397 SER 
0 398 GLN 
0 399 SER 
0 400 ALA 
0 401 SER 
0 402 SER 
0 403 GLY 
0 404 GLN 
0 405 GLY 
0 406 ALA 
0 407 TYR 
0 408 ALA 
0 409 LYS 
0 410 GLY 
0 411 GLY 
0 412 SER 
0 413 ILE 
0 414 TRP 
0 415 GLU 
0 416 GLY 
0 417 ALA 
0 418 SER 
0 419 ARG 
0 420 ALA 
0 421 GLY 
0 422 ALA 
0 423 ALA 
0 424 ALA 
0 425 VAL 
0 426 GLY 
0 427 GLY 
0 428 TYR 
0 429 ASP 
0 430 ASN 
0 431 ASP 
0 432 GLU 
0 433 TRP 
0 434 ALA 
0 435 LYS 
0 436 GLN 
0 437 ALA 
0 438 HIS 
0 439 GLY 
0 440 SER 
0 441 ASP 
0 442 TYR 
0 443 ASP 
0 444 SER 
0 445 ARG 
0 446 TYR 
0 447 GLY 
0 448 LYS 
0 449 SER 
0 450 TYR 
0 451 ASP 
0 452 ARG 
0 453 VAL 
0 454 SER 
0 455 ALA 
0 456 ARG 
0 457 SER 
0 458 TYR 
0 459 GLU 
0 460 ASN 
0 461 GLU 
0 462 MET 
0 463 TYR 
0 464 ALA 
0 465 ARG 
0 466 ASP 
0 467 LEU 
0 468 GLN 
0 469 VAL 
0 470 ASP 
0 471 ASP 
0 472 ASP 
0 473 MET 
0 474 TRP 
0 475 ALA 
0 476 GLU 
0 477 ASP 
0 478 TYR 
0 479 ASP 
0 480 ARG 
0 481 TYR 
0 482 ASP 
0 483 ASP 
0 484 LYS 
0 485 ASP 
0 486 ALA 
0 487 MET 
0 488 GLY 
0 489 TYR 
0 490 GLY 
0 491 SER 
0 492 ALA 
0 493 ALA 
0 494 SER 
0 495 LYS 
0 496 GLU 
0 497 GLN 
0 498 LYS 
0 499 LEU 
0 500 GLY 
0 501 TYR 
0 502 TYR 
0 503 GLY 
0 504 LYS 
0 505 GLY 
0 506 SER 
0 507 SER 
0 508 GLY 
0 509 TYR 
0 510 GLY 
0 511 GLY 
0 512 SER 
0 513 GLY 
0 514 TYR 
0 515 GLY 
0 516 GLY 
0 517 TYR 
0 518 GLY 
0 519 TYR 
0 520 GLY 
0 521 ARG 
0 522 PRO 
0 523 GLY 
0 524 TYR 
0 525 SER 
0 526 ALA 
0 527 GLN 
0 528 ALA 
0 529 SER 
0 530 THR 
0 531 ASN 
0 532 ALA 
0 533 GLY 
0 534 LYS 
0 535 GLU 
0 536 TYR 
0 537 ASP 
0 538 SER 
0 539 SER 
0 540 SER 
0 541 SER 
0 542 SER 
0 543 ASP 
0 544 TRP 
0 545 ASP 
0 546 ALA 
0 547 TYR 
0 548 GLY 
0 549 ARG 
0 550 ASP 
0 551 GLN 
0 552 ASP 
0 553 LEU 
0 554 SER 
0 555 VAL 
0 556 GLN 
0 557 GLU 
0 558 SER 
0 559 TYR 
0 560 ASP 
0 561 MET 
0 562 THR 
0 563 TRP 
0 564 ALA 
0 565 LYS 
0 566 SER 
0 567 TYR 
0 568 ASP 
0 569 ALA 
0 570 GLU 
0 571 SER 
0 572 TYR 
0 573 ASP 
0 574 GLU 
0 575 TRP 
0 576 ASP 
0 577 ASN 
0 578 LYS 
0 579 ASP 
0 580 ASP 
0 581 ASP 
0 582 LYS 
0 583 TRP 
0 584 GLY 
0 585 THR 
0 586 GLN 
0 587 ALA 
0 588 TRP 
0 589 GLY 
0 590 LYS 
0 591 ASP 
0 592 ARG 
0 593 ASP 
0 594 ILE 
0 595 TYR 
0 596 GLY 
0 597 ALA 
0 598 SER 
0 599 SER 
0 600 GLN 
0 601 PHE 
0 602 ALA 
0 603 LYS 
0 604 ALA 
0 605 ASP 
0 606 GLU 
0 607 GLU 
0 608 ASP 
0 609 LYS 
0 610 ASP 
0 611 THR 
0 612 TYR 
0 613 GLY 
0 614 LYS 
0 615 GLY 
0 616 ALA 
0 617 TYR 
0 618 ALA 
0 619 GLY 
0 620 ALA 
0 621 GLN 
0 622 ALA 
0 623 SER 
0 624 ASP 
0 625 SER 
0 626 LYS 
0 627 TYR 
0 628 GLY 
0 629 GLY 
0 630 TYR 
0 631 GLY 
0 632 SER 
0 633 TYR 
0 634 GLY 
0 635 GLY 
0 636 TYR 
0 637 GLY 
0 638 SER 
0 639 GLY 
0 640 TYR 
0 641 GLY 
0 642 GLY 
0 643 TYR 
0 644 GLY 
0 645 SER 
0 646 GLY 
0 647 TYR 
0 648 GLY 
0 649 GLY 
0 650 TYR 
0 651 GLY 
0 652 GLY 
0 653 GLY 
0 654 TYR 
0 655 GLY 
0 656 SER 
0 657 GLY 
0 658 TYR 
0 659 GLY 
0 660 GLY 
0 661 TYR 
0 662 GLY 
0 663 GLY 
0 664 GLY 
0 665 TYR 
0 666 GLY 
0 667 SER 
0 668 TYR 
0 669 GLY 
0 670 GLY 
0 671 ALA 
0 672 LYS 
0 673 GLY 
0 674 TYR 
0 675 GLY 
0 676 LYS 
0 677 GLY 
0 678 GLN 
0 679 SER 
0 680 ALA 
0 681 ALA 
0 682 SER 
0 683 GLN 
0 684 GLU 
0 685 SER 
0 686 LYS 
0 687 GLN 
0 688 GLY 
0 689 TYR 
0 690 GLY 
0 691 LYS 
0 692 GLU 
0 693 SER 
0 694 THR 
0 695 GLN 
0 696 GLY 
0 697 ALA 
0 698 SER 
0 699 VAL 
0 700 ALA 
0 701 TYR 
0 702 ASN 
0 703 SER 
0 704 ALA 
0 705 LYS 
0 706 GLY 
0 707 ALA 
0 708 TYR 
0 709 ASP 
0 710 ASN 
0 711 ASP 
0 712 GLU 
0 713 TRP 
0 714 ALA 
0 715 LYS 
0 716 LEU 
0 717 ALA 
0 718 TYR 
0 719 GLY 
0 720 SER 
0 721 ASP 
0 722 THR 
0 723 ASP 
0 724 SER 
0 725 ARG 
0 726 TYR 
0 727 GLY 
0 728 LYS 
0 729 SER 
0 730 TYR 
0 731 ASP 
0 732 MET 
0 733 VAL 
0 734 ALA 
0 735 ALA 
0 736 LYS 
0 737 SER 
0 738 TYR 
0 739 ASP 
0 740 ASN 
0 741 GLU 
0 742 GLU 
0 743 TYR 
0 744 ALA 
0 745 ARG 
0 746 LYS 
0 747 VAL 
0 748 ARG 
0 749 ALA 
0 750 ASP 
0 751 ASP 
0 752 ASP 
0 753 GLN 
0 754 TRP 
0 755 ALA 
0 756 GLU 
0 757 ASP 
0 758 TYR 
0 759 ASP 
0 760 ARG 
0 761 TYR 
0 762 ASN 
0 763 ARG 
0 764 TYR 
0 765 ASP 
0 766 ALA 
0 767 GLY 
0 768 ALA 
0 769 TYR 
0 770 GLY 
0 771 ALA 
0 772 ALA 
0 773 ALA 
0 774 SER 
0 775 ASP 
0 776 LYS 
0 777 LEU 
0 778 VAL 
0 779 GLN 
0 780 PRO 
0 781 ALA 
0 782 ILE 
0 783 LYS 
0 784 SER 
0 785 VAL 
0 786 SER 
0 787 TYR 
0 788 LYS 
0 789 PRO 
0 790 VAL 
0 791 THR 
0 792 THR 
0 793 THR 
0 794 LYS 
0 795 LYS 
0 796 VAL 
0 797 ALA 
0 798 PRO 
0 799 GLN 
0 800 TYR 
0 801 HIS 
0 802 GLY 
0 803 TRP 
#
loop_
_chem_comp.id
_chem_comp.type
_chem_comp.name
ALA 'L-peptide linking' ALANINE         
ARG 'L-peptide linking' ARGININE        
ASN 'L-peptide linking' ASPARAGINE      
ASP 'L-peptide linking' 'ASPARTIC ACID' 
CYS 'L-peptide linking' CYSTEINE        
GLN 'L-peptide linking' GLUTAMINE       
GLU 'L-peptide linking' 'GLUTAMIC ACID' 
HIS 'L-peptide linking' HISTIDINE       
ILE 'L-peptide linking' ISOLEUCINE      
LEU 'L-peptide linking' LEUCINE         
LYS 'L-peptide linking' LYSINE          
MET 'L-peptide linking' METHIONINE      
PHE 'L-peptide linking' PHENYLALANINE   
PRO 'L-peptide linking' PROLINE         
SER 'L-peptide linking' SERINE          
THR 'L-peptide linking' THREONINE       
TRP 'L-peptide linking' TRYPTOPHAN      
TYR 'L-peptide linking' TYROSINE        
VAL 'L-peptide linking' VALINE          
GLY 'peptide linking'   GLYCINE         
#
loop_
_atom_site.group_PDB
_atom_site.id
_atom_site.type_symbol
_atom_site.label_atom_id
_atom_site.label_alt_id
_atom_site.label_comp_id
_atom_site.label_asym_id
_atom_site.label_entity_id
_atom_site.label_seq_id
_atom_site.pdbx_PDB_ins_code
_atom_site.Cartn_x
_atom_site.Cartn_y
_atom_site.Cartn_z
_atom_site.occupancy
_atom_site.B_iso_or_equiv
_atom_site.auth_seq_id
_atom_site.auth_asym_id
_atom_site.pdbx_PDB_model_num
ATOM 1    N N   . MET A 0 1   . -1.523  -9.396  15.699   1.00 30.94 1   A 1 
ATOM 2    C CA  . MET A 0 1   . -1.167  -10.780 15.241   1.00 30.94 1   A 1 
ATOM 3    C C   . MET A 0 1   . -0.945  -10.815 13.718   1.00 30.94 1   A 1 
ATOM 4    C CB  . MET A 0 1   . -2.287  -11.806 15.527   1.00 30.94 1   A 1 
ATOM 5    O O   . MET A 0 1   . -1.501  -9.963  13.054   1.00 30.94 1   A 1 
ATOM 6    C CG  . MET A 0 1   . -2.578  -12.173 16.984   1.00 30.94 1   A 1 
ATOM 7    S SD  . MET A 0 1   . -3.733  -13.577 17.074   1.00 30.94 1   A 1 
ATOM 8    C CE  . MET A 0 1   . -4.014  -13.652 18.866   1.00 30.94 1   A 1 
ATOM 9    N N   . LYS A 0 2   . -0.271  -11.851 13.171   1.00 29.96 2   A 1 
ATOM 10   C CA  . LYS A 0 2   . -0.257  -12.274 11.737   1.00 29.96 2   A 1 
ATOM 11   C C   . LYS A 0 2   . 0.226   -11.256 10.668   1.00 29.96 2   A 1 
ATOM 12   C CB  . LYS A 0 2   . -1.646  -12.815 11.324   1.00 29.96 2   A 1 
ATOM 13   O O   . LYS A 0 2   . -0.553  -10.468 10.162   1.00 29.96 2   A 1 
ATOM 14   C CG  . LYS A 0 2   . -2.079  -14.107 12.034   1.00 29.96 2   A 1 
ATOM 15   C CD  . LYS A 0 2   . -3.538  -14.438 11.687   1.00 29.96 2   A 1 
ATOM 16   C CE  . LYS A 0 2   . -4.004  -15.686 12.449   1.00 29.96 2   A 1 
ATOM 17   N NZ  . LYS A 0 2   . -5.455  -15.928 12.253   1.00 29.96 2   A 1 
ATOM 18   N N   . PHE A 0 3   . 1.481   -11.424 10.236   1.00 27.50 3   A 1 
ATOM 19   C CA  . PHE A 0 3   . 2.040   -11.140 8.893    1.00 27.50 3   A 1 
ATOM 20   C C   . PHE A 0 3   . 1.311   -10.134 7.964    1.00 27.50 3   A 1 
ATOM 21   C CB  . PHE A 0 3   . 2.188   -12.483 8.150    1.00 27.50 3   A 1 
ATOM 22   O O   . PHE A 0 3   . 0.490   -10.536 7.143    1.00 27.50 3   A 1 
ATOM 23   C CG  . PHE A 0 3   . 3.071   -13.511 8.830    1.00 27.50 3   A 1 
ATOM 24   C CD1 . PHE A 0 3   . 4.466   -13.455 8.661    1.00 27.50 3   A 1 
ATOM 25   C CD2 . PHE A 0 3   . 2.499   -14.535 9.611    1.00 27.50 3   A 1 
ATOM 26   C CE1 . PHE A 0 3   . 5.289   -14.413 9.278    1.00 27.50 3   A 1 
ATOM 27   C CE2 . PHE A 0 3   . 3.324   -15.491 10.231   1.00 27.50 3   A 1 
ATOM 28   C CZ  . PHE A 0 3   . 4.719   -15.429 10.065   1.00 27.50 3   A 1 
ATOM 29   N N   . ALA A 0 4   . 1.747   -8.868  7.957    1.00 32.14 4   A 1 
ATOM 30   C CA  . ALA A 0 4   . 1.342   -7.861  6.959    1.00 32.14 4   A 1 
ATOM 31   C C   . ALA A 0 4   . 2.179   -7.878  5.650    1.00 32.14 4   A 1 
ATOM 32   C CB  . ALA A 0 4   . 1.357   -6.486  7.638    1.00 32.14 4   A 1 
ATOM 33   O O   . ALA A 0 4   . 1.936   -7.099  4.734    1.00 32.14 4   A 1 
ATOM 34   N N   . PHE A 0 5   . 3.150   -8.791  5.517    1.00 33.29 5   A 1 
ATOM 35   C CA  . PHE A 0 5   . 4.172   -8.788  4.449    1.00 33.29 5   A 1 
ATOM 36   C C   . PHE A 0 5   . 3.681   -9.181  3.033    1.00 33.29 5   A 1 
ATOM 37   C CB  . PHE A 0 5   . 5.379   -9.634  4.908    1.00 33.29 5   A 1 
ATOM 38   O O   . PHE A 0 5   . 4.493   -9.434  2.148    1.00 33.29 5   A 1 
ATOM 39   C CG  . PHE A 0 5   . 6.692   -8.876  4.870    1.00 33.29 5   A 1 
ATOM 40   C CD1 . PHE A 0 5   . 7.448   -8.816  3.683    1.00 33.29 5   A 1 
ATOM 41   C CD2 . PHE A 0 5   . 7.138   -8.190  6.016    1.00 33.29 5   A 1 
ATOM 42   C CE1 . PHE A 0 5   . 8.645   -8.077  3.647    1.00 33.29 5   A 1 
ATOM 43   C CE2 . PHE A 0 5   . 8.333   -7.451  5.978    1.00 33.29 5   A 1 
ATOM 44   C CZ  . PHE A 0 5   . 9.086   -7.394  4.793    1.00 33.29 5   A 1 
ATOM 45   N N   . ALA A 0 6   . 2.365   -9.269  2.813    1.00 32.77 6   A 1 
ATOM 46   C CA  . ALA A 0 6   . 1.761   -9.672  1.538    1.00 32.77 6   A 1 
ATOM 47   C C   . ALA A 0 6   . 1.151   -8.505  0.737    1.00 32.77 6   A 1 
ATOM 48   C CB  . ALA A 0 6   . 0.724   -10.764 1.829    1.00 32.77 6   A 1 
ATOM 49   O O   . ALA A 0 6   . 1.036   -8.607  -0.482   1.00 32.77 6   A 1 
ATOM 50   N N   . ALA A 0 7   . 0.779   -7.396  1.389    1.00 32.87 7   A 1 
ATOM 51   C CA  . ALA A 0 7   . 0.085   -6.285  0.730    1.00 32.87 7   A 1 
ATOM 52   C C   . ALA A 0 7   . 0.998   -5.479  -0.214   1.00 32.87 7   A 1 
ATOM 53   C CB  . ALA A 0 7   . -0.541  -5.398  1.812    1.00 32.87 7   A 1 
ATOM 54   O O   . ALA A 0 7   . 0.583   -5.123  -1.315   1.00 32.87 7   A 1 
ATOM 55   N N   . ALA A 0 8   . 2.262   -5.261  0.167    1.00 34.35 8   A 1 
ATOM 56   C CA  . ALA A 0 8   . 3.212   -4.458  -0.611   1.00 34.35 8   A 1 
ATOM 57   C C   . ALA A 0 8   . 3.500   -5.022  -2.019   1.00 34.35 8   A 1 
ATOM 58   C CB  . ALA A 0 8   . 4.498   -4.319  0.213    1.00 34.35 8   A 1 
ATOM 59   O O   . ALA A 0 8   . 3.736   -4.257  -2.951   1.00 34.35 8   A 1 
ATOM 60   N N   . LEU A 0 9   . 3.423   -6.347  -2.207   1.00 31.43 9   A 1 
ATOM 61   C CA  . LEU A 0 9   . 3.560   -6.967  -3.533   1.00 31.43 9   A 1 
ATOM 62   C C   . LEU A 0 9   . 2.313   -6.738  -4.409   1.00 31.43 9   A 1 
ATOM 63   C CB  . LEU A 0 9   . 3.862   -8.468  -3.350   1.00 31.43 9   A 1 
ATOM 64   O O   . LEU A 0 9   . 2.421   -6.653  -5.628   1.00 31.43 9   A 1 
ATOM 65   C CG  . LEU A 0 9   . 4.444   -9.143  -4.609   1.00 31.43 9   A 1 
ATOM 66   C CD1 . LEU A 0 9   . 5.901   -8.733  -4.849   1.00 31.43 9   A 1 
ATOM 67   C CD2 . LEU A 0 9   . 4.413   -10.664 -4.448   1.00 31.43 9   A 1 
ATOM 68   N N   . ILE A 0 10  . 1.137   -6.616  -3.786   1.00 36.79 10  A 1 
ATOM 69   C CA  . ILE A 0 10  . -0.153  -6.427  -4.464   1.00 36.79 10  A 1 
ATOM 70   C C   . ILE A 0 10  . -0.365  -4.954  -4.833   1.00 36.79 10  A 1 
ATOM 71   C CB  . ILE A 0 10  . -1.300  -7.016  -3.607   1.00 36.79 10  A 1 
ATOM 72   O O   . ILE A 0 10  . -0.845  -4.679  -5.925   1.00 36.79 10  A 1 
ATOM 73   C CG1 . ILE A 0 10  . -1.095  -8.542  -3.437   1.00 36.79 10  A 1 
ATOM 74   C CG2 . ILE A 0 10  . -2.675  -6.727  -4.240   1.00 36.79 10  A 1 
ATOM 75   C CD1 . ILE A 0 10  . -2.080  -9.215  -2.472   1.00 36.79 10  A 1 
ATOM 76   N N   . ALA A 0 11  . 0.063   -3.996  -4.004   1.00 35.34 11  A 1 
ATOM 77   C CA  . ALA A 0 11  . 0.012   -2.571  -4.356   1.00 35.34 11  A 1 
ATOM 78   C C   . ALA A 0 11  . 0.836   -2.257  -5.624   1.00 35.34 11  A 1 
ATOM 79   C CB  . ALA A 0 11  . 0.490   -1.758  -3.147   1.00 35.34 11  A 1 
ATOM 80   O O   . ALA A 0 11  . 0.371   -1.549  -6.516   1.00 35.34 11  A 1 
ATOM 81   N N   . VAL A 0 12  . 2.028   -2.855  -5.748   1.00 35.77 12  A 1 
ATOM 82   C CA  . VAL A 0 12  . 2.894   -2.715  -6.935   1.00 35.77 12  A 1 
ATOM 83   C C   . VAL A 0 12  . 2.336   -3.465  -8.158   1.00 35.77 12  A 1 
ATOM 84   C CB  . VAL A 0 12  . 4.337   -3.145  -6.589   1.00 35.77 12  A 1 
ATOM 85   O O   . VAL A 0 12  . 2.603   -3.058  -9.286   1.00 35.77 12  A 1 
ATOM 86   C CG1 . VAL A 0 12  . 5.305   -3.067  -7.778   1.00 35.77 12  A 1 
ATOM 87   C CG2 . VAL A 0 12  . 4.923   -2.239  -5.493   1.00 35.77 12  A 1 
ATOM 88   N N   . ALA A 0 13  . 1.530   -4.515  -7.962   1.00 34.49 13  A 1 
ATOM 89   C CA  . ALA A 0 13  . 0.856   -5.233  -9.048   1.00 34.49 13  A 1 
ATOM 90   C C   . ALA A 0 13  . -0.419  -4.518  -9.538   1.00 34.49 13  A 1 
ATOM 91   C CB  . ALA A 0 13  . 0.564   -6.664  -8.581   1.00 34.49 13  A 1 
ATOM 92   O O   . ALA A 0 13  . -0.609  -4.355  -10.740  1.00 34.49 13  A 1 
ATOM 93   N N   . ASN A 0 14  . -1.272  -4.039  -8.631   1.00 33.19 14  A 1 
ATOM 94   C CA  . ASN A 0 14  . -2.561  -3.425  -8.974   1.00 33.19 14  A 1 
ATOM 95   C C   . ASN A 0 14  . -2.397  -2.026  -9.597   1.00 33.19 14  A 1 
ATOM 96   C CB  . ASN A 0 14  . -3.458  -3.398  -7.726   1.00 33.19 14  A 1 
ATOM 97   O O   . ASN A 0 14  . -3.227  -1.603  -10.399  1.00 33.19 14  A 1 
ATOM 98   C CG  . ASN A 0 14  . -3.907  -4.771  -7.245   1.00 33.19 14  A 1 
ATOM 99   N ND2 . ASN A 0 14  . -4.836  -4.805  -6.320   1.00 33.19 14  A 1 
ATOM 100  O OD1 . ASN A 0 14  . -3.451  -5.825  -7.656   1.00 33.19 14  A 1 
ATOM 101  N N   . ALA A 0 15  . -1.281  -1.339  -9.326   1.00 36.85 15  A 1 
ATOM 102  C CA  . ALA A 0 15  . -0.895  -0.127  -10.051  1.00 36.85 15  A 1 
ATOM 103  C C   . ALA A 0 15  . -0.657  -0.356  -11.566  1.00 36.85 15  A 1 
ATOM 104  C CB  . ALA A 0 15  . 0.341   0.465   -9.360   1.00 36.85 15  A 1 
ATOM 105  O O   . ALA A 0 15  . -0.532  0.615   -12.313  1.00 36.85 15  A 1 
ATOM 106  N N   . ALA A 0 16  . -0.612  -1.610  -12.040  1.00 36.23 16  A 1 
ATOM 107  C CA  . ALA A 0 16  . -0.447  -1.953  -13.452  1.00 36.23 16  A 1 
ATOM 108  C C   . ALA A 0 16  . -1.763  -2.067  -14.256  1.00 36.23 16  A 1 
ATOM 109  C CB  . ALA A 0 16  . 0.398   -3.229  -13.555  1.00 36.23 16  A 1 
ATOM 110  O O   . ALA A 0 16  . -1.695  -2.182  -15.478  1.00 36.23 16  A 1 
ATOM 111  N N   . GLU A 0 17  . -2.954  -2.003  -13.639  1.00 33.75 17  A 1 
ATOM 112  C CA  . GLU A 0 17  . -4.229  -2.131  -14.384  1.00 33.75 17  A 1 
ATOM 113  C C   . GLU A 0 17  . -4.633  -0.870  -15.183  1.00 33.75 17  A 1 
ATOM 114  C CB  . GLU A 0 17  . -5.369  -2.632  -13.475  1.00 33.75 17  A 1 
ATOM 115  O O   . GLU A 0 17  . -5.532  -0.923  -16.025  1.00 33.75 17  A 1 
ATOM 116  C CG  . GLU A 0 17  . -5.221  -4.127  -13.143  1.00 33.75 17  A 1 
ATOM 117  C CD  . GLU A 0 17  . -6.516  -4.722  -12.566  1.00 33.75 17  A 1 
ATOM 118  O OE1 . GLU A 0 17  . -7.096  -5.613  -13.232  1.00 33.75 17  A 1 
ATOM 119  O OE2 . GLU A 0 17  . -6.921  -4.283  -11.467  1.00 33.75 17  A 1 
ATOM 120  N N   . TRP A 0 18  . -3.929  0.256   -15.017  1.00 35.48 18  A 1 
ATOM 121  C CA  . TRP A 0 18  . -4.137  1.487   -15.799  1.00 35.48 18  A 1 
ATOM 122  C C   . TRP A 0 18  . -3.482  1.432   -17.197  1.00 35.48 18  A 1 
ATOM 123  C CB  . TRP A 0 18  . -3.735  2.715   -14.966  1.00 35.48 18  A 1 
ATOM 124  O O   . TRP A 0 18  . -2.663  2.281   -17.559  1.00 35.48 18  A 1 
ATOM 125  C CG  . TRP A 0 18  . -4.740  3.120   -13.931  1.00 35.48 18  A 1 
ATOM 126  C CD1 . TRP A 0 18  . -4.855  2.594   -12.690  1.00 35.48 18  A 1 
ATOM 127  C CD2 . TRP A 0 18  . -5.794  4.131   -14.034  1.00 35.48 18  A 1 
ATOM 128  C CE2 . TRP A 0 18  . -6.505  4.170   -12.797  1.00 35.48 18  A 1 
ATOM 129  C CE3 . TRP A 0 18  . -6.219  5.022   -15.047  1.00 35.48 18  A 1 
ATOM 130  N NE1 . TRP A 0 18  . -5.893  3.212   -12.019  1.00 35.48 18  A 1 
ATOM 131  C CH2 . TRP A 0 18  . -7.965  5.929   -13.595  1.00 35.48 18  A 1 
ATOM 132  C CZ2 . TRP A 0 18  . -7.572  5.052   -12.570  1.00 35.48 18  A 1 
ATOM 133  C CZ3 . TRP A 0 18  . -7.292  5.911   -14.831  1.00 35.48 18  A 1 
ATOM 134  N N   . GLY A 0 19  . -3.849  0.435   -18.011  1.00 33.78 19  A 1 
ATOM 135  C CA  . GLY A 0 19  . -3.281  0.252   -19.353  1.00 33.78 19  A 1 
ATOM 136  C C   . GLY A 0 19  . -3.921  -0.853  -20.198  1.00 33.78 19  A 1 
ATOM 137  O O   . GLY A 0 19  . -3.306  -1.889  -20.433  1.00 33.78 19  A 1 
ATOM 138  N N   . GLN A 0 20  . -5.136  -0.635  -20.714  1.00 32.60 20  A 1 
ATOM 139  C CA  . GLN A 0 20  . -5.710  -1.538  -21.723  1.00 32.60 20  A 1 
ATOM 140  C C   . GLN A 0 20  . -4.928  -1.498  -23.048  1.00 32.60 20  A 1 
ATOM 141  C CB  . GLN A 0 20  . -7.179  -1.197  -22.026  1.00 32.60 20  A 1 
ATOM 142  O O   . GLN A 0 20  . -4.623  -0.424  -23.554  1.00 32.60 20  A 1 
ATOM 143  C CG  . GLN A 0 20  . -8.160  -1.582  -20.910  1.00 32.60 20  A 1 
ATOM 144  C CD  . GLN A 0 20  . -9.623  -1.435  -21.336  1.00 32.60 20  A 1 
ATOM 145  N NE2 . GLN A 0 20  . -10.556 -1.834  -20.503  1.00 32.60 20  A 1 
ATOM 146  O OE1 . GLN A 0 20  . -9.966  -0.980  -22.415  1.00 32.60 20  A 1 
ATOM 147  N N   . SER A 0 21  . -4.762  -2.676  -23.663  1.00 30.19 21  A 1 
ATOM 148  C CA  . SER A 0 21  . -4.443  -2.890  -25.086  1.00 30.19 21  A 1 
ATOM 149  C C   . SER A 0 21  . -3.163  -2.239  -25.639  1.00 30.19 21  A 1 
ATOM 150  C CB  . SER A 0 21  . -5.652  -2.469  -25.940  1.00 30.19 21  A 1 
ATOM 151  O O   . SER A 0 21  . -3.187  -1.099  -26.083  1.00 30.19 21  A 1 
ATOM 152  O OG  . SER A 0 21  . -5.379  -2.650  -27.316  1.00 30.19 21  A 1 
ATOM 153  N N   . TYR A 0 22  . -2.122  -3.049  -25.853  1.00 37.70 22  A 1 
ATOM 154  C CA  . TYR A 0 22  . -1.788  -3.564  -27.196  1.00 37.70 22  A 1 
ATOM 155  C C   . TYR A 0 22  . -0.978  -4.870  -27.064  1.00 37.70 22  A 1 
ATOM 156  C CB  . TYR A 0 22  . -1.081  -2.518  -28.085  1.00 37.70 22  A 1 
ATOM 157  O O   . TYR A 0 22  . -0.371  -5.123  -26.027  1.00 37.70 22  A 1 
ATOM 158  C CG  . TYR A 0 22  . -2.042  -1.730  -28.969  1.00 37.70 22  A 1 
ATOM 159  C CD1 . TYR A 0 22  . -2.704  -2.369  -30.038  1.00 37.70 22  A 1 
ATOM 160  C CD2 . TYR A 0 22  . -2.311  -0.372  -28.704  1.00 37.70 22  A 1 
ATOM 161  C CE1 . TYR A 0 22  . -3.660  -1.669  -30.802  1.00 37.70 22  A 1 
ATOM 162  C CE2 . TYR A 0 22  . -3.277  0.327   -29.452  1.00 37.70 22  A 1 
ATOM 163  O OH  . TYR A 0 22  . -4.905  0.339   -31.215  1.00 37.70 22  A 1 
ATOM 164  C CZ  . TYR A 0 22  . -3.959  -0.325  -30.500  1.00 37.70 22  A 1 
ATOM 165  N N   . GLY A 0 23  . -1.048  -5.756  -28.063  1.00 31.89 23  A 1 
ATOM 166  C CA  . GLY A 0 23  . -0.575  -7.143  -27.939  1.00 31.89 23  A 1 
ATOM 167  C C   . GLY A 0 23  . 0.824   -7.409  -28.505  1.00 31.89 23  A 1 
ATOM 168  O O   . GLY A 0 23  . 1.147   -6.958  -29.600  1.00 31.89 23  A 1 
ATOM 169  N N   . GLY A 0 24  . 1.604   -8.235  -27.802  1.00 35.77 24  A 1 
ATOM 170  C CA  . GLY A 0 24  . 2.865   -8.819  -28.270  1.00 35.77 24  A 1 
ATOM 171  C C   . GLY A 0 24  . 3.168   -10.120 -27.518  1.00 35.77 24  A 1 
ATOM 172  O O   . GLY A 0 24  . 3.020   -10.179 -26.301  1.00 35.77 24  A 1 
ATOM 173  N N   . GLN A 0 25  . 3.537   -11.187 -28.232  1.00 33.59 25  A 1 
ATOM 174  C CA  . GLN A 0 25  . 3.802   -12.511 -27.651  1.00 33.59 25  A 1 
ATOM 175  C C   . GLN A 0 25  . 5.310   -12.730 -27.456  1.00 33.59 25  A 1 
ATOM 176  C CB  . GLN A 0 25  . 3.293   -13.617 -28.603  1.00 33.59 25  A 1 
ATOM 177  O O   . GLN A 0 25  . 6.041   -12.608 -28.435  1.00 33.59 25  A 1 
ATOM 178  C CG  . GLN A 0 25  . 1.804   -13.578 -28.977  1.00 33.59 25  A 1 
ATOM 179  C CD  . GLN A 0 25  . 1.519   -14.553 -30.118  1.00 33.59 25  A 1 
ATOM 180  N NE2 . GLN A 0 25  . 1.145   -15.783 -29.841  1.00 33.59 25  A 1 
ATOM 181  O OE1 . GLN A 0 25  . 1.655   -14.243 -31.286  1.00 33.59 25  A 1 
ATOM 182  N N   . SER A 0 26  . 5.767   -13.190 -26.282  1.00 32.57 26  A 1 
ATOM 183  C CA  . SER A 0 26  . 6.882   -14.156 -26.221  1.00 32.57 26  A 1 
ATOM 184  C C   . SER A 0 26  . 7.006   -14.905 -24.883  1.00 32.57 26  A 1 
ATOM 185  C CB  . SER A 0 26  . 8.250   -13.553 -26.562  1.00 32.57 26  A 1 
ATOM 186  O O   . SER A 0 26  . 6.661   -14.420 -23.814  1.00 32.57 26  A 1 
ATOM 187  O OG  . SER A 0 26  . 9.089   -14.617 -26.988  1.00 32.57 26  A 1 
ATOM 188  N N   . TYR A 0 27  . 7.510   -16.123 -25.009  1.00 35.91 27  A 1 
ATOM 189  C CA  . TYR A 0 27  . 7.629   -17.243 -24.082  1.00 35.91 27  A 1 
ATOM 190  C C   . TYR A 0 27  . 8.600   -17.072 -22.889  1.00 35.91 27  A 1 
ATOM 191  C CB  . TYR A 0 27  . 8.181   -18.387 -24.958  1.00 35.91 27  A 1 
ATOM 192  O O   . TYR A 0 27  . 9.724   -16.623 -23.074  1.00 35.91 27  A 1 
ATOM 193  C CG  . TYR A 0 27  . 7.316   -18.807 -26.137  1.00 35.91 27  A 1 
ATOM 194  C CD1 . TYR A 0 27  . 6.525   -19.963 -26.012  1.00 35.91 27  A 1 
ATOM 195  C CD2 . TYR A 0 27  . 7.314   -18.086 -27.353  1.00 35.91 27  A 1 
ATOM 196  C CE1 . TYR A 0 27  . 5.716   -20.388 -27.081  1.00 35.91 27  A 1 
ATOM 197  C CE2 . TYR A 0 27  . 6.485   -18.493 -28.417  1.00 35.91 27  A 1 
ATOM 198  O OH  . TYR A 0 27  . 4.890   -20.062 -29.300  1.00 35.91 27  A 1 
ATOM 199  C CZ  . TYR A 0 27  . 5.685   -19.649 -28.280  1.00 35.91 27  A 1 
ATOM 200  N N   . GLY A 0 28  . 8.275   -17.716 -21.754  1.00 36.20 28  A 1 
ATOM 201  C CA  . GLY A 0 28  . 9.033   -18.930 -21.377  1.00 36.20 28  A 1 
ATOM 202  C C   . GLY A 0 28  . 9.788   -19.009 -20.032  1.00 36.20 28  A 1 
ATOM 203  O O   . GLY A 0 28  . 10.966  -18.684 -19.967  1.00 36.20 28  A 1 
ATOM 204  N N   . GLY A 0 29  . 9.184   -19.675 -19.032  1.00 35.41 29  A 1 
ATOM 205  C CA  . GLY A 0 29  . 9.876   -20.261 -17.859  1.00 35.41 29  A 1 
ATOM 206  C C   . GLY A 0 29  . 10.195  -19.288 -16.705  1.00 35.41 29  A 1 
ATOM 207  O O   . GLY A 0 29  . 10.211  -18.083 -16.895  1.00 35.41 29  A 1 
ATOM 208  N N   . TYR A 0 30  . 10.426  -19.724 -15.458  1.00 41.65 30  A 1 
ATOM 209  C CA  . TYR A 0 30  . 10.406  -21.072 -14.856  1.00 41.65 30  A 1 
ATOM 210  C C   . TYR A 0 30  . 9.630   -21.050 -13.521  1.00 41.65 30  A 1 
ATOM 211  C CB  . TYR A 0 30  . 11.845  -21.554 -14.580  1.00 41.65 30  A 1 
ATOM 212  O O   . TYR A 0 30  . 9.711   -20.085 -12.767  1.00 41.65 30  A 1 
ATOM 213  C CG  . TYR A 0 30  . 12.459  -22.436 -15.649  1.00 41.65 30  A 1 
ATOM 214  C CD1 . TYR A 0 30  . 12.522  -23.832 -15.456  1.00 41.65 30  A 1 
ATOM 215  C CD2 . TYR A 0 30  . 13.010  -21.862 -16.810  1.00 41.65 30  A 1 
ATOM 216  C CE1 . TYR A 0 30  . 13.135  -24.651 -16.425  1.00 41.65 30  A 1 
ATOM 217  C CE2 . TYR A 0 30  . 13.618  -22.678 -17.783  1.00 41.65 30  A 1 
ATOM 218  O OH  . TYR A 0 30  . 14.283  -24.870 -18.514  1.00 41.65 30  A 1 
ATOM 219  C CZ  . TYR A 0 30  . 13.686  -24.075 -17.588  1.00 41.65 30  A 1 
ATOM 220  N N   . GLY A 0 31  . 8.906   -22.127 -13.191  1.00 33.97 31  A 1 
ATOM 221  C CA  . GLY A 0 31  . 8.110   -22.210 -11.957  1.00 33.97 31  A 1 
ATOM 222  C C   . GLY A 0 31  . 8.913   -22.615 -10.714  1.00 33.97 31  A 1 
ATOM 223  O O   . GLY A 0 31  . 9.434   -23.728 -10.650  1.00 33.97 31  A 1 
ATOM 224  N N   . GLY A 0 32  . 8.958   -21.747 -9.698   1.00 41.10 32  A 1 
ATOM 225  C CA  . GLY A 0 32  . 9.561   -22.032 -8.390   1.00 41.10 32  A 1 
ATOM 226  C C   . GLY A 0 32  . 8.546   -22.543 -7.359   1.00 41.10 32  A 1 
ATOM 227  O O   . GLY A 0 32  . 7.635   -21.818 -6.968   1.00 41.10 32  A 1 
ATOM 228  N N   . TYR A 0 33  . 8.718   -23.774 -6.867   1.00 37.23 33  A 1 
ATOM 229  C CA  . TYR A 0 33  . 7.861   -24.355 -5.821   1.00 37.23 33  A 1 
ATOM 230  C C   . TYR A 0 33  . 8.180   -23.785 -4.424   1.00 37.23 33  A 1 
ATOM 231  C CB  . TYR A 0 33  . 7.960   -25.892 -5.843   1.00 37.23 33  A 1 
ATOM 232  O O   . TYR A 0 33  . 9.013   -24.320 -3.691   1.00 37.23 33  A 1 
ATOM 233  C CG  . TYR A 0 33  . 7.019   -26.581 -6.816   1.00 37.23 33  A 1 
ATOM 234  C CD1 . TYR A 0 33  . 5.792   -27.094 -6.350   1.00 37.23 33  A 1 
ATOM 235  C CD2 . TYR A 0 33  . 7.372   -26.730 -8.172   1.00 37.23 33  A 1 
ATOM 236  C CE1 . TYR A 0 33  . 4.928   -27.773 -7.230   1.00 37.23 33  A 1 
ATOM 237  C CE2 . TYR A 0 33  . 6.508   -27.407 -9.056   1.00 37.23 33  A 1 
ATOM 238  O OH  . TYR A 0 33  . 4.454   -28.602 -9.425   1.00 37.23 33  A 1 
ATOM 239  C CZ  . TYR A 0 33  . 5.287   -27.936 -8.583   1.00 37.23 33  A 1 
ATOM 240  N N   . GLY A 0 34  . 7.486   -22.713 -4.032   1.00 45.45 34  A 1 
ATOM 241  C CA  . GLY A 0 34  . 7.497   -22.186 -2.662   1.00 45.45 34  A 1 
ATOM 242  C C   . GLY A 0 34  . 6.554   -22.962 -1.730   1.00 45.45 34  A 1 
ATOM 243  O O   . GLY A 0 34  . 5.363   -23.092 -2.008   1.00 45.45 34  A 1 
ATOM 244  N N   . TYR A 0 35  . 7.062   -23.470 -0.603   1.00 41.75 35  A 1 
ATOM 245  C CA  . TYR A 0 35  . 6.262   -24.242 0.357    1.00 41.75 35  A 1 
ATOM 246  C C   . TYR A 0 35  . 5.229   -23.368 1.091    1.00 41.75 35  A 1 
ATOM 247  C CB  . TYR A 0 35  . 7.173   -24.959 1.367    1.00 41.75 35  A 1 
ATOM 248  O O   . TYR A 0 35  . 5.564   -22.635 2.021    1.00 41.75 35  A 1 
ATOM 249  C CG  . TYR A 0 35  . 7.823   -26.229 0.852    1.00 41.75 35  A 1 
ATOM 250  C CD1 . TYR A 0 35  . 7.244   -27.481 1.144    1.00 41.75 35  A 1 
ATOM 251  C CD2 . TYR A 0 35  . 9.012   -26.165 0.099    1.00 41.75 35  A 1 
ATOM 252  C CE1 . TYR A 0 35  . 7.858   -28.666 0.692    1.00 41.75 35  A 1 
ATOM 253  C CE2 . TYR A 0 35  . 9.625   -27.347 -0.359   1.00 41.75 35  A 1 
ATOM 254  O OH  . TYR A 0 35  . 9.639   -29.746 -0.489   1.00 41.75 35  A 1 
ATOM 255  C CZ  . TYR A 0 35  . 9.050   -28.600 -0.058   1.00 41.75 35  A 1 
ATOM 256  N N   . SER A 0 36  . 3.951   -23.506 0.726    1.00 46.94 36  A 1 
ATOM 257  C CA  . SER A 0 36  . 2.836   -22.909 1.472    1.00 46.94 36  A 1 
ATOM 258  C C   . SER A 0 36  . 2.750   -23.509 2.883    1.00 46.94 36  A 1 
ATOM 259  C CB  . SER A 0 36  . 1.523   -23.121 0.712    1.00 46.94 36  A 1 
ATOM 260  O O   . SER A 0 36  . 2.533   -24.714 3.045    1.00 46.94 36  A 1 
ATOM 261  O OG  . SER A 0 36  . 0.481   -22.368 1.301    1.00 46.94 36  A 1 
ATOM 262  N N   . GLN A 0 37  . 2.936   -22.682 3.917    1.00 49.82 37  A 1 
ATOM 263  C CA  . GLN A 0 37  . 2.806   -23.129 5.307    1.00 49.82 37  A 1 
ATOM 264  C C   . GLN A 0 37  . 1.343   -23.476 5.648    1.00 49.82 37  A 1 
ATOM 265  C CB  . GLN A 0 37  . 3.367   -22.091 6.292    1.00 49.82 37  A 1 
ATOM 266  O O   . GLN A 0 37  . 0.424   -22.823 5.148    1.00 49.82 37  A 1 
ATOM 267  C CG  . GLN A 0 37  . 4.900   -21.967 6.208    1.00 49.82 37  A 1 
ATOM 268  C CD  . GLN A 0 37  . 5.531   -21.348 7.456    1.00 49.82 37  A 1 
ATOM 269  N NE2 . GLN A 0 37  . 6.817   -21.082 7.440    1.00 49.82 37  A 1 
ATOM 270  O OE1 . GLN A 0 37  . 4.903   -21.128 8.478    1.00 49.82 37  A 1 
ATOM 271  N N   . PRO A 0 38  . 1.092   -24.482 6.512    1.00 52.61 38  A 1 
ATOM 272  C CA  . PRO A 0 38  . -0.262  -24.915 6.843    1.00 52.61 38  A 1 
ATOM 273  C C   . PRO A 0 38  . -1.056  -23.801 7.539    1.00 52.61 38  A 1 
ATOM 274  C CB  . PRO A 0 38  . -0.091  -26.161 7.722    1.00 52.61 38  A 1 
ATOM 275  O O   . PRO A 0 38  . -0.829  -23.487 8.706    1.00 52.61 38  A 1 
ATOM 276  C CG  . PRO A 0 38  . 1.291   -25.974 8.348    1.00 52.61 38  A 1 
ATOM 277  C CD  . PRO A 0 38  . 2.073   -25.279 7.236    1.00 52.61 38  A 1 
ATOM 278  N N   . GLN A 0 39  . -2.028  -23.239 6.821    1.00 55.25 39  A 1 
ATOM 279  C CA  . GLN A 0 39  . -2.959  -22.242 7.344    1.00 55.25 39  A 1 
ATOM 280  C C   . GLN A 0 39  . -3.907  -22.887 8.368    1.00 55.25 39  A 1 
ATOM 281  C CB  . GLN A 0 39  . -3.729  -21.601 6.173    1.00 55.25 39  A 1 
ATOM 282  O O   . GLN A 0 39  . -4.724  -23.755 8.042    1.00 55.25 39  A 1 
ATOM 283  C CG  . GLN A 0 39  . -2.864  -20.634 5.338    1.00 55.25 39  A 1 
ATOM 284  C CD  . GLN A 0 39  . -2.596  -19.293 6.023    1.00 55.25 39  A 1 
ATOM 285  N NE2 . GLN A 0 39  . -1.516  -18.620 5.694    1.00 55.25 39  A 1 
ATOM 286  O OE1 . GLN A 0 39  . -3.349  -18.825 6.862    1.00 55.25 39  A 1 
ATOM 287  N N   . TYR A 0 40  . -3.812  -22.445 9.622    1.00 63.22 40  A 1 
ATOM 288  C CA  . TYR A 0 40  . -4.739  -22.823 10.688   1.00 63.22 40  A 1 
ATOM 289  C C   . TYR A 0 40  . -5.856  -21.784 10.790   1.00 63.22 40  A 1 
ATOM 290  C CB  . TYR A 0 40  . -3.991  -22.979 12.018   1.00 63.22 40  A 1 
ATOM 291  O O   . TYR A 0 40  . -5.604  -20.622 11.121   1.00 63.22 40  A 1 
ATOM 292  C CG  . TYR A 0 40  . -2.998  -24.124 12.031   1.00 63.22 40  A 1 
ATOM 293  C CD1 . TYR A 0 40  . -3.444  -25.442 12.253   1.00 63.22 40  A 1 
ATOM 294  C CD2 . TYR A 0 40  . -1.631  -23.873 11.808   1.00 63.22 40  A 1 
ATOM 295  C CE1 . TYR A 0 40  . -2.522  -26.507 12.250   1.00 63.22 40  A 1 
ATOM 296  C CE2 . TYR A 0 40  . -0.706  -24.933 11.809   1.00 63.22 40  A 1 
ATOM 297  O OH  . TYR A 0 40  . -0.265  -27.282 12.014   1.00 63.22 40  A 1 
ATOM 298  C CZ  . TYR A 0 40  . -1.152  -26.253 12.028   1.00 63.22 40  A 1 
ATOM 299  N N   . LYS A 0 41  . -7.103  -22.205 10.547   1.00 64.08 41  A 1 
ATOM 300  C CA  . LYS A 0 41  . -8.285  -21.367 10.778   1.00 64.08 41  A 1 
ATOM 301  C C   . LYS A 0 41  . -8.955  -21.801 12.080   1.00 64.08 41  A 1 
ATOM 302  C CB  . LYS A 0 41  . -9.207  -21.364 9.544    1.00 64.08 41  A 1 
ATOM 303  O O   . LYS A 0 41  . -9.439  -22.927 12.201   1.00 64.08 41  A 1 
ATOM 304  C CG  . LYS A 0 41  . -10.246 -20.226 9.610    1.00 64.08 41  A 1 
ATOM 305  C CD  . LYS A 0 41  . -11.000 -20.038 8.280    1.00 64.08 41  A 1 
ATOM 306  C CE  . LYS A 0 41  . -11.949 -18.829 8.373    1.00 64.08 41  A 1 
ATOM 307  N NZ  . LYS A 0 41  . -12.617 -18.518 7.079    1.00 64.08 41  A 1 
ATOM 308  N N   . SER A 0 42  . -8.944  -20.899 13.054   1.00 64.13 42  A 1 
ATOM 309  C CA  . SER A 0 42  . -9.705  -20.992 14.298   1.00 64.13 42  A 1 
ATOM 310  C C   . SER A 0 42  . -11.145 -20.547 14.048   1.00 64.13 42  A 1 
ATOM 311  C CB  . SER A 0 42  . -9.045  -20.105 15.362   1.00 64.13 42  A 1 
ATOM 312  O O   . SER A 0 42  . -11.373 -19.458 13.523   1.00 64.13 42  A 1 
ATOM 313  O OG  . SER A 0 42  . -8.830  -18.805 14.835   1.00 64.13 42  A 1 
ATOM 314  N N   . GLU A 0 43  . -12.106 -21.380 14.426   1.00 72.02 43  A 1 
ATOM 315  C CA  . GLU A 0 43  . -13.539 -21.110 14.324   1.00 72.02 43  A 1 
ATOM 316  C C   . GLU A 0 43  . -14.150 -21.242 15.728   1.00 72.02 43  A 1 
ATOM 317  C CB  . GLU A 0 43  . -14.133 -22.095 13.295   1.00 72.02 43  A 1 
ATOM 318  O O   . GLU A 0 43  . -14.312 -22.354 16.235   1.00 72.02 43  A 1 
ATOM 319  C CG  . GLU A 0 43  . -15.592 -21.808 12.915   1.00 72.02 43  A 1 
ATOM 320  C CD  . GLU A 0 43  . -16.196 -22.863 11.963   1.00 72.02 43  A 1 
ATOM 321  O OE1 . GLU A 0 43  . -17.294 -22.605 11.422   1.00 72.02 43  A 1 
ATOM 322  O OE2 . GLU A 0 43  . -15.677 -24.003 11.842   1.00 72.02 43  A 1 
ATOM 323  N N   . THR A 0 44  . -14.446 -20.114 16.379   1.00 70.19 44  A 1 
ATOM 324  C CA  . THR A 0 44  . -15.136 -20.088 17.679   1.00 70.19 44  A 1 
ATOM 325  C C   . THR A 0 44  . -16.636 -20.199 17.453   1.00 70.19 44  A 1 
ATOM 326  C CB  . THR A 0 44  . -14.815 -18.814 18.480   1.00 70.19 44  A 1 
ATOM 327  O O   . THR A 0 44  . -17.200 -19.436 16.670   1.00 70.19 44  A 1 
ATOM 328  C CG2 . THR A 0 44  . -15.317 -18.890 19.924   1.00 70.19 44  A 1 
ATOM 329  O OG1 . THR A 0 44  . -13.418 -18.641 18.541   1.00 70.19 44  A 1 
ATOM 330  N N   . LYS A 0 45  . -17.297 -21.142 18.131   1.00 74.51 45  A 1 
ATOM 331  C CA  . LYS A 0 45  . -18.761 -21.261 18.125   1.00 74.51 45  A 1 
ATOM 332  C C   . LYS A 0 45  . -19.297 -21.179 19.543   1.00 74.51 45  A 1 
ATOM 333  C CB  . LYS A 0 45  . -19.220 -22.554 17.435   1.00 74.51 45  A 1 
ATOM 334  O O   . LYS A 0 45  . -18.821 -21.892 20.420   1.00 74.51 45  A 1 
ATOM 335  C CG  . LYS A 0 45  . -18.694 -22.629 15.997   1.00 74.51 45  A 1 
ATOM 336  C CD  . LYS A 0 45  . -19.380 -23.735 15.189   1.00 74.51 45  A 1 
ATOM 337  C CE  . LYS A 0 45  . -18.656 -23.835 13.844   1.00 74.51 45  A 1 
ATOM 338  N NZ  . LYS A 0 45  . -19.485 -23.414 12.691   1.00 74.51 45  A 1 
ATOM 339  N N   . TYR A 0 46  . -20.306 -20.346 19.746   1.00 75.00 46  A 1 
ATOM 340  C CA  . TYR A 0 46  . -21.042 -20.277 21.000   1.00 75.00 46  A 1 
ATOM 341  C C   . TYR A 0 46  . -22.061 -21.415 21.025   1.00 75.00 46  A 1 
ATOM 342  C CB  . TYR A 0 46  . -21.673 -18.888 21.135   1.00 75.00 46  A 1 
ATOM 343  O O   . TYR A 0 46  . -22.994 -21.443 20.223   1.00 75.00 46  A 1 
ATOM 344  C CG  . TYR A 0 46  . -20.626 -17.804 21.300   1.00 75.00 46  A 1 
ATOM 345  C CD1 . TYR A 0 46  . -20.188 -17.433 22.588   1.00 75.00 46  A 1 
ATOM 346  C CD2 . TYR A 0 46  . -20.058 -17.193 20.163   1.00 75.00 46  A 1 
ATOM 347  C CE1 . TYR A 0 46  . -19.198 -16.444 22.742   1.00 75.00 46  A 1 
ATOM 348  C CE2 . TYR A 0 46  . -19.047 -16.226 20.315   1.00 75.00 46  A 1 
ATOM 349  O OH  . TYR A 0 46  . -17.659 -14.894 21.729   1.00 75.00 46  A 1 
ATOM 350  C CZ  . TYR A 0 46  . -18.623 -15.841 21.603   1.00 75.00 46  A 1 
ATOM 351  N N   . VAL A 0 47  . -21.851 -22.391 21.906   1.00 78.74 47  A 1 
ATOM 352  C CA  . VAL A 0 47  . -22.759 -23.530 22.064   1.00 78.74 47  A 1 
ATOM 353  C C   . VAL A 0 47  . -23.728 -23.212 23.205   1.00 78.74 47  A 1 
ATOM 354  C CB  . VAL A 0 47  . -21.993 -24.845 22.298   1.00 78.74 47  A 1 
ATOM 355  O O   . VAL A 0 47  . -23.265 -23.017 24.334   1.00 78.74 47  A 1 
ATOM 356  C CG1 . VAL A 0 47  . -22.957 -26.035 22.405   1.00 78.74 47  A 1 
ATOM 357  C CG2 . VAL A 0 47  . -21.037 -25.136 21.131   1.00 78.74 47  A 1 
ATOM 358  N N   . PRO A 0 48  . -25.051 -23.155 22.956   1.00 73.85 48  A 1 
ATOM 359  C CA  . PRO A 0 48  . -26.023 -22.926 24.015   1.00 73.85 48  A 1 
ATOM 360  C C   . PRO A 0 48  . -26.031 -24.107 24.990   1.00 73.85 48  A 1 
ATOM 361  C CB  . PRO A 0 48  . -27.374 -22.731 23.318   1.00 73.85 48  A 1 
ATOM 362  O O   . PRO A 0 48  . -26.005 -25.277 24.599   1.00 73.85 48  A 1 
ATOM 363  C CG  . PRO A 0 48  . -27.214 -23.513 22.014   1.00 73.85 48  A 1 
ATOM 364  C CD  . PRO A 0 48  . -25.733 -23.333 21.679   1.00 73.85 48  A 1 
ATOM 365  N N   . GLN A 0 49  . -26.062 -23.802 26.279   1.00 75.42 49  A 1 
ATOM 366  C CA  . GLN A 0 49  . -26.193 -24.745 27.381   1.00 75.42 49  A 1 
ATOM 367  C C   . GLN A 0 49  . -27.523 -24.451 28.068   1.00 75.42 49  A 1 
ATOM 368  C CB  . GLN A 0 49  . -25.010 -24.593 28.352   1.00 75.42 49  A 1 
ATOM 369  O O   . GLN A 0 49  . -27.686 -23.410 28.702   1.00 75.42 49  A 1 
ATOM 370  C CG  . GLN A 0 49  . -23.618 -24.759 27.723   1.00 75.42 49  A 1 
ATOM 371  C CD  . GLN A 0 49  . -23.341 -26.180 27.250   1.00 75.42 49  A 1 
ATOM 372  N NE2 . GLN A 0 49  . -23.801 -26.578 26.084   1.00 75.42 49  A 1 
ATOM 373  O OE1 . GLN A 0 49  . -22.701 -26.964 27.933   1.00 75.42 49  A 1 
ATOM 374  N N   . VAL A 0 50  . -28.493 -25.351 27.904   1.00 70.60 50  A 1 
ATOM 375  C CA  . VAL A 0 50  . -29.822 -25.199 28.507   1.00 70.60 50  A 1 
ATOM 376  C C   . VAL A 0 50  . -29.787 -25.765 29.922   1.00 70.60 50  A 1 
ATOM 377  C CB  . VAL A 0 50  . -30.924 -25.861 27.657   1.00 70.60 50  A 1 
ATOM 378  O O   . VAL A 0 50  . -29.770 -26.981 30.115   1.00 70.60 50  A 1 
ATOM 379  C CG1 . VAL A 0 50  . -32.312 -25.582 28.252   1.00 70.60 50  A 1 
ATOM 380  C CG2 . VAL A 0 50  . -30.922 -25.332 26.216   1.00 70.60 50  A 1 
ATOM 381  N N   . HIS A 0 51  . -29.798 -24.881 30.912   1.00 66.01 51  A 1 
ATOM 382  C CA  . HIS A 0 51  . -29.946 -25.246 32.313   1.00 66.01 51  A 1 
ATOM 383  C C   . HIS A 0 51  . -31.438 -25.269 32.649   1.00 66.01 51  A 1 
ATOM 384  C CB  . HIS A 0 51  . -29.156 -24.263 33.183   1.00 66.01 51  A 1 
ATOM 385  O O   . HIS A 0 51  . -32.118 -24.250 32.560   1.00 66.01 51  A 1 
ATOM 386  C CG  . HIS A 0 51  . -27.669 -24.316 32.933   1.00 66.01 51  A 1 
ATOM 387  C CD2 . HIS A 0 51  . -26.985 -23.653 31.949   1.00 66.01 51  A 1 
ATOM 388  N ND1 . HIS A 0 51  . -26.746 -25.040 33.652   1.00 66.01 51  A 1 
ATOM 389  C CE1 . HIS A 0 51  . -25.536 -24.816 33.114   1.00 66.01 51  A 1 
ATOM 390  N NE2 . HIS A 0 51  . -25.628 -23.982 32.065   1.00 66.01 51  A 1 
ATOM 391  N N   . VAL A 0 52  . -31.959 -26.444 33.009   1.00 62.37 52  A 1 
ATOM 392  C CA  . VAL A 0 52  . -33.356 -26.616 33.432   1.00 62.37 52  A 1 
ATOM 393  C C   . VAL A 0 52  . -33.382 -26.824 34.939   1.00 62.37 52  A 1 
ATOM 394  C CB  . VAL A 0 52  . -34.048 -27.784 32.699   1.00 62.37 52  A 1 
ATOM 395  O O   . VAL A 0 52  . -33.028 -27.901 35.419   1.00 62.37 52  A 1 
ATOM 396  C CG1 . VAL A 0 52  . -35.537 -27.853 33.066   1.00 62.37 52  A 1 
ATOM 397  C CG2 . VAL A 0 52  . -33.946 -27.644 31.174   1.00 62.37 52  A 1 
ATOM 398  N N   . THR A 0 53  . -33.822 -25.814 35.685   1.00 61.01 53  A 1 
ATOM 399  C CA  . THR A 0 53  . -34.042 -25.941 37.130   1.00 61.01 53  A 1 
ATOM 400  C C   . THR A 0 53  . -35.356 -26.696 37.365   1.00 61.01 53  A 1 
ATOM 401  C CB  . THR A 0 53  . -34.055 -24.565 37.807   1.00 61.01 53  A 1 
ATOM 402  O O   . THR A 0 53  . -36.406 -26.224 36.920   1.00 61.01 53  A 1 
ATOM 403  C CG2 . THR A 0 53  . -34.233 -24.660 39.322   1.00 61.01 53  A 1 
ATOM 404  O OG1 . THR A 0 53  . -32.804 -23.957 37.593   1.00 61.01 53  A 1 
ATOM 405  N N   . PRO A 0 54  . -35.354 -27.867 38.037   1.00 53.77 54  A 1 
ATOM 406  C CA  . PRO A 0 54  . -36.586 -28.602 38.310   1.00 53.77 54  A 1 
ATOM 407  C C   . PRO A 0 54  . -37.544 -27.786 39.187   1.00 53.77 54  A 1 
ATOM 408  C CB  . PRO A 0 54  . -36.159 -29.907 38.996   1.00 53.77 54  A 1 
ATOM 409  O O   . PRO A 0 54  . -37.123 -27.186 40.174   1.00 53.77 54  A 1 
ATOM 410  C CG  . PRO A 0 54  . -34.706 -30.083 38.558   1.00 53.77 54  A 1 
ATOM 411  C CD  . PRO A 0 54  . -34.207 -28.643 38.485   1.00 53.77 54  A 1 
ATOM 412  N N   . GLY A 0 55  . -38.840 -27.794 38.864   1.00 45.03 55  A 1 
ATOM 413  C CA  . GLY A 0 55  . -39.863 -27.135 39.681   1.00 45.03 55  A 1 
ATOM 414  C C   . GLY A 0 55  . -40.042 -27.843 41.029   1.00 45.03 55  A 1 
ATOM 415  O O   . GLY A 0 55  . -40.669 -28.902 41.100   1.00 45.03 55  A 1 
ATOM 416  N N   . TYR A 0 56  . -39.490 -27.277 42.104   1.00 42.99 56  A 1 
ATOM 417  C CA  . TYR A 0 56  . -39.524 -27.884 43.436   1.00 42.99 56  A 1 
ATOM 418  C C   . TYR A 0 56  . -40.840 -27.607 44.177   1.00 42.99 56  A 1 
ATOM 419  C CB  . TYR A 0 56  . -38.308 -27.441 44.263   1.00 42.99 56  A 1 
ATOM 420  O O   . TYR A 0 56  . -41.132 -26.487 44.584   1.00 42.99 56  A 1 
ATOM 421  C CG  . TYR A 0 56  . -37.024 -28.166 43.905   1.00 42.99 56  A 1 
ATOM 422  C CD1 . TYR A 0 56  . -36.778 -29.454 44.425   1.00 42.99 56  A 1 
ATOM 423  C CD2 . TYR A 0 56  . -36.078 -27.563 43.054   1.00 42.99 56  A 1 
ATOM 424  C CE1 . TYR A 0 56  . -35.592 -30.136 44.090   1.00 42.99 56  A 1 
ATOM 425  C CE2 . TYR A 0 56  . -34.891 -28.240 42.717   1.00 42.99 56  A 1 
ATOM 426  O OH  . TYR A 0 56  . -33.503 -30.191 42.918   1.00 42.99 56  A 1 
ATOM 427  C CZ  . TYR A 0 56  . -34.646 -29.529 43.236   1.00 42.99 56  A 1 
ATOM 428  N N   . SER A 0 57  . -41.605 -28.668 44.450   1.00 40.45 57  A 1 
ATOM 429  C CA  . SER A 0 57  . -42.761 -28.626 45.357   1.00 40.45 57  A 1 
ATOM 430  C C   . SER A 0 57  . -42.310 -28.420 46.815   1.00 40.45 57  A 1 
ATOM 431  C CB  . SER A 0 57  . -43.586 -29.911 45.190   1.00 40.45 57  A 1 
ATOM 432  O O   . SER A 0 57  . -41.954 -29.377 47.511   1.00 40.45 57  A 1 
ATOM 433  O OG  . SER A 0 57  . -44.454 -30.123 46.289   1.00 40.45 57  A 1 
ATOM 434  N N   . SER A 0 58  . -42.379 -27.184 47.304   1.00 39.63 58  A 1 
ATOM 435  C CA  . SER A 0 58  . -41.968 -26.747 48.646   1.00 39.63 58  A 1 
ATOM 436  C C   . SER A 0 58  . -42.855 -27.294 49.784   1.00 39.63 58  A 1 
ATOM 437  C CB  . SER A 0 58  . -41.895 -25.208 48.654   1.00 39.63 58  A 1 
ATOM 438  O O   . SER A 0 58  . -43.710 -26.599 50.327   1.00 39.63 58  A 1 
ATOM 439  O OG  . SER A 0 58  . -43.045 -24.643 48.051   1.00 39.63 58  A 1 
ATOM 440  N N   . LYS A 0 59  . -42.650 -28.563 50.185   1.00 38.18 59  A 1 
ATOM 441  C CA  . LYS A 0 59  . -43.429 -29.204 51.273   1.00 38.18 59  A 1 
ATOM 442  C C   . LYS A 0 59  . -42.668 -29.935 52.394   1.00 38.18 59  A 1 
ATOM 443  C CB  . LYS A 0 59  . -44.569 -30.067 50.677   1.00 38.18 59  A 1 
ATOM 444  O O   . LYS A 0 59  . -43.335 -30.426 53.294   1.00 38.18 59  A 1 
ATOM 445  C CG  . LYS A 0 59  . -45.800 -29.198 50.364   1.00 38.18 59  A 1 
ATOM 446  C CD  . LYS A 0 59  . -47.082 -30.018 50.171   1.00 38.18 59  A 1 
ATOM 447  C CE  . LYS A 0 59  . -48.258 -29.036 50.072   1.00 38.18 59  A 1 
ATOM 448  N NZ  . LYS A 0 59  . -49.572 -29.724 50.063   1.00 38.18 59  A 1 
ATOM 449  N N   . ASN A 0 60  . -41.328 -30.005 52.400   1.00 36.91 60  A 1 
ATOM 450  C CA  . ASN A 0 60  . -40.589 -30.871 53.353   1.00 36.91 60  A 1 
ATOM 451  C C   . ASN A 0 60  . -39.295 -30.295 53.993   1.00 36.91 60  A 1 
ATOM 452  C CB  . ASN A 0 60  . -40.355 -32.245 52.674   1.00 36.91 60  A 1 
ATOM 453  O O   . ASN A 0 60  . -38.539 -31.046 54.602   1.00 36.91 60  A 1 
ATOM 454  C CG  . ASN A 0 60  . -41.483 -33.242 52.903   1.00 36.91 60  A 1 
ATOM 455  N ND2 . ASN A 0 60  . -41.707 -34.145 51.978   1.00 36.91 60  A 1 
ATOM 456  O OD1 . ASN A 0 60  . -42.153 -33.265 53.917   1.00 36.91 60  A 1 
ATOM 457  N N   . ALA A 0 61  . -39.005 -28.992 53.891   1.00 34.37 61  A 1 
ATOM 458  C CA  . ALA A 0 61  . -37.675 -28.453 54.240   1.00 34.37 61  A 1 
ATOM 459  C C   . ALA A 0 61  . -37.448 -28.025 55.717   1.00 34.37 61  A 1 
ATOM 460  C CB  . ALA A 0 61  . -37.369 -27.306 53.267   1.00 34.37 61  A 1 
ATOM 461  O O   . ALA A 0 61  . -36.317 -27.739 56.096   1.00 34.37 61  A 1 
ATOM 462  N N   . SER A 0 62  . -38.478 -27.954 56.570   1.00 45.20 62  A 1 
ATOM 463  C CA  . SER A 0 62  . -38.443 -27.151 57.815   1.00 45.20 62  A 1 
ATOM 464  C C   . SER A 0 62  . -38.180 -27.898 59.142   1.00 45.20 62  A 1 
ATOM 465  C CB  . SER A 0 62  . -39.721 -26.305 57.891   1.00 45.20 62  A 1 
ATOM 466  O O   . SER A 0 62  . -38.370 -27.319 60.210   1.00 45.20 62  A 1 
ATOM 467  O OG  . SER A 0 62  . -40.868 -27.130 57.762   1.00 45.20 62  A 1 
ATOM 468  N N   . GLN A 0 63  . -37.757 -29.170 59.124   1.00 40.36 63  A 1 
ATOM 469  C CA  . GLN A 0 63  . -37.739 -30.023 60.335   1.00 40.36 63  A 1 
ATOM 470  C C   . GLN A 0 63  . -36.384 -30.191 61.063   1.00 40.36 63  A 1 
ATOM 471  C CB  . GLN A 0 63  . -38.357 -31.393 59.990   1.00 40.36 63  A 1 
ATOM 472  O O   . GLN A 0 63  . -36.393 -30.533 62.246   1.00 40.36 63  A 1 
ATOM 473  C CG  . GLN A 0 63  . -39.899 -31.382 60.010   1.00 40.36 63  A 1 
ATOM 474  C CD  . GLN A 0 63  . -40.523 -31.446 61.409   1.00 40.36 63  A 1 
ATOM 475  N NE2 . GLN A 0 63  . -41.828 -31.330 61.514   1.00 40.36 63  A 1 
ATOM 476  O OE1 . GLN A 0 63  . -39.878 -31.619 62.429   1.00 40.36 63  A 1 
ATOM 477  N N   . VAL A 0 64  . -35.216 -29.986 60.428   1.00 38.51 64  A 1 
ATOM 478  C CA  . VAL A 0 64  . -33.927 -30.477 60.987   1.00 38.51 64  A 1 
ATOM 479  C C   . VAL A 0 64  . -32.779 -29.454 60.940   1.00 38.51 64  A 1 
ATOM 480  C CB  . VAL A 0 64  . -33.506 -31.825 60.338   1.00 38.51 64  A 1 
ATOM 481  O O   . VAL A 0 64  . -31.911 -29.540 60.080   1.00 38.51 64  A 1 
ATOM 482  C CG1 . VAL A 0 64  . -32.346 -32.477 61.110   1.00 38.51 64  A 1 
ATOM 483  C CG2 . VAL A 0 64  . -34.642 -32.860 60.324   1.00 38.51 64  A 1 
ATOM 484  N N   . ALA A 0 65  . -32.725 -28.530 61.915   1.00 37.65 65  A 1 
ATOM 485  C CA  . ALA A 0 65  . -31.507 -27.755 62.248   1.00 37.65 65  A 1 
ATOM 486  C C   . ALA A 0 65  . -31.526 -27.075 63.648   1.00 37.65 65  A 1 
ATOM 487  C CB  . ALA A 0 65  . -31.210 -26.723 61.144   1.00 37.65 65  A 1 
ATOM 488  O O   . ALA A 0 65  . -31.014 -25.969 63.822   1.00 37.65 65  A 1 
ATOM 489  N N   . LYS A 0 66  . -32.111 -27.691 64.690   1.00 34.89 66  A 1 
ATOM 490  C CA  . LYS A 0 66  . -32.157 -27.090 66.047   1.00 34.89 66  A 1 
ATOM 491  C C   . LYS A 0 66  . -30.782 -27.071 66.756   1.00 34.89 66  A 1 
ATOM 492  C CB  . LYS A 0 66  . -33.206 -27.791 66.942   1.00 34.89 66  A 1 
ATOM 493  O O   . LYS A 0 66  . -30.571 -27.899 67.641   1.00 34.89 66  A 1 
ATOM 494  C CG  . LYS A 0 66  . -34.672 -27.479 66.614   1.00 34.89 66  A 1 
ATOM 495  C CD  . LYS A 0 66  . -35.588 -28.136 67.664   1.00 34.89 66  A 1 
ATOM 496  C CE  . LYS A 0 66  . -37.057 -27.783 67.397   1.00 34.89 66  A 1 
ATOM 497  N NZ  . LYS A 0 66  . -37.977 -28.460 68.348   1.00 34.89 66  A 1 
ATOM 498  N N   . LYS A 0 67  . -29.885 -26.127 66.413   1.00 36.17 67  A 1 
ATOM 499  C CA  . LYS A 0 67  . -28.886 -25.478 67.311   1.00 36.17 67  A 1 
ATOM 500  C C   . LYS A 0 67  . -27.901 -24.550 66.566   1.00 36.17 67  A 1 
ATOM 501  C CB  . LYS A 0 67  . -28.063 -26.508 68.133   1.00 36.17 67  A 1 
ATOM 502  O O   . LYS A 0 67  . -26.834 -24.982 66.141   1.00 36.17 67  A 1 
ATOM 503  C CG  . LYS A 0 67  . -28.547 -26.637 69.588   1.00 36.17 67  A 1 
ATOM 504  C CD  . LYS A 0 67  . -27.795 -27.777 70.286   1.00 36.17 67  A 1 
ATOM 505  C CE  . LYS A 0 67  . -28.238 -27.899 71.747   1.00 36.17 67  A 1 
ATOM 506  N NZ  . LYS A 0 67  . -27.464 -28.946 72.461   1.00 36.17 67  A 1 
ATOM 507  N N   . LYS A 0 68  . -28.192 -23.247 66.562   1.00 39.40 68  A 1 
ATOM 508  C CA  . LYS A 0 68  . -27.219 -22.155 66.779   1.00 39.40 68  A 1 
ATOM 509  C C   . LYS A 0 68  . -28.012 -20.887 67.105   1.00 39.40 68  A 1 
ATOM 510  C CB  . LYS A 0 68  . -26.297 -21.933 65.555   1.00 39.40 68  A 1 
ATOM 511  O O   . LYS A 0 68  . -28.891 -20.516 66.341   1.00 39.40 68  A 1 
ATOM 512  C CG  . LYS A 0 68  . -24.846 -22.360 65.851   1.00 39.40 68  A 1 
ATOM 513  C CD  . LYS A 0 68  . -23.926 -22.131 64.642   1.00 39.40 68  A 1 
ATOM 514  C CE  . LYS A 0 68  . -22.488 -22.575 64.951   1.00 39.40 68  A 1 
ATOM 515  N NZ  . LYS A 0 68  . -21.565 -22.256 63.828   1.00 39.40 68  A 1 
ATOM 516  N N   . MET A 0 69  . -27.745 -20.269 68.255   1.00 32.48 69  A 1 
ATOM 517  C CA  . MET A 0 69  . -28.345 -18.982 68.620   1.00 32.48 69  A 1 
ATOM 518  C C   . MET A 0 69  . -27.428 -17.863 68.129   1.00 32.48 69  A 1 
ATOM 519  C CB  . MET A 0 69  . -28.547 -18.876 70.141   1.00 32.48 69  A 1 
ATOM 520  O O   . MET A 0 69  . -26.299 -17.758 68.603   1.00 32.48 69  A 1 
ATOM 521  C CG  . MET A 0 69  . -29.638 -19.817 70.666   1.00 32.48 69  A 1 
ATOM 522  S SD  . MET A 0 69  . -29.757 -19.906 72.476   1.00 32.48 69  A 1 
ATOM 523  C CE  . MET A 0 69  . -30.300 -18.217 72.866   1.00 32.48 69  A 1 
ATOM 524  N N   . VAL A 0 70  . -27.920 -17.045 67.203   1.00 42.71 70  A 1 
ATOM 525  C CA  . VAL A 0 70  . -27.400 -15.708 66.886   1.00 42.71 70  A 1 
ATOM 526  C C   . VAL A 0 70  . -28.633 -14.819 66.735   1.00 42.71 70  A 1 
ATOM 527  C CB  . VAL A 0 70  . -26.524 -15.690 65.615   1.00 42.71 70  A 1 
ATOM 528  O O   . VAL A 0 70  . -29.573 -15.199 66.040   1.00 42.71 70  A 1 
ATOM 529  C CG1 . VAL A 0 70  . -25.983 -14.279 65.351   1.00 42.71 70  A 1 
ATOM 530  C CG2 . VAL A 0 70  . -25.316 -16.633 65.736   1.00 42.71 70  A 1 
ATOM 531  N N   . ASN A 0 71  . -28.672 -13.696 67.451   1.00 41.00 71  A 1 
ATOM 532  C CA  . ASN A 0 71  . -29.913 -12.969 67.729   1.00 41.00 71  A 1 
ATOM 533  C C   . ASN A 0 71  . -29.980 -11.638 66.960   1.00 41.00 71  A 1 
ATOM 534  C CB  . ASN A 0 71  . -30.032 -12.735 69.251   1.00 41.00 71  A 1 
ATOM 535  O O   . ASN A 0 71  . -29.791 -10.587 67.563   1.00 41.00 71  A 1 
ATOM 536  C CG  . ASN A 0 71  . -29.960 -13.971 70.125   1.00 41.00 71  A 1 
ATOM 537  N ND2 . ASN A 0 71  . -29.330 -13.853 71.271   1.00 41.00 71  A 1 
ATOM 538  O OD1 . ASN A 0 71  . -30.445 -15.048 69.822   1.00 41.00 71  A 1 
ATOM 539  N N   . HIS A 0 72  . -30.283 -11.667 65.660   1.00 45.95 72  A 1 
ATOM 540  C CA  . HIS A 0 72  . -30.596 -10.456 64.890   1.00 45.95 72  A 1 
ATOM 541  C C   . HIS A 0 72  . -31.864 -10.696 64.056   1.00 45.95 72  A 1 
ATOM 542  C CB  . HIS A 0 72  . -29.382 -10.021 64.049   1.00 45.95 72  A 1 
ATOM 543  O O   . HIS A 0 72  . -31.933 -11.661 63.300   1.00 45.95 72  A 1 
ATOM 544  C CG  . HIS A 0 72  . -28.155 -9.714  64.882   1.00 45.95 72  A 1 
ATOM 545  C CD2 . HIS A 0 72  . -28.048 -8.781  65.882   1.00 45.95 72  A 1 
ATOM 546  N ND1 . HIS A 0 72  . -26.934 -10.343 64.792   1.00 45.95 72  A 1 
ATOM 547  C CE1 . HIS A 0 72  . -26.119 -9.804  65.716   1.00 45.95 72  A 1 
ATOM 548  N NE2 . HIS A 0 72  . -26.760 -8.867  66.424   1.00 45.95 72  A 1 
ATOM 549  N N   . ALA A 0 73  . -32.887 -9.858  64.263   1.00 50.01 73  A 1 
ATOM 550  C CA  . ALA A 0 73  . -34.216 -9.964  63.638   1.00 50.01 73  A 1 
ATOM 551  C C   . ALA A 0 73  . -34.510 -8.815  62.647   1.00 50.01 73  A 1 
ATOM 552  C CB  . ALA A 0 73  . -35.277 -10.108 64.739   1.00 50.01 73  A 1 
ATOM 553  O O   . ALA A 0 73  . -35.661 -8.538  62.319   1.00 50.01 73  A 1 
ATOM 554  N N   . GLY A 0 74  . -33.451 -8.155  62.186   1.00 55.00 74  A 1 
ATOM 555  C CA  . GLY A 0 74  . -33.425 -7.346  60.975   1.00 55.00 74  A 1 
ATOM 556  C C   . GLY A 0 74  . -32.211 -7.768  60.153   1.00 55.00 74  A 1 
ATOM 557  O O   . GLY A 0 74  . -31.243 -8.291  60.716   1.00 55.00 74  A 1 
ATOM 558  N N   . SER A 0 75  . -32.289 -7.582  58.843   1.00 63.86 75  A 1 
ATOM 559  C CA  . SER A 0 75  . -31.160 -7.734  57.928   1.00 63.86 75  A 1 
ATOM 560  C C   . SER A 0 75  . -31.133 -6.508  57.031   1.00 63.86 75  A 1 
ATOM 561  C CB  . SER A 0 75  . -31.258 -9.026  57.098   1.00 63.86 75  A 1 
ATOM 562  O O   . SER A 0 75  . -31.990 -6.413  56.159   1.00 63.86 75  A 1 
ATOM 563  O OG  . SER A 0 75  . -32.466 -9.100  56.357   1.00 63.86 75  A 1 
ATOM 564  N N   . ASN A 0 76  . -30.178 -5.625  57.292   1.00 68.15 76  A 1 
ATOM 565  C CA  . ASN A 0 76  . -29.678 -4.648  56.337   1.00 68.15 76  A 1 
ATOM 566  C C   . ASN A 0 76  . -28.484 -5.306  55.606   1.00 68.15 76  A 1 
ATOM 567  C CB  . ASN A 0 76  . -29.398 -3.332  57.095   1.00 68.15 76  A 1 
ATOM 568  O O   . ASN A 0 76  . -27.811 -6.179  56.181   1.00 68.15 76  A 1 
ATOM 569  C CG  . ASN A 0 76  . -28.102 -2.665  56.707   1.00 68.15 76  A 1 
ATOM 570  N ND2 . ASN A 0 76  . -28.093 -1.864  55.672   1.00 68.15 76  A 1 
ATOM 571  O OD1 . ASN A 0 76  . -27.099 -2.913  57.367   1.00 68.15 76  A 1 
ATOM 572  N N   . PHE A 0 77  . -28.300 -4.978  54.332   1.00 76.11 77  A 1 
ATOM 573  C CA  . PHE A 0 77  . -27.255 -5.514  53.464   1.00 76.11 77  A 1 
ATOM 574  C C   . PHE A 0 77  . -26.874 -4.447  52.438   1.00 76.11 77  A 1 
ATOM 575  C CB  . PHE A 0 77  . -27.745 -6.814  52.787   1.00 76.11 77  A 1 
ATOM 576  O O   . PHE A 0 77  . -27.533 -4.311  51.416   1.00 76.11 77  A 1 
ATOM 577  C CG  . PHE A 0 77  . -26.900 -7.308  51.615   1.00 76.11 77  A 1 
ATOM 578  C CD1 . PHE A 0 77  . -27.286 -7.019  50.290   1.00 76.11 77  A 1 
ATOM 579  C CD2 . PHE A 0 77  . -25.704 -8.017  51.842   1.00 76.11 77  A 1 
ATOM 580  C CE1 . PHE A 0 77  . -26.484 -7.414  49.207   1.00 76.11 77  A 1 
ATOM 581  C CE2 . PHE A 0 77  . -24.904 -8.426  50.757   1.00 76.11 77  A 1 
ATOM 582  C CZ  . PHE A 0 77  . -25.293 -8.121  49.439   1.00 76.11 77  A 1 
ATOM 583  N N   . ASP A 0 78  . -25.792 -3.730  52.720   1.00 86.07 78  A 1 
ATOM 584  C CA  . ASP A 0 78  . -25.165 -2.803  51.785   1.00 86.07 78  A 1 
ATOM 585  C C   . ASP A 0 78  . -24.101 -3.527  50.939   1.00 86.07 78  A 1 
ATOM 586  C CB  . ASP A 0 78  . -24.619 -1.516  52.467   1.00 86.07 78  A 1 
ATOM 587  O O   . ASP A 0 78  . -23.214 -4.223  51.457   1.00 86.07 78  A 1 
ATOM 588  C CG  . ASP A 0 78  . -24.591 -1.459  54.007   1.00 86.07 78  A 1 
ATOM 589  O OD1 . ASP A 0 78  . -25.594 -1.826  54.653   1.00 86.07 78  A 1 
ATOM 590  O OD2 . ASP A 0 78  . -23.541 -1.075  54.575   1.00 86.07 78  A 1 
ATOM 591  N N   . ALA A 0 79  . -24.166 -3.329  49.624   1.00 83.14 79  A 1 
ATOM 592  C CA  . ALA A 0 79  . -23.168 -3.750  48.652   1.00 83.14 79  A 1 
ATOM 593  C C   . ALA A 0 79  . -22.756 -2.567  47.765   1.00 83.14 79  A 1 
ATOM 594  C CB  . ALA A 0 79  . -23.712 -4.926  47.833   1.00 83.14 79  A 1 
ATOM 595  O O   . ALA A 0 79  . -23.573 -1.746  47.365   1.00 83.14 79  A 1 
ATOM 596  N N   . TYR A 0 80  . -21.469 -2.499  47.434   1.00 89.33 80  A 1 
ATOM 597  C CA  . TYR A 0 80  . -20.906 -1.537  46.489   1.00 89.33 80  A 1 
ATOM 598  C C   . TYR A 0 80  . -19.786 -2.222  45.708   1.00 89.33 80  A 1 
ATOM 599  C CB  . TYR A 0 80  . -20.393 -0.294  47.233   1.00 89.33 80  A 1 
ATOM 600  O O   . TYR A 0 80  . -18.967 -2.938  46.299   1.00 89.33 80  A 1 
ATOM 601  C CG  . TYR A 0 80  . -19.542 0.629   46.378   1.00 89.33 80  A 1 
ATOM 602  C CD1 . TYR A 0 80  . -18.147 0.436   46.318   1.00 89.33 80  A 1 
ATOM 603  C CD2 . TYR A 0 80  . -20.145 1.625   45.586   1.00 89.33 80  A 1 
ATOM 604  C CE1 . TYR A 0 80  . -17.359 1.222   45.456   1.00 89.33 80  A 1 
ATOM 605  C CE2 . TYR A 0 80  . -19.358 2.431   44.740   1.00 89.33 80  A 1 
ATOM 606  O OH  . TYR A 0 80  . -17.197 2.968   43.828   1.00 89.33 80  A 1 
ATOM 607  C CZ  . TYR A 0 80  . -17.966 2.222   44.664   1.00 89.33 80  A 1 
ATOM 608  N N   . GLY A 0 81  . -19.738 -1.987  44.401   1.00 86.45 81  A 1 
ATOM 609  C CA  . GLY A 0 81  . -18.751 -2.563  43.503   1.00 86.45 81  A 1 
ATOM 610  C C   . GLY A 0 81  . -18.282 -1.590  42.429   1.00 86.45 81  A 1 
ATOM 611  O O   . GLY A 0 81  . -18.921 -0.582  42.127   1.00 86.45 81  A 1 
ATOM 612  N N   . ARG A 0 82  . -17.109 -1.912  41.889   1.00 93.02 82  A 1 
ATOM 613  C CA  . ARG A 0 82  . -16.551 -1.331  40.674   1.00 93.02 82  A 1 
ATOM 614  C C   . ARG A 0 82  . -15.630 -2.362  40.038   1.00 93.02 82  A 1 
ATOM 615  C CB  . ARG A 0 82  . -15.813 -0.024  40.995   1.00 93.02 82  A 1 
ATOM 616  O O   . ARG A 0 82  . -14.788 -2.905  40.761   1.00 93.02 82  A 1 
ATOM 617  C CG  . ARG A 0 82  . -15.217 0.651   39.748   1.00 93.02 82  A 1 
ATOM 618  C CD  . ARG A 0 82  . -14.654 2.017   40.144   1.00 93.02 82  A 1 
ATOM 619  N NE  . ARG A 0 82  . -14.330 2.838   38.969   1.00 93.02 82  A 1 
ATOM 620  N NH1 . ARG A 0 82  . -14.346 4.882   39.994   1.00 93.02 82  A 1 
ATOM 621  N NH2 . ARG A 0 82  . -13.983 4.769   37.816   1.00 93.02 82  A 1 
ATOM 622  C CZ  . ARG A 0 82  . -14.210 4.148   38.928   1.00 93.02 82  A 1 
ATOM 623  N N   . ASP A 0 83  . -15.766 -2.601  38.743   1.00 87.47 83  A 1 
ATOM 624  C CA  . ASP A 0 83  . -14.763 -3.319  37.949   1.00 87.47 83  A 1 
ATOM 625  C C   . ASP A 0 83  . -14.110 -2.344  36.959   1.00 87.47 83  A 1 
ATOM 626  C CB  . ASP A 0 83  . -15.340 -4.595  37.299   1.00 87.47 83  A 1 
ATOM 627  O O   . ASP A 0 83  . -14.668 -1.287  36.681   1.00 87.47 83  A 1 
ATOM 628  C CG  . ASP A 0 83  . -14.303 -5.735  37.245   1.00 87.47 83  A 1 
ATOM 629  O OD1 . ASP A 0 83  . -13.083 -5.430  37.291   1.00 87.47 83  A 1 
ATOM 630  O OD2 . ASP A 0 83  . -14.707 -6.922  37.291   1.00 87.47 83  A 1 
ATOM 631  N N   . GLN A 0 84  . -12.878 -2.625  36.530   1.00 92.70 84  A 1 
ATOM 632  C CA  . GLN A 0 84  . -12.104 -1.724  35.664   1.00 92.70 84  A 1 
ATOM 633  C C   . GLN A 0 84  . -11.200 -2.517  34.714   1.00 92.70 84  A 1 
ATOM 634  C CB  . GLN A 0 84  . -11.246 -0.730  36.482   1.00 92.70 84  A 1 
ATOM 635  O O   . GLN A 0 84  . -10.055 -2.834  35.064   1.00 92.70 84  A 1 
ATOM 636  C CG  . GLN A 0 84  . -12.029 0.210   37.406   1.00 92.70 84  A 1 
ATOM 637  C CD  . GLN A 0 84  . -11.304 1.532   37.623   1.00 92.70 84  A 1 
ATOM 638  N NE2 . GLN A 0 84  . -11.719 2.573   36.942   1.00 92.70 84  A 1 
ATOM 639  O OE1 . GLN A 0 84  . -10.359 1.665   38.394   1.00 92.70 84  A 1 
ATOM 640  N N   . ASP A 0 85  . -11.682 -2.808  33.506   1.00 89.55 85  A 1 
ATOM 641  C CA  . ASP A 0 85  . -10.920 -3.548  32.497   1.00 89.55 85  A 1 
ATOM 642  C C   . ASP A 0 85  . -10.302 -2.595  31.453   1.00 89.55 85  A 1 
ATOM 643  C CB  . ASP A 0 85  . -11.755 -4.714  31.906   1.00 89.55 85  A 1 
ATOM 644  O O   . ASP A 0 85  . -10.891 -1.595  31.041   1.00 89.55 85  A 1 
ATOM 645  C CG  . ASP A 0 85  . -11.045 -6.088  31.930   1.00 89.55 85  A 1 
ATOM 646  O OD1 . ASP A 0 85  . -9.824  -6.140  32.226   1.00 89.55 85  A 1 
ATOM 647  O OD2 . ASP A 0 85  . -11.673 -7.107  31.555   1.00 89.55 85  A 1 
ATOM 648  N N   . LEU A 0 86  . -9.062  -2.872  31.031   1.00 93.81 86  A 1 
ATOM 649  C CA  . LEU A 0 86  . -8.314  -2.024  30.091   1.00 93.81 86  A 1 
ATOM 650  C C   . LEU A 0 86  . -7.468  -2.872  29.137   1.00 93.81 86  A 1 
ATOM 651  C CB  . LEU A 0 86  . -7.455  -1.003  30.869   1.00 93.81 86  A 1 
ATOM 652  O O   . LEU A 0 86  . -6.523  -3.554  29.540   1.00 93.81 86  A 1 
ATOM 653  C CG  . LEU A 0 86  . -6.571  -0.086  29.994   1.00 93.81 86  A 1 
ATOM 654  C CD1 . LEU A 0 86  . -7.369  0.861   29.099   1.00 93.81 86  A 1 
ATOM 655  C CD2 . LEU A 0 86  . -5.670  0.780   30.876   1.00 93.81 86  A 1 
ATOM 656  N N   . SER A 0 87  . -7.749  -2.756  27.840   1.00 95.28 87  A 1 
ATOM 657  C CA  . SER A 0 87  . -7.030  -3.445  26.769   1.00 95.28 87  A 1 
ATOM 658  C C   . SER A 0 87  . -6.452  -2.449  25.768   1.00 95.28 87  A 1 
ATOM 659  C CB  . SER A 0 87  . -7.966  -4.445  26.086   1.00 95.28 87  A 1 
ATOM 660  O O   . SER A 0 87  . -7.168  -1.611  25.225   1.00 95.28 87  A 1 
ATOM 661  O OG  . SER A 0 87  . -7.291  -5.121  25.036   1.00 95.28 87  A 1 
ATOM 662  N N   . ILE A 0 88  . -5.159  -2.582  25.461   1.00 95.96 88  A 1 
ATOM 663  C CA  . ILE A 0 88  . -4.458  -1.772  24.457   1.00 95.96 88  A 1 
ATOM 664  C C   . ILE A 0 88  . -3.614  -2.702  23.573   1.00 95.96 88  A 1 
ATOM 665  C CB  . ILE A 0 88  . -3.600  -0.664  25.129   1.00 95.96 88  A 1 
ATOM 666  O O   . ILE A 0 88  . -2.645  -3.293  24.050   1.00 95.96 88  A 1 
ATOM 667  C CG1 . ILE A 0 88  . -4.435  0.178   26.130   1.00 95.96 88  A 1 
ATOM 668  C CG2 . ILE A 0 88  . -2.950  0.211   24.037   1.00 95.96 88  A 1 
ATOM 669  C CD1 . ILE A 0 88  . -3.701  1.363   26.773   1.00 95.96 88  A 1 
ATOM 670  N N   . ASP A 0 89  . -3.963  -2.823  22.289   1.00 95.44 89  A 1 
ATOM 671  C CA  . ASP A 0 89  . -3.084  -3.389  21.250   1.00 95.44 89  A 1 
ATOM 672  C C   . ASP A 0 89  . -2.557  -2.214  20.415   1.00 95.44 89  A 1 
ATOM 673  C CB  . ASP A 0 89  . -3.821  -4.473  20.420   1.00 95.44 89  A 1 
ATOM 674  O O   . ASP A 0 89  . -3.290  -1.636  19.611   1.00 95.44 89  A 1 
ATOM 675  C CG  . ASP A 0 89  . -2.915  -5.360  19.529   1.00 95.44 89  A 1 
ATOM 676  O OD1 . ASP A 0 89  . -1.680  -5.164  19.510   1.00 95.44 89  A 1 
ATOM 677  O OD2 . ASP A 0 89  . -3.443  -6.306  18.885   1.00 95.44 89  A 1 
ATOM 678  N N   . GLU A 0 90  . -1.313  -1.800  20.668   1.00 95.83 90  A 1 
ATOM 679  C CA  . GLU A 0 90  . -0.635  -0.704  19.968   1.00 95.83 90  A 1 
ATOM 680  C C   . GLU A 0 90  . 0.605   -1.228  19.239   1.00 95.83 90  A 1 
ATOM 681  C CB  . GLU A 0 90  . -0.309  0.459   20.924   1.00 95.83 90  A 1 
ATOM 682  O O   . GLU A 0 90  . 1.395   -2.015  19.766   1.00 95.83 90  A 1 
ATOM 683  C CG  . GLU A 0 90  . 0.370   1.628   20.187   1.00 95.83 90  A 1 
ATOM 684  C CD  . GLU A 0 90  . 0.511   2.880   21.064   1.00 95.83 90  A 1 
ATOM 685  O OE1 . GLU A 0 90  . 0.044   3.954   20.613   1.00 95.83 90  A 1 
ATOM 686  O OE2 . GLU A 0 90  . 1.104   2.772   22.158   1.00 95.83 90  A 1 
ATOM 687  N N   . SER A 0 91  . 0.774   -0.794  17.993   1.00 94.28 91  A 1 
ATOM 688  C CA  . SER A 0 91  . 1.809   -1.295  17.101   1.00 94.28 91  A 1 
ATOM 689  C C   . SER A 0 91  . 2.284   -0.219  16.125   1.00 94.28 91  A 1 
ATOM 690  C CB  . SER A 0 91  . 1.299   -2.556  16.395   1.00 94.28 91  A 1 
ATOM 691  O O   . SER A 0 91  . 1.507   0.582   15.611   1.00 94.28 91  A 1 
ATOM 692  O OG  . SER A 0 91  . 0.085   -2.328  15.708   1.00 94.28 91  A 1 
ATOM 693  N N   . TYR A 0 92  . 3.592   -0.206  15.882   1.00 95.63 92  A 1 
ATOM 694  C CA  . TYR A 0 92  . 4.276   0.734   15.001   1.00 95.63 92  A 1 
ATOM 695  C C   . TYR A 0 92  . 5.333   -0.017  14.193   1.00 95.63 92  A 1 
ATOM 696  C CB  . TYR A 0 92  . 4.919   1.851   15.840   1.00 95.63 92  A 1 
ATOM 697  O O   . TYR A 0 92  . 5.982   -0.934  14.710   1.00 95.63 92  A 1 
ATOM 698  C CG  . TYR A 0 92  . 5.845   2.769   15.060   1.00 95.63 92  A 1 
ATOM 699  C CD1 . TYR A 0 92  . 7.238   2.551   15.075   1.00 95.63 92  A 1 
ATOM 700  C CD2 . TYR A 0 92  . 5.307   3.811   14.281   1.00 95.63 92  A 1 
ATOM 701  C CE1 . TYR A 0 92  . 8.089   3.375   14.312   1.00 95.63 92  A 1 
ATOM 702  C CE2 . TYR A 0 92  . 6.155   4.639   13.520   1.00 95.63 92  A 1 
ATOM 703  O OH  . TYR A 0 92  . 8.372   5.205   12.791   1.00 95.63 92  A 1 
ATOM 704  C CZ  . TYR A 0 92  . 7.548   4.419   13.534   1.00 95.63 92  A 1 
ATOM 705  N N   . GLY A 0 93  . 5.552   0.398   12.950   1.00 93.05 93  A 1 
ATOM 706  C CA  . GLY A 0 93  . 6.630   -0.128  12.129   1.00 93.05 93  A 1 
ATOM 707  C C   . GLY A 0 93  . 7.116   0.860   11.080   1.00 93.05 93  A 1 
ATOM 708  O O   . GLY A 0 93  . 6.387   1.733   10.616   1.00 93.05 93  A 1 
ATOM 709  N N   . SER A 0 94  . 8.370   0.680   10.675   1.00 93.37 94  A 1 
ATOM 710  C CA  . SER A 0 94  . 8.935   1.326   9.496    1.00 93.37 94  A 1 
ATOM 711  C C   . SER A 0 94  . 9.710   0.305   8.671    1.00 93.37 94  A 1 
ATOM 712  C CB  . SER A 0 94  . 9.820   2.512   9.885    1.00 93.37 94  A 1 
ATOM 713  O O   . SER A 0 94  . 10.390  -0.562  9.221    1.00 93.37 94  A 1 
ATOM 714  O OG  . SER A 0 94  . 10.273  3.176   8.721    1.00 93.37 94  A 1 
ATOM 715  N N   . THR A 0 95  . 9.591   0.403   7.350    1.00 91.74 95  A 1 
ATOM 716  C CA  . THR A 0 95  . 10.355  -0.369  6.370    1.00 91.74 95  A 1 
ATOM 717  C C   . THR A 0 95  . 11.021  0.607   5.414    1.00 91.74 95  A 1 
ATOM 718  C CB  . THR A 0 95  . 9.446   -1.336  5.597    1.00 91.74 95  A 1 
ATOM 719  O O   . THR A 0 95  . 10.343  1.435   4.813    1.00 91.74 95  A 1 
ATOM 720  C CG2 . THR A 0 95  . 10.198  -2.165  4.554    1.00 91.74 95  A 1 
ATOM 721  O OG1 . THR A 0 95  . 8.879   -2.252  6.504    1.00 91.74 95  A 1 
ATOM 722  N N   . GLN A 0 96  . 12.338  0.490   5.252    1.00 92.63 96  A 1 
ATOM 723  C CA  . GLN A 0 96  . 13.105  1.241   4.259    1.00 92.63 96  A 1 
ATOM 724  C C   . GLN A 0 96  . 13.873  0.251   3.385    1.00 92.63 96  A 1 
ATOM 725  C CB  . GLN A 0 96  . 14.061  2.239   4.931    1.00 92.63 96  A 1 
ATOM 726  O O   . GLN A 0 96  . 14.647  -0.562  3.893    1.00 92.63 96  A 1 
ATOM 727  C CG  . GLN A 0 96  . 13.358  3.201   5.900    1.00 92.63 96  A 1 
ATOM 728  C CD  . GLN A 0 96  . 14.222  4.423   6.190    1.00 92.63 96  A 1 
ATOM 729  N NE2 . GLN A 0 96  . 14.097  5.473   5.416    1.00 92.63 96  A 1 
ATOM 730  O OE1 . GLN A 0 96  . 15.063  4.446   7.075    1.00 92.63 96  A 1 
ATOM 731  N N   . ALA A 0 97  . 13.671  0.314   2.073    1.00 91.36 97  A 1 
ATOM 732  C CA  . ALA A 0 97  . 14.320  -0.544  1.091    1.00 91.36 97  A 1 
ATOM 733  C C   . ALA A 0 97  . 14.899  0.305   -0.043   1.00 91.36 97  A 1 
ATOM 734  C CB  . ALA A 0 97  . 13.311  -1.581  0.585    1.00 91.36 97  A 1 
ATOM 735  O O   . ALA A 0 97  . 14.248  1.217   -0.550   1.00 91.36 97  A 1 
ATOM 736  N N   . LYS A 0 98  . 16.140  0.012   -0.442   1.00 92.31 98  A 1 
ATOM 737  C CA  . LYS A 0 98  . 16.836  0.692   -1.541   1.00 92.31 98  A 1 
ATOM 738  C C   . LYS A 0 98  . 17.576  -0.347  -2.370   1.00 92.31 98  A 1 
ATOM 739  C CB  . LYS A 0 98  . 17.779  1.793   -1.009   1.00 92.31 98  A 1 
ATOM 740  O O   . LYS A 0 98  . 18.270  -1.191  -1.805   1.00 92.31 98  A 1 
ATOM 741  C CG  . LYS A 0 98  . 16.975  2.888   -0.290   1.00 92.31 98  A 1 
ATOM 742  C CD  . LYS A 0 98  . 17.805  4.026   0.308    1.00 92.31 98  A 1 
ATOM 743  C CE  . LYS A 0 98  . 16.793  4.943   1.015    1.00 92.31 98  A 1 
ATOM 744  N NZ  . LYS A 0 98  . 17.431  6.002   1.830    1.00 92.31 98  A 1 
ATOM 745  N N   . SER A 0 99  . 17.424  -0.291  -3.687   1.00 86.44 99  A 1 
ATOM 746  C CA  . SER A 0 99  . 18.102  -1.182  -4.628   1.00 86.44 99  A 1 
ATOM 747  C C   . SER A 0 99  . 18.743  -0.381  -5.748   1.00 86.44 99  A 1 
ATOM 748  C CB  . SER A 0 99  . 17.147  -2.238  -5.199   1.00 86.44 99  A 1 
ATOM 749  O O   . SER A 0 99  . 18.134  0.551   -6.272   1.00 86.44 99  A 1 
ATOM 750  O OG  . SER A 0 99  . 16.098  -1.654  -5.945   1.00 86.44 99  A 1 
ATOM 751  N N   . TYR A 0 100 . 19.945  -0.795  -6.131   1.00 87.57 100 A 1 
ATOM 752  C CA  . TYR A 0 100 . 20.700  -0.238  -7.244   1.00 87.57 100 A 1 
ATOM 753  C C   . TYR A 0 100 . 21.185  -1.403  -8.110   1.00 87.57 100 A 1 
ATOM 754  C CB  . TYR A 0 100 . 21.872  0.604   -6.714   1.00 87.57 100 A 1 
ATOM 755  O O   . TYR A 0 100 . 21.739  -2.368  -7.580   1.00 87.57 100 A 1 
ATOM 756  C CG  . TYR A 0 100 . 21.468  1.708   -5.749   1.00 87.57 100 A 1 
ATOM 757  C CD1 . TYR A 0 100 . 21.023  2.946   -6.248   1.00 87.57 100 A 1 
ATOM 758  C CD2 . TYR A 0 100 . 21.518  1.489   -4.357   1.00 87.57 100 A 1 
ATOM 759  C CE1 . TYR A 0 100 . 20.623  3.965   -5.362   1.00 87.57 100 A 1 
ATOM 760  C CE2 . TYR A 0 100 . 21.114  2.503   -3.466   1.00 87.57 100 A 1 
ATOM 761  O OH  . TYR A 0 100 . 20.269  4.722   -3.111   1.00 87.57 100 A 1 
ATOM 762  C CZ  . TYR A 0 100 . 20.665  3.742   -3.968   1.00 87.57 100 A 1 
ATOM 763  N N   . ARG A 0 101 . 20.972  -1.315  -9.422   1.00 82.04 101 A 1 
ATOM 764  C CA  . ARG A 0 101 . 21.498  -2.232  -10.440  1.00 82.04 101 A 1 
ATOM 765  C C   . ARG A 0 101 . 22.191  -1.385  -11.499  1.00 82.04 101 A 1 
ATOM 766  C CB  . ARG A 0 101 . 20.341  -3.075  -11.009  1.00 82.04 101 A 1 
ATOM 767  O O   . ARG A 0 101 . 21.663  -0.349  -11.887  1.00 82.04 101 A 1 
ATOM 768  C CG  . ARG A 0 101 . 20.735  -4.072  -12.117  1.00 82.04 101 A 1 
ATOM 769  C CD  . ARG A 0 101 . 19.474  -4.808  -12.599  1.00 82.04 101 A 1 
ATOM 770  N NE  . ARG A 0 101 . 19.752  -5.769  -13.684  1.00 82.04 101 A 1 
ATOM 771  N NH1 . ARG A 0 101 . 17.803  -5.564  -14.894  1.00 82.04 101 A 1 
ATOM 772  N NH2 . ARG A 0 101 . 19.377  -6.970  -15.568  1.00 82.04 101 A 1 
ATOM 773  C CZ  . ARG A 0 101 . 18.975  -6.098  -14.701  1.00 82.04 101 A 1 
ATOM 774  N N   . ALA A 0 102 . 23.361  -1.822  -11.938  1.00 84.41 102 A 1 
ATOM 775  C CA  . ALA A 0 102 . 24.088  -1.226  -13.047  1.00 84.41 102 A 1 
ATOM 776  C C   . ALA A 0 102 . 24.699  -2.355  -13.878  1.00 84.41 102 A 1 
ATOM 777  C CB  . ALA A 0 102 . 25.145  -0.251  -12.517  1.00 84.41 102 A 1 
ATOM 778  O O   . ALA A 0 102 . 25.243  -3.303  -13.306  1.00 84.41 102 A 1 
ATOM 779  N N   . GLU A 0 103 . 24.572  -2.268  -15.195  1.00 76.86 103 A 1 
ATOM 780  C CA  . GLU A 0 103 . 25.068  -3.245  -16.165  1.00 76.86 103 A 1 
ATOM 781  C C   . GLU A 0 103 . 25.653  -2.479  -17.354  1.00 76.86 103 A 1 
ATOM 782  C CB  . GLU A 0 103 . 23.934  -4.205  -16.591  1.00 76.86 103 A 1 
ATOM 783  O O   . GLU A 0 103 . 25.065  -1.493  -17.793  1.00 76.86 103 A 1 
ATOM 784  C CG  . GLU A 0 103 . 23.489  -5.081  -15.405  1.00 76.86 103 A 1 
ATOM 785  C CD  . GLU A 0 103 . 22.359  -6.073  -15.689  1.00 76.86 103 A 1 
ATOM 786  O OE1 . GLU A 0 103 . 22.030  -6.859  -14.765  1.00 76.86 103 A 1 
ATOM 787  O OE2 . GLU A 0 103 . 21.661  -6.004  -16.720  1.00 76.86 103 A 1 
ATOM 788  N N   . SER A 0 104 . 26.816  -2.904  -17.846  1.00 74.95 104 A 1 
ATOM 789  C CA  . SER A 0 104 . 27.493  -2.279  -18.985  1.00 74.95 104 A 1 
ATOM 790  C C   . SER A 0 104 . 28.238  -3.314  -19.832  1.00 74.95 104 A 1 
ATOM 791  C CB  . SER A 0 104 . 28.427  -1.153  -18.527  1.00 74.95 104 A 1 
ATOM 792  O O   . SER A 0 104 . 28.520  -4.414  -19.343  1.00 74.95 104 A 1 
ATOM 793  O OG  . SER A 0 104 . 29.458  -1.619  -17.665  1.00 74.95 104 A 1 
ATOM 794  N N   . TYR A 0 105 . 28.513  -2.999  -21.104  1.00 51.37 105 A 1 
ATOM 795  C CA  . TYR A 0 105 . 29.013  -3.980  -22.076  1.00 51.37 105 A 1 
ATOM 796  C C   . TYR A 0 105 . 30.085  -3.445  -23.052  1.00 51.37 105 A 1 
ATOM 797  C CB  . TYR A 0 105 . 27.806  -4.573  -22.829  1.00 51.37 105 A 1 
ATOM 798  O O   . TYR A 0 105 . 29.846  -2.493  -23.777  1.00 51.37 105 A 1 
ATOM 799  C CG  . TYR A 0 105 . 28.114  -5.836  -23.602  1.00 51.37 105 A 1 
ATOM 800  C CD1 . TYR A 0 105 . 28.043  -5.859  -25.011  1.00 51.37 105 A 1 
ATOM 801  C CD2 . TYR A 0 105 . 28.574  -6.964  -22.900  1.00 51.37 105 A 1 
ATOM 802  C CE1 . TYR A 0 105 . 28.499  -6.986  -25.723  1.00 51.37 105 A 1 
ATOM 803  C CE2 . TYR A 0 105 . 29.071  -8.069  -23.606  1.00 51.37 105 A 1 
ATOM 804  O OH  . TYR A 0 105 . 29.833  -8.981  -25.664  1.00 51.37 105 A 1 
ATOM 805  C CZ  . TYR A 0 105 . 29.080  -8.058  -25.016  1.00 51.37 105 A 1 
ATOM 806  N N   . ASP A 0 106 . 31.242  -4.115  -23.042  1.00 58.48 106 A 1 
ATOM 807  C CA  . ASP A 0 106 . 32.181  -4.486  -24.123  1.00 58.48 106 A 1 
ATOM 808  C C   . ASP A 0 106 . 32.573  -3.552  -25.298  1.00 58.48 106 A 1 
ATOM 809  C CB  . ASP A 0 106 . 31.787  -5.888  -24.627  1.00 58.48 106 A 1 
ATOM 810  O O   . ASP A 0 106 . 32.047  -2.473  -25.546  1.00 58.48 106 A 1 
ATOM 811  C CG  . ASP A 0 106 . 31.988  -7.010  -23.593  1.00 58.48 106 A 1 
ATOM 812  O OD1 . ASP A 0 106 . 32.098  -6.714  -22.379  1.00 58.48 106 A 1 
ATOM 813  O OD2 . ASP A 0 106 . 32.046  -8.189  -24.027  1.00 58.48 106 A 1 
ATOM 814  N N   . GLU A 0 107 . 33.613  -4.002  -26.016  1.00 54.94 107 A 1 
ATOM 815  C CA  . GLU A 0 107 . 34.454  -3.224  -26.928  1.00 54.94 107 A 1 
ATOM 816  C C   . GLU A 0 107 . 34.974  -4.067  -28.117  1.00 54.94 107 A 1 
ATOM 817  C CB  . GLU A 0 107 . 35.682  -2.702  -26.148  1.00 54.94 107 A 1 
ATOM 818  O O   . GLU A 0 107 . 35.267  -5.254  -27.952  1.00 54.94 107 A 1 
ATOM 819  C CG  . GLU A 0 107 . 35.381  -1.958  -24.829  1.00 54.94 107 A 1 
ATOM 820  C CD  . GLU A 0 107 . 36.577  -1.143  -24.304  1.00 54.94 107 A 1 
ATOM 821  O OE1 . GLU A 0 107 . 36.360  -0.132  -23.596  1.00 54.94 107 A 1 
ATOM 822  O OE2 . GLU A 0 107 . 37.732  -1.346  -24.748  1.00 54.94 107 A 1 
ATOM 823  N N   . TRP A 0 108 . 35.166  -3.459  -29.296  1.00 65.28 108 A 1 
ATOM 824  C CA  . TRP A 0 108 . 35.745  -4.084  -30.495  1.00 65.28 108 A 1 
ATOM 825  C C   . TRP A 0 108 . 36.591  -3.120  -31.359  1.00 65.28 108 A 1 
ATOM 826  C CB  . TRP A 0 108 . 34.642  -4.781  -31.313  1.00 65.28 108 A 1 
ATOM 827  O O   . TRP A 0 108 . 36.356  -1.915  -31.405  1.00 65.28 108 A 1 
ATOM 828  C CG  . TRP A 0 108 . 33.471  -3.961  -31.778  1.00 65.28 108 A 1 
ATOM 829  C CD1 . TRP A 0 108 . 32.344  -3.730  -31.063  1.00 65.28 108 A 1 
ATOM 830  C CD2 . TRP A 0 108 . 33.268  -3.286  -33.060  1.00 65.28 108 A 1 
ATOM 831  C CE2 . TRP A 0 108 . 31.971  -2.687  -33.055  1.00 65.28 108 A 1 
ATOM 832  C CE3 . TRP A 0 108 . 34.045  -3.117  -34.228  1.00 65.28 108 A 1 
ATOM 833  N NE1 . TRP A 0 108 . 31.462  -2.968  -31.806  1.00 65.28 108 A 1 
ATOM 834  C CH2 . TRP A 0 108 . 32.267  -1.816  -35.293  1.00 65.28 108 A 1 
ATOM 835  C CZ2 . TRP A 0 108 . 31.468  -1.968  -34.148  1.00 65.28 108 A 1 
ATOM 836  C CZ3 . TRP A 0 108 . 33.549  -2.394  -35.332  1.00 65.28 108 A 1 
ATOM 837  N N   . ASP A 0 109 . 37.599  -3.676  -32.041  1.00 73.50 109 A 1 
ATOM 838  C CA  . ASP A 0 109 . 38.577  -2.993  -32.910  1.00 73.50 109 A 1 
ATOM 839  C C   . ASP A 0 109 . 38.998  -3.948  -34.046  1.00 73.50 109 A 1 
ATOM 840  C CB  . ASP A 0 109 . 39.797  -2.564  -32.060  1.00 73.50 109 A 1 
ATOM 841  O O   . ASP A 0 109 . 39.213  -5.143  -33.811  1.00 73.50 109 A 1 
ATOM 842  C CG  . ASP A 0 109 . 40.979  -1.950  -32.835  1.00 73.50 109 A 1 
ATOM 843  O OD1 . ASP A 0 109 . 40.791  -1.414  -33.944  1.00 73.50 109 A 1 
ATOM 844  O OD2 . ASP A 0 109 . 42.117  -2.009  -32.314  1.00 73.50 109 A 1 
ATOM 845  N N   . ASN A 0 110 . 39.107  -3.431  -35.270  1.00 66.60 110 A 1 
ATOM 846  C CA  . ASN A 0 110 . 39.573  -4.120  -36.467  1.00 66.60 110 A 1 
ATOM 847  C C   . ASN A 0 110 . 40.466  -3.188  -37.300  1.00 66.60 110 A 1 
ATOM 848  C CB  . ASN A 0 110 . 38.371  -4.609  -37.290  1.00 66.60 110 A 1 
ATOM 849  O O   . ASN A 0 110 . 40.093  -2.054  -37.597  1.00 66.60 110 A 1 
ATOM 850  C CG  . ASN A 0 110 . 38.843  -5.368  -38.517  1.00 66.60 110 A 1 
ATOM 851  N ND2 . ASN A 0 110 . 38.601  -4.868  -39.705  1.00 66.60 110 A 1 
ATOM 852  O OD1 . ASN A 0 110 . 39.484  -6.400  -38.406  1.00 66.60 110 A 1 
ATOM 853  N N   . GLN A 0 111 . 41.631  -3.691  -37.714  1.00 69.08 111 A 1 
ATOM 854  C CA  . GLN A 0 111 . 42.656  -2.926  -38.427  1.00 69.08 111 A 1 
ATOM 855  C C   . GLN A 0 111 . 43.189  -3.762  -39.592  1.00 69.08 111 A 1 
ATOM 856  C CB  . GLN A 0 111 . 43.816  -2.581  -37.466  1.00 69.08 111 A 1 
ATOM 857  O O   . GLN A 0 111 . 43.883  -4.755  -39.345  1.00 69.08 111 A 1 
ATOM 858  C CG  . GLN A 0 111 . 43.402  -1.792  -36.212  1.00 69.08 111 A 1 
ATOM 859  C CD  . GLN A 0 111 . 44.536  -1.619  -35.201  1.00 69.08 111 A 1 
ATOM 860  N NE2 . GLN A 0 111 . 44.227  -1.278  -33.976  1.00 69.08 111 A 1 
ATOM 861  O OE1 . GLN A 0 111 . 45.725  -1.796  -35.477  1.00 69.08 111 A 1 
ATOM 862  N N   . ASP A 0 112 . 42.925  -3.342  -40.828  1.00 61.83 112 A 1 
ATOM 863  C CA  . ASP A 0 112 . 43.588  -3.882  -42.016  1.00 61.83 112 A 1 
ATOM 864  C C   . ASP A 0 112 . 44.669  -2.915  -42.522  1.00 61.83 112 A 1 
ATOM 865  C CB  . ASP A 0 112 . 42.590  -4.313  -43.103  1.00 61.83 112 A 1 
ATOM 866  O O   . ASP A 0 112 . 44.569  -1.697  -42.363  1.00 61.83 112 A 1 
ATOM 867  C CG  . ASP A 0 112 . 43.065  -5.613  -43.769  1.00 61.83 112 A 1 
ATOM 868  O OD1 . ASP A 0 112 . 44.307  -5.798  -43.840  1.00 61.83 112 A 1 
ATOM 869  O OD2 . ASP A 0 112 . 42.202  -6.466  -44.074  1.00 61.83 112 A 1 
ATOM 870  N N   . ARG A 0 113 . 45.784  -3.470  -43.005  1.00 63.81 113 A 1 
ATOM 871  C CA  . ARG A 0 113 . 47.018  -2.726  -43.335  1.00 63.81 113 A 1 
ATOM 872  C C   . ARG A 0 113 . 47.893  -3.499  -44.323  1.00 63.81 113 A 1 
ATOM 873  C CB  . ARG A 0 113 . 47.828  -2.367  -42.070  1.00 63.81 113 A 1 
ATOM 874  O O   . ARG A 0 113 . 49.085  -3.721  -44.056  1.00 63.81 113 A 1 
ATOM 875  C CG  . ARG A 0 113 . 47.200  -1.327  -41.134  1.00 63.81 113 A 1 
ATOM 876  C CD  . ARG A 0 113 . 48.211  -0.880  -40.078  1.00 63.81 113 A 1 
ATOM 877  N NE  . ARG A 0 113 . 48.370  -1.938  -39.063  1.00 63.81 113 A 1 
ATOM 878  N NH1 . ARG A 0 113 . 47.530  -0.775  -37.269  1.00 63.81 113 A 1 
ATOM 879  N NH2 . ARG A 0 113 . 47.662  -2.973  -37.161  1.00 63.81 113 A 1 
ATOM 880  C CZ  . ARG A 0 113 . 47.877  -1.888  -37.841  1.00 63.81 113 A 1 
ATOM 881  N N   . ASP A 0 114 . 47.308  -3.951  -45.422  1.00 67.32 114 A 1 
ATOM 882  C CA  . ASP A 0 114 . 48.080  -4.540  -46.513  1.00 67.32 114 A 1 
ATOM 883  C C   . ASP A 0 114 . 48.810  -3.448  -47.331  1.00 67.32 114 A 1 
ATOM 884  C CB  . ASP A 0 114 . 47.223  -5.562  -47.302  1.00 67.32 114 A 1 
ATOM 885  O O   . ASP A 0 114 . 48.793  -2.258  -46.994  1.00 67.32 114 A 1 
ATOM 886  C CG  . ASP A 0 114 . 47.383  -7.028  -46.816  1.00 67.32 114 A 1 
ATOM 887  O OD1 . ASP A 0 114 . 48.276  -7.321  -45.972  1.00 67.32 114 A 1 
ATOM 888  O OD2 . ASP A 0 114 . 46.733  -7.927  -47.396  1.00 67.32 114 A 1 
ATOM 889  N N   . LYS A 0 115 . 49.649  -3.876  -48.288  1.00 60.13 115 A 1 
ATOM 890  C CA  . LYS A 0 115 . 50.500  -2.986  -49.102  1.00 60.13 115 A 1 
ATOM 891  C C   . LYS A 0 115 . 50.702  -3.537  -50.504  1.00 60.13 115 A 1 
ATOM 892  C CB  . LYS A 0 115 . 51.868  -2.725  -48.435  1.00 60.13 115 A 1 
ATOM 893  O O   . LYS A 0 115 . 51.520  -4.439  -50.718  1.00 60.13 115 A 1 
ATOM 894  C CG  . LYS A 0 115 . 51.689  -1.942  -47.135  1.00 60.13 115 A 1 
ATOM 895  C CD  . LYS A 0 115 . 52.952  -1.309  -46.566  1.00 60.13 115 A 1 
ATOM 896  C CE  . LYS A 0 115 . 52.450  -0.608  -45.299  1.00 60.13 115 A 1 
ATOM 897  N NZ  . LYS A 0 115 . 53.274  0.559   -44.928  1.00 60.13 115 A 1 
ATOM 898  N N   . GLN A 0 116 . 50.021  -2.945  -51.476  1.00 60.63 116 A 1 
ATOM 899  C CA  . GLN A 0 116 . 50.069  -3.382  -52.869  1.00 60.63 116 A 1 
ATOM 900  C C   . GLN A 0 116 . 51.257  -2.764  -53.629  1.00 60.63 116 A 1 
ATOM 901  C CB  . GLN A 0 116 . 48.701  -3.180  -53.533  1.00 60.63 116 A 1 
ATOM 902  O O   . GLN A 0 116 . 51.180  -1.709  -54.264  1.00 60.63 116 A 1 
ATOM 903  C CG  . GLN A 0 116 . 47.601  -3.907  -52.728  1.00 60.63 116 A 1 
ATOM 904  C CD  . GLN A 0 116 . 46.344  -4.230  -53.529  1.00 60.63 116 A 1 
ATOM 905  N NE2 . GLN A 0 116 . 45.203  -4.294  -52.889  1.00 60.63 116 A 1 
ATOM 906  O OE1 . GLN A 0 116 . 46.388  -4.488  -54.727  1.00 60.63 116 A 1 
ATOM 907  N N   . LEU A 0 117 . 52.395  -3.463  -53.581  1.00 50.75 117 A 1 
ATOM 908  C CA  . LEU A 0 117 . 53.568  -3.159  -54.404  1.00 50.75 117 A 1 
ATOM 909  C C   . LEU A 0 117 . 53.398  -3.708  -55.828  1.00 50.75 117 A 1 
ATOM 910  C CB  . LEU A 0 117 . 54.842  -3.727  -53.750  1.00 50.75 117 A 1 
ATOM 911  O O   . LEU A 0 117 . 53.362  -4.924  -56.034  1.00 50.75 117 A 1 
ATOM 912  C CG  . LEU A 0 117 . 55.265  -3.038  -52.440  1.00 50.75 117 A 1 
ATOM 913  C CD1 . LEU A 0 117 . 56.476  -3.769  -51.855  1.00 50.75 117 A 1 
ATOM 914  C CD2 . LEU A 0 117 . 55.664  -1.575  -52.654  1.00 50.75 117 A 1 
ATOM 915  N N   . ALA A 0 118 . 53.381  -2.818  -56.824  1.00 51.91 118 A 1 
ATOM 916  C CA  . ALA A 0 118 . 53.458  -3.208  -58.229  1.00 51.91 118 A 1 
ATOM 917  C C   . ALA A 0 118 . 54.762  -3.984  -58.520  1.00 51.91 118 A 1 
ATOM 918  C CB  . ALA A 0 118 . 53.303  -1.962  -59.108  1.00 51.91 118 A 1 
ATOM 919  O O   . ALA A 0 118 . 55.815  -3.720  -57.932  1.00 51.91 118 A 1 
ATOM 920  N N   . GLN A 0 119 . 54.690  -4.970  -59.421  1.00 52.46 119 A 1 
ATOM 921  C CA  . GLN A 0 119 . 55.741  -5.979  -59.603  1.00 52.46 119 A 1 
ATOM 922  C C   . GLN A 0 119 . 57.099  -5.370  -59.991  1.00 52.46 119 A 1 
ATOM 923  C CB  . GLN A 0 119 . 55.311  -7.007  -60.662  1.00 52.46 119 A 1 
ATOM 924  O O   . GLN A 0 119 . 57.261  -4.810  -61.074  1.00 52.46 119 A 1 
ATOM 925  C CG  . GLN A 0 119 . 54.111  -7.862  -60.223  1.00 52.46 119 A 1 
ATOM 926  C CD  . GLN A 0 119 . 53.703  -8.892  -61.274  1.00 52.46 119 A 1 
ATOM 927  N NE2 . GLN A 0 119 . 52.743  -9.738  -60.975  1.00 52.46 119 A 1 
ATOM 928  O OE1 . GLN A 0 119 . 54.228  -8.969  -62.372  1.00 52.46 119 A 1 
ATOM 929  N N   . ALA A 0 120 . 58.105  -5.544  -59.132  1.00 42.31 120 A 1 
ATOM 930  C CA  . ALA A 0 120 . 59.463  -5.072  -59.384  1.00 42.31 120 A 1 
ATOM 931  C C   . ALA A 0 120 . 60.228  -6.013  -60.333  1.00 42.31 120 A 1 
ATOM 932  C CB  . ALA A 0 120 . 60.181  -4.897  -58.040  1.00 42.31 120 A 1 
ATOM 933  O O   . ALA A 0 120 . 60.471  -7.175  -60.004  1.00 42.31 120 A 1 
ATOM 934  N N   . TRP A 0 121 . 60.655  -5.488  -61.483  1.00 42.79 121 A 1 
ATOM 935  C CA  . TRP A 0 121 . 61.608  -6.136  -62.392  1.00 42.79 121 A 1 
ATOM 936  C C   . TRP A 0 121 . 63.001  -5.509  -62.164  1.00 42.79 121 A 1 
ATOM 937  C CB  . TRP A 0 121 . 61.082  -6.089  -63.840  1.00 42.79 121 A 1 
ATOM 938  O O   . TRP A 0 121 . 63.108  -4.334  -61.809  1.00 42.79 121 A 1 
ATOM 939  C CG  . TRP A 0 121 . 59.866  -6.941  -64.143  1.00 42.79 121 A 1 
ATOM 940  C CD1 . TRP A 0 121 . 58.710  -6.969  -63.435  1.00 42.79 121 A 1 
ATOM 941  C CD2 . TRP A 0 121 . 59.639  -7.863  -65.264  1.00 42.79 121 A 1 
ATOM 942  C CE2 . TRP A 0 121 . 58.335  -8.435  -65.133  1.00 42.79 121 A 1 
ATOM 943  C CE3 . TRP A 0 121 . 60.390  -8.259  -66.394  1.00 42.79 121 A 1 
ATOM 944  N NE1 . TRP A 0 121 . 57.819  -7.862  -63.994  1.00 42.79 121 A 1 
ATOM 945  C CH2 . TRP A 0 121 . 58.587  -9.724  -67.165  1.00 42.79 121 A 1 
ATOM 946  C CZ2 . TRP A 0 121 . 57.810  -9.354  -66.055  1.00 42.79 121 A 1 
ATOM 947  C CZ3 . TRP A 0 121 . 59.871  -9.175  -67.333  1.00 42.79 121 A 1 
ATOM 948  N N   . GLY A 0 122 . 64.060  -6.323  -62.220  1.00 45.69 122 A 1 
ATOM 949  C CA  . GLY A 0 122 . 65.358  -6.011  -61.597  1.00 45.69 122 A 1 
ATOM 950  C C   . GLY A 0 122 . 66.324  -5.161  -62.432  1.00 45.69 122 A 1 
ATOM 951  O O   . GLY A 0 122 . 66.245  -5.153  -63.653  1.00 45.69 122 A 1 
ATOM 952  N N   . LYS A 0 123 . 67.273  -4.496  -61.750  1.00 40.91 123 A 1 
ATOM 953  C CA  . LYS A 0 123 . 68.375  -3.736  -62.370  1.00 40.91 123 A 1 
ATOM 954  C C   . LYS A 0 123 . 69.514  -4.648  -62.840  1.00 40.91 123 A 1 
ATOM 955  C CB  . LYS A 0 123 . 68.999  -2.725  -61.384  1.00 40.91 123 A 1 
ATOM 956  O O   . LYS A 0 123 . 70.052  -5.406  -62.029  1.00 40.91 123 A 1 
ATOM 957  C CG  . LYS A 0 123 . 68.063  -1.659  -60.796  1.00 40.91 123 A 1 
ATOM 958  C CD  . LYS A 0 123 . 68.893  -0.614  -60.023  1.00 40.91 123 A 1 
ATOM 959  C CE  . LYS A 0 123 . 67.997  0.515   -59.497  1.00 40.91 123 A 1 
ATOM 960  N NZ  . LYS A 0 123 . 68.756  1.774   -59.230  1.00 40.91 123 A 1 
ATOM 961  N N   . ASP A 0 124 . 69.980  -4.451  -64.063  1.00 38.19 124 A 1 
ATOM 962  C CA  . ASP A 0 124 . 71.353  -4.700  -64.499  1.00 38.19 124 A 1 
ATOM 963  C C   . ASP A 0 124 . 72.220  -3.428  -64.359  1.00 38.19 124 A 1 
ATOM 964  C CB  . ASP A 0 124 . 71.400  -5.346  -65.903  1.00 38.19 124 A 1 
ATOM 965  O O   . ASP A 0 124 . 71.732  -2.301  -64.291  1.00 38.19 124 A 1 
ATOM 966  C CG  . ASP A 0 124 . 70.342  -4.902  -66.932  1.00 38.19 124 A 1 
ATOM 967  O OD1 . ASP A 0 124 . 69.637  -3.899  -66.679  1.00 38.19 124 A 1 
ATOM 968  O OD2 . ASP A 0 124 . 70.204  -5.649  -67.924  1.00 38.19 124 A 1 
ATOM 969  N N   . ARG A 0 125 . 73.534  -3.622  -64.186  1.00 39.60 125 A 1 
ATOM 970  C CA  . ARG A 0 125 . 74.559  -2.563  -64.135  1.00 39.60 125 A 1 
ATOM 971  C C   . ARG A 0 125 . 75.894  -3.165  -64.568  1.00 39.60 125 A 1 
ATOM 972  C CB  . ARG A 0 125 . 74.715  -1.957  -62.721  1.00 39.60 125 A 1 
ATOM 973  O O   . ARG A 0 125 . 76.564  -3.821  -63.763  1.00 39.60 125 A 1 
ATOM 974  C CG  . ARG A 0 125 . 73.724  -0.841  -62.338  1.00 39.60 125 A 1 
ATOM 975  C CD  . ARG A 0 125 . 74.214  -0.202  -61.027  1.00 39.60 125 A 1 
ATOM 976  N NE  . ARG A 0 125 . 73.373  0.918   -60.551  1.00 39.60 125 A 1 
ATOM 977  N NH1 . ARG A 0 125 . 74.508  1.270   -58.589  1.00 39.60 125 A 1 
ATOM 978  N NH2 . ARG A 0 125 . 72.806  2.595   -59.098  1.00 39.60 125 A 1 
ATOM 979  C CZ  . ARG A 0 125 . 73.560  1.590   -59.427  1.00 39.60 125 A 1 
ATOM 980  N N   . ASP A 0 126 . 76.304  -2.904  -65.802  1.00 43.06 126 A 1 
ATOM 981  C CA  . ASP A 0 126 . 77.505  -3.497  -66.397  1.00 43.06 126 A 1 
ATOM 982  C C   . ASP A 0 126 . 78.807  -2.839  -65.904  1.00 43.06 126 A 1 
ATOM 983  C CB  . ASP A 0 126 . 77.356  -3.559  -67.932  1.00 43.06 126 A 1 
ATOM 984  O O   . ASP A 0 126 . 79.464  -2.047  -66.580  1.00 43.06 126 A 1 
ATOM 985  C CG  . ASP A 0 126 . 76.648  -4.837  -68.411  1.00 43.06 126 A 1 
ATOM 986  O OD1 . ASP A 0 126 . 76.144  -5.593  -67.546  1.00 43.06 126 A 1 
ATOM 987  O OD2 . ASP A 0 126 . 76.729  -5.108  -69.627  1.00 43.06 126 A 1 
ATOM 988  N N   . GLN A 0 127 . 79.233  -3.206  -64.690  1.00 36.10 127 A 1 
ATOM 989  C CA  . GLN A 0 127 . 80.550  -2.831  -64.162  1.00 36.10 127 A 1 
ATOM 990  C C   . GLN A 0 127 . 81.692  -3.625  -64.813  1.00 36.10 127 A 1 
ATOM 991  C CB  . GLN A 0 127 . 80.603  -2.905  -62.628  1.00 36.10 127 A 1 
ATOM 992  O O   . GLN A 0 127 . 82.303  -4.514  -64.207  1.00 36.10 127 A 1 
ATOM 993  C CG  . GLN A 0 127 . 79.832  -1.753  -61.967  1.00 36.10 127 A 1 
ATOM 994  C CD  . GLN A 0 127 . 80.453  -1.298  -60.647  1.00 36.10 127 A 1 
ATOM 995  N NE2 . GLN A 0 127 . 80.201  -0.075  -60.238  1.00 36.10 127 A 1 
ATOM 996  O OE1 . GLN A 0 127 . 81.184  -1.996  -59.961  1.00 36.10 127 A 1 
ATOM 997  N N   . TYR A 0 128 . 82.049  -3.248  -66.040  1.00 33.60 128 A 1 
ATOM 998  C CA  . TYR A 0 128 . 83.246  -3.755  -66.702  1.00 33.60 128 A 1 
ATOM 999  C C   . TYR A 0 128 . 84.528  -3.249  -66.007  1.00 33.60 128 A 1 
ATOM 1000 C CB  . TYR A 0 128 . 83.207  -3.407  -68.195  1.00 33.60 128 A 1 
ATOM 1001 O O   . TYR A 0 128 . 84.957  -2.112  -66.193  1.00 33.60 128 A 1 
ATOM 1002 C CG  . TYR A 0 128 . 84.255  -4.165  -68.987  1.00 33.60 128 A 1 
ATOM 1003 C CD1 . TYR A 0 128 . 85.507  -3.580  -69.257  1.00 33.60 128 A 1 
ATOM 1004 C CD2 . TYR A 0 128 . 83.978  -5.473  -69.430  1.00 33.60 128 A 1 
ATOM 1005 C CE1 . TYR A 0 128 . 86.479  -4.295  -69.984  1.00 33.60 128 A 1 
ATOM 1006 C CE2 . TYR A 0 128 . 84.950  -6.196  -70.147  1.00 33.60 128 A 1 
ATOM 1007 O OH  . TYR A 0 128 . 87.131  -6.300  -71.136  1.00 33.60 128 A 1 
ATOM 1008 C CZ  . TYR A 0 128 . 86.199  -5.606  -70.431  1.00 33.60 128 A 1 
ATOM 1009 N N   . GLY A 0 129 . 85.160  -4.115  -65.203  1.00 38.01 129 A 1 
ATOM 1010 C CA  . GLY A 0 129 . 86.512  -3.901  -64.661  1.00 38.01 129 A 1 
ATOM 1011 C C   . GLY A 0 129 . 86.725  -4.234  -63.178  1.00 38.01 129 A 1 
ATOM 1012 O O   . GLY A 0 129 . 87.873  -4.337  -62.749  1.00 38.01 129 A 1 
ATOM 1013 N N   . ALA A 0 130 . 85.666  -4.439  -62.386  1.00 33.08 130 A 1 
ATOM 1014 C CA  . ALA A 0 130 . 85.771  -4.684  -60.941  1.00 33.08 130 A 1 
ATOM 1015 C C   . ALA A 0 130 . 85.671  -6.184  -60.584  1.00 33.08 130 A 1 
ATOM 1016 C CB  . ALA A 0 130 . 84.725  -3.820  -60.226  1.00 33.08 130 A 1 
ATOM 1017 O O   . ALA A 0 130 . 84.589  -6.735  -60.383  1.00 33.08 130 A 1 
ATOM 1018 N N   . SER A 0 131 . 86.810  -6.875  -60.480  1.00 36.09 131 A 1 
ATOM 1019 C CA  . SER A 0 131 . 86.837  -8.319  -60.211  1.00 36.09 131 A 1 
ATOM 1020 C C   . SER A 0 131 . 86.610  -8.689  -58.734  1.00 36.09 131 A 1 
ATOM 1021 C CB  . SER A 0 131 . 88.147  -8.930  -60.722  1.00 36.09 131 A 1 
ATOM 1022 O O   . SER A 0 131 . 87.483  -8.483  -57.892  1.00 36.09 131 A 1 
ATOM 1023 O OG  . SER A 0 131 . 89.254  -8.308  -60.103  1.00 36.09 131 A 1 
ATOM 1024 N N   . SER A 0 132 . 85.495  -9.376  -58.464  1.00 31.26 132 A 1 
ATOM 1025 C CA  . SER A 0 132 . 85.278  -10.325 -57.351  1.00 31.26 132 A 1 
ATOM 1026 C C   . SER A 0 132 . 85.558  -9.872  -55.899  1.00 31.26 132 A 1 
ATOM 1027 C CB  . SER A 0 132 . 86.039  -11.635 -57.644  1.00 31.26 132 A 1 
ATOM 1028 O O   . SER A 0 132 . 86.679  -10.018 -55.413  1.00 31.26 132 A 1 
ATOM 1029 O OG  . SER A 0 132 . 87.443  -11.451 -57.665  1.00 31.26 132 A 1 
ATOM 1030 N N   . LYS A 0 133 . 84.495  -9.556  -55.134  1.00 32.52 133 A 1 
ATOM 1031 C CA  . LYS A 0 133 . 84.004  -10.390 -53.999  1.00 32.52 133 A 1 
ATOM 1032 C C   . LYS A 0 133 . 82.872  -9.726  -53.187  1.00 32.52 133 A 1 
ATOM 1033 C CB  . LYS A 0 133 . 85.122  -10.785 -53.005  1.00 32.52 133 A 1 
ATOM 1034 O O   . LYS A 0 133 . 83.093  -8.739  -52.506  1.00 32.52 133 A 1 
ATOM 1035 C CG  . LYS A 0 133 . 85.702  -12.175 -53.322  1.00 32.52 133 A 1 
ATOM 1036 C CD  . LYS A 0 133 . 86.854  -12.510 -52.371  1.00 32.52 133 A 1 
ATOM 1037 C CE  . LYS A 0 133 . 87.404  -13.904 -52.692  1.00 32.52 133 A 1 
ATOM 1038 N NZ  . LYS A 0 133 . 88.502  -14.269 -51.764  1.00 32.52 133 A 1 
ATOM 1039 N N   . GLY A 0 134 . 81.707  -10.380 -53.221  1.00 33.60 134 A 1 
ATOM 1040 C CA  . GLY A 0 134 . 80.596  -10.398 -52.253  1.00 33.60 134 A 1 
ATOM 1041 C C   . GLY A 0 134 . 80.405  -9.279  -51.217  1.00 33.60 134 A 1 
ATOM 1042 O O   . GLY A 0 134 . 81.122  -9.218  -50.223  1.00 33.60 134 A 1 
ATOM 1043 N N   . ALA A 0 135 . 79.283  -8.564  -51.355  1.00 36.06 135 A 1 
ATOM 1044 C CA  . ALA A 0 135 . 78.581  -7.890  -50.262  1.00 36.06 135 A 1 
ATOM 1045 C C   . ALA A 0 135 . 77.059  -7.896  -50.529  1.00 36.06 135 A 1 
ATOM 1046 C CB  . ALA A 0 135 . 79.150  -6.475  -50.087  1.00 36.06 135 A 1 
ATOM 1047 O O   . ALA A 0 135 . 76.496  -6.920  -51.015  1.00 36.06 135 A 1 
ATOM 1048 N N   . SER A 0 136 . 76.390  -9.019  -50.250  1.00 30.38 136 A 1 
ATOM 1049 C CA  . SER A 0 136 . 74.921  -9.078  -50.252  1.00 30.38 136 A 1 
ATOM 1050 C C   . SER A 0 136 . 74.384  -8.360  -49.013  1.00 30.38 136 A 1 
ATOM 1051 C CB  . SER A 0 136 . 74.410  -10.525 -50.241  1.00 30.38 136 A 1 
ATOM 1052 O O   . SER A 0 136 . 74.774  -8.711  -47.901  1.00 30.38 136 A 1 
ATOM 1053 O OG  . SER A 0 136 . 74.993  -11.283 -51.285  1.00 30.38 136 A 1 
ATOM 1054 N N   . ALA A 0 137 . 73.478  -7.398  -49.191  1.00 32.97 137 A 1 
ATOM 1055 C CA  . ALA A 0 137 . 72.868  -6.636  -48.100  1.00 32.97 137 A 1 
ATOM 1056 C C   . ALA A 0 137 . 71.336  -6.643  -48.220  1.00 32.97 137 A 1 
ATOM 1057 C CB  . ALA A 0 137 . 73.484  -5.231  -48.067  1.00 32.97 137 A 1 
ATOM 1058 O O   . ALA A 0 137 . 70.713  -5.653  -48.591  1.00 32.97 137 A 1 
ATOM 1059 N N   . SER A 0 138 . 70.734  -7.793  -47.922  1.00 33.00 138 A 1 
ATOM 1060 C CA  . SER A 0 138 . 69.323  -7.858  -47.541  1.00 33.00 138 A 1 
ATOM 1061 C C   . SER A 0 138 . 69.177  -7.330  -46.116  1.00 33.00 138 A 1 
ATOM 1062 C CB  . SER A 0 138 . 68.836  -9.312  -47.585  1.00 33.00 138 A 1 
ATOM 1063 O O   . SER A 0 138 . 69.834  -7.864  -45.221  1.00 33.00 138 A 1 
ATOM 1064 O OG  . SER A 0 138 . 69.686  -10.132 -46.796  1.00 33.00 138 A 1 
ATOM 1065 N N   . ASP A 0 139 . 68.296  -6.363  -45.888  1.00 36.66 139 A 1 
ATOM 1066 C CA  . ASP A 0 139 . 67.866  -5.997  -44.539  1.00 36.66 139 A 1 
ATOM 1067 C C   . ASP A 0 139 . 66.351  -5.771  -44.526  1.00 36.66 139 A 1 
ATOM 1068 C CB  . ASP A 0 139 . 68.666  -4.792  -44.009  1.00 36.66 139 A 1 
ATOM 1069 O O   . ASP A 0 139 . 65.773  -5.305  -45.510  1.00 36.66 139 A 1 
ATOM 1070 C CG  . ASP A 0 139 . 68.686  -4.711  -42.474  1.00 36.66 139 A 1 
ATOM 1071 O OD1 . ASP A 0 139 . 68.131  -5.626  -41.819  1.00 36.66 139 A 1 
ATOM 1072 O OD2 . ASP A 0 139 . 69.268  -3.734  -41.954  1.00 36.66 139 A 1 
ATOM 1073 N N   . GLY A 0 140 . 65.696  -6.164  -43.439  1.00 36.18 140 A 1 
ATOM 1074 C CA  . GLY A 0 140 . 64.241  -6.179  -43.353  1.00 36.18 140 A 1 
ATOM 1075 C C   . GLY A 0 140 . 63.741  -6.383  -41.929  1.00 36.18 140 A 1 
ATOM 1076 O O   . GLY A 0 140 . 64.329  -7.130  -41.145  1.00 36.18 140 A 1 
ATOM 1077 N N   . LYS A 0 141 . 62.626  -5.724  -41.603  1.00 32.00 141 A 1 
ATOM 1078 C CA  . LYS A 0 141 . 61.874  -5.897  -40.354  1.00 32.00 141 A 1 
ATOM 1079 C C   . LYS A 0 141 . 60.385  -5.988  -40.676  1.00 32.00 141 A 1 
ATOM 1080 C CB  . LYS A 0 141 . 62.227  -4.782  -39.354  1.00 32.00 141 A 1 
ATOM 1081 O O   . LYS A 0 141 . 59.881  -5.148  -41.409  1.00 32.00 141 A 1 
ATOM 1082 C CG  . LYS A 0 141 . 63.561  -5.104  -38.663  1.00 32.00 141 A 1 
ATOM 1083 C CD  . LYS A 0 141 . 63.958  -4.057  -37.627  1.00 32.00 141 A 1 
ATOM 1084 C CE  . LYS A 0 141 . 65.210  -4.564  -36.905  1.00 32.00 141 A 1 
ATOM 1085 N NZ  . LYS A 0 141 . 65.681  -3.580  -35.905  1.00 32.00 141 A 1 
ATOM 1086 N N   . TRP A 0 142 . 59.725  -7.107  -40.375  1.00 30.29 142 A 1 
ATOM 1087 C CA  . TRP A 0 142 . 59.410  -7.648  -39.036  1.00 30.29 142 A 1 
ATOM 1088 C C   . TRP A 0 142 . 58.317  -6.822  -38.350  1.00 30.29 142 A 1 
ATOM 1089 C CB  . TRP A 0 142 . 60.606  -7.881  -38.077  1.00 30.29 142 A 1 
ATOM 1090 O O   . TRP A 0 142 . 58.631  -5.867  -37.653  1.00 30.29 142 A 1 
ATOM 1091 C CG  . TRP A 0 142 . 61.526  -9.040  -38.340  1.00 30.29 142 A 1 
ATOM 1092 C CD1 . TRP A 0 142 . 62.826  -8.985  -38.719  1.00 30.29 142 A 1 
ATOM 1093 C CD2 . TRP A 0 142 . 61.241  -10.463 -38.158  1.00 30.29 142 A 1 
ATOM 1094 C CE2 . TRP A 0 142 . 62.411  -11.210 -38.492  1.00 30.29 142 A 1 
ATOM 1095 C CE3 . TRP A 0 142 . 60.113  -11.199 -37.734  1.00 30.29 142 A 1 
ATOM 1096 N NE1 . TRP A 0 142 . 63.340  -10.257 -38.837  1.00 30.29 142 A 1 
ATOM 1097 C CH2 . TRP A 0 142 . 61.312  -13.311 -38.023  1.00 30.29 142 A 1 
ATOM 1098 C CZ2 . TRP A 0 142 . 62.458  -12.610 -38.434  1.00 30.29 142 A 1 
ATOM 1099 C CZ3 . TRP A 0 142 . 60.146  -12.606 -37.671  1.00 30.29 142 A 1 
ATOM 1100 N N   . ASP A 0 143 . 57.055  -7.226  -38.536  1.00 36.41 143 A 1 
ATOM 1101 C CA  . ASP A 0 143 . 56.251  -7.779  -37.434  1.00 36.41 143 A 1 
ATOM 1102 C C   . ASP A 0 143 . 54.987  -8.498  -37.953  1.00 36.41 143 A 1 
ATOM 1103 C CB  . ASP A 0 143 . 55.879  -6.711  -36.378  1.00 36.41 143 A 1 
ATOM 1104 O O   . ASP A 0 143 . 54.205  -7.946  -38.722  1.00 36.41 143 A 1 
ATOM 1105 C CG  . ASP A 0 143 . 56.842  -6.698  -35.177  1.00 36.41 143 A 1 
ATOM 1106 O OD1 . ASP A 0 143 . 57.392  -7.785  -34.866  1.00 36.41 143 A 1 
ATOM 1107 O OD2 . ASP A 0 143 . 56.971  -5.635  -34.533  1.00 36.41 143 A 1 
ATOM 1108 N N   . LYS A 0 144 . 54.781  -9.756  -37.533  1.00 34.34 144 A 1 
ATOM 1109 C CA  . LYS A 0 144 . 53.502  -10.484 -37.668  1.00 34.34 144 A 1 
ATOM 1110 C C   . LYS A 0 144 . 53.412  -11.524 -36.543  1.00 34.34 144 A 1 
ATOM 1111 C CB  . LYS A 0 144 . 53.324  -11.079 -39.099  1.00 34.34 144 A 1 
ATOM 1112 O O   . LYS A 0 144 . 54.090  -12.548 -36.582  1.00 34.34 144 A 1 
ATOM 1113 C CG  . LYS A 0 144 . 51.923  -10.747 -39.667  1.00 34.34 144 A 1 
ATOM 1114 C CD  . LYS A 0 144 . 51.670  -11.112 -41.151  1.00 34.34 144 A 1 
ATOM 1115 C CE  . LYS A 0 144 . 50.303  -10.521 -41.581  1.00 34.34 144 A 1 
ATOM 1116 N NZ  . LYS A 0 144 . 50.001  -10.580 -43.044  1.00 34.34 144 A 1 
ATOM 1117 N N   . TYR A 0 145 . 52.614  -11.233 -35.513  1.00 38.53 145 A 1 
ATOM 1118 C CA  . TYR A 0 145 . 52.559  -11.996 -34.257  1.00 38.53 145 A 1 
ATOM 1119 C C   . TYR A 0 145 . 51.114  -12.368 -33.875  1.00 38.53 145 A 1 
ATOM 1120 C CB  . TYR A 0 145 . 53.270  -11.193 -33.133  1.00 38.53 145 A 1 
ATOM 1121 O O   . TYR A 0 145 . 50.465  -11.630 -33.145  1.00 38.53 145 A 1 
ATOM 1122 C CG  . TYR A 0 145 . 54.536  -11.822 -32.582  1.00 38.53 145 A 1 
ATOM 1123 C CD1 . TYR A 0 145 . 54.460  -12.962 -31.755  1.00 38.53 145 A 1 
ATOM 1124 C CD2 . TYR A 0 145 . 55.784  -11.222 -32.838  1.00 38.53 145 A 1 
ATOM 1125 C CE1 . TYR A 0 145 . 55.634  -13.510 -31.198  1.00 38.53 145 A 1 
ATOM 1126 C CE2 . TYR A 0 145 . 56.957  -11.763 -32.281  1.00 38.53 145 A 1 
ATOM 1127 O OH  . TYR A 0 145 . 58.015  -13.427 -30.916  1.00 38.53 145 A 1 
ATOM 1128 C CZ  . TYR A 0 145 . 56.883  -12.909 -31.460  1.00 38.53 145 A 1 
ATOM 1129 N N   . ALA A 0 146 . 50.622  -13.534 -34.323  1.00 32.81 146 A 1 
ATOM 1130 C CA  . ALA A 0 146 . 49.639  -14.364 -33.599  1.00 32.81 146 A 1 
ATOM 1131 C C   . ALA A 0 146 . 49.311  -15.683 -34.338  1.00 32.81 146 A 1 
ATOM 1132 C CB  . ALA A 0 146 . 48.313  -13.619 -33.360  1.00 32.81 146 A 1 
ATOM 1133 O O   . ALA A 0 146 . 49.151  -15.687 -35.548  1.00 32.81 146 A 1 
ATOM 1134 N N   . LYS A 0 147 . 49.154  -16.766 -33.554  1.00 38.16 147 A 1 
ATOM 1135 C CA  . LYS A 0 147 . 48.302  -17.973 -33.743  1.00 38.16 147 A 1 
ATOM 1136 C C   . LYS A 0 147 . 48.079  -18.571 -35.156  1.00 38.16 147 A 1 
ATOM 1137 C CB  . LYS A 0 147 . 46.908  -17.663 -33.162  1.00 38.16 147 A 1 
ATOM 1138 O O   . LYS A 0 147 . 47.490  -17.948 -36.024  1.00 38.16 147 A 1 
ATOM 1139 C CG  . LYS A 0 147 . 46.870  -17.368 -31.653  1.00 38.16 147 A 1 
ATOM 1140 C CD  . LYS A 0 147 . 45.442  -16.957 -31.257  1.00 38.16 147 A 1 
ATOM 1141 C CE  . LYS A 0 147 . 45.317  -16.669 -29.754  1.00 38.16 147 A 1 
ATOM 1142 N NZ  . LYS A 0 147 . 43.982  -16.097 -29.425  1.00 38.16 147 A 1 
ATOM 1143 N N   . GLY A 0 148 . 48.292  -19.889 -35.283  1.00 41.52 148 A 1 
ATOM 1144 C CA  . GLY A 0 148 . 47.676  -20.712 -36.346  1.00 41.52 148 A 1 
ATOM 1145 C C   . GLY A 0 148 . 48.419  -22.027 -36.603  1.00 41.52 148 A 1 
ATOM 1146 O O   . GLY A 0 148 . 49.415  -22.042 -37.315  1.00 41.52 148 A 1 
ATOM 1147 N N   . GLY A 0 149 . 47.996  -23.132 -35.981  1.00 36.37 149 A 1 
ATOM 1148 C CA  . GLY A 0 149 . 48.752  -24.393 -36.012  1.00 36.37 149 A 1 
ATOM 1149 C C   . GLY A 0 149 . 48.521  -25.276 -37.248  1.00 36.37 149 A 1 
ATOM 1150 O O   . GLY A 0 149 . 47.410  -25.335 -37.750  1.00 36.37 149 A 1 
ATOM 1151 N N   . GLN A 0 150 . 49.575  -26.015 -37.635  1.00 35.57 150 A 1 
ATOM 1152 C CA  . GLN A 0 150 . 49.587  -27.419 -38.119  1.00 35.57 150 A 1 
ATOM 1153 C C   . GLN A 0 150 . 48.517  -27.825 -39.172  1.00 35.57 150 A 1 
ATOM 1154 C CB  . GLN A 0 150 . 49.500  -28.339 -36.877  1.00 35.57 150 A 1 
ATOM 1155 O O   . GLN A 0 150 . 47.332  -27.873 -38.874  1.00 35.57 150 A 1 
ATOM 1156 C CG  . GLN A 0 150 . 50.594  -28.103 -35.813  1.00 35.57 150 A 1 
ATOM 1157 C CD  . GLN A 0 150 . 50.354  -28.906 -34.534  1.00 35.57 150 A 1 
ATOM 1158 N NE2 . GLN A 0 150 . 51.355  -29.565 -33.993  1.00 35.57 150 A 1 
ATOM 1159 O OE1 . GLN A 0 150 . 49.276  -28.943 -33.974  1.00 35.57 150 A 1 
ATOM 1160 N N   . ASN A 0 151 . 48.862  -28.353 -40.359  1.00 39.15 151 A 1 
ATOM 1161 C CA  . ASN A 0 151 . 49.420  -29.712 -40.505  1.00 39.15 151 A 1 
ATOM 1162 C C   . ASN A 0 151 . 49.615  -30.117 -42.000  1.00 39.15 151 A 1 
ATOM 1163 C CB  . ASN A 0 151 . 48.382  -30.680 -39.875  1.00 39.15 151 A 1 
ATOM 1164 O O   . ASN A 0 151 . 48.696  -29.933 -42.787  1.00 39.15 151 A 1 
ATOM 1165 C CG  . ASN A 0 151 . 48.770  -32.142 -39.860  1.00 39.15 151 A 1 
ATOM 1166 N ND2 . ASN A 0 151 . 47.834  -33.014 -39.575  1.00 39.15 151 A 1 
ATOM 1167 O OD1 . ASN A 0 151 . 49.909  -32.523 -40.078  1.00 39.15 151 A 1 
ATOM 1168 N N   . SER A 0 152 . 50.723  -30.814 -42.316  1.00 38.48 152 A 1 
ATOM 1169 C CA  . SER A 0 152 . 50.958  -31.705 -43.488  1.00 38.48 152 A 1 
ATOM 1170 C C   . SER A 0 152 . 50.924  -31.159 -44.939  1.00 38.48 152 A 1 
ATOM 1171 C CB  . SER A 0 152 . 50.020  -32.921 -43.396  1.00 38.48 152 A 1 
ATOM 1172 O O   . SER A 0 152 . 50.313  -30.138 -45.209  1.00 38.48 152 A 1 
ATOM 1173 O OG  . SER A 0 152 . 50.453  -33.794 -42.372  1.00 38.48 152 A 1 
ATOM 1174 N N   . ALA A 0 153 . 51.473  -31.843 -45.965  1.00 36.40 153 A 1 
ATOM 1175 C CA  . ALA A 0 153 . 52.692  -32.682 -46.120  1.00 36.40 153 A 1 
ATOM 1176 C C   . ALA A 0 153 . 52.802  -33.198 -47.590  1.00 36.40 153 A 1 
ATOM 1177 C CB  . ALA A 0 153 . 52.697  -33.918 -45.199  1.00 36.40 153 A 1 
ATOM 1178 O O   . ALA A 0 153 . 51.786  -33.249 -48.274  1.00 36.40 153 A 1 
ATOM 1179 N N   . TYR A 0 154 . 53.987  -33.703 -48.005  1.00 39.87 154 A 1 
ATOM 1180 C CA  . TYR A 0 154 . 54.248  -34.514 -49.232  1.00 39.87 154 A 1 
ATOM 1181 C C   . TYR A 0 154 . 54.107  -33.782 -50.608  1.00 39.87 154 A 1 
ATOM 1182 C CB  . TYR A 0 154 . 53.418  -35.822 -49.117  1.00 39.87 154 A 1 
ATOM 1183 O O   . TYR A 0 154 . 53.303  -32.874 -50.739  1.00 39.87 154 A 1 
ATOM 1184 C CG  . TYR A 0 154 . 53.870  -36.745 -47.989  1.00 39.87 154 A 1 
ATOM 1185 C CD1 . TYR A 0 154 . 55.075  -37.474 -48.086  1.00 39.87 154 A 1 
ATOM 1186 C CD2 . TYR A 0 154 . 53.090  -36.858 -46.822  1.00 39.87 154 A 1 
ATOM 1187 C CE1 . TYR A 0 154 . 55.512  -38.282 -47.018  1.00 39.87 154 A 1 
ATOM 1188 C CE2 . TYR A 0 154 . 53.531  -37.649 -45.742  1.00 39.87 154 A 1 
ATOM 1189 O OH  . TYR A 0 154 . 55.171  -39.123 -44.796  1.00 39.87 154 A 1 
ATOM 1190 C CZ  . TYR A 0 154 . 54.744  -38.360 -45.837  1.00 39.87 154 A 1 
ATOM 1191 N N   . GLN A 0 155 . 54.842  -34.085 -51.702  1.00 38.93 155 A 1 
ATOM 1192 C CA  . GLN A 0 155 . 56.034  -34.935 -51.956  1.00 38.93 155 A 1 
ATOM 1193 C C   . GLN A 0 155 . 56.641  -34.671 -53.366  1.00 38.93 155 A 1 
ATOM 1194 C CB  . GLN A 0 155 . 55.606  -36.409 -51.886  1.00 38.93 155 A 1 
ATOM 1195 O O   . GLN A 0 155 . 55.903  -34.371 -54.294  1.00 38.93 155 A 1 
ATOM 1196 C CG  . GLN A 0 155 . 56.662  -37.492 -52.151  1.00 38.93 155 A 1 
ATOM 1197 C CD  . GLN A 0 155 . 56.136  -38.886 -51.798  1.00 38.93 155 A 1 
ATOM 1198 N NE2 . GLN A 0 155 . 56.966  -39.903 -51.803  1.00 38.93 155 A 1 
ATOM 1199 O OE1 . GLN A 0 155 . 54.982  -39.105 -51.487  1.00 38.93 155 A 1 
ATOM 1200 N N   . GLY A 0 156 . 57.956  -34.898 -53.553  1.00 39.82 156 A 1 
ATOM 1201 C CA  . GLY A 0 156 . 58.641  -34.978 -54.870  1.00 39.82 156 A 1 
ATOM 1202 C C   . GLY A 0 156 . 59.708  -33.882 -55.073  1.00 39.82 156 A 1 
ATOM 1203 O O   . GLY A 0 156 . 59.366  -32.712 -55.094  1.00 39.82 156 A 1 
ATOM 1204 N N   . GLN A 0 157 . 61.028  -34.123 -55.028  1.00 39.85 157 A 1 
ATOM 1205 C CA  . GLN A 0 157 . 61.903  -34.950 -55.895  1.00 39.85 157 A 1 
ATOM 1206 C C   . GLN A 0 157 . 62.017  -34.456 -57.355  1.00 39.85 157 A 1 
ATOM 1207 C CB  . GLN A 0 157 . 61.553  -36.454 -55.908  1.00 39.85 157 A 1 
ATOM 1208 O O   . GLN A 0 157 . 60.996  -34.183 -57.964  1.00 39.85 157 A 1 
ATOM 1209 C CG  . GLN A 0 157 . 61.708  -37.180 -54.564  1.00 39.85 157 A 1 
ATOM 1210 C CD  . GLN A 0 157 . 61.588  -38.700 -54.700  1.00 39.85 157 A 1 
ATOM 1211 N NE2 . GLN A 0 157 . 61.542  -39.433 -53.611  1.00 39.85 157 A 1 
ATOM 1212 O OE1 . GLN A 0 157 . 61.577  -39.275 -55.770  1.00 39.85 157 A 1 
ATOM 1213 N N   . LYS A 0 158 . 63.178  -34.453 -58.038  1.00 35.04 158 A 1 
ATOM 1214 C CA  . LYS A 0 158 . 64.625  -34.418 -57.679  1.00 35.04 158 A 1 
ATOM 1215 C C   . LYS A 0 158 . 65.405  -34.351 -59.018  1.00 35.04 158 A 1 
ATOM 1216 C CB  . LYS A 0 158 . 65.076  -35.707 -56.943  1.00 35.04 158 A 1 
ATOM 1217 O O   . LYS A 0 158 . 65.086  -35.138 -59.900  1.00 35.04 158 A 1 
ATOM 1218 C CG  . LYS A 0 158 . 66.166  -35.484 -55.883  1.00 35.04 158 A 1 
ATOM 1219 C CD  . LYS A 0 158 . 66.530  -36.828 -55.227  1.00 35.04 158 A 1 
ATOM 1220 C CE  . LYS A 0 158 . 67.551  -36.648 -54.096  1.00 35.04 158 A 1 
ATOM 1221 N NZ  . LYS A 0 158 . 67.957  -37.954 -53.513  1.00 35.04 158 A 1 
ATOM 1222 N N   . GLY A 0 159 . 66.438  -33.517 -59.186  1.00 39.18 159 A 1 
ATOM 1223 C CA  . GLY A 0 159 . 67.234  -33.511 -60.433  1.00 39.18 159 A 1 
ATOM 1224 C C   . GLY A 0 159 . 68.432  -32.553 -60.412  1.00 39.18 159 A 1 
ATOM 1225 O O   . GLY A 0 159 . 68.300  -31.417 -59.968  1.00 39.18 159 A 1 
ATOM 1226 N N   . HIS A 0 160 . 69.606  -33.014 -60.852  1.00 33.48 160 A 1 
ATOM 1227 C CA  . HIS A 0 160 . 70.887  -32.291 -60.787  1.00 33.48 160 A 1 
ATOM 1228 C C   . HIS A 0 160 . 71.823  -32.689 -61.959  1.00 33.48 160 A 1 
ATOM 1229 C CB  . HIS A 0 160 . 71.580  -32.625 -59.441  1.00 33.48 160 A 1 
ATOM 1230 O O   . HIS A 0 160 . 71.517  -33.613 -62.703  1.00 33.48 160 A 1 
ATOM 1231 C CG  . HIS A 0 160 . 71.127  -31.908 -58.192  1.00 33.48 160 A 1 
ATOM 1232 C CD2 . HIS A 0 160 . 71.379  -32.331 -56.914  1.00 33.48 160 A 1 
ATOM 1233 N ND1 . HIS A 0 160 . 70.561  -30.657 -58.092  1.00 33.48 160 A 1 
ATOM 1234 C CE1 . HIS A 0 160 . 70.471  -30.342 -56.788  1.00 33.48 160 A 1 
ATOM 1235 N NE2 . HIS A 0 160 . 70.943  -31.344 -56.028  1.00 33.48 160 A 1 
ATOM 1236 N N   . TYR A 0 161 . 72.988  -32.022 -62.021  1.00 33.74 161 A 1 
ATOM 1237 C CA  . TYR A 0 161 . 74.276  -32.418 -62.633  1.00 33.74 161 A 1 
ATOM 1238 C C   . TYR A 0 161 . 74.430  -32.576 -64.170  1.00 33.74 161 A 1 
ATOM 1239 C CB  . TYR A 0 161 . 74.957  -33.565 -61.839  1.00 33.74 161 A 1 
ATOM 1240 O O   . TYR A 0 161 . 74.227  -33.639 -64.739  1.00 33.74 161 A 1 
ATOM 1241 C CG  . TYR A 0 161 . 74.125  -34.797 -61.488  1.00 33.74 161 A 1 
ATOM 1242 C CD1 . TYR A 0 161 . 73.720  -35.012 -60.155  1.00 33.74 161 A 1 
ATOM 1243 C CD2 . TYR A 0 161 . 73.753  -35.731 -62.477  1.00 33.74 161 A 1 
ATOM 1244 C CE1 . TYR A 0 161 . 72.878  -36.095 -59.829  1.00 33.74 161 A 1 
ATOM 1245 C CE2 . TYR A 0 161 . 72.907  -36.810 -62.161  1.00 33.74 161 A 1 
ATOM 1246 O OH  . TYR A 0 161 . 71.617  -38.012 -60.541  1.00 33.74 161 A 1 
ATOM 1247 C CZ  . TYR A 0 161 . 72.451  -36.983 -60.841  1.00 33.74 161 A 1 
ATOM 1248 N N   . ALA A 0 162 . 75.047  -31.561 -64.793  1.00 38.78 162 A 1 
ATOM 1249 C CA  . ALA A 0 162 . 76.233  -31.674 -65.667  1.00 38.78 162 A 1 
ATOM 1250 C C   . ALA A 0 162 . 76.902  -30.272 -65.717  1.00 38.78 162 A 1 
ATOM 1251 C CB  . ALA A 0 162 . 75.829  -32.157 -67.067  1.00 38.78 162 A 1 
ATOM 1252 O O   . ALA A 0 162 . 76.174  -29.295 -65.842  1.00 38.78 162 A 1 
ATOM 1253 N N   . ASN A 0 163 . 78.196  -29.997 -65.481  1.00 39.03 163 A 1 
ATOM 1254 C CA  . ASN A 0 163 . 79.480  -30.705 -65.649  1.00 39.03 163 A 1 
ATOM 1255 C C   . ASN A 0 163 . 79.964  -30.758 -67.118  1.00 39.03 163 A 1 
ATOM 1256 C CB  . ASN A 0 163 . 79.465  -32.094 -64.968  1.00 39.03 163 A 1 
ATOM 1257 O O   . ASN A 0 163 . 79.251  -31.337 -67.925  1.00 39.03 163 A 1 
ATOM 1258 C CG  . ASN A 0 163 . 80.848  -32.673 -64.738  1.00 39.03 163 A 1 
ATOM 1259 N ND2 . ASN A 0 163 . 81.218  -33.727 -65.424  1.00 39.03 163 A 1 
ATOM 1260 O OD1 . ASN A 0 163 . 81.617  -32.181 -63.933  1.00 39.03 163 A 1 
ATOM 1261 N N   . SER A 0 164 . 81.158  -30.309 -67.549  1.00 32.46 164 A 1 
ATOM 1262 C CA  . SER A 0 164 . 82.237  -29.416 -67.043  1.00 32.46 164 A 1 
ATOM 1263 C C   . SER A 0 164 . 83.319  -29.320 -68.170  1.00 32.46 164 A 1 
ATOM 1264 C CB  . SER A 0 164 . 82.869  -29.987 -65.757  1.00 32.46 164 A 1 
ATOM 1265 O O   . SER A 0 164 . 83.094  -29.834 -69.263  1.00 32.46 164 A 1 
ATOM 1266 O OG  . SER A 0 164 . 83.876  -29.170 -65.190  1.00 32.46 164 A 1 
ATOM 1267 N N   . TYR A 0 165 . 84.515  -28.791 -67.863  1.00 34.26 165 A 1 
ATOM 1268 C CA  . TYR A 0 165 . 85.817  -28.994 -68.545  1.00 34.26 165 A 1 
ATOM 1269 C C   . TYR A 0 165 . 86.144  -28.213 -69.844  1.00 34.26 165 A 1 
ATOM 1270 C CB  . TYR A 0 165 . 86.117  -30.496 -68.751  1.00 34.26 165 A 1 
ATOM 1271 O O   . TYR A 0 165 . 85.334  -28.102 -70.752  1.00 34.26 165 A 1 
ATOM 1272 C CG  . TYR A 0 165 . 85.622  -31.457 -67.680  1.00 34.26 165 A 1 
ATOM 1273 C CD1 . TYR A 0 165 . 86.172  -31.438 -66.383  1.00 34.26 165 A 1 
ATOM 1274 C CD2 . TYR A 0 165 . 84.595  -32.370 -67.991  1.00 34.26 165 A 1 
ATOM 1275 C CE1 . TYR A 0 165 . 85.684  -32.317 -65.394  1.00 34.26 165 A 1 
ATOM 1276 C CE2 . TYR A 0 165 . 84.115  -33.260 -67.014  1.00 34.26 165 A 1 
ATOM 1277 O OH  . TYR A 0 165 . 84.145  -34.060 -64.761  1.00 34.26 165 A 1 
ATOM 1278 C CZ  . TYR A 0 165 . 84.650  -33.228 -65.710  1.00 34.26 165 A 1 
ATOM 1279 N N   . GLY A 0 166 . 87.420  -27.793 -69.957  1.00 39.20 166 A 1 
ATOM 1280 C CA  . GLY A 0 166 . 88.064  -27.281 -71.185  1.00 39.20 166 A 1 
ATOM 1281 C C   . GLY A 0 166 . 87.987  -25.753 -71.381  1.00 39.20 166 A 1 
ATOM 1282 O O   . GLY A 0 166 . 86.906  -25.214 -71.546  1.00 39.20 166 A 1 
ATOM 1283 N N   . GLY A 0 167 . 89.072  -24.968 -71.392  1.00 34.51 167 A 1 
ATOM 1284 C CA  . GLY A 0 167 . 90.479  -25.269 -71.091  1.00 34.51 167 A 1 
ATOM 1285 C C   . GLY A 0 167 . 91.407  -25.247 -72.315  1.00 34.51 167 A 1 
ATOM 1286 O O   . GLY A 0 167 . 91.433  -26.203 -73.080  1.00 34.51 167 A 1 
ATOM 1287 N N   . GLY A 0 168 . 92.223  -24.196 -72.449  1.00 36.50 168 A 1 
ATOM 1288 C CA  . GLY A 0 168 . 93.279  -24.081 -73.464  1.00 36.50 168 A 1 
ATOM 1289 C C   . GLY A 0 168 . 93.819  -22.651 -73.571  1.00 36.50 168 A 1 
ATOM 1290 O O   . GLY A 0 168 . 93.041  -21.703 -73.548  1.00 36.50 168 A 1 
ATOM 1291 N N   . ARG A 0 169 . 95.145  -22.481 -73.658  1.00 35.77 169 A 1 
ATOM 1292 C CA  . ARG A 0 169 . 95.799  -21.196 -73.975  1.00 35.77 169 A 1 
ATOM 1293 C C   . ARG A 0 169 . 96.464  -21.311 -75.344  1.00 35.77 169 A 1 
ATOM 1294 C CB  . ARG A 0 169 . 96.875  -20.807 -72.942  1.00 35.77 169 A 1 
ATOM 1295 O O   . ARG A 0 169 . 97.046  -22.354 -75.629  1.00 35.77 169 A 1 
ATOM 1296 C CG  . ARG A 0 169 . 96.408  -20.717 -71.482  1.00 35.77 169 A 1 
ATOM 1297 C CD  . ARG A 0 169 . 97.577  -20.223 -70.612  1.00 35.77 169 A 1 
ATOM 1298 N NE  . ARG A 0 169 . 97.310  -20.388 -69.169  1.00 35.77 169 A 1 
ATOM 1299 N NH1 . ARG A 0 169 . 99.184  -19.305 -68.392  1.00 35.77 169 A 1 
ATOM 1300 N NH2 . ARG A 0 169 . 97.778  -20.248 -66.943  1.00 35.77 169 A 1 
ATOM 1301 C CZ  . ARG A 0 169 . 98.090  -19.981 -68.180  1.00 35.77 169 A 1 
ATOM 1302 N N   . GLY A 0 170 . 96.454  -20.235 -76.122  1.00 36.80 170 A 1 
ATOM 1303 C CA  . GLY A 0 170 . 97.271  -20.081 -77.324  1.00 36.80 170 A 1 
ATOM 1304 C C   . GLY A 0 170 . 97.823  -18.661 -77.375  1.00 36.80 170 A 1 
ATOM 1305 O O   . GLY A 0 170 . 97.047  -17.712 -77.346  1.00 36.80 170 A 1 
ATOM 1306 N N   . TYR A 0 171 . 99.148  -18.535 -77.401  1.00 33.49 171 A 1 
ATOM 1307 C CA  . TYR A 0 171 . 99.861  -17.295 -77.712  1.00 33.49 171 A 1 
ATOM 1308 C C   . TYR A 0 171 . 100.574 -17.486 -79.058  1.00 33.49 171 A 1 
ATOM 1309 C CB  . TYR A 0 171 . 100.875 -16.940 -76.609  1.00 33.49 171 A 1 
ATOM 1310 O O   . TYR A 0 171 . 100.919 -18.616 -79.406  1.00 33.49 171 A 1 
ATOM 1311 C CG  . TYR A 0 171 . 100.304 -16.582 -75.244  1.00 33.49 171 A 1 
ATOM 1312 C CD1 . TYR A 0 171 . 100.038 -15.237 -74.918  1.00 33.49 171 A 1 
ATOM 1313 C CD2 . TYR A 0 171 . 100.112 -17.587 -74.275  1.00 33.49 171 A 1 
ATOM 1314 C CE1 . TYR A 0 171 . 99.586  -14.892 -73.629  1.00 33.49 171 A 1 
ATOM 1315 C CE2 . TYR A 0 171 . 99.660  -17.249 -72.984  1.00 33.49 171 A 1 
ATOM 1316 O OH  . TYR A 0 171 . 98.979  -15.582 -71.405  1.00 33.49 171 A 1 
ATOM 1317 C CZ  . TYR A 0 171 . 99.401  -15.901 -72.658  1.00 33.49 171 A 1 
ATOM 1318 N N   . GLY A 0 172 . 100.770 -16.388 -79.781  1.00 36.15 172 A 1 
ATOM 1319 C CA  . GLY A 0 172 . 101.388 -16.309 -81.106  1.00 36.15 172 A 1 
ATOM 1320 C C   . GLY A 0 172 . 100.810 -15.064 -81.787  1.00 36.15 172 A 1 
ATOM 1321 O O   . GLY A 0 172 . 99.616  -15.057 -82.069  1.00 36.15 172 A 1 
ATOM 1322 N N   . GLU A 0 173 . 101.452 -13.897 -81.766  1.00 33.23 173 A 1 
ATOM 1323 C CA  . GLU A 0 173 . 102.774 -13.505 -82.300  1.00 33.23 173 A 1 
ATOM 1324 C C   . GLU A 0 173 . 102.719 -13.068 -83.776  1.00 33.23 173 A 1 
ATOM 1325 C CB  . GLU A 0 173 . 103.999 -14.395 -81.963  1.00 33.23 173 A 1 
ATOM 1326 O O   . GLU A 0 173 . 102.061 -13.688 -84.608  1.00 33.23 173 A 1 
ATOM 1327 C CG  . GLU A 0 173 . 104.409 -14.276 -80.483  1.00 33.23 173 A 1 
ATOM 1328 C CD  . GLU A 0 173 . 105.652 -15.100 -80.088  1.00 33.23 173 A 1 
ATOM 1329 O OE1 . GLU A 0 173 . 106.555 -14.518 -79.440  1.00 33.23 173 A 1 
ATOM 1330 O OE2 . GLU A 0 173 . 105.618 -16.339 -80.273  1.00 33.23 173 A 1 
ATOM 1331 N N   . ASP A 0 174 . 103.460 -11.979 -84.001  1.00 38.71 174 A 1 
ATOM 1332 C CA  . ASP A 0 174 . 104.044 -11.451 -85.238  1.00 38.71 174 A 1 
ATOM 1333 C C   . ASP A 0 174 . 103.285 -10.466 -86.165  1.00 38.71 174 A 1 
ATOM 1334 C CB  . ASP A 0 174 . 104.903 -12.523 -85.932  1.00 38.71 174 A 1 
ATOM 1335 O O   . ASP A 0 174 . 102.112 -10.607 -86.500  1.00 38.71 174 A 1 
ATOM 1336 C CG  . ASP A 0 174 . 105.962 -13.111 -84.978  1.00 38.71 174 A 1 
ATOM 1337 O OD1 . ASP A 0 174 . 106.336 -12.411 -84.000  1.00 38.71 174 A 1 
ATOM 1338 O OD2 . ASP A 0 174 . 106.379 -14.269 -85.206  1.00 38.71 174 A 1 
ATOM 1339 N N   . ASP A 0 175 . 104.084 -9.455  -86.548  1.00 39.59 175 A 1 
ATOM 1340 C CA  . ASP A 0 175 . 104.041 -8.495  -87.664  1.00 39.59 175 A 1 
ATOM 1341 C C   . ASP A 0 175 . 102.846 -7.505  -87.800  1.00 39.59 175 A 1 
ATOM 1342 C CB  . ASP A 0 175 . 104.438 -9.256  -88.945  1.00 39.59 175 A 1 
ATOM 1343 O O   . ASP A 0 175 . 101.683 -7.880  -87.872  1.00 39.59 175 A 1 
ATOM 1344 C CG  . ASP A 0 175 . 105.804 -9.966  -88.806  1.00 39.59 175 A 1 
ATOM 1345 O OD1 . ASP A 0 175 . 106.598 -9.549  -87.924  1.00 39.59 175 A 1 
ATOM 1346 O OD2 . ASP A 0 175 . 106.047 -10.912 -89.589  1.00 39.59 175 A 1 
ATOM 1347 N N   . GLU A 0 176 . 103.037 -6.175  -87.908  1.00 36.01 176 A 1 
ATOM 1348 C CA  . GLU A 0 176 . 104.278 -5.390  -88.071  1.00 36.01 176 A 1 
ATOM 1349 C C   . GLU A 0 176 . 104.074 -3.867  -87.783  1.00 36.01 176 A 1 
ATOM 1350 C CB  . GLU A 0 176 . 104.765 -5.566  -89.530  1.00 36.01 176 A 1 
ATOM 1351 O O   . GLU A 0 176 . 102.969 -3.338  -87.885  1.00 36.01 176 A 1 
ATOM 1352 C CG  . GLU A 0 176 . 106.231 -6.022  -89.642  1.00 36.01 176 A 1 
ATOM 1353 C CD  . GLU A 0 176 . 106.708 -6.152  -91.104  1.00 36.01 176 A 1 
ATOM 1354 O OE1 . GLU A 0 176 . 107.904 -6.458  -91.302  1.00 36.01 176 A 1 
ATOM 1355 O OE2 . GLU A 0 176 . 105.935 -5.780  -92.021  1.00 36.01 176 A 1 
ATOM 1356 N N   . ASN A 0 177 . 105.168 -3.132  -87.517  1.00 38.39 177 A 1 
ATOM 1357 C CA  . ASN A 0 177 . 105.322 -1.667  -87.715  1.00 38.39 177 A 1 
ATOM 1358 C C   . ASN A 0 177 . 104.544 -0.639  -86.843  1.00 38.39 177 A 1 
ATOM 1359 C CB  . ASN A 0 177 . 105.370 -1.373  -89.225  1.00 38.39 177 A 1 
ATOM 1360 O O   . ASN A 0 177 . 103.950 0.328   -87.317  1.00 38.39 177 A 1 
ATOM 1361 C CG  . ASN A 0 177 . 106.602 -2.017  -89.842  1.00 38.39 177 A 1 
ATOM 1362 N ND2 . ASN A 0 177 . 106.466 -2.811  -90.877  1.00 38.39 177 A 1 
ATOM 1363 O OD1 . ASN A 0 177 . 107.707 -1.833  -89.357  1.00 38.39 177 A 1 
ATOM 1364 N N   . ASN A 0 178 . 104.725 -0.773  -85.526  1.00 29.97 178 A 1 
ATOM 1365 C CA  . ASN A 0 178 . 105.017 0.304   -84.553  1.00 29.97 178 A 1 
ATOM 1366 C C   . ASN A 0 178 . 105.361 1.728   -85.092  1.00 29.97 178 A 1 
ATOM 1367 C CB  . ASN A 0 178 . 106.242 -0.239  -83.777  1.00 29.97 178 A 1 
ATOM 1368 O O   . ASN A 0 178 . 106.397 1.907   -85.731  1.00 29.97 178 A 1 
ATOM 1369 C CG  . ASN A 0 178 . 106.942 0.750   -82.856  1.00 29.97 178 A 1 
ATOM 1370 N ND2 . ASN A 0 178 . 108.239 0.612   -82.699  1.00 29.97 178 A 1 
ATOM 1371 O OD1 . ASN A 0 178 . 106.355 1.632   -82.248  1.00 29.97 178 A 1 
ATOM 1372 N N   . ALA A 0 179 . 104.620 2.758   -84.644  1.00 30.23 179 A 1 
ATOM 1373 C CA  . ALA A 0 179 . 105.115 4.139   -84.475  1.00 30.23 179 A 1 
ATOM 1374 C C   . ALA A 0 179 . 104.278 4.919   -83.429  1.00 30.23 179 A 1 
ATOM 1375 C CB  . ALA A 0 179 . 105.113 4.865   -85.829  1.00 30.23 179 A 1 
ATOM 1376 O O   . ALA A 0 179 . 103.119 5.249   -83.666  1.00 30.23 179 A 1 
ATOM 1377 N N   . SER A 0 180 . 104.849 5.217   -82.257  1.00 32.79 180 A 1 
ATOM 1378 C CA  . SER A 0 180 . 104.154 5.843   -81.110  1.00 32.79 180 A 1 
ATOM 1379 C C   . SER A 0 180 . 104.490 7.331   -80.906  1.00 32.79 180 A 1 
ATOM 1380 C CB  . SER A 0 180 . 104.505 5.073   -79.828  1.00 32.79 180 A 1 
ATOM 1381 O O   . SER A 0 180 . 105.588 7.742   -81.271  1.00 32.79 180 A 1 
ATOM 1382 O OG  . SER A 0 180 . 105.906 5.002   -79.630  1.00 32.79 180 A 1 
ATOM 1383 N N   . VAL A 0 181 . 103.578 8.101   -80.268  1.00 34.50 181 A 1 
ATOM 1384 C CA  . VAL A 0 181 . 103.800 9.110   -79.180  1.00 34.50 181 A 1 
ATOM 1385 C C   . VAL A 0 181 . 102.642 10.139  -79.072  1.00 34.50 181 A 1 
ATOM 1386 C CB  . VAL A 0 181 . 105.185 9.821   -79.252  1.00 34.50 181 A 1 
ATOM 1387 O O   . VAL A 0 181 . 102.061 10.520  -80.078  1.00 34.50 181 A 1 
ATOM 1388 C CG1 . VAL A 0 181 . 105.291 11.201  -78.584  1.00 34.50 181 A 1 
ATOM 1389 C CG2 . VAL A 0 181 . 106.238 8.963   -78.522  1.00 34.50 181 A 1 
ATOM 1390 N N   . ALA A 0 182 . 102.376 10.618  -77.840  1.00 35.83 182 A 1 
ATOM 1391 C CA  . ALA A 0 182 . 101.464 11.713  -77.423  1.00 35.83 182 A 1 
ATOM 1392 C C   . ALA A 0 182 . 99.945  11.483  -77.670  1.00 35.83 182 A 1 
ATOM 1393 C CB  . ALA A 0 182 . 101.969 13.049  -77.984  1.00 35.83 182 A 1 
ATOM 1394 O O   . ALA A 0 182 . 99.485  11.514  -78.801  1.00 35.83 182 A 1 
ATOM 1395 N N   . TYR A 0 183 . 99.075  11.186  -76.689  1.00 31.99 183 A 1 
ATOM 1396 C CA  . TYR A 0 183 . 98.854  11.725  -75.324  1.00 31.99 183 A 1 
ATOM 1397 C C   . TYR A 0 183 . 98.156  13.105  -75.304  1.00 31.99 183 A 1 
ATOM 1398 C CB  . TYR A 0 183 . 100.083 11.635  -74.397  1.00 31.99 183 A 1 
ATOM 1399 O O   . TYR A 0 183 . 98.808  14.144  -75.259  1.00 31.99 183 A 1 
ATOM 1400 C CG  . TYR A 0 183 . 99.772  11.600  -72.909  1.00 31.99 183 A 1 
ATOM 1401 C CD1 . TYR A 0 183 . 99.520  12.792  -72.199  1.00 31.99 183 A 1 
ATOM 1402 C CD2 . TYR A 0 183 . 99.782  10.368  -72.224  1.00 31.99 183 A 1 
ATOM 1403 C CE1 . TYR A 0 183 . 99.280  12.754  -70.810  1.00 31.99 183 A 1 
ATOM 1404 C CE2 . TYR A 0 183 . 99.546  10.326  -70.837  1.00 31.99 183 A 1 
ATOM 1405 O OH  . TYR A 0 183 . 99.079  11.469  -68.786  1.00 31.99 183 A 1 
ATOM 1406 C CZ  . TYR A 0 183 . 99.297  11.518  -70.126  1.00 31.99 183 A 1 
ATOM 1407 N N   . GLY A 0 184 . 96.815  13.106  -75.293  1.00 35.05 184 A 1 
ATOM 1408 C CA  . GLY A 0 184 . 95.970  14.307  -75.194  1.00 35.05 184 A 1 
ATOM 1409 C C   . GLY A 0 184 . 94.494  13.940  -74.992  1.00 35.05 184 A 1 
ATOM 1410 O O   . GLY A 0 184 . 93.847  13.452  -75.909  1.00 35.05 184 A 1 
ATOM 1411 N N   . ALA A 0 185 . 93.984  14.093  -73.770  1.00 31.90 185 A 1 
ATOM 1412 C CA  . ALA A 0 185 . 92.733  13.472  -73.329  1.00 31.90 185 A 1 
ATOM 1413 C C   . ALA A 0 185 . 91.438  14.119  -73.858  1.00 31.90 185 A 1 
ATOM 1414 C CB  . ALA A 0 185 . 92.724  13.494  -71.793  1.00 31.90 185 A 1 
ATOM 1415 O O   . ALA A 0 185 . 91.258  15.330  -73.756  1.00 31.90 185 A 1 
ATOM 1416 N N   . GLN A 0 186 . 90.455  13.273  -74.183  1.00 36.64 186 A 1 
ATOM 1417 C CA  . GLN A 0 186 . 89.061  13.496  -73.783  1.00 36.64 186 A 1 
ATOM 1418 C C   . GLN A 0 186 . 88.410  12.140  -73.440  1.00 36.64 186 A 1 
ATOM 1419 C CB  . GLN A 0 186 . 88.303  14.328  -74.839  1.00 36.64 186 A 1 
ATOM 1420 O O   . GLN A 0 186 . 88.771  11.118  -74.021  1.00 36.64 186 A 1 
ATOM 1421 C CG  . GLN A 0 186 . 87.519  15.469  -74.160  1.00 36.64 186 A 1 
ATOM 1422 C CD  . GLN A 0 186 . 86.974  16.523  -75.124  1.00 36.64 186 A 1 
ATOM 1423 N NE2 . GLN A 0 186 . 86.241  17.496  -74.631  1.00 36.64 186 A 1 
ATOM 1424 O OE1 . GLN A 0 186 . 87.200  16.518  -76.319  1.00 36.64 186 A 1 
ATOM 1425 N N   . LYS A 0 187 . 87.536  12.104  -72.426  1.00 33.05 187 A 1 
ATOM 1426 C CA  . LYS A 0 187 . 86.948  10.876  -71.854  1.00 33.05 187 A 1 
ATOM 1427 C C   . LYS A 0 187 . 85.424  10.977  -71.788  1.00 33.05 187 A 1 
ATOM 1428 C CB  . LYS A 0 187 . 87.412  10.658  -70.397  1.00 33.05 187 A 1 
ATOM 1429 O O   . LYS A 0 187 . 84.933  12.020  -71.377  1.00 33.05 187 A 1 
ATOM 1430 C CG  . LYS A 0 187 . 88.838  10.141  -70.159  1.00 33.05 187 A 1 
ATOM 1431 C CD  . LYS A 0 187 . 88.981  9.869   -68.648  1.00 33.05 187 A 1 
ATOM 1432 C CE  . LYS A 0 187 . 90.324  9.232   -68.278  1.00 33.05 187 A 1 
ATOM 1433 N NZ  . LYS A 0 187 . 90.354  8.861   -66.838  1.00 33.05 187 A 1 
ATOM 1434 N N   . GLY A 0 188 . 84.756  9.842   -71.999  1.00 32.61 188 A 1 
ATOM 1435 C CA  . GLY A 0 188 . 83.508  9.473   -71.320  1.00 32.61 188 A 1 
ATOM 1436 C C   . GLY A 0 188 . 82.238  10.212  -71.741  1.00 32.61 188 A 1 
ATOM 1437 O O   . GLY A 0 188 . 81.898  11.233  -71.156  1.00 32.61 188 A 1 
ATOM 1438 N N   . GLY A 0 189 . 81.483  9.597   -72.650  1.00 31.95 189 A 1 
ATOM 1439 C CA  . GLY A 0 189 . 80.033  9.475   -72.496  1.00 31.95 189 A 1 
ATOM 1440 C C   . GLY A 0 189 . 79.748  8.020   -72.115  1.00 31.95 189 A 1 
ATOM 1441 O O   . GLY A 0 189 . 80.385  7.134   -72.684  1.00 31.95 189 A 1 
ATOM 1442 N N   . TYR A 0 190 . 78.885  7.790   -71.127  1.00 36.89 190 A 1 
ATOM 1443 C CA  . TYR A 0 190 . 78.458  6.457   -70.693  1.00 36.89 190 A 1 
ATOM 1444 C C   . TYR A 0 190 . 76.932  6.432   -70.616  1.00 36.89 190 A 1 
ATOM 1445 C CB  . TYR A 0 190 . 79.002  6.107   -69.296  1.00 36.89 190 A 1 
ATOM 1446 O O   . TYR A 0 190 . 76.348  7.262   -69.915  1.00 36.89 190 A 1 
ATOM 1447 C CG  . TYR A 0 190 . 80.495  5.910   -69.125  1.00 36.89 190 A 1 
ATOM 1448 C CD1 . TYR A 0 190 . 81.075  4.658   -69.404  1.00 36.89 190 A 1 
ATOM 1449 C CD2 . TYR A 0 190 . 81.274  6.938   -68.559  1.00 36.89 190 A 1 
ATOM 1450 C CE1 . TYR A 0 190 . 82.434  4.428   -69.112  1.00 36.89 190 A 1 
ATOM 1451 C CE2 . TYR A 0 190 . 82.630  6.712   -68.258  1.00 36.89 190 A 1 
ATOM 1452 O OH  . TYR A 0 190 . 84.511  5.239   -68.203  1.00 36.89 190 A 1 
ATOM 1453 C CZ  . TYR A 0 190 . 83.208  5.452   -68.529  1.00 36.89 190 A 1 
ATOM 1454 N N   . ASP A 0 191 . 76.340  5.441   -71.261  1.00 35.13 191 A 1 
ATOM 1455 C CA  . ASP A 0 191 . 75.024  4.879   -70.964  1.00 35.13 191 A 1 
ATOM 1456 C C   . ASP A 0 191 . 74.915  4.511   -69.466  1.00 35.13 191 A 1 
ATOM 1457 C CB  . ASP A 0 191 . 74.761  3.671   -71.904  1.00 35.13 191 A 1 
ATOM 1458 O O   . ASP A 0 191 . 75.837  3.942   -68.877  1.00 35.13 191 A 1 
ATOM 1459 C CG  . ASP A 0 191 . 75.961  2.772   -72.310  1.00 35.13 191 A 1 
ATOM 1460 O OD1 . ASP A 0 191 . 77.101  2.957   -71.806  1.00 35.13 191 A 1 
ATOM 1461 O OD2 . ASP A 0 191 . 75.777  1.939   -73.223  1.00 35.13 191 A 1 
ATOM 1462 N N   . ASN A 0 192 . 73.830  4.935   -68.805  1.00 39.66 192 A 1 
ATOM 1463 C CA  . ASN A 0 192 . 73.583  4.742   -67.366  1.00 39.66 192 A 1 
ATOM 1464 C C   . ASN A 0 192 . 72.072  4.784   -67.075  1.00 39.66 192 A 1 
ATOM 1465 C CB  . ASN A 0 192 . 74.333  5.788   -66.505  1.00 39.66 192 A 1 
ATOM 1466 O O   . ASN A 0 192 . 71.565  5.731   -66.469  1.00 39.66 192 A 1 
ATOM 1467 C CG  . ASN A 0 192 . 75.776  5.430   -66.224  1.00 39.66 192 A 1 
ATOM 1468 N ND2 . ASN A 0 192 . 76.694  5.964   -66.989  1.00 39.66 192 A 1 
ATOM 1469 O OD1 . ASN A 0 192 . 76.107  4.713   -65.289  1.00 39.66 192 A 1 
ATOM 1470 N N   . ASP A 0 193 . 71.371  3.738   -67.497  1.00 40.77 193 A 1 
ATOM 1471 C CA  . ASP A 0 193 . 69.908  3.639   -67.518  1.00 40.77 193 A 1 
ATOM 1472 C C   . ASP A 0 193 . 69.329  3.458   -66.094  1.00 40.77 193 A 1 
ATOM 1473 C CB  . ASP A 0 193 . 69.493  2.520   -68.497  1.00 40.77 193 A 1 
ATOM 1474 O O   . ASP A 0 193 . 68.936  2.380   -65.640  1.00 40.77 193 A 1 
ATOM 1475 C CG  . ASP A 0 193 . 70.035  2.667   -69.934  1.00 40.77 193 A 1 
ATOM 1476 O OD1 . ASP A 0 193 . 70.899  3.549   -70.165  1.00 40.77 193 A 1 
ATOM 1477 O OD2 . ASP A 0 193 . 69.624  1.829   -70.762  1.00 40.77 193 A 1 
ATOM 1478 N N   . GLU A 0 194 . 69.338  4.538   -65.311  1.00 40.47 194 A 1 
ATOM 1479 C CA  . GLU A 0 194 . 69.030  4.518   -63.881  1.00 40.47 194 A 1 
ATOM 1480 C C   . GLU A 0 194 . 67.526  4.707   -63.583  1.00 40.47 194 A 1 
ATOM 1481 C CB  . GLU A 0 194 . 69.978  5.468   -63.110  1.00 40.47 194 A 1 
ATOM 1482 O O   . GLU A 0 194 . 67.050  5.799   -63.286  1.00 40.47 194 A 1 
ATOM 1483 C CG  . GLU A 0 194 . 71.217  4.751   -62.524  1.00 40.47 194 A 1 
ATOM 1484 C CD  . GLU A 0 194 . 71.085  4.374   -61.034  1.00 40.47 194 A 1 
ATOM 1485 O OE1 . GLU A 0 194 . 70.662  3.233   -60.689  1.00 40.47 194 A 1 
ATOM 1486 O OE2 . GLU A 0 194 . 71.495  5.157   -60.152  1.00 40.47 194 A 1 
ATOM 1487 N N   . TRP A 0 195 . 66.853  3.552   -63.509  1.00 50.34 195 A 1 
ATOM 1488 C CA  . TRP A 0 195 . 65.652  3.207   -62.720  1.00 50.34 195 A 1 
ATOM 1489 C C   . TRP A 0 195 . 64.299  3.897   -62.989  1.00 50.34 195 A 1 
ATOM 1490 C CB  . TRP A 0 195 . 65.962  3.142   -61.211  1.00 50.34 195 A 1 
ATOM 1491 O O   . TRP A 0 195 . 64.059  5.070   -62.711  1.00 50.34 195 A 1 
ATOM 1492 C CG  . TRP A 0 195 . 66.427  4.393   -60.517  1.00 50.34 195 A 1 
ATOM 1493 C CD1 . TRP A 0 195 . 67.705  4.822   -60.497  1.00 50.34 195 A 1 
ATOM 1494 C CD2 . TRP A 0 195 . 65.672  5.408   -59.776  1.00 50.34 195 A 1 
ATOM 1495 C CE2 . TRP A 0 195 . 66.567  6.464   -59.414  1.00 50.34 195 A 1 
ATOM 1496 C CE3 . TRP A 0 195 . 64.330  5.544   -59.356  1.00 50.34 195 A 1 
ATOM 1497 N NE1 . TRP A 0 195 . 67.794  6.052   -59.884  1.00 50.34 195 A 1 
ATOM 1498 C CH2 . TRP A 0 195 . 64.812  7.694   -58.289  1.00 50.34 195 A 1 
ATOM 1499 C CZ2 . TRP A 0 195 . 66.151  7.603   -58.707  1.00 50.34 195 A 1 
ATOM 1500 C CZ3 . TRP A 0 195 . 63.912  6.659   -58.601  1.00 50.34 195 A 1 
ATOM 1501 N N   . ALA A 0 196 . 63.319  3.053   -63.333  1.00 47.45 196 A 1 
ATOM 1502 C CA  . ALA A 0 196 . 61.898  3.374   -63.264  1.00 47.45 196 A 1 
ATOM 1503 C C   . ALA A 0 196 . 61.437  3.697   -61.825  1.00 47.45 196 A 1 
ATOM 1504 C CB  . ALA A 0 196 . 61.103  2.200   -63.850  1.00 47.45 196 A 1 
ATOM 1505 O O   . ALA A 0 196 . 61.863  3.072   -60.849  1.00 47.45 196 A 1 
ATOM 1506 N N   . LYS A 0 197 . 60.509  4.653   -61.700  1.00 47.09 197 A 1 
ATOM 1507 C CA  . LYS A 0 197 . 59.897  5.055   -60.425  1.00 47.09 197 A 1 
ATOM 1508 C C   . LYS A 0 197 . 58.689  4.174   -60.121  1.00 47.09 197 A 1 
ATOM 1509 C CB  . LYS A 0 197 . 59.505  6.540   -60.474  1.00 47.09 197 A 1 
ATOM 1510 O O   . LYS A 0 197 . 57.681  4.246   -60.821  1.00 47.09 197 A 1 
ATOM 1511 C CG  . LYS A 0 197 . 60.747  7.440   -60.466  1.00 47.09 197 A 1 
ATOM 1512 C CD  . LYS A 0 197 . 60.404  8.879   -60.854  1.00 47.09 197 A 1 
ATOM 1513 C CE  . LYS A 0 197 . 61.707  9.682   -60.938  1.00 47.09 197 A 1 
ATOM 1514 N NZ  . LYS A 0 197 . 61.515  10.953  -61.681  1.00 47.09 197 A 1 
ATOM 1515 N N   . GLN A 0 198 . 58.797  3.373   -59.063  1.00 52.14 198 A 1 
ATOM 1516 C CA  . GLN A 0 198 . 57.726  2.495   -58.592  1.00 52.14 198 A 1 
ATOM 1517 C C   . GLN A 0 198 . 56.440  3.286   -58.311  1.00 52.14 198 A 1 
ATOM 1518 C CB  . GLN A 0 198 . 58.181  1.758   -57.319  1.00 52.14 198 A 1 
ATOM 1519 O O   . GLN A 0 198 . 56.481  4.341   -57.674  1.00 52.14 198 A 1 
ATOM 1520 C CG  . GLN A 0 198 . 59.345  0.787   -57.581  1.00 52.14 198 A 1 
ATOM 1521 C CD  . GLN A 0 198 . 59.897  0.177   -56.295  1.00 52.14 198 A 1 
ATOM 1522 N NE2 . GLN A 0 198 . 59.978  -1.131  -56.195  1.00 52.14 198 A 1 
ATOM 1523 O OE1 . GLN A 0 198 . 60.289  0.859   -55.365  1.00 52.14 198 A 1 
ATOM 1524 N N   . ALA A 0 199 . 55.309  2.750   -58.762  1.00 52.33 199 A 1 
ATOM 1525 C CA  . ALA A 0 199 . 54.006  3.054   -58.191  1.00 52.33 199 A 1 
ATOM 1526 C C   . ALA A 0 199 . 53.756  2.075   -57.033  1.00 52.33 199 A 1 
ATOM 1527 C CB  . ALA A 0 199 . 52.943  2.961   -59.290  1.00 52.33 199 A 1 
ATOM 1528 O O   . ALA A 0 199 . 53.998  0.873   -57.170  1.00 52.33 199 A 1 
ATOM 1529 N N   . ALA A 0 200 . 53.305  2.590   -55.896  1.00 55.90 200 A 1 
ATOM 1530 C CA  . ALA A 0 200 . 52.898  1.798   -54.744  1.00 55.90 200 A 1 
ATOM 1531 C C   . ALA A 0 200 . 51.485  2.231   -54.356  1.00 55.90 200 A 1 
ATOM 1532 C CB  . ALA A 0 200 . 53.903  2.001   -53.602  1.00 55.90 200 A 1 
ATOM 1533 O O   . ALA A 0 200 . 51.222  3.432   -54.303  1.00 55.90 200 A 1 
ATOM 1534 N N   . GLY A 0 201 . 50.610  1.259   -54.117  1.00 59.15 201 A 1 
ATOM 1535 C CA  . GLY A 0 201 . 49.349  1.480   -53.425  1.00 59.15 201 A 1 
ATOM 1536 C C   . GLY A 0 201 . 49.424  0.954   -51.995  1.00 59.15 201 A 1 
ATOM 1537 O O   . GLY A 0 201 . 50.300  0.146   -51.659  1.00 59.15 201 A 1 
ATOM 1538 N N   . SER A 0 202 . 48.513  1.417   -51.153  1.00 65.21 202 A 1 
ATOM 1539 C CA  . SER A 0 202 . 48.325  0.872   -49.812  1.00 65.21 202 A 1 
ATOM 1540 C C   . SER A 0 202 . 46.886  1.012   -49.350  1.00 65.21 202 A 1 
ATOM 1541 C CB  . SER A 0 202 . 49.281  1.483   -48.782  1.00 65.21 202 A 1 
ATOM 1542 O O   . SER A 0 202 . 46.265  2.051   -49.564  1.00 65.21 202 A 1 
ATOM 1543 O OG  . SER A 0 202 . 49.553  2.865   -48.969  1.00 65.21 202 A 1 
ATOM 1544 N N   . ASP A 0 203 . 46.441  -0.060  -48.711  1.00 67.02 203 A 1 
ATOM 1545 C CA  . ASP A 0 203 . 45.092  -0.366  -48.280  1.00 67.02 203 A 1 
ATOM 1546 C C   . ASP A 0 203 . 45.022  -0.278  -46.742  1.00 67.02 203 A 1 
ATOM 1547 C CB  . ASP A 0 203 . 44.630  -1.745  -48.847  1.00 67.02 203 A 1 
ATOM 1548 O O   . ASP A 0 203 . 45.765  -0.979  -46.041  1.00 67.02 203 A 1 
ATOM 1549 C CG  . ASP A 0 203 . 45.654  -2.710  -49.519  1.00 67.02 203 A 1 
ATOM 1550 O OD1 . ASP A 0 203 . 46.903  -2.570  -49.411  1.00 67.02 203 A 1 
ATOM 1551 O OD2 . ASP A 0 203 . 45.199  -3.643  -50.222  1.00 67.02 203 A 1 
ATOM 1552 N N   . TYR A 0 204 . 44.191  0.623   -46.203  1.00 70.21 204 A 1 
ATOM 1553 C CA  . TYR A 0 204 . 44.243  1.039   -44.784  1.00 70.21 204 A 1 
ATOM 1554 C C   . TYR A 0 204 . 42.864  1.154   -44.111  1.00 70.21 204 A 1 
ATOM 1555 C CB  . TYR A 0 204 . 45.069  2.329   -44.625  1.00 70.21 204 A 1 
ATOM 1556 O O   . TYR A 0 204 . 42.464  2.198   -43.592  1.00 70.21 204 A 1 
ATOM 1557 C CG  . TYR A 0 204 . 46.571  2.236   -44.855  1.00 70.21 204 A 1 
ATOM 1558 C CD1 . TYR A 0 204 . 47.350  1.250   -44.214  1.00 70.21 204 A 1 
ATOM 1559 C CD2 . TYR A 0 204 . 47.195  3.186   -45.679  1.00 70.21 204 A 1 
ATOM 1560 C CE1 . TYR A 0 204 . 48.747  1.203   -44.401  1.00 70.21 204 A 1 
ATOM 1561 C CE2 . TYR A 0 204 . 48.587  3.153   -45.869  1.00 70.21 204 A 1 
ATOM 1562 O OH  . TYR A 0 204 . 50.699  2.119   -45.515  1.00 70.21 204 A 1 
ATOM 1563 C CZ  . TYR A 0 204 . 49.363  2.156   -45.241  1.00 70.21 204 A 1 
ATOM 1564 N N   . ASP A 0 205 . 42.161  0.031   -44.056  1.00 70.88 205 A 1 
ATOM 1565 C CA  . ASP A 0 205 . 40.847  -0.104  -43.430  1.00 70.88 205 A 1 
ATOM 1566 C C   . ASP A 0 205 . 40.928  -0.081  -41.881  1.00 70.88 205 A 1 
ATOM 1567 C CB  . ASP A 0 205 . 40.244  -1.419  -43.957  1.00 70.88 205 A 1 
ATOM 1568 O O   . ASP A 0 205 . 41.724  -0.802  -41.268  1.00 70.88 205 A 1 
ATOM 1569 C CG  . ASP A 0 205 . 38.762  -1.324  -44.282  1.00 70.88 205 A 1 
ATOM 1570 O OD1 . ASP A 0 205 . 38.352  -0.497  -45.109  1.00 70.88 205 A 1 
ATOM 1571 O OD2 . ASP A 0 205 . 37.975  -2.103  -43.693  1.00 70.88 205 A 1 
ATOM 1572 N N   . SER A 0 206 . 40.077  0.694   -41.197  1.00 69.98 206 A 1 
ATOM 1573 C CA  . SER A 0 206 . 39.941  0.606   -39.729  1.00 69.98 206 A 1 
ATOM 1574 C C   . SER A 0 206 . 38.508  0.816   -39.241  1.00 69.98 206 A 1 
ATOM 1575 C CB  . SER A 0 206 . 40.937  1.524   -39.007  1.00 69.98 206 A 1 
ATOM 1576 O O   . SER A 0 206 . 37.804  1.719   -39.692  1.00 69.98 206 A 1 
ATOM 1577 O OG  . SER A 0 206 . 40.832  2.870   -39.420  1.00 69.98 206 A 1 
ATOM 1578 N N   . ARG A 0 207 . 38.047  -0.062  -38.337  1.00 67.49 207 A 1 
ATOM 1579 C CA  . ARG A 0 207 . 36.654  -0.112  -37.854  1.00 67.49 207 A 1 
ATOM 1580 C C   . ARG A 0 207 . 36.618  -0.499  -36.377  1.00 67.49 207 A 1 
ATOM 1581 C CB  . ARG A 0 207 . 35.804  -1.084  -38.702  1.00 67.49 207 A 1 
ATOM 1582 O O   . ARG A 0 207 . 37.339  -1.402  -35.962  1.00 67.49 207 A 1 
ATOM 1583 C CG  . ARG A 0 207 . 35.942  -0.858  -40.220  1.00 67.49 207 A 1 
ATOM 1584 C CD  . ARG A 0 207 . 35.049  -1.785  -41.051  1.00 67.49 207 A 1 
ATOM 1585 N NE  . ARG A 0 207 . 35.521  -1.834  -42.451  1.00 67.49 207 A 1 
ATOM 1586 N NH1 . ARG A 0 207 . 33.563  -1.483  -43.590  1.00 67.49 207 A 1 
ATOM 1587 N NH2 . ARG A 0 207 . 35.482  -1.693  -44.706  1.00 67.49 207 A 1 
ATOM 1588 C CZ  . ARG A 0 207 . 34.846  -1.685  -43.573  1.00 67.49 207 A 1 
ATOM 1589 N N   . TYR A 0 208 . 35.786  0.161   -35.585  1.00 74.81 208 A 1 
ATOM 1590 C CA  . TYR A 0 208 . 35.815  0.090   -34.116  1.00 74.81 208 A 1 
ATOM 1591 C C   . TYR A 0 208 . 34.413  0.314   -33.538  1.00 74.81 208 A 1 
ATOM 1592 C CB  . TYR A 0 208 . 36.830  1.150   -33.650  1.00 74.81 208 A 1 
ATOM 1593 O O   . TYR A 0 208 . 33.568  0.872   -34.230  1.00 74.81 208 A 1 
ATOM 1594 C CG  . TYR A 0 208 . 36.737  1.641   -32.219  1.00 74.81 208 A 1 
ATOM 1595 C CD1 . TYR A 0 208 . 35.843  2.684   -31.907  1.00 74.81 208 A 1 
ATOM 1596 C CD2 . TYR A 0 208 . 37.607  1.138   -31.234  1.00 74.81 208 A 1 
ATOM 1597 C CE1 . TYR A 0 208 . 35.831  3.245   -30.619  1.00 74.81 208 A 1 
ATOM 1598 C CE2 . TYR A 0 208 . 37.624  1.719   -29.952  1.00 74.81 208 A 1 
ATOM 1599 O OH  . TYR A 0 208 . 36.789  3.401   -28.438  1.00 74.81 208 A 1 
ATOM 1600 C CZ  . TYR A 0 208 . 36.745  2.784   -29.649  1.00 74.81 208 A 1 
ATOM 1601 N N   . GLY A 0 209 . 34.159  -0.080  -32.286  1.00 69.82 209 A 1 
ATOM 1602 C CA  . GLY A 0 209 . 32.913  0.225   -31.571  1.00 69.82 209 A 1 
ATOM 1603 C C   . GLY A 0 209 . 32.841  -0.367  -30.161  1.00 69.82 209 A 1 
ATOM 1604 O O   . GLY A 0 209 . 33.650  -1.226  -29.820  1.00 69.82 209 A 1 
ATOM 1605 N N   . LYS A 0 210 . 31.941  0.121   -29.295  1.00 54.09 210 A 1 
ATOM 1606 C CA  . LYS A 0 210 . 31.892  -0.226  -27.854  1.00 54.09 210 A 1 
ATOM 1607 C C   . LYS A 0 210 . 30.575  0.172   -27.191  1.00 54.09 210 A 1 
ATOM 1608 C CB  . LYS A 0 210 . 32.935  0.588   -27.063  1.00 54.09 210 A 1 
ATOM 1609 O O   . LYS A 0 210 . 30.280  1.358   -27.297  1.00 54.09 210 A 1 
ATOM 1610 C CG  . LYS A 0 210 . 34.383  0.560   -27.533  1.00 54.09 210 A 1 
ATOM 1611 C CD  . LYS A 0 210 . 35.217  1.306   -26.497  1.00 54.09 210 A 1 
ATOM 1612 C CE  . LYS A 0 210 . 36.676  0.914   -26.686  1.00 54.09 210 A 1 
ATOM 1613 N NZ  . LYS A 0 210 . 37.482  1.372   -25.542  1.00 54.09 210 A 1 
ATOM 1614 N N   . SER A 0 211 . 29.878  -0.716  -26.454  1.00 47.37 211 A 1 
ATOM 1615 C CA  . SER A 0 211 . 28.688  -0.341  -25.640  1.00 47.37 211 A 1 
ATOM 1616 C C   . SER A 0 211 . 27.678  -1.431  -25.235  1.00 47.37 211 A 1 
ATOM 1617 C CB  . SER A 0 211 . 27.780  0.580   -26.421  1.00 47.37 211 A 1 
ATOM 1618 O O   . SER A 0 211 . 27.307  -2.304  -26.013  1.00 47.37 211 A 1 
ATOM 1619 O OG  . SER A 0 211 . 27.713  0.082   -27.746  1.00 47.37 211 A 1 
ATOM 1620 N N   . TYR A 0 212 . 27.136  -1.244  -24.027  1.00 77.93 212 A 1 
ATOM 1621 C CA  . TYR A 0 212 . 25.738  -0.953  -23.630  1.00 77.93 212 A 1 
ATOM 1622 C C   . TYR A 0 212 . 25.870  -0.285  -22.243  1.00 77.93 212 A 1 
ATOM 1623 C CB  . TYR A 0 212 . 24.846  -2.205  -23.441  1.00 77.93 212 A 1 
ATOM 1624 O O   . TYR A 0 212 . 26.828  -0.603  -21.537  1.00 77.93 212 A 1 
ATOM 1625 C CG  . TYR A 0 212 . 24.160  -2.813  -24.657  1.00 77.93 212 A 1 
ATOM 1626 C CD1 . TYR A 0 212 . 22.817  -2.501  -24.957  1.00 77.93 212 A 1 
ATOM 1627 C CD2 . TYR A 0 212 . 24.831  -3.769  -25.437  1.00 77.93 212 A 1 
ATOM 1628 C CE1 . TYR A 0 212 . 22.174  -3.117  -26.052  1.00 77.93 212 A 1 
ATOM 1629 C CE2 . TYR A 0 212 . 24.218  -4.348  -26.561  1.00 77.93 212 A 1 
ATOM 1630 O OH  . TYR A 0 212 . 22.298  -4.564  -27.972  1.00 77.93 212 A 1 
ATOM 1631 C CZ  . TYR A 0 212 . 22.884  -4.020  -26.872  1.00 77.93 212 A 1 
ATOM 1632 N N   . ASP A 0 213 . 24.930  0.551   -21.795  1.00 80.66 213 A 1 
ATOM 1633 C CA  . ASP A 0 213 . 24.859  1.013   -20.397  1.00 80.66 213 A 1 
ATOM 1634 C C   . ASP A 0 213 . 23.407  0.984   -19.879  1.00 80.66 213 A 1 
ATOM 1635 C CB  . ASP A 0 213 . 25.420  2.439   -20.254  1.00 80.66 213 A 1 
ATOM 1636 O O   . ASP A 0 213 . 22.478  1.458   -20.532  1.00 80.66 213 A 1 
ATOM 1637 C CG  . ASP A 0 213 . 26.945  2.572   -20.195  1.00 80.66 213 A 1 
ATOM 1638 O OD1 . ASP A 0 213 . 27.586  1.822   -19.418  1.00 80.66 213 A 1 
ATOM 1639 O OD2 . ASP A 0 213 . 27.440  3.555   -20.804  1.00 80.66 213 A 1 
ATOM 1640 N N   . ALA A 0 214 . 23.191  0.454   -18.673  1.00 85.42 214 A 1 
ATOM 1641 C CA  . ALA A 0 214 . 21.891  0.471   -18.004  1.00 85.42 214 A 1 
ATOM 1642 C C   . ALA A 0 214 . 22.037  0.649   -16.487  1.00 85.42 214 A 1 
ATOM 1643 C CB  . ALA A 0 214 . 21.126  -0.813  -18.350  1.00 85.42 214 A 1 
ATOM 1644 O O   . ALA A 0 214 . 22.819  -0.044  -15.834  1.00 85.42 214 A 1 
ATOM 1645 N N   . VAL A 0 215 . 21.242  1.548   -15.904  1.00 87.18 215 A 1 
ATOM 1646 C CA  . VAL A 0 215 . 21.216  1.855   -14.467  1.00 87.18 215 A 1 
ATOM 1647 C C   . VAL A 0 215 . 19.774  1.919   -13.972  1.00 87.18 215 A 1 
ATOM 1648 C CB  . VAL A 0 215 . 21.954  3.175   -14.154  1.00 87.18 215 A 1 
ATOM 1649 O O   . VAL A 0 215 . 18.951  2.652   -14.512  1.00 87.18 215 A 1 
ATOM 1650 C CG1 . VAL A 0 215 . 21.988  3.450   -12.642  1.00 87.18 215 A 1 
ATOM 1651 C CG2 . VAL A 0 215 . 23.409  3.153   -14.643  1.00 87.18 215 A 1 
ATOM 1652 N N   . ASP A 0 216 . 19.476  1.201   -12.892  1.00 88.80 216 A 1 
ATOM 1653 C CA  . ASP A 0 216 . 18.186  1.220   -12.200  1.00 88.80 216 A 1 
ATOM 1654 C C   . ASP A 0 216 . 18.390  1.493   -10.705  1.00 88.80 216 A 1 
ATOM 1655 C CB  . ASP A 0 216 . 17.454  -0.104  -12.445  1.00 88.80 216 A 1 
ATOM 1656 O O   . ASP A 0 216 . 19.191  0.836   -10.035  1.00 88.80 216 A 1 
ATOM 1657 C CG  . ASP A 0 216 . 16.134  -0.186  -11.679  1.00 88.80 216 A 1 
ATOM 1658 O OD1 . ASP A 0 216 . 16.054  -0.890  -10.643  1.00 88.80 216 A 1 
ATOM 1659 O OD2 . ASP A 0 216 . 15.118  0.385   -12.132  1.00 88.80 216 A 1 
ATOM 1660 N N   . ALA A 0 217 . 17.652  2.464   -10.173  1.00 86.12 217 A 1 
ATOM 1661 C CA  . ALA A 0 217 . 17.682  2.860   -8.773   1.00 86.12 217 A 1 
ATOM 1662 C C   . ALA A 0 217 . 16.253  2.981   -8.234   1.00 86.12 217 A 1 
ATOM 1663 C CB  . ALA A 0 217 . 18.462  4.174   -8.647   1.00 86.12 217 A 1 
ATOM 1664 O O   . ALA A 0 217 . 15.464  3.798   -8.711   1.00 86.12 217 A 1 
ATOM 1665 N N   . LYS A 0 218 . 15.920  2.199   -7.204   1.00 92.99 218 A 1 
ATOM 1666 C CA  . LYS A 0 218 . 14.608  2.229   -6.540   1.00 92.99 218 A 1 
ATOM 1667 C C   . LYS A 0 218 . 14.764  2.460   -5.042   1.00 92.99 218 A 1 
ATOM 1668 C CB  . LYS A 0 218 . 13.808  0.946   -6.822   1.00 92.99 218 A 1 
ATOM 1669 O O   . LYS A 0 218 . 15.661  1.902   -4.409   1.00 92.99 218 A 1 
ATOM 1670 C CG  . LYS A 0 218 . 13.542  0.680   -8.315   1.00 92.99 218 A 1 
ATOM 1671 C CD  . LYS A 0 218 . 12.730  -0.615  -8.478   1.00 92.99 218 A 1 
ATOM 1672 C CE  . LYS A 0 218 . 12.270  -0.890  -9.917   1.00 92.99 218 A 1 
ATOM 1673 N NZ  . LYS A 0 218 . 13.400  -1.131  -10.841  1.00 92.99 218 A 1 
ATOM 1674 N N   . SER A 0 219 . 13.854  3.236   -4.466   1.00 91.91 219 A 1 
ATOM 1675 C CA  . SER A 0 219 . 13.691  3.416   -3.023   1.00 91.91 219 A 1 
ATOM 1676 C C   . SER A 0 219 . 12.222  3.295   -2.635   1.00 91.91 219 A 1 
ATOM 1677 C CB  . SER A 0 219 . 14.247  4.764   -2.556   1.00 91.91 219 A 1 
ATOM 1678 O O   . SER A 0 219 . 11.364  3.877   -3.297   1.00 91.91 219 A 1 
ATOM 1679 O OG  . SER A 0 219 . 13.620  5.841   -3.221   1.00 91.91 219 A 1 
ATOM 1680 N N   . TYR A 0 220 . 11.954  2.582   -1.547   1.00 93.62 220 A 1 
ATOM 1681 C CA  . TYR A 0 220 . 10.639  2.405   -0.944   1.00 93.62 220 A 1 
ATOM 1682 C C   . TYR A 0 220 . 10.762  2.633   0.563    1.00 93.62 220 A 1 
ATOM 1683 C CB  . TYR A 0 220 . 10.131  0.995   -1.273   1.00 93.62 220 A 1 
ATOM 1684 O O   . TYR A 0 220 . 11.554  1.963   1.227    1.00 93.62 220 A 1 
ATOM 1685 C CG  . TYR A 0 220 . 8.837   0.605   -0.584   1.00 93.62 220 A 1 
ATOM 1686 C CD1 . TYR A 0 220 . 8.873   -0.064  0.655    1.00 93.62 220 A 1 
ATOM 1687 C CD2 . TYR A 0 220 . 7.599   0.902   -1.187   1.00 93.62 220 A 1 
ATOM 1688 C CE1 . TYR A 0 220 . 7.673   -0.456  1.279    1.00 93.62 220 A 1 
ATOM 1689 C CE2 . TYR A 0 220 . 6.396   0.529   -0.556   1.00 93.62 220 A 1 
ATOM 1690 O OH  . TYR A 0 220 . 5.289   -0.537  1.299    1.00 93.62 220 A 1 
ATOM 1691 C CZ  . TYR A 0 220 . 6.433   -0.157  0.677    1.00 93.62 220 A 1 
ATOM 1692 N N   . ASP A 0 221 . 9.985   3.571   1.085    1.00 92.93 221 A 1 
ATOM 1693 C CA  . ASP A 0 221 . 9.896   3.919   2.497    1.00 92.93 221 A 1 
ATOM 1694 C C   . ASP A 0 221 . 8.420   3.818   2.918    1.00 92.93 221 A 1 
ATOM 1695 C CB  . ASP A 0 221 . 10.456  5.338   2.718    1.00 92.93 221 A 1 
ATOM 1696 O O   . ASP A 0 221 . 7.551   4.414   2.285    1.00 92.93 221 A 1 
ATOM 1697 C CG  . ASP A 0 221 . 11.962  5.468   2.432    1.00 92.93 221 A 1 
ATOM 1698 O OD1 . ASP A 0 221 . 12.762  4.796   3.124    1.00 92.93 221 A 1 
ATOM 1699 O OD2 . ASP A 0 221 . 12.361  6.300   1.584    1.00 92.93 221 A 1 
ATOM 1700 N N   . ASN A 0 222 . 8.121   3.062   3.972    1.00 94.80 222 A 1 
ATOM 1701 C CA  . ASN A 0 222 . 6.770   2.905   4.514    1.00 94.80 222 A 1 
ATOM 1702 C C   . ASN A 0 222 . 6.822   2.996   6.045    1.00 94.80 222 A 1 
ATOM 1703 C CB  . ASN A 0 222 . 6.163   1.604   3.941    1.00 94.80 222 A 1 
ATOM 1704 O O   . ASN A 0 222 . 7.673   2.372   6.683    1.00 94.80 222 A 1 
ATOM 1705 C CG  . ASN A 0 222 . 4.852   1.108   4.539    1.00 94.80 222 A 1 
ATOM 1706 N ND2 . ASN A 0 222 . 3.991   1.961   5.034    1.00 94.80 222 A 1 
ATOM 1707 O OD1 . ASN A 0 222 . 4.622   -0.089  4.573    1.00 94.80 222 A 1 
ATOM 1708 N N   . THR A 0 223 . 5.940   3.799   6.635    1.00 95.63 223 A 1 
ATOM 1709 C CA  . THR A 0 223 . 5.737   3.929   8.084    1.00 95.63 223 A 1 
ATOM 1710 C C   . THR A 0 223 . 4.272   3.718   8.410    1.00 95.63 223 A 1 
ATOM 1711 C CB  . THR A 0 223 . 6.146   5.308   8.621    1.00 95.63 223 A 1 
ATOM 1712 O O   . THR A 0 223 . 3.421   4.375   7.817    1.00 95.63 223 A 1 
ATOM 1713 C CG2 . THR A 0 223 . 7.660   5.482   8.673    1.00 95.63 223 A 1 
ATOM 1714 O OG1 . THR A 0 223 . 5.644   6.350   7.825    1.00 95.63 223 A 1 
ATOM 1715 N N   . TRP A 0 224 . 3.986   2.860   9.384    1.00 93.70 224 A 1 
ATOM 1716 C CA  . TRP A 0 224 . 2.625   2.538   9.794    1.00 93.70 224 A 1 
ATOM 1717 C C   . TRP A 0 224 . 2.475   2.536   11.316   1.00 93.70 224 A 1 
ATOM 1718 C CB  . TRP A 0 224 . 2.195   1.207   9.165    1.00 93.70 224 A 1 
ATOM 1719 O O   . TRP A 0 224 . 3.420   2.265   12.062   1.00 93.70 224 A 1 
ATOM 1720 C CG  . TRP A 0 224 . 3.001   0.009   9.564    1.00 93.70 224 A 1 
ATOM 1721 C CD1 . TRP A 0 224 . 4.033   -0.507  8.861    1.00 93.70 224 A 1 
ATOM 1722 C CD2 . TRP A 0 224 . 2.846   -0.843  10.736   1.00 93.70 224 A 1 
ATOM 1723 C CE2 . TRP A 0 224 . 3.851   -1.856  10.695   1.00 93.70 224 A 1 
ATOM 1724 C CE3 . TRP A 0 224 . 1.950   -0.869  11.823   1.00 93.70 224 A 1 
ATOM 1725 N NE1 . TRP A 0 224 . 4.543   -1.607  9.526    1.00 93.70 224 A 1 
ATOM 1726 C CH2 . TRP A 0 224 . 3.073   -2.817  12.776   1.00 93.70 224 A 1 
ATOM 1727 C CZ2 . TRP A 0 224 . 3.978   -2.829  11.699   1.00 93.70 224 A 1 
ATOM 1728 C CZ3 . TRP A 0 224 . 2.059   -1.845  12.826   1.00 93.70 224 A 1 
ATOM 1729 N N   . TYR A 0 225 . 1.263   2.840   11.766   1.00 96.88 225 A 1 
ATOM 1730 C CA  . TYR A 0 225 . 0.851   2.884   13.165   1.00 96.88 225 A 1 
ATOM 1731 C C   . TYR A 0 225 . -0.582  2.362   13.288   1.00 96.88 225 A 1 
ATOM 1732 C CB  . TYR A 0 225 . 0.960   4.329   13.670   1.00 96.88 225 A 1 
ATOM 1733 O O   . TYR A 0 225 . -1.444  2.721   12.486   1.00 96.88 225 A 1 
ATOM 1734 C CG  . TYR A 0 225 . 0.353   4.566   15.039   1.00 96.88 225 A 1 
ATOM 1735 C CD1 . TYR A 0 225 . -0.924  5.154   15.157   1.00 96.88 225 A 1 
ATOM 1736 C CD2 . TYR A 0 225 . 1.061   4.186   16.193   1.00 96.88 225 A 1 
ATOM 1737 C CE1 . TYR A 0 225 . -1.482  5.379   16.431   1.00 96.88 225 A 1 
ATOM 1738 C CE2 . TYR A 0 225 . 0.506   4.412   17.467   1.00 96.88 225 A 1 
ATOM 1739 O OH  . TYR A 0 225 . -1.305  5.240   18.817   1.00 96.88 225 A 1 
ATOM 1740 C CZ  . TYR A 0 225 . -0.765  5.014   17.590   1.00 96.88 225 A 1 
ATOM 1741 N N   . ALA A 0 226 . -0.854  1.532   14.291   1.00 96.72 226 A 1 
ATOM 1742 C CA  . ALA A 0 226 . -2.200  1.070   14.604   1.00 96.72 226 A 1 
ATOM 1743 C C   . ALA A 0 226 . -2.382  0.881   16.114   1.00 96.72 226 A 1 
ATOM 1744 C CB  . ALA A 0 226 . -2.488  -0.223  13.830   1.00 96.72 226 A 1 
ATOM 1745 O O   . ALA A 0 226 . -1.519  0.298   16.775   1.00 96.72 226 A 1 
ATOM 1746 N N   . ARG A 0 227 . -3.523  1.336   16.640   1.00 97.65 227 A 1 
ATOM 1747 C CA  . ARG A 0 227 . -3.910  1.231   18.053   1.00 97.65 227 A 1 
ATOM 1748 C C   . ARG A 0 227 . -5.394  0.865   18.181   1.00 97.65 227 A 1 
ATOM 1749 C CB  . ARG A 0 227 . -3.537  2.552   18.761   1.00 97.65 227 A 1 
ATOM 1750 O O   . ARG A 0 227 . -6.224  1.536   17.580   1.00 97.65 227 A 1 
ATOM 1751 C CG  . ARG A 0 227 . -4.016  2.591   20.218   1.00 97.65 227 A 1 
ATOM 1752 C CD  . ARG A 0 227 . -3.423  3.739   21.052   1.00 97.65 227 A 1 
ATOM 1753 N NE  . ARG A 0 227 . -3.752  5.081   20.533   1.00 97.65 227 A 1 
ATOM 1754 N NH1 . ARG A 0 227 . -5.947  5.262   21.251   1.00 97.65 227 A 1 
ATOM 1755 N NH2 . ARG A 0 227 . -5.031  6.956   20.236   1.00 97.65 227 A 1 
ATOM 1756 C CZ  . ARG A 0 227 . -4.886  5.747   20.681   1.00 97.65 227 A 1 
ATOM 1757 N N   . ASP A 0 228 . -5.718  -0.162  18.967   1.00 97.31 228 A 1 
ATOM 1758 C CA  . ASP A 0 228 . -7.075  -0.545  19.415   1.00 97.31 228 A 1 
ATOM 1759 C C   . ASP A 0 228 . -7.075  -0.449  20.954   1.00 97.31 228 A 1 
ATOM 1760 C CB  . ASP A 0 228 . -7.407  -1.965  18.870   1.00 97.31 228 A 1 
ATOM 1761 O O   . ASP A 0 228 . -6.453  -1.277  21.625   1.00 97.31 228 A 1 
ATOM 1762 C CG  . ASP A 0 228 . -8.852  -2.514  19.007   1.00 97.31 228 A 1 
ATOM 1763 O OD1 . ASP A 0 228 . -9.674  -2.106  19.851   1.00 97.31 228 A 1 
ATOM 1764 O OD2 . ASP A 0 228 . -9.234  -3.436  18.236   1.00 97.31 228 A 1 
ATOM 1765 N N   . VAL A 0 229 . -7.687  0.609   21.498   1.00 96.63 229 A 1 
ATOM 1766 C CA  . VAL A 0 229 . -7.896  0.817   22.944   1.00 96.63 229 A 1 
ATOM 1767 C C   . VAL A 0 229 . -9.331  0.461   23.287   1.00 96.63 229 A 1 
ATOM 1768 C CB  . VAL A 0 229 . -7.624  2.270   23.389   1.00 96.63 229 A 1 
ATOM 1769 O O   . VAL A 0 229 . -10.246 0.866   22.568   1.00 96.63 229 A 1 
ATOM 1770 C CG1 . VAL A 0 229 . -7.993  2.543   24.856   1.00 96.63 229 A 1 
ATOM 1771 C CG2 . VAL A 0 229 . -6.139  2.604   23.254   1.00 96.63 229 A 1 
ATOM 1772 N N   . ARG A 0 230 . -9.518  -0.242  24.406   1.00 95.18 230 A 1 
ATOM 1773 C CA  . ARG A 0 230 . -10.816 -0.484  25.041   1.00 95.18 230 A 1 
ATOM 1774 C C   . ARG A 0 230 . -10.693 -0.319  26.547   1.00 95.18 230 A 1 
ATOM 1775 C CB  . ARG A 0 230 . -11.365 -1.871  24.704   1.00 95.18 230 A 1 
ATOM 1776 O O   . ARG A 0 230 . -9.729  -0.843  27.106   1.00 95.18 230 A 1 
ATOM 1777 C CG  . ARG A 0 230 . -11.440 -2.027  23.188   1.00 95.18 230 A 1 
ATOM 1778 C CD  . ARG A 0 230 . -12.000 -3.374  22.778   1.00 95.18 230 A 1 
ATOM 1779 N NE  . ARG A 0 230 . -11.556 -3.659  21.404   1.00 95.18 230 A 1 
ATOM 1780 N NH1 . ARG A 0 230 . -12.274 -5.820  21.356   1.00 95.18 230 A 1 
ATOM 1781 N NH2 . ARG A 0 230 . -10.940 -5.035  19.726   1.00 95.18 230 A 1 
ATOM 1782 C CZ  . ARG A 0 230 . -11.597 -4.835  20.832   1.00 95.18 230 A 1 
ATOM 1783 N N   . ALA A 0 231 . -11.628 0.387   27.160   1.00 93.39 231 A 1 
ATOM 1784 C CA  . ALA A 0 231 . -11.756 0.523   28.603   1.00 93.39 231 A 1 
ATOM 1785 C C   . ALA A 0 231 . -13.226 0.339   28.999   1.00 93.39 231 A 1 
ATOM 1786 C CB  . ALA A 0 231 . -11.192 1.877   29.050   1.00 93.39 231 A 1 
ATOM 1787 O O   . ALA A 0 231 . -14.104 0.684   28.217   1.00 93.39 231 A 1 
ATOM 1788 N N   . ASP A 0 232 . -13.437 -0.224  30.179   1.00 90.79 232 A 1 
ATOM 1789 C CA  . ASP A 0 232 . -14.700 -0.752  30.700   1.00 90.79 232 A 1 
ATOM 1790 C C   . ASP A 0 232 . -14.681 -0.462  32.220   1.00 90.79 232 A 1 
ATOM 1791 C CB  . ASP A 0 232 . -14.670 -2.251  30.326   1.00 90.79 232 A 1 
ATOM 1792 O O   . ASP A 0 232 . -13.660 -0.731  32.864   1.00 90.79 232 A 1 
ATOM 1793 C CG  . ASP A 0 232 . -15.878 -3.094  30.724   1.00 90.79 232 A 1 
ATOM 1794 O OD1 . ASP A 0 232 . -16.632 -2.640  31.604   1.00 90.79 232 A 1 
ATOM 1795 O OD2 . ASP A 0 232 . -15.966 -4.216  30.160   1.00 90.79 232 A 1 
ATOM 1796 N N   . ASP A 0 233 . -15.696 0.224   32.766   1.00 91.53 233 A 1 
ATOM 1797 C CA  . ASP A 0 233 . -15.645 0.886   34.095   1.00 91.53 233 A 1 
ATOM 1798 C C   . ASP A 0 233 . -16.974 0.813   34.884   1.00 91.53 233 A 1 
ATOM 1799 C CB  . ASP A 0 233 . -15.101 2.319   33.935   1.00 91.53 233 A 1 
ATOM 1800 O O   . ASP A 0 233 . -17.416 1.786   35.513   1.00 91.53 233 A 1 
ATOM 1801 C CG  . ASP A 0 233 . -14.721 3.034   35.237   1.00 91.53 233 A 1 
ATOM 1802 O OD1 . ASP A 0 233 . -14.363 2.409   36.262   1.00 91.53 233 A 1 
ATOM 1803 O OD2 . ASP A 0 233 . -14.580 4.278   35.257   1.00 91.53 233 A 1 
ATOM 1804 N N   . ASP A 0 234 . -17.573 -0.378  34.835   1.00 88.27 234 A 1 
ATOM 1805 C CA  . ASP A 0 234 . -18.687 -0.900  35.641   1.00 88.27 234 A 1 
ATOM 1806 C C   . ASP A 0 234 . -18.704 -0.365  37.095   1.00 88.27 234 A 1 
ATOM 1807 C CB  . ASP A 0 234 . -18.511 -2.445  35.664   1.00 88.27 234 A 1 
ATOM 1808 O O   . ASP A 0 234 . -17.749 -0.560  37.853   1.00 88.27 234 A 1 
ATOM 1809 C CG  . ASP A 0 234 . -19.688 -3.289  35.167   1.00 88.27 234 A 1 
ATOM 1810 O OD1 . ASP A 0 234 . -20.807 -2.746  35.056   1.00 88.27 234 A 1 
ATOM 1811 O OD2 . ASP A 0 234 . -19.482 -4.522  35.046   1.00 88.27 234 A 1 
ATOM 1812 N N   . GLN A 0 235 . -19.800 0.261   37.540   1.00 88.76 235 A 1 
ATOM 1813 C CA  . GLN A 0 235 . -20.029 0.735   38.917   1.00 88.76 235 A 1 
ATOM 1814 C C   . GLN A 0 235 . -21.453 0.411   39.379   1.00 88.76 235 A 1 
ATOM 1815 C CB  . GLN A 0 235 . -19.792 2.256   39.009   1.00 88.76 235 A 1 
ATOM 1816 O O   . GLN A 0 235 . -22.412 0.661   38.655   1.00 88.76 235 A 1 
ATOM 1817 C CG  . GLN A 0 235 . -18.299 2.594   39.083   1.00 88.76 235 A 1 
ATOM 1818 C CD  . GLN A 0 235 . -17.999 4.055   38.780   1.00 88.76 235 A 1 
ATOM 1819 N NE2 . GLN A 0 235 . -17.398 4.315   37.639   1.00 88.76 235 A 1 
ATOM 1820 O OE1 . GLN A 0 235 . -18.229 4.965   39.571   1.00 88.76 235 A 1 
ATOM 1821 N N   . TRP A 0 236 . -21.615 -0.091  40.608   1.00 88.40 236 A 1 
ATOM 1822 C CA  . TRP A 0 236 . -22.939 -0.419  41.154   1.00 88.40 236 A 1 
ATOM 1823 C C   . TRP A 0 236 . -23.006 -0.353  42.684   1.00 88.40 236 A 1 
ATOM 1824 C CB  . TRP A 0 236 . -23.372 -1.809  40.658   1.00 88.40 236 A 1 
ATOM 1825 O O   . TRP A 0 236 . -21.999 -0.531  43.380   1.00 88.40 236 A 1 
ATOM 1826 C CG  . TRP A 0 236 . -22.590 -2.972  41.195   1.00 88.40 236 A 1 
ATOM 1827 C CD1 . TRP A 0 236 . -22.984 -3.762  42.219   1.00 88.40 236 A 1 
ATOM 1828 C CD2 . TRP A 0 236 . -21.307 -3.512  40.743   1.00 88.40 236 A 1 
ATOM 1829 C CE2 . TRP A 0 236 . -20.986 -4.644  41.555   1.00 88.40 236 A 1 
ATOM 1830 C CE3 . TRP A 0 236 . -20.394 -3.186  39.717   1.00 88.40 236 A 1 
ATOM 1831 N NE1 . TRP A 0 236 . -22.041 -4.745  42.439   1.00 88.40 236 A 1 
ATOM 1832 C CH2 . TRP A 0 236 . -18.922 -5.034  40.346   1.00 88.40 236 A 1 
ATOM 1833 C CZ2 . TRP A 0 236 . -19.814 -5.399  41.370   1.00 88.40 236 A 1 
ATOM 1834 C CZ3 . TRP A 0 236 . -19.216 -3.933  39.525   1.00 88.40 236 A 1 
ATOM 1835 N N   . ALA A 0 237 . -24.212 -0.157  43.216   1.00 88.23 237 A 1 
ATOM 1836 C CA  . ALA A 0 237 . -24.533 -0.384  44.621   1.00 88.23 237 A 1 
ATOM 1837 C C   . ALA A 0 237 . -25.950 -0.950  44.806   1.00 88.23 237 A 1 
ATOM 1838 C CB  . ALA A 0 237 . -24.360 0.916   45.413   1.00 88.23 237 A 1 
ATOM 1839 O O   . ALA A 0 237 . -26.842 -0.703  43.998   1.00 88.23 237 A 1 
ATOM 1840 N N   . GLU A 0 238 . -26.137 -1.673  45.908   1.00 87.46 238 A 1 
ATOM 1841 C CA  . GLU A 0 238 . -27.420 -2.195  46.392   1.00 87.46 238 A 1 
ATOM 1842 C C   . GLU A 0 238 . -27.507 -1.900  47.904   1.00 87.46 238 A 1 
ATOM 1843 C CB  . GLU A 0 238 . -27.514 -3.726  46.171   1.00 87.46 238 A 1 
ATOM 1844 O O   . GLU A 0 238 . -26.544 -2.181  48.625   1.00 87.46 238 A 1 
ATOM 1845 C CG  . GLU A 0 238 . -27.330 -4.248  44.728   1.00 87.46 238 A 1 
ATOM 1846 C CD  . GLU A 0 238 . -27.221 -5.792  44.636   1.00 87.46 238 A 1 
ATOM 1847 O OE1 . GLU A 0 238 . -26.879 -6.299  43.542   1.00 87.46 238 A 1 
ATOM 1848 O OE2 . GLU A 0 238 . -27.436 -6.501  45.652   1.00 87.46 238 A 1 
ATOM 1849 N N   . ASP A 0 239 . -28.634 -1.394  48.405   1.00 83.85 239 A 1 
ATOM 1850 C CA  . ASP A 0 239 . -29.014 -1.525  49.823   1.00 83.85 239 A 1 
ATOM 1851 C C   . ASP A 0 239 . -30.258 -2.412  49.899   1.00 83.85 239 A 1 
ATOM 1852 C CB  . ASP A 0 239 . -29.219 -0.168  50.530   1.00 83.85 239 A 1 
ATOM 1853 O O   . ASP A 0 239 . -31.155 -2.331  49.065   1.00 83.85 239 A 1 
ATOM 1854 C CG  . ASP A 0 239 . -29.193 -0.251  52.077   1.00 83.85 239 A 1 
ATOM 1855 O OD1 . ASP A 0 239 . -29.362 -1.360  52.656   1.00 83.85 239 A 1 
ATOM 1856 O OD2 . ASP A 0 239 . -28.926 0.795   52.712   1.00 83.85 239 A 1 
ATOM 1857 N N   . TYR A 0 240 . -30.312 -3.303  50.882   1.00 82.59 240 A 1 
ATOM 1858 C CA  . TYR A 0 240 . -31.470 -4.149  51.123   1.00 82.59 240 A 1 
ATOM 1859 C C   . TYR A 0 240 . -31.806 -4.186  52.606   1.00 82.59 240 A 1 
ATOM 1860 C CB  . TYR A 0 240 . -31.244 -5.559  50.562   1.00 82.59 240 A 1 
ATOM 1861 O O   . TYR A 0 240 . -31.193 -4.936  53.380   1.00 82.59 240 A 1 
ATOM 1862 C CG  . TYR A 0 240 . -32.476 -6.415  50.770   1.00 82.59 240 A 1 
ATOM 1863 C CD1 . TYR A 0 240 . -32.538 -7.346  51.824   1.00 82.59 240 A 1 
ATOM 1864 C CD2 . TYR A 0 240 . -33.626 -6.127  50.022   1.00 82.59 240 A 1 
ATOM 1865 C CE1 . TYR A 0 240 . -33.760 -7.973  52.135   1.00 82.59 240 A 1 
ATOM 1866 C CE2 . TYR A 0 240 . -34.849 -6.736  50.324   1.00 82.59 240 A 1 
ATOM 1867 O OH  . TYR A 0 240 . -36.136 -8.186  51.688   1.00 82.59 240 A 1 
ATOM 1868 C CZ  . TYR A 0 240 . -34.920 -7.648  51.390   1.00 82.59 240 A 1 
ATOM 1869 N N   . ASP A 0 241 . -32.838 -3.441  52.990   1.00 78.01 241 A 1 
ATOM 1870 C CA  . ASP A 0 241 . -33.243 -3.301  54.378   1.00 78.01 241 A 1 
ATOM 1871 C C   . ASP A 0 241 . -34.528 -4.087  54.686   1.00 78.01 241 A 1 
ATOM 1872 C CB  . ASP A 0 241 . -33.272 -1.818  54.790   1.00 78.01 241 A 1 
ATOM 1873 O O   . ASP A 0 241 . -35.511 -4.115  53.939   1.00 78.01 241 A 1 
ATOM 1874 C CG  . ASP A 0 241 . -32.790 -1.608  56.227   1.00 78.01 241 A 1 
ATOM 1875 O OD1 . ASP A 0 241 . -32.728 -2.606  56.998   1.00 78.01 241 A 1 
ATOM 1876 O OD2 . ASP A 0 241 . -32.574 -0.445  56.633   1.00 78.01 241 A 1 
ATOM 1877 N N   . ARG A 0 242 . -34.534 -4.811  55.810   1.00 68.84 242 A 1 
ATOM 1878 C CA  . ARG A 0 242 . -35.645 -5.708  56.177   1.00 68.84 242 A 1 
ATOM 1879 C C   . ARG A 0 242 . -35.987 -5.618  57.654   1.00 68.84 242 A 1 
ATOM 1880 C CB  . ARG A 0 242 . -35.346 -7.139  55.715   1.00 68.84 242 A 1 
ATOM 1881 O O   . ARG A 0 242 . -35.391 -6.284  58.511   1.00 68.84 242 A 1 
ATOM 1882 C CG  . ARG A 0 242 . -36.590 -8.030  55.866   1.00 68.84 242 A 1 
ATOM 1883 C CD  . ARG A 0 242 . -36.272 -9.501  55.582   1.00 68.84 242 A 1 
ATOM 1884 N NE  . ARG A 0 242 . -36.051 -9.751  54.148   1.00 68.84 242 A 1 
ATOM 1885 N NH1 . ARG A 0 242 . -34.845 -11.692 54.318   1.00 68.84 242 A 1 
ATOM 1886 N NH2 . ARG A 0 242 . -35.294 -10.838 52.307   1.00 68.84 242 A 1 
ATOM 1887 C CZ  . ARG A 0 242 . -35.411 -10.765 53.599   1.00 68.84 242 A 1 
ATOM 1888 N N   . TYR A 0 243 . -37.066 -4.897  57.934   1.00 63.28 243 A 1 
ATOM 1889 C CA  . TYR A 0 243 . -37.541 -4.609  59.281   1.00 63.28 243 A 1 
ATOM 1890 C C   . TYR A 0 243 . -38.618 -5.597  59.755   1.00 63.28 243 A 1 
ATOM 1891 C CB  . TYR A 0 243 . -37.980 -3.143  59.337   1.00 63.28 243 A 1 
ATOM 1892 O O   . TYR A 0 243 . -39.809 -5.460  59.473   1.00 63.28 243 A 1 
ATOM 1893 C CG  . TYR A 0 243 . -36.800 -2.201  59.233   1.00 63.28 243 A 1 
ATOM 1894 C CD1 . TYR A 0 243 . -35.927 -2.075  60.333   1.00 63.28 243 A 1 
ATOM 1895 C CD2 . TYR A 0 243 . -36.527 -1.517  58.031   1.00 63.28 243 A 1 
ATOM 1896 C CE1 . TYR A 0 243 . -34.788 -1.259  60.235   1.00 63.28 243 A 1 
ATOM 1897 C CE2 . TYR A 0 243 . -35.379 -0.708  57.931   1.00 63.28 243 A 1 
ATOM 1898 O OH  . TYR A 0 243 . -33.375 0.158   58.980   1.00 63.28 243 A 1 
ATOM 1899 C CZ  . TYR A 0 243 . -34.503 -0.585  59.032   1.00 63.28 243 A 1 
ATOM 1900 N N   . GLY A 0 244 . -38.195 -6.593  60.545   1.00 55.01 244 A 1 
ATOM 1901 C CA  . GLY A 0 244 . -39.051 -7.632  61.133   1.00 55.01 244 A 1 
ATOM 1902 C C   . GLY A 0 244 . -39.236 -7.519  62.652   1.00 55.01 244 A 1 
ATOM 1903 O O   . GLY A 0 244 . -38.858 -8.430  63.391   1.00 55.01 244 A 1 
ATOM 1904 N N   . LYS A 0 245 . -39.818 -6.424  63.162   1.00 50.92 245 A 1 
ATOM 1905 C CA  . LYS A 0 245 . -39.961 -6.221  64.620   1.00 50.92 245 A 1 
ATOM 1906 C C   . LYS A 0 245 . -41.018 -7.139  65.254   1.00 50.92 245 A 1 
ATOM 1907 C CB  . LYS A 0 245 . -40.211 -4.737  64.957   1.00 50.92 245 A 1 
ATOM 1908 O O   . LYS A 0 245 . -42.216 -6.892  65.147   1.00 50.92 245 A 1 
ATOM 1909 C CG  . LYS A 0 245 . -38.891 -3.949  64.941   1.00 50.92 245 A 1 
ATOM 1910 C CD  . LYS A 0 245 . -39.081 -2.453  65.238   1.00 50.92 245 A 1 
ATOM 1911 C CE  . LYS A 0 245 . -37.707 -1.762  65.211   1.00 50.92 245 A 1 
ATOM 1912 N NZ  . LYS A 0 245 . -37.811 -0.282  65.109   1.00 50.92 245 A 1 
ATOM 1913 N N   . LYS A 0 246 . -40.554 -8.136  66.019   1.00 49.06 246 A 1 
ATOM 1914 C CA  . LYS A 0 246 . -41.330 -8.835  67.062   1.00 49.06 246 A 1 
ATOM 1915 C C   . LYS A 0 246 . -40.541 -8.926  68.376   1.00 49.06 246 A 1 
ATOM 1916 C CB  . LYS A 0 246 . -41.803 -10.223 66.579   1.00 49.06 246 A 1 
ATOM 1917 O O   . LYS A 0 246 . -39.444 -9.474  68.416   1.00 49.06 246 A 1 
ATOM 1918 C CG  . LYS A 0 246 . -42.901 -10.087 65.512   1.00 49.06 246 A 1 
ATOM 1919 C CD  . LYS A 0 246 . -43.527 -11.424 65.096   1.00 49.06 246 A 1 
ATOM 1920 C CE  . LYS A 0 246 . -44.649 -11.098 64.100   1.00 49.06 246 A 1 
ATOM 1921 N NZ  . LYS A 0 246 . -45.308 -12.310 63.560   1.00 49.06 246 A 1 
ATOM 1922 N N   . ASP A 0 247 . -41.136 -8.393  69.441   1.00 44.16 247 A 1 
ATOM 1923 C CA  . ASP A 0 247 . -40.926 -8.754  70.853   1.00 44.16 247 A 1 
ATOM 1924 C C   . ASP A 0 247 . -39.518 -8.660  71.485   1.00 44.16 247 A 1 
ATOM 1925 C CB  . ASP A 0 247 . -41.657 -10.073 71.152   1.00 44.16 247 A 1 
ATOM 1926 O O   . ASP A 0 247 . -39.140 -9.488  72.318   1.00 44.16 247 A 1 
ATOM 1927 C CG  . ASP A 0 247 . -43.122 -10.007 70.712   1.00 44.16 247 A 1 
ATOM 1928 O OD1 . ASP A 0 247 . -43.731 -8.939  70.942   1.00 44.16 247 A 1 
ATOM 1929 O OD2 . ASP A 0 247 . -43.593 -10.998 70.114   1.00 44.16 247 A 1 
ATOM 1930 N N   . VAL A 0 248 . -38.782 -7.569  71.241   1.00 43.58 248 A 1 
ATOM 1931 C CA  . VAL A 0 248 . -37.669 -7.153  72.125   1.00 43.58 248 A 1 
ATOM 1932 C C   . VAL A 0 248 . -38.223 -6.297  73.275   1.00 43.58 248 A 1 
ATOM 1933 C CB  . VAL A 0 248 . -36.520 -6.485  71.340   1.00 43.58 248 A 1 
ATOM 1934 O O   . VAL A 0 248 . -38.181 -5.071  73.240   1.00 43.58 248 A 1 
ATOM 1935 C CG1 . VAL A 0 248 . -35.353 -6.057  72.245   1.00 43.58 248 A 1 
ATOM 1936 C CG2 . VAL A 0 248 . -35.940 -7.472  70.317   1.00 43.58 248 A 1 
ATOM 1937 N N   . GLY A 0 249 . -38.795 -6.950  74.295   1.00 45.39 249 A 1 
ATOM 1938 C CA  . GLY A 0 249 . -39.310 -6.255  75.489   1.00 45.39 249 A 1 
ATOM 1939 C C   . GLY A 0 249 . -40.115 -7.091  76.494   1.00 45.39 249 A 1 
ATOM 1940 O O   . GLY A 0 249 . -40.197 -6.727  77.665   1.00 45.39 249 A 1 
ATOM 1941 N N   . ALA A 0 250 . -40.685 -8.233  76.090   1.00 41.38 250 A 1 
ATOM 1942 C CA  . ALA A 0 250 . -41.560 -9.024  76.967   1.00 41.38 250 A 1 
ATOM 1943 C C   . ALA A 0 250 . -40.817 -9.838  78.054   1.00 41.38 250 A 1 
ATOM 1944 C CB  . ALA A 0 250 . -42.429 -9.922  76.079   1.00 41.38 250 A 1 
ATOM 1945 O O   . ALA A 0 250 . -41.389 -10.151 79.100   1.00 41.38 250 A 1 
ATOM 1946 N N   . TYR A 0 251 . -39.537 -10.164 77.847   1.00 38.89 251 A 1 
ATOM 1947 C CA  . TYR A 0 251 . -38.753 -11.075 78.697   1.00 38.89 251 A 1 
ATOM 1948 C C   . TYR A 0 251 . -38.109 -10.419 79.939   1.00 38.89 251 A 1 
ATOM 1949 C CB  . TYR A 0 251 . -37.799 -11.908 77.825   1.00 38.89 251 A 1 
ATOM 1950 O O   . TYR A 0 251 . -37.043 -10.826 80.393   1.00 38.89 251 A 1 
ATOM 1951 C CG  . TYR A 0 251 . -36.940 -11.121 76.854   1.00 38.89 251 A 1 
ATOM 1952 C CD1 . TYR A 0 251 . -37.348 -10.985 75.511   1.00 38.89 251 A 1 
ATOM 1953 C CD2 . TYR A 0 251 . -35.723 -10.554 77.281   1.00 38.89 251 A 1 
ATOM 1954 C CE1 . TYR A 0 251 . -36.533 -10.299 74.593   1.00 38.89 251 A 1 
ATOM 1955 C CE2 . TYR A 0 251 . -34.905 -9.866  76.364   1.00 38.89 251 A 1 
ATOM 1956 O OH  . TYR A 0 251 . -34.512 -9.112  74.117   1.00 38.89 251 A 1 
ATOM 1957 C CZ  . TYR A 0 251 . -35.306 -9.747  75.015   1.00 38.89 251 A 1 
ATOM 1958 N N   . GLY A 0 252 . -38.791 -9.433  80.532   1.00 40.30 252 A 1 
ATOM 1959 C CA  . GLY A 0 252 . -38.516 -8.929  81.888   1.00 40.30 252 A 1 
ATOM 1960 C C   . GLY A 0 252 . -39.348 -9.608  82.991   1.00 40.30 252 A 1 
ATOM 1961 O O   . GLY A 0 252 . -39.284 -9.206  84.151   1.00 40.30 252 A 1 
ATOM 1962 N N   . ALA A 0 253 . -40.178 -10.598 82.647   1.00 40.24 253 A 1 
ATOM 1963 C CA  . ALA A 0 253 . -41.125 -11.216 83.570   1.00 40.24 253 A 1 
ATOM 1964 C C   . ALA A 0 253 . -40.515 -12.363 84.403   1.00 40.24 253 A 1 
ATOM 1965 C CB  . ALA A 0 253 . -42.353 -11.675 82.771   1.00 40.24 253 A 1 
ATOM 1966 O O   . ALA A 0 253 . -39.963 -13.317 83.863   1.00 40.24 253 A 1 
ATOM 1967 N N   . ALA A 0 254 . -40.733 -12.305 85.722   1.00 40.34 254 A 1 
ATOM 1968 C CA  . ALA A 0 254 . -40.668 -13.438 86.654   1.00 40.34 254 A 1 
ATOM 1969 C C   . ALA A 0 254 . -39.324 -14.196 86.799   1.00 40.34 254 A 1 
ATOM 1970 C CB  . ALA A 0 254 . -41.882 -14.349 86.412   1.00 40.34 254 A 1 
ATOM 1971 O O   . ALA A 0 254 . -39.307 -15.422 86.921   1.00 40.34 254 A 1 
ATOM 1972 N N   . ALA A 0 255 . -38.205 -13.479 86.951   1.00 34.07 255 A 1 
ATOM 1973 C CA  . ALA A 0 255 . -37.084 -14.021 87.726   1.00 34.07 255 A 1 
ATOM 1974 C C   . ALA A 0 255 . -37.509 -14.116 89.209   1.00 34.07 255 A 1 
ATOM 1975 C CB  . ALA A 0 255 . -35.841 -13.148 87.517   1.00 34.07 255 A 1 
ATOM 1976 O O   . ALA A 0 255 . -37.733 -13.100 89.867   1.00 34.07 255 A 1 
ATOM 1977 N N   . SER A 0 256 . -37.707 -15.333 89.720   1.00 38.00 256 A 1 
ATOM 1978 C CA  . SER A 0 256 . -38.390 -15.562 90.999   1.00 38.00 256 A 1 
ATOM 1979 C C   . SER A 0 256 . -37.491 -15.361 92.226   1.00 38.00 256 A 1 
ATOM 1980 C CB  . SER A 0 256 . -38.985 -16.977 91.012   1.00 38.00 256 A 1 
ATOM 1981 O O   . SER A 0 256 . -36.632 -16.200 92.503   1.00 38.00 256 A 1 
ATOM 1982 O OG  . SER A 0 256 . -37.963 -17.942 90.858   1.00 38.00 256 A 1 
ATOM 1983 N N   . THR A 0 257 . -37.779 -14.341 93.038   1.00 35.99 257 A 1 
ATOM 1984 C CA  . THR A 0 257 . -37.203 -14.186 94.386   1.00 35.99 257 A 1 
ATOM 1985 C C   . THR A 0 257 . -38.318 -14.235 95.427   1.00 35.99 257 A 1 
ATOM 1986 C CB  . THR A 0 257 . -36.382 -12.894 94.537   1.00 35.99 257 A 1 
ATOM 1987 O O   . THR A 0 257 . -39.236 -13.419 95.400   1.00 35.99 257 A 1 
ATOM 1988 C CG2 . THR A 0 257 . -35.359 -13.028 95.666   1.00 35.99 257 A 1 
ATOM 1989 O OG1 . THR A 0 257 . -35.645 -12.617 93.372   1.00 35.99 257 A 1 
ATOM 1990 N N   . TRP A 0 258 . -38.260 -15.202 96.344   1.00 31.34 258 A 1 
ATOM 1991 C CA  . TRP A 0 258 . -39.270 -15.371 97.393   1.00 31.34 258 A 1 
ATOM 1992 C C   . TRP A 0 258 . -39.225 -14.221 98.407   1.00 31.34 258 A 1 
ATOM 1993 C CB  . TRP A 0 258 . -39.020 -16.686 98.151   1.00 31.34 258 A 1 
ATOM 1994 O O   . TRP A 0 258 . -38.191 -14.003 99.037   1.00 31.34 258 A 1 
ATOM 1995 C CG  . TRP A 0 258 . -39.463 -17.973 97.522   1.00 31.34 258 A 1 
ATOM 1996 C CD1 . TRP A 0 258 . -39.257 -18.369 96.244   1.00 31.34 258 A 1 
ATOM 1997 C CD2 . TRP A 0 258 . -40.170 -19.078 98.170   1.00 31.34 258 A 1 
ATOM 1998 C CE2 . TRP A 0 258 . -40.362 -20.118 97.213   1.00 31.34 258 A 1 
ATOM 1999 C CE3 . TRP A 0 258 . -40.663 -19.306 99.475   1.00 31.34 258 A 1 
ATOM 2000 N NE1 . TRP A 0 258 . -39.790 -19.630 96.058   1.00 31.34 258 A 1 
ATOM 2001 C CH2 . TRP A 0 258 . -41.494 -21.513 98.837   1.00 31.34 258 A 1 
ATOM 2002 C CZ2 . TRP A 0 258 . -41.011 -21.320 97.531   1.00 31.34 258 A 1 
ATOM 2003 C CZ3 . TRP A 0 258 . -41.318 -20.508 99.805   1.00 31.34 258 A 1 
ATOM 2004 N N   . ASN A 0 259 . -40.364 -13.576 98.678   1.00 40.69 259 A 1 
ATOM 2005 C CA  . ASN A 0 259 . -40.600 -12.965 99.987   1.00 40.69 259 A 1 
ATOM 2006 C C   . ASN A 0 259 . -42.090 -12.996 100.369  1.00 40.69 259 A 1 
ATOM 2007 C CB  . ASN A 0 259 . -39.980 -11.558 100.067  1.00 40.69 259 A 1 
ATOM 2008 O O   . ASN A 0 259 . -42.971 -12.894 99.520   1.00 40.69 259 A 1 
ATOM 2009 C CG  . ASN A 0 259 . -39.572 -11.211 101.490  1.00 40.69 259 A 1 
ATOM 2010 N ND2 . ASN A 0 259 . -38.682 -10.264 101.660  1.00 40.69 259 A 1 
ATOM 2011 O OD1 . ASN A 0 259 . -40.026 -11.791 102.465  1.00 40.69 259 A 1 
ATOM 2012 N N   . THR A 0 260 . -42.374 -13.181 101.656  1.00 32.75 260 A 1 
ATOM 2013 C CA  . THR A 0 260 . -43.709 -13.516 102.171  1.00 32.75 260 A 1 
ATOM 2014 C C   . THR A 0 260 . -44.424 -12.294 102.752  1.00 32.75 260 A 1 
ATOM 2015 C CB  . THR A 0 260 . -43.642 -14.665 103.200  1.00 32.75 260 A 1 
ATOM 2016 O O   . THR A 0 260 . -44.344 -12.055 103.955  1.00 32.75 260 A 1 
ATOM 2017 C CG2 . THR A 0 260 . -43.347 -16.011 102.541  1.00 32.75 260 A 1 
ATOM 2018 O OG1 . THR A 0 260 . -42.628 -14.471 104.163  1.00 32.75 260 A 1 
ATOM 2019 N N   . LYS A 0 261 . -45.124 -11.531 101.893  1.00 36.63 261 A 1 
ATOM 2020 C CA  . LYS A 0 261 . -46.307 -10.672 102.182  1.00 36.63 261 A 1 
ATOM 2021 C C   . LYS A 0 261 . -46.623 -9.781  100.971  1.00 36.63 261 A 1 
ATOM 2022 C CB  . LYS A 0 261 . -46.076 -9.733  103.389  1.00 36.63 261 A 1 
ATOM 2023 O O   . LYS A 0 261 . -45.799 -8.943  100.619  1.00 36.63 261 A 1 
ATOM 2024 C CG  . LYS A 0 261 . -46.568 -10.329 104.722  1.00 36.63 261 A 1 
ATOM 2025 C CD  . LYS A 0 261 . -45.662 -9.883  105.876  1.00 36.63 261 A 1 
ATOM 2026 C CE  . LYS A 0 261 . -45.966 -10.700 107.132  1.00 36.63 261 A 1 
ATOM 2027 N NZ  . LYS A 0 261 . -44.998 -10.385 108.209  1.00 36.63 261 A 1 
ATOM 2028 N N   . GLY A 0 262 . -47.827 -9.903  100.410  1.00 38.06 262 A 1 
ATOM 2029 C CA  . GLY A 0 262 . -48.338 -9.015  99.358   1.00 38.06 262 A 1 
ATOM 2030 C C   . GLY A 0 262 . -49.012 -9.782  98.222   1.00 38.06 262 A 1 
ATOM 2031 O O   . GLY A 0 262 . -48.334 -10.401 97.406   1.00 38.06 262 A 1 
ATOM 2032 N N   . ASP A 0 263 . -50.342 -9.730  98.167   1.00 38.54 263 A 1 
ATOM 2033 C CA  . ASP A 0 263 . -51.152 -10.449 97.181   1.00 38.54 263 A 1 
ATOM 2034 C C   . ASP A 0 263 . -51.135 -9.755  95.808   1.00 38.54 263 A 1 
ATOM 2035 C CB  . ASP A 0 263 . -52.573 -10.644 97.732   1.00 38.54 263 A 1 
ATOM 2036 O O   . ASP A 0 263 . -52.031 -8.990  95.452   1.00 38.54 263 A 1 
ATOM 2037 C CG  . ASP A 0 263 . -52.536 -11.444 99.034   1.00 38.54 263 A 1 
ATOM 2038 O OD1 . ASP A 0 263 . -52.307 -12.670 98.953   1.00 38.54 263 A 1 
ATOM 2039 O OD2 . ASP A 0 263 . -52.646 -10.805 100.106  1.00 38.54 263 A 1 
ATOM 2040 N N   . ALA A 0 264 . -50.102 -10.038 95.013   1.00 34.00 264 A 1 
ATOM 2041 C CA  . ALA A 0 264 . -50.013 -9.639  93.609   1.00 34.00 264 A 1 
ATOM 2042 C C   . ALA A 0 264 . -50.873 -10.560 92.714   1.00 34.00 264 A 1 
ATOM 2043 C CB  . ALA A 0 264 . -48.533 -9.580  93.207   1.00 34.00 264 A 1 
ATOM 2044 O O   . ALA A 0 264 . -50.354 -11.355 91.929   1.00 34.00 264 A 1 
ATOM 2045 N N   . ALA A 0 265 . -52.198 -10.485 92.870   1.00 37.92 265 A 1 
ATOM 2046 C CA  . ALA A 0 265 . -53.150 -11.209 92.028   1.00 37.92 265 A 1 
ATOM 2047 C C   . ALA A 0 265 . -53.142 -10.671 90.581   1.00 37.92 265 A 1 
ATOM 2048 C CB  . ALA A 0 265 . -54.538 -11.148 92.674   1.00 37.92 265 A 1 
ATOM 2049 O O   . ALA A 0 265 . -53.042 -9.466  90.357   1.00 37.92 265 A 1 
ATOM 2050 N N   . SER A 0 266 . -53.232 -11.575 89.602   1.00 40.09 266 A 1 
ATOM 2051 C CA  . SER A 0 266 . -53.020 -11.277 88.179   1.00 40.09 266 A 1 
ATOM 2052 C C   . SER A 0 266 . -54.326 -11.185 87.389   1.00 40.09 266 A 1 
ATOM 2053 C CB  . SER A 0 266 . -52.128 -12.372 87.579   1.00 40.09 266 A 1 
ATOM 2054 O O   . SER A 0 266 . -54.983 -12.203 87.210   1.00 40.09 266 A 1 
ATOM 2055 O OG  . SER A 0 266 . -51.912 -12.178 86.196   1.00 40.09 266 A 1 
ATOM 2056 N N   . GLU A 0 267 . -54.611 -10.009 86.830   1.00 39.97 267 A 1 
ATOM 2057 C CA  . GLU A 0 267 . -55.470 -9.760  85.655   1.00 39.97 267 A 1 
ATOM 2058 C C   . GLU A 0 267 . -54.979 -8.423  85.061   1.00 39.97 267 A 1 
ATOM 2059 C CB  . GLU A 0 267 . -56.967 -9.735  86.045   1.00 39.97 267 A 1 
ATOM 2060 O O   . GLU A 0 267 . -55.142 -7.367  85.662   1.00 39.97 267 A 1 
ATOM 2061 C CG  . GLU A 0 267 . -57.676 -11.000 85.517   1.00 39.97 267 A 1 
ATOM 2062 C CD  . GLU A 0 267 . -59.117 -11.205 86.020   1.00 39.97 267 A 1 
ATOM 2063 O OE1 . GLU A 0 267 . -59.836 -12.017 85.388   1.00 39.97 267 A 1 
ATOM 2064 O OE2 . GLU A 0 267 . -59.495 -10.604 87.053   1.00 39.97 267 A 1 
ATOM 2065 N N   . ASP A 0 268 . -54.033 -8.420  84.123   1.00 37.06 268 A 1 
ATOM 2066 C CA  . ASP A 0 268 . -54.115 -8.818  82.708   1.00 37.06 268 A 1 
ATOM 2067 C C   . ASP A 0 268 . -54.883 -7.793  81.849   1.00 37.06 268 A 1 
ATOM 2068 C CB  . ASP A 0 268 . -54.476 -10.295 82.455   1.00 37.06 268 A 1 
ATOM 2069 O O   . ASP A 0 268 . -56.039 -7.466  82.099   1.00 37.06 268 A 1 
ATOM 2070 C CG  . ASP A 0 268 . -53.949 -10.802 81.102   1.00 37.06 268 A 1 
ATOM 2071 O OD1 . ASP A 0 268 . -53.006 -10.160 80.572   1.00 37.06 268 A 1 
ATOM 2072 O OD2 . ASP A 0 268 . -54.445 -11.850 80.639   1.00 37.06 268 A 1 
ATOM 2073 N N   . GLY A 0 269 . -54.172 -7.196  80.888   1.00 36.50 269 A 1 
ATOM 2074 C CA  . GLY A 0 269 . -54.553 -5.917  80.267   1.00 36.50 269 A 1 
ATOM 2075 C C   . GLY A 0 269 . -53.367 -5.097  79.744   1.00 36.50 269 A 1 
ATOM 2076 O O   . GLY A 0 269 . -53.332 -3.875  79.896   1.00 36.50 269 A 1 
ATOM 2077 N N   . LYS A 0 270 . -52.348 -5.757  79.177   1.00 38.80 270 A 1 
ATOM 2078 C CA  . LYS A 0 270 . -51.169 -5.076  78.618   1.00 38.80 270 A 1 
ATOM 2079 C C   . LYS A 0 270 . -51.445 -4.559  77.203   1.00 38.80 270 A 1 
ATOM 2080 C CB  . LYS A 0 270 . -49.928 -5.975  78.671   1.00 38.80 270 A 1 
ATOM 2081 O O   . LYS A 0 270 . -51.900 -5.298  76.339   1.00 38.80 270 A 1 
ATOM 2082 C CG  . LYS A 0 270 . -49.421 -6.119  80.114   1.00 38.80 270 A 1 
ATOM 2083 C CD  . LYS A 0 270 . -48.075 -6.849  80.146   1.00 38.80 270 A 1 
ATOM 2084 C CE  . LYS A 0 270 . -47.542 -6.887  81.582   1.00 38.80 270 A 1 
ATOM 2085 N NZ  . LYS A 0 270 . -46.206 -7.530  81.634   1.00 38.80 270 A 1 
ATOM 2086 N N   . SER A 0 271 . -51.153 -3.276  77.002   1.00 36.24 271 A 1 
ATOM 2087 C CA  . SER A 0 271 . -51.336 -2.548  75.741   1.00 36.24 271 A 1 
ATOM 2088 C C   . SER A 0 271 . -50.263 -2.881  74.686   1.00 36.24 271 A 1 
ATOM 2089 C CB  . SER A 0 271 . -51.336 -1.046  76.061   1.00 36.24 271 A 1 
ATOM 2090 O O   . SER A 0 271 . -49.227 -3.454  75.017   1.00 36.24 271 A 1 
ATOM 2091 O OG  . SER A 0 271 . -51.750 -0.280  74.948   1.00 36.24 271 A 1 
ATOM 2092 N N   . ALA A 0 272 . -50.502 -2.405  73.458   1.00 36.18 272 A 1 
ATOM 2093 C CA  . ALA A 0 272 . -49.601 -2.341  72.299   1.00 36.18 272 A 1 
ATOM 2094 C C   . ALA A 0 272 . -49.276 -3.667  71.571   1.00 36.18 272 A 1 
ATOM 2095 C CB  . ALA A 0 272 . -48.363 -1.502  72.657   1.00 36.18 272 A 1 
ATOM 2096 O O   . ALA A 0 272 . -48.205 -4.242  71.735   1.00 36.18 272 A 1 
ATOM 2097 N N   . TYR A 0 273 . -50.162 -4.056  70.646   1.00 38.35 273 A 1 
ATOM 2098 C CA  . TYR A 0 273 . -49.809 -4.883  69.484   1.00 38.35 273 A 1 
ATOM 2099 C C   . TYR A 0 273 . -49.456 -3.974  68.298   1.00 38.35 273 A 1 
ATOM 2100 C CB  . TYR A 0 273 . -50.984 -5.794  69.091   1.00 38.35 273 A 1 
ATOM 2101 O O   . TYR A 0 273 . -50.282 -3.160  67.898   1.00 38.35 273 A 1 
ATOM 2102 C CG  . TYR A 0 273 . -51.102 -7.076  69.889   1.00 38.35 273 A 1 
ATOM 2103 C CD1 . TYR A 0 273 . -50.523 -8.261  69.392   1.00 38.35 273 A 1 
ATOM 2104 C CD2 . TYR A 0 273 . -51.808 -7.095  71.107   1.00 38.35 273 A 1 
ATOM 2105 C CE1 . TYR A 0 273 . -50.654 -9.465  70.109   1.00 38.35 273 A 1 
ATOM 2106 C CE2 . TYR A 0 273 . -51.940 -8.297  71.828   1.00 38.35 273 A 1 
ATOM 2107 O OH  . TYR A 0 273 . -51.495 -10.650 72.014   1.00 38.35 273 A 1 
ATOM 2108 C CZ  . TYR A 0 273 . -51.365 -9.486  71.326   1.00 38.35 273 A 1 
ATOM 2109 N N   . TRP A 0 274 . -48.265 -4.144  67.718   1.00 39.94 274 A 1 
ATOM 2110 C CA  . TRP A 0 274 . -47.855 -3.536  66.445   1.00 39.94 274 A 1 
ATOM 2111 C C   . TRP A 0 274 . -47.017 -4.557  65.672   1.00 39.94 274 A 1 
ATOM 2112 C CB  . TRP A 0 274 . -47.052 -2.248  66.679   1.00 39.94 274 A 1 
ATOM 2113 O O   . TRP A 0 274 . -46.097 -5.142  66.239   1.00 39.94 274 A 1 
ATOM 2114 C CG  . TRP A 0 274 . -47.815 -1.107  67.282   1.00 39.94 274 A 1 
ATOM 2115 C CD1 . TRP A 0 274 . -47.990 -0.900  68.606   1.00 39.94 274 A 1 
ATOM 2116 C CD2 . TRP A 0 274 . -48.513 -0.011  66.609   1.00 39.94 274 A 1 
ATOM 2117 C CE2 . TRP A 0 274 . -49.100 0.826   67.606   1.00 39.94 274 A 1 
ATOM 2118 C CE3 . TRP A 0 274 . -48.708 0.367   65.262   1.00 39.94 274 A 1 
ATOM 2119 N NE1 . TRP A 0 274 . -48.752 0.236   68.803   1.00 39.94 274 A 1 
ATOM 2120 C CH2 . TRP A 0 274 . -50.011 2.324   65.939   1.00 39.94 274 A 1 
ATOM 2121 C CZ2 . TRP A 0 274 . -49.838 1.976   67.289   1.00 39.94 274 A 1 
ATOM 2122 C CZ3 . TRP A 0 274 . -49.447 1.521   64.931   1.00 39.94 274 A 1 
ATOM 2123 N N   . GLY A 0 275 . -47.353 -4.802  64.404   1.00 48.65 275 A 1 
ATOM 2124 C CA  . GLY A 0 275 . -46.834 -5.940  63.634   1.00 48.65 275 A 1 
ATOM 2125 C C   . GLY A 0 275 . -46.315 -5.592  62.243   1.00 48.65 275 A 1 
ATOM 2126 O O   . GLY A 0 275 . -46.393 -6.445  61.362   1.00 48.65 275 A 1 
ATOM 2127 N N   . LYS A 0 276 . -45.820 -4.362  62.041   1.00 51.79 276 A 1 
ATOM 2128 C CA  . LYS A 0 276 . -45.302 -3.903  60.746   1.00 51.79 276 A 1 
ATOM 2129 C C   . LYS A 0 276 . -44.180 -4.818  60.248   1.00 51.79 276 A 1 
ATOM 2130 C CB  . LYS A 0 276 . -44.824 -2.438  60.812   1.00 51.79 276 A 1 
ATOM 2131 O O   . LYS A 0 276 . -43.208 -5.061  60.967   1.00 51.79 276 A 1 
ATOM 2132 C CG  . LYS A 0 276 . -45.999 -1.464  61.004   1.00 51.79 276 A 1 
ATOM 2133 C CD  . LYS A 0 276 . -45.635 0.001   60.695   1.00 51.79 276 A 1 
ATOM 2134 C CE  . LYS A 0 276 . -46.881 0.843   60.354   1.00 51.79 276 A 1 
ATOM 2135 N NZ  . LYS A 0 276 . -47.397 0.530   58.995   1.00 51.79 276 A 1 
ATOM 2136 N N   . GLN A 0 277 . -44.323 -5.289  59.014   1.00 56.67 277 A 1 
ATOM 2137 C CA  . GLN A 0 277 . -43.237 -5.850  58.222   1.00 56.67 277 A 1 
ATOM 2138 C C   . GLN A 0 277 . -43.006 -4.896  57.051   1.00 56.67 277 A 1 
ATOM 2139 C CB  . GLN A 0 277 . -43.581 -7.267  57.728   1.00 56.67 277 A 1 
ATOM 2140 O O   . GLN A 0 277 . -43.928 -4.673  56.268   1.00 56.67 277 A 1 
ATOM 2141 C CG  . GLN A 0 277 . -43.887 -8.266  58.854   1.00 56.67 277 A 1 
ATOM 2142 C CD  . GLN A 0 277 . -43.905 -9.705  58.344   1.00 56.67 277 A 1 
ATOM 2143 N NE2 . GLN A 0 277 . -42.763 -10.246 57.980   1.00 56.67 277 A 1 
ATOM 2144 O OE1 . GLN A 0 277 . -44.916 -10.393 58.290   1.00 56.67 277 A 1 
ATOM 2145 N N   . ALA A 0 278 . -41.803 -4.339  56.970   1.00 63.72 278 A 1 
ATOM 2146 C CA  . ALA A 0 278 . -41.358 -3.527  55.844   1.00 63.72 278 A 1 
ATOM 2147 C C   . ALA A 0 278 . -40.118 -4.175  55.220   1.00 63.72 278 A 1 
ATOM 2148 C CB  . ALA A 0 278 . -41.110 -2.085  56.305   1.00 63.72 278 A 1 
ATOM 2149 O O   . ALA A 0 278 . -39.323 -4.817  55.926   1.00 63.72 278 A 1 
ATOM 2150 N N   . SER A 0 279 . -39.984 -4.033  53.909   1.00 70.01 279 A 1 
ATOM 2151 C CA  . SER A 0 279 . -38.751 -4.324  53.186   1.00 70.01 279 A 1 
ATOM 2152 C C   . SER A 0 279 . -38.558 -3.281  52.107   1.00 70.01 279 A 1 
ATOM 2153 C CB  . SER A 0 279 . -38.747 -5.712  52.549   1.00 70.01 279 A 1 
ATOM 2154 O O   . SER A 0 279 . -39.502 -3.022  51.368   1.00 70.01 279 A 1 
ATOM 2155 O OG  . SER A 0 279 . -39.823 -5.870  51.641   1.00 70.01 279 A 1 
ATOM 2156 N N   . ASP A 0 280 . -37.337 -2.797  52.044   1.00 77.55 280 A 1 
ATOM 2157 C CA  . ASP A 0 280 . -36.867 -1.600  51.366   1.00 77.55 280 A 1 
ATOM 2158 C C   . ASP A 0 280 . -35.647 -2.042  50.530   1.00 77.55 280 A 1 
ATOM 2159 C CB  . ASP A 0 280 . -36.558 -0.643  52.533   1.00 77.55 280 A 1 
ATOM 2160 O O   . ASP A 0 280 . -34.914 -2.952  50.956   1.00 77.55 280 A 1 
ATOM 2161 C CG  . ASP A 0 280 . -36.108 0.764   52.179   1.00 77.55 280 A 1 
ATOM 2162 O OD1 . ASP A 0 280 . -35.745 0.953   51.007   1.00 77.55 280 A 1 
ATOM 2163 O OD2 . ASP A 0 280 . -36.122 1.582   53.133   1.00 77.55 280 A 1 
ATOM 2164 N N   . TRP A 0 281 . -35.505 -1.539  49.305   1.00 81.25 281 A 1 
ATOM 2165 C CA  . TRP A 0 281 . -34.434 -1.936  48.387   1.00 81.25 281 A 1 
ATOM 2166 C C   . TRP A 0 281 . -34.122 -0.817  47.398   1.00 81.25 281 A 1 
ATOM 2167 C CB  . TRP A 0 281 . -34.801 -3.222  47.628   1.00 81.25 281 A 1 
ATOM 2168 O O   . TRP A 0 281 . -34.895 -0.583  46.471   1.00 81.25 281 A 1 
ATOM 2169 C CG  . TRP A 0 281 . -33.740 -3.743  46.691   1.00 81.25 281 A 1 
ATOM 2170 C CD1 . TRP A 0 281 . -32.530 -4.224  47.053   1.00 81.25 281 A 1 
ATOM 2171 C CD2 . TRP A 0 281 . -33.694 -3.682  45.229   1.00 81.25 281 A 1 
ATOM 2172 C CE2 . TRP A 0 281 . -32.460 -4.246  44.781   1.00 81.25 281 A 1 
ATOM 2173 C CE3 . TRP A 0 281 . -34.531 -3.134  44.236   1.00 81.25 281 A 1 
ATOM 2174 N NE1 . TRP A 0 281 . -31.781 -4.546  45.939   1.00 81.25 281 A 1 
ATOM 2175 C CH2 . TRP A 0 281 . -32.987 -3.802  42.463   1.00 81.25 281 A 1 
ATOM 2176 C CZ2 . TRP A 0 281 . -32.109 -4.332  43.425   1.00 81.25 281 A 1 
ATOM 2177 C CZ3 . TRP A 0 281 . -34.186 -3.197  42.875   1.00 81.25 281 A 1 
ATOM 2178 N N   . ASP A 0 282 . -32.956 -0.206  47.585   1.00 86.70 282 A 1 
ATOM 2179 C CA  . ASP A 0 282 . -32.347 0.739   46.655   1.00 86.70 282 A 1 
ATOM 2180 C C   . ASP A 0 282 . -31.322 0.006   45.778   1.00 86.70 282 A 1 
ATOM 2181 C CB  . ASP A 0 282 . -31.601 1.846   47.425   1.00 86.70 282 A 1 
ATOM 2182 O O   . ASP A 0 282 . -30.502 -0.777  46.276   1.00 86.70 282 A 1 
ATOM 2183 C CG  . ASP A 0 282 . -32.464 2.961   48.021   1.00 86.70 282 A 1 
ATOM 2184 O OD1 . ASP A 0 282 . -33.442 3.358   47.357   1.00 86.70 282 A 1 
ATOM 2185 O OD2 . ASP A 0 282 . -32.027 3.516   49.059   1.00 86.70 282 A 1 
ATOM 2186 N N   . ALA A 0 283 . -31.272 0.339   44.491   1.00 86.61 283 A 1 
ATOM 2187 C CA  . ALA A 0 283 . -30.148 0.004   43.626   1.00 86.61 283 A 1 
ATOM 2188 C C   . ALA A 0 283 . -29.802 1.155   42.678   1.00 86.61 283 A 1 
ATOM 2189 C CB  . ALA A 0 283 . -30.452 -1.293  42.872   1.00 86.61 283 A 1 
ATOM 2190 O O   . ALA A 0 283 . -30.671 1.885   42.206   1.00 86.61 283 A 1 
ATOM 2191 N N   . TRP A 0 284 . -28.517 1.304   42.360   1.00 90.12 284 A 1 
ATOM 2192 C CA  . TRP A 0 284 . -28.073 2.175   41.270   1.00 90.12 284 A 1 
ATOM 2193 C C   . TRP A 0 284 . -26.816 1.629   40.604   1.00 90.12 284 A 1 
ATOM 2194 C CB  . TRP A 0 284 . -27.867 3.623   41.750   1.00 90.12 284 A 1 
ATOM 2195 O O   . TRP A 0 284 . -26.015 0.926   41.230   1.00 90.12 284 A 1 
ATOM 2196 C CG  . TRP A 0 284 . -26.630 3.886   42.560   1.00 90.12 284 A 1 
ATOM 2197 C CD1 . TRP A 0 284 . -26.521 3.711   43.894   1.00 90.12 284 A 1 
ATOM 2198 C CD2 . TRP A 0 284 . -25.310 4.324   42.105   1.00 90.12 284 A 1 
ATOM 2199 C CE2 . TRP A 0 284 . -24.437 4.372   43.234   1.00 90.12 284 A 1 
ATOM 2200 C CE3 . TRP A 0 284 . -24.752 4.658   40.851   1.00 90.12 284 A 1 
ATOM 2201 N NE1 . TRP A 0 284 . -25.237 4.017   44.300   1.00 90.12 284 A 1 
ATOM 2202 C CH2 . TRP A 0 284 . -22.553 5.024   41.857   1.00 90.12 284 A 1 
ATOM 2203 C CZ2 . TRP A 0 284 . -23.078 4.712   43.125   1.00 90.12 284 A 1 
ATOM 2204 C CZ3 . TRP A 0 284 . -23.391 5.002   40.727   1.00 90.12 284 A 1 
ATOM 2205 N N   . GLY A 0 285 . -26.615 2.002   39.344   1.00 89.82 285 A 1 
ATOM 2206 C CA  . GLY A 0 285 . -25.423 1.636   38.599   1.00 89.82 285 A 1 
ATOM 2207 C C   . GLY A 0 285 . -25.058 2.610   37.488   1.00 89.82 285 A 1 
ATOM 2208 O O   . GLY A 0 285 . -25.803 3.536   37.149   1.00 89.82 285 A 1 
ATOM 2209 N N   . ARG A 0 286 . -23.858 2.396   36.953   1.00 92.85 286 A 1 
ATOM 2210 C CA  . ARG A 0 286 . -23.298 3.085   35.797   1.00 92.85 286 A 1 
ATOM 2211 C C   . ARG A 0 286 . -22.341 2.161   35.049   1.00 92.85 286 A 1 
ATOM 2212 C CB  . ARG A 0 286 . -22.586 4.359   36.263   1.00 92.85 286 A 1 
ATOM 2213 O O   . ARG A 0 286 . -21.457 1.589   35.680   1.00 92.85 286 A 1 
ATOM 2214 C CG  . ARG A 0 286 . -21.980 5.142   35.092   1.00 92.85 286 A 1 
ATOM 2215 C CD  . ARG A 0 286 . -21.359 6.430   35.622   1.00 92.85 286 A 1 
ATOM 2216 N NE  . ARG A 0 286 . -21.171 7.405   34.543   1.00 92.85 286 A 1 
ATOM 2217 N NH1 . ARG A 0 286 . -20.401 9.129   35.811   1.00 92.85 286 A 1 
ATOM 2218 N NH2 . ARG A 0 286 . -20.814 9.463   33.651   1.00 92.85 286 A 1 
ATOM 2219 C CZ  . ARG A 0 286 . -20.800 8.657   34.665   1.00 92.85 286 A 1 
ATOM 2220 N N   . ASP A 0 287 . -22.482 2.096   33.734   1.00 89.94 287 A 1 
ATOM 2221 C CA  . ASP A 0 287 . -21.540 1.463   32.803   1.00 89.94 287 A 1 
ATOM 2222 C C   . ASP A 0 287 . -20.852 2.579   31.988   1.00 89.94 287 A 1 
ATOM 2223 C CB  . ASP A 0 287 . -22.309 0.440   31.941   1.00 89.94 287 A 1 
ATOM 2224 O O   . ASP A 0 287 . -21.459 3.621   31.737   1.00 89.94 287 A 1 
ATOM 2225 C CG  . ASP A 0 287 . -21.426 -0.464  31.067   1.00 89.94 287 A 1 
ATOM 2226 O OD1 . ASP A 0 287 . -20.222 -0.145  30.922   1.00 89.94 287 A 1 
ATOM 2227 O OD2 . ASP A 0 287 . -21.971 -1.459  30.536   1.00 89.94 287 A 1 
ATOM 2228 N N   . GLN A 0 288 . -19.574 2.419   31.629   1.00 92.47 288 A 1 
ATOM 2229 C CA  . GLN A 0 288 . -18.817 3.398   30.835   1.00 92.47 288 A 1 
ATOM 2230 C C   . GLN A 0 288 . -17.872 2.704   29.824   1.00 92.47 288 A 1 
ATOM 2231 C CB  . GLN A 0 288 . -18.052 4.417   31.725   1.00 92.47 288 A 1 
ATOM 2232 O O   . GLN A 0 288 . -16.654 2.660   30.030   1.00 92.47 288 A 1 
ATOM 2233 C CG  . GLN A 0 288 . -18.811 5.071   32.899   1.00 92.47 288 A 1 
ATOM 2234 C CD  . GLN A 0 288 . -18.252 6.445   33.268   1.00 92.47 288 A 1 
ATOM 2235 N NE2 . GLN A 0 288 . -18.554 7.448   32.479   1.00 92.47 288 A 1 
ATOM 2236 O OE1 . GLN A 0 288 . -17.599 6.692   34.278   1.00 92.47 288 A 1 
ATOM 2237 N N   . ASP A 0 289 . -18.406 2.172   28.716   1.00 92.25 289 A 1 
ATOM 2238 C CA  . ASP A 0 289 . -17.614 1.532   27.646   1.00 92.25 289 A 1 
ATOM 2239 C C   . ASP A 0 289 . -16.921 2.586   26.752   1.00 92.25 289 A 1 
ATOM 2240 C CB  . ASP A 0 289 . -18.469 0.522   26.833   1.00 92.25 289 A 1 
ATOM 2241 O O   . ASP A 0 289 . -17.539 3.469   26.153   1.00 92.25 289 A 1 
ATOM 2242 C CG  . ASP A 0 289 . -17.696 -0.345  25.803   1.00 92.25 289 A 1 
ATOM 2243 O OD1 . ASP A 0 289 . -16.441 -0.358  25.792   1.00 92.25 289 A 1 
ATOM 2244 O OD2 . ASP A 0 289 . -18.312 -0.959  24.890   1.00 92.25 289 A 1 
ATOM 2245 N N   . TYR A 0 290 . -15.600 2.491   26.605   1.00 96.17 290 A 1 
ATOM 2246 C CA  . TYR A 0 290 . -14.801 3.339   25.719   1.00 96.17 290 A 1 
ATOM 2247 C C   . TYR A 0 290 . -14.008 2.488   24.736   1.00 96.17 290 A 1 
ATOM 2248 C CB  . TYR A 0 290 . -13.858 4.235   26.533   1.00 96.17 290 A 1 
ATOM 2249 O O   . TYR A 0 290 . -13.233 1.616   25.127   1.00 96.17 290 A 1 
ATOM 2250 C CG  . TYR A 0 290 . -12.886 5.043   25.680   1.00 96.17 290 A 1 
ATOM 2251 C CD1 . TYR A 0 290 . -11.656 4.485   25.276   1.00 96.17 290 A 1 
ATOM 2252 C CD2 . TYR A 0 290 . -13.229 6.345   25.269   1.00 96.17 290 A 1 
ATOM 2253 C CE1 . TYR A 0 290 . -10.776 5.220   24.457   1.00 96.17 290 A 1 
ATOM 2254 C CE2 . TYR A 0 290 . -12.350 7.090   24.459   1.00 96.17 290 A 1 
ATOM 2255 O OH  . TYR A 0 290 . -10.257 7.246   23.288   1.00 96.17 290 A 1 
ATOM 2256 C CZ  . TYR A 0 290 . -11.120 6.527   24.054   1.00 96.17 290 A 1 
ATOM 2257 N N   . LYS A 0 291 . -14.078 2.812   23.441   1.00 96.67 291 A 1 
ATOM 2258 C CA  . LYS A 0 291 . -13.311 2.124   22.397   1.00 96.67 291 A 1 
ATOM 2259 C C   . LYS A 0 291 . -12.827 3.073   21.309   1.00 96.67 291 A 1 
ATOM 2260 C CB  . LYS A 0 291 . -14.199 1.003   21.865   1.00 96.67 291 A 1 
ATOM 2261 O O   . LYS A 0 291 . -13.624 3.596   20.538   1.00 96.67 291 A 1 
ATOM 2262 C CG  . LYS A 0 291 . -13.580 0.155   20.748   1.00 96.67 291 A 1 
ATOM 2263 C CD  . LYS A 0 291 . -14.288 -1.208  20.642   1.00 96.67 291 A 1 
ATOM 2264 C CE  . LYS A 0 291 . -15.779 -1.114  20.263   1.00 96.67 291 A 1 
ATOM 2265 N NZ  . LYS A 0 291 . -16.687 -0.687  21.379   1.00 96.67 291 A 1 
ATOM 2266 N N   . GLU A 0 292 . -11.510 3.216   21.173   1.00 97.73 292 A 1 
ATOM 2267 C CA  . GLU A 0 292 . -10.887 3.977   20.084   1.00 97.73 292 A 1 
ATOM 2268 C C   . GLU A 0 292 . -9.950  3.092   19.262   1.00 97.73 292 A 1 
ATOM 2269 C CB  . GLU A 0 292 . -10.158 5.232   20.602   1.00 97.73 292 A 1 
ATOM 2270 O O   . GLU A 0 292 . -8.985  2.516   19.775   1.00 97.73 292 A 1 
ATOM 2271 C CG  . GLU A 0 292 . -9.692  6.130   19.438   1.00 97.73 292 A 1 
ATOM 2272 C CD  . GLU A 0 292 . -8.872  7.358   19.871   1.00 97.73 292 A 1 
ATOM 2273 O OE1 . GLU A 0 292 . -9.270  8.495   19.508   1.00 97.73 292 A 1 
ATOM 2274 O OE2 . GLU A 0 292 . -7.771  7.157   20.447   1.00 97.73 292 A 1 
ATOM 2275 N N   . LYS A 0 293 . -10.200 3.047   17.953   1.00 97.56 293 A 1 
ATOM 2276 C CA  . LYS A 0 293 . -9.302  2.463   16.960   1.00 97.56 293 A 1 
ATOM 2277 C C   . LYS A 0 293 . -8.721  3.555   16.087   1.00 97.56 293 A 1 
ATOM 2278 C CB  . LYS A 0 293 . -10.024 1.414   16.116   1.00 97.56 293 A 1 
ATOM 2279 O O   . LYS A 0 293 . -9.472  4.353   15.535   1.00 97.56 293 A 1 
ATOM 2280 C CG  . LYS A 0 293 . -10.583 0.324   17.025   1.00 97.56 293 A 1 
ATOM 2281 C CD  . LYS A 0 293 . -11.132 -0.837  16.211   1.00 97.56 293 A 1 
ATOM 2282 C CE  . LYS A 0 293 . -11.803 -1.766  17.219   1.00 97.56 293 A 1 
ATOM 2283 N NZ  . LYS A 0 293 . -11.599 -3.176  16.855   1.00 97.56 293 A 1 
ATOM 2284 N N   . ILE A 0 294 . -7.404  3.554   15.920   1.00 96.55 294 A 1 
ATOM 2285 C CA  . ILE A 0 294 . -6.686  4.414   14.976   1.00 96.55 294 A 1 
ATOM 2286 C C   . ILE A 0 294 . -5.790  3.543   14.098   1.00 96.55 294 A 1 
ATOM 2287 C CB  . ILE A 0 294 . -5.881  5.522   15.700   1.00 96.55 294 A 1 
ATOM 2288 O O   . ILE A 0 294 . -5.112  2.643   14.596   1.00 96.55 294 A 1 
ATOM 2289 C CG1 . ILE A 0 294 . -6.818  6.366   16.595   1.00 96.55 294 A 1 
ATOM 2290 C CG2 . ILE A 0 294 . -5.144  6.405   14.670   1.00 96.55 294 A 1 
ATOM 2291 C CD1 . ILE A 0 294 . -6.192  7.634   17.185   1.00 96.55 294 A 1 
ATOM 2292 N N   . SER A 0 295 . -5.736  3.852   12.806   1.00 96.73 295 A 1 
ATOM 2293 C CA  . SER A 0 295 . -4.712  3.354   11.886   1.00 96.73 295 A 1 
ATOM 2294 C C   . SER A 0 295 . -4.166  4.484   11.019   1.00 96.73 295 A 1 
ATOM 2295 C CB  . SER A 0 295 . -5.252  2.225   11.005   1.00 96.73 295 A 1 
ATOM 2296 O O   . SER A 0 295 . -4.931  5.319   10.541   1.00 96.73 295 A 1 
ATOM 2297 O OG  . SER A 0 295 . -6.376  2.646   10.258   1.00 96.73 295 A 1 
ATOM 2298 N N   . TYR A 0 296 . -2.858  4.472   10.784   1.00 97.00 296 A 1 
ATOM 2299 C CA  . TYR A 0 296 . -2.145  5.376   9.890    1.00 97.00 296 A 1 
ATOM 2300 C C   . TYR A 0 296 . -1.132  4.579   9.063    1.00 97.00 296 A 1 
ATOM 2301 C CB  . TYR A 0 296 . -1.460  6.465   10.727   1.00 97.00 296 A 1 
ATOM 2302 O O   . TYR A 0 296 . -0.386  3.775   9.626    1.00 97.00 296 A 1 
ATOM 2303 C CG  . TYR A 0 296 . -0.556  7.415   9.962    1.00 97.00 296 A 1 
ATOM 2304 C CD1 . TYR A 0 296 . 0.835   7.189   9.906    1.00 97.00 296 A 1 
ATOM 2305 C CD2 . TYR A 0 296 . -1.107  8.544   9.328    1.00 97.00 296 A 1 
ATOM 2306 C CE1 . TYR A 0 296 . 1.674   8.108   9.243    1.00 97.00 296 A 1 
ATOM 2307 C CE2 . TYR A 0 296 . -0.272  9.465   8.668    1.00 97.00 296 A 1 
ATOM 2308 O OH  . TYR A 0 296 . 1.938   10.156  8.026    1.00 97.00 296 A 1 
ATOM 2309 C CZ  . TYR A 0 296 . 1.122   9.255   8.633    1.00 97.00 296 A 1 
ATOM 2310 N N   . ASP A 0 297 . -1.078  4.821   7.756    1.00 96.16 297 A 1 
ATOM 2311 C CA  . ASP A 0 297 . 0.013   4.388   6.878    1.00 96.16 297 A 1 
ATOM 2312 C C   . ASP A 0 297 . 0.492   5.582   6.054    1.00 96.16 297 A 1 
ATOM 2313 C CB  . ASP A 0 297 . -0.401  3.225   5.957    1.00 96.16 297 A 1 
ATOM 2314 O O   . ASP A 0 297 . -0.310  6.372   5.562    1.00 96.16 297 A 1 
ATOM 2315 C CG  . ASP A 0 297 . 0.819   2.603   5.252    1.00 96.16 297 A 1 
ATOM 2316 O OD1 . ASP A 0 297 . 1.319   3.159   4.243    1.00 96.16 297 A 1 
ATOM 2317 O OD2 . ASP A 0 297 . 1.322   1.576   5.760    1.00 96.16 297 A 1 
ATOM 2318 N N   . GLN A 0 298 . 1.803   5.699   5.887    1.00 96.39 298 A 1 
ATOM 2319 C CA  . GLN A 0 298 . 2.406   6.567   4.891    1.00 96.39 298 A 1 
ATOM 2320 C C   . GLN A 0 298 . 3.412   5.743   4.091    1.00 96.39 298 A 1 
ATOM 2321 C CB  . GLN A 0 298 . 3.015   7.794   5.580    1.00 96.39 298 A 1 
ATOM 2322 O O   . GLN A 0 298 . 4.335   5.140   4.650    1.00 96.39 298 A 1 
ATOM 2323 C CG  . GLN A 0 298 . 3.479   8.868   4.587    1.00 96.39 298 A 1 
ATOM 2324 C CD  . GLN A 0 298 . 4.186   10.015  5.305    1.00 96.39 298 A 1 
ATOM 2325 N NE2 . GLN A 0 298 . 3.667   11.221  5.301    1.00 96.39 298 A 1 
ATOM 2326 O OE1 . GLN A 0 298 . 5.287   9.887   5.815    1.00 96.39 298 A 1 
ATOM 2327 N N   . THR A 0 299 . 3.244   5.732   2.772    1.00 95.25 299 A 1 
ATOM 2328 C CA  . THR A 0 299 . 4.052   4.965   1.822    1.00 95.25 299 A 1 
ATOM 2329 C C   . THR A 0 299 . 4.620   5.903   0.763    1.00 95.25 299 A 1 
ATOM 2330 C CB  . THR A 0 299 . 3.211   3.836   1.203    1.00 95.25 299 A 1 
ATOM 2331 O O   . THR A 0 299 . 3.894   6.664   0.129    1.00 95.25 299 A 1 
ATOM 2332 C CG2 . THR A 0 299 . 3.894   3.187   -0.005   1.00 95.25 299 A 1 
ATOM 2333 O OG1 . THR A 0 299 . 3.070   2.787   2.133    1.00 95.25 299 A 1 
ATOM 2334 N N   . ARG A 0 300 . 5.935   5.846   0.532    1.00 94.85 300 A 1 
ATOM 2335 C CA  . ARG A 0 300 . 6.646   6.652   -0.467   1.00 94.85 300 A 1 
ATOM 2336 C C   . ARG A 0 300 . 7.572   5.765   -1.291   1.00 94.85 300 A 1 
ATOM 2337 C CB  . ARG A 0 300 . 7.411   7.799   0.216    1.00 94.85 300 A 1 
ATOM 2338 O O   . ARG A 0 300 . 8.439   5.082   -0.754   1.00 94.85 300 A 1 
ATOM 2339 C CG  . ARG A 0 300 . 6.481   8.722   1.021    1.00 94.85 300 A 1 
ATOM 2340 C CD  . ARG A 0 300 . 7.236   9.940   1.556    1.00 94.85 300 A 1 
ATOM 2341 N NE  . ARG A 0 300 . 6.360   10.778  2.393    1.00 94.85 300 A 1 
ATOM 2342 N NH1 . ARG A 0 300 . 7.958   12.219  3.173    1.00 94.85 300 A 1 
ATOM 2343 N NH2 . ARG A 0 300 . 5.852   12.462  3.840    1.00 94.85 300 A 1 
ATOM 2344 C CZ  . ARG A 0 300 . 6.721   11.812  3.127    1.00 94.85 300 A 1 
ATOM 2345 N N   . ALA A 0 301 . 7.421   5.797   -2.608   1.00 94.79 301 A 1 
ATOM 2346 C CA  . ALA A 0 301 . 8.236   5.044   -3.552   1.00 94.79 301 A 1 
ATOM 2347 C C   . ALA A 0 301 . 8.799   5.972   -4.632   1.00 94.79 301 A 1 
ATOM 2348 C CB  . ALA A 0 301 . 7.401   3.904   -4.143   1.00 94.79 301 A 1 
ATOM 2349 O O   . ALA A 0 301 . 8.091   6.831   -5.158   1.00 94.79 301 A 1 
ATOM 2350 N N   . LYS A 0 302 . 10.077  5.799   -4.976   1.00 94.32 302 A 1 
ATOM 2351 C CA  . LYS A 0 302 . 10.755  6.541   -6.052   1.00 94.32 302 A 1 
ATOM 2352 C C   . LYS A 0 302 . 11.603  5.577   -6.868   1.00 94.32 302 A 1 
ATOM 2353 C CB  . LYS A 0 302 . 11.550  7.757   -5.516   1.00 94.32 302 A 1 
ATOM 2354 O O   . LYS A 0 302 . 12.272  4.712   -6.304   1.00 94.32 302 A 1 
ATOM 2355 C CG  . LYS A 0 302 . 10.608  8.666   -4.711   1.00 94.32 302 A 1 
ATOM 2356 C CD  . LYS A 0 302 . 11.133  10.012  -4.203   1.00 94.32 302 A 1 
ATOM 2357 C CE  . LYS A 0 302 . 9.929   10.559  -3.415   1.00 94.32 302 A 1 
ATOM 2358 N NZ  . LYS A 0 302 . 10.064  11.945  -2.918   1.00 94.32 302 A 1 
ATOM 2359 N N   . ALA A 0 303 . 11.546  5.705   -8.186   1.00 92.70 303 A 1 
ATOM 2360 C CA  . ALA A 0 303 . 12.288  4.876   -9.123   1.00 92.70 303 A 1 
ATOM 2361 C C   . ALA A 0 303 . 12.884  5.745   -10.230  1.00 92.70 303 A 1 
ATOM 2362 C CB  . ALA A 0 303 . 11.369  3.783   -9.682   1.00 92.70 303 A 1 
ATOM 2363 O O   . ALA A 0 303 . 12.214  6.636   -10.753  1.00 92.70 303 A 1 
ATOM 2364 N N   . TYR A 0 304 . 14.127  5.455   -10.588  1.00 91.96 304 A 1 
ATOM 2365 C CA  . TYR A 0 304 . 14.857  6.079   -11.679  1.00 91.96 304 A 1 
ATOM 2366 C C   . TYR A 0 304 . 15.499  4.970   -12.509  1.00 91.96 304 A 1 
ATOM 2367 C CB  . TYR A 0 304 . 15.923  7.036   -11.124  1.00 91.96 304 A 1 
ATOM 2368 O O   . TYR A 0 304 . 16.183  4.116   -11.945  1.00 91.96 304 A 1 
ATOM 2369 C CG  . TYR A 0 304 . 15.386  8.120   -10.207  1.00 91.96 304 A 1 
ATOM 2370 C CD1 . TYR A 0 304 . 14.930  9.336   -10.750  1.00 91.96 304 A 1 
ATOM 2371 C CD2 . TYR A 0 304 . 15.329  7.904   -8.815   1.00 91.96 304 A 1 
ATOM 2372 C CE1 . TYR A 0 304 . 14.418  10.339  -9.906   1.00 91.96 304 A 1 
ATOM 2373 C CE2 . TYR A 0 304 . 14.813  8.904   -7.966   1.00 91.96 304 A 1 
ATOM 2374 O OH  . TYR A 0 304 . 13.853  11.085  -7.696   1.00 91.96 304 A 1 
ATOM 2375 C CZ  . TYR A 0 304 . 14.356  10.121  -8.512   1.00 91.96 304 A 1 
ATOM 2376 N N   . SER A 0 305 . 15.298  4.987   -13.823  1.00 90.80 305 A 1 
ATOM 2377 C CA  . SER A 0 305 . 16.025  4.130   -14.760  1.00 90.80 305 A 1 
ATOM 2378 C C   . SER A 0 305 . 16.646  4.980   -15.862  1.00 90.80 305 A 1 
ATOM 2379 C CB  . SER A 0 305 . 15.140  3.012   -15.329  1.00 90.80 305 A 1 
ATOM 2380 O O   . SER A 0 305 . 15.990  5.886   -16.378  1.00 90.80 305 A 1 
ATOM 2381 O OG  . SER A 0 305 . 14.110  3.518   -16.162  1.00 90.80 305 A 1 
ATOM 2382 N N   . ALA A 0 306 . 17.886  4.676   -16.224  1.00 89.46 306 A 1 
ATOM 2383 C CA  . ALA A 0 306 . 18.581  5.232   -17.376  1.00 89.46 306 A 1 
ATOM 2384 C C   . ALA A 0 306 . 19.148  4.074   -18.206  1.00 89.46 306 A 1 
ATOM 2385 C CB  . ALA A 0 306 . 19.662  6.209   -16.902  1.00 89.46 306 A 1 
ATOM 2386 O O   . ALA A 0 306 . 19.737  3.151   -17.646  1.00 89.46 306 A 1 
ATOM 2387 N N   . GLU A 0 307 . 18.931  4.103   -19.513  1.00 86.37 307 A 1 
ATOM 2388 C CA  . GLU A 0 307 . 19.315  3.058   -20.467  1.00 86.37 307 A 1 
ATOM 2389 C C   . GLU A 0 307 . 19.904  3.764   -21.695  1.00 86.37 307 A 1 
ATOM 2390 C CB  . GLU A 0 307 . 18.071  2.214   -20.840  1.00 86.37 307 A 1 
ATOM 2391 O O   . GLU A 0 307 . 19.265  4.668   -22.237  1.00 86.37 307 A 1 
ATOM 2392 C CG  . GLU A 0 307 . 17.462  1.434   -19.654  1.00 86.37 307 A 1 
ATOM 2393 C CD  . GLU A 0 307 . 16.030  0.910   -19.894  1.00 86.37 307 A 1 
ATOM 2394 O OE1 . GLU A 0 307 . 15.744  -0.225  -19.448  1.00 86.37 307 A 1 
ATOM 2395 O OE2 . GLU A 0 307 . 15.161  1.677   -20.387  1.00 86.37 307 A 1 
ATOM 2396 N N   . SER A 0 308 . 21.117  3.403   -22.112  1.00 84.38 308 A 1 
ATOM 2397 C CA  . SER A 0 308 . 21.837  4.096   -23.184  1.00 84.38 308 A 1 
ATOM 2398 C C   . SER A 0 308 . 22.760  3.175   -23.996  1.00 84.38 308 A 1 
ATOM 2399 C CB  . SER A 0 308 . 22.575  5.323   -22.635  1.00 84.38 308 A 1 
ATOM 2400 O O   . SER A 0 308 . 23.161  2.087   -23.574  1.00 84.38 308 A 1 
ATOM 2401 O OG  . SER A 0 308 . 23.422  4.991   -21.549  1.00 84.38 308 A 1 
ATOM 2402 N N   . TYR A 0 309 . 22.999  3.589   -25.239  1.00 69.62 309 A 1 
ATOM 2403 C CA  . TYR A 0 309 . 23.405  2.748   -26.373  1.00 69.62 309 A 1 
ATOM 2404 C C   . TYR A 0 309 . 24.019  3.706   -27.413  1.00 69.62 309 A 1 
ATOM 2405 C CB  . TYR A 0 309 . 22.081  2.105   -26.837  1.00 69.62 309 A 1 
ATOM 2406 O O   . TYR A 0 309 . 23.442  4.766   -27.657  1.00 69.62 309 A 1 
ATOM 2407 C CG  . TYR A 0 309 . 22.110  1.139   -27.995  1.00 69.62 309 A 1 
ATOM 2408 C CD1 . TYR A 0 309 . 21.853  1.569   -29.312  1.00 69.62 309 A 1 
ATOM 2409 C CD2 . TYR A 0 309 . 22.400  -0.208  -27.737  1.00 69.62 309 A 1 
ATOM 2410 C CE1 . TYR A 0 309 . 21.971  0.659   -30.381  1.00 69.62 309 A 1 
ATOM 2411 C CE2 . TYR A 0 309 . 22.527  -1.113  -28.802  1.00 69.62 309 A 1 
ATOM 2412 O OH  . TYR A 0 309 . 22.813  -1.446  -31.135  1.00 69.62 309 A 1 
ATOM 2413 C CZ  . TYR A 0 309 . 22.344  -0.676  -30.125  1.00 69.62 309 A 1 
ATOM 2414 N N   . ASP A 0 310 . 25.196  3.538   -28.023  1.00 61.30 310 A 1 
ATOM 2415 C CA  . ASP A 0 310 . 26.094  2.418   -28.314  1.00 61.30 310 A 1 
ATOM 2416 C C   . ASP A 0 310 . 27.556  3.010   -28.523  1.00 61.30 310 A 1 
ATOM 2417 C CB  . ASP A 0 310 . 25.549  1.643   -29.555  1.00 61.30 310 A 1 
ATOM 2418 O O   . ASP A 0 310 . 27.800  4.103   -28.000  1.00 61.30 310 A 1 
ATOM 2419 C CG  . ASP A 0 310 . 25.337  0.137   -29.378  1.00 61.30 310 A 1 
ATOM 2420 O OD1 . ASP A 0 310 . 25.268  -0.323  -28.217  1.00 61.30 310 A 1 
ATOM 2421 O OD2 . ASP A 0 310 . 25.276  -0.574  -30.411  1.00 61.30 310 A 1 
ATOM 2422 N N   . GLU A 0 311 . 28.456  2.450   -29.377  1.00 63.25 311 A 1 
ATOM 2423 C CA  . GLU A 0 311 . 29.475  3.159   -30.237  1.00 63.25 311 A 1 
ATOM 2424 C C   . GLU A 0 311 . 29.916  2.350   -31.498  1.00 63.25 311 A 1 
ATOM 2425 C CB  . GLU A 0 311 . 30.699  3.707   -29.449  1.00 63.25 311 A 1 
ATOM 2426 O O   . GLU A 0 311 . 30.126  1.144   -31.387  1.00 63.25 311 A 1 
ATOM 2427 C CG  . GLU A 0 311 . 31.617  4.655   -30.276  1.00 63.25 311 A 1 
ATOM 2428 C CD  . GLU A 0 311 . 31.914  6.050   -29.679  1.00 63.25 311 A 1 
ATOM 2429 O OE1 . GLU A 0 311 . 32.123  7.014   -30.456  1.00 63.25 311 A 1 
ATOM 2430 O OE2 . GLU A 0 311 . 31.873  6.270   -28.450  1.00 63.25 311 A 1 
ATOM 2431 N N   . TRP A 0 312 . 30.128  2.992   -32.673  1.00 72.57 312 A 1 
ATOM 2432 C CA  . TRP A 0 312 . 30.995  2.512   -33.786  1.00 72.57 312 A 1 
ATOM 2433 C C   . TRP A 0 312 . 31.895  3.596   -34.463  1.00 72.57 312 A 1 
ATOM 2434 C CB  . TRP A 0 312 . 30.260  1.568   -34.783  1.00 72.57 312 A 1 
ATOM 2435 O O   . TRP A 0 312 . 31.887  4.761   -34.068  1.00 72.57 312 A 1 
ATOM 2436 C CG  . TRP A 0 312 . 29.018  1.950   -35.560  1.00 72.57 312 A 1 
ATOM 2437 C CD1 . TRP A 0 312 . 27.768  1.569   -35.207  1.00 72.57 312 A 1 
ATOM 2438 C CD2 . TRP A 0 312 . 28.854  2.662   -36.839  1.00 72.57 312 A 1 
ATOM 2439 C CE2 . TRP A 0 312 . 27.457  2.709   -37.158  1.00 72.57 312 A 1 
ATOM 2440 C CE3 . TRP A 0 312 . 29.720  3.321   -37.741  1.00 72.57 312 A 1 
ATOM 2441 N NE1 . TRP A 0 312 . 26.850  1.998   -36.146  1.00 72.57 312 A 1 
ATOM 2442 C CH2 . TRP A 0 312 . 27.835  4.137   -39.075  1.00 72.57 312 A 1 
ATOM 2443 C CZ2 . TRP A 0 312 . 26.944  3.455   -38.232  1.00 72.57 312 A 1 
ATOM 2444 C CZ3 . TRP A 0 312 . 29.219  4.040   -38.845  1.00 72.57 312 A 1 
ATOM 2445 N N   . ASP A 0 313 . 32.734  3.221   -35.439  1.00 75.03 313 A 1 
ATOM 2446 C CA  . ASP A 0 313 . 33.544  4.073   -36.343  1.00 75.03 313 A 1 
ATOM 2447 C C   . ASP A 0 313 . 33.970  3.259   -37.589  1.00 75.03 313 A 1 
ATOM 2448 C CB  . ASP A 0 313 . 34.798  4.620   -35.615  1.00 75.03 313 A 1 
ATOM 2449 O O   . ASP A 0 313 . 34.109  2.032   -37.512  1.00 75.03 313 A 1 
ATOM 2450 C CG  . ASP A 0 313 . 35.593  5.681   -36.407  1.00 75.03 313 A 1 
ATOM 2451 O OD1 . ASP A 0 313 . 35.020  6.271   -37.350  1.00 75.03 313 A 1 
ATOM 2452 O OD2 . ASP A 0 313 . 36.772  5.926   -36.054  1.00 75.03 313 A 1 
ATOM 2453 N N   . ASN A 0 314 . 34.189  3.922   -38.729  1.00 71.76 314 A 1 
ATOM 2454 C CA  . ASN A 0 314 . 34.672  3.322   -39.978  1.00 71.76 314 A 1 
ATOM 2455 C C   . ASN A 0 314 . 35.514  4.317   -40.789  1.00 71.76 314 A 1 
ATOM 2456 C CB  . ASN A 0 314 . 33.462  2.851   -40.810  1.00 71.76 314 A 1 
ATOM 2457 O O   . ASN A 0 314 . 35.010  5.373   -41.185  1.00 71.76 314 A 1 
ATOM 2458 C CG  . ASN A 0 314 . 33.850  2.196   -42.129  1.00 71.76 314 A 1 
ATOM 2459 N ND2 . ASN A 0 314 . 34.210  2.957   -43.139  1.00 71.76 314 A 1 
ATOM 2460 O OD1 . ASN A 0 314 . 33.795  0.983   -42.263  1.00 71.76 314 A 1 
ATOM 2461 N N   . ARG A 0 315 . 36.735  3.916   -41.160  1.00 71.04 315 A 1 
ATOM 2462 C CA  . ARG A 0 315 . 37.606  4.639   -42.091  1.00 71.04 315 A 1 
ATOM 2463 C C   . ARG A 0 315 . 38.218  3.727   -43.148  1.00 71.04 315 A 1 
ATOM 2464 C CB  . ARG A 0 315 . 38.703  5.348   -41.303  1.00 71.04 315 A 1 
ATOM 2465 O O   . ARG A 0 315 . 38.629  2.610   -42.838  1.00 71.04 315 A 1 
ATOM 2466 C CG  . ARG A 0 315 . 39.432  6.399   -42.160  1.00 71.04 315 A 1 
ATOM 2467 C CD  . ARG A 0 315 . 40.585  7.025   -41.388  1.00 71.04 315 A 1 
ATOM 2468 N NE  . ARG A 0 315 . 40.164  7.488   -40.053  1.00 71.04 315 A 1 
ATOM 2469 N NH1 . ARG A 0 315 . 42.269  7.694   -39.234  1.00 71.04 315 A 1 
ATOM 2470 N NH2 . ARG A 0 315 . 40.494  7.803   -37.840  1.00 71.04 315 A 1 
ATOM 2471 C CZ  . ARG A 0 315 . 40.978  7.670   -39.044  1.00 71.04 315 A 1 
ATOM 2472 N N   . ASP A 0 316 . 38.303  4.289   -44.342  1.00 67.99 316 A 1 
ATOM 2473 C CA  . ASP A 0 316 . 38.834  3.750   -45.586  1.00 67.99 316 A 1 
ATOM 2474 C C   . ASP A 0 316 . 39.856  4.802   -46.091  1.00 67.99 316 A 1 
ATOM 2475 C CB  . ASP A 0 316 . 37.588  3.585   -46.478  1.00 67.99 316 A 1 
ATOM 2476 O O   . ASP A 0 316 . 39.472  5.918   -46.452  1.00 67.99 316 A 1 
ATOM 2477 C CG  . ASP A 0 316 . 37.747  2.729   -47.728  1.00 67.99 316 A 1 
ATOM 2478 O OD1 . ASP A 0 316 . 38.829  2.810   -48.339  1.00 67.99 316 A 1 
ATOM 2479 O OD2 . ASP A 0 316 . 36.747  2.042   -48.064  1.00 67.99 316 A 1 
ATOM 2480 N N   . ASP A 0 317 . 41.158  4.520   -45.934  1.00 69.32 317 A 1 
ATOM 2481 C CA  . ASP A 0 317 . 42.294  5.440   -46.194  1.00 69.32 317 A 1 
ATOM 2482 C C   . ASP A 0 317 . 43.116  4.968   -47.429  1.00 69.32 317 A 1 
ATOM 2483 C CB  . ASP A 0 317 . 43.167  5.629   -44.911  1.00 69.32 317 A 1 
ATOM 2484 O O   . ASP A 0 317 . 44.356  4.929   -47.406  1.00 69.32 317 A 1 
ATOM 2485 C CG  . ASP A 0 317 . 42.786  6.738   -43.907  1.00 69.32 317 A 1 
ATOM 2486 O OD1 . ASP A 0 317 . 42.106  7.723   -44.270  1.00 69.32 317 A 1 
ATOM 2487 O OD2 . ASP A 0 317 . 43.272  6.679   -42.742  1.00 69.32 317 A 1 
ATOM 2488 N N   . ASP A 0 318 . 42.431  4.550   -48.496  1.00 71.52 318 A 1 
ATOM 2489 C CA  . ASP A 0 318 . 43.027  3.880   -49.657  1.00 71.52 318 A 1 
ATOM 2490 C C   . ASP A 0 318 . 43.838  4.805   -50.595  1.00 71.52 318 A 1 
ATOM 2491 C CB  . ASP A 0 318 . 41.970  3.024   -50.394  1.00 71.52 318 A 1 
ATOM 2492 O O   . ASP A 0 318 . 43.678  6.028   -50.691  1.00 71.52 318 A 1 
ATOM 2493 C CG  . ASP A 0 318 . 42.022  1.536   -50.005  1.00 71.52 318 A 1 
ATOM 2494 O OD1 . ASP A 0 318 . 42.357  1.235   -48.831  1.00 71.52 318 A 1 
ATOM 2495 O OD2 . ASP A 0 318 . 41.886  0.688   -50.922  1.00 71.52 318 A 1 
ATOM 2496 N N   . THR A 0 319 . 44.831  4.210   -51.264  1.00 64.69 319 A 1 
ATOM 2497 C CA  . THR A 0 319 . 45.783  4.936   -52.120  1.00 64.69 319 A 1 
ATOM 2498 C C   . THR A 0 319 . 46.222  4.101   -53.320  1.00 64.69 319 A 1 
ATOM 2499 C CB  . THR A 0 319 . 47.027  5.387   -51.327  1.00 64.69 319 A 1 
ATOM 2500 O O   . THR A 0 319 . 46.765  3.006   -53.155  1.00 64.69 319 A 1 
ATOM 2501 C CG2 . THR A 0 319 . 46.761  6.563   -50.389  1.00 64.69 319 A 1 
ATOM 2502 O OG1 . THR A 0 319 . 47.566  4.350   -50.529  1.00 64.69 319 A 1 
ATOM 2503 N N   . TYR A 0 320 . 46.085  4.642   -54.539  1.00 64.31 320 A 1 
ATOM 2504 C CA  . TYR A 0 320 . 46.459  3.948   -55.778  1.00 64.31 320 A 1 
ATOM 2505 C C   . TYR A 0 320 . 47.360  4.779   -56.709  1.00 64.31 320 A 1 
ATOM 2506 C CB  . TYR A 0 320 . 45.212  3.405   -56.495  1.00 64.31 320 A 1 
ATOM 2507 O O   . TYR A 0 320 . 47.062  5.904   -57.116  1.00 64.31 320 A 1 
ATOM 2508 C CG  . TYR A 0 320 . 44.172  4.437   -56.891  1.00 64.31 320 A 1 
ATOM 2509 C CD1 . TYR A 0 320 . 43.125  4.737   -56.004  1.00 64.31 320 A 1 
ATOM 2510 C CD2 . TYR A 0 320 . 44.228  5.078   -58.146  1.00 64.31 320 A 1 
ATOM 2511 C CE1 . TYR A 0 320 . 42.146  5.684   -56.350  1.00 64.31 320 A 1 
ATOM 2512 C CE2 . TYR A 0 320 . 43.244  6.025   -58.499  1.00 64.31 320 A 1 
ATOM 2513 O OH  . TYR A 0 320 . 41.273  7.268   -57.921  1.00 64.31 320 A 1 
ATOM 2514 C CZ  . TYR A 0 320 . 42.202  6.331   -57.596  1.00 64.31 320 A 1 
ATOM 2515 N N   . GLY A 0 321 . 48.484  4.178   -57.111  1.00 56.84 321 A 1 
ATOM 2516 C CA  . GLY A 0 321 . 49.402  4.735   -58.106  1.00 56.84 321 A 1 
ATOM 2517 C C   . GLY A 0 321 . 49.166  4.145   -59.499  1.00 56.84 321 A 1 
ATOM 2518 O O   . GLY A 0 321 . 49.451  2.971   -59.737  1.00 56.84 321 A 1 
ATOM 2519 N N   . ALA A 0 322 . 48.709  4.960   -60.450  1.00 54.63 322 A 1 
ATOM 2520 C CA  . ALA A 0 322 . 48.495  4.553   -61.836  1.00 54.63 322 A 1 
ATOM 2521 C C   . ALA A 0 322 . 49.773  4.737   -62.683  1.00 54.63 322 A 1 
ATOM 2522 C CB  . ALA A 0 322 . 47.285  5.311   -62.394  1.00 54.63 322 A 1 
ATOM 2523 O O   . ALA A 0 322 . 50.247  5.853   -62.925  1.00 54.63 322 A 1 
ATOM 2524 N N   . GLN A 0 323 . 50.330  3.623   -63.171  1.00 52.31 323 A 1 
ATOM 2525 C CA  . GLN A 0 323 . 51.552  3.608   -63.980  1.00 52.31 323 A 1 
ATOM 2526 C C   . GLN A 0 323 . 51.254  3.833   -65.476  1.00 52.31 323 A 1 
ATOM 2527 C CB  . GLN A 0 323 . 52.341  2.318   -63.689  1.00 52.31 323 A 1 
ATOM 2528 O O   . GLN A 0 323 . 51.100  2.886   -66.250  1.00 52.31 323 A 1 
ATOM 2529 C CG  . GLN A 0 323 . 53.730  2.340   -64.351  1.00 52.31 323 A 1 
ATOM 2530 C CD  . GLN A 0 323 . 54.573  1.116   -64.006  1.00 52.31 323 A 1 
ATOM 2531 N NE2 . GLN A 0 323 . 55.306  0.570   -64.952  1.00 52.31 323 A 1 
ATOM 2532 O OE1 . GLN A 0 323 . 54.613  0.637   -62.886  1.00 52.31 323 A 1 
ATOM 2533 N N   . ALA A 0 324 . 51.205  5.101   -65.891  1.00 48.67 324 A 1 
ATOM 2534 C CA  . ALA A 0 324 . 51.173  5.495   -67.301  1.00 48.67 324 A 1 
ATOM 2535 C C   . ALA A 0 324 . 52.548  5.310   -67.983  1.00 48.67 324 A 1 
ATOM 2536 C CB  . ALA A 0 324 . 50.669  6.940   -67.397  1.00 48.67 324 A 1 
ATOM 2537 O O   . ALA A 0 324 . 53.590  5.393   -67.333  1.00 48.67 324 A 1 
ATOM 2538 N N   . TRP A 0 325 . 52.550  5.068   -69.298  1.00 44.82 325 A 1 
ATOM 2539 C CA  . TRP A 0 325 . 53.758  4.863   -70.111  1.00 44.82 325 A 1 
ATOM 2540 C C   . TRP A 0 325 . 53.980  6.112   -70.996  1.00 44.82 325 A 1 
ATOM 2541 C CB  . TRP A 0 325 . 53.629  3.557   -70.932  1.00 44.82 325 A 1 
ATOM 2542 O O   . TRP A 0 325 . 53.068  6.505   -71.723  1.00 44.82 325 A 1 
ATOM 2543 C CG  . TRP A 0 325 . 53.548  2.229   -70.202  1.00 44.82 325 A 1 
ATOM 2544 C CD1 . TRP A 0 325 . 52.799  1.950   -69.106  1.00 44.82 325 A 1 
ATOM 2545 C CD2 . TRP A 0 325 . 54.191  0.952   -70.548  1.00 44.82 325 A 1 
ATOM 2546 C CE2 . TRP A 0 325 . 53.789  -0.041  -69.601  1.00 44.82 325 A 1 
ATOM 2547 C CE3 . TRP A 0 325 . 55.067  0.525   -71.572  1.00 44.82 325 A 1 
ATOM 2548 N NE1 . TRP A 0 325 . 52.949  0.628   -68.741  1.00 44.82 325 A 1 
ATOM 2549 C CH2 . TRP A 0 325 . 55.103  -1.758  -70.689  1.00 44.82 325 A 1 
ATOM 2550 C CZ2 . TRP A 0 325 . 54.228  -1.373  -69.659  1.00 44.82 325 A 1 
ATOM 2551 C CZ3 . TRP A 0 325 . 55.518  -0.810  -71.641  1.00 44.82 325 A 1 
ATOM 2552 N N   . GLY A 0 326 . 55.158  6.746   -70.903  1.00 47.47 326 A 1 
ATOM 2553 C CA  . GLY A 0 326 . 55.585  7.955   -71.646  1.00 47.47 326 A 1 
ATOM 2554 C C   . GLY A 0 326 . 56.857  7.693   -72.472  1.00 47.47 326 A 1 
ATOM 2555 O O   . GLY A 0 326 . 57.434  6.616   -72.313  1.00 47.47 326 A 1 
ATOM 2556 N N   . LYS A 0 327 . 57.240  8.603   -73.386  1.00 43.25 327 A 1 
ATOM 2557 C CA  . LYS A 0 327 . 58.024  8.264   -74.593  1.00 43.25 327 A 1 
ATOM 2558 C C   . LYS A 0 327 . 59.422  8.921   -74.646  1.00 43.25 327 A 1 
ATOM 2559 C CB  . LYS A 0 327 . 57.118  8.469   -75.822  1.00 43.25 327 A 1 
ATOM 2560 O O   . LYS A 0 327 . 60.202  8.663   -73.734  1.00 43.25 327 A 1 
ATOM 2561 C CG  . LYS A 0 327 . 57.441  7.504   -76.973  1.00 43.25 327 A 1 
ATOM 2562 C CD  . LYS A 0 327 . 56.550  7.822   -78.187  1.00 43.25 327 A 1 
ATOM 2563 C CE  . LYS A 0 327 . 57.140  7.301   -79.506  1.00 43.25 327 A 1 
ATOM 2564 N NZ  . LYS A 0 327 . 57.790  8.397   -80.262  1.00 43.25 327 A 1 
ATOM 2565 N N   . ASP A 0 328 . 59.803  9.642   -75.717  1.00 39.62 328 A 1 
ATOM 2566 C CA  . ASP A 0 328 . 61.186  9.686   -76.240  1.00 39.62 328 A 1 
ATOM 2567 C C   . ASP A 0 328 . 61.786  11.061  -76.720  1.00 39.62 328 A 1 
ATOM 2568 C CB  . ASP A 0 328 . 61.196  8.633   -77.384  1.00 39.62 328 A 1 
ATOM 2569 O O   . ASP A 0 328 . 61.610  11.416  -77.887  1.00 39.62 328 A 1 
ATOM 2570 C CG  . ASP A 0 328 . 60.282  8.936   -78.582  1.00 39.62 328 A 1 
ATOM 2571 O OD1 . ASP A 0 328 . 59.274  9.669   -78.443  1.00 39.62 328 A 1 
ATOM 2572 O OD2 . ASP A 0 328 . 60.411  8.282   -79.645  1.00 39.62 328 A 1 
ATOM 2573 N N   . ARG A 0 329 . 62.573  11.823  -75.906  1.00 41.67 329 A 1 
ATOM 2574 C CA  . ARG A 0 329 . 63.316  13.083  -76.286  1.00 41.67 329 A 1 
ATOM 2575 C C   . ARG A 0 329 . 64.673  13.401  -75.536  1.00 41.67 329 A 1 
ATOM 2576 C CB  . ARG A 0 329 . 62.349  14.293  -76.158  1.00 41.67 329 A 1 
ATOM 2577 O O   . ARG A 0 329 . 64.621  14.042  -74.493  1.00 41.67 329 A 1 
ATOM 2578 C CG  . ARG A 0 329 . 61.072  14.157  -77.013  1.00 41.67 329 A 1 
ATOM 2579 C CD  . ARG A 0 329 . 60.140  15.366  -77.010  1.00 41.67 329 A 1 
ATOM 2580 N NE  . ARG A 0 329 . 58.966  15.104  -77.871  1.00 41.67 329 A 1 
ATOM 2581 N NH1 . ARG A 0 329 . 59.686  16.100  -79.831  1.00 41.67 329 A 1 
ATOM 2582 N NH2 . ARG A 0 329 . 57.737  15.139  -79.797  1.00 41.67 329 A 1 
ATOM 2583 C CZ  . ARG A 0 329 . 58.804  15.445  -79.138  1.00 41.67 329 A 1 
ATOM 2584 N N   . ASP A 0 330 . 65.870  13.095  -76.096  1.00 43.37 330 A 1 
ATOM 2585 C CA  . ASP A 0 330 . 67.262  13.352  -75.581  1.00 43.37 330 A 1 
ATOM 2586 C C   . ASP A 0 330 . 68.266  13.662  -76.748  1.00 43.37 330 A 1 
ATOM 2587 C CB  . ASP A 0 330 . 67.762  12.155  -74.721  1.00 43.37 330 A 1 
ATOM 2588 O O   . ASP A 0 330 . 68.134  13.101  -77.830  1.00 43.37 330 A 1 
ATOM 2589 C CG  . ASP A 0 330 . 68.771  12.561  -73.632  1.00 43.37 330 A 1 
ATOM 2590 O OD1 . ASP A 0 330 . 68.447  13.517  -72.888  1.00 43.37 330 A 1 
ATOM 2591 O OD2 . ASP A 0 330 . 69.884  11.995  -73.565  1.00 43.37 330 A 1 
ATOM 2592 N N   . VAL A 0 331 . 69.222  14.615  -76.640  1.00 40.16 331 A 1 
ATOM 2593 C CA  . VAL A 0 331 . 70.050  15.072  -77.809  1.00 40.16 331 A 1 
ATOM 2594 C C   . VAL A 0 331 . 71.436  15.655  -77.446  1.00 40.16 331 A 1 
ATOM 2595 C CB  . VAL A 0 331 . 69.305  16.144  -78.660  1.00 40.16 331 A 1 
ATOM 2596 O O   . VAL A 0 331 . 71.539  16.568  -76.625  1.00 40.16 331 A 1 
ATOM 2597 C CG1 . VAL A 0 331 . 70.127  16.626  -79.874  1.00 40.16 331 A 1 
ATOM 2598 C CG2 . VAL A 0 331 . 67.958  15.697  -79.249  1.00 40.16 331 A 1 
ATOM 2599 N N   . TYR A 0 332 . 72.498  15.280  -78.187  1.00 33.81 332 A 1 
ATOM 2600 C CA  . TYR A 0 332 . 73.840  15.903  -78.120  1.00 33.81 332 A 1 
ATOM 2601 C C   . TYR A 0 332 . 74.400  16.372  -79.485  1.00 33.81 332 A 1 
ATOM 2602 C CB  . TYR A 0 332 . 74.825  14.927  -77.449  1.00 33.81 332 A 1 
ATOM 2603 O O   . TYR A 0 332 . 74.332  15.655  -80.478  1.00 33.81 332 A 1 
ATOM 2604 C CG  . TYR A 0 332 . 76.216  15.495  -77.191  1.00 33.81 332 A 1 
ATOM 2605 C CD1 . TYR A 0 332 . 77.247  15.323  -78.138  1.00 33.81 332 A 1 
ATOM 2606 C CD2 . TYR A 0 332 . 76.482  16.179  -75.989  1.00 33.81 332 A 1 
ATOM 2607 C CE1 . TYR A 0 332 . 78.537  15.834  -77.886  1.00 33.81 332 A 1 
ATOM 2608 C CE2 . TYR A 0 332 . 77.772  16.681  -75.726  1.00 33.81 332 A 1 
ATOM 2609 O OH  . TYR A 0 332 . 80.051  16.981  -76.414  1.00 33.81 332 A 1 
ATOM 2610 C CZ  . TYR A 0 332 . 78.803  16.505  -76.674  1.00 33.81 332 A 1 
ATOM 2611 N N   . GLY A 0 333 . 75.076  17.535  -79.507  1.00 31.68 333 A 1 
ATOM 2612 C CA  . GLY A 0 333 . 76.122  17.835  -80.507  1.00 31.68 333 A 1 
ATOM 2613 C C   . GLY A 0 333 . 75.810  18.823  -81.647  1.00 31.68 333 A 1 
ATOM 2614 O O   . GLY A 0 333 . 75.897  18.461  -82.817  1.00 31.68 333 A 1 
ATOM 2615 N N   . ALA A 0 334 . 75.585  20.110  -81.347  1.00 32.72 334 A 1 
ATOM 2616 C CA  . ALA A 0 334 . 75.481  21.171  -82.364  1.00 32.72 334 A 1 
ATOM 2617 C C   . ALA A 0 334 . 76.716  22.102  -82.384  1.00 32.72 334 A 1 
ATOM 2618 C CB  . ALA A 0 334 . 74.159  21.923  -82.159  1.00 32.72 334 A 1 
ATOM 2619 O O   . ALA A 0 334 . 76.762  23.114  -81.686  1.00 32.72 334 A 1 
ATOM 2620 N N   . SER A 0 335 . 77.718  21.790  -83.218  1.00 30.69 335 A 1 
ATOM 2621 C CA  . SER A 0 335 . 78.860  22.687  -83.486  1.00 30.69 335 A 1 
ATOM 2622 C C   . SER A 0 335 . 79.074  22.885  -84.991  1.00 30.69 335 A 1 
ATOM 2623 C CB  . SER A 0 335 . 80.135  22.215  -82.766  1.00 30.69 335 A 1 
ATOM 2624 O O   . SER A 0 335 . 79.422  21.951  -85.709  1.00 30.69 335 A 1 
ATOM 2625 O OG  . SER A 0 335 . 80.664  21.008  -83.278  1.00 30.69 335 A 1 
ATOM 2626 N N   . SER A 0 336 . 78.861  24.105  -85.496  1.00 39.01 336 A 1 
ATOM 2627 C CA  . SER A 0 336 . 78.999  24.396  -86.931  1.00 39.01 336 A 1 
ATOM 2628 C C   . SER A 0 336 . 79.514  25.811  -87.221  1.00 39.01 336 A 1 
ATOM 2629 C CB  . SER A 0 336 . 77.683  24.121  -87.671  1.00 39.01 336 A 1 
ATOM 2630 O O   . SER A 0 336 . 78.788  26.798  -87.140  1.00 39.01 336 A 1 
ATOM 2631 O OG  . SER A 0 336 . 76.653  24.960  -87.198  1.00 39.01 336 A 1 
ATOM 2632 N N   . TYR A 0 337 . 80.790  25.860  -87.602  1.00 29.43 337 A 1 
ATOM 2633 C CA  . TYR A 0 337 . 81.525  26.942  -88.269  1.00 29.43 337 A 1 
ATOM 2634 C C   . TYR A 0 337 . 80.701  28.076  -88.926  1.00 29.43 337 A 1 
ATOM 2635 C CB  . TYR A 0 337 . 82.377  26.266  -89.362  1.00 29.43 337 A 1 
ATOM 2636 O O   . TYR A 0 337 . 80.119  27.902  -89.997  1.00 29.43 337 A 1 
ATOM 2637 C CG  . TYR A 0 337 . 83.789  25.918  -88.948  1.00 29.43 337 A 1 
ATOM 2638 C CD1 . TYR A 0 337 . 84.852  26.673  -89.479  1.00 29.43 337 A 1 
ATOM 2639 C CD2 . TYR A 0 337 . 84.052  24.852  -88.063  1.00 29.43 337 A 1 
ATOM 2640 C CE1 . TYR A 0 337 . 86.178  26.364  -89.134  1.00 29.43 337 A 1 
ATOM 2641 C CE2 . TYR A 0 337 . 85.381  24.546  -87.707  1.00 29.43 337 A 1 
ATOM 2642 O OH  . TYR A 0 337 . 87.732  25.013  -87.930  1.00 29.43 337 A 1 
ATOM 2643 C CZ  . TYR A 0 337 . 86.445  25.301  -88.249  1.00 29.43 337 A 1 
ATOM 2644 N N   . GLY A 0 338 . 80.821  29.295  -88.387  1.00 34.38 338 A 1 
ATOM 2645 C CA  . GLY A 0 338 . 80.482  30.544  -89.083  1.00 34.38 338 A 1 
ATOM 2646 C C   . GLY A 0 338 . 81.713  31.164  -89.756  1.00 34.38 338 A 1 
ATOM 2647 O O   . GLY A 0 338 . 82.510  31.835  -89.104  1.00 34.38 338 A 1 
ATOM 2648 N N   . LYS A 0 339 . 81.900  30.941  -91.063  1.00 30.42 339 A 1 
ATOM 2649 C CA  . LYS A 0 339 . 83.090  31.395  -91.813  1.00 30.42 339 A 1 
ATOM 2650 C C   . LYS A 0 339 . 82.918  32.819  -92.370  1.00 30.42 339 A 1 
ATOM 2651 C CB  . LYS A 0 339 . 83.413  30.350  -92.897  1.00 30.42 339 A 1 
ATOM 2652 O O   . LYS A 0 339 . 82.550  32.984  -93.530  1.00 30.42 339 A 1 
ATOM 2653 C CG  . LYS A 0 339 . 84.727  30.622  -93.654  1.00 30.42 339 A 1 
ATOM 2654 C CD  . LYS A 0 339 . 84.909  29.577  -94.764  1.00 30.42 339 A 1 
ATOM 2655 C CE  . LYS A 0 339 . 86.186  29.842  -95.568  1.00 30.42 339 A 1 
ATOM 2656 N NZ  . LYS A 0 339 . 86.348  28.843  -96.655  1.00 30.42 339 A 1 
ATOM 2657 N N   . ALA A 0 340 . 83.248  33.833  -91.572  1.00 34.44 340 A 1 
ATOM 2658 C CA  . ALA A 0 340 . 83.385  35.227  -92.013  1.00 34.44 340 A 1 
ATOM 2659 C C   . ALA A 0 340 . 84.833  35.717  -91.825  1.00 34.44 340 A 1 
ATOM 2660 C CB  . ALA A 0 340 . 82.364  36.099  -91.275  1.00 34.44 340 A 1 
ATOM 2661 O O   . ALA A 0 340 . 85.494  35.346  -90.857  1.00 34.44 340 A 1 
ATOM 2662 N N   . ALA A 0 341 . 85.344  36.517  -92.765  1.00 28.96 341 A 1 
ATOM 2663 C CA  . ALA A 0 341 . 86.746  36.932  -92.797  1.00 28.96 341 A 1 
ATOM 2664 C C   . ALA A 0 341 . 86.929  38.426  -92.491  1.00 28.96 341 A 1 
ATOM 2665 C CB  . ALA A 0 341 . 87.344  36.562  -94.162  1.00 28.96 341 A 1 
ATOM 2666 O O   . ALA A 0 341 . 86.113  39.249  -92.886  1.00 28.96 341 A 1 
ATOM 2667 N N   . SER A 0 342 . 88.065  38.739  -91.860  1.00 31.06 342 A 1 
ATOM 2668 C CA  . SER A 0 342 . 88.759  40.036  -91.885  1.00 31.06 342 A 1 
ATOM 2669 C C   . SER A 0 342 . 87.921  41.316  -91.724  1.00 31.06 342 A 1 
ATOM 2670 C CB  . SER A 0 342 . 89.611  40.139  -93.163  1.00 31.06 342 A 1 
ATOM 2671 O O   . SER A 0 342 . 87.502  41.916  -92.709  1.00 31.06 342 A 1 
ATOM 2672 O OG  . SER A 0 342 . 88.809  40.047  -94.323  1.00 31.06 342 A 1 
ATOM 2673 N N   . MET A 0 343 . 87.933  41.875  -90.514  1.00 32.76 343 A 1 
ATOM 2674 C CA  . MET A 0 343 . 88.698  43.110  -90.280  1.00 32.76 343 A 1 
ATOM 2675 C C   . MET A 0 343 . 89.105  43.214  -88.804  1.00 32.76 343 A 1 
ATOM 2676 C CB  . MET A 0 343 . 87.961  44.363  -90.797  1.00 32.76 343 A 1 
ATOM 2677 O O   . MET A 0 343 . 88.450  42.653  -87.930  1.00 32.76 343 A 1 
ATOM 2678 C CG  . MET A 0 343 . 88.654  44.861  -92.076  1.00 32.76 343 A 1 
ATOM 2679 S SD  . MET A 0 343 . 87.773  46.142  -93.000  1.00 32.76 343 A 1 
ATOM 2680 C CE  . MET A 0 343 . 88.962  46.396  -94.344  1.00 32.76 343 A 1 
ATOM 2681 N N   . LYS A 0 344 . 90.245  43.860  -88.545  1.00 30.87 344 A 1 
ATOM 2682 C CA  . LYS A 0 344 . 90.876  43.975  -87.226  1.00 30.87 344 A 1 
ATOM 2683 C C   . LYS A 0 344 . 91.217  45.438  -86.992  1.00 30.87 344 A 1 
ATOM 2684 C CB  . LYS A 0 344 . 92.161  43.113  -87.195  1.00 30.87 344 A 1 
ATOM 2685 O O   . LYS A 0 344 . 92.182  45.908  -87.583  1.00 30.87 344 A 1 
ATOM 2686 C CG  . LYS A 0 344 . 93.032  43.303  -85.929  1.00 30.87 344 A 1 
ATOM 2687 C CD  . LYS A 0 344 . 94.512  42.997  -86.208  1.00 30.87 344 A 1 
ATOM 2688 C CE  . LYS A 0 344 . 95.361  43.374  -84.986  1.00 30.87 344 A 1 
ATOM 2689 N NZ  . LYS A 0 344 . 96.814  43.260  -85.269  1.00 30.87 344 A 1 
ATOM 2690 N N   . GLU A 0 345 . 90.527  46.090  -86.065  1.00 32.39 345 A 1 
ATOM 2691 C CA  . GLU A 0 345 . 91.070  47.272  -85.396  1.00 32.39 345 A 1 
ATOM 2692 C C   . GLU A 0 345 . 90.451  47.459  -84.001  1.00 32.39 345 A 1 
ATOM 2693 C CB  . GLU A 0 345 . 90.980  48.518  -86.309  1.00 32.39 345 A 1 
ATOM 2694 O O   . GLU A 0 345 . 89.372  46.942  -83.711  1.00 32.39 345 A 1 
ATOM 2695 C CG  . GLU A 0 345 . 92.331  49.263  -86.386  1.00 32.39 345 A 1 
ATOM 2696 C CD  . GLU A 0 345 . 92.655  49.815  -87.787  1.00 32.39 345 A 1 
ATOM 2697 O OE1 . GLU A 0 345 . 93.828  49.654  -88.201  1.00 32.39 345 A 1 
ATOM 2698 O OE2 . GLU A 0 345 . 91.746  50.384  -88.429  1.00 32.39 345 A 1 
ATOM 2699 N N   . TYR A 0 346 . 91.209  48.114  -83.120  1.00 28.87 346 A 1 
ATOM 2700 C CA  . TYR A 0 346 . 90.791  48.585  -81.789  1.00 28.87 346 A 1 
ATOM 2701 C C   . TYR A 0 346 . 89.822  49.795  -81.963  1.00 28.87 346 A 1 
ATOM 2702 C CB  . TYR A 0 346 . 92.091  48.880  -81.001  1.00 28.87 346 A 1 
ATOM 2703 O O   . TYR A 0 346 . 89.671  50.293  -83.073  1.00 28.87 346 A 1 
ATOM 2704 C CG  . TYR A 0 346 . 92.509  47.882  -79.924  1.00 28.87 346 A 1 
ATOM 2705 C CD1 . TYR A 0 346 . 92.911  48.367  -78.662  1.00 28.87 346 A 1 
ATOM 2706 C CD2 . TYR A 0 346 . 92.569  46.496  -80.183  1.00 28.87 346 A 1 
ATOM 2707 C CE1 . TYR A 0 346 . 93.360  47.485  -77.662  1.00 28.87 346 A 1 
ATOM 2708 C CE2 . TYR A 0 346 . 93.027  45.607  -79.185  1.00 28.87 346 A 1 
ATOM 2709 O OH  . TYR A 0 346 . 93.876  45.249  -76.966  1.00 28.87 346 A 1 
ATOM 2710 C CZ  . TYR A 0 346 . 93.424  46.101  -77.924  1.00 28.87 346 A 1 
ATOM 2711 N N   . ASP A 0 347 . 89.115  50.332  -80.962  1.00 35.21 347 A 1 
ATOM 2712 C CA  . ASP A 0 347 . 89.543  50.585  -79.579  1.00 35.21 347 A 1 
ATOM 2713 C C   . ASP A 0 347 . 88.353  50.911  -78.626  1.00 35.21 347 A 1 
ATOM 2714 C CB  . ASP A 0 347 . 90.491  51.814  -79.632  1.00 35.21 347 A 1 
ATOM 2715 O O   . ASP A 0 347 . 87.232  51.168  -79.055  1.00 35.21 347 A 1 
ATOM 2716 C CG  . ASP A 0 347 . 91.604  51.806  -78.578  1.00 35.21 347 A 1 
ATOM 2717 O OD1 . ASP A 0 347 . 91.342  51.418  -77.416  1.00 35.21 347 A 1 
ATOM 2718 O OD2 . ASP A 0 347 . 92.737  52.199  -78.914  1.00 35.21 347 A 1 
ATOM 2719 N N   . GLN A 0 348 . 88.664  50.980  -77.330  1.00 32.94 348 A 1 
ATOM 2720 C CA  . GLN A 0 348 . 88.114  51.869  -76.292  1.00 32.94 348 A 1 
ATOM 2721 C C   . GLN A 0 348 . 86.642  51.803  -75.796  1.00 32.94 348 A 1 
ATOM 2722 C CB  . GLN A 0 348 . 88.651  53.305  -76.495  1.00 32.94 348 A 1 
ATOM 2723 O O   . GLN A 0 348 . 85.781  52.594  -76.159  1.00 32.94 348 A 1 
ATOM 2724 C CG  . GLN A 0 348 . 89.660  53.703  -75.401  1.00 32.94 348 A 1 
ATOM 2725 C CD  . GLN A 0 348 . 90.699  54.689  -75.913  1.00 32.94 348 A 1 
ATOM 2726 N NE2 . GLN A 0 348 . 91.735  54.206  -76.563  1.00 32.94 348 A 1 
ATOM 2727 O OE1 . GLN A 0 348 . 90.605  55.891  -75.728  1.00 32.94 348 A 1 
ATOM 2728 N N   . TYR A 0 349 . 86.443  50.955  -74.775  1.00 30.24 349 A 1 
ATOM 2729 C CA  . TYR A 0 349 . 86.209  51.358  -73.363  1.00 30.24 349 A 1 
ATOM 2730 C C   . TYR A 0 349 . 85.034  52.302  -72.975  1.00 30.24 349 A 1 
ATOM 2731 C CB  . TYR A 0 349 . 87.537  51.931  -72.810  1.00 30.24 349 A 1 
ATOM 2732 O O   . TYR A 0 349 . 85.060  53.494  -73.268  1.00 30.24 349 A 1 
ATOM 2733 C CG  . TYR A 0 349 . 87.927  51.506  -71.415  1.00 30.24 349 A 1 
ATOM 2734 C CD1 . TYR A 0 349 . 87.681  52.342  -70.309  1.00 30.24 349 A 1 
ATOM 2735 C CD2 . TYR A 0 349 . 88.647  50.307  -71.251  1.00 30.24 349 A 1 
ATOM 2736 C CE1 . TYR A 0 349 . 88.166  51.980  -69.036  1.00 30.24 349 A 1 
ATOM 2737 C CE2 . TYR A 0 349 . 89.131  49.942  -69.983  1.00 30.24 349 A 1 
ATOM 2738 O OH  . TYR A 0 349 . 89.389  50.430  -67.659  1.00 30.24 349 A 1 
ATOM 2739 C CZ  . TYR A 0 349 . 88.898  50.781  -68.876  1.00 30.24 349 A 1 
ATOM 2740 N N   . GLY A 0 350 . 84.126  51.835  -72.093  1.00 35.47 350 A 1 
ATOM 2741 C CA  . GLY A 0 350 . 83.371  52.726  -71.184  1.00 35.47 350 A 1 
ATOM 2742 C C   . GLY A 0 350 . 82.065  52.193  -70.556  1.00 35.47 350 A 1 
ATOM 2743 O O   . GLY A 0 350 . 81.203  51.687  -71.262  1.00 35.47 350 A 1 
ATOM 2744 N N   . GLY A 0 351 . 81.868  52.424  -69.243  1.00 33.38 351 A 1 
ATOM 2745 C CA  . GLY A 0 351 . 80.521  52.690  -68.682  1.00 33.38 351 A 1 
ATOM 2746 C C   . GLY A 0 351 . 79.804  51.631  -67.818  1.00 33.38 351 A 1 
ATOM 2747 O O   . GLY A 0 351 . 78.659  51.302  -68.102  1.00 33.38 351 A 1 
ATOM 2748 N N   . TYR A 0 352 . 80.416  51.138  -66.734  1.00 33.54 352 A 1 
ATOM 2749 C CA  . TYR A 0 352 . 79.767  50.256  -65.738  1.00 33.54 352 A 1 
ATOM 2750 C C   . TYR A 0 352 . 78.574  50.893  -64.982  1.00 33.54 352 A 1 
ATOM 2751 C CB  . TYR A 0 352 . 80.799  49.850  -64.670  1.00 33.54 352 A 1 
ATOM 2752 O O   . TYR A 0 352 . 78.584  52.089  -64.699  1.00 33.54 352 A 1 
ATOM 2753 C CG  . TYR A 0 352 . 81.958  49.000  -65.148  1.00 33.54 352 A 1 
ATOM 2754 C CD1 . TYR A 0 352 . 81.922  47.604  -64.961  1.00 33.54 352 A 1 
ATOM 2755 C CD2 . TYR A 0 352 . 83.090  49.603  -65.732  1.00 33.54 352 A 1 
ATOM 2756 C CE1 . TYR A 0 352 . 83.011  46.811  -65.369  1.00 33.54 352 A 1 
ATOM 2757 C CE2 . TYR A 0 352 . 84.174  48.811  -66.156  1.00 33.54 352 A 1 
ATOM 2758 O OH  . TYR A 0 352 . 85.179  46.638  -66.368  1.00 33.54 352 A 1 
ATOM 2759 C CZ  . TYR A 0 352 . 84.134  47.411  -65.972  1.00 33.54 352 A 1 
ATOM 2760 N N   . GLY A 0 353 . 77.638  50.057  -64.507  1.00 37.03 353 A 1 
ATOM 2761 C CA  . GLY A 0 353 . 76.666  50.380  -63.446  1.00 37.03 353 A 1 
ATOM 2762 C C   . GLY A 0 353 . 75.910  49.126  -62.977  1.00 37.03 353 A 1 
ATOM 2763 O O   . GLY A 0 353 . 75.285  48.462  -63.797  1.00 37.03 353 A 1 
ATOM 2764 N N   . SER A 0 354 . 76.002  48.745  -61.694  1.00 33.08 354 A 1 
ATOM 2765 C CA  . SER A 0 354 . 75.657  47.380  -61.236  1.00 33.08 354 A 1 
ATOM 2766 C C   . SER A 0 354 . 75.013  47.277  -59.846  1.00 33.08 354 A 1 
ATOM 2767 C CB  . SER A 0 354 . 76.940  46.536  -61.191  1.00 33.08 354 A 1 
ATOM 2768 O O   . SER A 0 354 . 75.379  48.033  -58.949  1.00 33.08 354 A 1 
ATOM 2769 O OG  . SER A 0 354 . 77.865  47.084  -60.266  1.00 33.08 354 A 1 
ATOM 2770 N N   . GLY A 0 355 . 74.229  46.208  -59.637  1.00 38.92 355 A 1 
ATOM 2771 C CA  . GLY A 0 355 . 73.961  45.593  -58.323  1.00 38.92 355 A 1 
ATOM 2772 C C   . GLY A 0 355 . 72.550  45.802  -57.743  1.00 38.92 355 A 1 
ATOM 2773 O O   . GLY A 0 355 . 71.828  46.681  -58.196  1.00 38.92 355 A 1 
ATOM 2774 N N   . ALA A 0 356 . 72.109  45.043  -56.728  1.00 34.19 356 A 1 
ATOM 2775 C CA  . ALA A 0 356 . 72.602  43.765  -56.170  1.00 34.19 356 A 1 
ATOM 2776 C C   . ALA A 0 356 . 71.569  43.181  -55.161  1.00 34.19 356 A 1 
ATOM 2777 C CB  . ALA A 0 356 . 73.941  43.981  -55.439  1.00 34.19 356 A 1 
ATOM 2778 O O   . ALA A 0 356 . 70.727  43.932  -54.679  1.00 34.19 356 A 1 
ATOM 2779 N N   . ALA A 0 357 . 71.712  41.894  -54.786  1.00 37.05 357 A 1 
ATOM 2780 C CA  . ALA A 0 357 . 70.887  41.122  -53.819  1.00 37.05 357 A 1 
ATOM 2781 C C   . ALA A 0 357 . 69.410  40.869  -54.255  1.00 37.05 357 A 1 
ATOM 2782 C CB  . ALA A 0 357 . 71.052  41.722  -52.414  1.00 37.05 357 A 1 
ATOM 2783 O O   . ALA A 0 357 . 68.831  41.683  -54.961  1.00 37.05 357 A 1 
ATOM 2784 N N   . ALA A 0 358 . 68.750  39.716  -54.034  1.00 32.69 358 A 1 
ATOM 2785 C CA  . ALA A 0 358 . 68.742  38.714  -52.942  1.00 32.69 358 A 1 
ATOM 2786 C C   . ALA A 0 358 . 67.992  39.215  -51.675  1.00 32.69 358 A 1 
ATOM 2787 C CB  . ALA A 0 358 . 70.133  38.098  -52.711  1.00 32.69 358 A 1 
ATOM 2788 O O   . ALA A 0 358 . 68.079  40.394  -51.361  1.00 32.69 358 A 1 
ATOM 2789 N N   . GLN A 0 359 . 67.222  38.417  -50.915  1.00 34.92 359 A 1 
ATOM 2790 C CA  . GLN A 0 359 . 67.110  36.948  -50.804  1.00 34.92 359 A 1 
ATOM 2791 C C   . GLN A 0 359 . 65.768  36.539  -50.127  1.00 34.92 359 A 1 
ATOM 2792 C CB  . GLN A 0 359 . 68.269  36.518  -49.881  1.00 34.92 359 A 1 
ATOM 2793 O O   . GLN A 0 359 . 65.273  37.302  -49.309  1.00 34.92 359 A 1 
ATOM 2794 C CG  . GLN A 0 359 . 68.513  35.010  -49.733  1.00 34.92 359 A 1 
ATOM 2795 C CD  . GLN A 0 359 . 69.736  34.716  -48.862  1.00 34.92 359 A 1 
ATOM 2796 N NE2 . GLN A 0 359 . 69.927  33.491  -48.431  1.00 34.92 359 A 1 
ATOM 2797 O OE1 . GLN A 0 359 . 70.554  35.567  -48.559  1.00 34.92 359 A 1 
ATOM 2798 N N   . GLY A 0 360 . 65.247  35.322  -50.372  1.00 34.45 360 A 1 
ATOM 2799 C CA  . GLY A 0 360 . 64.208  34.651  -49.547  1.00 34.45 360 A 1 
ATOM 2800 C C   . GLY A 0 360 . 62.758  35.141  -49.751  1.00 34.45 360 A 1 
ATOM 2801 O O   . GLY A 0 360 . 62.414  36.251  -49.376  1.00 34.45 360 A 1 
ATOM 2802 N N   . SER A 0 361 . 61.882  34.407  -50.445  1.00 31.88 361 A 1 
ATOM 2803 C CA  . SER A 0 361 . 61.178  33.174  -50.014  1.00 31.88 361 A 1 
ATOM 2804 C C   . SER A 0 361 . 60.054  33.405  -48.990  1.00 31.88 361 A 1 
ATOM 2805 C CB  . SER A 0 361 . 62.090  32.034  -49.544  1.00 31.88 361 A 1 
ATOM 2806 O O   . SER A 0 361 . 60.307  33.567  -47.802  1.00 31.88 361 A 1 
ATOM 2807 O OG  . SER A 0 361 . 62.923  31.599  -50.601  1.00 31.88 361 A 1 
ATOM 2808 N N   . SER A 0 362 . 58.807  33.319  -49.465  1.00 32.25 362 A 1 
ATOM 2809 C CA  . SER A 0 362 . 57.572  33.226  -48.673  1.00 32.25 362 A 1 
ATOM 2810 C C   . SER A 0 362 . 56.647  32.182  -49.317  1.00 32.25 362 A 1 
ATOM 2811 C CB  . SER A 0 362 . 56.876  34.589  -48.609  1.00 32.25 362 A 1 
ATOM 2812 O O   . SER A 0 362 . 56.660  32.043  -50.540  1.00 32.25 362 A 1 
ATOM 2813 O OG  . SER A 0 362 . 55.720  34.492  -47.803  1.00 32.25 362 A 1 
ATOM 2814 N N   . TYR A 0 363 . 55.873  31.449  -48.512  1.00 31.76 363 A 1 
ATOM 2815 C CA  . TYR A 0 363 . 54.919  30.419  -48.950  1.00 31.76 363 A 1 
ATOM 2816 C C   . TYR A 0 363 . 53.515  30.713  -48.391  1.00 31.76 363 A 1 
ATOM 2817 C CB  . TYR A 0 363 . 55.401  29.013  -48.535  1.00 31.76 363 A 1 
ATOM 2818 O O   . TYR A 0 363 . 53.378  31.244  -47.291  1.00 31.76 363 A 1 
ATOM 2819 C CG  . TYR A 0 363 . 56.035  28.184  -49.643  1.00 31.76 363 A 1 
ATOM 2820 C CD1 . TYR A 0 363 . 55.246  27.278  -50.382  1.00 31.76 363 A 1 
ATOM 2821 C CD2 . TYR A 0 363 . 57.417  28.276  -49.902  1.00 31.76 363 A 1 
ATOM 2822 C CE1 . TYR A 0 363 . 55.836  26.465  -51.370  1.00 31.76 363 A 1 
ATOM 2823 C CE2 . TYR A 0 363 . 58.013  27.459  -50.885  1.00 31.76 363 A 1 
ATOM 2824 O OH  . TYR A 0 363 . 57.784  25.748  -52.561  1.00 31.76 363 A 1 
ATOM 2825 C CZ  . TYR A 0 363 . 57.221  26.548  -51.619  1.00 31.76 363 A 1 
ATOM 2826 N N   . GLY A 0 364 . 52.485  30.337  -49.155  1.00 35.62 364 A 1 
ATOM 2827 C CA  . GLY A 0 364 . 51.076  30.715  -48.959  1.00 35.62 364 A 1 
ATOM 2828 C C   . GLY A 0 364 . 50.583  31.519  -50.174  1.00 35.62 364 A 1 
ATOM 2829 O O   . GLY A 0 364 . 51.281  32.413  -50.638  1.00 35.62 364 A 1 
ATOM 2830 N N   . GLY A 0 365 . 49.444  31.230  -50.811  1.00 34.38 365 A 1 
ATOM 2831 C CA  . GLY A 0 365 . 48.234  30.587  -50.287  1.00 34.38 365 A 1 
ATOM 2832 C C   . GLY A 0 365 . 47.365  31.643  -49.590  1.00 34.38 365 A 1 
ATOM 2833 O O   . GLY A 0 365 . 47.853  32.330  -48.705  1.00 34.38 365 A 1 
ATOM 2834 N N   . SER A 0 366 . 46.091  31.854  -49.925  1.00 32.58 366 A 1 
ATOM 2835 C CA  . SER A 0 366 . 45.194  31.178  -50.877  1.00 32.58 366 A 1 
ATOM 2836 C C   . SER A 0 366 . 44.030  32.128  -51.225  1.00 32.58 366 A 1 
ATOM 2837 C CB  . SER A 0 366 . 44.623  29.931  -50.180  1.00 32.58 366 A 1 
ATOM 2838 O O   . SER A 0 366 . 43.703  32.975  -50.393  1.00 32.58 366 A 1 
ATOM 2839 O OG  . SER A 0 366 . 43.600  29.328  -50.944  1.00 32.58 366 A 1 
ATOM 2840 N N   . LYS A 0 367 . 43.386  31.980  -52.398  1.00 40.35 367 A 1 
ATOM 2841 C CA  . LYS A 0 367 . 41.909  31.870  -52.528  1.00 40.35 367 A 1 
ATOM 2842 C C   . LYS A 0 367 . 41.404  31.904  -53.971  1.00 40.35 367 A 1 
ATOM 2843 C CB  . LYS A 0 367 . 41.105  32.917  -51.724  1.00 40.35 367 A 1 
ATOM 2844 O O   . LYS A 0 367 . 41.703  32.807  -54.749  1.00 40.35 367 A 1 
ATOM 2845 C CG  . LYS A 0 367 . 40.643  32.281  -50.403  1.00 40.35 367 A 1 
ATOM 2846 C CD  . LYS A 0 367 . 39.854  33.249  -49.520  1.00 40.35 367 A 1 
ATOM 2847 C CE  . LYS A 0 367 . 39.412  32.475  -48.271  1.00 40.35 367 A 1 
ATOM 2848 N NZ  . LYS A 0 367 . 38.523  33.278  -47.397  1.00 40.35 367 A 1 
ATOM 2849 N N   . THR A 0 368 . 40.516  30.963  -54.259  1.00 36.13 368 A 1 
ATOM 2850 C CA  . THR A 0 368 . 39.739  30.864  -55.494  1.00 36.13 368 A 1 
ATOM 2851 C C   . THR A 0 368 . 38.427  31.657  -55.353  1.00 36.13 368 A 1 
ATOM 2852 C CB  . THR A 0 368 . 39.500  29.364  -55.792  1.00 36.13 368 A 1 
ATOM 2853 O O   . THR A 0 368 . 37.689  31.452  -54.399  1.00 36.13 368 A 1 
ATOM 2854 C CG2 . THR A 0 368 . 38.919  29.027  -57.161  1.00 36.13 368 A 1 
ATOM 2855 O OG1 . THR A 0 368 . 40.742  28.701  -55.761  1.00 36.13 368 A 1 
ATOM 2856 N N   . VAL A 0 369 . 38.116  32.495  -56.355  1.00 37.71 369 A 1 
ATOM 2857 C CA  . VAL A 0 369 . 36.748  32.808  -56.851  1.00 37.71 369 A 1 
ATOM 2858 C C   . VAL A 0 369 . 35.787  33.758  -56.079  1.00 37.71 369 A 1 
ATOM 2859 C CB  . VAL A 0 369 . 36.090  31.481  -57.317  1.00 37.71 369 A 1 
ATOM 2860 O O   . VAL A 0 369 . 35.246  33.454  -55.028  1.00 37.71 369 A 1 
ATOM 2861 C CG1 . VAL A 0 369 . 34.568  31.403  -57.417  1.00 37.71 369 A 1 
ATOM 2862 C CG2 . VAL A 0 369 . 36.644  31.137  -58.711  1.00 37.71 369 A 1 
ATOM 2863 N N   . LYS A 0 370 . 35.488  34.875  -56.776  1.00 35.80 370 A 1 
ATOM 2864 C CA  . LYS A 0 370 . 34.200  35.592  -57.013  1.00 35.80 370 A 1 
ATOM 2865 C C   . LYS A 0 370 . 33.235  35.947  -55.858  1.00 35.80 370 A 1 
ATOM 2866 C CB  . LYS A 0 370 . 33.348  34.823  -58.051  1.00 35.80 370 A 1 
ATOM 2867 O O   . LYS A 0 370 . 32.589  35.075  -55.301  1.00 35.80 370 A 1 
ATOM 2868 C CG  . LYS A 0 370 . 34.009  34.465  -59.394  1.00 35.80 370 A 1 
ATOM 2869 C CD  . LYS A 0 370 . 33.076  33.546  -60.215  1.00 35.80 370 A 1 
ATOM 2870 C CE  . LYS A 0 370 . 33.852  32.763  -61.287  1.00 35.80 370 A 1 
ATOM 2871 N NZ  . LYS A 0 370 . 33.045  31.651  -61.864  1.00 35.80 370 A 1 
ATOM 2872 N N   . THR A 0 371 . 32.843  37.231  -55.848  1.00 32.59 371 A 1 
ATOM 2873 C CA  . THR A 0 371 . 31.428  37.674  -55.985  1.00 32.59 371 A 1 
ATOM 2874 C C   . THR A 0 371 . 31.344  39.063  -56.644  1.00 32.59 371 A 1 
ATOM 2875 C CB  . THR A 0 371 . 30.663  37.800  -54.648  1.00 32.59 371 A 1 
ATOM 2876 O O   . THR A 0 371 . 32.059  39.945  -56.189  1.00 32.59 371 A 1 
ATOM 2877 C CG2 . THR A 0 371 . 30.118  36.490  -54.087  1.00 32.59 371 A 1 
ATOM 2878 O OG1 . THR A 0 371 . 31.458  38.415  -53.664  1.00 32.59 371 A 1 
ATOM 2879 N N   . ALA A 0 372 . 30.420  39.254  -57.610  1.00 36.43 372 A 1 
ATOM 2880 C CA  . ALA A 0 372 . 29.806  40.531  -58.073  1.00 36.43 372 A 1 
ATOM 2881 C C   . ALA A 0 372 . 30.708  41.697  -58.602  1.00 36.43 372 A 1 
ATOM 2882 C CB  . ALA A 0 372 . 28.882  40.995  -56.933  1.00 36.43 372 A 1 
ATOM 2883 O O   . ALA A 0 372 . 31.793  41.931  -58.096  1.00 36.43 372 A 1 
ATOM 2884 N N   . ALA A 0 373 . 30.326  42.557  -59.568  1.00 39.98 373 A 1 
ATOM 2885 C CA  . ALA A 0 373 . 29.251  42.574  -60.588  1.00 39.98 373 A 1 
ATOM 2886 C C   . ALA A 0 373 . 29.629  43.597  -61.738  1.00 39.98 373 A 1 
ATOM 2887 C CB  . ALA A 0 373 . 27.899  42.776  -59.885  1.00 39.98 373 A 1 
ATOM 2888 O O   . ALA A 0 373 . 30.817  43.670  -62.040  1.00 39.98 373 A 1 
ATOM 2889 N N   . PRO A 0 374 . 28.739  44.296  -62.499  1.00 43.45 374 A 1 
ATOM 2890 C CA  . PRO A 0 374 . 28.416  43.828  -63.860  1.00 43.45 374 A 1 
ATOM 2891 C C   . PRO A 0 374 . 28.389  44.857  -65.037  1.00 43.45 374 A 1 
ATOM 2892 C CB  . PRO A 0 374 . 26.988  43.303  -63.661  1.00 43.45 374 A 1 
ATOM 2893 O O   . PRO A 0 374 . 27.814  45.936  -64.929  1.00 43.45 374 A 1 
ATOM 2894 C CG  . PRO A 0 374 . 26.354  44.357  -62.738  1.00 43.45 374 A 1 
ATOM 2895 C CD  . PRO A 0 374 . 27.553  45.008  -62.034  1.00 43.45 374 A 1 
ATOM 2896 N N   . SER A 0 375 . 28.743  44.378  -66.243  1.00 32.98 375 A 1 
ATOM 2897 C CA  . SER A 0 375 . 28.122  44.683  -67.568  1.00 32.98 375 A 1 
ATOM 2898 C C   . SER A 0 375 . 28.245  46.066  -68.278  1.00 32.98 375 A 1 
ATOM 2899 C CB  . SER A 0 375 . 26.640  44.269  -67.527  1.00 32.98 375 A 1 
ATOM 2900 O O   . SER A 0 375 . 28.163  47.116  -67.653  1.00 32.98 375 A 1 
ATOM 2901 O OG  . SER A 0 375 . 25.863  45.230  -66.834  1.00 32.98 375 A 1 
ATOM 2902 N N   . LYS A 0 376 . 28.224  46.007  -69.635  1.00 38.85 376 A 1 
ATOM 2903 C CA  . LYS A 0 376 . 28.039  47.083  -70.664  1.00 38.85 376 A 1 
ATOM 2904 C C   . LYS A 0 376 . 29.246  48.026  -70.910  1.00 38.85 376 A 1 
ATOM 2905 C CB  . LYS A 0 376 . 26.741  47.878  -70.398  1.00 38.85 376 A 1 
ATOM 2906 O O   . LYS A 0 376 . 29.925  48.398  -69.968  1.00 38.85 376 A 1 
ATOM 2907 C CG  . LYS A 0 376 . 25.481  46.995  -70.317  1.00 38.85 376 A 1 
ATOM 2908 C CD  . LYS A 0 376 . 24.242  47.799  -69.903  1.00 38.85 376 A 1 
ATOM 2909 C CE  . LYS A 0 376 . 23.054  46.839  -69.759  1.00 38.85 376 A 1 
ATOM 2910 N NZ  . LYS A 0 376 . 21.835  47.532  -69.276  1.00 38.85 376 A 1 
ATOM 2911 N N   . GLY A 0 377 . 29.553  48.478  -72.143  1.00 34.63 377 A 1 
ATOM 2912 C CA  . GLY A 0 377 . 28.913  48.270  -73.466  1.00 34.63 377 A 1 
ATOM 2913 C C   . GLY A 0 377 . 29.754  48.778  -74.676  1.00 34.63 377 A 1 
ATOM 2914 O O   . GLY A 0 377 . 30.865  49.259  -74.491  1.00 34.63 377 A 1 
ATOM 2915 N N   . HIS A 0 378 . 29.234  48.634  -75.908  1.00 34.04 378 A 1 
ATOM 2916 C CA  . HIS A 0 378 . 29.965  48.543  -77.205  1.00 34.04 378 A 1 
ATOM 2917 C C   . HIS A 0 378 . 30.396  49.843  -77.957  1.00 34.04 378 A 1 
ATOM 2918 C CB  . HIS A 0 378 . 29.056  47.786  -78.204  1.00 34.04 378 A 1 
ATOM 2919 O O   . HIS A 0 378 . 29.621  50.794  -78.007  1.00 34.04 378 A 1 
ATOM 2920 C CG  . HIS A 0 378 . 28.292  46.596  -77.673  1.00 34.04 378 A 1 
ATOM 2921 C CD2 . HIS A 0 378 . 27.054  46.625  -77.085  1.00 34.04 378 A 1 
ATOM 2922 N ND1 . HIS A 0 378 . 28.661  45.273  -77.767  1.00 34.04 378 A 1 
ATOM 2923 C CE1 . HIS A 0 378 . 27.681  44.529  -77.226  1.00 34.04 378 A 1 
ATOM 2924 N NE2 . HIS A 0 378 . 26.691  45.316  -76.771  1.00 34.04 378 A 1 
ATOM 2925 N N   . GLY A 0 379 . 31.511  49.758  -78.722  1.00 33.74 379 A 1 
ATOM 2926 C CA  . GLY A 0 379 . 31.788  50.376  -80.061  1.00 33.74 379 A 1 
ATOM 2927 C C   . GLY A 0 379 . 31.867  51.921  -80.218  1.00 33.74 379 A 1 
ATOM 2928 O O   . GLY A 0 379 . 31.765  52.630  -79.225  1.00 33.74 379 A 1 
ATOM 2929 N N   . TRP A 0 380 . 32.083  52.546  -81.401  1.00 31.38 380 A 1 
ATOM 2930 C CA  . TRP A 0 380 . 32.243  52.123  -82.827  1.00 31.38 380 A 1 
ATOM 2931 C C   . TRP A 0 380 . 33.021  53.194  -83.686  1.00 31.38 380 A 1 
ATOM 2932 C CB  . TRP A 0 380 . 30.844  51.995  -83.485  1.00 31.38 380 A 1 
ATOM 2933 O O   . TRP A 0 380 . 33.065  54.360  -83.304  1.00 31.38 380 A 1 
ATOM 2934 C CG  . TRP A 0 380 . 30.044  50.734  -83.323  1.00 31.38 380 A 1 
ATOM 2935 C CD1 . TRP A 0 380 . 29.228  50.440  -82.285  1.00 31.38 380 A 1 
ATOM 2936 C CD2 . TRP A 0 380 . 29.830  49.663  -84.302  1.00 31.38 380 A 1 
ATOM 2937 C CE2 . TRP A 0 380 . 28.923  48.712  -83.743  1.00 31.38 380 A 1 
ATOM 2938 C CE3 . TRP A 0 380 . 30.270  49.420  -85.624  1.00 31.38 380 A 1 
ATOM 2939 N NE1 . TRP A 0 380 . 28.616  49.220  -82.500  1.00 31.38 380 A 1 
ATOM 2940 C CH2 . TRP A 0 380 . 28.967  47.352  -85.744  1.00 31.38 380 A 1 
ATOM 2941 C CZ2 . TRP A 0 380 . 28.499  47.569  -84.438  1.00 31.38 380 A 1 
ATOM 2942 C CZ3 . TRP A 0 380 . 29.843  48.280  -86.335  1.00 31.38 380 A 1 
ATOM 2943 N N   . ASP A 0 381 . 33.502  52.805  -84.888  1.00 36.83 381 A 1 
ATOM 2944 C CA  . ASP A 0 381 . 33.800  53.579  -86.147  1.00 36.83 381 A 1 
ATOM 2945 C C   . ASP A 0 381 . 34.924  54.674  -86.274  1.00 36.83 381 A 1 
ATOM 2946 C CB  . ASP A 0 381 . 32.486  53.950  -86.873  1.00 36.83 381 A 1 
ATOM 2947 O O   . ASP A 0 381 . 35.810  54.782  -85.428  1.00 36.83 381 A 1 
ATOM 2948 C CG  . ASP A 0 381 . 32.497  53.453  -88.328  1.00 36.83 381 A 1 
ATOM 2949 O OD1 . ASP A 0 381 . 33.473  53.779  -89.048  1.00 36.83 381 A 1 
ATOM 2950 O OD2 . ASP A 0 381 . 31.564  52.715  -88.699  1.00 36.83 381 A 1 
ATOM 2951 N N   . SER A 0 382 . 35.014  55.346  -87.453  1.00 36.05 382 A 1 
ATOM 2952 C CA  . SER A 0 382 . 36.286  55.705  -88.141  1.00 36.05 382 A 1 
ATOM 2953 C C   . SER A 0 382 . 36.225  56.757  -89.312  1.00 36.05 382 A 1 
ATOM 2954 C CB  . SER A 0 382 . 36.810  54.375  -88.720  1.00 36.05 382 A 1 
ATOM 2955 O O   . SER A 0 382 . 35.171  57.312  -89.613  1.00 36.05 382 A 1 
ATOM 2956 O OG  . SER A 0 382 . 36.020  53.915  -89.803  1.00 36.05 382 A 1 
ATOM 2957 N N   . LYS A 0 383 . 37.365  56.947  -90.035  1.00 36.81 383 A 1 
ATOM 2958 C CA  . LYS A 0 383 . 37.521  57.379  -91.475  1.00 36.81 383 A 1 
ATOM 2959 C C   . LYS A 0 383 . 37.421  58.896  -91.877  1.00 36.81 383 A 1 
ATOM 2960 C CB  . LYS A 0 383 . 36.618  56.440  -92.306  1.00 36.81 383 A 1 
ATOM 2961 O O   . LYS A 0 383 . 37.062  59.728  -91.057  1.00 36.81 383 A 1 
ATOM 2962 C CG  . LYS A 0 383 . 37.179  55.998  -93.662  1.00 36.81 383 A 1 
ATOM 2963 C CD  . LYS A 0 383 . 36.372  54.789  -94.155  1.00 36.81 383 A 1 
ATOM 2964 C CE  . LYS A 0 383 . 36.919  54.303  -95.497  1.00 36.81 383 A 1 
ATOM 2965 N NZ  . LYS A 0 383 . 36.228  53.064  -95.924  1.00 36.81 383 A 1 
ATOM 2966 N N   . GLY A 0 384 . 37.821  59.290  -93.117  1.00 36.24 384 A 1 
ATOM 2967 C CA  . GLY A 0 384 . 37.842  60.683  -93.706  1.00 36.24 384 A 1 
ATOM 2968 C C   . GLY A 0 384 . 39.052  60.958  -94.664  1.00 36.24 384 A 1 
ATOM 2969 O O   . GLY A 0 384 . 39.851  60.047  -94.756  1.00 36.24 384 A 1 
ATOM 2970 N N   . HIS A 0 385 . 39.285  62.106  -95.368  1.00 35.76 385 A 1 
ATOM 2971 C CA  . HIS A 0 385 . 40.328  62.241  -96.465  1.00 35.76 385 A 1 
ATOM 2972 C C   . HIS A 0 385 . 41.337  63.477  -96.521  1.00 35.76 385 A 1 
ATOM 2973 C CB  . HIS A 0 385 . 39.606  62.192  -97.825  1.00 35.76 385 A 1 
ATOM 2974 O O   . HIS A 0 385 . 40.856  64.604  -96.602  1.00 35.76 385 A 1 
ATOM 2975 C CG  . HIS A 0 385 . 38.720  61.002  -98.130  1.00 35.76 385 A 1 
ATOM 2976 C CD2 . HIS A 0 385 . 37.797  60.961  -99.141  1.00 35.76 385 A 1 
ATOM 2977 N ND1 . HIS A 0 385 . 38.717  59.749  -97.550  1.00 35.76 385 A 1 
ATOM 2978 C CE1 . HIS A 0 385 . 37.820  58.987  -98.195  1.00 35.76 385 A 1 
ATOM 2979 N NE2 . HIS A 0 385 . 37.230  59.685  -99.180  1.00 35.76 385 A 1 
ATOM 2980 N N   . GLY A 0 386 . 42.696  63.317  -96.634  1.00 36.47 386 A 1 
ATOM 2981 C CA  . GLY A 0 386 . 43.705  64.437  -96.807  1.00 36.47 386 A 1 
ATOM 2982 C C   . GLY A 0 386 . 45.249  64.132  -96.995  1.00 36.47 386 A 1 
ATOM 2983 O O   . GLY A 0 386 . 45.706  63.084  -96.550  1.00 36.47 386 A 1 
ATOM 2984 N N   . TYR A 0 387 . 46.062  65.024  -97.650  1.00 40.18 387 A 1 
ATOM 2985 C CA  . TYR A 0 387 . 47.482  64.804  -98.143  1.00 40.18 387 A 1 
ATOM 2986 C C   . TYR A 0 387 . 48.460  66.035  -98.253  1.00 40.18 387 A 1 
ATOM 2987 C CB  . TYR A 0 387 . 47.435  64.259  -99.592  1.00 40.18 387 A 1 
ATOM 2988 O O   . TYR A 0 387 . 48.000  67.160  -98.425  1.00 40.18 387 A 1 
ATOM 2989 C CG  . TYR A 0 387 . 47.083  62.802  -99.708  1.00 40.18 387 A 1 
ATOM 2990 C CD1 . TYR A 0 387 . 48.086  61.819  -99.840  1.00 40.18 387 A 1 
ATOM 2991 C CD2 . TYR A 0 387 . 45.738  62.431  -99.620  1.00 40.18 387 A 1 
ATOM 2992 C CE1 . TYR A 0 387 . 47.739  60.454  -99.841  1.00 40.18 387 A 1 
ATOM 2993 C CE2 . TYR A 0 387 . 45.407  61.079  -99.555  1.00 40.18 387 A 1 
ATOM 2994 O OH  . TYR A 0 387 . 46.042  58.763  -99.643  1.00 40.18 387 A 1 
ATOM 2995 C CZ  . TYR A 0 387 . 46.389  60.080  -99.676  1.00 40.18 387 A 1 
ATOM 2996 N N   . GLY A 0 388 . 49.797  65.784  -98.352  1.00 41.19 388 A 1 
ATOM 2997 C CA  . GLY A 0 388 . 50.881  66.655  -98.937  1.00 41.19 388 A 1 
ATOM 2998 C C   . GLY A 0 388 . 51.983  67.161  -97.956  1.00 41.19 388 A 1 
ATOM 2999 O O   . GLY A 0 388 . 51.690  67.226  -96.772  1.00 41.19 388 A 1 
ATOM 3000 N N   . ALA A 0 389 . 53.236  67.581  -98.284  1.00 37.74 389 A 1 
ATOM 3001 C CA  . ALA A 0 389 . 54.139  67.640  -99.482  1.00 37.74 389 A 1 
ATOM 3002 C C   . ALA A 0 389 . 55.531  68.294  -99.061  1.00 37.74 389 A 1 
ATOM 3003 C CB  . ALA A 0 389 . 53.422  68.527  -100.515 1.00 37.74 389 A 1 
ATOM 3004 O O   . ALA A 0 389 . 55.545  68.896  -97.994  1.00 37.74 389 A 1 
ATOM 3005 N N   . LYS A 0 390 . 56.715  68.373  -99.745  1.00 40.74 390 A 1 
ATOM 3006 C CA  . LYS A 0 390 . 57.439  67.678  -100.869 1.00 40.74 390 A 1 
ATOM 3007 C C   . LYS A 0 390 . 58.848  68.342  -101.183 1.00 40.74 390 A 1 
ATOM 3008 C CB  . LYS A 0 390 . 56.507  67.708  -102.103 1.00 40.74 390 A 1 
ATOM 3009 O O   . LYS A 0 390 . 58.900  69.561  -101.306 1.00 40.74 390 A 1 
ATOM 3010 C CG  . LYS A 0 390 . 57.106  67.415  -103.491 1.00 40.74 390 A 1 
ATOM 3011 C CD  . LYS A 0 390 . 57.256  68.722  -104.287 1.00 40.74 390 A 1 
ATOM 3012 C CE  . LYS A 0 390 . 58.010  68.513  -105.606 1.00 40.74 390 A 1 
ATOM 3013 N NZ  . LYS A 0 390 . 58.800  69.720  -105.954 1.00 40.74 390 A 1 
ATOM 3014 N N   . THR A 0 391 . 59.935  67.577  -101.485 1.00 35.52 391 A 1 
ATOM 3015 C CA  . THR A 0 391 . 61.342  67.971  -101.952 1.00 35.52 391 A 1 
ATOM 3016 C C   . THR A 0 391 . 62.284  68.729  -100.959 1.00 35.52 391 A 1 
ATOM 3017 C CB  . THR A 0 391 . 61.358  68.605  -103.358 1.00 35.52 391 A 1 
ATOM 3018 O O   . THR A 0 391 . 61.759  69.222  -99.974  1.00 35.52 391 A 1 
ATOM 3019 C CG2 . THR A 0 391 . 61.256  67.556  -104.461 1.00 35.52 391 A 1 
ATOM 3020 O OG1 . THR A 0 391 . 60.323  69.534  -103.584 1.00 35.52 391 A 1 
ATOM 3021 N N   . VAL A 0 392 . 63.647  68.832  -101.050 1.00 40.19 392 A 1 
ATOM 3022 C CA  . VAL A 0 392 . 64.688  68.950  -102.146 1.00 40.19 392 A 1 
ATOM 3023 C C   . VAL A 0 392 . 66.091  68.307  -101.784 1.00 40.19 392 A 1 
ATOM 3024 C CB  . VAL A 0 392 . 64.922  70.476  -102.419 1.00 40.19 392 A 1 
ATOM 3025 O O   . VAL A 0 392 . 66.333  68.034  -100.619 1.00 40.19 392 A 1 
ATOM 3026 C CG1 . VAL A 0 392 . 66.004  70.827  -103.457 1.00 40.19 392 A 1 
ATOM 3027 C CG2 . VAL A 0 392 . 63.670  71.221  -102.915 1.00 40.19 392 A 1 
ATOM 3028 N N   . SER A 0 393 . 66.970  68.101  -102.800 1.00 35.70 393 A 1 
ATOM 3029 C CA  . SER A 0 393 . 68.396  67.624  -103.005 1.00 35.70 393 A 1 
ATOM 3030 C C   . SER A 0 393 . 69.563  67.979  -102.001 1.00 35.70 393 A 1 
ATOM 3031 C CB  . SER A 0 393 . 68.766  68.205  -104.379 1.00 35.70 393 A 1 
ATOM 3032 O O   . SER A 0 393 . 69.270  68.539  -100.957 1.00 35.70 393 A 1 
ATOM 3033 O OG  . SER A 0 393 . 67.705  68.154  -105.324 1.00 35.70 393 A 1 
ATOM 3034 N N   . TYR A 0 394 . 70.902  67.737  -102.184 1.00 37.08 394 A 1 
ATOM 3035 C CA  . TYR A 0 394 . 71.813  67.540  -103.370 1.00 37.08 394 A 1 
ATOM 3036 C C   . TYR A 0 394 . 73.274  67.010  -103.051 1.00 37.08 394 A 1 
ATOM 3037 C CB  . TYR A 0 394 . 72.009  68.953  -103.999 1.00 37.08 394 A 1 
ATOM 3038 O O   . TYR A 0 394 . 73.870  67.499  -102.101 1.00 37.08 394 A 1 
ATOM 3039 C CG  . TYR A 0 394 . 72.078  69.054  -105.516 1.00 37.08 394 A 1 
ATOM 3040 C CD1 . TYR A 0 394 . 73.185  68.546  -106.226 1.00 37.08 394 A 1 
ATOM 3041 C CD2 . TYR A 0 394 . 71.068  69.746  -106.216 1.00 37.08 394 A 1 
ATOM 3042 C CE1 . TYR A 0 394 . 73.248  68.668  -107.629 1.00 37.08 394 A 1 
ATOM 3043 C CE2 . TYR A 0 394 . 71.121  69.864  -107.617 1.00 37.08 394 A 1 
ATOM 3044 O OH  . TYR A 0 394 . 72.253  69.446  -109.678 1.00 37.08 394 A 1 
ATOM 3045 C CZ  . TYR A 0 394 . 72.208  69.318  -108.327 1.00 37.08 394 A 1 
ATOM 3046 N N   . GLY A 0 395 . 73.904  66.167  -103.917 1.00 38.59 395 A 1 
ATOM 3047 C CA  . GLY A 0 395 . 75.391  66.008  -104.161 1.00 38.59 395 A 1 
ATOM 3048 C C   . GLY A 0 395 . 76.284  65.187  -103.176 1.00 38.59 395 A 1 
ATOM 3049 O O   . GLY A 0 395 . 75.944  65.114  -102.006 1.00 38.59 395 A 1 
ATOM 3050 N N   . GLY A 0 396 . 77.434  64.550  -103.528 1.00 35.65 396 A 1 
ATOM 3051 C CA  . GLY A 0 396 . 78.213  64.408  -104.796 1.00 35.65 396 A 1 
ATOM 3052 C C   . GLY A 0 396 . 79.405  63.376  -104.757 1.00 35.65 396 A 1 
ATOM 3053 O O   . GLY A 0 396 . 79.619  62.730  -103.740 1.00 35.65 396 A 1 
ATOM 3054 N N   . SER A 0 397 . 80.141  63.201  -105.880 1.00 35.15 397 A 1 
ATOM 3055 C CA  . SER A 0 397 . 81.187  62.176  -106.261 1.00 35.15 397 A 1 
ATOM 3056 C C   . SER A 0 397 . 82.612  62.314  -105.621 1.00 35.15 397 A 1 
ATOM 3057 C CB  . SER A 0 397 . 81.275  62.266  -107.787 1.00 35.15 397 A 1 
ATOM 3058 O O   . SER A 0 397 . 82.788  63.262  -104.870 1.00 35.15 397 A 1 
ATOM 3059 O OG  . SER A 0 397 . 81.456  63.615  -108.196 1.00 35.15 397 A 1 
ATOM 3060 N N   . GLN A 0 398 . 83.701  61.511  -105.822 1.00 37.85 398 A 1 
ATOM 3061 C CA  . GLN A 0 398 . 84.309  60.660  -106.913 1.00 37.85 398 A 1 
ATOM 3062 C C   . GLN A 0 398 . 85.167  59.476  -106.312 1.00 37.85 398 A 1 
ATOM 3063 C CB  . GLN A 0 398 . 85.267  61.560  -107.733 1.00 37.85 398 A 1 
ATOM 3064 O O   . GLN A 0 398 . 85.456  59.532  -105.125 1.00 37.85 398 A 1 
ATOM 3065 C CG  . GLN A 0 398 . 84.612  62.763  -108.433 1.00 37.85 398 A 1 
ATOM 3066 C CD  . GLN A 0 398 . 85.625  63.718  -109.053 1.00 37.85 398 A 1 
ATOM 3067 N NE2 . GLN A 0 398 . 86.160  63.430  -110.219 1.00 37.85 398 A 1 
ATOM 3068 O OE1 . GLN A 0 398 . 85.940  64.759  -108.512 1.00 37.85 398 A 1 
ATOM 3069 N N   . SER A 0 399 . 85.466  58.311  -106.944 1.00 34.11 399 A 1 
ATOM 3070 C CA  . SER A 0 399 . 86.483  57.919  -107.989 1.00 34.11 399 A 1 
ATOM 3071 C C   . SER A 0 399 . 87.978  58.222  -107.654 1.00 34.11 399 A 1 
ATOM 3072 C CB  . SER A 0 399 . 86.084  58.419  -109.382 1.00 34.11 399 A 1 
ATOM 3073 O O   . SER A 0 399 . 88.217  59.291  -107.110 1.00 34.11 399 A 1 
ATOM 3074 O OG  . SER A 0 399 . 86.227  57.384  -110.334 1.00 34.11 399 A 1 
ATOM 3075 N N   . ALA A 0 400 . 89.041  57.426  -107.950 1.00 36.67 400 A 1 
ATOM 3076 C CA  . ALA A 0 400 . 89.263  56.271  -108.866 1.00 36.67 400 A 1 
ATOM 3077 C C   . ALA A 0 400 . 90.570  55.438  -108.570 1.00 36.67 400 A 1 
ATOM 3078 C CB  . ALA A 0 400 . 89.464  56.866  -110.272 1.00 36.67 400 A 1 
ATOM 3079 O O   . ALA A 0 400 . 91.395  55.905  -107.800 1.00 36.67 400 A 1 
ATOM 3080 N N   . SER A 0 401 . 90.783  54.302  -109.287 1.00 36.42 401 A 1 
ATOM 3081 C CA  . SER A 0 401 . 92.056  53.614  -109.727 1.00 36.42 401 A 1 
ATOM 3082 C C   . SER A 0 401 . 93.215  53.302  -108.729 1.00 36.42 401 A 1 
ATOM 3083 C CB  . SER A 0 401 . 92.643  54.407  -110.899 1.00 36.42 401 A 1 
ATOM 3084 O O   . SER A 0 401 . 93.576  54.164  -107.949 1.00 36.42 401 A 1 
ATOM 3085 O OG  . SER A 0 401 . 93.630  53.650  -111.572 1.00 36.42 401 A 1 
ATOM 3086 N N   . SER A 0 402 . 93.964  52.176  -108.680 1.00 31.56 402 A 1 
ATOM 3087 C CA  . SER A 0 402 . 94.194  50.901  -109.431 1.00 31.56 402 A 1 
ATOM 3088 C C   . SER A 0 402 . 95.609  50.698  -110.045 1.00 31.56 402 A 1 
ATOM 3089 C CB  . SER A 0 402 . 93.078  50.446  -110.383 1.00 31.56 402 A 1 
ATOM 3090 O O   . SER A 0 402 . 96.179  51.628  -110.610 1.00 31.56 402 A 1 
ATOM 3091 O OG  . SER A 0 402 . 93.195  50.971  -111.688 1.00 31.56 402 A 1 
ATOM 3092 N N   . GLY A 0 403 . 96.134  49.456  -109.946 1.00 36.83 403 A 1 
ATOM 3093 C CA  . GLY A 0 403 . 97.397  48.935  -110.528 1.00 36.83 403 A 1 
ATOM 3094 C C   . GLY A 0 403 . 98.564  48.726  -109.530 1.00 36.83 403 A 1 
ATOM 3095 O O   . GLY A 0 403 . 98.620  49.418  -108.523 1.00 36.83 403 A 1 
ATOM 3096 N N   . GLN A 0 404 . 99.605  47.909  -109.769 1.00 34.14 404 A 1 
ATOM 3097 C CA  . GLN A 0 404 . 99.784  46.493  -110.189 1.00 34.14 404 A 1 
ATOM 3098 C C   . GLN A 0 404 . 101.315 46.218  -110.332 1.00 34.14 404 A 1 
ATOM 3099 C CB  . GLN A 0 404 . 99.090  46.129  -111.526 1.00 34.14 404 A 1 
ATOM 3100 O O   . GLN A 0 404 . 102.032 47.080  -110.829 1.00 34.14 404 A 1 
ATOM 3101 C CG  . GLN A 0 404 . 97.850  45.234  -111.322 1.00 34.14 404 A 1 
ATOM 3102 C CD  . GLN A 0 404 . 97.228  44.760  -112.638 1.00 34.14 404 A 1 
ATOM 3103 N NE2 . GLN A 0 404 . 96.565  43.624  -112.657 1.00 34.14 404 A 1 
ATOM 3104 O OE1 . GLN A 0 404 . 97.317  45.390  -113.674 1.00 34.14 404 A 1 
ATOM 3105 N N   . GLY A 0 405 . 101.808 45.023  -109.954 1.00 36.79 405 A 1 
ATOM 3106 C CA  . GLY A 0 405 . 103.227 44.577  -110.053 1.00 36.79 405 A 1 
ATOM 3107 C C   . GLY A 0 405 . 103.798 44.136  -108.685 1.00 36.79 405 A 1 
ATOM 3108 O O   . GLY A 0 405 . 103.720 44.908  -107.741 1.00 36.79 405 A 1 
ATOM 3109 N N   . ALA A 0 406 . 104.166 42.868  -108.420 1.00 33.82 406 A 1 
ATOM 3110 C CA  . ALA A 0 406 . 105.268 42.035  -108.962 1.00 33.82 406 A 1 
ATOM 3111 C C   . ALA A 0 406 . 106.662 42.483  -108.434 1.00 33.82 406 A 1 
ATOM 3112 C CB  . ALA A 0 406 . 105.165 41.885  -110.486 1.00 33.82 406 A 1 
ATOM 3113 O O   . ALA A 0 406 . 106.912 43.678  -108.378 1.00 33.82 406 A 1 
ATOM 3114 N N   . TYR A 0 407 . 107.614 41.629  -108.014 1.00 33.65 407 A 1 
ATOM 3115 C CA  . TYR A 0 407 . 107.862 40.181  -108.227 1.00 33.65 407 A 1 
ATOM 3116 C C   . TYR A 0 407 . 108.896 39.601  -107.209 1.00 33.65 407 A 1 
ATOM 3117 C CB  . TYR A 0 407 . 108.421 39.986  -109.666 1.00 33.65 407 A 1 
ATOM 3118 O O   . TYR A 0 407 . 109.579 40.362  -106.532 1.00 33.65 407 A 1 
ATOM 3119 C CG  . TYR A 0 407 . 109.134 41.199  -110.259 1.00 33.65 407 A 1 
ATOM 3120 C CD1 . TYR A 0 407 . 108.605 41.828  -111.404 1.00 33.65 407 A 1 
ATOM 3121 C CD2 . TYR A 0 407 . 110.230 41.782  -109.587 1.00 33.65 407 A 1 
ATOM 3122 C CE1 . TYR A 0 407 . 109.112 43.071  -111.826 1.00 33.65 407 A 1 
ATOM 3123 C CE2 . TYR A 0 407 . 110.734 43.030  -110.003 1.00 33.65 407 A 1 
ATOM 3124 O OH  . TYR A 0 407 . 110.597 44.915  -111.489 1.00 33.65 407 A 1 
ATOM 3125 C CZ  . TYR A 0 407 . 110.156 43.688  -111.109 1.00 33.65 407 A 1 
ATOM 3126 N N   . ALA A 0 408 . 109.084 38.264  -107.221 1.00 39.10 408 A 1 
ATOM 3127 C CA  . ALA A 0 408 . 110.163 37.454  -106.594 1.00 39.10 408 A 1 
ATOM 3128 C C   . ALA A 0 408 . 110.166 37.254  -105.050 1.00 39.10 408 A 1 
ATOM 3129 C CB  . ALA A 0 408 . 111.527 37.960  -107.105 1.00 39.10 408 A 1 
ATOM 3130 O O   . ALA A 0 408 . 109.622 38.072  -104.325 1.00 39.10 408 A 1 
ATOM 3131 N N   . LYS A 0 409 . 110.826 36.235  -104.450 1.00 35.89 409 A 1 
ATOM 3132 C CA  . LYS A 0 409 . 111.068 34.793  -104.780 1.00 35.89 409 A 1 
ATOM 3133 C C   . LYS A 0 409 . 111.887 34.141  -103.636 1.00 35.89 409 A 1 
ATOM 3134 C CB  . LYS A 0 409 . 111.886 34.586  -106.086 1.00 35.89 409 A 1 
ATOM 3135 O O   . LYS A 0 409 . 113.032 34.537  -103.447 1.00 35.89 409 A 1 
ATOM 3136 C CG  . LYS A 0 409 . 112.284 33.120  -106.373 1.00 35.89 409 A 1 
ATOM 3137 C CD  . LYS A 0 409 . 113.148 33.003  -107.640 1.00 35.89 409 A 1 
ATOM 3138 C CE  . LYS A 0 409 . 113.612 31.550  -107.833 1.00 35.89 409 A 1 
ATOM 3139 N NZ  . LYS A 0 409 . 114.529 31.407  -108.993 1.00 35.89 409 A 1 
ATOM 3140 N N   . GLY A 0 410 . 111.404 33.057  -103.012 1.00 36.95 410 A 1 
ATOM 3141 C CA  . GLY A 0 410 . 112.257 32.082  -102.292 1.00 36.95 410 A 1 
ATOM 3142 C C   . GLY A 0 410 . 111.785 31.651  -100.893 1.00 36.95 410 A 1 
ATOM 3143 O O   . GLY A 0 410 . 111.264 32.465  -100.144 1.00 36.95 410 A 1 
ATOM 3144 N N   . GLY A 0 411 . 112.028 30.378  -100.544 1.00 35.50 411 A 1 
ATOM 3145 C CA  . GLY A 0 411 . 111.785 29.802  -99.209  1.00 35.50 411 A 1 
ATOM 3146 C C   . GLY A 0 411 . 110.592 28.837  -99.147  1.00 35.50 411 A 1 
ATOM 3147 O O   . GLY A 0 411 . 109.443 29.251  -99.231  1.00 35.50 411 A 1 
ATOM 3148 N N   . SER A 0 412 . 110.867 27.544  -98.979  1.00 36.27 412 A 1 
ATOM 3149 C CA  . SER A 0 412 . 109.888 26.451  -98.831  1.00 36.27 412 A 1 
ATOM 3150 C C   . SER A 0 412 . 110.206 25.625  -97.588  1.00 36.27 412 A 1 
ATOM 3151 C CB  . SER A 0 412 . 110.005 25.502  -100.035 1.00 36.27 412 A 1 
ATOM 3152 O O   . SER A 0 412 . 111.392 25.537  -97.285  1.00 36.27 412 A 1 
ATOM 3153 O OG  . SER A 0 412 . 111.340 25.028  -100.167 1.00 36.27 412 A 1 
ATOM 3154 N N   . ILE A 0 413 . 109.227 24.924  -96.988  1.00 33.93 413 A 1 
ATOM 3155 C CA  . ILE A 0 413 . 109.373 23.524  -96.515  1.00 33.93 413 A 1 
ATOM 3156 C C   . ILE A 0 413 . 108.013 22.928  -96.030  1.00 33.93 413 A 1 
ATOM 3157 C CB  . ILE A 0 413 . 110.542 23.394  -95.469  1.00 33.93 413 A 1 
ATOM 3158 O O   . ILE A 0 413 . 107.413 23.502  -95.135  1.00 33.93 413 A 1 
ATOM 3159 C CG1 . ILE A 0 413 . 111.850 22.878  -96.144  1.00 33.93 413 A 1 
ATOM 3160 C CG2 . ILE A 0 413 . 110.284 22.504  -94.240  1.00 33.93 413 A 1 
ATOM 3161 C CD1 . ILE A 0 413 . 113.138 23.436  -95.524  1.00 33.93 413 A 1 
ATOM 3162 N N   . TRP A 0 414 . 107.575 21.813  -96.662  1.00 33.87 414 A 1 
ATOM 3163 C CA  . TRP A 0 414 . 106.819 20.616  -96.169  1.00 33.87 414 A 1 
ATOM 3164 C C   . TRP A 0 414 . 105.535 20.778  -95.289  1.00 33.87 414 A 1 
ATOM 3165 C CB  . TRP A 0 414 . 107.861 19.689  -95.498  1.00 33.87 414 A 1 
ATOM 3166 O O   . TRP A 0 414 . 105.523 21.567  -94.357  1.00 33.87 414 A 1 
ATOM 3167 C CG  . TRP A 0 414 . 109.019 19.218  -96.359  1.00 33.87 414 A 1 
ATOM 3168 C CD1 . TRP A 0 414 . 109.971 20.002  -96.910  1.00 33.87 414 A 1 
ATOM 3169 C CD2 . TRP A 0 414 . 109.418 17.857  -96.732  1.00 33.87 414 A 1 
ATOM 3170 C CE2 . TRP A 0 414 . 110.599 17.924  -97.537  1.00 33.87 414 A 1 
ATOM 3171 C CE3 . TRP A 0 414 . 108.918 16.567  -96.468  1.00 33.87 414 A 1 
ATOM 3172 N NE1 . TRP A 0 414 . 110.887 19.261  -97.617  1.00 33.87 414 A 1 
ATOM 3173 C CH2 . TRP A 0 414 . 110.693 15.529  -97.799  1.00 33.87 414 A 1 
ATOM 3174 C CZ2 . TRP A 0 414 . 111.238 16.795  -98.065  1.00 33.87 414 A 1 
ATOM 3175 C CZ3 . TRP A 0 414 . 109.539 15.422  -97.003  1.00 33.87 414 A 1 
ATOM 3176 N N   . GLU A 0 415 . 104.431 20.013  -95.432  1.00 40.01 415 A 1 
ATOM 3177 C CA  . GLU A 0 415 . 103.940 19.097  -96.497  1.00 40.01 415 A 1 
ATOM 3178 C C   . GLU A 0 415 . 102.393 18.856  -96.385  1.00 40.01 415 A 1 
ATOM 3179 C CB  . GLU A 0 415 . 104.726 17.767  -96.491  1.00 40.01 415 A 1 
ATOM 3180 O O   . GLU A 0 415 . 101.698 19.637  -95.737  1.00 40.01 415 A 1 
ATOM 3181 C CG  . GLU A 0 415 . 104.852 17.195  -97.914  1.00 40.01 415 A 1 
ATOM 3182 C CD  . GLU A 0 415 . 105.914 16.098  -98.033  1.00 40.01 415 A 1 
ATOM 3183 O OE1 . GLU A 0 415 . 106.556 16.065  -99.106  1.00 40.01 415 A 1 
ATOM 3184 O OE2 . GLU A 0 415 . 106.047 15.310  -97.072  1.00 40.01 415 A 1 
ATOM 3185 N N   . GLY A 0 416 . 101.822 17.845  -97.070  1.00 32.93 416 A 1 
ATOM 3186 C CA  . GLY A 0 416 . 100.368 17.609  -97.250  1.00 32.93 416 A 1 
ATOM 3187 C C   . GLY A 0 416 . 99.600  17.063  -96.024  1.00 32.93 416 A 1 
ATOM 3188 O O   . GLY A 0 416 . 100.201 16.539  -95.098  1.00 32.93 416 A 1 
ATOM 3189 N N   . ALA A 0 417 . 98.272  17.203  -95.884  1.00 27.89 417 A 1 
ATOM 3190 C CA  . ALA A 0 417 . 97.145  16.964  -96.813  1.00 27.89 417 A 1 
ATOM 3191 C C   . ALA A 0 417 . 96.574  15.520  -96.781  1.00 27.89 417 A 1 
ATOM 3192 C CB  . ALA A 0 417 . 97.377  17.521  -98.228  1.00 27.89 417 A 1 
ATOM 3193 O O   . ALA A 0 417 . 96.651  14.781  -97.763  1.00 27.89 417 A 1 
ATOM 3194 N N   . SER A 0 418 . 95.942  15.137  -95.663  1.00 38.25 418 A 1 
ATOM 3195 C CA  . SER A 0 418 . 95.092  13.937  -95.551  1.00 38.25 418 A 1 
ATOM 3196 C C   . SER A 0 418 . 93.656  14.194  -96.052  1.00 38.25 418 A 1 
ATOM 3197 C CB  . SER A 0 418 . 95.123  13.394  -94.116  1.00 38.25 418 A 1 
ATOM 3198 O O   . SER A 0 418 . 93.197  15.335  -96.127  1.00 38.25 418 A 1 
ATOM 3199 O OG  . SER A 0 418 . 94.788  14.410  -93.193  1.00 38.25 418 A 1 
ATOM 3200 N N   . ARG A 0 419 . 92.960  13.135  -96.496  1.00 37.28 419 A 1 
ATOM 3201 C CA  . ARG A 0 419 . 91.836  13.241  -97.447  1.00 37.28 419 A 1 
ATOM 3202 C C   . ARG A 0 419 . 90.815  12.110  -97.270  1.00 37.28 419 A 1 
ATOM 3203 C CB  . ARG A 0 419 . 92.477  13.185  -98.851  1.00 37.28 419 A 1 
ATOM 3204 O O   . ARG A 0 419 . 91.181  10.964  -97.475  1.00 37.28 419 A 1 
ATOM 3205 C CG  . ARG A 0 419 . 91.526  13.232  -100.058 1.00 37.28 419 A 1 
ATOM 3206 C CD  . ARG A 0 419 . 92.364  12.961  -101.318 1.00 37.28 419 A 1 
ATOM 3207 N NE  . ARG A 0 419 . 91.586  13.070  -102.569 1.00 37.28 419 A 1 
ATOM 3208 N NH1 . ARG A 0 419 . 93.128  12.058  -103.942 1.00 37.28 419 A 1 
ATOM 3209 N NH2 . ARG A 0 419 . 91.243  12.865  -104.814 1.00 37.28 419 A 1 
ATOM 3210 C CZ  . ARG A 0 419 . 91.987  12.666  -103.763 1.00 37.28 419 A 1 
ATOM 3211 N N   . ALA A 0 420 . 89.551  12.481  -97.031  1.00 32.57 420 A 1 
ATOM 3212 C CA  . ALA A 0 420 . 88.322  11.667  -97.116  1.00 32.57 420 A 1 
ATOM 3213 C C   . ALA A 0 420 . 88.256  10.353  -96.297  1.00 32.57 420 A 1 
ATOM 3214 C CB  . ALA A 0 420 . 88.000  11.420  -98.599  1.00 32.57 420 A 1 
ATOM 3215 O O   . ALA A 0 420 . 88.971  9.396   -96.574  1.00 32.57 420 A 1 
ATOM 3216 N N   . GLY A 0 421 . 87.288  10.248  -95.376  1.00 32.98 421 A 1 
ATOM 3217 C CA  . GLY A 0 421 . 86.986  8.982   -94.698  1.00 32.98 421 A 1 
ATOM 3218 C C   . GLY A 0 421 . 85.743  9.022   -93.804  1.00 32.98 421 A 1 
ATOM 3219 O O   . GLY A 0 421 . 85.735  9.755   -92.825  1.00 32.98 421 A 1 
ATOM 3220 N N   . ALA A 0 422 . 84.764  8.169   -94.139  1.00 35.25 422 A 1 
ATOM 3221 C CA  . ALA A 0 422 . 83.596  7.754   -93.345  1.00 35.25 422 A 1 
ATOM 3222 C C   . ALA A 0 422 . 82.588  8.829   -92.869  1.00 35.25 422 A 1 
ATOM 3223 C CB  . ALA A 0 422 . 84.074  6.838   -92.210  1.00 35.25 422 A 1 
ATOM 3224 O O   . ALA A 0 422 . 82.868  10.020  -92.782  1.00 35.25 422 A 1 
ATOM 3225 N N   . ALA A 0 423 . 81.368  8.368   -92.580  1.00 29.99 423 A 1 
ATOM 3226 C CA  . ALA A 0 423 . 80.286  9.160   -92.003  1.00 29.99 423 A 1 
ATOM 3227 C C   . ALA A 0 423 . 79.959  8.648   -90.595  1.00 29.99 423 A 1 
ATOM 3228 C CB  . ALA A 0 423 . 79.061  9.088   -92.926  1.00 29.99 423 A 1 
ATOM 3229 O O   . ALA A 0 423 . 79.984  7.443   -90.357  1.00 29.99 423 A 1 
ATOM 3230 N N   . ALA A 0 424 . 79.599  9.563   -89.697  1.00 32.90 424 A 1 
ATOM 3231 C CA  . ALA A 0 424 . 79.062  9.261   -88.376  1.00 32.90 424 A 1 
ATOM 3232 C C   . ALA A 0 424 . 77.863  10.184  -88.117  1.00 32.90 424 A 1 
ATOM 3233 C CB  . ALA A 0 424 . 80.181  9.397   -87.334  1.00 32.90 424 A 1 
ATOM 3234 O O   . ALA A 0 424 . 77.996  11.252  -87.524  1.00 32.90 424 A 1 
ATOM 3235 N N   . VAL A 0 425 . 76.691  9.795   -88.627  1.00 35.73 425 A 1 
ATOM 3236 C CA  . VAL A 0 425 . 75.419  10.426  -88.249  1.00 35.73 425 A 1 
ATOM 3237 C C   . VAL A 0 425 . 74.955  9.738   -86.971  1.00 35.73 425 A 1 
ATOM 3238 C CB  . VAL A 0 425 . 74.369  10.368  -89.379  1.00 35.73 425 A 1 
ATOM 3239 O O   . VAL A 0 425 . 74.220  8.756   -87.020  1.00 35.73 425 A 1 
ATOM 3240 C CG1 . VAL A 0 425 . 73.062  11.065  -88.974  1.00 35.73 425 A 1 
ATOM 3241 C CG2 . VAL A 0 425 . 74.887  11.073  -90.642  1.00 35.73 425 A 1 
ATOM 3242 N N   . GLY A 0 426 . 75.460  10.217  -85.834  1.00 35.03 426 A 1 
ATOM 3243 C CA  . GLY A 0 426 . 74.973  9.819   -84.517  1.00 35.03 426 A 1 
ATOM 3244 C C   . GLY A 0 426 . 73.596  10.425  -84.282  1.00 35.03 426 A 1 
ATOM 3245 O O   . GLY A 0 426 . 73.495  11.542  -83.784  1.00 35.03 426 A 1 
ATOM 3246 N N   . GLY A 0 427 . 72.548  9.713   -84.697  1.00 31.33 427 A 1 
ATOM 3247 C CA  . GLY A 0 427 . 71.224  9.905   -84.120  1.00 31.33 427 A 1 
ATOM 3248 C C   . GLY A 0 427 . 71.250  9.253   -82.748  1.00 31.33 427 A 1 
ATOM 3249 O O   . GLY A 0 427 . 71.358  8.030   -82.679  1.00 31.33 427 A 1 
ATOM 3250 N N   . TYR A 0 428 . 71.247  10.070  -81.701  1.00 36.93 428 A 1 
ATOM 3251 C CA  . TYR A 0 428 . 71.165  9.574   -80.335  1.00 36.93 428 A 1 
ATOM 3252 C C   . TYR A 0 428 . 69.723  9.202   -79.992  1.00 36.93 428 A 1 
ATOM 3253 C CB  . TYR A 0 428 . 71.862  10.548  -79.372  1.00 36.93 428 A 1 
ATOM 3254 O O   . TYR A 0 428 . 68.776  9.613   -80.671  1.00 36.93 428 A 1 
ATOM 3255 C CG  . TYR A 0 428 . 73.369  10.469  -79.556  1.00 36.93 428 A 1 
ATOM 3256 C CD1 . TYR A 0 428 . 74.068  9.402   -78.959  1.00 36.93 428 A 1 
ATOM 3257 C CD2 . TYR A 0 428 . 74.042  11.346  -80.432  1.00 36.93 428 A 1 
ATOM 3258 C CE1 . TYR A 0 428 . 75.427  9.187   -79.257  1.00 36.93 428 A 1 
ATOM 3259 C CE2 . TYR A 0 428 . 75.405  11.140  -80.729  1.00 36.93 428 A 1 
ATOM 3260 O OH  . TYR A 0 428 . 77.394  9.814   -80.472  1.00 36.93 428 A 1 
ATOM 3261 C CZ  . TYR A 0 428 . 76.093  10.050  -80.154  1.00 36.93 428 A 1 
ATOM 3262 N N   . ASP A 0 429 . 69.618  8.329   -79.002  1.00 37.58 429 A 1 
ATOM 3263 C CA  . ASP A 0 429 . 68.394  7.912   -78.334  1.00 37.58 429 A 1 
ATOM 3264 C C   . ASP A 0 429 . 67.666  9.114   -77.738  1.00 37.58 429 A 1 
ATOM 3265 C CB  . ASP A 0 429 . 68.684  6.839   -77.257  1.00 37.58 429 A 1 
ATOM 3266 O O   . ASP A 0 429 . 68.198  10.215  -77.642  1.00 37.58 429 A 1 
ATOM 3267 C CG  . ASP A 0 429 . 70.159  6.694   -76.837  1.00 37.58 429 A 1 
ATOM 3268 O OD1 . ASP A 0 429 . 70.866  7.721   -76.692  1.00 37.58 429 A 1 
ATOM 3269 O OD2 . ASP A 0 429 . 70.627  5.536   -76.829  1.00 37.58 429 A 1 
ATOM 3270 N N   . ASN A 0 430 . 66.397  8.907   -77.413  1.00 41.23 430 A 1 
ATOM 3271 C CA  . ASN A 0 430 . 65.466  9.976   -77.133  1.00 41.23 430 A 1 
ATOM 3272 C C   . ASN A 0 430 . 64.642  9.512   -75.911  1.00 41.23 430 A 1 
ATOM 3273 C CB  . ASN A 0 430 . 64.660  10.204  -78.452  1.00 41.23 430 A 1 
ATOM 3274 O O   . ASN A 0 430 . 63.912  8.539   -76.054  1.00 41.23 430 A 1 
ATOM 3275 C CG  . ASN A 0 430 . 64.619  11.600  -79.061  1.00 41.23 430 A 1 
ATOM 3276 N ND2 . ASN A 0 430 . 63.618  11.888  -79.857  1.00 41.23 430 A 1 
ATOM 3277 O OD1 . ASN A 0 430 . 65.415  12.487  -78.829  1.00 41.23 430 A 1 
ATOM 3278 N N   . ASP A 0 431 . 64.701  10.194  -74.753  1.00 45.46 431 A 1 
ATOM 3279 C CA  . ASP A 0 431 . 64.030  9.777   -73.496  1.00 45.46 431 A 1 
ATOM 3280 C C   . ASP A 0 431 . 63.155  10.886  -72.836  1.00 45.46 431 A 1 
ATOM 3281 C CB  . ASP A 0 431 . 65.095  9.246   -72.515  1.00 45.46 431 A 1 
ATOM 3282 O O   . ASP A 0 431 . 63.640  11.917  -72.380  1.00 45.46 431 A 1 
ATOM 3283 C CG  . ASP A 0 431 . 65.334  7.736   -72.650  1.00 45.46 431 A 1 
ATOM 3284 O OD1 . ASP A 0 431 . 65.517  7.260   -73.791  1.00 45.46 431 A 1 
ATOM 3285 O OD2 . ASP A 0 431 . 65.262  7.067   -71.593  1.00 45.46 431 A 1 
ATOM 3286 N N   . GLU A 0 432 . 61.829  10.689  -72.759  1.00 42.87 432 A 1 
ATOM 3287 C CA  . GLU A 0 432 . 60.797  11.646  -72.279  1.00 42.87 432 A 1 
ATOM 3288 C C   . GLU A 0 432 . 59.904  11.019  -71.180  1.00 42.87 432 A 1 
ATOM 3289 C CB  . GLU A 0 432 . 60.050  12.264  -73.483  1.00 42.87 432 A 1 
ATOM 3290 O O   . GLU A 0 432 . 58.685  10.896  -71.278  1.00 42.87 432 A 1 
ATOM 3291 C CG  . GLU A 0 432 . 58.839  13.188  -73.236  1.00 42.87 432 A 1 
ATOM 3292 C CD  . GLU A 0 432 . 57.440  12.604  -73.567  1.00 42.87 432 A 1 
ATOM 3293 O OE1 . GLU A 0 432 . 56.457  13.259  -73.137  1.00 42.87 432 A 1 
ATOM 3294 O OE2 . GLU A 0 432 . 57.324  11.568  -74.266  1.00 42.87 432 A 1 
ATOM 3295 N N   . TRP A 0 433 . 60.573  10.616  -70.096  1.00 52.62 433 A 1 
ATOM 3296 C CA  . TRP A 0 433 . 60.059  10.104  -68.813  1.00 52.62 433 A 1 
ATOM 3297 C C   . TRP A 0 433 . 58.554  10.278  -68.489  1.00 52.62 433 A 1 
ATOM 3298 C CB  . TRP A 0 433 . 60.897  10.716  -67.679  1.00 52.62 433 A 1 
ATOM 3299 O O   . TRP A 0 433 . 58.009  11.377  -68.351  1.00 52.62 433 A 1 
ATOM 3300 C CG  . TRP A 0 433 . 60.897  12.218  -67.584  1.00 52.62 433 A 1 
ATOM 3301 C CD1 . TRP A 0 433 . 61.625  13.043  -68.371  1.00 52.62 433 A 1 
ATOM 3302 C CD2 . TRP A 0 433 . 60.150  13.093  -66.678  1.00 52.62 433 A 1 
ATOM 3303 C CE2 . TRP A 0 433 . 60.501  14.447  -66.969  1.00 52.62 433 A 1 
ATOM 3304 C CE3 . TRP A 0 433 . 59.211  12.887  -65.640  1.00 52.62 433 A 1 
ATOM 3305 N NE1 . TRP A 0 433 . 61.384  14.356  -68.023  1.00 52.62 433 A 1 
ATOM 3306 C CH2 . TRP A 0 433 . 59.068  15.289  -65.204  1.00 52.62 433 A 1 
ATOM 3307 C CZ2 . TRP A 0 433 . 59.979  15.533  -66.247  1.00 52.62 433 A 1 
ATOM 3308 C CZ3 . TRP A 0 433 . 58.680  13.969  -64.908  1.00 52.62 433 A 1 
ATOM 3309 N N   . ALA A 0 434 . 57.910  9.145   -68.186  1.00 48.58 434 A 1 
ATOM 3310 C CA  . ALA A 0 434 . 56.523  9.075   -67.735  1.00 48.58 434 A 1 
ATOM 3311 C C   . ALA A 0 434 . 56.229  9.906   -66.466  1.00 48.58 434 A 1 
ATOM 3312 C CB  . ALA A 0 434 . 56.163  7.603   -67.503  1.00 48.58 434 A 1 
ATOM 3313 O O   . ALA A 0 434 . 56.985  9.904   -65.487  1.00 48.58 434 A 1 
ATOM 3314 N N   . LYS A 0 435 . 55.056  10.549  -66.450  1.00 49.81 435 A 1 
ATOM 3315 C CA  . LYS A 0 435 . 54.478  11.216  -65.273  1.00 49.81 435 A 1 
ATOM 3316 C C   . LYS A 0 435 . 53.534  10.241  -64.570  1.00 49.81 435 A 1 
ATOM 3317 C CB  . LYS A 0 435 . 53.752  12.504  -65.702  1.00 49.81 435 A 1 
ATOM 3318 O O   . LYS A 0 435 . 52.596  9.744   -65.185  1.00 49.81 435 A 1 
ATOM 3319 C CG  . LYS A 0 435 . 54.731  13.569  -66.233  1.00 49.81 435 A 1 
ATOM 3320 C CD  . LYS A 0 435 . 54.020  14.602  -67.119  1.00 49.81 435 A 1 
ATOM 3321 C CE  . LYS A 0 435 . 55.064  15.505  -67.797  1.00 49.81 435 A 1 
ATOM 3322 N NZ  . LYS A 0 435 . 54.666  15.867  -69.184  1.00 49.81 435 A 1 
ATOM 3323 N N   . GLN A 0 436 . 53.780  9.975   -63.290  1.00 56.64 436 A 1 
ATOM 3324 C CA  . GLN A 0 436 . 52.879  9.170   -62.462  1.00 56.64 436 A 1 
ATOM 3325 C C   . GLN A 0 436 . 51.569  9.930   -62.217  1.00 56.64 436 A 1 
ATOM 3326 C CB  . GLN A 0 436 . 53.546  8.845   -61.116  1.00 56.64 436 A 1 
ATOM 3327 O O   . GLN A 0 436 . 51.605  11.123  -61.907  1.00 56.64 436 A 1 
ATOM 3328 C CG  . GLN A 0 436 . 54.791  7.948   -61.227  1.00 56.64 436 A 1 
ATOM 3329 C CD  . GLN A 0 436 . 55.443  7.710   -59.865  1.00 56.64 436 A 1 
ATOM 3330 N NE2 . GLN A 0 436 . 56.036  6.557   -59.639  1.00 56.64 436 A 1 
ATOM 3331 O OE1 . GLN A 0 436 . 55.446  8.567   -58.993  1.00 56.64 436 A 1 
ATOM 3332 N N   . ALA A 0 437 . 50.436  9.233   -62.304  1.00 56.62 437 A 1 
ATOM 3333 C CA  . ALA A 0 437 . 49.167  9.708   -61.768  1.00 56.62 437 A 1 
ATOM 3334 C C   . ALA A 0 437 . 48.908  8.990   -60.438  1.00 56.62 437 A 1 
ATOM 3335 C CB  . ALA A 0 437 . 48.059  9.497   -62.806  1.00 56.62 437 A 1 
ATOM 3336 O O   . ALA A 0 437 . 49.035  7.770   -60.354  1.00 56.62 437 A 1 
ATOM 3337 N N   . HIS A 0 438 . 48.572  9.755   -59.405  1.00 59.98 438 A 1 
ATOM 3338 C CA  . HIS A 0 438 . 48.225  9.244   -58.080  1.00 59.98 438 A 1 
ATOM 3339 C C   . HIS A 0 438 . 46.769  9.606   -57.804  1.00 59.98 438 A 1 
ATOM 3340 C CB  . HIS A 0 438 . 49.177  9.826   -57.023  1.00 59.98 438 A 1 
ATOM 3341 O O   . HIS A 0 438 . 46.365  10.739  -58.085  1.00 59.98 438 A 1 
ATOM 3342 C CG  . HIS A 0 438 . 50.625  9.426   -57.209  1.00 59.98 438 A 1 
ATOM 3343 C CD2 . HIS A 0 438 . 51.584  10.128  -57.887  1.00 59.98 438 A 1 
ATOM 3344 N ND1 . HIS A 0 438 . 51.203  8.262   -56.706  1.00 59.98 438 A 1 
ATOM 3345 C CE1 . HIS A 0 438 . 52.488  8.287   -57.077  1.00 59.98 438 A 1 
ATOM 3346 N NE2 . HIS A 0 438 . 52.750  9.393   -57.790  1.00 59.98 438 A 1 
ATOM 3347 N N   . GLY A 0 439 . 46.002  8.648   -57.295  1.00 62.82 439 A 1 
ATOM 3348 C CA  . GLY A 0 439 . 44.667  8.859   -56.750  1.00 62.82 439 A 1 
ATOM 3349 C C   . GLY A 0 439 . 44.580  8.341   -55.318  1.00 62.82 439 A 1 
ATOM 3350 O O   . GLY A 0 439 . 45.484  7.648   -54.836  1.00 62.82 439 A 1 
ATOM 3351 N N   . SER A 0 440 . 43.523  8.754   -54.633  1.00 69.12 440 A 1 
ATOM 3352 C CA  . SER A 0 440 . 43.283  8.436   -53.232  1.00 69.12 440 A 1 
ATOM 3353 C C   . SER A 0 440 . 41.795  8.522   -52.920  1.00 69.12 440 A 1 
ATOM 3354 C CB  . SER A 0 440 . 44.043  9.409   -52.328  1.00 69.12 440 A 1 
ATOM 3355 O O   . SER A 0 440 . 41.182  9.579   -53.120  1.00 69.12 440 A 1 
ATOM 3356 O OG  . SER A 0 440 . 43.587  10.733  -52.562  1.00 69.12 440 A 1 
ATOM 3357 N N   . ASP A 0 441 . 41.287  7.423   -52.404  1.00 69.32 441 A 1 
ATOM 3358 C CA  . ASP A 0 441 . 39.959  7.175   -51.878  1.00 69.32 441 A 1 
ATOM 3359 C C   . ASP A 0 441 . 40.007  7.548   -50.382  1.00 69.32 441 A 1 
ATOM 3360 C CB  . ASP A 0 441 . 39.601  5.678   -52.103  1.00 69.32 441 A 1 
ATOM 3361 O O   . ASP A 0 441 . 40.919  7.135   -49.670  1.00 69.32 441 A 1 
ATOM 3362 C CG  . ASP A 0 441 . 40.349  4.961   -53.258  1.00 69.32 441 A 1 
ATOM 3363 O OD1 . ASP A 0 441 . 41.607  4.904   -53.232  1.00 69.32 441 A 1 
ATOM 3364 O OD2 . ASP A 0 441 . 39.690  4.516   -54.228  1.00 69.32 441 A 1 
ATOM 3365 N N   . TYR A 0 442 . 39.087  8.381   -49.891  1.00 73.65 442 A 1 
ATOM 3366 C CA  . TYR A 0 442 . 39.069  8.787   -48.477  1.00 73.65 442 A 1 
ATOM 3367 C C   . TYR A 0 442 . 37.634  8.819   -47.962  1.00 73.65 442 A 1 
ATOM 3368 C CB  . TYR A 0 442 . 39.764  10.148  -48.281  1.00 73.65 442 A 1 
ATOM 3369 O O   . TYR A 0 442 . 36.938  9.831   -48.092  1.00 73.65 442 A 1 
ATOM 3370 C CG  . TYR A 0 442 . 41.278  10.158  -48.416  1.00 73.65 442 A 1 
ATOM 3371 C CD1 . TYR A 0 442 . 42.061  9.247   -47.681  1.00 73.65 442 A 1 
ATOM 3372 C CD2 . TYR A 0 442 . 41.902  11.075  -49.283  1.00 73.65 442 A 1 
ATOM 3373 C CE1 . TYR A 0 442 . 43.453  9.196   -47.866  1.00 73.65 442 A 1 
ATOM 3374 C CE2 . TYR A 0 442 . 43.306  11.076  -49.422  1.00 73.65 442 A 1 
ATOM 3375 O OH  . TYR A 0 442 . 45.416  10.022  -48.951  1.00 73.65 442 A 1 
ATOM 3376 C CZ  . TYR A 0 442 . 44.075  10.108  -48.742  1.00 73.65 442 A 1 
ATOM 3377 N N   . ASP A 0 443 . 37.202  7.707   -47.373  1.00 73.16 443 A 1 
ATOM 3378 C CA  . ASP A 0 443 . 35.819  7.489   -46.957  1.00 73.16 443 A 1 
ATOM 3379 C C   . ASP A 0 443 . 35.744  7.313   -45.428  1.00 73.16 443 A 1 
ATOM 3380 C CB  . ASP A 0 443 . 35.225  6.321   -47.765  1.00 73.16 443 A 1 
ATOM 3381 O O   . ASP A 0 443 . 36.508  6.562   -44.812  1.00 73.16 443 A 1 
ATOM 3382 C CG  . ASP A 0 443 . 33.731  6.478   -48.009  1.00 73.16 443 A 1 
ATOM 3383 O OD1 . ASP A 0 443 . 33.306  7.322   -48.820  1.00 73.16 443 A 1 
ATOM 3384 O OD2 . ASP A 0 443 . 32.948  5.741   -47.364  1.00 73.16 443 A 1 
ATOM 3385 N N   . SER A 0 444 . 34.847  8.047   -44.763  1.00 71.42 444 A 1 
ATOM 3386 C CA  . SER A 0 444 . 34.714  7.983   -43.295  1.00 71.42 444 A 1 
ATOM 3387 C C   . SER A 0 444 . 33.275  8.163   -42.816  1.00 71.42 444 A 1 
ATOM 3388 C CB  . SER A 0 444 . 35.676  8.954   -42.599  1.00 71.42 444 A 1 
ATOM 3389 O O   . SER A 0 444 . 32.547  9.038   -43.294  1.00 71.42 444 A 1 
ATOM 3390 O OG  . SER A 0 444 . 35.504  10.287  -43.044  1.00 71.42 444 A 1 
ATOM 3391 N N   . ARG A 0 445 . 32.835  7.301   -41.886  1.00 70.30 445 A 1 
ATOM 3392 C CA  . ARG A 0 445 . 31.417  7.161   -41.498  1.00 70.30 445 A 1 
ATOM 3393 C C   . ARG A 0 445 . 31.263  6.882   -40.002  1.00 70.30 445 A 1 
ATOM 3394 C CB  . ARG A 0 445 . 30.736  6.057   -42.331  1.00 70.30 445 A 1 
ATOM 3395 O O   . ARG A 0 445 . 32.003  6.073   -39.449  1.00 70.30 445 A 1 
ATOM 3396 C CG  . ARG A 0 445 . 30.936  6.238   -43.846  1.00 70.30 445 A 1 
ATOM 3397 C CD  . ARG A 0 445 . 30.163  5.206   -44.667  1.00 70.30 445 A 1 
ATOM 3398 N NE  . ARG A 0 445 . 30.597  5.259   -46.074  1.00 70.30 445 A 1 
ATOM 3399 N NH1 . ARG A 0 445 . 28.612  4.933   -47.164  1.00 70.30 445 A 1 
ATOM 3400 N NH2 . ARG A 0 445 . 30.484  5.312   -48.324  1.00 70.30 445 A 1 
ATOM 3401 C CZ  . ARG A 0 445 . 29.893  5.158   -47.179  1.00 70.30 445 A 1 
ATOM 3402 N N   . TYR A 0 446 . 30.289  7.537   -39.368  1.00 74.03 446 A 1 
ATOM 3403 C CA  . TYR A 0 446 . 30.107  7.565   -37.908  1.00 74.03 446 A 1 
ATOM 3404 C C   . TYR A 0 446 . 28.660  7.963   -37.523  1.00 74.03 446 A 1 
ATOM 3405 C CB  . TYR A 0 446 . 31.123  8.593   -37.370  1.00 74.03 446 A 1 
ATOM 3406 O O   . TYR A 0 446 . 27.956  8.533   -38.355  1.00 74.03 446 A 1 
ATOM 3407 C CG  . TYR A 0 446 . 31.210  8.745   -35.865  1.00 74.03 446 A 1 
ATOM 3408 C CD1 . TYR A 0 446 . 30.482  9.760   -35.211  1.00 74.03 446 A 1 
ATOM 3409 C CD2 . TYR A 0 446 . 32.057  7.900   -35.125  1.00 74.03 446 A 1 
ATOM 3410 C CE1 . TYR A 0 446 . 30.588  9.921   -33.816  1.00 74.03 446 A 1 
ATOM 3411 C CE2 . TYR A 0 446 . 32.158  8.050   -33.729  1.00 74.03 446 A 1 
ATOM 3412 O OH  . TYR A 0 446 . 31.487  9.171   -31.721  1.00 74.03 446 A 1 
ATOM 3413 C CZ  . TYR A 0 446 . 31.421  9.059   -33.073  1.00 74.03 446 A 1 
ATOM 3414 N N   . GLY A 0 447 . 28.210  7.777   -36.274  1.00 67.37 447 A 1 
ATOM 3415 C CA  . GLY A 0 447 . 26.993  8.427   -35.759  1.00 67.37 447 A 1 
ATOM 3416 C C   . GLY A 0 447 . 26.480  8.068   -34.360  1.00 67.37 447 A 1 
ATOM 3417 O O   . GLY A 0 447 . 26.013  6.960   -34.162  1.00 67.37 447 A 1 
ATOM 3418 N N   . LYS A 0 448 . 26.395  9.017   -33.411  1.00 59.78 448 A 1 
ATOM 3419 C CA  . LYS A 0 448 . 25.729  8.807   -32.086  1.00 59.78 448 A 1 
ATOM 3420 C C   . LYS A 0 448 . 24.174  8.702   -32.269  1.00 59.78 448 A 1 
ATOM 3421 C CB  . LYS A 0 448 . 26.304  9.821   -31.060  1.00 59.78 448 A 1 
ATOM 3422 O O   . LYS A 0 448 . 23.797  8.559   -33.415  1.00 59.78 448 A 1 
ATOM 3423 C CG  . LYS A 0 448 . 27.854  9.941   -31.145  1.00 59.78 448 A 1 
ATOM 3424 C CD  . LYS A 0 448 . 28.665  10.049  -29.834  1.00 59.78 448 A 1 
ATOM 3425 C CE  . LYS A 0 448 . 29.099  8.661   -29.321  1.00 59.78 448 A 1 
ATOM 3426 N NZ  . LYS A 0 448 . 30.480  8.593   -28.790  1.00 59.78 448 A 1 
ATOM 3427 N N   . SER A 0 449 . 23.152  8.586   -31.400  1.00 59.36 449 A 1 
ATOM 3428 C CA  . SER A 0 449 . 22.905  8.221   -29.983  1.00 59.36 449 A 1 
ATOM 3429 C C   . SER A 0 449 . 21.595  7.378   -29.862  1.00 59.36 449 A 1 
ATOM 3430 C CB  . SER A 0 449 . 22.705  9.472   -29.117  1.00 59.36 449 A 1 
ATOM 3431 O O   . SER A 0 449 . 20.720  7.532   -30.715  1.00 59.36 449 A 1 
ATOM 3432 O OG  . SER A 0 449 . 23.736  10.417  -29.308  1.00 59.36 449 A 1 
ATOM 3433 N N   . TYR A 0 450 . 21.395  6.549   -28.818  1.00 82.23 450 A 1 
ATOM 3434 C CA  . TYR A 0 450 . 20.062  6.228   -28.241  1.00 82.23 450 A 1 
ATOM 3435 C C   . TYR A 0 450 . 20.134  6.319   -26.716  1.00 82.23 450 A 1 
ATOM 3436 C CB  . TYR A 0 450 . 19.512  4.827   -28.591  1.00 82.23 450 A 1 
ATOM 3437 O O   . TYR A 0 450 . 20.948  5.637   -26.090  1.00 82.23 450 A 1 
ATOM 3438 C CG  . TYR A 0 450 . 18.229  4.425   -27.836  1.00 82.23 450 A 1 
ATOM 3439 C CD1 . TYR A 0 450 . 18.316  3.651   -26.658  1.00 82.23 450 A 1 
ATOM 3440 C CD2 . TYR A 0 450 . 16.954  4.854   -28.269  1.00 82.23 450 A 1 
ATOM 3441 C CE1 . TYR A 0 450 . 17.158  3.280   -25.944  1.00 82.23 450 A 1 
ATOM 3442 C CE2 . TYR A 0 450 . 15.788  4.477   -27.566  1.00 82.23 450 A 1 
ATOM 3443 O OH  . TYR A 0 450 . 14.770  3.281   -25.745  1.00 82.23 450 A 1 
ATOM 3444 C CZ  . TYR A 0 450 . 15.888  3.680   -26.408  1.00 82.23 450 A 1 
ATOM 3445 N N   . ASP A 0 451 . 19.230  7.095   -26.125  1.00 85.08 451 A 1 
ATOM 3446 C CA  . ASP A 0 451 . 19.186  7.329   -24.686  1.00 85.08 451 A 1 
ATOM 3447 C C   . ASP A 0 451 . 17.744  7.337   -24.181  1.00 85.08 451 A 1 
ATOM 3448 C CB  . ASP A 0 451 . 19.876  8.654   -24.337  1.00 85.08 451 A 1 
ATOM 3449 O O   . ASP A 0 451 . 16.833  7.876   -24.817  1.00 85.08 451 A 1 
ATOM 3450 C CG  . ASP A 0 451 . 21.327  8.695   -24.814  1.00 85.08 451 A 1 
ATOM 3451 O OD1 . ASP A 0 451 . 22.179  8.126   -24.096  1.00 85.08 451 A 1 
ATOM 3452 O OD2 . ASP A 0 451 . 21.563  9.307   -25.882  1.00 85.08 451 A 1 
ATOM 3453 N N   . ARG A 0 452 . 17.536  6.756   -23.001  1.00 87.91 452 A 1 
ATOM 3454 C CA  . ARG A 0 452 . 16.231  6.644   -22.357  1.00 87.91 452 A 1 
ATOM 3455 C C   . ARG A 0 452 . 16.336  6.881   -20.858  1.00 87.91 452 A 1 
ATOM 3456 C CB  . ARG A 0 452 . 15.658  5.268   -22.712  1.00 87.91 452 A 1 
ATOM 3457 O O   . ARG A 0 452 . 17.159  6.278   -20.176  1.00 87.91 452 A 1 
ATOM 3458 C CG  . ARG A 0 452 . 14.351  4.997   -21.973  1.00 87.91 452 A 1 
ATOM 3459 C CD  . ARG A 0 452 . 13.633  3.785   -22.567  1.00 87.91 452 A 1 
ATOM 3460 N NE  . ARG A 0 452 . 12.262  3.745   -22.063  1.00 87.91 452 A 1 
ATOM 3461 N NH1 . ARG A 0 452 . 12.669  2.843   -19.985  1.00 87.91 452 A 1 
ATOM 3462 N NH2 . ARG A 0 452 . 10.753  3.956   -20.442  1.00 87.91 452 A 1 
ATOM 3463 C CZ  . ARG A 0 452 . 11.907  3.491   -20.827  1.00 87.91 452 A 1 
ATOM 3464 N N   . VAL A 0 453 . 15.449  7.718   -20.324  1.00 90.46 453 A 1 
ATOM 3465 C CA  . VAL A 0 453 . 15.347  8.031   -18.894  1.00 90.46 453 A 1 
ATOM 3466 C C   . VAL A 0 453 . 13.891  7.932   -18.438  1.00 90.46 453 A 1 
ATOM 3467 C CB  . VAL A 0 453 . 15.939  9.421   -18.578  1.00 90.46 453 A 1 
ATOM 3468 O O   . VAL A 0 453 . 13.005  8.555   -19.017  1.00 90.46 453 A 1 
ATOM 3469 C CG1 . VAL A 0 453 . 15.893  9.718   -17.071  1.00 90.46 453 A 1 
ATOM 3470 C CG2 . VAL A 0 453 . 17.406  9.533   -19.019  1.00 90.46 453 A 1 
ATOM 3471 N N   . SER A 0 454 . 13.637  7.195   -17.356  1.00 90.35 454 A 1 
ATOM 3472 C CA  . SER A 0 454 . 12.355  7.205   -16.640  1.00 90.35 454 A 1 
ATOM 3473 C C   . SER A 0 454 . 12.574  7.623   -15.189  1.00 90.35 454 A 1 
ATOM 3474 C CB  . SER A 0 454 . 11.659  5.841   -16.710  1.00 90.35 454 A 1 
ATOM 3475 O O   . SER A 0 454 . 13.471  7.120   -14.514  1.00 90.35 454 A 1 
ATOM 3476 O OG  . SER A 0 454 . 10.305  5.922   -16.284  1.00 90.35 454 A 1 
ATOM 3477 N N   . ALA A 0 455 . 11.737  8.527   -14.690  1.00 91.12 455 A 1 
ATOM 3478 C CA  . ALA A 0 455 . 11.690  8.942   -13.294  1.00 91.12 455 A 1 
ATOM 3479 C C   . ALA A 0 455 . 10.246  8.860   -12.793  1.00 91.12 455 A 1 
ATOM 3480 C CB  . ALA A 0 455 . 12.273  10.354  -13.166  1.00 91.12 455 A 1 
ATOM 3481 O O   . ALA A 0 455 . 9.337   9.447   -13.382  1.00 91.12 455 A 1 
ATOM 3482 N N   . ARG A 0 456 . 10.020  8.126   -11.702  1.00 93.35 456 A 1 
ATOM 3483 C CA  . ARG A 0 456 . 8.690   7.858   -11.141  1.00 93.35 456 A 1 
ATOM 3484 C C   . ARG A 0 456 . 8.689   8.104   -9.641   1.00 93.35 456 A 1 
ATOM 3485 C CB  . ARG A 0 456 . 8.237   6.425   -11.483  1.00 93.35 456 A 1 
ATOM 3486 O O   . ARG A 0 456 . 9.612   7.686   -8.944   1.00 93.35 456 A 1 
ATOM 3487 C CG  . ARG A 0 456 . 8.249   6.186   -13.000  1.00 93.35 456 A 1 
ATOM 3488 C CD  . ARG A 0 456 . 7.688   4.825   -13.416  1.00 93.35 456 A 1 
ATOM 3489 N NE  . ARG A 0 456 . 7.750   4.718   -14.884  1.00 93.35 456 A 1 
ATOM 3490 N NH1 . ARG A 0 456 . 6.150   3.107   -15.228  1.00 93.35 456 A 1 
ATOM 3491 N NH2 . ARG A 0 456 . 7.070   4.192   -16.970  1.00 93.35 456 A 1 
ATOM 3492 C CZ  . ARG A 0 456 . 6.989   4.000   -15.684  1.00 93.35 456 A 1 
ATOM 3493 N N   . SER A 0 457 . 7.639   8.742   -9.141   1.00 93.68 457 A 1 
ATOM 3494 C CA  . SER A 0 457 . 7.394   8.927   -7.711   1.00 93.68 457 A 1 
ATOM 3495 C C   . SER A 0 457 . 5.935   8.646   -7.380   1.00 93.68 457 A 1 
ATOM 3496 C CB  . SER A 0 457 . 7.786   10.335  -7.251   1.00 93.68 457 A 1 
ATOM 3497 O O   . SER A 0 457 . 5.048   9.089   -8.107   1.00 93.68 457 A 1 
ATOM 3498 O OG  . SER A 0 457 . 7.086   11.336  -7.964   1.00 93.68 457 A 1 
ATOM 3499 N N   . TYR A 0 458 . 5.706   7.957   -6.270   1.00 95.00 458 A 1 
ATOM 3500 C CA  . TYR A 0 458 . 4.403   7.669   -5.682   1.00 95.00 458 A 1 
ATOM 3501 C C   . TYR A 0 458 . 4.488   7.978   -4.189   1.00 95.00 458 A 1 
ATOM 3502 C CB  . TYR A 0 458 . 4.066   6.192   -5.933   1.00 95.00 458 A 1 
ATOM 3503 O O   . TYR A 0 458 . 5.417   7.515   -3.526   1.00 95.00 458 A 1 
ATOM 3504 C CG  . TYR A 0 458 . 2.842   5.679   -5.198   1.00 95.00 458 A 1 
ATOM 3505 C CD1 . TYR A 0 458 . 2.963   5.150   -3.895   1.00 95.00 458 A 1 
ATOM 3506 C CD2 . TYR A 0 458 . 1.582   5.722   -5.823   1.00 95.00 458 A 1 
ATOM 3507 C CE1 . TYR A 0 458 . 1.826   4.662   -3.220   1.00 95.00 458 A 1 
ATOM 3508 C CE2 . TYR A 0 458 . 0.448   5.224   -5.155   1.00 95.00 458 A 1 
ATOM 3509 O OH  . TYR A 0 458 . -0.540  4.208   -3.235   1.00 95.00 458 A 1 
ATOM 3510 C CZ  . TYR A 0 458 . 0.566   4.692   -3.855   1.00 95.00 458 A 1 
ATOM 3511 N N   . GLU A 0 459 . 3.555   8.760   -3.663   1.00 95.35 459 A 1 
ATOM 3512 C CA  . GLU A 0 459 . 3.432   9.059   -2.238   1.00 95.35 459 A 1 
ATOM 3513 C C   . GLU A 0 459 . 1.950   8.921   -1.857   1.00 95.35 459 A 1 
ATOM 3514 C CB  . GLU A 0 459 . 4.054   10.439  -1.896   1.00 95.35 459 A 1 
ATOM 3515 O O   . GLU A 0 459 . 1.082   9.485   -2.519   1.00 95.35 459 A 1 
ATOM 3516 C CG  . GLU A 0 459 . 5.541   10.519  -2.328   1.00 95.35 459 A 1 
ATOM 3517 C CD  . GLU A 0 459 . 6.371   11.709  -1.809   1.00 95.35 459 A 1 
ATOM 3518 O OE1 . GLU A 0 459 . 7.451   11.961  -2.408   1.00 95.35 459 A 1 
ATOM 3519 O OE2 . GLU A 0 459 . 6.066   12.285  -0.746   1.00 95.35 459 A 1 
ATOM 3520 N N   . ASN A 0 460 . 1.660   8.126   -0.830   1.00 95.45 460 A 1 
ATOM 3521 C CA  . ASN A 0 460 . 0.319   7.878   -0.307   1.00 95.45 460 A 1 
ATOM 3522 C C   . ASN A 0 460 . 0.329   8.005   1.220    1.00 95.45 460 A 1 
ATOM 3523 C CB  . ASN A 0 460 . -0.187  6.512   -0.805   1.00 95.45 460 A 1 
ATOM 3524 O O   . ASN A 0 460 . 1.316   7.650   1.871    1.00 95.45 460 A 1 
ATOM 3525 C CG  . ASN A 0 460 . -1.376  5.967   -0.027   1.00 95.45 460 A 1 
ATOM 3526 N ND2 . ASN A 0 460 . -2.539  6.552   -0.151   1.00 95.45 460 A 1 
ATOM 3527 O OD1 . ASN A 0 460 . -1.242  4.989   0.686    1.00 95.45 460 A 1 
ATOM 3528 N N   . GLU A 0 461 . -0.758  8.529   1.773    1.00 95.98 461 A 1 
ATOM 3529 C CA  . GLU A 0 461 . -0.942  8.744   3.202    1.00 95.98 461 A 1 
ATOM 3530 C C   . GLU A 0 461 . -2.404  8.492   3.576    1.00 95.98 461 A 1 
ATOM 3531 C CB  . GLU A 0 461 . -0.468  10.163  3.547    1.00 95.98 461 A 1 
ATOM 3532 O O   . GLU A 0 461 . -3.305  9.196   3.123    1.00 95.98 461 A 1 
ATOM 3533 C CG  . GLU A 0 461 . -0.455  10.439  5.059    1.00 95.98 461 A 1 
ATOM 3534 C CD  . GLU A 0 461 . 0.460   11.613  5.452    1.00 95.98 461 A 1 
ATOM 3535 O OE1 . GLU A 0 461 . 0.558   11.897  6.667    1.00 95.98 461 A 1 
ATOM 3536 O OE2 . GLU A 0 461 . 1.219   12.129  4.597    1.00 95.98 461 A 1 
ATOM 3537 N N   . MET A 0 462 . -2.629  7.470   4.399    1.00 95.17 462 A 1 
ATOM 3538 C CA  . MET A 0 462 . -3.945  7.041   4.858    1.00 95.17 462 A 1 
ATOM 3539 C C   . MET A 0 462 . -4.057  7.202   6.372    1.00 95.17 462 A 1 
ATOM 3540 C CB  . MET A 0 462 . -4.216  5.580   4.473    1.00 95.17 462 A 1 
ATOM 3541 O O   . MET A 0 462 . -3.165  6.803   7.121    1.00 95.17 462 A 1 
ATOM 3542 C CG  . MET A 0 462 . -4.154  5.312   2.966    1.00 95.17 462 A 1 
ATOM 3543 S SD  . MET A 0 462 . -4.743  3.655   2.508    1.00 95.17 462 A 1 
ATOM 3544 C CE  . MET A 0 462 . -6.530  3.960   2.518    1.00 95.17 462 A 1 
ATOM 3545 N N   . TYR A 0 463 . -5.194  7.709   6.835    1.00 97.35 463 A 1 
ATOM 3546 C CA  . TYR A 0 463 . -5.574  7.756   8.244    1.00 97.35 463 A 1 
ATOM 3547 C C   . TYR A 0 463 . -7.020  7.287   8.401    1.00 97.35 463 A 1 
ATOM 3548 C CB  . TYR A 0 463 . -5.377  9.178   8.787    1.00 97.35 463 A 1 
ATOM 3549 O O   . TYR A 0 463 . -7.888  7.653   7.611    1.00 97.35 463 A 1 
ATOM 3550 C CG  . TYR A 0 463 . -5.937  9.421   10.177   1.00 97.35 463 A 1 
ATOM 3551 C CD1 . TYR A 0 463 . -7.245  9.926   10.334   1.00 97.35 463 A 1 
ATOM 3552 C CD2 . TYR A 0 463 . -5.146  9.155   11.310   1.00 97.35 463 A 1 
ATOM 3553 C CE1 . TYR A 0 463 . -7.753  10.184  11.622   1.00 97.35 463 A 1 
ATOM 3554 C CE2 . TYR A 0 463 . -5.645  9.423   12.599   1.00 97.35 463 A 1 
ATOM 3555 O OH  . TYR A 0 463 . -7.415  10.235  13.997   1.00 97.35 463 A 1 
ATOM 3556 C CZ  . TYR A 0 463 . -6.948  9.947   12.755   1.00 97.35 463 A 1 
ATOM 3557 N N   . ALA A 0 464 . -7.301  6.515   9.446    1.00 97.17 464 A 1 
ATOM 3558 C CA  . ALA A 0 464 . -8.662  6.192   9.849    1.00 97.17 464 A 1 
ATOM 3559 C C   . ALA A 0 464 . -8.792  6.151   11.373   1.00 97.17 464 A 1 
ATOM 3560 C CB  . ALA A 0 464 . -9.106  4.876   9.198    1.00 97.17 464 A 1 
ATOM 3561 O O   . ALA A 0 464 . -7.872  5.719   12.075   1.00 97.17 464 A 1 
ATOM 3562 N N   . ARG A 0 465 . -9.960  6.567   11.866   1.00 97.91 465 A 1 
ATOM 3563 C CA  . ARG A 0 465 . -10.352 6.498   13.272   1.00 97.91 465 A 1 
ATOM 3564 C C   . ARG A 0 465 . -11.805 6.054   13.423   1.00 97.91 465 A 1 
ATOM 3565 C CB  . ARG A 0 465 . -10.057 7.843   13.948   1.00 97.91 465 A 1 
ATOM 3566 O O   . ARG A 0 465 . -12.689 6.572   12.745   1.00 97.91 465 A 1 
ATOM 3567 C CG  . ARG A 0 465 . -10.424 7.829   15.437   1.00 97.91 465 A 1 
ATOM 3568 C CD  . ARG A 0 465 . -9.803  9.011   16.177   1.00 97.91 465 A 1 
ATOM 3569 N NE  . ARG A 0 465 . -10.485 10.287  15.886   1.00 97.91 465 A 1 
ATOM 3570 N NH1 . ARG A 0 465 . -10.808 10.940  18.071   1.00 97.91 465 A 1 
ATOM 3571 N NH2 . ARG A 0 465 . -11.595 12.182  16.375   1.00 97.91 465 A 1 
ATOM 3572 C CZ  . ARG A 0 465 . -10.955 11.127  16.784   1.00 97.91 465 A 1 
ATOM 3573 N N   . ASP A 0 466 . -12.036 5.117   14.334   1.00 97.22 466 A 1 
ATOM 3574 C CA  . ASP A 0 466 . -13.355 4.640   14.763   1.00 97.22 466 A 1 
ATOM 3575 C C   . ASP A 0 466 . -13.402 4.729   16.292   1.00 97.22 466 A 1 
ATOM 3576 C CB  . ASP A 0 466 . -13.582 3.213   14.226   1.00 97.22 466 A 1 
ATOM 3577 O O   . ASP A 0 466 . -12.676 4.016   16.987   1.00 97.22 466 A 1 
ATOM 3578 C CG  . ASP A 0 466 . -14.932 2.585   14.606   1.00 97.22 466 A 1 
ATOM 3579 O OD1 . ASP A 0 466 . -15.971 3.284   14.533   1.00 97.22 466 A 1 
ATOM 3580 O OD2 . ASP A 0 466 . -14.952 1.364   14.893   1.00 97.22 466 A 1 
ATOM 3581 N N   . LEU A 0 467 . -14.197 5.668   16.798   1.00 97.25 467 A 1 
ATOM 3582 C CA  . LEU A 0 467 . -14.418 5.931   18.216   1.00 97.25 467 A 1 
ATOM 3583 C C   . LEU A 0 467 . -15.864 5.560   18.562   1.00 97.25 467 A 1 
ATOM 3584 C CB  . LEU A 0 467 . -14.091 7.410   18.504   1.00 97.25 467 A 1 
ATOM 3585 O O   . LEU A 0 467 . -16.797 5.972   17.870   1.00 97.25 467 A 1 
ATOM 3586 C CG  . LEU A 0 467 . -14.417 7.902   19.929   1.00 97.25 467 A 1 
ATOM 3587 C CD1 . LEU A 0 467 . -13.517 7.261   20.983   1.00 97.25 467 A 1 
ATOM 3588 C CD2 . LEU A 0 467 . -14.215 9.418   20.006   1.00 97.25 467 A 1 
ATOM 3589 N N   . GLN A 0 468 . -16.028 4.811   19.644   1.00 95.58 468 A 1 
ATOM 3590 C CA  . GLN A 0 468 . -17.284 4.567   20.345   1.00 95.58 468 A 1 
ATOM 3591 C C   . GLN A 0 468 . -17.071 4.919   21.822   1.00 95.58 468 A 1 
ATOM 3592 C CB  . GLN A 0 468 . -17.721 3.103   20.160   1.00 95.58 468 A 1 
ATOM 3593 O O   . GLN A 0 468 . -16.024 4.584   22.382   1.00 95.58 468 A 1 
ATOM 3594 C CG  . GLN A 0 468 . -18.303 2.815   18.761   1.00 95.58 468 A 1 
ATOM 3595 C CD  . GLN A 0 468 . -17.603 1.669   18.030   1.00 95.58 468 A 1 
ATOM 3596 N NE2 . GLN A 0 468 . -17.042 1.918   16.866   1.00 95.58 468 A 1 
ATOM 3597 O OE1 . GLN A 0 468 . -17.551 0.532   18.483   1.00 95.58 468 A 1 
ATOM 3598 N N   . VAL A 0 469 . -18.034 5.610   22.419   1.00 94.63 469 A 1 
ATOM 3599 C CA  . VAL A 0 469 . -18.119 5.890   23.855   1.00 94.63 469 A 1 
ATOM 3600 C C   . VAL A 0 469 . -19.571 5.683   24.261   1.00 94.63 469 A 1 
ATOM 3601 C CB  . VAL A 0 469 . -17.674 7.322   24.220   1.00 94.63 469 A 1 
ATOM 3602 O O   . VAL A 0 469 . -20.459 6.127   23.538   1.00 94.63 469 A 1 
ATOM 3603 C CG1 . VAL A 0 469 . -17.500 7.475   25.736   1.00 94.63 469 A 1 
ATOM 3604 C CG2 . VAL A 0 469 . -16.349 7.721   23.551   1.00 94.63 469 A 1 
ATOM 3605 N N   . ASP A 0 470 . -19.767 5.017   25.383   1.00 91.92 470 A 1 
ATOM 3606 C CA  . ASP A 0 470 . -21.041 4.673   26.000   1.00 91.92 470 A 1 
ATOM 3607 C C   . ASP A 0 470 . -20.976 5.111   27.478   1.00 91.92 470 A 1 
ATOM 3608 C CB  . ASP A 0 470 . -21.243 3.159   25.825   1.00 91.92 470 A 1 
ATOM 3609 O O   . ASP A 0 470 . -19.882 5.176   28.052   1.00 91.92 470 A 1 
ATOM 3610 C CG  . ASP A 0 470 . -22.714 2.794   25.705   1.00 91.92 470 A 1 
ATOM 3611 O OD1 . ASP A 0 470 . -23.072 2.222   24.645   1.00 91.92 470 A 1 
ATOM 3612 O OD2 . ASP A 0 470 . -23.436 3.139   26.660   1.00 91.92 470 A 1 
ATOM 3613 N N   . ASP A 0 471 . -22.099 5.511   28.073   1.00 92.76 471 A 1 
ATOM 3614 C CA  . ASP A 0 471 . -22.146 6.073   29.435   1.00 92.76 471 A 1 
ATOM 3615 C C   . ASP A 0 471 . -23.557 5.926   30.031   1.00 92.76 471 A 1 
ATOM 3616 C CB  . ASP A 0 471 . -21.593 7.519   29.446   1.00 92.76 471 A 1 
ATOM 3617 O O   . ASP A 0 471 . -24.284 6.902   30.245   1.00 92.76 471 A 1 
ATOM 3618 C CG  . ASP A 0 471 . -21.517 8.147   30.836   1.00 92.76 471 A 1 
ATOM 3619 O OD1 . ASP A 0 471 . -21.223 7.437   31.820   1.00 92.76 471 A 1 
ATOM 3620 O OD2 . ASP A 0 471 . -21.516 9.395   30.984   1.00 92.76 471 A 1 
ATOM 3621 N N   . ASP A 0 472 . -23.932 4.667   30.240   1.00 90.14 472 A 1 
ATOM 3622 C CA  . ASP A 0 472 . -25.235 4.203   30.710   1.00 90.14 472 A 1 
ATOM 3623 C C   . ASP A 0 472 . -25.378 4.427   32.230   1.00 90.14 472 A 1 
ATOM 3624 C CB  . ASP A 0 472 . -25.375 2.708   30.321   1.00 90.14 472 A 1 
ATOM 3625 O O   . ASP A 0 472 . -24.468 4.133   33.008   1.00 90.14 472 A 1 
ATOM 3626 C CG  . ASP A 0 472 . -26.739 2.288   29.752   1.00 90.14 472 A 1 
ATOM 3627 O OD1 . ASP A 0 472 . -27.597 3.174   29.532   1.00 90.14 472 A 1 
ATOM 3628 O OD2 . ASP A 0 472 . -26.951 1.061   29.606   1.00 90.14 472 A 1 
ATOM 3629 N N   . MET A 0 473 . -26.517 4.942   32.698   1.00 89.88 473 A 1 
ATOM 3630 C CA  . MET A 0 473 . -26.801 5.191   34.122   1.00 89.88 473 A 1 
ATOM 3631 C C   . MET A 0 473 . -28.225 4.781   34.493   1.00 89.88 473 A 1 
ATOM 3632 C CB  . MET A 0 473 . -26.610 6.677   34.472   1.00 89.88 473 A 1 
ATOM 3633 O O   . MET A 0 473 . -29.170 5.132   33.790   1.00 89.88 473 A 1 
ATOM 3634 C CG  . MET A 0 473 . -25.138 7.100   34.545   1.00 89.88 473 A 1 
ATOM 3635 S SD  . MET A 0 473 . -24.823 8.712   35.342   1.00 89.88 473 A 1 
ATOM 3636 C CE  . MET A 0 473 . -25.267 8.301   37.054   1.00 89.88 473 A 1 
ATOM 3637 N N   . TRP A 0 474 . -28.403 4.129   35.645   1.00 88.24 474 A 1 
ATOM 3638 C CA  . TRP A 0 474 . -29.718 3.677   36.121   1.00 88.24 474 A 1 
ATOM 3639 C C   . TRP A 0 474 . -29.849 3.696   37.652   1.00 88.24 474 A 1 
ATOM 3640 C CB  . TRP A 0 474 . -30.005 2.277   35.558   1.00 88.24 474 A 1 
ATOM 3641 O O   . TRP A 0 474 . -28.854 3.624   38.380   1.00 88.24 474 A 1 
ATOM 3642 C CG  . TRP A 0 474 . -29.037 1.209   35.972   1.00 88.24 474 A 1 
ATOM 3643 C CD1 . TRP A 0 474 . -27.879 0.910   35.340   1.00 88.24 474 A 1 
ATOM 3644 C CD2 . TRP A 0 474 . -29.120 0.294   37.108   1.00 88.24 474 A 1 
ATOM 3645 C CE2 . TRP A 0 474 . -27.953 -0.528  37.111   1.00 88.24 474 A 1 
ATOM 3646 C CE3 . TRP A 0 474 . -30.067 0.071   38.132   1.00 88.24 474 A 1 
ATOM 3647 N NE1 . TRP A 0 474 . -27.235 -0.113  36.008   1.00 88.24 474 A 1 
ATOM 3648 C CH2 . TRP A 0 474 . -28.685 -1.694  39.103   1.00 88.24 474 A 1 
ATOM 3649 C CZ2 . TRP A 0 474 . -27.725 -1.505  38.092   1.00 88.24 474 A 1 
ATOM 3650 C CZ3 . TRP A 0 474 . -29.854 -0.913  39.116   1.00 88.24 474 A 1 
ATOM 3651 N N   . ALA A 0 475 . -31.088 3.787   38.136   1.00 89.99 475 A 1 
ATOM 3652 C CA  . ALA A 0 475 . -31.471 3.623   39.537   1.00 89.99 475 A 1 
ATOM 3653 C C   . ALA A 0 475 . -32.882 3.015   39.662   1.00 89.99 475 A 1 
ATOM 3654 C CB  . ALA A 0 475 . -31.381 4.979   40.250   1.00 89.99 475 A 1 
ATOM 3655 O O   . ALA A 0 475 . -33.751 3.298   38.835   1.00 89.99 475 A 1 
ATOM 3656 N N   . GLU A 0 476 . -33.095 2.213   40.706   1.00 89.01 476 A 1 
ATOM 3657 C CA  . GLU A 0 476 . -34.368 1.581   41.079   1.00 89.01 476 A 1 
ATOM 3658 C C   . GLU A 0 476 . -34.600 1.724   42.600   1.00 89.01 476 A 1 
ATOM 3659 C CB  . GLU A 0 476 . -34.381 0.081   40.695   1.00 89.01 476 A 1 
ATOM 3660 O O   . GLU A 0 476 . -33.681 1.492   43.385   1.00 89.01 476 A 1 
ATOM 3661 C CG  . GLU A 0 476 . -34.258 -0.215  39.185   1.00 89.01 476 A 1 
ATOM 3662 C CD  . GLU A 0 476 . -34.405 -1.710  38.812   1.00 89.01 476 A 1 
ATOM 3663 O OE1 . GLU A 0 476 . -34.179 -2.047  37.626   1.00 89.01 476 A 1 
ATOM 3664 O OE2 . GLU A 0 476 . -34.791 -2.538  39.674   1.00 89.01 476 A 1 
ATOM 3665 N N   . ASP A 0 477 . -35.829 2.061   42.999   1.00 84.67 477 A 1 
ATOM 3666 C CA  . ASP A 0 477 . -36.348 2.057   44.379   1.00 84.67 477 A 1 
ATOM 3667 C C   . ASP A 0 477 . -37.511 1.050   44.436   1.00 84.67 477 A 1 
ATOM 3668 C CB  . ASP A 0 477 . -36.784 3.492   44.765   1.00 84.67 477 A 1 
ATOM 3669 O O   . ASP A 0 477 . -38.401 1.064   43.579   1.00 84.67 477 A 1 
ATOM 3670 C CG  . ASP A 0 477 . -37.490 3.674   46.129   1.00 84.67 477 A 1 
ATOM 3671 O OD1 . ASP A 0 477 . -38.008 2.679   46.693   1.00 84.67 477 A 1 
ATOM 3672 O OD2 . ASP A 0 477 . -37.589 4.848   46.563   1.00 84.67 477 A 1 
ATOM 3673 N N   . TYR A 0 478 . -37.509 0.136   45.411   1.00 84.20 478 A 1 
ATOM 3674 C CA  . TYR A 0 478 . -38.601 -0.810  45.636   1.00 84.20 478 A 1 
ATOM 3675 C C   . TYR A 0 478 . -39.028 -0.896  47.111   1.00 84.20 478 A 1 
ATOM 3676 C CB  . TYR A 0 478 . -38.223 -2.182  45.065   1.00 84.20 478 A 1 
ATOM 3677 O O   . TYR A 0 478 . -38.582 -1.758  47.881   1.00 84.20 478 A 1 
ATOM 3678 C CG  . TYR A 0 478 . -39.302 -3.225  45.274   1.00 84.20 478 A 1 
ATOM 3679 C CD1 . TYR A 0 478 . -39.127 -4.175  46.293   1.00 84.20 478 A 1 
ATOM 3680 C CD2 . TYR A 0 478 . -40.518 -3.160  44.565   1.00 84.20 478 A 1 
ATOM 3681 C CE1 . TYR A 0 478 . -40.173 -5.039  46.636   1.00 84.20 478 A 1 
ATOM 3682 C CE2 . TYR A 0 478 . -41.571 -4.041  44.882   1.00 84.20 478 A 1 
ATOM 3683 O OH  . TYR A 0 478 . -42.368 -5.802  46.347   1.00 84.20 478 A 1 
ATOM 3684 C CZ  . TYR A 0 478 . -41.390 -4.962  45.932   1.00 84.20 478 A 1 
ATOM 3685 N N   . ASP A 0 479 . -40.007 -0.072  47.476   1.00 79.68 479 A 1 
ATOM 3686 C CA  . ASP A 0 479 . -40.596 -0.063  48.811   1.00 79.68 479 A 1 
ATOM 3687 C C   . ASP A 0 479 . -41.791 -1.043  48.954   1.00 79.68 479 A 1 
ATOM 3688 C CB  . ASP A 0 479 . -40.934 1.387   49.194   1.00 79.68 479 A 1 
ATOM 3689 O O   . ASP A 0 479 . -42.669 -1.172  48.089   1.00 79.68 479 A 1 
ATOM 3690 C CG  . ASP A 0 479 . -41.028 1.597   50.707   1.00 79.68 479 A 1 
ATOM 3691 O OD1 . ASP A 0 479 . -41.071 0.588   51.461   1.00 79.68 479 A 1 
ATOM 3692 O OD2 . ASP A 0 479 . -41.208 2.760   51.140   1.00 79.68 479 A 1 
ATOM 3693 N N   . ARG A 0 480 . -41.879 -1.765  50.081   1.00 72.16 480 A 1 
ATOM 3694 C CA  . ARG A 0 480 . -43.019 -2.648  50.400   1.00 72.16 480 A 1 
ATOM 3695 C C   . ARG A 0 480 . -43.458 -2.566  51.856   1.00 72.16 480 A 1 
ATOM 3696 C CB  . ARG A 0 480 . -42.729 -4.101  49.988   1.00 72.16 480 A 1 
ATOM 3697 O O   . ARG A 0 480 . -42.777 -3.045  52.772   1.00 72.16 480 A 1 
ATOM 3698 C CG  . ARG A 0 480 . -43.922 -5.011  50.352   1.00 72.16 480 A 1 
ATOM 3699 C CD  . ARG A 0 480 . -43.666 -6.491  50.089   1.00 72.16 480 A 1 
ATOM 3700 N NE  . ARG A 0 480 . -43.779 -6.812  48.659   1.00 72.16 480 A 1 
ATOM 3701 N NH1 . ARG A 0 480 . -43.877 -9.086  48.877   1.00 72.16 480 A 1 
ATOM 3702 N NH2 . ARG A 0 480 . -43.819 -8.163  46.839   1.00 72.16 480 A 1 
ATOM 3703 C CZ  . ARG A 0 480 . -43.832 -8.017  48.132   1.00 72.16 480 A 1 
ATOM 3704 N N   . TYR A 0 481 . -44.744 -2.247  52.018   1.00 65.50 481 A 1 
ATOM 3705 C CA  . TYR A 0 481 . -45.459 -2.278  53.290   1.00 65.50 481 A 1 
ATOM 3706 C C   . TYR A 0 481 . -46.488 -3.407  53.357   1.00 65.50 481 A 1 
ATOM 3707 C CB  . TYR A 0 481 . -46.089 -0.915  53.562   1.00 65.50 481 A 1 
ATOM 3708 O O   . TYR A 0 481 . -47.454 -3.493  52.597   1.00 65.50 481 A 1 
ATOM 3709 C CG  . TYR A 0 481 . -45.043 0.171   53.605   1.00 65.50 481 A 1 
ATOM 3710 C CD1 . TYR A 0 481 . -44.235 0.319   54.751   1.00 65.50 481 A 1 
ATOM 3711 C CD2 . TYR A 0 481 . -44.807 0.953   52.461   1.00 65.50 481 A 1 
ATOM 3712 C CE1 . TYR A 0 481 . -43.185 1.255   54.748   1.00 65.50 481 A 1 
ATOM 3713 C CE2 . TYR A 0 481 . -43.761 1.889   52.462   1.00 65.50 481 A 1 
ATOM 3714 O OH  . TYR A 0 481 . -41.888 2.885   53.614   1.00 65.50 481 A 1 
ATOM 3715 C CZ  . TYR A 0 481 . -42.933 2.025   53.597   1.00 65.50 481 A 1 
ATOM 3716 N N   . ASP A 0 482 . -46.288 -4.286  54.334   1.00 58.17 482 A 1 
ATOM 3717 C CA  . ASP A 0 482 . -47.094 -5.483  54.538   1.00 58.17 482 A 1 
ATOM 3718 C C   . ASP A 0 482 . -47.936 -5.331  55.829   1.00 58.17 482 A 1 
ATOM 3719 C CB  . ASP A 0 482 . -46.133 -6.696  54.450   1.00 58.17 482 A 1 
ATOM 3720 O O   . ASP A 0 482 . -47.798 -6.113  56.779   1.00 58.17 482 A 1 
ATOM 3721 C CG  . ASP A 0 482 . -46.646 -7.910  53.675   1.00 58.17 482 A 1 
ATOM 3722 O OD1 . ASP A 0 482 . -47.839 -7.976  53.321   1.00 58.17 482 A 1 
ATOM 3723 O OD2 . ASP A 0 482 . -45.941 -8.950  53.644   1.00 58.17 482 A 1 
ATOM 3724 N N   . ASP A 0 483 . -48.798 -4.300  55.887   1.00 53.76 483 A 1 
ATOM 3725 C CA  . ASP A 0 483 . -49.717 -4.032  57.012   1.00 53.76 483 A 1 
ATOM 3726 C C   . ASP A 0 483 . -50.852 -5.077  57.062   1.00 53.76 483 A 1 
ATOM 3727 C CB  . ASP A 0 483 . -50.223 -2.567  57.032   1.00 53.76 483 A 1 
ATOM 3728 O O   . ASP A 0 483 . -52.006 -4.864  56.685   1.00 53.76 483 A 1 
ATOM 3729 C CG  . ASP A 0 483 . -49.324 -1.585  57.799   1.00 53.76 483 A 1 
ATOM 3730 O OD1 . ASP A 0 483 . -48.429 -2.006  58.574   1.00 53.76 483 A 1 
ATOM 3731 O OD2 . ASP A 0 483 . -49.512 -0.353  57.709   1.00 53.76 483 A 1 
ATOM 3732 N N   . LYS A 0 484 . -50.504 -6.269  57.562   1.00 52.18 484 A 1 
ATOM 3733 C CA  . LYS A 0 484 . -51.446 -7.363  57.828   1.00 52.18 484 A 1 
ATOM 3734 C C   . LYS A 0 484 . -52.305 -7.052  59.050   1.00 52.18 484 A 1 
ATOM 3735 C CB  . LYS A 0 484 . -50.723 -8.706  57.960   1.00 52.18 484 A 1 
ATOM 3736 O O   . LYS A 0 484 . -51.966 -7.408  60.180   1.00 52.18 484 A 1 
ATOM 3737 C CG  . LYS A 0 484 . -50.155 -9.150  56.610   1.00 52.18 484 A 1 
ATOM 3738 C CD  . LYS A 0 484 . -49.614 -10.584 56.704   1.00 52.18 484 A 1 
ATOM 3739 C CE  . LYS A 0 484 . -48.945 -11.020 55.397   1.00 52.18 484 A 1 
ATOM 3740 N NZ  . LYS A 0 484 . -47.817 -10.124 55.074   1.00 52.18 484 A 1 
ATOM 3741 N N   . ASP A 0 485 . -53.428 -6.408  58.771   1.00 47.64 485 A 1 
ATOM 3742 C CA  . ASP A 0 485 . -54.436 -5.959  59.725   1.00 47.64 485 A 1 
ATOM 3743 C C   . ASP A 0 485 . -54.878 -7.067  60.708   1.00 47.64 485 A 1 
ATOM 3744 C CB  . ASP A 0 485 . -55.602 -5.392  58.907   1.00 47.64 485 A 1 
ATOM 3745 O O   . ASP A 0 485 . -55.368 -8.136  60.333   1.00 47.64 485 A 1 
ATOM 3746 C CG  . ASP A 0 485 . -56.509 -4.449  59.692   1.00 47.64 485 A 1 
ATOM 3747 O OD1 . ASP A 0 485 . -56.295 -4.311  60.922   1.00 47.64 485 A 1 
ATOM 3748 O OD2 . ASP A 0 485 . -57.453 -3.937  59.049   1.00 47.64 485 A 1 
ATOM 3749 N N   . ALA A 0 486 . -54.658 -6.831  62.003   1.00 43.09 486 A 1 
ATOM 3750 C CA  . ALA A 0 486 . -54.649 -7.866  63.040   1.00 43.09 486 A 1 
ATOM 3751 C C   . ALA A 0 486 . -55.993 -8.011  63.788   1.00 43.09 486 A 1 
ATOM 3752 C CB  . ALA A 0 486 . -53.432 -7.642  63.949   1.00 43.09 486 A 1 
ATOM 3753 O O   . ALA A 0 486 . -56.029 -8.226  65.001   1.00 43.09 486 A 1 
ATOM 3754 N N   . MET A 0 487 . -57.119 -7.911  63.078   1.00 42.58 487 A 1 
ATOM 3755 C CA  . MET A 0 487 . -58.477 -7.911  63.655   1.00 42.58 487 A 1 
ATOM 3756 C C   . MET A 0 487 . -59.106 -9.318  63.782   1.00 42.58 487 A 1 
ATOM 3757 C CB  . MET A 0 487 . -59.346 -6.886  62.907   1.00 42.58 487 A 1 
ATOM 3758 O O   . MET A 0 487 . -60.237 -9.569  63.364   1.00 42.58 487 A 1 
ATOM 3759 C CG  . MET A 0 487 . -58.946 -5.444  63.263   1.00 42.58 487 A 1 
ATOM 3760 S SD  . MET A 0 487 . -60.150 -4.580  64.316   1.00 42.58 487 A 1 
ATOM 3761 C CE  . MET A 0 487 . -59.201 -3.078  64.657   1.00 42.58 487 A 1 
ATOM 3762 N N   . GLY A 0 488 . -58.379 -10.257 64.399   1.00 39.82 488 A 1 
ATOM 3763 C CA  . GLY A 0 488 . -58.848 -11.623 64.671   1.00 39.82 488 A 1 
ATOM 3764 C C   . GLY A 0 488 . -59.204 -11.883 66.143   1.00 39.82 488 A 1 
ATOM 3765 O O   . GLY A 0 488 . -58.313 -12.042 66.965   1.00 39.82 488 A 1 
ATOM 3766 N N   . TYR A 0 489 . -60.500 -12.041 66.448   1.00 38.01 489 A 1 
ATOM 3767 C CA  . TYR A 0 489 . -61.042 -12.613 67.702   1.00 38.01 489 A 1 
ATOM 3768 C C   . TYR A 0 489 . -60.679 -11.932 69.046   1.00 38.01 489 A 1 
ATOM 3769 C CB  . TYR A 0 489 . -60.781 -14.133 67.741   1.00 38.01 489 A 1 
ATOM 3770 O O   . TYR A 0 489 . -59.884 -12.441 69.831   1.00 38.01 489 A 1 
ATOM 3771 C CG  . TYR A 0 489 . -61.746 -14.937 66.897   1.00 38.01 489 A 1 
ATOM 3772 C CD1 . TYR A 0 489 . -62.881 -15.512 67.502   1.00 38.01 489 A 1 
ATOM 3773 C CD2 . TYR A 0 489 . -61.525 -15.095 65.516   1.00 38.01 489 A 1 
ATOM 3774 C CE1 . TYR A 0 489 . -63.800 -16.244 66.728   1.00 38.01 489 A 1 
ATOM 3775 C CE2 . TYR A 0 489 . -62.444 -15.824 64.738   1.00 38.01 489 A 1 
ATOM 3776 O OH  . TYR A 0 489 . -64.466 -17.102 64.589   1.00 38.01 489 A 1 
ATOM 3777 C CZ  . TYR A 0 489 . -63.582 -16.398 65.342   1.00 38.01 489 A 1 
ATOM 3778 N N   . GLY A 0 490 . -61.421 -10.871 69.399   1.00 43.44 490 A 1 
ATOM 3779 C CA  . GLY A 0 490 . -61.570 -10.396 70.794   1.00 43.44 490 A 1 
ATOM 3780 C C   . GLY A 0 490 . -63.012 -10.418 71.344   1.00 43.44 490 A 1 
ATOM 3781 O O   . GLY A 0 490 . -63.235 -10.493 72.551   1.00 43.44 490 A 1 
ATOM 3782 N N   . SER A 0 491 . -64.019 -10.378 70.470   1.00 40.37 491 A 1 
ATOM 3783 C CA  . SER A 0 491 . -65.395 -9.971  70.809   1.00 40.37 491 A 1 
ATOM 3784 C C   . SER A 0 491 . -66.328 -11.094 71.309   1.00 40.37 491 A 1 
ATOM 3785 C CB  . SER A 0 491 . -66.008 -9.231  69.606   1.00 40.37 491 A 1 
ATOM 3786 O O   . SER A 0 491 . -67.428 -11.240 70.780   1.00 40.37 491 A 1 
ATOM 3787 O OG  . SER A 0 491 . -65.094 -8.273  69.102   1.00 40.37 491 A 1 
ATOM 3788 N N   . ALA A 0 492 . -65.925 -11.910 72.299   1.00 36.19 492 A 1 
ATOM 3789 C CA  . ALA A 0 492 . -66.746 -13.058 72.744   1.00 36.19 492 A 1 
ATOM 3790 C C   . ALA A 0 492 . -66.554 -13.548 74.207   1.00 36.19 492 A 1 
ATOM 3791 C CB  . ALA A 0 492 . -66.559 -14.203 71.729   1.00 36.19 492 A 1 
ATOM 3792 O O   . ALA A 0 492 . -66.442 -14.753 74.433   1.00 36.19 492 A 1 
ATOM 3793 N N   . ALA A 0 493 . -66.542 -12.668 75.223   1.00 35.99 493 A 1 
ATOM 3794 C CA  . ALA A 0 493 . -66.453 -13.110 76.632   1.00 35.99 493 A 1 
ATOM 3795 C C   . ALA A 0 493 . -67.095 -12.164 77.679   1.00 35.99 493 A 1 
ATOM 3796 C CB  . ALA A 0 493 . -64.981 -13.410 76.961   1.00 35.99 493 A 1 
ATOM 3797 O O   . ALA A 0 493 . -66.413 -11.626 78.549   1.00 35.99 493 A 1 
ATOM 3798 N N   . SER A 0 494 . -68.421 -11.993 77.672   1.00 37.78 494 A 1 
ATOM 3799 C CA  . SER A 0 494 . -69.119 -11.345 78.799   1.00 37.78 494 A 1 
ATOM 3800 C C   . SER A 0 494 . -69.141 -12.267 80.029   1.00 37.78 494 A 1 
ATOM 3801 C CB  . SER A 0 494 . -70.546 -10.952 78.394   1.00 37.78 494 A 1 
ATOM 3802 O O   . SER A 0 494 . -69.873 -13.262 80.034   1.00 37.78 494 A 1 
ATOM 3803 O OG  . SER A 0 494 . -71.266 -12.089 77.960   1.00 37.78 494 A 1 
ATOM 3804 N N   . LYS A 0 495 . -68.375 -11.949 81.082   1.00 40.39 495 A 1 
ATOM 3805 C CA  . LYS A 0 495 . -68.366 -12.713 82.341   1.00 40.39 495 A 1 
ATOM 3806 C C   . LYS A 0 495 . -68.622 -11.812 83.550   1.00 40.39 495 A 1 
ATOM 3807 C CB  . LYS A 0 495 . -67.068 -13.534 82.460   1.00 40.39 495 A 1 
ATOM 3808 O O   . LYS A 0 495 . -67.871 -10.890 83.837   1.00 40.39 495 A 1 
ATOM 3809 C CG  . LYS A 0 495 . -67.388 -15.004 82.772   1.00 40.39 495 A 1 
ATOM 3810 C CD  . LYS A 0 495 . -66.102 -15.836 82.808   1.00 40.39 495 A 1 
ATOM 3811 C CE  . LYS A 0 495 . -66.423 -17.324 82.987   1.00 40.39 495 A 1 
ATOM 3812 N NZ  . LYS A 0 495 . -65.176 -18.129 82.961   1.00 40.39 495 A 1 
ATOM 3813 N N   . GLU A 0 496 . -69.716 -12.093 84.245   1.00 33.49 496 A 1 
ATOM 3814 C CA  . GLU A 0 496 . -70.247 -11.289 85.344   1.00 33.49 496 A 1 
ATOM 3815 C C   . GLU A 0 496 . -69.662 -11.740 86.695   1.00 33.49 496 A 1 
ATOM 3816 C CB  . GLU A 0 496 . -71.777 -11.439 85.278   1.00 33.49 496 A 1 
ATOM 3817 O O   . GLU A 0 496 . -69.902 -12.867 87.132   1.00 33.49 496 A 1 
ATOM 3818 C CG  . GLU A 0 496 . -72.560 -10.612 86.306   1.00 33.49 496 A 1 
ATOM 3819 C CD  . GLU A 0 496 . -74.083 -10.837 86.210   1.00 33.49 496 A 1 
ATOM 3820 O OE1 . GLU A 0 496 . -74.796 -10.188 87.007   1.00 33.49 496 A 1 
ATOM 3821 O OE2 . GLU A 0 496 . -74.525 -11.667 85.382   1.00 33.49 496 A 1 
ATOM 3822 N N   . GLN A 0 497 . -68.920 -10.866 87.390   1.00 40.44 497 A 1 
ATOM 3823 C CA  . GLN A 0 497 . -68.444 -11.114 88.760   1.00 40.44 497 A 1 
ATOM 3824 C C   . GLN A 0 497 . -68.969 -10.086 89.775   1.00 40.44 497 A 1 
ATOM 3825 C CB  . GLN A 0 497 . -66.920 -11.314 88.824   1.00 40.44 497 A 1 
ATOM 3826 O O   . GLN A 0 497 . -68.296 -9.146  90.181   1.00 40.44 497 A 1 
ATOM 3827 C CG  . GLN A 0 497 . -66.511 -12.745 88.419   1.00 40.44 497 A 1 
ATOM 3828 C CD  . GLN A 0 497 . -65.111 -13.116 88.904   1.00 40.44 497 A 1 
ATOM 3829 N NE2 . GLN A 0 497 . -64.782 -14.384 89.008   1.00 40.44 497 A 1 
ATOM 3830 O OE1 . GLN A 0 497 . -64.289 -12.293 89.240   1.00 40.44 497 A 1 
ATOM 3831 N N   . LYS A 0 498 . -70.206 -10.344 90.215   1.00 36.83 498 A 1 
ATOM 3832 C CA  . LYS A 0 498 . -70.687 -10.252 91.608   1.00 36.83 498 A 1 
ATOM 3833 C C   . LYS A 0 498 . -69.996 -9.221  92.526   1.00 36.83 498 A 1 
ATOM 3834 C CB  . LYS A 0 498 . -70.604 -11.675 92.185   1.00 36.83 498 A 1 
ATOM 3835 O O   . LYS A 0 498 . -69.051 -9.538  93.246   1.00 36.83 498 A 1 
ATOM 3836 C CG  . LYS A 0 498 . -71.374 -11.823 93.502   1.00 36.83 498 A 1 
ATOM 3837 C CD  . LYS A 0 498 . -71.323 -13.283 93.957   1.00 36.83 498 A 1 
ATOM 3838 C CE  . LYS A 0 498 . -72.177 -13.462 95.213   1.00 36.83 498 A 1 
ATOM 3839 N NZ  . LYS A 0 498 . -72.193 -14.882 95.643   1.00 36.83 498 A 1 
ATOM 3840 N N   . LEU A 0 499 . -70.579 -8.025  92.598   1.00 33.40 499 A 1 
ATOM 3841 C CA  . LEU A 0 499 . -70.140 -6.932  93.470   1.00 33.40 499 A 1 
ATOM 3842 C C   . LEU A 0 499 . -70.305 -7.248  94.978   1.00 33.40 499 A 1 
ATOM 3843 C CB  . LEU A 0 499 . -70.937 -5.672  93.069   1.00 33.40 499 A 1 
ATOM 3844 O O   . LEU A 0 499 . -71.362 -7.713  95.410   1.00 33.40 499 A 1 
ATOM 3845 C CG  . LEU A 0 499 . -70.259 -4.346  93.453   1.00 33.40 499 A 1 
ATOM 3846 C CD1 . LEU A 0 499 . -69.098 -4.026  92.508   1.00 33.40 499 A 1 
ATOM 3847 C CD2 . LEU A 0 499 . -71.268 -3.200  93.367   1.00 33.40 499 A 1 
ATOM 3848 N N   . GLY A 0 500 . -69.284 -6.932  95.783   1.00 40.52 500 A 1 
ATOM 3849 C CA  . GLY A 0 500 . -69.337 -6.901  97.254   1.00 40.52 500 A 1 
ATOM 3850 C C   . GLY A 0 500 . -69.551 -5.477  97.790   1.00 40.52 500 A 1 
ATOM 3851 O O   . GLY A 0 500 . -69.094 -4.514  97.182   1.00 40.52 500 A 1 
ATOM 3852 N N   . TYR A 0 501 . -70.269 -5.328  98.907   1.00 33.54 501 A 1 
ATOM 3853 C CA  . TYR A 0 501 . -70.720 -4.027  99.436   1.00 33.54 501 A 1 
ATOM 3854 C C   . TYR A 0 501 . -69.835 -3.468  100.575  1.00 33.54 501 A 1 
ATOM 3855 C CB  . TYR A 0 501 . -72.199 -4.152  99.868   1.00 33.54 501 A 1 
ATOM 3856 O O   . TYR A 0 501 . -69.057 -4.205  101.171  1.00 33.54 501 A 1 
ATOM 3857 C CG  . TYR A 0 501 . -73.151 -3.196  99.172   1.00 33.54 501 A 1 
ATOM 3858 C CD1 . TYR A 0 501 . -73.658 -2.068  99.849   1.00 33.54 501 A 1 
ATOM 3859 C CD2 . TYR A 0 501 . -73.565 -3.467  97.852   1.00 33.54 501 A 1 
ATOM 3860 C CE1 . TYR A 0 501 . -74.583 -1.216  99.211   1.00 33.54 501 A 1 
ATOM 3861 C CE2 . TYR A 0 501 . -74.493 -2.621  97.215   1.00 33.54 501 A 1 
ATOM 3862 O OH  . TYR A 0 501 . -75.916 -0.697  97.276   1.00 33.54 501 A 1 
ATOM 3863 C CZ  . TYR A 0 501 . -75.008 -1.498  97.893   1.00 33.54 501 A 1 
ATOM 3864 N N   . TYR A 0 502 . -70.084 -2.195  100.934  1.00 43.50 502 A 1 
ATOM 3865 C CA  . TYR A 0 502 . -69.492 -1.383  102.028  1.00 43.50 502 A 1 
ATOM 3866 C C   . TYR A 0 502 . -68.063 -0.817  101.793  1.00 43.50 502 A 1 
ATOM 3867 C CB  . TYR A 0 502 . -69.563 -2.108  103.390  1.00 43.50 502 A 1 
ATOM 3868 O O   . TYR A 0 502 . -67.147 -1.562  101.488  1.00 43.50 502 A 1 
ATOM 3869 C CG  . TYR A 0 502 . -70.931 -2.610  103.827  1.00 43.50 502 A 1 
ATOM 3870 C CD1 . TYR A 0 502 . -71.815 -1.743  104.499  1.00 43.50 502 A 1 
ATOM 3871 C CD2 . TYR A 0 502 . -71.299 -3.954  103.614  1.00 43.50 502 A 1 
ATOM 3872 C CE1 . TYR A 0 502 . -73.068 -2.211  104.944  1.00 43.50 502 A 1 
ATOM 3873 C CE2 . TYR A 0 502 . -72.555 -4.423  104.043  1.00 43.50 502 A 1 
ATOM 3874 O OH  . TYR A 0 502 . -74.645 -4.015  105.139  1.00 43.50 502 A 1 
ATOM 3875 C CZ  . TYR A 0 502 . -73.440 -3.554  104.713  1.00 43.50 502 A 1 
ATOM 3876 N N   . GLY A 0 503 . -67.778 0.485   101.995  1.00 40.08 503 A 1 
ATOM 3877 C CA  . GLY A 0 503 . -68.694 1.639   102.084  1.00 40.08 503 A 1 
ATOM 3878 C C   . GLY A 0 503 . -68.156 2.929   102.752  1.00 40.08 503 A 1 
ATOM 3879 O O   . GLY A 0 503 . -67.447 2.862   103.747  1.00 40.08 503 A 1 
ATOM 3880 N N   . LYS A 0 504 . -68.690 4.082   102.292  1.00 39.78 504 A 1 
ATOM 3881 C CA  . LYS A 0 504 . -68.930 5.364   103.019  1.00 39.78 504 A 1 
ATOM 3882 C C   . LYS A 0 504 . -67.764 6.366   103.268  1.00 39.78 504 A 1 
ATOM 3883 C CB  . LYS A 0 504 . -69.677 5.030   104.328  1.00 39.78 504 A 1 
ATOM 3884 O O   . LYS A 0 504 . -66.842 6.088   104.019  1.00 39.78 504 A 1 
ATOM 3885 C CG  . LYS A 0 504 . -70.493 6.194   104.905  1.00 39.78 504 A 1 
ATOM 3886 C CD  . LYS A 0 504 . -71.154 5.761   106.222  1.00 39.78 504 A 1 
ATOM 3887 C CE  . LYS A 0 504 . -72.108 6.848   106.731  1.00 39.78 504 A 1 
ATOM 3888 N NZ  . LYS A 0 504 . -72.688 6.489   108.051  1.00 39.78 504 A 1 
ATOM 3889 N N   . GLY A 0 505 . -67.947 7.610   102.785  1.00 41.49 505 A 1 
ATOM 3890 C CA  . GLY A 0 505 . -67.178 8.835   103.128  1.00 41.49 505 A 1 
ATOM 3891 C C   . GLY A 0 505 . -67.012 9.777   101.916  1.00 41.49 505 A 1 
ATOM 3892 O O   . GLY A 0 505 . -66.247 9.452   101.025  1.00 41.49 505 A 1 
ATOM 3893 N N   . SER A 0 506 . -67.879 10.783  101.706  1.00 40.63 506 A 1 
ATOM 3894 C CA  . SER A 0 506 . -67.741 12.207  102.125  1.00 40.63 506 A 1 
ATOM 3895 C C   . SER A 0 506 . -66.551 12.940  101.461  1.00 40.63 506 A 1 
ATOM 3896 C CB  . SER A 0 506 . -67.708 12.355  103.649  1.00 40.63 506 A 1 
ATOM 3897 O O   . SER A 0 506 . -65.439 12.442  101.547  1.00 40.63 506 A 1 
ATOM 3898 O OG  . SER A 0 506 . -68.106 13.665  103.999  1.00 40.63 506 A 1 
ATOM 3899 N N   . SER A 0 507 . -66.677 14.104  100.800  1.00 41.52 507 A 1 
ATOM 3900 C CA  . SER A 0 507 . -67.624 15.232  100.974  1.00 41.52 507 A 1 
ATOM 3901 C C   . SER A 0 507 . -68.044 15.908  99.638   1.00 41.52 507 A 1 
ATOM 3902 C CB  . SER A 0 507 . -66.909 16.272  101.851  1.00 41.52 507 A 1 
ATOM 3903 O O   . SER A 0 507 . -67.495 15.589  98.589   1.00 41.52 507 A 1 
ATOM 3904 O OG  . SER A 0 507 . -67.761 17.341  102.212  1.00 41.52 507 A 1 
ATOM 3905 N N   . GLY A 0 508 . -69.022 16.830  99.683   1.00 40.50 508 A 1 
ATOM 3906 C CA  . GLY A 0 508 . -69.525 17.644  98.551   1.00 40.50 508 A 1 
ATOM 3907 C C   . GLY A 0 508 . -68.589 18.790  98.114   1.00 40.50 508 A 1 
ATOM 3908 O O   . GLY A 0 508 . -67.465 18.884  98.596   1.00 40.50 508 A 1 
ATOM 3909 N N   . TYR A 0 509 . -68.975 19.716  97.224   1.00 41.87 509 A 1 
ATOM 3910 C CA  . TYR A 0 509 . -70.306 20.164  96.748   1.00 41.87 509 A 1 
ATOM 3911 C C   . TYR A 0 509 . -70.265 20.307  95.200   1.00 41.87 509 A 1 
ATOM 3912 C CB  . TYR A 0 509 . -70.608 21.527  97.412   1.00 41.87 509 A 1 
ATOM 3913 O O   . TYR A 0 509 . -69.187 20.514  94.662   1.00 41.87 509 A 1 
ATOM 3914 C CG  . TYR A 0 509 . -70.669 21.549  98.938   1.00 41.87 509 A 1 
ATOM 3915 C CD1 . TYR A 0 509 . -71.915 21.657  99.589   1.00 41.87 509 A 1 
ATOM 3916 C CD2 . TYR A 0 509 . -69.488 21.513  99.711   1.00 41.87 509 A 1 
ATOM 3917 C CE1 . TYR A 0 509 . -71.982 21.701  100.995  1.00 41.87 509 A 1 
ATOM 3918 C CE2 . TYR A 0 509 . -69.550 21.540  101.118  1.00 41.87 509 A 1 
ATOM 3919 O OH  . TYR A 0 509 . -70.876 21.665  103.120  1.00 41.87 509 A 1 
ATOM 3920 C CZ  . TYR A 0 509 . -70.802 21.634  101.764  1.00 41.87 509 A 1 
ATOM 3921 N N   . GLY A 0 510 . -71.320 20.111  94.396   1.00 42.98 510 A 1 
ATOM 3922 C CA  . GLY A 0 510 . -72.560 20.907  94.274   1.00 42.98 510 A 1 
ATOM 3923 C C   . GLY A 0 510 . -72.572 21.618  92.894   1.00 42.98 510 A 1 
ATOM 3924 O O   . GLY A 0 510 . -71.525 22.083  92.469   1.00 42.98 510 A 1 
ATOM 3925 N N   . GLY A 0 511 . -73.657 21.723  92.111   1.00 38.96 511 A 1 
ATOM 3926 C CA  . GLY A 0 511 . -75.058 21.307  92.299   1.00 38.96 511 A 1 
ATOM 3927 C C   . GLY A 0 511 . -75.725 20.814  90.993   1.00 38.96 511 A 1 
ATOM 3928 O O   . GLY A 0 511 . -75.044 20.589  89.999   1.00 38.96 511 A 1 
ATOM 3929 N N   . SER A 0 512 . -77.049 20.590  91.005   1.00 38.59 512 A 1 
ATOM 3930 C CA  . SER A 0 512 . -77.780 19.787  89.994   1.00 38.59 512 A 1 
ATOM 3931 C C   . SER A 0 512 . -79.087 20.435  89.495   1.00 38.59 512 A 1 
ATOM 3932 C CB  . SER A 0 512 . -78.075 18.407  90.597   1.00 38.59 512 A 1 
ATOM 3933 O O   . SER A 0 512 . -79.681 21.247  90.202   1.00 38.59 512 A 1 
ATOM 3934 O OG  . SER A 0 512 . -78.777 17.577  89.692   1.00 38.59 512 A 1 
ATOM 3935 N N   . GLY A 0 513 . -79.542 20.031  88.298   1.00 40.54 513 A 1 
ATOM 3936 C CA  . GLY A 0 513 . -80.710 20.555  87.563   1.00 40.54 513 A 1 
ATOM 3937 C C   . GLY A 0 513 . -81.771 19.509  87.164   1.00 40.54 513 A 1 
ATOM 3938 O O   . GLY A 0 513 . -82.297 19.578  86.064   1.00 40.54 513 A 1 
ATOM 3939 N N   . TYR A 0 514 . -82.024 18.526  88.036   1.00 38.16 514 A 1 
ATOM 3940 C CA  . TYR A 0 514 . -83.220 17.661  88.168   1.00 38.16 514 A 1 
ATOM 3941 C C   . TYR A 0 514 . -84.267 17.512  87.033   1.00 38.16 514 A 1 
ATOM 3942 C CB  . TYR A 0 514 . -84.007 18.152  89.395   1.00 38.16 514 A 1 
ATOM 3943 O O   . TYR A 0 514 . -84.946 18.468  86.671   1.00 38.16 514 A 1 
ATOM 3944 C CG  . TYR A 0 514 . -83.276 18.016  90.710   1.00 38.16 514 A 1 
ATOM 3945 C CD1 . TYR A 0 514 . -83.434 16.844  91.474   1.00 38.16 514 A 1 
ATOM 3946 C CD2 . TYR A 0 514 . -82.452 19.060  91.173   1.00 38.16 514 A 1 
ATOM 3947 C CE1 . TYR A 0 514 . -82.767 16.715  92.705   1.00 38.16 514 A 1 
ATOM 3948 C CE2 . TYR A 0 514 . -81.782 18.933  92.403   1.00 38.16 514 A 1 
ATOM 3949 O OH  . TYR A 0 514 . -81.310 17.632  94.366   1.00 38.16 514 A 1 
ATOM 3950 C CZ  . TYR A 0 514 . -81.944 17.760  93.172   1.00 38.16 514 A 1 
ATOM 3951 N N   . GLY A 0 515 . -84.658 16.250  86.781   1.00 42.48 515 A 1 
ATOM 3952 C CA  . GLY A 0 515 . -86.079 15.868  86.925   1.00 42.48 515 A 1 
ATOM 3953 C C   . GLY A 0 515 . -86.689 14.938  85.864   1.00 42.48 515 A 1 
ATOM 3954 O O   . GLY A 0 515 . -86.905 15.347  84.731   1.00 42.48 515 A 1 
ATOM 3955 N N   . GLY A 0 516 . -87.083 13.720  86.263   1.00 40.24 516 A 1 
ATOM 3956 C CA  . GLY A 0 516 . -87.914 12.816  85.449   1.00 40.24 516 A 1 
ATOM 3957 C C   . GLY A 0 516 . -87.781 11.347  85.870   1.00 40.24 516 A 1 
ATOM 3958 O O   . GLY A 0 516 . -86.698 10.783  85.774   1.00 40.24 516 A 1 
ATOM 3959 N N   . TYR A 0 517 . -88.863 10.723  86.351   1.00 36.77 517 A 1 
ATOM 3960 C CA  . TYR A 0 517 . -88.847 9.366   86.925   1.00 36.77 517 A 1 
ATOM 3961 C C   . TYR A 0 517 . -89.865 8.443   86.235   1.00 36.77 517 A 1 
ATOM 3962 C CB  . TYR A 0 517 . -89.159 9.419   88.434   1.00 36.77 517 A 1 
ATOM 3963 O O   . TYR A 0 517 . -90.982 8.869   85.952   1.00 36.77 517 A 1 
ATOM 3964 C CG  . TYR A 0 517 . -88.252 10.290  89.289   1.00 36.77 517 A 1 
ATOM 3965 C CD1 . TYR A 0 517 . -87.140 9.727   89.947   1.00 36.77 517 A 1 
ATOM 3966 C CD2 . TYR A 0 517 . -88.554 11.655  89.469   1.00 36.77 517 A 1 
ATOM 3967 C CE1 . TYR A 0 517 . -86.331 10.525  90.780   1.00 36.77 517 A 1 
ATOM 3968 C CE2 . TYR A 0 517 . -87.743 12.458  90.294   1.00 36.77 517 A 1 
ATOM 3969 O OH  . TYR A 0 517 . -85.854 12.674  91.749   1.00 36.77 517 A 1 
ATOM 3970 C CZ  . TYR A 0 517 . -86.632 11.894  90.953   1.00 36.77 517 A 1 
ATOM 3971 N N   . GLY A 0 518 . -89.522 7.164   86.045   1.00 41.20 518 A 1 
ATOM 3972 C CA  . GLY A 0 518 . -90.443 6.143   85.528   1.00 41.20 518 A 1 
ATOM 3973 C C   . GLY A 0 518 . -89.847 4.733   85.589   1.00 41.20 518 A 1 
ATOM 3974 O O   . GLY A 0 518 . -88.919 4.421   84.852   1.00 41.20 518 A 1 
ATOM 3975 N N   . TYR A 0 519 . -90.364 3.880   86.477   1.00 35.12 519 A 1 
ATOM 3976 C CA  . TYR A 0 519 . -89.877 2.509   86.693   1.00 35.12 519 A 1 
ATOM 3977 C C   . TYR A 0 519 . -90.719 1.490   85.910   1.00 35.12 519 A 1 
ATOM 3978 C CB  . TYR A 0 519 . -89.946 2.159   88.191   1.00 35.12 519 A 1 
ATOM 3979 O O   . TYR A 0 519 . -91.945 1.580   85.939   1.00 35.12 519 A 1 
ATOM 3980 C CG  . TYR A 0 519 . -89.097 3.000   89.127   1.00 35.12 519 A 1 
ATOM 3981 C CD1 . TYR A 0 519 . -87.838 2.530   89.548   1.00 35.12 519 A 1 
ATOM 3982 C CD2 . TYR A 0 519 . -89.591 4.223   89.627   1.00 35.12 519 A 1 
ATOM 3983 C CE1 . TYR A 0 519 . -87.074 3.279   90.463   1.00 35.12 519 A 1 
ATOM 3984 C CE2 . TYR A 0 519 . -88.826 4.979   90.536   1.00 35.12 519 A 1 
ATOM 3985 O OH  . TYR A 0 519 . -86.827 5.219   91.847   1.00 35.12 519 A 1 
ATOM 3986 C CZ  . TYR A 0 519 . -87.565 4.504   90.959   1.00 35.12 519 A 1 
ATOM 3987 N N   . GLY A 0 520 . -90.106 0.461   85.304   1.00 39.80 520 A 1 
ATOM 3988 C CA  . GLY A 0 520 . -90.894 -0.624  84.701   1.00 39.80 520 A 1 
ATOM 3989 C C   . GLY A 0 520 . -90.140 -1.743  83.974   1.00 39.80 520 A 1 
ATOM 3990 O O   . GLY A 0 520 . -90.042 -1.704  82.758   1.00 39.80 520 A 1 
ATOM 3991 N N   . ARG A 0 521 . -89.785 -2.806  84.719   1.00 38.30 521 A 1 
ATOM 3992 C CA  . ARG A 0 521 . -89.514 -4.191  84.249   1.00 38.30 521 A 1 
ATOM 3993 C C   . ARG A 0 521 . -88.234 -4.428  83.397   1.00 38.30 521 A 1 
ATOM 3994 C CB  . ARG A 0 521 . -90.779 -4.694  83.527   1.00 38.30 521 A 1 
ATOM 3995 O O   . ARG A 0 521 . -88.138 -3.927  82.284   1.00 38.30 521 A 1 
ATOM 3996 C CG  . ARG A 0 521 . -90.881 -6.220  83.433   1.00 38.30 521 A 1 
ATOM 3997 C CD  . ARG A 0 521 . -92.193 -6.580  82.721   1.00 38.30 521 A 1 
ATOM 3998 N NE  . ARG A 0 521 . -92.502 -8.017  82.831   1.00 38.30 521 A 1 
ATOM 3999 N NH1 . ARG A 0 521 . -94.245 -8.061  81.336   1.00 38.30 521 A 1 
ATOM 4000 N NH2 . ARG A 0 521 . -93.673 -9.924  82.417   1.00 38.30 521 A 1 
ATOM 4001 C CZ  . ARG A 0 521 . -93.468 -8.657  82.197   1.00 38.30 521 A 1 
ATOM 4002 N N   . PRO A 0 522 . -87.281 -5.269  83.855   1.00 37.00 522 A 1 
ATOM 4003 C CA  . PRO A 0 522 . -86.087 -5.609  83.080   1.00 37.00 522 A 1 
ATOM 4004 C C   . PRO A 0 522 . -86.381 -6.673  82.011   1.00 37.00 522 A 1 
ATOM 4005 C CB  . PRO A 0 522 . -85.070 -6.111  84.109   1.00 37.00 522 A 1 
ATOM 4006 O O   . PRO A 0 522 . -87.059 -7.665  82.286   1.00 37.00 522 A 1 
ATOM 4007 C CG  . PRO A 0 522 . -85.954 -6.784  85.160   1.00 37.00 522 A 1 
ATOM 4008 C CD  . PRO A 0 522 . -87.226 -5.932  85.154   1.00 37.00 522 A 1 
ATOM 4009 N N   . GLY A 0 523 . -85.817 -6.495  80.816   1.00 36.98 523 A 1 
ATOM 4010 C CA  . GLY A 0 523 . -85.894 -7.459  79.722   1.00 36.98 523 A 1 
ATOM 4011 C C   . GLY A 0 523 . -84.641 -7.430  78.850   1.00 36.98 523 A 1 
ATOM 4012 O O   . GLY A 0 523 . -84.550 -6.573  77.989   1.00 36.98 523 A 1 
ATOM 4013 N N   . TYR A 0 524 . -83.742 -8.386  79.115   1.00 34.66 524 A 1 
ATOM 4014 C CA  . TYR A 0 524 . -82.779 -9.072  78.226   1.00 34.66 524 A 1 
ATOM 4015 C C   . TYR A 0 524 . -81.922 -8.264  77.220   1.00 34.66 524 A 1 
ATOM 4016 C CB  . TYR A 0 524 . -83.490 -10.247 77.524   1.00 34.66 524 A 1 
ATOM 4017 O O   . TYR A 0 524 . -82.389 -7.376  76.525   1.00 34.66 524 A 1 
ATOM 4018 C CG  . TYR A 0 524 . -84.638 -10.851 78.321   1.00 34.66 524 A 1 
ATOM 4019 C CD1 . TYR A 0 524 . -84.384 -11.621 79.474   1.00 34.66 524 A 1 
ATOM 4020 C CD2 . TYR A 0 524 . -85.964 -10.529 77.970   1.00 34.66 524 A 1 
ATOM 4021 C CE1 . TYR A 0 524 . -85.455 -12.059 80.280   1.00 34.66 524 A 1 
ATOM 4022 C CE2 . TYR A 0 524 . -87.035 -10.963 78.772   1.00 34.66 524 A 1 
ATOM 4023 O OH  . TYR A 0 524 . -87.818 -12.126 80.715   1.00 34.66 524 A 1 
ATOM 4024 C CZ  . TYR A 0 524 . -86.783 -11.724 79.932   1.00 34.66 524 A 1 
ATOM 4025 N N   . SER A 0 525 . -80.671 -8.713  77.043   1.00 37.34 525 A 1 
ATOM 4026 C CA  . SER A 0 525 . -79.597 -8.116  76.221   1.00 37.34 525 A 1 
ATOM 4027 C C   . SER A 0 525 . -79.073 -6.759  76.722   1.00 37.34 525 A 1 
ATOM 4028 C CB  . SER A 0 525 . -79.891 -8.148  74.709   1.00 37.34 525 A 1 
ATOM 4029 O O   . SER A 0 525 . -79.759 -5.742  76.704   1.00 37.34 525 A 1 
ATOM 4030 O OG  . SER A 0 525 . -80.947 -7.305  74.305   1.00 37.34 525 A 1 
ATOM 4031 N N   . ALA A 0 526 . -77.826 -6.768  77.202   1.00 33.69 526 A 1 
ATOM 4032 C CA  . ALA A 0 526 . -77.094 -5.572  77.609   1.00 33.69 526 A 1 
ATOM 4033 C C   . ALA A 0 526 . -76.456 -4.872  76.398   1.00 33.69 526 A 1 
ATOM 4034 C CB  . ALA A 0 526 . -76.045 -5.971  78.655   1.00 33.69 526 A 1 
ATOM 4035 O O   . ALA A 0 526 . -76.197 -5.498  75.370   1.00 33.69 526 A 1 
ATOM 4036 N N   . GLN A 0 527 . -76.181 -3.574  76.538   1.00 33.23 527 A 1 
ATOM 4037 C CA  . GLN A 0 527 . -75.602 -2.747  75.478   1.00 33.23 527 A 1 
ATOM 4038 C C   . GLN A 0 527 . -74.188 -3.196  75.065   1.00 33.23 527 A 1 
ATOM 4039 C CB  . GLN A 0 527 . -75.521 -1.270  75.917   1.00 33.23 527 A 1 
ATOM 4040 O O   . GLN A 0 527 . -73.327 -3.386  75.922   1.00 33.23 527 A 1 
ATOM 4041 C CG  . GLN A 0 527 . -76.791 -0.679  76.553   1.00 33.23 527 A 1 
ATOM 4042 C CD  . GLN A 0 527 . -76.764 -0.765  78.076   1.00 33.23 527 A 1 
ATOM 4043 N NE2 . GLN A 0 527 . -76.291 0.250   78.766   1.00 33.23 527 A 1 
ATOM 4044 O OE1 . GLN A 0 527 . -77.129 -1.764  78.673   1.00 33.23 527 A 1 
ATOM 4045 N N   . ALA A 0 528 . -73.915 -3.210  73.757   1.00 30.74 528 A 1 
ATOM 4046 C CA  . ALA A 0 528 . -72.577 -3.042  73.185   1.00 30.74 528 A 1 
ATOM 4047 C C   . ALA A 0 528 . -72.674 -2.493  71.746   1.00 30.74 528 A 1 
ATOM 4048 C CB  . ALA A 0 528 . -71.812 -4.371  73.222   1.00 30.74 528 A 1 
ATOM 4049 O O   . ALA A 0 528 . -73.654 -2.757  71.054   1.00 30.74 528 A 1 
ATOM 4050 N N   . SER A 0 529 . -71.660 -1.725  71.324   1.00 41.20 529 A 1 
ATOM 4051 C CA  . SER A 0 529 . -71.414 -1.243  69.947   1.00 41.20 529 A 1 
ATOM 4052 C C   . SER A 0 529 . -72.629 -0.751  69.137   1.00 41.20 529 A 1 
ATOM 4053 C CB  . SER A 0 529 . -70.615 -2.284  69.147   1.00 41.20 529 A 1 
ATOM 4054 O O   . SER A 0 529 . -73.207 -1.481  68.331   1.00 41.20 529 A 1 
ATOM 4055 O OG  . SER A 0 529 . -71.286 -3.525  69.120   1.00 41.20 529 A 1 
ATOM 4056 N N   . THR A 0 530 . -72.925 0.548   69.236   1.00 39.17 530 A 1 
ATOM 4057 C CA  . THR A 0 530 . -73.571 1.290   68.140   1.00 39.17 530 A 1 
ATOM 4058 C C   . THR A 0 530 . -72.728 1.160   66.871   1.00 39.17 530 A 1 
ATOM 4059 C CB  . THR A 0 530 . -73.703 2.783   68.482   1.00 39.17 530 A 1 
ATOM 4060 O O   . THR A 0 530 . -71.574 1.586   66.852   1.00 39.17 530 A 1 
ATOM 4061 C CG2 . THR A 0 530 . -74.908 3.047   69.381   1.00 39.17 530 A 1 
ATOM 4062 O OG1 . THR A 0 530 . -72.552 3.229   69.166   1.00 39.17 530 A 1 
ATOM 4063 N N   . ASN A 0 531 . -73.296 0.560   65.826   1.00 39.79 531 A 1 
ATOM 4064 C CA  . ASN A 0 531 . -72.569 0.123   64.634   1.00 39.79 531 A 1 
ATOM 4065 C C   . ASN A 0 531 . -72.396 1.261   63.605   1.00 39.79 531 A 1 
ATOM 4066 C CB  . ASN A 0 531 . -73.297 -1.120  64.084   1.00 39.79 531 A 1 
ATOM 4067 O O   . ASN A 0 531 . -73.040 1.254   62.558   1.00 39.79 531 A 1 
ATOM 4068 C CG  . ASN A 0 531 . -72.443 -1.902  63.105   1.00 39.79 531 A 1 
ATOM 4069 N ND2 . ASN A 0 531 . -73.035 -2.566  62.142   1.00 39.79 531 A 1 
ATOM 4070 O OD1 . ASN A 0 531 . -71.235 -1.966  63.223   1.00 39.79 531 A 1 
ATOM 4071 N N   . ALA A 0 532 . -71.590 2.274   63.938   1.00 33.76 532 A 1 
ATOM 4072 C CA  . ALA A 0 532 . -71.375 3.452   63.096   1.00 33.76 532 A 1 
ATOM 4073 C C   . ALA A 0 532 . -69.936 3.992   63.199   1.00 33.76 532 A 1 
ATOM 4074 C CB  . ALA A 0 532 . -72.397 4.528   63.495   1.00 33.76 532 A 1 
ATOM 4075 O O   . ALA A 0 532 . -69.500 4.379   64.280   1.00 33.76 532 A 1 
ATOM 4076 N N   . GLY A 0 533 . -69.248 4.078   62.055   1.00 35.14 533 A 1 
ATOM 4077 C CA  . GLY A 0 533 . -68.060 4.918   61.863   1.00 35.14 533 A 1 
ATOM 4078 C C   . GLY A 0 533 . -66.748 4.417   62.473   1.00 35.14 533 A 1 
ATOM 4079 O O   . GLY A 0 533 . -66.267 5.003   63.441   1.00 35.14 533 A 1 
ATOM 4080 N N   . LYS A 0 534 . -66.136 3.402   61.849   1.00 41.93 534 A 1 
ATOM 4081 C CA  . LYS A 0 534 . -64.672 3.265   61.729   1.00 41.93 534 A 1 
ATOM 4082 C C   . LYS A 0 534 . -64.352 2.692   60.350   1.00 41.93 534 A 1 
ATOM 4083 C CB  . LYS A 0 534 . -64.064 2.377   62.833   1.00 41.93 534 A 1 
ATOM 4084 O O   . LYS A 0 534 . -64.907 1.649   60.005   1.00 41.93 534 A 1 
ATOM 4085 C CG  . LYS A 0 534 . -64.140 3.069   64.199   1.00 41.93 534 A 1 
ATOM 4086 C CD  . LYS A 0 534 . -63.139 2.524   65.213   1.00 41.93 534 A 1 
ATOM 4087 C CE  . LYS A 0 534 . -63.220 3.420   66.454   1.00 41.93 534 A 1 
ATOM 4088 N NZ  . LYS A 0 534 . -62.027 3.239   67.313   1.00 41.93 534 A 1 
ATOM 4089 N N   . GLU A 0 535 . -63.534 3.388   59.563   1.00 38.42 535 A 1 
ATOM 4090 C CA  . GLU A 0 535 . -63.070 2.891   58.266   1.00 38.42 535 A 1 
ATOM 4091 C C   . GLU A 0 535 . -62.123 1.680   58.411   1.00 38.42 535 A 1 
ATOM 4092 C CB  . GLU A 0 535 . -62.425 4.024   57.444   1.00 38.42 535 A 1 
ATOM 4093 O O   . GLU A 0 535 . -61.533 1.453   59.469   1.00 38.42 535 A 1 
ATOM 4094 C CG  . GLU A 0 535 . -63.419 5.085   56.917   1.00 38.42 535 A 1 
ATOM 4095 C CD  . GLU A 0 535 . -63.665 6.304   57.823   1.00 38.42 535 A 1 
ATOM 4096 O OE1 . GLU A 0 535 . -64.561 7.105   57.468   1.00 38.42 535 A 1 
ATOM 4097 O OE2 . GLU A 0 535 . -63.023 6.403   58.895   1.00 38.42 535 A 1 
ATOM 4098 N N   . TYR A 0 536 . -62.017 0.890   57.339   1.00 40.22 536 A 1 
ATOM 4099 C CA  . TYR A 0 536 . -61.130 -0.271  57.230   1.00 40.22 536 A 1 
ATOM 4100 C C   . TYR A 0 536 . -59.823 0.148   56.547   1.00 40.22 536 A 1 
ATOM 4101 C CB  . TYR A 0 536 . -61.812 -1.375  56.403   1.00 40.22 536 A 1 
ATOM 4102 O O   . TYR A 0 536 . -59.881 0.765   55.484   1.00 40.22 536 A 1 
ATOM 4103 C CG  . TYR A 0 536 . -63.065 -1.990  57.006   1.00 40.22 536 A 1 
ATOM 4104 C CD1 . TYR A 0 536 . -62.971 -3.199  57.722   1.00 40.22 536 A 1 
ATOM 4105 C CD2 . TYR A 0 536 . -64.324 -1.386  56.811   1.00 40.22 536 A 1 
ATOM 4106 C CE1 . TYR A 0 536 . -64.131 -3.807  58.241   1.00 40.22 536 A 1 
ATOM 4107 C CE2 . TYR A 0 536 . -65.486 -1.986  57.335   1.00 40.22 536 A 1 
ATOM 4108 O OH  . TYR A 0 536 . -66.509 -3.792  58.544   1.00 40.22 536 A 1 
ATOM 4109 C CZ  . TYR A 0 536 . -65.390 -3.199  58.047   1.00 40.22 536 A 1 
ATOM 4110 N N   . ASP A 0 537 . -58.675 -0.223  57.115   1.00 44.53 537 A 1 
ATOM 4111 C CA  . ASP A 0 537 . -57.347 0.125   56.590   1.00 44.53 537 A 1 
ATOM 4112 C C   . ASP A 0 537 . -56.405 -1.089  56.638   1.00 44.53 537 A 1 
ATOM 4113 C CB  . ASP A 0 537 . -56.795 1.357   57.325   1.00 44.53 537 A 1 
ATOM 4114 O O   . ASP A 0 537 . -55.476 -1.184  57.437   1.00 44.53 537 A 1 
ATOM 4115 C CG  . ASP A 0 537 . -55.534 1.931   56.664   1.00 44.53 537 A 1 
ATOM 4116 O OD1 . ASP A 0 537 . -55.174 1.462   55.556   1.00 44.53 537 A 1 
ATOM 4117 O OD2 . ASP A 0 537 . -54.980 2.880   57.262   1.00 44.53 537 A 1 
ATOM 4118 N N   . SER A 0 538 . -56.704 -2.072  55.786   1.00 47.76 538 A 1 
ATOM 4119 C CA  . SER A 0 538 . -55.914 -3.298  55.622   1.00 47.76 538 A 1 
ATOM 4120 C C   . SER A 0 538 . -54.956 -3.175  54.427   1.00 47.76 538 A 1 
ATOM 4121 C CB  . SER A 0 538 . -56.825 -4.533  55.534   1.00 47.76 538 A 1 
ATOM 4122 O O   . SER A 0 538 . -54.964 -4.005  53.513   1.00 47.76 538 A 1 
ATOM 4123 O OG  . SER A 0 538 . -57.918 -4.504  56.443   1.00 47.76 538 A 1 
ATOM 4124 N N   . SER A 0 539 . -54.203 -2.075  54.389   1.00 49.81 539 A 1 
ATOM 4125 C CA  . SER A 0 539 . -53.458 -1.621  53.211   1.00 49.81 539 A 1 
ATOM 4126 C C   . SER A 0 539 . -52.147 -2.384  52.997   1.00 49.81 539 A 1 
ATOM 4127 C CB  . SER A 0 539 . -53.215 -0.111  53.311   1.00 49.81 539 A 1 
ATOM 4128 O O   . SER A 0 539 . -51.161 -2.173  53.693   1.00 49.81 539 A 1 
ATOM 4129 O OG  . SER A 0 539 . -54.464 0.550   53.213   1.00 49.81 539 A 1 
ATOM 4130 N N   . SER A 0 540 . -52.115 -3.249  51.981   1.00 53.35 540 A 1 
ATOM 4131 C CA  . SER A 0 540 . -50.865 -3.769  51.416   1.00 53.35 540 A 1 
ATOM 4132 C C   . SER A 0 540 . -50.517 -2.958  50.170   1.00 53.35 540 A 1 
ATOM 4133 C CB  . SER A 0 540 . -50.996 -5.266  51.123   1.00 53.35 540 A 1 
ATOM 4134 O O   . SER A 0 540 . -51.230 -3.038  49.161   1.00 53.35 540 A 1 
ATOM 4135 O OG  . SER A 0 540 . -49.805 -5.810  50.583   1.00 53.35 540 A 1 
ATOM 4136 N N   . SER A 0 541 . -49.439 -2.182  50.265   1.00 61.13 541 A 1 
ATOM 4137 C CA  . SER A 0 541 . -48.851 -1.408  49.172   1.00 61.13 541 A 1 
ATOM 4138 C C   . SER A 0 541 . -47.455 -1.929  48.830   1.00 61.13 541 A 1 
ATOM 4139 C CB  . SER A 0 541 . -48.814 0.096   49.492   1.00 61.13 541 A 1 
ATOM 4140 O O   . SER A 0 541 . -46.718 -2.441  49.680   1.00 61.13 541 A 1 
ATOM 4141 O OG  . SER A 0 541 . -48.206 0.349   50.744   1.00 61.13 541 A 1 
ATOM 4142 N N   . SER A 0 542 . -47.105 -1.805  47.558   1.00 68.75 542 A 1 
ATOM 4143 C CA  . SER A 0 542 . -45.719 -1.769  47.103   1.00 68.75 542 A 1 
ATOM 4144 C C   . SER A 0 542 . -45.592 -0.591  46.158   1.00 68.75 542 A 1 
ATOM 4145 C CB  . SER A 0 542 . -45.297 -3.055  46.385   1.00 68.75 542 A 1 
ATOM 4146 O O   . SER A 0 542 . -46.434 -0.487  45.259   1.00 68.75 542 A 1 
ATOM 4147 O OG  . SER A 0 542 . -46.126 -3.305  45.256   1.00 68.75 542 A 1 
ATOM 4148 N N   . ASP A 0 543 . -44.569 0.215   46.372   1.00 76.07 543 A 1 
ATOM 4149 C CA  . ASP A 0 543 . -44.125 1.233   45.431   1.00 76.07 543 A 1 
ATOM 4150 C C   . ASP A 0 543 . -43.037 0.644   44.522   1.00 76.07 543 A 1 
ATOM 4151 C CB  . ASP A 0 543 . -43.652 2.484   46.202   1.00 76.07 543 A 1 
ATOM 4152 O O   . ASP A 0 543 . -42.501 -0.436  44.813   1.00 76.07 543 A 1 
ATOM 4153 C CG  . ASP A 0 543 . -44.368 3.739   45.703   1.00 76.07 543 A 1 
ATOM 4154 O OD1 . ASP A 0 543 . -44.590 3.791   44.474   1.00 76.07 543 A 1 
ATOM 4155 O OD2 . ASP A 0 543 . -44.808 4.536   46.567   1.00 76.07 543 A 1 
ATOM 4156 N N   . TRP A 0 544 . -42.767 1.297   43.396   1.00 81.32 544 A 1 
ATOM 4157 C CA  . TRP A 0 544 . -41.582 1.027   42.577   1.00 81.32 544 A 1 
ATOM 4158 C C   . TRP A 0 544 . -41.341 2.191   41.621   1.00 81.32 544 A 1 
ATOM 4159 C CB  . TRP A 0 544 . -41.721 -0.275  41.771   1.00 81.32 544 A 1 
ATOM 4160 O O   . TRP A 0 544 . -42.145 2.398   40.709   1.00 81.32 544 A 1 
ATOM 4161 C CG  . TRP A 0 544 . -40.513 -0.651  40.961   1.00 81.32 544 A 1 
ATOM 4162 C CD1 . TRP A 0 544 . -39.320 -1.035  41.466   1.00 81.32 544 A 1 
ATOM 4163 C CD2 . TRP A 0 544 . -40.298 -0.547  39.518   1.00 81.32 544 A 1 
ATOM 4164 C CE2 . TRP A 0 544 . -38.968 -0.977  39.221   1.00 81.32 544 A 1 
ATOM 4165 C CE3 . TRP A 0 544 . -41.071 -0.077  38.434   1.00 81.32 544 A 1 
ATOM 4166 N NE1 . TRP A 0 544 . -38.414 -1.260  40.448   1.00 81.32 544 A 1 
ATOM 4167 C CH2 . TRP A 0 544 . -39.261 -0.548  36.859   1.00 81.32 544 A 1 
ATOM 4168 C CZ2 . TRP A 0 544 . -38.452 -0.997  37.917   1.00 81.32 544 A 1 
ATOM 4169 C CZ3 . TRP A 0 544 . -40.563 -0.086  37.121   1.00 81.32 544 A 1 
ATOM 4170 N N   . ASP A 0 545 . -40.229 2.890   41.818   1.00 85.20 545 A 1 
ATOM 4171 C CA  . ASP A 0 545 . -39.749 3.958   40.944   1.00 85.20 545 A 1 
ATOM 4172 C C   . ASP A 0 545 . -38.452 3.503   40.260   1.00 85.20 545 A 1 
ATOM 4173 C CB  . ASP A 0 545 . -39.522 5.262   41.741   1.00 85.20 545 A 1 
ATOM 4174 O O   . ASP A 0 545 . -37.597 2.853   40.866   1.00 85.20 545 A 1 
ATOM 4175 C CG  . ASP A 0 545 . -40.747 6.184   41.886   1.00 85.20 545 A 1 
ATOM 4176 O OD1 . ASP A 0 545 . -41.689 6.070   41.070   1.00 85.20 545 A 1 
ATOM 4177 O OD2 . ASP A 0 545 . -40.679 7.101   42.740   1.00 85.20 545 A 1 
ATOM 4178 N N   . ALA A 0 546 . -38.275 3.873   38.992   1.00 85.26 546 A 1 
ATOM 4179 C CA  . ALA A 0 546 . -37.032 3.647   38.261   1.00 85.26 546 A 1 
ATOM 4180 C C   . ALA A 0 546 . -36.701 4.821   37.334   1.00 85.26 546 A 1 
ATOM 4181 C CB  . ALA A 0 546 . -37.120 2.319   37.502   1.00 85.26 546 A 1 
ATOM 4182 O O   . ALA A 0 546 . -37.588 5.477   36.785   1.00 85.26 546 A 1 
ATOM 4183 N N   . TYR A 0 547 . -35.411 5.078   37.128   1.00 89.17 547 A 1 
ATOM 4184 C CA  . TYR A 0 547 . -34.911 6.122   36.232   1.00 89.17 547 A 1 
ATOM 4185 C C   . TYR A 0 547 . -33.613 5.680   35.558   1.00 89.17 547 A 1 
ATOM 4186 C CB  . TYR A 0 547 . -34.698 7.426   37.024   1.00 89.17 547 A 1 
ATOM 4187 O O   . TYR A 0 547 . -32.762 5.061   36.197   1.00 89.17 547 A 1 
ATOM 4188 C CG  . TYR A 0 547 . -33.960 8.508   36.250   1.00 89.17 547 A 1 
ATOM 4189 C CD1 . TYR A 0 547 . -32.553 8.561   36.295   1.00 89.17 547 A 1 
ATOM 4190 C CD2 . TYR A 0 547 . -34.666 9.390   35.410   1.00 89.17 547 A 1 
ATOM 4191 C CE1 . TYR A 0 547 . -31.851 9.464   35.475   1.00 89.17 547 A 1 
ATOM 4192 C CE2 . TYR A 0 547 . -33.970 10.312  34.602   1.00 89.17 547 A 1 
ATOM 4193 O OH  . TYR A 0 547 . -31.877 11.190  33.816   1.00 89.17 547 A 1 
ATOM 4194 C CZ  . TYR A 0 547 . -32.561 10.336  34.622   1.00 89.17 547 A 1 
ATOM 4195 N N   . GLY A 0 548 . -33.405 6.089   34.305   1.00 88.25 548 A 1 
ATOM 4196 C CA  . GLY A 0 548 . -32.117 5.911   33.647   1.00 88.25 548 A 1 
ATOM 4197 C C   . GLY A 0 548 . -31.848 6.845   32.472   1.00 88.25 548 A 1 
ATOM 4198 O O   . GLY A 0 548 . -32.693 7.645   32.052   1.00 88.25 548 A 1 
ATOM 4199 N N   . ARG A 0 549 . -30.612 6.759   31.977   1.00 91.84 549 A 1 
ATOM 4200 C CA  . ARG A 0 549 . -30.068 7.565   30.884   1.00 91.84 549 A 1 
ATOM 4201 C C   . ARG A 0 549 . -28.976 6.811   30.123   1.00 91.84 549 A 1 
ATOM 4202 C CB  . ARG A 0 549 . -29.511 8.863   31.475   1.00 91.84 549 A 1 
ATOM 4203 O O   . ARG A 0 549 . -28.039 6.343   30.756   1.00 91.84 549 A 1 
ATOM 4204 C CG  . ARG A 0 549 . -28.955 9.794   30.394   1.00 91.84 549 A 1 
ATOM 4205 C CD  . ARG A 0 549 . -28.468 11.070  31.073   1.00 91.84 549 A 1 
ATOM 4206 N NE  . ARG A 0 549 . -28.243 12.138  30.088   1.00 91.84 549 A 1 
ATOM 4207 N NH1 . ARG A 0 549 . -26.415 13.104  31.058   1.00 91.84 549 A 1 
ATOM 4208 N NH2 . ARG A 0 549 . -27.250 13.965  29.193   1.00 91.84 549 A 1 
ATOM 4209 C CZ  . ARG A 0 549 . -27.322 13.071  30.128   1.00 91.84 549 A 1 
ATOM 4210 N N   . ASP A 0 550 . -29.082 6.828   28.800   1.00 89.49 550 A 1 
ATOM 4211 C CA  . ASP A 0 550 . -28.128 6.305   27.807   1.00 89.49 550 A 1 
ATOM 4212 C C   . ASP A 0 550 . -27.415 7.503   27.132   1.00 89.49 550 A 1 
ATOM 4213 C CB  . ASP A 0 550 . -28.946 5.429   26.829   1.00 89.49 550 A 1 
ATOM 4214 O O   . ASP A 0 550 . -28.027 8.557   26.926   1.00 89.49 550 A 1 
ATOM 4215 C CG  . ASP A 0 550 . -28.240 4.878   25.575   1.00 89.49 550 A 1 
ATOM 4216 O OD1 . ASP A 0 550 . -27.232 5.476   25.126   1.00 89.49 550 A 1 
ATOM 4217 O OD2 . ASP A 0 550 . -28.811 3.934   24.977   1.00 89.49 550 A 1 
ATOM 4218 N N   . GLN A 0 551 . -26.117 7.388   26.830   1.00 92.52 551 A 1 
ATOM 4219 C CA  . GLN A 0 551 . -25.277 8.456   26.260   1.00 92.52 551 A 1 
ATOM 4220 C C   . GLN A 0 551 . -24.340 7.949   25.115   1.00 92.52 551 A 1 
ATOM 4221 C CB  . GLN A 0 551 . -24.495 9.144   27.411   1.00 92.52 551 A 1 
ATOM 4222 O O   . GLN A 0 551 . -23.144 8.258   25.121   1.00 92.52 551 A 1 
ATOM 4223 C CG  . GLN A 0 551 . -25.270 9.976   28.460   1.00 92.52 551 A 1 
ATOM 4224 C CD  . GLN A 0 551 . -25.082 11.485  28.310   1.00 92.52 551 A 1 
ATOM 4225 N NE2 . GLN A 0 551 . -25.534 12.041  27.210   1.00 92.52 551 A 1 
ATOM 4226 O OE1 . GLN A 0 551 . -24.601 12.211  29.185   1.00 92.52 551 A 1 
ATOM 4227 N N   . ASP A 0 552 . -24.850 7.207   24.112   1.00 90.82 552 A 1 
ATOM 4228 C CA  . ASP A 0 552 . -24.084 6.726   22.922   1.00 90.82 552 A 1 
ATOM 4229 C C   . ASP A 0 552 . -23.395 7.863   22.123   1.00 90.82 552 A 1 
ATOM 4230 C CB  . ASP A 0 552 . -24.993 5.877   21.974   1.00 90.82 552 A 1 
ATOM 4231 O O   . ASP A 0 552 . -24.035 8.796   21.625   1.00 90.82 552 A 1 
ATOM 4232 C CG  . ASP A 0 552 . -24.357 5.334   20.649   1.00 90.82 552 A 1 
ATOM 4233 O OD1 . ASP A 0 552 . -23.114 5.333   20.470   1.00 90.82 552 A 1 
ATOM 4234 O OD2 . ASP A 0 552 . -25.075 4.962   19.671   1.00 90.82 552 A 1 
ATOM 4235 N N   . LEU A 0 553 . -22.081 7.753   21.890   1.00 94.64 553 A 1 
ATOM 4236 C CA  . LEU A 0 553 . -21.301 8.593   20.973   1.00 94.64 553 A 1 
ATOM 4237 C C   . LEU A 0 553 . -20.432 7.750   20.027   1.00 94.64 553 A 1 
ATOM 4238 C CB  . LEU A 0 553 . -20.455 9.591   21.784   1.00 94.64 553 A 1 
ATOM 4239 O O   . LEU A 0 553 . -19.464 7.102   20.424   1.00 94.64 553 A 1 
ATOM 4240 C CG  . LEU A 0 553 . -19.472 10.439  20.948   1.00 94.64 553 A 1 
ATOM 4241 C CD1 . LEU A 0 553 . -20.174 11.383  19.969   1.00 94.64 553 A 1 
ATOM 4242 C CD2 . LEU A 0 553 . -18.594 11.294  21.861   1.00 94.64 553 A 1 
ATOM 4243 N N   . SER A 0 554 . -20.664 7.889   18.720   1.00 95.62 554 A 1 
ATOM 4244 C CA  . SER A 0 554 . -19.945 7.148   17.679   1.00 95.62 554 A 1 
ATOM 4245 C C   . SER A 0 554 . -19.392 8.075   16.591   1.00 95.62 554 A 1 
ATOM 4246 C CB  . SER A 0 554 . -20.893 6.082   17.140   1.00 95.62 554 A 1 
ATOM 4247 O O   . SER A 0 554 . -20.144 8.724   15.858   1.00 95.62 554 A 1 
ATOM 4248 O OG  . SER A 0 554 . -20.325 5.275   16.117   1.00 95.62 554 A 1 
ATOM 4249 N N   . VAL A 0 555 . -18.062 8.124   16.450   1.00 96.60 555 A 1 
ATOM 4250 C CA  . VAL A 0 555 . -17.344 8.979   15.486   1.00 96.60 555 A 1 
ATOM 4251 C C   . VAL A 0 555 . -16.462 8.133   14.574   1.00 96.60 555 A 1 
ATOM 4252 C CB  . VAL A 0 555 . -16.506 10.070  16.187   1.00 96.60 555 A 1 
ATOM 4253 O O   . VAL A 0 555 . -15.559 7.440   15.033   1.00 96.60 555 A 1 
ATOM 4254 C CG1 . VAL A 0 555 . -15.783 10.967  15.169   1.00 96.60 555 A 1 
ATOM 4255 C CG2 . VAL A 0 555 . -17.372 10.970  17.076   1.00 96.60 555 A 1 
ATOM 4256 N N   . GLN A 0 556 . -16.690 8.243   13.267   1.00 96.12 556 A 1 
ATOM 4257 C CA  . GLN A 0 556 . -15.914 7.576   12.223   1.00 96.12 556 A 1 
ATOM 4258 C C   . GLN A 0 556 . -15.296 8.617   11.293   1.00 96.12 556 A 1 
ATOM 4259 C CB  . GLN A 0 556 . -16.802 6.567   11.476   1.00 96.12 556 A 1 
ATOM 4260 O O   . GLN A 0 556 . -15.996 9.476   10.756   1.00 96.12 556 A 1 
ATOM 4261 C CG  . GLN A 0 556 . -17.039 5.357   12.386   1.00 96.12 556 A 1 
ATOM 4262 C CD  . GLN A 0 556 . -17.986 4.294   11.845   1.00 96.12 556 A 1 
ATOM 4263 N NE2 . GLN A 0 556 . -17.937 3.130   12.452   1.00 96.12 556 A 1 
ATOM 4264 O OE1 . GLN A 0 556 . -18.788 4.486   10.932   1.00 96.12 556 A 1 
ATOM 4265 N N   . GLU A 0 557 . -13.983 8.549   11.112   1.00 96.01 557 A 1 
ATOM 4266 C CA  . GLU A 0 557 . -13.173 9.496   10.344   1.00 96.01 557 A 1 
ATOM 4267 C C   . GLU A 0 557 . -12.201 8.732   9.443    1.00 96.01 557 A 1 
ATOM 4268 C CB  . GLU A 0 557 . -12.391 10.408  11.309   1.00 96.01 557 A 1 
ATOM 4269 O O   . GLU A 0 557 . -11.568 7.773   9.884    1.00 96.01 557 A 1 
ATOM 4270 C CG  . GLU A 0 557 . -13.281 11.474  11.967   1.00 96.01 557 A 1 
ATOM 4271 C CD  . GLU A 0 557 . -12.680 12.136  13.215   1.00 96.01 557 A 1 
ATOM 4272 O OE1 . GLU A 0 557 . -13.372 13.003  13.801   1.00 96.01 557 A 1 
ATOM 4273 O OE2 . GLU A 0 557 . -11.556 11.810  13.654   1.00 96.01 557 A 1 
ATOM 4274 N N   . SER A 0 558 . -12.041 9.170   8.195    1.00 95.10 558 A 1 
ATOM 4275 C CA  . SER A 0 558 . -10.996 8.666   7.302    1.00 95.10 558 A 1 
ATOM 4276 C C   . SER A 0 558 . -10.447 9.756   6.387    1.00 95.10 558 A 1 
ATOM 4277 C CB  . SER A 0 558 . -11.477 7.452   6.495    1.00 95.10 558 A 1 
ATOM 4278 O O   . SER A 0 558 . -11.165 10.676  5.993    1.00 95.10 558 A 1 
ATOM 4279 O OG  . SER A 0 558 . -12.508 7.784   5.584    1.00 95.10 558 A 1 
ATOM 4280 N N   . TYR A 0 559 . -9.172  9.621   6.040    1.00 96.46 559 A 1 
ATOM 4281 C CA  . TYR A 0 559 . -8.431  10.467  5.113    1.00 96.46 559 A 1 
ATOM 4282 C C   . TYR A 0 559 . -7.542  9.579   4.235    1.00 96.46 559 A 1 
ATOM 4283 C CB  . TYR A 0 559 . -7.601  11.472  5.920    1.00 96.46 559 A 1 
ATOM 4284 O O   . TYR A 0 559 . -6.890  8.672   4.755    1.00 96.46 559 A 1 
ATOM 4285 C CG  . TYR A 0 559 . -6.708  12.387  5.106    1.00 96.46 559 A 1 
ATOM 4286 C CD1 . TYR A 0 559 . -5.329  12.117  4.981    1.00 96.46 559 A 1 
ATOM 4287 C CD2 . TYR A 0 559 . -7.258  13.524  4.487    1.00 96.46 559 A 1 
ATOM 4288 C CE1 . TYR A 0 559 . -4.499  13.005  4.268    1.00 96.46 559 A 1 
ATOM 4289 C CE2 . TYR A 0 559 . -6.431  14.410  3.774    1.00 96.46 559 A 1 
ATOM 4290 O OH  . TYR A 0 559 . -4.246  15.028  2.998    1.00 96.46 559 A 1 
ATOM 4291 C CZ  . TYR A 0 559 . -5.047  14.160  3.669    1.00 96.46 559 A 1 
ATOM 4292 N N   . ASP A 0 560 . -7.517  9.832   2.931    1.00 94.83 560 A 1 
ATOM 4293 C CA  . ASP A 0 560 . -6.603  9.206   1.968    1.00 94.83 560 A 1 
ATOM 4294 C C   . ASP A 0 560 . -6.105  10.287  1.007    1.00 94.83 560 A 1 
ATOM 4295 C CB  . ASP A 0 560 . -7.310  8.057   1.221    1.00 94.83 560 A 1 
ATOM 4296 O O   . ASP A 0 560 . -6.897  10.943  0.330    1.00 94.83 560 A 1 
ATOM 4297 C CG  . ASP A 0 560 . -6.434  7.271   0.223    1.00 94.83 560 A 1 
ATOM 4298 O OD1 . ASP A 0 560 . -5.321  7.720   -0.145   1.00 94.83 560 A 1 
ATOM 4299 O OD2 . ASP A 0 560 . -6.886  6.174   -0.172   1.00 94.83 560 A 1 
ATOM 4300 N N   . MET A 0 561 . -4.790  10.478  0.960    1.00 95.46 561 A 1 
ATOM 4301 C CA  . MET A 0 561 . -4.116  11.307  -0.029   1.00 95.46 561 A 1 
ATOM 4302 C C   . MET A 0 561 . -3.198  10.419  -0.866   1.00 95.46 561 A 1 
ATOM 4303 C CB  . MET A 0 561 . -3.360  12.432  0.685    1.00 95.46 561 A 1 
ATOM 4304 O O   . MET A 0 561 . -2.335  9.727   -0.328   1.00 95.46 561 A 1 
ATOM 4305 C CG  . MET A 0 561 . -2.581  13.327  -0.288   1.00 95.46 561 A 1 
ATOM 4306 S SD  . MET A 0 561 . -1.560  14.625  0.472    1.00 95.46 561 A 1 
ATOM 4307 C CE  . MET A 0 561 . -0.484  13.633  1.544    1.00 95.46 561 A 1 
ATOM 4308 N N   . THR A 0 562 . -3.338  10.468  -2.190   1.00 94.72 562 A 1 
ATOM 4309 C CA  . THR A 0 562 . -2.535  9.683   -3.135   1.00 94.72 562 A 1 
ATOM 4310 C C   . THR A 0 562 . -2.023  10.556  -4.276   1.00 94.72 562 A 1 
ATOM 4311 C CB  . THR A 0 562 . -3.336  8.489   -3.673   1.00 94.72 562 A 1 
ATOM 4312 O O   . THR A 0 562 . -2.787  11.037  -5.114   1.00 94.72 562 A 1 
ATOM 4313 C CG2 . THR A 0 562 . -2.543  7.687   -4.711   1.00 94.72 562 A 1 
ATOM 4314 O OG1 . THR A 0 562 . -3.595  7.572   -2.639   1.00 94.72 562 A 1 
ATOM 4315 N N   . TRP A 0 563 . -0.701  10.694  -4.355   1.00 92.59 563 A 1 
ATOM 4316 C CA  . TRP A 0 563 . 0.008   11.503  -5.341   1.00 92.59 563 A 1 
ATOM 4317 C C   . TRP A 0 563 . 0.989   10.651  -6.144   1.00 92.59 563 A 1 
ATOM 4318 C CB  . TRP A 0 563 . 0.744   12.622  -4.603   1.00 92.59 563 A 1 
ATOM 4319 O O   . TRP A 0 563 . 1.799   9.910   -5.583   1.00 92.59 563 A 1 
ATOM 4320 C CG  . TRP A 0 563 . 1.412   13.647  -5.465   1.00 92.59 563 A 1 
ATOM 4321 C CD1 . TRP A 0 563 . 0.752   14.511  -6.263   1.00 92.59 563 A 1 
ATOM 4322 C CD2 . TRP A 0 563 . 2.811   14.061  -5.492   1.00 92.59 563 A 1 
ATOM 4323 C CE2 . TRP A 0 563 . 2.908   15.255  -6.270   1.00 92.59 563 A 1 
ATOM 4324 C CE3 . TRP A 0 563 . 3.989   13.607  -4.859   1.00 92.59 563 A 1 
ATOM 4325 N NE1 . TRP A 0 563 . 1.624   15.465  -6.742   1.00 92.59 563 A 1 
ATOM 4326 C CH2 . TRP A 0 563 . 5.260   15.507  -5.720   1.00 92.59 563 A 1 
ATOM 4327 C CZ2 . TRP A 0 563 . 4.105   15.988  -6.364   1.00 92.59 563 A 1 
ATOM 4328 C CZ3 . TRP A 0 563 . 5.201   14.314  -4.977   1.00 92.59 563 A 1 
ATOM 4329 N N   . ALA A 0 564 . 0.977   10.780  -7.470   1.00 94.86 564 A 1 
ATOM 4330 C CA  . ALA A 0 564 . 1.959   10.116  -8.321   1.00 94.86 564 A 1 
ATOM 4331 C C   . ALA A 0 564 . 2.413   11.001  -9.482   1.00 94.86 564 A 1 
ATOM 4332 C CB  . ALA A 0 564 . 1.415   8.764   -8.799   1.00 94.86 564 A 1 
ATOM 4333 O O   . ALA A 0 564 . 1.642   11.782  -10.037  1.00 94.86 564 A 1 
ATOM 4334 N N   . LYS A 0 565 . 3.674   10.847  -9.892   1.00 93.53 565 A 1 
ATOM 4335 C CA  . LYS A 0 565 . 4.240   11.484  -11.087  1.00 93.53 565 A 1 
ATOM 4336 C C   . LYS A 0 565 . 5.133   10.517  -11.849  1.00 93.53 565 A 1 
ATOM 4337 C CB  . LYS A 0 565 . 5.005   12.771  -10.730  1.00 93.53 565 A 1 
ATOM 4338 O O   . LYS A 0 565 . 5.889   9.760   -11.237  1.00 93.53 565 A 1 
ATOM 4339 C CG  . LYS A 0 565 . 4.054   13.863  -10.226  1.00 93.53 565 A 1 
ATOM 4340 C CD  . LYS A 0 565 . 4.755   15.211  -10.062  1.00 93.53 565 A 1 
ATOM 4341 C CE  . LYS A 0 565 . 3.680   16.247  -9.721   1.00 93.53 565 A 1 
ATOM 4342 N NZ  . LYS A 0 565 . 4.260   17.597  -9.537   1.00 93.53 565 A 1 
ATOM 4343 N N   . SER A 0 566 . 5.084   10.587  -13.176  1.00 92.04 566 A 1 
ATOM 4344 C CA  . SER A 0 566 . 6.086   9.980   -14.051  1.00 92.04 566 A 1 
ATOM 4345 C C   . SER A 0 566 . 6.594   10.984  -15.078  1.00 92.04 566 A 1 
ATOM 4346 C CB  . SER A 0 566 . 5.602   8.678   -14.709  1.00 92.04 566 A 1 
ATOM 4347 O O   . SER A 0 566 . 5.839   11.808  -15.598  1.00 92.04 566 A 1 
ATOM 4348 O OG  . SER A 0 566 . 4.753   8.873   -15.824  1.00 92.04 566 A 1 
ATOM 4349 N N   . TYR A 0 567 . 7.883   10.876  -15.368  1.00 89.80 567 A 1 
ATOM 4350 C CA  . TYR A 0 567 . 8.554   11.497  -16.496  1.00 89.80 567 A 1 
ATOM 4351 C C   . TYR A 0 567 . 9.261   10.376  -17.249  1.00 89.80 567 A 1 
ATOM 4352 C CB  . TYR A 0 567 . 9.551   12.555  -16.004  1.00 89.80 567 A 1 
ATOM 4353 O O   . TYR A 0 567 . 10.048  9.645   -16.653  1.00 89.80 567 A 1 
ATOM 4354 C CG  . TYR A 0 567 . 8.920   13.689  -15.219  1.00 89.80 567 A 1 
ATOM 4355 C CD1 . TYR A 0 567 . 8.448   14.829  -15.896  1.00 89.80 567 A 1 
ATOM 4356 C CD2 . TYR A 0 567 . 8.789   13.596  -13.819  1.00 89.80 567 A 1 
ATOM 4357 C CE1 . TYR A 0 567 . 7.845   15.879  -15.178  1.00 89.80 567 A 1 
ATOM 4358 C CE2 . TYR A 0 567 . 8.182   14.642  -13.095  1.00 89.80 567 A 1 
ATOM 4359 O OH  . TYR A 0 567 . 7.116   16.797  -13.087  1.00 89.80 567 A 1 
ATOM 4360 C CZ  . TYR A 0 567 . 7.709   15.784  -13.775  1.00 89.80 567 A 1 
ATOM 4361 N N   . ASP A 0 568 . 8.969   10.231  -18.532  1.00 90.63 568 A 1 
ATOM 4362 C CA  . ASP A 0 568 . 9.643   9.310   -19.438  1.00 90.63 568 A 1 
ATOM 4363 C C   . ASP A 0 568 . 10.190  10.162  -20.604  1.00 90.63 568 A 1 
ATOM 4364 C CB  . ASP A 0 568 . 8.670   8.188   -19.872  1.00 90.63 568 A 1 
ATOM 4365 O O   . ASP A 0 568 . 9.455   10.976  -21.173  1.00 90.63 568 A 1 
ATOM 4366 C CG  . ASP A 0 568 . 8.052   7.364   -18.714  1.00 90.63 568 A 1 
ATOM 4367 O OD1 . ASP A 0 568 . 8.677   6.377   -18.240  1.00 90.63 568 A 1 
ATOM 4368 O OD2 . ASP A 0 568 . 6.899   7.644   -18.297  1.00 90.63 568 A 1 
ATOM 4369 N N   . ALA A 0 569 . 11.481  10.042  -20.909  1.00 87.34 569 A 1 
ATOM 4370 C CA  . ALA A 0 569 . 12.171  10.787  -21.962  1.00 87.34 569 A 1 
ATOM 4371 C C   . ALA A 0 569 . 13.063  9.838   -22.773  1.00 87.34 569 A 1 
ATOM 4372 C CB  . ALA A 0 569 . 12.975  11.935  -21.338  1.00 87.34 569 A 1 
ATOM 4373 O O   . ALA A 0 569 . 13.793  9.036   -22.193  1.00 87.34 569 A 1 
ATOM 4374 N N   . GLU A 0 570 . 12.978  9.919   -24.098  1.00 86.70 570 A 1 
ATOM 4375 C CA  . GLU A 0 570 . 13.609  8.999   -25.052  1.00 86.70 570 A 1 
ATOM 4376 C C   . GLU A 0 570 . 14.143  9.817   -26.244  1.00 86.70 570 A 1 
ATOM 4377 C CB  . GLU A 0 570 . 12.567  7.935   -25.486  1.00 86.70 570 A 1 
ATOM 4378 O O   . GLU A 0 570 . 13.395  10.604  -26.829  1.00 86.70 570 A 1 
ATOM 4379 C CG  . GLU A 0 570 . 12.306  6.885   -24.381  1.00 86.70 570 A 1 
ATOM 4380 C CD  . GLU A 0 570 . 11.040  6.017   -24.529  1.00 86.70 570 A 1 
ATOM 4381 O OE1 . GLU A 0 570 . 10.630  5.427   -23.489  1.00 86.70 570 A 1 
ATOM 4382 O OE2 . GLU A 0 570 . 10.473  5.923   -25.639  1.00 86.70 570 A 1 
ATOM 4383 N N   . SER A 0 571 . 15.423  9.657   -26.594  1.00 81.88 571 A 1 
ATOM 4384 C CA  . SER A 0 571 . 16.091  10.377  -27.694  1.00 81.88 571 A 1 
ATOM 4385 C C   . SER A 0 571 . 16.909  9.441   -28.591  1.00 81.88 571 A 1 
ATOM 4386 C CB  . SER A 0 571 . 16.947  11.544  -27.175  1.00 81.88 571 A 1 
ATOM 4387 O O   . SER A 0 571 . 17.464  8.446   -28.122  1.00 81.88 571 A 1 
ATOM 4388 O OG  . SER A 0 571 . 17.820  11.157  -26.126  1.00 81.88 571 A 1 
ATOM 4389 N N   . TYR A 0 572 . 16.969  9.743   -29.893  1.00 71.64 572 A 1 
ATOM 4390 C CA  . TYR A 0 572 . 17.588  8.887   -30.917  1.00 71.64 572 A 1 
ATOM 4391 C C   . TYR A 0 572 . 18.169  9.705   -32.082  1.00 71.64 572 A 1 
ATOM 4392 C CB  . TYR A 0 572 . 16.523  7.913   -31.434  1.00 71.64 572 A 1 
ATOM 4393 O O   . TYR A 0 572 . 17.451  10.496  -32.682  1.00 71.64 572 A 1 
ATOM 4394 C CG  . TYR A 0 572 . 17.068  6.882   -32.395  1.00 71.64 572 A 1 
ATOM 4395 C CD1 . TYR A 0 572 . 16.792  6.941   -33.773  1.00 71.64 572 A 1 
ATOM 4396 C CD2 . TYR A 0 572 . 17.885  5.865   -31.886  1.00 71.64 572 A 1 
ATOM 4397 C CE1 . TYR A 0 572 . 17.308  5.947   -34.628  1.00 71.64 572 A 1 
ATOM 4398 C CE2 . TYR A 0 572 . 18.395  4.863   -32.725  1.00 71.64 572 A 1 
ATOM 4399 O OH  . TYR A 0 572 . 18.563  3.904   -34.900  1.00 71.64 572 A 1 
ATOM 4400 C CZ  . TYR A 0 572 . 18.098  4.900   -34.101  1.00 71.64 572 A 1 
ATOM 4401 N N   . ASP A 0 573 . 19.454  9.549   -32.399  1.00 59.10 573 A 1 
ATOM 4402 C CA  . ASP A 0 573 . 20.258  10.569  -33.113  1.00 59.10 573 A 1 
ATOM 4403 C C   . ASP A 0 573 . 21.199  9.898   -34.181  1.00 59.10 573 A 1 
ATOM 4404 C CB  . ASP A 0 573 . 20.827  11.436  -31.964  1.00 59.10 573 A 1 
ATOM 4405 O O   . ASP A 0 573 . 20.849  8.795   -34.597  1.00 59.10 573 A 1 
ATOM 4406 C CG  . ASP A 0 573 . 21.118  12.878  -32.357  1.00 59.10 573 A 1 
ATOM 4407 O OD1 . ASP A 0 573 . 21.161  13.136  -33.576  1.00 59.10 573 A 1 
ATOM 4408 O OD2 . ASP A 0 573 . 21.214  13.737  -31.458  1.00 59.10 573 A 1 
ATOM 4409 N N   . GLU A 0 574 . 22.339  10.327  -34.766  1.00 57.39 574 A 1 
ATOM 4410 C CA  . GLU A 0 574 . 23.300  11.466  -34.752  1.00 57.39 574 A 1 
ATOM 4411 C C   . GLU A 0 574 . 24.388  11.190  -35.857  1.00 57.39 574 A 1 
ATOM 4412 C CB  . GLU A 0 574 . 23.989  11.628  -33.354  1.00 57.39 574 A 1 
ATOM 4413 O O   . GLU A 0 574 . 25.584  11.307  -35.594  1.00 57.39 574 A 1 
ATOM 4414 C CG  . GLU A 0 574 . 24.371  12.989  -32.715  1.00 57.39 574 A 1 
ATOM 4415 C CD  . GLU A 0 574 . 25.783  13.513  -33.037  1.00 57.39 574 A 1 
ATOM 4416 O OE1 . GLU A 0 574 . 25.943  14.730  -33.312  1.00 57.39 574 A 1 
ATOM 4417 O OE2 . GLU A 0 574 . 26.731  12.714  -33.212  1.00 57.39 574 A 1 
ATOM 4418 N N   . TRP A 0 575 . 24.062  10.782  -37.102  1.00 73.57 575 A 1 
ATOM 4419 C CA  . TRP A 0 575 . 25.054  10.241  -38.082  1.00 73.57 575 A 1 
ATOM 4420 C C   . TRP A 0 575 . 25.754  11.231  -39.046  1.00 73.57 575 A 1 
ATOM 4421 C CB  . TRP A 0 575 . 24.482  9.009   -38.804  1.00 73.57 575 A 1 
ATOM 4422 O O   . TRP A 0 575 . 25.264  12.333  -39.304  1.00 73.57 575 A 1 
ATOM 4423 C CG  . TRP A 0 575 . 23.263  9.242   -39.640  1.00 73.57 575 A 1 
ATOM 4424 C CD1 . TRP A 0 575 . 22.001  8.950   -39.257  1.00 73.57 575 A 1 
ATOM 4425 C CD2 . TRP A 0 575 . 23.155  9.791   -40.990  1.00 73.57 575 A 1 
ATOM 4426 C CE2 . TRP A 0 575 . 21.771  9.856   -41.337  1.00 73.57 575 A 1 
ATOM 4427 C CE3 . TRP A 0 575 . 24.079  10.234  -41.963  1.00 73.57 575 A 1 
ATOM 4428 N NE1 . TRP A 0 575 . 21.116  9.319   -40.249  1.00 73.57 575 A 1 
ATOM 4429 C CH2 . TRP A 0 575 . 22.273  10.810  -43.507  1.00 73.57 575 A 1 
ATOM 4430 C CZ2 . TRP A 0 575 . 21.326  10.366  -42.567  1.00 73.57 575 A 1 
ATOM 4431 C CZ3 . TRP A 0 575 . 23.645  10.730  -43.208  1.00 73.57 575 A 1 
ATOM 4432 N N   . ASP A 0 576 . 26.927  10.825  -39.564  1.00 72.26 576 A 1 
ATOM 4433 C CA  . ASP A 0 576 . 27.841  11.539  -40.481  1.00 72.26 576 A 1 
ATOM 4434 C C   . ASP A 0 576 . 28.507  10.578  -41.503  1.00 72.26 576 A 1 
ATOM 4435 C CB  . ASP A 0 576 . 28.921  12.283  -39.660  1.00 72.26 576 A 1 
ATOM 4436 O O   . ASP A 0 576 . 28.790  9.414   -41.206  1.00 72.26 576 A 1 
ATOM 4437 C CG  . ASP A 0 576 . 29.804  13.246  -40.477  1.00 72.26 576 A 1 
ATOM 4438 O OD1 . ASP A 0 576 . 29.327  13.771  -41.505  1.00 72.26 576 A 1 
ATOM 4439 O OD2 . ASP A 0 576 . 30.947  13.538  -40.042  1.00 72.26 576 A 1 
ATOM 4440 N N   . ASN A 0 577 . 28.767  11.072  -42.714  1.00 69.26 577 A 1 
ATOM 4441 C CA  . ASN A 0 577 . 29.348  10.350  -43.850  1.00 69.26 577 A 1 
ATOM 4442 C C   . ASN A 0 577 . 30.129  11.330  -44.736  1.00 69.26 577 A 1 
ATOM 4443 C CB  . ASN A 0 577 . 28.200  9.699   -44.653  1.00 69.26 577 A 1 
ATOM 4444 O O   . ASN A 0 577 . 29.532  12.266  -45.281  1.00 69.26 577 A 1 
ATOM 4445 C CG  . ASN A 0 577 . 28.643  8.993   -45.928  1.00 69.26 577 A 1 
ATOM 4446 N ND2 . ASN A 0 577 . 29.009  9.711   -46.967  1.00 69.26 577 A 1 
ATOM 4447 O OD1 . ASN A 0 577 . 28.607  7.778   -46.017  1.00 69.26 577 A 1 
ATOM 4448 N N   . LYS A 0 578 . 31.416  11.062  -44.967  1.00 67.08 578 A 1 
ATOM 4449 C CA  . LYS A 0 578 . 32.287  11.836  -45.863  1.00 67.08 578 A 1 
ATOM 4450 C C   . LYS A 0 578 . 32.911  10.947  -46.928  1.00 67.08 578 A 1 
ATOM 4451 C CB  . LYS A 0 578 . 33.402  12.523  -45.073  1.00 67.08 578 A 1 
ATOM 4452 O O   . LYS A 0 578 . 33.355  9.848   -46.611  1.00 67.08 578 A 1 
ATOM 4453 C CG  . LYS A 0 578 . 32.842  13.506  -44.046  1.00 67.08 578 A 1 
ATOM 4454 C CD  . LYS A 0 578 . 33.985  14.213  -43.317  1.00 67.08 578 A 1 
ATOM 4455 C CE  . LYS A 0 578 . 33.383  14.998  -42.151  1.00 67.08 578 A 1 
ATOM 4456 N NZ  . LYS A 0 578 . 33.406  14.193  -40.915  1.00 67.08 578 A 1 
ATOM 4457 N N   . ASP A 0 579 . 32.941  11.504  -48.127  1.00 68.16 579 A 1 
ATOM 4458 C CA  . ASP A 0 579 . 33.418  10.954  -49.390  1.00 68.16 579 A 1 
ATOM 4459 C C   . ASP A 0 579 . 34.315  12.062  -49.983  1.00 68.16 579 A 1 
ATOM 4460 C CB  . ASP A 0 579 . 32.134  10.650  -50.191  1.00 68.16 579 A 1 
ATOM 4461 O O   . ASP A 0 579 . 33.824  13.134  -50.349  1.00 68.16 579 A 1 
ATOM 4462 C CG  . ASP A 0 579 . 32.294  10.171  -51.634  1.00 68.16 579 A 1 
ATOM 4463 O OD1 . ASP A 0 579 . 33.350  10.448  -52.239  1.00 68.16 579 A 1 
ATOM 4464 O OD2 . ASP A 0 579 . 31.285  9.614   -52.138  1.00 68.16 579 A 1 
ATOM 4465 N N   . ASP A 0 580 . 35.639  11.891  -49.894  1.00 64.13 580 A 1 
ATOM 4466 C CA  . ASP A 0 580 . 36.659  12.929  -50.154  1.00 64.13 580 A 1 
ATOM 4467 C C   . ASP A 0 580 . 37.548  12.543  -51.367  1.00 64.13 580 A 1 
ATOM 4468 C CB  . ASP A 0 580 . 37.412  13.244  -48.832  1.00 64.13 580 A 1 
ATOM 4469 O O   . ASP A 0 580 . 38.774  12.713  -51.373  1.00 64.13 580 A 1 
ATOM 4470 C CG  . ASP A 0 580 . 37.504  14.734  -48.467  1.00 64.13 580 A 1 
ATOM 4471 O OD1 . ASP A 0 580 . 37.730  15.562  -49.382  1.00 64.13 580 A 1 
ATOM 4472 O OD2 . ASP A 0 580 . 37.508  15.057  -47.254  1.00 64.13 580 A 1 
ATOM 4473 N N   . ASP A 0 581 . 36.910  11.970  -52.387  1.00 68.34 581 A 1 
ATOM 4474 C CA  . ASP A 0 581 . 37.489  11.224  -53.507  1.00 68.34 581 A 1 
ATOM 4475 C C   . ASP A 0 581 . 38.413  12.045  -54.437  1.00 68.34 581 A 1 
ATOM 4476 C CB  . ASP A 0 581 . 36.301  10.613  -54.280  1.00 68.34 581 A 1 
ATOM 4477 O O   . ASP A 0 581 . 38.084  13.155  -54.876  1.00 68.34 581 A 1 
ATOM 4478 C CG  . ASP A 0 581 . 36.672  9.368   -55.077  1.00 68.34 581 A 1 
ATOM 4479 O OD1 . ASP A 0 581 . 37.562  8.633   -54.600  1.00 68.34 581 A 1 
ATOM 4480 O OD2 . ASP A 0 581 . 36.159  9.222   -56.213  1.00 68.34 581 A 1 
ATOM 4481 N N   . LYS A 0 582 . 39.601  11.516  -54.780  1.00 61.75 582 A 1 
ATOM 4482 C CA  . LYS A 0 582 . 40.593  12.206  -55.640  1.00 61.75 582 A 1 
ATOM 4483 C C   . LYS A 0 582 . 41.150  11.285  -56.718  1.00 61.75 582 A 1 
ATOM 4484 C CB  . LYS A 0 582 . 41.737  12.789  -54.794  1.00 61.75 582 A 1 
ATOM 4485 O O   . LYS A 0 582 . 41.966  10.405  -56.449  1.00 61.75 582 A 1 
ATOM 4486 C CG  . LYS A 0 582 . 41.254  13.895  -53.848  1.00 61.75 582 A 1 
ATOM 4487 C CD  . LYS A 0 582 . 42.323  14.289  -52.818  1.00 61.75 582 A 1 
ATOM 4488 C CE  . LYS A 0 582 . 41.697  15.167  -51.720  1.00 61.75 582 A 1 
ATOM 4489 N NZ  . LYS A 0 582 . 40.743  14.411  -50.860  1.00 61.75 582 A 1 
ATOM 4490 N N   . TRP A 0 583 . 40.812  11.576  -57.971  1.00 62.50 583 A 1 
ATOM 4491 C CA  . TRP A 0 583 . 41.207  10.782  -59.135  1.00 62.50 583 A 1 
ATOM 4492 C C   . TRP A 0 583 . 42.092  11.575  -60.107  1.00 62.50 583 A 1 
ATOM 4493 C CB  . TRP A 0 583 . 39.960  10.176  -59.792  1.00 62.50 583 A 1 
ATOM 4494 O O   . TRP A 0 583 . 41.690  12.563  -60.729  1.00 62.50 583 A 1 
ATOM 4495 C CG  . TRP A 0 583 . 38.760  11.065  -59.943  1.00 62.50 583 A 1 
ATOM 4496 C CD1 . TRP A 0 583 . 37.779  11.202  -59.020  1.00 62.50 583 A 1 
ATOM 4497 C CD2 . TRP A 0 583 . 38.335  11.865  -61.088  1.00 62.50 583 A 1 
ATOM 4498 C CE2 . TRP A 0 583 . 37.063  12.441  -60.794  1.00 62.50 583 A 1 
ATOM 4499 C CE3 . TRP A 0 583 . 38.883  12.144  -62.358  1.00 62.50 583 A 1 
ATOM 4500 N NE1 . TRP A 0 583 . 36.794  12.038  -59.503  1.00 62.50 583 A 1 
ATOM 4501 C CH2 . TRP A 0 583 . 36.921  13.446  -62.996  1.00 62.50 583 A 1 
ATOM 4502 C CZ2 . TRP A 0 583 . 36.361  13.221  -61.726  1.00 62.50 583 A 1 
ATOM 4503 C CZ3 . TRP A 0 583 . 38.184  12.914  -63.308  1.00 62.50 583 A 1 
ATOM 4504 N N   . GLY A 0 584 . 43.332  11.115  -60.285  1.00 56.86 584 A 1 
ATOM 4505 C CA  . GLY A 0 584 . 44.246  11.644  -61.297  1.00 56.86 584 A 1 
ATOM 4506 C C   . GLY A 0 584 . 43.920  11.099  -62.689  1.00 56.86 584 A 1 
ATOM 4507 O O   . GLY A 0 584 . 44.289  9.972   -63.009  1.00 56.86 584 A 1 
ATOM 4508 N N   . THR A 0 585 . 43.290  11.904  -63.552  1.00 53.32 585 A 1 
ATOM 4509 C CA  . THR A 0 585 . 43.071  11.546  -64.967  1.00 53.32 585 A 1 
ATOM 4510 C C   . THR A 0 585 . 43.970  12.329  -65.917  1.00 53.32 585 A 1 
ATOM 4511 C CB  . THR A 0 585 . 41.608  11.657  -65.419  1.00 53.32 585 A 1 
ATOM 4512 O O   . THR A 0 585 . 44.326  13.489  -65.701  1.00 53.32 585 A 1 
ATOM 4513 C CG2 . THR A 0 585 . 40.752  10.519  -64.868  1.00 53.32 585 A 1 
ATOM 4514 O OG1 . THR A 0 585 . 41.052  12.906  -65.091  1.00 53.32 585 A 1 
ATOM 4515 N N   . GLN A 0 586 . 44.327  11.683  -67.026  1.00 52.19 586 A 1 
ATOM 4516 C CA  . GLN A 0 586 . 45.007  12.325  -68.143  1.00 52.19 586 A 1 
ATOM 4517 C C   . GLN A 0 586 . 43.960  12.857  -69.127  1.00 52.19 586 A 1 
ATOM 4518 C CB  . GLN A 0 586 . 45.992  11.322  -68.757  1.00 52.19 586 A 1 
ATOM 4519 O O   . GLN A 0 586 . 43.400  12.102  -69.921  1.00 52.19 586 A 1 
ATOM 4520 C CG  . GLN A 0 586 . 46.804  11.936  -69.906  1.00 52.19 586 A 1 
ATOM 4521 C CD  . GLN A 0 586 . 47.976  11.051  -70.321  1.00 52.19 586 A 1 
ATOM 4522 N NE2 . GLN A 0 586 . 48.284  10.956  -71.595  1.00 52.19 586 A 1 
ATOM 4523 O OE1 . GLN A 0 586 . 48.655  10.447  -69.510  1.00 52.19 586 A 1 
ATOM 4524 N N   . ALA A 0 587 . 43.695  14.163  -69.080  1.00 47.80 587 A 1 
ATOM 4525 C CA  . ALA A 0 587 . 42.809  14.818  -70.036  1.00 47.80 587 A 1 
ATOM 4526 C C   . ALA A 0 587 . 43.572  15.110  -71.341  1.00 47.80 587 A 1 
ATOM 4527 C CB  . ALA A 0 587 . 42.209  16.071  -69.390  1.00 47.80 587 A 1 
ATOM 4528 O O   . ALA A 0 587 . 44.471  15.954  -71.377  1.00 47.80 587 A 1 
ATOM 4529 N N   . TRP A 0 588 . 43.207  14.406  -72.415  1.00 45.34 588 A 1 
ATOM 4530 C CA  . TRP A 0 588 . 43.760  14.593  -73.763  1.00 45.34 588 A 1 
ATOM 4531 C C   . TRP A 0 588 . 43.272  15.940  -74.332  1.00 45.34 588 A 1 
ATOM 4532 C CB  . TRP A 0 588 . 43.348  13.407  -74.654  1.00 45.34 588 A 1 
ATOM 4533 O O   . TRP A 0 588 . 42.080  16.245  -74.234  1.00 45.34 588 A 1 
ATOM 4534 C CG  . TRP A 0 588 . 43.849  12.038  -74.262  1.00 45.34 588 A 1 
ATOM 4535 C CD1 . TRP A 0 588 . 43.574  11.379  -73.110  1.00 45.34 588 A 1 
ATOM 4536 C CD2 . TRP A 0 588 . 44.679  11.114  -75.040  1.00 45.34 588 A 1 
ATOM 4537 C CE2 . TRP A 0 588 . 44.879  9.922   -74.277  1.00 45.34 588 A 1 
ATOM 4538 C CE3 . TRP A 0 588 . 45.282  11.159  -76.317  1.00 45.34 588 A 1 
ATOM 4539 N NE1 . TRP A 0 588 . 44.199  10.150  -73.103  1.00 45.34 588 A 1 
ATOM 4540 C CH2 . TRP A 0 588 . 46.216  8.916   -76.024  1.00 45.34 588 A 1 
ATOM 4541 C CZ2 . TRP A 0 588 . 45.632  8.837   -74.749  1.00 45.34 588 A 1 
ATOM 4542 C CZ3 . TRP A 0 588 . 46.040  10.074  -76.803  1.00 45.34 588 A 1 
ATOM 4543 N N   . GLY A 0 589 . 44.165  16.779  -74.874  1.00 48.64 589 A 1 
ATOM 4544 C CA  . GLY A 0 589 . 43.834  18.192  -75.104  1.00 48.64 589 A 1 
ATOM 4545 C C   . GLY A 0 589 . 44.732  18.987  -76.056  1.00 48.64 589 A 1 
ATOM 4546 O O   . GLY A 0 589 . 45.421  19.899  -75.601  1.00 48.64 589 A 1 
ATOM 4547 N N   . LYS A 0 590 . 44.610  18.684  -77.354  1.00 45.80 590 A 1 
ATOM 4548 C CA  . LYS A 0 590 . 45.088  19.357  -78.585  1.00 45.80 590 A 1 
ATOM 4549 C C   . LYS A 0 590 . 46.112  20.487  -78.450  1.00 45.80 590 A 1 
ATOM 4550 C CB  . LYS A 0 590 . 43.891  19.850  -79.409  1.00 45.80 590 A 1 
ATOM 4551 O O   . LYS A 0 590 . 45.769  21.605  -78.057  1.00 45.80 590 A 1 
ATOM 4552 C CG  . LYS A 0 590 . 43.101  18.664  -79.973  1.00 45.80 590 A 1 
ATOM 4553 C CD  . LYS A 0 590 . 41.847  19.136  -80.708  1.00 45.80 590 A 1 
ATOM 4554 C CE  . LYS A 0 590 . 41.089  17.882  -81.145  1.00 45.80 590 A 1 
ATOM 4555 N NZ  . LYS A 0 590 . 39.705  18.201  -81.567  1.00 45.80 590 A 1 
ATOM 4556 N N   . ASP A 0 591 . 47.286  20.247  -79.023  1.00 41.13 591 A 1 
ATOM 4557 C CA  . ASP A 0 591 . 48.144  21.273  -79.619  1.00 41.13 591 A 1 
ATOM 4558 C C   . ASP A 0 591 . 48.196  21.145  -81.157  1.00 41.13 591 A 1 
ATOM 4559 C CB  . ASP A 0 591 . 49.527  21.276  -78.952  1.00 41.13 591 A 1 
ATOM 4560 O O   . ASP A 0 591 . 47.423  20.401  -81.772  1.00 41.13 591 A 1 
ATOM 4561 C CG  . ASP A 0 591 . 50.241  19.930  -79.040  1.00 41.13 591 A 1 
ATOM 4562 O OD1 . ASP A 0 591 . 50.086  19.264  -80.083  1.00 41.13 591 A 1 
ATOM 4563 O OD2 . ASP A 0 591 . 50.827  19.554  -78.006  1.00 41.13 591 A 1 
ATOM 4564 N N   . ARG A 0 592 . 49.005  22.012  -81.781  1.00 41.01 592 A 1 
ATOM 4565 C CA  . ARG A 0 592 . 49.197  22.158  -83.230  1.00 41.01 592 A 1 
ATOM 4566 C C   . ARG A 0 592 . 50.479  22.951  -83.489  1.00 41.01 592 A 1 
ATOM 4567 C CB  . ARG A 0 592 . 48.035  22.947  -83.868  1.00 41.01 592 A 1 
ATOM 4568 O O   . ARG A 0 592 . 50.416  24.181  -83.603  1.00 41.01 592 A 1 
ATOM 4569 C CG  . ARG A 0 592 . 46.711  22.210  -84.066  1.00 41.01 592 A 1 
ATOM 4570 C CD  . ARG A 0 592 . 45.794  23.137  -84.865  1.00 41.01 592 A 1 
ATOM 4571 N NE  . ARG A 0 592 . 44.566  22.452  -85.293  1.00 41.01 592 A 1 
ATOM 4572 N NH1 . ARG A 0 592 . 43.366  24.339  -85.808  1.00 41.01 592 A 1 
ATOM 4573 N NH2 . ARG A 0 592 . 42.487  22.328  -86.204  1.00 41.01 592 A 1 
ATOM 4574 C CZ  . ARG A 0 592 . 43.484  23.040  -85.763  1.00 41.01 592 A 1 
ATOM 4575 N N   . ASP A 0 593 . 51.609  22.281  -83.660  1.00 47.21 593 A 1 
ATOM 4576 C CA  . ASP A 0 593 . 52.865  22.993  -83.882  1.00 47.21 593 A 1 
ATOM 4577 C C   . ASP A 0 593 . 53.052  23.358  -85.363  1.00 47.21 593 A 1 
ATOM 4578 C CB  . ASP A 0 593 . 54.034  22.261  -83.207  1.00 47.21 593 A 1 
ATOM 4579 O O   . ASP A 0 593 . 53.237  22.526  -86.251  1.00 47.21 593 A 1 
ATOM 4580 C CG  . ASP A 0 593 . 54.134  22.613  -81.710  1.00 47.21 593 A 1 
ATOM 4581 O OD1 . ASP A 0 593 . 53.163  23.194  -81.163  1.00 47.21 593 A 1 
ATOM 4582 O OD2 . ASP A 0 593 . 55.236  22.419  -81.156  1.00 47.21 593 A 1 
ATOM 4583 N N   . ILE A 0 594 . 52.962  24.664  -85.641  1.00 39.48 594 A 1 
ATOM 4584 C CA  . ILE A 0 594 . 53.175  25.253  -86.967  1.00 39.48 594 A 1 
ATOM 4585 C C   . ILE A 0 594 . 54.414  26.143  -86.908  1.00 39.48 594 A 1 
ATOM 4586 C CB  . ILE A 0 594 . 51.926  26.020  -87.470  1.00 39.48 594 A 1 
ATOM 4587 O O   . ILE A 0 594 . 54.362  27.276  -86.424  1.00 39.48 594 A 1 
ATOM 4588 C CG1 . ILE A 0 594 . 50.692  25.089  -87.543  1.00 39.48 594 A 1 
ATOM 4589 C CG2 . ILE A 0 594 . 52.212  26.645  -88.854  1.00 39.48 594 A 1 
ATOM 4590 C CD1 . ILE A 0 594 . 49.396  25.783  -87.988  1.00 39.48 594 A 1 
ATOM 4591 N N   . TYR A 0 595 . 55.518  25.662  -87.478  1.00 34.06 595 A 1 
ATOM 4592 C CA  . TYR A 0 595 . 56.740  26.442  -87.664  1.00 34.06 595 A 1 
ATOM 4593 C C   . TYR A 0 595 . 57.242  26.341  -89.113  1.00 34.06 595 A 1 
ATOM 4594 C CB  . TYR A 0 595 . 57.795  25.988  -86.645  1.00 34.06 595 A 1 
ATOM 4595 O O   . TYR A 0 595 . 57.211  25.266  -89.706  1.00 34.06 595 A 1 
ATOM 4596 C CG  . TYR A 0 595 . 58.913  26.996  -86.473  1.00 34.06 595 A 1 
ATOM 4597 C CD1 . TYR A 0 595 . 60.097  26.885  -87.226  1.00 34.06 595 A 1 
ATOM 4598 C CD2 . TYR A 0 595 . 58.747  28.066  -85.572  1.00 34.06 595 A 1 
ATOM 4599 C CE1 . TYR A 0 595 . 61.114  27.850  -87.084  1.00 34.06 595 A 1 
ATOM 4600 C CE2 . TYR A 0 595 . 59.765  29.026  -85.418  1.00 34.06 595 A 1 
ATOM 4601 O OH  . TYR A 0 595 . 61.933  29.845  -86.036  1.00 34.06 595 A 1 
ATOM 4602 C CZ  . TYR A 0 595 . 60.950  28.918  -86.177  1.00 34.06 595 A 1 
ATOM 4603 N N   . GLY A 0 596 . 57.733  27.451  -89.685  1.00 34.95 596 A 1 
ATOM 4604 C CA  . GLY A 0 596 . 58.532  27.410  -90.923  1.00 34.95 596 A 1 
ATOM 4605 C C   . GLY A 0 596 . 57.998  28.091  -92.197  1.00 34.95 596 A 1 
ATOM 4606 O O   . GLY A 0 596 . 58.510  27.788  -93.271  1.00 34.95 596 A 1 
ATOM 4607 N N   . ALA A 0 597 . 57.042  29.029  -92.137  1.00 36.95 597 A 1 
ATOM 4608 C CA  . ALA A 0 597 . 56.706  29.892  -93.287  1.00 36.95 597 A 1 
ATOM 4609 C C   . ALA A 0 597 . 56.449  31.349  -92.856  1.00 36.95 597 A 1 
ATOM 4610 C CB  . ALA A 0 597 . 55.523  29.294  -94.057  1.00 36.95 597 A 1 
ATOM 4611 O O   . ALA A 0 597 . 55.785  31.597  -91.851  1.00 36.95 597 A 1 
ATOM 4612 N N   . SER A 0 598 . 57.011  32.325  -93.580  1.00 36.73 598 A 1 
ATOM 4613 C CA  . SER A 0 598 . 57.183  33.694  -93.078  1.00 36.73 598 A 1 
ATOM 4614 C C   . SER A 0 598 . 56.223  34.743  -93.659  1.00 36.73 598 A 1 
ATOM 4615 C CB  . SER A 0 598 . 58.643  34.140  -93.242  1.00 36.73 598 A 1 
ATOM 4616 O O   . SER A 0 598 . 56.238  35.055  -94.846  1.00 36.73 598 A 1 
ATOM 4617 O OG  . SER A 0 598 . 59.101  33.937  -94.565  1.00 36.73 598 A 1 
ATOM 4618 N N   . SER A 0 599 . 55.534  35.425  -92.739  1.00 34.22 599 A 1 
ATOM 4619 C CA  . SER A 0 599 . 54.823  36.707  -92.893  1.00 34.22 599 A 1 
ATOM 4620 C C   . SER A 0 599 . 53.508  36.741  -93.698  1.00 34.22 599 A 1 
ATOM 4621 C CB  . SER A 0 599 . 55.788  37.829  -93.313  1.00 34.22 599 A 1 
ATOM 4622 O O   . SER A 0 599 . 53.395  36.215  -94.796  1.00 34.22 599 A 1 
ATOM 4623 O OG  . SER A 0 599 . 56.125  37.769  -94.680  1.00 34.22 599 A 1 
ATOM 4624 N N   . GLN A 0 600 . 52.563  37.516  -93.143  1.00 30.36 600 A 1 
ATOM 4625 C CA  . GLN A 0 600 . 51.229  37.878  -93.655  1.00 30.36 600 A 1 
ATOM 4626 C C   . GLN A 0 600 . 50.107  36.809  -93.553  1.00 30.36 600 A 1 
ATOM 4627 C CB  . GLN A 0 600 . 51.301  38.562  -95.040  1.00 30.36 600 A 1 
ATOM 4628 O O   . GLN A 0 600 . 50.306  35.625  -93.781  1.00 30.36 600 A 1 
ATOM 4629 C CG  . GLN A 0 600 . 52.359  39.677  -95.142  1.00 30.36 600 A 1 
ATOM 4630 C CD  . GLN A 0 600 . 52.264  40.519  -96.417  1.00 30.36 600 A 1 
ATOM 4631 N NE2 . GLN A 0 600 . 52.883  41.678  -96.444  1.00 30.36 600 A 1 
ATOM 4632 O OE1 . GLN A 0 600 . 51.641  40.189  -97.408  1.00 30.36 600 A 1 
ATOM 4633 N N   . PHE A 0 601 . 48.900  37.299  -93.223  1.00 32.84 601 A 1 
ATOM 4634 C CA  . PHE A 0 601 . 47.573  36.663  -93.370  1.00 32.84 601 A 1 
ATOM 4635 C C   . PHE A 0 601 . 47.198  35.406  -92.545  1.00 32.84 601 A 1 
ATOM 4636 C CB  . PHE A 0 601 . 47.233  36.519  -94.864  1.00 32.84 601 A 1 
ATOM 4637 O O   . PHE A 0 601 . 46.812  34.393  -93.117  1.00 32.84 601 A 1 
ATOM 4638 C CG  . PHE A 0 601 . 47.518  37.757  -95.694  1.00 32.84 601 A 1 
ATOM 4639 C CD1 . PHE A 0 601 . 46.876  38.976  -95.402  1.00 32.84 601 A 1 
ATOM 4640 C CD2 . PHE A 0 601 . 48.464  37.696  -96.734  1.00 32.84 601 A 1 
ATOM 4641 C CE1 . PHE A 0 601 . 47.200  40.136  -96.129  1.00 32.84 601 A 1 
ATOM 4642 C CE2 . PHE A 0 601 . 48.778  38.852  -97.467  1.00 32.84 601 A 1 
ATOM 4643 C CZ  . PHE A 0 601 . 48.157  40.074  -97.157  1.00 32.84 601 A 1 
ATOM 4644 N N   . ALA A 0 602 . 47.141  35.523  -91.207  1.00 34.32 602 A 1 
ATOM 4645 C CA  . ALA A 0 602 . 46.234  34.715  -90.360  1.00 34.32 602 A 1 
ATOM 4646 C C   . ALA A 0 602 . 45.990  35.352  -88.966  1.00 34.32 602 A 1 
ATOM 4647 C CB  . ALA A 0 602 . 46.769  33.277  -90.222  1.00 34.32 602 A 1 
ATOM 4648 O O   . ALA A 0 602 . 46.613  34.966  -87.979  1.00 34.32 602 A 1 
ATOM 4649 N N   . LYS A 0 603 . 45.103  36.356  -88.879  1.00 35.20 603 A 1 
ATOM 4650 C CA  . LYS A 0 603 . 44.556  36.927  -87.624  1.00 35.20 603 A 1 
ATOM 4651 C C   . LYS A 0 603 . 43.165  37.538  -87.887  1.00 35.20 603 A 1 
ATOM 4652 C CB  . LYS A 0 603 . 45.457  38.059  -87.073  1.00 35.20 603 A 1 
ATOM 4653 O O   . LYS A 0 603 . 43.006  38.089  -88.971  1.00 35.20 603 A 1 
ATOM 4654 C CG  . LYS A 0 603 . 46.749  37.616  -86.367  1.00 35.20 603 A 1 
ATOM 4655 C CD  . LYS A 0 603 . 47.379  38.794  -85.606  1.00 35.20 603 A 1 
ATOM 4656 C CE  . LYS A 0 603 . 48.644  38.335  -84.869  1.00 35.20 603 A 1 
ATOM 4657 N NZ  . LYS A 0 603 . 49.200  39.411  -84.010  1.00 35.20 603 A 1 
ATOM 4658 N N   . ALA A 0 604 . 42.205  37.586  -86.954  1.00 31.14 604 A 1 
ATOM 4659 C CA  . ALA A 0 604 . 42.010  36.816  -85.709  1.00 31.14 604 A 1 
ATOM 4660 C C   . ALA A 0 604 . 40.666  37.220  -85.050  1.00 31.14 604 A 1 
ATOM 4661 C CB  . ALA A 0 604 . 43.127  37.089  -84.677  1.00 31.14 604 A 1 
ATOM 4662 O O   . ALA A 0 604 . 40.622  38.252  -84.380  1.00 31.14 604 A 1 
ATOM 4663 N N   . ASP A 0 605 . 39.615  36.410  -85.197  1.00 38.07 605 A 1 
ATOM 4664 C CA  . ASP A 0 605 . 38.289  36.626  -84.588  1.00 38.07 605 A 1 
ATOM 4665 C C   . ASP A 0 605 . 37.399  35.363  -84.665  1.00 38.07 605 A 1 
ATOM 4666 C CB  . ASP A 0 605 . 37.581  37.876  -85.171  1.00 38.07 605 A 1 
ATOM 4667 O O   . ASP A 0 605 . 36.392  35.323  -85.366  1.00 38.07 605 A 1 
ATOM 4668 C CG  . ASP A 0 605 . 37.501  38.015  -86.704  1.00 38.07 605 A 1 
ATOM 4669 O OD1 . ASP A 0 605 . 38.280  37.348  -87.433  1.00 38.07 605 A 1 
ATOM 4670 O OD2 . ASP A 0 605 . 36.744  38.909  -87.144  1.00 38.07 605 A 1 
ATOM 4671 N N   . GLU A 0 606 . 37.755  34.302  -83.928  1.00 35.15 606 A 1 
ATOM 4672 C CA  . GLU A 0 606 . 36.843  33.159  -83.743  1.00 35.15 606 A 1 
ATOM 4673 C C   . GLU A 0 606 . 35.791  33.504  -82.671  1.00 35.15 606 A 1 
ATOM 4674 C CB  . GLU A 0 606 . 37.617  31.843  -83.529  1.00 35.15 606 A 1 
ATOM 4675 O O   . GLU A 0 606 . 35.998  33.333  -81.470  1.00 35.15 606 A 1 
ATOM 4676 C CG  . GLU A 0 606 . 36.708  30.605  -83.688  1.00 35.15 606 A 1 
ATOM 4677 C CD  . GLU A 0 606 . 37.460  29.358  -84.200  1.00 35.15 606 A 1 
ATOM 4678 O OE1 . GLU A 0 606 . 36.896  28.659  -85.077  1.00 35.15 606 A 1 
ATOM 4679 O OE2 . GLU A 0 606 . 38.597  29.106  -83.739  1.00 35.15 606 A 1 
ATOM 4680 N N   . GLU A 0 607 . 34.691  34.095  -83.140  1.00 38.97 607 A 1 
ATOM 4681 C CA  . GLU A 0 607 . 33.588  34.625  -82.336  1.00 38.97 607 A 1 
ATOM 4682 C C   . GLU A 0 607 . 32.705  33.518  -81.721  1.00 38.97 607 A 1 
ATOM 4683 C CB  . GLU A 0 607 . 32.774  35.607  -83.204  1.00 38.97 607 A 1 
ATOM 4684 O O   . GLU A 0 607 . 32.154  32.666  -82.422  1.00 38.97 607 A 1 
ATOM 4685 C CG  . GLU A 0 607 . 31.684  36.377  -82.438  1.00 38.97 607 A 1 
ATOM 4686 C CD  . GLU A 0 607 . 30.962  37.416  -83.322  1.00 38.97 607 A 1 
ATOM 4687 O OE1 . GLU A 0 607 . 30.728  38.546  -82.827  1.00 38.97 607 A 1 
ATOM 4688 O OE2 . GLU A 0 607 . 30.624  37.082  -84.483  1.00 38.97 607 A 1 
ATOM 4689 N N   . ASP A 0 608 . 32.593  33.590  -80.393  1.00 29.49 608 A 1 
ATOM 4690 C CA  . ASP A 0 608 . 31.533  33.104  -79.495  1.00 29.49 608 A 1 
ATOM 4691 C C   . ASP A 0 608 . 30.453  32.166  -80.092  1.00 29.49 608 A 1 
ATOM 4692 C CB  . ASP A 0 608 . 30.910  34.359  -78.844  1.00 29.49 608 A 1 
ATOM 4693 O O   . ASP A 0 608 . 29.492  32.602  -80.734  1.00 29.49 608 A 1 
ATOM 4694 C CG  . ASP A 0 608 . 30.224  34.093  -77.501  1.00 29.49 608 A 1 
ATOM 4695 O OD1 . ASP A 0 608 . 30.239  32.922  -77.055  1.00 29.49 608 A 1 
ATOM 4696 O OD2 . ASP A 0 608 . 29.751  35.084  -76.898  1.00 29.49 608 A 1 
ATOM 4697 N N   . LYS A 0 609 . 30.582  30.853  -79.834  1.00 35.46 609 A 1 
ATOM 4698 C CA  . LYS A 0 609 . 29.578  29.827  -80.183  1.00 35.46 609 A 1 
ATOM 4699 C C   . LYS A 0 609 . 29.344  28.813  -79.070  1.00 35.46 609 A 1 
ATOM 4700 C CB  . LYS A 0 609 . 29.904  29.148  -81.524  1.00 35.46 609 A 1 
ATOM 4701 O O   . LYS A 0 609 . 29.737  27.648  -79.158  1.00 35.46 609 A 1 
ATOM 4702 C CG  . LYS A 0 609 . 29.461  30.051  -82.674  1.00 35.46 609 A 1 
ATOM 4703 C CD  . LYS A 0 609 . 29.679  29.388  -84.028  1.00 35.46 609 A 1 
ATOM 4704 C CE  . LYS A 0 609 . 29.218  30.405  -85.071  1.00 35.46 609 A 1 
ATOM 4705 N NZ  . LYS A 0 609 . 29.777  30.091  -86.402  1.00 35.46 609 A 1 
ATOM 4706 N N   . ASP A 0 610 . 28.605  29.245  -78.058  1.00 33.14 610 A 1 
ATOM 4707 C CA  . ASP A 0 610 . 27.948  28.351  -77.107  1.00 33.14 610 A 1 
ATOM 4708 C C   . ASP A 0 610 . 26.806  27.567  -77.798  1.00 33.14 610 A 1 
ATOM 4709 C CB  . ASP A 0 610 . 27.472  29.178  -75.900  1.00 33.14 610 A 1 
ATOM 4710 O O   . ASP A 0 610 . 25.671  28.035  -77.912  1.00 33.14 610 A 1 
ATOM 4711 C CG  . ASP A 0 610 . 26.948  28.308  -74.752  1.00 33.14 610 A 1 
ATOM 4712 O OD1 . ASP A 0 610 . 27.144  27.069  -74.818  1.00 33.14 610 A 1 
ATOM 4713 O OD2 . ASP A 0 610 . 26.364  28.887  -73.809  1.00 33.14 610 A 1 
ATOM 4714 N N   . THR A 0 611 . 27.104  26.391  -78.373  1.00 34.94 611 A 1 
ATOM 4715 C CA  . THR A 0 611 . 26.086  25.485  -78.955  1.00 34.94 611 A 1 
ATOM 4716 C C   . THR A 0 611 . 26.482  23.997  -78.900  1.00 34.94 611 A 1 
ATOM 4717 C CB  . THR A 0 611 . 25.674  25.884  -80.389  1.00 34.94 611 A 1 
ATOM 4718 O O   . THR A 0 611 . 26.911  23.393  -79.878  1.00 34.94 611 A 1 
ATOM 4719 C CG2 . THR A 0 611 . 24.442  25.111  -80.876  1.00 34.94 611 A 1 
ATOM 4720 O OG1 . THR A 0 611 . 25.283  27.235  -80.468  1.00 34.94 611 A 1 
ATOM 4721 N N   . TYR A 0 612 . 26.231  23.388  -77.740  1.00 29.78 612 A 1 
ATOM 4722 C CA  . TYR A 0 612 . 25.481  22.125  -77.599  1.00 29.78 612 A 1 
ATOM 4723 C C   . TYR A 0 612 . 25.874  20.872  -78.439  1.00 29.78 612 A 1 
ATOM 4724 C CB  . TYR A 0 612 . 23.987  22.473  -77.743  1.00 29.78 612 A 1 
ATOM 4725 O O   . TYR A 0 612 . 25.247  20.554  -79.447  1.00 29.78 612 A 1 
ATOM 4726 C CG  . TYR A 0 612 . 23.049  21.485  -77.082  1.00 29.78 612 A 1 
ATOM 4727 C CD1 . TYR A 0 612 . 22.508  20.410  -77.814  1.00 29.78 612 A 1 
ATOM 4728 C CD2 . TYR A 0 612 . 22.709  21.658  -75.726  1.00 29.78 612 A 1 
ATOM 4729 C CE1 . TYR A 0 612 . 21.618  19.514  -77.192  1.00 29.78 612 A 1 
ATOM 4730 C CE2 . TYR A 0 612 . 21.820  20.764  -75.101  1.00 29.78 612 A 1 
ATOM 4731 O OH  . TYR A 0 612 . 20.406  18.828  -75.244  1.00 29.78 612 A 1 
ATOM 4732 C CZ  . TYR A 0 612 . 21.270  19.692  -75.836  1.00 29.78 612 A 1 
ATOM 4733 N N   . GLY A 0 613 . 26.806  20.073  -77.898  1.00 30.79 613 A 1 
ATOM 4734 C CA  . GLY A 0 613 . 26.572  18.675  -77.460  1.00 30.79 613 A 1 
ATOM 4735 C C   . GLY A 0 613 . 26.325  17.509  -78.449  1.00 30.79 613 A 1 
ATOM 4736 O O   . GLY A 0 613 . 25.588  17.622  -79.427  1.00 30.79 613 A 1 
ATOM 4737 N N   . LYS A 0 614 . 26.841  16.314  -78.082  1.00 31.41 614 A 1 
ATOM 4738 C CA  . LYS A 0 614 . 26.168  14.988  -78.194  1.00 31.41 614 A 1 
ATOM 4739 C C   . LYS A 0 614 . 26.983  13.838  -77.566  1.00 31.41 614 A 1 
ATOM 4740 C CB  . LYS A 0 614 . 25.843  14.635  -79.660  1.00 31.41 614 A 1 
ATOM 4741 O O   . LYS A 0 614 . 28.196  13.809  -77.716  1.00 31.41 614 A 1 
ATOM 4742 C CG  . LYS A 0 614 . 24.333  14.787  -79.907  1.00 31.41 614 A 1 
ATOM 4743 C CD  . LYS A 0 614 . 24.014  14.839  -81.401  1.00 31.41 614 A 1 
ATOM 4744 C CE  . LYS A 0 614 . 22.518  15.117  -81.571  1.00 31.41 614 A 1 
ATOM 4745 N NZ  . LYS A 0 614 . 22.167  15.291  -82.999  1.00 31.41 614 A 1 
ATOM 4746 N N   . GLY A 0 615 . 26.283  12.873  -76.948  1.00 38.49 615 A 1 
ATOM 4747 C CA  . GLY A 0 615 . 26.844  11.722  -76.209  1.00 38.49 615 A 1 
ATOM 4748 C C   . GLY A 0 615 . 26.645  11.893  -74.693  1.00 38.49 615 A 1 
ATOM 4749 O O   . GLY A 0 615 . 27.504  12.481  -74.057  1.00 38.49 615 A 1 
ATOM 4750 N N   . ALA A 0 616 . 25.460  11.672  -74.104  1.00 32.56 616 A 1 
ATOM 4751 C CA  . ALA A 0 616 . 24.706  10.407  -73.942  1.00 32.56 616 A 1 
ATOM 4752 C C   . ALA A 0 616 . 25.405  9.437   -72.952  1.00 32.56 616 A 1 
ATOM 4753 C CB  . ALA A 0 616 . 24.295  9.789   -75.285  1.00 32.56 616 A 1 
ATOM 4754 O O   . ALA A 0 616 . 26.625  9.374   -72.954  1.00 32.56 616 A 1 
ATOM 4755 N N   . TYR A 0 617 . 24.714  8.693   -72.074  1.00 37.16 617 A 1 
ATOM 4756 C CA  . TYR A 0 617 . 23.352  8.121   -72.159  1.00 37.16 617 A 1 
ATOM 4757 C C   . TYR A 0 617 . 22.743  7.856   -70.753  1.00 37.16 617 A 1 
ATOM 4758 C CB  . TYR A 0 617 . 23.404  6.759   -72.919  1.00 37.16 617 A 1 
ATOM 4759 O O   . TYR A 0 617 . 23.488  7.475   -69.868  1.00 37.16 617 A 1 
ATOM 4760 C CG  . TYR A 0 617 . 24.743  6.392   -73.553  1.00 37.16 617 A 1 
ATOM 4761 C CD1 . TYR A 0 617 . 24.936  6.532   -74.941  1.00 37.16 617 A 1 
ATOM 4762 C CD2 . TYR A 0 617 . 25.831  6.036   -72.727  1.00 37.16 617 A 1 
ATOM 4763 C CE1 . TYR A 0 617 . 26.231  6.421   -75.486  1.00 37.16 617 A 1 
ATOM 4764 C CE2 . TYR A 0 617 . 27.128  5.941   -73.266  1.00 37.16 617 A 1 
ATOM 4765 O OH  . TYR A 0 617 . 28.584  6.135   -75.170  1.00 37.16 617 A 1 
ATOM 4766 C CZ  . TYR A 0 617 . 27.333  6.164   -74.644  1.00 37.16 617 A 1 
ATOM 4767 N N   . ALA A 0 618 . 21.409  8.001   -70.625  1.00 33.91 618 A 1 
ATOM 4768 C CA  . ALA A 0 618 . 20.436  7.414   -69.659  1.00 33.91 618 A 1 
ATOM 4769 C C   . ALA A 0 618 . 20.809  7.117   -68.170  1.00 33.91 618 A 1 
ATOM 4770 C CB  . ALA A 0 618 . 19.876  6.142   -70.312  1.00 33.91 618 A 1 
ATOM 4771 O O   . ALA A 0 618 . 21.834  6.525   -67.880  1.00 33.91 618 A 1 
ATOM 4772 N N   . GLY A 0 619 . 19.927  7.342   -67.180  1.00 34.17 619 A 1 
ATOM 4773 C CA  . GLY A 0 619 . 18.563  7.904   -67.214  1.00 34.17 619 A 1 
ATOM 4774 C C   . GLY A 0 619 . 17.732  7.601   -65.944  1.00 34.17 619 A 1 
ATOM 4775 O O   . GLY A 0 619 . 18.148  6.797   -65.120  1.00 34.17 619 A 1 
ATOM 4776 N N   . ALA A 0 620 . 16.528  8.196   -65.855  1.00 33.67 620 A 1 
ATOM 4777 C CA  . ALA A 0 620 . 15.564  8.127   -64.730  1.00 33.67 620 A 1 
ATOM 4778 C C   . ALA A 0 620 . 16.037  8.822   -63.416  1.00 33.67 620 A 1 
ATOM 4779 C CB  . ALA A 0 620 . 15.099  6.669   -64.558  1.00 33.67 620 A 1 
ATOM 4780 O O   . ALA A 0 620 . 17.227  8.999   -63.210  1.00 33.67 620 A 1 
ATOM 4781 N N   . GLN A 0 621 . 15.179  9.315   -62.509  1.00 34.90 621 A 1 
ATOM 4782 C CA  . GLN A 0 621 . 13.712  9.428   -62.506  1.00 34.90 621 A 1 
ATOM 4783 C C   . GLN A 0 621 . 13.280  10.728  -61.789  1.00 34.90 621 A 1 
ATOM 4784 C CB  . GLN A 0 621 . 13.119  8.220   -61.753  1.00 34.90 621 A 1 
ATOM 4785 O O   . GLN A 0 621 . 13.637  10.934  -60.636  1.00 34.90 621 A 1 
ATOM 4786 C CG  . GLN A 0 621 . 11.605  8.079   -61.953  1.00 34.90 621 A 1 
ATOM 4787 C CD  . GLN A 0 621 . 11.100  6.775   -61.349  1.00 34.90 621 A 1 
ATOM 4788 N NE2 . GLN A 0 621 . 10.762  6.746   -60.079  1.00 34.90 621 A 1 
ATOM 4789 O OE1 . GLN A 0 621 . 11.019  5.757   -62.014  1.00 34.90 621 A 1 
ATOM 4790 N N   . ALA A 0 622 . 12.470  11.582  -62.426  1.00 31.55 622 A 1 
ATOM 4791 C CA  . ALA A 0 622 . 11.875  12.752  -61.768  1.00 31.55 622 A 1 
ATOM 4792 C C   . ALA A 0 622 . 10.461  12.408  -61.268  1.00 31.55 622 A 1 
ATOM 4793 C CB  . ALA A 0 622 . 11.901  13.941  -62.739  1.00 31.55 622 A 1 
ATOM 4794 O O   . ALA A 0 622 . 9.510   12.420  -62.050  1.00 31.55 622 A 1 
ATOM 4795 N N   . SER A 0 623 . 10.326  12.058  -59.986  1.00 32.86 623 A 1 
ATOM 4796 C CA  . SER A 0 623 . 9.057   11.630  -59.380  1.00 32.86 623 A 1 
ATOM 4797 C C   . SER A 0 623 . 8.509   12.639  -58.369  1.00 32.86 623 A 1 
ATOM 4798 C CB  . SER A 0 623 . 9.210   10.250  -58.730  1.00 32.86 623 A 1 
ATOM 4799 O O   . SER A 0 623 . 9.033   12.772  -57.266  1.00 32.86 623 A 1 
ATOM 4800 O OG  . SER A 0 623 . 10.304  10.226  -57.837  1.00 32.86 623 A 1 
ATOM 4801 N N   . ASP A 0 624 . 7.400   13.281  -58.728  1.00 34.81 624 A 1 
ATOM 4802 C CA  . ASP A 0 624 . 6.490   13.938  -57.786  1.00 34.81 624 A 1 
ATOM 4803 C C   . ASP A 0 624 . 5.673   12.874  -57.027  1.00 34.81 624 A 1 
ATOM 4804 C CB  . ASP A 0 624 . 5.578   14.886  -58.592  1.00 34.81 624 A 1 
ATOM 4805 O O   . ASP A 0 624 . 4.886   12.162  -57.651  1.00 34.81 624 A 1 
ATOM 4806 C CG  . ASP A 0 624 . 4.440   15.506  -57.770  1.00 34.81 624 A 1 
ATOM 4807 O OD1 . ASP A 0 624 . 4.601   15.618  -56.532  1.00 34.81 624 A 1 
ATOM 4808 O OD2 . ASP A 0 624 . 3.421   15.878  -58.394  1.00 34.81 624 A 1 
ATOM 4809 N N   . SER A 0 625 . 5.884   12.730  -55.708  1.00 30.07 625 A 1 
ATOM 4810 C CA  . SER A 0 625 . 4.926   12.104  -54.772  1.00 30.07 625 A 1 
ATOM 4811 C C   . SER A 0 625 . 5.369   12.174  -53.296  1.00 30.07 625 A 1 
ATOM 4812 C CB  . SER A 0 625 . 4.663   10.624  -55.108  1.00 30.07 625 A 1 
ATOM 4813 O O   . SER A 0 625 . 6.148   11.352  -52.825  1.00 30.07 625 A 1 
ATOM 4814 O OG  . SER A 0 625 . 3.805   10.042  -54.138  1.00 30.07 625 A 1 
ATOM 4815 N N   . LYS A 0 626 . 4.745   13.078  -52.534  1.00 28.70 626 A 1 
ATOM 4816 C CA  . LYS A 0 626 . 3.990   12.778  -51.292  1.00 28.70 626 A 1 
ATOM 4817 C C   . LYS A 0 626 . 4.497   11.659  -50.332  1.00 28.70 626 A 1 
ATOM 4818 C CB  . LYS A 0 626 . 2.560   12.470  -51.785  1.00 28.70 626 A 1 
ATOM 4819 O O   . LYS A 0 626 . 4.244   10.488  -50.582  1.00 28.70 626 A 1 
ATOM 4820 C CG  . LYS A 0 626 . 1.480   12.437  -50.701  1.00 28.70 626 A 1 
ATOM 4821 C CD  . LYS A 0 626 . 0.152   12.019  -51.339  1.00 28.70 626 A 1 
ATOM 4822 C CE  . LYS A 0 626 . -0.969  12.064  -50.300  1.00 28.70 626 A 1 
ATOM 4823 N NZ  . LYS A 0 626 . -2.254  11.624  -50.895  1.00 28.70 626 A 1 
ATOM 4824 N N   . TYR A 0 627 . 4.954   12.080  -49.140  1.00 36.24 627 A 1 
ATOM 4825 C CA  . TYR A 0 627 . 4.979   11.366  -47.832  1.00 36.24 627 A 1 
ATOM 4826 C C   . TYR A 0 627 . 5.669   9.983   -47.708  1.00 36.24 627 A 1 
ATOM 4827 C CB  . TYR A 0 627 . 3.551   11.254  -47.256  1.00 36.24 627 A 1 
ATOM 4828 O O   . TYR A 0 627 . 5.151   8.971   -48.170  1.00 36.24 627 A 1 
ATOM 4829 C CG  . TYR A 0 627 . 3.034   12.457  -46.488  1.00 36.24 627 A 1 
ATOM 4830 C CD1 . TYR A 0 627 . 3.066   12.445  -45.078  1.00 36.24 627 A 1 
ATOM 4831 C CD2 . TYR A 0 627 . 2.485   13.562  -47.166  1.00 36.24 627 A 1 
ATOM 4832 C CE1 . TYR A 0 627 . 2.543   13.527  -44.345  1.00 36.24 627 A 1 
ATOM 4833 C CE2 . TYR A 0 627 . 1.952   14.643  -46.436  1.00 36.24 627 A 1 
ATOM 4834 O OH  . TYR A 0 627 . 1.460   15.672  -44.331  1.00 36.24 627 A 1 
ATOM 4835 C CZ  . TYR A 0 627 . 1.979   14.627  -45.026  1.00 36.24 627 A 1 
ATOM 4836 N N   . GLY A 0 628 . 6.714   9.909   -46.871  1.00 26.49 628 A 1 
ATOM 4837 C CA  . GLY A 0 628 . 7.259   8.665   -46.298  1.00 26.49 628 A 1 
ATOM 4838 C C   . GLY A 0 628 . 8.669   8.853   -45.717  1.00 26.49 628 A 1 
ATOM 4839 O O   . GLY A 0 628 . 9.319   9.828   -46.070  1.00 26.49 628 A 1 
ATOM 4840 N N   . GLY A 0 629 . 9.130   7.938   -44.847  1.00 28.92 629 A 1 
ATOM 4841 C CA  . GLY A 0 629 . 10.533  7.866   -44.383  1.00 28.92 629 A 1 
ATOM 4842 C C   . GLY A 0 629 . 11.036  9.129   -43.669  1.00 28.92 629 A 1 
ATOM 4843 O O   . GLY A 0 629 . 11.792  9.899   -44.242  1.00 28.92 629 A 1 
ATOM 4844 N N   . TYR A 0 630 . 10.564  9.463   -42.465  1.00 30.67 630 A 1 
ATOM 4845 C CA  . TYR A 0 630 . 11.076  8.869   -41.217  1.00 30.67 630 A 1 
ATOM 4846 C C   . TYR A 0 630 . 12.600  8.715   -41.214  1.00 30.67 630 A 1 
ATOM 4847 C CB  . TYR A 0 630 . 10.367  7.568   -40.809  1.00 30.67 630 A 1 
ATOM 4848 O O   . TYR A 0 630 . 13.139  7.805   -41.840  1.00 30.67 630 A 1 
ATOM 4849 C CG  . TYR A 0 630 . 9.102   7.819   -40.019  1.00 30.67 630 A 1 
ATOM 4850 C CD1 . TYR A 0 630 . 9.128   7.754   -38.612  1.00 30.67 630 A 1 
ATOM 4851 C CD2 . TYR A 0 630 . 7.916   8.172   -40.689  1.00 30.67 630 A 1 
ATOM 4852 C CE1 . TYR A 0 630 . 7.967   8.038   -37.870  1.00 30.67 630 A 1 
ATOM 4853 C CE2 . TYR A 0 630 . 6.752   8.456   -39.950  1.00 30.67 630 A 1 
ATOM 4854 O OH  . TYR A 0 630 . 5.653   8.678   -37.835  1.00 30.67 630 A 1 
ATOM 4855 C CZ  . TYR A 0 630 . 6.777   8.391   -38.541  1.00 30.67 630 A 1 
ATOM 4856 N N   . GLY A 0 631 . 13.269  9.584   -40.454  1.00 34.38 631 A 1 
ATOM 4857 C CA  . GLY A 0 631 . 14.665  9.400   -40.087  1.00 34.38 631 A 1 
ATOM 4858 C C   . GLY A 0 631 . 14.868  8.107   -39.293  1.00 34.38 631 A 1 
ATOM 4859 O O   . GLY A 0 631 . 14.024  7.702   -38.492  1.00 34.38 631 A 1 
ATOM 4860 N N   . SER A 0 632 . 15.987  7.472   -39.586  1.00 25.67 632 A 1 
ATOM 4861 C CA  . SER A 0 632 . 16.617  6.311   -38.964  1.00 25.67 632 A 1 
ATOM 4862 C C   . SER A 0 632 . 17.975  6.236   -39.689  1.00 25.67 632 A 1 
ATOM 4863 C CB  . SER A 0 632 . 15.763  5.056   -39.206  1.00 25.67 632 A 1 
ATOM 4864 O O   . SER A 0 632 . 18.048  6.633   -40.853  1.00 25.67 632 A 1 
ATOM 4865 O OG  . SER A 0 632 . 15.698  4.258   -38.043  1.00 25.67 632 A 1 
ATOM 4866 N N   . TYR A 0 633 . 19.088  5.819   -39.105  1.00 30.24 633 A 1 
ATOM 4867 C CA  . TYR A 0 633 . 19.312  4.989   -37.922  1.00 30.24 633 A 1 
ATOM 4868 C C   . TYR A 0 633 . 20.767  5.186   -37.452  1.00 30.24 633 A 1 
ATOM 4869 C CB  . TYR A 0 633 . 19.125  3.512   -38.349  1.00 30.24 633 A 1 
ATOM 4870 O O   . TYR A 0 633 . 21.570  5.748   -38.192  1.00 30.24 633 A 1 
ATOM 4871 C CG  . TYR A 0 633 . 19.724  3.206   -39.717  1.00 30.24 633 A 1 
ATOM 4872 C CD1 . TYR A 0 633 . 18.887  3.173   -40.852  1.00 30.24 633 A 1 
ATOM 4873 C CD2 . TYR A 0 633 . 21.122  3.141   -39.879  1.00 30.24 633 A 1 
ATOM 4874 C CE1 . TYR A 0 633 . 19.446  3.142   -42.143  1.00 30.24 633 A 1 
ATOM 4875 C CE2 . TYR A 0 633 . 21.685  3.111   -41.168  1.00 30.24 633 A 1 
ATOM 4876 O OH  . TYR A 0 633 . 21.387  3.157   -43.548  1.00 30.24 633 A 1 
ATOM 4877 C CZ  . TYR A 0 633 . 20.847  3.134   -42.302  1.00 30.24 633 A 1 
ATOM 4878 N N   . GLY A 0 634 . 21.125  4.599   -36.307  1.00 32.35 634 A 1 
ATOM 4879 C CA  . GLY A 0 634 . 22.508  4.228   -35.977  1.00 32.35 634 A 1 
ATOM 4880 C C   . GLY A 0 634 . 23.433  5.417   -35.708  1.00 32.35 634 A 1 
ATOM 4881 O O   . GLY A 0 634 . 24.170  5.824   -36.598  1.00 32.35 634 A 1 
ATOM 4882 N N   . GLY A 0 635 . 23.446  5.977   -34.503  1.00 34.49 635 A 1 
ATOM 4883 C CA  . GLY A 0 635 . 22.722  5.594   -33.289  1.00 34.49 635 A 1 
ATOM 4884 C C   . GLY A 0 635 . 23.635  5.015   -32.205  1.00 34.49 635 A 1 
ATOM 4885 O O   . GLY A 0 635 . 23.549  3.818   -31.947  1.00 34.49 635 A 1 
ATOM 4886 N N   . TYR A 0 636 . 24.486  5.844   -31.580  1.00 38.30 636 A 1 
ATOM 4887 C CA  . TYR A 0 636 . 25.293  5.463   -30.416  1.00 38.30 636 A 1 
ATOM 4888 C C   . TYR A 0 636 . 25.882  6.520   -29.410  1.00 38.30 636 A 1 
ATOM 4889 C CB  . TYR A 0 636 . 26.451  4.647   -30.962  1.00 38.30 636 A 1 
ATOM 4890 O O   . TYR A 0 636 . 26.810  7.220   -29.768  1.00 38.30 636 A 1 
ATOM 4891 C CG  . TYR A 0 636 . 27.243  5.066   -32.168  1.00 38.30 636 A 1 
ATOM 4892 C CD1 . TYR A 0 636 . 26.947  4.464   -33.398  1.00 38.30 636 A 1 
ATOM 4893 C CD2 . TYR A 0 636 . 28.388  5.876   -32.027  1.00 38.30 636 A 1 
ATOM 4894 C CE1 . TYR A 0 636 . 27.756  4.752   -34.504  1.00 38.30 636 A 1 
ATOM 4895 C CE2 . TYR A 0 636 . 29.265  6.045   -33.105  1.00 38.30 636 A 1 
ATOM 4896 O OH  . TYR A 0 636 . 29.787  5.599   -35.392  1.00 38.30 636 A 1 
ATOM 4897 C CZ  . TYR A 0 636 . 28.941  5.477   -34.348  1.00 38.30 636 A 1 
ATOM 4898 N N   . GLY A 0 637 . 25.463  6.631   -28.131  1.00 33.20 637 A 1 
ATOM 4899 C CA  . GLY A 0 637 . 25.675  7.854   -27.313  1.00 33.20 637 A 1 
ATOM 4900 C C   . GLY A 0 637 . 26.176  7.805   -25.847  1.00 33.20 637 A 1 
ATOM 4901 O O   . GLY A 0 637 . 26.064  8.838   -25.192  1.00 33.20 637 A 1 
ATOM 4902 N N   . SER A 0 638 . 26.743  6.718   -25.295  1.00 37.79 638 A 1 
ATOM 4903 C CA  . SER A 0 638 . 27.115  6.651   -23.849  1.00 37.79 638 A 1 
ATOM 4904 C C   . SER A 0 638 . 28.460  5.950   -23.564  1.00 37.79 638 A 1 
ATOM 4905 C CB  . SER A 0 638 . 25.958  6.002   -23.088  1.00 37.79 638 A 1 
ATOM 4906 O O   . SER A 0 638 . 29.019  5.338   -24.465  1.00 37.79 638 A 1 
ATOM 4907 O OG  . SER A 0 638 . 26.130  6.049   -21.682  1.00 37.79 638 A 1 
ATOM 4908 N N   . GLY A 0 639 . 29.016  6.071   -22.339  1.00 38.27 639 A 1 
ATOM 4909 C CA  . GLY A 0 639 . 30.257  5.354   -21.950  1.00 38.27 639 A 1 
ATOM 4910 C C   . GLY A 0 639 . 31.198  5.985   -20.892  1.00 38.27 639 A 1 
ATOM 4911 O O   . GLY A 0 639 . 32.403  6.027   -21.104  1.00 38.27 639 A 1 
ATOM 4912 N N   . TYR A 0 640 . 30.661  6.512   -19.783  1.00 37.64 640 A 1 
ATOM 4913 C CA  . TYR A 0 640 . 31.274  6.834   -18.459  1.00 37.64 640 A 1 
ATOM 4914 C C   . TYR A 0 640 . 32.814  6.756   -18.198  1.00 37.64 640 A 1 
ATOM 4915 C CB  . TYR A 0 640 . 30.600  5.895   -17.446  1.00 37.64 640 A 1 
ATOM 4916 O O   . TYR A 0 640 . 33.461  5.759   -18.494  1.00 37.64 640 A 1 
ATOM 4917 C CG  . TYR A 0 640 . 29.094  6.058   -17.364  1.00 37.64 640 A 1 
ATOM 4918 C CD1 . TYR A 0 640 . 28.537  6.967   -16.444  1.00 37.64 640 A 1 
ATOM 4919 C CD2 . TYR A 0 640 . 28.253  5.324   -18.223  1.00 37.64 640 A 1 
ATOM 4920 C CE1 . TYR A 0 640 . 27.142  7.149   -16.388  1.00 37.64 640 A 1 
ATOM 4921 C CE2 . TYR A 0 640 . 26.861  5.519   -18.181  1.00 37.64 640 A 1 
ATOM 4922 O OH  . TYR A 0 640 . 24.954  6.598   -17.213  1.00 37.64 640 A 1 
ATOM 4923 C CZ  . TYR A 0 640 . 26.300  6.425   -17.263  1.00 37.64 640 A 1 
ATOM 4924 N N   . GLY A 0 641 . 33.395  7.719   -17.437  1.00 35.54 641 A 1 
ATOM 4925 C CA  . GLY A 0 641 . 34.847  7.676   -17.094  1.00 35.54 641 A 1 
ATOM 4926 C C   . GLY A 0 641 . 35.441  8.380   -15.843  1.00 35.54 641 A 1 
ATOM 4927 O O   . GLY A 0 641 . 36.623  8.180   -15.568  1.00 35.54 641 A 1 
ATOM 4928 N N   . GLY A 0 642 . 34.701  9.167   -15.043  1.00 34.42 642 A 1 
ATOM 4929 C CA  . GLY A 0 642 . 35.263  9.908   -13.879  1.00 34.42 642 A 1 
ATOM 4930 C C   . GLY A 0 642 . 36.115  11.145  -14.255  1.00 34.42 642 A 1 
ATOM 4931 O O   . GLY A 0 642 . 36.333  11.409  -15.429  1.00 34.42 642 A 1 
ATOM 4932 N N   . TYR A 0 643 . 36.608  11.991  -13.339  1.00 35.88 643 A 1 
ATOM 4933 C CA  . TYR A 0 643 . 36.598  12.008  -11.864  1.00 35.88 643 A 1 
ATOM 4934 C C   . TYR A 0 643 . 36.776  13.462  -11.340  1.00 35.88 643 A 1 
ATOM 4935 C CB  . TYR A 0 643 . 37.766  11.130  -11.349  1.00 35.88 643 A 1 
ATOM 4936 O O   . TYR A 0 643 . 37.401  14.278  -12.010  1.00 35.88 643 A 1 
ATOM 4937 C CG  . TYR A 0 643 . 39.069  11.272  -12.133  1.00 35.88 643 A 1 
ATOM 4938 C CD1 . TYR A 0 643 . 39.411  10.299  -13.094  1.00 35.88 643 A 1 
ATOM 4939 C CD2 . TYR A 0 643 . 39.877  12.421  -11.993  1.00 35.88 643 A 1 
ATOM 4940 C CE1 . TYR A 0 643 . 40.521  10.491  -13.937  1.00 35.88 643 A 1 
ATOM 4941 C CE2 . TYR A 0 643 . 40.978  12.626  -12.848  1.00 35.88 643 A 1 
ATOM 4942 O OH  . TYR A 0 643 . 42.325  11.876  -14.692  1.00 35.88 643 A 1 
ATOM 4943 C CZ  . TYR A 0 643 . 41.293  11.665  -13.834  1.00 35.88 643 A 1 
ATOM 4944 N N   . GLY A 0 644 . 36.329  13.779  -10.109  1.00 38.96 644 A 1 
ATOM 4945 C CA  . GLY A 0 644 . 36.863  14.928  -9.337   1.00 38.96 644 A 1 
ATOM 4946 C C   . GLY A 0 644 . 35.916  16.071  -8.912   1.00 38.96 644 A 1 
ATOM 4947 O O   . GLY A 0 644 . 35.810  17.083  -9.588   1.00 38.96 644 A 1 
ATOM 4948 N N   . SER A 0 645 . 35.345  15.942  -7.706   1.00 36.78 645 A 1 
ATOM 4949 C CA  . SER A 0 645 . 35.174  16.981  -6.657   1.00 36.78 645 A 1 
ATOM 4950 C C   . SER A 0 645 . 35.050  18.484  -7.024   1.00 36.78 645 A 1 
ATOM 4951 C CB  . SER A 0 645 . 36.371  16.825  -5.707   1.00 36.78 645 A 1 
ATOM 4952 O O   . SER A 0 645 . 36.039  19.116  -7.389   1.00 36.78 645 A 1 
ATOM 4953 O OG  . SER A 0 645 . 36.297  17.721  -4.619   1.00 36.78 645 A 1 
ATOM 4954 N N   . GLY A 0 646 . 33.926  19.128  -6.660   1.00 38.65 646 A 1 
ATOM 4955 C CA  . GLY A 0 646 . 33.829  20.601  -6.583   1.00 38.65 646 A 1 
ATOM 4956 C C   . GLY A 0 646 . 32.487  21.139  -6.055   1.00 38.65 646 A 1 
ATOM 4957 O O   . GLY A 0 646 . 31.475  21.070  -6.742   1.00 38.65 646 A 1 
ATOM 4958 N N   . TYR A 0 647 . 32.462  21.689  -4.836   1.00 36.24 647 A 1 
ATOM 4959 C CA  . TYR A 0 647 . 31.250  22.222  -4.190   1.00 36.24 647 A 1 
ATOM 4960 C C   . TYR A 0 647 . 30.788  23.588  -4.750   1.00 36.24 647 A 1 
ATOM 4961 C CB  . TYR A 0 647 . 31.510  22.417  -2.679   1.00 36.24 647 A 1 
ATOM 4962 O O   . TYR A 0 647 . 31.526  24.562  -4.647   1.00 36.24 647 A 1 
ATOM 4963 C CG  . TYR A 0 647 . 31.446  21.194  -1.780   1.00 36.24 647 A 1 
ATOM 4964 C CD1 . TYR A 0 647 . 30.374  21.054  -0.872   1.00 36.24 647 A 1 
ATOM 4965 C CD2 . TYR A 0 647 . 32.491  20.250  -1.774   1.00 36.24 647 A 1 
ATOM 4966 C CE1 . TYR A 0 647 . 30.343  19.977  0.034    1.00 36.24 647 A 1 
ATOM 4967 C CE2 . TYR A 0 647 . 32.462  19.169  -0.871   1.00 36.24 647 A 1 
ATOM 4968 O OH  . TYR A 0 647 . 31.374  17.993  0.912    1.00 36.24 647 A 1 
ATOM 4969 C CZ  . TYR A 0 647 . 31.390  19.031  0.036    1.00 36.24 647 A 1 
ATOM 4970 N N   . GLY A 0 648 . 29.498  23.686  -5.101   1.00 38.56 648 A 1 
ATOM 4971 C CA  . GLY A 0 648 . 28.588  24.700  -4.535   1.00 38.56 648 A 1 
ATOM 4972 C C   . GLY A 0 648 . 28.310  26.019  -5.286   1.00 38.56 648 A 1 
ATOM 4973 O O   . GLY A 0 648 . 29.221  26.744  -5.662   1.00 38.56 648 A 1 
ATOM 4974 N N   . GLY A 0 649 . 27.023  26.407  -5.317   1.00 39.53 649 A 1 
ATOM 4975 C CA  . GLY A 0 649 . 26.603  27.821  -5.315   1.00 39.53 649 A 1 
ATOM 4976 C C   . GLY A 0 649 . 25.561  28.262  -6.359   1.00 39.53 649 A 1 
ATOM 4977 O O   . GLY A 0 649 . 25.838  28.229  -7.545   1.00 39.53 649 A 1 
ATOM 4978 N N   . TYR A 0 650 . 24.386  28.692  -5.867   1.00 40.28 650 A 1 
ATOM 4979 C CA  . TYR A 0 650 . 23.519  29.821  -6.299   1.00 40.28 650 A 1 
ATOM 4980 C C   . TYR A 0 650 . 23.692  30.480  -7.705   1.00 40.28 650 A 1 
ATOM 4981 C CB  . TYR A 0 650 . 23.654  30.903  -5.202   1.00 40.28 650 A 1 
ATOM 4982 O O   . TYR A 0 650 . 24.794  30.738  -8.163   1.00 40.28 650 A 1 
ATOM 4983 C CG  . TYR A 0 650 . 25.095  31.247  -4.828   1.00 40.28 650 A 1 
ATOM 4984 C CD1 . TYR A 0 650 . 25.706  30.653  -3.702   1.00 40.28 650 A 1 
ATOM 4985 C CD2 . TYR A 0 650 . 25.853  32.092  -5.660   1.00 40.28 650 A 1 
ATOM 4986 C CE1 . TYR A 0 650 . 27.081  30.847  -3.454   1.00 40.28 650 A 1 
ATOM 4987 C CE2 . TYR A 0 650 . 27.223  32.297  -5.411   1.00 40.28 650 A 1 
ATOM 4988 O OH  . TYR A 0 650 . 29.176  31.831  -4.111   1.00 40.28 650 A 1 
ATOM 4989 C CZ  . TYR A 0 650 . 27.845  31.660  -4.321   1.00 40.28 650 A 1 
ATOM 4990 N N   . GLY A 0 651 . 22.639  30.945  -8.395   1.00 40.86 651 A 1 
ATOM 4991 C CA  . GLY A 0 651 . 21.195  30.897  -8.107   1.00 40.86 651 A 1 
ATOM 4992 C C   . GLY A 0 651 . 20.408  32.084  -8.710   1.00 40.86 651 A 1 
ATOM 4993 O O   . GLY A 0 651 . 20.753  33.232  -8.454   1.00 40.86 651 A 1 
ATOM 4994 N N   . GLY A 0 652 . 19.314  31.804  -9.439   1.00 38.62 652 A 1 
ATOM 4995 C CA  . GLY A 0 652 . 18.396  32.800  -10.036  1.00 38.62 652 A 1 
ATOM 4996 C C   . GLY A 0 652 . 18.902  33.462  -11.336  1.00 38.62 652 A 1 
ATOM 4997 O O   . GLY A 0 652 . 20.101  33.536  -11.565  1.00 38.62 652 A 1 
ATOM 4998 N N   . GLY A 0 653 . 18.047  33.960  -12.239  1.00 37.59 653 A 1 
ATOM 4999 C CA  . GLY A 0 653 . 16.576  33.926  -12.304  1.00 37.59 653 A 1 
ATOM 5000 C C   . GLY A 0 653 . 16.035  34.911  -13.366  1.00 37.59 653 A 1 
ATOM 5001 O O   . GLY A 0 653 . 16.761  35.824  -13.732  1.00 37.59 653 A 1 
ATOM 5002 N N   . TYR A 0 654 . 14.771  34.735  -13.800  1.00 42.11 654 A 1 
ATOM 5003 C CA  . TYR A 0 654 . 13.989  35.570  -14.756  1.00 42.11 654 A 1 
ATOM 5004 C C   . TYR A 0 654 . 14.616  35.820  -16.161  1.00 42.11 654 A 1 
ATOM 5005 C CB  . TYR A 0 654 . 13.491  36.860  -14.060  1.00 42.11 654 A 1 
ATOM 5006 O O   . TYR A 0 654 . 15.810  35.685  -16.369  1.00 42.11 654 A 1 
ATOM 5007 C CG  . TYR A 0 654 . 14.539  37.929  -13.797  1.00 42.11 654 A 1 
ATOM 5008 C CD1 . TYR A 0 654 . 15.143  38.037  -12.527  1.00 42.11 654 A 1 
ATOM 5009 C CD2 . TYR A 0 654 . 14.936  38.797  -14.835  1.00 42.11 654 A 1 
ATOM 5010 C CE1 . TYR A 0 654 . 16.184  38.961  -12.315  1.00 42.11 654 A 1 
ATOM 5011 C CE2 . TYR A 0 654 . 15.972  39.726  -14.625  1.00 42.11 654 A 1 
ATOM 5012 O OH  . TYR A 0 654 . 17.639  40.662  -13.174  1.00 42.11 654 A 1 
ATOM 5013 C CZ  . TYR A 0 654 . 16.612  39.793  -13.369  1.00 42.11 654 A 1 
ATOM 5014 N N   . GLY A 0 655 . 13.865  36.162  -17.217  1.00 40.02 655 A 1 
ATOM 5015 C CA  . GLY A 0 655 . 12.408  36.237  -17.402  1.00 40.02 655 A 1 
ATOM 5016 C C   . GLY A 0 655 . 12.061  36.594  -18.863  1.00 40.02 655 A 1 
ATOM 5017 O O   . GLY A 0 655 . 12.813  37.316  -19.511  1.00 40.02 655 A 1 
ATOM 5018 N N   . SER A 0 656 . 10.949  36.078  -19.399  1.00 34.42 656 A 1 
ATOM 5019 C CA  . SER A 0 656 . 10.569  36.251  -20.817  1.00 34.42 656 A 1 
ATOM 5020 C C   . SER A 0 656 . 10.021  37.651  -21.139  1.00 34.42 656 A 1 
ATOM 5021 C CB  . SER A 0 656 . 9.535   35.188  -21.208  1.00 34.42 656 A 1 
ATOM 5022 O O   . SER A 0 656 . 9.262   38.211  -20.349  1.00 34.42 656 A 1 
ATOM 5023 O OG  . SER A 0 656 . 9.241   35.263  -22.589  1.00 34.42 656 A 1 
ATOM 5024 N N   . GLY A 0 657 . 10.323  38.180  -22.333  1.00 40.09 657 A 1 
ATOM 5025 C CA  . GLY A 0 657 . 9.820   39.469  -22.827  1.00 40.09 657 A 1 
ATOM 5026 C C   . GLY A 0 657 . 9.663   39.498  -24.352  1.00 40.09 657 A 1 
ATOM 5027 O O   . GLY A 0 657 . 10.633  39.337  -25.084  1.00 40.09 657 A 1 
ATOM 5028 N N   . TYR A 0 658 . 8.431   39.699  -24.827  1.00 35.42 658 A 1 
ATOM 5029 C CA  . TYR A 0 658 . 8.062   39.727  -26.250  1.00 35.42 658 A 1 
ATOM 5030 C C   . TYR A 0 658 . 8.198   41.137  -26.852  1.00 35.42 658 A 1 
ATOM 5031 C CB  . TYR A 0 658 . 6.594   39.284  -26.406  1.00 35.42 658 A 1 
ATOM 5032 O O   . TYR A 0 658 . 7.995   42.124  -26.148  1.00 35.42 658 A 1 
ATOM 5033 C CG  . TYR A 0 658 . 6.242   37.859  -26.009  1.00 35.42 658 A 1 
ATOM 5034 C CD1 . TYR A 0 658 . 5.969   36.904  -27.010  1.00 35.42 658 A 1 
ATOM 5035 C CD2 . TYR A 0 658 . 6.094   37.507  -24.650  1.00 35.42 658 A 1 
ATOM 5036 C CE1 . TYR A 0 658 . 5.553   35.607  -26.655  1.00 35.42 658 A 1 
ATOM 5037 C CE2 . TYR A 0 658 . 5.689   36.206  -24.292  1.00 35.42 658 A 1 
ATOM 5038 O OH  . TYR A 0 658 . 4.999   34.003  -24.972  1.00 35.42 658 A 1 
ATOM 5039 C CZ  . TYR A 0 658 . 5.413   35.254  -25.298  1.00 35.42 658 A 1 
ATOM 5040 N N   . GLY A 0 659 . 8.388   41.242  -28.175  1.00 39.39 659 A 1 
ATOM 5041 C CA  . GLY A 0 659 . 8.108   42.485  -28.911  1.00 39.39 659 A 1 
ATOM 5042 C C   . GLY A 0 659 . 8.887   42.656  -30.215  1.00 39.39 659 A 1 
ATOM 5043 O O   . GLY A 0 659 . 10.061  43.005  -30.191  1.00 39.39 659 A 1 
ATOM 5044 N N   . GLY A 0 660 . 8.222   42.471  -31.359  1.00 34.70 660 A 1 
ATOM 5045 C CA  . GLY A 0 660 . 8.756   42.835  -32.677  1.00 34.70 660 A 1 
ATOM 5046 C C   . GLY A 0 660 . 8.081   44.089  -33.241  1.00 34.70 660 A 1 
ATOM 5047 O O   . GLY A 0 660 . 6.901   44.325  -32.985  1.00 34.70 660 A 1 
ATOM 5048 N N   . TYR A 0 661 . 8.808   44.875  -34.035  1.00 40.87 661 A 1 
ATOM 5049 C CA  . TYR A 0 661 . 8.267   45.990  -34.823  1.00 40.87 661 A 1 
ATOM 5050 C C   . TYR A 0 661 . 9.146   46.280  -36.048  1.00 40.87 661 A 1 
ATOM 5051 C CB  . TYR A 0 661 . 8.081   47.246  -33.951  1.00 40.87 661 A 1 
ATOM 5052 O O   . TYR A 0 661 . 10.354  46.055  -36.022  1.00 40.87 661 A 1 
ATOM 5053 C CG  . TYR A 0 661 . 9.217   47.572  -32.997  1.00 40.87 661 A 1 
ATOM 5054 C CD1 . TYR A 0 661 . 9.120   47.185  -31.646  1.00 40.87 661 A 1 
ATOM 5055 C CD2 . TYR A 0 661 . 10.363  48.255  -33.452  1.00 40.87 661 A 1 
ATOM 5056 C CE1 . TYR A 0 661 . 10.162  47.483  -30.748  1.00 40.87 661 A 1 
ATOM 5057 C CE2 . TYR A 0 661 . 11.408  48.555  -32.555  1.00 40.87 661 A 1 
ATOM 5058 O OH  . TYR A 0 661 . 12.308  48.457  -30.329  1.00 40.87 661 A 1 
ATOM 5059 C CZ  . TYR A 0 661 . 11.306  48.170  -31.200  1.00 40.87 661 A 1
[truncated: 90,324 more chars]
