# Supplementary material for: Self-assembling proteins compose the chemically resistant shell biomaterial of planktonic tintinnid ciliates
Source: Nat Commun. 2026 Jun 13;17:7507. doi: 10.1038/s41467-026-74402-4 (PMC13408134; doi:10.1038/s41467-026-74402-4)
Supplement: Supplementary file 6 — Supplementary Data 16 [file 41467_2026_74402_MOESM6_ESM.zip › AF2_structure_models/Pacific_65.cif]

data_0
#
_entry.id   0
#
_struct_asym.id          A
_struct_asym.entity_id   0
#
_entity_poly.entity_id        0
_entity_poly.type             polypeptide(L)
_entity_poly.pdbx_strand_id   A
#
_entity.id     0
_entity.type   polymer
#
loop_
_entity_poly_seq.entity_id
_entity_poly_seq.num
_entity_poly_seq.mon_id
0 1   MET 
0 2   LYS 
0 3   PHE 
0 4   ALA 
0 5   PHE 
0 6   ALA 
0 7   ALA 
0 8   ALA 
0 9   LEU 
0 10  ILE 
0 11  ALA 
0 12  VAL 
0 13  ALA 
0 14  ASN 
0 15  ALA 
0 16  ALA 
0 17  GLU 
0 18  TRP 
0 19  GLY 
0 20  GLN 
0 21  SER 
0 22  TYR 
0 23  GLY 
0 24  GLY 
0 25  GLN 
0 26  SER 
0 27  TYR 
0 28  GLY 
0 29  GLY 
0 30  TYR 
0 31  GLY 
0 32  GLY 
0 33  TYR 
0 34  GLY 
0 35  TYR 
0 36  SER 
0 37  GLN 
0 38  PRO 
0 39  GLN 
0 40  TYR 
0 41  LYS 
0 42  SER 
0 43  GLU 
0 44  THR 
0 45  LYS 
0 46  TYR 
0 47  VAL 
0 48  PRO 
0 49  GLN 
0 50  VAL 
0 51  HIS 
0 52  VAL 
0 53  THR 
0 54  PRO 
0 55  GLY 
0 56  TYR 
0 57  SER 
0 58  SER 
0 59  LYS 
0 60  ASN 
0 61  ALA 
0 62  SER 
0 63  GLN 
0 64  VAL 
0 65  ALA 
0 66  LYS 
0 67  LYS 
0 68  LYS 
0 69  MET 
0 70  VAL 
0 71  ASN 
0 72  HIS 
0 73  ALA 
0 74  GLY 
0 75  SER 
0 76  ASN 
0 77  PHE 
0 78  ASP 
0 79  ALA 
0 80  TYR 
0 81  GLY 
0 82  ARG 
0 83  ASP 
0 84  GLN 
0 85  ASP 
0 86  LEU 
0 87  SER 
0 88  ILE 
0 89  ASP 
0 90  GLU 
0 91  SER 
0 92  TYR 
0 93  GLY 
0 94  SER 
0 95  THR 
0 96  GLN 
0 97  ALA 
0 98  LYS 
0 99  SER 
0 100 TYR 
0 101 ARG 
0 102 ALA 
0 103 GLU 
0 104 SER 
0 105 TYR 
0 106 ASP 
0 107 GLU 
0 108 TRP 
0 109 ASP 
0 110 ASN 
0 111 GLN 
0 112 ASP 
0 113 ARG 
0 114 ASP 
0 115 LYS 
0 116 GLN 
0 117 LEU 
0 118 ALA 
0 119 GLN 
0 120 ALA 
0 121 TRP 
0 122 GLY 
0 123 LYS 
0 124 ASP 
0 125 ARG 
0 126 ASP 
0 127 GLN 
0 128 TYR 
0 129 GLY 
0 130 ALA 
0 131 SER 
0 132 SER 
0 133 LYS 
0 134 GLY 
0 135 ALA 
0 136 SER 
0 137 ALA 
0 138 SER 
0 139 ASP 
0 140 GLY 
0 141 LYS 
0 142 TRP 
0 143 ASP 
0 144 LYS 
0 145 TYR 
0 146 ALA 
0 147 LYS 
0 148 GLY 
0 149 GLY 
0 150 GLN 
0 151 ASN 
0 152 SER 
0 153 ALA 
0 154 TYR 
0 155 GLN 
0 156 GLY 
0 157 GLN 
0 158 LYS 
0 159 GLY 
0 160 HIS 
0 161 TYR 
0 162 ALA 
0 163 ASN 
0 164 SER 
0 165 TYR 
0 166 GLY 
0 167 GLY 
0 168 GLY 
0 169 ARG 
0 170 GLY 
0 171 TYR 
0 172 GLY 
0 173 GLU 
0 174 ASP 
0 175 ASP 
0 176 GLU 
0 177 ASN 
0 178 ASN 
0 179 ALA 
0 180 SER 
0 181 VAL 
0 182 ALA 
0 183 TYR 
0 184 GLY 
0 185 ALA 
0 186 GLN 
0 187 LYS 
0 188 GLY 
0 189 GLY 
0 190 TYR 
0 191 ASP 
0 192 ASN 
0 193 ASP 
0 194 GLU 
0 195 TRP 
0 196 ALA 
0 197 LYS 
0 198 GLN 
0 199 ALA 
0 200 ALA 
0 201 GLY 
0 202 SER 
0 203 ASP 
0 204 TYR 
0 205 ASP 
0 206 SER 
0 207 ARG 
0 208 TYR 
0 209 GLY 
0 210 LYS 
0 211 SER 
0 212 TYR 
0 213 ASP 
0 214 ALA 
0 215 VAL 
0 216 ASP 
0 217 ALA 
0 218 LYS 
0 219 SER 
0 220 TYR 
0 221 ASP 
0 222 ASN 
0 223 THR 
0 224 TRP 
0 225 TYR 
0 226 ALA 
0 227 ARG 
0 228 ASP 
0 229 VAL 
0 230 ARG 
0 231 ALA 
0 232 ASP 
0 233 ASP 
0 234 ASP 
0 235 GLN 
0 236 TRP 
0 237 ALA 
0 238 GLU 
0 239 ASP 
0 240 TYR 
0 241 ASP 
0 242 ARG 
0 243 TYR 
0 244 GLY 
0 245 LYS 
0 246 LYS 
0 247 ASP 
0 248 VAL 
0 249 GLY 
0 250 ALA 
0 251 TYR 
0 252 GLY 
0 253 ALA 
0 254 ALA 
0 255 ALA 
0 256 SER 
0 257 THR 
0 258 TRP 
0 259 ASN 
0 260 THR 
0 261 LYS 
0 262 GLY 
0 263 ASP 
0 264 ALA 
0 265 ALA 
0 266 SER 
0 267 GLU 
0 268 ASP 
0 269 GLY 
0 270 LYS 
0 271 SER 
0 272 ALA 
0 273 TYR 
0 274 TRP 
0 275 GLY 
0 276 LYS 
0 277 GLN 
0 278 ALA 
0 279 SER 
0 280 ASP 
0 281 TRP 
0 282 ASP 
0 283 ALA 
0 284 TRP 
0 285 GLY 
0 286 ARG 
0 287 ASP 
0 288 GLN 
0 289 ASP 
0 290 TYR 
0 291 LYS 
0 292 GLU 
0 293 LYS 
0 294 ILE 
0 295 SER 
0 296 TYR 
0 297 ASP 
0 298 GLN 
0 299 THR 
0 300 ARG 
0 301 ALA 
0 302 LYS 
0 303 ALA 
0 304 TYR 
0 305 SER 
0 306 ALA 
0 307 GLU 
0 308 SER 
0 309 TYR 
0 310 ASP 
0 311 GLU 
0 312 TRP 
0 313 ASP 
0 314 ASN 
0 315 ARG 
0 316 ASP 
0 317 ASP 
0 318 ASP 
0 319 THR 
0 320 TYR 
0 321 GLY 
0 322 ALA 
0 323 GLN 
0 324 ALA 
0 325 TRP 
0 326 GLY 
0 327 LYS 
0 328 ASP 
0 329 ARG 
0 330 ASP 
0 331 VAL 
0 332 TYR 
0 333 GLY 
0 334 ALA 
0 335 SER 
0 336 SER 
0 337 TYR 
0 338 GLY 
0 339 LYS 
0 340 ALA 
0 341 ALA 
0 342 SER 
0 343 MET 
0 344 LYS 
0 345 GLU 
0 346 TYR 
0 347 ASP 
0 348 GLN 
0 349 TYR 
0 350 GLY 
0 351 GLY 
0 352 TYR 
0 353 GLY 
0 354 SER 
0 355 GLY 
0 356 ALA 
0 357 ALA 
0 358 ALA 
0 359 GLN 
0 360 GLY 
0 361 SER 
0 362 SER 
0 363 TYR 
0 364 GLY 
0 365 GLY 
0 366 SER 
0 367 LYS 
0 368 THR 
0 369 VAL 
0 370 LYS 
0 371 THR 
0 372 ALA 
0 373 ALA 
0 374 PRO 
0 375 SER 
0 376 LYS 
0 377 GLY 
0 378 HIS 
0 379 GLY 
0 380 TRP 
0 381 ASP 
0 382 SER 
0 383 LYS 
0 384 GLY 
0 385 HIS 
0 386 GLY 
0 387 TYR 
0 388 GLY 
0 389 ALA 
0 390 LYS 
0 391 THR 
0 392 VAL 
0 393 SER 
0 394 TYR 
0 395 GLY 
0 396 GLY 
0 397 SER 
0 398 GLN 
0 399 SER 
0 400 ALA 
0 401 SER 
0 402 SER 
0 403 GLY 
0 404 GLN 
0 405 GLY 
0 406 ALA 
0 407 TYR 
0 408 ALA 
0 409 LYS 
0 410 GLY 
0 411 GLY 
0 412 SER 
0 413 ILE 
0 414 TRP 
0 415 GLU 
0 416 GLY 
0 417 ALA 
0 418 SER 
0 419 ARG 
0 420 ALA 
0 421 GLY 
0 422 ALA 
0 423 ALA 
0 424 ALA 
0 425 VAL 
0 426 GLY 
0 427 GLY 
0 428 TYR 
0 429 ASP 
0 430 ASN 
0 431 ASP 
0 432 GLU 
0 433 TRP 
0 434 ALA 
0 435 LYS 
0 436 GLN 
0 437 ALA 
0 438 HIS 
0 439 GLY 
0 440 SER 
0 441 ASP 
0 442 TYR 
0 443 ASP 
0 444 SER 
0 445 ARG 
0 446 TYR 
0 447 GLY 
0 448 LYS 
0 449 SER 
0 450 TYR 
0 451 ASP 
0 452 ARG 
0 453 VAL 
0 454 SER 
0 455 ALA 
0 456 ARG 
0 457 SER 
0 458 TYR 
0 459 GLU 
0 460 ASN 
0 461 GLU 
0 462 MET 
0 463 TYR 
0 464 ALA 
0 465 ARG 
0 466 ASP 
0 467 LEU 
0 468 GLN 
0 469 VAL 
0 470 ASP 
0 471 ASP 
0 472 ASP 
0 473 MET 
0 474 TRP 
0 475 ALA 
0 476 GLU 
0 477 ASP 
0 478 TYR 
0 479 ASP 
0 480 ARG 
0 481 TYR 
0 482 ASP 
0 483 ASP 
0 484 LYS 
0 485 ASP 
0 486 ALA 
0 487 MET 
0 488 GLY 
0 489 TYR 
0 490 GLY 
0 491 SER 
0 492 ALA 
0 493 ALA 
0 494 SER 
0 495 LYS 
0 496 GLU 
0 497 GLN 
0 498 LYS 
0 499 LEU 
0 500 GLY 
0 501 TYR 
0 502 TYR 
0 503 GLY 
0 504 LYS 
0 505 GLY 
0 506 SER 
0 507 SER 
0 508 GLY 
0 509 TYR 
0 510 GLY 
0 511 GLY 
0 512 SER 
0 513 GLY 
0 514 TYR 
0 515 GLY 
0 516 ARG 
0 517 PRO 
0 518 GLY 
0 519 TYR 
0 520 SER 
0 521 ALA 
0 522 GLN 
0 523 ALA 
0 524 SER 
0 525 THR 
0 526 ASN 
0 527 ALA 
0 528 GLY 
0 529 LYS 
0 530 GLU 
0 531 TYR 
0 532 ASP 
0 533 SER 
0 534 SER 
0 535 SER 
0 536 SER 
0 537 SER 
0 538 ASP 
0 539 TRP 
0 540 ASP 
0 541 ALA 
0 542 TYR 
0 543 GLY 
0 544 ARG 
0 545 ASP 
0 546 GLN 
0 547 ASP 
0 548 LEU 
0 549 SER 
0 550 VAL 
0 551 GLN 
0 552 GLU 
0 553 SER 
0 554 TYR 
0 555 ASP 
0 556 MET 
0 557 THR 
0 558 TRP 
0 559 ALA 
0 560 LYS 
0 561 SER 
0 562 TYR 
0 563 ASP 
0 564 ALA 
0 565 GLU 
0 566 SER 
0 567 TYR 
0 568 ASP 
0 569 GLU 
0 570 TRP 
0 571 ASP 
0 572 ASN 
0 573 LYS 
0 574 ASP 
0 575 ASP 
0 576 ASP 
0 577 LYS 
0 578 TRP 
0 579 GLY 
0 580 THR 
0 581 GLN 
0 582 ALA 
0 583 TRP 
0 584 GLY 
0 585 LYS 
0 586 ASP 
0 587 ARG 
0 588 ASP 
0 589 ILE 
0 590 TYR 
0 591 GLY 
0 592 ALA 
0 593 SER 
0 594 SER 
0 595 GLN 
0 596 PHE 
0 597 ALA 
0 598 LYS 
0 599 ALA 
0 600 ASP 
0 601 GLU 
0 602 GLU 
0 603 ASP 
0 604 LYS 
0 605 ASP 
0 606 THR 
0 607 TYR 
0 608 GLY 
0 609 LYS 
0 610 GLY 
0 611 ALA 
0 612 TYR 
0 613 ALA 
0 614 GLY 
0 615 ALA 
0 616 GLN 
0 617 ALA 
0 618 SER 
0 619 ASP 
0 620 SER 
0 621 LYS 
0 622 TYR 
0 623 GLY 
0 624 GLY 
0 625 TYR 
0 626 GLY 
0 627 SER 
0 628 TYR 
0 629 GLY 
0 630 GLY 
0 631 TYR 
0 632 GLY 
0 633 SER 
0 634 GLY 
0 635 TYR 
0 636 GLY 
0 637 GLY 
0 638 TYR 
0 639 GLY 
0 640 SER 
0 641 GLY 
0 642 TYR 
0 643 GLY 
0 644 GLY 
0 645 TYR 
0 646 GLY 
0 647 GLY 
0 648 GLY 
0 649 TYR 
0 650 GLY 
0 651 SER 
0 652 GLY 
0 653 TYR 
0 654 GLY 
0 655 GLY 
0 656 TYR 
0 657 GLY 
0 658 GLY 
0 659 GLY 
0 660 TYR 
0 661 GLY 
0 662 SER 
0 663 TYR 
0 664 GLY 
0 665 GLY 
0 666 ALA 
0 667 LYS 
0 668 GLY 
0 669 TYR 
0 670 GLY 
0 671 LYS 
0 672 GLY 
0 673 GLN 
0 674 SER 
0 675 ALA 
0 676 ALA 
0 677 SER 
0 678 GLN 
0 679 GLU 
0 680 SER 
0 681 LYS 
0 682 GLN 
0 683 GLY 
0 684 TYR 
0 685 GLY 
0 686 LYS 
0 687 GLU 
0 688 SER 
0 689 THR 
0 690 GLN 
0 691 GLY 
0 692 ALA 
0 693 SER 
0 694 VAL 
0 695 ALA 
0 696 TYR 
0 697 ASN 
0 698 SER 
0 699 ALA 
0 700 LYS 
0 701 GLY 
0 702 ALA 
0 703 TYR 
0 704 ASP 
0 705 ASN 
0 706 ASP 
0 707 GLU 
0 708 TRP 
0 709 ALA 
0 710 LYS 
0 711 LEU 
0 712 ALA 
0 713 TYR 
0 714 GLY 
0 715 SER 
0 716 ASP 
0 717 THR 
0 718 ASP 
0 719 SER 
0 720 ARG 
0 721 TYR 
0 722 GLY 
0 723 LYS 
0 724 SER 
0 725 TYR 
0 726 ASP 
0 727 MET 
0 728 VAL 
0 729 ALA 
0 730 ALA 
0 731 LYS 
0 732 SER 
0 733 TYR 
0 734 ASP 
0 735 ASN 
0 736 GLU 
0 737 GLU 
0 738 TYR 
0 739 ALA 
0 740 ARG 
0 741 LYS 
0 742 VAL 
0 743 ARG 
0 744 ALA 
0 745 ASP 
0 746 ASP 
0 747 ASP 
0 748 GLN 
0 749 TRP 
0 750 ALA 
0 751 GLU 
0 752 ASP 
0 753 TYR 
0 754 ASP 
0 755 ARG 
0 756 TYR 
0 757 ASN 
0 758 ARG 
0 759 TYR 
0 760 ASP 
0 761 ALA 
0 762 GLY 
0 763 ALA 
0 764 TYR 
0 765 GLY 
0 766 ALA 
0 767 ALA 
0 768 ALA 
0 769 SER 
0 770 ASP 
0 771 LYS 
0 772 LEU 
0 773 VAL 
0 774 GLN 
0 775 PRO 
0 776 ALA 
0 777 ILE 
0 778 LYS 
0 779 SER 
0 780 VAL 
0 781 SER 
0 782 TYR 
0 783 LYS 
0 784 PRO 
0 785 VAL 
0 786 THR 
0 787 THR 
0 788 THR 
0 789 LYS 
0 790 LYS 
0 791 VAL 
0 792 ALA 
0 793 PRO 
0 794 GLN 
0 795 TYR 
0 796 HIS 
0 797 GLY 
0 798 TRP 
#
loop_
_chem_comp.id
_chem_comp.type
_chem_comp.name
ALA 'L-peptide linking' ALANINE         
ARG 'L-peptide linking' ARGININE        
ASN 'L-peptide linking' ASPARAGINE      
ASP 'L-peptide linking' 'ASPARTIC ACID' 
CYS 'L-peptide linking' CYSTEINE        
GLN 'L-peptide linking' GLUTAMINE       
GLU 'L-peptide linking' 'GLUTAMIC ACID' 
HIS 'L-peptide linking' HISTIDINE       
ILE 'L-peptide linking' ISOLEUCINE      
LEU 'L-peptide linking' LEUCINE         
LYS 'L-peptide linking' LYSINE          
MET 'L-peptide linking' METHIONINE      
PHE 'L-peptide linking' PHENYLALANINE   
PRO 'L-peptide linking' PROLINE         
SER 'L-peptide linking' SERINE          
THR 'L-peptide linking' THREONINE       
TRP 'L-peptide linking' TRYPTOPHAN      
TYR 'L-peptide linking' TYROSINE        
VAL 'L-peptide linking' VALINE          
GLY 'peptide linking'   GLYCINE         
#
loop_
_atom_site.group_PDB
_atom_site.id
_atom_site.type_symbol
_atom_site.label_atom_id
_atom_site.label_alt_id
_atom_site.label_comp_id
_atom_site.label_asym_id
_atom_site.label_entity_id
_atom_site.label_seq_id
_atom_site.pdbx_PDB_ins_code
_atom_site.Cartn_x
_atom_site.Cartn_y
_atom_site.Cartn_z
_atom_site.occupancy
_atom_site.B_iso_or_equiv
_atom_site.auth_seq_id
_atom_site.auth_asym_id
_atom_site.pdbx_PDB_model_num
ATOM 1    N N   . MET A 0 1   . -12.442 -6.769  64.248   1.00 39.24 1   A 1 
ATOM 2    C CA  . MET A 0 1   . -11.156 -6.947  63.529   1.00 39.24 1   A 1 
ATOM 3    C C   . MET A 0 1   . -11.261 -6.154  62.225   1.00 39.24 1   A 1 
ATOM 4    C CB  . MET A 0 1   . -10.883 -8.442  63.294   1.00 39.24 1   A 1 
ATOM 5    O O   . MET A 0 1   . -12.346 -6.128  61.675   1.00 39.24 1   A 1 
ATOM 6    C CG  . MET A 0 1   . -10.759 -9.244  64.604   1.00 39.24 1   A 1 
ATOM 7    S SD  . MET A 0 1   . -12.304 -9.962  65.220   1.00 39.24 1   A 1 
ATOM 8    C CE  . MET A 0 1   . -11.717 -10.934 66.641   1.00 39.24 1   A 1 
ATOM 9    N N   . LYS A 0 2   . -10.311 -5.295  61.834   1.00 30.54 2   A 1 
ATOM 10   C CA  . LYS A 0 2   . -9.029  -5.637  61.181   1.00 30.54 2   A 1 
ATOM 11   C C   . LYS A 0 2   . -9.185  -6.500  59.913   1.00 30.54 2   A 1 
ATOM 12   C CB  . LYS A 0 2   . -7.931  -6.162  62.137   1.00 30.54 2   A 1 
ATOM 13   O O   . LYS A 0 2   . -8.709  -7.625  59.891   1.00 30.54 2   A 1 
ATOM 14   C CG  . LYS A 0 2   . -7.177  -5.066  62.906   1.00 30.54 2   A 1 
ATOM 15   C CD  . LYS A 0 2   . -5.847  -5.632  63.438   1.00 30.54 2   A 1 
ATOM 16   C CE  . LYS A 0 2   . -5.011  -4.559  64.146   1.00 30.54 2   A 1 
ATOM 17   N NZ  . LYS A 0 2   . -3.658  -5.069  64.493   1.00 30.54 2   A 1 
ATOM 18   N N   . PHE A 0 3   . -9.767  -5.919  58.867   1.00 37.72 3   A 1 
ATOM 19   C CA  . PHE A 0 3   . -9.373  -6.183  57.481   1.00 37.72 3   A 1 
ATOM 20   C C   . PHE A 0 3   . -9.200  -4.844  56.763   1.00 37.72 3   A 1 
ATOM 21   C CB  . PHE A 0 3   . -10.366 -7.107  56.764   1.00 37.72 3   A 1 
ATOM 22   O O   . PHE A 0 3   . -9.935  -3.897  57.039   1.00 37.72 3   A 1 
ATOM 23   C CG  . PHE A 0 3   . -10.088 -8.565  57.061   1.00 37.72 3   A 1 
ATOM 24   C CD1 . PHE A 0 3   . -8.995  -9.203  56.442   1.00 37.72 3   A 1 
ATOM 25   C CD2 . PHE A 0 3   . -10.878 -9.270  57.987   1.00 37.72 3   A 1 
ATOM 26   C CE1 . PHE A 0 3   . -8.685  -10.537 56.759   1.00 37.72 3   A 1 
ATOM 27   C CE2 . PHE A 0 3   . -10.569 -10.606 58.301   1.00 37.72 3   A 1 
ATOM 28   C CZ  . PHE A 0 3   . -9.471  -11.237 57.690   1.00 37.72 3   A 1 
ATOM 29   N N   . ALA A 0 4   . -8.179  -4.756  55.916   1.00 32.97 4   A 1 
ATOM 30   C CA  . ALA A 0 4   . -7.880  -3.588  55.103   1.00 32.97 4   A 1 
ATOM 31   C C   . ALA A 0 4   . -7.174  -4.054  53.826   1.00 32.97 4   A 1 
ATOM 32   C CB  . ALA A 0 4   . -7.000  -2.614  55.903   1.00 32.97 4   A 1 
ATOM 33   O O   . ALA A 0 4   . -6.086  -4.622  53.902   1.00 32.97 4   A 1 
ATOM 34   N N   . PHE A 0 5   . -7.791  -3.779  52.682   1.00 36.91 5   A 1 
ATOM 35   C CA  . PHE A 0 5   . -7.121  -3.657  51.390   1.00 36.91 5   A 1 
ATOM 36   C C   . PHE A 0 5   . -7.014  -2.138  51.133   1.00 36.91 5   A 1 
ATOM 37   C CB  . PHE A 0 5   . -7.925  -4.438  50.336   1.00 36.91 5   A 1 
ATOM 38   O O   . PHE A 0 5   . -8.006  -1.436  51.311   1.00 36.91 5   A 1 
ATOM 39   C CG  . PHE A 0 5   . -7.585  -5.922  50.271   1.00 36.91 5   A 1 
ATOM 40   C CD1 . PHE A 0 5   . -6.740  -6.398  49.249   1.00 36.91 5   A 1 
ATOM 41   C CD2 . PHE A 0 5   . -8.112  -6.832  51.210   1.00 36.91 5   A 1 
ATOM 42   C CE1 . PHE A 0 5   . -6.429  -7.766  49.161   1.00 36.91 5   A 1 
ATOM 43   C CE2 . PHE A 0 5   . -7.797  -8.203  51.125   1.00 36.91 5   A 1 
ATOM 44   C CZ  . PHE A 0 5   . -6.957  -8.670  50.098   1.00 36.91 5   A 1 
ATOM 45   N N   . ALA A 0 6   . -5.855  -1.505  50.908   1.00 32.91 6   A 1 
ATOM 46   C CA  . ALA A 0 6   . -4.676  -1.908  50.125   1.00 32.91 6   A 1 
ATOM 47   C C   . ALA A 0 6   . -5.082  -2.131  48.653   1.00 32.91 6   A 1 
ATOM 48   C CB  . ALA A 0 6   . -3.879  -3.054  50.771   1.00 32.91 6   A 1 
ATOM 49   O O   . ALA A 0 6   . -5.534  -3.214  48.318   1.00 32.91 6   A 1 
ATOM 50   N N   . ALA A 0 7   . -5.191  -1.116  47.789   1.00 28.03 7   A 1 
ATOM 51   C CA  . ALA A 0 7   . -4.277  -0.021  47.419   1.00 28.03 7   A 1 
ATOM 52   C C   . ALA A 0 7   . -3.142  -0.434  46.456   1.00 28.03 7   A 1 
ATOM 53   C CB  . ALA A 0 7   . -3.768  0.837   48.591   1.00 28.03 7   A 1 
ATOM 54   O O   . ALA A 0 7   . -2.345  -1.309  46.772   1.00 28.03 7   A 1 
ATOM 55   N N   . ALA A 0 8   . -3.048  0.325   45.355   1.00 27.06 8   A 1 
ATOM 56   C CA  . ALA A 0 8   . -1.971  0.401   44.360   1.00 27.06 8   A 1 
ATOM 57   C C   . ALA A 0 8   . -1.707  -0.816  43.438   1.00 27.06 8   A 1 
ATOM 58   C CB  . ALA A 0 8   . -0.691  0.919   45.035   1.00 27.06 8   A 1 
ATOM 59   O O   . ALA A 0 8   . -0.993  -1.749  43.791   1.00 27.06 8   A 1 
ATOM 60   N N   . LEU A 0 9   . -2.117  -0.665  42.172   1.00 28.22 9   A 1 
ATOM 61   C CA  . LEU A 0 9   . -1.408  -1.172  40.989   1.00 28.22 9   A 1 
ATOM 62   C C   . LEU A 0 9   . -1.172  0.062   40.086   1.00 28.22 9   A 1 
ATOM 63   C CB  . LEU A 0 9   . -2.239  -2.302  40.334   1.00 28.22 9   A 1 
ATOM 64   O O   . LEU A 0 9   . -2.132  0.669   39.631   1.00 28.22 9   A 1 
ATOM 65   C CG  . LEU A 0 9   . -1.393  -3.470  39.792   1.00 28.22 9   A 1 
ATOM 66   C CD1 . LEU A 0 9   . -0.799  -4.320  40.921   1.00 28.22 9   A 1 
ATOM 67   C CD2 . LEU A 0 9   . -2.240  -4.388  38.915   1.00 28.22 9   A 1 
ATOM 68   N N   . ILE A 0 10  . -0.008  0.715   40.197   1.00 30.30 10  A 1 
ATOM 69   C CA  . ILE A 0 10  . 1.190   0.580   39.335   1.00 30.30 10  A 1 
ATOM 70   C C   . ILE A 0 10  . 1.070   1.353   38.009   1.00 30.30 10  A 1 
ATOM 71   C CB  . ILE A 0 10  . 1.673   -0.881  39.156   1.00 30.30 10  A 1 
ATOM 72   O O   . ILE A 0 10  . 0.105   1.211   37.272   1.00 30.30 10  A 1 
ATOM 73   C CG1 . ILE A 0 10  . 2.318   -1.381  40.469   1.00 30.30 10  A 1 
ATOM 74   C CG2 . ILE A 0 10  . 2.672   -1.037  37.992   1.00 30.30 10  A 1 
ATOM 75   C CD1 . ILE A 0 10  . 2.662   -2.876  40.470   1.00 30.30 10  A 1 
ATOM 76   N N   . ALA A 0 11  . 2.104   2.143   37.698   1.00 33.10 11  A 1 
ATOM 77   C CA  . ALA A 0 11  . 2.252   2.857   36.432   1.00 33.10 11  A 1 
ATOM 78   C C   . ALA A 0 11  . 3.240   2.130   35.498   1.00 33.10 11  A 1 
ATOM 79   C CB  . ALA A 0 11  . 2.691   4.297   36.735   1.00 33.10 11  A 1 
ATOM 80   O O   . ALA A 0 11  . 4.449   2.160   35.729   1.00 33.10 11  A 1 
ATOM 81   N N   . VAL A 0 12  . 2.703   1.502   34.450   1.00 26.65 12  A 1 
ATOM 82   C CA  . VAL A 0 12  . 3.357   0.974   33.229   1.00 26.65 12  A 1 
ATOM 83   C C   . VAL A 0 12  . 2.256   1.079   32.141   1.00 26.65 12  A 1 
ATOM 84   C CB  . VAL A 0 12  . 3.839   -0.492  33.428   1.00 26.65 12  A 1 
ATOM 85   O O   . VAL A 0 12  . 1.096   0.883   32.484   1.00 26.65 12  A 1 
ATOM 86   C CG1 . VAL A 0 12  . 4.773   -0.954  32.304   1.00 26.65 12  A 1 
ATOM 87   C CG2 . VAL A 0 12  . 4.645   -0.732  34.715   1.00 26.65 12  A 1 
ATOM 88   N N   . ALA A 0 13  . 2.467   1.442   30.871   1.00 30.37 13  A 1 
ATOM 89   C CA  . ALA A 0 13  . 3.668   1.423   30.035   1.00 30.37 13  A 1 
ATOM 90   C C   . ALA A 0 13  . 3.867   2.708   29.194   1.00 30.37 13  A 1 
ATOM 91   C CB  . ALA A 0 13  . 3.507   0.232   29.069   1.00 30.37 13  A 1 
ATOM 92   O O   . ALA A 0 13  . 2.992   3.565   29.122   1.00 30.37 13  A 1 
ATOM 93   N N   . ASN A 0 14  . 5.016   2.788   28.512   1.00 29.34 14  A 1 
ATOM 94   C CA  . ASN A 0 14  . 5.192   3.595   27.293   1.00 29.34 14  A 1 
ATOM 95   C C   . ASN A 0 14  . 4.860   2.740   26.045   1.00 29.34 14  A 1 
ATOM 96   C CB  . ASN A 0 14  . 6.645   4.117   27.232   1.00 29.34 14  A 1 
ATOM 97   O O   . ASN A 0 14  . 4.646   1.536   26.185   1.00 29.34 14  A 1 
ATOM 98   C CG  . ASN A 0 14  . 6.993   5.088   28.344   1.00 29.34 14  A 1 
ATOM 99   N ND2 . ASN A 0 14  . 7.890   4.728   29.233   1.00 29.34 14  A 1 
ATOM 100  O OD1 . ASN A 0 14  . 6.486   6.189   28.429   1.00 29.34 14  A 1 
ATOM 101  N N   . ALA A 0 15  . 4.953   3.343   24.850   1.00 27.50 15  A 1 
ATOM 102  C CA  . ALA A 0 15  . 4.565   2.815   23.527   1.00 27.50 15  A 1 
ATOM 103  C C   . ALA A 0 15  . 3.039   2.880   23.256   1.00 27.50 15  A 1 
ATOM 104  C CB  . ALA A 0 15  . 5.208   1.435   23.272   1.00 27.50 15  A 1 
ATOM 105  O O   . ALA A 0 15  . 2.241   2.787   24.180   1.00 27.50 15  A 1 
ATOM 106  N N   . ALA A 0 16  . 2.576   3.077   22.015   1.00 32.62 16  A 1 
ATOM 107  C CA  . ALA A 0 16  . 3.311   3.053   20.743   1.00 32.62 16  A 1 
ATOM 108  C C   . ALA A 0 16  . 3.814   4.426   20.248   1.00 32.62 16  A 1 
ATOM 109  C CB  . ALA A 0 16  . 2.422   2.376   19.693   1.00 32.62 16  A 1 
ATOM 110  O O   . ALA A 0 16  . 3.042   5.350   20.019   1.00 32.62 16  A 1 
ATOM 111  N N   . GLU A 0 17  . 5.124   4.509   20.001   1.00 29.61 17  A 1 
ATOM 112  C CA  . GLU A 0 17  . 5.807   5.601   19.290   1.00 29.61 17  A 1 
ATOM 113  C C   . GLU A 0 17  . 6.175   5.115   17.872   1.00 29.61 17  A 1 
ATOM 114  C CB  . GLU A 0 17  . 7.018   6.049   20.137   1.00 29.61 17  A 1 
ATOM 115  O O   . GLU A 0 17  . 7.344   4.948   17.539   1.00 29.61 17  A 1 
ATOM 116  C CG  . GLU A 0 17  . 7.751   7.303   19.620   1.00 29.61 17  A 1 
ATOM 117  C CD  . GLU A 0 17  . 8.957   7.696   20.497   1.00 29.61 17  A 1 
ATOM 118  O OE1 . GLU A 0 17  . 9.403   8.860   20.374   1.00 29.61 17  A 1 
ATOM 119  O OE2 . GLU A 0 17  . 9.424   6.852   21.299   1.00 29.61 17  A 1 
ATOM 120  N N   . TRP A 0 18  . 5.170   4.772   17.057   1.00 28.44 18  A 1 
ATOM 121  C CA  . TRP A 0 18  . 5.357   4.260   15.690   1.00 28.44 18  A 1 
ATOM 122  C C   . TRP A 0 18  . 4.338   4.889   14.733   1.00 28.44 18  A 1 
ATOM 123  C CB  . TRP A 0 18  . 5.287   2.723   15.661   1.00 28.44 18  A 1 
ATOM 124  O O   . TRP A 0 18  . 3.136   4.823   14.967   1.00 28.44 18  A 1 
ATOM 125  C CG  . TRP A 0 18  . 6.554   2.027   16.068   1.00 28.44 18  A 1 
ATOM 126  C CD1 . TRP A 0 18  . 6.988   1.866   17.338   1.00 28.44 18  A 1 
ATOM 127  C CD2 . TRP A 0 18  . 7.600   1.453   15.220   1.00 28.44 18  A 1 
ATOM 128  C CE2 . TRP A 0 18  . 8.658   0.986   16.058   1.00 28.44 18  A 1 
ATOM 129  C CE3 . TRP A 0 18  . 7.777   1.297   13.827   1.00 28.44 18  A 1 
ATOM 130  N NE1 . TRP A 0 18  . 8.229   1.260   17.338   1.00 28.44 18  A 1 
ATOM 131  C CH2 . TRP A 0 18  . 9.969   0.265   14.156   1.00 28.44 18  A 1 
ATOM 132  C CZ2 . TRP A 0 18  . 9.828   0.404   15.548   1.00 28.44 18  A 1 
ATOM 133  C CZ3 . TRP A 0 18  . 8.945   0.710   13.301   1.00 28.44 18  A 1 
ATOM 134  N N   . GLY A 0 19  . 4.841   5.517   13.667   1.00 33.15 19  A 1 
ATOM 135  C CA  . GLY A 0 19  . 4.061   6.330   12.727   1.00 33.15 19  A 1 
ATOM 136  C C   . GLY A 0 19  . 4.964   7.342   12.022   1.00 33.15 19  A 1 
ATOM 137  O O   . GLY A 0 19  . 4.904   8.540   12.292   1.00 33.15 19  A 1 
ATOM 138  N N   . GLN A 0 20  . 5.899   6.852   11.204   1.00 30.76 20  A 1 
ATOM 139  C CA  . GLN A 0 20  . 6.989   7.664   10.655   1.00 30.76 20  A 1 
ATOM 140  C C   . GLN A 0 20  . 6.494   8.684   9.618    1.00 30.76 20  A 1 
ATOM 141  C CB  . GLN A 0 20  . 8.062   6.761   10.022   1.00 30.76 20  A 1 
ATOM 142  O O   . GLN A 0 20  . 6.281   8.347   8.456    1.00 30.76 20  A 1 
ATOM 143  C CG  . GLN A 0 20  . 8.805   5.860   11.017   1.00 30.76 20  A 1 
ATOM 144  C CD  . GLN A 0 20  . 9.754   4.937   10.264   1.00 30.76 20  A 1 
ATOM 145  N NE2 . GLN A 0 20  . 11.026  5.255   10.168   1.00 30.76 20  A 1 
ATOM 146  O OE1 . GLN A 0 20  . 9.357   3.939   9.696    1.00 30.76 20  A 1 
ATOM 147  N N   . SER A 0 21  . 6.429   9.959   10.007   1.00 31.18 21  A 1 
ATOM 148  C CA  . SER A 0 21  . 6.398   11.075  9.053    1.00 31.18 21  A 1 
ATOM 149  C C   . SER A 0 21  . 7.769   11.208  8.376    1.00 31.18 21  A 1 
ATOM 150  C CB  . SER A 0 21  . 5.967   12.365  9.758    1.00 31.18 21  A 1 
ATOM 151  O O   . SER A 0 21  . 8.647   11.942  8.838    1.00 31.18 21  A 1 
ATOM 152  O OG  . SER A 0 21  . 5.853   13.419  8.823    1.00 31.18 21  A 1 
ATOM 153  N N   . TYR A 0 22  . 7.994   10.428  7.314    1.00 37.93 22  A 1 
ATOM 154  C CA  . TYR A 0 22  . 9.195   10.539  6.486    1.00 37.93 22  A 1 
ATOM 155  C C   . TYR A 0 22  . 9.235   11.909  5.797    1.00 37.93 22  A 1 
ATOM 156  C CB  . TYR A 0 22  . 9.284   9.384   5.476    1.00 37.93 22  A 1 
ATOM 157  O O   . TYR A 0 22  . 8.301   12.311  5.106    1.00 37.93 22  A 1 
ATOM 158  C CG  . TYR A 0 22  . 10.102  8.206   5.974    1.00 37.93 22  A 1 
ATOM 159  C CD1 . TYR A 0 22  . 11.509  8.255   5.892    1.00 37.93 22  A 1 
ATOM 160  C CD2 . TYR A 0 22  . 9.470   7.067   6.509    1.00 37.93 22  A 1 
ATOM 161  C CE1 . TYR A 0 22  . 12.286  7.172   6.347    1.00 37.93 22  A 1 
ATOM 162  C CE2 . TYR A 0 22  . 10.244  5.979   6.960    1.00 37.93 22  A 1 
ATOM 163  O OH  . TYR A 0 22  . 12.403  4.993   7.343    1.00 37.93 22  A 1 
ATOM 164  C CZ  . TYR A 0 22  . 11.652  6.031   6.886    1.00 37.93 22  A 1 
ATOM 165  N N   . GLY A 0 23  . 10.328  12.645  6.001    1.00 29.21 23  A 1 
ATOM 166  C CA  . GLY A 0 23  . 10.439  14.030  5.553    1.00 29.21 23  A 1 
ATOM 167  C C   . GLY A 0 23  . 10.729  14.178  4.058    1.00 29.21 23  A 1 
ATOM 168  O O   . GLY A 0 23  . 11.719  13.648  3.559    1.00 29.21 23  A 1 
ATOM 169  N N   . GLY A 0 24  . 9.929   15.003  3.380    1.00 33.18 24  A 1 
ATOM 170  C CA  . GLY A 0 24  . 10.277  15.640  2.109    1.00 33.18 24  A 1 
ATOM 171  C C   . GLY A 0 24  . 10.562  17.129  2.325    1.00 33.18 24  A 1 
ATOM 172  O O   . GLY A 0 24  . 9.658   17.889  2.659    1.00 33.18 24  A 1 
ATOM 173  N N   . GLN A 0 25  . 11.818  17.553  2.168    1.00 33.71 25  A 1 
ATOM 174  C CA  . GLN A 0 25  . 12.194  18.977  2.158    1.00 33.71 25  A 1 
ATOM 175  C C   . GLN A 0 25  . 11.855  19.632  0.798    1.00 33.71 25  A 1 
ATOM 176  C CB  . GLN A 0 25  . 13.702  19.113  2.458    1.00 33.71 25  A 1 
ATOM 177  O O   . GLN A 0 25  . 11.555  18.916  -0.153   1.00 33.71 25  A 1 
ATOM 178  C CG  . GLN A 0 25  . 14.126  18.592  3.839    1.00 33.71 25  A 1 
ATOM 179  C CD  . GLN A 0 25  . 15.636  18.714  4.024    1.00 33.71 25  A 1 
ATOM 180  N NE2 . GLN A 0 25  . 16.122  19.691  4.760    1.00 33.71 25  A 1 
ATOM 181  O OE1 . GLN A 0 25  . 16.417  17.955  3.484    1.00 33.71 25  A 1 
ATOM 182  N N   . SER A 0 26  . 12.046  20.962  0.691    1.00 34.01 26  A 1 
ATOM 183  C CA  . SER A 0 26  . 11.971  21.812  -0.529   1.00 34.01 26  A 1 
ATOM 184  C C   . SER A 0 26  . 10.603  22.443  -0.853   1.00 34.01 26  A 1 
ATOM 185  C CB  . SER A 0 26  . 12.483  21.047  -1.766   1.00 34.01 26  A 1 
ATOM 186  O O   . SER A 0 26  . 9.612   21.734  -0.950   1.00 34.01 26  A 1 
ATOM 187  O OG  . SER A 0 26  . 12.653  21.880  -2.889   1.00 34.01 26  A 1 
ATOM 188  N N   . TYR A 0 27  . 10.471  23.756  -1.115   1.00 34.85 27  A 1 
ATOM 189  C CA  . TYR A 0 27  . 11.299  24.936  -0.772   1.00 34.85 27  A 1 
ATOM 190  C C   . TYR A 0 27  . 10.448  26.219  -0.976   1.00 34.85 27  A 1 
ATOM 191  C CB  . TYR A 0 27  . 12.561  25.065  -1.669   1.00 34.85 27  A 1 
ATOM 192  O O   . TYR A 0 27  . 9.780   26.332  -1.993   1.00 34.85 27  A 1 
ATOM 193  C CG  . TYR A 0 27  . 13.911  24.978  -0.962   1.00 34.85 27  A 1 
ATOM 194  C CD1 . TYR A 0 27  . 14.349  26.034  -0.138   1.00 34.85 27  A 1 
ATOM 195  C CD2 . TYR A 0 27  . 14.769  23.881  -1.184   1.00 34.85 27  A 1 
ATOM 196  C CE1 . TYR A 0 27  . 15.617  25.978  0.481    1.00 34.85 27  A 1 
ATOM 197  C CE2 . TYR A 0 27  . 16.022  23.805  -0.550   1.00 34.85 27  A 1 
ATOM 198  O OH  . TYR A 0 27  . 17.674  24.789  0.872    1.00 34.85 27  A 1 
ATOM 199  C CZ  . TYR A 0 27  . 16.452  24.856  0.282    1.00 34.85 27  A 1 
ATOM 200  N N   . GLY A 0 28  . 10.539  27.199  -0.060   1.00 35.81 28  A 1 
ATOM 201  C CA  . GLY A 0 28  . 10.296  28.646  -0.284   1.00 35.81 28  A 1 
ATOM 202  C C   . GLY A 0 28  . 8.930   29.157  -0.805   1.00 35.81 28  A 1 
ATOM 203  O O   . GLY A 0 28  . 8.578   28.954  -1.959   1.00 35.81 28  A 1 
ATOM 204  N N   . GLY A 0 29  . 8.226   29.993  -0.020   1.00 37.14 29  A 1 
ATOM 205  C CA  . GLY A 0 29  . 7.025   30.698  -0.510   1.00 37.14 29  A 1 
ATOM 206  C C   . GLY A 0 29  . 6.393   31.720  0.450    1.00 37.14 29  A 1 
ATOM 207  O O   . GLY A 0 29  . 5.446   31.388  1.144    1.00 37.14 29  A 1 
ATOM 208  N N   . TYR A 0 30  . 6.911   32.956  0.450    1.00 42.44 30  A 1 
ATOM 209  C CA  . TYR A 0 30  . 6.296   34.224  0.912    1.00 42.44 30  A 1 
ATOM 210  C C   . TYR A 0 30  . 5.391   34.237  2.167    1.00 42.44 30  A 1 
ATOM 211  C CB  . TYR A 0 30  . 5.597   34.892  -0.280   1.00 42.44 30  A 1 
ATOM 212  O O   . TYR A 0 30  . 4.243   33.803  2.164    1.00 42.44 30  A 1 
ATOM 213  C CG  . TYR A 0 30  . 6.594   35.285  -1.352   1.00 42.44 30  A 1 
ATOM 214  C CD1 . TYR A 0 30  . 7.279   36.511  -1.247   1.00 42.44 30  A 1 
ATOM 215  C CD2 . TYR A 0 30  . 6.916   34.382  -2.384   1.00 42.44 30  A 1 
ATOM 216  C CE1 . TYR A 0 30  . 8.300   36.830  -2.162   1.00 42.44 30  A 1 
ATOM 217  C CE2 . TYR A 0 30  . 7.944   34.693  -3.294   1.00 42.44 30  A 1 
ATOM 218  O OH  . TYR A 0 30  . 9.641   36.199  -4.053   1.00 42.44 30  A 1 
ATOM 219  C CZ  . TYR A 0 30  . 8.640   35.914  -3.182   1.00 42.44 30  A 1 
ATOM 220  N N   . GLY A 0 31  . 5.870   34.892  3.232    1.00 34.50 31  A 1 
ATOM 221  C CA  . GLY A 0 31  . 5.132   35.039  4.489    1.00 34.50 31  A 1 
ATOM 222  C C   . GLY A 0 31  . 3.945   36.011  4.428    1.00 34.50 31  A 1 
ATOM 223  O O   . GLY A 0 31  . 4.116   37.201  4.164    1.00 34.50 31  A 1 
ATOM 224  N N   . GLY A 0 32  . 2.756   35.518  4.780    1.00 37.81 32  A 1 
ATOM 225  C CA  . GLY A 0 32  . 1.608   36.333  5.184    1.00 37.81 32  A 1 
ATOM 226  C C   . GLY A 0 32  . 1.480   36.388  6.710    1.00 37.81 32  A 1 
ATOM 227  O O   . GLY A 0 32  . 1.637   35.370  7.384    1.00 37.81 32  A 1 
ATOM 228  N N   . TYR A 0 33  . 1.164   37.560  7.272    1.00 40.05 33  A 1 
ATOM 229  C CA  . TYR A 0 33  . 0.916   37.728  8.713    1.00 40.05 33  A 1 
ATOM 230  C C   . TYR A 0 33  . -0.441  37.125  9.120    1.00 40.05 33  A 1 
ATOM 231  C CB  . TYR A 0 33  . 1.049   39.208  9.118    1.00 40.05 33  A 1 
ATOM 232  O O   . TYR A 0 33  . -1.430  37.831  9.320    1.00 40.05 33  A 1 
ATOM 233  C CG  . TYR A 0 33  . 2.471   39.663  9.397    1.00 40.05 33  A 1 
ATOM 234  C CD1 . TYR A 0 33  . 2.965   39.632  10.718   1.00 40.05 33  A 1 
ATOM 235  C CD2 . TYR A 0 33  . 3.291   40.131  8.353    1.00 40.05 33  A 1 
ATOM 236  C CE1 . TYR A 0 33  . 4.271   40.080  10.999   1.00 40.05 33  A 1 
ATOM 237  C CE2 . TYR A 0 33  . 4.597   40.582  8.631    1.00 40.05 33  A 1 
ATOM 238  O OH  . TYR A 0 33  . 6.344   41.006  10.214   1.00 40.05 33  A 1 
ATOM 239  C CZ  . TYR A 0 33  . 5.087   40.562  9.953    1.00 40.05 33  A 1 
ATOM 240  N N   . GLY A 0 34  . -0.491  35.798  9.242    1.00 41.90 34  A 1 
ATOM 241  C CA  . GLY A 0 34  . -1.641  35.080  9.783    1.00 41.90 34  A 1 
ATOM 242  C C   . GLY A 0 34  . -1.857  35.422  11.258   1.00 41.90 34  A 1 
ATOM 243  O O   . GLY A 0 34  . -1.040  35.074  12.110   1.00 41.90 34  A 1 
ATOM 244  N N   . TYR A 0 35  . -2.970  36.088  11.574   1.00 42.50 35  A 1 
ATOM 245  C CA  . TYR A 0 35  . -3.372  36.355  12.955   1.00 42.50 35  A 1 
ATOM 246  C C   . TYR A 0 35  . -3.694  35.036  13.669   1.00 42.50 35  A 1 
ATOM 247  C CB  . TYR A 0 35  . -4.573  37.313  12.991   1.00 42.50 35  A 1 
ATOM 248  O O   . TYR A 0 35  . -4.798  34.508  13.548   1.00 42.50 35  A 1 
ATOM 249  C CG  . TYR A 0 35  . -4.229  38.775  12.775   1.00 42.50 35  A 1 
ATOM 250  C CD1 . TYR A 0 35  . -4.019  39.616  13.887   1.00 42.50 35  A 1 
ATOM 251  C CD2 . TYR A 0 35  . -4.139  39.299  11.471   1.00 42.50 35  A 1 
ATOM 252  C CE1 . TYR A 0 35  . -3.731  40.982  13.698   1.00 42.50 35  A 1 
ATOM 253  C CE2 . TYR A 0 35  . -3.852  40.664  11.279   1.00 42.50 35  A 1 
ATOM 254  O OH  . TYR A 0 35  . -3.384  42.826  12.196   1.00 42.50 35  A 1 
ATOM 255  C CZ  . TYR A 0 35  . -3.651  41.508  12.389   1.00 42.50 35  A 1 
ATOM 256  N N   . SER A 0 36  . -2.726  34.513  14.427   1.00 46.14 36  A 1 
ATOM 257  C CA  . SER A 0 36  . -2.922  33.346  15.291   1.00 46.14 36  A 1 
ATOM 258  C C   . SER A 0 36  . -4.070  33.620  16.266   1.00 46.14 36  A 1 
ATOM 259  C CB  . SER A 0 36  . -1.628  33.027  16.047   1.00 46.14 36  A 1 
ATOM 260  O O   . SER A 0 36  . -3.975  34.502  17.127   1.00 46.14 36  A 1 
ATOM 261  O OG  . SER A 0 36  . -1.766  31.846  16.812   1.00 46.14 36  A 1 
ATOM 262  N N   . GLN A 0 37  . -5.184  32.904  16.094   1.00 46.96 37  A 1 
ATOM 263  C CA  . GLN A 0 37  . -6.345  33.070  16.962   1.00 46.96 37  A 1 
ATOM 264  C C   . GLN A 0 37  . -6.004  32.634  18.396   1.00 46.96 37  A 1 
ATOM 265  C CB  . GLN A 0 37  . -7.573  32.319  16.427   1.00 46.96 37  A 1 
ATOM 266  O O   . GLN A 0 37  . -5.250  31.676  18.586   1.00 46.96 37  A 1 
ATOM 267  C CG  . GLN A 0 37  . -8.114  32.932  15.121   1.00 46.96 37  A 1 
ATOM 268  C CD  . GLN A 0 37  . -9.577  32.579  14.845   1.00 46.96 37  A 1 
ATOM 269  N NE2 . GLN A 0 37  . -10.089 32.883  13.674   1.00 46.96 37  A 1 
ATOM 270  O OE1 . GLN A 0 37  . -10.301 32.068  15.679   1.00 46.96 37  A 1 
ATOM 271  N N   . PRO A 0 38  . -6.535  33.321  19.425   1.00 51.54 38  A 1 
ATOM 272  C CA  . PRO A 0 38  . -6.232  32.995  20.811   1.00 51.54 38  A 1 
ATOM 273  C C   . PRO A 0 38  . -6.707  31.577  21.150   1.00 51.54 38  A 1 
ATOM 274  C CB  . PRO A 0 38  . -6.929  34.074  21.648   1.00 51.54 38  A 1 
ATOM 275  O O   . PRO A 0 38  . -7.899  31.326  21.287   1.00 51.54 38  A 1 
ATOM 276  C CG  . PRO A 0 38  . -8.076  34.545  20.752   1.00 51.54 38  A 1 
ATOM 277  C CD  . PRO A 0 38  . -7.485  34.421  19.350   1.00 51.54 38  A 1 
ATOM 278  N N   . GLN A 0 39  . -5.758  30.660  21.328   1.00 54.80 39  A 1 
ATOM 279  C CA  . GLN A 0 39  . -6.022  29.311  21.820   1.00 54.80 39  A 1 
ATOM 280  C C   . GLN A 0 39  . -6.527  29.388  23.272   1.00 54.80 39  A 1 
ATOM 281  C CB  . GLN A 0 39  . -4.743  28.467  21.683   1.00 54.80 39  A 1 
ATOM 282  O O   . GLN A 0 39  . -5.797  29.759  24.201   1.00 54.80 39  A 1 
ATOM 283  C CG  . GLN A 0 39  . -4.427  28.075  20.221   1.00 54.80 39  A 1 
ATOM 284  C CD  . GLN A 0 39  . -4.974  26.700  19.839   1.00 54.80 39  A 1 
ATOM 285  N NE2 . GLN A 0 39  . -5.709  26.568  18.757   1.00 54.80 39  A 1 
ATOM 286  O OE1 . GLN A 0 39  . -4.739  25.717  20.517   1.00 54.80 39  A 1 
ATOM 287  N N   . TYR A 0 40  . -7.803  29.060  23.466   1.00 61.26 40  A 1 
ATOM 288  C CA  . TYR A 0 40  . -8.423  28.937  24.781   1.00 61.26 40  A 1 
ATOM 289  C C   . TYR A 0 40  . -8.246  27.506  25.283   1.00 61.26 40  A 1 
ATOM 290  C CB  . TYR A 0 40  . -9.911  29.309  24.702   1.00 61.26 40  A 1 
ATOM 291  O O   . TYR A 0 40  . -8.681  26.568  24.623   1.00 61.26 40  A 1 
ATOM 292  C CG  . TYR A 0 40  . -10.175 30.760  24.350   1.00 61.26 40  A 1 
ATOM 293  C CD1 . TYR A 0 40  . -10.187 31.742  25.360   1.00 61.26 40  A 1 
ATOM 294  C CD2 . TYR A 0 40  . -10.415 31.128  23.013   1.00 61.26 40  A 1 
ATOM 295  C CE1 . TYR A 0 40  . -10.445 33.088  25.036   1.00 61.26 40  A 1 
ATOM 296  C CE2 . TYR A 0 40  . -10.653 32.474  22.682   1.00 61.26 40  A 1 
ATOM 297  O OH  . TYR A 0 40  . -10.903 34.757  23.373   1.00 61.26 40  A 1 
ATOM 298  C CZ  . TYR A 0 40  . -10.670 33.456  23.691   1.00 61.26 40  A 1 
ATOM 299  N N   . LYS A 0 41  . -7.649  27.332  26.467   1.00 64.70 41  A 1 
ATOM 300  C CA  . LYS A 0 41  . -7.595  26.025  27.134   1.00 64.70 41  A 1 
ATOM 301  C C   . LYS A 0 41  . -8.535  26.034  28.334   1.00 64.70 41  A 1 
ATOM 302  C CB  . LYS A 0 41  . -6.140  25.633  27.440   1.00 64.70 41  A 1 
ATOM 303  O O   . LYS A 0 41  . -8.318  26.773  29.299   1.00 64.70 41  A 1 
ATOM 304  C CG  . LYS A 0 41  . -6.018  24.151  27.840   1.00 64.70 41  A 1 
ATOM 305  C CD  . LYS A 0 41  . -4.570  23.640  27.736   1.00 64.70 41  A 1 
ATOM 306  C CE  . LYS A 0 41  . -4.530  22.126  28.006   1.00 64.70 41  A 1 
ATOM 307  N NZ  . LYS A 0 41  . -3.224  21.515  27.637   1.00 64.70 41  A 1 
ATOM 308  N N   . SER A 0 42  . -9.592  25.236  28.249   1.00 62.59 42  A 1 
ATOM 309  C CA  . SER A 0 42  . -10.517 24.954  29.344   1.00 62.59 42  A 1 
ATOM 310  C C   . SER A 0 42  . -9.908  23.927  30.296   1.00 62.59 42  A 1 
ATOM 311  C CB  . SER A 0 42  . -11.852 24.449  28.783   1.00 62.59 42  A 1 
ATOM 312  O O   . SER A 0 42  . -9.505  22.843  29.883   1.00 62.59 42  A 1 
ATOM 313  O OG  . SER A 0 42  . -11.629 23.477  27.780   1.00 62.59 42  A 1 
ATOM 314  N N   . GLU A 0 43  . -9.847  24.266  31.579   1.00 71.81 43  A 1 
ATOM 315  C CA  . GLU A 0 43  . -9.393  23.377  32.646   1.00 71.81 43  A 1 
ATOM 316  C C   . GLU A 0 43  . -10.556 23.149  33.623   1.00 71.81 43  A 1 
ATOM 317  C CB  . GLU A 0 43  . -8.146  24.004  33.298   1.00 71.81 43  A 1 
ATOM 318  O O   . GLU A 0 43  . -10.837 23.995  34.476   1.00 71.81 43  A 1 
ATOM 319  C CG  . GLU A 0 43  . -7.439  23.070  34.292   1.00 71.81 43  A 1 
ATOM 320  C CD  . GLU A 0 43  . -6.243  23.736  34.995   1.00 71.81 43  A 1 
ATOM 321  O OE1 . GLU A 0 43  . -5.465  23.019  35.660   1.00 71.81 43  A 1 
ATOM 322  O OE2 . GLU A 0 43  . -6.141  24.984  35.043   1.00 71.81 43  A 1 
ATOM 323  N N   . THR A 0 44  . -11.265 22.027  33.477   1.00 68.49 44  A 1 
ATOM 324  C CA  . THR A 0 44  . -12.355 21.633  34.383   1.00 68.49 44  A 1 
ATOM 325  C C   . THR A 0 44  . -11.775 21.038  35.658   1.00 68.49 44  A 1 
ATOM 326  C CB  . THR A 0 44  . -13.326 20.646  33.714   1.00 68.49 44  A 1 
ATOM 327  O O   . THR A 0 44  . -11.019 20.069  35.612   1.00 68.49 44  A 1 
ATOM 328  C CG2 . THR A 0 44  . -14.557 20.359  34.577   1.00 68.49 44  A 1 
ATOM 329  O OG1 . THR A 0 44  . -13.790 21.224  32.517   1.00 68.49 44  A 1 
ATOM 330  N N   . LYS A 0 45  . -12.120 21.611  36.815   1.00 73.76 45  A 1 
ATOM 331  C CA  . LYS A 0 45  . -11.709 21.099  38.129   1.00 73.76 45  A 1 
ATOM 332  C C   . LYS A 0 45  . -12.928 20.702  38.946   1.00 73.76 45  A 1 
ATOM 333  C CB  . LYS A 0 45  . -10.851 22.138  38.865   1.00 73.76 45  A 1 
ATOM 334  O O   . LYS A 0 45  . -13.819 21.517  39.165   1.00 73.76 45  A 1 
ATOM 335  C CG  . LYS A 0 45  . -9.524  22.394  38.135   1.00 73.76 45  A 1 
ATOM 336  C CD  . LYS A 0 45  . -8.662  23.394  38.914   1.00 73.76 45  A 1 
ATOM 337  C CE  . LYS A 0 45  . -7.412  23.783  38.118   1.00 73.76 45  A 1 
ATOM 338  N NZ  . LYS A 0 45  . -6.394  22.709  38.094   1.00 73.76 45  A 1 
ATOM 339  N N   . TYR A 0 46  . -12.939 19.471  39.439   1.00 72.50 46  A 1 
ATOM 340  C CA  . TYR A 0 46  . -13.966 18.982  40.352   1.00 72.50 46  A 1 
ATOM 341  C C   . TYR A 0 46  . -13.667 19.462  41.773   1.00 72.50 46  A 1 
ATOM 342  C CB  . TYR A 0 46  . -14.046 17.458  40.232   1.00 72.50 46  A 1 
ATOM 343  O O   . TYR A 0 46  . -12.767 18.954  42.442   1.00 72.50 46  A 1 
ATOM 344  C CG  . TYR A 0 46  . -14.612 17.024  38.897   1.00 72.50 46  A 1 
ATOM 345  C CD1 . TYR A 0 46  . -16.005 17.061  38.679   1.00 72.50 46  A 1 
ATOM 346  C CD2 . TYR A 0 46  . -13.747 16.621  37.860   1.00 72.50 46  A 1 
ATOM 347  C CE1 . TYR A 0 46  . -16.536 16.684  37.430   1.00 72.50 46  A 1 
ATOM 348  C CE2 . TYR A 0 46  . -14.275 16.262  36.607   1.00 72.50 46  A 1 
ATOM 349  O OH  . TYR A 0 46  . -16.154 15.925  35.177   1.00 72.50 46  A 1 
ATOM 350  C CZ  . TYR A 0 46  . -15.668 16.283  36.391   1.00 72.50 46  A 1 
ATOM 351  N N   . VAL A 0 47  . -14.405 20.472  42.234   1.00 77.51 47  A 1 
ATOM 352  C CA  . VAL A 0 47  . -14.253 21.020  43.585   1.00 77.51 47  A 1 
ATOM 353  C C   . VAL A 0 47  . -15.132 20.212  44.545   1.00 77.51 47  A 1 
ATOM 354  C CB  . VAL A 0 47  . -14.574 22.525  43.630   1.00 77.51 47  A 1 
ATOM 355  O O   . VAL A 0 47  . -16.355 20.192  44.364   1.00 77.51 47  A 1 
ATOM 356  C CG1 . VAL A 0 47  . -14.411 23.090  45.048   1.00 77.51 47  A 1 
ATOM 357  C CG2 . VAL A 0 47  . -13.616 23.303  42.716   1.00 77.51 47  A 1 
ATOM 358  N N   . PRO A 0 48  . -14.562 19.551  45.571   1.00 70.47 48  A 1 
ATOM 359  C CA  . PRO A 0 48  . -15.354 18.818  46.547   1.00 70.47 48  A 1 
ATOM 360  C C   . PRO A 0 48  . -16.201 19.786  47.380   1.00 70.47 48  A 1 
ATOM 361  C CB  . PRO A 0 48  . -14.348 18.032  47.395   1.00 70.47 48  A 1 
ATOM 362  O O   . PRO A 0 48  . -15.734 20.829  47.842   1.00 70.47 48  A 1 
ATOM 363  C CG  . PRO A 0 48  . -13.079 18.879  47.313   1.00 70.47 48  A 1 
ATOM 364  C CD  . PRO A 0 48  . -13.145 19.466  45.904   1.00 70.47 48  A 1 
ATOM 365  N N   . GLN A 0 49  . -17.466 19.440  47.586   1.00 70.80 49  A 1 
ATOM 366  C CA  . GLN A 0 49  . -18.376 20.114  48.508   1.00 70.80 49  A 1 
ATOM 367  C C   . GLN A 0 49  . -18.696 19.127  49.628   1.00 70.80 49  A 1 
ATOM 368  C CB  . GLN A 0 49  . -19.655 20.562  47.785   1.00 70.80 49  A 1 
ATOM 369  O O   . GLN A 0 49  . -19.284 18.076  49.375   1.00 70.80 49  A 1 
ATOM 370  C CG  . GLN A 0 49  . -19.445 21.388  46.507   1.00 70.80 49  A 1 
ATOM 371  C CD  . GLN A 0 49  . -18.982 22.807  46.792   1.00 70.80 49  A 1 
ATOM 372  N NE2 . GLN A 0 49  . -17.716 23.030  47.073   1.00 70.80 49  A 1 
ATOM 373  O OE1 . GLN A 0 49  . -19.772 23.740  46.766   1.00 70.80 49  A 1 
ATOM 374  N N   . VAL A 0 50  . -18.271 19.445  50.851   1.00 66.61 50  A 1 
ATOM 375  C CA  . VAL A 0 50  . -18.494 18.589  52.021   1.00 66.61 50  A 1 
ATOM 376  C C   . VAL A 0 50  . -19.822 18.972  52.662   1.00 66.61 50  A 1 
ATOM 377  C CB  . VAL A 0 50  . -17.333 18.688  53.031   1.00 66.61 50  A 1 
ATOM 378  O O   . VAL A 0 50  . -19.915 20.003  53.329   1.00 66.61 50  A 1 
ATOM 379  C CG1 . VAL A 0 50  . -17.539 17.720  54.206   1.00 66.61 50  A 1 
ATOM 380  C CG2 . VAL A 0 50  . -15.986 18.344  52.379   1.00 66.61 50  A 1 
ATOM 381  N N   . HIS A 0 51  . -20.835 18.130  52.490   1.00 60.99 51  A 1 
ATOM 382  C CA  . HIS A 0 51  . -22.097 18.253  53.214   1.00 60.99 51  A 1 
ATOM 383  C C   . HIS A 0 51  . -21.983 17.463  54.514   1.00 60.99 51  A 1 
ATOM 384  C CB  . HIS A 0 51  . -23.259 17.766  52.348   1.00 60.99 51  A 1 
ATOM 385  O O   . HIS A 0 51  . -21.622 16.287  54.502   1.00 60.99 51  A 1 
ATOM 386  C CG  . HIS A 0 51  . -23.364 18.489  51.032   1.00 60.99 51  A 1 
ATOM 387  C CD2 . HIS A 0 51  . -22.837 18.048  49.856   1.00 60.99 51  A 1 
ATOM 388  N ND1 . HIS A 0 51  . -24.017 19.704  50.813   1.00 60.99 51  A 1 
ATOM 389  C CE1 . HIS A 0 51  . -23.891 19.948  49.499   1.00 60.99 51  A 1 
ATOM 390  N NE2 . HIS A 0 51  . -23.180 18.974  48.902   1.00 60.99 51  A 1 
ATOM 391  N N   . VAL A 0 52  . -22.253 18.111  55.647   1.00 59.19 52  A 1 
ATOM 392  C CA  . VAL A 0 52  . -22.212 17.473  56.969   1.00 59.19 52  A 1 
ATOM 393  C C   . VAL A 0 52  . -23.630 17.394  57.509   1.00 59.19 52  A 1 
ATOM 394  C CB  . VAL A 0 52  . -21.274 18.215  57.944   1.00 59.19 52  A 1 
ATOM 395  O O   . VAL A 0 52  . -24.159 18.385  58.013   1.00 59.19 52  A 1 
ATOM 396  C CG1 . VAL A 0 52  . -21.179 17.468  59.284   1.00 59.19 52  A 1 
ATOM 397  C CG2 . VAL A 0 52  . -19.852 18.342  57.381   1.00 59.19 52  A 1 
ATOM 398  N N   . THR A 0 53  . -24.240 16.214  57.426   1.00 58.10 53  A 1 
ATOM 399  C CA  . THR A 0 53  . -25.557 15.966  58.020   1.00 58.10 53  A 1 
ATOM 400  C C   . THR A 0 53  . -25.407 15.866  59.543   1.00 58.10 53  A 1 
ATOM 401  C CB  . THR A 0 53  . -26.187 14.692  57.444   1.00 58.10 53  A 1 
ATOM 402  O O   . THR A 0 53  . -24.661 15.001  60.015   1.00 58.10 53  A 1 
ATOM 403  C CG2 . THR A 0 53  . -27.631 14.499  57.906   1.00 58.10 53  A 1 
ATOM 404  O OG1 . THR A 0 53  . -26.234 14.803  56.042   1.00 58.10 53  A 1 
ATOM 405  N N   . PRO A 0 54  . -26.073 16.720  60.347   1.00 49.81 54  A 1 
ATOM 406  C CA  . PRO A 0 54  . -25.986 16.639  61.803   1.00 49.81 54  A 1 
ATOM 407  C C   . PRO A 0 54  . -26.504 15.291  62.320   1.00 49.81 54  A 1 
ATOM 408  C CB  . PRO A 0 54  . -26.811 17.815  62.342   1.00 49.81 54  A 1 
ATOM 409  O O   . PRO A 0 54  . -27.570 14.836  61.914   1.00 49.81 54  A 1 
ATOM 410  C CG  . PRO A 0 54  . -26.821 18.807  61.179   1.00 49.81 54  A 1 
ATOM 411  C CD  . PRO A 0 54  . -26.856 17.886  59.962   1.00 49.81 54  A 1 
ATOM 412  N N   . GLY A 0 55  . -25.774 14.659  63.243   1.00 41.32 55  A 1 
ATOM 413  C CA  . GLY A 0 55  . -26.213 13.410  63.873   1.00 41.32 55  A 1 
ATOM 414  C C   . GLY A 0 55  . -27.429 13.642  64.776   1.00 41.32 55  A 1 
ATOM 415  O O   . GLY A 0 55  . -27.303 14.239  65.847   1.00 41.32 55  A 1 
ATOM 416  N N   . TYR A 0 56  . -28.608 13.181  64.355   1.00 40.93 56  A 1 
ATOM 417  C CA  . TYR A 0 56  . -29.855 13.385  65.095   1.00 40.93 56  A 1 
ATOM 418  C C   . TYR A 0 56  . -29.989 12.423  66.285   1.00 40.93 56  A 1 
ATOM 419  C CB  . TYR A 0 56  . -31.065 13.304  64.151   1.00 40.93 56  A 1 
ATOM 420  O O   . TYR A 0 56  . -30.086 11.209  66.133   1.00 40.93 56  A 1 
ATOM 421  C CG  . TYR A 0 56  . -31.336 14.597  63.401   1.00 40.93 56  A 1 
ATOM 422  C CD1 . TYR A 0 56  . -32.193 15.567  63.961   1.00 40.93 56  A 1 
ATOM 423  C CD2 . TYR A 0 56  . -30.727 14.839  62.155   1.00 40.93 56  A 1 
ATOM 424  C CE1 . TYR A 0 56  . -32.440 16.775  63.278   1.00 40.93 56  A 1 
ATOM 425  C CE2 . TYR A 0 56  . -30.965 16.048  61.473   1.00 40.93 56  A 1 
ATOM 426  O OH  . TYR A 0 56  . -32.051 18.180  61.367   1.00 40.93 56  A 1 
ATOM 427  C CZ  . TYR A 0 56  . -31.823 17.016  62.030   1.00 40.93 56  A 1 
ATOM 428  N N   . SER A 0 57  . -30.063 12.986  67.493   1.00 38.07 57  A 1 
ATOM 429  C CA  . SER A 0 57  . -30.373 12.251  68.726   1.00 38.07 57  A 1 
ATOM 430  C C   . SER A 0 57  . -31.871 11.925  68.803   1.00 38.07 57  A 1 
ATOM 431  C CB  . SER A 0 57  . -29.924 13.088  69.927   1.00 38.07 57  A 1 
ATOM 432  O O   . SER A 0 57  . -32.693 12.785  69.135   1.00 38.07 57  A 1 
ATOM 433  O OG  . SER A 0 57  . -30.284 12.497  71.163   1.00 38.07 57  A 1 
ATOM 434  N N   . SER A 0 58  . -32.238 10.676  68.519   1.00 36.10 58  A 1 
ATOM 435  C CA  . SER A 0 58  . -33.612 10.161  68.586   1.00 36.10 58  A 1 
ATOM 436  C C   . SER A 0 58  . -34.111 10.000  70.034   1.00 36.10 58  A 1 
ATOM 437  C CB  . SER A 0 58  . -33.712 8.854   67.784   1.00 36.10 58  A 1 
ATOM 438  O O   . SER A 0 58  . -34.197 8.900   70.573   1.00 36.10 58  A 1 
ATOM 439  O OG  . SER A 0 58  . -32.667 7.968   68.138   1.00 36.10 58  A 1 
ATOM 440  N N   . LYS A 0 59  . -34.470 11.115  70.687   1.00 38.90 59  A 1 
ATOM 441  C CA  . LYS A 0 59  . -35.058 11.116  72.048   1.00 38.90 59  A 1 
ATOM 442  C C   . LYS A 0 59  . -36.452 11.733  72.193   1.00 38.90 59  A 1 
ATOM 443  C CB  . LYS A 0 59  . -34.056 11.685  73.069   1.00 38.90 59  A 1 
ATOM 444  O O   . LYS A 0 59  . -37.023 11.637  73.272   1.00 38.90 59  A 1 
ATOM 445  C CG  . LYS A 0 59  . -32.982 10.638  73.399   1.00 38.90 59  A 1 
ATOM 446  C CD  . LYS A 0 59  . -32.248 10.975  74.701   1.00 38.90 59  A 1 
ATOM 447  C CE  . LYS A 0 59  . -31.354 9.788   75.072   1.00 38.90 59  A 1 
ATOM 448  N NZ  . LYS A 0 59  . -30.809 9.921   76.445   1.00 38.90 59  A 1 
ATOM 449  N N   . ASN A 0 60  . -37.027 12.289  71.125   1.00 38.75 60  A 1 
ATOM 450  C CA  . ASN A 0 60  . -38.372 12.885  71.130   1.00 38.75 60  A 1 
ATOM 451  C C   . ASN A 0 60  . -39.347 12.128  70.210   1.00 38.75 60  A 1 
ATOM 452  C CB  . ASN A 0 60  . -38.275 14.396  70.834   1.00 38.75 60  A 1 
ATOM 453  O O   . ASN A 0 60  . -39.952 12.707  69.310   1.00 38.75 60  A 1 
ATOM 454  C CG  . ASN A 0 60  . -37.748 15.216  71.998   1.00 38.75 60  A 1 
ATOM 455  N ND2 . ASN A 0 60  . -37.315 16.427  71.744   1.00 38.75 60  A 1 
ATOM 456  O OD1 . ASN A 0 60  . -37.729 14.813  73.146   1.00 38.75 60  A 1 
ATOM 457  N N   . ALA A 0 61  . -39.513 10.825  70.445   1.00 31.63 61  A 1 
ATOM 458  C CA  . ALA A 0 61  . -40.669 10.093  69.935   1.00 31.63 61  A 1 
ATOM 459  C C   . ALA A 0 61  . -41.881 10.317  70.865   1.00 31.63 61  A 1 
ATOM 460  C CB  . ALA A 0 61  . -40.303 8.612   69.775   1.00 31.63 61  A 1 
ATOM 461  O O   . ALA A 0 61  . -41.731 10.387  72.082   1.00 31.63 61  A 1 
ATOM 462  N N   . SER A 0 62  . -43.088 10.382  70.293   1.00 38.14 62  A 1 
ATOM 463  C CA  . SER A 0 62  . -44.392 10.535  70.975   1.00 38.14 62  A 1 
ATOM 464  C C   . SER A 0 62  . -44.694 11.871  71.700   1.00 38.14 62  A 1 
ATOM 465  C CB  . SER A 0 62  . -44.722 9.295   71.835   1.00 38.14 62  A 1 
ATOM 466  O O   . SER A 0 62  . -44.595 11.980  72.914   1.00 38.14 62  A 1 
ATOM 467  O OG  . SER A 0 62  . -43.942 9.170   73.005   1.00 38.14 62  A 1 
ATOM 468  N N   . GLN A 0 63  . -45.252 12.848  70.963   1.00 42.04 63  A 1 
ATOM 469  C CA  . GLN A 0 63  . -46.313 13.751  71.469   1.00 42.04 63  A 1 
ATOM 470  C C   . GLN A 0 63  . -47.398 14.004  70.395   1.00 42.04 63  A 1 
ATOM 471  C CB  . GLN A 0 63  . -45.782 15.058  72.103   1.00 42.04 63  A 1 
ATOM 472  O O   . GLN A 0 63  . -47.487 15.060  69.782   1.00 42.04 63  A 1 
ATOM 473  C CG  . GLN A 0 63  . -45.200 14.841  73.518   1.00 42.04 63  A 1 
ATOM 474  C CD  . GLN A 0 63  . -45.298 16.037  74.463   1.00 42.04 63  A 1 
ATOM 475  N NE2 . GLN A 0 63  . -44.510 16.062  75.515   1.00 42.04 63  A 1 
ATOM 476  O OE1 . GLN A 0 63  . -46.102 16.942  74.322   1.00 42.04 63  A 1 
ATOM 477  N N   . VAL A 0 64  . -48.202 12.960  70.156   1.00 35.55 64  A 1 
ATOM 478  C CA  . VAL A 0 64  . -49.556 12.910  69.546   1.00 35.55 64  A 1 
ATOM 479  C C   . VAL A 0 64  . -50.032 14.139  68.730   1.00 35.55 64  A 1 
ATOM 480  C CB  . VAL A 0 64  . -50.596 12.512  70.628   1.00 35.55 64  A 1 
ATOM 481  O O   . VAL A 0 64  . -50.945 14.862  69.129   1.00 35.55 64  A 1 
ATOM 482  C CG1 . VAL A 0 64  . -51.937 12.073  70.013   1.00 35.55 64  A 1 
ATOM 483  C CG2 . VAL A 0 64  . -50.119 11.318  71.476   1.00 35.55 64  A 1 
ATOM 484  N N   . ALA A 0 65  . -49.521 14.305  67.508   1.00 37.58 65  A 1 
ATOM 485  C CA  . ALA A 0 65  . -50.034 15.281  66.538   1.00 37.58 65  A 1 
ATOM 486  C C   . ALA A 0 65  . -51.201 14.711  65.696   1.00 37.58 65  A 1 
ATOM 487  C CB  . ALA A 0 65  . -48.859 15.793  65.694   1.00 37.58 65  A 1 
ATOM 488  O O   . ALA A 0 65  . -51.048 14.404  64.515   1.00 37.58 65  A 1 
ATOM 489  N N   . LYS A 0 66  . -52.397 14.559  66.287   1.00 33.67 66  A 1 
ATOM 490  C CA  . LYS A 0 66  . -53.609 14.111  65.560   1.00 33.67 66  A 1 
ATOM 491  C C   . LYS A 0 66  . -54.135 15.198  64.604   1.00 33.67 66  A 1 
ATOM 492  C CB  . LYS A 0 66  . -54.709 13.661  66.545   1.00 33.67 66  A 1 
ATOM 493  O O   . LYS A 0 66  . -55.038 15.954  64.962   1.00 33.67 66  A 1 
ATOM 494  C CG  . LYS A 0 66  . -54.477 12.254  67.113   1.00 33.67 66  A 1 
ATOM 495  C CD  . LYS A 0 66  . -55.583 11.882  68.114   1.00 33.67 66  A 1 
ATOM 496  C CE  . LYS A 0 66  . -55.360 10.464  68.656   1.00 33.67 66  A 1 
ATOM 497  N NZ  . LYS A 0 66  . -56.415 10.061  69.623   1.00 33.67 66  A 1 
ATOM 498  N N   . LYS A 0 67  . -53.609 15.266  63.376   1.00 35.18 67  A 1 
ATOM 499  C CA  . LYS A 0 67  . -54.125 16.139  62.303   1.00 35.18 67  A 1 
ATOM 500  C C   . LYS A 0 67  . -54.160 15.419  60.948   1.00 35.18 67  A 1 
ATOM 501  C CB  . LYS A 0 67  . -53.321 17.455  62.273   1.00 35.18 67  A 1 
ATOM 502  O O   . LYS A 0 67  . -53.452 14.445  60.735   1.00 35.18 67  A 1 
ATOM 503  C CG  . LYS A 0 67  . -54.169 18.647  61.795   1.00 35.18 67  A 1 
ATOM 504  C CD  . LYS A 0 67  . -53.383 19.962  61.900   1.00 35.18 67  A 1 
ATOM 505  C CE  . LYS A 0 67  . -54.260 21.164  61.520   1.00 35.18 67  A 1 
ATOM 506  N NZ  . LYS A 0 67  . -53.486 22.433  61.559   1.00 35.18 67  A 1 
ATOM 507  N N   . LYS A 0 68  . -55.043 15.887  60.060   1.00 33.73 68  A 1 
ATOM 508  C CA  . LYS A 0 68  . -55.306 15.328  58.723   1.00 33.73 68  A 1 
ATOM 509  C C   . LYS A 0 68  . -54.055 15.330  57.831   1.00 33.73 68  A 1 
ATOM 510  C CB  . LYS A 0 68  . -56.345 16.199  57.984   1.00 33.73 68  A 1 
ATOM 511  O O   . LYS A 0 68  . -53.470 16.395  57.679   1.00 33.73 68  A 1 
ATOM 512  C CG  . LYS A 0 68  . -57.681 16.490  58.684   1.00 33.73 68  A 1 
ATOM 513  C CD  . LYS A 0 68  . -58.468 17.482  57.807   1.00 33.73 68  A 1 
ATOM 514  C CE  . LYS A 0 68  . -59.837 17.842  58.398   1.00 33.73 68  A 1 
ATOM 515  N NZ  . LYS A 0 68  . -60.591 18.750  57.491   1.00 33.73 68  A 1 
ATOM 516  N N   . MET A 0 69  . -53.788 14.209  57.158   1.00 33.03 69  A 1 
ATOM 517  C CA  . MET A 0 69  . -53.446 14.063  55.724   1.00 33.03 69  A 1 
ATOM 518  C C   . MET A 0 69  . -53.333 12.549  55.452   1.00 33.03 69  A 1 
ATOM 519  C CB  . MET A 0 69  . -52.171 14.847  55.349   1.00 33.03 69  A 1 
ATOM 520  O O   . MET A 0 69  . -52.692 11.836  56.210   1.00 33.03 69  A 1 
ATOM 521  C CG  . MET A 0 69  . -52.567 16.208  54.744   1.00 33.03 69  A 1 
ATOM 522  S SD  . MET A 0 69  . -51.427 17.587  55.048   1.00 33.03 69  A 1 
ATOM 523  C CE  . MET A 0 69  . -51.311 18.268  53.371   1.00 33.03 69  A 1 
ATOM 524  N N   . VAL A 0 70  . -54.246 11.969  54.665   1.00 36.23 70  A 1 
ATOM 525  C CA  . VAL A 0 70  . -54.078 11.702  53.220   1.00 36.23 70  A 1 
ATOM 526  C C   . VAL A 0 70  . -52.778 10.949  52.937   1.00 36.23 70  A 1 
ATOM 527  C CB  . VAL A 0 70  . -54.226 12.940  52.307   1.00 36.23 70  A 1 
ATOM 528  O O   . VAL A 0 70  . -51.742 11.574  52.788   1.00 36.23 70  A 1 
ATOM 529  C CG1 . VAL A 0 70  . -54.130 12.549  50.822   1.00 36.23 70  A 1 
ATOM 530  C CG2 . VAL A 0 70  . -55.595 13.609  52.494   1.00 36.23 70  A 1 
ATOM 531  N N   . ASN A 0 71  . -52.889 9.623   52.822   1.00 42.96 71  A 1 
ATOM 532  C CA  . ASN A 0 71  . -51.907 8.740   52.196   1.00 42.96 71  A 1 
ATOM 533  C C   . ASN A 0 71  . -52.692 7.735   51.337   1.00 42.96 71  A 1 
ATOM 534  C CB  . ASN A 0 71  . -51.065 8.013   53.269   1.00 42.96 71  A 1 
ATOM 535  O O   . ASN A 0 71  . -53.340 6.832   51.882   1.00 42.96 71  A 1 
ATOM 536  C CG  . ASN A 0 71  . -50.008 8.874   53.941   1.00 42.96 71  A 1 
ATOM 537  N ND2 . ASN A 0 71  . -49.641 8.561   55.161   1.00 42.96 71  A 1 
ATOM 538  O OD1 . ASN A 0 71  . -49.463 9.808   53.394   1.00 42.96 71  A 1 
ATOM 539  N N   . HIS A 0 72  . -52.653 7.901   50.013   1.00 43.52 72  A 1 
ATOM 540  C CA  . HIS A 0 72  . -52.686 6.739   49.124   1.00 43.52 72  A 1 
ATOM 541  C C   . HIS A 0 72  . -51.337 6.057   49.365   1.00 43.52 72  A 1 
ATOM 542  C CB  . HIS A 0 72  . -52.891 7.173   47.663   1.00 43.52 72  A 1 
ATOM 543  O O   . HIS A 0 72  . -50.303 6.707   49.249   1.00 43.52 72  A 1 
ATOM 544  C CG  . HIS A 0 72  . -54.205 7.883   47.437   1.00 43.52 72  A 1 
ATOM 545  C CD2 . HIS A 0 72  . -55.444 7.306   47.346   1.00 43.52 72  A 1 
ATOM 546  N ND1 . HIS A 0 72  . -54.378 9.239   47.276   1.00 43.52 72  A 1 
ATOM 547  C CE1 . HIS A 0 72  . -55.689 9.472   47.101   1.00 43.52 72  A 1 
ATOM 548  N NE2 . HIS A 0 72  . -56.387 8.329   47.177   1.00 43.52 72  A 1 
ATOM 549  N N   . ALA A 0 73  . -51.360 4.841   49.908   1.00 52.95 73  A 1 
ATOM 550  C CA  . ALA A 0 73  . -50.191 4.238   50.554   1.00 52.95 73  A 1 
ATOM 551  C C   . ALA A 0 73  . -49.415 3.296   49.622   1.00 52.95 73  A 1 
ATOM 552  C CB  . ALA A 0 73  . -50.622 3.603   51.882   1.00 52.95 73  A 1 
ATOM 553  O O   . ALA A 0 73  . -48.730 2.398   50.106   1.00 52.95 73  A 1 
ATOM 554  N N   . GLY A 0 74  . -49.546 3.526   48.317   1.00 57.97 74  A 1 
ATOM 555  C CA  . GLY A 0 74  . -48.707 2.944   47.289   1.00 57.97 74  A 1 
ATOM 556  C C   . GLY A 0 74  . -48.225 4.006   46.313   1.00 57.97 74  A 1 
ATOM 557  O O   . GLY A 0 74  . -48.781 5.109   46.256   1.00 57.97 74  A 1 
ATOM 558  N N   . SER A 0 75  . -47.150 3.677   45.613   1.00 69.07 75  A 1 
ATOM 559  C CA  . SER A 0 75  . -46.486 4.518   44.624   1.00 69.07 75  A 1 
ATOM 560  C C   . SER A 0 75  . -46.017 3.613   43.498   1.00 69.07 75  A 1 
ATOM 561  C CB  . SER A 0 75  . -45.285 5.261   45.240   1.00 69.07 75  A 1 
ATOM 562  O O   . SER A 0 75  . -45.098 2.841   43.740   1.00 69.07 75  A 1 
ATOM 563  O OG  . SER A 0 75  . -44.384 4.379   45.902   1.00 69.07 75  A 1 
ATOM 564  N N   . ASN A 0 76  . -46.661 3.752   42.347   1.00 76.78 76  A 1 
ATOM 565  C CA  . ASN A 0 76  . -46.212 3.282   41.043   1.00 76.78 76  A 1 
ATOM 566  C C   . ASN A 0 76  . -45.285 4.359   40.437   1.00 76.78 76  A 1 
ATOM 567  C CB  . ASN A 0 76  . -47.493 3.023   40.223   1.00 76.78 76  A 1 
ATOM 568  O O   . ASN A 0 76  . -45.498 5.559   40.687   1.00 76.78 76  A 1 
ATOM 569  C CG  . ASN A 0 76  . -47.280 3.089   38.734   1.00 76.78 76  A 1 
ATOM 570  N ND2 . ASN A 0 76  . -46.692 2.090   38.131   1.00 76.78 76  A 1 
ATOM 571  O OD1 . ASN A 0 76  . -47.669 4.093   38.153   1.00 76.78 76  A 1 
ATOM 572  N N   . PHE A 0 77  . -44.258 3.947   39.699   1.00 79.73 77  A 1 
ATOM 573  C CA  . PHE A 0 77  . -43.324 4.812   38.981   1.00 79.73 77  A 1 
ATOM 574  C C   . PHE A 0 77  . -42.803 4.080   37.739   1.00 79.73 77  A 1 
ATOM 575  C CB  . PHE A 0 77  . -42.182 5.252   39.925   1.00 79.73 77  A 1 
ATOM 576  O O   . PHE A 0 77  . -41.810 3.368   37.812   1.00 79.73 77  A 1 
ATOM 577  C CG  . PHE A 0 77  . -40.995 5.937   39.253   1.00 79.73 77  A 1 
ATOM 578  C CD1 . PHE A 0 77  . -39.825 5.208   38.956   1.00 79.73 77  A 1 
ATOM 579  C CD2 . PHE A 0 77  . -41.074 7.292   38.878   1.00 79.73 77  A 1 
ATOM 580  C CE1 . PHE A 0 77  . -38.756 5.815   38.276   1.00 79.73 77  A 1 
ATOM 581  C CE2 . PHE A 0 77  . -39.998 7.907   38.208   1.00 79.73 77  A 1 
ATOM 582  C CZ  . PHE A 0 77  . -38.840 7.166   37.904   1.00 79.73 77  A 1 
ATOM 583  N N   . ASP A 0 78  . -43.460 4.305   36.602   1.00 88.42 78  A 1 
ATOM 584  C CA  . ASP A 0 78  . -42.950 3.891   35.294   1.00 88.42 78  A 1 
ATOM 585  C C   . ASP A 0 78  . -41.951 4.933   34.756   1.00 88.42 78  A 1 
ATOM 586  C CB  . ASP A 0 78  . -44.059 3.609   34.241   1.00 88.42 78  A 1 
ATOM 587  O O   . ASP A 0 78  . -42.236 6.140   34.712   1.00 88.42 78  A 1 
ATOM 588  C CG  . ASP A 0 78  . -45.528 3.641   34.695   1.00 88.42 78  A 1 
ATOM 589  O OD1 . ASP A 0 78  . -45.850 3.098   35.768   1.00 88.42 78  A 1 
ATOM 590  O OD2 . ASP A 0 78  . -46.353 4.251   33.970   1.00 88.42 78  A 1 
ATOM 591  N N   . ALA A 0 79  . -40.809 4.460   34.263   1.00 85.07 79  A 1 
ATOM 592  C CA  . ALA A 0 79  . -39.864 5.223   33.461   1.00 85.07 79  A 1 
ATOM 593  C C   . ALA A 0 79  . -39.485 4.444   32.192   1.00 85.07 79  A 1 
ATOM 594  C CB  . ALA A 0 79  . -38.646 5.590   34.314   1.00 85.07 79  A 1 
ATOM 595  O O   . ALA A 0 79  . -39.334 3.227   32.199   1.00 85.07 79  A 1 
ATOM 596  N N   . TYR A 0 80  . -39.327 5.164   31.084   1.00 90.87 80  A 1 
ATOM 597  C CA  . TYR A 0 80  . -38.840 4.624   29.818   1.00 90.87 80  A 1 
ATOM 598  C C   . TYR A 0 80  . -37.991 5.684   29.125   1.00 90.87 80  A 1 
ATOM 599  C CB  . TYR A 0 80  . -40.012 4.181   28.927   1.00 90.87 80  A 1 
ATOM 600  O O   . TYR A 0 80  . -38.391 6.853   29.049   1.00 90.87 80  A 1 
ATOM 601  C CG  . TYR A 0 80  . -39.606 3.863   27.496   1.00 90.87 80  A 1 
ATOM 602  C CD1 . TYR A 0 80  . -39.815 4.811   26.475   1.00 90.87 80  A 1 
ATOM 603  C CD2 . TYR A 0 80  . -38.937 2.660   27.204   1.00 90.87 80  A 1 
ATOM 604  C CE1 . TYR A 0 80  . -39.352 4.558   25.169   1.00 90.87 80  A 1 
ATOM 605  C CE2 . TYR A 0 80  . -38.484 2.395   25.898   1.00 90.87 80  A 1 
ATOM 606  O OH  . TYR A 0 80  . -38.224 3.121   23.621   1.00 90.87 80  A 1 
ATOM 607  C CZ  . TYR A 0 80  . -38.682 3.348   24.880   1.00 90.87 80  A 1 
ATOM 608  N N   . GLY A 0 81  . -36.844 5.265   28.604   1.00 87.70 81  A 1 
ATOM 609  C CA  . GLY A 0 81  . -35.904 6.109   27.891   1.00 87.70 81  A 1 
ATOM 610  C C   . GLY A 0 81  . -35.414 5.467   26.601   1.00 87.70 81  A 1 
ATOM 611  O O   . GLY A 0 81  . -35.376 4.248   26.440   1.00 87.70 81  A 1 
ATOM 612  N N   . ARG A 0 82  . -35.035 6.342   25.675   1.00 93.82 82  A 1 
ATOM 613  C CA  . ARG A 0 82  . -34.177 6.025   24.543   1.00 93.82 82  A 1 
ATOM 614  C C   . ARG A 0 82  . -33.324 7.248   24.257   1.00 93.82 82  A 1 
ATOM 615  C CB  . ARG A 0 82  . -35.016 5.607   23.330   1.00 93.82 82  A 1 
ATOM 616  O O   . ARG A 0 82  . -33.906 8.325   24.084   1.00 93.82 82  A 1 
ATOM 617  C CG  . ARG A 0 82  . -34.139 5.268   22.116   1.00 93.82 82  A 1 
ATOM 618  C CD  . ARG A 0 82  . -35.035 4.718   21.006   1.00 93.82 82  A 1 
ATOM 619  N NE  . ARG A 0 82  . -34.256 4.117   19.918   1.00 93.82 82  A 1 
ATOM 620  N NH1 . ARG A 0 82  . -35.977 3.072   18.838   1.00 93.82 82  A 1 
ATOM 621  N NH2 . ARG A 0 82  . -33.905 2.762   18.124   1.00 93.82 82  A 1 
ATOM 622  C CZ  . ARG A 0 82  . -34.706 3.334   18.963   1.00 93.82 82  A 1 
ATOM 623  N N   . ASP A 0 83  . -32.011 7.088   24.210   1.00 88.48 83  A 1 
ATOM 624  C CA  . ASP A 0 83  . -31.118 8.080   23.610   1.00 88.48 83  A 1 
ATOM 625  C C   . ASP A 0 83  . -30.648 7.570   22.241   1.00 88.48 83  A 1 
ATOM 626  C CB  . ASP A 0 83  . -29.980 8.500   24.565   1.00 88.48 83  A 1 
ATOM 627  O O   . ASP A 0 83  . -30.746 6.378   21.959   1.00 88.48 83  A 1 
ATOM 628  C CG  . ASP A 0 83  . -29.709 10.014  24.479   1.00 88.48 83  A 1 
ATOM 629  O OD1 . ASP A 0 83  . -29.950 10.593  23.389   1.00 88.48 83  A 1 
ATOM 630  O OD2 . ASP A 0 83  . -29.400 10.634  25.527   1.00 88.48 83  A 1 
ATOM 631  N N   . GLN A 0 84  . -30.272 8.479   21.342   1.00 93.26 84  A 1 
ATOM 632  C CA  . GLN A 0 84  . -29.871 8.136   19.971   1.00 93.26 84  A 1 
ATOM 633  C C   . GLN A 0 84  . -28.794 9.102   19.472   1.00 93.26 84  A 1 
ATOM 634  C CB  . GLN A 0 84  . -31.068 8.126   18.992   1.00 93.26 84  A 1 
ATOM 635  O O   . GLN A 0 84  . -29.102 10.070  18.760   1.00 93.26 84  A 1 
ATOM 636  C CG  . GLN A 0 84  . -32.146 7.074   19.283   1.00 93.26 84  A 1 
ATOM 637  C CD  . GLN A 0 84  . -32.828 6.588   18.012   1.00 93.26 84  A 1 
ATOM 638  N NE2 . GLN A 0 84  . -32.387 5.474   17.478   1.00 93.26 84  A 1 
ATOM 639  O OE1 . GLN A 0 84  . -33.760 7.180   17.475   1.00 93.26 84  A 1 
ATOM 640  N N   . ASP A 0 85  . -27.538 8.852   19.832   1.00 90.81 85  A 1 
ATOM 641  C CA  . ASP A 0 85  . -26.417 9.688   19.407   1.00 90.81 85  A 1 
ATOM 642  C C   . ASP A 0 85  . -25.827 9.167   18.083   1.00 90.81 85  A 1 
ATOM 643  C CB  . ASP A 0 85  . -25.387 9.883   20.551   1.00 90.81 85  A 1 
ATOM 644  O O   . ASP A 0 85  . -25.577 7.977   17.891   1.00 90.81 85  A 1 
ATOM 645  C CG  . ASP A 0 85  . -25.140 11.356  20.954   1.00 90.81 85  A 1 
ATOM 646  O OD1 . ASP A 0 85  . -25.628 12.279  20.253   1.00 90.81 85  A 1 
ATOM 647  O OD2 . ASP A 0 85  . -24.359 11.601  21.905   1.00 90.81 85  A 1 
ATOM 648  N N   . LEU A 0 86  . -25.618 10.070  17.119   1.00 93.78 86  A 1 
ATOM 649  C CA  . LEU A 0 86  . -25.085 9.740   15.792   1.00 93.78 86  A 1 
ATOM 650  C C   . LEU A 0 86  . -24.004 10.742  15.391   1.00 93.78 86  A 1 
ATOM 651  C CB  . LEU A 0 86  . -26.229 9.667   14.759   1.00 93.78 86  A 1 
ATOM 652  O O   . LEU A 0 86  . -24.276 11.916  15.129   1.00 93.78 86  A 1 
ATOM 653  C CG  . LEU A 0 86  . -25.768 9.396   13.310   1.00 93.78 86  A 1 
ATOM 654  C CD1 . LEU A 0 86  . -25.112 8.027   13.127   1.00 93.78 86  A 1 
ATOM 655  C CD2 . LEU A 0 86  . -26.963 9.461   12.357   1.00 93.78 86  A 1 
ATOM 656  N N   . SER A 0 87  . -22.777 10.248  15.268   1.00 94.73 87  A 1 
ATOM 657  C CA  . SER A 0 87  . -21.619 11.006  14.810   1.00 94.73 87  A 1 
ATOM 658  C C   . SER A 0 87  . -21.116 10.452  13.481   1.00 94.73 87  A 1 
ATOM 659  C CB  . SER A 0 87  . -20.532 10.971  15.879   1.00 94.73 87  A 1 
ATOM 660  O O   . SER A 0 87  . -20.856 9.258   13.346   1.00 94.73 87  A 1 
ATOM 661  O OG  . SER A 0 87  . -19.505 11.891  15.557   1.00 94.73 87  A 1 
ATOM 662  N N   . ILE A 0 88  . -20.975 11.324  12.484   1.00 95.79 88  A 1 
ATOM 663  C CA  . ILE A 0 88  . -20.405 10.986  11.178   1.00 95.79 88  A 1 
ATOM 664  C C   . ILE A 0 88  . -19.365 12.051  10.838   1.00 95.79 88  A 1 
ATOM 665  C CB  . ILE A 0 88  . -21.500 10.854  10.087   1.00 95.79 88  A 1 
ATOM 666  O O   . ILE A 0 88  . -19.718 13.177  10.483   1.00 95.79 88  A 1 
ATOM 667  C CG1 . ILE A 0 88  . -22.547 9.778   10.463   1.00 95.79 88  A 1 
ATOM 668  C CG2 . ILE A 0 88  . -20.842 10.520  8.732    1.00 95.79 88  A 1 
ATOM 669  C CD1 . ILE A 0 88  . -23.707 9.631   9.469    1.00 95.79 88  A 1 
ATOM 670  N N   . ASP A 0 89  . -18.088 11.685  10.924   1.00 94.78 89  A 1 
ATOM 671  C CA  . ASP A 0 89  . -16.998 12.444  10.310   1.00 94.78 89  A 1 
ATOM 672  C C   . ASP A 0 89  . -16.691 11.796  8.955    1.00 94.78 89  A 1 
ATOM 673  C CB  . ASP A 0 89  . -15.789 12.524  11.260   1.00 94.78 89  A 1 
ATOM 674  O O   . ASP A 0 89  . -15.971 10.800  8.874    1.00 94.78 89  A 1 
ATOM 675  C CG  . ASP A 0 89  . -14.719 13.537  10.819   1.00 94.78 89  A 1 
ATOM 676  O OD1 . ASP A 0 89  . -14.838 14.106  9.708    1.00 94.78 89  A 1 
ATOM 677  O OD2 . ASP A 0 89  . -13.790 13.774  11.627   1.00 94.78 89  A 1 
ATOM 678  N N   . GLU A 0 90  . -17.327 12.301  7.894    1.00 95.38 90  A 1 
ATOM 679  C CA  . GLU A 0 90  . -17.098 11.872  6.513    1.00 95.38 90  A 1 
ATOM 680  C C   . GLU A 0 90  . -16.398 12.989  5.739    1.00 95.38 90  A 1 
ATOM 681  C CB  . GLU A 0 90  . -18.404 11.409  5.842    1.00 95.38 90  A 1 
ATOM 682  O O   . GLU A 0 90  . -16.884 14.119  5.642    1.00 95.38 90  A 1 
ATOM 683  C CG  . GLU A 0 90  . -18.148 10.835  4.437    1.00 95.38 90  A 1 
ATOM 684  C CD  . GLU A 0 90  . -19.393 10.168  3.831    1.00 95.38 90  A 1 
ATOM 685  O OE1 . GLU A 0 90  . -19.297 8.965   3.475    1.00 95.38 90  A 1 
ATOM 686  O OE2 . GLU A 0 90  . -20.427 10.852  3.683    1.00 95.38 90  A 1 
ATOM 687  N N   . SER A 0 91  . -15.242 12.666  5.168    1.00 93.50 91  A 1 
ATOM 688  C CA  . SER A 0 91  . -14.399 13.608  4.449    1.00 93.50 91  A 1 
ATOM 689  C C   . SER A 0 91  . -13.860 12.994  3.158    1.00 93.50 91  A 1 
ATOM 690  C CB  . SER A 0 91  . -13.308 14.162  5.374    1.00 93.50 91  A 1 
ATOM 691  O O   . SER A 0 91  . -13.405 11.853  3.102    1.00 93.50 91  A 1 
ATOM 692  O OG  . SER A 0 91  . -12.612 13.151  6.071    1.00 93.50 91  A 1 
ATOM 693  N N   . TYR A 0 92  . -13.945 13.774  2.083    1.00 94.42 92  A 1 
ATOM 694  C CA  . TYR A 0 92  . -13.487 13.411  0.748    1.00 94.42 92  A 1 
ATOM 695  C C   . TYR A 0 92  . -12.622 14.541  0.203    1.00 94.42 92  A 1 
ATOM 696  C CB  . TYR A 0 92  . -14.695 13.149  -0.165   1.00 94.42 92  A 1 
ATOM 697  O O   . TYR A 0 92  . -12.997 15.715  0.288    1.00 94.42 92  A 1 
ATOM 698  C CG  . TYR A 0 92  . -14.332 12.984  -1.631   1.00 94.42 92  A 1 
ATOM 699  C CD1 . TYR A 0 92  . -14.395 14.091  -2.502   1.00 94.42 92  A 1 
ATOM 700  C CD2 . TYR A 0 92  . -13.881 11.740  -2.110   1.00 94.42 92  A 1 
ATOM 701  C CE1 . TYR A 0 92  . -14.013 13.953  -3.852   1.00 94.42 92  A 1 
ATOM 702  C CE2 . TYR A 0 92  . -13.502 11.596  -3.458   1.00 94.42 92  A 1 
ATOM 703  O OH  . TYR A 0 92  . -13.196 12.566  -5.631   1.00 94.42 92  A 1 
ATOM 704  C CZ  . TYR A 0 92  . -13.567 12.701  -4.331   1.00 94.42 92  A 1 
ATOM 705  N N   . GLY A 0 93  . -11.491 14.191  -0.400   1.00 90.64 93  A 1 
ATOM 706  C CA  . GLY A 0 93  . -10.599 15.151  -1.028   1.00 90.64 93  A 1 
ATOM 707  C C   . GLY A 0 93  . -10.036 14.643  -2.345   1.00 90.64 93  A 1 
ATOM 708  O O   . GLY A 0 93  . -9.758  13.462  -2.526   1.00 90.64 93  A 1 
ATOM 709  N N   . SER A 0 94  . -9.814  15.576  -3.268   1.00 90.92 94  A 1 
ATOM 710  C CA  . SER A 0 94  . -8.995  15.348  -4.453   1.00 90.92 94  A 1 
ATOM 711  C C   . SER A 0 94  . -7.974  16.472  -4.571   1.00 90.92 94  A 1 
ATOM 712  C CB  . SER A 0 94  . -9.858  15.226  -5.708   1.00 90.92 94  A 1 
ATOM 713  O O   . SER A 0 94  . -8.330  17.651  -4.530   1.00 90.92 94  A 1 
ATOM 714  O OG  . SER A 0 94  . -9.045  15.021  -6.849   1.00 90.92 94  A 1 
ATOM 715  N N   . THR A 0 95  . -6.701  16.107  -4.696   1.00 87.88 95  A 1 
ATOM 716  C CA  . THR A 0 95  . -5.589  17.030  -4.933   1.00 87.88 95  A 1 
ATOM 717  C C   . THR A 0 95  . -5.012  16.749  -6.309   1.00 87.88 95  A 1 
ATOM 718  C CB  . THR A 0 95  . -4.496  16.887  -3.864   1.00 87.88 95  A 1 
ATOM 719  O O   . THR A 0 95  . -4.462  15.678  -6.538   1.00 87.88 95  A 1 
ATOM 720  C CG2 . THR A 0 95  . -3.343  17.870  -4.072   1.00 87.88 95  A 1 
ATOM 721  O OG1 . THR A 0 95  . -5.040  17.175  -2.600   1.00 87.88 95  A 1 
ATOM 722  N N   . GLN A 0 96  . -5.093  17.725  -7.213   1.00 86.15 96  A 1 
ATOM 723  C CA  . GLN A 0 96  . -4.472  17.652  -8.536   1.00 86.15 96  A 1 
ATOM 724  C C   . GLN A 0 96  . -3.437  18.769  -8.685   1.00 86.15 96  A 1 
ATOM 725  C CB  . GLN A 0 96  . -5.543  17.692  -9.637   1.00 86.15 96  A 1 
ATOM 726  O O   . GLN A 0 96  . -3.788  19.932  -8.881   1.00 86.15 96  A 1 
ATOM 727  C CG  . GLN A 0 96  . -6.454  16.459  -9.567   1.00 86.15 96  A 1 
ATOM 728  C CD  . GLN A 0 96  . -7.306  16.257  -10.819  1.00 86.15 96  A 1 
ATOM 729  N NE2 . GLN A 0 96  . -7.716  15.043  -11.092  1.00 86.15 96  A 1 
ATOM 730  O OE1 . GLN A 0 96  . -7.575  17.166  -11.596  1.00 86.15 96  A 1 
ATOM 731  N N   . ALA A 0 97  . -2.155  18.418  -8.606   1.00 83.68 97  A 1 
ATOM 732  C CA  . ALA A 0 97  . -1.028  19.339  -8.734   1.00 83.68 97  A 1 
ATOM 733  C C   . ALA A 0 97  . -0.198  19.003  -9.979   1.00 83.68 97  A 1 
ATOM 734  C CB  . ALA A 0 97  . -0.197  19.294  -7.446   1.00 83.68 97  A 1 
ATOM 735  O O   . ALA A 0 97  . 0.129   17.844  -10.223  1.00 83.68 97  A 1 
ATOM 736  N N   . LYS A 0 98  . 0.160   20.006  -10.788  1.00 84.01 98  A 1 
ATOM 737  C CA  . LYS A 0 98  . 0.979   19.823  -12.000  1.00 84.01 98  A 1 
ATOM 738  C C   . LYS A 0 98  . 2.029   20.937  -12.085  1.00 84.01 98  A 1 
ATOM 739  C CB  . LYS A 0 98  . 0.085   19.723  -13.262  1.00 84.01 98  A 1 
ATOM 740  O O   . LYS A 0 98  . 1.686   22.092  -11.853  1.00 84.01 98  A 1 
ATOM 741  C CG  . LYS A 0 98  . -0.967  18.597  -13.152  1.00 84.01 98  A 1 
ATOM 742  C CD  . LYS A 0 98  . -1.883  18.417  -14.371  1.00 84.01 98  A 1 
ATOM 743  C CE  . LYS A 0 98  . -2.894  17.307  -14.020  1.00 84.01 98  A 1 
ATOM 744  N NZ  . LYS A 0 98  . -3.994  17.175  -15.008  1.00 84.01 98  A 1 
ATOM 745  N N   . SER A 0 99  . 3.286   20.608  -12.385  1.00 74.34 99  A 1 
ATOM 746  C CA  . SER A 0 99  . 4.428   21.550  -12.387  1.00 74.34 99  A 1 
ATOM 747  C C   . SER A 0 99  . 5.372   21.304  -13.563  1.00 74.34 99  A 1 
ATOM 748  C CB  . SER A 0 99  . 5.231   21.440  -11.082  1.00 74.34 99  A 1 
ATOM 749  O O   . SER A 0 99  . 5.485   20.159  -13.982  1.00 74.34 99  A 1 
ATOM 750  O OG  . SER A 0 99  . 5.874   20.183  -10.966  1.00 74.34 99  A 1 
ATOM 751  N N   . TYR A 0 100 . 6.076   22.332  -14.054  1.00 71.58 100 A 1 
ATOM 752  C CA  . TYR A 0 100 . 7.008   22.248  -15.194  1.00 71.58 100 A 1 
ATOM 753  C C   . TYR A 0 100 . 8.164   23.295  -15.032  1.00 71.58 100 A 1 
ATOM 754  C CB  . TYR A 0 100 . 6.195   22.439  -16.507  1.00 71.58 100 A 1 
ATOM 755  O O   . TYR A 0 100 . 7.888   24.337  -14.433  1.00 71.58 100 A 1 
ATOM 756  C CG  . TYR A 0 100 . 4.901   21.621  -16.675  1.00 71.58 100 A 1 
ATOM 757  C CD1 . TYR A 0 100 . 4.894   20.426  -17.423  1.00 71.58 100 A 1 
ATOM 758  C CD2 . TYR A 0 100 . 3.688   22.068  -16.103  1.00 71.58 100 A 1 
ATOM 759  C CE1 . TYR A 0 100 . 3.713   19.662  -17.557  1.00 71.58 100 A 1 
ATOM 760  C CE2 . TYR A 0 100 . 2.506   21.309  -16.225  1.00 71.58 100 A 1 
ATOM 761  O OH  . TYR A 0 100 . 1.371   19.374  -17.072  1.00 71.58 100 A 1 
ATOM 762  C CZ  . TYR A 0 100 . 2.518   20.096  -16.947  1.00 71.58 100 A 1 
ATOM 763  N N   . ARG A 0 101 . 9.427   23.068  -15.479  1.00 53.65 101 A 1 
ATOM 764  C CA  . ARG A 0 101 . 10.634  23.943  -15.202  1.00 53.65 101 A 1 
ATOM 765  C C   . ARG A 0 101 . 11.811  23.800  -16.222  1.00 53.65 101 A 1 
ATOM 766  C CB  . ARG A 0 101 . 11.137  23.606  -13.771  1.00 53.65 101 A 1 
ATOM 767  O O   . ARG A 0 101 . 11.929  22.705  -16.737  1.00 53.65 101 A 1 
ATOM 768  C CG  . ARG A 0 101 . 12.546  24.143  -13.473  1.00 53.65 101 A 1 
ATOM 769  C CD  . ARG A 0 101 . 13.089  23.865  -12.074  1.00 53.65 101 A 1 
ATOM 770  N NE  . ARG A 0 101 . 14.468  24.387  -11.997  1.00 53.65 101 A 1 
ATOM 771  N NH1 . ARG A 0 101 . 15.635  22.463  -11.506  1.00 53.65 101 A 1 
ATOM 772  N NH2 . ARG A 0 101 . 16.725  24.367  -11.847  1.00 53.65 101 A 1 
ATOM 773  C CZ  . ARG A 0 101 . 15.594  23.738  -11.777  1.00 53.65 101 A 1 
ATOM 774  N N   . ALA A 0 102 . 12.710  24.798  -16.448  1.00 67.08 102 A 1 
ATOM 775  C CA  . ALA A 0 102 . 13.965  24.652  -17.254  1.00 67.08 102 A 1 
ATOM 776  C C   . ALA A 0 102 . 15.107  25.728  -17.060  1.00 67.08 102 A 1 
ATOM 777  C CB  . ALA A 0 102 . 13.550  24.680  -18.739  1.00 67.08 102 A 1 
ATOM 778  O O   . ALA A 0 102 . 14.806  26.905  -17.250  1.00 67.08 102 A 1 
ATOM 779  N N   . GLU A 0 103 . 16.400  25.362  -16.812  1.00 58.22 103 A 1 
ATOM 780  C CA  . GLU A 0 103 . 17.621  26.248  -16.823  1.00 58.22 103 A 1 
ATOM 781  C C   . GLU A 0 103 . 19.031  25.537  -17.036  1.00 58.22 103 A 1 
ATOM 782  C CB  . GLU A 0 103 . 17.761  26.998  -15.464  1.00 58.22 103 A 1 
ATOM 783  O O   . GLU A 0 103 . 19.378  24.710  -16.195  1.00 58.22 103 A 1 
ATOM 784  C CG  . GLU A 0 103 . 16.583  27.763  -14.820  1.00 58.22 103 A 1 
ATOM 785  C CD  . GLU A 0 103 . 15.804  26.925  -13.784  1.00 58.22 103 A 1 
ATOM 786  O OE1 . GLU A 0 103 . 16.225  26.894  -12.603  1.00 58.22 103 A 1 
ATOM 787  O OE2 . GLU A 0 103 . 14.786  26.266  -14.090  1.00 58.22 103 A 1 
ATOM 788  N N   . SER A 0 104 . 19.897  25.916  -18.023  1.00 49.74 104 A 1 
ATOM 789  C CA  . SER A 0 104 . 21.395  25.660  -18.133  1.00 49.74 104 A 1 
ATOM 790  C C   . SER A 0 104 . 22.071  26.491  -19.288  1.00 49.74 104 A 1 
ATOM 791  C CB  . SER A 0 104 . 21.660  24.161  -18.328  1.00 49.74 104 A 1 
ATOM 792  O O   . SER A 0 104 . 21.296  27.024  -20.071  1.00 49.74 104 A 1 
ATOM 793  O OG  . SER A 0 104 . 22.950  23.908  -18.856  1.00 49.74 104 A 1 
ATOM 794  N N   . TYR A 0 105 . 23.421  26.686  -19.391  1.00 61.16 105 A 1 
ATOM 795  C CA  . TYR A 0 105 . 24.136  27.462  -20.471  1.00 61.16 105 A 1 
ATOM 796  C C   . TYR A 0 105 . 25.710  27.390  -20.523  1.00 61.16 105 A 1 
ATOM 797  C CB  . TYR A 0 105 . 23.790  28.959  -20.307  1.00 61.16 105 A 1 
ATOM 798  O O   . TYR A 0 105 . 26.310  27.494  -19.454  1.00 61.16 105 A 1 
ATOM 799  C CG  . TYR A 0 105 . 24.306  29.898  -21.388  1.00 61.16 105 A 1 
ATOM 800  C CD1 . TYR A 0 105 . 25.154  30.981  -21.077  1.00 61.16 105 A 1 
ATOM 801  C CD2 . TYR A 0 105 . 23.879  29.721  -22.711  1.00 61.16 105 A 1 
ATOM 802  C CE1 . TYR A 0 105 . 25.518  31.904  -22.081  1.00 61.16 105 A 1 
ATOM 803  C CE2 . TYR A 0 105 . 24.251  30.623  -23.720  1.00 61.16 105 A 1 
ATOM 804  O OH  . TYR A 0 105 . 25.294  32.674  -24.347  1.00 61.16 105 A 1 
ATOM 805  C CZ  . TYR A 0 105 . 25.038  31.739  -23.398  1.00 61.16 105 A 1 
ATOM 806  N N   . ASP A 0 106 . 26.376  27.414  -21.710  1.00 69.32 106 A 1 
ATOM 807  C CA  . ASP A 0 106 . 27.851  27.669  -21.927  1.00 69.32 106 A 1 
ATOM 808  C C   . ASP A 0 106 . 28.201  28.595  -23.142  1.00 69.32 106 A 1 
ATOM 809  C CB  . ASP A 0 106 . 28.668  26.369  -22.139  1.00 69.32 106 A 1 
ATOM 810  O O   . ASP A 0 106 . 27.335  28.882  -23.964  1.00 69.32 106 A 1 
ATOM 811  C CG  . ASP A 0 106 . 28.881  25.495  -20.903  1.00 69.32 106 A 1 
ATOM 812  O OD1 . ASP A 0 106 . 29.392  26.055  -19.902  1.00 69.32 106 A 1 
ATOM 813  O OD2 . ASP A 0 106 . 28.702  24.262  -21.009  1.00 69.32 106 A 1 
ATOM 814  N N   . GLU A 0 107 . 29.482  29.021  -23.303  1.00 74.87 107 A 1 
ATOM 815  C CA  . GLU A 0 107 . 30.087  29.648  -24.521  1.00 74.87 107 A 1 
ATOM 816  C C   . GLU A 0 107 . 31.609  29.340  -24.722  1.00 74.87 107 A 1 
ATOM 817  C CB  . GLU A 0 107 . 29.954  31.187  -24.515  1.00 74.87 107 A 1 
ATOM 818  O O   . GLU A 0 107 . 32.333  29.217  -23.731  1.00 74.87 107 A 1 
ATOM 819  C CG  . GLU A 0 107 . 28.517  31.722  -24.519  1.00 74.87 107 A 1 
ATOM 820  C CD  . GLU A 0 107 . 28.415  33.198  -24.925  1.00 74.87 107 A 1 
ATOM 821  O OE1 . GLU A 0 107 . 27.542  33.910  -24.370  1.00 74.87 107 A 1 
ATOM 822  O OE2 . GLU A 0 107 . 28.972  33.585  -25.978  1.00 74.87 107 A 1 
ATOM 823  N N   . TRP A 0 108 . 32.141  29.304  -25.966  1.00 76.42 108 A 1 
ATOM 824  C CA  . TRP A 0 108 . 33.583  29.103  -26.297  1.00 76.42 108 A 1 
ATOM 825  C C   . TRP A 0 108 . 34.077  29.781  -27.609  1.00 76.42 108 A 1 
ATOM 826  C CB  . TRP A 0 108 . 33.893  27.596  -26.329  1.00 76.42 108 A 1 
ATOM 827  O O   . TRP A 0 108 . 33.267  30.036  -28.488  1.00 76.42 108 A 1 
ATOM 828  C CG  . TRP A 0 108 . 33.101  26.726  -27.269  1.00 76.42 108 A 1 
ATOM 829  C CD1 . TRP A 0 108 . 31.940  26.102  -26.959  1.00 76.42 108 A 1 
ATOM 830  C CD2 . TRP A 0 108 . 33.421  26.301  -28.635  1.00 76.42 108 A 1 
ATOM 831  C CE2 . TRP A 0 108 . 32.418  25.380  -29.068  1.00 76.42 108 A 1 
ATOM 832  C CE3 . TRP A 0 108 . 34.461  26.585  -29.549  1.00 76.42 108 A 1 
ATOM 833  N NE1 . TRP A 0 108 . 31.534  25.309  -28.014  1.00 76.42 108 A 1 
ATOM 834  C CH2 . TRP A 0 108 . 33.494  25.073  -31.214  1.00 76.42 108 A 1 
ATOM 835  C CZ2 . TRP A 0 108 . 32.448  24.766  -30.328  1.00 76.42 108 A 1 
ATOM 836  C CZ3 . TRP A 0 108 . 34.497  25.977  -30.820  1.00 76.42 108 A 1 
ATOM 837  N N   . ASP A 0 109 . 35.392  30.065  -27.755  1.00 83.02 109 A 1 
ATOM 838  C CA  . ASP A 0 109 . 36.067  30.687  -28.937  1.00 83.02 109 A 1 
ATOM 839  C C   . ASP A 0 109 . 37.534  30.185  -29.100  1.00 83.02 109 A 1 
ATOM 840  C CB  . ASP A 0 109 . 36.045  32.233  -28.808  1.00 83.02 109 A 1 
ATOM 841  O O   . ASP A 0 109 . 38.210  29.921  -28.101  1.00 83.02 109 A 1 
ATOM 842  C CG  . ASP A 0 109 . 36.670  33.030  -29.980  1.00 83.02 109 A 1 
ATOM 843  O OD1 . ASP A 0 109 . 36.751  32.512  -31.111  1.00 83.02 109 A 1 
ATOM 844  O OD2 . ASP A 0 109 . 37.095  34.190  -29.754  1.00 83.02 109 A 1 
ATOM 845  N N   . ASN A 0 110 . 38.038  30.078  -30.336  1.00 78.43 110 A 1 
ATOM 846  C CA  . ASN A 0 110 . 39.402  29.695  -30.737  1.00 78.43 110 A 1 
ATOM 847  C C   . ASN A 0 110 . 39.817  30.397  -32.049  1.00 78.43 110 A 1 
ATOM 848  C CB  . ASN A 0 110 . 39.487  28.169  -30.924  1.00 78.43 110 A 1 
ATOM 849  O O   . ASN A 0 110 . 38.992  30.573  -32.941  1.00 78.43 110 A 1 
ATOM 850  C CG  . ASN A 0 110 . 40.885  27.750  -31.349  1.00 78.43 110 A 1 
ATOM 851  N ND2 . ASN A 0 110 . 41.035  27.052  -32.451  1.00 78.43 110 A 1 
ATOM 852  O OD1 . ASN A 0 110 . 41.868  28.107  -30.722  1.00 78.43 110 A 1 
ATOM 853  N N   . GLN A 0 111 . 41.096  30.768  -32.201  1.00 76.64 111 A 1 
ATOM 854  C CA  . GLN A 0 111 . 41.605  31.529  -33.357  1.00 76.64 111 A 1 
ATOM 855  C C   . GLN A 0 111 . 43.056  31.134  -33.687  1.00 76.64 111 A 1 
ATOM 856  C CB  . GLN A 0 111 . 41.543  33.044  -33.044  1.00 76.64 111 A 1 
ATOM 857  O O   . GLN A 0 111 . 43.935  31.370  -32.852  1.00 76.64 111 A 1 
ATOM 858  C CG  . GLN A 0 111 . 40.126  33.577  -32.746  1.00 76.64 111 A 1 
ATOM 859  C CD  . GLN A 0 111 . 40.083  35.016  -32.242  1.00 76.64 111 A 1 
ATOM 860  N NE2 . GLN A 0 111 . 38.996  35.414  -31.621  1.00 76.64 111 A 1 
ATOM 861  O OE1 . GLN A 0 111 . 41.022  35.806  -32.367  1.00 76.64 111 A 1 
ATOM 862  N N   . ASP A 0 112 . 43.318  30.625  -34.896  1.00 66.85 112 A 1 
ATOM 863  C CA  . ASP A 0 112 . 44.674  30.372  -35.416  1.00 66.85 112 A 1 
ATOM 864  C C   . ASP A 0 112 . 45.043  31.382  -36.517  1.00 66.85 112 A 1 
ATOM 865  C CB  . ASP A 0 112 . 44.872  28.911  -35.863  1.00 66.85 112 A 1 
ATOM 866  O O   . ASP A 0 112 . 44.172  31.914  -37.209  1.00 66.85 112 A 1 
ATOM 867  C CG  . ASP A 0 112 . 46.294  28.426  -35.556  1.00 66.85 112 A 1 
ATOM 868  O OD1 . ASP A 0 112 . 47.210  29.285  -35.598  1.00 66.85 112 A 1 
ATOM 869  O OD2 . ASP A 0 112 . 46.439  27.247  -35.162  1.00 66.85 112 A 1 
ATOM 870  N N   . ARG A 0 113 . 46.323  31.764  -36.592  1.00 71.88 113 A 1 
ATOM 871  C CA  . ARG A 0 113 . 46.813  32.914  -37.386  1.00 71.88 113 A 1 
ATOM 872  C C   . ARG A 0 113 . 48.298  32.794  -37.750  1.00 71.88 113 A 1 
ATOM 873  C CB  . ARG A 0 113 . 46.530  34.248  -36.657  1.00 71.88 113 A 1 
ATOM 874  O O   . ARG A 0 113 . 49.060  33.753  -37.551  1.00 71.88 113 A 1 
ATOM 875  C CG  . ARG A 0 113 . 45.052  34.649  -36.577  1.00 71.88 113 A 1 
ATOM 876  C CD  . ARG A 0 113 . 44.894  36.079  -36.064  1.00 71.88 113 A 1 
ATOM 877  N NE  . ARG A 0 113 . 44.906  36.079  -34.592  1.00 71.88 113 A 1 
ATOM 878  N NH1 . ARG A 0 113 . 42.747  36.807  -34.264  1.00 71.88 113 A 1 
ATOM 879  N NH2 . ARG A 0 113 . 43.840  35.875  -32.591  1.00 71.88 113 A 1 
ATOM 880  C CZ  . ARG A 0 113 . 43.848  36.268  -33.828  1.00 71.88 113 A 1 
ATOM 881  N N   . ASP A 0 114 . 48.719  31.631  -38.228  1.00 72.25 114 A 1 
ATOM 882  C CA  . ASP A 0 114 . 50.093  31.416  -38.690  1.00 72.25 114 A 1 
ATOM 883  C C   . ASP A 0 114 . 50.367  32.111  -40.046  1.00 72.25 114 A 1 
ATOM 884  C CB  . ASP A 0 114 . 50.459  29.909  -38.618  1.00 72.25 114 A 1 
ATOM 885  O O   . ASP A 0 114 . 49.529  32.845  -40.584  1.00 72.25 114 A 1 
ATOM 886  C CG  . ASP A 0 114 . 51.377  29.530  -37.429  1.00 72.25 114 A 1 
ATOM 887  O OD1 . ASP A 0 114 . 51.847  30.440  -36.698  1.00 72.25 114 A 1 
ATOM 888  O OD2 . ASP A 0 114 . 51.754  28.341  -37.315  1.00 72.25 114 A 1 
ATOM 889  N N   . LYS A 0 115 . 51.620  32.030  -40.530  1.00 65.34 115 A 1 
ATOM 890  C CA  . LYS A 0 115 . 52.048  32.647  -41.802  1.00 65.34 115 A 1 
ATOM 891  C C   . LYS A 0 115 . 53.113  31.845  -42.535  1.00 65.34 115 A 1 
ATOM 892  C CB  . LYS A 0 115 . 52.553  34.087  -41.597  1.00 65.34 115 A 1 
ATOM 893  O O   . LYS A 0 115 . 54.307  31.953  -42.230  1.00 65.34 115 A 1 
ATOM 894  C CG  . LYS A 0 115 . 51.400  35.010  -41.217  1.00 65.34 115 A 1 
ATOM 895  C CD  . LYS A 0 115 . 51.703  36.489  -41.411  1.00 65.34 115 A 1 
ATOM 896  C CE  . LYS A 0 115 . 50.373  37.169  -41.090  1.00 65.34 115 A 1 
ATOM 897  N NZ  . LYS A 0 115 . 50.239  38.472  -41.768  1.00 65.34 115 A 1 
ATOM 898  N N   . GLN A 0 116 . 52.714  31.144  -43.590  1.00 61.18 116 A 1 
ATOM 899  C CA  . GLN A 0 116 . 53.648  30.375  -44.416  1.00 61.18 116 A 1 
ATOM 900  C C   . GLN A 0 116 . 54.403  31.233  -45.450  1.00 61.18 116 A 1 
ATOM 901  C CB  . GLN A 0 116 . 52.957  29.145  -45.018  1.00 61.18 116 A 1 
ATOM 902  O O   . GLN A 0 116 . 53.906  31.604  -46.518  1.00 61.18 116 A 1 
ATOM 903  C CG  . GLN A 0 116 . 52.382  28.286  -43.879  1.00 61.18 116 A 1 
ATOM 904  C CD  . GLN A 0 116 . 51.946  26.889  -44.290  1.00 61.18 116 A 1 
ATOM 905  N NE2 . GLN A 0 116 . 50.923  26.363  -43.663  1.00 61.18 116 A 1 
ATOM 906  O OE1 . GLN A 0 116 . 52.560  26.247  -45.137  1.00 61.18 116 A 1 
ATOM 907  N N   . LEU A 0 117 . 55.676  31.505  -45.143  1.00 52.41 117 A 1 
ATOM 908  C CA  . LEU A 0 117 . 56.651  32.053  -46.088  1.00 52.41 117 A 1 
ATOM 909  C C   . LEU A 0 117 . 57.364  30.920  -46.839  1.00 52.41 117 A 1 
ATOM 910  C CB  . LEU A 0 117 . 57.665  32.946  -45.349  1.00 52.41 117 A 1 
ATOM 911  O O   . LEU A 0 117 . 58.049  30.095  -46.232  1.00 52.41 117 A 1 
ATOM 912  C CG  . LEU A 0 117 . 57.088  34.253  -44.775  1.00 52.41 117 A 1 
ATOM 913  C CD1 . LEU A 0 117 . 58.179  34.980  -43.984  1.00 52.41 117 A 1 
ATOM 914  C CD2 . LEU A 0 117 . 56.598  35.204  -45.872  1.00 52.41 117 A 1 
ATOM 915  N N   . ALA A 0 118 . 57.270  30.924  -48.172  1.00 52.20 118 A 1 
ATOM 916  C CA  . ALA A 0 118 . 58.057  30.033  -49.022  1.00 52.20 118 A 1 
ATOM 917  C C   . ALA A 0 118 . 59.567  30.216  -48.763  1.00 52.20 118 A 1 
ATOM 918  C CB  . ALA A 0 118 . 57.687  30.284  -50.490  1.00 52.20 118 A 1 
ATOM 919  O O   . ALA A 0 118 . 60.046  31.338  -48.573  1.00 52.20 118 A 1 
ATOM 920  N N   . GLN A 0 119 . 60.315  29.106  -48.746  1.00 51.91 119 A 1 
ATOM 921  C CA  . GLN A 0 119 . 61.718  29.073  -48.315  1.00 51.91 119 A 1 
ATOM 922  C C   . GLN A 0 119 . 62.582  30.111  -49.048  1.00 51.91 119 A 1 
ATOM 923  C CB  . GLN A 0 119 . 62.315  27.672  -48.529  1.00 51.91 119 A 1 
ATOM 924  O O   . GLN A 0 119 . 62.694  30.099  -50.273  1.00 51.91 119 A 1 
ATOM 925  C CG  . GLN A 0 119 . 61.749  26.616  -47.569  1.00 51.91 119 A 1 
ATOM 926  C CD  . GLN A 0 119 . 62.390  25.245  -47.773  1.00 51.91 119 A 1 
ATOM 927  N NE2 . GLN A 0 119 . 62.244  24.340  -46.831  1.00 51.91 119 A 1 
ATOM 928  O OE1 . GLN A 0 119 . 63.030  24.953  -48.771  1.00 51.91 119 A 1 
ATOM 929  N N   . ALA A 0 120 . 63.247  30.983  -48.288  1.00 43.34 120 A 1 
ATOM 930  C CA  . ALA A 0 120 . 64.144  31.991  -48.835  1.00 43.34 120 A 1 
ATOM 931  C C   . ALA A 0 120 . 65.508  31.379  -49.199  1.00 43.34 120 A 1 
ATOM 932  C CB  . ALA A 0 120 . 64.259  33.144  -47.830  1.00 43.34 120 A 1 
ATOM 933  O O   . ALA A 0 120 . 66.350  31.152  -48.330  1.00 43.34 120 A 1 
ATOM 934  N N   . TRP A 0 121 . 65.739  31.155  -50.492  1.00 46.44 121 A 1 
ATOM 935  C CA  . TRP A 0 121 . 67.070  30.866  -51.032  1.00 46.44 121 A 1 
ATOM 936  C C   . TRP A 0 121 . 67.785  32.207  -51.294  1.00 46.44 121 A 1 
ATOM 937  C CB  . TRP A 0 121 . 66.965  29.909  -52.233  1.00 46.44 121 A 1 
ATOM 938  O O   . TRP A 0 121 . 67.174  33.171  -51.759  1.00 46.44 121 A 1 
ATOM 939  C CG  . TRP A 0 121 . 66.516  28.503  -51.899  1.00 46.44 121 A 1 
ATOM 940  C CD1 . TRP A 0 121 . 65.363  28.166  -51.271  1.00 46.44 121 A 1 
ATOM 941  C CD2 . TRP A 0 121 . 67.181  27.224  -52.172  1.00 46.44 121 A 1 
ATOM 942  C CE2 . TRP A 0 121 . 66.379  26.167  -51.638  1.00 46.44 121 A 1 
ATOM 943  C CE3 . TRP A 0 121 . 68.375  26.842  -52.825  1.00 46.44 121 A 1 
ATOM 944  N NE1 . TRP A 0 121 . 65.290  26.800  -51.088  1.00 46.44 121 A 1 
ATOM 945  C CH2 . TRP A 0 121 . 67.934  24.474  -52.390  1.00 46.44 121 A 1 
ATOM 946  C CZ2 . TRP A 0 121 . 66.741  24.815  -51.733  1.00 46.44 121 A 1 
ATOM 947  C CZ3 . TRP A 0 121 . 68.745  25.486  -52.935  1.00 46.44 121 A 1 
ATOM 948  N N   . GLY A 0 122 . 69.038  32.320  -50.845  1.00 46.61 122 A 1 
ATOM 949  C CA  . GLY A 0 122 . 69.704  33.609  -50.616  1.00 46.61 122 A 1 
ATOM 950  C C   . GLY A 0 122 . 70.324  34.261  -51.856  1.00 46.61 122 A 1 
ATOM 951  O O   . GLY A 0 122 . 70.643  33.587  -52.824  1.00 46.61 122 A 1 
ATOM 952  N N   . LYS A 0 123 . 70.553  35.581  -51.782  1.00 42.32 123 A 1 
ATOM 953  C CA  . LYS A 0 123 . 71.309  36.346  -52.789  1.00 42.32 123 A 1 
ATOM 954  C C   . LYS A 0 123 . 72.816  36.119  -52.645  1.00 42.32 123 A 1 
ATOM 955  C CB  . LYS A 0 123 . 71.043  37.856  -52.651  1.00 42.32 123 A 1 
ATOM 956  O O   . LYS A 0 123 . 73.415  36.625  -51.693  1.00 42.32 123 A 1 
ATOM 957  C CG  . LYS A 0 123 . 69.618  38.286  -53.004  1.00 42.32 123 A 1 
ATOM 958  C CD  . LYS A 0 123 . 69.428  39.778  -52.694  1.00 42.32 123 A 1 
ATOM 959  C CE  . LYS A 0 123 . 67.999  40.168  -53.081  1.00 42.32 123 A 1 
ATOM 960  N NZ  . LYS A 0 123 . 67.632  41.524  -52.608  1.00 42.32 123 A 1 
ATOM 961  N N   . ASP A 0 124 . 73.433  35.513  -53.641  1.00 38.21 124 A 1 
ATOM 962  C CA  . ASP A 0 124 . 74.866  35.563  -53.934  1.00 38.21 124 A 1 
ATOM 963  C C   . ASP A 0 124 . 75.229  36.871  -54.660  1.00 38.21 124 A 1 
ATOM 964  C CB  . ASP A 0 124 . 75.318  34.285  -54.667  1.00 38.21 124 A 1 
ATOM 965  O O   . ASP A 0 124 . 75.564  36.929  -55.839  1.00 38.21 124 A 1 
ATOM 966  C CG  . ASP A 0 124 . 74.453  33.822  -55.851  1.00 38.21 124 A 1 
ATOM 967  O OD1 . ASP A 0 124 . 73.363  34.409  -56.067  1.00 38.21 124 A 1 
ATOM 968  O OD2 . ASP A 0 124 . 74.840  32.785  -56.429  1.00 38.21 124 A 1 
ATOM 969  N N   . ARG A 0 125 . 75.186  37.985  -53.917  1.00 39.86 125 A 1 
ATOM 970  C CA  . ARG A 0 125 . 75.823  39.226  -54.381  1.00 39.86 125 A 1 
ATOM 971  C C   . ARG A 0 125 . 77.337  39.113  -54.239  1.00 39.86 125 A 1 
ATOM 972  C CB  . ARG A 0 125 . 75.288  40.458  -53.644  1.00 39.86 125 A 1 
ATOM 973  O O   . ARG A 0 125 . 77.880  39.505  -53.203  1.00 39.86 125 A 1 
ATOM 974  C CG  . ARG A 0 125 . 73.969  40.951  -54.240  1.00 39.86 125 A 1 
ATOM 975  C CD  . ARG A 0 125 . 73.587  42.259  -53.541  1.00 39.86 125 A 1 
ATOM 976  N NE  . ARG A 0 125 . 72.414  42.884  -54.173  1.00 39.86 125 A 1 
ATOM 977  N NH1 . ARG A 0 125 . 72.226  44.656  -52.729  1.00 39.86 125 A 1 
ATOM 978  N NH2 . ARG A 0 125 . 70.842  44.496  -54.480  1.00 39.86 125 A 1 
ATOM 979  C CZ  . ARG A 0 125 . 71.835  44.005  -53.792  1.00 39.86 125 A 1 
ATOM 980  N N   . ASP A 0 126 . 77.999  38.689  -55.308  1.00 42.53 126 A 1 
ATOM 981  C CA  . ASP A 0 126 . 79.459  38.689  -55.446  1.00 42.53 126 A 1 
ATOM 982  C C   . ASP A 0 126 . 80.026  40.122  -55.536  1.00 42.53 126 A 1 
ATOM 983  C CB  . ASP A 0 126 . 79.883  37.751  -56.599  1.00 42.53 126 A 1 
ATOM 984  O O   . ASP A 0 126 . 80.513  40.604  -56.560  1.00 42.53 126 A 1 
ATOM 985  C CG  . ASP A 0 126 . 80.145  36.309  -56.133  1.00 42.53 126 A 1 
ATOM 986  O OD1 . ASP A 0 126 . 79.750  35.974  -54.991  1.00 42.53 126 A 1 
ATOM 987  O OD2 . ASP A 0 126 . 80.861  35.596  -56.869  1.00 42.53 126 A 1 
ATOM 988  N N   . GLN A 0 127 . 79.981  40.844  -54.410  1.00 35.58 127 A 1 
ATOM 989  C CA  . GLN A 0 127 . 80.658  42.129  -54.240  1.00 35.58 127 A 1 
ATOM 990  C C   . GLN A 0 127 . 82.173  41.936  -54.121  1.00 35.58 127 A 1 
ATOM 991  C CB  . GLN A 0 127 . 80.095  42.936  -53.058  1.00 35.58 127 A 1 
ATOM 992  O O   . GLN A 0 127 . 82.761  42.020  -53.037  1.00 35.58 127 A 1 
ATOM 993  C CG  . GLN A 0 127 . 78.763  43.621  -53.392  1.00 35.58 127 A 1 
ATOM 994  C CD  . GLN A 0 127 . 78.547  44.893  -52.573  1.00 35.58 127 A 1 
ATOM 995  N NE2 . GLN A 0 127 . 77.859  45.874  -53.115  1.00 35.58 127 A 1 
ATOM 996  O OE1 . GLN A 0 127 . 78.988  45.057  -51.449  1.00 35.58 127 A 1 
ATOM 997  N N   . TYR A 0 128 . 82.821  41.754  -55.268  1.00 33.26 128 A 1 
ATOM 998  C CA  . TYR A 0 128 . 84.271  41.805  -55.394  1.00 33.26 128 A 1 
ATOM 999  C C   . TYR A 0 128 . 84.794  43.231  -55.115  1.00 33.26 128 A 1 
ATOM 1000 C CB  . TYR A 0 128 . 84.678  41.257  -56.770  1.00 33.26 128 A 1 
ATOM 1001 O O   . TYR A 0 128 . 84.994  44.035  -56.023  1.00 33.26 128 A 1 
ATOM 1002 C CG  . TYR A 0 128 . 86.162  40.965  -56.859  1.00 33.26 128 A 1 
ATOM 1003 C CD1 . TYR A 0 128 . 87.052  41.945  -57.338  1.00 33.26 128 A 1 
ATOM 1004 C CD2 . TYR A 0 128 . 86.653  39.721  -56.419  1.00 33.26 128 A 1 
ATOM 1005 C CE1 . TYR A 0 128 . 88.435  41.685  -57.375  1.00 33.26 128 A 1 
ATOM 1006 C CE2 . TYR A 0 128 . 88.035  39.456  -56.453  1.00 33.26 128 A 1 
ATOM 1007 O OH  . TYR A 0 128 . 90.262  40.186  -56.963  1.00 33.26 128 A 1 
ATOM 1008 C CZ  . TYR A 0 128 . 88.927  40.438  -56.931  1.00 33.26 128 A 1 
ATOM 1009 N N   . GLY A 0 129 . 84.989  43.566  -53.833  1.00 37.24 129 A 1 
ATOM 1010 C CA  . GLY A 0 129 . 85.595  44.840  -53.421  1.00 37.24 129 A 1 
ATOM 1011 C C   . GLY A 0 129 . 85.470  45.246  -51.945  1.00 37.24 129 A 1 
ATOM 1012 O O   . GLY A 0 129 . 86.270  46.063  -51.495  1.00 37.24 129 A 1 
ATOM 1013 N N   . ALA A 0 130 . 84.519  44.705  -51.169  1.00 33.59 130 A 1 
ATOM 1014 C CA  . ALA A 0 130 . 84.224  45.190  -49.810  1.00 33.59 130 A 1 
ATOM 1015 C C   . ALA A 0 130 . 84.580  44.172  -48.703  1.00 33.59 130 A 1 
ATOM 1016 C CB  . ALA A 0 130 . 82.755  45.627  -49.763  1.00 33.59 130 A 1 
ATOM 1017 O O   . ALA A 0 130 . 83.872  43.194  -48.473  1.00 33.59 130 A 1 
ATOM 1018 N N   . SER A 0 131 . 85.678  44.406  -47.977  1.00 38.10 131 A 1 
ATOM 1019 C CA  . SER A 0 131 . 86.202  43.458  -46.983  1.00 38.10 131 A 1 
ATOM 1020 C C   . SER A 0 131 . 85.608  43.605  -45.569  1.00 38.10 131 A 1 
ATOM 1021 C CB  . SER A 0 131 . 87.731  43.566  -46.920  1.00 38.10 131 A 1 
ATOM 1022 O O   . SER A 0 131 . 85.928  44.551  -44.852  1.00 38.10 131 A 1 
ATOM 1023 O OG  . SER A 0 131 . 88.112  44.875  -46.547  1.00 38.10 131 A 1 
ATOM 1024 N N   . SER A 0 132 . 84.888  42.570  -45.124  1.00 33.03 132 A 1 
ATOM 1025 C CA  . SER A 0 132 . 84.788  42.077  -43.732  1.00 33.03 132 A 1 
ATOM 1026 C C   . SER A 0 132 . 84.380  43.031  -42.583  1.00 33.03 132 A 1 
ATOM 1027 C CB  . SER A 0 132 . 86.107  41.378  -43.351  1.00 33.03 132 A 1 
ATOM 1028 O O   . SER A 0 132 . 85.197  43.822  -42.111  1.00 33.03 132 A 1 
ATOM 1029 O OG  . SER A 0 132 . 87.182  42.296  -43.249  1.00 33.03 132 A 1 
ATOM 1030 N N   . LYS A 0 133 . 83.208  42.774  -41.971  1.00 33.83 133 A 1 
ATOM 1031 C CA  . LYS A 0 133 . 83.019  42.315  -40.560  1.00 33.83 133 A 1 
ATOM 1032 C C   . LYS A 0 133 . 81.572  42.531  -40.077  1.00 33.83 133 A 1 
ATOM 1033 C CB  . LYS A 0 133 . 83.942  43.039  -39.549  1.00 33.83 133 A 1 
ATOM 1034 O O   . LYS A 0 133 . 81.011  43.589  -40.319  1.00 33.83 133 A 1 
ATOM 1035 C CG  . LYS A 0 133 . 85.288  42.318  -39.359  1.00 33.83 133 A 1 
ATOM 1036 C CD  . LYS A 0 133 . 86.217  43.122  -38.442  1.00 33.83 133 A 1 
ATOM 1037 C CE  . LYS A 0 133 . 87.552  42.385  -38.289  1.00 33.83 133 A 1 
ATOM 1038 N NZ  . LYS A 0 133 . 88.476  43.119  -37.390  1.00 33.83 133 A 1 
ATOM 1039 N N   . GLY A 0 134 . 81.034  41.587  -39.290  1.00 40.07 134 A 1 
ATOM 1040 C CA  . GLY A 0 134 . 79.848  41.822  -38.441  1.00 40.07 134 A 1 
ATOM 1041 C C   . GLY A 0 134 . 78.599  40.975  -38.726  1.00 40.07 134 A 1 
ATOM 1042 O O   . GLY A 0 134 . 77.530  41.535  -38.923  1.00 40.07 134 A 1 
ATOM 1043 N N   . ALA A 0 135 . 78.707  39.642  -38.715  1.00 34.83 135 A 1 
ATOM 1044 C CA  . ALA A 0 135 . 77.546  38.742  -38.746  1.00 34.83 135 A 1 
ATOM 1045 C C   . ALA A 0 135 . 77.175  38.239  -37.337  1.00 34.83 135 A 1 
ATOM 1046 C CB  . ALA A 0 135 . 77.865  37.565  -39.678  1.00 34.83 135 A 1 
ATOM 1047 O O   . ALA A 0 135 . 78.077  37.994  -36.535  1.00 34.83 135 A 1 
ATOM 1048 N N   . SER A 0 136 . 75.879  38.031  -37.060  1.00 35.97 136 A 1 
ATOM 1049 C CA  . SER A 0 136 . 75.321  37.071  -36.077  1.00 35.97 136 A 1 
ATOM 1050 C C   . SER A 0 136 . 73.786  37.042  -36.156  1.00 35.97 136 A 1 
ATOM 1051 C CB  . SER A 0 136 . 75.703  37.411  -34.630  1.00 35.97 136 A 1 
ATOM 1052 O O   . SER A 0 136 . 73.173  38.054  -36.486  1.00 35.97 136 A 1 
ATOM 1053 O OG  . SER A 0 136 . 77.012  36.951  -34.371  1.00 35.97 136 A 1 
ATOM 1054 N N   . ALA A 0 137 . 73.173  35.901  -35.826  1.00 35.31 137 A 1 
ATOM 1055 C CA  . ALA A 0 137 . 71.722  35.709  -35.718  1.00 35.31 137 A 1 
ATOM 1056 C C   . ALA A 0 137 . 71.404  34.761  -34.544  1.00 35.31 137 A 1 
ATOM 1057 C CB  . ALA A 0 137 . 71.201  35.134  -37.043  1.00 35.31 137 A 1 
ATOM 1058 O O   . ALA A 0 137 . 72.202  33.861  -34.279  1.00 35.31 137 A 1 
ATOM 1059 N N   . SER A 0 138 . 70.266  34.941  -33.856  1.00 37.35 138 A 1 
ATOM 1060 C CA  . SER A 0 138 . 69.772  34.002  -32.827  1.00 37.35 138 A 1 
ATOM 1061 C C   . SER A 0 138 . 68.312  34.253  -32.410  1.00 37.35 138 A 1 
ATOM 1062 C CB  . SER A 0 138 . 70.636  34.064  -31.559  1.00 37.35 138 A 1 
ATOM 1063 O O   . SER A 0 138 . 67.893  35.404  -32.309  1.00 37.35 138 A 1 
ATOM 1064 O OG  . SER A 0 138 . 70.655  35.372  -31.018  1.00 37.35 138 A 1 
ATOM 1065 N N   . ASP A 0 139 . 67.610  33.157  -32.106  1.00 33.16 139 A 1 
ATOM 1066 C CA  . ASP A 0 139 . 66.227  32.984  -31.615  1.00 33.16 139 A 1 
ATOM 1067 C C   . ASP A 0 139 . 65.700  33.871  -30.466  1.00 33.16 139 A 1 
ATOM 1068 C CB  . ASP A 0 139 . 66.154  31.543  -31.080  1.00 33.16 139 A 1 
ATOM 1069 O O   . ASP A 0 139 . 66.457  34.453  -29.688  1.00 33.16 139 A 1 
ATOM 1070 C CG  . ASP A 0 139 . 66.169  30.533  -32.210  1.00 33.16 139 A 1 
ATOM 1071 O OD1 . ASP A 0 139 . 65.146  30.503  -32.924  1.00 33.16 139 A 1 
ATOM 1072 O OD2 . ASP A 0 139 . 67.208  29.854  -32.353  1.00 33.16 139 A 1 
ATOM 1073 N N   . GLY A 0 140 . 64.366  33.832  -30.271  1.00 37.96 140 A 1 
ATOM 1074 C CA  . GLY A 0 140 . 63.704  34.316  -29.049  1.00 37.96 140 A 1 
ATOM 1075 C C   . GLY A 0 140 . 62.169  34.163  -28.963  1.00 37.96 140 A 1 
ATOM 1076 O O   . GLY A 0 140 . 61.483  35.175  -28.851  1.00 37.96 140 A 1 
ATOM 1077 N N   . LYS A 0 141 . 61.612  32.937  -28.959  1.00 34.50 141 A 1 
ATOM 1078 C CA  . LYS A 0 141 . 60.172  32.659  -28.684  1.00 34.50 141 A 1 
ATOM 1079 C C   . LYS A 0 141 . 59.944  32.278  -27.210  1.00 34.50 141 A 1 
ATOM 1080 C CB  . LYS A 0 141 . 59.663  31.544  -29.634  1.00 34.50 141 A 1 
ATOM 1081 O O   . LYS A 0 141 . 60.649  31.398  -26.727  1.00 34.50 141 A 1 
ATOM 1082 C CG  . LYS A 0 141 . 58.166  31.201  -29.453  1.00 34.50 141 A 1 
ATOM 1083 C CD  . LYS A 0 141 . 57.650  30.118  -30.425  1.00 34.50 141 A 1 
ATOM 1084 C CE  . LYS A 0 141 . 56.145  29.870  -30.185  1.00 34.50 141 A 1 
ATOM 1085 N NZ  . LYS A 0 141 . 55.524  28.937  -31.168  1.00 34.50 141 A 1 
ATOM 1086 N N   . TRP A 0 142 . 58.952  32.871  -26.524  1.00 34.56 142 A 1 
ATOM 1087 C CA  . TRP A 0 142 . 58.492  32.434  -25.187  1.00 34.56 142 A 1 
ATOM 1088 C C   . TRP A 0 142 . 57.030  32.799  -24.868  1.00 34.56 142 A 1 
ATOM 1089 C CB  . TRP A 0 142 . 59.385  33.019  -24.076  1.00 34.56 142 A 1 
ATOM 1090 O O   . TRP A 0 142 . 56.689  33.976  -24.771  1.00 34.56 142 A 1 
ATOM 1091 C CG  . TRP A 0 142 . 60.634  32.242  -23.811  1.00 34.56 142 A 1 
ATOM 1092 C CD1 . TRP A 0 142 . 61.891  32.631  -24.118  1.00 34.56 142 A 1 
ATOM 1093 C CD2 . TRP A 0 142 . 60.748  30.882  -23.288  1.00 34.56 142 A 1 
ATOM 1094 C CE2 . TRP A 0 142 . 62.120  30.494  -23.346  1.00 34.56 142 A 1 
ATOM 1095 C CE3 . TRP A 0 142 . 59.826  29.922  -22.813  1.00 34.56 142 A 1 
ATOM 1096 N NE1 . TRP A 0 142 . 62.773  31.605  -23.839  1.00 34.56 142 A 1 
ATOM 1097 C CH2 . TRP A 0 142 . 61.611  28.278  -22.514  1.00 34.56 142 A 1 
ATOM 1098 C CZ2 . TRP A 0 142 . 62.555  29.215  -22.969  1.00 34.56 142 A 1 
ATOM 1099 C CZ3 . TRP A 0 142 . 60.252  28.635  -22.431  1.00 34.56 142 A 1 
ATOM 1100 N N   . ASP A 0 143 . 56.213  31.783  -24.585  1.00 37.26 143 A 1 
ATOM 1101 C CA  . ASP A 0 143 . 54.859  31.898  -24.019  1.00 37.26 143 A 1 
ATOM 1102 C C   . ASP A 0 143 . 54.864  32.055  -22.487  1.00 37.26 143 A 1 
ATOM 1103 C CB  . ASP A 0 143 . 54.066  30.633  -24.376  1.00 37.26 143 A 1 
ATOM 1104 O O   . ASP A 0 143 . 55.778  31.564  -21.811  1.00 37.26 143 A 1 
ATOM 1105 C CG  . ASP A 0 143 . 53.872  30.531  -25.884  1.00 37.26 143 A 1 
ATOM 1106 O OD1 . ASP A 0 143 . 53.036  31.312  -26.378  1.00 37.26 143 A 1 
ATOM 1107 O OD2 . ASP A 0 143 . 54.616  29.745  -26.516  1.00 37.26 143 A 1 
ATOM 1108 N N   . LYS A 0 144 . 53.814  32.668  -21.902  1.00 38.69 144 A 1 
ATOM 1109 C CA  . LYS A 0 144 . 53.580  32.591  -20.442  1.00 38.69 144 A 1 
ATOM 1110 C C   . LYS A 0 144 . 52.147  32.879  -19.943  1.00 38.69 144 A 1 
ATOM 1111 C CB  . LYS A 0 144 . 54.637  33.445  -19.698  1.00 38.69 144 A 1 
ATOM 1112 O O   . LYS A 0 144 . 51.816  34.004  -19.603  1.00 38.69 144 A 1 
ATOM 1113 C CG  . LYS A 0 144 . 55.376  32.571  -18.674  1.00 38.69 144 A 1 
ATOM 1114 C CD  . LYS A 0 144 . 56.577  33.313  -18.089  1.00 38.69 144 A 1 
ATOM 1115 C CE  . LYS A 0 144 . 57.400  32.335  -17.249  1.00 38.69 144 A 1 
ATOM 1116 N NZ  . LYS A 0 144 . 58.655  32.968  -16.781  1.00 38.69 144 A 1 
ATOM 1117 N N   . TYR A 0 145 . 51.387  31.791  -19.780  1.00 35.23 145 A 1 
ATOM 1118 C CA  . TYR A 0 145 . 50.545  31.424  -18.619  1.00 35.23 145 A 1 
ATOM 1119 C C   . TYR A 0 145 . 49.531  32.400  -17.972  1.00 35.23 145 A 1 
ATOM 1120 C CB  . TYR A 0 145 . 51.441  30.809  -17.531  1.00 35.23 145 A 1 
ATOM 1121 O O   . TYR A 0 145 . 49.820  33.532  -17.603  1.00 35.23 145 A 1 
ATOM 1122 C CG  . TYR A 0 145 . 51.640  29.318  -17.707  1.00 35.23 145 A 1 
ATOM 1123 C CD1 . TYR A 0 145 . 50.776  28.426  -17.041  1.00 35.23 145 A 1 
ATOM 1124 C CD2 . TYR A 0 145 . 52.639  28.823  -18.567  1.00 35.23 145 A 1 
ATOM 1125 C CE1 . TYR A 0 145 . 50.908  27.037  -17.233  1.00 35.23 145 A 1 
ATOM 1126 C CE2 . TYR A 0 145 . 52.775  27.434  -18.757  1.00 35.23 145 A 1 
ATOM 1127 O OH  . TYR A 0 145 . 52.046  25.203  -18.287  1.00 35.23 145 A 1 
ATOM 1128 C CZ  . TYR A 0 145 . 51.909  26.540  -18.095  1.00 35.23 145 A 1 
ATOM 1129 N N   . ALA A 0 146 . 48.356  31.843  -17.654  1.00 35.68 146 A 1 
ATOM 1130 C CA  . ALA A 0 146 . 47.239  32.500  -16.971  1.00 35.68 146 A 1 
ATOM 1131 C C   . ALA A 0 146 . 47.394  32.662  -15.440  1.00 35.68 146 A 1 
ATOM 1132 C CB  . ALA A 0 146 . 45.990  31.655  -17.263  1.00 35.68 146 A 1 
ATOM 1133 O O   . ALA A 0 146 . 47.925  31.768  -14.773  1.00 35.68 146 A 1 
ATOM 1134 N N   . LYS A 0 147 . 46.795  33.730  -14.873  1.00 36.47 147 A 1 
ATOM 1135 C CA  . LYS A 0 147 . 46.105  33.728  -13.556  1.00 36.47 147 A 1 
ATOM 1136 C C   . LYS A 0 147 . 45.419  35.064  -13.208  1.00 36.47 147 A 1 
ATOM 1137 C CB  . LYS A 0 147 . 47.079  33.392  -12.401  1.00 36.47 147 A 1 
ATOM 1138 O O   . LYS A 0 147 . 46.087  36.088  -13.159  1.00 36.47 147 A 1 
ATOM 1139 C CG  . LYS A 0 147 . 46.682  32.069  -11.735  1.00 36.47 147 A 1 
ATOM 1140 C CD  . LYS A 0 147 . 47.618  31.739  -10.570  1.00 36.47 147 A 1 
ATOM 1141 C CE  . LYS A 0 147 . 47.162  30.425  -9.928   1.00 36.47 147 A 1 
ATOM 1142 N NZ  . LYS A 0 147 . 48.008  30.063  -8.766   1.00 36.47 147 A 1 
ATOM 1143 N N   . GLY A 0 148 . 44.148  35.000  -12.790  1.00 37.71 148 A 1 
ATOM 1144 C CA  . GLY A 0 148 . 43.416  36.095  -12.122  1.00 37.71 148 A 1 
ATOM 1145 C C   . GLY A 0 148 . 43.040  37.290  -13.020  1.00 37.71 148 A 1 
ATOM 1146 O O   . GLY A 0 148 . 43.560  37.438  -14.115  1.00 37.71 148 A 1 
ATOM 1147 N N   . GLY A 0 149 . 42.120  38.176  -12.630  1.00 32.43 149 A 1 
ATOM 1148 C CA  . GLY A 0 149 . 41.301  38.192  -11.412  1.00 32.43 149 A 1 
ATOM 1149 C C   . GLY A 0 149 . 41.283  39.567  -10.730  1.00 32.43 149 A 1 
ATOM 1150 O O   . GLY A 0 149 . 42.317  40.019  -10.261  1.00 32.43 149 A 1 
ATOM 1151 N N   . GLN A 0 150 . 40.087  40.158  -10.603  1.00 34.60 150 A 1 
ATOM 1152 C CA  . GLN A 0 150 . 39.752  41.360  -9.810   1.00 34.60 150 A 1 
ATOM 1153 C C   . GLN A 0 150 . 40.239  42.756  -10.297  1.00 34.60 150 A 1 
ATOM 1154 C CB  . GLN A 0 150 . 40.067  41.137  -8.312   1.00 34.60 150 A 1 
ATOM 1155 O O   . GLN A 0 150 . 41.313  43.223  -9.944   1.00 34.60 150 A 1 
ATOM 1156 C CG  . GLN A 0 150 . 39.301  39.954  -7.695   1.00 34.60 150 A 1 
ATOM 1157 C CD  . GLN A 0 150 . 39.552  39.810  -6.196   1.00 34.60 150 A 1 
ATOM 1158 N NE2 . GLN A 0 150 . 38.541  39.514  -5.409   1.00 34.60 150 A 1 
ATOM 1159 O OE1 . GLN A 0 150 . 40.651  39.947  -5.691   1.00 34.60 150 A 1 
ATOM 1160 N N   . ASN A 0 151 . 39.271  43.502  -10.859  1.00 37.71 151 A 1 
ATOM 1161 C CA  . ASN A 0 151 . 38.772  44.789  -10.319  1.00 37.71 151 A 1 
ATOM 1162 C C   . ASN A 0 151 . 39.402  46.159  -10.730  1.00 37.71 151 A 1 
ATOM 1163 C CB  . ASN A 0 151 . 38.635  44.644  -8.783   1.00 37.71 151 A 1 
ATOM 1164 O O   . ASN A 0 151 . 40.586  46.413  -10.560  1.00 37.71 151 A 1 
ATOM 1165 C CG  . ASN A 0 151 . 37.689  45.631  -8.136   1.00 37.71 151 A 1 
ATOM 1166 N ND2 . ASN A 0 151 . 37.803  45.833  -6.845   1.00 37.71 151 A 1 
ATOM 1167 O OD1 . ASN A 0 151 . 36.815  46.199  -8.764   1.00 37.71 151 A 1 
ATOM 1168 N N   . SER A 0 152 . 38.495  47.099  -11.056  1.00 35.53 152 A 1 
ATOM 1169 C CA  . SER A 0 152 . 38.556  48.571  -10.868  1.00 35.53 152 A 1 
ATOM 1170 C C   . SER A 0 152 . 39.291  49.524  -11.852  1.00 35.53 152 A 1 
ATOM 1171 C CB  . SER A 0 152 . 38.905  48.914  -9.414   1.00 35.53 152 A 1 
ATOM 1172 O O   . SER A 0 152 . 40.481  49.784  -11.745  1.00 35.53 152 A 1 
ATOM 1173 O OG  . SER A 0 152 . 38.053  49.944  -8.948   1.00 35.53 152 A 1 
ATOM 1174 N N   . ALA A 0 153 . 38.475  50.191  -12.685  1.00 34.18 153 A 1 
ATOM 1175 C CA  . ALA A 0 153 . 38.276  51.658  -12.752  1.00 34.18 153 A 1 
ATOM 1176 C C   . ALA A 0 153 . 39.368  52.685  -13.205  1.00 34.18 153 A 1 
ATOM 1177 C CB  . ALA A 0 153 . 37.647  52.099  -11.419  1.00 34.18 153 A 1 
ATOM 1178 O O   . ALA A 0 153 . 40.352  52.941  -12.527  1.00 34.18 153 A 1 
ATOM 1179 N N   . TYR A 0 154 . 38.974  53.470  -14.229  1.00 36.56 154 A 1 
ATOM 1180 C CA  . TYR A 0 154 . 39.097  54.946  -14.381  1.00 36.56 154 A 1 
ATOM 1181 C C   . TYR A 0 154 . 40.454  55.682  -14.633  1.00 36.56 154 A 1 
ATOM 1182 C CB  . TYR A 0 154 . 38.269  55.656  -13.285  1.00 36.56 154 A 1 
ATOM 1183 O O   . TYR A 0 154 . 41.203  55.998  -13.721  1.00 36.56 154 A 1 
ATOM 1184 C CG  . TYR A 0 154 . 36.791  55.840  -13.606  1.00 36.56 154 A 1 
ATOM 1185 C CD1 . TYR A 0 154 . 36.294  57.127  -13.900  1.00 36.56 154 A 1 
ATOM 1186 C CD2 . TYR A 0 154 . 35.906  54.743  -13.600  1.00 36.56 154 A 1 
ATOM 1187 C CE1 . TYR A 0 154 . 34.930  57.317  -14.196  1.00 36.56 154 A 1 
ATOM 1188 C CE2 . TYR A 0 154 . 34.540  54.927  -13.889  1.00 36.56 154 A 1 
ATOM 1189 O OH  . TYR A 0 154 . 32.730  56.384  -14.462  1.00 36.56 154 A 1 
ATOM 1190 C CZ  . TYR A 0 154 . 34.049  56.214  -14.189  1.00 36.56 154 A 1 
ATOM 1191 N N   . GLN A 0 155 . 40.566  56.210  -15.870  1.00 35.56 155 A 1 
ATOM 1192 C CA  . GLN A 0 155 . 40.683  57.655  -16.219  1.00 35.56 155 A 1 
ATOM 1193 C C   . GLN A 0 155 . 42.000  58.472  -16.019  1.00 35.56 155 A 1 
ATOM 1194 C CB  . GLN A 0 155 . 39.477  58.386  -15.587  1.00 35.56 155 A 1 
ATOM 1195 O O   . GLN A 0 155 . 42.412  58.770  -14.906  1.00 35.56 155 A 1 
ATOM 1196 C CG  . GLN A 0 155 . 39.229  59.808  -16.115  1.00 35.56 155 A 1 
ATOM 1197 C CD  . GLN A 0 155 . 38.018  60.466  -15.452  1.00 35.56 155 A 1 
ATOM 1198 N NE2 . GLN A 0 155 . 37.181  61.160  -16.191  1.00 35.56 155 A 1 
ATOM 1199 O OE1 . GLN A 0 155 . 37.786  60.384  -14.262  1.00 35.56 155 A 1 
ATOM 1200 N N   . GLY A 0 156 . 42.509  59.056  -17.128  1.00 38.57 156 A 1 
ATOM 1201 C CA  . GLY A 0 156 . 43.397  60.251  -17.182  1.00 38.57 156 A 1 
ATOM 1202 C C   . GLY A 0 156 . 44.502  60.147  -18.261  1.00 38.57 156 A 1 
ATOM 1203 O O   . GLY A 0 156 . 45.340  59.268  -18.157  1.00 38.57 156 A 1 
ATOM 1204 N N   . GLN A 0 157 . 44.479  60.820  -19.427  1.00 38.92 157 A 1 
ATOM 1205 C CA  . GLN A 0 157 . 44.564  62.256  -19.821  1.00 38.92 157 A 1 
ATOM 1206 C C   . GLN A 0 157 . 45.978  62.895  -19.913  1.00 38.92 157 A 1 
ATOM 1207 C CB  . GLN A 0 157 . 43.607  63.233  -19.097  1.00 38.92 157 A 1 
ATOM 1208 O O   . GLN A 0 157 . 46.646  63.055  -18.899  1.00 38.92 157 A 1 
ATOM 1209 C CG  . GLN A 0 157 . 42.232  63.410  -19.772  1.00 38.92 157 A 1 
ATOM 1210 C CD  . GLN A 0 157 . 41.612  64.803  -19.586  1.00 38.92 157 A 1 
ATOM 1211 N NE2 . GLN A 0 157 . 40.371  64.979  -19.983  1.00 38.92 157 A 1 
ATOM 1212 O OE1 . GLN A 0 157 . 42.221  65.772  -19.148  1.00 38.92 157 A 1 
ATOM 1213 N N   . LYS A 0 158 . 46.281  63.465  -21.109  1.00 39.57 158 A 1 
ATOM 1214 C CA  . LYS A 0 158 . 47.427  64.354  -21.489  1.00 39.57 158 A 1 
ATOM 1215 C C   . LYS A 0 158 . 48.807  63.660  -21.471  1.00 39.57 158 A 1 
ATOM 1216 C CB  . LYS A 0 158 . 47.415  65.637  -20.630  1.00 39.57 158 A 1 
ATOM 1217 O O   . LYS A 0 158 . 48.961  62.655  -20.799  1.00 39.57 158 A 1 
ATOM 1218 C CG  . LYS A 0 158 . 46.087  66.415  -20.703  1.00 39.57 158 A 1 
ATOM 1219 C CD  . LYS A 0 158 . 46.035  67.524  -19.647  1.00 39.57 158 A 1 
ATOM 1220 C CE  . LYS A 0 158 . 44.644  68.171  -19.656  1.00 39.57 158 A 1 
ATOM 1221 N NZ  . LYS A 0 158 . 44.489  69.140  -18.545  1.00 39.57 158 A 1 
ATOM 1222 N N   . GLY A 0 159 . 49.859  64.092  -22.179  1.00 39.03 159 A 1 
ATOM 1223 C CA  . GLY A 0 159 . 50.161  65.190  -23.133  1.00 39.03 159 A 1 
ATOM 1224 C C   . GLY A 0 159 . 51.678  65.092  -23.471  1.00 39.03 159 A 1 
ATOM 1225 O O   . GLY A 0 159 . 52.381  64.392  -22.754  1.00 39.03 159 A 1 
ATOM 1226 N N   . HIS A 0 160 . 52.305  65.693  -24.492  1.00 37.26 160 A 1 
ATOM 1227 C CA  . HIS A 0 160 . 51.996  66.869  -25.316  1.00 37.26 160 A 1 
ATOM 1228 C C   . HIS A 0 160 . 52.752  66.849  -26.685  1.00 37.26 160 A 1 
ATOM 1229 C CB  . HIS A 0 160 . 52.381  68.116  -24.482  1.00 37.26 160 A 1 
ATOM 1230 O O   . HIS A 0 160 . 53.324  65.846  -27.091  1.00 37.26 160 A 1 
ATOM 1231 C CG  . HIS A 0 160 . 51.301  68.562  -23.534  1.00 37.26 160 A 1 
ATOM 1232 C CD2 . HIS A 0 160 . 51.419  68.769  -22.186  1.00 37.26 160 A 1 
ATOM 1233 N ND1 . HIS A 0 160 . 50.033  68.952  -23.896  1.00 37.26 160 A 1 
ATOM 1234 C CE1 . HIS A 0 160 . 49.407  69.400  -22.798  1.00 37.26 160 A 1 
ATOM 1235 N NE2 . HIS A 0 160 . 50.202  69.290  -21.726  1.00 37.26 160 A 1 
ATOM 1236 N N   . TYR A 0 161 . 52.680  67.975  -27.399  1.00 37.24 161 A 1 
ATOM 1237 C CA  . TYR A 0 161 . 52.977  68.282  -28.812  1.00 37.24 161 A 1 
ATOM 1238 C C   . TYR A 0 161 . 54.400  68.829  -29.117  1.00 37.24 161 A 1 
ATOM 1239 C CB  . TYR A 0 161 . 51.915  69.344  -29.215  1.00 37.24 161 A 1 
ATOM 1240 O O   . TYR A 0 161 . 55.145  69.161  -28.201  1.00 37.24 161 A 1 
ATOM 1241 C CG  . TYR A 0 161 . 51.504  70.275  -28.071  1.00 37.24 161 A 1 
ATOM 1242 C CD1 . TYR A 0 161 . 50.183  70.228  -27.582  1.00 37.24 161 A 1 
ATOM 1243 C CD2 . TYR A 0 161 . 52.478  71.021  -27.370  1.00 37.24 161 A 1 
ATOM 1244 C CE1 . TYR A 0 161 . 49.844  70.896  -26.391  1.00 37.24 161 A 1 
ATOM 1245 C CE2 . TYR A 0 161 . 52.149  71.662  -26.160  1.00 37.24 161 A 1 
ATOM 1246 O OH  . TYR A 0 161 . 50.506  72.157  -24.473  1.00 37.24 161 A 1 
ATOM 1247 C CZ  . TYR A 0 161 . 50.831  71.591  -25.663  1.00 37.24 161 A 1 
ATOM 1248 N N   . ALA A 0 162 . 54.648  69.054  -30.424  1.00 39.14 162 A 1 
ATOM 1249 C CA  . ALA A 0 162 . 55.726  69.799  -31.122  1.00 39.14 162 A 1 
ATOM 1250 C C   . ALA A 0 162 . 56.722  68.895  -31.893  1.00 39.14 162 A 1 
ATOM 1251 C CB  . ALA A 0 162 . 56.412  70.853  -30.242  1.00 39.14 162 A 1 
ATOM 1252 O O   . ALA A 0 162 . 57.393  68.082  -31.274  1.00 39.14 162 A 1 
ATOM 1253 N N   . ASN A 0 163 . 56.844  68.882  -33.234  1.00 35.70 163 A 1 
ATOM 1254 C CA  . ASN A 0 163 . 56.665  69.862  -34.335  1.00 35.70 163 A 1 
ATOM 1255 C C   . ASN A 0 163 . 57.793  70.902  -34.484  1.00 35.70 163 A 1 
ATOM 1256 C CB  . ASN A 0 163 . 55.262  70.504  -34.419  1.00 35.70 163 A 1 
ATOM 1257 O O   . ASN A 0 163 . 57.762  71.943  -33.831  1.00 35.70 163 A 1 
ATOM 1258 C CG  . ASN A 0 163 . 55.065  71.291  -35.704  1.00 35.70 163 A 1 
ATOM 1259 N ND2 . ASN A 0 163 . 55.084  72.603  -35.639  1.00 35.70 163 A 1 
ATOM 1260 O OD1 . ASN A 0 163 . 54.906  70.748  -36.779  1.00 35.70 163 A 1 
ATOM 1261 N N   . SER A 0 164 . 58.707  70.667  -35.435  1.00 37.10 164 A 1 
ATOM 1262 C CA  . SER A 0 164 . 59.469  71.715  -36.132  1.00 37.10 164 A 1 
ATOM 1263 C C   . SER A 0 164 . 59.966  71.218  -37.498  1.00 37.10 164 A 1 
ATOM 1264 C CB  . SER A 0 164 . 60.657  72.205  -35.303  1.00 37.10 164 A 1 
ATOM 1265 O O   . SER A 0 164 . 60.203  70.025  -37.676  1.00 37.10 164 A 1 
ATOM 1266 O OG  . SER A 0 164 . 61.119  73.415  -35.873  1.00 37.10 164 A 1 
ATOM 1267 N N   . TYR A 0 165 . 60.132  72.141  -38.447  1.00 35.33 165 A 1 
ATOM 1268 C CA  . TYR A 0 165 . 60.586  71.897  -39.821  1.00 35.33 165 A 1 
ATOM 1269 C C   . TYR A 0 165 . 61.938  72.592  -40.035  1.00 35.33 165 A 1 
ATOM 1270 C CB  . TYR A 0 165 . 59.558  72.441  -40.836  1.00 35.33 165 A 1 
ATOM 1271 O O   . TYR A 0 165 . 62.170  73.667  -39.483  1.00 35.33 165 A 1 
ATOM 1272 C CG  . TYR A 0 165 . 58.129  71.955  -40.665  1.00 35.33 165 A 1 
ATOM 1273 C CD1 . TYR A 0 165 . 57.618  70.922  -41.478  1.00 35.33 165 A 1 
ATOM 1274 C CD2 . TYR A 0 165 . 57.304  72.548  -39.688  1.00 35.33 165 A 1 
ATOM 1275 C CE1 . TYR A 0 165 . 56.304  70.453  -41.281  1.00 35.33 165 A 1 
ATOM 1276 C CE2 . TYR A 0 165 . 56.002  72.063  -39.471  1.00 35.33 165 A 1 
ATOM 1277 O OH  . TYR A 0 165 . 54.279  70.485  -39.995  1.00 35.33 165 A 1 
ATOM 1278 C CZ  . TYR A 0 165 . 55.507  71.000  -40.255  1.00 35.33 165 A 1 
ATOM 1279 N N   . GLY A 0 166 . 62.812  72.038  -40.877  1.00 39.55 166 A 1 
ATOM 1280 C CA  . GLY A 0 166 . 64.073  72.690  -41.240  1.00 39.55 166 A 1 
ATOM 1281 C C   . GLY A 0 166 . 64.783  71.976  -42.386  1.00 39.55 166 A 1 
ATOM 1282 O O   . GLY A 0 166 . 64.900  70.756  -42.368  1.00 39.55 166 A 1 
ATOM 1283 N N   . GLY A 0 167 . 65.246  72.731  -43.385  1.00 32.26 167 A 1 
ATOM 1284 C CA  . GLY A 0 167 . 65.948  72.193  -44.551  1.00 32.26 167 A 1 
ATOM 1285 C C   . GLY A 0 167 . 67.162  73.033  -44.956  1.00 32.26 167 A 1 
ATOM 1286 O O   . GLY A 0 167 . 67.198  74.241  -44.735  1.00 32.26 167 A 1 
ATOM 1287 N N   . GLY A 0 168 . 68.137  72.374  -45.581  1.00 35.80 168 A 1 
ATOM 1288 C CA  . GLY A 0 168 . 69.358  72.932  -46.179  1.00 35.80 168 A 1 
ATOM 1289 C C   . GLY A 0 168 . 70.086  71.783  -46.887  1.00 35.80 168 A 1 
ATOM 1290 O O   . GLY A 0 168 . 70.303  70.748  -46.272  1.00 35.80 168 A 1 
ATOM 1291 N N   . ARG A 0 169 . 70.220  71.792  -48.219  1.00 33.52 169 A 1 
ATOM 1292 C CA  . ARG A 0 169 . 71.251  72.498  -49.016  1.00 33.52 169 A 1 
ATOM 1293 C C   . ARG A 0 169 . 72.678  72.051  -48.662  1.00 33.52 169 A 1 
ATOM 1294 C CB  . ARG A 0 169 . 71.136  74.032  -48.986  1.00 33.52 169 A 1 
ATOM 1295 O O   . ARG A 0 169 . 73.169  72.372  -47.587  1.00 33.52 169 A 1 
ATOM 1296 C CG  . ARG A 0 169 . 69.889  74.591  -49.689  1.00 33.52 169 A 1 
ATOM 1297 C CD  . ARG A 0 169 . 70.052  76.109  -49.860  1.00 33.52 169 A 1 
ATOM 1298 N NE  . ARG A 0 169 . 68.794  76.770  -50.263  1.00 33.52 169 A 1 
ATOM 1299 N NH1 . ARG A 0 169 . 69.423  77.581  -52.332  1.00 33.52 169 A 1 
ATOM 1300 N NH2 . ARG A 0 169 . 67.429  78.106  -51.494  1.00 33.52 169 A 1 
ATOM 1301 C CZ  . ARG A 0 169 . 68.562  77.476  -51.359  1.00 33.52 169 A 1 
ATOM 1302 N N   . GLY A 0 170 . 73.334  71.371  -49.607  1.00 37.79 170 A 1 
ATOM 1303 C CA  . GLY A 0 170 . 74.678  70.804  -49.454  1.00 37.79 170 A 1 
ATOM 1304 C C   . GLY A 0 170 . 75.354  70.474  -50.791  1.00 37.79 170 A 1 
ATOM 1305 O O   . GLY A 0 170 . 75.622  69.312  -51.040  1.00 37.79 170 A 1 
ATOM 1306 N N   . TYR A 0 171 . 75.537  71.511  -51.618  1.00 33.19 171 A 1 
ATOM 1307 C CA  . TYR A 0 171 . 76.527  71.739  -52.698  1.00 33.19 171 A 1 
ATOM 1308 C C   . TYR A 0 171 . 77.059  70.573  -53.561  1.00 33.19 171 A 1 
ATOM 1309 C CB  . TYR A 0 171 . 77.692  72.557  -52.118  1.00 33.19 171 A 1 
ATOM 1310 O O   . TYR A 0 171 . 77.550  69.562  -53.070  1.00 33.19 171 A 1 
ATOM 1311 C CG  . TYR A 0 171 . 77.202  73.695  -51.239  1.00 33.19 171 A 1 
ATOM 1312 C CD1 . TYR A 0 171 . 76.644  74.846  -51.828  1.00 33.19 171 A 1 
ATOM 1313 C CD2 . TYR A 0 171 . 77.165  73.527  -49.841  1.00 33.19 171 A 1 
ATOM 1314 C CE1 . TYR A 0 171 . 76.024  75.817  -51.018  1.00 33.19 171 A 1 
ATOM 1315 C CE2 . TYR A 0 171 . 76.541  74.492  -49.029  1.00 33.19 171 A 1 
ATOM 1316 O OH  . TYR A 0 171 . 75.328  76.550  -48.839  1.00 33.19 171 A 1 
ATOM 1317 C CZ  . TYR A 0 171 . 75.963  75.637  -49.620  1.00 33.19 171 A 1 
ATOM 1318 N N   . GLY A 0 172 . 77.068  70.810  -54.876  1.00 36.45 172 A 1 
ATOM 1319 C CA  . GLY A 0 172 . 77.603  69.922  -55.912  1.00 36.45 172 A 1 
ATOM 1320 C C   . GLY A 0 172 . 77.562  70.603  -57.283  1.00 36.45 172 A 1 
ATOM 1321 O O   . GLY A 0 172 . 76.962  70.073  -58.212  1.00 36.45 172 A 1 
ATOM 1322 N N   . GLU A 0 173 . 78.097  71.823  -57.350  1.00 31.86 173 A 1 
ATOM 1323 C CA  . GLU A 0 173 . 78.327  72.580  -58.590  1.00 31.86 173 A 1 
ATOM 1324 C C   . GLU A 0 173 . 79.737  72.268  -59.140  1.00 31.86 173 A 1 
ATOM 1325 C CB  . GLU A 0 173 . 78.098  74.090  -58.317  1.00 31.86 173 A 1 
ATOM 1326 O O   . GLU A 0 173 . 80.573  71.747  -58.398  1.00 31.86 173 A 1 
ATOM 1327 C CG  . GLU A 0 173 . 76.596  74.439  -58.290  1.00 31.86 173 A 1 
ATOM 1328 C CD  . GLU A 0 173 . 76.253  75.826  -57.704  1.00 31.86 173 A 1 
ATOM 1329 O OE1 . GLU A 0 173 . 75.515  76.589  -58.374  1.00 31.86 173 A 1 
ATOM 1330 O OE2 . GLU A 0 173 . 76.557  76.050  -56.506  1.00 31.86 173 A 1 
ATOM 1331 N N   . ASP A 0 174 . 79.966  72.619  -60.412  1.00 37.81 174 A 1 
ATOM 1332 C CA  . ASP A 0 174 . 81.268  72.697  -61.106  1.00 37.81 174 A 1 
ATOM 1333 C C   . ASP A 0 174 . 81.987  71.337  -61.418  1.00 37.81 174 A 1 
ATOM 1334 C CB  . ASP A 0 174 . 82.143  73.743  -60.367  1.00 37.81 174 A 1 
ATOM 1335 O O   . ASP A 0 174 . 82.069  70.439  -60.584  1.00 37.81 174 A 1 
ATOM 1336 C CG  . ASP A 0 174 . 81.420  75.062  -60.017  1.00 37.81 174 A 1 
ATOM 1337 O OD1 . ASP A 0 174 . 80.421  75.412  -60.692  1.00 37.81 174 A 1 
ATOM 1338 O OD2 . ASP A 0 174 . 81.853  75.704  -59.028  1.00 37.81 174 A 1 
ATOM 1339 N N   . ASP A 0 175 . 82.558  71.083  -62.610  1.00 37.70 175 A 1 
ATOM 1340 C CA  . ASP A 0 175 . 82.489  71.858  -63.859  1.00 37.70 175 A 1 
ATOM 1341 C C   . ASP A 0 175 . 82.871  71.068  -65.145  1.00 37.70 175 A 1 
ATOM 1342 C CB  . ASP A 0 175 . 83.403  73.101  -63.758  1.00 37.70 175 A 1 
ATOM 1343 O O   . ASP A 0 175 . 83.369  69.944  -65.096  1.00 37.70 175 A 1 
ATOM 1344 C CG  . ASP A 0 175 . 82.687  74.382  -64.208  1.00 37.70 175 A 1 
ATOM 1345 O OD1 . ASP A 0 175 . 81.753  74.249  -65.042  1.00 37.70 175 A 1 
ATOM 1346 O OD2 . ASP A 0 175 . 83.117  75.470  -63.771  1.00 37.70 175 A 1 
ATOM 1347 N N   . GLU A 0 176 . 82.650  71.720  -66.292  1.00 34.40 176 A 1 
ATOM 1348 C CA  . GLU A 0 176 . 83.362  71.631  -67.589  1.00 34.40 176 A 1 
ATOM 1349 C C   . GLU A 0 176 . 83.648  70.288  -68.332  1.00 34.40 176 A 1 
ATOM 1350 C CB  . GLU A 0 176 . 84.632  72.502  -67.551  1.00 34.40 176 A 1 
ATOM 1351 O O   . GLU A 0 176 . 84.575  69.532  -68.065  1.00 34.40 176 A 1 
ATOM 1352 C CG  . GLU A 0 176 . 84.299  73.993  -67.380  1.00 34.40 176 A 1 
ATOM 1353 C CD  . GLU A 0 176 . 85.488  74.909  -67.679  1.00 34.40 176 A 1 
ATOM 1354 O OE1 . GLU A 0 176 . 85.294  75.827  -68.512  1.00 34.40 176 A 1 
ATOM 1355 O OE2 . GLU A 0 176 . 86.603  74.636  -67.181  1.00 34.40 176 A 1 
ATOM 1356 N N   . ASN A 0 177 . 82.981  70.168  -69.490  1.00 36.08 177 A 1 
ATOM 1357 C CA  . ASN A 0 177 . 83.579  69.940  -70.824  1.00 36.08 177 A 1 
ATOM 1358 C C   . ASN A 0 177 . 84.486  68.714  -71.124  1.00 36.08 177 A 1 
ATOM 1359 C CB  . ASN A 0 177 . 84.240  71.250  -71.298  1.00 36.08 177 A 1 
ATOM 1360 O O   . ASN A 0 177 . 85.710  68.786  -71.147  1.00 36.08 177 A 1 
ATOM 1361 C CG  . ASN A 0 177 . 83.236  72.372  -71.468  1.00 36.08 177 A 1 
ATOM 1362 N ND2 . ASN A 0 177 . 83.450  73.512  -70.855  1.00 36.08 177 A 1 
ATOM 1363 O OD1 . ASN A 0 177 . 82.234  72.213  -72.150  1.00 36.08 177 A 1 
ATOM 1364 N N   . ASN A 0 178 . 83.846  67.687  -71.699  1.00 28.30 178 A 1 
ATOM 1365 C CA  . ASN A 0 178 . 84.067  67.280  -73.103  1.00 28.30 178 A 1 
ATOM 1366 C C   . ASN A 0 178 . 85.525  67.110  -73.618  1.00 28.30 178 A 1 
ATOM 1367 C CB  . ASN A 0 178 . 83.276  68.275  -73.984  1.00 28.30 178 A 1 
ATOM 1368 O O   . ASN A 0 178 . 86.083  68.018  -74.236  1.00 28.30 178 A 1 
ATOM 1369 C CG  . ASN A 0 178 . 83.324  67.941  -75.466  1.00 28.30 178 A 1 
ATOM 1370 N ND2 . ASN A 0 178 . 83.352  68.937  -76.320  1.00 28.30 178 A 1 
ATOM 1371 O OD1 . ASN A 0 178 . 83.311  66.793  -75.877  1.00 28.30 178 A 1 
ATOM 1372 N N   . ALA A 0 179 . 86.059  65.884  -73.545  1.00 29.80 179 A 1 
ATOM 1373 C CA  . ALA A 0 179 . 87.168  65.429  -74.394  1.00 29.80 179 A 1 
ATOM 1374 C C   . ALA A 0 179 . 86.961  63.970  -74.854  1.00 29.80 179 A 1 
ATOM 1375 C CB  . ALA A 0 179 . 88.497  65.623  -73.655  1.00 29.80 179 A 1 
ATOM 1376 O O   . ALA A 0 179 . 86.909  63.041  -74.053  1.00 29.80 179 A 1 
ATOM 1377 N N   . SER A 0 180 . 86.816  63.775  -76.165  1.00 33.00 180 A 1 
ATOM 1378 C CA  . SER A 0 180 . 86.537  62.487  -76.817  1.00 33.00 180 A 1 
ATOM 1379 C C   . SER A 0 180 . 87.794  61.678  -77.193  1.00 33.00 180 A 1 
ATOM 1380 C CB  . SER A 0 180 . 85.733  62.787  -78.089  1.00 33.00 180 A 1 
ATOM 1381 O O   . SER A 0 180 . 88.868  62.252  -77.328  1.00 33.00 180 A 1 
ATOM 1382 O OG  . SER A 0 180 . 86.441  63.707  -78.905  1.00 33.00 180 A 1 
ATOM 1383 N N   . VAL A 0 181 . 87.580  60.404  -77.572  1.00 33.74 181 A 1 
ATOM 1384 C CA  . VAL A 0 181 . 88.477  59.482  -78.326  1.00 33.74 181 A 1 
ATOM 1385 C C   . VAL A 0 181 . 89.339  58.494  -77.508  1.00 33.74 181 A 1 
ATOM 1386 C CB  . VAL A 0 181 . 89.282  60.162  -79.467  1.00 33.74 181 A 1 
ATOM 1387 O O   . VAL A 0 181 . 90.407  58.812  -77.007  1.00 33.74 181 A 1 
ATOM 1388 C CG1 . VAL A 0 181 . 90.029  59.133  -80.328  1.00 33.74 181 A 1 
ATOM 1389 C CG2 . VAL A 0 181 . 88.368  60.930  -80.437  1.00 33.74 181 A 1 
ATOM 1390 N N   . ALA A 0 182 . 88.847  57.247  -77.494  1.00 30.99 182 A 1 
ATOM 1391 C CA  . ALA A 0 182 . 89.527  55.940  -77.552  1.00 30.99 182 A 1 
ATOM 1392 C C   . ALA A 0 182 . 90.985  55.745  -77.060  1.00 30.99 182 A 1 
ATOM 1393 C CB  . ALA A 0 182 . 89.438  55.472  -79.016  1.00 30.99 182 A 1 
ATOM 1394 O O   . ALA A 0 182 . 91.924  56.204  -77.701  1.00 30.99 182 A 1 
ATOM 1395 N N   . TYR A 0 183 . 91.167  54.799  -76.122  1.00 33.87 183 A 1 
ATOM 1396 C CA  . TYR A 0 183 . 91.811  53.489  -76.387  1.00 33.87 183 A 1 
ATOM 1397 C C   . TYR A 0 183 . 91.501  52.493  -75.241  1.00 33.87 183 A 1 
ATOM 1398 C CB  . TYR A 0 183 . 93.342  53.606  -76.574  1.00 33.87 183 A 1 
ATOM 1399 O O   . TYR A 0 183 . 90.930  52.888  -74.230  1.00 33.87 183 A 1 
ATOM 1400 C CG  . TYR A 0 183 . 93.935  52.589  -77.544  1.00 33.87 183 A 1 
ATOM 1401 C CD1 . TYR A 0 183 . 94.823  51.587  -77.098  1.00 33.87 183 A 1 
ATOM 1402 C CD2 . TYR A 0 183 . 93.644  52.693  -78.920  1.00 33.87 183 A 1 
ATOM 1403 C CE1 . TYR A 0 183 . 95.435  50.711  -78.023  1.00 33.87 183 A 1 
ATOM 1404 C CE2 . TYR A 0 183 . 94.245  51.812  -79.843  1.00 33.87 183 A 1 
ATOM 1405 O OH  . TYR A 0 183 . 95.761  50.022  -80.320  1.00 33.87 183 A 1 
ATOM 1406 C CZ  . TYR A 0 183 . 95.156  50.828  -79.403  1.00 33.87 183 A 1 
ATOM 1407 N N   . GLY A 0 184 . 91.916  51.224  -75.369  1.00 35.32 184 A 1 
ATOM 1408 C CA  . GLY A 0 184 . 92.017  50.283  -74.235  1.00 35.32 184 A 1 
ATOM 1409 C C   . GLY A 0 184 . 90.808  49.367  -73.997  1.00 35.32 184 A 1 
ATOM 1410 O O   . GLY A 0 184 . 89.938  49.653  -73.182  1.00 35.32 184 A 1 
ATOM 1411 N N   . ALA A 0 185 . 90.785  48.211  -74.661  1.00 32.18 185 A 1 
ATOM 1412 C CA  . ALA A 0 185 . 89.773  47.178  -74.436  1.00 32.18 185 A 1 
ATOM 1413 C C   . ALA A 0 185 . 90.033  46.354  -73.162  1.00 32.18 185 A 1 
ATOM 1414 C CB  . ALA A 0 185 . 89.765  46.251  -75.661  1.00 32.18 185 A 1 
ATOM 1415 O O   . ALA A 0 185 . 91.160  45.896  -72.962  1.00 32.18 185 A 1 
ATOM 1416 N N   . GLN A 0 186 . 88.976  46.012  -72.409  1.00 37.15 186 A 1 
ATOM 1417 C CA  . GLN A 0 186 . 88.841  44.667  -71.832  1.00 37.15 186 A 1 
ATOM 1418 C C   . GLN A 0 186 . 87.412  44.293  -71.400  1.00 37.15 186 A 1 
ATOM 1419 C CB  . GLN A 0 186 . 89.876  44.397  -70.716  1.00 37.15 186 A 1 
ATOM 1420 O O   . GLN A 0 186 . 86.547  45.130  -71.182  1.00 37.15 186 A 1 
ATOM 1421 C CG  . GLN A 0 186 . 90.840  43.290  -71.183  1.00 37.15 186 A 1 
ATOM 1422 C CD  . GLN A 0 186 . 92.101  43.205  -70.340  1.00 37.15 186 A 1 
ATOM 1423 N NE2 . GLN A 0 186 . 93.256  43.494  -70.895  1.00 37.15 186 A 1 
ATOM 1424 O OE1 . GLN A 0 186 . 92.076  42.837  -69.183  1.00 37.15 186 A 1 
ATOM 1425 N N   . LYS A 0 187 . 87.211  42.975  -71.359  1.00 33.19 187 A 1 
ATOM 1426 C CA  . LYS A 0 187 . 85.982  42.189  -71.189  1.00 33.19 187 A 1 
ATOM 1427 C C   . LYS A 0 187 . 85.055  42.624  -70.040  1.00 33.19 187 A 1 
ATOM 1428 C CB  . LYS A 0 187 . 86.428  40.753  -70.860  1.00 33.19 187 A 1 
ATOM 1429 O O   . LYS A 0 187 . 85.507  42.764  -68.911  1.00 33.19 187 A 1 
ATOM 1430 C CG  . LYS A 0 187 . 87.346  40.083  -71.897  1.00 33.19 187 A 1 
ATOM 1431 C CD  . LYS A 0 187 . 87.945  38.817  -71.275  1.00 33.19 187 A 1 
ATOM 1432 C CE  . LYS A 0 187 . 88.813  38.064  -72.285  1.00 33.19 187 A 1 
ATOM 1433 N NZ  . LYS A 0 187 . 89.387  36.843  -71.667  1.00 33.19 187 A 1 
ATOM 1434 N N   . GLY A 0 188 . 83.753  42.589  -70.317  1.00 36.29 188 A 1 
ATOM 1435 C CA  . GLY A 0 188 . 82.680  42.375  -69.342  1.00 36.29 188 A 1 
ATOM 1436 C C   . GLY A 0 188 . 81.498  41.716  -70.056  1.00 36.29 188 A 1 
ATOM 1437 O O   . GLY A 0 188 . 80.890  42.344  -70.917  1.00 36.29 188 A 1 
ATOM 1438 N N   . GLY A 0 189 . 81.239  40.436  -69.781  1.00 30.04 189 A 1 
ATOM 1439 C CA  . GLY A 0 189 . 79.980  39.787  -70.154  1.00 30.04 189 A 1 
ATOM 1440 C C   . GLY A 0 189 . 79.038  39.928  -68.967  1.00 30.04 189 A 1 
ATOM 1441 O O   . GLY A 0 189 . 79.469  39.630  -67.859  1.00 30.04 189 A 1 
ATOM 1442 N N   . TYR A 0 190 . 77.831  40.447  -69.186  1.00 36.85 190 A 1 
ATOM 1443 C CA  . TYR A 0 190 . 76.903  40.796  -68.109  1.00 36.85 190 A 1 
ATOM 1444 C C   . TYR A 0 190 . 75.811  39.734  -67.955  1.00 36.85 190 A 1 
ATOM 1445 C CB  . TYR A 0 190 . 76.294  42.184  -68.364  1.00 36.85 190 A 1 
ATOM 1446 O O   . TYR A 0 190 . 74.949  39.596  -68.823  1.00 36.85 190 A 1 
ATOM 1447 C CG  . TYR A 0 190 . 77.294  43.327  -68.394  1.00 36.85 190 A 1 
ATOM 1448 C CD1 . TYR A 0 190 . 77.745  43.893  -67.186  1.00 36.85 190 A 1 
ATOM 1449 C CD2 . TYR A 0 190 . 77.763  43.832  -69.623  1.00 36.85 190 A 1 
ATOM 1450 C CE1 . TYR A 0 190 . 78.654  44.968  -67.202  1.00 36.85 190 A 1 
ATOM 1451 C CE2 . TYR A 0 190 . 78.675  44.905  -69.645  1.00 36.85 190 A 1 
ATOM 1452 O OH  . TYR A 0 190 . 79.994  46.517  -68.456  1.00 36.85 190 A 1 
ATOM 1453 C CZ  . TYR A 0 190 . 79.118  45.477  -68.435  1.00 36.85 190 A 1 
ATOM 1454 N N   . ASP A 0 191 . 75.853  39.040  -66.828  1.00 35.76 191 A 1 
ATOM 1455 C CA  . ASP A 0 191 . 74.830  38.178  -66.241  1.00 35.76 191 A 1 
ATOM 1456 C C   . ASP A 0 191 . 73.826  39.031  -65.436  1.00 35.76 191 A 1 
ATOM 1457 C CB  . ASP A 0 191 . 75.511  37.054  -65.419  1.00 35.76 191 A 1 
ATOM 1458 O O   . ASP A 0 191 . 73.953  39.251  -64.233  1.00 35.76 191 A 1 
ATOM 1459 C CG  . ASP A 0 191 . 76.797  37.402  -64.627  1.00 35.76 191 A 1 
ATOM 1460 O OD1 . ASP A 0 191 . 77.213  38.589  -64.574  1.00 35.76 191 A 1 
ATOM 1461 O OD2 . ASP A 0 191 . 77.454  36.441  -64.169  1.00 35.76 191 A 1 
ATOM 1462 N N   . ASN A 0 192 . 72.827  39.586  -66.132  1.00 38.60 192 A 1 
ATOM 1463 C CA  . ASN A 0 192 . 71.807  40.466  -65.542  1.00 38.60 192 A 1 
ATOM 1464 C C   . ASN A 0 192 . 70.587  39.679  -65.015  1.00 38.60 192 A 1 
ATOM 1465 C CB  . ASN A 0 192 . 71.428  41.580  -66.539  1.00 38.60 192 A 1 
ATOM 1466 O O   . ASN A 0 192 . 69.463  39.863  -65.492  1.00 38.60 192 A 1 
ATOM 1467 C CG  . ASN A 0 192 . 72.400  42.743  -66.604  1.00 38.60 192 A 1 
ATOM 1468 N ND2 . ASN A 0 192 . 72.313  43.532  -67.650  1.00 38.60 192 A 1 
ATOM 1469 O OD1 . ASN A 0 192 . 73.201  43.028  -65.732  1.00 38.60 192 A 1 
ATOM 1470 N N   . ASP A 0 193 . 70.803  38.841  -64.004  1.00 43.37 193 A 1 
ATOM 1471 C CA  . ASP A 0 193 . 69.764  37.995  -63.399  1.00 43.37 193 A 1 
ATOM 1472 C C   . ASP A 0 193 . 68.853  38.797  -62.442  1.00 43.37 193 A 1 
ATOM 1473 C CB  . ASP A 0 193 . 70.409  36.765  -62.739  1.00 43.37 193 A 1 
ATOM 1474 O O   . ASP A 0 193 . 69.013  38.816  -61.216  1.00 43.37 193 A 1 
ATOM 1475 C CG  . ASP A 0 193 . 70.941  35.733  -63.745  1.00 43.37 193 A 1 
ATOM 1476 O OD1 . ASP A 0 193 . 70.885  36.004  -64.968  1.00 43.37 193 A 1 
ATOM 1477 O OD2 . ASP A 0 193 . 71.369  34.664  -63.262  1.00 43.37 193 A 1 
ATOM 1478 N N   . GLU A 0 194 . 67.877  39.513  -63.010  1.00 42.40 194 A 1 
ATOM 1479 C CA  . GLU A 0 194 . 66.963  40.386  -62.262  1.00 42.40 194 A 1 
ATOM 1480 C C   . GLU A 0 194 . 65.645  39.705  -61.825  1.00 42.40 194 A 1 
ATOM 1481 C CB  . GLU A 0 194 . 66.730  41.724  -63.003  1.00 42.40 194 A 1 
ATOM 1482 O O   . GLU A 0 194 . 64.703  39.549  -62.595  1.00 42.40 194 A 1 
ATOM 1483 C CG  . GLU A 0 194 . 67.499  42.919  -62.389  1.00 42.40 194 A 1 
ATOM 1484 C CD  . GLU A 0 194 . 66.643  44.195  -62.280  1.00 42.40 194 A 1 
ATOM 1485 O OE1 . GLU A 0 194 . 66.618  44.777  -61.167  1.00 42.40 194 A 1 
ATOM 1486 O OE2 . GLU A 0 194 . 65.961  44.564  -63.263  1.00 42.40 194 A 1 
ATOM 1487 N N   . TRP A 0 195 . 65.582  39.410  -60.519  1.00 50.42 195 A 1 
ATOM 1488 C CA  . TRP A 0 195 . 64.403  39.216  -59.650  1.00 50.42 195 A 1 
ATOM 1489 C C   . TRP A 0 195 . 63.289  38.220  -60.054  1.00 50.42 195 A 1 
ATOM 1490 C CB  . TRP A 0 195 . 63.810  40.574  -59.209  1.00 50.42 195 A 1 
ATOM 1491 O O   . TRP A 0 195 . 62.432  38.468  -60.894  1.00 50.42 195 A 1 
ATOM 1492 C CG  . TRP A 0 195 . 63.298  41.505  -60.275  1.00 50.42 195 A 1 
ATOM 1493 C CD1 . TRP A 0 195 . 64.037  42.463  -60.875  1.00 50.42 195 A 1 
ATOM 1494 C CD2 . TRP A 0 195 . 61.972  41.597  -60.897  1.00 50.42 195 A 1 
ATOM 1495 C CE2 . TRP A 0 195 . 62.016  42.597  -61.917  1.00 50.42 195 A 1 
ATOM 1496 C CE3 . TRP A 0 195 . 60.743  40.919  -60.727  1.00 50.42 195 A 1 
ATOM 1497 N NE1 . TRP A 0 195 . 63.307  43.085  -61.866  1.00 50.42 195 A 1 
ATOM 1498 C CH2 . TRP A 0 195 . 59.711  42.171  -62.552  1.00 50.42 195 A 1 
ATOM 1499 C CZ2 . TRP A 0 195 . 60.905  42.892  -62.726  1.00 50.42 195 A 1 
ATOM 1500 C CZ3 . TRP A 0 195 . 59.633  41.181  -61.555  1.00 50.42 195 A 1 
ATOM 1501 N N   . ALA A 0 196 . 63.125  37.180  -59.228  1.00 48.44 196 A 1 
ATOM 1502 C CA  . ALA A 0 196 . 61.835  36.509  -59.048  1.00 48.44 196 A 1 
ATOM 1503 C C   . ALA A 0 196 . 60.957  37.267  -58.027  1.00 48.44 196 A 1 
ATOM 1504 C CB  . ALA A 0 196 . 62.079  35.055  -58.628  1.00 48.44 196 A 1 
ATOM 1505 O O   . ALA A 0 196 . 61.432  37.673  -56.962  1.00 48.44 196 A 1 
ATOM 1506 N N   . LYS A 0 197 . 59.655  37.422  -58.308  1.00 47.63 197 A 1 
ATOM 1507 C CA  . LYS A 0 197 . 58.670  37.896  -57.317  1.00 47.63 197 A 1 
ATOM 1508 C C   . LYS A 0 197 . 58.204  36.733  -56.446  1.00 47.63 197 A 1 
ATOM 1509 C CB  . LYS A 0 197 . 57.472  38.579  -57.997  1.00 47.63 197 A 1 
ATOM 1510 O O   . LYS A 0 197 . 57.629  35.773  -56.953  1.00 47.63 197 A 1 
ATOM 1511 C CG  . LYS A 0 197 . 57.792  40.037  -58.340  1.00 47.63 197 A 1 
ATOM 1512 C CD  . LYS A 0 197 . 56.690  40.658  -59.201  1.00 47.63 197 A 1 
ATOM 1513 C CE  . LYS A 0 197 . 57.073  42.106  -59.527  1.00 47.63 197 A 1 
ATOM 1514 N NZ  . LYS A 0 197 . 56.252  42.641  -60.637  1.00 47.63 197 A 1 
ATOM 1515 N N   . GLN A 0 198 . 58.412  36.848  -55.137  1.00 51.12 198 A 1 
ATOM 1516 C CA  . GLN A 0 198 . 57.872  35.903  -54.160  1.00 51.12 198 A 1 
ATOM 1517 C C   . GLN A 0 198 . 56.338  35.957  -54.139  1.00 51.12 198 A 1 
ATOM 1518 C CB  . GLN A 0 198 . 58.442  36.205  -52.763  1.00 51.12 198 A 1 
ATOM 1519 O O   . GLN A 0 198 . 55.745  37.025  -54.304  1.00 51.12 198 A 1 
ATOM 1520 C CG  . GLN A 0 198 . 59.955  35.942  -52.680  1.00 51.12 198 A 1 
ATOM 1521 C CD  . GLN A 0 198 . 60.527  36.300  -51.311  1.00 51.12 198 A 1 
ATOM 1522 N NE2 . GLN A 0 198 . 61.246  35.406  -50.668  1.00 51.12 198 A 1 
ATOM 1523 O OE1 . GLN A 0 198 . 60.358  37.395  -50.802  1.00 51.12 198 A 1 
ATOM 1524 N N   . ALA A 0 199 . 55.714  34.809  -53.888  1.00 51.74 199 A 1 
ATOM 1525 C CA  . ALA A 0 199 . 54.334  34.718  -53.432  1.00 51.74 199 A 1 
ATOM 1526 C C   . ALA A 0 199 . 54.344  34.285  -51.956  1.00 51.74 199 A 1 
ATOM 1527 C CB  . ALA A 0 199 . 53.558  33.767  -54.351  1.00 51.74 199 A 1 
ATOM 1528 O O   . ALA A 0 199 . 55.233  33.543  -51.539  1.00 51.74 199 A 1 
ATOM 1529 N N   . ALA A 0 200 . 53.386  34.774  -51.174  1.00 55.95 200 A 1 
ATOM 1530 C CA  . ALA A 0 200 . 53.217  34.429  -49.765  1.00 55.95 200 A 1 
ATOM 1531 C C   . ALA A 0 200 . 51.843  33.785  -49.564  1.00 55.95 200 A 1 
ATOM 1532 C CB  . ALA A 0 200 . 53.393  35.694  -48.915  1.00 55.95 200 A 1 
ATOM 1533 O O   . ALA A 0 200 . 50.901  34.151  -50.271  1.00 55.95 200 A 1 
ATOM 1534 N N   . GLY A 0 201 . 51.757  32.853  -48.617  1.00 57.50 201 A 1 
ATOM 1535 C CA  . GLY A 0 201 . 50.494  32.357  -48.080  1.00 57.50 201 A 1 
ATOM 1536 C C   . GLY A 0 201 . 50.248  32.881  -46.665  1.00 57.50 201 A 1 
ATOM 1537 O O   . GLY A 0 201 . 51.112  33.542  -46.073  1.00 57.50 201 A 1 
ATOM 1538 N N   . SER A 0 202 . 49.060  32.633  -46.130  1.00 67.91 202 A 1 
ATOM 1539 C CA  . SER A 0 202 . 48.694  32.874  -44.728  1.00 67.91 202 A 1 
ATOM 1540 C C   . SER A 0 202 . 47.483  32.025  -44.357  1.00 67.91 202 A 1 
ATOM 1541 C CB  . SER A 0 202 . 48.359  34.347  -44.453  1.00 67.91 202 A 1 
ATOM 1542 O O   . SER A 0 202 . 46.567  31.894  -45.170  1.00 67.91 202 A 1 
ATOM 1543 O OG  . SER A 0 202 . 49.519  35.158  -44.604  1.00 67.91 202 A 1 
ATOM 1544 N N   . ASP A 0 203 . 47.531  31.516  -43.132  1.00 69.10 203 A 1 
ATOM 1545 C CA  . ASP A 0 203 . 46.690  30.472  -42.563  1.00 69.10 203 A 1 
ATOM 1546 C C   . ASP A 0 203 . 45.799  31.054  -41.448  1.00 69.10 203 A 1 
ATOM 1547 C CB  . ASP A 0 203 . 47.540  29.263  -42.062  1.00 69.10 203 A 1 
ATOM 1548 O O   . ASP A 0 203 . 46.308  31.731  -40.545  1.00 69.10 203 A 1 
ATOM 1549 C CG  . ASP A 0 203 . 49.093  29.261  -42.171  1.00 69.10 203 A 1 
ATOM 1550 O OD1 . ASP A 0 203 . 49.776  30.293  -42.433  1.00 69.10 203 A 1 
ATOM 1551 O OD2 . ASP A 0 203 . 49.676  28.165  -41.990  1.00 69.10 203 A 1 
ATOM 1552 N N   . TYR A 0 204 . 44.474  30.855  -41.525  1.00 73.93 204 A 1 
ATOM 1553 C CA  . TYR A 0 204 . 43.497  31.656  -40.764  1.00 73.93 204 A 1 
ATOM 1554 C C   . TYR A 0 204 . 42.231  30.899  -40.294  1.00 73.93 204 A 1 
ATOM 1555 C CB  . TYR A 0 204 . 43.142  32.928  -41.580  1.00 73.93 204 A 1 
ATOM 1556 O O   . TYR A 0 204 . 41.125  31.151  -40.775  1.00 73.93 204 A 1 
ATOM 1557 C CG  . TYR A 0 204 . 44.204  34.022  -41.645  1.00 73.93 204 A 1 
ATOM 1558 C CD1 . TYR A 0 204 . 44.810  34.450  -40.455  1.00 73.93 204 A 1 
ATOM 1559 C CD2 . TYR A 0 204 . 44.565  34.631  -42.866  1.00 73.93 204 A 1 
ATOM 1560 C CE1 . TYR A 0 204 . 45.799  35.444  -40.465  1.00 73.93 204 A 1 
ATOM 1561 C CE2 . TYR A 0 204 . 45.540  35.656  -42.888  1.00 73.93 204 A 1 
ATOM 1562 O OH  . TYR A 0 204 . 47.148  36.993  -41.632  1.00 73.93 204 A 1 
ATOM 1563 C CZ  . TYR A 0 204 . 46.169  36.047  -41.684  1.00 73.93 204 A 1 
ATOM 1564 N N   . ASP A 0 205 . 42.367  30.054  -39.267  1.00 75.96 205 A 1 
ATOM 1565 C CA  . ASP A 0 205 . 41.237  29.412  -38.574  1.00 75.96 205 A 1 
ATOM 1566 C C   . ASP A 0 205 . 40.534  30.322  -37.542  1.00 75.96 205 A 1 
ATOM 1567 C CB  . ASP A 0 205 . 41.677  28.167  -37.793  1.00 75.96 205 A 1 
ATOM 1568 O O   . ASP A 0 205 . 41.165  31.048  -36.767  1.00 75.96 205 A 1 
ATOM 1569 C CG  . ASP A 0 205 . 41.971  26.923  -38.619  1.00 75.96 205 A 1 
ATOM 1570 O OD1 . ASP A 0 205 . 42.843  26.992  -39.501  1.00 75.96 205 A 1 
ATOM 1571 O OD2 . ASP A 0 205 . 41.380  25.879  -38.241  1.00 75.96 205 A 1 
ATOM 1572 N N   . SER A 0 206 . 39.220  30.152  -37.372  1.00 78.21 206 A 1 
ATOM 1573 C CA  . SER A 0 206 . 38.507  30.541  -36.138  1.00 78.21 206 A 1 
ATOM 1574 C C   . SER A 0 206 . 37.309  29.634  -35.841  1.00 78.21 206 A 1 
ATOM 1575 C CB  . SER A 0 206 . 38.087  32.012  -36.183  1.00 78.21 206 A 1 
ATOM 1576 O O   . SER A 0 206 . 36.684  29.140  -36.772  1.00 78.21 206 A 1 
ATOM 1577 O OG  . SER A 0 206 . 37.326  32.300  -37.339  1.00 78.21 206 A 1 
ATOM 1578 N N   . ARG A 0 207 . 36.998  29.358  -34.563  1.00 82.32 207 A 1 
ATOM 1579 C CA  . ARG A 0 207 . 35.943  28.402  -34.149  1.00 82.32 207 A 1 
ATOM 1580 C C   . ARG A 0 207 . 35.256  28.846  -32.846  1.00 82.32 207 A 1 
ATOM 1581 C CB  . ARG A 0 207 . 36.513  26.967  -34.015  1.00 82.32 207 A 1 
ATOM 1582 O O   . ARG A 0 207 . 35.958  29.214  -31.915  1.00 82.32 207 A 1 
ATOM 1583 C CG  . ARG A 0 207 . 37.434  26.541  -35.176  1.00 82.32 207 A 1 
ATOM 1584 C CD  . ARG A 0 207 . 37.906  25.086  -35.104  1.00 82.32 207 A 1 
ATOM 1585 N NE  . ARG A 0 207 . 38.949  24.824  -36.123  1.00 82.32 207 A 1 
ATOM 1586 N NH1 . ARG A 0 207 . 38.882  22.536  -36.098  1.00 82.32 207 A 1 
ATOM 1587 N NH2 . ARG A 0 207 . 40.239  23.580  -37.520  1.00 82.32 207 A 1 
ATOM 1588 C CZ  . ARG A 0 207 . 39.351  23.655  -36.577  1.00 82.32 207 A 1 
ATOM 1589 N N   . TYR A 0 208 . 33.928  28.786  -32.748  1.00 86.23 208 A 1 
ATOM 1590 C CA  . TYR A 0 208 . 33.115  29.325  -31.631  1.00 86.23 208 A 1 
ATOM 1591 C C   . TYR A 0 208 . 31.973  28.364  -31.230  1.00 86.23 208 A 1 
ATOM 1592 C CB  . TYR A 0 208 . 32.587  30.706  -32.074  1.00 86.23 208 A 1 
ATOM 1593 O O   . TYR A 0 208 . 31.684  27.472  -32.017  1.00 86.23 208 A 1 
ATOM 1594 C CG  . TYR A 0 208 . 31.564  31.364  -31.165  1.00 86.23 208 A 1 
ATOM 1595 C CD1 . TYR A 0 208 . 30.186  31.220  -31.424  1.00 86.23 208 A 1 
ATOM 1596 C CD2 . TYR A 0 208 . 31.993  32.091  -30.041  1.00 86.23 208 A 1 
ATOM 1597 C CE1 . TYR A 0 208 . 29.243  31.779  -30.541  1.00 86.23 208 A 1 
ATOM 1598 C CE2 . TYR A 0 208 . 31.056  32.618  -29.134  1.00 86.23 208 A 1 
ATOM 1599 O OH  . TYR A 0 208 . 28.773  33.006  -28.534  1.00 86.23 208 A 1 
ATOM 1600 C CZ  . TYR A 0 208 . 29.679  32.466  -29.388  1.00 86.23 208 A 1 
ATOM 1601 N N   . GLY A 0 209 . 31.290  28.539  -30.080  1.00 83.25 209 A 1 
ATOM 1602 C CA  . GLY A 0 209 . 30.033  27.824  -29.750  1.00 83.25 209 A 1 
ATOM 1603 C C   . GLY A 0 209 . 29.357  28.117  -28.388  1.00 83.25 209 A 1 
ATOM 1604 O O   . GLY A 0 209 . 29.879  28.938  -27.637  1.00 83.25 209 A 1 
ATOM 1605 N N   . LYS A 0 210 . 28.169  27.524  -28.092  1.00 80.25 210 A 1 
ATOM 1606 C CA  . LYS A 0 210 . 27.271  27.805  -26.920  1.00 80.25 210 A 1 
ATOM 1607 C C   . LYS A 0 210 . 26.223  26.693  -26.597  1.00 80.25 210 A 1 
ATOM 1608 C CB  . LYS A 0 210 . 26.425  29.089  -27.166  1.00 80.25 210 A 1 
ATOM 1609 O O   . LYS A 0 210 . 25.525  26.326  -27.526  1.00 80.25 210 A 1 
ATOM 1610 C CG  . LYS A 0 210 . 26.964  30.173  -28.120  1.00 80.25 210 A 1 
ATOM 1611 C CD  . LYS A 0 210 . 25.871  31.188  -28.488  1.00 80.25 210 A 1 
ATOM 1612 C CE  . LYS A 0 210 . 25.430  32.047  -27.303  1.00 80.25 210 A 1 
ATOM 1613 N NZ  . LYS A 0 210 . 26.394  33.135  -27.041  1.00 80.25 210 A 1 
ATOM 1614 N N   . SER A 0 211 . 25.972  26.252  -25.350  1.00 80.17 211 A 1 
ATOM 1615 C CA  . SER A 0 211 . 24.959  25.193  -24.992  1.00 80.17 211 A 1 
ATOM 1616 C C   . SER A 0 211 . 23.762  25.653  -24.102  1.00 80.17 211 A 1 
ATOM 1617 C CB  . SER A 0 211 . 25.666  23.974  -24.376  1.00 80.17 211 A 1 
ATOM 1618 O O   . SER A 0 211 . 23.831  26.784  -23.644  1.00 80.17 211 A 1 
ATOM 1619 O OG  . SER A 0 211 . 26.337  24.400  -23.215  1.00 80.17 211 A 1 
ATOM 1620 N N   . TYR A 0 212 . 22.664  24.878  -23.876  1.00 59.42 212 A 1 
ATOM 1621 C CA  . TYR A 0 212 . 21.494  25.164  -22.956  1.00 59.42 212 A 1 
ATOM 1622 C C   . TYR A 0 212 . 20.578  23.928  -22.613  1.00 59.42 212 A 1 
ATOM 1623 C CB  . TYR A 0 212 . 20.475  26.214  -23.504  1.00 59.42 212 A 1 
ATOM 1624 O O   . TYR A 0 212 . 19.786  23.493  -23.442  1.00 59.42 212 A 1 
ATOM 1625 C CG  . TYR A 0 212 . 20.775  27.699  -23.550  1.00 59.42 212 A 1 
ATOM 1626 C CD1 . TYR A 0 212 . 20.367  28.523  -22.484  1.00 59.42 212 A 1 
ATOM 1627 C CD2 . TYR A 0 212 . 21.245  28.292  -24.736  1.00 59.42 212 A 1 
ATOM 1628 C CE1 . TYR A 0 212 . 20.535  29.916  -22.546  1.00 59.42 212 A 1 
ATOM 1629 C CE2 . TYR A 0 212 . 21.351  29.692  -24.838  1.00 59.42 212 A 1 
ATOM 1630 O OH  . TYR A 0 212 . 21.222  31.848  -23.776  1.00 59.42 212 A 1 
ATOM 1631 C CZ  . TYR A 0 212 . 21.033  30.502  -23.727  1.00 59.42 212 A 1 
ATOM 1632 N N   . ASP A 0 213 . 20.508  23.473  -21.348  1.00 72.87 213 A 1 
ATOM 1633 C CA  . ASP A 0 213 . 20.057  22.096  -20.982  1.00 72.87 213 A 1 
ATOM 1634 C C   . ASP A 0 213 . 18.992  21.953  -19.816  1.00 72.87 213 A 1 
ATOM 1635 C CB  . ASP A 0 213 . 21.344  21.340  -20.523  1.00 72.87 213 A 1 
ATOM 1636 O O   . ASP A 0 213 . 19.408  21.916  -18.655  1.00 72.87 213 A 1 
ATOM 1637 C CG  . ASP A 0 213 . 22.581  21.252  -21.441  1.00 72.87 213 A 1 
ATOM 1638 O OD1 . ASP A 0 213 . 22.645  21.949  -22.480  1.00 72.87 213 A 1 
ATOM 1639 O OD2 . ASP A 0 213 . 23.513  20.540  -21.013  1.00 72.87 213 A 1 
ATOM 1640 N N   . ALA A 0 214 . 17.651  21.816  -20.007  1.00 45.08 214 A 1 
ATOM 1641 C CA  . ALA A 0 214 . 16.701  21.344  -18.945  1.00 45.08 214 A 1 
ATOM 1642 C C   . ALA A 0 214 . 15.291  20.729  -19.311  1.00 45.08 214 A 1 
ATOM 1643 C CB  . ALA A 0 214 . 16.527  22.459  -17.918  1.00 45.08 214 A 1 
ATOM 1644 O O   . ALA A 0 214 . 15.144  19.543  -19.540  1.00 45.08 214 A 1 
ATOM 1645 N N   . VAL A 0 215 . 14.161  21.441  -19.189  1.00 64.86 215 A 1 
ATOM 1646 C CA  . VAL A 0 215 . 12.786  20.875  -19.035  1.00 64.86 215 A 1 
ATOM 1647 C C   . VAL A 0 215 . 12.571  19.919  -17.837  1.00 64.86 215 A 1 
ATOM 1648 C CB  . VAL A 0 215 . 12.169  20.351  -20.359  1.00 64.86 215 A 1 
ATOM 1649 O O   . VAL A 0 215 . 13.384  19.095  -17.432  1.00 64.86 215 A 1 
ATOM 1650 C CG1 . VAL A 0 215 . 10.925  19.449  -20.212  1.00 64.86 215 A 1 
ATOM 1651 C CG2 . VAL A 0 215 . 11.681  21.550  -21.183  1.00 64.86 215 A 1 
ATOM 1652 N N   . ASP A 0 216 . 11.378  20.021  -17.264  1.00 72.02 216 A 1 
ATOM 1653 C CA  . ASP A 0 216 . 10.798  19.186  -16.226  1.00 72.02 216 A 1 
ATOM 1654 C C   . ASP A 0 216 . 9.275   19.310  -16.338  1.00 72.02 216 A 1 
ATOM 1655 C CB  . ASP A 0 216 . 11.317  19.643  -14.858  1.00 72.02 216 A 1 
ATOM 1656 O O   . ASP A 0 216 . 8.754   20.330  -16.795  1.00 72.02 216 A 1 
ATOM 1657 C CG  . ASP A 0 216 . 10.728  18.870  -13.680  1.00 72.02 216 A 1 
ATOM 1658 O OD1 . ASP A 0 216 . 9.701   19.309  -13.108  1.00 72.02 216 A 1 
ATOM 1659 O OD2 . ASP A 0 216 . 11.327  17.872  -13.220  1.00 72.02 216 A 1 
ATOM 1660 N N   . ALA A 0 217 . 8.568   18.269  -15.928  1.00 67.01 217 A 1 
ATOM 1661 C CA  . ALA A 0 217 . 7.127   18.135  -15.918  1.00 67.01 217 A 1 
ATOM 1662 C C   . ALA A 0 217 . 6.781   17.173  -14.788  1.00 67.01 217 A 1 
ATOM 1663 C CB  . ALA A 0 217 . 6.655   17.553  -17.254  1.00 67.01 217 A 1 
ATOM 1664 O O   . ALA A 0 217 . 7.459   16.160  -14.629  1.00 67.01 217 A 1 
ATOM 1665 N N   . LYS A 0 218 . 5.726   17.440  -14.024  1.00 83.45 218 A 1 
ATOM 1666 C CA  . LYS A 0 218 . 5.195   16.548  -12.989  1.00 83.45 218 A 1 
ATOM 1667 C C   . LYS A 0 218 . 3.680   16.675  -12.932  1.00 83.45 218 A 1 
ATOM 1668 C CB  . LYS A 0 218 . 5.833   16.808  -11.608  1.00 83.45 218 A 1 
ATOM 1669 O O   . LYS A 0 218 . 3.145   17.769  -13.106  1.00 83.45 218 A 1 
ATOM 1670 C CG  . LYS A 0 218 . 7.371   16.891  -11.638  1.00 83.45 218 A 1 
ATOM 1671 C CD  . LYS A 0 218 . 8.003   16.931  -10.245  1.00 83.45 218 A 1 
ATOM 1672 C CE  . LYS A 0 218 . 9.526   16.760  -10.329  1.00 83.45 218 A 1 
ATOM 1673 N NZ  . LYS A 0 218 . 10.191  17.970  -10.850  1.00 83.45 218 A 1 
ATOM 1674 N N   . SER A 0 219 . 2.989   15.579  -12.654  1.00 81.24 219 A 1 
ATOM 1675 C CA  . SER A 0 219 . 1.563   15.551  -12.345  1.00 81.24 219 A 1 
ATOM 1676 C C   . SER A 0 219 . 1.313   14.610  -11.179  1.00 81.24 219 A 1 
ATOM 1677 C CB  . SER A 0 219 . 0.724   15.143  -13.562  1.00 81.24 219 A 1 
ATOM 1678 O O   . SER A 0 219 . 1.540   13.410  -11.310  1.00 81.24 219 A 1 
ATOM 1679 O OG  . SER A 0 219 . 0.983   13.815  -13.971  1.00 81.24 219 A 1 
ATOM 1680 N N   . TYR A 0 220 . 0.828   15.159  -10.078  1.00 86.78 220 A 1 
ATOM 1681 C CA  . TYR A 0 220 . 0.368   14.444  -8.902   1.00 86.78 220 A 1 
ATOM 1682 C C   . TYR A 0 220 . -1.154  14.548  -8.851   1.00 86.78 220 A 1 
ATOM 1683 C CB  . TYR A 0 220 . 1.013   15.037  -7.646   1.00 86.78 220 A 1 
ATOM 1684 O O   . TYR A 0 220 . -1.717  15.640  -8.931   1.00 86.78 220 A 1 
ATOM 1685 C CG  . TYR A 0 220 . 2.528   15.072  -7.681   1.00 86.78 220 A 1 
ATOM 1686 C CD1 . TYR A 0 220 . 3.261   13.965  -7.217   1.00 86.78 220 A 1 
ATOM 1687 C CD2 . TYR A 0 220 . 3.202   16.215  -8.160   1.00 86.78 220 A 1 
ATOM 1688 C CE1 . TYR A 0 220 . 4.667   13.999  -7.216   1.00 86.78 220 A 1 
ATOM 1689 C CE2 . TYR A 0 220 . 4.609   16.263  -8.142   1.00 86.78 220 A 1 
ATOM 1690 O OH  . TYR A 0 220 . 6.693   15.217  -7.565   1.00 86.78 220 A 1 
ATOM 1691 C CZ  . TYR A 0 220 . 5.340   15.155  -7.657   1.00 86.78 220 A 1 
ATOM 1692 N N   . ASP A 0 221 . -1.799  13.406  -8.739   1.00 83.62 221 A 1 
ATOM 1693 C CA  . ASP A 0 221 . -3.214  13.224  -8.469   1.00 83.62 221 A 1 
ATOM 1694 C C   . ASP A 0 221 . -3.280  12.422  -7.166   1.00 83.62 221 A 1 
ATOM 1695 C CB  . ASP A 0 221 . -3.820  12.499  -9.679   1.00 83.62 221 A 1 
ATOM 1696 O O   . ASP A 0 221 . -2.559  11.439  -7.021   1.00 83.62 221 A 1 
ATOM 1697 C CG  . ASP A 0 221 . -5.325  12.255  -9.588   1.00 83.62 221 A 1 
ATOM 1698 O OD1 . ASP A 0 221 . -6.073  13.204  -9.912   1.00 83.62 221 A 1 
ATOM 1699 O OD2 . ASP A 0 221 . -5.717  11.105  -9.314   1.00 83.62 221 A 1 
ATOM 1700 N N   . ASN A 0 222 . -4.067  12.860  -6.193   1.00 91.21 222 A 1 
ATOM 1701 C CA  . ASN A 0 222 . -4.486  12.004  -5.093   1.00 91.21 222 A 1 
ATOM 1702 C C   . ASN A 0 222 . -5.993  12.167  -4.909   1.00 91.21 222 A 1 
ATOM 1703 C CB  . ASN A 0 222 . -3.678  12.271  -3.804   1.00 91.21 222 A 1 
ATOM 1704 O O   . ASN A 0 222 . -6.484  13.300  -4.874   1.00 91.21 222 A 1 
ATOM 1705 C CG  . ASN A 0 222 . -4.068  11.298  -2.693   1.00 91.21 222 A 1 
ATOM 1706 N ND2 . ASN A 0 222 . -3.672  11.540  -1.471   1.00 91.21 222 A 1 
ATOM 1707 O OD1 . ASN A 0 222 . -4.778  10.339  -2.914   1.00 91.21 222 A 1 
ATOM 1708 N N   . THR A 0 223 . -6.713  11.058  -4.781   1.00 92.87 223 A 1 
ATOM 1709 C CA  . THR A 0 223 . -8.095  11.032  -4.297   1.00 92.87 223 A 1 
ATOM 1710 C C   . THR A 0 223 . -8.154  10.231  -3.009   1.00 92.87 223 A 1 
ATOM 1711 C CB  . THR A 0 223 . -9.083  10.484  -5.336   1.00 92.87 223 A 1 
ATOM 1712 O O   . THR A 0 223 . -7.733  9.079   -2.976   1.00 92.87 223 A 1 
ATOM 1713 C CG2 . THR A 0 223 . -9.156  11.374  -6.574   1.00 92.87 223 A 1 
ATOM 1714 O OG1 . THR A 0 223 . -8.750  9.198   -5.787   1.00 92.87 223 A 1 
ATOM 1715 N N   . TRP A 0 224 . -8.683  10.839  -1.952   1.00 92.13 224 A 1 
ATOM 1716 C CA  . TRP A 0 224 . -8.795  10.211  -0.644   1.00 92.13 224 A 1 
ATOM 1717 C C   . TRP A 0 224 . -10.210 10.345  -0.089   1.00 92.13 224 A 1 
ATOM 1718 C CB  . TRP A 0 224 . -7.724  10.754  0.310    1.00 92.13 224 A 1 
ATOM 1719 O O   . TRP A 0 224 . -10.931 11.312  -0.357   1.00 92.13 224 A 1 
ATOM 1720 C CG  . TRP A 0 224 . -7.845  12.203  0.670    1.00 92.13 224 A 1 
ATOM 1721 C CD1 . TRP A 0 224 . -7.167  13.214  0.086    1.00 92.13 224 A 1 
ATOM 1722 C CD2 . TRP A 0 224 . -8.661  12.816  1.714    1.00 92.13 224 A 1 
ATOM 1723 C CE2 . TRP A 0 224 . -8.428  14.224  1.700    1.00 92.13 224 A 1 
ATOM 1724 C CE3 . TRP A 0 224 . -9.557  12.323  2.685    1.00 92.13 224 A 1 
ATOM 1725 N NE1 . TRP A 0 224 . -7.503  14.410  0.692    1.00 92.13 224 A 1 
ATOM 1726 C CH2 . TRP A 0 224 . -9.951  14.575  3.547    1.00 92.13 224 A 1 
ATOM 1727 C CZ2 . TRP A 0 224 . -9.063  15.102  2.593    1.00 92.13 224 A 1 
ATOM 1728 C CZ3 . TRP A 0 224 . -10.192 13.191  3.590    1.00 92.13 224 A 1 
ATOM 1729 N N   . TYR A 0 225 . -10.602 9.346   0.690    1.00 96.17 225 A 1 
ATOM 1730 C CA  . TYR A 0 225 . -11.893 9.251   1.353    1.00 96.17 225 A 1 
ATOM 1731 C C   . TYR A 0 225 . -11.683 8.673   2.748    1.00 96.17 225 A 1 
ATOM 1732 C CB  . TYR A 0 225 . -12.821 8.365   0.513    1.00 96.17 225 A 1 
ATOM 1733 O O   . TYR A 0 225 . -11.036 7.637   2.895    1.00 96.17 225 A 1 
ATOM 1734 C CG  . TYR A 0 225 . -14.124 8.002   1.194    1.00 96.17 225 A 1 
ATOM 1735 C CD1 . TYR A 0 225 . -14.293 6.721   1.757    1.00 96.17 225 A 1 
ATOM 1736 C CD2 . TYR A 0 225 . -15.159 8.952   1.277    1.00 96.17 225 A 1 
ATOM 1737 C CE1 . TYR A 0 225 . -15.511 6.381   2.377    1.00 96.17 225 A 1 
ATOM 1738 C CE2 . TYR A 0 225 . -16.376 8.615   1.898    1.00 96.17 225 A 1 
ATOM 1739 O OH  . TYR A 0 225 . -17.735 6.988   3.022    1.00 96.17 225 A 1 
ATOM 1740 C CZ  . TYR A 0 225 . -16.556 7.325   2.441    1.00 96.17 225 A 1 
ATOM 1741 N N   . ALA A 0 226 . -12.231 9.327   3.764    1.00 96.45 226 A 1 
ATOM 1742 C CA  . ALA A 0 226 . -12.228 8.848   5.135    1.00 96.45 226 A 1 
ATOM 1743 C C   . ALA A 0 226 . -13.627 9.001   5.737    1.00 96.45 226 A 1 
ATOM 1744 C CB  . ALA A 0 226 . -11.157 9.599   5.934    1.00 96.45 226 A 1 
ATOM 1745 O O   . ALA A 0 226 . -14.282 10.027  5.550    1.00 96.45 226 A 1 
ATOM 1746 N N   . ARG A 0 227 . -14.076 7.986   6.475    1.00 97.56 227 A 1 
ATOM 1747 C CA  . ARG A 0 227 . -15.336 8.013   7.218    1.00 97.56 227 A 1 
ATOM 1748 C C   . ARG A 0 227 . -15.159 7.359   8.584    1.00 97.56 227 A 1 
ATOM 1749 C CB  . ARG A 0 227 . -16.442 7.347   6.383    1.00 97.56 227 A 1 
ATOM 1750 O O   . ARG A 0 227 . -14.699 6.226   8.643    1.00 97.56 227 A 1 
ATOM 1751 C CG  . ARG A 0 227 . -17.799 7.485   7.083    1.00 97.56 227 A 1 
ATOM 1752 C CD  . ARG A 0 227 . -18.962 6.931   6.254    1.00 97.56 227 A 1 
ATOM 1753 N NE  . ARG A 0 227 . -18.972 5.453   6.150    1.00 97.56 227 A 1 
ATOM 1754 N NH1 . ARG A 0 227 . -20.036 5.338   4.124    1.00 97.56 227 A 1 
ATOM 1755 N NH2 . ARG A 0 227 . -19.687 3.466   5.278    1.00 97.56 227 A 1 
ATOM 1756 C CZ  . ARG A 0 227 . -19.557 4.759   5.191    1.00 97.56 227 A 1 
ATOM 1757 N N   . ASP A 0 228 . -15.552 8.049   9.648    1.00 97.31 228 A 1 
ATOM 1758 C CA  . ASP A 0 228 . -15.712 7.534   11.017   1.00 97.31 228 A 1 
ATOM 1759 C C   . ASP A 0 228 . -17.195 7.706   11.385   1.00 97.31 228 A 1 
ATOM 1760 C CB  . ASP A 0 228 . -14.740 8.301   11.945   1.00 97.31 228 A 1 
ATOM 1761 O O   . ASP A 0 228 . -17.636 8.814   11.697   1.00 97.31 228 A 1 
ATOM 1762 C CG  . ASP A 0 228 . -14.555 7.803   13.392   1.00 97.31 228 A 1 
ATOM 1763 O OD1 . ASP A 0 228 . -15.207 6.871   13.900   1.00 97.31 228 A 1 
ATOM 1764 O OD2 . ASP A 0 228 . -13.609 8.283   14.066   1.00 97.31 228 A 1 
ATOM 1765 N N   . VAL A 0 229 . -17.978 6.630   11.255   1.00 96.61 229 A 1 
ATOM 1766 C CA  . VAL A 0 229 . -19.366 6.563   11.741   1.00 96.61 229 A 1 
ATOM 1767 C C   . VAL A 0 229 . -19.350 6.001   13.149   1.00 96.61 229 A 1 
ATOM 1768 C CB  . VAL A 0 229 . -20.281 5.666   10.879   1.00 96.61 229 A 1 
ATOM 1769 O O   . VAL A 0 229 . -18.711 4.973   13.382   1.00 96.61 229 A 1 
ATOM 1770 C CG1 . VAL A 0 229 . -21.733 5.673   11.381   1.00 96.61 229 A 1 
ATOM 1771 C CG2 . VAL A 0 229 . -20.293 6.103   9.414    1.00 96.61 229 A 1 
ATOM 1772 N N   . ARG A 0 230 . -20.105 6.627   14.051   1.00 95.61 230 A 1 
ATOM 1773 C CA  . ARG A 0 230 . -20.470 6.075   15.357   1.00 95.61 230 A 1 
ATOM 1774 C C   . ARG A 0 230 . -21.950 6.311   15.609   1.00 95.61 230 A 1 
ATOM 1775 C CB  . ARG A 0 230 . -19.620 6.666   16.483   1.00 95.61 230 A 1 
ATOM 1776 O O   . ARG A 0 230 . -22.409 7.434   15.399   1.00 95.61 230 A 1 
ATOM 1777 C CG  . ARG A 0 230 . -18.138 6.468   16.166   1.00 95.61 230 A 1 
ATOM 1778 C CD  . ARG A 0 230 . -17.257 6.976   17.292   1.00 95.61 230 A 1 
ATOM 1779 N NE  . ARG A 0 230 . -15.923 7.302   16.758   1.00 95.61 230 A 1 
ATOM 1780 N NH1 . ARG A 0 230 . -15.171 8.335   18.648   1.00 95.61 230 A 1 
ATOM 1781 N NH2 . ARG A 0 230 . -14.022 8.534   16.740   1.00 95.61 230 A 1 
ATOM 1782 C CZ  . ARG A 0 230 . -15.041 8.047   17.381   1.00 95.61 230 A 1 
ATOM 1783 N N   . ALA A 0 231 . -22.664 5.279   16.022   1.00 94.39 231 A 1 
ATOM 1784 C CA  . ALA A 0 231 . -24.054 5.358   16.438   1.00 94.39 231 A 1 
ATOM 1785 C C   . ALA A 0 231 . -24.220 4.612   17.764   1.00 94.39 231 A 1 
ATOM 1786 C CB  . ALA A 0 231 . -24.965 4.807   15.336   1.00 94.39 231 A 1 
ATOM 1787 O O   . ALA A 0 231 . -23.595 3.576   17.954   1.00 94.39 231 A 1 
ATOM 1788 N N   . ASP A 0 232 . -25.046 5.175   18.629   1.00 92.26 232 A 1 
ATOM 1789 C CA  . ASP A 0 232 . -25.297 4.791   20.016   1.00 92.26 232 A 1 
ATOM 1790 C C   . ASP A 0 232 . -26.831 4.861   20.185   1.00 92.26 232 A 1 
ATOM 1791 C CB  . ASP A 0 232 . -24.493 5.806   20.857   1.00 92.26 232 A 1 
ATOM 1792 O O   . ASP A 0 232 . -27.442 5.857   19.776   1.00 92.26 232 A 1 
ATOM 1793 C CG  . ASP A 0 232 . -24.638 5.727   22.375   1.00 92.26 232 A 1 
ATOM 1794 O OD1 . ASP A 0 232 . -25.637 5.135   22.831   1.00 92.26 232 A 1 
ATOM 1795 O OD2 . ASP A 0 232 . -23.771 6.353   23.036   1.00 92.26 232 A 1 
ATOM 1796 N N   . ASP A 0 233 . -27.475 3.772   20.620   1.00 92.66 233 A 1 
ATOM 1797 C CA  . ASP A 0 233 . -28.944 3.586   20.582   1.00 92.66 233 A 1 
ATOM 1798 C C   . ASP A 0 233 . -29.508 2.979   21.884   1.00 92.66 233 A 1 
ATOM 1799 C CB  . ASP A 0 233 . -29.344 2.810   19.312   1.00 92.66 233 A 1 
ATOM 1800 O O   . ASP A 0 233 . -30.399 2.116   21.873   1.00 92.66 233 A 1 
ATOM 1801 C CG  . ASP A 0 233 . -30.833 2.862   18.957   1.00 92.66 233 A 1 
ATOM 1802 O OD1 . ASP A 0 233 . -31.605 3.714   19.449   1.00 92.66 233 A 1 
ATOM 1803 O OD2 . ASP A 0 233 . -31.290 2.148   18.034   1.00 92.66 233 A 1 
ATOM 1804 N N   . ASP A 0 234 . -28.950 3.475   22.988   1.00 89.90 234 A 1 
ATOM 1805 C CA  . ASP A 0 234 . -29.312 3.283   24.393   1.00 89.90 234 A 1 
ATOM 1806 C C   . ASP A 0 234 . -30.844 3.232   24.615   1.00 89.90 234 A 1 
ATOM 1807 C CB  . ASP A 0 234 . -28.657 4.476   25.139   1.00 89.90 234 A 1 
ATOM 1808 O O   . ASP A 0 234 . -31.569 4.195   24.340   1.00 89.90 234 A 1 
ATOM 1809 C CG  . ASP A 0 234 . -28.284 4.244   26.604   1.00 89.90 234 A 1 
ATOM 1810 O OD1 . ASP A 0 234 . -28.433 3.100   27.084   1.00 89.90 234 A 1 
ATOM 1811 O OD2 . ASP A 0 234 . -27.941 5.249   27.277   1.00 89.90 234 A 1 
ATOM 1812 N N   . GLN A 0 235 . -31.372 2.111   25.116   1.00 90.68 235 A 1 
ATOM 1813 C CA  . GLN A 0 235 . -32.797 1.884   25.407   1.00 90.68 235 A 1 
ATOM 1814 C C   . GLN A 0 235 . -32.972 1.273   26.795   1.00 90.68 235 A 1 
ATOM 1815 C CB  . GLN A 0 235 . -33.422 0.956   24.347   1.00 90.68 235 A 1 
ATOM 1816 O O   . GLN A 0 235 . -32.310 0.294   27.126   1.00 90.68 235 A 1 
ATOM 1817 C CG  . GLN A 0 235 . -33.791 1.734   23.080   1.00 90.68 235 A 1 
ATOM 1818 C CD  . GLN A 0 235 . -34.017 0.840   21.869   1.00 90.68 235 A 1 
ATOM 1819 N NE2 . GLN A 0 235 . -33.076 0.843   20.951   1.00 90.68 235 A 1 
ATOM 1820 O OE1 . GLN A 0 235 . -35.045 0.190   21.697   1.00 90.68 235 A 1 
ATOM 1821 N N   . TRP A 0 236 . -33.906 1.795   27.593   1.00 88.86 236 A 1 
ATOM 1822 C CA  . TRP A 0 236 . -34.152 1.291   28.949   1.00 88.86 236 A 1 
ATOM 1823 C C   . TRP A 0 236 . -35.581 1.537   29.439   1.00 88.86 236 A 1 
ATOM 1824 C CB  . TRP A 0 236 . -33.136 1.911   29.920   1.00 88.86 236 A 1 
ATOM 1825 O O   . TRP A 0 236 . -36.258 2.478   29.010   1.00 88.86 236 A 1 
ATOM 1826 C CG  . TRP A 0 236 . -33.168 3.407   30.023   1.00 88.86 236 A 1 
ATOM 1827 C CD1 . TRP A 0 236 . -32.459 4.256   29.245   1.00 88.86 236 A 1 
ATOM 1828 C CD2 . TRP A 0 236 . -33.895 4.246   30.973   1.00 88.86 236 A 1 
ATOM 1829 C CE2 . TRP A 0 236 . -33.592 5.613   30.693   1.00 88.86 236 A 1 
ATOM 1830 C CE3 . TRP A 0 236 . -34.748 3.987   32.067   1.00 88.86 236 A 1 
ATOM 1831 N NE1 . TRP A 0 236 . -32.706 5.558   29.632   1.00 88.86 236 A 1 
ATOM 1832 C CH2 . TRP A 0 236 . -34.982 6.375   32.527   1.00 88.86 236 A 1 
ATOM 1833 C CZ2 . TRP A 0 236 . -34.135 6.670   31.443   1.00 88.86 236 A 1 
ATOM 1834 C CZ3 . TRP A 0 236 . -35.276 5.036   32.843   1.00 88.86 236 A 1 
ATOM 1835 N N   . ALA A 0 237 . -36.028 0.718   30.389   1.00 90.49 237 A 1 
ATOM 1836 C CA  . ALA A 0 237 . -37.202 0.984   31.211   1.00 90.49 237 A 1 
ATOM 1837 C C   . ALA A 0 237 . -36.974 0.563   32.669   1.00 90.49 237 A 1 
ATOM 1838 C CB  . ALA A 0 237 . -38.427 0.271   30.630   1.00 90.49 237 A 1 
ATOM 1839 O O   . ALA A 0 237 . -36.235 -0.381  32.941   1.00 90.49 237 A 1 
ATOM 1840 N N   . GLU A 0 238 . -37.667 1.243   33.578   1.00 89.58 238 A 1 
ATOM 1841 C CA  . GLU A 0 238 . -37.807 0.881   34.990   1.00 89.58 238 A 1 
ATOM 1842 C C   . GLU A 0 238 . -39.309 0.895   35.332   1.00 89.58 238 A 1 
ATOM 1843 C CB  . GLU A 0 238 . -37.067 1.883   35.907   1.00 89.58 238 A 1 
ATOM 1844 O O   . GLU A 0 238 . -40.004 1.856   34.991   1.00 89.58 238 A 1 
ATOM 1845 C CG  . GLU A 0 238 . -35.551 2.051   35.676   1.00 89.58 238 A 1 
ATOM 1846 C CD  . GLU A 0 238 . -34.915 3.152   36.562   1.00 89.58 238 A 1 
ATOM 1847 O OE1 . GLU A 0 238 . -33.669 3.177   36.685   1.00 89.58 238 A 1 
ATOM 1848 O OE2 . GLU A 0 238 . -35.652 4.000   37.129   1.00 89.58 238 A 1 
ATOM 1849 N N   . ASP A 0 239 . -39.808 -0.123  36.030   1.00 86.05 239 A 1 
ATOM 1850 C CA  . ASP A 0 239 . -41.064 -0.060  36.785   1.00 86.05 239 A 1 
ATOM 1851 C C   . ASP A 0 239 . -40.740 -0.178  38.279   1.00 86.05 239 A 1 
ATOM 1852 C CB  . ASP A 0 239 . -42.088 -1.112  36.307   1.00 86.05 239 A 1 
ATOM 1853 O O   . ASP A 0 239 . -39.810 -0.872  38.694   1.00 86.05 239 A 1 
ATOM 1854 C CG  . ASP A 0 239 . -43.548 -0.769  36.673   1.00 86.05 239 A 1 
ATOM 1855 O OD1 . ASP A 0 239 . -43.770 0.055   37.599   1.00 86.05 239 A 1 
ATOM 1856 O OD2 . ASP A 0 239 . -44.456 -1.290  35.983   1.00 86.05 239 A 1 
ATOM 1857 N N   . TYR A 0 240 . -41.480 0.543   39.109   1.00 85.90 240 A 1 
ATOM 1858 C CA  . TYR A 0 240 . -41.327 0.508   40.554   1.00 85.90 240 A 1 
ATOM 1859 C C   . TYR A 0 240 . -42.673 0.715   41.225   1.00 85.90 240 A 1 
ATOM 1860 C CB  . TYR A 0 240 . -40.318 1.563   41.030   1.00 85.90 240 A 1 
ATOM 1861 O O   . TYR A 0 240 . -43.135 1.851   41.416   1.00 85.90 240 A 1 
ATOM 1862 C CG  . TYR A 0 240 . -40.130 1.507   42.534   1.00 85.90 240 A 1 
ATOM 1863 C CD1 . TYR A 0 240 . -40.776 2.432   43.375   1.00 85.90 240 A 1 
ATOM 1864 C CD2 . TYR A 0 240 . -39.455 0.411   43.090   1.00 85.90 240 A 1 
ATOM 1865 C CE1 . TYR A 0 240 . -40.765 2.243   44.770   1.00 85.90 240 A 1 
ATOM 1866 C CE2 . TYR A 0 240 . -39.430 0.214   44.478   1.00 85.90 240 A 1 
ATOM 1867 O OH  . TYR A 0 240 . -40.111 0.871   46.663   1.00 85.90 240 A 1 
ATOM 1868 C CZ  . TYR A 0 240 . -40.099 1.121   45.321   1.00 85.90 240 A 1 
ATOM 1869 N N   . ASP A 0 241 . -43.275 -0.382  41.656   1.00 81.84 241 A 1 
ATOM 1870 C CA  . ASP A 0 241 . -44.485 -0.353  42.440   1.00 81.84 241 A 1 
ATOM 1871 C C   . ASP A 0 241 . -44.185 -0.459  43.946   1.00 81.84 241 A 1 
ATOM 1872 C CB  . ASP A 0 241 . -45.483 -1.392  41.894   1.00 81.84 241 A 1 
ATOM 1873 O O   . ASP A 0 241 . -43.086 -0.728  44.451   1.00 81.84 241 A 1 
ATOM 1874 C CG  . ASP A 0 241 . -46.720 -0.795  41.246   1.00 81.84 241 A 1 
ATOM 1875 O OD1 . ASP A 0 241 . -47.181 0.249   41.768   1.00 81.84 241 A 1 
ATOM 1876 O OD2 . ASP A 0 241 . -47.336 -1.453  40.378   1.00 81.84 241 A 1 
ATOM 1877 N N   . ARG A 0 242 . -45.198 -0.123  44.742   1.00 76.91 242 A 1 
ATOM 1878 C CA  . ARG A 0 242 . -45.109 -0.238  46.200   1.00 76.91 242 A 1 
ATOM 1879 C C   . ARG A 0 242 . -46.478 -0.498  46.775   1.00 76.91 242 A 1 
ATOM 1880 C CB  . ARG A 0 242 . -44.433 1.010   46.783   1.00 76.91 242 A 1 
ATOM 1881 O O   . ARG A 0 242 . -47.248 0.431   47.020   1.00 76.91 242 A 1 
ATOM 1882 C CG  . ARG A 0 242 . -44.143 0.819   48.277   1.00 76.91 242 A 1 
ATOM 1883 C CD  . ARG A 0 242 . -43.518 2.081   48.873   1.00 76.91 242 A 1 
ATOM 1884 N NE  . ARG A 0 242 . -42.158 2.315   48.350   1.00 76.91 242 A 1 
ATOM 1885 N NH1 . ARG A 0 242 . -42.254 4.594   48.096   1.00 76.91 242 A 1 
ATOM 1886 N NH2 . ARG A 0 242 . -40.345 3.511   47.709   1.00 76.91 242 A 1 
ATOM 1887 C CZ  . ARG A 0 242 . -41.592 3.472   48.072   1.00 76.91 242 A 1 
ATOM 1888 N N   . TYR A 0 243 . -46.774 -1.753  47.067   1.00 67.11 243 A 1 
ATOM 1889 C CA  . TYR A 0 243 . -48.106 -2.158  47.484   1.00 67.11 243 A 1 
ATOM 1890 C C   . TYR A 0 243 . -48.309 -2.101  49.004   1.00 67.11 243 A 1 
ATOM 1891 C CB  . TYR A 0 243 . -48.449 -3.497  46.830   1.00 67.11 243 A 1 
ATOM 1892 O O   . TYR A 0 243 . -47.773 -2.887  49.791   1.00 67.11 243 A 1 
ATOM 1893 C CG  . TYR A 0 243 . -48.693 -3.323  45.344   1.00 67.11 243 A 1 
ATOM 1894 C CD1 . TYR A 0 243 . -49.877 -2.684  44.919   1.00 67.11 243 A 1 
ATOM 1895 C CD2 . TYR A 0 243 . -47.734 -3.727  44.390   1.00 67.11 243 A 1 
ATOM 1896 C CE1 . TYR A 0 243 . -50.107 -2.466  43.550   1.00 67.11 243 A 1 
ATOM 1897 C CE2 . TYR A 0 243 . -47.965 -3.501  43.019   1.00 67.11 243 A 1 
ATOM 1898 O OH  . TYR A 0 243 . -49.425 -2.620  41.291   1.00 67.11 243 A 1 
ATOM 1899 C CZ  . TYR A 0 243 . -49.152 -2.866  42.595   1.00 67.11 243 A 1 
ATOM 1900 N N   . GLY A 0 244 . -49.166 -1.167  49.429   1.00 61.01 244 A 1 
ATOM 1901 C CA  . GLY A 0 244 . -49.750 -1.133  50.769   1.00 61.01 244 A 1 
ATOM 1902 C C   . GLY A 0 244 . -51.025 -1.980  50.840   1.00 61.01 244 A 1 
ATOM 1903 O O   . GLY A 0 244 . -51.871 -1.928  49.951   1.00 61.01 244 A 1 
ATOM 1904 N N   . LYS A 0 245 . -51.224 -2.743  51.926   1.00 54.13 245 A 1 
ATOM 1905 C CA  . LYS A 0 245 . -52.301 -3.760  52.028   1.00 54.13 245 A 1 
ATOM 1906 C C   . LYS A 0 245 . -53.760 -3.251  52.154   1.00 54.13 245 A 1 
ATOM 1907 C CB  . LYS A 0 245 . -51.933 -4.820  53.087   1.00 54.13 245 A 1 
ATOM 1908 O O   . LYS A 0 245 . -54.560 -3.853  52.872   1.00 54.13 245 A 1 
ATOM 1909 C CG  . LYS A 0 245 . -52.435 -6.203  52.639   1.00 54.13 245 A 1 
ATOM 1910 C CD  . LYS A 0 245 . -52.362 -7.266  53.742   1.00 54.13 245 A 1 
ATOM 1911 C CE  . LYS A 0 245 . -52.617 -8.631  53.090   1.00 54.13 245 A 1 
ATOM 1912 N NZ  . LYS A 0 245 . -52.576 -9.748  54.065   1.00 54.13 245 A 1 
ATOM 1913 N N   . LYS A 0 246 . -54.129 -2.160  51.478   1.00 51.38 246 A 1 
ATOM 1914 C CA  . LYS A 0 246 . -55.532 -1.820  51.175   1.00 51.38 246 A 1 
ATOM 1915 C C   . LYS A 0 246 . -55.987 -2.438  49.859   1.00 51.38 246 A 1 
ATOM 1916 C CB  . LYS A 0 246 . -55.709 -0.301  51.086   1.00 51.38 246 A 1 
ATOM 1917 O O   . LYS A 0 246 . -57.099 -2.954  49.793   1.00 51.38 246 A 1 
ATOM 1918 C CG  . LYS A 0 246 . -55.915 0.327   52.464   1.00 51.38 246 A 1 
ATOM 1919 C CD  . LYS A 0 246 . -56.168 1.819   52.257   1.00 51.38 246 A 1 
ATOM 1920 C CE  . LYS A 0 246 . -56.487 2.508   53.579   1.00 51.38 246 A 1 
ATOM 1921 N NZ  . LYS A 0 246 . -56.645 3.960   53.338   1.00 51.38 246 A 1 
ATOM 1922 N N   . ASP A 0 247 . -55.130 -2.394  48.849   1.00 50.47 247 A 1 
ATOM 1923 C CA  . ASP A 0 247 . -55.574 -2.488  47.458   1.00 50.47 247 A 1 
ATOM 1924 C C   . ASP A 0 247 . -55.628 -3.955  46.983   1.00 50.47 247 A 1 
ATOM 1925 C CB  . ASP A 0 247 . -54.701 -1.507  46.653   1.00 50.47 247 A 1 
ATOM 1926 O O   . ASP A 0 247 . -56.646 -4.404  46.455   1.00 50.47 247 A 1 
ATOM 1927 C CG  . ASP A 0 247 . -54.745 -0.125  47.344   1.00 50.47 247 A 1 
ATOM 1928 O OD1 . ASP A 0 247 . -55.829 0.504   47.333   1.00 50.47 247 A 1 
ATOM 1929 O OD2 . ASP A 0 247 . -53.803 0.195   48.107   1.00 50.47 247 A 1 
ATOM 1930 N N   . VAL A 0 248 . -54.639 -4.766  47.382   1.00 48.49 248 A 1 
ATOM 1931 C CA  . VAL A 0 248 . -54.579 -6.233  47.168   1.00 48.49 248 A 1 
ATOM 1932 C C   . VAL A 0 248 . -55.746 -7.000  47.835   1.00 48.49 248 A 1 
ATOM 1933 C CB  . VAL A 0 248 . -53.211 -6.768  47.669   1.00 48.49 248 A 1 
ATOM 1934 O O   . VAL A 0 248 . -56.034 -8.147  47.501   1.00 48.49 248 A 1 
ATOM 1935 C CG1 . VAL A 0 248 . -52.964 -8.244  47.325   1.00 48.49 248 A 1 
ATOM 1936 C CG2 . VAL A 0 248 . -52.029 -5.973  47.091   1.00 48.49 248 A 1 
ATOM 1937 N N   . GLY A 0 249 . -56.450 -6.397  48.801   1.00 48.86 249 A 1 
ATOM 1938 C CA  . GLY A 0 249 . -57.490 -7.077  49.589   1.00 48.86 249 A 1 
ATOM 1939 C C   . GLY A 0 249 . -58.893 -7.115  48.969   1.00 48.86 249 A 1 
ATOM 1940 O O   . GLY A 0 249 . -59.747 -7.852  49.463   1.00 48.86 249 A 1 
ATOM 1941 N N   . ALA A 0 250 . -59.168 -6.315  47.934   1.00 44.90 250 A 1 
ATOM 1942 C CA  . ALA A 0 250 . -60.544 -6.019  47.521   1.00 44.90 250 A 1 
ATOM 1943 C C   . ALA A 0 250 . -61.221 -7.124  46.684   1.00 44.90 250 A 1 
ATOM 1944 C CB  . ALA A 0 250 . -60.536 -4.673  46.788   1.00 44.90 250 A 1 
ATOM 1945 O O   . ALA A 0 250 . -62.425 -7.340  46.824   1.00 44.90 250 A 1 
ATOM 1946 N N   . TYR A 0 251 . -60.473 -7.831  45.831   1.00 43.87 251 A 1 
ATOM 1947 C CA  . TYR A 0 251 . -61.054 -8.744  44.832   1.00 43.87 251 A 1 
ATOM 1948 C C   . TYR A 0 251 . -61.384 -10.156 45.353   1.00 43.87 251 A 1 
ATOM 1949 C CB  . TYR A 0 251 . -60.155 -8.781  43.582   1.00 43.87 251 A 1 
ATOM 1950 O O   . TYR A 0 251 . -62.265 -10.817 44.807   1.00 43.87 251 A 1 
ATOM 1951 C CG  . TYR A 0 251 . -60.764 -8.041  42.407   1.00 43.87 251 A 1 
ATOM 1952 C CD1 . TYR A 0 251 . -61.600 -8.733  41.510   1.00 43.87 251 A 1 
ATOM 1953 C CD2 . TYR A 0 251 . -60.527 -6.663  42.227   1.00 43.87 251 A 1 
ATOM 1954 C CE1 . TYR A 0 251 . -62.197 -8.053  40.431   1.00 43.87 251 A 1 
ATOM 1955 C CE2 . TYR A 0 251 . -61.118 -5.980  41.145   1.00 43.87 251 A 1 
ATOM 1956 O OH  . TYR A 0 251 . -62.528 -6.027  39.198   1.00 43.87 251 A 1 
ATOM 1957 C CZ  . TYR A 0 251 . -61.955 -6.677  40.245   1.00 43.87 251 A 1 
ATOM 1958 N N   . GLY A 0 252 . -60.727 -10.622 46.421   1.00 48.56 252 A 1 
ATOM 1959 C CA  . GLY A 0 252 . -60.892 -11.995 46.930   1.00 48.56 252 A 1 
ATOM 1960 C C   . GLY A 0 252 . -62.029 -12.208 47.941   1.00 48.56 252 A 1 
ATOM 1961 O O   . GLY A 0 252 . -62.393 -13.345 48.222   1.00 48.56 252 A 1 
ATOM 1962 N N   . ALA A 0 253 . -62.596 -11.142 48.516   1.00 50.49 253 A 1 
ATOM 1963 C CA  . ALA A 0 253 . -63.436 -11.238 49.719   1.00 50.49 253 A 1 
ATOM 1964 C C   . ALA A 0 253 . -64.957 -11.363 49.469   1.00 50.49 253 A 1 
ATOM 1965 C CB  . ALA A 0 253 . -63.094 -10.041 50.617   1.00 50.49 253 A 1 
ATOM 1966 O O   . ALA A 0 253 . -65.727 -11.440 50.427   1.00 50.49 253 A 1 
ATOM 1967 N N   . ALA A 0 254 . -65.410 -11.346 48.210   1.00 43.96 254 A 1 
ATOM 1968 C CA  . ALA A 0 254 . -66.825 -11.154 47.862   1.00 43.96 254 A 1 
ATOM 1969 C C   . ALA A 0 254 . -67.552 -12.393 47.292   1.00 43.96 254 A 1 
ATOM 1970 C CB  . ALA A 0 254 . -66.907 -9.953  46.910   1.00 43.96 254 A 1 
ATOM 1971 O O   . ALA A 0 254 . -68.762 -12.327 47.068   1.00 43.96 254 A 1 
ATOM 1972 N N   . ALA A 0 255 . -66.856 -13.510 47.040   1.00 36.97 255 A 1 
ATOM 1973 C CA  . ALA A 0 255 . -67.388 -14.614 46.235   1.00 36.97 255 A 1 
ATOM 1974 C C   . ALA A 0 255 . -67.294 -15.998 46.913   1.00 36.97 255 A 1 
ATOM 1975 C CB  . ALA A 0 255 . -66.681 -14.589 44.873   1.00 36.97 255 A 1 
ATOM 1976 O O   . ALA A 0 255 . -66.251 -16.644 46.889   1.00 36.97 255 A 1 
ATOM 1977 N N   . SER A 0 256 . -68.451 -16.504 47.370   1.00 46.05 256 A 1 
ATOM 1978 C CA  . SER A 0 256 . -68.705 -17.897 47.805   1.00 46.05 256 A 1 
ATOM 1979 C C   . SER A 0 256 . -68.006 -18.345 49.119   1.00 46.05 256 A 1 
ATOM 1980 C CB  . SER A 0 256 . -68.449 -18.840 46.617   1.00 46.05 256 A 1 
ATOM 1981 O O   . SER A 0 256 . -66.963 -17.828 49.486   1.00 46.05 256 A 1 
ATOM 1982 O OG  . SER A 0 256 . -67.090 -19.212 46.550   1.00 46.05 256 A 1 
ATOM 1983 N N   . THR A 0 257 . -68.534 -19.273 49.931   1.00 40.98 257 A 1 
ATOM 1984 C CA  . THR A 0 257 . -69.780 -20.066 49.833   1.00 40.98 257 A 1 
ATOM 1985 C C   . THR A 0 257 . -70.461 -20.182 51.208   1.00 40.98 257 A 1 
ATOM 1986 C CB  . THR A 0 257 . -69.498 -21.501 49.341   1.00 40.98 257 A 1 
ATOM 1987 O O   . THR A 0 257 . -69.790 -20.252 52.233   1.00 40.98 257 A 1 
ATOM 1988 C CG2 . THR A 0 257 . -70.761 -22.204 48.838   1.00 40.98 257 A 1 
ATOM 1989 O OG1 . THR A 0 257 . -68.630 -21.520 48.240   1.00 40.98 257 A 1 
ATOM 1990 N N   . TRP A 0 258 . -71.796 -20.261 51.249   1.00 35.38 258 A 1 
ATOM 1991 C CA  . TRP A 0 258 . -72.545 -20.640 52.458   1.00 35.38 258 A 1 
ATOM 1992 C C   . TRP A 0 258 . -72.330 -22.116 52.838   1.00 35.38 258 A 1 
ATOM 1993 C CB  . TRP A 0 258 . -74.057 -20.479 52.208   1.00 35.38 258 A 1 
ATOM 1994 O O   . TRP A 0 258 . -72.555 -22.995 52.009   1.00 35.38 258 A 1 
ATOM 1995 C CG  . TRP A 0 258 . -74.712 -19.150 52.421   1.00 35.38 258 A 1 
ATOM 1996 C CD1 . TRP A 0 258 . -74.177 -17.926 52.209   1.00 35.38 258 A 1 
ATOM 1997 C CD2 . TRP A 0 258 . -76.078 -18.916 52.885   1.00 35.38 258 A 1 
ATOM 1998 C CE2 . TRP A 0 258 . -76.308 -17.510 52.930   1.00 35.38 258 A 1 
ATOM 1999 C CE3 . TRP A 0 258 . -77.147 -19.757 53.271   1.00 35.38 258 A 1 
ATOM 2000 N NE1 . TRP A 0 258 . -75.117 -16.956 52.508   1.00 35.38 258 A 1 
ATOM 2001 C CH2 . TRP A 0 258 . -78.577 -17.828 53.721   1.00 35.38 258 A 1 
ATOM 2002 C CZ2 . TRP A 0 258 . -77.535 -16.964 53.340   1.00 35.38 258 A 1 
ATOM 2003 C CZ3 . TRP A 0 258 . -78.382 -19.221 53.686   1.00 35.38 258 A 1 
ATOM 2004 N N   . ASN A 0 259 . -72.114 -22.404 54.126   1.00 43.45 259 A 1 
ATOM 2005 C CA  . ASN A 0 259 . -72.783 -23.538 54.776   1.00 43.45 259 A 1 
ATOM 2006 C C   . ASN A 0 259 . -73.006 -23.268 56.279   1.00 43.45 259 A 1 
ATOM 2007 C CB  . ASN A 0 259 . -72.066 -24.874 54.492   1.00 43.45 259 A 1 
ATOM 2008 O O   . ASN A 0 259 . -72.388 -22.379 56.859   1.00 43.45 259 A 1 
ATOM 2009 C CG  . ASN A 0 259 . -73.054 -26.030 54.398   1.00 43.45 259 A 1 
ATOM 2010 N ND2 . ASN A 0 259 . -72.750 -27.042 53.623   1.00 43.45 259 A 1 
ATOM 2011 O OD1 . ASN A 0 259 . -74.117 -26.039 55.002   1.00 43.45 259 A 1 
ATOM 2012 N N   . THR A 0 260 . -73.950 -23.978 56.894   1.00 34.74 260 A 1 
ATOM 2013 C CA  . THR A 0 260 . -74.535 -23.620 58.197   1.00 34.74 260 A 1 
ATOM 2014 C C   . THR A 0 260 . -73.976 -24.421 59.376   1.00 34.74 260 A 1 
ATOM 2015 C CB  . THR A 0 260 . -76.061 -23.798 58.176   1.00 34.74 260 A 1 
ATOM 2016 O O   . THR A 0 260 . -73.790 -25.629 59.248   1.00 34.74 260 A 1 
ATOM 2017 C CG2 . THR A 0 260 . -76.754 -22.928 57.127   1.00 34.74 260 A 1 
ATOM 2018 O OG1 . THR A 0 260 . -76.399 -25.144 57.919   1.00 34.74 260 A 1 
ATOM 2019 N N   . LYS A 0 261 . -73.933 -23.767 60.552   1.00 37.87 261 A 1 
ATOM 2020 C CA  . LYS A 0 261 . -73.567 -24.269 61.901   1.00 37.87 261 A 1 
ATOM 2021 C C   . LYS A 0 261 . -72.057 -24.311 62.190   1.00 37.87 261 A 1 
ATOM 2022 C CB  . LYS A 0 261 . -74.219 -25.625 62.239   1.00 37.87 261 A 1 
ATOM 2023 O O   . LYS A 0 261 . -71.352 -25.209 61.749   1.00 37.87 261 A 1 
ATOM 2024 C CG  . LYS A 0 261 . -75.742 -25.676 62.046   1.00 37.87 261 A 1 
ATOM 2025 C CD  . LYS A 0 261 . -76.228 -27.113 62.253   1.00 37.87 261 A 1 
ATOM 2026 C CE  . LYS A 0 261 . -77.727 -27.204 61.960   1.00 37.87 261 A 1 
ATOM 2027 N NZ  . LYS A 0 261 . -78.194 -28.608 62.041   1.00 37.87 261 A 1 
ATOM 2028 N N   . GLY A 0 262 . -71.616 -23.366 63.018   1.00 39.68 262 A 1 
ATOM 2029 C CA  . GLY A 0 262 . -70.268 -23.254 63.577   1.00 39.68 262 A 1 
ATOM 2030 C C   . GLY A 0 262 . -70.094 -21.859 64.180   1.00 39.68 262 A 1 
ATOM 2031 O O   . GLY A 0 262 . -70.204 -20.871 63.459   1.00 39.68 262 A 1 
ATOM 2032 N N   . ASP A 0 263 . -69.919 -21.765 65.497   1.00 38.51 263 A 1 
ATOM 2033 C CA  . ASP A 0 263 . -70.001 -20.495 66.226   1.00 38.51 263 A 1 
ATOM 2034 C C   . ASP A 0 263 . -68.703 -19.671 66.176   1.00 38.51 263 A 1 
ATOM 2035 C CB  . ASP A 0 263 . -70.392 -20.762 67.688   1.00 38.51 263 A 1 
ATOM 2036 O O   . ASP A 0 263 . -67.636 -20.146 66.561   1.00 38.51 263 A 1 
ATOM 2037 C CG  . ASP A 0 263 . -71.700 -21.546 67.795   1.00 38.51 263 A 1 
ATOM 2038 O OD1 . ASP A 0 263 . -72.767 -20.894 67.806   1.00 38.51 263 A 1 
ATOM 2039 O OD2 . ASP A 0 263 . -71.620 -22.796 67.819   1.00 38.51 263 A 1 
ATOM 2040 N N   . ALA A 0 264 . -68.818 -18.391 65.810   1.00 39.64 264 A 1 
ATOM 2041 C CA  . ALA A 0 264 . -67.838 -17.349 66.124   1.00 39.64 264 A 1 
ATOM 2042 C C   . ALA A 0 264 . -68.550 -15.986 66.205   1.00 39.64 264 A 1 
ATOM 2043 C CB  . ALA A 0 264 . -66.721 -17.349 65.072   1.00 39.64 264 A 1 
ATOM 2044 O O   . ALA A 0 264 . -69.136 -15.526 65.227   1.00 39.64 264 A 1 
ATOM 2045 N N   . ALA A 0 265 . -68.532 -15.352 67.381   1.00 34.56 265 A 1 
ATOM 2046 C CA  . ALA A 0 265 . -69.225 -14.089 67.656   1.00 34.56 265 A 1 
ATOM 2047 C C   . ALA A 0 265 . -68.244 -12.953 68.006   1.00 34.56 265 A 1 
ATOM 2048 C CB  . ALA A 0 265 . -70.252 -14.333 68.772   1.00 34.56 265 A 1 
ATOM 2049 O O   . ALA A 0 265 . -67.102 -13.209 68.376   1.00 34.56 265 A 1 
ATOM 2050 N N   . SER A 0 266 . -68.750 -11.712 68.007   1.00 44.05 266 A 1 
ATOM 2051 C CA  . SER A 0 266 . -68.015 -10.431 68.114   1.00 44.05 266 A 1 
ATOM 2052 C C   . SER A 0 266 . -67.227 -10.073 66.842   1.00 44.05 266 A 1 
ATOM 2053 C CB  . SER A 0 266 . -67.139 -10.328 69.366   1.00 44.05 266 A 1 
ATOM 2054 O O   . SER A 0 266 . -66.352 -10.821 66.429   1.00 44.05 266 A 1 
ATOM 2055 O OG  . SER A 0 266 . -67.888 -10.665 70.519   1.00 44.05 266 A 1 
ATOM 2056 N N   . GLU A 0 267 . -67.495 -8.993  66.102   1.00 34.56 267 A 1 
ATOM 2057 C CA  . GLU A 0 267 . -68.095 -7.673  66.405   1.00 34.56 267 A 1 
ATOM 2058 C C   . GLU A 0 267 . -67.164 -6.678  67.136   1.00 34.56 267 A 1 
ATOM 2059 C CB  . GLU A 0 267 . -69.512 -7.722  67.013   1.00 34.56 267 A 1 
ATOM 2060 O O   . GLU A 0 267 . -66.577 -6.971  68.173   1.00 34.56 267 A 1 
ATOM 2061 C CG  . GLU A 0 267 . -70.363 -6.487  66.680   1.00 34.56 267 A 1 
ATOM 2062 C CD  . GLU A 0 267 . -71.729 -6.477  67.392   1.00 34.56 267 A 1 
ATOM 2063 O OE1 . GLU A 0 267 . -72.546 -5.603  67.026   1.00 34.56 267 A 1 
ATOM 2064 O OE2 . GLU A 0 267 . -71.942 -7.310  68.303   1.00 34.56 267 A 1 
ATOM 2065 N N   . ASP A 0 268 . -67.086 -5.482  66.541   1.00 34.27 268 A 1 
ATOM 2066 C CA  . ASP A 0 268 . -66.485 -4.206  66.967   1.00 34.27 268 A 1 
ATOM 2067 C C   . ASP A 0 268 . -65.044 -4.188  67.547   1.00 34.27 268 A 1 
ATOM 2068 C CB  . ASP A 0 268 . -67.507 -3.362  67.772   1.00 34.27 268 A 1 
ATOM 2069 O O   . ASP A 0 268 . -64.793 -4.390  68.737   1.00 34.27 268 A 1 
ATOM 2070 C CG  . ASP A 0 268 . -67.592 -1.894  67.310   1.00 34.27 268 A 1 
ATOM 2071 O OD1 . ASP A 0 268 . -66.954 -1.512  66.298   1.00 34.27 268 A 1 
ATOM 2072 O OD2 . ASP A 0 268 . -68.283 -1.067  67.942   1.00 34.27 268 A 1 
ATOM 2073 N N   . GLY A 0 269 . -64.086 -3.805  66.689   1.00 38.45 269 A 1 
ATOM 2074 C CA  . GLY A 0 269 . -62.655 -3.655  67.000   1.00 38.45 269 A 1 
ATOM 2075 C C   . GLY A 0 269 . -61.955 -2.624  66.101   1.00 38.45 269 A 1 
ATOM 2076 O O   . GLY A 0 269 . -61.092 -2.964  65.295   1.00 38.45 269 A 1 
ATOM 2077 N N   . LYS A 0 270 . -62.375 -1.355  66.170   1.00 33.48 270 A 1 
ATOM 2078 C CA  . LYS A 0 270 . -61.938 -0.294  65.240   1.00 33.48 270 A 1 
ATOM 2079 C C   . LYS A 0 270 . -60.458 0.120   65.418   1.00 33.48 270 A 1 
ATOM 2080 C CB  . LYS A 0 270 . -62.862 0.937   65.381   1.00 33.48 270 A 1 
ATOM 2081 O O   . LYS A 0 270 . -60.028 0.421   66.524   1.00 33.48 270 A 1 
ATOM 2082 C CG  . LYS A 0 270 . -64.341 0.659   65.034   1.00 33.48 270 A 1 
ATOM 2083 C CD  . LYS A 0 270 . -65.203 1.927   65.181   1.00 33.48 270 A 1 
ATOM 2084 C CE  . LYS A 0 270 . -66.666 1.731   64.738   1.00 33.48 270 A 1 
ATOM 2085 N NZ  . LYS A 0 270 . -67.519 1.080   65.764   1.00 33.48 270 A 1 
ATOM 2086 N N   . SER A 0 271 . -59.770 0.337   64.286   1.00 36.15 271 A 1 
ATOM 2087 C CA  . SER A 0 271 . -58.595 1.227   64.123   1.00 36.15 271 A 1 
ATOM 2088 C C   . SER A 0 271 . -57.228 0.803   64.713   1.00 36.15 271 A 1 
ATOM 2089 C CB  . SER A 0 271 . -58.988 2.655   64.552   1.00 36.15 271 A 1 
ATOM 2090 O O   . SER A 0 271 . -56.711 1.480   65.603   1.00 36.15 271 A 1 
ATOM 2091 O OG  . SER A 0 271 . -57.938 3.568   64.314   1.00 36.15 271 A 1 
ATOM 2092 N N   . ALA A 0 272 . -56.558 -0.197  64.114   1.00 39.58 272 A 1 
ATOM 2093 C CA  . ALA A 0 272 . -55.105 -0.411  64.295   1.00 39.58 272 A 1 
ATOM 2094 C C   . ALA A 0 272 . -54.353 -1.063  63.099   1.00 39.58 272 A 1 
ATOM 2095 C CB  . ALA A 0 272 . -54.878 -1.201  65.594   1.00 39.58 272 A 1 
ATOM 2096 O O   . ALA A 0 272 . -53.229 -1.520  63.272   1.00 39.58 272 A 1 
ATOM 2097 N N   . TYR A 0 273 . -54.936 -1.133  61.895   1.00 40.37 273 A 1 
ATOM 2098 C CA  . TYR A 0 273 . -54.373 -1.919  60.782   1.00 40.37 273 A 1 
ATOM 2099 C C   . TYR A 0 273 . -53.131 -1.287  60.121   1.00 40.37 273 A 1 
ATOM 2100 C CB  . TYR A 0 273 . -55.464 -2.213  59.740   1.00 40.37 273 A 1 
ATOM 2101 O O   . TYR A 0 273 . -53.254 -0.373  59.307   1.00 40.37 273 A 1 
ATOM 2102 C CG  . TYR A 0 273 . -56.458 -3.271  60.179   1.00 40.37 273 A 1 
ATOM 2103 C CD1 . TYR A 0 273 . -56.165 -4.631  59.955   1.00 40.37 273 A 1 
ATOM 2104 C CD2 . TYR A 0 273 . -57.662 -2.907  60.814   1.00 40.37 273 A 1 
ATOM 2105 C CE1 . TYR A 0 273 . -57.071 -5.626  60.367   1.00 40.37 273 A 1 
ATOM 2106 C CE2 . TYR A 0 273 . -58.566 -3.902  61.239   1.00 40.37 273 A 1 
ATOM 2107 O OH  . TYR A 0 273 . -59.134 -6.233  61.412   1.00 40.37 273 A 1 
ATOM 2108 C CZ  . TYR A 0 273 . -58.270 -5.265  61.012   1.00 40.37 273 A 1 
ATOM 2109 N N   . TRP A 0 274 . -51.962 -1.850  60.432   1.00 42.48 274 A 1 
ATOM 2110 C CA  . TRP A 0 274 . -50.673 -1.699  59.744   1.00 42.48 274 A 1 
ATOM 2111 C C   . TRP A 0 274 . -49.963 -3.067  59.823   1.00 42.48 274 A 1 
ATOM 2112 C CB  . TRP A 0 274 . -49.785 -0.648  60.444   1.00 42.48 274 A 1 
ATOM 2113 O O   . TRP A 0 274 . -50.020 -3.699  60.871   1.00 42.48 274 A 1 
ATOM 2114 C CG  . TRP A 0 274 . -50.375 0.694   60.774   1.00 42.48 274 A 1 
ATOM 2115 C CD1 . TRP A 0 274 . -51.225 0.933   61.798   1.00 42.48 274 A 1 
ATOM 2116 C CD2 . TRP A 0 274 . -50.100 2.003   60.179   1.00 42.48 274 A 1 
ATOM 2117 C CE2 . TRP A 0 274 . -50.852 2.989   60.888   1.00 42.48 274 A 1 
ATOM 2118 C CE3 . TRP A 0 274 . -49.267 2.466   59.136   1.00 42.48 274 A 1 
ATOM 2119 N NE1 . TRP A 0 274 . -51.533 2.277   61.852   1.00 42.48 274 A 1 
ATOM 2120 C CH2 . TRP A 0 274 . -49.952 4.781   59.532   1.00 42.48 274 A 1 
ATOM 2121 C CZ2 . TRP A 0 274 . -50.792 4.357   60.576   1.00 42.48 274 A 1 
ATOM 2122 C CZ3 . TRP A 0 274 . -49.193 3.837   58.817   1.00 42.48 274 A 1 
ATOM 2123 N N   . GLY A 0 275 . -49.295 -3.596  58.802   1.00 50.83 275 A 1 
ATOM 2124 C CA  . GLY A 0 275 . -49.261 -3.178  57.403   1.00 50.83 275 A 1 
ATOM 2125 C C   . GLY A 0 275 . -48.214 -3.999  56.652   1.00 50.83 275 A 1 
ATOM 2126 O O   . GLY A 0 275 . -47.033 -3.688  56.775   1.00 50.83 275 A 1 
ATOM 2127 N N   . LYS A 0 276 . -48.633 -5.020  55.882   1.00 53.13 276 A 1 
ATOM 2128 C CA  . LYS A 0 276 . -47.733 -5.627  54.886   1.00 53.13 276 A 1 
ATOM 2129 C C   . LYS A 0 276 . -47.349 -4.543  53.880   1.00 53.13 276 A 1 
ATOM 2130 C CB  . LYS A 0 276 . -48.320 -6.839  54.132   1.00 53.13 276 A 1 
ATOM 2131 O O   . LYS A 0 276 . -48.218 -3.769  53.460   1.00 53.13 276 A 1 
ATOM 2132 C CG  . LYS A 0 276 . -48.481 -8.141  54.947   1.00 53.13 276 A 1 
ATOM 2133 C CD  . LYS A 0 276 . -48.319 -9.366  54.019   1.00 53.13 276 A 1 
ATOM 2134 C CE  . LYS A 0 276 . -48.488 -10.731 54.716   1.00 53.13 276 A 1 
ATOM 2135 N NZ  . LYS A 0 276 . -47.505 -11.723 54.204   1.00 53.13 276 A 1 
ATOM 2136 N N   . GLN A 0 277 . -46.069 -4.505  53.546   1.00 63.20 277 A 1 
ATOM 2137 C CA  . GLN A 0 277 . -45.494 -3.649  52.522   1.00 63.20 277 A 1 
ATOM 2138 C C   . GLN A 0 277 . -44.738 -4.571  51.570   1.00 63.20 277 A 1 
ATOM 2139 C CB  . GLN A 0 277 . -44.551 -2.609  53.157   1.00 63.20 277 A 1 
ATOM 2140 O O   . GLN A 0 277 . -43.876 -5.320  52.034   1.00 63.20 277 A 1 
ATOM 2141 C CG  . GLN A 0 277 . -45.243 -1.703  54.188   1.00 63.20 277 A 1 
ATOM 2142 C CD  . GLN A 0 277 . -44.280 -0.669  54.758   1.00 63.20 277 A 1 
ATOM 2143 N NE2 . GLN A 0 277 . -43.978 0.375   54.018   1.00 63.20 277 A 1 
ATOM 2144 O OE1 . GLN A 0 277 . -43.775 -0.783  55.871   1.00 63.20 277 A 1 
ATOM 2145 N N   . ALA A 0 278 . -45.095 -4.520  50.294   1.00 70.30 278 A 1 
ATOM 2146 C CA  . ALA A 0 278 . -44.295 -5.078  49.214   1.00 70.30 278 A 1 
ATOM 2147 C C   . ALA A 0 278 . -43.753 -3.929  48.352   1.00 70.30 278 A 1 
ATOM 2148 C CB  . ALA A 0 278 . -45.135 -6.082  48.416   1.00 70.30 278 A 1 
ATOM 2149 O O   . ALA A 0 278 . -44.336 -2.835  48.341   1.00 70.30 278 A 1 
ATOM 2150 N N   . SER A 0 279 . -42.644 -4.178  47.675   1.00 78.84 279 A 1 
ATOM 2151 C CA  . SER A 0 279 . -42.214 -3.431  46.496   1.00 78.84 279 A 1 
ATOM 2152 C C   . SER A 0 279 . -41.427 -4.378  45.613   1.00 78.84 279 A 1 
ATOM 2153 C CB  . SER A 0 279 . -41.343 -2.218  46.826   1.00 78.84 279 A 1 
ATOM 2154 O O   . SER A 0 279 . -40.428 -4.930  46.072   1.00 78.84 279 A 1 
ATOM 2155 O OG  . SER A 0 279 . -40.204 -2.575  47.598   1.00 78.84 279 A 1 
ATOM 2156 N N   . ASP A 0 280 . -41.921 -4.503  44.406   1.00 81.70 280 A 1 
ATOM 2157 C CA  . ASP A 0 280 . -41.301 -4.995  43.188   1.00 81.70 280 A 1 
ATOM 2158 C C   . ASP A 0 280 . -40.406 -3.880  42.599   1.00 81.70 280 A 1 
ATOM 2159 C CB  . ASP A 0 280 . -42.454 -5.435  42.238   1.00 81.70 280 A 1 
ATOM 2160 O O   . ASP A 0 280 . -40.448 -2.717  43.032   1.00 81.70 280 A 1 
ATOM 2161 C CG  . ASP A 0 280 . -43.764 -4.644  42.462   1.00 81.70 280 A 1 
ATOM 2162 O OD1 . ASP A 0 280 . -43.653 -3.412  42.647   1.00 81.70 280 A 1 
ATOM 2163 O OD2 . ASP A 0 280 . -44.837 -5.237  42.740   1.00 81.70 280 A 1 
ATOM 2164 N N   . TRP A 0 281 . -39.549 -4.248  41.653   1.00 84.45 281 A 1 
ATOM 2165 C CA  . TRP A 0 281 . -38.802 -3.335  40.790   1.00 84.45 281 A 1 
ATOM 2166 C C   . TRP A 0 281 . -38.343 -4.124  39.569   1.00 84.45 281 A 1 
ATOM 2167 C CB  . TRP A 0 281 . -37.585 -2.746  41.519   1.00 84.45 281 A 1 
ATOM 2168 O O   . TRP A 0 281 . -37.486 -4.995  39.703   1.00 84.45 281 A 1 
ATOM 2169 C CG  . TRP A 0 281 . -36.708 -1.854  40.687   1.00 84.45 281 A 1 
ATOM 2170 C CD1 . TRP A 0 281 . -37.051 -0.641  40.202   1.00 84.45 281 A 1 
ATOM 2171 C CD2 . TRP A 0 281 . -35.402 -2.146  40.095   1.00 84.45 281 A 1 
ATOM 2172 C CE2 . TRP A 0 281 . -34.977 -1.008  39.343   1.00 84.45 281 A 1 
ATOM 2173 C CE3 . TRP A 0 281 . -34.562 -3.278  40.063   1.00 84.45 281 A 1 
ATOM 2174 N NE1 . TRP A 0 281 . -36.029 -0.125  39.431   1.00 84.45 281 A 1 
ATOM 2175 C CH2 . TRP A 0 281 . -32.931 -2.106  38.667   1.00 84.45 281 A 1 
ATOM 2176 C CZ2 . TRP A 0 281 . -33.756 -0.967  38.654   1.00 84.45 281 A 1 
ATOM 2177 C CZ3 . TRP A 0 281 . -33.343 -3.258  39.360   1.00 84.45 281 A 1 
ATOM 2178 N N   . ASP A 0 282 . -38.910 -3.804  38.412   1.00 88.05 282 A 1 
ATOM 2179 C CA  . ASP A 0 282 . -38.530 -4.407  37.138   1.00 88.05 282 A 1 
ATOM 2180 C C   . ASP A 0 282 . -37.638 -3.419  36.387   1.00 88.05 282 A 1 
ATOM 2181 C CB  . ASP A 0 282 . -39.767 -4.734  36.278   1.00 88.05 282 A 1 
ATOM 2182 O O   . ASP A 0 282 . -37.964 -2.231  36.287   1.00 88.05 282 A 1 
ATOM 2183 C CG  . ASP A 0 282 . -40.716 -5.799  36.843   1.00 88.05 282 A 1 
ATOM 2184 O OD1 . ASP A 0 282 . -40.277 -6.612  37.679   1.00 88.05 282 A 1 
ATOM 2185 O OD2 . ASP A 0 282 . -41.885 -5.813  36.386   1.00 88.05 282 A 1 
ATOM 2186 N N   . ALA A 0 283 . -36.551 -3.891  35.791   1.00 88.01 283 A 1 
ATOM 2187 C CA  . ALA A 0 283 . -35.760 -3.096  34.863   1.00 88.01 283 A 1 
ATOM 2188 C C   . ALA A 0 283 . -35.314 -3.926  33.662   1.00 88.01 283 A 1 
ATOM 2189 C CB  . ALA A 0 283 . -34.587 -2.456  35.607   1.00 88.01 283 A 1 
ATOM 2190 O O   . ALA A 0 283 . -35.047 -5.122  33.763   1.00 88.01 283 A 1 
ATOM 2191 N N   . TRP A 0 284 . -35.209 -3.281  32.504   1.00 91.44 284 A 1 
ATOM 2192 C CA  . TRP A 0 284 . -34.549 -3.867  31.341   1.00 91.44 284 A 1 
ATOM 2193 C C   . TRP A 0 284 . -33.888 -2.787  30.502   1.00 91.44 284 A 1 
ATOM 2194 C CB  . TRP A 0 284 . -35.525 -4.709  30.501   1.00 91.44 284 A 1 
ATOM 2195 O O   . TRP A 0 284 . -34.336 -1.636  30.480   1.00 91.44 284 A 1 
ATOM 2196 C CG  . TRP A 0 284 . -36.533 -3.941  29.696   1.00 91.44 284 A 1 
ATOM 2197 C CD1 . TRP A 0 284 . -37.714 -3.483  30.162   1.00 91.44 284 A 1 
ATOM 2198 C CD2 . TRP A 0 284 . -36.439 -3.475  28.313   1.00 91.44 284 A 1 
ATOM 2199 C CE2 . TRP A 0 284 . -37.612 -2.718  28.012   1.00 91.44 284 A 1 
ATOM 2200 C CE3 . TRP A 0 284 . -35.468 -3.581  27.292   1.00 91.44 284 A 1 
ATOM 2201 N NE1 . TRP A 0 284 . -38.365 -2.780  29.166   1.00 91.44 284 A 1 
ATOM 2202 C CH2 . TRP A 0 284 . -36.813 -2.205  25.783   1.00 91.44 284 A 1 
ATOM 2203 C CZ2 . TRP A 0 284 . -37.807 -2.088  26.771   1.00 91.44 284 A 1 
ATOM 2204 C CZ3 . TRP A 0 284 . -35.650 -2.954  26.044   1.00 91.44 284 A 1 
ATOM 2205 N N   . GLY A 0 285 . -32.857 -3.181  29.765   1.00 91.35 285 A 1 
ATOM 2206 C CA  . GLY A 0 285 . -32.191 -2.302  28.827   1.00 91.35 285 A 1 
ATOM 2207 C C   . GLY A 0 285 . -31.532 -3.024  27.663   1.00 91.35 285 A 1 
ATOM 2208 O O   . GLY A 0 285 . -31.446 -4.256  27.605   1.00 91.35 285 A 1 
ATOM 2209 N N   . ARG A 0 286 . -31.103 -2.208  26.707   1.00 93.52 286 A 1 
ATOM 2210 C CA  . ARG A 0 286 . -30.313 -2.588  25.547   1.00 93.52 286 A 1 
ATOM 2211 C C   . ARG A 0 286 . -29.408 -1.429  25.146   1.00 93.52 286 A 1 
ATOM 2212 C CB  . ARG A 0 286 . -31.247 -2.985  24.401   1.00 93.52 286 A 1 
ATOM 2213 O O   . ARG A 0 286 . -29.911 -0.329  24.930   1.00 93.52 286 A 1 
ATOM 2214 C CG  . ARG A 0 286 . -30.458 -3.415  23.160   1.00 93.52 286 A 1 
ATOM 2215 C CD  . ARG A 0 286 . -31.435 -3.841  22.071   1.00 93.52 286 A 1 
ATOM 2216 N NE  . ARG A 0 286 . -30.768 -4.675  21.067   1.00 93.52 286 A 1 
ATOM 2217 N NH1 . ARG A 0 286 . -32.497 -4.861  19.602   1.00 93.52 286 A 1 
ATOM 2218 N NH2 . ARG A 0 286 . -30.635 -6.039  19.259   1.00 93.52 286 A 1 
ATOM 2219 C CZ  . ARG A 0 286 . -31.297 -5.195  19.988   1.00 93.52 286 A 1 
ATOM 2220 N N   . ASP A 0 287 . -28.127 -1.714  24.988   1.00 91.22 287 A 1 
ATOM 2221 C CA  . ASP A 0 287 . -27.133 -0.832  24.373   1.00 91.22 287 A 1 
ATOM 2222 C C   . ASP A 0 287 . -26.837 -1.365  22.956   1.00 91.22 287 A 1 
ATOM 2223 C CB  . ASP A 0 287 . -25.897 -0.769  25.291   1.00 91.22 287 A 1 
ATOM 2224 O O   . ASP A 0 287 . -26.911 -2.573  22.723   1.00 91.22 287 A 1 
ATOM 2225 C CG  . ASP A 0 287 . -24.886 0.325   24.923   1.00 91.22 287 A 1 
ATOM 2226 O OD1 . ASP A 0 287 . -24.962 0.828   23.777   1.00 91.22 287 A 1 
ATOM 2227 O OD2 . ASP A 0 287 . -24.041 0.641   25.793   1.00 91.22 287 A 1 
ATOM 2228 N N   . GLN A 0 288 . -26.575 -0.489  21.984   1.00 93.01 288 A 1 
ATOM 2229 C CA  . GLN A 0 288 . -26.248 -0.878  20.604   1.00 93.01 288 A 1 
ATOM 2230 C C   . GLN A 0 288 . -25.159 0.041   20.010   1.00 93.01 288 A 1 
ATOM 2231 C CB  . GLN A 0 288 . -27.498 -0.930  19.688   1.00 93.01 288 A 1 
ATOM 2232 O O   . GLN A 0 288 . -25.447 0.893   19.162   1.00 93.01 288 A 1 
ATOM 2233 C CG  . GLN A 0 288 . -28.730 -1.715  20.183   1.00 93.01 288 A 1 
ATOM 2234 C CD  . GLN A 0 288 . -29.535 -2.316  19.033   1.00 93.01 288 A 1 
ATOM 2235 N NE2 . GLN A 0 288 . -29.032 -3.374  18.442   1.00 93.01 288 A 1 
ATOM 2236 O OE1 . GLN A 0 288 . -30.640 -1.925  18.663   1.00 93.01 288 A 1 
ATOM 2237 N N   . ASP A 0 289 . -23.903 -0.130  20.432   1.00 93.12 289 A 1 
ATOM 2238 C CA  . ASP A 0 289 . -22.759 0.656   19.940   1.00 93.12 289 A 1 
ATOM 2239 C C   . ASP A 0 289 . -22.307 0.171   18.542   1.00 93.12 289 A 1 
ATOM 2240 C CB  . ASP A 0 289 . -21.617 0.662   20.988   1.00 93.12 289 A 1 
ATOM 2241 O O   . ASP A 0 289 . -21.809 -0.940  18.348   1.00 93.12 289 A 1 
ATOM 2242 C CG  . ASP A 0 289 . -20.482 1.678   20.724   1.00 93.12 289 A 1 
ATOM 2243 O OD1 . ASP A 0 289 . -20.598 2.523   19.803   1.00 93.12 289 A 1 
ATOM 2244 O OD2 . ASP A 0 289 . -19.402 1.590   21.364   1.00 93.12 289 A 1 
ATOM 2245 N N   . TYR A 0 290 . -22.453 1.016   17.520   1.00 96.06 290 A 1 
ATOM 2246 C CA  . TYR A 0 290 . -21.974 0.763   16.157   1.00 96.06 290 A 1 
ATOM 2247 C C   . TYR A 0 290 . -20.846 1.725   15.804   1.00 96.06 290 A 1 
ATOM 2248 C CB  . TYR A 0 290 . -23.120 0.884   15.142   1.00 96.06 290 A 1 
ATOM 2249 O O   . TYR A 0 290 . -21.025 2.942   15.826   1.00 96.06 290 A 1 
ATOM 2250 C CG  . TYR A 0 290 . -22.673 0.783   13.686   1.00 96.06 290 A 1 
ATOM 2251 C CD1 . TYR A 0 290 . -22.216 1.925   12.995   1.00 96.06 290 A 1 
ATOM 2252 C CD2 . TYR A 0 290 . -22.684 -0.464  13.034   1.00 96.06 290 A 1 
ATOM 2253 C CE1 . TYR A 0 290 . -21.752 1.821   11.667   1.00 96.06 290 A 1 
ATOM 2254 C CE2 . TYR A 0 290 . -22.244 -0.571  11.700   1.00 96.06 290 A 1 
ATOM 2255 O OH  . TYR A 0 290 . -21.351 0.449   9.726    1.00 96.06 290 A 1 
ATOM 2256 C CZ  . TYR A 0 290 . -21.773 0.568   11.015   1.00 96.06 290 A 1 
ATOM 2257 N N   . LYS A 0 291 . -19.707 1.204   15.337   1.00 96.67 291 A 1 
ATOM 2258 C CA  . LYS A 0 291 . -18.564 2.016   14.903   1.00 96.67 291 A 1 
ATOM 2259 C C   . LYS A 0 291 . -17.901 1.469   13.642   1.00 96.67 291 A 1 
ATOM 2260 C CB  . LYS A 0 291 . -17.609 2.152   16.098   1.00 96.67 291 A 1 
ATOM 2261 O O   . LYS A 0 291 . -17.283 0.409   13.667   1.00 96.67 291 A 1 
ATOM 2262 C CG  . LYS A 0 291 . -16.351 2.964   15.758   1.00 96.67 291 A 1 
ATOM 2263 C CD  . LYS A 0 291 . -15.664 3.573   16.992   1.00 96.67 291 A 1 
ATOM 2264 C CE  . LYS A 0 291 . -14.778 2.597   17.771   1.00 96.67 291 A 1 
ATOM 2265 N NZ  . LYS A 0 291 . -15.565 1.702   18.655   1.00 96.67 291 A 1 
ATOM 2266 N N   . GLU A 0 292 . -17.928 2.239   12.554   1.00 97.73 292 A 1 
ATOM 2267 C CA  . GLU A 0 292 . -17.209 1.912   11.316   1.00 97.73 292 A 1 
ATOM 2268 C C   . GLU A 0 292 . -16.243 3.027   10.913   1.00 97.73 292 A 1 
ATOM 2269 C CB  . GLU A 0 292 . -18.173 1.572   10.167   1.00 97.73 292 A 1 
ATOM 2270 O O   . GLU A 0 292 . -16.642 4.160   10.636   1.00 97.73 292 A 1 
ATOM 2271 C CG  . GLU A 0 292 . -17.393 1.098   8.927    1.00 97.73 292 A 1 
ATOM 2272 C CD  . GLU A 0 292 . -18.288 0.786   7.724    1.00 97.73 292 A 1 
ATOM 2273 O OE1 . GLU A 0 292 . -18.214 -0.367  7.229    1.00 97.73 292 A 1 
ATOM 2274 O OE2 . GLU A 0 292 . -18.964 1.730   7.237    1.00 97.73 292 A 1 
ATOM 2275 N N   . LYS A 0 293 . -14.966 2.660   10.794   1.00 97.39 293 A 1 
ATOM 2276 C CA  . LYS A 0 293 . -13.914 3.469   10.181   1.00 97.39 293 A 1 
ATOM 2277 C C   . LYS A 0 293 . -13.570 2.905   8.809    1.00 97.39 293 A 1 
ATOM 2278 C CB  . LYS A 0 293 . -12.687 3.497   11.095   1.00 97.39 293 A 1 
ATOM 2279 O O   . LYS A 0 293 . -13.208 1.736   8.708    1.00 97.39 293 A 1 
ATOM 2280 C CG  . LYS A 0 293 . -12.964 4.325   12.352   1.00 97.39 293 A 1 
ATOM 2281 C CD  . LYS A 0 293 . -11.878 4.078   13.405   1.00 97.39 293 A 1 
ATOM 2282 C CE  . LYS A 0 293 . -12.153 4.957   14.623   1.00 97.39 293 A 1 
ATOM 2283 N NZ  . LYS A 0 293 . -11.840 6.369   14.321   1.00 97.39 293 A 1 
ATOM 2284 N N   . ILE A 0 294 . -13.622 3.736   7.773    1.00 96.48 294 A 1 
ATOM 2285 C CA  . ILE A 0 294 . -13.111 3.440   6.428    1.00 96.48 294 A 1 
ATOM 2286 C C   . ILE A 0 294 . -12.091 4.512   6.047    1.00 96.48 294 A 1 
ATOM 2287 C CB  . ILE A 0 294 . -14.257 3.341   5.389    1.00 96.48 294 A 1 
ATOM 2288 O O   . ILE A 0 294 . -12.322 5.699   6.276    1.00 96.48 294 A 1 
ATOM 2289 C CG1 . ILE A 0 294 . -15.126 2.096   5.669    1.00 96.48 294 A 1 
ATOM 2290 C CG2 . ILE A 0 294 . -13.712 3.272   3.945    1.00 96.48 294 A 1 
ATOM 2291 C CD1 . ILE A 0 294 . -16.436 2.056   4.873    1.00 96.48 294 A 1 
ATOM 2292 N N   . SER A 0 295 . -10.998 4.102   5.408    1.00 96.21 295 A 1 
ATOM 2293 C CA  . SER A 0 295 . -10.072 4.999   4.714    1.00 96.21 295 A 1 
ATOM 2294 C C   . SER A 0 295 . -9.676  4.431   3.353    1.00 96.21 295 A 1 
ATOM 2295 C CB  . SER A 0 295 . -8.824  5.272   5.557    1.00 96.21 295 A 1 
ATOM 2296 O O   . SER A 0 295 . -9.406  3.236   3.241    1.00 96.21 295 A 1 
ATOM 2297 O OG  . SER A 0 295 . -8.133  4.073   5.849    1.00 96.21 295 A 1 
ATOM 2298 N N   . TYR A 0 296 . -9.590  5.289   2.344    1.00 95.95 296 A 1 
ATOM 2299 C CA  . TYR A 0 296 . -9.096  4.988   1.003    1.00 95.95 296 A 1 
ATOM 2300 C C   . TYR A 0 296 . -8.199  6.135   0.521    1.00 95.95 296 A 1 
ATOM 2301 C CB  . TYR A 0 296 . -10.298 4.764   0.075    1.00 95.95 296 A 1 
ATOM 2302 O O   . TYR A 0 296 . -8.557  7.299   0.708    1.00 95.95 296 A 1 
ATOM 2303 C CG  . TYR A 0 296 . -9.980  4.641   -1.403   1.00 95.95 296 A 1 
ATOM 2304 C CD1 . TYR A 0 296 . -9.976  5.794   -2.214   1.00 95.95 296 A 1 
ATOM 2305 C CD2 . TYR A 0 296 . -9.711  3.382   -1.973   1.00 95.95 296 A 1 
ATOM 2306 C CE1 . TYR A 0 296 . -9.737  5.687   -3.596   1.00 95.95 296 A 1 
ATOM 2307 C CE2 . TYR A 0 296 . -9.483  3.267   -3.359   1.00 95.95 296 A 1 
ATOM 2308 O OH  . TYR A 0 296 . -9.346  4.316   -5.516   1.00 95.95 296 A 1 
ATOM 2309 C CZ  . TYR A 0 296 . -9.512  4.418   -4.172   1.00 95.95 296 A 1 
ATOM 2310 N N   . ASP A 0 297 . -7.068  5.814   -0.108   1.00 95.13 297 A 1 
ATOM 2311 C CA  . ASP A 0 297 . -6.161  6.767   -0.766   1.00 95.13 297 A 1 
ATOM 2312 C C   . ASP A 0 297 . -5.725  6.192   -2.119   1.00 95.13 297 A 1 
ATOM 2313 C CB  . ASP A 0 297 . -4.937  7.069   0.121    1.00 95.13 297 A 1 
ATOM 2314 O O   . ASP A 0 297 . -5.294  5.042   -2.199   1.00 95.13 297 A 1 
ATOM 2315 C CG  . ASP A 0 297 . -4.062  8.213   -0.427   1.00 95.13 297 A 1 
ATOM 2316 O OD1 . ASP A 0 297 . -3.258  7.987   -1.365   1.00 95.13 297 A 1 
ATOM 2317 O OD2 . ASP A 0 297 . -4.184  9.340   0.110    1.00 95.13 297 A 1 
ATOM 2318 N N   . GLN A 0 298 . -5.844  6.982   -3.184   1.00 94.37 298 A 1 
ATOM 2319 C CA  . GLN A 0 298 . -5.371  6.641   -4.522   1.00 94.37 298 A 1 
ATOM 2320 C C   . GLN A 0 298 . -4.471  7.765   -5.030   1.00 94.37 298 A 1 
ATOM 2321 C CB  . GLN A 0 298 . -6.558  6.320   -5.443   1.00 94.37 298 A 1 
ATOM 2322 O O   . GLN A 0 298 . -4.943  8.744   -5.614   1.00 94.37 298 A 1 
ATOM 2323 C CG  . GLN A 0 298 . -6.198  6.164   -6.934   1.00 94.37 298 A 1 
ATOM 2324 C CD  . GLN A 0 298 . -7.424  5.798   -7.763   1.00 94.37 298 A 1 
ATOM 2325 N NE2 . GLN A 0 298 . -7.652  4.560   -8.128   1.00 94.37 298 A 1 
ATOM 2326 O OE1 . GLN A 0 298 . -8.190  6.637   -8.206   1.00 94.37 298 A 1 
ATOM 2327 N N   . THR A 0 299 . -3.165  7.590   -4.835   1.00 92.19 299 A 1 
ATOM 2328 C CA  . THR A 0 299 . -2.119  8.529   -5.245   1.00 92.19 299 A 1 
ATOM 2329 C C   . THR A 0 299 . -1.496  8.103   -6.578   1.00 92.19 299 A 1 
ATOM 2330 C CB  . THR A 0 299 . -1.058  8.655   -4.138   1.00 92.19 299 A 1 
ATOM 2331 O O   . THR A 0 299 . -0.886  7.043   -6.683   1.00 92.19 299 A 1 
ATOM 2332 C CG2 . THR A 0 299 . 0.171   9.454   -4.588   1.00 92.19 299 A 1 
ATOM 2333 O OG1 . THR A 0 299 . -1.570  9.382   -3.046   1.00 92.19 299 A 1 
ATOM 2334 N N   . ARG A 0 300 . -1.558  8.961   -7.602   1.00 89.21 300 A 1 
ATOM 2335 C CA  . ARG A 0 300 . -0.869  8.802   -8.894   1.00 89.21 300 A 1 
ATOM 2336 C C   . ARG A 0 300 . 0.087   9.965   -9.162   1.00 89.21 300 A 1 
ATOM 2337 C CB  . ARG A 0 300 . -1.881  8.662   -10.041  1.00 89.21 300 A 1 
ATOM 2338 O O   . ARG A 0 300 . -0.343  11.094  -9.382   1.00 89.21 300 A 1 
ATOM 2339 C CG  . ARG A 0 300 . -2.850  7.483   -9.893   1.00 89.21 300 A 1 
ATOM 2340 C CD  . ARG A 0 300 . -3.680  7.357   -11.178  1.00 89.21 300 A 1 
ATOM 2341 N NE  . ARG A 0 300 . -4.434  6.096   -11.199  1.00 89.21 300 A 1 
ATOM 2342 N NH1 . ARG A 0 300 . -6.464  6.894   -10.478  1.00 89.21 300 A 1 
ATOM 2343 N NH2 . ARG A 0 300 . -6.116  4.691   -10.615  1.00 89.21 300 A 1 
ATOM 2344 C CZ  . ARG A 0 300 . -5.669  5.899   -10.778  1.00 89.21 300 A 1 
ATOM 2345 N N   . ALA A 0 301 . 1.387   9.697   -9.240   1.00 88.92 301 A 1 
ATOM 2346 C CA  . ALA A 0 301 . 2.402   10.660  -9.668   1.00 88.92 301 A 1 
ATOM 2347 C C   . ALA A 0 301 . 2.970   10.290  -11.046  1.00 88.92 301 A 1 
ATOM 2348 C CB  . ALA A 0 301 . 3.494   10.765  -8.600   1.00 88.92 301 A 1 
ATOM 2349 O O   . ALA A 0 301 . 3.219   9.122   -11.325  1.00 88.92 301 A 1 
ATOM 2350 N N   . LYS A 0 302 . 3.223   11.270  -11.918  1.00 87.20 302 A 1 
ATOM 2351 C CA  . LYS A 0 302 . 3.949   11.107  -13.196  1.00 87.20 302 A 1 
ATOM 2352 C C   . LYS A 0 302 . 4.912   12.281  -13.390  1.00 87.20 302 A 1 
ATOM 2353 C CB  . LYS A 0 302 . 2.984   10.890  -14.395  1.00 87.20 302 A 1 
ATOM 2354 O O   . LYS A 0 302 . 4.634   13.355  -12.864  1.00 87.20 302 A 1 
ATOM 2355 C CG  . LYS A 0 302 . 1.945   9.796   -14.079  1.00 87.20 302 A 1 
ATOM 2356 C CD  . LYS A 0 302 . 1.015   9.295   -15.192  1.00 87.20 302 A 1 
ATOM 2357 C CE  . LYS A 0 302 . 0.119   8.260   -14.480  1.00 87.20 302 A 1 
ATOM 2358 N NZ  . LYS A 0 302 . -0.681  7.389   -15.370  1.00 87.20 302 A 1 
ATOM 2359 N N   . ALA A 0 303 . 6.034   12.112  -14.091  1.00 80.66 303 A 1 
ATOM 2360 C CA  . ALA A 0 303 . 7.013   13.189  -14.331  1.00 80.66 303 A 1 
ATOM 2361 C C   . ALA A 0 303 . 7.801   13.012  -15.643  1.00 80.66 303 A 1 
ATOM 2362 C CB  . ALA A 0 303 . 7.970   13.279  -13.132  1.00 80.66 303 A 1 
ATOM 2363 O O   . ALA A 0 303 . 7.880   11.880  -16.089  1.00 80.66 303 A 1 
ATOM 2364 N N   . TYR A 0 304 . 8.371   14.071  -16.245  1.00 75.75 304 A 1 
ATOM 2365 C CA  . TYR A 0 304 . 9.150   14.042  -17.508  1.00 75.75 304 A 1 
ATOM 2366 C C   . TYR A 0 304 . 10.186  15.218  -17.587  1.00 75.75 304 A 1 
ATOM 2367 C CB  . TYR A 0 304 . 8.166   14.107  -18.719  1.00 75.75 304 A 1 
ATOM 2368 O O   . TYR A 0 304 . 9.750   16.347  -17.427  1.00 75.75 304 A 1 
ATOM 2369 C CG  . TYR A 0 304 . 7.005   13.103  -18.784  1.00 75.75 304 A 1 
ATOM 2370 C CD1 . TYR A 0 304 . 7.092   11.962  -19.607  1.00 75.75 304 A 1 
ATOM 2371 C CD2 . TYR A 0 304 . 5.811   13.336  -18.067  1.00 75.75 304 A 1 
ATOM 2372 C CE1 . TYR A 0 304 . 6.033   11.033  -19.667  1.00 75.75 304 A 1 
ATOM 2373 C CE2 . TYR A 0 304 . 4.748   12.409  -18.116  1.00 75.75 304 A 1 
ATOM 2374 O OH  . TYR A 0 304 . 3.842   10.350  -18.958  1.00 75.75 304 A 1 
ATOM 2375 C CZ  . TYR A 0 304 . 4.864   11.247  -18.911  1.00 75.75 304 A 1 
ATOM 2376 N N   . SER A 0 305 . 11.513  15.042  -17.800  1.00 70.71 305 A 1 
ATOM 2377 C CA  . SER A 0 305 . 12.579  16.088  -17.562  1.00 70.71 305 A 1 
ATOM 2378 C C   . SER A 0 305 . 13.965  15.877  -18.251  1.00 70.71 305 A 1 
ATOM 2379 C CB  . SER A 0 305 . 12.878  16.137  -16.053  1.00 70.71 305 A 1 
ATOM 2380 O O   . SER A 0 305 . 14.302  14.716  -18.429  1.00 70.71 305 A 1 
ATOM 2381 O OG  . SER A 0 305 . 13.381  14.887  -15.601  1.00 70.71 305 A 1 
ATOM 2382 N N   . ALA A 0 306 . 14.807  16.888  -18.577  1.00 64.47 306 A 1 
ATOM 2383 C CA  . ALA A 0 306 . 16.063  16.719  -19.385  1.00 64.47 306 A 1 
ATOM 2384 C C   . ALA A 0 306 . 17.179  17.827  -19.273  1.00 64.47 306 A 1 
ATOM 2385 C CB  . ALA A 0 306 . 15.616  16.482  -20.798  1.00 64.47 306 A 1 
ATOM 2386 O O   . ALA A 0 306 . 17.546  18.072  -18.124  1.00 64.47 306 A 1 
ATOM 2387 N N   . GLU A 0 307 . 17.784  18.535  -20.278  1.00 59.50 307 A 1 
ATOM 2388 C CA  . GLU A 0 307 . 17.826  18.589  -21.792  1.00 59.50 307 A 1 
ATOM 2389 C C   . GLU A 0 307 . 19.309  18.724  -22.267  1.00 59.50 307 A 1 
ATOM 2390 C CB  . GLU A 0 307 . 17.048  19.787  -22.468  1.00 59.50 307 A 1 
ATOM 2391 O O   . GLU A 0 307 . 20.207  18.560  -21.449  1.00 59.50 307 A 1 
ATOM 2392 C CG  . GLU A 0 307 . 15.519  19.936  -22.567  1.00 59.50 307 A 1 
ATOM 2393 C CD  . GLU A 0 307 . 14.971  21.379  -22.529  1.00 59.50 307 A 1 
ATOM 2394 O OE1 . GLU A 0 307 . 13.937  21.613  -23.203  1.00 59.50 307 A 1 
ATOM 2395 O OE2 . GLU A 0 307 . 15.473  22.232  -21.764  1.00 59.50 307 A 1 
ATOM 2396 N N   . SER A 0 308 . 19.565  19.087  -23.539  1.00 66.71 308 A 1 
ATOM 2397 C CA  . SER A 0 308 . 20.686  19.936  -23.967  1.00 66.71 308 A 1 
ATOM 2398 C C   . SER A 0 308 . 20.269  20.990  -25.006  1.00 66.71 308 A 1 
ATOM 2399 C CB  . SER A 0 308 . 21.911  19.134  -24.435  1.00 66.71 308 A 1 
ATOM 2400 O O   . SER A 0 308 . 19.124  20.982  -25.444  1.00 66.71 308 A 1 
ATOM 2401 O OG  . SER A 0 308 . 21.860  18.887  -25.828  1.00 66.71 308 A 1 
ATOM 2402 N N   . TYR A 0 309 . 21.195  21.862  -25.410  1.00 58.23 309 A 1 
ATOM 2403 C CA  . TYR A 0 309 . 21.260  22.667  -26.649  1.00 58.23 309 A 1 
ATOM 2404 C C   . TYR A 0 309 . 22.749  22.868  -26.937  1.00 58.23 309 A 1 
ATOM 2405 C CB  . TYR A 0 309 . 20.534  24.013  -26.504  1.00 58.23 309 A 1 
ATOM 2406 O O   . TYR A 0 309 . 23.539  22.820  -26.006  1.00 58.23 309 A 1 
ATOM 2407 C CG  . TYR A 0 309 . 20.762  25.141  -27.516  1.00 58.23 309 A 1 
ATOM 2408 C CD1 . TYR A 0 309 . 21.930  25.926  -27.435  1.00 58.23 309 A 1 
ATOM 2409 C CD2 . TYR A 0 309 . 19.763  25.503  -28.444  1.00 58.23 309 A 1 
ATOM 2410 C CE1 . TYR A 0 309 . 22.116  27.051  -28.259  1.00 58.23 309 A 1 
ATOM 2411 C CE2 . TYR A 0 309 . 19.931  26.644  -29.262  1.00 58.23 309 A 1 
ATOM 2412 O OH  . TYR A 0 309 . 21.253  28.550  -29.919  1.00 58.23 309 A 1 
ATOM 2413 C CZ  . TYR A 0 309 . 21.106  27.425  -29.164  1.00 58.23 309 A 1 
ATOM 2414 N N   . ASP A 0 310 . 23.126  23.175  -28.173  1.00 76.26 310 A 1 
ATOM 2415 C CA  . ASP A 0 310 . 24.462  23.590  -28.580  1.00 76.26 310 A 1 
ATOM 2416 C C   . ASP A 0 310 . 24.332  24.632  -29.694  1.00 76.26 310 A 1 
ATOM 2417 C CB  . ASP A 0 310 . 25.345  22.438  -29.080  1.00 76.26 310 A 1 
ATOM 2418 O O   . ASP A 0 310 . 23.270  24.858  -30.276  1.00 76.26 310 A 1 
ATOM 2419 C CG  . ASP A 0 310 . 25.648  21.336  -28.067  1.00 76.26 310 A 1 
ATOM 2420 O OD1 . ASP A 0 310 . 26.419  21.639  -27.128  1.00 76.26 310 A 1 
ATOM 2421 O OD2 . ASP A 0 310 . 25.236  20.184  -28.339  1.00 76.26 310 A 1 
ATOM 2422 N N   . GLU A 0 311 . 25.457  25.236  -30.027  1.00 76.08 311 A 1 
ATOM 2423 C CA  . GLU A 0 311 . 25.697  26.187  -31.092  1.00 76.08 311 A 1 
ATOM 2424 C C   . GLU A 0 311 . 27.203  26.133  -31.346  1.00 76.08 311 A 1 
ATOM 2425 C CB  . GLU A 0 311 . 25.208  27.580  -30.665  1.00 76.08 311 A 1 
ATOM 2426 O O   . GLU A 0 311 . 27.967  25.968  -30.396  1.00 76.08 311 A 1 
ATOM 2427 C CG  . GLU A 0 311 . 25.450  28.673  -31.719  1.00 76.08 311 A 1 
ATOM 2428 C CD  . GLU A 0 311 . 24.446  29.838  -31.648  1.00 76.08 311 A 1 
ATOM 2429 O OE1 . GLU A 0 311 . 24.397  30.623  -32.622  1.00 76.08 311 A 1 
ATOM 2430 O OE2 . GLU A 0 311 . 23.548  29.876  -30.770  1.00 76.08 311 A 1 
ATOM 2431 N N   . TRP A 0 312 . 27.648  26.243  -32.591  1.00 81.68 312 A 1 
ATOM 2432 C CA  . TRP A 0 312 . 29.052  26.254  -32.968  1.00 81.68 312 A 1 
ATOM 2433 C C   . TRP A 0 312 . 29.278  26.920  -34.329  1.00 81.68 312 A 1 
ATOM 2434 C CB  . TRP A 0 312 . 29.662  24.844  -32.882  1.00 81.68 312 A 1 
ATOM 2435 O O   . TRP A 0 312 . 28.383  26.942  -35.165  1.00 81.68 312 A 1 
ATOM 2436 C CG  . TRP A 0 312 . 28.958  23.723  -33.590  1.00 81.68 312 A 1 
ATOM 2437 C CD1 . TRP A 0 312 . 28.024  22.911  -33.043  1.00 81.68 312 A 1 
ATOM 2438 C CD2 . TRP A 0 312 . 29.163  23.232  -34.950  1.00 81.68 312 A 1 
ATOM 2439 C CE2 . TRP A 0 312 . 28.323  22.094  -35.151  1.00 81.68 312 A 1 
ATOM 2440 C CE3 . TRP A 0 312 . 29.981  23.629  -36.031  1.00 81.68 312 A 1 
ATOM 2441 N NE1 . TRP A 0 312 . 27.642  21.950  -33.959  1.00 81.68 312 A 1 
ATOM 2442 C CH2 . TRP A 0 312 . 29.106  21.820  -37.425  1.00 81.68 312 A 1 
ATOM 2443 C CZ2 . TRP A 0 312 . 28.288  21.392  -36.365  1.00 81.68 312 A 1 
ATOM 2444 C CZ3 . TRP A 0 312 . 29.954  22.929  -37.252  1.00 81.68 312 A 1 
ATOM 2445 N N   . ASP A 0 313 . 30.465  27.486  -34.538  1.00 83.13 313 A 1 
ATOM 2446 C CA  . ASP A 0 313 . 30.951  28.085  -35.791  1.00 83.13 313 A 1 
ATOM 2447 C C   . ASP A 0 313 . 32.407  27.647  -36.030  1.00 83.13 313 A 1 
ATOM 2448 C CB  . ASP A 0 313 . 30.802  29.628  -35.760  1.00 83.13 313 A 1 
ATOM 2449 O O   . ASP A 0 313 . 33.129  27.299  -35.092  1.00 83.13 313 A 1 
ATOM 2450 C CG  . ASP A 0 313 . 30.974  30.339  -37.120  1.00 83.13 313 A 1 
ATOM 2451 O OD1 . ASP A 0 313 . 30.928  29.653  -38.163  1.00 83.13 313 A 1 
ATOM 2452 O OD2 . ASP A 0 313 . 31.143  31.585  -37.133  1.00 83.13 313 A 1 
ATOM 2453 N N   . ASN A 0 314 . 32.838  27.669  -37.284  1.00 81.53 314 A 1 
ATOM 2454 C CA  . ASN A 0 314 . 34.160  27.295  -37.773  1.00 81.53 314 A 1 
ATOM 2455 C C   . ASN A 0 314 . 34.398  28.064  -39.073  1.00 81.53 314 A 1 
ATOM 2456 C CB  . ASN A 0 314 . 34.222  25.772  -38.007  1.00 81.53 314 A 1 
ATOM 2457 O O   . ASN A 0 314 . 33.534  28.077  -39.946  1.00 81.53 314 A 1 
ATOM 2458 C CG  . ASN A 0 314 . 35.544  25.281  -38.579  1.00 81.53 314 A 1 
ATOM 2459 N ND2 . ASN A 0 314 . 35.736  25.337  -39.877  1.00 81.53 314 A 1 
ATOM 2460 O OD1 . ASN A 0 314 . 36.409  24.815  -37.858  1.00 81.53 314 A 1 
ATOM 2461 N N   . ARG A 0 315 . 35.574  28.650  -39.246  1.00 79.74 315 A 1 
ATOM 2462 C CA  . ARG A 0 315 . 36.002  29.318  -40.474  1.00 79.74 315 A 1 
ATOM 2463 C C   . ARG A 0 315 . 37.473  29.046  -40.721  1.00 79.74 315 A 1 
ATOM 2464 C CB  . ARG A 0 315 . 35.709  30.815  -40.365  1.00 79.74 315 A 1 
ATOM 2465 O O   . ARG A 0 315 . 38.231  28.955  -39.758  1.00 79.74 315 A 1 
ATOM 2466 C CG  . ARG A 0 315 . 35.809  31.529  -41.726  1.00 79.74 315 A 1 
ATOM 2467 C CD  . ARG A 0 315 . 35.386  32.998  -41.625  1.00 79.74 315 A 1 
ATOM 2468 N NE  . ARG A 0 315 . 34.051  33.123  -40.988  1.00 79.74 315 A 1 
ATOM 2469 N NH1 . ARG A 0 315 . 34.456  35.012  -39.790  1.00 79.74 315 A 1 
ATOM 2470 N NH2 . ARG A 0 315 . 32.709  33.705  -39.241  1.00 79.74 315 A 1 
ATOM 2471 C CZ  . ARG A 0 315 . 33.733  33.950  -40.016  1.00 79.74 315 A 1 
ATOM 2472 N N   . ASP A 0 316 . 37.814  28.933  -41.989  1.00 75.77 316 A 1 
ATOM 2473 C CA  . ASP A 0 316 . 39.096  28.520  -42.540  1.00 75.77 316 A 1 
ATOM 2474 C C   . ASP A 0 316 . 39.346  29.453  -43.745  1.00 75.77 316 A 1 
ATOM 2475 C CB  . ASP A 0 316 . 38.912  27.036  -42.910  1.00 75.77 316 A 1 
ATOM 2476 O O   . ASP A 0 316 . 38.760  29.278  -44.813  1.00 75.77 316 A 1 
ATOM 2477 C CG  . ASP A 0 316 . 40.192  26.253  -43.182  1.00 75.77 316 A 1 
ATOM 2478 O OD1 . ASP A 0 316 . 41.155  26.879  -43.665  1.00 75.77 316 A 1 
ATOM 2479 O OD2 . ASP A 0 316 . 40.170  25.031  -42.882  1.00 75.77 316 A 1 
ATOM 2480 N N   . ASP A 0 317 . 40.063  30.562  -43.518  1.00 76.59 317 A 1 
ATOM 2481 C CA  . ASP A 0 317 . 40.252  31.662  -44.487  1.00 76.59 317 A 1 
ATOM 2482 C C   . ASP A 0 317 . 41.636  31.569  -45.193  1.00 76.59 317 A 1 
ATOM 2483 C CB  . ASP A 0 317 . 39.986  33.038  -43.813  1.00 76.59 317 A 1 
ATOM 2484 O O   . ASP A 0 317 . 42.401  32.544  -45.248  1.00 76.59 317 A 1 
ATOM 2485 C CG  . ASP A 0 317 . 38.518  33.412  -43.515  1.00 76.59 317 A 1 
ATOM 2486 O OD1 . ASP A 0 317 . 37.651  33.251  -44.403  1.00 76.59 317 A 1 
ATOM 2487 O OD2 . ASP A 0 317 . 38.258  34.032  -42.449  1.00 76.59 317 A 1 
ATOM 2488 N N   . ASP A 0 318 . 41.987  30.377  -45.687  1.00 76.75 318 A 1 
ATOM 2489 C CA  . ASP A 0 318 . 43.339  29.992  -46.125  1.00 76.75 318 A 1 
ATOM 2490 C C   . ASP A 0 318 . 43.789  30.615  -47.468  1.00 76.75 318 A 1 
ATOM 2491 C CB  . ASP A 0 318 . 43.459  28.451  -46.155  1.00 76.75 318 A 1 
ATOM 2492 O O   . ASP A 0 318 . 43.038  30.770  -48.436  1.00 76.75 318 A 1 
ATOM 2493 C CG  . ASP A 0 318 . 44.782  27.945  -45.574  1.00 76.75 318 A 1 
ATOM 2494 O OD1 . ASP A 0 318 . 45.130  28.385  -44.458  1.00 76.75 318 A 1 
ATOM 2495 O OD2 . ASP A 0 318 . 45.521  27.231  -46.296  1.00 76.75 318 A 1 
ATOM 2496 N N   . THR A 0 319 . 45.074  30.970  -47.588  1.00 67.42 319 A 1 
ATOM 2497 C CA  . THR A 0 319 . 45.613  31.598  -48.813  1.00 67.42 319 A 1 
ATOM 2498 C C   . THR A 0 319 . 46.971  31.041  -49.226  1.00 67.42 319 A 1 
ATOM 2499 C CB  . THR A 0 319 . 45.681  33.129  -48.695  1.00 67.42 319 A 1 
ATOM 2500 O O   . THR A 0 319 . 47.899  30.974  -48.419  1.00 67.42 319 A 1 
ATOM 2501 C CG2 . THR A 0 319 . 44.308  33.788  -48.567  1.00 67.42 319 A 1 
ATOM 2502 O OG1 . THR A 0 319 . 46.446  33.540  -47.585  1.00 67.42 319 A 1 
ATOM 2503 N N   . TYR A 0 320 . 47.138  30.709  -50.516  1.00 67.12 320 A 1 
ATOM 2504 C CA  . TYR A 0 320 . 48.361  30.077  -51.024  1.00 67.12 320 A 1 
ATOM 2505 C C   . TYR A 0 320 . 48.867  30.636  -52.368  1.00 67.12 320 A 1 
ATOM 2506 C CB  . TYR A 0 320 . 48.197  28.548  -51.039  1.00 67.12 320 A 1 
ATOM 2507 O O   . TYR A 0 320 . 48.128  30.976  -53.296  1.00 67.12 320 A 1 
ATOM 2508 C CG  . TYR A 0 320 . 47.069  28.012  -51.902  1.00 67.12 320 A 1 
ATOM 2509 C CD1 . TYR A 0 320 . 45.804  27.760  -51.330  1.00 67.12 320 A 1 
ATOM 2510 C CD2 . TYR A 0 320 . 47.289  27.740  -53.267  1.00 67.12 320 A 1 
ATOM 2511 C CE1 . TYR A 0 320 . 44.754  27.253  -52.121  1.00 67.12 320 A 1 
ATOM 2512 C CE2 . TYR A 0 320 . 46.243  27.224  -54.058  1.00 67.12 320 A 1 
ATOM 2513 O OH  . TYR A 0 320 . 43.970  26.516  -54.278  1.00 67.12 320 A 1 
ATOM 2514 C CZ  . TYR A 0 320 . 44.972  26.984  -53.488  1.00 67.12 320 A 1 
ATOM 2515 N N   . GLY A 0 321 . 50.196  30.718  -52.487  1.00 58.16 321 A 1 
ATOM 2516 C CA  . GLY A 0 321 . 50.897  31.210  -53.674  1.00 58.16 321 A 1 
ATOM 2517 C C   . GLY A 0 321 . 51.642  30.102  -54.417  1.00 58.16 321 A 1 
ATOM 2518 O O   . GLY A 0 321 . 52.548  29.484  -53.859  1.00 58.16 321 A 1 
ATOM 2519 N N   . ALA A 0 322 . 51.321  29.875  -55.694  1.00 55.64 322 A 1 
ATOM 2520 C CA  . ALA A 0 322 . 51.972  28.840  -56.495  1.00 55.64 322 A 1 
ATOM 2521 C C   . ALA A 0 322 . 53.275  29.356  -57.141  1.00 55.64 322 A 1 
ATOM 2522 C CB  . ALA A 0 322 . 50.969  28.301  -57.520  1.00 55.64 322 A 1 
ATOM 2523 O O   . ALA A 0 322 . 53.257  30.189  -58.052  1.00 55.64 322 A 1 
ATOM 2524 N N   . GLN A 0 323 . 54.423  28.836  -56.696  1.00 52.85 323 A 1 
ATOM 2525 C CA  . GLN A 0 323 . 55.735  29.184  -57.251  1.00 52.85 323 A 1 
ATOM 2526 C C   . GLN A 0 323 . 56.032  28.380  -58.530  1.00 52.85 323 A 1 
ATOM 2527 C CB  . GLN A 0 323 . 56.813  29.007  -56.167  1.00 52.85 323 A 1 
ATOM 2528 O O   . GLN A 0 323 . 56.399  27.206  -58.468  1.00 52.85 323 A 1 
ATOM 2529 C CG  . GLN A 0 323 . 58.194  29.492  -56.642  1.00 52.85 323 A 1 
ATOM 2530 C CD  . GLN A 0 323 . 59.257  29.386  -55.552  1.00 52.85 323 A 1 
ATOM 2531 N NE2 . GLN A 0 323 . 60.453  28.944  -55.875  1.00 52.85 323 A 1 
ATOM 2532 O OE1 . GLN A 0 323 . 59.043  29.704  -54.396  1.00 52.85 323 A 1 
ATOM 2533 N N   . ALA A 0 324 . 55.906  29.024  -59.692  1.00 49.60 324 A 1 
ATOM 2534 C CA  . ALA A 0 324 . 56.292  28.460  -60.987  1.00 49.60 324 A 1 
ATOM 2535 C C   . ALA A 0 324 . 57.811  28.568  -61.237  1.00 49.60 324 A 1 
ATOM 2536 C CB  . ALA A 0 324 . 55.474  29.141  -62.090  1.00 49.60 324 A 1 
ATOM 2537 O O   . ALA A 0 324 . 58.454  29.516  -60.792  1.00 49.60 324 A 1 
ATOM 2538 N N   . TRP A 0 325 . 58.369  27.591  -61.958  1.00 42.57 325 A 1 
ATOM 2539 C CA  . TRP A 0 325 . 59.783  27.512  -62.343  1.00 42.57 325 A 1 
ATOM 2540 C C   . TRP A 0 325 . 59.849  27.433  -63.879  1.00 42.57 325 A 1 
ATOM 2541 C CB  . TRP A 0 325 . 60.458  26.279  -61.700  1.00 42.57 325 A 1 
ATOM 2542 O O   . TRP A 0 325 . 59.116  26.643  -64.474  1.00 42.57 325 A 1 
ATOM 2543 C CG  . TRP A 0 325 . 60.563  26.174  -60.194  1.00 42.57 325 A 1 
ATOM 2544 C CD1 . TRP A 0 325 . 59.576  26.406  -59.296  1.00 42.57 325 A 1 
ATOM 2545 C CD2 . TRP A 0 325 . 61.694  25.691  -59.392  1.00 42.57 325 A 1 
ATOM 2546 C CE2 . TRP A 0 325 . 61.311  25.684  -58.014  1.00 42.57 325 A 1 
ATOM 2547 C CE3 . TRP A 0 325 . 62.997  25.229  -59.685  1.00 42.57 325 A 1 
ATOM 2548 N NE1 . TRP A 0 325 . 60.017  26.150  -58.015  1.00 42.57 325 A 1 
ATOM 2549 C CH2 . TRP A 0 325 . 63.456  24.805  -57.319  1.00 42.57 325 A 1 
ATOM 2550 C CZ2 . TRP A 0 325 . 62.166  25.253  -56.988  1.00 42.57 325 A 1 
ATOM 2551 C CZ3 . TRP A 0 325 . 63.866  24.793  -58.664  1.00 42.57 325 A 1 
ATOM 2552 N N   . GLY A 0 326 . 60.700  28.238  -64.518  1.00 46.67 326 A 1 
ATOM 2553 C CA  . GLY A 0 326 . 60.856  28.322  -65.977  1.00 46.67 326 A 1 
ATOM 2554 C C   . GLY A 0 326 . 62.242  28.858  -66.343  1.00 46.67 326 A 1 
ATOM 2555 O O   . GLY A 0 326 . 62.905  29.439  -65.486  1.00 46.67 326 A 1 
ATOM 2556 N N   . LYS A 0 327 . 62.697  28.599  -67.573  1.00 44.78 327 A 1 
ATOM 2557 C CA  . LYS A 0 327 . 64.101  28.767  -67.975  1.00 44.78 327 A 1 
ATOM 2558 C C   . LYS A 0 327 . 64.522  30.185  -68.384  1.00 44.78 327 A 1 
ATOM 2559 C CB  . LYS A 0 327 . 64.442  27.788  -69.105  1.00 44.78 327 A 1 
ATOM 2560 O O   . LYS A 0 327 . 63.729  31.016  -68.823  1.00 44.78 327 A 1 
ATOM 2561 C CG  . LYS A 0 327 . 64.884  26.404  -68.610  1.00 44.78 327 A 1 
ATOM 2562 C CD  . LYS A 0 327 . 65.313  25.640  -69.865  1.00 44.78 327 A 1 
ATOM 2563 C CE  . LYS A 0 327 . 65.992  24.302  -69.601  1.00 44.78 327 A 1 
ATOM 2564 N NZ  . LYS A 0 327 . 66.498  23.800  -70.903  1.00 44.78 327 A 1 
ATOM 2565 N N   . ASP A 0 328 . 65.826  30.365  -68.252  1.00 36.39 328 A 1 
ATOM 2566 C CA  . ASP A 0 328 . 66.731  31.395  -68.747  1.00 36.39 328 A 1 
ATOM 2567 C C   . ASP A 0 328 . 67.009  31.294  -70.269  1.00 36.39 328 A 1 
ATOM 2568 C CB  . ASP A 0 328 . 68.025  31.322  -67.891  1.00 36.39 328 A 1 
ATOM 2569 O O   . ASP A 0 328 . 66.683  30.297  -70.914  1.00 36.39 328 A 1 
ATOM 2570 C CG  . ASP A 0 328 . 68.610  29.920  -67.550  1.00 36.39 328 A 1 
ATOM 2571 O OD1 . ASP A 0 328 . 67.964  28.871  -67.809  1.00 36.39 328 A 1 
ATOM 2572 O OD2 . ASP A 0 328 . 69.695  29.896  -66.938  1.00 36.39 328 A 1 
ATOM 2573 N N   . ARG A 0 329 . 67.571  32.359  -70.871  1.00 42.08 329 A 1 
ATOM 2574 C CA  . ARG A 0 329 . 67.810  32.484  -72.329  1.00 42.08 329 A 1 
ATOM 2575 C C   . ARG A 0 329 . 69.224  32.986  -72.657  1.00 42.08 329 A 1 
ATOM 2576 C CB  . ARG A 0 329 . 66.792  33.452  -72.968  1.00 42.08 329 A 1 
ATOM 2577 O O   . ARG A 0 329 . 69.503  34.176  -72.511  1.00 42.08 329 A 1 
ATOM 2578 C CG  . ARG A 0 329 . 65.366  32.921  -73.200  1.00 42.08 329 A 1 
ATOM 2579 C CD  . ARG A 0 329 . 64.577  34.036  -73.915  1.00 42.08 329 A 1 
ATOM 2580 N NE  . ARG A 0 329 . 63.235  33.632  -74.386  1.00 42.08 329 A 1 
ATOM 2581 N NH1 . ARG A 0 329 . 62.783  35.516  -75.627  1.00 42.08 329 A 1 
ATOM 2582 N NH2 . ARG A 0 329 . 61.297  33.871  -75.569  1.00 42.08 329 A 1 
ATOM 2583 C CZ  . ARG A 0 329 . 62.449  34.334  -75.187  1.00 42.08 329 A 1 
ATOM 2584 N N   . ASP A 0 330 . 70.057  32.124  -73.237  1.00 39.16 330 A 1 
ATOM 2585 C CA  . ASP A 0 330 . 71.353  32.501  -73.822  1.00 39.16 330 A 1 
ATOM 2586 C C   . ASP A 0 330 . 71.191  33.136  -75.219  1.00 39.16 330 A 1 
ATOM 2587 C CB  . ASP A 0 330 . 72.274  31.267  -73.923  1.00 39.16 330 A 1 
ATOM 2588 O O   . ASP A 0 330 . 70.619  32.540  -76.132  1.00 39.16 330 A 1 
ATOM 2589 C CG  . ASP A 0 330 . 73.052  30.929  -72.647  1.00 39.16 330 A 1 
ATOM 2590 O OD1 . ASP A 0 330 . 73.266  31.856  -71.837  1.00 39.16 330 A 1 
ATOM 2591 O OD2 . ASP A 0 330 . 73.542  29.780  -72.571  1.00 39.16 330 A 1 
ATOM 2592 N N   . VAL A 0 331 . 71.745  34.337  -75.440  1.00 41.64 331 A 1 
ATOM 2593 C CA  . VAL A 0 331 . 71.657  35.041  -76.739  1.00 41.64 331 A 1 
ATOM 2594 C C   . VAL A 0 331 . 72.992  35.025  -77.489  1.00 41.64 331 A 1 
ATOM 2595 C CB  . VAL A 0 331 . 71.090  36.468  -76.587  1.00 41.64 331 A 1 
ATOM 2596 O O   . VAL A 0 331 . 73.882  35.840  -77.241  1.00 41.64 331 A 1 
ATOM 2597 C CG1 . VAL A 0 331 . 70.977  37.179  -77.948  1.00 41.64 331 A 1 
ATOM 2598 C CG2 . VAL A 0 331 . 69.679  36.439  -75.980  1.00 41.64 331 A 1 
ATOM 2599 N N   . TYR A 0 332 . 73.114  34.142  -78.486  1.00 36.86 332 A 1 
ATOM 2600 C CA  . TYR A 0 332 . 74.262  34.106  -79.400  1.00 36.86 332 A 1 
ATOM 2601 C C   . TYR A 0 332 . 74.005  34.904  -80.695  1.00 36.86 332 A 1 
ATOM 2602 C CB  . TYR A 0 332 . 74.656  32.646  -79.679  1.00 36.86 332 A 1 
ATOM 2603 O O   . TYR A 0 332 . 73.195  34.509  -81.531  1.00 36.86 332 A 1 
ATOM 2604 C CG  . TYR A 0 332 . 75.928  32.533  -80.498  1.00 36.86 332 A 1 
ATOM 2605 C CD1 . TYR A 0 332 . 75.889  32.056  -81.823  1.00 36.86 332 A 1 
ATOM 2606 C CD2 . TYR A 0 332 . 77.147  32.968  -79.943  1.00 36.86 332 A 1 
ATOM 2607 C CE1 . TYR A 0 332 . 77.064  32.045  -82.600  1.00 36.86 332 A 1 
ATOM 2608 C CE2 . TYR A 0 332 . 78.314  32.995  -80.728  1.00 36.86 332 A 1 
ATOM 2609 O OH  . TYR A 0 332 . 79.366  32.672  -82.858  1.00 36.86 332 A 1 
ATOM 2610 C CZ  . TYR A 0 332 . 78.265  32.558  -82.070  1.00 36.86 332 A 1 
ATOM 2611 N N   . GLY A 0 333 . 74.702  36.027  -80.903  1.00 36.48 333 A 1 
ATOM 2612 C CA  . GLY A 0 333 . 74.524  36.894  -82.081  1.00 36.48 333 A 1 
ATOM 2613 C C   . GLY A 0 333 . 75.527  36.630  -83.212  1.00 36.48 333 A 1 
ATOM 2614 O O   . GLY A 0 333 . 76.649  37.134  -83.164  1.00 36.48 333 A 1 
ATOM 2615 N N   . ALA A 0 334 . 75.130  35.893  -84.256  1.00 34.08 334 A 1 
ATOM 2616 C CA  . ALA A 0 334 . 76.022  35.507  -85.354  1.00 34.08 334 A 1 
ATOM 2617 C C   . ALA A 0 334 . 75.808  36.280  -86.675  1.00 34.08 334 A 1 
ATOM 2618 C CB  . ALA A 0 334 . 75.914  33.995  -85.572  1.00 34.08 334 A 1 
ATOM 2619 O O   . ALA A 0 334 . 74.771  36.184  -87.324  1.00 34.08 334 A 1 
ATOM 2620 N N   . SER A 0 335 . 76.897  36.891  -87.154  1.00 36.26 335 A 1 
ATOM 2621 C CA  . SER A 0 335 . 77.162  37.327  -88.538  1.00 36.26 335 A 1 
ATOM 2622 C C   . SER A 0 335 . 76.411  38.537  -89.131  1.00 36.26 335 A 1 
ATOM 2623 C CB  . SER A 0 335 . 77.135  36.132  -89.507  1.00 36.26 335 A 1 
ATOM 2624 O O   . SER A 0 335 . 75.204  38.547  -89.341  1.00 36.26 335 A 1 
ATOM 2625 O OG  . SER A 0 335 . 75.829  35.707  -89.831  1.00 36.26 335 A 1 
ATOM 2626 N N   . SER A 0 336 . 77.208  39.492  -89.619  1.00 34.75 336 A 1 
ATOM 2627 C CA  . SER A 0 336 . 76.986  40.130  -90.919  1.00 34.75 336 A 1 
ATOM 2628 C C   . SER A 0 336 . 78.198  39.812  -91.809  1.00 34.75 336 A 1 
ATOM 2629 C CB  . SER A 0 336 . 76.695  41.629  -90.764  1.00 34.75 336 A 1 
ATOM 2630 O O   . SER A 0 336 . 79.345  40.106  -91.469  1.00 34.75 336 A 1 
ATOM 2631 O OG  . SER A 0 336 . 77.734  42.307  -90.086  1.00 34.75 336 A 1 
ATOM 2632 N N   . TYR A 0 337 . 77.980  39.096  -92.917  1.00 32.02 337 A 1 
ATOM 2633 C CA  . TYR A 0 337 . 79.070  38.453  -93.665  1.00 32.02 337 A 1 
ATOM 2634 C C   . TYR A 0 337 . 79.599  39.346  -94.806  1.00 32.02 337 A 1 
ATOM 2635 C CB  . TYR A 0 337 . 78.644  37.039  -94.109  1.00 32.02 337 A 1 
ATOM 2636 O O   . TYR A 0 337 . 79.053  39.372  -95.904  1.00 32.02 337 A 1 
ATOM 2637 C CG  . TYR A 0 337 . 79.739  35.983  -94.030  1.00 32.02 337 A 1 
ATOM 2638 C CD1 . TYR A 0 337 . 80.646  35.804  -95.094  1.00 32.02 337 A 1 
ATOM 2639 C CD2 . TYR A 0 337 . 79.816  35.141  -92.900  1.00 32.02 337 A 1 
ATOM 2640 C CE1 . TYR A 0 337 . 81.612  34.777  -95.035  1.00 32.02 337 A 1 
ATOM 2641 C CE2 . TYR A 0 337 . 80.779  34.115  -92.837  1.00 32.02 337 A 1 
ATOM 2642 O OH  . TYR A 0 337 . 82.588  32.919  -93.871  1.00 32.02 337 A 1 
ATOM 2643 C CZ  . TYR A 0 337 . 81.675  33.925  -93.911  1.00 32.02 337 A 1 
ATOM 2644 N N   . GLY A 0 338 . 80.683  40.075  -94.523  1.00 32.40 338 A 1 
ATOM 2645 C CA  . GLY A 0 338 . 81.691  40.592  -95.464  1.00 32.40 338 A 1 
ATOM 2646 C C   . GLY A 0 338 . 81.270  41.272  -96.783  1.00 32.40 338 A 1 
ATOM 2647 O O   . GLY A 0 338 . 81.173  40.609  -97.817  1.00 32.40 338 A 1 
ATOM 2648 N N   . LYS A 0 339 . 81.293  42.618  -96.817  1.00 30.28 339 A 1 
ATOM 2649 C CA  . LYS A 0 339 . 81.781  43.373  -97.997  1.00 30.28 339 A 1 
ATOM 2650 C C   . LYS A 0 339 . 82.149  44.839  -97.698  1.00 30.28 339 A 1 
ATOM 2651 C CB  . LYS A 0 339 . 80.751  43.322  -99.151  1.00 30.28 339 A 1 
ATOM 2652 O O   . LYS A 0 339 . 81.281  45.606  -97.308  1.00 30.28 339 A 1 
ATOM 2653 C CG  . LYS A 0 339 . 81.412  42.791  -100.432 1.00 30.28 339 A 1 
ATOM 2654 C CD  . LYS A 0 339 . 80.406  42.736  -101.585 1.00 30.28 339 A 1 
ATOM 2655 C CE  . LYS A 0 339 . 81.065  42.116  -102.822 1.00 30.28 339 A 1 
ATOM 2656 N NZ  . LYS A 0 339 . 80.104  42.022  -103.949 1.00 30.28 339 A 1 
ATOM 2657 N N   . ALA A 0 340 . 83.391  45.216  -98.040  1.00 28.83 340 A 1 
ATOM 2658 C CA  . ALA A 0 340 . 83.966  46.578  -98.018  1.00 28.83 340 A 1 
ATOM 2659 C C   . ALA A 0 340 . 84.027  47.275  -96.627  1.00 28.83 340 A 1 
ATOM 2660 C CB  . ALA A 0 340 . 83.277  47.416  -99.108  1.00 28.83 340 A 1 
ATOM 2661 O O   . ALA A 0 340 . 83.296  46.913  -95.718  1.00 28.83 340 A 1 
ATOM 2662 N N   . ALA A 0 341 . 84.911  48.247  -96.363  1.00 29.72 341 A 1 
ATOM 2663 C CA  . ALA A 0 341 . 85.986  48.837  -97.177  1.00 29.72 341 A 1 
ATOM 2664 C C   . ALA A 0 341 . 87.311  48.925  -96.376  1.00 29.72 341 A 1 
ATOM 2665 C CB  . ALA A 0 341 . 85.539  50.226  -97.656  1.00 29.72 341 A 1 
ATOM 2666 O O   . ALA A 0 341 . 87.339  48.693  -95.172  1.00 29.72 341 A 1 
ATOM 2667 N N   . SER A 0 342 . 88.424  49.231  -97.048  1.00 29.93 342 A 1 
ATOM 2668 C CA  . SER A 0 342 . 89.785  49.170  -96.490  1.00 29.93 342 A 1 
ATOM 2669 C C   . SER A 0 342 . 90.318  50.499  -95.933  1.00 29.93 342 A 1 
ATOM 2670 C CB  . SER A 0 342 . 90.732  48.724  -97.613  1.00 29.93 342 A 1 
ATOM 2671 O O   . SER A 0 342 . 90.401  51.453  -96.701  1.00 29.93 342 A 1 
ATOM 2672 O OG  . SER A 0 342 . 90.595  49.592  -98.727  1.00 29.93 342 A 1 
ATOM 2673 N N   . MET A 0 343 . 90.804  50.498  -94.682  1.00 32.42 343 A 1 
ATOM 2674 C CA  . MET A 0 343 . 91.930  51.283  -94.106  1.00 32.42 343 A 1 
ATOM 2675 C C   . MET A 0 343 . 92.139  50.763  -92.655  1.00 32.42 343 A 1 
ATOM 2676 C CB  . MET A 0 343 . 91.626  52.801  -94.129  1.00 32.42 343 A 1 
ATOM 2677 O O   . MET A 0 343 . 91.161  50.664  -91.928  1.00 32.42 343 A 1 
ATOM 2678 C CG  . MET A 0 343 . 92.180  53.496  -95.390  1.00 32.42 343 A 1 
ATOM 2679 S SD  . MET A 0 343 . 91.160  54.852  -96.046  1.00 32.42 343 A 1 
ATOM 2680 C CE  . MET A 0 343 . 91.896  55.056  -97.690  1.00 32.42 343 A 1 
ATOM 2681 N N   . LYS A 0 344 . 93.269  50.138  -92.260  1.00 32.89 344 A 1 
ATOM 2682 C CA  . LYS A 0 344 . 94.560  50.729  -91.803  1.00 32.89 344 A 1 
ATOM 2683 C C   . LYS A 0 344 . 94.355  51.700  -90.605  1.00 32.89 344 A 1 
ATOM 2684 C CB  . LYS A 0 344 . 95.344  51.339  -92.993  1.00 32.89 344 A 1 
ATOM 2685 O O   . LYS A 0 344 . 93.578  52.627  -90.770  1.00 32.89 344 A 1 
ATOM 2686 C CG  . LYS A 0 344 . 96.638  50.570  -93.325  1.00 32.89 344 A 1 
ATOM 2687 C CD  . LYS A 0 344 . 97.564  51.410  -94.221  1.00 32.89 344 A 1 
ATOM 2688 C CE  . LYS A 0 344 . 98.988  50.831  -94.265  1.00 32.89 344 A 1 
ATOM 2689 N NZ  . LYS A 0 344 . 100.001 51.865  -93.935  1.00 32.89 344 A 1 
ATOM 2690 N N   . GLU A 0 345 . 94.965  51.566  -89.410  1.00 33.96 345 A 1 
ATOM 2691 C CA  . GLU A 0 345 . 96.242  50.937  -88.967  1.00 33.96 345 A 1 
ATOM 2692 C C   . GLU A 0 345 . 96.207  50.327  -87.520  1.00 33.96 345 A 1 
ATOM 2693 C CB  . GLU A 0 345 . 97.335  52.040  -89.025  1.00 33.96 345 A 1 
ATOM 2694 O O   . GLU A 0 345 . 95.364  50.716  -86.725  1.00 33.96 345 A 1 
ATOM 2695 C CG  . GLU A 0 345 . 97.803  52.235  -90.472  1.00 33.96 345 A 1 
ATOM 2696 C CD  . GLU A 0 345 . 98.706  53.432  -90.783  1.00 33.96 345 A 1 
ATOM 2697 O OE1 . GLU A 0 345 . 99.493  53.259  -91.750  1.00 33.96 345 A 1 
ATOM 2698 O OE2 . GLU A 0 345 . 98.541  54.513  -90.194  1.00 33.96 345 A 1 
ATOM 2699 N N   . TYR A 0 346 . 97.091  49.335  -87.252  1.00 31.99 346 A 1 
ATOM 2700 C CA  . TYR A 0 346 . 98.008  49.066  -86.090  1.00 31.99 346 A 1 
ATOM 2701 C C   . TYR A 0 346 . 97.750  49.680  -84.664  1.00 31.99 346 A 1 
ATOM 2702 C CB  . TYR A 0 346 . 99.403  49.465  -86.629  1.00 31.99 346 A 1 
ATOM 2703 O O   . TYR A 0 346 . 97.281  50.805  -84.587  1.00 31.99 346 A 1 
ATOM 2704 C CG  . TYR A 0 346 . 100.232 48.333  -87.222  1.00 31.99 346 A 1 
ATOM 2705 C CD1 . TYR A 0 346 . 101.513 48.093  -86.697  1.00 31.99 346 A 1 
ATOM 2706 C CD2 . TYR A 0 346 . 99.749  47.514  -88.267  1.00 31.99 346 A 1 
ATOM 2707 C CE1 . TYR A 0 346 . 102.276 46.998  -87.134  1.00 31.99 346 A 1 
ATOM 2708 C CE2 . TYR A 0 346 . 100.526 46.433  -88.735  1.00 31.99 346 A 1 
ATOM 2709 O OH  . TYR A 0 346 . 102.504 45.084  -88.557  1.00 31.99 346 A 1 
ATOM 2710 C CZ  . TYR A 0 346 . 101.779 46.158  -88.148  1.00 31.99 346 A 1 
ATOM 2711 N N   . ASP A 0 347 . 98.107  49.095  -83.486  1.00 39.12 347 A 1 
ATOM 2712 C CA  . ASP A 0 347 . 98.958  47.923  -83.091  1.00 39.12 347 A 1 
ATOM 2713 C C   . ASP A 0 347 . 98.752  47.428  -81.595  1.00 39.12 347 A 1 
ATOM 2714 C CB  . ASP A 0 347 . 100.437 48.359  -83.222  1.00 39.12 347 A 1 
ATOM 2715 O O   . ASP A 0 347 . 98.190  48.186  -80.808  1.00 39.12 347 A 1 
ATOM 2716 C CG  . ASP A 0 347 . 101.402 47.217  -83.539  1.00 39.12 347 A 1 
ATOM 2717 O OD1 . ASP A 0 347 . 100.995 46.039  -83.444  1.00 39.12 347 A 1 
ATOM 2718 O OD2 . ASP A 0 347 . 102.578 47.505  -83.847  1.00 39.12 347 A 1 
ATOM 2719 N N   . GLN A 0 348 . 99.246  46.209  -81.225  1.00 38.48 348 A 1 
ATOM 2720 C CA  . GLN A 0 348 . 99.637  45.565  -79.899  1.00 38.48 348 A 1 
ATOM 2721 C C   . GLN A 0 348 . 98.854  45.802  -78.544  1.00 38.48 348 A 1 
ATOM 2722 C CB  . GLN A 0 348 . 101.144 45.873  -79.704  1.00 38.48 348 A 1 
ATOM 2723 O O   . GLN A 0 348 . 98.270  46.859  -78.360  1.00 38.48 348 A 1 
ATOM 2724 C CG  . GLN A 0 348 . 102.053 44.942  -80.533  1.00 38.48 348 A 1 
ATOM 2725 C CD  . GLN A 0 348 . 103.455 45.505  -80.763  1.00 38.48 348 A 1 
ATOM 2726 N NE2 . GLN A 0 348 . 103.817 45.877  -81.967  1.00 38.48 348 A 1 
ATOM 2727 O OE1 . GLN A 0 348 . 104.266 45.601  -79.857  1.00 38.48 348 A 1 
ATOM 2728 N N   . TYR A 0 349 . 98.850  44.989  -77.440  1.00 36.06 349 A 1 
ATOM 2729 C CA  . TYR A 0 349 . 99.124  43.566  -76.995  1.00 36.06 349 A 1 
ATOM 2730 C C   . TYR A 0 349 . 98.956  43.475  -75.413  1.00 36.06 349 A 1 
ATOM 2731 C CB  . TYR A 0 349 . 100.565 43.190  -77.380  1.00 36.06 349 A 1 
ATOM 2732 O O   . TYR A 0 349 . 99.038  44.535  -74.803  1.00 36.06 349 A 1 
ATOM 2733 C CG  . TYR A 0 349 . 101.017 41.820  -76.919  1.00 36.06 349 A 1 
ATOM 2734 C CD1 . TYR A 0 349 . 101.707 41.685  -75.698  1.00 36.06 349 A 1 
ATOM 2735 C CD2 . TYR A 0 349 . 100.732 40.680  -77.696  1.00 36.06 349 A 1 
ATOM 2736 C CE1 . TYR A 0 349 . 102.079 40.410  -75.234  1.00 36.06 349 A 1 
ATOM 2737 C CE2 . TYR A 0 349 . 101.111 39.402  -77.238  1.00 36.06 349 A 1 
ATOM 2738 O OH  . TYR A 0 349 . 102.099 38.032  -75.535  1.00 36.06 349 A 1 
ATOM 2739 C CZ  . TYR A 0 349 . 101.773 39.265  -75.999  1.00 36.06 349 A 1 
ATOM 2740 N N   . GLY A 0 350 . 98.763  42.403  -74.584  1.00 39.74 350 A 1 
ATOM 2741 C CA  . GLY A 0 350 . 98.433  40.942  -74.662  1.00 39.74 350 A 1 
ATOM 2742 C C   . GLY A 0 350 . 98.788  40.083  -73.373  1.00 39.74 350 A 1 
ATOM 2743 O O   . GLY A 0 350 . 99.945  40.086  -72.967  1.00 39.74 350 A 1 
ATOM 2744 N N   . GLY A 0 351 . 97.858  39.313  -72.738  1.00 38.15 351 A 1 
ATOM 2745 C CA  . GLY A 0 351 . 98.059  38.380  -71.554  1.00 38.15 351 A 1 
ATOM 2746 C C   . GLY A 0 351 . 96.745  38.073  -70.751  1.00 38.15 351 A 1 
ATOM 2747 O O   . GLY A 0 351 . 95.803  38.830  -70.961  1.00 38.15 351 A 1 
ATOM 2748 N N   . TYR A 0 352 . 96.448  37.047  -69.900  1.00 38.15 352 A 1 
ATOM 2749 C CA  . TYR A 0 352 . 97.019  35.779  -69.308  1.00 38.15 352 A 1 
ATOM 2750 C C   . TYR A 0 352 . 97.832  35.840  -67.969  1.00 38.15 352 A 1 
ATOM 2751 C CB  . TYR A 0 352 . 97.637  34.888  -70.397  1.00 38.15 352 A 1 
ATOM 2752 O O   . TYR A 0 352 . 98.612  36.770  -67.826  1.00 38.15 352 A 1 
ATOM 2753 C CG  . TYR A 0 352 . 96.691  34.605  -71.556  1.00 38.15 352 A 1 
ATOM 2754 C CD1 . TYR A 0 352 . 95.489  33.904  -71.324  1.00 38.15 352 A 1 
ATOM 2755 C CD2 . TYR A 0 352 . 96.982  35.078  -72.853  1.00 38.15 352 A 1 
ATOM 2756 C CE1 . TYR A 0 352 . 94.570  33.707  -72.372  1.00 38.15 352 A 1 
ATOM 2757 C CE2 . TYR A 0 352 . 96.064  34.882  -73.904  1.00 38.15 352 A 1 
ATOM 2758 O OH  . TYR A 0 352 . 93.945  34.026  -74.659  1.00 38.15 352 A 1 
ATOM 2759 C CZ  . TYR A 0 352 . 94.850  34.203  -73.661  1.00 38.15 352 A 1 
ATOM 2760 N N   . GLY A 0 353 . 97.738  34.927  -66.952  1.00 40.38 353 A 1 
ATOM 2761 C CA  . GLY A 0 353 . 97.043  33.604  -66.754  1.00 40.38 353 A 1 
ATOM 2762 C C   . GLY A 0 353 . 96.819  33.130  -65.258  1.00 40.38 353 A 1 
ATOM 2763 O O   . GLY A 0 353 . 96.942  33.957  -64.362  1.00 40.38 353 A 1 
ATOM 2764 N N   . SER A 0 354 . 96.443  31.850  -64.968  1.00 38.02 354 A 1 
ATOM 2765 C CA  . SER A 0 354 . 95.531  31.437  -63.828  1.00 38.02 354 A 1 
ATOM 2766 C C   . SER A 0 354 . 95.656  30.021  -63.140  1.00 38.02 354 A 1 
ATOM 2767 C CB  . SER A 0 354 . 94.129  31.416  -64.452  1.00 38.02 354 A 1 
ATOM 2768 O O   . SER A 0 354 . 96.326  29.149  -63.688  1.00 38.02 354 A 1 
ATOM 2769 O OG  . SER A 0 354 . 94.106  30.470  -65.516  1.00 38.02 354 A 1 
ATOM 2770 N N   . GLY A 0 355 . 94.872  29.734  -62.056  1.00 42.05 355 A 1 
ATOM 2771 C CA  . GLY A 0 355 . 94.409  28.384  -61.546  1.00 42.05 355 A 1 
ATOM 2772 C C   . GLY A 0 355 . 94.249  28.237  -59.990  1.00 42.05 355 A 1 
ATOM 2773 O O   . GLY A 0 355 . 94.783  29.099  -59.304  1.00 42.05 355 A 1 
ATOM 2774 N N   . ALA A 0 356 . 93.629  27.220  -59.319  1.00 41.11 356 A 1 
ATOM 2775 C CA  . ALA A 0 356 . 92.578  26.190  -59.613  1.00 41.11 356 A 1 
ATOM 2776 C C   . ALA A 0 356 . 92.187  25.282  -58.361  1.00 41.11 356 A 1 
ATOM 2777 C CB  . ALA A 0 356 . 93.093  25.269  -60.732  1.00 41.11 356 A 1 
ATOM 2778 O O   . ALA A 0 356 . 93.006  25.165  -57.457  1.00 41.11 356 A 1 
ATOM 2779 N N   . ALA A 0 357 . 91.028  24.557  -58.387  1.00 40.09 357 A 1 
ATOM 2780 C CA  . ALA A 0 357 . 90.583  23.337  -57.598  1.00 40.09 357 A 1 
ATOM 2781 C C   . ALA A 0 357 . 90.123  23.407  -56.086  1.00 40.09 357 A 1 
ATOM 2782 C CB  . ALA A 0 357 . 91.659  22.251  -57.798  1.00 40.09 357 A 1 
ATOM 2783 O O   . ALA A 0 357 . 90.679  24.210  -55.349  1.00 40.09 357 A 1 
ATOM 2784 N N   . ALA A 0 358 . 89.207  22.565  -55.502  1.00 39.71 358 A 1 
ATOM 2785 C CA  . ALA A 0 358 . 88.111  21.653  -55.993  1.00 39.71 358 A 1 
ATOM 2786 C C   . ALA A 0 358 . 87.162  20.990  -54.892  1.00 39.71 358 A 1 
ATOM 2787 C CB  . ALA A 0 358 . 88.741  20.489  -56.776  1.00 39.71 358 A 1 
ATOM 2788 O O   . ALA A 0 358 . 87.638  20.713  -53.796  1.00 39.71 358 A 1 
ATOM 2789 N N   . GLN A 0 359 . 85.899  20.614  -55.275  1.00 40.46 359 A 1 
ATOM 2790 C CA  . GLN A 0 359 . 84.922  19.567  -54.752  1.00 40.46 359 A 1 
ATOM 2791 C C   . GLN A 0 359 . 84.212  19.694  -53.349  1.00 40.46 359 A 1 
ATOM 2792 C CB  . GLN A 0 359 . 85.606  18.189  -54.914  1.00 40.46 359 A 1 
ATOM 2793 O O   . GLN A 0 359 . 84.826  20.211  -52.428  1.00 40.46 359 A 1 
ATOM 2794 C CG  . GLN A 0 359 . 84.681  16.990  -54.645  1.00 40.46 359 A 1 
ATOM 2795 C CD  . GLN A 0 359 . 85.321  15.628  -54.891  1.00 40.46 359 A 1 
ATOM 2796 N NE2 . GLN A 0 359 . 84.641  14.565  -54.523  1.00 40.46 359 A 1 
ATOM 2797 O OE1 . GLN A 0 359 . 86.413  15.480  -55.412  1.00 40.46 359 A 1 
ATOM 2798 N N   . GLY A 0 360 . 82.976  19.191  -53.027  1.00 41.26 360 A 1 
ATOM 2799 C CA  . GLY A 0 360 . 81.743  18.782  -53.793  1.00 41.26 360 A 1 
ATOM 2800 C C   . GLY A 0 360 . 81.008  17.416  -53.469  1.00 41.26 360 A 1 
ATOM 2801 O O   . GLY A 0 360 . 81.583  16.382  -53.808  1.00 41.26 360 A 1 
ATOM 2802 N N   . SER A 0 361 . 79.756  17.373  -52.904  1.00 41.59 361 A 1 
ATOM 2803 C CA  . SER A 0 361 . 78.724  16.238  -52.835  1.00 41.59 361 A 1 
ATOM 2804 C C   . SER A 0 361 . 77.507  16.524  -51.871  1.00 41.59 361 A 1 
ATOM 2805 C CB  . SER A 0 361 . 79.362  14.952  -52.279  1.00 41.59 361 A 1 
ATOM 2806 O O   . SER A 0 361 . 77.669  17.438  -51.073  1.00 41.59 361 A 1 
ATOM 2807 O OG  . SER A 0 361 . 80.076  14.288  -53.297  1.00 41.59 361 A 1 
ATOM 2808 N N   . SER A 0 362 . 76.364  15.780  -51.719  1.00 36.07 362 A 1 
ATOM 2809 C CA  . SER A 0 362 . 75.395  15.040  -52.613  1.00 36.07 362 A 1 
ATOM 2810 C C   . SER A 0 362 . 74.160  14.385  -51.851  1.00 36.07 362 A 1 
ATOM 2811 C CB  . SER A 0 362 . 76.096  13.910  -53.375  1.00 36.07 362 A 1 
ATOM 2812 O O   . SER A 0 362 . 74.315  14.076  -50.674  1.00 36.07 362 A 1 
ATOM 2813 O OG  . SER A 0 362 . 75.268  13.502  -54.446  1.00 36.07 362 A 1 
ATOM 2814 N N   . TYR A 0 363 . 73.019  14.063  -52.533  1.00 37.78 363 A 1 
ATOM 2815 C CA  . TYR A 0 363 . 71.789  13.242  -52.154  1.00 37.78 363 A 1 
ATOM 2816 C C   . TYR A 0 363 . 70.787  13.739  -51.050  1.00 37.78 363 A 1 
ATOM 2817 C CB  . TYR A 0 363 . 72.206  11.789  -51.861  1.00 37.78 363 A 1 
ATOM 2818 O O   . TYR A 0 363 . 71.181  14.560  -50.234  1.00 37.78 363 A 1 
ATOM 2819 C CG  . TYR A 0 363 . 72.887  11.069  -53.011  1.00 37.78 363 A 1 
ATOM 2820 C CD1 . TYR A 0 363 . 72.122  10.630  -54.109  1.00 37.78 363 A 1 
ATOM 2821 C CD2 . TYR A 0 363 . 74.272  10.812  -52.971  1.00 37.78 363 A 1 
ATOM 2822 C CE1 . TYR A 0 363 . 72.739  9.940   -55.169  1.00 37.78 363 A 1 
ATOM 2823 C CE2 . TYR A 0 363 . 74.895  10.123  -54.031  1.00 37.78 363 A 1 
ATOM 2824 O OH  . TYR A 0 363 . 74.711  9.006   -56.153  1.00 37.78 363 A 1 
ATOM 2825 C CZ  . TYR A 0 363 . 74.125  9.683   -55.131  1.00 37.78 363 A 1 
ATOM 2826 N N   . GLY A 0 364 . 69.490  13.324  -50.896  1.00 41.49 364 A 1 
ATOM 2827 C CA  . GLY A 0 364 . 68.469  12.529  -51.677  1.00 41.49 364 A 1 
ATOM 2828 C C   . GLY A 0 364 . 67.868  11.265  -50.959  1.00 41.49 364 A 1 
ATOM 2829 O O   . GLY A 0 364 . 68.664  10.558  -50.356  1.00 41.49 364 A 1 
ATOM 2830 N N   . GLY A 0 365 . 66.574  10.816  -50.964  1.00 41.15 365 A 1 
ATOM 2831 C CA  . GLY A 0 365 . 65.209  11.276  -51.406  1.00 41.15 365 A 1 
ATOM 2832 C C   . GLY A 0 365 . 64.105  10.132  -51.414  1.00 41.15 365 A 1 
ATOM 2833 O O   . GLY A 0 365 . 64.494  8.976   -51.538  1.00 41.15 365 A 1 
ATOM 2834 N N   . SER A 0 366 . 62.762  10.375  -51.293  1.00 43.14 366 A 1 
ATOM 2835 C CA  . SER A 0 366 . 61.646  9.344   -51.405  1.00 43.14 366 A 1 
ATOM 2836 C C   . SER A 0 366 . 60.214  9.896   -51.766  1.00 43.14 366 A 1 
ATOM 2837 C CB  . SER A 0 366 . 61.539  8.533   -50.107  1.00 43.14 366 A 1 
ATOM 2838 O O   . SER A 0 366 . 60.015  11.100  -51.607  1.00 43.14 366 A 1 
ATOM 2839 O OG  . SER A 0 366 . 60.696  7.414   -50.316  1.00 43.14 366 A 1 
ATOM 2840 N N   . LYS A 0 367 . 59.239  9.095   -52.311  1.00 40.82 367 A 1 
ATOM 2841 C CA  . LYS A 0 367 . 58.016  9.596   -53.057  1.00 40.82 367 A 1 
ATOM 2842 C C   . LYS A 0 367 . 56.844  8.598   -53.459  1.00 40.82 367 A 1 
ATOM 2843 C CB  . LYS A 0 367 . 58.600  10.147  -54.381  1.00 40.82 367 A 1 
ATOM 2844 O O   . LYS A 0 367 . 57.143  7.506   -53.929  1.00 40.82 367 A 1 
ATOM 2845 C CG  . LYS A 0 367 . 57.800  11.258  -55.064  1.00 40.82 367 A 1 
ATOM 2846 C CD  . LYS A 0 367 . 58.422  11.521  -56.443  1.00 40.82 367 A 1 
ATOM 2847 C CE  . LYS A 0 367 . 57.685  12.641  -57.178  1.00 40.82 367 A 1 
ATOM 2848 N NZ  . LYS A 0 367 . 58.319  12.926  -58.490  1.00 40.82 367 A 1 
ATOM 2849 N N   . THR A 0 368 . 55.558  9.057   -53.531  1.00 38.29 368 A 1 
ATOM 2850 C CA  . THR A 0 368 . 54.355  8.579   -54.362  1.00 38.29 368 A 1 
ATOM 2851 C C   . THR A 0 368 . 53.694  7.166   -54.129  1.00 38.29 368 A 1 
ATOM 2852 C CB  . THR A 0 368 . 54.574  8.877   -55.856  1.00 38.29 368 A 1 
ATOM 2853 O O   . THR A 0 368 . 54.211  6.454   -53.283  1.00 38.29 368 A 1 
ATOM 2854 C CG2 . THR A 0 368 . 54.120  10.288  -56.232  1.00 38.29 368 A 1 
ATOM 2855 O OG1 . THR A 0 368 . 55.913  8.731   -56.275  1.00 38.29 368 A 1 
ATOM 2856 N N   . VAL A 0 369 . 52.552  6.658   -54.711  1.00 40.00 369 A 1 
ATOM 2857 C CA  . VAL A 0 369 . 51.633  6.933   -55.899  1.00 40.00 369 A 1 
ATOM 2858 C C   . VAL A 0 369 . 50.116  6.460   -55.714  1.00 40.00 369 A 1 
ATOM 2859 C CB  . VAL A 0 369 . 52.176  6.260   -57.203  1.00 40.00 369 A 1 
ATOM 2860 O O   . VAL A 0 369 . 49.725  6.216   -54.579  1.00 40.00 369 A 1 
ATOM 2861 C CG1 . VAL A 0 369 . 52.172  7.293   -58.344  1.00 40.00 369 A 1 
ATOM 2862 C CG2 . VAL A 0 369 . 53.539  5.550   -57.138  1.00 40.00 369 A 1 
ATOM 2863 N N   . LYS A 0 370 . 49.242  6.356   -56.773  1.00 44.36 370 A 1 
ATOM 2864 C CA  . LYS A 0 370 . 47.797  5.861   -56.794  1.00 44.36 370 A 1 
ATOM 2865 C C   . LYS A 0 370 . 47.325  5.244   -58.176  1.00 44.36 370 A 1 
ATOM 2866 C CB  . LYS A 0 370 . 46.856  6.987   -56.298  1.00 44.36 370 A 1 
ATOM 2867 O O   . LYS A 0 370 . 48.230  4.849   -58.895  1.00 44.36 370 A 1 
ATOM 2868 C CG  . LYS A 0 370 . 45.980  6.552   -55.109  1.00 44.36 370 A 1 
ATOM 2869 C CD  . LYS A 0 370 . 44.991  7.659   -54.696  1.00 44.36 370 A 1 
ATOM 2870 C CE  . LYS A 0 370 . 44.172  7.229   -53.467  1.00 44.36 370 A 1 
ATOM 2871 N NZ  . LYS A 0 370 . 43.179  8.259   -53.055  1.00 44.36 370 A 1 
ATOM 2872 N N   . THR A 0 371 . 46.019  5.153   -58.574  1.00 41.64 371 A 1 
ATOM 2873 C CA  . THR A 0 371 . 45.391  4.561   -59.844  1.00 41.64 371 A 1 
ATOM 2874 C C   . THR A 0 371 . 43.922  5.072   -60.131  1.00 41.64 371 A 1 
ATOM 2875 C CB  . THR A 0 371 . 45.262  3.028   -59.692  1.00 41.64 371 A 1 
ATOM 2876 O O   . THR A 0 371 . 43.351  5.583   -59.173  1.00 41.64 371 A 1 
ATOM 2877 C CG2 . THR A 0 371 . 46.570  2.278   -59.895  1.00 41.64 371 A 1 
ATOM 2878 O OG1 . THR A 0 371 . 44.802  2.679   -58.407  1.00 41.64 371 A 1 
ATOM 2879 N N   . ALA A 0 372 . 43.163  5.000   -61.278  1.00 44.09 372 A 1 
ATOM 2880 C CA  . ALA A 0 372 . 43.298  4.759   -62.765  1.00 44.09 372 A 1 
ATOM 2881 C C   . ALA A 0 372 . 41.921  4.975   -63.574  1.00 44.09 372 A 1 
ATOM 2882 C CB  . ALA A 0 372 . 43.815  3.328   -62.981  1.00 44.09 372 A 1 
ATOM 2883 O O   . ALA A 0 372 . 40.955  5.392   -62.947  1.00 44.09 372 A 1 
ATOM 2884 N N   . ALA A 0 373 . 41.814  4.650   -64.907  1.00 46.52 373 A 1 
ATOM 2885 C CA  . ALA A 0 373 . 40.611  4.349   -65.806  1.00 46.52 373 A 1 
ATOM 2886 C C   . ALA A 0 373 . 40.038  5.343   -66.931  1.00 46.52 373 A 1 
ATOM 2887 C CB  . ALA A 0 373 . 39.492  3.670   -64.997  1.00 46.52 373 A 1 
ATOM 2888 O O   . ALA A 0 373 . 40.144  6.552   -66.749  1.00 46.52 373 A 1 
ATOM 2889 N N   . PRO A 0 374 . 39.487  4.887   -68.127  1.00 61.47 374 A 1 
ATOM 2890 C CA  . PRO A 0 374 . 39.644  5.633   -69.435  1.00 61.47 374 A 1 
ATOM 2891 C C   . PRO A 0 374 . 38.620  5.556   -70.661  1.00 61.47 374 A 1 
ATOM 2892 C CB  . PRO A 0 374 . 40.899  4.903   -69.929  1.00 61.47 374 A 1 
ATOM 2893 O O   . PRO A 0 374 . 37.702  4.733   -70.701  1.00 61.47 374 A 1 
ATOM 2894 C CG  . PRO A 0 374 . 40.549  3.428   -69.659  1.00 61.47 374 A 1 
ATOM 2895 C CD  . PRO A 0 374 . 39.509  3.485   -68.532  1.00 61.47 374 A 1 
ATOM 2896 N N   . SER A 0 375 . 38.983  6.251   -71.788  1.00 42.73 375 A 1 
ATOM 2897 C CA  . SER A 0 375 . 38.705  6.036   -73.275  1.00 42.73 375 A 1 
ATOM 2898 C C   . SER A 0 375 . 37.360  6.528   -73.915  1.00 42.73 375 A 1 
ATOM 2899 C CB  . SER A 0 375 . 39.009  4.578   -73.631  1.00 42.73 375 A 1 
ATOM 2900 O O   . SER A 0 375 . 36.399  6.628   -73.167  1.00 42.73 375 A 1 
ATOM 2901 O OG  . SER A 0 375 . 38.003  3.731   -73.104  1.00 42.73 375 A 1 
ATOM 2902 N N   . LYS A 0 376 . 37.112  6.833   -75.232  1.00 42.18 376 A 1 
ATOM 2903 C CA  . LYS A 0 376 . 37.670  6.656   -76.643  1.00 42.18 376 A 1 
ATOM 2904 C C   . LYS A 0 376 . 37.350  7.942   -77.520  1.00 42.18 376 A 1 
ATOM 2905 C CB  . LYS A 0 376 . 36.939  5.474   -77.345  1.00 42.18 376 A 1 
ATOM 2906 O O   . LYS A 0 376 . 36.799  8.855   -76.925  1.00 42.18 376 A 1 
ATOM 2907 C CG  . LYS A 0 376 . 36.957  4.059   -76.738  1.00 42.18 376 A 1 
ATOM 2908 C CD  . LYS A 0 376 . 35.885  3.812   -75.662  1.00 42.18 376 A 1 
ATOM 2909 C CE  . LYS A 0 376 . 36.002  2.398   -75.077  1.00 42.18 376 A 1 
ATOM 2910 N NZ  . LYS A 0 376 . 35.553  2.372   -73.662  1.00 42.18 376 A 1 
ATOM 2911 N N   . GLY A 0 377 . 37.532  8.165   -78.858  1.00 38.54 377 A 1 
ATOM 2912 C CA  . GLY A 0 377 . 38.181  7.530   -80.057  1.00 38.54 377 A 1 
ATOM 2913 C C   . GLY A 0 377 . 37.595  7.968   -81.465  1.00 38.54 377 A 1 
ATOM 2914 O O   . GLY A 0 377 . 36.441  8.374   -81.505  1.00 38.54 377 A 1 
ATOM 2915 N N   . HIS A 0 378 . 38.327  7.778   -82.603  1.00 38.15 378 A 1 
ATOM 2916 C CA  . HIS A 0 378 . 37.938  7.907   -84.073  1.00 38.15 378 A 1 
ATOM 2917 C C   . HIS A 0 378 . 37.806  9.334   -84.723  1.00 38.15 378 A 1 
ATOM 2918 C CB  . HIS A 0 378 . 36.692  7.045   -84.362  1.00 38.15 378 A 1 
ATOM 2919 O O   . HIS A 0 378 . 37.701  10.291  -83.971  1.00 38.15 378 A 1 
ATOM 2920 C CG  . HIS A 0 378 . 36.760  5.643   -83.804  1.00 38.15 378 A 1 
ATOM 2921 C CD2 . HIS A 0 378 . 36.213  5.214   -82.625  1.00 38.15 378 A 1 
ATOM 2922 N ND1 . HIS A 0 378 . 37.404  4.564   -84.368  1.00 38.15 378 A 1 
ATOM 2923 C CE1 . HIS A 0 378 . 37.255  3.515   -83.542  1.00 38.15 378 A 1 
ATOM 2924 N NE2 . HIS A 0 378 . 36.549  3.866   -82.457  1.00 38.15 378 A 1 
ATOM 2925 N N   . GLY A 0 379 . 37.807  9.603   -86.066  1.00 38.40 379 A 1 
ATOM 2926 C CA  . GLY A 0 379 . 38.068  8.834   -87.333  1.00 38.40 379 A 1 
ATOM 2927 C C   . GLY A 0 379 . 37.750  9.589   -88.692  1.00 38.40 379 A 1 
ATOM 2928 O O   . GLY A 0 379 . 37.030  10.576  -88.645  1.00 38.40 379 A 1 
ATOM 2929 N N   . TRP A 0 380 . 38.211  9.080   -89.873  1.00 37.02 380 A 1 
ATOM 2930 C CA  . TRP A 0 380 . 38.055  9.535   -91.320  1.00 37.02 380 A 1 
ATOM 2931 C C   . TRP A 0 380 . 38.805  10.832  -91.791  1.00 37.02 380 A 1 
ATOM 2932 C CB  . TRP A 0 380 . 36.572  9.568   -91.742  1.00 37.02 380 A 1 
ATOM 2933 O O   . TRP A 0 380 . 38.583  11.892  -91.227  1.00 37.02 380 A 1 
ATOM 2934 C CG  . TRP A 0 380 . 35.769  8.308   -91.553  1.00 37.02 380 A 1 
ATOM 2935 C CD1 . TRP A 0 380 . 34.991  8.044   -90.479  1.00 37.02 380 A 1 
ATOM 2936 C CD2 . TRP A 0 380 . 35.594  7.166   -92.456  1.00 37.02 380 A 1 
ATOM 2937 C CE2 . TRP A 0 380 . 34.709  6.230   -91.836  1.00 37.02 380 A 1 
ATOM 2938 C CE3 . TRP A 0 380 . 36.081  6.824   -93.738  1.00 37.02 380 A 1 
ATOM 2939 N NE1 . TRP A 0 380 . 34.372  6.819   -90.635  1.00 37.02 380 A 1 
ATOM 2940 C CH2 . TRP A 0 380 . 34.849  4.710   -93.716  1.00 37.02 380 A 1 
ATOM 2941 C CZ2 . TRP A 0 380 . 34.339  5.019   -92.443  1.00 37.02 380 A 1 
ATOM 2942 C CZ3 . TRP A 0 380 . 35.714  5.613   -94.360  1.00 37.02 380 A 1 
ATOM 2943 N N   . ASP A 0 381 . 39.841  10.793  -92.667  1.00 41.75 381 A 1 
ATOM 2944 C CA  . ASP A 0 381 . 39.940  10.745  -94.175  1.00 41.75 381 A 1 
ATOM 2945 C C   . ASP A 0 381 . 40.029  12.149  -94.870  1.00 41.75 381 A 1 
ATOM 2946 C CB  . ASP A 0 381 . 38.907  9.803   -94.833  1.00 41.75 381 A 1 
ATOM 2947 O O   . ASP A 0 381 . 39.101  12.942  -94.762  1.00 41.75 381 A 1 
ATOM 2948 C CG  . ASP A 0 381 . 39.285  9.410   -96.277  1.00 41.75 381 A 1 
ATOM 2949 O OD1 . ASP A 0 381 . 39.207  10.268  -97.185  1.00 41.75 381 A 1 
ATOM 2950 O OD2 . ASP A 0 381 . 39.691  8.243   -96.483  1.00 41.75 381 A 1 
ATOM 2951 N N   . SER A 0 382 . 41.157  12.568  -95.496  1.00 41.04 382 A 1 
ATOM 2952 C CA  . SER A 0 382 . 41.420  12.471  -96.966  1.00 41.04 382 A 1 
ATOM 2953 C C   . SER A 0 382 . 42.857  12.897  -97.421  1.00 41.04 382 A 1 
ATOM 2954 C CB  . SER A 0 382 . 40.374  13.317  -97.713  1.00 41.04 382 A 1 
ATOM 2955 O O   . SER A 0 382 . 43.670  13.353  -96.622  1.00 41.04 382 A 1 
ATOM 2956 O OG  . SER A 0 382 . 40.420  13.105  -99.116  1.00 41.04 382 A 1 
ATOM 2957 N N   . LYS A 0 383 . 43.196  12.703  -98.715  1.00 41.69 383 A 1 
ATOM 2958 C CA  . LYS A 0 383 . 44.549  12.641  -99.361  1.00 41.69 383 A 1 
ATOM 2959 C C   . LYS A 0 383 . 45.117  13.980  -99.908  1.00 41.69 383 A 1 
ATOM 2960 C CB  . LYS A 0 383 . 44.450  11.663  -100.550 1.00 41.69 383 A 1 
ATOM 2961 O O   . LYS A 0 383 . 44.343  14.865  -100.241 1.00 41.69 383 A 1 
ATOM 2962 C CG  . LYS A 0 383 . 44.119  10.210  -100.170 1.00 41.69 383 A 1 
ATOM 2963 C CD  . LYS A 0 383 . 43.486  9.469   -101.357 1.00 41.69 383 A 1 
ATOM 2964 C CE  . LYS A 0 383 . 43.159  8.031   -100.940 1.00 41.69 383 A 1 
ATOM 2965 N NZ  . LYS A 0 383 . 42.108  7.432   -101.798 1.00 41.69 383 A 1 
ATOM 2966 N N   . GLY A 0 384 . 46.452  14.068  -100.141 1.00 38.94 384 A 1 
ATOM 2967 C CA  . GLY A 0 384 . 47.147  15.317  -100.579 1.00 38.94 384 A 1 
ATOM 2968 C C   . GLY A 0 384 . 48.187  15.314  -101.745 1.00 38.94 384 A 1 
ATOM 2969 O O   . GLY A 0 384 . 48.073  16.174  -102.603 1.00 38.94 384 A 1 
ATOM 2970 N N   . HIS A 0 385 . 49.142  14.363  -101.837 1.00 36.41 385 A 1 
ATOM 2971 C CA  . HIS A 0 385 . 50.218  14.238  -102.880 1.00 36.41 385 A 1 
ATOM 2972 C C   . HIS A 0 385 . 51.341  15.316  -102.991 1.00 36.41 385 A 1 
ATOM 2973 C CB  . HIS A 0 385 . 49.633  14.025  -104.295 1.00 36.41 385 A 1 
ATOM 2974 O O   . HIS A 0 385 . 51.080  16.511  -103.011 1.00 36.41 385 A 1 
ATOM 2975 C CG  . HIS A 0 385 . 49.018  12.676  -104.548 1.00 36.41 385 A 1 
ATOM 2976 C CD2 . HIS A 0 385 . 49.442  11.749  -105.462 1.00 36.41 385 A 1 
ATOM 2977 N ND1 . HIS A 0 385 . 47.884  12.177  -103.957 1.00 36.41 385 A 1 
ATOM 2978 C CE1 . HIS A 0 385 . 47.641  10.967  -104.489 1.00 36.41 385 A 1 
ATOM 2979 N NE2 . HIS A 0 385 . 48.568  10.660  -105.408 1.00 36.41 385 A 1 
ATOM 2980 N N   . GLY A 0 386 . 52.592  14.869  -103.242 1.00 37.69 386 A 1 
ATOM 2981 C CA  . GLY A 0 386 . 53.686  15.687  -103.820 1.00 37.69 386 A 1 
ATOM 2982 C C   . GLY A 0 386 . 55.119  15.235  -103.453 1.00 37.69 386 A 1 
ATOM 2983 O O   . GLY A 0 386 . 55.491  15.313  -102.290 1.00 37.69 386 A 1 
ATOM 2984 N N   . TYR A 0 387 . 55.945  14.795  -104.421 1.00 33.61 387 A 1 
ATOM 2985 C CA  . TYR A 0 387 . 57.334  14.328  -104.185 1.00 33.61 387 A 1 
ATOM 2986 C C   . TYR A 0 387 . 58.332  14.740  -105.290 1.00 33.61 387 A 1 
ATOM 2987 C CB  . TYR A 0 387 . 57.390  12.787  -104.132 1.00 33.61 387 A 1 
ATOM 2988 O O   . TYR A 0 387 . 57.996  14.675  -106.472 1.00 33.61 387 A 1 
ATOM 2989 C CG  . TYR A 0 387 . 56.686  12.079  -102.990 1.00 33.61 387 A 1 
ATOM 2990 C CD1 . TYR A 0 387 . 57.314  11.967  -101.734 1.00 33.61 387 A 1 
ATOM 2991 C CD2 . TYR A 0 387 . 55.451  11.440  -103.217 1.00 33.61 387 A 1 
ATOM 2992 C CE1 . TYR A 0 387 . 56.710  11.221  -100.703 1.00 33.61 387 A 1 
ATOM 2993 C CE2 . TYR A 0 387 . 54.844  10.692  -102.190 1.00 33.61 387 A 1 
ATOM 2994 O OH  . TYR A 0 387 . 54.883  9.853   -99.950  1.00 33.61 387 A 1 
ATOM 2995 C CZ  . TYR A 0 387 . 55.473  10.580  -100.933 1.00 33.61 387 A 1 
ATOM 2996 N N   . GLY A 0 388 . 59.600  14.987  -104.915 1.00 39.15 388 A 1 
ATOM 2997 C CA  . GLY A 0 388 . 60.791  14.829  -105.779 1.00 39.15 388 A 1 
ATOM 2998 C C   . GLY A 0 388 . 61.877  15.918  -105.635 1.00 39.15 388 A 1 
ATOM 2999 O O   . GLY A 0 388 . 61.679  16.870  -104.895 1.00 39.15 388 A 1 
ATOM 3000 N N   . ALA A 0 389 . 63.031  15.873  -106.327 1.00 36.22 389 A 1 
ATOM 3001 C CA  . ALA A 0 389 . 63.883  14.725  -106.707 1.00 36.22 389 A 1 
ATOM 3002 C C   . ALA A 0 389 . 65.215  15.165  -107.392 1.00 36.22 389 A 1 
ATOM 3003 C CB  . ALA A 0 389 . 63.157  13.784  -107.689 1.00 36.22 389 A 1 
ATOM 3004 O O   . ALA A 0 389 . 65.175  15.801  -108.436 1.00 36.22 389 A 1 
ATOM 3005 N N   . LYS A 0 390 . 66.363  14.657  -106.899 1.00 38.44 390 A 1 
ATOM 3006 C CA  . LYS A 0 390 . 67.660  14.416  -107.604 1.00 38.44 390 A 1 
ATOM 3007 C C   . LYS A 0 390 . 68.477  15.561  -108.272 1.00 38.44 390 A 1 
ATOM 3008 C CB  . LYS A 0 390 . 67.507  13.206  -108.555 1.00 38.44 390 A 1 
ATOM 3009 O O   . LYS A 0 390 . 68.039  16.677  -108.494 1.00 38.44 390 A 1 
ATOM 3010 C CG  . LYS A 0 390 . 67.925  11.897  -107.868 1.00 38.44 390 A 1 
ATOM 3011 C CD  . LYS A 0 390 . 67.919  10.726  -108.859 1.00 38.44 390 A 1 
ATOM 3012 C CE  . LYS A 0 390 . 68.438  9.457   -108.171 1.00 38.44 390 A 1 
ATOM 3013 N NZ  . LYS A 0 390 . 68.497  8.311   -109.112 1.00 38.44 390 A 1 
ATOM 3014 N N   . THR A 0 391 . 69.745  15.211  -108.537 1.00 29.53 391 A 1 
ATOM 3015 C CA  . THR A 0 391 . 70.921  16.038  -108.907 1.00 29.53 391 A 1 
ATOM 3016 C C   . THR A 0 391 . 71.140  16.223  -110.426 1.00 29.53 391 A 1 
ATOM 3017 C CB  . THR A 0 391 . 72.171  15.328  -108.337 1.00 29.53 391 A 1 
ATOM 3018 O O   . THR A 0 391 . 70.795  15.332  -111.201 1.00 29.53 391 A 1 
ATOM 3019 C CG2 . THR A 0 391 . 73.434  16.182  -108.265 1.00 29.53 391 A 1 
ATOM 3020 O OG1 . THR A 0 391 . 71.930  14.852  -107.029 1.00 29.53 391 A 1 
ATOM 3021 N N   . VAL A 0 392 . 71.800  17.325  -110.840 1.00 35.45 392 A 1 
ATOM 3022 C CA  . VAL A 0 392 . 72.188  17.692  -112.236 1.00 35.45 392 A 1 
ATOM 3023 C C   . VAL A 0 392 . 73.637  18.267  -112.272 1.00 35.45 392 A 1 
ATOM 3024 C CB  . VAL A 0 392 . 71.156  18.682  -112.846 1.00 35.45 392 A 1 
ATOM 3025 O O   . VAL A 0 392 . 74.223  18.470  -111.210 1.00 35.45 392 A 1 
ATOM 3026 C CG1 . VAL A 0 392 . 71.285  18.808  -114.374 1.00 35.45 392 A 1 
ATOM 3027 C CG2 . VAL A 0 392 . 69.700  18.261  -112.582 1.00 35.45 392 A 1 
ATOM 3028 N N   . SER A 0 393 . 74.261  18.487  -113.447 1.00 33.56 393 A 1 
ATOM 3029 C CA  . SER A 0 393 . 75.649  19.008  -113.605 1.00 33.56 393 A 1 
ATOM 3030 C C   . SER A 0 393 . 75.911  19.695  -114.981 1.00 33.56 393 A 1 
ATOM 3031 C CB  . SER A 0 393 . 76.624  17.842  -113.375 1.00 33.56 393 A 1 
ATOM 3032 O O   . SER A 0 393 . 74.943  19.987  -115.677 1.00 33.56 393 A 1 
ATOM 3033 O OG  . SER A 0 393 . 77.917  18.328  -113.066 1.00 33.56 393 A 1 
ATOM 3034 N N   . TYR A 0 394 . 77.193  19.872  -115.379 1.00 36.24 394 A 1 
ATOM 3035 C CA  . TYR A 0 394 . 77.793  20.654  -116.506 1.00 36.24 394 A 1 
ATOM 3036 C C   . TYR A 0 394 . 77.998  22.171  -116.248 1.00 36.24 394 A 1 
ATOM 3037 C CB  . TYR A 0 394 . 77.093  20.415  -117.863 1.00 36.24 394 A 1 
ATOM 3038 O O   . TYR A 0 394 . 77.180  22.786  -115.577 1.00 36.24 394 A 1 
ATOM 3039 C CG  . TYR A 0 394 . 77.347  19.067  -118.511 1.00 36.24 394 A 1 
ATOM 3040 C CD1 . TYR A 0 394 . 78.270  18.970  -119.572 1.00 36.24 394 A 1 
ATOM 3041 C CD2 . TYR A 0 394 . 76.646  17.921  -118.086 1.00 36.24 394 A 1 
ATOM 3042 C CE1 . TYR A 0 394 . 78.505  17.730  -120.195 1.00 36.24 394 A 1 
ATOM 3043 C CE2 . TYR A 0 394 . 76.883  16.676  -118.703 1.00 36.24 394 A 1 
ATOM 3044 O OH  . TYR A 0 394 . 78.052  15.387  -120.363 1.00 36.24 394 A 1 
ATOM 3045 C CZ  . TYR A 0 394 . 77.817  16.581  -119.759 1.00 36.24 394 A 1 
ATOM 3046 N N   . GLY A 0 395 . 79.053  22.845  -116.761 1.00 36.75 395 A 1 
ATOM 3047 C CA  . GLY A 0 395 . 80.256  22.375  -117.496 1.00 36.75 395 A 1 
ATOM 3048 C C   . GLY A 0 395 . 81.149  23.514  -118.081 1.00 36.75 395 A 1 
ATOM 3049 O O   . GLY A 0 395 . 80.706  24.656  -118.137 1.00 36.75 395 A 1 
ATOM 3050 N N   . GLY A 0 396 . 82.376  23.192  -118.547 1.00 37.25 396 A 1 
ATOM 3051 C CA  . GLY A 0 396 . 83.349  24.087  -119.248 1.00 37.25 396 A 1 
ATOM 3052 C C   . GLY A 0 396 . 84.638  24.397  -118.440 1.00 37.25 396 A 1 
ATOM 3053 O O   . GLY A 0 396 . 84.528  24.834  -117.304 1.00 37.25 396 A 1 
ATOM 3054 N N   . SER A 0 397 . 85.876  24.023  -118.830 1.00 38.64 397 A 1 
ATOM 3055 C CA  . SER A 0 397 . 86.746  24.434  -119.977 1.00 38.64 397 A 1 
ATOM 3056 C C   . SER A 0 397 . 87.401  25.828  -119.785 1.00 38.64 397 A 1 
ATOM 3057 C CB  . SER A 0 397 . 86.045  24.304  -121.337 1.00 38.64 397 A 1 
ATOM 3058 O O   . SER A 0 397 . 86.676  26.757  -119.461 1.00 38.64 397 A 1 
ATOM 3059 O OG  . SER A 0 397 . 85.063  25.305  -121.504 1.00 38.64 397 A 1 
ATOM 3060 N N   . GLN A 0 398 . 88.704  26.097  -120.009 1.00 40.07 398 A 1 
ATOM 3061 C CA  . GLN A 0 398 . 89.790  25.371  -120.712 1.00 40.07 398 A 1 
ATOM 3062 C C   . GLN A 0 398 . 91.185  26.014  -120.404 1.00 40.07 398 A 1 
ATOM 3063 C CB  . GLN A 0 398 . 89.508  25.537  -122.225 1.00 40.07 398 A 1 
ATOM 3064 O O   . GLN A 0 398 . 91.210  27.160  -119.965 1.00 40.07 398 A 1 
ATOM 3065 C CG  . GLN A 0 398 . 89.958  24.373  -123.120 1.00 40.07 398 A 1 
ATOM 3066 C CD  . GLN A 0 398 . 89.439  24.518  -124.554 1.00 40.07 398 A 1 
ATOM 3067 N NE2 . GLN A 0 398 . 90.029  23.845  -125.516 1.00 40.07 398 A 1 
ATOM 3068 O OE1 . GLN A 0 398 . 88.485  25.215  -124.848 1.00 40.07 398 A 1 
ATOM 3069 N N   . SER A 0 399 . 92.316  25.368  -120.765 1.00 35.78 399 A 1 
ATOM 3070 C CA  . SER A 0 399 . 93.666  26.001  -120.947 1.00 35.78 399 A 1 
ATOM 3071 C C   . SER A 0 399 . 94.358  26.593  -119.681 1.00 35.78 399 A 1 
ATOM 3072 C CB  . SER A 0 399 . 93.512  27.052  -122.063 1.00 35.78 399 A 1 
ATOM 3073 O O   . SER A 0 399 . 93.788  26.525  -118.600 1.00 35.78 399 A 1 
ATOM 3074 O OG  . SER A 0 399 . 93.159  26.410  -123.278 1.00 35.78 399 A 1 
ATOM 3075 N N   . ALA A 0 400 . 95.555  27.224  -119.691 1.00 38.29 400 A 1 
ATOM 3076 C CA  . ALA A 0 400 . 96.909  26.954  -120.265 1.00 38.29 400 A 1 
ATOM 3077 C C   . ALA A 0 400 . 97.895  28.074  -119.779 1.00 38.29 400 A 1 
ATOM 3078 C CB  . ALA A 0 400 . 96.876  26.981  -121.802 1.00 38.29 400 A 1 
ATOM 3079 O O   . ALA A 0 400 . 97.415  29.149  -119.440 1.00 38.29 400 A 1 
ATOM 3080 N N   . SER A 0 401 . 99.243  28.006  -119.775 1.00 39.16 401 A 1 
ATOM 3081 C CA  . SER A 0 401 . 100.253 26.920  -119.730 1.00 39.16 401 A 1 
ATOM 3082 C C   . SER A 0 401 . 101.672 27.513  -119.468 1.00 39.16 401 A 1 
ATOM 3083 C CB  . SER A 0 401 . 100.307 26.152  -121.060 1.00 39.16 401 A 1 
ATOM 3084 O O   . SER A 0 401 . 101.923 28.651  -119.840 1.00 39.16 401 A 1 
ATOM 3085 O OG  . SER A 0 401 . 101.305 25.151  -121.037 1.00 39.16 401 A 1 
ATOM 3086 N N   . SER A 0 402 . 102.596 26.720  -118.892 1.00 34.92 402 A 1 
ATOM 3087 C CA  . SER A 0 402 . 104.085 26.747  -119.022 1.00 34.92 402 A 1 
ATOM 3088 C C   . SER A 0 402 . 104.887 28.072  -119.139 1.00 34.92 402 A 1 
ATOM 3089 C CB  . SER A 0 402 . 104.477 25.881  -120.231 1.00 34.92 402 A 1 
ATOM 3090 O O   . SER A 0 402 . 104.821 28.749  -120.161 1.00 34.92 402 A 1 
ATOM 3091 O OG  . SER A 0 402 . 103.870 26.389  -121.407 1.00 34.92 402 A 1 
ATOM 3092 N N   . GLY A 0 403 . 105.842 28.302  -118.220 1.00 37.88 403 A 1 
ATOM 3093 C CA  . GLY A 0 403 . 106.964 29.245  -118.423 1.00 37.88 403 A 1 
ATOM 3094 C C   . GLY A 0 403 . 107.880 29.415  -117.197 1.00 37.88 403 A 1 
ATOM 3095 O O   . GLY A 0 403 . 107.493 30.059  -116.230 1.00 37.88 403 A 1 
ATOM 3096 N N   . GLN A 0 404 . 109.092 28.842  -117.215 1.00 35.14 404 A 1 
ATOM 3097 C CA  . GLN A 0 404 . 110.067 28.926  -116.108 1.00 35.14 404 A 1 
ATOM 3098 C C   . GLN A 0 404 . 111.159 29.977  -116.380 1.00 35.14 404 A 1 
ATOM 3099 C CB  . GLN A 0 404 . 110.751 27.560  -115.899 1.00 35.14 404 A 1 
ATOM 3100 O O   . GLN A 0 404 . 111.699 30.012  -117.482 1.00 35.14 404 A 1 
ATOM 3101 C CG  . GLN A 0 404 . 109.824 26.437  -115.413 1.00 35.14 404 A 1 
ATOM 3102 C CD  . GLN A 0 404 . 110.512 25.081  -115.533 1.00 35.14 404 A 1 
ATOM 3103 N NE2 . GLN A 0 404 . 111.160 24.583  -114.502 1.00 35.14 404 A 1 
ATOM 3104 O OE1 . GLN A 0 404 . 110.499 24.450  -116.573 1.00 35.14 404 A 1 
ATOM 3105 N N   . GLY A 0 405 . 111.562 30.747  -115.358 1.00 37.36 405 A 1 
ATOM 3106 C CA  . GLY A 0 405 . 112.772 31.588  -115.402 1.00 37.36 405 A 1 
ATOM 3107 C C   . GLY A 0 405 . 112.679 32.916  -114.627 1.00 37.36 405 A 1 
ATOM 3108 O O   . GLY A 0 405 . 111.711 33.640  -114.807 1.00 37.36 405 A 1 
ATOM 3109 N N   . ALA A 0 406 . 113.689 33.359  -113.869 1.00 36.70 406 A 1 
ATOM 3110 C CA  . ALA A 0 406 . 114.232 32.767  -112.632 1.00 36.70 406 A 1 
ATOM 3111 C C   . ALA A 0 406 . 115.169 33.784  -111.911 1.00 36.70 406 A 1 
ATOM 3112 C CB  . ALA A 0 406 . 114.963 31.445  -112.935 1.00 36.70 406 A 1 
ATOM 3113 O O   . ALA A 0 406 . 115.423 34.867  -112.426 1.00 36.70 406 A 1 
ATOM 3114 N N   . TYR A 0 407 . 115.722 33.371  -110.759 1.00 37.77 407 A 1 
ATOM 3115 C CA  . TYR A 0 407 . 116.881 33.934  -110.029 1.00 37.77 407 A 1 
ATOM 3116 C C   . TYR A 0 407 . 116.738 35.272  -109.249 1.00 37.77 407 A 1 
ATOM 3117 C CB  . TYR A 0 407 . 118.156 33.967  -110.908 1.00 37.77 407 A 1 
ATOM 3118 O O   . TYR A 0 407 . 116.601 36.335  -109.832 1.00 37.77 407 A 1 
ATOM 3119 C CG  . TYR A 0 407 . 118.241 32.981  -112.065 1.00 37.77 407 A 1 
ATOM 3120 C CD1 . TYR A 0 407 . 118.477 31.611  -111.837 1.00 37.77 407 A 1 
ATOM 3121 C CD2 . TYR A 0 407 . 118.059 33.451  -113.382 1.00 37.77 407 A 1 
ATOM 3122 C CE1 . TYR A 0 407 . 118.502 30.713  -112.924 1.00 37.77 407 A 1 
ATOM 3123 C CE2 . TYR A 0 407 . 118.089 32.559  -114.470 1.00 37.77 407 A 1 
ATOM 3124 O OH  . TYR A 0 407 . 118.284 30.308  -115.276 1.00 37.77 407 A 1 
ATOM 3125 C CZ  . TYR A 0 407 . 118.301 31.184  -114.240 1.00 37.77 407 A 1 
ATOM 3126 N N   . ALA A 0 408 . 117.026 35.183  -107.935 1.00 37.47 408 A 1 
ATOM 3127 C CA  . ALA A 0 408 . 117.727 36.172  -107.081 1.00 37.47 408 A 1 
ATOM 3128 C C   . ALA A 0 408 . 117.064 37.535  -106.707 1.00 37.47 408 A 1 
ATOM 3129 C CB  . ALA A 0 408 . 119.130 36.366  -107.691 1.00 37.47 408 A 1 
ATOM 3130 O O   . ALA A 0 408 . 116.366 38.136  -107.506 1.00 37.47 408 A 1 
ATOM 3131 N N   . LYS A 0 409 . 117.318 38.138  -105.522 1.00 37.57 409 A 1 
ATOM 3132 C CA  . LYS A 0 409 . 117.864 37.642  -104.224 1.00 37.57 409 A 1 
ATOM 3133 C C   . LYS A 0 409 . 117.726 38.713  -103.107 1.00 37.57 409 A 1 
ATOM 3134 C CB  . LYS A 0 409 . 119.369 37.302  -104.365 1.00 37.57 409 A 1 
ATOM 3135 O O   . LYS A 0 409 . 118.356 39.757  -103.216 1.00 37.57 409 A 1 
ATOM 3136 C CG  . LYS A 0 409 . 120.112 36.979  -103.056 1.00 37.57 409 A 1 
ATOM 3137 C CD  . LYS A 0 409 . 121.591 36.687  -103.353 1.00 37.57 409 A 1 
ATOM 3138 C CE  . LYS A 0 409 . 122.358 36.438  -102.048 1.00 37.57 409 A 1 
ATOM 3139 N NZ  . LYS A 0 409 . 123.811 36.251  -102.293 1.00 37.57 409 A 1 
ATOM 3140 N N   . GLY A 0 410 . 117.074 38.369  -101.983 1.00 36.80 410 A 1 
ATOM 3141 C CA  . GLY A 0 410 . 117.052 39.143  -100.714 1.00 36.80 410 A 1 
ATOM 3142 C C   . GLY A 0 410 . 116.175 40.410  -100.736 1.00 36.80 410 A 1 
ATOM 3143 O O   . GLY A 0 410 . 115.951 40.968  -101.800 1.00 36.80 410 A 1 
ATOM 3144 N N   . GLY A 0 411 . 115.624 40.916  -99.626  1.00 36.59 411 A 1 
ATOM 3145 C CA  . GLY A 0 411 . 115.532 40.468  -98.218  1.00 36.59 411 A 1 
ATOM 3146 C C   . GLY A 0 411 . 114.514 41.381  -97.482  1.00 36.59 411 A 1 
ATOM 3147 O O   . GLY A 0 411 . 114.026 42.322  -98.095  1.00 36.59 411 A 1 
ATOM 3148 N N   . SER A 0 412 . 114.124 41.200  -96.216  1.00 39.83 412 A 1 
ATOM 3149 C CA  . SER A 0 412 . 114.500 40.216  -95.187  1.00 39.83 412 A 1 
ATOM 3150 C C   . SER A 0 412 . 113.456 40.180  -94.050  1.00 39.83 412 A 1 
ATOM 3151 C CB  . SER A 0 412 . 115.832 40.623  -94.533  1.00 39.83 412 A 1 
ATOM 3152 O O   . SER A 0 412 . 112.969 41.235  -93.669  1.00 39.83 412 A 1 
ATOM 3153 O OG  . SER A 0 412 . 115.803 41.971  -94.104  1.00 39.83 412 A 1 
ATOM 3154 N N   . ILE A 0 413 . 113.209 38.987  -93.490  1.00 32.54 413 A 1 
ATOM 3155 C CA  . ILE A 0 413 . 112.926 38.672  -92.066  1.00 32.54 413 A 1 
ATOM 3156 C C   . ILE A 0 413 . 112.091 39.685  -91.248  1.00 32.54 413 A 1 
ATOM 3157 C CB  . ILE A 0 413 . 114.270 38.406  -91.325  1.00 32.54 413 A 1 
ATOM 3158 O O   . ILE A 0 413 . 112.609 40.724  -90.858  1.00 32.54 413 A 1 
ATOM 3159 C CG1 . ILE A 0 413 . 115.160 37.355  -92.040  1.00 32.54 413 A 1 
ATOM 3160 C CG2 . ILE A 0 413 . 114.025 37.952  -89.871  1.00 32.54 413 A 1 
ATOM 3161 C CD1 . ILE A 0 413 . 116.621 37.370  -91.570  1.00 32.54 413 A 1 
ATOM 3162 N N   . TRP A 0 414 . 110.888 39.274  -90.830  1.00 34.07 414 A 1 
ATOM 3163 C CA  . TRP A 0 414 . 110.472 39.211  -89.411  1.00 34.07 414 A 1 
ATOM 3164 C C   . TRP A 0 414 . 109.419 38.094  -89.276  1.00 34.07 414 A 1 
ATOM 3165 C CB  . TRP A 0 414 . 109.974 40.558  -88.848  1.00 34.07 414 A 1 
ATOM 3166 O O   . TRP A 0 414 . 108.550 37.950  -90.135  1.00 34.07 414 A 1 
ATOM 3167 C CG  . TRP A 0 414 . 110.972 41.294  -87.990  1.00 34.07 414 A 1 
ATOM 3168 C CD1 . TRP A 0 414 . 111.862 42.210  -88.434  1.00 34.07 414 A 1 
ATOM 3169 C CD2 . TRP A 0 414 . 111.203 41.206  -86.543  1.00 34.07 414 A 1 
ATOM 3170 C CE2 . TRP A 0 414 . 112.295 42.064  -86.203  1.00 34.07 414 A 1 
ATOM 3171 C CE3 . TRP A 0 414 . 110.599 40.502  -85.477  1.00 34.07 414 A 1 
ATOM 3172 N NE1 . TRP A 0 414 . 112.661 42.642  -87.397  1.00 34.07 414 A 1 
ATOM 3173 C CH2 . TRP A 0 414 . 112.146 41.492  -83.858  1.00 34.07 414 A 1 
ATOM 3174 C CZ2 . TRP A 0 414 . 112.774 42.206  -84.892  1.00 34.07 414 A 1 
ATOM 3175 C CZ3 . TRP A 0 414 . 111.060 40.648  -84.152  1.00 34.07 414 A 1 
ATOM 3176 N N   . GLU A 0 415 . 109.544 37.251  -88.250  1.00 38.73 415 A 1 
ATOM 3177 C CA  . GLU A 0 415 . 108.812 35.979  -88.105  1.00 38.73 415 A 1 
ATOM 3178 C C   . GLU A 0 415 . 107.800 36.020  -86.947  1.00 38.73 415 A 1 
ATOM 3179 C CB  . GLU A 0 415 . 109.827 34.845  -87.859  1.00 38.73 415 A 1 
ATOM 3180 O O   . GLU A 0 415 . 107.951 36.806  -86.014  1.00 38.73 415 A 1 
ATOM 3181 C CG  . GLU A 0 415 . 110.710 34.537  -89.077  1.00 38.73 415 A 1 
ATOM 3182 C CD  . GLU A 0 415 . 112.037 33.901  -88.646  1.00 38.73 415 A 1 
ATOM 3183 O OE1 . GLU A 0 415 . 112.093 32.654  -88.570  1.00 38.73 415 A 1 
ATOM 3184 O OE2 . GLU A 0 415 . 112.989 34.683  -88.420  1.00 38.73 415 A 1 
ATOM 3185 N N   . GLY A 0 416 . 106.804 35.125  -86.956  1.00 34.86 416 A 1 
ATOM 3186 C CA  . GLY A 0 416 . 105.950 34.885  -85.785  1.00 34.86 416 A 1 
ATOM 3187 C C   . GLY A 0 416 . 104.591 34.267  -86.117  1.00 34.86 416 A 1 
ATOM 3188 O O   . GLY A 0 416 . 103.761 34.894  -86.765  1.00 34.86 416 A 1 
ATOM 3189 N N   . ALA A 0 417 . 104.334 33.047  -85.640  1.00 31.86 417 A 1 
ATOM 3190 C CA  . ALA A 0 417 . 103.045 32.372  -85.796  1.00 31.86 417 A 1 
ATOM 3191 C C   . ALA A 0 417 . 102.483 31.907  -84.443  1.00 31.86 417 A 1 
ATOM 3192 C CB  . ALA A 0 417 . 103.223 31.184  -86.756  1.00 31.86 417 A 1 
ATOM 3193 O O   . ALA A 0 417 . 103.230 31.361  -83.632  1.00 31.86 417 A 1 
ATOM 3194 N N   . SER A 0 418 . 101.160 32.029  -84.249  1.00 35.00 418 A 1 
ATOM 3195 C CA  . SER A 0 418 . 100.238 30.943  -83.829  1.00 35.00 418 A 1 
ATOM 3196 C C   . SER A 0 418 . 99.047  31.372  -82.939  1.00 35.00 418 A 1 
ATOM 3197 C CB  . SER A 0 418 . 100.939 29.732  -83.176  1.00 35.00 418 A 1 
ATOM 3198 O O   . SER A 0 418 . 99.093  32.368  -82.230  1.00 35.00 418 A 1 
ATOM 3199 O OG  . SER A 0 418 . 101.515 30.050  -81.932  1.00 35.00 418 A 1 
ATOM 3200 N N   . ARG A 0 419 . 98.015  30.505  -82.954  1.00 36.97 419 A 1 
ATOM 3201 C CA  . ARG A 0 419 . 96.929  30.295  -81.963  1.00 36.97 419 A 1 
ATOM 3202 C C   . ARG A 0 419 . 95.736  31.274  -81.850  1.00 36.97 419 A 1 
ATOM 3203 C CB  . ARG A 0 419 . 97.515  29.939  -80.583  1.00 36.97 419 A 1 
ATOM 3204 O O   . ARG A 0 419 . 95.685  32.122  -80.976  1.00 36.97 419 A 1 
ATOM 3205 C CG  . ARG A 0 419 . 98.050  28.502  -80.567  1.00 36.97 419 A 1 
ATOM 3206 C CD  . ARG A 0 419 . 98.510  28.103  -79.165  1.00 36.97 419 A 1 
ATOM 3207 N NE  . ARG A 0 419 . 98.722  26.645  -79.078  1.00 36.97 419 A 1 
ATOM 3208 N NH1 . ARG A 0 419 . 99.065  26.532  -76.813  1.00 36.97 419 A 1 
ATOM 3209 N NH2 . ARG A 0 419 . 99.024  24.654  -78.015  1.00 36.97 419 A 1 
ATOM 3210 C CZ  . ARG A 0 419 . 98.937  25.953  -77.974  1.00 36.97 419 A 1 
ATOM 3211 N N   . ALA A 0 420 . 94.684  30.878  -82.580  1.00 34.29 420 A 1 
ATOM 3212 C CA  . ALA A 0 420 . 93.430  30.303  -82.044  1.00 34.29 420 A 1 
ATOM 3213 C C   . ALA A 0 420 . 92.350  31.194  -81.382  1.00 34.29 420 A 1 
ATOM 3214 C CB  . ALA A 0 420 . 93.754  29.084  -81.162  1.00 34.29 420 A 1 
ATOM 3215 O O   . ALA A 0 420 . 92.619  32.036  -80.536  1.00 34.29 420 A 1 
ATOM 3216 N N   . GLY A 0 421 . 91.091  30.858  -81.704  1.00 34.92 421 A 1 
ATOM 3217 C CA  . GLY A 0 421 . 89.856  31.455  -81.178  1.00 34.92 421 A 1 
ATOM 3218 C C   . GLY A 0 421 . 88.997  32.063  -82.300  1.00 34.92 421 A 1 
ATOM 3219 O O   . GLY A 0 421 . 89.508  32.846  -83.089  1.00 34.92 421 A 1 
ATOM 3220 N N   . ALA A 0 422 . 87.713  31.734  -82.460  1.00 37.64 422 A 1 
ATOM 3221 C CA  . ALA A 0 422 . 86.948  30.628  -81.878  1.00 37.64 422 A 1 
ATOM 3222 C C   . ALA A 0 422 . 85.848  30.191  -82.866  1.00 37.64 422 A 1 
ATOM 3223 C CB  . ALA A 0 422 . 86.331  31.071  -80.544  1.00 37.64 422 A 1 
ATOM 3224 O O   . ALA A 0 422 . 85.357  31.006  -83.644  1.00 37.64 422 A 1 
ATOM 3225 N N   . ALA A 0 423 . 85.450  28.919  -82.819  1.00 34.22 423 A 1 
ATOM 3226 C CA  . ALA A 0 423 . 84.214  28.461  -83.446  1.00 34.22 423 A 1 
ATOM 3227 C C   . ALA A 0 423 . 83.117  28.415  -82.378  1.00 34.22 423 A 1 
ATOM 3228 C CB  . ALA A 0 423 . 84.442  27.090  -84.098  1.00 34.22 423 A 1 
ATOM 3229 O O   . ALA A 0 423 . 83.339  27.855  -81.307  1.00 34.22 423 A 1 
ATOM 3230 N N   . ALA A 0 424 . 81.948  28.969  -82.682  1.00 35.03 424 A 1 
ATOM 3231 C CA  . ALA A 0 424 . 80.737  28.785  -81.898  1.00 35.03 424 A 1 
ATOM 3232 C C   . ALA A 0 424 . 79.577  28.576  -82.876  1.00 35.03 424 A 1 
ATOM 3233 C CB  . ALA A 0 424 . 80.550  29.976  -80.953  1.00 35.03 424 A 1 
ATOM 3234 O O   . ALA A 0 424 . 79.227  29.461  -83.653  1.00 35.03 424 A 1 
ATOM 3235 N N   . VAL A 0 425 . 79.041  27.357  -82.884  1.00 36.43 425 A 1 
ATOM 3236 C CA  . VAL A 0 425 . 77.818  27.009  -83.608  1.00 36.43 425 A 1 
ATOM 3237 C C   . VAL A 0 425 . 76.701  27.073  -82.578  1.00 36.43 425 A 1 
ATOM 3238 C CB  . VAL A 0 425 . 77.934  25.623  -84.279  1.00 36.43 425 A 1 
ATOM 3239 O O   . VAL A 0 425 . 76.498  26.116  -81.836  1.00 36.43 425 A 1 
ATOM 3240 C CG1 . VAL A 0 425 . 76.630  25.206  -84.971  1.00 36.43 425 A 1 
ATOM 3241 C CG2 . VAL A 0 425 . 79.040  25.627  -85.345  1.00 36.43 425 A 1 
ATOM 3242 N N   . GLY A 0 426 . 76.034  28.223  -82.492  1.00 35.10 426 A 1 
ATOM 3243 C CA  . GLY A 0 426 . 74.817  28.356  -81.699  1.00 35.10 426 A 1 
ATOM 3244 C C   . GLY A 0 426 . 73.676  27.620  -82.393  1.00 35.10 426 A 1 
ATOM 3245 O O   . GLY A 0 426 . 73.201  28.070  -83.434  1.00 35.10 426 A 1 
ATOM 3246 N N   . GLY A 0 427 . 73.270  26.480  -81.837  1.00 31.90 427 A 1 
ATOM 3247 C CA  . GLY A 0 427 . 71.890  26.026  -81.977  1.00 31.90 427 A 1 
ATOM 3248 C C   . GLY A 0 427 . 71.027  26.871  -81.045  1.00 31.90 427 A 1 
ATOM 3249 O O   . GLY A 0 427 . 71.477  27.190  -79.948  1.00 31.90 427 A 1 
ATOM 3250 N N   . TYR A 0 428 . 69.841  27.261  -81.499  1.00 35.89 428 A 1 
ATOM 3251 C CA  . TYR A 0 428 . 68.890  28.042  -80.714  1.00 35.89 428 A 1 
ATOM 3252 C C   . TYR A 0 428 . 67.701  27.146  -80.375  1.00 35.89 428 A 1 
ATOM 3253 C CB  . TYR A 0 428 . 68.427  29.271  -81.517  1.00 35.89 428 A 1 
ATOM 3254 O O   . TYR A 0 428 . 67.087  26.612  -81.298  1.00 35.89 428 A 1 
ATOM 3255 C CG  . TYR A 0 428 . 69.530  30.191  -82.012  1.00 35.89 428 A 1 
ATOM 3256 C CD1 . TYR A 0 428 . 70.011  31.219  -81.180  1.00 35.89 428 A 1 
ATOM 3257 C CD2 . TYR A 0 428 . 70.061  30.031  -83.308  1.00 35.89 428 A 1 
ATOM 3258 C CE1 . TYR A 0 428 . 71.014  32.091  -81.644  1.00 35.89 428 A 1 
ATOM 3259 C CE2 . TYR A 0 428 . 71.074  30.892  -83.771  1.00 35.89 428 A 1 
ATOM 3260 O OH  . TYR A 0 428 . 72.526  32.761  -83.388  1.00 35.89 428 A 1 
ATOM 3261 C CZ  . TYR A 0 428 . 71.550  31.927  -82.940  1.00 35.89 428 A 1 
ATOM 3262 N N   . ASP A 0 429 . 67.392  27.000  -79.093  1.00 37.03 429 A 1 
ATOM 3263 C CA  . ASP A 0 429 . 66.113  26.521  -78.574  1.00 37.03 429 A 1 
ATOM 3264 C C   . ASP A 0 429 . 65.290  27.708  -78.031  1.00 37.03 429 A 1 
ATOM 3265 C CB  . ASP A 0 429 . 66.305  25.349  -77.576  1.00 37.03 429 A 1 
ATOM 3266 O O   . ASP A 0 429 . 65.838  28.692  -77.525  1.00 37.03 429 A 1 
ATOM 3267 C CG  . ASP A 0 429 . 67.402  25.452  -76.490  1.00 37.03 429 A 1 
ATOM 3268 O OD1 . ASP A 0 429 . 68.257  26.366  -76.548  1.00 37.03 429 A 1 
ATOM 3269 O OD2 . ASP A 0 429 . 67.441  24.528  -75.637  1.00 37.03 429 A 1 
ATOM 3270 N N   . ASN A 0 430 . 63.965  27.659  -78.205  1.00 42.06 430 A 1 
ATOM 3271 C CA  . ASN A 0 430 . 63.044  28.701  -77.741  1.00 42.06 430 A 1 
ATOM 3272 C C   . ASN A 0 430 . 62.314  28.273  -76.461  1.00 42.06 430 A 1 
ATOM 3273 C CB  . ASN A 0 430 . 62.017  29.047  -78.834  1.00 42.06 430 A 1 
ATOM 3274 O O   . ASN A 0 430 . 61.956  27.115  -76.299  1.00 42.06 430 A 1 
ATOM 3275 C CG  . ASN A 0 430 . 62.622  29.705  -80.056  1.00 42.06 430 A 1 
ATOM 3276 N ND2 . ASN A 0 430 . 62.695  28.990  -81.154  1.00 42.06 430 A 1 
ATOM 3277 O OD1 . ASN A 0 430 . 63.018  30.864  -80.045  1.00 42.06 430 A 1 
ATOM 3278 N N   . ASP A 0 431 . 62.011  29.245  -75.600  1.00 46.77 431 A 1 
ATOM 3279 C CA  . ASP A 0 431 . 61.017  29.127  -74.524  1.00 46.77 431 A 1 
ATOM 3280 C C   . ASP A 0 431 . 60.440  30.528  -74.237  1.00 46.77 431 A 1 
ATOM 3281 C CB  . ASP A 0 431 . 61.656  28.516  -73.254  1.00 46.77 431 A 1 
ATOM 3282 O O   . ASP A 0 431 . 61.185  31.516  -74.246  1.00 46.77 431 A 1 
ATOM 3283 C CG  . ASP A 0 431 . 61.227  27.069  -72.957  1.00 46.77 431 A 1 
ATOM 3284 O OD1 . ASP A 0 431 . 60.027  26.773  -73.157  1.00 46.77 431 A 1 
ATOM 3285 O OD2 . ASP A 0 431 . 62.051  26.321  -72.371  1.00 46.77 431 A 1 
ATOM 3286 N N   . GLU A 0 432 . 59.128  30.661  -74.004  1.00 43.35 432 A 1 
ATOM 3287 C CA  . GLU A 0 432 . 58.454  31.937  -73.686  1.00 43.35 432 A 1 
ATOM 3288 C C   . GLU A 0 432 . 57.664  31.871  -72.358  1.00 43.35 432 A 1 
ATOM 3289 C CB  . GLU A 0 432 . 57.645  32.472  -74.896  1.00 43.35 432 A 1 
ATOM 3290 O O   . GLU A 0 432 . 57.291  30.812  -71.861  1.00 43.35 432 A 1 
ATOM 3291 C CG  . GLU A 0 432 . 57.220  33.941  -74.691  1.00 43.35 432 A 1 
ATOM 3292 C CD  . GLU A 0 432 . 56.752  34.682  -75.954  1.00 43.35 432 A 1 
ATOM 3293 O OE1 . GLU A 0 432 . 57.192  35.849  -76.105  1.00 43.35 432 A 1 
ATOM 3294 O OE2 . GLU A 0 432 . 55.933  34.128  -76.717  1.00 43.35 432 A 1 
ATOM 3295 N N   . TRP A 0 433 . 57.486  33.027  -71.716  1.00 56.75 433 A 1 
ATOM 3296 C CA  . TRP A 0 433 . 57.253  33.170  -70.277  1.00 56.75 433 A 1 
ATOM 3297 C C   . TRP A 0 433 . 55.791  32.968  -69.835  1.00 56.75 433 A 1 
ATOM 3298 C CB  . TRP A 0 433 . 57.799  34.540  -69.836  1.00 56.75 433 A 1 
ATOM 3299 O O   . TRP A 0 433 . 54.853  33.565  -70.367  1.00 56.75 433 A 1 
ATOM 3300 C CG  . TRP A 0 433 . 57.295  35.707  -70.639  1.00 56.75 433 A 1 
ATOM 3301 C CD1 . TRP A 0 433 . 57.769  36.085  -71.849  1.00 56.75 433 A 1 
ATOM 3302 C CD2 . TRP A 0 433 . 56.195  36.625  -70.345  1.00 56.75 433 A 1 
ATOM 3303 C CE2 . TRP A 0 433 . 56.016  37.488  -71.468  1.00 56.75 433 A 1 
ATOM 3304 C CE3 . TRP A 0 433 . 55.340  36.825  -69.238  1.00 56.75 433 A 1 
ATOM 3305 N NE1 . TRP A 0 433 . 56.978  37.088  -72.371  1.00 56.75 433 A 1 
ATOM 3306 C CH2 . TRP A 0 433 . 54.216  38.681  -70.367  1.00 56.75 433 A 1 
ATOM 3307 C CZ2 . TRP A 0 433 . 55.031  38.488  -71.497  1.00 56.75 433 A 1 
ATOM 3308 C CZ3 . TRP A 0 433 . 54.378  37.855  -69.238  1.00 56.75 433 A 1 
ATOM 3309 N N   . ALA A 0 434 . 55.606  32.193  -68.761  1.00 50.15 434 A 1 
ATOM 3310 C CA  . ALA A 0 434 . 54.329  32.016  -68.067  1.00 50.15 434 A 1 
ATOM 3311 C C   . ALA A 0 434 . 54.179  32.973  -66.862  1.00 50.15 434 A 1 
ATOM 3312 C CB  . ALA A 0 434 . 54.182  30.541  -67.677  1.00 50.15 434 A 1 
ATOM 3313 O O   . ALA A 0 434 . 55.159  33.492  -66.328  1.00 50.15 434 A 1 
ATOM 3314 N N   . LYS A 0 435 . 52.937  33.217  -66.422  1.00 49.01 435 A 1 
ATOM 3315 C CA  . LYS A 0 435 . 52.607  34.147  -65.320  1.00 49.01 435 A 1 
ATOM 3316 C C   . LYS A 0 435 . 52.315  33.414  -64.006  1.00 49.01 435 A 1 
ATOM 3317 C CB  . LYS A 0 435 . 51.434  35.054  -65.724  1.00 49.01 435 A 1 
ATOM 3318 O O   . LYS A 0 435 . 51.911  32.256  -64.015  1.00 49.01 435 A 1 
ATOM 3319 C CG  . LYS A 0 435 . 51.801  36.006  -66.872  1.00 49.01 435 A 1 
ATOM 3320 C CD  . LYS A 0 435 . 50.579  36.803  -67.342  1.00 49.01 435 A 1 
ATOM 3321 C CE  . LYS A 0 435 . 50.988  37.702  -68.514  1.00 49.01 435 A 1 
ATOM 3322 N NZ  . LYS A 0 435 . 49.813  38.339  -69.155  1.00 49.01 435 A 1 
ATOM 3323 N N   . GLN A 0 436 . 52.490  34.127  -62.892  1.00 56.80 436 A 1 
ATOM 3324 C CA  . GLN A 0 436 . 52.201  33.656  -61.531  1.00 56.80 436 A 1 
ATOM 3325 C C   . GLN A 0 436 . 50.724  33.258  -61.358  1.00 56.80 436 A 1 
ATOM 3326 C CB  . GLN A 0 436 . 52.560  34.759  -60.512  1.00 56.80 436 A 1 
ATOM 3327 O O   . GLN A 0 436 . 49.841  33.870  -61.964  1.00 56.80 436 A 1 
ATOM 3328 C CG  . GLN A 0 436 . 54.044  35.166  -60.531  1.00 56.80 436 A 1 
ATOM 3329 C CD  . GLN A 0 436 . 54.329  36.333  -59.588  1.00 56.80 436 A 1 
ATOM 3330 N NE2 . GLN A 0 436 . 54.901  36.092  -58.429  1.00 56.80 436 A 1 
ATOM 3331 O OE1 . GLN A 0 436 . 54.063  37.489  -59.889  1.00 56.80 436 A 1 
ATOM 3332 N N   . ALA A 0 437 . 50.465  32.281  -60.486  1.00 56.33 437 A 1 
ATOM 3333 C CA  . ALA A 0 437 . 49.126  31.853  -60.088  1.00 56.33 437 A 1 
ATOM 3334 C C   . ALA A 0 437 . 48.944  31.984  -58.566  1.00 56.33 437 A 1 
ATOM 3335 C CB  . ALA A 0 437 . 48.875  30.428  -60.597  1.00 56.33 437 A 1 
ATOM 3336 O O   . ALA A 0 437 . 49.865  31.727  -57.789  1.00 56.33 437 A 1 
ATOM 3337 N N   . HIS A 0 438 . 47.740  32.381  -58.163  1.00 57.52 438 A 1 
ATOM 3338 C CA  . HIS A 0 438 . 47.310  32.515  -56.773  1.00 57.52 438 A 1 
ATOM 3339 C C   . HIS A 0 438 . 46.080  31.632  -56.555  1.00 57.52 438 A 1 
ATOM 3340 C CB  . HIS A 0 438 . 46.985  33.987  -56.468  1.00 57.52 438 A 1 
ATOM 3341 O O   . HIS A 0 438 . 45.303  31.442  -57.497  1.00 57.52 438 A 1 
ATOM 3342 C CG  . HIS A 0 438 . 48.178  34.907  -56.543  1.00 57.52 438 A 1 
ATOM 3343 C CD2 . HIS A 0 438 . 48.638  35.577  -57.646  1.00 57.52 438 A 1 
ATOM 3344 N ND1 . HIS A 0 438 . 49.006  35.233  -55.496  1.00 57.52 438 A 1 
ATOM 3345 C CE1 . HIS A 0 438 . 49.942  36.078  -55.957  1.00 57.52 438 A 1 
ATOM 3346 N NE2 . HIS A 0 438 . 49.763  36.320  -57.267  1.00 57.52 438 A 1 
ATOM 3347 N N   . GLY A 0 439 . 45.914  31.124  -55.338  1.00 61.10 439 A 1 
ATOM 3348 C CA  . GLY A 0 439 . 44.703  30.442  -54.898  1.00 61.10 439 A 1 
ATOM 3349 C C   . GLY A 0 439 . 44.346  30.793  -53.455  1.00 61.10 439 A 1 
ATOM 3350 O O   . GLY A 0 439 . 45.130  31.426  -52.740  1.00 61.10 439 A 1 
ATOM 3351 N N   . SER A 0 440 . 43.136  30.422  -53.069  1.00 71.46 440 A 1 
ATOM 3352 C CA  . SER A 0 440 . 42.555  30.677  -51.752  1.00 71.46 440 A 1 
ATOM 3353 C C   . SER A 0 440 . 41.513  29.611  -51.456  1.00 71.46 440 A 1 
ATOM 3354 C CB  . SER A 0 440 . 41.889  32.056  -51.705  1.00 71.46 440 A 1 
ATOM 3355 O O   . SER A 0 440 . 40.645  29.382  -52.304  1.00 71.46 440 A 1 
ATOM 3356 O OG  . SER A 0 440 . 40.931  32.176  -52.748  1.00 71.46 440 A 1 
ATOM 3357 N N   . ASP A 0 441 . 41.609  29.017  -50.277  1.00 73.40 441 A 1 
ATOM 3358 C CA  . ASP A 0 441 . 40.610  28.119  -49.707  1.00 73.40 441 A 1 
ATOM 3359 C C   . ASP A 0 441 . 39.711  28.958  -48.779  1.00 73.40 441 A 1 
ATOM 3360 C CB  . ASP A 0 441 . 41.334  26.973  -48.980  1.00 73.40 441 A 1 
ATOM 3361 O O   . ASP A 0 441 . 40.166  29.962  -48.230  1.00 73.40 441 A 1 
ATOM 3362 C CG  . ASP A 0 441 . 40.527  25.678  -48.963  1.00 73.40 441 A 1 
ATOM 3363 O OD1 . ASP A 0 441 . 39.283  25.792  -48.889  1.00 73.40 441 A 1 
ATOM 3364 O OD2 . ASP A 0 441 . 41.167  24.604  -49.085  1.00 73.40 441 A 1 
ATOM 3365 N N   . TYR A 0 442 . 38.426  28.632  -48.677  1.00 79.25 442 A 1 
ATOM 3366 C CA  . TYR A 0 442 . 37.455  29.451  -47.937  1.00 79.25 442 A 1 
ATOM 3367 C C   . TYR A 0 442 . 36.322  28.573  -47.411  1.00 79.25 442 A 1 
ATOM 3368 C CB  . TYR A 0 442 . 36.915  30.603  -48.812  1.00 79.25 442 A 1 
ATOM 3369 O O   . TYR A 0 442 . 35.225  28.534  -47.979  1.00 79.25 442 A 1 
ATOM 3370 C CG  . TYR A 0 442 . 37.831  31.802  -49.003  1.00 79.25 442 A 1 
ATOM 3371 C CD1 . TYR A 0 442 . 38.373  32.458  -47.881  1.00 79.25 442 A 1 
ATOM 3372 C CD2 . TYR A 0 442 . 38.143  32.259  -50.299  1.00 79.25 442 A 1 
ATOM 3373 C CE1 . TYR A 0 442 . 39.299  33.501  -48.046  1.00 79.25 442 A 1 
ATOM 3374 C CE2 . TYR A 0 442 . 39.016  33.354  -50.470  1.00 79.25 442 A 1 
ATOM 3375 O OH  . TYR A 0 442 . 40.567  34.917  -49.495  1.00 79.25 442 A 1 
ATOM 3376 C CZ  . TYR A 0 442 . 39.633  33.940  -49.343  1.00 79.25 442 A 1 
ATOM 3377 N N   . ASP A 0 443 . 36.596  27.869  -46.318  1.00 78.85 443 A 1 
ATOM 3378 C CA  . ASP A 0 443 . 35.682  26.900  -45.722  1.00 78.85 443 A 1 
ATOM 3379 C C   . ASP A 0 443 . 35.013  27.496  -44.466  1.00 78.85 443 A 1 
ATOM 3380 C CB  . ASP A 0 443 . 36.431  25.575  -45.488  1.00 78.85 443 A 1 
ATOM 3381 O O   . ASP A 0 443 . 35.642  28.172  -43.647  1.00 78.85 443 A 1 
ATOM 3382 C CG  . ASP A 0 443 . 35.534  24.344  -45.584  1.00 78.85 443 A 1 
ATOM 3383 O OD1 . ASP A 0 443 . 34.861  24.125  -46.607  1.00 78.85 443 A 1 
ATOM 3384 O OD2 . ASP A 0 443 . 35.473  23.582  -44.590  1.00 78.85 443 A 1 
ATOM 3385 N N   . SER A 0 444 . 33.706  27.295  -44.278  1.00 79.14 444 A 1 
ATOM 3386 C CA  . SER A 0 444 . 33.009  27.762  -43.068  1.00 79.14 444 A 1 
ATOM 3387 C C   . SER A 0 444 . 31.847  26.865  -42.662  1.00 79.14 444 A 1 
ATOM 3388 C CB  . SER A 0 444 . 32.561  29.223  -43.193  1.00 79.14 444 A 1 
ATOM 3389 O O   . SER A 0 444 . 30.994  26.539  -43.485  1.00 79.14 444 A 1 
ATOM 3390 O OG  . SER A 0 444 . 31.723  29.427  -44.315  1.00 79.14 444 A 1 
ATOM 3391 N N   . ARG A 0 445 . 31.809  26.457  -41.387  1.00 83.53 445 A 1 
ATOM 3392 C CA  . ARG A 0 445 . 30.896  25.433  -40.866  1.00 83.53 445 A 1 
ATOM 3393 C C   . ARG A 0 445 . 30.281  25.840  -39.528  1.00 83.53 445 A 1 
ATOM 3394 C CB  . ARG A 0 445 . 31.584  24.056  -40.757  1.00 83.53 445 A 1 
ATOM 3395 O O   . ARG A 0 445 . 30.985  25.981  -38.539  1.00 83.53 445 A 1 
ATOM 3396 C CG  . ARG A 0 445 . 32.454  23.689  -41.966  1.00 83.53 445 A 1 
ATOM 3397 C CD  . ARG A 0 445 . 33.037  22.285  -41.813  1.00 83.53 445 A 1 
ATOM 3398 N NE  . ARG A 0 445 . 34.041  22.043  -42.856  1.00 83.53 445 A 1 
ATOM 3399 N NH1 . ARG A 0 445 . 34.661  19.907  -42.334  1.00 83.53 445 A 1 
ATOM 3400 N NH2 . ARG A 0 445 . 35.613  20.978  -44.057  1.00 83.53 445 A 1 
ATOM 3401 C CZ  . ARG A 0 445 . 34.761  20.973  -43.080  1.00 83.53 445 A 1 
ATOM 3402 N N   . TYR A 0 446 . 28.965  25.977  -39.497  1.00 85.54 446 A 1 
ATOM 3403 C CA  . TYR A 0 446 . 28.177  26.332  -38.309  1.00 85.54 446 A 1 
ATOM 3404 C C   . TYR A 0 446 . 27.373  25.114  -37.829  1.00 85.54 446 A 1 
ATOM 3405 C CB  . TYR A 0 446 . 27.301  27.532  -38.703  1.00 85.54 446 A 1 
ATOM 3406 O O   . TYR A 0 446 . 27.247  24.175  -38.609  1.00 85.54 446 A 1 
ATOM 3407 C CG  . TYR A 0 446 . 26.336  28.063  -37.664  1.00 85.54 446 A 1 
ATOM 3408 C CD1 . TYR A 0 446 . 24.962  27.767  -37.764  1.00 85.54 446 A 1 
ATOM 3409 C CD2 . TYR A 0 446 . 26.802  28.902  -36.636  1.00 85.54 446 A 1 
ATOM 3410 C CE1 . TYR A 0 446 . 24.054  28.325  -36.845  1.00 85.54 446 A 1 
ATOM 3411 C CE2 . TYR A 0 446 . 25.904  29.433  -35.692  1.00 85.54 446 A 1 
ATOM 3412 O OH  . TYR A 0 446 . 23.652  29.729  -34.937  1.00 85.54 446 A 1 
ATOM 3413 C CZ  . TYR A 0 446 . 24.526  29.160  -35.808  1.00 85.54 446 A 1 
ATOM 3414 N N   . GLY A 0 447 . 26.780  25.123  -36.628  1.00 83.16 447 A 1 
ATOM 3415 C CA  . GLY A 0 447 . 25.793  24.117  -36.196  1.00 83.16 447 A 1 
ATOM 3416 C C   . GLY A 0 447 . 25.251  24.244  -34.767  1.00 83.16 447 A 1 
ATOM 3417 O O   . GLY A 0 447 . 25.700  25.132  -34.062  1.00 83.16 447 A 1 
ATOM 3418 N N   . LYS A 0 448 . 24.220  23.465  -34.362  1.00 84.67 448 A 1 
ATOM 3419 C CA  . LYS A 0 448 . 23.430  23.642  -33.099  1.00 84.67 448 A 1 
ATOM 3420 C C   . LYS A 0 448 . 22.645  22.381  -32.628  1.00 84.67 448 A 1 
ATOM 3421 C CB  . LYS A 0 448 . 22.370  24.769  -33.297  1.00 84.67 448 A 1 
ATOM 3422 O O   . LYS A 0 448 . 21.810  21.957  -33.408  1.00 84.67 448 A 1 
ATOM 3423 C CG  . LYS A 0 448 . 22.739  25.979  -34.175  1.00 84.67 448 A 1 
ATOM 3424 C CD  . LYS A 0 448 . 21.716  27.106  -34.061  1.00 84.67 448 A 1 
ATOM 3425 C CE  . LYS A 0 448 . 21.957  27.789  -32.714  1.00 84.67 448 A 1 
ATOM 3426 N NZ  . LYS A 0 448 . 21.769  29.251  -32.778  1.00 84.67 448 A 1 
ATOM 3427 N N   . SER A 0 449 . 22.769  21.819  -31.411  1.00 81.51 449 A 1 
ATOM 3428 C CA  . SER A 0 449 . 22.198  20.475  -31.053  1.00 81.51 449 A 1 
ATOM 3429 C C   . SER A 0 449 . 21.532  20.320  -29.656  1.00 81.51 449 A 1 
ATOM 3430 C CB  . SER A 0 449 . 23.278  19.379  -31.228  1.00 81.51 449 A 1 
ATOM 3431 O O   . SER A 0 449 . 22.142  20.709  -28.685  1.00 81.51 449 A 1 
ATOM 3432 O OG  . SER A 0 449 . 24.588  19.821  -30.913  1.00 81.51 449 A 1 
ATOM 3433 N N   . TYR A 0 450 . 20.299  19.788  -29.505  1.00 73.15 450 A 1 
ATOM 3434 C CA  . TYR A 0 450 . 19.427  19.900  -28.284  1.00 73.15 450 A 1 
ATOM 3435 C C   . TYR A 0 450 . 18.799  18.572  -27.762  1.00 73.15 450 A 1 
ATOM 3436 C CB  . TYR A 0 450 . 18.377  21.054  -28.488  1.00 73.15 450 A 1 
ATOM 3437 O O   . TYR A 0 450 . 17.849  18.061  -28.352  1.00 73.15 450 A 1 
ATOM 3438 C CG  . TYR A 0 450 . 17.046  21.087  -27.724  1.00 73.15 450 A 1 
ATOM 3439 C CD1 . TYR A 0 450 . 15.968  20.270  -28.127  1.00 73.15 450 A 1 
ATOM 3440 C CD2 . TYR A 0 450 . 16.828  22.022  -26.689  1.00 73.15 450 A 1 
ATOM 3441 C CE1 . TYR A 0 450 . 14.739  20.307  -27.440  1.00 73.15 450 A 1 
ATOM 3442 C CE2 . TYR A 0 450 . 15.612  22.051  -25.981  1.00 73.15 450 A 1 
ATOM 3443 O OH  . TYR A 0 450 . 13.393  21.182  -25.667  1.00 73.15 450 A 1 
ATOM 3444 C CZ  . TYR A 0 450 . 14.566  21.183  -26.352  1.00 73.15 450 A 1 
ATOM 3445 N N   . ASP A 0 451 . 19.265  18.039  -26.618  1.00 73.79 451 A 1 
ATOM 3446 C CA  . ASP A 0 451 . 19.062  16.637  -26.181  1.00 73.79 451 A 1 
ATOM 3447 C C   . ASP A 0 451 . 18.222  16.410  -24.904  1.00 73.79 451 A 1 
ATOM 3448 C CB  . ASP A 0 451 . 20.405  15.877  -26.151  1.00 73.79 451 A 1 
ATOM 3449 O O   . ASP A 0 451 . 18.712  16.342  -23.779  1.00 73.79 451 A 1 
ATOM 3450 C CG  . ASP A 0 451 . 21.029  15.557  -27.525  1.00 73.79 451 A 1 
ATOM 3451 O OD1 . ASP A 0 451 . 20.704  16.215  -28.545  1.00 73.79 451 A 1 
ATOM 3452 O OD2 . ASP A 0 451 . 21.799  14.571  -27.567  1.00 73.79 451 A 1 
ATOM 3453 N N   . ARG A 0 452 . 16.904  16.251  -25.091  1.00 52.58 452 A 1 
ATOM 3454 C CA  . ARG A 0 452 . 15.862  16.069  -24.049  1.00 52.58 452 A 1 
ATOM 3455 C C   . ARG A 0 452 . 15.821  14.578  -23.540  1.00 52.58 452 A 1 
ATOM 3456 C CB  . ARG A 0 452 . 14.681  16.889  -24.601  1.00 52.58 452 A 1 
ATOM 3457 O O   . ARG A 0 452 . 16.837  13.916  -23.677  1.00 52.58 452 A 1 
ATOM 3458 C CG  . ARG A 0 452 . 13.433  17.105  -23.765  1.00 52.58 452 A 1 
ATOM 3459 C CD  . ARG A 0 452 . 12.688  18.329  -24.318  1.00 52.58 452 A 1 
ATOM 3460 N NE  . ARG A 0 452 . 11.348  18.436  -23.734  1.00 52.58 452 A 1 
ATOM 3461 N NH1 . ARG A 0 452 . 10.196  17.324  -25.386  1.00 52.58 452 A 1 
ATOM 3462 N NH2 . ARG A 0 452 . 9.205   17.719  -23.476  1.00 52.58 452 A 1 
ATOM 3463 C CZ  . ARG A 0 452 . 10.275  17.836  -24.203  1.00 52.58 452 A 1 
ATOM 3464 N N   . VAL A 0 453 . 14.896  13.851  -22.871  1.00 67.83 453 A 1 
ATOM 3465 C CA  . VAL A 0 453 . 13.634  13.925  -22.083  1.00 67.83 453 A 1 
ATOM 3466 C C   . VAL A 0 453 . 13.789  12.972  -20.852  1.00 67.83 453 A 1 
ATOM 3467 C CB  . VAL A 0 453 . 12.388  13.557  -22.926  1.00 67.83 453 A 1 
ATOM 3468 O O   . VAL A 0 453 . 14.770  12.240  -20.747  1.00 67.83 453 A 1 
ATOM 3469 C CG1 . VAL A 0 453 . 11.957  12.081  -22.906  1.00 67.83 453 A 1 
ATOM 3470 C CG2 . VAL A 0 453 . 11.161  14.364  -22.452  1.00 67.83 453 A 1 
ATOM 3471 N N   . SER A 0 454 . 12.801  12.881  -19.953  1.00 76.90 454 A 1 
ATOM 3472 C CA  . SER A 0 454 . 12.630  11.795  -18.954  1.00 76.90 454 A 1 
ATOM 3473 C C   . SER A 0 454 . 11.147  11.427  -18.907  1.00 76.90 454 A 1 
ATOM 3474 C CB  . SER A 0 454 . 13.213  12.127  -17.565  1.00 76.90 454 A 1 
ATOM 3475 O O   . SER A 0 454 . 10.327  12.113  -19.511  1.00 76.90 454 A 1 
ATOM 3476 O OG  . SER A 0 454 . 13.140  11.045  -16.646  1.00 76.90 454 A 1 
ATOM 3477 N N   . ALA A 0 455 . 10.781  10.372  -18.198  1.00 74.28 455 A 1 
ATOM 3478 C CA  . ALA A 0 455 . 9.429   9.922   -17.926  1.00 74.28 455 A 1 
ATOM 3479 C C   . ALA A 0 455 . 9.439   9.097   -16.635  1.00 74.28 455 A 1 
ATOM 3480 C CB  . ALA A 0 455 . 8.909   9.065   -19.077  1.00 74.28 455 A 1 
ATOM 3481 O O   . ALA A 0 455 . 10.320  8.267   -16.427  1.00 74.28 455 A 1 
ATOM 3482 N N   . ARG A 0 456 . 8.444   9.264   -15.770  1.00 84.28 456 A 1 
ATOM 3483 C CA  . ARG A 0 456 . 8.225   8.481   -14.548  1.00 84.28 456 A 1 
ATOM 3484 C C   . ARG A 0 456 . 6.730   8.327   -14.333  1.00 84.28 456 A 1 
ATOM 3485 C CB  . ARG A 0 456 . 8.916   9.125   -13.324  1.00 84.28 456 A 1 
ATOM 3486 O O   . ARG A 0 456 . 5.972   9.241   -14.655  1.00 84.28 456 A 1 
ATOM 3487 C CG  . ARG A 0 456 . 10.419  9.334   -13.570  1.00 84.28 456 A 1 
ATOM 3488 C CD  . ARG A 0 456 . 11.230  9.829   -12.374  1.00 84.28 456 A 1 
ATOM 3489 N NE  . ARG A 0 456 . 12.615  10.072  -12.823  1.00 84.28 456 A 1 
ATOM 3490 N NH1 . ARG A 0 456 . 13.700  10.026  -10.800  1.00 84.28 456 A 1 
ATOM 3491 N NH2 . ARG A 0 456 . 14.855  10.339  -12.697  1.00 84.28 456 A 1 
ATOM 3492 C CZ  . ARG A 0 456 . 13.714  10.143  -12.101  1.00 84.28 456 A 1 
ATOM 3493 N N   . SER A 0 457 . 6.310   7.213   -13.753  1.00 83.84 457 A 1 
ATOM 3494 C CA  . SER A 0 457 . 4.984   7.063   -13.160  1.00 83.84 457 A 1 
ATOM 3495 C C   . SER A 0 457 . 5.063   6.270   -11.863  1.00 83.84 457 A 1 
ATOM 3496 C CB  . SER A 0 457 . 3.963   6.458   -14.133  1.00 83.84 457 A 1 
ATOM 3497 O O   . SER A 0 457 . 5.933   5.421   -11.698  1.00 83.84 457 A 1 
ATOM 3498 O OG  . SER A 0 457 . 4.247   5.116   -14.467  1.00 83.84 457 A 1 
ATOM 3499 N N   . TYR A 0 458 . 4.132   6.551   -10.970  1.00 86.35 458 A 1 
ATOM 3500 C CA  . TYR A 0 458 . 3.887   5.896   -9.698   1.00 86.35 458 A 1 
ATOM 3501 C C   . TYR A 0 458 . 2.375   5.934   -9.482   1.00 86.35 458 A 1 
ATOM 3502 C CB  . TYR A 0 458 . 4.628   6.658   -8.595   1.00 86.35 458 A 1 
ATOM 3503 O O   . TYR A 0 458 . 1.773   6.990   -9.670   1.00 86.35 458 A 1 
ATOM 3504 C CG  . TYR A 0 458 . 4.279   6.240   -7.183   1.00 86.35 458 A 1 
ATOM 3505 C CD1 . TYR A 0 458 . 3.244   6.892   -6.479   1.00 86.35 458 A 1 
ATOM 3506 C CD2 . TYR A 0 458 . 5.000   5.199   -6.569   1.00 86.35 458 A 1 
ATOM 3507 C CE1 . TYR A 0 458 . 2.946   6.518   -5.154   1.00 86.35 458 A 1 
ATOM 3508 C CE2 . TYR A 0 458 . 4.713   4.835   -5.241   1.00 86.35 458 A 1 
ATOM 3509 O OH  . TYR A 0 458 . 3.455   5.139   -3.243   1.00 86.35 458 A 1 
ATOM 3510 C CZ  . TYR A 0 458 . 3.693   5.496   -4.529   1.00 86.35 458 A 1 
ATOM 3511 N N   . GLU A 0 459 . 1.755   4.815   -9.145   1.00 89.21 459 A 1 
ATOM 3512 C CA  . GLU A 0 459 . 0.329   4.714   -8.834   1.00 89.21 459 A 1 
ATOM 3513 C C   . GLU A 0 459 . 0.202   3.821   -7.592   1.00 89.21 459 A 1 
ATOM 3514 C CB  . GLU A 0 459 . -0.480  4.218   -10.063  1.00 89.21 459 A 1 
ATOM 3515 O O   . GLU A 0 459 . 0.819   2.760   -7.550   1.00 89.21 459 A 1 
ATOM 3516 C CG  . GLU A 0 459 . -0.238  5.112   -11.306  1.00 89.21 459 A 1 
ATOM 3517 C CD  . GLU A 0 459 . -1.204  4.958   -12.493  1.00 89.21 459 A 1 
ATOM 3518 O OE1 . GLU A 0 459 . -0.818  5.419   -13.601  1.00 89.21 459 A 1 
ATOM 3519 O OE2 . GLU A 0 459 . -2.372  4.555   -12.318  1.00 89.21 459 A 1 
ATOM 3520 N N   . ASN A 0 460 . -0.517  4.273   -6.566   1.00 91.77 460 A 1 
ATOM 3521 C CA  . ASN A 0 460 . -0.708  3.559   -5.306   1.00 91.77 460 A 1 
ATOM 3522 C C   . ASN A 0 460 . -2.176  3.618   -4.893   1.00 91.77 460 A 1 
ATOM 3523 C CB  . ASN A 0 460 . 0.192   4.149   -4.210   1.00 91.77 460 A 1 
ATOM 3524 O O   . ASN A 0 460 . -2.786  4.679   -5.014   1.00 91.77 460 A 1 
ATOM 3525 C CG  . ASN A 0 460 . 0.467   3.137   -3.107   1.00 91.77 460 A 1 
ATOM 3526 N ND2 . ASN A 0 460 . -0.445  2.889   -2.200   1.00 91.77 460 A 1 
ATOM 3527 O OD1 . ASN A 0 460 . 1.531   2.550   -3.087   1.00 91.77 460 A 1 
ATOM 3528 N N   . GLU A 0 461 . -2.721  2.514   -4.391   1.00 93.83 461 A 1 
ATOM 3529 C CA  . GLU A 0 461 . -4.122  2.379   -3.985   1.00 93.83 461 A 1 
ATOM 3530 C C   . GLU A 0 461 . -4.198  1.655   -2.637   1.00 93.83 461 A 1 
ATOM 3531 C CB  . GLU A 0 461 . -4.928  1.653   -5.085   1.00 93.83 461 A 1 
ATOM 3532 O O   . GLU A 0 461 . -3.954  0.454   -2.557   1.00 93.83 461 A 1 
ATOM 3533 C CG  . GLU A 0 461 . -4.995  2.530   -6.346   1.00 93.83 461 A 1 
ATOM 3534 C CD  . GLU A 0 461 . -5.837  2.007   -7.516   1.00 93.83 461 A 1 
ATOM 3535 O OE1 . GLU A 0 461 . -5.741  2.651   -8.594   1.00 93.83 461 A 1 
ATOM 3536 O OE2 . GLU A 0 461 . -6.681  1.106   -7.344   1.00 93.83 461 A 1 
ATOM 3537 N N   . MET A 0 462 . -4.528  2.398   -1.579   1.00 93.12 462 A 1 
ATOM 3538 C CA  . MET A 0 462 . -4.703  1.885   -0.220   1.00 93.12 462 A 1 
ATOM 3539 C C   . MET A 0 462 . -6.183  1.864   0.156    1.00 93.12 462 A 1 
ATOM 3540 C CB  . MET A 0 462 . -3.942  2.733   0.811    1.00 93.12 462 A 1 
ATOM 3541 O O   . MET A 0 462 . -6.922  2.808   -0.127   1.00 93.12 462 A 1 
ATOM 3542 C CG  . MET A 0 462 . -2.449  2.875   0.512    1.00 93.12 462 A 1 
ATOM 3543 S SD  . MET A 0 462 . -1.495  3.646   1.849    1.00 93.12 462 A 1 
ATOM 3544 C CE  . MET A 0 462 . -1.230  2.191   2.898    1.00 93.12 462 A 1 
ATOM 3545 N N   . TYR A 0 463 . -6.601  0.831   0.879    1.00 96.67 463 A 1 
ATOM 3546 C CA  . TYR A 0 463 . -7.909  0.737   1.521    1.00 96.67 463 A 1 
ATOM 3547 C C   . TYR A 0 463 . -7.768  0.105   2.906    1.00 96.67 463 A 1 
ATOM 3548 C CB  . TYR A 0 463 . -8.861  -0.074  0.633    1.00 96.67 463 A 1 
ATOM 3549 O O   . TYR A 0 463 . -7.039  -0.871  3.078    1.00 96.67 463 A 1 
ATOM 3550 C CG  . TYR A 0 463 . -10.193 -0.419  1.272    1.00 96.67 463 A 1 
ATOM 3551 C CD1 . TYR A 0 463 . -10.376 -1.671  1.895    1.00 96.67 463 A 1 
ATOM 3552 C CD2 . TYR A 0 463 . -11.247 0.514   1.243    1.00 96.67 463 A 1 
ATOM 3553 C CE1 . TYR A 0 463 . -11.624 -2.004  2.458    1.00 96.67 463 A 1 
ATOM 3554 C CE2 . TYR A 0 463 . -12.497 0.184   1.799    1.00 96.67 463 A 1 
ATOM 3555 O OH  . TYR A 0 463 . -13.908 -1.416  2.886    1.00 96.67 463 A 1 
ATOM 3556 C CZ  . TYR A 0 463 . -12.689 -1.082  2.394    1.00 96.67 463 A 1 
ATOM 3557 N N   . ALA A 0 464 . -8.502  0.617   3.890    1.00 97.00 464 A 1 
ATOM 3558 C CA  . ALA A 0 464 . -8.655  -0.025  5.188    1.00 97.00 464 A 1 
ATOM 3559 C C   . ALA A 0 464 . -10.068 0.167   5.747    1.00 97.00 464 A 1 
ATOM 3560 C CB  . ALA A 0 464 . -7.578  0.480   6.157    1.00 97.00 464 A 1 
ATOM 3561 O O   . ALA A 0 464 . -10.713 1.193   5.507    1.00 97.00 464 A 1 
ATOM 3562 N N   . ARG A 0 465 . -10.525 -0.820  6.521    1.00 97.80 465 A 1 
ATOM 3563 C CA  . ARG A 0 465 . -11.794 -0.806  7.248    1.00 97.80 465 A 1 
ATOM 3564 C C   . ARG A 0 465 . -11.636 -1.445  8.626    1.00 97.80 465 A 1 
ATOM 3565 C CB  . ARG A 0 465 . -12.869 -1.496  6.396    1.00 97.80 465 A 1 
ATOM 3566 O O   . ARG A 0 465 . -11.095 -2.542  8.737    1.00 97.80 465 A 1 
ATOM 3567 C CG  . ARG A 0 465 . -14.276 -1.363  6.995    1.00 97.80 465 A 1 
ATOM 3568 C CD  . ARG A 0 465 . -15.324 -1.910  6.018    1.00 97.80 465 A 1 
ATOM 3569 N NE  . ARG A 0 465 . -15.335 -3.385  6.001    1.00 97.80 465 A 1 
ATOM 3570 N NH1 . ARG A 0 465 . -17.054 -3.651  7.499    1.00 97.80 465 A 1 
ATOM 3571 N NH2 . ARG A 0 465 . -15.932 -5.432  6.730    1.00 97.80 465 A 1 
ATOM 3572 C CZ  . ARG A 0 465 . -16.109 -4.145  6.744    1.00 97.80 465 A 1 
ATOM 3573 N N   . ASP A 0 466 . -12.133 -0.769  9.655    1.00 97.22 466 A 1 
ATOM 3574 C CA  . ASP A 0 466 . -12.242 -1.258  11.035   1.00 97.22 466 A 1 
ATOM 3575 C C   . ASP A 0 466 . -13.699 -1.069  11.473   1.00 97.22 466 A 1 
ATOM 3576 C CB  . ASP A 0 466 . -11.224 -0.521  11.928   1.00 97.22 466 A 1 
ATOM 3577 O O   . ASP A 0 466 . -14.175 0.059   11.615   1.00 97.22 466 A 1 
ATOM 3578 C CG  . ASP A 0 466 . -11.209 -0.936  13.410   1.00 97.22 466 A 1 
ATOM 3579 O OD1 . ASP A 0 466 . -11.383 -2.138  13.725   1.00 97.22 466 A 1 
ATOM 3580 O OD2 . ASP A 0 466 . -10.920 -0.061  14.258   1.00 97.22 466 A 1 
ATOM 3581 N N   . LEU A 0 467 . -14.419 -2.181  11.601   1.00 97.10 467 A 1 
ATOM 3582 C CA  . LEU A 0 467 . -15.803 -2.253  12.059   1.00 97.10 467 A 1 
ATOM 3583 C C   . LEU A 0 467 . -15.820 -2.862  13.461   1.00 97.10 467 A 1 
ATOM 3584 C CB  . LEU A 0 467 . -16.631 -3.071  11.048   1.00 97.10 467 A 1 
ATOM 3585 O O   . LEU A 0 467 . -15.201 -3.903  13.693   1.00 97.10 467 A 1 
ATOM 3586 C CG  . LEU A 0 467 . -18.076 -3.389  11.488   1.00 97.10 467 A 1 
ATOM 3587 C CD1 . LEU A 0 467 . -18.947 -2.136  11.547   1.00 97.10 467 A 1 
ATOM 3588 C CD2 . LEU A 0 467 . -18.729 -4.362  10.501   1.00 97.10 467 A 1 
ATOM 3589 N N   . GLN A 0 468 . -16.557 -2.224  14.358   1.00 96.08 468 A 1 
ATOM 3590 C CA  . GLN A 0 468 . -16.953 -2.707  15.674   1.00 96.08 468 A 1 
ATOM 3591 C C   . GLN A 0 468 . -18.476 -2.564  15.778   1.00 96.08 468 A 1 
ATOM 3592 C CB  . GLN A 0 468 . -16.204 -1.908  16.757   1.00 96.08 468 A 1 
ATOM 3593 O O   . GLN A 0 468 . -19.023 -1.544  15.354   1.00 96.08 468 A 1 
ATOM 3594 C CG  . GLN A 0 468 . -14.741 -2.374  16.908   1.00 96.08 468 A 1 
ATOM 3595 C CD  . GLN A 0 468 . -13.732 -1.234  17.031   1.00 96.08 468 A 1 
ATOM 3596 N NE2 . GLN A 0 468 . -12.668 -1.259  16.255   1.00 96.08 468 A 1 
ATOM 3597 O OE1 . GLN A 0 468 . -13.870 -0.302  17.815   1.00 96.08 468 A 1 
ATOM 3598 N N   . VAL A 0 469 . -19.144 -3.592  16.285   1.00 95.12 469 A 1 
ATOM 3599 C CA  . VAL A 0 469 . -20.567 -3.588  16.631   1.00 95.12 469 A 1 
ATOM 3600 C C   . VAL A 0 469 . -20.697 -4.290  17.973   1.00 95.12 469 A 1 
ATOM 3601 C CB  . VAL A 0 469 . -21.452 -4.295  15.584   1.00 95.12 469 A 1 
ATOM 3602 O O   . VAL A 0 469 . -20.091 -5.343  18.158   1.00 95.12 469 A 1 
ATOM 3603 C CG1 . VAL A 0 469 . -22.941 -4.041  15.851   1.00 95.12 469 A 1 
ATOM 3604 C CG2 . VAL A 0 469 . -21.151 -3.838  14.148   1.00 95.12 469 A 1 
ATOM 3605 N N   . ASP A 0 470 . -21.470 -3.690  18.858   1.00 93.30 470 A 1 
ATOM 3606 C CA  . ASP A 0 470 . -21.845 -4.167  20.180   1.00 93.30 470 A 1 
ATOM 3607 C C   . ASP A 0 470 . -23.387 -4.162  20.257   1.00 93.30 470 A 1 
ATOM 3608 C CB  . ASP A 0 470 . -21.182 -3.247  21.218   1.00 93.30 470 A 1 
ATOM 3609 O O   . ASP A 0 470 . -24.041 -3.393  19.540   1.00 93.30 470 A 1 
ATOM 3610 C CG  . ASP A 0 470 . -20.850 -3.992  22.502   1.00 93.30 470 A 1 
ATOM 3611 O OD1 . ASP A 0 470 . -19.665 -3.918  22.911   1.00 93.30 470 A 1 
ATOM 3612 O OD2 . ASP A 0 470 . -21.783 -4.659  22.997   1.00 93.30 470 A 1 
ATOM 3613 N N   . ASP A 0 471 . -23.983 -5.065  21.030   1.00 93.60 471 A 1 
ATOM 3614 C CA  . ASP A 0 471 . -25.445 -5.242  21.106   1.00 93.60 471 A 1 
ATOM 3615 C C   . ASP A 0 471 . -25.835 -5.923  22.429   1.00 93.60 471 A 1 
ATOM 3616 C CB  . ASP A 0 471 . -25.978 -5.945  19.833   1.00 93.60 471 A 1 
ATOM 3617 O O   . ASP A 0 471 . -26.358 -7.042  22.465   1.00 93.60 471 A 1 
ATOM 3618 C CG  . ASP A 0 471 . -27.497 -6.114  19.800   1.00 93.60 471 A 1 
ATOM 3619 O OD1 . ASP A 0 471 . -28.224 -5.238  20.310   1.00 93.60 471 A 1 
ATOM 3620 O OD2 . ASP A 0 471 . -28.038 -6.991  19.080   1.00 93.60 471 A 1 
ATOM 3621 N N   . ASP A 0 472 . -25.507 -5.226  23.515   1.00 91.67 472 A 1 
ATOM 3622 C CA  . ASP A 0 472 . -25.672 -5.637  24.905   1.00 91.67 472 A 1 
ATOM 3623 C C   . ASP A 0 472 . -27.157 -5.585  25.321   1.00 91.67 472 A 1 
ATOM 3624 C CB  . ASP A 0 472 . -24.780 -4.724  25.785   1.00 91.67 472 A 1 
ATOM 3625 O O   . ASP A 0 472 . -27.872 -4.619  25.049   1.00 91.67 472 A 1 
ATOM 3626 C CG  . ASP A 0 472 . -24.019 -5.427  26.919   1.00 91.67 472 A 1 
ATOM 3627 O OD1 . ASP A 0 472 . -24.070 -6.677  26.995   1.00 91.67 472 A 1 
ATOM 3628 O OD2 . ASP A 0 472 . -23.440 -4.703  27.763   1.00 91.67 472 A 1 
ATOM 3629 N N   . MET A 0 473 . -27.658 -6.618  25.999   1.00 90.82 473 A 1 
ATOM 3630 C CA  . MET A 0 473 . -29.043 -6.710  26.484   1.00 90.82 473 A 1 
ATOM 3631 C C   . MET A 0 473 . -29.088 -7.217  27.922   1.00 90.82 473 A 1 
ATOM 3632 C CB  . MET A 0 473 . -29.873 -7.655  25.599   1.00 90.82 473 A 1 
ATOM 3633 O O   . MET A 0 473 . -28.434 -8.207  28.244   1.00 90.82 473 A 1 
ATOM 3634 C CG  . MET A 0 473 . -30.203 -7.068  24.222   1.00 90.82 473 A 1 
ATOM 3635 S SD  . MET A 0 473 . -31.469 -7.974  23.270   1.00 90.82 473 A 1 
ATOM 3636 C CE  . MET A 0 473 . -32.931 -7.615  24.283   1.00 90.82 473 A 1 
ATOM 3637 N N   . TRP A 0 474 . -29.925 -6.613  28.769   1.00 89.42 474 A 1 
ATOM 3638 C CA  . TRP A 0 474 . -30.065 -7.009  30.175   1.00 89.42 474 A 1 
ATOM 3639 C C   . TRP A 0 474 . -31.486 -6.811  30.722   1.00 89.42 474 A 1 
ATOM 3640 C CB  . TRP A 0 474 . -29.029 -6.252  31.019   1.00 89.42 474 A 1 
ATOM 3641 O O   . TRP A 0 474 . -32.262 -5.996  30.216   1.00 89.42 474 A 1 
ATOM 3642 C CG  . TRP A 0 474 . -29.142 -4.758  30.983   1.00 89.42 474 A 1 
ATOM 3643 C CD1 . TRP A 0 474 . -28.524 -3.944  30.097   1.00 89.42 474 A 1 
ATOM 3644 C CD2 . TRP A 0 474 . -29.925 -3.882  31.852   1.00 89.42 474 A 1 
ATOM 3645 C CE2 . TRP A 0 474 . -29.745 -2.535  31.414   1.00 89.42 474 A 1 
ATOM 3646 C CE3 . TRP A 0 474 . -30.765 -4.090  32.968   1.00 89.42 474 A 1 
ATOM 3647 N NE1 . TRP A 0 474 . -28.878 -2.632  30.345   1.00 89.42 474 A 1 
ATOM 3648 C CH2 . TRP A 0 474 . -31.227 -1.696  33.137   1.00 89.42 474 A 1 
ATOM 3649 C CZ2 . TRP A 0 474 . -30.387 -1.453  32.036   1.00 89.42 474 A 1 
ATOM 3650 C CZ3 . TRP A 0 474 . -31.406 -3.011  33.604   1.00 89.42 474 A 1 
ATOM 3651 N N   . ALA A 0 475 . -31.824 -7.565  31.768   1.00 91.57 475 A 1 
ATOM 3652 C CA  . ALA A 0 475 . -33.029 -7.407  32.577   1.00 91.57 475 A 1 
ATOM 3653 C C   . ALA A 0 475 . -32.774 -7.817  34.038   1.00 91.57 475 A 1 
ATOM 3654 C CB  . ALA A 0 475 . -34.170 -8.223  31.956   1.00 91.57 475 A 1 
ATOM 3655 O O   . ALA A 0 475 . -32.009 -8.751  34.288   1.00 91.57 475 A 1 
ATOM 3656 N N   . GLU A 0 476 . -33.442 -7.143  34.974   1.00 90.99 476 A 1 
ATOM 3657 C CA  . GLU A 0 476 . -33.437 -7.413  36.417   1.00 90.99 476 A 1 
ATOM 3658 C C   . GLU A 0 476 . -34.874 -7.369  36.977   1.00 90.99 476 A 1 
ATOM 3659 C CB  . GLU A 0 476 . -32.562 -6.391  37.179   1.00 90.99 476 A 1 
ATOM 3660 O O   . GLU A 0 476 . -35.667 -6.512  36.582   1.00 90.99 476 A 1 
ATOM 3661 C CG  . GLU A 0 476 . -31.062 -6.415  36.823   1.00 90.99 476 A 1 
ATOM 3662 C CD  . GLU A 0 476 . -30.185 -5.559  37.766   1.00 90.99 476 A 1 
ATOM 3663 O OE1 . GLU A 0 476 . -29.078 -5.152  37.342   1.00 90.99 476 A 1 
ATOM 3664 O OE2 . GLU A 0 476 . -30.570 -5.351  38.946   1.00 90.99 476 A 1 
ATOM 3665 N N   . ASP A 0 477 . -35.186 -8.257  37.922   1.00 86.96 477 A 1 
ATOM 3666 C CA  . ASP A 0 477 . -36.390 -8.258  38.775   1.00 86.96 477 A 1 
ATOM 3667 C C   . ASP A 0 477 . -35.918 -8.219  40.240   1.00 86.96 477 A 1 
ATOM 3668 C CB  . ASP A 0 477 . -37.245 -9.508  38.455   1.00 86.96 477 A 1 
ATOM 3669 O O   . ASP A 0 477 . -35.054 -9.005  40.639   1.00 86.96 477 A 1 
ATOM 3670 C CG  . ASP A 0 477 . -38.501 -9.744  39.326   1.00 86.96 477 A 1 
ATOM 3671 O OD1 . ASP A 0 477 . -38.604 -9.166  40.437   1.00 86.96 477 A 1 
ATOM 3672 O OD2 . ASP A 0 477 . -39.331 -10.587 38.904   1.00 86.96 477 A 1 
ATOM 3673 N N   . TYR A 0 478 . -36.438 -7.291  41.051   1.00 87.12 478 A 1 
ATOM 3674 C CA  . TYR A 0 478 . -36.166 -7.213  42.490   1.00 87.12 478 A 1 
ATOM 3675 C C   . TYR A 0 478 . -37.444 -7.140  43.337   1.00 87.12 478 A 1 
ATOM 3676 C CB  . TYR A 0 478 . -35.208 -6.054  42.802   1.00 87.12 478 A 1 
ATOM 3677 O O   . TYR A 0 478 . -37.906 -6.066  43.745   1.00 87.12 478 A 1 
ATOM 3678 C CG  . TYR A 0 478 . -34.837 -5.983  44.273   1.00 87.12 478 A 1 
ATOM 3679 C CD1 . TYR A 0 478 . -35.378 -4.984  45.105   1.00 87.12 478 A 1 
ATOM 3680 C CD2 . TYR A 0 478 . -34.039 -6.996  44.825   1.00 87.12 478 A 1 
ATOM 3681 C CE1 . TYR A 0 478 . -35.122 -5.000  46.492   1.00 87.12 478 A 1 
ATOM 3682 C CE2 . TYR A 0 478 . -33.789 -7.033  46.205   1.00 87.12 478 A 1 
ATOM 3683 O OH  . TYR A 0 478 . -34.131 -6.127  48.383   1.00 87.12 478 A 1 
ATOM 3684 C CZ  . TYR A 0 478 . -34.338 -6.038  47.040   1.00 87.12 478 A 1 
ATOM 3685 N N   . ASP A 0 479 . -37.969 -8.306  43.699   1.00 84.03 479 A 1 
ATOM 3686 C CA  . ASP A 0 479 . -39.141 -8.439  44.560   1.00 84.03 479 A 1 
ATOM 3687 C C   . ASP A 0 479 . -38.783 -8.396  46.064   1.00 84.03 479 A 1 
ATOM 3688 C CB  . ASP A 0 479 . -39.905 -9.706  44.147   1.00 84.03 479 A 1 
ATOM 3689 O O   . ASP A 0 479 . -37.866 -9.074  46.545   1.00 84.03 479 A 1 
ATOM 3690 C CG  . ASP A 0 479 . -41.349 -9.735  44.652   1.00 84.03 479 A 1 
ATOM 3691 O OD1 . ASP A 0 479 . -41.759 -8.806  45.396   1.00 84.03 479 A 1 
ATOM 3692 O OD2 . ASP A 0 479 . -42.043 -10.756 44.425   1.00 84.03 479 A 1 
ATOM 3693 N N   . ARG A 0 480 . -39.502 -7.600  46.872   1.00 80.84 480 A 1 
ATOM 3694 C CA  . ARG A 0 480 . -39.231 -7.462  48.317   1.00 80.84 480 A 1 
ATOM 3695 C C   . ARG A 0 480 . -40.471 -7.438  49.207   1.00 80.84 480 A 1 
ATOM 3696 C CB  . ARG A 0 480 . -38.311 -6.258  48.564   1.00 80.84 480 A 1 
ATOM 3697 O O   . ARG A 0 480 . -41.308 -6.532  49.160   1.00 80.84 480 A 1 
ATOM 3698 C CG  . ARG A 0 480 . -37.912 -6.227  50.044   1.00 80.84 480 A 1 
ATOM 3699 C CD  . ARG A 0 480 . -36.958 -5.091  50.387   1.00 80.84 480 A 1 
ATOM 3700 N NE  . ARG A 0 480 . -36.892 -4.958  51.858   1.00 80.84 480 A 1 
ATOM 3701 N NH1 . ARG A 0 480 . -36.996 -2.678  51.981   1.00 80.84 480 A 1 
ATOM 3702 N NH2 . ARG A 0 480 . -37.251 -3.894  53.830   1.00 80.84 480 A 1 
ATOM 3703 C CZ  . ARG A 0 480 . -37.036 -3.850  52.550   1.00 80.84 480 A 1 
ATOM 3704 N N   . TYR A 0 481 . -40.449 -8.320  50.210   1.00 72.60 481 A 1 
ATOM 3705 C CA  . TYR A 0 481 . -41.511 -8.518  51.194   1.00 72.60 481 A 1 
ATOM 3706 C C   . TYR A 0 481 . -41.067 -8.183  52.627   1.00 72.60 481 A 1 
ATOM 3707 C CB  . TYR A 0 481 . -41.991 -9.972  51.101   1.00 72.60 481 A 1 
ATOM 3708 O O   . TYR A 0 481 . -40.175 -8.816  53.193   1.00 72.60 481 A 1 
ATOM 3709 C CG  . TYR A 0 481 . -42.530 -10.343 49.736   1.00 72.60 481 A 1 
ATOM 3710 C CD1 . TYR A 0 481 . -43.883 -10.097 49.435   1.00 72.60 481 A 1 
ATOM 3711 C CD2 . TYR A 0 481 . -41.672 -10.881 48.754   1.00 72.60 481 A 1 
ATOM 3712 C CE1 . TYR A 0 481 . -44.381 -10.394 48.154   1.00 72.60 481 A 1 
ATOM 3713 C CE2 . TYR A 0 481 . -42.172 -11.171 47.473   1.00 72.60 481 A 1 
ATOM 3714 O OH  . TYR A 0 481 . -44.044 -11.164 45.938   1.00 72.60 481 A 1 
ATOM 3715 C CZ  . TYR A 0 481 . -43.526 -10.915 47.163   1.00 72.60 481 A 1 
ATOM 3716 N N   . ASP A 0 482 . -41.749 -7.224  53.265   1.00 64.98 482 A 1 
ATOM 3717 C CA  . ASP A 0 482 . -41.598 -6.919  54.697   1.00 64.98 482 A 1 
ATOM 3718 C C   . ASP A 0 482 . -42.778 -7.485  55.514   1.00 64.98 482 A 1 
ATOM 3719 C CB  . ASP A 0 482 . -41.464 -5.395  54.908   1.00 64.98 482 A 1 
ATOM 3720 O O   . ASP A 0 482 . -43.793 -6.801  55.731   1.00 64.98 482 A 1 
ATOM 3721 C CG  . ASP A 0 482 . -40.043 -4.843  55.036   1.00 64.98 482 A 1 
ATOM 3722 O OD1 . ASP A 0 482 . -39.046 -5.582  54.874   1.00 64.98 482 A 1 
ATOM 3723 O OD2 . ASP A 0 482 . -39.969 -3.635  55.396   1.00 64.98 482 A 1 
ATOM 3724 N N   . ASP A 0 483 . -42.632 -8.707  56.035   1.00 59.32 483 A 1 
ATOM 3725 C CA  . ASP A 0 483 . -43.582 -9.314  56.970   1.00 59.32 483 A 1 
ATOM 3726 C C   . ASP A 0 483 . -43.296 -8.920  58.427   1.00 59.32 483 A 1 
ATOM 3727 C CB  . ASP A 0 483 . -43.753 -10.831 56.738   1.00 59.32 483 A 1 
ATOM 3728 O O   . ASP A 0 483 . -42.577 -9.547  59.204   1.00 59.32 483 A 1 
ATOM 3729 C CG  . ASP A 0 483 . -45.051 -11.162 55.997   1.00 59.32 483 A 1 
ATOM 3730 O OD1 . ASP A 0 483 . -46.030 -10.375 56.059   1.00 59.32 483 A 1 
ATOM 3731 O OD2 . ASP A 0 483 . -45.179 -12.214 55.335   1.00 59.32 483 A 1 
ATOM 3732 N N   . LYS A 0 484 . -43.926 -7.810  58.817   1.00 54.34 484 A 1 
ATOM 3733 C CA  . LYS A 0 484 . -43.951 -7.306  60.195   1.00 54.34 484 A 1 
ATOM 3734 C C   . LYS A 0 484 . -44.954 -8.116  61.023   1.00 54.34 484 A 1 
ATOM 3735 C CB  . LYS A 0 484 . -44.225 -5.791  60.163   1.00 54.34 484 A 1 
ATOM 3736 O O   . LYS A 0 484 . -46.130 -7.751  61.115   1.00 54.34 484 A 1 
ATOM 3737 C CG  . LYS A 0 484 . -42.981 -5.044  59.643   1.00 54.34 484 A 1 
ATOM 3738 C CD  . LYS A 0 484 . -43.282 -3.644  59.088   1.00 54.34 484 A 1 
ATOM 3739 C CE  . LYS A 0 484 . -41.972 -3.060  58.521   1.00 54.34 484 A 1 
ATOM 3740 N NZ  . LYS A 0 484 . -42.075 -2.681  57.088   1.00 54.34 484 A 1 
ATOM 3741 N N   . ASP A 0 485 . -44.482 -9.209  61.618   1.00 51.16 485 A 1 
ATOM 3742 C CA  . ASP A 0 485 . -45.288 -10.181 62.367   1.00 51.16 485 A 1 
ATOM 3743 C C   . ASP A 0 485 . -46.078 -9.564  63.541   1.00 51.16 485 A 1 
ATOM 3744 C CB  . ASP A 0 485 . -44.408 -11.365 62.795   1.00 51.16 485 A 1 
ATOM 3745 O O   . ASP A 0 485 . -45.566 -9.174  64.594   1.00 51.16 485 A 1 
ATOM 3746 C CG  . ASP A 0 485 . -44.282 -12.357 61.637   1.00 51.16 485 A 1 
ATOM 3747 O OD1 . ASP A 0 485 . -45.347 -12.947 61.338   1.00 51.16 485 A 1 
ATOM 3748 O OD2 . ASP A 0 485 . -43.180 -12.455 61.051   1.00 51.16 485 A 1 
ATOM 3749 N N   . ALA A 0 486 . -47.398 -9.473  63.361   1.00 45.79 486 A 1 
ATOM 3750 C CA  . ALA A 0 486 . -48.274 -8.589  64.133   1.00 45.79 486 A 1 
ATOM 3751 C C   . ALA A 0 486 . -48.760 -9.150  65.494   1.00 45.79 486 A 1 
ATOM 3752 C CB  . ALA A 0 486 . -49.411 -8.128  63.211   1.00 45.79 486 A 1 
ATOM 3753 O O   . ALA A 0 486 . -49.857 -8.821  65.952   1.00 45.79 486 A 1 
ATOM 3754 N N   . MET A 0 487 . -47.970 -9.981  66.183   1.00 44.66 487 A 1 
ATOM 3755 C CA  . MET A 0 487 . -48.395 -10.644 67.435   1.00 44.66 487 A 1 
ATOM 3756 C C   . MET A 0 487 . -48.342 -9.758  68.703   1.00 44.66 487 A 1 
ATOM 3757 C CB  . MET A 0 487 . -47.629 -11.963 67.635   1.00 44.66 487 A 1 
ATOM 3758 O O   . MET A 0 487 . -48.701 -10.204 69.795   1.00 44.66 487 A 1 
ATOM 3759 C CG  . MET A 0 487 . -47.917 -12.982 66.525   1.00 44.66 487 A 1 
ATOM 3760 S SD  . MET A 0 487 . -47.731 -14.702 67.074   1.00 44.66 487 A 1 
ATOM 3761 C CE  . MET A 0 487 . -49.436 -15.286 66.895   1.00 44.66 487 A 1 
ATOM 3762 N N   . GLY A 0 488 . -47.918 -8.496  68.594   1.00 41.66 488 A 1 
ATOM 3763 C CA  . GLY A 0 488 . -47.497 -7.676  69.740   1.00 41.66 488 A 1 
ATOM 3764 C C   . GLY A 0 488 . -48.572 -7.090  70.675   1.00 41.66 488 A 1 
ATOM 3765 O O   . GLY A 0 488 . -48.194 -6.547  71.710   1.00 41.66 488 A 1 
ATOM 3766 N N   . TYR A 0 489 . -49.877 -7.141  70.356   1.00 44.02 489 A 1 
ATOM 3767 C CA  . TYR A 0 489 . -50.886 -6.311  71.062   1.00 44.02 489 A 1 
ATOM 3768 C C   . TYR A 0 489 . -52.176 -6.998  71.559   1.00 44.02 489 A 1 
ATOM 3769 C CB  . TYR A 0 489 . -51.158 -5.020  70.261   1.00 44.02 489 A 1 
ATOM 3770 O O   . TYR A 0 489 . -53.078 -6.320  72.053   1.00 44.02 489 A 1 
ATOM 3771 C CG  . TYR A 0 489 . -50.609 -3.790  70.963   1.00 44.02 489 A 1 
ATOM 3772 C CD1 . TYR A 0 489 . -51.412 -3.076  71.874   1.00 44.02 489 A 1 
ATOM 3773 C CD2 . TYR A 0 489 . -49.267 -3.410  70.763   1.00 44.02 489 A 1 
ATOM 3774 C CE1 . TYR A 0 489 . -50.877 -1.978  72.577   1.00 44.02 489 A 1 
ATOM 3775 C CE2 . TYR A 0 489 . -48.726 -2.317  71.467   1.00 44.02 489 A 1 
ATOM 3776 O OH  . TYR A 0 489 . -49.011 -0.551  73.067   1.00 44.02 489 A 1 
ATOM 3777 C CZ  . TYR A 0 489 . -49.532 -1.600  72.377   1.00 44.02 489 A 1 
ATOM 3778 N N   . GLY A 0 490 . -52.275 -8.331  71.511   1.00 44.34 490 A 1 
ATOM 3779 C CA  . GLY A 0 490 . -53.471 -9.054  71.987   1.00 44.34 490 A 1 
ATOM 3780 C C   . GLY A 0 490 . -53.670 -9.075  73.515   1.00 44.34 490 A 1 
ATOM 3781 O O   . GLY A 0 490 . -54.791 -9.231  73.996   1.00 44.34 490 A 1 
ATOM 3782 N N   . SER A 0 491 . -52.601 -8.899  74.297   1.00 45.05 491 A 1 
ATOM 3783 C CA  . SER A 0 491 . -52.548 -9.326  75.709   1.00 45.05 491 A 1 
ATOM 3784 C C   . SER A 0 491 . -52.834 -8.235  76.757   1.00 45.05 491 A 1 
ATOM 3785 C CB  . SER A 0 491 . -51.205 -10.015 75.987   1.00 45.05 491 A 1 
ATOM 3786 O O   . SER A 0 491 . -52.495 -8.416  77.925   1.00 45.05 491 A 1 
ATOM 3787 O OG  . SER A 0 491 . -50.973 -11.022 75.020   1.00 45.05 491 A 1 
ATOM 3788 N N   . ALA A 0 492 . -53.424 -7.098  76.369   1.00 43.25 492 A 1 
ATOM 3789 C CA  . ALA A 0 492 . -53.577 -5.917  77.239   1.00 43.25 492 A 1 
ATOM 3790 C C   . ALA A 0 492 . -55.035 -5.498  77.549   1.00 43.25 492 A 1 
ATOM 3791 C CB  . ALA A 0 492 . -52.766 -4.771  76.617   1.00 43.25 492 A 1 
ATOM 3792 O O   . ALA A 0 492 . -55.256 -4.524  78.269   1.00 43.25 492 A 1 
ATOM 3793 N N   . ALA A 0 493 . -56.043 -6.197  77.016   1.00 38.63 493 A 1 
ATOM 3794 C CA  . ALA A 0 493 . -57.447 -5.776  77.080   1.00 38.63 493 A 1 
ATOM 3795 C C   . ALA A 0 493 . -58.250 -6.487  78.191   1.00 38.63 493 A 1 
ATOM 3796 C CB  . ALA A 0 493 . -58.064 -5.955  75.687   1.00 38.63 493 A 1 
ATOM 3797 O O   . ALA A 0 493 . -58.934 -7.483  77.953   1.00 38.63 493 A 1 
ATOM 3798 N N   . SER A 0 494 . -58.230 -5.939  79.408   1.00 40.36 494 A 1 
ATOM 3799 C CA  . SER A 0 494 . -59.057 -6.413  80.527   1.00 40.36 494 A 1 
ATOM 3800 C C   . SER A 0 494 . -60.551 -6.090  80.323   1.00 40.36 494 A 1 
ATOM 3801 C CB  . SER A 0 494 . -58.525 -5.822  81.842   1.00 40.36 494 A 1 
ATOM 3802 O O   . SER A 0 494 . -61.038 -5.058  80.790   1.00 40.36 494 A 1 
ATOM 3803 O OG  . SER A 0 494 . -58.539 -4.407  81.797   1.00 40.36 494 A 1 
ATOM 3804 N N   . LYS A 0 495 . -61.299 -6.959  79.626   1.00 42.20 495 A 1 
ATOM 3805 C CA  . LYS A 0 495 . -62.768 -6.858  79.505   1.00 42.20 495 A 1 
ATOM 3806 C C   . LYS A 0 495 . -63.466 -7.565  80.675   1.00 42.20 495 A 1 
ATOM 3807 C CB  . LYS A 0 495 . -63.259 -7.361  78.128   1.00 42.20 495 A 1 
ATOM 3808 O O   . LYS A 0 495 . -63.532 -8.788  80.738   1.00 42.20 495 A 1 
ATOM 3809 C CG  . LYS A 0 495 . -63.507 -6.204  77.138   1.00 42.20 495 A 1 
ATOM 3810 C CD  . LYS A 0 495 . -64.073 -6.711  75.797   1.00 42.20 495 A 1 
ATOM 3811 C CE  . LYS A 0 495 . -64.419 -5.548  74.847   1.00 42.20 495 A 1 
ATOM 3812 N NZ  . LYS A 0 495 . -64.899 -6.021  73.515   1.00 42.20 495 A 1 
ATOM 3813 N N   . GLU A 0 496 . -64.018 -6.770  81.584   1.00 38.43 496 A 1 
ATOM 3814 C CA  . GLU A 0 496 . -64.802 -7.209  82.742   1.00 38.43 496 A 1 
ATOM 3815 C C   . GLU A 0 496 . -66.157 -7.811  82.305   1.00 38.43 496 A 1 
ATOM 3816 C CB  . GLU A 0 496 . -64.946 -5.977  83.656   1.00 38.43 496 A 1 
ATOM 3817 O O   . GLU A 0 496 . -67.091 -7.089  81.944   1.00 38.43 496 A 1 
ATOM 3818 C CG  . GLU A 0 496 . -65.610 -6.243  85.013   1.00 38.43 496 A 1 
ATOM 3819 C CD  . GLU A 0 496 . -65.592 -4.998  85.923   1.00 38.43 496 A 1 
ATOM 3820 O OE1 . GLU A 0 496 . -65.672 -5.188  87.158   1.00 38.43 496 A 1 
ATOM 3821 O OE2 . GLU A 0 496 . -65.526 -3.866  85.389   1.00 38.43 496 A 1 
ATOM 3822 N N   . GLN A 0 497 . -66.283 -9.146  82.302   1.00 41.58 497 A 1 
ATOM 3823 C CA  . GLN A 0 497 . -67.543 -9.815  81.948   1.00 41.58 497 A 1 
ATOM 3824 C C   . GLN A 0 497 . -68.579 -9.708  83.079   1.00 41.58 497 A 1 
ATOM 3825 C CB  . GLN A 0 497 . -67.328 -11.262 81.465   1.00 41.58 497 A 1 
ATOM 3826 O O   . GLN A 0 497 . -68.592 -10.462 84.051   1.00 41.58 497 A 1 
ATOM 3827 C CG  . GLN A 0 497 . -67.296 -11.338 79.926   1.00 41.58 497 A 1 
ATOM 3828 C CD  . GLN A 0 497 . -67.344 -12.769 79.394   1.00 41.58 497 A 1 
ATOM 3829 N NE2 . GLN A 0 497 . -67.727 -12.972 78.152   1.00 41.58 497 A 1 
ATOM 3830 O OE1 . GLN A 0 497 . -67.054 -13.734 80.074   1.00 41.58 497 A 1 
ATOM 3831 N N   . LYS A 0 498 . -69.484 -8.746  82.903   1.00 41.17 498 A 1 
ATOM 3832 C CA  . LYS A 0 498 . -70.628 -8.436  83.765   1.00 41.17 498 A 1 
ATOM 3833 C C   . LYS A 0 498 . -71.595 -9.623  83.901   1.00 41.17 498 A 1 
ATOM 3834 C CB  . LYS A 0 498 . -71.291 -7.206  83.129   1.00 41.17 498 A 1 
ATOM 3835 O O   . LYS A 0 498 . -72.377 -9.897  82.993   1.00 41.17 498 A 1 
ATOM 3836 C CG  . LYS A 0 498 . -72.503 -6.652  83.886   1.00 41.17 498 A 1 
ATOM 3837 C CD  . LYS A 0 498 . -73.015 -5.430  83.113   1.00 41.17 498 A 1 
ATOM 3838 C CE  . LYS A 0 498 . -74.223 -4.799  83.805   1.00 41.17 498 A 1 
ATOM 3839 N NZ  . LYS A 0 498 . -74.682 -3.600  83.061   1.00 41.17 498 A 1 
ATOM 3840 N N   . LEU A 0 499 . -71.587 -10.281 85.061   1.00 38.99 499 A 1 
ATOM 3841 C CA  . LEU A 0 499 . -72.480 -11.403 85.370   1.00 38.99 499 A 1 
ATOM 3842 C C   . LEU A 0 499 . -73.953 -10.942 85.435   1.00 38.99 499 A 1 
ATOM 3843 C CB  . LEU A 0 499 . -72.016 -12.075 86.685   1.00 38.99 499 A 1 
ATOM 3844 O O   . LEU A 0 499 . -74.328 -10.152 86.302   1.00 38.99 499 A 1 
ATOM 3845 C CG  . LEU A 0 499 . -72.128 -13.609 86.647   1.00 38.99 499 A 1 
ATOM 3846 C CD1 . LEU A 0 499 . -70.956 -14.220 85.875   1.00 38.99 499 A 1 
ATOM 3847 C CD2 . LEU A 0 499 . -72.115 -14.189 88.061   1.00 38.99 499 A 1 
ATOM 3848 N N   . GLY A 0 500 . -74.792 -11.425 84.515   1.00 43.13 500 A 1 
ATOM 3849 C CA  . GLY A 0 500 . -76.222 -11.103 84.453   1.00 43.13 500 A 1 
ATOM 3850 C C   . GLY A 0 500 . -77.094 -12.239 84.988   1.00 43.13 500 A 1 
ATOM 3851 O O   . GLY A 0 500 . -77.153 -13.299 84.375   1.00 43.13 500 A 1 
ATOM 3852 N N   . TYR A 0 501 . -77.796 -12.015 86.101   1.00 36.67 501 A 1 
ATOM 3853 C CA  . TYR A 0 501 . -78.707 -12.994 86.711   1.00 36.67 501 A 1 
ATOM 3854 C C   . TYR A 0 501 . -80.170 -12.557 86.540   1.00 36.67 501 A 1 
ATOM 3855 C CB  . TYR A 0 501 . -78.338 -13.195 88.194   1.00 36.67 501 A 1 
ATOM 3856 O O   . TYR A 0 501 . -80.525 -11.441 86.920   1.00 36.67 501 A 1 
ATOM 3857 C CG  . TYR A 0 501 . -78.117 -14.642 88.592   1.00 36.67 501 A 1 
ATOM 3858 C CD1 . TYR A 0 501 . -79.182 -15.418 89.089   1.00 36.67 501 A 1 
ATOM 3859 C CD2 . TYR A 0 501 . -76.831 -15.207 88.473   1.00 36.67 501 A 1 
ATOM 3860 C CE1 . TYR A 0 501 . -78.957 -16.753 89.480   1.00 36.67 501 A 1 
ATOM 3861 C CE2 . TYR A 0 501 . -76.603 -16.540 88.865   1.00 36.67 501 A 1 
ATOM 3862 O OH  . TYR A 0 501 . -77.460 -18.600 89.762   1.00 36.67 501 A 1 
ATOM 3863 C CZ  . TYR A 0 501 . -77.668 -17.315 89.373   1.00 36.67 501 A 1 
ATOM 3864 N N   . TYR A 0 502 . -81.030 -13.432 86.009   1.00 44.03 502 A 1 
ATOM 3865 C CA  . TYR A 0 502 . -82.470 -13.180 85.856   1.00 44.03 502 A 1 
ATOM 3866 C C   . TYR A 0 502 . -83.285 -14.480 86.001   1.00 44.03 502 A 1 
ATOM 3867 C CB  . TYR A 0 502 . -82.755 -12.515 84.487   1.00 44.03 502 A 1 
ATOM 3868 O O   . TYR A 0 502 . -83.085 -15.420 85.244   1.00 44.03 502 A 1 
ATOM 3869 C CG  . TYR A 0 502 . -83.291 -11.093 84.556   1.00 44.03 502 A 1 
ATOM 3870 C CD1 . TYR A 0 502 . -84.664 -10.864 84.779   1.00 44.03 502 A 1 
ATOM 3871 C CD2 . TYR A 0 502 . -82.424 -10.000 84.360   1.00 44.03 502 A 1 
ATOM 3872 C CE1 . TYR A 0 502 . -85.167 -9.548  84.808   1.00 44.03 502 A 1 
ATOM 3873 C CE2 . TYR A 0 502 . -82.924 -8.682  84.378   1.00 44.03 502 A 1 
ATOM 3874 O OH  . TYR A 0 502 . -84.794 -7.189  84.625   1.00 44.03 502 A 1 
ATOM 3875 C CZ  . TYR A 0 502 . -84.300 -8.455  84.604   1.00 44.03 502 A 1 
ATOM 3876 N N   . GLY A 0 503 . -84.269 -14.488 86.912   1.00 42.02 503 A 1 
ATOM 3877 C CA  . GLY A 0 503 . -85.462 -15.350 86.814   1.00 42.02 503 A 1 
ATOM 3878 C C   . GLY A 0 503 . -85.462 -16.739 87.488   1.00 42.02 503 A 1 
ATOM 3879 O O   . GLY A 0 503 . -85.084 -17.723 86.876   1.00 42.02 503 A 1 
ATOM 3880 N N   . LYS A 0 504 . -86.088 -16.812 88.679   1.00 41.57 504 A 1 
ATOM 3881 C CA  . LYS A 0 504 . -86.840 -17.961 89.267   1.00 41.57 504 A 1 
ATOM 3882 C C   . LYS A 0 504 . -86.188 -19.369 89.287   1.00 41.57 504 A 1 
ATOM 3883 C CB  . LYS A 0 504 . -88.206 -18.072 88.554   1.00 41.57 504 A 1 
ATOM 3884 O O   . LYS A 0 504 . -86.209 -20.073 88.286   1.00 41.57 504 A 1 
ATOM 3885 C CG  . LYS A 0 504 . -89.145 -16.872 88.748   1.00 41.57 504 A 1 
ATOM 3886 C CD  . LYS A 0 504 . -90.486 -17.147 88.047   1.00 41.57 504 A 1 
ATOM 3887 C CE  . LYS A 0 504 . -91.494 -16.021 88.312   1.00 41.57 504 A 1 
ATOM 3888 N NZ  . LYS A 0 504 . -92.800 -16.300 87.660   1.00 41.57 504 A 1 
ATOM 3889 N N   . GLY A 0 505 . -85.820 -19.867 90.482   1.00 42.02 505 A 1 
ATOM 3890 C CA  . GLY A 0 505 . -85.270 -21.233 90.633   1.00 42.02 505 A 1 
ATOM 3891 C C   . GLY A 0 505 . -85.237 -21.888 92.032   1.00 42.02 505 A 1 
ATOM 3892 O O   . GLY A 0 505 . -84.345 -22.679 92.271   1.00 42.02 505 A 1 
ATOM 3893 N N   . SER A 0 506 . -86.176 -21.582 92.941   1.00 36.41 506 A 1 
ATOM 3894 C CA  . SER A 0 506 . -86.483 -22.315 94.202   1.00 36.41 506 A 1 
ATOM 3895 C C   . SER A 0 506 . -85.359 -22.735 95.196   1.00 36.41 506 A 1 
ATOM 3896 C CB  . SER A 0 506 . -87.323 -23.558 93.880   1.00 36.41 506 A 1 
ATOM 3897 O O   . SER A 0 506 . -84.634 -23.696 94.984   1.00 36.41 506 A 1 
ATOM 3898 O OG  . SER A 0 506 . -88.024 -23.955 95.043   1.00 36.41 506 A 1 
ATOM 3899 N N   . SER A 0 507 . -85.409 -22.147 96.403   1.00 38.31 507 A 1 
ATOM 3900 C CA  . SER A 0 507 . -85.080 -22.778 97.706   1.00 38.31 507 A 1 
ATOM 3901 C C   . SER A 0 507 . -83.663 -23.340 97.983   1.00 38.31 507 A 1 
ATOM 3902 C CB  . SER A 0 507 . -86.145 -23.842 98.010   1.00 38.31 507 A 1 
ATOM 3903 O O   . SER A 0 507 . -83.409 -24.533 97.831   1.00 38.31 507 A 1 
ATOM 3904 O OG  . SER A 0 507 . -85.957 -24.366 99.307   1.00 38.31 507 A 1 
ATOM 3905 N N   . GLY A 0 508 . -82.819 -22.528 98.635   1.00 39.51 508 A 1 
ATOM 3906 C CA  . GLY A 0 508 . -81.652 -22.967 99.422   1.00 39.51 508 A 1 
ATOM 3907 C C   . GLY A 0 508 . -81.190 -21.859 100.386  1.00 39.51 508 A 1 
ATOM 3908 O O   . GLY A 0 508 . -81.113 -20.704 99.978   1.00 39.51 508 A 1 
ATOM 3909 N N   . TYR A 0 509 . -80.948 -22.172 101.666  1.00 36.67 509 A 1 
ATOM 3910 C CA  . TYR A 0 509 . -80.716 -21.178 102.736  1.00 36.67 509 A 1 
ATOM 3911 C C   . TYR A 0 509 . -79.245 -21.075 103.187  1.00 36.67 509 A 1 
ATOM 3912 C CB  . TYR A 0 509 . -81.581 -21.513 103.969  1.00 36.67 509 A 1 
ATOM 3913 O O   . TYR A 0 509 . -78.622 -22.089 103.482  1.00 36.67 509 A 1 
ATOM 3914 C CG  . TYR A 0 509 . -82.966 -20.890 104.026  1.00 36.67 509 A 1 
ATOM 3915 C CD1 . TYR A 0 509 . -83.203 -19.785 104.870  1.00 36.67 509 A 1 
ATOM 3916 C CD2 . TYR A 0 509 . -84.034 -21.463 103.309  1.00 36.67 509 A 1 
ATOM 3917 C CE1 . TYR A 0 509 . -84.504 -19.260 105.008  1.00 36.67 509 A 1 
ATOM 3918 C CE2 . TYR A 0 509 . -85.335 -20.939 103.442  1.00 36.67 509 A 1 
ATOM 3919 O OH  . TYR A 0 509 . -86.835 -19.357 104.437  1.00 36.67 509 A 1 
ATOM 3920 C CZ  . TYR A 0 509 . -85.574 -19.843 104.296  1.00 36.67 509 A 1 
ATOM 3921 N N   . GLY A 0 510 . -78.774 -19.838 103.410  1.00 38.40 510 A 1 
ATOM 3922 C CA  . GLY A 0 510 . -77.565 -19.514 104.192  1.00 38.40 510 A 1 
ATOM 3923 C C   . GLY A 0 510 . -76.241 -19.518 103.401  1.00 38.40 510 A 1 
ATOM 3924 O O   . GLY A 0 510 . -76.069 -20.312 102.489  1.00 38.40 510 A 1 
ATOM 3925 N N   . GLY A 0 511 . -75.263 -18.649 103.690  1.00 36.88 511 A 1 
ATOM 3926 C CA  . GLY A 0 511 . -75.195 -17.600 104.720  1.00 36.88 511 A 1 
ATOM 3927 C C   . GLY A 0 511 . -74.138 -16.524 104.397  1.00 36.88 511 A 1 
ATOM 3928 O O   . GLY A 0 511 . -73.412 -16.636 103.416  1.00 36.88 511 A 1 
ATOM 3929 N N   . SER A 0 512 . -74.091 -15.450 105.195  1.00 34.43 512 A 1 
ATOM 3930 C CA  . SER A 0 512 . -73.304 -14.231 104.914  1.00 34.43 512 A 1 
ATOM 3931 C C   . SER A 0 512 . -71.846 -14.293 105.405  1.00 34.43 512 A 1 
ATOM 3932 C CB  . SER A 0 512 . -74.014 -13.032 105.553  1.00 34.43 512 A 1 
ATOM 3933 O O   . SER A 0 512 . -71.568 -14.920 106.425  1.00 34.43 512 A 1 
ATOM 3934 O OG  . SER A 0 512 . -73.426 -11.812 105.150  1.00 34.43 512 A 1 
ATOM 3935 N N   . GLY A 0 513 . -70.936 -13.571 104.736  1.00 39.74 513 A 1 
ATOM 3936 C CA  . GLY A 0 513 . -69.545 -13.373 105.166  1.00 39.74 513 A 1 
ATOM 3937 C C   . GLY A 0 513 . -68.803 -12.325 104.321  1.00 39.74 513 A 1 
ATOM 3938 O O   . GLY A 0 513 . -68.579 -12.532 103.133  1.00 39.74 513 A 1 
ATOM 3939 N N   . TYR A 0 514 . -68.422 -11.193 104.924  1.00 32.97 514 A 1 
ATOM 3940 C CA  . TYR A 0 514 . -67.691 -10.099 104.260  1.00 32.97 514 A 1 
ATOM 3941 C C   . TYR A 0 514 . -66.169 -10.231 104.465  1.00 32.97 514 A 1 
ATOM 3942 C CB  . TYR A 0 514 . -68.170 -8.740  104.806  1.00 32.97 514 A 1 
ATOM 3943 O O   . TYR A 0 514 . -65.733 -10.534 105.573  1.00 32.97 514 A 1 
ATOM 3944 C CG  . TYR A 0 514 . -69.528 -8.254  104.320  1.00 32.97 514 A 1 
ATOM 3945 C CD1 . TYR A 0 514 . -69.600 -7.234  103.349  1.00 32.97 514 A 1 
ATOM 3946 C CD2 . TYR A 0 514 . -70.716 -8.774  104.873  1.00 32.97 514 A 1 
ATOM 3947 C CE1 . TYR A 0 514 . -70.849 -6.734  102.931  1.00 32.97 514 A 1 
ATOM 3948 C CE2 . TYR A 0 514 . -71.967 -8.278  104.456  1.00 32.97 514 A 1 
ATOM 3949 O OH  . TYR A 0 514 . -73.247 -6.777  103.097  1.00 32.97 514 A 1 
ATOM 3950 C CZ  . TYR A 0 514 . -72.037 -7.256  103.487  1.00 32.97 514 A 1 
ATOM 3951 N N   . GLY A 0 515 . -65.354 -9.931  103.441  1.00 37.36 515 A 1 
ATOM 3952 C CA  . GLY A 0 515 . -63.885 -9.999  103.545  1.00 37.36 515 A 1 
ATOM 3953 C C   . GLY A 0 515 . -63.099 -9.343  102.396  1.00 37.36 515 A 1 
ATOM 3954 O O   . GLY A 0 515 . -62.735 -9.995  101.426  1.00 37.36 515 A 1 
ATOM 3955 N N   . ARG A 0 516 . -62.784 -8.051  102.544  1.00 38.39 516 A 1 
ATOM 3956 C CA  . ARG A 0 516 . -61.751 -7.270  101.813  1.00 38.39 516 A 1 
ATOM 3957 C C   . ARG A 0 516 . -60.833 -6.676  102.918  1.00 38.39 516 A 1 
ATOM 3958 C CB  . ARG A 0 516 . -62.492 -6.205  100.954  1.00 38.39 516 A 1 
ATOM 3959 O O   . ARG A 0 516 . -61.381 -6.488  104.007  1.00 38.39 516 A 1 
ATOM 3960 C CG  . ARG A 0 516 . -61.755 -5.669  99.711   1.00 38.39 516 A 1 
ATOM 3961 C CD  . ARG A 0 516 . -62.553 -4.597  98.951   1.00 38.39 516 A 1 
ATOM 3962 N NE  . ARG A 0 516 . -61.775 -4.050  97.814   1.00 38.39 516 A 1 
ATOM 3963 N NH1 . ARG A 0 516 . -62.797 -1.994  97.623   1.00 38.39 516 A 1 
ATOM 3964 N NH2 . ARG A 0 516 . -61.138 -2.529  96.238   1.00 38.39 516 A 1 
ATOM 3965 C CZ  . ARG A 0 516 . -61.907 -2.866  97.235   1.00 38.39 516 A 1 
ATOM 3966 N N   . PRO A 0 517 . -59.531 -6.333  102.738  1.00 41.75 517 A 1 
ATOM 3967 C CA  . PRO A 0 517 . -58.756 -6.139  101.500  1.00 41.75 517 A 1 
ATOM 3968 C C   . PRO A 0 517 . -57.358 -6.818  101.469  1.00 41.75 517 A 1 
ATOM 3969 C CB  . PRO A 0 517 . -58.558 -4.614  101.537  1.00 41.75 517 A 1 
ATOM 3970 O O   . PRO A 0 517 . -56.958 -7.480  102.418  1.00 41.75 517 A 1 
ATOM 3971 C CG  . PRO A 0 517 . -58.187 -4.369  103.005  1.00 41.75 517 A 1 
ATOM 3972 C CD  . PRO A 0 517 . -58.854 -5.525  103.757  1.00 41.75 517 A 1 
ATOM 3973 N N   . GLY A 0 518 . -56.574 -6.575  100.406  1.00 36.44 518 A 1 
ATOM 3974 C CA  . GLY A 0 518 . -55.143 -6.910  100.350  1.00 36.44 518 A 1 
ATOM 3975 C C   . GLY A 0 518 . -54.423 -6.319  99.127   1.00 36.44 518 A 1 
ATOM 3976 O O   . GLY A 0 518 . -54.890 -6.472  98.004   1.00 36.44 518 A 1 
ATOM 3977 N N   . TYR A 0 519 . -53.312 -5.620  99.366   1.00 32.96 519 A 1 
ATOM 3978 C CA  . TYR A 0 519 . -52.350 -5.103  98.370   1.00 32.96 519 A 1 
ATOM 3979 C C   . TYR A 0 519 . -51.384 -6.252  97.959   1.00 32.96 519 A 1 
ATOM 3980 C CB  . TYR A 0 519 . -51.659 -3.869  98.997   1.00 32.96 519 A 1 
ATOM 3981 O O   . TYR A 0 519 . -51.423 -7.302  98.591   1.00 32.96 519 A 1 
ATOM 3982 C CG  . TYR A 0 519 . -52.604 -2.946  99.765   1.00 32.96 519 A 1 
ATOM 3983 C CD1 . TYR A 0 519 . -53.330 -1.943  99.092   1.00 32.96 519 A 1 
ATOM 3984 C CD2 . TYR A 0 519 . -52.817 -3.151  101.145  1.00 32.96 519 A 1 
ATOM 3985 C CE1 . TYR A 0 519 . -54.286 -1.173  99.787   1.00 32.96 519 A 1 
ATOM 3986 C CE2 . TYR A 0 519 . -53.781 -2.395  101.840  1.00 32.96 519 A 1 
ATOM 3987 O OH  . TYR A 0 519 . -55.477 -0.695  101.813  1.00 32.96 519 A 1 
ATOM 3988 C CZ  . TYR A 0 519 . -54.525 -1.409  101.157  1.00 32.96 519 A 1 
ATOM 3989 N N   . SER A 0 520 . -50.503 -6.179  96.955   1.00 38.98 520 A 1 
ATOM 3990 C CA  . SER A 0 520 . -49.769 -5.042  96.372   1.00 38.98 520 A 1 
ATOM 3991 C C   . SER A 0 520 . -49.341 -5.303  94.907   1.00 38.98 520 A 1 
ATOM 3992 C CB  . SER A 0 520 . -48.506 -4.816  97.225   1.00 38.98 520 A 1 
ATOM 3993 O O   . SER A 0 520 . -49.647 -6.343  94.332   1.00 38.98 520 A 1 
ATOM 3994 O OG  . SER A 0 520 . -47.768 -6.018  97.329   1.00 38.98 520 A 1 
ATOM 3995 N N   . ALA A 0 521 . -48.665 -4.333  94.279   1.00 30.72 521 A 1 
ATOM 3996 C CA  . ALA A 0 521 . -48.250 -4.391  92.874   1.00 30.72 521 A 1 
ATOM 3997 C C   . ALA A 0 521 . -46.869 -5.037  92.653   1.00 30.72 521 A 1 
ATOM 3998 C CB  . ALA A 0 521 . -48.253 -2.958  92.322   1.00 30.72 521 A 1 
ATOM 3999 O O   . ALA A 0 521 . -45.964 -4.857  93.465   1.00 30.72 521 A 1 
ATOM 4000 N N   . GLN A 0 522 . -46.676 -5.636  91.474   1.00 35.73 522 A 1 
ATOM 4001 C CA  . GLN A 0 522 . -45.366 -5.804  90.835   1.00 35.73 522 A 1 
ATOM 4002 C C   . GLN A 0 522 . -45.477 -5.470  89.342   1.00 35.73 522 A 1 
ATOM 4003 C CB  . GLN A 0 522 . -44.796 -7.216  91.069   1.00 35.73 522 A 1 
ATOM 4004 O O   . GLN A 0 522 . -46.330 -6.003  88.636   1.00 35.73 522 A 1 
ATOM 4005 C CG  . GLN A 0 522 . -43.767 -7.193  92.210   1.00 35.73 522 A 1 
ATOM 4006 C CD  . GLN A 0 522 . -43.383 -8.589  92.676   1.00 35.73 522 A 1 
ATOM 4007 N NE2 . GLN A 0 522 . -42.313 -9.167  92.176   1.00 35.73 522 A 1 
ATOM 4008 O OE1 . GLN A 0 522 . -44.041 -9.187  93.506   1.00 35.73 522 A 1 
ATOM 4009 N N   . ALA A 0 523 . -44.618 -4.563  88.882   1.00 31.79 523 A 1 
ATOM 4010 C CA  . ALA A 0 523 . -44.445 -4.223  87.473   1.00 31.79 523 A 1 
ATOM 4011 C C   . ALA A 0 523 . -43.172 -4.891  86.912   1.00 31.79 523 A 1 
ATOM 4012 C CB  . ALA A 0 523 . -44.420 -2.691  87.349   1.00 31.79 523 A 1 
ATOM 4013 O O   . ALA A 0 523 . -42.379 -5.459  87.661   1.00 31.79 523 A 1 
ATOM 4014 N N   . SER A 0 524 . -42.975 -4.773  85.594   1.00 38.14 524 A 1 
ATOM 4015 C CA  . SER A 0 524 . -41.720 -5.058  84.874   1.00 38.14 524 A 1 
ATOM 4016 C C   . SER A 0 524 . -41.079 -6.440  85.100   1.00 38.14 524 A 1 
ATOM 4017 C CB  . SER A 0 524 . -40.704 -3.917  85.081   1.00 38.14 524 A 1 
ATOM 4018 O O   . SER A 0 524 . -40.055 -6.551  85.766   1.00 38.14 524 A 1 
ATOM 4019 O OG  . SER A 0 524 . -40.370 -3.735  86.441   1.00 38.14 524 A 1 
ATOM 4020 N N   . THR A 0 525 . -41.618 -7.483  84.458   1.00 37.35 525 A 1 
ATOM 4021 C CA  . THR A 0 525 . -40.875 -8.721  84.111   1.00 37.35 525 A 1 
ATOM 4022 C C   . THR A 0 525 . -41.492 -9.405  82.881   1.00 37.35 525 A 1 
ATOM 4023 C CB  . THR A 0 525 . -40.726 -9.732  85.281   1.00 37.35 525 A 1 
ATOM 4024 O O   . THR A 0 525 . -42.227 -10.378 82.997   1.00 37.35 525 A 1 
ATOM 4025 C CG2 . THR A 0 525 . -39.307 -9.744  85.854   1.00 37.35 525 A 1 
ATOM 4026 O OG1 . THR A 0 525 . -41.590 -9.446  86.353   1.00 37.35 525 A 1 
ATOM 4027 N N   . ASN A 0 526 . -41.230 -8.856  81.688   1.00 42.56 526 A 1 
ATOM 4028 C CA  . ASN A 0 526 . -41.261 -9.597  80.410   1.00 42.56 526 A 1 
ATOM 4029 C C   . ASN A 0 526 . -40.590 -8.796  79.268   1.00 42.56 526 A 1 
ATOM 4030 C CB  . ASN A 0 526 . -42.685 -10.125 80.076   1.00 42.56 526 A 1 
ATOM 4031 O O   . ASN A 0 526 . -41.104 -8.695  78.157   1.00 42.56 526 A 1 
ATOM 4032 C CG  . ASN A 0 526 . -42.811 -11.638 80.235   1.00 42.56 526 A 1 
ATOM 4033 N ND2 . ASN A 0 526 . -44.016 -12.151 80.310   1.00 42.56 526 A 1 
ATOM 4034 O OD1 . ASN A 0 526 . -41.860 -12.398 80.260   1.00 42.56 526 A 1 
ATOM 4035 N N   . ALA A 0 527 . -39.421 -8.211  79.552   1.00 38.18 527 A 1 
ATOM 4036 C CA  . ALA A 0 527 . -38.450 -7.940  78.491   1.00 38.18 527 A 1 
ATOM 4037 C C   . ALA A 0 527 . -37.865 -9.292  78.036   1.00 38.18 527 A 1 
ATOM 4038 C CB  . ALA A 0 527 . -37.374 -6.986  79.026   1.00 38.18 527 A 1 
ATOM 4039 O O   . ALA A 0 527 . -37.662 -10.162 78.884   1.00 38.18 527 A 1 
ATOM 4040 N N   . GLY A 0 528 . -37.632 -9.482  76.733   1.00 39.26 528 A 1 
ATOM 4041 C CA  . GLY A 0 528 . -37.218 -10.781 76.169   1.00 39.26 528 A 1 
ATOM 4042 C C   . GLY A 0 528 . -38.240 -11.471 75.252   1.00 39.26 528 A 1 
ATOM 4043 O O   . GLY A 0 528 . -38.167 -12.681 75.060   1.00 39.26 528 A 1 
ATOM 4044 N N   . LYS A 0 529 . -39.193 -10.724 74.678   1.00 39.84 529 A 1 
ATOM 4045 C CA  . LYS A 0 529 . -39.967 -11.139 73.492   1.00 39.84 529 A 1 
ATOM 4046 C C   . LYS A 0 529 . -39.861 -10.064 72.418   1.00 39.84 529 A 1 
ATOM 4047 C CB  . LYS A 0 529 . -41.422 -11.489 73.843   1.00 39.84 529 A 1 
ATOM 4048 O O   . LYS A 0 529 . -40.800 -9.310  72.177   1.00 39.84 529 A 1 
ATOM 4049 C CG  . LYS A 0 529 . -41.499 -12.796 74.642   1.00 39.84 529 A 1 
ATOM 4050 C CD  . LYS A 0 529 . -42.904 -13.399 74.571   1.00 39.84 529 A 1 
ATOM 4051 C CE  . LYS A 0 529 . -42.888 -14.767 75.258   1.00 39.84 529 A 1 
ATOM 4052 N NZ  . LYS A 0 529 . -44.060 -15.582 74.858   1.00 39.84 529 A 1 
ATOM 4053 N N   . GLU A 0 530 . -38.665 -9.954  71.856   1.00 42.37 530 A 1 
ATOM 4054 C CA  . GLU A 0 530 . -38.309 -8.936  70.875   1.00 42.37 530 A 1 
ATOM 4055 C C   . GLU A 0 530 . -38.336 -9.531  69.464   1.00 42.37 530 A 1 
ATOM 4056 C CB  . GLU A 0 530 . -36.963 -8.289  71.262   1.00 42.37 530 A 1 
ATOM 4057 O O   . GLU A 0 530 . -37.510 -10.367 69.125   1.00 42.37 530 A 1 
ATOM 4058 C CG  . GLU A 0 530 . -37.153 -7.414  72.517   1.00 42.37 530 A 1 
ATOM 4059 C CD  . GLU A 0 530 . -35.944 -6.553  72.915   1.00 42.37 530 A 1 
ATOM 4060 O OE1 . GLU A 0 530 . -36.141 -5.739  73.850   1.00 42.37 530 A 1 
ATOM 4061 O OE2 . GLU A 0 530 . -34.853 -6.710  72.331   1.00 42.37 530 A 1 
ATOM 4062 N N   . TYR A 0 531 . -39.327 -9.071  68.696   1.00 45.06 531 A 1 
ATOM 4063 C CA  . TYR A 0 531 . -39.388 -9.023  67.231   1.00 45.06 531 A 1 
ATOM 4064 C C   . TYR A 0 531 . -38.983 -10.295 66.474   1.00 45.06 531 A 1 
ATOM 4065 C CB  . TYR A 0 531 . -38.637 -7.769  66.746   1.00 45.06 531 A 1 
ATOM 4066 O O   . TYR A 0 531 . -37.851 -10.434 66.022   1.00 45.06 531 A 1 
ATOM 4067 C CG  . TYR A 0 531 . -38.949 -6.544  67.587   1.00 45.06 531 A 1 
ATOM 4068 C CD1 . TYR A 0 531 . -40.223 -5.949  67.521   1.00 45.06 531 A 1 
ATOM 4069 C CD2 . TYR A 0 531 . -38.009 -6.095  68.534   1.00 45.06 531 A 1 
ATOM 4070 C CE1 . TYR A 0 531 . -40.565 -4.919  68.419   1.00 45.06 531 A 1 
ATOM 4071 C CE2 . TYR A 0 531 . -38.350 -5.080  69.446   1.00 45.06 531 A 1 
ATOM 4072 O OH  . TYR A 0 531 . -39.967 -3.526  70.283   1.00 45.06 531 A 1 
ATOM 4073 C CZ  . TYR A 0 531 . -39.632 -4.493  69.389   1.00 45.06 531 A 1 
ATOM 4074 N N   . ASP A 0 532 . -39.981 -11.141 66.210   1.00 43.41 532 A 1 
ATOM 4075 C CA  . ASP A 0 532 . -40.021 -11.809 64.908   1.00 43.41 532 A 1 
ATOM 4076 C C   . ASP A 0 532 . -40.440 -10.764 63.855   1.00 43.41 532 A 1 
ATOM 4077 C CB  . ASP A 0 532 . -40.962 -13.028 64.939   1.00 43.41 532 A 1 
ATOM 4078 O O   . ASP A 0 532 . -41.226 -9.853  64.153   1.00 43.41 532 A 1 
ATOM 4079 C CG  . ASP A 0 532 . -40.483 -14.171 64.034   1.00 43.41 532 A 1 
ATOM 4080 O OD1 . ASP A 0 532 . -39.678 -13.893 63.115   1.00 43.41 532 A 1 
ATOM 4081 O OD2 . ASP A 0 532 . -40.881 -15.320 64.336   1.00 43.41 532 A 1 
ATOM 4082 N N   . SER A 0 533 . -39.848 -10.824 62.670   1.00 50.63 533 A 1 
ATOM 4083 C CA  . SER A 0 533 . -40.123 -9.951  61.518   1.00 50.63 533 A 1 
ATOM 4084 C C   . SER A 0 533 . -39.429 -10.563 60.314   1.00 50.63 533 A 1 
ATOM 4085 C CB  . SER A 0 533 . -39.606 -8.518  61.724   1.00 50.63 533 A 1 
ATOM 4086 O O   . SER A 0 533 . -38.239 -10.329 60.081   1.00 50.63 533 A 1 
ATOM 4087 O OG  . SER A 0 533 . -40.460 -7.828  62.619   1.00 50.63 533 A 1 
ATOM 4088 N N   . SER A 0 534 . -40.167 -11.391 59.588   1.00 56.14 534 A 1 
ATOM 4089 C CA  . SER A 0 534 . -39.669 -12.043 58.386   1.00 56.14 534 A 1 
ATOM 4090 C C   . SER A 0 534 . -39.516 -11.013 57.259   1.00 56.14 534 A 1 
ATOM 4091 C CB  . SER A 0 534 . -40.544 -13.256 58.030   1.00 56.14 534 A 1 
ATOM 4092 O O   . SER A 0 534 . -40.419 -10.236 56.957   1.00 56.14 534 A 1 
ATOM 4093 O OG  . SER A 0 534 . -41.928 -13.062 58.262   1.00 56.14 534 A 1 
ATOM 4094 N N   . SER A 0 535 . -38.330 -10.965 56.656   1.00 61.50 535 A 1 
ATOM 4095 C CA  . SER A 0 535 . -38.054 -10.133 55.483   1.00 61.50 535 A 1 
ATOM 4096 C C   . SER A 0 535 . -37.354 -11.002 54.451   1.00 61.50 535 A 1 
ATOM 4097 C CB  . SER A 0 535 . -37.228 -8.900  55.871   1.00 61.50 535 A 1 
ATOM 4098 O O   . SER A 0 535 . -36.292 -11.572 54.735   1.00 61.50 535 A 1 
ATOM 4099 O OG  . SER A 0 535 . -37.142 -7.948  54.824   1.00 61.50 535 A 1 
ATOM 4100 N N   . SER A 0 536 . -37.983 -11.138 53.289   1.00 70.34 536 A 1 
ATOM 4101 C CA  . SER A 0 536 . -37.414 -11.798 52.121   1.00 70.34 536 A 1 
ATOM 4102 C C   . SER A 0 536 . -37.263 -10.802 50.980   1.00 70.34 536 A 1 
ATOM 4103 C CB  . SER A 0 536 . -38.204 -13.048 51.704   1.00 70.34 536 A 1 
ATOM 4104 O O   . SER A 0 536 . -38.041 -9.852  50.851   1.00 70.34 536 A 1 
ATOM 4105 O OG  . SER A 0 536 . -39.572 -12.766 51.494   1.00 70.34 536 A 1 
ATOM 4106 N N   . SER A 0 537 . -36.232 -11.018 50.178   1.00 79.02 537 A 1 
ATOM 4107 C CA  . SER A 0 537 . -36.091 -10.401 48.867   1.00 79.02 537 A 1 
ATOM 4108 C C   . SER A 0 537 . -35.681 -11.475 47.879   1.00 79.02 537 A 1 
ATOM 4109 C CB  . SER A 0 537 . -35.067 -9.262  48.864   1.00 79.02 537 A 1 
ATOM 4110 O O   . SER A 0 537 . -34.765 -12.235 48.208   1.00 79.02 537 A 1 
ATOM 4111 O OG  . SER A 0 537 . -33.768 -9.700  49.265   1.00 79.02 537 A 1 
ATOM 4112 N N   . ASP A 0 538 . -36.332 -11.486 46.731   1.00 80.70 538 A 1 
ATOM 4113 C CA  . ASP A 0 538 . -35.881 -12.196 45.541   1.00 80.70 538 A 1 
ATOM 4114 C C   . ASP A 0 538 . -35.000 -11.261 44.698   1.00 80.70 538 A 1 
ATOM 4115 C CB  . ASP A 0 538 . -37.106 -12.726 44.762   1.00 80.70 538 A 1 
ATOM 4116 O O   . ASP A 0 538 . -34.992 -10.045 44.929   1.00 80.70 538 A 1 
ATOM 4117 C CG  . ASP A 0 538 . -37.038 -14.242 44.575   1.00 80.70 538 A 1 
ATOM 4118 O OD1 . ASP A 0 538 . -35.904 -14.726 44.370   1.00 80.70 538 A 1 
ATOM 4119 O OD2 . ASP A 0 538 . -38.088 -14.901 44.777   1.00 80.70 538 A 1 
ATOM 4120 N N   . TRP A 0 539 . -34.215 -11.821 43.782   1.00 83.91 539 A 1 
ATOM 4121 C CA  . TRP A 0 539 . -33.550 -11.058 42.722   1.00 83.91 539 A 1 
ATOM 4122 C C   . TRP A 0 539 . -33.145 -11.996 41.590   1.00 83.91 539 A 1 
ATOM 4123 C CB  . TRP A 0 539 . -32.310 -10.308 43.237   1.00 83.91 539 A 1 
ATOM 4124 O O   . TRP A 0 539 . -32.274 -12.844 41.794   1.00 83.91 539 A 1 
ATOM 4125 C CG  . TRP A 0 539 . -31.602 -9.437  42.232   1.00 83.91 539 A 1 
ATOM 4126 C CD1 . TRP A 0 539 . -32.074 -8.283  41.698   1.00 83.91 539 A 1 
ATOM 4127 C CD2 . TRP A 0 539 . -30.336 -9.681  41.540   1.00 83.91 539 A 1 
ATOM 4128 C CE2 . TRP A 0 539 . -30.056 -8.569  40.687   1.00 83.91 539 A 1 
ATOM 4129 C CE3 . TRP A 0 539 . -29.417 -10.752 41.505   1.00 83.91 539 A 1 
ATOM 4130 N NE1 . TRP A 0 539 . -31.146 -7.742  40.822   1.00 83.91 539 A 1 
ATOM 4131 C CH2 . TRP A 0 539 . -27.992 -9.564  39.915   1.00 83.91 539 A 1 
ATOM 4132 C CZ2 . TRP A 0 539 . -28.902 -8.493  39.897   1.00 83.91 539 A 1 
ATOM 4133 C CZ3 . TRP A 0 539 . -28.253 -10.690 40.714   1.00 83.91 539 A 1 
ATOM 4134 N N   . ASP A 0 540 . -33.752 -11.811 40.423   1.00 86.27 540 A 1 
ATOM 4135 C CA  . ASP A 0 540 . -33.401 -12.506 39.186   1.00 86.27 540 A 1 
ATOM 4136 C C   . ASP A 0 540 . -32.766 -11.504 38.213   1.00 86.27 540 A 1 
ATOM 4137 C CB  . ASP A 0 540 . -34.644 -13.168 38.550   1.00 86.27 540 A 1 
ATOM 4138 O O   . ASP A 0 540 . -33.207 -10.358 38.102   1.00 86.27 540 A 1 
ATOM 4139 C CG  . ASP A 0 540 . -34.982 -14.583 39.051   1.00 86.27 540 A 1 
ATOM 4140 O OD1 . ASP A 0 540 . -34.071 -15.283 39.547   1.00 86.27 540 A 1 
ATOM 4141 O OD2 . ASP A 0 540 . -36.135 -15.020 38.813   1.00 86.27 540 A 1 
ATOM 4142 N N   . ALA A 0 541 . -31.751 -11.941 37.467   1.00 86.16 541 A 1 
ATOM 4143 C CA  . ALA A 0 541 . -31.145 -11.151 36.399   1.00 86.16 541 A 1 
ATOM 4144 C C   . ALA A 0 541 . -30.767 -12.018 35.191   1.00 86.16 541 A 1 
ATOM 4145 C CB  . ALA A 0 541 . -29.945 -10.378 36.956   1.00 86.16 541 A 1 
ATOM 4146 O O   . ALA A 0 541 . -30.390 -13.184 35.330   1.00 86.16 541 A 1 
ATOM 4147 N N   . TYR A 0 542 . -30.836 -11.445 33.991   1.00 88.98 542 A 1 
ATOM 4148 C CA  . TYR A 0 542 . -30.442 -12.091 32.735   1.00 88.98 542 A 1 
ATOM 4149 C C   . TYR A 0 542 . -29.798 -11.080 31.790   1.00 88.98 542 A 1 
ATOM 4150 C CB  . TYR A 0 542 . -31.671 -12.736 32.066   1.00 88.98 542 A 1 
ATOM 4151 O O   . TYR A 0 542 . -30.254 -9.940  31.708   1.00 88.98 542 A 1 
ATOM 4152 C CG  . TYR A 0 542 . -31.411 -13.241 30.653   1.00 88.98 542 A 1 
ATOM 4153 C CD1 . TYR A 0 542 . -31.752 -12.446 29.539   1.00 88.98 542 A 1 
ATOM 4154 C CD2 . TYR A 0 542 . -30.726 -14.453 30.456   1.00 88.98 542 A 1 
ATOM 4155 C CE1 . TYR A 0 542 . -31.399 -12.859 28.238   1.00 88.98 542 A 1 
ATOM 4156 C CE2 . TYR A 0 542 . -30.355 -14.864 29.161   1.00 88.98 542 A 1 
ATOM 4157 O OH  . TYR A 0 542 . -30.314 -14.450 26.798   1.00 88.98 542 A 1 
ATOM 4158 C CZ  . TYR A 0 542 . -30.687 -14.062 28.048   1.00 88.98 542 A 1 
ATOM 4159 N N   . GLY A 0 543 . -28.817 -11.516 31.000   1.00 89.48 543 A 1 
ATOM 4160 C CA  . GLY A 0 543 . -28.301 -10.703 29.907   1.00 89.48 543 A 1 
ATOM 4161 C C   . GLY A 0 543 . -27.537 -11.461 28.826   1.00 89.48 543 A 1 
ATOM 4162 O O   . GLY A 0 543 . -27.337 -12.682 28.887   1.00 89.48 543 A 1 
ATOM 4163 N N   . ARG A 0 544 . -27.161 -10.706 27.792   1.00 92.18 544 A 1 
ATOM 4164 C CA  . ARG A 0 544 . -26.507 -11.183 26.574   1.00 92.18 544 A 1 
ATOM 4165 C C   . ARG A 0 544 . -25.660 -10.086 25.925   1.00 92.18 544 A 1 
ATOM 4166 C CB  . ARG A 0 544 . -27.597 -11.678 25.618   1.00 92.18 544 A 1 
ATOM 4167 O O   . ARG A 0 544 . -26.188 -9.014  25.664   1.00 92.18 544 A 1 
ATOM 4168 C CG  . ARG A 0 544 . -27.029 -12.169 24.284   1.00 92.18 544 A 1 
ATOM 4169 C CD  . ARG A 0 544 . -28.148 -12.874 23.520   1.00 92.18 544 A 1 
ATOM 4170 N NE  . ARG A 0 544 . -27.627 -13.489 22.291   1.00 92.18 544 A 1 
ATOM 4171 N NH1 . ARG A 0 544 . -28.749 -12.229 20.744   1.00 92.18 544 A 1 
ATOM 4172 N NH2 . ARG A 0 544 . -27.358 -13.826 20.077   1.00 92.18 544 A 1 
ATOM 4173 C CZ  . ARG A 0 544 . -27.932 -13.196 21.053   1.00 92.18 544 A 1 
ATOM 4174 N N   . ASP A 0 545 . -24.421 -10.434 25.600   1.00 90.55 545 A 1 
ATOM 4175 C CA  . ASP A 0 545 . -23.402 -9.635  24.896   1.00 90.55 545 A 1 
ATOM 4176 C C   . ASP A 0 545 . -23.270 -10.169 23.449   1.00 90.55 545 A 1 
ATOM 4177 C CB  . ASP A 0 545 . -22.105 -9.748  25.733   1.00 90.55 545 A 1 
ATOM 4178 O O   . ASP A 0 545 . -23.454 -11.368 23.207   1.00 90.55 545 A 1 
ATOM 4179 C CG  . ASP A 0 545 . -20.805 -9.147  25.164   1.00 90.55 545 A 1 
ATOM 4180 O OD1 . ASP A 0 545 . -20.686 -9.006  23.923   1.00 90.55 545 A 1 
ATOM 4181 O OD2 . ASP A 0 545 . -19.866 -8.975  25.978   1.00 90.55 545 A 1 
ATOM 4182 N N   . GLN A 0 546 . -23.011 -9.301  22.466   1.00 92.21 546 A 1 
ATOM 4183 C CA  . GLN A 0 546 . -22.995 -9.614  21.027   1.00 92.21 546 A 1 
ATOM 4184 C C   . GLN A 0 546 . -21.829 -8.921  20.257   1.00 92.21 546 A 1 
ATOM 4185 C CB  . GLN A 0 546 . -24.396 -9.288  20.449   1.00 92.21 546 A 1 
ATOM 4186 O O   . GLN A 0 546 . -22.024 -8.470  19.123   1.00 92.21 546 A 1 
ATOM 4187 C CG  . GLN A 0 546 . -25.532 -10.304 20.687   1.00 92.21 546 A 1 
ATOM 4188 C CD  . GLN A 0 546 . -25.805 -11.195 19.478   1.00 92.21 546 A 1 
ATOM 4189 N NE2 . GLN A 0 546 . -24.848 -12.005 19.080   1.00 92.21 546 A 1 
ATOM 4190 O OE1 . GLN A 0 546 . -26.900 -11.268 18.915   1.00 92.21 546 A 1 
ATOM 4191 N N   . ASP A 0 547 . -20.611 -8.861  20.826   1.00 91.47 547 A 1 
ATOM 4192 C CA  . ASP A 0 547 . -19.393 -8.281  20.194   1.00 91.47 547 A 1 
ATOM 4193 C C   . ASP A 0 547 . -19.126 -8.798  18.752   1.00 91.47 547 A 1 
ATOM 4194 C CB  . ASP A 0 547 . -18.150 -8.522  21.108   1.00 91.47 547 A 1 
ATOM 4195 O O   . ASP A 0 547 . -19.036 -10.002 18.489   1.00 91.47 547 A 1 
ATOM 4196 C CG  . ASP A 0 547 . -16.794 -7.900  20.652   1.00 91.47 547 A 1 
ATOM 4197 O OD1 . ASP A 0 547 . -16.750 -7.067  19.714   1.00 91.47 547 A 1 
ATOM 4198 O OD2 . ASP A 0 547 . -15.696 -8.305  21.135   1.00 91.47 547 A 1 
ATOM 4199 N N   . LEU A 0 548 . -18.904 -7.889  17.794   1.00 94.92 548 A 1 
ATOM 4200 C CA  . LEU A 0 548 . -18.414 -8.172  16.438   1.00 94.92 548 A 1 
ATOM 4201 C C   . LEU A 0 548 . -17.341 -7.162  16.010   1.00 94.92 548 A 1 
ATOM 4202 C CB  . LEU A 0 548 . -19.596 -8.190  15.448   1.00 94.92 548 A 1 
ATOM 4203 O O   . LEU A 0 548 . -17.599 -5.974  15.825   1.00 94.92 548 A 1 
ATOM 4204 C CG  . LEU A 0 548 . -19.202 -8.306  13.959   1.00 94.92 548 A 1 
ATOM 4205 C CD1 . LEU A 0 548 . -18.554 -9.648  13.611   1.00 94.92 548 A 1 
ATOM 4206 C CD2 . LEU A 0 548 . -20.429 -8.147  13.061   1.00 94.92 548 A 1 
ATOM 4207 N N   . SER A 0 549 . -16.144 -7.656  15.682   1.00 95.87 549 A 1 
ATOM 4208 C CA  . SER A 0 549 . -15.011 -6.829  15.256   1.00 95.87 549 A 1 
ATOM 4209 C C   . SER A 0 549 . -14.364 -7.348  13.967   1.00 95.87 549 A 1 
ATOM 4210 C CB  . SER A 0 549 . -14.032 -6.736  16.424   1.00 95.87 549 A 1 
ATOM 4211 O O   . SER A 0 549 . -13.850 -8.470  13.916   1.00 95.87 549 A 1 
ATOM 4212 O OG  . SER A 0 549 . -12.856 -5.996  16.120   1.00 95.87 549 A 1 
ATOM 4213 N N   . VAL A 0 550 . -14.347 -6.523  12.914   1.00 96.65 550 A 1 
ATOM 4214 C CA  . VAL A 0 550 . -13.799 -6.860  11.587   1.00 96.65 550 A 1 
ATOM 4215 C C   . VAL A 0 550 . -12.778 -5.819  11.141   1.00 96.65 550 A 1 
ATOM 4216 C CB  . VAL A 0 550 . -14.902 -7.006  10.518   1.00 96.65 550 A 1 
ATOM 4217 O O   . VAL A 0 550 . -13.099 -4.643  11.012   1.00 96.65 550 A 1 
ATOM 4218 C CG1 . VAL A 0 550 . -14.306 -7.431  9.166    1.00 96.65 550 A 1 
ATOM 4219 C CG2 . VAL A 0 550 . -15.958 -8.042  10.920   1.00 96.65 550 A 1 
ATOM 4220 N N   . GLN A 0 551 . -11.562 -6.274  10.839   1.00 95.93 551 A 1 
ATOM 4221 C CA  . GLN A 0 551 . -10.456 -5.450  10.349   1.00 95.93 551 A 1 
ATOM 4222 C C   . GLN A 0 551 . -9.992  -5.956  8.983    1.00 95.93 551 A 1 
ATOM 4223 C CB  . GLN A 0 551 . -9.322  -5.434  11.387   1.00 95.93 551 A 1 
ATOM 4224 O O   . GLN A 0 551 . -9.680  -7.138  8.827    1.00 95.93 551 A 1 
ATOM 4225 C CG  . GLN A 0 551 . -9.744  -4.555  12.569   1.00 95.93 551 A 1 
ATOM 4226 C CD  . GLN A 0 551 . -8.789  -4.528  13.755   1.00 95.93 551 A 1 
ATOM 4227 N NE2 . GLN A 0 551 . -8.985  -3.552  14.612   1.00 95.93 551 A 1 
ATOM 4228 O OE1 . GLN A 0 551 . -7.918  -5.375  13.960   1.00 95.93 551 A 1 
ATOM 4229 N N   . GLU A 0 552 . -9.955  -5.071  7.994    1.00 95.67 552 A 1 
ATOM 4230 C CA  . GLU A 0 552 . -9.621  -5.354  6.595    1.00 95.67 552 A 1 
ATOM 4231 C C   . GLU A 0 552 . -8.663  -4.287  6.061    1.00 95.67 552 A 1 
ATOM 4232 C CB  . GLU A 0 552 . -10.911 -5.378  5.751    1.00 95.67 552 A 1 
ATOM 4233 O O   . GLU A 0 552 . -8.846  -3.101  6.335    1.00 95.67 552 A 1 
ATOM 4234 C CG  . GLU A 0 552 . -11.704 -6.680  5.946    1.00 95.67 552 A 1 
ATOM 4235 C CD  . GLU A 0 552 . -13.189 -6.600  5.567    1.00 95.67 552 A 1 
ATOM 4236 O OE1 . GLU A 0 552 . -13.905 -7.596  5.828    1.00 95.67 552 A 1 
ATOM 4237 O OE2 . GLU A 0 552 . -13.694 -5.566  5.086    1.00 95.67 552 A 1 
ATOM 4238 N N   . SER A 0 553 . -7.663  -4.687  5.274    1.00 94.52 553 A 1 
ATOM 4239 C CA  . SER A 0 553 . -6.781  -3.755  4.567    1.00 94.52 553 A 1 
ATOM 4240 C C   . SER A 0 553 . -6.301  -4.306  3.225    1.00 94.52 553 A 1 
ATOM 4241 C CB  . SER A 0 553 . -5.592  -3.331  5.440    1.00 94.52 553 A 1 
ATOM 4242 O O   . SER A 0 553 . -6.142  -5.517  3.059    1.00 94.52 553 A 1 
ATOM 4243 O OG  . SER A 0 553 . -4.746  -4.425  5.746    1.00 94.52 553 A 1 
ATOM 4244 N N   . TYR A 0 554 . -6.047  -3.401  2.286    1.00 94.46 554 A 1 
ATOM 4245 C CA  . TYR A 0 554 . -5.503  -3.652  0.955    1.00 94.46 554 A 1 
ATOM 4246 C C   . TYR A 0 554 . -4.524  -2.529  0.593    1.00 94.46 554 A 1 
ATOM 4247 C CB  . TYR A 0 554 . -6.663  -3.726  -0.047   1.00 94.46 554 A 1 
ATOM 4248 O O   . TYR A 0 554 . -4.794  -1.367  0.899    1.00 94.46 554 A 1 
ATOM 4249 C CG  . TYR A 0 554 . -6.266  -3.889  -1.501   1.00 94.46 554 A 1 
ATOM 4250 C CD1 . TYR A 0 554 . -6.210  -2.770  -2.359   1.00 94.46 554 A 1 
ATOM 4251 C CD2 . TYR A 0 554 . -5.964  -5.169  -1.998   1.00 94.46 554 A 1 
ATOM 4252 C CE1 . TYR A 0 554 . -5.886  -2.941  -3.720   1.00 94.46 554 A 1 
ATOM 4253 C CE2 . TYR A 0 554 . -5.635  -5.341  -3.355   1.00 94.46 554 A 1 
ATOM 4254 O OH  . TYR A 0 554 . -5.306  -4.408  -5.538   1.00 94.46 554 A 1 
ATOM 4255 C CZ  . TYR A 0 554 . -5.603  -4.230  -4.224   1.00 94.46 554 A 1 
ATOM 4256 N N   . ASP A 0 555 . -3.409  -2.869  -0.046   1.00 93.29 555 A 1 
ATOM 4257 C CA  . ASP A 0 555 . -2.442  -1.910  -0.591   1.00 93.29 555 A 1 
ATOM 4258 C C   . ASP A 0 555 . -1.909  -2.442  -1.926   1.00 93.29 555 A 1 
ATOM 4259 C CB  . ASP A 0 555 . -1.308  -1.662  0.422    1.00 93.29 555 A 1 
ATOM 4260 O O   . ASP A 0 555 . -1.602  -3.628  -2.052   1.00 93.29 555 A 1 
ATOM 4261 C CG  . ASP A 0 555 . -0.407  -0.454  0.106    1.00 93.29 555 A 1 
ATOM 4262 O OD1 . ASP A 0 555 . -0.651  0.265   -0.895   1.00 93.29 555 A 1 
ATOM 4263 O OD2 . ASP A 0 555 . 0.503   -0.206  0.927    1.00 93.29 555 A 1 
ATOM 4264 N N   . MET A 0 556 . -1.811  -1.578  -2.931   1.00 92.29 556 A 1 
ATOM 4265 C CA  . MET A 0 556 . -1.283  -1.900  -4.254   1.00 92.29 556 A 1 
ATOM 4266 C C   . MET A 0 556 . -0.401  -0.751  -4.734   1.00 92.29 556 A 1 
ATOM 4267 C CB  . MET A 0 556 . -2.445  -2.171  -5.224   1.00 92.29 556 A 1 
ATOM 4268 O O   . MET A 0 556 . -0.863  0.385   -4.822   1.00 92.29 556 A 1 
ATOM 4269 C CG  . MET A 0 556 . -1.961  -2.421  -6.663   1.00 92.29 556 A 1 
ATOM 4270 S SD  . MET A 0 556 . -3.242  -2.659  -7.933   1.00 92.29 556 A 1 
ATOM 4271 C CE  . MET A 0 556 . -4.205  -1.130  -7.751   1.00 92.29 556 A 1 
ATOM 4272 N N   . THR A 0 557 . 0.839   -1.050  -5.125   1.00 91.45 557 A 1 
ATOM 4273 C CA  . THR A 0 557 . 1.819   -0.067  -5.614   1.00 91.45 557 A 1 
ATOM 4274 C C   . THR A 0 557 . 2.326   -0.445  -7.003   1.00 91.45 557 A 1 
ATOM 4275 C CB  . THR A 0 557 . 3.037   0.057   -4.682   1.00 91.45 557 A 1 
ATOM 4276 O O   . THR A 0 557 . 2.698   -1.589  -7.254   1.00 91.45 557 A 1 
ATOM 4277 C CG2 . THR A 0 557 . 3.874   1.303   -4.984   1.00 91.45 557 A 1 
ATOM 4278 O OG1 . THR A 0 557 . 2.699   0.099   -3.320   1.00 91.45 557 A 1 
ATOM 4279 N N   . TRP A 0 558 . 2.439   0.530   -7.902   1.00 86.90 558 A 1 
ATOM 4280 C CA  . TRP A 0 558 . 2.997   0.379   -9.248   1.00 86.90 558 A 1 
ATOM 4281 C C   . TRP A 0 558 . 3.925   1.543   -9.585   1.00 86.90 558 A 1 
ATOM 4282 C CB  . TRP A 0 558 . 1.841   0.323   -10.251  1.00 86.90 558 A 1 
ATOM 4283 O O   . TRP A 0 558 . 3.615   2.690   -9.272   1.00 86.90 558 A 1 
ATOM 4284 C CG  . TRP A 0 558 . 2.172   -0.095  -11.653  1.00 86.90 558 A 1 
ATOM 4285 C CD1 . TRP A 0 558 . 2.861   -1.211  -11.978  1.00 86.90 558 A 1 
ATOM 4286 C CD2 . TRP A 0 558 . 1.652   0.431   -12.914  1.00 86.90 558 A 1 
ATOM 4287 C CE2 . TRP A 0 558 . 1.944   -0.516  -13.941  1.00 86.90 558 A 1 
ATOM 4288 C CE3 . TRP A 0 558 . 0.857   1.541   -13.276  1.00 86.90 558 A 1 
ATOM 4289 N NE1 . TRP A 0 558 . 2.754   -1.453  -13.332  1.00 86.90 558 A 1 
ATOM 4290 C CH2 . TRP A 0 558 . 0.576   0.682   -15.547  1.00 86.90 558 A 1 
ATOM 4291 C CZ2 . TRP A 0 558 . 1.378   -0.429  -15.224  1.00 86.90 558 A 1 
ATOM 4292 C CZ3 . TRP A 0 558 . 0.344   1.678   -14.581  1.00 86.90 558 A 1 
ATOM 4293 N N   . ALA A 0 559 . 5.040   1.299   -10.277  1.00 88.77 559 A 1 
ATOM 4294 C CA  . ALA A 0 559 . 5.913   2.371   -10.765  1.00 88.77 559 A 1 
ATOM 4295 C C   . ALA A 0 559 . 6.588   2.045   -12.107  1.00 88.77 559 A 1 
ATOM 4296 C CB  . ALA A 0 559 . 6.940   2.726   -9.680   1.00 88.77 559 A 1 
ATOM 4297 O O   . ALA A 0 559 . 6.802   0.879   -12.435  1.00 88.77 559 A 1 
ATOM 4298 N N   . LYS A 0 560 . 6.950   3.074   -12.890  1.00 86.60 560 A 1 
ATOM 4299 C CA  . LYS A 0 560 . 7.693   2.987   -14.170  1.00 86.60 560 A 1 
ATOM 4300 C C   . LYS A 0 560 . 8.591   4.209   -14.407  1.00 86.60 560 A 1 
ATOM 4301 C CB  . LYS A 0 560 . 6.732   2.833   -15.368  1.00 86.60 560 A 1 
ATOM 4302 O O   . LYS A 0 560 . 8.375   5.257   -13.800  1.00 86.60 560 A 1 
ATOM 4303 C CG  . LYS A 0 560 . 5.869   1.565   -15.327  1.00 86.60 560 A 1 
ATOM 4304 C CD  . LYS A 0 560 . 4.971   1.449   -16.562  1.00 86.60 560 A 1 
ATOM 4305 C CE  . LYS A 0 560 . 4.347   0.050   -16.570  1.00 86.60 560 A 1 
ATOM 4306 N NZ  . LYS A 0 560 . 3.275   -0.077  -17.586  1.00 86.60 560 A 1 
ATOM 4307 N N   . SER A 0 561 . 9.550   4.112   -15.333  1.00 80.29 561 A 1 
ATOM 4308 C CA  . SER A 0 561 . 10.276  5.271   -15.897  1.00 80.29 561 A 1 
ATOM 4309 C C   . SER A 0 561 . 10.786  5.031   -17.330  1.00 80.29 561 A 1 
ATOM 4310 C CB  . SER A 0 561 . 11.423  5.714   -14.969  1.00 80.29 561 A 1 
ATOM 4311 O O   . SER A 0 561 . 10.870  3.874   -17.727  1.00 80.29 561 A 1 
ATOM 4312 O OG  . SER A 0 561 . 12.476  4.771   -14.901  1.00 80.29 561 A 1 
ATOM 4313 N N   . TYR A 0 562 . 11.120  6.091   -18.082  1.00 71.71 562 A 1 
ATOM 4314 C CA  . TYR A 0 562 . 11.740  6.118   -19.434  1.00 71.71 562 A 1 
ATOM 4315 C C   . TYR A 0 562 . 12.557  7.424   -19.608  1.00 71.71 562 A 1 
ATOM 4316 C CB  . TYR A 0 562 . 10.679  6.039   -20.560  1.00 71.71 562 A 1 
ATOM 4317 O O   . TYR A 0 562 . 12.344  8.326   -18.811  1.00 71.71 562 A 1 
ATOM 4318 C CG  . TYR A 0 562 . 9.624   4.951   -20.446  1.00 71.71 562 A 1 
ATOM 4319 C CD1 . TYR A 0 562 . 9.762   3.757   -21.180  1.00 71.71 562 A 1 
ATOM 4320 C CD2 . TYR A 0 562 . 8.483   5.145   -19.640  1.00 71.71 562 A 1 
ATOM 4321 C CE1 . TYR A 0 562 . 8.789   2.745   -21.084  1.00 71.71 562 A 1 
ATOM 4322 C CE2 . TYR A 0 562 . 7.505   4.139   -19.541  1.00 71.71 562 A 1 
ATOM 4323 O OH  . TYR A 0 562 . 6.701   1.979   -20.179  1.00 71.71 562 A 1 
ATOM 4324 C CZ  . TYR A 0 562 . 7.662   2.935   -20.262  1.00 71.71 562 A 1 
ATOM 4325 N N   . ASP A 0 563 . 13.446  7.582   -20.605  1.00 69.29 563 A 1 
ATOM 4326 C CA  . ASP A 0 563 . 14.282  8.803   -20.789  1.00 69.29 563 A 1 
ATOM 4327 C C   . ASP A 0 563 . 14.736  9.061   -22.272  1.00 69.29 563 A 1 
ATOM 4328 C CB  . ASP A 0 563 . 15.479  8.798   -19.785  1.00 69.29 563 A 1 
ATOM 4329 O O   . ASP A 0 563 . 14.503  8.194   -23.115  1.00 69.29 563 A 1 
ATOM 4330 C CG  . ASP A 0 563 . 15.167  8.461   -18.298  1.00 69.29 563 A 1 
ATOM 4331 O OD1 . ASP A 0 563 . 14.901  9.394   -17.498  1.00 69.29 563 A 1 
ATOM 4332 O OD2 . ASP A 0 563 . 15.208  7.260   -17.925  1.00 69.29 563 A 1 
ATOM 4333 N N   . ALA A 0 564 . 15.374  10.222  -22.559  1.00 54.82 564 A 1 
ATOM 4334 C CA  . ALA A 0 564 . 16.017  10.747  -23.812  1.00 54.82 564 A 1 
ATOM 4335 C C   . ALA A 0 564 . 15.188  11.488  -24.929  1.00 54.82 564 A 1 
ATOM 4336 C CB  . ALA A 0 564 . 16.975  9.693   -24.372  1.00 54.82 564 A 1 
ATOM 4337 O O   . ALA A 0 564 . 13.982  11.307  -25.036  1.00 54.82 564 A 1 
ATOM 4338 N N   . GLU A 0 565 . 15.845  12.354  -25.731  1.00 54.04 565 A 1 
ATOM 4339 C CA  . GLU A 0 565 . 15.444  13.152  -26.937  1.00 54.04 565 A 1 
ATOM 4340 C C   . GLU A 0 565 . 16.733  13.851  -27.524  1.00 54.04 565 A 1 
ATOM 4341 C CB  . GLU A 0 565 . 14.385  14.223  -26.605  1.00 54.04 565 A 1 
ATOM 4342 O O   . GLU A 0 565 . 17.757  13.803  -26.850  1.00 54.04 565 A 1 
ATOM 4343 C CG  . GLU A 0 565 . 12.927  13.975  -27.016  1.00 54.04 565 A 1 
ATOM 4344 C CD  . GLU A 0 565 . 11.993  15.094  -26.497  1.00 54.04 565 A 1 
ATOM 4345 O OE1 . GLU A 0 565 . 11.025  14.812  -25.744  1.00 54.04 565 A 1 
ATOM 4346 O OE2 . GLU A 0 565 . 12.186  16.285  -26.834  1.00 54.04 565 A 1 
ATOM 4347 N N   . SER A 0 566 . 16.725  14.483  -28.724  1.00 62.21 566 A 1 
ATOM 4348 C CA  . SER A 0 566 . 17.907  15.113  -29.403  1.00 62.21 566 A 1 
ATOM 4349 C C   . SER A 0 566 . 17.561  16.086  -30.564  1.00 62.21 566 A 1 
ATOM 4350 C CB  . SER A 0 566 . 18.914  14.018  -29.787  1.00 62.21 566 A 1 
ATOM 4351 O O   . SER A 0 566 . 16.441  15.992  -31.059  1.00 62.21 566 A 1 
ATOM 4352 O OG  . SER A 0 566 . 19.860  14.450  -30.734  1.00 62.21 566 A 1 
ATOM 4353 N N   . TYR A 0 567 . 18.476  16.993  -30.988  1.00 56.82 567 A 1 
ATOM 4354 C CA  . TYR A 0 567 . 18.453  17.912  -32.172  1.00 56.82 567 A 1 
ATOM 4355 C C   . TYR A 0 567 . 19.879  18.134  -32.727  1.00 56.82 567 A 1 
ATOM 4356 C CB  . TYR A 0 567 . 17.848  19.297  -31.815  1.00 56.82 567 A 1 
ATOM 4357 O O   . TYR A 0 567 . 20.817  18.052  -31.955  1.00 56.82 567 A 1 
ATOM 4358 C CG  . TYR A 0 567 . 18.054  20.516  -32.748  1.00 56.82 567 A 1 
ATOM 4359 C CD1 . TYR A 0 567 . 18.607  21.738  -32.292  1.00 56.82 567 A 1 
ATOM 4360 C CD2 . TYR A 0 567 . 17.644  20.450  -34.090  1.00 56.82 567 A 1 
ATOM 4361 C CE1 . TYR A 0 567 . 18.693  22.870  -33.139  1.00 56.82 567 A 1 
ATOM 4362 C CE2 . TYR A 0 567 . 17.689  21.581  -34.930  1.00 56.82 567 A 1 
ATOM 4363 O OH  . TYR A 0 567 . 18.254  23.888  -35.299  1.00 56.82 567 A 1 
ATOM 4364 C CZ  . TYR A 0 567 . 18.214  22.802  -34.466  1.00 56.82 567 A 1 
ATOM 4365 N N   . ASP A 0 568 . 20.028  18.540  -33.996  1.00 74.42 568 A 1 
ATOM 4366 C CA  . ASP A 0 568 . 21.206  19.163  -34.622  1.00 74.42 568 A 1 
ATOM 4367 C C   . ASP A 0 568 . 20.805  20.191  -35.707  1.00 74.42 568 A 1 
ATOM 4368 C CB  . ASP A 0 568 . 22.108  18.156  -35.345  1.00 74.42 568 A 1 
ATOM 4369 O O   . ASP A 0 568 . 19.800  20.033  -36.400  1.00 74.42 568 A 1 
ATOM 4370 C CG  . ASP A 0 568 . 22.484  16.902  -34.569  1.00 74.42 568 A 1 
ATOM 4371 O OD1 . ASP A 0 568 . 23.550  16.927  -33.924  1.00 74.42 568 A 1 
ATOM 4372 O OD2 . ASP A 0 568 . 21.796  15.883  -34.819  1.00 74.42 568 A 1 
ATOM 4373 N N   . GLU A 0 569 . 21.678  21.160  -35.975  1.00 73.33 569 A 1 
ATOM 4374 C CA  . GLU A 0 569 . 21.772  22.016  -37.161  1.00 73.33 569 A 1 
ATOM 4375 C C   . GLU A 0 569 . 23.226  22.096  -37.601  1.00 73.33 569 A 1 
ATOM 4376 C CB  . GLU A 0 569 . 21.153  23.411  -36.895  1.00 73.33 569 A 1 
ATOM 4377 O O   . GLU A 0 569 . 24.109  21.938  -36.763  1.00 73.33 569 A 1 
ATOM 4378 C CG  . GLU A 0 569 . 21.573  24.581  -37.819  1.00 73.33 569 A 1 
ATOM 4379 C CD  . GLU A 0 569 . 20.616  25.786  -37.738  1.00 73.33 569 A 1 
ATOM 4380 O OE1 . GLU A 0 569 . 20.274  26.345  -38.810  1.00 73.33 569 A 1 
ATOM 4381 O OE2 . GLU A 0 569 . 19.963  26.012  -36.693  1.00 73.33 569 A 1 
ATOM 4382 N N   . TRP A 0 570 . 23.474  22.343  -38.888  1.00 82.37 570 A 1 
ATOM 4383 C CA  . TRP A 0 570 . 24.781  22.723  -39.409  1.00 82.37 570 A 1 
ATOM 4384 C C   . TRP A 0 570 . 24.744  23.397  -40.787  1.00 82.37 570 A 1 
ATOM 4385 C CB  . TRP A 0 570 . 25.731  21.517  -39.404  1.00 82.37 570 A 1 
ATOM 4386 O O   . TRP A 0 570 . 23.852  23.145  -41.596  1.00 82.37 570 A 1 
ATOM 4387 C CG  . TRP A 0 570 . 25.166  20.276  -40.016  1.00 82.37 570 A 1 
ATOM 4388 C CD1 . TRP A 0 570 . 24.467  19.326  -39.357  1.00 82.37 570 A 1 
ATOM 4389 C CD2 . TRP A 0 570 . 25.222  19.849  -41.405  1.00 82.37 570 A 1 
ATOM 4390 C CE2 . TRP A 0 570 . 24.530  18.606  -41.519  1.00 82.37 570 A 1 
ATOM 4391 C CE3 . TRP A 0 570 . 25.800  20.383  -42.576  1.00 82.37 570 A 1 
ATOM 4392 N NE1 . TRP A 0 570 . 24.082  18.337  -40.240  1.00 82.37 570 A 1 
ATOM 4393 C CH2 . TRP A 0 570 . 25.008  18.483  -43.892  1.00 82.37 570 A 1 
ATOM 4394 C CZ2 . TRP A 0 570 . 24.420  17.924  -42.742  1.00 82.37 570 A 1 
ATOM 4395 C CZ3 . TRP A 0 570 . 25.699  19.705  -43.804  1.00 82.37 570 A 1 
ATOM 4396 N N   . ASP A 0 571 . 25.752  24.230  -41.050  1.00 81.47 571 A 1 
ATOM 4397 C CA  . ASP A 0 571 . 26.115  24.810  -42.354  1.00 81.47 571 A 1 
ATOM 4398 C C   . ASP A 0 571 . 27.542  24.368  -42.724  1.00 81.47 571 A 1 
ATOM 4399 C CB  . ASP A 0 571 . 25.993  26.349  -42.297  1.00 81.47 571 A 1 
ATOM 4400 O O   . ASP A 0 571 . 28.308  23.963  -41.850  1.00 81.47 571 A 1 
ATOM 4401 C CG  . ASP A 0 571 . 25.966  27.059  -43.661  1.00 81.47 571 A 1 
ATOM 4402 O OD1 . ASP A 0 571 . 25.895  26.389  -44.711  1.00 81.47 571 A 1 
ATOM 4403 O OD2 . ASP A 0 571 . 25.999  28.313  -43.669  1.00 81.47 571 A 1 
ATOM 4404 N N   . ASN A 0 572 . 27.896  24.434  -44.002  1.00 82.00 572 A 1 
ATOM 4405 C CA  . ASN A 0 572 . 29.204  24.100  -44.567  1.00 82.00 572 A 1 
ATOM 4406 C C   . ASN A 0 572 . 29.309  24.766  -45.948  1.00 82.00 572 A 1 
ATOM 4407 C CB  . ASN A 0 572 . 29.354  22.565  -44.658  1.00 82.00 572 A 1 
ATOM 4408 O O   . ASN A 0 572 . 28.849  24.192  -46.938  1.00 82.00 572 A 1 
ATOM 4409 C CG  . ASN A 0 572 . 30.702  22.101  -45.201  1.00 82.00 572 A 1 
ATOM 4410 N ND2 . ASN A 0 572 . 31.003  22.328  -46.459  1.00 82.00 572 A 1 
ATOM 4411 O OD1 . ASN A 0 572 . 31.474  21.474  -44.497  1.00 82.00 572 A 1 
ATOM 4412 N N   . LYS A 0 573 . 29.915  25.951  -46.033  1.00 77.86 573 A 1 
ATOM 4413 C CA  . LYS A 0 573 . 30.303  26.576  -47.308  1.00 77.86 573 A 1 
ATOM 4414 C C   . LYS A 0 573 . 31.766  26.291  -47.597  1.00 77.86 573 A 1 
ATOM 4415 C CB  . LYS A 0 573 . 30.100  28.091  -47.300  1.00 77.86 573 A 1 
ATOM 4416 O O   . LYS A 0 573 . 32.562  26.332  -46.669  1.00 77.86 573 A 1 
ATOM 4417 C CG  . LYS A 0 573 . 28.673  28.503  -46.950  1.00 77.86 573 A 1 
ATOM 4418 C CD  . LYS A 0 573 . 28.575  30.031  -47.033  1.00 77.86 573 A 1 
ATOM 4419 C CE  . LYS A 0 573 . 27.246  30.529  -46.466  1.00 77.86 573 A 1 
ATOM 4420 N NZ  . LYS A 0 573 . 27.147  30.211  -45.022  1.00 77.86 573 A 1 
ATOM 4421 N N   . ASP A 0 574 . 32.053  26.084  -48.870  1.00 77.16 574 A 1 
ATOM 4422 C CA  . ASP A 0 574 . 33.342  25.747  -49.465  1.00 77.16 574 A 1 
ATOM 4423 C C   . ASP A 0 574 . 33.436  26.632  -50.724  1.00 77.16 574 A 1 
ATOM 4424 C CB  . ASP A 0 574 . 33.297  24.221  -49.701  1.00 77.16 574 A 1 
ATOM 4425 O O   . ASP A 0 574 . 32.691  26.458  -51.692  1.00 77.16 574 A 1 
ATOM 4426 C CG  . ASP A 0 574 . 34.299  23.596  -50.683  1.00 77.16 574 A 1 
ATOM 4427 O OD1 . ASP A 0 574 . 34.969  24.341  -51.432  1.00 77.16 574 A 1 
ATOM 4428 O OD2 . ASP A 0 574 . 34.297  22.338  -50.745  1.00 77.16 574 A 1 
ATOM 4429 N N   . ASP A 0 575 . 34.227  27.704  -50.642  1.00 73.21 575 A 1 
ATOM 4430 C CA  . ASP A 0 575 . 34.301  28.790  -51.635  1.00 73.21 575 A 1 
ATOM 4431 C C   . ASP A 0 575 . 35.671  28.762  -52.370  1.00 73.21 575 A 1 
ATOM 4432 C CB  . ASP A 0 575 . 33.903  30.126  -50.944  1.00 73.21 575 A 1 
ATOM 4433 O O   . ASP A 0 575 . 36.273  29.804  -52.657  1.00 73.21 575 A 1 
ATOM 4434 C CG  . ASP A 0 575 . 32.882  30.989  -51.701  1.00 73.21 575 A 1 
ATOM 4435 O OD1 . ASP A 0 575 . 33.111  31.244  -52.912  1.00 73.21 575 A 1 
ATOM 4436 O OD2 . ASP A 0 575 . 31.962  31.548  -51.056  1.00 73.21 575 A 1 
ATOM 4437 N N   . ASP A 0 576 . 36.192  27.558  -52.640  1.00 75.12 576 A 1 
ATOM 4438 C CA  . ASP A 0 576 . 37.555  27.261  -53.119  1.00 75.12 576 A 1 
ATOM 4439 C C   . ASP A 0 576 . 37.910  27.866  -54.500  1.00 75.12 576 A 1 
ATOM 4440 C CB  . ASP A 0 576 . 37.760  25.731  -53.095  1.00 75.12 576 A 1 
ATOM 4441 O O   . ASP A 0 576 . 37.154  27.827  -55.480  1.00 75.12 576 A 1 
ATOM 4442 C CG  . ASP A 0 576 . 39.148  25.261  -53.568  1.00 75.12 576 A 1 
ATOM 4443 O OD1 . ASP A 0 576 . 40.128  26.045  -53.484  1.00 75.12 576 A 1 
ATOM 4444 O OD2 . ASP A 0 576 . 39.233  24.167  -54.177  1.00 75.12 576 A 1 
ATOM 4445 N N   . LYS A 0 577 . 39.112  28.447  -54.612  1.00 65.73 577 A 1 
ATOM 4446 C CA  . LYS A 0 577 . 39.613  29.116  -55.826  1.00 65.73 577 A 1 
ATOM 4447 C C   . LYS A 0 577 . 41.051  28.707  -56.124  1.00 65.73 577 A 1 
ATOM 4448 C CB  . LYS A 0 577 . 39.474  30.643  -55.680  1.00 65.73 577 A 1 
ATOM 4449 O O   . LYS A 0 577 . 41.998  29.181  -55.496  1.00 65.73 577 A 1 
ATOM 4450 C CG  . LYS A 0 577 . 38.000  31.080  -55.615  1.00 65.73 577 A 1 
ATOM 4451 C CD  . LYS A 0 577 . 37.815  32.540  -55.178  1.00 65.73 577 A 1 
ATOM 4452 C CE  . LYS A 0 577 . 36.318  32.842  -54.942  1.00 65.73 577 A 1 
ATOM 4453 N NZ  . LYS A 0 577 . 35.756  32.141  -53.750  1.00 65.73 577 A 1 
ATOM 4454 N N   . TRP A 0 578 . 41.232  27.931  -57.192  1.00 66.43 578 A 1 
ATOM 4455 C CA  . TRP A 0 578 . 42.531  27.437  -57.651  1.00 66.43 578 A 1 
ATOM 4456 C C   . TRP A 0 578 . 42.915  27.956  -59.044  1.00 66.43 578 A 1 
ATOM 4457 C CB  . TRP A 0 578 . 42.569  25.905  -57.571  1.00 66.43 578 A 1 
ATOM 4458 O O   . TRP A 0 578 . 42.249  27.724  -60.056  1.00 66.43 578 A 1 
ATOM 4459 C CG  . TRP A 0 578 . 41.327  25.169  -57.979  1.00 66.43 578 A 1 
ATOM 4460 C CD1 . TRP A 0 578 . 40.346  24.816  -57.121  1.00 66.43 578 A 1 
ATOM 4461 C CD2 . TRP A 0 578 . 40.914  24.648  -59.281  1.00 66.43 578 A 1 
ATOM 4462 C CE2 . TRP A 0 578 . 39.686  23.937  -59.114  1.00 66.43 578 A 1 
ATOM 4463 C CE3 . TRP A 0 578 . 41.448  24.701  -60.588  1.00 66.43 578 A 1 
ATOM 4464 N NE1 . TRP A 0 578 . 39.370  24.104  -57.783  1.00 66.43 578 A 1 
ATOM 4465 C CH2 . TRP A 0 578 . 39.635  23.318  -61.459  1.00 66.43 578 A 1 
ATOM 4466 C CZ2 . TRP A 0 578 . 39.055  23.276  -60.179  1.00 66.43 578 A 1 
ATOM 4467 C CZ3 . TRP A 0 578 . 40.825  24.038  -61.665  1.00 66.43 578 A 1 
ATOM 4468 N N   . GLY A 0 579 . 44.076  28.607  -59.141  1.00 58.67 579 A 1 
ATOM 4469 C CA  . GLY A 0 579 . 44.718  28.879  -60.428  1.00 58.67 579 A 1 
ATOM 4470 C C   . GLY A 0 579 . 45.435  27.635  -60.959  1.00 58.67 579 A 1 
ATOM 4471 O O   . GLY A 0 579 . 46.477  27.260  -60.423  1.00 58.67 579 A 1 
ATOM 4472 N N   . THR A 0 580 . 44.938  27.016  -62.038  1.00 54.09 580 A 1 
ATOM 4473 C CA  . THR A 0 580 . 45.630  25.881  -62.680  1.00 54.09 580 A 1 
ATOM 4474 C C   . THR A 0 580 . 46.333  26.264  -63.975  1.00 54.09 580 A 1 
ATOM 4475 C CB  . THR A 0 580 . 44.755  24.642  -62.919  1.00 54.09 580 A 1 
ATOM 4476 O O   . THR A 0 580 . 45.820  26.972  -64.844  1.00 54.09 580 A 1 
ATOM 4477 C CG2 . THR A 0 580 . 44.559  23.824  -61.645  1.00 54.09 580 A 1 
ATOM 4478 O OG1 . THR A 0 580 . 43.515  24.968  -63.488  1.00 54.09 580 A 1 
ATOM 4479 N N   . GLN A 0 581 . 47.529  25.702  -64.138  1.00 52.91 581 A 1 
ATOM 4480 C CA  . GLN A 0 581 . 48.198  25.603  -65.425  1.00 52.91 581 A 1 
ATOM 4481 C C   . GLN A 0 581 . 47.572  24.432  -66.196  1.00 52.91 581 A 1 
ATOM 4482 C CB  . GLN A 0 581 . 49.700  25.427  -65.159  1.00 52.91 581 A 1 
ATOM 4483 O O   . GLN A 0 581 . 47.771  23.271  -65.833  1.00 52.91 581 A 1 
ATOM 4484 C CG  . GLN A 0 581 . 50.571  25.505  -66.423  1.00 52.91 581 A 1 
ATOM 4485 C CD  . GLN A 0 581 . 52.054  25.300  -66.109  1.00 52.91 581 A 1 
ATOM 4486 N NE2 . GLN A 0 581 . 52.921  25.346  -67.094  1.00 52.91 581 A 1 
ATOM 4487 O OE1 . GLN A 0 581 . 52.457  25.051  -64.985  1.00 52.91 581 A 1 
ATOM 4488 N N   . ALA A 0 582 . 46.808  24.723  -67.248  1.00 47.63 582 A 1 
ATOM 4489 C CA  . ALA A 0 582 . 46.292  23.706  -68.159  1.00 47.63 582 A 1 
ATOM 4490 C C   . ALA A 0 582 . 47.382  23.327  -69.178  1.00 47.63 582 A 1 
ATOM 4491 C CB  . ALA A 0 582 . 45.012  24.233  -68.819  1.00 47.63 582 A 1 
ATOM 4492 O O   . ALA A 0 582 . 47.841  24.175  -69.941  1.00 47.63 582 A 1 
ATOM 4493 N N   . TRP A 0 583 . 47.803  22.059  -69.178  1.00 46.39 583 A 1 
ATOM 4494 C CA  . TRP A 0 583 . 48.814  21.536  -70.105  1.00 46.39 583 A 1 
ATOM 4495 C C   . TRP A 0 583 . 48.127  20.879  -71.306  1.00 46.39 583 A 1 
ATOM 4496 C CB  . TRP A 0 583 . 49.749  20.536  -69.399  1.00 46.39 583 A 1 
ATOM 4497 O O   . TRP A 0 583 . 47.331  19.953  -71.125  1.00 46.39 583 A 1 
ATOM 4498 C CG  . TRP A 0 583 . 50.662  21.075  -68.330  1.00 46.39 583 A 1 
ATOM 4499 C CD1 . TRP A 0 583 . 50.267  21.661  -67.177  1.00 46.39 583 A 1 
ATOM 4500 C CD2 . TRP A 0 583 . 52.127  21.071  -68.278  1.00 46.39 583 A 1 
ATOM 4501 C CE2 . TRP A 0 583 . 52.540  21.694  -67.060  1.00 46.39 583 A 1 
ATOM 4502 C CE3 . TRP A 0 583 . 53.153  20.611  -69.134  1.00 46.39 583 A 1 
ATOM 4503 N NE1 . TRP A 0 583 . 51.366  22.049  -66.437  1.00 46.39 583 A 1 
ATOM 4504 C CH2 . TRP A 0 583 . 54.880  21.387  -67.583  1.00 46.39 583 A 1 
ATOM 4505 C CZ2 . TRP A 0 583 . 53.887  21.857  -66.708  1.00 46.39 583 A 1 
ATOM 4506 C CZ3 . TRP A 0 583 . 54.511  20.765  -68.790  1.00 46.39 583 A 1 
ATOM 4507 N N   . GLY A 0 584 . 48.461  21.337  -72.513  1.00 46.19 584 A 1 
ATOM 4508 C CA  . GLY A 0 584 . 48.171  20.622  -73.756  1.00 46.19 584 A 1 
ATOM 4509 C C   . GLY A 0 584 . 49.023  19.354  -73.913  1.00 46.19 584 A 1 
ATOM 4510 O O   . GLY A 0 584 . 49.838  19.042  -73.035  1.00 46.19 584 A 1 
ATOM 4511 N N   . LYS A 0 585 . 48.787  18.605  -75.000  1.00 46.30 585 A 1 
ATOM 4512 C CA  . LYS A 0 585 . 49.676  17.533  -75.488  1.00 46.30 585 A 1 
ATOM 4513 C C   . LYS A 0 585 . 49.505  17.303  -76.992  1.00 46.30 585 A 1 
ATOM 4514 C CB  . LYS A 0 585 . 49.457  16.187  -74.769  1.00 46.30 585 A 1 
ATOM 4515 O O   . LYS A 0 585 . 48.651  16.499  -77.396  1.00 46.30 585 A 1 
ATOM 4516 C CG  . LYS A 0 585 . 49.983  16.152  -73.336  1.00 46.30 585 A 1 
ATOM 4517 C CD  . LYS A 0 585 . 50.105  14.727  -72.806  1.00 46.30 585 A 1 
ATOM 4518 C CE  . LYS A 0 585 . 50.660  14.845  -71.388  1.00 46.30 585 A 1 
ATOM 4519 N NZ  . LYS A 0 585 . 50.789  13.523  -70.736  1.00 46.30 585 A 1 
ATOM 4520 N N   . ASP A 0 586 . 50.394  17.868  -77.795  1.00 39.58 586 A 1 
ATOM 4521 C CA  . ASP A 0 586 . 50.729  17.324  -79.111  1.00 39.58 586 A 1 
ATOM 4522 C C   . ASP A 0 586 . 51.450  15.954  -78.993  1.00 39.58 586 A 1 
ATOM 4523 C CB  . ASP A 0 586 . 51.469  18.377  -79.955  1.00 39.58 586 A 1 
ATOM 4524 O O   . ASP A 0 586 . 51.749  15.469  -77.892  1.00 39.58 586 A 1 
ATOM 4525 C CG  . ASP A 0 586 . 52.971  18.492  -79.681  1.00 39.58 586 A 1 
ATOM 4526 O OD1 . ASP A 0 586 . 53.411  18.094  -78.583  1.00 39.58 586 A 1 
ATOM 4527 O OD2 . ASP A 0 586 . 53.679  18.880  -80.632  1.00 39.58 586 A 1 
ATOM 4528 N N   . ARG A 0 587 . 51.599  15.224  -80.114  1.00 38.75 587 A 1 
ATOM 4529 C CA  . ARG A 0 587 . 52.267  13.901  -80.139  1.00 38.75 587 A 1 
ATOM 4530 C C   . ARG A 0 587 . 52.576  13.411  -81.561  1.00 38.75 587 A 1 
ATOM 4531 C CB  . ARG A 0 587 . 51.465  12.863  -79.307  1.00 38.75 587 A 1 
ATOM 4532 O O   . ARG A 0 587 . 51.952  12.475  -82.071  1.00 38.75 587 A 1 
ATOM 4533 C CG  . ARG A 0 587 . 52.310  12.356  -78.125  1.00 38.75 587 A 1 
ATOM 4534 C CD  . ARG A 0 587 . 51.665  11.163  -77.414  1.00 38.75 587 A 1 
ATOM 4535 N NE  . ARG A 0 587 . 50.323  11.485  -76.895  1.00 38.75 587 A 1 
ATOM 4536 N NH1 . ARG A 0 587 . 49.841  9.422   -76.023  1.00 38.75 587 A 1 
ATOM 4537 N NH2 . ARG A 0 587 . 48.307  11.049  -75.944  1.00 38.75 587 A 1 
ATOM 4538 C CZ  . ARG A 0 587 . 49.498  10.653  -76.292  1.00 38.75 587 A 1 
ATOM 4539 N N   . ASP A 0 588 . 53.593  13.995  -82.179  1.00 47.13 588 A 1 
ATOM 4540 C CA  . ASP A 0 588 . 53.953  13.709  -83.572  1.00 47.13 588 A 1 
ATOM 4541 C C   . ASP A 0 588 . 54.765  12.410  -83.737  1.00 47.13 588 A 1 
ATOM 4542 C CB  . ASP A 0 588 . 54.617  14.948  -84.194  1.00 47.13 588 A 1 
ATOM 4543 O O   . ASP A 0 588 . 55.992  12.394  -83.839  1.00 47.13 588 A 1 
ATOM 4544 C CG  . ASP A 0 588 . 53.622  16.092  -84.436  1.00 47.13 588 A 1 
ATOM 4545 O OD1 . ASP A 0 588 . 52.397  15.835  -84.339  1.00 47.13 588 A 1 
ATOM 4546 O OD2 . ASP A 0 588 . 54.102  17.190  -84.783  1.00 47.13 588 A 1 
ATOM 4547 N N   . ILE A 0 589 . 54.059  11.275  -83.797  1.00 35.63 589 A 1 
ATOM 4548 C CA  . ILE A 0 589 . 54.636  9.969   -84.154  1.00 35.63 589 A 1 
ATOM 4549 C C   . ILE A 0 589 . 54.333  9.645   -85.623  1.00 35.63 589 A 1 
ATOM 4550 C CB  . ILE A 0 589 . 54.170  8.844   -83.195  1.00 35.63 589 A 1 
ATOM 4551 O O   . ILE A 0 589 . 53.270  9.109   -85.945  1.00 35.63 589 A 1 
ATOM 4552 C CG1 . ILE A 0 589 . 54.543  9.180   -81.731  1.00 35.63 589 A 1 
ATOM 4553 C CG2 . ILE A 0 589 . 54.798  7.493   -83.609  1.00 35.63 589 A 1 
ATOM 4554 C CD1 . ILE A 0 589 . 54.110  8.127   -80.701  1.00 35.63 589 A 1 
ATOM 4555 N N   . TYR A 0 590 . 55.303  9.870   -86.516  1.00 33.29 590 A 1 
ATOM 4556 C CA  . TYR A 0 590 . 55.266  9.314   -87.873  1.00 33.29 590 A 1 
ATOM 4557 C C   . TYR A 0 590 . 56.663  9.019   -88.443  1.00 33.29 590 A 1 
ATOM 4558 C CB  . TYR A 0 590 . 54.470  10.238  -88.805  1.00 33.29 590 A 1 
ATOM 4559 O O   . TYR A 0 590 . 57.587  9.807   -88.279  1.00 33.29 590 A 1 
ATOM 4560 C CG  . TYR A 0 590 . 53.932  9.496   -90.010  1.00 33.29 590 A 1 
ATOM 4561 C CD1 . TYR A 0 590 . 54.603  9.554   -91.246  1.00 33.29 590 A 1 
ATOM 4562 C CD2 . TYR A 0 590 . 52.775  8.705   -89.870  1.00 33.29 590 A 1 
ATOM 4563 C CE1 . TYR A 0 590 . 54.112  8.827   -92.348  1.00 33.29 590 A 1 
ATOM 4564 C CE2 . TYR A 0 590 . 52.283  7.973   -90.967  1.00 33.29 590 A 1 
ATOM 4565 O OH  . TYR A 0 590 . 52.475  7.331   -93.269  1.00 33.29 590 A 1 
ATOM 4566 C CZ  . TYR A 0 590 . 52.949  8.036   -92.208  1.00 33.29 590 A 1 
ATOM 4567 N N   . GLY A 0 591 . 56.812  7.889   -89.151  1.00 35.99 591 A 1 
ATOM 4568 C CA  . GLY A 0 591 . 58.072  7.482   -89.800  1.00 35.99 591 A 1 
ATOM 4569 C C   . GLY A 0 591 . 58.529  6.067   -89.433  1.00 35.99 591 A 1 
ATOM 4570 O O   . GLY A 0 591 . 59.424  5.882   -88.617  1.00 35.99 591 A 1 
ATOM 4571 N N   . ALA A 0 592 . 57.904  5.047   -90.026  1.00 32.75 592 A 1 
ATOM 4572 C CA  . ALA A 0 592 . 58.220  3.643   -89.749  1.00 32.75 592 A 1 
ATOM 4573 C C   . ALA A 0 592 . 59.420  3.098   -90.562  1.00 32.75 592 A 1 
ATOM 4574 C CB  . ALA A 0 592 . 56.943  2.819   -89.978  1.00 32.75 592 A 1 
ATOM 4575 O O   . ALA A 0 592 . 59.833  3.689   -91.557  1.00 32.75 592 A 1 
ATOM 4576 N N   . SER A 0 593 . 59.857  1.884   -90.189  1.00 37.53 593 A 1 
ATOM 4577 C CA  . SER A 0 593 . 60.950  1.054   -90.749  1.00 37.53 593 A 1 
ATOM 4578 C C   . SER A 0 593 . 62.350  1.294   -90.123  1.00 37.53 593 A 1 
ATOM 4579 C CB  . SER A 0 593 . 60.941  1.021   -92.291  1.00 37.53 593 A 1 
ATOM 4580 O O   . SER A 0 593 . 62.777  2.430   -89.988  1.00 37.53 593 A 1 
ATOM 4581 O OG  . SER A 0 593 . 61.566  2.141   -92.866  1.00 37.53 593 A 1 
ATOM 4582 N N   . SER A 0 594 . 63.102  0.267   -89.687  1.00 35.61 594 A 1 
ATOM 4583 C CA  . SER A 0 594 . 62.797  -1.179  -89.684  1.00 35.61 594 A 1 
ATOM 4584 C C   . SER A 0 594 . 63.529  -2.004  -88.609  1.00 35.61 594 A 1 
ATOM 4585 C CB  . SER A 0 594 . 63.167  -1.797  -91.042  1.00 35.61 594 A 1 
ATOM 4586 O O   . SER A 0 594 . 64.719  -1.809  -88.400  1.00 35.61 594 A 1 
ATOM 4587 O OG  . SER A 0 594 . 64.561  -1.772  -91.269  1.00 35.61 594 A 1 
ATOM 4588 N N   . GLN A 0 595 . 62.831  -3.046  -88.134  1.00 31.13 595 A 1 
ATOM 4589 C CA  . GLN A 0 595 . 63.299  -4.216  -87.362  1.00 31.13 595 A 1 
ATOM 4590 C C   . GLN A 0 595 . 63.672  -4.001  -85.878  1.00 31.13 595 A 1 
ATOM 4591 C CB  . GLN A 0 595 . 64.377  -5.024  -88.116  1.00 31.13 595 A 1 
ATOM 4592 O O   . GLN A 0 595 . 64.450  -3.123  -85.541  1.00 31.13 595 A 1 
ATOM 4593 C CG  . GLN A 0 595 . 64.020  -5.326  -89.583  1.00 31.13 595 A 1 
ATOM 4594 C CD  . GLN A 0 595 . 64.900  -6.386  -90.242  1.00 31.13 595 A 1 
ATOM 4595 N NE2 . GLN A 0 595 . 64.605  -6.759  -91.468  1.00 31.13 595 A 1 
ATOM 4596 O OE1 . GLN A 0 595 . 65.846  -6.919  -89.695  1.00 31.13 595 A 1 
ATOM 4597 N N   . PHE A 0 596 . 63.144  -4.908  -85.036  1.00 36.46 596 A 1 
ATOM 4598 C CA  . PHE A 0 596 . 63.388  -5.093  -83.590  1.00 36.46 596 A 1 
ATOM 4599 C C   . PHE A 0 596 . 62.985  -3.896  -82.682  1.00 36.46 596 A 1 
ATOM 4600 C CB  . PHE A 0 596 . 64.836  -5.571  -83.359  1.00 36.46 596 A 1 
ATOM 4601 O O   . PHE A 0 596 . 63.538  -2.814  -82.790  1.00 36.46 596 A 1 
ATOM 4602 C CG  . PHE A 0 596 . 65.371  -6.525  -84.422  1.00 36.46 596 A 1 
ATOM 4603 C CD1 . PHE A 0 596 . 64.863  -7.834  -84.541  1.00 36.46 596 A 1 
ATOM 4604 C CD2 . PHE A 0 596 . 66.331  -6.067  -85.346  1.00 36.46 596 A 1 
ATOM 4605 C CE1 . PHE A 0 596 . 65.301  -8.671  -85.586  1.00 36.46 596 A 1 
ATOM 4606 C CE2 . PHE A 0 596 . 66.773  -6.905  -86.385  1.00 36.46 596 A 1 
ATOM 4607 C CZ  . PHE A 0 596 . 66.252  -8.204  -86.511  1.00 36.46 596 A 1 
ATOM 4608 N N   . ALA A 0 597 . 62.040  -4.013  -81.740  1.00 39.37 597 A 1 
ATOM 4609 C CA  . ALA A 0 597 . 61.198  -5.153  -81.364  1.00 39.37 597 A 1 
ATOM 4610 C C   . ALA A 0 597 . 59.817  -4.705  -80.826  1.00 39.37 597 A 1 
ATOM 4611 C CB  . ALA A 0 597 . 61.948  -5.979  -80.306  1.00 39.37 597 A 1 
ATOM 4612 O O   . ALA A 0 597 . 59.640  -3.569  -80.396  1.00 39.37 597 A 1 
ATOM 4613 N N   . LYS A 0 598 . 58.847  -5.629  -80.838  1.00 32.58 598 A 1 
ATOM 4614 C CA  . LYS A 0 598 . 57.586  -5.569  -80.079  1.00 32.58 598 A 1 
ATOM 4615 C C   . LYS A 0 598 . 57.395  -6.915  -79.378  1.00 32.58 598 A 1 
ATOM 4616 C CB  . LYS A 0 598 . 56.367  -5.339  -81.000  1.00 32.58 598 A 1 
ATOM 4617 O O   . LYS A 0 598 . 57.174  -7.905  -80.073  1.00 32.58 598 A 1 
ATOM 4618 C CG  . LYS A 0 598 . 55.992  -3.878  -81.280  1.00 32.58 598 A 1 
ATOM 4619 C CD  . LYS A 0 598 . 54.617  -3.849  -81.975  1.00 32.58 598 A 1 
ATOM 4620 C CE  . LYS A 0 598 . 54.098  -2.417  -82.137  1.00 32.58 598 A 1 
ATOM 4621 N NZ  . LYS A 0 598 . 52.692  -2.401  -82.617  1.00 32.58 598 A 1 
ATOM 4622 N N   . ALA A 0 599 . 57.464  -6.932  -78.053  1.00 30.97 599 A 1 
ATOM 4623 C CA  . ALA A 0 599 . 56.964  -7.985  -77.168  1.00 30.97 599 A 1 
ATOM 4624 C C   . ALA A 0 599 . 56.944  -7.432  -75.732  1.00 30.97 599 A 1 
ATOM 4625 C CB  . ALA A 0 599 . 57.854  -9.234  -77.246  1.00 30.97 599 A 1 
ATOM 4626 O O   . ALA A 0 599 . 57.788  -6.599  -75.416  1.00 30.97 599 A 1 
ATOM 4627 N N   . ASP A 0 600 . 55.972  -7.882  -74.942  1.00 37.07 600 A 1 
ATOM 4628 C CA  . ASP A 0 600 . 55.847  -7.823  -73.480  1.00 37.07 600 A 1 
ATOM 4629 C C   . ASP A 0 600 . 56.412  -6.601  -72.730  1.00 37.07 600 A 1 
ATOM 4630 C CB  . ASP A 0 600 . 56.373  -9.145  -72.884  1.00 37.07 600 A 1 
ATOM 4631 O O   . ASP A 0 600 . 57.590  -6.543  -72.392  1.00 37.07 600 A 1 
ATOM 4632 C CG  . ASP A 0 600 . 55.743  -10.391 -73.528  1.00 37.07 600 A 1 
ATOM 4633 O OD1 . ASP A 0 600 . 54.681  -10.249 -74.185  1.00 37.07 600 A 1 
ATOM 4634 O OD2 . ASP A 0 600 . 56.376  -11.468 -73.459  1.00 37.07 600 A 1 
ATOM 4635 N N   . GLU A 0 601 . 55.503  -5.723  -72.297  1.00 35.96 601 A 1 
ATOM 4636 C CA  . GLU A 0 601 . 55.375  -5.482  -70.852  1.00 35.96 601 A 1 
ATOM 4637 C C   . GLU A 0 601 . 53.884  -5.296  -70.510  1.00 35.96 601 A 1 
ATOM 4638 C CB  . GLU A 0 601 . 56.327  -4.379  -70.331  1.00 35.96 601 A 1 
ATOM 4639 O O   . GLU A 0 601 . 53.317  -4.204  -70.548  1.00 35.96 601 A 1 
ATOM 4640 C CG  . GLU A 0 601 . 56.725  -4.658  -68.863  1.00 35.96 601 A 1 
ATOM 4641 C CD  . GLU A 0 601 . 57.985  -3.905  -68.391  1.00 35.96 601 A 1 
ATOM 4642 O OE1 . GLU A 0 601 . 58.691  -4.448  -67.504  1.00 35.96 601 A 1 
ATOM 4643 O OE2 . GLU A 0 601 . 58.239  -2.781  -68.883  1.00 35.96 601 A 1 
ATOM 4644 N N   . GLU A 0 602 . 53.218  -6.432  -70.289  1.00 34.96 602 A 1 
ATOM 4645 C CA  . GLU A 0 602 . 51.936  -6.513  -69.583  1.00 34.96 602 A 1 
ATOM 4646 C C   . GLU A 0 602 . 52.202  -6.387  -68.065  1.00 34.96 602 A 1 
ATOM 4647 C CB  . GLU A 0 602 . 51.249  -7.839  -69.997  1.00 34.96 602 A 1 
ATOM 4648 O O   . GLU A 0 602 . 53.298  -6.702  -67.608  1.00 34.96 602 A 1 
ATOM 4649 C CG  . GLU A 0 602 . 49.816  -8.050  -69.473  1.00 34.96 602 A 1 
ATOM 4650 C CD  . GLU A 0 602 . 49.096  -9.237  -70.154  1.00 34.96 602 A 1 
ATOM 4651 O OE1 . GLU A 0 602 . 47.886  -9.090  -70.447  1.00 34.96 602 A 1 
ATOM 4652 O OE2 . GLU A 0 602 . 49.744  -10.281 -70.398  1.00 34.96 602 A 1 
ATOM 4653 N N   . ASP A 0 603 . 51.197  -5.952  -67.296  1.00 29.48 603 A 1 
ATOM 4654 C CA  . ASP A 0 603 . 51.193  -5.865  -65.820  1.00 29.48 603 A 1 
ATOM 4655 C C   . ASP A 0 603 . 52.086  -4.792  -65.135  1.00 29.48 603 A 1 
ATOM 4656 C CB  . ASP A 0 603 . 51.352  -7.273  -65.206  1.00 29.48 603 A 1 
ATOM 4657 O O   . ASP A 0 603 . 53.186  -5.068  -64.643  1.00 29.48 603 A 1 
ATOM 4658 C CG  . ASP A 0 603 . 51.028  -7.311  -63.708  1.00 29.48 603 A 1 
ATOM 4659 O OD1 . ASP A 0 603 . 50.284  -6.412  -63.248  1.00 29.48 603 A 1 
ATOM 4660 O OD2 . ASP A 0 603 . 51.507  -8.249  -63.029  1.00 29.48 603 A 1 
ATOM 4661 N N   . LYS A 0 604 . 51.535  -3.566  -64.997  1.00 36.11 604 A 1 
ATOM 4662 C CA  . LYS A 0 604 . 51.570  -2.791  -63.730  1.00 36.11 604 A 1 
ATOM 4663 C C   . LYS A 0 604 . 50.641  -1.571  -63.695  1.00 36.11 604 A 1 
ATOM 4664 C CB  . LYS A 0 604 . 52.998  -2.345  -63.363  1.00 36.11 604 A 1 
ATOM 4665 O O   . LYS A 0 604 . 50.705  -0.684  -64.541  1.00 36.11 604 A 1 
ATOM 4666 C CG  . LYS A 0 604 . 53.519  -3.188  -62.187  1.00 36.11 604 A 1 
ATOM 4667 C CD  . LYS A 0 604 . 55.040  -3.306  -62.243  1.00 36.11 604 A 1 
ATOM 4668 C CE  . LYS A 0 604 . 55.486  -4.421  -61.298  1.00 36.11 604 A 1 
ATOM 4669 N NZ  . LYS A 0 604 . 56.776  -4.977  -61.759  1.00 36.11 604 A 1 
ATOM 4670 N N   . ASP A 0 605 . 49.845  -1.499  -62.633  1.00 35.52 605 A 1 
ATOM 4671 C CA  . ASP A 0 605 . 48.973  -0.377  -62.259  1.00 35.52 605 A 1 
ATOM 4672 C C   . ASP A 0 605 . 49.761  0.818   -61.670  1.00 35.52 605 A 1 
ATOM 4673 C CB  . ASP A 0 605 . 47.977  -0.909  -61.198  1.00 35.52 605 A 1 
ATOM 4674 O O   . ASP A 0 605 . 50.559  0.609   -60.755  1.00 35.52 605 A 1 
ATOM 4675 C CG  . ASP A 0 605 . 46.518  -0.914  -61.651  1.00 35.52 605 A 1 
ATOM 4676 O OD1 . ASP A 0 605 . 46.124  0.050   -62.349  1.00 35.52 605 A 1 
ATOM 4677 O OD2 . ASP A 0 605 . 45.792  -1.837  -61.227  1.00 35.52 605 A 1 
ATOM 4678 N N   . THR A 0 606 . 49.525  2.065   -62.130  1.00 39.01 606 A 1 
ATOM 4679 C CA  . THR A 0 606 . 49.888  3.350   -61.456  1.00 39.01 606 A 1 
ATOM 4680 C C   . THR A 0 606 . 49.228  4.592   -62.136  1.00 39.01 606 A 1 
ATOM 4681 C CB  . THR A 0 606 . 51.426  3.523   -61.351  1.00 39.01 606 A 1 
ATOM 4682 O O   . THR A 0 606 . 48.995  4.602   -63.340  1.00 39.01 606 A 1 
ATOM 4683 C CG2 . THR A 0 606 . 51.895  4.918   -60.951  1.00 39.01 606 A 1 
ATOM 4684 O OG1 . THR A 0 606 . 51.943  2.733   -60.306  1.00 39.01 606 A 1 
ATOM 4685 N N   . TYR A 0 607 . 48.912  5.642   -61.353  1.00 34.07 607 A 1 
ATOM 4686 C CA  . TYR A 0 607 . 48.214  6.925   -61.656  1.00 34.07 607 A 1 
ATOM 4687 C C   . TYR A 0 607 . 48.865  7.771   -62.778  1.00 34.07 607 A 1 
ATOM 4688 C CB  . TYR A 0 607 . 48.201  7.788   -60.357  1.00 34.07 607 A 1 
ATOM 4689 O O   . TYR A 0 607 . 50.057  7.646   -63.035  1.00 34.07 607 A 1 
ATOM 4690 C CG  . TYR A 0 607 . 46.902  8.338   -59.761  1.00 34.07 607 A 1 
ATOM 4691 C CD1 . TYR A 0 607 . 47.012  9.304   -58.736  1.00 34.07 607 A 1 
ATOM 4692 C CD2 . TYR A 0 607 . 45.615  7.910   -60.152  1.00 34.07 607 A 1 
ATOM 4693 C CE1 . TYR A 0 607 . 45.868  9.801   -58.077  1.00 34.07 607 A 1 
ATOM 4694 C CE2 . TYR A 0 607 . 44.471  8.391   -59.483  1.00 34.07 607 A 1 
ATOM 4695 O OH  . TYR A 0 607 . 43.484  9.746   -57.769  1.00 34.07 607 A 1 
ATOM 4696 C CZ  . TYR A 0 607 . 44.591  9.319   -58.431  1.00 34.07 607 A 1 
ATOM 4697 N N   . GLY A 0 608 . 48.189  8.752   -63.400  1.00 37.82 608 A 1 
ATOM 4698 C CA  . GLY A 0 608 . 46.878  9.367   -63.110  1.00 37.82 608 A 1 
ATOM 4699 C C   . GLY A 0 608 . 46.657  10.688  -63.890  1.00 37.82 608 A 1 
ATOM 4700 O O   . GLY A 0 608 . 47.433  10.982  -64.799  1.00 37.82 608 A 1 
ATOM 4701 N N   . LYS A 0 609 . 45.656  11.501  -63.480  1.00 37.30 609 A 1 
ATOM 4702 C CA  . LYS A 0 609 . 45.034  12.657  -64.205  1.00 37.30 609 A 1 
ATOM 4703 C C   . LYS A 0 609 . 44.184  12.202  -65.416  1.00 37.30 609 A 1 
ATOM 4704 C CB  . LYS A 0 609 . 46.074  13.737  -64.598  1.00 37.30 609 A 1 
ATOM 4705 O O   . LYS A 0 609 . 44.571  11.252  -66.086  1.00 37.30 609 A 1 
ATOM 4706 C CG  . LYS A 0 609 . 46.982  14.217  -63.446  1.00 37.30 609 A 1 
ATOM 4707 C CD  . LYS A 0 609 . 47.900  15.371  -63.888  1.00 37.30 609 A 1 
ATOM 4708 C CE  . LYS A 0 609 . 48.740  15.889  -62.708  1.00 37.30 609 A 1 
ATOM 4709 N NZ  . LYS A 0 609 . 49.454  17.153  -63.036  1.00 37.30 609 A 1 
ATOM 4710 N N   . GLY A 0 610 . 43.024  12.774  -65.771  1.00 43.62 610 A 1 
ATOM 4711 C CA  . GLY A 0 610 . 42.334  14.049  -65.441  1.00 43.62 610 A 1 
ATOM 4712 C C   . GLY A 0 610 . 41.919  14.724  -66.776  1.00 43.62 610 A 1 
ATOM 4713 O O   . GLY A 0 610 . 42.668  14.574  -67.735  1.00 43.62 610 A 1 
ATOM 4714 N N   . ALA A 0 611 . 40.784  15.408  -66.991  1.00 38.77 611 A 1 
ATOM 4715 C CA  . ALA A 0 611 . 39.745  15.995  -66.125  1.00 38.77 611 A 1 
ATOM 4716 C C   . ALA A 0 611 . 38.325  15.783  -66.742  1.00 38.77 611 A 1 
ATOM 4717 C CB  . ALA A 0 611 . 40.078  17.492  -66.039  1.00 38.77 611 A 1 
ATOM 4718 O O   . ALA A 0 611 . 38.200  15.837  -67.961  1.00 38.77 611 A 1 
ATOM 4719 N N   . TYR A 0 612 . 37.307  15.283  -66.020  1.00 37.94 612 A 1 
ATOM 4720 C CA  . TYR A 0 612 . 36.320  15.935  -65.111  1.00 37.94 612 A 1 
ATOM 4721 C C   . TYR A 0 612 . 35.099  16.574  -65.810  1.00 37.94 612 A 1 
ATOM 4722 C CB  . TYR A 0 612 . 36.884  16.926  -64.077  1.00 37.94 612 A 1 
ATOM 4723 O O   . TYR A 0 612 . 35.239  17.523  -66.575  1.00 37.94 612 A 1 
ATOM 4724 C CG  . TYR A 0 612 . 38.148  16.551  -63.335  1.00 37.94 612 A 1 
ATOM 4725 C CD1 . TYR A 0 612 . 38.467  15.209  -63.038  1.00 37.94 612 A 1 
ATOM 4726 C CD2 . TYR A 0 612 . 39.047  17.579  -62.994  1.00 37.94 612 A 1 
ATOM 4727 C CE1 . TYR A 0 612 . 39.742  14.893  -62.531  1.00 37.94 612 A 1 
ATOM 4728 C CE2 . TYR A 0 612 . 40.314  17.269  -62.477  1.00 37.94 612 A 1 
ATOM 4729 O OH  . TYR A 0 612 . 41.928  15.620  -61.850  1.00 37.94 612 A 1 
ATOM 4730 C CZ  . TYR A 0 612 . 40.675  15.921  -62.278  1.00 37.94 612 A 1 
ATOM 4731 N N   . ALA A 0 613 . 33.899  16.072  -65.486  1.00 32.78 613 A 1 
ATOM 4732 C CA  . ALA A 0 613 . 32.594  16.702  -65.719  1.00 32.78 613 A 1 
ATOM 4733 C C   . ALA A 0 613 . 31.491  15.951  -64.941  1.00 32.78 613 A 1 
ATOM 4734 C CB  . ALA A 0 613 . 32.248  16.658  -67.218  1.00 32.78 613 A 1 
ATOM 4735 O O   . ALA A 0 613 . 31.531  14.725  -64.887  1.00 32.78 613 A 1 
ATOM 4736 N N   . GLY A 0 614 . 30.464  16.670  -64.470  1.00 35.83 614 A 1 
ATOM 4737 C CA  . GLY A 0 614 . 29.128  16.116  -64.199  1.00 35.83 614 A 1 
ATOM 4738 C C   . GLY A 0 614 . 28.895  15.440  -62.839  1.00 35.83 614 A 1 
ATOM 4739 O O   . GLY A 0 614 . 29.618  14.542  -62.423  1.00 35.83 614 A 1 
ATOM 4740 N N   . ALA A 0 615 . 27.803  15.840  -62.185  1.00 32.37 615 A 1 
ATOM 4741 C CA  . ALA A 0 615 . 27.279  15.224  -60.969  1.00 32.37 615 A 1 
ATOM 4742 C C   . ALA A 0 615 . 26.730  13.802  -61.197  1.00 32.37 615 A 1 
ATOM 4743 C CB  . ALA A 0 615 . 26.146  16.129  -60.464  1.00 32.37 615 A 1 
ATOM 4744 O O   . ALA A 0 615 . 26.108  13.553  -62.228  1.00 32.37 615 A 1 
ATOM 4745 N N   . GLN A 0 616 . 26.837  12.925  -60.189  1.00 35.85 616 A 1 
ATOM 4746 C CA  . GLN A 0 616 . 25.759  12.014  -59.759  1.00 35.85 616 A 1 
ATOM 4747 C C   . GLN A 0 616 . 26.114  11.268  -58.457  1.00 35.85 616 A 1 
ATOM 4748 C CB  . GLN A 0 616 . 25.325  11.020  -60.862  1.00 35.85 616 A 1 
ATOM 4749 O O   . GLN A 0 616 . 27.268  11.202  -58.048  1.00 35.85 616 A 1 
ATOM 4750 C CG  . GLN A 0 616 . 23.916  11.391  -61.369  1.00 35.85 616 A 1 
ATOM 4751 C CD  . GLN A 0 616 . 23.395  10.441  -62.437  1.00 35.85 616 A 1 
ATOM 4752 N NE2 . GLN A 0 616 . 23.115  9.202   -62.093  1.00 35.85 616 A 1 
ATOM 4753 O OE1 . GLN A 0 616 . 23.190  10.780  -63.589  1.00 35.85 616 A 1 
ATOM 4754 N N   . ALA A 0 617 . 25.083  10.738  -57.794  1.00 32.11 617 A 1 
ATOM 4755 C CA  . ALA A 0 617 . 25.133  10.159  -56.451  1.00 32.11 617 A 1 
ATOM 4756 C C   . ALA A 0 617 . 25.641  8.695   -56.370  1.00 32.11 617 A 1 
ATOM 4757 C CB  . ALA A 0 617 . 23.700  10.278  -55.901  1.00 32.11 617 A 1 
ATOM 4758 O O   . ALA A 0 617 . 25.858  8.029   -57.380  1.00 32.11 617 A 1 
ATOM 4759 N N   . SER A 0 618 . 25.646  8.182   -55.131  1.00 33.03 618 A 1 
ATOM 4760 C CA  . SER A 0 618 . 25.627  6.771   -54.680  1.00 33.03 618 A 1 
ATOM 4761 C C   . SER A 0 618 . 26.933  5.949   -54.578  1.00 33.03 618 A 1 
ATOM 4762 C CB  . SER A 0 618 . 24.468  5.961   -55.289  1.00 33.03 618 A 1 
ATOM 4763 O O   . SER A 0 618 . 27.502  5.497   -55.562  1.00 33.03 618 A 1 
ATOM 4764 O OG  . SER A 0 618 . 24.534  5.817   -56.692  1.00 33.03 618 A 1 
ATOM 4765 N N   . ASP A 0 619 . 27.273  5.669   -53.309  1.00 33.23 619 A 1 
ATOM 4766 C CA  . ASP A 0 619 . 27.649  4.369   -52.710  1.00 33.23 619 A 1 
ATOM 4767 C C   . ASP A 0 619 . 28.879  3.575   -53.215  1.00 33.23 619 A 1 
ATOM 4768 C CB  . ASP A 0 619 . 26.395  3.471   -52.610  1.00 33.23 619 A 1 
ATOM 4769 O O   . ASP A 0 619 . 28.819  2.833   -54.193  1.00 33.23 619 A 1 
ATOM 4770 C CG  . ASP A 0 619 . 26.604  2.230   -51.721  1.00 33.23 619 A 1 
ATOM 4771 O OD1 . ASP A 0 619 . 27.434  2.311   -50.785  1.00 33.23 619 A 1 
ATOM 4772 O OD2 . ASP A 0 619 . 25.930  1.195   -51.946  1.00 33.23 619 A 1 
ATOM 4773 N N   . SER A 0 620 . 29.951  3.592   -52.407  1.00 36.67 620 A 1 
ATOM 4774 C CA  . SER A 0 620 . 30.807  2.420   -52.133  1.00 36.67 620 A 1 
ATOM 4775 C C   . SER A 0 620 . 31.641  2.681   -50.855  1.00 36.67 620 A 1 
ATOM 4776 C CB  . SER A 0 620 . 31.740  2.129   -53.314  1.00 36.67 620 A 1 
ATOM 4777 O O   . SER A 0 620 . 32.479  3.576   -50.875  1.00 36.67 620 A 1 
ATOM 4778 O OG  . SER A 0 620 . 32.546  0.997   -53.032  1.00 36.67 620 A 1 
ATOM 4779 N N   . LYS A 0 621 . 31.477  2.057   -49.676  1.00 37.56 621 A 1 
ATOM 4780 C CA  . LYS A 0 621 . 31.249  0.647   -49.276  1.00 37.56 621 A 1 
ATOM 4781 C C   . LYS A 0 621 . 32.530  -0.165  -49.006  1.00 37.56 621 A 1 
ATOM 4782 C CB  . LYS A 0 621 . 30.247  -0.080  -50.175  1.00 37.56 621 A 1 
ATOM 4783 O O   . LYS A 0 621 . 33.023  -0.900  -49.853  1.00 37.56 621 A 1 
ATOM 4784 C CG  . LYS A 0 621 . 29.732  -1.403  -49.598  1.00 37.56 621 A 1 
ATOM 4785 C CD  . LYS A 0 621 . 28.674  -1.921  -50.575  1.00 37.56 621 A 1 
ATOM 4786 C CE  . LYS A 0 621 . 27.861  -3.075  -49.995  1.00 37.56 621 A 1 
ATOM 4787 N NZ  . LYS A 0 621 . 26.609  -3.208  -50.775  1.00 37.56 621 A 1 
ATOM 4788 N N   . TYR A 0 622 . 32.969  -0.103  -47.750  1.00 36.36 622 A 1 
ATOM 4789 C CA  . TYR A 0 622 . 33.709  -1.126  -46.992  1.00 36.36 622 A 1 
ATOM 4790 C C   . TYR A 0 622 . 33.031  -1.164  -45.601  1.00 36.36 622 A 1 
ATOM 4791 C CB  . TYR A 0 622 . 35.191  -0.717  -46.832  1.00 36.36 622 A 1 
ATOM 4792 O O   . TYR A 0 622 . 32.739  -0.098  -45.074  1.00 36.36 622 A 1 
ATOM 4793 C CG  . TYR A 0 622 . 36.171  -1.187  -47.899  1.00 36.36 622 A 1 
ATOM 4794 C CD1 . TYR A 0 622 . 37.017  -2.283  -47.631  1.00 36.36 622 A 1 
ATOM 4795 C CD2 . TYR A 0 622 . 36.302  -0.488  -49.116  1.00 36.36 622 A 1 
ATOM 4796 C CE1 . TYR A 0 622 . 37.986  -2.681  -48.573  1.00 36.36 622 A 1 
ATOM 4797 C CE2 . TYR A 0 622 . 37.271  -0.883  -50.062  1.00 36.36 622 A 1 
ATOM 4798 O OH  . TYR A 0 622 . 39.059  -2.367  -50.690  1.00 36.36 622 A 1 
ATOM 4799 C CZ  . TYR A 0 622 . 38.117  -1.981  -49.789  1.00 36.36 622 A 1 
ATOM 4800 N N   . GLY A 0 623 . 32.702  -2.278  -44.936  1.00 35.54 623 A 1 
ATOM 4801 C CA  . GLY A 0 623 . 32.838  -3.707  -45.251  1.00 35.54 623 A 1 
ATOM 4802 C C   . GLY A 0 623 . 33.426  -4.462  -44.044  1.00 35.54 623 A 1 
ATOM 4803 O O   . GLY A 0 623 . 34.540  -4.149  -43.650  1.00 35.54 623 A 1 
ATOM 4804 N N   . GLY A 0 624 . 32.780  -5.454  -43.416  1.00 35.45 624 A 1 
ATOM 4805 C CA  . GLY A 0 624 . 31.441  -6.046  -43.600  1.00 35.45 624 A 1 
ATOM 4806 C C   . GLY A 0 624 . 31.254  -7.287  -42.690  1.00 35.45 624 A 1 
ATOM 4807 O O   . GLY A 0 624 . 32.152  -7.580  -41.908  1.00 35.45 624 A 1 
ATOM 4808 N N   . TYR A 0 625 . 30.159  -8.051  -42.870  1.00 31.43 625 A 1 
ATOM 4809 C CA  . TYR A 0 625 . 29.800  -9.313  -42.159  1.00 31.43 625 A 1 
ATOM 4810 C C   . TYR A 0 625 . 29.500  -9.174  -40.641  1.00 31.43 625 A 1 
ATOM 4811 C CB  . TYR A 0 625 . 30.869  -10.403 -42.395  1.00 31.43 625 A 1 
ATOM 4812 O O   . TYR A 0 625 . 30.195  -8.457  -39.939  1.00 31.43 625 A 1 
ATOM 4813 C CG  . TYR A 0 625 . 31.265  -10.658 -43.842  1.00 31.43 625 A 1 
ATOM 4814 C CD1 . TYR A 0 625 . 30.575  -11.623 -44.599  1.00 31.43 625 A 1 
ATOM 4815 C CD2 . TYR A 0 625 . 32.345  -9.957  -44.418  1.00 31.43 625 A 1 
ATOM 4816 C CE1 . TYR A 0 625 . 30.951  -11.876 -45.933  1.00 31.43 625 A 1 
ATOM 4817 C CE2 . TYR A 0 625 . 32.717  -10.197 -45.756  1.00 31.43 625 A 1 
ATOM 4818 O OH  . TYR A 0 625 . 32.371  -11.408 -47.803  1.00 31.43 625 A 1 
ATOM 4819 C CZ  . TYR A 0 625 . 32.018  -11.161 -46.515  1.00 31.43 625 A 1 
ATOM 4820 N N   . GLY A 0 626 . 28.524  -9.851  -40.017  1.00 32.96 626 A 1 
ATOM 4821 C CA  . GLY A 0 626 . 27.378  -10.664 -40.478  1.00 32.96 626 A 1 
ATOM 4822 C C   . GLY A 0 626 . 26.101  -10.230 -39.715  1.00 32.96 626 A 1 
ATOM 4823 O O   . GLY A 0 626 . 26.008  -9.072  -39.340  1.00 32.96 626 A 1 
ATOM 4824 N N   . SER A 0 627 . 25.086  -11.052 -39.423  1.00 29.84 627 A 1 
ATOM 4825 C CA  . SER A 0 627 . 24.848  -12.476 -39.695  1.00 29.84 627 A 1 
ATOM 4826 C C   . SER A 0 627 . 23.335  -12.763 -39.746  1.00 29.84 627 A 1 
ATOM 4827 C CB  . SER A 0 627 . 25.460  -13.339 -38.578  1.00 29.84 627 A 1 
ATOM 4828 O O   . SER A 0 627 . 22.519  -12.021 -39.209  1.00 29.84 627 A 1 
ATOM 4829 O OG  . SER A 0 627 . 25.284  -14.721 -38.836  1.00 29.84 627 A 1 
ATOM 4830 N N   . TYR A 0 628 . 22.978  -13.888 -40.357  1.00 28.37 628 A 1 
ATOM 4831 C CA  . TYR A 0 628 . 21.708  -14.599 -40.187  1.00 28.37 628 A 1 
ATOM 4832 C C   . TYR A 0 628 . 21.570  -15.199 -38.768  1.00 28.37 628 A 1 
ATOM 4833 C CB  . TYR A 0 628 . 21.693  -15.736 -41.233  1.00 28.37 628 A 1 
ATOM 4834 O O   . TYR A 0 628 . 22.571  -15.420 -38.083  1.00 28.37 628 A 1 
ATOM 4835 C CG  . TYR A 0 628 . 22.985  -16.545 -41.205  1.00 28.37 628 A 1 
ATOM 4836 C CD1 . TYR A 0 628 . 24.055  -16.176 -42.048  1.00 28.37 628 A 1 
ATOM 4837 C CD2 . TYR A 0 628 . 23.191  -17.509 -40.197  1.00 28.37 628 A 1 
ATOM 4838 C CE1 . TYR A 0 628 . 25.339  -16.710 -41.831  1.00 28.37 628 A 1 
ATOM 4839 C CE2 . TYR A 0 628 . 24.475  -18.038 -39.973  1.00 28.37 628 A 1 
ATOM 4840 O OH  . TYR A 0 628 . 26.810  -18.079 -40.528  1.00 28.37 628 A 1 
ATOM 4841 C CZ  . TYR A 0 628 . 25.557  -17.619 -40.775  1.00 28.37 628 A 1 
ATOM 4842 N N   . GLY A 0 629 . 20.342  -15.601 -38.417  1.00 30.95 629 A 1 
ATOM 4843 C CA  . GLY A 0 629 . 20.033  -16.532 -37.320  1.00 30.95 629 A 1 
ATOM 4844 C C   . GLY A 0 629 . 19.782  -15.877 -35.949  1.00 30.95 629 A 1 
ATOM 4845 O O   . GLY A 0 629 . 20.370  -14.855 -35.632  1.00 30.95 629 A 1 
ATOM 4846 N N   . GLY A 0 630 . 18.909  -16.407 -35.084  1.00 27.93 630 A 1 
ATOM 4847 C CA  . GLY A 0 630 . 18.075  -17.620 -35.226  1.00 27.93 630 A 1 
ATOM 4848 C C   . GLY A 0 630 . 18.173  -18.629 -34.072  1.00 27.93 630 A 1 
ATOM 4849 O O   . GLY A 0 630 . 17.622  -19.720 -34.179  1.00 27.93 630 A 1 
ATOM 4850 N N   . TYR A 0 631 . 18.900  -18.292 -33.006  1.00 29.93 631 A 1 
ATOM 4851 C CA  . TYR A 0 631 . 19.171  -19.103 -31.808  1.00 29.93 631 A 1 
ATOM 4852 C C   . TYR A 0 631 . 19.770  -18.167 -30.733  1.00 29.93 631 A 1 
ATOM 4853 C CB  . TYR A 0 631 . 20.162  -20.235 -32.173  1.00 29.93 631 A 1 
ATOM 4854 O O   . TYR A 0 631 . 20.423  -17.195 -31.094  1.00 29.93 631 A 1 
ATOM 4855 C CG  . TYR A 0 631 . 21.205  -19.873 -33.229  1.00 29.93 631 A 1 
ATOM 4856 C CD1 . TYR A 0 631 . 21.041  -20.307 -34.562  1.00 29.93 631 A 1 
ATOM 4857 C CD2 . TYR A 0 631 . 22.284  -19.028 -32.902  1.00 29.93 631 A 1 
ATOM 4858 C CE1 . TYR A 0 631 . 21.935  -19.878 -35.564  1.00 29.93 631 A 1 
ATOM 4859 C CE2 . TYR A 0 631 . 23.170  -18.584 -33.903  1.00 29.93 631 A 1 
ATOM 4860 O OH  . TYR A 0 631 . 23.815  -18.550 -36.221  1.00 29.93 631 A 1 
ATOM 4861 C CZ  . TYR A 0 631 . 22.991  -19.003 -35.239  1.00 29.93 631 A 1 
ATOM 4862 N N   . GLY A 0 632 . 19.620  -18.363 -29.419  1.00 28.47 632 A 1 
ATOM 4863 C CA  . GLY A 0 632 . 18.822  -19.334 -28.659  1.00 28.47 632 A 1 
ATOM 4864 C C   . GLY A 0 632 . 19.304  -19.416 -27.192  1.00 28.47 632 A 1 
ATOM 4865 O O   . GLY A 0 632 . 20.486  -19.215 -26.948  1.00 28.47 632 A 1 
ATOM 4866 N N   . SER A 0 633 . 18.414  -19.778 -26.249  1.00 29.90 633 A 1 
ATOM 4867 C CA  . SER A 0 633 . 18.675  -20.081 -24.813  1.00 29.90 633 A 1 
ATOM 4868 C C   . SER A 0 633 . 18.784  -18.931 -23.774  1.00 29.90 633 A 1 
ATOM 4869 C CB  . SER A 0 633 . 19.859  -21.058 -24.666  1.00 29.90 633 A 1 
ATOM 4870 O O   . SER A 0 633 . 19.889  -18.574 -23.387  1.00 29.90 633 A 1 
ATOM 4871 O OG  . SER A 0 633 . 19.996  -21.454 -23.318  1.00 29.90 633 A 1 
ATOM 4872 N N   . GLY A 0 634 . 17.631  -18.543 -23.186  1.00 32.37 634 A 1 
ATOM 4873 C CA  . GLY A 0 634 . 17.422  -18.202 -21.748  1.00 32.37 634 A 1 
ATOM 4874 C C   . GLY A 0 634 . 18.084  -16.938 -21.150  1.00 32.37 634 A 1 
ATOM 4875 O O   . GLY A 0 634 . 19.149  -16.531 -21.583  1.00 32.37 634 A 1 
ATOM 4876 N N   . TYR A 0 635 . 17.553  -16.262 -20.120  1.00 35.30 635 A 1 
ATOM 4877 C CA  . TYR A 0 635 . 16.303  -16.338 -19.321  1.00 35.30 635 A 1 
ATOM 4878 C C   . TYR A 0 635 . 15.957  -14.885 -18.874  1.00 35.30 635 A 1 
ATOM 4879 C CB  . TYR A 0 635 . 16.544  -17.153 -18.027  1.00 35.30 635 A 1 
ATOM 4880 O O   . TYR A 0 635 . 16.875  -14.079 -18.772  1.00 35.30 635 A 1 
ATOM 4881 C CG  . TYR A 0 635 . 16.687  -18.665 -18.122  1.00 35.30 635 A 1 
ATOM 4882 C CD1 . TYR A 0 635 . 15.628  -19.495 -17.696  1.00 35.30 635 A 1 
ATOM 4883 C CD2 . TYR A 0 635 . 17.911  -19.247 -18.510  1.00 35.30 635 A 1 
ATOM 4884 C CE1 . TYR A 0 635 . 15.785  -20.895 -17.677  1.00 35.30 635 A 1 
ATOM 4885 C CE2 . TYR A 0 635 . 18.067  -20.648 -18.508  1.00 35.30 635 A 1 
ATOM 4886 O OH  . TYR A 0 635 . 17.151  -22.826 -18.060  1.00 35.30 635 A 1 
ATOM 4887 C CZ  . TYR A 0 635 . 17.003  -21.475 -18.084  1.00 35.30 635 A 1 
ATOM 4888 N N   . GLY A 0 636 . 14.726  -14.460 -18.542  1.00 35.08 636 A 1 
ATOM 4889 C CA  . GLY A 0 636 . 13.400  -15.093 -18.633  1.00 35.08 636 A 1 
ATOM 4890 C C   . GLY A 0 636 . 12.352  -14.425 -17.703  1.00 35.08 636 A 1 
ATOM 4891 O O   . GLY A 0 636 . 12.611  -14.307 -16.513  1.00 35.08 636 A 1 
ATOM 4892 N N   . GLY A 0 637 . 11.163  -14.062 -18.225  1.00 32.32 637 A 1 
ATOM 4893 C CA  . GLY A 0 637 . 10.036  -13.439 -17.479  1.00 32.32 637 A 1 
ATOM 4894 C C   . GLY A 0 637 . 10.206  -11.931 -17.195  1.00 32.32 637 A 1 
ATOM 4895 O O   . GLY A 0 637 . 11.324  -11.436 -17.274  1.00 32.32 637 A 1 
ATOM 4896 N N   . TYR A 0 638 . 9.175   -11.125 -16.902  1.00 39.95 638 A 1 
ATOM 4897 C CA  . TYR A 0 638 . 7.692   -11.252 -16.881  1.00 39.95 638 A 1 
ATOM 4898 C C   . TYR A 0 638 . 7.114   -9.817  -17.108  1.00 39.95 638 A 1 
ATOM 4899 C CB  . TYR A 0 638 . 7.230   -11.885 -15.549  1.00 39.95 638 A 1 
ATOM 4900 O O   . TYR A 0 638 . 7.829   -8.854  -16.864  1.00 39.95 638 A 1 
ATOM 4901 C CG  . TYR A 0 638 . 8.087   -11.548 -14.336  1.00 39.95 638 A 1 
ATOM 4902 C CD1 . TYR A 0 638 . 9.113   -12.430 -13.929  1.00 39.95 638 A 1 
ATOM 4903 C CD2 . TYR A 0 638 . 7.905   -10.329 -13.655  1.00 39.95 638 A 1 
ATOM 4904 C CE1 . TYR A 0 638 . 9.978   -12.073 -12.877  1.00 39.95 638 A 1 
ATOM 4905 C CE2 . TYR A 0 638 . 8.754   -9.980  -12.587  1.00 39.95 638 A 1 
ATOM 4906 O OH  . TYR A 0 638 . 10.647  -10.498 -11.200  1.00 39.95 638 A 1 
ATOM 4907 C CZ  . TYR A 0 638 . 9.804   -10.844 -12.208  1.00 39.95 638 A 1 
ATOM 4908 N N   . GLY A 0 639 . 5.983   -9.567  -17.792  1.00 36.75 639 A 1 
ATOM 4909 C CA  . GLY A 0 639 . 4.583   -9.667  -17.311  1.00 36.75 639 A 1 
ATOM 4910 C C   . GLY A 0 639 . 4.115   -8.341  -16.651  1.00 36.75 639 A 1 
ATOM 4911 O O   . GLY A 0 639 . 4.912   -7.742  -15.952  1.00 36.75 639 A 1 
ATOM 4912 N N   . SER A 0 640 . 2.897   -7.791  -16.811  1.00 37.82 640 A 1 
ATOM 4913 C CA  . SER A 0 640 . 1.775   -8.047  -17.741  1.00 37.82 640 A 1 
ATOM 4914 C C   . SER A 0 640 . 0.807   -6.827  -17.802  1.00 37.82 640 A 1 
ATOM 4915 C CB  . SER A 0 640 . 0.972   -9.258  -17.256  1.00 37.82 640 A 1 
ATOM 4916 O O   . SER A 0 640 . 0.778   -6.036  -16.867  1.00 37.82 640 A 1 
ATOM 4917 O OG  . SER A 0 640 . 0.069   -9.677  -18.264  1.00 37.82 640 A 1 
ATOM 4918 N N   . GLY A 0 641 . -0.020  -6.710  -18.858  1.00 37.48 641 A 1 
ATOM 4919 C CA  . GLY A 0 641 . -1.185  -5.794  -18.957  1.00 37.48 641 A 1 
ATOM 4920 C C   . GLY A 0 641 . -0.906  -4.301  -19.261  1.00 37.48 641 A 1 
ATOM 4921 O O   . GLY A 0 641 . 0.051   -3.726  -18.753  1.00 37.48 641 A 1 
ATOM 4922 N N   . TYR A 0 642 . -1.678  -3.573  -20.089  1.00 38.93 642 A 1 
ATOM 4923 C CA  . TYR A 0 642 . -2.877  -3.854  -20.920  1.00 38.93 642 A 1 
ATOM 4924 C C   . TYR A 0 642 . -2.934  -2.821  -22.093  1.00 38.93 642 A 1 
ATOM 4925 C CB  . TYR A 0 642 . -4.136  -3.714  -20.039  1.00 38.93 642 A 1 
ATOM 4926 O O   . TYR A 0 642 . -2.233  -1.817  -22.035  1.00 38.93 642 A 1 
ATOM 4927 C CG  . TYR A 0 642 . -4.259  -4.749  -18.936  1.00 38.93 642 A 1 
ATOM 4928 C CD1 . TYR A 0 642 . -4.623  -6.072  -19.256  1.00 38.93 642 A 1 
ATOM 4929 C CD2 . TYR A 0 642 . -3.985  -4.400  -17.598  1.00 38.93 642 A 1 
ATOM 4930 C CE1 . TYR A 0 642 . -4.684  -7.049  -18.244  1.00 38.93 642 A 1 
ATOM 4931 C CE2 . TYR A 0 642 . -4.050  -5.375  -16.583  1.00 38.93 642 A 1 
ATOM 4932 O OH  . TYR A 0 642 . -4.437  -7.665  -15.948  1.00 38.93 642 A 1 
ATOM 4933 C CZ  . TYR A 0 642 . -4.393  -6.705  -16.907  1.00 38.93 642 A 1 
ATOM 4934 N N   . GLY A 0 643 . -3.717  -2.942  -23.183  1.00 39.70 643 A 1 
ATOM 4935 C CA  . GLY A 0 643 . -4.675  -3.999  -23.557  1.00 39.70 643 A 1 
ATOM 4936 C C   . GLY A 0 643 . -5.432  -3.859  -24.910  1.00 39.70 643 A 1 
ATOM 4937 O O   . GLY A 0 643 . -6.204  -4.758  -25.229  1.00 39.70 643 A 1 
ATOM 4938 N N   . GLY A 0 644 . -5.255  -2.800  -25.720  1.00 40.73 644 A 1 
ATOM 4939 C CA  . GLY A 0 644 . -5.950  -2.598  -27.018  1.00 40.73 644 A 1 
ATOM 4940 C C   . GLY A 0 644 . -5.199  -1.624  -27.948  1.00 40.73 644 A 1 
ATOM 4941 O O   . GLY A 0 644 . -4.328  -0.909  -27.466  1.00 40.73 644 A 1 
ATOM 4942 N N   . TYR A 0 645 . -5.436  -1.558  -29.269  1.00 40.09 645 A 1 
ATOM 4943 C CA  . TYR A 0 645 . -6.492  -2.155  -30.121  1.00 40.09 645 A 1 
ATOM 4944 C C   . TYR A 0 645 . -5.922  -2.505  -31.534  1.00 40.09 645 A 1 
ATOM 4945 C CB  . TYR A 0 645 . -7.700  -1.182  -30.238  1.00 40.09 645 A 1 
ATOM 4946 O O   . TYR A 0 645 . -4.949  -1.891  -31.959  1.00 40.09 645 A 1 
ATOM 4947 C CG  . TYR A 0 645 . -7.657  0.060   -29.350  1.00 40.09 645 A 1 
ATOM 4948 C CD1 . TYR A 0 645 . -8.294  0.071   -28.092  1.00 40.09 645 A 1 
ATOM 4949 C CD2 . TYR A 0 645 . -6.892  1.172   -29.755  1.00 40.09 645 A 1 
ATOM 4950 C CE1 . TYR A 0 645 . -8.130  1.172   -27.224  1.00 40.09 645 A 1 
ATOM 4951 C CE2 . TYR A 0 645 . -6.725  2.272   -28.891  1.00 40.09 645 A 1 
ATOM 4952 O OH  . TYR A 0 645 . -7.134  3.317   -26.777  1.00 40.09 645 A 1 
ATOM 4953 C CZ  . TYR A 0 645 . -7.330  2.268   -27.618  1.00 40.09 645 A 1 
ATOM 4954 N N   . GLY A 0 646 . -6.486  -3.499  -32.250  1.00 40.71 646 A 1 
ATOM 4955 C CA  . GLY A 0 646 . -5.993  -4.003  -33.568  1.00 40.71 646 A 1 
ATOM 4956 C C   . GLY A 0 646 . -6.361  -3.124  -34.786  1.00 40.71 646 A 1 
ATOM 4957 O O   . GLY A 0 646 . -6.899  -2.041  -34.598  1.00 40.71 646 A 1 
ATOM 4958 N N   . GLY A 0 647 . -6.166  -3.483  -36.068  1.00 39.00 647 A 1 
ATOM 4959 C CA  . GLY A 0 647 . -5.648  -4.651  -36.833  1.00 39.00 647 A 1 
ATOM 4960 C C   . GLY A 0 647 . -5.657  -4.257  -38.346  1.00 39.00 647 A 1 
ATOM 4961 O O   . GLY A 0 647 . -6.032  -3.126  -38.637  1.00 39.00 647 A 1 
ATOM 4962 N N   . GLY A 0 648 . -5.306  -5.018  -39.398  1.00 39.83 648 A 1 
ATOM 4963 C CA  . GLY A 0 648 . -4.859  -6.402  -39.659  1.00 39.83 648 A 1 
ATOM 4964 C C   . GLY A 0 648 . -4.510  -6.549  -41.177  1.00 39.83 648 A 1 
ATOM 4965 O O   . GLY A 0 648 . -4.293  -5.525  -41.807  1.00 39.83 648 A 1 
ATOM 4966 N N   . TYR A 0 649 . -4.519  -7.772  -41.758  1.00 39.56 649 A 1 
ATOM 4967 C CA  . TYR A 0 649 . -4.326  -8.146  -43.203  1.00 39.56 649 A 1 
ATOM 4968 C C   . TYR A 0 649 . -2.996  -7.743  -43.925  1.00 39.56 649 A 1 
ATOM 4969 C CB  . TYR A 0 649 . -5.580  -7.777  -44.039  1.00 39.56 649 A 1 
ATOM 4970 O O   . TYR A 0 649 . -2.399  -6.727  -43.613  1.00 39.56 649 A 1 
ATOM 4971 C CG  . TYR A 0 649 . -5.826  -6.296  -44.312  1.00 39.56 649 A 1 
ATOM 4972 C CD1 . TYR A 0 649 . -6.740  -5.565  -43.522  1.00 39.56 649 A 1 
ATOM 4973 C CD2 . TYR A 0 649 . -5.132  -5.642  -45.351  1.00 39.56 649 A 1 
ATOM 4974 C CE1 . TYR A 0 649 . -6.902  -4.178  -43.718  1.00 39.56 649 A 1 
ATOM 4975 C CE2 . TYR A 0 649 . -5.307  -4.260  -45.563  1.00 39.56 649 A 1 
ATOM 4976 O OH  . TYR A 0 649 . -6.300  -2.179  -44.912  1.00 39.56 649 A 1 
ATOM 4977 C CZ  . TYR A 0 649 . -6.172  -3.520  -44.732  1.00 39.56 649 A 1 
ATOM 4978 N N   . GLY A 0 650 . -2.443  -8.471  -44.923  1.00 41.74 650 A 1 
ATOM 4979 C CA  . GLY A 0 650 . -2.650  -9.870  -45.368  1.00 41.74 650 A 1 
ATOM 4980 C C   . GLY A 0 650 . -2.154  -10.208 -46.811  1.00 41.74 650 A 1 
ATOM 4981 O O   . GLY A 0 650 . -2.587  -9.551  -47.747  1.00 41.74 650 A 1 
ATOM 4982 N N   . SER A 0 651 . -1.380  -11.307 -46.993  1.00 40.01 651 A 1 
ATOM 4983 C CA  . SER A 0 651 . -1.012  -12.002 -48.278  1.00 40.01 651 A 1 
ATOM 4984 C C   . SER A 0 651 . -0.047  -11.289 -49.273  1.00 40.01 651 A 1 
ATOM 4985 C CB  . SER A 0 651 . -2.309  -12.415 -48.993  1.00 40.01 651 A 1 
ATOM 4986 O O   . SER A 0 651 . -0.071  -10.072 -49.368  1.00 40.01 651 A 1 
ATOM 4987 O OG  . SER A 0 651 . -2.065  -13.355 -50.018  1.00 40.01 651 A 1 
ATOM 4988 N N   . GLY A 0 652 . 0.802   -11.946 -50.100  1.00 40.14 652 A 1 
ATOM 4989 C CA  . GLY A 0 652 . 1.257   -13.360 -50.182  1.00 40.14 652 A 1 
ATOM 4990 C C   . GLY A 0 652 . 1.806   -13.802 -51.579  1.00 40.14 652 A 1 
ATOM 4991 O O   . GLY A 0 652 . 1.308   -13.313 -52.586  1.00 40.14 652 A 1 
ATOM 4992 N N   . TYR A 0 653 . 2.740   -14.786 -51.621  1.00 38.72 653 A 1 
ATOM 4993 C CA  . TYR A 0 653 . 3.212   -15.614 -52.789  1.00 38.72 653 A 1 
ATOM 4994 C C   . TYR A 0 653 . 3.995   -14.894 -53.941  1.00 38.72 653 A 1 
ATOM 4995 C CB  . TYR A 0 653 . 2.023   -16.440 -53.337  1.00 38.72 653 A 1 
ATOM 4996 O O   . TYR A 0 653 . 3.749   -13.726 -54.197  1.00 38.72 653 A 1 
ATOM 4997 C CG  . TYR A 0 653 . 0.998   -16.887 -52.295  1.00 38.72 653 A 1 
ATOM 4998 C CD1 . TYR A 0 653 . 1.271   -17.973 -51.441  1.00 38.72 653 A 1 
ATOM 4999 C CD2 . TYR A 0 653 . -0.199  -16.157 -52.129  1.00 38.72 653 A 1 
ATOM 5000 C CE1 . TYR A 0 653 . 0.370   -18.309 -50.408  1.00 38.72 653 A 1 
ATOM 5001 C CE2 . TYR A 0 653 . -1.093  -16.480 -51.090  1.00 38.72 653 A 1 
ATOM 5002 O OH  . TYR A 0 653 . -1.662  -17.847 -49.208  1.00 38.72 653 A 1 
ATOM 5003 C CZ  . TYR A 0 653 . -0.808  -17.552 -50.223  1.00 38.72 653 A 1 
ATOM 5004 N N   . GLY A 0 654 . 4.951   -15.455 -54.722  1.00 39.78 654 A 1 
ATOM 5005 C CA  . GLY A 0 654 . 5.741   -16.718 -54.705  1.00 39.78 654 A 1 
ATOM 5006 C C   . GLY A 0 654 . 5.527   -17.654 -55.930  1.00 39.78 654 A 1 
ATOM 5007 O O   . GLY A 0 654 . 4.384   -18.020 -56.167  1.00 39.78 654 A 1 
ATOM 5008 N N   . GLY A 0 655 . 6.508   -18.149 -56.724  1.00 38.99 655 A 1 
ATOM 5009 C CA  . GLY A 0 655 . 7.969   -17.897 -56.881  1.00 38.99 655 A 1 
ATOM 5010 C C   . GLY A 0 655 . 8.717   -19.016 -57.688  1.00 38.99 655 A 1 
ATOM 5011 O O   . GLY A 0 655 . 8.436   -20.189 -57.458  1.00 38.99 655 A 1 
ATOM 5012 N N   . TYR A 0 656 . 9.637   -18.700 -58.632  1.00 39.22 656 A 1 
ATOM 5013 C CA  . TYR A 0 656 . 10.369  -19.652 -59.541  1.00 39.22 656 A 1 
ATOM 5014 C C   . TYR A 0 656 . 11.521  -18.964 -60.348  1.00 39.22 656 A 1 
ATOM 5015 C CB  . TYR A 0 656 . 9.356   -20.260 -60.537  1.00 39.22 656 A 1 
ATOM 5016 O O   . TYR A 0 656 . 11.554  -17.739 -60.371  1.00 39.22 656 A 1 
ATOM 5017 C CG  . TYR A 0 656 . 8.368   -19.271 -61.140  1.00 39.22 656 A 1 
ATOM 5018 C CD1 . TYR A 0 656 . 7.039   -19.236 -60.670  1.00 39.22 656 A 1 
ATOM 5019 C CD2 . TYR A 0 656 . 8.781   -18.364 -62.137  1.00 39.22 656 A 1 
ATOM 5020 C CE1 . TYR A 0 656 . 6.132   -18.288 -61.182  1.00 39.22 656 A 1 
ATOM 5021 C CE2 . TYR A 0 656 . 7.877   -17.413 -62.649  1.00 39.22 656 A 1 
ATOM 5022 O OH  . TYR A 0 656 . 5.674   -16.453 -62.650  1.00 39.22 656 A 1 
ATOM 5023 C CZ  . TYR A 0 656 . 6.550   -17.373 -62.169  1.00 39.22 656 A 1 
ATOM 5024 N N   . GLY A 0 657 . 12.471  -19.612 -61.069  1.00 38.70 657 A 1 
ATOM 5025 C CA  . GLY A 0 657 . 12.903  -21.034 -61.120  1.00 38.70 657 A 1 
ATOM 5026 C C   . GLY A 0 657 . 13.590  -21.532 -62.440  1.00 38.70 657 A 1 
ATOM 5027 O O   . GLY A 0 657 . 12.881  -21.875 -63.378  1.00 38.70 657 A 1 
ATOM 5028 N N   . GLY A 0 658 . 14.935  -21.698 -62.484  1.00 38.79 658 A 1 
ATOM 5029 C CA  . GLY A 0 658 . 15.729  -22.405 -63.547  1.00 38.79 658 A 1 
ATOM 5030 C C   . GLY A 0 658 . 16.194  -21.571 -64.777  1.00 38.79 658 A 1 
ATOM 5031 O O   . GLY A 0 658 . 15.613  -20.527 -65.035  1.00 38.79 658 A 1 
ATOM 5032 N N   . GLY A 0 659 . 17.222  -21.931 -65.583  1.00 38.73 659 A 1 
ATOM 5033 C CA  . GLY A 0 659 . 18.232  -23.015 -65.507  1.00 38.73 659 A 1 
ATOM 5034 C C   . GLY A 0 659 . 19.257  -23.054 -66.692  1.00 38.73 659 A 1 
ATOM 5035 O O   . GLY A 0 659 . 18.949  -22.578 -67.773  1.00 38.73 659 A 1 
ATOM 5036 N N   . TYR A 0 660 . 20.461  -23.610 -66.438  1.00 37.27 660 A 1 
ATOM 5037 C CA  . TYR A 0 660 . 21.562  -24.162 -67.297  1.00 37.27 660 A 1 
ATOM 5038 C C   . TYR A 0 660 . 21.802  -23.801 -68.804  1.00 37.27 660 A 1 
ATOM 5039 C CB  . TYR A 0 660 . 21.535  -25.698 -67.161  1.00 37.27 660 A 1 
ATOM 5040 O O   . TYR A 0 660 . 20.896  -23.740 -69.624  1.00 37.27 660 A 1 
ATOM 5041 C CG  . TYR A 0 660 . 20.320  -26.370 -67.779  1.00 37.27 660 A 1 
ATOM 5042 C CD1 . TYR A 0 660 . 19.146  -26.545 -67.018  1.00 37.27 660 A 1 
ATOM 5043 C CD2 . TYR A 0 660 . 20.350  -26.789 -69.124  1.00 37.27 660 A 1 
ATOM 5044 C CE1 . TYR A 0 660 . 17.992  -27.094 -67.610  1.00 37.27 660 A 1 
ATOM 5045 C CE2 . TYR A 0 660 . 19.202  -27.349 -69.717  1.00 37.27 660 A 1 
ATOM 5046 O OH  . TYR A 0 660 . 16.905  -28.003 -69.551  1.00 37.27 660 A 1 
ATOM 5047 C CZ  . TYR A 0 660 . 18.018  -27.488 -68.966  1.00 37.27 660 A 1 
ATOM 5048 N N   . GLY A 0 661 . 23.091  -23.774 -69.211  1.00 40.45 661 A 1 
ATOM 5049 C CA  . GLY A 0 661 . 23.578  -23.831 -70.614  1.00 40.45 661 A 1 
ATOM 5050 C C   . GLY A 0 661 . 25.125  -23.865 -70.720  1.00 40.45 661 A 1 
ATOM 5051 O O   . GLY A 0 661 . 25.782  -23.265 -69.875  1.00 40.45 661 A 1 
ATOM 5052 N N   . SER A 0 662 . 25.733  -24.591 -71.683  1.00 34.95 662 A 1 
ATOM 5053 C CA  . SER A 0 662 . 27.207  -24.812 -71.731  1.00 34.95 662 A 1 
ATOM 5054 C C   . SER A 0 662 . 27.790  -25.219 -73.107  1.00 34.95 662 A 1 
ATOM 5055 C CB  . SER A 0 662 . 27.558  -25.928 -70.735  1.00 34.95 662 A 1 
ATOM 5056 O O   . SER A 0 662 . 27.245  -26.116 -73.747  1.00 34.95 662 A 1 
ATOM 5057 O OG  . SER A 0 662 . 28.950  -26.183 -70.707  1.00 34.95 662 A 1 
ATOM 5058 N N   . TYR A 0 663 . 28.919  -24.605 -73.514  1.00 39.34 663 A 1 
ATOM 5059 C CA  . TYR A 0 663 . 29.948  -25.059 -74.491  1.00 39.34 663 A 1
[truncated: 87,552 more chars]
