# Supplementary material for: Self-assembling proteins compose the chemically resistant shell biomaterial of planktonic tintinnid ciliates
Source: Nat Commun. 2026 Jun 13;17:7507. doi: 10.1038/s41467-026-74402-4 (PMC13408134; doi:10.1038/s41467-026-74402-4)
Supplement: Supplementary file 6 — Supplementary Data 16 [file 41467_2026_74402_MOESM6_ESM.zip › AF2_structure_models/Pacific_66.cif]

data_0
#
_entry.id   0
#
_struct_asym.id          A
_struct_asym.entity_id   0
#
_entity_poly.entity_id        0
_entity_poly.type             polypeptide(L)
_entity_poly.pdbx_strand_id   A
#
_entity.id     0
_entity.type   polymer
#
loop_
_entity_poly_seq.entity_id
_entity_poly_seq.num
_entity_poly_seq.mon_id
0 1   MET 
0 2   LYS 
0 3   SER 
0 4   PHE 
0 5   ALA 
0 6   PHE 
0 7   ALA 
0 8   ALA 
0 9   ALA 
0 10  LEU 
0 11  ILE 
0 12  ALA 
0 13  ALA 
0 14  VAL 
0 15  ASN 
0 16  ALA 
0 17  VAL 
0 18  ASP 
0 19  ILE 
0 20  GLU 
0 21  SER 
0 22  VAL 
0 23  GLY 
0 24  TYR 
0 25  GLY 
0 26  HIS 
0 27  GLY 
0 28  HIS 
0 29  GLY 
0 30  TYR 
0 31  GLY 
0 32  SER 
0 33  HIS 
0 34  THR 
0 35  TYR 
0 36  PRO 
0 37  SER 
0 38  TYR 
0 39  SER 
0 40  HIS 
0 41  SER 
0 42  SER 
0 43  THR 
0 44  PRO 
0 45  ALA 
0 46  ASN 
0 47  THR 
0 48  LYS 
0 49  GLN 
0 50  ALA 
0 51  ALA 
0 52  SER 
0 53  ALA 
0 54  ALA 
0 55  TYR 
0 56  GLY 
0 57  ALA 
0 58  ASP 
0 59  ALA 
0 60  SER 
0 61  LYS 
0 62  ALA 
0 63  SER 
0 64  ALA 
0 65  SER 
0 66  ASP 
0 67  TRP 
0 68  ASP 
0 69  ALA 
0 70  TRP 
0 71  GLY 
0 72  ARG 
0 73  ASP 
0 74  GLN 
0 75  ASP 
0 76  LEU 
0 77  ASP 
0 78  ILE 
0 79  SER 
0 80  GLU 
0 81  SER 
0 82  TYR 
0 83  GLY 
0 84  LYS 
0 85  THR 
0 86  ASN 
0 87  ALA 
0 88  LYS 
0 89  SER 
0 90  TYR 
0 91  ALA 
0 92  ALA 
0 93  GLU 
0 94  SER 
0 95  TYR 
0 96  ASP 
0 97  GLU 
0 98  TRP 
0 99  ASP 
0 100 ASN 
0 101 LYS 
0 102 ASP 
0 103 ASP 
0 104 ASP 
0 105 LYS 
0 106 TRP 
0 107 GLY 
0 108 ALA 
0 109 GLN 
0 110 ALA 
0 111 TRP 
0 112 GLY 
0 113 LYS 
0 114 ASP 
0 115 ARG 
0 116 ASP 
0 117 VAL 
0 118 TYR 
0 119 GLY 
0 120 ALA 
0 121 SER 
0 122 SER 
0 123 TYR 
0 124 GLY 
0 125 LYS 
0 126 ALA 
0 127 ALA 
0 128 SER 
0 129 ALA 
0 130 ALA 
0 131 ASP 
0 132 TYR 
0 133 ASP 
0 134 GLN 
0 135 GLN 
0 136 ALA 
0 137 TYR 
0 138 GLY 
0 139 GLY 
0 140 GLN 
0 141 LYS 
0 142 GLY 
0 143 TYR 
0 144 GLY 
0 145 GLY 
0 146 HIS 
0 147 GLY 
0 148 HIS 
0 149 ASN 
0 150 GLY 
0 151 ALA 
0 152 GLY 
0 153 TYR 
0 154 GLY 
0 155 GLY 
0 156 GLN 
0 157 SER 
0 158 ALA 
0 159 GLN 
0 160 LYS 
0 161 TRP 
0 162 ASP 
0 163 GLY 
0 164 ALA 
0 165 SER 
0 166 ALA 
0 167 SER 
0 168 TYR 
0 169 GLY 
0 170 ALA 
0 171 ALA 
0 172 LYS 
0 173 GLY 
0 174 GLY 
0 175 TYR 
0 176 ASP 
0 177 ASN 
0 178 ASP 
0 179 VAL 
0 180 TRP 
0 181 ALA 
0 182 LYS 
0 183 GLN 
0 184 ALA 
0 185 TYR 
0 186 GLY 
0 187 SER 
0 188 ASP 
0 189 TYR 
0 190 ASP 
0 191 SER 
0 192 ARG 
0 193 TRP 
0 194 GLY 
0 195 LYS 
0 196 SER 
0 197 TYR 
0 198 ASP 
0 199 SER 
0 200 VAL 
0 201 ASP 
0 202 ALA 
0 203 LYS 
0 204 SER 
0 205 TYR 
0 206 ASP 
0 207 GLY 
0 208 GLU 
0 209 TRP 
0 210 TYR 
0 211 ALA 
0 212 ARG 
0 213 SER 
0 214 VAL 
0 215 GLN 
0 216 ALA 
0 217 ASP 
0 218 ASP 
0 219 ASP 
0 220 GLN 
0 221 TRP 
0 222 ALA 
0 223 GLU 
0 224 ASP 
0 225 TYR 
0 226 ASP 
0 227 ARG 
0 228 TYR 
0 229 ASP 
0 230 SER 
0 231 GLY 
0 232 ASP 
0 233 ALA 
0 234 ASP 
0 235 SER 
0 236 TYR 
0 237 GLY 
0 238 ARG 
0 239 ALA 
0 240 ALA 
0 241 SER 
0 242 LYS 
0 243 ALA 
0 244 SER 
0 245 TRP 
0 246 THR 
0 247 GLY 
0 248 ASP 
0 249 ALA 
0 250 HIS 
0 251 HIS 
0 252 LYS 
0 253 ASN 
0 254 GLY 
0 255 GLY 
0 256 ASP 
0 257 TRP 
0 258 LYS 
0 259 SER 
0 260 ALA 
0 261 SER 
0 262 LYS 
0 263 ALA 
0 264 ASN 
0 265 GLY 
0 266 ALA 
0 267 GLY 
0 268 TYR 
0 269 TRP 
0 270 GLY 
0 271 LYS 
0 272 SER 
0 273 GLY 
0 274 SER 
0 275 ASP 
0 276 TRP 
0 277 ASP 
0 278 ALA 
0 279 TRP 
0 280 GLY 
0 281 ARG 
0 282 ASP 
0 283 GLN 
0 284 ASP 
0 285 TYR 
0 286 LYS 
0 287 GLU 
0 288 ASP 
0 289 VAL 
0 290 SER 
0 291 TYR 
0 292 ASP 
0 293 LYS 
0 294 VAL 
0 295 GLN 
0 296 ALA 
0 297 LYS 
0 298 ALA 
0 299 TYR 
0 300 SER 
0 301 ALA 
0 302 GLU 
0 303 SER 
0 304 TYR 
0 305 ASP 
0 306 GLU 
0 307 TRP 
0 308 ASP 
0 309 ASN 
0 310 GLN 
0 311 ASP 
0 312 ASN 
0 313 ASP 
0 314 LYS 
0 315 TRP 
0 316 GLY 
0 317 ALA 
0 318 GLN 
0 319 ALA 
0 320 TRP 
0 321 GLY 
0 322 LYS 
0 323 ASP 
0 324 ARG 
0 325 ASP 
0 326 VAL 
0 327 TYR 
0 328 GLY 
0 329 ALA 
0 330 SER 
0 331 SER 
0 332 TYR 
0 333 GLY 
0 334 LYS 
0 335 ALA 
0 336 ALA 
0 337 SER 
0 338 ALA 
0 339 GLN 
0 340 ASP 
0 341 TRP 
0 342 GLN 
0 343 GLY 
0 344 ALA 
0 345 GLY 
0 346 TYR 
0 347 GLY 
0 348 GLY 
0 349 LYS 
0 350 GLN 
0 351 GLY 
0 352 TYR 
0 353 GLY 
0 354 GLY 
0 355 ALA 
0 356 LYS 
0 357 SER 
0 358 TYR 
0 359 GLY 
0 360 ALA 
0 361 LYS 
0 362 GLY 
0 363 HIS 
0 364 GLY 
0 365 TYR 
0 366 GLY 
0 367 HIS 
0 368 GLY 
0 369 ALA 
0 370 HIS 
0 371 GLY 
0 372 SER 
0 373 LYS 
0 374 HIS 
0 375 TYR 
0 376 GLY 
0 377 GLY 
0 378 HIS 
0 379 GLN 
0 380 ALA 
0 381 GLY 
0 382 TYR 
0 383 GLY 
0 384 GLN 
0 385 ALA 
0 386 THR 
0 387 LYS 
0 388 ASP 
0 389 TRP 
0 390 GLN 
0 391 GLY 
0 392 ALA 
0 393 SER 
0 394 ALA 
0 395 SER 
0 396 ARG 
0 397 GLN 
0 398 ALA 
0 399 ALA 
0 400 ALA 
0 401 GLY 
0 402 ALA 
0 403 TYR 
0 404 ASP 
0 405 ASN 
0 406 ASP 
0 407 GLU 
0 408 TRP 
0 409 ALA 
0 410 LYS 
0 411 GLN 
0 412 ALA 
0 413 TYR 
0 414 GLY 
0 415 SER 
0 416 ASP 
0 417 TYR 
0 418 ASP 
0 419 SER 
0 420 ARG 
0 421 TRP 
0 422 GLY 
0 423 LYS 
0 424 SER 
0 425 TYR 
0 426 ASP 
0 427 SER 
0 428 VAL 
0 429 SER 
0 430 ALA 
0 431 LYS 
0 432 SER 
0 433 TYR 
0 434 ASP 
0 435 ASN 
0 436 GLU 
0 437 SER 
0 438 TYR 
0 439 ALA 
0 440 ARG 
0 441 SER 
0 442 VAL 
0 443 GLN 
0 444 ALA 
0 445 ASP 
0 446 ASP 
0 447 ASP 
0 448 GLN 
0 449 TRP 
0 450 ALA 
0 451 GLU 
0 452 ASP 
0 453 TYR 
0 454 ASP 
0 455 ARG 
0 456 TYR 
0 457 ASP 
0 458 ALA 
0 459 ARG 
0 460 ASP 
0 461 ALA 
0 462 ALA 
0 463 SER 
0 464 ARG 
0 465 GLY 
0 466 ALA 
0 467 ALA 
0 468 ALA 
0 469 SER 
0 470 ARG 
0 471 TRP 
0 472 GLY 
0 473 GLU 
0 474 GLU 
0 475 ASN 
0 476 ASP 
0 477 GLN 
0 478 LYS 
0 479 TYR 
0 480 GLY 
0 481 SER 
0 482 HIS 
0 483 GLY 
0 484 HIS 
0 485 GLY 
0 486 TYR 
0 487 GLY 
0 488 LYS 
0 489 GLY 
0 490 GLY 
0 491 TYR 
0 492 GLY 
0 493 GLY 
0 494 HIS 
0 495 SER 
0 496 TYR 
0 497 GLY 
0 498 THR 
0 499 ARG 
0 500 TYR 
0 501 GLY 
0 502 ALA 
0 503 GLU 
0 504 HIS 
0 505 ASP 
0 506 ALA 
0 507 ALA 
0 508 SER 
0 509 ARG 
0 510 ALA 
0 511 ALA 
0 512 ASP 
0 513 ALA 
0 514 ASN 
0 515 TYR 
0 516 GLY 
0 517 GLY 
0 518 ARG 
0 519 SER 
0 520 GLY 
0 521 SER 
0 522 ASP 
0 523 TRP 
0 524 ASP 
0 525 ALA 
0 526 TRP 
0 527 GLY 
0 528 ARG 
0 529 ASP 
0 530 GLN 
0 531 ASP 
0 532 LEU 
0 533 SER 
0 534 ILE 
0 535 LYS 
0 536 GLU 
0 537 SER 
0 538 TYR 
0 539 ASP 
0 540 ARG 
0 541 THR 
0 542 TRP 
0 543 ALA 
0 544 LYS 
0 545 SER 
0 546 TYR 
0 547 ASP 
0 548 ALA 
0 549 GLU 
0 550 SER 
0 551 TYR 
0 552 ASP 
0 553 GLU 
0 554 TRP 
0 555 ASP 
0 556 ASN 
0 557 LYS 
0 558 ASP 
0 559 ASP 
0 560 ASP 
0 561 LYS 
0 562 TRP 
0 563 GLY 
0 564 ALA 
0 565 GLN 
0 566 ALA 
0 567 TRP 
0 568 GLY 
0 569 LYS 
0 570 ASP 
0 571 ARG 
0 572 ASP 
0 573 ALA 
0 574 TYR 
0 575 GLY 
0 576 ALA 
0 577 SER 
0 578 SER 
0 579 GLN 
0 580 GLY 
0 581 TYR 
0 582 ALA 
0 583 ALA 
0 584 SER 
0 585 GLN 
0 586 GLY 
0 587 ASP 
0 588 TRP 
0 589 ASN 
0 590 GLY 
0 591 TYR 
0 592 GLY 
0 593 LYS 
0 594 GLN 
0 595 GLY 
0 596 ALA 
0 597 TYR 
0 598 GLY 
0 599 LYS 
0 600 SER 
0 601 TYR 
0 602 GLY 
0 603 GLY 
0 604 HIS 
0 605 LYS 
0 606 SER 
0 607 GLY 
0 608 HIS 
0 609 GLY 
0 610 ALA 
0 611 GLY 
0 612 TYR 
0 613 GLY 
0 614 HIS 
0 615 GLY 
0 616 HIS 
0 617 GLY 
0 618 HIS 
0 619 GLY 
0 620 LYS 
0 621 SER 
0 622 TYR 
0 623 GLY 
0 624 GLY 
0 625 LYS 
0 626 ALA 
0 627 ALA 
0 628 TYR 
0 629 GLY 
0 630 SER 
0 631 ALA 
0 632 ALA 
0 633 TYR 
0 634 GLY 
0 635 ALA 
0 636 GLU 
0 637 ASP 
0 638 ASP 
0 639 ARG 
0 640 ASP 
0 641 ALA 
0 642 SER 
0 643 LYS 
0 644 ALA 
0 645 HIS 
0 646 ALA 
0 647 ALA 
0 648 GLN 
0 649 ARG 
0 650 SER 
0 651 GLY 
0 652 TYR 
0 653 ASP 
0 654 ASN 
0 655 ASP 
0 656 GLU 
0 657 TRP 
0 658 ALA 
0 659 LYS 
0 660 GLN 
0 661 ALA 
0 662 TYR 
0 663 GLY 
0 664 SER 
0 665 ASP 
0 666 PHE 
0 667 ASP 
0 668 SER 
0 669 ARG 
0 670 TRP 
0 671 GLY 
0 672 LYS 
0 673 SER 
0 674 TYR 
0 675 ASP 
0 676 SER 
0 677 VAL 
0 678 ALA 
0 679 ALA 
0 680 LYS 
0 681 SER 
0 682 TYR 
0 683 ASP 
0 684 ASP 
0 685 GLU 
0 686 GLN 
0 687 TYR 
0 688 ALA 
0 689 ARG 
0 690 LYS 
0 691 ILE 
0 692 GLN 
0 693 ALA 
0 694 ASP 
0 695 ASP 
0 696 ASP 
0 697 GLN 
0 698 TRP 
0 699 ALA 
0 700 GLU 
0 701 ASP 
0 702 TYR 
0 703 ASP 
0 704 ARG 
0 705 TYR 
0 706 ASP 
0 707 SER 
0 708 ARG 
0 709 ASP 
0 710 ALA 
0 711 ASP 
0 712 ARG 
0 713 TYR 
0 714 ALA 
0 715 GLN 
0 716 ALA 
0 717 ALA 
0 718 SER 
0 719 ALA 
0 720 SER 
0 721 ALA 
0 722 LYS 
0 723 HIS 
0 724 PRO 
0 725 GLY 
0 726 LYS 
0 727 VAL 
0 728 SER 
0 729 TYR 
0 730 SER 
0 731 VAL 
0 732 SER 
0 733 GLN 
0 734 HIS 
0 735 LYS 
0 736 GLN 
0 737 PRO 
0 738 LYS 
0 739 HIS 
0 740 TYR 
0 741 GLY 
0 742 TRP 
#
loop_
_chem_comp.id
_chem_comp.type
_chem_comp.name
ALA 'L-peptide linking' ALANINE         
ARG 'L-peptide linking' ARGININE        
ASN 'L-peptide linking' ASPARAGINE      
ASP 'L-peptide linking' 'ASPARTIC ACID' 
CYS 'L-peptide linking' CYSTEINE        
GLN 'L-peptide linking' GLUTAMINE       
GLU 'L-peptide linking' 'GLUTAMIC ACID' 
HIS 'L-peptide linking' HISTIDINE       
ILE 'L-peptide linking' ISOLEUCINE      
LEU 'L-peptide linking' LEUCINE         
LYS 'L-peptide linking' LYSINE          
MET 'L-peptide linking' METHIONINE      
PHE 'L-peptide linking' PHENYLALANINE   
PRO 'L-peptide linking' PROLINE         
SER 'L-peptide linking' SERINE          
THR 'L-peptide linking' THREONINE       
TRP 'L-peptide linking' TRYPTOPHAN      
TYR 'L-peptide linking' TYROSINE        
VAL 'L-peptide linking' VALINE          
GLY 'peptide linking'   GLYCINE         
#
loop_
_atom_site.group_PDB
_atom_site.id
_atom_site.type_symbol
_atom_site.label_atom_id
_atom_site.label_alt_id
_atom_site.label_comp_id
_atom_site.label_asym_id
_atom_site.label_entity_id
_atom_site.label_seq_id
_atom_site.pdbx_PDB_ins_code
_atom_site.Cartn_x
_atom_site.Cartn_y
_atom_site.Cartn_z
_atom_site.occupancy
_atom_site.B_iso_or_equiv
_atom_site.auth_seq_id
_atom_site.auth_asym_id
_atom_site.pdbx_PDB_model_num
ATOM 1    N N   . MET A 0 1   . -5.294  20.147  14.078  1.00 55.74 1   A 1 
ATOM 2    C CA  . MET A 0 1   . -4.428  19.468  13.089  1.00 55.74 1   A 1 
ATOM 3    C C   . MET A 0 1   . -2.979  19.727  13.463  1.00 55.74 1   A 1 
ATOM 4    C CB  . MET A 0 1   . -4.707  19.994  11.674  1.00 55.74 1   A 1 
ATOM 5    O O   . MET A 0 1   . -2.689  20.823  13.932  1.00 55.74 1   A 1 
ATOM 6    C CG  . MET A 0 1   . -6.110  19.603  11.194  1.00 55.74 1   A 1 
ATOM 7    S SD  . MET A 0 1   . -6.691  20.595  9.803   1.00 55.74 1   A 1 
ATOM 8    C CE  . MET A 0 1   . -8.288  19.795  9.485   1.00 55.74 1   A 1 
ATOM 9    N N   . LYS A 0 2   . -2.092  18.747  13.288  1.00 48.43 2   A 1 
ATOM 10   C CA  . LYS A 0 2   . -0.637  18.961  13.272  1.00 48.43 2   A 1 
ATOM 11   C C   . LYS A 0 2   . -0.119  18.442  11.938  1.00 48.43 2   A 1 
ATOM 12   C CB  . LYS A 0 2   . 0.059   18.246  14.443  1.00 48.43 2   A 1 
ATOM 13   O O   . LYS A 0 2   . -0.335  17.272  11.636  1.00 48.43 2   A 1 
ATOM 14   C CG  . LYS A 0 2   . -0.222  18.903  15.803  1.00 48.43 2   A 1 
ATOM 15   C CD  . LYS A 0 2   . 0.529   18.167  16.923  1.00 48.43 2   A 1 
ATOM 16   C CE  . LYS A 0 2   . 0.255   18.828  18.279  1.00 48.43 2   A 1 
ATOM 17   N NZ  . LYS A 0 2   . 0.948   18.117  19.384  1.00 48.43 2   A 1 
ATOM 18   N N   . SER A 0 3   . 0.516   19.317  11.173  1.00 50.93 3   A 1 
ATOM 19   C CA  . SER A 0 3   . 1.115   19.027  9.873   1.00 50.93 3   A 1 
ATOM 20   C C   . SER A 0 3   . 2.591   19.394  9.927   1.00 50.93 3   A 1 
ATOM 21   C CB  . SER A 0 3   . 0.404   19.816  8.766   1.00 50.93 3   A 1 
ATOM 22   O O   . SER A 0 3   . 2.925   20.527  10.276  1.00 50.93 3   A 1 
ATOM 23   O OG  . SER A 0 3   . 0.351   21.191  9.111   1.00 50.93 3   A 1 
ATOM 24   N N   . PHE A 0 4   . 3.458   18.454  9.575   1.00 53.52 4   A 1 
ATOM 25   C CA  . PHE A 0 4   . 4.871   18.714  9.323   1.00 53.52 4   A 1 
ATOM 26   C C   . PHE A 0 4   . 5.152   18.348  7.874   1.00 53.52 4   A 1 
ATOM 27   C CB  . PHE A 0 4   . 5.750   17.925  10.300  1.00 53.52 4   A 1 
ATOM 28   O O   . PHE A 0 4   . 4.735   17.283  7.432   1.00 53.52 4   A 1 
ATOM 29   C CG  . PHE A 0 4   . 5.607   18.381  11.739  1.00 53.52 4   A 1 
ATOM 30   C CD1 . PHE A 0 4   . 6.372   19.462  12.213  1.00 53.52 4   A 1 
ATOM 31   C CD2 . PHE A 0 4   . 4.691   17.743  12.596  1.00 53.52 4   A 1 
ATOM 32   C CE1 . PHE A 0 4   . 6.227   19.901  13.541  1.00 53.52 4   A 1 
ATOM 33   C CE2 . PHE A 0 4   . 4.546   18.180  13.926  1.00 53.52 4   A 1 
ATOM 34   C CZ  . PHE A 0 4   . 5.316   19.259  14.398  1.00 53.52 4   A 1 
ATOM 35   N N   . ALA A 0 5   . 5.831   19.235  7.157   1.00 62.84 5   A 1 
ATOM 36   C CA  . ALA A 0 5   . 6.308   18.999  5.806   1.00 62.84 5   A 1 
ATOM 37   C C   . ALA A 0 5   . 7.774   19.429  5.734   1.00 62.84 5   A 1 
ATOM 38   C CB  . ALA A 0 5   . 5.423   19.744  4.800   1.00 62.84 5   A 1 
ATOM 39   O O   . ALA A 0 5   . 8.146   20.477  6.265   1.00 62.84 5   A 1 
ATOM 40   N N   . PHE A 0 6   . 8.586   18.601  5.095   1.00 57.79 6   A 1 
ATOM 41   C CA  . PHE A 0 6   . 9.965   18.865  4.728   1.00 57.79 6   A 1 
ATOM 42   C C   . PHE A 0 6   . 10.060  18.763  3.208   1.00 57.79 6   A 1 
ATOM 43   C CB  . PHE A 0 6   . 10.880  17.859  5.437   1.00 57.79 6   A 1 
ATOM 44   O O   . PHE A 0 6   . 9.455   17.874  2.612   1.00 57.79 6   A 1 
ATOM 45   C CG  . PHE A 0 6   . 12.344  17.991  5.068   1.00 57.79 6   A 1 
ATOM 46   C CD1 . PHE A 0 6   . 12.916  17.121  4.119   1.00 57.79 6   A 1 
ATOM 47   C CD2 . PHE A 0 6   . 13.132  18.996  5.660   1.00 57.79 6   A 1 
ATOM 48   C CE1 . PHE A 0 6   . 14.274  17.243  3.781   1.00 57.79 6   A 1 
ATOM 49   C CE2 . PHE A 0 6   . 14.491  19.121  5.317   1.00 57.79 6   A 1 
ATOM 50   C CZ  . PHE A 0 6   . 15.062  18.238  4.384   1.00 57.79 6   A 1 
ATOM 51   N N   . ALA A 0 7   . 10.799  19.681  2.598   1.00 55.79 7   A 1 
ATOM 52   C CA  . ALA A 0 7   . 11.141  19.644  1.188   1.00 55.79 7   A 1 
ATOM 53   C C   . ALA A 0 7   . 12.587  20.123  1.050   1.00 55.79 7   A 1 
ATOM 54   C CB  . ALA A 0 7   . 10.157  20.506  0.388   1.00 55.79 7   A 1 
ATOM 55   O O   . ALA A 0 7   . 12.957  21.143  1.639   1.00 55.79 7   A 1 
ATOM 56   N N   . ALA A 0 8   . 13.385  19.384  0.292   1.00 47.73 8   A 1 
ATOM 57   C CA  . ALA A 0 8   . 14.753  19.714  -0.057  1.00 47.73 8   A 1 
ATOM 58   C C   . ALA A 0 8   . 14.922  19.579  -1.570  1.00 47.73 8   A 1 
ATOM 59   C CB  . ALA A 0 8   . 15.711  18.799  0.714   1.00 47.73 8   A 1 
ATOM 60   O O   . ALA A 0 8   . 14.403  18.644  -2.173  1.00 47.73 8   A 1 
ATOM 61   N N   . ALA A 0 9   . 15.659  20.517  -2.156  1.00 52.24 9   A 1 
ATOM 62   C CA  . ALA A 0 9   . 16.123  20.441  -3.530  1.00 52.24 9   A 1 
ATOM 63   C C   . ALA A 0 9   . 17.645  20.628  -3.526  1.00 52.24 9   A 1 
ATOM 64   C CB  . ALA A 0 9   . 15.390  21.476  -4.389  1.00 52.24 9   A 1 
ATOM 65   O O   . ALA A 0 9   . 18.150  21.537  -2.857  1.00 52.24 9   A 1 
ATOM 66   N N   . LEU A 0 10  . 18.362  19.770  -4.242  1.00 60.89 10  A 1 
ATOM 67   C CA  . LEU A 0 10  . 19.785  19.902  -4.534  1.00 60.89 10  A 1 
ATOM 68   C C   . LEU A 0 10  . 19.936  19.973  -6.049  1.00 60.89 10  A 1 
ATOM 69   C CB  . LEU A 0 10  . 20.557  18.707  -3.941  1.00 60.89 10  A 1 
ATOM 70   O O   . LEU A 0 10  . 19.472  19.074  -6.734  1.00 60.89 10  A 1 
ATOM 71   C CG  . LEU A 0 10  . 22.052  18.662  -4.321  1.00 60.89 10  A 1 
ATOM 72   C CD1 . LEU A 0 10  . 22.829  19.842  -3.727  1.00 60.89 10  A 1 
ATOM 73   C CD2 . LEU A 0 10  . 22.682  17.371  -3.798  1.00 60.89 10  A 1 
ATOM 74   N N   . ILE A 0 11  . 20.608  21.014  -6.531  1.00 64.52 11  A 1 
ATOM 75   C CA  . ILE A 0 11  . 21.032  21.139  -7.925  1.00 64.52 11  A 1 
ATOM 76   C C   . ILE A 0 11  . 22.554  21.274  -7.910  1.00 64.52 11  A 1 
ATOM 77   C CB  . ILE A 0 11  . 20.328  22.314  -8.640  1.00 64.52 11  A 1 
ATOM 78   O O   . ILE A 0 11  . 23.083  22.136  -7.199  1.00 64.52 11  A 1 
ATOM 79   C CG1 . ILE A 0 11  . 18.794  22.120  -8.622  1.00 64.52 11  A 1 
ATOM 80   C CG2 . ILE A 0 11  . 20.835  22.427  -10.091 1.00 64.52 11  A 1 
ATOM 81   C CD1 . ILE A 0 11  . 17.990  23.320  -9.136  1.00 64.52 11  A 1 
ATOM 82   N N   . ALA A 0 12  . 23.248  20.428  -8.661  1.00 52.55 12  A 1 
ATOM 83   C CA  . ALA A 0 12  . 24.682  20.521  -8.905  1.00 52.55 12  A 1 
ATOM 84   C C   . ALA A 0 12  . 24.945  20.414  -10.411 1.00 52.55 12  A 1 
ATOM 85   C CB  . ALA A 0 12  . 25.410  19.435  -8.102  1.00 52.55 12  A 1 
ATOM 86   O O   . ALA A 0 12  . 24.331  19.581  -11.059 1.00 52.55 12  A 1 
ATOM 87   N N   . ALA A 0 13  . 25.841  21.262  -10.916 1.00 57.02 13  A 1 
ATOM 88   C CA  . ALA A 0 13  . 26.230  21.357  -12.321 1.00 57.02 13  A 1 
ATOM 89   C C   . ALA A 0 13  . 27.760  21.457  -12.397 1.00 57.02 13  A 1 
ATOM 90   C CB  . ALA A 0 13  . 25.561  22.597  -12.928 1.00 57.02 13  A 1 
ATOM 91   O O   . ALA A 0 13  . 28.345  22.292  -11.688 1.00 57.02 13  A 1 
ATOM 92   N N   . VAL A 0 14  . 28.423  20.619  -13.200 1.00 54.59 14  A 1 
ATOM 93   C CA  . VAL A 0 14  . 29.893  20.578  -13.324 1.00 54.59 14  A 1 
ATOM 94   C C   . VAL A 0 14  . 30.323  20.443  -14.785 1.00 54.59 14  A 1 
ATOM 95   C CB  . VAL A 0 14  . 30.538  19.468  -12.460 1.00 54.59 14  A 1 
ATOM 96   O O   . VAL A 0 14  . 30.556  19.351  -15.287 1.00 54.59 14  A 1 
ATOM 97   C CG1 . VAL A 0 14  . 32.074  19.568  -12.485 1.00 54.59 14  A 1 
ATOM 98   C CG2 . VAL A 0 14  . 30.121  19.556  -10.983 1.00 54.59 14  A 1 
ATOM 99   N N   . ASN A 0 15  . 30.547  21.589  -15.423 1.00 56.76 15  A 1 
ATOM 100  C CA  . ASN A 0 15  . 31.188  21.683  -16.732 1.00 56.76 15  A 1 
ATOM 101  C C   . ASN A 0 15  . 32.727  21.632  -16.604 1.00 56.76 15  A 1 
ATOM 102  C CB  . ASN A 0 15  . 30.776  23.017  -17.375 1.00 56.76 15  A 1 
ATOM 103  O O   . ASN A 0 15  . 33.322  22.437  -15.876 1.00 56.76 15  A 1 
ATOM 104  C CG  . ASN A 0 15  . 29.399  23.079  -18.015 1.00 56.76 15  A 1 
ATOM 105  N ND2 . ASN A 0 15  . 28.331  22.785  -17.323 1.00 56.76 15  A 1 
ATOM 106  O OD1 . ASN A 0 15  . 29.285  23.557  -19.127 1.00 56.76 15  A 1 
ATOM 107  N N   . ALA A 0 16  . 33.380  20.775  -17.388 1.00 60.36 16  A 1 
ATOM 108  C CA  . ALA A 0 16  . 34.813  20.813  -17.669 1.00 60.36 16  A 1 
ATOM 109  C C   . ALA A 0 16  . 35.035  20.759  -19.187 1.00 60.36 16  A 1 
ATOM 110  C CB  . ALA A 0 16  . 35.508  19.653  -16.944 1.00 60.36 16  A 1 
ATOM 111  O O   . ALA A 0 16  . 34.517  19.870  -19.849 1.00 60.36 16  A 1 
ATOM 112  N N   . VAL A 0 17  . 35.800  21.705  -19.734 1.00 59.26 17  A 1 
ATOM 113  C CA  . VAL A 0 17  . 36.181  21.747  -21.154 1.00 59.26 17  A 1 
ATOM 114  C C   . VAL A 0 17  . 37.628  22.208  -21.233 1.00 59.26 17  A 1 
ATOM 115  C CB  . VAL A 0 17  . 35.274  22.692  -21.976 1.00 59.26 17  A 1 
ATOM 116  O O   . VAL A 0 17  . 37.951  23.280  -20.713 1.00 59.26 17  A 1 
ATOM 117  C CG1 . VAL A 0 17  . 35.693  22.743  -23.452 1.00 59.26 17  A 1 
ATOM 118  C CG2 . VAL A 0 17  . 33.799  22.270  -21.933 1.00 59.26 17  A 1 
ATOM 119  N N   . ASP A 0 18  . 38.473  21.425  -21.894 1.00 53.00 18  A 1 
ATOM 120  C CA  . ASP A 0 18  . 39.859  21.773  -22.209 1.00 53.00 18  A 1 
ATOM 121  C C   . ASP A 0 18  . 40.037  21.726  -23.735 1.00 53.00 18  A 1 
ATOM 122  C CB  . ASP A 0 18  . 40.848  20.851  -21.462 1.00 53.00 18  A 1 
ATOM 123  O O   . ASP A 0 18  . 39.518  20.844  -24.420 1.00 53.00 18  A 1 
ATOM 124  C CG  . ASP A 0 18  . 41.492  21.444  -20.195 1.00 53.00 18  A 1 
ATOM 125  O OD1 . ASP A 0 18  . 41.696  22.681  -20.137 1.00 53.00 18  A 1 
ATOM 126  O OD2 . ASP A 0 18  . 41.838  20.649  -19.287 1.00 53.00 18  A 1 
ATOM 127  N N   . ILE A 0 19  . 40.742  22.726  -24.267 1.00 53.31 19  A 1 
ATOM 128  C CA  . ILE A 0 19  . 41.004  22.894  -25.701 1.00 53.31 19  A 1 
ATOM 129  C C   . ILE A 0 19  . 42.509  23.103  -25.850 1.00 53.31 19  A 1 
ATOM 130  C CB  . ILE A 0 19  . 40.194  24.078  -26.296 1.00 53.31 19  A 1 
ATOM 131  O O   . ILE A 0 19  . 43.017  24.175  -25.494 1.00 53.31 19  A 1 
ATOM 132  C CG1 . ILE A 0 19  . 38.672  23.937  -26.049 1.00 53.31 19  A 1 
ATOM 133  C CG2 . ILE A 0 19  . 40.480  24.204  -27.806 1.00 53.31 19  A 1 
ATOM 134  C CD1 . ILE A 0 19  . 37.844  25.162  -26.467 1.00 53.31 19  A 1 
ATOM 135  N N   . GLU A 0 20  . 43.223  22.106  -26.368 1.00 47.40 20  A 1 
ATOM 136  C CA  . GLU A 0 20  . 44.635  22.242  -26.731 1.00 47.40 20  A 1 
ATOM 137  C C   . GLU A 0 20  . 44.757  22.467  -28.247 1.00 47.40 20  A 1 
ATOM 138  C CB  . GLU A 0 20  . 45.525  21.099  -26.176 1.00 47.40 20  A 1 
ATOM 139  O O   . GLU A 0 20  . 44.039  21.903  -29.062 1.00 47.40 20  A 1 
ATOM 140  C CG  . GLU A 0 20  . 45.674  21.170  -24.639 1.00 47.40 20  A 1 
ATOM 141  C CD  . GLU A 0 20  . 46.936  20.474  -24.076 1.00 47.40 20  A 1 
ATOM 142  O OE1 . GLU A 0 20  . 47.865  21.211  -23.647 1.00 47.40 20  A 1 
ATOM 143  O OE2 . GLU A 0 20  . 46.977  19.228  -23.995 1.00 47.40 20  A 1 
ATOM 144  N N   . SER A 0 21  . 45.647  23.374  -28.656 1.00 45.58 21  A 1 
ATOM 145  C CA  . SER A 0 21  . 45.985  23.545  -30.074 1.00 45.58 21  A 1 
ATOM 146  C C   . SER A 0 21  . 47.480  23.785  -30.196 1.00 45.58 21  A 1 
ATOM 147  C CB  . SER A 0 21  . 45.170  24.672  -30.733 1.00 45.58 21  A 1 
ATOM 148  O O   . SER A 0 21  . 47.989  24.772  -29.643 1.00 45.58 21  A 1 
ATOM 149  O OG  . SER A 0 21  . 45.696  25.962  -30.438 1.00 45.58 21  A 1 
ATOM 150  N N   . VAL A 0 22  . 48.191  22.928  -30.927 1.00 40.65 22  A 1 
ATOM 151  C CA  . VAL A 0 22  . 49.665  22.896  -30.907 1.00 40.65 22  A 1 
ATOM 152  C C   . VAL A 0 22  . 50.277  23.290  -32.268 1.00 40.65 22  A 1 
ATOM 153  C CB  . VAL A 0 22  . 50.199  21.587  -30.270 1.00 40.65 22  A 1 
ATOM 154  O O   . VAL A 0 22  . 51.274  22.738  -32.729 1.00 40.65 22  A 1 
ATOM 155  C CG1 . VAL A 0 22  . 51.630  21.797  -29.737 1.00 40.65 22  A 1 
ATOM 156  C CG2 . VAL A 0 22  . 49.373  21.140  -29.049 1.00 40.65 22  A 1 
ATOM 157  N N   . GLY A 0 23  . 49.731  24.335  -32.911 1.00 42.73 23  A 1 
ATOM 158  C CA  . GLY A 0 23  . 50.184  24.861  -34.217 1.00 42.73 23  A 1 
ATOM 159  C C   . GLY A 0 23  . 50.746  26.298  -34.190 1.00 42.73 23  A 1 
ATOM 160  O O   . GLY A 0 23  . 50.079  27.241  -33.771 1.00 42.73 23  A 1 
ATOM 161  N N   . TYR A 0 24  . 51.979  26.511  -34.674 1.00 36.88 24  A 1 
ATOM 162  C CA  . TYR A 0 24  . 52.747  27.764  -34.482 1.00 36.88 24  A 1 
ATOM 163  C C   . TYR A 0 24  . 52.741  28.714  -35.709 1.00 36.88 24  A 1 
ATOM 164  C CB  . TYR A 0 24  . 54.192  27.382  -34.079 1.00 36.88 24  A 1 
ATOM 165  O O   . TYR A 0 24  . 53.342  28.404  -36.739 1.00 36.88 24  A 1 
ATOM 166  C CG  . TYR A 0 24  . 54.794  28.117  -32.891 1.00 36.88 24  A 1 
ATOM 167  C CD1 . TYR A 0 24  . 55.560  29.287  -33.071 1.00 36.88 24  A 1 
ATOM 168  C CD2 . TYR A 0 24  . 54.664  27.559  -31.604 1.00 36.88 24  A 1 
ATOM 169  C CE1 . TYR A 0 24  . 56.209  29.885  -31.970 1.00 36.88 24  A 1 
ATOM 170  C CE2 . TYR A 0 24  . 55.315  28.146  -30.504 1.00 36.88 24  A 1 
ATOM 171  O OH  . TYR A 0 24  . 56.743  29.861  -29.626 1.00 36.88 24  A 1 
ATOM 172  C CZ  . TYR A 0 24  . 56.095  29.305  -30.684 1.00 36.88 24  A 1 
ATOM 173  N N   . GLY A 0 25  . 52.192  29.936  -35.593 1.00 30.74 25  A 1 
ATOM 174  C CA  . GLY A 0 25  . 52.252  30.951  -36.666 1.00 30.74 25  A 1 
ATOM 175  C C   . GLY A 0 25  . 51.804  32.361  -36.245 1.00 30.74 25  A 1 
ATOM 176  O O   . GLY A 0 25  . 50.803  32.529  -35.561 1.00 30.74 25  A 1 
ATOM 177  N N   . HIS A 0 26  . 52.559  33.403  -36.613 1.00 29.02 26  A 1 
ATOM 178  C CA  . HIS A 0 26  . 52.390  34.754  -36.057 1.00 29.02 26  A 1 
ATOM 179  C C   . HIS A 0 26  . 51.288  35.581  -36.751 1.00 29.02 26  A 1 
ATOM 180  C CB  . HIS A 0 26  . 53.753  35.473  -36.104 1.00 29.02 26  A 1 
ATOM 181  O O   . HIS A 0 26  . 51.473  36.031  -37.877 1.00 29.02 26  A 1 
ATOM 182  C CG  . HIS A 0 26  . 53.854  36.754  -35.303 1.00 29.02 26  A 1 
ATOM 183  C CD2 . HIS A 0 26  . 53.942  38.029  -35.800 1.00 29.02 26  A 1 
ATOM 184  N ND1 . HIS A 0 26  . 54.035  36.842  -33.941 1.00 29.02 26  A 1 
ATOM 185  C CE1 . HIS A 0 26  . 54.230  38.134  -33.626 1.00 29.02 26  A 1 
ATOM 186  N NE2 . HIS A 0 26  . 54.186  38.899  -34.727 1.00 29.02 26  A 1 
ATOM 187  N N   . GLY A 0 27  . 50.224  35.905  -36.007 1.00 30.01 27  A 1 
ATOM 188  C CA  . GLY A 0 27  . 49.409  37.108  -36.214 1.00 30.01 27  A 1 
ATOM 189  C C   . GLY A 0 27  . 48.073  36.937  -36.944 1.00 30.01 27  A 1 
ATOM 190  O O   . GLY A 0 27  . 48.033  36.925  -38.164 1.00 30.01 27  A 1 
ATOM 191  N N   . HIS A 0 28  . 46.971  36.971  -36.189 1.00 35.14 28  A 1 
ATOM 192  C CA  . HIS A 0 28  . 45.853  37.918  -36.341 1.00 35.14 28  A 1 
ATOM 193  C C   . HIS A 0 28  . 44.910  37.771  -35.129 1.00 35.14 28  A 1 
ATOM 194  C CB  . HIS A 0 28  . 45.112  37.779  -37.688 1.00 35.14 28  A 1 
ATOM 195  O O   . HIS A 0 28  . 44.841  36.711  -34.519 1.00 35.14 28  A 1 
ATOM 196  C CG  . HIS A 0 28  . 45.651  38.721  -38.750 1.00 35.14 28  A 1 
ATOM 197  C CD2 . HIS A 0 28  . 46.275  38.380  -39.924 1.00 35.14 28  A 1 
ATOM 198  N ND1 . HIS A 0 28  . 45.649  40.100  -38.692 1.00 35.14 28  A 1 
ATOM 199  C CE1 . HIS A 0 28  . 46.267  40.568  -39.789 1.00 35.14 28  A 1 
ATOM 200  N NE2 . HIS A 0 28  . 46.655  39.561  -40.578 1.00 35.14 28  A 1 
ATOM 201  N N   . GLY A 0 29  . 44.260  38.859  -34.703 1.00 30.31 29  A 1 
ATOM 202  C CA  . GLY A 0 29  . 43.569  38.905  -33.408 1.00 30.31 29  A 1 
ATOM 203  C C   . GLY A 0 29  . 42.288  38.068  -33.357 1.00 30.31 29  A 1 
ATOM 204  O O   . GLY A 0 29  . 41.411  38.230  -34.205 1.00 30.31 29  A 1 
ATOM 205  N N   . TYR A 0 30  . 42.160  37.240  -32.320 1.00 35.43 30  A 1 
ATOM 206  C CA  . TYR A 0 30  . 40.988  36.402  -32.065 1.00 35.43 30  A 1 
ATOM 207  C C   . TYR A 0 30  . 39.811  37.272  -31.599 1.00 35.43 30  A 1 
ATOM 208  C CB  . TYR A 0 30  . 41.334  35.272  -31.069 1.00 35.43 30  A 1 
ATOM 209  O O   . TYR A 0 30  . 39.699  37.649  -30.432 1.00 35.43 30  A 1 
ATOM 210  C CG  . TYR A 0 30  . 42.811  34.923  -31.005 1.00 35.43 30  A 1 
ATOM 211  C CD1 . TYR A 0 30  . 43.436  34.283  -32.092 1.00 35.43 30  A 1 
ATOM 212  C CD2 . TYR A 0 30  . 43.573  35.326  -29.890 1.00 35.43 30  A 1 
ATOM 213  C CE1 . TYR A 0 30  . 44.826  34.061  -32.073 1.00 35.43 30  A 1 
ATOM 214  C CE2 . TYR A 0 30  . 44.959  35.085  -29.859 1.00 35.43 30  A 1 
ATOM 215  O OH  . TYR A 0 30  . 46.929  34.239  -30.933 1.00 35.43 30  A 1 
ATOM 216  C CZ  . TYR A 0 30  . 45.589  34.457  -30.956 1.00 35.43 30  A 1 
ATOM 217  N N   . GLY A 0 31  . 38.936  37.632  -32.536 1.00 33.16 31  A 1 
ATOM 218  C CA  . GLY A 0 31  . 37.609  38.143  -32.213 1.00 33.16 31  A 1 
ATOM 219  C C   . GLY A 0 31  . 36.714  36.987  -31.774 1.00 33.16 31  A 1 
ATOM 220  O O   . GLY A 0 31  . 36.618  35.994  -32.495 1.00 33.16 31  A 1 
ATOM 221  N N   . SER A 0 32  . 36.066  37.134  -30.614 1.00 28.94 32  A 1 
ATOM 222  C CA  . SER A 0 32  . 35.059  36.204  -30.080 1.00 28.94 32  A 1 
ATOM 223  C C   . SER A 0 32  . 34.129  35.695  -31.186 1.00 28.94 32  A 1 
ATOM 224  C CB  . SER A 0 32  . 34.240  36.935  -29.006 1.00 28.94 32  A 1 
ATOM 225  O O   . SER A 0 32  . 33.390  36.477  -31.787 1.00 28.94 32  A 1 
ATOM 226  O OG  . SER A 0 32  . 33.128  36.186  -28.557 1.00 28.94 32  A 1 
ATOM 227  N N   . HIS A 0 33  . 34.183  34.391  -31.463 1.00 37.03 33  A 1 
ATOM 228  C CA  . HIS A 0 33  . 33.252  33.741  -32.376 1.00 37.03 33  A 1 
ATOM 229  C C   . HIS A 0 33  . 32.002  33.337  -31.603 1.00 37.03 33  A 1 
ATOM 230  C CB  . HIS A 0 33  . 33.924  32.581  -33.124 1.00 37.03 33  A 1 
ATOM 231  O O   . HIS A 0 33  . 31.972  32.343  -30.889 1.00 37.03 33  A 1 
ATOM 232  C CG  . HIS A 0 33  . 34.606  33.063  -34.380 1.00 37.03 33  A 1 
ATOM 233  C CD2 . HIS A 0 33  . 34.343  32.645  -35.659 1.00 37.03 33  A 1 
ATOM 234  N ND1 . HIS A 0 33  . 35.515  34.093  -34.469 1.00 37.03 33  A 1 
ATOM 235  C CE1 . HIS A 0 33  . 35.797  34.283  -35.767 1.00 37.03 33  A 1 
ATOM 236  N NE2 . HIS A 0 33  . 35.094  33.439  -36.536 1.00 37.03 33  A 1 
ATOM 237  N N   . THR A 0 34  . 30.962  34.152  -31.747 1.00 28.55 34  A 1 
ATOM 238  C CA  . THR A 0 34  . 29.587  33.747  -31.455 1.00 28.55 34  A 1 
ATOM 239  C C   . THR A 0 34  . 29.037  33.010  -32.680 1.00 28.55 34  A 1 
ATOM 240  C CB  . THR A 0 34  . 28.692  34.951  -31.090 1.00 28.55 34  A 1 
ATOM 241  O O   . THR A 0 34  . 29.265  33.449  -33.807 1.00 28.55 34  A 1 
ATOM 242  C CG2 . THR A 0 34  . 27.952  34.709  -29.777 1.00 28.55 34  A 1 
ATOM 243  O OG1 . THR A 0 34  . 29.425  36.148  -30.910 1.00 28.55 34  A 1 
ATOM 244  N N   . TYR A 0 35  . 28.329  31.901  -32.455 1.00 28.91 35  A 1 
ATOM 245  C CA  . TYR A 0 35  . 27.794  30.982  -33.470 1.00 28.91 35  A 1 
ATOM 246  C C   . TYR A 0 35  . 27.225  31.661  -34.741 1.00 28.91 35  A 1 
ATOM 247  C CB  . TYR A 0 35  . 26.665  30.169  -32.818 1.00 28.91 35  A 1 
ATOM 248  O O   . TYR A 0 35  . 26.344  32.523  -34.631 1.00 28.91 35  A 1 
ATOM 249  C CG  . TYR A 0 35  . 27.079  29.362  -31.602 1.00 28.91 35  A 1 
ATOM 250  C CD1 . TYR A 0 35  . 27.547  28.047  -31.774 1.00 28.91 35  A 1 
ATOM 251  C CD2 . TYR A 0 35  . 26.973  29.909  -30.304 1.00 28.91 35  A 1 
ATOM 252  C CE1 . TYR A 0 35  . 27.907  27.277  -30.654 1.00 28.91 35  A 1 
ATOM 253  C CE2 . TYR A 0 35  . 27.341  29.139  -29.181 1.00 28.91 35  A 1 
ATOM 254  O OH  . TYR A 0 35  . 28.148  27.044  -28.297 1.00 28.91 35  A 1 
ATOM 255  C CZ  . TYR A 0 35  . 27.805  27.815  -29.358 1.00 28.91 35  A 1 
ATOM 256  N N   . PRO A 0 36  . 27.642  31.258  -35.960 1.00 37.02 36  A 1 
ATOM 257  C CA  . PRO A 0 36  . 27.058  31.768  -37.194 1.00 37.02 36  A 1 
ATOM 258  C C   . PRO A 0 36  . 25.762  31.029  -37.563 1.00 37.02 36  A 1 
ATOM 259  C CB  . PRO A 0 36  . 28.150  31.615  -38.253 1.00 37.02 36  A 1 
ATOM 260  O O   . PRO A 0 36  . 25.741  29.831  -37.830 1.00 37.02 36  A 1 
ATOM 261  C CG  . PRO A 0 36  . 28.913  30.375  -37.789 1.00 37.02 36  A 1 
ATOM 262  C CD  . PRO A 0 36  . 28.790  30.411  -36.263 1.00 37.02 36  A 1 
ATOM 263  N N   . SER A 0 37  . 24.671  31.789  -37.658 1.00 27.16 37  A 1 
ATOM 264  C CA  . SER A 0 37  . 23.393  31.327  -38.207 1.00 27.16 37  A 1 
ATOM 265  C C   . SER A 0 37  . 23.514  30.895  -39.678 1.00 27.16 37  A 1 
ATOM 266  C CB  . SER A 0 37  . 22.366  32.452  -38.062 1.00 27.16 37  A 1 
ATOM 267  O O   . SER A 0 37  . 24.075  31.616  -40.510 1.00 27.16 37  A 1 
ATOM 268  O OG  . SER A 0 37  . 21.130  32.104  -38.650 1.00 27.16 37  A 1 
ATOM 269  N N   . TYR A 0 38  . 22.928  29.743  -40.015 1.00 28.70 38  A 1 
ATOM 270  C CA  . TYR A 0 38  . 22.845  29.225  -41.382 1.00 28.70 38  A 1 
ATOM 271  C C   . TYR A 0 38  . 22.104  30.193  -42.321 1.00 28.70 38  A 1 
ATOM 272  C CB  . TYR A 0 38  . 22.116  27.866  -41.379 1.00 28.70 38  A 1 
ATOM 273  O O   . TYR A 0 38  . 20.893  30.387  -42.213 1.00 28.70 38  A 1 
ATOM 274  C CG  . TYR A 0 38  . 22.997  26.644  -41.204 1.00 28.70 38  A 1 
ATOM 275  C CD1 . TYR A 0 38  . 23.382  25.900  -42.337 1.00 28.70 38  A 1 
ATOM 276  C CD2 . TYR A 0 38  . 23.394  26.220  -39.919 1.00 28.70 38  A 1 
ATOM 277  C CE1 . TYR A 0 38  . 24.155  24.733  -42.186 1.00 28.70 38  A 1 
ATOM 278  C CE2 . TYR A 0 38  . 24.168  25.051  -39.766 1.00 28.70 38  A 1 
ATOM 279  O OH  . TYR A 0 38  . 25.285  23.171  -40.790 1.00 28.70 38  A 1 
ATOM 280  C CZ  . TYR A 0 38  . 24.547  24.304  -40.902 1.00 28.70 38  A 1 
ATOM 281  N N   . SER A 0 39  . 22.791  30.706  -43.348 1.00 31.98 39  A 1 
ATOM 282  C CA  . SER A 0 39  . 22.117  31.224  -44.547 1.00 31.98 39  A 1 
ATOM 283  C C   . SER A 0 39  . 22.928  30.973  -45.823 1.00 31.98 39  A 1 
ATOM 284  C CB  . SER A 0 39  . 21.700  32.692  -44.383 1.00 31.98 39  A 1 
ATOM 285  O O   . SER A 0 39  . 24.069  31.401  -45.976 1.00 31.98 39  A 1 
ATOM 286  O OG  . SER A 0 39  . 22.793  33.546  -44.134 1.00 31.98 39  A 1 
ATOM 287  N N   . HIS A 0 40  . 22.320  30.250  -46.766 1.00 29.32 40  A 1 
ATOM 288  C CA  . HIS A 0 40  . 22.879  30.014  -48.096 1.00 29.32 40  A 1 
ATOM 289  C C   . HIS A 0 40  . 22.851  31.305  -48.934 1.00 29.32 40  A 1 
ATOM 290  C CB  . HIS A 0 40  . 22.040  28.943  -48.818 1.00 29.32 40  A 1 
ATOM 291  O O   . HIS A 0 40  . 21.772  31.841  -49.188 1.00 29.32 40  A 1 
ATOM 292  C CG  . HIS A 0 40  . 22.387  27.502  -48.537 1.00 29.32 40  A 1 
ATOM 293  C CD2 . HIS A 0 40  . 22.558  26.540  -49.495 1.00 29.32 40  A 1 
ATOM 294  N ND1 . HIS A 0 40  . 22.520  26.877  -47.315 1.00 29.32 40  A 1 
ATOM 295  C CE1 . HIS A 0 40  . 22.772  25.574  -47.540 1.00 29.32 40  A 1 
ATOM 296  N NE2 . HIS A 0 40  . 22.798  25.326  -48.858 1.00 29.32 40  A 1 
ATOM 297  N N   . SER A 0 41  . 23.996  31.746  -49.468 1.00 31.08 41  A 1 
ATOM 298  C CA  . SER A 0 41  . 24.027  32.723  -50.568 1.00 31.08 41  A 1 
ATOM 299  C C   . SER A 0 41  . 25.279  32.588  -51.439 1.00 31.08 41  A 1 
ATOM 300  C CB  . SER A 0 41  . 23.896  34.154  -50.039 1.00 31.08 41  A 1 
ATOM 301  O O   . SER A 0 41  . 26.365  33.053  -51.099 1.00 31.08 41  A 1 
ATOM 302  O OG  . SER A 0 41  . 23.879  35.054  -51.134 1.00 31.08 41  A 1 
ATOM 303  N N   . SER A 0 42  . 25.114  31.989  -52.616 1.00 30.19 42  A 1 
ATOM 304  C CA  . SER A 0 42  . 26.154  31.859  -53.639 1.00 30.19 42  A 1 
ATOM 305  C C   . SER A 0 42  . 26.486  33.197  -54.317 1.00 30.19 42  A 1 
ATOM 306  C CB  . SER A 0 42  . 25.648  30.881  -54.709 1.00 30.19 42  A 1 
ATOM 307  O O   . SER A 0 42  . 25.613  33.768  -54.973 1.00 30.19 42  A 1 
ATOM 308  O OG  . SER A 0 42  . 24.405  31.331  -55.226 1.00 30.19 42  A 1 
ATOM 309  N N   . THR A 0 43  . 27.751  33.638  -54.295 1.00 35.18 43  A 1 
ATOM 310  C CA  . THR A 0 43  . 28.237  34.669  -55.241 1.00 35.18 43  A 1 
ATOM 311  C C   . THR A 0 43  . 29.738  34.513  -55.549 1.00 35.18 43  A 1 
ATOM 312  C CB  . THR A 0 43  . 27.988  36.119  -54.762 1.00 35.18 43  A 1 
ATOM 313  O O   . THR A 0 43  . 30.528  34.465  -54.610 1.00 35.18 43  A 1 
ATOM 314  C CG2 . THR A 0 43  . 27.379  36.951  -55.890 1.00 35.18 43  A 1 
ATOM 315  O OG1 . THR A 0 43  . 27.100  36.219  -53.673 1.00 35.18 43  A 1 
ATOM 316  N N   . PRO A 0 44  . 30.166  34.439  -56.828 1.00 31.14 44  A 1 
ATOM 317  C CA  . PRO A 0 44  . 31.579  34.318  -57.201 1.00 31.14 44  A 1 
ATOM 318  C C   . PRO A 0 44  . 32.315  35.672  -57.302 1.00 31.14 44  A 1 
ATOM 319  C CB  . PRO A 0 44  . 31.570  33.551  -58.525 1.00 31.14 44  A 1 
ATOM 320  O O   . PRO A 0 44  . 31.709  36.736  -57.415 1.00 31.14 44  A 1 
ATOM 321  C CG  . PRO A 0 44  . 30.284  34.045  -59.185 1.00 31.14 44  A 1 
ATOM 322  C CD  . PRO A 0 44  . 29.330  34.250  -58.007 1.00 31.14 44  A 1 
ATOM 323  N N   . ALA A 0 45  . 33.649  35.611  -57.268 1.00 34.58 45  A 1 
ATOM 324  C CA  . ALA A 0 45  . 34.562  36.738  -57.043 1.00 34.58 45  A 1 
ATOM 325  C C   . ALA A 0 45  . 34.705  37.767  -58.188 1.00 34.58 45  A 1 
ATOM 326  C CB  . ALA A 0 45  . 35.939  36.119  -56.757 1.00 34.58 45  A 1 
ATOM 327  O O   . ALA A 0 45  . 34.675  37.397  -59.362 1.00 34.58 45  A 1 
ATOM 328  N N   . ASN A 0 46  . 35.059  39.023  -57.840 1.00 33.04 46  A 1 
ATOM 329  C CA  . ASN A 0 46  . 36.180  39.724  -58.502 1.00 33.04 46  A 1 
ATOM 330  C C   . ASN A 0 46  . 36.695  41.023  -57.824 1.00 33.04 46  A 1 
ATOM 331  C CB  . ASN A 0 46  . 35.864  40.024  -59.987 1.00 33.04 46  A 1 
ATOM 332  O O   . ASN A 0 46  . 35.929  41.924  -57.507 1.00 33.04 46  A 1 
ATOM 333  C CG  . ASN A 0 46  . 36.792  39.262  -60.919 1.00 33.04 46  A 1 
ATOM 334  N ND2 . ASN A 0 46  . 36.321  38.858  -62.072 1.00 33.04 46  A 1 
ATOM 335  O OD1 . ASN A 0 46  . 37.960  39.041  -60.637 1.00 33.04 46  A 1 
ATOM 336  N N   . THR A 0 47  . 38.031  41.144  -57.770 1.00 30.79 47  A 1 
ATOM 337  C CA  . THR A 0 47  . 38.881  42.367  -57.753 1.00 30.79 47  A 1 
ATOM 338  C C   . THR A 0 47  . 38.609  43.542  -56.778 1.00 30.79 47  A 1 
ATOM 339  C CB  . THR A 0 47  . 38.979  42.967  -59.173 1.00 30.79 47  A 1 
ATOM 340  O O   . THR A 0 47  . 37.647  44.282  -56.975 1.00 30.79 47  A 1 
ATOM 341  C CG2 . THR A 0 47  . 39.447  41.999  -60.253 1.00 30.79 47  A 1 
ATOM 342  O OG1 . THR A 0 47  . 37.746  43.501  -59.609 1.00 30.79 47  A 1 
ATOM 343  N N   . LYS A 0 48  . 39.605  43.914  -55.939 1.00 32.84 48  A 1 
ATOM 344  C CA  . LYS A 0 48  . 40.538  45.062  -56.180 1.00 32.84 48  A 1 
ATOM 345  C C   . LYS A 0 48  . 41.477  45.430  -54.996 1.00 32.84 48  A 1 
ATOM 346  C CB  . LYS A 0 48  . 39.775  46.357  -56.562 1.00 32.84 48  A 1 
ATOM 347  O O   . LYS A 0 48  . 41.040  45.543  -53.865 1.00 32.84 48  A 1 
ATOM 348  C CG  . LYS A 0 48  . 39.679  46.533  -58.087 1.00 32.84 48  A 1 
ATOM 349  C CD  . LYS A 0 48  . 38.885  47.776  -58.488 1.00 32.84 48  A 1 
ATOM 350  C CE  . LYS A 0 48  . 38.703  47.781  -60.009 1.00 32.84 48  A 1 
ATOM 351  N NZ  . LYS A 0 48  . 37.820  48.892  -60.430 1.00 32.84 48  A 1 
ATOM 352  N N   . GLN A 0 49  . 42.719  45.794  -55.359 1.00 31.63 49  A 1 
ATOM 353  C CA  . GLN A 0 49  . 43.584  46.854  -54.774 1.00 31.63 49  A 1 
ATOM 354  C C   . GLN A 0 49  . 44.216  46.725  -53.361 1.00 31.63 49  A 1 
ATOM 355  C CB  . GLN A 0 49  . 42.888  48.225  -54.934 1.00 31.63 49  A 1 
ATOM 356  O O   . GLN A 0 49  . 43.706  47.282  -52.399 1.00 31.63 49  A 1 
ATOM 357  C CG  . GLN A 0 49  . 42.782  48.674  -56.399 1.00 31.63 49  A 1 
ATOM 358  C CD  . GLN A 0 49  . 41.850  49.869  -56.581 1.00 31.63 49  A 1 
ATOM 359  N NE2 . GLN A 0 49  . 42.295  50.939  -57.199 1.00 31.63 49  A 1 
ATOM 360  O OE1 . GLN A 0 49  . 40.682  49.852  -56.244 1.00 31.63 49  A 1 
ATOM 361  N N   . ALA A 0 50  . 45.467  46.236  -53.322 1.00 34.62 50  A 1 
ATOM 362  C CA  . ALA A 0 50  . 46.638  46.889  -52.688 1.00 34.62 50  A 1 
ATOM 363  C C   . ALA A 0 50  . 47.920  46.213  -53.252 1.00 34.62 50  A 1 
ATOM 364  C CB  . ALA A 0 50  . 46.574  46.755  -51.159 1.00 34.62 50  A 1 
ATOM 365  O O   . ALA A 0 50  . 48.067  45.008  -53.117 1.00 34.62 50  A 1 
ATOM 366  N N   . ALA A 0 51  . 48.786  46.804  -54.086 1.00 27.41 51  A 1 
ATOM 367  C CA  . ALA A 0 51  . 49.528  48.075  -54.016 1.00 27.41 51  A 1 
ATOM 368  C C   . ALA A 0 51  . 50.817  48.045  -53.150 1.00 27.41 51  A 1 
ATOM 369  C CB  . ALA A 0 51  . 48.630  49.303  -53.825 1.00 27.41 51  A 1 
ATOM 370  O O   . ALA A 0 51  . 50.973  48.828  -52.223 1.00 27.41 51  A 1 
ATOM 371  N N   . SER A 0 52  . 51.761  47.173  -53.533 1.00 35.77 52  A 1 
ATOM 372  C CA  . SER A 0 52  . 53.227  47.374  -53.467 1.00 35.77 52  A 1 
ATOM 373  C C   . SER A 0 52  . 53.856  48.018  -52.211 1.00 35.77 52  A 1 
ATOM 374  C CB  . SER A 0 52  . 53.679  48.156  -54.716 1.00 35.77 52  A 1 
ATOM 375  O O   . SER A 0 52  . 54.084  49.229  -52.186 1.00 35.77 52  A 1 
ATOM 376  O OG  . SER A 0 52  . 53.069  49.432  -54.762 1.00 35.77 52  A 1 
ATOM 377  N N   . ALA A 0 53  . 54.327  47.191  -51.272 1.00 32.19 53  A 1 
ATOM 378  C CA  . ALA A 0 53  . 55.456  47.505  -50.386 1.00 32.19 53  A 1 
ATOM 379  C C   . ALA A 0 53  . 56.118  46.214  -49.852 1.00 32.19 53  A 1 
ATOM 380  C CB  . ALA A 0 53  . 54.985  48.392  -49.224 1.00 32.19 53  A 1 
ATOM 381  O O   . ALA A 0 53  . 55.447  45.200  -49.724 1.00 32.19 53  A 1 
ATOM 382  N N   . ALA A 0 54  . 57.413  46.295  -49.518 1.00 29.52 54  A 1 
ATOM 383  C CA  . ALA A 0 54  . 58.227  45.285  -48.819 1.00 29.52 54  A 1 
ATOM 384  C C   . ALA A 0 54  . 58.411  43.900  -49.488 1.00 29.52 54  A 1 
ATOM 385  C CB  . ALA A 0 54  . 57.766  45.189  -47.359 1.00 29.52 54  A 1 
ATOM 386  O O   . ALA A 0 54  . 57.632  42.969  -49.322 1.00 29.52 54  A 1 
ATOM 387  N N   . TYR A 0 55  . 59.564  43.736  -50.145 1.00 29.35 55  A 1 
ATOM 388  C CA  . TYR A 0 55  . 60.143  42.442  -50.525 1.00 29.35 55  A 1 
ATOM 389  C C   . TYR A 0 55  . 60.745  41.770  -49.269 1.00 29.35 55  A 1 
ATOM 390  C CB  . TYR A 0 55  . 61.166  42.710  -51.652 1.00 29.35 55  A 1 
ATOM 391  O O   . TYR A 0 55  . 61.953  41.833  -49.039 1.00 29.35 55  A 1 
ATOM 392  C CG  . TYR A 0 55  . 61.500  41.558  -52.586 1.00 29.35 55  A 1 
ATOM 393  C CD1 . TYR A 0 55  . 62.566  40.682  -52.300 1.00 29.35 55  A 1 
ATOM 394  C CD2 . TYR A 0 55  . 60.801  41.435  -53.805 1.00 29.35 55  A 1 
ATOM 395  C CE1 . TYR A 0 55  . 62.942  39.696  -53.237 1.00 29.35 55  A 1 
ATOM 396  C CE2 . TYR A 0 55  . 61.180  40.459  -54.746 1.00 29.35 55  A 1 
ATOM 397  O OH  . TYR A 0 55  . 62.626  38.664  -55.389 1.00 29.35 55  A 1 
ATOM 398  C CZ  . TYR A 0 55  . 62.255  39.592  -54.467 1.00 29.35 55  A 1 
ATOM 399  N N   . GLY A 0 56  . 59.886  41.220  -48.407 1.00 29.25 56  A 1 
ATOM 400  C CA  . GLY A 0 56  . 60.253  40.435  -47.224 1.00 29.25 56  A 1 
ATOM 401  C C   . GLY A 0 56  . 60.071  38.942  -47.494 1.00 29.25 56  A 1 
ATOM 402  O O   . GLY A 0 56  . 59.076  38.544  -48.089 1.00 29.25 56  A 1 
ATOM 403  N N   . ALA A 0 57  . 61.046  38.120  -47.110 1.00 31.24 57  A 1 
ATOM 404  C CA  . ALA A 0 57  . 61.015  36.685  -47.376 1.00 31.24 57  A 1 
ATOM 405  C C   . ALA A 0 57  . 60.171  35.936  -46.331 1.00 31.24 57  A 1 
ATOM 406  C CB  . ALA A 0 57  . 62.460  36.171  -47.470 1.00 31.24 57  A 1 
ATOM 407  O O   . ALA A 0 57  . 60.722  35.381  -45.380 1.00 31.24 57  A 1 
ATOM 408  N N   . ASP A 0 58  . 58.853  35.885  -46.533 1.00 35.08 58  A 1 
ATOM 409  C CA  . ASP A 0 58  . 58.018  34.893  -45.855 1.00 35.08 58  A 1 
ATOM 410  C C   . ASP A 0 58  . 58.311  33.509  -46.437 1.00 35.08 58  A 1 
ATOM 411  C CB  . ASP A 0 58  . 56.520  35.239  -45.920 1.00 35.08 58  A 1 
ATOM 412  O O   . ASP A 0 58  . 57.915  33.162  -47.551 1.00 35.08 58  A 1 
ATOM 413  C CG  . ASP A 0 58  . 56.092  36.166  -44.779 1.00 35.08 58  A 1 
ATOM 414  O OD1 . ASP A 0 58  . 56.587  35.957  -43.646 1.00 35.08 58  A 1 
ATOM 415  O OD2 . ASP A 0 58  . 55.294  37.087  -45.056 1.00 35.08 58  A 1 
ATOM 416  N N   . ALA A 0 59  . 59.045  32.711  -45.665 1.00 35.34 59  A 1 
ATOM 417  C CA  . ALA A 0 59  . 59.149  31.285  -45.907 1.00 35.34 59  A 1 
ATOM 418  C C   . ALA A 0 59  . 57.795  30.650  -45.566 1.00 35.34 59  A 1 
ATOM 419  C CB  . ALA A 0 59  . 60.310  30.720  -45.076 1.00 35.34 59  A 1 
ATOM 420  O O   . ALA A 0 59  . 57.503  30.417  -44.392 1.00 35.34 59  A 1 
ATOM 421  N N   . SER A 0 60  . 56.989  30.366  -46.591 1.00 40.45 60  A 1 
ATOM 422  C CA  . SER A 0 60  . 55.761  29.573  -46.494 1.00 40.45 60  A 1 
ATOM 423  C C   . SER A 0 60  . 56.104  28.123  -46.140 1.00 40.45 60  A 1 
ATOM 424  C CB  . SER A 0 60  . 54.968  29.673  -47.804 1.00 40.45 60  A 1 
ATOM 425  O O   . SER A 0 60  . 56.166  27.248  -47.004 1.00 40.45 60  A 1 
ATOM 426  O OG  . SER A 0 60  . 55.769  29.266  -48.898 1.00 40.45 60  A 1 
ATOM 427  N N   . LYS A 0 61  . 56.412  27.896  -44.863 1.00 44.33 61  A 1 
ATOM 428  C CA  . LYS A 0 61  . 56.609  26.569  -44.277 1.00 44.33 61  A 1 
ATOM 429  C C   . LYS A 0 61  . 55.294  25.793  -44.346 1.00 44.33 61  A 1 
ATOM 430  C CB  . LYS A 0 61  . 57.058  26.711  -42.814 1.00 44.33 61  A 1 
ATOM 431  O O   . LYS A 0 61  . 54.232  26.407  -44.259 1.00 44.33 61  A 1 
ATOM 432  C CG  . LYS A 0 61  . 58.423  27.401  -42.658 1.00 44.33 61  A 1 
ATOM 433  C CD  . LYS A 0 61  . 58.708  27.641  -41.174 1.00 44.33 61  A 1 
ATOM 434  C CE  . LYS A 0 61  . 60.023  28.397  -40.987 1.00 44.33 61  A 1 
ATOM 435  N NZ  . LYS A 0 61  . 60.255  28.657  -39.547 1.00 44.33 61  A 1 
ATOM 436  N N   . ALA A 0 62  . 55.383  24.468  -44.456 1.00 49.22 62  A 1 
ATOM 437  C CA  . ALA A 0 62  . 54.251  23.561  -44.287 1.00 49.22 62  A 1 
ATOM 438  C C   . ALA A 0 62  . 53.394  23.975  -43.078 1.00 49.22 62  A 1 
ATOM 439  C CB  . ALA A 0 62  . 54.803  22.140  -44.106 1.00 49.22 62  A 1 
ATOM 440  O O   . ALA A 0 62  . 53.915  24.095  -41.967 1.00 49.22 62  A 1 
ATOM 441  N N   . SER A 0 63  . 52.105  24.225  -43.310 1.00 51.28 63  A 1 
ATOM 442  C CA  . SER A 0 63  . 51.138  24.472  -42.246 1.00 51.28 63  A 1 
ATOM 443  C C   . SER A 0 63  . 50.515  23.143  -41.846 1.00 51.28 63  A 1 
ATOM 444  C CB  . SER A 0 63  . 50.068  25.485  -42.676 1.00 51.28 63  A 1 
ATOM 445  O O   . SER A 0 63  . 49.734  22.576  -42.613 1.00 51.28 63  A 1 
ATOM 446  O OG  . SER A 0 63  . 49.414  25.073  -43.859 1.00 51.28 63  A 1 
ATOM 447  N N   . ALA A 0 64  . 50.877  22.673  -40.658 1.00 58.06 64  A 1 
ATOM 448  C CA  . ALA A 0 64  . 50.068  21.730  -39.907 1.00 58.06 64  A 1 
ATOM 449  C C   . ALA A 0 64  . 49.196  22.524  -38.924 1.00 58.06 64  A 1 
ATOM 450  C CB  . ALA A 0 64  . 50.973  20.705  -39.217 1.00 58.06 64  A 1 
ATOM 451  O O   . ALA A 0 64  . 49.663  23.522  -38.359 1.00 58.06 64  A 1 
ATOM 452  N N   . SER A 0 65  . 47.949  22.107  -38.753 1.00 65.58 65  A 1 
ATOM 453  C CA  . SER A 0 65  . 47.104  22.504  -37.630 1.00 65.58 65  A 1 
ATOM 454  C C   . SER A 0 65  . 46.556  21.239  -37.000 1.00 65.58 65  A 1 
ATOM 455  C CB  . SER A 0 65  . 45.962  23.439  -38.040 1.00 65.58 65  A 1 
ATOM 456  O O   . SER A 0 65  . 46.004  20.417  -37.719 1.00 65.58 65  A 1 
ATOM 457  O OG  . SER A 0 65  . 45.164  22.875  -39.061 1.00 65.58 65  A 1 
ATOM 458  N N   . ASP A 0 66  . 46.739  21.165  -35.697 1.00 71.35 66  A 1 
ATOM 459  C CA  . ASP A 0 66  . 46.446  20.071  -34.780 1.00 71.35 66  A 1 
ATOM 460  C C   . ASP A 0 66  . 45.605  20.758  -33.684 1.00 71.35 66  A 1 
ATOM 461  C CB  . ASP A 0 66  . 47.830  19.480  -34.398 1.00 71.35 66  A 1 
ATOM 462  O O   . ASP A 0 66  . 45.973  21.853  -33.203 1.00 71.35 66  A 1 
ATOM 463  C CG  . ASP A 0 66  . 48.040  18.896  -33.001 1.00 71.35 66  A 1 
ATOM 464  O OD1 . ASP A 0 66  . 47.122  19.010  -32.177 1.00 71.35 66  A 1 
ATOM 465  O OD2 . ASP A 0 66  . 49.223  18.572  -32.722 1.00 71.35 66  A 1 
ATOM 466  N N   . TRP A 0 67  . 44.397  20.236  -33.470 1.00 73.96 67  A 1 
ATOM 467  C CA  . TRP A 0 67  . 43.362  20.814  -32.617 1.00 73.96 67  A 1 
ATOM 468  C C   . TRP A 0 67  . 42.631  19.704  -31.869 1.00 73.96 67  A 1 
ATOM 469  C CB  . TRP A 0 67  . 42.373  21.644  -33.455 1.00 73.96 67  A 1 
ATOM 470  O O   . TRP A 0 67  . 41.873  18.952  -32.475 1.00 73.96 67  A 1 
ATOM 471  C CG  . TRP A 0 67  . 41.268  22.291  -32.667 1.00 73.96 67  A 1 
ATOM 472  C CD1 . TRP A 0 67  . 41.393  23.429  -31.950 1.00 73.96 67  A 1 
ATOM 473  C CD2 . TRP A 0 67  . 39.914  21.798  -32.390 1.00 73.96 67  A 1 
ATOM 474  C CE2 . TRP A 0 67  . 39.264  22.729  -31.522 1.00 73.96 67  A 1 
ATOM 475  C CE3 . TRP A 0 67  . 39.179  20.645  -32.736 1.00 73.96 67  A 1 
ATOM 476  N NE1 . TRP A 0 67  . 40.218  23.692  -31.272 1.00 73.96 67  A 1 
ATOM 477  C CH2 . TRP A 0 67  . 37.245  21.402  -31.446 1.00 73.96 67  A 1 
ATOM 478  C CZ2 . TRP A 0 67  . 37.951  22.553  -31.056 1.00 73.96 67  A 1 
ATOM 479  C CZ3 . TRP A 0 67  . 37.865  20.452  -32.272 1.00 73.96 67  A 1 
ATOM 480  N N   . ASP A 0 68  . 42.821  19.691  -30.554 1.00 83.83 68  A 1 
ATOM 481  C CA  . ASP A 0 68  . 42.155  18.798  -29.618 1.00 83.83 68  A 1 
ATOM 482  C C   . ASP A 0 68  . 41.068  19.561  -28.854 1.00 83.83 68  A 1 
ATOM 483  C CB  . ASP A 0 68  . 43.162  18.272  -28.584 1.00 83.83 68  A 1 
ATOM 484  O O   . ASP A 0 68  . 41.304  20.653  -28.312 1.00 83.83 68  A 1 
ATOM 485  C CG  . ASP A 0 68  . 44.273  17.383  -29.139 1.00 83.83 68  A 1 
ATOM 486  O OD1 . ASP A 0 68  . 43.928  16.401  -29.820 1.00 83.83 68  A 1 
ATOM 487  O OD2 . ASP A 0 68  . 45.439  17.631  -28.743 1.00 83.83 68  A 1 
ATOM 488  N N   . ALA A 0 69  . 39.901  18.946  -28.693 1.00 80.53 69  A 1 
ATOM 489  C CA  . ALA A 0 69  . 38.927  19.358  -27.693 1.00 80.53 69  A 1 
ATOM 490  C C   . ALA A 0 69  . 38.356  18.151  -26.957 1.00 80.53 69  A 1 
ATOM 491  C CB  . ALA A 0 69  . 37.829  20.192  -28.353 1.00 80.53 69  A 1 
ATOM 492  O O   . ALA A 0 69  . 37.990  17.149  -27.560 1.00 80.53 69  A 1 
ATOM 493  N N   . TRP A 0 70  . 38.208  18.272  -25.640 1.00 85.65 70  A 1 
ATOM 494  C CA  . TRP A 0 70  . 37.442  17.314  -24.850 1.00 85.65 70  A 1 
ATOM 495  C C   . TRP A 0 70  . 36.609  18.032  -23.798 1.00 85.65 70  A 1 
ATOM 496  C CB  . TRP A 0 70  . 38.356  16.242  -24.246 1.00 85.65 70  A 1 
ATOM 497  O O   . TRP A 0 70  . 36.953  19.124  -23.327 1.00 85.65 70  A 1 
ATOM 498  C CG  . TRP A 0 70  . 39.275  16.709  -23.159 1.00 85.65 70  A 1 
ATOM 499  C CD1 . TRP A 0 70  . 40.466  17.316  -23.353 1.00 85.65 70  A 1 
ATOM 500  C CD2 . TRP A 0 70  . 39.074  16.665  -21.713 1.00 85.65 70  A 1 
ATOM 501  C CE2 . TRP A 0 70  . 40.200  17.277  -21.086 1.00 85.65 70  A 1 
ATOM 502  C CE3 . TRP A 0 70  . 38.041  16.202  -20.867 1.00 85.65 70  A 1 
ATOM 503  N NE1 . TRP A 0 70  . 41.027  17.631  -22.132 1.00 85.65 70  A 1 
ATOM 504  C CH2 . TRP A 0 70  . 39.237  16.983  -18.883 1.00 85.65 70  A 1 
ATOM 505  C CZ2 . TRP A 0 70  . 40.285  17.450  -19.696 1.00 85.65 70  A 1 
ATOM 506  C CZ3 . TRP A 0 70  . 38.122  16.353  -19.468 1.00 85.65 70  A 1 
ATOM 507  N N   . GLY A 0 71  . 35.495  17.412  -23.428 1.00 82.03 71  A 1 
ATOM 508  C CA  . GLY A 0 71  . 34.587  17.969  -22.447 1.00 82.03 71  A 1 
ATOM 509  C C   . GLY A 0 71  . 33.811  16.929  -21.659 1.00 82.03 71  A 1 
ATOM 510  O O   . GLY A 0 71  . 33.740  15.746  -22.001 1.00 82.03 71  A 1 
ATOM 511  N N   . ARG A 0 72  . 33.262  17.412  -20.549 1.00 89.51 72  A 1 
ATOM 512  C CA  . ARG A 0 72  . 32.290  16.720  -19.719 1.00 89.51 72  A 1 
ATOM 513  C C   . ARG A 0 72  . 31.327  17.736  -19.127 1.00 89.51 72  A 1 
ATOM 514  C CB  . ARG A 0 72  . 33.015  15.926  -18.626 1.00 89.51 72  A 1 
ATOM 515  O O   . ARG A 0 72  . 31.791  18.736  -18.569 1.00 89.51 72  A 1 
ATOM 516  C CG  . ARG A 0 72  . 32.043  15.052  -17.826 1.00 89.51 72  A 1 
ATOM 517  C CD  . ARG A 0 72  . 32.803  14.261  -16.766 1.00 89.51 72  A 1 
ATOM 518  N NE  . ARG A 0 72  . 31.973  13.166  -16.260 1.00 89.51 72  A 1 
ATOM 519  N NH1 . ARG A 0 72  . 33.580  11.998  -15.141 1.00 89.51 72  A 1 
ATOM 520  N NH2 . ARG A 0 72  . 31.537  11.142  -15.335 1.00 89.51 72  A 1 
ATOM 521  C CZ  . ARG A 0 72  . 32.358  12.112  -15.582 1.00 89.51 72  A 1 
ATOM 522  N N   . ASP A 0 73  . 30.033  17.456  -19.185 1.00 84.60 73  A 1 
ATOM 523  C CA  . ASP A 0 73  . 29.048  18.128  -18.338 1.00 84.60 73  A 1 
ATOM 524  C C   . ASP A 0 73  . 28.431  17.123  -17.366 1.00 84.60 73  A 1 
ATOM 525  C CB  . ASP A 0 73  . 27.999  18.906  -19.155 1.00 84.60 73  A 1 
ATOM 526  O O   . ASP A 0 73  . 28.342  15.938  -17.668 1.00 84.60 73  A 1 
ATOM 527  C CG  . ASP A 0 73  . 27.408  20.074  -18.346 1.00 84.60 73  A 1 
ATOM 528  O OD1 . ASP A 0 73  . 27.737  20.190  -17.133 1.00 84.60 73  A 1 
ATOM 529  O OD2 . ASP A 0 73  . 26.809  20.994  -18.949 1.00 84.60 73  A 1 
ATOM 530  N N   . GLN A 0 74  . 28.087  17.579  -16.164 1.00 88.29 74  A 1 
ATOM 531  C CA  . GLN A 0 74  . 27.469  16.746  -15.137 1.00 88.29 74  A 1 
ATOM 532  C C   . GLN A 0 74  . 26.397  17.537  -14.397 1.00 88.29 74  A 1 
ATOM 533  C CB  . GLN A 0 74  . 28.484  16.192  -14.120 1.00 88.29 74  A 1 
ATOM 534  O O   . GLN A 0 74  . 26.727  18.331  -13.506 1.00 88.29 74  A 1 
ATOM 535  C CG  . GLN A 0 74  . 29.766  15.583  -14.694 1.00 88.29 74  A 1 
ATOM 536  C CD  . GLN A 0 74  . 30.344  14.579  -13.710 1.00 88.29 74  A 1 
ATOM 537  N NE2 . GLN A 0 74  . 29.923  13.342  -13.806 1.00 88.29 74  A 1 
ATOM 538  O OE1 . GLN A 0 74  . 31.151  14.870  -12.832 1.00 88.29 74  A 1 
ATOM 539  N N   . ASP A 0 75  . 25.132  17.279  -14.710 1.00 86.84 75  A 1 
ATOM 540  C CA  . ASP A 0 75  . 23.987  17.861  -14.016 1.00 86.84 75  A 1 
ATOM 541  C C   . ASP A 0 75  . 23.330  16.835  -13.078 1.00 86.84 75  A 1 
ATOM 542  C CB  . ASP A 0 75  . 23.000  18.510  -15.011 1.00 86.84 75  A 1 
ATOM 543  O O   . ASP A 0 75  . 23.262  15.636  -13.343 1.00 86.84 75  A 1 
ATOM 544  C CG  . ASP A 0 75  . 23.280  19.991  -15.335 1.00 86.84 75  A 1 
ATOM 545  O OD1 . ASP A 0 75  . 24.122  20.614  -14.645 1.00 86.84 75  A 1 
ATOM 546  O OD2 . ASP A 0 75  . 22.515  20.573  -16.138 1.00 86.84 75  A 1 
ATOM 547  N N   . LEU A 0 76  . 22.862  17.309  -11.923 1.00 90.76 76  A 1 
ATOM 548  C CA  . LEU A 0 76  . 22.187  16.510  -10.900 1.00 90.76 76  A 1 
ATOM 549  C C   . LEU A 0 76  . 21.099  17.347  -10.216 1.00 90.76 76  A 1 
ATOM 550  C CB  . LEU A 0 76  . 23.248  16.007  -9.895  1.00 90.76 76  A 1 
ATOM 551  O O   . LEU A 0 76  . 21.428  18.251  -9.444  1.00 90.76 76  A 1 
ATOM 552  C CG  . LEU A 0 76  . 22.691  15.232  -8.684  1.00 90.76 76  A 1 
ATOM 553  C CD1 . LEU A 0 76  . 22.103  13.875  -9.068  1.00 90.76 76  A 1 
ATOM 554  C CD2 . LEU A 0 76  . 23.807  14.981  -7.665  1.00 90.76 76  A 1 
ATOM 555  N N   . ASP A 0 77  . 19.825  17.003  -10.426 1.00 91.47 77  A 1 
ATOM 556  C CA  . ASP A 0 77  . 18.692  17.461  -9.607  1.00 91.47 77  A 1 
ATOM 557  C C   . ASP A 0 77  . 18.244  16.344  -8.659  1.00 91.47 77  A 1 
ATOM 558  C CB  . ASP A 0 77  . 17.500  17.971  -10.440 1.00 91.47 77  A 1 
ATOM 559  O O   . ASP A 0 77  . 18.007  15.203  -9.059  1.00 91.47 77  A 1 
ATOM 560  C CG  . ASP A 0 77  . 16.412  18.623  -9.553  1.00 91.47 77  A 1 
ATOM 561  O OD1 . ASP A 0 77  . 15.577  17.901  -8.947  1.00 91.47 77  A 1 
ATOM 562  O OD2 . ASP A 0 77  . 16.420  19.869  -9.434  1.00 91.47 77  A 1 
ATOM 563  N N   . ILE A 0 78  . 18.097  16.678  -7.380  1.00 93.34 78  A 1 
ATOM 564  C CA  . ILE A 0 78  . 17.430  15.828  -6.398  1.00 93.34 78  A 1 
ATOM 565  C C   . ILE A 0 78  . 16.358  16.654  -5.712  1.00 93.34 78  A 1 
ATOM 566  C CB  . ILE A 0 78  . 18.414  15.217  -5.378  1.00 93.34 78  A 1 
ATOM 567  O O   . ILE A 0 78  . 16.669  17.578  -4.961  1.00 93.34 78  A 1 
ATOM 568  C CG1 . ILE A 0 78  . 19.555  14.465  -6.099  1.00 93.34 78  A 1 
ATOM 569  C CG2 . ILE A 0 78  . 17.632  14.323  -4.390  1.00 93.34 78  A 1 
ATOM 570  C CD1 . ILE A 0 78  . 20.541  13.749  -5.169  1.00 93.34 78  A 1 
ATOM 571  N N   . SER A 0 79  . 15.106  16.251  -5.892  1.00 90.83 79  A 1 
ATOM 572  C CA  . SER A 0 79  . 13.936  16.862  -5.271  1.00 90.83 79  A 1 
ATOM 573  C C   . SER A 0 79  . 13.285  15.858  -4.319  1.00 90.83 79  A 1 
ATOM 574  C CB  . SER A 0 79  . 12.984  17.337  -6.372  1.00 90.83 79  A 1 
ATOM 575  O O   . SER A 0 79  . 12.669  14.888  -4.752  1.00 90.83 79  A 1 
ATOM 576  O OG  . SER A 0 79  . 13.508  18.484  -7.019  1.00 90.83 79  A 1 
ATOM 577  N N   . GLU A 0 80  . 13.414  16.071  -3.008  1.00 92.84 80  A 1 
ATOM 578  C CA  . GLU A 0 80  . 12.911  15.169  -1.964  1.00 92.84 80  A 1 
ATOM 579  C C   . GLU A 0 80  . 11.910  15.879  -1.045  1.00 92.84 80  A 1 
ATOM 580  C CB  . GLU A 0 80  . 14.084  14.550  -1.181  1.00 92.84 80  A 1 
ATOM 581  O O   . GLU A 0 80  . 12.126  17.005  -0.594  1.00 92.84 80  A 1 
ATOM 582  C CG  . GLU A 0 80  . 13.607  13.507  -0.156  1.00 92.84 80  A 1 
ATOM 583  C CD  . GLU A 0 80  . 14.766  12.751  0.511   1.00 92.84 80  A 1 
ATOM 584  O OE1 . GLU A 0 80  . 14.734  11.496  0.477   1.00 92.84 80  A 1 
ATOM 585  O OE2 . GLU A 0 80  . 15.634  13.416  1.117   1.00 92.84 80  A 1 
ATOM 586  N N   . SER A 0 81  . 10.803  15.210  -0.729  1.00 91.86 81  A 1 
ATOM 587  C CA  . SER A 0 81  . 9.766   15.717  0.161   1.00 91.86 81  A 1 
ATOM 588  C C   . SER A 0 81  . 9.215   14.633  1.083   1.00 91.86 81  A 1 
ATOM 589  C CB  . SER A 0 81  . 8.651   16.400  -0.636  1.00 91.86 81  A 1 
ATOM 590  O O   . SER A 0 81  . 9.090   13.465  0.722   1.00 91.86 81  A 1 
ATOM 591  O OG  . SER A 0 81  . 7.889   15.460  -1.363  1.00 91.86 81  A 1 
ATOM 592  N N   . TYR A 0 82  . 8.863   15.043  2.296   1.00 94.36 82  A 1 
ATOM 593  C CA  . TYR A 0 82  . 8.214   14.206  3.297   1.00 94.36 82  A 1 
ATOM 594  C C   . TYR A 0 82  . 7.143   15.022  4.008   1.00 94.36 82  A 1 
ATOM 595  C CB  . TYR A 0 82  . 9.255   13.685  4.298   1.00 94.36 82  A 1 
ATOM 596  O O   . TYR A 0 82  . 7.389   16.168  4.393   1.00 94.36 82  A 1 
ATOM 597  C CG  . TYR A 0 82  . 8.644   13.010  5.513   1.00 94.36 82  A 1 
ATOM 598  C CD1 . TYR A 0 82  . 8.515   13.714  6.727   1.00 94.36 82  A 1 
ATOM 599  C CD2 . TYR A 0 82  . 8.150   11.697  5.408   1.00 94.36 82  A 1 
ATOM 600  C CE1 . TYR A 0 82  . 7.906   13.100  7.841   1.00 94.36 82  A 1 
ATOM 601  C CE2 . TYR A 0 82  . 7.545   11.077  6.517   1.00 94.36 82  A 1 
ATOM 602  O OH  . TYR A 0 82  . 6.843   11.167  8.807   1.00 94.36 82  A 1 
ATOM 603  C CZ  . TYR A 0 82  . 7.424   11.776  7.737   1.00 94.36 82  A 1 
ATOM 604  N N   . GLY A 0 83  . 5.974   14.439  4.249   1.00 90.41 83  A 1 
ATOM 605  C CA  . GLY A 0 83  . 4.947   15.081  5.050   1.00 90.41 83  A 1 
ATOM 606  C C   . GLY A 0 83  . 4.158   14.119  5.917   1.00 90.41 83  A 1 
ATOM 607  O O   . GLY A 0 83  . 4.008   12.936  5.626   1.00 90.41 83  A 1 
ATOM 608  N N   . LYS A 0 84  . 3.664   14.653  7.033   1.00 92.41 84  A 1 
ATOM 609  C CA  . LYS A 0 84  . 2.849   13.927  8.001   1.00 92.41 84  A 1 
ATOM 610  C C   . LYS A 0 84  . 1.767   14.826  8.574   1.00 92.41 84  A 1 
ATOM 611  C CB  . LYS A 0 84  . 3.759   13.327  9.078   1.00 92.41 84  A 1 
ATOM 612  O O   . LYS A 0 84  . 2.058   15.888  9.130   1.00 92.41 84  A 1 
ATOM 613  C CG  . LYS A 0 84  . 2.964   12.563  10.146  1.00 92.41 84  A 1 
ATOM 614  C CD  . LYS A 0 84  . 3.900   11.653  10.943  1.00 92.41 84  A 1 
ATOM 615  C CE  . LYS A 0 84  . 3.102   10.841  11.964  1.00 92.41 84  A 1 
ATOM 616  N NZ  . LYS A 0 84  . 3.877   9.659   12.402  1.00 92.41 84  A 1 
ATOM 617  N N   . THR A 0 85  . 0.526   14.362  8.498   1.00 89.20 85  A 1 
ATOM 618  C CA  . THR A 0 85  . -0.664  15.017  9.043   1.00 89.20 85  A 1 
ATOM 619  C C   . THR A 0 85  . -1.348  14.112  10.057  1.00 89.20 85  A 1 
ATOM 620  C CB  . THR A 0 85  . -1.629  15.419  7.921   1.00 89.20 85  A 1 
ATOM 621  O O   . THR A 0 85  . -1.572  12.934  9.803   1.00 89.20 85  A 1 
ATOM 622  C CG2 . THR A 0 85  . -2.900  16.100  8.433   1.00 89.20 85  A 1 
ATOM 623  O OG1 . THR A 0 85  . -0.978  16.370  7.116   1.00 89.20 85  A 1 
ATOM 624  N N   . ASN A 0 86  . -1.708  14.682  11.208  1.00 89.66 86  A 1 
ATOM 625  C CA  . ASN A 0 86  . -2.572  14.054  12.206  1.00 89.66 86  A 1 
ATOM 626  C C   . ASN A 0 86  . -3.751  14.994  12.513  1.00 89.66 86  A 1 
ATOM 627  C CB  . ASN A 0 86  . -1.728  13.708  13.446  1.00 89.66 86  A 1 
ATOM 628  O O   . ASN A 0 86  . -3.562  16.157  12.915  1.00 89.66 86  A 1 
ATOM 629  C CG  . ASN A 0 86  . -2.503  12.899  14.476  1.00 89.66 86  A 1 
ATOM 630  N ND2 . ASN A 0 86  . -2.093  11.681  14.731  1.00 89.66 86  A 1 
ATOM 631  O OD1 . ASN A 0 86  . -3.443  13.373  15.096  1.00 89.66 86  A 1 
ATOM 632  N N   . ALA A 0 87  . -4.968  14.495  12.322  1.00 88.53 87  A 1 
ATOM 633  C CA  . ALA A 0 87  . -6.213  15.178  12.635  1.00 88.53 87  A 1 
ATOM 634  C C   . ALA A 0 87  . -7.103  14.270  13.489  1.00 88.53 87  A 1 
ATOM 635  C CB  . ALA A 0 87  . -6.895  15.605  11.331  1.00 88.53 87  A 1 
ATOM 636  O O   . ALA A 0 87  . -7.321  13.110  13.160  1.00 88.53 87  A 1 
ATOM 637  N N   . LYS A 0 88  . -7.634  14.810  14.588  1.00 90.55 88  A 1 
ATOM 638  C CA  . LYS A 0 88  . -8.577  14.118  15.471  1.00 90.55 88  A 1 
ATOM 639  C C   . LYS A 0 88  . -9.717  15.065  15.806  1.00 90.55 88  A 1 
ATOM 640  C CB  . LYS A 0 88  . -7.889  13.585  16.743  1.00 90.55 88  A 1 
ATOM 641  O O   . LYS A 0 88  . -9.461  16.240  16.077  1.00 90.55 88  A 1 
ATOM 642  C CG  . LYS A 0 88  . -6.702  12.677  16.392  1.00 90.55 88  A 1 
ATOM 643  C CD  . LYS A 0 88  . -6.097  11.961  17.600  1.00 90.55 88  A 1 
ATOM 644  C CE  . LYS A 0 88  . -4.878  11.186  17.089  1.00 90.55 88  A 1 
ATOM 645  N NZ  . LYS A 0 88  . -4.322  10.274  18.112  1.00 90.55 88  A 1 
ATOM 646  N N   . SER A 0 89  . -10.936 14.551  15.790  1.00 87.08 89  A 1 
ATOM 647  C CA  . SER A 0 89  . -12.143 15.229  16.247  1.00 87.08 89  A 1 
ATOM 648  C C   . SER A 0 89  . -12.878 14.326  17.224  1.00 87.08 89  A 1 
ATOM 649  C CB  . SER A 0 89  . -13.055 15.613  15.076  1.00 87.08 89  A 1 
ATOM 650  O O   . SER A 0 89  . -12.975 13.121  17.001  1.00 87.08 89  A 1 
ATOM 651  O OG  . SER A 0 89  . -13.392 14.493  14.285  1.00 87.08 89  A 1 
ATOM 652  N N   . TYR A 0 90  . -13.399 14.936  18.280  1.00 86.57 90  A 1 
ATOM 653  C CA  . TYR A 0 90  . -14.241 14.294  19.276  1.00 86.57 90  A 1 
ATOM 654  C C   . TYR A 0 90  . -15.466 15.186  19.457  1.00 86.57 90  A 1 
ATOM 655  C CB  . TYR A 0 90  . -13.470 14.131  20.596  1.00 86.57 90  A 1 
ATOM 656  O O   . TYR A 0 90  . -15.311 16.387  19.691  1.00 86.57 90  A 1 
ATOM 657  C CG  . TYR A 0 90  . -12.132 13.420  20.477  1.00 86.57 90  A 1 
ATOM 658  C CD1 . TYR A 0 90  . -12.086 12.014  20.471  1.00 86.57 90  A 1 
ATOM 659  C CD2 . TYR A 0 90  . -10.937 14.163  20.379  1.00 86.57 90  A 1 
ATOM 660  C CE1 . TYR A 0 90  . -10.850 11.347  20.377  1.00 86.57 90  A 1 
ATOM 661  C CE2 . TYR A 0 90  . -9.697  13.502  20.279  1.00 86.57 90  A 1 
ATOM 662  O OH  . TYR A 0 90  . -8.462  11.438  20.211  1.00 86.57 90  A 1 
ATOM 663  C CZ  . TYR A 0 90  . -9.654  12.091  20.285  1.00 86.57 90  A 1 
ATOM 664  N N   . ALA A 0 91  . -16.648 14.604  19.330  1.00 83.34 91  A 1 
ATOM 665  C CA  . ALA A 0 91  . -17.913 15.155  19.775  1.00 83.34 91  A 1 
ATOM 666  C C   . ALA A 0 91  . -18.486 14.188  20.816  1.00 83.34 91  A 1 
ATOM 667  C CB  . ALA A 0 91  . -18.836 15.356  18.569  1.00 83.34 91  A 1 
ATOM 668  O O   . ALA A 0 91  . -18.333 12.973  20.685  1.00 83.34 91  A 1 
ATOM 669  N N   . ALA A 0 92  . -19.077 14.736  21.869  1.00 80.68 92  A 1 
ATOM 670  C CA  . ALA A 0 92  . -19.751 13.976  22.905  1.00 80.68 92  A 1 
ATOM 671  C C   . ALA A 0 92  . -20.904 14.819  23.451  1.00 80.68 92  A 1 
ATOM 672  C CB  . ALA A 0 92  . -18.758 13.578  24.004  1.00 80.68 92  A 1 
ATOM 673  O O   . ALA A 0 92  . -20.750 16.027  23.651  1.00 80.68 92  A 1 
ATOM 674  N N   . GLU A 0 93  . -22.028 14.164  23.681  1.00 68.11 93  A 1 
ATOM 675  C CA  . GLU A 0 93  . -23.284 14.691  24.205  1.00 68.11 93  A 1 
ATOM 676  C C   . GLU A 0 93  . -23.702 13.746  25.345  1.00 68.11 93  A 1 
ATOM 677  C CB  . GLU A 0 93  . -24.323 14.768  23.064  1.00 68.11 93  A 1 
ATOM 678  O O   . GLU A 0 93  . -23.389 12.561  25.275  1.00 68.11 93  A 1 
ATOM 679  C CG  . GLU A 0 93  . -23.820 15.620  21.874  1.00 68.11 93  A 1 
ATOM 680  C CD  . GLU A 0 93  . -24.762 15.674  20.661  1.00 68.11 93  A 1 
ATOM 681  O OE1 . GLU A 0 93  . -24.697 16.702  19.943  1.00 68.11 93  A 1 
ATOM 682  O OE2 . GLU A 0 93  . -25.483 14.680  20.414  1.00 68.11 93  A 1 
ATOM 683  N N   . SER A 0 94  . -24.300 14.257  26.426  1.00 58.81 94  A 1 
ATOM 684  C CA  . SER A 0 94  . -24.640 13.507  27.657  1.00 58.81 94  A 1 
ATOM 685  C C   . SER A 0 94  . -25.534 14.377  28.570  1.00 58.81 94  A 1 
ATOM 686  C CB  . SER A 0 94  . -23.326 13.120  28.374  1.00 58.81 94  A 1 
ATOM 687  O O   . SER A 0 94  . -25.715 15.548  28.237  1.00 58.81 94  A 1 
ATOM 688  O OG  . SER A 0 94  . -22.841 14.149  29.228  1.00 58.81 94  A 1 
ATOM 689  N N   . TYR A 0 95  . -26.035 14.024  29.766  1.00 51.77 95  A 1 
ATOM 690  C CA  . TYR A 0 95  . -26.448 12.763  30.424  1.00 51.77 95  A 1 
ATOM 691  C C   . TYR A 0 95  . -27.560 13.224  31.391  1.00 51.77 95  A 1 
ATOM 692  C CB  . TYR A 0 95  . -25.292 12.065  31.223  1.00 51.77 95  A 1 
ATOM 693  O O   . TYR A 0 95  . -27.239 13.930  32.351  1.00 51.77 95  A 1 
ATOM 694  C CG  . TYR A 0 95  . -25.608 10.938  32.228  1.00 51.77 95  A 1 
ATOM 695  C CD1 . TYR A 0 95  . -26.093 11.241  33.517  1.00 51.77 95  A 1 
ATOM 696  C CD2 . TYR A 0 95  . -25.355 9.580   31.914  1.00 51.77 95  A 1 
ATOM 697  C CE1 . TYR A 0 95  . -26.429 10.217  34.424  1.00 51.77 95  A 1 
ATOM 698  C CE2 . TYR A 0 95  . -25.731 8.545   32.808  1.00 51.77 95  A 1 
ATOM 699  O OH  . TYR A 0 95  . -26.761 7.898   34.912  1.00 51.77 95  A 1 
ATOM 700  C CZ  . TYR A 0 95  . -26.314 8.862   34.055  1.00 51.77 95  A 1 
ATOM 701  N N   . ASP A 0 96  . -28.838 12.906  31.151  1.00 68.30 96  A 1 
ATOM 702  C CA  . ASP A 0 96  . -29.955 13.435  31.956  1.00 68.30 96  A 1 
ATOM 703  C C   . ASP A 0 96  . -30.543 12.412  32.955  1.00 68.30 96  A 1 
ATOM 704  C CB  . ASP A 0 96  . -31.025 14.042  31.032  1.00 68.30 96  A 1 
ATOM 705  O O   . ASP A 0 96  . -30.863 11.277  32.608  1.00 68.30 96  A 1 
ATOM 706  C CG  . ASP A 0 96  . -30.567 15.336  30.336  1.00 68.30 96  A 1 
ATOM 707  O OD1 . ASP A 0 96  . -29.769 16.090  30.945  1.00 68.30 96  A 1 
ATOM 708  O OD2 . ASP A 0 96  . -31.072 15.614  29.226  1.00 68.30 96  A 1 
ATOM 709  N N   . GLU A 0 97  . -30.711 12.817  34.221  1.00 68.56 97  A 1 
ATOM 710  C CA  . GLU A 0 97  . -31.453 12.081  35.263  1.00 68.56 97  A 1 
ATOM 711  C C   . GLU A 0 97  . -32.590 12.937  35.807  1.00 68.56 97  A 1 
ATOM 712  C CB  . GLU A 0 97  . -30.571 11.682  36.469  1.00 68.56 97  A 1 
ATOM 713  O O   . GLU A 0 97  . -32.389 14.112  36.124  1.00 68.56 97  A 1 
ATOM 714  C CG  . GLU A 0 97  . -29.602 10.563  36.111  1.00 68.56 97  A 1 
ATOM 715  C CD  . GLU A 0 97  . -28.894 9.865   37.284  1.00 68.56 97  A 1 
ATOM 716  O OE1 . GLU A 0 97  . -28.057 8.969   37.007  1.00 68.56 97  A 1 
ATOM 717  O OE2 . GLU A 0 97  . -29.343 9.937   38.452  1.00 68.56 97  A 1 
ATOM 718  N N   . TRP A 0 98  . -33.759 12.333  35.999  1.00 76.44 98  A 1 
ATOM 719  C CA  . TRP A 0 98  . -34.897 12.990  36.625  1.00 76.44 98  A 1 
ATOM 720  C C   . TRP A 0 98  . -35.662 12.041  37.553  1.00 76.44 98  A 1 
ATOM 721  C CB  . TRP A 0 98  . -35.771 13.637  35.543  1.00 76.44 98  A 1 
ATOM 722  O O   . TRP A 0 98  . -35.835 10.856  37.278  1.00 76.44 98  A 1 
ATOM 723  C CG  . TRP A 0 98  . -36.228 12.747  34.427  1.00 76.44 98  A 1 
ATOM 724  C CD1 . TRP A 0 98  . -35.538 12.466  33.297  1.00 76.44 98  A 1 
ATOM 725  C CD2 . TRP A 0 98  . -37.481 12.012  34.319  1.00 76.44 98  A 1 
ATOM 726  C CE2 . TRP A 0 98  . -37.499 11.322  33.070  1.00 76.44 98  A 1 
ATOM 727  C CE3 . TRP A 0 98  . -38.605 11.859  35.159  1.00 76.44 98  A 1 
ATOM 728  N NE1 . TRP A 0 98  . -36.281 11.622  32.494  1.00 76.44 98  A 1 
ATOM 729  C CH2 . TRP A 0 98  . -39.684 10.388  33.533  1.00 76.44 98  A 1 
ATOM 730  C CZ2 . TRP A 0 98  . -38.582 10.524  32.670  1.00 76.44 98  A 1 
ATOM 731  C CZ3 . TRP A 0 98  . -39.693 11.060  34.769  1.00 76.44 98  A 1 
ATOM 732  N N   . ASP A 0 99  . -36.105 12.596  38.678  1.00 77.59 99  A 1 
ATOM 733  C CA  . ASP A 0 99  . -36.931 11.963  39.705  1.00 77.59 99  A 1 
ATOM 734  C C   . ASP A 0 99  . -38.045 12.958  40.043  1.00 77.59 99  A 1 
ATOM 735  C CB  . ASP A 0 99  . -36.060 11.636  40.935  1.00 77.59 99  A 1 
ATOM 736  O O   . ASP A 0 99  . -37.771 14.131  40.314  1.00 77.59 99  A 1 
ATOM 737  C CG  . ASP A 0 99  . -36.771 10.835  42.038  1.00 77.59 99  A 1 
ATOM 738  O OD1 . ASP A 0 99  . -37.959 10.491  41.864  1.00 77.59 99  A 1 
ATOM 739  O OD2 . ASP A 0 99  . -36.095 10.556  43.057  1.00 77.59 99  A 1 
ATOM 740  N N   . ASN A 0 100 . -39.293 12.516  39.961  1.00 74.24 100 A 1 
ATOM 741  C CA  . ASN A 0 100 . -40.482 13.299  40.248  1.00 74.24 100 A 1 
ATOM 742  C C   . ASN A 0 100 . -41.396 12.487  41.160  1.00 74.24 100 A 1 
ATOM 743  C CB  . ASN A 0 100 . -41.180 13.698  38.942  1.00 74.24 100 A 1 
ATOM 744  O O   . ASN A 0 100 . -42.063 11.550  40.715  1.00 74.24 100 A 1 
ATOM 745  C CG  . ASN A 0 100 . -42.388 14.562  39.252  1.00 74.24 100 A 1 
ATOM 746  N ND2 . ASN A 0 100 . -43.585 14.034  39.163  1.00 74.24 100 A 1 
ATOM 747  O OD1 . ASN A 0 100 . -42.254 15.713  39.623  1.00 74.24 100 A 1 
ATOM 748  N N   . LYS A 0 101 . -41.425 12.878  42.432  1.00 74.79 101 A 1 
ATOM 749  C CA  . LYS A 0 101 . -42.202 12.222  43.477  1.00 74.79 101 A 1 
ATOM 750  C C   . LYS A 0 101 . -43.300 13.151  43.974  1.00 74.79 101 A 1 
ATOM 751  C CB  . LYS A 0 101 . -41.231 11.784  44.575  1.00 74.79 101 A 1 
ATOM 752  O O   . LYS A 0 101 . -42.996 14.182  44.572  1.00 74.79 101 A 1 
ATOM 753  C CG  . LYS A 0 101 . -41.902 10.824  45.561  1.00 74.79 101 A 1 
ATOM 754  C CD  . LYS A 0 101 . -40.836 10.285  46.520  1.00 74.79 101 A 1 
ATOM 755  C CE  . LYS A 0 101 . -41.280 8.998   47.208  1.00 74.79 101 A 1 
ATOM 756  N NZ  . LYS A 0 101 . -42.342 9.242   48.192  1.00 74.79 101 A 1 
ATOM 757  N N   . ASP A 0 102 . -44.541 12.751  43.740  1.00 67.86 102 A 1 
ATOM 758  C CA  . ASP A 0 102 . -45.745 13.351  44.301  1.00 67.86 102 A 1 
ATOM 759  C C   . ASP A 0 102 . -46.161 12.522  45.529  1.00 67.86 102 A 1 
ATOM 760  C CB  . ASP A 0 102 . -46.851 13.446  43.222  1.00 67.86 102 A 1 
ATOM 761  O O   . ASP A 0 102 . -46.359 11.311  45.455  1.00 67.86 102 A 1 
ATOM 762  C CG  . ASP A 0 102 . -47.376 14.873  43.013  1.00 67.86 102 A 1 
ATOM 763  O OD1 . ASP A 0 102 . -47.325 15.661  43.985  1.00 67.86 102 A 1 
ATOM 764  O OD2 . ASP A 0 102 . -47.734 15.203  41.857  1.00 67.86 102 A 1 
ATOM 765  N N   . ASP A 0 103 . -46.191 13.160  46.697  1.00 71.38 103 A 1 
ATOM 766  C CA  . ASP A 0 103 . -46.528 12.552  47.998  1.00 71.38 103 A 1 
ATOM 767  C C   . ASP A 0 103 . -47.718 13.301  48.638  1.00 71.38 103 A 1 
ATOM 768  C CB  . ASP A 0 103 . -45.287 12.553  48.932  1.00 71.38 103 A 1 
ATOM 769  O O   . ASP A 0 103 . -47.784 13.464  49.871  1.00 71.38 103 A 1 
ATOM 770  C CG  . ASP A 0 103 . -44.350 11.348  48.878  1.00 71.38 103 A 1 
ATOM 771  O OD1 . ASP A 0 103 . -44.769 10.195  48.626  1.00 71.38 103 A 1 
ATOM 772  O OD2 . ASP A 0 103 . -43.177 11.487  49.311  1.00 71.38 103 A 1 
ATOM 773  N N   . ASP A 0 104 . -48.621 13.841  47.817  1.00 72.76 104 A 1 
ATOM 774  C CA  . ASP A 0 104 . -49.598 14.825  48.248  1.00 72.76 104 A 1 
ATOM 775  C C   . ASP A 0 104 . -50.709 14.176  49.099  1.00 72.76 104 A 1 
ATOM 776  C CB  . ASP A 0 104 . -50.064 15.736  47.076  1.00 72.76 104 A 1 
ATOM 777  O O   . ASP A 0 104 . -51.313 13.129  48.843  1.00 72.76 104 A 1 
ATOM 778  C CG  . ASP A 0 104 . -49.593 17.200  47.146  1.00 72.76 104 A 1 
ATOM 779  O OD1 . ASP A 0 104 . -48.752 17.527  48.023  1.00 72.76 104 A 1 
ATOM 780  O OD2 . ASP A 0 104 . -50.190 18.053  46.446  1.00 72.76 104 A 1 
ATOM 781  N N   . LYS A 0 105 . -50.934 14.792  50.263  1.00 65.71 105 A 1 
ATOM 782  C CA  . LYS A 0 105 . -51.814 14.269  51.317  1.00 65.71 105 A 1 
ATOM 783  C C   . LYS A 0 105 . -52.949 15.226  51.569  1.00 65.71 105 A 1 
ATOM 784  C CB  . LYS A 0 105 . -51.016 13.952  52.582  1.00 65.71 105 A 1 
ATOM 785  O O   . LYS A 0 105 . -52.884 16.088  52.452  1.00 65.71 105 A 1 
ATOM 786  C CG  . LYS A 0 105 . -50.358 12.585  52.420  1.00 65.71 105 A 1 
ATOM 787  C CD  . LYS A 0 105 . -49.340 12.337  53.527  1.00 65.71 105 A 1 
ATOM 788  C CE  . LYS A 0 105 . -48.740 10.970  53.218  1.00 65.71 105 A 1 
ATOM 789  N NZ  . LYS A 0 105 . -47.325 10.871  53.618  1.00 65.71 105 A 1 
ATOM 790  N N   . TRP A 0 106 . -54.039 15.021  50.847  1.00 65.12 106 A 1 
ATOM 791  C CA  . TRP A 0 106 . -55.260 15.782  51.036  1.00 65.12 106 A 1 
ATOM 792  C C   . TRP A 0 106 . -56.170 15.124  52.088  1.00 65.12 106 A 1 
ATOM 793  C CB  . TRP A 0 106 . -55.898 16.058  49.675  1.00 65.12 106 A 1 
ATOM 794  O O   . TRP A 0 106 . -56.829 14.103  51.890  1.00 65.12 106 A 1 
ATOM 795  C CG  . TRP A 0 106 . -56.131 14.870  48.802  1.00 65.12 106 A 1 
ATOM 796  C CD1 . TRP A 0 106 . -55.251 14.341  47.919  1.00 65.12 106 A 1 
ATOM 797  C CD2 . TRP A 0 106 . -57.348 14.077  48.677  1.00 65.12 106 A 1 
ATOM 798  C CE2 . TRP A 0 106 . -57.141 13.090  47.668  1.00 65.12 106 A 1 
ATOM 799  C CE3 . TRP A 0 106 . -58.613 14.113  49.310  1.00 65.12 106 A 1 
ATOM 800  N NE1 . TRP A 0 106 . -55.837 13.284  47.258  1.00 65.12 106 A 1 
ATOM 801  C CH2 . TRP A 0 106 . -59.404 12.253  47.943  1.00 65.12 106 A 1 
ATOM 802  C CZ2 . TRP A 0 106 . -58.153 12.190  47.299  1.00 65.12 106 A 1 
ATOM 803  C CZ3 . TRP A 0 106 . -59.632 13.208  48.952  1.00 65.12 106 A 1 
ATOM 804  N N   . GLY A 0 107 . -56.233 15.752  53.263  1.00 56.27 107 A 1 
ATOM 805  C CA  . GLY A 0 107 . -57.266 15.470  54.260  1.00 56.27 107 A 1 
ATOM 806  C C   . GLY A 0 107 . -58.515 16.314  54.007  1.00 56.27 107 A 1 
ATOM 807  O O   . GLY A 0 107 . -58.421 17.537  53.882  1.00 56.27 107 A 1 
ATOM 808  N N   . ALA A 0 108 . -59.698 15.698  54.018  1.00 53.86 108 A 1 
ATOM 809  C CA  . ALA A 0 108 . -60.947 16.459  54.071  1.00 53.86 108 A 1 
ATOM 810  C C   . ALA A 0 108 . -61.044 17.224  55.416  1.00 53.86 108 A 1 
ATOM 811  C CB  . ALA A 0 108 . -62.125 15.512  53.813  1.00 53.86 108 A 1 
ATOM 812  O O   . ALA A 0 108 . -60.797 16.663  56.485  1.00 53.86 108 A 1 
ATOM 813  N N   . GLN A 0 109 . -61.363 18.525  55.368  1.00 48.87 109 A 1 
ATOM 814  C CA  . GLN A 0 109 . -61.287 19.457  56.512  1.00 48.87 109 A 1 
ATOM 815  C C   . GLN A 0 109 . -62.259 19.146  57.672  1.00 48.87 109 A 1 
ATOM 816  C CB  . GLN A 0 109 . -61.660 20.878  56.043  1.00 48.87 109 A 1 
ATOM 817  O O   . GLN A 0 109 . -63.398 18.773  57.411  1.00 48.87 109 A 1 
ATOM 818  C CG  . GLN A 0 109 . -60.788 21.517  54.957  1.00 48.87 109 A 1 
ATOM 819  C CD  . GLN A 0 109 . -61.367 22.881  54.581  1.00 48.87 109 A 1 
ATOM 820  N NE2 . GLN A 0 109 . -60.854 23.969  55.113  1.00 48.87 109 A 1 
ATOM 821  O OE1 . GLN A 0 109 . -62.330 23.000  53.847  1.00 48.87 109 A 1 
ATOM 822  N N   . ALA A 0 110 . -61.874 19.475  58.923  1.00 45.80 110 A 1 
ATOM 823  C CA  . ALA A 0 110 . -62.706 20.155  59.953  1.00 45.80 110 A 1 
ATOM 824  C C   . ALA A 0 110 . -61.953 20.341  61.305  1.00 45.80 110 A 1 
ATOM 825  C CB  . ALA A 0 110 . -64.040 19.431  60.189  1.00 45.80 110 A 1 
ATOM 826  O O   . ALA A 0 110 . -60.865 19.805  61.493  1.00 45.80 110 A 1 
ATOM 827  N N   . TRP A 0 111 . -62.499 21.153  62.226  1.00 35.51 111 A 1 
ATOM 828  C CA  . TRP A 0 111 . -61.808 21.718  63.411  1.00 35.51 111 A 1 
ATOM 829  C C   . TRP A 0 111 . -61.988 20.939  64.740  1.00 35.51 111 A 1 
ATOM 830  C CB  . TRP A 0 111 . -62.350 23.143  63.661  1.00 35.51 111 A 1 
ATOM 831  O O   . TRP A 0 111 . -63.053 20.378  64.977  1.00 35.51 111 A 1 
ATOM 832  C CG  . TRP A 0 111 . -62.108 24.245  62.667  1.00 35.51 111 A 1 
ATOM 833  C CD1 . TRP A 0 111 . -61.732 24.129  61.372  1.00 35.51 111 A 1 
ATOM 834  C CD2 . TRP A 0 111 . -62.222 25.684  62.914  1.00 35.51 111 A 1 
ATOM 835  C CE2 . TRP A 0 111 . -61.885 26.382  61.716  1.00 35.51 111 A 1 
ATOM 836  C CE3 . TRP A 0 111 . -62.558 26.470  64.039  1.00 35.51 111 A 1 
ATOM 837  N NE1 . TRP A 0 111 . -61.615 25.384  60.805  1.00 35.51 111 A 1 
ATOM 838  C CH2 . TRP A 0 111 . -62.196 28.534  62.780  1.00 35.51 111 A 1 
ATOM 839  C CZ2 . TRP A 0 111 . -61.868 27.783  61.638  1.00 35.51 111 A 1 
ATOM 840  C CZ3 . TRP A 0 111 . -62.543 27.878  63.975  1.00 35.51 111 A 1 
ATOM 841  N N   . GLY A 0 112 . -61.022 21.083  65.673  1.00 41.15 112 A 1 
ATOM 842  C CA  . GLY A 0 112 . -61.275 21.097  67.136  1.00 41.15 112 A 1 
ATOM 843  C C   . GLY A 0 112 . -60.450 20.146  68.032  1.00 41.15 112 A 1 
ATOM 844  O O   . GLY A 0 112 . -60.639 18.935  67.963  1.00 41.15 112 A 1 
ATOM 845  N N   . LYS A 0 113 . -59.593 20.691  68.925  1.00 44.07 113 A 1 
ATOM 846  C CA  . LYS A 0 113 . -59.082 20.016  70.148  1.00 44.07 113 A 1 
ATOM 847  C C   . LYS A 0 113 . -58.419 20.999  71.135  1.00 44.07 113 A 1 
ATOM 848  C CB  . LYS A 0 113 . -58.097 18.877  69.785  1.00 44.07 113 A 1 
ATOM 849  O O   . LYS A 0 113 . -57.285 21.424  70.923  1.00 44.07 113 A 1 
ATOM 850  C CG  . LYS A 0 113 . -57.896 17.873  70.939  1.00 44.07 113 A 1 
ATOM 851  C CD  . LYS A 0 113 . -57.433 16.504  70.398  1.00 44.07 113 A 1 
ATOM 852  C CE  . LYS A 0 113 . -57.510 15.406  71.472  1.00 44.07 113 A 1 
ATOM 853  N NZ  . LYS A 0 113 . -57.708 14.057  70.874  1.00 44.07 113 A 1 
ATOM 854  N N   . ASP A 0 114 . -59.105 21.326  72.222  1.00 40.56 114 A 1 
ATOM 855  C CA  . ASP A 0 114 . -58.612 22.052  73.397  1.00 40.56 114 A 1 
ATOM 856  C C   . ASP A 0 114 . -58.186 21.088  74.529  1.00 40.56 114 A 1 
ATOM 857  C CB  . ASP A 0 114 . -59.643 23.117  73.841  1.00 40.56 114 A 1 
ATOM 858  O O   . ASP A 0 114 . -58.545 19.911  74.541  1.00 40.56 114 A 1 
ATOM 859  C CG  . ASP A 0 114 . -61.109 22.659  73.991  1.00 40.56 114 A 1 
ATOM 860  O OD1 . ASP A 0 114 . -61.464 21.582  73.457  1.00 40.56 114 A 1 
ATOM 861  O OD2 . ASP A 0 114 . -61.881 23.456  74.560  1.00 40.56 114 A 1 
ATOM 862  N N   . ARG A 0 115 . -57.324 21.551  75.450  1.00 41.99 115 A 1 
ATOM 863  C CA  . ARG A 0 115 . -56.848 20.772  76.613  1.00 41.99 115 A 1 
ATOM 864  C C   . ARG A 0 115 . -56.538 21.686  77.795  1.00 41.99 115 A 1 
ATOM 865  C CB  . ARG A 0 115 . -55.609 19.913  76.262  1.00 41.99 115 A 1 
ATOM 866  O O   . ARG A 0 115 . -55.452 22.263  77.874  1.00 41.99 115 A 1 
ATOM 867  C CG  . ARG A 0 115 . -55.969 18.446  75.977  1.00 41.99 115 A 1 
ATOM 868  C CD  . ARG A 0 115 . -54.724 17.576  75.754  1.00 41.99 115 A 1 
ATOM 869  N NE  . ARG A 0 115 . -53.943 17.374  76.992  1.00 41.99 115 A 1 
ATOM 870  N NH1 . ARG A 0 115 . -52.212 16.183  76.069  1.00 41.99 115 A 1 
ATOM 871  N NH2 . ARG A 0 115 . -52.238 16.566  78.269  1.00 41.99 115 A 1 
ATOM 872  C CZ  . ARG A 0 115 . -52.805 16.712  77.104  1.00 41.99 115 A 1 
ATOM 873  N N   . ASP A 0 116 . -57.453 21.731  78.752  1.00 45.58 116 A 1 
ATOM 874  C CA  . ASP A 0 116 . -57.282 22.499  79.982  1.00 45.58 116 A 1 
ATOM 875  C C   . ASP A 0 116 . -56.342 21.786  80.966  1.00 45.58 116 A 1 
ATOM 876  C CB  . ASP A 0 116 . -58.652 22.787  80.612  1.00 45.58 116 A 1 
ATOM 877  O O   . ASP A 0 116 . -56.611 20.683  81.444  1.00 45.58 116 A 1 
ATOM 878  C CG  . ASP A 0 116 . -59.494 23.775  79.797  1.00 45.58 116 A 1 
ATOM 879  O OD1 . ASP A 0 116 . -58.889 24.534  79.006  1.00 45.58 116 A 1 
ATOM 880  O OD2 . ASP A 0 116 . -60.717 23.798  80.042  1.00 45.58 116 A 1 
ATOM 881  N N   . VAL A 0 117 . -55.217 22.428  81.297  1.00 41.15 117 A 1 
ATOM 882  C CA  . VAL A 0 117 . -54.275 21.960  82.327  1.00 41.15 117 A 1 
ATOM 883  C C   . VAL A 0 117 . -54.233 22.973  83.466  1.00 41.15 117 A 1 
ATOM 884  C CB  . VAL A 0 117 . -52.873 21.680  81.748  1.00 41.15 117 A 1 
ATOM 885  O O   . VAL A 0 117 . -53.630 24.040  83.350  1.00 41.15 117 A 1 
ATOM 886  C CG1 . VAL A 0 117 . -51.899 21.210  82.841  1.00 41.15 117 A 1 
ATOM 887  C CG2 . VAL A 0 117 . -52.920 20.580  80.677  1.00 41.15 117 A 1 
ATOM 888  N N   . TYR A 0 118 . -54.852 22.628  84.594  1.00 34.23 118 A 1 
ATOM 889  C CA  . TYR A 0 118 . -54.905 23.489  85.775  1.00 34.23 118 A 1 
ATOM 890  C C   . TYR A 0 118 . -53.755 23.197  86.757  1.00 34.23 118 A 1 
ATOM 891  C CB  . TYR A 0 118 . -56.289 23.354  86.430  1.00 34.23 118 A 1 
ATOM 892  O O   . TYR A 0 118 . -53.703 22.130  87.365  1.00 34.23 118 A 1 
ATOM 893  C CG  . TYR A 0 118 . -56.563 24.370  87.525  1.00 34.23 118 A 1 
ATOM 894  C CD1 . TYR A 0 118 . -56.350 24.033  88.876  1.00 34.23 118 A 1 
ATOM 895  C CD2 . TYR A 0 118 . -57.051 25.649  87.189  1.00 34.23 118 A 1 
ATOM 896  C CE1 . TYR A 0 118 . -56.634 24.967  89.892  1.00 34.23 118 A 1 
ATOM 897  C CE2 . TYR A 0 118 . -57.329 26.588  88.201  1.00 34.23 118 A 1 
ATOM 898  O OH  . TYR A 0 118 . -57.408 27.150  90.530  1.00 34.23 118 A 1 
ATOM 899  C CZ  . TYR A 0 118 . -57.128 26.247  89.554  1.00 34.23 118 A 1 
ATOM 900  N N   . GLY A 0 119 . -52.883 24.188  86.981  1.00 35.59 119 A 1 
ATOM 901  C CA  . GLY A 0 119 . -52.195 24.352  88.271  1.00 35.59 119 A 1 
ATOM 902  C C   . GLY A 0 119 . -50.774 23.794  88.469  1.00 35.59 119 A 1 
ATOM 903  O O   . GLY A 0 119 . -50.561 23.095  89.452  1.00 35.59 119 A 1 
ATOM 904  N N   . ALA A 0 120 . -49.784 24.184  87.649  1.00 36.99 120 A 1 
ATOM 905  C CA  . ALA A 0 120 . -48.400 24.450  88.110  1.00 36.99 120 A 1 
ATOM 906  C C   . ALA A 0 120 . -47.547 25.139  87.020  1.00 36.99 120 A 1 
ATOM 907  C CB  . ALA A 0 120 . -47.681 23.175  88.579  1.00 36.99 120 A 1 
ATOM 908  O O   . ALA A 0 120 . -47.440 24.663  85.896  1.00 36.99 120 A 1 
ATOM 909  N N   . SER A 0 121 . -46.919 26.258  87.376  1.00 37.83 121 A 1 
ATOM 910  C CA  . SER A 0 121 . -46.138 27.181  86.534  1.00 37.83 121 A 1 
ATOM 911  C C   . SER A 0 121 . -45.143 26.575  85.521  1.00 37.83 121 A 1 
ATOM 912  C CB  . SER A 0 121 . -45.340 28.079  87.484  1.00 37.83 121 A 1 
ATOM 913  O O   . SER A 0 121 . -44.136 25.977  85.896  1.00 37.83 121 A 1 
ATOM 914  O OG  . SER A 0 121 . -44.615 27.271  88.395  1.00 37.83 121 A 1 
ATOM 915  N N   . SER A 0 122 . -45.383 26.887  84.244  1.00 31.59 122 A 1 
ATOM 916  C CA  . SER A 0 122 . -44.422 27.147  83.154  1.00 31.59 122 A 1 
ATOM 917  C C   . SER A 0 122 . -42.912 26.939  83.406  1.00 31.59 122 A 1 
ATOM 918  C CB  . SER A 0 122 . -44.617 28.617  82.731  1.00 31.59 122 A 1 
ATOM 919  O O   . SER A 0 122 . -42.265 27.806  83.995  1.00 31.59 122 A 1 
ATOM 920  O OG  . SER A 0 122 . -44.397 29.483  83.832  1.00 31.59 122 A 1 
ATOM 921  N N   . TYR A 0 123 . -42.316 25.922  82.768  1.00 30.01 123 A 1 
ATOM 922  C CA  . TYR A 0 123 . -41.021 26.067  82.075  1.00 30.01 123 A 1 
ATOM 923  C C   . TYR A 0 123 . -40.814 24.956  81.021  1.00 30.01 123 A 1 
ATOM 924  C CB  . TYR A 0 123 . -39.826 26.125  83.056  1.00 30.01 123 A 1 
ATOM 925  O O   . TYR A 0 123 . -40.794 23.777  81.353  1.00 30.01 123 A 1 
ATOM 926  C CG  . TYR A 0 123 . -38.865 27.271  82.765  1.00 30.01 123 A 1 
ATOM 927  C CD1 . TYR A 0 123 . -37.726 27.072  81.958  1.00 30.01 123 A 1 
ATOM 928  C CD2 . TYR A 0 123 . -39.121 28.552  83.297  1.00 30.01 123 A 1 
ATOM 929  C CE1 . TYR A 0 123 . -36.854 28.147  81.687  1.00 30.01 123 A 1 
ATOM 930  C CE2 . TYR A 0 123 . -38.258 29.630  83.024  1.00 30.01 123 A 1 
ATOM 931  O OH  . TYR A 0 123 . -36.276 30.461  81.952  1.00 30.01 123 A 1 
ATOM 932  C CZ  . TYR A 0 123 . -37.118 29.428  82.217  1.00 30.01 123 A 1 
ATOM 933  N N   . GLY A 0 124 . -40.619 25.346  79.755  1.00 35.00 124 A 1 
ATOM 934  C CA  . GLY A 0 124 . -39.948 24.538  78.724  1.00 35.00 124 A 1 
ATOM 935  C C   . GLY A 0 124 . -40.650 23.294  78.152  1.00 35.00 124 A 1 
ATOM 936  O O   . GLY A 0 124 . -40.266 22.177  78.488  1.00 35.00 124 A 1 
ATOM 937  N N   . LYS A 0 125 . -41.543 23.483  77.164  1.00 37.44 125 A 1 
ATOM 938  C CA  . LYS A 0 125 . -41.566 22.702  75.899  1.00 37.44 125 A 1 
ATOM 939  C C   . LYS A 0 125 . -42.564 23.290  74.888  1.00 37.44 125 A 1 
ATOM 940  C CB  . LYS A 0 125 . -41.796 21.182  76.122  1.00 37.44 125 A 1 
ATOM 941  O O   . LYS A 0 125 . -43.681 22.809  74.737  1.00 37.44 125 A 1 
ATOM 942  C CG  . LYS A 0 125 . -40.487 20.413  75.868  1.00 37.44 125 A 1 
ATOM 943  C CD  . LYS A 0 125 . -40.637 18.909  76.112  1.00 37.44 125 A 1 
ATOM 944  C CE  . LYS A 0 125 . -39.268 18.242  75.936  1.00 37.44 125 A 1 
ATOM 945  N NZ  . LYS A 0 125 . -39.370 16.763  75.950  1.00 37.44 125 A 1 
ATOM 946  N N   . ALA A 0 126 . -42.127 24.329  74.181  1.00 35.54 126 A 1 
ATOM 947  C CA  . ALA A 0 126 . -42.683 24.663  72.875  1.00 35.54 126 A 1 
ATOM 948  C C   . ALA A 0 126 . -41.844 23.936  71.815  1.00 35.54 126 A 1 
ATOM 949  C CB  . ALA A 0 126 . -42.676 26.185  72.687  1.00 35.54 126 A 1 
ATOM 950  O O   . ALA A 0 126 . -40.622 24.065  71.810  1.00 35.54 126 A 1 
ATOM 951  N N   . ALA A 0 127 . -42.500 23.168  70.951  1.00 32.44 127 A 1 
ATOM 952  C CA  . ALA A 0 127 . -41.942 22.677  69.697  1.00 32.44 127 A 1 
ATOM 953  C C   . ALA A 0 127 . -42.956 23.064  68.619  1.00 32.44 127 A 1 
ATOM 954  C CB  . ALA A 0 127 . -41.672 21.169  69.798  1.00 32.44 127 A 1 
ATOM 955  O O   . ALA A 0 127 . -43.945 22.366  68.405  1.00 32.44 127 A 1 
ATOM 956  N N   . SER A 0 128 . -42.777 24.260  68.063  1.00 41.76 128 A 1 
ATOM 957  C CA  . SER A 0 128 . -43.588 24.771  66.962  1.00 41.76 128 A 1 
ATOM 958  C C   . SER A 0 128 . -43.338 23.948  65.702  1.00 41.76 128 A 1 
ATOM 959  C CB  . SER A 0 128 . -43.267 26.249  66.708  1.00 41.76 128 A 1 
ATOM 960  O O   . SER A 0 128 . -42.209 23.545  65.437  1.00 41.76 128 A 1 
ATOM 961  O OG  . SER A 0 128 . -41.869 26.472  66.744  1.00 41.76 128 A 1 
ATOM 962  N N   . ALA A 0 129 . -44.405 23.714  64.942  1.00 32.76 129 A 1 
ATOM 963  C CA  . ALA A 0 129 . -44.326 23.175  63.592  1.00 32.76 129 A 1 
ATOM 964  C C   . ALA A 0 129 . -43.768 24.217  62.599  1.00 32.76 129 A 1 
ATOM 965  C CB  . ALA A 0 129 . -45.737 22.707  63.207  1.00 32.76 129 A 1 
ATOM 966  O O   . ALA A 0 129 . -43.645 25.391  62.951  1.00 32.76 129 A 1 
ATOM 967  N N   . ALA A 0 130 . -43.564 23.753  61.360  1.00 34.26 130 A 1 
ATOM 968  C CA  . ALA A 0 130 . -42.970 24.427  60.201  1.00 34.26 130 A 1 
ATOM 969  C C   . ALA A 0 130 . -41.432 24.484  60.197  1.00 34.26 130 A 1 
ATOM 970  C CB  . ALA A 0 130 . -43.630 25.787  59.927  1.00 34.26 130 A 1 
ATOM 971  O O   . ALA A 0 130 . -40.821 25.116  61.051  1.00 34.26 130 A 1 
ATOM 972  N N   . ASP A 0 131 . -40.851 23.761  59.235  1.00 32.55 131 A 1 
ATOM 973  C CA  . ASP A 0 131 . -39.836 24.227  58.277  1.00 32.55 131 A 1 
ATOM 974  C C   . ASP A 0 131 . -39.457 23.048  57.354  1.00 32.55 131 A 1 
ATOM 975  C CB  . ASP A 0 131 . -38.551 24.750  58.960  1.00 32.55 131 A 1 
ATOM 976  O O   . ASP A 0 131 . -39.306 21.927  57.838  1.00 32.55 131 A 1 
ATOM 977  C CG  . ASP A 0 131 . -38.572 26.245  59.320  1.00 32.55 131 A 1 
ATOM 978  O OD1 . ASP A 0 131 . -39.474 26.967  58.833  1.00 32.55 131 A 1 
ATOM 979  O OD2 . ASP A 0 131 . -37.636 26.669  60.039  1.00 32.55 131 A 1 
ATOM 980  N N   . TYR A 0 132 . -39.237 23.196  56.047  1.00 34.98 132 A 1 
ATOM 981  C CA  . TYR A 0 132 . -39.750 24.147  55.044  1.00 34.98 132 A 1 
ATOM 982  C C   . TYR A 0 132 . -39.325 23.564  53.676  1.00 34.98 132 A 1 
ATOM 983  C CB  . TYR A 0 132 . -39.151 25.566  55.206  1.00 34.98 132 A 1 
ATOM 984  O O   . TYR A 0 132 . -38.229 23.009  53.591  1.00 34.98 132 A 1 
ATOM 985  C CG  . TYR A 0 132 . -40.090 26.716  54.861  1.00 34.98 132 A 1 
ATOM 986  C CD1 . TYR A 0 132 . -40.059 27.296  53.580  1.00 34.98 132 A 1 
ATOM 987  C CD2 . TYR A 0 132 . -40.950 27.258  55.840  1.00 34.98 132 A 1 
ATOM 988  C CE1 . TYR A 0 132 . -40.891 28.388  53.266  1.00 34.98 132 A 1 
ATOM 989  C CE2 . TYR A 0 132 . -41.776 28.358  55.538  1.00 34.98 132 A 1 
ATOM 990  O OH  . TYR A 0 132 . -42.533 29.999  53.956  1.00 34.98 132 A 1 
ATOM 991  C CZ  . TYR A 0 132 . -41.748 28.927  54.249  1.00 34.98 132 A 1 
ATOM 992  N N   . ASP A 0 133 . -40.128 23.705  52.621  1.00 30.51 133 A 1 
ATOM 993  C CA  . ASP A 0 133 . -39.633 23.574  51.240  1.00 30.51 133 A 1 
ATOM 994  C C   . ASP A 0 133 . -39.725 24.937  50.532  1.00 30.51 133 A 1 
ATOM 995  C CB  . ASP A 0 133 . -40.332 22.439  50.464  1.00 30.51 133 A 1 
ATOM 996  O O   . ASP A 0 133 . -40.501 25.798  50.944  1.00 30.51 133 A 1 
ATOM 997  C CG  . ASP A 0 133 . -39.718 22.268  49.062  1.00 30.51 133 A 1 
ATOM 998  O OD1 . ASP A 0 133 . -38.475 22.418  48.958  1.00 30.51 133 A 1 
ATOM 999  O OD2 . ASP A 0 133 . -40.492 22.155  48.093  1.00 30.51 133 A 1 
ATOM 1000 N N   . GLN A 0 134 . -38.942 25.101  49.465  1.00 37.57 134 A 1 
ATOM 1001 C CA  . GLN A 0 134 . -38.726 26.283  48.624  1.00 37.57 134 A 1 
ATOM 1002 C C   . GLN A 0 134 . -37.567 27.222  49.009  1.00 37.57 134 A 1 
ATOM 1003 C CB  . GLN A 0 134 . -40.011 27.039  48.248  1.00 37.57 134 A 1 
ATOM 1004 O O   . GLN A 0 134 . -37.677 28.148  49.805  1.00 37.57 134 A 1 
ATOM 1005 C CG  . GLN A 0 134 . -41.028 26.115  47.564  1.00 37.57 134 A 1 
ATOM 1006 C CD  . GLN A 0 134 . -42.203 26.860  46.946  1.00 37.57 134 A 1 
ATOM 1007 N NE2 . GLN A 0 134 . -43.244 26.148  46.582  1.00 37.57 134 A 1 
ATOM 1008 O OE1 . GLN A 0 134 . -42.216 28.069  46.756  1.00 37.57 134 A 1 
ATOM 1009 N N   . GLN A 0 135 . -36.487 27.016  48.247  1.00 34.09 135 A 1 
ATOM 1010 C CA  . GLN A 0 135 . -35.834 28.010  47.380  1.00 34.09 135 A 1 
ATOM 1011 C C   . GLN A 0 135 . -35.105 29.248  47.951  1.00 34.09 135 A 1 
ATOM 1012 C CB  . GLN A 0 135 . -36.776 28.427  46.227  1.00 34.09 135 A 1 
ATOM 1013 O O   . GLN A 0 135 . -35.656 30.141  48.580  1.00 34.09 135 A 1 
ATOM 1014 C CG  . GLN A 0 135 . -36.779 27.402  45.082  1.00 34.09 135 A 1 
ATOM 1015 C CD  . GLN A 0 135 . -37.782 27.708  43.971  1.00 34.09 135 A 1 
ATOM 1016 N NE2 . GLN A 0 135 . -37.841 26.889  42.946  1.00 34.09 135 A 1 
ATOM 1017 O OE1 . GLN A 0 135 . -38.512 28.681  43.985  1.00 34.09 135 A 1 
ATOM 1018 N N   . ALA A 0 136 . -33.886 29.376  47.410  1.00 31.60 136 A 1 
ATOM 1019 C CA  . ALA A 0 136 . -33.186 30.603  47.021  1.00 31.60 136 A 1 
ATOM 1020 C C   . ALA A 0 136 . -32.425 31.448  48.073  1.00 31.60 136 A 1 
ATOM 1021 C CB  . ALA A 0 136 . -34.080 31.454  46.104  1.00 31.60 136 A 1 
ATOM 1022 O O   . ALA A 0 136 . -32.957 32.003  49.023  1.00 31.60 136 A 1 
ATOM 1023 N N   . TYR A 0 137 . -31.158 31.692  47.712  1.00 32.64 137 A 1 
ATOM 1024 C CA  . TYR A 0 137 . -30.361 32.892  48.005  1.00 32.64 137 A 1 
ATOM 1025 C C   . TYR A 0 137 . -29.877 33.185  49.447  1.00 32.64 137 A 1 
ATOM 1026 C CB  . TYR A 0 137 . -30.961 34.114  47.274  1.00 32.64 137 A 1 
ATOM 1027 O O   . TYR A 0 137 . -30.341 34.094  50.128  1.00 32.64 137 A 1 
ATOM 1028 C CG  . TYR A 0 137 . -30.128 34.555  46.087  1.00 32.64 137 A 1 
ATOM 1029 C CD1 . TYR A 0 137 . -29.162 35.566  46.248  1.00 32.64 137 A 1 
ATOM 1030 C CD2 . TYR A 0 137 . -30.302 33.936  44.834  1.00 32.64 137 A 1 
ATOM 1031 C CE1 . TYR A 0 137 . -28.378 35.974  45.151  1.00 32.64 137 A 1 
ATOM 1032 C CE2 . TYR A 0 137 . -29.517 34.338  43.736  1.00 32.64 137 A 1 
ATOM 1033 O OH  . TYR A 0 137 . -27.814 35.755  42.826  1.00 32.64 137 A 1 
ATOM 1034 C CZ  . TYR A 0 137 . -28.559 35.360  43.891  1.00 32.64 137 A 1 
ATOM 1035 N N   . GLY A 0 138 . -28.712 32.605  49.765  1.00 34.05 138 A 1 
ATOM 1036 C CA  . GLY A 0 138 . -27.590 33.361  50.349  1.00 34.05 138 A 1 
ATOM 1037 C C   . GLY A 0 138 . -27.399 33.337  51.873  1.00 34.05 138 A 1 
ATOM 1038 O O   . GLY A 0 138 . -28.289 33.007  52.643  1.00 34.05 138 A 1 
ATOM 1039 N N   . GLY A 0 139 . -26.198 33.748  52.308  1.00 35.35 139 A 1 
ATOM 1040 C CA  . GLY A 0 139 . -25.953 34.156  53.701  1.00 35.35 139 A 1 
ATOM 1041 C C   . GLY A 0 139 . -25.100 33.226  54.571  1.00 35.35 139 A 1 
ATOM 1042 O O   . GLY A 0 139 . -25.505 32.853  55.669  1.00 35.35 139 A 1 
ATOM 1043 N N   . GLN A 0 140 . -23.867 32.915  54.162  1.00 34.84 140 A 1 
ATOM 1044 C CA  . GLN A 0 140 . -22.886 32.361  55.103  1.00 34.84 140 A 1 
ATOM 1045 C C   . GLN A 0 140 . -22.427 33.450  56.102  1.00 34.84 140 A 1 
ATOM 1046 C CB  . GLN A 0 140 . -21.705 31.750  54.318  1.00 34.84 140 A 1 
ATOM 1047 O O   . GLN A 0 140 . -21.991 34.519  55.682  1.00 34.84 140 A 1 
ATOM 1048 C CG  . GLN A 0 140 . -20.835 30.781  55.144  1.00 34.84 140 A 1 
ATOM 1049 C CD  . GLN A 0 140 . -19.620 30.252  54.376  1.00 34.84 140 A 1 
ATOM 1050 N NE2 . GLN A 0 140 . -18.737 29.511  55.009  1.00 34.84 140 A 1 
ATOM 1051 O OE1 . GLN A 0 140 . -19.414 30.495  53.205  1.00 34.84 140 A 1 
ATOM 1052 N N   . LYS A 0 141 . -22.380 33.100  57.402  1.00 38.98 141 A 1 
ATOM 1053 C CA  . LYS A 0 141 . -21.517 33.692  58.460  1.00 38.98 141 A 1 
ATOM 1054 C C   . LYS A 0 141 . -21.999 34.961  59.216  1.00 38.98 141 A 1 
ATOM 1055 C CB  . LYS A 0 141 . -20.097 33.872  57.867  1.00 38.98 141 A 1 
ATOM 1056 O O   . LYS A 0 141 . -21.578 36.070  58.919  1.00 38.98 141 A 1 
ATOM 1057 C CG  . LYS A 0 141 . -18.928 33.745  58.845  1.00 38.98 141 A 1 
ATOM 1058 C CD  . LYS A 0 141 . -17.633 33.928  58.036  1.00 38.98 141 A 1 
ATOM 1059 C CE  . LYS A 0 141 . -16.389 33.565  58.847  1.00 38.98 141 A 1 
ATOM 1060 N NZ  . LYS A 0 141 . -15.164 33.725  58.023  1.00 38.98 141 A 1 
ATOM 1061 N N   . GLY A 0 142 . -22.596 34.740  60.396  1.00 36.07 142 A 1 
ATOM 1062 C CA  . GLY A 0 142 . -21.852 35.001  61.645  1.00 36.07 142 A 1 
ATOM 1063 C C   . GLY A 0 142 . -22.269 36.139  62.606  1.00 36.07 142 A 1 
ATOM 1064 O O   . GLY A 0 142 . -22.150 37.312  62.287  1.00 36.07 142 A 1 
ATOM 1065 N N   . TYR A 0 143 . -22.486 35.726  63.866  1.00 34.20 143 A 1 
ATOM 1066 C CA  . TYR A 0 143 . -22.163 36.411  65.140  1.00 34.20 143 A 1 
ATOM 1067 C C   . TYR A 0 143 . -23.018 37.578  65.688  1.00 34.20 143 A 1 
ATOM 1068 C CB  . TYR A 0 143 . -20.675 36.802  65.188  1.00 34.20 143 A 1 
ATOM 1069 O O   . TYR A 0 143 . -23.113 38.649  65.107  1.00 34.20 143 A 1 
ATOM 1070 C CG  . TYR A 0 143 . -19.710 35.668  64.907  1.00 34.20 143 A 1 
ATOM 1071 C CD1 . TYR A 0 143 . -19.433 34.714  65.906  1.00 34.20 143 A 1 
ATOM 1072 C CD2 . TYR A 0 143 . -19.102 35.563  63.642  1.00 34.20 143 A 1 
ATOM 1073 C CE1 . TYR A 0 143 . -18.558 33.644  65.637  1.00 34.20 143 A 1 
ATOM 1074 C CE2 . TYR A 0 143 . -18.235 34.490  63.366  1.00 34.20 143 A 1 
ATOM 1075 O OH  . TYR A 0 143 . -17.127 32.496  64.082  1.00 34.20 143 A 1 
ATOM 1076 C CZ  . TYR A 0 143 . -17.963 33.529  64.361  1.00 34.20 143 A 1 
ATOM 1077 N N   . GLY A 0 144 . -23.418 37.407  66.961  1.00 34.98 144 A 1 
ATOM 1078 C CA  . GLY A 0 144 . -23.762 38.475  67.917  1.00 34.98 144 A 1 
ATOM 1079 C C   . GLY A 0 144 . -25.259 38.823  67.997  1.00 34.98 144 A 1 
ATOM 1080 O O   . GLY A 0 144 . -25.901 38.989  66.974  1.00 34.98 144 A 1 
ATOM 1081 N N   . GLY A 0 145 . -25.897 38.969  69.164  1.00 31.98 145 A 1 
ATOM 1082 C CA  . GLY A 0 145 . -25.429 38.833  70.551  1.00 31.98 145 A 1 
ATOM 1083 C C   . GLY A 0 145 . -25.900 39.996  71.437  1.00 31.98 145 A 1 
ATOM 1084 O O   . GLY A 0 145 . -25.858 41.139  70.994  1.00 31.98 145 A 1 
ATOM 1085 N N   . HIS A 0 146 . -26.210 39.702  72.710  1.00 35.93 146 A 1 
ATOM 1086 C CA  . HIS A 0 146 . -26.739 40.607  73.758  1.00 35.93 146 A 1 
ATOM 1087 C C   . HIS A 0 146 . -28.234 40.974  73.600  1.00 35.93 146 A 1 
ATOM 1088 C CB  . HIS A 0 146 . -25.870 41.870  73.943  1.00 35.93 146 A 1 
ATOM 1089 O O   . HIS A 0 146 . -28.695 41.248  72.503  1.00 35.93 146 A 1 
ATOM 1090 C CG  . HIS A 0 146 . -24.381 41.622  73.957  1.00 35.93 146 A 1 
ATOM 1091 C CD2 . HIS A 0 146 . -23.580 41.447  75.051  1.00 35.93 146 A 1 
ATOM 1092 N ND1 . HIS A 0 146 . -23.576 41.529  72.847  1.00 35.93 146 A 1 
ATOM 1093 C CE1 . HIS A 0 146 . -22.322 41.280  73.258  1.00 35.93 146 A 1 
ATOM 1094 N NE2 . HIS A 0 146 . -22.276 41.218  74.598  1.00 35.93 146 A 1 
ATOM 1095 N N   . GLY A 0 147 . -29.053 41.019  74.657  1.00 36.51 147 A 1 
ATOM 1096 C CA  . GLY A 0 147 . -28.811 40.749  76.085  1.00 36.51 147 A 1 
ATOM 1097 C C   . GLY A 0 147 . -29.661 41.671  76.976  1.00 36.51 147 A 1 
ATOM 1098 O O   . GLY A 0 147 . -30.056 42.724  76.495  1.00 36.51 147 A 1 
ATOM 1099 N N   . HIS A 0 148 . -29.913 41.264  78.237  1.00 38.62 148 A 1 
ATOM 1100 C CA  . HIS A 0 148 . -30.451 42.007  79.414  1.00 38.62 148 A 1 
ATOM 1101 C C   . HIS A 0 148 . -31.580 41.231  80.146  1.00 38.62 148 A 1 
ATOM 1102 C CB  . HIS A 0 148 . -30.973 43.431  79.091  1.00 38.62 148 A 1 
ATOM 1103 O O   . HIS A 0 148 . -32.451 40.677  79.491  1.00 38.62 148 A 1 
ATOM 1104 C CG  . HIS A 0 148 . -29.902 44.467  78.810  1.00 38.62 148 A 1 
ATOM 1105 C CD2 . HIS A 0 148 . -29.924 45.389  77.795  1.00 38.62 148 A 1 
ATOM 1106 N ND1 . HIS A 0 148 . -28.718 44.655  79.494  1.00 38.62 148 A 1 
ATOM 1107 C CE1 . HIS A 0 148 . -28.049 45.657  78.898  1.00 38.62 148 A 1 
ATOM 1108 N NE2 . HIS A 0 148 . -28.749 46.144  77.868  1.00 38.62 148 A 1 
ATOM 1109 N N   . ASN A 0 149 . -31.675 41.197  81.486  1.00 43.00 149 A 1 
ATOM 1110 C CA  . ASN A 0 149 . -30.634 41.375  82.514  1.00 43.00 149 A 1 
ATOM 1111 C C   . ASN A 0 149 . -31.108 40.873  83.904  1.00 43.00 149 A 1 
ATOM 1112 C CB  . ASN A 0 149 . -30.250 42.869  82.657  1.00 43.00 149 A 1 
ATOM 1113 O O   . ASN A 0 149 . -32.187 41.262  84.334  1.00 43.00 149 A 1 
ATOM 1114 C CG  . ASN A 0 149 . -28.769 43.083  82.891  1.00 43.00 149 A 1 
ATOM 1115 N ND2 . ASN A 0 149 . -28.287 44.286  82.682  1.00 43.00 149 A 1 
ATOM 1116 O OD1 . ASN A 0 149 . -28.019 42.179  83.214  1.00 43.00 149 A 1 
ATOM 1117 N N   . GLY A 0 150 . -30.246 40.149  84.634  1.00 38.98 150 A 1 
ATOM 1118 C CA  . GLY A 0 150 . -30.262 40.010  86.108  1.00 38.98 150 A 1 
ATOM 1119 C C   . GLY A 0 150 . -31.430 39.263  86.790  1.00 38.98 150 A 1 
ATOM 1120 O O   . GLY A 0 150 . -32.467 39.010  86.196  1.00 38.98 150 A 1 
ATOM 1121 N N   . ALA A 0 151 . -31.342 38.900  88.076  1.00 35.42 151 A 1 
ATOM 1122 C CA  . ALA A 0 151 . -30.185 38.636  88.951  1.00 35.42 151 A 1 
ATOM 1123 C C   . ALA A 0 151 . -30.706 37.890  90.207  1.00 35.42 151 A 1 
ATOM 1124 C CB  . ALA A 0 151 . -29.512 39.946  89.397  1.00 35.42 151 A 1 
ATOM 1125 O O   . ALA A 0 151 . -31.771 38.253  90.701  1.00 35.42 151 A 1 
ATOM 1126 N N   . GLY A 0 152 . -30.002 36.886  90.755  1.00 36.84 152 A 1 
ATOM 1127 C CA  . GLY A 0 152 . -30.571 36.121  91.885  1.00 36.84 152 A 1 
ATOM 1128 C C   . GLY A 0 152 . -29.793 34.895  92.379  1.00 36.84 152 A 1 
ATOM 1129 O O   . GLY A 0 152 . -30.292 33.779  92.312  1.00 36.84 152 A 1 
ATOM 1130 N N   . TYR A 0 153 . -28.580 35.123  92.882  1.00 35.92 153 A 1 
ATOM 1131 C CA  . TYR A 0 153 . -27.811 34.282  93.823  1.00 35.92 153 A 1 
ATOM 1132 C C   . TYR A 0 153 . -28.721 33.452  94.769  1.00 35.92 153 A 1 
ATOM 1133 C CB  . TYR A 0 153 . -26.941 35.257  94.655  1.00 35.92 153 A 1 
ATOM 1134 O O   . TYR A 0 153 . -29.706 33.980  95.270  1.00 35.92 153 A 1 
ATOM 1135 C CG  . TYR A 0 153 . -26.425 36.471  93.882  1.00 35.92 153 A 1 
ATOM 1136 C CD1 . TYR A 0 153 . -25.182 36.413  93.224  1.00 35.92 153 A 1 
ATOM 1137 C CD2 . TYR A 0 153 . -27.235 37.622  93.743  1.00 35.92 153 A 1 
ATOM 1138 C CE1 . TYR A 0 153 . -24.762 37.486  92.413  1.00 35.92 153 A 1 
ATOM 1139 C CE2 . TYR A 0 153 . -26.828 38.686  92.914  1.00 35.92 153 A 1 
ATOM 1140 O OH  . TYR A 0 153 . -25.182 39.634  91.440  1.00 35.92 153 A 1 
ATOM 1141 C CZ  . TYR A 0 153 . -25.586 38.618  92.246  1.00 35.92 153 A 1 
ATOM 1142 N N   . GLY A 0 154 . -28.480 32.182  95.106  1.00 33.34 154 A 1 
ATOM 1143 C CA  . GLY A 0 154 . -27.219 31.445  95.234  1.00 33.34 154 A 1 
ATOM 1144 C C   . GLY A 0 154 . -27.103 30.927  96.682  1.00 33.34 154 A 1 
ATOM 1145 O O   . GLY A 0 154 . -27.363 31.689  97.606  1.00 33.34 154 A 1 
ATOM 1146 N N   . GLY A 0 155 . -26.741 29.658  96.913  1.00 34.82 155 A 1 
ATOM 1147 C CA  . GLY A 0 155 . -26.573 29.135  98.282  1.00 34.82 155 A 1 
ATOM 1148 C C   . GLY A 0 155 . -26.757 27.621  98.427  1.00 34.82 155 A 1 
ATOM 1149 O O   . GLY A 0 155 . -27.851 27.099  98.242  1.00 34.82 155 A 1 
ATOM 1150 N N   . GLN A 0 156 . -25.683 26.911  98.778  1.00 32.02 156 A 1 
ATOM 1151 C CA  . GLN A 0 156 . -25.715 25.482  99.106  1.00 32.02 156 A 1 
ATOM 1152 C C   . GLN A 0 156 . -26.122 25.227  100.570 1.00 32.02 156 A 1 
ATOM 1153 C CB  . GLN A 0 156 . -24.316 24.874  98.871  1.00 32.02 156 A 1 
ATOM 1154 O O   . GLN A 0 156 . -25.942 26.073  101.441 1.00 32.02 156 A 1 
ATOM 1155 C CG  . GLN A 0 156 . -23.872 24.822  97.402  1.00 32.02 156 A 1 
ATOM 1156 C CD  . GLN A 0 156 . -22.365 24.601  97.306  1.00 32.02 156 A 1 
ATOM 1157 N NE2 . GLN A 0 156 . -21.893 23.413  96.997  1.00 32.02 156 A 1 
ATOM 1158 O OE1 . GLN A 0 156 . -21.579 25.499  97.537  1.00 32.02 156 A 1 
ATOM 1159 N N   . SER A 0 157 . -26.459 23.961  100.833 1.00 29.50 157 A 1 
ATOM 1160 C CA  . SER A 0 157 . -26.309 23.234  102.107 1.00 29.50 157 A 1 
ATOM 1161 C C   . SER A 0 157 . -27.380 23.365  103.206 1.00 29.50 157 A 1 
ATOM 1162 C CB  . SER A 0 157 . -24.879 23.339  102.665 1.00 29.50 157 A 1 
ATOM 1163 O O   . SER A 0 157 . -27.646 24.424  103.754 1.00 29.50 157 A 1 
ATOM 1164 O OG  . SER A 0 157 . -24.588 24.592  103.242 1.00 29.50 157 A 1 
ATOM 1165 N N   . ALA A 0 158 . -27.911 22.184  103.551 1.00 29.34 158 A 1 
ATOM 1166 C CA  . ALA A 0 158 . -28.332 21.708  104.871 1.00 29.34 158 A 1 
ATOM 1167 C C   . ALA A 0 158 . -29.118 22.647  105.810 1.00 29.34 158 A 1 
ATOM 1168 C CB  . ALA A 0 158 . -27.079 21.159  105.578 1.00 29.34 158 A 1 
ATOM 1169 O O   . ALA A 0 158 . -28.517 23.443  106.520 1.00 29.34 158 A 1 
ATOM 1170 N N   . GLN A 0 159 . -30.407 22.333  106.026 1.00 33.93 159 A 1 
ATOM 1171 C CA  . GLN A 0 159 . -30.903 21.981  107.372 1.00 33.93 159 A 1 
ATOM 1172 C C   . GLN A 0 159 . -32.325 21.379  107.379 1.00 33.93 159 A 1 
ATOM 1173 C CB  . GLN A 0 159 . -30.803 23.157  108.368 1.00 33.93 159 A 1 
ATOM 1174 O O   . GLN A 0 159 . -33.290 21.947  106.884 1.00 33.93 159 A 1 
ATOM 1175 C CG  . GLN A 0 159 . -29.613 22.939  109.330 1.00 33.93 159 A 1 
ATOM 1176 C CD  . GLN A 0 159 . -29.135 24.204  110.034 1.00 33.93 159 A 1 
ATOM 1177 N NE2 . GLN A 0 159 . -28.078 24.122  110.813 1.00 33.93 159 A 1 
ATOM 1178 O OE1 . GLN A 0 159 . -29.699 25.278  109.947 1.00 33.93 159 A 1 
ATOM 1179 N N   . LYS A 0 160 . -32.415 20.207  108.011 1.00 28.86 160 A 1 
ATOM 1180 C CA  . LYS A 0 160 . -33.613 19.465  108.436 1.00 28.86 160 A 1 
ATOM 1181 C C   . LYS A 0 160 . -34.517 20.287  109.367 1.00 28.86 160 A 1 
ATOM 1182 C CB  . LYS A 0 160 . -33.032 18.266  109.222 1.00 28.86 160 A 1 
ATOM 1183 O O   . LYS A 0 160 . -34.023 20.678  110.419 1.00 28.86 160 A 1 
ATOM 1184 C CG  . LYS A 0 160 . -33.990 17.442  110.103 1.00 28.86 160 A 1 
ATOM 1185 C CD  . LYS A 0 160 . -33.179 16.681  111.163 1.00 28.86 160 A 1 
ATOM 1186 C CE  . LYS A 0 160 . -34.125 15.843  112.025 1.00 28.86 160 A 1 
ATOM 1187 N NZ  . LYS A 0 160 . -33.403 15.160  113.126 1.00 28.86 160 A 1 
ATOM 1188 N N   . TRP A 0 161 . -35.825 20.359  109.089 1.00 32.70 161 A 1 
ATOM 1189 C CA  . TRP A 0 161 . -36.888 20.510  110.104 1.00 32.70 161 A 1 
ATOM 1190 C C   . TRP A 0 161 . -38.170 19.778  109.669 1.00 32.70 161 A 1 
ATOM 1191 C CB  . TRP A 0 161 . -37.182 21.990  110.416 1.00 32.70 161 A 1 
ATOM 1192 O O   . TRP A 0 161 . -38.742 20.090  108.628 1.00 32.70 161 A 1 
ATOM 1193 C CG  . TRP A 0 161 . -36.225 22.625  111.383 1.00 32.70 161 A 1 
ATOM 1194 C CD1 . TRP A 0 161 . -35.097 23.289  111.046 1.00 32.70 161 A 1 
ATOM 1195 C CD2 . TRP A 0 161 . -36.266 22.635  112.847 1.00 32.70 161 A 1 
ATOM 1196 C CE2 . TRP A 0 161 . -35.074 23.259  113.326 1.00 32.70 161 A 1 
ATOM 1197 C CE3 . TRP A 0 161 . -37.186 22.185  113.821 1.00 32.70 161 A 1 
ATOM 1198 N NE1 . TRP A 0 161 . -34.402 23.641  112.185 1.00 32.70 161 A 1 
ATOM 1199 C CH2 . TRP A 0 161 . -35.732 22.948  115.635 1.00 32.70 161 A 1 
ATOM 1200 C CZ2 . TRP A 0 161 . -34.794 23.405  114.694 1.00 32.70 161 A 1 
ATOM 1201 C CZ3 . TRP A 0 161 . -36.927 22.347  115.197 1.00 32.70 161 A 1 
ATOM 1202 N N   . ASP A 0 162 . -38.611 18.803  110.468 1.00 34.22 162 A 1 
ATOM 1203 C CA  . ASP A 0 162 . -39.898 18.112  110.304 1.00 34.22 162 A 1 
ATOM 1204 C C   . ASP A 0 162 . -41.068 19.001  110.763 1.00 34.22 162 A 1 
ATOM 1205 C CB  . ASP A 0 162 . -39.908 16.807  111.122 1.00 34.22 162 A 1 
ATOM 1206 O O   . ASP A 0 162 . -40.973 19.684  111.783 1.00 34.22 162 A 1 
ATOM 1207 C CG  . ASP A 0 162 . -39.047 15.706  110.504 1.00 34.22 162 A 1 
ATOM 1208 O OD1 . ASP A 0 162 . -39.480 15.175  109.459 1.00 34.22 162 A 1 
ATOM 1209 O OD2 . ASP A 0 162 . -37.973 15.405  111.084 1.00 34.22 162 A 1 
ATOM 1210 N N   . GLY A 0 163 . -42.200 18.939  110.054 1.00 33.75 163 A 1 
ATOM 1211 C CA  . GLY A 0 163 . -43.420 19.694  110.370 1.00 33.75 163 A 1 
ATOM 1212 C C   . GLY A 0 163 . -44.681 18.957  109.919 1.00 33.75 163 A 1 
ATOM 1213 O O   . GLY A 0 163 . -45.245 19.261  108.874 1.00 33.75 163 A 1 
ATOM 1214 N N   . ALA A 0 164 . -45.099 17.947  110.683 1.00 30.35 164 A 1 
ATOM 1215 C CA  . ALA A 0 164 . -46.190 17.046  110.311 1.00 30.35 164 A 1 
ATOM 1216 C C   . ALA A 0 164 . -47.588 17.553  110.715 1.00 30.35 164 A 1 
ATOM 1217 C CB  . ALA A 0 164 . -45.911 15.678  110.947 1.00 30.35 164 A 1 
ATOM 1218 O O   . ALA A 0 164 . -47.793 17.978  111.849 1.00 30.35 164 A 1 
ATOM 1219 N N   . SER A 0 165 . -48.569 17.408  109.817 1.00 41.84 165 A 1 
ATOM 1220 C CA  . SER A 0 165 . -49.988 17.067  110.080 1.00 41.84 165 A 1 
ATOM 1221 C C   . SER A 0 165 . -50.799 17.211  108.781 1.00 41.84 165 A 1 
ATOM 1222 C CB  . SER A 0 165 . -50.645 17.955  111.158 1.00 41.84 165 A 1 
ATOM 1223 O O   . SER A 0 165 . -50.468 18.052  107.957 1.00 41.84 165 A 1 
ATOM 1224 O OG  . SER A 0 165 . -50.348 19.323  110.994 1.00 41.84 165 A 1 
ATOM 1225 N N   . ALA A 0 166 . -51.884 16.489  108.500 1.00 35.35 166 A 1 
ATOM 1226 C CA  . ALA A 0 166 . -52.437 15.183  108.901 1.00 35.35 166 A 1 
ATOM 1227 C C   . ALA A 0 166 . -53.682 15.017  107.985 1.00 35.35 166 A 1 
ATOM 1228 C CB  . ALA A 0 166 . -52.871 15.217  110.378 1.00 35.35 166 A 1 
ATOM 1229 O O   . ALA A 0 166 . -54.334 16.014  107.711 1.00 35.35 166 A 1 
ATOM 1230 N N   . SER A 0 167 . -54.166 13.891  107.473 1.00 31.72 167 A 1 
ATOM 1231 C CA  . SER A 0 167 . -53.886 12.457  107.499 1.00 31.72 167 A 1 
ATOM 1232 C C   . SER A 0 167 . -54.971 11.804  106.594 1.00 31.72 167 A 1 
ATOM 1233 C CB  . SER A 0 167 . -54.002 11.919  108.938 1.00 31.72 167 A 1 
ATOM 1234 O O   . SER A 0 167 . -55.980 12.437  106.300 1.00 31.72 167 A 1 
ATOM 1235 O OG  . SER A 0 167 . -55.150 12.418  109.598 1.00 31.72 167 A 1 
ATOM 1236 N N   . TYR A 0 168 . -54.800 10.530  106.208 1.00 36.42 168 A 1 
ATOM 1237 C CA  . TYR A 0 168 . -55.773 9.653   105.509 1.00 36.42 168 A 1 
ATOM 1238 C C   . TYR A 0 168 . -56.061 9.808   103.995 1.00 36.42 168 A 1 
ATOM 1239 C CB  . TYR A 0 168 . -57.093 9.507   106.297 1.00 36.42 168 A 1 
ATOM 1240 O O   . TYR A 0 168 . -56.696 10.749  103.540 1.00 36.42 168 A 1 
ATOM 1241 C CG  . TYR A 0 168 . -57.043 8.365   107.280 1.00 36.42 168 A 1 
ATOM 1242 C CD1 . TYR A 0 168 . -57.495 7.092   106.883 1.00 36.42 168 A 1 
ATOM 1243 C CD2 . TYR A 0 168 . -56.483 8.558   108.556 1.00 36.42 168 A 1 
ATOM 1244 C CE1 . TYR A 0 168 . -57.379 6.003   107.764 1.00 36.42 168 A 1 
ATOM 1245 C CE2 . TYR A 0 168 . -56.362 7.468   109.439 1.00 36.42 168 A 1 
ATOM 1246 O OH  . TYR A 0 168 . -56.696 5.129   109.880 1.00 36.42 168 A 1 
ATOM 1247 C CZ  . TYR A 0 168 . -56.810 6.189   109.040 1.00 36.42 168 A 1 
ATOM 1248 N N   . GLY A 0 169 . -55.791 8.709   103.267 1.00 36.67 169 A 1 
ATOM 1249 C CA  . GLY A 0 169 . -56.754 8.165   102.293 1.00 36.67 169 A 1 
ATOM 1250 C C   . GLY A 0 169 . -56.398 8.222   100.802 1.00 36.67 169 A 1 
ATOM 1251 O O   . GLY A 0 169 . -57.089 8.886   100.041 1.00 36.67 169 A 1 
ATOM 1252 N N   . ALA A 0 170 . -55.390 7.472   100.344 1.00 31.15 170 A 1 
ATOM 1253 C CA  . ALA A 0 170 . -55.130 7.328   98.907  1.00 31.15 170 A 1 
ATOM 1254 C C   . ALA A 0 170 . -56.211 6.484   98.192  1.00 31.15 170 A 1 
ATOM 1255 C CB  . ALA A 0 170 . -53.732 6.725   98.708  1.00 31.15 170 A 1 
ATOM 1256 O O   . ALA A 0 170 . -56.405 5.316   98.529  1.00 31.15 170 A 1 
ATOM 1257 N N   . ALA A 0 171 . -56.834 7.041   97.149  1.00 39.78 171 A 1 
ATOM 1258 C CA  . ALA A 0 171 . -57.665 6.325   96.178  1.00 39.78 171 A 1 
ATOM 1259 C C   . ALA A 0 171 . -57.298 6.777   94.751  1.00 39.78 171 A 1 
ATOM 1260 C CB  . ALA A 0 171 . -59.146 6.556   96.502  1.00 39.78 171 A 1 
ATOM 1261 O O   . ALA A 0 171 . -57.129 7.967   94.500  1.00 39.78 171 A 1 
ATOM 1262 N N   . LYS A 0 172 . -57.120 5.823   93.827  1.00 35.40 172 A 1 
ATOM 1263 C CA  . LYS A 0 172 . -56.731 6.079   92.428  1.00 35.40 172 A 1 
ATOM 1264 C C   . LYS A 0 172 . -57.946 6.078   91.495  1.00 35.40 172 A 1 
ATOM 1265 C CB  . LYS A 0 172 . -55.790 4.973   91.907  1.00 35.40 172 A 1 
ATOM 1266 O O   . LYS A 0 172 . -58.689 5.105   91.520  1.00 35.40 172 A 1 
ATOM 1267 C CG  . LYS A 0 172 . -54.335 4.983   92.392  1.00 35.40 172 A 1 
ATOM 1268 C CD  . LYS A 0 172 . -53.587 3.859   91.649  1.00 35.40 172 A 1 
ATOM 1269 C CE  . LYS A 0 172 . -52.080 3.873   91.916  1.00 35.40 172 A 1 
ATOM 1270 N NZ  . LYS A 0 172 . -51.379 2.886   91.055  1.00 35.40 172 A 1 
ATOM 1271 N N   . GLY A 0 173 . -57.953 7.017   90.546  1.00 35.57 173 A 1 
ATOM 1272 C CA  . GLY A 0 173 . -58.367 6.774   89.155  1.00 35.57 173 A 1 
ATOM 1273 C C   . GLY A 0 173 . -59.833 7.037   88.791  1.00 35.57 173 A 1 
ATOM 1274 O O   . GLY A 0 173 . -60.738 6.603   89.493  1.00 35.57 173 A 1 
ATOM 1275 N N   . GLY A 0 174 . -60.024 7.690   87.639  1.00 33.92 174 A 1 
ATOM 1276 C CA  . GLY A 0 174 . -61.320 7.923   86.992  1.00 33.92 174 A 1 
ATOM 1277 C C   . GLY A 0 174 . -61.455 9.357   86.473  1.00 33.92 174 A 1 
ATOM 1278 O O   . GLY A 0 174 . -62.087 10.168  87.137  1.00 33.92 174 A 1 
ATOM 1279 N N   . TYR A 0 175 . -60.841 9.660   85.324  1.00 38.28 175 A 1 
ATOM 1280 C CA  . TYR A 0 175 . -61.044 10.914  84.587  1.00 38.28 175 A 1 
ATOM 1281 C C   . TYR A 0 175 . -61.586 10.583  83.192  1.00 38.28 175 A 1 
ATOM 1282 C CB  . TYR A 0 175 . -59.736 11.716  84.449  1.00 38.28 175 A 1 
ATOM 1283 O O   . TYR A 0 175 . -61.018 9.725   82.515  1.00 38.28 175 A 1 
ATOM 1284 C CG  . TYR A 0 175 . -59.054 12.129  85.743  1.00 38.28 175 A 1 
ATOM 1285 C CD1 . TYR A 0 175 . -59.588 13.178  86.514  1.00 38.28 175 A 1 
ATOM 1286 C CD2 . TYR A 0 175 . -57.861 11.496  86.147  1.00 38.28 175 A 1 
ATOM 1287 C CE1 . TYR A 0 175 . -58.940 13.591  87.695  1.00 38.28 175 A 1 
ATOM 1288 C CE2 . TYR A 0 175 . -57.210 11.902  87.329  1.00 38.28 175 A 1 
ATOM 1289 O OH  . TYR A 0 175 . -57.123 13.339  89.245  1.00 38.28 175 A 1 
ATOM 1290 C CZ  . TYR A 0 175 . -57.751 12.950  88.104  1.00 38.28 175 A 1 
ATOM 1291 N N   . ASP A 0 176 . -62.641 11.278  82.791  1.00 40.01 176 A 1 
ATOM 1292 C CA  . ASP A 0 176 . -63.175 11.401  81.432  1.00 40.01 176 A 1 
ATOM 1293 C C   . ASP A 0 176 . -62.269 12.315  80.577  1.00 40.01 176 A 1 
ATOM 1294 C CB  . ASP A 0 176 . -64.650 11.878  81.496  1.00 40.01 176 A 1 
ATOM 1295 O O   . ASP A 0 176 . -61.565 13.180  81.106  1.00 40.01 176 A 1 
ATOM 1296 C CG  . ASP A 0 176 . -65.024 12.909  82.591  1.00 40.01 176 A 1 
ATOM 1297 O OD1 . ASP A 0 176 . -64.120 13.458  83.271  1.00 40.01 176 A 1 
ATOM 1298 O OD2 . ASP A 0 176 . -66.237 13.081  82.837  1.00 40.01 176 A 1 
ATOM 1299 N N   . ASN A 0 177 . -62.161 12.055  79.267  1.00 39.29 177 A 1 
ATOM 1300 C CA  . ASN A 0 177 . -61.248 12.766  78.350  1.00 39.29 177 A 1 
ATOM 1301 C C   . ASN A 0 177 . -61.655 12.508  76.886  1.00 39.29 177 A 1 
ATOM 1302 C CB  . ASN A 0 177 . -59.769 12.387  78.632  1.00 39.29 177 A 1 
ATOM 1303 O O   . ASN A 0 177 . -60.920 11.909  76.092  1.00 39.29 177 A 1 
ATOM 1304 C CG  . ASN A 0 177 . -59.007 13.478  79.359  1.00 39.29 177 A 1 
ATOM 1305 N ND2 . ASN A 0 177 . -58.759 13.316  80.631  1.00 39.29 177 A 1 
ATOM 1306 O OD1 . ASN A 0 177 . -58.584 14.478  78.805  1.00 39.29 177 A 1 
ATOM 1307 N N   . ASP A 0 178 . -62.857 12.947  76.532  1.00 47.27 178 A 1 
ATOM 1308 C CA  . ASP A 0 178 . -63.526 12.473  75.324  1.00 47.27 178 A 1 
ATOM 1309 C C   . ASP A 0 178 . -63.197 13.381  74.140  1.00 47.27 178 A 1 
ATOM 1310 C CB  . ASP A 0 178 . -65.036 12.335  75.571  1.00 47.27 178 A 1 
ATOM 1311 O O   . ASP A 0 178 . -63.706 14.493  74.016  1.00 47.27 178 A 1 
ATOM 1312 C CG  . ASP A 0 178 . -65.351 11.609  76.885  1.00 47.27 178 A 1 
ATOM 1313 O OD1 . ASP A 0 178 . -64.520 10.770  77.317  1.00 47.27 178 A 1 
ATOM 1314 O OD2 . ASP A 0 178 . -66.363 11.995  77.500  1.00 47.27 178 A 1 
ATOM 1315 N N   . VAL A 0 179 . -62.326 12.912  73.243  1.00 41.69 179 A 1 
ATOM 1316 C CA  . VAL A 0 179 . -62.100 13.580  71.956  1.00 41.69 179 A 1 
ATOM 1317 C C   . VAL A 0 179 . -61.918 12.559  70.846  1.00 41.69 179 A 1 
ATOM 1318 C CB  . VAL A 0 179 . -60.903 14.547  71.975  1.00 41.69 179 A 1 
ATOM 1319 O O   . VAL A 0 179 . -60.834 11.983  70.693  1.00 41.69 179 A 1 
ATOM 1320 C CG1 . VAL A 0 179 . -60.838 15.267  70.615  1.00 41.69 179 A 1 
ATOM 1321 C CG2 . VAL A 0 179 . -60.957 15.610  73.075  1.00 41.69 179 A 1 
ATOM 1322 N N   . TRP A 0 180 . -62.943 12.424  70.010  1.00 54.21 180 A 1 
ATOM 1323 C CA  . TRP A 0 180 . -62.893 11.653  68.777  1.00 54.21 180 A 1 
ATOM 1324 C C   . TRP A 0 180 . -63.076 12.560  67.556  1.00 54.21 180 A 1 
ATOM 1325 C CB  . TRP A 0 180 . -63.894 10.494  68.845  1.00 54.21 180 A 1 
ATOM 1326 O O   . TRP A 0 180 . -64.083 13.238  67.391  1.00 54.21 180 A 1 
ATOM 1327 C CG  . TRP A 0 180 . -65.342 10.841  69.025  1.00 54.21 180 A 1 
ATOM 1328 C CD1 . TRP A 0 180 . -65.987 10.963  70.210  1.00 54.21 180 A 1 
ATOM 1329 C CD2 . TRP A 0 180 . -66.368 11.022  67.997  1.00 54.21 180 A 1 
ATOM 1330 C CE2 . TRP A 0 180 . -67.624 11.220  68.643  1.00 54.21 180 A 1 
ATOM 1331 C CE3 . TRP A 0 180 . -66.368 10.997  66.583  1.00 54.21 180 A 1 
ATOM 1332 N NE1 . TRP A 0 180 . -67.332 11.188  69.987  1.00 54.21 180 A 1 
ATOM 1333 C CH2 . TRP A 0 180 . -68.789 11.325  66.524  1.00 54.21 180 A 1 
ATOM 1334 C CZ2 . TRP A 0 180 . -68.822 11.358  67.928  1.00 54.21 180 A 1 
ATOM 1335 C CZ3 . TRP A 0 180 . -67.564 11.152  65.853  1.00 54.21 180 A 1 
ATOM 1336 N N   . ALA A 0 181 . -62.084 12.537  66.670  1.00 46.91 181 A 1 
ATOM 1337 C CA  . ALA A 0 181 . -62.186 13.037  65.308  1.00 46.91 181 A 1 
ATOM 1338 C C   . ALA A 0 181 . -61.735 11.895  64.393  1.00 46.91 181 A 1 
ATOM 1339 C CB  . ALA A 0 181 . -61.331 14.302  65.152  1.00 46.91 181 A 1 
ATOM 1340 O O   . ALA A 0 181 . -60.665 11.323  64.605  1.00 46.91 181 A 1 
ATOM 1341 N N   . LYS A 0 182 . -62.560 11.525  63.410  1.00 51.03 182 A 1 
ATOM 1342 C CA  . LYS A 0 182 . -62.215 10.523  62.392  1.00 51.03 182 A 1 
ATOM 1343 C C   . LYS A 0 182 . -62.089 11.233  61.053  1.00 51.03 182 A 1 
ATOM 1344 C CB  . LYS A 0 182 . -63.215 9.355   62.385  1.00 51.03 182 A 1 
ATOM 1345 O O   . LYS A 0 182 . -63.077 11.462  60.359  1.00 51.03 182 A 1 
ATOM 1346 C CG  . LYS A 0 182 . -62.971 8.419   63.581  1.00 51.03 182 A 1 
ATOM 1347 C CD  . LYS A 0 182 . -63.962 7.247   63.603  1.00 51.03 182 A 1 
ATOM 1348 C CE  . LYS A 0 182 . -63.651 6.327   64.792  1.00 51.03 182 A 1 
ATOM 1349 N NZ  . LYS A 0 182 . -64.701 5.294   64.984  1.00 51.03 182 A 1 
ATOM 1350 N N   . GLN A 0 183 . -60.858 11.627  60.757  1.00 55.51 183 A 1 
ATOM 1351 C CA  . GLN A 0 183 . -60.459 12.236  59.496  1.00 55.51 183 A 1 
ATOM 1352 C C   . GLN A 0 183 . -60.471 11.162  58.397  1.00 55.51 183 A 1 
ATOM 1353 C CB  . GLN A 0 183 . -59.067 12.865  59.701  1.00 55.51 183 A 1 
ATOM 1354 O O   . GLN A 0 183 . -59.966 10.056  58.606  1.00 55.51 183 A 1 
ATOM 1355 C CG  . GLN A 0 183 . -59.112 14.077  60.653  1.00 55.51 183 A 1 
ATOM 1356 C CD  . GLN A 0 183 . -57.779 14.356  61.345  1.00 55.51 183 A 1 
ATOM 1357 N NE2 . GLN A 0 183 . -57.011 15.324  60.896  1.00 55.51 183 A 1 
ATOM 1358 O OE1 . GLN A 0 183 . -57.421 13.735  62.332  1.00 55.51 183 A 1 
ATOM 1359 N N   . ALA A 0 184 . -61.063 11.472  57.243  1.00 54.30 184 A 1 
ATOM 1360 C CA  . ALA A 0 184 . -60.819 10.724  56.017  1.00 54.30 184 A 1 
ATOM 1361 C C   . ALA A 0 184 . -59.622 11.346  55.296  1.00 54.30 184 A 1 
ATOM 1362 C CB  . ALA A 0 184 . -62.079 10.682  55.151  1.00 54.30 184 A 1 
ATOM 1363 O O   . ALA A 0 184 . -59.514 12.570  55.184  1.00 54.30 184 A 1 
ATOM 1364 N N   . TYR A 0 185 . -58.727 10.480  54.840  1.00 59.74 185 A 1 
ATOM 1365 C CA  . TYR A 0 185 . -57.504 10.849  54.149  1.00 59.74 185 A 1 
ATOM 1366 C C   . TYR A 0 185 . -57.578 10.281  52.741  1.00 59.74 185 A 1 
ATOM 1367 C CB  . TYR A 0 185 . -56.294 10.303  54.917  1.00 59.74 185 A 1 
ATOM 1368 O O   . TYR A 0 185 . -57.803 9.077   52.586  1.00 59.74 185 A 1 
ATOM 1369 C CG  . TYR A 0 185 . -56.151 10.858  56.322  1.00 59.74 185 A 1 
ATOM 1370 C CD1 . TYR A 0 185 . -55.489 12.085  56.518  1.00 59.74 185 A 1 
ATOM 1371 C CD2 . TYR A 0 185 . -56.669 10.151  57.426  1.00 59.74 185 A 1 
ATOM 1372 C CE1 . TYR A 0 185 . -55.318 12.596  57.819  1.00 59.74 185 A 1 
ATOM 1373 C CE2 . TYR A 0 185 . -56.495 10.654  58.728  1.00 59.74 185 A 1 
ATOM 1374 O OH  . TYR A 0 185 . -55.619 12.335  60.184  1.00 59.74 185 A 1 
ATOM 1375 C CZ  . TYR A 0 185 . -55.809 11.870  58.925  1.00 59.74 185 A 1 
ATOM 1376 N N   . GLY A 0 186 . -57.412 11.154  51.755  1.00 63.23 186 A 1 
ATOM 1377 C CA  . GLY A 0 186 . -56.853 10.760  50.479  1.00 63.23 186 A 1 
ATOM 1378 C C   . GLY A 0 186 . -55.333 10.880  50.530  1.00 63.23 186 A 1 
ATOM 1379 O O   . GLY A 0 186 . -54.771 11.560  51.398  1.00 63.23 186 A 1 
ATOM 1380 N N   . SER A 0 187 . -54.677 10.180  49.625  1.00 68.67 187 A 1 
ATOM 1381 C CA  . SER A 0 187 . -53.258 10.334  49.345  1.00 68.67 187 A 1 
ATOM 1382 C C   . SER A 0 187 . -53.021 9.868   47.928  1.00 68.67 187 A 1 
ATOM 1383 C CB  . SER A 0 187 . -52.397 9.501   50.298  1.00 68.67 187 A 1 
ATOM 1384 O O   . SER A 0 187 . -53.305 8.702   47.641  1.00 68.67 187 A 1 
ATOM 1385 O OG  . SER A 0 187 . -52.814 8.142   50.302  1.00 68.67 187 A 1 
ATOM 1386 N N   . ASP A 0 188 . -52.520 10.761  47.101  1.00 72.07 188 A 1 
ATOM 1387 C CA  . ASP A 0 188 . -51.871 10.395  45.854  1.00 72.07 188 A 1 
ATOM 1388 C C   . ASP A 0 188 . -50.421 9.972   46.153  1.00 72.07 188 A 1 
ATOM 1389 C CB  . ASP A 0 188 . -52.034 11.533  44.833  1.00 72.07 188 A 1 
ATOM 1390 O O   . ASP A 0 188 . -49.870 10.279  47.220  1.00 72.07 188 A 1 
ATOM 1391 C CG  . ASP A 0 188 . -51.785 12.887  45.482  1.00 72.07 188 A 1 
ATOM 1392 O OD1 . ASP A 0 188 . -50.607 13.120  45.807  1.00 72.07 188 A 1 
ATOM 1393 O OD2 . ASP A 0 188 . -52.784 13.590  45.801  1.00 72.07 188 A 1 
ATOM 1394 N N   . TYR A 0 189 . -49.863 9.126   45.289  1.00 72.56 189 A 1 
ATOM 1395 C CA  . TYR A 0 189 . -48.505 8.584   45.437  1.00 72.56 189 A 1 
ATOM 1396 C C   . TYR A 0 189 . -47.897 8.279   44.065  1.00 72.56 189 A 1 
ATOM 1397 C CB  . TYR A 0 189 . -48.479 7.350   46.358  1.00 72.56 189 A 1 
ATOM 1398 O O   . TYR A 0 189 . -47.531 7.135   43.761  1.00 72.56 189 A 1 
ATOM 1399 C CG  . TYR A 0 189 . -48.653 7.593   47.844  1.00 72.56 189 A 1 
ATOM 1400 C CD1 . TYR A 0 189 . -47.766 8.438   48.541  1.00 72.56 189 A 1 
ATOM 1401 C CD2 . TYR A 0 189 . -49.717 6.972   48.520  1.00 72.56 189 A 1 
ATOM 1402 C CE1 . TYR A 0 189 . -47.973 8.710   49.906  1.00 72.56 189 A 1 
ATOM 1403 C CE2 . TYR A 0 189 . -49.907 7.208   49.891  1.00 72.56 189 A 1 
ATOM 1404 O OH  . TYR A 0 189 . -49.354 8.402   51.871  1.00 72.56 189 A 1 
ATOM 1405 C CZ  . TYR A 0 189 . -49.061 8.109   50.573  1.00 72.56 189 A 1 
ATOM 1406 N N   . ASP A 0 190 . -47.784 9.327   43.257  1.00 75.73 190 A 1 
ATOM 1407 C CA  . ASP A 0 190 . -47.093 9.286   41.977  1.00 75.73 190 A 1 
ATOM 1408 C C   . ASP A 0 190 . -45.574 9.271   42.198  1.00 75.73 190 A 1 
ATOM 1409 C CB  . ASP A 0 190 . -47.533 10.471  41.086  1.00 75.73 190 A 1 
ATOM 1410 O O   . ASP A 0 190 . -44.993 10.115  42.884  1.00 75.73 190 A 1 
ATOM 1411 C CG  . ASP A 0 190 . -48.528 10.083  39.988  1.00 75.73 190 A 1 
ATOM 1412 O OD1 . ASP A 0 190 . -49.241 9.083   40.175  1.00 75.73 190 A 1 
ATOM 1413 O OD2 . ASP A 0 190 . -48.471 10.716  38.897  1.00 75.73 190 A 1 
ATOM 1414 N N   . SER A 0 191 . -44.879 8.338   41.557  1.00 75.49 191 A 1 
ATOM 1415 C CA  . SER A 0 191 . -43.427 8.416   41.410  1.00 75.49 191 A 1 
ATOM 1416 C C   . SER A 0 191 . -43.031 8.096   39.983  1.00 75.49 191 A 1 
ATOM 1417 C CB  . SER A 0 191 . -42.686 7.556   42.437  1.00 75.49 191 A 1 
ATOM 1418 O O   . SER A 0 191 . -43.329 7.015   39.472  1.00 75.49 191 A 1 
ATOM 1419 O OG  . SER A 0 191 . -42.980 6.182   42.314  1.00 75.49 191 A 1 
ATOM 1420 N N   . ARG A 0 192 . -42.350 9.046   39.344  1.00 78.25 192 A 1 
ATOM 1421 C CA  . ARG A 0 192 . -41.843 8.921   37.979  1.00 78.25 192 A 1 
ATOM 1422 C C   . ARG A 0 192 . -40.374 9.236   37.969  1.00 78.25 192 A 1 
ATOM 1423 C CB  . ARG A 0 192 . -42.575 9.834   36.996  1.00 78.25 192 A 1 
ATOM 1424 O O   . ARG A 0 192 . -39.944 10.244  38.520  1.00 78.25 192 A 1 
ATOM 1425 C CG  . ARG A 0 192 . -44.084 9.672   37.109  1.00 78.25 192 A 1 
ATOM 1426 C CD  . ARG A 0 192 . -44.796 10.449  36.010  1.00 78.25 192 A 1 
ATOM 1427 N NE  . ARG A 0 192 . -46.227 10.467  36.317  1.00 78.25 192 A 1 
ATOM 1428 N NH1 . ARG A 0 192 . -46.990 11.631  34.511  1.00 78.25 192 A 1 
ATOM 1429 N NH2 . ARG A 0 192 . -48.408 10.936  36.121  1.00 78.25 192 A 1 
ATOM 1430 C CZ  . ARG A 0 192 . -47.205 11.005  35.638  1.00 78.25 192 A 1 
ATOM 1431 N N   . TRP A 0 193 . -39.617 8.393   37.305  1.00 80.41 193 A 1 
ATOM 1432 C CA  . TRP A 0 193 . -38.176 8.487   37.297  1.00 80.41 193 A 1 
ATOM 1433 C C   . TRP A 0 193 . -37.674 8.034   35.942  1.00 80.41 193 A 1 
ATOM 1434 C CB  . TRP A 0 193 . -37.661 7.631   38.449  1.00 80.41 193 A 1 
ATOM 1435 O O   . TRP A 0 193 . -38.191 7.072   35.375  1.00 80.41 193 A 1 
ATOM 1436 C CG  . TRP A 0 193 . -36.192 7.410   38.502  1.00 80.41 193 A 1 
ATOM 1437 C CD1 . TRP A 0 193 . -35.307 8.165   39.183  1.00 80.41 193 A 1 
ATOM 1438 C CD2 . TRP A 0 193 . -35.435 6.311   37.925  1.00 80.41 193 A 1 
ATOM 1439 C CE2 . TRP A 0 193 . -34.102 6.384   38.420  1.00 80.41 193 A 1 
ATOM 1440 C CE3 . TRP A 0 193 . -35.761 5.222   37.090  1.00 80.41 193 A 1 
ATOM 1441 N NE1 . TRP A 0 193 . -34.063 7.572   39.130  1.00 80.41 193 A 1 
ATOM 1442 C CH2 . TRP A 0 193 . -33.509 4.308   37.315  1.00 80.41 193 A 1 
ATOM 1443 C CZ2 . TRP A 0 193 . -33.158 5.374   38.161  1.00 80.41 193 A 1 
ATOM 1444 C CZ3 . TRP A 0 193 . -34.805 4.239   36.779  1.00 80.41 193 A 1 
ATOM 1445 N N   . GLY A 0 194 . -36.676 8.725   35.413  1.00 78.19 194 A 1 
ATOM 1446 C CA  . GLY A 0 194 . -36.138 8.388   34.113  1.00 78.19 194 A 1 
ATOM 1447 C C   . GLY A 0 194 . -34.759 8.961   33.867  1.00 78.19 194 A 1 
ATOM 1448 O O   . GLY A 0 194 . -34.260 9.833   34.585  1.00 78.19 194 A 1 
ATOM 1449 N N   . LYS A 0 195 . -34.119 8.351   32.879  1.00 65.41 195 A 1 
ATOM 1450 C CA  . LYS A 0 195 . -32.680 8.348   32.670  1.00 65.41 195 A 1 
ATOM 1451 C C   . LYS A 0 195 . -32.418 8.129   31.183  1.00 65.41 195 A 1 
ATOM 1452 C CB  . LYS A 0 195 . -32.128 7.193   33.528  1.00 65.41 195 A 1 
ATOM 1453 O O   . LYS A 0 195 . -32.908 7.138   30.658  1.00 65.41 195 A 1 
ATOM 1454 C CG  . LYS A 0 195 . -32.180 7.555   35.018  1.00 65.41 195 A 1 
ATOM 1455 C CD  . LYS A 0 195 . -31.080 6.892   35.840  1.00 65.41 195 A 1 
ATOM 1456 C CE  . LYS A 0 195 . -31.111 7.589   37.197  1.00 65.41 195 A 1 
ATOM 1457 N NZ  . LYS A 0 195 . -29.917 7.280   38.005  1.00 65.41 195 A 1 
ATOM 1458 N N   . SER A 0 196 . -31.736 9.053   30.510  1.00 66.02 196 A 1 
ATOM 1459 C CA  . SER A 0 196 . -31.683 9.093   29.035  1.00 66.02 196 A 1 
ATOM 1460 C C   . SER A 0 196 . -30.367 9.654   28.503  1.00 66.02 196 A 1 
ATOM 1461 C CB  . SER A 0 196 . -32.832 9.952   28.495  1.00 66.02 196 A 1 
ATOM 1462 O O   . SER A 0 196 . -29.984 10.760  28.914  1.00 66.02 196 A 1 
ATOM 1463 O OG  . SER A 0 196 . -32.847 11.224  29.125  1.00 66.02 196 A 1 
ATOM 1464 N N   . TYR A 0 197 . -29.683 8.914   27.615  1.00 48.22 197 A 1 
ATOM 1465 C CA  . TYR A 0 197 . -28.229 9.049   27.475  1.00 48.22 197 A 1 
ATOM 1466 C C   . TYR A 0 197 . -27.602 9.141   26.084  1.00 48.22 197 A 1 
ATOM 1467 C CB  . TYR A 0 197 . -27.523 7.978   28.330  1.00 48.22 197 A 1 
ATOM 1468 O O   . TYR A 0 197 . -27.761 8.311   25.204  1.00 48.22 197 A 1 
ATOM 1469 C CG  . TYR A 0 197 . -27.866 8.133   29.792  1.00 48.22 197 A 1 
ATOM 1470 C CD1 . TYR A 0 197 . -27.810 9.414   30.350  1.00 48.22 197 A 1 
ATOM 1471 C CD2 . TYR A 0 197 . -28.379 7.067   30.547  1.00 48.22 197 A 1 
ATOM 1472 C CE1 . TYR A 0 197 . -28.399 9.681   31.584  1.00 48.22 197 A 1 
ATOM 1473 C CE2 . TYR A 0 197 . -28.866 7.308   31.844  1.00 48.22 197 A 1 
ATOM 1474 O OH  . TYR A 0 197 . -29.532 8.944   33.492  1.00 48.22 197 A 1 
ATOM 1475 C CZ  . TYR A 0 197 . -28.938 8.632   32.325  1.00 48.22 197 A 1 
ATOM 1476 N N   . ASP A 0 198 . -26.717 10.126  26.021  1.00 61.28 198 A 1 
ATOM 1477 C CA  . ASP A 0 198 . -25.371 10.114  25.463  1.00 61.28 198 A 1 
ATOM 1478 C C   . ASP A 0 198 . -25.154 9.699   23.997  1.00 61.28 198 A 1 
ATOM 1479 C CB  . ASP A 0 198 . -24.371 9.430   26.426  1.00 61.28 198 A 1 
ATOM 1480 O O   . ASP A 0 198 . -25.427 8.582   23.563  1.00 61.28 198 A 1 
ATOM 1481 C CG  . ASP A 0 198 . -24.370 9.935   27.883  1.00 61.28 198 A 1 
ATOM 1482 O OD1 . ASP A 0 198 . -25.355 10.573  28.323  1.00 61.28 198 A 1 
ATOM 1483 O OD2 . ASP A 0 198 . -23.350 9.718   28.578  1.00 61.28 198 A 1 
ATOM 1484 N N   . SER A 0 199 . -24.508 10.598  23.249  1.00 80.89 199 A 1 
ATOM 1485 C CA  . SER A 0 199 . -23.951 10.335  21.920  1.00 80.89 199 A 1 
ATOM 1486 C C   . SER A 0 199 . -22.450 10.635  21.925  1.00 80.89 199 A 1 
ATOM 1487 C CB  . SER A 0 199 . -24.714 11.103  20.824  1.00 80.89 199 A 1 
ATOM 1488 O O   . SER A 0 199 . -21.980 11.554  22.598  1.00 80.89 199 A 1 
ATOM 1489 O OG  . SER A 0 199 . -24.120 12.359  20.535  1.00 80.89 199 A 1 
ATOM 1490 N N   . VAL A 0 200 . -21.657 9.857   21.191  1.00 83.70 200 A 1 
ATOM 1491 C CA  . VAL A 0 200 . -20.210 10.060  21.055  1.00 83.70 200 A 1 
ATOM 1492 C C   . VAL A 0 200 . -19.791 9.786   19.620  1.00 83.70 200 A 1 
ATOM 1493 C CB  . VAL A 0 200 . -19.404 9.176   22.032  1.00 83.70 200 A 1 
ATOM 1494 O O   . VAL A 0 200 . -19.997 8.692   19.106  1.00 83.70 200 A 1 
ATOM 1495 C CG1 . VAL A 0 200 . -17.892 9.435   21.898  1.00 83.70 200 A 1 
ATOM 1496 C CG2 . VAL A 0 200 . -19.767 9.429   23.501  1.00 83.70 200 A 1 
ATOM 1497 N N   . ASP A 0 201 . -19.110 10.745  18.997  1.00 88.74 201 A 1 
ATOM 1498 C CA  . ASP A 0 201 . -18.468 10.586  17.693  1.00 88.74 201 A 1 
ATOM 1499 C C   . ASP A 0 201 . -16.980 10.950  17.789  1.00 88.74 201 A 1 
ATOM 1500 C CB  . ASP A 0 201 . -19.217 11.395  16.628  1.00 88.74 201 A 1 
ATOM 1501 O O   . ASP A 0 201 . -16.594 12.055  18.177  1.00 88.74 201 A 1 
ATOM 1502 C CG  . ASP A 0 201 . -18.560 11.281  15.253  1.00 88.74 201 A 1 
ATOM 1503 O OD1 . ASP A 0 201 . -17.566 11.999  14.981  1.00 88.74 201 A 1 
ATOM 1504 O OD2 . ASP A 0 201 . -19.053 10.546  14.366  1.00 88.74 201 A 1 
ATOM 1505 N N   . ALA A 0 202 . -16.117 10.005  17.430  1.00 86.96 202 A 1 
ATOM 1506 C CA  . ALA A 0 202 . -14.674 10.167  17.433  1.00 86.96 202 A 1 
ATOM 1507 C C   . ALA A 0 202 . -14.104 9.780   16.068  1.00 86.96 202 A 1 
ATOM 1508 C CB  . ALA A 0 202 . -14.082 9.338   18.579  1.00 86.96 202 A 1 
ATOM 1509 O O   . ALA A 0 202 . -14.176 8.621   15.657  1.00 86.96 202 A 1 
ATOM 1510 N N   . LYS A 0 203 . -13.473 10.736  15.380  1.00 92.55 203 A 1 
ATOM 1511 C CA  . LYS A 0 203 . -12.801 10.502  14.094  1.00 92.55 203 A 1 
ATOM 1512 C C   . LYS A 0 203 . -11.321 10.851  14.195  1.00 92.55 203 A 1 
ATOM 1513 C CB  . LYS A 0 203 . -13.503 11.225  12.927  1.00 92.55 203 A 1 
ATOM 1514 O O   . LYS A 0 203 . -10.951 11.879  14.761  1.00 92.55 203 A 1 
ATOM 1515 C CG  . LYS A 0 203 . -15.012 10.929  12.849  1.00 92.55 203 A 1 
ATOM 1516 C CD  . LYS A 0 203 . -15.659 11.535  11.592  1.00 92.55 203 A 1 
ATOM 1517 C CE  . LYS A 0 203 . -17.133 11.129  11.451  1.00 92.55 203 A 1 
ATOM 1518 N NZ  . LYS A 0 203 . -18.021 11.882  12.359  1.00 92.55 203 A 1 
ATOM 1519 N N   . SER A 0 204 . -10.465 10.015  13.621  1.00 91.65 204 A 1 
ATOM 1520 C CA  . SER A 0 204 . -9.034  10.270  13.473  1.00 91.65 204 A 1 
ATOM 1521 C C   . SER A 0 204 . -8.582  9.975   12.052  1.00 91.65 204 A 1 
ATOM 1522 C CB  . SER A 0 204 . -8.201  9.468   14.476  1.00 91.65 204 A 1 
ATOM 1523 O O   . SER A 0 204 . -8.855  8.892   11.538  1.00 91.65 204 A 1 
ATOM 1524 O OG  . SER A 0 204 . -8.340  8.077   14.283  1.00 91.65 204 A 1 
ATOM 1525 N N   . TYR A 0 205 . -7.854  10.917  11.466  1.00 92.35 205 A 1 
ATOM 1526 C CA  . TYR A 0 205 . -7.255  10.826  10.144  1.00 92.35 205 A 1 
ATOM 1527 C C   . TYR A 0 205 . -5.756  11.072  10.280  1.00 92.35 205 A 1 
ATOM 1528 C CB  . TYR A 0 205 . -7.891  11.850  9.198   1.00 92.35 205 A 1 
ATOM 1529 O O   . TYR A 0 205 . -5.331  12.143  10.726  1.00 92.35 205 A 1 
ATOM 1530 C CG  . TYR A 0 205 . -9.404  11.812  9.140   1.00 92.35 205 A 1 
ATOM 1531 C CD1 . TYR A 0 205 . -10.048 10.946  8.238   1.00 92.35 205 A 1 
ATOM 1532 C CD2 . TYR A 0 205 . -10.162 12.655  9.978   1.00 92.35 205 A 1 
ATOM 1533 C CE1 . TYR A 0 205 . -11.452 10.941  8.150   1.00 92.35 205 A 1 
ATOM 1534 C CE2 . TYR A 0 205 . -11.567 12.659  9.889   1.00 92.35 205 A 1 
ATOM 1535 O OH  . TYR A 0 205 . -13.559 11.854  8.829   1.00 92.35 205 A 1 
ATOM 1536 C CZ  . TYR A 0 205 . -12.210 11.810  8.961   1.00 92.35 205 A 1 
ATOM 1537 N N   . ASP A 0 206 . -4.977  10.076  9.890   1.00 92.61 206 A 1 
ATOM 1538 C CA  . ASP A 0 206 . -3.527  10.105  9.848   1.00 92.61 206 A 1 
ATOM 1539 C C   . ASP A 0 206 . -3.090  9.915   8.391   1.00 92.61 206 A 1 
ATOM 1540 C CB  . ASP A 0 206 . -2.960  9.039   10.803  1.00 92.61 206 A 1 
ATOM 1541 O O   . ASP A 0 206 . -3.612  9.052   7.687   1.00 92.61 206 A 1 
ATOM 1542 C CG  . ASP A 0 206 . -3.293  9.319   12.278  1.00 92.61 206 A 1 
ATOM 1543 O OD1 . ASP A 0 206 . -3.224  10.499  12.691  1.00 92.61 206 A 1 
ATOM 1544 O OD2 . ASP A 0 206 . -3.539  8.376   13.065  1.00 92.61 206 A 1 
ATOM 1545 N N   . GLY A 0 207 . -2.163  10.747  7.925   1.00 93.76 207 A 1 
ATOM 1546 C CA  . GLY A 0 207 . -1.613  10.680  6.574   1.00 93.76 207 A 1 
ATOM 1547 C C   . GLY A 0 207 . -0.113  10.923  6.606   1.00 93.76 207 A 1 
ATOM 1548 O O   . GLY A 0 207 . 0.337   11.877  7.242   1.00 93.76 207 A 1 
ATOM 1549 N N   . GLU A 0 208 . 0.651   10.071  5.942   1.00 94.79 208 A 1 
ATOM 1550 C CA  . GLU A 0 208 . 2.098   10.164  5.762   1.00 94.79 208 A 1 
ATOM 1551 C C   . GLU A 0 208 . 2.402   10.020  4.275   1.00 94.79 208 A 1 
ATOM 1552 C CB  . GLU A 0 208 . 2.823   9.067   6.564   1.00 94.79 208 A 1 
ATOM 1553 O O   . GLU A 0 208 . 1.848   9.137   3.630   1.00 94.79 208 A 1 
ATOM 1554 C CG  . GLU A 0 208 . 2.640   9.238   8.077   1.00 94.79 208 A 1 
ATOM 1555 C CD  . GLU A 0 208 . 3.342   8.170   8.929   1.00 94.79 208 A 1 
ATOM 1556 O OE1 . GLU A 0 208 . 3.455   8.423   10.153  1.00 94.79 208 A 1 
ATOM 1557 O OE2 . GLU A 0 208 . 3.781   7.118   8.424   1.00 94.79 208 A 1 
ATOM 1558 N N   . TRP A 0 209 . 3.267   10.873  3.739   1.00 94.41 209 A 1 
ATOM 1559 C CA  . TRP A 0 209 . 3.694   10.813  2.345   1.00 94.41 209 A 1 
ATOM 1560 C C   . TRP A 0 209 . 5.188   11.097  2.221   1.00 94.41 209 A 1 
ATOM 1561 C CB  . TRP A 0 209 . 2.863   11.762  1.477   1.00 94.41 209 A 1 
ATOM 1562 O O   . TRP A 0 209 . 5.765   11.865  2.998   1.00 94.41 209 A 1 
ATOM 1563 C CG  . TRP A 0 209 . 2.933   13.217  1.818   1.00 94.41 209 A 1 
ATOM 1564 C CD1 . TRP A 0 209 . 3.784   14.109  1.265   1.00 94.41 209 A 1 
ATOM 1565 C CD2 . TRP A 0 209 . 2.095   13.974  2.740   1.00 94.41 209 A 1 
ATOM 1566 C CE2 . TRP A 0 209 . 2.476   15.347  2.665   1.00 94.41 209 A 1 
ATOM 1567 C CE3 . TRP A 0 209 . 1.035   13.647  3.614   1.00 94.41 209 A 1 
ATOM 1568 N NE1 . TRP A 0 209 . 3.523   15.368  1.765   1.00 94.41 209 A 1 
ATOM 1569 C CH2 . TRP A 0 209 . 0.772   15.986  4.267   1.00 94.41 209 A 1 
ATOM 1570 C CZ2 . TRP A 0 209 . 1.836   16.343  3.419   1.00 94.41 209 A 1 
ATOM 1571 C CZ3 . TRP A 0 209 . 0.376   14.638  4.369   1.00 94.41 209 A 1 
ATOM 1572 N N   . TYR A 0 210 . 5.809   10.472  1.234   1.00 96.79 210 A 1 
ATOM 1573 C CA  . TYR A 0 210 . 7.199   10.652  0.846   1.00 96.79 210 A 1 
ATOM 1574 C C   . TYR A 0 210 . 7.284   10.629  -0.676  1.00 96.79 210 A 1 
ATOM 1575 C CB  . TYR A 0 210 . 8.053   9.538   1.462   1.00 96.79 210 A 1 
ATOM 1576 O O   . TYR A 0 210 . 6.699   9.753   -1.310  1.00 96.79 210 A 1 
ATOM 1577 C CG  . TYR A 0 210 . 9.486   9.502   0.962   1.00 96.79 210 A 1 
ATOM 1578 C CD1 . TYR A 0 210 . 9.859   8.611   -0.065  1.00 96.79 210 A 1 
ATOM 1579 C CD2 . TYR A 0 210 . 10.438  10.385  1.504   1.00 96.79 210 A 1 
ATOM 1580 C CE1 . TYR A 0 210 . 11.190  8.585   -0.528  1.00 96.79 210 A 1 
ATOM 1581 C CE2 . TYR A 0 210 . 11.768  10.358  1.045   1.00 96.79 210 A 1 
ATOM 1582 O OH  . TYR A 0 210 . 13.441  9.412   -0.405  1.00 96.79 210 A 1 
ATOM 1583 C CZ  . TYR A 0 210 . 12.153  9.453   0.031   1.00 96.79 210 A 1 
ATOM 1584 N N   . ALA A 0 211 . 8.029   11.565  -1.254  1.00 96.46 211 A 1 
ATOM 1585 C CA  . ALA A 0 211 . 8.347   11.557  -2.673  1.00 96.46 211 A 1 
ATOM 1586 C C   . ALA A 0 211 . 9.786   12.028  -2.891  1.00 96.46 211 A 1 
ATOM 1587 C CB  . ALA A 0 211 . 7.332   12.412  -3.440  1.00 96.46 211 A 1 
ATOM 1588 O O   . ALA A 0 211 . 10.190  13.040  -2.319  1.00 96.46 211 A 1 
ATOM 1589 N N   . ARG A 0 212 . 10.539  11.318  -3.730  1.00 97.05 212 A 1 
ATOM 1590 C CA  . ARG A 0 212 . 11.889  11.676  -4.171  1.00 97.05 212 A 1 
ATOM 1591 C C   . ARG A 0 212 . 11.981  11.510  -5.681  1.00 97.05 212 A 1 
ATOM 1592 C CB  . ARG A 0 212 . 12.928  10.815  -3.433  1.00 97.05 212 A 1 
ATOM 1593 O O   . ARG A 0 212 . 11.723  10.420  -6.173  1.00 97.05 212 A 1 
ATOM 1594 C CG  . ARG A 0 212 . 14.366  11.046  -3.937  1.00 97.05 212 A 1 
ATOM 1595 C CD  . ARG A 0 212 . 15.408  10.208  -3.181  1.00 97.05 212 A 1 
ATOM 1596 N NE  . ARG A 0 212 . 15.182  8.753   -3.328  1.00 97.05 212 A 1 
ATOM 1597 N NH1 . ARG A 0 212 . 16.339  8.371   -5.293  1.00 97.05 212 A 1 
ATOM 1598 N NH2 . ARG A 0 212 . 15.329  6.692   -4.293  1.00 97.05 212 A 1 
ATOM 1599 C CZ  . ARG A 0 212 . 15.617  7.958   -4.298  1.00 97.05 212 A 1 
ATOM 1600 N N   . SER A 0 213 . 12.399  12.566  -6.363  1.00 96.10 213 A 1 
ATOM 1601 C CA  . SER A 0 213 . 12.871  12.549  -7.746  1.00 96.10 213 A 1 
ATOM 1602 C C   . SER A 0 213 . 14.387  12.731  -7.734  1.00 96.10 213 A 1 
ATOM 1603 C CB  . SER A 0 213 . 12.180  13.658  -8.544  1.00 96.10 213 A 1 
ATOM 1604 O O   . SER A 0 213 . 14.902  13.555  -6.974  1.00 96.10 213 A 1 
ATOM 1605 O OG  . SER A 0 213 . 12.713  13.790  -9.844  1.00 96.10 213 A 1 
ATOM 1606 N N   . VAL A 0 214 . 15.094  11.966  -8.557  1.00 95.70 214 A 1 
ATOM 1607 C CA  . VAL A 0 214 . 16.509  12.156  -8.891  1.00 95.70 214 A 1 
ATOM 1608 C C   . VAL A 0 214 . 16.613  12.179  -10.405 1.00 95.70 214 A 1 
ATOM 1609 C CB  . VAL A 0 214 . 17.396  11.033  -8.318  1.00 95.70 214 A 1 
ATOM 1610 O O   . VAL A 0 214 . 16.137  11.250  -11.049 1.00 95.70 214 A 1 
ATOM 1611 C CG1 . VAL A 0 214 . 18.863  11.159  -8.756  1.00 95.70 214 A 1 
ATOM 1612 C CG2 . VAL A 0 214 . 17.372  11.043  -6.785  1.00 95.70 214 A 1 
ATOM 1613 N N   . GLN A 0 215 . 17.256  13.203  -10.951 1.00 94.31 215 A 1 
ATOM 1614 C CA  . GLN A 0 215 . 17.702  13.251  -12.337 1.00 94.31 215 A 1 
ATOM 1615 C C   . GLN A 0 215 . 19.208  13.515  -12.340 1.00 94.31 215 A 1 
ATOM 1616 C CB  . GLN A 0 215 . 16.903  14.309  -13.111 1.00 94.31 215 A 1 
ATOM 1617 O O   . GLN A 0 215 . 19.660  14.421  -11.644 1.00 94.31 215 A 1 
ATOM 1618 C CG  . GLN A 0 215 . 17.405  14.441  -14.558 1.00 94.31 215 A 1 
ATOM 1619 C CD  . GLN A 0 215 . 16.531  15.316  -15.450 1.00 94.31 215 A 1 
ATOM 1620 N NE2 . GLN A 0 215 . 16.992  15.604  -16.648 1.00 94.31 215 A 1 
ATOM 1621 O OE1 . GLN A 0 215 . 15.416  15.711  -15.131 1.00 94.31 215 A 1 
ATOM 1622 N N   . ALA A 0 216 . 19.967  12.733  -13.098 1.00 92.14 216 A 1 
ATOM 1623 C CA  . ALA A 0 216 . 21.382  12.953  -13.359 1.00 92.14 216 A 1 
ATOM 1624 C C   . ALA A 0 216 . 21.648  12.832  -14.863 1.00 92.14 216 A 1 
ATOM 1625 C CB  . ALA A 0 216 . 22.224  11.975  -12.533 1.00 92.14 216 A 1 
ATOM 1626 O O   . ALA A 0 216 . 21.002  12.022  -15.520 1.00 92.14 216 A 1 
ATOM 1627 N N   . ASP A 0 217 . 22.572  13.645  -15.355 1.00 90.12 217 A 1 
ATOM 1628 C CA  . ASP A 0 217 . 22.905  13.860  -16.766 1.00 90.12 217 A 1 
ATOM 1629 C C   . ASP A 0 217 . 24.441  13.935  -16.829 1.00 90.12 217 A 1 
ATOM 1630 C CB  . ASP A 0 217 . 22.249  15.202  -17.169 1.00 90.12 217 A 1 
ATOM 1631 O O   . ASP A 0 217 . 25.028  14.696  -16.052 1.00 90.12 217 A 1 
ATOM 1632 C CG  . ASP A 0 217 . 21.774  15.338  -18.614 1.00 90.12 217 A 1 
ATOM 1633 O OD1 . ASP A 0 217 . 21.686  14.302  -19.293 1.00 90.12 217 A 1 
ATOM 1634 O OD2 . ASP A 0 217 . 21.313  16.460  -18.938 1.00 90.12 217 A 1 
ATOM 1635 N N   . ASP A 0 218 . 25.115  13.105  -17.628 1.00 91.27 218 A 1 
ATOM 1636 C CA  . ASP A 0 218 . 26.587  12.982  -17.623 1.00 91.27 218 A 1 
ATOM 1637 C C   . ASP A 0 218 . 27.160  12.835  -19.044 1.00 91.27 218 A 1 
ATOM 1638 C CB  . ASP A 0 218 . 27.014  11.879  -16.626 1.00 91.27 218 A 1 
ATOM 1639 O O   . ASP A 0 218 . 27.653  11.775  -19.435 1.00 91.27 218 A 1 
ATOM 1640 C CG  . ASP A 0 218 . 28.526  11.695  -16.430 1.00 91.27 218 A 1 
ATOM 1641 O OD1 . ASP A 0 218 . 29.303  12.676  -16.418 1.00 91.27 218 A 1 
ATOM 1642 O OD2 . ASP A 0 218 . 28.983  10.613  -15.986 1.00 91.27 218 A 1 
ATOM 1643 N N   . ASP A 0 219 . 27.102  13.939  -19.793 1.00 88.48 219 A 1 
ATOM 1644 C CA  . ASP A 0 219 . 27.677  14.102  -21.130 1.00 88.48 219 A 1 
ATOM 1645 C C   . ASP A 0 219 . 29.208  13.990  -21.118 1.00 88.48 219 A 1 
ATOM 1646 C CB  . ASP A 0 219 . 27.348  15.502  -21.681 1.00 88.48 219 A 1 
ATOM 1647 O O   . ASP A 0 219 . 29.898  14.677  -20.357 1.00 88.48 219 A 1 
ATOM 1648 C CG  . ASP A 0 219 . 25.965  15.663  -22.304 1.00 88.48 219 A 1 
ATOM 1649 O OD1 . ASP A 0 219 . 25.560  14.725  -23.017 1.00 88.48 219 A 1 
ATOM 1650 O OD2 . ASP A 0 219 . 25.430  16.792  -22.198 1.00 88.48 219 A 1 
ATOM 1651 N N   . GLN A 0 220 . 29.773  13.218  -22.046 1.00 89.49 220 A 1 
ATOM 1652 C CA  . GLN A 0 220 . 31.205  13.170  -22.340 1.00 89.49 220 A 1 
ATOM 1653 C C   . GLN A 0 220 . 31.455  13.231  -23.849 1.00 89.49 220 A 1 
ATOM 1654 C CB  . GLN A 0 220 . 31.848  11.892  -21.772 1.00 89.49 220 A 1 
ATOM 1655 O O   . GLN A 0 220 . 30.805  12.525  -24.614 1.00 89.49 220 A 1 
ATOM 1656 C CG  . GLN A 0 220 . 31.485  11.566  -20.312 1.00 89.49 220 A 1 
ATOM 1657 C CD  . GLN A 0 220 . 32.592  10.769  -19.637 1.00 89.49 220 A 1 
ATOM 1658 N NE2 . GLN A 0 220 . 33.676  11.426  -19.276 1.00 89.49 220 A 1 
ATOM 1659 O OE1 . GLN A 0 220 . 32.572  9.558   -19.461 1.00 89.49 220 A 1 
ATOM 1660 N N   . TRP A 0 221 . 32.447  14.008  -24.287 1.00 86.71 221 A 1 
ATOM 1661 C CA  . TRP A 0 221 . 32.840  14.062  -25.699 1.00 86.71 221 A 1 
ATOM 1662 C C   . TRP A 0 221 . 34.322  14.394  -25.881 1.00 86.71 221 A 1 
ATOM 1663 C CB  . TRP A 0 221 . 31.960  15.078  -26.445 1.00 86.71 221 A 1 
ATOM 1664 O O   . TRP A 0 221 . 34.934  15.059  -25.036 1.00 86.71 221 A 1 
ATOM 1665 C CG  . TRP A 0 221 . 32.136  16.509  -26.031 1.00 86.71 221 A 1 
ATOM 1666 C CD1 . TRP A 0 221 . 32.943  17.401  -26.647 1.00 86.71 221 A 1 
ATOM 1667 C CD2 . TRP A 0 221 . 31.521  17.227  -24.915 1.00 86.71 221 A 1 
ATOM 1668 C CE2 . TRP A 0 221 . 32.013  18.568  -24.919 1.00 86.71 221 A 1 
ATOM 1669 C CE3 . TRP A 0 221 . 30.593  16.893  -23.903 1.00 86.71 221 A 1 
ATOM 1670 N NE1 . TRP A 0 221 . 32.881  18.614  -25.991 1.00 86.71 221 A 1 
ATOM 1671 C CH2 . TRP A 0 221 . 30.697  19.150  -22.969 1.00 86.71 221 A 1 
ATOM 1672 C CZ2 . TRP A 0 221 . 31.613  19.523  -23.969 1.00 86.71 221 A 1 
ATOM 1673 C CZ3 . TRP A 0 221 . 30.191  17.839  -22.941 1.00 86.71 221 A 1 
ATOM 1674 N N   . ALA A 0 222 . 34.889  13.979  -27.013 1.00 87.87 222 A 1 
ATOM 1675 C CA  . ALA A 0 222 . 36.123  14.542  -27.545 1.00 87.87 222 A 1 
ATOM 1676 C C   . ALA A 0 222 . 36.126  14.566  -29.081 1.00 87.87 222 A 1 
ATOM 1677 C CB  . ALA A 0 222 . 37.339  13.787  -27.000 1.00 87.87 222 A 1 
ATOM 1678 O O   . ALA A 0 222 . 35.471  13.751  -29.729 1.00 87.87 222 A 1 
ATOM 1679 N N   . GLU A 0 223 . 36.895  15.502  -29.627 1.00 87.05 223 A 1 
ATOM 1680 C CA  . GLU A 0 223 . 37.139  15.723  -31.051 1.00 87.05 223 A 1 
ATOM 1681 C C   . GLU A 0 223 . 38.650  15.952  -31.251 1.00 87.05 223 A 1 
ATOM 1682 C CB  . GLU A 0 223 . 36.350  16.960  -31.540 1.00 87.05 223 A 1 
ATOM 1683 O O   . GLU A 0 223 . 39.243  16.767  -30.537 1.00 87.05 223 A 1 
ATOM 1684 C CG  . GLU A 0 223 . 34.814  16.868  -31.424 1.00 87.05 223 A 1 
ATOM 1685 C CD  . GLU A 0 223 . 34.072  18.163  -31.837 1.00 87.05 223 A 1 
ATOM 1686 O OE1 . GLU A 0 223 . 32.819  18.159  -31.817 1.00 87.05 223 A 1 
ATOM 1687 O OE2 . GLU A 0 223 . 34.722  19.187  -32.159 1.00 87.05 223 A 1 
ATOM 1688 N N   . ASP A 0 224 . 39.253  15.267  -32.222 1.00 84.64 224 A 1 
ATOM 1689 C CA  . ASP A 0 224 . 40.604  15.519  -32.748 1.00 84.64 224 A 1 
ATOM 1690 C C   . ASP A 0 224 . 40.454  15.960  -34.213 1.00 84.64 224 A 1 
ATOM 1691 C CB  . ASP A 0 224 . 41.487  14.262  -32.584 1.00 84.64 224 A 1 
ATOM 1692 O O   . ASP A 0 224 . 39.665  15.395  -34.974 1.00 84.64 224 A 1 
ATOM 1693 C CG  . ASP A 0 224 . 42.950  14.393  -33.058 1.00 84.64 224 A 1 
ATOM 1694 O OD1 . ASP A 0 224 . 43.289  15.415  -33.704 1.00 84.64 224 A 1 
ATOM 1695 O OD2 . ASP A 0 224 . 43.724  13.442  -32.794 1.00 84.64 224 A 1 
ATOM 1696 N N   . TYR A 0 225 . 41.156  17.018  -34.617 1.00 83.60 225 A 1 
ATOM 1697 C CA  . TYR A 0 225 . 41.189  17.474  -36.002 1.00 83.60 225 A 1 
ATOM 1698 C C   . TYR A 0 225 . 42.611  17.786  -36.460 1.00 83.60 225 A 1 
ATOM 1699 C CB  . TYR A 0 225 . 40.255  18.672  -36.200 1.00 83.60 225 A 1 
ATOM 1700 O O   . TYR A 0 225 . 43.133  18.897  -36.272 1.00 83.60 225 A 1 
ATOM 1701 C CG  . TYR A 0 225 . 40.229  19.159  -37.640 1.00 83.60 225 A 1 
ATOM 1702 C CD1 . TYR A 0 225 . 40.871  20.362  -37.984 1.00 83.60 225 A 1 
ATOM 1703 C CD2 . TYR A 0 225 . 39.636  18.372  -38.644 1.00 83.60 225 A 1 
ATOM 1704 C CE1 . TYR A 0 225 . 40.890  20.796  -39.321 1.00 83.60 225 A 1 
ATOM 1705 C CE2 . TYR A 0 225 . 39.649  18.794  -39.987 1.00 83.60 225 A 1 
ATOM 1706 O OH  . TYR A 0 225 . 40.280  20.477  -41.604 1.00 83.60 225 A 1 
ATOM 1707 C CZ  . TYR A 0 225 . 40.271  20.013  -40.322 1.00 83.60 225 A 1 
ATOM 1708 N N   . ASP A 0 226 . 43.191  16.829  -37.178 1.00 80.17 226 A 1 
ATOM 1709 C CA  . ASP A 0 226 . 44.533  16.929  -37.721 1.00 80.17 226 A 1 
ATOM 1710 C C   . ASP A 0 226 . 44.495  17.378  -39.192 1.00 80.17 226 A 1 
ATOM 1711 C CB  . ASP A 0 226 . 45.297  15.610  -37.491 1.00 80.17 226 A 1 
ATOM 1712 O O   . ASP A 0 226 . 43.748  16.877  -40.036 1.00 80.17 226 A 1 
ATOM 1713 C CG  . ASP A 0 226 . 46.812  15.797  -37.359 1.00 80.17 226 A 1 
ATOM 1714 O OD1 . ASP A 0 226 . 47.282  16.961  -37.460 1.00 80.17 226 A 1 
ATOM 1715 O OD2 . ASP A 0 226 . 47.552  14.786  -37.346 1.00 80.17 226 A 1 
ATOM 1716 N N   . ARG A 0 227 . 45.311  18.367  -39.561 1.00 73.93 227 A 1 
ATOM 1717 C CA  . ARG A 0 227 . 45.363  18.882  -40.938 1.00 73.93 227 A 1 
ATOM 1718 C C   . ARG A 0 227 . 46.781  19.199  -41.360 1.00 73.93 227 A 1 
ATOM 1719 C CB  . ARG A 0 227 . 44.422  20.082  -41.079 1.00 73.93 227 A 1 
ATOM 1720 O O   . ARG A 0 227 . 47.361  20.214  -40.969 1.00 73.93 227 A 1 
ATOM 1721 C CG  . ARG A 0 227 . 44.373  20.587  -42.525 1.00 73.93 227 A 1 
ATOM 1722 C CD  . ARG A 0 227 . 43.590  21.898  -42.630 1.00 73.93 227 A 1 
ATOM 1723 N NE  . ARG A 0 227 . 43.551  22.347  -44.036 1.00 73.93 227 A 1 
ATOM 1724 N NH1 . ARG A 0 227 . 45.509  23.560  -44.052 1.00 73.93 227 A 1 
ATOM 1725 N NH2 . ARG A 0 227 . 44.584  22.964  -45.963 1.00 73.93 227 A 1 
ATOM 1726 C CZ  . ARG A 0 227 . 44.528  22.970  -44.666 1.00 73.93 227 A 1 
ATOM 1727 N N   . TYR A 0 228 . 47.280  18.418  -42.310 1.00 66.85 228 A 1 
ATOM 1728 C CA  . TYR A 0 228 . 48.625  18.538  -42.859 1.00 66.85 228 A 1 
ATOM 1729 C C   . TYR A 0 228 . 48.614  19.024  -44.319 1.00 66.85 228 A 1 
ATOM 1730 C CB  . TYR A 0 228 . 49.368  17.206  -42.648 1.00 66.85 228 A 1 
ATOM 1731 O O   . TYR A 0 228 . 48.190  18.323  -45.237 1.00 66.85 228 A 1 
ATOM 1732 C CG  . TYR A 0 228 . 48.614  15.951  -43.062 1.00 66.85 228 A 1 
ATOM 1733 C CD1 . TYR A 0 228 . 47.768  15.298  -42.139 1.00 66.85 228 A 1 
ATOM 1734 C CD2 . TYR A 0 228 . 48.756  15.436  -44.366 1.00 66.85 228 A 1 
ATOM 1735 C CE1 . TYR A 0 228 . 47.044  14.152  -42.522 1.00 66.85 228 A 1 
ATOM 1736 C CE2 . TYR A 0 228 . 48.047  14.278  -44.744 1.00 66.85 228 A 1 
ATOM 1737 O OH  . TYR A 0 228 . 46.500  12.534  -44.232 1.00 66.85 228 A 1 
ATOM 1738 C CZ  . TYR A 0 228 . 47.184  13.636  -43.825 1.00 66.85 228 A 1 
ATOM 1739 N N   . ASP A 0 229 . 49.167  20.216  -44.575 1.00 59.82 229 A 1 
ATOM 1740 C CA  . ASP A 0 229 . 49.568  20.634  -45.925 1.00 59.82 229 A 1 
ATOM 1741 C C   . ASP A 0 229 . 51.067  20.381  -46.135 1.00 59.82 229 A 1 
ATOM 1742 C CB  . ASP A 0 229 . 49.251  22.119  -46.178 1.00 59.82 229 A 1 
ATOM 1743 O O   . ASP A 0 229 . 51.911  21.083  -45.566 1.00 59.82 229 A 1 
ATOM 1744 C CG  . ASP A 0 229 . 47.806  22.397  -46.592 1.00 59.82 229 A 1 
ATOM 1745 O OD1 . ASP A 0 229 . 47.251  21.649  -47.430 1.00 59.82 229 A 1 
ATOM 1746 O OD2 . ASP A 0 229 . 47.257  23.436  -46.157 1.00 59.82 229 A 1 
ATOM 1747 N N   . SER A 0 230 . 51.432  19.438  -47.016 1.00 50.95 230 A 1 
ATOM 1748 C CA  . SER A 0 230 . 52.838  19.199  -47.378 1.00 50.95 230 A 1 
ATOM 1749 C C   . SER A 0 230 . 53.414  20.328  -48.263 1.00 50.95 230 A 1 
ATOM 1750 C CB  . SER A 0 230 . 53.043  17.781  -47.946 1.00 50.95 230 A 1 
ATOM 1751 O O   . SER A 0 230 . 53.598  20.173  -49.474 1.00 50.95 230 A 1 
ATOM 1752 O OG  . SER A 0 230 . 52.682  17.668  -49.311 1.00 50.95 230 A 1 
ATOM 1753 N N   . GLY A 0 231 . 53.697  21.484  -47.657 1.00 45.74 231 A 1 
ATOM 1754 C CA  . GLY A 0 231 . 54.276  22.669  -48.296 1.00 45.74 231 A 1 
ATOM 1755 C C   . GLY A 0 231 . 55.809  22.733  -48.231 1.00 45.74 231 A 1 
ATOM 1756 O O   . GLY A 0 231 . 56.383  23.041  -47.190 1.00 45.74 231 A 1 
ATOM 1757 N N   . ASP A 0 232 . 56.463  22.496  -49.372 1.00 44.47 232 A 1 
ATOM 1758 C CA  . ASP A 0 232 . 57.795  23.013  -49.754 1.00 44.47 232 A 1 
ATOM 1759 C C   . ASP A 0 232 . 58.967  22.884  -48.740 1.00 44.47 232 A 1 
ATOM 1760 C CB  . ASP A 0 232 . 57.632  24.421  -50.392 1.00 44.47 232 A 1 
ATOM 1761 O O   . ASP A 0 232 . 59.794  23.785  -48.567 1.00 44.47 232 A 1 
ATOM 1762 C CG  . ASP A 0 232 . 57.991  24.495  -51.886 1.00 44.47 232 A 1 
ATOM 1763 O OD1 . ASP A 0 232 . 58.587  23.531  -52.421 1.00 44.47 232 A 1 
ATOM 1764 O OD2 . ASP A 0 232 . 57.693  25.544  -52.497 1.00 44.47 232 A 1 
ATOM 1765 N N   . ALA A 0 233 . 59.117  21.716  -48.107 1.00 41.95 233 A 1 
ATOM 1766 C CA  . ALA A 0 233 . 60.163  21.472  -47.103 1.00 41.95 233 A 1 
ATOM 1767 C C   . ALA A 0 233 . 61.623  21.393  -47.632 1.00 41.95 233 A 1 
ATOM 1768 C CB  . ALA A 0 233 . 59.776  20.214  -46.313 1.00 41.95 233 A 1 
ATOM 1769 O O   . ALA A 0 233 . 62.550  21.408  -46.823 1.00 41.95 233 A 1 
ATOM 1770 N N   . ASP A 0 234 . 61.870  21.325  -48.951 1.00 43.66 234 A 1 
ATOM 1771 C CA  . ASP A 0 234 . 63.200  20.976  -49.516 1.00 43.66 234 A 1 
ATOM 1772 C C   . ASP A 0 234 . 63.922  22.126  -50.269 1.00 43.66 234 A 1 
ATOM 1773 C CB  . ASP A 0 234 . 63.100  19.654  -50.313 1.00 43.66 234 A 1 
ATOM 1774 O O   . ASP A 0 234 . 64.953  21.934  -50.924 1.00 43.66 234 A 1 
ATOM 1775 C CG  . ASP A 0 234 . 64.359  18.764  -50.236 1.00 43.66 234 A 1 
ATOM 1776 O OD1 . ASP A 0 234 . 65.096  18.830  -49.225 1.00 43.66 234 A 1 
ATOM 1777 O OD2 . ASP A 0 234 . 64.601  17.993  -51.195 1.00 43.66 234 A 1 
ATOM 1778 N N   . SER A 0 235 . 63.437  23.369  -50.144 1.00 40.56 235 A 1 
ATOM 1779 C CA  . SER A 0 235 . 64.074  24.550  -50.766 1.00 40.56 235 A 1 
ATOM 1780 C C   . SER A 0 235 . 65.392  24.990  -50.097 1.00 40.56 235 A 1 
ATOM 1781 C CB  . SER A 0 235 . 63.078  25.714  -50.836 1.00 40.56 235 A 1 
ATOM 1782 O O   . SER A 0 235 . 66.203  25.690  -50.711 1.00 40.56 235 A 1 
ATOM 1783 O OG  . SER A 0 235 . 62.218  25.525  -51.941 1.00 40.56 235 A 1 
ATOM 1784 N N   . TYR A 0 236 . 65.668  24.557  -48.861 1.00 40.29 236 A 1 
ATOM 1785 C CA  . TYR A 0 236 . 66.829  25.024  -48.082 1.00 40.29 236 A 1 
ATOM 1786 C C   . TYR A 0 236 . 68.181  24.389  -48.469 1.00 40.29 236 A 1 
ATOM 1787 C CB  . TYR A 0 236 . 66.527  24.927  -46.575 1.00 40.29 236 A 1 
ATOM 1788 O O   . TYR A 0 236 . 69.232  24.857  -48.032 1.00 40.29 236 A 1 
ATOM 1789 C CG  . TYR A 0 236 . 66.437  26.294  -45.921 1.00 40.29 236 A 1 
ATOM 1790 C CD1 . TYR A 0 236 . 67.575  26.857  -45.310 1.00 40.29 236 A 1 
ATOM 1791 C CD2 . TYR A 0 236 . 65.234  27.025  -45.977 1.00 40.29 236 A 1 
ATOM 1792 C CE1 . TYR A 0 236 . 67.509  28.146  -44.744 1.00 40.29 236 A 1 
ATOM 1793 C CE2 . TYR A 0 236 . 65.167  28.316  -45.420 1.00 40.29 236 A 1 
ATOM 1794 O OH  . TYR A 0 236 . 66.232  30.123  -44.261 1.00 40.29 236 A 1 
ATOM 1795 C CZ  . TYR A 0 236 . 66.302  28.878  -44.800 1.00 40.29 236 A 1 
ATOM 1796 N N   . GLY A 0 237 . 68.192  23.365  -49.332 1.00 39.93 237 A 1 
ATOM 1797 C CA  . GLY A 0 237 . 69.414  22.658  -49.743 1.00 39.93 237 A 1 
ATOM 1798 C C   . GLY A 0 237 . 70.200  23.269  -50.915 1.00 39.93 237 A 1 
ATOM 1799 O O   . GLY A 0 237 . 71.281  22.775  -51.233 1.00 39.93 237 A 1 
ATOM 1800 N N   . ARG A 0 238 . 69.684  24.303  -51.604 1.00 43.68 238 A 1 
ATOM 1801 C CA  . ARG A 0 238 . 70.218  24.743  -52.921 1.00 43.68 238 A 1 
ATOM 1802 C C   . ARG A 0 238 . 70.810  26.157  -52.996 1.00 43.68 238 A 1 
ATOM 1803 C CB  . ARG A 0 238 . 69.162  24.501  -54.016 1.00 43.68 238 A 1 
ATOM 1804 O O   . ARG A 0 238 . 71.348  26.517  -54.041 1.00 43.68 238 A 1 
ATOM 1805 C CG  . ARG A 0 238 . 68.920  23.001  -54.251 1.00 43.68 238 A 1 
ATOM 1806 C CD  . ARG A 0 238 . 68.037  22.778  -55.484 1.00 43.68 238 A 1 
ATOM 1807 N NE  . ARG A 0 238 . 67.837  21.338  -55.742 1.00 43.68 238 A 1 
ATOM 1808 N NH1 . ARG A 0 238 . 67.897  21.375  -58.043 1.00 43.68 238 A 1 
ATOM 1809 N NH2 . ARG A 0 238 . 67.558  19.447  -56.973 1.00 43.68 238 A 1 
ATOM 1810 C CZ  . ARG A 0 238 . 67.771  20.731  -56.915 1.00 43.68 238 A 1 
ATOM 1811 N N   . ALA A 0 239 . 70.766  26.947  -51.921 1.00 41.62 239 A 1 
ATOM 1812 C CA  . ALA A 0 239 . 71.185  28.359  -51.942 1.00 41.62 239 A 1 
ATOM 1813 C C   . ALA A 0 239 . 72.584  28.651  -51.344 1.00 41.62 239 A 1 
ATOM 1814 C CB  . ALA A 0 239 . 70.079  29.180  -51.266 1.00 41.62 239 A 1 
ATOM 1815 O O   . ALA A 0 239 . 73.067  29.777  -51.439 1.00 41.62 239 A 1 
ATOM 1816 N N   . ALA A 0 240 . 73.258  27.666  -50.738 1.00 36.93 240 A 1 
ATOM 1817 C CA  . ALA A 0 240 . 74.371  27.912  -49.807 1.00 36.93 240 A 1 
ATOM 1818 C C   . ALA A 0 240 . 75.809  27.823  -50.379 1.00 36.93 240 A 1 
ATOM 1819 C CB  . ALA A 0 240 . 74.168  27.001  -48.588 1.00 36.93 240 A 1 
ATOM 1820 O O   . ALA A 0 240 . 76.765  27.907  -49.611 1.00 36.93 240 A 1 
ATOM 1821 N N   . SER A 0 241 . 76.016  27.661  -51.694 1.00 41.01 241 A 1 
ATOM 1822 C CA  . SER A 0 241 . 77.373  27.466  -52.251 1.00 41.01 241 A 1 
ATOM 1823 C C   . SER A 0 241 . 77.642  28.185  -53.581 1.00 41.01 241 A 1 
ATOM 1824 C CB  . SER A 0 241 . 77.719  25.969  -52.311 1.00 41.01 241 A 1 
ATOM 1825 O O   . SER A 0 241 . 77.961  27.549  -54.590 1.00 41.01 241 A 1 
ATOM 1826 O OG  . SER A 0 241 . 76.973  25.320  -53.319 1.00 41.01 241 A 1 
ATOM 1827 N N   . LYS A 0 242 . 77.562  29.526  -53.605 1.00 38.39 242 A 1 
ATOM 1828 C CA  . LYS A 0 242 . 78.146  30.307  -54.717 1.00 38.39 242 A 1 
ATOM 1829 C C   . LYS A 0 242 . 78.664  31.711  -54.375 1.00 38.39 242 A 1 
ATOM 1830 C CB  . LYS A 0 242 . 77.246  30.247  -55.975 1.00 38.39 242 A 1 
ATOM 1831 O O   . LYS A 0 242 . 78.495  32.648  -55.148 1.00 38.39 242 A 1 
ATOM 1832 C CG  . LYS A 0 242 . 78.115  29.864  -57.186 1.00 38.39 242 A 1 
ATOM 1833 C CD  . LYS A 0 242 . 77.301  29.713  -58.473 1.00 38.39 242 A 1 
ATOM 1834 C CE  . LYS A 0 242 . 78.203  29.130  -59.568 1.00 38.39 242 A 1 
ATOM 1835 N NZ  . LYS A 0 242 . 77.488  29.019  -60.862 1.00 38.39 242 A 1 
ATOM 1836 N N   . ALA A 0 243 . 79.410  31.833  -53.279 1.00 37.06 243 A 1 
ATOM 1837 C CA  . ALA A 0 243 . 80.341  32.949  -53.079 1.00 37.06 243 A 1 
ATOM 1838 C C   . ALA A 0 243 . 81.694  32.652  -53.765 1.00 37.06 243 A 1 
ATOM 1839 C CB  . ALA A 0 243 . 80.452  33.251  -51.579 1.00 37.06 243 A 1 
ATOM 1840 O O   . ALA A 0 243 . 82.716  32.479  -53.105 1.00 37.06 243 A 1 
ATOM 1841 N N   . SER A 0 244 . 81.701  32.541  -55.099 1.00 38.81 244 A 1 
ATOM 1842 C CA  . SER A 0 244 . 82.955  32.409  -55.853 1.00 38.81 244 A 1 
ATOM 1843 C C   . SER A 0 244 . 83.606  33.779  -55.990 1.00 38.81 244 A 1 
ATOM 1844 C CB  . SER A 0 244 . 82.740  31.785  -57.234 1.00 38.81 244 A 1 
ATOM 1845 O O   . SER A 0 244 . 83.145  34.611  -56.770 1.00 38.81 244 A 1 
ATOM 1846 O OG  . SER A 0 244 . 83.985  31.520  -57.852 1.00 38.81 244 A 1 
ATOM 1847 N N   . TRP A 0 245 . 84.688  33.996  -55.247 1.00 36.34 245 A 1 
ATOM 1848 C CA  . TRP A 0 245 . 85.574  35.141  -55.441 1.00 36.34 245 A 1 
ATOM 1849 C C   . TRP A 0 245 . 86.049  35.233  -56.898 1.00 36.34 245 A 1 
ATOM 1850 C CB  . TRP A 0 245 . 86.767  35.043  -54.476 1.00 36.34 245 A 1 
ATOM 1851 O O   . TRP A 0 245 . 86.348  34.229  -57.545 1.00 36.34 245 A 1 
ATOM 1852 C CG  . TRP A 0 245 . 86.792  36.026  -53.346 1.00 36.34 245 A 1 
ATOM 1853 C CD1 . TRP A 0 245 . 85.738  36.431  -52.598 1.00 36.34 245 A 1 
ATOM 1854 C CD2 . TRP A 0 245 . 87.955  36.727  -52.808 1.00 36.34 245 A 1 
ATOM 1855 C CE2 . TRP A 0 245 . 87.525  37.563  -51.735 1.00 36.34 245 A 1 
ATOM 1856 C CE3 . TRP A 0 245 . 89.333  36.733  -53.117 1.00 36.34 245 A 1 
ATOM 1857 N NE1 . TRP A 0 245 . 86.165  37.348  -51.656 1.00 36.34 245 A 1 
ATOM 1858 C CH2 . TRP A 0 245 . 89.782  38.347  -51.340 1.00 36.34 245 A 1 
ATOM 1859 C CZ2 . TRP A 0 245 . 88.416  38.367  -51.007 1.00 36.34 245 A 1 
ATOM 1860 C CZ3 . TRP A 0 245 . 90.237  37.531  -52.391 1.00 36.34 245 A 1 
ATOM 1861 N N   . THR A 0 246 . 86.118  36.461  -57.403 1.00 39.15 246 A 1 
ATOM 1862 C CA  . THR A 0 246 . 86.665  36.808  -58.718 1.00 39.15 246 A 1 
ATOM 1863 C C   . THR A 0 246 . 88.190  36.728  -58.709 1.00 39.15 246 A 1 
ATOM 1864 C CB  . THR A 0 246 . 86.277  38.254  -59.064 1.00 39.15 246 A 1 
ATOM 1865 O O   . THR A 0 246 . 88.812  37.335  -57.837 1.00 39.15 246 A 1 
ATOM 1866 C CG2 . THR A 0 246 . 84.789  38.400  -59.376 1.00 39.15 246 A 1 
ATOM 1867 O OG1 . THR A 0 246 . 86.560  39.095  -57.964 1.00 39.15 246 A 1 
ATOM 1868 N N   . GLY A 0 247 . 88.802  36.074  -59.699 1.00 36.19 247 A 1 
ATOM 1869 C CA  . GLY A 0 247 . 90.262  36.073  -59.833 1.00 36.19 247 A 1 
ATOM 1870 C C   . GLY A 0 247 . 90.806  35.013  -60.784 1.00 36.19 247 A 1 
ATOM 1871 O O   . GLY A 0 247 . 91.343  34.004  -60.337 1.00 36.19 247 A 1 
ATOM 1872 N N   . ASP A 0 248 . 90.700  35.255  -62.091 1.00 35.01 248 A 1 
ATOM 1873 C CA  . ASP A 0 248 . 91.463  34.517  -63.102 1.00 35.01 248 A 1 
ATOM 1874 C C   . ASP A 0 248 . 92.974  34.614  -62.842 1.00 35.01 248 A 1 
ATOM 1875 C CB  . ASP A 0 248 . 91.192  35.107  -64.500 1.00 35.01 248 A 1 
ATOM 1876 O O   . ASP A 0 248 . 93.542  35.703  -62.919 1.00 35.01 248 A 1 
ATOM 1877 C CG  . ASP A 0 248 . 90.073  34.380  -65.231 1.00 35.01 248 A 1 
ATOM 1878 O OD1 . ASP A 0 248 . 90.336  33.230  -65.652 1.00 35.01 248 A 1 
ATOM 1879 O OD2 . ASP A 0 248 . 88.984  34.979  -65.358 1.00 35.01 248 A 1 
ATOM 1880 N N   . ALA A 0 249 . 93.628  33.471  -62.624 1.00 37.49 249 A 1 
ATOM 1881 C CA  . ALA A 0 249 . 94.969  33.189  -63.142 1.00 37.49 249 A 1 
ATOM 1882 C C   . ALA A 0 249 . 95.330  31.709  -62.929 1.00 37.49 249 A 1 
ATOM 1883 C CB  . ALA A 0 249 . 96.040  34.078  -62.489 1.00 37.49 249 A 1 
ATOM 1884 O O   . ALA A 0 249 . 95.583  31.277  -61.812 1.00 37.49 249 A 1 
ATOM 1885 N N   . HIS A 0 250 . 95.378  30.961  -64.033 1.00 34.34 250 A 1 
ATOM 1886 C CA  . HIS A 0 250 . 96.248  29.806  -64.297 1.00 34.34 250 A 1 
ATOM 1887 C C   . HIS A 0 250 . 96.829  29.026  -63.092 1.00 34.34 250 A 1 
ATOM 1888 C CB  . HIS A 0 250 . 97.416  30.314  -65.168 1.00 34.34 250 A 1 
ATOM 1889 O O   . HIS A 0 250 . 97.720  29.510  -62.407 1.00 34.34 250 A 1 
ATOM 1890 C CG  . HIS A 0 250 . 96.998  31.157  -66.348 1.00 34.34 250 A 1 
ATOM 1891 C CD2 . HIS A 0 250 . 96.940  32.526  -66.390 1.00 34.34 250 A 1 
ATOM 1892 N ND1 . HIS A 0 250 . 96.568  30.696  -67.571 1.00 34.34 250 A 1 
ATOM 1893 C CE1 . HIS A 0 250 . 96.252  31.761  -68.329 1.00 34.34 250 A 1 
ATOM 1894 N NE2 . HIS A 0 250 . 96.465  32.895  -67.651 1.00 34.34 250 A 1 
ATOM 1895 N N   . HIS A 0 251 . 96.503  27.737  -62.962 1.00 37.37 251 A 1 
ATOM 1896 C CA  . HIS A 0 251 . 97.419  26.619  -63.268 1.00 37.37 251 A 1 
ATOM 1897 C C   . HIS A 0 251 . 96.733  25.263  -62.988 1.00 37.37 251 A 1 
ATOM 1898 C CB  . HIS A 0 251 . 98.816  26.741  -62.607 1.00 37.37 251 A 1 
ATOM 1899 O O   . HIS A 0 251 . 95.695  25.187  -62.339 1.00 37.37 251 A 1 
ATOM 1900 C CG  . HIS A 0 251 . 99.846  27.319  -63.567 1.00 37.37 251 A 1 
ATOM 1901 C CD2 . HIS A 0 251 . 100.208 28.635  -63.736 1.00 37.37 251 A 1 
ATOM 1902 N ND1 . HIS A 0 251 . 100.581 26.595  -64.483 1.00 37.37 251 A 1 
ATOM 1903 C CE1 . HIS A 0 251 . 101.332 27.452  -65.197 1.00 37.37 251 A 1 
ATOM 1904 N NE2 . HIS A 0 251 . 101.121 28.707  -64.793 1.00 37.37 251 A 1 
ATOM 1905 N N   . LYS A 0 252 . 97.248  24.195  -63.608 1.00 37.29 252 A 1 
ATOM 1906 C CA  . LYS A 0 252 . 96.546  22.911  -63.784 1.00 37.29 252 A 1 
ATOM 1907 C C   . LYS A 0 252 . 96.707  21.952  -62.596 1.00 37.29 252 A 1 
ATOM 1908 C CB  . LYS A 0 252 . 97.064  22.215  -65.056 1.00 37.29 252 A 1 
ATOM 1909 O O   . LYS A 0 252 . 97.778  21.895  -62.008 1.00 37.29 252 A 1 
ATOM 1910 C CG  . LYS A 0 252 . 96.813  22.986  -66.359 1.00 37.29 252 A 1 
ATOM 1911 C CD  . LYS A 0 252 . 97.392  22.200  -67.544 1.00 37.29 252 A 1 
ATOM 1912 C CE  . LYS A 0 252 . 97.129  22.942  -68.859 1.00 37.29 252 A 1 
ATOM 1913 N NZ  . LYS A 0 252 . 97.667  22.197  -70.025 1.00 37.29 252 A 1 
ATOM 1914 N N   . ASN A 0 253 . 95.708  21.074  -62.453 1.00 34.00 253 A 1 
ATOM 1915 C CA  . ASN A 0 253 . 95.720  19.781  -61.751 1.00 34.00 253 A 1 
ATOM 1916 C C   . ASN A 0 253 . 95.850  19.811  -60.215 1.00 34.00 253 A 1 
ATOM 1917 C CB  . ASN A 0 253 . 96.786  18.848  -62.364 1.00 34.00 253 A 1 
ATOM 1918 O O   . ASN A 0 253 . 96.928  20.042  -59.678 1.00 34.00 253 A 1 
ATOM 1919 C CG  . ASN A 0 253 . 96.654  18.588  -63.852 1.00 34.00 253 A 1 
ATOM 1920 N ND2 . ASN A 0 253 . 97.640  17.951  -64.438 1.00 34.00 253 A 1 
ATOM 1921 O OD1 . ASN A 0 253 . 95.694  18.940  -64.518 1.00 34.00 253 A 1 
ATOM 1922 N N   . GLY A 0 254 . 94.781  19.391  -59.528 1.00 30.47 254 A 1 
ATOM 1923 C CA  . GLY A 0 254 . 94.831  18.947  -58.130 1.00 30.47 254 A 1 
ATOM 1924 C C   . GLY A 0 254 . 93.593  19.344  -57.329 1.00 30.47 254 A 1 
ATOM 1925 O O   . GLY A 0 254 . 93.474  20.498  -56.933 1.00 30.47 254 A 1 
ATOM 1926 N N   . GLY A 0 255 . 92.687  18.395  -57.064 1.00 34.03 255 A 1 
ATOM 1927 C CA  . GLY A 0 255 . 91.528  18.643  -56.198 1.00 34.03 255 A 1 
ATOM 1928 C C   . GLY A 0 255 . 90.292  17.809  -56.525 1.00 34.03 255 A 1 
ATOM 1929 O O   . GLY A 0 255 . 89.250  18.377  -56.841 1.00 34.03 255 A 1 
ATOM 1930 N N   . ASP A 0 256 . 90.394  16.480  -56.436 1.00 32.05 256 A 1 
ATOM 1931 C CA  . ASP A 0 256 . 89.245  15.566  -56.491 1.00 32.05 256 A 1 
ATOM 1932 C C   . ASP A 0 256 . 88.292  15.784  -55.302 1.00 32.05 256 A 1 
ATOM 1933 C CB  . ASP A 0 256 . 89.725  14.103  -56.505 1.00 32.05 256 A 1 
ATOM 1934 O O   . ASP A 0 256 . 88.320  15.054  -54.312 1.00 32.05 256 A 1 
ATOM 1935 C CG  . ASP A 0 256 . 90.255  13.674  -57.864 1.00 32.05 256 A 1 
ATOM 1936 O OD1 . ASP A 0 256 . 89.424  13.601  -58.795 1.00 32.05 256 A 1 
ATOM 1937 O OD2 . ASP A 0 256 . 91.475  13.414  -57.948 1.00 32.05 256 A 1 
ATOM 1938 N N   . TRP A 0 257 . 87.397  16.766  -55.409 1.00 34.71 257 A 1 
ATOM 1939 C CA  . TRP A 0 257 . 86.322  16.979  -54.440 1.00 34.71 257 A 1 
ATOM 1940 C C   . TRP A 0 257 . 84.986  16.538  -55.022 1.00 34.71 257 A 1 
ATOM 1941 C CB  . TRP A 0 257 . 86.382  18.388  -53.857 1.00 34.71 257 A 1 
ATOM 1942 O O   . TRP A 0 257 . 84.163  17.329  -55.484 1.00 34.71 257 A 1 
ATOM 1943 C CG  . TRP A 0 257 . 87.636  18.596  -53.062 1.00 34.71 257 A 1 
ATOM 1944 C CD1 . TRP A 0 257 . 88.653  19.414  -53.413 1.00 34.71 257 A 1 
ATOM 1945 C CD2 . TRP A 0 257 . 88.079  17.905  -51.846 1.00 34.71 257 A 1 
ATOM 1946 C CE2 . TRP A 0 257 . 89.390  18.367  -51.522 1.00 34.71 257 A 1 
ATOM 1947 C CE3 . TRP A 0 257 . 87.521  16.925  -50.993 1.00 34.71 257 A 1 
ATOM 1948 N NE1 . TRP A 0 257 . 89.679  19.298  -52.496 1.00 34.71 257 A 1 
ATOM 1949 C CH2 . TRP A 0 257 . 89.527  16.907  -49.594 1.00 34.71 257 A 1 
ATOM 1950 C CZ2 . TRP A 0 257 . 90.110  17.885  -50.418 1.00 34.71 257 A 1 
ATOM 1951 C CZ3 . TRP A 0 257 . 88.235  16.430  -49.882 1.00 34.71 257 A 1 
ATOM 1952 N N   . LYS A 0 258 . 84.786  15.216  -54.968 1.00 34.22 258 A 1 
ATOM 1953 C CA  . LYS A 0 258 . 83.504  14.545  -55.194 1.00 34.22 258 A 1 
ATOM 1954 C C   . LYS A 0 258 . 82.404  15.168  -54.323 1.00 34.22 258 A 1 
ATOM 1955 C CB  . LYS A 0 258 . 83.622  13.055  -54.817 1.00 34.22 258 A 1 
ATOM 1956 O O   . LYS A 0 258 . 82.184  14.728  -53.200 1.00 34.22 258 A 1 
ATOM 1957 C CG  . LYS A 0 258 . 84.457  12.179  -55.757 1.00 34.22 258 A 1 
ATOM 1958 C CD  . LYS A 0 258 . 84.508  10.762  -55.163 1.00 34.22 258 A 1 
ATOM 1959 C CE  . LYS A 0 258 . 85.250  9.796   -56.087 1.00 34.22 258 A 1 
ATOM 1960 N NZ  . LYS A 0 258 . 85.365  8.450   -55.472 1.00 34.22 258 A 1 
ATOM 1961 N N   . SER A 0 259 . 81.621  16.081  -54.887 1.00 34.57 259 A 1 
ATOM 1962 C CA  . SER A 0 259 . 80.227  16.276  -54.466 1.00 34.57 259 A 1 
ATOM 1963 C C   . SER A 0 259 . 79.338  15.329  -55.273 1.00 34.57 259 A 1 
ATOM 1964 C CB  . SER A 0 259 . 79.812  17.744  -54.547 1.00 34.57 259 A 1 
ATOM 1965 O O   . SER A 0 259 . 78.518  15.739  -56.087 1.00 34.57 259 A 1 
ATOM 1966 O OG  . SER A 0 259 . 80.575  18.472  -53.606 1.00 34.57 259 A 1 
ATOM 1967 N N   . ALA A 0 260 . 79.559  14.025  -55.080 1.00 31.03 260 A 1 
ATOM 1968 C CA  . ALA A 0 260 . 78.795  12.946  -55.706 1.00 31.03 260 A 1 
ATOM 1969 C C   . ALA A 0 260 . 77.490  12.663  -54.927 1.00 31.03 260 A 1 
ATOM 1970 C CB  . ALA A 0 260 . 79.713  11.728  -55.884 1.00 31.03 260 A 1 
ATOM 1971 O O   . ALA A 0 260 . 77.201  11.523  -54.577 1.00 31.03 260 A 1 
ATOM 1972 N N   . SER A 0 261 . 76.729  13.729  -54.657 1.00 37.42 261 A 1 
ATOM 1973 C CA  . SER A 0 261 . 75.458  13.751  -53.919 1.00 37.42 261 A 1 
ATOM 1974 C C   . SER A 0 261 . 74.657  14.965  -54.417 1.00 37.42 261 A 1 
ATOM 1975 C CB  . SER A 0 261 . 75.711  13.951  -52.411 1.00 37.42 261 A 1 
ATOM 1976 O O   . SER A 0 261 . 75.157  16.078  -54.316 1.00 37.42 261 A 1 
ATOM 1977 O OG  . SER A 0 261 . 76.633  13.019  -51.882 1.00 37.42 261 A 1 
ATOM 1978 N N   . LYS A 0 262 . 73.445  14.881  -54.974 1.00 37.17 262 A 1 
ATOM 1979 C CA  . LYS A 0 262 . 72.568  13.744  -55.290 1.00 37.17 262 A 1 
ATOM 1980 C C   . LYS A 0 262 . 72.205  13.784  -56.784 1.00 37.17 262 A 1 
ATOM 1981 C CB  . LYS A 0 262 . 71.255  13.886  -54.484 1.00 37.17 262 A 1 
ATOM 1982 O O   . LYS A 0 262 . 71.753  14.816  -57.278 1.00 37.17 262 A 1 
ATOM 1983 C CG  . LYS A 0 262 . 71.272  13.453  -53.008 1.00 37.17 262 A 1 
ATOM 1984 C CD  . LYS A 0 262 . 69.893  13.775  -52.390 1.00 37.17 262 A 1 
ATOM 1985 C CE  . LYS A 0 262 . 69.696  13.246  -50.960 1.00 37.17 262 A 1 
ATOM 1986 N NZ  . LYS A 0 262 . 68.383  13.673  -50.393 1.00 37.17 262 A 1 
ATOM 1987 N N   . ALA A 0 263 . 72.303  12.648  -57.474 1.00 30.92 263 A 1 
ATOM 1988 C CA  . ALA A 0 263 . 71.385  12.375  -58.581 1.00 30.92 263 A 1 
ATOM 1989 C C   . ALA A 0 263 . 69.965  12.188  -58.012 1.00 30.92 263 A 1 
ATOM 1990 C CB  . ALA A 0 263 . 71.864  11.133  -59.343 1.00 30.92 263 A 1 
ATOM 1991 O O   . ALA A 0 263 . 69.826  11.837  -56.843 1.00 30.92 263 A 1 
ATOM 1992 N N   . ASN A 0 264 . 68.932  12.375  -58.834 1.00 33.46 264 A 1 
ATOM 1993 C CA  . ASN A 0 264 . 67.518  12.277  -58.447 1.00 33.46 264 A 1 
ATOM 1994 C C   . ASN A 0 264 . 67.079  13.314  -57.398 1.00 33.46 264 A 1 
ATOM 1995 C CB  . ASN A 0 264 . 67.158  10.833  -58.042 1.00 33.46 264 A 1 
ATOM 1996 O O   . ASN A 0 264 . 66.970  13.030  -56.208 1.00 33.46 264 A 1 
ATOM 1997 C CG  . ASN A 0 264 . 67.552  9.806   -59.082 1.00 33.46 264 A 1 
ATOM 1998 N ND2 . ASN A 0 264 . 67.847  8.598   -58.670 1.00 33.46 264 A 1 
ATOM 1999 O OD1 . ASN A 0 264 . 67.617  10.076  -60.270 1.00 33.46 264 A 1 
ATOM 2000 N N   . GLY A 0 265 . 66.674  14.489  -57.884 1.00 33.78 265 A 1 
ATOM 2001 C CA  . GLY A 0 265 . 65.527  15.176  -57.289 1.00 33.78 265 A 1 
ATOM 2002 C C   . GLY A 0 265 . 64.240  14.462  -57.708 1.00 33.78 265 A 1 
ATOM 2003 O O   . GLY A 0 265 . 63.483  15.005  -58.504 1.00 33.78 265 A 1 
ATOM 2004 N N   . ALA A 0 266 . 64.044  13.224  -57.242 1.00 32.24 266 A 1 
ATOM 2005 C CA  . ALA A 0 266 . 62.696  12.668  -57.134 1.00 32.24 266 A 1 
ATOM 2006 C C   . ALA A 0 266 . 61.953  13.564  -56.122 1.00 32.24 266 A 1 
ATOM 2007 C CB  . ALA A 0 266 . 62.800  11.203  -56.687 1.00 32.24 266 A 1 
ATOM 2008 O O   . ALA A 0 266 . 62.552  13.943  -55.121 1.00 32.24 266 A 1 
ATOM 2009 N N   . GLY A 0 267 . 60.735  14.036  -56.374 1.00 32.61 267 A 1 
ATOM 2010 C CA  . GLY A 0 267 . 59.616  13.271  -56.917 1.00 32.61 267 A 1 
ATOM 2011 C C   . GLY A 0 267 . 58.797  12.838  -55.704 1.00 32.61 267 A 1 
ATOM 2012 O O   . GLY A 0 267 . 59.356  12.153  -54.851 1.00 32.61 267 A 1 
ATOM 2013 N N   . TYR A 0 268 . 57.530  13.271  -55.628 1.00 31.93 268 A 1 
ATOM 2014 C CA  . TYR A 0 268 . 56.769  13.484  -54.377 1.00 31.93 268 A 1 
ATOM 2015 C C   . TYR A 0 268 . 57.333  14.674  -53.548 1.00 31.93 268 A 1 
ATOM 2016 C CB  . TYR A 0 268 . 56.588  12.157  -53.611 1.00 31.93 268 A 1 
ATOM 2017 O O   . TYR A 0 268 . 58.501  15.024  -53.694 1.00 31.93 268 A 1 
ATOM 2018 C CG  . TYR A 0 268 . 55.962  11.038  -54.423 1.00 31.93 268 A 1 
ATOM 2019 C CD1 . TYR A 0 268 . 54.563  10.884  -54.408 1.00 31.93 268 A 1 
ATOM 2020 C CD2 . TYR A 0 268 . 56.755  10.160  -55.191 1.00 31.93 268 A 1 
ATOM 2021 C CE1 . TYR A 0 268 . 53.956  9.875   -55.176 1.00 31.93 268 A 1 
ATOM 2022 C CE2 . TYR A 0 268 . 56.150  9.160   -55.976 1.00 31.93 268 A 1 
ATOM 2023 O OH  . TYR A 0 268 . 54.147  8.050   -56.707 1.00 31.93 268 A 1 
ATOM 2024 C CZ  . TYR A 0 268 . 54.745  9.018   -55.967 1.00 31.93 268 A 1 
ATOM 2025 N N   . TRP A 0 269 . 56.569  15.407  -52.727 1.00 36.34 269 A 1 
ATOM 2026 C CA  . TRP A 0 269 . 55.256  15.126  -52.130 1.00 36.34 269 A 1 
ATOM 2027 C C   . TRP A 0 269 . 54.322  16.343  -52.211 1.00 36.34 269 A 1 
ATOM 2028 C CB  . TRP A 0 269 . 55.460  14.749  -50.651 1.00 36.34 269 A 1 
ATOM 2029 O O   . TRP A 0 269 . 54.746  17.472  -51.987 1.00 36.34 269 A 1 
ATOM 2030 C CG  . TRP A 0 269 . 56.215  13.476  -50.414 1.00 36.34 269 A 1 
ATOM 2031 C CD1 . TRP A 0 269 . 57.533  13.278  -50.653 1.00 36.34 269 A 1 
ATOM 2032 C CD2 . TRP A 0 269 . 55.711  12.203  -49.906 1.00 36.34 269 A 1 
ATOM 2033 C CE2 . TRP A 0 269 . 56.760  11.239  -49.987 1.00 36.34 269 A 1 
ATOM 2034 C CE3 . TRP A 0 269 . 54.481  11.767  -49.366 1.00 36.34 269 A 1 
ATOM 2035 N NE1 . TRP A 0 269 . 57.848  11.952  -50.440 1.00 36.34 269 A 1 
ATOM 2036 C CH2 . TRP A 0 269 . 55.350  9.498   -49.081 1.00 36.34 269 A 1 
ATOM 2037 C CZ2 . TRP A 0 269 . 56.586  9.899   -49.613 1.00 36.34 269 A 1 
ATOM 2038 C CZ3 . TRP A 0 269 . 54.311  10.435  -48.939 1.00 36.34 269 A 1 
ATOM 2039 N N   . GLY A 0 270 . 53.051  16.085  -52.513 1.00 45.81 270 A 1 
ATOM 2040 C CA  . GLY A 0 270 . 51.951  17.051  -52.488 1.00 45.81 270 A 1 
ATOM 2041 C C   . GLY A 0 270 . 50.711  16.389  -51.894 1.00 45.81 270 A 1 
ATOM 2042 O O   . GLY A 0 270 . 49.676  16.344  -52.555 1.00 45.81 270 A 1 
ATOM 2043 N N   . LYS A 0 271 . 50.875  15.782  -50.712 1.00 52.68 271 A 1 
ATOM 2044 C CA  . LYS A 0 271 . 49.780  15.223  -49.920 1.00 52.68 271 A 1 
ATOM 2045 C C   . LYS A 0 271 . 49.274  16.337  -49.008 1.00 52.68 271 A 1 
ATOM 2046 C CB  . LYS A 0 271 . 50.233  14.010  -49.087 1.00 52.68 271 A 1 
ATOM 2047 O O   . LYS A 0 271 . 49.937  16.675  -48.030 1.00 52.68 271 A 1 
ATOM 2048 C CG  . LYS A 0 271 . 50.496  12.725  -49.893 1.00 52.68 271 A 1 
ATOM 2049 C CD  . LYS A 0 271 . 50.571  11.538  -48.916 1.00 52.68 271 A 1 
ATOM 2050 C CE  . LYS A 0 271 . 50.697  10.173  -49.605 1.00 52.68 271 A 1 
ATOM 2051 N NZ  . LYS A 0 271 . 50.331  9.088   -48.652 1.00 52.68 271 A 1 
ATOM 2052 N N   . SER A 0 272 . 48.131  16.908  -49.364 1.00 60.17 272 A 1 
ATOM 2053 C CA  . SER A 0 272 . 47.279  17.571  -48.380 1.00 60.17 272 A 1 
ATOM 2054 C C   . SER A 0 272 . 46.309  16.520  -47.858 1.00 60.17 272 A 1 
ATOM 2055 C CB  . SER A 0 272 . 46.509  18.751  -48.979 1.00 60.17 272 A 1 
ATOM 2056 O O   . SER A 0 272 . 45.746  15.774  -48.665 1.00 60.17 272 A 1 
ATOM 2057 O OG  . SER A 0 272 . 47.374  19.819  -49.332 1.00 60.17 272 A 1 
ATOM 2058 N N   . GLY A 0 273 . 46.121  16.461  -46.549 1.00 68.88 273 A 1 
ATOM 2059 C CA  . GLY A 0 273 . 45.097  15.631  -45.931 1.00 68.88 273 A 1 
ATOM 2060 C C   . GLY A 0 273 . 44.507  16.297  -44.698 1.00 68.88 273 A 1 
ATOM 2061 O O   . GLY A 0 273 . 45.052  17.285  -44.191 1.00 68.88 273 A 1 
ATOM 2062 N N   . SER A 0 274 . 43.359  15.783  -44.291 1.00 78.78 274 A 1 
ATOM 2063 C CA  . SER A 0 274 . 42.696  16.089  -43.030 1.00 78.78 274 A 1 
ATOM 2064 C C   . SER A 0 274 . 42.214  14.779  -42.435 1.00 78.78 274 A 1 
ATOM 2065 C CB  . SER A 0 274 . 41.505  17.037  -43.210 1.00 78.78 274 A 1 
ATOM 2066 O O   . SER A 0 274 . 41.606  14.005  -43.172 1.00 78.78 274 A 1 
ATOM 2067 O OG  . SER A 0 274 . 40.584  16.528  -44.172 1.00 78.78 274 A 1 
ATOM 2068 N N   . ASP A 0 275 . 42.481  14.607  -41.157 1.00 79.52 275 A 1 
ATOM 2069 C CA  . ASP A 0 275 . 42.046  13.522  -40.291 1.00 79.52 275 A 1 
ATOM 2070 C C   . ASP A 0 275 . 41.033  14.120  -39.297 1.00 79.52 275 A 1 
ATOM 2071 C CB  . ASP A 0 275 . 43.305  12.980  -39.591 1.00 79.52 275 A 1 
ATOM 2072 O O   . ASP A 0 275 . 41.137  15.311  -38.967 1.00 79.52 275 A 1 
ATOM 2073 C CG  . ASP A 0 275 . 43.210  11.513  -39.203 1.00 79.52 275 A 1 
ATOM 2074 O OD1 . ASP A 0 275 . 42.061  11.075  -39.024 1.00 79.52 275 A 1 
ATOM 2075 O OD2 . ASP A 0 275 . 44.294  10.875  -39.192 1.00 79.52 275 A 1 
ATOM 2076 N N   . TRP A 0 276 . 40.021  13.365  -38.885 1.00 83.41 276 A 1 
ATOM 2077 C CA  . TRP A 0 276 . 39.042  13.832  -37.901 1.00 83.41 276 A 1 
ATOM 2078 C C   . TRP A 0 276 . 38.438  12.651  -37.159 1.00 83.41 276 A 1 
ATOM 2079 C CB  . TRP A 0 276 . 37.928  14.667  -38.554 1.00 83.41 276 A 1 
ATOM 2080 O O   . TRP A 0 276 . 37.633  11.917  -37.730 1.00 83.41 276 A 1 
ATOM 2081 C CG  . TRP A 0 276 . 36.904  15.213  -37.593 1.00 83.41 276 A 1 
ATOM 2082 C CD1 . TRP A 0 276 . 37.125  16.190  -36.686 1.00 83.41 276 A 1 
ATOM 2083 C CD2 . TRP A 0 276 . 35.560  14.711  -37.291 1.00 83.41 276 A 1 
ATOM 2084 C CE2 . TRP A 0 276 . 34.995  15.513  -36.252 1.00 83.41 276 A 1 
ATOM 2085 C CE3 . TRP A 0 276 . 34.787  13.617  -37.736 1.00 83.41 276 A 1 
ATOM 2086 N NE1 . TRP A 0 276 . 36.000  16.391  -35.910 1.00 83.41 276 A 1 
ATOM 2087 C CH2 . TRP A 0 276 . 32.958  14.209  -36.225 1.00 83.41 276 A 1 
ATOM 2088 C CZ2 . TRP A 0 276 . 33.710  15.291  -35.734 1.00 83.41 276 A 1 
ATOM 2089 C CZ3 . TRP A 0 276 . 33.503  13.372  -37.213 1.00 83.41 276 A 1 
ATOM 2090 N N   . ASP A 0 277 . 38.787  12.537  -35.884 1.00 87.41 277 A 1 
ATOM 2091 C CA  . ASP A 0 277 . 38.207  11.572  -34.959 1.00 87.41 277 A 1 
ATOM 2092 C C   . ASP A 0 277 . 37.230  12.293  -34.025 1.00 87.41 277 A 1 
ATOM 2093 C CB  . ASP A 0 277 . 39.303  10.888  -34.123 1.00 87.41 277 A 1 
ATOM 2094 O O   . ASP A 0 277 . 37.515  13.375  -33.501 1.00 87.41 277 A 1 
ATOM 2095 C CG  . ASP A 0 277 . 40.088  9.778   -34.830 1.00 87.41 277 A 1 
ATOM 2096 O OD1 . ASP A 0 277 . 39.455  9.024   -35.596 1.00 87.41 277 A 1 
ATOM 2097 O OD2 . ASP A 0 277 . 41.266  9.576   -34.447 1.00 87.41 277 A 1 
ATOM 2098 N N   . ALA A 0 278 . 36.099  11.661  -33.730 1.00 86.44 278 A 1 
ATOM 2099 C CA  . ALA A 0 278 . 35.221  12.079  -32.647 1.00 86.44 278 A 1 
ATOM 2100 C C   . ALA A 0 278 . 34.674  10.878  -31.883 1.00 86.44 278 A 1 
ATOM 2101 C CB  . ALA A 0 278 . 34.101  12.961  -33.199 1.00 86.44 278 A 1 
ATOM 2102 O O   . ALA A 0 278 . 34.362  9.838   -32.458 1.00 86.44 278 A 1 
ATOM 2103 N N   . TRP A 0 279 . 34.498  11.031  -30.574 1.00 90.56 279 A 1 
ATOM 2104 C CA  . TRP A 0 279 . 33.765  10.063  -29.763 1.00 90.56 279 A 1 
ATOM 2105 C C   . TRP A 0 279 . 32.975  10.763  -28.668 1.00 90.56 279 A 1 
ATOM 2106 C CB  . TRP A 0 279 . 34.702  8.990   -29.189 1.00 90.56 279 A 1 
ATOM 2107 O O   . TRP A 0 279 . 33.331  11.853  -28.212 1.00 90.56 279 A 1 
ATOM 2108 C CG  . TRP A 0 279 . 35.608  9.438   -28.082 1.00 90.56 279 A 1 
ATOM 2109 C CD1 . TRP A 0 279 . 36.807  10.034  -28.253 1.00 90.56 279 A 1 
ATOM 2110 C CD2 . TRP A 0 279 . 35.379  9.401   -26.638 1.00 90.56 279 A 1 
ATOM 2111 C CE2 . TRP A 0 279 . 36.496  10.010  -25.991 1.00 90.56 279 A 1 
ATOM 2112 C CE3 . TRP A 0 279 . 34.327  8.950   -25.810 1.00 90.56 279 A 1 
ATOM 2113 N NE1 . TRP A 0 279 . 37.350  10.342  -27.021 1.00 90.56 279 A 1 
ATOM 2114 C CH2 . TRP A 0 279 . 35.490  9.728   -23.805 1.00 90.56 279 A 1 
ATOM 2115 C CZ2 . TRP A 0 279 . 36.561  10.179  -24.598 1.00 90.56 279 A 1 
ATOM 2116 C CZ3 . TRP A 0 279 . 34.379  9.112   -24.411 1.00 90.56 279 A 1 
ATOM 2117 N N   . GLY A 0 280 . 31.911  10.114  -28.213 1.00 90.28 280 A 1 
ATOM 2118 C CA  . GLY A 0 280 . 31.130  10.620  -27.102 1.00 90.28 280 A 1 
ATOM 2119 C C   . GLY A 0 280 . 30.314  9.556   -26.395 1.00 90.28 280 A 1 
ATOM 2120 O O   . GLY A 0 280 . 30.292  8.378   -26.770 1.00 90.28 280 A 1 
ATOM 2121 N N   . ARG A 0 281 . 29.716  9.998   -25.294 1.00 93.10 281 A 1 
ATOM 2122 C CA  . ARG A 0 281 . 28.866  9.206   -24.425 1.00 93.10 281 A 1 
ATOM 2123 C C   . ARG A 0 281 . 27.880  10.113  -23.704 1.00 93.10 281 A 1 
ATOM 2124 C CB  . ARG A 0 281 . 29.756  8.442   -23.446 1.00 93.10 281 A 1 
ATOM 2125 O O   . ARG A 0 281 . 28.311  11.087  -23.096 1.00 93.10 281 A 1 
ATOM 2126 C CG  . ARG A 0 281 . 28.962  7.455   -22.595 1.00 93.10 281 A 1 
ATOM 2127 C CD  . ARG A 0 281 . 29.965  6.636   -21.792 1.00 93.10 281 A 1 
ATOM 2128 N NE  . ARG A 0 281 . 29.296  5.514   -21.124 1.00 93.10 281 A 1 
ATOM 2129 N NH1 . ARG A 0 281 . 30.115  5.877   -19.025 1.00 93.10 281 A 1 
ATOM 2130 N NH2 . ARG A 0 281 . 28.609  4.276   -19.366 1.00 93.10 281 A 1 
ATOM 2131 C CZ  . ARG A 0 281 . 29.359  5.212   -19.852 1.00 93.10 281 A 1 
ATOM 2132 N N   . ASP A 0 282 . 26.610  9.752   -23.736 1.00 90.88 282 A 1 
ATOM 2133 C CA  . ASP A 0 282 . 25.524  10.398  -22.996 1.00 90.88 282 A 1 
ATOM 2134 C C   . ASP A 0 282 . 25.016  9.380   -21.959 1.00 90.88 282 A 1 
ATOM 2135 C CB  . ASP A 0 282 . 24.466  10.896  -24.001 1.00 90.88 282 A 1 
ATOM 2136 O O   . ASP A 0 282 . 24.908  8.187   -22.245 1.00 90.88 282 A 1 
ATOM 2137 C CG  . ASP A 0 282 . 23.236  11.583  -23.388 1.00 90.88 282 A 1 
ATOM 2138 O OD1 . ASP A 0 282 . 23.084  11.512  -22.147 1.00 90.88 282 A 1 
ATOM 2139 O OD2 . ASP A 0 282 . 22.438  12.134  -24.185 1.00 90.88 282 A 1 
ATOM 2140 N N   . GLN A 0 283 . 24.817  9.819   -20.719 1.00 92.70 283 A 1 
ATOM 2141 C CA  . GLN A 0 283 . 24.450  8.972   -19.586 1.00 92.70 283 A 1 
ATOM 2142 C C   . GLN A 0 283 . 23.321  9.624   -18.785 1.00 92.70 283 A 1 
ATOM 2143 C CB  . GLN A 0 283 . 25.672  8.726   -18.687 1.00 92.70 283 A 1 
ATOM 2144 O O   . GLN A 0 283 . 23.558  10.326  -17.797 1.00 92.70 283 A 1 
ATOM 2145 C CG  . GLN A 0 283 . 26.721  7.741   -19.216 1.00 92.70 283 A 1 
ATOM 2146 C CD  . GLN A 0 283 . 27.078  6.735   -18.130 1.00 92.70 283 A 1 
ATOM 2147 N NE2 . GLN A 0 283 . 26.249  5.733   -17.941 1.00 92.70 283 A 1 
ATOM 2148 O OE1 . GLN A 0 283 . 28.098  6.773   -17.443 1.00 92.70 283 A 1 
ATOM 2149 N N   . ASP A 0 284 . 22.087  9.324   -19.173 1.00 93.00 284 A 1 
ATOM 2150 C CA  . ASP A 0 284 . 20.888  9.907   -18.582 1.00 93.00 284 A 1 
ATOM 2151 C C   . ASP A 0 284 . 20.288  8.970   -17.508 1.00 93.00 284 A 1 
ATOM 2152 C CB  . ASP A 0 284 . 19.917  10.258  -19.725 1.00 93.00 284 A 1 
ATOM 2153 O O   . ASP A 0 284 . 20.020  7.793   -17.751 1.00 93.00 284 A 1 
ATOM 2154 C CG  . ASP A 0 284 . 18.790  11.188  -19.295 1.00 93.00 284 A 1 
ATOM 2155 O OD1 . ASP A 0 284 . 18.744  11.602  -18.108 1.00 93.00 284 A 1 
ATOM 2156 O OD2 . ASP A 0 284 . 17.793  11.390  -20.039 1.00 93.00 284 A 1 
ATOM 2157 N N   . TYR A 0 285 . 20.052  9.456   -16.285 1.00 95.95 285 A 1 
ATOM 2158 C CA  . TYR A 0 285 . 19.442  8.679   -15.194 1.00 95.95 285 A 1 
ATOM 2159 C C   . TYR A 0 285 . 18.293  9.434   -14.538 1.00 95.95 285 A 1 
ATOM 2160 C CB  . TYR A 0 285 . 20.483  8.275   -14.139 1.00 95.95 285 A 1 
ATOM 2161 O O   . TYR A 0 285 . 18.453  10.554  -14.055 1.00 95.95 285 A 1 
ATOM 2162 C CG  . TYR A 0 285 . 19.905  7.543   -12.929 1.00 95.95 285 A 1 
ATOM 2163 C CD1 . TYR A 0 285 . 19.484  8.261   -11.788 1.00 95.95 285 A 1 
ATOM 2164 C CD2 . TYR A 0 285 . 19.766  6.142   -12.951 1.00 95.95 285 A 1 
ATOM 2165 C CE1 . TYR A 0 285 . 18.944  7.585   -10.673 1.00 95.95 285 A 1 
ATOM 2166 C CE2 . TYR A 0 285 . 19.244  5.458   -11.833 1.00 95.95 285 A 1 
ATOM 2167 O OH  . TYR A 0 285 . 18.350  5.500   -9.604  1.00 95.95 285 A 1 
ATOM 2168 C CZ  . TYR A 0 285 . 18.837  6.175   -10.687 1.00 95.95 285 A 1 
ATOM 2169 N N   . LYS A 0 286 . 17.133  8.782   -14.417 1.00 96.77 286 A 1 
ATOM 2170 C CA  . LYS A 0 286 . 15.939  9.341   -13.769 1.00 96.77 286 A 1 
ATOM 2171 C C   . LYS A 0 286 . 15.302  8.315   -12.828 1.00 96.77 286 A 1 
ATOM 2172 C CB  . LYS A 0 286 . 14.973  9.867   -14.850 1.00 96.77 286 A 1 
ATOM 2173 O O   . LYS A 0 286 . 14.949  7.214   -13.244 1.00 96.77 286 A 1 
ATOM 2174 C CG  . LYS A 0 286 . 15.556  11.060  -15.643 1.00 96.77 286 A 1 
ATOM 2175 C CD  . LYS A 0 286 . 14.681  11.454  -16.843 1.00 96.77 286 A 1 
ATOM 2176 C CE  . LYS A 0 286 . 15.127  12.772  -17.501 1.00 96.77 286 A 1 
ATOM 2177 N NZ  . LYS A 0 286 . 16.414  12.678  -18.228 1.00 96.77 286 A 1 
ATOM 2178 N N   . GLU A 0 287 . 15.111  8.665   -11.558 1.00 97.63 287 A 1 
ATOM 2179 C CA  . GLU A 0 287 . 14.412  7.837   -10.566 1.00 97.63 287 A 1 
ATOM 2180 C C   . GLU A 0 287 . 13.357  8.643   -9.805  1.00 97.63 287 A 1 
ATOM 2181 C CB  . GLU A 0 287 . 15.404  7.176   -9.589  1.00 97.63 287 A 1 
ATOM 2182 O O   . GLU A 0 287 . 13.694  9.543   -9.036  1.00 97.63 287 A 1 
ATOM 2183 C CG  . GLU A 0 287 . 14.722  6.308   -8.505  1.00 97.63 287 A 1 
ATOM 2184 C CD  . GLU A 0 287 . 15.652  5.849   -7.370  1.00 97.63 287 A 1 
ATOM 2185 O OE1 . GLU A 0 287 . 15.212  5.029   -6.525  1.00 97.63 287 A 1 
ATOM 2186 O OE2 . GLU A 0 287 . 16.748  6.425   -7.176  1.00 97.63 287 A 1 
ATOM 2187 N N   . ASP A 0 288 . 12.096  8.224   -9.919  1.00 97.48 288 A 1 
ATOM 2188 C CA  . ASP A 0 288 . 11.021  8.658   -9.028  1.00 97.48 288 A 1 
ATOM 2189 C C   . ASP A 0 288 . 10.716  7.562   -8.010  1.00 97.48 288 A 1 
ATOM 2190 C CB  . ASP A 0 288 . 9.723   8.977   -9.770  1.00 97.48 288 A 1 
ATOM 2191 O O   . ASP A 0 288 . 10.517  6.397   -8.363  1.00 97.48 288 A 1 
ATOM 2192 C CG  . ASP A 0 288 . 9.867   10.026  -10.860 1.00 97.48 288 A 1 
ATOM 2193 O OD1 . ASP A 0 288 . 9.940   11.217  -10.487 1.00 97.48 288 A 1 
ATOM 2194 O OD2 . ASP A 0 288 . 9.787   9.605   -12.039 1.00 97.48 288 A 1 
ATOM 2195 N N   . VAL A 0 289 . 10.578  7.942   -6.746  1.00 97.10 289 A 1 
ATOM 2196 C CA  . VAL A 0 289 . 10.025  7.112   -5.676  1.00 97.10 289 A 1 
ATOM 2197 C C   . VAL A 0 289 . 8.911   7.883   -4.991  1.00 97.10 289 A 1 
ATOM 2198 C CB  . VAL A 0 289 . 11.102  6.692   -4.659  1.00 97.10 289 A 1 
ATOM 2199 O O   . VAL A 0 289 . 9.112   9.018   -4.570  1.00 97.10 289 A 1 
ATOM 2200 C CG1 . VAL A 0 289 . 10.505  5.853   -3.519  1.00 97.10 289 A 1 
ATOM 2201 C CG2 . VAL A 0 289 . 12.172  5.825   -5.324  1.00 97.10 289 A 1 
ATOM 2202 N N   . SER A 0 290 . 7.760   7.245   -4.808  1.00 97.04 290 A 1 
ATOM 2203 C CA  . SER A 0 290 . 6.661   7.750   -3.986  1.00 97.04 290 A 1 
ATOM 2204 C C   . SER A 0 290 . 6.177   6.682   -3.009  1.00 97.04 290 A 1 
ATOM 2205 C CB  . SER A 0 290 . 5.516   8.293   -4.845  1.00 97.04 290 A 1 
ATOM 2206 O O   . SER A 0 290 . 6.246   5.480   -3.277  1.00 97.04 290 A 1 
ATOM 2207 O OG  . SER A 0 290 . 5.092   7.322   -5.777  1.00 97.04 290 A 1 
ATOM 2208 N N   . TYR A 0 291 . 5.723   7.129   -1.845  1.00 97.60 291 A 1 
ATOM 2209 C CA  . TYR A 0 291 . 5.102   6.302   -0.823  1.00 97.60 291 A 1 
ATOM 2210 C C   . TYR A 0 291 . 4.050   7.124   -0.086  1.00 97.60 291 A 1 
ATOM 2211 C CB  . TYR A 0 291 . 6.170   5.781   0.148   1.00 97.60 291 A 1 
ATOM 2212 O O   . TYR A 0 291 . 4.385   8.158   0.492   1.00 97.60 291 A 1 
ATOM 2213 C CG  . TYR A 0 291 . 5.610   5.102   1.385   1.00 97.60 291 A 1 
ATOM 2214 C CD1 . TYR A 0 291 . 5.396   5.853   2.558   1.00 97.60 291 A 1 
ATOM 2215 C CD2 . TYR A 0 291 . 5.268   3.737   1.354   1.00 97.60 291 A 1 
ATOM 2216 C CE1 . TYR A 0 291 . 4.860   5.238   3.704   1.00 97.60 291 A 1 
ATOM 2217 C CE2 . TYR A 0 291 . 4.742   3.111   2.502   1.00 97.60 291 A 1 
ATOM 2218 O OH  . TYR A 0 291 . 4.068   3.279   4.808   1.00 97.60 291 A 1 
ATOM 2219 C CZ  . TYR A 0 291 . 4.545   3.863   3.678   1.00 97.60 291 A 1 
ATOM 2220 N N   . ASP A 0 292 . 2.817   6.633   -0.041  1.00 96.32 292 A 1 
ATOM 2221 C CA  . ASP A 0 292 . 1.726   7.229   0.723   1.00 96.32 292 A 1 
ATOM 2222 C C   . ASP A 0 292 . 1.134   6.208   1.690   1.00 96.32 292 A 1 
ATOM 2223 C CB  . ASP A 0 292 . 0.622   7.788   -0.181  1.00 96.32 292 A 1 
ATOM 2224 O O   . ASP A 0 292 . 0.947   5.033   1.376   1.00 96.32 292 A 1 
ATOM 2225 C CG  . ASP A 0 292 . 1.119   8.867   -1.137  1.00 96.32 292 A 1 
ATOM 2226 O OD1 . ASP A 0 292 . 1.447   9.962   -0.629  1.00 96.32 292 A 1 
ATOM 2227 O OD2 . ASP A 0 292 . 1.111   8.604   -2.358  1.00 96.32 292 A 1 
ATOM 2228 N N   . LYS A 0 293 . 0.779   6.680   2.881   1.00 96.54 293 A 1 
ATOM 2229 C CA  . LYS A 0 293 . 0.074   5.911   3.897   1.00 96.54 293 A 1 
ATOM 2230 C C   . LYS A 0 293 . -1.031  6.751   4.508   1.00 96.54 293 A 1 
ATOM 2231 C CB  . LYS A 0 293 . 1.081   5.398   4.925   1.00 96.54 293 A 1 
ATOM 2232 O O   . LYS A 0 293 . -0.772  7.776   5.134   1.00 96.54 293 A 1 
ATOM 2233 C CG  . LYS A 0 293 . 0.374   4.726   6.105   1.00 96.54 293 A 1 
ATOM 2234 C CD  . LYS A 0 293 . 1.386   3.946   6.935   1.00 96.54 293 A 1 
ATOM 2235 C CE  . LYS A 0 293 . 0.656   3.249   8.079   1.00 96.54 293 A 1 
ATOM 2236 N NZ  . LYS A 0 293 . 1.383   2.024   8.458   1.00 96.54 293 A 1 
ATOM 2237 N N   . VAL A 0 294 . -2.267  6.284   4.385   1.00 95.00 294 A 1 
ATOM 2238 C CA  . VAL A 0 294 . -3.459  6.935   4.933   1.00 95.00 294 A 1 
ATOM 2239 C C   . VAL A 0 294 . -4.164  5.972   5.875   1.00 95.00 294 A 1 
ATOM 2240 C CB  . VAL A 0 294 . -4.391  7.430   3.811   1.00 95.00 294 A 1 
ATOM 2241 O O   . VAL A 0 294 . -4.435  4.831   5.519   1.00 95.00 294 A 1 
ATOM 2242 C CG1 . VAL A 0 294 . -5.628  8.135   4.387   1.00 95.00 294 A 1 
ATOM 2243 C CG2 . VAL A 0 294 . -3.671  8.428   2.893   1.00 95.00 294 A 1 
ATOM 2244 N N   . GLN A 0 295 . -4.482  6.437   7.080   1.00 94.24 295 A 1 
ATOM 2245 C CA  . GLN A 0 295 . -5.260  5.696   8.068   1.00 94.24 295 A 1 
ATOM 2246 C C   . GLN A 0 295 . -6.417  6.575   8.550   1.00 94.24 295 A 1 
ATOM 2247 C CB  . GLN A 0 295 . -4.375  5.222   9.236   1.00 94.24 295 A 1 
ATOM 2248 O O   . GLN A 0 295 . -6.209  7.674   9.063   1.00 94.24 295 A 1 
ATOM 2249 C CG  . GLN A 0 295 . -3.110  4.480   8.773   1.00 94.24 295 A 1 
ATOM 2250 C CD  . GLN A 0 295 . -2.462  3.663   9.886   1.00 94.24 295 A 1 
ATOM 2251 N NE2 . GLN A 0 295 . -2.893  2.445   10.101  1.00 94.24 295 A 1 
ATOM 2252 O OE1 . GLN A 0 295 . -1.546  4.077   10.581  1.00 94.24 295 A 1 
ATOM 2253 N N   . ALA A 0 296 . -7.649  6.097   8.412   1.00 94.32 296 A 1 
ATOM 2254 C CA  . ALA A 0 296 . -8.853  6.779   8.866   1.00 94.32 296 A 1 
ATOM 2255 C C   . ALA A 0 296 . -9.651  5.860   9.789   1.00 94.32 296 A 1 
ATOM 2256 C CB  . ALA A 0 296 . -9.666  7.245   7.655   1.00 94.32 296 A 1 
ATOM 2257 O O   . ALA A 0 296 . -9.973  4.729   9.433   1.00 94.32 296 A 1 
ATOM 2258 N N   . LYS A 0 297 . -9.988  6.344   10.984  1.00 93.47 297 A 1 
ATOM 2259 C CA  . LYS A 0 297 . -10.790 5.610   11.968  1.00 93.47 297 A 1 
ATOM 2260 C C   . LYS A 0 297 . -11.931 6.493   12.432  1.00 93.47 297 A 1 
ATOM 2261 C CB  . LYS A 0 297 . -9.929  5.087   13.132  1.00 93.47 297 A 1 
ATOM 2262 O O   . LYS A 0 297 . -11.711 7.657   12.753  1.00 93.47 297 A 1 
ATOM 2263 C CG  . LYS A 0 297 . -8.857  4.127   12.601  1.00 93.47 297 A 1 
ATOM 2264 C CD  . LYS A 0 297 . -7.834  3.650   13.633  1.00 93.47 297 A 1 
ATOM 2265 C CE  . LYS A 0 297 . -6.882  2.749   12.834  1.00 93.47 297 A 1 
ATOM 2266 N NZ  . LYS A 0 297 . -5.627  2.433   13.547  1.00 93.47 297 A 1 
ATOM 2267 N N   . ALA A 0 298 . -13.131 5.941   12.461  1.00 91.34 298 A 1 
ATOM 2268 C CA  . ALA A 0 298 . -14.328 6.580   12.974  1.00 91.34 298 A 1 
ATOM 2269 C C   . ALA A 0 298 . -15.014 5.626   13.950  1.00 91.34 298 A 1 
ATOM 2270 C CB  . ALA A 0 298 . -15.237 6.980   11.805  1.00 91.34 298 A 1 
ATOM 2271 O O   . ALA A 0 298 . -15.156 4.440   13.660  1.00 91.34 298 A 1 
ATOM 2272 N N   . TYR A 0 299 . -15.435 6.158   15.087  1.00 88.33 299 A 1 
ATOM 2273 C CA  . TYR A 0 299 . -16.234 5.475   16.090  1.00 88.33 299 A 1 
ATOM 2274 C C   . TYR A 0 299 . -17.428 6.368   16.395  1.00 88.33 299 A 1 
ATOM 2275 C CB  . TYR A 0 299 . -15.400 5.211   17.351  1.00 88.33 299 A 1 
ATOM 2276 O O   . TYR A 0 299 . -17.242 7.555   16.654  1.00 88.33 299 A 1 
ATOM 2277 C CG  . TYR A 0 299 . -14.134 4.412   17.106  1.00 88.33 299 A 1 
ATOM 2278 C CD1 . TYR A 0 299 . -14.172 3.006   17.146  1.00 88.33 299 A 1 
ATOM 2279 C CD2 . TYR A 0 299 . -12.927 5.078   16.819  1.00 88.33 299 A 1 
ATOM 2280 C CE1 . TYR A 0 299 . -13.003 2.261   16.897  1.00 88.33 299 A 1 
ATOM 2281 C CE2 . TYR A 0 299 . -11.754 4.340   16.570  1.00 88.33 299 A 1 
ATOM 2282 O OH  . TYR A 0 299 . -10.661 2.218   16.370  1.00 88.33 299 A 1 
ATOM 2283 C CZ  . TYR A 0 299 . -11.795 2.928   16.608  1.00 88.33 299 A 1 
ATOM 2284 N N   . SER A 0 300 . -18.623 5.805   16.350  1.00 86.68 300 A 1 
ATOM 2285 C CA  . SER A 0 300 . -19.867 6.425   16.782  1.00 86.68 300 A 1 
ATOM 2286 C C   . SER A 0 300 . -20.542 5.497   17.788  1.00 86.68 300 A 1 
ATOM 2287 C CB  . SER A 0 300 . -20.772 6.753   15.588  1.00 86.68 300 A 1 
ATOM 2288 O O   . SER A 0 300 . -20.540 4.282   17.590  1.00 86.68 300 A 1 
ATOM 2289 O OG  . SER A 0 300 . -21.126 5.594   14.846  1.00 86.68 300 A 1 
ATOM 2290 N N   . ALA A 0 301 . -21.095 6.055   18.854  1.00 84.01 301 A 1 
ATOM 2291 C CA  . ALA A 0 301 . -21.954 5.365   19.806  1.00 84.01 301 A 1 
ATOM 2292 C C   . ALA A 0 301 . -23.102 6.303   20.192  1.00 84.01 301 A 1 
ATOM 2293 C CB  . ALA A 0 301 . -21.129 4.920   21.019  1.00 84.01 301 A 1 
ATOM 2294 O O   . ALA A 0 301 . -22.889 7.510   20.304  1.00 84.01 301 A 1 
ATOM 2295 N N   . GLU A 0 302 . -24.298 5.762   20.359  1.00 77.22 302 A 1 
ATOM 2296 C CA  . GLU A 0 302 . -25.537 6.488   20.656  1.00 77.22 302 A 1 
ATOM 2297 C C   . GLU A 0 302 . -26.303 5.647   21.669  1.00 77.22 302 A 1 
ATOM 2298 C CB  . GLU A 0 302 . -26.388 6.614   19.377  1.00 77.22 302 A 1 
ATOM 2299 O O   . GLU A 0 302 . -26.435 4.450   21.417  1.00 77.22 302 A 1 
ATOM 2300 C CG  . GLU A 0 302 . -25.706 7.371   18.223  1.00 77.22 302 A 1 
ATOM 2301 C CD  . GLU A 0 302 . -26.468 7.266   16.890  1.00 77.22 302 A 1 
ATOM 2302 O OE1 . GLU A 0 302 . -26.323 8.201   16.067  1.00 77.22 302 A 1 
ATOM 2303 O OE2 . GLU A 0 302 . -27.098 6.212   16.628  1.00 77.22 302 A 1 
ATOM 2304 N N   . SER A 0 303 . -26.763 6.214   22.789  1.00 60.71 303 A 1 
ATOM 2305 C CA  . SER A 0 303 . -27.249 5.403   23.908  1.00 60.71 303 A 1 
ATOM 2306 C C   . SER A 0 303 . -28.654 5.707   24.438  1.00 60.71 303 A 1 
ATOM 2307 C CB  . SER A 0 303 . -26.145 5.253   24.975  1.00 60.71 303 A 1 
ATOM 2308 O O   . SER A 0 303 . -29.566 6.015   23.675  1.00 60.71 303 A 1 
ATOM 2309 O OG  . SER A 0 303 . -25.975 6.400   25.771  1.00 60.71 303 A 1 
ATOM 2310 N N   . TYR A 0 304 . -28.830 5.455   25.734  1.00 56.67 304 A 1 
ATOM 2311 C CA  . TYR A 0 304 . -29.857 4.564   26.261  1.00 56.67 304 A 1 
ATOM 2312 C C   . TYR A 0 304 . -30.877 5.287   27.119  1.00 56.67 304 A 1 
ATOM 2313 C CB  . TYR A 0 304 . -29.153 3.498   27.117  1.00 56.67 304 A 1 
ATOM 2314 O O   . TYR A 0 304 . -30.508 6.125   27.943  1.00 56.67 304 A 1 
ATOM 2315 C CG  . TYR A 0 304 . -30.002 2.745   28.130  1.00 56.67 304 A 1 
ATOM 2316 C CD1 . TYR A 0 304 . -29.855 2.992   29.505  1.00 56.67 304 A 1 
ATOM 2317 C CD2 . TYR A 0 304 . -30.891 1.747   27.704  1.00 56.67 304 A 1 
ATOM 2318 C CE1 . TYR A 0 304 . -30.543 2.198   30.440  1.00 56.67 304 A 1 
ATOM 2319 C CE2 . TYR A 0 304 . -31.546 0.912   28.625  1.00 56.67 304 A 1 
ATOM 2320 O OH  . TYR A 0 304 . -31.958 0.350   30.938  1.00 56.67 304 A 1 
ATOM 2321 C CZ  . TYR A 0 304 . -31.363 1.138   30.003  1.00 56.67 304 A 1 
ATOM 2322 N N   . ASP A 0 305 . -32.125 4.836   27.024  1.00 73.76 305 A 1 
ATOM 2323 C CA  . ASP A 0 305 . -33.215 5.326   27.855  1.00 73.76 305 A 1 
ATOM 2324 C C   . ASP A 0 305 . -33.755 4.245   28.800  1.00 73.76 305 A 1 
ATOM 2325 C CB  . ASP A 0 305 . -34.330 5.924   26.991  1.00 73.76 305 A 1 
ATOM 2326 O O   . ASP A 0 305 . -33.970 3.091   28.422  1.00 73.76 305 A 1 
ATOM 2327 C CG  . ASP A 0 305 . -33.872 7.048   26.055  1.00 73.76 305 A 1 
ATOM 2328 O OD1 . ASP A 0 305 . -32.993 7.838   26.463  1.00 73.76 305 A 1 
ATOM 2329 O OD2 . ASP A 0 305 . -34.484 7.164   24.970  1.00 73.76 305 A 1 
ATOM 2330 N N   . GLU A 0 306 . -34.041 4.648   30.035  1.00 74.63 306 A 1 
ATOM 2331 C CA  . GLU A 0 306 . -34.732 3.881   31.067  1.00 74.63 306 A 1 
ATOM 2332 C C   . GLU A 0 306 . -35.713 4.782   31.813  1.00 74.63 306 A 1 
ATOM 2333 C CB  . GLU A 0 306 . -33.711 3.255   32.029  1.00 74.63 306 A 1 
ATOM 2334 O O   . GLU A 0 306 . -35.382 5.909   32.182  1.00 74.63 306 A 1 
ATOM 2335 C CG  . GLU A 0 306 . -34.339 2.593   33.270  1.00 74.63 306 A 1 
ATOM 2336 C CD  . GLU A 0 306 . -33.395 1.633   34.017  1.00 74.63 306 A 1 
ATOM 2337 O OE1 . GLU A 0 306 . -33.860 0.958   34.970  1.00 74.63 306 A 1 
ATOM 2338 O OE2 . GLU A 0 306 . -32.298 1.284   33.512  1.00 74.63 306 A 1 
ATOM 2339 N N   . TRP A 0 307 . -36.920 4.285   32.071  1.00 80.87 307 A 1 
ATOM 2340 C CA  . TRP A 0 307 . -37.942 5.031   32.798  1.00 80.87 307 A 1 
ATOM 2341 C C   . TRP A 0 307 . -38.898 4.113   33.561  1.00 80.87 307 A 1 
ATOM 2342 C CB  . TRP A 0 307 . -38.683 5.959   31.824  1.00 80.87 307 A 1 
ATOM 2343 O O   . TRP A 0 307 . -39.173 2.988   33.144  1.00 80.87 307 A 1 
ATOM 2344 C CG  . TRP A 0 307 . -39.229 5.295   30.595  1.00 80.87 307 A 1 
ATOM 2345 C CD1 . TRP A 0 307 . -38.561 5.116   29.432  1.00 80.87 307 A 1 
ATOM 2346 C CD2 . TRP A 0 307 . -40.531 4.667   30.408  1.00 80.87 307 A 1 
ATOM 2347 C CE2 . TRP A 0 307 . -40.593 4.140   29.083  1.00 80.87 307 A 1 
ATOM 2348 C CE3 . TRP A 0 307 . -41.660 4.476   31.234  1.00 80.87 307 A 1 
ATOM 2349 N NE1 . TRP A 0 307 . -39.361 4.437   28.535  1.00 80.87 307 A 1 
ATOM 2350 C CH2 . TRP A 0 307 . -42.831 3.286   29.450  1.00 80.87 307 A 1 
ATOM 2351 C CZ2 . TRP A 0 307 . -41.724 3.463   28.600  1.00 80.87 307 A 1 
ATOM 2352 C CZ3 . TRP A 0 307 . -42.797 3.795   30.761  1.00 80.87 307 A 1 
ATOM 2353 N N   . ASP A 0 308 . -39.411 4.623   34.678  1.00 81.39 308 A 1 
ATOM 2354 C CA  . ASP A 0 308 . -40.388 3.994   35.566  1.00 81.39 308 A 1 
ATOM 2355 C C   . ASP A 0 308 . -41.483 5.013   35.925  1.00 81.39 308 A 1 
ATOM 2356 C CB  . ASP A 0 308 . -39.681 3.472   36.831  1.00 81.39 308 A 1 
ATOM 2357 O O   . ASP A 0 308 . -41.219 6.208   36.092  1.00 81.39 308 A 1 
ATOM 2358 C CG  . ASP A 0 308 . -40.537 2.475   37.623  1.00 81.39 308 A 1 
ATOM 2359 O OD1 . ASP A 0 308 . -40.836 2.741   38.809  1.00 81.39 308 A 1 
ATOM 2360 O OD2 . ASP A 0 308 . -40.845 1.406   37.060  1.00 81.39 308 A 1 
ATOM 2361 N N   . ASN A 0 309 . -42.721 4.544   36.031  1.00 78.78 309 A 1 
ATOM 2362 C CA  . ASN A 0 309 . -43.892 5.320   36.419  1.00 78.78 309 A 1 
ATOM 2363 C C   . ASN A 0 309 . -44.780 4.444   37.298  1.00 78.78 309 A 1 
ATOM 2364 C CB  . ASN A 0 309 . -44.630 5.778   35.148  1.00 78.78 309 A 1 
ATOM 2365 O O   . ASN A 0 309 . -45.360 3.475   36.805  1.00 78.78 309 A 1 
ATOM 2366 C CG  . ASN A 0 309 . -45.973 6.435   35.430  1.00 78.78 309 A 1 
ATOM 2367 N ND2 . ASN A 0 309 . -47.023 5.680   35.649  1.00 78.78 309 A 1 
ATOM 2368 O OD1 . ASN A 0 309 . -46.092 7.644   35.420  1.00 78.78 309 A 1 
ATOM 2369 N N   . GLN A 0 310 . -44.929 4.827   38.559  1.00 76.37 310 A 1 
ATOM 2370 C CA  . GLN A 0 310 . -45.832 4.202   39.518  1.00 76.37 310 A 1 
ATOM 2371 C C   . GLN A 0 310 . -46.867 5.240   39.934  1.00 76.37 310 A 1 
ATOM 2372 C CB  . GLN A 0 310 . -45.066 3.654   40.734  1.00 76.37 310 A 1 
ATOM 2373 O O   . GLN A 0 310 . -46.500 6.354   40.298  1.00 76.37 310 A 1 
ATOM 2374 C CG  . GLN A 0 310 . -43.858 2.797   40.338  1.00 76.37 310 A 1 
ATOM 2375 C CD  . GLN A 0 310 . -43.039 2.274   41.511  1.00 76.37 310 A 1 
ATOM 2376 N NE2 . GLN A 0 310 . -41.843 1.813   41.234  1.00 76.37 310 A 1 
ATOM 2377 O OE1 . GLN A 0 310 . -43.430 2.244   42.672  1.00 76.37 310 A 1 
ATOM 2378 N N   . ASP A 0 311 . -48.125 4.844   39.876  1.00 72.83 311 A 1 
ATOM 2379 C CA  . ASP A 0 311 . -49.329 5.616   40.170  1.00 72.83 311 A 1 
ATOM 2380 C C   . ASP A 0 311 . -50.109 4.758   41.186  1.00 72.83 311 A 1 
ATOM 2381 C CB  . ASP A 0 311 . -50.009 5.852   38.808  1.00 72.83 311 A 1 
ATOM 2382 O O   . ASP A 0 311 . -50.300 3.554   40.981  1.00 72.83 311 A 1 
ATOM 2383 C CG  . ASP A 0 311 . -51.380 6.528   38.823  1.00 72.83 311 A 1 
ATOM 2384 O OD1 . ASP A 0 311 . -52.065 6.429   39.863  1.00 72.83 311 A 1 
ATOM 2385 O OD2 . ASP A 0 311 . -51.753 7.033   37.732  1.00 72.83 311 A 1 
ATOM 2386 N N   . ASN A 0 312 . -50.363 5.299   42.381  1.00 73.71 312 A 1 
ATOM 2387 C CA  . ASN A 0 312 . -50.749 4.512   43.564  1.00 73.71 312 A 1 
ATOM 2388 C C   . ASN A 0 312 . -51.751 5.258   44.461  1.00 73.71 312 A 1 
ATOM 2389 C CB  . ASN A 0 312 . -49.507 4.117   44.400  1.00 73.71 312 A 1 
ATOM 2390 O O   . ASN A 0 312 . -51.612 5.234   45.703  1.00 73.71 312 A 1 
ATOM 2391 C CG  . ASN A 0 312 . -48.467 3.245   43.746  1.00 73.71 312 A 1 
ATOM 2392 N ND2 . ASN A 0 312 . -47.410 3.855   43.268  1.00 73.71 312 A 1 
ATOM 2393 O OD1 . ASN A 0 312 . -48.504 2.024   43.828  1.00 73.71 312 A 1 
ATOM 2394 N N   . ASP A 0 313 . -52.724 5.954   43.875  1.00 71.99 313 A 1 
ATOM 2395 C CA  . ASP A 0 313 . -53.614 6.787   44.669  1.00 71.99 313 A 1 
ATOM 2396 C C   . ASP A 0 313 . -54.524 5.958   45.587  1.00 71.99 313 A 1 
ATOM 2397 C CB  . ASP A 0 313 . -54.393 7.877   43.892  1.00 71.99 313 A 1 
ATOM 2398 O O   . ASP A 0 313 . -54.803 4.757   45.466  1.00 71.99 313 A 1 
ATOM 2399 C CG  . ASP A 0 313 . -53.554 8.788   42.998  1.00 71.99 313 A 1 
ATOM 2400 O OD1 . ASP A 0 313 . -52.325 8.842   43.243  1.00 71.99 313 A 1 
ATOM 2401 O OD2 . ASP A 0 313 . -54.198 9.573   42.262  1.00 71.99 313 A 1 
ATOM 2402 N N   . LYS A 0 314 . -54.950 6.628   46.652  1.00 65.36 314 A 1 
ATOM 2403 C CA  . LYS A 0 314 . -55.904 6.110   47.624  1.00 65.36 314 A 1 
ATOM 2404 C C   . LYS A 0 314 . -56.880 7.206   47.941  1.00 65.36 314 A 1 
ATOM 2405 C CB  . LYS A 0 314 . -55.189 5.620   48.886  1.00 65.36 314 A 1 
ATOM 2406 O O   . LYS A 0 314 . -56.534 8.199   48.578  1.00 65.36 314 A 1 
ATOM 2407 C CG  . LYS A 0 314 . -54.381 4.363   48.575  1.00 65.36 314 A 1 
ATOM 2408 C CD  . LYS A 0 314 . -53.580 3.885   49.780  1.00 65.36 314 A 1 
ATOM 2409 C CE  . LYS A 0 314 . -52.803 2.664   49.284  1.00 65.36 314 A 1 
ATOM 2410 N NZ  . LYS A 0 314 . -51.345 2.832   49.436  1.00 65.36 314 A 1 
ATOM 2411 N N   . TRP A 0 315 . -58.134 6.984   47.583  1.00 65.04 315 A 1 
ATOM 2412 C CA  . TRP A 0 315 . -59.218 7.903   47.884  1.00 65.04 315 A 1 
ATOM 2413 C C   . TRP A 0 315 . -60.141 7.311   48.954  1.00 65.04 315 A 1 
ATOM 2414 C CB  . TRP A 0 315 . -59.897 8.330   46.581  1.00 65.04 315 A 1 
ATOM 2415 O O   . TRP A 0 315 . -60.694 6.213   48.834  1.00 65.04 315 A 1 
ATOM 2416 C CG  . TRP A 0 315 . -60.239 7.231   45.624  1.00 65.04 315 A 1 
ATOM 2417 C CD1 . TRP A 0 315 . -59.447 6.781   44.622  1.00 65.04 315 A 1 
ATOM 2418 C CD2 . TRP A 0 315 . -61.471 6.458   45.538  1.00 65.04 315 A 1 
ATOM 2419 C CE2 . TRP A 0 315 . -61.376 5.581   44.415  1.00 65.04 315 A 1 
ATOM 2420 C CE3 . TRP A 0 315 . -62.670 6.430   46.288  1.00 65.04 315 A 1 
ATOM 2421 N NE1 . TRP A 0 315 . -60.108 5.802   43.910  1.00 65.04 315 A 1 
ATOM 2422 C CH2 . TRP A 0 315 . -63.620 4.739   44.806  1.00 65.04 315 A 1 
ATOM 2423 C CZ2 . TRP A 0 315 . -62.437 4.740   44.042  1.00 65.04 315 A 1 
ATOM 2424 C CZ3 . TRP A 0 315 . -63.732 5.577   45.932  1.00 65.04 315 A 1 
ATOM 2425 N N   . GLY A 0 316 . -60.298 8.055   50.051  1.00 58.11 316 A 1 
ATOM 2426 C CA  . GLY A 0 316 . -61.192 7.709   51.153  1.00 58.11 316 A 1 
ATOM 2427 C C   . GLY A 0 316 . -62.568 8.356   50.996  1.00 58.11 316 A 1 
ATOM 2428 O O   . GLY A 0 316 . -62.701 9.572   51.116  1.00 58.11 316 A 1 
ATOM 2429 N N   . ALA A 0 317 . -63.613 7.547   50.819  1.00 55.70 317 A 1 
ATOM 2430 C CA  . ALA A 0 317 . -65.005 7.991   50.841  1.00 55.70 317 A 1 
ATOM 2431 C C   . ALA A 0 317 . -65.614 7.817   52.251  1.00 55.70 317 A 1 
ATOM 2432 C CB  . ALA A 0 317 . -65.777 7.249   49.744  1.00 55.70 317 A 1 
ATOM 2433 O O   . ALA A 0 317 . -65.606 6.725   52.831  1.00 55.70 317 A 1 
ATOM 2434 N N   . GLN A 0 318 . -66.155 8.899   52.824  1.00 54.05 318 A 1 
ATOM 2435 C CA  . GLN A 0 318 . -66.597 8.946   54.226  1.00 54.05 318 A 1 
ATOM 2436 C C   . GLN A 0 318 . -68.126 8.833   54.391  1.00 54.05 318 A 1 
ATOM 2437 C CB  . GLN A 0 318 . -66.014 10.208  54.891  1.00 54.05 318 A 1 
ATOM 2438 O O   . GLN A 0 318 . -68.881 9.637   53.848  1.00 54.05 318 A 1 
ATOM 2439 C CG  . GLN A 0 318 . -66.192 10.203  56.420  1.00 54.05 318 A 1 
ATOM 2440 C CD  . GLN A 0 318 . -65.364 11.261  57.157  1.00 54.05 318 A 1 
ATOM 2441 N NE2 . GLN A 0 318 . -65.447 11.300  58.469  1.00 54.05 318 A 1 
ATOM 2442 O OE1 . GLN A 0 318 . -64.608 12.033  56.599  1.00 54.05 318 A 1 
ATOM 2443 N N   . ALA A 0 319 . -68.580 7.878   55.215  1.00 48.10 319 A 1 
ATOM 2444 C CA  . ALA A 0 319 . -69.985 7.669   55.595  1.00 48.10 319 A 1 
ATOM 2445 C C   . ALA A 0 319 . -70.166 7.594   57.135  1.00 48.10 319 A 1 
ATOM 2446 C CB  . ALA A 0 319 . -70.507 6.423   54.869  1.00 48.10 319 A 1 
ATOM 2447 O O   . ALA A 0 319 . -69.216 7.318   57.868  1.00 48.10 319 A 1 
ATOM 2448 N N   . TRP A 0 320 . -71.374 7.881   57.642  1.00 44.21 320 A 1 
ATOM 2449 C CA  . TRP A 0 320 . -71.646 8.229   59.056  1.00 44.21 320 A 1 
ATOM 2450 C C   . TRP A 0 320 . -72.285 7.061   59.871  1.00 44.21 320 A 1 
ATOM 2451 C CB  . TRP A 0 320 . -72.533 9.500   59.083  1.00 44.21 320 A 1 
ATOM 2452 O O   . TRP A 0 320 . -73.109 6.328   59.329  1.00 44.21 320 A 1 
ATOM 2453 C CG  . TRP A 0 320 . -72.002 10.803  58.511  1.00 44.21 320 A 1 
ATOM 2454 C CD1 . TRP A 0 320 . -71.437 10.995  57.292  1.00 44.21 320 A 1 
ATOM 2455 C CD2 . TRP A 0 320 . -72.049 12.144  59.112  1.00 44.21 320 A 1 
ATOM 2456 C CE2 . TRP A 0 320 . -71.460 13.082  58.208  1.00 44.21 320 A 1 
ATOM 2457 C CE3 . TRP A 0 320 . -72.536 12.668  60.332  1.00 44.21 320 A 1 
ATOM 2458 N NE1 . TRP A 0 320 . -71.097 12.322  57.121  1.00 44.21 320 A 1 
ATOM 2459 C CH2 . TRP A 0 320 . -71.831 14.931  59.724  1.00 44.21 320 A 1 
ATOM 2460 C CZ2 . TRP A 0 320 . -71.344 14.450  58.498  1.00 44.21 320 A 1 
ATOM 2461 C CZ3 . TRP A 0 320 . -72.429 14.041  60.635  1.00 44.21 320 A 1 
ATOM 2462 N N   . GLY A 0 321 . -71.956 6.902   61.173  1.00 49.55 321 A 1 
ATOM 2463 C CA  . GLY A 0 321 . -72.447 5.848   62.113  1.00 49.55 321 A 1 
ATOM 2464 C C   . GLY A 0 321 . -72.176 6.173   63.613  1.00 49.55 321 A 1 
ATOM 2465 O O   . GLY A 0 321 . -71.417 7.106   63.860  1.00 49.55 321 A 1 
ATOM 2466 N N   . LYS A 0 322 . -72.809 5.482   64.593  1.00 44.96 322 A 1 
ATOM 2467 C CA  . LYS A 0 322 . -73.211 6.018   65.939  1.00 44.96 322 A 1 
ATOM 2468 C C   . LYS A 0 322 . -72.643 5.355   67.236  1.00 44.96 322 A 1 
ATOM 2469 C CB  . LYS A 0 322 . -74.755 6.003   66.012  1.00 44.96 322 A 1 
ATOM 2470 O O   . LYS A 0 322 . -72.057 4.282   67.177  1.00 44.96 322 A 1 
ATOM 2471 C CG  . LYS A 0 322 . -75.360 7.409   65.939  1.00 44.96 322 A 1 
ATOM 2472 C CD  . LYS A 0 322 . -76.827 7.358   66.374  1.00 44.96 322 A 1 
ATOM 2473 C CE  . LYS A 0 322 . -77.405 8.771   66.385  1.00 44.96 322 A 1 
ATOM 2474 N NZ  . LYS A 0 322 . -78.637 8.820   67.203  1.00 44.96 322 A 1 
ATOM 2475 N N   . ASP A 0 323 . -72.915 6.001   68.385  1.00 38.35 323 A 1 
ATOM 2476 C CA  . ASP A 0 323 . -72.414 5.848   69.782  1.00 38.35 323 A 1 
ATOM 2477 C C   . ASP A 0 323 . -73.489 5.481   70.877  1.00 38.35 323 A 1 
ATOM 2478 C CB  . ASP A 0 323 . -71.677 7.167   70.144  1.00 38.35 323 A 1 
ATOM 2479 O O   . ASP A 0 323 . -74.690 5.643   70.617  1.00 38.35 323 A 1 
ATOM 2480 C CG  . ASP A 0 323 . -72.370 8.501   69.767  1.00 38.35 323 A 1 
ATOM 2481 O OD1 . ASP A 0 323 . -73.499 8.494   69.201  1.00 38.35 323 A 1 
ATOM 2482 O OD2 . ASP A 0 323 . -71.724 9.557   69.942  1.00 38.35 323 A 1 
ATOM 2483 N N   . ARG A 0 324 . -73.091 4.933   72.063  1.00 42.37 324 A 1 
ATOM 2484 C CA  . ARG A 0 324 . -73.917 4.306   73.157  1.00 42.37 324 A 1 
ATOM 2485 C C   . ARG A 0 324 . -73.224 4.035   74.555  1.00 42.37 324 A 1 
ATOM 2486 C CB  . ARG A 0 324 . -74.444 2.936   72.665  1.00 42.37 324 A 1 
ATOM 2487 O O   . ARG A 0 324 . -72.927 2.891   74.926  1.00 42.37 324 A 1 
ATOM 2488 C CG  . ARG A 0 324 . -75.678 2.964   71.757  1.00 42.37 324 A 1 
ATOM 2489 C CD  . ARG A 0 324 . -76.287 1.561   71.635  1.00 42.37 324 A 1 
ATOM 2490 N NE  . ARG A 0 324 . -76.792 1.057   72.929  1.00 42.37 324 A 1 
ATOM 2491 N NH1 . ARG A 0 324 . -77.267 -1.081  72.252  1.00 42.37 324 A 1 
ATOM 2492 N NH2 . ARG A 0 324 . -77.477 -0.525  74.408  1.00 42.37 324 A 1 
ATOM 2493 C CZ  . ARG A 0 324 . -77.181 -0.176  73.188  1.00 42.37 324 A 1 
ATOM 2494 N N   . ASP A 0 325 . -73.225 5.020   75.458  1.00 41.90 325 A 1 
ATOM 2495 C CA  . ASP A 0 325 . -72.762 4.879   76.871  1.00 41.90 325 A 1 
ATOM 2496 C C   . ASP A 0 325 . -73.636 3.970   77.802  1.00 41.90 325 A 1 
ATOM 2497 C CB  . ASP A 0 325 . -72.644 6.264   77.525  1.00 41.90 325 A 1 
ATOM 2498 O O   . ASP A 0 325 . -74.841 3.799   77.563  1.00 41.90 325 A 1 
ATOM 2499 C CG  . ASP A 0 325 . -71.995 7.318   76.627  1.00 41.90 325 A 1 
ATOM 2500 O OD1 . ASP A 0 325 . -70.884 7.067   76.123  1.00 41.90 325 A 1 
ATOM 2501 O OD2 . ASP A 0 325 . -72.674 8.351   76.424  1.00 41.90 325 A 1 
ATOM 2502 N N   . VAL A 0 326 . -73.093 3.430   78.921  1.00 39.99 326 A 1 
ATOM 2503 C CA  . VAL A 0 326 . -73.828 2.605   79.931  1.00 39.99 326 A 1 
ATOM 2504 C C   . VAL A 0 326 . -73.371 2.810   81.399  1.00 39.99 326 A 1 
ATOM 2505 C CB  . VAL A 0 326 . -73.785 1.092   79.597  1.00 39.99 326 A 1 
ATOM 2506 O O   . VAL A 0 326 . -72.218 2.608   81.764  1.00 39.99 326 A 1 
ATOM 2507 C CG1 . VAL A 0 326 . -74.643 0.270   80.580  1.00 39.99 326 A 1 
ATOM 2508 C CG2 . VAL A 0 326 . -74.329 0.759   78.199  1.00 39.99 326 A 1 
ATOM 2509 N N   . TYR A 0 327 . -74.326 3.094   82.303  1.00 34.38 327 A 1 
ATOM 2510 C CA  . TYR A 0 327 . -74.095 3.589   83.679  1.00 34.38 327 A 1 
ATOM 2511 C C   . TYR A 0 327 . -74.926 2.881   84.783  1.00 34.38 327 A 1 
ATOM 2512 C CB  . TYR A 0 327 . -74.436 5.095   83.640  1.00 34.38 327 A 1 
ATOM 2513 O O   . TYR A 0 327 . -76.092 2.552   84.567  1.00 34.38 327 A 1 
ATOM 2514 C CG  . TYR A 0 327 . -74.523 5.839   84.966  1.00 34.38 327 A 1 
ATOM 2515 C CD1 . TYR A 0 327 . -75.742 5.881   85.675  1.00 34.38 327 A 1 
ATOM 2516 C CD2 . TYR A 0 327 . -73.411 6.553   85.448  1.00 34.38 327 A 1 
ATOM 2517 C CE1 . TYR A 0 327 . -75.842 6.611   86.876  1.00 34.38 327 A 1 
ATOM 2518 C CE2 . TYR A 0 327 . -73.510 7.305   86.635  1.00 34.38 327 A 1 
ATOM 2519 O OH  . TYR A 0 327 . -74.826 8.060   88.496  1.00 34.38 327 A 1 
ATOM 2520 C CZ  . TYR A 0 327 . -74.727 7.333   87.351  1.00 34.38 327 A 1 
ATOM 2521 N N   . GLY A 0 328 . -74.390 2.806   86.019  1.00 33.87 328 A 1 
ATOM 2522 C CA  . GLY A 0 328 . -75.173 3.120   87.239  1.00 33.87 328 A 1 
ATOM 2523 C C   . GLY A 0 328 . -75.365 2.076   88.362  1.00 33.87 328 A 1 
ATOM 2524 O O   . GLY A 0 328 . -75.968 1.029   88.152  1.00 33.87 328 A 1 
ATOM 2525 N N   . ALA A 0 329 . -74.964 2.440   89.598  1.00 36.81 329 A 1 
ATOM 2526 C CA  . ALA A 0 329 . -75.769 2.422   90.851  1.00 36.81 329 A 1 
ATOM 2527 C C   . ALA A 0 329 . -74.883 2.553   92.120  1.00 36.81 329 A 1 
ATOM 2528 C CB  . ALA A 0 329 . -76.657 1.177   90.986  1.00 36.81 329 A 1 
ATOM 2529 O O   . ALA A 0 329 . -73.804 1.973   92.200  1.00 36.81 329 A 1 
ATOM 2530 N N   . SER A 0 330 . -75.326 3.312   93.136  1.00 33.09 330 A 1 
ATOM 2531 C CA  . SER A 0 330 . -74.436 3.890   94.165  1.00 33.09 330 A 1 
ATOM 2532 C C   . SER A 0 330 . -74.886 3.762   95.637  1.00 33.09 330 A 1 
ATOM 2533 C CB  . SER A 0 330 . -74.272 5.384   93.837  1.00 33.09 330 A 1 
ATOM 2534 O O   . SER A 0 330 . -76.071 3.654   95.933  1.00 33.09 330 A 1 
ATOM 2535 O OG  . SER A 0 330 . -75.532 6.035   93.835  1.00 33.09 330 A 1 
ATOM 2536 N N   . SER A 0 331 . -73.926 4.008   96.547  1.00 34.47 331 A 1 
ATOM 2537 C CA  . SER A 0 331 . -74.056 4.677   97.869  1.00 34.47 331 A 1 
ATOM 2538 C C   . SER A 0 331 . -74.312 3.888   99.187  1.00 34.47 331 A 1 
ATOM 2539 C CB  . SER A 0 331 . -74.919 5.950   97.771  1.00 34.47 331 A 1 
ATOM 2540 O O   . SER A 0 331 . -75.359 3.300   99.412  1.00 34.47 331 A 1 
ATOM 2541 O OG  . SER A 0 331 . -76.299 5.678   97.682  1.00 34.47 331 A 1 
ATOM 2542 N N   . TYR A 0 332 . -73.323 4.014   100.096 1.00 28.66 332 A 1 
ATOM 2543 C CA  . TYR A 0 332 . -73.390 4.363   101.540 1.00 28.66 332 A 1 
ATOM 2544 C C   . TYR A 0 332 . -74.324 3.647   102.555 1.00 28.66 332 A 1 
ATOM 2545 C CB  . TYR A 0 332 . -73.613 5.887   101.657 1.00 28.66 332 A 1 
ATOM 2546 O O   . TYR A 0 332 . -75.543 3.740   102.472 1.00 28.66 332 A 1 
ATOM 2547 C CG  . TYR A 0 332 . -72.347 6.720   101.720 1.00 28.66 332 A 1 
ATOM 2548 C CD1 . TYR A 0 332 . -71.938 7.265   102.954 1.00 28.66 332 A 1 
ATOM 2549 C CD2 . TYR A 0 332 . -71.591 6.972   100.558 1.00 28.66 332 A 1 
ATOM 2550 C CE1 . TYR A 0 332 . -70.776 8.056   103.032 1.00 28.66 332 A 1 
ATOM 2551 C CE2 . TYR A 0 332 . -70.422 7.753   100.635 1.00 28.66 332 A 1 
ATOM 2552 O OH  . TYR A 0 332 . -68.891 9.058   101.932 1.00 28.66 332 A 1 
ATOM 2553 C CZ  . TYR A 0 332 . -70.014 8.298   101.870 1.00 28.66 332 A 1 
ATOM 2554 N N   . GLY A 0 333 . -73.745 3.222   103.701 1.00 32.29 333 A 1 
ATOM 2555 C CA  . GLY A 0 333 . -74.410 3.392   105.014 1.00 32.29 333 A 1 
ATOM 2556 C C   . GLY A 0 333 . -74.086 2.426   106.178 1.00 32.29 333 A 1 
ATOM 2557 O O   . GLY A 0 333 . -74.644 1.340   106.231 1.00 32.29 333 A 1 
ATOM 2558 N N   . LYS A 0 334 . -73.370 2.933   107.207 1.00 32.98 334 A 1 
ATOM 2559 C CA  . LYS A 0 334 . -73.193 2.410   108.599 1.00 32.98 334 A 1 
ATOM 2560 C C   . LYS A 0 334 . -72.375 1.116   108.831 1.00 32.98 334 A 1 
ATOM 2561 C CB  . LYS A 0 334 . -74.562 2.207   109.286 1.00 32.98 334 A 1 
ATOM 2562 O O   . LYS A 0 334 . -72.359 0.235   107.990 1.00 32.98 334 A 1 
ATOM 2563 C CG  . LYS A 0 334 . -75.405 3.467   109.508 1.00 32.98 334 A 1 
ATOM 2564 C CD  . LYS A 0 334 . -76.705 3.054   110.216 1.00 32.98 334 A 1 
ATOM 2565 C CE  . LYS A 0 334 . -77.559 4.271   110.571 1.00 32.98 334 A 1 
ATOM 2566 N NZ  . LYS A 0 334 . -78.826 3.856   111.221 1.00 32.98 334 A 1 
ATOM 2567 N N   . ALA A 0 335 . -71.809 0.857   110.022 1.00 32.02 335 A 1 
ATOM 2568 C CA  . ALA A 0 335 . -71.103 1.693   111.022 1.00 32.02 335 A 1 
ATOM 2569 C C   . ALA A 0 335 . -70.546 0.791   112.160 1.00 32.02 335 A 1 
ATOM 2570 C CB  . ALA A 0 335 . -72.000 2.753   111.695 1.00 32.02 335 A 1 
ATOM 2571 O O   . ALA A 0 335 . -71.277 -0.041  112.679 1.00 32.02 335 A 1 
ATOM 2572 N N   . ALA A 0 336 . -69.286 1.018   112.547 1.00 27.46 336 A 1 
ATOM 2573 C CA  . ALA A 0 336 . -68.625 0.779   113.847 1.00 27.46 336 A 1 
ATOM 2574 C C   . ALA A 0 336 . -69.077 -0.333  114.850 1.00 27.46 336 A 1 
ATOM 2575 C CB  . ALA A 0 336 . -68.578 2.139   114.556 1.00 27.46 336 A 1 
ATOM 2576 O O   . ALA A 0 336 . -70.135 -0.262  115.464 1.00 27.46 336 A 1 
ATOM 2577 N N   . SER A 0 337 . -68.099 -1.203  115.165 1.00 31.26 337 A 1 
ATOM 2578 C CA  . SER A 0 337 . -67.676 -1.690  116.506 1.00 31.26 337 A 1 
ATOM 2579 C C   . SER A 0 337 . -68.625 -2.451  117.456 1.00 31.26 337 A 1 
ATOM 2580 C CB  . SER A 0 337 . -67.039 -0.540  117.306 1.00 31.26 337 A 1 
ATOM 2581 O O   . SER A 0 337 . -69.533 -1.865  118.040 1.00 31.26 337 A 1 
ATOM 2582 O OG  . SER A 0 337 . -67.999 0.449   117.618 1.00 31.26 337 A 1 
ATOM 2583 N N   . ALA A 0 338 . -68.217 -3.678  117.814 1.00 36.01 338 A 1 
ATOM 2584 C CA  . ALA A 0 338 . -68.209 -4.193  119.194 1.00 36.01 338 A 1 
ATOM 2585 C C   . ALA A 0 338 . -67.136 -5.301  119.346 1.00 36.01 338 A 1 
ATOM 2586 C CB  . ALA A 0 338 . -69.598 -4.696  119.601 1.00 36.01 338 A 1 
ATOM 2587 O O   . ALA A 0 338 . -66.826 -5.991  118.376 1.00 36.01 338 A 1 
ATOM 2588 N N   . GLN A 0 339 . -66.547 -5.424  120.538 1.00 34.06 339 A 1 
ATOM 2589 C CA  . GLN A 0 339 . -65.363 -6.242  120.859 1.00 34.06 339 A 1 
ATOM 2590 C C   . GLN A 0 339 . -65.687 -7.578  121.562 1.00 34.06 339 A 1 
ATOM 2591 C CB  . GLN A 0 339 . -64.450 -5.402  121.776 1.00 34.06 339 A 1 
ATOM 2592 O O   . GLN A 0 339 . -66.746 -7.715  122.163 1.00 34.06 339 A 1 
ATOM 2593 C CG  . GLN A 0 339 . -63.325 -4.675  121.034 1.00 34.06 339 A 1 
ATOM 2594 C CD  . GLN A 0 339 . -62.568 -3.753  121.984 1.00 34.06 339 A 1 
ATOM 2595 N NE2 . GLN A 0 339 . -61.714 -4.272  122.835 1.00 34.06 339 A 1 
ATOM 2596 O OE1 . GLN A 0 339 . -62.763 -2.547  121.989 1.00 34.06 339 A 1 
ATOM 2597 N N   . ASP A 0 340 . -64.705 -8.490  121.518 1.00 30.17 340 A 1 
ATOM 2598 C CA  . ASP A 0 340 . -64.290 -9.481  122.534 1.00 30.17 340 A 1 
ATOM 2599 C C   . ASP A 0 340 . -65.333 -10.327 123.300 1.00 30.17 340 A 1 
ATOM 2600 C CB  . ASP A 0 340 . -63.360 -8.784  123.554 1.00 30.17 340 A 1 
ATOM 2601 O O   . ASP A 0 340 . -66.080 -9.806  124.121 1.00 30.17 340 A 1 
ATOM 2602 C CG  . ASP A 0 340 . -62.180 -8.052  122.905 1.00 30.17 340 A 1 
ATOM 2603 O OD1 . ASP A 0 340 . -61.727 -8.520  121.839 1.00 30.17 340 A 1 
ATOM 2604 O OD2 . ASP A 0 340 . -61.766 -6.997  123.438 1.00 30.17 340 A 1 
ATOM 2605 N N   . TRP A 0 341 . -65.188 -11.666 123.243 1.00 32.46 341 A 1 
ATOM 2606 C CA  . TRP A 0 341 . -64.722 -12.419 124.428 1.00 32.46 341 A 1 
ATOM 2607 C C   . TRP A 0 341 . -64.138 -13.814 124.113 1.00 32.46 341 A 1 
ATOM 2608 C CB  . TRP A 0 341 . -65.774 -12.526 125.550 1.00 32.46 341 A 1 
ATOM 2609 O O   . TRP A 0 341 . -64.290 -14.339 123.012 1.00 32.46 341 A 1 
ATOM 2610 C CG  . TRP A 0 341 . -65.186 -12.481 126.933 1.00 32.46 341 A 1 
ATOM 2611 C CD1 . TRP A 0 341 . -64.212 -11.637 127.354 1.00 32.46 341 A 1 
ATOM 2612 C CD2 . TRP A 0 341 . -65.551 -13.269 128.107 1.00 32.46 341 A 1 
ATOM 2613 C CE2 . TRP A 0 341 . -64.728 -12.865 129.202 1.00 32.46 341 A 1 
ATOM 2614 C CE3 . TRP A 0 341 . -66.509 -14.273 128.364 1.00 32.46 341 A 1 
ATOM 2615 N NE1 . TRP A 0 341 . -63.905 -11.895 128.673 1.00 32.46 341 A 1 
ATOM 2616 C CH2 . TRP A 0 341 . -65.821 -14.412 130.706 1.00 32.46 341 A 1 
ATOM 2617 C CZ2 . TRP A 0 341 . -64.850 -13.421 130.483 1.00 32.46 341 A 1 
ATOM 2618 C CZ3 . TRP A 0 341 . -66.646 -14.836 129.648 1.00 32.46 341 A 1 
ATOM 2619 N N   . GLN A 0 342 . -63.417 -14.387 125.084 1.00 33.23 342 A 1 
ATOM 2620 C CA  . GLN A 0 342 . -62.576 -15.591 124.959 1.00 33.23 342 A 1 
ATOM 2621 C C   . GLN A 0 342 . -63.289 -16.887 125.409 1.00 33.23 342 A 1 
ATOM 2622 C CB  . GLN A 0 342 . -61.315 -15.385 125.824 1.00 33.23 342 A 1 
ATOM 2623 O O   . GLN A 0 342 . -64.224 -16.839 126.202 1.00 33.23 342 A 1 
ATOM 2624 C CG  . GLN A 0 342 . -60.452 -14.159 125.441 1.00 33.23 342 A 1 
ATOM 2625 C CD  . GLN A 0 342 . -60.082 -13.232 126.606 1.00 33.23 342 A 1 
ATOM 2626 N NE2 . GLN A 0 342 . -59.129 -12.346 126.417 1.00 33.23 342 A 1 
ATOM 2627 O OE1 . GLN A 0 342 . -60.637 -13.251 127.690 1.00 33.23 342 A 1 
ATOM 2628 N N   . GLY A 0 343 . -62.785 -18.063 125.001 1.00 34.63 343 A 1 
ATOM 2629 C CA  . GLY A 0 343 . -63.182 -19.354 125.597 1.00 34.63 343 A 1 
ATOM 2630 C C   . GLY A 0 343 . -62.640 -20.589 124.861 1.00 34.63 343 A 1 
ATOM 2631 O O   . GLY A 0 343 . -62.971 -20.811 123.703 1.00 34.63 343 A 1 
ATOM 2632 N N   . ALA A 0 344 . -61.807 -21.400 125.524 1.00 33.89 344 A 1 
ATOM 2633 C CA  . ALA A 0 344 . -61.153 -22.587 124.947 1.00 33.89 344 A 1 
ATOM 2634 C C   . ALA A 0 344 . -61.879 -23.915 125.274 1.00 33.89 344 A 1 
ATOM 2635 C CB  . ALA A 0 344 . -59.701 -22.610 125.449 1.00 33.89 344 A 1 
ATOM 2636 O O   . ALA A 0 344 . -62.577 -24.004 126.280 1.00 33.89 344 A 1 
ATOM 2637 N N   . GLY A 0 345 . -61.646 -24.977 124.485 1.00 38.52 345 A 1 
ATOM 2638 C CA  . GLY A 0 345 . -62.133 -26.338 124.782 1.00 38.52 345 A 1 
ATOM 2639 C C   . GLY A 0 345 . -61.649 -27.410 123.788 1.00 38.52 345 A 1 
ATOM 2640 O O   . GLY A 0 345 . -61.884 -27.300 122.591 1.00 38.52 345 A 1 
ATOM 2641 N N   . TYR A 0 346 . -60.941 -28.433 124.276 1.00 33.67 346 A 1 
ATOM 2642 C CA  . TYR A 0 346 . -60.172 -29.423 123.494 1.00 33.67 346 A 1 
ATOM 2643 C C   . TYR A 0 346 . -60.973 -30.627 122.936 1.00 33.67 346 A 1 
ATOM 2644 C CB  . TYR A 0 346 . -59.065 -29.985 124.419 1.00 33.67 346 A 1 
ATOM 2645 O O   . TYR A 0 346 . -61.716 -31.256 123.680 1.00 33.67 346 A 1 
ATOM 2646 C CG  . TYR A 0 346 . -57.632 -29.600 124.104 1.00 33.67 346 A 1 
ATOM 2647 C CD1 . TYR A 0 346 . -56.712 -30.598 123.722 1.00 33.67 346 A 1 
ATOM 2648 C CD2 . TYR A 0 346 . -57.192 -28.276 124.297 1.00 33.67 346 A 1 
ATOM 2649 C CE1 . TYR A 0 346 . -55.354 -30.275 123.542 1.00 33.67 346 A 1 
ATOM 2650 C CE2 . TYR A 0 346 . -55.832 -27.950 124.118 1.00 33.67 346 A 1 
ATOM 2651 O OH  . TYR A 0 346 . -53.593 -28.661 123.593 1.00 33.67 346 A 1 
ATOM 2652 C CZ  . TYR A 0 346 . -54.910 -28.954 123.747 1.00 33.67 346 A 1 
ATOM 2653 N N   . GLY A 0 347 . -60.611 -31.073 121.719 1.00 36.76 347 A 1 
ATOM 2654 C CA  . GLY A 0 347 . -60.171 -32.463 121.441 1.00 36.76 347 A 1 
ATOM 2655 C C   . GLY A 0 347 . -61.185 -33.543 120.992 1.00 36.76 347 A 1 
ATOM 2656 O O   . GLY A 0 347 . -62.215 -33.733 121.622 1.00 36.76 347 A 1 
ATOM 2657 N N   . GLY A 0 348 . -60.828 -34.357 119.973 1.00 39.59 348 A 1 
ATOM 2658 C CA  . GLY A 0 348 . -61.536 -35.634 119.699 1.00 39.59 348 A 1 
ATOM 2659 C C   . GLY A 0 348 . -61.495 -36.244 118.277 1.00 39.59 348 A 1 
ATOM 2660 O O   . GLY A 0 348 . -62.516 -36.293 117.612 1.00 39.59 348 A 1 
ATOM 2661 N N   . LYS A 0 349 . -60.329 -36.738 117.833 1.00 39.95 349 A 1 
ATOM 2662 C CA  . LYS A 0 349 . -60.044 -37.699 116.724 1.00 39.95 349 A 1 
ATOM 2663 C C   . LYS A 0 349 . -61.155 -38.287 115.796 1.00 39.95 349 A 1 
ATOM 2664 C CB  . LYS A 0 349 . -59.366 -38.922 117.370 1.00 39.95 349 A 1 
ATOM 2665 O O   . LYS A 0 349 . -62.032 -39.007 116.244 1.00 39.95 349 A 1 
ATOM 2666 C CG  . LYS A 0 349 . -57.864 -38.735 117.597 1.00 39.95 349 A 1 
ATOM 2667 C CD  . LYS A 0 349 . -57.283 -40.043 118.147 1.00 39.95 349 A 1 
ATOM 2668 C CE  . LYS A 0 349 . -55.757 -40.023 118.069 1.00 39.95 349 A 1 
ATOM 2669 N NZ  . LYS A 0 349 . -55.200 -41.356 118.397 1.00 39.95 349 A 1 
ATOM 2670 N N   . GLN A 0 350 . -60.843 -38.225 114.487 1.00 35.79 350 A 1 
ATOM 2671 C CA  . GLN A 0 350 . -60.827 -39.305 113.456 1.00 35.79 350 A 1 
ATOM 2672 C C   . GLN A 0 350 . -62.056 -40.223 113.222 1.00 35.79 350 A 1 
ATOM 2673 C CB  . GLN A 0 350 . -59.588 -40.212 113.660 1.00 35.79 350 A 1 
ATOM 2674 O O   . GLN A 0 350 . -62.387 -41.056 114.057 1.00 35.79 350 A 1 
ATOM 2675 C CG  . GLN A 0 350 . -58.232 -39.501 113.516 1.00 35.79 350 A 1 
ATOM 2676 C CD  . GLN A 0 350 . -57.045 -40.404 113.862 1.00 35.79 350 A 1 
ATOM 2677 N NE2 . GLN A 0 350 . -56.165 -40.684 112.926 1.00 35.79 350 A 1 
ATOM 2678 O OE1 . GLN A 0 350 . -56.855 -40.835 114.992 1.00 35.79 350 A 1 
ATOM 2679 N N   . GLY A 0 351 . -62.560 -40.253 111.975 1.00 37.17 351 A 1 
ATOM 2680 C CA  . GLY A 0 351 . -63.432 -41.330 111.465 1.00 37.17 351 A 1 
ATOM 2681 C C   . GLY A 0 351 . -63.868 -41.140 110.002 1.00 37.17 351 A 1 
ATOM 2682 O O   . GLY A 0 351 . -64.613 -40.222 109.696 1.00 37.17 351 A 1 
ATOM 2683 N N   . TYR A 0 352 . -63.373 -41.992 109.102 1.00 33.60 352 A 1 
ATOM 2684 C CA  . TYR A 0 352 . -63.610 -42.000 107.647 1.00 33.60 352 A 1 
ATOM 2685 C C   . TYR A 0 352 . -65.075 -42.189 107.203 1.00 33.60 352 A 1 
ATOM 2686 C CB  . TYR A 0 352 . -62.839 -43.203 107.070 1.00 33.60 352 A 1 
ATOM 2687 O O   . TYR A 0 352 . -65.850 -42.849 107.885 1.00 33.60 352 A 1 
ATOM 2688 C CG  . TYR A 0 352 . -61.349 -43.022 106.889 1.00 33.60 352 A 1 
ATOM 2689 C CD1 . TYR A 0 352 . -60.838 -42.839 105.589 1.00 33.60 352 A 1 
ATOM 2690 C CD2 . TYR A 0 352 . -60.471 -43.105 107.988 1.00 33.60 352 A 1 
ATOM 2691 C CE1 . TYR A 0 352 . -59.451 -42.737 105.386 1.00 33.60 352 A 1 
ATOM 2692 C CE2 . TYR A 0 352 . -59.081 -42.998 107.788 1.00 33.60 352 A 1 
ATOM 2693 O OH  . TYR A 0 352 . -57.233 -42.733 106.272 1.00 33.60 352 A 1 
ATOM 2694 C CZ  . TYR A 0 352 . -58.571 -42.818 106.483 1.00 33.60 352 A 1 
ATOM 2695 N N   . GLY A 0 353 . -65.352 -41.812 105.945 1.00 37.15 353 A 1 
ATOM 2696 C CA  . GLY A 0 353 . -66.357 -42.477 105.099 1.00 37.15 353 A 1 
ATOM 2697 C C   . GLY A 0 353 . -67.611 -41.645 104.835 1.00 37.15 353 A 1 
ATOM 2698 O O   . GLY A 0 353 . -68.416 -41.423 105.730 1.00 37.15 353 A 1 
ATOM 2699 N N   . GLY A 0 354 . -67.782 -41.180 103.596 1.00 33.31 354 A 1 
ATOM 2700 C CA  . GLY A 0 354 . -68.920 -40.339 103.218 1.00 33.31 354 A 1 
ATOM 2701 C C   . GLY A 0 354 . -70.123 -41.120 102.687 1.00 33.31 354 A 1 
ATOM 2702 O O   . GLY A 0 354 . -69.973 -42.206 102.132 1.00 33.31 354 A 1 
ATOM 2703 N N   . ALA A 0 355 . -71.302 -40.499 102.759 1.00 37.07 355 A 1 
ATOM 2704 C CA  . ALA A 0 355 . -72.431 -40.787 101.880 1.00 37.07 355 A 1 
ATOM 2705 C C   . ALA A 0 355 . -73.349 -39.558 101.738 1.00 37.07 355 A 1 
ATOM 2706 C CB  . ALA A 0 355 . -73.206 -42.017 102.366 1.00 37.07 355 A 1 
ATOM 2707 O O   . ALA A 0 355 . -73.415 -38.685 102.598 1.00 37.07 355 A 1 
ATOM 2708 N N   . LYS A 0 356 . -74.021 -39.511 100.594 1.00 39.25 356 A 1 
ATOM 2709 C CA  . LYS A 0 356 . -74.879 -38.458 100.043 1.00 39.25 356 A 1 
ATOM 2710 C C   . LYS A 0 356 . -76.155 -38.124 100.857 1.00 39.25 356 A 1 
ATOM 2711 C CB  . LYS A 0 356 . -75.299 -39.004 98.661  1.00 39.25 356 A 1 
ATOM 2712 O O   . LYS A 0 356 . -76.949 -39.017 101.107 1.00 39.25 356 A 1 
ATOM 2713 C CG  . LYS A 0 356 . -74.194 -38.964 97.595  1.00 39.25 356 A 1 
ATOM 2714 C CD  . LYS A 0 356 . -74.671 -39.711 96.341  1.00 39.25 356 A 1 
ATOM 2715 C CE  . LYS A 0 356 . -73.666 -39.570 95.194  1.00 39.25 356 A 1 
ATOM 2716 N NZ  . LYS A 0 356 . -74.107 -40.337 94.001  1.00 39.25 356 A 1 
ATOM 2717 N N   . SER A 0 357 . -76.411 -36.812 100.982 1.00 37.42 357 A 1 
ATOM 2718 C CA  . SER A 0 357 . -77.624 -36.104 100.482 1.00 37.42 357 A 1 
ATOM 2719 C C   . SER A 0 357 . -78.933 -36.013 101.306 1.00 37.42 357 A 1 
ATOM 2720 C CB  . SER A 0 357 . -77.905 -36.562 99.048  1.00 37.42 357 A 1 
ATOM 2721 O O   . SER A 0 357 . -79.264 -36.927 102.043 1.00 37.42 357 A 1 
ATOM 2722 O OG  . SER A 0 357 . -78.677 -35.632 98.340  1.00 37.42 357 A 1 
ATOM 2723 N N   . TYR A 0 358 . -79.637 -34.875 101.084 1.00 38.83 358 A 1 
ATOM 2724 C CA  . TYR A 0 358 . -81.049 -34.458 101.354 1.00 38.83 358 A 1 
ATOM 2725 C C   . TYR A 0 358 . -81.712 -34.772 102.730 1.00 38.83 358 A 1 
ATOM 2726 C CB  . TYR A 0 358 . -81.940 -34.846 100.148 1.00 38.83 358 A 1 
ATOM 2727 O O   . TYR A 0 358 . -81.456 -35.790 103.349 1.00 38.83 358 A 1 
ATOM 2728 C CG  . TYR A 0 358 . -81.760 -36.253 99.586  1.00 38.83 358 A 1 
ATOM 2729 C CD1 . TYR A 0 358 . -81.432 -36.448 98.227  1.00 38.83 358 A 1 
ATOM 2730 C CD2 . TYR A 0 358 . -81.899 -37.372 100.428 1.00 38.83 358 A 1 
ATOM 2731 C CE1 . TYR A 0 358 . -81.129 -37.741 97.750  1.00 38.83 358 A 1 
ATOM 2732 C CE2 . TYR A 0 358 . -81.631 -38.666 99.950  1.00 38.83 358 A 1 
ATOM 2733 O OH  . TYR A 0 358 . -80.899 -40.095 98.172  1.00 38.83 358 A 1 
ATOM 2734 C CZ  . TYR A 0 358 . -81.215 -38.851 98.617  1.00 38.83 358 A 1 
ATOM 2735 N N   . GLY A 0 359 . -82.619 -33.971 103.319 1.00 40.96 359 A 1 
ATOM 2736 C CA  . GLY A 0 359 . -83.146 -32.626 103.014 1.00 40.96 359 A 1 
ATOM 2737 C C   . GLY A 0 359 . -84.648 -32.481 103.372 1.00 40.96 359 A 1 
ATOM 2738 O O   . GLY A 0 359 . -85.445 -33.172 102.753 1.00 40.96 359 A 1 
ATOM 2739 N N   . ALA A 0 360 . -85.068 -31.600 104.316 1.00 40.60 360 A 1 
ATOM 2740 C CA  . ALA A 0 360 . -86.487 -31.163 104.491 1.00 40.60 360 A 1 
ATOM 2741 C C   . ALA A 0 360 . -86.777 -30.033 105.540 1.00 40.60 360 A 1 
ATOM 2742 C CB  . ALA A 0 360 . -87.373 -32.362 104.888 1.00 40.60 360 A 1 
ATOM 2743 O O   . ALA A 0 360 . -86.520 -30.202 106.724 1.00 40.60 360 A 1 
ATOM 2744 N N   . LYS A 0 361 . -87.423 -28.942 105.071 1.00 40.46 361 A 1 
ATOM 2745 C CA  . LYS A 0 361 . -88.580 -28.127 105.589 1.00 40.46 361 A 1 
ATOM 2746 C C   . LYS A 0 361 . -88.819 -27.703 107.077 1.00 40.46 361 A 1 
ATOM 2747 C CB  . LYS A 0 361 . -89.875 -28.805 105.097 1.00 40.46 361 A 1 
ATOM 2748 O O   . LYS A 0 361 . -88.849 -28.528 107.978 1.00 40.46 361 A 1 
ATOM 2749 C CG  . LYS A 0 361 . -90.061 -28.694 103.576 1.00 40.46 361 A 1 
ATOM 2750 C CD  . LYS A 0 361 . -91.368 -29.357 103.121 1.00 40.46 361 A 1 
ATOM 2751 C CE  . LYS A 0 361 . -91.581 -29.087 101.626 1.00 40.46 361 A 1 
ATOM 2752 N NZ  . LYS A 0 361 . -92.794 -29.764 101.101 1.00 40.46 361 A 1 
ATOM 2753 N N   . GLY A 0 362 . -89.288 -26.439 107.234 1.00 40.46 362 A 1 
ATOM 2754 C CA  . GLY A 0 362 . -90.160 -25.891 108.322 1.00 40.46 362 A 1 
ATOM 2755 C C   . GLY A 0 362 . -89.781 -24.457 108.793 1.00 40.46 362 A 1 
ATOM 2756 O O   . GLY A 0 362 . -88.720 -24.297 109.373 1.00 40.46 362 A 1 
ATOM 2757 N N   . HIS A 0 363 . -90.433 -23.345 108.385 1.00 35.97 363 A 1 
ATOM 2758 C CA  . HIS A 0 363 . -91.595 -22.627 109.005 1.00 35.97 363 A 1 
ATOM 2759 C C   . HIS A 0 363 . -91.476 -22.334 110.533 1.00 35.97 363 A 1 
ATOM 2760 C CB  . HIS A 0 363 . -92.926 -23.343 108.696 1.00 35.97 363 A 1 
ATOM 2761 O O   . HIS A 0 363 . -91.225 -23.271 111.274 1.00 35.97 363 A 1 
ATOM 2762 C CG  . HIS A 0 363 . -93.357 -23.404 107.245 1.00 35.97 363 A 1 
ATOM 2763 C CD2 . HIS A 0 363 . -94.347 -24.210 106.743 1.00 35.97 363 A 1 
ATOM 2764 N ND1 . HIS A 0 363 . -92.907 -22.630 106.195 1.00 35.97 363 A 1 
ATOM 2765 C CE1 . HIS A 0 363 . -93.602 -22.969 105.095 1.00 35.97 363 A 1 
ATOM 2766 N NE2 . HIS A 0 363 . -94.482 -23.939 105.378 1.00 35.97 363 A 1 
ATOM 2767 N N   . GLY A 0 364 . -91.714 -21.133 111.113 1.00 38.37 364 A 1 
ATOM 2768 C CA  . GLY A 0 364 . -92.012 -19.763 110.617 1.00 38.37 364 A 1 
ATOM 2769 C C   . GLY A 0 364 . -92.415 -18.764 111.758 1.00 38.37 364 A 1 
ATOM 2770 O O   . GLY A 0 364 . -92.766 -19.217 112.836 1.00 38.37 364 A 1 
ATOM 2771 N N   . TYR A 0 365 . -92.406 -17.438 111.488 1.00 34.70 365 A 1 
ATOM 2772 C CA  . TYR A 0 365 . -93.050 -16.278 112.196 1.00 34.70 365 A 1 
ATOM 2773 C C   . TYR A 0 365 . -92.801 -15.932 113.703 1.00 34.70 365 A 1 
ATOM 2774 C CB  . TYR A 0 365 . -94.564 -16.296 111.919 1.00 34.70 365 A 1 
ATOM 2775 O O   . TYR A 0 365 . -92.836 -16.785 114.579 1.00 34.70 365 A 1 
ATOM 2776 C CG  . TYR A 0 365 . -94.931 -16.223 110.448 1.00 34.70 365 A 1 
ATOM 2777 C CD1 . TYR A 0 365 . -94.994 -14.974 109.798 1.00 34.70 365 A 1 
ATOM 2778 C CD2 . TYR A 0 365 . -95.199 -17.405 109.730 1.00 34.70 365 A 1 
ATOM 2779 C CE1 . TYR A 0 365 . -95.317 -14.905 108.428 1.00 34.70 365 A 1 
ATOM 2780 C CE2 . TYR A 0 365 . -95.514 -17.340 108.359 1.00 34.70 365 A 1 
ATOM 2781 O OH  . TYR A 0 365 . -95.877 -16.038 106.384 1.00 34.70 365 A 1 
ATOM 2782 C CZ  . TYR A 0 365 . -95.574 -16.091 107.706 1.00 34.70 365 A 1 
ATOM 2783 N N   . GLY A 0 366 . -92.691 -14.620 114.024 1.00 39.86 366 A 1 
ATOM 2784 C CA  . GLY A 0 366 . -92.725 -14.031 115.393 1.00 39.86 366 A 1 
ATOM 2785 C C   . GLY A 0 366 . -92.321 -12.532 115.441 1.00 39.86 366 A 1 
ATOM 2786 O O   . GLY A 0 366 . -91.547 -12.110 114.588 1.00 39.86 366 A 1 
ATOM 2787 N N   . HIS A 0 367 . -92.846 -11.700 116.368 1.00 35.13 367 A 1 
ATOM 2788 C CA  . HIS A 0 367 . -92.894 -10.217 116.213 1.00 35.13 367 A 1 
ATOM 2789 C C   . HIS A 0 367 . -92.578 -9.378  117.491 1.00 35.13 367 A 1 
ATOM 2790 C CB  . HIS A 0 367 . -94.319 -9.872  115.711 1.00 35.13 367 A 1 
ATOM 2791 O O   . HIS A 0 367 . -93.089 -9.691  118.561 1.00 35.13 367 A 1 
ATOM 2792 C CG  . HIS A 0 367 . -94.459 -8.681  114.789 1.00 35.13 367 A 1 
ATOM 2793 C CD2 . HIS A 0 367 . -95.087 -8.694  113.570 1.00 35.13 367 A 1 
ATOM 2794 N ND1 . HIS A 0 367 . -94.098 -7.374  115.035 1.00 35.13 367 A 1 
ATOM 2795 C CE1 . HIS A 0 367 . -94.481 -6.630  113.982 1.00 35.13 367 A 1 
ATOM 2796 N NE2 . HIS A 0 367 . -95.088 -7.393  113.063 1.00 35.13 367 A 1 
ATOM 2797 N N   . GLY A 0 368 . -91.874 -8.233  117.338 1.00 40.50 368 A 1 
ATOM 2798 C CA  . GLY A 0 368 . -91.871 -7.045  118.244 1.00 40.50 368 A 1 
ATOM 2799 C C   . GLY A 0 368 . -90.839 -6.972  119.403 1.00 40.50 368 A 1 
ATOM 2800 O O   . GLY A 0 368 . -90.220 -7.978  119.719 1.00 40.50 368 A 1 
ATOM 2801 N N   . ALA A 0 369 . -90.607 -5.838  120.103 1.00 38.57 369 A 1 
ATOM 2802 C CA  . ALA A 0 369 . -90.804 -4.395  119.805 1.00 38.57 369 A 1 
ATOM 2803 C C   . ALA A 0 369 . -90.220 -3.465  120.932 1.00 38.57 369 A 1 
ATOM 2804 C CB  . ALA A 0 369 . -92.304 -4.098  119.648 1.00 38.57 369 A 1 
ATOM 2805 O O   . ALA A 0 369 . -90.127 -3.901  122.073 1.00 38.57 369 A 1 
ATOM 2806 N N   . HIS A 0 370 . -89.954 -2.170  120.629 1.00 37.55 370 A 1 
ATOM 2807 C CA  . HIS A 0 370 . -89.675 -1.013  121.550 1.00 37.55 370 A 1 
ATOM 2808 C C   . HIS A 0 370 . -88.348 -1.023  122.384 1.00 37.55 370 A 1 
ATOM 2809 C CB  . HIS A 0 370 . -90.896 -0.780  122.471 1.00 37.55 370 A 1 
ATOM 2810 O O   . HIS A 0 370 . -87.874 -2.085  122.751 1.00 37.55 370 A 1 
ATOM 2811 C CG  . HIS A 0 370 . -92.257 -1.078  121.872 1.00 37.55 370 A 1 
ATOM 2812 C CD2 . HIS A 0 370 . -93.066 -2.133  122.208 1.00 37.55 370 A 1 
ATOM 2813 N ND1 . HIS A 0 370 . -92.917 -0.365  120.893 1.00 37.55 370 A 1 
ATOM 2814 C CE1 . HIS A 0 370 . -94.090 -0.977  120.648 1.00 37.55 370 A 1 
ATOM 2815 N NE2 . HIS A 0 370 . -94.220 -2.063  121.421 1.00 37.55 370 A 1 
ATOM 2816 N N   . GLY A 0 371 . -87.678 0.089   122.771 1.00 37.91 371 A 1 
ATOM 2817 C CA  . GLY A 0 371 . -87.766 1.533   122.434 1.00 37.91 371 A 1 
ATOM 2818 C C   . GLY A 0 371 . -86.959 2.458   123.407 1.00 37.91 371 A 1 
ATOM 2819 O O   . GLY A 0 371 . -86.783 2.079   124.554 1.00 37.91 371 A 1 
ATOM 2820 N N   . SER A 0 372 . -86.562 3.685   122.981 1.00 37.58 372 A 1 
ATOM 2821 C CA  . SER A 0 372 . -86.042 4.850   123.789 1.00 37.58 372 A 1 
ATOM 2822 C C   . SER A 0 372 . -84.745 4.704   124.639 1.00 37.58 372 A 1 
ATOM 2823 C CB  . SER A 0 372 . -87.158 5.339   124.733 1.00 37.58 372 A 1 
ATOM 2824 O O   . SER A 0 372 . -84.492 3.646   125.181 1.00 37.58 372 A 1 
ATOM 2825 O OG  . SER A 0 372 . -87.910 6.387   124.149 1.00 37.58 372 A 1 
ATOM 2826 N N   . LYS A 0 373 . -83.925 5.722   124.989 1.00 38.23 373 A 1 
ATOM 2827 C CA  . LYS A 0 373 . -83.516 7.072   124.498 1.00 38.23 373 A 1 
ATOM 2828 C C   . LYS A 0 373 . -82.677 7.777   125.616 1.00 38.23 373 A 1 
ATOM 2829 C CB  . LYS A 0 373 . -84.721 7.999   124.189 1.00 38.23 373 A 1 
ATOM 2830 O O   . LYS A 0 373 . -83.048 7.667   126.775 1.00 38.23 373 A 1 
ATOM 2831 C CG  . LYS A 0 373 . -84.845 8.401   122.708 1.00 38.23 373 A 1 
ATOM 2832 C CD  . LYS A 0 373 . -86.055 9.328   122.494 1.00 38.23 373 A 1 
ATOM 2833 C CE  . LYS A 0 373 . -86.003 9.986   121.109 1.00 38.23 373 A 1 
ATOM 2834 N NZ  . LYS A 0 373 . -87.092 10.978  120.926 1.00 38.23 373 A 1 
ATOM 2835 N N   . HIS A 0 374 . -81.704 8.624   125.226 1.00 35.12 374 A 1 
ATOM 2836 C CA  . HIS A 0 374 . -81.304 9.925   125.849 1.00 35.12 374 A 1 
ATOM 2837 C C   . HIS A 0 374 . -80.230 10.110  126.980 1.00 35.12 374 A 1 
ATOM 2838 C CB  . HIS A 0 374 . -82.560 10.754  126.174 1.00 35.12 374 A 1 
ATOM 2839 O O   . HIS A 0 374 . -80.455 9.796   128.139 1.00 35.12 374 A 1 
ATOM 2840 C CG  . HIS A 0 374 . -83.311 11.328  124.994 1.00 35.12 374 A 1 
ATOM 2841 C CD2 . HIS A 0 374 . -82.999 11.265  123.659 1.00 35.12 374 A 1 
ATOM 2842 N ND1 . HIS A 0 374 . -84.439 12.104  125.101 1.00 35.12 374 A 1 
ATOM 2843 C CE1 . HIS A 0 374 . -84.782 12.520  123.873 1.00 35.12 374 A 1 
ATOM 2844 N NE2 . HIS A 0 374 . -83.968 11.988  122.948 1.00 35.12 374 A 1 
ATOM 2845 N N   . TYR A 0 375 . -79.189 10.886  126.592 1.00 36.62 375 A 1 
ATOM 2846 C CA  . TYR A 0 375 . -78.529 12.072  127.223 1.00 36.62 375 A 1 
ATOM 2847 C C   . TYR A 0 375 . -77.498 12.031  128.389 1.00 36.62 375 A 1 
ATOM 2848 C CB  . TYR A 0 375 . -79.553 13.191  127.500 1.00 36.62 375 A 1 
ATOM 2849 O O   . TYR A 0 375 . -77.767 11.531  129.471 1.00 36.62 375 A 1 
ATOM 2850 C CG  . TYR A 0 375 . -80.330 13.735  126.311 1.00 36.62 375 A 1 
ATOM 2851 C CD1 . TYR A 0 375 . -79.697 13.983  125.074 1.00 36.62 375 A 1 
ATOM 2852 C CD2 . TYR A 0 375 . -81.690 14.063  126.470 1.00 36.62 375 A 1 
ATOM 2853 C CE1 . TYR A 0 375 . -80.440 14.475  123.985 1.00 36.62 375 A 1 
ATOM 2854 C CE2 . TYR A 0 375 . -82.433 14.570  125.387 1.00 36.62 375 A 1 
ATOM 2855 O OH  . TYR A 0 375 . -82.522 15.219  123.075 1.00 36.62 375 A 1 
ATOM 2856 C CZ  . TYR A 0 375 . -81.812 14.753  124.134 1.00 36.62 375 A 1 
ATOM 2857 N N   . GLY A 0 376 . -76.408 12.809  128.178 1.00 37.98 376 A 1 
ATOM 2858 C CA  . GLY A 0 376 . -75.507 13.443  129.177 1.00 37.98 376 A 1 
ATOM 2859 C C   . GLY A 0 376 . -74.327 12.585  129.680 1.00 37.98 376 A 1 
ATOM 2860 O O   . GLY A 0 376 . -74.508 11.400  129.904 1.00 37.98 376 A 1 
ATOM 2861 N N   . GLY A 0 377 . -73.096 13.078  129.905 1.00 35.04 377 A 1 
ATOM 2862 C CA  . GLY A 0 377 . -72.462 14.385  129.646 1.00 35.04 377 A 1 
ATOM 2863 C C   . GLY A 0 377 . -71.080 14.507  130.352 1.00 35.04 377 A 1 
ATOM 2864 O O   . GLY A 0 377 . -70.865 13.852  131.361 1.00 35.04 377 A 1 
ATOM 2865 N N   . HIS A 0 378 . -70.194 15.388  129.855 1.00 36.72 378 A 1 
ATOM 2866 C CA  . HIS A 0 378 . -68.981 15.960  130.510 1.00 36.72 378 A 1 
ATOM 2867 C C   . HIS A 0 378 . -67.651 15.161  130.690 1.00 36.72 378 A 1 
ATOM 2868 C CB  . HIS A 0 378 . -69.371 16.705  131.798 1.00 36.72 378 A 1 
ATOM 2869 O O   . HIS A 0 378 . -67.485 14.345  131.583 1.00 36.72 378 A 1 
ATOM 2870 C CG  . HIS A 0 378 . -70.403 17.766  131.530 1.00 36.72 378 A 1 
ATOM 2871 C CD2 . HIS A 0 378 . -71.758 17.627  131.663 1.00 36.72 378 A 1 
ATOM 2872 N ND1 . HIS A 0 378 . -70.165 19.000  130.968 1.00 36.72 378 A 1 
ATOM 2873 C CE1 . HIS A 0 378 . -71.356 19.584  130.755 1.00 36.72 378 A 1 
ATOM 2874 N NE2 . HIS A 0 378 . -72.357 18.779  131.146 1.00 36.72 378 A 1 
ATOM 2875 N N   . GLN A 0 379 . -66.654 15.593  129.896 1.00 36.62 379 A 1 
ATOM 2876 C CA  . GLN A 0 379 . -65.277 16.032  130.250 1.00 36.62 379 A 1 
ATOM 2877 C C   . GLN A 0 379 . -64.232 15.144  130.987 1.00 36.62 379 A 1 
ATOM 2878 C CB  . GLN A 0 379 . -65.341 17.427  130.907 1.00 36.62 379 A 1 
ATOM 2879 O O   . GLN A 0 379 . -64.246 15.004  132.201 1.00 36.62 379 A 1 
ATOM 2880 C CG  . GLN A 0 379 . -65.589 18.533  129.869 1.00 36.62 379 A 1 
ATOM 2881 C CD  . GLN A 0 379 . -65.996 19.846  130.523 1.00 36.62 379 A 1 
ATOM 2882 N NE2 . GLN A 0 379 . -65.077 20.750  130.786 1.00 36.62 379 A 1 
ATOM 2883 O OE1 . GLN A 0 379 . -67.166 20.071  130.795 1.00 36.62 379 A 1 
ATOM 2884 N N   . ALA A 0 380 . -63.161 14.866  130.221 1.00 35.12 380 A 1 
ATOM 2885 C CA  . ALA A 0 380 . -61.736 15.160  130.494 1.00 35.12 380 A 1 
ATOM 2886 C C   . ALA A 0 380 . -60.917 14.363  131.546 1.00 35.12 380 A 1 
ATOM 2887 C CB  . ALA A 0 380 . -61.566 16.677  130.691 1.00 35.12 380 A 1 
ATOM 2888 O O   . ALA A 0 380 . -61.193 14.375  132.738 1.00 35.12 380 A 1 
ATOM 2889 N N   . GLY A 0 381 . -59.773 13.821  131.093 1.00 36.42 381 A 1 
ATOM 2890 C CA  . GLY A 0 381 . -58.675 13.303  131.926 1.00 36.42 381 A 1 
ATOM 2891 C C   . GLY A 0 381 . -57.592 12.604  131.085 1.00 36.42 381 A 1 
ATOM 2892 O O   . GLY A 0 381 . -57.896 11.658  130.368 1.00 36.42 381 A 1 
ATOM 2893 N N   . TYR A 0 382 . -56.344 13.087  131.125 1.00 32.87 382 A 1 
ATOM 2894 C CA  . TYR A 0 382 . -55.213 12.568  130.328 1.00 32.87 382 A 1 
ATOM 2895 C C   . TYR A 0 382 . -54.583 11.294  130.933 1.00 32.87 382 A 1 
ATOM 2896 C CB  . TYR A 0 382 . -54.122 13.653  130.216 1.00 32.87 382 A 1 
ATOM 2897 O O   . TYR A 0 382 . -54.535 11.155  132.152 1.00 32.87 382 A 1 
ATOM 2898 C CG  . TYR A 0 382 . -54.361 14.766  129.207 1.00 32.87 382 A 1 
ATOM 2899 C CD1 . TYR A 0 382 . -53.615 14.789  128.011 1.00 32.87 382 A 1 
ATOM 2900 C CD2 . TYR A 0 382 . -55.265 15.812  129.485 1.00 32.87 382 A 1 
ATOM 2901 C CE1 . TYR A 0 382 . -53.770 15.848  127.097 1.00 32.87 382 A 1 
ATOM 2902 C CE2 . TYR A 0 382 . -55.426 16.872  128.570 1.00 32.87 382 A 1 
ATOM 2903 O OH  . TYR A 0 382 . -54.807 17.918  126.492 1.00 32.87 382 A 1 
ATOM 2904 C CZ  . TYR A 0 382 . -54.674 16.893  127.374 1.00 32.87 382 A 1 
ATOM 2905 N N   . GLY A 0 383 . -53.997 10.423  130.097 1.00 37.71 383 A 1 
ATOM 2906 C CA  . GLY A 0 383 . -53.188 9.276   130.545 1.00 37.71 383 A 1 
ATOM 2907 C C   . GLY A 0 383 . -52.505 8.519   129.394 1.00 37.71 383 A 1 
ATOM 2908 O O   . GLY A 0 383 . -53.156 7.818   128.631 1.00 37.71 383 A 1 
ATOM 2909 N N   . GLN A 0 384 . -51.190 8.685   129.253 1.00 35.24 384 A 1 
ATOM 2910 C CA  . GLN A 0 384 . -50.346 8.171   128.161 1.00 35.24 384 A 1 
ATOM 2911 C C   . GLN A 0 384 . -49.771 6.766   128.467 1.00 35.24 384 A 1 
ATOM 2912 C CB  . GLN A 0 384 . -49.221 9.223   128.021 1.00 35.24 384 A 1 
ATOM 2913 O O   . GLN A 0 384 . -49.447 6.512   129.622 1.00 35.24 384 A 1 
ATOM 2914 C CG  . GLN A 0 384 . -48.114 8.994   126.978 1.00 35.24 384 A 1 
ATOM 2915 C CD  . GLN A 0 384 . -46.946 9.964   127.182 1.00 35.24 384 A 1 
ATOM 2916 N NE2 . GLN A 0 384 . -45.745 9.610   126.779 1.00 35.24 384 A 1 
ATOM 2917 O OE1 . GLN A 0 384 . -47.076 11.050  127.715 1.00 35.24 384 A 1 
ATOM 2918 N N   . ALA A 0 385 . -49.538 5.930   127.432 1.00 36.05 385 A 1 
ATOM 2919 C CA  . ALA A 0 385 . -48.260 5.214   127.153 1.00 36.05 385 A 1 
ATOM 2920 C C   . ALA A 0 385 . -48.337 3.740   126.644 1.00 36.05 385 A 1 
ATOM 2921 C CB  . ALA A 0 385 . -47.239 5.313   128.305 1.00 36.05 385 A 1 
ATOM 2922 O O   . ALA A 0 385 . -48.396 2.796   127.419 1.00 36.05 385 A 1 
ATOM 2923 N N   . THR A 0 386 . -48.103 3.585   125.330 1.00 35.75 386 A 1 
ATOM 2924 C CA  . THR A 0 386 . -47.114 2.675   124.680 1.00 35.75 386 A 1 
ATOM 2925 C C   . THR A 0 386 . -47.168 1.129   124.740 1.00 35.75 386 A 1 
ATOM 2926 C CB  . THR A 0 386 . -45.673 3.072   125.057 1.00 35.75 386 A 1 
ATOM 2927 O O   . THR A 0 386 . -47.095 0.543   125.813 1.00 35.75 386 A 1 
ATOM 2928 C CG2 . THR A 0 386 . -45.287 4.478   124.600 1.00 35.75 386 A 1 
ATOM 2929 O OG1 . THR A 0 386 . -45.440 2.995   126.442 1.00 35.75 386 A 1 
ATOM 2930 N N   . LYS A 0 387 . -46.964 0.550   123.532 1.00 37.63 387 A 1 
ATOM 2931 C CA  . LYS A 0 387 . -46.101 -0.600  123.126 1.00 37.63 387 A 1 
ATOM 2932 C C   . LYS A 0 387 . -46.738 -1.900  122.583 1.00 37.63 387 A 1 
ATOM 2933 C CB  . LYS A 0 387 . -44.902 -0.863  124.062 1.00 37.63 387 A 1 
ATOM 2934 O O   . LYS A 0 387 . -47.034 -2.830  123.316 1.00 37.63 387 A 1 
ATOM 2935 C CG  . LYS A 0 387 . -43.717 0.046   123.703 1.00 37.63 387 A 1 
ATOM 2936 C CD  . LYS A 0 387 . -42.774 0.270   124.882 1.00 37.63 387 A 1 
ATOM 2937 C CE  . LYS A 0 387 . -41.639 1.180   124.409 1.00 37.63 387 A 1 
ATOM 2938 N NZ  . LYS A 0 387 . -40.610 1.337   125.461 1.00 37.63 387 A 1 
ATOM 2939 N N   . ASP A 0 388 . -46.800 -1.929  121.248 1.00 32.66 388 A 1 
ATOM 2940 C CA  . ASP A 0 388 . -46.041 -2.816  120.342 1.00 32.66 388 A 1 
ATOM 2941 C C   . ASP A 0 388 . -46.276 -4.350  120.272 1.00 32.66 388 A 1 
ATOM 2942 C CB  . ASP A 0 388 . -44.531 -2.475  120.408 1.00 32.66 388 A 1 
ATOM 2943 O O   . ASP A 0 388 . -45.836 -5.119  121.119 1.00 32.66 388 A 1 
ATOM 2944 C CG  . ASP A 0 388 . -44.199 -0.998  120.148 1.00 32.66 388 A 1 
ATOM 2945 O OD1 . ASP A 0 388 . -45.114 -0.255  119.720 1.00 32.66 388 A 1 
ATOM 2946 O OD2 . ASP A 0 388 . -43.056 -0.593  120.452 1.00 32.66 388 A 1 
ATOM 2947 N N   . TRP A 0 389 . -46.721 -4.750  119.065 1.00 29.85 389 A 1 
ATOM 2948 C CA  . TRP A 0 389 . -46.081 -5.708  118.126 1.00 29.85 389 A 1 
ATOM 2949 C C   . TRP A 0 389 . -46.705 -7.099  117.815 1.00 29.85 389 A 1 
ATOM 2950 C CB  . TRP A 0 389 . -44.530 -5.747  118.235 1.00 29.85 389 A 1 
ATOM 2951 O O   . TRP A 0 389 . -46.995 -7.902  118.690 1.00 29.85 389 A 1 
ATOM 2952 C CG  . TRP A 0 389 . -43.772 -5.261  117.024 1.00 29.85 389 A 1 
ATOM 2953 C CD1 . TRP A 0 389 . -44.079 -4.168  116.287 1.00 29.85 389 A 1 
ATOM 2954 C CD2 . TRP A 0 389 . -42.560 -5.812  116.407 1.00 29.85 389 A 1 
ATOM 2955 C CE2 . TRP A 0 389 . -42.298 -5.094  115.202 1.00 29.85 389 A 1 
ATOM 2956 C CE3 . TRP A 0 389 . -41.653 -6.843  116.735 1.00 29.85 389 A 1 
ATOM 2957 N NE1 . TRP A 0 389 . -43.227 -4.077  115.204 1.00 29.85 389 A 1 
ATOM 2958 C CH2 . TRP A 0 389 . -40.412 -6.509  114.654 1.00 29.85 389 A 1 
ATOM 2959 C CZ2 . TRP A 0 389 . -41.262 -5.441  114.322 1.00 29.85 389 A 1 
ATOM 2960 C CZ3 . TRP A 0 389 . -40.595 -7.191  115.870 1.00 29.85 389 A 1 
ATOM 2961 N N   . GLN A 0 390 . -46.735 -7.373  116.490 1.00 36.78 390 A 1 
ATOM 2962 C CA  . GLN A 0 390 . -46.707 -8.664  115.751 1.00 36.78 390 A 1 
ATOM 2963 C C   . GLN A 0 390 . -47.995 -9.481  115.463 1.00 36.78 390 A 1 
ATOM 2964 C CB  . GLN A 0 390 . -45.610 -9.587  116.317 1.00 36.78 390 A 1 
ATOM 2965 O O   . GLN A 0 390 . -48.584 -10.072 116.358 1.00 36.78 390 A 1 
ATOM 2966 C CG  . GLN A 0 390 . -44.201 -9.001  116.153 1.00 36.78 390 A 1 
ATOM 2967 C CD  . GLN A 0 390 . -43.158 -9.720  117.003 1.00 36.78 390 A 1 
ATOM 2968 N NE2 . GLN A 0 390 . -41.985 -9.986  116.479 1.00 36.78 390 A 1 
ATOM 2969 O OE1 . GLN A 0 390 . -43.348 -10.040 118.160 1.00 36.78 390 A 1 
ATOM 2970 N N   . GLY A 0 391 . -48.269 -9.718  114.158 1.00 29.61 391 A 1 
ATOM 2971 C CA  . GLY A 0 391 . -48.637 -11.077 113.693 1.00 29.61 391 A 1 
ATOM 2972 C C   . GLY A 0 391 . -49.568 -11.291 112.471 1.00 29.61 391 A 1 
ATOM 2973 O O   . GLY A 0 391 . -50.742 -11.564 112.665 1.00 29.61 391 A 1 
ATOM 2974 N N   . ALA A 0 392 . -48.995 -11.393 111.256 1.00 30.38 392 A 1 
ATOM 2975 C CA  . ALA A 0 392 . -49.478 -12.180 110.084 1.00 30.38 392 A 1 
ATOM 2976 C C   . ALA A 0 392 . -50.689 -11.713 109.214 1.00 30.38 392 A 1 
ATOM 2977 C CB  . ALA A 0 392 . -49.552 -13.661 110.482 1.00 30.38 392 A 1 
ATOM 2978 O O   . ALA A 0 392 . -51.465 -10.838 109.581 1.00 30.38 392 A 1 
ATOM 2979 N N   . SER A 0 393 . -50.750 -12.225 107.965 1.00 37.68 393 A 1 
ATOM 2980 C CA  . SER A 0 393 . -51.311 -11.528 106.781 1.00 37.68 393 A 1 
ATOM 2981 C C   . SER A 0 393 . -51.636 -12.437 105.555 1.00 37.68 393 A 1 
ATOM 2982 C CB  . SER A 0 393 . -50.262 -10.478 106.366 1.00 37.68 393 A 1 
ATOM 2983 O O   . SER A 0 393 . -51.314 -13.621 105.587 1.00 37.68 393 A 1 
ATOM 2984 O OG  . SER A 0 393 . -48.982 -11.064 106.172 1.00 37.68 393 A 1 
ATOM 2985 N N   . ALA A 0 394 . -52.176 -11.837 104.461 1.00 36.00 394 A 1 
ATOM 2986 C CA  . ALA A 0 394 . -52.505 -12.372 103.098 1.00 36.00 394 A 1 
ATOM 2987 C C   . ALA A 0 394 . -53.955 -12.909 102.892 1.00 36.00 394 A 1 
ATOM 2988 C CB  . ALA A 0 394 . -51.415 -13.355 102.633 1.00 36.00 394 A 1 
ATOM 2989 O O   . ALA A 0 394 . -54.540 -13.408 103.842 1.00 36.00 394 A 1 
ATOM 2990 N N   . SER A 0 395 . -54.643 -12.836 101.728 1.00 38.22 395 A 1 
ATOM 2991 C CA  . SER A 0 395 . -54.411 -12.323 100.339 1.00 38.22 395 A 1 
ATOM 2992 C C   . SER A 0 395 . -55.787 -12.103 99.636  1.00 38.22 395 A 1 
ATOM 2993 C CB  . SER A 0 395 . -53.652 -13.372 99.510  1.00 38.22 395 A 1 
ATOM 2994 O O   . SER A 0 395 . -56.659 -12.935 99.842  1.00 38.22 395 A 1 
ATOM 2995 O OG  . SER A 0 395 . -54.147 -14.676 99.737  1.00 38.22 395 A 1 
ATOM 2996 N N   . ARG A 0 396 . -56.139 -10.982 98.966  1.00 38.30 396 A 1 
ATOM 2997 C CA  . ARG A 0 396 . -55.768 -10.397 97.635  1.00 38.30 396 A 1 
ATOM 2998 C C   . ARG A 0 396 . -56.619 -10.906 96.426  1.00 38.30 396 A 1 
ATOM 2999 C CB  . ARG A 0 396 . -54.243 -10.424 97.353  1.00 38.30 396 A 1 
ATOM 3000 O O   . ARG A 0 396 . -56.830 -12.101 96.330  1.00 38.30 396 A 1 
ATOM 3001 C CG  . ARG A 0 396 . -53.756 -9.145  96.642  1.00 38.30 396 A 1 
ATOM 3002 C CD  . ARG A 0 396 . -52.348 -9.236  96.024  1.00 38.30 396 A 1 
ATOM 3003 N NE  . ARG A 0 396 . -51.258 -9.409  97.010  1.00 38.30 396 A 1 
ATOM 3004 N NH1 . ARG A 0 396 . -49.508 -8.848  95.618  1.00 38.30 396 A 1 
ATOM 3005 N NH2 . ARG A 0 396 . -49.080 -9.513  97.697  1.00 38.30 396 A 1 
ATOM 3006 C CZ  . ARG A 0 396 . -49.961 -9.256  96.772  1.00 38.30 396 A 1 
ATOM 3007 N N   . GLN A 0 397 . -56.957 -9.991  95.485  1.00 40.23 397 A 1 
ATOM 3008 C CA  . GLN A 0 397 . -57.614 -10.143 94.143  1.00 40.23 397 A 1 
ATOM 3009 C C   . GLN A 0 397 . -59.167 -10.129 94.099  1.00 40.23 397 A 1 
ATOM 3010 C CB  . GLN A 0 397 . -57.108 -11.396 93.388  1.00 40.23 397 A 1 
ATOM 3011 O O   . GLN A 0 397 . -59.793 -10.767 94.931  1.00 40.23 397 A 1 
ATOM 3012 C CG  . GLN A 0 397 . -55.580 -11.490 93.208  1.00 40.23 397 A 1 
ATOM 3013 C CD  . GLN A 0 397 . -55.086 -12.925 93.013  1.00 40.23 397 A 1 
ATOM 3014 N NE2 . GLN A 0 397 . -54.158 -13.163 92.113  1.00 40.23 397 A 1 
ATOM 3015 O OE1 . GLN A 0 397 . -55.465 -13.856 93.694  1.00 40.23 397 A 1 
ATOM 3016 N N   . ALA A 0 398 . -59.869 -9.515  93.128  1.00 38.71 398 A 1 
ATOM 3017 C CA  . ALA A 0 398 . -59.633 -8.338  92.260  1.00 38.71 398 A 1 
ATOM 3018 C C   . ALA A 0 398 . -61.006 -7.903  91.668  1.00 38.71 398 A 1 
ATOM 3019 C CB  . ALA A 0 398 . -58.666 -8.670  91.112  1.00 38.71 398 A 1 
ATOM 3020 O O   . ALA A 0 398 . -61.808 -8.772  91.334  1.00 38.71 398 A 1 
ATOM 3021 N N   . ALA A 0 399 . -61.303 -6.601  91.550  1.00 35.34 399 A 1 
ATOM 3022 C CA  . ALA A 0 399 . -62.617 -6.110  91.096  1.00 35.34 399 A 1 
ATOM 3023 C C   . ALA A 0 399 . -62.668 -5.868  89.575  1.00 35.34 399 A 1 
ATOM 3024 C CB  . ALA A 0 399 . -62.974 -4.842  91.882  1.00 35.34 399 A 1 
ATOM 3025 O O   . ALA A 0 399 . -61.715 -5.328  89.015  1.00 35.34 399 A 1 
ATOM 3026 N N   . ALA A 0 400 . -63.784 -6.223  88.932  1.00 41.94 400 A 1 
ATOM 3027 C CA  . ALA A 0 400 . -64.041 -5.984  87.511  1.00 41.94 400 A 1 
ATOM 3028 C C   . ALA A 0 400 . -65.202 -4.990  87.341  1.00 41.94 400 A 1 
ATOM 3029 C CB  . ALA A 0 400 . -64.325 -7.329  86.826  1.00 41.94 400 A 1 
ATOM 3030 O O   . ALA A 0 400 . -66.313 -5.265  87.792  1.00 41.94 400 A 1 
ATOM 3031 N N   . GLY A 0 401 . -64.929 -3.845  86.711  1.00 40.04 401 A 1 
ATOM 3032 C CA  . GLY A 0 401 . -65.942 -2.907  86.221  1.00 40.04 401 A 1 
ATOM 3033 C C   . GLY A 0 401 . -66.158 -3.115  84.723  1.00 40.04 401 A 1 
ATOM 3034 O O   . GLY A 0 401 . -65.194 -3.384  84.007  1.00 40.04 401 A 1 
ATOM 3035 N N   . ALA A 0 402 . -67.408 -3.025  84.273  1.00 34.52 402 A 1 
ATOM 3036 C CA  . ALA A 0 402 . -67.778 -3.077  82.861  1.00 34.52 402 A 1 
ATOM 3037 C C   . ALA A 0 402 . -68.087 -1.659  82.359  1.00 34.52 402 A 1 
ATOM 3038 C CB  . ALA A 0 402 . -68.959 -4.039  82.685  1.00 34.52 402 A 1 
ATOM 3039 O O   . ALA A 0 402 . -68.716 -0.888  83.083  1.00 34.52 402 A 1 
ATOM 3040 N N   . TYR A 0 403 . -67.622 -1.360  81.148  1.00 40.63 403 A 1 
ATOM 3041 C CA  . TYR A 0 403 . -67.780 -0.090  80.434  1.00 40.63 403 A 1 
ATOM 3042 C C   . TYR A 0 403 . -68.637 -0.308  79.163  1.00 40.63 403 A 1 
ATOM 3043 C CB  . TYR A 0 403 . -66.378 0.491   80.150  1.00 40.63 403 A 1 
ATOM 3044 O O   . TYR A 0 403 . -69.176 -1.400  78.968  1.00 40.63 403 A 1 
ATOM 3045 C CG  . TYR A 0 403 . -65.524 0.767   81.386  1.00 40.63 403 A 1 
ATOM 3046 C CD1 . TYR A 0 403 . -65.625 2.010   82.040  1.00 40.63 403 A 1 
ATOM 3047 C CD2 . TYR A 0 403 . -64.620 -0.202  81.869  1.00 40.63 403 A 1 
ATOM 3048 C CE1 . TYR A 0 403 . -64.828 2.289   83.168  1.00 40.63 403 A 1 
ATOM 3049 C CE2 . TYR A 0 403 . -63.824 0.068   83.002  1.00 40.63 403 A 1 
ATOM 3050 O OH  . TYR A 0 403 . -63.154 1.591   84.738  1.00 40.63 403 A 1 
ATOM 3051 C CZ  . TYR A 0 403 . -63.925 1.317   83.650  1.00 40.63 403 A 1 
ATOM 3052 N N   . ASP A 0 404 . -68.793 0.733   78.350  1.00 38.01 404 A 1 
ATOM 3053 C CA  . ASP A 0 404 . -69.789 0.928   77.283  1.00 38.01 404 A 1 
ATOM 3054 C C   . ASP A 0 404 . -69.391 0.394   75.888  1.00 38.01 404 A 1 
ATOM 3055 C CB  . ASP A 0 404 . -70.177 2.418   77.182  1.00 38.01 404 A 1 
ATOM 3056 O O   . ASP A 0 404 . -68.245 -0.002  75.672  1.00 38.01 404 A 1 
ATOM 3057 C CG  . ASP A 0 404 . -69.536 3.362   78.212  1.00 38.01 404 A 1 
ATOM 3058 O OD1 . ASP A 0 404 . -68.284 3.379   78.300  1.00 38.01 404 A 1 
ATOM 3059 O OD2 . ASP A 0 404 . -70.311 3.949   79.000  1.00 38.01 404 A 1 
ATOM 3060 N N   . ASN A 0 405 . -70.354 0.343   74.949  1.00 37.93 405 A 1 
ATOM 3061 C CA  . ASN A 0 405 . -70.280 -0.459  73.713  1.00 37.93 405 A 1 
ATOM 3062 C C   . ASN A 0 405 . -70.878 0.247   72.470  1.00 37.93 405 A 1 
ATOM 3063 C CB  . ASN A 0 405 . -71.018 -1.800  73.947  1.00 37.93 405 A 1 
ATOM 3064 O O   . ASN A 0 405 . -72.099 0.236   72.267  1.00 37.93 405 A 1 
ATOM 3065 C CG  . ASN A 0 405 . -70.161 -2.967  74.402  1.00 37.93 405 A 1 
ATOM 3066 N ND2 . ASN A 0 405 . -70.777 -4.112  74.589  1.00 37.93 405 A 1 
ATOM 3067 O OD1 . ASN A 0 405 . -68.952 -2.936  74.531  1.00 37.93 405 A 1 
ATOM 3068 N N   . ASP A 0 406 . -70.000 0.719   71.574  1.00 45.03 406 A 1 
ATOM 3069 C CA  . ASP A 0 406 . -70.330 1.651   70.480  1.00 45.03 406 A 1 
ATOM 3070 C C   . ASP A 0 406 . -69.857 1.166   69.101  1.00 45.03 406 A 1 
ATOM 3071 C CB  . ASP A 0 406 . -69.653 2.999   70.763  1.00 45.03 406 A 1 
ATOM 3072 O O   . ASP A 0 406 . -68.662 0.937   68.888  1.00 45.03 406 A 1 
ATOM 3073 C CG  . ASP A 0 406 . -70.308 3.775   71.894  1.00 45.03 406 A 1 
ATOM 3074 O OD1 . ASP A 0 406 . -70.987 3.162   72.735  1.00 45.03 406 A 1 
ATOM 3075 O OD2 . ASP A 0 406 . -70.237 5.014   71.833  1.00 45.03 406 A 1 
ATOM 3076 N N   . GLU A 0 407 . -70.767 1.064   68.120  1.00 44.63 407 A 1 
ATOM 3077 C CA  . GLU A 0 407 . -70.456 0.477   66.808  1.00 44.63 407 A 1 
ATOM 3078 C C   . GLU A 0 407 . -70.264 1.505   65.663  1.00 44.63 407 A 1 
ATOM 3079 C CB  . GLU A 0 407 . -71.380 -0.709  66.464  1.00 44.63 407 A 1 
ATOM 3080 O O   . GLU A 0 407 . -71.175 1.870   64.920  1.00 44.63 407 A 1 
ATOM 3081 C CG  . GLU A 0 407 . -70.599 -1.607  65.488  1.00 44.63 407 A 1 
ATOM 3082 C CD  . GLU A 0 407 . -71.342 -2.789  64.871  1.00 44.63 407 A 1 
ATOM 3083 O OE1 . GLU A 0 407 . -70.843 -3.238  63.801  1.00 44.63 407 A 1 
ATOM 3084 O OE2 . GLU A 0 407 . -72.388 -3.192  65.415  1.00 44.63 407 A 1 
ATOM 3085 N N   . TRP A 0 408 . -68.999 1.919   65.537  1.00 54.05 408 A 1 
ATOM 3086 C CA  . TRP A 0 408 . -68.279 2.578   64.430  1.00 54.05 408 A 1 
ATOM 3087 C C   . TRP A 0 408 . -68.988 2.953   63.099  1.00 54.05 408 A 1 
ATOM 3088 C CB  . TRP A 0 408 . -67.016 1.744   64.118  1.00 54.05 408 A 1 
ATOM 3089 O O   . TRP A 0 408 . -69.526 2.137   62.350  1.00 54.05 408 A 1 
ATOM 3090 C CG  . TRP A 0 408 . -67.237 0.335   63.635  1.00 54.05 408 A 1 
ATOM 3091 C CD1 . TRP A 0 408 . -67.686 -0.689  64.395  1.00 54.05 408 A 1 
ATOM 3092 C CD2 . TRP A 0 408 . -67.016 -0.247  62.309  1.00 54.05 408 A 1 
ATOM 3093 C CE2 . TRP A 0 408 . -67.448 -1.609  62.331  1.00 54.05 408 A 1 
ATOM 3094 C CE3 . TRP A 0 408 . -66.468 0.223   61.094  1.00 54.05 408 A 1 
ATOM 3095 N NE1 . TRP A 0 408 . -67.894 -1.808  63.615  1.00 54.05 408 A 1 
ATOM 3096 C CH2 . TRP A 0 408 . -66.804 -1.953  60.025  1.00 54.05 408 A 1 
ATOM 3097 C CZ2 . TRP A 0 408 . -67.364 -2.452  61.213  1.00 54.05 408 A 1 
ATOM 3098 C CZ3 . TRP A 0 408 . -66.359 -0.619  59.968  1.00 54.05 408 A 1 
ATOM 3099 N N   . ALA A 0 409 . -68.760 4.212   62.692  1.00 48.39 409 A 1 
ATOM 3100 C CA  . ALA A 0 409 . -68.851 4.683   61.305  1.00 48.39 409 A 1 
ATOM 3101 C C   . ALA A 0 409 . -67.914 3.907   60.353  1.00 48.39 409 A 1 
ATOM 3102 C CB  . ALA A 0 409 . -68.507 6.180   61.294  1.00 48.39 409 A 1 
ATOM 3103 O O   . ALA A 0 409 . -66.752 3.668   60.693  1.00 48.39 409 A 1 
ATOM 3104 N N   . LYS A 0 410 . -68.404 3.555   59.153  1.00 52.72 410 A 1 
ATOM 3105 C CA  . LYS A 0 410 . -67.712 2.675   58.190  1.00 52.72 410 A 1 
ATOM 3106 C C   . LYS A 0 410 . -67.142 3.486   57.019  1.00 52.72 410 A 1 
ATOM 3107 C CB  . LYS A 0 410 . -68.627 1.506   57.741  1.00 52.72 410 A 1 
ATOM 3108 O O   . LYS A 0 410 . -67.882 4.171   56.318  1.00 52.72 410 A 1 
ATOM 3109 C CG  . LYS A 0 410 . -69.353 0.856   58.940  1.00 52.72 410 A 1 
ATOM 3110 C CD  . LYS A 0 410 . -69.842 -0.598  58.786  1.00 52.72 410 A 1 
ATOM 3111 C CE  . LYS A 0 410 . -70.333 -1.021  60.190  1.00 52.72 410 A 1 
ATOM 3112 N NZ  . LYS A 0 410 . -70.636 -2.467  60.364  1.00 52.72 410 A 1 
ATOM 3113 N N   . GLN A 0 411 . -65.827 3.409   56.828  1.00 57.36 411 A 1 
ATOM 3114 C CA  . GLN A 0 411 . -65.100 4.048   55.725  1.00 57.36 411 A 1 
ATOM 3115 C C   . GLN A 0 411 . -65.119 3.140   54.485  1.00 57.36 411 A 1 
ATOM 3116 C CB  . GLN A 0 411 . -63.660 4.348   56.186  1.00 57.36 411 A 1 
ATOM 3117 O O   . GLN A 0 411 . -65.022 1.916   54.612  1.00 57.36 411 A 1 
ATOM 3118 C CG  . GLN A 0 411 . -63.590 5.432   57.281  1.00 57.36 411 A 1 
ATOM 3119 C CD  . GLN A 0 411 . -62.322 5.353   58.132  1.00 57.36 411 A 1 
ATOM 3120 N NE2 . GLN A 0 411 . -61.615 6.444   58.338  1.00 57.36 411 A 1 
ATOM 3121 O OE1 . GLN A 0 411 . -61.985 4.326   58.697  1.00 57.36 411 A 1 
ATOM 3122 N N   . ALA A 0 412 . -65.229 3.730   53.294  1.00 57.36 412 A 1 
ATOM 3123 C CA  . ALA A 0 412 . -65.002 3.043   52.027  1.00 57.36 412 A 1 
ATOM 3124 C C   . ALA A 0 412 . -63.714 3.581   51.394  1.00 57.36 412 A 1 
ATOM 3125 C CB  . ALA A 0 412 . -66.232 3.199   51.126  1.00 57.36 412 A 1 
ATOM 3126 O O   . ALA A 0 412 . -63.462 4.783   51.423  1.00 57.36 412 A 1 
ATOM 3127 N N   . TYR A 0 413 . -62.903 2.683   50.847  1.00 61.54 413 A 1 
ATOM 3128 C CA  . TYR A 0 413 . -61.611 2.998   50.248  1.00 61.54 413 A 1 
ATOM 3129 C C   . TYR A 0 413 . -61.566 2.405   48.843  1.00 61.54 413 A 1 
ATOM 3130 C CB  . TYR A 0 413 . -60.482 2.432   51.123  1.00 61.54 413 A 1 
ATOM 3131 O O   . TYR A 0 413 . -61.918 1.234   48.673  1.00 61.54 413 A 1 
ATOM 3132 C CG  . TYR A 0 413 . -60.337 3.101   52.479  1.00 61.54 413 A 1 
ATOM 3133 C CD1 . TYR A 0 413 . -59.633 4.316   52.568  1.00 61.54 413 A 1 
ATOM 3134 C CD2 . TYR A 0 413 . -60.873 2.510   53.643  1.00 61.54 413 A 1 
ATOM 3135 C CE1 . TYR A 0 413 . -59.448 4.939   53.815  1.00 61.54 413 A 1 
ATOM 3136 C CE2 . TYR A 0 413 . -60.687 3.128   54.897  1.00 61.54 413 A 1 
ATOM 3137 O OH  . TYR A 0 413 . -59.771 4.940   56.183  1.00 61.54 413 A 1 
ATOM 3138 C CZ  . TYR A 0 413 . -59.972 4.342   54.981  1.00 61.54 413 A 1 
ATOM 3139 N N   . GLY A 0 414 . -61.152 3.215   47.873  1.00 65.59 414 A 1 
ATOM 3140 C CA  . GLY A 0 414 . -60.672 2.759   46.572  1.00 65.59 414 A 1 
ATOM 3141 C C   . GLY A 0 414 . -59.171 3.007   46.438  1.00 65.59 414 A 1 
ATOM 3142 O O   . GLY A 0 414 . -58.579 3.717   47.258  1.00 65.59 414 A 1 
ATOM 3143 N N   . SER A 0 415 . -58.574 2.367   45.443  1.00 69.98 415 A 1 
ATOM 3144 C CA  . SER A 0 415 . -57.159 2.469   45.104  1.00 69.98 415 A 1 
ATOM 3145 C C   . SER A 0 415 . -56.919 1.979   43.681  1.00 69.98 415 A 1 
ATOM 3146 C CB  . SER A 0 415 . -56.315 1.617   46.052  1.00 69.98 415 A 1 
ATOM 3147 O O   . SER A 0 415 . -57.197 0.814   43.378  1.00 69.98 415 A 1 
ATOM 3148 O OG  . SER A 0 415 . -56.774 0.269   46.026  1.00 69.98 415 A 1 
ATOM 3149 N N   . ASP A 0 416 . -56.383 2.857   42.869  1.00 73.50 416 A 1 
ATOM 3150 C CA  . ASP A 0 416 . -55.723 2.628   41.588  1.00 73.50 416 A 1 
ATOM 3151 C C   . ASP A 0 416 . -54.275 2.171   41.861  1.00 73.50 416 A 1 
ATOM 3152 C CB  . ASP A 0 416 . -55.821 3.910   40.717  1.00 73.50 416 A 1 
ATOM 3153 O O   . ASP A 0 416 . -53.722 2.385   42.947  1.00 73.50 416 A 1 
ATOM 3154 C CG  . ASP A 0 416 . -56.098 5.171   41.546  1.00 73.50 416 A 1 
ATOM 3155 O OD1 . ASP A 0 416 . -55.377 5.324   42.551  1.00 73.50 416 A 1 
ATOM 3156 O OD2 . ASP A 0 416 . -57.190 5.781   41.411  1.00 73.50 416 A 1 
ATOM 3157 N N   . TYR A 0 417 . -53.706 1.408   40.928  1.00 76.39 417 A 1 
ATOM 3158 C CA  . TYR A 0 417 . -52.349 0.857   41.035  1.00 76.39 417 A 1 
ATOM 3159 C C   . TYR A 0 417 . -51.777 0.623   39.635  1.00 76.39 417 A 1 
ATOM 3160 C CB  . TYR A 0 417 . -52.333 -0.450  41.852  1.00 76.39 417 A 1 
ATOM 3161 O O   . TYR A 0 417 . -51.701 -0.514  39.163  1.00 76.39 417 A 1 
ATOM 3162 C CG  . TYR A 0 417 . -52.540 -0.323  43.349  1.00 76.39 417 A 1 
ATOM 3163 C CD1 . TYR A 0 417 . -51.625 0.409   44.131  1.00 76.39 417 A 1 
ATOM 3164 C CD2 . TYR A 0 417 . -53.673 -0.903  43.946  1.00 76.39 417 A 1 
ATOM 3165 C CE1 . TYR A 0 417 . -51.867 0.614   45.502  1.00 76.39 417 A 1 
ATOM 3166 C CE2 . TYR A 0 417 . -53.901 -0.734  45.323  1.00 76.39 417 A 1 
ATOM 3167 O OH  . TYR A 0 417 . -53.346 0.315   47.391  1.00 76.39 417 A 1 
ATOM 3168 C CZ  . TYR A 0 417 . -53.023 0.064   46.091  1.00 76.39 417 A 1 
ATOM 3169 N N   . ASP A 0 418 . -51.369 1.699   38.975  1.00 77.74 418 A 1 
ATOM 3170 C CA  . ASP A 0 418 . -50.767 1.658   37.646  1.00 77.74 418 A 1 
ATOM 3171 C C   . ASP A 0 418 . -49.236 1.601   37.768  1.00 77.74 418 A 1 
ATOM 3172 C CB  . ASP A 0 418 . -51.266 2.851   36.798  1.00 77.74 418 A 1 
ATOM 3173 O O   . ASP A 0 418 . -48.607 2.380   38.486  1.00 77.74 418 A 1 
ATOM 3174 C CG  . ASP A 0 418 . -52.199 2.434   35.653  1.00 77.74 418 A 1 
ATOM 3175 O OD1 . ASP A 0 418 . -52.998 1.501   35.860  1.00 77.74 418 A 1 
ATOM 3176 O OD2 . ASP A 0 418 . -52.030 2.973   34.521  1.00 77.74 418 A 1 
ATOM 3177 N N   . SER A 0 419 . -48.594 0.683   37.043  1.00 77.97 419 A 1 
ATOM 3178 C CA  . SER A 0 419 . -47.130 0.647   36.947  1.00 77.97 419 A 1 
ATOM 3179 C C   . SER A 0 419 . -46.671 0.407   35.517  1.00 77.97 419 A 1 
ATOM 3180 C CB  . SER A 0 419 . -46.506 -0.353  37.926  1.00 77.97 419 A 1 
ATOM 3181 O O   . SER A 0 419 . -47.078 -0.568  34.879  1.00 77.97 419 A 1 
ATOM 3182 O OG  . SER A 0 419 . -46.824 -1.689  37.583  1.00 77.97 419 A 1 
ATOM 3183 N N   . ARG A 0 420 . -45.802 1.287   35.016  1.00 79.21 420 A 1 
ATOM 3184 C CA  . ARG A 0 420 . -45.239 1.237   33.663  1.00 79.21 420 A 1 
ATOM 3185 C C   . ARG A 0 420 . -43.745 1.454   33.707  1.00 79.21 420 A 1 
ATOM 3186 C CB  . ARG A 0 420 . -45.863 2.299   32.755  1.00 79.21 420 A 1 
ATOM 3187 O O   . ARG A 0 420 . -43.272 2.319   34.434  1.00 79.21 420 A 1 
ATOM 3188 C CG  . ARG A 0 420 . -47.378 2.166   32.714  1.00 79.21 420 A 1 
ATOM 3189 C CD  . ARG A 0 420 . -47.993 3.138   31.714  1.00 79.21 420 A 1 
ATOM 3190 N NE  . ARG A 0 420 . -49.449 3.075   31.862  1.00 79.21 420 A 1 
ATOM 3191 N NH1 . ARG A 0 420 . -50.085 4.920   30.683  1.00 79.21 420 A 1 
ATOM 3192 N NH2 . ARG A 0 420 . -51.586 3.773   31.905  1.00 79.21 420 A 1 
ATOM 3193 C CZ  . ARG A 0 420 . -50.369 3.918   31.472  1.00 79.21 420 A 1 
ATOM 3194 N N   . TRP A 0 421 . -43.031 0.719   32.874  1.00 81.67 421 A 1 
ATOM 3195 C CA  . TRP A 0 421 . -41.579 0.751   32.844  1.00 81.67 421 A 1 
ATOM 3196 C C   . TRP A 0 421 . -41.075 0.420   31.445  1.00 81.67 421 A 1 
ATOM 3197 C CB  . TRP A 0 421 . -41.088 -0.246  33.891  1.00 81.67 421 A 1 
ATOM 3198 O O   . TRP A 0 421 . -41.669 -0.411  30.750  1.00 81.67 421 A 1 
ATOM 3199 C CG  . TRP A 0 421 . -39.627 -0.526  33.914  1.00 81.67 421 A 1 
ATOM 3200 C CD1 . TRP A 0 421 . -38.700 0.149   34.625  1.00 81.67 421 A 1 
ATOM 3201 C CD2 . TRP A 0 421 . -38.930 -1.625  33.272  1.00 81.67 421 A 1 
ATOM 3202 C CE2 . TRP A 0 421 . -37.599 -1.659  33.777  1.00 81.67 421 A 1 
ATOM 3203 C CE3 . TRP A 0 421 . -39.320 -2.645  32.379  1.00 81.67 421 A 1 
ATOM 3204 N NE1 . TRP A 0 421 . -37.481 -0.494  34.518  1.00 81.67 421 A 1 
ATOM 3205 C CH2 . TRP A 0 421 . -37.153 -3.737  32.604  1.00 81.67 421 A 1 
ATOM 3206 C CZ2 . TRP A 0 421 . -36.739 -2.735  33.500  1.00 81.67 421 A 1 
ATOM 3207 C CZ3 . TRP A 0 421 . -38.435 -3.681  32.033  1.00 81.67 421 A 1 
ATOM 3208 N N   . GLY A 0 422 . -39.983 1.051   31.024  1.00 79.27 422 A 1 
ATOM 3209 C CA  . GLY A 0 422 . -39.423 0.848   29.693  1.00 79.27 422 A 1 
ATOM 3210 C C   . GLY A 0 422 . -37.928 1.109   29.609  1.00 79.27 422 A 1 
ATOM 3211 O O   . GLY A 0 422 . -37.357 1.835   30.424  1.00 79.27 422 A 1 
ATOM 3212 N N   . LYS A 0 423 . -37.308 0.457   28.622  1.00 70.63 423 A 1 
ATOM 3213 C CA  . LYS A 0 423 . -35.870 0.420   28.350  1.00 70.63 423 A 1 
ATOM 3214 C C   . LYS A 0 423 . -35.602 0.340   26.853  1.00 70.63 423 A 1 
ATOM 3215 C CB  . LYS A 0 423 . -35.247 -0.804  29.036  1.00 70.63 423 A 1 
ATOM 3216 O O   . LYS A 0 423 . -36.211 -0.501  26.194  1.00 70.63 423 A 1 
ATOM 3217 C CG  . LYS A 0 423 . -35.342 -0.630  30.545  1.00 70.63 423 A 1 
ATOM 3218 C CD  . LYS A 0 423 . -34.444 -1.588  31.326  1.00 70.63 423 A 1 
ATOM 3219 C CE  . LYS A 0 423 . -34.363 -0.881  32.671  1.00 70.63 423 A 1 
ATOM 3220 N NZ  . LYS A 0 423 . -33.265 -1.312  33.551  1.00 70.63 423 A 1 
ATOM 3221 N N   . SER A 0 424 . -34.675 1.144   26.342  1.00 71.52 424 A 1 
ATOM 3222 C CA  . SER A 0 424 . -34.299 1.154   24.918  1.00 71.52 424 A 1 
ATOM 3223 C C   . SER A 0 424 . -32.817 1.492   24.722  1.00 71.52 424 A 1 
ATOM 3224 C CB  . SER A 0 424 . -35.201 2.100   24.118  1.00 71.52 424 A 1 
ATOM 3225 O O   . SER A 0 424 . -32.405 2.596   25.073  1.00 71.52 424 A 1 
ATOM 3226 O OG  . SER A 0 424 . -35.423 3.329   24.780  1.00 71.52 424 A 1 
ATOM 3227 N N   . TYR A 0 425 . -32.018 0.530   24.230  1.00 52.35 425 A 1 
ATOM 3228 C CA  . TYR A 0 425 . -30.538 0.553   24.184  1.00 52.35 425 A 1 
ATOM 3229 C C   . TYR A 0 425 . -29.944 0.761   22.769  1.00 52.35 425 A 1 
ATOM 3230 C CB  . TYR A 0 425 . -29.951 -0.682  24.941  1.00 52.35 425 A 1 
ATOM 3231 O O   . TYR A 0 425 . -30.619 0.726   21.746  1.00 52.35 425 A 1 
ATOM 3232 C CG  . TYR A 0 425 . -28.564 -0.500  25.584  1.00 52.35 425 A 1 
ATOM 3233 C CD1 . TYR A 0 425 . -27.384 -0.746  24.857  1.00 52.35 425 A 1 
ATOM 3234 C CD2 . TYR A 0 425 . -28.434 -0.039  26.911  1.00 52.35 425 A 1 
ATOM 3235 C CE1 . TYR A 0 425 . -26.141 -0.300  25.346  1.00 52.35 425 A 1 
ATOM 3236 C CE2 . TYR A 0 425 . -27.208 0.464   27.390  1.00 52.35 425 A 1 
ATOM 3237 O OH  . TYR A 0 425 . -24.975 1.164   26.834  1.00 52.35 425 A 1 
ATOM 3238 C CZ  . TYR A 0 425 . -26.078 0.423   26.555  1.00 52.35 425 A 1 
ATOM 3239 N N   . ASP A 0 426 . -28.638 0.995   22.789  1.00 65.58 426 A 1 
ATOM 3240 C CA  . ASP A 0 426 . -27.741 1.715   21.886  1.00 65.58 426 A 1 
ATOM 3241 C C   . ASP A 0 426 . -27.555 1.254   20.432  1.00 65.58 426 A 1 
ATOM 3242 C CB  . ASP A 0 426 . -26.334 1.643   22.525  1.00 65.58 426 A 1 
ATOM 3243 O O   . ASP A 0 426 . -27.736 0.087   20.063  1.00 65.58 426 A 1 
ATOM 3244 C CG  . ASP A 0 426 . -26.205 2.236   23.928  1.00 65.58 426 A 1 
ATOM 3245 O OD1 . ASP A 0 426 . -27.240 2.426   24.600  1.00 65.58 426 A 1 
ATOM 3246 O OD2 . ASP A 0 426 . -25.049 2.366   24.403  1.00 65.58 426 A 1 
ATOM 3247 N N   . SER A 0 427 . -26.985 2.181   19.651  1.00 80.61 427 A 1 
ATOM 3248 C CA  . SER A 0 427 . -26.234 1.919   18.419  1.00 80.61 427 A 1 
ATOM 3249 C C   . SER A 0 427 . -24.722 2.117   18.637  1.00 80.61 427 A 1 
ATOM 3250 C CB  . SER A 0 427 . -26.785 2.765   17.254  1.00 80.61 427 A 1 
ATOM 3251 O O   . SER A 0 427 . -24.279 2.995   19.380  1.00 80.61 427 A 1 
ATOM 3252 O OG  . SER A 0 427 . -25.953 3.862   16.914  1.00 80.61 427 A 1 
ATOM 3253 N N   . VAL A 0 428 . -23.891 1.312   17.967  1.00 84.56 428 A 1 
ATOM 3254 C CA  . VAL A 0 428 . -22.433 1.494   17.893  1.00 84.56 428 A 1 
ATOM 3255 C C   . VAL A 0 428 . -21.957 1.216   16.471  1.00 84.56 428 A 1 
ATOM 3256 C CB  . VAL A 0 428 . -21.671 0.605   18.902  1.00 84.56 428 A 1 
ATOM 3257 O O   . VAL A 0 428 . -22.202 0.145   15.919  1.00 84.56 428 A 1 
ATOM 3258 C CG1 . VAL A 0 428 . -20.151 0.838   18.820  1.00 84.56 428 A 1 
ATOM 3259 C CG2 . VAL A 0 428 . -22.082 0.872   20.355  1.00 84.56 428 A 1 
ATOM 3260 N N   . SER A 0 429 . -21.198 2.140   15.880  1.00 88.43 429 A 1 
ATOM 3261 C CA  . SER A 0 429 . -20.535 1.933   14.589  1.00 88.43 429 A 1 
ATOM 3262 C C   . SER A 0 429 . -19.042 2.248   14.674  1.00 88.43 429 A 1 
ATOM 3263 C CB  . SER A 0 429 . -21.282 2.651   13.452  1.00 88.43 429 A 1 
ATOM 3264 O O   . SER A 0 429 . -18.631 3.303   15.145  1.00 88.43 429 A 1 
ATOM 3265 O OG  . SER A 0 429 . -20.545 3.704   12.838  1.00 88.43 429 A 1 
ATOM 3266 N N   . ALA A 0 430 . -18.202 1.337   14.197  1.00 88.82 430 A 1 
ATOM 3267 C CA  . ALA A 0 430 . -16.754 1.482   14.153  1.00 88.82 430 A 1 
ATOM 3268 C C   . ALA A 0 430 . -16.249 1.171   12.743  1.00 88.82 430 A 1 
ATOM 3269 C CB  . ALA A 0 430 . -16.119 0.580   15.215  1.00 88.82 430 A 1 
ATOM 3270 O O   . ALA A 0 430 . -16.475 0.086   12.210  1.00 88.82 430 A 1 
ATOM 3271 N N   . LYS A 0 431 . -15.552 2.124   12.128  1.00 92.91 431 A 1 
ATOM 3272 C CA  . LYS A 0 431 . -15.040 2.047   10.756  1.00 92.91 431 A 1 
ATOM 3273 C C   . LYS A 0 431 . -13.543 2.348   10.765  1.00 92.91 431 A 1 
ATOM 3274 C CB  . LYS A 0 431 . -15.864 2.996   9.863   1.00 92.91 431 A 1 
ATOM 3275 O O   . LYS A 0 431 . -13.123 3.349   11.336  1.00 92.91 431 A 1 
ATOM 3276 C CG  . LYS A 0 431 . -17.261 2.410   9.567   1.00 92.91 431 A 1 
ATOM 3277 C CD  . LYS A 0 431 . -18.378 3.443   9.336   1.00 92.91 431 A 1 
ATOM 3278 C CE  . LYS A 0 431 . -19.692 2.668   9.110   1.00 92.91 431 A 1 
ATOM 3279 N NZ  . LYS A 0 431 . -20.796 3.033   10.035  1.00 92.91 431 A 1 
ATOM 3280 N N   . SER A 0 432 . -12.743 1.485   10.148  1.00 92.57 432 A 1 
ATOM 3281 C CA  . SER A 0 432 . -11.295 1.649   9.977   1.00 92.57 432 A 1 
ATOM 3282 C C   . SER A 0 432 . -10.957 1.447   8.510   1.00 92.57 432 A 1 
ATOM 3283 C CB  . SER A 0 432 . -10.519 0.651   10.848  1.00 92.57 432 A 1 
ATOM 3284 O O   . SER A 0 432 . -11.375 0.452   7.924   1.00 92.57 432 A 1 
ATOM 3285 O OG  . SER A 0 432 . -9.137  0.970   10.941  1.00 92.57 432 A 1 
ATOM 3286 N N   . TYR A 0 433 . -10.198 2.370   7.938   1.00 94.31 433 A 1 
ATOM 3287 C CA  . TYR A 0 433 . -9.698  2.326   6.572   1.00 94.31 433 A 1 
ATOM 3288 C C   . TYR A 0 433 . -8.201  2.586   6.625   1.00 94.31 433 A 1 
ATOM 3289 C CB  . TYR A 0 433 . -10.393 3.386   5.707   1.00 94.31 433 A 1 
ATOM 3290 O O   . TYR A 0 433 . -7.778  3.599   7.177   1.00 94.31 433 A 1 
ATOM 3291 C CG  . TYR A 0 433 . -11.907 3.358   5.757   1.00 94.31 433 A 1 
ATOM 3292 C CD1 . TYR A 0 433 . -12.621 2.512   4.889   1.00 94.31 433 A 1 
ATOM 3293 C CD2 . TYR A 0 433 . -12.598 4.177   6.672   1.00 94.31 433 A 1 
ATOM 3294 C CE1 . TYR A 0 433 . -14.027 2.474   4.939   1.00 94.31 433 A 1 
ATOM 3295 C CE2 . TYR A 0 433 . -14.005 4.159   6.712   1.00 94.31 433 A 1 
ATOM 3296 O OH  . TYR A 0 433 . -16.078 3.274   5.891   1.00 94.31 433 A 1 
ATOM 3297 C CZ  . TYR A 0 433 . -14.720 3.299   5.849   1.00 94.31 433 A 1 
ATOM 3298 N N   . ASP A 0 434 . -7.418  1.683   6.062   1.00 94.61 434 A 1 
ATOM 3299 C CA  . ASP A 0 434 . -5.973  1.783   5.950   1.00 94.61 434 A 1 
ATOM 3300 C C   . ASP A 0 434 . -5.611  1.617   4.468   1.00 94.61 434 A 1 
ATOM 3301 C CB  . ASP A 0 434 . -5.319  0.727   6.862   1.00 94.61 434 A 1 
ATOM 3302 O O   . ASP A 0 434 . -6.092  0.696   3.808   1.00 94.61 434 A 1 
ATOM 3303 C CG  . ASP A 0 434 . -5.584  0.970   8.360   1.00 94.61 434 A 1 
ATOM 3304 O OD1 . ASP A 0 434 . -5.262  2.074   8.856   1.00 94.61 434 A 1 
ATOM 3305 O OD2 . ASP A 0 434 . -6.034  0.052   9.083   1.00 94.61 434 A 1 
ATOM 3306 N N   . ASN A 0 435 . -4.792  2.520   3.934   1.00 95.20 435 A 1 
ATOM 3307 C CA  . ASN A 0 435 . -4.246  2.438   2.584   1.00 95.20 435 A 1 
ATOM 3308 C C   . ASN A 0 435 . -2.744  2.710   2.621   1.00 95.20 435 A 1 
ATOM 3309 C CB  . ASN A 0 435 . -4.967  3.416   1.646   1.00 95.20 435 A 1 
ATOM 3310 O O   . ASN A 0 435 . -2.318  3.689   3.232   1.00 95.20 435 A 1 
ATOM 3311 C CG  . ASN A 0 435 . -4.626  3.105   0.200   1.00 95.20 435 A 1 
ATOM 3312 N ND2 . ASN A 0 435 . -3.683  3.787   -0.409  1.00 95.20 435 A 1 
ATOM 3313 O OD1 . ASN A 0 435 . -5.209  2.208   -0.380  1.00 95.20 435 A 1 
ATOM 3314 N N   . GLU A 0 436 . -1.961  1.874   1.955   1.00 95.66 436 A 1 
ATOM 3315 C CA  . GLU A 0 436 . -0.523  2.044   1.762   1.00 95.66 436 A 1 
ATOM 3316 C C   . GLU A 0 436 . -0.203  1.826   0.284   1.00 95.66 436 A 1 
ATOM 3317 C CB  . GLU A 0 436 . 0.256   1.052   2.643   1.00 95.66 436 A 1 
ATOM 3318 O O   . GLU A 0 436 . -0.472  0.751   -0.243  1.00 95.66 436 A 1 
ATOM 3319 C CG  . GLU A 0 436 . 0.208   1.426   4.134   1.00 95.66 436 A 1 
ATOM 3320 C CD  . GLU A 0 436 . 0.876   0.393   5.055   1.00 95.66 436 A 1 
ATOM 3321 O OE1 . GLU A 0 436 . 0.843   0.592   6.295   1.00 95.66 436 A 1 
ATOM 3322 O OE2 . GLU A 0 436 . 1.386   -0.647  4.587   1.00 95.66 436 A 1 
ATOM 3323 N N   . SER A 0 437 . 0.363   2.833   -0.373  1.00 95.76 437 A 1 
ATOM 3324 C CA  . SER A 0 437 . 0.785   2.782   -1.774  1.00 95.76 437 A 1 
ATOM 3325 C C   . SER A 0 437 . 2.264   3.130   -1.888  1.00 95.76 437 A 1 
ATOM 3326 C CB  . SER A 0 437 . -0.094  3.677   -2.659  1.00 95.76 437 A 1 
ATOM 3327 O O   . SER A 0 437 . 2.775   3.998   -1.183  1.00 95.76 437 A 1 
ATOM 3328 O OG  . SER A 0 437 . -0.275  4.970   -2.111  1.00 95.76 437 A 1 
ATOM 3329 N N   . TYR A 0 438 . 2.967   2.436   -2.772  1.00 97.81 438 A 1 
ATOM 3330 C CA  . TYR A 0 438 . 4.370   2.648   -3.103  1.00 97.81 438 A 1 
ATOM 3331 C C   . TYR A 0 438 . 4.529   2.555   -4.614  1.00 97.81 438 A 1 
ATOM 3332 C CB  . TYR A 0 438 . 5.237   1.586   -2.410  1.00 97.81 438 A 1 
ATOM 3333 O O   . TYR A 0 438 . 4.051   1.598   -5.220  1.00 97.81 438 A 1 
ATOM 3334 C CG  . TYR A 0 438 . 6.686   1.558   -2.871  1.00 97.81 438 A 1 
ATOM 3335 C CD1 . TYR A 0 438 . 7.106   0.628   -3.844  1.00 97.81 438 A 1 
ATOM 3336 C CD2 . TYR A 0 438 . 7.603   2.489   -2.352  1.00 97.81 438 A 1 
ATOM 3337 C CE1 . TYR A 0 438 . 8.446   0.617   -4.282  1.00 97.81 438 A 1 
ATOM 3338 C CE2 . TYR A 0 438 . 8.944   2.479   -2.779  1.00 97.81 438 A 1 
ATOM 3339 O OH  . TYR A 0 438 . 10.667  1.528   -4.146  1.00 97.81 438 A 1 
ATOM 3340 C CZ  . TYR A 0 438 . 9.368   1.540   -3.743  1.00 97.81 438 A 1 
ATOM 3341 N N   . ALA A 0 439 . 5.259   3.490   -5.213  1.00 97.38 439 A 1 
ATOM 3342 C CA  . ALA A 0 439 . 5.673   3.385   -6.603  1.00 97.38 439 A 1 
ATOM 3343 C C   . ALA A 0 439 . 7.136   3.799   -6.774  1.00 97.38 439 A 1 
ATOM 3344 C CB  . ALA A 0 439 . 4.716   4.180   -7.498  1.00 97.38 439 A 1 
ATOM 3345 O O   . ALA A 0 439 . 7.618   4.725   -6.120  1.00 97.38 439 A 1 
ATOM 3346 N N   . ARG A 0 440 . 7.834   3.114   -7.681  1.00 97.93 440 A 1 
ATOM 3347 C CA  . ARG A 0 440 . 9.178   3.463   -8.140  1.00 97.93 440 A 1 
ATOM 3348 C C   . ARG A 0 440 . 9.264   3.350   -9.657  1.00 97.93 440 A 1 
ATOM 3349 C CB  . ARG A 0 440 . 10.229  2.603   -7.420  1.00 97.93 440 A 1 
ATOM 3350 O O   . ARG A 0 440 . 9.006   2.275   -10.201 1.00 97.93 440 A 1 
ATOM 3351 C CG  . ARG A 0 440 . 11.668  2.954   -7.842  1.00 97.93 440 A 1 
ATOM 3352 C CD  . ARG A 0 440 . 12.733  2.339   -6.915  1.00 97.93 440 A 1 
ATOM 3353 N NE  . ARG A 0 440 . 13.148  0.985   -7.336  1.00 97.93 440 A 1 
ATOM 3354 N NH1 . ARG A 0 440 . 11.627  -0.362  -6.210  1.00 97.93 440 A 1 
ATOM 3355 N NH2 . ARG A 0 440 . 13.014  -1.246  -7.669  1.00 97.93 440 A 1 
ATOM 3356 C CZ  . ARG A 0 440 . 12.599  -0.182  -7.053  1.00 97.93 440 A 1 
ATOM 3357 N N   . SER A 0 441 . 9.683   4.421   -10.319 1.00 97.16 441 A 1 
ATOM 3358 C CA  . SER A 0 441 . 10.184  4.381   -11.695 1.00 97.16 441 A 1 
ATOM 3359 C C   . SER A 0 441 . 11.688  4.600   -11.702 1.00 97.16 441 A 1 
ATOM 3360 C CB  . SER A 0 441 . 9.483   5.357   -12.658 1.00 97.16 441 A 1 
ATOM 3361 O O   . SER A 0 441 . 12.191  5.445   -10.973 1.00 97.16 441 A 1 
ATOM 3362 O OG  . SER A 0 441 . 8.835   6.447   -12.038 1.00 97.16 441 A 1 
ATOM 3363 N N   . VAL A 0 442 . 12.390  3.838   -12.534 1.00 97.23 442 A 1 
ATOM 3364 C CA  . VAL A 0 442 . 13.781  4.086   -12.919 1.00 97.23 442 A 1 
ATOM 3365 C C   . VAL A 0 442 . 13.827  4.118   -14.440 1.00 97.23 442 A 1 
ATOM 3366 C CB  . VAL A 0 442 . 14.753  3.026   -12.364 1.00 97.23 442 A 1 
ATOM 3367 O O   . VAL A 0 442 . 13.217  3.264   -15.093 1.00 97.23 442 A 1 
ATOM 3368 C CG1 . VAL A 0 442 . 16.209  3.320   -12.746 1.00 97.23 442 A 1 
ATOM 3369 C CG2 . VAL A 0 442 . 14.692  2.928   -10.834 1.00 97.23 442 A 1 
ATOM 3370 N N   . GLN A 0 443 . 14.540  5.089   -14.984 1.00 95.44 443 A 1 
ATOM 3371 C CA  . GLN A 0 443 . 15.015  5.131   -16.356 1.00 95.44 443 A 1 
ATOM 3372 C C   . GLN A 0 443 . 16.529  5.335   -16.302 1.00 95.44 443 A 1 
ATOM 3373 C CB  . GLN A 0 443 . 14.308  6.232   -17.157 1.00 95.44 443 A 1 
ATOM 3374 O O   . GLN A 0 443 . 17.008  6.119   -15.483 1.00 95.44 443 A 1 
ATOM 3375 C CG  . GLN A 0 443 . 12.788  6.007   -17.199 1.00 95.44 443 A 1 
ATOM 3376 C CD  . GLN A 0 443 . 12.070  7.008   -18.092 1.00 95.44 443 A 1 
ATOM 3377 N NE2 . GLN A 0 443 . 12.220  6.913   -19.393 1.00 95.44 443 A 1 
ATOM 3378 O OE1 . GLN A 0 443 . 11.290  7.835   -17.645 1.00 95.44 443 A 1 
ATOM 3379 N N   . ALA A 0 444 . 17.259  4.594   -17.119 1.00 94.33 444 A 1 
ATOM 3380 C CA  . ALA A 0 444 . 18.672  4.807   -17.366 1.00 94.33 444 A 1 
ATOM 3381 C C   . ALA A 0 444 . 18.910  4.645   -18.866 1.00 94.33 444 A 1 
ATOM 3382 C CB  . ALA A 0 444 . 19.508  3.834   -16.527 1.00 94.33 444 A 1 
ATOM 3383 O O   . ALA A 0 444 . 18.362  3.712   -19.453 1.00 94.33 444 A 1 
ATOM 3384 N N   . ASP A 0 445 . 19.695  5.549   -19.424 1.00 92.34 445 A 1 
ATOM 3385 C CA  . ASP A 0 445 . 20.132  5.598   -20.813 1.00 92.34 445 A 1 
ATOM 3386 C C   . ASP A 0 445 . 21.671  5.670   -20.821 1.00 92.34 445 A 1 
ATOM 3387 C CB  . ASP A 0 445 . 19.484  6.822   -21.486 1.00 92.34 445 A 1 
ATOM 3388 O O   . ASP A 0 445 . 22.277  6.171   -19.864 1.00 92.34 445 A 1 
ATOM 3389 C CG  . ASP A 0 445 . 19.242  6.639   -22.981 1.00 92.34 445 A 1 
ATOM 3390 O OD1 . ASP A 0 445 . 19.859  5.701   -23.531 1.00 92.34 445 A 1 
ATOM 3391 O OD2 . ASP A 0 445 . 18.381  7.393   -23.496 1.00 92.34 445 A 1 
ATOM 3392 N N   . ASP A 0 446 . 22.319  5.097   -21.831 1.00 93.18 446 A 1 
ATOM 3393 C CA  . ASP A 0 446 . 23.789  5.059   -21.945 1.00 93.18 446 A 1 
ATOM 3394 C C   . ASP A 0 446 . 24.188  4.913   -23.419 1.00 93.18 446 A 1 
ATOM 3395 C CB  . ASP A 0 446 . 24.391  3.990   -21.000 1.00 93.18 446 A 1 
ATOM 3396 O O   . ASP A 0 446 . 24.591  3.841   -23.885 1.00 93.18 446 A 1 
ATOM 3397 C CG  . ASP A 0 446 . 25.924  3.858   -20.995 1.00 93.18 446 A 1 
ATOM 3398 O OD1 . ASP A 0 446 . 26.678  4.780   -21.374 1.00 93.18 446 A 1 
ATOM 3399 O OD2 . ASP A 0 446 . 26.444  2.889   -20.386 1.00 93.18 446 A 1 
ATOM 3400 N N   . ASP A 0 447 . 24.026  6.018   -24.140 1.00 90.31 447 A 1 
ATOM 3401 C CA  . ASP A 0 447 . 24.390  6.180   -25.541 1.00 90.31 447 A 1 
ATOM 3402 C C   . ASP A 0 447 . 25.914  6.300   -25.679 1.00 90.31 447 A 1 
ATOM 3403 C CB  . ASP A 0 447 . 23.691  7.430   -26.124 1.00 90.31 447 A 1 
ATOM 3404 O O   . ASP A 0 447 . 26.573  7.046   -24.955 1.00 90.31 447 A 1 
ATOM 3405 C CG  . ASP A 0 447 . 22.460  7.154   -26.997 1.00 90.31 447 A 1 
ATOM 3406 O OD1 . ASP A 0 447 . 22.339  6.012   -27.497 1.00 90.31 447 A 1 
ATOM 3407 O OD2 . ASP A 0 447 . 21.739  8.134   -27.299 1.00 90.31 447 A 1 
ATOM 3408 N N   . GLN A 0 448 . 26.499  5.590   -26.642 1.00 90.72 448 A 1 
ATOM 3409 C CA  . GLN A 0 448 . 27.920  5.657   -26.983 1.00 90.72 448 A 1 
ATOM 3410 C C   . GLN A 0 448 . 28.097  5.742   -28.498 1.00 90.72 448 A 1 
ATOM 3411 C CB  . GLN A 0 448 . 28.692  4.431   -26.458 1.00 90.72 448 A 1 
ATOM 3412 O O   . GLN A 0 448 . 27.459  4.988   -29.234 1.00 90.72 448 A 1 
ATOM 3413 C CG  . GLN A 0 448 . 28.361  4.005   -25.019 1.00 90.72 448 A 1 
ATOM 3414 C CD  . GLN A 0 448 . 29.482  3.159   -24.429 1.00 90.72 448 A 1 
ATOM 3415 N NE2 . GLN A 0 448 . 30.497  3.796   -23.884 1.00 90.72 448 A 1 
ATOM 3416 O OE1 . GLN A 0 448 . 29.523  1.933   -24.485 1.00 90.72 448 A 1 
ATOM 3417 N N   . TRP A 0 449 . 29.016  6.583   -28.969 1.00 88.12 449 A 1 
ATOM 3418 C CA  . TRP A 0 449 . 29.335  6.693   -30.395 1.00 88.12 449 A 1 
ATOM 3419 C C   . TRP A 0 449 . 30.804  7.047   -30.641 1.00 88.12 449 A 1 
ATOM 3420 C CB  . TRP A 0 449 . 28.411  7.727   -31.058 1.00 88.12 449 A 1 
ATOM 3421 O O   . TRP A 0 449 . 31.459  7.666   -29.798 1.00 88.12 449 A 1 
ATOM 3422 C CG  . TRP A 0 449 . 28.566  9.133   -30.562 1.00 88.12 449 A 1 
ATOM 3423 C CD1 . TRP A 0 449 . 29.322  10.092  -31.145 1.00 88.12 449 A 1 
ATOM 3424 C CD2 . TRP A 0 449 . 27.981  9.752   -29.371 1.00 88.12 449 A 1 
ATOM 3425 C CE2 . TRP A 0 449 . 28.439  11.103  -29.296 1.00 88.12 449 A 1 
ATOM 3426 C CE3 . TRP A 0 449 . 27.108  9.316   -28.350 1.00 88.12 449 A 1 
ATOM 3427 N NE1 . TRP A 0 449 . 29.256  11.252  -30.398 1.00 88.12 449 A 1 
ATOM 3428 C CH2 . TRP A 0 449 . 27.200  11.498  -27.252 1.00 88.12 449 A 1 
ATOM 3429 C CZ2 . TRP A 0 449 . 28.060  11.971  -28.259 1.00 88.12 449 A 1 
ATOM 3430 C CZ3 . TRP A 0 449 . 26.725  10.176  -27.304 1.00 88.12 449 A 1 
ATOM 3431 N N   . ALA A 0 450 . 31.304  6.690   -31.823 1.00 90.20 450 A 1 
ATOM 3432 C CA  . ALA A 0 450 . 32.487  7.306   -32.411 1.00 90.20 450 A 1 
ATOM 3433 C C   . ALA A 0 450 . 32.398  7.356   -33.943 1.00 90.20 450 A 1 
ATOM 3434 C CB  . ALA A 0 450 . 33.757  6.582   -31.950 1.00 90.20 450 A 1 
ATOM 3435 O O   . ALA A 0 450 . 31.738  6.518   -34.562 1.00 90.20 450 A 1 
ATOM 3436 N N   . GLU A 0 451 . 33.092  8.329   -34.526 1.00 89.06 451 A 1 
ATOM 3437 C CA  . GLU A 0 451 . 33.221  8.580   -35.962 1.00 89.06 451 A 1 
ATOM 3438 C C   . GLU A 0 451 . 34.701  8.845   -36.302 1.00 89.06 451 A 1 
ATOM 3439 C CB  . GLU A 0 451 . 32.356  9.789   -36.384 1.00 89.06 451 A 1 
ATOM 3440 O O   . GLU A 0 451 . 35.389  9.522   -35.541 1.00 89.06 451 A 1 
ATOM 3441 C CG  . GLU A 0 451 . 30.846  9.632   -36.106 1.00 89.06 451 A 1 
ATOM 3442 C CD  . GLU A 0 451 . 29.973  10.783  -36.654 1.00 89.06 451 A 1 
ATOM 3443 O OE1 . GLU A 0 451 . 28.754  10.785  -36.357 1.00 89.06 451 A 1 
ATOM 3444 O OE2 . GLU A 0 451 . 30.477  11.646  -37.414 1.00 89.06 451 A 1 
ATOM 3445 N N   . ASP A 0 452 . 35.156  8.333   -37.445 1.00 85.64 452 A 1 
ATOM 3446 C CA  . ASP A 0 452 . 36.464  8.572   -38.080 1.00 85.64 452 A 1 
ATOM 3447 C C   . ASP A 0 452 . 36.186  9.126   -39.491 1.00 85.64 452 A 1 
ATOM 3448 C CB  . ASP A 0 452 . 37.260  7.244   -38.088 1.00 85.64 452 A 1 
ATOM 3449 O O   . ASP A 0 452 . 35.354  8.583   -40.226 1.00 85.64 452 A 1 
ATOM 3450 C CG  . ASP A 0 452 . 38.566  7.193   -38.912 1.00 85.64 452 A 1 
ATOM 3451 O OD1 . ASP A 0 452 . 38.810  8.105   -39.738 1.00 85.64 452 A 1 
ATOM 3452 O OD2 . ASP A 0 452 . 39.262  6.153   -38.799 1.00 85.64 452 A 1 
ATOM 3453 N N   . TYR A 0 453 . 36.820  10.240  -39.871 1.00 85.31 453 A 1 
ATOM 3454 C CA  . TYR A 0 453 . 36.722  10.827  -41.209 1.00 85.31 453 A 1 
ATOM 3455 C C   . TYR A 0 453 . 38.091  11.206  -41.798 1.00 85.31 453 A 1 
ATOM 3456 C CB  . TYR A 0 453 . 35.743  12.011  -41.215 1.00 85.31 453 A 1 
ATOM 3457 O O   . TYR A 0 453 . 38.538  12.361  -41.764 1.00 85.31 453 A 1 
ATOM 3458 C CG  . TYR A 0 453 . 35.550  12.611  -42.599 1.00 85.31 453 A 1 
ATOM 3459 C CD1 . TYR A 0 453 . 36.245  13.782  -42.949 1.00 85.31 453 A 1 
ATOM 3460 C CD2 . TYR A 0 453 . 34.782  11.940  -43.568 1.00 85.31 453 A 1 
ATOM 3461 C CE1 . TYR A 0 453 . 36.214  14.257  -44.270 1.00 85.31 453 A 1 
ATOM 3462 C CE2 . TYR A 0 453 . 34.710  12.427  -44.887 1.00 85.31 453 A 1 
ATOM 3463 O OH  . TYR A 0 453 . 35.487  14.028  -46.524 1.00 85.31 453 A 1 
ATOM 3464 C CZ  . TYR A 0 453 . 35.448  13.574  -45.240 1.00 85.31 453 A 1 
ATOM 3465 N N   . ASP A 0 454 . 38.706  10.242  -42.473 1.00 81.25 454 A 1 
ATOM 3466 C CA  . ASP A 0 454 . 39.958  10.425  -43.202 1.00 81.25 454 A 1 
ATOM 3467 C C   . ASP A 0 454 . 39.729  11.048  -44.602 1.00 81.25 454 A 1 
ATOM 3468 C CB  . ASP A 0 454 . 40.693  9.072   -43.247 1.00 81.25 454 A 1 
ATOM 3469 O O   . ASP A 0 454 . 38.860  10.640  -45.383 1.00 81.25 454 A 1 
ATOM 3470 C CG  . ASP A 0 454 . 42.181  9.176   -43.608 1.00 81.25 454 A 1 
ATOM 3471 O OD1 . ASP A 0 454 . 42.672  10.311  -43.852 1.00 81.25 454 A 1 
ATOM 3472 O OD2 . ASP A 0 454 . 42.825  8.125   -43.848 1.00 81.25 454 A 1 
ATOM 3473 N N   . ARG A 0 455 . 40.524  12.053  -45.000 1.00 78.81 455 A 1 
ATOM 3474 C CA  . ARG A 0 455 . 40.464  12.638  -46.357 1.00 78.81 455 A 1 
ATOM 3475 C C   . ARG A 0 455 . 41.826  13.035  -46.903 1.00 78.81 455 A 1 
ATOM 3476 C CB  . ARG A 0 455 . 39.450  13.792  -46.383 1.00 78.81 455 A 1 
ATOM 3477 O O   . ARG A 0 455 . 42.476  13.964  -46.424 1.00 78.81 455 A 1 
ATOM 3478 C CG  . ARG A 0 455 . 39.311  14.443  -47.775 1.00 78.81 455 A 1 
ATOM 3479 C CD  . ARG A 0 455 . 39.920  15.853  -47.824 1.00 78.81 455 A 1 
ATOM 3480 N NE  . ARG A 0 455 . 39.049  16.823  -47.133 1.00 78.81 455 A 1 
ATOM 3481 N NH1 . ARG A 0 455 . 37.800  17.474  -48.943 1.00 78.81 455 A 1 
ATOM 3482 N NH2 . ARG A 0 455 . 37.151  18.045  -46.875 1.00 78.81 455 A 1 
ATOM 3483 C CZ  . ARG A 0 455 . 38.012  17.452  -47.653 1.00 78.81 455 A 1 
ATOM 3484 N N   . TYR A 0 456 . 42.171  12.471  -48.061 1.00 70.50 456 A 1 
ATOM 3485 C CA  . TYR A 0 456 . 43.442  12.701  -48.750 1.00 70.50 456 A 1 
ATOM 3486 C C   . TYR A 0 456 . 43.279  13.262  -50.175 1.00 70.50 456 A 1 
ATOM 3487 C CB  . TYR A 0 456 . 44.264  11.403  -48.728 1.00 70.50 456 A 1 
ATOM 3488 O O   . TYR A 0 456 . 42.498  12.779  -50.995 1.00 70.50 456 A 1 
ATOM 3489 C CG  . TYR A 0 456 . 43.566  10.204  -49.346 1.00 70.50 456 A 1 
ATOM 3490 C CD1 . TYR A 0 456 . 42.776  9.363   -48.537 1.00 70.50 456 A 1 
ATOM 3491 C CD2 . TYR A 0 456 . 43.669  9.958   -50.731 1.00 70.50 456 A 1 
ATOM 3492 C CE1 . TYR A 0 456 . 42.073  8.288   -49.108 1.00 70.50 456 A 1 
ATOM 3493 C CE2 . TYR A 0 456 . 42.974  8.876   -51.304 1.00 70.50 456 A 1 
ATOM 3494 O OH  . TYR A 0 456 . 41.491  7.023   -51.063 1.00 70.50 456 A 1 
ATOM 3495 C CZ  . TYR A 0 456 . 42.174  8.044   -50.491 1.00 70.50 456 A 1 
ATOM 3496 N N   . ASP A 0 457 . 44.109  14.252  -50.517 1.00 62.59 457 A 1 
ATOM 3497 C CA  . ASP A 0 457 . 44.247  14.806  -51.869 1.00 62.59 457 A 1 
ATOM 3498 C C   . ASP A 0 457 . 45.629  14.460  -52.457 1.00 62.59 457 A 1 
ATOM 3499 C CB  . ASP A 0 457 . 44.025  16.337  -51.848 1.00 62.59 457 A 1 
ATOM 3500 O O   . ASP A 0 457 . 46.634  15.128  -52.191 1.00 62.59 457 A 1 
ATOM 3501 C CG  . ASP A 0 457 . 42.606  16.828  -52.166 1.00 62.59 457 A 1 
ATOM 3502 O OD1 . ASP A 0 457 . 41.783  16.042  -52.689 1.00 62.59 457 A 1 
ATOM 3503 O OD2 . ASP A 0 457 . 42.408  18.063  -52.066 1.00 62.59 457 A 1 
ATOM 3504 N N   . ALA A 0 458 . 45.702  13.452  -53.335 1.00 54.84 458 A 1 
ATOM 3505 C CA  . ALA A 0 458 . 46.917  13.156  -54.096 1.00 54.84 458 A 1 
ATOM 3506 C C   . ALA A 0 458 . 47.023  14.047  -55.349 1.00 54.84 458 A 1 
ATOM 3507 C CB  . ALA A 0 458 . 46.988  11.657  -54.414 1.00 54.84 458 A 1 
ATOM 3508 O O   . ALA A 0 458 . 46.532  13.712  -56.434 1.00 54.84 458 A 1 
ATOM 3509 N N   . ARG A 0 459 . 47.716  15.189  -55.232 1.00 50.45 459 A 1 
ATOM 3510 C CA  . ARG A 0 459 . 48.052  16.047  -56.385 1.00 50.45 459 A 1 
ATOM 3511 C C   . ARG A 0 459 . 49.273  15.517  -57.133 1.00 50.45 459 A 1 
ATOM 3512 C CB  . ARG A 0 459 . 48.255  17.500  -55.941 1.00 50.45 459 A 1 
ATOM 3513 O O   . ARG A 0 459 . 50.410  15.861  -56.814 1.00 50.45 459 A 1 
ATOM 3514 C CG  . ARG A 0 459 . 46.940  18.127  -55.474 1.00 50.45 459 A 1 
ATOM 3515 C CD  . ARG A 0 459 . 47.146  19.622  -55.230 1.00 50.45 459 A 1 
ATOM 3516 N NE  . ARG A 0 459 . 45.907  20.240  -54.737 1.00 50.45 459 A 1 
ATOM 3517 N NH1 . ARG A 0 459 . 46.533  22.436  -54.965 1.00 50.45 459 A 1 
ATOM 3518 N NH2 . ARG A 0 459 . 44.570  21.918  -54.018 1.00 50.45 459 A 1 
ATOM 3519 C CZ  . ARG A 0 459 . 45.675  21.528  -54.585 1.00 50.45 459 A 1 
ATOM 3520 N N   . ASP A 0 460 . 49.034  14.697  -58.153 1.00 46.47 460 A 1 
ATOM 3521 C CA  . ASP A 0 460 . 50.116  14.005  -58.856 1.00 46.47 460 A 1 
ATOM 3522 C C   . ASP A 0 460 . 50.893  14.896  -59.854 1.00 46.47 460 A 1 
ATOM 3523 C CB  . ASP A 0 460 . 49.600  12.694  -59.474 1.00 46.47 460 A 1 
ATOM 3524 O O   . ASP A 0 460 . 50.330  15.614  -60.686 1.00 46.47 460 A 1 
ATOM 3525 C CG  . ASP A 0 460 . 50.590  11.543  -59.271 1.00 46.47 460 A 1 
ATOM 3526 O OD1 . ASP A 0 460 . 51.795  11.846  -59.088 1.00 46.47 460 A 1 
ATOM 3527 O OD2 . ASP A 0 460 . 50.137  10.382  -59.323 1.00 46.47 460 A 1 
ATOM 3528 N N   . ALA A 0 461 . 52.226  14.856  -59.778 1.00 41.82 461 A 1 
ATOM 3529 C CA  . ALA A 0 461 . 53.127  15.868  -60.351 1.00 41.82 461 A 1 
ATOM 3530 C C   . ALA A 0 461 . 53.653  15.542  -61.771 1.00 41.82 461 A 1 
ATOM 3531 C CB  . ALA A 0 461 . 54.246  16.138  -59.335 1.00 41.82 461 A 1 
ATOM 3532 O O   . ALA A 0 461 . 54.661  16.093  -62.222 1.00 41.82 461 A 1 
ATOM 3533 N N   . ALA A 0 462 . 52.998  14.631  -62.494 1.00 42.43 462 A 1 
ATOM 3534 C CA  . ALA A 0 462 . 53.572  13.970  -63.672 1.00 42.43 462 A 1 
ATOM 3535 C C   . ALA A 0 462 . 53.416  14.719  -65.020 1.00 42.43 462 A 1 
ATOM 3536 C CB  . ALA A 0 462 . 52.990  12.552  -63.716 1.00 42.43 462 A 1 
ATOM 3537 O O   . ALA A 0 462 . 54.096  14.394  -65.997 1.00 42.43 462 A 1 
ATOM 3538 N N   . SER A 0 463 . 52.573  15.754  -65.111 1.00 39.54 463 A 1 
ATOM 3539 C CA  . SER A 0 463 . 52.121  16.331  -66.396 1.00 39.54 463 A 1 
ATOM 3540 C C   . SER A 0 463 . 53.119  17.235  -67.152 1.00 39.54 463 A 1 
ATOM 3541 C CB  . SER A 0 463 . 50.766  17.026  -66.210 1.00 39.54 463 A 1 
ATOM 3542 O O   . SER A 0 463 . 52.765  17.796  -68.191 1.00 39.54 463 A 1 
ATOM 3543 O OG  . SER A 0 463 . 50.849  18.036  -65.222 1.00 39.54 463 A 1 
ATOM 3544 N N   . ARG A 0 464 . 54.372  17.391  -66.689 1.00 39.53 464 A 1 
ATOM 3545 C CA  . ARG A 0 464 . 55.402  18.221  -67.368 1.00 39.53 464 A 1 
ATOM 3546 C C   . ARG A 0 464 . 56.764  17.550  -67.600 1.00 39.53 464 A 1 
ATOM 3547 C CB  . ARG A 0 464 . 55.524  19.601  -66.688 1.00 39.53 464 A 1 
ATOM 3548 O O   . ARG A 0 464 . 57.672  18.199  -68.111 1.00 39.53 464 A 1 
ATOM 3549 C CG  . ARG A 0 464 . 54.263  20.455  -66.909 1.00 39.53 464 A 1 
ATOM 3550 C CD  . ARG A 0 464 . 54.496  21.910  -66.485 1.00 39.53 464 A 1 
ATOM 3551 N NE  . ARG A 0 464 . 53.284  22.725  -66.689 1.00 39.53 464 A 1 
ATOM 3552 N NH1 . ARG A 0 464 . 54.198  24.788  -66.247 1.00 39.53 464 A 1 
ATOM 3553 N NH2 . ARG A 0 464 . 52.022  24.618  -66.707 1.00 39.53 464 A 1 
ATOM 3554 C CZ  . ARG A 0 464 . 53.176  24.035  -66.550 1.00 39.53 464 A 1 
ATOM 3555 N N   . GLY A 0 465 . 56.908  16.255  -67.303 1.00 40.94 465 A 1 
ATOM 3556 C CA  . GLY A 0 465 . 58.142  15.498  -67.586 1.00 40.94 465 A 1 
ATOM 3557 C C   . GLY A 0 465 . 58.264  14.966  -69.025 1.00 40.94 465 A 1 
ATOM 3558 O O   . GLY A 0 465 . 59.357  14.630  -69.475 1.00 40.94 465 A 1 
ATOM 3559 N N   . ALA A 0 466 . 57.159  14.897  -69.772 1.00 40.75 466 A 1 
ATOM 3560 C CA  . ALA A 0 466 . 57.033  14.086  -70.990 1.00 40.75 466 A 1 
ATOM 3561 C C   . ALA A 0 466 . 57.557  14.722  -72.304 1.00 40.75 466 A 1 
ATOM 3562 C CB  . ALA A 0 466 . 55.567  13.635  -71.085 1.00 40.75 466 A 1 
ATOM 3563 O O   . ALA A 0 466 . 57.151  14.302  -73.384 1.00 40.75 466 A 1 
ATOM 3564 N N   . ALA A 0 467 . 58.432  15.736  -72.244 1.00 37.04 467 A 1 
ATOM 3565 C CA  . ALA A 0 467 . 58.810  16.551  -73.414 1.00 37.04 467 A 1 
ATOM 3566 C C   . ALA A 0 467 . 60.321  16.626  -73.735 1.00 37.04 467 A 1 
ATOM 3567 C CB  . ALA A 0 467 . 58.173  17.938  -73.254 1.00 37.04 467 A 1 
ATOM 3568 O O   . ALA A 0 467 . 60.710  17.376  -74.629 1.00 37.04 467 A 1 
ATOM 3569 N N   . ALA A 0 468 . 61.183  15.869  -73.046 1.00 32.23 468 A 1 
ATOM 3570 C CA  . ALA A 0 468 . 62.631  15.866  -73.296 1.00 32.23 468 A 1 
ATOM 3571 C C   . ALA A 0 468 . 63.184  14.437  -73.434 1.00 32.23 468 A 1 
ATOM 3572 C CB  . ALA A 0 468 . 63.328  16.689  -72.206 1.00 32.23 468 A 1 
ATOM 3573 O O   . ALA A 0 468 . 63.594  13.797  -72.466 1.00 32.23 468 A 1 
ATOM 3574 N N   . SER A 0 469 . 63.189  13.935  -74.670 1.00 42.56 469 A 1 
ATOM 3575 C CA  . SER A 0 469 . 63.753  12.635  -75.044 1.00 42.56 469 A 1 
ATOM 3576 C C   . SER A 0 469 . 65.245  12.524  -74.708 1.00 42.56 469 A 1 
ATOM 3577 C CB  . SER A 0 469 . 63.553  12.412  -76.547 1.00 42.56 469 A 1 
ATOM 3578 O O   . SER A 0 469 . 66.033  13.413  -75.037 1.00 42.56 469 A 1 
ATOM 3579 O OG  . SER A 0 469 . 63.993  13.551  -77.263 1.00 42.56 469 A 1 
ATOM 3580 N N   . ARG A 0 470 . 65.631  11.389  -74.113 1.00 35.11 470 A 1 
ATOM 3581 C CA  . ARG A 0 470 . 67.021  11.013  -73.817 1.00 35.11 470 A 1 
ATOM 3582 C C   . ARG A 0 470 . 67.926  11.119  -75.053 1.00 35.11 470 A 1 
ATOM 3583 C CB  . ARG A 0 470 . 67.063  9.544   -73.354 1.00 35.11 470 A 1 
ATOM 3584 O O   . ARG A 0 470 . 67.604  10.550  -76.089 1.00 35.11 470 A 1 
ATOM 3585 C CG  . ARG A 0 470 . 66.408  9.241   -71.999 1.00 35.11 470 A 1 
ATOM 3586 C CD  . ARG A 0 470 . 66.429  7.718   -71.794 1.00 35.11 470 A 1 
ATOM 3587 N NE  . ARG A 0 470 . 66.151  7.327   -70.399 1.00 35.11 470 A 1 
ATOM 3588 N NH1 . ARG A 0 470 . 67.461  5.430   -70.357 1.00 35.11 470 A 1 
ATOM 3589 N NH2 . ARG A 0 470 . 66.350  6.039   -68.528 1.00 35.11 470 A 1 
ATOM 3590 C CZ  . ARG A 0 470 . 66.654  6.273   -69.773 1.00 35.11 470 A 1 
ATOM 3591 N N   . TRP A 0 471 . 69.119  11.685  -74.873 1.00 29.45 471 A 1 
ATOM 3592 C CA  . TRP A 0 471 . 70.320  11.223  -75.576 1.00 29.45 471 A 1 
ATOM 3593 C C   . TRP A 0 471 . 71.144  10.399  -74.588 1.00 29.45 471 A 1 
ATOM 3594 C CB  . TRP A 0 471 . 71.119  12.389  -76.175 1.00 29.45 471 A 1 
ATOM 3595 O O   . TRP A 0 471 . 71.785  10.941  -73.692 1.00 29.45 471 A 1 
ATOM 3596 C CG  . TRP A 0 471 . 70.805  12.664  -77.612 1.00 29.45 471 A 1 
ATOM 3597 C CD1 . TRP A 0 471 . 69.813  13.463  -78.064 1.00 29.45 471 A 1 
ATOM 3598 C CD2 . TRP A 0 471 . 71.446  12.106  -78.805 1.00 29.45 471 A 1 
ATOM 3599 C CE2 . TRP A 0 471 . 70.787  12.632  -79.957 1.00 29.45 471 A 1 
ATOM 3600 C CE3 . TRP A 0 471 . 72.505  11.198  -79.034 1.00 29.45 471 A 1 
ATOM 3601 N NE1 . TRP A 0 471 . 69.805  13.454  -79.446 1.00 29.45 471 A 1 
ATOM 3602 C CH2 . TRP A 0 471 . 72.219  11.380  -81.455 1.00 29.45 471 A 1 
ATOM 3603 C CZ2 . TRP A 0 471 . 71.159  12.285  -81.265 1.00 29.45 471 A 1 
ATOM 3604 C CZ3 . TRP A 0 471 . 72.887  10.840  -80.342 1.00 29.45 471 A 1 
ATOM 3605 N N   . GLY A 0 472 . 71.067  9.080   -74.729 1.00 37.85 472 A 1 
ATOM 3606 C CA  . GLY A 0 472 . 71.938  8.129   -74.051 1.00 37.85 472 A 1 
ATOM 3607 C C   . GLY A 0 472 . 72.412  7.142   -75.098 1.00 37.85 472 A 1 
ATOM 3608 O O   . GLY A 0 472 . 71.670  6.225   -75.433 1.00 37.85 472 A 1 
ATOM 3609 N N   . GLU A 0 473 . 73.594  7.391   -75.658 1.00 35.00 473 A 1 
ATOM 3610 C CA  . GLU A 0 473 . 74.241  6.445   -76.563 1.00 35.00 473 A 1 
ATOM 3611 C C   . GLU A 0 473 . 74.716  5.222   -75.770 1.00 35.00 473 A 1 
ATOM 3612 C CB  . GLU A 0 473 . 75.350  7.148   -77.361 1.00 35.00 473 A 1 
ATOM 3613 O O   . GLU A 0 473 . 75.025  5.306   -74.576 1.00 35.00 473 A 1 
ATOM 3614 C CG  . GLU A 0 473 . 75.866  6.304   -78.540 1.00 35.00 473 A 1 
ATOM 3615 C CD  . GLU A 0 473 . 76.750  7.104   -79.515 1.00 35.00 473 A 1 
ATOM 3616 O OE1 . GLU A 0 473 . 76.972  6.601   -80.640 1.00 35.00 473 A 1 
ATOM 3617 O OE2 . GLU A 0 473 . 77.182  8.224   -79.153 1.00 35.00 473 A 1 
ATOM 3618 N N   . GLU A 0 474 . 74.661  4.069   -76.422 1.00 34.47 474 A 1 
ATOM 3619 C CA  . GLU A 0 474 . 74.659  2.768   -75.769 1.00 34.47 474 A 1 
ATOM 3620 C C   . GLU A 0 474 . 76.055  2.370   -75.266 1.00 34.47 474 A 1 
ATOM 3621 C CB  . GLU A 0 474 . 74.002  1.764   -76.728 1.00 34.47 474 A 1 
ATOM 3622 O O   . GLU A 0 474 . 77.086  2.651   -75.876 1.00 34.47 474 A 1 
ATOM 3623 C CG  . GLU A 0 474 . 73.377  0.544   -76.037 1.00 34.47 474 A 1 
ATOM 3624 C CD  . GLU A 0 474 . 72.304  -0.132  -76.915 1.00 34.47 474 A 1 
ATOM 3625 O OE1 . GLU A 0 474 . 71.417  -0.786  -76.322 1.00 34.47 474 A 1 
ATOM 3626 O OE2 . GLU A 0 474 . 72.337  0.048   -78.154 1.00 34.47 474 A 1 
ATOM 3627 N N   . ASN A 0 475 . 76.082  1.738   -74.096 1.00 34.29 475 A 1 
ATOM 3628 C CA  . ASN A 0 475 . 77.299  1.298   -73.425 1.00 34.29 475 A 1 
ATOM 3629 C C   . ASN A 0 475 . 77.676  -0.094  -73.930 1.00 34.29 475 A 1 
ATOM 3630 C CB  . ASN A 0 475 . 76.980  1.297   -71.918 1.00 34.29 475 A 1 
ATOM 3631 O O   . ASN A 0 475 . 76.842  -0.989  -73.833 1.00 34.29 475 A 1 
ATOM 3632 C CG  . ASN A 0 475 . 78.088  0.823   -70.993 1.00 34.29 475 A 1 
ATOM 3633 N ND2 . ASN A 0 475 . 77.794  0.757   -69.715 1.00 34.29 475 A 1 
ATOM 3634 O OD1 . ASN A 0 475 . 79.219  0.537   -71.345 1.00 34.29 475 A 1 
ATOM 3635 N N   . ASP A 0 476 . 78.926  -0.314  -74.345 1.00 36.97 476 A 1 
ATOM 3636 C CA  . ASP A 0 476 . 79.448  -1.677  -74.392 1.00 36.97 476 A 1 
ATOM 3637 C C   . ASP A 0 476 . 80.966  -1.783  -74.158 1.00 36.97 476 A 1 
ATOM 3638 C CB  . ASP A 0 476 . 78.992  -2.401  -75.683 1.00 36.97 476 A 1 
ATOM 3639 O O   . ASP A 0 476 . 81.769  -1.111  -74.795 1.00 36.97 476 A 1 
ATOM 3640 C CG  . ASP A 0 476 . 78.090  -3.621  -75.427 1.00 36.97 476 A 1 
ATOM 3641 O OD1 . ASP A 0 476 . 77.985  -4.067  -74.257 1.00 36.97 476 A 1 
ATOM 3642 O OD2 . ASP A 0 476 . 77.635  -4.232  -76.417 1.00 36.97 476 A 1 
ATOM 3643 N N   . GLN A 0 477 . 81.310  -2.666  -73.210 1.00 39.83 477 A 1 
ATOM 3644 C CA  . GLN A 0 477 . 82.397  -3.665  -73.224 1.00 39.83 477 A 1 
ATOM 3645 C C   . GLN A 0 477 . 83.800  -3.317  -73.797 1.00 39.83 477 A 1 
ATOM 3646 C CB  . GLN A 0 477 . 81.845  -4.885  -73.996 1.00 39.83 477 A 1 
ATOM 3647 O O   . GLN A 0 477 . 83.952  -2.790  -74.883 1.00 39.83 477 A 1 
ATOM 3648 C CG  . GLN A 0 477 . 80.666  -5.590  -73.306 1.00 39.83 477 A 1 
ATOM 3649 C CD  . GLN A 0 477 . 80.039  -6.651  -74.211 1.00 39.83 477 A 1 
ATOM 3650 N NE2 . GLN A 0 477 . 78.744  -6.660  -74.397 1.00 39.83 477 A 1 
ATOM 3651 O OE1 . GLN A 0 477 . 80.724  -7.527  -74.716 1.00 39.83 477 A 1 
ATOM 3652 N N   . LYS A 0 478 . 84.943  -3.810  -73.298 1.00 36.96 478 A 1 
ATOM 3653 C CA  . LYS A 0 478 . 85.441  -4.445  -72.058 1.00 36.96 478 A 1 
ATOM 3654 C C   . LYS A 0 478 . 86.897  -4.886  -72.383 1.00 36.96 478 A 1 
ATOM 3655 C CB  . LYS A 0 478 . 84.630  -5.710  -71.670 1.00 36.96 478 A 1 
ATOM 3656 O O   . LYS A 0 478 . 87.112  -5.483  -73.429 1.00 36.96 478 A 1 
ATOM 3657 C CG  . LYS A 0 478 . 84.422  -5.895  -70.156 1.00 36.96 478 A 1 
ATOM 3658 C CD  . LYS A 0 478 . 83.487  -7.095  -69.915 1.00 36.96 478 A 1 
ATOM 3659 C CE  . LYS A 0 478 . 83.394  -7.484  -68.434 1.00 36.96 478 A 1 
ATOM 3660 N NZ  . LYS A 0 478 . 82.683  -8.777  -68.263 1.00 36.96 478 A 1 
ATOM 3661 N N   . TYR A 0 479 . 87.839  -4.718  -71.446 1.00 36.04 479 A 1 
ATOM 3662 C CA  . TYR A 0 479 . 89.195  -5.334  -71.380 1.00 36.04 479 A 1 
ATOM 3663 C C   . TYR A 0 479 . 90.365  -4.869  -72.295 1.00 36.04 479 A 1 
ATOM 3664 C CB  . TYR A 0 479 . 89.100  -6.871  -71.410 1.00 36.04 479 A 1 
ATOM 3665 O O   . TYR A 0 479 . 90.208  -4.600  -73.476 1.00 36.04 479 A 1 
ATOM 3666 C CG  . TYR A 0 479 . 88.278  -7.477  -70.294 1.00 36.04 479 A 1 
ATOM 3667 C CD1 . TYR A 0 479 . 88.720  -7.352  -68.962 1.00 36.04 479 A 1 
ATOM 3668 C CD2 . TYR A 0 479 . 87.108  -8.202  -70.583 1.00 36.04 479 A 1 
ATOM 3669 C CE1 . TYR A 0 479 . 87.975  -7.919  -67.912 1.00 36.04 479 A 1 
ATOM 3670 C CE2 . TYR A 0 479 . 86.373  -8.791  -69.537 1.00 36.04 479 A 1 
ATOM 3671 O OH  . TYR A 0 479 . 86.040  -9.152  -67.194 1.00 36.04 479 A 1 
ATOM 3672 C CZ  . TYR A 0 479 . 86.792  -8.632  -68.200 1.00 36.04 479 A 1 
ATOM 3673 N N   . GLY A 0 480 . 91.585  -4.903  -71.711 1.00 35.56 480 A 1 
ATOM 3674 C CA  . GLY A 0 480 . 92.906  -4.757  -72.371 1.00 35.56 480 A 1 
ATOM 3675 C C   . GLY A 0 480 . 93.598  -3.402  -72.116 1.00 35.56 480 A 1 
ATOM 3676 O O   . GLY A 0 480 . 93.407  -2.473  -72.882 1.00 35.56 480 A 1 
ATOM 3677 N N   . SER A 0 481 . 94.250  -3.138  -70.975 1.00 36.21 481 A 1 
ATOM 3678 C CA  . SER A 0 481 . 95.552  -3.648  -70.476 1.00 36.21 481 A 1 
ATOM 3679 C C   . SER A 0 481 . 96.807  -3.121  -71.203 1.00 36.21 481 A 1 
ATOM 3680 C CB  . SER A 0 481 . 95.633  -5.170  -70.333 1.00 36.21 481 A 1 
ATOM 3681 O O   . SER A 0 481 . 97.045  -3.457  -72.354 1.00 36.21 481 A 1 
ATOM 3682 O OG  . SER A 0 481 . 96.771  -5.511  -69.554 1.00 36.21 481 A 1 
ATOM 3683 N N   . HIS A 0 482 . 97.645  -2.412  -70.431 1.00 34.94 482 A 1 
ATOM 3684 C CA  . HIS A 0 482 . 99.077  -2.124  -70.627 1.00 34.94 482 A 1 
ATOM 3685 C C   . HIS A 0 482 . 99.563  -1.364  -71.875 1.00 34.94 482 A 1 
ATOM 3686 C CB  . HIS A 0 482 . 99.911  -3.399  -70.425 1.00 34.94 482 A 1 
ATOM 3687 O O   . HIS A 0 482 . 99.731  -1.937  -72.940 1.00 34.94 482 A 1 
ATOM 3688 C CG  . HIS A 0 482 . 100.087 -3.741  -68.973 1.00 34.94 482 A 1 
ATOM 3689 C CD2 . HIS A 0 482 . 101.195 -3.485  -68.212 1.00 34.94 482 A 1 
ATOM 3690 N ND1 . HIS A 0 482 . 99.145  -4.310  -68.151 1.00 34.94 482 A 1 
ATOM 3691 C CE1 . HIS A 0 482 . 99.673  -4.394  -66.918 1.00 34.94 482 A 1 
ATOM 3692 N NE2 . HIS A 0 482 . 100.920 -3.897  -66.906 1.00 34.94 482 A 1 
ATOM 3693 N N   . GLY A 0 483 . 100.051 -0.146  -71.609 1.00 36.34 483 A 1 
ATOM 3694 C CA  . GLY A 0 483 . 101.394 0.302   -72.007 1.00 36.34 483 A 1 
ATOM 3695 C C   . GLY A 0 483 . 101.641 0.678   -73.481 1.00 36.34 483 A 1 
ATOM 3696 O O   . GLY A 0 483 . 100.993 0.199   -74.398 1.00 36.34 483 A 1 
ATOM 3697 N N   . HIS A 0 484 . 102.602 1.548   -73.785 1.00 29.62 484 A 1 
ATOM 3698 C CA  . HIS A 0 484 . 103.593 2.179   -72.911 1.00 29.62 484 A 1 
ATOM 3699 C C   . HIS A 0 484 . 103.423 3.722   -72.894 1.00 29.62 484 A 1 
ATOM 3700 C CB  . HIS A 0 484 . 104.979 1.585   -73.206 1.00 29.62 484 A 1 
ATOM 3701 O O   . HIS A 0 484 . 102.499 4.192   -72.247 1.00 29.62 484 A 1 
ATOM 3702 C CG  . HIS A 0 484 . 105.101 0.121   -72.838 1.00 29.62 484 A 1 
ATOM 3703 C CD2 . HIS A 0 484 . 104.791 -0.975  -73.608 1.00 29.62 484 A 1 
ATOM 3704 N ND1 . HIS A 0 484 . 105.568 -0.361  -71.636 1.00 29.62 484 A 1 
ATOM 3705 C CE1 . HIS A 0 484 . 105.554 -1.704  -71.686 1.00 29.62 484 A 1 
ATOM 3706 N NE2 . HIS A 0 484 . 105.096 -2.122  -72.870 1.00 29.62 484 A 1 
ATOM 3707 N N   . GLY A 0 485 . 104.209 4.602   -73.524 1.00 40.68 485 A 1 
ATOM 3708 C CA  . GLY A 0 485 . 105.100 4.394   -74.663 1.00 40.68 485 A 1 
ATOM 3709 C C   . GLY A 0 485 . 104.414 3.734   -75.869 1.00 40.68 485 A 1 
ATOM 3710 O O   . GLY A 0 485 . 103.226 3.434   -75.856 1.00 40.68 485 A 1 
ATOM 3711 N N   . TYR A 0 486 . 105.207 3.497   -76.909 1.00 34.69 486 A 1 
ATOM 3712 C CA  . TYR A 0 486 . 105.208 2.285   -77.749 1.00 34.69 486 A 1 
ATOM 3713 C C   . TYR A 0 486 . 104.141 1.233   -77.339 1.00 34.69 486 A 1 
ATOM 3714 C CB  . TYR A 0 486 . 106.648 1.691   -77.659 1.00 34.69 486 A 1 
ATOM 3715 O O   . TYR A 0 486 . 104.296 0.618   -76.298 1.00 34.69 486 A 1 
ATOM 3716 C CG  . TYR A 0 486 . 107.602 2.373   -76.667 1.00 34.69 486 A 1 
ATOM 3717 C CD1 . TYR A 0 486 . 108.225 3.589   -77.024 1.00 34.69 486 A 1 
ATOM 3718 C CD2 . TYR A 0 486 . 107.777 1.863   -75.364 1.00 34.69 486 A 1 
ATOM 3719 C CE1 . TYR A 0 486 . 108.985 4.305   -76.078 1.00 34.69 486 A 1 
ATOM 3720 C CE2 . TYR A 0 486 . 108.550 2.570   -74.418 1.00 34.69 486 A 1 
ATOM 3721 O OH  . TYR A 0 486 . 109.884 4.502   -73.871 1.00 34.69 486 A 1 
ATOM 3722 C CZ  . TYR A 0 486 . 109.151 3.799   -74.773 1.00 34.69 486 A 1 
ATOM 3723 N N   . GLY A 0 487 . 103.043 0.961   -78.049 1.00 34.32 487 A 1 
ATOM 3724 C CA  . GLY A 0 487 . 102.680 1.279   -79.431 1.00 34.32 487 A 1 
ATOM 3725 C C   . GLY A 0 487 . 102.555 -0.011  -80.261 1.00 34.32 487 A 1 
ATOM 3726 O O   . GLY A 0 487 . 103.531 -0.750  -80.362 1.00 34.32 487 A 1 
ATOM 3727 N N   . LYS A 0 488 . 101.393 -0.208  -80.915 1.00 36.58 488 A 1 
ATOM 3728 C CA  . LYS A 0 488 . 100.894 -1.446  -81.583 1.00 36.58 488 A 1 
ATOM 3729 C C   . LYS A 0 488 . 100.411 -2.546  -80.607 1.00 36.58 488 A 1 
ATOM 3730 C CB  . LYS A 0 488 . 101.925 -2.061  -82.553 1.00 36.58 488 A 1 
ATOM 3731 O O   . LYS A 0 488 . 101.066 -2.780  -79.607 1.00 36.58 488 A 1 
ATOM 3732 C CG  . LYS A 0 488 . 102.565 -1.098  -83.565 1.00 36.58 488 A 1 
ATOM 3733 C CD  . LYS A 0 488 . 103.478 -1.892  -84.509 1.00 36.58 488 A 1 
ATOM 3734 C CE  . LYS A 0 488 . 104.084 -0.975  -85.575 1.00 36.58 488 A 1 
ATOM 3735 N NZ  . LYS A 0 488 . 104.761 -1.763  -86.634 1.00 36.58 488 A 1 
ATOM 3736 N N   . GLY A 0 489 . 99.328  -3.296  -80.858 1.00 42.58 489 A 1 
ATOM 3737 C CA  . GLY A 0 489 . 98.266  -3.150  -81.870 1.00 42.58 489 A 1 
ATOM 3738 C C   . GLY A 0 489 . 97.703  -4.481  -82.412 1.00 42.58 489 A 1 
ATOM 3739 O O   . GLY A 0 489 . 98.480  -5.315  -82.863 1.00 42.58 489 A 1 
ATOM 3740 N N   . GLY A 0 490 . 96.367  -4.602  -82.494 1.00 40.81 490 A 1 
ATOM 3741 C CA  . GLY A 0 490 . 95.650  -5.500  -83.425 1.00 40.81 490 A 1 
ATOM 3742 C C   . GLY A 0 490 . 94.957  -6.759  -82.861 1.00 40.81 490 A 1 
ATOM 3743 O O   . GLY A 0 490 . 95.404  -7.301  -81.861 1.00 40.81 490 A 1 
ATOM 3744 N N   . TYR A 0 491 . 93.912  -7.201  -83.598 1.00 36.07 491 A 1 
ATOM 3745 C CA  . TYR A 0 491 . 93.257  -8.540  -83.681 1.00 36.07 491 A 1 
ATOM 3746 C C   . TYR A 0 491 . 92.731  -9.214  -82.378 1.00 36.07 491 A 1 
ATOM 3747 C CB  . TYR A 0 491 . 94.144  -9.479  -84.534 1.00 36.07 491 A 1 
ATOM 3748 O O   . TYR A 0 491 . 93.409  -9.248  -81.366 1.00 36.07 491 A 1 
ATOM 3749 C CG  . TYR A 0 491 . 95.611  -9.537  -84.128 1.00 36.07 491 A 1 
ATOM 3750 C CD1 . TYR A 0 491 . 96.565  -8.712  -84.766 1.00 36.07 491 A 1 
ATOM 3751 C CD2 . TYR A 0 491 . 96.004  -10.344 -83.044 1.00 36.07 491 A 1 
ATOM 3752 C CE1 . TYR A 0 491 . 97.886  -8.650  -84.278 1.00 36.07 491 A 1 
ATOM 3753 C CE2 . TYR A 0 491 . 97.327  -10.299 -82.566 1.00 36.07 491 A 1 
ATOM 3754 O OH  . TYR A 0 491 . 99.531  -9.357  -82.682 1.00 36.07 491 A 1 
ATOM 3755 C CZ  . TYR A 0 491 . 98.265  -9.434  -83.169 1.00 36.07 491 A 1 
ATOM 3756 N N   . GLY A 0 492 . 91.542  -9.839  -82.289 1.00 37.85 492 A 1 
ATOM 3757 C CA  . GLY A 0 492 . 90.472  -10.156 -83.256 1.00 37.85 492 A 1 
ATOM 3758 C C   . GLY A 0 492 . 90.195  -11.675 -83.346 1.00 37.85 492 A 1 
ATOM 3759 O O   . GLY A 0 492 . 91.056  -12.386 -83.852 1.00 37.85 492 A 1 
ATOM 3760 N N   . GLY A 0 493 . 89.022  -12.191 -82.915 1.00 36.29 493 A 1 
ATOM 3761 C CA  . GLY A 0 493 . 88.694  -13.631 -83.083 1.00 36.29 493 A 1 
ATOM 3762 C C   . GLY A 0 493 . 87.552  -14.272 -82.252 1.00 36.29 493 A 1 
ATOM 3763 O O   . GLY A 0 493 . 87.812  -14.838 -81.203 1.00 36.29 493 A 1 
ATOM 3764 N N   . HIS A 0 494 . 86.324  -14.233 -82.788 1.00 34.30 494 A 1 
ATOM 3765 C CA  . HIS A 0 494 . 85.212  -15.223 -82.796 1.00 34.30 494 A 1 
ATOM 3766 C C   . HIS A 0 494 . 85.051  -16.402 -81.789 1.00 34.30 494 A 1 
ATOM 3767 C CB  . HIS A 0 494 . 85.208  -15.854 -84.201 1.00 34.30 494 A 1 
ATOM 3768 O O   . HIS A 0 494 . 85.937  -17.237 -81.643 1.00 34.30 494 A 1 
ATOM 3769 C CG  . HIS A 0 494 . 84.983  -14.858 -85.306 1.00 34.30 494 A 1 
ATOM 3770 C CD2 . HIS A 0 494 . 83.782  -14.567 -85.894 1.00 34.30 494 A 1 
ATOM 3771 N ND1 . HIS A 0 494 . 85.933  -14.056 -85.900 1.00 34.30 494 A 1 
ATOM 3772 C CE1 . HIS A 0 494 . 85.312  -13.289 -86.813 1.00 34.30 494 A 1 
ATOM 3773 N NE2 . HIS A 0 494 . 84.004  -13.571 -86.845 1.00 34.30 494 A 1 
ATOM 3774 N N   . SER A 0 495 . 83.768  -16.629 -81.419 1.00 31.62 495 A 1 
ATOM 3775 C CA  . SER A 0 495 . 83.136  -17.883 -80.912 1.00 31.62 495 A 1 
ATOM 3776 C C   . SER A 0 495 . 83.546  -18.313 -79.484 1.00 31.62 495 A 1 
ATOM 3777 C CB  . SER A 0 495 . 83.314  -19.002 -81.952 1.00 31.62 495 A 1 
ATOM 3778 O O   . SER A 0 495 . 84.676  -18.085 -79.084 1.00 31.62 495 A 1 
ATOM 3779 O OG  . SER A 0 495 . 82.089  -19.669 -82.190 1.00 31.62 495 A 1 
ATOM 3780 N N   . TYR A 0 496 . 82.719  -18.924 -78.620 1.00 32.27 496 A 1 
ATOM 3781 C CA  . TYR A 0 496 . 81.511  -19.758 -78.782 1.00 32.27 496 A 1 
ATOM 3782 C C   . TYR A 0 496 . 80.686  -19.818 -77.463 1.00 32.27 496 A 1 
ATOM 3783 C CB  . TYR A 0 496 . 81.978  -21.205 -79.097 1.00 32.27 496 A 1 
ATOM 3784 O O   . TYR A 0 496 . 81.243  -19.676 -76.380 1.00 32.27 496 A 1 
ATOM 3785 C CG  . TYR A 0 496 . 83.222  -21.636 -78.323 1.00 32.27 496 A 1 
ATOM 3786 C CD1 . TYR A 0 496 . 84.491  -21.482 -78.918 1.00 32.27 496 A 1 
ATOM 3787 C CD2 . TYR A 0 496 . 83.134  -22.030 -76.972 1.00 32.27 496 A 1 
ATOM 3788 C CE1 . TYR A 0 496 . 85.661  -21.645 -78.155 1.00 32.27 496 A 1 
ATOM 3789 C CE2 . TYR A 0 496 . 84.303  -22.198 -76.204 1.00 32.27 496 A 1 
ATOM 3790 O OH  . TYR A 0 496 . 86.699  -22.081 -76.042 1.00 32.27 496 A 1 
ATOM 3791 C CZ  . TYR A 0 496 . 85.569  -21.981 -76.791 1.00 32.27 496 A 1 
ATOM 3792 N N   . GLY A 0 497 . 79.396  -20.182 -77.542 1.00 35.48 497 A 1 
ATOM 3793 C CA  . GLY A 0 497 . 78.744  -21.056 -76.542 1.00 35.48 497 A 1 
ATOM 3794 C C   . GLY A 0 497 . 78.032  -20.464 -75.305 1.00 35.48 497 A 1 
ATOM 3795 O O   . GLY A 0 497 . 78.635  -20.324 -74.251 1.00 35.48 497 A 1 
ATOM 3796 N N   . THR A 0 498 . 76.695  -20.372 -75.397 1.00 34.58 498 A 1 
ATOM 3797 C CA  . THR A 0 498 . 75.680  -20.722 -74.358 1.00 34.58 498 A 1 
ATOM 3798 C C   . THR A 0 498 . 75.867  -20.306 -72.886 1.00 34.58 498 A 1 
ATOM 3799 C CB  . THR A 0 498 . 75.411  -22.248 -74.331 1.00 34.58 498 A 1 
ATOM 3800 O O   . THR A 0 498 . 76.711  -20.869 -72.190 1.00 34.58 498 A 1 
ATOM 3801 C CG2 . THR A 0 498 . 74.289  -22.674 -75.266 1.00 34.58 498 A 1 
ATOM 3802 O OG1 . THR A 0 498 . 76.563  -22.994 -74.658 1.00 34.58 498 A 1 
ATOM 3803 N N   . ARG A 0 499 . 74.857  -19.605 -72.334 1.00 38.50 499 A 1 
ATOM 3804 C CA  . ARG A 0 499 . 73.803  -20.183 -71.449 1.00 38.50 499 A 1 
ATOM 3805 C C   . ARG A 0 499 . 72.734  -19.138 -71.056 1.00 38.50 499 A 1 
ATOM 3806 C CB  . ARG A 0 499 . 74.415  -20.770 -70.156 1.00 38.50 499 A 1 
ATOM 3807 O O   . ARG A 0 499 . 73.111  -18.022 -70.746 1.00 38.50 499 A 1 
ATOM 3808 C CG  . ARG A 0 499 . 74.680  -22.281 -70.288 1.00 38.50 499 A 1 
ATOM 3809 C CD  . ARG A 0 499 . 75.389  -22.856 -69.058 1.00 38.50 499 A 1 
ATOM 3810 N NE  . ARG A 0 499 . 76.277  -23.970 -69.445 1.00 38.50 499 A 1 
ATOM 3811 N NH1 . ARG A 0 499 . 76.443  -25.005 -67.402 1.00 38.50 499 A 1 
ATOM 3812 N NH2 . ARG A 0 499 . 77.641  -25.760 -69.128 1.00 38.50 499 A 1 
ATOM 3813 C CZ  . ARG A 0 499 . 76.778  -24.904 -68.658 1.00 38.50 499 A 1 
ATOM 3814 N N   . TYR A 0 500 . 71.460  -19.567 -71.077 1.00 35.36 500 A 1 
ATOM 3815 C CA  . TYR A 0 500 . 70.241  -19.110 -70.353 1.00 35.36 500 A 1 
ATOM 3816 C C   . TYR A 0 500 . 70.217  -17.686 -69.749 1.00 35.36 500 A 1 
ATOM 3817 C CB  . TYR A 0 500 . 69.997  -20.126 -69.220 1.00 35.36 500 A 1 
ATOM 3818 O O   . TYR A 0 500 . 71.109  -17.338 -68.990 1.00 35.36 500 A 1 
ATOM 3819 C CG  . TYR A 0 500 . 69.997  -21.582 -69.663 1.00 35.36 500 A 1 
ATOM 3820 C CD1 . TYR A 0 500 . 68.851  -22.121 -70.275 1.00 35.36 500 A 1 
ATOM 3821 C CD2 . TYR A 0 500 . 71.136  -22.391 -69.476 1.00 35.36 500 A 1 
ATOM 3822 C CE1 . TYR A 0 500 . 68.849  -23.457 -70.717 1.00 35.36 500 A 1 
ATOM 3823 C CE2 . TYR A 0 500 . 71.143  -23.728 -69.927 1.00 35.36 500 A 1 
ATOM 3824 O OH  . TYR A 0 500 . 69.983  -25.548 -70.985 1.00 35.36 500 A 1 
ATOM 3825 C CZ  . TYR A 0 500 . 69.993  -24.261 -70.551 1.00 35.36 500 A 1 
ATOM 3826 N N   . GLY A 0 501 . 69.188  -16.845 -69.899 1.00 31.85 501 A 1 
ATOM 3827 C CA  . GLY A 0 501 . 67.792  -16.942 -70.377 1.00 31.85 501 A 1 
ATOM 3828 C C   . GLY A 0 501 . 67.048  -15.702 -69.805 1.00 31.85 501 A 1 
ATOM 3829 O O   . GLY A 0 501 . 67.620  -15.020 -68.961 1.00 31.85 501 A 1 
ATOM 3830 N N   . ALA A 0 502 . 65.835  -15.300 -70.181 1.00 33.25 502 A 1 
ATOM 3831 C CA  . ALA A 0 502 . 64.871  -15.831 -71.134 1.00 33.25 502 A 1 
ATOM 3832 C C   . ALA A 0 502 . 64.099  -14.661 -71.798 1.00 33.25 502 A 1 
ATOM 3833 C CB  . ALA A 0 502 . 63.911  -16.758 -70.373 1.00 33.25 502 A 1 
ATOM 3834 O O   . ALA A 0 502 . 63.994  -13.577 -71.234 1.00 33.25 502 A 1 
ATOM 3835 N N   . GLU A 0 503 . 63.625  -14.904 -73.019 1.00 27.91 503 A 1 
ATOM 3836 C CA  . GLU A 0 503 . 62.246  -14.667 -73.483 1.00 27.91 503 A 1 
ATOM 3837 C C   . GLU A 0 503 . 61.424  -13.547 -72.809 1.00 27.91 503 A 1 
ATOM 3838 C CB  . GLU A 0 503 . 61.489  -16.009 -73.336 1.00 27.91 503 A 1 
ATOM 3839 O O   . GLU A 0 503 . 60.976  -13.703 -71.677 1.00 27.91 503 A 1 
ATOM 3840 C CG  . GLU A 0 503 . 62.119  -17.151 -74.167 1.00 27.91 503 A 1 
ATOM 3841 C CD  . GLU A 0 503 . 61.788  -18.574 -73.685 1.00 27.91 503 A 1 
ATOM 3842 O OE1 . GLU A 0 503 . 61.966  -19.494 -74.515 1.00 27.91 503 A 1 
ATOM 3843 O OE2 . GLU A 0 503 . 61.483  -18.761 -72.487 1.00 27.91 503 A 1 
ATOM 3844 N N   . HIS A 0 504 . 61.071  -12.506 -73.578 1.00 32.17 504 A 1 
ATOM 3845 C CA  . HIS A 0 504 . 59.656  -12.223 -73.867 1.00 32.17 504 A 1 
ATOM 3846 C C   . HIS A 0 504 . 59.467  -11.201 -75.007 1.00 32.17 504 A 1 
ATOM 3847 C CB  . HIS A 0 504 . 58.861  -11.792 -72.612 1.00 32.17 504 A 1 
ATOM 3848 O O   . HIS A 0 504 . 59.612  -9.996  -74.814 1.00 32.17 504 A 1 
ATOM 3849 C CG  . HIS A 0 504 . 57.838  -12.833 -72.223 1.00 32.17 504 A 1 
ATOM 3850 C CD2 . HIS A 0 504 . 57.918  -13.738 -71.198 1.00 32.17 504 A 1 
ATOM 3851 N ND1 . HIS A 0 504 . 56.661  -13.085 -72.889 1.00 32.17 504 A 1 
ATOM 3852 C CE1 . HIS A 0 504 . 56.031  -14.091 -72.261 1.00 32.17 504 A 1 
ATOM 3853 N NE2 . HIS A 0 504 . 56.759  -14.526 -71.225 1.00 32.17 504 A 1 
ATOM 3854 N N   . ASP A 0 505 . 59.015  -11.679 -76.170 1.00 41.46 505 A 1 
ATOM 3855 C CA  . ASP A 0 505 . 58.083  -10.905 -77.000 1.00 41.46 505 A 1 
ATOM 3856 C C   . ASP A 0 505 . 56.730  -10.901 -76.263 1.00 41.46 505 A 1 
ATOM 3857 C CB  . ASP A 0 505 . 57.916  -11.545 -78.400 1.00 41.46 505 A 1 
ATOM 3858 O O   . ASP A 0 505 . 55.952  -11.851 -76.377 1.00 41.46 505 A 1 
ATOM 3859 C CG  . ASP A 0 505 . 58.839  -10.990 -79.488 1.00 41.46 505 A 1 
ATOM 3860 O OD1 . ASP A 0 505 . 59.019  -9.753  -79.523 1.00 41.46 505 A 1 
ATOM 3861 O OD2 . ASP A 0 505 . 59.291  -11.806 -80.323 1.00 41.46 505 A 1 
ATOM 3862 N N   . ALA A 0 506 . 56.458  -9.888  -75.437 1.00 27.37 506 A 1 
ATOM 3863 C CA  . ALA A 0 506 . 55.129  -9.636  -74.871 1.00 27.37 506 A 1 
ATOM 3864 C C   . ALA A 0 506 . 55.005  -8.233  -74.259 1.00 27.37 506 A 1 
ATOM 3865 C CB  . ALA A 0 506 . 54.792  -10.669 -73.782 1.00 27.37 506 A 1 
ATOM 3866 O O   . ALA A 0 506 . 55.999  -7.606  -73.916 1.00 27.37 506 A 1 
ATOM 3867 N N   . ALA A 0 507 . 53.744  -7.810  -74.097 1.00 28.26 507 A 1 
ATOM 3868 C CA  . ALA A 0 507 . 53.216  -6.943  -73.035 1.00 28.26 507 A 1 
ATOM 3869 C C   . ALA A 0 507 . 54.243  -6.077  -72.270 1.00 28.26 507 A 1 
ATOM 3870 C CB  . ALA A 0 507 . 52.454  -7.862  -72.068 1.00 28.26 507 A 1 
ATOM 3871 O O   . ALA A 0 507 . 54.982  -6.564  -71.425 1.00 28.26 507 A 1 
ATOM 3872 N N   . SER A 0 508 . 54.225  -4.761  -72.446 1.00 32.08 508 A 1 
ATOM 3873 C CA  . SER A 0 508 . 53.102  -3.933  -71.976 1.00 32.08 508 A 1 
ATOM 3874 C C   . SER A 0 508 . 52.636  -2.944  -73.066 1.00 32.08 508 A 1 
ATOM 3875 C CB  . SER A 0 508 . 53.535  -3.211  -70.675 1.00 32.08 508 A 1 
ATOM 3876 O O   . SER A 0 508 . 53.444  -2.275  -73.691 1.00 32.08 508 A 1 
ATOM 3877 O OG  . SER A 0 508 . 54.901  -3.409  -70.336 1.00 32.08 508 A 1 
ATOM 3878 N N   . ARG A 0 509 . 51.342  -2.750  -73.373 1.00 30.07 509 A 1 
ATOM 3879 C CA  . ARG A 0 509 . 50.175  -2.738  -72.467 1.00 30.07 509 A 1 
ATOM 3880 C C   . ARG A 0 509 . 50.524  -2.153  -71.097 1.00 30.07 509 A 1 
ATOM 3881 C CB  . ARG A 0 509 . 49.376  -4.061  -72.424 1.00 30.07 509 A 1 
ATOM 3882 O O   . ARG A 0 509 . 50.395  -2.812  -70.079 1.00 30.07 509 A 1 
ATOM 3883 C CG  . ARG A 0 509 . 48.302  -4.134  -73.526 1.00 30.07 509 A 1 
ATOM 3884 C CD  . ARG A 0 509 . 47.300  -5.258  -73.219 1.00 30.07 509 A 1 
ATOM 3885 N NE  . ARG A 0 509 . 46.244  -5.372  -74.247 1.00 30.07 509 A 1 
ATOM 3886 N NH1 . ARG A 0 509 . 45.063  -7.072  -73.247 1.00 30.07 509 A 1 
ATOM 3887 N NH2 . ARG A 0 509 . 44.365  -6.254  -75.199 1.00 30.07 509 A 1 
ATOM 3888 C CZ  . ARG A 0 509 . 45.234  -6.228  -74.227 1.00 30.07 509 A 1 
ATOM 3889 N N   . ALA A 0 510 . 50.984  -0.908  -71.134 1.00 29.89 510 A 1 
ATOM 3890 C CA  . ALA A 0 510 . 50.840  0.065   -70.061 1.00 29.89 510 A 1 
ATOM 3891 C C   . ALA A 0 510 . 50.163  1.294   -70.714 1.00 29.89 510 A 1 
ATOM 3892 C CB  . ALA A 0 510 . 52.222  0.354   -69.459 1.00 29.89 510 A 1 
ATOM 3893 O O   . ALA A 0 510 . 50.840  2.151   -71.266 1.00 29.89 510 A 1 
ATOM 3894 N N   . ALA A 0 511 . 48.834  1.381   -70.860 1.00 28.99 511 A 1 
ATOM 3895 C CA  . ALA A 0 511 . 47.800  0.827   -69.979 1.00 28.99 511 A 1 
ATOM 3896 C C   . ALA A 0 511 . 48.143  1.108   -68.508 1.00 28.99 511 A 1 
ATOM 3897 C CB  . ALA A 0 511 . 47.462  -0.636  -70.315 1.00 28.99 511 A 1 
ATOM 3898 O O   . ALA A 0 511 . 48.358  0.164   -67.762 1.00 28.99 511 A 1 
ATOM 3899 N N   . ASP A 0 512 . 48.374  2.401   -68.221 1.00 29.47 512 A 1 
ATOM 3900 C CA  . ASP A 0 512 . 48.269  3.067   -66.901 1.00 29.47 512 A 1 
ATOM 3901 C C   . ASP A 0 512 . 48.908  4.475   -66.844 1.00 29.47 512 A 1 
ATOM 3902 C CB  . ASP A 0 512 . 48.681  2.164   -65.717 1.00 29.47 512 A 1 
ATOM 3903 O O   . ASP A 0 512 . 49.119  5.042   -65.777 1.00 29.47 512 A 1 
ATOM 3904 C CG  . ASP A 0 512 . 47.470  1.402   -65.142 1.00 29.47 512 A 1 
ATOM 3905 O OD1 . ASP A 0 512 . 46.396  1.395   -65.791 1.00 29.47 512 A 1 
ATOM 3906 O OD2 . ASP A 0 512 . 47.603  0.906   -64.001 1.00 29.47 512 A 1 
ATOM 3907 N N   . ALA A 0 513 . 49.098  5.148   -67.987 1.00 31.58 513 A 1 
ATOM 3908 C CA  . ALA A 0 513 . 49.279  6.610   -68.026 1.00 31.58 513 A 1 
ATOM 3909 C C   . ALA A 0 513 . 47.956  7.385   -67.767 1.00 31.58 513 A 1 
ATOM 3910 C CB  . ALA A 0 513 . 49.968  6.990   -69.345 1.00 31.58 513 A 1 
ATOM 3911 O O   . ALA A 0 513 . 47.755  8.470   -68.305 1.00 31.58 513 A 1 
ATOM 3912 N N   . ASN A 0 514 . 47.049  6.796   -66.979 1.00 30.86 514 A 1 
ATOM 3913 C CA  . ASN A 0 514 . 45.668  7.217   -66.736 1.00 30.86 514 A 1 
ATOM 3914 C C   . ASN A 0 514 . 45.390  7.255   -65.219 1.00 30.86 514 A 1 
ATOM 3915 C CB  . ASN A 0 514 . 44.701  6.290   -67.526 1.00 30.86 514 A 1 
ATOM 3916 O O   . ASN A 0 514 . 44.493  6.587   -64.717 1.00 30.86 514 A 1 
ATOM 3917 C CG  . ASN A 0 514 . 43.982  6.957   -68.684 1.00 30.86 514 A 1 
ATOM 3918 N ND2 . ASN A 0 514 . 42.939  6.333   -69.178 1.00 30.86 514 A 1 
ATOM 3919 O OD1 . ASN A 0 514 . 44.333  8.009   -69.185 1.00 30.86 514 A 1 
ATOM 3920 N N   . TYR A 0 515 . 46.163  8.049   -64.478 1.00 36.95 515 A 1 
ATOM 3921 C CA  . TYR A 0 515 . 45.845  8.364   -63.085 1.00 36.95 515 A 1 
ATOM 3922 C C   . TYR A 0 515 . 45.714  9.876   -62.922 1.00 36.95 515 A 1 
ATOM 3923 C CB  . TYR A 0 515 . 46.823  7.669   -62.124 1.00 36.95 515 A 1 
ATOM 3924 O O   . TYR A 0 515 . 46.691  10.599  -62.744 1.00 36.95 515 A 1 
ATOM 3925 C CG  . TYR A 0 515 . 46.623  6.158   -62.091 1.00 36.95 515 A 1 
ATOM 3926 C CD1 . TYR A 0 515 . 45.410  5.619   -61.608 1.00 36.95 515 A 1 
ATOM 3927 C CD2 . TYR A 0 515 . 47.607  5.294   -62.609 1.00 36.95 515 A 1 
ATOM 3928 C CE1 . TYR A 0 515 . 45.173  4.230   -61.674 1.00 36.95 515 A 1 
ATOM 3929 C CE2 . TYR A 0 515 . 47.377  3.904   -62.653 1.00 36.95 515 A 1 
ATOM 3930 O OH  . TYR A 0 515 . 45.916  2.031   -62.268 1.00 36.95 515 A 1 
ATOM 3931 C CZ  . TYR A 0 515 . 46.152  3.367   -62.210 1.00 36.95 515 A 1 
ATOM 3932 N N   . GLY A 0 516 . 44.466  10.345  -63.030 1.00 37.92 516 A 1 
ATOM 3933 C CA  . GLY A 0 516 . 44.074  11.640  -62.483 1.00 37.92 516 A 1 
ATOM 3934 C C   . GLY A 0 516 . 44.313  11.648  -60.972 1.00 37.92 516 A 1 
ATOM 3935 O O   . GLY A 0 516 . 44.309  10.589  -60.340 1.00 37.92 516 A 1 
ATOM 3936 N N   . GLY A 0 517 . 44.559  12.833  -60.406 1.00 45.93 517 A 1 
ATOM 3937 C CA  . GLY A 0 517 . 44.875  12.978  -58.983 1.00 45.93 517 A 1 
ATOM 3938 C C   . GLY A 0 517 . 43.814  12.305  -58.116 1.00 45.93 517 A 1 
ATOM 3939 O O   . GLY A 0 517 . 42.638  12.663  -58.201 1.00 45.93 517 A 1 
ATOM 3940 N N   . ARG A 0 518 . 44.230  11.303  -57.335 1.00 53.51 518 A 1 
ATOM 3941 C CA  . ARG A 0 518 . 43.335  10.511  -56.489 1.00 53.51 518 A 1 
ATOM 3942 C C   . ARG A 0 518 . 42.958  11.351  -55.271 1.00 53.51 518 A 1 
ATOM 3943 C CB  . ARG A 0 518 . 43.984  9.172   -56.090 1.00 53.51 518 A 1 
ATOM 3944 O O   . ARG A 0 518 . 43.779  11.540  -54.379 1.00 53.51 518 A 1 
ATOM 3945 C CG  . ARG A 0 518 . 44.321  8.266   -57.289 1.00 53.51 518 A 1 
ATOM 3946 C CD  . ARG A 0 518 . 44.880  6.928   -56.787 1.00 53.51 518 A 1 
ATOM 3947 N NE  . ARG A 0 518 . 45.353  6.061   -57.888 1.00 53.51 518 A 1 
ATOM 3948 N NH1 . ARG A 0 518 . 45.728  4.186   -56.615 1.00 53.51 518 A 1 
ATOM 3949 N NH2 . ARG A 0 518 . 46.153  4.126   -58.801 1.00 53.51 518 A 1 
ATOM 3950 C CZ  . ARG A 0 518 . 45.742  4.802   -57.765 1.00 53.51 518 A 1 
ATOM 3951 N N   . SER A 0 519 . 41.743  11.879  -55.282 1.00 59.92 519 A 1 
ATOM 3952 C CA  . SER A 0 519 . 41.085  12.415  -54.094 1.00 59.92 519 A 1 
ATOM 3953 C C   . SER A 0 519 . 40.174  11.318  -53.558 1.00 59.92 519 A 1 
ATOM 3954 C CB  . SER A 0 519 . 40.306  13.681  -54.455 1.00 59.92 519 A 1 
ATOM 3955 O O   . SER A 0 519 . 39.450  10.693  -54.344 1.00 59.92 519 A 1 
ATOM 3956 O OG  . SER A 0 519 . 39.848  14.376  -53.317 1.00 59.92 519 A 1 
ATOM 3957 N N   . GLY A 0 520 . 40.250  11.052  -52.262 1.00 67.34 520 A 1 
ATOM 3958 C CA  . GLY A 0 520 . 39.393  10.085  -51.596 1.00 67.34 520 A 1 
ATOM 3959 C C   . GLY A 0 520 . 39.072  10.522  -50.177 1.00 67.34 520 A 1 
ATOM 3960 O O   . GLY A 0 520 . 39.768  11.369  -49.610 1.00 67.34 520 A 1 
ATOM 3961 N N   . SER A 0 521 . 37.993  9.966   -49.651 1.00 77.99 521 A 1 
ATOM 3962 C CA  . SER A 0 521 . 37.632  10.046  -48.242 1.00 77.99 521 A 1 
ATOM 3963 C C   . SER A 0 521 . 37.206  8.669   -47.765 1.00 77.99 521 A 1 
ATOM 3964 C CB  . SER A 0 521 . 36.515  11.063  -47.982 1.00 77.99 521 A 1 
ATOM 3965 O O   . SER A 0 521 . 36.521  7.968   -48.517 1.00 77.99 521 A 1 
ATOM 3966 O OG  . SER A 0 521 . 35.352  10.752  -48.738 1.00 77.99 521 A 1 
ATOM 3967 N N   . ASP A 0 522 . 37.600  8.346   -46.548 1.00 78.32 522 A 1 
ATOM 3968 C CA  . ASP A 0 522 . 37.088  7.232   -45.763 1.00 78.32 522 A 1 
ATOM 3969 C C   . ASP A 0 522 . 36.097  7.787   -44.726 1.00 78.32 522 A 1 
ATOM 3970 C CB  . ASP A 0 522 . 38.272  6.478   -45.123 1.00 78.32 522 A 1 
ATOM 3971 O O   . ASP A 0 522 . 36.120  8.989   -44.436 1.00 78.32 522 A 1 
ATOM 3972 C CG  . ASP A 0 522 . 38.080  4.962   -45.174 1.00 78.32 522 A 1 
ATOM 3973 O OD1 . ASP A 0 522 . 36.897  4.556   -45.178 1.00 78.32 522 A 1 
ATOM 3974 O OD2 . ASP A 0 522 . 39.103  4.261   -45.374 1.00 78.32 522 A 1 
ATOM 3975 N N   . TRP A 0 523 . 35.176  6.961   -44.239 1.00 81.13 523 A 1 
ATOM 3976 C CA  . TRP A 0 523 . 34.311  7.327   -43.114 1.00 81.13 523 A 1 
ATOM 3977 C C   . TRP A 0 523 . 33.792  6.072   -42.432 1.00 81.13 523 A 1 
ATOM 3978 C CB  . TRP A 0 523 . 33.125  8.209   -43.538 1.00 81.13 523 A 1 
ATOM 3979 O O   . TRP A 0 523 . 32.979  5.352   -43.017 1.00 81.13 523 A 1 
ATOM 3980 C CG  . TRP A 0 523 . 32.243  8.671   -42.405 1.00 81.13 523 A 1 
ATOM 3981 C CD1 . TRP A 0 523 . 32.585  9.581   -41.463 1.00 81.13 523 A 1 
ATOM 3982 C CD2 . TRP A 0 523 . 30.948  8.146   -41.965 1.00 81.13 523 A 1 
ATOM 3983 C CE2 . TRP A 0 523 . 30.529  8.870   -40.806 1.00 81.13 523 A 1 
ATOM 3984 C CE3 . TRP A 0 523 . 30.113  7.089   -42.389 1.00 81.13 523 A 1 
ATOM 3985 N NE1 . TRP A 0 523 . 31.564  9.737   -40.545 1.00 81.13 523 A 1 
ATOM 3986 C CH2 . TRP A 0 523 . 28.506  7.559   -40.607 1.00 81.13 523 A 1 
ATOM 3987 C CZ2 . TRP A 0 523 . 29.324  8.602   -40.140 1.00 81.13 523 A 1 
ATOM 3988 C CZ3 . TRP A 0 523 . 28.905  6.803   -41.723 1.00 81.13 523 A 1 
ATOM 3989 N N   . ASP A 0 524 . 34.230  5.861   -41.199 1.00 85.59 524 A 1 
ATOM 3990 C CA  . ASP A 0 524 . 33.784  4.772   -40.339 1.00 85.59 524 A 1 
ATOM 3991 C C   . ASP A 0 524 . 33.020  5.357   -39.145 1.00 85.59 524 A 1 
ATOM 3992 C CB  . ASP A 0 524 . 34.984  3.917   -39.880 1.00 85.59 524 A 1 
ATOM 3993 O O   . ASP A 0 524 . 33.384  6.394   -38.591 1.00 85.59 524 A 1 
ATOM 3994 C CG  . ASP A 0 524 . 35.439  2.829   -40.869 1.00 85.59 524 A 1 
ATOM 3995 O OD1 . ASP A 0 524 . 34.614  2.394   -41.706 1.00 85.59 524 A 1 
ATOM 3996 O OD2 . ASP A 0 524 . 36.564  2.305   -40.680 1.00 85.59 524 A 1 
ATOM 3997 N N   . ALA A 0 525 . 31.958  4.679   -38.715 1.00 83.32 525 A 1 
ATOM 3998 C CA  . ALA A 0 525 . 31.221  5.050   -37.512 1.00 83.32 525 A 1 
ATOM 3999 C C   . ALA A 0 525 . 30.711  3.818   -36.767 1.00 83.32 525 A 1 
ATOM 4000 C CB  . ALA A 0 525 . 30.078  6.000   -37.884 1.00 83.32 525 A 1 
ATOM 4001 O O   . ALA A 0 525 . 30.369  2.799   -37.371 1.00 83.32 525 A 1 
ATOM 4002 N N   . TRP A 0 526 . 30.613  3.907   -35.444 1.00 89.04 526 A 1 
ATOM 4003 C CA  . TRP A 0 526 . 29.966  2.883   -34.626 1.00 89.04 526 A 1 
ATOM 4004 C C   . TRP A 0 526 . 29.265  3.494   -33.421 1.00 89.04 526 A 1 
ATOM 4005 C CB  . TRP A 0 526 . 30.972  1.801   -34.200 1.00 89.04 526 A 1 
ATOM 4006 O O   . TRP A 0 526 . 29.644  4.558   -32.934 1.00 89.04 526 A 1 
ATOM 4007 C CG  . TRP A 0 526 . 31.988  2.215   -33.177 1.00 89.04 526 A 1 
ATOM 4008 C CD1 . TRP A 0 526 . 33.141  2.867   -33.443 1.00 89.04 526 A 1 
ATOM 4009 C CD2 . TRP A 0 526 . 31.924  2.100   -31.719 1.00 89.04 526 A 1 
ATOM 4010 C CE2 . TRP A 0 526 . 33.087  2.717   -31.167 1.00 89.04 526 A 1 
ATOM 4011 C CE3 . TRP A 0 526 . 30.980  1.581   -30.804 1.00 89.04 526 A 1 
ATOM 4012 N NE1 . TRP A 0 526 . 33.810  3.130   -32.265 1.00 89.04 526 A 1 
ATOM 4013 C CH2 . TRP A 0 526 . 32.329  2.317   -28.901 1.00 89.04 526 A 1 
ATOM 4014 C CZ2 . TRP A 0 526 . 33.295  2.832   -29.783 1.00 89.04 526 A 1 
ATOM 4015 C CZ3 . TRP A 0 526 . 31.178  1.688   -29.412 1.00 89.04 526 A 1 
ATOM 4016 N N   . GLY A 0 527 . 28.266  2.783   -32.905 1.00 87.45 527 A 1 
ATOM 4017 C CA  . GLY A 0 527 . 27.585  3.195   -31.691 1.00 87.45 527 A 1 
ATOM 4018 C C   . GLY A 0 527 . 26.815  2.087   -30.989 1.00 87.45 527 A 1 
ATOM 4019 O O   . GLY A 0 527 . 26.699  0.952   -31.473 1.00 87.45 527 A 1 
ATOM 4020 N N   . ARG A 0 528 . 26.329  2.434   -29.800 1.00 90.25 528 A 1 
ATOM 4021 C CA  . ARG A 0 528 . 25.594  1.565   -28.888 1.00 90.25 528 A 1 
ATOM 4022 C C   . ARG A 0 528 . 24.607  2.381   -28.058 1.00 90.25 528 A 1 
ATOM 4023 C CB  . ARG A 0 528 . 26.605  0.848   -27.993 1.00 90.25 528 A 1 
ATOM 4024 O O   . ARG A 0 528 . 25.005  3.402   -27.523 1.00 90.25 528 A 1 
ATOM 4025 C CG  . ARG A 0 528 . 25.933  -0.134  -27.033 1.00 90.25 528 A 1 
ATOM 4026 C CD  . ARG A 0 528 . 27.032  -0.909  -26.317 1.00 90.25 528 A 1 
ATOM 4027 N NE  . ARG A 0 528 . 26.463  -2.037  -25.570 1.00 90.25 528 A 1 
ATOM 4028 N NH1 . ARG A 0 528 . 27.382  -1.536  -23.533 1.00 90.25 528 A 1 
ATOM 4029 N NH2 . ARG A 0 528 . 25.931  -3.217  -23.728 1.00 90.25 528 A 1 
ATOM 4030 C CZ  . ARG A 0 528 . 26.613  -2.269  -24.291 1.00 90.25 528 A 1 
ATOM 4031 N N   . ASP A 0 529 . 23.392  1.870   -27.927 1.00 89.33 529 A 1 
ATOM 4032 C CA  . ASP A 0 529 . 22.270  2.420   -27.152 1.00 89.33 529 A 1 
ATOM 4033 C C   . ASP A 0 529 . 21.910  1.384   -26.066 1.00 89.33 529 A 1 
ATOM 4034 C CB  . ASP A 0 529 . 21.140  2.716   -28.162 1.00 89.33 529 A 1 
ATOM 4035 O O   . ASP A 0 529 . 21.890  0.179   -26.340 1.00 89.33 529 A 1 
ATOM 4036 C CG  . ASP A 0 529 . 19.742  3.035   -27.606 1.00 89.33 529 A 1 
ATOM 4037 O OD1 . ASP A 0 529 . 19.465  2.682   -26.435 1.00 89.33 529 A 1 
ATOM 4038 O OD2 . ASP A 0 529 . 18.901  3.463   -28.435 1.00 89.33 529 A 1 
ATOM 4039 N N   . GLN A 0 530 . 21.711  1.823   -24.819 1.00 90.68 530 A 1 
ATOM 4040 C CA  . GLN A 0 530 . 21.558  0.971   -23.628 1.00 90.68 530 A 1 
ATOM 4041 C C   . GLN A 0 530 . 20.352  1.367   -22.751 1.00 90.68 530 A 1 
ATOM 4042 C CB  . GLN A 0 530 . 22.880  0.961   -22.841 1.00 90.68 530 A 1 
ATOM 4043 O O   . GLN A 0 530 . 20.449  1.479   -21.525 1.00 90.68 530 A 1 
ATOM 4044 C CG  . GLN A 0 530 . 23.977  0.029   -23.375 1.00 90.68 530 A 1 
ATOM 4045 C CD  . GLN A 0 530 . 24.329  -1.025  -22.333 1.00 90.68 530 A 1 
ATOM 4046 N NE2 . GLN A 0 530 . 23.465  -1.992  -22.122 1.00 90.68 530 A 1 
ATOM 4047 O OE1 . GLN A 0 530 . 25.394  -1.079  -21.722 1.00 90.68 530 A 1 
ATOM 4048 N N   . ASP A 0 531 . 19.189  1.501   -23.376 1.00 90.12 531 A 1 
ATOM 4049 C CA  . ASP A 0 531 . 17.913  1.818   -22.733 1.00 90.12 531 A 1 
ATOM 4050 C C   . ASP A 0 531 . 17.510  0.828   -21.596 1.00 90.12 531 A 1 
ATOM 4051 C CB  . ASP A 0 531 . 16.873  1.850   -23.875 1.00 90.12 531 A 1 
ATOM 4052 O O   . ASP A 0 531 . 17.430  -0.393  -21.782 1.00 90.12 531 A 1 
ATOM 4053 C CG  . ASP A 0 531 . 15.682  2.784   -23.676 1.00 90.12 531 A 1 
ATOM 4054 O OD1 . ASP A 0 531 . 15.534  3.354   -22.568 1.00 90.12 531 A 1 
ATOM 4055 O OD2 . ASP A 0 531 . 14.774  2.773   -24.544 1.00 90.12 531 A 1 
ATOM 4056 N N   . LEU A 0 532 . 17.178  1.327   -20.395 1.00 93.35 532 A 1 
ATOM 4057 C CA  . LEU A 0 532 . 16.616  0.556   -19.270 1.00 93.35 532 A 1 
ATOM 4058 C C   . LEU A 0 532 . 15.458  1.306   -18.601 1.00 93.35 532 A 1 
ATOM 4059 C CB  . LEU A 0 532 . 17.723  0.219   -18.244 1.00 93.35 532 A 1 
ATOM 4060 O O   . LEU A 0 532 . 15.645  2.334   -17.957 1.00 93.35 532 A 1 
ATOM 4061 C CG  . LEU A 0 532 . 17.238  -0.452  -16.936 1.00 93.35 532 A 1 
ATOM 4062 C CD1 . LEU A 0 532 . 16.670  -1.858  -17.149 1.00 93.35 532 A 1 
ATOM 4063 C CD2 . LEU A 0 532 . 18.381  -0.583  -15.927 1.00 93.35 532 A 1 
ATOM 4064 N N   . SER A 0 533 . 14.262  0.705   -18.583 1.00 95.53 533 A 1 
ATOM 4065 C CA  . SER A 0 533 . 13.116  1.213   -17.816 1.00 95.53 533 A 1 
ATOM 4066 C C   . SER A 0 533 . 12.540  0.177   -16.851 1.00 95.53 533 A 1 
ATOM 4067 C CB  . SER A 0 533 . 12.034  1.772   -18.741 1.00 95.53 533 A 1 
ATOM 4068 O O   . SER A 0 533 . 12.117  -0.915  -17.238 1.00 95.53 533 A 1 
ATOM 4069 O OG  . SER A 0 533 . 11.070  2.471   -17.962 1.00 95.53 533 A 1 
ATOM 4070 N N   . ILE A 0 534 . 12.446  0.545   -15.572 1.00 95.61 534 A 1 
ATOM 4071 C CA  . ILE A 0 534 . 11.806  -0.246  -14.516 1.00 95.61 534 A 1 
ATOM 4072 C C   . ILE A 0 534 . 10.636  0.553   -13.949 1.00 95.61 534 A 1 
ATOM 4073 C CB  . ILE A 0 534 . 12.813  -0.655  -13.415 1.00 95.61 534 A 1 
ATOM 4074 O O   . ILE A 0 534 . 10.790  1.712   -13.578 1.00 95.61 534 A 1 
ATOM 4075 C CG1 . ILE A 0 534 . 14.018  -1.413  -14.023 1.00 95.61 534 A 1 
ATOM 4076 C CG2 . ILE A 0 534 . 12.103  -1.508  -12.340 1.00 95.61 534 A 1 
ATOM 4077 C CD1 . ILE A 0 534 . 15.113  -1.786  -13.016 1.00 95.61 534 A 1 
ATOM 4078 N N   . LYS A 0 535 . 9.465   -0.079  -13.830 1.00 95.94 535 A 1 
ATOM 4079 C CA  . LYS A 0 535 . 8.309   0.473   -13.109 1.00 95.94 535 A 1 
ATOM 4080 C C   . LYS A 0 535 . 7.793   -0.563  -12.126 1.00 95.94 535 A 1 
ATOM 4081 C CB  . LYS A 0 535 . 7.223   0.973   -14.082 1.00 95.94 535 A 1 
ATOM 4082 O O   . LYS A 0 535 . 7.429   -1.667  -12.527 1.00 95.94 535 A 1 
ATOM 4083 C CG  . LYS A 0 535 . 7.789   2.088   -14.975 1.00 95.94 535 A 1 
ATOM 4084 C CD  . LYS A 0 535 . 6.751   2.839   -15.816 1.00 95.94 535 A 1 
ATOM 4085 C CE  . LYS A 0 535 . 7.544   3.891   -16.607 1.00 95.94 535 A 1 
ATOM 4086 N NZ  . LYS A 0 535 . 6.693   4.864   -17.332 1.00 95.94 535 A 1 
ATOM 4087 N N   . GLU A 0 536 . 7.782   -0.215  -10.850 1.00 95.37 536 A 1 
ATOM 4088 C CA  . GLU A 0 536 . 7.300   -1.044  -9.749  1.00 95.37 536 A 1 
ATOM 4089 C C   . GLU A 0 536 . 6.224   -0.286  -8.978  1.00 95.37 536 A 1 
ATOM 4090 C CB  . GLU A 0 536 . 8.466   -1.430  -8.821  1.00 95.37 536 A 1 
ATOM 4091 O O   . GLU A 0 536 . 6.418   0.881   -8.648  1.00 95.37 536 A 1 
ATOM 4092 C CG  . GLU A 0 536 . 9.331   -2.539  -9.434  1.00 95.37 536 A 1 
ATOM 4093 C CD  . GLU A 0 536 . 10.597  -2.847  -8.625  1.00 95.37 536 A 1 
ATOM 4094 O OE1 . GLU A 0 536 . 11.616  -3.247  -9.234  1.00 95.37 536 A 1 
ATOM 4095 O OE2 . GLU A 0 536 . 10.614  -2.695  -7.382  1.00 95.37 536 A 1 
ATOM 4096 N N   . SER A 0 537 . 5.114   -0.948  -8.656  1.00 94.92 537 A 1 
ATOM 4097 C CA  . SER A 0 537 . 4.140   -0.440  -7.693  1.00 94.92 537 A 1 
ATOM 4098 C C   . SER A 0 537 . 3.662   -1.537  -6.749  1.00 94.92 537 A 1 
ATOM 4099 C CB  . SER A 0 537 . 2.968   0.297   -8.358  1.00 94.92 537 A 1 
ATOM 4100 O O   . SER A 0 537 . 3.659   -2.728  -7.079  1.00 94.92 537 A 1 
ATOM 4101 O OG  . SER A 0 537 . 2.073   -0.584  -9.010  1.00 94.92 537 A 1 
ATOM 4102 N N   . TYR A 0 538 . 3.289   -1.119  -5.548  1.00 96.13 538 A 1 
ATOM 4103 C CA  . TYR A 0 538 . 2.669   -1.942  -4.528  1.00 96.13 538 A 1 
ATOM 4104 C C   . TYR A 0 538 . 1.561   -1.123  -3.879  1.00 96.13 538 A 1 
ATOM 4105 C CB  . TYR A 0 538 . 3.718   -2.383  -3.501  1.00 96.13 538 A 1 
ATOM 4106 O O   . TYR A 0 538 . 1.833   -0.049  -3.347  1.00 96.13 538 A 1 
ATOM 4107 C CG  . TYR A 0 538 . 3.129   -3.086  -2.294  1.00 96.13 538 A 1 
ATOM 4108 C CD1 . TYR A 0 538 . 2.686   -2.330  -1.190  1.00 96.13 538 A 1 
ATOM 4109 C CD2 . TYR A 0 538 . 2.975   -4.485  -2.298  1.00 96.13 538 A 1 
ATOM 4110 C CE1 . TYR A 0 538 . 2.084   -2.968  -0.091  1.00 96.13 538 A 1 
ATOM 4111 C CE2 . TYR A 0 538 . 2.398   -5.132  -1.188  1.00 96.13 538 A 1 
ATOM 4112 O OH  . TYR A 0 538 . 1.392   -4.994  0.981   1.00 96.13 538 A 1 
ATOM 4113 C CZ  . TYR A 0 538 . 1.950   -4.373  -0.088  1.00 96.13 538 A 1 
ATOM 4114 N N   . ASP A 0 539 . 0.344   -1.648  -3.888  1.00 94.53 539 A 1 
ATOM 4115 C CA  . ASP A 0 539 . -0.822  -1.007  -3.296  1.00 94.53 539 A 1 
ATOM 4116 C C   . ASP A 0 539 . -1.491  -1.983  -2.333  1.00 94.53 539 A 1 
ATOM 4117 C CB  . ASP A 0 539 . -1.792  -0.530  -4.386  1.00 94.53 539 A 1 
ATOM 4118 O O   . ASP A 0 539 . -1.682  -3.159  -2.644  1.00 94.53 539 A 1 
ATOM 4119 C CG  . ASP A 0 539 . -1.161  0.539   -5.279  1.00 94.53 539 A 1 
ATOM 4120 O OD1 . ASP A 0 539 . -0.910  1.644   -4.748  1.00 94.53 539 A 1 
ATOM 4121 O OD2 . ASP A 0 539 . -0.929  0.250   -6.478  1.00 94.53 539 A 1 
ATOM 4122 N N   . ARG A 0 540 . -1.853  -1.495  -1.150  1.00 95.73 540 A 1 
ATOM 4123 C CA  . ARG A 0 540 . -2.598  -2.249  -0.149  1.00 95.73 540 A 1 
ATOM 4124 C C   . ARG A 0 540 . -3.715  -1.409  0.428   1.00 95.73 540 A 1 
ATOM 4125 C CB  . ARG A 0 540 . -1.647  -2.754  0.934   1.00 95.73 540 A 1 
ATOM 4126 O O   . ARG A 0 540 . -3.452  -0.412  1.100   1.00 95.73 540 A 1 
ATOM 4127 C CG  . ARG A 0 540 . -2.446  -3.415  2.067   1.00 95.73 540 A 1 
ATOM 4128 C CD  . ARG A 0 540 . -1.531  -4.234  2.951   1.00 95.73 540 A 1 
ATOM 4129 N NE  . ARG A 0 540 . -0.617  -3.427  3.778   1.00 95.73 540 A 1 
ATOM 4130 N NH1 . ARG A 0 540 . 0.497   -5.270  4.527   1.00 95.73 540 A 1 
ATOM 4131 N NH2 . ARG A 0 540 . 1.115   -3.234  5.238   1.00 95.73 540 A 1 
ATOM 4132 C CZ  . ARG A 0 540 . 0.323   -3.972  4.518   1.00 95.73 540 A 1 
ATOM 4133 N N   . THR A 0 541 . -4.943  -1.883  0.278   1.00 94.22 541 A 1 
ATOM 4134 C CA  . THR A 0 541 . -6.129  -1.275  0.877   1.00 94.22 541 A 1 
ATOM 4135 C C   . THR A 0 541 . -6.806  -2.270  1.809   1.00 94.22 541 A 1 
ATOM 4136 C CB  . THR A 0 541 . -7.120  -0.794  -0.189  1.00 94.22 541 A 1 
ATOM 4137 O O   . THR A 0 541 . -7.143  -3.386  1.425   1.00 94.22 541 A 1 
ATOM 4138 C CG2 . THR A 0 541 . -8.211  0.088   0.421   1.00 94.22 541 A 1 
ATOM 4139 O OG1 . THR A 0 541 . -6.504  -0.028  -1.197  1.00 94.22 541 A 1 
ATOM 4140 N N   . TRP A 0 542 . -7.068  -1.852  3.044   1.00 92.01 542 A 1 
ATOM 4141 C CA  . TRP A 0 542 . -7.799  -2.649  4.021   1.00 92.01 542 A 1 
ATOM 4142 C C   . TRP A 0 542 . -8.877  -1.790  4.697   1.00 92.01 542 A 1 
ATOM 4143 C CB  . TRP A 0 542 . -6.793  -3.307  4.983   1.00 92.01 542 A 1 
ATOM 4144 O O   . TRP A 0 542 . -8.599  -0.764  5.312   1.00 92.01 542 A 1 
ATOM 4145 C CG  . TRP A 0 542 . -7.355  -4.026  6.173   1.00 92.01 542 A 1 
ATOM 4146 C CD1 . TRP A 0 542 . -8.625  -4.453  6.316   1.00 92.01 542 A 1 
ATOM 4147 C CD2 . TRP A 0 542 . -6.694  -4.375  7.428   1.00 92.01 542 A 1 
ATOM 4148 C CE2 . TRP A 0 542 . -7.697  -4.742  8.370   1.00 92.01 542 A 1 
ATOM 4149 C CE3 . TRP A 0 542 . -5.364  -4.374  7.891   1.00 92.01 542 A 1 
ATOM 4150 N NE1 . TRP A 0 542 . -8.841  -4.834  7.610   1.00 92.01 542 A 1 
ATOM 4151 C CH2 . TRP A 0 542 . -6.083  -4.902  10.165  1.00 92.01 542 A 1 
ATOM 4152 C CZ2 . TRP A 0 542 . -7.419  -4.914  9.735   1.00 92.01 542 A 1 
ATOM 4153 C CZ3 . TRP A 0 542 . -5.057  -4.672  9.233   1.00 92.01 542 A 1 
ATOM 4154 N N   . ALA A 0 543 . -10.135 -2.226  4.608   1.00 92.74 543 A 1 
ATOM 4155 C CA  . ALA A 0 543 . -11.259 -1.636  5.330   1.00 92.74 543 A 1 
ATOM 4156 C C   . ALA A 0 543 . -11.891 -2.631  6.319   1.00 92.74 543 A 1 
ATOM 4157 C CB  . ALA A 0 543 . -12.272 -1.099  4.314   1.00 92.74 543 A 1 
ATOM 4158 O O   . ALA A 0 543 . -12.061 -3.813  6.011   1.00 92.74 543 A 1 
ATOM 4159 N N   . LYS A 0 544 . -12.315 -2.151  7.493   1.00 92.10 544 A 1 
ATOM 4160 C CA  . LYS A 0 544 . -13.256 -2.842  8.392   1.00 92.10 544 A 1 
ATOM 4161 C C   . LYS A 0 544 . -14.405 -1.923  8.770   1.00 92.10 544 A 1 
ATOM 4162 C CB  . LYS A 0 544 . -12.590 -3.397  9.668   1.00 92.10 544 A 1 
ATOM 4163 O O   . LYS A 0 544 . -14.173 -0.765  9.108   1.00 92.10 544 A 1 
ATOM 4164 C CG  . LYS A 0 544 . -11.585 -4.491  9.313   1.00 92.10 544 A 1 
ATOM 4165 C CD  . LYS A 0 544 . -11.044 -5.306  10.498  1.00 92.10 544 A 1 
ATOM 4166 C CE  . LYS A 0 544 . -10.389 -6.599  9.966   1.00 92.10 544 A 1 
ATOM 4167 N NZ  . LYS A 0 544 . -9.436  -7.224  10.917  1.00 92.10 544 A 1 
ATOM 4168 N N   . SER A 0 545 . -15.618 -2.465  8.796   1.00 88.47 545 A 1 
ATOM 4169 C CA  . SER A 0 545 . -16.736 -1.873  9.528   1.00 88.47 545 A 1 
ATOM 4170 C C   . SER A 0 545 . -17.325 -2.882  10.506  1.00 88.47 545 A 1 
ATOM 4171 C CB  . SER A 0 545 . -17.799 -1.246  8.612   1.00 88.47 545 A 1 
ATOM 4172 O O   . SER A 0 545 . -17.415 -4.077  10.215  1.00 88.47 545 A 1 
ATOM 4173 O OG  . SER A 0 545 . -18.735 -2.170  8.088   1.00 88.47 545 A 1 
ATOM 4174 N N   . TYR A 0 546 . -17.722 -2.375  11.662  1.00 83.82 546 A 1 
ATOM 4175 C CA  . TYR A 0 546 . -18.541 -3.049  12.650  1.00 83.82 546 A 1 
ATOM 4176 C C   . TYR A 0 546 . -19.700 -2.112  12.944  1.00 83.82 546 A 1 
ATOM 4177 C CB  . TYR A 0 546 . -17.726 -3.332  13.916  1.00 83.82 546 A 1 
ATOM 4178 O O   . TYR A 0 546 . -19.469 -0.972  13.330  1.00 83.82 546 A 1 
ATOM 4179 C CG  . TYR A 0 546 . -16.541 -4.244  13.687  1.00 83.82 546 A 1 
ATOM 4180 C CD1 . TYR A 0 546 . -16.718 -5.637  13.749  1.00 83.82 546 A 1 
ATOM 4181 C CD2 . TYR A 0 546 . -15.273 -3.702  13.397  1.00 83.82 546 A 1 
ATOM 4182 C CE1 . TYR A 0 546 . -15.628 -6.497  13.528  1.00 83.82 546 A 1 
ATOM 4183 C CE2 . TYR A 0 546 . -14.176 -4.557  13.175  1.00 83.82 546 A 1 
ATOM 4184 O OH  . TYR A 0 546 . -13.304 -6.798  13.037  1.00 83.82 546 A 1 
ATOM 4185 C CZ  . TYR A 0 546 . -14.355 -5.957  13.241  1.00 83.82 546 A 1 
ATOM 4186 N N   . ASP A 0 547 . -20.917 -2.573  12.729  1.00 84.25 547 A 1 
ATOM 4187 C CA  . ASP A 0 547 . -22.138 -1.856  13.058  1.00 84.25 547 A 1 
ATOM 4188 C C   . ASP A 0 547 . -22.936 -2.783  13.999  1.00 84.25 547 A 1 
ATOM 4189 C CB  . ASP A 0 547 . -22.874 -1.452  11.756  1.00 84.25 547 A 1 
ATOM 4190 O O   . ASP A 0 547 . -23.040 -3.986  13.738  1.00 84.25 547 A 1 
ATOM 4191 C CG  . ASP A 0 547 . -21.995 -0.770  10.669  1.00 84.25 547 A 1 
ATOM 4192 O OD1 . ASP A 0 547 . -21.690 0.451   10.762  1.00 84.25 547 A 1 
ATOM 4193 O OD2 . ASP A 0 547 . -21.633 -1.444  9.665   1.00 84.25 547 A 1 
ATOM 4194 N N   . ALA A 0 548 . -23.422 -2.257  15.120  1.00 80.55 548 A 1 
ATOM 4195 C CA  . ALA A 0 548 . -24.240 -2.957  16.105  1.00 80.55 548 A 1 
ATOM 4196 C C   . ALA A 0 548 . -25.399 -2.049  16.534  1.00 80.55 548 A 1 
ATOM 4197 C CB  . ALA A 0 548 . -23.371 -3.384  17.296  1.00 80.55 548 A 1 
ATOM 4198 O O   . ALA A 0 548 . -25.204 -0.854  16.734  1.00 80.55 548 A 1 
ATOM 4199 N N   . GLU A 0 549 . -26.590 -2.618  16.656  1.00 73.97 549 A 1 
ATOM 4200 C CA  . GLU A 0 549 . -27.848 -1.932  16.971  1.00 73.97 549 A 1 
ATOM 4201 C C   . GLU A 0 549 . -28.589 -2.768  18.020  1.00 73.97 549 A 1 
ATOM 4202 C CB  . GLU A 0 549 . -28.722 -1.840  15.703  1.00 73.97 549 A 1 
ATOM 4203 O O   . GLU A 0 549 . -28.591 -3.993  17.906  1.00 73.97 549 A 1 
ATOM 4204 C CG  . GLU A 0 549 . -28.110 -1.048  14.529  1.00 73.97 549 A 1 
ATOM 4205 C CD  . GLU A 0 549 . -28.856 -1.251  13.194  1.00 73.97 549 A 1 
ATOM 4206 O OE1 . GLU A 0 549 . -28.792 -0.345  12.332  1.00 73.97 549 A 1 
ATOM 4207 O OE2 . GLU A 0 549 . -29.397 -2.362  12.961  1.00 73.97 549 A 1 
ATOM 4208 N N   . SER A 0 550 . -29.230 -2.144  19.004  1.00 57.63 550 A 1 
ATOM 4209 C CA  . SER A 0 550 . -29.994 -2.807  20.074  1.00 57.63 550 A 1 
ATOM 4210 C C   . SER A 0 550 . -31.241 -1.973  20.420  1.00 57.63 550 A 1 
ATOM 4211 C CB  . SER A 0 550 . -29.033 -3.061  21.244  1.00 57.63 550 A 1 
ATOM 4212 O O   . SER A 0 550 . -31.693 -1.213  19.567  1.00 57.63 550 A 1 
ATOM 4213 O OG  . SER A 0 550 . -28.508 -1.883  21.809  1.00 57.63 550 A 1 
ATOM 4214 N N   . TYR A 0 551 . -31.855 -2.057  21.603  1.00 46.30 551 A 1 
ATOM 4215 C CA  . TYR A 0 551 . -32.678 -3.173  22.109  1.00 46.30 551 A 1 
ATOM 4216 C C   . TYR A 0 551 . -33.860 -2.559  22.862  1.00 46.30 551 A 1 
ATOM 4217 C CB  . TYR A 0 551 . -31.953 -4.038  23.162  1.00 46.30 551 A 1 
ATOM 4218 O O   . TYR A 0 551 . -33.601 -1.777  23.772  1.00 46.30 551 A 1 
ATOM 4219 C CG  . TYR A 0 551 . -32.894 -4.967  23.917  1.00 46.30 551 A 1 
ATOM 4220 C CD1 . TYR A 0 551 . -33.159 -4.758  25.281  1.00 46.30 551 A 1 
ATOM 4221 C CD2 . TYR A 0 551 . -33.605 -5.955  23.219  1.00 46.30 551 A 1 
ATOM 4222 C CE1 . TYR A 0 551 . -34.103 -5.558  25.948  1.00 46.30 551 A 1 
ATOM 4223 C CE2 . TYR A 0 551 . -34.594 -6.723  23.863  1.00 46.30 551 A 1 
ATOM 4224 O OH  . TYR A 0 551 . -35.686 -7.337  25.923  1.00 46.30 551 A 1 
ATOM 4225 C CZ  . TYR A 0 551 . -34.817 -6.546  25.241  1.00 46.30 551 A 1 
ATOM 4226 N N   . ASP A 0 552 . -35.106 -2.975  22.614  1.00 73.83 552 A 1 
ATOM 4227 C CA  . ASP A 0 552 . -36.269 -2.401  23.312  1.00 73.83 552 A 1 
ATOM 4228 C C   . ASP A 0 552 . -37.002 -3.407  24.207  1.00 73.83 552 A 1 
ATOM 4229 C CB  . ASP A 0 552 . -37.264 -1.788  22.322  1.00 73.83 552 A 1 
ATOM 4230 O O   . ASP A 0 552 . -37.281 -4.544  23.809  1.00 73.83 552 A 1 
ATOM 4231 C CG  . ASP A 0 552 . -36.705 -0.652  21.467  1.00 73.83 552 A 1 
ATOM 4232 O OD1 . ASP A 0 552 . -35.808 0.069   21.945  1.00 73.83 552 A 1 
ATOM 4233 O OD2 . ASP A 0 552 . -37.239 -0.516  20.341  1.00 73.83 552 A 1 
ATOM 4234 N N   . GLU A 0 553 . -37.409 -2.955  25.394  1.00 71.47 553 A 1 
ATOM 4235 C CA  . GLU A 0 553 . -38.214 -3.701  26.361  1.00 71.47 553 A 1 
ATOM 4236 C C   . GLU A 0 553 . -39.127 -2.788  27.176  1.00 71.47 553 A 1 
ATOM 4237 C CB  . GLU A 0 553 . -37.281 -4.483  27.284  1.00 71.47 553 A 1 
ATOM 4238 O O   . GLU A 0 553 . -38.728 -1.706  27.592  1.00 71.47 553 A 1 
ATOM 4239 C CG  . GLU A 0 553 . -37.998 -5.257  28.403  1.00 71.47 553 A 1 
ATOM 4240 C CD  . GLU A 0 553 . -37.108 -6.333  29.032  1.00 71.47 553 A 1 
ATOM 4241 O OE1 . GLU A 0 553 . -37.562 -7.053  29.955  1.00 71.47 553 A 1 
ATOM 4242 O OE2 . GLU A 0 553 . -36.029 -6.661  28.477  1.00 71.47 553 A 1 
ATOM 4243 N N   . TRP A 0 554 . -40.355 -3.230  27.442  1.00 82.82 554 A 1 
ATOM 4244 C CA  . TRP A 0 554 . -41.305 -2.461  28.244  1.00 82.82 554 A 1 
ATOM 4245 C C   . TRP A 0 554 . -42.388 -3.339  28.872  1.00 82.82 554 A 1 
ATOM 4246 C CB  . TRP A 0 554 . -41.922 -1.348  27.383  1.00 82.82 554 A 1 
ATOM 4247 O O   . TRP A 0 554 . -42.726 -4.412  28.360  1.00 82.82 554 A 1 
ATOM 4248 C CG  . TRP A 0 554 . -42.525 -1.809  26.091  1.00 82.82 554 A 1 
ATOM 4249 C CD1 . TRP A 0 554 . -41.873 -1.898  24.911  1.00 82.82 554 A 1 
ATOM 4250 C CD2 . TRP A 0 554 . -43.880 -2.282  25.840  1.00 82.82 554 A 1 
ATOM 4251 C CE2 . TRP A 0 554 . -43.983 -2.641  24.462  1.00 82.82 554 A 1 
ATOM 4252 C CE3 . TRP A 0 554 . -45.032 -2.447  26.639  1.00 82.82 554 A 1 
ATOM 4253 N NE1 . TRP A 0 554 . -42.728 -2.387  23.944  1.00 82.82 554 A 1 
ATOM 4254 C CH2 . TRP A 0 554 . -46.305 -3.284  24.730  1.00 82.82 554 A 1 
ATOM 4255 C CZ2 . TRP A 0 554 . -45.174 -3.135  23.906  1.00 82.82 554 A 1 
ATOM 4256 C CZ3 . TRP A 0 554 . -46.232 -2.940  26.093  1.00 82.82 554 A 1 
ATOM 4257 N N   . ASP A 0 555 . -42.950 -2.845  29.972  1.00 81.41 555 A 1 
ATOM 4258 C CA  . ASP A 0 555 . -44.043 -3.445  30.732  1.00 81.41 555 A 1 
ATOM 4259 C C   . ASP A 0 555 . -45.080 -2.377  31.124  1.00 81.41 555 A 1 
ATOM 4260 C CB  . ASP A 0 555 . -43.485 -4.175  31.964  1.00 81.41 555 A 1 
ATOM 4261 O O   . ASP A 0 555 . -44.756 -1.208  31.348  1.00 81.41 555 A 1 
ATOM 4262 C CG  . ASP A 0 555 . -44.506 -5.163  32.537  1.00 81.41 555 A 1 
ATOM 4263 O OD1 . ASP A 0 555 . -44.581 -6.287  31.990  1.00 81.41 555 A 1 
ATOM 4264 O OD2 . ASP A 0 555 . -45.222 -4.801  33.494  1.00 81.41 555 A 1 
ATOM 4265 N N   . ASN A 0 556 . -46.346 -2.776  31.169  1.00 78.22 556 A 1 
ATOM 4266 C CA  . ASN A 0 556 . -47.478 -1.960  31.584  1.00 78.22 556 A 1 
ATOM 4267 C C   . ASN A 0 556 . -48.482 -2.835  32.329  1.00 78.22 556 A 1 
ATOM 4268 C CB  . ASN A 0 556 . -48.127 -1.321  30.344  1.00 78.22 556 A 1 
ATOM 4269 O O   . ASN A 0 556 . -49.040 -3.770  31.743  1.00 78.22 556 A 1 
ATOM 4270 C CG  . ASN A 0 556 . -49.472 -0.690  30.661  1.00 78.22 556 A 1 
ATOM 4271 N ND2 . ASN A 0 556 . -50.567 -1.395  30.529  1.00 78.22 556 A 1 
ATOM 4272 O OD1 . ASN A 0 556 . -49.569 0.450   31.045  1.00 78.22 556 A 1 
ATOM 4273 N N   . LYS A 0 557 . -48.782 -2.457  33.566  1.00 76.81 557 A 1 
ATOM 4274 C CA  . LYS A 0 557 . -49.689 -3.154  34.470  1.00 76.81 557 A 1 
ATOM 4275 C C   . LYS A 0 557 . -50.681 -2.164  35.079  1.00 76.81 557 A 1 
ATOM 4276 C CB  . LYS A 0 557 . -48.811 -3.846  35.510  1.00 76.81 557 A 1 
ATOM 4277 O O   . LYS A 0 557 . -50.278 -1.084  35.496  1.00 76.81 557 A 1 
ATOM 4278 C CG  . LYS A 0 557 . -49.585 -4.763  36.451  1.00 76.81 557 A 1 
ATOM 4279 C CD  . LYS A 0 557 . -48.572 -5.494  37.339  1.00 76.81 557 A 1 
ATOM 4280 C CE  . LYS A 0 557 . -49.314 -6.356  38.352  1.00 76.81 557 A 1 
ATOM 4281 N NZ  . LYS A 0 557 . -49.690 -5.532  39.511  1.00 76.81 557 A 1 
ATOM 4282 N N   . ASP A 0 558 . -51.938 -2.579  35.093  1.00 71.83 558 A 1 
ATOM 4283 C CA  . ASP A 0 558 . -53.143 -1.827  35.449  1.00 71.83 558 A 1 
ATOM 4284 C C   . ASP A 0 558 . -53.917 -2.726  36.434  1.00 71.83 558 A 1 
ATOM 4285 C CB  . ASP A 0 558 . -53.845 -1.538  34.102  1.00 71.83 558 A 1 
ATOM 4286 O O   . ASP A 0 558 . -54.294 -3.848  36.078  1.00 71.83 558 A 1 
ATOM 4287 C CG  . ASP A 0 558 . -55.264 -0.963  34.119  1.00 71.83 558 A 1 
ATOM 4288 O OD1 . ASP A 0 558 . -55.975 -1.148  35.130  1.00 71.83 558 A 1 
ATOM 4289 O OD2 . ASP A 0 558 . -55.671 -0.507  33.018  1.00 71.83 558 A 1 
ATOM 4290 N N   . ASP A 0 559 . -53.984 -2.318  37.709  1.00 73.10 559 A 1 
ATOM 4291 C CA  . ASP A 0 559 . -54.332 -3.157  38.880  1.00 73.10 559 A 1 
ATOM 4292 C C   . ASP A 0 559 . -55.464 -2.539  39.752  1.00 73.10 559 A 1 
ATOM 4293 C CB  . ASP A 0 559 . -53.038 -3.466  39.677  1.00 73.10 559 A 1 
ATOM 4294 O O   . ASP A 0 559 . -55.510 -2.712  40.989  1.00 73.10 559 A 1 
ATOM 4295 C CG  . ASP A 0 559 . -52.550 -4.912  39.712  1.00 73.10 559 A 1 
ATOM 4296 O OD1 . ASP A 0 559 . -52.446 -5.610  38.683  1.00 73.10 559 A 1 
ATOM 4297 O OD2 . ASP A 0 559 . -52.032 -5.327  40.781  1.00 73.10 559 A 1 
ATOM 4298 N N   . ASP A 0 560 . -56.370 -1.821  39.084  1.00 70.46 560 A 1 
ATOM 4299 C CA  . ASP A 0 560 . -57.440 -0.976  39.628  1.00 70.46 560 A 1 
ATOM 4300 C C   . ASP A 0 560 . -58.387 -1.673  40.625  1.00 70.46 560 A 1 
ATOM 4301 C CB  . ASP A 0 560 . -58.246 -0.374  38.448  1.00 70.46 560 A 1 
ATOM 4302 O O   . ASP A 0 560 . -58.834 -2.812  40.442  1.00 70.46 560 A 1 
ATOM 4303 C CG  . ASP A 0 560 . -57.927 1.089   38.126  1.00 70.46 560 A 1 
ATOM 4304 O OD1 . ASP A 0 560 . -56.963 1.606   38.728  1.00 70.46 560 A 1 
ATOM 4305 O OD2 . ASP A 0 560 . -58.746 1.702   37.401  1.00 70.46 560 A 1 
ATOM 4306 N N   . LYS A 0 561 . -58.737 -0.968  41.715  1.00 61.39 561 A 1 
ATOM 4307 C CA  . LYS A 0 561 . -59.699 -1.430  42.737  1.00 61.39 561 A 1 
ATOM 4308 C C   . LYS A 0 561 . -60.606 -0.313  43.239  1.00 61.39 561 A 1 
ATOM 4309 C CB  . LYS A 0 561 . -58.983 -2.057  43.942  1.00 61.39 561 A 1 
ATOM 4310 O O   . LYS A 0 561 . -60.192 0.581   43.974  1.00 61.39 561 A 1 
ATOM 4311 C CG  . LYS A 0 561 . -58.161 -3.284  43.561  1.00 61.39 561 A 1 
ATOM 4312 C CD  . LYS A 0 561 . -57.528 -3.927  44.798  1.00 61.39 561 A 1 
ATOM 4313 C CE  . LYS A 0 561 . -56.490 -4.955  44.342  1.00 61.39 561 A 1 
ATOM 4314 N NZ  . LYS A 0 561 . -55.306 -4.291  43.739  1.00 61.39 561 A 1 
ATOM 4315 N N   . TRP A 0 562 . -61.903 -0.446  42.996  1.00 63.11 562 A 1 
ATOM 4316 C CA  . TRP A 0 562 . -62.907 0.530   43.423  1.00 63.11 562 A 1 
ATOM 4317 C C   . TRP A 0 562 . -63.882 -0.056  44.455  1.00 63.11 562 A 1 
ATOM 4318 C CB  . TRP A 0 562 . -63.580 1.140   42.189  1.00 63.11 562 A 1 
ATOM 4319 O O   . TRP A 0 562 . -64.431 -1.153  44.310  1.00 63.11 562 A 1 
ATOM 4320 C CG  . TRP A 0 562 . -63.965 0.166   41.120  1.00 63.11 562 A 1 
ATOM 4321 C CD1 . TRP A 0 562 . -63.140 -0.296  40.153  1.00 63.11 562 A 1 
ATOM 4322 C CD2 . TRP A 0 562 . -65.254 -0.467  40.877  1.00 63.11 562 A 1 
ATOM 4323 C CE2 . TRP A 0 562 . -65.130 -1.317  39.734  1.00 63.11 562 A 1 
ATOM 4324 C CE3 . TRP A 0 562 . -66.520 -0.391  41.504  1.00 63.11 562 A 1 
ATOM 4325 N NE1 . TRP A 0 562 . -63.807 -1.190  39.346  1.00 63.11 562 A 1 
ATOM 4326 C CH2 . TRP A 0 562 . -67.469 -1.953  39.887  1.00 63.11 562 A 1 
ATOM 4327 C CZ2 . TRP A 0 562 . -66.219 -2.055  39.246  1.00 63.11 562 A 1 
ATOM 4328 C CZ3 . TRP A 0 562 . -67.619 -1.122  41.013  1.00 63.11 562 A 1 
ATOM 4329 N N   . GLY A 0 563 . -64.107 0.698   45.535  1.00 56.02 563 A 1 
ATOM 4330 C CA  . GLY A 0 563 . -65.027 0.322   46.608  1.00 56.02 563 A 1 
ATOM 4331 C C   . GLY A 0 563 . -66.482 0.653   46.268  1.00 56.02 563 A 1 
ATOM 4332 O O   . GLY A 0 563 . -66.859 1.822   46.220  1.00 56.02 563 A 1 
ATOM 4333 N N   . ALA A 0 564 . -67.327 -0.368  46.113  1.00 52.46 564 A 1 
ATOM 4334 C CA  . ALA A 0 564 . -68.770 -0.239  45.897  1.00 52.46 564 A 1 
ATOM 4335 C C   . ALA A 0 564 . -69.571 -0.906  47.035  1.00 52.46 564 A 1 
ATOM 4336 C CB  . ALA A 0 564 . -69.108 -0.816  44.517  1.00 52.46 564 A 1 
ATOM 4337 O O   . ALA A 0 564 . -69.158 -1.902  47.620  1.00 52.46 564 A 1 
ATOM 4338 N N   . GLN A 0 565 . -70.754 -0.399  47.392  1.00 52.51 565 A 1 
ATOM 4339 C CA  . GLN A 0 565 . -71.566 -1.031  48.448  1.00 52.51 565 A 1 
ATOM 4340 C C   . GLN A 0 565 . -72.542 -2.077  47.882  1.00 52.51 565 A 1 
ATOM 4341 C CB  . GLN A 0 565 . -72.293 0.025   49.290  1.00 52.51 565 A 1 
ATOM 4342 O O   . GLN A 0 565 . -73.437 -1.728  47.114  1.00 52.51 565 A 1 
ATOM 4343 C CG  . GLN A 0 565 . -71.330 0.840   50.167  1.00 52.51 565 A 1 
ATOM 4344 C CD  . GLN A 0 565 . -72.101 1.700   51.162  1.00 52.51 565 A 1 
ATOM 4345 N NE2 . GLN A 0 565 . -72.132 1.344   52.428  1.00 52.51 565 A 1 
ATOM 4346 O OE1 . GLN A 0 565 . -72.736 2.680   50.820  1.00 52.51 565 A 1 
ATOM 4347 N N   . ALA A 0 566 . -72.446 -3.336  48.336  1.00 48.30 566 A 1 
ATOM 4348 C CA  . ALA A 0 566 . -73.396 -4.413  48.016  1.00 48.30 566 A 1 
ATOM 4349 C C   . ALA A 0 566 . -73.910 -5.120  49.289  1.00 48.30 566 A 1 
ATOM 4350 C CB  . ALA A 0 566 . -72.745 -5.407  47.052  1.00 48.30 566 A 1 
ATOM 4351 O O   . ALA A 0 566 . -73.141 -5.566  50.132  1.00 48.30 566 A 1 
ATOM 4352 N N   . TRP A 0 567 . -75.232 -5.224  49.447  1.00 41.44 567 A 1 
ATOM 4353 C CA  . TRP A 0 567 . -75.883 -5.516  50.736  1.00 41.44 567 A 1 
ATOM 4354 C C   . TRP A 0 567 . -76.156 -7.040  50.942  1.00 41.44 567 A 1 
ATOM 4355 C CB  . TRP A 0 567 . -77.175 -4.666  50.802  1.00 41.44 567 A 1 
ATOM 4356 O O   . TRP A 0 567 . -76.650 -7.685  50.019  1.00 41.44 567 A 1 
ATOM 4357 C CG  . TRP A 0 567 . -77.103 -3.146  50.754  1.00 41.44 567 A 1 
ATOM 4358 C CD1 . TRP A 0 567 . -76.248 -2.364  50.043  1.00 41.44 567 A 1 
ATOM 4359 C CD2 . TRP A 0 567 . -77.988 -2.195  51.438  1.00 41.44 567 A 1 
ATOM 4360 C CE2 . TRP A 0 567 . -77.585 -0.862  51.118  1.00 41.44 567 A 1 
ATOM 4361 C CE3 . TRP A 0 567 . -79.097 -2.327  52.305  1.00 41.44 567 A 1 
ATOM 4362 N NE1 . TRP A 0 567 . -76.524 -1.027  50.260  1.00 41.44 567 A 1 
ATOM 4363 C CH2 . TRP A 0 567 . -79.318 0.100   52.508  1.00 41.44 567 A 1 
ATOM 4364 C CZ2 . TRP A 0 567 . -78.228 0.272   51.639  1.00 41.44 567 A 1 
ATOM 4365 C CZ3 . TRP A 0 567 . -79.753 -1.197  52.834  1.00 41.44 567 A 1 
ATOM 4366 N N   . GLY A 0 568 . -75.906 -7.636  52.133  1.00 48.44 568 A 1 
ATOM 4367 C CA  . GLY A 0 568 . -76.126 -9.087  52.418  1.00 48.44 568 A 1 
ATOM 4368 C C   . GLY A 0 568 . -75.998 -9.546  53.903  1.00 48.44 568 A 1 
ATOM 4369 O O   . GLY A 0 568 . -75.472 -8.789  54.704  1.00 48.44 568 A 1 
ATOM 4370 N N   . LYS A 0 569 . -76.480 -10.767 54.257  1.00 42.78 569 A 1 
ATOM 4371 C CA  . LYS A 0 569 . -76.947 -11.252 55.609  1.00 42.78 569 A 1 
ATOM 4372 C C   . LYS A 0 569 . -76.230 -12.509 56.228  1.00 42.78 569 A 1 
ATOM 4373 C CB  . LYS A 0 569 . -78.440 -11.606 55.426  1.00 42.78 569 A 1 
ATOM 4374 O O   . LYS A 0 569 . -75.538 -13.190 55.468  1.00 42.78 569 A 1 
ATOM 4375 C CG  . LYS A 0 569 . -79.392 -10.403 55.278  1.00 42.78 569 A 1 
ATOM 4376 C CD  . LYS A 0 569 . -80.851 -10.895 55.175  1.00 42.78 569 A 1 
ATOM 4377 C CE  . LYS A 0 569 . -81.884 -9.887  55.692  1.00 42.78 569 A 1 
ATOM 4378 N NZ  . LYS A 0 569 . -81.824 -9.795  57.169  1.00 42.78 569 A 1 
ATOM 4379 N N   . ASP A 0 570 . -76.445 -12.869 57.523  1.00 40.80 570 A 1 
ATOM 4380 C CA  . ASP A 0 570 . -75.971 -14.095 58.263  1.00 40.80 570 A 1 
ATOM 4381 C C   . ASP A 0 570 . -76.757 -14.505 59.578  1.00 40.80 570 A 1 
ATOM 4382 C CB  . ASP A 0 570 . -74.455 -13.996 58.551  1.00 40.80 570 A 1 
ATOM 4383 O O   . ASP A 0 570 . -77.651 -13.781 60.016  1.00 40.80 570 A 1 
ATOM 4384 C CG  . ASP A 0 570 . -74.001 -12.800 59.394  1.00 40.80 570 A 1 
ATOM 4385 O OD1 . ASP A 0 570 . -74.859 -12.199 60.069  1.00 40.80 570 A 1 
ATOM 4386 O OD2 . ASP A 0 570 . -72.798 -12.477 59.280  1.00 40.80 570 A 1 
ATOM 4387 N N   . ARG A 0 571 . -76.514 -15.727 60.144  1.00 38.13 571 A 1 
ATOM 4388 C CA  . ARG A 0 571 . -77.065 -16.323 61.419  1.00 38.13 571 A 1 
ATOM 4389 C C   . ARG A 0 571 . -76.328 -17.618 61.881  1.00 38.13 571 A 1 
ATOM 4390 C CB  . ARG A 0 571 . -78.518 -16.827 61.255  1.00 38.13 571 A 1 
ATOM 4391 O O   . ARG A 0 571 . -76.151 -18.488 61.034  1.00 38.13 571 A 1 
ATOM 4392 C CG  . ARG A 0 571 . -79.633 -15.824 60.960  1.00 38.13 571 A 1 
ATOM 4393 C CD  . ARG A 0 571 . -80.970 -16.569 61.064  1.00 38.13 571 A 1 
ATOM 4394 N NE  . ARG A 0 571 . -82.080 -15.754 60.550  1.00 38.13 571 A 1 
ATOM 4395 N NH1 . ARG A 0 571 . -83.743 -17.314 60.815  1.00 38.13 571 A 1 
ATOM 4396 N NH2 . ARG A 0 571 . -84.217 -15.328 59.905  1.00 38.13 571 A 1 
ATOM 4397 C CZ  . ARG A 0 571 . -83.337 -16.135 60.426  1.00 38.13 571 A 1 
ATOM 4398 N N   . ASP A 0 572 . -76.130 -17.858 63.196  1.00 48.17 572 A 1 
ATOM 4399 C CA  . ASP A 0 572 . -75.489 -19.089 63.759  1.00 48.17 572 A 1 
ATOM 4400 C C   . ASP A 0 572 . -76.193 -19.771 64.974  1.00 48.17 572 A 1 
ATOM 4401 C CB  . ASP A 0 572 . -74.039 -18.765 64.171  1.00 48.17 572 A 1 
ATOM 4402 O O   . ASP A 0 572 . -76.893 -19.120 65.753  1.00 48.17 572 A 1 
ATOM 4403 C CG  . ASP A 0 572 . -73.039 -18.757 63.011  1.00 48.17 572 A 1 
ATOM 4404 O OD1 . ASP A 0 572 . -73.297 -19.470 62.017  1.00 48.17 572 A 1 
ATOM 4405 O OD2 . ASP A 0 572 . -71.980 -18.121 63.181  1.00 48.17 572 A 1 
ATOM 4406 N N   . ALA A 0 573 . -75.972 -21.092 65.172  1.00 39.30 573 A 1 
ATOM 4407 C CA  . ALA A 0 573 . -76.432 -21.899 66.330  1.00 39.30 573 A 1 
ATOM 4408 C C   . ALA A 0 573 . -75.543 -23.145 66.629  1.00 39.30 573 A 1 
ATOM 4409 C CB  . ALA A 0 573 . -77.882 -22.343 66.079  1.00 39.30 573 A 1 
ATOM 4410 O O   . ALA A 0 573 . -75.024 -23.769 65.707  1.00 39.30 573 A 1 
ATOM 4411 N N   . TYR A 0 574 . -75.408 -23.566 67.904  1.00 35.71 574 A 1 
ATOM 4412 C CA  . TYR A 0 574 . -74.486 -24.639 68.352  1.00 35.71 574 A 1 
ATOM 4413 C C   . TYR A 0 574 . -75.145 -25.730 69.225  1.00 35.71 574 A 1 
ATOM 4414 C CB  . TYR A 0 574 . -73.324 -23.995 69.137  1.00 35.71 574 A 1 
ATOM 4415 O O   . TYR A 0 574 . -75.893 -25.410 70.148  1.00 35.71 574 A 1 
ATOM 4416 C CG  . TYR A 0 574 . -72.257 -24.954 69.653  1.00 35.71 574 A 1 
ATOM 4417 C CD1 . TYR A 0 574 . -72.328 -25.476 70.963  1.00 35.71 574 A 1 
ATOM 4418 C CD2 . TYR A 0 574 . -71.168 -25.294 68.828  1.00 35.71 574 A 1 
ATOM 4419 C CE1 . TYR A 0 574 . -71.313 -26.329 71.444  1.00 35.71 574 A 1 
ATOM 4420 C CE2 . TYR A 0 574 . -70.149 -26.142 69.306  1.00 35.71 574 A 1 
ATOM 4421 O OH  . TYR A 0 574 . -69.229 -27.467 71.082  1.00 35.71 574 A 1 
ATOM 4422 C CZ  . TYR A 0 574 . -70.217 -26.657 70.618  1.00 35.71 574 A 1 
ATOM 4423 N N   . GLY A 0 575 . -74.774 -27.008 69.018  1.00 37.87 575 A 1 
ATOM 4424 C CA  . GLY A 0 575 . -74.945 -28.065 70.032  1.00 37.87 575 A 1 
ATOM 4425 C C   . GLY A 0 575 . -75.174 -29.507 69.545  1.00 37.87 575 A 1 
ATOM 4426 O O   . GLY A 0 575 . -76.316 -29.952 69.516  1.00 37.87 575 A 1 
ATOM 4427 N N   . ALA A 0 576 . -74.104 -30.272 69.276  1.00 39.74 576 A 1 
ATOM 4428 C CA  . ALA A 0 576 . -74.055 -31.745 69.408  1.00 39.74 576 A 1 
ATOM 4429 C C   . ALA A 0 576 . -72.614 -32.272 69.238  1.00 39.74 576 A 1 
ATOM 4430 C CB  . ALA A 0 576 . -74.958 -32.442 68.379  1.00 39.74 576 A 1 
ATOM 4431 O O   . ALA A 0 576 . -71.861 -31.777 68.403  1.00 39.74 576 A 1 
ATOM 4432 N N   . SER A 0 577 . -72.221 -33.292 70.006  1.00 38.12 577 A 1 
ATOM 4433 C CA  . SER A 0 577 . -70.879 -33.886 69.971  1.00 38.12 577 A 1 
ATOM 4434 C C   . SER A 0 577 . -70.831 -35.213 69.203  1.00 38.12 577 A 1 
ATOM 4435 C CB  . SER A 0 577 . -70.378 -34.094 71.408  1.00 38.12 577 A 1 
ATOM 4436 O O   . SER A 0 577 . -71.541 -36.152 69.548  1.00 38.12 577 A 1 
ATOM 4437 O OG  . SER A 0 577 . -71.337 -34.781 72.196  1.00 38.12 577 A 1 
ATOM 4438 N N   . SER A 0 578 . -69.937 -35.330 68.212  1.00 41.81 578 A 1 
ATOM 4439 C CA  . SER A 0 578 . -68.968 -36.444 68.050  1.00 41.81 578 A 1 
ATOM 4440 C C   . SER A 0 578 . -68.326 -36.477 66.650  1.00 41.81 578 A 1 
ATOM 4441 C CB  . SER A 0 578 . -69.519 -37.850 68.374  1.00 41.81 578 A 1 
ATOM 4442 O O   . SER A 0 578 . -69.015 -36.442 65.645  1.00 41.81 578 A 1 
ATOM 4443 O OG  . SER A 0 578 . -70.784 -38.106 67.816  1.00 41.81 578 A 1 
ATOM 4444 N N   . GLN A 0 579 . -66.989 -36.583 66.636  1.00 33.78 579 A 1 
ATOM 4445 C CA  . GLN A 0 579 . -66.107 -37.094 65.565  1.00 33.78 579 A 1 
ATOM 4446 C C   . GLN A 0 579 . -66.324 -36.614 64.109  1.00 33.78 579 A 1 
ATOM 4447 C CB  . GLN A 0 579 . -66.067 -38.633 65.637  1.00 33.78 579 A 1 
ATOM 4448 O O   . GLN A 0 579 . -67.223 -37.073 63.417  1.00 33.78 579 A 1 
ATOM 4449 C CG  . GLN A 0 579 . -65.646 -39.131 67.033  1.00 33.78 579 A 1 
ATOM 4450 C CD  . GLN A 0 579 . -65.279 -40.611 67.089  1.00 33.78 579 A 1 
ATOM 4451 N NE2 . GLN A 0 579 . -64.840 -41.096 68.229  1.00 33.78 579 A 1 
ATOM 4452 O OE1 . GLN A 0 579 . -65.353 -41.361 66.136  1.00 33.78 579 A 1 
ATOM 4453 N N   . GLY A 0 580 . -65.387 -35.799 63.597  1.00 39.08 580 A 1 
ATOM 4454 C CA  . GLY A 0 580 . -65.312 -35.464 62.164  1.00 39.08 580 A 1 
ATOM 4455 C C   . GLY A 0 580 . -64.801 -34.056 61.838  1.00 39.08 580 A 1 
ATOM 4456 O O   . GLY A 0 580 . -65.426 -33.356 61.051  1.00 39.08 580 A 1 
ATOM 4457 N N   . TYR A 0 581 . -63.700 -33.608 62.452  1.00 35.72 581 A 1 
ATOM 4458 C CA  . TYR A 0 581 . -63.051 -32.349 62.051  1.00 35.72 581 A 1 
ATOM 4459 C C   . TYR A 0 581 . -62.215 -32.546 60.772  1.00 35.72 581 A 1 
ATOM 4460 C CB  . TYR A 0 581 . -62.193 -31.783 63.203  1.00 35.72 581 A 1 
ATOM 4461 O O   . TYR A 0 581 . -61.608 -33.601 60.605  1.00 35.72 581 A 1 
ATOM 4462 C CG  . TYR A 0 581 . -62.624 -30.413 63.703  1.00 35.72 581 A 1 
ATOM 4463 C CD1 . TYR A 0 581 . -62.038 -29.244 63.176  1.00 35.72 581 A 1 
ATOM 4464 C CD2 . TYR A 0 581 . -63.603 -30.310 64.713  1.00 35.72 581 A 1 
ATOM 4465 C CE1 . TYR A 0 581 . -62.423 -27.979 63.664  1.00 35.72 581 A 1 
ATOM 4466 C CE2 . TYR A 0 581 . -63.989 -29.046 65.203  1.00 35.72 581 A 1 
ATOM 4467 O OH  . TYR A 0 581 . -63.755 -26.653 65.145  1.00 35.72 581 A 1 
ATOM 4468 C CZ  . TYR A 0 581 . -63.396 -27.877 64.679  1.00 35.72 581 A 1 
ATOM 4469 N N   . ALA A 0 582 . -62.118 -31.478 59.969  1.00 34.39 582 A 1 
ATOM 4470 C CA  . ALA A 0 582 . -61.313 -31.306 58.747  1.00 34.39 582 A 1 
ATOM 4471 C C   . ALA A 0 582 . -61.791 -32.013 57.455  1.00 34.39 582 A 1 
ATOM 4472 C CB  . ALA A 0 582 . -59.828 -31.578 59.045  1.00 34.39 582 A 1 
ATOM 4473 O O   . ALA A 0 582 . -61.630 -33.217 57.292  1.00 34.39 582 A 1 
ATOM 4474 N N   . ALA A 0 583 . -62.246 -31.217 56.474  1.00 31.53 583 A 1 
ATOM 4475 C CA  . ALA A 0 583 . -61.432 -30.867 55.294  1.00 31.53 583 A 1 
ATOM 4476 C C   . ALA A 0 583 . -62.154 -29.845 54.379  1.00 31.53 583 A 1 
ATOM 4477 C CB  . ALA A 0 583 . -61.058 -32.116 54.482  1.00 31.53 583 A 1 
ATOM 4478 O O   . ALA A 0 583 . -63.227 -30.123 53.857  1.00 31.53 583 A 1 
ATOM 4479 N N   . SER A 0 584 . -61.542 -28.667 54.214  1.00 35.40 584 A 1 
ATOM 4480 C CA  . SER A 0 584 . -61.700 -27.673 53.127  1.00 35.40 584 A 1 
ATOM 4481 C C   . SER A 0 584 . -62.880 -27.784 52.132  1.00 35.40 584 A 1 
ATOM 4482 C CB  . SER A 0 584 . -60.399 -27.685 52.309  1.00 35.40 584 A 1 
ATOM 4483 O O   . SER A 0 584 . -62.837 -28.581 51.194  1.00 35.40 584 A 1 
ATOM 4484 O OG  . SER A 0 584 . -60.146 -28.994 51.832  1.00 35.40 584 A 1 
ATOM 4485 N N   . GLN A 0 585 . -63.801 -26.817 52.198  1.00 35.36 585 A 1 
ATOM 4486 C CA  . GLN A 0 585 . -64.251 -26.118 50.982  1.00 35.36 585 A 1 
ATOM 4487 C C   . GLN A 0 585 . -63.174 -25.051 50.673  1.00 35.36 585 A 1 
ATOM 4488 C CB  . GLN A 0 585 . -65.607 -25.421 51.233  1.00 35.36 585 A 1 
ATOM 4489 O O   . GLN A 0 585 . -62.912 -24.225 51.542  1.00 35.36 585 A 1 
ATOM 4490 C CG  . GLN A 0 585 . -66.784 -26.356 51.561  1.00 35.36 585 A 1 
ATOM 4491 C CD  . GLN A 0 585 . -68.073 -25.601 51.903  1.00 35.36 585 A 1 
ATOM 4492 N NE2 . GLN A 0 585 . -69.100 -26.280 52.366  1.00 35.36 585 A 1 
ATOM 4493 O OE1 . GLN A 0 585 . -68.204 -24.396 51.782  1.00 35.36 585 A 1 
ATOM 4494 N N   . GLY A 0 586 . -62.457 -25.017 49.547  1.00 38.24 586 A 1 
ATOM 4495 C CA  . GLY A 0 586 . -62.495 -25.900 48.380  1.00 38.24 586 A 1 
ATOM 4496 C C   . GLY A 0 586 . -63.687 -25.612 47.459  1.00 38.24 586 A 1 
ATOM 4497 O O   . GLY A 0 586 . -64.796 -26.025 47.774  1.00 38.24 586 A 1 
ATOM 4498 N N   . ASP A 0 587 . -63.542 -24.941 46.317  1.00 33.67 587 A 1 
ATOM 4499 C CA  . ASP A 0 587 . -62.379 -24.217 45.778  1.00 33.67 587 A 1 
ATOM 4500 C C   . ASP A 0 587 . -62.918 -23.131 44.818  1.00 33.67 587 A 1 
ATOM 4501 C CB  . ASP A 0 587 . -61.455 -25.211 45.042  1.00 33.67 587 A 1 
ATOM 4502 O O   . ASP A 0 587 . -63.819 -23.422 44.025  1.00 33.67 587 A 1 
ATOM 4503 C CG  . ASP A 0 587 . -60.012 -24.724 44.894  1.00 33.67 587 A 1 
ATOM 4504 O OD1 . ASP A 0 587 . -59.729 -23.605 45.375  1.00 33.67 587 A 1 
ATOM 4505 O OD2 . ASP A 0 587 . -59.215 -25.510 44.338  1.00 33.67 587 A 1 
ATOM 4506 N N   . TRP A 0 588 . -62.462 -21.875 44.908  1.00 32.51 588 A 1 
ATOM 4507 C CA  . TRP A 0 588 . -63.118 -20.737 44.227  1.00 32.51 588 A 1 
ATOM 4508 C C   . TRP A 0 588 . -62.622 -20.585 42.782  1.00 32.51 588 A 1 
ATOM 4509 C CB  . TRP A 0 588 . -63.053 -19.446 45.070  1.00 32.51 588 A 1 
ATOM 4510 O O   . TRP A 0 588 . -61.837 -19.702 42.447  1.00 32.51 588 A 1 
ATOM 4511 C CG  . TRP A 0 588 . -64.361 -18.714 45.227  1.00 32.51 588 A 1 
ATOM 4512 C CD1 . TRP A 0 588 . -65.252 -18.951 46.216  1.00 32.51 588 A 1 
ATOM 4513 C CD2 . TRP A 0 588 . -64.932 -17.612 44.441  1.00 32.51 588 A 1 
ATOM 4514 C CE2 . TRP A 0 588 . -66.166 -17.218 45.048  1.00 32.51 588 A 1 
ATOM 4515 C CE3 . TRP A 0 588 . -64.538 -16.890 43.293  1.00 32.51 588 A 1 
ATOM 4516 N NE1 . TRP A 0 588 . -66.315 -18.077 46.115  1.00 32.51 588 A 1 
ATOM 4517 C CH2 . TRP A 0 588 . -66.522 -15.461 43.424  1.00 32.51 588 A 1 
ATOM 4518 C CZ2 . TRP A 0 588 . -66.953 -16.162 44.563  1.00 32.51 588 A 1 
ATOM 4519 C CZ3 . TRP A 0 588 . -65.322 -15.831 42.790  1.00 32.51 588 A 1 
ATOM 4520 N N   . ASN A 0 589 . -63.062 -21.496 41.914  1.00 36.44 589 A 1 
ATOM 4521 C CA  . ASN A 0 589 . -62.560 -21.603 40.548  1.00 36.44 589 A 1 
ATOM 4522 C C   . ASN A 0 589 . -63.562 -21.030 39.528  1.00 36.44 589 A 1 
ATOM 4523 C CB  . ASN A 0 589 . -62.157 -23.072 40.312  1.00 36.44 589 A 1 
ATOM 4524 O O   . ASN A 0 589 . -64.456 -21.736 39.056  1.00 36.44 589 A 1 
ATOM 4525 C CG  . ASN A 0 589 . -61.065 -23.237 39.271  1.00 36.44 589 A 1 
ATOM 4526 N ND2 . ASN A 0 589 . -60.677 -24.457 38.988  1.00 36.44 589 A 1 
ATOM 4527 O OD1 . ASN A 0 589 . -60.523 -22.301 38.712  1.00 36.44 589 A 1 
ATOM 4528 N N   . GLY A 0 590 . -63.410 -19.748 39.177  1.00 36.95 590 A 1 
ATOM 4529 C CA  . GLY A 0 590 . -64.157 -19.143 38.072  1.00 36.95 590 A 1 
ATOM 4530 C C   . GLY A 0 590 . -64.235 -17.618 38.082  1.00 36.95 590 A 1 
ATOM 4531 O O   . GLY A 0 590 . -65.144 -17.068 38.686  1.00 36.95 590 A 1 
ATOM 4532 N N   . TYR A 0 591 . -63.344 -16.955 37.341  1.00 34.79 591 A 1 
ATOM 4533 C CA  . TYR A 0 591 . -63.661 -16.178 36.127  1.00 34.79 591 A 1 
ATOM 4534 C C   . TYR A 0 591 . -62.341 -15.649 35.537  1.00 34.79 591 A 1 
ATOM 4535 C CB  . TYR A 0 591 . -64.657 -15.021 36.367  1.00 34.79 591 A 1 
ATOM 4536 O O   . TYR A 0 591 . -61.575 -15.005 36.239  1.00 34.79 591 A 1 
ATOM 4537 C CG  . TYR A 0 591 . -66.001 -15.257 35.688  1.00 34.79 591 A 1 
ATOM 4538 C CD1 . TYR A 0 591 . -66.219 -14.791 34.375  1.00 34.79 591 A 1 
ATOM 4539 C CD2 . TYR A 0 591 . -67.026 -15.964 36.348  1.00 34.79 591 A 1 
ATOM 4540 C CE1 . TYR A 0 591 . -67.445 -15.046 33.726  1.00 34.79 591 A 1 
ATOM 4541 C CE2 . TYR A 0 591 . -68.247 -16.231 35.703  1.00 34.79 591 A 1 
ATOM 4542 O OH  . TYR A 0 591 . -69.641 -16.021 33.767  1.00 34.79 591 A 1 
ATOM 4543 C CZ  . TYR A 0 591 . -68.458 -15.771 34.387  1.00 34.79 591 A 1 
ATOM 4544 N N   . GLY A 0 592 . -62.036 -15.968 34.272  1.00 35.08 592 A 1 
ATOM 4545 C CA  . GLY A 0 592 . -60.735 -15.589 33.690  1.00 35.08 592 A 1 
ATOM 4546 C C   . GLY A 0 592 . -60.263 -16.351 32.448  1.00 35.08 592 A 1 
ATOM 4547 O O   . GLY A 0 592 . -59.060 -16.458 32.242  1.00 35.08 592 A 1 
ATOM 4548 N N   . LYS A 0 593 . -61.162 -16.906 31.616  1.00 36.90 593 A 1 
ATOM 4549 C CA  . LYS A 0 593 . -60.830 -17.335 30.238  1.00 36.90 593 A 1 
ATOM 4550 C C   . LYS A 0 593 . -62.017 -17.216 29.278  1.00 36.90 593 A 1 
ATOM 4551 C CB  . LYS A 0 593 . -60.231 -18.765 30.168  1.00 36.90 593 A 1 
ATOM 4552 O O   . LYS A 0 593 . -62.772 -18.166 29.086  1.00 36.90 593 A 1 
ATOM 4553 C CG  . LYS A 0 593 . -58.738 -18.806 30.537  1.00 36.90 593 A 1 
ATOM 4554 C CD  . LYS A 0 593 . -57.954 -19.968 29.919  1.00 36.90 593 A 1 
ATOM 4555 C CE  . LYS A 0 593 . -56.489 -19.773 30.336  1.00 36.90 593 A 1 
ATOM 4556 N NZ  . LYS A 0 593 . -55.570 -20.748 29.700  1.00 36.90 593 A 1 
ATOM 4557 N N   . GLN A 0 594 . -62.083 -16.091 28.572  1.00 37.03 594 A 1 
ATOM 4558 C CA  . GLN A 0 594 . -62.567 -16.050 27.191  1.00 37.03 594 A 1 
ATOM 4559 C C   . GLN A 0 594 . -61.388 -15.663 26.294  1.00 37.03 594 A 1 
ATOM 4560 C CB  . GLN A 0 594 . -63.773 -15.105 27.047  1.00 37.03 594 A 1 
ATOM 4561 O O   . GLN A 0 594 . -61.122 -14.492 26.064  1.00 37.03 594 A 1 
ATOM 4562 C CG  . GLN A 0 594 . -65.078 -15.821 27.428  1.00 37.03 594 A 1 
ATOM 4563 C CD  . GLN A 0 594 . -66.301 -14.914 27.324  1.00 37.03 594 A 1 
ATOM 4564 N NE2 . GLN A 0 594 . -67.443 -15.419 26.910  1.00 37.03 594 A 1 
ATOM 4565 O OE1 . GLN A 0 594 . -66.276 -13.739 27.628  1.00 37.03 594 A 1 
ATOM 4566 N N   . GLY A 0 595 . -60.647 -16.666 25.819  1.00 36.68 595 A 1 
ATOM 4567 C CA  . GLY A 0 595 . -59.633 -16.485 24.777  1.00 36.68 595 A 1 
ATOM 4568 C C   . GLY A 0 595 . -60.195 -16.890 23.417  1.00 36.68 595 A 1 
ATOM 4569 O O   . GLY A 0 595 . -60.887 -17.908 23.332  1.00 36.68 595 A 1 
ATOM 4570 N N   . ALA A 0 596 . -59.901 -16.129 22.357  1.00 36.54 596 A 1 
ATOM 4571 C CA  . ALA A 0 596 . -60.373 -16.447 21.009  1.00 36.54 596 A 1 
ATOM 4572 C C   . ALA A 0 596 . -59.505 -15.827 19.882  1.00 36.54 596 A 1 
ATOM 4573 C CB  . ALA A 0 596 . -61.844 -15.998 20.924  1.00 36.54 596 A 1 
ATOM 4574 O O   . ALA A 0 596 . -59.599 -14.636 19.617  1.00 36.54 596 A 1 
ATOM 4575 N N   . TYR A 0 597 . -58.787 -16.695 19.150  1.00 39.87 597 A 1 
ATOM 4576 C CA  . TYR A 0 597 . -58.169 -16.503 17.814  1.00 39.87 597 A 1 
ATOM 4577 C C   . TYR A 0 597 . -56.926 -15.582 17.674  1.00 39.87 597 A 1 
ATOM 4578 C CB  . TYR A 0 597 . -59.251 -16.142 16.779  1.00 39.87 597 A 1 
ATOM 4579 O O   . TYR A 0 597 . -56.886 -14.489 18.212  1.00 39.87 597 A 1 
ATOM 4580 C CG  . TYR A 0 597 . -60.417 -17.113 16.754  1.00 39.87 597 A 1 
ATOM 4581 C CD1 . TYR A 0 597 . -60.300 -18.335 16.066  1.00 39.87 597 A 1 
ATOM 4582 C CD2 . TYR A 0 597 . -61.596 -16.819 17.463  1.00 39.87 597 A 1 
ATOM 4583 C CE1 . TYR A 0 597 . -61.346 -19.276 16.119  1.00 39.87 597 A 1 
ATOM 4584 C CE2 . TYR A 0 597 . -62.635 -17.767 17.542  1.00 39.87 597 A 1 
ATOM 4585 O OH  . TYR A 0 597 . -63.496 -19.929 16.943  1.00 39.87 597 A 1 
ATOM 4586 C CZ  . TYR A 0 597 . -62.506 -19.002 16.872  1.00 39.87 597 A 1 
ATOM 4587 N N   . GLY A 0 598 . -55.897 -15.948 16.886  1.00 39.17 598 A 1 
ATOM 4588 C CA  . GLY A 0 598 . -55.670 -17.224 16.179  1.00 39.17 598 A 1 
ATOM 4589 C C   . GLY A 0 598 . -54.570 -17.192 15.092  1.00 39.17 598 A 1 
ATOM 4590 O O   . GLY A 0 598 . -53.958 -16.154 14.871  1.00 39.17 598 A 1 
ATOM 4591 N N   . LYS A 0 599 . -54.442 -18.319 14.356  1.00 38.75 599 A 1 
ATOM 4592 C CA  . LYS A 0 599 . -53.477 -18.677 13.269  1.00 38.75 599 A 1 
ATOM 4593 C C   . LYS A 0 599 . -52.139 -19.287 13.759  1.00 38.75 599 A 1 
ATOM 4594 C CB  . LYS A 0 599 . -53.236 -17.506 12.289  1.00 38.75 599 A 1 
ATOM 4595 O O   . LYS A 0 599 . -51.549 -18.767 14.688  1.00 38.75 599 A 1 
ATOM 4596 C CG  . LYS A 0 599 . -54.509 -17.031 11.571  1.00 38.75 599 A 1 
ATOM 4597 C CD  . LYS A 0 599 . -54.175 -15.871 10.625  1.00 38.75 599 A 1 
ATOM 4598 C CE  . LYS A 0 599 . -55.435 -15.383 9.901   1.00 38.75 599 A 1 
ATOM 4599 N NZ  . LYS A 0 599 . -55.137 -14.205 9.047   1.00 38.75 599 A 1 
ATOM 4600 N N   . SER A 0 600 . -51.602 -20.373 13.176  1.00 35.43 600 A 1 
ATOM 4601 C CA  . SER A 0 600 . -52.079 -21.202 12.046  1.00 35.43 600 A 1 
ATOM 4602 C C   . SER A 0 600 . -51.573 -22.658 12.090  1.00 35.43 600 A 1 
ATOM 4603 C CB  . SER A 0 600 . -51.596 -20.603 10.717  1.00 35.43 600 A 1 
ATOM 4604 O O   . SER A 0 600 . -50.483 -22.916 12.592  1.00 35.43 600 A 1 
ATOM 4605 O OG  . SER A 0 600 . -52.253 -21.223 9.628   1.00 35.43 600 A 1 
ATOM 4606 N N   . TYR A 0 601 . -52.347 -23.536 11.422  1.00 38.13 601 A 1 
ATOM 4607 C CA  . TYR A 0 601 . -52.126 -24.962 11.092  1.00 38.13 601 A 1 
ATOM 4608 C C   . TYR A 0 601 . -52.295 -25.981 12.250  1.00 38.13 601 A 1 
ATOM 4609 C CB  . TYR A 0 601 . -50.794 -25.144 10.337  1.00 38.13 601 A 1 
ATOM 4610 O O   . TYR A 0 601 . -51.983 -25.685 13.393  1.00 38.13 601 A 1 
ATOM 4611 C CG  . TYR A 0 601 . -50.479 -24.080 9.292   1.00 38.13 601 A 1 
ATOM 4612 C CD1 . TYR A 0 601 . -51.250 -23.979 8.116   1.00 38.13 601 A 1 
ATOM 4613 C CD2 . TYR A 0 601 . -49.419 -23.175 9.508   1.00 38.13 601 A 1 
ATOM 4614 C CE1 . TYR A 0 601 . -50.961 -22.981 7.165   1.00 38.13 601 A 1 
ATOM 4615 C CE2 . TYR A 0 601 . -49.121 -22.182 8.554   1.00 38.13 601 A 1 
ATOM 4616 O OH  . TYR A 0 601 . -49.622 -21.130 6.451   1.00 38.13 601 A 1 
ATOM 4617 C CZ  . TYR A 0 601 . -49.888 -22.089 7.374   1.00 38.13 601 A 1 
ATOM 4618 N N   . GLY A 0 602 . -52.797 -27.211 12.038  1.00 38.30 602 A 1 
ATOM 4619 C CA  . GLY A 0 602 . -53.534 -27.750 10.876  1.00 38.30 602 A 1 
ATOM 4620 C C   . GLY A 0 602 . -53.463 -29.288 10.736  1.00 38.30 602 A 1 
ATOM 4621 O O   . GLY A 0 602 . -52.416 -29.795 10.357  1.00 38.30 602 A 1 
ATOM 4622 N N   . GLY A 0 603 . -54.555 -30.042 10.981  1.00 39.43 603 A 1 
ATOM 4623 C CA  . GLY A 0 603 . -54.502 -31.523 10.914  1.00 39.43 603 A 1 
ATOM 4624 C C   . GLY A 0 603 . -55.709 -32.341 11.428  1.00 39.43 603 A 1 
ATOM 4625 O O   . GLY A 0 603 . -55.580 -33.107 12.368  1.00 39.43 603 A 1 
ATOM 4626 N N   . HIS A 0 604 . -56.873 -32.195 10.792  1.00 38.96 604 A 1 
ATOM 4627 C CA  . HIS A 0 604 . -57.935 -33.208 10.570  1.00 38.96 604 A 1 
ATOM 4628 C C   . HIS A 0 604 . -58.285 -34.367 11.560  1.00 38.96 604 A 1 
ATOM 4629 C CB  . HIS A 0 604 . -57.675 -33.812 9.181   1.00 38.96 604 A 1 
ATOM 4630 O O   . HIS A 0 604 . -57.592 -35.372 11.648  1.00 38.96 604 A 1 
ATOM 4631 C CG  . HIS A 0 604 . -57.722 -32.776 8.090   1.00 38.96 604 A 1 
ATOM 4632 C CD2 . HIS A 0 604 . -56.657 -32.328 7.356   1.00 38.96 604 A 1 
ATOM 4633 N ND1 . HIS A 0 604 . -58.817 -32.019 7.727   1.00 38.96 604 A 1 
ATOM 4634 C CE1 . HIS A 0 604 . -58.419 -31.138 6.794   1.00 38.96 604 A 1 
ATOM 4635 N NE2 . HIS A 0 604 . -57.115 -31.292 6.541   1.00 38.96 604 A 1 
ATOM 4636 N N   . LYS A 0 605 . -59.581 -34.348 11.941  1.00 40.23 605 A 1 
ATOM 4637 C CA  . LYS A 0 605 . -60.595 -35.446 11.916  1.00 40.23 605 A 1 
ATOM 4638 C C   . LYS A 0 605 . -60.795 -36.415 13.110  1.00 40.23 605 A 1 
ATOM 4639 C CB  . LYS A 0 605 . -60.587 -36.218 10.581  1.00 40.23 605 A 1 
ATOM 4640 O O   . LYS A 0 605 . -60.027 -37.324 13.381  1.00 40.23 605 A 1 
ATOM 4641 C CG  . LYS A 0 605 . -61.208 -35.407 9.432   1.00 40.23 605 A 1 
ATOM 4642 C CD  . LYS A 0 605 . -61.204 -36.216 8.129   1.00 40.23 605 A 1 
ATOM 4643 C CE  . LYS A 0 605 . -61.849 -35.411 6.994   1.00 40.23 605 A 1 
ATOM 4644 N NZ  . LYS A 0 605 . -61.924 -36.204 5.742   1.00 40.23 605 A 1 
ATOM 4645 N N   . SER A 0 606 . -62.004 -36.263 13.663  1.00 35.28 606 A 1 
ATOM 4646 C CA  . SER A 0 606 . -62.824 -37.137 14.524  1.00 35.28 606 A 1 
ATOM 4647 C C   . SER A 0 606 . -62.891 -38.640 14.171  1.00 35.28 606 A 1 
ATOM 4648 C CB  . SER A 0 606 . -64.254 -36.582 14.383  1.00 35.28 606 A 1 
ATOM 4649 O O   . SER A 0 606 . -62.929 -39.001 12.995  1.00 35.28 606 A 1 
ATOM 4650 O OG  . SER A 0 606 . -65.213 -37.325 15.103  1.00 35.28 606 A 1 
ATOM 4651 N N   . GLY A 0 607 . -63.071 -39.481 15.205  1.00 39.05 607 A 1 
ATOM 4652 C CA  . GLY A 0 607 . -63.559 -40.867 15.124  1.00 39.05 607 A 1 
ATOM 4653 C C   . GLY A 0 607 . -63.981 -41.429 16.500  1.00 39.05 607 A 1 
ATOM 4654 O O   . GLY A 0 607 . -63.225 -41.334 17.461  1.00 39.05 607 A 1 
ATOM 4655 N N   . HIS A 0 608 . -65.193 -41.990 16.613  1.00 36.37 608 A 1 
ATOM 4656 C CA  . HIS A 0 608 . -65.744 -42.591 17.847  1.00 36.37 608 A 1 
ATOM 4657 C C   . HIS A 0 608 . -65.240 -44.028 18.119  1.00 36.37 608 A 1 
ATOM 4658 C CB  . HIS A 0 608 . -67.281 -42.674 17.739  1.00 36.37 608 A 1 
ATOM 4659 O O   . HIS A 0 608 . -64.926 -44.757 17.182  1.00 36.37 608 A 1 
ATOM 4660 C CG  . HIS A 0 608 . -68.055 -41.381 17.776  1.00 36.37 608 A 1 
ATOM 4661 C CD2 . HIS A 0 608 . -69.173 -41.103 17.034  1.00 36.37 608 A 1 
ATOM 4662 N ND1 . HIS A 0 608 . -67.918 -40.361 18.693  1.00 36.37 608 A 1 
ATOM 4663 C CE1 . HIS A 0 608 . -68.923 -39.489 18.498  1.00 36.37 608 A 1 
ATOM 4664 N NE2 . HIS A 0 608 . -69.710 -39.897 17.492  1.00 36.37 608 A 1 
ATOM 4665 N N   . GLY A 0 609 . -65.327 -44.493 19.377  1.00 36.75 609 A 1 
ATOM 4666 C CA  . GLY A 0 609 . -65.272 -45.926 19.721  1.00 36.75 609 A 1 
ATOM 4667 C C   . GLY A 0 609 . -65.390 -46.214 21.227  1.00 36.75 609 A 1 
ATOM 4668 O O   . GLY A 0 609 . -64.612 -45.683 22.010  1.00 36.75 609 A 1 
ATOM 4669 N N   . ALA A 0 610 . -66.352 -47.049 21.639  1.00 37.75 610 A 1 
ATOM 4670 C CA  . ALA A 0 610 . -66.593 -47.448 23.038  1.00 37.75 610 A 1 
ATOM 4671 C C   . ALA A 0 610 . -66.187 -48.917 23.312  1.00 37.75 610 A 1 
ATOM 4672 C CB  . ALA A 0 610 . -68.075 -47.202 23.360  1.00 37.75 610 A 1 
ATOM 4673 O O   . ALA A 0 610 . -66.153 -49.723 22.385  1.00 37.75 610 A 1 
ATOM 4674 N N   . GLY A 0 611 . -65.942 -49.287 24.580  1.00 38.64 611 A 1 
ATOM 4675 C CA  . GLY A 0 611 . -65.569 -50.650 25.010  1.00 38.64 611 A 1 
ATOM 4676 C C   . GLY A 0 611 . -65.953 -50.957 26.473  1.00 38.64 611 A 1 
ATOM 4677 O O   . GLY A 0 611 . -66.037 -50.040 27.283  1.00 38.64 611 A 1 
ATOM 4678 N N   . TYR A 0 612 . -66.237 -52.229 26.794  1.00 35.13 612 A 1 
ATOM 4679 C CA  . TYR A 0 612 . -67.041 -52.688 27.954  1.00 35.13 612 A 1 
ATOM 4680 C C   . TYR A 0 612 . -66.312 -53.639 28.945  1.00 35.13 612 A 1 
ATOM 4681 C CB  . TYR A 0 612 . -68.247 -53.481 27.397  1.00 35.13 612 A 1 
ATOM 4682 O O   . TYR A 0 612 . -65.401 -54.356 28.545  1.00 35.13 612 A 1 
ATOM 4683 C CG  . TYR A 0 612 . -69.485 -52.715 26.966  1.00 35.13 612 A 1 
ATOM 4684 C CD1 . TYR A 0 612 . -70.662 -52.826 27.736  1.00 35.13 612 A 1 
ATOM 4685 C CD2 . TYR A 0 612 . -69.511 -52.005 25.749  1.00 35.13 612 A 1 
ATOM 4686 C CE1 . TYR A 0 612 . -71.860 -52.241 27.288  1.00 35.13 612 A 1 
ATOM 4687 C CE2 . TYR A 0 612 . -70.709 -51.413 25.300  1.00 35.13 612 A 1 
ATOM 4688 O OH  . TYR A 0 612 . -73.057 -50.999 25.633  1.00 35.13 612 A 1 
ATOM 4689 C CZ  . TYR A 0 612 . -71.888 -51.539 26.067  1.00 35.13 612 A 1 
ATOM 4690 N N   . GLY A 0 613 . -66.865 -53.787 30.171  1.00 40.45 613 A 1 
ATOM 4691 C CA  . GLY A 0 613 . -66.662 -54.923 31.119  1.00 40.45 613 A 1 
ATOM 4692 C C   . GLY A 0 613 . -65.473 -54.778 32.094  1.00 40.45 613 A 1 
ATOM 4693 O O   . GLY A 0 613 . -64.577 -54.000 31.813  1.00 40.45 613 A 1 
ATOM 4694 N N   . HIS A 0 614 . -65.342 -55.461 33.249  1.00 38.27 614 A 1 
ATOM 4695 C CA  . HIS A 0 614 . -66.130 -56.454 34.031  1.00 38.27 614 A 1 
ATOM 4696 C C   . HIS A 0 614 . -65.515 -56.498 35.477  1.00 38.27 614 A 1 
ATOM 4697 C CB  . HIS A 0 614 . -65.975 -57.837 33.355  1.00 38.27 614 A 1 
ATOM 4698 O O   . HIS A 0 614 . -64.396 -56.021 35.632  1.00 38.27 614 A 1 
ATOM 4699 C CG  . HIS A 0 614 . -67.247 -58.643 33.271  1.00 38.27 614 A 1 
ATOM 4700 C CD2 . HIS A 0 614 . -67.610 -59.707 34.057  1.00 38.27 614 A 1 
ATOM 4701 N ND1 . HIS A 0 614 . -68.230 -58.493 32.319  1.00 38.27 614 A 1 
ATOM 4702 C CE1 . HIS A 0 614 . -69.174 -59.422 32.542  1.00 38.27 614 A 1 
ATOM 4703 N NE2 . HIS A 0 614 . -68.853 -60.167 33.608  1.00 38.27 614 A 1 
ATOM 4704 N N   . GLY A 0 615 . -66.060 -57.040 36.584  1.00 40.44 615 A 1 
ATOM 4705 C CA  . GLY A 0 615 . -67.357 -57.640 36.954  1.00 40.44 615 A 1 
ATOM 4706 C C   . GLY A 0 615 . -67.247 -58.496 38.256  1.00 40.44 615 A 1 
ATOM 4707 O O   . GLY A 0 615 . -66.151 -58.929 38.591  1.00 40.44 615 A 1 
ATOM 4708 N N   . HIS A 0 616 . -68.374 -58.781 38.944  1.00 41.12 616 A 1 
ATOM 4709 C CA  . HIS A 0 616 . -68.519 -59.624 40.175  1.00 41.12 616 A 1 
ATOM 4710 C C   . HIS A 0 616 . -67.950 -59.059 41.512  1.00 41.12 616 A 1 
ATOM 4711 C CB  . HIS A 0 616 . -67.982 -61.051 39.927  1.00 41.12 616 A 1 
ATOM 4712 O O   . HIS A 0 616 . -66.994 -58.300 41.507  1.00 41.12 616 A 1 
ATOM 4713 C CG  . HIS A 0 616 . -68.347 -61.662 38.595  1.00 41.12 616 A 1 
ATOM 4714 C CD2 . HIS A 0 616 . -67.475 -62.240 37.711  1.00 41.12 616 A 1 
ATOM 4715 N ND1 . HIS A 0 616 . -69.601 -61.725 38.026  1.00 41.12 616 A 1 
ATOM 4716 C CE1 . HIS A 0 616 . -69.482 -62.316 36.824  1.00 41.12 616 A 1 
ATOM 4717 N NE2 . HIS A 0 616 . -68.207 -62.658 36.597  1.00 41.12 616 A 1 
ATOM 4718 N N   . GLY A 0 617 . -68.467 -59.391 42.711  1.00 40.12 617 A 1 
ATOM 4719 C CA  . GLY A 0 617 . -69.710 -60.103 43.072  1.00 40.12 617 A 1 
ATOM 4720 C C   . GLY A 0 617 . -69.734 -60.659 44.521  1.00 40.12 617 A 1 
ATOM 4721 O O   . GLY A 0 617 . -68.755 -61.250 44.950  1.00 40.12 617 A 1 
ATOM 4722 N N   . HIS A 0 618 . -70.891 -60.560 45.206  1.00 39.25 618 A 1 
ATOM 4723 C CA  . HIS A 0 618 . -71.282 -61.225 46.484  1.00 39.25 618 A 1 
ATOM 4724 C C   . HIS A 0 618 . -70.486 -60.895 47.784  1.00 39.25 618 A 1 
ATOM 4725 C CB  . HIS A 0 618 . -71.359 -62.749 46.266  1.00 39.25 618 A 1 
ATOM 4726 O O   . HIS A 0 618 . -69.286 -60.689 47.754  1.00 39.25 618 A 1 
ATOM 4727 C CG  . HIS A 0 618 . -72.204 -63.166 45.085  1.00 39.25 618 A 1 
ATOM 4728 C CD2 . HIS A 0 618 . -71.747 -63.585 43.863  1.00 39.25 618 A 1 
ATOM 4729 N ND1 . HIS A 0 618 . -73.581 -63.166 45.024  1.00 39.25 618 A 1 
ATOM 4730 C CE1 . HIS A 0 618 . -73.943 -63.570 43.795  1.00 39.25 618 A 1 
ATOM 4731 N NE2 . HIS A 0 618 . -72.861 -63.829 43.052  1.00 39.25 618 A 1 
ATOM 4732 N N   . GLY A 0 619 . -71.073 -60.876 48.995  1.00 43.51 619 A 1 
ATOM 4733 C CA  . GLY A 0 619 . -72.492 -60.888 49.388  1.00 43.51 619 A 1 
ATOM 4734 C C   . GLY A 0 619 . -72.761 -61.433 50.812  1.00 43.51 619 A 1 
ATOM 4735 O O   . GLY A 0 619 . -72.073 -62.346 51.245  1.00 43.51 619 A 1 
ATOM 4736 N N   . LYS A 0 620 . -73.866 -60.968 51.437  1.00 44.42 620 A 1 
ATOM 4737 C CA  . LYS A 0 620 . -74.612 -61.565 52.587  1.00 44.42 620 A 1 
ATOM 4738 C C   . LYS A 0 620 . -73.960 -61.543 53.999  1.00 44.42 620 A 1 
ATOM 4739 C CB  . LYS A 0 620 . -75.026 -63.012 52.212  1.00 44.42 620 A 1 
ATOM 4740 O O   . LYS A 0 620 . -72.751 -61.629 54.105  1.00 44.42 620 A 1 
ATOM 4741 C CG  . LYS A 0 620 . -76.026 -63.085 51.046  1.00 44.42 620 A 1 
ATOM 4742 C CD  . LYS A 0 620 . -76.419 -64.541 50.762  1.00 44.42 620 A 1 
ATOM 4743 C CE  . LYS A 0 620 . -77.436 -64.616 49.616  1.00 44.42 620 A 1 
ATOM 4744 N NZ  . LYS A 0 620 . -77.821 -66.020 49.321  1.00 44.42 620 A 1 
ATOM 4745 N N   . SER A 0 621 . -74.699 -61.531 55.128  1.00 37.80 621 A 1 
ATOM 4746 C CA  . SER A 0 621 . -76.113 -61.185 55.464  1.00 37.80 621 A 1 
ATOM 4747 C C   . SER A 0 621 . -76.361 -61.363 56.999  1.00 37.80 621 A 1 
ATOM 4748 C CB  . SER A 0 621 . -77.095 -62.096 54.708  1.00 37.80 621 A 1 
ATOM 4749 O O   . SER A 0 621 . -75.451 -61.815 57.679  1.00 37.80 621 A 1 
ATOM 4750 O OG  . SER A 0 621 . -78.455 -61.750 54.888  1.00 37.80 621 A 1 
ATOM 4751 N N   . TYR A 0 622 . -77.587 -61.050 57.480  1.00 36.37 622 A 1 
ATOM 4752 C CA  . TYR A 0 622 . -78.322 -61.501 58.704  1.00 36.37 622 A 1 
ATOM 4753 C C   . TYR A 0 622 . -77.666 -61.421 60.116  1.00 36.37 622 A 1 
ATOM 4754 C CB  . TYR A 0 622 . -78.976 -62.882 58.436  1.00 36.37 622 A 1 
ATOM 4755 O O   . TYR A 0 622 . -76.487 -61.677 60.287  1.00 36.37 622 A 1 
ATOM 4756 C CG  . TYR A 0 622 . -78.115 -63.940 57.747  1.00 36.37 622 A 1 
ATOM 4757 C CD1 . TYR A 0 622 . -78.520 -64.500 56.516  1.00 36.37 622 A 1 
ATOM 4758 C CD2 . TYR A 0 622 . -76.881 -64.329 58.305  1.00 36.37 622 A 1 
ATOM 4759 C CE1 . TYR A 0 622 . -77.655 -65.359 55.806  1.00 36.37 622 A 1 
ATOM 4760 C CE2 . TYR A 0 622 . -76.002 -65.163 57.588  1.00 36.37 622 A 1 
ATOM 4761 O OH  . TYR A 0 622 . -75.498 -66.374 55.576  1.00 36.37 622 A 1 
ATOM 4762 C CZ  . TYR A 0 622 . -76.374 -65.651 56.320  1.00 36.37 622 A 1 
ATOM 4763 N N   . GLY A 0 623 . -78.385 -61.144 61.222  1.00 38.92 623 A 1 
ATOM 4764 C CA  . GLY A 0 623 . -79.800 -60.771 61.429  1.00 38.92 623 A 1 
ATOM 4765 C C   . GLY A 0 623 . -80.274 -60.958 62.899  1.00 38.92 623 A 1 
ATOM 4766 O O   . GLY A 0 623 . -79.616 -61.651 63.664  1.00 38.92 623 A 1 
ATOM 4767 N N   . GLY A 0 624 . -81.438 -60.389 63.271  1.00 39.31 624 A 1 
ATOM 4768 C CA  . GLY A 0 624 . -82.136 -60.563 64.577  1.00 39.31 624 A 1 
ATOM 4769 C C   . GLY A 0 624 . -82.175 -59.275 65.430  1.00 39.31 624 A 1 
ATOM 4770 O O   . GLY A 0 624 . -81.123 -58.716 65.701  1.00 39.31 624 A 1 
ATOM 4771 N N   . LYS A 0 625 . -83.309 -58.619 65.751  1.00 42.63 625 A 1 
ATOM 4772 C CA  . LYS A 0 625 . -84.569 -59.012 66.453  1.00 42.63 625 A 1 
ATOM 4773 C C   . LYS A 0 625 . -84.375 -59.468 67.916  1.00 42.63 625 A 1 
ATOM 4774 C CB  . LYS A 0 625 . -85.433 -60.063 65.722  1.00 42.63 625 A 1 
ATOM 4775 O O   . LYS A 0 625 . -83.442 -60.209 68.168  1.00 42.63 625 A 1 
ATOM 4776 C CG  . LYS A 0 625 . -86.139 -59.602 64.437  1.00 42.63 625 A 1 
ATOM 4777 C CD  . LYS A 0 625 . -87.221 -60.632 64.059  1.00 42.63 625 A 1 
ATOM 4778 C CE  . LYS A 0 625 . -88.069 -60.165 62.870  1.00 42.63 625 A 1 
ATOM 4779 N NZ  . LYS A 0 625 . -89.226 -61.069 62.640  1.00 42.63 625 A 1 
ATOM 4780 N N   . ALA A 0 626 . -85.272 -59.206 68.881  1.00 36.17 626 A 1 
ATOM 4781 C CA  . ALA A 0 626 . -86.321 -58.177 69.041  1.00 36.17 626 A 1 
ATOM 4782 C C   . ALA A 0 626 . -86.960 -58.258 70.459  1.00 36.17 626 A 1 
ATOM 4783 C CB  . ALA A 0 626 . -87.472 -58.371 68.030  1.00 36.17 626 A 1 
ATOM 4784 O O   . ALA A 0 626 . -87.490 -59.308 70.801  1.00 36.17 626 A 1 
ATOM 4785 N N   . ALA A 0 627 . -87.028 -57.115 71.160  1.00 35.40 627 A 1 
ATOM 4786 C CA  . ALA A 0 627 . -88.138 -56.650 72.023  1.00 35.40 627 A 1 
ATOM 4787 C C   . ALA A 0 627 . -88.571 -57.388 73.334  1.00 35.40 627 A 1 
ATOM 4788 C CB  . ALA A 0 627 . -89.317 -56.361 71.077  1.00 35.40 627 A 1 
ATOM 4789 O O   . ALA A 0 627 . -88.146 -58.492 73.643  1.00 35.40 627 A 1 
ATOM 4790 N N   . TYR A 0 628 . -89.435 -56.662 74.078  1.00 33.73 628 A 1 
ATOM 4791 C CA  . TYR A 0 628 . -90.402 -57.005 75.156  1.00 33.73 628 A 1 
ATOM 4792 C C   . TYR A 0 628 . -89.997 -57.811 76.422  1.00 33.73 628 A 1 
ATOM 4793 C CB  . TYR A 0 628 . -91.736 -57.530 74.557  1.00 33.73 628 A 1 
ATOM 4794 O O   . TYR A 0 628 . -89.690 -58.993 76.345  1.00 33.73 628 A 1 
ATOM 4795 C CG  . TYR A 0 628 . -91.649 -58.321 73.258  1.00 33.73 628 A 1 
ATOM 4796 C CD1 . TYR A 0 628 . -92.241 -57.821 72.078  1.00 33.73 628 A 1 
ATOM 4797 C CD2 . TYR A 0 628 . -90.912 -59.519 73.210  1.00 33.73 628 A 1 
ATOM 4798 C CE1 . TYR A 0 628 . -92.026 -58.471 70.846  1.00 33.73 628 A 1 
ATOM 4799 C CE2 . TYR A 0 628 . -90.664 -60.151 71.978  1.00 33.73 628 A 1 
ATOM 4800 O OH  . TYR A 0 628 . -90.871 -60.169 69.594  1.00 33.73 628 A 1 
ATOM 4801 C CZ  . TYR A 0 628 . -91.198 -59.613 70.790  1.00 33.73 628 A 1 
ATOM 4802 N N   . GLY A 0 629 . -90.266 -57.228 77.612  1.00 36.67 629 A 1 
ATOM 4803 C CA  . GLY A 0 629 . -90.910 -57.986 78.710  1.00 36.67 629 A 1 
ATOM 4804 C C   . GLY A 0 629 . -90.477 -57.776 80.179  1.00 36.67 629 A 1 
ATOM 4805 O O   . GLY A 0 629 . -89.704 -58.564 80.695  1.00 36.67 629 A 1 
ATOM 4806 N N   . SER A 0 630 . -91.145 -56.850 80.886  1.00 34.54 630 A 1 
ATOM 4807 C CA  . SER A 0 630 . -91.728 -57.041 82.242  1.00 34.54 630 A 1 
ATOM 4808 C C   . SER A 0 630 . -90.879 -57.342 83.515  1.00 34.54 630 A 1 
ATOM 4809 C CB  . SER A 0 630 . -92.824 -58.111 82.120  1.00 34.54 630 A 1 
ATOM 4810 O O   . SER A 0 630 . -90.568 -58.495 83.788  1.00 34.54 630 A 1 
ATOM 4811 O OG  . SER A 0 630 . -93.566 -58.192 83.315  1.00 34.54 630 A 1 
ATOM 4812 N N   . ALA A 0 631 . -90.857 -56.345 84.426  1.00 38.20 631 A 1 
ATOM 4813 C CA  . ALA A 0 631 . -90.929 -56.442 85.912  1.00 38.20 631 A 1 
ATOM 4814 C C   . ALA A 0 631 . -89.715 -57.046 86.699  1.00 38.20 631 A 1 
ATOM 4815 C CB  . ALA A 0 631 . -92.301 -57.055 86.253  1.00 38.20 631 A 1 
ATOM 4816 O O   . ALA A 0 631 . -88.935 -57.801 86.140  1.00 38.20 631 A 1 
ATOM 4817 N N   . ALA A 0 632 . -89.459 -56.757 87.994  1.00 36.74 632 A 1 
ATOM 4818 C CA  . ALA A 0 632 . -90.242 -56.061 89.037  1.00 36.74 632 A 1 
ATOM 4819 C C   . ALA A 0 632 . -89.380 -55.552 90.246  1.00 36.74 632 A 1 
ATOM 4820 C CB  . ALA A 0 632 . -91.236 -57.093 89.594  1.00 36.74 632 A 1 
ATOM 4821 O O   . ALA A 0 632 . -88.313 -56.106 90.482  1.00 36.74 632 A 1 
ATOM 4822 N N   . TYR A 0 633 . -89.929 -54.615 91.054  1.00 36.84 633 A 1 
ATOM 4823 C CA  . TYR A 0 633 . -89.548 -54.172 92.436  1.00 36.84 633 A 1 
ATOM 4824 C C   . TYR A 0 633 . -88.161 -53.498 92.681  1.00 36.84 633 A 1 
ATOM 4825 C CB  . TYR A 0 633 . -89.767 -55.336 93.428  1.00 36.84 633 A 1 
ATOM 4826 O O   . TYR A 0 633 . -87.144 -54.013 92.239  1.00 36.84 633 A 1 
ATOM 4827 C CG  . TYR A 0 633 . -91.139 -55.993 93.365  1.00 36.84 633 A 1 
ATOM 4828 C CD1 . TYR A 0 633 . -92.271 -55.306 93.845  1.00 36.84 633 A 1 
ATOM 4829 C CD2 . TYR A 0 633 . -91.288 -57.280 92.812  1.00 36.84 633 A 1 
ATOM 4830 C CE1 . TYR A 0 633 . -93.553 -55.880 93.728  1.00 36.84 633 A 1 
ATOM 4831 C CE2 . TYR A 0 633 . -92.570 -57.850 92.674  1.00 36.84 633 A 1 
ATOM 4832 O OH  . TYR A 0 633 . -94.944 -57.684 92.969  1.00 36.84 633 A 1 
ATOM 4833 C CZ  . TYR A 0 633 . -93.706 -57.146 93.122  1.00 36.84 633 A 1 
ATOM 4834 N N   . GLY A 0 634 . -88.014 -52.392 93.445  1.00 37.21 634 A 1 
ATOM 4835 C CA  . GLY A 0 634 . -88.986 -51.467 94.082  1.00 37.21 634 A 1 
ATOM 4836 C C   . GLY A 0 634 . -88.332 -50.376 94.991  1.00 37.21 634 A 1 
ATOM 4837 O O   . GLY A 0 634 . -87.199 -50.577 95.416  1.00 37.21 634 A 1 
ATOM 4838 N N   . ALA A 0 635 . -89.080 -49.292 95.305  1.00 38.00 635 A 1 
ATOM 4839 C CA  . ALA A 0 635 . -88.802 -48.122 96.199  1.00 38.00 635 A 1 
ATOM 4840 C C   . ALA A 0 635 . -87.644 -47.151 95.794  1.00 38.00 635 A 1 
ATOM 4841 C CB  . ALA A 0 635 . -88.693 -48.612 97.650  1.00 38.00 635 A 1 
ATOM 4842 O O   . ALA A 0 635 . -86.506 -47.593 95.683  1.00 38.00 635 A 1 
ATOM 4843 N N   . GLU A 0 636 . -87.820 -45.856 95.440  1.00 37.43 636 A 1 
ATOM 4844 C CA  . GLU A 0 636 . -88.533 -44.668 96.032  1.00 37.43 636 A 1 
ATOM 4845 C C   . GLU A 0 636 . -87.747 -44.027 97.211  1.00 37.43 636 A 1 
ATOM 4846 C CB  . GLU A 0 636 . -90.026 -44.898 96.339  1.00 37.43 636 A 1 
ATOM 4847 O O   . GLU A 0 636 . -87.366 -44.745 98.128  1.00 37.43 636 A 1 
ATOM 4848 C CG  . GLU A 0 636 . -90.850 -45.223 95.076  1.00 37.43 636 A 1 
ATOM 4849 C CD  . GLU A 0 636 . -92.305 -45.644 95.362  1.00 37.43 636 A 1 
ATOM 4850 O OE1 . GLU A 0 636 . -92.888 -46.297 94.465  1.00 37.43 636 A 1 
ATOM 4851 O OE2 . GLU A 0 636 . -92.815 -45.368 96.470  1.00 37.43 636 A 1 
ATOM 4852 N N   . ASP A 0 637 . -87.357 -42.736 97.236  1.00 35.95 637 A 1 
ATOM 4853 C CA  . ASP A 0 637 . -88.164 -41.485 97.180  1.00 35.95 637 A 1 
ATOM 4854 C C   . ASP A 0 637 . -87.306 -40.210 96.838  1.00 35.95 637 A 1 
ATOM 4855 C CB  . ASP A 0 637 . -88.801 -41.337 98.586  1.00 35.95 637 A 1 
ATOM 4856 O O   . ASP A 0 637 . -86.073 -40.268 96.807  1.00 35.95 637 A 1 
ATOM 4857 C CG  . ASP A 0 637 . -89.886 -40.259 98.738  1.00 35.95 637 A 1 
ATOM 4858 O OD1 . ASP A 0 637 . -90.404 -39.782 97.704  1.00 35.95 637 A 1 
ATOM 4859 O OD2 . ASP A 0 637 . -90.202 -39.907 99.899  1.00 35.95 637 A 1 
ATOM 4860 N N   . ASP A 0 638 . -87.944 -39.055 96.586  1.00 37.40 638 A 1 
ATOM 4861 C CA  . ASP A 0 638 . -87.372 -37.782 96.073  1.00 37.40 638 A 1 
ATOM 4862 C C   . ASP A 0 638 . -86.788 -36.802 97.132  1.00 37.40 638 A 1 
ATOM 4863 C CB  . ASP A 0 638 . -88.492 -36.988 95.362  1.00 37.40 638 A 1 
ATOM 4864 O O   . ASP A 0 638 . -87.373 -36.635 98.205  1.00 37.40 638 A 1 
ATOM 4865 C CG  . ASP A 0 638 . -88.883 -37.469 93.967  1.00 37.40 638 A 1 
ATOM 4866 O OD1 . ASP A 0 638 . -87.951 -37.641 93.150  1.00 37.40 638 A 1 
ATOM 4867 O OD2 . ASP A 0 638 . -90.103 -37.492 93.690  1.00 37.40 638 A 1 
ATOM 4868 N N   . ARG A 0 639 . -85.760 -35.993 96.762  1.00 38.17 639 A 1 
ATOM 4869 C CA  . ARG A 0 639 . -85.820 -34.493 96.660  1.00 38.17 639 A 1 
ATOM 4870 C C   . ARG A 0 639 . -84.486 -33.703 96.681  1.00 38.17 639 A 1 
ATOM 4871 C CB  . ARG A 0 639 . -86.719 -33.827 97.731  1.00 38.17 639 A 1 
ATOM 4872 O O   . ARG A 0 639 . -83.576 -33.965 97.455  1.00 38.17 639 A 1 
ATOM 4873 C CG  . ARG A 0 639 . -88.176 -33.714 97.261  1.00 38.17 639 A 1 
ATOM 4874 C CD  . ARG A 0 639 . -89.023 -32.919 98.256  1.00 38.17 639 A 1 
ATOM 4875 N NE  . ARG A 0 639 . -90.378 -33.504 98.331  1.00 38.17 639 A 1 
ATOM 4876 N NH1 . ARG A 0 639 . -90.567 -33.599 100.612 1.00 38.17 639 A 1 
ATOM 4877 N NH2 . ARG A 0 639 . -91.962 -34.787 99.332  1.00 38.17 639 A 1 
ATOM 4878 C CZ  . ARG A 0 639 . -90.967 -33.951 99.421  1.00 38.17 639 A 1 
ATOM 4879 N N   . ASP A 0 640 . -84.536 -32.594 95.933  1.00 35.22 640 A 1 
ATOM 4880 C CA  . ASP A 0 640 . -84.016 -31.238 96.217  1.00 35.22 640 A 1 
ATOM 4881 C C   . ASP A 0 640 . -82.521 -30.823 96.126  1.00 35.22 640 A 1 
ATOM 4882 C CB  . ASP A 0 640 . -84.676 -30.635 97.483  1.00 35.22 640 A 1 
ATOM 4883 O O   . ASP A 0 640 . -81.617 -31.334 96.780  1.00 35.22 640 A 1 
ATOM 4884 C CG  . ASP A 0 640 . -86.118 -30.149 97.270  1.00 35.22 640 A 1 
ATOM 4885 O OD1 . ASP A 0 640 . -86.418 -29.700 96.142  1.00 35.22 640 A 1 
ATOM 4886 O OD2 . ASP A 0 640 . -86.910 -30.196 98.242  1.00 35.22 640 A 1 
ATOM 4887 N N   . ALA A 0 641 . -82.385 -29.670 95.447  1.00 29.77 641 A 1 
ATOM 4888 C CA  . ALA A 0 641 . -81.570 -28.494 95.789  1.00 29.77 641 A 1 
ATOM 4889 C C   . ALA A 0 641 . -80.061 -28.444 95.459  1.00 29.77 641 A 1 
ATOM 4890 C CB  . ALA A 0 641 . -81.909 -28.009 97.202  1.00 29.77 641 A 1 
ATOM 4891 O O   . ALA A 0 641 . -79.174 -28.611 96.292  1.00 29.77 641 A 1 
ATOM 4892 N N   . SER A 0 642 . -79.813 -27.948 94.246  1.00 34.31 642 A 1 
ATOM 4893 C CA  . SER A 0 642 . -78.729 -27.027 93.863  1.00 34.31 642 A 1 
ATOM 4894 C C   . SER A 0 642 . -78.053 -26.199 94.980  1.00 34.31 642 A 1 
ATOM 4895 C CB  . SER A 0 642 . -79.377 -26.001 92.913  1.00 34.31 642 A 1 
ATOM 4896 O O   . SER A 0 642 . -78.720 -25.377 95.620  1.00 34.31 642 A 1 
ATOM 4897 O OG  . SER A 0 642 . -80.498 -25.395 93.544  1.00 34.31 642 A 1 
ATOM 4898 N N   . LYS A 0 643 . -76.710 -26.257 95.062  1.00 37.36 643 A 1 
ATOM 4899 C CA  . LYS A 0 643 . -75.805 -25.094 95.258  1.00 37.36 643 A 1 
ATOM 4900 C C   . LYS A 0 643 . -74.315 -25.475 95.157  1.00 37.36 643 A 1 
ATOM 4901 C CB  . LYS A 0 643 . -76.051 -24.411 96.626  1.00 37.36 643 A 1 
ATOM 4902 O O   . LYS A 0 643 . -73.912 -26.452 95.770  1.00 37.36 643 A 1 
ATOM 4903 C CG  . LYS A 0 643 . -76.756 -23.055 96.446  1.00 37.36 643 A 1 
ATOM 4904 C CD  . LYS A 0 643 . -77.308 -22.522 97.773  1.00 37.36 643 A 1 
ATOM 4905 C CE  . LYS A 0 643 . -78.103 -21.238 97.512  1.00 37.36 643 A 1 
ATOM 4906 N NZ  . LYS A 0 643 . -78.688 -20.693 98.762  1.00 37.36 643 A 1 
ATOM 4907 N N   . ALA A 0 644 . -73.528 -24.603 94.504  1.00 37.10 644 A 1 
ATOM 4908 C CA  . ALA A 0 644 . -72.049 -24.551 94.469  1.00 37.10 644 A 1 
ATOM 4909 C C   . ALA A 0 644 . -71.330 -25.752 93.774  1.00 37.10 644 A 1 
ATOM 4910 C CB  . ALA A 0 644 . -71.575 -24.258 95.906  1.00 37.10 644 A 1 
ATOM 4911 O O   . ALA A 0 644 . -71.738 -26.891 93.935  1.00 37.10 644 A 1 
ATOM 4912 N N   . HIS A 0 645 . -70.248 -25.602 92.989  1.00 38.90 645 A 1 
ATOM 4913 C CA  . HIS A 0 645 . -69.420 -24.427 92.668  1.00 38.90 645 A 1 
ATOM 4914 C C   . HIS A 0 645 . -68.569 -24.644 91.382  1.00 38.90 645 A 1 
ATOM 4915 C CB  . HIS A 0 645 . -68.444 -24.205 93.842  1.00 38.90 645 A 1 
ATOM 4916 O O   . HIS A 0 645 . -68.209 -25.774 91.080  1.00 38.90 645 A 1 
ATOM 4917 C CG  . HIS A 0 645 . -68.025 -22.774 94.052  1.00 38.90 645 A 1 
ATOM 4918 C CD2 . HIS A 0 645 . -68.774 -21.770 94.605  1.00 38.90 645 A 1 
ATOM 4919 N ND1 . HIS A 0 645 . -66.778 -22.252 93.798  1.00 38.90 645 A 1 
ATOM 4920 C CE1 . HIS A 0 645 . -66.780 -20.961 94.171  1.00 38.90 645 A 1 
ATOM 4921 N NE2 . HIS A 0 645 . -67.981 -20.623 94.663  1.00 38.90 645 A 1 
ATOM 4922 N N   . ALA A 0 646 . -68.159 -23.544 90.729  1.00 37.05 646 A 1 
ATOM 4923 C CA  . ALA A 0 646 . -66.992 -23.381 89.830  1.00 37.05 646 A 1 
ATOM 4924 C C   . ALA A 0 646 . -66.835 -24.186 88.506  1.00 37.05 646 A 1 
ATOM 4925 C CB  . ALA A 0 646 . -65.712 -23.476 90.676  1.00 37.05 646 A 1 
ATOM 4926 O O   . ALA A 0 646 . -66.225 -25.251 88.480  1.00 37.05 646 A 1 
ATOM 4927 N N   . ALA A 0 647 . -67.131 -23.515 87.381  1.00 39.11 647 A 1 
ATOM 4928 C CA  . ALA A 0 647 . -66.201 -23.336 86.247  1.00 39.11 647 A 1 
ATOM 4929 C C   . ALA A 0 647 . -66.589 -22.065 85.447  1.00 39.11 647 A 1 
ATOM 4930 C CB  . ALA A 0 647 . -66.182 -24.577 85.345  1.00 39.11 647 A 1 
ATOM 4931 O O   . ALA A 0 647 . -67.772 -21.800 85.258  1.00 39.11 647 A 1 
ATOM 4932 N N   . GLN A 0 648 . -65.617 -21.246 85.024  1.00 36.60 648 A 1 
ATOM 4933 C CA  . GLN A 0 648 . -65.833 -19.941 84.361  1.00 36.60 648 A 1 
ATOM 4934 C C   . GLN A 0 648 . -65.762 -20.046 82.823  1.00 36.60 648 A 1 
ATOM 4935 C CB  . GLN A 0 648 . -64.703 -18.969 84.773  1.00 36.60 648 A 1 
ATOM 4936 O O   . GLN A 0 648 . -64.863 -20.738 82.346  1.00 36.60 648 A 1 
ATOM 4937 C CG  . GLN A 0 648 . -64.531 -18.669 86.271  1.00 36.60 648 A 1 
ATOM 4938 C CD  . GLN A 0 648 . -63.150 -18.072 86.553  1.00 36.60 648 A 1 
ATOM 4939 N NE2 . GLN A 0 648 . -63.052 -16.877 87.090  1.00 36.60 648 A 1 
ATOM 4940 O OE1 . GLN A 0 648 . -62.124 -18.673 86.283  1.00 36.60 648 A 1 
ATOM 4941 N N   . ARG A 0 649 . -66.552 -19.247 82.071  1.00 38.76 649 A 1 
ATOM 4942 C CA  . ARG A 0 649 . -66.095 -18.243 81.057  1.00 38.76 649 A 1 
ATOM 4943 C C   . ARG A 0 649 . -67.246 -17.627 80.224  1.00 38.76 649 A 1 
ATOM 4944 C CB  . ARG A 0 649 . -64.960 -18.775 80.149  1.00 38.76 649 A 1 
ATOM 4945 O O   . ARG A 0 649 . -68.370 -18.106 80.281  1.00 38.76 649 A 1 
ATOM 4946 C CG  . ARG A 0 649 . -63.604 -18.387 80.774  1.00 38.76 649 A 1 
ATOM 4947 C CD  . ARG A 0 649 . -62.422 -19.104 80.123  1.00 38.76 649 A 1 
ATOM 4948 N NE  . ARG A 0 649 . -61.154 -18.712 80.777  1.00 38.76 649 A 1 
ATOM 4949 N NH1 . ARG A 0 649 . -59.823 -18.574 78.905  1.00 38.76 649 A 1 
ATOM 4950 N NH2 . ARG A 0 649 . -58.969 -18.081 80.902  1.00 38.76 649 A 1 
ATOM 4951 C CZ  . ARG A 0 649 . -59.995 -18.460 80.192  1.00 38.76 649 A 1 
ATOM 4952 N N   . SER A 0 650 . -66.935 -16.504 79.559  1.00 35.47 650 A 1 
ATOM 4953 C CA  . SER A 0 650 . -67.851 -15.519 78.936  1.00 35.47 650 A 1 
ATOM 4954 C C   . SER A 0 650 . -68.410 -15.920 77.554  1.00 35.47 650 A 1 
ATOM 4955 C CB  . SER A 0 650 . -67.097 -14.186 78.806  1.00 35.47 650 A 1 
ATOM 4956 O O   . SER A 0 650 . -67.897 -16.860 76.951  1.00 35.47 650 A 1 
ATOM 4957 O OG  . SER A 0 650 . -68.001 -13.107 78.780  1.00 35.47 650 A 1 
ATOM 4958 N N   . GLY A 0 651 . -69.433 -15.201 77.064  1.00 31.41 651 A 1 
ATOM 4959 C CA  . GLY A 0 651 . -70.150 -15.459 75.796  1.00 31.41 651 A 1 
ATOM 4960 C C   . GLY A 0 651 . -70.111 -14.312 74.767  1.00 31.41 651 A 1 
ATOM 4961 O O   . GLY A 0 651 . -69.288 -13.411 74.909  1.00 31.41 651 A 1 
ATOM 4962 N N   . TYR A 0 652 . -71.006 -14.376 73.767  1.00 37.58 652 A 1 
ATOM 4963 C CA  . TYR A 0 652 . -71.161 -13.435 72.638  1.00 37.58 652 A 1 
ATOM 4964 C C   . TYR A 0 652 . -72.622 -13.347 72.147  1.00 37.58 652 A 1 
ATOM 4965 C CB  . TYR A 0 652 . -70.264 -13.872 71.465  1.00 37.58 652 A 1 
ATOM 4966 O O   . TYR A 0 652 . -73.414 -14.264 72.383  1.00 37.58 652 A 1 
ATOM 4967 C CG  . TYR A 0 652 . -68.788 -13.688 71.746  1.00 37.58 652 A 1 
ATOM 4968 C CD1 . TYR A 0 652 . -68.238 -12.395 71.680  1.00 37.58 652 A 1 
ATOM 4969 C CD2 . TYR A 0 652 . -67.989 -14.781 72.135  1.00 37.58 652 A 1 
ATOM 4970 C CE1 . TYR A 0 652 . -66.894 -12.182 72.032  1.00 37.58 652 A 1 
ATOM 4971 C CE2 . TYR A 0 652 . -66.643 -14.572 72.497  1.00 37.58 652 A 1 
ATOM 4972 O OH  . TYR A 0 652 . -64.808 -13.058 72.822  1.00 37.58 652 A 1 
ATOM 4973 C CZ  . TYR A 0 652 . -66.100 -13.270 72.454  1.00 37.58 652 A 1 
ATOM 4974 N N   . ASP A 0 653 . -72.942 -12.245 71.470  1.00 40.48 653 A 1 
ATOM 4975 C CA  . ASP A 0 653 . -74.176 -11.892 70.759  1.00 40.48 653 A 1 
ATOM 4976 C C   . ASP A 0 653 . -74.040 -12.053 69.222  1.00 40.48 653 A 1 
ATOM 4977 C CB  . ASP A 0 653 . -74.640 -10.472 71.182  1.00 40.48 653 A 1 
ATOM 4978 O O   . ASP A 0 653 . -72.938 -12.196 68.696  1.00 40.48 653 A 1 
ATOM 4979 C CG  . ASP A 0 653 . -73.550 -9.430  71.527  1.00 40.48 653 A 1 
ATOM 4980 O OD1 . ASP A 0 653 . -72.357 -9.639  71.198  1.00 40.48 653 A 1 
ATOM 4981 O OD2 . ASP A 0 653 . -73.913 -8.472  72.248  1.00 40.48 653 A 1 
ATOM 4982 N N   . ASN A 0 654 . -75.175 -12.101 68.507  1.00 38.10 654 A 1 
ATOM 4983 C CA  . ASN A 0 654 . -75.273 -12.425 67.072  1.00 38.10 654 A 1 
ATOM 4984 C C   . ASN A 0 654 . -75.950 -11.274 66.296  1.00 38.10 654 A 1 
ATOM 4985 C CB  . ASN A 0 654 . -76.155 -13.688 66.888  1.00 38.10 654 A 1 
ATOM 4986 O O   . ASN A 0 654 . -77.175 -11.173 66.379  1.00 38.10 654 A 1 
ATOM 4987 C CG  . ASN A 0 654 . -75.558 -15.047 67.194  1.00 38.10 654 A 1 
ATOM 4988 N ND2 . ASN A 0 654 . -76.383 -16.071 67.153  1.00 38.10 654 A 1 
ATOM 4989 O OD1 . ASN A 0 654 . -74.384 -15.253 67.421  1.00 38.10 654 A 1 
ATOM 4990 N N   . ASP A 0 655 . -75.214 -10.495 65.492  1.00 47.99 655 A 1 
ATOM 4991 C CA  . ASP A 0 655 . -75.778 -9.416  64.656  1.00 47.99 655 A 1 
ATOM 4992 C C   . ASP A 0 655 . -75.198 -9.349  63.221  1.00 47.99 655 A 1 
ATOM 4993 C CB  . ASP A 0 655 . -75.676 -8.056  65.377  1.00 47.99 655 A 1 
ATOM 4994 O O   . ASP A 0 655 . -74.051 -9.705  62.953  1.00 47.99 655 A 1 
ATOM 4995 C CG  . ASP A 0 655 . -76.815 -7.816  66.383  1.00 47.99 655 A 1 
ATOM 4996 O OD1 . ASP A 0 655 . -77.987 -8.066  66.011  1.00 47.99 655 A 1 
ATOM 4997 O OD2 . ASP A 0 655 . -76.534 -7.312  67.493  1.00 47.99 655 A 1 
ATOM 4998 N N   . GLU A 0 656 . -76.044 -8.888  62.294  1.00 38.79 656 A 1 
ATOM 4999 C CA  . GLU A 0 656 . -76.002 -9.130  60.841  1.00 38.79 656 A 1 
ATOM 5000 C C   . GLU A 0 656 . -75.533 -7.878  60.058  1.00 38.79 656 A 1 
ATOM 5001 C CB  . GLU A 0 656 . -77.443 -9.570  60.480  1.00 38.79 656 A 1 
ATOM 5002 O O   . GLU A 0 656 . -76.284 -6.906  59.932  1.00 38.79 656 A 1 
ATOM 5003 C CG  . GLU A 0 656 . -77.761 -9.885  59.014  1.00 38.79 656 A 1 
ATOM 5004 C CD  . GLU A 0 656 . -79.266 -10.159 58.808  1.00 38.79 656 A 1 
ATOM 5005 O OE1 . GLU A 0 656 . -79.692 -11.221 58.284  1.00 38.79 656 A 1 
ATOM 5006 O OE2 . GLU A 0 656 . -80.089 -9.231  58.979  1.00 38.79 656 A 1 
ATOM 5007 N N   . TRP A 0 657 . -74.301 -7.864  59.521  1.00 53.47 657 A 1 
ATOM 5008 C CA  . TRP A 0 657 . -73.640 -6.625  59.056  1.00 53.47 657 A 1 
ATOM 5009 C C   . TRP A 0 657 . -73.431 -6.475  57.534  1.00 53.47 657 A 1 
ATOM 5010 C CB  . TRP A 0 657 . -72.341 -6.379  59.839  1.00 53.47 657 A 1 
ATOM 5011 O O   . TRP A 0 657 . -73.176 -7.421  56.789  1.00 53.47 657 A 1 
ATOM 5012 C CG  . TRP A 0 657 . -71.270 -7.419  59.718  1.00 53.47 657 A 1 
ATOM 5013 C CD1 . TRP A 0 657 . -71.277 -8.605  60.368  1.00 53.47 657 A 1 
ATOM 5014 C CD2 . TRP A 0 657 . -70.013 -7.385  58.963  1.00 53.47 657 A 1 
ATOM 5015 C CE2 . TRP A 0 657 . -69.304 -8.599  59.221  1.00 53.47 657 A 1 
ATOM 5016 C CE3 . TRP A 0 657 . -69.389 -6.456  58.097  1.00 53.47 657 A 1 
ATOM 5017 N NE1 . TRP A 0 657 . -70.139 -9.315  60.053  1.00 53.47 657 A 1 
ATOM 5018 C CH2 . TRP A 0 657 . -67.442 -7.911  57.831  1.00 53.47 657 A 1 
ATOM 5019 C CZ2 . TRP A 0 657 . -68.041 -8.867  58.670  1.00 53.47 657 A 1 
ATOM 5020 C CZ3 . TRP A 0 657 . -68.119 -6.713  57.540  1.00 53.47 657 A 1 
ATOM 5021 N N   . ALA A 0 658 . -73.510 -5.218  57.077  1.00 46.20 658 A 1 
ATOM 5022 C CA  . ALA A 0 658 . -73.372 -4.818  55.677  1.00 46.20 658 A 1 
ATOM 5023 C C   . ALA A 0 658 . -71.987 -5.145  55.090  1.00 46.20 658 A 1 
ATOM 5024 C CB  . ALA A 0 658 . -73.667 -3.315  55.567  1.00 46.20 658 A 1 
ATOM 5025 O O   . ALA A 0 658 . -70.961 -4.723  55.626  1.00 46.20 658 A 1 
ATOM 5026 N N   . LYS A 0 659 . -71.977 -5.835  53.944  1.00 48.93 659 A 1 
ATOM 5027 C CA  . LYS A 0 659 . -70.762 -6.224  53.220  1.00 48.93 659 A 1 
ATOM 5028 C C   . LYS A 0 659 . -70.297 -5.117  52.265  1.00 48.93 659 A 1 
ATOM 5029 C CB  . LYS A 0 659 . -70.971 -7.600  52.548  1.00 48.93 659 A 1 
ATOM 5030 O O   . LYS A 0 659 . -71.088 -4.347  51.724  1.00 48.93 659 A 1 
ATOM 5031 C CG  . LYS A 0 659 . -70.997 -8.688  53.640  1.00 48.93 659 A 1 
ATOM 5032 C CD  . LYS A 0 659 . -71.417 -10.097 53.194  1.00 48.93 659 A 1 
ATOM 5033 C CE  . LYS A 0 659 . -71.364 -10.968 54.463  1.00 48.93 659 A 1 
ATOM 5034 N NZ  . LYS A 0 659 . -72.079 -12.265 54.353  1.00 48.93 659 A 1 
ATOM 5035 N N   . GLN A 0 660 . -68.986 -5.035  52.083  1.00 51.80 660 A 1 
ATOM 5036 C CA  . GLN A 0 660 . -68.354 -4.247  51.027  1.00 51.80 660 A 1 
ATOM 5037 C C   . GLN A 0 660 . -68.327 -5.099  49.749  1.00 51.80 660 A 1 
ATOM 5038 C CB  . GLN A 0 660 . -66.936 -3.860  51.485  1.00 51.80 660 A 1 
ATOM 5039 O O   . GLN A 0 660 . -68.074 -6.302  49.829  1.00 51.80 660 A 1 
ATOM 5040 C CG  . GLN A 0 660 . -66.929 -2.863  52.665  1.00 51.80 660 A 1 
ATOM 5041 C CD  . GLN A 0 660 . -65.718 -3.019  53.585  1.00 51.80 660 A 1 
ATOM 5042 N NE2 . GLN A 0 660 . -65.094 -1.944  54.020  1.00 51.80 660 A 1 
ATOM 5043 O OE1 . GLN A 0 660 . -65.354 -4.108  53.994  1.00 51.80 660 A 1 
ATOM 5044 N N   . ALA A 0 661 . -68.573 -4.498  48.585  1.00 51.75 661 A 1 
ATOM 5045 C CA  . ALA A 0 661 . -68.166 -5.075  47.310  1.00 51.75 661 A 1 
ATOM 5046 C C   . ALA A 0 661 . -66.909 -4.351  46.829  1.00 51.75 661 A 1 
ATOM 5047 C CB  . ALA A 0 661 . -69.298 -5.026  46.280  1.00 51.75 661 A 1 
ATOM 5048 O O   . ALA A 0 661 . -66.831 -3.126  46.821  1.00 51.75 661 A 1 
ATOM 5049 N N   . TYR A 0 662 . -65.926 -5.132  46.418  1.00 56.56 662 A 1 
ATOM 5050 C CA  . TYR A 0 662 . -64.725 -4.620  45.786  1.00 56.56 662 A 1 
ATOM 5051 C C   . TYR A 0 662 . -64.818 -4.996  44.312  1.00 56.56 662 A 1 
ATOM 5052 C CB  . TYR A 0 662 . -63.505 -5.177  46.528  1.00 56.56 662 A 1 
ATOM 5053 O O   . TYR A 0 662 . -64.932 -6.180  43.989  1.00 56.56 662 A 1 
ATOM 5054 C CG  . TYR A 0 662 . -63.382 -4.630  47.943  1.00 56.56 662 A 1 
ATOM 5055 C CD1 . TYR A 0 662 . -62.757 -3.384  48.140  1.00 56.56 662 A 1 
ATOM 5056 C CD2 . TYR A 0 662 . -63.902 -5.335  49.050  1.00 56.56 662 A 1 
ATOM 5057 C CE1 . TYR A 0 662 . -62.626 -2.849  49.434  1.00 56.56 662 A 1 
ATOM 5058 C CE2 . TYR A 0 662 . -63.772 -4.804  50.351  1.00 56.56 662 A 1 
ATOM 5059 O OH  . TYR A 0 662 . -62.978 -3.049  51.790  1.00 56.56 662 A 1 
ATOM 5060 C CZ  . TYR A 0 662 . -63.128 -3.563  50.542  1.00 56.56 662 A 1 
ATOM 5061 N N   . GLY A 0 663 . -64.872 -3.984  43.447  1.00 59.62 663 A 1 
ATOM 5062 C CA  . GLY A 0 663 . -64.643 -4.151  42.018  1.00 59.62 663 A 1 
ATOM 5063 C C   . GLY A 0 663 . -63.142 -4.171  41.745  1.00 59.62 663 A 1 
ATOM 5064 O O   . GLY A 0 663 . -62.374 -3.593  42.518  1.00 59.62 663 A 1 
ATOM 5065 N N   . SER A 0 664 . -62.732 -4.871  40.692  1.00 66.30 664 A 1 
ATOM 5066 C CA  . SER A 0 664 . -61.330 -4.943  40.287  1.00 66.30 664 A 1 
ATOM 5067 C C   . SER A 0 664 . -61.180 -5.180  38.791  1.00 66.30 664 A 1 
ATOM 5068 C CB  . SER A 0 664 . -60.591 -6.050  41.041  1.00 66.30 664 A 1 
ATOM 5069 O O   . SER A 0 664 . -61.814 -6.096  38.249  1.00 66.30 664 A 1 
ATOM 5070 O OG  . SER A 0 664 . -61.160 -7.319  40.745  1.00 66.30 664 A 1 
ATOM 5071 N N   . ASP A 0 665 . -60.277 -4.423  38.192  1.00 68.96 665 A 1 
ATOM 5072 C CA  . ASP A 0 665 . -59.835 -4.479  36.806  1.00 68.96 665 A 1 
ATOM 5073 C C   . ASP A 0 665 . -58.368 -4.955  36.837  1.00 68.96 665 A 1 
ATOM 5074 C CB  . ASP A 0 665 . -59.961 -3.095  36.129  1.00 68.96 665 A 1 
ATOM 5075 O O   . ASP A 0 665 . -57.651 -4.667  37.793  1.00 68.96 665 A 1 
ATOM 5076 C CG  . ASP A 0 665 . -61.266 -2.304  36.361  1.00 68.96 665 A 1 
ATOM 5077 O OD1 . ASP A 0 665 . -61.723 -2.137  37.524  1.00 68.96 665 A 1 
ATOM 5078 O OD2 . ASP A 0 665 . -61.900 -1.939  35.344  1.00 68.96 665 A 1 
ATOM 5079 N N   . PHE A 0 666 . -57.935 -5.758  35.859  1.00 76.13 666 A 1 
ATOM 5080 C CA  . PHE A 0 666 . -56.559 -6.273  35.808  1.00 76.13 666 A 1 
ATOM 5081 C C   . PHE A 0 666 . -56.117 -6.472  34.356  1.00 76.13 666 A 1 
ATOM 5082 C CB  . PHE A 0 666 . -56.420 -7.603  36.577  1.00 76.13 666 A 1 
ATOM 5083 O O   . PHE A 0 666 . -56.398 -7.522  33.766  1.00 76.13 666 A 1 
ATOM 5084 C CG  . PHE A 0 666 . -56.666 -7.549  38.072  1.00 76.13 666 A 1 
ATOM 5085 C CD1 . PHE A 0 666 . -55.784 -6.840  38.905  1.00 76.13 666 A 1 
ATOM 5086 C CD2 . PHE A 0 666 . -57.774 -8.211  38.632  1.00 76.13 666 A 1 
ATOM 5087 C CE1 . PHE A 0 666 . -56.025 -6.760  40.287  1.00 76.13 666 A 1 
ATOM 5088 C CE2 . PHE A 0 666 . -58.001 -8.159  40.018  1.00 76.13 666 A 1 
ATOM 5089 C CZ  . PHE A 0 666 . -57.134 -7.421  40.845  1.00 76.13 666 A 1 
ATOM 5090 N N   . ASP A 0 667 . -55.405 -5.497  33.796  1.00 73.16 667 A 1 
ATOM 5091 C CA  . ASP A 0 667 . -54.832 -5.565  32.448  1.00 73.16 667 A 1 
ATOM 5092 C C   . ASP A 0 667 . -53.291 -5.536  32.526  1.00 73.16 667 A 1 
ATOM 5093 C CB  . ASP A 0 667 . -55.440 -4.469  31.534  1.00 73.16 667 A 1 
ATOM 5094 O O   . ASP A 0 667 . -52.674 -4.876  33.362  1.00 73.16 667 A 1 
ATOM 5095 C CG  . ASP A 0 667 . -56.458 -4.971  30.483  1.00 73.16 667 A 1 
ATOM 5096 O OD1 . ASP A 0 667 . -57.018 -6.083  30.631  1.00 73.16 667 A 1 
ATOM 5097 O OD2 . ASP A 0 667 . -56.575 -4.308  29.417  1.00 73.16 667 A 1 
ATOM 5098 N N   . SER A 0 668 . -52.610 -6.306  31.671  1.00 76.02 668 A 1 
ATOM 5099 C CA  . SER A 0 668 . -51.138 -6.333  31.635  1.00 76.02 668 A 1 
ATOM 5100 C C   . SER A 0 668 . -50.618 -6.544  30.217  1.00 76.02 668 A 1 
ATOM 5101 C CB  . SER A 0 668 . -50.551 -7.395  32.572  1.00 76.02 668 A 1 
ATOM 5102 O O   . SER A 0 668 . -51.146 -7.370  29.466  1.00 76.02 668 A 1 
ATOM 5103 O OG  . SER A 0 668 . -51.066 -7.277  33.883  1.00 76.02 668 A 1 
ATOM 5104 N N   . ARG A 0 669 . -49.584 -5.790  29.830  1.00 73.31 669 A 1 
ATOM 5105 C CA  . ARG A 0 669 . -48.976 -5.807  28.491  1.00 73.31 669 A 1 
ATOM 5106 C C   . ARG A 0 669 . -47.466 -5.649  28.598  1.00 73.31 669 A 1 
ATOM 5107 C CB  . ARG A 0 669 . -49.544 -4.682  27.614  1.00 73.31 669 A 1 
ATOM 5108 O O   . ARG A 0 669 . -46.991 -4.820  29.357  1.00 73.31 669 A 1 
ATOM 5109 C CG  . ARG A 0 669 . -51.063 -4.781  27.450  1.00 73.31 669 A 1 
ATOM 5110 C CD  . ARG A 0 669 . -51.578 -3.706  26.497  1.00 73.31 669 A 1 
ATOM 5111 N NE  . ARG A 0 669 . -53.049 -3.681  26.526  1.00 73.31 669 A 1 
ATOM 5112 N NH1 . ARG A 0 669 . -53.367 -1.979  25.030  1.00 73.31 669 A 1 
ATOM 5113 N NH2 . ARG A 0 669 . -55.108 -2.815  26.185  1.00 73.31 669 A 1 
ATOM 5114 C CZ  . ARG A 0 669 . -53.835 -2.830  25.904  1.00 73.31 669 A 1 
ATOM 5115 N N   . TRP A 0 670 . -46.743 -6.412  27.791  1.00 77.98 670 A 1 
ATOM 5116 C CA  . TRP A 0 670 . -45.289 -6.527  27.853  1.00 77.98 670 A 1 
ATOM 5117 C C   . TRP A 0 670 . -44.722 -6.779  26.455  1.00 77.98 670 A 1 
ATOM 5118 C CB  . TRP A 0 670 . -44.969 -7.683  28.801  1.00 77.98 670 A 1 
ATOM 5119 O O   . TRP A 0 670 . -45.357 -7.473  25.650  1.00 77.98 670 A 1 
ATOM 5120 C CG  . TRP A 0 670 . -43.561 -8.174  28.815  1.00 77.98 670 A 1 
ATOM 5121 C CD1 . TRP A 0 670 . -42.573 -7.714  29.610  1.00 77.98 670 A 1 
ATOM 5122 C CD2 . TRP A 0 670 . -42.991 -9.276  28.054  1.00 77.98 670 A 1 
ATOM 5123 C CE2 . TRP A 0 670 . -41.685 -9.535  28.559  1.00 77.98 670 A 1 
ATOM 5124 C CE3 . TRP A 0 670 . -43.474 -10.121 27.029  1.00 77.98 670 A 1 
ATOM 5125 N NE1 . TRP A 0 670 . -41.446 -8.495  29.440  1.00 77.98 670 A 1 
ATOM 5126 C CH2 . TRP A 0 670 . -41.462 -11.491 27.134  1.00 77.98 670 A 1 
ATOM 5127 C CZ2 . TRP A 0 670 . -40.960 -10.667 28.156  1.00 77.98 670 A 1 
ATOM 5128 C CZ3 . TRP A 0 670 . -42.708 -11.202 26.553  1.00 77.98 670 A 1 
ATOM 5129 N N   . GLY A 0 671 . -43.533 -6.248  26.172  1.00 72.51 671 A 1 
ATOM 5130 C CA  . GLY A 0 671 . -42.856 -6.383  24.883  1.00 72.51 671 A 1 
ATOM 5131 C C   . GLY A 0 671 . -41.331 -6.421  25.001  1.00 72.51 671 A 1 
ATOM 5132 O O   . GLY A 0 671 . -40.759 -5.843  25.919  1.00 72.51 671 A 1 
ATOM 5133 N N   . LYS A 0 672 . -40.687 -7.115  24.052  1.00 67.64 672 A 1 
ATOM 5134 C CA  . LYS A 0 672 . -39.226 -7.211  23.870  1.00 67.64 672 A 1
[truncated: 50,551 more chars]
