# Supplementary material for: Self-assembling proteins compose the chemically resistant shell biomaterial of planktonic tintinnid ciliates
Source: Nat Commun. 2026 Jun 13;17:7507. doi: 10.1038/s41467-026-74402-4 (PMC13408134; doi:10.1038/s41467-026-74402-4)
Supplement: Supplementary file 6 — Supplementary Data 16 [file 41467_2026_74402_MOESM6_ESM.zip › AF2_structure_models/Pacific_67.cif]

data_0
#
_entry.id   0
#
_struct_asym.id          A
_struct_asym.entity_id   0
#
_entity_poly.entity_id        0
_entity_poly.type             polypeptide(L)
_entity_poly.pdbx_strand_id   A
#
_entity.id     0
_entity.type   polymer
#
loop_
_entity_poly_seq.entity_id
_entity_poly_seq.num
_entity_poly_seq.mon_id
0 1   MET 
0 2   LYS 
0 3   THR 
0 4   PHE 
0 5   ALA 
0 6   PHE 
0 7   ALA 
0 8   LEU 
0 9   LEU 
0 10  VAL 
0 11  ALA 
0 12  THR 
0 13  ILE 
0 14  SER 
0 15  ALA 
0 16  ASN 
0 17  PRO 
0 18  GLY 
0 19  TYR 
0 20  TYR 
0 21  GLN 
0 22  PRO 
0 23  LYS 
0 24  PRO 
0 25  VAL 
0 26  VAL 
0 27  THR 
0 28  VAL 
0 29  THR 
0 30  LYS 
0 31  LYS 
0 32  PRO 
0 33  GLY 
0 34  PHE 
0 35  SER 
0 36  GLN 
0 37  SER 
0 38  GLY 
0 39  ALA 
0 40  SER 
0 41  LYS 
0 42  GLY 
0 43  TYR 
0 44  GLY 
0 45  GLN 
0 46  GLN 
0 47  ALA 
0 48  GLU 
0 49  LYS 
0 50  ARG 
0 51  SER 
0 52  ALA 
0 53  SER 
0 54  ASP 
0 55  PHE 
0 56  ASP 
0 57  ALA 
0 58  TYR 
0 59  GLY 
0 60  ARG 
0 61  ASP 
0 62  GLN 
0 63  ASP 
0 64  LEU 
0 65  SER 
0 66  ILE 
0 67  GLU 
0 68  GLU 
0 69  SER 
0 70  TYR 
0 71  GLY 
0 72  ARG 
0 73  THR 
0 74  ASN 
0 75  ALA 
0 76  LYS 
0 77  SER 
0 78  TYR 
0 79  ALA 
0 80  ALA 
0 81  GLU 
0 82  SER 
0 83  TYR 
0 84  ASP 
0 85  GLU 
0 86  TRP 
0 87  ASP 
0 88  ASN 
0 89  THR 
0 90  ASP 
0 91  ASP 
0 92  ASP 
0 93  LYS 
0 94  TRP 
0 95  GLY 
0 96  ALA 
0 97  GLN 
0 98  ALA 
0 99  TRP 
0 100 GLY 
0 101 GLN 
0 102 ASP 
0 103 ARG 
0 104 ASP 
0 105 VAL 
0 106 TYR 
0 107 GLY 
0 108 ALA 
0 109 SER 
0 110 SER 
0 111 TYR 
0 112 GLY 
0 113 LYS 
0 114 GLN 
0 115 ALA 
0 116 SER 
0 117 SER 
0 118 GLY 
0 119 ASP 
0 120 TYR 
0 121 ASP 
0 122 LYS 
0 123 TYR 
0 124 GLY 
0 125 LYS 
0 126 LYS 
0 127 ALA 
0 128 ALA 
0 129 ALA 
0 130 ALA 
0 131 GLY 
0 132 THR 
0 133 LYS 
0 134 TRP 
0 135 GLY 
0 136 ASP 
0 137 LEU 
0 138 LYS 
0 139 GLY 
0 140 GLY 
0 141 LYS 
0 142 GLY 
0 143 GLU 
0 144 VAL 
0 145 ASP 
0 146 ALA 
0 147 TYR 
0 148 GLY 
0 149 LYS 
0 150 GLN 
0 151 SER 
0 152 HIS 
0 153 ALA 
0 154 ALA 
0 155 GLY 
0 156 ALA 
0 157 SER 
0 158 ALA 
0 159 VAL 
0 160 TRP 
0 161 GLN 
0 162 GLY 
0 163 ALA 
0 164 SER 
0 165 ALA 
0 166 GLY 
0 167 TYR 
0 168 GLY 
0 169 ALA 
0 170 ALA 
0 171 ARG 
0 172 GLY 
0 173 GLY 
0 174 TYR 
0 175 ASP 
0 176 ASN 
0 177 ASP 
0 178 VAL 
0 179 TRP 
0 180 ALA 
0 181 LYS 
0 182 GLN 
0 183 ALA 
0 184 TYR 
0 185 GLY 
0 186 SER 
0 187 ASP 
0 188 TYR 
0 189 ASP 
0 190 SER 
0 191 ARG 
0 192 TRP 
0 193 GLY 
0 194 LYS 
0 195 SER 
0 196 TYR 
0 197 ASP 
0 198 SER 
0 199 VAL 
0 200 GLU 
0 201 ALA 
0 202 LYS 
0 203 SER 
0 204 TYR 
0 205 ASP 
0 206 ASN 
0 207 GLU 
0 208 ASN 
0 209 TYR 
0 210 ALA 
0 211 ARG 
0 212 ARG 
0 213 VAL 
0 214 ARG 
0 215 ALA 
0 216 ASP 
0 217 ASP 
0 218 ASP 
0 219 GLN 
0 220 TRP 
0 221 ALA 
0 222 GLU 
0 223 ASP 
0 224 TYR 
0 225 ASP 
0 226 ARG 
0 227 TYR 
0 228 ASP 
0 229 ALA 
0 230 GLY 
0 231 GLU 
0 232 GLY 
0 233 ASP 
0 234 ALA 
0 235 TYR 
0 236 GLY 
0 237 ARG 
0 238 ALA 
0 239 ALA 
0 240 SER 
0 241 GLU 
0 242 LYS 
0 243 SER 
0 244 TRP 
0 245 GLY 
0 246 LYS 
0 247 GLY 
0 248 SER 
0 249 GLY 
0 250 TYR 
0 251 GLY 
0 252 LYS 
0 253 GLY 
0 254 GLY 
0 255 ASP 
0 256 ARG 
0 257 ALA 
0 258 ALA 
0 259 ALA 
0 260 SER 
0 261 LYS 
0 262 ALA 
0 263 HIS 
0 264 GLY 
0 265 GLN 
0 266 ASP 
0 267 TYR 
0 268 TRP 
0 269 GLY 
0 270 LYS 
0 271 SER 
0 272 GLY 
0 273 SER 
0 274 ASP 
0 275 TRP 
0 276 ASP 
0 277 ALA 
0 278 TRP 
0 279 GLY 
0 280 ARG 
0 281 ASP 
0 282 GLN 
0 283 ASP 
0 284 TYR 
0 285 SER 
0 286 GLU 
0 287 ASP 
0 288 VAL 
0 289 SER 
0 290 TYR 
0 291 ASP 
0 292 ARG 
0 293 THR 
0 294 THR 
0 295 ALA 
0 296 LYS 
0 297 ALA 
0 298 TYR 
0 299 ALA 
0 300 ALA 
0 301 GLU 
0 302 SER 
0 303 TYR 
0 304 ASP 
0 305 GLU 
0 306 TRP 
0 307 ASP 
0 308 ASN 
0 309 ALA 
0 310 ASP 
0 311 ASP 
0 312 ASP 
0 313 LYS 
0 314 TRP 
0 315 GLY 
0 316 ALA 
0 317 GLN 
0 318 ALA 
0 319 TRP 
0 320 GLY 
0 321 LYS 
0 322 ASP 
0 323 ARG 
0 324 ASP 
0 325 VAL 
0 326 TYR 
0 327 GLY 
0 328 ALA 
0 329 SER 
0 330 SER 
0 331 TYR 
0 332 GLY 
0 333 ALA 
0 334 VAL 
0 335 ALA 
0 336 SER 
0 337 ALA 
0 338 LYS 
0 339 ASP 
0 340 ALA 
0 341 SER 
0 342 LYS 
0 343 LYS 
0 344 GLY 
0 345 TYR 
0 346 GLY 
0 347 ALA 
0 348 ALA 
0 349 GLU 
0 350 LEU 
0 351 TYR 
0 352 GLY 
0 353 GLN 
0 354 GLN 
0 355 VAL 
0 356 SER 
0 357 ALA 
0 358 ASN 
0 359 GLY 
0 360 GLN 
0 361 SER 
0 362 TYR 
0 363 HIS 
0 364 PRO 
0 365 ASP 
0 366 PRO 
0 367 TYR 
0 368 GLY 
0 369 LYS 
0 370 GLY 
0 371 GLY 
0 372 TYR 
0 373 VAL 
0 374 THR 
0 375 LYS 
0 376 HIS 
0 377 GLY 
0 378 ALA 
0 379 GLN 
0 380 ALA 
0 381 GLY 
0 382 GLN 
0 383 TYR 
0 384 GLY 
0 385 ALA 
0 386 ALA 
0 387 SER 
0 388 GLY 
0 389 LYS 
0 390 GLY 
0 391 SER 
0 392 ASP 
0 393 SER 
0 394 MET 
0 395 VAL 
0 396 TRP 
0 397 GLN 
0 398 GLY 
0 399 ALA 
0 400 SER 
0 401 ALA 
0 402 ALA 
0 403 LYS 
0 404 GLN 
0 405 ALA 
0 406 ALA 
0 407 ALA 
0 408 GLY 
0 409 ALA 
0 410 TYR 
0 411 ASP 
0 412 ASN 
0 413 ASP 
0 414 GLU 
0 415 TRP 
0 416 ALA 
0 417 LYS 
0 418 GLN 
0 419 ALA 
0 420 TYR 
0 421 GLY 
0 422 SER 
0 423 ASP 
0 424 TYR 
0 425 ASP 
0 426 SER 
0 427 ARG 
0 428 TRP 
0 429 GLY 
0 430 LYS 
0 431 SER 
0 432 TYR 
0 433 ASP 
0 434 SER 
0 435 VAL 
0 436 SER 
0 437 ALA 
0 438 LYS 
0 439 SER 
0 440 TYR 
0 441 ASP 
0 442 ASN 
0 443 GLU 
0 444 SER 
0 445 TYR 
0 446 ALA 
0 447 ARG 
0 448 ALA 
0 449 VAL 
0 450 GLN 
0 451 ALA 
0 452 ASP 
0 453 ASP 
0 454 ASP 
0 455 GLN 
0 456 TRP 
0 457 ALA 
0 458 GLU 
0 459 ASP 
0 460 TYR 
0 461 ASP 
0 462 ARG 
0 463 TYR 
0 464 ASP 
0 465 SER 
0 466 ARG 
0 467 ASP 
0 468 ALA 
0 469 GLY 
0 470 ALA 
0 471 GLN 
0 472 GLY 
0 473 ARG 
0 474 GLY 
0 475 ALA 
0 476 SER 
0 477 LYS 
0 478 TRP 
0 479 GLY 
0 480 LYS 
0 481 ASP 
0 482 ALA 
0 483 ASP 
0 484 LYS 
0 485 THR 
0 486 VAL 
0 487 LYS 
0 488 GLY 
0 489 HIS 
0 490 ALA 
0 491 HIS 
0 492 PRO 
0 493 GLY 
0 494 TYR 
0 495 HIS 
0 496 GLY 
0 497 THR 
0 498 SER 
0 499 VAL 
0 500 THR 
0 501 SER 
0 502 LYS 
0 503 LYS 
0 504 GLY 
0 505 ALA 
0 506 GLU 
0 507 TYR 
0 508 ASP 
0 509 ILE 
0 510 ALA 
0 511 SER 
0 512 GLU 
0 513 ALA 
0 514 GLY 
0 515 GLN 
0 516 ALA 
0 517 GLY 
0 518 TYR 
0 519 TRP 
0 520 GLY 
0 521 LYS 
0 522 SER 
0 523 GLY 
0 524 SER 
0 525 ASP 
0 526 TRP 
0 527 ASP 
0 528 ALA 
0 529 TYR 
0 530 GLY 
0 531 ARG 
0 532 ASP 
0 533 GLN 
0 534 ASP 
0 535 LEU 
0 536 SER 
0 537 ILE 
0 538 LYS 
0 539 GLU 
0 540 SER 
0 541 TYR 
0 542 ASP 
0 543 ARG 
0 544 THR 
0 545 TRP 
0 546 ALA 
0 547 LYS 
0 548 SER 
0 549 TYR 
0 550 ASP 
0 551 ALA 
0 552 GLU 
0 553 SER 
0 554 TYR 
0 555 ASP 
0 556 GLU 
0 557 TRP 
0 558 ASP 
0 559 ASN 
0 560 LYS 
0 561 ASP 
0 562 ASP 
0 563 ASP 
0 564 LYS 
0 565 TRP 
0 566 GLY 
0 567 ALA 
0 568 GLN 
0 569 ALA 
0 570 TRP 
0 571 GLY 
0 572 LYS 
0 573 ASP 
0 574 ARG 
0 575 ASP 
0 576 VAL 
0 577 TYR 
0 578 GLY 
0 579 ALA 
0 580 SER 
0 581 SER 
0 582 PHE 
0 583 GLY 
0 584 LYS 
0 585 ALA 
0 586 ALA 
0 587 SER 
0 588 ALA 
0 589 GLY 
0 590 ASP 
0 591 TYR 
0 592 ASP 
0 593 MET 
0 594 TYR 
0 595 GLY 
0 596 ARG 
0 597 SER 
0 598 ASN 
0 599 ALA 
0 600 ALA 
0 601 ALA 
0 602 GLY 
0 603 ALA 
0 604 ALA 
0 605 SER 
0 606 ALA 
0 607 SER 
0 608 LYS 
0 609 HIS 
0 610 GLY 
0 611 SER 
0 612 VAL 
0 613 HIS 
0 614 PRO 
0 615 VAL 
0 616 GLY 
0 617 TYR 
0 618 GLY 
0 619 LYS 
0 620 HIS 
0 621 GLY 
0 622 TYR 
0 623 GLY 
0 624 LYS 
0 625 SER 
0 626 TYR 
0 627 SER 
0 628 THR 
0 629 ALA 
0 630 GLN 
0 631 ALA 
0 632 ALA 
0 633 GLN 
0 634 ALA 
0 635 ALA 
0 636 SER 
0 637 SER 
0 638 LYS 
0 639 GLN 
0 640 GLY 
0 641 TYR 
0 642 GLY 
0 643 SER 
0 644 HIS 
0 645 SER 
0 646 ASP 
0 647 ALA 
0 648 GLN 
0 649 ALA 
0 650 SER 
0 651 ARG 
0 652 ASN 
0 653 HIS 
0 654 ALA 
0 655 ALA 
0 656 ALA 
0 657 ARG 
0 658 SER 
0 659 GLY 
0 660 TYR 
0 661 ASP 
0 662 ASN 
0 663 ASP 
0 664 GLU 
0 665 TRP 
0 666 ALA 
0 667 LYS 
0 668 GLN 
0 669 ALA 
0 670 TYR 
0 671 GLY 
0 672 SER 
0 673 ASP 
0 674 PHE 
0 675 ASP 
0 676 SER 
0 677 ARG 
0 678 TRP 
0 679 GLY 
0 680 LYS 
0 681 SER 
0 682 TYR 
0 683 ASP 
0 684 SER 
0 685 VAL 
0 686 ALA 
0 687 ALA 
0 688 LYS 
0 689 SER 
0 690 TYR 
0 691 ASP 
0 692 ASP 
0 693 GLU 
0 694 GLN 
0 695 TYR 
0 696 ALA 
0 697 ARG 
0 698 LYS 
0 699 VAL 
0 700 GLN 
0 701 ALA 
0 702 ASP 
0 703 ASP 
0 704 ASP 
0 705 GLN 
0 706 TRP 
0 707 ALA 
0 708 GLU 
0 709 ASP 
0 710 TYR 
0 711 ASP 
0 712 ARG 
0 713 TYR 
0 714 ASP 
0 715 SER 
0 716 ARG 
0 717 ASP 
0 718 ALA 
0 719 ASP 
0 720 ARG 
0 721 TYR 
0 722 GLY 
0 723 GLN 
0 724 ALA 
0 725 ALA 
0 726 SER 
0 727 ALA 
0 728 ALA 
0 729 LEU 
0 730 ARG 
0 731 GLN 
0 732 PRO 
0 733 GLY 
0 734 LYS 
0 735 VAL 
0 736 GLN 
0 737 TYR 
0 738 GLN 
0 739 VAL 
0 740 SER 
0 741 TYR 
0 742 PRO 
0 743 LYS 
0 744 PRO 
0 745 GLN 
0 746 PRO 
0 747 ARG 
0 748 HIS 
0 749 GLN 
0 750 ALA 
0 751 TRP 
#
loop_
_chem_comp.id
_chem_comp.type
_chem_comp.name
ALA 'L-peptide linking' ALANINE         
ARG 'L-peptide linking' ARGININE        
ASN 'L-peptide linking' ASPARAGINE      
ASP 'L-peptide linking' 'ASPARTIC ACID' 
CYS 'L-peptide linking' CYSTEINE        
GLN 'L-peptide linking' GLUTAMINE       
GLU 'L-peptide linking' 'GLUTAMIC ACID' 
HIS 'L-peptide linking' HISTIDINE       
ILE 'L-peptide linking' ISOLEUCINE      
LEU 'L-peptide linking' LEUCINE         
LYS 'L-peptide linking' LYSINE          
MET 'L-peptide linking' METHIONINE      
PHE 'L-peptide linking' PHENYLALANINE   
PRO 'L-peptide linking' PROLINE         
SER 'L-peptide linking' SERINE          
THR 'L-peptide linking' THREONINE       
TRP 'L-peptide linking' TRYPTOPHAN      
TYR 'L-peptide linking' TYROSINE        
VAL 'L-peptide linking' VALINE          
GLY 'peptide linking'   GLYCINE         
#
loop_
_atom_site.group_PDB
_atom_site.id
_atom_site.type_symbol
_atom_site.label_atom_id
_atom_site.label_alt_id
_atom_site.label_comp_id
_atom_site.label_asym_id
_atom_site.label_entity_id
_atom_site.label_seq_id
_atom_site.pdbx_PDB_ins_code
_atom_site.Cartn_x
_atom_site.Cartn_y
_atom_site.Cartn_z
_atom_site.occupancy
_atom_site.B_iso_or_equiv
_atom_site.auth_seq_id
_atom_site.auth_asym_id
_atom_site.pdbx_PDB_model_num
ATOM 1    N N   . MET A 0 1   . -8.526   -20.638 6.254   1.00 45.67 1   A 1 
ATOM 2    C CA  . MET A 0 1   . -8.291   -20.380 4.809   1.00 45.67 1   A 1 
ATOM 3    C C   . MET A 0 1   . -7.103   -21.212 4.340   1.00 45.67 1   A 1 
ATOM 4    C CB  . MET A 0 1   . -8.055   -18.886 4.551   1.00 45.67 1   A 1 
ATOM 5    O O   . MET A 0 1   . -6.239   -21.495 5.161   1.00 45.67 1   A 1 
ATOM 6    C CG  . MET A 0 1   . -9.342   -18.090 4.801   1.00 45.67 1   A 1 
ATOM 7    S SD  . MET A 0 1   . -9.102   -16.304 4.764   1.00 45.67 1   A 1 
ATOM 8    C CE  . MET A 0 1   . -10.808  -15.754 5.054   1.00 45.67 1   A 1 
ATOM 9    N N   . LYS A 0 2   . -7.068   -21.661 3.076   1.00 42.77 2   A 1 
ATOM 10   C CA  . LYS A 0 2   . -5.970   -22.507 2.567   1.00 42.77 2   A 1 
ATOM 11   C C   . LYS A 0 2   . -4.673   -21.697 2.530   1.00 42.77 2   A 1 
ATOM 12   C CB  . LYS A 0 2   . -6.303   -23.070 1.170   1.00 42.77 2   A 1 
ATOM 13   O O   . LYS A 0 2   . -4.642   -20.632 1.921   1.00 42.77 2   A 1 
ATOM 14   C CG  . LYS A 0 2   . -7.452   -24.092 1.207   1.00 42.77 2   A 1 
ATOM 15   C CD  . LYS A 0 2   . -7.834   -24.571 -0.203  1.00 42.77 2   A 1 
ATOM 16   C CE  . LYS A 0 2   . -9.002   -25.567 -0.119  1.00 42.77 2   A 1 
ATOM 17   N NZ  . LYS A 0 2   . -9.495   -25.961 -1.465  1.00 42.77 2   A 1 
ATOM 18   N N   . THR A 0 3   . -3.623   -22.202 3.170   1.00 39.29 3   A 1 
ATOM 19   C CA  . THR A 0 3   . -2.284   -21.611 3.149   1.00 39.29 3   A 1 
ATOM 20   C C   . THR A 0 3   . -1.695   -21.722 1.746   1.00 39.29 3   A 1 
ATOM 21   C CB  . THR A 0 3   . -1.368   -22.289 4.189   1.00 39.29 3   A 1 
ATOM 22   O O   . THR A 0 3   . -1.128   -22.746 1.368   1.00 39.29 3   A 1 
ATOM 23   C CG2 . THR A 0 3   . -1.533   -21.652 5.567   1.00 39.29 3   A 1 
ATOM 24   O OG1 . THR A 0 3   . -1.697   -23.656 4.347   1.00 39.29 3   A 1 
ATOM 25   N N   . PHE A 0 4   . -1.834   -20.656 0.958   1.00 38.21 4   A 1 
ATOM 26   C CA  . PHE A 0 4   . -1.099   -20.501 -0.291  1.00 38.21 4   A 1 
ATOM 27   C C   . PHE A 0 4   . 0.375    -20.280 0.039   1.00 38.21 4   A 1 
ATOM 28   C CB  . PHE A 0 4   . -1.695   -19.375 -1.145  1.00 38.21 4   A 1 
ATOM 29   O O   . PHE A 0 4   . 0.834    -19.155 0.223   1.00 38.21 4   A 1 
ATOM 30   C CG  . PHE A 0 4   . -2.924   -19.808 -1.919  1.00 38.21 4   A 1 
ATOM 31   C CD1 . PHE A 0 4   . -2.775   -20.412 -3.182  1.00 38.21 4   A 1 
ATOM 32   C CD2 . PHE A 0 4   . -4.211   -19.616 -1.384  1.00 38.21 4   A 1 
ATOM 33   C CE1 . PHE A 0 4   . -3.908   -20.812 -3.913  1.00 38.21 4   A 1 
ATOM 34   C CE2 . PHE A 0 4   . -5.345   -20.013 -2.116  1.00 38.21 4   A 1 
ATOM 35   C CZ  . PHE A 0 4   . -5.193   -20.608 -3.382  1.00 38.21 4   A 1 
ATOM 36   N N   . ALA A 0 5   . 1.115    -21.384 0.131   1.00 41.31 5   A 1 
ATOM 37   C CA  . ALA A 0 5   . 2.563    -21.360 0.124   1.00 41.31 5   A 1 
ATOM 38   C C   . ALA A 0 5   . 3.022    -20.836 -1.243  1.00 41.31 5   A 1 
ATOM 39   C CB  . ALA A 0 5   . 3.088    -22.766 0.448   1.00 41.31 5   A 1 
ATOM 40   O O   . ALA A 0 5   . 3.184    -21.604 -2.193  1.00 41.31 5   A 1 
ATOM 41   N N   . PHE A 0 6   . 3.221    -19.520 -1.336  1.00 32.87 6   A 1 
ATOM 42   C CA  . PHE A 0 6   . 4.011    -18.913 -2.397  1.00 32.87 6   A 1 
ATOM 43   C C   . PHE A 0 6   . 5.452    -19.398 -2.227  1.00 32.87 6   A 1 
ATOM 44   C CB  . PHE A 0 6   . 3.868    -17.379 -2.395  1.00 32.87 6   A 1 
ATOM 45   O O   . PHE A 0 6   . 6.287    -18.765 -1.583  1.00 32.87 6   A 1 
ATOM 46   C CG  . PHE A 0 6   . 2.988    -16.857 -3.514  1.00 32.87 6   A 1 
ATOM 47   C CD1 . PHE A 0 6   . 3.568    -16.452 -4.733  1.00 32.87 6   A 1 
ATOM 48   C CD2 . PHE A 0 6   . 1.593    -16.777 -3.344  1.00 32.87 6   A 1 
ATOM 49   C CE1 . PHE A 0 6   . 2.759    -15.957 -5.771  1.00 32.87 6   A 1 
ATOM 50   C CE2 . PHE A 0 6   . 0.784    -16.282 -4.384  1.00 32.87 6   A 1 
ATOM 51   C CZ  . PHE A 0 6   . 1.367    -15.870 -5.596  1.00 32.87 6   A 1 
ATOM 52   N N   . ALA A 0 7   . 5.733    -20.570 -2.796  1.00 38.61 7   A 1 
ATOM 53   C CA  . ALA A 0 7   . 7.084    -20.951 -3.138  1.00 38.61 7   A 1 
ATOM 54   C C   . ALA A 0 7   . 7.554    -19.932 -4.176  1.00 38.61 7   A 1 
ATOM 55   C CB  . ALA A 0 7   . 7.092    -22.397 -3.651  1.00 38.61 7   A 1 
ATOM 56   O O   . ALA A 0 7   . 7.242    -20.057 -5.362  1.00 38.61 7   A 1 
ATOM 57   N N   . LEU A 0 8   . 8.246    -18.891 -3.705  1.00 33.57 8   A 1 
ATOM 58   C CA  . LEU A 0 8   . 8.960    -17.962 -4.561  1.00 33.57 8   A 1 
ATOM 59   C C   . LEU A 0 8   . 9.993    -18.797 -5.316  1.00 33.57 8   A 1 
ATOM 60   C CB  . LEU A 0 8   . 9.592    -16.838 -3.716  1.00 33.57 8   A 1 
ATOM 61   O O   . LEU A 0 8   . 11.063   -19.113 -4.794  1.00 33.57 8   A 1 
ATOM 62   C CG  . LEU A 0 8   . 10.177   -15.701 -4.579  1.00 33.57 8   A 1 
ATOM 63   C CD1 . LEU A 0 8   . 9.077    -14.753 -5.062  1.00 33.57 8   A 1 
ATOM 64   C CD2 . LEU A 0 8   . 11.191   -14.886 -3.779  1.00 33.57 8   A 1 
ATOM 65   N N   . LEU A 0 9   . 9.628    -19.212 -6.528  1.00 35.06 9   A 1 
ATOM 66   C CA  . LEU A 0 9   . 10.555   -19.800 -7.468  1.00 35.06 9   A 1 
ATOM 67   C C   . LEU A 0 9   . 11.547   -18.689 -7.784  1.00 35.06 9   A 1 
ATOM 68   C CB  . LEU A 0 9   . 9.801    -20.315 -8.710  1.00 35.06 9   A 1 
ATOM 69   O O   . LEU A 0 9   . 11.285   -17.839 -8.634  1.00 35.06 9   A 1 
ATOM 70   C CG  . LEU A 0 9   . 10.711   -21.084 -9.689  1.00 35.06 9   A 1 
ATOM 71   C CD1 . LEU A 0 9   . 11.008   -22.499 -9.183  1.00 35.06 9   A 1 
ATOM 72   C CD2 . LEU A 0 9   . 10.042   -21.205 -11.057 1.00 35.06 9   A 1 
ATOM 73   N N   . VAL A 0 10  . 12.662   -18.681 -7.055  1.00 35.36 10  A 1 
ATOM 74   C CA  . VAL A 0 10  . 13.835   -17.900 -7.413  1.00 35.36 10  A 1 
ATOM 75   C C   . VAL A 0 10  . 14.255   -18.440 -8.767  1.00 35.36 10  A 1 
ATOM 76   C CB  . VAL A 0 10  . 14.957   -17.999 -6.359  1.00 35.36 10  A 1 
ATOM 77   O O   . VAL A 0 10  . 14.965   -19.441 -8.869  1.00 35.36 10  A 1 
ATOM 78   C CG1 . VAL A 0 10  . 16.200   -17.203 -6.782  1.00 35.36 10  A 1 
ATOM 79   C CG2 . VAL A 0 10  . 14.487   -17.437 -5.011  1.00 35.36 10  A 1 
ATOM 80   N N   . ALA A 0 11  . 13.758   -17.787 -9.815  1.00 35.98 11  A 1 
ATOM 81   C CA  . ALA A 0 11  . 14.341   -17.839 -11.129 1.00 35.98 11  A 1 
ATOM 82   C C   . ALA A 0 11  . 15.729   -17.229 -10.968 1.00 35.98 11  A 1 
ATOM 83   C CB  . ALA A 0 11  . 13.438   -17.095 -12.122 1.00 35.98 11  A 1 
ATOM 84   O O   . ALA A 0 11  . 15.940   -16.035 -11.166 1.00 35.98 11  A 1 
ATOM 85   N N   . THR A 0 12  . 16.679   -18.065 -10.545 1.00 36.13 12  A 1 
ATOM 86   C CA  . THR A 0 12  . 18.087   -17.803 -10.770 1.00 36.13 12  A 1 
ATOM 87   C C   . THR A 0 12  . 18.185   -17.519 -12.253 1.00 36.13 12  A 1 
ATOM 88   C CB  . THR A 0 12  . 18.971   -19.009 -10.406 1.00 36.13 12  A 1 
ATOM 89   O O   . THR A 0 12  . 17.987   -18.430 -13.063 1.00 36.13 12  A 1 
ATOM 90   C CG2 . THR A 0 12  . 19.104   -19.185 -8.897  1.00 36.13 12  A 1 
ATOM 91   O OG1 . THR A 0 12  . 18.437   -20.208 -10.924 1.00 36.13 12  A 1 
ATOM 92   N N   . ILE A 0 13  . 18.436   -16.256 -12.594 1.00 34.27 13  A 1 
ATOM 93   C CA  . ILE A 0 13  . 18.872   -15.863 -13.923 1.00 34.27 13  A 1 
ATOM 94   C C   . ILE A 0 13  . 20.196   -16.596 -14.093 1.00 34.27 13  A 1 
ATOM 95   C CB  . ILE A 0 13  . 18.973   -14.324 -14.041 1.00 34.27 13  A 1 
ATOM 96   O O   . ILE A 0 13  . 21.249   -16.146 -13.644 1.00 34.27 13  A 1 
ATOM 97   C CG1 . ILE A 0 13  . 17.568   -13.691 -13.889 1.00 34.27 13  A 1 
ATOM 98   C CG2 . ILE A 0 13  . 19.596   -13.923 -15.392 1.00 34.27 13  A 1 
ATOM 99   C CD1 . ILE A 0 13  . 17.580   -12.163 -13.761 1.00 34.27 13  A 1 
ATOM 100  N N   . SER A 0 14  . 20.115   -17.813 -14.632 1.00 37.26 14  A 1 
ATOM 101  C CA  . SER A 0 14  . 21.275   -18.616 -14.954 1.00 37.26 14  A 1 
ATOM 102  C C   . SER A 0 14  . 22.000   -17.816 -16.014 1.00 37.26 14  A 1 
ATOM 103  C CB  . SER A 0 14  . 20.870   -20.011 -15.453 1.00 37.26 14  A 1 
ATOM 104  O O   . SER A 0 14  . 21.498   -17.736 -17.139 1.00 37.26 14  A 1 
ATOM 105  O OG  . SER A 0 14  . 19.999   -19.933 -16.564 1.00 37.26 14  A 1 
ATOM 106  N N   . ALA A 0 15  . 23.101   -17.172 -15.613 1.00 37.07 15  A 1 
ATOM 107  C CA  . ALA A 0 15  . 23.908   -16.313 -16.464 1.00 37.07 15  A 1 
ATOM 108  C C   . ALA A 0 15  . 24.024   -16.973 -17.836 1.00 37.07 15  A 1 
ATOM 109  C CB  . ALA A 0 15  . 25.275   -16.107 -15.804 1.00 37.07 15  A 1 
ATOM 110  O O   . ALA A 0 15  . 24.546   -18.087 -17.932 1.00 37.07 15  A 1 
ATOM 111  N N   . ASN A 0 16  . 23.409   -16.323 -18.831 1.00 37.78 16  A 1 
ATOM 112  C CA  . ASN A 0 16  . 23.067   -16.894 -20.129 1.00 37.78 16  A 1 
ATOM 113  C C   . ASN A 0 16  . 24.275   -17.682 -20.664 1.00 37.78 16  A 1 
ATOM 114  C CB  . ASN A 0 16  . 22.667   -15.706 -21.022 1.00 37.78 16  A 1 
ATOM 115  O O   . ASN A 0 16  . 25.285   -17.049 -20.988 1.00 37.78 16  A 1 
ATOM 116  C CG  . ASN A 0 16  . 22.230   -16.092 -22.419 1.00 37.78 16  A 1 
ATOM 117  N ND2 . ASN A 0 16  . 21.922   -15.114 -23.235 1.00 37.78 16  A 1 
ATOM 118  O OD1 . ASN A 0 16  . 22.135   -17.248 -22.794 1.00 37.78 16  A 1 
ATOM 119  N N   . PRO A 0 17  . 24.250   -19.035 -20.645 1.00 37.80 17  A 1 
ATOM 120  C CA  . PRO A 0 17  . 25.467   -19.830 -20.726 1.00 37.80 17  A 1 
ATOM 121  C C   . PRO A 0 17  . 26.087   -19.607 -22.094 1.00 37.80 17  A 1 
ATOM 122  C CB  . PRO A 0 17  . 25.062   -21.281 -20.455 1.00 37.80 17  A 1 
ATOM 123  O O   . PRO A 0 17  . 25.512   -20.002 -23.107 1.00 37.80 17  A 1 
ATOM 124  C CG  . PRO A 0 17  . 23.572   -21.303 -20.794 1.00 37.80 17  A 1 
ATOM 125  C CD  . PRO A 0 17  . 23.106   -19.899 -20.407 1.00 37.80 17  A 1 
ATOM 126  N N   . GLY A 0 18  . 27.225   -18.908 -22.077 1.00 36.17 18  A 1 
ATOM 127  C CA  . GLY A 0 18  . 27.576   -17.946 -23.114 1.00 36.17 18  A 1 
ATOM 128  C C   . GLY A 0 18  . 27.276   -18.392 -24.538 1.00 36.17 18  A 1 
ATOM 129  O O   . GLY A 0 18  . 27.681   -19.481 -24.959 1.00 36.17 18  A 1 
ATOM 130  N N   . TYR A 0 19  . 26.671   -17.482 -25.308 1.00 38.69 19  A 1 
ATOM 131  C CA  . TYR A 0 19  . 26.807   -17.473 -26.759 1.00 38.69 19  A 1 
ATOM 132  C C   . TYR A 0 19  . 28.299   -17.420 -27.093 1.00 38.69 19  A 1 
ATOM 133  C CB  . TYR A 0 19  . 26.058   -16.279 -27.370 1.00 38.69 19  A 1 
ATOM 134  O O   . TYR A 0 19  . 28.892   -16.353 -27.240 1.00 38.69 19  A 1 
ATOM 135  C CG  . TYR A 0 19  . 24.561   -16.477 -27.486 1.00 38.69 19  A 1 
ATOM 136  C CD1 . TYR A 0 19  . 24.048   -17.274 -28.529 1.00 38.69 19  A 1 
ATOM 137  C CD2 . TYR A 0 19  . 23.684   -15.847 -26.582 1.00 38.69 19  A 1 
ATOM 138  C CE1 . TYR A 0 19  . 22.658   -17.449 -28.663 1.00 38.69 19  A 1 
ATOM 139  C CE2 . TYR A 0 19  . 22.292   -16.009 -26.725 1.00 38.69 19  A 1 
ATOM 140  O OH  . TYR A 0 19  . 20.439   -16.982 -27.906 1.00 38.69 19  A 1 
ATOM 141  C CZ  . TYR A 0 19  . 21.779   -16.817 -27.761 1.00 38.69 19  A 1 
ATOM 142  N N   . TYR A 0 20  . 28.921   -18.596 -27.176 1.00 41.36 20  A 1 
ATOM 143  C CA  . TYR A 0 20  . 30.310   -18.751 -27.559 1.00 41.36 20  A 1 
ATOM 144  C C   . TYR A 0 20  . 30.385   -18.432 -29.046 1.00 41.36 20  A 1 
ATOM 145  C CB  . TYR A 0 20  . 30.819   -20.157 -27.194 1.00 41.36 20  A 1 
ATOM 146  O O   . TYR A 0 20  . 30.291   -19.327 -29.889 1.00 41.36 20  A 1 
ATOM 147  C CG  . TYR A 0 20  . 32.336   -20.274 -27.177 1.00 41.36 20  A 1 
ATOM 148  C CD1 . TYR A 0 20  . 33.069   -20.440 -28.370 1.00 41.36 20  A 1 
ATOM 149  C CD2 . TYR A 0 20  . 33.016   -20.194 -25.946 1.00 41.36 20  A 1 
ATOM 150  C CE1 . TYR A 0 20  . 34.477   -20.521 -28.332 1.00 41.36 20  A 1 
ATOM 151  C CE2 . TYR A 0 20  . 34.420   -20.284 -25.900 1.00 41.36 20  A 1 
ATOM 152  O OH  . TYR A 0 20  . 36.511   -20.517 -27.044 1.00 41.36 20  A 1 
ATOM 153  C CZ  . TYR A 0 20  . 35.153   -20.443 -27.095 1.00 41.36 20  A 1 
ATOM 154  N N   . GLN A 0 21  . 30.495   -17.140 -29.362 1.00 42.32 21  A 1 
ATOM 155  C CA  . GLN A 0 21  . 30.806   -16.678 -30.703 1.00 42.32 21  A 1 
ATOM 156  C C   . GLN A 0 21  . 32.086   -17.415 -31.125 1.00 42.32 21  A 1 
ATOM 157  C CB  . GLN A 0 21  . 31.009   -15.156 -30.730 1.00 42.32 21  A 1 
ATOM 158  O O   . GLN A 0 21  . 33.129   -17.246 -30.481 1.00 42.32 21  A 1 
ATOM 159  C CG  . GLN A 0 21  . 29.737   -14.340 -30.425 1.00 42.32 21  A 1 
ATOM 160  C CD  . GLN A 0 21  . 29.932   -12.848 -30.705 1.00 42.32 21  A 1 
ATOM 161  N NE2 . GLN A 0 21  . 28.945   -12.015 -30.469 1.00 42.32 21  A 1 
ATOM 162  O OE1 . GLN A 0 21  . 30.971   -12.414 -31.169 1.00 42.32 21  A 1 
ATOM 163  N N   . PRO A 0 22  . 32.028   -18.313 -32.125 1.00 44.68 22  A 1 
ATOM 164  C CA  . PRO A 0 22  . 33.190   -19.100 -32.490 1.00 44.68 22  A 1 
ATOM 165  C C   . PRO A 0 22  . 34.246   -18.143 -33.037 1.00 44.68 22  A 1 
ATOM 166  C CB  . PRO A 0 22  . 32.694   -20.131 -33.507 1.00 44.68 22  A 1 
ATOM 167  O O   . PRO A 0 22  . 34.025   -17.493 -34.059 1.00 44.68 22  A 1 
ATOM 168  C CG  . PRO A 0 22  . 31.461   -19.470 -34.124 1.00 44.68 22  A 1 
ATOM 169  C CD  . PRO A 0 22  . 30.892   -18.639 -32.976 1.00 44.68 22  A 1 
ATOM 170  N N   . LYS A 0 23  . 35.377   -18.042 -32.326 1.00 43.63 23  A 1 
ATOM 171  C CA  . LYS A 0 23  . 36.461   -17.104 -32.647 1.00 43.63 23  A 1 
ATOM 172  C C   . LYS A 0 23  . 36.820   -17.199 -34.140 1.00 43.63 23  A 1 
ATOM 173  C CB  . LYS A 0 23  . 37.699   -17.371 -31.773 1.00 43.63 23  A 1 
ATOM 174  O O   . LYS A 0 23  . 36.986   -18.320 -34.634 1.00 43.63 23  A 1 
ATOM 175  C CG  . LYS A 0 23  . 37.421   -17.148 -30.278 1.00 43.63 23  A 1 
ATOM 176  C CD  . LYS A 0 23  . 38.703   -17.258 -29.439 1.00 43.63 23  A 1 
ATOM 177  C CE  . LYS A 0 23  . 38.362   -16.981 -27.968 1.00 43.63 23  A 1 
ATOM 178  N NZ  . LYS A 0 23  . 39.576   -16.834 -27.124 1.00 43.63 23  A 1 
ATOM 179  N N   . PRO A 0 24  . 36.949   -16.071 -34.862 1.00 43.42 24  A 1 
ATOM 180  C CA  . PRO A 0 24  . 37.156   -16.082 -36.307 1.00 43.42 24  A 1 
ATOM 181  C C   . PRO A 0 24  . 38.435   -16.844 -36.677 1.00 43.42 24  A 1 
ATOM 182  C CB  . PRO A 0 24  . 37.188   -14.609 -36.736 1.00 43.42 24  A 1 
ATOM 183  O O   . PRO A 0 24  . 39.534   -16.515 -36.229 1.00 43.42 24  A 1 
ATOM 184  C CG  . PRO A 0 24  . 37.560   -13.858 -35.457 1.00 43.42 24  A 1 
ATOM 185  C CD  . PRO A 0 24  . 36.902   -14.701 -34.369 1.00 43.42 24  A 1 
ATOM 186  N N   . VAL A 0 25  . 38.297   -17.878 -37.512 1.00 49.02 25  A 1 
ATOM 187  C CA  . VAL A 0 25  . 39.419   -18.735 -37.922 1.00 49.02 25  A 1 
ATOM 188  C C   . VAL A 0 25  . 40.137   -18.111 -39.120 1.00 49.02 25  A 1 
ATOM 189  C CB  . VAL A 0 25  . 38.973   -20.187 -38.188 1.00 49.02 25  A 1 
ATOM 190  O O   . VAL A 0 25  . 39.769   -18.321 -40.278 1.00 49.02 25  A 1 
ATOM 191  C CG1 . VAL A 0 25  . 40.167   -21.077 -38.562 1.00 49.02 25  A 1 
ATOM 192  C CG2 . VAL A 0 25  . 38.321   -20.805 -36.943 1.00 49.02 25  A 1 
ATOM 193  N N   . VAL A 0 26  . 41.193   -17.347 -38.843 1.00 41.49 26  A 1 
ATOM 194  C CA  . VAL A 0 26  . 42.038   -16.725 -39.873 1.00 41.49 26  A 1 
ATOM 195  C C   . VAL A 0 26  . 42.869   -17.794 -40.591 1.00 41.49 26  A 1 
ATOM 196  C CB  . VAL A 0 26  . 42.938   -15.627 -39.269 1.00 41.49 26  A 1 
ATOM 197  O O   . VAL A 0 26  . 43.806   -18.354 -40.025 1.00 41.49 26  A 1 
ATOM 198  C CG1 . VAL A 0 26  . 43.769   -14.932 -40.358 1.00 41.49 26  A 1 
ATOM 199  C CG2 . VAL A 0 26  . 42.104   -14.551 -38.561 1.00 41.49 26  A 1 
ATOM 200  N N   . THR A 0 27  . 42.554   -18.068 -41.861 1.00 42.85 27  A 1 
ATOM 201  C CA  . THR A 0 27  . 43.269   -19.071 -42.673 1.00 42.85 27  A 1 
ATOM 202  C C   . THR A 0 27  . 44.147   -18.404 -43.734 1.00 42.85 27  A 1 
ATOM 203  C CB  . THR A 0 27  . 42.300   -20.079 -43.307 1.00 42.85 27  A 1 
ATOM 204  O O   . THR A 0 27  . 43.667   -17.955 -44.775 1.00 42.85 27  A 1 
ATOM 205  C CG2 . THR A 0 27  . 43.046   -21.240 -43.970 1.00 42.85 27  A 1 
ATOM 206  O OG1 . THR A 0 27  . 41.483   -20.655 -42.316 1.00 42.85 27  A 1 
ATOM 207  N N   . VAL A 0 28  . 45.461   -18.364 -43.501 1.00 35.89 28  A 1 
ATOM 208  C CA  . VAL A 0 28  . 46.429   -17.711 -44.401 1.00 35.89 28  A 1 
ATOM 209  C C   . VAL A 0 28  . 46.769   -18.616 -45.594 1.00 35.89 28  A 1 
ATOM 210  C CB  . VAL A 0 28  . 47.697   -17.281 -43.631 1.00 35.89 28  A 1 
ATOM 211  O O   . VAL A 0 28  . 47.618   -19.500 -45.495 1.00 35.89 28  A 1 
ATOM 212  C CG1 . VAL A 0 28  . 48.668   -16.512 -44.539 1.00 35.89 28  A 1 
ATOM 213  C CG2 . VAL A 0 28  . 47.352   -16.367 -42.447 1.00 35.89 28  A 1 
ATOM 214  N N   . THR A 0 29  . 46.140   -18.383 -46.752 1.00 36.11 29  A 1 
ATOM 215  C CA  . THR A 0 29  . 46.395   -19.169 -47.977 1.00 36.11 29  A 1 
ATOM 216  C C   . THR A 0 29  . 47.215   -18.385 -49.002 1.00 36.11 29  A 1 
ATOM 217  C CB  . THR A 0 29  . 45.102   -19.701 -48.606 1.00 36.11 29  A 1 
ATOM 218  O O   . THR A 0 29  . 46.719   -17.497 -49.690 1.00 36.11 29  A 1 
ATOM 219  C CG2 . THR A 0 29  . 45.396   -20.706 -49.723 1.00 36.11 29  A 1 
ATOM 220  O OG1 . THR A 0 29  . 44.354   -20.408 -47.650 1.00 36.11 29  A 1 
ATOM 221  N N   . LYS A 0 30  . 48.488   -18.757 -49.156 1.00 33.61 30  A 1 
ATOM 222  C CA  . LYS A 0 30  . 49.442   -18.116 -50.073 1.00 33.61 30  A 1 
ATOM 223  C C   . LYS A 0 30  . 49.262   -18.608 -51.520 1.00 33.61 30  A 1 
ATOM 224  C CB  . LYS A 0 30  . 50.848   -18.391 -49.510 1.00 33.61 30  A 1 
ATOM 225  O O   . LYS A 0 30  . 49.836   -19.630 -51.891 1.00 33.61 30  A 1 
ATOM 226  C CG  . LYS A 0 30  . 51.970   -17.644 -50.242 1.00 33.61 30  A 1 
ATOM 227  C CD  . LYS A 0 30  . 53.316   -18.018 -49.606 1.00 33.61 30  A 1 
ATOM 228  C CE  . LYS A 0 30  . 54.453   -17.226 -50.256 1.00 33.61 30  A 1 
ATOM 229  N NZ  . LYS A 0 30  . 55.760   -17.593 -49.660 1.00 33.61 30  A 1 
ATOM 230  N N   . LYS A 0 31  . 48.510   -17.878 -52.353 1.00 33.05 31  A 1 
ATOM 231  C CA  . LYS A 0 31  . 48.410   -18.135 -53.808 1.00 33.05 31  A 1 
ATOM 232  C C   . LYS A 0 31  . 49.278   -17.156 -54.623 1.00 33.05 31  A 1 
ATOM 233  C CB  . LYS A 0 31  . 46.942   -18.124 -54.274 1.00 33.05 31  A 1 
ATOM 234  O O   . LYS A 0 31  . 49.295   -15.971 -54.299 1.00 33.05 31  A 1 
ATOM 235  C CG  . LYS A 0 31  . 46.213   -19.412 -53.852 1.00 33.05 31  A 1 
ATOM 236  C CD  . LYS A 0 31  . 44.769   -19.447 -54.372 1.00 33.05 31  A 1 
ATOM 237  C CE  . LYS A 0 31  . 44.099   -20.775 -53.987 1.00 33.05 31  A 1 
ATOM 238  N NZ  . LYS A 0 31  . 42.670   -20.810 -54.396 1.00 33.05 31  A 1 
ATOM 239  N N   . PRO A 0 32  . 50.013   -17.619 -55.656 1.00 37.80 32  A 1 
ATOM 240  C CA  . PRO A 0 32  . 50.806   -16.744 -56.521 1.00 37.80 32  A 1 
ATOM 241  C C   . PRO A 0 32  . 49.905   -15.835 -57.372 1.00 37.80 32  A 1 
ATOM 242  C CB  . PRO A 0 32  . 51.684   -17.676 -57.362 1.00 37.80 32  A 1 
ATOM 243  O O   . PRO A 0 32  . 48.851   -16.258 -57.844 1.00 37.80 32  A 1 
ATOM 244  C CG  . PRO A 0 32  . 50.866   -18.965 -57.432 1.00 37.80 32  A 1 
ATOM 245  C CD  . PRO A 0 32  . 50.141   -19.005 -56.088 1.00 37.80 32  A 1 
ATOM 246  N N   . GLY A 0 33  . 50.314   -14.572 -57.519 1.00 36.67 33  A 1 
ATOM 247  C CA  . GLY A 0 33  . 49.454   -13.488 -58.001 1.00 36.67 33  A 1 
ATOM 248  C C   . GLY A 0 33  . 49.087   -13.552 -59.485 1.00 36.67 33  A 1 
ATOM 249  O O   . GLY A 0 33  . 49.889   -13.948 -60.330 1.00 36.67 33  A 1 
ATOM 250  N N   . PHE A 0 34  . 47.875   -13.091 -59.795 1.00 29.83 34  A 1 
ATOM 251  C CA  . PHE A 0 34  . 47.407   -12.875 -61.162 1.00 29.83 34  A 1 
ATOM 252  C C   . PHE A 0 34  . 47.951   -11.550 -61.714 1.00 29.83 34  A 1 
ATOM 253  C CB  . PHE A 0 34  . 45.868   -12.926 -61.202 1.00 29.83 34  A 1 
ATOM 254  O O   . PHE A 0 34  . 47.888   -10.517 -61.050 1.00 29.83 34  A 1 
ATOM 255  C CG  . PHE A 0 34  . 45.320   -13.996 -62.124 1.00 29.83 34  A 1 
ATOM 256  C CD1 . PHE A 0 34  . 44.808   -13.652 -63.389 1.00 29.83 34  A 1 
ATOM 257  C CD2 . PHE A 0 34  . 45.326   -15.344 -61.715 1.00 29.83 34  A 1 
ATOM 258  C CE1 . PHE A 0 34  . 44.294   -14.650 -64.236 1.00 29.83 34  A 1 
ATOM 259  C CE2 . PHE A 0 34  . 44.813   -16.342 -62.563 1.00 29.83 34  A 1 
ATOM 260  C CZ  . PHE A 0 34  . 44.295   -15.994 -63.823 1.00 29.83 34  A 1 
ATOM 261  N N   . SER A 0 35  . 48.467   -11.569 -62.944 1.00 33.30 35  A 1 
ATOM 262  C CA  . SER A 0 35  . 48.898   -10.357 -63.646 1.00 33.30 35  A 1 
ATOM 263  C C   . SER A 0 35  . 47.678   -9.608  -64.186 1.00 33.30 35  A 1 
ATOM 264  C CB  . SER A 0 35  . 49.853   -10.728 -64.785 1.00 33.30 35  A 1 
ATOM 265  O O   . SER A 0 35  . 47.029   -10.074 -65.120 1.00 33.30 35  A 1 
ATOM 266  O OG  . SER A 0 35  . 50.330   -9.568  -65.437 1.00 33.30 35  A 1 
ATOM 267  N N   . GLN A 0 36  . 47.360   -8.446  -63.610 1.00 32.79 36  A 1 
ATOM 268  C CA  . GLN A 0 36  . 46.322   -7.561  -64.136 1.00 32.79 36  A 1 
ATOM 269  C C   . GLN A 0 36  . 46.953   -6.527  -65.076 1.00 32.79 36  A 1 
ATOM 270  C CB  . GLN A 0 36  . 45.515   -6.952  -62.978 1.00 32.79 36  A 1 
ATOM 271  O O   . GLN A 0 36  . 47.413   -5.467  -64.656 1.00 32.79 36  A 1 
ATOM 272  C CG  . GLN A 0 36  . 44.234   -6.258  -63.479 1.00 32.79 36  A 1 
ATOM 273  C CD  . GLN A 0 36  . 43.339   -5.771  -62.341 1.00 32.79 36  A 1 
ATOM 274  N NE2 . GLN A 0 36  . 42.171   -5.246  -62.635 1.00 32.79 36  A 1 
ATOM 275  O OE1 . GLN A 0 36  . 43.661   -5.856  -61.171 1.00 32.79 36  A 1 
ATOM 276  N N   . SER A 0 37  . 46.981   -6.837  -66.373 1.00 32.44 37  A 1 
ATOM 277  C CA  . SER A 0 37  . 47.480   -5.942  -67.423 1.00 32.44 37  A 1 
ATOM 278  C C   . SER A 0 37  . 46.478   -4.821  -67.748 1.00 32.44 37  A 1 
ATOM 279  C CB  . SER A 0 37  . 47.874   -6.763  -68.658 1.00 32.44 37  A 1 
ATOM 280  O O   . SER A 0 37  . 45.881   -4.791  -68.825 1.00 32.44 37  A 1 
ATOM 281  O OG  . SER A 0 37  . 46.758   -7.473  -69.153 1.00 32.44 37  A 1 
ATOM 282  N N   . GLY A 0 38  . 46.278   -3.896  -66.805 1.00 32.03 38  A 1 
ATOM 283  C CA  . GLY A 0 38  . 45.498   -2.672  -67.004 1.00 32.03 38  A 1 
ATOM 284  C C   . GLY A 0 38  . 46.286   -1.633  -67.804 1.00 32.03 38  A 1 
ATOM 285  O O   . GLY A 0 38  . 47.069   -0.873  -67.243 1.00 32.03 38  A 1 
ATOM 286  N N   . ALA A 0 39  . 46.101   -1.599  -69.124 1.00 29.71 39  A 1 
ATOM 287  C CA  . ALA A 0 39  . 46.836   -0.705  -70.019 1.00 29.71 39  A 1 
ATOM 288  C C   . ALA A 0 39  . 46.247   0.723   -70.076 1.00 29.71 39  A 1 
ATOM 289  C CB  . ALA A 0 39  . 46.950   -1.378  -71.395 1.00 29.71 39  A 1 
ATOM 290  O O   . ALA A 0 39  . 45.766   1.162   -71.121 1.00 29.71 39  A 1 
ATOM 291  N N   . SER A 0 40  . 46.322   1.482   -68.980 1.00 37.50 40  A 1 
ATOM 292  C CA  . SER A 0 40  . 46.006   2.918   -68.962 1.00 37.50 40  A 1 
ATOM 293  C C   . SER A 0 40  . 47.282   3.766   -69.047 1.00 37.50 40  A 1 
ATOM 294  C CB  . SER A 0 40  . 45.126   3.278   -67.755 1.00 37.50 40  A 1 
ATOM 295  O O   . SER A 0 40  . 47.896   4.127   -68.045 1.00 37.50 40  A 1 
ATOM 296  O OG  . SER A 0 40  . 45.640   2.727   -66.561 1.00 37.50 40  A 1 
ATOM 297  N N   . LYS A 0 41  . 47.679   4.146   -70.272 1.00 36.00 41  A 1 
ATOM 298  C CA  . LYS A 0 41  . 48.704   5.185   -70.512 1.00 36.00 41  A 1 
ATOM 299  C C   . LYS A 0 41  . 48.155   6.584   -70.184 1.00 36.00 41  A 1 
ATOM 300  C CB  . LYS A 0 41  . 49.262   5.119   -71.947 1.00 36.00 41  A 1 
ATOM 301  O O   . LYS A 0 41  . 48.025   7.432   -71.065 1.00 36.00 41  A 1 
ATOM 302  C CG  . LYS A 0 41  . 50.248   3.969   -72.186 1.00 36.00 41  A 1 
ATOM 303  C CD  . LYS A 0 41  . 50.802   4.077   -73.616 1.00 36.00 41  A 1 
ATOM 304  C CE  . LYS A 0 41  . 51.864   3.005   -73.876 1.00 36.00 41  A 1 
ATOM 305  N NZ  . LYS A 0 41  . 52.370   3.080   -75.270 1.00 36.00 41  A 1 
ATOM 306  N N   . GLY A 0 42  . 47.826   6.821   -68.918 1.00 33.07 42  A 1 
ATOM 307  C CA  . GLY A 0 42  . 47.604   8.164   -68.399 1.00 33.07 42  A 1 
ATOM 308  C C   . GLY A 0 42  . 48.949   8.860   -68.211 1.00 33.07 42  A 1 
ATOM 309  O O   . GLY A 0 42  . 49.793   8.369   -67.465 1.00 33.07 42  A 1 
ATOM 310  N N   . TYR A 0 43  . 49.153   10.000  -68.872 1.00 34.47 43  A 1 
ATOM 311  C CA  . TYR A 0 43  . 50.258   10.913  -68.562 1.00 34.47 43  A 1 
ATOM 312  C C   . TYR A 0 43  . 49.974   11.584  -67.210 1.00 34.47 43  A 1 
ATOM 313  C CB  . TYR A 0 43  . 50.459   11.929  -69.702 1.00 34.47 43  A 1 
ATOM 314  O O   . TYR A 0 43  . 49.523   12.726  -67.147 1.00 34.47 43  A 1 
ATOM 315  C CG  . TYR A 0 43  . 51.349   11.454  -70.838 1.00 34.47 43  A 1 
ATOM 316  C CD1 . TYR A 0 43  . 52.696   11.868  -70.881 1.00 34.47 43  A 1 
ATOM 317  C CD2 . TYR A 0 43  . 50.833   10.638  -71.864 1.00 34.47 43  A 1 
ATOM 318  C CE1 . TYR A 0 43  . 53.524   11.483  -71.953 1.00 34.47 43  A 1 
ATOM 319  C CE2 . TYR A 0 43  . 51.658   10.251  -72.938 1.00 34.47 43  A 1 
ATOM 320  O OH  . TYR A 0 43  . 53.795   10.309  -74.029 1.00 34.47 43  A 1 
ATOM 321  C CZ  . TYR A 0 43  . 53.002   10.677  -72.987 1.00 34.47 43  A 1 
ATOM 322  N N   . GLY A 0 44  . 50.190   10.835  -66.127 1.00 37.00 44  A 1 
ATOM 323  C CA  . GLY A 0 44  . 50.086   11.333  -64.763 1.00 37.00 44  A 1 
ATOM 324  C C   . GLY A 0 44  . 51.124   12.424  -64.542 1.00 37.00 44  A 1 
ATOM 325  O O   . GLY A 0 44  . 52.322   12.144  -64.488 1.00 37.00 44  A 1 
ATOM 326  N N   . GLN A 0 45  . 50.653   13.666  -64.443 1.00 37.50 45  A 1 
ATOM 327  C CA  . GLN A 0 45  . 51.460   14.772  -63.942 1.00 37.50 45  A 1 
ATOM 328  C C   . GLN A 0 45  . 51.969   14.409  -62.542 1.00 37.50 45  A 1 
ATOM 329  C CB  . GLN A 0 45  . 50.635   16.069  -63.942 1.00 37.50 45  A 1 
ATOM 330  O O   . GLN A 0 45  . 51.304   13.676  -61.810 1.00 37.50 45  A 1 
ATOM 331  C CG  . GLN A 0 45  . 50.237   16.486  -65.368 1.00 37.50 45  A 1 
ATOM 332  C CD  . GLN A 0 45  . 49.463   17.797  -65.388 1.00 37.50 45  A 1 
ATOM 333  N NE2 . GLN A 0 45  . 48.191   17.789  -65.717 1.00 37.50 45  A 1 
ATOM 334  O OE1 . GLN A 0 45  . 49.992   18.860  -65.126 1.00 37.50 45  A 1 
ATOM 335  N N   . GLN A 0 46  . 53.167   14.882  -62.201 1.00 37.93 46  A 1 
ATOM 336  C CA  . GLN A 0 46  . 53.847   14.569  -60.944 1.00 37.93 46  A 1 
ATOM 337  C C   . GLN A 0 46  . 53.099   15.204  -59.764 1.00 37.93 46  A 1 
ATOM 338  C CB  . GLN A 0 46  . 55.308   15.053  -61.033 1.00 37.93 46  A 1 
ATOM 339  O O   . GLN A 0 46  . 53.458   16.284  -59.310 1.00 37.93 46  A 1 
ATOM 340  C CG  . GLN A 0 46  . 56.142   14.251  -62.045 1.00 37.93 46  A 1 
ATOM 341  C CD  . GLN A 0 46  . 57.379   15.019  -62.491 1.00 37.93 46  A 1 
ATOM 342  N NE2 . GLN A 0 46  . 58.535   14.777  -61.914 1.00 37.93 46  A 1 
ATOM 343  O OE1 . GLN A 0 46  . 57.330   15.851  -63.381 1.00 37.93 46  A 1 
ATOM 344  N N   . ALA A 0 47  . 52.045   14.538  -59.296 1.00 40.95 47  A 1 
ATOM 345  C CA  . ALA A 0 47  . 51.377   14.879  -58.053 1.00 40.95 47  A 1 
ATOM 346  C C   . ALA A 0 47  . 52.345   14.650  -56.887 1.00 40.95 47  A 1 
ATOM 347  C CB  . ALA A 0 47  . 50.094   14.048  -57.920 1.00 40.95 47  A 1 
ATOM 348  O O   . ALA A 0 47  . 53.018   13.613  -56.824 1.00 40.95 47  A 1 
ATOM 349  N N   . GLU A 0 48  . 52.412   15.622  -55.978 1.00 45.94 48  A 1 
ATOM 350  C CA  . GLU A 0 48  . 53.081   15.466  -54.690 1.00 45.94 48  A 1 
ATOM 351  C C   . GLU A 0 48  . 52.544   14.205  -54.007 1.00 45.94 48  A 1 
ATOM 352  C CB  . GLU A 0 48  . 52.791   16.681  -53.795 1.00 45.94 48  A 1 
ATOM 353  O O   . GLU A 0 48  . 51.334   14.043  -53.864 1.00 45.94 48  A 1 
ATOM 354  C CG  . GLU A 0 48  . 53.374   18.001  -54.311 1.00 45.94 48  A 1 
ATOM 355  C CD  . GLU A 0 48  . 52.886   19.152  -53.425 1.00 45.94 48  A 1 
ATOM 356  O OE1 . GLU A 0 48  . 53.559   19.453  -52.409 1.00 45.94 48  A 1 
ATOM 357  O OE2 . GLU A 0 48  . 51.796   19.681  -53.719 1.00 45.94 48  A 1 
ATOM 358  N N   . LYS A 0 49  . 53.423   13.306  -53.554 1.00 48.33 49  A 1 
ATOM 359  C CA  . LYS A 0 49  . 53.010   12.103  -52.813 1.00 48.33 49  A 1 
ATOM 360  C C   . LYS A 0 49  . 52.720   12.398  -51.339 1.00 48.33 49  A 1 
ATOM 361  C CB  . LYS A 0 49  . 54.009   10.957  -52.995 1.00 48.33 49  A 1 
ATOM 362  O O   . LYS A 0 49  . 53.050   11.588  -50.477 1.00 48.33 49  A 1 
ATOM 363  C CG  . LYS A 0 49  . 53.991   10.371  -54.407 1.00 48.33 49  A 1 
ATOM 364  C CD  . LYS A 0 49  . 54.877   9.126   -54.372 1.00 48.33 49  A 1 
ATOM 365  C CE  . LYS A 0 49  . 54.899   8.421   -55.722 1.00 48.33 49  A 1 
ATOM 366  N NZ  . LYS A 0 49  . 55.767   7.226   -55.627 1.00 48.33 49  A 1 
ATOM 367  N N   . ARG A 0 50  . 52.079   13.536  -51.062 1.00 50.69 50  A 1 
ATOM 368  C CA  . ARG A 0 50  . 51.396   13.755  -49.787 1.00 50.69 50  A 1 
ATOM 369  C C   . ARG A 0 50  . 50.246   12.759  -49.761 1.00 50.69 50  A 1 
ATOM 370  C CB  . ARG A 0 50  . 50.879   15.195  -49.672 1.00 50.69 50  A 1 
ATOM 371  O O   . ARG A 0 50  . 49.272   12.919  -50.491 1.00 50.69 50  A 1 
ATOM 372  C CG  . ARG A 0 50  . 52.006   16.235  -49.696 1.00 50.69 50  A 1 
ATOM 373  C CD  . ARG A 0 50  . 51.399   17.634  -49.551 1.00 50.69 50  A 1 
ATOM 374  N NE  . ARG A 0 50  . 52.355   18.684  -49.938 1.00 50.69 50  A 1 
ATOM 375  N NH1 . ARG A 0 50  . 51.898   20.239  -48.301 1.00 50.69 50  A 1 
ATOM 376  N NH2 . ARG A 0 50  . 53.330   20.697  -49.967 1.00 50.69 50  A 1 
ATOM 377  C CZ  . ARG A 0 50  . 52.522   19.865  -49.385 1.00 50.69 50  A 1 
ATOM 378  N N   . SER A 0 51  . 50.431   11.680  -49.014 1.00 57.22 51  A 1 
ATOM 379  C CA  . SER A 0 51  . 49.346   10.750  -48.731 1.00 57.22 51  A 1 
ATOM 380  C C   . SER A 0 51  . 48.761   11.219  -47.411 1.00 57.22 51  A 1 
ATOM 381  C CB  . SER A 0 51  . 49.844   9.302   -48.693 1.00 57.22 51  A 1 
ATOM 382  O O   . SER A 0 51  . 49.409   11.072  -46.378 1.00 57.22 51  A 1 
ATOM 383  O OG  . SER A 0 51  . 50.546   9.024   -49.899 1.00 57.22 51  A 1 
ATOM 384  N N   . ALA A 0 52  . 47.606   11.869  -47.499 1.00 64.18 52  A 1 
ATOM 385  C CA  . ALA A 0 52  . 46.735   12.119  -46.365 1.00 64.18 52  A 1 
ATOM 386  C C   . ALA A 0 52  . 45.585   11.107  -46.427 1.00 64.18 52  A 1 
ATOM 387  C CB  . ALA A 0 52  . 46.263   13.576  -46.381 1.00 64.18 52  A 1 
ATOM 388  O O   . ALA A 0 52  . 45.178   10.714  -47.529 1.00 64.18 52  A 1 
ATOM 389  N N   . SER A 0 53  . 45.106   10.667  -45.272 1.00 71.99 53  A 1 
ATOM 390  C CA  . SER A 0 53  . 43.842   9.950   -45.142 1.00 71.99 53  A 1 
ATOM 391  C C   . SER A 0 53  . 43.117   10.468  -43.913 1.00 71.99 53  A 1 
ATOM 392  C CB  . SER A 0 53  . 44.035   8.433   -45.042 1.00 71.99 53  A 1 
ATOM 393  O O   . SER A 0 53  . 43.651   10.327  -42.817 1.00 71.99 53  A 1 
ATOM 394  O OG  . SER A 0 53  . 44.882   8.071   -43.967 1.00 71.99 53  A 1 
ATOM 395  N N   . ASP A 0 54  . 41.941   11.008  -44.180 1.00 74.98 54  A 1 
ATOM 396  C CA  . ASP A 0 54  . 40.901   11.508  -43.297 1.00 74.98 54  A 1 
ATOM 397  C C   . ASP A 0 54  . 39.852   10.401  -43.061 1.00 74.98 54  A 1 
ATOM 398  C CB  . ASP A 0 54  . 40.294   12.787  -43.945 1.00 74.98 54  A 1 
ATOM 399  O O   . ASP A 0 54  . 39.487   9.667   -43.993 1.00 74.98 54  A 1 
ATOM 400  C CG  . ASP A 0 54  . 40.028   12.798  -45.483 1.00 74.98 54  A 1 
ATOM 401  O OD1 . ASP A 0 54  . 40.456   11.875  -46.232 1.00 74.98 54  A 1 
ATOM 402  O OD2 . ASP A 0 54  . 39.477   13.805  -45.990 1.00 74.98 54  A 1 
ATOM 403  N N   . PHE A 0 55  . 39.388   10.233  -41.820 1.00 76.88 55  A 1 
ATOM 404  C CA  . PHE A 0 55  . 38.305   9.308   -41.479 1.00 76.88 55  A 1 
ATOM 405  C C   . PHE A 0 55  . 37.436   9.866   -40.350 1.00 76.88 55  A 1 
ATOM 406  C CB  . PHE A 0 55  . 38.859   7.916   -41.115 1.00 76.88 55  A 1 
ATOM 407  O O   . PHE A 0 55  . 37.772   9.723   -39.181 1.00 76.88 55  A 1 
ATOM 408  C CG  . PHE A 0 55  . 37.796   6.941   -40.618 1.00 76.88 55  A 1 
ATOM 409  C CD1 . PHE A 0 55  . 37.609   6.734   -39.237 1.00 76.88 55  A 1 
ATOM 410  C CD2 . PHE A 0 55  . 36.931   6.308   -41.532 1.00 76.88 55  A 1 
ATOM 411  C CE1 . PHE A 0 55  . 36.565   5.916   -38.771 1.00 76.88 55  A 1 
ATOM 412  C CE2 . PHE A 0 55  . 35.889   5.480   -41.069 1.00 76.88 55  A 1 
ATOM 413  C CZ  . PHE A 0 55  . 35.705   5.287   -39.687 1.00 76.88 55  A 1 
ATOM 414  N N   . ASP A 0 56  . 36.271   10.390  -40.729 1.00 84.87 56  A 1 
ATOM 415  C CA  . ASP A 0 56  . 35.251   10.839  -39.784 1.00 84.87 56  A 1 
ATOM 416  C C   . ASP A 0 56  . 34.209   9.728   -39.558 1.00 84.87 56  A 1 
ATOM 417  C CB  . ASP A 0 56  . 34.524   12.116  -40.264 1.00 84.87 56  A 1 
ATOM 418  O O   . ASP A 0 56  . 33.636   9.178   -40.513 1.00 84.87 56  A 1 
ATOM 419  C CG  . ASP A 0 56  . 35.332   13.125  -41.094 1.00 84.87 56  A 1 
ATOM 420  O OD1 . ASP A 0 56  . 36.546   13.270  -40.881 1.00 84.87 56  A 1 
ATOM 421  O OD2 . ASP A 0 56  . 34.705   13.710  -42.015 1.00 84.87 56  A 1 
ATOM 422  N N   . ALA A 0 57  . 33.872   9.463   -38.298 1.00 79.76 57  A 1 
ATOM 423  C CA  . ALA A 0 57  . 32.696   8.697   -37.907 1.00 79.76 57  A 1 
ATOM 424  C C   . ALA A 0 57  . 31.887   9.459   -36.849 1.00 79.76 57  A 1 
ATOM 425  C CB  . ALA A 0 57  . 33.126   7.305   -37.436 1.00 79.76 57  A 1 
ATOM 426  O O   . ALA A 0 57  . 32.437   10.032  -35.919 1.00 79.76 57  A 1 
ATOM 427  N N   . TYR A 0 58  . 30.561   9.453   -36.989 1.00 88.74 58  A 1 
ATOM 428  C CA  . TYR A 0 58  . 29.630   10.009  -36.008 1.00 88.74 58  A 1 
ATOM 429  C C   . TYR A 0 58  . 28.432   9.076   -35.869 1.00 88.74 58  A 1 
ATOM 430  C CB  . TYR A 0 58  . 29.185   11.423  -36.414 1.00 88.74 58  A 1 
ATOM 431  O O   . TYR A 0 58  . 27.840   8.659   -36.875 1.00 88.74 58  A 1 
ATOM 432  C CG  . TYR A 0 58  . 28.019   11.966  -35.599 1.00 88.74 58  A 1 
ATOM 433  C CD1 . TYR A 0 58  . 26.723   12.013  -36.153 1.00 88.74 58  A 1 
ATOM 434  C CD2 . TYR A 0 58  . 28.218   12.359  -34.263 1.00 88.74 58  A 1 
ATOM 435  C CE1 . TYR A 0 58  . 25.636   12.468  -35.377 1.00 88.74 58  A 1 
ATOM 436  C CE2 . TYR A 0 58  . 27.136   12.802  -33.479 1.00 88.74 58  A 1 
ATOM 437  O OH  . TYR A 0 58  . 24.794   13.292  -33.285 1.00 88.74 58  A 1 
ATOM 438  C CZ  . TYR A 0 58  . 25.842   12.860  -34.036 1.00 88.74 58  A 1 
ATOM 439  N N   . GLY A 0 59  . 28.072   8.776   -34.627 1.00 85.71 59  A 1 
ATOM 440  C CA  . GLY A 0 59  . 26.917   7.977   -34.266 1.00 85.71 59  A 1 
ATOM 441  C C   . GLY A 0 59  . 26.010   8.711   -33.291 1.00 85.71 59  A 1 
ATOM 442  O O   . GLY A 0 59  . 26.447   9.496   -32.451 1.00 85.71 59  A 1 
ATOM 443  N N   . ARG A 0 60  . 24.718   8.429   -33.427 1.00 90.73 60  A 1 
ATOM 444  C CA  . ARG A 0 60  . 23.720   8.710   -32.407 1.00 90.73 60  A 1 
ATOM 445  C C   . ARG A 0 60  . 22.631   7.665   -32.495 1.00 90.73 60  A 1 
ATOM 446  C CB  . ARG A 0 60  . 23.171   10.129  -32.562 1.00 90.73 60  A 1 
ATOM 447  O O   . ARG A 0 60  . 22.032   7.514   -33.567 1.00 90.73 60  A 1 
ATOM 448  C CG  . ARG A 0 60  . 22.136   10.452  -31.478 1.00 90.73 60  A 1 
ATOM 449  C CD  . ARG A 0 60  . 21.848   11.953  -31.510 1.00 90.73 60  A 1 
ATOM 450  N NE  . ARG A 0 60  . 20.994   12.346  -30.386 1.00 90.73 60  A 1 
ATOM 451  N NH1 . ARG A 0 60  . 18.971   12.325  -31.444 1.00 90.73 60  A 1 
ATOM 452  N NH2 . ARG A 0 60  . 19.122   12.957  -29.310 1.00 90.73 60  A 1 
ATOM 453  C CZ  . ARG A 0 60  . 19.702   12.555  -30.389 1.00 90.73 60  A 1 
ATOM 454  N N   . ASP A 0 61  . 22.359   6.995   -31.394 1.00 85.22 61  A 1 
ATOM 455  C CA  . ASP A 0 61  . 21.159   6.191   -31.246 1.00 85.22 61  A 1 
ATOM 456  C C   . ASP A 0 61  . 20.340   6.661   -30.042 1.00 85.22 61  A 1 
ATOM 457  C CB  . ASP A 0 61  . 21.458   4.695   -31.383 1.00 85.22 61  A 1 
ATOM 458  O O   . ASP A 0 61  . 20.703   7.614   -29.357 1.00 85.22 61  A 1 
ATOM 459  C CG  . ASP A 0 61  . 22.309   4.095   -30.277 1.00 85.22 61  A 1 
ATOM 460  O OD1 . ASP A 0 61  . 21.665   3.742   -29.276 1.00 85.22 61  A 1 
ATOM 461  O OD2 . ASP A 0 61  . 23.504   3.853   -30.570 1.00 85.22 61  A 1 
ATOM 462  N N   . GLN A 0 62  . 19.096   6.197   -29.988 1.00 91.77 62  A 1 
ATOM 463  C CA  . GLN A 0 62  . 18.092   6.705   -29.064 1.00 91.77 62  A 1 
ATOM 464  C C   . GLN A 0 62  . 17.039   5.631   -28.840 1.00 91.77 62  A 1 
ATOM 465  C CB  . GLN A 0 62  . 17.378   7.958   -29.606 1.00 91.77 62  A 1 
ATOM 466  O O   . GLN A 0 62  . 16.168   5.435   -29.700 1.00 91.77 62  A 1 
ATOM 467  C CG  . GLN A 0 62  . 18.184   9.258   -29.582 1.00 91.77 62  A 1 
ATOM 468  C CD  . GLN A 0 62  . 17.228   10.439  -29.666 1.00 91.77 62  A 1 
ATOM 469  N NE2 . GLN A 0 62  . 16.970   11.142  -28.588 1.00 91.77 62  A 1 
ATOM 470  O OE1 . GLN A 0 62  . 16.706   10.811  -30.714 1.00 91.77 62  A 1 
ATOM 471  N N   . ASP A 0 63  . 17.075   4.991   -27.680 1.00 90.58 63  A 1 
ATOM 472  C CA  . ASP A 0 63  . 16.066   4.026   -27.275 1.00 90.58 63  A 1 
ATOM 473  C C   . ASP A 0 63  . 15.118   4.630   -26.230 1.00 90.58 63  A 1 
ATOM 474  C CB  . ASP A 0 63  . 16.711   2.681   -26.872 1.00 90.58 63  A 1 
ATOM 475  O O   . ASP A 0 63  . 15.492   5.371   -25.324 1.00 90.58 63  A 1 
ATOM 476  C CG  . ASP A 0 63  . 16.843   1.672   -28.036 1.00 90.58 63  A 1 
ATOM 477  O OD1 . ASP A 0 63  . 16.101   1.809   -29.043 1.00 90.58 63  A 1 
ATOM 478  O OD2 . ASP A 0 63  . 17.516   0.631   -27.858 1.00 90.58 63  A 1 
ATOM 479  N N   . LEU A 0 64  . 13.825   4.333   -26.379 1.00 93.30 64  A 1 
ATOM 480  C CA  . LEU A 0 64  . 12.774   4.758   -25.457 1.00 93.30 64  A 1 
ATOM 481  C C   . LEU A 0 64  . 11.849   3.579   -25.183 1.00 93.30 64  A 1 
ATOM 482  C CB  . LEU A 0 64  . 12.021   5.975   -26.032 1.00 93.30 64  A 1 
ATOM 483  O O   . LEU A 0 64  . 11.117   3.125   -26.067 1.00 93.30 64  A 1 
ATOM 484  C CG  . LEU A 0 64  . 10.808   6.430   -25.191 1.00 93.30 64  A 1 
ATOM 485  C CD1 . LEU A 0 64  . 11.192   6.950   -23.806 1.00 93.30 64  A 1 
ATOM 486  C CD2 . LEU A 0 64  . 10.060   7.553   -25.914 1.00 93.30 64  A 1 
ATOM 487  N N   . SER A 0 65  . 11.821   3.130   -23.932 1.00 96.95 65  A 1 
ATOM 488  C CA  . SER A 0 65  . 10.862   2.138   -23.456 1.00 96.95 65  A 1 
ATOM 489  C C   . SER A 0 65  . 9.938    2.738   -22.401 1.00 96.95 65  A 1 
ATOM 490  C CB  . SER A 0 65  . 11.553   0.850   -23.002 1.00 96.95 65  A 1 
ATOM 491  O O   . SER A 0 65  . 10.357   3.444   -21.481 1.00 96.95 65  A 1 
ATOM 492  O OG  . SER A 0 65  . 12.279   1.034   -21.812 1.00 96.95 65  A 1 
ATOM 493  N N   . ILE A 0 66  . 8.643    2.469   -22.559 1.00 97.53 66  A 1 
ATOM 494  C CA  . ILE A 0 66  . 7.601    2.880   -21.623 1.00 97.53 66  A 1 
ATOM 495  C C   . ILE A 0 66  . 6.739    1.659   -21.335 1.00 97.53 66  A 1 
ATOM 496  C CB  . ILE A 0 66  . 6.767    4.072   -22.150 1.00 97.53 66  A 1 
ATOM 497  O O   . ILE A 0 66  . 6.098    1.108   -22.230 1.00 97.53 66  A 1 
ATOM 498  C CG1 . ILE A 0 66  . 7.683    5.261   -22.532 1.00 97.53 66  A 1 
ATOM 499  C CG2 . ILE A 0 66  . 5.724    4.476   -21.085 1.00 97.53 66  A 1 
ATOM 500  C CD1 . ILE A 0 66  . 6.947    6.520   -23.009 1.00 97.53 66  A 1 
ATOM 501  N N   . GLU A 0 67  . 6.705    1.260   -20.072 1.00 97.87 67  A 1 
ATOM 502  C CA  . GLU A 0 67  . 5.779    0.265   -19.554 1.00 97.87 67  A 1 
ATOM 503  C C   . GLU A 0 67  . 4.797    0.968   -18.621 1.00 97.87 67  A 1 
ATOM 504  C CB  . GLU A 0 67  . 6.529    -0.842  -18.814 1.00 97.87 67  A 1 
ATOM 505  O O   . GLU A 0 67  . 5.197    1.642   -17.676 1.00 97.87 67  A 1 
ATOM 506  C CG  . GLU A 0 67  . 7.426    -1.703  -19.720 1.00 97.87 67  A 1 
ATOM 507  C CD  . GLU A 0 67  . 8.129    -2.808  -18.919 1.00 97.87 67  A 1 
ATOM 508  O OE1 . GLU A 0 67  . 8.795    -3.675  -19.520 1.00 97.87 67  A 1 
ATOM 509  O OE2 . GLU A 0 67  . 8.016    -2.809  -17.669 1.00 97.87 67  A 1 
ATOM 510  N N   . GLU A 0 68  . 3.502    0.819   -18.875 1.00 97.67 68  A 1 
ATOM 511  C CA  . GLU A 0 68  . 2.455    1.433   -18.066 1.00 97.67 68  A 1 
ATOM 512  C C   . GLU A 0 68  . 1.346    0.415   -17.807 1.00 97.67 68  A 1 
ATOM 513  C CB  . GLU A 0 68  . 1.956    2.716   -18.748 1.00 97.67 68  A 1 
ATOM 514  O O   . GLU A 0 68  . 0.923    -0.323  -18.701 1.00 97.67 68  A 1 
ATOM 515  C CG  . GLU A 0 68  . 0.966    3.496   -17.871 1.00 97.67 68  A 1 
ATOM 516  C CD  . GLU A 0 68  . 0.687    4.901   -18.427 1.00 97.67 68  A 1 
ATOM 517  O OE1 . GLU A 0 68  . 0.676    5.853   -17.610 1.00 97.67 68  A 1 
ATOM 518  O OE2 . GLU A 0 68  . 0.465    5.025   -19.650 1.00 97.67 68  A 1 
ATOM 519  N N   . SER A 0 69  . 0.890    0.350   -16.560 1.00 97.81 69  A 1 
ATOM 520  C CA  . SER A 0 69  . -0.129   -0.593  -16.121 1.00 97.81 69  A 1 
ATOM 521  C C   . SER A 0 69  . -1.083   0.054   -15.125 1.00 97.81 69  A 1 
ATOM 522  C CB  . SER A 0 69  . 0.524    -1.857  -15.552 1.00 97.81 69  A 1 
ATOM 523  O O   . SER A 0 69  . -0.687   0.845   -14.268 1.00 97.81 69  A 1 
ATOM 524  O OG  . SER A 0 69  . 1.256    -1.580  -14.378 1.00 97.81 69  A 1 
ATOM 525  N N   . TYR A 0 70  . -2.359   -0.305  -15.248 1.00 97.75 70  A 1 
ATOM 526  C CA  . TYR A 0 70  . -3.418   0.086   -14.329 1.00 97.75 70  A 1 
ATOM 527  C C   . TYR A 0 70  . -4.219   -1.155  -13.936 1.00 97.75 70  A 1 
ATOM 528  C CB  . TYR A 0 70  . -4.307   1.161   -14.965 1.00 97.75 70  A 1 
ATOM 529  O O   . TYR A 0 70  . -4.691   -1.904  -14.795 1.00 97.75 70  A 1 
ATOM 530  C CG  . TYR A 0 70  . -5.491   1.543   -14.095 1.00 97.75 70  A 1 
ATOM 531  C CD1 . TYR A 0 70  . -6.761   0.985   -14.342 1.00 97.75 70  A 1 
ATOM 532  C CD2 . TYR A 0 70  . -5.306   2.410   -13.000 1.00 97.75 70  A 1 
ATOM 533  C CE1 . TYR A 0 70  . -7.847   1.303   -13.502 1.00 97.75 70  A 1 
ATOM 534  C CE2 . TYR A 0 70  . -6.388   2.727   -12.156 1.00 97.75 70  A 1 
ATOM 535  O OH  . TYR A 0 70  . -8.713   2.464   -11.589 1.00 97.75 70  A 1 
ATOM 536  C CZ  . TYR A 0 70  . -7.662   2.174   -12.405 1.00 97.75 70  A 1 
ATOM 537  N N   . GLY A 0 71  . -4.367   -1.368  -12.633 1.00 96.95 71  A 1 
ATOM 538  C CA  . GLY A 0 71  . -5.126   -2.456  -12.039 1.00 96.95 71  A 1 
ATOM 539  C C   . GLY A 0 71  . -6.237   -1.918  -11.147 1.00 96.95 71  A 1 
ATOM 540  O O   . GLY A 0 71  . -6.043   -0.969  -10.393 1.00 96.95 71  A 1 
ATOM 541  N N   . ARG A 0 72  . -7.408   -2.556  -11.204 1.00 96.62 72  A 1 
ATOM 542  C CA  . ARG A 0 72  . -8.499   -2.311  -10.259 1.00 96.62 72  A 1 
ATOM 543  C C   . ARG A 0 72  . -9.177   -3.618  -9.888  1.00 96.62 72  A 1 
ATOM 544  C CB  . ARG A 0 72  . -9.479   -1.285  -10.839 1.00 96.62 72  A 1 
ATOM 545  O O   . ARG A 0 72  . -9.651   -4.339  -10.762 1.00 96.62 72  A 1 
ATOM 546  C CG  . ARG A 0 72  . -10.549  -0.909  -9.806  1.00 96.62 72  A 1 
ATOM 547  C CD  . ARG A 0 72  . -11.379  0.275   -10.310 1.00 96.62 72  A 1 
ATOM 548  N NE  . ARG A 0 72  . -11.971  1.010   -9.186  1.00 96.62 72  A 1 
ATOM 549  N NH1 . ARG A 0 72  . -13.842  1.889   -10.195 1.00 96.62 72  A 1 
ATOM 550  N NH2 . ARG A 0 72  . -13.302  2.488   -8.138  1.00 96.62 72  A 1 
ATOM 551  C CZ  . ARG A 0 72  . -13.037  1.773   -9.182  1.00 96.62 72  A 1 
ATOM 552  N N   . THR A 0 73  . -9.251   -3.897  -8.593  1.00 96.45 73  A 1 
ATOM 553  C CA  . THR A 0 73  . -9.895   -5.088  -8.032  1.00 96.45 73  A 1 
ATOM 554  C C   . THR A 0 73  . -10.929  -4.672  -6.993  1.00 96.45 73  A 1 
ATOM 555  C CB  . THR A 0 73  . -8.851   -6.032  -7.413  1.00 96.45 73  A 1 
ATOM 556  O O   . THR A 0 73  . -10.644  -3.843  -6.137  1.00 96.45 73  A 1 
ATOM 557  C CG2 . THR A 0 73  . -9.459   -7.343  -6.915  1.00 96.45 73  A 1 
ATOM 558  O OG1 . THR A 0 73  . -7.898   -6.388  -8.387  1.00 96.45 73  A 1 
ATOM 559  N N   . ASN A 0 74  . -12.117  -5.273  -7.052  1.00 95.65 74  A 1 
ATOM 560  C CA  . ASN A 0 74  . -13.127  -5.225  -5.994  1.00 95.65 74  A 1 
ATOM 561  C C   . ASN A 0 74  . -13.456  -6.674  -5.617  1.00 95.65 74  A 1 
ATOM 562  C CB  . ASN A 0 74  . -14.359  -4.441  -6.485  1.00 95.65 74  A 1 
ATOM 563  O O   . ASN A 0 74  . -13.807  -7.474  -6.487  1.00 95.65 74  A 1 
ATOM 564  C CG  . ASN A 0 74  . -15.492  -4.364  -5.462  1.00 95.65 74  A 1 
ATOM 565  N ND2 . ASN A 0 74  . -15.915  -3.192  -5.074  1.00 95.65 74  A 1 
ATOM 566  O OD1 . ASN A 0 74  . -16.062  -5.345  -5.012  1.00 95.65 74  A 1 
ATOM 567  N N   . ALA A 0 75  . -13.329  -7.010  -4.339  1.00 95.49 75  A 1 
ATOM 568  C CA  . ALA A 0 75  . -13.677  -8.312  -3.792  1.00 95.49 75  A 1 
ATOM 569  C C   . ALA A 0 75  . -14.639  -8.142  -2.614  1.00 95.49 75  A 1 
ATOM 570  C CB  . ALA A 0 75  . -12.395  -9.053  -3.398  1.00 95.49 75  A 1 
ATOM 571  O O   . ALA A 0 75  . -14.433  -7.293  -1.748  1.00 95.49 75  A 1 
ATOM 572  N N   . LYS A 0 76  . -15.677  -8.980  -2.562  1.00 96.18 76  A 1 
ATOM 573  C CA  . LYS A 0 76  . -16.664  -9.012  -1.477  1.00 96.18 76  A 1 
ATOM 574  C C   . LYS A 0 76  . -16.845  -10.439 -0.991  1.00 96.18 76  A 1 
ATOM 575  C CB  . LYS A 0 76  . -18.006  -8.420  -1.932  1.00 96.18 76  A 1 
ATOM 576  O O   . LYS A 0 76  . -16.890  -11.362 -1.803  1.00 96.18 76  A 1 
ATOM 577  C CG  . LYS A 0 76  . -17.864  -6.937  -2.284  1.00 96.18 76  A 1 
ATOM 578  C CD  . LYS A 0 76  . -19.187  -6.347  -2.771  1.00 96.18 76  A 1 
ATOM 579  C CE  . LYS A 0 76  . -18.904  -4.908  -3.203  1.00 96.18 76  A 1 
ATOM 580  N NZ  . LYS A 0 76  . -20.116  -4.259  -3.752  1.00 96.18 76  A 1 
ATOM 581  N N   . SER A 0 77  . -16.989  -10.610 0.315   1.00 94.91 77  A 1 
ATOM 582  C CA  . SER A 0 77  . -17.306  -11.896 0.935   1.00 94.91 77  A 1 
ATOM 583  C C   . SER A 0 77  . -18.318  -11.713 2.054   1.00 94.91 77  A 1 
ATOM 584  C CB  . SER A 0 77  . -16.045  -12.589 1.462   1.00 94.91 77  A 1 
ATOM 585  O O   . SER A 0 77  . -18.216  -10.762 2.828   1.00 94.91 77  A 1 
ATOM 586  O OG  . SER A 0 77  . -15.375  -11.788 2.409   1.00 94.91 77  A 1 
ATOM 587  N N   . TYR A 0 78  . -19.244  -12.661 2.143   1.00 92.87 78  A 1 
ATOM 588  C CA  . TYR A 0 78  . -20.283  -12.731 3.160   1.00 92.87 78  A 1 
ATOM 589  C C   . TYR A 0 78  . -20.217  -14.108 3.823   1.00 92.87 78  A 1 
ATOM 590  C CB  . TYR A 0 78  . -21.656  -12.493 2.512   1.00 92.87 78  A 1 
ATOM 591  O O   . TYR A 0 78  . -20.053  -15.111 3.123   1.00 92.87 78  A 1 
ATOM 592  C CG  . TYR A 0 78  . -21.773  -11.175 1.765   1.00 92.87 78  A 1 
ATOM 593  C CD1 . TYR A 0 78  . -22.116  -10.006 2.468   1.00 92.87 78  A 1 
ATOM 594  C CD2 . TYR A 0 78  . -21.520  -11.114 0.379   1.00 92.87 78  A 1 
ATOM 595  C CE1 . TYR A 0 78  . -22.207  -8.775  1.793   1.00 92.87 78  A 1 
ATOM 596  C CE2 . TYR A 0 78  . -21.600  -9.883  -0.301  1.00 92.87 78  A 1 
ATOM 597  O OH  . TYR A 0 78  . -22.025  -7.517  -0.240  1.00 92.87 78  A 1 
ATOM 598  C CZ  . TYR A 0 78  . -21.945  -8.711  0.407   1.00 92.87 78  A 1 
ATOM 599  N N   . ALA A 0 79  . -20.348  -14.143 5.142   1.00 89.24 79  A 1 
ATOM 600  C CA  . ALA A 0 79  . -20.500  -15.346 5.946   1.00 89.24 79  A 1 
ATOM 601  C C   . ALA A 0 79  . -21.658  -15.148 6.934   1.00 89.24 79  A 1 
ATOM 602  C CB  . ALA A 0 79  . -19.174  -15.651 6.656   1.00 89.24 79  A 1 
ATOM 603  O O   . ALA A 0 79  . -21.895  -14.033 7.398   1.00 89.24 79  A 1 
ATOM 604  N N   . ALA A 0 80  . -22.377  -16.229 7.211   1.00 84.45 80  A 1 
ATOM 605  C CA  . ALA A 0 80  . -23.428  -16.331 8.214   1.00 84.45 80  A 1 
ATOM 606  C C   . ALA A 0 80  . -23.414  -17.780 8.714   1.00 84.45 80  A 1 
ATOM 607  C CB  . ALA A 0 80  . -24.776  -15.966 7.579   1.00 84.45 80  A 1 
ATOM 608  O O   . ALA A 0 80  . -23.263  -18.687 7.886   1.00 84.45 80  A 1 
ATOM 609  N N   . GLU A 0 81  . -23.505  -17.993 10.025  1.00 77.38 81  A 1 
ATOM 610  C CA  . GLU A 0 81  . -23.291  -19.321 10.618  1.00 77.38 81  A 1 
ATOM 611  C C   . GLU A 0 81  . -24.592  -20.137 10.725  1.00 77.38 81  A 1 
ATOM 612  C CB  . GLU A 0 81  . -22.476  -19.183 11.918  1.00 77.38 81  A 1 
ATOM 613  O O   . GLU A 0 81  . -24.655  -21.218 10.133  1.00 77.38 81  A 1 
ATOM 614  C CG  . GLU A 0 81  . -21.041  -18.728 11.578  1.00 77.38 81  A 1 
ATOM 615  C CD  . GLU A 0 81  . -20.109  -18.599 12.792  1.00 77.38 81  A 1 
ATOM 616  O OE1 . GLU A 0 81  . -18.943  -19.049 12.662  1.00 77.38 81  A 1 
ATOM 617  O OE2 . GLU A 0 81  . -20.525  -17.984 13.800  1.00 77.38 81  A 1 
ATOM 618  N N   . SER A 0 82  . -25.648  -19.584 11.336  1.00 78.44 82  A 1 
ATOM 619  C CA  . SER A 0 82  . -26.986  -20.195 11.443  1.00 78.44 82  A 1 
ATOM 620  C C   . SER A 0 82  . -28.101  -19.141 11.461  1.00 78.44 82  A 1 
ATOM 621  C CB  . SER A 0 82  . -27.143  -21.058 12.711  1.00 78.44 82  A 1 
ATOM 622  O O   . SER A 0 82  . -27.860  -17.954 11.693  1.00 78.44 82  A 1 
ATOM 623  O OG  . SER A 0 82  . -25.991  -21.825 12.988  1.00 78.44 82  A 1 
ATOM 624  N N   . TYR A 0 83  . -29.333  -19.594 11.225  1.00 78.70 83  A 1 
ATOM 625  C CA  . TYR A 0 83  . -30.565  -18.875 11.552  1.00 78.70 83  A 1 
ATOM 626  C C   . TYR A 0 83  . -31.576  -19.904 12.046  1.00 78.70 83  A 1 
ATOM 627  C CB  . TYR A 0 83  . -31.129  -18.134 10.333  1.00 78.70 83  A 1 
ATOM 628  O O   . TYR A 0 83  . -32.022  -20.740 11.251  1.00 78.70 83  A 1 
ATOM 629  C CG  . TYR A 0 83  . -32.521  -17.569 10.571  1.00 78.70 83  A 1 
ATOM 630  C CD1 . TYR A 0 83  . -33.664  -18.211 10.048  1.00 78.70 83  A 1 
ATOM 631  C CD2 . TYR A 0 83  . -32.674  -16.435 11.387  1.00 78.70 83  A 1 
ATOM 632  C CE1 . TYR A 0 83  . -34.949  -17.682 10.290  1.00 78.70 83  A 1 
ATOM 633  C CE2 . TYR A 0 83  . -33.952  -15.902 11.626  1.00 78.70 83  A 1 
ATOM 634  O OH  . TYR A 0 83  . -36.304  -15.952 11.266  1.00 78.70 83  A 1 
ATOM 635  C CZ  . TYR A 0 83  . -35.085  -16.508 11.062  1.00 78.70 83  A 1 
ATOM 636  N N   . ASP A 0 84  . -31.931  -19.818 13.322  1.00 81.46 84  A 1 
ATOM 637  C CA  . ASP A 0 84  . -32.801  -20.784 13.980  1.00 81.46 84  A 1 
ATOM 638  C C   . ASP A 0 84  . -34.099  -20.099 14.430  1.00 81.46 84  A 1 
ATOM 639  C CB  . ASP A 0 84  . -32.051  -21.487 15.130  1.00 81.46 84  A 1 
ATOM 640  O O   . ASP A 0 84  . -34.095  -19.030 15.040  1.00 81.46 84  A 1 
ATOM 641  C CG  . ASP A 0 84  . -30.977  -22.498 14.680  1.00 81.46 84  A 1 
ATOM 642  O OD1 . ASP A 0 84  . -30.893  -22.811 13.467  1.00 81.46 84  A 1 
ATOM 643  O OD2 . ASP A 0 84  . -30.282  -23.034 15.572  1.00 81.46 84  A 1 
ATOM 644  N N   . GLU A 0 85  . -35.233  -20.732 14.122  1.00 84.42 85  A 1 
ATOM 645  C CA  . GLU A 0 85  . -36.541  -20.413 14.701  1.00 84.42 85  A 1 
ATOM 646  C C   . GLU A 0 85  . -36.978  -21.607 15.546  1.00 84.42 85  A 1 
ATOM 647  C CB  . GLU A 0 85  . -37.617  -20.126 13.634  1.00 84.42 85  A 1 
ATOM 648  O O   . GLU A 0 85  . -36.951  -22.747 15.068  1.00 84.42 85  A 1 
ATOM 649  C CG  . GLU A 0 85  . -37.250  -19.031 12.625  1.00 84.42 85  A 1 
ATOM 650  C CD  . GLU A 0 85  . -38.427  -18.593 11.732  1.00 84.42 85  A 1 
ATOM 651  O OE1 . GLU A 0 85  . -38.357  -17.452 11.205  1.00 84.42 85  A 1 
ATOM 652  O OE2 . GLU A 0 85  . -39.409  -19.335 11.538  1.00 84.42 85  A 1 
ATOM 653  N N   . TRP A 0 86  . -37.400  -21.361 16.782  1.00 87.53 86  A 1 
ATOM 654  C CA  . TRP A 0 86  . -37.853  -22.405 17.694  1.00 87.53 86  A 1 
ATOM 655  C C   . TRP A 0 86  . -39.144  -21.999 18.404  1.00 87.53 86  A 1 
ATOM 656  C CB  . TRP A 0 86  . -36.720  -22.785 18.656  1.00 87.53 86  A 1 
ATOM 657  O O   . TRP A 0 86  . -39.395  -20.826 18.666  1.00 87.53 86  A 1 
ATOM 658  C CG  . TRP A 0 86  . -36.180  -21.674 19.501  1.00 87.53 86  A 1 
ATOM 659  C CD1 . TRP A 0 86  . -35.130  -20.878 19.190  1.00 87.53 86  A 1 
ATOM 660  C CD2 . TRP A 0 86  . -36.671  -21.199 20.790  1.00 87.53 86  A 1 
ATOM 661  C CE2 . TRP A 0 86  . -35.856  -20.106 21.211  1.00 87.53 86  A 1 
ATOM 662  C CE3 . TRP A 0 86  . -37.736  -21.574 21.637  1.00 87.53 86  A 1 
ATOM 663  N NE1 . TRP A 0 86  . -34.930  -19.957 20.200  1.00 87.53 86  A 1 
ATOM 664  C CH2 . TRP A 0 86  . -37.163  -19.810 23.228  1.00 87.53 86  A 1 
ATOM 665  C CZ2 . TRP A 0 86  . -36.087  -19.417 22.412  1.00 87.53 86  A 1 
ATOM 666  C CZ3 . TRP A 0 86  . -37.976  -20.891 22.841  1.00 87.53 86  A 1 
ATOM 667  N N   . ASP A 0 87  . -39.974  -22.999 18.683  1.00 83.11 87  A 1 
ATOM 668  C CA  . ASP A 0 87  . -41.297  -22.875 19.292  1.00 83.11 87  A 1 
ATOM 669  C C   . ASP A 0 87  . -41.472  -24.051 20.261  1.00 83.11 87  A 1 
ATOM 670  C CB  . ASP A 0 87  . -42.358  -22.897 18.175  1.00 83.11 87  A 1 
ATOM 671  O O   . ASP A 0 87  . -41.202  -25.202 19.899  1.00 83.11 87  A 1 
ATOM 672  C CG  . ASP A 0 87  . -43.785  -22.574 18.637  1.00 83.11 87  A 1 
ATOM 673  O OD1 . ASP A 0 87  . -43.985  -22.342 19.848  1.00 83.11 87  A 1 
ATOM 674  O OD2 . ASP A 0 87  . -44.663  -22.558 17.742  1.00 83.11 87  A 1 
ATOM 675  N N   . ASN A 0 88  . -41.860  -23.761 21.497  1.00 80.10 88  A 1 
ATOM 676  C CA  . ASN A 0 88  . -42.098  -24.734 22.549  1.00 80.10 88  A 1 
ATOM 677  C C   . ASN A 0 88  . -43.357  -24.347 23.328  1.00 80.10 88  A 1 
ATOM 678  C CB  . ASN A 0 88  . -40.858  -24.828 23.452  1.00 80.10 88  A 1 
ATOM 679  O O   . ASN A 0 88  . -43.379  -23.339 24.034  1.00 80.10 88  A 1 
ATOM 680  C CG  . ASN A 0 88  . -41.026  -25.928 24.483  1.00 80.10 88  A 1 
ATOM 681  N ND2 . ASN A 0 88  . -41.280  -25.595 25.724  1.00 80.10 88  A 1 
ATOM 682  O OD1 . ASN A 0 88  . -40.952  -27.104 24.171  1.00 80.10 88  A 1 
ATOM 683  N N   . THR A 0 89  . -44.385  -25.184 23.221  1.00 79.59 89  A 1 
ATOM 684  C CA  . THR A 0 89  . -45.620  -25.090 24.004  1.00 79.59 89  A 1 
ATOM 685  C C   . THR A 0 89  . -45.612  -26.186 25.063  1.00 79.59 89  A 1 
ATOM 686  C CB  . THR A 0 89  . -46.860  -25.249 23.107  1.00 79.59 89  A 1 
ATOM 687  O O   . THR A 0 89  . -45.504  -27.362 24.705  1.00 79.59 89  A 1 
ATOM 688  C CG2 . THR A 0 89  . -48.131  -24.761 23.796  1.00 79.59 89  A 1 
ATOM 689  O OG1 . THR A 0 89  . -46.731  -24.536 21.892  1.00 79.59 89  A 1 
ATOM 690  N N   . ASP A 0 90  . -45.724  -25.809 26.334  1.00 73.77 90  A 1 
ATOM 691  C CA  . ASP A 0 90  . -46.011  -26.720 27.442  1.00 73.77 90  A 1 
ATOM 692  C C   . ASP A 0 90  . -47.502  -26.609 27.808  1.00 73.77 90  A 1 
ATOM 693  C CB  . ASP A 0 90  . -45.064  -26.470 28.635  1.00 73.77 90  A 1 
ATOM 694  O O   . ASP A 0 90  . -48.073  -25.522 27.824  1.00 73.77 90  A 1 
ATOM 695  C CG  . ASP A 0 90  . -44.576  -27.774 29.288  1.00 73.77 90  A 1 
ATOM 696  O OD1 . ASP A 0 90  . -45.248  -28.817 29.099  1.00 73.77 90  A 1 
ATOM 697  O OD2 . ASP A 0 90  . -43.457  -27.754 29.859  1.00 73.77 90  A 1 
ATOM 698  N N   . ASP A 0 91  . -48.151  -27.753 28.009  1.00 75.64 91  A 1 
ATOM 699  C CA  . ASP A 0 91  . -49.620  -27.910 28.081  1.00 75.64 91  A 1 
ATOM 700  C C   . ASP A 0 91  . -49.995  -28.826 29.278  1.00 75.64 91  A 1 
ATOM 701  C CB  . ASP A 0 91  . -50.135  -28.459 26.715  1.00 75.64 91  A 1 
ATOM 702  O O   . ASP A 0 91  . -50.977  -29.595 29.237  1.00 75.64 91  A 1 
ATOM 703  C CG  . ASP A 0 91  . -50.885  -27.503 25.770  1.00 75.64 91  A 1 
ATOM 704  O OD1 . ASP A 0 91  . -51.386  -26.446 26.203  1.00 75.64 91  A 1 
ATOM 705  O OD2 . ASP A 0 91  . -51.167  -27.955 24.632  1.00 75.64 91  A 1 
ATOM 706  N N   . ASP A 0 92  . -49.160  -28.826 30.322  1.00 77.19 92  A 1 
ATOM 707  C CA  . ASP A 0 92  . -49.138  -29.828 31.380  1.00 77.19 92  A 1 
ATOM 708  C C   . ASP A 0 92  . -50.269  -29.610 32.409  1.00 77.19 92  A 1 
ATOM 709  C CB  . ASP A 0 92  . -47.711  -29.971 31.990  1.00 77.19 92  A 1 
ATOM 710  O O   . ASP A 0 92  . -50.791  -28.522 32.680  1.00 77.19 92  A 1 
ATOM 711  C CG  . ASP A 0 92  . -47.023  -31.336 31.781  1.00 77.19 92  A 1 
ATOM 712  O OD1 . ASP A 0 92  . -47.607  -32.220 31.101  1.00 77.19 92  A 1 
ATOM 713  O OD2 . ASP A 0 92  . -45.989  -31.601 32.443  1.00 77.19 92  A 1 
ATOM 714  N N   . LYS A 0 93  . -50.794  -30.731 32.922  1.00 73.79 93  A 1 
ATOM 715  C CA  . LYS A 0 93  . -52.043  -30.752 33.710  1.00 73.79 93  A 1 
ATOM 716  C C   . LYS A 0 93  . -51.884  -31.598 34.948  1.00 73.79 93  A 1 
ATOM 717  C CB  . LYS A 0 93  . -53.241  -31.187 32.845  1.00 73.79 93  A 1 
ATOM 718  O O   . LYS A 0 93  . -51.795  -32.827 34.883  1.00 73.79 93  A 1 
ATOM 719  C CG  . LYS A 0 93  . -53.569  -30.031 31.900  1.00 73.79 93  A 1 
ATOM 720  C CD  . LYS A 0 93  . -54.587  -30.302 30.796  1.00 73.79 93  A 1 
ATOM 721  C CE  . LYS A 0 93  . -54.479  -29.015 29.969  1.00 73.79 93  A 1 
ATOM 722  N NZ  . LYS A 0 93  . -55.010  -29.111 28.598  1.00 73.79 93  A 1 
ATOM 723  N N   . TRP A 0 94  . -51.932  -30.938 36.097  1.00 73.43 94  A 1 
ATOM 724  C CA  . TRP A 0 94  . -51.686  -31.552 37.392  1.00 73.43 94  A 1 
ATOM 725  C C   . TRP A 0 94  . -52.914  -31.483 38.307  1.00 73.43 94  A 1 
ATOM 726  C CB  . TRP A 0 94  . -50.404  -30.962 37.987  1.00 73.43 94  A 1 
ATOM 727  O O   . TRP A 0 94  . -53.788  -30.622 38.204  1.00 73.43 94  A 1 
ATOM 728  C CG  . TRP A 0 94  . -50.367  -29.474 38.133  1.00 73.43 94  A 1 
ATOM 729  C CD1 . TRP A 0 94  . -49.848  -28.601 37.235  1.00 73.43 94  A 1 
ATOM 730  C CD2 . TRP A 0 94  . -50.823  -28.662 39.258  1.00 73.43 94  A 1 
ATOM 731  C CE2 . TRP A 0 94  . -50.526  -27.294 38.978  1.00 73.43 94  A 1 
ATOM 732  C CE3 . TRP A 0 94  . -51.439  -28.952 40.499  1.00 73.43 94  A 1 
ATOM 733  N NE1 . TRP A 0 94  . -49.948  -27.316 37.725  1.00 73.43 94  A 1 
ATOM 734  C CH2 . TRP A 0 94  . -51.415  -26.590 41.120  1.00 73.43 94  A 1 
ATOM 735  C CZ2 . TRP A 0 94  . -50.812  -26.269 39.891  1.00 73.43 94  A 1 
ATOM 736  C CZ3 . TRP A 0 94  . -51.734  -27.928 41.420  1.00 73.43 94  A 1 
ATOM 737  N N   . GLY A 0 95  . -53.016  -32.454 39.214  1.00 63.92 95  A 1 
ATOM 738  C CA  . GLY A 0 95  . -54.155  -32.583 40.116  1.00 63.92 95  A 1 
ATOM 739  C C   . GLY A 0 95  . -53.741  -33.094 41.487  1.00 63.92 95  A 1 
ATOM 740  O O   . GLY A 0 95  . -53.045  -34.103 41.604  1.00 63.92 95  A 1 
ATOM 741  N N   . ALA A 0 96  . -54.204  -32.413 42.532  1.00 58.94 96  A 1 
ATOM 742  C CA  . ALA A 0 96  . -53.994  -32.804 43.918  1.00 58.94 96  A 1 
ATOM 743  C C   . ALA A 0 96  . -55.264  -33.465 44.475  1.00 58.94 96  A 1 
ATOM 744  C CB  . ALA A 0 96  . -53.546  -31.579 44.723  1.00 58.94 96  A 1 
ATOM 745  O O   . ALA A 0 96  . -56.360  -32.901 44.420  1.00 58.94 96  A 1 
ATOM 746  N N   . GLN A 0 97  . -55.117  -34.668 45.039  1.00 56.25 97  A 1 
ATOM 747  C CA  . GLN A 0 97  . -56.214  -35.410 45.661  1.00 56.25 97  A 1 
ATOM 748  C C   . GLN A 0 97  . -55.988  -35.549 47.170  1.00 56.25 97  A 1 
ATOM 749  C CB  . GLN A 0 97  . -56.407  -36.757 44.945  1.00 56.25 97  A 1 
ATOM 750  O O   . GLN A 0 97  . -55.127  -36.308 47.618  1.00 56.25 97  A 1 
ATOM 751  C CG  . GLN A 0 97  . -57.598  -37.539 45.527  1.00 56.25 97  A 1 
ATOM 752  C CD  . GLN A 0 97  . -58.006  -38.751 44.693  1.00 56.25 97  A 1 
ATOM 753  N NE2 . GLN A 0 97  . -58.749  -39.676 45.254  1.00 56.25 97  A 1 
ATOM 754  O OE1 . GLN A 0 97  . -57.715  -38.887 43.518  1.00 56.25 97  A 1 
ATOM 755  N N   . ALA A 0 98  . -56.808  -34.843 47.949  1.00 50.39 98  A 1 
ATOM 756  C CA  . ALA A 0 98  . -56.874  -34.968 49.401  1.00 50.39 98  A 1 
ATOM 757  C C   . ALA A 0 98  . -58.097  -35.799 49.832  1.00 50.39 98  A 1 
ATOM 758  C CB  . ALA A 0 98  . -56.846  -33.568 50.022  1.00 50.39 98  A 1 
ATOM 759  O O   . ALA A 0 98  . -59.127  -35.820 49.155  1.00 50.39 98  A 1 
ATOM 760  N N   . TRP A 0 99  . -57.968  -36.481 50.970  1.00 47.96 99  A 1 
ATOM 761  C CA  . TRP A 0 99  . -58.978  -37.380 51.532  1.00 47.96 99  A 1 
ATOM 762  C C   . TRP A 0 99  . -59.412  -36.873 52.909  1.00 47.96 99  A 1 
ATOM 763  C CB  . TRP A 0 99  . -58.399  -38.799 51.644  1.00 47.96 99  A 1 
ATOM 764  O O   . TRP A 0 99  . -58.551  -36.576 53.739  1.00 47.96 99  A 1 
ATOM 765  C CG  . TRP A 0 99  . -57.972  -39.454 50.363  1.00 47.96 99  A 1 
ATOM 766  C CD1 . TRP A 0 99  . -56.794  -39.260 49.725  1.00 47.96 99  A 1 
ATOM 767  C CD2 . TRP A 0 99  . -58.706  -40.422 49.551  1.00 47.96 99  A 1 
ATOM 768  C CE2 . TRP A 0 99  . -57.883  -40.805 48.449  1.00 47.96 99  A 1 
ATOM 769  C CE3 . TRP A 0 99  . -59.985  -41.015 49.633  1.00 47.96 99  A 1 
ATOM 770  N NE1 . TRP A 0 99  . -56.741  -40.046 48.592  1.00 47.96 99  A 1 
ATOM 771  C CH2 . TRP A 0 99  . -59.574  -42.319 47.607  1.00 47.96 99  A 1 
ATOM 772  C CZ2 . TRP A 0 99  . -58.294  -41.748 47.496  1.00 47.96 99  A 1 
ATOM 773  C CZ3 . TRP A 0 99  . -60.416  -41.947 48.669  1.00 47.96 99  A 1 
ATOM 774  N N   . GLY A 0 100 . -60.722  -36.799 53.147  1.00 54.91 100 A 1 
ATOM 775  C CA  . GLY A 0 100 . -61.314  -36.512 54.455  1.00 54.91 100 A 1 
ATOM 776  C C   . GLY A 0 100 . -62.048  -37.730 55.015  1.00 54.91 100 A 1 
ATOM 777  O O   . GLY A 0 100 . -62.481  -38.604 54.264  1.00 54.91 100 A 1 
ATOM 778  N N   . GLN A 0 101 . -62.178  -37.788 56.338  1.00 46.75 101 A 1 
ATOM 779  C CA  . GLN A 0 101 . -63.093  -38.698 57.021  1.00 46.75 101 A 1 
ATOM 780  C C   . GLN A 0 101 . -63.683  -37.960 58.223  1.00 46.75 101 A 1 
ATOM 781  C CB  . GLN A 0 101 . -62.383  -40.006 57.432  1.00 46.75 101 A 1 
ATOM 782  O O   . GLN A 0 101 . -62.965  -37.639 59.173  1.00 46.75 101 A 1 
ATOM 783  C CG  . GLN A 0 101 . -63.351  -40.899 58.227  1.00 46.75 101 A 1 
ATOM 784  C CD  . GLN A 0 101 . -62.844  -42.287 58.589  1.00 46.75 101 A 1 
ATOM 785  N NE2 . GLN A 0 101 . -63.741  -43.171 58.971  1.00 46.75 101 A 1 
ATOM 786  O OE1 . GLN A 0 101 . -61.662  -42.607 58.596  1.00 46.75 101 A 1 
ATOM 787  N N   . ASP A 0 102 . -64.986  -37.731 58.172  1.00 49.05 102 A 1 
ATOM 788  C CA  . ASP A 0 102 . -65.805  -37.367 59.315  1.00 49.05 102 A 1 
ATOM 789  C C   . ASP A 0 102 . -65.973  -38.566 60.264  1.00 49.05 102 A 1 
ATOM 790  C CB  . ASP A 0 102 . -67.154  -36.816 58.824  1.00 49.05 102 A 1 
ATOM 791  O O   . ASP A 0 102 . -65.836  -39.739 59.899  1.00 49.05 102 A 1 
ATOM 792  C CG  . ASP A 0 102 . -67.961  -37.772 57.928  1.00 49.05 102 A 1 
ATOM 793  O OD1 . ASP A 0 102 . -67.395  -38.788 57.453  1.00 49.05 102 A 1 
ATOM 794  O OD2 . ASP A 0 102 . -69.139  -37.455 57.701  1.00 49.05 102 A 1 
ATOM 795  N N   . ARG A 0 103 . -66.194  -38.272 61.545  1.00 42.44 103 A 1 
ATOM 796  C CA  . ARG A 0 103 . -66.471  -39.290 62.562  1.00 42.44 103 A 1 
ATOM 797  C C   . ARG A 0 103 . -67.477  -38.750 63.556  1.00 42.44 103 A 1 
ATOM 798  C CB  . ARG A 0 103 . -65.185  -39.767 63.258  1.00 42.44 103 A 1 
ATOM 799  O O   . ARG A 0 103 . -67.097  -38.225 64.605  1.00 42.44 103 A 1 
ATOM 800  C CG  . ARG A 0 103 . -64.327  -40.668 62.353  1.00 42.44 103 A 1 
ATOM 801  C CD  . ARG A 0 103 . -63.190  -41.346 63.121  1.00 42.44 103 A 1 
ATOM 802  N NE  . ARG A 0 103 . -63.723  -42.226 64.180  1.00 42.44 103 A 1 
ATOM 803  N NH1 . ARG A 0 103 . -62.022  -41.988 65.694  1.00 42.44 103 A 1 
ATOM 804  N NH2 . ARG A 0 103 . -63.915  -43.025 66.290  1.00 42.44 103 A 1 
ATOM 805  C CZ  . ARG A 0 103 . -63.214  -42.416 65.378  1.00 42.44 103 A 1 
ATOM 806  N N   . ASP A 0 104 . -68.747  -38.953 63.241  1.00 48.20 104 A 1 
ATOM 807  C CA  . ASP A 0 104 . -69.820  -38.830 64.208  1.00 48.20 104 A 1 
ATOM 808  C C   . ASP A 0 104 . -69.520  -39.740 65.425  1.00 48.20 104 A 1 
ATOM 809  C CB  . ASP A 0 104 . -71.163  -39.140 63.519  1.00 48.20 104 A 1 
ATOM 810  O O   . ASP A 0 104 . -69.116  -40.902 65.313  1.00 48.20 104 A 1 
ATOM 811  C CG  . ASP A 0 104 . -71.433  -40.648 63.428  1.00 48.20 104 A 1 
ATOM 812  O OD1 . ASP A 0 104 . -70.681  -41.360 62.718  1.00 48.20 104 A 1 
ATOM 813  O OD2 . ASP A 0 104 . -72.262  -41.116 64.250  1.00 48.20 104 A 1 
ATOM 814  N N   . VAL A 0 105 . -69.637  -39.201 66.640  1.00 42.26 105 A 1 
ATOM 815  C CA  . VAL A 0 105 . -69.532  -40.006 67.871  1.00 42.26 105 A 1 
ATOM 816  C C   . VAL A 0 105 . -70.864  -39.947 68.598  1.00 42.26 105 A 1 
ATOM 817  C CB  . VAL A 0 105 . -68.289  -39.681 68.727  1.00 42.26 105 A 1 
ATOM 818  O O   . VAL A 0 105 . -70.984  -39.430 69.712  1.00 42.26 105 A 1 
ATOM 819  C CG1 . VAL A 0 105 . -68.143  -40.665 69.904  1.00 42.26 105 A 1 
ATOM 820  C CG2 . VAL A 0 105 . -66.994  -39.824 67.912  1.00 42.26 105 A 1 
ATOM 821  N N   . TYR A 0 106 . -71.890  -40.498 67.952  1.00 38.44 106 A 1 
ATOM 822  C CA  . TYR A 0 106 . -73.219  -40.567 68.535  1.00 38.44 106 A 1 
ATOM 823  C C   . TYR A 0 106 . -73.239  -41.446 69.801  1.00 38.44 106 A 1 
ATOM 824  C CB  . TYR A 0 106 . -74.227  -41.038 67.482  1.00 38.44 106 A 1 
ATOM 825  O O   . TYR A 0 106 . -72.939  -42.642 69.780  1.00 38.44 106 A 1 
ATOM 826  C CG  . TYR A 0 106 . -75.661  -40.844 67.934  1.00 38.44 106 A 1 
ATOM 827  C CD1 . TYR A 0 106 . -76.380  -41.909 68.510  1.00 38.44 106 A 1 
ATOM 828  C CD2 . TYR A 0 106 . -76.262  -39.578 67.798  1.00 38.44 106 A 1 
ATOM 829  C CE1 . TYR A 0 106 . -77.709  -41.711 68.938  1.00 38.44 106 A 1 
ATOM 830  C CE2 . TYR A 0 106 . -77.587  -39.374 68.224  1.00 38.44 106 A 1 
ATOM 831  O OH  . TYR A 0 106 . -79.600  -40.252 69.186  1.00 38.44 106 A 1 
ATOM 832  C CZ  . TYR A 0 106 . -78.314  -40.444 68.788  1.00 38.44 106 A 1 
ATOM 833  N N   . GLY A 0 107 . -73.639  -40.857 70.933  1.00 38.86 107 A 1 
ATOM 834  C CA  . GLY A 0 107 . -74.080  -41.611 72.111  1.00 38.86 107 A 1 
ATOM 835  C C   . GLY A 0 107 . -72.996  -42.247 72.992  1.00 38.86 107 A 1 
ATOM 836  O O   . GLY A 0 107 . -73.284  -43.231 73.676  1.00 38.86 107 A 1 
ATOM 837  N N   . ALA A 0 108 . -71.775  -41.700 73.048  1.00 33.12 108 A 1 
ATOM 838  C CA  . ALA A 0 108 . -70.739  -42.153 73.987  1.00 33.12 108 A 1 
ATOM 839  C C   . ALA A 0 108 . -71.067  -41.805 75.461  1.00 33.12 108 A 1 
ATOM 840  C CB  . ALA A 0 108 . -69.374  -41.622 73.529  1.00 33.12 108 A 1 
ATOM 841  O O   . ALA A 0 108 . -70.457  -40.923 76.069  1.00 33.12 108 A 1 
ATOM 842  N N   . SER A 0 109 . -72.018  -42.525 76.068  1.00 36.27 109 A 1 
ATOM 843  C CA  . SER A 0 109 . -72.315  -42.427 77.502  1.00 36.27 109 A 1 
ATOM 844  C C   . SER A 0 109 . -71.060  -42.719 78.330  1.00 36.27 109 A 1 
ATOM 845  C CB  . SER A 0 109 . -73.447  -43.380 77.902  1.00 36.27 109 A 1 
ATOM 846  O O   . SER A 0 109 . -70.399  -43.741 78.130  1.00 36.27 109 A 1 
ATOM 847  O OG  . SER A 0 109 . -73.059  -44.729 77.728  1.00 36.27 109 A 1 
ATOM 848  N N   . SER A 0 110 . -70.741  -41.834 79.270  1.00 36.90 110 A 1 
ATOM 849  C CA  . SER A 0 110 . -69.453  -41.769 79.961  1.00 36.90 110 A 1 
ATOM 850  C C   . SER A 0 110 . -69.165  -42.953 80.901  1.00 36.90 110 A 1 
ATOM 851  C CB  . SER A 0 110 . -69.397  -40.435 80.721  1.00 36.90 110 A 1 
ATOM 852  O O   . SER A 0 110 . -69.331  -42.828 82.113  1.00 36.90 110 A 1 
ATOM 853  O OG  . SER A 0 110 . -70.470  -40.361 81.642  1.00 36.90 110 A 1 
ATOM 854  N N   . TYR A 0 111 . -68.670  -44.076 80.372  1.00 30.50 111 A 1 
ATOM 855  C CA  . TYR A 0 111 . -67.936  -45.092 81.140  1.00 30.50 111 A 1 
ATOM 856  C C   . TYR A 0 111 . -66.980  -45.897 80.232  1.00 30.50 111 A 1 
ATOM 857  C CB  . TYR A 0 111 . -68.908  -46.019 81.915  1.00 30.50 111 A 1 
ATOM 858  O O   . TYR A 0 111 . -67.413  -46.687 79.399  1.00 30.50 111 A 1 
ATOM 859  C CG  . TYR A 0 111 . -68.792  -45.913 83.432  1.00 30.50 111 A 1 
ATOM 860  C CD1 . TYR A 0 111 . -67.819  -46.664 84.124  1.00 30.50 111 A 1 
ATOM 861  C CD2 . TYR A 0 111 . -69.645  -45.054 84.153  1.00 30.50 111 A 1 
ATOM 862  C CE1 . TYR A 0 111 . -67.688  -46.536 85.522  1.00 30.50 111 A 1 
ATOM 863  C CE2 . TYR A 0 111 . -69.508  -44.911 85.548  1.00 30.50 111 A 1 
ATOM 864  O OH  . TYR A 0 111 . -68.378  -45.513 87.580  1.00 30.50 111 A 1 
ATOM 865  C CZ  . TYR A 0 111 . -68.524  -45.651 86.235  1.00 30.50 111 A 1 
ATOM 866  N N   . GLY A 0 112 . -65.663  -45.747 80.429  1.00 33.61 112 A 1 
ATOM 867  C CA  . GLY A 0 112 . -64.694  -46.802 80.086  1.00 33.61 112 A 1 
ATOM 868  C C   . GLY A 0 112 . -63.821  -46.678 78.826  1.00 33.61 112 A 1 
ATOM 869  O O   . GLY A 0 112 . -62.972  -47.547 78.645  1.00 33.61 112 A 1 
ATOM 870  N N   . LYS A 0 113 . -63.927  -45.637 77.984  1.00 31.49 113 A 1 
ATOM 871  C CA  . LYS A 0 113 . -62.911  -45.370 76.936  1.00 31.49 113 A 1 
ATOM 872  C C   . LYS A 0 113 . -62.057  -44.153 77.272  1.00 31.49 113 A 1 
ATOM 873  C CB  . LYS A 0 113 . -63.508  -45.317 75.518  1.00 31.49 113 A 1 
ATOM 874  O O   . LYS A 0 113 . -62.428  -43.014 77.012  1.00 31.49 113 A 1 
ATOM 875  C CG  . LYS A 0 113 . -63.690  -46.737 74.948  1.00 31.49 113 A 1 
ATOM 876  C CD  . LYS A 0 113 . -63.927  -46.716 73.432  1.00 31.49 113 A 1 
ATOM 877  C CE  . LYS A 0 113 . -64.004  -48.151 72.891  1.00 31.49 113 A 1 
ATOM 878  N NZ  . LYS A 0 113 . -64.140  -48.173 71.411  1.00 31.49 113 A 1 
ATOM 879  N N   . GLN A 0 114 . -60.889  -44.430 77.845  1.00 30.41 114 A 1 
ATOM 880  C CA  . GLN A 0 114 . -59.810  -43.465 78.018  1.00 30.41 114 A 1 
ATOM 881  C C   . GLN A 0 114 . -59.359  -42.961 76.640  1.00 30.41 114 A 1 
ATOM 882  C CB  . GLN A 0 114 . -58.694  -44.176 78.800  1.00 30.41 114 A 1 
ATOM 883  O O   . GLN A 0 114 . -59.016  -43.760 75.768  1.00 30.41 114 A 1 
ATOM 884  C CG  . GLN A 0 114 . -57.524  -43.280 79.231  1.00 30.41 114 A 1 
ATOM 885  C CD  . GLN A 0 114 . -56.578  -43.995 80.200  1.00 30.41 114 A 1 
ATOM 886  N NE2 . GLN A 0 114 . -55.542  -43.339 80.668  1.00 30.41 114 A 1 
ATOM 887  O OE1 . GLN A 0 114 . -56.753  -45.143 80.573  1.00 30.41 114 A 1 
ATOM 888  N N   . ALA A 0 115 . -59.383  -41.642 76.440  1.00 31.80 115 A 1 
ATOM 889  C CA  . ALA A 0 115 . -58.982  -41.002 75.192  1.00 31.80 115 A 1 
ATOM 890  C C   . ALA A 0 115 . -57.463  -41.131 74.982  1.00 31.80 115 A 1 
ATOM 891  C CB  . ALA A 0 115 . -59.470  -39.547 75.210  1.00 31.80 115 A 1 
ATOM 892  O O   . ALA A 0 115 . -56.683  -40.279 75.401  1.00 31.80 115 A 1 
ATOM 893  N N   . SER A 0 116 . -57.040  -42.221 74.340  1.00 32.24 116 A 1 
ATOM 894  C CA  . SER A 0 116 . -55.679  -42.395 73.829  1.00 32.24 116 A 1 
ATOM 895  C C   . SER A 0 116 . -55.612  -41.856 72.398  1.00 32.24 116 A 1 
ATOM 896  C CB  . SER A 0 116 . -55.232  -43.853 73.958  1.00 32.24 116 A 1 
ATOM 897  O O   . SER A 0 116 . -55.650  -42.595 71.420  1.00 32.24 116 A 1 
ATOM 898  O OG  . SER A 0 116 . -53.866  -44.003 73.623  1.00 32.24 116 A 1 
ATOM 899  N N   . SER A 0 117 . -55.562  -40.531 72.303  1.00 34.75 117 A 1 
ATOM 900  C CA  . SER A 0 117 . -55.161  -39.791 71.102  1.00 34.75 117 A 1 
ATOM 901  C C   . SER A 0 117 . -54.198  -38.669 71.498  1.00 34.75 117 A 1 
ATOM 902  C CB  . SER A 0 117 . -56.375  -39.299 70.305  1.00 34.75 117 A 1 
ATOM 903  O O   . SER A 0 117 . -54.350  -37.523 71.085  1.00 34.75 117 A 1 
ATOM 904  O OG  . SER A 0 117 . -57.108  -38.348 71.049  1.00 34.75 117 A 1 
ATOM 905  N N   . GLY A 0 118 . -53.248  -39.008 72.373  1.00 31.29 118 A 1 
ATOM 906  C CA  . GLY A 0 118 . -52.040  -38.224 72.590  1.00 31.29 118 A 1 
ATOM 907  C C   . GLY A 0 118 . -50.936  -38.781 71.698  1.00 31.29 118 A 1 
ATOM 908  O O   . GLY A 0 118 . -50.662  -39.978 71.761  1.00 31.29 118 A 1 
ATOM 909  N N   . ASP A 0 119 . -50.375  -37.910 70.866  1.00 29.18 119 A 1 
ATOM 910  C CA  . ASP A 0 119 . -49.041  -37.971 70.264  1.00 29.18 119 A 1 
ATOM 911  C C   . ASP A 0 119 . -48.524  -39.356 69.833  1.00 29.18 119 A 1 
ATOM 912  C CB  . ASP A 0 119 . -48.065  -37.215 71.185  1.00 29.18 119 A 1 
ATOM 913  O O   . ASP A 0 119 . -47.744  -40.005 70.531  1.00 29.18 119 A 1 
ATOM 914  C CG  . ASP A 0 119 . -48.574  -35.801 71.502  1.00 29.18 119 A 1 
ATOM 915  O OD1 . ASP A 0 119 . -49.209  -35.201 70.603  1.00 29.18 119 A 1 
ATOM 916  O OD2 . ASP A 0 119 . -48.427  -35.374 72.669  1.00 29.18 119 A 1 
ATOM 917  N N   . TYR A 0 120 . -48.874  -39.764 68.605  1.00 30.11 120 A 1 
ATOM 918  C CA  . TYR A 0 120 . -48.023  -40.689 67.850  1.00 30.11 120 A 1 
ATOM 919  C C   . TYR A 0 120 . -47.081  -39.889 66.950  1.00 30.11 120 A 1 
ATOM 920  C CB  . TYR A 0 120 . -48.816  -41.790 67.135  1.00 30.11 120 A 1 
ATOM 921  O O   . TYR A 0 120 . -47.446  -39.416 65.872  1.00 30.11 120 A 1 
ATOM 922  C CG  . TYR A 0 120 . -48.272  -43.158 67.502  1.00 30.11 120 A 1 
ATOM 923  C CD1 . TYR A 0 120 . -47.171  -43.701 66.809  1.00 30.11 120 A 1 
ATOM 924  C CD2 . TYR A 0 120 . -48.797  -43.830 68.622  1.00 30.11 120 A 1 
ATOM 925  C CE1 . TYR A 0 120 . -46.613  -44.928 67.221  1.00 30.11 120 A 1 
ATOM 926  C CE2 . TYR A 0 120 . -48.247  -45.058 69.034  1.00 30.11 120 A 1 
ATOM 927  O OH  . TYR A 0 120 . -46.617  -46.789 68.743  1.00 30.11 120 A 1 
ATOM 928  C CZ  . TYR A 0 120 . -47.154  -45.609 68.335  1.00 30.11 120 A 1 
ATOM 929  N N   . ASP A 0 121 . -45.871  -39.697 67.463  1.00 33.70 121 A 1 
ATOM 930  C CA  . ASP A 0 121 . -44.910  -38.721 66.973  1.00 33.70 121 A 1 
ATOM 931  C C   . ASP A 0 121 . -44.321  -39.006 65.579  1.00 33.70 121 A 1 
ATOM 932  C CB  . ASP A 0 121 . -43.789  -38.550 68.017  1.00 33.70 121 A 1 
ATOM 933  O O   . ASP A 0 121 . -44.143  -40.143 65.134  1.00 33.70 121 A 1 
ATOM 934  C CG  . ASP A 0 121 . -43.731  -37.133 68.580  1.00 33.70 121 A 1 
ATOM 935  O OD1 . ASP A 0 121 . -43.915  -36.199 67.762  1.00 33.70 121 A 1 
ATOM 936  O OD2 . ASP A 0 121 . -43.432  -37.016 69.786  1.00 33.70 121 A 1 
ATOM 937  N N   . LYS A 0 122 . -43.930  -37.905 64.933  1.00 38.10 122 A 1 
ATOM 938  C CA  . LYS A 0 122 . -43.372  -37.720 63.578  1.00 38.10 122 A 1 
ATOM 939  C C   . LYS A 0 122 . -42.055  -38.467 63.223  1.00 38.10 122 A 1 
ATOM 940  C CB  . LYS A 0 122 . -43.224  -36.188 63.388  1.00 38.10 122 A 1 
ATOM 941  O O   . LYS A 0 122 . -41.277  -37.951 62.424  1.00 38.10 122 A 1 
ATOM 942  C CG  . LYS A 0 122 . -44.482  -35.500 62.849  1.00 38.10 122 A 1 
ATOM 943  C CD  . LYS A 0 122 . -44.214  -33.990 62.731  1.00 38.10 122 A 1 
ATOM 944  C CE  . LYS A 0 122 . -45.354  -33.283 61.990  1.00 38.10 122 A 1 
ATOM 945  N NZ  . LYS A 0 122 . -45.163  -31.810 61.972  1.00 38.10 122 A 1 
ATOM 946  N N   . TYR A 0 123 . -41.775  -39.677 63.717  1.00 35.06 123 A 1 
ATOM 947  C CA  . TYR A 0 123 . -40.466  -40.345 63.519  1.00 35.06 123 A 1 
ATOM 948  C C   . TYR A 0 123 . -40.510  -41.766 62.912  1.00 35.06 123 A 1 
ATOM 949  C CB  . TYR A 0 123 . -39.608  -40.189 64.791  1.00 35.06 123 A 1 
ATOM 950  O O   . TYR A 0 123 . -39.931  -42.706 63.448  1.00 35.06 123 A 1 
ATOM 951  C CG  . TYR A 0 123 . -38.699  -38.976 64.710  1.00 35.06 123 A 1 
ATOM 952  C CD1 . TYR A 0 123 . -37.479  -39.074 64.010  1.00 35.06 123 A 1 
ATOM 953  C CD2 . TYR A 0 123 . -39.081  -37.751 65.290  1.00 35.06 123 A 1 
ATOM 954  C CE1 . TYR A 0 123 . -36.639  -37.950 63.891  1.00 35.06 123 A 1 
ATOM 955  C CE2 . TYR A 0 123 . -38.241  -36.625 65.177  1.00 35.06 123 A 1 
ATOM 956  O OH  . TYR A 0 123 . -36.202  -35.645 64.362  1.00 35.06 123 A 1 
ATOM 957  C CZ  . TYR A 0 123 . -37.019  -36.724 64.476  1.00 35.06 123 A 1 
ATOM 958  N N   . GLY A 0 124 . -41.151  -41.926 61.742  1.00 33.00 124 A 1 
ATOM 959  C CA  . GLY A 0 124 . -41.243  -43.236 61.059  1.00 33.00 124 A 1 
ATOM 960  C C   . GLY A 0 124 . -41.147  -43.279 59.524  1.00 33.00 124 A 1 
ATOM 961  O O   . GLY A 0 124 . -41.293  -44.359 58.960  1.00 33.00 124 A 1 
ATOM 962  N N   . LYS A 0 125 . -40.937  -42.156 58.814  1.00 31.13 125 A 1 
ATOM 963  C CA  . LYS A 0 125 . -40.968  -42.108 57.327  1.00 31.13 125 A 1 
ATOM 964  C C   . LYS A 0 125 . -39.732  -41.480 56.654  1.00 31.13 125 A 1 
ATOM 965  C CB  . LYS A 0 125 . -42.313  -41.551 56.808  1.00 31.13 125 A 1 
ATOM 966  O O   . LYS A 0 125 . -39.837  -40.823 55.624  1.00 31.13 125 A 1 
ATOM 967  C CG  . LYS A 0 125 . -43.471  -42.555 56.959  1.00 31.13 125 A 1 
ATOM 968  C CD  . LYS A 0 125 . -44.704  -42.087 56.166  1.00 31.13 125 A 1 
ATOM 969  C CE  . LYS A 0 125 . -45.845  -43.111 56.250  1.00 31.13 125 A 1 
ATOM 970  N NZ  . LYS A 0 125 . -47.025  -42.685 55.450  1.00 31.13 125 A 1 
ATOM 971  N N   . LYS A 0 126 . -38.537  -41.747 57.186  1.00 32.25 126 A 1 
ATOM 972  C CA  . LYS A 0 126 . -37.275  -41.681 56.424  1.00 32.25 126 A 1 
ATOM 973  C C   . LYS A 0 126 . -36.529  -43.005 56.625  1.00 32.25 126 A 1 
ATOM 974  C CB  . LYS A 0 126 . -36.439  -40.435 56.812  1.00 32.25 126 A 1 
ATOM 975  O O   . LYS A 0 126 . -36.477  -43.488 57.747  1.00 32.25 126 A 1 
ATOM 976  C CG  . LYS A 0 126 . -36.290  -39.455 55.631  1.00 32.25 126 A 1 
ATOM 977  C CD  . LYS A 0 126 . -35.462  -38.203 55.980  1.00 32.25 126 A 1 
ATOM 978  C CE  . LYS A 0 126 . -35.330  -37.291 54.745  1.00 32.25 126 A 1 
ATOM 979  N NZ  . LYS A 0 126 . -34.554  -36.051 55.022  1.00 32.25 126 A 1 
ATOM 980  N N   . ALA A 0 127 . -35.972  -43.553 55.540  1.00 35.07 127 A 1 
ATOM 981  C CA  . ALA A 0 127 . -35.273  -44.849 55.451  1.00 35.07 127 A 1 
ATOM 982  C C   . ALA A 0 127 . -36.135  -46.138 55.503  1.00 35.07 127 A 1 
ATOM 983  C CB  . ALA A 0 127 . -34.062  -44.871 56.399  1.00 35.07 127 A 1 
ATOM 984  O O   . ALA A 0 127 . -36.043  -46.929 56.435  1.00 35.07 127 A 1 
ATOM 985  N N   . ALA A 0 128 . -36.881  -46.410 54.421  1.00 34.88 128 A 1 
ATOM 986  C CA  . ALA A 0 128 . -37.240  -47.783 54.011  1.00 34.88 128 A 1 
ATOM 987  C C   . ALA A 0 128 . -37.408  -47.941 52.478  1.00 34.88 128 A 1 
ATOM 988  C CB  . ALA A 0 128 . -38.468  -48.275 54.791  1.00 34.88 128 A 1 
ATOM 989  O O   . ALA A 0 128 . -38.118  -48.825 52.005  1.00 34.88 128 A 1 
ATOM 990  N N   . ALA A 0 129 . -36.747  -47.096 51.678  1.00 35.45 129 A 1 
ATOM 991  C CA  . ALA A 0 129 . -36.669  -47.262 50.225  1.00 35.45 129 A 1 
ATOM 992  C C   . ALA A 0 129 . -35.543  -48.254 49.869  1.00 35.45 129 A 1 
ATOM 993  C CB  . ALA A 0 129 . -36.515  -45.882 49.569  1.00 35.45 129 A 1 
ATOM 994  O O   . ALA A 0 129 . -34.491  -47.860 49.373  1.00 35.45 129 A 1 
ATOM 995  N N   . ALA A 0 130 . -35.737  -49.538 50.194  1.00 34.59 130 A 1 
ATOM 996  C CA  . ALA A 0 130 . -34.766  -50.593 49.904  1.00 34.59 130 A 1 
ATOM 997  C C   . ALA A 0 130 . -35.429  -51.975 49.724  1.00 34.59 130 A 1 
ATOM 998  C CB  . ALA A 0 130 . -33.705  -50.613 51.018  1.00 34.59 130 A 1 
ATOM 999  O O   . ALA A 0 130 . -35.689  -52.686 50.689  1.00 34.59 130 A 1 
ATOM 1000 N N   . GLY A 0 131 . -35.629  -52.379 48.465  1.00 33.96 131 A 1 
ATOM 1001 C CA  . GLY A 0 131 . -35.604  -53.791 48.055  1.00 33.96 131 A 1 
ATOM 1002 C C   . GLY A 0 131 . -36.733  -54.716 48.529  1.00 33.96 131 A 1 
ATOM 1003 O O   . GLY A 0 131 . -36.467  -55.722 49.184  1.00 33.96 131 A 1 
ATOM 1004 N N   . THR A 0 132 . -37.974  -54.487 48.093  1.00 34.93 132 A 1 
ATOM 1005 C CA  . THR A 0 132 . -39.053  -55.490 48.170  1.00 34.93 132 A 1 
ATOM 1006 C C   . THR A 0 132 . -38.842  -56.626 47.158  1.00 34.93 132 A 1 
ATOM 1007 C CB  . THR A 0 132 . -40.438  -54.844 47.984  1.00 34.93 132 A 1 
ATOM 1008 O O   . THR A 0 132 . -39.421  -56.643 46.072  1.00 34.93 132 A 1 
ATOM 1009 C CG2 . THR A 0 132 . -40.930  -54.212 49.283  1.00 34.93 132 A 1 
ATOM 1010 O OG1 . THR A 0 132 . -40.387  -53.815 47.020  1.00 34.93 132 A 1 
ATOM 1011 N N   . LYS A 0 133 . -38.011  -57.616 47.510  1.00 33.51 133 A 1 
ATOM 1012 C CA  . LYS A 0 133 . -37.861  -58.841 46.711  1.00 33.51 133 A 1 
ATOM 1013 C C   . LYS A 0 133 . -38.949  -59.861 47.065  1.00 33.51 133 A 1 
ATOM 1014 C CB  . LYS A 0 133 . -36.438  -59.407 46.835  1.00 33.51 133 A 1 
ATOM 1015 O O   . LYS A 0 133 . -39.066  -60.280 48.211  1.00 33.51 133 A 1 
ATOM 1016 C CG  . LYS A 0 133 . -36.165  -60.435 45.723  1.00 33.51 133 A 1 
ATOM 1017 C CD  . LYS A 0 133 . -34.708  -60.911 45.742  1.00 33.51 133 A 1 
ATOM 1018 C CE  . LYS A 0 133 . -34.459  -61.852 44.557  1.00 33.51 133 A 1 
ATOM 1019 N NZ  . LYS A 0 133 . -33.048  -62.308 44.508  1.00 33.51 133 A 1 
ATOM 1020 N N   . TRP A 0 134 . -39.707  -60.263 46.047  1.00 27.39 134 A 1 
ATOM 1021 C CA  . TRP A 0 134 . -40.670  -61.369 46.067  1.00 27.39 134 A 1 
ATOM 1022 C C   . TRP A 0 134 . -40.116  -62.656 46.707  1.00 27.39 134 A 1 
ATOM 1023 C CB  . TRP A 0 134 . -41.049  -61.687 44.612  1.00 27.39 134 A 1 
ATOM 1024 O O   . TRP A 0 134 . -38.969  -63.033 46.459  1.00 27.39 134 A 1 
ATOM 1025 C CG  . TRP A 0 134 . -42.313  -61.096 44.077  1.00 27.39 134 A 1 
ATOM 1026 C CD1 . TRP A 0 134 . -42.719  -59.807 44.148  1.00 27.39 134 A 1 
ATOM 1027 C CD2 . TRP A 0 134 . -43.348  -61.804 43.331  1.00 27.39 134 A 1 
ATOM 1028 C CE2 . TRP A 0 134 . -44.363  -60.873 42.966  1.00 27.39 134 A 1 
ATOM 1029 C CE3 . TRP A 0 134 . -43.523  -63.146 42.927  1.00 27.39 134 A 1 
ATOM 1030 N NE1 . TRP A 0 134 . -43.934  -59.674 43.498  1.00 27.39 134 A 1 
ATOM 1031 C CH2 . TRP A 0 134 . -45.634  -62.594 41.832  1.00 27.39 134 A 1 
ATOM 1032 C CZ2 . TRP A 0 134 . -45.492  -61.251 42.224  1.00 27.39 134 A 1 
ATOM 1033 C CZ3 . TRP A 0 134 . -44.654  -63.537 42.188  1.00 27.39 134 A 1 
ATOM 1034 N N   . GLY A 0 135 . -40.975  -63.372 47.439  1.00 33.94 135 A 1 
ATOM 1035 C CA  . GLY A 0 135 . -40.693  -64.699 47.989  1.00 33.94 135 A 1 
ATOM 1036 C C   . GLY A 0 135 . -41.964  -65.388 48.487  1.00 33.94 135 A 1 
ATOM 1037 O O   . GLY A 0 135 . -42.419  -65.123 49.597  1.00 33.94 135 A 1 
ATOM 1038 N N   . ASP A 0 136 . -42.544  -66.256 47.656  1.00 33.57 136 A 1 
ATOM 1039 C CA  . ASP A 0 136 . -43.748  -67.034 47.964  1.00 33.57 136 A 1 
ATOM 1040 C C   . ASP A 0 136 . -43.600  -67.917 49.212  1.00 33.57 136 A 1 
ATOM 1041 C CB  . ASP A 0 136 . -44.063  -67.979 46.793  1.00 33.57 136 A 1 
ATOM 1042 O O   . ASP A 0 136 . -42.741  -68.795 49.255  1.00 33.57 136 A 1 
ATOM 1043 C CG  . ASP A 0 136 . -44.577  -67.257 45.556  1.00 33.57 136 A 1 
ATOM 1044 O OD1 . ASP A 0 136 . -45.784  -66.925 45.567  1.00 33.57 136 A 1 
ATOM 1045 O OD2 . ASP A 0 136 . -43.773  -67.093 44.613  1.00 33.57 136 A 1 
ATOM 1046 N N   . LEU A 0 137 . -44.537  -67.797 50.157  1.00 37.42 137 A 1 
ATOM 1047 C CA  . LEU A 0 137 . -44.808  -68.815 51.181  1.00 37.42 137 A 1 
ATOM 1048 C C   . LEU A 0 137 . -46.321  -69.078 51.282  1.00 37.42 137 A 1 
ATOM 1049 C CB  . LEU A 0 137 . -44.091  -68.460 52.502  1.00 37.42 137 A 1 
ATOM 1050 O O   . LEU A 0 137 . -47.020  -68.667 52.205  1.00 37.42 137 A 1 
ATOM 1051 C CG  . LEU A 0 137 . -42.718  -69.162 52.611  1.00 37.42 137 A 1 
ATOM 1052 C CD1 . LEU A 0 137 . -41.772  -68.379 53.515  1.00 37.42 137 A 1 
ATOM 1053 C CD2 . LEU A 0 137 . -42.858  -70.583 53.167  1.00 37.42 137 A 1 
ATOM 1054 N N   . LYS A 0 138 . -46.826  -69.792 50.269  1.00 30.35 138 A 1 
ATOM 1055 C CA  . LYS A 0 138 . -48.140  -70.452 50.268  1.00 30.35 138 A 1 
ATOM 1056 C C   . LYS A 0 138 . -48.129  -71.696 51.173  1.00 30.35 138 A 1 
ATOM 1057 C CB  . LYS A 0 138 . -48.472  -70.922 48.832  1.00 30.35 138 A 1 
ATOM 1058 O O   . LYS A 0 138 . -47.329  -72.594 50.936  1.00 30.35 138 A 1 
ATOM 1059 C CG  . LYS A 0 138 . -49.375  -69.997 48.009  1.00 30.35 138 A 1 
ATOM 1060 C CD  . LYS A 0 138 . -49.517  -70.584 46.593  1.00 30.35 138 A 1 
ATOM 1061 C CE  . LYS A 0 138 . -50.542  -69.807 45.759  1.00 30.35 138 A 1 
ATOM 1062 N NZ  . LYS A 0 138 . -50.468  -70.190 44.325  1.00 30.35 138 A 1 
ATOM 1063 N N   . GLY A 0 139 . -49.158  -71.849 52.013  1.00 27.70 139 A 1 
ATOM 1064 C CA  . GLY A 0 139 . -49.757  -73.164 52.318  1.00 27.70 139 A 1 
ATOM 1065 C C   . GLY A 0 139 . -49.662  -73.692 53.761  1.00 27.70 139 A 1 
ATOM 1066 O O   . GLY A 0 139 . -48.610  -73.636 54.381  1.00 27.70 139 A 1 
ATOM 1067 N N   . GLY A 0 140 . -50.773  -74.281 54.241  1.00 31.84 140 A 1 
ATOM 1068 C CA  . GLY A 0 140 . -50.957  -74.865 55.590  1.00 31.84 140 A 1 
ATOM 1069 C C   . GLY A 0 140 . -51.821  -73.957 56.480  1.00 31.84 140 A 1 
ATOM 1070 O O   . GLY A 0 140 . -51.301  -72.977 56.990  1.00 31.84 140 A 1 
ATOM 1071 N N   . LYS A 0 141 . -53.155  -74.075 56.620  1.00 27.26 141 A 1 
ATOM 1072 C CA  . LYS A 0 141 . -54.093  -75.221 56.778  1.00 27.26 141 A 1 
ATOM 1073 C C   . LYS A 0 141 . -53.873  -76.053 58.058  1.00 27.26 141 A 1 
ATOM 1074 C CB  . LYS A 0 141 . -54.282  -76.117 55.536  1.00 27.26 141 A 1 
ATOM 1075 O O   . LYS A 0 141 . -52.807  -76.634 58.213  1.00 27.26 141 A 1 
ATOM 1076 C CG  . LYS A 0 141 . -55.133  -75.482 54.424  1.00 27.26 141 A 1 
ATOM 1077 C CD  . LYS A 0 141 . -55.640  -76.570 53.461  1.00 27.26 141 A 1 
ATOM 1078 C CE  . LYS A 0 141 . -56.614  -75.987 52.430  1.00 27.26 141 A 1 
ATOM 1079 N NZ  . LYS A 0 141 . -57.304  -77.061 51.671  1.00 27.26 141 A 1 
ATOM 1080 N N   . GLY A 0 142 . -54.927  -76.152 58.885  1.00 31.66 142 A 1 
ATOM 1081 C CA  . GLY A 0 142 . -54.972  -76.790 60.216  1.00 31.66 142 A 1 
ATOM 1082 C C   . GLY A 0 142 . -55.094  -75.729 61.325  1.00 31.66 142 A 1 
ATOM 1083 O O   . GLY A 0 142 . -54.080  -75.163 61.710  1.00 31.66 142 A 1 
ATOM 1084 N N   . GLU A 0 143 . -56.269  -75.258 61.767  1.00 30.16 143 A 1 
ATOM 1085 C CA  . GLU A 0 143 . -57.467  -75.991 62.247  1.00 30.16 143 A 1 
ATOM 1086 C C   . GLU A 0 143 . -57.121  -76.792 63.522  1.00 30.16 143 A 1 
ATOM 1087 C CB  . GLU A 0 143 . -58.192  -76.758 61.125  1.00 30.16 143 A 1 
ATOM 1088 O O   . GLU A 0 143 . -56.419  -77.791 63.442  1.00 30.16 143 A 1 
ATOM 1089 C CG  . GLU A 0 143 . -59.708  -76.869 61.375  1.00 30.16 143 A 1 
ATOM 1090 C CD  . GLU A 0 143 . -60.508  -77.282 60.124  1.00 30.16 143 A 1 
ATOM 1091 O OE1 . GLU A 0 143 . -61.755  -77.212 60.196  1.00 30.16 143 A 1 
ATOM 1092 O OE2 . GLU A 0 143 . -59.883  -77.585 59.077  1.00 30.16 143 A 1 
ATOM 1093 N N   . VAL A 0 144 . -57.240  -76.193 64.717  1.00 37.64 144 A 1 
ATOM 1094 C CA  . VAL A 0 144 . -58.449  -76.063 65.574  1.00 37.64 144 A 1 
ATOM 1095 C C   . VAL A 0 144 . -58.893  -77.406 66.171  1.00 37.64 144 A 1 
ATOM 1096 C CB  . VAL A 0 144 . -59.641  -75.292 64.954  1.00 37.64 144 A 1 
ATOM 1097 O O   . VAL A 0 144 . -59.640  -78.140 65.546  1.00 37.64 144 A 1 
ATOM 1098 C CG1 . VAL A 0 144 . -60.820  -75.172 65.940  1.00 37.64 144 A 1 
ATOM 1099 C CG2 . VAL A 0 144 . -59.280  -73.843 64.588  1.00 37.64 144 A 1 
ATOM 1100 N N   . ASP A 0 145 . -58.461  -77.662 67.411  1.00 32.63 145 A 1 
ATOM 1101 C CA  . ASP A 0 145 . -58.947  -78.674 68.372  1.00 32.63 145 A 1 
ATOM 1102 C C   . ASP A 0 145 . -58.228  -78.407 69.720  1.00 32.63 145 A 1 
ATOM 1103 C CB  . ASP A 0 145 . -58.593  -80.099 67.885  1.00 32.63 145 A 1 
ATOM 1104 O O   . ASP A 0 145 . -57.105  -77.905 69.711  1.00 32.63 145 A 1 
ATOM 1105 C CG  . ASP A 0 145 . -59.739  -80.829 67.170  1.00 32.63 145 A 1 
ATOM 1106 O OD1 . ASP A 0 145 . -60.910  -80.560 67.532  1.00 32.63 145 A 1 
ATOM 1107 O OD2 . ASP A 0 145 . -59.426  -81.756 66.389  1.00 32.63 145 A 1 
ATOM 1108 N N   . ALA A 0 146 . -58.730  -78.682 70.929  1.00 30.51 146 A 1 
ATOM 1109 C CA  . ALA A 0 146 . -60.064  -79.013 71.447  1.00 30.51 146 A 1 
ATOM 1110 C C   . ALA A 0 146 . -60.056  -78.593 72.948  1.00 30.51 146 A 1 
ATOM 1111 C CB  . ALA A 0 146 . -60.304  -80.518 71.270  1.00 30.51 146 A 1 
ATOM 1112 O O   . ALA A 0 146 . -59.040  -78.714 73.624  1.00 30.51 146 A 1 
ATOM 1113 N N   . TYR A 0 147 . -61.051  -77.889 73.494  1.00 28.72 147 A 1 
ATOM 1114 C CA  . TYR A 0 147 . -62.314  -78.409 74.041  1.00 28.72 147 A 1 
ATOM 1115 C C   . TYR A 0 147 . -62.183  -79.362 75.259  1.00 28.72 147 A 1 
ATOM 1116 C CB  . TYR A 0 147 . -63.235  -78.951 72.939  1.00 28.72 147 A 1 
ATOM 1117 O O   . TYR A 0 147 . -61.977  -80.561 75.115  1.00 28.72 147 A 1 
ATOM 1118 C CG  . TYR A 0 147 . -64.708  -78.761 73.242  1.00 28.72 147 A 1 
ATOM 1119 C CD1 . TYR A 0 147 . -65.451  -79.787 73.854  1.00 28.72 147 A 1 
ATOM 1120 C CD2 . TYR A 0 147 . -65.340  -77.562 72.863  1.00 28.72 147 A 1 
ATOM 1121 C CE1 . TYR A 0 147 . -66.837  -79.629 74.047  1.00 28.72 147 A 1 
ATOM 1122 C CE2 . TYR A 0 147 . -66.722  -77.393 73.064  1.00 28.72 147 A 1 
ATOM 1123 O OH  . TYR A 0 147 . -68.820  -78.287 73.801  1.00 28.72 147 A 1 
ATOM 1124 C CZ  . TYR A 0 147 . -67.476  -78.434 73.644  1.00 28.72 147 A 1 
ATOM 1125 N N   . GLY A 0 148 . -62.414  -78.825 76.466  1.00 34.69 148 A 1 
ATOM 1126 C CA  . GLY A 0 148 . -62.521  -79.560 77.741  1.00 34.69 148 A 1 
ATOM 1127 C C   . GLY A 0 148 . -62.722  -78.577 78.907  1.00 34.69 148 A 1 
ATOM 1128 O O   . GLY A 0 148 . -61.757  -77.986 79.367  1.00 34.69 148 A 1 
ATOM 1129 N N   . LYS A 0 149 . -63.933  -78.152 79.298  1.00 31.48 149 A 1 
ATOM 1130 C CA  . LYS A 0 149 . -65.041  -78.883 79.959  1.00 31.48 149 A 1 
ATOM 1131 C C   . LYS A 0 149 . -64.661  -79.610 81.261  1.00 31.48 149 A 1 
ATOM 1132 C CB  . LYS A 0 149 . -65.876  -79.800 79.036  1.00 31.48 149 A 1 
ATOM 1133 O O   . LYS A 0 149 . -64.456  -80.816 81.246  1.00 31.48 149 A 1 
ATOM 1134 C CG  . LYS A 0 149 . -66.873  -79.048 78.149  1.00 31.48 149 A 1 
ATOM 1135 C CD  . LYS A 0 149 . -67.872  -80.035 77.523  1.00 31.48 149 A 1 
ATOM 1136 C CE  . LYS A 0 149 . -68.948  -79.255 76.762  1.00 31.48 149 A 1 
ATOM 1137 N NZ  . LYS A 0 149 . -69.838  -80.145 75.973  1.00 31.48 149 A 1 
ATOM 1138 N N   . GLN A 0 150 . -64.773  -78.904 82.391  1.00 33.64 150 A 1 
ATOM 1139 C CA  . GLN A 0 150 . -65.310  -79.461 83.644  1.00 33.64 150 A 1 
ATOM 1140 C C   . GLN A 0 150 . -66.010  -78.358 84.472  1.00 33.64 150 A 1 
ATOM 1141 C CB  . GLN A 0 150 . -64.228  -80.224 84.432  1.00 33.64 150 A 1 
ATOM 1142 O O   . GLN A 0 150 . -65.691  -77.180 84.332  1.00 33.64 150 A 1 
ATOM 1143 C CG  . GLN A 0 150 . -64.854  -81.098 85.537  1.00 33.64 150 A 1 
ATOM 1144 C CD  . GLN A 0 150 . -63.938  -82.199 86.067  1.00 33.64 150 A 1 
ATOM 1145 N NE2 . GLN A 0 150 . -64.273  -82.801 87.186  1.00 33.64 150 A 1 
ATOM 1146 O OE1 . GLN A 0 150 . -62.932  -82.568 85.493  1.00 33.64 150 A 1 
ATOM 1147 N N   . SER A 0 151 . -67.018  -78.736 85.265  1.00 34.03 151 A 1 
ATOM 1148 C CA  . SER A 0 151 . -68.017  -77.861 85.918  1.00 34.03 151 A 1 
ATOM 1149 C C   . SER A 0 151 . -68.141  -78.104 87.441  1.00 34.03 151 A 1 
ATOM 1150 C CB  . SER A 0 151 . -69.361  -78.099 85.203  1.00 34.03 151 A 1 
ATOM 1151 O O   . SER A 0 151 . -67.390  -78.918 87.970  1.00 34.03 151 A 1 
ATOM 1152 O OG  . SER A 0 151 . -69.672  -79.481 85.078  1.00 34.03 151 A 1 
ATOM 1153 N N   . HIS A 0 152 . -69.149  -77.477 88.092  1.00 30.30 152 A 1 
ATOM 1154 C CA  . HIS A 0 152 . -69.588  -77.582 89.518  1.00 30.30 152 A 1 
ATOM 1155 C C   . HIS A 0 152 . -68.881  -76.602 90.497  1.00 30.30 152 A 1 
ATOM 1156 C CB  . HIS A 0 152 . -69.540  -79.050 90.006  1.00 30.30 152 A 1 
ATOM 1157 O O   . HIS A 0 152 . -67.697  -76.352 90.323  1.00 30.30 152 A 1 
ATOM 1158 C CG  . HIS A 0 152 . -70.096  -80.066 89.034  1.00 30.30 152 A 1 
ATOM 1159 C CD2 . HIS A 0 152 . -69.386  -81.044 88.388  1.00 30.30 152 A 1 
ATOM 1160 N ND1 . HIS A 0 152 . -71.395  -80.148 88.584  1.00 30.30 152 A 1 
ATOM 1161 C CE1 . HIS A 0 152 . -71.461  -81.140 87.680  1.00 30.30 152 A 1 
ATOM 1162 N NE2 . HIS A 0 152 . -70.253  -81.693 87.505  1.00 30.30 152 A 1 
ATOM 1163 N N   . ALA A 0 153 . -69.491  -75.996 91.538  1.00 31.71 153 A 1 
ATOM 1164 C CA  . ALA A 0 153 . -70.882  -75.888 92.045  1.00 31.71 153 A 1 
ATOM 1165 C C   . ALA A 0 153 . -71.027  -74.542 92.832  1.00 31.71 153 A 1 
ATOM 1166 C CB  . ALA A 0 153 . -71.156  -77.070 92.987  1.00 31.71 153 A 1 
ATOM 1167 O O   . ALA A 0 153 . -70.049  -74.076 93.400  1.00 31.71 153 A 1 
ATOM 1168 N N   . ALA A 0 154 . -72.116  -73.768 92.728  1.00 33.47 154 A 1 
ATOM 1169 C CA  . ALA A 0 154 . -73.297  -73.717 93.620  1.00 33.47 154 A 1 
ATOM 1170 C C   . ALA A 0 154 . -73.055  -73.467 95.138  1.00 33.47 154 A 1 
ATOM 1171 C CB  . ALA A 0 154 . -74.237  -74.905 93.370  1.00 33.47 154 A 1 
ATOM 1172 O O   . ALA A 0 154 . -72.682  -74.381 95.865  1.00 33.47 154 A 1 
ATOM 1173 N N   . GLY A 0 155 . -73.439  -72.272 95.623  1.00 32.73 155 A 1 
ATOM 1174 C CA  . GLY A 0 155 . -73.608  -71.939 97.050  1.00 32.73 155 A 1 
ATOM 1175 C C   . GLY A 0 155 . -72.471  -71.108 97.667  1.00 32.73 155 A 1 
ATOM 1176 O O   . GLY A 0 155 . -71.350  -71.582 97.768  1.00 32.73 155 A 1 
ATOM 1177 N N   . ALA A 0 156 . -72.805  -69.903 98.154  1.00 39.37 156 A 1 
ATOM 1178 C CA  . ALA A 0 156 . -71.893  -68.851 98.637  1.00 39.37 156 A 1 
ATOM 1179 C C   . ALA A 0 156 . -71.029  -68.153 97.554  1.00 39.37 156 A 1 
ATOM 1180 C CB  . ALA A 0 156 . -71.081  -69.332 99.853  1.00 39.37 156 A 1 
ATOM 1181 O O   . ALA A 0 156 . -70.585  -68.758 96.588  1.00 39.37 156 A 1 
ATOM 1182 N N   . SER A 0 157 . -70.790  -66.851 97.772  1.00 33.73 157 A 1 
ATOM 1183 C CA  . SER A 0 157 . -70.084  -65.882 96.908  1.00 33.73 157 A 1 
ATOM 1184 C C   . SER A 0 157 . -70.710  -65.552 95.532  1.00 33.73 157 A 1 
ATOM 1185 C CB  . SER A 0 157 . -68.604  -66.240 96.760  1.00 33.73 157 A 1 
ATOM 1186 O O   . SER A 0 157 . -70.900  -66.409 94.682  1.00 33.73 157 A 1 
ATOM 1187 O OG  . SER A 0 157 . -67.885  -65.058 96.461  1.00 33.73 157 A 1 
ATOM 1188 N N   . ALA A 0 158 . -70.983  -64.255 95.332  1.00 32.64 158 A 1 
ATOM 1189 C CA  . ALA A 0 158 . -71.224  -63.541 94.067  1.00 32.64 158 A 1 
ATOM 1190 C C   . ALA A 0 158 . -72.036  -64.232 92.939  1.00 32.64 158 A 1 
ATOM 1191 C CB  . ALA A 0 158 . -69.862  -63.042 93.559  1.00 32.64 158 A 1 
ATOM 1192 O O   . ALA A 0 158 . -71.479  -64.862 92.044  1.00 32.64 158 A 1 
ATOM 1193 N N   . VAL A 0 159 . -73.342  -63.930 92.858  1.00 32.71 159 A 1 
ATOM 1194 C CA  . VAL A 0 159 . -74.122  -64.048 91.608  1.00 32.71 159 A 1 
ATOM 1195 C C   . VAL A 0 159 . -74.754  -62.696 91.275  1.00 32.71 159 A 1 
ATOM 1196 C CB  . VAL A 0 159 . -75.160  -65.188 91.651  1.00 32.71 159 A 1 
ATOM 1197 O O   . VAL A 0 159 . -75.760  -62.300 91.857  1.00 32.71 159 A 1 
ATOM 1198 C CG1 . VAL A 0 159 . -75.949  -65.277 90.334  1.00 32.71 159 A 1 
ATOM 1199 C CG2 . VAL A 0 159 . -74.474  -66.545 91.861  1.00 32.71 159 A 1 
ATOM 1200 N N   . TRP A 0 160 . -74.137  -61.982 90.331  1.00 27.41 160 A 1 
ATOM 1201 C CA  . TRP A 0 160 . -74.641  -60.737 89.745  1.00 27.41 160 A 1 
ATOM 1202 C C   . TRP A 0 160 . -75.344  -61.072 88.417  1.00 27.41 160 A 1 
ATOM 1203 C CB  . TRP A 0 160 . -73.482  -59.723 89.603  1.00 27.41 160 A 1 
ATOM 1204 O O   . TRP A 0 160 . -74.717  -61.153 87.364  1.00 27.41 160 A 1 
ATOM 1205 C CG  . TRP A 0 160 . -73.655  -58.399 90.290  1.00 27.41 160 A 1 
ATOM 1206 C CD1 . TRP A 0 160 . -73.625  -58.199 91.628  1.00 27.41 160 A 1 
ATOM 1207 C CD2 . TRP A 0 160 . -73.811  -57.069 89.696  1.00 27.41 160 A 1 
ATOM 1208 C CE2 . TRP A 0 160 . -73.848  -56.104 90.748  1.00 27.41 160 A 1 
ATOM 1209 C CE3 . TRP A 0 160 . -73.909  -56.577 88.375  1.00 27.41 160 A 1 
ATOM 1210 N NE1 . TRP A 0 160 . -73.743  -56.849 91.902  1.00 27.41 160 A 1 
ATOM 1211 C CH2 . TRP A 0 160 . -74.056  -54.272 89.179  1.00 27.41 160 A 1 
ATOM 1212 C CZ2 . TRP A 0 160 . -73.965  -54.727 90.506  1.00 27.41 160 A 1 
ATOM 1213 C CZ3 . TRP A 0 160 . -74.031  -55.197 88.120  1.00 27.41 160 A 1 
ATOM 1214 N N   . GLN A 0 161 . -76.652  -61.327 88.478  1.00 32.97 161 A 1 
ATOM 1215 C CA  . GLN A 0 161 . -77.546  -61.528 87.329  1.00 32.97 161 A 1 
ATOM 1216 C C   . GLN A 0 161 . -78.917  -60.937 87.705  1.00 32.97 161 A 1 
ATOM 1217 C CB  . GLN A 0 161 . -77.713  -63.031 87.013  1.00 32.97 161 A 1 
ATOM 1218 O O   . GLN A 0 161 . -79.393  -61.177 88.808  1.00 32.97 161 A 1 
ATOM 1219 C CG  . GLN A 0 161 . -76.440  -63.743 86.521  1.00 32.97 161 A 1 
ATOM 1220 C CD  . GLN A 0 161 . -76.658  -65.223 86.205  1.00 32.97 161 A 1 
ATOM 1221 N NE2 . GLN A 0 161 . -75.661  -65.905 85.686  1.00 32.97 161 A 1 
ATOM 1222 O OE1 . GLN A 0 161 . -77.706  -65.807 86.417  1.00 32.97 161 A 1 
ATOM 1223 N N   . GLY A 0 162 . -79.621  -60.164 86.880  1.00 31.24 162 A 1 
ATOM 1224 C CA  . GLY A 0 162 . -79.292  -59.658 85.548  1.00 31.24 162 A 1 
ATOM 1225 C C   . GLY A 0 162 . -80.504  -58.911 84.982  1.00 31.24 162 A 1 
ATOM 1226 O O   . GLY A 0 162 . -81.311  -59.493 84.268  1.00 31.24 162 A 1 
ATOM 1227 N N   . ALA A 0 163 . -80.666  -57.630 85.325  1.00 29.23 163 A 1 
ATOM 1228 C CA  . ALA A 0 163 . -81.880  -56.849 85.039  1.00 29.23 163 A 1 
ATOM 1229 C C   . ALA A 0 163 . -81.850  -56.091 83.688  1.00 29.23 163 A 1 
ATOM 1230 C CB  . ALA A 0 163 . -82.165  -55.943 86.245  1.00 29.23 163 A 1 
ATOM 1231 O O   . ALA A 0 163 . -82.519  -55.073 83.530  1.00 29.23 163 A 1 
ATOM 1232 N N   . SER A 0 164 . -81.064  -56.566 82.715  1.00 39.57 164 A 1 
ATOM 1233 C CA  . SER A 0 164 . -80.717  -55.809 81.494  1.00 39.57 164 A 1 
ATOM 1234 C C   . SER A 0 164 . -81.142  -56.475 80.177  1.00 39.57 164 A 1 
ATOM 1235 C CB  . SER A 0 164 . -79.216  -55.487 81.479  1.00 39.57 164 A 1 
ATOM 1236 O O   . SER A 0 164 . -80.783  -55.992 79.111  1.00 39.57 164 A 1 
ATOM 1237 O OG  . SER A 0 164 . -78.815  -54.929 82.719  1.00 39.57 164 A 1 
ATOM 1238 N N   . ALA A 0 165 . -81.924  -57.560 80.223  1.00 35.35 165 A 1 
ATOM 1239 C CA  . ALA A 0 165 . -82.377  -58.303 79.036  1.00 35.35 165 A 1 
ATOM 1240 C C   . ALA A 0 165 . -83.811  -57.945 78.571  1.00 35.35 165 A 1 
ATOM 1241 C CB  . ALA A 0 165 . -82.174  -59.801 79.300  1.00 35.35 165 A 1 
ATOM 1242 O O   . ALA A 0 165 . -84.430  -58.709 77.837  1.00 35.35 165 A 1 
ATOM 1243 N N   . GLY A 0 166 . -84.359  -56.806 79.020  1.00 34.41 166 A 1 
ATOM 1244 C CA  . GLY A 0 166 . -85.744  -56.387 78.736  1.00 34.41 166 A 1 
ATOM 1245 C C   . GLY A 0 166 . -85.920  -55.295 77.670  1.00 34.41 166 A 1 
ATOM 1246 O O   . GLY A 0 166 . -87.037  -55.091 77.208  1.00 34.41 166 A 1 
ATOM 1247 N N   . TYR A 0 167 . -84.852  -54.594 77.272  1.00 36.66 167 A 1 
ATOM 1248 C CA  . TYR A 0 167 . -84.907  -53.521 76.270  1.00 36.66 167 A 1 
ATOM 1249 C C   . TYR A 0 167 . -83.960  -53.827 75.107  1.00 36.66 167 A 1 
ATOM 1250 C CB  . TYR A 0 167 . -84.644  -52.152 76.920  1.00 36.66 167 A 1 
ATOM 1251 O O   . TYR A 0 167 . -82.752  -53.608 75.184  1.00 36.66 167 A 1 
ATOM 1252 C CG  . TYR A 0 167 . -85.911  -51.489 77.434  1.00 36.66 167 A 1 
ATOM 1253 C CD1 . TYR A 0 167 . -86.636  -50.625 76.589  1.00 36.66 167 A 1 
ATOM 1254 C CD2 . TYR A 0 167 . -86.385  -51.758 78.733  1.00 36.66 167 A 1 
ATOM 1255 C CE1 . TYR A 0 167 . -87.830  -50.029 77.040  1.00 36.66 167 A 1 
ATOM 1256 C CE2 . TYR A 0 167 . -87.581  -51.166 79.188  1.00 36.66 167 A 1 
ATOM 1257 O OH  . TYR A 0 167 . -89.456  -49.720 78.774  1.00 36.66 167 A 1 
ATOM 1258 C CZ  . TYR A 0 167 . -88.305  -50.299 78.339  1.00 36.66 167 A 1 
ATOM 1259 N N   . GLY A 0 168 . -84.529  -54.359 74.025  1.00 34.76 168 A 1 
ATOM 1260 C CA  . GLY A 0 168 . -83.808  -54.683 72.798  1.00 34.76 168 A 1 
ATOM 1261 C C   . GLY A 0 168 . -83.334  -53.434 72.055  1.00 34.76 168 A 1 
ATOM 1262 O O   . GLY A 0 168 . -84.117  -52.812 71.347  1.00 34.76 168 A 1 
ATOM 1263 N N   . ALA A 0 169 . -82.052  -53.118 72.243  1.00 33.14 169 A 1 
ATOM 1264 C CA  . ALA A 0 169 . -81.142  -52.372 71.370  1.00 33.14 169 A 1 
ATOM 1265 C C   . ALA A 0 169 . -81.753  -51.569 70.198  1.00 33.14 169 A 1 
ATOM 1266 C CB  . ALA A 0 169 . -80.113  -53.383 70.842  1.00 33.14 169 A 1 
ATOM 1267 O O   . ALA A 0 169 . -82.168  -52.128 69.179  1.00 33.14 169 A 1 
ATOM 1268 N N   . ALA A 0 170 . -81.644  -50.240 70.281  1.00 37.50 170 A 1 
ATOM 1269 C CA  . ALA A 0 170 . -81.669  -49.391 69.095  1.00 37.50 170 A 1 
ATOM 1270 C C   . ALA A 0 170 . -80.490  -49.763 68.176  1.00 37.50 170 A 1 
ATOM 1271 C CB  . ALA A 0 170 . -81.611  -47.920 69.528  1.00 37.50 170 A 1 
ATOM 1272 O O   . ALA A 0 170 . -79.356  -49.901 68.640  1.00 37.50 170 A 1 
ATOM 1273 N N   . ARG A 0 171 . -80.751  -49.931 66.876  1.00 33.18 171 A 1 
ATOM 1274 C CA  . ARG A 0 171 . -79.690  -50.109 65.876  1.00 33.18 171 A 1 
ATOM 1275 C C   . ARG A 0 171 . -79.070  -48.741 65.604  1.00 33.18 171 A 1 
ATOM 1276 C CB  . ARG A 0 171 . -80.244  -50.713 64.573  1.00 33.18 171 A 1 
ATOM 1277 O O   . ARG A 0 171 . -79.745  -47.897 65.024  1.00 33.18 171 A 1 
ATOM 1278 C CG  . ARG A 0 171 . -80.864  -52.106 64.749  1.00 33.18 171 A 1 
ATOM 1279 C CD  . ARG A 0 171 . -81.379  -52.610 63.394  1.00 33.18 171 A 1 
ATOM 1280 N NE  . ARG A 0 171 . -82.226  -53.809 63.547  1.00 33.18 171 A 1 
ATOM 1281 N NH1 . ARG A 0 171 . -82.850  -54.004 61.345  1.00 33.18 171 A 1 
ATOM 1282 N NH2 . ARG A 0 171 . -83.687  -55.413 62.858  1.00 33.18 171 A 1 
ATOM 1283 C CZ  . ARG A 0 171 . -82.913  -54.401 62.586  1.00 33.18 171 A 1 
ATOM 1284 N N   . GLY A 0 172 . -77.822  -48.536 66.014  1.00 39.58 172 A 1 
ATOM 1285 C CA  . GLY A 0 172 . -77.038  -47.395 65.544  1.00 39.58 172 A 1 
ATOM 1286 C C   . GLY A 0 172 . -76.733  -47.573 64.059  1.00 39.58 172 A 1 
ATOM 1287 O O   . GLY A 0 172 . -76.110  -48.566 63.682  1.00 39.58 172 A 1 
ATOM 1288 N N   . GLY A 0 173 . -77.218  -46.652 63.230  1.00 30.32 173 A 1 
ATOM 1289 C CA  . GLY A 0 173 . -76.627  -46.390 61.923  1.00 30.32 173 A 1 
ATOM 1290 C C   . GLY A 0 173 . -75.509  -45.373 62.116  1.00 30.32 173 A 1 
ATOM 1291 O O   . GLY A 0 173 . -75.679  -44.465 62.922  1.00 30.32 173 A 1 
ATOM 1292 N N   . TYR A 0 174 . -74.394  -45.569 61.421  1.00 35.00 174 A 1 
ATOM 1293 C CA  . TYR A 0 174 . -73.305  -44.601 61.336  1.00 35.00 174 A 1 
ATOM 1294 C C   . TYR A 0 174 . -73.279  -44.069 59.901  1.00 35.00 174 A 1 
ATOM 1295 C CB  . TYR A 0 174 . -71.957  -45.272 61.650  1.00 35.00 174 A 1 
ATOM 1296 O O   . TYR A 0 174 . -73.210  -44.877 58.969  1.00 35.00 174 A 1 
ATOM 1297 C CG  . TYR A 0 174 . -71.817  -46.003 62.972  1.00 35.00 174 A 1 
ATOM 1298 C CD1 . TYR A 0 174 . -71.350  -45.297 64.095  1.00 35.00 174 A 1 
ATOM 1299 C CD2 . TYR A 0 174 . -72.081  -47.386 63.066  1.00 35.00 174 A 1 
ATOM 1300 C CE1 . TYR A 0 174 . -71.147  -45.967 65.315  1.00 35.00 174 A 1 
ATOM 1301 C CE2 . TYR A 0 174 . -71.883  -48.062 64.287  1.00 35.00 174 A 1 
ATOM 1302 O OH  . TYR A 0 174 . -71.229  -47.983 66.601  1.00 35.00 174 A 1 
ATOM 1303 C CZ  . TYR A 0 174 . -71.414  -47.350 65.412  1.00 35.00 174 A 1 
ATOM 1304 N N   . ASP A 0 175 . -73.301  -42.757 59.720  1.00 37.98 175 A 1 
ATOM 1305 C CA  . ASP A 0 175 . -72.999  -42.056 58.474  1.00 37.98 175 A 1 
ATOM 1306 C C   . ASP A 0 175 . -71.509  -41.684 58.460  1.00 37.98 175 A 1 
ATOM 1307 C CB  . ASP A 0 175 . -73.959  -40.866 58.232  1.00 37.98 175 A 1 
ATOM 1308 O O   . ASP A 0 175 . -71.088  -40.645 58.942  1.00 37.98 175 A 1 
ATOM 1309 C CG  . ASP A 0 175 . -74.476  -40.074 59.451  1.00 37.98 175 A 1 
ATOM 1310 O OD1 . ASP A 0 175 . -74.019  -40.315 60.593  1.00 37.98 175 A 1 
ATOM 1311 O OD2 . ASP A 0 175 . -75.482  -39.354 59.253  1.00 37.98 175 A 1 
ATOM 1312 N N   . ASN A 0 176 . -70.677  -42.597 57.939  1.00 39.93 176 A 1 
ATOM 1313 C CA  . ASN A 0 176 . -69.265  -42.300 57.660  1.00 39.93 176 A 1 
ATOM 1314 C C   . ASN A 0 176 . -69.168  -41.800 56.211  1.00 39.93 176 A 1 
ATOM 1315 C CB  . ASN A 0 176 . -68.374  -43.546 57.888  1.00 39.93 176 A 1 
ATOM 1316 O O   . ASN A 0 176 . -68.885  -42.604 55.311  1.00 39.93 176 A 1 
ATOM 1317 C CG  . ASN A 0 176 . -68.213  -43.970 59.333  1.00 39.93 176 A 1 
ATOM 1318 N ND2 . ASN A 0 176 . -69.266  -44.448 59.941  1.00 39.93 176 A 1 
ATOM 1319 O OD1 . ASN A 0 176 . -67.138  -43.958 59.917  1.00 39.93 176 A 1 
ATOM 1320 N N   . ASP A 0 177 . -69.420  -40.514 55.976  1.00 46.53 177 A 1 
ATOM 1321 C CA  . ASP A 0 177 . -69.390  -39.916 54.641  1.00 46.53 177 A 1 
ATOM 1322 C C   . ASP A 0 177 . -67.945  -39.610 54.207  1.00 46.53 177 A 1 
ATOM 1323 C CB  . ASP A 0 177 . -70.380  -38.736 54.533  1.00 46.53 177 A 1 
ATOM 1324 O O   . ASP A 0 177 . -67.462  -38.479 54.146  1.00 46.53 177 A 1 
ATOM 1325 C CG  . ASP A 0 177 . -71.818  -39.156 54.168  1.00 46.53 177 A 1 
ATOM 1326 O OD1 . ASP A 0 177 . -72.046  -40.353 53.851  1.00 46.53 177 A 1 
ATOM 1327 O OD2 . ASP A 0 177 . -72.681  -38.257 54.067  1.00 46.53 177 A 1 
ATOM 1328 N N   . VAL A 0 178 . -67.236  -40.674 53.817  1.00 44.88 178 A 1 
ATOM 1329 C CA  . VAL A 0 178 . -65.899  -40.584 53.216  1.00 44.88 178 A 1 
ATOM 1330 C C   . VAL A 0 178 . -65.985  -39.906 51.844  1.00 44.88 178 A 1 
ATOM 1331 C CB  . VAL A 0 178 . -65.222  -41.966 53.111  1.00 44.88 178 A 1 
ATOM 1332 O O   . VAL A 0 178 . -66.265  -40.552 50.830  1.00 44.88 178 A 1 
ATOM 1333 C CG1 . VAL A 0 178 . -63.796  -41.846 52.548  1.00 44.88 178 A 1 
ATOM 1334 C CG2 . VAL A 0 178 . -65.116  -42.651 54.481  1.00 44.88 178 A 1 
ATOM 1335 N N   . TRP A 0 179 . -65.691  -38.606 51.799  1.00 58.88 179 A 1 
ATOM 1336 C CA  . TRP A 0 179 . -65.654  -37.818 50.568  1.00 58.88 179 A 1 
ATOM 1337 C C   . TRP A 0 179 . -64.231  -37.407 50.157  1.00 58.88 179 A 1 
ATOM 1338 C CB  . TRP A 0 179 . -66.638  -36.641 50.659  1.00 58.88 179 A 1 
ATOM 1339 O O   . TRP A 0 179 . -63.317  -37.234 50.967  1.00 58.88 179 A 1 
ATOM 1340 C CG  . TRP A 0 179 . -66.352  -35.587 51.687  1.00 58.88 179 A 1 
ATOM 1341 C CD1 . TRP A 0 179 . -66.894  -35.533 52.925  1.00 58.88 179 A 1 
ATOM 1342 C CD2 . TRP A 0 179 . -65.484  -34.415 51.588  1.00 58.88 179 A 1 
ATOM 1343 C CE2 . TRP A 0 179 . -65.548  -33.698 52.821  1.00 58.88 179 A 1 
ATOM 1344 C CE3 . TRP A 0 179 . -64.636  -33.894 50.586  1.00 58.88 179 A 1 
ATOM 1345 N NE1 . TRP A 0 179 . -66.422  -34.424 53.597  1.00 58.88 179 A 1 
ATOM 1346 C CH2 . TRP A 0 179 . -63.948  -32.058 52.043  1.00 58.88 179 A 1 
ATOM 1347 C CZ2 . TRP A 0 179 . -64.808  -32.529 53.048  1.00 58.88 179 A 1 
ATOM 1348 C CZ3 . TRP A 0 179 . -63.865  -32.737 50.814  1.00 58.88 179 A 1 
ATOM 1349 N N   . ALA A 0 180 . -64.048  -37.229 48.848  1.00 49.65 180 A 1 
ATOM 1350 C CA  . ALA A 0 180 . -62.828  -36.713 48.238  1.00 49.65 180 A 1 
ATOM 1351 C C   . ALA A 0 180 . -63.189  -35.581 47.267  1.00 49.65 180 A 1 
ATOM 1352 C CB  . ALA A 0 180 . -62.085  -37.863 47.541  1.00 49.65 180 A 1 
ATOM 1353 O O   . ALA A 0 180 . -64.148  -35.699 46.503  1.00 49.65 180 A 1 
ATOM 1354 N N   . LYS A 0 181 . -62.422  -34.486 47.284  1.00 55.65 181 A 1 
ATOM 1355 C CA  . LYS A 0 181 . -62.525  -33.391 46.305  1.00 55.65 181 A 1 
ATOM 1356 C C   . LYS A 0 181 . -61.147  -33.120 45.724  1.00 55.65 181 A 1 
ATOM 1357 C CB  . LYS A 0 181 . -63.114  -32.114 46.932  1.00 55.65 181 A 1 
ATOM 1358 O O   . LYS A 0 181 . -60.205  -32.875 46.475  1.00 55.65 181 A 1 
ATOM 1359 C CG  . LYS A 0 181 . -64.623  -32.225 47.197  1.00 55.65 181 A 1 
ATOM 1360 C CD  . LYS A 0 181 . -65.155  -30.987 47.935  1.00 55.65 181 A 1 
ATOM 1361 C CE  . LYS A 0 181 . -66.624  -31.199 48.326  1.00 55.65 181 A 1 
ATOM 1362 N NZ  . LYS A 0 181 . -67.057  -30.246 49.381  1.00 55.65 181 A 1 
ATOM 1363 N N   . GLN A 0 182 . -61.052  -33.155 44.402  1.00 62.08 182 A 1 
ATOM 1364 C CA  . GLN A 0 182 . -59.831  -32.852 43.661  1.00 62.08 182 A 1 
ATOM 1365 C C   . GLN A 0 182 . -59.719  -31.344 43.414  1.00 62.08 182 A 1 
ATOM 1366 C CB  . GLN A 0 182 . -59.847  -33.637 42.339  1.00 62.08 182 A 1 
ATOM 1367 O O   . GLN A 0 182 . -60.718  -30.693 43.101  1.00 62.08 182 A 1 
ATOM 1368 C CG  . GLN A 0 182 . -59.722  -35.162 42.554  1.00 62.08 182 A 1 
ATOM 1369 C CD  . GLN A 0 182 . -60.732  -36.021 41.791  1.00 62.08 182 A 1 
ATOM 1370 N NE2 . GLN A 0 182 . -60.487  -37.310 41.687  1.00 62.08 182 A 1 
ATOM 1371 O OE1 . GLN A 0 182 . -61.781  -35.597 41.338  1.00 62.08 182 A 1 
ATOM 1372 N N   . ALA A 0 183 . -58.510  -30.804 43.535  1.00 60.07 183 A 1 
ATOM 1373 C CA  . ALA A 0 183 . -58.132  -29.536 42.921  1.00 60.07 183 A 1 
ATOM 1374 C C   . ALA A 0 183 . -57.267  -29.829 41.690  1.00 60.07 183 A 1 
ATOM 1375 C CB  . ALA A 0 183 . -57.428  -28.641 43.944  1.00 60.07 183 A 1 
ATOM 1376 O O   . ALA A 0 183 . -56.476  -30.775 41.696  1.00 60.07 183 A 1 
ATOM 1377 N N   . TYR A 0 184 . -57.443  -29.024 40.649  1.00 68.12 184 A 1 
ATOM 1378 C CA  . TYR A 0 184 . -56.735  -29.136 39.379  1.00 68.12 184 A 1 
ATOM 1379 C C   . TYR A 0 184 . -56.051  -27.811 39.080  1.00 68.12 184 A 1 
ATOM 1380 C CB  . TYR A 0 184 . -57.713  -29.502 38.256  1.00 68.12 184 A 1 
ATOM 1381 O O   . TYR A 0 184 . -56.642  -26.758 39.340  1.00 68.12 184 A 1 
ATOM 1382 C CG  . TYR A 0 184 . -58.320  -30.882 38.400  1.00 68.12 184 A 1 
ATOM 1383 C CD1 . TYR A 0 184 . -57.576  -32.002 37.988  1.00 68.12 184 A 1 
ATOM 1384 C CD2 . TYR A 0 184 . -59.607  -31.049 38.951  1.00 68.12 184 A 1 
ATOM 1385 C CE1 . TYR A 0 184 . -58.118  -33.294 38.112  1.00 68.12 184 A 1 
ATOM 1386 C CE2 . TYR A 0 184 . -60.153  -32.340 39.079  1.00 68.12 184 A 1 
ATOM 1387 O OH  . TYR A 0 184 . -59.931  -34.710 38.774  1.00 68.12 184 A 1 
ATOM 1388 C CZ  . TYR A 0 184 . -59.409  -33.462 38.657  1.00 68.12 184 A 1 
ATOM 1389 N N   . GLY A 0 185 . -54.846  -27.901 38.531  1.00 72.55 185 A 1 
ATOM 1390 C CA  . GLY A 0 185 . -54.152  -26.804 37.884  1.00 72.55 185 A 1 
ATOM 1391 C C   . GLY A 0 185 . -53.737  -27.188 36.466  1.00 72.55 185 A 1 
ATOM 1392 O O   . GLY A 0 185 . -53.818  -28.357 36.069  1.00 72.55 185 A 1 
ATOM 1393 N N   . SER A 0 186 . -53.341  -26.185 35.702  1.00 74.80 186 A 1 
ATOM 1394 C CA  . SER A 0 186 . -52.822  -26.324 34.345  1.00 74.80 186 A 1 
ATOM 1395 C C   . SER A 0 186 . -51.883  -25.166 34.073  1.00 74.80 186 A 1 
ATOM 1396 C CB  . SER A 0 186 . -53.956  -26.299 33.314  1.00 74.80 186 A 1 
ATOM 1397 O O   . SER A 0 186 . -52.321  -24.019 34.183  1.00 74.80 186 A 1 
ATOM 1398 O OG  . SER A 0 186 . -54.785  -25.163 33.504  1.00 74.80 186 A 1 
ATOM 1399 N N   . ASP A 0 187 . -50.651  -25.485 33.722  1.00 75.07 187 A 1 
ATOM 1400 C CA  . ASP A 0 187 . -49.725  -24.565 33.072  1.00 75.07 187 A 1 
ATOM 1401 C C   . ASP A 0 187 . -50.031  -24.528 31.561  1.00 75.07 187 A 1 
ATOM 1402 C CB  . ASP A 0 187 . -48.280  -24.942 33.448  1.00 75.07 187 A 1 
ATOM 1403 O O   . ASP A 0 187 . -50.751  -25.386 31.033  1.00 75.07 187 A 1 
ATOM 1404 C CG  . ASP A 0 187 . -48.052  -26.454 33.434  1.00 75.07 187 A 1 
ATOM 1405 O OD1 . ASP A 0 187 . -48.073  -27.009 32.321  1.00 75.07 187 A 1 
ATOM 1406 O OD2 . ASP A 0 187 . -48.010  -27.068 34.537  1.00 75.07 187 A 1 
ATOM 1407 N N   . TYR A 0 188 . -49.615  -23.443 30.909  1.00 76.87 188 A 1 
ATOM 1408 C CA  . TYR A 0 188 . -49.861  -23.161 29.489  1.00 76.87 188 A 1 
ATOM 1409 C C   . TYR A 0 188 . -48.732  -22.267 28.961  1.00 76.87 188 A 1 
ATOM 1410 C CB  . TYR A 0 188 . -51.248  -22.522 29.268  1.00 76.87 188 A 1 
ATOM 1411 O O   . TYR A 0 188 . -48.958  -21.164 28.459  1.00 76.87 188 A 1 
ATOM 1412 C CG  . TYR A 0 188 . -52.440  -23.455 29.394  1.00 76.87 188 A 1 
ATOM 1413 C CD1 . TYR A 0 188 . -52.608  -24.504 28.473  1.00 76.87 188 A 1 
ATOM 1414 C CD2 . TYR A 0 188 . -53.375  -23.273 30.426  1.00 76.87 188 A 1 
ATOM 1415 C CE1 . TYR A 0 188 . -53.686  -25.401 28.592  1.00 76.87 188 A 1 
ATOM 1416 C CE2 . TYR A 0 188 . -54.473  -24.145 30.539  1.00 76.87 188 A 1 
ATOM 1417 O OH  . TYR A 0 188 . -55.646  -26.098 29.833  1.00 76.87 188 A 1 
ATOM 1418 C CZ  . TYR A 0 188 . -54.611  -25.229 29.643  1.00 76.87 188 A 1 
ATOM 1419 N N   . ASP A 0 189 . -47.497  -22.724 29.134  1.00 78.94 189 A 1 
ATOM 1420 C CA  . ASP A 0 189 . -46.306  -21.944 28.826  1.00 78.94 189 A 1 
ATOM 1421 C C   . ASP A 0 189 . -46.060  -21.969 27.318  1.00 78.94 189 A 1 
ATOM 1422 C CB  . ASP A 0 189 . -45.077  -22.488 29.569  1.00 78.94 189 A 1 
ATOM 1423 O O   . ASP A 0 189 . -45.798  -23.018 26.726  1.00 78.94 189 A 1 
ATOM 1424 C CG  . ASP A 0 189 . -45.108  -22.321 31.091  1.00 78.94 189 A 1 
ATOM 1425 O OD1 . ASP A 0 189 . -46.219  -22.198 31.652  1.00 78.94 189 A 1 
ATOM 1426 O OD2 . ASP A 0 189 . -43.987  -22.353 31.657  1.00 78.94 189 A 1 
ATOM 1427 N N   . SER A 0 190 . -46.082  -20.804 26.674  1.00 79.92 190 A 1 
ATOM 1428 C CA  . SER A 0 190 . -45.692  -20.681 25.268  1.00 79.92 190 A 1 
ATOM 1429 C C   . SER A 0 190 . -44.415  -19.861 25.146  1.00 79.92 190 A 1 
ATOM 1430 C CB  . SER A 0 190 . -46.849  -20.209 24.387  1.00 79.92 190 A 1 
ATOM 1431 O O   . SER A 0 190 . -44.337  -18.706 25.567  1.00 79.92 190 A 1 
ATOM 1432 O OG  . SER A 0 190 . -47.413  -18.998 24.831  1.00 79.92 190 A 1 
ATOM 1433 N N   . ARG A 0 191 . -43.381  -20.505 24.600  1.00 83.24 191 A 1 
ATOM 1434 C CA  . ARG A 0 191 . -42.034  -19.960 24.452  1.00 83.24 191 A 1 
ATOM 1435 C C   . ARG A 0 191 . -41.581  -20.072 23.016  1.00 83.24 191 A 1 
ATOM 1436 C CB  . ARG A 0 191 . -41.054  -20.713 25.348  1.00 83.24 191 A 1 
ATOM 1437 O O   . ARG A 0 191 . -41.501  -21.169 22.472  1.00 83.24 191 A 1 
ATOM 1438 C CG  . ARG A 0 191 . -41.294  -20.406 26.818  1.00 83.24 191 A 1 
ATOM 1439 C CD  . ARG A 0 191 . -40.254  -21.158 27.649  1.00 83.24 191 A 1 
ATOM 1440 N NE  . ARG A 0 191 . -40.164  -20.525 28.960  1.00 83.24 191 A 1 
ATOM 1441 N NH1 . ARG A 0 191 . -38.031  -21.098 29.551  1.00 83.24 191 A 1 
ATOM 1442 N NH2 . ARG A 0 191 . -39.205  -19.602 30.755  1.00 83.24 191 A 1 
ATOM 1443 C CZ  . ARG A 0 191 . -39.128  -20.421 29.751  1.00 83.24 191 A 1 
ATOM 1444 N N   . TRP A 0 192 . -41.207  -18.948 22.437  1.00 89.38 192 A 1 
ATOM 1445 C CA  . TRP A 0 192 . -40.770  -18.884 21.053  1.00 89.38 192 A 1 
ATOM 1446 C C   . TRP A 0 192 . -39.556  -17.978 20.925  1.00 89.38 192 A 1 
ATOM 1447 C CB  . TRP A 0 192 . -41.949  -18.402 20.211  1.00 89.38 192 A 1 
ATOM 1448 O O   . TRP A 0 192 . -39.412  -17.012 21.677  1.00 89.38 192 A 1 
ATOM 1449 C CG  . TRP A 0 192 . -41.634  -18.110 18.784  1.00 89.38 192 A 1 
ATOM 1450 C CD1 . TRP A 0 192 . -41.728  -18.984 17.762  1.00 89.38 192 A 1 
ATOM 1451 C CD2 . TRP A 0 192 . -41.187  -16.851 18.205  1.00 89.38 192 A 1 
ATOM 1452 C CE2 . TRP A 0 192 . -41.162  -17.008 16.790  1.00 89.38 192 A 1 
ATOM 1453 C CE3 . TRP A 0 192 . -40.854  -15.582 18.724  1.00 89.38 192 A 1 
ATOM 1454 N NE1 . TRP A 0 192 . -41.416  -18.347 16.580  1.00 89.38 192 A 1 
ATOM 1455 C CH2 . TRP A 0 192 . -40.650  -14.663 16.475  1.00 89.38 192 A 1 
ATOM 1456 C CZ2 . TRP A 0 192 . -40.961  -15.925 15.930  1.00 89.38 192 A 1 
ATOM 1457 C CZ3 . TRP A 0 192 . -40.562  -14.505 17.869  1.00 89.38 192 A 1 
ATOM 1458 N N   . GLY A 0 193 . -38.700  -18.257 19.947  1.00 85.91 193 A 1 
ATOM 1459 C CA  . GLY A 0 193 . -37.598  -17.366 19.641  1.00 85.91 193 A 1 
ATOM 1460 C C   . GLY A 0 193 . -37.013  -17.518 18.245  1.00 85.91 193 A 1 
ATOM 1461 O O   . GLY A 0 193 . -37.217  -18.508 17.536  1.00 85.91 193 A 1 
ATOM 1462 N N   . LYS A 0 194 . -36.258  -16.489 17.874  1.00 86.54 194 A 1 
ATOM 1463 C CA  . LYS A 0 194 . -35.398  -16.418 16.697  1.00 86.54 194 A 1 
ATOM 1464 C C   . LYS A 0 194 . -33.994  -16.072 17.154  1.00 86.54 194 A 1 
ATOM 1465 C CB  . LYS A 0 194 . -35.870  -15.319 15.742  1.00 86.54 194 A 1 
ATOM 1466 O O   . LYS A 0 194 . -33.840  -15.105 17.896  1.00 86.54 194 A 1 
ATOM 1467 C CG  . LYS A 0 194 . -37.262  -15.579 15.172  1.00 86.54 194 A 1 
ATOM 1468 C CD  . LYS A 0 194 . -37.641  -14.408 14.263  1.00 86.54 194 A 1 
ATOM 1469 C CE  . LYS A 0 194 . -39.009  -14.677 13.647  1.00 86.54 194 A 1 
ATOM 1470 N NZ  . LYS A 0 194 . -38.921  -15.089 12.236  1.00 86.54 194 A 1 
ATOM 1471 N N   . SER A 0 195 . -33.002  -16.789 16.648  1.00 85.19 195 A 1 
ATOM 1472 C CA  . SER A 0 195 . -31.595  -16.426 16.793  1.00 85.19 195 A 1 
ATOM 1473 C C   . SER A 0 195 . -30.914  -16.349 15.428  1.00 85.19 195 A 1 
ATOM 1474 C CB  . SER A 0 195 . -30.863  -17.364 17.758  1.00 85.19 195 A 1 
ATOM 1475 O O   . SER A 0 195 . -31.143  -17.166 14.529  1.00 85.19 195 A 1 
ATOM 1476 O OG  . SER A 0 195 . -30.977  -18.715 17.353  1.00 85.19 195 A 1 
ATOM 1477 N N   . TYR A 0 196 . -30.067  -15.339 15.262  1.00 80.80 196 A 1 
ATOM 1478 C CA  . TYR A 0 196 . -29.057  -15.287 14.210  1.00 80.80 196 A 1 
ATOM 1479 C C   . TYR A 0 196 . -27.696  -15.458 14.875  1.00 80.80 196 A 1 
ATOM 1480 C CB  . TYR A 0 196 . -29.091  -13.952 13.449  1.00 80.80 196 A 1 
ATOM 1481 O O   . TYR A 0 196 . -27.335  -14.651 15.733  1.00 80.80 196 A 1 
ATOM 1482 C CG  . TYR A 0 196 . -30.350  -13.643 12.659  1.00 80.80 196 A 1 
ATOM 1483 C CD1 . TYR A 0 196 . -30.341  -13.709 11.252  1.00 80.80 196 A 1 
ATOM 1484 C CD2 . TYR A 0 196 . -31.516  -13.236 13.332  1.00 80.80 196 A 1 
ATOM 1485 C CE1 . TYR A 0 196 . -31.494  -13.365 10.520  1.00 80.80 196 A 1 
ATOM 1486 C CE2 . TYR A 0 196 . -32.662  -12.857 12.607  1.00 80.80 196 A 1 
ATOM 1487 O OH  . TYR A 0 196 . -33.774  -12.617 10.493  1.00 80.80 196 A 1 
ATOM 1488 C CZ  . TYR A 0 196 . -32.654  -12.930 11.199  1.00 80.80 196 A 1 
ATOM 1489 N N   . ASP A 0 197 . -26.926  -16.451 14.434  1.00 81.23 197 A 1 
ATOM 1490 C CA  . ASP A 0 197 . -25.516  -16.566 14.818  1.00 81.23 197 A 1 
ATOM 1491 C C   . ASP A 0 197 . -24.686  -15.456 14.139  1.00 81.23 197 A 1 
ATOM 1492 C CB  . ASP A 0 197 . -24.966  -17.952 14.446  1.00 81.23 197 A 1 
ATOM 1493 O O   . ASP A 0 197 . -25.217  -14.553 13.480  1.00 81.23 197 A 1 
ATOM 1494 C CG  . ASP A 0 197 . -25.500  -19.139 15.246  1.00 81.23 197 A 1 
ATOM 1495 O OD1 . ASP A 0 197 . -26.258  -18.940 16.213  1.00 81.23 197 A 1 
ATOM 1496 O OD2 . ASP A 0 197 . -25.110  -20.266 14.857  1.00 81.23 197 A 1 
ATOM 1497 N N   . SER A 0 198 . -23.356  -15.516 14.266  1.00 83.37 198 A 1 
ATOM 1498 C CA  . SER A 0 198 . -22.498  -14.460 13.741  1.00 83.37 198 A 1 
ATOM 1499 C C   . SER A 0 198 . -22.643  -14.268 12.225  1.00 83.37 198 A 1 
ATOM 1500 C CB  . SER A 0 198 . -21.038  -14.609 14.187  1.00 83.37 198 A 1 
ATOM 1501 O O   . SER A 0 198 . -22.741  -15.215 11.430  1.00 83.37 198 A 1 
ATOM 1502 O OG  . SER A 0 198 . -20.279  -15.438 13.332  1.00 83.37 198 A 1 
ATOM 1503 N N   . VAL A 0 199 . -22.648  -12.998 11.818  1.00 87.82 199 A 1 
ATOM 1504 C CA  . VAL A 0 199 . -22.650  -12.578 10.414  1.00 87.82 199 A 1 
ATOM 1505 C C   . VAL A 0 199 . -21.458  -11.674 10.146  1.00 87.82 199 A 1 
ATOM 1506 C CB  . VAL A 0 199 . -23.979  -11.932 9.973   1.00 87.82 199 A 1 
ATOM 1507 O O   . VAL A 0 199 . -21.202  -10.717 10.876  1.00 87.82 199 A 1 
ATOM 1508 C CG1 . VAL A 0 199 . -25.124  -12.948 9.994   1.00 87.82 199 A 1 
ATOM 1509 C CG2 . VAL A 0 199 . -24.408  -10.722 10.810  1.00 87.82 199 A 1 
ATOM 1510 N N   . GLU A 0 200 . -20.730  -11.948 9.064   1.00 91.50 200 A 1 
ATOM 1511 C CA  . GLU A 0 200 . -19.551  -11.179 8.672   1.00 91.50 200 A 1 
ATOM 1512 C C   . GLU A 0 200 . -19.621  -10.771 7.196   1.00 91.50 200 A 1 
ATOM 1513 C CB  . GLU A 0 200 . -18.259  -11.952 8.997   1.00 91.50 200 A 1 
ATOM 1514 O O   . GLU A 0 200 . -19.799  -11.597 6.298   1.00 91.50 200 A 1 
ATOM 1515 C CG  . GLU A 0 200 . -17.048  -11.012 8.929   1.00 91.50 200 A 1 
ATOM 1516 C CD  . GLU A 0 200 . -15.706  -11.728 9.106   1.00 91.50 200 A 1 
ATOM 1517 O OE1 . GLU A 0 200 . -14.827  -11.191 9.822   1.00 91.50 200 A 1 
ATOM 1518 O OE2 . GLU A 0 200 . -15.380  -12.646 8.311   1.00 91.50 200 A 1 
ATOM 1519 N N   . ALA A 0 201 . -19.425  -9.480  6.926   1.00 93.17 201 A 1 
ATOM 1520 C CA  . ALA A 0 201 . -19.326  -8.926  5.582   1.00 93.17 201 A 1 
ATOM 1521 C C   . ALA A 0 201 . -18.005  -8.167  5.418   1.00 93.17 201 A 1 
ATOM 1522 C CB  . ALA A 0 201 . -20.549  -8.044  5.308   1.00 93.17 201 A 1 
ATOM 1523 O O   . ALA A 0 201 . -17.737  -7.199  6.129   1.00 93.17 201 A 1 
ATOM 1524 N N   . LYS A 0 202 . -17.193  -8.573  4.438   1.00 96.45 202 A 1 
ATOM 1525 C CA  . LYS A 0 202 . -15.917  -7.930  4.092   1.00 96.45 202 A 1 
ATOM 1526 C C   . LYS A 0 202 . -15.928  -7.438  2.648   1.00 96.45 202 A 1 
ATOM 1527 C CB  . LYS A 0 202 . -14.741  -8.884  4.353   1.00 96.45 202 A 1 
ATOM 1528 O O   . LYS A 0 202 . -16.428  -8.121  1.755   1.00 96.45 202 A 1 
ATOM 1529 C CG  . LYS A 0 202 . -14.437  -9.076  5.844   1.00 96.45 202 A 1 
ATOM 1530 C CD  . LYS A 0 202 . -13.597  -10.340 6.080   1.00 96.45 202 A 1 
ATOM 1531 C CE  . LYS A 0 202 . -13.106  -10.337 7.530   1.00 96.45 202 A 1 
ATOM 1532 N NZ  . LYS A 0 202 . -12.915  -11.702 8.068   1.00 96.45 202 A 1 
ATOM 1533 N N   . SER A 0 203 . -15.343  -6.266  2.422   1.00 97.21 203 A 1 
ATOM 1534 C CA  . SER A 0 203 . -15.117  -5.666  1.105   1.00 97.21 203 A 1 
ATOM 1535 C C   . SER A 0 203 . -13.674  -5.185  1.016   1.00 97.21 203 A 1 
ATOM 1536 C CB  . SER A 0 203 . -16.087  -4.501  0.874   1.00 97.21 203 A 1 
ATOM 1537 O O   . SER A 0 203 . -13.203  -4.511  1.930   1.00 97.21 203 A 1 
ATOM 1538 O OG  . SER A 0 203 . -16.126  -4.092  -0.485  1.00 97.21 203 A 1 
ATOM 1539 N N   . TYR A 0 204 . -13.004  -5.502  -0.086  1.00 96.33 204 A 1 
ATOM 1540 C CA  . TYR A 0 204 . -11.643  -5.076  -0.397  1.00 96.33 204 A 1 
ATOM 1541 C C   . TYR A 0 204 . -11.637  -4.444  -1.787  1.00 96.33 204 A 1 
ATOM 1542 C CB  . TYR A 0 204 . -10.680  -6.270  -0.327  1.00 96.33 204 A 1 
ATOM 1543 O O   . TYR A 0 204 . -11.897  -5.119  -2.783  1.00 96.33 204 A 1 
ATOM 1544 C CG  . TYR A 0 204 . -10.649  -6.979  1.014   1.00 96.33 204 A 1 
ATOM 1545 C CD1 . TYR A 0 204 . -9.816   -6.497  2.040   1.00 96.33 204 A 1 
ATOM 1546 C CD2 . TYR A 0 204 . -11.454  -8.115  1.234   1.00 96.33 204 A 1 
ATOM 1547 C CE1 . TYR A 0 204 . -9.789   -7.142  3.291   1.00 96.33 204 A 1 
ATOM 1548 C CE2 . TYR A 0 204 . -11.424  -8.769  2.481   1.00 96.33 204 A 1 
ATOM 1549 O OH  . TYR A 0 204 . -10.569  -8.900  4.721   1.00 96.33 204 A 1 
ATOM 1550 C CZ  . TYR A 0 204 . -10.595  -8.279  3.513   1.00 96.33 204 A 1 
ATOM 1551 N N   . ASP A 0 205 . -11.356  -3.151  -1.838  1.00 96.84 205 A 1 
ATOM 1552 C CA  . ASP A 0 205 . -11.126  -2.380  -3.053  1.00 96.84 205 A 1 
ATOM 1553 C C   . ASP A 0 205 . -9.629   -2.080  -3.154  1.00 96.84 205 A 1 
ATOM 1554 C CB  . ASP A 0 205 . -11.964  -1.094  -3.012  1.00 96.84 205 A 1 
ATOM 1555 O O   . ASP A 0 205 . -9.009   -1.683  -2.169  1.00 96.84 205 A 1 
ATOM 1556 C CG  . ASP A 0 205 . -13.449  -1.368  -3.244  1.00 96.84 205 A 1 
ATOM 1557 O OD1 . ASP A 0 205 . -13.765  -1.865  -4.348  1.00 96.84 205 A 1 
ATOM 1558 O OD2 . ASP A 0 205 . -14.294  -1.066  -2.366  1.00 96.84 205 A 1 
ATOM 1559 N N   . ASN A 0 206 . -9.040   -2.291  -4.328  1.00 96.70 206 A 1 
ATOM 1560 C CA  . ASN A 0 206 . -7.622   -2.055  -4.574  1.00 96.70 206 A 1 
ATOM 1561 C C   . ASN A 0 206 . -7.432   -1.444  -5.967  1.00 96.70 206 A 1 
ATOM 1562 C CB  . ASN A 0 206 . -6.868   -3.383  -4.402  1.00 96.70 206 A 1 
ATOM 1563 O O   . ASN A 0 206 . -7.904   -2.009  -6.958  1.00 96.70 206 A 1 
ATOM 1564 C CG  . ASN A 0 206 . -5.371   -3.190  -4.269  1.00 96.70 206 A 1 
ATOM 1565 N ND2 . ASN A 0 206 . -4.587   -3.995  -4.940  1.00 96.70 206 A 1 
ATOM 1566 O OD1 . ASN A 0 206 . -4.895   -2.365  -3.512  1.00 96.70 206 A 1 
ATOM 1567 N N   . GLU A 0 207 . -6.767   -0.297  -6.033  1.00 97.49 207 A 1 
ATOM 1568 C CA  . GLU A 0 207 . -6.426   0.428   -7.257  1.00 97.49 207 A 1 
ATOM 1569 C C   . GLU A 0 207 . -4.911   0.614   -7.312  1.00 97.49 207 A 1 
ATOM 1570 C CB  . GLU A 0 207 . -7.177   1.773   -7.315  1.00 97.49 207 A 1 
ATOM 1571 O O   . GLU A 0 207 . -4.310   1.077   -6.348  1.00 97.49 207 A 1 
ATOM 1572 C CG  . GLU A 0 207 . -8.651   1.533   -7.672  1.00 97.49 207 A 1 
ATOM 1573 C CD  . GLU A 0 207 . -9.536   2.785   -7.665  1.00 97.49 207 A 1 
ATOM 1574 O OE1 . GLU A 0 207 . -10.741  2.621   -7.336  1.00 97.49 207 A 1 
ATOM 1575 O OE2 . GLU A 0 207 . -9.104   3.853   -8.139  1.00 97.49 207 A 1 
ATOM 1576 N N   . ASN A 0 208 . -4.299   0.225   -8.428  1.00 97.24 208 A 1 
ATOM 1577 C CA  . ASN A 0 208 . -2.851   0.173   -8.596  1.00 97.24 208 A 1 
ATOM 1578 C C   . ASN A 0 208 . -2.487   0.815   -9.933  1.00 97.24 208 A 1 
ATOM 1579 C CB  . ASN A 0 208 . -2.359   -1.287  -8.545  1.00 97.24 208 A 1 
ATOM 1580 O O   . ASN A 0 208 . -3.109   0.528   -10.959 1.00 97.24 208 A 1 
ATOM 1581 C CG  . ASN A 0 208 . -2.849   -2.032  -7.320  1.00 97.24 208 A 1 
ATOM 1582 N ND2 . ASN A 0 208 . -2.075   -2.093  -6.268  1.00 97.24 208 A 1 
ATOM 1583 O OD1 . ASN A 0 208 . -3.942   -2.579  -7.307  1.00 97.24 208 A 1 
ATOM 1584 N N   . TYR A 0 209 . -1.458   1.643   -9.934  1.00 98.38 209 A 1 
ATOM 1585 C CA  . TYR A 0 209 . -0.862   2.229   -11.123 1.00 98.38 209 A 1 
ATOM 1586 C C   . TYR A 0 209 . 0.648    2.078   -11.026 1.00 98.38 209 A 1 
ATOM 1587 C CB  . TYR A 0 209 . -1.279   3.699   -11.234 1.00 98.38 209 A 1 
ATOM 1588 O O   . TYR A 0 209 . 1.239    2.432   -10.008 1.00 98.38 209 A 1 
ATOM 1589 C CG  . TYR A 0 209 . -0.546   4.474   -12.311 1.00 98.38 209 A 1 
ATOM 1590 C CD1 . TYR A 0 209 . 0.553    5.289   -11.974 1.00 98.38 209 A 1 
ATOM 1591 C CD2 . TYR A 0 209 . -0.960   4.369   -13.652 1.00 98.38 209 A 1 
ATOM 1592 C CE1 . TYR A 0 209 . 1.212    6.033   -12.972 1.00 98.38 209 A 1 
ATOM 1593 C CE2 . TYR A 0 209 . -0.305   5.114   -14.651 1.00 98.38 209 A 1 
ATOM 1594 O OH  . TYR A 0 209 . 1.394    6.705   -15.264 1.00 98.38 209 A 1 
ATOM 1595 C CZ  . TYR A 0 209 . 0.774    5.960   -14.311 1.00 98.38 209 A 1 
ATOM 1596 N N   . ALA A 0 210 . 1.271    1.577   -12.087 1.00 98.15 210 A 1 
ATOM 1597 C CA  . ALA A 0 210 . 2.719    1.545   -12.203 1.00 98.15 210 A 1 
ATOM 1598 C C   . ALA A 0 210 . 3.126    1.974   -13.611 1.00 98.15 210 A 1 
ATOM 1599 C CB  . ALA A 0 210 . 3.246    0.156   -11.825 1.00 98.15 210 A 1 
ATOM 1600 O O   . ALA A 0 210 . 2.662    1.388   -14.596 1.00 98.15 210 A 1 
ATOM 1601 N N   . ARG A 0 211 . 4.006    2.974   -13.692 1.00 98.44 211 A 1 
ATOM 1602 C CA  . ARG A 0 211 . 4.645    3.433   -14.926 1.00 98.44 211 A 1 
ATOM 1603 C C   . ARG A 0 211 . 6.155    3.422   -14.755 1.00 98.44 211 A 1 
ATOM 1604 C CB  . ARG A 0 211 . 4.121    4.817   -15.329 1.00 98.44 211 A 1 
ATOM 1605 O O   . ARG A 0 211 . 6.677    3.943   -13.775 1.00 98.44 211 A 1 
ATOM 1606 C CG  . ARG A 0 211 . 4.794    5.351   -16.609 1.00 98.44 211 A 1 
ATOM 1607 C CD  . ARG A 0 211 . 4.268    6.727   -17.034 1.00 98.44 211 A 1 
ATOM 1608 N NE  . ARG A 0 211 . 4.489    7.757   -15.998 1.00 98.44 211 A 1 
ATOM 1609 N NH1 . ARG A 0 211 . 6.665    8.354   -16.506 1.00 98.44 211 A 1 
ATOM 1610 N NH2 . ARG A 0 211 . 5.667    9.328   -14.826 1.00 98.44 211 A 1 
ATOM 1611 C CZ  . ARG A 0 211 . 5.590    8.461   -15.789 1.00 98.44 211 A 1 
ATOM 1612 N N   . ARG A 0 212 . 6.828    2.874   -15.755 1.00 98.26 212 A 1 
ATOM 1613 C CA  . ARG A 0 212 . 8.274    2.795   -15.891 1.00 98.26 212 A 1 
ATOM 1614 C C   . ARG A 0 212 . 8.668    3.394   -17.236 1.00 98.26 212 A 1 
ATOM 1615 C CB  . ARG A 0 212 . 8.678    1.324   -15.718 1.00 98.26 212 A 1 
ATOM 1616 O O   . ARG A 0 212 . 8.143    2.984   -18.268 1.00 98.26 212 A 1 
ATOM 1617 C CG  . ARG A 0 212 . 10.061   1.020   -16.300 1.00 98.26 212 A 1 
ATOM 1618 C CD  . ARG A 0 212 . 10.708   -0.184  -15.622 1.00 98.26 212 A 1 
ATOM 1619 N NE  . ARG A 0 212 . 10.011   -1.452  -15.923 1.00 98.26 212 A 1 
ATOM 1620 N NH1 . ARG A 0 212 . 11.319   -2.770  -14.592 1.00 98.26 212 A 1 
ATOM 1621 N NH2 . ARG A 0 212 . 9.757    -3.705  -15.873 1.00 98.26 212 A 1 
ATOM 1622 C CZ  . ARG A 0 212 . 10.358   -2.634  -15.462 1.00 98.26 212 A 1 
ATOM 1623 N N   . VAL A 0 213 . 9.587    4.349   -17.215 1.00 98.31 213 A 1 
ATOM 1624 C CA  . VAL A 0 213 . 10.219   4.941   -18.400 1.00 98.31 213 A 1 
ATOM 1625 C C   . VAL A 0 213 . 11.715   4.674   -18.327 1.00 98.31 213 A 1 
ATOM 1626 C CB  . VAL A 0 213 . 9.934    6.453   -18.498 1.00 98.31 213 A 1 
ATOM 1627 O O   . VAL A 0 213 . 12.310   4.852   -17.262 1.00 98.31 213 A 1 
ATOM 1628 C CG1 . VAL A 0 213 . 10.626   7.104   -19.703 1.00 98.31 213 A 1 
ATOM 1629 C CG2 . VAL A 0 213 . 8.426    6.702   -18.638 1.00 98.31 213 A 1 
ATOM 1630 N N   . ARG A 0 214 . 12.307   4.250   -19.442 1.00 96.41 214 A 1 
ATOM 1631 C CA  . ARG A 0 214 . 13.753   4.286   -19.688 1.00 96.41 214 A 1 
ATOM 1632 C C   . ARG A 0 214 . 13.984   4.980   -21.025 1.00 96.41 214 A 1 
ATOM 1633 C CB  . ARG A 0 214 . 14.383   2.882   -19.686 1.00 96.41 214 A 1 
ATOM 1634 O O   . ARG A 0 214 . 13.311   4.622   -21.994 1.00 96.41 214 A 1 
ATOM 1635 C CG  . ARG A 0 214 . 14.160   2.072   -18.400 1.00 96.41 214 A 1 
ATOM 1636 C CD  . ARG A 0 214 . 14.873   2.725   -17.211 1.00 96.41 214 A 1 
ATOM 1637 N NE  . ARG A 0 214 . 14.675   1.979   -15.950 1.00 96.41 214 A 1 
ATOM 1638 N NH1 . ARG A 0 214 . 12.729   2.981   -15.223 1.00 96.41 214 A 1 
ATOM 1639 N NH2 . ARG A 0 214 . 13.696   1.444   -13.967 1.00 96.41 214 A 1 
ATOM 1640 C CZ  . ARG A 0 214 . 13.704   2.139   -15.066 1.00 96.41 214 A 1 
ATOM 1641 N N   . ALA A 0 215 . 14.862   5.968   -21.048 1.00 93.93 215 A 1 
ATOM 1642 C CA  . ALA A 0 215 . 15.322   6.639   -22.251 1.00 93.93 215 A 1 
ATOM 1643 C C   . ALA A 0 215 . 16.848   6.700   -22.212 1.00 93.93 215 A 1 
ATOM 1644 C CB  . ALA A 0 215 . 14.680   8.026   -22.358 1.00 93.93 215 A 1 
ATOM 1645 O O   . ALA A 0 215 . 17.401   6.981   -21.158 1.00 93.93 215 A 1 
ATOM 1646 N N   . ASP A 0 216 . 17.460   6.422   -23.349 1.00 89.05 216 A 1 
ATOM 1647 C CA  . ASP A 0 216 . 18.882   6.149   -23.550 1.00 89.05 216 A 1 
ATOM 1648 C C   . ASP A 0 216 . 19.256   6.895   -24.855 1.00 89.05 216 A 1 
ATOM 1649 C CB  . ASP A 0 216 . 18.956   4.607   -23.596 1.00 89.05 216 A 1 
ATOM 1650 O O   . ASP A 0 216 . 18.476   6.853   -25.817 1.00 89.05 216 A 1 
ATOM 1651 C CG  . ASP A 0 216 . 20.318   3.976   -23.869 1.00 89.05 216 A 1 
ATOM 1652 O OD1 . ASP A 0 216 . 20.543   2.888   -23.283 1.00 89.05 216 A 1 
ATOM 1653 O OD2 . ASP A 0 216 . 20.995   4.499   -24.774 1.00 89.05 216 A 1 
ATOM 1654 N N   . ASP A 0 217 . 20.309   7.722   -24.850 1.00 89.91 217 A 1 
ATOM 1655 C CA  . ASP A 0 217 . 20.670   8.657   -25.942 1.00 89.91 217 A 1 
ATOM 1656 C C   . ASP A 0 217 . 22.193   8.732   -26.124 1.00 89.91 217 A 1 
ATOM 1657 C CB  . ASP A 0 217 . 20.002   10.033  -25.704 1.00 89.91 217 A 1 
ATOM 1658 O O   . ASP A 0 217 . 22.820   9.774   -25.908 1.00 89.91 217 A 1 
ATOM 1659 C CG  . ASP A 0 217 . 19.999   11.077  -26.842 1.00 89.91 217 A 1 
ATOM 1660 O OD1 . ASP A 0 217 . 20.873   11.225  -27.730 1.00 89.91 217 A 1 
ATOM 1661 O OD2 . ASP A 0 217 . 19.005   11.844  -26.892 1.00 89.91 217 A 1 
ATOM 1662 N N   . ASP A 0 218 . 22.754   7.599   -26.545 1.00 88.58 218 A 1 
ATOM 1663 C CA  . ASP A 0 218 . 24.151   7.418   -26.934 1.00 88.58 218 A 1 
ATOM 1664 C C   . ASP A 0 218 . 24.565   8.353   -28.088 1.00 88.58 218 A 1 
ATOM 1665 C CB  . ASP A 0 218 . 24.363   5.944   -27.363 1.00 88.58 218 A 1 
ATOM 1666 O O   . ASP A 0 218 . 23.978   8.357   -29.179 1.00 88.58 218 A 1 
ATOM 1667 C CG  . ASP A 0 218 . 25.081   5.053   -26.340 1.00 88.58 218 A 1 
ATOM 1668 O OD1 . ASP A 0 218 . 25.815   5.625   -25.506 1.00 88.58 218 A 1 
ATOM 1669 O OD2 . ASP A 0 218 . 25.074   3.814   -26.541 1.00 88.58 218 A 1 
ATOM 1670 N N   . GLN A 0 219 . 25.637   9.122   -27.886 1.00 88.99 219 A 1 
ATOM 1671 C CA  . GLN A 0 219 . 26.274   9.977   -28.893 1.00 88.99 219 A 1 
ATOM 1672 C C   . GLN A 0 219 . 27.785   9.777   -28.891 1.00 88.99 219 A 1 
ATOM 1673 C CB  . GLN A 0 219 . 25.937   11.454  -28.627 1.00 88.99 219 A 1 
ATOM 1674 O O   . GLN A 0 219 . 28.416   9.792   -27.840 1.00 88.99 219 A 1 
ATOM 1675 C CG  . GLN A 0 219 . 24.476   11.730  -28.984 1.00 88.99 219 A 1 
ATOM 1676 C CD  . GLN A 0 219 . 23.992   13.112  -28.576 1.00 88.99 219 A 1 
ATOM 1677 N NE2 . GLN A 0 219 . 22.815   13.197  -27.997 1.00 88.99 219 A 1 
ATOM 1678 O OE1 . GLN A 0 219 . 24.597   14.144  -28.834 1.00 88.99 219 A 1 
ATOM 1679 N N   . TRP A 0 220 . 28.390   9.646   -30.072 1.00 84.98 220 A 1 
ATOM 1680 C CA  . TRP A 0 220 . 29.843   9.506   -30.194 1.00 84.98 220 A 1 
ATOM 1681 C C   . TRP A 0 220 . 30.369   10.012  -31.537 1.00 84.98 220 A 1 
ATOM 1682 C CB  . TRP A 0 220 . 30.242   8.039   -29.969 1.00 84.98 220 A 1 
ATOM 1683 O O   . TRP A 0 220 . 29.653   10.012  -32.546 1.00 84.98 220 A 1 
ATOM 1684 C CG  . TRP A 0 220 . 29.668   7.058   -30.948 1.00 84.98 220 A 1 
ATOM 1685 C CD1 . TRP A 0 220 . 28.491   6.408   -30.807 1.00 84.98 220 A 1 
ATOM 1686 C CD2 . TRP A 0 220 . 30.232   6.598   -32.213 1.00 84.98 220 A 1 
ATOM 1687 C CE2 . TRP A 0 220 . 29.320   5.671   -32.803 1.00 84.98 220 A 1 
ATOM 1688 C CE3 . TRP A 0 220 . 31.432   6.855   -32.909 1.00 84.98 220 A 1 
ATOM 1689 N NE1 . TRP A 0 220 . 28.283   5.581   -31.892 1.00 84.98 220 A 1 
ATOM 1690 C CH2 . TRP A 0 220 . 30.781   5.341   -34.710 1.00 84.98 220 A 1 
ATOM 1691 C CZ2 . TRP A 0 220 . 29.576   5.056   -34.041 1.00 84.98 220 A 1 
ATOM 1692 C CZ3 . TRP A 0 220 . 31.708   6.231   -34.139 1.00 84.98 220 A 1 
ATOM 1693 N N   . ALA A 0 221 . 31.641   10.404  -31.566 1.00 83.29 221 A 1 
ATOM 1694 C CA  . ALA A 0 221 . 32.394   10.591  -32.799 1.00 83.29 221 A 1 
ATOM 1695 C C   . ALA A 0 221 . 33.846   10.118  -32.656 1.00 83.29 221 A 1 
ATOM 1696 C CB  . ALA A 0 221 . 32.339   12.056  -33.244 1.00 83.29 221 A 1 
ATOM 1697 O O   . ALA A 0 221 . 34.411   10.139  -31.565 1.00 83.29 221 A 1 
ATOM 1698 N N   . GLU A 0 222 . 34.433   9.742   -33.787 1.00 83.67 222 A 1 
ATOM 1699 C CA  . GLU A 0 222 . 35.859   9.455   -33.959 1.00 83.67 222 A 1 
ATOM 1700 C C   . GLU A 0 222 . 36.355   10.255  -35.177 1.00 83.67 222 A 1 
ATOM 1701 C CB  . GLU A 0 222 . 36.095   7.946   -34.201 1.00 83.67 222 A 1 
ATOM 1702 O O   . GLU A 0 222 . 35.706   10.228  -36.230 1.00 83.67 222 A 1 
ATOM 1703 C CG  . GLU A 0 222 . 35.639   6.992   -33.076 1.00 83.67 222 A 1 
ATOM 1704 C CD  . GLU A 0 222 . 35.829   5.494   -33.424 1.00 83.67 222 A 1 
ATOM 1705 O OE1 . GLU A 0 222 . 35.782   4.651   -32.498 1.00 83.67 222 A 1 
ATOM 1706 O OE2 . GLU A 0 222 . 36.002   5.146   -34.621 1.00 83.67 222 A 1 
ATOM 1707 N N   . ASP A 0 223 . 37.499   10.925  -35.052 1.00 79.65 223 A 1 
ATOM 1708 C CA  . ASP A 0 223 . 38.294   11.454  -36.167 1.00 79.65 223 A 1 
ATOM 1709 C C   . ASP A 0 223 . 39.642   10.714  -36.190 1.00 79.65 223 A 1 
ATOM 1710 C CB  . ASP A 0 223 . 38.450   12.986  -36.061 1.00 79.65 223 A 1 
ATOM 1711 O O   . ASP A 0 223 . 40.184   10.322  -35.155 1.00 79.65 223 A 1 
ATOM 1712 C CG  . ASP A 0 223 . 38.938   13.673  -37.352 1.00 79.65 223 A 1 
ATOM 1713 O OD1 . ASP A 0 223 . 39.465   12.965  -38.247 1.00 79.65 223 A 1 
ATOM 1714 O OD2 . ASP A 0 223 . 38.743   14.907  -37.457 1.00 79.65 223 A 1 
ATOM 1715 N N   . TYR A 0 224 . 40.184   10.461  -37.377 1.00 81.00 224 A 1 
ATOM 1716 C CA  . TYR A 0 224 . 41.517   9.895   -37.529 1.00 81.00 224 A 1 
ATOM 1717 C C   . TYR A 0 224 . 42.223   10.496  -38.732 1.00 81.00 224 A 1 
ATOM 1718 C CB  . TYR A 0 224 . 41.475   8.364   -37.633 1.00 81.00 224 A 1 
ATOM 1719 O O   . TYR A 0 224 . 42.024   10.067  -39.879 1.00 81.00 224 A 1 
ATOM 1720 C CG  . TYR A 0 224 . 42.869   7.761   -37.719 1.00 81.00 224 A 1 
ATOM 1721 C CD1 . TYR A 0 224 . 43.337   7.170   -38.909 1.00 81.00 224 A 1 
ATOM 1722 C CD2 . TYR A 0 224 . 43.737   7.896   -36.624 1.00 81.00 224 A 1 
ATOM 1723 C CE1 . TYR A 0 224 . 44.664   6.696   -38.992 1.00 81.00 224 A 1 
ATOM 1724 C CE2 . TYR A 0 224 . 45.062   7.441   -36.696 1.00 81.00 224 A 1 
ATOM 1725 O OH  . TYR A 0 224 . 46.830   6.437   -37.942 1.00 81.00 224 A 1 
ATOM 1726 C CZ  . TYR A 0 224 . 45.530   6.843   -37.883 1.00 81.00 224 A 1 
ATOM 1727 N N   . ASP A 0 225 . 43.130   11.422  -38.445 1.00 78.56 225 A 1 
ATOM 1728 C CA  . ASP A 0 225 . 43.901   12.116  -39.457 1.00 78.56 225 A 1 
ATOM 1729 C C   . ASP A 0 225 . 45.305   11.507  -39.570 1.00 78.56 225 A 1 
ATOM 1730 C CB  . ASP A 0 225 . 43.880   13.637  -39.194 1.00 78.56 225 A 1 
ATOM 1731 O O   . ASP A 0 225 . 45.986   11.188  -38.589 1.00 78.56 225 A 1 
ATOM 1732 C CG  . ASP A 0 225 . 43.783   14.477  -40.474 1.00 78.56 225 A 1 
ATOM 1733 O OD1 . ASP A 0 225 . 43.803   13.882  -41.583 1.00 78.56 225 A 1 
ATOM 1734 O OD2 . ASP A 0 225 . 43.872   15.723  -40.391 1.00 78.56 225 A 1 
ATOM 1735 N N   . ARG A 0 226 . 45.785   11.296  -40.798 1.00 72.61 226 A 1 
ATOM 1736 C CA  . ARG A 0 226 . 47.108   10.689  -41.019 1.00 72.61 226 A 1 
ATOM 1737 C C   . ARG A 0 226 . 47.840   11.305  -42.187 1.00 72.61 226 A 1 
ATOM 1738 C CB  . ARG A 0 226 . 46.950   9.175   -41.161 1.00 72.61 226 A 1 
ATOM 1739 O O   . ARG A 0 226 . 47.466   11.103  -43.341 1.00 72.61 226 A 1 
ATOM 1740 C CG  . ARG A 0 226 . 48.317   8.493   -41.105 1.00 72.61 226 A 1 
ATOM 1741 C CD  . ARG A 0 226 . 48.128   6.981   -41.180 1.00 72.61 226 A 1 
ATOM 1742 N NE  . ARG A 0 226 . 49.353   6.302   -40.731 1.00 72.61 226 A 1 
ATOM 1743 N NH1 . ARG A 0 226 . 49.609   4.850   -42.476 1.00 72.61 226 A 1 
ATOM 1744 N NH2 . ARG A 0 226 . 51.177   4.978   -40.883 1.00 72.61 226 A 1 
ATOM 1745 C CZ  . ARG A 0 226 . 50.034   5.375   -41.362 1.00 72.61 226 A 1 
ATOM 1746 N N   . TYR A 0 227 . 48.971   11.948  -41.900 1.00 69.02 227 A 1 
ATOM 1747 C CA  . TYR A 0 227 . 49.784   12.648  -42.889 1.00 69.02 227 A 1 
ATOM 1748 C C   . TYR A 0 227 . 51.189   12.043  -43.033 1.00 69.02 227 A 1 
ATOM 1749 C CB  . TYR A 0 227 . 49.791   14.154  -42.577 1.00 69.02 227 A 1 
ATOM 1750 O O   . TYR A 0 227 . 52.031   12.107  -42.138 1.00 69.02 227 A 1 
ATOM 1751 C CG  . TYR A 0 227 . 50.321   14.558  -41.209 1.00 69.02 227 A 1 
ATOM 1752 C CD1 . TYR A 0 227 . 49.448   14.625  -40.103 1.00 69.02 227 A 1 
ATOM 1753 C CD2 . TYR A 0 227 . 51.683   14.884  -41.045 1.00 69.02 227 A 1 
ATOM 1754 C CE1 . TYR A 0 227 . 49.932   15.005  -38.836 1.00 69.02 227 A 1 
ATOM 1755 C CE2 . TYR A 0 227 . 52.169   15.268  -39.780 1.00 69.02 227 A 1 
ATOM 1756 O OH  . TYR A 0 227 . 51.786   15.697  -37.460 1.00 69.02 227 A 1 
ATOM 1757 C CZ  . TYR A 0 227 . 51.294   15.333  -38.673 1.00 69.02 227 A 1 
ATOM 1758 N N   . ASP A 0 228 . 51.492   11.521  -44.225 1.00 63.25 228 A 1 
ATOM 1759 C CA  . ASP A 0 228 . 52.850   11.138  -44.630 1.00 63.25 228 A 1 
ATOM 1760 C C   . ASP A 0 228 . 53.438   12.213  -45.572 1.00 63.25 228 A 1 
ATOM 1761 C CB  . ASP A 0 228 . 52.842   9.740   -45.293 1.00 63.25 228 A 1 
ATOM 1762 O O   . ASP A 0 228 . 53.196   12.199  -46.788 1.00 63.25 228 A 1 
ATOM 1763 C CG  . ASP A 0 228 . 52.850   8.538   -44.330 1.00 63.25 228 A 1 
ATOM 1764 O OD1 . ASP A 0 228 . 53.578   8.598   -43.314 1.00 63.25 228 A 1 
ATOM 1765 O OD2 . ASP A 0 228 . 52.275   7.483   -44.700 1.00 63.25 228 A 1 
ATOM 1766 N N   . ALA A 0 229 . 54.268   13.133  -45.052 1.00 57.20 229 A 1 
ATOM 1767 C CA  . ALA A 0 229 . 55.037   14.076  -45.878 1.00 57.20 229 A 1 
ATOM 1768 C C   . ALA A 0 229 . 56.285   13.394  -46.483 1.00 57.20 229 A 1 
ATOM 1769 C CB  . ALA A 0 229 . 55.341   15.368  -45.103 1.00 57.20 229 A 1 
ATOM 1770 O O   . ALA A 0 229 . 57.434   13.699  -46.156 1.00 57.20 229 A 1 
ATOM 1771 N N   . GLY A 0 230 . 56.052   12.420  -47.367 1.00 50.19 230 A 1 
ATOM 1772 C CA  . GLY A 0 230 . 57.103   11.603  -47.972 1.00 50.19 230 A 1 
ATOM 1773 C C   . GLY A 0 230 . 57.926   12.325  -49.048 1.00 50.19 230 A 1 
ATOM 1774 O O   . GLY A 0 230 . 57.416   12.585  -50.135 1.00 50.19 230 A 1 
ATOM 1775 N N   . GLU A 0 231 . 59.213   12.563  -48.758 1.00 48.10 231 A 1 
ATOM 1776 C CA  . GLU A 0 231 . 60.354   12.772  -49.685 1.00 48.10 231 A 1 
ATOM 1777 C C   . GLU A 0 231 . 60.055   13.416  -51.063 1.00 48.10 231 A 1 
ATOM 1778 C CB  . GLU A 0 231 . 61.169   11.472  -49.842 1.00 48.10 231 A 1 
ATOM 1779 O O   . GLU A 0 231 . 60.492   12.943  -52.121 1.00 48.10 231 A 1 
ATOM 1780 C CG  . GLU A 0 231 . 61.812   10.965  -48.540 1.00 48.10 231 A 1 
ATOM 1781 C CD  . GLU A 0 231 . 62.743   9.758   -48.780 1.00 48.10 231 A 1 
ATOM 1782 O OE1 . GLU A 0 231 . 63.627   9.526   -47.927 1.00 48.10 231 A 1 
ATOM 1783 O OE2 . GLU A 0 231 . 62.580   9.064   -49.814 1.00 48.10 231 A 1 
ATOM 1784 N N   . GLY A 0 232 . 59.329   14.531  -51.083 1.00 41.48 232 A 1 
ATOM 1785 C CA  . GLY A 0 232 . 59.059   15.276  -52.309 1.00 41.48 232 A 1 
ATOM 1786 C C   . GLY A 0 232 . 60.155   16.288  -52.630 1.00 41.48 232 A 1 
ATOM 1787 O O   . GLY A 0 232 . 60.015   17.415  -52.185 1.00 41.48 232 A 1 
ATOM 1788 N N   . ASP A 0 233 . 61.200   15.908  -53.396 1.00 39.20 233 A 1 
ATOM 1789 C CA  . ASP A 0 233 . 61.912   16.839  -54.324 1.00 39.20 233 A 1 
ATOM 1790 C C   . ASP A 0 233 . 63.061   16.267  -55.205 1.00 39.20 233 A 1 
ATOM 1791 C CB  . ASP A 0 233 . 62.382   18.139  -53.615 1.00 39.20 233 A 1 
ATOM 1792 O O   . ASP A 0 233 . 63.786   17.002  -55.887 1.00 39.20 233 A 1 
ATOM 1793 C CG  . ASP A 0 233 . 61.498   19.359  -53.946 1.00 39.20 233 A 1 
ATOM 1794 O OD1 . ASP A 0 233 . 60.762   19.304  -54.964 1.00 39.20 233 A 1 
ATOM 1795 O OD2 . ASP A 0 233 . 61.683   20.395  -53.273 1.00 39.20 233 A 1 
ATOM 1796 N N   . ALA A 0 234 . 63.244   14.946  -55.298 1.00 37.74 234 A 1 
ATOM 1797 C CA  . ALA A 0 234 . 64.403   14.349  -55.986 1.00 37.74 234 A 1 
ATOM 1798 C C   . ALA A 0 234 . 64.437   14.436  -57.543 1.00 37.74 234 A 1 
ATOM 1799 C CB  . ALA A 0 234 . 64.588   12.917  -55.463 1.00 37.74 234 A 1 
ATOM 1800 O O   . ALA A 0 234 . 65.207   13.704  -58.169 1.00 37.74 234 A 1 
ATOM 1801 N N   . TYR A 0 235 . 63.648   15.299  -58.211 1.00 39.49 235 A 1 
ATOM 1802 C CA  . TYR A 0 235 . 63.649   15.408  -59.690 1.00 39.49 235 A 1 
ATOM 1803 C C   . TYR A 0 235 . 63.623   16.836  -60.284 1.00 39.49 235 A 1 
ATOM 1804 C CB  . TYR A 0 235 . 62.611   14.456  -60.315 1.00 39.49 235 A 1 
ATOM 1805 O O   . TYR A 0 235 . 63.215   17.044  -61.426 1.00 39.49 235 A 1 
ATOM 1806 C CG  . TYR A 0 235 . 63.135   13.791  -61.579 1.00 39.49 235 A 1 
ATOM 1807 C CD1 . TYR A 0 235 . 62.778   14.274  -62.854 1.00 39.49 235 A 1 
ATOM 1808 C CD2 . TYR A 0 235 . 64.043   12.720  -61.465 1.00 39.49 235 A 1 
ATOM 1809 C CE1 . TYR A 0 235 . 63.328   13.686  -64.011 1.00 39.49 235 A 1 
ATOM 1810 C CE2 . TYR A 0 235 . 64.595   12.129  -62.618 1.00 39.49 235 A 1 
ATOM 1811 O OH  . TYR A 0 235 . 64.780   12.058  -65.010 1.00 39.49 235 A 1 
ATOM 1812 C CZ  . TYR A 0 235 . 64.238   12.615  -63.895 1.00 39.49 235 A 1 
ATOM 1813 N N   . GLY A 0 236 . 64.118   17.836  -59.547 1.00 33.99 236 A 1 
ATOM 1814 C CA  . GLY A 0 236 . 64.089   19.248  -59.963 1.00 33.99 236 A 1 
ATOM 1815 C C   . GLY A 0 236 . 65.185   19.757  -60.927 1.00 33.99 236 A 1 
ATOM 1816 O O   . GLY A 0 236 . 65.241   20.963  -61.159 1.00 33.99 236 A 1 
ATOM 1817 N N   . ARG A 0 237 . 66.105   18.930  -61.466 1.00 36.08 237 A 1 
ATOM 1818 C CA  . ARG A 0 237 . 67.271   19.431  -62.255 1.00 36.08 237 A 1 
ATOM 1819 C C   . ARG A 0 237 . 67.667   18.604  -63.492 1.00 36.08 237 A 1 
ATOM 1820 C CB  . ARG A 0 237 . 68.499   19.677  -61.348 1.00 36.08 237 A 1 
ATOM 1821 O O   . ARG A 0 237 . 68.772   18.072  -63.554 1.00 36.08 237 A 1 
ATOM 1822 C CG  . ARG A 0 237 . 68.275   20.721  -60.244 1.00 36.08 237 A 1 
ATOM 1823 C CD  . ARG A 0 237 . 69.600   21.110  -59.571 1.00 36.08 237 A 1 
ATOM 1824 N NE  . ARG A 0 237 . 69.356   21.728  -58.253 1.00 36.08 237 A 1 
ATOM 1825 N NH1 . ARG A 0 237 . 71.158   23.166  -58.127 1.00 36.08 237 A 1 
ATOM 1826 N NH2 . ARG A 0 237 . 69.772   22.952  -56.392 1.00 36.08 237 A 1 
ATOM 1827 C CZ  . ARG A 0 237 . 70.097   22.611  -57.605 1.00 36.08 237 A 1 
ATOM 1828 N N   . ALA A 0 238 . 66.812   18.576  -64.517 1.00 38.80 238 A 1 
ATOM 1829 C CA  . ALA A 0 238 . 67.217   18.159  -65.876 1.00 38.80 238 A 1 
ATOM 1830 C C   . ALA A 0 238 . 66.467   18.850  -67.042 1.00 38.80 238 A 1 
ATOM 1831 C CB  . ALA A 0 238 . 67.108   16.629  -65.974 1.00 38.80 238 A 1 
ATOM 1832 O O   . ALA A 0 238 . 66.766   18.580  -68.202 1.00 38.80 238 A 1 
ATOM 1833 N N   . ALA A 0 239 . 65.500   19.738  -66.777 1.00 30.66 239 A 1 
ATOM 1834 C CA  . ALA A 0 239 . 64.536   20.201  -67.783 1.00 30.66 239 A 1 
ATOM 1835 C C   . ALA A 0 239 . 64.614   21.712  -68.091 1.00 30.66 239 A 1 
ATOM 1836 C CB  . ALA A 0 239 . 63.140   19.729  -67.351 1.00 30.66 239 A 1 
ATOM 1837 O O   . ALA A 0 239 . 63.648   22.444  -67.886 1.00 30.66 239 A 1 
ATOM 1838 N N   . SER A 0 240 . 65.739   22.192  -68.635 1.00 36.57 240 A 1 
ATOM 1839 C CA  . SER A 0 240 . 65.833   23.566  -69.165 1.00 36.57 240 A 1 
ATOM 1840 C C   . SER A 0 240 . 66.666   23.692  -70.449 1.00 36.57 240 A 1 
ATOM 1841 C CB  . SER A 0 240 . 66.252   24.570  -68.078 1.00 36.57 240 A 1 
ATOM 1842 O O   . SER A 0 240 . 67.545   24.545  -70.545 1.00 36.57 240 A 1 
ATOM 1843 O OG  . SER A 0 240 . 67.628   24.463  -67.782 1.00 36.57 240 A 1 
ATOM 1844 N N   . GLU A 0 241 . 66.359   22.883  -71.468 1.00 34.13 241 A 1 
ATOM 1845 C CA  . GLU A 0 241 . 66.826   23.125  -72.845 1.00 34.13 241 A 1 
ATOM 1846 C C   . GLU A 0 241 . 65.669   23.032  -73.858 1.00 34.13 241 A 1 
ATOM 1847 C CB  . GLU A 0 241 . 68.077   22.290  -73.180 1.00 34.13 241 A 1 
ATOM 1848 O O   . GLU A 0 241 . 65.666   22.249  -74.806 1.00 34.13 241 A 1 
ATOM 1849 C CG  . GLU A 0 241 . 68.797   22.870  -74.414 1.00 34.13 241 A 1 
ATOM 1850 C CD  . GLU A 0 241 . 70.253   22.403  -74.568 1.00 34.13 241 A 1 
ATOM 1851 O OE1 . GLU A 0 241 . 71.022   23.170  -75.192 1.00 34.13 241 A 1 
ATOM 1852 O OE2 . GLU A 0 241 . 70.582   21.299  -74.081 1.00 34.13 241 A 1 
ATOM 1853 N N   . LYS A 0 242 . 64.636   23.864  -73.655 1.00 36.21 242 A 1 
ATOM 1854 C CA  . LYS A 0 242 . 63.632   24.132  -74.695 1.00 36.21 242 A 1 
ATOM 1855 C C   . LYS A 0 242 . 64.134   25.233  -75.627 1.00 36.21 242 A 1 
ATOM 1856 C CB  . LYS A 0 242 . 62.237   24.419  -74.108 1.00 36.21 242 A 1 
ATOM 1857 O O   . LYS A 0 242 . 64.062   26.419  -75.322 1.00 36.21 242 A 1 
ATOM 1858 C CG  . LYS A 0 242 . 61.378   23.143  -74.136 1.00 36.21 242 A 1 
ATOM 1859 C CD  . LYS A 0 242 . 59.951   23.403  -73.634 1.00 36.21 242 A 1 
ATOM 1860 C CE  . LYS A 0 242 . 59.105   22.128  -73.765 1.00 36.21 242 A 1 
ATOM 1861 N NZ  . LYS A 0 242 . 57.746   22.308  -73.189 1.00 36.21 242 A 1 
ATOM 1862 N N   . SER A 0 243 . 64.625   24.790  -76.780 1.00 36.01 243 A 1 
ATOM 1863 C CA  . SER A 0 243 . 64.964   25.604  -77.948 1.00 36.01 243 A 1 
ATOM 1864 C C   . SER A 0 243 . 63.846   26.582  -78.339 1.00 36.01 243 A 1 
ATOM 1865 C CB  . SER A 0 243 . 65.211   24.634  -79.111 1.00 36.01 243 A 1 
ATOM 1866 O O   . SER A 0 243 . 62.734   26.153  -78.651 1.00 36.01 243 A 1 
ATOM 1867 O OG  . SER A 0 243 . 65.454   25.310  -80.328 1.00 36.01 243 A 1 
ATOM 1868 N N   . TRP A 0 244 . 64.160   27.882  -78.399 1.00 28.10 244 A 1 
ATOM 1869 C CA  . TRP A 0 244 . 63.434   28.857  -79.221 1.00 28.10 244 A 1 
ATOM 1870 C C   . TRP A 0 244 . 64.303   30.086  -79.533 1.00 28.10 244 A 1 
ATOM 1871 C CB  . TRP A 0 244 . 62.102   29.271  -78.567 1.00 28.10 244 A 1 
ATOM 1872 O O   . TRP A 0 244 . 65.089   30.519  -78.694 1.00 28.10 244 A 1 
ATOM 1873 C CG  . TRP A 0 244 . 60.935   29.228  -79.508 1.00 28.10 244 A 1 
ATOM 1874 C CD1 . TRP A 0 244 . 60.447   28.100  -80.072 1.00 28.10 244 A 1 
ATOM 1875 C CD2 . TRP A 0 244 . 60.078   30.313  -79.990 1.00 28.10 244 A 1 
ATOM 1876 C CE2 . TRP A 0 244 . 59.093   29.754  -80.861 1.00 28.10 244 A 1 
ATOM 1877 C CE3 . TRP A 0 244 . 60.020   31.707  -79.771 1.00 28.10 244 A 1 
ATOM 1878 N NE1 . TRP A 0 244 . 59.369   28.405  -80.878 1.00 28.10 244 A 1 
ATOM 1879 C CH2 . TRP A 0 244 . 58.075   31.914  -81.241 1.00 28.10 244 A 1 
ATOM 1880 C CZ2 . TRP A 0 244 . 58.106   30.531  -81.484 1.00 28.10 244 A 1 
ATOM 1881 C CZ3 . TRP A 0 244 . 59.029   32.497  -80.388 1.00 28.10 244 A 1 
ATOM 1882 N N   . GLY A 0 245 . 64.140   30.664  -80.730 1.00 36.06 245 A 1 
ATOM 1883 C CA  . GLY A 0 245 . 64.775   31.935  -81.117 1.00 36.06 245 A 1 
ATOM 1884 C C   . GLY A 0 245 . 65.892   31.841  -82.165 1.00 36.06 245 A 1 
ATOM 1885 O O   . GLY A 0 245 . 67.058   32.092  -81.868 1.00 36.06 245 A 1 
ATOM 1886 N N   . LYS A 0 246 . 65.538   31.579  -83.434 1.00 34.04 246 A 1 
ATOM 1887 C CA  . LYS A 0 246 . 66.423   31.881  -84.576 1.00 34.04 246 A 1 
ATOM 1888 C C   . LYS A 0 246 . 66.591   33.404  -84.713 1.00 34.04 246 A 1 
ATOM 1889 C CB  . LYS A 0 246 . 65.856   31.321  -85.898 1.00 34.04 246 A 1 
ATOM 1890 O O   . LYS A 0 246 . 65.763   34.053  -85.345 1.00 34.04 246 A 1 
ATOM 1891 C CG  . LYS A 0 246 . 66.077   29.821  -86.143 1.00 34.04 246 A 1 
ATOM 1892 C CD  . LYS A 0 246 . 65.612   29.483  -87.572 1.00 34.04 246 A 1 
ATOM 1893 C CE  . LYS A 0 246 . 65.887   28.019  -87.934 1.00 34.04 246 A 1 
ATOM 1894 N NZ  . LYS A 0 246 . 65.485   27.722  -89.335 1.00 34.04 246 A 1 
ATOM 1895 N N   . GLY A 0 247 . 67.669   33.962  -84.166 1.00 33.82 247 A 1 
ATOM 1896 C CA  . GLY A 0 247 . 68.094   35.345  -84.406 1.00 33.82 247 A 1 
ATOM 1897 C C   . GLY A 0 247 . 69.335   35.387  -85.296 1.00 33.82 247 A 1 
ATOM 1898 O O   . GLY A 0 247 . 70.426   35.054  -84.844 1.00 33.82 247 A 1 
ATOM 1899 N N   . SER A 0 248 . 69.187   35.787  -86.562 1.00 32.73 248 A 1 
ATOM 1900 C CA  . SER A 0 248 . 70.322   35.932  -87.485 1.00 32.73 248 A 1 
ATOM 1901 C C   . SER A 0 248 . 71.107   37.213  -87.180 1.00 32.73 248 A 1 
ATOM 1902 C CB  . SER A 0 248 . 69.831   35.900  -88.937 1.00 32.73 248 A 1 
ATOM 1903 O O   . SER A 0 248 . 70.831   38.261  -87.757 1.00 32.73 248 A 1 
ATOM 1904 O OG  . SER A 0 248 . 70.922   36.018  -89.825 1.00 32.73 248 A 1 
ATOM 1905 N N   . GLY A 0 249 . 72.089   37.130  -86.281 1.00 35.08 249 A 1 
ATOM 1906 C CA  . GLY A 0 249 . 72.963   38.249  -85.925 1.00 35.08 249 A 1 
ATOM 1907 C C   . GLY A 0 249 . 74.331   37.773  -85.441 1.00 35.08 249 A 1 
ATOM 1908 O O   . GLY A 0 249 . 74.433   37.077  -84.435 1.00 35.08 249 A 1 
ATOM 1909 N N   . TYR A 0 250 . 75.392   38.154  -86.156 1.00 32.18 250 A 1 
ATOM 1910 C CA  . TYR A 0 250 . 76.775   37.861  -85.770 1.00 32.18 250 A 1 
ATOM 1911 C C   . TYR A 0 250 . 77.146   38.614  -84.478 1.00 32.18 250 A 1 
ATOM 1912 C CB  . TYR A 0 250 . 77.727   38.248  -86.921 1.00 32.18 250 A 1 
ATOM 1913 O O   . TYR A 0 250 . 77.443   39.806  -84.515 1.00 32.18 250 A 1 
ATOM 1914 C CG  . TYR A 0 250 . 77.980   37.179  -87.972 1.00 32.18 250 A 1 
ATOM 1915 C CD1 . TYR A 0 250 . 79.224   36.515  -88.000 1.00 32.18 250 A 1 
ATOM 1916 C CD2 . TYR A 0 250 . 77.011   36.886  -88.952 1.00 32.18 250 A 1 
ATOM 1917 C CE1 . TYR A 0 250 . 79.505   35.568  -89.003 1.00 32.18 250 A 1 
ATOM 1918 C CE2 . TYR A 0 250 . 77.287   35.935  -89.956 1.00 32.18 250 A 1 
ATOM 1919 O OH  . TYR A 0 250 . 78.802   34.377  -90.966 1.00 32.18 250 A 1 
ATOM 1920 C CZ  . TYR A 0 250 . 78.536   35.279  -89.987 1.00 32.18 250 A 1 
ATOM 1921 N N   . GLY A 0 251 . 77.180   37.911  -83.343 1.00 35.39 251 A 1 
ATOM 1922 C CA  . GLY A 0 251 . 77.614   38.440  -82.046 1.00 35.39 251 A 1 
ATOM 1923 C C   . GLY A 0 251 . 78.263   37.344  -81.200 1.00 35.39 251 A 1 
ATOM 1924 O O   . GLY A 0 251 . 77.654   36.309  -80.945 1.00 35.39 251 A 1 
ATOM 1925 N N   . LYS A 0 252 . 79.530   37.533  -80.816 1.00 34.44 252 A 1 
ATOM 1926 C CA  . LYS A 0 252 . 80.340   36.522  -80.113 1.00 34.44 252 A 1 
ATOM 1927 C C   . LYS A 0 252 . 79.958   36.408  -78.634 1.00 34.44 252 A 1 
ATOM 1928 C CB  . LYS A 0 252 . 81.827   36.916  -80.154 1.00 34.44 252 A 1 
ATOM 1929 O O   . LYS A 0 252 . 79.998   37.423  -77.958 1.00 34.44 252 A 1 
ATOM 1930 C CG  . LYS A 0 252 . 82.493   36.901  -81.535 1.00 34.44 252 A 1 
ATOM 1931 C CD  . LYS A 0 252 . 83.897   37.511  -81.398 1.00 34.44 252 A 1 
ATOM 1932 C CE  . LYS A 0 252 . 84.663   37.468  -82.724 1.00 34.44 252 A 1 
ATOM 1933 N NZ  . LYS A 0 252 . 85.954   38.197  -82.620 1.00 34.44 252 A 1 
ATOM 1934 N N   . GLY A 0 253 . 79.805   35.170  -78.151 1.00 31.91 253 A 1 
ATOM 1935 C CA  . GLY A 0 253 . 80.105   34.731  -76.776 1.00 31.91 253 A 1 
ATOM 1936 C C   . GLY A 0 253 . 79.240   35.303  -75.631 1.00 31.91 253 A 1 
ATOM 1937 O O   . GLY A 0 253 . 78.959   36.485  -75.565 1.00 31.91 253 A 1 
ATOM 1938 N N   . GLY A 0 254 . 78.806   34.519  -74.646 1.00 29.00 254 A 1 
ATOM 1939 C CA  . GLY A 0 254 . 79.131   33.109  -74.399 1.00 29.00 254 A 1 
ATOM 1940 C C   . GLY A 0 254 . 79.241   32.734  -72.920 1.00 29.00 254 A 1 
ATOM 1941 O O   . GLY A 0 254 . 79.329   31.549  -72.623 1.00 29.00 254 A 1 
ATOM 1942 N N   . ASP A 0 255 . 79.192   33.700  -71.999 1.00 32.64 255 A 1 
ATOM 1943 C CA  . ASP A 0 255 . 79.380   33.453  -70.565 1.00 32.64 255 A 1 
ATOM 1944 C C   . ASP A 0 255 . 78.043   33.374  -69.811 1.00 32.64 255 A 1 
ATOM 1945 C CB  . ASP A 0 255 . 80.355   34.489  -69.986 1.00 32.64 255 A 1 
ATOM 1946 O O   . ASP A 0 255 . 77.598   34.318  -69.162 1.00 32.64 255 A 1 
ATOM 1947 C CG  . ASP A 0 255 . 81.754   34.330  -70.590 1.00 32.64 255 A 1 
ATOM 1948 O OD1 . ASP A 0 255 . 82.253   33.181  -70.594 1.00 32.64 255 A 1 
ATOM 1949 O OD2 . ASP A 0 255 . 82.291   35.345  -71.082 1.00 32.64 255 A 1 
ATOM 1950 N N   . ARG A 0 256 . 77.386   32.209  -69.889 1.00 29.20 256 A 1 
ATOM 1951 C CA  . ARG A 0 256 . 76.250   31.846  -69.019 1.00 29.20 256 A 1 
ATOM 1952 C C   . ARG A 0 256 . 76.628   30.686  -68.103 1.00 29.20 256 A 1 
ATOM 1953 C CB  . ARG A 0 256 . 74.965   31.582  -69.822 1.00 29.20 256 A 1 
ATOM 1954 O O   . ARG A 0 256 . 76.139   29.569  -68.246 1.00 29.20 256 A 1 
ATOM 1955 C CG  . ARG A 0 256 . 74.396   32.861  -70.452 1.00 29.20 256 A 1 
ATOM 1956 C CD  . ARG A 0 256 . 73.018   32.568  -71.058 1.00 29.20 256 A 1 
ATOM 1957 N NE  . ARG A 0 256 . 72.490   33.728  -71.801 1.00 29.20 256 A 1 
ATOM 1958 N NH1 . ARG A 0 256 . 70.538   32.754  -72.524 1.00 29.20 256 A 1 
ATOM 1959 N NH2 . ARG A 0 256 . 71.033   34.833  -73.158 1.00 29.20 256 A 1 
ATOM 1960 C CZ  . ARG A 0 256 . 71.361   33.765  -72.487 1.00 29.20 256 A 1 
ATOM 1961 N N   . ALA A 0 257 . 77.512   30.960  -67.147 1.00 35.30 257 A 1 
ATOM 1962 C CA  . ALA A 0 257 . 77.775   30.042  -66.046 1.00 35.30 257 A 1 
ATOM 1963 C C   . ALA A 0 257 . 76.571   30.038  -65.088 1.00 35.30 257 A 1 
ATOM 1964 C CB  . ALA A 0 257 . 79.090   30.441  -65.364 1.00 35.30 257 A 1 
ATOM 1965 O O   . ALA A 0 257 . 76.424   30.927  -64.250 1.00 35.30 257 A 1 
ATOM 1966 N N   . ALA A 0 258 . 75.697   29.038  -65.225 1.00 31.69 258 A 1 
ATOM 1967 C CA  . ALA A 0 258 . 74.557   28.822  -64.339 1.00 31.69 258 A 1 
ATOM 1968 C C   . ALA A 0 258 . 75.027   28.376  -62.940 1.00 31.69 258 A 1 
ATOM 1969 C CB  . ALA A 0 258 . 73.604   27.820  -65.005 1.00 31.69 258 A 1 
ATOM 1970 O O   . ALA A 0 258 . 75.054   27.191  -62.612 1.00 31.69 258 A 1 
ATOM 1971 N N   . ALA A 0 259 . 75.413   29.337  -62.101 1.00 30.39 259 A 1 
ATOM 1972 C CA  . ALA A 0 259 . 75.743   29.103  -60.701 1.00 30.39 259 A 1 
ATOM 1973 C C   . ALA A 0 259 . 74.455   28.982  -59.867 1.00 30.39 259 A 1 
ATOM 1974 C CB  . ALA A 0 259 . 76.703   30.200  -60.222 1.00 30.39 259 A 1 
ATOM 1975 O O   . ALA A 0 259 . 74.105   29.882  -59.106 1.00 30.39 259 A 1 
ATOM 1976 N N   . SER A 0 260 . 73.745   27.857  -60.014 1.00 36.04 260 A 1 
ATOM 1977 C CA  . SER A 0 260 . 72.539   27.493  -59.250 1.00 36.04 260 A 1 
ATOM 1978 C C   . SER A 0 260 . 72.864   27.179  -57.781 1.00 36.04 260 A 1 
ATOM 1979 C CB  . SER A 0 260 . 71.821   26.310  -59.912 1.00 36.04 260 A 1 
ATOM 1980 O O   . SER A 0 260 . 72.662   26.058  -57.302 1.00 36.04 260 A 1 
ATOM 1981 O OG  . SER A 0 260 . 71.565   26.569  -61.276 1.00 36.04 260 A 1 
ATOM 1982 N N   . LYS A 0 261 . 73.379   28.189  -57.071 1.00 33.07 261 A 1 
ATOM 1983 C CA  . LYS A 0 261 . 73.758   28.189  -55.656 1.00 33.07 261 A 1 
ATOM 1984 C C   . LYS A 0 261 . 72.511   28.308  -54.770 1.00 33.07 261 A 1 
ATOM 1985 C CB  . LYS A 0 261 . 74.810   29.297  -55.430 1.00 33.07 261 A 1 
ATOM 1986 O O   . LYS A 0 261 . 72.413   29.195  -53.930 1.00 33.07 261 A 1 
ATOM 1987 C CG  . LYS A 0 261 . 75.677   29.056  -54.184 1.00 33.07 261 A 1 
ATOM 1988 C CD  . LYS A 0 261 . 76.658   30.220  -53.971 1.00 33.07 261 A 1 
ATOM 1989 C CE  . LYS A 0 261 . 77.621   29.899  -52.819 1.00 33.07 261 A 1 
ATOM 1990 N NZ  . LYS A 0 261 . 78.476   31.064  -52.477 1.00 33.07 261 A 1 
ATOM 1991 N N   . ALA A 0 262 . 71.544   27.421  -54.998 1.00 34.32 262 A 1 
ATOM 1992 C CA  . ALA A 0 262 . 70.429   27.226  -54.085 1.00 34.32 262 A 1 
ATOM 1993 C C   . ALA A 0 262 . 71.014   26.735  -52.756 1.00 34.32 262 A 1 
ATOM 1994 C CB  . ALA A 0 262 . 69.429   26.237  -54.694 1.00 34.32 262 A 1 
ATOM 1995 O O   . ALA A 0 262 . 71.634   25.669  -52.709 1.00 34.32 262 A 1 
ATOM 1996 N N   . HIS A 0 263 . 70.889   27.567  -51.724 1.00 33.27 263 A 1 
ATOM 1997 C CA  . HIS A 0 263 . 71.284   27.222  -50.366 1.00 33.27 263 A 1 
ATOM 1998 C C   . HIS A 0 263 . 70.521   25.970  -49.921 1.00 33.27 263 A 1 
ATOM 1999 C CB  . HIS A 0 263 . 71.029   28.423  -49.443 1.00 33.27 263 A 1 
ATOM 2000 O O   . HIS A 0 263 . 69.380   25.765  -50.333 1.00 33.27 263 A 1 
ATOM 2001 C CG  . HIS A 0 263 . 72.122   29.466  -49.506 1.00 33.27 263 A 1 
ATOM 2002 C CD2 . HIS A 0 263 . 72.538   30.190  -50.595 1.00 33.27 263 A 1 
ATOM 2003 N ND1 . HIS A 0 263 . 72.921   29.837  -48.451 1.00 33.27 263 A 1 
ATOM 2004 C CE1 . HIS A 0 263 . 73.795   30.758  -48.889 1.00 33.27 263 A 1 
ATOM 2005 N NE2 . HIS A 0 263 . 73.623   30.989  -50.202 1.00 33.27 263 A 1 
ATOM 2006 N N   . GLY A 0 264 . 71.168   25.125  -49.115 1.00 34.64 264 A 1 
ATOM 2007 C CA  . GLY A 0 264 . 70.486   23.993  -48.500 1.00 34.64 264 A 1 
ATOM 2008 C C   . GLY A 0 264 . 69.368   24.519  -47.612 1.00 34.64 264 A 1 
ATOM 2009 O O   . GLY A 0 264 . 69.639   25.269  -46.681 1.00 34.64 264 A 1 
ATOM 2010 N N   . GLN A 0 265 . 68.135   24.172  -47.957 1.00 33.81 265 A 1 
ATOM 2011 C CA  . GLN A 0 265 . 67.042   24.105  -47.002 1.00 33.81 265 A 1 
ATOM 2012 C C   . GLN A 0 265 . 67.054   22.665  -46.501 1.00 33.81 265 A 1 
ATOM 2013 C CB  . GLN A 0 265 . 65.723   24.507  -47.681 1.00 33.81 265 A 1 
ATOM 2014 O O   . GLN A 0 265 . 67.126   21.737  -47.311 1.00 33.81 265 A 1 
ATOM 2015 C CG  . GLN A 0 265 . 65.726   26.012  -48.006 1.00 33.81 265 A 1 
ATOM 2016 C CD  . GLN A 0 265 . 64.520   26.482  -48.811 1.00 33.81 265 A 1 
ATOM 2017 N NE2 . GLN A 0 265 . 64.364   27.772  -49.007 1.00 33.81 265 A 1 
ATOM 2018 O OE1 . GLN A 0 265 . 63.708   25.733  -49.315 1.00 33.81 265 A 1 
ATOM 2019 N N   . ASP A 0 266 . 67.105   22.492  -45.188 1.00 38.63 266 A 1 
ATOM 2020 C CA  . ASP A 0 266 . 67.190   21.178  -44.567 1.00 38.63 266 A 1 
ATOM 2021 C C   . ASP A 0 266 . 65.835   20.472  -44.724 1.00 38.63 266 A 1 
ATOM 2022 C CB  . ASP A 0 266 . 67.679   21.341  -43.121 1.00 38.63 266 A 1 
ATOM 2023 O O   . ASP A 0 266 . 64.796   20.988  -44.314 1.00 38.63 266 A 1 
ATOM 2024 C CG  . ASP A 0 266 . 69.038   22.059  -43.106 1.00 38.63 266 A 1 
ATOM 2025 O OD1 . ASP A 0 266 . 70.007   21.478  -43.652 1.00 38.63 266 A 1 
ATOM 2026 O OD2 . ASP A 0 266 . 69.080   23.227  -42.658 1.00 38.63 266 A 1 
ATOM 2027 N N   . TYR A 0 267 . 65.830   19.328  -45.413 1.00 44.76 267 A 1 
ATOM 2028 C CA  . TYR A 0 267 . 64.598   18.637  -45.800 1.00 44.76 267 A 1 
ATOM 2029 C C   . TYR A 0 267 . 64.057   17.828  -44.617 1.00 44.76 267 A 1 
ATOM 2030 C CB  . TYR A 0 267 . 64.821   17.755  -47.041 1.00 44.76 267 A 1 
ATOM 2031 O O   . TYR A 0 267 . 64.636   16.816  -44.226 1.00 44.76 267 A 1 
ATOM 2032 C CG  . TYR A 0 267 . 65.005   18.516  -48.346 1.00 44.76 267 A 1 
ATOM 2033 C CD1 . TYR A 0 267 . 63.911   18.725  -49.214 1.00 44.76 267 A 1 
ATOM 2034 C CD2 . TYR A 0 267 . 66.271   19.026  -48.688 1.00 44.76 267 A 1 
ATOM 2035 C CE1 . TYR A 0 267 . 64.083   19.445  -50.415 1.00 44.76 267 A 1 
ATOM 2036 C CE2 . TYR A 0 267 . 66.444   19.758  -49.877 1.00 44.76 267 A 1 
ATOM 2037 O OH  . TYR A 0 267 . 65.538   20.698  -51.874 1.00 44.76 267 A 1 
ATOM 2038 C CZ  . TYR A 0 267 . 65.349   19.968  -50.743 1.00 44.76 267 A 1 
ATOM 2039 N N   . TRP A 0 268 . 62.926   18.270  -44.071 1.00 39.28 268 A 1 
ATOM 2040 C CA  . TRP A 0 268 . 62.218   17.602  -42.981 1.00 39.28 268 A 1 
ATOM 2041 C C   . TRP A 0 268 . 61.121   16.674  -43.508 1.00 39.28 268 A 1 
ATOM 2042 C CB  . TRP A 0 268 . 61.665   18.660  -42.009 1.00 39.28 268 A 1 
ATOM 2043 O O   . TRP A 0 268 . 60.127   17.132  -44.070 1.00 39.28 268 A 1 
ATOM 2044 C CG  . TRP A 0 268 . 62.448   18.859  -40.747 1.00 39.28 268 A 1 
ATOM 2045 C CD1 . TRP A 0 268 . 63.760   18.579  -40.561 1.00 39.28 268 A 1 
ATOM 2046 C CD2 . TRP A 0 268 . 61.951   19.298  -39.446 1.00 39.28 268 A 1 
ATOM 2047 C CE2 . TRP A 0 268 . 63.010   19.187  -38.496 1.00 39.28 268 A 1 
ATOM 2048 C CE3 . TRP A 0 268 . 60.700   19.751  -38.969 1.00 39.28 268 A 1 
ATOM 2049 N NE1 . TRP A 0 268 . 64.085   18.729  -39.228 1.00 39.28 268 A 1 
ATOM 2050 C CH2 . TRP A 0 268 . 61.572   19.922  -36.692 1.00 39.28 268 A 1 
ATOM 2051 C CZ2 . TRP A 0 268 . 62.829   19.480  -37.137 1.00 39.28 268 A 1 
ATOM 2052 C CZ3 . TRP A 0 268 . 60.514   20.068  -37.608 1.00 39.28 268 A 1 
ATOM 2053 N N   . GLY A 0 269 . 61.284   15.369  -43.279 1.00 54.21 269 A 1 
ATOM 2054 C CA  . GLY A 0 269 . 60.203   14.394  -43.395 1.00 54.21 269 A 1 
ATOM 2055 C C   . GLY A 0 269 . 59.472   14.275  -42.061 1.00 54.21 269 A 1 
ATOM 2056 O O   . GLY A 0 269 . 59.963   13.600  -41.155 1.00 54.21 269 A 1 
ATOM 2057 N N   . LYS A 0 270 . 58.314   14.933  -41.942 1.00 60.39 270 A 1 
ATOM 2058 C CA  . LYS A 0 270 . 57.356   14.683  -40.857 1.00 60.39 270 A 1 
ATOM 2059 C C   . LYS A 0 270 . 56.337   13.642  -41.315 1.00 60.39 270 A 1 
ATOM 2060 C CB  . LYS A 0 270 . 56.618   15.964  -40.436 1.00 60.39 270 A 1 
ATOM 2061 O O   . LYS A 0 270 . 55.706   13.822  -42.355 1.00 60.39 270 A 1 
ATOM 2062 C CG  . LYS A 0 270 . 57.480   17.029  -39.736 1.00 60.39 270 A 1 
ATOM 2063 C CD  . LYS A 0 270 . 56.529   18.066  -39.114 1.00 60.39 270 A 1 
ATOM 2064 C CE  . LYS A 0 270 . 57.246   19.152  -38.305 1.00 60.39 270 A 1 
ATOM 2065 N NZ  . LYS A 0 270 . 56.276   19.860  -37.425 1.00 60.39 270 A 1 
ATOM 2066 N N   . SER A 0 271 . 56.144   12.597  -40.526 1.00 67.72 271 A 1 
ATOM 2067 C CA  . SER A 0 271 . 54.952   11.749  -40.609 1.00 67.72 271 A 1 
ATOM 2068 C C   . SER A 0 271 . 54.254   11.779  -39.262 1.00 67.72 271 A 1 
ATOM 2069 C CB  . SER A 0 271 . 55.295   10.309  -41.007 1.00 67.72 271 A 1 
ATOM 2070 O O   . SER A 0 271 . 54.935   11.613  -38.248 1.00 67.72 271 A 1 
ATOM 2071 O OG  . SER A 0 271 . 56.318   9.784   -40.174 1.00 67.72 271 A 1 
ATOM 2072 N N   . GLY A 0 272 . 52.941   11.966  -39.253 1.00 73.60 272 A 1 
ATOM 2073 C CA  . GLY A 0 272 . 52.155   11.939  -38.029 1.00 73.60 272 A 1 
ATOM 2074 C C   . GLY A 0 272 . 50.781   11.317  -38.226 1.00 73.60 272 A 1 
ATOM 2075 O O   . GLY A 0 272 . 50.342   11.082  -39.358 1.00 73.60 272 A 1 
ATOM 2076 N N   . SER A 0 273 . 50.149   11.005  -37.107 1.00 79.37 273 A 1 
ATOM 2077 C CA  . SER A 0 273 . 48.738   10.663  -37.025 1.00 79.37 273 A 1 
ATOM 2078 C C   . SER A 0 273 . 48.150   11.271  -35.770 1.00 79.37 273 A 1 
ATOM 2079 C CB  . SER A 0 273 . 48.496   9.154   -36.992 1.00 79.37 273 A 1 
ATOM 2080 O O   . SER A 0 273 . 48.805   11.202  -34.734 1.00 79.37 273 A 1 
ATOM 2081 O OG  . SER A 0 273 . 49.191   8.532   -35.920 1.00 79.37 273 A 1 
ATOM 2082 N N   . ASP A 0 274 . 46.934   11.748  -35.916 1.00 79.34 274 A 1 
ATOM 2083 C CA  . ASP A 0 274 . 46.097   12.433  -34.945 1.00 79.34 274 A 1 
ATOM 2084 C C   . ASP A 0 274 . 44.832   11.562  -34.772 1.00 79.34 274 A 1 
ATOM 2085 C CB  . ASP A 0 274 . 45.852   13.815  -35.576 1.00 79.34 274 A 1 
ATOM 2086 O O   . ASP A 0 274 . 44.422   10.881  -35.725 1.00 79.34 274 A 1 
ATOM 2087 C CG  . ASP A 0 274 . 45.066   14.807  -34.735 1.00 79.34 274 A 1 
ATOM 2088 O OD1 . ASP A 0 274 . 44.476   14.341  -33.744 1.00 79.34 274 A 1 
ATOM 2089 O OD2 . ASP A 0 274 . 45.081   15.991  -35.153 1.00 79.34 274 A 1 
ATOM 2090 N N   . TRP A 0 275 . 44.289   11.467  -33.561 1.00 81.34 275 A 1 
ATOM 2091 C CA  . TRP A 0 275 . 43.088   10.683  -33.265 1.00 81.34 275 A 1 
ATOM 2092 C C   . TRP A 0 275 . 42.310   11.335  -32.129 1.00 81.34 275 A 1 
ATOM 2093 C CB  . TRP A 0 275 . 43.430   9.226   -32.905 1.00 81.34 275 A 1 
ATOM 2094 O O   . TRP A 0 275 . 42.689   11.197  -30.966 1.00 81.34 275 A 1 
ATOM 2095 C CG  . TRP A 0 275 . 42.232   8.341   -32.669 1.00 81.34 275 A 1 
ATOM 2096 C CD1 . TRP A 0 275 . 41.373   7.920   -33.623 1.00 81.34 275 A 1 
ATOM 2097 C CD2 . TRP A 0 275 . 41.626   7.921   -31.403 1.00 81.34 275 A 1 
ATOM 2098 C CE2 . TRP A 0 275 . 40.441   7.174   -31.687 1.00 81.34 275 A 1 
ATOM 2099 C CE3 . TRP A 0 275 . 41.913   8.153   -30.040 1.00 81.34 275 A 1 
ATOM 2100 N NE1 . TRP A 0 275 . 40.325   7.221   -33.058 1.00 81.34 275 A 1 
ATOM 2101 C CH2 . TRP A 0 275 . 39.956   6.865   -29.339 1.00 81.34 275 A 1 
ATOM 2102 C CZ2 . TRP A 0 275 . 39.622   6.632   -30.685 1.00 81.34 275 A 1 
ATOM 2103 C CZ3 . TRP A 0 275 . 41.090   7.632   -29.024 1.00 81.34 275 A 1 
ATOM 2104 N N   . ASP A 0 276 . 41.201   11.971  -32.490 1.00 86.52 276 A 1 
ATOM 2105 C CA  . ASP A 0 276 . 40.205   12.484  -31.559 1.00 86.52 276 A 1 
ATOM 2106 C C   . ASP A 0 276 . 39.069   11.466  -31.406 1.00 86.52 276 A 1 
ATOM 2107 C CB  . ASP A 0 276 . 39.607   13.803  -32.079 1.00 86.52 276 A 1 
ATOM 2108 O O   . ASP A 0 276 . 38.543   10.926  -32.388 1.00 86.52 276 A 1 
ATOM 2109 C CG  . ASP A 0 276 . 40.439   15.066  -31.839 1.00 86.52 276 A 1 
ATOM 2110 O OD1 . ASP A 0 276 . 40.926   15.220  -30.700 1.00 86.52 276 A 1 
ATOM 2111 O OD2 . ASP A 0 276 . 40.384   15.958  -32.720 1.00 86.52 276 A 1 
ATOM 2112 N N   . ALA A 0 277 . 38.593   11.279  -30.181 1.00 84.49 277 A 1 
ATOM 2113 C CA  . ALA A 0 277 . 37.300   10.668  -29.916 1.00 84.49 277 A 1 
ATOM 2114 C C   . ALA A 0 277 . 36.555   11.429  -28.823 1.00 84.49 277 A 1 
ATOM 2115 C CB  . ALA A 0 277 . 37.482   9.190   -29.571 1.00 84.49 277 A 1 
ATOM 2116 O O   . ALA A 0 277 . 37.143   11.912  -27.857 1.00 84.49 277 A 1 
ATOM 2117 N N   . TRP A 0 278 . 35.234   11.504  -28.947 1.00 89.94 278 A 1 
ATOM 2118 C CA  . TRP A 0 278 . 34.380   11.970  -27.860 1.00 89.94 278 A 1 
ATOM 2119 C C   . TRP A 0 278 . 33.092   11.168  -27.808 1.00 89.94 278 A 1 
ATOM 2120 C CB  . TRP A 0 278 . 34.112   13.480  -27.955 1.00 89.94 278 A 1 
ATOM 2121 O O   . TRP A 0 278 . 32.588   10.693  -28.831 1.00 89.94 278 A 1 
ATOM 2122 C CG  . TRP A 0 278 . 33.120   13.908  -28.995 1.00 89.94 278 A 1 
ATOM 2123 C CD1 . TRP A 0 278 . 33.398   14.100  -30.302 1.00 89.94 278 A 1 
ATOM 2124 C CD2 . TRP A 0 278 . 31.685   14.152  -28.852 1.00 89.94 278 A 1 
ATOM 2125 C CE2 . TRP A 0 278 . 31.152   14.480  -30.135 1.00 89.94 278 A 1 
ATOM 2126 C CE3 . TRP A 0 278 . 30.773   14.105  -27.774 1.00 89.94 278 A 1 
ATOM 2127 N NE1 . TRP A 0 278 . 32.246   14.457  -30.974 1.00 89.94 278 A 1 
ATOM 2128 C CH2 . TRP A 0 278 . 28.905   14.675  -29.249 1.00 89.94 278 A 1 
ATOM 2129 C CZ2 . TRP A 0 278 . 29.787   14.737  -30.343 1.00 89.94 278 A 1 
ATOM 2130 C CZ3 . TRP A 0 278 . 29.402   14.364  -27.969 1.00 89.94 278 A 1 
ATOM 2131 N N   . GLY A 0 279 . 32.542   11.059  -26.606 1.00 90.00 279 A 1 
ATOM 2132 C CA  . GLY A 0 279 . 31.274   10.401  -26.366 1.00 90.00 279 A 1 
ATOM 2133 C C   . GLY A 0 279 . 30.447   11.116  -25.313 1.00 90.00 279 A 1 
ATOM 2134 O O   . GLY A 0 279 . 30.949   11.891  -24.492 1.00 90.00 279 A 1 
ATOM 2135 N N   . ARG A 0 280 . 29.147   10.857  -25.375 1.00 90.58 280 A 1 
ATOM 2136 C CA  . ARG A 0 280 . 28.176   11.274  -24.384 1.00 90.58 280 A 1 
ATOM 2137 C C   . ARG A 0 280 . 27.057   10.246  -24.295 1.00 90.58 280 A 1 
ATOM 2138 C CB  . ARG A 0 280 . 27.676   12.672  -24.735 1.00 90.58 280 A 1 
ATOM 2139 O O   . ARG A 0 280 . 26.330   10.070  -25.270 1.00 90.58 280 A 1 
ATOM 2140 C CG  . ARG A 0 280 . 26.661   13.154  -23.703 1.00 90.58 280 A 1 
ATOM 2141 C CD  . ARG A 0 280 . 26.481   14.655  -23.893 1.00 90.58 280 A 1 
ATOM 2142 N NE  . ARG A 0 280 . 25.557   15.173  -22.880 1.00 90.58 280 A 1 
ATOM 2143 N NH1 . ARG A 0 280 . 23.679   15.182  -24.170 1.00 90.58 280 A 1 
ATOM 2144 N NH2 . ARG A 0 280 . 23.582   15.870  -22.047 1.00 90.58 280 A 1 
ATOM 2145 C CZ  . ARG A 0 280 . 24.283   15.423  -23.041 1.00 90.58 280 A 1 
ATOM 2146 N N   . ASP A 0 281 . 26.939   9.628   -23.132 1.00 89.62 281 A 1 
ATOM 2147 C CA  . ASP A 0 281 . 25.852   8.726   -22.756 1.00 89.62 281 A 1 
ATOM 2148 C C   . ASP A 0 281 . 24.846   9.536   -21.915 1.00 89.62 281 A 1 
ATOM 2149 C CB  . ASP A 0 281 . 26.457   7.501   -22.043 1.00 89.62 281 A 1 
ATOM 2150 O O   . ASP A 0 281 . 25.214   10.467  -21.195 1.00 89.62 281 A 1 
ATOM 2151 C CG  . ASP A 0 281 . 25.464   6.382   -21.693 1.00 89.62 281 A 1 
ATOM 2152 O OD1 . ASP A 0 281 . 24.238   6.634   -21.789 1.00 89.62 281 A 1 
ATOM 2153 O OD2 . ASP A 0 281 . 25.952   5.299   -21.293 1.00 89.62 281 A 1 
ATOM 2154 N N   . GLN A 0 282 . 23.556   9.264   -22.073 1.00 92.65 282 A 1 
ATOM 2155 C CA  . GLN A 0 282 . 22.484   9.959   -21.368 1.00 92.65 282 A 1 
ATOM 2156 C C   . GLN A 0 282 . 21.392   8.977   -20.968 1.00 92.65 282 A 1 
ATOM 2157 C CB  . GLN A 0 282 . 21.875   11.057  -22.241 1.00 92.65 282 A 1 
ATOM 2158 O O   . GLN A 0 282 . 20.414   8.773   -21.696 1.00 92.65 282 A 1 
ATOM 2159 C CG  . GLN A 0 282 . 22.685   12.345  -22.352 1.00 92.65 282 A 1 
ATOM 2160 C CD  . GLN A 0 282 . 21.731   13.527  -22.285 1.00 92.65 282 A 1 
ATOM 2161 N NE2 . GLN A 0 282 . 21.398   13.974  -21.095 1.00 92.65 282 A 1 
ATOM 2162 O OE1 . GLN A 0 282 . 21.314   14.140  -23.265 1.00 92.65 282 A 1 
ATOM 2163 N N   . ASP A 0 283 . 21.520   8.450   -19.760 1.00 92.38 283 A 1 
ATOM 2164 C CA  . ASP A 0 283 . 20.600   7.464   -19.221 1.00 92.38 283 A 1 
ATOM 2165 C C   . ASP A 0 283 . 19.519   8.158   -18.366 1.00 92.38 283 A 1 
ATOM 2166 C CB  . ASP A 0 283 . 21.417   6.389   -18.476 1.00 92.38 283 A 1 
ATOM 2167 O O   . ASP A 0 283 . 19.793   8.879   -17.404 1.00 92.38 283 A 1 
ATOM 2168 C CG  . ASP A 0 283 . 20.803   4.987   -18.530 1.00 92.38 283 A 1 
ATOM 2169 O OD1 . ASP A 0 283 . 19.639   4.860   -18.986 1.00 92.38 283 A 1 
ATOM 2170 O OD2 . ASP A 0 283 . 21.399   4.051   -17.945 1.00 92.38 283 A 1 
ATOM 2171 N N   . TYR A 0 284 . 18.243   7.973   -18.701 1.00 96.80 284 A 1 
ATOM 2172 C CA  . TYR A 0 284 . 17.112   8.499   -17.936 1.00 96.80 284 A 1 
ATOM 2173 C C   . TYR A 0 284 . 16.153   7.387   -17.541 1.00 96.80 284 A 1 
ATOM 2174 C CB  . TYR A 0 284 . 16.373   9.610   -18.692 1.00 96.80 284 A 1 
ATOM 2175 O O   . TYR A 0 284 . 15.518   6.736   -18.375 1.00 96.80 284 A 1 
ATOM 2176 C CG  . TYR A 0 284 . 15.116   10.089  -17.973 1.00 96.80 284 A 1 
ATOM 2177 C CD1 . TYR A 0 284 . 13.848   9.587   -18.332 1.00 96.80 284 A 1 
ATOM 2178 C CD2 . TYR A 0 284 . 15.229   10.995  -16.902 1.00 96.80 284 A 1 
ATOM 2179 C CE1 . TYR A 0 284 . 12.693   10.013  -17.645 1.00 96.80 284 A 1 
ATOM 2180 C CE2 . TYR A 0 284 . 14.081   11.429  -16.212 1.00 96.80 284 A 1 
ATOM 2181 O OH  . TYR A 0 284 . 11.701   11.394  -15.946 1.00 96.80 284 A 1 
ATOM 2182 C CZ  . TYR A 0 284 . 12.810   10.945  -16.592 1.00 96.80 284 A 1 
ATOM 2183 N N   . SER A 0 285 . 15.925   7.256   -16.237 1.00 97.72 285 A 1 
ATOM 2184 C CA  . SER A 0 285 . 14.921   6.362   -15.684 1.00 97.72 285 A 1 
ATOM 2185 C C   . SER A 0 285 . 13.931   7.085   -14.778 1.00 97.72 285 A 1 
ATOM 2186 C CB  . SER A 0 285 . 15.581   5.171   -14.993 1.00 97.72 285 A 1 
ATOM 2187 O O   . SER A 0 285 . 14.289   7.885   -13.914 1.00 97.72 285 A 1 
ATOM 2188 O OG  . SER A 0 285 . 16.276   5.540   -13.834 1.00 97.72 285 A 1 
ATOM 2189 N N   . GLU A 0 286 . 12.652   6.755   -14.937 1.00 98.44 286 A 1 
ATOM 2190 C CA  . GLU A 0 286 . 11.608   7.141   -13.993 1.00 98.44 286 A 1 
ATOM 2191 C C   . GLU A 0 286 . 10.688   5.953   -13.720 1.00 98.44 286 A 1 
ATOM 2192 C CB  . GLU A 0 286 . 10.844   8.374   -14.500 1.00 98.44 286 A 1 
ATOM 2193 O O   . GLU A 0 286 . 10.072   5.410   -14.638 1.00 98.44 286 A 1 
ATOM 2194 C CG  . GLU A 0 286 . 9.785    8.843   -13.494 1.00 98.44 286 A 1 
ATOM 2195 C CD  . GLU A 0 286 . 8.983    10.054  -13.984 1.00 98.44 286 A 1 
ATOM 2196 O OE1 . GLU A 0 286 . 8.900    11.062  -13.241 1.00 98.44 286 A 1 
ATOM 2197 O OE2 . GLU A 0 286 . 8.301    9.949   -15.029 1.00 98.44 286 A 1 
ATOM 2198 N N   . ASP A 0 287 . 10.569   5.584   -12.446 1.00 98.37 287 A 1 
ATOM 2199 C CA  . ASP A 0 287 . 9.595    4.614   -11.956 1.00 98.37 287 A 1 
ATOM 2200 C C   . ASP A 0 287 . 8.604    5.334   -11.034 1.00 98.37 287 A 1 
ATOM 2201 C CB  . ASP A 0 287 . 10.292   3.442   -11.243 1.00 98.37 287 A 1 
ATOM 2202 O O   . ASP A 0 287 . 8.994    5.978   -10.058 1.00 98.37 287 A 1 
ATOM 2203 C CG  . ASP A 0 287 . 11.128   2.558   -12.177 1.00 98.37 287 A 1 
ATOM 2204 O OD1 . ASP A 0 287 . 10.792   2.411   -13.373 1.00 98.37 287 A 1 
ATOM 2205 O OD2 . ASP A 0 287 . 12.134   1.967   -11.729 1.00 98.37 287 A 1 
ATOM 2206 N N   . VAL A 0 288 . 7.312    5.224   -11.340 1.00 98.34 288 A 1 
ATOM 2207 C CA  . VAL A 0 288 . 6.203    5.757   -10.540 1.00 98.34 288 A 1 
ATOM 2208 C C   . VAL A 0 288 . 5.259    4.617   -10.193 1.00 98.34 288 A 1 
ATOM 2209 C CB  . VAL A 0 288 . 5.441    6.875   -11.282 1.00 98.34 288 A 1 
ATOM 2210 O O   . VAL A 0 288 . 4.764    3.933   -11.088 1.00 98.34 288 A 1 
ATOM 2211 C CG1 . VAL A 0 288 . 4.259    7.401   -10.455 1.00 98.34 288 A 1 
ATOM 2212 C CG2 . VAL A 0 288 . 6.351    8.072   -11.573 1.00 98.34 288 A 1 
ATOM 2213 N N   . SER A 0 289 . 4.951    4.460   -8.909  1.00 98.14 289 A 1 
ATOM 2214 C CA  . SER A 0 289 . 3.909    3.560   -8.417  1.00 98.14 289 A 1 
ATOM 2215 C C   . SER A 0 289 . 2.920    4.306   -7.526  1.00 98.14 289 A 1 
ATOM 2216 C CB  . SER A 0 289 . 4.506    2.350   -7.691  1.00 98.14 289 A 1 
ATOM 2217 O O   . SER A 0 289 . 3.312    5.130   -6.701  1.00 98.14 289 A 1 
ATOM 2218 O OG  . SER A 0 289 . 5.302    2.746   -6.592  1.00 98.14 289 A 1 
ATOM 2219 N N   . TYR A 0 290 . 1.638    3.993   -7.671  1.00 98.43 290 A 1 
ATOM 2220 C CA  . TYR A 0 290 . 0.562    4.453   -6.801  1.00 98.43 290 A 1 
ATOM 2221 C C   . TYR A 0 290 . -0.347   3.270   -6.481  1.00 98.43 290 A 1 
ATOM 2222 C CB  . TYR A 0 290 . -0.212   5.592   -7.478  1.00 98.43 290 A 1 
ATOM 2223 O O   . TYR A 0 290 . -0.909   2.664   -7.392  1.00 98.43 290 A 1 
ATOM 2224 C CG  . TYR A 0 290 . -1.488   5.996   -6.761  1.00 98.43 290 A 1 
ATOM 2225 C CD1 . TYR A 0 290 . -2.706   5.356   -7.071  1.00 98.43 290 A 1 
ATOM 2226 C CD2 . TYR A 0 290 . -1.458   6.999   -5.773  1.00 98.43 290 A 1 
ATOM 2227 C CE1 . TYR A 0 290 . -3.891   5.726   -6.408  1.00 98.43 290 A 1 
ATOM 2228 C CE2 . TYR A 0 290 . -2.643   7.377   -5.111  1.00 98.43 290 A 1 
ATOM 2229 O OH  . TYR A 0 290 . -5.019   7.107   -4.811  1.00 98.43 290 A 1 
ATOM 2230 C CZ  . TYR A 0 290 . -3.864   6.742   -5.431  1.00 98.43 290 A 1 
ATOM 2231 N N   . ASP A 0 291 . -0.514   2.980   -5.197  1.00 97.63 291 A 1 
ATOM 2232 C CA  . ASP A 0 291 . -1.352   1.905   -4.686  1.00 97.63 291 A 1 
ATOM 2233 C C   . ASP A 0 291 . -2.345   2.469   -3.670  1.00 97.63 291 A 1 
ATOM 2234 C CB  . ASP A 0 291 . -0.485   0.811   -4.042  1.00 97.63 291 A 1 
ATOM 2235 O O   . ASP A 0 291 . -1.972   3.133   -2.702  1.00 97.63 291 A 1 
ATOM 2236 C CG  . ASP A 0 291 . 0.361    0.020   -5.044  1.00 97.63 291 A 1 
ATOM 2237 O OD1 . ASP A 0 291 . -0.134   -0.240  -6.167  1.00 97.63 291 A 1 
ATOM 2238 O OD2 . ASP A 0 291 . 1.459    -0.427  -4.656  1.00 97.63 291 A 1 
ATOM 2239 N N   . ARG A 0 292 . -3.628   2.171   -3.860  1.00 97.57 292 A 1 
ATOM 2240 C CA  . ARG A 0 292 . -4.692   2.538   -2.932  1.00 97.57 292 A 1 
ATOM 2241 C C   . ARG A 0 292 . -5.542   1.327   -2.590  1.00 97.57 292 A 1 
ATOM 2242 C CB  . ARG A 0 292 . -5.502   3.693   -3.521  1.00 97.57 292 A 1 
ATOM 2243 O O   . ARG A 0 292 . -6.236   0.788   -3.450  1.00 97.57 292 A 1 
ATOM 2244 C CG  . ARG A 0 292 . -6.626   4.086   -2.561  1.00 97.57 292 A 1 
ATOM 2245 C CD  . ARG A 0 292 . -7.397   5.270   -3.123  1.00 97.57 292 A 1 
ATOM 2246 N NE  . ARG A 0 292 . -8.601   5.506   -2.315  1.00 97.57 292 A 1 
ATOM 2247 N NH1 . ARG A 0 292 . -9.204   7.447   -3.350  1.00 97.57 292 A 1 
ATOM 2248 N NH2 . ARG A 0 292 . -10.406  6.673   -1.616  1.00 97.57 292 A 1 
ATOM 2249 C CZ  . ARG A 0 292 . -9.401   6.540   -2.434  1.00 97.57 292 A 1 
ATOM 2250 N N   . THR A 0 293 . -5.560   0.964   -1.314  1.00 97.32 293 A 1 
ATOM 2251 C CA  . THR A 0 293 . -6.355   -0.147  -0.785  1.00 97.32 293 A 1 
ATOM 2252 C C   . THR A 0 293 . -7.374   0.369   0.227   1.00 97.32 293 A 1 
ATOM 2253 C CB  . THR A 0 293 . -5.468   -1.221  -0.138  1.00 97.32 293 A 1 
ATOM 2254 O O   . THR A 0 293 . -7.008   0.956   1.240   1.00 97.32 293 A 1 
ATOM 2255 C CG2 . THR A 0 293 . -6.251   -2.504  0.143   1.00 97.32 293 A 1 
ATOM 2256 O OG1 . THR A 0 293 . -4.371   -1.578  -0.946  1.00 97.32 293 A 1 
ATOM 2257 N N   . THR A 0 294 . -8.655   0.093   -0.003  1.00 97.09 294 A 1 
ATOM 2258 C CA  . THR A 0 294 . -9.742   0.328   0.955   1.00 97.09 294 A 1 
ATOM 2259 C C   . THR A 0 294 . -10.303  -1.021  1.399   1.00 97.09 294 A 1 
ATOM 2260 C CB  . THR A 0 294 . -10.844  1.209   0.342   1.00 97.09 294 A 1 
ATOM 2261 O O   . THR A 0 294 . -10.780  -1.805  0.580   1.00 97.09 294 A 1 
ATOM 2262 C CG2 . THR A 0 294 . -12.093  1.315   1.225   1.00 97.09 294 A 1 
ATOM 2263 O OG1 . THR A 0 294 . -10.394  2.523   0.100   1.00 97.09 294 A 1 
ATOM 2264 N N   . ALA A 0 295 . -10.301  -1.295  2.700   1.00 97.31 295 A 1 
ATOM 2265 C CA  . ALA A 0 295 . -10.899  -2.485  3.292   1.00 97.31 295 A 1 
ATOM 2266 C C   . ALA A 0 295 . -12.001  -2.102  4.285   1.00 97.31 295 A 1 
ATOM 2267 C CB  . ALA A 0 295 . -9.808   -3.347  3.932   1.00 97.31 295 A 1 
ATOM 2268 O O   . ALA A 0 295 . -11.810  -1.252  5.151   1.00 97.31 295 A 1 
ATOM 2269 N N   . LYS A 0 296 . -13.158  -2.758  4.187   1.00 97.48 296 A 1 
ATOM 2270 C CA  . LYS A 0 296 . -14.287  -2.592  5.112   1.00 97.48 296 A 1 
ATOM 2271 C C   . LYS A 0 296 . -14.714  -3.948  5.638   1.00 97.48 296 A 1 
ATOM 2272 C CB  . LYS A 0 296 . -15.452  -1.860  4.431   1.00 97.48 296 A 1 
ATOM 2273 O O   . LYS A 0 296 . -14.873  -4.880  4.852   1.00 97.48 296 A 1 
ATOM 2274 C CG  . LYS A 0 296 . -15.066  -0.405  4.147   1.00 97.48 296 A 1 
ATOM 2275 C CD  . LYS A 0 296 . -16.137  0.331   3.342   1.00 97.48 296 A 1 
ATOM 2276 C CE  . LYS A 0 296 . -15.583  1.731   3.067   1.00 97.48 296 A 1 
ATOM 2277 N NZ  . LYS A 0 296 . -16.402  2.464   2.077   1.00 97.48 296 A 1 
ATOM 2278 N N   . ALA A 0 297 . -14.920  -4.042  6.942   1.00 96.50 297 A 1 
ATOM 2279 C CA  . ALA A 0 297 . -15.441  -5.220  7.613   1.00 96.50 297 A 1 
ATOM 2280 C C   . ALA A 0 297 . -16.599  -4.816  8.529   1.00 96.50 297 A 1 
ATOM 2281 C CB  . ALA A 0 297 . -14.308  -5.918  8.373   1.00 96.50 297 A 1 
ATOM 2282 O O   . ALA A 0 297 . -16.492  -3.849  9.282   1.00 96.50 297 A 1 
ATOM 2283 N N   . TYR A 0 298 . -17.680  -5.579  8.464   1.00 94.56 298 A 1 
ATOM 2284 C CA  . TYR A 0 298 . -18.815  -5.515  9.372   1.00 94.56 298 A 1 
ATOM 2285 C C   . TYR A 0 298 . -18.979  -6.898  9.988   1.00 94.56 298 A 1 
ATOM 2286 C CB  . TYR A 0 298 . -20.083  -5.097  8.617   1.00 94.56 298 A 1 
ATOM 2287 O O   . TYR A 0 298 . -18.982  -7.887  9.253   1.00 94.56 298 A 1 
ATOM 2288 C CG  . TYR A 0 298 . -19.969  -3.763  7.906   1.00 94.56 298 A 1 
ATOM 2289 C CD1 . TYR A 0 298 . -20.268  -2.576  8.599   1.00 94.56 298 A 1 
ATOM 2290 C CD2 . TYR A 0 298 . -19.539  -3.711  6.565   1.00 94.56 298 A 1 
ATOM 2291 C CE1 . TYR A 0 298 . -20.143  -1.332  7.954   1.00 94.56 298 A 1 
ATOM 2292 C CE2 . TYR A 0 298 . -19.409  -2.468  5.915   1.00 94.56 298 A 1 
ATOM 2293 O OH  . TYR A 0 298 . -19.582  -0.074  5.989   1.00 94.56 298 A 1 
ATOM 2294 C CZ  . TYR A 0 298 . -19.711  -1.278  6.610   1.00 94.56 298 A 1 
ATOM 2295 N N   . ALA A 0 299 . -19.106  -6.953  11.305  1.00 91.54 299 A 1 
ATOM 2296 C CA  . ALA A 0 299 . -19.433  -8.154  12.053  1.00 91.54 299 A 1 
ATOM 2297 C C   . ALA A 0 299 . -20.585  -7.841  13.011  1.00 91.54 299 A 1 
ATOM 2298 C CB  . ALA A 0 299 . -18.185  -8.657  12.786  1.00 91.54 299 A 1 
ATOM 2299 O O   . ALA A 0 299 . -20.637  -6.739  13.568  1.00 91.54 299 A 1 
ATOM 2300 N N   . ALA A 0 300 . -21.480  -8.802  13.197  1.00 86.91 300 A 1 
ATOM 2301 C CA  . ALA A 0 300 . -22.412  -8.827  14.313  1.00 86.91 300 A 1 
ATOM 2302 C C   . ALA A 0 300 . -22.356  -10.216 14.953  1.00 86.91 300 A 1 
ATOM 2303 C CB  . ALA A 0 300 . -23.819  -8.447  13.838  1.00 86.91 300 A 1 
ATOM 2304 O O   . ALA A 0 300 . -22.337  -11.218 14.235  1.00 86.91 300 A 1 
ATOM 2305 N N   . GLU A 0 301 . -22.297  -10.251 16.277  1.00 79.17 301 A 1 
ATOM 2306 C CA  . GLU A 0 301 . -22.380  -11.452 17.103  1.00 79.17 301 A 1 
ATOM 2307 C C   . GLU A 0 301 . -23.758  -11.439 17.768  1.00 79.17 301 A 1 
ATOM 2308 C CB  . GLU A 0 301 . -21.241  -11.469 18.143  1.00 79.17 301 A 1 
ATOM 2309 O O   . GLU A 0 301 . -24.108  -10.429 18.378  1.00 79.17 301 A 1 
ATOM 2310 C CG  . GLU A 0 301 . -19.845  -11.551 17.488  1.00 79.17 301 A 1 
ATOM 2311 C CD  . GLU A 0 301 . -18.664  -11.345 18.459  1.00 79.17 301 A 1 
ATOM 2312 O OE1 . GLU A 0 301 . -17.544  -11.796 18.112  1.00 79.17 301 A 1 
ATOM 2313 O OE2 . GLU A 0 301 . -18.832  -10.641 19.482  1.00 79.17 301 A 1 
ATOM 2314 N N   . SER A 0 302 . -24.503  -12.535 17.593  1.00 75.96 302 A 1 
ATOM 2315 C CA  . SER A 0 302 . -25.849  -12.819 18.121  1.00 75.96 302 A 1 
ATOM 2316 C C   . SER A 0 302 . -26.919  -11.748 17.857  1.00 75.96 302 A 1 
ATOM 2317 C CB  . SER A 0 302 . -25.806  -13.143 19.618  1.00 75.96 302 A 1 
ATOM 2318 O O   . SER A 0 302 . -26.823  -10.606 18.306  1.00 75.96 302 A 1 
ATOM 2319 O OG  . SER A 0 302 . -24.645  -13.873 19.977  1.00 75.96 302 A 1 
ATOM 2320 N N   . TYR A 0 303 . -28.016  -12.128 17.200  1.00 77.64 303 A 1 
ATOM 2321 C CA  . TYR A 0 303 . -29.276  -11.393 17.340  1.00 77.64 303 A 1 
ATOM 2322 C C   . TYR A 0 303 . -30.383  -12.335 17.789  1.00 77.64 303 A 1 
ATOM 2323 C CB  . TYR A 0 303 . -29.671  -10.634 16.061  1.00 77.64 303 A 1 
ATOM 2324 O O   . TYR A 0 303 . -30.846  -13.150 16.989  1.00 77.64 303 A 1 
ATOM 2325 C CG  . TYR A 0 303 . -31.030  -9.964  16.205  1.00 77.64 303 A 1 
ATOM 2326 C CD1 . TYR A 0 303 . -32.116  -10.317 15.378  1.00 77.64 303 A 1 
ATOM 2327 C CD2 . TYR A 0 303 . -31.233  -9.080  17.277  1.00 77.64 303 A 1 
ATOM 2328 C CE1 . TYR A 0 303 . -33.406  -9.809  15.637  1.00 77.64 303 A 1 
ATOM 2329 C CE2 . TYR A 0 303 . -32.515  -8.599  17.565  1.00 77.64 303 A 1 
ATOM 2330 O OH  . TYR A 0 303 . -34.827  -8.522  17.098  1.00 77.64 303 A 1 
ATOM 2331 C CZ  . TYR A 0 303 . -33.598  -8.965  16.748  1.00 77.64 303 A 1 
ATOM 2332 N N   . ASP A 0 304 . -30.825  -12.159 19.033  1.00 82.22 304 A 1 
ATOM 2333 C CA  . ASP A 0 304 . -31.869  -12.969 19.645  1.00 82.22 304 A 1 
ATOM 2334 C C   . ASP A 0 304 . -33.139  -12.136 19.852  1.00 82.22 304 A 1 
ATOM 2335 C CB  . ASP A 0 304 . -31.375  -13.600 20.957  1.00 82.22 304 A 1 
ATOM 2336 O O   . ASP A 0 304 . -33.113  -11.007 20.348  1.00 82.22 304 A 1 
ATOM 2337 C CG  . ASP A 0 304 . -30.296  -14.679 20.781  1.00 82.22 304 A 1 
ATOM 2338 O OD1 . ASP A 0 304 . -30.083  -15.138 19.635  1.00 82.22 304 A 1 
ATOM 2339 O OD2 . ASP A 0 304 . -29.728  -15.079 21.820  1.00 82.22 304 A 1 
ATOM 2340 N N   . GLU A 0 305 . -34.278  -12.713 19.480  1.00 84.56 305 A 1 
ATOM 2341 C CA  . GLU A 0 305 . -35.617  -12.234 19.819  1.00 84.56 305 A 1 
ATOM 2342 C C   . GLU A 0 305 . -36.397  -13.397 20.425  1.00 84.56 305 A 1 
ATOM 2343 C CB  . GLU A 0 305 . -36.306  -11.649 18.574  1.00 84.56 305 A 1 
ATOM 2344 O O   . GLU A 0 305 . -36.511  -14.448 19.795  1.00 84.56 305 A 1 
ATOM 2345 C CG  . GLU A 0 305 . -37.760  -11.209 18.832  1.00 84.56 305 A 1 
ATOM 2346 C CD  . GLU A 0 305 . -38.343  -10.339 17.706  1.00 84.56 305 A 1 
ATOM 2347 O OE1 . GLU A 0 305 . -39.280  -9.548  17.969  1.00 84.56 305 A 1 
ATOM 2348 O OE2 . GLU A 0 305 . -37.774  -10.239 16.593  1.00 84.56 305 A 1 
ATOM 2349 N N   . TRP A 0 306 . -36.934  -13.222 21.630  1.00 86.58 306 A 1 
ATOM 2350 C CA  . TRP A 0 306 . -37.660  -14.268 22.349  1.00 86.58 306 A 1 
ATOM 2351 C C   . TRP A 0 306 . -38.920  -13.724 23.019  1.00 86.58 306 A 1 
ATOM 2352 C CB  . TRP A 0 306 . -36.731  -14.962 23.356  1.00 86.58 306 A 1 
ATOM 2353 O O   . TRP A 0 306 . -38.979  -12.562 23.422  1.00 86.58 306 A 1 
ATOM 2354 C CG  . TRP A 0 306 . -36.122  -14.074 24.401  1.00 86.58 306 A 1 
ATOM 2355 C CD1 . TRP A 0 306 . -34.919  -13.465 24.302  1.00 86.58 306 A 1 
ATOM 2356 C CD2 . TRP A 0 306 . -36.676  -13.654 25.688  1.00 86.58 306 A 1 
ATOM 2357 C CE2 . TRP A 0 306 . -35.739  -12.779 26.318  1.00 86.58 306 A 1 
ATOM 2358 C CE3 . TRP A 0 306 . -37.880  -13.909 26.382  1.00 86.58 306 A 1 
ATOM 2359 N NE1 . TRP A 0 306 . -34.685  -12.706 25.431  1.00 86.58 306 A 1 
ATOM 2360 C CH2 . TRP A 0 306 . -37.199  -12.453 28.223  1.00 86.58 306 A 1 
ATOM 2361 C CZ2 . TRP A 0 306 . -35.987  -12.183 27.565  1.00 86.58 306 A 1 
ATOM 2362 C CZ3 . TRP A 0 306 . -38.137  -13.320 27.634  1.00 86.58 306 A 1 
ATOM 2363 N N   . ASP A 0 307 . -39.918  -14.594 23.144  1.00 83.87 307 A 1 
ATOM 2364 C CA  . ASP A 0 307 . -41.196  -14.337 23.802  1.00 83.87 307 A 1 
ATOM 2365 C C   . ASP A 0 307 . -41.541  -15.504 24.741  1.00 83.87 307 A 1 
ATOM 2366 C CB  . ASP A 0 307 . -42.288  -14.119 22.737  1.00 83.87 307 A 1 
ATOM 2367 O O   . ASP A 0 307 . -41.236  -16.667 24.453  1.00 83.87 307 A 1 
ATOM 2368 C CG  . ASP A 0 307 . -43.548  -13.418 23.264  1.00 83.87 307 A 1 
ATOM 2369 O OD1 . ASP A 0 307 . -43.514  -12.910 24.408  1.00 83.87 307 A 1 
ATOM 2370 O OD2 . ASP A 0 307 . -44.519  -13.335 22.478  1.00 83.87 307 A 1 
ATOM 2371 N N   . ASN A 0 308 . -42.150  -15.183 25.878  1.00 82.12 308 A 1 
ATOM 2372 C CA  . ASN A 0 308 . -42.602  -16.114 26.904  1.00 82.12 308 A 1 
ATOM 2373 C C   . ASN A 0 308 . -43.931  -15.602 27.463  1.00 82.12 308 A 1 
ATOM 2374 C CB  . ASN A 0 308 . -41.521  -16.225 28.001  1.00 82.12 308 A 1 
ATOM 2375 O O   . ASN A 0 308 . -43.936  -14.640 28.239  1.00 82.12 308 A 1 
ATOM 2376 C CG  . ASN A 0 308 . -41.931  -17.062 29.210  1.00 82.12 308 A 1 
ATOM 2377 N ND2 . ASN A 0 308 . -42.799  -16.576 30.065  1.00 82.12 308 A 1 
ATOM 2378 O OD1 . ASN A 0 308 . -41.406  -18.140 29.444  1.00 82.12 308 A 1 
ATOM 2379 N N   . ALA A 0 309 . -45.023  -16.291 27.144  1.00 79.44 309 A 1 
ATOM 2380 C CA  . ALA A 0 309 . -46.282  -16.157 27.864  1.00 79.44 309 A 1 
ATOM 2381 C C   . ALA A 0 309 . -46.445  -17.335 28.835  1.00 79.44 309 A 1 
ATOM 2382 C CB  . ALA A 0 309 . -47.439  -16.013 26.873  1.00 79.44 309 A 1 
ATOM 2383 O O   . ALA A 0 309 . -46.333  -18.494 28.430  1.00 79.44 309 A 1 
ATOM 2384 N N   . ASP A 0 310 . -46.676  -17.005 30.100  1.00 74.25 310 A 1 
ATOM 2385 C CA  . ASP A 0 310 . -46.950  -17.896 31.224  1.00 74.25 310 A 1 
ATOM 2386 C C   . ASP A 0 310 . -48.421  -17.667 31.619  1.00 74.25 310 A 1 
ATOM 2387 C CB  . ASP A 0 310 . -45.931  -17.563 32.329  1.00 74.25 310 A 1 
ATOM 2388 O O   . ASP A 0 310 . -48.794  -16.607 32.127  1.00 74.25 310 A 1 
ATOM 2389 C CG  . ASP A 0 310 . -45.932  -18.517 33.527  1.00 74.25 310 A 1 
ATOM 2390 O OD1 . ASP A 0 310 . -46.951  -19.213 33.722  1.00 74.25 310 A 1 
ATOM 2391 O OD2 . ASP A 0 310 . -44.880  -18.521 34.217  1.00 74.25 310 A 1 
ATOM 2392 N N   . ASP A 0 311 . -49.273  -18.618 31.232  1.00 74.99 311 A 1 
ATOM 2393 C CA  . ASP A 0 311 . -50.742  -18.527 31.245  1.00 74.99 311 A 1 
ATOM 2394 C C   . ASP A 0 311 . -51.342  -19.510 32.286  1.00 74.99 311 A 1 
ATOM 2395 C CB  . ASP A 0 311 . -51.265  -18.739 29.795  1.00 74.99 311 A 1 
ATOM 2396 O O   . ASP A 0 311 . -52.443  -20.064 32.104  1.00 74.99 311 A 1 
ATOM 2397 C CG  . ASP A 0 311 . -51.831  -17.509 29.065  1.00 74.99 311 A 1 
ATOM 2398 O OD1 . ASP A 0 311 . -51.497  -16.351 29.390  1.00 74.99 311 A 1 
ATOM 2399 O OD2 . ASP A 0 311 . -52.704  -17.732 28.188  1.00 74.99 311 A 1 
ATOM 2400 N N   . ASP A 0 312 . -50.602  -19.788 33.362  1.00 74.57 312 A 1 
ATOM 2401 C CA  . ASP A 0 312 . -50.924  -20.828 34.337  1.00 74.57 312 A 1 
ATOM 2402 C C   . ASP A 0 312 . -52.217  -20.565 35.146  1.00 74.57 312 A 1 
ATOM 2403 C CB  . ASP A 0 312 . -49.688  -21.181 35.201  1.00 74.57 312 A 1 
ATOM 2404 O O   . ASP A 0 312 . -52.843  -19.493 35.151  1.00 74.57 312 A 1 
ATOM 2405 C CG  . ASP A 0 312 . -49.775  -20.649 36.630  1.00 74.57 312 A 1 
ATOM 2406 O OD1 . ASP A 0 312 . -50.237  -19.507 36.782  1.00 74.57 312 A 1 
ATOM 2407 O OD2 . ASP A 0 312 . -49.661  -21.477 37.571  1.00 74.57 312 A 1 
ATOM 2408 N N   . LYS A 0 313 . -52.728  -21.642 35.756  1.00 69.58 313 A 1 
ATOM 2409 C CA  . LYS A 0 313 . -53.955  -21.645 36.567  1.00 69.58 313 A 1 
ATOM 2410 C C   . LYS A 0 313 . -53.802  -22.655 37.684  1.00 69.58 313 A 1 
ATOM 2411 C CB  . LYS A 0 313 . -55.204  -21.955 35.709  1.00 69.58 313 A 1 
ATOM 2412 O O   . LYS A 0 313 . -53.796  -23.861 37.432  1.00 69.58 313 A 1 
ATOM 2413 C CG  . LYS A 0 313 . -55.343  -20.911 34.601  1.00 69.58 313 A 1 
ATOM 2414 C CD  . LYS A 0 313 . -56.494  -21.038 33.608  1.00 69.58 313 A 1 
ATOM 2415 C CE  . LYS A 0 313 . -56.427  -19.832 32.641  1.00 69.58 313 A 1 
ATOM 2416 N NZ  . LYS A 0 313 . -55.064  -19.580 32.073  1.00 69.58 313 A 1 
ATOM 2417 N N   . TRP A 0 314 . -53.787  -22.189 38.927  1.00 68.90 314 A 1 
ATOM 2418 C CA  . TRP A 0 314 . -53.622  -23.036 40.107  1.00 68.90 314 A 1 
ATOM 2419 C C   . TRP A 0 314 . -54.842  -23.017 41.037  1.00 68.90 314 A 1 
ATOM 2420 C CB  . TRP A 0 314 . -52.315  -22.666 40.813  1.00 68.90 314 A 1 
ATOM 2421 O O   . TRP A 0 314 . -55.592  -22.043 41.149  1.00 68.90 314 A 1 
ATOM 2422 C CG  . TRP A 0 314 . -52.141  -21.212 41.104  1.00 68.90 314 A 1 
ATOM 2423 C CD1 . TRP A 0 314 . -51.503  -20.339 40.294  1.00 68.90 314 A 1 
ATOM 2424 C CD2 . TRP A 0 314 . -52.590  -20.429 42.255  1.00 68.90 314 A 1 
ATOM 2425 C CE2 . TRP A 0 314 . -52.173  -19.076 42.069  1.00 68.90 314 A 1 
ATOM 2426 C CE3 . TRP A 0 314 . -53.301  -20.728 43.441  1.00 68.90 314 A 1 
ATOM 2427 N NE1 . TRP A 0 314 . -51.536  -19.082 40.849  1.00 68.90 314 A 1 
ATOM 2428 C CH2 . TRP A 0 314 . -53.134  -18.408 44.192  1.00 68.90 314 A 1 
ATOM 2429 C CZ2 . TRP A 0 314 . -52.436  -18.076 43.018  1.00 68.90 314 A 1 
ATOM 2430 C CZ3 . TRP A 0 314 . -53.571  -19.730 44.399  1.00 68.90 314 A 1 
ATOM 2431 N N   . GLY A 0 315 . -55.051  -24.138 41.733  1.00 59.60 315 A 1 
ATOM 2432 C CA  . GLY A 0 315 . -56.142  -24.331 42.689  1.00 59.60 315 A 1 
ATOM 2433 C C   . GLY A 0 315 . -55.632  -24.692 44.084  1.00 59.60 315 A 1 
ATOM 2434 O O   . GLY A 0 315 . -55.009  -25.737 44.270  1.00 59.60 315 A 1 
ATOM 2435 N N   . ALA A 0 316 . -55.952  -23.870 45.085  1.00 56.97 316 A 1 
ATOM 2436 C CA  . ALA A 0 316 . -55.586  -24.086 46.485  1.00 56.97 316 A 1 
ATOM 2437 C C   . ALA A 0 316 . -56.778  -24.591 47.327  1.00 56.97 316 A 1 
ATOM 2438 C CB  . ALA A 0 316 . -54.966  -22.798 47.039  1.00 56.97 316 A 1 
ATOM 2439 O O   . ALA A 0 316 . -57.930  -24.186 47.132  1.00 56.97 316 A 1 
ATOM 2440 N N   . GLN A 0 317 . -56.506  -25.470 48.300  1.00 54.71 317 A 1 
ATOM 2441 C CA  . GLN A 0 317 . -57.499  -26.034 49.227  1.00 54.71 317 A 1 
ATOM 2442 C C   . GLN A 0 317 . -57.052  -25.906 50.688  1.00 54.71 317 A 1 
ATOM 2443 C CB  . GLN A 0 317 . -57.775  -27.515 48.899  1.00 54.71 317 A 1 
ATOM 2444 O O   . GLN A 0 317 . -55.940  -26.294 51.045  1.00 54.71 317 A 1 
ATOM 2445 C CG  . GLN A 0 317 . -58.763  -27.703 47.740  1.00 54.71 317 A 1 
ATOM 2446 C CD  . GLN A 0 317 . -58.963  -29.179 47.395  1.00 54.71 317 A 1 
ATOM 2447 N NE2 . GLN A 0 317 . -60.167  -29.711 47.421  1.00 54.71 317 A 1 
ATOM 2448 O OE1 . GLN A 0 317 . -58.038  -29.906 47.093  1.00 54.71 317 A 1 
ATOM 2449 N N   . ALA A 0 318 . -57.966  -25.446 51.546  1.00 48.34 318 A 1 
ATOM 2450 C CA  . ALA A 0 318 . -57.802  -25.387 52.998  1.00 48.34 318 A 1 
ATOM 2451 C C   . ALA A 0 318 . -59.052  -25.924 53.727  1.00 48.34 318 A 1 
ATOM 2452 C CB  . ALA A 0 318 . -57.457  -23.948 53.400  1.00 48.34 318 A 1 
ATOM 2453 O O   . ALA A 0 318 . -60.151  -25.963 53.166  1.00 48.34 318 A 1 
ATOM 2454 N N   . TRP A 0 319 . -58.862  -26.350 54.980  1.00 49.79 319 A 1 
ATOM 2455 C CA  . TRP A 0 319 . -59.852  -27.053 55.807  1.00 49.79 319 A 1 
ATOM 2456 C C   . TRP A 0 319 . -60.332  -26.178 56.970  1.00 49.79 319 A 1 
ATOM 2457 C CB  . TRP A 0 319 . -59.216  -28.333 56.377  1.00 49.79 319 A 1 
ATOM 2458 O O   . TRP A 0 319 . -59.496  -25.612 57.674  1.00 49.79 319 A 1 
ATOM 2459 C CG  . TRP A 0 319 . -58.764  -29.359 55.383  1.00 49.79 319 A 1 
ATOM 2460 C CD1 . TRP A 0 319 . -57.610  -29.331 54.676  1.00 49.79 319 A 1 
ATOM 2461 C CD2 . TRP A 0 319 . -59.450  -30.584 54.978  1.00 49.79 319 A 1 
ATOM 2462 C CE2 . TRP A 0 319 . -58.649  -31.246 53.999  1.00 49.79 319 A 1 
ATOM 2463 C CE3 . TRP A 0 319 . -60.671  -31.199 55.333  1.00 49.79 319 A 1 
ATOM 2464 N NE1 . TRP A 0 319 . -57.542  -30.437 53.852  1.00 49.79 319 A 1 
ATOM 2465 C CH2 . TRP A 0 319 . -60.269  -33.027 53.762  1.00 49.79 319 A 1 
ATOM 2466 C CZ2 . TRP A 0 319 . -59.043  -32.449 53.395  1.00 49.79 319 A 1 
ATOM 2467 C CZ3 . TRP A 0 319 . -61.076  -32.405 54.731  1.00 49.79 319 A 1 
ATOM 2468 N N   . GLY A 0 320 . -61.646  -26.117 57.206  1.00 53.36 320 A 1 
ATOM 2469 C CA  . GLY A 0 320 . -62.249  -25.557 58.422  1.00 53.36 320 A 1 
ATOM 2470 C C   . GLY A 0 320 . -62.807  -26.650 59.343  1.00 53.36 320 A 1 
ATOM 2471 O O   . GLY A 0 320 . -63.031  -27.776 58.903  1.00 53.36 320 A 1 
ATOM 2472 N N   . LYS A 0 321 . -63.023  -26.316 60.620  1.00 47.98 321 A 1 
ATOM 2473 C CA  . LYS A 0 321 . -63.771  -27.138 61.586  1.00 47.98 321 A 1 
ATOM 2474 C C   . LYS A 0 321 . -64.704  -26.233 62.384  1.00 47.98 321 A 1 
ATOM 2475 C CB  . LYS A 0 321 . -62.842  -27.870 62.570  1.00 47.98 321 A 1 
ATOM 2476 O O   . LYS A 0 321 . -64.223  -25.353 63.097  1.00 47.98 321 A 1 
ATOM 2477 C CG  . LYS A 0 321 . -61.915  -28.913 61.933  1.00 47.98 321 A 1 
ATOM 2478 C CD  . LYS A 0 321 . -61.147  -29.649 63.043  1.00 47.98 321 A 1 
ATOM 2479 C CE  . LYS A 0 321 . -60.150  -30.681 62.497  1.00 47.98 321 A 1 
ATOM 2480 N NZ  . LYS A 0 321 . -60.834  -31.817 61.833  1.00 47.98 321 A 1 
ATOM 2481 N N   . ASP A 0 322 . -66.000  -26.466 62.289  1.00 44.26 322 A 1 
ATOM 2482 C CA  . ASP A 0 322 . -67.001  -25.951 63.217  1.00 44.26 322 A 1 
ATOM 2483 C C   . ASP A 0 322 . -67.051  -26.812 64.498  1.00 44.26 322 A 1 
ATOM 2484 C CB  . ASP A 0 322 . -68.357  -25.873 62.497  1.00 44.26 322 A 1 
ATOM 2485 O O   . ASP A 0 322 . -66.501  -27.914 64.555  1.00 44.26 322 A 1 
ATOM 2486 C CG  . ASP A 0 322 . -68.883  -27.225 61.993  1.00 44.26 322 A 1 
ATOM 2487 O OD1 . ASP A 0 322 . -68.077  -28.177 61.884  1.00 44.26 322 A 1 
ATOM 2488 O OD2 . ASP A 0 322 . -70.095  -27.286 61.721  1.00 44.26 322 A 1 
ATOM 2489 N N   . ARG A 0 323 . -67.633  -26.271 65.579  1.00 40.90 323 A 1 
ATOM 2490 C CA  . ARG A 0 323 . -67.842  -26.982 66.858  1.00 40.90 323 A 1 
ATOM 2491 C C   . ARG A 0 323 . -69.050  -26.416 67.611  1.00 40.90 323 A 1 
ATOM 2492 C CB  . ARG A 0 323 . -66.582  -26.916 67.748  1.00 40.90 323 A 1 
ATOM 2493 O O   . ARG A 0 323 . -68.915  -25.493 68.420  1.00 40.90 323 A 1 
ATOM 2494 C CG  . ARG A 0 323 . -65.494  -27.940 67.375  1.00 40.90 323 A 1 
ATOM 2495 C CD  . ARG A 0 323 . -64.326  -27.950 68.363  1.00 40.90 323 A 1 
ATOM 2496 N NE  . ARG A 0 323 . -64.774  -28.215 69.743  1.00 40.90 323 A 1 
ATOM 2497 N NH1 . ARG A 0 323 . -63.093  -27.096 70.821  1.00 40.90 323 A 1 
ATOM 2498 N NH2 . ARG A 0 323 . -64.824  -27.898 71.989  1.00 40.90 323 A 1 
ATOM 2499 C CZ  . ARG A 0 323 . -64.227  -27.740 70.842  1.00 40.90 323 A 1 
ATOM 2500 N N   . ASP A 0 324 . -70.210  -27.027 67.420  1.00 42.63 324 A 1 
ATOM 2501 C CA  . ASP A 0 324 . -71.505  -26.631 67.983  1.00 42.63 324 A 1 
ATOM 2502 C C   . ASP A 0 324 . -71.702  -27.085 69.455  1.00 42.63 324 A 1 
ATOM 2503 C CB  . ASP A 0 324 . -72.614  -27.111 67.027  1.00 42.63 324 A 1 
ATOM 2504 O O   . ASP A 0 324 . -72.439  -28.007 69.805  1.00 42.63 324 A 1 
ATOM 2505 C CG  . ASP A 0 324 . -72.817  -28.632 67.035  1.00 42.63 324 A 1 
ATOM 2506 O OD1 . ASP A 0 324 . -71.812  -29.357 67.250  1.00 42.63 324 A 1 
ATOM 2507 O OD2 . ASP A 0 324 . -73.991  -29.058 66.999  1.00 42.63 324 A 1 
ATOM 2508 N N   . VAL A 0 325 . -71.047  -26.414 70.411  1.00 39.33 325 A 1 
ATOM 2509 C CA  . VAL A 0 325 . -71.139  -26.813 71.835  1.00 39.33 325 A 1 
ATOM 2510 C C   . VAL A 0 325 . -72.449  -26.351 72.504  1.00 39.33 325 A 1 
ATOM 2511 C CB  . VAL A 0 325 . -69.881  -26.441 72.644  1.00 39.33 325 A 1 
ATOM 2512 O O   . VAL A 0 325 . -72.464  -25.422 73.316  1.00 39.33 325 A 1 
ATOM 2513 C CG1 . VAL A 0 325 . -69.908  -27.089 74.042  1.00 39.33 325 A 1 
ATOM 2514 C CG2 . VAL A 0 325 . -68.598  -26.948 71.965  1.00 39.33 325 A 1 
ATOM 2515 N N   . TYR A 0 326 . -73.553  -27.056 72.245  1.00 32.57 326 A 1 
ATOM 2516 C CA  . TYR A 0 326 . -74.812  -26.916 72.991  1.00 32.57 326 A 1 
ATOM 2517 C C   . TYR A 0 326 . -74.952  -27.968 74.116  1.00 32.57 326 A 1 
ATOM 2518 C CB  . TYR A 0 326 . -76.004  -26.915 72.017  1.00 32.57 326 A 1 
ATOM 2519 O O   . TYR A 0 326 . -74.563  -29.125 73.975  1.00 32.57 326 A 1 
ATOM 2520 C CG  . TYR A 0 326 . -77.304  -26.398 72.611  1.00 32.57 326 A 1 
ATOM 2521 C CD1 . TYR A 0 326 . -78.293  -27.295 73.064  1.00 32.57 326 A 1 
ATOM 2522 C CD2 . TYR A 0 326 . -77.538  -25.011 72.666  1.00 32.57 326 A 1 
ATOM 2523 C CE1 . TYR A 0 326 . -79.512  -26.804 73.574  1.00 32.57 326 A 1 
ATOM 2524 C CE2 . TYR A 0 326 . -78.758  -24.515 73.161  1.00 32.57 326 A 1 
ATOM 2525 O OH  . TYR A 0 326 . -80.936  -24.930 74.070  1.00 32.57 326 A 1 
ATOM 2526 C CZ  . TYR A 0 326 . -79.750  -25.413 73.612  1.00 32.57 326 A 1 
ATOM 2527 N N   . GLY A 0 327 . -75.576  -27.607 75.245  1.00 33.60 327 A 1 
ATOM 2528 C CA  . GLY A 0 327 . -76.184  -28.601 76.151  1.00 33.60 327 A 1 
ATOM 2529 C C   . GLY A 0 327 . -75.318  -29.288 77.225  1.00 33.60 327 A 1 
ATOM 2530 O O   . GLY A 0 327 . -75.692  -30.369 77.678  1.00 33.60 327 A 1 
ATOM 2531 N N   . ALA A 0 328 . -74.223  -28.692 77.713  1.00 29.89 328 A 1 
ATOM 2532 C CA  . ALA A 0 328 . -73.453  -29.242 78.846  1.00 29.89 328 A 1 
ATOM 2533 C C   . ALA A 0 328 . -74.246  -29.243 80.183  1.00 29.89 328 A 1 
ATOM 2534 C CB  . ALA A 0 328 . -72.117  -28.493 78.950  1.00 29.89 328 A 1 
ATOM 2535 O O   . ALA A 0 328 . -74.123  -28.335 81.009  1.00 29.89 328 A 1 
ATOM 2536 N N   . SER A 0 329 . -75.076  -30.268 80.414  1.00 30.07 329 A 1 
ATOM 2537 C CA  . SER A 0 329 . -75.903  -30.404 81.620  1.00 30.07 329 A 1 
ATOM 2538 C C   . SER A 0 329 . -75.081  -30.797 82.853  1.00 30.07 329 A 1 
ATOM 2539 C CB  . SER A 0 329 . -77.034  -31.413 81.395  1.00 30.07 329 A 1 
ATOM 2540 O O   . SER A 0 329 . -74.443  -31.851 82.884  1.00 30.07 329 A 1 
ATOM 2541 O OG  . SER A 0 329 . -76.523  -32.714 81.191  1.00 30.07 329 A 1 
ATOM 2542 N N   . SER A 0 330 . -75.139  -29.985 83.905  1.00 30.36 330 A 1 
ATOM 2543 C CA  . SER A 0 330 . -74.378  -30.174 85.138  1.00 30.36 330 A 1 
ATOM 2544 C C   . SER A 0 330 . -75.052  -31.131 86.131  1.00 30.36 330 A 1 
ATOM 2545 C CB  . SER A 0 330 . -74.143  -28.796 85.780  1.00 30.36 330 A 1 
ATOM 2546 O O   . SER A 0 330 . -75.966  -30.732 86.843  1.00 30.36 330 A 1 
ATOM 2547 O OG  . SER A 0 330 . -75.321  -28.002 85.782  1.00 30.36 330 A 1 
ATOM 2548 N N   . TYR A 0 331 . -74.547  -32.364 86.273  1.00 26.38 331 A 1 
ATOM 2549 C CA  . TYR A 0 331 . -74.702  -33.152 87.510  1.00 26.38 331 A 1 
ATOM 2550 C C   . TYR A 0 331 . -73.656  -34.283 87.610  1.00 26.38 331 A 1 
ATOM 2551 C CB  . TYR A 0 331 . -76.137  -33.721 87.643  1.00 26.38 331 A 1 
ATOM 2552 O O   . TYR A 0 331 . -73.518  -35.079 86.688  1.00 26.38 331 A 1 
ATOM 2553 C CG  . TYR A 0 331 . -76.790  -33.427 88.989  1.00 26.38 331 A 1 
ATOM 2554 C CD1 . TYR A 0 331 . -76.689  -34.347 90.052  1.00 26.38 331 A 1 
ATOM 2555 C CD2 . TYR A 0 331 . -77.499  -32.223 89.183  1.00 26.38 331 A 1 
ATOM 2556 C CE1 . TYR A 0 331 . -77.279  -34.058 91.301  1.00 26.38 331 A 1 
ATOM 2557 C CE2 . TYR A 0 331 . -78.077  -31.923 90.429  1.00 26.38 331 A 1 
ATOM 2558 O OH  . TYR A 0 331 . -78.534  -32.546 92.693  1.00 26.38 331 A 1 
ATOM 2559 C CZ  . TYR A 0 331 . -77.970  -32.840 91.492  1.00 26.38 331 A 1 
ATOM 2560 N N   . GLY A 0 332 . -72.958  -34.401 88.750  1.00 28.47 332 A 1 
ATOM 2561 C CA  . GLY A 0 332 . -72.329  -35.668 89.177  1.00 28.47 332 A 1 
ATOM 2562 C C   . GLY A 0 332 . -70.803  -35.732 89.359  1.00 28.47 332 A 1 
ATOM 2563 O O   . GLY A 0 332 . -70.342  -36.617 90.073  1.00 28.47 332 A 1 
ATOM 2564 N N   . ALA A 0 333 . -70.003  -34.817 88.803  1.00 27.25 333 A 1 
ATOM 2565 C CA  . ALA A 0 333 . -68.534  -34.881 88.904  1.00 27.25 333 A 1 
ATOM 2566 C C   . ALA A 0 333 . -67.967  -34.078 90.096  1.00 27.25 333 A 1 
ATOM 2567 C CB  . ALA A 0 333 . -67.923  -34.495 87.550  1.00 27.25 333 A 1 
ATOM 2568 O O   . ALA A 0 333 . -67.275  -33.077 89.909  1.00 27.25 333 A 1 
ATOM 2569 N N   . VAL A 0 334 . -68.246  -34.507 91.335  1.00 25.83 334 A 1 
ATOM 2570 C CA  . VAL A 0 334 . -67.659  -33.894 92.544  1.00 25.83 334 A 1 
ATOM 2571 C C   . VAL A 0 334 . -66.663  -34.842 93.223  1.00 25.83 334 A 1 
ATOM 2572 C CB  . VAL A 0 334 . -68.724  -33.362 93.528  1.00 25.83 334 A 1 
ATOM 2573 O O   . VAL A 0 334 . -67.036  -35.889 93.738  1.00 25.83 334 A 1 
ATOM 2574 C CG1 . VAL A 0 334 . -68.073  -32.631 94.714  1.00 25.83 334 A 1 
ATOM 2575 C CG2 . VAL A 0 334 . -69.662  -32.355 92.847  1.00 25.83 334 A 1 
ATOM 2576 N N   . ALA A 0 335 . -65.411  -34.376 93.286  1.00 26.66 335 A 1 
ATOM 2577 C CA  . ALA A 0 335 . -64.327  -34.793 94.183  1.00 26.66 335 A 1 
ATOM 2578 C C   . ALA A 0 335 . -63.687  -36.194 94.025  1.00 26.66 335 A 1 
ATOM 2579 C CB  . ALA A 0 335 . -64.744  -34.501 95.633  1.00 26.66 335 A 1 
ATOM 2580 O O   . ALA A 0 335 . -63.982  -37.116 94.780  1.00 26.66 335 A 1 
ATOM 2581 N N   . SER A 0 336 . -62.593  -36.257 93.247  1.00 29.30 336 A 1 
ATOM 2582 C CA  . SER A 0 336 . -61.367  -36.949 93.706  1.00 29.30 336 A 1 
ATOM 2583 C C   . SER A 0 336 . -60.057  -36.425 93.082  1.00 29.30 336 A 1 
ATOM 2584 C CB  . SER A 0 336 . -61.468  -38.484 93.624  1.00 29.30 336 A 1 
ATOM 2585 O O   . SER A 0 336 . -59.210  -37.206 92.656  1.00 29.30 336 A 1 
ATOM 2586 O OG  . SER A 0 336 . -61.323  -38.952 92.305  1.00 29.30 336 A 1 
ATOM 2587 N N   . ALA A 0 337 . -59.839  -35.107 93.080  1.00 31.65 337 A 1 
ATOM 2588 C CA  . ALA A 0 337 . -58.498  -34.525 92.951  1.00 31.65 337 A 1 
ATOM 2589 C C   . ALA A 0 337 . -58.219  -33.705 94.217  1.00 31.65 337 A 1 
ATOM 2590 C CB  . ALA A 0 337 . -58.390  -33.728 91.647  1.00 31.65 337 A 1 
ATOM 2591 O O   . ALA A 0 337 . -58.631  -32.553 94.334  1.00 31.65 337 A 1 
ATOM 2592 N N   . LYS A 0 338 . -57.612  -34.352 95.220  1.00 29.79 338 A 1 
ATOM 2593 C CA  . LYS A 0 338 . -57.309  -33.731 96.515  1.00 29.79 338 A 1 
ATOM 2594 C C   . LYS A 0 338 . -56.332  -32.572 96.336  1.00 29.79 338 A 1 
ATOM 2595 C CB  . LYS A 0 338 . -56.662  -34.740 97.479  1.00 29.79 338 A 1 
ATOM 2596 O O   . LYS A 0 338 . -55.217  -32.794 95.879  1.00 29.79 338 A 1 
ATOM 2597 C CG  . LYS A 0 338 . -57.616  -35.799 98.044  1.00 29.79 338 A 1 
ATOM 2598 C CD  . LYS A 0 338 . -56.812  -36.739 98.956  1.00 29.79 338 A 1 
ATOM 2599 C CE  . LYS A 0 338 . -57.718  -37.780 99.620  1.00 29.79 338 A 1 
ATOM 2600 N NZ  . LYS A 0 338 . -56.928  -38.715 100.460 1.00 29.79 338 A 1 
ATOM 2601 N N   . ASP A 0 339 . -56.752  -31.394 96.783  1.00 27.20 339 A 1 
ATOM 2602 C CA  . ASP A 0 339 . -56.028  -30.544 97.739  1.00 27.20 339 A 1 
ATOM 2603 C C   . ASP A 0 339 . -54.489  -30.699 97.747  1.00 27.20 339 A 1 
ATOM 2604 C CB  . ASP A 0 339 . -56.686  -30.744 99.122  1.00 27.20 339 A 1 
ATOM 2605 O O   . ASP A 0 339 . -53.874  -31.152 98.715  1.00 27.20 339 A 1 
ATOM 2606 C CG  . ASP A 0 339 . -56.553  -29.539 100.062 1.00 27.20 339 A 1 
ATOM 2607 O OD1 . ASP A 0 339 . -55.996  -28.502 99.635  1.00 27.20 339 A 1 
ATOM 2608 O OD2 . ASP A 0 339 . -57.069  -29.662 101.195 1.00 27.20 339 A 1 
ATOM 2609 N N   . ALA A 0 340 . -53.858  -30.346 96.623  1.00 32.53 340 A 1 
ATOM 2610 C CA  . ALA A 0 340 . -52.412  -30.224 96.512  1.00 32.53 340 A 1 
ATOM 2611 C C   . ALA A 0 340 . -52.010  -28.824 96.992  1.00 32.53 340 A 1 
ATOM 2612 C CB  . ALA A 0 340 . -51.972  -30.541 95.079  1.00 32.53 340 A 1 
ATOM 2613 O O   . ALA A 0 340 . -52.039  -27.847 96.243  1.00 32.53 340 A 1 
ATOM 2614 N N   . SER A 0 341 . -51.661  -28.741 98.273  1.00 30.08 341 A 1 
ATOM 2615 C CA  . SER A 0 341 . -51.306  -27.517 98.990  1.00 30.08 341 A 1 
ATOM 2616 C C   . SER A 0 341 . -50.369  -26.571 98.216  1.00 30.08 341 A 1 
ATOM 2617 C CB  . SER A 0 341 . -50.635  -27.923 100.310 1.00 30.08 341 A 1 
ATOM 2618 O O   . SER A 0 341 . -49.167  -26.823 98.112  1.00 30.08 341 A 1 
ATOM 2619 O OG  . SER A 0 341 . -49.498  -28.732 100.065 1.00 30.08 341 A 1 
ATOM 2620 N N   . LYS A 0 342 . -50.885  -25.410 97.794  1.00 33.70 342 A 1 
ATOM 2621 C CA  . LYS A 0 342 . -50.080  -24.213 97.493  1.00 33.70 342 A 1 
ATOM 2622 C C   . LYS A 0 342 . -50.617  -22.996 98.246  1.00 33.70 342 A 1 
ATOM 2623 C CB  . LYS A 0 342 . -49.926  -23.982 95.977  1.00 33.70 342 A 1 
ATOM 2624 O O   . LYS A 0 342 . -51.281  -22.124 97.695  1.00 33.70 342 A 1 
ATOM 2625 C CG  . LYS A 0 342 . -48.831  -24.888 95.385  1.00 33.70 342 A 1 
ATOM 2626 C CD  . LYS A 0 342 . -48.439  -24.448 93.967  1.00 33.70 342 A 1 
ATOM 2627 C CE  . LYS A 0 342 . -47.273  -25.306 93.455  1.00 33.70 342 A 1 
ATOM 2628 N NZ  . LYS A 0 342 . -46.826  -24.877 92.103  1.00 33.70 342 A 1 
ATOM 2629 N N   . LYS A 0 343 . -50.288  -22.938 99.540  1.00 31.12 343 A 1 
ATOM 2630 C CA  . LYS A 0 343 . -50.349  -21.698 100.324 1.00 31.12 343 A 1 
ATOM 2631 C C   . LYS A 0 343 . -49.191  -20.783 99.913  1.00 31.12 343 A 1 
ATOM 2632 C CB  . LYS A 0 343 . -50.251  -22.001 101.834 1.00 31.12 343 A 1 
ATOM 2633 O O   . LYS A 0 343 . -48.044  -21.164 100.097 1.00 31.12 343 A 1 
ATOM 2634 C CG  . LYS A 0 343 . -51.609  -22.003 102.548 1.00 31.12 343 A 1 
ATOM 2635 C CD  . LYS A 0 343 . -51.411  -22.258 104.050 1.00 31.12 343 A 1 
ATOM 2636 C CE  . LYS A 0 343 . -52.735  -22.094 104.806 1.00 31.12 343 A 1 
ATOM 2637 N NZ  . LYS A 0 343 . -52.578  -22.394 106.253 1.00 31.12 343 A 1 
ATOM 2638 N N   . GLY A 0 344 . -49.524  -19.570 99.473  1.00 27.76 344 A 1 
ATOM 2639 C CA  . GLY A 0 344 . -48.699  -18.369 99.637  1.00 27.76 344 A 1 
ATOM 2640 C C   . GLY A 0 344 . -47.435  -18.237 98.780  1.00 27.76 344 A 1 
ATOM 2641 O O   . GLY A 0 344 . -46.370  -18.700 99.167  1.00 27.76 344 A 1 
ATOM 2642 N N   . TYR A 0 345 . -47.534  -17.432 97.723  1.00 32.43 345 A 1 
ATOM 2643 C CA  . TYR A 0 345 . -46.496  -16.456 97.372  1.00 32.43 345 A 1 
ATOM 2644 C C   . TYR A 0 345 . -47.159  -15.073 97.234  1.00 32.43 345 A 1 
ATOM 2645 C CB  . TYR A 0 345 . -45.685  -16.890 96.138  1.00 32.43 345 A 1 
ATOM 2646 O O   . TYR A 0 345 . -48.356  -15.000 96.952  1.00 32.43 345 A 1 
ATOM 2647 C CG  . TYR A 0 345 . -44.351  -17.511 96.518  1.00 32.43 345 A 1 
ATOM 2648 C CD1 . TYR A 0 345 . -43.203  -16.699 96.621  1.00 32.43 345 A 1 
ATOM 2649 C CD2 . TYR A 0 345 . -44.270  -18.879 96.842  1.00 32.43 345 A 1 
ATOM 2650 C CE1 . TYR A 0 345 . -41.980  -17.249 97.053  1.00 32.43 345 A 1 
ATOM 2651 C CE2 . TYR A 0 345 . -43.048  -19.434 97.272  1.00 32.43 345 A 1 
ATOM 2652 O OH  . TYR A 0 345 . -40.731  -19.158 97.811  1.00 32.43 345 A 1 
ATOM 2653 C CZ  . TYR A 0 345 . -41.903  -18.620 97.383  1.00 32.43 345 A 1 
ATOM 2654 N N   . GLY A 0 346 . -46.410  -14.007 97.542  1.00 27.80 346 A 1 
ATOM 2655 C CA  . GLY A 0 346 . -46.914  -12.629 97.670  1.00 27.80 346 A 1 
ATOM 2656 C C   . GLY A 0 346 . -47.544  -12.066 96.386  1.00 27.80 346 A 1 
ATOM 2657 O O   . GLY A 0 346 . -47.245  -12.539 95.297  1.00 27.80 346 A 1 
ATOM 2658 N N   . ALA A 0 347 . -48.511  -11.148 96.447  1.00 27.22 347 A 1 
ATOM 2659 C CA  . ALA A 0 347 . -48.501  -9.826  97.097  1.00 27.22 347 A 1 
ATOM 2660 C C   . ALA A 0 347 . -47.896  -8.717  96.210  1.00 27.22 347 A 1 
ATOM 2661 C CB  . ALA A 0 347 . -47.937  -9.821  98.529  1.00 27.22 347 A 1 
ATOM 2662 O O   . ALA A 0 347 . -46.690  -8.493  96.215  1.00 27.22 347 A 1 
ATOM 2663 N N   . ALA A 0 348 . -48.788  -8.011  95.510  1.00 34.79 348 A 1 
ATOM 2664 C CA  . ALA A 0 348 . -48.775  -6.568  95.247  1.00 34.79 348 A 1 
ATOM 2665 C C   . ALA A 0 348 . -50.266  -6.168  95.031  1.00 34.79 348 A 1 
ATOM 2666 C CB  . ALA A 0 348 . -47.881  -6.269  94.035  1.00 34.79 348 A 1 
ATOM 2667 O O   . ALA A 0 348 . -50.986  -6.930  94.390  1.00 34.79 348 A 1 
ATOM 2668 N N   . GLU A 0 349 . -50.890  -5.168  95.676  1.00 27.73 349 A 1 
ATOM 2669 C CA  . GLU A 0 349 . -50.563  -3.720  95.723  1.00 27.73 349 A 1 
ATOM 2670 C C   . GLU A 0 349 . -50.536  -3.084  94.315  1.00 27.73 349 A 1 
ATOM 2671 C CB  . GLU A 0 349 . -49.278  -3.432  96.526  1.00 27.73 349 A 1 
ATOM 2672 O O   . GLU A 0 349 . -49.978  -3.693  93.414  1.00 27.73 349 A 1 
ATOM 2673 C CG  . GLU A 0 349 . -49.494  -3.612  98.039  1.00 27.73 349 A 1 
ATOM 2674 C CD  . GLU A 0 349 . -48.429  -2.879  98.869  1.00 27.73 349 A 1 
ATOM 2675 O OE1 . GLU A 0 349 . -48.822  -2.265  99.887  1.00 27.73 349 A 1 
ATOM 2676 O OE2 . GLU A 0 349 . -47.243  -2.940  98.480  1.00 27.73 349 A 1 
ATOM 2677 N N   . LEU A 0 350 . -51.068  -1.896  93.970  1.00 27.91 350 A 1 
ATOM 2678 C CA  . LEU A 0 350 . -51.848  -0.777  94.570  1.00 27.91 350 A 1 
ATOM 2679 C C   . LEU A 0 350 . -52.489  -0.010  93.355  1.00 27.91 350 A 1 
ATOM 2680 C CB  . LEU A 0 350 . -50.855  0.183   95.285  1.00 27.91 350 A 1 
ATOM 2681 O O   . LEU A 0 350 . -52.008  -0.182  92.241  1.00 27.91 350 A 1 
ATOM 2682 C CG  . LEU A 0 350 . -50.506  -0.112  96.761  1.00 27.91 350 A 1 
ATOM 2683 C CD1 . LEU A 0 350 . -49.114  0.435   97.078  1.00 27.91 350 A 1 
ATOM 2684 C CD2 . LEU A 0 350 . -51.471  0.465   97.794  1.00 27.91 350 A 1 
ATOM 2685 N N   . TYR A 0 351 . -53.480  0.900   93.405  1.00 24.40 351 A 1 
ATOM 2686 C CA  . TYR A 0 351 . -54.521  1.289   94.377  1.00 24.40 351 A 1 
ATOM 2687 C C   . TYR A 0 351 . -55.430  2.386   93.759  1.00 24.40 351 A 1 
ATOM 2688 C CB  . TYR A 0 351 . -53.859  1.862   95.633  1.00 24.40 351 A 1 
ATOM 2689 O O   . TYR A 0 351 . -54.920  3.350   93.195  1.00 24.40 351 A 1 
ATOM 2690 C CG  . TYR A 0 351 . -54.744  2.541   96.663  1.00 24.40 351 A 1 
ATOM 2691 C CD1 . TYR A 0 351 . -55.044  3.912   96.533  1.00 24.40 351 A 1 
ATOM 2692 C CD2 . TYR A 0 351 . -55.173  1.835   97.805  1.00 24.40 351 A 1 
ATOM 2693 C CE1 . TYR A 0 351 . -55.768  4.576   97.540  1.00 24.40 351 A 1 
ATOM 2694 C CE2 . TYR A 0 351 . -55.888  2.499   98.821  1.00 24.40 351 A 1 
ATOM 2695 O OH  . TYR A 0 351 . -56.845  4.530   99.678  1.00 24.40 351 A 1 
ATOM 2696 C CZ  . TYR A 0 351 . -56.182  3.874   98.690  1.00 24.40 351 A 1 
ATOM 2697 N N   . GLY A 0 352 . -56.756  2.311   93.951  1.00 27.30 352 A 1 
ATOM 2698 C CA  . GLY A 0 352 . -57.701  3.395   93.611  1.00 27.30 352 A 1 
ATOM 2699 C C   . GLY A 0 352 . -58.144  3.480   92.131  1.00 27.30 352 A 1 
ATOM 2700 O O   . GLY A 0 352 . -57.599  2.806   91.270  1.00 27.30 352 A 1 
ATOM 2701 N N   . GLN A 0 353 . -59.165  4.274   91.781  1.00 30.29 353 A 1 
ATOM 2702 C CA  . GLN A 0 353 . -59.949  5.169   92.640  1.00 30.29 353 A 1 
ATOM 2703 C C   . GLN A 0 353 . -61.398  5.320   92.133  1.00 30.29 353 A 1 
ATOM 2704 C CB  . GLN A 0 353 . -59.224  6.524   92.716  1.00 30.29 353 A 1 
ATOM 2705 O O   . GLN A 0 353 . -61.647  5.645   90.976  1.00 30.29 353 A 1 
ATOM 2706 C CG  . GLN A 0 353 . -59.672  7.389   93.901  1.00 30.29 353 A 1 
ATOM 2707 C CD  . GLN A 0 353 . -58.707  8.553   94.112  1.00 30.29 353 A 1 
ATOM 2708 N NE2 . GLN A 0 353 . -58.157  8.727   95.294  1.00 30.29 353 A 1 
ATOM 2709 O OE1 . GLN A 0 353 . -58.407  9.320   93.218  1.00 30.29 353 A 1 
ATOM 2710 N N   . GLN A 0 354 . -62.360  5.090   93.026  1.00 27.41 354 A 1 
ATOM 2711 C CA  . GLN A 0 354 . -63.797  5.231   92.786  1.00 27.41 354 A 1 
ATOM 2712 C C   . GLN A 0 354 . -64.220  6.693   93.005  1.00 27.41 354 A 1 
ATOM 2713 C CB  . GLN A 0 354 . -64.490  4.262   93.763  1.00 27.41 354 A 1 
ATOM 2714 O O   . GLN A 0 354 . -64.014  7.222   94.096  1.00 27.41 354 A 1 
ATOM 2715 C CG  . GLN A 0 354 . -66.027  4.268   93.759  1.00 27.41 354 A 1 
ATOM 2716 C CD  . GLN A 0 354 . -66.603  3.297   94.794  1.00 27.41 354 A 1 
ATOM 2717 N NE2 . GLN A 0 354 . -67.898  3.305   95.015  1.00 27.41 354 A 1 
ATOM 2718 O OE1 . GLN A 0 354 . -65.915  2.516   95.429  1.00 27.41 354 A 1 
ATOM 2719 N N   . VAL A 0 355 . -64.833  7.341   92.003  1.00 29.86 355 A 1 
ATOM 2720 C CA  . VAL A 0 355 . -65.281  8.746   92.107  1.00 29.86 355 A 1 
ATOM 2721 C C   . VAL A 0 355 . -66.667  8.953   91.480  1.00 29.86 355 A 1 
ATOM 2722 C CB  . VAL A 0 355 . -64.261  9.745   91.500  1.00 29.86 355 A 1 
ATOM 2723 O O   . VAL A 0 355 . -66.794  9.162   90.278  1.00 29.86 355 A 1 
ATOM 2724 C CG1 . VAL A 0 355 . -64.539  11.150  92.057  1.00 29.86 355 A 1 
ATOM 2725 C CG2 . VAL A 0 355 . -62.794  9.416   91.805  1.00 29.86 355 A 1 
ATOM 2726 N N   . SER A 0 356 . -67.715  8.907   92.305  1.00 33.85 356 A 1 
ATOM 2727 C CA  . SER A 0 356 . -69.023  9.567   92.098  1.00 33.85 356 A 1 
ATOM 2728 C C   . SER A 0 356 . -69.871  9.359   93.357  1.00 33.85 356 A 1 
ATOM 2729 C CB  . SER A 0 356 . -69.764  9.038   90.864  1.00 33.85 356 A 1 
ATOM 2730 O O   . SER A 0 356 . -70.059  8.234   93.803  1.00 33.85 356 A 1 
ATOM 2731 O OG  . SER A 0 356 . -69.350  9.806   89.753  1.00 33.85 356 A 1 
ATOM 2732 N N   . ALA A 0 357 . -70.159  10.442  94.080  1.00 30.95 357 A 1 
ATOM 2733 C CA  . ALA A 0 357 . -71.409  11.209  93.987  1.00 30.95 357 A 1 
ATOM 2734 C C   . ALA A 0 357 . -72.513  10.563  94.851  1.00 30.95 357 A 1 
ATOM 2735 C CB  . ALA A 0 357 . -71.818  11.486  92.531  1.00 30.95 357 A 1 
ATOM 2736 O O   . ALA A 0 357 . -73.040  9.510   94.526  1.00 30.95 357 A 1 
ATOM 2737 N N   . ASN A 0 358 . -72.720  11.070  96.068  1.00 29.17 358 A 1 
ATOM 2738 C CA  . ASN A 0 358 . -73.604  12.206  96.388  1.00 29.17 358 A 1 
ATOM 2739 C C   . ASN A 0 358 . -75.039  11.720  96.671  1.00 29.17 358 A 1 
ATOM 2740 C CB  . ASN A 0 358 . -73.562  13.335  95.333  1.00 29.17 358 A 1 
ATOM 2741 O O   . ASN A 0 358 . -75.662  11.100  95.818  1.00 29.17 358 A 1 
ATOM 2742 C CG  . ASN A 0 358 . -74.363  14.557  95.751  1.00 29.17 358 A 1 
ATOM 2743 N ND2 . ASN A 0 358 . -74.690  15.431  94.830  1.00 29.17 358 A 1 
ATOM 2744 O OD1 . ASN A 0 358 . -74.679  14.754  96.912  1.00 29.17 358 A 1 
ATOM 2745 N N   . GLY A 0 359 . -75.559  12.004  97.868  1.00 32.00 359 A 1 
ATOM 2746 C CA  . GLY A 0 359 . -76.883  11.540  98.293  1.00 32.00 359 A 1 
ATOM 2747 C C   . GLY A 0 359 . -77.052  11.507  99.810  1.00 32.00 359 A 1 
ATOM 2748 O O   . GLY A 0 359 . -77.019  10.444  100.422 1.00 32.00 359 A 1 
ATOM 2749 N N   . GLN A 0 360 . -77.228  12.676  100.428 1.00 27.64 360 A 1 
ATOM 2750 C CA  . GLN A 0 360 . -77.625  12.772  101.837 1.00 27.64 360 A 1 
ATOM 2751 C C   . GLN A 0 360 . -79.006  12.134  102.058 1.00 27.64 360 A 1 
ATOM 2752 C CB  . GLN A 0 360 . -77.708  14.251  102.252 1.00 27.64 360 A 1 
ATOM 2753 O O   . GLN A 0 360 . -79.923  12.349  101.267 1.00 27.64 360 A 1 
ATOM 2754 C CG  . GLN A 0 360 . -76.364  14.992  102.242 1.00 27.64 360 A 1 
ATOM 2755 C CD  . GLN A 0 360 . -76.586  16.498  102.195 1.00 27.64 360 A 1 
ATOM 2756 N NE2 . GLN A 0 360 . -76.651  17.184  103.314 1.00 27.64 360 A 1 
ATOM 2757 O OE1 . GLN A 0 360 . -76.740  17.084  101.141 1.00 27.64 360 A 1 
ATOM 2758 N N   . SER A 0 361 . -79.201  11.437  103.178 1.00 35.53 361 A 1 
ATOM 2759 C CA  . SER A 0 361 . -80.533  11.164  103.735 1.00 35.53 361 A 1 
ATOM 2760 C C   . SER A 0 361 . -80.453  11.020  105.255 1.00 35.53 361 A 1 
ATOM 2761 C CB  . SER A 0 361 . -81.169  9.929   103.089 1.00 35.53 361 A 1 
ATOM 2762 O O   . SER A 0 361 . -79.769  10.150  105.783 1.00 35.53 361 A 1 
ATOM 2763 O OG  . SER A 0 361 . -81.665  10.287  101.813 1.00 35.53 361 A 1 
ATOM 2764 N N   . TYR A 0 362 . -81.129  11.936  105.947 1.00 28.40 362 A 1 
ATOM 2765 C CA  . TYR A 0 362 . -81.295  11.984  107.402 1.00 28.40 362 A 1 
ATOM 2766 C C   . TYR A 0 362 . -82.338  10.953  107.864 1.00 28.40 362 A 1 
ATOM 2767 C CB  . TYR A 0 362 . -81.822  13.394  107.765 1.00 28.40 362 A 1 
ATOM 2768 O O   . TYR A 0 362 . -83.368  10.839  107.209 1.00 28.40 362 A 1 
ATOM 2769 C CG  . TYR A 0 362 . -80.876  14.332  108.488 1.00 28.40 362 A 1 
ATOM 2770 C CD1 . TYR A 0 362 . -81.221  14.794  109.774 1.00 28.40 362 A 1 
ATOM 2771 C CD2 . TYR A 0 362 . -79.716  14.820  107.853 1.00 28.40 362 A 1 
ATOM 2772 C CE1 . TYR A 0 362 . -80.412  15.743  110.425 1.00 28.40 362 A 1 
ATOM 2773 C CE2 . TYR A 0 362 . -78.903  15.771  108.505 1.00 28.40 362 A 1 
ATOM 2774 O OH  . TYR A 0 362 . -78.493  17.165  110.425 1.00 28.40 362 A 1 
ATOM 2775 C CZ  . TYR A 0 362 . -79.256  16.237  109.792 1.00 28.40 362 A 1 
ATOM 2776 N N   . HIS A 0 363 . -82.144  10.319  109.029 1.00 36.33 363 A 1 
ATOM 2777 C CA  . HIS A 0 363 . -83.131  10.304  110.132 1.00 36.33 363 A 1 
ATOM 2778 C C   . HIS A 0 363 . -82.561  9.616   111.404 1.00 36.33 363 A 1 
ATOM 2779 C CB  . HIS A 0 363 . -84.482  9.668   109.740 1.00 36.33 363 A 1 
ATOM 2780 O O   . HIS A 0 363 . -81.909  8.582   111.265 1.00 36.33 363 A 1 
ATOM 2781 C CG  . HIS A 0 363 . -85.563  10.719  109.617 1.00 36.33 363 A 1 
ATOM 2782 C CD2 . HIS A 0 363 . -86.049  11.287  108.468 1.00 36.33 363 A 1 
ATOM 2783 N ND1 . HIS A 0 363 . -86.189  11.350  110.670 1.00 36.33 363 A 1 
ATOM 2784 C CE1 . HIS A 0 363 . -87.021  12.277  110.167 1.00 36.33 363 A 1 
ATOM 2785 N NE2 . HIS A 0 363 . -86.967  12.280  108.828 1.00 36.33 363 A 1 
ATOM 2786 N N   . PRO A 0 364 . -82.779  10.153  112.628 1.00 37.66 364 A 1 
ATOM 2787 C CA  . PRO A 0 364 . -82.195  9.608   113.866 1.00 37.66 364 A 1 
ATOM 2788 C C   . PRO A 0 364 . -83.194  8.945   114.846 1.00 37.66 364 A 1 
ATOM 2789 C CB  . PRO A 0 364 . -81.564  10.840  114.521 1.00 37.66 364 A 1 
ATOM 2790 O O   . PRO A 0 364 . -84.314  9.428   114.984 1.00 37.66 364 A 1 
ATOM 2791 C CG  . PRO A 0 364 . -82.593  11.936  114.232 1.00 37.66 364 A 1 
ATOM 2792 C CD  . PRO A 0 364 . -83.187  11.536  112.878 1.00 37.66 364 A 1 
ATOM 2793 N N   . ASP A 0 365 . -82.689  7.955   115.608 1.00 39.41 365 A 1 
ATOM 2794 C CA  . ASP A 0 365 . -83.121  7.500   116.961 1.00 39.41 365 A 1 
ATOM 2795 C C   . ASP A 0 365 . -84.592  7.008   117.174 1.00 39.41 365 A 1 
ATOM 2796 C CB  . ASP A 0 365 . -82.675  8.588   117.976 1.00 39.41 365 A 1 
ATOM 2797 O O   . ASP A 0 365 . -85.420  7.151   116.276 1.00 39.41 365 A 1 
ATOM 2798 C CG  . ASP A 0 365 . -81.377  8.269   118.743 1.00 39.41 365 A 1 
ATOM 2799 O OD1 . ASP A 0 365 . -81.020  7.072   118.865 1.00 39.41 365 A 1 
ATOM 2800 O OD2 . ASP A 0 365 . -80.770  9.231   119.256 1.00 39.41 365 A 1 
ATOM 2801 N N   . PRO A 0 366 . -84.976  6.400   118.336 1.00 49.22 366 A 1 
ATOM 2802 C CA  . PRO A 0 366 . -84.197  6.132   119.554 1.00 49.22 366 A 1 
ATOM 2803 C C   . PRO A 0 366 . -84.200  4.688   120.115 1.00 49.22 366 A 1 
ATOM 2804 C CB  . PRO A 0 366 . -84.843  7.054   120.595 1.00 49.22 366 A 1 
ATOM 2805 O O   . PRO A 0 366 . -85.039  3.837   119.825 1.00 49.22 366 A 1 
ATOM 2806 C CG  . PRO A 0 366 . -86.320  7.066   120.192 1.00 49.22 366 A 1 
ATOM 2807 C CD  . PRO A 0 366 . -86.363  6.473   118.778 1.00 49.22 366 A 1 
ATOM 2808 N N   . TYR A 0 367 . -83.267  4.483   121.050 1.00 28.50 367 A 1 
ATOM 2809 C CA  . TYR A 0 367 . -83.200  3.416   122.061 1.00 28.50 367 A 1 
ATOM 2810 C C   . TYR A 0 367 . -84.549  2.996   122.693 1.00 28.50 367 A 1 
ATOM 2811 C CB  . TYR A 0 367 . -82.305  3.944   123.207 1.00 28.50 367 A 1 
ATOM 2812 O O   . TYR A 0 367 . -85.295  3.833   123.199 1.00 28.50 367 A 1 
ATOM 2813 C CG  . TYR A 0 367 . -80.931  3.323   123.323 1.00 28.50 367 A 1 
ATOM 2814 C CD1 . TYR A 0 367 . -80.608  2.570   124.469 1.00 28.50 367 A 1 
ATOM 2815 C CD2 . TYR A 0 367 . -79.957  3.558   122.333 1.00 28.50 367 A 1 
ATOM 2816 C CE1 . TYR A 0 367 . -79.308  2.056   124.629 1.00 28.50 367 A 1 
ATOM 2817 C CE2 . TYR A 0 367 . -78.657  3.042   122.488 1.00 28.50 367 A 1 
ATOM 2818 O OH  . TYR A 0 367 . -77.077  1.805   123.820 1.00 28.50 367 A 1 
ATOM 2819 C CZ  . TYR A 0 367 . -78.331  2.295   123.641 1.00 28.50 367 A 1 
ATOM 2820 N N   . GLY A 0 368 . -84.765  1.681   122.845 1.00 36.09 368 A 1 
ATOM 2821 C CA  . GLY A 0 368 . -85.839  1.101   123.665 1.00 36.09 368 A 1 
ATOM 2822 C C   . GLY A 0 368 . -85.333  0.002   124.609 1.00 36.09 368 A 1 
ATOM 2823 O O   . GLY A 0 368 . -85.080  -1.120  124.179 1.00 36.09 368 A 1 
ATOM 2824 N N   . LYS A 0 369 . -85.195  0.309   125.908 1.00 29.48 369 A 1 
ATOM 2825 C CA  . LYS A 0 369 . -84.890  -0.663  126.979 1.00 29.48 369 A 1 
ATOM 2826 C C   . LYS A 0 369 . -86.103  -0.872  127.891 1.00 29.48 369 A 1 
ATOM 2827 C CB  . LYS A 0 369 . -83.717  -0.181  127.864 1.00 29.48 369 A 1 
ATOM 2828 O O   . LYS A 0 369 . -86.684  0.103   128.349 1.00 29.48 369 A 1 
ATOM 2829 C CG  . LYS A 0 369 . -82.307  -0.550  127.376 1.00 29.48 369 A 1 
ATOM 2830 C CD  . LYS A 0 369 . -81.280  -0.202  128.471 1.00 29.48 369 A 1 
ATOM 2831 C CE  . LYS A 0 369 . -79.862  -0.639  128.078 1.00 29.48 369 A 1 
ATOM 2832 N NZ  . LYS A 0 369 . -78.872  -0.328  129.144 1.00 29.48 369 A 1 
ATOM 2833 N N   . GLY A 0 370 . -86.323  -2.122  128.306 1.00 28.86 370 A 1 
ATOM 2834 C CA  . GLY A 0 370 . -87.019  -2.460  129.556 1.00 28.86 370 A 1 
ATOM 2835 C C   . GLY A 0 370 . -88.466  -2.942  129.409 1.00 28.86 370 A 1 
ATOM 2836 O O   . GLY A 0 370 . -89.310  -2.257  128.848 1.00 28.86 370 A 1 
ATOM 2837 N N   . GLY A 0 371 . -88.754  -4.116  129.979 1.00 31.84 371 A 1 
ATOM 2838 C CA  . GLY A 0 371 . -90.094  -4.710  130.011 1.00 31.84 371 A 1 
ATOM 2839 C C   . GLY A 0 371 . -90.105  -6.033  130.779 1.00 31.84 371 A 1 
ATOM 2840 O O   . GLY A 0 371 . -89.989  -7.099  130.184 1.00 31.84 371 A 1 
ATOM 2841 N N   . TYR A 0 372 . -90.200  -5.966  132.108 1.00 28.31 372 A 1 
ATOM 2842 C CA  . TYR A 0 372 . -90.311  -7.142  132.979 1.00 28.31 372 A 1 
ATOM 2843 C C   . TYR A 0 372 . -91.725  -7.740  132.915 1.00 28.31 372 A 1 
ATOM 2844 C CB  . TYR A 0 372 . -90.042  -6.742  134.442 1.00 28.31 372 A 1 
ATOM 2845 O O   . TYR A 0 372 . -92.689  -7.016  133.149 1.00 28.31 372 A 1 
ATOM 2846 C CG  . TYR A 0 372 . -88.603  -6.473  134.839 1.00 28.31 372 A 1 
ATOM 2847 C CD1 . TYR A 0 372 . -87.906  -7.427  135.610 1.00 28.31 372 A 1 
ATOM 2848 C CD2 . TYR A 0 372 . -87.989  -5.244  134.525 1.00 28.31 372 A 1 
ATOM 2849 C CE1 . TYR A 0 372 . -86.603  -7.154  136.064 1.00 28.31 372 A 1 
ATOM 2850 C CE2 . TYR A 0 372 . -86.682  -4.969  134.975 1.00 28.31 372 A 1 
ATOM 2851 O OH  . TYR A 0 372 . -84.737  -5.664  136.206 1.00 28.31 372 A 1 
ATOM 2852 C CZ  . TYR A 0 372 . -85.989  -5.925  135.750 1.00 28.31 372 A 1 
ATOM 2853 N N   . VAL A 0 373 . -91.849  -9.062  132.749 1.00 38.25 373 A 1 
ATOM 2854 C CA  . VAL A 0 373 . -93.036  -9.817  133.193 1.00 38.25 373 A 1 
ATOM 2855 C C   . VAL A 0 373 . -92.596  -11.116 133.866 1.00 38.25 373 A 1 
ATOM 2856 C CB  . VAL A 0 373 . -94.056  -10.093 132.067 1.00 38.25 373 A 1 
ATOM 2857 O O   . VAL A 0 373 . -91.913  -11.950 133.278 1.00 38.25 373 A 1 
ATOM 2858 C CG1 . VAL A 0 373 . -95.241  -10.933 132.575 1.00 38.25 373 A 1 
ATOM 2859 C CG2 . VAL A 0 373 . -94.651  -8.794  131.507 1.00 38.25 373 A 1 
ATOM 2860 N N   . THR A 0 374 . -93.005  -11.276 135.120 1.00 31.61 374 A 1 
ATOM 2861 C CA  . THR A 0 374 . -92.793  -12.460 135.954 1.00 31.61 374 A 1 
ATOM 2862 C C   . THR A 0 374 . -93.855  -13.531 135.697 1.00 31.61 374 A 1 
ATOM 2863 C CB  . THR A 0 374 . -92.844  -12.061 137.444 1.00 31.61 374 A 1 
ATOM 2864 O O   . THR A 0 374 . -95.042  -13.233 135.573 1.00 31.61 374 A 1 
ATOM 2865 C CG2 . THR A 0 374 . -91.503  -11.529 137.940 1.00 31.61 374 A 1 
ATOM 2866 O OG1 . THR A 0 374 . -93.783  -11.027 137.662 1.00 31.61 374 A 1 
ATOM 2867 N N   . LYS A 0 375 . -93.457  -14.810 135.725 1.00 37.10 375 A 1 
ATOM 2868 C CA  . LYS A 0 375 . -94.385  -15.921 135.985 1.00 37.10 375 A 1 
ATOM 2869 C C   . LYS A 0 375 . -93.690  -17.034 136.773 1.00 37.10 375 A 1 
ATOM 2870 C CB  . LYS A 0 375 . -95.033  -16.421 134.674 1.00 37.10 375 A 1 
ATOM 2871 O O   . LYS A 0 375 . -92.740  -17.642 136.296 1.00 37.10 375 A 1 
ATOM 2872 C CG  . LYS A 0 375 . -96.565  -16.422 134.813 1.00 37.10 375 A 1 
ATOM 2873 C CD  . LYS A 0 375 . -97.269  -16.862 133.523 1.00 37.10 375 A 1 
ATOM 2874 C CE  . LYS A 0 375 . -98.789  -16.746 133.706 1.00 37.10 375 A 1 
ATOM 2875 N NZ  . LYS A 0 375 . -99.523  -17.158 132.483 1.00 37.10 375 A 1 
ATOM 2876 N N   . HIS A 0 376 . -94.161  -17.262 137.998 1.00 27.74 376 A 1 
ATOM 2877 C CA  . HIS A 0 376 . -93.764  -18.389 138.848 1.00 27.74 376 A 1 
ATOM 2878 C C   . HIS A 0 376 . -94.431  -19.689 138.371 1.00 27.74 376 A 1 
ATOM 2879 C CB  . HIS A 0 376 . -94.228  -18.123 140.294 1.00 27.74 376 A 1 
ATOM 2880 O O   . HIS A 0 376 . -95.578  -19.645 137.924 1.00 27.74 376 A 1 
ATOM 2881 C CG  . HIS A 0 376 . -93.344  -17.238 141.136 1.00 27.74 376 A 1 
ATOM 2882 C CD2 . HIS A 0 376 . -92.822  -16.015 140.808 1.00 27.74 376 A 1 
ATOM 2883 N ND1 . HIS A 0 376 . -92.954  -17.508 142.430 1.00 27.74 376 A 1 
ATOM 2884 C CE1 . HIS A 0 376 . -92.208  -16.479 142.865 1.00 27.74 376 A 1 
ATOM 2885 N NE2 . HIS A 0 376 . -92.102  -15.546 141.909 1.00 27.74 376 A 1 
ATOM 2886 N N   . GLY A 0 377 . -93.790  -20.844 138.593 1.00 31.10 377 A 1 
ATOM 2887 C CA  . GLY A 0 377 . -94.511  -22.123 138.626 1.00 31.10 377 A 1 
ATOM 2888 C C   . GLY A 0 377 . -93.682  -23.398 138.434 1.00 31.10 377 A 1 
ATOM 2889 O O   . GLY A 0 377 . -93.340  -23.728 137.310 1.00 31.10 377 A 1 
ATOM 2890 N N   . ALA A 0 378 . -93.528  -24.155 139.528 1.00 33.47 378 A 1 
ATOM 2891 C CA  . ALA A 0 378 . -93.221  -25.595 139.608 1.00 33.47 378 A 1 
ATOM 2892 C C   . ALA A 0 378 . -91.808  -26.102 139.217 1.00 33.47 378 A 1 
ATOM 2893 C CB  . ALA A 0 378 . -94.356  -26.397 138.965 1.00 33.47 378 A 1 
ATOM 2894 O O   . ALA A 0 378 . -91.257  -25.834 138.157 1.00 33.47 378 A 1 
ATOM 2895 N N   . GLN A 0 379 . -91.243  -26.896 140.131 1.00 29.29 379 A 1 
ATOM 2896 C CA  . GLN A 0 379 . -89.825  -27.227 140.288 1.00 29.29 379 A 1 
ATOM 2897 C C   . GLN A 0 379 . -89.601  -28.758 140.362 1.00 29.29 379 A 1 
ATOM 2898 C CB  . GLN A 0 379 . -89.387  -26.499 141.588 1.00 29.29 379 A 1 
ATOM 2899 O O   . GLN A 0 379 . -90.286  -29.424 141.128 1.00 29.29 379 A 1 
ATOM 2900 C CG  . GLN A 0 379 . -88.149  -27.016 142.342 1.00 29.29 379 A 1 
ATOM 2901 C CD  . GLN A 0 379 . -87.928  -26.296 143.674 1.00 29.29 379 A 1 
ATOM 2902 N NE2 . GLN A 0 379 . -87.221  -26.893 144.609 1.00 29.29 379 A 1 
ATOM 2903 O OE1 . GLN A 0 379 . -88.382  -25.191 143.911 1.00 29.29 379 A 1 
ATOM 2904 N N   . ALA A 0 380 . -88.550  -29.231 139.671 1.00 29.25 380 A 1 
ATOM 2905 C CA  . ALA A 0 380 . -87.669  -30.391 139.956 1.00 29.25 380 A 1 
ATOM 2906 C C   . ALA A 0 380 . -88.131  -31.875 139.866 1.00 29.25 380 A 1 
ATOM 2907 C CB  . ALA A 0 380 . -86.932  -30.140 141.279 1.00 29.25 380 A 1 
ATOM 2908 O O   . ALA A 0 380 . -89.257  -32.240 140.181 1.00 29.25 380 A 1 
ATOM 2909 N N   . GLY A 0 381 . -87.137  -32.730 139.537 1.00 35.04 381 A 1 
ATOM 2910 C CA  . GLY A 0 381 . -87.135  -34.210 139.592 1.00 35.04 381 A 1 
ATOM 2911 C C   . GLY A 0 381 . -86.959  -34.863 138.205 1.00 35.04 381 A 1 
ATOM 2912 O O   . GLY A 0 381 . -87.951  -34.989 137.504 1.00 35.04 381 A 1 
ATOM 2913 N N   . GLN A 0 382 . -85.782  -35.176 137.630 1.00 28.11 382 A 1 
ATOM 2914 C CA  . GLN A 0 382 . -84.487  -35.763 138.065 1.00 28.11 382 A 1 
ATOM 2915 C C   . GLN A 0 382 . -84.378  -37.292 137.808 1.00 28.11 382 A 1 
ATOM 2916 C CB  . GLN A 0 382 . -84.002  -35.329 139.467 1.00 28.11 382 A 1 
ATOM 2917 O O   . GLN A 0 382 . -85.329  -38.023 138.053 1.00 28.11 382 A 1 
ATOM 2918 C CG  . GLN A 0 382 . -82.517  -35.678 139.711 1.00 28.11 382 A 1 
ATOM 2919 C CD  . GLN A 0 382 . -81.963  -35.169 141.038 1.00 28.11 382 A 1 
ATOM 2920 N NE2 . GLN A 0 382 . -80.961  -35.816 141.589 1.00 28.11 382 A 1 
ATOM 2921 O OE1 . GLN A 0 382 . -82.388  -34.171 141.589 1.00 28.11 382 A 1 
ATOM 2922 N N   . TYR A 0 383 . -83.176  -37.737 137.383 1.00 32.89 383 A 1 
ATOM 2923 C CA  . TYR A 0 383 . -82.731  -39.111 137.028 1.00 32.89 383 A 1 
ATOM 2924 C C   . TYR A 0 383 . -83.229  -39.641 135.658 1.00 32.89 383 A 1 
ATOM 2925 C CB  . TYR A 0 383 . -83.004  -40.106 138.173 1.00 32.89 383 A 1 
ATOM 2926 O O   . TYR A 0 383 . -84.380  -39.441 135.303 1.00 32.89 383 A 1 
ATOM 2927 C CG  . TYR A 0 383 . -82.570  -39.649 139.560 1.00 32.89 383 A 1 
ATOM 2928 C CD1 . TYR A 0 383 . -81.214  -39.720 139.939 1.00 32.89 383 A 1 
ATOM 2929 C CD2 . TYR A 0 383 . -83.526  -39.168 140.479 1.00 32.89 383 A 1 
ATOM 2930 C CE1 . TYR A 0 383 . -80.816  -39.324 141.232 1.00 32.89 383 A 1 
ATOM 2931 C CE2 . TYR A 0 383 . -83.130  -38.750 141.764 1.00 32.89 383 A 1 
ATOM 2932 O OH  . TYR A 0 383 . -81.402  -38.459 143.396 1.00 32.89 383 A 1 
ATOM 2933 C CZ  . TYR A 0 383 . -81.778  -38.845 142.149 1.00 32.89 383 A 1 
ATOM 2934 N N   . GLY A 0 384 . -82.428  -40.318 134.818 1.00 34.72 384 A 1 
ATOM 2935 C CA  . GLY A 0 384 . -81.002  -40.693 134.887 1.00 34.72 384 A 1 
ATOM 2936 C C   . GLY A 0 384 . -80.459  -41.124 133.502 1.00 34.72 384 A 1 
ATOM 2937 O O   . GLY A 0 384 . -81.228  -41.251 132.554 1.00 34.72 384 A 1 
ATOM 2938 N N   . ALA A 0 385 . -79.139  -41.300 133.357 1.00 29.96 385 A 1 
ATOM 2939 C CA  . ALA A 0 385 . -78.463  -41.436 132.054 1.00 29.96 385 A 1 
ATOM 2940 C C   . ALA A 0 385 . -78.163  -42.886 131.611 1.00 29.96 385 A 1 
ATOM 2941 C CB  . ALA A 0 385 . -77.159  -40.626 132.119 1.00 29.96 385 A 1 
ATOM 2942 O O   . ALA A 0 385 . -77.865  -43.738 132.443 1.00 29.96 385 A 1 
ATOM 2943 N N   . ALA A 0 386 . -78.110  -43.118 130.291 1.00 35.01 386 A 1 
ATOM 2944 C CA  . ALA A 0 386 . -77.396  -44.231 129.647 1.00 35.01 386 A 1 
ATOM 2945 C C   . ALA A 0 386 . -77.041  -43.869 128.187 1.00 35.01 386 A 1 
ATOM 2946 C CB  . ALA A 0 386 . -78.247  -45.506 129.706 1.00 35.01 386 A 1 
ATOM 2947 O O   . ALA A 0 386 . -77.824  -43.205 127.509 1.00 35.01 386 A 1 
ATOM 2948 N N   . SER A 0 387 . -75.865  -44.281 127.695 1.00 30.85 387 A 1 
ATOM 2949 C CA  . SER A 0 387 . -75.379  -43.955 126.340 1.00 30.85 387 A 1 
ATOM 2950 C C   . SER A 0 387 . -75.450  -45.144 125.378 1.00 30.85 387 A 1 
ATOM 2951 C CB  . SER A 0 387 . -73.929  -43.458 126.391 1.00 30.85 387 A 1 
ATOM 2952 O O   . SER A 0 387 . -75.062  -46.246 125.757 1.00 30.85 387 A 1 
ATOM 2953 O OG  . SER A 0 387 . -73.038  -44.502 126.744 1.00 30.85 387 A 1 
ATOM 2954 N N   . GLY A 0 388 . -75.781  -44.900 124.107 1.00 35.31 388 A 1 
ATOM 2955 C CA  . GLY A 0 388 . -75.614  -45.863 123.013 1.00 35.31 388 A 1 
ATOM 2956 C C   . GLY A 0 388 . -75.328  -45.148 121.690 1.00 35.31 388 A 1 
ATOM 2957 O O   . GLY A 0 388 . -76.061  -44.235 121.319 1.00 35.31 388 A 1 
ATOM 2958 N N   . LYS A 0 389 . -74.247  -45.524 120.994 1.00 28.93 389 A 1 
ATOM 2959 C CA  . LYS A 0 389 . -73.849  -44.956 119.692 1.00 28.93 389 A 1 
ATOM 2960 C C   . LYS A 0 389 . -74.129  -45.936 118.547 1.00 28.93 389 A 1 
ATOM 2961 C CB  . LYS A 0 389 . -72.338  -44.637 119.658 1.00 28.93 389 A 1 
ATOM 2962 O O   . LYS A 0 389 . -73.713  -47.083 118.640 1.00 28.93 389 A 1 
ATOM 2963 C CG  . LYS A 0 389 . -71.865  -43.395 120.431 1.00 28.93 389 A 1 
ATOM 2964 C CD  . LYS A 0 389 . -70.365  -43.180 120.146 1.00 28.93 389 A 1 
ATOM 2965 C CE  . LYS A 0 389 . -69.819  -41.906 120.803 1.00 28.93 389 A 1 
ATOM 2966 N NZ  . LYS A 0 389 . -68.395  -41.678 120.440 1.00 28.93 389 A 1 
ATOM 2967 N N   . GLY A 0 390 . -74.633  -45.407 117.429 1.00 27.17 390 A 1 
ATOM 2968 C CA  . GLY A 0 390 . -74.201  -45.796 116.078 1.00 27.17 390 A 1 
ATOM 2969 C C   . GLY A 0 390 . -74.987  -46.882 115.334 1.00 27.17 390 A 1 
ATOM 2970 O O   . GLY A 0 390 . -74.792  -48.070 115.567 1.00 27.17 390 A 1 
ATOM 2971 N N   . SER A 0 391 . -75.759  -46.469 114.323 1.00 30.56 391 A 1 
ATOM 2972 C CA  . SER A 0 391 . -75.675  -47.008 112.946 1.00 30.56 391 A 1 
ATOM 2973 C C   . SER A 0 391 . -76.620  -46.246 112.004 1.00 30.56 391 A 1 
ATOM 2974 C CB  . SER A 0 391 . -75.932  -48.525 112.829 1.00 30.56 391 A 1 
ATOM 2975 O O   . SER A 0 391 . -77.812  -46.528 111.937 1.00 30.56 391 A 1 
ATOM 2976 O OG  . SER A 0 391 . -76.863  -49.012 113.769 1.00 30.56 391 A 1 
ATOM 2977 N N   . ASP A 0 392 . -76.078  -45.289 111.244 1.00 29.72 392 A 1 
ATOM 2978 C CA  . ASP A 0 392 . -76.801  -44.664 110.132 1.00 29.72 392 A 1 
ATOM 2979 C C   . ASP A 0 392 . -76.780  -45.594 108.912 1.00 29.72 392 A 1 
ATOM 2980 C CB  . ASP A 0 392 . -76.202  -43.292 109.779 1.00 29.72 392 A 1 
ATOM 2981 O O   . ASP A 0 392 . -75.741  -45.804 108.286 1.00 29.72 392 A 1 
ATOM 2982 C CG  . ASP A 0 392 . -76.592  -42.209 110.785 1.00 29.72 392 A 1 
ATOM 2983 O OD1 . ASP A 0 392 . -77.809  -42.072 111.034 1.00 29.72 392 A 1 
ATOM 2984 O OD2 . ASP A 0 392 . -75.667  -41.544 111.302 1.00 29.72 392 A 1 
ATOM 2985 N N   . SER A 0 393 . -77.941  -46.150 108.564 1.00 33.78 393 A 1 
ATOM 2986 C CA  . SER A 0 393 . -78.144  -46.973 107.368 1.00 33.78 393 A 1 
ATOM 2987 C C   . SER A 0 393 . -78.941  -46.188 106.324 1.00 33.78 393 A 1 
ATOM 2988 C CB  . SER A 0 393 . -78.820  -48.294 107.756 1.00 33.78 393 A 1 
ATOM 2989 O O   . SER A 0 393 . -80.166  -46.298 106.251 1.00 33.78 393 A 1 
ATOM 2990 O OG  . SER A 0 393 . -79.210  -49.014 106.603 1.00 33.78 393 A 1 
ATOM 2991 N N   . MET A 0 394 . -78.249  -45.397 105.500 1.00 29.64 394 A 1 
ATOM 2992 C CA  . MET A 0 394 . -78.857  -44.702 104.359 1.00 29.64 394 A 1 
ATOM 2993 C C   . MET A 0 394 . -79.340  -45.705 103.300 1.00 29.64 394 A 1 
ATOM 2994 C CB  . MET A 0 394 . -77.856  -43.716 103.734 1.00 29.64 394 A 1 
ATOM 2995 O O   . MET A 0 394 . -78.544  -46.245 102.532 1.00 29.64 394 A 1 
ATOM 2996 C CG  . MET A 0 394 . -77.661  -42.452 104.572 1.00 29.64 394 A 1 
ATOM 2997 S SD  . MET A 0 394 . -76.537  -41.265 103.787 1.00 29.64 394 A 1 
ATOM 2998 C CE  . MET A 0 394 . -76.884  -39.797 104.790 1.00 29.64 394 A 1 
ATOM 2999 N N   . VAL A 0 395 . -80.654  -45.934 103.232 1.00 33.91 395 A 1 
ATOM 3000 C CA  . VAL A 0 395 . -81.273  -46.765 102.189 1.00 33.91 395 A 1 
ATOM 3001 C C   . VAL A 0 395 . -81.556  -45.914 100.952 1.00 33.91 395 A 1 
ATOM 3002 C CB  . VAL A 0 395 . -82.530  -47.495 102.696 1.00 33.91 395 A 1 
ATOM 3003 O O   . VAL A 0 395 . -82.420  -45.040 100.955 1.00 33.91 395 A 1 
ATOM 3004 C CG1 . VAL A 0 395 . -83.163  -48.351 101.589 1.00 33.91 395 A 1 
ATOM 3005 C CG2 . VAL A 0 395 . -82.177  -48.429 103.863 1.00 33.91 395 A 1 
ATOM 3006 N N   . TRP A 0 396 . -80.818  -46.194 99.881  1.00 25.01 396 A 1 
ATOM 3007 C CA  . TRP A 0 396 . -80.997  -45.607 98.554  1.00 25.01 396 A 1 
ATOM 3008 C C   . TRP A 0 396 . -82.280  -46.147 97.893  1.00 25.01 396 A 1 
ATOM 3009 C CB  . TRP A 0 396 . -79.748  -45.949 97.712  1.00 25.01 396 A 1 
ATOM 3010 O O   . TRP A 0 396 . -82.406  -47.354 97.691  1.00 25.01 396 A 1 
ATOM 3011 C CG  . TRP A 0 396 . -78.967  -44.809 97.136  1.00 25.01 396 A 1 
ATOM 3012 C CD1 . TRP A 0 396 . -78.261  -43.896 97.841  1.00 25.01 396 A 1 
ATOM 3013 C CD2 . TRP A 0 396 . -78.717  -44.506 95.728  1.00 25.01 396 A 1 
ATOM 3014 C CE2 . TRP A 0 396 . -77.833  -43.389 95.655  1.00 25.01 396 A 1 
ATOM 3015 C CE3 . TRP A 0 396 . -79.130  -45.081 94.505  1.00 25.01 396 A 1 
ATOM 3016 N NE1 . TRP A 0 396 . -77.600  -43.048 96.972  1.00 25.01 396 A 1 
ATOM 3017 C CH2 . TRP A 0 396 . -77.808  -43.464 93.236  1.00 25.01 396 A 1 
ATOM 3018 C CZ2 . TRP A 0 396 . -77.378  -42.869 94.434  1.00 25.01 396 A 1 
ATOM 3019 C CZ3 . TRP A 0 396 . -78.683  -44.565 93.273  1.00 25.01 396 A 1 
ATOM 3020 N N   . GLN A 0 397 . -83.208  -45.271 97.492  1.00 34.44 397 A 1 
ATOM 3021 C CA  . GLN A 0 397 . -84.303  -45.607 96.570  1.00 34.44 397 A 1 
ATOM 3022 C C   . GLN A 0 397 . -84.363  -44.568 95.444  1.00 34.44 397 A 1 
ATOM 3023 C CB  . GLN A 0 397 . -85.650  -45.750 97.302  1.00 34.44 397 A 1 
ATOM 3024 O O   . GLN A 0 397 . -84.560  -43.380 95.686  1.00 34.44 397 A 1 
ATOM 3025 C CG  . GLN A 0 397 . -85.749  -47.092 98.049  1.00 34.44 397 A 1 
ATOM 3026 C CD  . GLN A 0 397 . -87.138  -47.385 98.611  1.00 34.44 397 A 1 
ATOM 3027 N NE2 . GLN A 0 397 . -87.402  -48.608 99.017  1.00 34.44 397 A 1 
ATOM 3028 O OE1 . GLN A 0 397 . -88.017  -46.547 98.702  1.00 34.44 397 A 1 
ATOM 3029 N N   . GLY A 0 398 . -84.131  -45.021 94.210  1.00 30.92 398 A 1 
ATOM 3030 C CA  . GLY A 0 398 . -84.021  -44.160 93.032  1.00 30.92 398 A 1 
ATOM 3031 C C   . GLY A 0 398 . -85.373  -43.819 92.401  1.00 30.92 398 A 1 
ATOM 3032 O O   . GLY A 0 398 . -86.224  -44.687 92.232  1.00 30.92 398 A 1 
ATOM 3033 N N   . ALA A 0 399 . -85.534  -42.560 91.985  1.00 29.73 399 A 1 
ATOM 3034 C CA  . ALA A 0 399 . -86.727  -42.043 91.310  1.00 29.73 399 A 1 
ATOM 3035 C C   . ALA A 0 399 . -86.490  -41.803 89.802  1.00 29.73 399 A 1 
ATOM 3036 C CB  . ALA A 0 399 . -87.221  -40.805 92.069  1.00 29.73 399 A 1 
ATOM 3037 O O   . ALA A 0 399 . -86.724  -40.717 89.274  1.00 29.73 399 A 1 
ATOM 3038 N N   . SER A 0 400 . -86.013  -42.821 89.082  1.00 35.18 400 A 1 
ATOM 3039 C CA  . SER A 0 400 . -85.843  -42.778 87.623  1.00 35.18 400 A 1 
ATOM 3040 C C   . SER A 0 400 . -87.163  -43.083 86.898  1.00 35.18 400 A 1 
ATOM 3041 C CB  . SER A 0 400 . -84.713  -43.727 87.202  1.00 35.18 400 A 1 
ATOM 3042 O O   . SER A 0 400 . -87.364  -44.190 86.400  1.00 35.18 400 A 1 
ATOM 3043 O OG  . SER A 0 400 . -84.969  -45.028 87.689  1.00 35.18 400 A 1 
ATOM 3044 N N   . ALA A 0 401 . -88.075  -42.105 86.858  1.00 33.04 401 A 1 
ATOM 3045 C CA  . ALA A 0 401 . -89.367  -42.213 86.161  1.00 33.04 401 A 1 
ATOM 3046 C C   . ALA A 0 401 . -89.787  -40.938 85.388  1.00 33.04 401 A 1 
ATOM 3047 C CB  . ALA A 0 401 . -90.431  -42.680 87.166  1.00 33.04 401 A 1 
ATOM 3048 O O   . ALA A 0 401 . -90.941  -40.807 84.983  1.00 33.04 401 A 1 
ATOM 3049 N N   . ALA A 0 402 . -88.865  -39.998 85.149  1.00 36.12 402 A 1 
ATOM 3050 C CA  . ALA A 0 402 . -89.116  -38.808 84.333  1.00 36.12 402 A 1 
ATOM 3051 C C   . ALA A 0 402 . -88.830  -39.098 82.846  1.00 36.12 402 A 1 
ATOM 3052 C CB  . ALA A 0 402 . -88.285  -37.644 84.885  1.00 36.12 402 A 1 
ATOM 3053 O O   . ALA A 0 402 . -87.677  -39.222 82.437  1.00 36.12 402 A 1 
ATOM 3054 N N   . LYS A 0 403 . -89.887  -39.225 82.032  1.00 33.08 403 A 1 
ATOM 3055 C CA  . LYS A 0 403 . -89.811  -39.625 80.616  1.00 33.08 403 A 1 
ATOM 3056 C C   . LYS A 0 403 . -90.119  -38.456 79.666  1.00 33.08 403 A 1 
ATOM 3057 C CB  . LYS A 0 403 . -90.722  -40.851 80.395  1.00 33.08 403 A 1 
ATOM 3058 O O   . LYS A 0 403 . -91.188  -38.418 79.064  1.00 33.08 403 A 1 
ATOM 3059 C CG  . LYS A 0 403 . -90.412  -41.585 79.078  1.00 33.08 403 A 1 
ATOM 3060 C CD  . LYS A 0 403 . -91.512  -42.598 78.723  1.00 33.08 403 A 1 
ATOM 3061 C CE  . LYS A 0 403 . -91.057  -43.455 77.534  1.00 33.08 403 A 1 
ATOM 3062 N NZ  . LYS A 0 403 . -92.161  -44.278 76.978  1.00 33.08 403 A 1 
ATOM 3063 N N   . GLN A 0 404 . -89.176  -37.528 79.506  1.00 32.78 404 A 1 
ATOM 3064 C CA  . GLN A 0 404 . -89.188  -36.524 78.431  1.00 32.78 404 A 1 
ATOM 3065 C C   . GLN A 0 404 . -87.786  -36.408 77.821  1.00 32.78 404 A 1 
ATOM 3066 C CB  . GLN A 0 404 . -89.718  -35.165 78.931  1.00 32.78 404 A 1 
ATOM 3067 O O   . GLN A 0 404 . -86.930  -35.693 78.330  1.00 32.78 404 A 1 
ATOM 3068 C CG  . GLN A 0 404 . -91.256  -35.123 78.952  1.00 32.78 404 A 1 
ATOM 3069 C CD  . GLN A 0 404 . -91.812  -33.756 79.344  1.00 32.78 404 A 1 
ATOM 3070 N NE2 . GLN A 0 404 . -92.913  -33.328 78.767  1.00 32.78 404 A 1 
ATOM 3071 O OE1 . GLN A 0 404 . -91.292  -33.055 80.192  1.00 32.78 404 A 1 
ATOM 3072 N N   . ALA A 0 405 . -87.553  -37.150 76.737  1.00 31.72 405 A 1 
ATOM 3073 C CA  . ALA A 0 405 . -86.339  -37.036 75.941  1.00 31.72 405 A 1 
ATOM 3074 C C   . ALA A 0 405 . -86.478  -35.850 74.978  1.00 31.72 405 A 1 
ATOM 3075 C CB  . ALA A 0 405 . -86.100  -38.364 75.208  1.00 31.72 405 A 1 
ATOM 3076 O O   . ALA A 0 405 . -87.300  -35.891 74.063  1.00 31.72 405 A 1 
ATOM 3077 N N   . ALA A 0 406 . -85.686  -34.799 75.192  1.00 30.99 406 A 1 
ATOM 3078 C CA  . ALA A 0 406 . -85.516  -33.731 74.217  1.00 30.99 406 A 1 
ATOM 3079 C C   . ALA A 0 406 . -84.530  -34.209 73.141  1.00 30.99 406 A 1 
ATOM 3080 C CB  . ALA A 0 406 . -85.043  -32.463 74.939  1.00 30.99 406 A 1 
ATOM 3081 O O   . ALA A 0 406 . -83.343  -34.365 73.414  1.00 30.99 406 A 1 
ATOM 3082 N N   . ALA A 0 407 . -85.034  -34.475 71.937  1.00 30.69 407 A 1 
ATOM 3083 C CA  . ALA A 0 407 . -84.205  -34.782 70.780  1.00 30.69 407 A 1 
ATOM 3084 C C   . ALA A 0 407 . -83.760  -33.469 70.116  1.00 30.69 407 A 1 
ATOM 3085 C CB  . ALA A 0 407 . -84.992  -35.707 69.841  1.00 30.69 407 A 1 
ATOM 3086 O O   . ALA A 0 407 . -84.496  -32.900 69.314  1.00 30.69 407 A 1 
ATOM 3087 N N   . GLY A 0 408 . -82.574  -32.989 70.489  1.00 34.59 408 A 1 
ATOM 3088 C CA  . GLY A 0 408 . -81.778  -32.065 69.683  1.00 34.59 408 A 1 
ATOM 3089 C C   . GLY A 0 408 . -80.595  -32.849 69.125  1.00 34.59 408 A 1 
ATOM 3090 O O   . GLY A 0 408 . -79.824  -33.403 69.909  1.00 34.59 408 A 1 
ATOM 3091 N N   . ALA A 0 409 . -80.520  -32.971 67.802  1.00 34.19 409 A 1 
ATOM 3092 C CA  . ALA A 0 409 . -79.347  -33.492 67.107  1.00 34.19 409 A 1 
ATOM 3093 C C   . ALA A 0 409 . -78.404  -32.325 66.772  1.00 34.19 409 A 1 
ATOM 3094 C CB  . ALA A 0 409 . -79.798  -34.283 65.874  1.00 34.19 409 A 1 
ATOM 3095 O O   . ALA A 0 409 . -78.859  -31.184 66.710  1.00 34.19 409 A 1 
ATOM 3096 N N   . TYR A 0 410 . -77.126  -32.646 66.611  1.00 37.73 410 A 1 
ATOM 3097 C CA  . TYR A 0 410 . -75.998  -31.727 66.458  1.00 37.73 410 A 1 
ATOM 3098 C C   . TYR A 0 410 . -75.393  -31.951 65.068  1.00 37.73 410 A 1 
ATOM 3099 C CB  . TYR A 0 410 . -74.961  -32.060 67.550  1.00 37.73 410 A 1 
ATOM 3100 O O   . TYR A 0 410 . -75.237  -33.114 64.681  1.00 37.73 410 A 1 
ATOM 3101 C CG  . TYR A 0 410 . -75.371  -31.751 68.985  1.00 37.73 410 A 1 
ATOM 3102 C CD1 . TYR A 0 410 . -74.782  -30.666 69.656  1.00 37.73 410 A 1 
ATOM 3103 C CD2 . TYR A 0 410 . -76.297  -32.566 69.670  1.00 37.73 410 A 1 
ATOM 3104 C CE1 . TYR A 0 410 . -75.119  -30.383 70.988  1.00 37.73 410 A 1 
ATOM 3105 C CE2 . TYR A 0 410 . -76.670  -32.265 70.996  1.00 37.73 410 A 1 
ATOM 3106 O OH  . TYR A 0 410 . -76.395  -30.883 72.948  1.00 37.73 410 A 1 
ATOM 3107 C CZ  . TYR A 0 410 . -76.081  -31.167 71.655  1.00 37.73 410 A 1 
ATOM 3108 N N   . ASP A 0 411 . -75.060  -30.886 64.347  1.00 40.16 411 A 1 
ATOM 3109 C CA  . ASP A 0 411 . -74.335  -30.893 63.075  1.00 40.16 411 A 1 
ATOM 3110 C C   . ASP A 0 411 . -72.899  -30.368 63.282  1.00 40.16 411 A 1 
ATOM 3111 C CB  . ASP A 0 411 . -75.123  -30.190 61.937  1.00 40.16 411 A 1 
ATOM 3112 O O   . ASP A 0 411 . -72.671  -29.342 63.912  1.00 40.16 411 A 1 
ATOM 3113 C CG  . ASP A 0 411 . -75.964  -28.931 62.257  1.00 40.16 411 A 1 
ATOM 3114 O OD1 . ASP A 0 411 . -75.970  -28.443 63.411  1.00 40.16 411 A 1 
ATOM 3115 O OD2 . ASP A 0 411 . -76.733  -28.522 61.352  1.00 40.16 411 A 1 
ATOM 3116 N N   . ASN A 0 412 . -71.904  -31.144 62.836  1.00 42.88 412 A 1 
ATOM 3117 C CA  . ASN A 0 412 . -70.475  -30.788 62.871  1.00 42.88 412 A 1 
ATOM 3118 C C   . ASN A 0 412 . -69.945  -30.918 61.433  1.00 42.88 412 A 1 
ATOM 3119 C CB  . ASN A 0 412 . -69.691  -31.686 63.866  1.00 42.88 412 A 1 
ATOM 3120 O O   . ASN A 0 412 . -69.398  -31.959 61.055  1.00 42.88 412 A 1 
ATOM 3121 C CG  . ASN A 0 412 . -69.904  -31.372 65.339  1.00 42.88 412 A 1 
ATOM 3122 N ND2 . ASN A 0 412 . -71.111  -31.531 65.814  1.00 42.88 412 A 1 
ATOM 3123 O OD1 . ASN A 0 412 . -68.982  -31.055 66.086  1.00 42.88 412 A 1 
ATOM 3124 N N   . ASP A 0 413 . -70.178  -29.890 60.621  1.00 46.58 413 A 1 
ATOM 3125 C CA  . ASP A 0 413 . -69.869  -29.853 59.194  1.00 46.58 413 A 1 
ATOM 3126 C C   . ASP A 0 413 . -68.401  -29.444 58.936  1.00 46.58 413 A 1 
ATOM 3127 C CB  . ASP A 0 413 . -70.861  -28.915 58.468  1.00 46.58 413 A 1 
ATOM 3128 O O   . ASP A 0 413 . -68.075  -28.284 58.653  1.00 46.58 413 A 1 
ATOM 3129 C CG  . ASP A 0 413 . -72.222  -29.528 58.099  1.00 46.58 413 A 1 
ATOM 3130 O OD1 . ASP A 0 413 . -72.424  -30.745 58.311  1.00 46.58 413 A 1 
ATOM 3131 O OD2 . ASP A 0 413 . -73.013  -28.786 57.469  1.00 46.58 413 A 1 
ATOM 3132 N N   . GLU A 0 414 . -67.486  -30.423 58.907  1.00 47.95 414 A 1 
ATOM 3133 C CA  . GLU A 0 414 . -66.118  -30.204 58.405  1.00 47.95 414 A 1 
ATOM 3134 C C   . GLU A 0 414 . -66.111  -29.918 56.887  1.00 47.95 414 A 1 
ATOM 3135 C CB  . GLU A 0 414 . -65.153  -31.358 58.757  1.00 47.95 414 A 1 
ATOM 3136 O O   . GLU A 0 414 . -65.970  -30.815 56.049  1.00 47.95 414 A 1 
ATOM 3137 C CG  . GLU A 0 414 . -64.825  -31.428 60.258  1.00 47.95 414 A 1 
ATOM 3138 C CD  . GLU A 0 414 . -63.545  -32.212 60.610  1.00 47.95 414 A 1 
ATOM 3139 O OE1 . GLU A 0 414 . -63.330  -32.510 61.812  1.00 47.95 414 A 1 
ATOM 3140 O OE2 . GLU A 0 414 . -62.595  -32.344 59.799  1.00 47.95 414 A 1 
ATOM 3141 N N   . TRP A 0 415 . -66.234  -28.640 56.509  1.00 56.65 415 A 1 
ATOM 3142 C CA  . TRP A 0 415 . -66.237  -28.200 55.112  1.00 56.65 415 A 1 
ATOM 3143 C C   . TRP A 0 415 . -64.879  -27.666 54.620  1.00 56.65 415 A 1 
ATOM 3144 C CB  . TRP A 0 415 . -67.408  -27.238 54.851  1.00 56.65 415 A 1 
ATOM 3145 O O   . TRP A 0 415 . -64.103  -27.030 55.335  1.00 56.65 415 A 1 
ATOM 3146 C CG  . TRP A 0 415 . -67.399  -25.925 55.577  1.00 56.65 415 A 1 
ATOM 3147 C CD1 . TRP A 0 415 . -68.069  -25.668 56.723  1.00 56.65 415 A 1 
ATOM 3148 C CD2 . TRP A 0 415 . -66.685  -24.691 55.258  1.00 56.65 415 A 1 
ATOM 3149 C CE2 . TRP A 0 415 . -66.979  -23.719 56.261  1.00 56.65 415 A 1 
ATOM 3150 C CE3 . TRP A 0 415 . -65.768  -24.312 54.254  1.00 56.65 415 A 1 
ATOM 3151 N NE1 . TRP A 0 415 . -67.829  -24.370 57.128  1.00 56.65 415 A 1 
ATOM 3152 C CH2 . TRP A 0 415 . -65.449  -22.118 55.281  1.00 56.65 415 A 1 
ATOM 3153 C CZ2 . TRP A 0 415 . -66.402  -22.439 56.263  1.00 56.65 415 A 1 
ATOM 3154 C CZ3 . TRP A 0 415 . -65.132  -23.056 54.285  1.00 56.65 415 A 1 
ATOM 3155 N N   . ALA A 0 416 . -64.616  -27.875 53.325  1.00 52.20 416 A 1 
ATOM 3156 C CA  . ALA A 0 416 . -63.471  -27.316 52.603  1.00 52.20 416 A 1 
ATOM 3157 C C   . ALA A 0 416 . -63.941  -26.475 51.405  1.00 52.20 416 A 1 
ATOM 3158 C CB  . ALA A 0 416 . -62.536  -28.451 52.169  1.00 52.20 416 A 1 
ATOM 3159 O O   . ALA A 0 416 . -64.806  -26.913 50.636  1.00 52.20 416 A 1 
ATOM 3160 N N   . LYS A 0 417 . -63.348  -25.285 51.223  1.00 57.58 417 A 1 
ATOM 3161 C CA  . LYS A 0 417 . -63.567  -24.399 50.063  1.00 57.58 417 A 1 
ATOM 3162 C C   . LYS A 0 417 . -62.298  -24.304 49.220  1.00 57.58 417 A 1 
ATOM 3163 C CB  . LYS A 0 417 . -64.037  -22.994 50.491  1.00 57.58 417 A 1 
ATOM 3164 O O   . LYS A 0 417 . -61.202  -24.123 49.747  1.00 57.58 417 A 1 
ATOM 3165 C CG  . LYS A 0 417 . -65.532  -22.954 50.849  1.00 57.58 417 A 1 
ATOM 3166 C CD  . LYS A 0 417 . -65.952  -21.593 51.438  1.00 57.58 417 A 1 
ATOM 3167 C CE  . LYS A 0 417 . -67.348  -21.698 52.080  1.00 57.58 417 A 1 
ATOM 3168 N NZ  . LYS A 0 417 . -67.489  -20.826 53.276  1.00 57.58 417 A 1 
ATOM 3169 N N   . GLN A 0 418 . -62.476  -24.383 47.907  1.00 61.39 418 A 1 
ATOM 3170 C CA  . GLN A 0 418 . -61.427  -24.136 46.921  1.00 61.39 418 A 1 
ATOM 3171 C C   . GLN A 0 418 . -61.263  -22.625 46.690  1.00 61.39 418 A 1 
ATOM 3172 C CB  . GLN A 0 418 . -61.777  -24.898 45.628  1.00 61.39 418 A 1 
ATOM 3173 O O   . GLN A 0 418 . -62.225  -21.858 46.802  1.00 61.39 418 A 1 
ATOM 3174 C CG  . GLN A 0 418 . -61.572  -26.416 45.808  1.00 61.39 418 A 1 
ATOM 3175 C CD  . GLN A 0 418 . -62.365  -27.292 44.843  1.00 61.39 418 A 1 
ATOM 3176 N NE2 . GLN A 0 418 . -61.893  -28.487 44.570  1.00 61.39 418 A 1 
ATOM 3177 O OE1 . GLN A 0 418 . -63.456  -26.972 44.405  1.00 61.39 418 A 1 
ATOM 3178 N N   . ALA A 0 419 . -60.045  -22.206 46.369  1.00 59.64 419 A 1 
ATOM 3179 C CA  . ALA A 0 419 . -59.741  -20.921 45.752  1.00 59.64 419 A 1 
ATOM 3180 C C   . ALA A 0 419 . -58.921  -21.184 44.485  1.00 59.64 419 A 1 
ATOM 3181 C CB  . ALA A 0 419 . -59.013  -20.017 46.753  1.00 59.64 419 A 1 
ATOM 3182 O O   . ALA A 0 419 . -58.165  -22.154 44.436  1.00 59.64 419 A 1 
ATOM 3183 N N   . TYR A 0 420 . -59.103  -20.340 43.476  1.00 66.20 420 A 1 
ATOM 3184 C CA  . TYR A 0 420 . -58.413  -20.429 42.193  1.00 66.20 420 A 1 
ATOM 3185 C C   . TYR A 0 420 . -57.716  -19.099 41.924  1.00 66.20 420 A 1 
ATOM 3186 C CB  . TYR A 0 420 . -59.408  -20.782 41.078  1.00 66.20 420 A 1 
ATOM 3187 O O   . TYR A 0 420 . -58.321  -18.048 42.165  1.00 66.20 420 A 1 
ATOM 3188 C CG  . TYR A 0 420 . -59.968  -22.190 41.174  1.00 66.20 420 A 1 
ATOM 3189 C CD1 . TYR A 0 420 . -59.233  -23.257 40.624  1.00 66.20 420 A 1 
ATOM 3190 C CD2 . TYR A 0 420 . -61.201  -22.438 41.812  1.00 66.20 420 A 1 
ATOM 3191 C CE1 . TYR A 0 420 . -59.728  -24.571 40.696  1.00 66.20 420 A 1 
ATOM 3192 C CE2 . TYR A 0 420 . -61.697  -23.756 41.899  1.00 66.20 420 A 1 
ATOM 3193 O OH  . TYR A 0 420 . -61.442  -26.090 41.406  1.00 66.20 420 A 1 
ATOM 3194 C CZ  . TYR A 0 420 . -60.962  -24.821 41.335  1.00 66.20 420 A 1 
ATOM 3195 N N   . GLY A 0 421 . -56.472  -19.180 41.462  1.00 71.08 421 A 1 
ATOM 3196 C CA  . GLY A 0 421 . -55.711  -18.076 40.889  1.00 71.08 421 A 1 
ATOM 3197 C C   . GLY A 0 421 . -55.453  -18.315 39.402  1.00 71.08 421 A 1 
ATOM 3198 O O   . GLY A 0 421 . -55.777  -19.382 38.868  1.00 71.08 421 A 1 
ATOM 3199 N N   . SER A 0 422 . -54.920  -17.298 38.743  1.00 73.91 422 A 1 
ATOM 3200 C CA  . SER A 0 422 . -54.418  -17.383 37.375  1.00 73.91 422 A 1 
ATOM 3201 C C   . SER A 0 422 . -53.424  -16.261 37.137  1.00 73.91 422 A 1 
ATOM 3202 C CB  . SER A 0 422 . -55.553  -17.259 36.356  1.00 73.91 422 A 1 
ATOM 3203 O O   . SER A 0 422 . -53.798  -15.087 37.301  1.00 73.91 422 A 1 
ATOM 3204 O OG  . SER A 0 422 . -56.293  -16.070 36.594  1.00 73.91 422 A 1 
ATOM 3205 N N   . ASP A 0 423 . -52.242  -16.650 36.708  1.00 74.48 423 A 1 
ATOM 3206 C CA  . ASP A 0 423 . -51.121  -15.793 36.386  1.00 74.48 423 A 1 
ATOM 3207 C C   . ASP A 0 423 . -51.226  -15.530 34.863  1.00 74.48 423 A 1 
ATOM 3208 C CB  . ASP A 0 423 . -49.802  -16.449 36.885  1.00 74.48 423 A 1 
ATOM 3209 O O   . ASP A 0 423 . -51.878  -16.282 34.126  1.00 74.48 423 A 1 
ATOM 3210 C CG  . ASP A 0 423 . -49.819  -17.079 38.321  1.00 74.48 423 A 1 
ATOM 3211 O OD1 . ASP A 0 423 . -50.907  -17.246 38.950  1.00 74.48 423 A 1 
ATOM 3212 O OD2 . ASP A 0 423 . -48.736  -17.378 38.881  1.00 74.48 423 A 1 
ATOM 3213 N N   . TYR A 0 424 . -50.739  -14.381 34.394  1.00 78.46 424 A 1 
ATOM 3214 C CA  . TYR A 0 424 . -50.787  -14.001 32.970  1.00 78.46 424 A 1 
ATOM 3215 C C   . TYR A 0 424 . -49.544  -13.175 32.636  1.00 78.46 424 A 1 
ATOM 3216 C CB  . TYR A 0 424 . -52.088  -13.255 32.610  1.00 78.46 424 A 1 
ATOM 3217 O O   . TYR A 0 424 . -49.624  -11.991 32.284  1.00 78.46 424 A 1 
ATOM 3218 C CG  . TYR A 0 424 . -53.364  -14.078 32.632  1.00 78.46 424 A 1 
ATOM 3219 C CD1 . TYR A 0 424 . -53.666  -14.957 31.574  1.00 78.46 424 A 1 
ATOM 3220 C CD2 . TYR A 0 424 . -54.232  -13.978 33.732  1.00 78.46 424 A 1 
ATOM 3221 C CE1 . TYR A 0 424 . -54.814  -15.771 31.625  1.00 78.46 424 A 1 
ATOM 3222 C CE2 . TYR A 0 424 . -55.398  -14.761 33.775  1.00 78.46 424 A 1 
ATOM 3223 O OH  . TYR A 0 424 . -56.733  -16.526 32.889  1.00 78.46 424 A 1 
ATOM 3224 C CZ  . TYR A 0 424 . -55.665  -15.693 32.747  1.00 78.46 424 A 1 
ATOM 3225 N N   . ASP A 0 425 . -48.390  -13.803 32.820  1.00 79.06 425 A 1 
ATOM 3226 C CA  . ASP A 0 425 . -47.082  -13.175 32.718  1.00 79.06 425 A 1 
ATOM 3227 C C   . ASP A 0 425 . -46.605  -13.196 31.265  1.00 79.06 425 A 1 
ATOM 3228 C CB  . ASP A 0 425 . -46.095  -13.860 33.689  1.00 79.06 425 A 1 
ATOM 3229 O O   . ASP A 0 425 . -46.435  -14.244 30.648  1.00 79.06 425 A 1 
ATOM 3230 C CG  . ASP A 0 425 . -45.663  -12.949 34.841  1.00 79.06 425 A 1 
ATOM 3231 O OD1 . ASP A 0 425 . -46.482  -12.101 35.252  1.00 79.06 425 A 1 
ATOM 3232 O OD2 . ASP A 0 425 . -44.463  -13.012 35.210  1.00 79.06 425 A 1 
ATOM 3233 N N   . SER A 0 426 . -46.360  -12.016 30.698  1.00 80.98 426 A 1 
ATOM 3234 C CA  . SER A 0 426 . -45.855  -11.864 29.328  1.00 80.98 426 A 1 
ATOM 3235 C C   . SER A 0 426 . -44.499  -11.169 29.348  1.00 80.98 426 A 1 
ATOM 3236 C CB  . SER A 0 426 . -46.889  -11.195 28.413  1.00 80.98 426 A 1 
ATOM 3237 O O   . SER A 0 426 . -44.344  -10.067 29.885  1.00 80.98 426 A 1 
ATOM 3238 O OG  . SER A 0 426 . -47.495  -10.066 29.023  1.00 80.98 426 A 1 
ATOM 3239 N N   . ARG A 0 427 . -43.485  -11.855 28.814  1.00 82.63 427 A 1 
ATOM 3240 C CA  . ARG A 0 427 . -42.076  -11.470 28.926  1.00 82.63 427 A 1 
ATOM 3241 C C   . ARG A 0 427 . -41.415  -11.617 27.566  1.00 82.63 427 A 1 
ATOM 3242 C CB  . ARG A 0 427 . -41.352  -12.327 29.983  1.00 82.63 427 A 1 
ATOM 3243 O O   . ARG A 0 427 . -41.331  -12.721 27.041  1.00 82.63 427 A 1 
ATOM 3244 C CG  . ARG A 0 427 . -42.192  -12.625 31.238  1.00 82.63 427 A 1 
ATOM 3245 C CD  . ARG A 0 427 . -41.367  -13.353 32.300  1.00 82.63 427 A 1 
ATOM 3246 N NE  . ARG A 0 427 . -40.454  -12.410 32.953  1.00 82.63 427 A 1 
ATOM 3247 N NH1 . ARG A 0 427 . -38.984  -13.875 33.903  1.00 82.63 427 A 1 
ATOM 3248 N NH2 . ARG A 0 427 . -38.845  -11.666 34.321  1.00 82.63 427 A 1 
ATOM 3249 C CZ  . ARG A 0 427 . -39.421  -12.662 33.717  1.00 82.63 427 A 1 
ATOM 3250 N N   . TRP A 0 428 . -40.910  -10.516 27.031  1.00 89.12 428 A 1 
ATOM 3251 C CA  . TRP A 0 428 . -40.322  -10.474 25.696  1.00 89.12 428 A 1 
ATOM 3252 C C   . TRP A 0 428 . -38.997  -9.724  25.717  1.00 89.12 428 A 1 
ATOM 3253 C CB  . TRP A 0 428 . -41.331  -9.839  24.741  1.00 89.12 428 A 1 
ATOM 3254 O O   . TRP A 0 428 . -38.832  -8.756  26.469  1.00 89.12 428 A 1 
ATOM 3255 C CG  . TRP A 0 428 . -40.840  -9.532  23.362  1.00 89.12 428 A 1 
ATOM 3256 C CD1 . TRP A 0 428 . -40.963  -10.336 22.282  1.00 89.12 428 A 1 
ATOM 3257 C CD2 . TRP A 0 428 . -40.213  -8.307  22.881  1.00 89.12 428 A 1 
ATOM 3258 C CE2 . TRP A 0 428 . -40.163  -8.374  21.461  1.00 89.12 428 A 1 
ATOM 3259 C CE3 . TRP A 0 428 . -39.759  -7.116  23.487  1.00 89.12 428 A 1 
ATOM 3260 N NE1 . TRP A 0 428 . -40.527  -9.666  21.155  1.00 89.12 428 A 1 
ATOM 3261 C CH2 . TRP A 0 428 . -39.394  -6.084  21.304  1.00 89.12 428 A 1 
ATOM 3262 C CZ2 . TRP A 0 428 . -39.845  -7.260  20.678  1.00 89.12 428 A 1 
ATOM 3263 C CZ3 . TRP A 0 428 . -39.324  -6.028  22.707  1.00 89.12 428 A 1 
ATOM 3264 N N   . GLY A 0 429 . -38.060  -10.149 24.873  1.00 86.75 429 A 1 
ATOM 3265 C CA  . GLY A 0 429 . -36.740  -9.545  24.776  1.00 86.75 429 A 1 
ATOM 3266 C C   . GLY A 0 429 . -36.166  -9.555  23.364  1.00 86.75 429 A 1 
ATOM 3267 O O   . GLY A 0 429 . -36.387  -10.477 22.580  1.00 86.75 429 A 1 
ATOM 3268 N N   . LYS A 0 430 . -35.377  -8.522  23.072  1.00 86.54 430 A 1 
ATOM 3269 C CA  . LYS A 0 430 . -34.423  -8.452  21.964  1.00 86.54 430 A 1 
ATOM 3270 C C   . LYS A 0 430 . -33.044  -8.138  22.526  1.00 86.54 430 A 1 
ATOM 3271 C CB  . LYS A 0 430 . -34.820  -7.358  20.965  1.00 86.54 430 A 1 
ATOM 3272 O O   . LYS A 0 430 . -32.913  -7.137  23.230  1.00 86.54 430 A 1 
ATOM 3273 C CG  . LYS A 0 430 . -36.061  -7.731  20.157  1.00 86.54 430 A 1 
ATOM 3274 C CD  . LYS A 0 430 . -36.436  -6.588  19.203  1.00 86.54 430 A 1 
ATOM 3275 C CE  . LYS A 0 430 . -37.709  -6.987  18.458  1.00 86.54 430 A 1 
ATOM 3276 N NZ  . LYS A 0 430 . -37.492  -7.615  17.138  1.00 86.54 430 A 1 
ATOM 3277 N N   . SER A 0 431 . -32.038  -8.917  22.148  1.00 84.70 431 A 1 
ATOM 3278 C CA  . SER A 0 431 . -30.631  -8.660  22.469  1.00 84.70 431 A 1 
ATOM 3279 C C   . SER A 0 431 . -29.760  -8.717  21.213  1.00 84.70 431 A 1 
ATOM 3280 C CB  . SER A 0 431 . -30.120  -9.598  23.572  1.00 84.70 431 A 1 
ATOM 3281 O O   . SER A 0 431 . -30.001  -9.506  20.299  1.00 84.70 431 A 1 
ATOM 3282 O OG  . SER A 0 431 . -30.434  -10.950 23.299  1.00 84.70 431 A 1 
ATOM 3283 N N   . TYR A 0 432 . -28.750  -7.851  21.165  1.00 82.29 432 A 1 
ATOM 3284 C CA  . TYR A 0 432 . -27.640  -7.908  20.210  1.00 82.29 432 A 1 
ATOM 3285 C C   . TYR A 0 432 . -26.347  -7.952  21.023  1.00 82.29 432 A 1 
ATOM 3286 C CB  . TYR A 0 432 . -27.611  -6.670  19.295  1.00 82.29 432 A 1 
ATOM 3287 O O   . TYR A 0 432 . -26.067  -6.969  21.717  1.00 82.29 432 A 1 
ATOM 3288 C CG  . TYR A 0 432 . -28.797  -6.432  18.380  1.00 82.29 432 A 1 
ATOM 3289 C CD1 . TYR A 0 432 . -28.676  -6.646  16.993  1.00 82.29 432 A 1 
ATOM 3290 C CD2 . TYR A 0 432 . -29.997  -5.923  18.910  1.00 82.29 432 A 1 
ATOM 3291 C CE1 . TYR A 0 432 . -29.748  -6.334  16.134  1.00 82.29 432 A 1 
ATOM 3292 C CE2 . TYR A 0 432 . -31.073  -5.610  18.059  1.00 82.29 432 A 1 
ATOM 3293 O OH  . TYR A 0 432 . -31.994  -5.526  15.848  1.00 82.29 432 A 1 
ATOM 3294 C CZ  . TYR A 0 432 . -30.947  -5.816  16.667  1.00 82.29 432 A 1 
ATOM 3295 N N   . ASP A 0 433 . -25.561  -9.028  20.942  1.00 81.21 433 A 1 
ATOM 3296 C CA  . ASP A 0 433 . -24.393  -9.191  21.825  1.00 81.21 433 A 1 
ATOM 3297 C C   . ASP A 0 433 . -23.273  -8.216  21.444  1.00 81.21 433 A 1 
ATOM 3298 C CB  . ASP A 0 433 . -23.849  -10.631 21.814  1.00 81.21 433 A 1 
ATOM 3299 O O   . ASP A 0 433 . -22.760  -7.476  22.290  1.00 81.21 433 A 1 
ATOM 3300 C CG  . ASP A 0 433 . -24.723  -11.670 22.520  1.00 81.21 433 A 1 
ATOM 3301 O OD1 . ASP A 0 433 . -25.710  -11.283 23.181  1.00 81.21 433 A 1 
ATOM 3302 O OD2 . ASP A 0 433 . -24.370  -12.867 22.393  1.00 81.21 433 A 1 
ATOM 3303 N N   . SER A 0 434 . -22.905  -8.167  20.160  1.00 85.69 434 A 1 
ATOM 3304 C CA  . SER A 0 434 . -21.943  -7.178  19.675  1.00 85.69 434 A 1 
ATOM 3305 C C   . SER A 0 434 . -22.150  -6.791  18.212  1.00 85.69 434 A 1 
ATOM 3306 C CB  . SER A 0 434 . -20.498  -7.633  19.955  1.00 85.69 434 A 1 
ATOM 3307 O O   . SER A 0 434 . -22.573  -7.587  17.372  1.00 85.69 434 A 1 
ATOM 3308 O OG  . SER A 0 434 . -19.897  -8.309  18.868  1.00 85.69 434 A 1 
ATOM 3309 N N   . VAL A 0 435 . -21.805  -5.545  17.878  1.00 88.74 435 A 1 
ATOM 3310 C CA  . VAL A 0 435 . -21.635  -5.105  16.486  1.00 88.74 435 A 1 
ATOM 3311 C C   . VAL A 0 435 . -20.316  -4.356  16.324  1.00 88.74 435 A 1 
ATOM 3312 C CB  . VAL A 0 435 . -22.834  -4.300  15.941  1.00 88.74 435 A 1 
ATOM 3313 O O   . VAL A 0 435 . -19.988  -3.450  17.092  1.00 88.74 435 A 1 
ATOM 3314 C CG1 . VAL A 0 435 . -24.107  -5.149  15.865  1.00 88.74 435 A 1 
ATOM 3315 C CG2 . VAL A 0 435 . -23.165  -3.036  16.740  1.00 88.74 435 A 1 
ATOM 3316 N N   . SER A 0 436 . -19.551  -4.707  15.290  1.00 92.08 436 A 1 
ATOM 3317 C CA  . SER A 0 436 . -18.263  -4.081  14.981  1.00 92.08 436 A 1 
ATOM 3318 C C   . SER A 0 436 . -18.185  -3.692  13.506  1.00 92.08 436 A 1 
ATOM 3319 C CB  . SER A 0 436 . -17.108  -4.999  15.395  1.00 92.08 436 A 1 
ATOM 3320 O O   . SER A 0 436 . -18.405  -4.506  12.609  1.00 92.08 436 A 1 
ATOM 3321 O OG  . SER A 0 436 . -15.845  -4.354  15.261  1.00 92.08 436 A 1 
ATOM 3322 N N   . ALA A 0 437 . -17.834  -2.436  13.242  1.00 93.87 437 A 1 
ATOM 3323 C CA  . ALA A 0 437 . -17.601  -1.900  11.907  1.00 93.87 437 A 1 
ATOM 3324 C C   . ALA A 0 437 . -16.190  -1.311  11.828  1.00 93.87 437 A 1 
ATOM 3325 C CB  . ALA A 0 437 . -18.689  -0.872  11.577  1.00 93.87 437 A 1 
ATOM 3326 O O   . ALA A 0 437 . -15.855  -0.366  12.543  1.00 93.87 437 A 1 
ATOM 3327 N N   . LYS A 0 438 . -15.358  -1.857  10.939  1.00 96.35 438 A 1 
ATOM 3328 C CA  . LYS A 0 438 . -13.950  -1.483  10.756  1.00 96.35 438 A 1 
ATOM 3329 C C   . LYS A 0 438 . -13.719  -1.033  9.315   1.00 96.35 438 A 1 
ATOM 3330 C CB  . LYS A 0 438 . -13.052  -2.664  11.171  1.00 96.35 438 A 1 
ATOM 3331 O O   . LYS A 0 438 . -14.127  -1.715  8.377   1.00 96.35 438 A 1 
ATOM 3332 C CG  . LYS A 0 438 . -13.081  -2.899  12.694  1.00 96.35 438 A 1 
ATOM 3333 C CD  . LYS A 0 438 . -12.592  -4.296  13.104  1.00 96.35 438 A 1 
ATOM 3334 C CE  . LYS A 0 438 . -12.609  -4.411  14.641  1.00 96.35 438 A 1 
ATOM 3335 N NZ  . LYS A 0 438 . -13.309  -5.625  15.132  1.00 96.35 438 A 1 
ATOM 3336 N N   . SER A 0 439 . -13.068  0.112   9.137   1.00 97.04 439 A 1 
ATOM 3337 C CA  . SER A 0 439 . -12.675  0.662   7.836   1.00 97.04 439 A 1 
ATOM 3338 C C   . SER A 0 439 . -11.191  0.995   7.869   1.00 97.04 439 A 1 
ATOM 3339 C CB  . SER A 0 439 . -13.499  1.910   7.497   1.00 97.04 439 A 1 
ATOM 3340 O O   . SER A 0 439 . -10.738  1.677   8.787   1.00 97.04 439 A 1 
ATOM 3341 O OG  . SER A 0 439 . -13.409  2.259   6.123   1.00 97.04 439 A 1 
ATOM 3342 N N   . TYR A 0 440 . -10.463  0.537   6.861   1.00 96.55 440 A 1 
ATOM 3343 C CA  . TYR A 0 440 . -9.050   0.811   6.647   1.00 96.55 440 A 1 
ATOM 3344 C C   . TYR A 0 440 . -8.891   1.389   5.247   1.00 96.55 440 A 1 
ATOM 3345 C CB  . TYR A 0 440 . -8.222   -0.472  6.803   1.00 96.55 440 A 1 
ATOM 3346 O O   . TYR A 0 440 . -9.397   0.813   4.286   1.00 96.55 440 A 1 
ATOM 3347 C CG  . TYR A 0 440 . -8.437   -1.206  8.113   1.00 96.55 440 A 1 
ATOM 3348 C CD1 . TYR A 0 440 . -7.660   -0.871  9.236   1.00 96.55 440 A 1 
ATOM 3349 C CD2 . TYR A 0 440 . -9.425   -2.207  8.209   1.00 96.55 440 A 1 
ATOM 3350 C CE1 . TYR A 0 440 . -7.871   -1.530  10.463  1.00 96.55 440 A 1 
ATOM 3351 C CE2 . TYR A 0 440 . -9.637   -2.872  9.432   1.00 96.55 440 A 1 
ATOM 3352 O OH  . TYR A 0 440 . -9.079   -3.159  11.746  1.00 96.55 440 A 1 
ATOM 3353 C CZ  . TYR A 0 440 . -8.864   -2.529  10.561  1.00 96.55 440 A 1 
ATOM 3354 N N   . ASP A 0 441 . -8.190   2.503   5.134   1.00 96.48 441 A 1 
ATOM 3355 C CA  . ASP A 0 441 . -7.798   3.114   3.872   1.00 96.48 441 A 1 
ATOM 3356 C C   . ASP A 0 441 . -6.275   3.280   3.902   1.00 96.48 441 A 1 
ATOM 3357 C CB  . ASP A 0 441 . -8.532   4.457   3.693   1.00 96.48 441 A 1 
ATOM 3358 O O   . ASP A 0 441 . -5.745   3.892   4.826   1.00 96.48 441 A 1 
ATOM 3359 C CG  . ASP A 0 441 . -10.038  4.290   3.441   1.00 96.48 441 A 1 
ATOM 3360 O OD1 . ASP A 0 441 . -10.389  3.727   2.378   1.00 96.48 441 A 1 
ATOM 3361 O OD2 . ASP A 0 441 . -10.863  4.763   4.260   1.00 96.48 441 A 1 
ATOM 3362 N N   . ASN A 0 442 . -5.576   2.722   2.916   1.00 96.60 442 A 1 
ATOM 3363 C CA  . ASN A 0 442 . -4.152   2.946   2.687   1.00 96.60 442 A 1 
ATOM 3364 C C   . ASN A 0 442 . -3.959   3.551   1.297   1.00 96.60 442 A 1 
ATOM 3365 C CB  . ASN A 0 442 . -3.356   1.643   2.856   1.00 96.60 442 A 1 
ATOM 3366 O O   . ASN A 0 442 . -4.556   3.080   0.329   1.00 96.60 442 A 1 
ATOM 3367 C CG  . ASN A 0 442 . -1.863   1.927   2.814   1.00 96.60 442 A 1 
ATOM 3368 N ND2 . ASN A 0 442 . -1.231   1.851   1.665   1.00 96.60 442 A 1 
ATOM 3369 O OD1 . ASN A 0 442 . -1.269   2.252   3.820   1.00 96.60 442 A 1 
ATOM 3370 N N   . GLU A 0 443 . -3.116   4.567   1.199   1.00 97.56 443 A 1 
ATOM 3371 C CA  . GLU A 0 443 . -2.744   5.230   -0.045  1.00 97.56 443 A 1 
ATOM 3372 C C   . GLU A 0 443 . -1.234   5.467   -0.033  1.00 97.56 443 A 1 
ATOM 3373 C CB  . GLU A 0 443 . -3.569   6.518   -0.165  1.00 97.56 443 A 1 
ATOM 3374 O O   . GLU A 0 443 . -0.726   6.216   0.798   1.00 97.56 443 A 1 
ATOM 3375 C CG  . GLU A 0 443 . -3.362   7.270   -1.486  1.00 97.56 443 A 1 
ATOM 3376 C CD  . GLU A 0 443 . -4.408   8.384   -1.675  1.00 97.56 443 A 1 
ATOM 3377 O OE1 . GLU A 0 443 . -4.680   8.748   -2.842  1.00 97.56 443 A 1 
ATOM 3378 O OE2 . GLU A 0 443 . -4.999   8.860   -0.674  1.00 97.56 443 A 1 
ATOM 3379 N N   . SER A 0 444 . -0.534   4.798   -0.942  1.00 98.04 444 A 1 
ATOM 3380 C CA  . SER A 0 444 . 0.921    4.792   -1.057  1.00 98.04 444 A 1 
ATOM 3381 C C   . SER A 0 444 . 1.316    5.266   -2.450  1.00 98.04 444 A 1 
ATOM 3382 C CB  . SER A 0 444 . 1.469    3.385   -0.799  1.00 98.04 444 A 1 
ATOM 3383 O O   . SER A 0 444 . 0.802    4.787   -3.459  1.00 98.04 444 A 1 
ATOM 3384 O OG  . SER A 0 444 . 1.323    3.038   0.564   1.00 98.04 444 A 1 
ATOM 3385 N N   . TYR A 0 445 . 2.248    6.205   -2.515  1.00 98.50 445 A 1 
ATOM 3386 C CA  . TYR A 0 445 . 2.843    6.718   -3.741  1.00 98.50 445 A 1 
ATOM 3387 C C   . TYR A 0 445 . 4.357    6.655   -3.610  1.00 98.50 445 A 1 
ATOM 3388 C CB  . TYR A 0 445 . 2.365    8.154   -3.987  1.00 98.50 445 A 1 
ATOM 3389 O O   . TYR A 0 445 . 4.910    7.091   -2.601  1.00 98.50 445 A 1 
ATOM 3390 C CG  . TYR A 0 445 . 3.113    8.894   -5.082  1.00 98.50 445 A 1 
ATOM 3391 C CD1 . TYR A 0 445 . 4.188    9.742   -4.745  1.00 98.50 445 A 1 
ATOM 3392 C CD2 . TYR A 0 445 . 2.736    8.741   -6.430  1.00 98.50 445 A 1 
ATOM 3393 C CE1 . TYR A 0 445 . 4.858    10.468  -5.746  1.00 98.50 445 A 1 
ATOM 3394 C CE2 . TYR A 0 445 . 3.399    9.472   -7.436  1.00 98.50 445 A 1 
ATOM 3395 O OH  . TYR A 0 445 . 5.052    11.106  -8.044  1.00 98.50 445 A 1 
ATOM 3396 C CZ  . TYR A 0 445 . 4.449    10.348  -7.092  1.00 98.50 445 A 1 
ATOM 3397 N N   . ALA A 0 446 . 5.034    6.171   -4.646  1.00 98.29 446 A 1 
ATOM 3398 C CA  . ALA A 0 446 . 6.481    6.240   -4.748  1.00 98.29 446 A 1 
ATOM 3399 C C   . ALA A 0 446 . 6.899    6.688   -6.148  1.00 98.29 446 A 1 
ATOM 3400 C CB  . ALA A 0 446 . 7.107    4.902   -4.340  1.00 98.29 446 A 1 
ATOM 3401 O O   . ALA A 0 446 . 6.308    6.298   -7.156  1.00 98.29 446 A 1 
ATOM 3402 N N   . ARG A 0 447 . 7.948    7.505   -6.195  1.00 98.51 447 A 1 
ATOM 3403 C CA  . ARG A 0 447 . 8.596    7.965   -7.416  1.00 98.51 447 A 1 
ATOM 3404 C C   . ARG A 0 447 . 10.106   7.896   -7.251  1.00 98.51 447 A 1 
ATOM 3405 C CB  . ARG A 0 447 . 8.084    9.367   -7.758  1.00 98.51 447 A 1 
ATOM 3406 O O   . ARG A 0 447 . 10.674   8.539   -6.366  1.00 98.51 447 A 1 
ATOM 3407 C CG  . ARG A 0 447 . 8.790    9.958   -8.983  1.00 98.51 447 A 1 
ATOM 3408 C CD  . ARG A 0 447 . 8.057    11.223  -9.432  1.00 98.51 447 A 1 
ATOM 3409 N NE  . ARG A 0 447 . 8.696    11.807  -10.616 1.00 98.51 447 A 1 
ATOM 3410 N NH1 . ARG A 0 447 . 10.169   13.263  -9.615  1.00 98.51 447 A 1 
ATOM 3411 N NH2 . ARG A 0 447 . 10.074   13.064  -11.850 1.00 98.51 447 A 1 
ATOM 3412 C CZ  . ARG A 0 447 . 9.645    12.714  -10.677 1.00 98.51 447 A 1 
ATOM 3413 N N   . ALA A 0 448 . 10.746   7.143   -8.132  1.00 98.45 448 A 1 
ATOM 3414 C CA  . ALA A 0 448 . 12.187   7.135   -8.309  1.00 98.45 448 A 1 
ATOM 3415 C C   . ALA A 0 448 . 12.530   7.779   -9.655  1.00 98.45 448 A 1 
ATOM 3416 C CB  . ALA A 0 448 . 12.710   5.701   -8.182  1.00 98.45 448 A 1 
ATOM 3417 O O   . ALA A 0 448 . 11.887   7.493   -10.662 1.00 98.45 448 A 1 
ATOM 3418 N N   . VAL A 0 449 . 13.542   8.642   -9.660  1.00 98.43 449 A 1 
ATOM 3419 C CA  . VAL A 0 449 . 14.191   9.152   -10.871 1.00 98.43 449 A 1 
ATOM 3420 C C   . VAL A 0 449 . 15.675   8.867   -10.749 1.00 98.43 449 A 1 
ATOM 3421 C CB  . VAL A 0 449 . 13.981   10.662  -11.082 1.00 98.43 449 A 1 
ATOM 3422 O O   . VAL A 0 449 . 16.249   9.101   -9.679  1.00 98.43 449 A 1 
ATOM 3423 C CG1 . VAL A 0 449 . 14.551   11.159  -12.416 1.00 98.43 449 A 1 
ATOM 3424 C CG2 . VAL A 0 449 . 12.502   11.048  -11.055 1.00 98.43 449 A 1 
ATOM 3425 N N   . GLN A 0 450 . 16.281   8.410   -11.835 1.00 96.17 450 A 1 
ATOM 3426 C CA  . GLN A 0 450 . 17.718   8.509   -12.049 1.00 96.17 450 A 1 
ATOM 3427 C C   . GLN A 0 450 . 17.926   9.214   -13.389 1.00 96.17 450 A 1 
ATOM 3428 C CB  . GLN A 0 450 . 18.430   7.148   -11.964 1.00 96.17 450 A 1 
ATOM 3429 O O   . GLN A 0 450 . 17.206   8.923   -14.344 1.00 96.17 450 A 1 
ATOM 3430 C CG  . GLN A 0 450 . 17.950   6.315   -10.761 1.00 96.17 450 A 1 
ATOM 3431 C CD  . GLN A 0 450 . 18.666   4.980   -10.619 1.00 96.17 450 A 1 
ATOM 3432 N NE2 . GLN A 0 450 . 19.960   4.977   -10.397 1.00 96.17 450 A 1 
ATOM 3433 O OE1 . GLN A 0 450 . 18.056   3.921   -10.598 1.00 96.17 450 A 1 
ATOM 3434 N N   . ALA A 0 451 . 18.839   10.169  -13.431 1.00 95.16 451 A 1 
ATOM 3435 C CA  . ALA A 0 451 . 19.345   10.739  -14.665 1.00 95.16 451 A 1 
ATOM 3436 C C   . ALA A 0 451 . 20.867   10.730  -14.565 1.00 95.16 451 A 1 
ATOM 3437 C CB  . ALA A 0 451 . 18.767   12.142  -14.883 1.00 95.16 451 A 1 
ATOM 3438 O O   . ALA A 0 451 . 21.395   11.154  -13.539 1.00 95.16 451 A 1 
ATOM 3439 N N   . ASP A 0 452 . 21.498   10.226  -15.608 1.00 91.30 452 A 1 
ATOM 3440 C CA  . ASP A 0 452 . 22.932   10.081  -15.792 1.00 91.30 452 A 1 
ATOM 3441 C C   . ASP A 0 452 . 23.303   10.834  -17.089 1.00 91.30 452 A 1 
ATOM 3442 C CB  . ASP A 0 452 . 23.243   8.575   -15.831 1.00 91.30 452 A 1 
ATOM 3443 O O   . ASP A 0 452 . 22.469   10.984  -17.994 1.00 91.30 452 A 1 
ATOM 3444 C CG  . ASP A 0 452 . 24.677   8.265   -15.427 1.00 91.30 452 A 1 
ATOM 3445 O OD1 . ASP A 0 452 . 24.838   7.335   -14.599 1.00 91.30 452 A 1 
ATOM 3446 O OD2 . ASP A 0 452 . 25.547   9.010   -15.925 1.00 91.30 452 A 1 
ATOM 3447 N N   . ASP A 0 453 . 24.495   11.418  -17.146 1.00 91.70 453 A 1 
ATOM 3448 C CA  . ASP A 0 453 . 24.969   12.247  -18.268 1.00 91.70 453 A 1 
ATOM 3449 C C   . ASP A 0 453 . 26.501   12.222  -18.285 1.00 91.70 453 A 1 
ATOM 3450 C CB  . ASP A 0 453 . 24.336   13.660  -18.214 1.00 91.70 453 A 1 
ATOM 3451 O O   . ASP A 0 453 . 27.178   13.204  -17.962 1.00 91.70 453 A 1 
ATOM 3452 C CG  . ASP A 0 453 . 24.706   14.631  -19.350 1.00 91.70 453 A 1 
ATOM 3453 O OD1 . ASP A 0 453 . 25.356   14.288  -20.358 1.00 91.70 453 A 1 
ATOM 3454 O OD2 . ASP A 0 453 . 24.177   15.772  -19.363 1.00 91.70 453 A 1 
ATOM 3455 N N   . ASP A 0 454 . 27.014   11.044  -18.630 1.00 90.06 454 A 1 
ATOM 3456 C CA  . ASP A 0 454 . 28.424   10.741  -18.828 1.00 90.06 454 A 1 
ATOM 3457 C C   . ASP A 0 454 . 28.944   11.448  -20.088 1.00 90.06 454 A 1 
ATOM 3458 C CB  . ASP A 0 454 . 28.600   9.207   -18.950 1.00 90.06 454 A 1 
ATOM 3459 O O   . ASP A 0 454 . 28.411   11.296  -21.188 1.00 90.06 454 A 1 
ATOM 3460 C CG  . ASP A 0 454 . 29.239   8.515   -17.738 1.00 90.06 454 A 1 
ATOM 3461 O OD1 . ASP A 0 454 . 29.911   9.218   -16.947 1.00 90.06 454 A 1 
ATOM 3462 O OD2 . ASP A 0 454 . 29.212   7.262   -17.713 1.00 90.06 454 A 1 
ATOM 3463 N N   . GLN A 0 455 . 30.024   12.212  -19.954 1.00 89.24 455 A 1 
ATOM 3464 C CA  . GLN A 0 455 . 30.719   12.890  -21.048 1.00 89.24 455 A 1 
ATOM 3465 C C   . GLN A 0 455 . 32.201   12.540  -21.007 1.00 89.24 455 A 1 
ATOM 3466 C CB  . GLN A 0 455 . 30.548   14.416  -20.940 1.00 89.24 455 A 1 
ATOM 3467 O O   . GLN A 0 455 . 32.827   12.640  -19.953 1.00 89.24 455 A 1 
ATOM 3468 C CG  . GLN A 0 455 . 29.084   14.852  -21.060 1.00 89.24 455 A 1 
ATOM 3469 C CD  . GLN A 0 455 . 28.893   16.366  -21.066 1.00 89.24 455 A 1 
ATOM 3470 N NE2 . GLN A 0 455 . 27.806   16.846  -21.624 1.00 89.24 455 A 1 
ATOM 3471 O OE1 . GLN A 0 455 . 29.667   17.175  -20.570 1.00 89.24 455 A 1 
ATOM 3472 N N   . TRP A 0 456 . 32.795   12.210  -22.152 1.00 84.70 456 A 1 
ATOM 3473 C CA  . TRP A 0 456 . 34.232   11.948  -22.244 1.00 84.70 456 A 1 
ATOM 3474 C C   . TRP A 0 456 . 34.826   12.394  -23.582 1.00 84.70 456 A 1 
ATOM 3475 C CB  . TRP A 0 456 . 34.509   10.465  -21.961 1.00 84.70 456 A 1 
ATOM 3476 O O   . TRP A 0 456 . 34.129   12.483  -24.596 1.00 84.70 456 A 1 
ATOM 3477 C CG  . TRP A 0 456 . 33.925   9.505   -22.950 1.00 84.70 456 A 1 
ATOM 3478 C CD1 . TRP A 0 456 . 32.699   8.940   -22.870 1.00 84.70 456 A 1 
ATOM 3479 C CD2 . TRP A 0 456 . 34.519   9.005   -24.186 1.00 84.70 456 A 1 
ATOM 3480 C CE2 . TRP A 0 456 . 33.577   8.138   -24.820 1.00 84.70 456 A 1 
ATOM 3481 C CE3 . TRP A 0 456 . 35.755   9.201   -24.840 1.00 84.70 456 A 1 
ATOM 3482 N NE1 . TRP A 0 456 . 32.493   8.122   -23.964 1.00 84.70 456 A 1 
ATOM 3483 C CH2 . TRP A 0 456 . 35.079   7.745   -26.680 1.00 84.70 456 A 1 
ATOM 3484 C CZ2 . TRP A 0 456 . 33.842   7.517   -26.050 1.00 84.70 456 A 1 
ATOM 3485 C CZ3 . TRP A 0 456 . 36.033   8.580   -26.071 1.00 84.70 456 A 1 
ATOM 3486 N N   . ALA A 0 457 . 36.127   12.672  -23.573 1.00 87.25 457 A 1 
ATOM 3487 C CA  . ALA A 0 457 . 36.935   12.907  -24.762 1.00 87.25 457 A 1 
ATOM 3488 C C   . ALA A 0 457 . 38.359   12.361  -24.568 1.00 87.25 457 A 1 
ATOM 3489 C CB  . ALA A 0 457 . 36.939   14.405  -25.094 1.00 87.25 457 A 1 
ATOM 3490 O O   . ALA A 0 457 . 38.900   12.427  -23.462 1.00 87.25 457 A 1 
ATOM 3491 N N   . GLU A 0 458 . 38.949   11.853  -25.648 1.00 85.18 458 A 1 
ATOM 3492 C CA  . GLU A 0 458 . 40.339   11.403  -25.751 1.00 85.18 458 A 1 
ATOM 3493 C C   . GLU A 0 458 . 40.983   12.027  -27.003 1.00 85.18 458 A 1 
ATOM 3494 C CB  . GLU A 0 458 . 40.428   9.862   -25.836 1.00 85.18 458 A 1 
ATOM 3495 O O   . GLU A 0 458 . 40.371   12.023  -28.070 1.00 85.18 458 A 1 
ATOM 3496 C CG  . GLU A 0 458 . 39.932   9.108   -24.586 1.00 85.18 458 A 1 
ATOM 3497 C CD  . GLU A 0 458 . 40.206   7.585   -24.616 1.00 85.18 458 A 1 
ATOM 3498 O OE1 . GLU A 0 458 . 39.855   6.903   -23.623 1.00 85.18 458 A 1 
ATOM 3499 O OE2 . GLU A 0 458 . 40.827   7.074   -25.581 1.00 85.18 458 A 1 
ATOM 3500 N N   . ASP A 0 459 . 42.214   12.518  -26.867 1.00 81.09 459 A 1 
ATOM 3501 C CA  . ASP A 0 459 . 43.082   13.048  -27.931 1.00 81.09 459 A 1 
ATOM 3502 C C   . ASP A 0 459 . 44.400   12.242  -27.923 1.00 81.09 459 A 1 
ATOM 3503 C CB  . ASP A 0 459 . 43.278   14.564  -27.698 1.00 81.09 459 A 1 
ATOM 3504 O O   . ASP A 0 459 . 44.945   11.912  -26.859 1.00 81.09 459 A 1 
ATOM 3505 C CG  . ASP A 0 459 . 44.279   15.285  -28.622 1.00 81.09 459 A 1 
ATOM 3506 O OD1 . ASP A 0 459 . 44.875   14.626  -29.504 1.00 81.09 459 A 1 
ATOM 3507 O OD2 . ASP A 0 459 . 44.515   16.492  -28.365 1.00 81.09 459 A 1 
ATOM 3508 N N   . TYR A 0 460 . 44.896   11.849  -29.100 1.00 82.77 460 A 1 
ATOM 3509 C CA  . TYR A 0 460 . 46.127   11.075  -29.256 1.00 82.77 460 A 1 
ATOM 3510 C C   . TYR A 0 460 . 46.938   11.449  -30.506 1.00 82.77 460 A 1 
ATOM 3511 C CB  . TYR A 0 460 . 45.804   9.570   -29.239 1.00 82.77 460 A 1 
ATOM 3512 O O   . TYR A 0 460 . 46.880   10.775  -31.547 1.00 82.77 460 A 1 
ATOM 3513 C CG  . TYR A 0 460 . 47.054   8.702   -29.271 1.00 82.77 460 A 1 
ATOM 3514 C CD1 . TYR A 0 460 . 47.396   7.961   -30.420 1.00 82.77 460 A 1 
ATOM 3515 C CD2 . TYR A 0 460 . 47.944   8.758   -28.189 1.00 82.77 460 A 1 
ATOM 3516 C CE1 . TYR A 0 460 . 48.640   7.299   -30.498 1.00 82.77 460 A 1 
ATOM 3517 C CE2 . TYR A 0 460 . 49.189   8.116   -28.256 1.00 82.77 460 A 1 
ATOM 3518 O OH  . TYR A 0 460 . 50.801   6.872   -29.492 1.00 82.77 460 A 1 
ATOM 3519 C CZ  . TYR A 0 460 . 49.547   7.406   -29.420 1.00 82.77 460 A 1 
ATOM 3520 N N   . ASP A 0 461 . 47.828   12.427  -30.365 1.00 80.42 461 A 1 
ATOM 3521 C CA  . ASP A 0 461 . 48.808   12.761  -31.390 1.00 80.42 461 A 1 
ATOM 3522 C C   . ASP A 0 461 . 49.999   11.769  -31.372 1.00 80.42 461 A 1 
ATOM 3523 C CB  . ASP A 0 461 . 49.244   14.238  -31.245 1.00 80.42 461 A 1 
ATOM 3524 O O   . ASP A 0 461 . 50.491   11.247  -30.359 1.00 80.42 461 A 1 
ATOM 3525 C CG  . ASP A 0 461 . 49.198   15.107  -32.493 1.00 80.42 461 A 1 
ATOM 3526 O OD1 . ASP A 0 461 . 49.196   14.530  -33.610 1.00 80.42 461 A 1 
ATOM 3527 O OD2 . ASP A 0 461 . 49.476   16.326  -32.374 1.00 80.42 461 A 1 
ATOM 3528 N N   . ARG A 0 462 . 50.541   11.486  -32.557 1.00 75.13 462 A 1 
ATOM 3529 C CA  . ARG A 0 462 . 51.821   10.785  -32.711 1.00 75.13 462 A 1 
ATOM 3530 C C   . ARG A 0 462 . 52.598   11.358  -33.871 1.00 75.13 462 A 1 
ATOM 3531 C CB  . ARG A 0 462 . 51.605   9.276   -32.878 1.00 75.13 462 A 1 
ATOM 3532 O O   . ARG A 0 462 . 52.217   11.198  -35.030 1.00 75.13 462 A 1 
ATOM 3533 C CG  . ARG A 0 462 . 52.963   8.556   -32.990 1.00 75.13 462 A 1 
ATOM 3534 C CD  . ARG A 0 462 . 52.797   7.081   -33.336 1.00 75.13 462 A 1 
ATOM 3535 N NE  . ARG A 0 462 . 52.167   6.350   -32.228 1.00 75.13 462 A 1 
ATOM 3536 N NH1 . ARG A 0 462 . 52.097   4.292   -33.215 1.00 75.13 462 A 1 
ATOM 3537 N NH2 . ARG A 0 462 . 51.197   4.598   -31.186 1.00 75.13 462 A 1 
ATOM 3538 C CZ  . ARG A 0 462 . 51.833   5.081   -32.210 1.00 75.13 462 A 1 
ATOM 3539 N N   . TYR A 0 463 . 53.803   11.838  -33.586 1.00 73.72 463 A 1 
ATOM 3540 C CA  . TYR A 0 463 . 54.719   12.359  -34.594 1.00 73.72 463 A 1 
ATOM 3541 C C   . TYR A 0 463 . 56.046   11.591  -34.648 1.00 73.72 463 A 1 
ATOM 3542 C CB  . TYR A 0 463 . 54.901   13.867  -34.392 1.00 73.72 463 A 1 
ATOM 3543 O O   . TYR A 0 463 . 56.707   11.310  -33.647 1.00 73.72 463 A 1 
ATOM 3544 C CG  . TYR A 0 463 . 55.375   14.245  -33.006 1.00 73.72 463 A 1 
ATOM 3545 C CD1 . TYR A 0 463 . 54.429   14.515  -31.997 1.00 73.72 463 A 1 
ATOM 3546 C CD2 . TYR A 0 463 . 56.753   14.268  -32.713 1.00 73.72 463 A 1 
ATOM 3547 C CE1 . TYR A 0 463 . 54.853   14.796  -30.688 1.00 73.72 463 A 1 
ATOM 3548 C CE2 . TYR A 0 463 . 57.181   14.555  -31.405 1.00 73.72 463 A 1 
ATOM 3549 O OH  . TYR A 0 463 . 56.655   15.059  -29.136 1.00 73.72 463 A 1 
ATOM 3550 C CZ  . TYR A 0 463 . 56.229   14.814  -30.395 1.00 73.72 463 A 1 
ATOM 3551 N N   . ASP A 0 464 . 56.478   11.307  -35.874 1.00 66.60 464 A 1 
ATOM 3552 C CA  . ASP A 0 464 . 57.767   10.718  -36.225 1.00 66.60 464 A 1 
ATOM 3553 C C   . ASP A 0 464 . 58.540   11.770  -37.043 1.00 66.60 464 A 1 
ATOM 3554 C CB  . ASP A 0 464 . 57.527   9.407   -37.021 1.00 66.60 464 A 1 
ATOM 3555 O O   . ASP A 0 464 . 58.235   12.020  -38.216 1.00 66.60 464 A 1 
ATOM 3556 C CG  . ASP A 0 464 . 58.129   8.125   -36.426 1.00 66.60 464 A 1 
ATOM 3557 O OD1 . ASP A 0 464 . 58.214   7.969   -35.194 1.00 66.60 464 A 1 
ATOM 3558 O OD2 . ASP A 0 464 . 58.541   7.257   -37.242 1.00 66.60 464 A 1 
ATOM 3559 N N   . SER A 0 465 . 59.557   12.399  -36.444 1.00 61.58 465 A 1 
ATOM 3560 C CA  . SER A 0 465 . 60.526   13.211  -37.191 1.00 61.58 465 A 1 
ATOM 3561 C C   . SER A 0 465 . 61.739   12.357  -37.552 1.00 61.58 465 A 1 
ATOM 3562 C CB  . SER A 0 465 . 60.896   14.507  -36.459 1.00 61.58 465 A 1 
ATOM 3563 O O   . SER A 0 465 . 62.419   11.803  -36.685 1.00 61.58 465 A 1 
ATOM 3564 O OG  . SER A 0 465 . 61.574   14.269  -35.243 1.00 61.58 465 A 1 
ATOM 3565 N N   . ARG A 0 466 . 62.000   12.215  -38.854 1.00 55.20 466 A 1 
ATOM 3566 C CA  . ARG A 0 466 . 63.144   11.458  -39.376 1.00 55.20 466 A 1 
ATOM 3567 C C   . ARG A 0 466 . 64.026   12.402  -40.178 1.00 55.20 466 A 1 
ATOM 3568 C CB  . ARG A 0 466 . 62.653   10.265  -40.217 1.00 55.20 466 A 1 
ATOM 3569 O O   . ARG A 0 466 . 63.612   12.861  -41.243 1.00 55.20 466 A 1 
ATOM 3570 C CG  . ARG A 0 466 . 61.803   9.273   -39.403 1.00 55.20 466 A 1 
ATOM 3571 C CD  . ARG A 0 466 . 61.378   8.084   -40.271 1.00 55.20 466 A 1 
ATOM 3572 N NE  . ARG A 0 466 . 60.405   7.221   -39.574 1.00 55.20 466 A 1 
ATOM 3573 N NH1 . ARG A 0 466 . 59.787   5.931   -41.370 1.00 55.20 466 A 1 
ATOM 3574 N NH2 . ARG A 0 466 . 58.727   5.715   -39.420 1.00 55.20 466 A 1 
ATOM 3575 C CZ  . ARG A 0 466 . 59.653   6.289   -40.122 1.00 55.20 466 A 1 
ATOM 3576 N N   . ASP A 0 467 . 65.240   12.669  -39.697 1.00 50.98 467 A 1 
ATOM 3577 C CA  . ASP A 0 467 . 66.188   13.488  -40.452 1.00 50.98 467 A 1 
ATOM 3578 C C   . ASP A 0 467 . 66.586   12.767  -41.749 1.00 50.98 467 A 1 
ATOM 3579 C CB  . ASP A 0 467 . 67.418   13.867  -39.610 1.00 50.98 467 A 1 
ATOM 3580 O O   . ASP A 0 467 . 67.243   11.718  -41.750 1.00 50.98 467 A 1 
ATOM 3581 C CG  . ASP A 0 467 . 67.167   14.994  -38.595 1.00 50.98 467 A 1 
ATOM 3582 O OD1 . ASP A 0 467 . 66.195   15.765  -38.779 1.00 50.98 467 A 1 
ATOM 3583 O OD2 . ASP A 0 467 . 68.020   15.135  -37.694 1.00 50.98 467 A 1 
ATOM 3584 N N   . ALA A 0 468 . 66.169   13.336  -42.882 1.00 48.40 468 A 1 
ATOM 3585 C CA  . ALA A 0 468 . 66.434   12.789  -44.203 1.00 48.40 468 A 1 
ATOM 3586 C C   . ALA A 0 468 . 67.906   13.024  -44.579 1.00 48.40 468 A 1 
ATOM 3587 C CB  . ALA A 0 468 . 65.439   13.393  -45.201 1.00 48.40 468 A 1 
ATOM 3588 O O   . ALA A 0 468 . 68.298   14.107  -45.021 1.00 48.40 468 A 1 
ATOM 3589 N N   . GLY A 0 469 . 68.736   11.994  -44.389 1.00 47.32 469 A 1 
ATOM 3590 C CA  . GLY A 0 469 . 70.185   12.063  -44.575 1.00 47.32 469 A 1 
ATOM 3591 C C   . GLY A 0 469 . 70.606   12.648  -45.928 1.00 47.32 469 A 1 
ATOM 3592 O O   . GLY A 0 469 . 70.438   12.023  -46.979 1.00 47.32 469 A 1 
ATOM 3593 N N   . ALA A 0 470 . 71.218   13.836  -45.898 1.00 42.20 470 A 1 
ATOM 3594 C CA  . ALA A 0 470 . 71.724   14.519  -47.082 1.00 42.20 470 A 1 
ATOM 3595 C C   . ALA A 0 470 . 72.828   13.689  -47.768 1.00 42.20 470 A 1 
ATOM 3596 C CB  . ALA A 0 470 . 72.204   15.920  -46.676 1.00 42.20 470 A 1 
ATOM 3597 O O   . ALA A 0 470 . 73.985   13.684  -47.346 1.00 42.20 470 A 1 
ATOM 3598 N N   . GLN A 0 471 . 72.459   12.989  -48.846 1.00 42.68 471 A 1 
ATOM 3599 C CA  . GLN A 0 471 . 73.337   12.067  -49.570 1.00 42.68 471 A 1 
ATOM 3600 C C   . GLN A 0 471 . 74.684   12.705  -49.947 1.00 42.68 471 A 1 
ATOM 3601 C CB  . GLN A 0 471 . 72.630   11.547  -50.832 1.00 42.68 471 A 1 
ATOM 3602 O O   . GLN A 0 471 . 74.743   13.791  -50.534 1.00 42.68 471 A 1 
ATOM 3603 C CG  . GLN A 0 471 . 71.489   10.566  -50.512 1.00 42.68 471 A 1 
ATOM 3604 C CD  . GLN A 0 471 . 70.766   10.073  -51.764 1.00 42.68 471 A 1 
ATOM 3605 N NE2 . GLN A 0 471 . 70.029   8.989   -51.676 1.00 42.68 471 A 1 
ATOM 3606 O OE1 . GLN A 0 471 . 70.846   10.641  -52.842 1.00 42.68 471 A 1 
ATOM 3607 N N   . GLY A 0 472 . 75.771   11.989  -49.638 1.00 39.15 472 A 1 
ATOM 3608 C CA  . GLY A 0 472 . 77.148   12.434  -49.848 1.00 39.15 472 A 1 
ATOM 3609 C C   . GLY A 0 472 . 77.409   12.874  -51.290 1.00 39.15 472 A 1 
ATOM 3610 O O   . GLY A 0 472 . 77.481   12.058  -52.210 1.00 39.15 472 A 1 
ATOM 3611 N N   . ARG A 0 473 . 77.562   14.188  -51.494 1.00 40.63 473 A 1 
ATOM 3612 C CA  . ARG A 0 473 . 77.723   14.784  -52.826 1.00 40.63 473 A 1 
ATOM 3613 C C   . ARG A 0 473 . 79.106   14.496  -53.411 1.00 40.63 473 A 1 
ATOM 3614 C CB  . ARG A 0 473 . 77.402   16.291  -52.798 1.00 40.63 473 A 1 
ATOM 3615 O O   . ARG A 0 473 . 80.040   15.273  -53.229 1.00 40.63 473 A 1 
ATOM 3616 C CG  . ARG A 0 473 . 75.893   16.549  -52.643 1.00 40.63 473 A 1 
ATOM 3617 C CD  . ARG A 0 473 . 75.513   18.008  -52.943 1.00 40.63 473 A 1 
ATOM 3618 N NE  . ARG A 0 473 . 75.830   18.926  -51.827 1.00 40.63 473 A 1 
ATOM 3619 N NH1 . ARG A 0 473 . 73.674   19.411  -51.155 1.00 40.63 473 A 1 
ATOM 3620 N NH2 . ARG A 0 473 . 75.387   20.338  -50.090 1.00 40.63 473 A 1 
ATOM 3621 C CZ  . ARG A 0 473 . 74.965   19.552  -51.039 1.00 40.63 473 A 1 
ATOM 3622 N N   . GLY A 0 474 . 79.202   13.426  -54.200 1.00 37.11 474 A 1 
ATOM 3623 C CA  . GLY A 0 474 . 80.321   13.170  -55.111 1.00 37.11 474 A 1 
ATOM 3624 C C   . GLY A 0 474 . 80.420   14.248  -56.199 1.00 37.11 474 A 1 
ATOM 3625 O O   . GLY A 0 474 . 79.863   14.108  -57.288 1.00 37.11 474 A 1 
ATOM 3626 N N   . ALA A 0 475 . 81.114   15.347  -55.900 1.00 33.26 475 A 1 
ATOM 3627 C CA  . ALA A 0 475 . 81.210   16.519  -56.766 1.00 33.26 475 A 1 
ATOM 3628 C C   . ALA A 0 475 . 82.169   16.313  -57.959 1.00 33.26 475 A 1 
ATOM 3629 C CB  . ALA A 0 475 . 81.559   17.739  -55.904 1.00 33.26 475 A 1 
ATOM 3630 O O   . ALA A 0 475 . 83.337   16.685  -57.925 1.00 33.26 475 A 1 
ATOM 3631 N N   . SER A 0 476 . 81.625   15.746  -59.038 1.00 36.81 476 A 1 
ATOM 3632 C CA  . SER A 0 476 . 81.946   16.039  -60.447 1.00 36.81 476 A 1 
ATOM 3633 C C   . SER A 0 476 . 83.405   16.362  -60.840 1.00 36.81 476 A 1 
ATOM 3634 C CB  . SER A 0 476 . 81.020   17.154  -60.953 1.00 36.81 476 A 1 
ATOM 3635 O O   . SER A 0 476 . 83.825   17.520  -60.879 1.00 36.81 476 A 1 
ATOM 3636 O OG  . SER A 0 476 . 81.227   18.346  -60.222 1.00 36.81 476 A 1 
ATOM 3637 N N   . LYS A 0 477 . 84.094   15.324  -61.327 1.00 30.60 477 A 1 
ATOM 3638 C CA  . LYS A 0 477 . 85.041   15.311  -62.464 1.00 30.60 477 A 1 
ATOM 3639 C C   . LYS A 0 477 . 85.154   16.641  -63.248 1.00 30.60 477 A 1 
ATOM 3640 C CB  . LYS A 0 477 . 84.528   14.172  -63.374 1.00 30.60 477 A 1 
ATOM 3641 O O   . LYS A 0 477 . 84.300   16.937  -64.083 1.00 30.60 477 A 1 
ATOM 3642 C CG  . LYS A 0 477 . 85.458   13.732  -64.515 1.00 30.60 477 A 1 
ATOM 3643 C CD  . LYS A 0 477 . 84.789   12.577  -65.284 1.00 30.60 477 A 1 
ATOM 3644 C CE  . LYS A 0 477 . 85.746   11.954  -66.307 1.00 30.60 477 A 1 
ATOM 3645 N NZ  . LYS A 0 477 . 85.119   10.805  -67.011 1.00 30.60 477 A 1 
ATOM 3646 N N   . TRP A 0 478 . 86.247   17.387  -63.056 1.00 28.38 478 A 1 
ATOM 3647 C CA  . TRP A 0 478 . 86.570   18.589  -63.840 1.00 28.38 478 A 1 
ATOM 3648 C C   . TRP A 0 478 . 87.724   18.305  -64.808 1.00 28.38 478 A 1 
ATOM 3649 C CB  . TRP A 0 478 . 86.848   19.787  -62.912 1.00 28.38 478 A 1 
ATOM 3650 O O   . TRP A 0 478 . 88.888   18.282  -64.422 1.00 28.38 478 A 1 
ATOM 3651 C CG  . TRP A 0 478 . 86.472   21.138  -63.458 1.00 28.38 478 A 1 
ATOM 3652 C CD1 . TRP A 0 478 . 85.197   21.562  -63.606 1.00 28.38 478 A 1 
ATOM 3653 C CD2 . TRP A 0 478 . 87.312   22.286  -63.817 1.00 28.38 478 A 1 
ATOM 3654 C CE2 . TRP A 0 478 . 86.457   23.388  -64.137 1.00 28.38 478 A 1 
ATOM 3655 C CE3 . TRP A 0 478 . 88.702   22.532  -63.864 1.00 28.38 478 A 1 
ATOM 3656 N NE1 . TRP A 0 478 . 85.181   22.882  -64.009 1.00 28.38 478 A 1 
ATOM 3657 C CH2 . TRP A 0 478 . 88.337   24.871  -64.486 1.00 28.38 478 A 1 
ATOM 3658 C CZ2 . TRP A 0 478 . 86.948   24.664  -64.459 1.00 28.38 478 A 1 
ATOM 3659 C CZ3 . TRP A 0 478 . 89.208   23.805  -64.197 1.00 28.38 478 A 1 
ATOM 3660 N N   . GLY A 0 479 . 87.396   18.074  -66.079 1.00 35.23 479 A 1 
ATOM 3661 C CA  . GLY A 0 479 . 88.355   18.098  -67.181 1.00 35.23 479 A 1 
ATOM 3662 C C   . GLY A 0 479 . 87.948   19.215  -68.127 1.00 35.23 479 A 1 
ATOM 3663 O O   . GLY A 0 479 . 86.864   19.141  -68.704 1.00 35.23 479 A 1 
ATOM 3664 N N   . LYS A 0 480 . 88.768   20.264  -68.246 1.00 34.01 480 A 1 
ATOM 3665 C CA  . LYS A 0 480 . 88.509   21.381  -69.159 1.00 34.01 480 A 1 
ATOM 3666 C C   . LYS A 0 480 . 89.725   21.646  -70.033 1.00 34.01 480 A 1 
ATOM 3667 C CB  . LYS A 0 480 . 88.028   22.631  -68.395 1.00 34.01 480 A 1 
ATOM 3668 O O   . LYS A 0 480 . 90.840   21.797  -69.542 1.00 34.01 480 A 1 
ATOM 3669 C CG  . LYS A 0 480 . 86.716   23.132  -69.016 1.00 34.01 480 A 1 
ATOM 3670 C CD  . LYS A 0 480 . 86.215   24.422  -68.359 1.00 34.01 480 A 1 
ATOM 3671 C CE  . LYS A 0 480 . 84.860   24.790  -68.976 1.00 34.01 480 A 1 
ATOM 3672 N NZ  . LYS A 0 480 . 84.366   26.100  -68.482 1.00 34.01 480 A 1 
ATOM 3673 N N   . ASP A 0 481 . 89.478   21.666  -71.333 1.00 35.87 481 A 1 
ATOM 3674 C CA  . ASP A 0 481 . 90.484   21.732  -72.383 1.00 35.87 481 A 1 
ATOM 3675 C C   . ASP A 0 481 . 91.220   23.078  -72.414 1.00 35.87 481 A 1 
ATOM 3676 C CB  . ASP A 0 481 . 89.787   21.513  -73.737 1.00 35.87 481 A 1 
ATOM 3677 O O   . ASP A 0 481 . 90.622   24.132  -72.191 1.00 35.87 481 A 1 
ATOM 3678 C CG  . ASP A 0 481 . 88.794   20.353  -73.691 1.00 35.87 481 A 1 
ATOM 3679 O OD1 . ASP A 0 481 . 89.229   19.220  -73.978 1.00 35.87 481 A 1 
ATOM 3680 O OD2 . ASP A 0 481 . 87.635   20.627  -73.301 1.00 35.87 481 A 1 
ATOM 3681 N N   . ALA A 0 482 . 92.489   23.064  -72.829 1.00 37.81 482 A 1 
ATOM 3682 C CA  . ALA A 0 482 . 92.858   23.493  -74.185 1.00 37.81 482 A 1 
ATOM 3683 C C   . ALA A 0 482 . 94.376   23.712  -74.308 1.00 37.81 482 A 1 
ATOM 3684 C CB  . ALA A 0 482 . 92.126   24.775  -74.623 1.00 37.81 482 A 1 
ATOM 3685 O O   . ALA A 0 482 . 94.916   24.706  -73.821 1.00 37.81 482 A 1 
ATOM 3686 N N   . ASP A 0 483 . 95.044   22.841  -75.067 1.00 34.69 483 A 1 
ATOM 3687 C CA  . ASP A 0 483 . 96.374   23.111  -75.621 1.00 34.69 483 A 1 
ATOM 3688 C C   . ASP A 0 483 . 96.280   24.264  -76.639 1.00 34.69 483 A 1 
ATOM 3689 C CB  . ASP A 0 483 . 96.934   21.816  -76.234 1.00 34.69 483 A 1 
ATOM 3690 O O   . ASP A 0 483 . 96.007   24.074  -77.826 1.00 34.69 483 A 1 
ATOM 3691 C CG  . ASP A 0 483 . 98.321   21.966  -76.880 1.00 34.69 483 A 1 
ATOM 3692 O OD1 . ASP A 0 483 . 98.902   23.080  -76.840 1.00 34.69 483 A 1 
ATOM 3693 O OD2 . ASP A 0 483 . 98.789   20.943  -77.424 1.00 34.69 483 A 1 
ATOM 3694 N N   . LYS A 0 484 . 96.446   25.500  -76.155 1.00 38.44 484 A 1 
ATOM 3695 C CA  . LYS A 0 484 . 96.570   26.692  -76.999 1.00 38.44 484 A 1 
ATOM 3696 C C   . LYS A 0 484 . 98.038   27.015  -77.228 1.00 38.44 484 A 1 
ATOM 3697 C CB  . LYS A 0 484 . 95.766   27.878  -76.446 1.00 38.44 484 A 1 
ATOM 3698 O O   . LYS A 0 484 . 98.583   27.953  -76.650 1.00 38.44 484 A 1 
ATOM 3699 C CG  . LYS A 0 484 . 94.262   27.660  -76.645 1.00 38.44 484 A 1 
ATOM 3700 C CD  . LYS A 0 484 . 93.476   28.928  -76.300 1.00 38.44 484 A 1 
ATOM 3701 C CE  . LYS A 0 484 . 91.978   28.652  -76.459 1.00 38.44 484 A 1 
ATOM 3702 N NZ  . LYS A 0 484 . 91.164   29.828  -76.064 1.00 38.44 484 A 1 
ATOM 3703 N N   . THR A 0 485 . 98.646   26.281  -78.153 1.00 35.96 485 A 1 
ATOM 3704 C CA  . THR A 0 485 . 99.908   26.679  -78.786 1.00 35.96 485 A 1 
ATOM 3705 C C   . THR A 0 485 . 99.730   28.033  -79.497 1.00 35.96 485 A 1 
ATOM 3706 C CB  . THR A 0 485 . 100.377  25.578  -79.749 1.00 35.96 485 A 1 
ATOM 3707 O O   . THR A 0 485 . 99.205   28.115  -80.611 1.00 35.96 485 A 1 
ATOM 3708 C CG2 . THR A 0 485 . 101.634  25.973  -80.530 1.00 35.96 485 A 1 
ATOM 3709 O OG1 . THR A 0 485 . 100.745  24.424  -79.028 1.00 35.96 485 A 1 
ATOM 3710 N N   . VAL A 0 486 . 100.147  29.123  -78.845 1.00 38.10 486 A 1 
ATOM 3711 C CA  . VAL A 0 486 . 100.096  30.481  -79.407 1.00 38.10 486 A 1 
ATOM 3712 C C   . VAL A 0 486 . 101.212  30.644  -80.440 1.00 38.10 486 A 1 
ATOM 3713 C CB  . VAL A 0 486 . 100.178  31.565  -78.308 1.00 38.10 486 A 1 
ATOM 3714 O O   . VAL A 0 486 . 102.392  30.688  -80.099 1.00 38.10 486 A 1 
ATOM 3715 C CG1 . VAL A 0 486 . 100.141  32.981  -78.903 1.00 38.10 486 A 1 
ATOM 3716 C CG2 . VAL A 0 486 . 98.999   31.455  -77.332 1.00 38.10 486 A 1 
ATOM 3717 N N   . LYS A 0 487 . 100.845  30.764  -81.722 1.00 38.10 487 A 1 
ATOM 3718 C CA  . LYS A 0 487 . 101.793  31.110  -82.791 1.00 38.10 487 A 1 
ATOM 3719 C C   . LYS A 0 487 . 102.267  32.554  -82.618 1.00 38.10 487 A 1 
ATOM 3720 C CB  . LYS A 0 487 . 101.173  30.893  -84.180 1.00 38.10 487 A 1 
ATOM 3721 O O   . LYS A 0 487 . 101.474  33.489  -82.727 1.00 38.10 487 A 1 
ATOM 3722 C CG  . LYS A 0 487 . 101.076  29.402  -84.536 1.00 38.10 487 A 1 
ATOM 3723 C CD  . LYS A 0 487 . 100.546  29.217  -85.965 1.00 38.10 487 A 1 
ATOM 3724 C CE  . LYS A 0 487 . 100.558  27.728  -86.336 1.00 38.10 487 A 1 
ATOM 3725 N NZ  . LYS A 0 487 . 100.056  27.500  -87.715 1.00 38.10 487 A 1 
ATOM 3726 N N   . GLY A 0 488 . 103.562  32.719  -82.359 1.00 33.51 488 A 1 
ATOM 3727 C CA  . GLY A 0 488 . 104.176  34.025  -82.136 1.00 33.51 488 A 1 
ATOM 3728 C C   . GLY A 0 488 . 104.070  34.953  -83.348 1.00 33.51 488 A 1 
ATOM 3729 O O   . GLY A 0 488 . 104.260  34.531  -84.487 1.00 33.51 488 A 1 
ATOM 3730 N N   . HIS A 0 489 . 103.807  36.230  -83.076 1.00 37.05 489 A 1 
ATOM 3731 C CA  . HIS A 0 489 . 104.128  37.329  -83.983 1.00 37.05 489 A 1 
ATOM 3732 C C   . HIS A 0 489 . 105.400  37.997  -83.460 1.00 37.05 489 A 1 
ATOM 3733 C CB  . HIS A 0 489 . 102.950  38.302  -84.100 1.00 37.05 489 A 1 
ATOM 3734 O O   . HIS A 0 489 . 105.527  38.239  -82.260 1.00 37.05 489 A 1 
ATOM 3735 C CG  . HIS A 0 489 . 101.851  37.765  -84.981 1.00 37.05 489 A 1 
ATOM 3736 C CD2 . HIS A 0 489 . 101.427  38.301  -86.168 1.00 37.05 489 A 1 
ATOM 3737 N ND1 . HIS A 0 489 . 101.139  36.601  -84.785 1.00 37.05 489 A 1 
ATOM 3738 C CE1 . HIS A 0 489 . 100.307  36.446  -85.828 1.00 37.05 489 A 1 
ATOM 3739 N NE2 . HIS A 0 489 . 100.447  37.456  -86.699 1.00 37.05 489 A 1 
ATOM 3740 N N   . ALA A 0 490 . 106.365  38.228  -84.345 1.00 32.45 490 A 1 
ATOM 3741 C CA  . ALA A 0 490 . 107.689  38.689  -83.956 1.00 32.45 490 A 1 
ATOM 3742 C C   . ALA A 0 490 . 107.692  40.177  -83.573 1.00 32.45 490 A 1 
ATOM 3743 C CB  . ALA A 0 490 . 108.662  38.395  -85.105 1.00 32.45 490 A 1 
ATOM 3744 O O   . ALA A 0 490 . 107.249  41.020  -84.348 1.00 32.45 490 A 1 
ATOM 3745 N N   . HIS A 0 491 . 108.298  40.493  -82.429 1.00 36.58 491 A 1 
ATOM 3746 C CA  . HIS A 0 491 . 108.923  41.790  -82.172 1.00 36.58 491 A 1 
ATOM 3747 C C   . HIS A 0 491 . 110.355  41.552  -81.653 1.00 36.58 491 A 1 
ATOM 3748 C CB  . HIS A 0 491 . 108.077  42.649  -81.219 1.00 36.58 491 A 1 
ATOM 3749 O O   . HIS A 0 491 . 110.569  40.564  -80.944 1.00 36.58 491 A 1 
ATOM 3750 C CG  . HIS A 0 491 . 107.356  43.758  -81.942 1.00 36.58 491 A 1 
ATOM 3751 C CD2 . HIS A 0 491 . 106.133  43.679  -82.553 1.00 36.58 491 A 1 
ATOM 3752 N ND1 . HIS A 0 491 . 107.834  45.032  -82.155 1.00 36.58 491 A 1 
ATOM 3753 C CE1 . HIS A 0 491 . 106.915  45.706  -82.868 1.00 36.58 491 A 1 
ATOM 3754 N NE2 . HIS A 0 491 . 105.859  44.924  -83.131 1.00 36.58 491 A 1 
ATOM 3755 N N   . PRO A 0 492 . 111.358  42.374  -82.020 1.00 40.63 492 A 1 
ATOM 3756 C CA  . PRO A 0 492 . 112.761  42.009  -81.821 1.00 40.63 492 A 1 
ATOM 3757 C C   . PRO A 0 492 . 113.319  42.538  -80.492 1.00 40.63 492 A 1 
ATOM 3758 C CB  . PRO A 0 492 . 113.521  42.588  -83.029 1.00 40.63 492 A 1 
ATOM 3759 O O   . PRO A 0 492 . 113.324  43.745  -80.265 1.00 40.63 492 A 1 
ATOM 3760 C CG  . PRO A 0 492 . 112.455  43.262  -83.899 1.00 40.63 492 A 1 
ATOM 3761 C CD  . PRO A 0 492 . 111.317  43.518  -82.919 1.00 40.63 492 A 1 
ATOM 3762 N N   . GLY A 0 493 . 113.870  41.646  -79.661 1.00 37.20 493 A 1 
ATOM 3763 C CA  . GLY A 0 493 . 114.685  42.006  -78.491 1.00 37.20 493 A 1 
ATOM 3764 C C   . GLY A 0 493 . 114.577  41.005  -77.336 1.00 37.20 493 A 1 
ATOM 3765 O O   . GLY A 0 493 . 113.519  40.899  -76.737 1.00 37.20 493 A 1 
ATOM 3766 N N   . TYR A 0 494 . 115.687  40.322  -77.011 1.00 33.36 494 A 1 
ATOM 3767 C CA  . TYR A 0 494 . 115.883  39.441  -75.836 1.00 33.36 494 A 1 
ATOM 3768 C C   . TYR A 0 494 . 114.899  38.246  -75.705 1.00 33.36 494 A 1 
ATOM 3769 C CB  . TYR A 0 494 . 115.981  40.310  -74.571 1.00 33.36 494 A 1 
ATOM 3770 O O   . TYR A 0 494 . 113.818  38.348  -75.146 1.00 33.36 494 A 1 
ATOM 3771 C CG  . TYR A 0 494 . 117.209  41.207  -74.578 1.00 33.36 494 A 1 
ATOM 3772 C CD1 . TYR A 0 494 . 118.406  40.744  -73.998 1.00 33.36 494 A 1 
ATOM 3773 C CD2 . TYR A 0 494 . 117.177  42.471  -75.204 1.00 33.36 494 A 1 
ATOM 3774 C CE1 . TYR A 0 494 . 119.571  41.533  -74.048 1.00 33.36 494 A 1 
ATOM 3775 C CE2 . TYR A 0 494 . 118.345  43.256  -75.269 1.00 33.36 494 A 1 
ATOM 3776 O OH  . TYR A 0 494 . 120.667  43.549  -74.754 1.00 33.36 494 A 1 
ATOM 3777 C CZ  . TYR A 0 494 . 119.544  42.789  -74.691 1.00 33.36 494 A 1 
ATOM 3778 N N   . HIS A 0 495 . 115.173  37.100  -76.341 1.00 33.93 495 A 1 
ATOM 3779 C CA  . HIS A 0 495 . 116.017  35.992  -75.826 1.00 33.93 495 A 1 
ATOM 3780 C C   . HIS A 0 495 . 115.493  35.322  -74.537 1.00 33.93 495 A 1 
ATOM 3781 C CB  . HIS A 0 495 . 117.510  36.349  -75.689 1.00 33.93 495 A 1 
ATOM 3782 O O   . HIS A 0 495 . 115.732  35.818  -73.442 1.00 33.93 495 A 1 
ATOM 3783 C CG  . HIS A 0 495 . 118.234  36.500  -77.002 1.00 33.93 495 A 1 
ATOM 3784 C CD2 . HIS A 0 495 . 119.403  35.880  -77.356 1.00 33.93 495 A 1 
ATOM 3785 N ND1 . HIS A 0 495 . 117.824  37.241  -78.086 1.00 33.93 495 A 1 
ATOM 3786 C CE1 . HIS A 0 495 . 118.725  37.073  -79.069 1.00 33.93 495 A 1 
ATOM 3787 N NE2 . HIS A 0 495 . 119.701  36.246  -78.671 1.00 33.93 495 A 1 
ATOM 3788 N N   . GLY A 0 496 . 114.855  34.147  -74.670 1.00 36.24 496 A 1 
ATOM 3789 C CA  . GLY A 0 496 . 114.401  33.357  -73.511 1.00 36.24 496 A 1 
ATOM 3790 C C   . GLY A 0 496 . 113.446  32.183  -73.787 1.00 36.24 496 A 1 
ATOM 3791 O O   . GLY A 0 496 . 112.607  31.883  -72.946 1.00 36.24 496 A 1 
ATOM 3792 N N   . THR A 0 497 . 113.506  31.521  -74.948 1.00 31.34 497 A 1 
ATOM 3793 C CA  . THR A 0 497 . 112.604  30.394  -75.269 1.00 31.34 497 A 1 
ATOM 3794 C C   . THR A 0 497 . 113.107  29.052  -74.736 1.00 31.34 497 A 1 
ATOM 3795 C CB  . THR A 0 497 . 112.360  30.257  -76.782 1.00 31.34 497 A 1 
ATOM 3796 O O   . THR A 0 497 . 114.068  28.500  -75.265 1.00 31.34 497 A 1 
ATOM 3797 C CG2 . THR A 0 497 . 111.213  31.146  -77.253 1.00 31.34 497 A 1 
ATOM 3798 O OG1 . THR A 0 497 . 113.517  30.608  -77.510 1.00 31.34 497 A 1 
ATOM 3799 N N   . SER A 0 498 . 112.376  28.475  -73.780 1.00 35.21 498 A 1 
ATOM 3800 C CA  . SER A 0 498 . 112.394  27.039  -73.478 1.00 35.21 498 A 1 
ATOM 3801 C C   . SER A 0 498 . 110.958  26.553  -73.288 1.00 35.21 498 A 1 
ATOM 3802 C CB  . SER A 0 498 . 113.237  26.742  -72.235 1.00 35.21 498 A 1 
ATOM 3803 O O   . SER A 0 498 . 110.301  26.895  -72.308 1.00 35.21 498 A 1 
ATOM 3804 O OG  . SER A 0 498 . 113.275  25.342  -72.020 1.00 35.21 498 A 1 
ATOM 3805 N N   . VAL A 0 499 . 110.455  25.781  -74.253 1.00 33.30 499 A 1 
ATOM 3806 C CA  . VAL A 0 499 . 109.135  25.138  -74.198 1.00 33.30 499 A 1 
ATOM 3807 C C   . VAL A 0 499 . 109.364  23.640  -74.324 1.00 33.30 499 A 1 
ATOM 3808 C CB  . VAL A 0 499 . 108.186  25.670  -75.296 1.00 33.30 499 A 1 
ATOM 3809 O O   . VAL A 0 499 . 109.680  23.148  -75.403 1.00 33.30 499 A 1 
ATOM 3810 C CG1 . VAL A 0 499 . 106.833  24.942  -75.281 1.00 33.30 499 A 1 
ATOM 3811 C CG2 . VAL A 0 499 . 107.907  27.167  -75.107 1.00 33.30 499 A 1 
ATOM 3812 N N   . THR A 0 500 . 109.217  22.914  -73.215 1.00 34.41 500 A 1 
ATOM 3813 C CA  . THR A 0 500 . 109.238  21.445  -73.206 1.00 34.41 500 A 1 
ATOM 3814 C C   . THR A 0 500 . 107.879  20.932  -72.755 1.00 34.41 500 A 1 
ATOM 3815 C CB  . THR A 0 500 . 110.365  20.881  -72.329 1.00 34.41 500 A 1 
ATOM 3816 O O   . THR A 0 500 . 107.579  20.873  -71.567 1.00 34.41 500 A 1 
ATOM 3817 C CG2 . THR A 0 500 . 110.451  19.355  -72.428 1.00 34.41 500 A 1 
ATOM 3818 O OG1 . THR A 0 500 . 111.608  21.367  -72.777 1.00 34.41 500 A 1 
ATOM 3819 N N   . SER A 0 501 . 107.044  20.550  -73.715 1.00 32.70 501 A 1 
ATOM 3820 C CA  . SER A 0 501 . 105.756  19.906  -73.467 1.00 32.70 501 A 1 
ATOM 3821 C C   . SER A 0 501 . 105.946  18.409  -73.194 1.00 32.70 501 A 1 
ATOM 3822 C CB  . SER A 0 501 . 104.850  20.133  -74.687 1.00 32.70 501 A 1 
ATOM 3823 O O   . SER A 0 501 . 106.299  17.658  -74.107 1.00 32.70 501 A 1 
ATOM 3824 O OG  . SER A 0 501 . 105.540  19.775  -75.872 1.00 32.70 501 A 1 
ATOM 3825 N N   . LYS A 0 502 . 105.671  17.948  -71.965 1.00 34.97 502 A 1 
ATOM 3826 C CA  . LYS A 0 502 . 105.540  16.515  -71.650 1.00 34.97 502 A 1 
ATOM 3827 C C   . LYS A 0 502 . 104.298  16.212  -70.808 1.00 34.97 502 A 1 
ATOM 3828 C CB  . LYS A 0 502 . 106.819  15.935  -71.020 1.00 34.97 502 A 1 
ATOM 3829 O O   . LYS A 0 502 . 104.259  16.423  -69.605 1.00 34.97 502 A 1 
ATOM 3830 C CG  . LYS A 0 502 . 107.885  15.639  -72.091 1.00 34.97 502 A 1 
ATOM 3831 C CD  . LYS A 0 502 . 109.018  14.769  -71.533 1.00 34.97 502 A 1 
ATOM 3832 C CE  . LYS A 0 502 . 110.020  14.434  -72.646 1.00 34.97 502 A 1 
ATOM 3833 N NZ  . LYS A 0 502 . 111.110  13.557  -72.147 1.00 34.97 502 A 1 
ATOM 3834 N N   . LYS A 0 503 . 103.313  15.671  -71.524 1.00 30.86 503 A 1 
ATOM 3835 C CA  . LYS A 0 503 . 102.194  14.813  -71.114 1.00 30.86 503 A 1 
ATOM 3836 C C   . LYS A 0 503 . 102.409  14.068  -69.780 1.00 30.86 503 A 1 
ATOM 3837 C CB  . LYS A 0 503 . 102.087  13.821  -72.290 1.00 30.86 503 A 1 
ATOM 3838 O O   . LYS A 0 503 . 103.271  13.198  -69.708 1.00 30.86 503 A 1 
ATOM 3839 C CG  . LYS A 0 503 . 100.922  12.827  -72.295 1.00 30.86 503 A 1 
ATOM 3840 C CD  . LYS A 0 503 . 101.048  11.969  -73.568 1.00 30.86 503 A 1 
ATOM 3841 C CE  . LYS A 0 503 . 99.856   11.023  -73.730 1.00 30.86 503 A 1 
ATOM 3842 N NZ  . LYS A 0 503 . 99.973   10.205  -74.966 1.00 30.86 503 A 1 
ATOM 3843 N N   . GLY A 0 504 . 101.544  14.335  -68.803 1.00 33.02 504 A 1 
ATOM 3844 C CA  . GLY A 0 504 . 101.358  13.545  -67.583 1.00 33.02 504 A 1 
ATOM 3845 C C   . GLY A 0 504 . 99.887   13.612  -67.172 1.00 33.02 504 A 1 
ATOM 3846 O O   . GLY A 0 504 . 99.340   14.704  -67.049 1.00 33.02 504 A 1 
ATOM 3847 N N   . ALA A 0 505 . 99.233   12.458  -67.056 1.00 32.09 505 A 1 
ATOM 3848 C CA  . ALA A 0 505 . 97.833   12.342  -66.663 1.00 32.09 505 A 1 
ATOM 3849 C C   . ALA A 0 505 . 97.723   11.183  -65.674 1.00 32.09 505 A 1 
ATOM 3850 C CB  . ALA A 0 505 . 96.957   12.138  -67.910 1.00 32.09 505 A 1 
ATOM 3851 O O   . ALA A 0 505 . 97.724   10.022  -66.079 1.00 32.09 505 A 1 
ATOM 3852 N N   . GLU A 0 506 . 97.663   11.520  -64.392 1.00 31.39 506 A 1 
ATOM 3853 C CA  . GLU A 0 506 . 97.490   10.579  -63.291 1.00 31.39 506 A 1 
ATOM 3854 C C   . GLU A 0 506 . 96.141   10.886  -62.635 1.00 31.39 506 A 1 
ATOM 3855 C CB  . GLU A 0 506 . 98.697   10.649  -62.336 1.00 31.39 506 A 1 
ATOM 3856 O O   . GLU A 0 506 . 95.841   12.028  -62.287 1.00 31.39 506 A 1 
ATOM 3857 C CG  . GLU A 0 506 . 99.923   9.995   -63.009 1.00 31.39 506 A 1 
ATOM 3858 C CD  . GLU A 0 506 . 101.251  10.143  -62.249 1.00 31.39 506 A 1 
ATOM 3859 O OE1 . GLU A 0 506 . 102.198  9.422   -62.640 1.00 31.39 506 A 1 
ATOM 3860 O OE2 . GLU A 0 506 . 101.349  11.029  -61.372 1.00 31.39 506 A 1 
ATOM 3861 N N   . TYR A 0 507 . 95.296   9.862   -62.571 1.00 31.46 507 A 1 
ATOM 3862 C CA  . TYR A 0 507 . 93.974   9.886   -61.957 1.00 31.46 507 A 1 
ATOM 3863 C C   . TYR A 0 507 . 94.036   8.943   -60.768 1.00 31.46 507 A 1 
ATOM 3864 C CB  . TYR A 0 507 . 92.919   9.309   -62.924 1.00 31.46 507 A 1 
ATOM 3865 O O   . TYR A 0 507 . 94.336   7.777   -61.003 1.00 31.46 507 A 1 
ATOM 3866 C CG  . TYR A 0 507 . 92.572   10.110  -64.159 1.00 31.46 507 A 1 
ATOM 3867 C CD1 . TYR A 0 507 . 91.426   10.926  -64.153 1.00 31.46 507 A 1 
ATOM 3868 C CD2 . TYR A 0 507 . 93.336   9.969   -65.334 1.00 31.46 507 A 1 
ATOM 3869 C CE1 . TYR A 0 507 . 91.039   11.605  -65.324 1.00 31.46 507 A 1 
ATOM 3870 C CE2 . TYR A 0 507 . 92.956   10.647  -66.507 1.00 31.46 507 A 1 
ATOM 3871 O OH  . TYR A 0 507 . 91.421   12.116  -67.630 1.00 31.46 507 A 1 
ATOM 3872 C CZ  . TYR A 0 507 . 91.803   11.464  -66.500 1.00 31.46 507 A 1 
ATOM 3873 N N   . ASP A 0 508 . 93.694   9.384   -59.557 1.00 29.90 508 A 1 
ATOM 3874 C CA  . ASP A 0 508 . 93.310   8.432   -58.515 1.00 29.90 508 A 1 
ATOM 3875 C C   . ASP A 0 508 . 92.536   9.050   -57.341 1.00 29.90 508 A 1 
ATOM 3876 C CB  . ASP A 0 508 . 94.529   7.615   -58.020 1.00 29.90 508 A 1 
ATOM 3877 O O   . ASP A 0 508 . 92.699   10.221  -57.006 1.00 29.90 508 A 1 
ATOM 3878 C CG  . ASP A 0 508 . 94.453   6.146   -58.470 1.00 29.90 508 A 1 
ATOM 3879 O OD1 . ASP A 0 508 . 93.312   5.623   -58.528 1.00 29.90 508 A 1 
ATOM 3880 O OD2 . ASP A 0 508 . 95.527   5.544   -58.694 1.00 29.90 508 A 1 
ATOM 3881 N N   . ILE A 0 509 . 91.723   8.183   -56.727 1.00 31.17 509 A 1 
ATOM 3882 C CA  . ILE A 0 509 . 91.006   8.314   -55.445 1.00 31.17 509 A 1 
ATOM 3883 C C   . ILE A 0 509 . 89.858   9.343   -55.397 1.00 31.17 509 A 1 
ATOM 3884 C CB  . ILE A 0 509 . 91.997   8.400   -54.262 1.00 31.17 509 A 1 
ATOM 3885 O O   . ILE A 0 509 . 90.028   10.559  -55.342 1.00 31.17 509 A 1 
ATOM 3886 C CG1 . ILE A 0 509 . 92.923   7.155   -54.238 1.00 31.17 509 A 1 
ATOM 3887 C CG2 . ILE A 0 509 . 91.244   8.491   -52.920 1.00 31.17 509 A 1 
ATOM 3888 C CD1 . ILE A 0 509 . 94.221   7.382   -53.459 1.00 31.17 509 A 1 
ATOM 3889 N N   . ALA A 0 510 . 88.645   8.795   -55.309 1.00 27.33 510 A 1 
ATOM 3890 C CA  . ALA A 0 510 . 87.413   9.494   -54.966 1.00 27.33 510 A 1 
ATOM 3891 C C   . ALA A 0 510 . 86.812   8.916   -53.672 1.00 27.33 510 A 1 
ATOM 3892 C CB  . ALA A 0 510 . 86.435   9.361   -56.144 1.00 27.33 510 A 1 
ATOM 3893 O O   . ALA A 0 510 . 87.008   7.742   -53.367 1.00 27.33 510 A 1 
ATOM 3894 N N   . SER A 0 511 . 85.984   9.720   -53.000 1.00 37.26 511 A 1 
ATOM 3895 C CA  . SER A 0 511 . 84.932   9.261   -52.077 1.00 37.26 511 A 1 
ATOM 3896 C C   . SER A 0 511 . 85.355   8.583   -50.763 1.00 37.26 511 A 1 
ATOM 3897 C CB  . SER A 0 511 . 83.904   8.412   -52.839 1.00 37.26 511 A 1 
ATOM 3898 O O   . SER A 0 511 . 84.945   7.458   -50.484 1.00 37.26 511 A 1 
ATOM 3899 O OG  . SER A 0 511 . 83.358   9.150   -53.922 1.00 37.26 511 A 1 
ATOM 3900 N N   . GLU A 0 512 . 86.027   9.321   -49.876 1.00 34.45 512 A 1 
ATOM 3901 C CA  . GLU A 0 512 . 85.909   9.052   -48.435 1.00 34.45 512 A 1 
ATOM 3902 C C   . GLU A 0 512 . 84.570   9.630   -47.935 1.00 34.45 512 A 1 
ATOM 3903 C CB  . GLU A 0 512 . 87.141   9.580   -47.686 1.00 34.45 512 A 1 
ATOM 3904 O O   . GLU A 0 512 . 84.354   10.844  -47.917 1.00 34.45 512 A 1 
ATOM 3905 C CG  . GLU A 0 512 . 87.187   9.067   -46.237 1.00 34.45 512 A 1 
ATOM 3906 C CD  . GLU A 0 512 . 88.554   9.287   -45.564 1.00 34.45 512 A 1 
ATOM 3907 O OE1 . GLU A 0 512 . 88.824   8.569   -44.577 1.00 34.45 512 A 1 
ATOM 3908 O OE2 . GLU A 0 512 . 89.320   10.155  -46.044 1.00 34.45 512 A 1 
ATOM 3909 N N   . ALA A 0 513 . 83.611   8.750   -47.635 1.00 36.75 513 A 1 
ATOM 3910 C CA  . ALA A 0 513 . 82.238   9.126   -47.304 1.00 36.75 513 A 1 
ATOM 3911 C C   . ALA A 0 513 . 82.092   9.437   -45.805 1.00 36.75 513 A 1 
ATOM 3912 C CB  . ALA A 0 513 . 81.297   8.011   -47.782 1.00 36.75 513 A 1 
ATOM 3913 O O   . ALA A 0 513 . 81.917   8.533   -44.991 1.00 36.75 513 A 1 
ATOM 3914 N N   . GLY A 0 514 . 82.144   10.724  -45.449 1.00 34.53 514 A 1 
ATOM 3915 C CA  . GLY A 0 514 . 81.936   11.183  -44.073 1.00 34.53 514 A 1 
ATOM 3916 C C   . GLY A 0 514 . 80.559   10.789  -43.523 1.00 34.53 514 A 1 
ATOM 3917 O O   . GLY A 0 514 . 79.531   11.094  -44.127 1.00 34.53 514 A 1 
ATOM 3918 N N   . GLN A 0 515 . 80.552   10.118  -42.370 1.00 37.70 515 A 1 
ATOM 3919 C CA  . GLN A 0 515 . 79.346   9.683   -41.664 1.00 37.70 515 A 1 
ATOM 3920 C C   . GLN A 0 515 . 78.556   10.891  -41.136 1.00 37.70 515 A 1 
ATOM 3921 C CB  . GLN A 0 515 . 79.749   8.771   -40.488 1.00 37.70 515 A 1 
ATOM 3922 O O   . GLN A 0 515 . 79.036   11.611  -40.264 1.00 37.70 515 A 1 
ATOM 3923 C CG  . GLN A 0 515 . 80.357   7.427   -40.919 1.00 37.70 515 A 1 
ATOM 3924 C CD  . GLN A 0 515 . 81.115   6.770   -39.770 1.00 37.70 515 A 1 
ATOM 3925 N NE2 . GLN A 0 515 . 80.485   5.949   -38.959 1.00 37.70 515 A 1 
ATOM 3926 O OE1 . GLN A 0 515 . 82.292   7.004   -39.568 1.00 37.70 515 A 1 
ATOM 3927 N N   . ALA A 0 516 . 77.326   11.078  -41.617 1.00 40.35 516 A 1 
ATOM 3928 C CA  . ALA A 0 516 . 76.338   11.918  -40.945 1.00 40.35 516 A 1 
ATOM 3929 C C   . ALA A 0 516 . 75.597   11.070  -39.899 1.00 40.35 516 A 1 
ATOM 3930 C CB  . ALA A 0 516 . 75.398   12.534  -41.988 1.00 40.35 516 A 1 
ATOM 3931 O O   . ALA A 0 516 . 75.112   9.983   -40.220 1.00 40.35 516 A 1 
ATOM 3932 N N   . GLY A 0 517 . 75.540   11.545  -38.652 1.00 39.93 517 A 1 
ATOM 3933 C CA  . GLY A 0 517 . 74.742   10.915  -37.600 1.00 39.93 517 A 1 
ATOM 3934 C C   . GLY A 0 517 . 73.252   11.128  -37.857 1.00 39.93 517 A 1 
ATOM 3935 O O   . GLY A 0 517 . 72.843   12.245  -38.165 1.00 39.93 517 A 1 
ATOM 3936 N N   . TYR A 0 518 . 72.465   10.062  -37.745 1.00 44.19 518 A 1 
ATOM 3937 C CA  . TYR A 0 518 . 71.009   10.120  -37.848 1.00 44.19 518 A 1 
ATOM 3938 C C   . TYR A 0 518 . 70.435   10.508  -36.489 1.00 44.19 518 A 1 
ATOM 3939 C CB  . TYR A 0 518 . 70.450   8.753   -38.273 1.00 44.19 518 A 1 
ATOM 3940 O O   . TYR A 0 518 . 70.680   9.792   -35.522 1.00 44.19 518 A 1 
ATOM 3941 C CG  . TYR A 0 518 . 70.836   8.305   -39.669 1.00 44.19 518 A 1 
ATOM 3942 C CD1 . TYR A 0 518 . 69.959   8.539   -40.747 1.00 44.19 518 A 1 
ATOM 3943 C CD2 . TYR A 0 518 . 72.064   7.650   -39.889 1.00 44.19 518 A 1 
ATOM 3944 C CE1 . TYR A 0 518 . 70.307   8.114   -42.043 1.00 44.19 518 A 1 
ATOM 3945 C CE2 . TYR A 0 518 . 72.422   7.237   -41.186 1.00 44.19 518 A 1 
ATOM 3946 O OH  . TYR A 0 518 . 71.889   7.068   -43.515 1.00 44.19 518 A 1 
ATOM 3947 C CZ  . TYR A 0 518 . 71.540   7.468   -42.264 1.00 44.19 518 A 1 
ATOM 3948 N N   . TRP A 0 519 . 69.659   11.587  -36.445 1.00 42.14 519 A 1 
ATOM 3949 C CA  . TRP A 0 519 . 68.813   11.935  -35.307 1.00 42.14 519 A 1 
ATOM 3950 C C   . TRP A 0 519 . 67.354   11.742  -35.729 1.00 42.14 519 A 1 
ATOM 3951 C CB  . TRP A 0 519 . 69.123   13.359  -34.821 1.00 42.14 519 A 1 
ATOM 3952 O O   . TRP A 0 519 . 66.986   11.921  -36.894 1.00 42.14 519 A 1 
ATOM 3953 C CG  . TRP A 0 519 . 70.523   13.567  -34.317 1.00 42.14 519 A 1 
ATOM 3954 C CD1 . TRP A 0 519 . 71.623   13.703  -35.091 1.00 42.14 519 A 1 
ATOM 3955 C CD2 . TRP A 0 519 . 71.001   13.632  -32.936 1.00 42.14 519 A 1 
ATOM 3956 C CE2 . TRP A 0 519 . 72.423   13.748  -32.953 1.00 42.14 519 A 1 
ATOM 3957 C CE3 . TRP A 0 519 . 70.383   13.588  -31.670 1.00 42.14 519 A 1 
ATOM 3958 N NE1 . TRP A 0 519 . 72.746   13.810  -34.292 1.00 42.14 519 A 1 
ATOM 3959 C CH2 . TRP A 0 519 . 72.543   13.700  -30.534 1.00 42.14 519 A 1 
ATOM 3960 C CZ2 . TRP A 0 519 . 73.193   13.778  -31.778 1.00 42.14 519 A 1 
ATOM 3961 C CZ3 . TRP A 0 519 . 71.141   13.616  -30.484 1.00 42.14 519 A 1 
ATOM 3962 N N   . GLY A 0 520 . 66.515   11.315  -34.795 1.00 55.44 520 A 1 
ATOM 3963 C CA  . GLY A 0 520 . 65.091   11.142  -35.049 1.00 55.44 520 A 1 
ATOM 3964 C C   . GLY A 0 520 . 64.330   11.183  -33.741 1.00 55.44 520 A 1 
ATOM 3965 O O   . GLY A 0 520 . 64.557   10.342  -32.870 1.00 55.44 520 A 1 
ATOM 3966 N N   . LYS A 0 521 . 63.448   12.174  -33.604 1.00 60.78 521 A 1 
ATOM 3967 C CA  . LYS A 0 521 . 62.593   12.325  -32.427 1.00 60.78 521 A 1 
ATOM 3968 C C   . LYS A 0 521 . 61.219   11.777  -32.767 1.00 60.78 521 A 1 
ATOM 3969 C CB  . LYS A 0 521 . 62.523   13.786  -31.964 1.00 60.78 521 A 1 
ATOM 3970 O O   . LYS A 0 521 . 60.567   12.289  -33.682 1.00 60.78 521 A 1 
ATOM 3971 C CG  . LYS A 0 521 . 63.899   14.365  -31.617 1.00 60.78 521 A 1 
ATOM 3972 C CD  . LYS A 0 521 . 63.721   15.789  -31.088 1.00 60.78 521 A 1 
ATOM 3973 C CE  . LYS A 0 521 . 65.081   16.382  -30.723 1.00 60.78 521 A 1 
ATOM 3974 N NZ  . LYS A 0 521 . 64.905   17.693  -30.056 1.00 60.78 521 A 1 
ATOM 3975 N N   . SER A 0 522 . 60.809   10.754  -32.033 1.00 69.34 522 A 1 
ATOM 3976 C CA  . SER A 0 522 . 59.443   10.239  -32.042 1.00 69.34 522 A 1 
ATOM 3977 C C   . SER A 0 522 . 58.781   10.559  -30.709 1.00 69.34 522 A 1 
ATOM 3978 C CB  . SER A 0 522 . 59.424   8.736   -32.335 1.00 69.34 522 A 1 
ATOM 3979 O O   . SER A 0 522 . 59.411   10.365  -29.666 1.00 69.34 522 A 1 
ATOM 3980 O OG  . SER A 0 522 . 60.320   8.014   -31.502 1.00 69.34 522 A 1 
ATOM 3981 N N   . GLY A 0 523 . 57.539   11.025  -30.740 1.00 74.49 523 A 1 
ATOM 3982 C CA  . GLY A 0 523 . 56.755   11.298  -29.542 1.00 74.49 523 A 1 
ATOM 3983 C C   . GLY A 0 523 . 55.280   10.967  -29.733 1.00 74.49 523 A 1 
ATOM 3984 O O   . GLY A 0 523 . 54.820   10.758  -30.859 1.00 74.49 523 A 1 
ATOM 3985 N N   . SER A 0 524 . 54.584   10.875  -28.609 1.00 77.87 524 A 1 
ATOM 3986 C CA  . SER A 0 524 . 53.127   10.892  -28.517 1.00 77.87 524 A 1 
ATOM 3987 C C   . SER A 0 524 . 52.739   11.499  -27.180 1.00 77.87 524 A 1 
ATOM 3988 C CB  . SER A 0 524 . 52.518   9.488   -28.607 1.00 77.87 524 A 1 
ATOM 3989 O O   . SER A 0 524 . 53.252   11.050  -26.151 1.00 77.87 524 A 1 
ATOM 3990 O OG  . SER A 0 524 . 52.939   8.662   -27.521 1.00 77.87 524 A 1 
ATOM 3991 N N   . ASP A 0 525 . 51.839   12.451  -27.217 1.00 77.22 525 A 1 
ATOM 3992 C CA  . ASP A 0 525 . 51.002   12.908  -26.115 1.00 77.22 525 A 1 
ATOM 3993 C C   . ASP A 0 525 . 49.762   11.988  -26.036 1.00 77.22 525 A 1 
ATOM 3994 C CB  . ASP A 0 525 . 50.692   14.415  -26.325 1.00 77.22 525 A 1 
ATOM 3995 O O   . ASP A 0 525 . 49.632   11.014  -26.792 1.00 77.22 525 A 1 
ATOM 3996 C CG  . ASP A 0 525 . 50.665   14.789  -27.811 1.00 77.22 525 A 1 
ATOM 3997 O OD1 . ASP A 0 525 . 50.021   14.002  -28.527 1.00 77.22 525 A 1 
ATOM 3998 O OD2 . ASP A 0 525 . 51.517   15.604  -28.255 1.00 77.22 525 A 1 
ATOM 3999 N N   . TRP A 0 526 . 48.946   12.188  -25.009 1.00 78.81 526 A 1 
ATOM 4000 C CA  . TRP A 0 526 . 47.621   11.593  -24.851 1.00 78.81 526 A 1 
ATOM 4001 C C   . TRP A 0 526 . 46.915   12.400  -23.773 1.00 78.81 526 A 1 
ATOM 4002 C CB  . TRP A 0 526 . 47.683   10.118  -24.421 1.00 78.81 526 A 1 
ATOM 4003 O O   . TRP A 0 526 . 47.370   12.385  -22.624 1.00 78.81 526 A 1 
ATOM 4004 C CG  . TRP A 0 526 . 46.344   9.463   -24.216 1.00 78.81 526 A 1 
ATOM 4005 C CD1 . TRP A 0 526 . 45.471   9.135   -25.196 1.00 78.81 526 A 1 
ATOM 4006 C CD2 . TRP A 0 526 . 45.633   9.188   -22.966 1.00 78.81 526 A 1 
ATOM 4007 C CE2 . TRP A 0 526 . 44.373   8.589   -23.280 1.00 78.81 526 A 1 
ATOM 4008 C CE3 . TRP A 0 526 . 45.900   9.428   -21.600 1.00 78.81 526 A 1 
ATOM 4009 N NE1 . TRP A 0 526 . 44.322   8.590   -24.654 1.00 78.81 526 A 1 
ATOM 4010 C CH2 . TRP A 0 526 . 43.772   8.418   -20.943 1.00 78.81 526 A 1 
ATOM 4011 C CZ2 . TRP A 0 526 . 43.460   8.188   -22.294 1.00 78.81 526 A 1 
ATOM 4012 C CZ3 . TRP A 0 526 . 44.983   9.045   -20.601 1.00 78.81 526 A 1 
ATOM 4013 N N   . ASP A 0 527 . 45.844   13.080  -24.152 1.00 82.91 527 A 1 
ATOM 4014 C CA  . ASP A 0 527 . 45.018   13.862  -23.242 1.00 82.91 527 A 1 
ATOM 4015 C C   . ASP A 0 527 . 43.635   13.211  -23.155 1.00 82.91 527 A 1 
ATOM 4016 C CB  . ASP A 0 527 . 44.951   15.338  -23.687 1.00 82.91 527 A 1 
ATOM 4017 O O   . ASP A 0 527 . 43.066   12.772  -24.155 1.00 82.91 527 A 1 
ATOM 4018 C CG  . ASP A 0 527 . 46.213   16.164  -23.376 1.00 82.91 527 A 1 
ATOM 4019 O OD1 . ASP A 0 527 . 47.027   15.730  -22.527 1.00 82.91 527 A 1 
ATOM 4020 O OD2 . ASP A 0 527 . 46.323   17.293  -23.911 1.00 82.91 527 A 1 
ATOM 4021 N N   . ALA A 0 528 . 43.083   13.138  -21.949 1.00 81.91 528 A 1 
ATOM 4022 C CA  . ALA A 0 528 . 41.737   12.636  -21.721 1.00 81.91 528 A 1 
ATOM 4023 C C   . ALA A 0 528 . 41.004   13.484  -20.684 1.00 81.91 528 A 1 
ATOM 4024 C CB  . ALA A 0 528 . 41.794   11.159  -21.328 1.00 81.91 528 A 1 
ATOM 4025 O O   . ALA A 0 528 . 41.586   13.956  -19.705 1.00 81.91 528 A 1 
ATOM 4026 N N   . TYR A 0 529 . 39.704   13.655  -20.886 1.00 87.54 529 A 1 
ATOM 4027 C CA  . TYR A 0 529 . 38.812   14.366  -19.978 1.00 87.54 529 A 1 
ATOM 4028 C C   . TYR A 0 529 . 37.502   13.602  -19.844 1.00 87.54 529 A 1 
ATOM 4029 C CB  . TYR A 0 529 . 38.567   15.792  -20.497 1.00 87.54 529 A 1 
ATOM 4030 O O   . TYR A 0 529 . 36.986   13.072  -20.829 1.00 87.54 529 A 1 
ATOM 4031 C CG  . TYR A 0 529 . 37.457   16.541  -19.775 1.00 87.54 529 A 1 
ATOM 4032 C CD1 . TYR A 0 529 . 36.172   16.633  -20.348 1.00 87.54 529 A 1 
ATOM 4033 C CD2 . TYR A 0 529 . 37.690   17.087  -18.500 1.00 87.54 529 A 1 
ATOM 4034 C CE1 . TYR A 0 529 . 35.132   17.286  -19.655 1.00 87.54 529 A 1 
ATOM 4035 C CE2 . TYR A 0 529 . 36.653   17.725  -17.795 1.00 87.54 529 A 1 
ATOM 4036 O OH  . TYR A 0 529 . 34.386   18.483  -17.702 1.00 87.54 529 A 1 
ATOM 4037 C CZ  . TYR A 0 529 . 35.372   17.833  -18.377 1.00 87.54 529 A 1 
ATOM 4038 N N   . GLY A 0 530 . 36.924   13.620  -18.646 1.00 87.60 530 A 1 
ATOM 4039 C CA  . GLY A 0 530 . 35.573   13.131  -18.442 1.00 87.60 530 A 1 
ATOM 4040 C C   . GLY A 0 530 . 34.810   13.875  -17.357 1.00 87.60 530 A 1 
ATOM 4041 O O   . GLY A 0 530 . 35.380   14.537  -16.479 1.00 87.60 530 A 1 
ATOM 4042 N N   . ARG A 0 531 . 33.488   13.760  -17.451 1.00 86.16 531 A 1 
ATOM 4043 C CA  . ARG A 0 531 . 32.522   14.335  -16.528 1.00 86.16 531 A 1 
ATOM 4044 C C   . ARG A 0 531 . 31.319   13.414  -16.373 1.00 86.16 531 A 1 
ATOM 4045 C CB  . ARG A 0 531 . 32.121   15.714  -17.044 1.00 86.16 531 A 1 
ATOM 4046 O O   . ARG A 0 531 . 30.679   13.096  -17.365 1.00 86.16 531 A 1 
ATOM 4047 C CG  . ARG A 0 531 . 31.098   16.368  -16.118 1.00 86.16 531 A 1 
ATOM 4048 C CD  . ARG A 0 531 . 30.946   17.824  -16.538 1.00 86.16 531 A 1 
ATOM 4049 N NE  . ARG A 0 531 . 30.058   18.523  -15.596 1.00 86.16 531 A 1 
ATOM 4050 N NH1 . ARG A 0 531 . 28.271   18.754  -17.021 1.00 86.16 531 A 1 
ATOM 4051 N NH2 . ARG A 0 531 . 28.141   19.491  -14.922 1.00 86.16 531 A 1 
ATOM 4052 C CZ  . ARG A 0 531 . 28.840   18.931  -15.859 1.00 86.16 531 A 1 
ATOM 4053 N N   . ASP A 0 532 . 31.020   13.081  -15.129 1.00 88.28 532 A 1 
ATOM 4054 C CA  . ASP A 0 532 . 29.914   12.231  -14.679 1.00 88.28 532 A 1 
ATOM 4055 C C   . ASP A 0 532 . 28.900   13.135  -13.948 1.00 88.28 532 A 1 
ATOM 4056 C CB  . ASP A 0 532 . 30.546   11.122  -13.812 1.00 88.28 532 A 1 
ATOM 4057 O O   . ASP A 0 532 . 29.288   14.007  -13.160 1.00 88.28 532 A 1 
ATOM 4058 C CG  . ASP A 0 532 . 29.600   10.237  -12.989 1.00 88.28 532 A 1 
ATOM 4059 O OD1 . ASP A 0 532 . 28.417   10.613  -12.825 1.00 88.28 532 A 1 
ATOM 4060 O OD2 . ASP A 0 532 . 30.135   9.271   -12.390 1.00 88.28 532 A 1 
ATOM 4061 N N   . GLN A 0 533 . 27.610   13.001  -14.268 1.00 90.81 533 A 1 
ATOM 4062 C CA  . GLN A 0 533 . 26.519   13.877  -13.816 1.00 90.81 533 A 1 
ATOM 4063 C C   . GLN A 0 533 . 25.332   13.086  -13.241 1.00 90.81 533 A 1 
ATOM 4064 C CB  . GLN A 0 533 . 26.092   14.793  -14.972 1.00 90.81 533 A 1 
ATOM 4065 O O   . GLN A 0 533 . 24.194   13.177  -13.709 1.00 90.81 533 A 1 
ATOM 4066 C CG  . GLN A 0 533 . 26.967   16.030  -15.195 1.00 90.81 533 A 1 
ATOM 4067 C CD  . GLN A 0 533 . 26.135   17.296  -15.038 1.00 90.81 533 A 1 
ATOM 4068 N NE2 . GLN A 0 533 . 25.819   17.682  -13.823 1.00 90.81 533 A 1 
ATOM 4069 O OE1 . GLN A 0 533 . 25.820   18.040  -15.964 1.00 90.81 533 A 1 
ATOM 4070 N N   . ASP A 0 534 . 25.591   12.370  -12.158 1.00 89.77 534 A 1 
ATOM 4071 C CA  . ASP A 0 534 . 24.617   11.548  -11.445 1.00 89.77 534 A 1 
ATOM 4072 C C   . ASP A 0 534 . 23.507   12.374  -10.731 1.00 89.77 534 A 1 
ATOM 4073 C CB  . ASP A 0 534 . 25.440   10.680  -10.470 1.00 89.77 534 A 1 
ATOM 4074 O O   . ASP A 0 534 . 23.769   13.246  -9.893  1.00 89.77 534 A 1 
ATOM 4075 C CG  . ASP A 0 534 . 24.848   9.309   -10.150 1.00 89.77 534 A 1 
ATOM 4076 O OD1 . ASP A 0 534 . 23.658   9.074   -10.480 1.00 89.77 534 A 1 
ATOM 4077 O OD2 . ASP A 0 534 . 25.494   8.555   -9.382  1.00 89.77 534 A 1 
ATOM 4078 N N   . LEU A 0 535 . 22.224   12.090  -11.001 1.00 95.00 535 A 1 
ATOM 4079 C CA  . LEU A 0 535 . 21.059   12.634  -10.280 1.00 95.00 535 A 1 
ATOM 4080 C C   . LEU A 0 535 . 20.099   11.517  -9.858  1.00 95.00 535 A 1 
ATOM 4081 C CB  . LEU A 0 535 . 20.336   13.695  -11.141 1.00 95.00 535 A 1 
ATOM 4082 O O   . LEU A 0 535 . 19.336   10.992  -10.667 1.00 95.00 535 A 1 
ATOM 4083 C CG  . LEU A 0 535 . 18.999   14.215  -10.558 1.00 95.00 535 A 1 
ATOM 4084 C CD1 . LEU A 0 535 . 19.171   15.003  -9.257  1.00 95.00 535 A 1 
ATOM 4085 C CD2 . LEU A 0 535 . 18.284   15.132  -11.552 1.00 95.00 535 A 1 
ATOM 4086 N N   . SER A 0 536 . 19.987   11.265  -8.550  1.00 97.60 536 A 1 
ATOM 4087 C CA  . SER A 0 536 . 18.999   10.337  -7.985  1.00 97.60 536 A 1 
ATOM 4088 C C   . SER A 0 536 . 17.970   11.040  -7.097  1.00 97.60 536 A 1 
ATOM 4089 C CB  . SER A 0 536 . 19.686   9.189   -7.242  1.00 97.60 536 A 1 
ATOM 4090 O O   . SER A 0 536 . 18.299   11.667  -6.086  1.00 97.60 536 A 1 
ATOM 4091 O OG  . SER A 0 536 . 18.742   8.147   -7.018  1.00 97.60 536 A 1 
ATOM 4092 N N   . ILE A 0 537 . 16.684   10.879  -7.420  1.00 97.94 537 A 1 
ATOM 4093 C CA  . ILE A 0 537 . 15.559   11.347  -6.599  1.00 97.94 537 A 1 
ATOM 4094 C C   . ILE A 0 537 . 14.734   10.140  -6.165  1.00 97.94 537 A 1 
ATOM 4095 C CB  . ILE A 0 537 . 14.693   12.397  -7.334  1.00 97.94 537 A 1 
ATOM 4096 O O   . ILE A 0 537 . 14.281   9.361   -6.998  1.00 97.94 537 A 1 
ATOM 4097 C CG1 . ILE A 0 537 . 15.562   13.578  -7.833  1.00 97.94 537 A 1 
ATOM 4098 C CG2 . ILE A 0 537 . 13.558   12.890  -6.408  1.00 97.94 537 A 1 
ATOM 4099 C CD1 . ILE A 0 537 . 14.798   14.645  -8.626  1.00 97.94 537 A 1 
ATOM 4100 N N   . LYS A 0 538 . 14.488   10.008  -4.859  1.00 97.75 538 A 1 
ATOM 4101 C CA  . LYS A 0 538 . 13.561   9.017   -4.293  1.00 97.75 538 A 1 
ATOM 4102 C C   . LYS A 0 538 . 12.553   9.738   -3.417  1.00 97.75 538 A 1 
ATOM 4103 C CB  . LYS A 0 538 . 14.326   7.910   -3.546  1.00 97.75 538 A 1 
ATOM 4104 O O   . LYS A 0 538 . 12.931   10.394  -2.449  1.00 97.75 538 A 1 
ATOM 4105 C CG  . LYS A 0 538 . 15.145   7.086   -4.550  1.00 97.75 538 A 1 
ATOM 4106 C CD  . LYS A 0 538 . 15.999   5.975   -3.928  1.00 97.75 538 A 1 
ATOM 4107 C CE  . LYS A 0 538 . 16.786   5.367   -5.101  1.00 97.75 538 A 1 
ATOM 4108 N NZ  . LYS A 0 538 . 17.823   4.389   -4.693  1.00 97.75 538 A 1 
ATOM 4109 N N   . GLU A 0 539 . 11.287   9.639   -3.782  1.00 97.40 539 A 1 
ATOM 4110 C CA  . GLU A 0 539 . 10.169   10.319  -3.140  1.00 97.40 539 A 1 
ATOM 4111 C C   . GLU A 0 539 . 9.072    9.303   -2.827  1.00 97.40 539 A 1 
ATOM 4112 C CB  . GLU A 0 539 . 9.704    11.447  -4.073  1.00 97.40 539 A 1 
ATOM 4113 O O   . GLU A 0 539 . 8.718    8.492   -3.679  1.00 97.40 539 A 1 
ATOM 4114 C CG  . GLU A 0 539 . 8.531    12.270  -3.527  1.00 97.40 539 A 1 
ATOM 4115 C CD  . GLU A 0 539 . 8.347    13.572  -4.323  1.00 97.40 539 A 1 
ATOM 4116 O OE1 . GLU A 0 539 . 8.046    14.601  -3.672  1.00 97.40 539 A 1 
ATOM 4117 O OE2 . GLU A 0 539 . 8.581    13.573  -5.556  1.00 97.40 539 A 1 
ATOM 4118 N N   . SER A 0 540 . 8.544    9.338   -1.607  1.00 97.79 540 A 1 
ATOM 4119 C CA  . SER A 0 540 . 7.442    8.486   -1.168  1.00 97.79 540 A 1 
ATOM 4120 C C   . SER A 0 540 . 6.467    9.263   -0.291  1.00 97.79 540 A 1 
ATOM 4121 C CB  . SER A 0 540 . 7.943    7.230   -0.445  1.00 97.79 540 A 1 
ATOM 4122 O O   . SER A 0 540 . 6.875    10.083  0.537   1.00 97.79 540 A 1 
ATOM 4123 O OG  . SER A 0 540 . 8.762    7.572   0.659   1.00 97.79 540 A 1 
ATOM 4124 N N   . TYR A 0 541 . 5.183    8.974   -0.464  1.00 98.13 541 A 1 
ATOM 4125 C CA  . TYR A 0 541 . 4.091    9.445   0.376   1.00 98.13 541 A 1 
ATOM 4126 C C   . TYR A 0 541 . 3.235    8.245   0.763   1.00 98.13 541 A 1 
ATOM 4127 C CB  . TYR A 0 541 . 3.263    10.497  -0.374  1.00 98.13 541 A 1 
ATOM 4128 O O   . TYR A 0 541 . 2.727    7.555   -0.117  1.00 98.13 541 A 1 
ATOM 4129 C CG  . TYR A 0 541 . 1.992    10.913  0.348   1.00 98.13 541 A 1 
ATOM 4130 C CD1 . TYR A 0 541 . 0.755    10.328  0.008   1.00 98.13 541 A 1 
ATOM 4131 C CD2 . TYR A 0 541 . 2.054    11.860  1.387   1.00 98.13 541 A 1 
ATOM 4132 C CE1 . TYR A 0 541 . -0.421   10.718  0.682   1.00 98.13 541 A 1 
ATOM 4133 C CE2 . TYR A 0 541 . 0.882    12.246  2.069   1.00 98.13 541 A 1 
ATOM 4134 O OH  . TYR A 0 541 . -1.496   12.076  2.356   1.00 98.13 541 A 1 
ATOM 4135 C CZ  . TYR A 0 541 . -0.362   11.684  1.711   1.00 98.13 541 A 1 
ATOM 4136 N N   . ASP A 0 542 . 3.063    8.025   2.059   1.00 97.38 542 A 1 
ATOM 4137 C CA  . ASP A 0 542 . 2.220    6.970   2.605   1.00 97.38 542 A 1 
ATOM 4138 C C   . ASP A 0 542 . 1.181    7.589   3.534   1.00 97.38 542 A 1 
ATOM 4139 C CB  . ASP A 0 542 . 3.067    5.925   3.344   1.00 97.38 542 A 1 
ATOM 4140 O O   . ASP A 0 542 . 1.505    8.394   4.410   1.00 97.38 542 A 1 
ATOM 4141 C CG  . ASP A 0 542 . 3.918    5.090   2.387   1.00 97.38 542 A 1 
ATOM 4142 O OD1 . ASP A 0 542 . 3.308    4.387   1.546   1.00 97.38 542 A 1 
ATOM 4143 O OD2 . ASP A 0 542 . 5.163    5.132   2.514   1.00 97.38 542 A 1 
ATOM 4144 N N   . ARG A 0 543 . -0.077   7.190   3.361   1.00 97.49 543 A 1 
ATOM 4145 C CA  . ARG A 0 543 . -1.179   7.557   4.242   1.00 97.49 543 A 1 
ATOM 4146 C C   . ARG A 0 543 . -1.985   6.335   4.631   1.00 97.49 543 A 1 
ATOM 4147 C CB  . ARG A 0 543 . -2.048   8.621   3.570   1.00 97.49 543 A 1 
ATOM 4148 O O   . ARG A 0 543 . -2.560   5.675   3.770   1.00 97.49 543 A 1 
ATOM 4149 C CG  . ARG A 0 543 . -3.305   8.883   4.413   1.00 97.49 543 A 1 
ATOM 4150 C CD  . ARG A 0 543 . -3.981   10.166  3.972   1.00 97.49 543 A 1 
ATOM 4151 N NE  . ARG A 0 543 . -4.624   10.068  2.651   1.00 97.49 543 A 1 
ATOM 4152 N NH1 . ARG A 0 543 . -5.127   12.292  2.600   1.00 97.49 543 A 1 
ATOM 4153 N NH2 . ARG A 0 543 . -5.613   11.002  0.832   1.00 97.49 543 A 1 
ATOM 4154 C CZ  . ARG A 0 543 . -5.123   11.114  2.031   1.00 97.49 543 A 1 
ATOM 4155 N N   . THR A 0 544 . -2.122   6.114   5.934   1.00 96.93 544 A 1 
ATOM 4156 C CA  . THR A 0 544 . -3.024   5.106   6.498   1.00 96.93 544 A 1 
ATOM 4157 C C   . THR A 0 544 . -4.091   5.776   7.360   1.00 96.93 544 A 1 
ATOM 4158 C CB  . THR A 0 544 . -2.260   4.064   7.326   1.00 96.93 544 A 1 
ATOM 4159 O O   . THR A 0 544 . -3.778   6.530   8.278   1.00 96.93 544 A 1 
ATOM 4160 C CG2 . THR A 0 544 . -3.163   2.897   7.733   1.00 96.93 544 A 1 
ATOM 4161 O OG1 . THR A 0 544 . -1.222   3.474   6.590   1.00 96.93 544 A 1 
ATOM 4162 N N   . TRP A 0 545 . -5.362   5.455   7.117   1.00 96.98 545 A 1 
ATOM 4163 C CA  . TRP A 0 545 . -6.472   5.772   8.014   1.00 96.98 545 A 1 
ATOM 4164 C C   . TRP A 0 545 . -7.137   4.471   8.477   1.00 96.98 545 A 1 
ATOM 4165 C CB  . TRP A 0 545 . -7.471   6.731   7.334   1.00 96.98 545 A 1 
ATOM 4166 O O   . TRP A 0 545 . -7.605   3.683   7.659   1.00 96.98 545 A 1 
ATOM 4167 C CG  . TRP A 0 545 . -8.359   7.513   8.268   1.00 96.98 545 A 1 
ATOM 4168 C CD1 . TRP A 0 545 . -8.971   7.028   9.369   1.00 96.98 545 A 1 
ATOM 4169 C CD2 . TRP A 0 545 . -8.675   8.941   8.262   1.00 96.98 545 A 1 
ATOM 4170 C CE2 . TRP A 0 545 . -9.427   9.245   9.439   1.00 96.98 545 A 1 
ATOM 4171 C CE3 . TRP A 0 545 . -8.381   10.023  7.406   1.00 96.98 545 A 1 
ATOM 4172 N NE1 . TRP A 0 545 . -9.514   8.049   10.108  1.00 96.98 545 A 1 
ATOM 4173 C CH2 . TRP A 0 545 . -9.564   11.587  8.871   1.00 96.98 545 A 1 
ATOM 4174 C CZ2 . TRP A 0 545 . -9.874   10.536  9.750   1.00 96.98 545 A 1 
ATOM 4175 C CZ3 . TRP A 0 545 . -8.820   11.328  7.705   1.00 96.98 545 A 1 
ATOM 4176 N N   . ALA A 0 546 . -7.259   4.265   9.790   1.00 95.70 546 A 1 
ATOM 4177 C CA  . ALA A 0 546 . -8.148   3.253   10.365  1.00 95.70 546 A 1 
ATOM 4178 C C   . ALA A 0 546 . -9.286   3.893   11.182  1.00 95.70 546 A 1 
ATOM 4179 C CB  . ALA A 0 546 . -7.319   2.261   11.185  1.00 95.70 546 A 1 
ATOM 4180 O O   . ALA A 0 546 . -9.067   4.826   11.957  1.00 95.70 546 A 1 
ATOM 4181 N N   . LYS A 0 547 . -10.512  3.383   11.034  1.00 96.89 547 A 1 
ATOM 4182 C CA  . LYS A 0 547 . -11.664  3.693   11.898  1.00 96.89 547 A 1 
ATOM 4183 C C   . LYS A 0 547 . -12.290  2.394   12.385  1.00 96.89 547 A 1 
ATOM 4184 C CB  . LYS A 0 547 . -12.720  4.549   11.172  1.00 96.89 547 A 1 
ATOM 4185 O O   . LYS A 0 547 . -12.536  1.505   11.571  1.00 96.89 547 A 1 
ATOM 4186 C CG  . LYS A 0 547 . -12.176  5.925   10.776  1.00 96.89 547 A 1 
ATOM 4187 C CD  . LYS A 0 547 . -13.239  6.818   10.122  1.00 96.89 547 A 1 
ATOM 4188 C CE  . LYS A 0 547 . -12.534  8.104   9.674   1.00 96.89 547 A 1 
ATOM 4189 N NZ  . LYS A 0 547 . -13.407  9.025   8.915   1.00 96.89 547 A 1 
ATOM 4190 N N   . SER A 0 548 . -12.600  2.307   13.674  1.00 95.11 548 A 1 
ATOM 4191 C CA  . SER A 0 548 . -13.472  1.260   14.207  1.00 95.11 548 A 1 
ATOM 4192 C C   . SER A 0 548 . -14.603  1.853   15.036  1.00 95.11 548 A 1 
ATOM 4193 C CB  . SER A 0 548 . -12.706  0.169   14.968  1.00 95.11 548 A 1 
ATOM 4194 O O   . SER A 0 548 . -14.410  2.819   15.778  1.00 95.11 548 A 1 
ATOM 4195 O OG  . SER A 0 548 . -12.302  0.561   16.264  1.00 95.11 548 A 1 
ATOM 4196 N N   . TYR A 0 549 . -15.770  1.239   14.904  1.00 93.32 549 A 1 
ATOM 4197 C CA  . TYR A 0 549 . -16.915  1.400   15.782  1.00 93.32 549 A 1 
ATOM 4198 C C   . TYR A 0 549 . -17.212  0.025   16.355  1.00 93.32 549 A 1 
ATOM 4199 C CB  . TYR A 0 549 . -18.118  1.940   15.002  1.00 93.32 549 A 1 
ATOM 4200 O O   . TYR A 0 549 . -17.439  -0.908  15.590  1.00 93.32 549 A 1 
ATOM 4201 C CG  . TYR A 0 549 . -17.859  3.277   14.342  1.00 93.32 549 A 1 
ATOM 4202 C CD1 . TYR A 0 549 . -18.056  4.462   15.073  1.00 93.32 549 A 1 
ATOM 4203 C CD2 . TYR A 0 549 . -17.382  3.329   13.018  1.00 93.32 549 A 1 
ATOM 4204 C CE1 . TYR A 0 549 . -17.781  5.708   14.480  1.00 93.32 549 A 1 
ATOM 4205 C CE2 . TYR A 0 549 . -17.102  4.573   12.420  1.00 93.32 549 A 1 
ATOM 4206 O OH  . TYR A 0 549 . -17.023  6.966   12.584  1.00 93.32 549 A 1 
ATOM 4207 C CZ  . TYR A 0 549 . -17.301  5.762   13.153  1.00 93.32 549 A 1 
ATOM 4208 N N   . ASP A 0 550 . -17.177  -0.088  17.672  1.00 89.96 550 A 1 
ATOM 4209 C CA  . ASP A 0 550 . -17.540  -1.291  18.407  1.00 89.96 550 A 1 
ATOM 4210 C C   . ASP A 0 550 . -18.695  -0.894  19.346  1.00 89.96 550 A 1 
ATOM 4211 C CB  . ASP A 0 550 . -16.300  -1.843  19.150  1.00 89.96 550 A 1 
ATOM 4212 O O   . ASP A 0 550 . -18.618  0.156   19.993  1.00 89.96 550 A 1 
ATOM 4213 C CG  . ASP A 0 550 . -15.028  -2.017  18.284  1.00 89.96 550 A 1 
ATOM 4214 O OD1 . ASP A 0 550 . -15.080  -2.735  17.250  1.00 89.96 550 A 1 
ATOM 4215 O OD2 . ASP A 0 550 . -13.959  -1.438  18.651  1.00 89.96 550 A 1 
ATOM 4216 N N   . ALA A 0 551 . -19.771  -1.676  19.391  1.00 84.12 551 A 1 
ATOM 4217 C CA  . ALA A 0 551 . -20.836  -1.530  20.380  1.00 84.12 551 A 1 
ATOM 4218 C C   . ALA A 0 551 . -21.127  -2.890  21.021  1.00 84.12 551 A 1 
ATOM 4219 C CB  . ALA A 0 551 . -22.076  -0.888  19.748  1.00 84.12 551 A 1 
ATOM 4220 O O   . ALA A 0 551 . -21.234  -3.896  20.317  1.00 84.12 551 A 1 
ATOM 4221 N N   . GLU A 0 552 . -21.220  -2.887  22.346  1.00 78.02 552 A 1 
ATOM 4222 C CA  . GLU A 0 552 . -21.421  -4.053  23.209  1.00 78.02 552 A 1 
ATOM 4223 C C   . GLU A 0 552 . -22.824  -3.966  23.827  1.00 78.02 552 A 1 
ATOM 4224 C CB  . GLU A 0 552 . -20.330  -4.076  24.304  1.00 78.02 552 A 1 
ATOM 4225 O O   . GLU A 0 552 . -23.201  -2.893  24.314  1.00 78.02 552 A 1 
ATOM 4226 C CG  . GLU A 0 552 . -18.902  -4.287  23.751  1.00 78.02 552 A 1 
ATOM 4227 C CD  . GLU A 0 552 . -17.768  -4.038  24.771  1.00 78.02 552 A 1 
ATOM 4228 O OE1 . GLU A 0 552 . -16.625  -4.482  24.505  1.00 78.02 552 A 1 
ATOM 4229 O OE2 . GLU A 0 552 . -17.977  -3.284  25.753  1.00 78.02 552 A 1 
ATOM 4230 N N   . SER A 0 553 . -23.561  -5.082  23.767  1.00 73.45 553 A 1 
ATOM 4231 C CA  . SER A 0 553 . -24.892  -5.334  24.346  1.00 73.45 553 A 1 
ATOM 4232 C C   . SER A 0 553 . -25.937  -4.231  24.115  1.00 73.45 553 A 1 
ATOM 4233 C CB  . SER A 0 553 . -24.842  -5.762  25.828  1.00 73.45 553 A 1 
ATOM 4234 O O   . SER A 0 553 . -25.976  -3.219  24.823  1.00 73.45 553 A 1 
ATOM 4235 O OG  . SER A 0 553 . -23.539  -5.781  26.386  1.00 73.45 553 A 1 
ATOM 4236 N N   . TYR A 0 554 . -26.850  -4.450  23.161  1.00 76.13 554 A 1 
ATOM 4237 C CA  . TYR A 0 554 . -28.117  -3.710  23.103  1.00 76.13 554 A 1 
ATOM 4238 C C   . TYR A 0 554 . -29.289  -4.606  23.485  1.00 76.13 554 A 1 
ATOM 4239 C CB  . TYR A 0 554 . -28.366  -3.059  21.732  1.00 76.13 554 A 1 
ATOM 4240 O O   . TYR A 0 554 . -29.703  -5.440  22.678  1.00 76.13 554 A 1 
ATOM 4241 C CG  . TYR A 0 554 . -29.711  -2.341  21.680  1.00 76.13 554 A 1 
ATOM 4242 C CD1 . TYR A 0 554 . -30.742  -2.768  20.816  1.00 76.13 554 A 1 
ATOM 4243 C CD2 . TYR A 0 554 . -29.963  -1.302  22.592  1.00 76.13 554 A 1 
ATOM 4244 C CE1 . TYR A 0 554 . -32.008  -2.147  20.849  1.00 76.13 554 A 1 
ATOM 4245 C CE2 . TYR A 0 554 . -31.229  -0.701  22.656  1.00 76.13 554 A 1 
ATOM 4246 O OH  . TYR A 0 554 . -33.460  -0.510  21.876  1.00 76.13 554 A 1 
ATOM 4247 C CZ  . TYR A 0 554 . -32.248  -1.112  21.775  1.00 76.13 554 A 1 
ATOM 4248 N N   . ASP A 0 555 . -29.866  -4.346  24.658  1.00 81.08 555 A 1 
ATOM 4249 C CA  . ASP A 0 555 . -31.029  -5.071  25.163  1.00 81.08 555 A 1 
ATOM 4250 C C   . ASP A 0 555 . -32.263  -4.162  25.217  1.00 81.08 555 A 1 
ATOM 4251 C CB  . ASP A 0 555 . -30.759  -5.674  26.547  1.00 81.08 555 A 1 
ATOM 4252 O O   . ASP A 0 555 . -32.242  -3.072  25.804  1.00 81.08 555 A 1 
ATOM 4253 C CG  . ASP A 0 555 . -29.587  -6.654  26.599  1.00 81.08 555 A 1 
ATOM 4254 O OD1 . ASP A 0 555 . -29.306  -7.306  25.571  1.00 81.08 555 A 1 
ATOM 4255 O OD2 . ASP A 0 555 . -29.003  -6.727  27.704  1.00 81.08 555 A 1 
ATOM 4256 N N   . GLU A 0 556 . -33.368  -4.643  24.653  1.00 84.57 556 A 1 
ATOM 4257 C CA  . GLU A 0 556 . -34.719  -4.135  24.889  1.00 84.57 556 A 1 
ATOM 4258 C C   . GLU A 0 556 . -35.582  -5.278  25.422  1.00 84.57 556 A 1 
ATOM 4259 C CB  . GLU A 0 556 . -35.306  -3.504  23.610  1.00 84.57 556 A 1 
ATOM 4260 O O   . GLU A 0 556 . -35.715  -6.307  24.767  1.00 84.57 556 A 1 
ATOM 4261 C CG  . GLU A 0 556 . -36.750  -3.011  23.831  1.00 84.57 556 A 1 
ATOM 4262 C CD  . GLU A 0 556 . -37.322  -2.131  22.704  1.00 84.57 556 A 1 
ATOM 4263 O OE1 . GLU A 0 556 . -38.255  -1.343  23.000  1.00 84.57 556 A 1 
ATOM 4264 O OE2 . GLU A 0 556 . -36.698  -1.936  21.634  1.00 84.57 556 A 1 
ATOM 4265 N N   . TRP A 0 557 . -36.188  -5.094  26.593  1.00 88.00 557 A 1 
ATOM 4266 C CA  . TRP A 0 557 . -37.068  -6.092  27.200  1.00 88.00 557 A 1 
ATOM 4267 C C   . TRP A 0 557 . -38.317  -5.448  27.792  1.00 88.00 557 A 1 
ATOM 4268 C CB  . TRP A 0 557 . -36.306  -6.921  28.245  1.00 88.00 557 A 1 
ATOM 4269 O O   . TRP A 0 557 . -38.288  -4.295  28.234  1.00 88.00 557 A 1 
ATOM 4270 C CG  . TRP A 0 557 . -35.750  -6.152  29.408  1.00 88.00 557 A 1 
ATOM 4271 C CD1 . TRP A 0 557 . -34.508  -5.623  29.467  1.00 88.00 557 A 1 
ATOM 4272 C CD2 . TRP A 0 557 . -36.388  -5.815  30.680  1.00 88.00 557 A 1 
ATOM 4273 C CE2 . TRP A 0 557 . -35.461  -5.061  31.463  1.00 88.00 557 A 1 
ATOM 4274 C CE3 . TRP A 0 557 . -37.651  -6.071  31.257  1.00 88.00 557 A 1 
ATOM 4275 N NE1 . TRP A 0 557 . -34.329  -4.984  30.677  1.00 88.00 557 A 1 
ATOM 4276 C CH2 . TRP A 0 557 . -37.044  -4.850  33.285  1.00 88.00 557 A 1 
ATOM 4277 C CZ2 . TRP A 0 557 . -35.775  -4.578  32.745  1.00 88.00 557 A 1 
ATOM 4278 C CZ3 . TRP A 0 557 . -37.972  -5.602  32.545  1.00 88.00 557 A 1 
ATOM 4279 N N   . ASP A 0 558 . -39.402  -6.216  27.815  1.00 84.96 558 A 1 
ATOM 4280 C CA  . ASP A 0 558 . -40.656  -5.870  28.478  1.00 84.96 558 A 1 
ATOM 4281 C C   . ASP A 0 558 . -41.119  -7.037  29.356  1.00 84.96 558 A 1 
ATOM 4282 C CB  . ASP A 0 558 . -41.720  -5.456  27.443  1.00 84.96 558 A 1 
ATOM 4283 O O   . ASP A 0 558 . -40.956  -8.209  29.011  1.00 84.96 558 A 1 
ATOM 4284 C CG  . ASP A 0 558 . -42.900  -4.682  28.054  1.00 84.96 558 A 1 
ATOM 4285 O OD1 . ASP A 0 558 . -42.706  -4.048  29.120  1.00 84.96 558 A 1 
ATOM 4286 O OD2 . ASP A 0 558 . -43.972  -4.643  27.411  1.00 84.96 558 A 1 
ATOM 4287 N N   . ASN A 0 559 . -41.670  -6.701  30.516  1.00 81.48 559 A 1 
ATOM 4288 C CA  . ASN A 0 559 . -42.243  -7.632  31.476  1.00 81.48 559 A 1 
ATOM 4289 C C   . ASN A 0 559 . -43.588  -7.070  31.905  1.00 81.48 559 A 1 
ATOM 4290 C CB  . ASN A 0 559 . -41.293  -7.769  32.676  1.00 81.48 559 A 1 
ATOM 4291 O O   . ASN A 0 559 . -43.629  -6.031  32.570  1.00 81.48 559 A 1 
ATOM 4292 C CG  . ASN A 0 559 . -41.734  -8.833  33.666  1.00 81.48 559 A 1 
ATOM 4293 N ND2 . ASN A 0 559 . -42.745  -8.611  34.474  1.00 81.48 559 A 1 
ATOM 4294 O OD1 . ASN A 0 559 . -41.097  -9.870  33.749  1.00 81.48 559 A 1 
ATOM 4295 N N   . LYS A 0 560 . -44.665  -7.764  31.562  1.00 79.57 560 A 1 
ATOM 4296 C CA  . LYS A 0 560 . -46.021  -7.383  31.923  1.00 79.57 560 A 1 
ATOM 4297 C C   . LYS A 0 560 . -46.671  -8.519  32.704  1.00 79.57 560 A 1 
ATOM 4298 C CB  . LYS A 0 560 . -46.750  -6.984  30.641  1.00 79.57 560 A 1 
ATOM 4299 O O   . LYS A 0 560 . -46.888  -9.598  32.157  1.00 79.57 560 A 1 
ATOM 4300 C CG  . LYS A 0 560 . -48.218  -6.682  30.922  1.00 79.57 560 A 1 
ATOM 4301 C CD  . LYS A 0 560 . -48.921  -6.282  29.618  1.00 79.57 560 A 1 
ATOM 4302 C CE  . LYS A 0 560 . -50.439  -6.332  29.798  1.00 79.57 560 A 1 
ATOM 4303 N NZ  . LYS A 0 560 . -50.859  -7.707  30.144  1.00 79.57 560 A 1 
ATOM 4304 N N   . ASP A 0 561 . -46.972  -8.201  33.952  1.00 75.97 561 A 1 
ATOM 4305 C CA  . ASP A 0 561 . -47.537  -9.058  34.988  1.00 75.97 561 A 1 
ATOM 4306 C C   . ASP A 0 561 . -48.999  -8.619  35.203  1.00 75.97 561 A 1 
ATOM 4307 C CB  . ASP A 0 561 . -46.573  -8.957  36.196  1.00 75.97 561 A 1 
ATOM 4308 O O   . ASP A 0 561 . -49.284  -7.452  35.497  1.00 75.97 561 A 1 
ATOM 4309 C CG  . ASP A 0 561 . -47.104  -9.297  37.596  1.00 75.97 561 A 1 
ATOM 4310 O OD1 . ASP A 0 561 . -48.325  -9.539  37.741  1.00 75.97 561 A 1 
ATOM 4311 O OD2 . ASP A 0 561 . -46.284  -9.138  38.536  1.00 75.97 561 A 1 
ATOM 4312 N N   . ASP A 0 562 . -49.930  -9.542  34.934  1.00 74.02 562 A 1 
ATOM 4313 C CA  . ASP A 0 562 . -51.393  -9.359  34.983  1.00 74.02 562 A 1 
ATOM 4314 C C   . ASP A 0 562 . -52.046  -10.303 36.030  1.00 74.02 562 A 1 
ATOM 4315 C CB  . ASP A 0 562 . -52.005  -9.523  33.566  1.00 74.02 562 A 1 
ATOM 4316 O O   . ASP A 0 562 . -53.178  -10.798 35.835  1.00 74.02 562 A 1 
ATOM 4317 C CG  . ASP A 0 562 . -52.129  -8.271  32.692  1.00 74.02 562 A 1 
ATOM 4318 O OD1 . ASP A 0 562 . -51.363  -7.292  32.791  1.00 74.02 562 A 1 
ATOM 4319 O OD2 . ASP A 0 562 . -52.971  -8.293  31.756  1.00 74.02 562 A 1 
ATOM 4320 N N   . ASP A 0 563 . -51.329  -10.559 37.129  1.00 74.12 563 A 1 
ATOM 4321 C CA  . ASP A 0 563 . -51.658  -11.527 38.178  1.00 74.12 563 A 1 
ATOM 4322 C C   . ASP A 0 563 . -53.071  -11.392 38.766  1.00 74.12 563 A 1 
ATOM 4323 C CB  . ASP A 0 563 . -50.622  -11.427 39.324  1.00 74.12 563 A 1 
ATOM 4324 O O   . ASP A 0 563 . -53.575  -10.304 39.078  1.00 74.12 563 A 1 
ATOM 4325 C CG  . ASP A 0 563 . -49.597  -12.562 39.370  1.00 74.12 563 A 1 
ATOM 4326 O OD1 . ASP A 0 563 . -49.614  -13.381 38.427  1.00 74.12 563 A 1 
ATOM 4327 O OD2 . ASP A 0 563 . -48.966  -12.686 40.449  1.00 74.12 563 A 1 
ATOM 4328 N N   . LYS A 0 564 . -53.735  -12.538 38.983  1.00 68.29 564 A 1 
ATOM 4329 C CA  . LYS A 0 564 . -55.044  -12.623 39.658  1.00 68.29 564 A 1 
ATOM 4330 C C   . LYS A 0 564 . -55.065  -13.757 40.674  1.00 68.29 564 A 1 
ATOM 4331 C CB  . LYS A 0 564 . -56.183  -12.776 38.640  1.00 68.29 564 A 1 
ATOM 4332 O O   . LYS A 0 564 . -55.528  -14.864 40.398  1.00 68.29 564 A 1 
ATOM 4333 C CG  . LYS A 0 564 . -56.307  -11.551 37.731  1.00 68.29 564 A 1 
ATOM 4334 C CD  . LYS A 0 564 . -57.332  -11.797 36.618  1.00 68.29 564 A 1 
ATOM 4335 C CE  . LYS A 0 564 . -57.099  -10.814 35.463  1.00 68.29 564 A 1 
ATOM 4336 N NZ  . LYS A 0 564 . -55.812  -11.096 34.765  1.00 68.29 564 A 1 
ATOM 4337 N N   . TRP A 0 565 . -54.644  -13.456 41.897  1.00 68.59 565 A 1 
ATOM 4338 C CA  . TRP A 0 565 . -54.635  -14.412 43.003  1.00 68.59 565 A 1 
ATOM 4339 C C   . TRP A 0 565 . -55.944  -14.435 43.808  1.00 68.59 565 A 1 
ATOM 4340 C CB  . TRP A 0 565 . -53.413  -14.154 43.888  1.00 68.59 565 A 1 
ATOM 4341 O O   . TRP A 0 565 . -56.570  -13.413 44.111  1.00 68.59 565 A 1 
ATOM 4342 C CG  . TRP A 0 565 . -53.208  -12.725 44.275  1.00 68.59 565 A 1 
ATOM 4343 C CD1 . TRP A 0 565 . -52.445  -11.853 43.582  1.00 68.59 565 A 1 
ATOM 4344 C CD2 . TRP A 0 565 . -53.754  -11.968 45.402  1.00 68.59 565 A 1 
ATOM 4345 C CE2 . TRP A 0 565 . -53.256  -10.632 45.330  1.00 68.59 565 A 1 
ATOM 4346 C CE3 . TRP A 0 565 . -54.618  -12.268 46.479  1.00 68.59 565 A 1 
ATOM 4347 N NE1 . TRP A 0 565 . -52.494  -10.620 44.186  1.00 68.59 565 A 1 
ATOM 4348 C CH2 . TRP A 0 565 . -54.421  -9.991  47.352  1.00 68.59 565 A 1 
ATOM 4349 C CZ2 . TRP A 0 565 . -53.574  -9.654  46.283  1.00 68.59 565 A 1 
ATOM 4350 C CZ3 . TRP A 0 565 . -54.950  -11.292 47.441  1.00 68.59 565 A 1 
ATOM 4351 N N   . GLY A 0 566 . -56.338  -15.639 44.230  1.00 59.50 566 A 1 
ATOM 4352 C CA  . GLY A 0 566 . -57.412  -15.865 45.198  1.00 59.50 566 A 1 
ATOM 4353 C C   . GLY A 0 566 . -56.854  -16.206 46.581  1.00 59.50 566 A 1 
ATOM 4354 O O   . GLY A 0 566 . -56.466  -17.348 46.822  1.00 59.50 566 A 1 
ATOM 4355 N N   . ALA A 0 567 . -56.863  -15.256 47.520  1.00 54.79 567 A 1 
ATOM 4356 C CA  . ALA A 0 567 . -56.427  -15.480 48.902  1.00 54.79 567 A 1 
ATOM 4357 C C   . ALA A 0 567 . -57.616  -15.665 49.861  1.00 54.79 567 A 1 
ATOM 4358 C CB  . ALA A 0 567 . -55.491  -14.356 49.354  1.00 54.79 567 A 1 
ATOM 4359 O O   . ALA A 0 567 . -58.655  -15.010 49.755  1.00 54.79 567 A 1 
ATOM 4360 N N   . GLN A 0 568 . -57.465  -16.554 50.844  1.00 52.08 568 A 1 
ATOM 4361 C CA  . GLN A 0 568 . -58.504  -16.849 51.834  1.00 52.08 568 A 1 
ATOM 4362 C C   . GLN A 0 568 . -58.176  -16.176 53.172  1.00 52.08 568 A 1 
ATOM 4363 C CB  . GLN A 0 568 . -58.691  -18.370 51.947  1.00 52.08 568 A 1 
ATOM 4364 O O   . GLN A 0 568 . -57.190  -16.511 53.829  1.00 52.08 568 A 1 
ATOM 4365 C CG  . GLN A 0 568 . -59.350  -18.951 50.677  1.00 52.08 568 A 1 
ATOM 4366 C CD  . GLN A 0 568 . -59.371  -20.479 50.653  1.00 52.08 568 A 1 
ATOM 4367 N NE2 . GLN A 0 568 . -60.343  -21.100 50.018  1.00 52.08 568 A 1 
ATOM 4368 O OE1 . GLN A 0 568 . -58.518  -21.153 51.199  1.00 52.08 568 A 1 
ATOM 4369 N N   . ALA A 0 569 . -59.020  -15.227 53.582  1.00 48.02 569 A 1 
ATOM 4370 C CA  . ALA A 0 569 . -58.885  -14.516 54.851  1.00 48.02 569 A 1 
ATOM 4371 C C   . ALA A 0 569 . -59.796  -15.134 55.925  1.00 48.02 569 A 1 
ATOM 4372 C CB  . ALA A 0 569 . -59.154  -13.023 54.630  1.00 48.02 569 A 1 
ATOM 4373 O O   . ALA A 0 569 . -60.989  -15.360 55.698  1.00 48.02 569 A 1 
ATOM 4374 N N   . TRP A 0 570 . -59.225  -15.375 57.107  1.00 46.99 570 A 1 
ATOM 4375 C CA  . TRP A 0 570 . -59.908  -15.972 58.255  1.00 46.99 570 A 1 
ATOM 4376 C C   . TRP A 0 570 . -60.592  -14.904 59.112  1.00 46.99 570 A 1 
ATOM 4377 C CB  . TRP A 0 570 . -58.900  -16.782 59.081  1.00 46.99 570 A 1 
ATOM 4378 O O   . TRP A 0 570 . -59.943  -13.957 59.560  1.00 46.99 570 A 1 
ATOM 4379 C CG  . TRP A 0 570 . -58.360  -17.994 58.387  1.00 46.99 570 A 1 
ATOM 4380 C CD1 . TRP A 0 570 . -57.318  -18.022 57.523  1.00 46.99 570 A 1 
ATOM 4381 C CD2 . TRP A 0 570 . -58.870  -19.361 58.443  1.00 46.99 570 A 1 
ATOM 4382 C CE2 . TRP A 0 570 . -58.083  -20.172 57.570  1.00 46.99 570 A 1 
ATOM 4383 C CE3 . TRP A 0 570 . -59.930  -19.993 59.130  1.00 46.99 570 A 1 
ATOM 4384 N NE1 . TRP A 0 570 . -57.154  -19.304 57.037  1.00 46.99 570 A 1 
ATOM 4385 C CH2 . TRP A 0 570 . -59.396  -22.135 58.085  1.00 46.99 570 A 1 
ATOM 4386 C CZ2 . TRP A 0 570 . -58.334  -21.538 57.384  1.00 46.99 570 A 1 
ATOM 4387 C CZ3 . TRP A 0 570 . -60.189  -21.365 58.954  1.00 46.99 570 A 1 
ATOM 4388 N N   . GLY A 0 571 . -61.890  -15.076 59.369  1.00 49.79 571 A 1 
ATOM 4389 C CA  . GLY A 0 571 . -62.669  -14.254 60.292  1.00 49.79 571 A 1 
ATOM 4390 C C   . GLY A 0 571 . -63.287  -15.087 61.415  1.00 49.79 571 A 1 
ATOM 4391 O O   . GLY A 0 571 . -63.600  -16.260 61.226  1.00 49.79 571 A 1 
ATOM 4392 N N   . LYS A 0 572 . -63.468  -14.454 62.576  1.00 45.81 572 A 1 
ATOM 4393 C CA  . LYS A 0 572 . -64.369  -14.905 63.643  1.00 45.81 572 A 1 
ATOM 4394 C C   . LYS A 0 572 . -65.399  -13.797 63.830  1.00 45.81 572 A 1 
ATOM 4395 C CB  . LYS A 0 572 . -63.612  -15.111 64.971  1.00 45.81 572 A 1 
ATOM 4396 O O   . LYS A 0 572 . -65.006  -12.705 64.257  1.00 45.81 572 A 1 
ATOM 4397 C CG  . LYS A 0 572 . -62.497  -16.166 64.960  1.00 45.81 572 A 1 
ATOM 4398 C CD  . LYS A 0 572 . -61.726  -16.092 66.291  1.00 45.81 572 A 1 
ATOM 4399 C CE  . LYS A 0 572 . -60.523  -17.042 66.316  1.00 45.81 572 A 1 
ATOM 4400 N NZ  . LYS A 0 572 . -60.934  -18.448 66.519  1.00 45.81 572 A 1 
ATOM 4401 N N   . ASP A 0 573 . -66.667  -14.025 63.519  1.00 43.08 573 A 1 
ATOM 4402 C CA  . ASP A 0 573 . -67.728  -13.192 64.077  1.00 43.08 573 A 1 
ATOM 4403 C C   . ASP A 0 573 . -67.956  -13.557 65.548  1.00 43.08 573 A 1 
ATOM 4404 C CB  . ASP A 0 573 . -69.061  -13.167 63.291  1.00 43.08 573 A 1 
ATOM 4405 O O   . ASP A 0 573 . -67.406  -14.510 66.107  1.00 43.08 573 A 1 
ATOM 4406 C CG  . ASP A 0 573 . -69.141  -13.959 61.994  1.00 43.08 573 A 1 
ATOM 4407 O OD1 . ASP A 0 573 . -68.600  -15.080 61.939  1.00 43.08 573 A 1 
ATOM 4408 O OD2 . ASP A 0 573 . -69.569  -13.352 60.983  1.00 43.08 573 A 1 
ATOM 4409 N N   . ARG A 0 574 . -68.728  -12.700 66.210  1.00 37.48 574 A 1 
ATOM 4410 C CA  . ARG A 0 574 . -69.255  -12.941 67.548  1.00 37.48 574 A 1 
ATOM 4411 C C   . ARG A 0 574 . -70.728  -12.597 67.533  1.00 37.48 574 A 1 
ATOM 4412 C CB  . ARG A 0 574 . -68.474  -12.170 68.611  1.00 37.48 574 A 1 
ATOM 4413 O O   . ARG A 0 574 . -71.141  -11.557 68.056  1.00 37.48 574 A 1 
ATOM 4414 C CG  . ARG A 0 574 . -67.083  -12.777 68.846  1.00 37.48 574 A 1 
ATOM 4415 C CD  . ARG A 0 574 . -66.383  -12.076 70.013  1.00 37.48 574 A 1 
ATOM 4416 N NE  . ARG A 0 574 . -67.127  -12.277 71.274  1.00 37.48 574 A 1 
ATOM 4417 N NH1 . ARG A 0 574 . -66.764  -10.225 72.232  1.00 37.48 574 A 1 
ATOM 4418 N NH2 . ARG A 0 574 . -68.099  -11.710 73.242  1.00 37.48 574 A 1 
ATOM 4419 C CZ  . ARG A 0 574 . -67.324  -11.404 72.240  1.00 37.48 574 A 1 
ATOM 4420 N N   . ASP A 0 575 . -71.481  -13.469 66.889  1.00 41.04 575 A 1 
ATOM 4421 C CA  . ASP A 0 575 . -72.927  -13.502 66.928  1.00 41.04 575 A 1 
ATOM 4422 C C   . ASP A 0 575 . -73.424  -13.495 68.380  1.00 41.04 575 A 1 
ATOM 4423 C CB  . ASP A 0 575 . -73.427  -14.723 66.143  1.00 41.04 575 A 1 
ATOM 4424 O O   . ASP A 0 575 . -72.757  -13.914 69.335  1.00 41.04 575 A 1 
ATOM 4425 C CG  . ASP A 0 575 . -72.955  -14.637 64.695  1.00 41.04 575 A 1 
ATOM 4426 O OD1 . ASP A 0 575 . -71.746  -14.893 64.503  1.00 41.04 575 A 1 
ATOM 4427 O OD2 . ASP A 0 575 . -73.747  -14.134 63.865  1.00 41.04 575 A 1 
ATOM 4428 N N   . VAL A 0 576 . -74.605  -12.913 68.566  1.00 34.57 576 A 1 
ATOM 4429 C CA  . VAL A 0 576 . -75.300  -12.929 69.852  1.00 34.57 576 A 1 
ATOM 4430 C C   . VAL A 0 576 . -76.623  -13.640 69.635  1.00 34.57 576 A 1 
ATOM 4431 C CB  . VAL A 0 576 . -75.420  -11.525 70.481  1.00 34.57 576 A 1 
ATOM 4432 O O   . VAL A 0 576 . -77.679  -13.004 69.501  1.00 34.57 576 A 1 
ATOM 4433 C CG1 . VAL A 0 576 . -76.112  -11.577 71.855  1.00 34.57 576 A 1 
ATOM 4434 C CG2 . VAL A 0 576 . -74.038  -10.897 70.718  1.00 34.57 576 A 1 
ATOM 4435 N N   . TYR A 0 577 . -76.568  -14.975 69.605  1.00 33.15 577 A 1 
ATOM 4436 C CA  . TYR A 0 577 . -77.768  -15.799 69.580  1.00 33.15 577 A 1 
ATOM 4437 C C   . TYR A 0 577 . -78.720  -15.410 70.717  1.00 33.15 577 A 1 
ATOM 4438 C CB  . TYR A 0 577 . -77.422  -17.287 69.685  1.00 33.15 577 A 1 
ATOM 4439 O O   . TYR A 0 577 . -78.390  -15.483 71.903  1.00 33.15 577 A 1 
ATOM 4440 C CG  . TYR A 0 577 . -78.496  -18.175 69.100  1.00 33.15 577 A 1 
ATOM 4441 C CD1 . TYR A 0 577 . -79.344  -18.913 69.945  1.00 33.15 577 A 1 
ATOM 4442 C CD2 . TYR A 0 577 . -78.629  -18.272 67.702  1.00 33.15 577 A 1 
ATOM 4443 C CE1 . TYR A 0 577 . -80.320  -19.763 69.389  1.00 33.15 577 A 1 
ATOM 4444 C CE2 . TYR A 0 577 . -79.621  -19.096 67.142  1.00 33.15 577 A 1 
ATOM 4445 O OH  . TYR A 0 577 . -81.400  -20.673 67.450  1.00 33.15 577 A 1 
ATOM 4446 C CZ  . TYR A 0 577 . -80.459  -19.852 67.985  1.00 33.15 577 A 1 
ATOM 4447 N N   . GLY A 0 578 . -79.936  -14.993 70.361  1.00 37.92 578 A 1 
ATOM 4448 C CA  . GLY A 0 578 . -80.966  -14.630 71.338  1.00 37.92 578 A 1 
ATOM 4449 C C   . GLY A 0 578 . -81.266  -13.137 71.485  1.00 37.92 578 A 1 
ATOM 4450 O O   . GLY A 0 578 . -82.085  -12.787 72.335  1.00 37.92 578 A 1 
ATOM 4451 N N   . ALA A 0 579 . -80.754  -12.262 70.612  1.00 28.38 579 A 1 
ATOM 4452 C CA  . ALA A 0 579 . -81.371  -10.951 70.351  1.00 28.38 579 A 1 
ATOM 4453 C C   . ALA A 0 579 . -82.732  -11.095 69.617  1.00 28.38 579 A 1 
ATOM 4454 C CB  . ALA A 0 579 . -80.364  -10.046 69.630  1.00 28.38 579 A 1 
ATOM 4455 O O   . ALA A 0 579 . -82.990  -10.476 68.583  1.00 28.38 579 A 1 
ATOM 4456 N N   . SER A 0 580 . -83.619  -11.945 70.147  1.00 35.05 580 A 1 
ATOM 4457 C CA  . SER A 0 580 . -84.923  -12.263 69.573  1.00 35.05 580 A 1 
ATOM 4458 C C   . SER A 0 580 . -85.793  -11.011 69.507  1.00 35.05 580 A 1 
ATOM 4459 C CB  . SER A 0 580 . -85.619  -13.362 70.386  1.00 35.05 580 A 1 
ATOM 4460 O O   . SER A 0 580 . -86.156  -10.446 70.539  1.00 35.05 580 A 1 
ATOM 4461 O OG  . SER A 0 580 . -85.816  -12.950 71.724  1.00 35.05 580 A 1 
ATOM 4462 N N   . SER A 0 581 . -86.123  -10.611 68.281  1.00 36.59 581 A 1 
ATOM 4463 C CA  . SER A 0 581 . -87.028  -9.537  67.859  1.00 36.59 581 A 1 
ATOM 4464 C C   . SER A 0 581 . -88.025  -9.001  68.910  1.00 36.59 581 A 1 
ATOM 4465 C CB  . SER A 0 581 . -87.789  -10.050 66.626  1.00 36.59 581 A 1 
ATOM 4466 O O   . SER A 0 581 . -89.215  -9.321  68.871  1.00 36.59 581 A 1 
ATOM 4467 O OG  . SER A 0 581 . -88.524  -11.214 66.950  1.00 36.59 581 A 1 
ATOM 4468 N N   . PHE A 0 582 . -87.579  -8.097  69.790  1.00 32.35 582 A 1 
ATOM 4469 C CA  . PHE A 0 582 . -88.478  -7.266  70.598  1.00 32.35 582 A 1 
ATOM 4470 C C   . PHE A 0 582 . -87.914  -5.860  70.865  1.00 32.35 582 A 1 
ATOM 4471 C CB  . PHE A 0 582 . -88.962  -8.004  71.860  1.00 32.35 582 A 1 
ATOM 4472 O O   . PHE A 0 582 . -87.627  -5.473  71.993  1.00 32.35 582 A 1 
ATOM 4473 C CG  . PHE A 0 582 . -90.392  -7.621  72.205  1.00 32.35 582 A 1 
ATOM 4474 C CD1 . PHE A 0 582 . -90.665  -6.525  73.046  1.00 32.35 582 A 1 
ATOM 4475 C CD2 . PHE A 0 582 . -91.459  -8.325  71.614  1.00 32.35 582 A 1 
ATOM 4476 C CE1 . PHE A 0 582 . -91.996  -6.146  73.303  1.00 32.35 582 A 1 
ATOM 4477 C CE2 . PHE A 0 582 . -92.789  -7.948  71.871  1.00 32.35 582 A 1 
ATOM 4478 C CZ  . PHE A 0 582 . -93.059  -6.858  72.717  1.00 32.35 582 A 1 
ATOM 4479 N N   . GLY A 0 583 . -87.811  -5.065  69.794  1.00 32.28 583 A 1 
ATOM 4480 C CA  . GLY A 0 583 . -87.653  -3.609  69.881  1.00 32.28 583 A 1 
ATOM 4481 C C   . GLY A 0 583 . -86.258  -3.052  69.566  1.00 32.28 583 A 1 
ATOM 4482 O O   . GLY A 0 583 . -85.408  -2.963  70.437  1.00 32.28 583 A 1 
ATOM 4483 N N   . LYS A 0 584 . -86.130  -2.513  68.344  1.00 28.15 584 A 1 
ATOM 4484 C CA  . LYS A 0 584 . -85.126  -1.534  67.870  1.00 28.15 584 A 1 
ATOM 4485 C C   . LYS A 0 584 . -83.629  -1.928  67.831  1.00 28.15 584 A 1 
ATOM 4486 C CB  . LYS A 0 584 . -85.297  -0.192  68.611  1.00 28.15 584 A 1 
ATOM 4487 O O   . LYS A 0 584 . -82.917  -1.856  68.821  1.00 28.15 584 A 1 
ATOM 4488 C CG  . LYS A 0 584 . -86.598  0.543   68.255  1.00 28.15 584 A 1 
ATOM 4489 C CD  . LYS A 0 584 . -86.582  1.955   68.855  1.00 28.15 584 A 1 
ATOM 4490 C CE  . LYS A 0 584 . -87.768  2.781   68.343  1.00 28.15 584 A 1 
ATOM 4491 N NZ  . LYS A 0 584 . -87.639  4.204   68.750  1.00 28.15 584 A 1 
ATOM 4492 N N   . ALA A 0 585 . -83.146  -2.023  66.586  1.00 30.70 585 A 1 
ATOM 4493 C CA  . ALA A 0 585 . -81.884  -1.429  66.110  1.00 30.70 585 A 1 
ATOM 4494 C C   . ALA A 0 585 . -80.533  -2.068  66.509  1.00 30.70 585 A 1 
ATOM 4495 C CB  . ALA A 0 585 . -81.942  0.097   66.305  1.00 30.70 585 A 1 
ATOM 4496 O O   . ALA A 0 585 . -79.578  -1.353  66.795  1.00 30.70 585 A 1 
ATOM 4497 N N   . ALA A 0 586 . -80.401  -3.391  66.377  1.00 31.67 586 A 1 
ATOM 4498 C CA  . ALA A 0 586 . -79.110  -4.096  66.436  1.00 31.67 586 A 1 
ATOM 4499 C C   . ALA A 0 586 . -78.388  -4.225  65.064  1.00 31.67 586 A 1 
ATOM 4500 C CB  . ALA A 0 586 . -79.316  -5.437  67.154  1.00 31.67 586 A 1 
ATOM 4501 O O   . ALA A 0 586 . -77.721  -5.218  64.813  1.00 31.67 586 A 1 
ATOM 4502 N N   . SER A 0 587 . -78.524  -3.245  64.157  1.00 38.36 587 A 1 
ATOM 4503 C CA  . SER A 0 587 . -77.762  -3.200  62.884  1.00 38.36 587 A 1 
ATOM 4504 C C   . SER A 0 587 . -77.310  -1.784  62.484  1.00 38.36 587 A 1 
ATOM 4505 C CB  . SER A 0 587 . -78.529  -3.892  61.742  1.00 38.36 587 A 1 
ATOM 4506 O O   . SER A 0 587 . -77.119  -1.494  61.307  1.00 38.36 587 A 1 
ATOM 4507 O OG  . SER A 0 587 . -79.466  -3.009  61.149  1.00 38.36 587 A 1 
ATOM 4508 N N   . ALA A 0 588 . -77.212  -0.869  63.452  1.00 36.44 588 A 1 
ATOM 4509 C CA  . ALA A 0 588 . -76.909  0.550   63.227  1.00 36.44 588 A 1 
ATOM 4510 C C   . ALA A 0 588 . -75.672  1.012   64.022  1.00 36.44 588 A 1 
ATOM 4511 C CB  . ALA A 0 588 . -78.177  1.367   63.523  1.00 36.44 588 A 1 
ATOM 4512 O O   . ALA A 0 588 . -75.640  2.135   64.523  1.00 36.44 588 A 1 
ATOM 4513 N N   . GLY A 0 589 . -74.694  0.119   64.210  1.00 35.20 589 A 1 
ATOM 4514 C CA  . GLY A 0 589 . -73.609  0.336   65.168  1.00 35.20 589 A 1 
ATOM 4515 C C   . GLY A 0 589 . -72.406  -0.599  65.054  1.00 35.20 589 A 1 
ATOM 4516 O O   . GLY A 0 589 . -71.808  -0.887  66.083  1.00 35.20 589 A 1 
ATOM 4517 N N   . ASP A 0 590 . -72.034  -1.030  63.847  1.00 31.43 590 A 1 
ATOM 4518 C CA  . ASP A 0 590 . -70.606  -1.188  63.546  1.00 31.43 590 A 1 
ATOM 4519 C C   . ASP A 0 590 . -70.253  -0.216  62.414  1.00 31.43 590 A 1 
ATOM 4520 C CB  . ASP A 0 590 . -70.179  -2.640  63.285  1.00 31.43 590 A 1 
ATOM 4521 O O   . ASP A 0 590 . -71.054  0.014   61.506  1.00 31.43 590 A 1 
ATOM 4522 C CG  . ASP A 0 590 . -68.651  -2.807  63.388  1.00 31.43 590 A 1 
ATOM 4523 O OD1 . ASP A 0 590 . -67.968  -1.819  63.759  1.00 31.43 590 A 1 
ATOM 4524 O OD2 . ASP A 0 590 . -68.175  -3.923  63.101  1.00 31.43 590 A 1 
ATOM 4525 N N   . TYR A 0 591 . -69.135  0.482   62.581  1.00 29.36 591 A 1 
ATOM 4526 C CA  . TYR A 0 591 . -68.947  1.852   62.105  1.00 29.36 591 A 1 
ATOM 4527 C C   . TYR A 0 591 . -67.581  1.972   61.429  1.00 29.36 591 A 1 
ATOM 4528 C CB  . TYR A 0 591 . -69.129  2.801   63.313  1.00 29.36 591 A 1 
ATOM 4529 O O   . TYR A 0 591 . -66.601  2.341   62.072  1.00 29.36 591 A 1 
ATOM 4530 C CG  . TYR A 0 591 . -69.185  4.299   63.029  1.00 29.36 591 A 1 
ATOM 4531 C CD1 . TYR A 0 591 . -68.001  5.046   62.859  1.00 29.36 591 A 1 
ATOM 4532 C CD2 . TYR A 0 591 . -70.428  4.965   63.016  1.00 29.36 591 A 1 
ATOM 4533 C CE1 . TYR A 0 591 . -68.053  6.438   62.654  1.00 29.36 591 A 1 
ATOM 4534 C CE2 . TYR A 0 591 . -70.487  6.363   62.838  1.00 29.36 591 A 1 
ATOM 4535 O OH  . TYR A 0 591 . -69.353  8.447   62.472  1.00 29.36 591 A 1 
ATOM 4536 C CZ  . TYR A 0 591 . -69.300  7.100   62.650  1.00 29.36 591 A 1 
ATOM 4537 N N   . ASP A 0 592 . -67.524  1.624   60.139  1.00 38.13 592 A 1 
ATOM 4538 C CA  . ASP A 0 592 . -66.475  1.961   59.158  1.00 38.13 592 A 1 
ATOM 4539 C C   . ASP A 0 592 . -65.013  1.998   59.660  1.00 38.13 592 A 1 
ATOM 4540 C CB  . ASP A 0 592 . -66.880  3.227   58.374  1.00 38.13 592 A 1 
ATOM 4541 O O   . ASP A 0 592 . -64.194  2.796   59.190  1.00 38.13 592 A 1 
ATOM 4542 C CG  . ASP A 0 592 . -68.088  3.002   57.458  1.00 38.13 592 A 1 
ATOM 4543 O OD1 . ASP A 0 592 . -68.197  1.882   56.913  1.00 38.13 592 A 1 
ATOM 4544 O OD2 . ASP A 0 592 . -68.876  3.961   57.305  1.00 38.13 592 A 1 
ATOM 4545 N N   . MET A 0 593 . -64.616  1.107   60.579  1.00 34.28 593 A 1 
ATOM 4546 C CA  . MET A 0 593 . -63.230  1.088   61.071  1.00 34.28 593 A 1 
ATOM 4547 C C   . MET A 0 593 . -62.240  0.522   60.033  1.00 34.28 593 A 1 
ATOM 4548 C CB  . MET A 0 593 . -63.120  0.457   62.470  1.00 34.28 593 A 1 
ATOM 4549 O O   . MET A 0 593 . -61.029  0.665   60.191  1.00 34.28 593 A 1 
ATOM 4550 C CG  . MET A 0 593 . -61.880  1.027   63.178  1.00 34.28 593 A 1 
ATOM 4551 S SD  . MET A 0 593 . -61.594  0.504   64.886  1.00 34.28 593 A 1 
ATOM 4552 C CE  . MET A 0 593 . -59.969  1.267   65.133  1.00 34.28 593 A 1 
ATOM 4553 N N   . TYR A 0 594 . -62.739  0.004   58.905  1.00 36.56 594 A 1 
ATOM 4554 C CA  . TYR A 0 594 . -61.932  -0.293  57.717  1.00 36.56 594 A 1 
ATOM 4555 C C   . TYR A 0 594 . -61.493  0.967   56.936  1.00 36.56 594 A 1 
ATOM 4556 C CB  . TYR A 0 594 . -62.678  -1.302  56.826  1.00 36.56 594 A 1 
ATOM 4557 O O   . TYR A 0 594 . -60.601  0.895   56.096  1.00 36.56 594 A 1 
ATOM 4558 C CG  . TYR A 0 594 . -61.838  -2.527  56.534  1.00 36.56 594 A 1 
ATOM 4559 C CD1 . TYR A 0 594 . -61.019  -2.567  55.389  1.00 36.56 594 A 1 
ATOM 4560 C CD2 . TYR A 0 594 . -61.825  -3.599  57.448  1.00 36.56 594 A 1 
ATOM 4561 C CE1 . TYR A 0 594 . -60.195  -3.683  55.148  1.00 36.56 594 A 1 
ATOM 4562 C CE2 . TYR A 0 594 . -60.996  -4.713  57.215  1.00 36.56 594 A 1 
ATOM 4563 O OH  . TYR A 0 594 . -59.380  -5.833  55.852  1.00 36.56 594 A 1 
ATOM 4564 C CZ  . TYR A 0 594 . -60.181  -4.757  56.065  1.00 36.56 594 A 1 
ATOM 4565 N N   . GLY A 0 595 . -62.064  2.143   57.230  1.00 38.54 595 A 1 
ATOM 4566 C CA  . GLY A 0 595 . -61.747  3.400   56.543  1.00 38.54 595 A 1 
ATOM 4567 C C   . GLY A 0 595 . -60.487  4.135   57.029  1.00 38.54 595 A 1 
ATOM 4568 O O   . GLY A 0 595 . -60.114  5.139   56.424  1.00 38.54 595 A 1 
ATOM 4569 N N   . ARG A 0 596 . -59.823  3.695   58.114  1.00 35.31 596 A 1 
ATOM 4570 C CA  . ARG A 0 596 . -58.704  4.448   58.737  1.00 35.31 596 A 1 
ATOM 4571 C C   . ARG A 0 596 . -57.309  3.818   58.608  1.00 35.31 596 A 1 
ATOM 4572 C CB  . ARG A 0 596 . -59.049  4.857   60.184  1.00 35.31 596 A 1 
ATOM 4573 O O   . ARG A 0 596 . -56.355  4.390   59.123  1.00 35.31 596 A 1 
ATOM 4574 C CG  . ARG A 0 596 . -58.380  6.197   60.564  1.00 35.31 596 A 1 
ATOM 4575 C CD  . ARG A 0 596 . -58.509  6.534   62.049  1.00 35.31 596 A 1 
ATOM 4576 N NE  . ARG A 0 596 . -59.875  6.960   62.396  1.00 35.31 596 A 1 
ATOM 4577 N NH1 . ARG A 0 596 . -59.433  7.608   64.551  1.00 35.31 596 A 1 
ATOM 4578 N NH2 . ARG A 0 596 . -61.494  7.845   63.721  1.00 35.31 596 A 1 
ATOM 4579 C CZ  . ARG A 0 596 . -60.259  7.468   63.551  1.00 35.31 596 A 1 
ATOM 4580 N N   . SER A 0 597 . -57.149  2.697   57.908  1.00 38.88 597 A 1 
ATOM 4581 C CA  . SER A 0 597 . -55.822  2.119   57.621  1.00 38.88 597 A 1 
ATOM 4582 C C   . SER A 0 597 . -55.290  2.424   56.216  1.00 38.88 597 A 1 
ATOM 4583 C CB  . SER A 0 597 . -55.809  0.615   57.907  1.00 38.88 597 A 1 
ATOM 4584 O O   . SER A 0 597 . -54.111  2.195   55.983  1.00 38.88 597 A 1 
ATOM 4585 O OG  . SER A 0 597 . -56.935  0.010   57.309  1.00 38.88 597 A 1 
ATOM 4586 N N   . ASN A 0 598 . -56.100  2.991   55.307  1.00 37.08 598 A 1 
ATOM 4587 C CA  . ASN A 0 598 . -55.669  3.309   53.932  1.00 37.08 598 A 1 
ATOM 4588 C C   . ASN A 0 598 . -55.852  4.782   53.501  1.00 37.08 598 A 1 
ATOM 4589 C CB  . ASN A 0 598 . -56.278  2.277   52.952  1.00 37.08 598 A 1 
ATOM 4590 O O   . ASN A 0 598 . -55.572  5.149   52.364  1.00 37.08 598 A 1 
ATOM 4591 C CG  . ASN A 0 598 . -55.211  1.443   52.254  1.00 37.08 598 A 1 
ATOM 4592 N ND2 . ASN A 0 598 . -55.526  0.237   51.847  1.00 37.08 598 A 1 
ATOM 4593 O OD1 . ASN A 0 598 . -54.084  1.857   52.063  1.00 37.08 598 A 1 
ATOM 4594 N N   . ALA A 0 599 . -56.241  5.674   54.417  1.00 35.28 599 A 1 
ATOM 4595 C CA  . ALA A 0 599 . -56.349  7.118   54.162  1.00 35.28 599 A 1 
ATOM 4596 C C   . ALA A 0 599 . -55.001  7.875   54.288  1.00 35.28 599 A 1 
ATOM 4597 C CB  . ALA A 0 599 . -57.468  7.687   55.046  1.00 35.28 599 A 1 
ATOM 4598 O O   . ALA A 0 599 . -54.976  9.037   54.692  1.00 35.28 599 A 1 
ATOM 4599 N N   . ALA A 0 600 . -53.876  7.213   53.987  1.00 37.66 600 A 1 
ATOM 4600 C CA  . ALA A 0 600 . -52.519  7.752   54.160  1.00 37.66 600 A 1 
ATOM 4601 C C   . ALA A 0 600 . -51.548  7.413   53.004  1.00 37.66 600 A 1 
ATOM 4602 C CB  . ALA A 0 600 . -51.990  7.325   55.537  1.00 37.66 600 A 1 
ATOM 4603 O O   . ALA A 0 600 . -50.336  7.470   53.190  1.00 37.66 600 A 1 
ATOM 4604 N N   . ALA A 0 601 . -52.063  7.092   51.810  1.00 34.97 601 A 1 
ATOM 4605 C CA  . ALA A 0 601 . -51.260  6.866   50.600  1.00 34.97 601 A 1 
ATOM 4606 C C   . ALA A 0 601 . -52.017  7.273   49.313  1.00 34.97 601 A 1 
ATOM 4607 C CB  . ALA A 0 601 . -50.783  5.405   50.586  1.00 34.97 601 A 1 
ATOM 4608 O O   . ALA A 0 601 . -52.107  6.513   48.357  1.00 34.97 601 A 1 
ATOM 4609 N N   . GLY A 0 602 . -52.608  8.475   49.295  1.00 30.57 602 A 1 
ATOM 4610 C CA  . GLY A 0 602 . -53.497  8.927   48.211  1.00 30.57 602 A 1 
ATOM 4611 C C   . GLY A 0 602 . -53.331  10.402  47.843  1.00 30.57 602 A 1 
ATOM 4612 O O   . GLY A 0 602 . -54.294  11.159  47.905  1.00 30.57 602 A 1 
ATOM 4613 N N   . ALA A 0 603 . -52.109  10.828  47.505  1.00 31.06 603 A 1 
ATOM 4614 C CA  . ALA A 0 603 . -51.809  12.221  47.148  1.00 31.06 603 A 1 
ATOM 4615 C C   . ALA A 0 603 . -50.701  12.361  46.079  1.00 31.06 603 A 1 
ATOM 4616 C CB  . ALA A 0 603 . -51.523  13.019  48.429  1.00 31.06 603 A 1 
ATOM 4617 O O   . ALA A 0 603 . -49.783  13.163  46.228  1.00 31.06 603 A 1 
ATOM 4618 N N   . ALA A 0 604 . -50.801  11.604  44.982  1.00 35.25 604 A 1 
ATOM 4619 C CA  . ALA A 0 604 . -49.992  11.803  43.777  1.00 35.25 604 A 1 
ATOM 4620 C C   . ALA A 0 604 . -50.915  11.973  42.558  1.00 35.25 604 A 1 
ATOM 4621 C CB  . ALA A 0 604 . -48.985  10.657  43.639  1.00 35.25 604 A 1 
ATOM 4622 O O   . ALA A 0 604 . -51.356  11.015  41.933  1.00 35.25 604 A 1 
ATOM 4623 N N   . SER A 0 605 . -51.260  13.226  42.263  1.00 30.05 605 A 1 
ATOM 4624 C CA  . SER A 0 605 . -52.114  13.604  41.134  1.00 30.05 605 A 1 
ATOM 4625 C C   . SER A 0 605 . -51.370  13.462  39.802  1.00 30.05 605 A 1 
ATOM 4626 C CB  . SER A 0 605 . -52.574  15.057  41.343  1.00 30.05 605 A 1 
ATOM 4627 O O   . SER A 0 605 . -50.495  14.278  39.515  1.00 30.05 605 A 1 
ATOM 4628 O OG  . SER A 0 605 . -52.961  15.681  40.135  1.00 30.05 605 A 1 
ATOM 4629 N N   . ALA A 0 606 . -51.797  12.538  38.940  1.00 36.61 606 A 1 
ATOM 4630 C CA  . ALA A 0 606 . -51.465  12.561  37.515  1.00 36.61 606 A 1 
ATOM 4631 C C   . ALA A 0 606 . -52.679  12.140  36.672  1.00 36.61 606 A 1 
ATOM 4632 C CB  . ALA A 0 606 . -50.234  11.690  37.252  1.00 36.61 606 A 1 
ATOM 4633 O O   . ALA A 0 606 . -53.180  11.024  36.762  1.00 36.61 606 A 1 
ATOM 4634 N N   . SER A 0 607 . -53.171  13.069  35.859  1.00 31.38 607 A 1 
ATOM 4635 C CA  . SER A 0 607 . -54.295  12.870  34.950  1.00 31.38 607 A 1 
ATOM 4636 C C   . SER A 0 607 . -53.951  11.927  33.794  1.00 31.38 607 A 1 
ATOM 4637 C CB  . SER A 0 607 . -54.697  14.236  34.375  1.00 31.38 607 A 1 
ATOM 4638 O O   . SER A 0 607 . -52.922  12.091  33.142  1.00 31.38 607 A 1 
ATOM 4639 O OG  . SER A 0 607 . -53.554  14.968  33.955  1.00 31.38 607 A 1 
ATOM 4640 N N   . LYS A 0 608 . -54.887  11.045  33.423  1.00 32.84 608 A 1 
ATOM 4641 C CA  . LYS A 0 608 . -55.080  10.639  32.022  1.00 32.84 608 A 1 
ATOM 4642 C C   . LYS A 0 608 . -56.547  10.319  31.741  1.00 32.84 608 A 1 
ATOM 4643 C CB  . LYS A 0 608 . -54.103  9.520   31.605  1.00 32.84 608 A 1 
ATOM 4644 O O   . LYS A 0 608 . -57.291  9.867   32.604  1.00 32.84 608 A 1 
ATOM 4645 C CG  . LYS A 0 608 . -53.062  10.063  30.602  1.00 32.84 608 A 1 
ATOM 4646 C CD  . LYS A 0 608 . -51.896  9.091   30.388  1.00 32.84 608 A 1 
ATOM 4647 C CE  . LYS A 0 608 . -50.783  9.753   29.561  1.00 32.84 608 A 1 
ATOM 4648 N NZ  . LYS A 0 608 . -49.640  8.824   29.354  1.00 32.84 608 A 1 
ATOM 4649 N N   . HIS A 0 609 . -56.968  10.685  30.539  1.00 28.79 609 A 1 
ATOM 4650 C CA  . HIS A 0 609 . -58.360  10.789  30.113  1.00 28.79 609 A 1 
ATOM 4651 C C   . HIS A 0 609 . -58.716  9.535   29.301  1.00 28.79 609 A 1 
ATOM 4652 C CB  . HIS A 0 609 . -58.443  12.101  29.307  1.00 28.79 609 A 1 
ATOM 4653 O O   . HIS A 0 609 . -58.102  9.304   28.264  1.00 28.79 609 A 1 
ATOM 4654 C CG  . HIS A 0 609 . -59.814  12.668  29.049  1.00 28.79 609 A 1 
ATOM 4655 C CD2 . HIS A 0 609 . -60.406  12.818  27.823  1.00 28.79 609 A 1 
ATOM 4656 N ND1 . HIS A 0 609 . -60.594  13.347  29.959  1.00 28.79 609 A 1 
ATOM 4657 C CE1 . HIS A 0 609 . -61.633  13.884  29.297  1.00 28.79 609 A 1 
ATOM 4658 N NE2 . HIS A 0 609 . -61.563  13.585  27.993  1.00 28.79 609 A 1 
ATOM 4659 N N   . GLY A 0 610 . -59.667  8.722   29.770  1.00 32.74 610 A 1 
ATOM 4660 C CA  . GLY A 0 610 . -59.999  7.421   29.171  1.00 32.74 610 A 1 
ATOM 4661 C C   . GLY A 0 610 . -61.499  7.141   29.206  1.00 32.74 610 A 1 
ATOM 4662 O O   . GLY A 0 610 . -61.992  6.466   30.101  1.00 32.74 610 A 1 
ATOM 4663 N N   . SER A 0 611 . -62.234  7.704   28.247  1.00 28.13 611 A 1 
ATOM 4664 C CA  . SER A 0 611 . -63.682  7.516   28.110  1.00 28.13 611 A 1 
ATOM 4665 C C   . SER A 0 611 . -63.996  6.295   27.245  1.00 28.13 611 A 1 
ATOM 4666 C CB  . SER A 0 611 . -64.291  8.770   27.471  1.00 28.13 611 A 1 
ATOM 4667 O O   . SER A 0 611 . -63.817  6.361   26.030  1.00 28.13 611 A 1 
ATOM 4668 O OG  . SER A 0 611 . -65.675  8.599   27.235  1.00 28.13 611 A 1 
ATOM 4669 N N   . VAL A 0 612 . -64.520  5.216   27.839  1.00 35.43 612 A 1 
ATOM 4670 C CA  . VAL A 0 612 . -65.239  4.166   27.096  1.00 35.43 612 A 1 
ATOM 4671 C C   . VAL A 0 612 . -66.431  3.662   27.918  1.00 35.43 612 A 1 
ATOM 4672 C CB  . VAL A 0 612 . -64.345  2.976   26.669  1.00 35.43 612 A 1 
ATOM 4673 O O   . VAL A 0 612 . -66.268  3.054   28.971  1.00 35.43 612 A 1 
ATOM 4674 C CG1 . VAL A 0 612 . -65.061  2.183   25.565  1.00 35.43 612 A 1 
ATOM 4675 C CG2 . VAL A 0 612 . -62.969  3.364   26.111  1.00 35.43 612 A 1 
ATOM 4676 N N   . HIS A 0 613 . -67.646  3.901   27.422  1.00 29.81 613 A 1 
ATOM 4677 C CA  . HIS A 0 613 . -68.857  3.228   27.903  1.00 29.81 613 A 1 
ATOM 4678 C C   . HIS A 0 613 . -68.990  1.851   27.238  1.00 29.81 613 A 1 
ATOM 4679 C CB  . HIS A 0 613 . -70.100  4.068   27.563  1.00 29.81 613 A 1 
ATOM 4680 O O   . HIS A 0 613 . -68.752  1.733   26.035  1.00 29.81 613 A 1 
ATOM 4681 C CG  . HIS A 0 613 . -70.276  5.328   28.371  1.00 29.81 613 A 1 
ATOM 4682 C CD2 . HIS A 0 613 . -69.860  6.590   28.038  1.00 29.81 613 A 1 
ATOM 4683 N ND1 . HIS A 0 613 . -70.983  5.434   29.547  1.00 29.81 613 A 1 
ATOM 4684 C CE1 . HIS A 0 613 . -70.993  6.727   29.912  1.00 29.81 613 A 1 
ATOM 4685 N NE2 . HIS A 0 613 . -70.330  7.473   29.017  1.00 29.81 613 A 1 
ATOM 4686 N N   . PRO A 0 614 . -69.523  0.854   27.958  1.00 36.50 614 A 1 
ATOM 4687 C CA  . PRO A 0 614 . -70.714  0.193   27.421  1.00 36.50 614 A 1 
ATOM 4688 C C   . PRO A 0 614 . -71.855  0.059   28.444  1.00 36.50 614 A 1 
ATOM 4689 C CB  . PRO A 0 614 . -70.235  -1.150  26.873  1.00 36.50 614 A 1 
ATOM 4690 O O   . PRO A 0 614 . -71.668  0.069   29.657  1.00 36.50 614 A 1 
ATOM 4691 C CG  . PRO A 0 614 . -69.083  -1.519  27.804  1.00 36.50 614 A 1 
ATOM 4692 C CD  . PRO A 0 614 . -68.626  -0.196  28.430  1.00 36.50 614 A 1 
ATOM 4693 N N   . VAL A 0 615 . -73.077  -0.032  27.917  1.00 31.31 615 A 1 
ATOM 4694 C CA  . VAL A 0 615 . -74.351  -0.000  28.655  1.00 31.31 615 A 1 
ATOM 4695 C C   . VAL A 0 615 . -74.959  -1.406  28.713  1.00 31.31 615 A 1 
ATOM 4696 C CB  . VAL A 0 615 . -75.314  0.983   27.950  1.00 31.31 615 A 1 
ATOM 4697 O O   . VAL A 0 615 . -75.012  -2.077  27.687  1.00 31.31 615 A 1 
ATOM 4698 C CG1 . VAL A 0 615 . -76.716  1.012   28.573  1.00 31.31 615 A 1 
ATOM 4699 C CG2 . VAL A 0 615 . -74.766  2.418   27.972  1.00 31.31 615 A 1 
ATOM 4700 N N   . GLY A 0 616 . -75.490  -1.832  29.868  1.00 31.25 616 A 1 
ATOM 4701 C CA  . GLY A 0 616 . -76.115  -3.156  30.010  1.00 31.25 616 A 1 
ATOM 4702 C C   . GLY A 0 616 . -77.073  -3.301  31.201  1.00 31.25 616 A 1 
ATOM 4703 O O   . GLY A 0 616 . -76.644  -3.509  32.327  1.00 31.25 616 A 1 
ATOM 4704 N N   . TYR A 0 617 . -78.375  -3.203  30.918  1.00 28.99 617 A 1 
ATOM 4705 C CA  . TYR A 0 617 . -79.548  -3.620  31.713  1.00 28.99 617 A 1 
ATOM 4706 C C   . TYR A 0 617 . -79.296  -4.743  32.757  1.00 28.99 617 A 1 
ATOM 4707 C CB  . TYR A 0 617 . -80.564  -4.160  30.688  1.00 28.99 617 A 1 
ATOM 4708 O O   . TYR A 0 617 . -78.651  -5.732  32.446  1.00 28.99 617 A 1 
ATOM 4709 C CG  . TYR A 0 617 . -81.027  -3.172  29.625  1.00 28.99 617 A 1 
ATOM 4710 C CD1 . TYR A 0 617 . -82.282  -2.553  29.771  1.00 28.99 617 A 1 
ATOM 4711 C CD2 . TYR A 0 617 . -80.241  -2.896  28.482  1.00 28.99 617 A 1 
ATOM 4712 C CE1 . TYR A 0 617 . -82.746  -1.651  28.797  1.00 28.99 617 A 1 
ATOM 4713 C CE2 . TYR A 0 617 . -80.691  -1.972  27.518  1.00 28.99 617 A 1 
ATOM 4714 O OH  . TYR A 0 617 . -82.409  -0.476  26.742  1.00 28.99 617 A 1 
ATOM 4715 C CZ  . TYR A 0 617 . -81.949  -1.352  27.673  1.00 28.99 617 A 1 
ATOM 4716 N N   . GLY A 0 618 . -79.851  -4.755  33.977  1.00 28.53 618 A 1 
ATOM 4717 C CA  . GLY A 0 618 . -80.946  -3.970  34.557  1.00 28.53 618 A 1 
ATOM 4718 C C   . GLY A 0 618 . -82.137  -4.857  34.965  1.00 28.53 618 A 1 
ATOM 4719 O O   . GLY A 0 618 . -82.841  -5.373  34.100  1.00 28.53 618 A 1 
ATOM 4720 N N   . LYS A 0 619 . -82.436  -4.990  36.272  1.00 32.62 619 A 1 
ATOM 4721 C CA  . LYS A 0 619 . -83.723  -5.546  36.747  1.00 32.62 619 A 1 
ATOM 4722 C C   . LYS A 0 619 . -84.131  -4.989  38.119  1.00 32.62 619 A 1 
ATOM 4723 C CB  . LYS A 0 619 . -83.688  -7.090  36.720  1.00 32.62 619 A 1 
ATOM 4724 O O   . LYS A 0 619 . -83.360  -5.011  39.067  1.00 32.62 619 A 1 
ATOM 4725 C CG  . LYS A 0 619 . -85.060  -7.681  36.339  1.00 32.62 619 A 1 
ATOM 4726 C CD  . LYS A 0 619 . -84.934  -9.162  35.943  1.00 32.62 619 A 1 
ATOM 4727 C CE  . LYS A 0 619 . -86.240  -9.740  35.375  1.00 32.62 619 A 1 
ATOM 4728 N NZ  . LYS A 0 619 . -87.255  -9.972  36.433  1.00 32.62 619 A 1 
ATOM 4729 N N   . HIS A 0 620 . -85.353  -4.461  38.187  1.00 29.35 620 A 1 
ATOM 4730 C CA  . HIS A 0 620 . -85.961  -3.830  39.368  1.00 29.35 620 A 1 
ATOM 4731 C C   . HIS A 0 620 . -86.742  -4.841  40.232  1.00 29.35 620 A 1 
ATOM 4732 C CB  . HIS A 0 620 . -86.983  -2.782  38.882  1.00 29.35 620 A 1 
ATOM 4733 O O   . HIS A 0 620 . -87.234  -5.834  39.691  1.00 29.35 620 A 1 
ATOM 4734 C CG  . HIS A 0 620 . -86.452  -1.522  38.246  1.00 29.35 620 A 1 
ATOM 4735 C CD2 . HIS A 0 620 . -86.848  -0.254  38.578  1.00 29.35 620 A 1 
ATOM 4736 N ND1 . HIS A 0 620 . -85.605  -1.405  37.164  1.00 29.35 620 A 1 
ATOM 4737 C CE1 . HIS A 0 620 . -85.489  -0.098  36.866  1.00 29.35 620 A 1 
ATOM 4738 N NE2 . HIS A 0 620 . -86.235  0.639   37.701  1.00 29.35 620 A 1 
ATOM 4739 N N   . GLY A 0 621 . -87.038  -4.488  41.496  1.00 28.84 621 A 1 
ATOM 4740 C CA  . GLY A 0 621 . -88.317  -4.894  42.105  1.00 28.84 621 A 1 
ATOM 4741 C C   . GLY A 0 621 . -88.467  -4.847  43.636  1.00 28.84 621 A 1 
ATOM 4742 O O   . GLY A 0 621 . -88.054  -5.789  44.291  1.00 28.84 621 A 1 
ATOM 4743 N N   . TYR A 0 622 . -89.238  -3.860  44.131  1.00 30.73 622 A 1 
ATOM 4744 C CA  . TYR A 0 622 . -90.054  -3.863  45.377  1.00 30.73 622 A 1 
ATOM 4745 C C   . TYR A 0 622 . -89.340  -3.960  46.759  1.00 30.73 622 A 1 
ATOM 4746 C CB  . TYR A 0 622 . -91.144  -4.948  45.250  1.00 30.73 622 A 1 
ATOM 4747 O O   . TYR A 0 622 . -88.492  -4.808  46.966  1.00 30.73 622 A 1 
ATOM 4748 C CG  . TYR A 0 622 . -91.987  -4.865  43.983  1.00 30.73 622 A 1 
ATOM 4749 C CD1 . TYR A 0 622 . -93.128  -4.040  43.956  1.00 30.73 622 A 1 
ATOM 4750 C CD2 . TYR A 0 622 . -91.631  -5.603  42.835  1.00 30.73 622 A 1 
ATOM 4751 C CE1 . TYR A 0 622 . -93.899  -3.933  42.781  1.00 30.73 622 A 1 
ATOM 4752 C CE2 . TYR A 0 622 . -92.385  -5.482  41.652  1.00 30.73 622 A 1 
ATOM 4753 O OH  . TYR A 0 622 . -94.252  -4.543  40.482  1.00 30.73 622 A 1 
ATOM 4754 C CZ  . TYR A 0 622 . -93.522  -4.649  41.623  1.00 30.73 622 A 1 
ATOM 4755 N N   . GLY A 0 623 . -89.670  -3.187  47.812  1.00 28.36 623 A 1 
ATOM 4756 C CA  . GLY A 0 623 . -90.542  -2.004  47.960  1.00 28.36 623 A 1 
ATOM 4757 C C   . GLY A 0 623 . -91.552  -2.081  49.132  1.00 28.36 623 A 1 
ATOM 4758 O O   . GLY A 0 623 . -92.270  -3.069  49.217  1.00 28.36 623 A 1 
ATOM 4759 N N   . LYS A 0 624 . -91.703  -0.975  49.906  1.00 31.18 624 A 1 
ATOM 4760 C CA  . LYS A 0 624 . -92.699  -0.688  50.997  1.00 31.18 624 A 1 
ATOM 4761 C C   . LYS A 0 624 . -92.432  -1.323  52.389  1.00 31.18 624 A 1 
ATOM 4762 C CB  . LYS A 0 624 . -94.128  -1.048  50.521  1.00 31.18 624 A 1 
ATOM 4763 O O   . LYS A 0 624 . -91.848  -2.389  52.453  1.00 31.18 624 A 1 
ATOM 4764 C CG  . LYS A 0 624 . -94.620  -0.229  49.320  1.00 31.18 624 A 1 
ATOM 4765 C CD  . LYS A 0 624 . -96.010  -0.724  48.901  1.00 31.18 624 A 1 
ATOM 4766 C CE  . LYS A 0 624 . -96.569  0.137   47.764  1.00 31.18 624 A 1 
ATOM 4767 N NZ  . LYS A 0 624 . -97.903  -0.350  47.328  1.00 31.18 624 A 1 
ATOM 4768 N N   . SER A 0 625 . -92.894  -0.787  53.540  1.00 27.71 625 A 1 
ATOM 4769 C CA  . SER A 0 625 . -93.396  0.563   53.928  1.00 27.71 625 A 1 
ATOM 4770 C C   . SER A 0 625 . -93.726  0.648   55.445  1.00 27.71 625 A 1 
ATOM 4771 C CB  . SER A 0 625 . -94.708  0.892   53.195  1.00 27.71 625 A 1 
ATOM 4772 O O   . SER A 0 625 . -94.556  -0.119  55.908  1.00 27.71 625 A 1 
ATOM 4773 O OG  . SER A 0 625 . -95.401  1.993   53.741  1.00 27.71 625 A 1 
ATOM 4774 N N   . TYR A 0 626 . -93.146  1.636   56.144  1.00 29.23 626 A 1 
ATOM 4775 C CA  . TYR A 0 626 . -93.570  2.446   57.326  1.00 29.23 626 A 1 
ATOM 4776 C C   . TYR A 0 626 . -94.662  2.045   58.369  1.00 29.23 626 A 1 
ATOM 4777 C CB  . TYR A 0 626 . -93.941  3.843   56.787  1.00 29.23 626 A 1 
ATOM 4778 O O   . TYR A 0 626 . -95.652  1.383   58.081  1.00 29.23 626 A 1 
ATOM 4779 C CG  . TYR A 0 626 . -92.924  4.420   55.821  1.00 29.23 626 A 1 
ATOM 4780 C CD1 . TYR A 0 626 . -91.683  4.885   56.296  1.00 29.23 626 A 1 
ATOM 4781 C CD2 . TYR A 0 626 . -93.198  4.432   54.440  1.00 29.23 626 A 1 
ATOM 4782 C CE1 . TYR A 0 626 . -90.708  5.345   55.389  1.00 29.23 626 A 1 
ATOM 4783 C CE2 . TYR A 0 626 . -92.222  4.876   53.530  1.00 29.23 626 A 1 
ATOM 4784 O OH  . TYR A 0 626 . -90.042  5.750   53.110  1.00 29.23 626 A 1 
ATOM 4785 C CZ  . TYR A 0 626 . -90.976  5.332   54.002  1.00 29.23 626 A 1 
ATOM 4786 N N   . SER A 0 627 . -94.545  2.725   59.534  1.00 33.64 627 A 1 
ATOM 4787 C CA  . SER A 0 627 . -95.476  2.954   60.681  1.00 33.64 627 A 1 
ATOM 4788 C C   . SER A 0 627 . -95.345  1.995   61.886  1.00 33.64 627 A 1 
ATOM 4789 C CB  . SER A 0 627 . -96.927  3.207   60.243  1.00 33.64 627 A 1 
ATOM 4790 O O   . SER A 0 627 . -95.282  0.791   61.691  1.00 33.64 627 A 1 
ATOM 4791 O OG  . SER A 0 627 . -97.571  2.025   59.829  1.00 33.64 627 A 1 
ATOM 4792 N N   . THR A 0 628 . -95.139  2.376   63.164  1.00 30.83 628 A 1 
ATOM 4793 C CA  . THR A 0 628 . -95.479  3.514   64.076  1.00 30.83 628 A 1 
ATOM 4794 C C   . THR A 0 628 . -96.816  3.428   64.836  1.00 30.83 628 A 1 
ATOM 4795 C CB  . THR A 0 628 . -95.238  4.966   63.609  1.00 30.83 628 A 1 
ATOM 4796 O O   . THR A 0 628 . -97.800  4.031   64.425  1.00 30.83 628 A 1 
ATOM 4797 C CG2 . THR A 0 628 . -93.798  5.265   63.201  1.00 30.83 628 A 1 
ATOM 4798 O OG1 . THR A 0 628 . -96.116  5.353   62.586  1.00 30.83 628 A 1 
ATOM 4799 N N   . ALA A 0 629 . -96.787  2.793   66.017  1.00 36.24 629 A 1 
ATOM 4800 C CA  . ALA A 0 629 . -97.629  3.036   67.209  1.00 36.24 629 A 1 
ATOM 4801 C C   . ALA A 0 629 . -96.885  2.392   68.409  1.00 36.24 629 A 1 
ATOM 4802 C CB  . ALA A 0 629 . -99.008  2.396   67.003  1.00 36.24 629 A 1 
ATOM 4803 O O   . ALA A 0 629 . -96.406  1.272   68.268  1.00 36.24 629 A 1 
ATOM 4804 N N   . GLN A 0 630 . -96.541  3.012   69.544  1.00 27.25 630 A 1 
ATOM 4805 C CA  . GLN A 0 630 . -97.160  4.005   70.442  1.00 27.25 630 A 1 
ATOM 4806 C C   . GLN A 0 630 . -98.140  3.425   71.490  1.00 27.25 630 A 1 
ATOM 4807 C CB  . GLN A 0 630 . -97.602  5.327   69.789  1.00 27.25 630 A 1 
ATOM 4808 O O   . GLN A 0 630 . -99.345  3.387   71.295  1.00 27.25 630 A 1 
ATOM 4809 C CG  . GLN A 0 630 . -97.829  6.395   70.886  1.00 27.25 630 A 1 
ATOM 4810 C CD  . GLN A 0 630 . -97.964  7.823   70.366  1.00 27.25 630 A 1 
ATOM 4811 N NE2 . GLN A 0 630 . -98.223  8.780   71.230  1.00 27.25 630 A 1 
ATOM 4812 O OE1 . GLN A 0 630 . -97.805  8.120   69.197  1.00 27.25 630 A 1 
ATOM 4813 N N   . ALA A 0 631 . -97.543  3.022   72.619  1.00 29.17 631 A 1 
ATOM 4814 C CA  . ALA A 0 631 . -97.978  3.117   74.023  1.00 29.17 631 A 1 
ATOM 4815 C C   . ALA A 0 631 . -99.475  3.225   74.427  1.00 29.17 631 A 1 
ATOM 4816 C CB  . ALA A 0 631 . -97.212  4.307   74.623  1.00 29.17 631 A 1 
ATOM 4817 O O   . ALA A 0 631 . -100.114 4.249   74.206  1.00 29.17 631 A 1 
ATOM 4818 N N   . ALA A 0 632 . -99.912  2.259   75.250  1.00 31.49 632 A 1 
ATOM 4819 C CA  . ALA A 0 632 . -100.803 2.375   76.427  1.00 31.49 632 A 1 
ATOM 4820 C C   . ALA A 0 632 . -100.625 1.061   77.238  1.00 31.49 632 A 1 
ATOM 4821 C CB  . ALA A 0 632 . -102.255 2.552   75.967  1.00 31.49 632 A 1 
ATOM 4822 O O   . ALA A 0 632 . -100.572 0.005   76.619  1.00 31.49 632 A 1 
ATOM 4823 N N   . GLN A 0 633 . -100.341 0.966   78.546  1.00 26.83 633 A 1 
ATOM 4824 C CA  . GLN A 0 633 . -100.725 1.695   79.771  1.00 26.83 633 A 1 
ATOM 4825 C C   . GLN A 0 633 . -102.122 1.319   80.320  1.00 26.83 633 A 1 
ATOM 4826 C CB  . GLN A 0 633 . -100.438 3.211   79.730  1.00 26.83 633 A 1 
ATOM 4827 O O   . GLN A 0 633 . -103.083 1.277   79.564  1.00 26.83 633 A 1 
ATOM 4828 C CG  . GLN A 0 633 . -100.261 3.797   81.149  1.00 26.83 633 A 1 
ATOM 4829 C CD  . GLN A 0 633 . -99.940  5.291   81.168  1.00 26.83 633 A 1 
ATOM 4830 N NE2 . GLN A 0 633 . -99.253  5.783   82.176  1.00 26.83 633 A 1 
ATOM 4831 O OE1 . GLN A 0 633 . -100.308 6.052   80.296  1.00 26.83 633 A 1 
ATOM 4832 N N   . ALA A 0 634 . -102.193 1.132   81.654  1.00 27.75 634 A 1 
ATOM 4833 C CA  . ALA A 0 634 . -103.366 0.823   82.505  1.00 27.75 634 A 1 
ATOM 4834 C C   . ALA A 0 634 . -103.894 -0.641  82.487  1.00 27.75 634 A 1 
ATOM 4835 C CB  . ALA A 0 634 . -104.468 1.867   82.236  1.00 27.75 634 A 1 
ATOM 4836 O O   . ALA A 0 634 . -103.797 -1.316  81.474  1.00 27.75 634 A 1 
ATOM 4837 N N   . ALA A 0 635 . -104.493 -1.202  83.556  1.00 28.10 635 A 1 
ATOM 4838 C CA  . ALA A 0 635 . -104.471 -0.896  85.005  1.00 28.10 635 A 1 
ATOM 4839 C C   . ALA A 0 635 . -105.203 -2.002  85.820  1.00 28.10 635 A 1 
ATOM 4840 C CB  . ALA A 0 635 . -105.192 0.434   85.300  1.00 28.10 635 A 1 
ATOM 4841 O O   . ALA A 0 635 . -106.063 -2.694  85.279  1.00 28.10 635 A 1 
ATOM 4842 N N   . SER A 0 636 . -105.005 -2.020  87.154  1.00 27.67 636 A 1 
ATOM 4843 C CA  . SER A 0 636 . -105.893 -2.672  88.156  1.00 27.67 636 A 1 
ATOM 4844 C C   . SER A 0 636 . -105.844 -4.228  88.210  1.00 27.67 636 A 1 
ATOM 4845 C CB  . SER A 0 636 . -107.322 -2.118  87.944  1.00 27.67 636 A 1 
ATOM 4846 O O   . SER A 0 636 . -105.472 -4.857  87.232  1.00 27.67 636 A 1 
ATOM 4847 O OG  . SER A 0 636 . -108.138 -3.055  87.281  1.00 27.67 636 A 1 
ATOM 4848 N N   . SER A 0 637 . -106.221 -4.940  89.287  1.00 28.50 637 A 1 
ATOM 4849 C CA  . SER A 0 637 . -106.470 -4.583  90.703  1.00 28.50 637 A 1 
ATOM 4850 C C   . SER A 0 637 . -106.575 -5.842  91.605  1.00 28.50 637 A 1 
ATOM 4851 C CB  . SER A 0 637 . -107.775 -3.785  90.874  1.00 28.50 637 A 1 
ATOM 4852 O O   . SER A 0 637 . -106.734 -6.950  91.111  1.00 28.50 637 A 1 
ATOM 4853 O OG  . SER A 0 637 . -108.859 -4.311  90.136  1.00 28.50 637 A 1 
ATOM 4854 N N   . LYS A 0 638 . -106.567 -5.628  92.935  1.00 29.68 638 A 1 
ATOM 4855 C CA  . LYS A 0 638 . -107.121 -6.484  94.019  1.00 29.68 638 A 1 
ATOM 4856 C C   . LYS A 0 638 . -106.531 -7.888  94.317  1.00 29.68 638 A 1 
ATOM 4857 C CB  . LYS A 0 638 . -108.655 -6.561  93.894  1.00 29.68 638 A 1 
ATOM 4858 O O   . LYS A 0 638 . -106.976 -8.903  93.807  1.00 29.68 638 A 1 
ATOM 4859 C CG  . LYS A 0 638 . -109.344 -5.281  94.384  1.00 29.68 638 A 1 
ATOM 4860 C CD  . LYS A 0 638 . -110.861 -5.409  94.225  1.00 29.68 638 A 1 
ATOM 4861 C CE  . LYS A 0 638 . -111.559 -4.187  94.830  1.00 29.68 638 A 1 
ATOM 4862 N NZ  . LYS A 0 638 . -113.033 -4.300  94.707  1.00 29.68 638 A 1 
ATOM 4863 N N   . GLN A 0 639 . -105.683 -7.919  95.353  1.00 25.96 639 A 1 
ATOM 4864 C CA  . GLN A 0 639 . -106.060 -8.365  96.717  1.00 25.96 639 A 1 
ATOM 4865 C C   . GLN A 0 639 . -106.721 -9.760  96.890  1.00 25.96 639 A 1 
ATOM 4866 C CB  . GLN A 0 639 . -106.916 -7.231  97.327  1.00 25.96 639 A 1 
ATOM 4867 O O   . GLN A 0 639 . -107.930 -9.904  96.734  1.00 25.96 639 A 1 
ATOM 4868 C CG  . GLN A 0 639 . -107.122 -7.241  98.848  1.00 25.96 639 A 1 
ATOM 4869 C CD  . GLN A 0 639 . -107.866 -5.982  99.313  1.00 25.96 639 A 1 
ATOM 4870 N NE2 . GLN A 0 639 . -107.761 -5.612  100.570 1.00 25.96 639 A 1 
ATOM 4871 O OE1 . GLN A 0 639 . -108.541 -5.296  98.559  1.00 25.96 639 A 1 
ATOM 4872 N N   . GLY A 0 640 . -105.947 -10.739 97.386  1.00 32.71 640 A 1 
ATOM 4873 C CA  . GLY A 0 640 . -106.428 -12.038 97.888  1.00 32.71 640 A 1 
ATOM 4874 C C   . GLY A 0 640 . -105.364 -12.759 98.735  1.00 32.71 640 A 1 
ATOM 4875 O O   . GLY A 0 640 . -104.206 -12.828 98.336  1.00 32.71 640 A 1 
ATOM 4876 N N   . TYR A 0 641 . -105.732 -13.237 99.928  1.00 25.95 641 A 1 
ATOM 4877 C CA  . TYR A 0 641 . -104.835 -13.885 100.905 1.00 25.95 641 A 1 
ATOM 4878 C C   . TYR A 0 641 . -104.612 -15.384 100.613 1.00 25.95 641 A 1 
ATOM 4879 C CB  . TYR A 0 641 . -105.462 -13.769 102.315 1.00 25.95 641 A 1 
ATOM 4880 O O   . TYR A 0 641 . -105.569 -16.078 100.287 1.00 25.95 641 A 1 
ATOM 4881 C CG  . TYR A 0 641 . -104.980 -12.646 103.219 1.00 25.95 641 A 1 
ATOM 4882 C CD1 . TYR A 0 641 . -104.318 -12.963 104.424 1.00 25.95 641 A 1 
ATOM 4883 C CD2 . TYR A 0 641 . -105.271 -11.301 102.916 1.00 25.95 641 A 1 
ATOM 4884 C CE1 . TYR A 0 641 . -103.950 -11.946 105.326 1.00 25.95 641 A 1 
ATOM 4885 C CE2 . TYR A 0 641 . -104.903 -10.280 103.816 1.00 25.95 641 A 1 
ATOM 4886 O OH  . TYR A 0 641 . -103.913 -9.613  105.895 1.00 25.95 641 A 1 
ATOM 4887 C CZ  . TYR A 0 641 . -104.248 -10.600 105.024 1.00 25.95 641 A 1 
ATOM 4888 N N   . GLY A 0 642 . -103.416 -15.904 100.934 1.00 27.43 642 A 1 
ATOM 4889 C CA  . GLY A 0 642 . -103.274 -17.262 101.494 1.00 27.43 642 A 1 
ATOM 4890 C C   . GLY A 0 642 . -102.471 -18.315 100.708 1.00 27.43 642 A 1 
ATOM 4891 O O   . GLY A 0 642 . -102.976 -18.919 99.777  1.00 27.43 642 A 1 
ATOM 4892 N N   . SER A 0 643 . -101.283 -18.644 101.235 1.00 29.07 643 A 1 
ATOM 4893 C CA  . SER A 0 643 . -100.690 -20.001 101.267 1.00 29.07 643 A 1 
ATOM 4894 C C   . SER A 0 643 . -100.418 -20.769 99.949  1.00 29.07 643 A 1 
ATOM 4895 C CB  . SER A 0 643 . -101.513 -20.862 102.240 1.00 29.07 643 A 1 
ATOM 4896 O O   . SER A 0 643 . -101.152 -21.677 99.576  1.00 29.07 643 A 1 
ATOM 4897 O OG  . SER A 0 643 . -100.785 -21.999 102.657 1.00 29.07 643 A 1 
ATOM 4898 N N   . HIS A 0 644 . -99.248  -20.525 99.342  1.00 31.92 644 A 1 
ATOM 4899 C CA  . HIS A 0 644 . -98.271  -21.602 99.069  1.00 31.92 644 A 1 
ATOM 4900 C C   . HIS A 0 644 . -96.874  -20.997 98.858  1.00 31.92 644 A 1 
ATOM 4901 C CB  . HIS A 0 644 . -98.653  -22.503 97.878  1.00 31.92 644 A 1 
ATOM 4902 O O   . HIS A 0 644 . -96.652  -20.220 97.930  1.00 31.92 644 A 1 
ATOM 4903 C CG  . HIS A 0 644 . -98.664  -23.970 98.254  1.00 31.92 644 A 1 
ATOM 4904 C CD2 . HIS A 0 644 . -99.787  -24.712 98.510  1.00 31.92 644 A 1 
ATOM 4905 N ND1 . HIS A 0 644 . -97.583  -24.809 98.460  1.00 31.92 644 A 1 
ATOM 4906 C CE1 . HIS A 0 644 . -98.051  -26.016 98.809  1.00 31.92 644 A 1 
ATOM 4907 N NE2 . HIS A 0 644 . -99.392  -26.010 98.853  1.00 31.92 644 A 1 
ATOM 4908 N N   . SER A 0 645 . -95.925  -21.319 99.737  1.00 33.15 645 A 1 
ATOM 4909 C CA  . SER A 0 645 . -94.603  -20.674 99.810  1.00 33.15 645 A 1 
ATOM 4910 C C   . SER A 0 645 . -93.488  -21.415 99.056  1.00 33.15 645 A 1 
ATOM 4911 C CB  . SER A 0 645 . -94.245  -20.374 101.272 1.00 33.15 645 A 1 
ATOM 4912 O O   . SER A 0 645 . -92.316  -21.229 99.364  1.00 33.15 645 A 1 
ATOM 4913 O OG  . SER A 0 645 . -94.472  -21.505 102.091 1.00 33.15 645 A 1 
ATOM 4914 N N   . ASP A 0 646 . -93.833  -22.208 98.037  1.00 34.95 646 A 1 
ATOM 4915 C CA  . ASP A 0 646 . -92.874  -23.037 97.280  1.00 34.95 646 A 1 
ATOM 4916 C C   . ASP A 0 646 . -92.488  -22.449 95.908  1.00 34.95 646 A 1 
ATOM 4917 C CB  . ASP A 0 646 . -93.398  -24.475 97.189  1.00 34.95 646 A 1 
ATOM 4918 O O   . ASP A 0 646 . -91.734  -23.050 95.149  1.00 34.95 646 A 1 
ATOM 4919 C CG  . ASP A 0 646 . -93.673  -25.021 98.589  1.00 34.95 646 A 1 
ATOM 4920 O OD1 . ASP A 0 646 . -92.712  -25.108 99.383  1.00 34.95 646 A 1 
ATOM 4921 O OD2 . ASP A 0 646 . -94.874  -25.232 98.877  1.00 34.95 646 A 1 
ATOM 4922 N N   . ALA A 0 647 . -92.957  -21.237 95.588  1.00 38.84 647 A 1 
ATOM 4923 C CA  . ALA A 0 647 . -92.681  -20.550 94.318  1.00 38.84 647 A 1 
ATOM 4924 C C   . ALA A 0 647 . -91.569  -19.475 94.392  1.00 38.84 647 A 1 
ATOM 4925 C CB  . ALA A 0 647 . -94.006  -20.003 93.773  1.00 38.84 647 A 1 
ATOM 4926 O O   . ALA A 0 647 . -91.353  -18.744 93.422  1.00 38.84 647 A 1 
ATOM 4927 N N   . GLN A 0 648 . -90.865  -19.346 95.527  1.00 35.23 648 A 1 
ATOM 4928 C CA  . GLN A 0 648 . -89.819  -18.324 95.728  1.00 35.23 648 A 1 
ATOM 4929 C C   . GLN A 0 648 . -88.375  -18.851 95.752  1.00 35.23 648 A 1 
ATOM 4930 C CB  . GLN A 0 648 . -90.165  -17.427 96.934  1.00 35.23 648 A 1 
ATOM 4931 O O   . GLN A 0 648 . -87.453  -18.048 95.621  1.00 35.23 648 A 1 
ATOM 4932 C CG  . GLN A 0 648 . -90.895  -16.164 96.440  1.00 35.23 648 A 1 
ATOM 4933 C CD  . GLN A 0 648 . -91.413  -15.277 97.566  1.00 35.23 648 A 1 
ATOM 4934 N NE2 . GLN A 0 648 . -91.216  -13.978 97.500  1.00 35.23 648 A 1 
ATOM 4935 O OE1 . GLN A 0 648 . -92.033  -15.721 98.513  1.00 35.23 648 A 1 
ATOM 4936 N N   . ALA A 0 649 . -88.149  -20.169 95.795  1.00 30.30 649 A 1 
ATOM 4937 C CA  . ALA A 0 649 . -86.805  -20.735 95.617  1.00 30.30 649 A 1 
ATOM 4938 C C   . ALA A 0 649 . -86.303  -20.639 94.156  1.00 30.30 649 A 1 
ATOM 4939 C CB  . ALA A 0 649 . -86.822  -22.181 96.128  1.00 30.30 649 A 1 
ATOM 4940 O O   . ALA A 0 649 . -85.105  -20.526 93.908  1.00 30.30 649 A 1 
ATOM 4941 N N   . SER A 0 650 . -87.211  -20.628 93.174  1.00 40.06 650 A 1 
ATOM 4942 C CA  . SER A 0 650 . -86.876  -20.788 91.748  1.00 40.06 650 A 1 
ATOM 4943 C C   . SER A 0 650 . -86.483  -19.506 90.996  1.00 40.06 650 A 1 
ATOM 4944 C CB  . SER A 0 650 . -88.028  -21.489 91.016  1.00 40.06 650 A 1 
ATOM 4945 O O   . SER A 0 650 . -86.320  -19.565 89.780  1.00 40.06 650 A 1 
ATOM 4946 O OG  . SER A 0 650 . -88.495  -22.593 91.767  1.00 40.06 650 A 1 
ATOM 4947 N N   . ARG A 0 651 . -86.336  -18.346 91.660  1.00 36.60 651 A 1 
ATOM 4948 C CA  . ARG A 0 651 . -85.923  -17.085 90.991  1.00 36.60 651 A 1 
ATOM 4949 C C   . ARG A 0 651 . -84.485  -16.632 91.256  1.00 36.60 651 A 1 
ATOM 4950 C CB  . ARG A 0 651 . -86.915  -15.942 91.259  1.00 36.60 651 A 1 
ATOM 4951 O O   . ARG A 0 651 . -84.002  -15.781 90.518  1.00 36.60 651 A 1 
ATOM 4952 C CG  . ARG A 0 651 . -88.300  -16.196 90.645  1.00 36.60 651 A 1 
ATOM 4953 C CD  . ARG A 0 651 . -89.056  -14.865 90.523  1.00 36.60 651 A 1 
ATOM 4954 N NE  . ARG A 0 651 . -90.505  -15.065 90.346  1.00 36.60 651 A 1 
ATOM 4955 N NH1 . ARG A 0 651 . -91.063  -12.869 89.962  1.00 36.60 651 A 1 
ATOM 4956 N NH2 . ARG A 0 651 . -92.673  -14.404 90.152  1.00 36.60 651 A 1 
ATOM 4957 C CZ  . ARG A 0 651 . -91.403  -14.115 90.152  1.00 36.60 651 A 1 
ATOM 4958 N N   . ASN A 0 652 . -83.783  -17.212 92.232  1.00 33.56 652 A 1 
ATOM 4959 C CA  . ASN A 0 652 . -82.424  -16.777 92.592  1.00 33.56 652 A 1 
ATOM 4960 C C   . ASN A 0 652 . -81.291  -17.617 91.968  1.00 33.56 652 A 1 
ATOM 4961 C CB  . ASN A 0 652 . -82.320  -16.568 94.115  1.00 33.56 652 A 1 
ATOM 4962 O O   . ASN A 0 652 . -80.125  -17.372 92.257  1.00 33.56 652 A 1 
ATOM 4963 C CG  . ASN A 0 652 . -83.000  -15.289 94.583  1.00 33.56 652 A 1 
ATOM 4964 N ND2 . ASN A 0 652 . -82.908  -14.979 95.853  1.00 33.56 652 A 1 
ATOM 4965 O OD1 . ASN A 0 652 . -83.621  -14.549 93.839  1.00 33.56 652 A 1 
ATOM 4966 N N   . HIS A 0 653 . -81.604  -18.530 91.041  1.00 33.35 653 A 1 
ATOM 4967 C CA  . HIS A 0 653 . -80.623  -19.100 90.107  1.00 33.35 653 A 1 
ATOM 4968 C C   . HIS A 0 653 . -80.689  -18.406 88.737  1.00 33.35 653 A 1 
ATOM 4969 C CB  . HIS A 0 653 . -80.709  -20.635 90.065  1.00 33.35 653 A 1 
ATOM 4970 O O   . HIS A 0 653 . -80.889  -19.036 87.701  1.00 33.35 653 A 1 
ATOM 4971 C CG  . HIS A 0 653 . -79.909  -21.287 91.166  1.00 33.35 653 A 1 
ATOM 4972 C CD2 . HIS A 0 653 . -80.379  -22.122 92.143  1.00 33.35 653 A 1 
ATOM 4973 N ND1 . HIS A 0 653 . -78.547  -21.177 91.351  1.00 33.35 653 A 1 
ATOM 4974 C CE1 . HIS A 0 653 . -78.210  -21.920 92.418  1.00 33.35 653 A 1 
ATOM 4975 N NE2 . HIS A 0 653 . -79.295  -22.515 92.933  1.00 33.35 653 A 1 
ATOM 4976 N N   . ALA A 0 654 . -80.456  -17.091 88.727  1.00 33.47 654 A 1 
ATOM 4977 C CA  . ALA A 0 654 . -80.155  -16.323 87.515  1.00 33.47 654 A 1 
ATOM 4978 C C   . ALA A 0 654 . -78.707  -16.589 87.038  1.00 33.47 654 A 1 
ATOM 4979 C CB  . ALA A 0 654 . -80.468  -14.844 87.777  1.00 33.47 654 A 1 
ATOM 4980 O O   . ALA A 0 654 . -77.905  -15.675 86.859  1.00 33.47 654 A 1 
ATOM 4981 N N   . ALA A 0 655 . -78.349  -17.867 86.891  1.00 32.97 655 A 1 
ATOM 4982 C CA  . ALA A 0 655 . -77.022  -18.298 86.475  1.00 32.97 655 A 1 
ATOM 4983 C C   . ALA A 0 655 . -76.899  -18.242 84.944  1.00 32.97 655 A 1 
ATOM 4984 C CB  . ALA A 0 655 . -76.748  -19.693 87.052  1.00 32.97 655 A 1 
ATOM 4985 O O   . ALA A 0 655 . -77.484  -19.063 84.241  1.00 32.97 655 A 1 
ATOM 4986 N N   . ALA A 0 656 . -76.144  -17.246 84.470  1.00 33.89 656 A 1 
ATOM 4987 C CA  . ALA A 0 656 . -75.434  -17.183 83.189  1.00 33.89 656 A 1 
ATOM 4988 C C   . ALA A 0 656 . -75.975  -18.073 82.045  1.00 33.89 656 A 1 
ATOM 4989 C CB  . ALA A 0 656 . -73.951  -17.458 83.484  1.00 33.89 656 A 1 
ATOM 4990 O O   . ALA A 0 656 . -75.430  -19.136 81.752  1.00 33.89 656 A 1 
ATOM 4991 N N   . ARG A 0 657 . -76.999  -17.589 81.331  1.00 36.57 657 A 1 
ATOM 4992 C CA  . ARG A 0 657 . -77.357  -18.084 79.992  1.00 36.57 657 A 1 
ATOM 4993 C C   . ARG A 0 657 . -76.869  -17.088 78.944  1.00 36.57 657 A 1 
ATOM 4994 C CB  . ARG A 0 657 . -78.863  -18.356 79.877  1.00 36.57 657 A 1 
ATOM 4995 O O   . ARG A 0 657 . -77.607  -16.195 78.552  1.00 36.57 657 A 1 
ATOM 4996 C CG  . ARG A 0 657 . -79.283  -19.587 80.689  1.00 36.57 657 A 1 
ATOM 4997 C CD  . ARG A 0 657 . -80.770  -19.864 80.451  1.00 36.57 657 A 1 
ATOM 4998 N NE  . ARG A 0 657 . -81.227  -21.039 81.212  1.00 36.57 657 A 1 
ATOM 4999 N NH1 . ARG A 0 657 . -83.394  -21.040 80.461  1.00 36.57 657 A 1 
ATOM 5000 N NH2 . ARG A 0 657 . -82.715  -22.628 81.875  1.00 36.57 657 A 1 
ATOM 5001 C CZ  . ARG A 0 657 . -82.440  -21.560 81.181  1.00 36.57 657 A 1 
ATOM 5002 N N   . SER A 0 658 . -75.611  -17.243 78.549  1.00 35.79 658 A 1 
ATOM 5003 C CA  . SER A 0 658 . -74.991  -16.545 77.419  1.00 35.79 658 A 1 
ATOM 5004 C C   . SER A 0 658 . -74.048  -17.532 76.735  1.00 35.79 658 A 1 
ATOM 5005 C CB  . SER A 0 658 . -74.268  -15.275 77.889  1.00 35.79 658 A 1 
ATOM 5006 O O   . SER A 0 658 . -72.838  -17.491 76.944  1.00 35.79 658 A 1 
ATOM 5007 O OG  . SER A 0 658 . -73.868  -14.488 76.788  1.00 35.79 658 A 1 
ATOM 5008 N N   . GLY A 0 659 . -74.630  -18.491 76.013  1.00 36.29 659 A 1 
ATOM 5009 C CA  . GLY A 0 659 . -73.878  -19.316 75.073  1.00 36.29 659 A 1 
ATOM 5010 C C   . GLY A 0 659 . -73.700  -18.512 73.794  1.00 36.29 659 A 1 
ATOM 5011 O O   . GLY A 0 659 . -74.691  -18.010 73.274  1.00 36.29 659 A 1 
ATOM 5012 N N   . TYR A 0 660 . -72.456  -18.353 73.357  1.00 32.53 660 A 1 
ATOM 5013 C CA  . TYR A 0 660 . -72.125  -17.743 72.076  1.00 32.53 660 A 1 
ATOM 5014 C C   . TYR A 0 660 . -72.029  -18.860 71.036  1.00 32.53 660 A 1 
ATOM 5015 C CB  . TYR A 0 660 . -70.794  -16.975 72.182  1.00 32.53 660 A 1 
ATOM 5016 O O   . TYR A 0 660 . -71.271  -19.813 71.243  1.00 32.53 660 A 1 
ATOM 5017 C CG  . TYR A 0 660 . -70.748  -15.880 73.237  1.00 32.53 660 A 1 
ATOM 5018 C CD1 . TYR A 0 660 . -71.168  -14.577 72.909  1.00 32.53 660 A 1 
ATOM 5019 C CD2 . TYR A 0 660 . -70.280  -16.160 74.538  1.00 32.53 660 A 1 
ATOM 5020 C CE1 . TYR A 0 660 . -71.133  -13.556 73.879  1.00 32.53 660 A 1 
ATOM 5021 C CE2 . TYR A 0 660 . -70.234  -15.141 75.510  1.00 32.53 660 A 1 
ATOM 5022 O OH  . TYR A 0 660 . -70.639  -12.858 76.121  1.00 32.53 660 A 1 
ATOM 5023 C CZ  . TYR A 0 660 . -70.666  -13.839 75.182  1.00 32.53 660 A 1 
ATOM 5024 N N   . ASP A 0 661 . -72.771  -18.728 69.946  1.00 42.64 661 A 1 
ATOM 5025 C CA  . ASP A 0 661 . -72.357  -19.237 68.645  1.00 42.64 661 A 1 
ATOM 5026 C C   . ASP A 0 661 . -71.023  -18.565 68.265  1.00 42.64 661 A 1 
ATOM 5027 C CB  . ASP A 0 661 . -73.475  -19.057 67.586  1.00 42.64 661 A 1 
ATOM 5028 O O   . ASP A 0 661 . -70.800  -17.383 68.528  1.00 42.64 661 A 1 
ATOM 5029 C CG  . ASP A 0 661 . -74.403  -17.820 67.683  1.00 42.64 661 A 1 
ATOM 5030 O OD1 . ASP A 0 661 . -74.226  -16.948 68.577  1.00 42.64 661 A 1 
ATOM 5031 O OD2 . ASP A 0 661 . -75.428  -17.814 66.966  1.00 42.64 661 A 1 
ATOM 5032 N N   . ASN A 0 662 . -70.070  -19.357 67.773  1.00 40.43 662 A 1 
ATOM 5033 C CA  . ASN A 0 662 . -68.778  -18.864 67.294  1.00 40.43 662 A 1 
ATOM 5034 C C   . ASN A 0 662 . -68.579  -19.451 65.903  1.00 40.43 662 A 1 
ATOM 5035 C CB  . ASN A 0 662 . -67.603  -19.238 68.228  1.00 40.43 662 A 1 
ATOM 5036 O O   . ASN A 0 662 . -67.854  -20.436 65.745  1.00 40.43 662 A 1 
ATOM 5037 C CG  . ASN A 0 662 . -67.676  -18.673 69.629  1.00 40.43 662 A 1 
ATOM 5038 N ND2 . ASN A 0 662 . -68.286  -19.396 70.535  1.00 40.43 662 A 1 
ATOM 5039 O OD1 . ASN A 0 662 . -67.142  -17.627 69.970  1.00 40.43 662 A 1 
ATOM 5040 N N   . ASP A 0 663 . -69.255  -18.869 64.922  1.00 46.89 663 A 1 
ATOM 5041 C CA  . ASP A 0 663 . -69.097  -19.286 63.542  1.00 46.89 663 A 1 
ATOM 5042 C C   . ASP A 0 663 . -67.695  -18.861 63.066  1.00 46.89 663 A 1 
ATOM 5043 C CB  . ASP A 0 663 . -70.268  -18.760 62.688  1.00 46.89 663 A 1 
ATOM 5044 O O   . ASP A 0 663 . -67.278  -17.706 63.169  1.00 46.89 663 A 1 
ATOM 5045 C CG  . ASP A 0 663 . -71.614  -19.451 62.995  1.00 46.89 663 A 1 
ATOM 5046 O OD1 . ASP A 0 663 . -71.644  -20.338 63.883  1.00 46.89 663 A 1 
ATOM 5047 O OD2 . ASP A 0 663 . -72.600  -19.119 62.301  1.00 46.89 663 A 1 
ATOM 5048 N N   . GLU A 0 664 . -66.907  -19.828 62.592  1.00 48.62 664 A 1 
ATOM 5049 C CA  . GLU A 0 664 . -65.623  -19.559 61.942  1.00 48.62 664 A 1 
ATOM 5050 C C   . GLU A 0 664 . -65.804  -19.712 60.435  1.00 48.62 664 A 1 
ATOM 5051 C CB  . GLU A 0 664 . -64.486  -20.452 62.474  1.00 48.62 664 A 1 
ATOM 5052 O O   . GLU A 0 664 . -65.989  -20.819 59.923  1.00 48.62 664 A 1 
ATOM 5053 C CG  . GLU A 0 664 . -64.123  -20.115 63.930  1.00 48.62 664 A 1 
ATOM 5054 C CD  . GLU A 0 664 . -62.754  -20.640 64.397  1.00 48.62 664 A 1 
ATOM 5055 O OE1 . GLU A 0 664 . -62.385  -20.300 65.549  1.00 48.62 664 A 1 
ATOM 5056 O OE2 . GLU A 0 664 . -61.977  -21.241 63.627  1.00 48.62 664 A 1 
ATOM 5057 N N   . TRP A 0 665 . -65.733  -18.601 59.699  1.00 56.09 665 A 1 
ATOM 5058 C CA  . TRP A 0 665 . -65.909  -18.619 58.251  1.00 56.09 665 A 1 
ATOM 5059 C C   . TRP A 0 665 . -64.782  -17.926 57.494  1.00 56.09 665 A 1 
ATOM 5060 C CB  . TRP A 0 665 . -67.283  -18.084 57.850  1.00 56.09 665 A 1 
ATOM 5061 O O   . TRP A 0 665 . -64.277  -16.859 57.846  1.00 56.09 665 A 1 
ATOM 5062 C CG  . TRP A 0 665 . -67.517  -16.631 58.086  1.00 56.09 665 A 1 
ATOM 5063 C CD1 . TRP A 0 665 . -67.771  -16.095 59.294  1.00 56.09 665 A 1 
ATOM 5064 C CD2 . TRP A 0 665 . -67.713  -15.546 57.126  1.00 56.09 665 A 1 
ATOM 5065 C CE2 . TRP A 0 665 . -68.192  -14.405 57.834  1.00 56.09 665 A 1 
ATOM 5066 C CE3 . TRP A 0 665 . -67.668  -15.446 55.719  1.00 56.09 665 A 1
[truncated: 61,295 more chars]
