# Supplementary material for: Self-assembling proteins compose the chemically resistant shell biomaterial of planktonic tintinnid ciliates
Source: Nat Commun. 2026 Jun 13;17:7507. doi: 10.1038/s41467-026-74402-4 (PMC13408134; doi:10.1038/s41467-026-74402-4)
Supplement: Supplementary file 6 — Supplementary Data 16 [file 41467_2026_74402_MOESM6_ESM.zip › AF2_structure_models/Pacific_68.cif]

data_0
#
_entry.id   0
#
_struct_asym.id          A
_struct_asym.entity_id   0
#
_entity_poly.entity_id        0
_entity_poly.type             polypeptide(L)
_entity_poly.pdbx_strand_id   A
#
_entity.id     0
_entity.type   polymer
#
loop_
_entity_poly_seq.entity_id
_entity_poly_seq.num
_entity_poly_seq.mon_id
0 1   MET 
0 2   LYS 
0 3   THR 
0 4   PHE 
0 5   ALA 
0 6   PHE 
0 7   ALA 
0 8   LEU 
0 9   LEU 
0 10  VAL 
0 11  ALA 
0 12  THR 
0 13  ILE 
0 14  SER 
0 15  ALA 
0 16  ASN 
0 17  PRO 
0 18  GLY 
0 19  TYR 
0 20  TYR 
0 21  GLN 
0 22  PRO 
0 23  LYS 
0 24  PRO 
0 25  VAL 
0 26  VAL 
0 27  THR 
0 28  VAL 
0 29  THR 
0 30  LYS 
0 31  LYS 
0 32  PRO 
0 33  GLY 
0 34  PHE 
0 35  SER 
0 36  GLN 
0 37  SER 
0 38  GLY 
0 39  ALA 
0 40  SER 
0 41  LYS 
0 42  GLY 
0 43  TYR 
0 44  GLY 
0 45  GLN 
0 46  GLN 
0 47  ALA 
0 48  GLU 
0 49  LYS 
0 50  ARG 
0 51  SER 
0 52  ALA 
0 53  SER 
0 54  ASP 
0 55  PHE 
0 56  ASP 
0 57  ALA 
0 58  TYR 
0 59  GLY 
0 60  ARG 
0 61  ASP 
0 62  GLN 
0 63  ASP 
0 64  LEU 
0 65  SER 
0 66  ILE 
0 67  GLU 
0 68  GLU 
0 69  SER 
0 70  TYR 
0 71  GLY 
0 72  ARG 
0 73  THR 
0 74  ASN 
0 75  ALA 
0 76  LYS 
0 77  SER 
0 78  TYR 
0 79  ALA 
0 80  ALA 
0 81  GLU 
0 82  SER 
0 83  TYR 
0 84  ASP 
0 85  GLU 
0 86  TRP 
0 87  ASP 
0 88  ASN 
0 89  THR 
0 90  ASP 
0 91  ASP 
0 92  ASP 
0 93  LYS 
0 94  TRP 
0 95  GLY 
0 96  ALA 
0 97  GLN 
0 98  ALA 
0 99  TRP 
0 100 GLY 
0 101 GLN 
0 102 ASP 
0 103 ARG 
0 104 ASP 
0 105 VAL 
0 106 TYR 
0 107 GLY 
0 108 ALA 
0 109 SER 
0 110 SER 
0 111 TYR 
0 112 GLY 
0 113 LYS 
0 114 GLN 
0 115 ALA 
0 116 SER 
0 117 SER 
0 118 GLY 
0 119 ASP 
0 120 TYR 
0 121 ASP 
0 122 LYS 
0 123 TYR 
0 124 GLY 
0 125 LYS 
0 126 LYS 
0 127 ALA 
0 128 ALA 
0 129 ALA 
0 130 ALA 
0 131 GLY 
0 132 THR 
0 133 LYS 
0 134 TRP 
0 135 GLY 
0 136 ASP 
0 137 LEU 
0 138 LYS 
0 139 GLY 
0 140 GLY 
0 141 LYS 
0 142 GLY 
0 143 GLU 
0 144 VAL 
0 145 ASP 
0 146 ALA 
0 147 TYR 
0 148 GLY 
0 149 LYS 
0 150 GLN 
0 151 SER 
0 152 GLN 
0 153 ALA 
0 154 ALA 
0 155 GLY 
0 156 ALA 
0 157 SER 
0 158 ALA 
0 159 VAL 
0 160 TRP 
0 161 GLN 
0 162 GLY 
0 163 ALA 
0 164 SER 
0 165 ALA 
0 166 GLY 
0 167 TYR 
0 168 GLY 
0 169 ALA 
0 170 ALA 
0 171 ARG 
0 172 GLY 
0 173 GLY 
0 174 TYR 
0 175 ASP 
0 176 ASN 
0 177 ASP 
0 178 VAL 
0 179 TRP 
0 180 ALA 
0 181 LYS 
0 182 GLN 
0 183 ALA 
0 184 TYR 
0 185 GLY 
0 186 SER 
0 187 ASP 
0 188 TYR 
0 189 ASP 
0 190 SER 
0 191 ARG 
0 192 TRP 
0 193 GLY 
0 194 LYS 
0 195 SER 
0 196 TYR 
0 197 ASP 
0 198 SER 
0 199 VAL 
0 200 GLU 
0 201 ALA 
0 202 LYS 
0 203 SER 
0 204 TYR 
0 205 ASP 
0 206 ASN 
0 207 GLU 
0 208 ASN 
0 209 TYR 
0 210 ALA 
0 211 ARG 
0 212 ARG 
0 213 VAL 
0 214 ARG 
0 215 ALA 
0 216 ASP 
0 217 ASP 
0 218 ASP 
0 219 GLN 
0 220 TRP 
0 221 ALA 
0 222 GLU 
0 223 ASP 
0 224 TYR 
0 225 ASP 
0 226 ARG 
0 227 TYR 
0 228 ASP 
0 229 ALA 
0 230 GLY 
0 231 GLU 
0 232 GLY 
0 233 ASP 
0 234 ALA 
0 235 TYR 
0 236 GLY 
0 237 ARG 
0 238 ALA 
0 239 ALA 
0 240 SER 
0 241 GLU 
0 242 LYS 
0 243 SER 
0 244 TRP 
0 245 GLY 
0 246 LYS 
0 247 GLY 
0 248 SER 
0 249 GLY 
0 250 TYR 
0 251 GLY 
0 252 LYS 
0 253 GLY 
0 254 GLY 
0 255 ASP 
0 256 ARG 
0 257 ALA 
0 258 ALA 
0 259 ALA 
0 260 SER 
0 261 LYS 
0 262 ALA 
0 263 HIS 
0 264 GLY 
0 265 GLN 
0 266 ASP 
0 267 TYR 
0 268 TRP 
0 269 GLY 
0 270 LYS 
0 271 SER 
0 272 GLY 
0 273 SER 
0 274 ASP 
0 275 TRP 
0 276 ASP 
0 277 ALA 
0 278 TRP 
0 279 GLY 
0 280 ARG 
0 281 ASP 
0 282 GLN 
0 283 ASP 
0 284 TYR 
0 285 SER 
0 286 GLU 
0 287 ASP 
0 288 VAL 
0 289 SER 
0 290 TYR 
0 291 ASP 
0 292 ARG 
0 293 THR 
0 294 THR 
0 295 ALA 
0 296 LYS 
0 297 ALA 
0 298 TYR 
0 299 ALA 
0 300 ALA 
0 301 GLU 
0 302 SER 
0 303 TYR 
0 304 ASP 
0 305 GLU 
0 306 TRP 
0 307 ASP 
0 308 ASN 
0 309 ALA 
0 310 ASP 
0 311 ASP 
0 312 ASP 
0 313 LYS 
0 314 TRP 
0 315 GLY 
0 316 ALA 
0 317 GLN 
0 318 ALA 
0 319 TRP 
0 320 GLY 
0 321 LYS 
0 322 ASP 
0 323 ARG 
0 324 ASP 
0 325 VAL 
0 326 TYR 
0 327 GLY 
0 328 ALA 
0 329 SER 
0 330 SER 
0 331 TYR 
0 332 GLY 
0 333 ALA 
0 334 VAL 
0 335 ALA 
0 336 SER 
0 337 ALA 
0 338 LYS 
0 339 ASP 
0 340 ALA 
0 341 SER 
0 342 LYS 
0 343 LYS 
0 344 GLY 
0 345 TYR 
0 346 GLY 
0 347 ALA 
0 348 ALA 
0 349 GLU 
0 350 LEU 
0 351 TYR 
0 352 GLY 
0 353 GLN 
0 354 GLN 
0 355 VAL 
0 356 SER 
0 357 ALA 
0 358 ASN 
0 359 GLY 
0 360 GLN 
0 361 SER 
0 362 TYR 
0 363 HIS 
0 364 PRO 
0 365 ASP 
0 366 PRO 
0 367 TYR 
0 368 GLY 
0 369 LYS 
0 370 GLY 
0 371 GLY 
0 372 TYR 
0 373 VAL 
0 374 THR 
0 375 LYS 
0 376 HIS 
0 377 GLY 
0 378 ALA 
0 379 GLN 
0 380 ALA 
0 381 GLY 
0 382 GLN 
0 383 TYR 
0 384 GLY 
0 385 ALA 
0 386 ALA 
0 387 SER 
0 388 GLY 
0 389 LYS 
0 390 GLY 
0 391 SER 
0 392 ASP 
0 393 SER 
0 394 MET 
0 395 VAL 
0 396 TRP 
0 397 GLN 
0 398 GLY 
0 399 ALA 
0 400 SER 
0 401 ALA 
0 402 SER 
0 403 LYS 
0 404 GLN 
0 405 ALA 
0 406 ALA 
0 407 ALA 
0 408 GLY 
0 409 ALA 
0 410 TYR 
0 411 ASP 
0 412 ASN 
0 413 ASP 
0 414 GLU 
0 415 TRP 
0 416 ALA 
0 417 LYS 
0 418 GLN 
0 419 ALA 
0 420 TYR 
0 421 GLY 
0 422 SER 
0 423 ASP 
0 424 TYR 
0 425 ASP 
0 426 SER 
0 427 ARG 
0 428 TRP 
0 429 GLY 
0 430 LYS 
0 431 SER 
0 432 TYR 
0 433 ASP 
0 434 SER 
0 435 VAL 
0 436 SER 
0 437 ALA 
0 438 LYS 
0 439 SER 
0 440 TYR 
0 441 ASP 
0 442 ASN 
0 443 GLU 
0 444 SER 
0 445 TYR 
0 446 ALA 
0 447 ARG 
0 448 ALA 
0 449 VAL 
0 450 GLN 
0 451 ALA 
0 452 ASP 
0 453 ASP 
0 454 ASP 
0 455 GLN 
0 456 TRP 
0 457 ALA 
0 458 GLU 
0 459 ASP 
0 460 TYR 
0 461 ASP 
0 462 ARG 
0 463 TYR 
0 464 ASP 
0 465 SER 
0 466 ARG 
0 467 ASP 
0 468 ALA 
0 469 GLY 
0 470 ALA 
0 471 GLN 
0 472 GLY 
0 473 ARG 
0 474 GLY 
0 475 ALA 
0 476 SER 
0 477 LYS 
0 478 TRP 
0 479 GLY 
0 480 LYS 
0 481 ASP 
0 482 ALA 
0 483 ASP 
0 484 LYS 
0 485 THR 
0 486 VAL 
0 487 LYS 
0 488 GLY 
0 489 HIS 
0 490 ALA 
0 491 HIS 
0 492 PRO 
0 493 GLY 
0 494 TYR 
0 495 HIS 
0 496 GLY 
0 497 THR 
0 498 SER 
0 499 VAL 
0 500 THR 
0 501 SER 
0 502 LYS 
0 503 LYS 
0 504 GLY 
0 505 ALA 
0 506 GLU 
0 507 TYR 
0 508 ASP 
0 509 ILE 
0 510 ALA 
0 511 SER 
0 512 GLU 
0 513 ALA 
0 514 GLY 
0 515 GLN 
0 516 ALA 
0 517 GLY 
0 518 TYR 
0 519 TRP 
0 520 GLY 
0 521 LYS 
0 522 SER 
0 523 GLY 
0 524 SER 
0 525 ASP 
0 526 TRP 
0 527 ASP 
0 528 ALA 
0 529 TYR 
0 530 GLY 
0 531 ARG 
0 532 ASP 
0 533 GLN 
0 534 ASP 
0 535 LEU 
0 536 SER 
0 537 ILE 
0 538 LYS 
0 539 GLU 
0 540 SER 
0 541 TYR 
0 542 ASP 
0 543 ARG 
0 544 THR 
0 545 TRP 
0 546 ALA 
0 547 LYS 
0 548 SER 
0 549 TYR 
0 550 ASP 
0 551 ALA 
0 552 GLU 
0 553 SER 
0 554 TYR 
0 555 ASP 
0 556 GLU 
0 557 TRP 
0 558 ASP 
0 559 ASN 
0 560 LYS 
0 561 ASP 
0 562 ASP 
0 563 ASP 
0 564 LYS 
0 565 TRP 
0 566 GLY 
0 567 ALA 
0 568 GLN 
0 569 ALA 
0 570 TRP 
0 571 GLY 
0 572 LYS 
0 573 ASP 
0 574 ARG 
0 575 ASP 
0 576 VAL 
0 577 TYR 
0 578 GLY 
0 579 ALA 
0 580 SER 
0 581 SER 
0 582 PHE 
0 583 GLY 
0 584 LYS 
0 585 ALA 
0 586 ALA 
0 587 SER 
0 588 ALA 
0 589 GLY 
0 590 ASP 
0 591 TYR 
0 592 ASP 
0 593 MET 
0 594 TYR 
0 595 GLY 
0 596 ARG 
0 597 SER 
0 598 ASN 
0 599 ALA 
0 600 ALA 
0 601 ALA 
0 602 GLY 
0 603 ALA 
0 604 ALA 
0 605 SER 
0 606 ALA 
0 607 SER 
0 608 LYS 
0 609 HIS 
0 610 GLY 
0 611 SER 
0 612 VAL 
0 613 HIS 
0 614 PRO 
0 615 VAL 
0 616 GLY 
0 617 TYR 
0 618 GLY 
0 619 LYS 
0 620 HIS 
0 621 GLY 
0 622 TYR 
0 623 GLY 
0 624 LYS 
0 625 SER 
0 626 TYR 
0 627 SER 
0 628 THR 
0 629 ALA 
0 630 GLN 
0 631 ALA 
0 632 ALA 
0 633 GLN 
0 634 ALA 
0 635 ALA 
0 636 SER 
0 637 SER 
0 638 LYS 
0 639 GLN 
0 640 GLY 
0 641 TYR 
0 642 GLY 
0 643 SER 
0 644 HIS 
0 645 SER 
0 646 ASP 
0 647 ALA 
0 648 GLN 
0 649 ALA 
0 650 SER 
0 651 ARG 
0 652 ASN 
0 653 HIS 
0 654 ALA 
0 655 ALA 
0 656 ALA 
0 657 ARG 
0 658 SER 
0 659 GLY 
0 660 TYR 
0 661 ASP 
0 662 ASN 
0 663 ASP 
0 664 GLU 
0 665 TRP 
0 666 ALA 
0 667 LYS 
0 668 GLN 
0 669 ALA 
0 670 TYR 
0 671 GLY 
0 672 SER 
0 673 ASP 
0 674 PHE 
0 675 ASP 
0 676 SER 
0 677 ARG 
0 678 TRP 
0 679 GLY 
0 680 LYS 
0 681 SER 
0 682 TYR 
0 683 ASP 
0 684 SER 
0 685 VAL 
0 686 ALA 
0 687 ALA 
0 688 LYS 
0 689 SER 
0 690 TYR 
0 691 ASP 
0 692 ASP 
0 693 GLU 
0 694 GLN 
0 695 TYR 
0 696 ALA 
0 697 ARG 
0 698 LYS 
0 699 VAL 
0 700 GLN 
0 701 ALA 
0 702 ASP 
0 703 ASP 
0 704 ASP 
0 705 GLN 
0 706 TRP 
0 707 ALA 
0 708 GLU 
0 709 ASP 
0 710 TYR 
0 711 ASP 
0 712 ARG 
0 713 TYR 
0 714 ASP 
0 715 SER 
0 716 ARG 
0 717 ASP 
0 718 ALA 
0 719 ASP 
0 720 ARG 
0 721 TYR 
0 722 GLY 
0 723 GLN 
0 724 ALA 
0 725 ALA 
0 726 SER 
0 727 ALA 
0 728 ALA 
0 729 LEU 
0 730 ARG 
0 731 GLN 
0 732 PRO 
0 733 GLY 
0 734 LYS 
0 735 VAL 
0 736 GLN 
0 737 TYR 
0 738 GLN 
0 739 VAL 
0 740 SER 
0 741 TYR 
0 742 PRO 
0 743 LYS 
0 744 PRO 
0 745 GLN 
0 746 PRO 
0 747 ARG 
0 748 HIS 
0 749 GLN 
0 750 ALA 
0 751 TRP 
#
loop_
_chem_comp.id
_chem_comp.type
_chem_comp.name
ALA 'L-peptide linking' ALANINE         
ARG 'L-peptide linking' ARGININE        
ASN 'L-peptide linking' ASPARAGINE      
ASP 'L-peptide linking' 'ASPARTIC ACID' 
CYS 'L-peptide linking' CYSTEINE        
GLN 'L-peptide linking' GLUTAMINE       
GLU 'L-peptide linking' 'GLUTAMIC ACID' 
HIS 'L-peptide linking' HISTIDINE       
ILE 'L-peptide linking' ISOLEUCINE      
LEU 'L-peptide linking' LEUCINE         
LYS 'L-peptide linking' LYSINE          
MET 'L-peptide linking' METHIONINE      
PHE 'L-peptide linking' PHENYLALANINE   
PRO 'L-peptide linking' PROLINE         
SER 'L-peptide linking' SERINE          
THR 'L-peptide linking' THREONINE       
TRP 'L-peptide linking' TRYPTOPHAN      
TYR 'L-peptide linking' TYROSINE        
VAL 'L-peptide linking' VALINE          
GLY 'peptide linking'   GLYCINE         
#
loop_
_atom_site.group_PDB
_atom_site.id
_atom_site.type_symbol
_atom_site.label_atom_id
_atom_site.label_alt_id
_atom_site.label_comp_id
_atom_site.label_asym_id
_atom_site.label_entity_id
_atom_site.label_seq_id
_atom_site.pdbx_PDB_ins_code
_atom_site.Cartn_x
_atom_site.Cartn_y
_atom_site.Cartn_z
_atom_site.occupancy
_atom_site.B_iso_or_equiv
_atom_site.auth_seq_id
_atom_site.auth_asym_id
_atom_site.pdbx_PDB_model_num
ATOM 1    N N   . MET A 0 1   . -12.739  -16.098 -34.237 1.00 40.89 1   A 1 
ATOM 2    C CA  . MET A 0 1   . -12.898  -17.313 -35.070 1.00 40.89 1   A 1 
ATOM 3    C C   . MET A 0 1   . -12.033  -17.229 -36.330 1.00 40.89 1   A 1 
ATOM 4    C CB  . MET A 0 1   . -14.369  -17.508 -35.491 1.00 40.89 1   A 1 
ATOM 5    O O   . MET A 0 1   . -12.562  -16.910 -37.382 1.00 40.89 1   A 1 
ATOM 6    C CG  . MET A 0 1   . -15.338  -17.818 -34.353 1.00 40.89 1   A 1 
ATOM 7    S SD  . MET A 0 1   . -17.025  -17.984 -34.982 1.00 40.89 1   A 1 
ATOM 8    C CE  . MET A 0 1   . -17.917  -18.334 -33.444 1.00 40.89 1   A 1 
ATOM 9    N N   . LYS A 0 2   . -10.721  -17.480 -36.245 1.00 40.32 2   A 1 
ATOM 10   C CA  . LYS A 0 2   . -9.868   -17.870 -37.390 1.00 40.32 2   A 1 
ATOM 11   C C   . LYS A 0 2   . -8.699   -18.690 -36.840 1.00 40.32 2   A 1 
ATOM 12   C CB  . LYS A 0 2   . -9.374   -16.680 -38.253 1.00 40.32 2   A 1 
ATOM 13   O O   . LYS A 0 2   . -7.610   -18.185 -36.613 1.00 40.32 2   A 1 
ATOM 14   C CG  . LYS A 0 2   . -10.467  -16.084 -39.160 1.00 40.32 2   A 1 
ATOM 15   C CD  . LYS A 0 2   . -9.951   -15.179 -40.279 1.00 40.32 2   A 1 
ATOM 16   C CE  . LYS A 0 2   . -11.160  -14.663 -41.076 1.00 40.32 2   A 1 
ATOM 17   N NZ  . LYS A 0 2   . -10.770  -13.630 -42.068 1.00 40.32 2   A 1 
ATOM 18   N N   . THR A 0 3   . -8.996   -19.943 -36.528 1.00 38.21 3   A 1 
ATOM 19   C CA  . THR A 0 3   . -8.045   -21.005 -36.208 1.00 38.21 3   A 1 
ATOM 20   C C   . THR A 0 3   . -7.461   -21.520 -37.522 1.00 38.21 3   A 1 
ATOM 21   C CB  . THR A 0 3   . -8.780   -22.142 -35.465 1.00 38.21 3   A 1 
ATOM 22   O O   . THR A 0 3   . -8.132   -22.246 -38.250 1.00 38.21 3   A 1 
ATOM 23   C CG2 . THR A 0 3   . -8.836   -21.884 -33.962 1.00 38.21 3   A 1 
ATOM 24   O OG1 . THR A 0 3   . -10.129  -22.238 -35.894 1.00 38.21 3   A 1 
ATOM 25   N N   . PHE A 0 4   . -6.236   -21.120 -37.863 1.00 39.51 4   A 1 
ATOM 26   C CA  . PHE A 0 4   . -5.495   -21.743 -38.960 1.00 39.51 4   A 1 
ATOM 27   C C   . PHE A 0 4   . -4.627   -22.859 -38.391 1.00 39.51 4   A 1 
ATOM 28   C CB  . PHE A 0 4   . -4.722   -20.711 -39.789 1.00 39.51 4   A 1 
ATOM 29   O O   . PHE A 0 4   . -3.619   -22.623 -37.733 1.00 39.51 4   A 1 
ATOM 30   C CG  . PHE A 0 4   . -5.530   -20.221 -40.977 1.00 39.51 4   A 1 
ATOM 31   C CD1 . PHE A 0 4   . -5.510   -20.948 -42.183 1.00 39.51 4   A 1 
ATOM 32   C CD2 . PHE A 0 4   . -6.334   -19.071 -40.869 1.00 39.51 4   A 1 
ATOM 33   C CE1 . PHE A 0 4   . -6.279   -20.522 -43.280 1.00 39.51 4   A 1 
ATOM 34   C CE2 . PHE A 0 4   . -7.103   -18.644 -41.967 1.00 39.51 4   A 1 
ATOM 35   C CZ  . PHE A 0 4   . -7.075   -19.369 -43.173 1.00 39.51 4   A 1 
ATOM 36   N N   . ALA A 0 5   . -5.093   -24.081 -38.621 1.00 35.90 5   A 1 
ATOM 37   C CA  . ALA A 0 5   . -4.387   -25.317 -38.359 1.00 35.90 5   A 1 
ATOM 38   C C   . ALA A 0 5   . -3.814   -25.871 -39.675 1.00 35.90 5   A 1 
ATOM 39   C CB  . ALA A 0 5   . -5.369   -26.280 -37.676 1.00 35.90 5   A 1 
ATOM 40   O O   . ALA A 0 5   . -4.399   -25.671 -40.737 1.00 35.90 5   A 1 
ATOM 41   N N   . PHE A 0 6   . -2.727   -26.637 -39.538 1.00 30.20 6   A 1 
ATOM 42   C CA  . PHE A 0 6   . -2.112   -27.547 -40.515 1.00 30.20 6   A 1 
ATOM 43   C C   . PHE A 0 6   . -1.283   -26.959 -41.667 1.00 30.20 6   A 1 
ATOM 44   C CB  . PHE A 0 6   . -3.136   -28.573 -41.035 1.00 30.20 6   A 1 
ATOM 45   O O   . PHE A 0 6   . -1.814   -26.551 -42.691 1.00 30.20 6   A 1 
ATOM 46   C CG  . PHE A 0 6   . -3.454   -29.657 -40.034 1.00 30.20 6   A 1 
ATOM 47   C CD1 . PHE A 0 6   . -2.688   -30.836 -40.031 1.00 30.20 6   A 1 
ATOM 48   C CD2 . PHE A 0 6   . -4.492   -29.492 -39.101 1.00 30.20 6   A 1 
ATOM 49   C CE1 . PHE A 0 6   . -2.950   -31.842 -39.088 1.00 30.20 6   A 1 
ATOM 50   C CE2 . PHE A 0 6   . -4.743   -30.490 -38.144 1.00 30.20 6   A 1 
ATOM 51   C CZ  . PHE A 0 6   . -3.971   -31.665 -38.138 1.00 30.20 6   A 1 
ATOM 52   N N   . ALA A 0 7   . 0.041    -27.124 -41.560 1.00 39.86 7   A 1 
ATOM 53   C CA  . ALA A 0 7   . 0.838    -27.832 -42.571 1.00 39.86 7   A 1 
ATOM 54   C C   . ALA A 0 7   . 2.233    -28.163 -42.007 1.00 39.86 7   A 1 
ATOM 55   C CB  . ALA A 0 7   . 0.943    -27.041 -43.881 1.00 39.86 7   A 1 
ATOM 56   O O   . ALA A 0 7   . 3.183    -27.392 -42.105 1.00 39.86 7   A 1 
ATOM 57   N N   . LEU A 0 8   . 2.334    -29.342 -41.398 1.00 32.59 8   A 1 
ATOM 58   C CA  . LEU A 0 8   . 3.582    -30.017 -41.062 1.00 32.59 8   A 1 
ATOM 59   C C   . LEU A 0 8   . 4.234    -30.495 -42.376 1.00 32.59 8   A 1 
ATOM 60   C CB  . LEU A 0 8   . 3.186    -31.184 -40.125 1.00 32.59 8   A 1 
ATOM 61   O O   . LEU A 0 8   . 3.903    -31.575 -42.861 1.00 32.59 8   A 1 
ATOM 62   C CG  . LEU A 0 8   . 4.361    -31.964 -39.514 1.00 32.59 8   A 1 
ATOM 63   C CD1 . LEU A 0 8   . 4.886    -31.269 -38.258 1.00 32.59 8   A 1 
ATOM 64   C CD2 . LEU A 0 8   . 3.922    -33.379 -39.133 1.00 32.59 8   A 1 
ATOM 65   N N   . LEU A 0 9   . 5.119    -29.699 -42.984 1.00 33.72 9   A 1 
ATOM 66   C CA  . LEU A 0 9   . 5.933    -30.156 -44.116 1.00 33.72 9   A 1 
ATOM 67   C C   . LEU A 0 9   . 7.266    -30.704 -43.593 1.00 33.72 9   A 1 
ATOM 68   C CB  . LEU A 0 9   . 6.083    -29.067 -45.196 1.00 33.72 9   A 1 
ATOM 69   O O   . LEU A 0 9   . 8.261    -29.996 -43.464 1.00 33.72 9   A 1 
ATOM 70   C CG  . LEU A 0 9   . 6.593    -29.645 -46.537 1.00 33.72 9   A 1 
ATOM 71   C CD1 . LEU A 0 9   . 5.481    -30.357 -47.316 1.00 33.72 9   A 1 
ATOM 72   C CD2 . LEU A 0 9   . 7.141    -28.532 -47.429 1.00 33.72 9   A 1 
ATOM 73   N N   . VAL A 0 10  . 7.261    -32.001 -43.292 1.00 32.48 10  A 1 
ATOM 74   C CA  . VAL A 0 10  . 8.470    -32.818 -43.173 1.00 32.48 10  A 1 
ATOM 75   C C   . VAL A 0 10  . 8.988    -33.072 -44.589 1.00 32.48 10  A 1 
ATOM 76   C CB  . VAL A 0 10  . 8.154    -34.146 -42.447 1.00 32.48 10  A 1 
ATOM 77   O O   . VAL A 0 10  . 8.421    -33.878 -45.320 1.00 32.48 10  A 1 
ATOM 78   C CG1 . VAL A 0 10  . 9.362    -35.090 -42.393 1.00 32.48 10  A 1 
ATOM 79   C CG2 . VAL A 0 10  . 7.703    -33.888 -41.004 1.00 32.48 10  A 1 
ATOM 80   N N   . ALA A 0 11  . 10.059   -32.389 -44.988 1.00 36.84 11  A 1 
ATOM 81   C CA  . ALA A 0 11  . 10.878   -32.790 -46.130 1.00 36.84 11  A 1 
ATOM 82   C C   . ALA A 0 11  . 12.328   -32.344 -45.904 1.00 36.84 11  A 1 
ATOM 83   C CB  . ALA A 0 11  . 10.287   -32.270 -47.443 1.00 36.84 11  A 1 
ATOM 84   O O   . ALA A 0 11  . 12.741   -31.223 -46.185 1.00 36.84 11  A 1 
ATOM 85   N N   . THR A 0 12  . 13.087   -33.279 -45.353 1.00 32.74 12  A 1 
ATOM 86   C CA  . THR A 0 12  . 14.543   -33.346 -45.315 1.00 32.74 12  A 1 
ATOM 87   C C   . THR A 0 12  . 15.178   -33.001 -46.662 1.00 32.74 12  A 1 
ATOM 88   C CB  . THR A 0 12  . 14.904   -34.819 -45.024 1.00 32.74 12  A 1 
ATOM 89   O O   . THR A 0 12  . 15.090   -33.813 -47.577 1.00 32.74 12  A 1 
ATOM 90   C CG2 . THR A 0 12  . 14.614   -35.225 -43.583 1.00 32.74 12  A 1 
ATOM 91   O OG1 . THR A 0 12  . 14.123   -35.673 -45.841 1.00 32.74 12  A 1 
ATOM 92   N N   . ILE A 0 13  . 15.907   -31.888 -46.766 1.00 39.09 13  A 1 
ATOM 93   C CA  . ILE A 0 13  . 17.092   -31.806 -47.633 1.00 39.09 13  A 1 
ATOM 94   C C   . ILE A 0 13  . 18.154   -30.988 -46.891 1.00 39.09 13  A 1 
ATOM 95   C CB  . ILE A 0 13  . 16.805   -31.302 -49.077 1.00 39.09 13  A 1 
ATOM 96   O O   . ILE A 0 13  . 18.347   -29.798 -47.116 1.00 39.09 13  A 1 
ATOM 97   C CG1 . ILE A 0 13  . 15.730   -32.147 -49.801 1.00 39.09 13  A 1 
ATOM 98   C CG2 . ILE A 0 13  . 18.108   -31.357 -49.897 1.00 39.09 13  A 1 
ATOM 99   C CD1 . ILE A 0 13  . 15.417   -31.772 -51.251 1.00 39.09 13  A 1 
ATOM 100  N N   . SER A 0 14  . 18.879   -31.664 -45.999 1.00 36.81 14  A 1 
ATOM 101  C CA  . SER A 0 14  . 20.201   -31.243 -45.536 1.00 36.81 14  A 1 
ATOM 102  C C   . SER A 0 14  . 21.217   -31.446 -46.669 1.00 36.81 14  A 1 
ATOM 103  C CB  . SER A 0 14  . 20.590   -32.025 -44.273 1.00 36.81 14  A 1 
ATOM 104  O O   . SER A 0 14  . 22.148   -32.241 -46.560 1.00 36.81 14  A 1 
ATOM 105  O OG  . SER A 0 14  . 20.744   -33.397 -44.581 1.00 36.81 14  A 1 
ATOM 106  N N   . ALA A 0 15  . 21.027   -30.788 -47.808 1.00 41.83 15  A 1 
ATOM 107  C CA  . ALA A 0 15  . 22.079   -30.698 -48.807 1.00 41.83 15  A 1 
ATOM 108  C C   . ALA A 0 15  . 22.930   -29.493 -48.426 1.00 41.83 15  A 1 
ATOM 109  C CB  . ALA A 0 15  . 21.498   -30.650 -50.223 1.00 41.83 15  A 1 
ATOM 110  O O   . ALA A 0 15  . 22.798   -28.426 -49.012 1.00 41.83 15  A 1 
ATOM 111  N N   . ASN A 0 16  . 23.774   -29.660 -47.404 1.00 39.40 16  A 1 
ATOM 112  C CA  . ASN A 0 16  . 24.925   -28.786 -47.234 1.00 39.40 16  A 1 
ATOM 113  C C   . ASN A 0 16  . 25.736   -28.940 -48.532 1.00 39.40 16  A 1 
ATOM 114  C CB  . ASN A 0 16  . 25.699   -29.209 -45.970 1.00 39.40 16  A 1 
ATOM 115  O O   . ASN A 0 16  . 26.219   -30.050 -48.791 1.00 39.40 16  A 1 
ATOM 116  C CG  . ASN A 0 16  . 26.788   -28.221 -45.585 1.00 39.40 16  A 1 
ATOM 117  N ND2 . ASN A 0 16  . 27.498   -28.474 -44.512 1.00 39.40 16  A 1 
ATOM 118  O OD1 . ASN A 0 16  . 27.006   -27.210 -46.226 1.00 39.40 16  A 1 
ATOM 119  N N   . PRO A 0 17  . 25.779   -27.928 -49.418 1.00 43.92 17  A 1 
ATOM 120  C CA  . PRO A 0 17  . 26.445   -28.059 -50.698 1.00 43.92 17  A 1 
ATOM 121  C C   . PRO A 0 17  . 27.920   -28.284 -50.398 1.00 43.92 17  A 1 
ATOM 122  C CB  . PRO A 0 17  . 26.145   -26.767 -51.465 1.00 43.92 17  A 1 
ATOM 123  O O   . PRO A 0 17  . 28.637   -27.366 -50.015 1.00 43.92 17  A 1 
ATOM 124  C CG  . PRO A 0 17  . 25.886   -25.741 -50.362 1.00 43.92 17  A 1 
ATOM 125  C CD  . PRO A 0 17  . 25.288   -26.570 -49.230 1.00 43.92 17  A 1 
ATOM 126  N N   . GLY A 0 18  . 28.356   -29.539 -50.515 1.00 38.31 18  A 1 
ATOM 127  C CA  . GLY A 0 18  . 29.740   -29.921 -50.311 1.00 38.31 18  A 1 
ATOM 128  C C   . GLY A 0 18  . 30.605   -29.102 -51.254 1.00 38.31 18  A 1 
ATOM 129  O O   . GLY A 0 18  . 30.667   -29.377 -52.456 1.00 38.31 18  A 1 
ATOM 130  N N   . TYR A 0 19  . 31.246   -28.067 -50.719 1.00 41.84 19  A 1 
ATOM 131  C CA  . TYR A 0 19  . 32.266   -27.327 -51.429 1.00 41.84 19  A 1 
ATOM 132  C C   . TYR A 0 19  . 33.376   -28.325 -51.736 1.00 41.84 19  A 1 
ATOM 133  C CB  . TYR A 0 19  . 32.753   -26.136 -50.594 1.00 41.84 19  A 1 
ATOM 134  O O   . TYR A 0 19  . 34.064   -28.818 -50.844 1.00 41.84 19  A 1 
ATOM 135  C CG  . TYR A 0 19  . 31.707   -25.050 -50.419 1.00 41.84 19  A 1 
ATOM 136  C CD1 . TYR A 0 19  . 31.558   -24.046 -51.399 1.00 41.84 19  A 1 
ATOM 137  C CD2 . TYR A 0 19  . 30.875   -25.047 -49.282 1.00 41.84 19  A 1 
ATOM 138  C CE1 . TYR A 0 19  . 30.582   -23.042 -51.241 1.00 41.84 19  A 1 
ATOM 139  C CE2 . TYR A 0 19  . 29.896   -24.050 -49.126 1.00 41.84 19  A 1 
ATOM 140  O OH  . TYR A 0 19  . 28.802   -22.084 -49.935 1.00 41.84 19  A 1 
ATOM 141  C CZ  . TYR A 0 19  . 29.747   -23.045 -50.100 1.00 41.84 19  A 1 
ATOM 142  N N   . TYR A 0 20  . 33.523   -28.673 -53.011 1.00 44.09 20  A 1 
ATOM 143  C CA  . TYR A 0 20  . 34.696   -29.400 -53.460 1.00 44.09 20  A 1 
ATOM 144  C C   . TYR A 0 20  . 35.877   -28.461 -53.244 1.00 44.09 20  A 1 
ATOM 145  C CB  . TYR A 0 20  . 34.526   -29.811 -54.928 1.00 44.09 20  A 1 
ATOM 146  O O   . TYR A 0 20  . 36.004   -27.480 -53.971 1.00 44.09 20  A 1 
ATOM 147  C CG  . TYR A 0 20  . 35.613   -30.737 -55.436 1.00 44.09 20  A 1 
ATOM 148  C CD1 . TYR A 0 20  . 36.748   -30.220 -56.090 1.00 44.09 20  A 1 
ATOM 149  C CD2 . TYR A 0 20  . 35.478   -32.127 -55.253 1.00 44.09 20  A 1 
ATOM 150  C CE1 . TYR A 0 20  . 37.738   -31.095 -56.583 1.00 44.09 20  A 1 
ATOM 151  C CE2 . TYR A 0 20  . 36.468   -33.003 -55.737 1.00 44.09 20  A 1 
ATOM 152  O OH  . TYR A 0 20  . 38.543   -33.338 -56.887 1.00 44.09 20  A 1 
ATOM 153  C CZ  . TYR A 0 20  . 37.596   -32.489 -56.406 1.00 44.09 20  A 1 
ATOM 154  N N   . GLN A 0 21  . 36.691   -28.713 -52.220 1.00 43.81 21  A 1 
ATOM 155  C CA  . GLN A 0 21  . 37.945   -28.000 -52.043 1.00 43.81 21  A 1 
ATOM 156  C C   . GLN A 0 21  . 38.956   -28.589 -53.033 1.00 43.81 21  A 1 
ATOM 157  C CB  . GLN A 0 21  . 38.432   -28.075 -50.589 1.00 43.81 21  A 1 
ATOM 158  O O   . GLN A 0 21  . 39.403   -29.726 -52.839 1.00 43.81 21  A 1 
ATOM 159  C CG  . GLN A 0 21  . 37.502   -27.299 -49.634 1.00 43.81 21  A 1 
ATOM 160  C CD  . GLN A 0 21  . 38.234   -26.673 -48.448 1.00 43.81 21  A 1 
ATOM 161  N NE2 . GLN A 0 21  . 37.583   -25.818 -47.692 1.00 43.81 21  A 1 
ATOM 162  O OE1 . GLN A 0 21  . 39.401   -26.913 -48.192 1.00 43.81 21  A 1 
ATOM 163  N N   . PRO A 0 22  . 39.289   -27.895 -54.139 1.00 52.50 22  A 1 
ATOM 164  C CA  . PRO A 0 22  . 40.352   -28.360 -55.010 1.00 52.50 22  A 1 
ATOM 165  C C   . PRO A 0 22  . 41.654   -28.413 -54.208 1.00 52.50 22  A 1 
ATOM 166  C CB  . PRO A 0 22  . 40.405   -27.377 -56.181 1.00 52.50 22  A 1 
ATOM 167  O O   . PRO A 0 22  . 41.981   -27.498 -53.454 1.00 52.50 22  A 1 
ATOM 168  C CG  . PRO A 0 22  . 39.858   -26.086 -55.578 1.00 52.50 22  A 1 
ATOM 169  C CD  . PRO A 0 22  . 38.828   -26.581 -54.571 1.00 52.50 22  A 1 
ATOM 170  N N   . LYS A 0 23  . 42.388   -29.516 -54.369 1.00 52.01 23  A 1 
ATOM 171  C CA  . LYS A 0 23  . 43.681   -29.716 -53.712 1.00 52.01 23  A 1 
ATOM 172  C C   . LYS A 0 23  . 44.627   -28.561 -54.088 1.00 52.01 23  A 1 
ATOM 173  C CB  . LYS A 0 23  . 44.285   -31.073 -54.106 1.00 52.01 23  A 1 
ATOM 174  O O   . LYS A 0 23  . 44.660   -28.192 -55.265 1.00 52.01 23  A 1 
ATOM 175  C CG  . LYS A 0 23  . 43.411   -32.253 -53.652 1.00 52.01 23  A 1 
ATOM 176  C CD  . LYS A 0 23  . 44.029   -33.594 -54.067 1.00 52.01 23  A 1 
ATOM 177  C CE  . LYS A 0 23  . 43.100   -34.738 -53.642 1.00 52.01 23  A 1 
ATOM 178  N NZ  . LYS A 0 23  . 43.647   -36.065 -54.021 1.00 52.01 23  A 1 
ATOM 179  N N   . PRO A 0 24  . 45.397   -28.010 -53.133 1.00 46.00 24  A 1 
ATOM 180  C CA  . PRO A 0 24  . 46.363   -26.956 -53.413 1.00 46.00 24  A 1 
ATOM 181  C C   . PRO A 0 24  . 47.356   -27.399 -54.491 1.00 46.00 24  A 1 
ATOM 182  C CB  . PRO A 0 24  . 47.053   -26.648 -52.080 1.00 46.00 24  A 1 
ATOM 183  O O   . PRO A 0 24  . 47.880   -28.515 -54.456 1.00 46.00 24  A 1 
ATOM 184  C CG  . PRO A 0 24  . 46.763   -27.861 -51.199 1.00 46.00 24  A 1 
ATOM 185  C CD  . PRO A 0 24  . 45.436   -28.385 -51.730 1.00 46.00 24  A 1 
ATOM 186  N N   . VAL A 0 25  . 47.616   -26.517 -55.455 1.00 56.71 25  A 1 
ATOM 187  C CA  . VAL A 0 25  . 48.602   -26.754 -56.513 1.00 56.71 25  A 1 
ATOM 188  C C   . VAL A 0 25  . 49.937   -26.175 -56.062 1.00 56.71 25  A 1 
ATOM 189  C CB  . VAL A 0 25  . 48.141   -26.186 -57.868 1.00 56.71 25  A 1 
ATOM 190  O O   . VAL A 0 25  . 50.063   -24.972 -55.835 1.00 56.71 25  A 1 
ATOM 191  C CG1 . VAL A 0 25  . 49.186   -26.438 -58.964 1.00 56.71 25  A 1 
ATOM 192  C CG2 . VAL A 0 25  . 46.828   -26.844 -58.318 1.00 56.71 25  A 1 
ATOM 193  N N   . VAL A 0 26  . 50.940   -27.043 -55.937 1.00 40.76 26  A 1 
ATOM 194  C CA  . VAL A 0 26  . 52.323   -26.668 -55.628 1.00 40.76 26  A 1 
ATOM 195  C C   . VAL A 0 26  . 53.070   -26.476 -56.942 1.00 40.76 26  A 1 
ATOM 196  C CB  . VAL A 0 26  . 53.002   -27.739 -54.753 1.00 40.76 26  A 1 
ATOM 197  O O   . VAL A 0 26  . 53.232   -27.427 -57.705 1.00 40.76 26  A 1 
ATOM 198  C CG1 . VAL A 0 26  . 54.453   -27.367 -54.427 1.00 40.76 26  A 1 
ATOM 199  C CG2 . VAL A 0 26  . 52.256   -27.924 -53.424 1.00 40.76 26  A 1 
ATOM 200  N N   . THR A 0 27  . 53.548   -25.260 -57.205 1.00 51.45 27  A 1 
ATOM 201  C CA  . THR A 0 27  . 54.380   -24.979 -58.386 1.00 51.45 27  A 1 
ATOM 202  C C   . THR A 0 27  . 55.801   -24.642 -57.950 1.00 51.45 27  A 1 
ATOM 203  C CB  . THR A 0 27  . 53.792   -23.872 -59.273 1.00 51.45 27  A 1 
ATOM 204  O O   . THR A 0 27  . 56.019   -23.719 -57.167 1.00 51.45 27  A 1 
ATOM 205  C CG2 . THR A 0 27  . 54.431   -23.877 -60.664 1.00 51.45 27  A 1 
ATOM 206  O OG1 . THR A 0 27  . 52.414   -24.082 -59.472 1.00 51.45 27  A 1 
ATOM 207  N N   . VAL A 0 28  . 56.781   -25.386 -58.469 1.00 38.61 28  A 1 
ATOM 208  C CA  . VAL A 0 28  . 58.212   -25.174 -58.214 1.00 38.61 28  A 1 
ATOM 209  C C   . VAL A 0 28  . 58.800   -24.401 -59.390 1.00 38.61 28  A 1 
ATOM 210  C CB  . VAL A 0 28  . 58.948   -26.513 -57.996 1.00 38.61 28  A 1 
ATOM 211  O O   . VAL A 0 28  . 58.954   -24.950 -60.478 1.00 38.61 28  A 1 
ATOM 212  C CG1 . VAL A 0 28  . 60.437   -26.289 -57.691 1.00 38.61 28  A 1 
ATOM 213  C CG2 . VAL A 0 28  . 58.344   -27.300 -56.825 1.00 38.61 28  A 1 
ATOM 214  N N   . THR A 0 29  . 59.148   -23.130 -59.184 1.00 42.35 29  A 1 
ATOM 215  C CA  . THR A 0 29  . 59.739   -22.297 -60.244 1.00 42.35 29  A 1 
ATOM 216  C C   . THR A 0 29  . 61.203   -21.995 -59.933 1.00 42.35 29  A 1 
ATOM 217  C CB  . THR A 0 29  . 58.938   -21.005 -60.481 1.00 42.35 29  A 1 
ATOM 218  O O   . THR A 0 29  . 61.510   -21.230 -59.022 1.00 42.35 29  A 1 
ATOM 219  C CG2 . THR A 0 29  . 59.338   -20.342 -61.801 1.00 42.35 29  A 1 
ATOM 220  O OG1 . THR A 0 29  . 57.563   -21.284 -60.588 1.00 42.35 29  A 1 
ATOM 221  N N   . LYS A 0 30  . 62.128   -22.560 -60.722 1.00 36.82 30  A 1 
ATOM 222  C CA  . LYS A 0 30  . 63.525   -22.102 -60.795 1.00 36.82 30  A 1 
ATOM 223  C C   . LYS A 0 30  . 63.577   -20.884 -61.716 1.00 36.82 30  A 1 
ATOM 224  C CB  . LYS A 0 30  . 64.448   -23.217 -61.332 1.00 36.82 30  A 1 
ATOM 225  O O   . LYS A 0 30  . 63.493   -21.043 -62.930 1.00 36.82 30  A 1 
ATOM 226  C CG  . LYS A 0 30  . 65.130   -24.038 -60.230 1.00 36.82 30  A 1 
ATOM 227  C CD  . LYS A 0 30  . 66.064   -25.087 -60.855 1.00 36.82 30  A 1 
ATOM 228  C CE  . LYS A 0 30  . 66.858   -25.825 -59.771 1.00 36.82 30  A 1 
ATOM 229  N NZ  . LYS A 0 30  . 67.727   -26.880 -60.354 1.00 36.82 30  A 1 
ATOM 230  N N   . LYS A 0 31  . 63.718   -19.676 -61.168 1.00 36.08 31  A 1 
ATOM 231  C CA  . LYS A 0 31  . 64.001   -18.491 -61.992 1.00 36.08 31  A 1 
ATOM 232  C C   . LYS A 0 31  . 65.456   -18.553 -62.496 1.00 36.08 31  A 1 
ATOM 233  C CB  . LYS A 0 31  . 63.710   -17.189 -61.226 1.00 36.08 31  A 1 
ATOM 234  O O   . LYS A 0 31  . 66.358   -18.673 -61.665 1.00 36.08 31  A 1 
ATOM 235  C CG  . LYS A 0 31  . 62.199   -16.919 -61.110 1.00 36.08 31  A 1 
ATOM 236  C CD  . LYS A 0 31  . 61.919   -15.568 -60.432 1.00 36.08 31  A 1 
ATOM 237  C CE  . LYS A 0 31  . 60.409   -15.291 -60.373 1.00 36.08 31  A 1 
ATOM 238  N NZ  . LYS A 0 31  . 60.096   -14.026 -59.655 1.00 36.08 31  A 1 
ATOM 239  N N   . PRO A 0 32  . 65.712   -18.484 -63.817 1.00 35.21 32  A 1 
ATOM 240  C CA  . PRO A 0 32  . 67.053   -18.274 -64.356 1.00 35.21 32  A 1 
ATOM 241  C C   . PRO A 0 32  . 67.591   -16.919 -63.891 1.00 35.21 32  A 1 
ATOM 242  C CB  . PRO A 0 32  . 66.923   -18.331 -65.885 1.00 35.21 32  A 1 
ATOM 243  O O   . PRO A 0 32  . 66.846   -15.939 -63.850 1.00 35.21 32  A 1 
ATOM 244  C CG  . PRO A 0 32  . 65.568   -18.995 -66.122 1.00 35.21 32  A 1 
ATOM 245  C CD  . PRO A 0 32  . 64.754   -18.577 -64.904 1.00 35.21 32  A 1 
ATOM 246  N N   . GLY A 0 33  . 68.875   -16.868 -63.534 1.00 31.36 33  A 1 
ATOM 247  C CA  . GLY A 0 33  . 69.537   -15.636 -63.115 1.00 31.36 33  A 1 
ATOM 248  C C   . GLY A 0 33  . 69.414   -14.558 -64.191 1.00 31.36 33  A 1 
ATOM 249  O O   . GLY A 0 33  . 69.903   -14.726 -65.304 1.00 31.36 33  A 1 
ATOM 250  N N   . PHE A 0 34  . 68.751   -13.454 -63.861 1.00 31.89 34  A 1 
ATOM 251  C CA  . PHE A 0 34  . 68.712   -12.271 -64.707 1.00 31.89 34  A 1 
ATOM 252  C C   . PHE A 0 34  . 69.968   -11.440 -64.431 1.00 31.89 34  A 1 
ATOM 253  C CB  . PHE A 0 34  . 67.404   -11.515 -64.455 1.00 31.89 34  A 1 
ATOM 254  O O   . PHE A 0 34  . 70.158   -10.919 -63.333 1.00 31.89 34  A 1 
ATOM 255  C CG  . PHE A 0 34  . 67.283   -10.202 -65.203 1.00 31.89 34  A 1 
ATOM 256  C CD1 . PHE A 0 34  . 67.306   -8.991  -64.490 1.00 31.89 34  A 1 
ATOM 257  C CD2 . PHE A 0 34  . 67.107   -10.184 -66.601 1.00 31.89 34  A 1 
ATOM 258  C CE1 . PHE A 0 34  . 67.123   -7.774  -65.166 1.00 31.89 34  A 1 
ATOM 259  C CE2 . PHE A 0 34  . 66.968   -8.959  -67.280 1.00 31.89 34  A 1 
ATOM 260  C CZ  . PHE A 0 34  . 66.975   -7.752  -66.561 1.00 31.89 34  A 1 
ATOM 261  N N   . SER A 0 35  . 70.854   -11.360 -65.424 1.00 30.30 35  A 1 
ATOM 262  C CA  . SER A 0 35  . 72.000   -10.454 -65.419 1.00 30.30 35  A 1 
ATOM 263  C C   . SER A 0 35  . 71.517   -9.085  -65.888 1.00 30.30 35  A 1 
ATOM 264  C CB  . SER A 0 35  . 73.112   -11.004 -66.322 1.00 30.30 35  A 1 
ATOM 265  O O   . SER A 0 35  . 71.428   -8.826  -67.086 1.00 30.30 35  A 1 
ATOM 266  O OG  . SER A 0 35  . 74.242   -10.153 -66.317 1.00 30.30 35  A 1 
ATOM 267  N N   . GLN A 0 36  . 71.162   -8.206  -64.953 1.00 28.55 36  A 1 
ATOM 268  C CA  . GLN A 0 36  . 70.987   -6.799  -65.289 1.00 28.55 36  A 1 
ATOM 269  C C   . GLN A 0 36  . 72.375   -6.159  -65.305 1.00 28.55 36  A 1 
ATOM 270  C CB  . GLN A 0 36  . 69.998   -6.117  -64.329 1.00 28.55 36  A 1 
ATOM 271  O O   . GLN A 0 36  . 72.948   -5.868  -64.255 1.00 28.55 36  A 1 
ATOM 272  C CG  . GLN A 0 36  . 69.264   -4.953  -65.024 1.00 28.55 36  A 1 
ATOM 273  C CD  . GLN A 0 36  . 68.120   -4.376  -64.191 1.00 28.55 36  A 1 
ATOM 274  N NE2 . GLN A 0 36  . 67.450   -3.349  -64.662 1.00 28.55 36  A 1 
ATOM 275  O OE1 . GLN A 0 36  . 67.786   -4.848  -63.119 1.00 28.55 36  A 1 
ATOM 276  N N   . SER A 0 37  . 72.936   -5.951  -66.499 1.00 30.15 37  A 1 
ATOM 277  C CA  . SER A 0 37  . 74.105   -5.090  -66.687 1.00 30.15 37  A 1 
ATOM 278  C C   . SER A 0 37  . 73.675   -3.625  -66.531 1.00 30.15 37  A 1 
ATOM 279  C CB  . SER A 0 37  . 74.825   -5.386  -68.014 1.00 30.15 37  A 1 
ATOM 280  O O   . SER A 0 37  . 73.624   -2.859  -67.493 1.00 30.15 37  A 1 
ATOM 281  O OG  . SER A 0 37  . 74.112   -4.898  -69.129 1.00 30.15 37  A 1 
ATOM 282  N N   . GLY A 0 38  . 73.290   -3.241  -65.315 1.00 29.27 38  A 1 
ATOM 283  C CA  . GLY A 0 38  . 73.190   -1.840  -64.934 1.00 29.27 38  A 1 
ATOM 284  C C   . GLY A 0 38  . 74.598   -1.265  -64.941 1.00 29.27 38  A 1 
ATOM 285  O O   . GLY A 0 38  . 75.424   -1.634  -64.106 1.00 29.27 38  A 1 
ATOM 286  N N   . ALA A 0 39  . 74.885   -0.446  -65.951 1.00 27.27 39  A 1 
ATOM 287  C CA  . ALA A 0 39  . 76.151   0.238   -66.124 1.00 27.27 39  A 1 
ATOM 288  C C   . ALA A 0 39  . 76.553   0.971   -64.836 1.00 27.27 39  A 1 
ATOM 289  C CB  . ALA A 0 39  . 76.035   1.185   -67.323 1.00 27.27 39  A 1 
ATOM 290  O O   . ALA A 0 39  . 75.739   1.568   -64.136 1.00 27.27 39  A 1 
ATOM 291  N N   . SER A 0 40  . 77.839   0.868   -64.534 1.00 34.66 40  A 1 
ATOM 292  C CA  . SER A 0 40  . 78.505   1.459   -63.388 1.00 34.66 40  A 1 
ATOM 293  C C   . SER A 0 40  . 78.293   2.973   -63.280 1.00 34.66 40  A 1 
ATOM 294  C CB  . SER A 0 40  . 79.999   1.129   -63.522 1.00 34.66 40  A 1 
ATOM 295  O O   . SER A 0 40  . 78.115   3.660   -64.283 1.00 34.66 40  A 1 
ATOM 296  O OG  . SER A 0 40  . 80.490   1.424   -64.824 1.00 34.66 40  A 1 
ATOM 297  N N   . LYS A 0 41  . 78.481   3.473   -62.049 1.00 33.62 41  A 1 
ATOM 298  C CA  . LYS A 0 41  . 78.670   4.883   -61.649 1.00 33.62 41  A 1 
ATOM 299  C C   . LYS A 0 41  . 77.420   5.625   -61.171 1.00 33.62 41  A 1 
ATOM 300  C CB  . LYS A 0 41  . 79.458   5.712   -62.681 1.00 33.62 41  A 1 
ATOM 301  O O   . LYS A 0 41  . 77.044   6.655   -61.711 1.00 33.62 41  A 1 
ATOM 302  C CG  . LYS A 0 41  . 80.822   5.131   -63.067 1.00 33.62 41  A 1 
ATOM 303  C CD  . LYS A 0 41  . 81.435   6.020   -64.149 1.00 33.62 41  A 1 
ATOM 304  C CE  . LYS A 0 41  . 82.825   5.508   -64.519 1.00 33.62 41  A 1 
ATOM 305  N NZ  . LYS A 0 41  . 83.435   6.367   -65.560 1.00 33.62 41  A 1 
ATOM 306  N N   . GLY A 0 42  . 76.877   5.181   -60.046 1.00 35.14 42  A 1 
ATOM 307  C CA  . GLY A 0 42  . 76.383   6.112   -59.035 1.00 35.14 42  A 1 
ATOM 308  C C   . GLY A 0 42  . 77.290   5.958   -57.829 1.00 35.14 42  A 1 
ATOM 309  O O   . GLY A 0 42  . 77.404   4.851   -57.312 1.00 35.14 42  A 1 
ATOM 310  N N   . TYR A 0 43  . 77.995   7.019   -57.444 1.00 32.76 43  A 1 
ATOM 311  C CA  . TYR A 0 43  . 78.709   7.098   -56.176 1.00 32.76 43  A 1 
ATOM 312  C C   . TYR A 0 43  . 77.704   6.767   -55.071 1.00 32.76 43  A 1 
ATOM 313  C CB  . TYR A 0 43  . 79.273   8.519   -56.020 1.00 32.76 43  A 1 
ATOM 314  O O   . TYR A 0 43  . 76.857   7.591   -54.737 1.00 32.76 43  A 1 
ATOM 315  C CG  . TYR A 0 43  . 80.541   8.786   -56.812 1.00 32.76 43  A 1 
ATOM 316  C CD1 . TYR A 0 43  . 81.777   8.806   -56.138 1.00 32.76 43  A 1 
ATOM 317  C CD2 . TYR A 0 43  . 80.497   9.034   -58.200 1.00 32.76 43  A 1 
ATOM 318  C CE1 . TYR A 0 43  . 82.967   9.073   -56.840 1.00 32.76 43  A 1 
ATOM 319  C CE2 . TYR A 0 43  . 81.687   9.291   -58.909 1.00 32.76 43  A 1 
ATOM 320  O OH  . TYR A 0 43  . 84.070   9.570   -58.911 1.00 32.76 43  A 1 
ATOM 321  C CZ  . TYR A 0 43  . 82.923   9.314   -58.229 1.00 32.76 43  A 1 
ATOM 322  N N   . GLY A 0 44  . 77.737   5.521   -54.594 1.00 38.60 44  A 1 
ATOM 323  C CA  . GLY A 0 44  . 76.938   5.073   -53.469 1.00 38.60 44  A 1 
ATOM 324  C C   . GLY A 0 44  . 77.447   5.808   -52.249 1.00 38.60 44  A 1 
ATOM 325  O O   . GLY A 0 44  . 78.396   5.358   -51.612 1.00 38.60 44  A 1 
ATOM 326  N N   . GLN A 0 45  . 76.844   6.968   -51.992 1.00 40.23 45  A 1 
ATOM 327  C CA  . GLN A 0 45  . 76.784   7.569   -50.672 1.00 40.23 45  A 1 
ATOM 328  C C   . GLN A 0 45  . 76.529   6.430   -49.688 1.00 40.23 45  A 1 
ATOM 329  C CB  . GLN A 0 45  . 75.626   8.580   -50.630 1.00 40.23 45  A 1 
ATOM 330  O O   . GLN A 0 45  . 75.665   5.583   -49.933 1.00 40.23 45  A 1 
ATOM 331  C CG  . GLN A 0 45  . 75.839   9.837   -51.493 1.00 40.23 45  A 1 
ATOM 332  C CD  . GLN A 0 45  . 76.608   10.938  -50.770 1.00 40.23 45  A 1 
ATOM 333  N NE2 . GLN A 0 45  . 76.250   12.189  -50.962 1.00 40.23 45  A 1 
ATOM 334  O OE1 . GLN A 0 45  . 77.545   10.704  -50.030 1.00 40.23 45  A 1 
ATOM 335  N N   . GLN A 0 46  . 77.352   6.375   -48.649 1.00 41.67 46  A 1 
ATOM 336  C CA  . GLN A 0 46  . 77.257   5.455   -47.527 1.00 41.67 46  A 1 
ATOM 337  C C   . GLN A 0 46  . 75.870   5.581   -46.891 1.00 41.67 46  A 1 
ATOM 338  C CB  . GLN A 0 46  . 78.360   5.839   -46.525 1.00 41.67 46  A 1 
ATOM 339  O O   . GLN A 0 46  . 75.676   6.333   -45.947 1.00 41.67 46  A 1 
ATOM 340  C CG  . GLN A 0 46  . 79.764   5.447   -47.005 1.00 41.67 46  A 1 
ATOM 341  C CD  . GLN A 0 46  . 80.820   6.467   -46.601 1.00 41.67 46  A 1 
ATOM 342  N NE2 . GLN A 0 46  . 81.786   6.104   -45.788 1.00 41.67 46  A 1 
ATOM 343  O OE1 . GLN A 0 46  . 80.819   7.601   -47.047 1.00 41.67 46  A 1 
ATOM 344  N N   . ALA A 0 47  . 74.875   4.906   -47.452 1.00 43.19 47  A 1 
ATOM 345  C CA  . ALA A 0 47  . 73.571   4.811   -46.839 1.00 43.19 47  A 1 
ATOM 346  C C   . ALA A 0 47  . 73.666   3.647   -45.861 1.00 43.19 47  A 1 
ATOM 347  C CB  . ALA A 0 47  . 72.492   4.671   -47.918 1.00 43.19 47  A 1 
ATOM 348  O O   . ALA A 0 47  . 73.529   2.484   -46.251 1.00 43.19 47  A 1 
ATOM 349  N N   . GLU A 0 48  . 73.960   3.971   -44.602 1.00 44.63 48  A 1 
ATOM 350  C CA  . GLU A 0 48  . 73.455   3.184   -43.481 1.00 44.63 48  A 1 
ATOM 351  C C   . GLU A 0 48  . 72.011   2.807   -43.820 1.00 44.63 48  A 1 
ATOM 352  C CB  . GLU A 0 48  . 73.456   4.036   -42.208 1.00 44.63 48  A 1 
ATOM 353  O O   . GLU A 0 48  . 71.156   3.676   -44.011 1.00 44.63 48  A 1 
ATOM 354  C CG  . GLU A 0 48  . 74.854   4.271   -41.618 1.00 44.63 48  A 1 
ATOM 355  C CD  . GLU A 0 48  . 74.816   5.270   -40.452 1.00 44.63 48  A 1 
ATOM 356  O OE1 . GLU A 0 48  . 75.867   5.532   -39.843 1.00 44.63 48  A 1 
ATOM 357  O OE2 . GLU A 0 48  . 73.725   5.820   -40.179 1.00 44.63 48  A 1 
ATOM 358  N N   . LYS A 0 49  . 71.742   1.515   -44.007 1.00 50.69 49  A 1 
ATOM 359  C CA  . LYS A 0 49  . 70.373   1.059   -44.222 1.00 50.69 49  A 1 
ATOM 360  C C   . LYS A 0 49  . 69.700   1.046   -42.861 1.00 50.69 49  A 1 
ATOM 361  C CB  . LYS A 0 49  . 70.331   -0.309  -44.903 1.00 50.69 49  A 1 
ATOM 362  O O   . LYS A 0 49  . 69.653   0.007   -42.218 1.00 50.69 49  A 1 
ATOM 363  C CG  . LYS A 0 49  . 70.756   -0.243  -46.372 1.00 50.69 49  A 1 
ATOM 364  C CD  . LYS A 0 49  . 70.534   -1.626  -46.978 1.00 50.69 49  A 1 
ATOM 365  C CE  . LYS A 0 49  . 70.917   -1.638  -48.453 1.00 50.69 49  A 1 
ATOM 366  N NZ  . LYS A 0 49  . 70.619   -2.970  -49.023 1.00 50.69 49  A 1 
ATOM 367  N N   . ARG A 0 50  . 69.233   2.213   -42.430 1.00 54.16 50  A 1 
ATOM 368  C CA  . ARG A 0 50  . 68.282   2.341   -41.331 1.00 54.16 50  A 1 
ATOM 369  C C   . ARG A 0 50  . 66.899   2.137   -41.935 1.00 54.16 50  A 1 
ATOM 370  C CB  . ARG A 0 50  . 68.429   3.707   -40.641 1.00 54.16 50  A 1 
ATOM 371  O O   . ARG A 0 50  . 66.517   2.871   -42.844 1.00 54.16 50  A 1 
ATOM 372  C CG  . ARG A 0 50  . 69.851   3.952   -40.104 1.00 54.16 50  A 1 
ATOM 373  C CD  . ARG A 0 50  . 69.903   5.282   -39.347 1.00 54.16 50  A 1 
ATOM 374  N NE  . ARG A 0 50  . 71.278   5.646   -38.957 1.00 54.16 50  A 1 
ATOM 375  N NH1 . ARG A 0 50  . 70.796   6.972   -37.147 1.00 54.16 50  A 1 
ATOM 376  N NH2 . ARG A 0 50  . 72.919   6.622   -37.747 1.00 54.16 50  A 1 
ATOM 377  C CZ  . ARG A 0 50  . 71.654   6.408   -37.949 1.00 54.16 50  A 1 
ATOM 378  N N   . SER A 0 51  . 66.207   1.084   -41.527 1.00 59.15 51  A 1 
ATOM 379  C CA  . SER A 0 51  . 64.774   0.932   -41.794 1.00 59.15 51  A 1 
ATOM 380  C C   . SER A 0 51  . 64.066   1.044   -40.453 1.00 59.15 51  A 1 
ATOM 381  C CB  . SER A 0 51  . 64.468   -0.393  -42.500 1.00 59.15 51  A 1 
ATOM 382  O O   . SER A 0 51  . 64.490   0.391   -39.502 1.00 59.15 51  A 1 
ATOM 383  O OG  . SER A 0 51  . 65.187   -0.421  -43.724 1.00 59.15 51  A 1 
ATOM 384  N N   . ALA A 0 52  . 63.054   1.904   -40.395 1.00 66.49 52  A 1 
ATOM 385  C CA  . ALA A 0 52  . 62.178   2.078   -39.247 1.00 66.49 52  A 1 
ATOM 386  C C   . ALA A 0 52  . 60.728   1.958   -39.730 1.00 66.49 52  A 1 
ATOM 387  C CB  . ALA A 0 52  . 62.470   3.421   -38.566 1.00 66.49 52  A 1 
ATOM 388  O O   . ALA A 0 52  . 60.430   2.350   -40.865 1.00 66.49 52  A 1 
ATOM 389  N N   . SER A 0 53  . 59.870   1.378   -38.902 1.00 73.27 53  A 1 
ATOM 390  C CA  . SER A 0 53  . 58.418   1.400   -39.066 1.00 73.27 53  A 1 
ATOM 391  C C   . SER A 0 53  . 57.790   1.732   -37.724 1.00 73.27 53  A 1 
ATOM 392  C CB  . SER A 0 53  . 57.874   0.057   -39.566 1.00 73.27 53  A 1 
ATOM 393  O O   . SER A 0 53  . 58.136   1.063   -36.753 1.00 73.27 53  A 1 
ATOM 394  O OG  . SER A 0 53  . 58.252   -1.016  -38.720 1.00 73.27 53  A 1 
ATOM 395  N N   . ASP A 0 54  . 56.890   2.705   -37.749 1.00 75.82 54  A 1 
ATOM 396  C CA  . ASP A 0 54  . 56.081   3.235   -36.658 1.00 75.82 54  A 1 
ATOM 397  C C   . ASP A 0 54  . 54.604   2.878   -36.907 1.00 75.82 54  A 1 
ATOM 398  C CB  . ASP A 0 54  . 56.310   4.765   -36.558 1.00 75.82 54  A 1 
ATOM 399  O O   . ASP A 0 54  . 54.096   2.988   -38.034 1.00 75.82 54  A 1 
ATOM 400  C CG  . ASP A 0 54  . 56.200   5.593   -37.867 1.00 75.82 54  A 1 
ATOM 401  O OD1 . ASP A 0 54  . 56.239   5.023   -38.994 1.00 75.82 54  A 1 
ATOM 402  O OD2 . ASP A 0 54  . 56.216   6.846   -37.793 1.00 75.82 54  A 1 
ATOM 403  N N   . PHE A 0 55  . 53.914   2.385   -35.883 1.00 79.05 55  A 1 
ATOM 404  C CA  . PHE A 0 55  . 52.472   2.149   -35.912 1.00 79.05 55  A 1 
ATOM 405  C C   . PHE A 0 55  . 51.845   2.661   -34.621 1.00 79.05 55  A 1 
ATOM 406  C CB  . PHE A 0 55  . 52.170   0.654   -36.117 1.00 79.05 55  A 1 
ATOM 407  O O   . PHE A 0 55  . 52.155   2.128   -33.565 1.00 79.05 55  A 1 
ATOM 408  C CG  . PHE A 0 55  . 50.694   0.301   -35.994 1.00 79.05 55  A 1 
ATOM 409  C CD1 . PHE A 0 55  . 50.171   -0.150  -34.766 1.00 79.05 55  A 1 
ATOM 410  C CD2 . PHE A 0 55  . 49.829   0.486   -37.090 1.00 79.05 55  A 1 
ATOM 411  C CE1 . PHE A 0 55  . 48.798   -0.420  -34.636 1.00 79.05 55  A 1 
ATOM 412  C CE2 . PHE A 0 55  . 48.453   0.216   -36.961 1.00 79.05 55  A 1 
ATOM 413  C CZ  . PHE A 0 55  . 47.939   -0.239  -35.732 1.00 79.05 55  A 1 
ATOM 414  N N   . ASP A 0 56  . 50.918   3.614   -34.750 1.00 85.74 56  A 1 
ATOM 415  C CA  . ASP A 0 56  . 50.143   4.167   -33.638 1.00 85.74 56  A 1 
ATOM 416  C C   . ASP A 0 56  . 48.655   3.838   -33.812 1.00 85.74 56  A 1 
ATOM 417  C CB  . ASP A 0 56  . 50.291   5.696   -33.561 1.00 85.74 56  A 1 
ATOM 418  O O   . ASP A 0 56  . 48.080   4.024   -34.898 1.00 85.74 56  A 1 
ATOM 419  C CG  . ASP A 0 56  . 51.728   6.214   -33.623 1.00 85.74 56  A 1 
ATOM 420  O OD1 . ASP A 0 56  . 52.577   5.701   -32.878 1.00 85.74 56  A 1 
ATOM 421  O OD2 . ASP A 0 56  . 51.940   7.152   -34.434 1.00 85.74 56  A 1 
ATOM 422  N N   . ALA A 0 57  . 47.998   3.437   -32.729 1.00 82.25 57  A 1 
ATOM 423  C CA  . ALA A 0 57  . 46.549   3.326   -32.643 1.00 82.25 57  A 1 
ATOM 424  C C   . ALA A 0 57  . 46.040   3.948   -31.337 1.00 82.25 57  A 1 
ATOM 425  C CB  . ALA A 0 57  . 46.148   1.856   -32.797 1.00 82.25 57  A 1 
ATOM 426  O O   . ALA A 0 57  . 46.657   3.815   -30.289 1.00 82.25 57  A 1 
ATOM 427  N N   . TYR A 0 58  . 44.900   4.639   -31.404 1.00 89.24 58  A 1 
ATOM 428  C CA  . TYR A 0 58  . 44.212   5.165   -30.227 1.00 89.24 58  A 1 
ATOM 429  C C   . TYR A 0 58  . 42.700   5.017   -30.396 1.00 89.24 58  A 1 
ATOM 430  C CB  . TYR A 0 58  . 44.621   6.623   -29.949 1.00 89.24 58  A 1 
ATOM 431  O O   . TYR A 0 58  . 42.170   5.172   -31.505 1.00 89.24 58  A 1 
ATOM 432  C CG  . TYR A 0 58  . 44.005   7.663   -30.875 1.00 89.24 58  A 1 
ATOM 433  C CD1 . TYR A 0 58  . 44.638   8.010   -32.084 1.00 89.24 58  A 1 
ATOM 434  C CD2 . TYR A 0 58  . 42.780   8.266   -30.528 1.00 89.24 58  A 1 
ATOM 435  C CE1 . TYR A 0 58  . 44.043   8.949   -32.952 1.00 89.24 58  A 1 
ATOM 436  C CE2 . TYR A 0 58  . 42.177   9.200   -31.390 1.00 89.24 58  A 1 
ATOM 437  O OH  . TYR A 0 58  . 42.211   10.436  -33.439 1.00 89.24 58  A 1 
ATOM 438  C CZ  . TYR A 0 58  . 42.808   9.539   -32.607 1.00 89.24 58  A 1 
ATOM 439  N N   . GLY A 0 59  . 42.003   4.758   -29.295 1.00 90.71 59  A 1 
ATOM 440  C CA  . GLY A 0 59  . 40.556   4.588   -29.263 1.00 90.71 59  A 1 
ATOM 441  C C   . GLY A 0 59  . 39.925   5.226   -28.032 1.00 90.71 59  A 1 
ATOM 442  O O   . GLY A 0 59  . 40.553   5.340   -26.982 1.00 90.71 59  A 1 
ATOM 443  N N   . ARG A 0 60  . 38.681   5.681   -28.203 1.00 91.71 60  A 1 
ATOM 444  C CA  . ARG A 0 60  . 37.774   6.007   -27.106 1.00 91.71 60  A 1 
ATOM 445  C C   . ARG A 0 60  . 36.352   5.670   -27.511 1.00 91.71 60  A 1 
ATOM 446  C CB  . ARG A 0 60  . 37.896   7.475   -26.676 1.00 91.71 60  A 1 
ATOM 447  O O   . ARG A 0 60  . 35.870   6.206   -28.518 1.00 91.71 60  A 1 
ATOM 448  C CG  . ARG A 0 60  . 36.967   7.787   -25.490 1.00 91.71 60  A 1 
ATOM 449  C CD  . ARG A 0 60  . 37.161   9.233   -25.041 1.00 91.71 60  A 1 
ATOM 450  N NE  . ARG A 0 60  . 36.467   9.476   -23.774 1.00 91.71 60  A 1 
ATOM 451  N NH1 . ARG A 0 60  . 37.116   11.639  -23.445 1.00 91.71 60  A 1 
ATOM 452  N NH2 . ARG A 0 60  . 36.110   10.523  -21.784 1.00 91.71 60  A 1 
ATOM 453  C CZ  . ARG A 0 60  . 36.548   10.545  -23.012 1.00 91.71 60  A 1 
ATOM 454  N N   . ASP A 0 61  . 35.684   4.863   -26.717 1.00 90.86 61  A 1 
ATOM 455  C CA  . ASP A 0 61  . 34.271   4.555   -26.840 1.00 90.86 61  A 1 
ATOM 456  C C   . ASP A 0 61  . 33.532   4.913   -25.561 1.00 90.86 61  A 1 
ATOM 457  C CB  . ASP A 0 61  . 33.978   3.145   -27.370 1.00 90.86 61  A 1 
ATOM 458  O O   . ASP A 0 61  . 34.080   4.928   -24.471 1.00 90.86 61  A 1 
ATOM 459  C CG  . ASP A 0 61  . 34.787   1.964   -26.830 1.00 90.86 61  A 1 
ATOM 460  O OD1 . ASP A 0 61  . 36.008   2.157   -26.636 1.00 90.86 61  A 1 
ATOM 461  O OD2 . ASP A 0 61  . 34.242   0.852   -27.004 1.00 90.86 61  A 1 
ATOM 462  N N   . GLN A 0 62  . 32.307   5.390   -25.758 1.00 91.98 62  A 1 
ATOM 463  C CA  . GLN A 0 62  . 31.450   5.873   -24.691 1.00 91.98 62  A 1 
ATOM 464  C C   . GLN A 0 62  . 30.041   5.422   -24.980 1.00 91.98 62  A 1 
ATOM 465  C CB  . GLN A 0 62  . 31.456   7.404   -24.606 1.00 91.98 62  A 1 
ATOM 466  O O   . GLN A 0 62  . 29.415   5.911   -25.934 1.00 91.98 62  A 1 
ATOM 467  C CG  . GLN A 0 62  . 32.809   7.932   -24.170 1.00 91.98 62  A 1 
ATOM 468  C CD  . GLN A 0 62  . 32.753   9.396   -23.784 1.00 91.98 62  A 1 
ATOM 469  N NE2 . GLN A 0 62  . 33.588   9.761   -22.859 1.00 91.98 62  A 1 
ATOM 470  O OE1 . GLN A 0 62  . 31.993   10.233  -24.259 1.00 91.98 62  A 1 
ATOM 471  N N   . ASP A 0 63  . 29.514   4.551   -24.141 1.00 93.52 63  A 1 
ATOM 472  C CA  . ASP A 0 63  . 28.106   4.222   -24.146 1.00 93.52 63  A 1 
ATOM 473  C C   . ASP A 0 63  . 27.437   4.626   -22.838 1.00 93.52 63  A 1 
ATOM 474  C CB  . ASP A 0 63  . 27.849   2.780   -24.584 1.00 93.52 63  A 1 
ATOM 475  O O   . ASP A 0 63  . 28.012   4.714   -21.758 1.00 93.52 63  A 1 
ATOM 476  C CG  . ASP A 0 63  . 28.349   1.763   -23.577 1.00 93.52 63  A 1 
ATOM 477  O OD1 . ASP A 0 63  . 29.567   1.769   -23.388 1.00 93.52 63  A 1 
ATOM 478  O OD2 . ASP A 0 63  . 27.478   1.007   -23.080 1.00 93.52 63  A 1 
ATOM 479  N N   . LEU A 0 64  . 26.170   4.992   -22.982 1.00 94.99 64  A 1 
ATOM 480  C CA  . LEU A 0 64  . 25.313   5.387   -21.885 1.00 94.99 64  A 1 
ATOM 481  C C   . LEU A 0 64  . 23.954   4.760   -22.138 1.00 94.99 64  A 1 
ATOM 482  C CB  . LEU A 0 64  . 25.259   6.921   -21.791 1.00 94.99 64  A 1 
ATOM 483  O O   . LEU A 0 64  . 23.280   5.076   -23.124 1.00 94.99 64  A 1 
ATOM 484  C CG  . LEU A 0 64  . 24.264   7.451   -20.742 1.00 94.99 64  A 1 
ATOM 485  C CD1 . LEU A 0 64  . 24.642   7.080   -19.310 1.00 94.99 64  A 1 
ATOM 486  C CD2 . LEU A 0 64  . 24.192   8.977   -20.827 1.00 94.99 64  A 1 
ATOM 487  N N   . SER A 0 65  . 23.530   3.906   -21.218 1.00 96.92 65  A 1 
ATOM 488  C CA  . SER A 0 65  . 22.184   3.356   -21.200 1.00 96.92 65  A 1 
ATOM 489  C C   . SER A 0 65  . 21.452   3.817   -19.948 1.00 96.92 65  A 1 
ATOM 490  C CB  . SER A 0 65  . 22.192   1.838   -21.381 1.00 96.92 65  A 1 
ATOM 491  O O   . SER A 0 65  . 21.959   3.763   -18.827 1.00 96.92 65  A 1 
ATOM 492  O OG  . SER A 0 65  . 22.736   1.182   -20.265 1.00 96.92 65  A 1 
ATOM 493  N N   . ILE A 0 66  . 20.238   4.320   -20.158 1.00 97.36 66  A 1 
ATOM 494  C CA  . ILE A 0 66  . 19.338   4.727   -19.087 1.00 97.36 66  A 1 
ATOM 495  C C   . ILE A 0 66  . 18.006   4.042   -19.336 1.00 97.36 66  A 1 
ATOM 496  C CB  . ILE A 0 66  . 19.202   6.261   -18.973 1.00 97.36 66  A 1 
ATOM 497  O O   . ILE A 0 66  . 17.354   4.266   -20.356 1.00 97.36 66  A 1 
ATOM 498  C CG1 . ILE A 0 66  . 20.589   6.916   -18.776 1.00 97.36 66  A 1 
ATOM 499  C CG2 . ILE A 0 66  . 18.247   6.604   -17.809 1.00 97.36 66  A 1 
ATOM 500  C CD1 . ILE A 0 66  . 20.567   8.445   -18.681 1.00 97.36 66  A 1 
ATOM 501  N N   . GLU A 0 67  . 17.601   3.220   -18.383 1.00 97.33 67  A 1 
ATOM 502  C CA  . GLU A 0 67  . 16.280   2.617   -18.344 1.00 97.33 67  A 1 
ATOM 503  C C   . GLU A 0 67  . 15.527   3.203   -17.160 1.00 97.33 67  A 1 
ATOM 504  C CB  . GLU A 0 67  . 16.379   1.097   -18.234 1.00 97.33 67  A 1 
ATOM 505  O O   . GLU A 0 67  . 15.978   3.119   -16.021 1.00 97.33 67  A 1 
ATOM 506  C CG  . GLU A 0 67  . 16.918   0.435   -19.508 1.00 97.33 67  A 1 
ATOM 507  C CD  . GLU A 0 67  . 17.015   -1.079  -19.298 1.00 97.33 67  A 1 
ATOM 508  O OE1 . GLU A 0 67  . 18.094   -1.670  -19.511 1.00 97.33 67  A 1 
ATOM 509  O OE2 . GLU A 0 67  . 16.042   -1.689  -18.803 1.00 97.33 67  A 1 
ATOM 510  N N   . GLU A 0 68  . 14.374   3.805   -17.420 1.00 96.79 68  A 1 
ATOM 511  C CA  . GLU A 0 68  . 13.545   4.413   -16.389 1.00 96.79 68  A 1 
ATOM 512  C C   . GLU A 0 68  . 12.104   3.945   -16.549 1.00 96.79 68  A 1 
ATOM 513  C CB  . GLU A 0 68  . 13.697   5.938   -16.432 1.00 96.79 68  A 1 
ATOM 514  O O   . GLU A 0 68  . 11.554   3.903   -17.653 1.00 96.79 68  A 1 
ATOM 515  C CG  . GLU A 0 68  . 13.025   6.598   -15.224 1.00 96.79 68  A 1 
ATOM 516  C CD  . GLU A 0 68  . 13.394   8.083   -15.101 1.00 96.79 68  A 1 
ATOM 517  O OE1 . GLU A 0 68  . 13.721   8.502   -13.964 1.00 96.79 68  A 1 
ATOM 518  O OE2 . GLU A 0 68  . 13.362   8.786   -16.134 1.00 96.79 68  A 1 
ATOM 519  N N   . SER A 0 69  . 11.491   3.556   -15.437 1.00 96.74 69  A 1 
ATOM 520  C CA  . SER A 0 69  . 10.146   3.006   -15.418 1.00 96.74 69  A 1 
ATOM 521  C C   . SER A 0 69  . 9.353    3.541   -14.237 1.00 96.74 69  A 1 
ATOM 522  C CB  . SER A 0 69  . 10.186   1.476   -15.433 1.00 96.74 69  A 1 
ATOM 523  O O   . SER A 0 69  . 9.866    3.716   -13.132 1.00 96.74 69  A 1 
ATOM 524  O OG  . SER A 0 69  . 10.751   0.969   -14.245 1.00 96.74 69  A 1 
ATOM 525  N N   . TYR A 0 70  . 8.073    3.779   -14.503 1.00 96.51 70  A 1 
ATOM 526  C CA  . TYR A 0 70  . 7.089    4.206   -13.524 1.00 96.51 70  A 1 
ATOM 527  C C   . TYR A 0 70  . 5.877    3.293   -13.642 1.00 96.51 70  A 1 
ATOM 528  C CB  . TYR A 0 70  . 6.695    5.666   -13.759 1.00 96.51 70  A 1 
ATOM 529  O O   . TYR A 0 70  . 5.337    3.092   -14.732 1.00 96.51 70  A 1 
ATOM 530  C CG  . TYR A 0 70  . 7.824    6.655   -13.563 1.00 96.51 70  A 1 
ATOM 531  C CD1 . TYR A 0 70  . 8.032    7.236   -12.297 1.00 96.51 70  A 1 
ATOM 532  C CD2 . TYR A 0 70  . 8.656    7.003   -14.646 1.00 96.51 70  A 1 
ATOM 533  C CE1 . TYR A 0 70  . 9.060    8.182   -12.118 1.00 96.51 70  A 1 
ATOM 534  C CE2 . TYR A 0 70  . 9.680    7.949   -14.469 1.00 96.51 70  A 1 
ATOM 535  O OH  . TYR A 0 70  . 10.876   9.446   -13.045 1.00 96.51 70  A 1 
ATOM 536  C CZ  . TYR A 0 70  . 9.883    8.538   -13.207 1.00 96.51 70  A 1 
ATOM 537  N N   . GLY A 0 71  . 5.447    2.748   -12.514 1.00 95.39 71  A 1 
ATOM 538  C CA  . GLY A 0 71  . 4.272    1.903   -12.411 1.00 95.39 71  A 1 
ATOM 539  C C   . GLY A 0 71  . 3.315    2.470   -11.381 1.00 95.39 71  A 1 
ATOM 540  O O   . GLY A 0 71  . 3.724    2.895   -10.306 1.00 95.39 71  A 1 
ATOM 541  N N   . ARG A 0 72  . 2.024    2.451   -11.698 1.00 94.97 72  A 1 
ATOM 542  C CA  . ARG A 0 72  . 0.974    2.700   -10.718 1.00 94.97 72  A 1 
ATOM 543  C C   . ARG A 0 72  . -0.148   1.707   -10.928 1.00 94.97 72  A 1 
ATOM 544  C CB  . ARG A 0 72  . 0.500    4.153   -10.791 1.00 94.97 72  A 1 
ATOM 545  O O   . ARG A 0 72  . -0.705   1.626   -12.021 1.00 94.97 72  A 1 
ATOM 546  C CG  . ARG A 0 72  . -0.499   4.453   -9.667  1.00 94.97 72  A 1 
ATOM 547  C CD  . ARG A 0 72  . -0.822   5.946   -9.658  1.00 94.97 72  A 1 
ATOM 548  N NE  . ARG A 0 72  . -1.433   6.334   -8.385  1.00 94.97 72  A 1 
ATOM 549  N NH1 . ARG A 0 72  . -2.329   8.352   -9.019  1.00 94.97 72  A 1 
ATOM 550  N NH2 . ARG A 0 72  . -2.272   7.740   -6.863  1.00 94.97 72  A 1 
ATOM 551  C CZ  . ARG A 0 72  . -2.030   7.469   -8.106  1.00 94.97 72  A 1 
ATOM 552  N N   . THR A 0 73  . -0.497   1.003   -9.867  1.00 95.10 73  A 1 
ATOM 553  C CA  . THR A 0 73  . -1.599   0.049   -9.851  1.00 95.10 73  A 1 
ATOM 554  C C   . THR A 0 73  . -2.586   0.485   -8.785  1.00 95.10 73  A 1 
ATOM 555  C CB  . THR A 0 73  . -1.082   -1.371  -9.593  1.00 95.10 73  A 1 
ATOM 556  O O   . THR A 0 73  . -2.195   0.726   -7.652  1.00 95.10 73  A 1 
ATOM 557  C CG2 . THR A 0 73  . -2.200   -2.413  -9.637  1.00 95.10 73  A 1 
ATOM 558  O OG1 . THR A 0 73  . -0.164   -1.723  -10.604 1.00 95.10 73  A 1 
ATOM 559  N N   . ASN A 0 74  . -3.859   0.582   -9.157  1.00 93.10 74  A 1 
ATOM 560  C CA  . ASN A 0 74  . -4.976   0.728   -8.230  1.00 93.10 74  A 1 
ATOM 561  C C   . ASN A 0 74  . -5.950   -0.404  -8.535  1.00 93.10 74  A 1 
ATOM 562  C CB  . ASN A 0 74  . -5.613   2.117   -8.390  1.00 93.10 74  A 1 
ATOM 563  O O   . ASN A 0 74  . -6.449   -0.510  -9.658  1.00 93.10 74  A 1 
ATOM 564  C CG  . ASN A 0 74  . -6.765   2.365   -7.420  1.00 93.10 74  A 1 
ATOM 565  N ND2 . ASN A 0 74  . -6.842   3.545   -6.863  1.00 93.10 74  A 1 
ATOM 566  O OD1 . ASN A 0 74  . -7.633   1.547   -7.158  1.00 93.10 74  A 1 
ATOM 567  N N   . ALA A 0 75  . -6.177   -1.265  -7.558  1.00 92.22 75  A 1 
ATOM 568  C CA  . ALA A 0 75  . -7.075   -2.395  -7.662  1.00 92.22 75  A 1 
ATOM 569  C C   . ALA A 0 75  . -8.073   -2.364  -6.508  1.00 92.22 75  A 1 
ATOM 570  C CB  . ALA A 0 75  . -6.255   -3.688  -7.709  1.00 92.22 75  A 1 
ATOM 571  O O   . ALA A 0 75  . -7.714   -2.163  -5.349  1.00 92.22 75  A 1 
ATOM 572  N N   . LYS A 0 76  . -9.342   -2.603  -6.838  1.00 94.93 76  A 1 
ATOM 573  C CA  . LYS A 0 76  . -10.428  -2.755  -5.871  1.00 94.93 76  A 1 
ATOM 574  C C   . LYS A 0 76  . -11.185  -4.029  -6.184  1.00 94.93 76  A 1 
ATOM 575  C CB  . LYS A 0 76  . -11.362  -1.539  -5.892  1.00 94.93 76  A 1 
ATOM 576  O O   . LYS A 0 76  . -11.486  -4.289  -7.348  1.00 94.93 76  A 1 
ATOM 577  C CG  . LYS A 0 76  . -10.624  -0.252  -5.505  1.00 94.93 76  A 1 
ATOM 578  C CD  . LYS A 0 76  . -11.578  0.941   -5.513  1.00 94.93 76  A 1 
ATOM 579  C CE  . LYS A 0 76  . -10.757  2.194   -5.214  1.00 94.93 76  A 1 
ATOM 580  N NZ  . LYS A 0 76  . -11.612  3.403   -5.223  1.00 94.93 76  A 1 
ATOM 581  N N   . SER A 0 77  . -11.514  -4.796  -5.157  1.00 93.73 77  A 1 
ATOM 582  C CA  . SER A 0 77  . -12.364  -5.975  -5.282  1.00 93.73 77  A 1 
ATOM 583  C C   . SER A 0 77  . -13.416  -5.978  -4.190  1.00 93.73 77  A 1 
ATOM 584  C CB  . SER A 0 77  . -11.548  -7.270  -5.257  1.00 93.73 77  A 1 
ATOM 585  O O   . SER A 0 77  . -13.109  -5.689  -3.034  1.00 93.73 77  A 1 
ATOM 586  O OG  . SER A 0 77  . -10.874  -7.427  -4.028  1.00 93.73 77  A 1 
ATOM 587  N N   . TYR A 0 78  . -14.629  -6.351  -4.578  1.00 91.35 78  A 1 
ATOM 588  C CA  . TYR A 0 78  . -15.762  -6.558  -3.693  1.00 91.35 78  A 1 
ATOM 589  C C   . TYR A 0 78  . -16.287  -7.965  -3.950  1.00 91.35 78  A 1 
ATOM 590  C CB  . TYR A 0 78  . -16.840  -5.500  -3.960  1.00 91.35 78  A 1 
ATOM 591  O O   . TYR A 0 78  . -16.452  -8.351  -5.110  1.00 91.35 78  A 1 
ATOM 592  C CG  . TYR A 0 78  . -16.353  -4.076  -3.777  1.00 91.35 78  A 1 
ATOM 593  C CD1 . TYR A 0 78  . -16.428  -3.470  -2.510  1.00 91.35 78  A 1 
ATOM 594  C CD2 . TYR A 0 78  . -15.807  -3.368  -4.866  1.00 91.35 78  A 1 
ATOM 595  C CE1 . TYR A 0 78  . -15.960  -2.155  -2.327  1.00 91.35 78  A 1 
ATOM 596  C CE2 . TYR A 0 78  . -15.328  -2.055  -4.687  1.00 91.35 78  A 1 
ATOM 597  O OH  . TYR A 0 78  . -14.949  -0.179  -3.238  1.00 91.35 78  A 1 
ATOM 598  C CZ  . TYR A 0 78  . -15.406  -1.448  -3.416  1.00 91.35 78  A 1 
ATOM 599  N N   . ALA A 0 79  . -16.516  -8.719  -2.888  1.00 88.55 79  A 1 
ATOM 600  C CA  . ALA A 0 79  . -17.123  -10.036 -2.937  1.00 88.55 79  A 1 
ATOM 601  C C   . ALA A 0 79  . -18.205  -10.129 -1.861  1.00 88.55 79  A 1 
ATOM 602  C CB  . ALA A 0 79  . -16.033  -11.100 -2.767  1.00 88.55 79  A 1 
ATOM 603  O O   . ALA A 0 79  . -18.055  -9.562  -0.779  1.00 88.55 79  A 1 
ATOM 604  N N   . ALA A 0 80  . -19.280  -10.838 -2.189  1.00 83.95 80  A 1 
ATOM 605  C CA  . ALA A 0 80  . -20.330  -11.221 -1.261  1.00 83.95 80  A 1 
ATOM 606  C C   . ALA A 0 80  . -20.839  -12.614 -1.647  1.00 83.95 80  A 1 
ATOM 607  C CB  . ALA A 0 80  . -21.450  -10.177 -1.285  1.00 83.95 80  A 1 
ATOM 608  O O   . ALA A 0 80  . -20.946  -12.908 -2.843  1.00 83.95 80  A 1 
ATOM 609  N N   . GLU A 0 81  . -21.102  -13.472 -0.663  1.00 80.45 81  A 1 
ATOM 610  C CA  . GLU A 0 81  . -21.491  -14.871 -0.914  1.00 80.45 81  A 1 
ATOM 611  C C   . GLU A 0 81  . -23.003  -15.050 -1.118  1.00 80.45 81  A 1 
ATOM 612  C CB  . GLU A 0 81  . -20.912  -15.783 0.179   1.00 80.45 81  A 1 
ATOM 613  O O   . GLU A 0 81  . -23.419  -15.941 -1.861  1.00 80.45 81  A 1 
ATOM 614  C CG  . GLU A 0 81  . -19.384  -15.900 0.005   1.00 80.45 81  A 1 
ATOM 615  C CD  . GLU A 0 81  . -18.718  -16.841 1.020   1.00 80.45 81  A 1 
ATOM 616  O OE1 . GLU A 0 81  . -17.778  -17.560 0.602   1.00 80.45 81  A 1 
ATOM 617  O OE2 . GLU A 0 81  . -19.119  -16.811 2.204   1.00 80.45 81  A 1 
ATOM 618  N N   . SER A 0 82  . -23.817  -14.148 -0.574  1.00 81.36 82  A 1 
ATOM 619  C CA  . SER A 0 82  . -25.261  -14.066 -0.808  1.00 81.36 82  A 1 
ATOM 620  C C   . SER A 0 82  . -25.768  -12.654 -0.492  1.00 81.36 82  A 1 
ATOM 621  C CB  . SER A 0 82  . -25.988  -15.107 0.047   1.00 81.36 82  A 1 
ATOM 622  O O   . SER A 0 82  . -25.112  -11.897 0.225   1.00 81.36 82  A 1 
ATOM 623  O OG  . SER A 0 82  . -25.793  -14.783 1.397   1.00 81.36 82  A 1 
ATOM 624  N N   . TYR A 0 83  . -26.897  -12.275 -1.093  1.00 81.89 83  A 1 
ATOM 625  C CA  . TYR A 0 83  . -27.608  -11.035 -0.798  1.00 81.89 83  A 1 
ATOM 626  C C   . TYR A 0 83  . -29.100  -11.303 -0.905  1.00 81.89 83  A 1 
ATOM 627  C CB  . TYR A 0 83  . -27.224  -9.909  -1.768  1.00 81.89 83  A 1 
ATOM 628  O O   . TYR A 0 83  . -29.587  -11.584 -2.006  1.00 81.89 83  A 1 
ATOM 629  C CG  . TYR A 0 83  . -28.090  -8.664  -1.628  1.00 81.89 83  A 1 
ATOM 630  C CD1 . TYR A 0 83  . -29.042  -8.327  -2.611  1.00 81.89 83  A 1 
ATOM 631  C CD2 . TYR A 0 83  . -27.990  -7.875  -0.471  1.00 81.89 83  A 1 
ATOM 632  C CE1 . TYR A 0 83  . -29.818  -7.158  -2.478  1.00 81.89 83  A 1 
ATOM 633  C CE2 . TYR A 0 83  . -28.721  -6.677  -0.355  1.00 81.89 83  A 1 
ATOM 634  O OH  . TYR A 0 83  . -30.308  -5.140  -1.292  1.00 81.89 83  A 1 
ATOM 635  C CZ  . TYR A 0 83  . -29.622  -6.308  -1.372  1.00 81.89 83  A 1 
ATOM 636  N N   . ASP A 0 84  . -29.795  -11.167 0.215   1.00 84.24 84  A 1 
ATOM 637  C CA  . ASP A 0 84  . -31.243  -11.279 0.274   1.00 84.24 84  A 1 
ATOM 638  C C   . ASP A 0 84  . -31.841  -9.922  0.654   1.00 84.24 84  A 1 
ATOM 639  C CB  . ASP A 0 84  . -31.661  -12.414 1.223   1.00 84.24 84  A 1 
ATOM 640  O O   . ASP A 0 84  . -31.360  -9.232  1.550   1.00 84.24 84  A 1 
ATOM 641  C CG  . ASP A 0 84  . -31.351  -13.825 0.691   1.00 84.24 84  A 1 
ATOM 642  O OD1 . ASP A 0 84  . -31.178  -13.990 -0.542  1.00 84.24 84  A 1 
ATOM 643  O OD2 . ASP A 0 84  . -31.388  -14.774 1.505   1.00 84.24 84  A 1 
ATOM 644  N N   . GLU A 0 85  . -32.902  -9.533  -0.049  1.00 87.54 85  A 1 
ATOM 645  C CA  . GLU A 0 85  . -33.719  -8.358  0.253   1.00 87.54 85  A 1 
ATOM 646  C C   . GLU A 0 85  . -35.172  -8.816  0.318   1.00 87.54 85  A 1 
ATOM 647  C CB  . GLU A 0 85  . -33.475  -7.254  -0.793  1.00 87.54 85  A 1 
ATOM 648  O O   . GLU A 0 85  . -35.676  -9.448  -0.617  1.00 87.54 85  A 1 
ATOM 649  C CG  . GLU A 0 85  . -34.252  -5.946  -0.537  1.00 87.54 85  A 1 
ATOM 650  C CD  . GLU A 0 85  . -33.759  -4.762  -1.400  1.00 87.54 85  A 1 
ATOM 651  O OE1 . GLU A 0 85  . -34.179  -3.608  -1.141  1.00 87.54 85  A 1 
ATOM 652  O OE2 . GLU A 0 85  . -32.829  -4.927  -2.229  1.00 87.54 85  A 1 
ATOM 653  N N   . TRP A 0 86  . -35.831  -8.536  1.436   1.00 88.65 86  A 1 
ATOM 654  C CA  . TRP A 0 86  . -37.186  -8.991  1.710   1.00 88.65 86  A 1 
ATOM 655  C C   . TRP A 0 86  . -38.042  -7.849  2.241   1.00 88.65 86  A 1 
ATOM 656  C CB  . TRP A 0 86  . -37.156  -10.201 2.653   1.00 88.65 86  A 1 
ATOM 657  O O   . TRP A 0 86  . -37.563  -6.940  2.913   1.00 88.65 86  A 1 
ATOM 658  C CG  . TRP A 0 86  . -36.426  -10.004 3.946   1.00 88.65 86  A 1 
ATOM 659  C CD1 . TRP A 0 86  . -35.118  -10.278 4.160   1.00 88.65 86  A 1 
ATOM 660  C CD2 . TRP A 0 86  . -36.931  -9.458  5.202   1.00 88.65 86  A 1 
ATOM 661  C CE2 . TRP A 0 86  . -35.861  -9.444  6.148   1.00 88.65 86  A 1 
ATOM 662  C CE3 . TRP A 0 86  . -38.178  -8.954  5.634   1.00 88.65 86  A 1 
ATOM 663  N NE1 . TRP A 0 86  . -34.781  -9.955  5.459   1.00 88.65 86  A 1 
ATOM 664  C CH2 . TRP A 0 86  . -37.270  -8.455  7.848   1.00 88.65 86  A 1 
ATOM 665  C CZ2 . TRP A 0 86  . -36.019  -8.958  7.454   1.00 88.65 86  A 1 
ATOM 666  C CZ3 . TRP A 0 86  . -38.345  -8.462  6.941   1.00 88.65 86  A 1 
ATOM 667  N N   . ASP A 0 87  . -39.322  -7.914  1.903   1.00 83.99 87  A 1 
ATOM 668  C CA  . ASP A 0 87  . -40.346  -6.949  2.276   1.00 83.99 87  A 1 
ATOM 669  C C   . ASP A 0 87  . -41.596  -7.740  2.669   1.00 83.99 87  A 1 
ATOM 670  C CB  . ASP A 0 87  . -40.609  -6.014  1.084   1.00 83.99 87  A 1 
ATOM 671  O O   . ASP A 0 87  . -41.993  -8.672  1.959   1.00 83.99 87  A 1 
ATOM 672  C CG  . ASP A 0 87  . -41.484  -4.802  1.417   1.00 83.99 87  A 1 
ATOM 673  O OD1 . ASP A 0 87  . -41.899  -4.674  2.587   1.00 83.99 87  A 1 
ATOM 674  O OD2 . ASP A 0 87  . -41.703  -4.007  0.474   1.00 83.99 87  A 1 
ATOM 675  N N   . ASN A 0 88  . -42.174  -7.411  3.817   1.00 81.83 88  A 1 
ATOM 676  C CA  . ASN A 0 88  . -43.403  -7.987  4.324   1.00 81.83 88  A 1 
ATOM 677  C C   . ASN A 0 88  . -44.307  -6.865  4.825   1.00 81.83 88  A 1 
ATOM 678  C CB  . ASN A 0 88  . -43.095  -9.007  5.430   1.00 81.83 88  A 1 
ATOM 679  O O   . ASN A 0 88  . -43.995  -6.199  5.809   1.00 81.83 88  A 1 
ATOM 680  C CG  . ASN A 0 88  . -44.360  -9.737  5.847   1.00 81.83 88  A 1 
ATOM 681  N ND2 . ASN A 0 88  . -44.626  -9.871  7.123   1.00 81.83 88  A 1 
ATOM 682  O OD1 . ASN A 0 88  . -45.119  -10.214 5.023   1.00 81.83 88  A 1 
ATOM 683  N N   . THR A 0 89  . -45.443  -6.707  4.161   1.00 80.90 89  A 1 
ATOM 684  C CA  . THR A 0 89  . -46.520  -5.815  4.582   1.00 80.90 89  A 1 
ATOM 685  C C   . THR A 0 89  . -47.660  -6.676  5.098   1.00 80.90 89  A 1 
ATOM 686  C CB  . THR A 0 89  . -47.000  -4.942  3.415   1.00 80.90 89  A 1 
ATOM 687  O O   . THR A 0 89  . -48.165  -7.516  4.346   1.00 80.90 89  A 1 
ATOM 688  C CG2 . THR A 0 89  . -47.928  -3.829  3.881   1.00 80.90 89  A 1 
ATOM 689  O OG1 . THR A 0 89  . -45.917  -4.344  2.733   1.00 80.90 89  A 1 
ATOM 690  N N   . ASP A 0 90  . -48.047  -6.475  6.352   1.00 75.86 90  A 1 
ATOM 691  C CA  . ASP A 0 90  . -49.232  -7.083  6.946   1.00 75.86 90  A 1 
ATOM 692  C C   . ASP A 0 90  . -50.263  -5.984  7.223   1.00 75.86 90  A 1 
ATOM 693  C CB  . ASP A 0 90  . -48.863  -7.907  8.194   1.00 75.86 90  A 1 
ATOM 694  O O   . ASP A 0 90  . -50.049  -5.103  8.052   1.00 75.86 90  A 1 
ATOM 695  C CG  . ASP A 0 90  . -49.795  -9.104  8.424   1.00 75.86 90  A 1 
ATOM 696  O OD1 . ASP A 0 90  . -50.758  -9.263  7.635   1.00 75.86 90  A 1 
ATOM 697  O OD2 . ASP A 0 90  . -49.422  -9.962  9.259   1.00 75.86 90  A 1 
ATOM 698  N N   . ASP A 0 91  . -51.350  -6.006  6.451   1.00 74.93 91  A 1 
ATOM 699  C CA  . ASP A 0 91  . -52.424  -5.007  6.489   1.00 74.93 91  A 1 
ATOM 700  C C   . ASP A 0 91  . -53.696  -5.677  7.016   1.00 74.93 91  A 1 
ATOM 701  C CB  . ASP A 0 91  . -52.684  -4.405  5.094   1.00 74.93 91  A 1 
ATOM 702  O O   . ASP A 0 91  . -54.654  -5.943  6.266   1.00 74.93 91  A 1 
ATOM 703  C CG  . ASP A 0 91  . -51.728  -3.325  4.587   1.00 74.93 91  A 1 
ATOM 704  O OD1 . ASP A 0 91  . -50.826  -2.874  5.315   1.00 74.93 91  A 1 
ATOM 705  O OD2 . ASP A 0 91  . -51.990  -2.874  3.441   1.00 74.93 91  A 1 
ATOM 706  N N   . ASP A 0 92  . -53.709  -5.972  8.308   1.00 79.13 92  A 1 
ATOM 707  C CA  . ASP A 0 92  . -54.793  -6.711  8.922   1.00 79.13 92  A 1 
ATOM 708  C C   . ASP A 0 92  . -55.898  -5.784  9.461   1.00 79.13 92  A 1 
ATOM 709  C CB  . ASP A 0 92  . -54.249  -7.776  9.900   1.00 79.13 92  A 1 
ATOM 710  O O   . ASP A 0 92  . -55.774  -4.584  9.734   1.00 79.13 92  A 1 
ATOM 711  C CG  . ASP A 0 92  . -54.002  -9.164  9.279   1.00 79.13 92  A 1 
ATOM 712  O OD1 . ASP A 0 92  . -54.502  -9.412  8.149   1.00 79.13 92  A 1 
ATOM 713  O OD2 . ASP A 0 92  . -53.601  -10.077 10.036  1.00 79.13 92  A 1 
ATOM 714  N N   . LYS A 0 93  . -57.114  -6.333  9.472   1.00 76.00 93  A 1 
ATOM 715  C CA  . LYS A 0 93  . -58.297  -5.679  10.040  1.00 76.00 93  A 1 
ATOM 716  C C   . LYS A 0 93  . -59.040  -6.692  10.861  1.00 76.00 93  A 1 
ATOM 717  C CB  . LYS A 0 93  . -59.211  -5.075  8.969   1.00 76.00 93  A 1 
ATOM 718  O O   . LYS A 0 93  . -59.664  -7.612  10.324  1.00 76.00 93  A 1 
ATOM 719  C CG  . LYS A 0 93  . -58.558  -3.852  8.333   1.00 76.00 93  A 1 
ATOM 720  C CD  . LYS A 0 93  . -59.467  -3.209  7.290   1.00 76.00 93  A 1 
ATOM 721  C CE  . LYS A 0 93  . -58.622  -2.097  6.677   1.00 76.00 93  A 1 
ATOM 722  N NZ  . LYS A 0 93  . -59.224  -1.548  5.447   1.00 76.00 93  A 1 
ATOM 723  N N   . TRP A 0 94  . -59.054  -6.474  12.163  1.00 76.52 94  A 1 
ATOM 724  C CA  . TRP A 0 94  . -59.718  -7.361  13.095  1.00 76.52 94  A 1 
ATOM 725  C C   . TRP A 0 94  . -60.908  -6.674  13.766  1.00 76.52 94  A 1 
ATOM 726  C CB  . TRP A 0 94  . -58.678  -7.952  14.045  1.00 76.52 94  A 1 
ATOM 727  O O   . TRP A 0 94  . -60.972  -5.460  13.973  1.00 76.52 94  A 1 
ATOM 728  C CG  . TRP A 0 94  . -57.856  -6.948  14.779  1.00 76.52 94  A 1 
ATOM 729  C CD1 . TRP A 0 94  . -56.617  -6.522  14.431  1.00 76.52 94  A 1 
ATOM 730  C CD2 . TRP A 0 94  . -58.200  -6.230  15.999  1.00 76.52 94  A 1 
ATOM 731  C CE2 . TRP A 0 94  . -57.097  -5.400  16.356  1.00 76.52 94  A 1 
ATOM 732  C CE3 . TRP A 0 94  . -59.336  -6.215  16.844  1.00 76.52 94  A 1 
ATOM 733  N NE1 . TRP A 0 94  . -56.167  -5.608  15.360  1.00 76.52 94  A 1 
ATOM 734  C CH2 . TRP A 0 94  . -58.259  -4.607  18.331  1.00 76.52 94  A 1 
ATOM 735  C CZ2 . TRP A 0 94  . -57.117  -4.606  17.510  1.00 76.52 94  A 1 
ATOM 736  C CZ3 . TRP A 0 94  . -59.369  -5.407  17.997  1.00 76.52 94  A 1 
ATOM 737  N N   . GLY A 0 95  . -61.916  -7.482  14.083  1.00 72.10 95  A 1 
ATOM 738  C CA  . GLY A 0 95  . -63.137  -7.025  14.727  1.00 72.10 95  A 1 
ATOM 739  C C   . GLY A 0 95  . -63.787  -8.148  15.520  1.00 72.10 95  A 1 
ATOM 740  O O   . GLY A 0 95  . -63.952  -9.261  15.023  1.00 72.10 95  A 1 
ATOM 741  N N   . ALA A 0 96  . -64.182  -7.850  16.753  1.00 72.09 96  A 1 
ATOM 742  C CA  . ALA A 0 96  . -64.893  -8.768  17.628  1.00 72.09 96  A 1 
ATOM 743  C C   . ALA A 0 96  . -66.139  -8.088  18.196  1.00 72.09 96  A 1 
ATOM 744  C CB  . ALA A 0 96  . -63.946  -9.272  18.722  1.00 72.09 96  A 1 
ATOM 745  O O   . ALA A 0 96  . -66.086  -6.986  18.746  1.00 72.09 96  A 1 
ATOM 746  N N   . GLN A 0 97  . -67.279  -8.768  18.090  1.00 73.78 97  A 1 
ATOM 747  C CA  . GLN A 0 97  . -68.547  -8.289  18.623  1.00 73.78 97  A 1 
ATOM 748  C C   . GLN A 0 97  . -69.167  -9.344  19.537  1.00 73.78 97  A 1 
ATOM 749  C CB  . GLN A 0 97  . -69.470  -7.872  17.468  1.00 73.78 97  A 1 
ATOM 750  O O   . GLN A 0 97  . -69.408  -10.479 19.127  1.00 73.78 97  A 1 
ATOM 751  C CG  . GLN A 0 97  . -70.822  -7.361  17.989  1.00 73.78 97  A 1 
ATOM 752  C CD  . GLN A 0 97  . -71.722  -6.805  16.892  1.00 73.78 97  A 1 
ATOM 753  N NE2 . GLN A 0 97  . -73.024  -6.839  17.073  1.00 73.78 97  A 1 
ATOM 754  O OE1 . GLN A 0 97  . -71.304  -6.282  15.878  1.00 73.78 97  A 1 
ATOM 755  N N   . ALA A 0 98  . -69.493  -8.934  20.761  1.00 66.71 98  A 1 
ATOM 756  C CA  . ALA A 0 98  . -70.236  -9.729  21.728  1.00 66.71 98  A 1 
ATOM 757  C C   . ALA A 0 98  . -71.481  -8.966  22.192  1.00 66.71 98  A 1 
ATOM 758  C CB  . ALA A 0 98  . -69.316  -10.111 22.891  1.00 66.71 98  A 1 
ATOM 759  O O   . ALA A 0 98  . -71.451  -7.755  22.408  1.00 66.71 98  A 1 
ATOM 760  N N   . TRP A 0 99  . -72.584  -9.688  22.345  1.00 67.01 99  A 1 
ATOM 761  C CA  . TRP A 0 99  . -73.867  -9.168  22.804  1.00 67.01 99  A 1 
ATOM 762  C C   . TRP A 0 99  . -74.482  -10.180 23.766  1.00 67.01 99  A 1 
ATOM 763  C CB  . TRP A 0 99  . -74.776  -8.846  21.605  1.00 67.01 99  A 1 
ATOM 764  O O   . TRP A 0 99  . -74.342  -11.389 23.572  1.00 67.01 99  A 1 
ATOM 765  C CG  . TRP A 0 99  . -74.921  -9.908  20.547  1.00 67.01 99  A 1 
ATOM 766  C CD1 . TRP A 0 99  . -73.959  -10.278 19.668  1.00 67.01 99  A 1 
ATOM 767  C CD2 . TRP A 0 99  . -76.086  -10.733 20.222  1.00 67.01 99  A 1 
ATOM 768  C CE2 . TRP A 0 99  . -75.743  -11.590 19.132  1.00 67.01 99  A 1 
ATOM 769  C CE3 . TRP A 0 99  . -77.400  -10.841 20.730  1.00 67.01 99  A 1 
ATOM 770  N NE1 . TRP A 0 99  . -74.432  -11.279 18.845  1.00 67.01 99  A 1 
ATOM 771  C CH2 . TRP A 0 99  . -77.949  -12.581 19.101  1.00 67.01 99  A 1 
ATOM 772  C CZ2 . TRP A 0 99  . -76.649  -12.503 18.574  1.00 67.01 99  A 1 
ATOM 773  C CZ3 . TRP A 0 99  . -78.321  -11.752 20.176  1.00 67.01 99  A 1 
ATOM 774  N N   . GLY A 0 100 . -75.124  -9.681  24.818  1.00 66.71 100 A 1 
ATOM 775  C CA  . GLY A 0 100 . -75.693  -10.502 25.877  1.00 66.71 100 A 1 
ATOM 776  C C   . GLY A 0 100 . -77.013  -9.942  26.384  1.00 66.71 100 A 1 
ATOM 777  O O   . GLY A 0 100 . -77.249  -8.734  26.359  1.00 66.71 100 A 1 
ATOM 778  N N   . GLN A 0 101 . -77.866  -10.861 26.822  1.00 58.10 101 A 1 
ATOM 779  C CA  . GLN A 0 101 . -79.057  -10.583 27.608  1.00 58.10 101 A 1 
ATOM 780  C C   . GLN A 0 101 . -79.075  -11.610 28.739  1.00 58.10 101 A 1 
ATOM 781  C CB  . GLN A 0 101 . -80.305  -10.665 26.710  1.00 58.10 101 A 1 
ATOM 782  O O   . GLN A 0 101 . -79.306  -12.798 28.489  1.00 58.10 101 A 1 
ATOM 783  C CG  . GLN A 0 101 . -81.571  -10.283 27.489  1.00 58.10 101 A 1 
ATOM 784  C CD  . GLN A 0 101 . -82.854  -10.357 26.668  1.00 58.10 101 A 1 
ATOM 785  N NE2 . GLN A 0 101 . -83.917  -9.751  27.150  1.00 58.10 101 A 1 
ATOM 786  O OE1 . GLN A 0 101 . -82.977  -10.988 25.626  1.00 58.10 101 A 1 
ATOM 787  N N   . ASP A 0 102 . -78.780  -11.186 29.958  1.00 56.17 102 A 1 
ATOM 788  C CA  . ASP A 0 102 . -79.112  -11.947 31.155  1.00 56.17 102 A 1 
ATOM 789  C C   . ASP A 0 102 . -80.582  -11.706 31.519  1.00 56.17 102 A 1 
ATOM 790  C CB  . ASP A 0 102 . -78.121  -11.718 32.312  1.00 56.17 102 A 1 
ATOM 791  O O   . ASP A 0 102 . -81.240  -10.750 31.108  1.00 56.17 102 A 1 
ATOM 792  C CG  . ASP A 0 102 . -77.693  -10.267 32.522  1.00 56.17 102 A 1 
ATOM 793  O OD1 . ASP A 0 102 . -78.370  -9.392  31.944  1.00 56.17 102 A 1 
ATOM 794  O OD2 . ASP A 0 102 . -76.573  -10.102 33.052  1.00 56.17 102 A 1 
ATOM 795  N N   . ARG A 0 103 . -81.159  -12.738 32.125  1.00 47.24 103 A 1 
ATOM 796  C CA  . ARG A 0 103 . -82.545  -12.782 32.590  1.00 47.24 103 A 1 
ATOM 797  C C   . ARG A 0 103 . -82.516  -13.560 33.888  1.00 47.24 103 A 1 
ATOM 798  C CB  . ARG A 0 103 . -83.493  -13.450 31.582  1.00 47.24 103 A 1 
ATOM 799  O O   . ARG A 0 103 . -83.005  -14.700 33.944  1.00 47.24 103 A 1 
ATOM 800  C CG  . ARG A 0 103 . -83.628  -12.767 30.218  1.00 47.24 103 A 1 
ATOM 801  C CD  . ARG A 0 103 . -84.707  -13.471 29.378  1.00 47.24 103 A 1 
ATOM 802  N NE  . ARG A 0 103 . -84.431  -14.919 29.248  1.00 47.24 103 A 1 
ATOM 803  N NH1 . ARG A 0 103 . -86.245  -15.507 27.988  1.00 47.24 103 A 1 
ATOM 804  N NH2 . ARG A 0 103 . -84.767  -17.074 28.606  1.00 47.24 103 A 1 
ATOM 805  C CZ  . ARG A 0 103 . -85.149  -15.826 28.620  1.00 47.24 103 A 1 
ATOM 806  N N   . ASP A 0 104 . -81.820  -13.042 34.878  1.00 53.29 104 A 1 
ATOM 807  C CA  . ASP A 0 104 . -81.997  -13.523 36.222  1.00 53.29 104 A 1 
ATOM 808  C C   . ASP A 0 104 . -83.427  -13.251 36.710  1.00 53.29 104 A 1 
ATOM 809  C CB  . ASP A 0 104 . -80.867  -13.160 37.213  1.00 53.29 104 A 1 
ATOM 810  O O   . ASP A 0 104 . -84.247  -12.490 36.190  1.00 53.29 104 A 1 
ATOM 811  C CG  . ASP A 0 104 . -80.065  -11.863 37.044  1.00 53.29 104 A 1 
ATOM 812  O OD1 . ASP A 0 104 . -79.841  -11.470 35.883  1.00 53.29 104 A 1 
ATOM 813  O OD2 . ASP A 0 104 . -79.477  -11.474 38.081  1.00 53.29 104 A 1 
ATOM 814  N N   . VAL A 0 105 . -83.834  -14.107 37.637  1.00 43.83 105 A 1 
ATOM 815  C CA  . VAL A 0 105 . -85.108  -13.957 38.320  1.00 43.83 105 A 1 
ATOM 816  C C   . VAL A 0 105 . -84.752  -13.340 39.652  1.00 43.83 105 A 1 
ATOM 817  C CB  . VAL A 0 105 . -85.854  -15.294 38.428  1.00 43.83 105 A 1 
ATOM 818  O O   . VAL A 0 105 . -84.397  -14.062 40.590  1.00 43.83 105 A 1 
ATOM 819  C CG1 . VAL A 0 105 . -87.162  -15.145 39.218  1.00 43.83 105 A 1 
ATOM 820  C CG2 . VAL A 0 105 . -86.224  -15.842 37.039  1.00 43.83 105 A 1 
ATOM 821  N N   . TYR A 0 106 . -84.839  -12.017 39.730  1.00 41.94 106 A 1 
ATOM 822  C CA  . TYR A 0 106 . -84.589  -11.304 40.970  1.00 41.94 106 A 1 
ATOM 823  C C   . TYR A 0 106 . -85.523  -11.822 42.080  1.00 41.94 106 A 1 
ATOM 824  C CB  . TYR A 0 106 . -84.703  -9.793  40.739  1.00 41.94 106 A 1 
ATOM 825  O O   . TYR A 0 106 . -86.743  -11.930 41.914  1.00 41.94 106 A 1 
ATOM 826  C CG  . TYR A 0 106 . -83.787  -9.009  41.652  1.00 41.94 106 A 1 
ATOM 827  C CD1 . TYR A 0 106 . -84.242  -8.539  42.900  1.00 41.94 106 A 1 
ATOM 828  C CD2 . TYR A 0 106 . -82.462  -8.761  41.243  1.00 41.94 106 A 1 
ATOM 829  C CE1 . TYR A 0 106 . -83.370  -7.815  43.737  1.00 41.94 106 A 1 
ATOM 830  C CE2 . TYR A 0 106 . -81.596  -8.021  42.068  1.00 41.94 106 A 1 
ATOM 831  O OH  . TYR A 0 106 . -81.225  -6.817  44.112  1.00 41.94 106 A 1 
ATOM 832  C CZ  . TYR A 0 106 . -82.050  -7.544  43.315  1.00 41.94 106 A 1 
ATOM 833  N N   . GLY A 0 107 . -84.946  -12.213 43.219  1.00 43.40 107 A 1 
ATOM 834  C CA  . GLY A 0 107 . -85.697  -12.681 44.389  1.00 43.40 107 A 1 
ATOM 835  C C   . GLY A 0 107 . -86.138  -14.152 44.382  1.00 43.40 107 A 1 
ATOM 836  O O   . GLY A 0 107 . -86.997  -14.523 45.188  1.00 43.40 107 A 1 
ATOM 837  N N   . ALA A 0 108 . -85.557  -15.018 43.543  1.00 35.30 108 A 1 
ATOM 838  C CA  . ALA A 0 108 . -85.758  -16.466 43.644  1.00 35.30 108 A 1 
ATOM 839  C C   . ALA A 0 108 . -85.105  -17.043 44.919  1.00 35.30 108 A 1 
ATOM 840  C CB  . ALA A 0 108 . -85.295  -17.153 42.353  1.00 35.30 108 A 1 
ATOM 841  O O   . ALA A 0 108 . -84.098  -17.747 44.885  1.00 35.30 108 A 1 
ATOM 842  N N   . SER A 0 109 . -85.729  -16.792 46.073  1.00 38.27 109 A 1 
ATOM 843  C CA  . SER A 0 109 . -85.668  -17.732 47.189  1.00 38.27 109 A 1 
ATOM 844  C C   . SER A 0 109 . -86.009  -19.125 46.644  1.00 38.27 109 A 1 
ATOM 845  C CB  . SER A 0 109 . -86.598  -17.303 48.331  1.00 38.27 109 A 1 
ATOM 846  O O   . SER A 0 109 . -86.887  -19.271 45.793  1.00 38.27 109 A 1 
ATOM 847  O OG  . SER A 0 109 . -87.962  -17.373 47.964  1.00 38.27 109 A 1 
ATOM 848  N N   . SER A 0 110 . -85.270  -20.139 47.076  1.00 39.92 110 A 1 
ATOM 849  C CA  . SER A 0 110 . -85.163  -21.482 46.484  1.00 39.92 110 A 1 
ATOM 850  C C   . SER A 0 110 . -86.442  -22.347 46.462  1.00 39.92 110 A 1 
ATOM 851  C CB  . SER A 0 110 . -84.011  -22.201 47.197  1.00 39.92 110 A 1 
ATOM 852  O O   . SER A 0 110 . -86.365  -23.566 46.325  1.00 39.92 110 A 1 
ATOM 853  O OG  . SER A 0 110 . -84.169  -22.105 48.605  1.00 39.92 110 A 1 
ATOM 854  N N   . TYR A 0 111 . -87.636  -21.761 46.538  1.00 39.29 111 A 1 
ATOM 855  C CA  . TYR A 0 111 . -88.912  -22.454 46.393  1.00 39.29 111 A 1 
ATOM 856  C C   . TYR A 0 111 . -89.559  -22.136 45.044  1.00 39.29 111 A 1 
ATOM 857  C CB  . TYR A 0 111 . -89.824  -22.122 47.582  1.00 39.29 111 A 1 
ATOM 858  O O   . TYR A 0 111 . -90.263  -21.144 44.886  1.00 39.29 111 A 1 
ATOM 859  C CG  . TYR A 0 111 . -89.718  -23.138 48.701  1.00 39.29 111 A 1 
ATOM 860  C CD1 . TYR A 0 111 . -90.632  -24.210 48.752  1.00 39.29 111 A 1 
ATOM 861  C CD2 . TYR A 0 111 . -88.700  -23.032 49.666  1.00 39.29 111 A 1 
ATOM 862  C CE1 . TYR A 0 111 . -90.538  -25.167 49.779  1.00 39.29 111 A 1 
ATOM 863  C CE2 . TYR A 0 111 . -88.605  -23.987 50.698  1.00 39.29 111 A 1 
ATOM 864  O OH  . TYR A 0 111 . -89.453  -25.977 51.749  1.00 39.29 111 A 1 
ATOM 865  C CZ  . TYR A 0 111 . -89.528  -25.054 50.756  1.00 39.29 111 A 1 
ATOM 866  N N   . GLY A 0 112 . -89.387  -23.029 44.068  1.00 39.62 112 A 1 
ATOM 867  C CA  . GLY A 0 112 . -90.385  -23.169 43.001  1.00 39.62 112 A 1 
ATOM 868  C C   . GLY A 0 112 . -89.868  -23.405 41.591  1.00 39.62 112 A 1 
ATOM 869  O O   . GLY A 0 112 . -90.653  -23.840 40.750  1.00 39.62 112 A 1 
ATOM 870  N N   . LYS A 0 113 . -88.579  -23.203 41.304  1.00 37.68 113 A 1 
ATOM 871  C CA  . LYS A 0 113 . -88.021  -23.578 40.000  1.00 37.68 113 A 1 
ATOM 872  C C   . LYS A 0 113 . -87.058  -24.762 40.149  1.00 37.68 113 A 1 
ATOM 873  C CB  . LYS A 0 113 . -87.466  -22.349 39.253  1.00 37.68 113 A 1 
ATOM 874  O O   . LYS A 0 113 . -86.044  -24.672 40.817  1.00 37.68 113 A 1 
ATOM 875  C CG  . LYS A 0 113 . -88.601  -21.423 38.755  1.00 37.68 113 A 1 
ATOM 876  C CD  . LYS A 0 113 . -88.135  -20.526 37.597  1.00 37.68 113 A 1 
ATOM 877  C CE  . LYS A 0 113 . -89.274  -19.637 37.074  1.00 37.68 113 A 1 
ATOM 878  N NZ  . LYS A 0 113 . -88.834  -18.806 35.921  1.00 37.68 113 A 1 
ATOM 879  N N   . GLN A 0 114 . -87.450  -25.877 39.523  1.00 36.27 114 A 1 
ATOM 880  C CA  . GLN A 0 114 . -86.626  -27.026 39.098  1.00 36.27 114 A 1 
ATOM 881  C C   . GLN A 0 114 . -86.501  -28.322 39.935  1.00 36.27 114 A 1 
ATOM 882  C CB  . GLN A 0 114 . -85.293  -26.570 38.463  1.00 36.27 114 A 1 
ATOM 883  O O   . GLN A 0 114 . -85.743  -29.185 39.512  1.00 36.27 114 A 1 
ATOM 884  C CG  . GLN A 0 114 . -85.499  -25.738 37.181  1.00 36.27 114 A 1 
ATOM 885  C CD  . GLN A 0 114 . -84.864  -24.352 37.199  1.00 36.27 114 A 1 
ATOM 886  N NE2 . GLN A 0 114 . -84.772  -23.694 36.065  1.00 36.27 114 A 1 
ATOM 887  O OE1 . GLN A 0 114 . -84.488  -23.797 38.209  1.00 36.27 114 A 1 
ATOM 888  N N   . ALA A 0 115 . -87.303  -28.600 40.974  1.00 33.35 115 A 1 
ATOM 889  C CA  . ALA A 0 115 . -87.235  -29.929 41.632  1.00 33.35 115 A 1 
ATOM 890  C C   . ALA A 0 115 . -88.416  -30.905 41.409  1.00 33.35 115 A 1 
ATOM 891  C CB  . ALA A 0 115 . -86.885  -29.744 43.109  1.00 33.35 115 A 1 
ATOM 892  O O   . ALA A 0 115 . -88.312  -32.049 41.834  1.00 33.35 115 A 1 
ATOM 893  N N   . SER A 0 116 . -89.525  -30.534 40.746  1.00 40.66 116 A 1 
ATOM 894  C CA  . SER A 0 116 . -90.719  -31.418 40.691  1.00 40.66 116 A 1 
ATOM 895  C C   . SER A 0 116 . -91.303  -31.719 39.302  1.00 40.66 116 A 1 
ATOM 896  C CB  . SER A 0 116 . -91.794  -30.924 41.667  1.00 40.66 116 A 1 
ATOM 897  O O   . SER A 0 116 . -92.378  -32.314 39.221  1.00 40.66 116 A 1 
ATOM 898  O OG  . SER A 0 116 . -92.826  -31.881 41.810  1.00 40.66 116 A 1 
ATOM 899  N N   . SER A 0 117 . -90.633  -31.400 38.191  1.00 41.31 117 A 1 
ATOM 900  C CA  . SER A 0 117 . -91.135  -31.820 36.866  1.00 41.31 117 A 1 
ATOM 901  C C   . SER A 0 117 . -90.869  -33.300 36.536  1.00 41.31 117 A 1 
ATOM 902  C CB  . SER A 0 117 . -90.637  -30.889 35.757  1.00 41.31 117 A 1 
ATOM 903  O O   . SER A 0 117 . -91.250  -33.751 35.462  1.00 41.31 117 A 1 
ATOM 904  O OG  . SER A 0 117 . -89.227  -30.880 35.707  1.00 41.31 117 A 1 
ATOM 905  N N   . GLY A 0 118 . -90.240  -34.066 37.439  1.00 37.91 118 A 1 
ATOM 906  C CA  . GLY A 0 118 . -89.845  -35.460 37.196  1.00 37.91 118 A 1 
ATOM 907  C C   . GLY A 0 118 . -90.862  -36.554 37.553  1.00 37.91 118 A 1 
ATOM 908  O O   . GLY A 0 118 . -90.739  -37.653 37.022  1.00 37.91 118 A 1 
ATOM 909  N N   . ASP A 0 119 . -91.872  -36.295 38.395  1.00 39.30 119 A 1 
ATOM 910  C CA  . ASP A 0 119 . -92.685  -37.383 38.990  1.00 39.30 119 A 1 
ATOM 911  C C   . ASP A 0 119 . -94.187  -37.368 38.655  1.00 39.30 119 A 1 
ATOM 912  C CB  . ASP A 0 119 . -92.416  -37.470 40.507  1.00 39.30 119 A 1 
ATOM 913  O O   . ASP A 0 119 . -94.940  -38.213 39.146  1.00 39.30 119 A 1 
ATOM 914  C CG  . ASP A 0 119 . -91.231  -38.376 40.876  1.00 39.30 119 A 1 
ATOM 915  O OD1 . ASP A 0 119 . -90.901  -39.296 40.090  1.00 39.30 119 A 1 
ATOM 916  O OD2 . ASP A 0 119 . -90.704  -38.181 41.990  1.00 39.30 119 A 1 
ATOM 917  N N   . TYR A 0 120 . -94.657  -36.473 37.779  1.00 38.88 120 A 1 
ATOM 918  C CA  . TYR A 0 120 . -96.097  -36.391 37.489  1.00 38.88 120 A 1 
ATOM 919  C C   . TYR A 0 120 . -96.628  -37.495 36.546  1.00 38.88 120 A 1 
ATOM 920  C CB  . TYR A 0 120 . -96.484  -34.971 37.053  1.00 38.88 120 A 1 
ATOM 921  O O   . TYR A 0 120 . -97.827  -37.763 36.541  1.00 38.88 120 A 1 
ATOM 922  C CG  . TYR A 0 120 . -97.946  -34.658 37.323  1.00 38.88 120 A 1 
ATOM 923  C CD1 . TYR A 0 120 . -98.888  -34.697 36.277  1.00 38.88 120 A 1 
ATOM 924  C CD2 . TYR A 0 120 . -98.371  -34.378 38.638  1.00 38.88 120 A 1 
ATOM 925  C CE1 . TYR A 0 120 . -100.249 -34.455 36.543  1.00 38.88 120 A 1 
ATOM 926  C CE2 . TYR A 0 120 . -99.732  -34.139 38.910  1.00 38.88 120 A 1 
ATOM 927  O OH  . TYR A 0 120 . -101.991 -33.957 38.114  1.00 38.88 120 A 1 
ATOM 928  C CZ  . TYR A 0 120 . -100.674 -34.179 37.858  1.00 38.88 120 A 1 
ATOM 929  N N   . ASP A 0 121 . -95.772  -38.226 35.820  1.00 45.01 121 A 1 
ATOM 930  C CA  . ASP A 0 121 . -96.235  -39.161 34.774  1.00 45.01 121 A 1 
ATOM 931  C C   . ASP A 0 121 . -96.250  -40.659 35.141  1.00 45.01 121 A 1 
ATOM 932  C CB  . ASP A 0 121 . -95.492  -38.878 33.454  1.00 45.01 121 A 1 
ATOM 933  O O   . ASP A 0 121 . -96.726  -41.478 34.347  1.00 45.01 121 A 1 
ATOM 934  C CG  . ASP A 0 121 . -96.224  -37.886 32.537  1.00 45.01 121 A 1 
ATOM 935  O OD1 . ASP A 0 121 . -97.469  -37.786 32.629  1.00 45.01 121 A 1 
ATOM 936  O OD2 . ASP A 0 121 . -95.537  -37.307 31.673  1.00 45.01 121 A 1 
ATOM 937  N N   . LYS A 0 122 . -95.805  -41.072 36.339  1.00 41.61 122 A 1 
ATOM 938  C CA  . LYS A 0 122 . -95.749  -42.514 36.685  1.00 41.61 122 A 1 
ATOM 939  C C   . LYS A 0 122 . -96.970  -43.089 37.409  1.00 41.61 122 A 1 
ATOM 940  C CB  . LYS A 0 122 . -94.421  -42.873 37.373  1.00 41.61 122 A 1 
ATOM 941  O O   . LYS A 0 122 . -97.212  -44.287 37.271  1.00 41.61 122 A 1 
ATOM 942  C CG  . LYS A 0 122 . -93.370  -43.277 36.323  1.00 41.61 122 A 1 
ATOM 943  C CD  . LYS A 0 122 . -92.046  -43.671 36.986  1.00 41.61 122 A 1 
ATOM 944  C CE  . LYS A 0 122 . -90.988  -43.994 35.924  1.00 41.61 122 A 1 
ATOM 945  N NZ  . LYS A 0 122 . -89.643  -44.144 36.535  1.00 41.61 122 A 1 
ATOM 946  N N   . TYR A 0 123 . -97.776  -42.297 38.121  1.00 42.70 123 A 1 
ATOM 947  C CA  . TYR A 0 123 . -98.897  -42.850 38.907  1.00 42.70 123 A 1 
ATOM 948  C C   . TYR A 0 123 . -100.286 -42.726 38.257  1.00 42.70 123 A 1 
ATOM 949  C CB  . TYR A 0 123 . -98.838  -42.341 40.354  1.00 42.70 123 A 1 
ATOM 950  O O   . TYR A 0 123 . -101.154 -43.550 38.541  1.00 42.70 123 A 1 
ATOM 951  C CG  . TYR A 0 123 . -97.958  -43.217 41.231  1.00 42.70 123 A 1 
ATOM 952  C CD1 . TYR A 0 123 . -98.492  -44.398 41.786  1.00 42.70 123 A 1 
ATOM 953  C CD2 . TYR A 0 123 . -96.610  -42.881 41.466  1.00 42.70 123 A 1 
ATOM 954  C CE1 . TYR A 0 123 . -97.684  -45.238 42.578  1.00 42.70 123 A 1 
ATOM 955  C CE2 . TYR A 0 123 . -95.800  -43.717 42.262  1.00 42.70 123 A 1 
ATOM 956  O OH  . TYR A 0 123 . -95.567  -45.710 43.589  1.00 42.70 123 A 1 
ATOM 957  C CZ  . TYR A 0 123 . -96.338  -44.897 42.820  1.00 42.70 123 A 1 
ATOM 958  N N   . GLY A 0 124 . -100.505 -41.795 37.322  1.00 42.49 124 A 1 
ATOM 959  C CA  . GLY A 0 124 . -101.826 -41.595 36.702  1.00 42.49 124 A 1 
ATOM 960  C C   . GLY A 0 124 . -102.261 -42.692 35.717  1.00 42.49 124 A 1 
ATOM 961  O O   . GLY A 0 124 . -103.444 -43.010 35.623  1.00 42.49 124 A 1 
ATOM 962  N N   . LYS A 0 125 . -101.324 -43.332 35.002  1.00 43.89 125 A 1 
ATOM 963  C CA  . LYS A 0 125 . -101.667 -44.309 33.945  1.00 43.89 125 A 1 
ATOM 964  C C   . LYS A 0 125 . -101.965 -45.727 34.441  1.00 43.89 125 A 1 
ATOM 965  C CB  . LYS A 0 125 . -100.606 -44.295 32.830  1.00 43.89 125 A 1 
ATOM 966  O O   . LYS A 0 125 . -102.548 -46.505 33.692  1.00 43.89 125 A 1 
ATOM 967  C CG  . LYS A 0 125 . -100.855 -43.138 31.849  1.00 43.89 125 A 1 
ATOM 968  C CD  . LYS A 0 125 . -99.816  -43.118 30.719  1.00 43.89 125 A 1 
ATOM 969  C CE  . LYS A 0 125 . -100.118 -41.962 29.755  1.00 43.89 125 A 1 
ATOM 970  N NZ  . LYS A 0 125 . -99.022  -41.749 28.775  1.00 43.89 125 A 1 
ATOM 971  N N   . LYS A 0 126 . -101.623 -46.087 35.685  1.00 40.88 126 A 1 
ATOM 972  C CA  . LYS A 0 126 . -101.812 -47.469 36.172  1.00 40.88 126 A 1 
ATOM 973  C C   . LYS A 0 126 . -103.226 -47.761 36.695  1.00 40.88 126 A 1 
ATOM 974  C CB  . LYS A 0 126 . -100.695 -47.848 37.163  1.00 40.88 126 A 1 
ATOM 975  O O   . LYS A 0 126 . -103.614 -48.922 36.746  1.00 40.88 126 A 1 
ATOM 976  C CG  . LYS A 0 126 . -100.210 -49.288 36.922  1.00 40.88 126 A 1 
ATOM 977  C CD  . LYS A 0 126 . -99.047  -49.656 37.854  1.00 40.88 126 A 1 
ATOM 978  C CE  . LYS A 0 126 . -98.512  -51.052 37.510  1.00 40.88 126 A 1 
ATOM 979  N NZ  . LYS A 0 126 . -97.393  -51.447 38.403  1.00 40.88 126 A 1 
ATOM 980  N N   . ALA A 0 127 . -104.018 -46.737 37.022  1.00 43.62 127 A 1 
ATOM 981  C CA  . ALA A 0 127 . -105.387 -46.925 37.513  1.00 43.62 127 A 1 
ATOM 982  C C   . ALA A 0 127 . -106.422 -47.165 36.393  1.00 43.62 127 A 1 
ATOM 983  C CB  . ALA A 0 127 . -105.751 -45.726 38.394  1.00 43.62 127 A 1 
ATOM 984  O O   . ALA A 0 127 . -107.463 -47.764 36.641  1.00 43.62 127 A 1 
ATOM 985  N N   . ALA A 0 128 . -106.138 -46.763 35.149  1.00 45.77 128 A 1 
ATOM 986  C CA  . ALA A 0 128 . -107.102 -46.863 34.048  1.00 45.77 128 A 1 
ATOM 987  C C   . ALA A 0 128 . -107.201 -48.263 33.399  1.00 45.77 128 A 1 
ATOM 988  C CB  . ALA A 0 128 . -106.778 -45.765 33.029  1.00 45.77 128 A 1 
ATOM 989  O O   . ALA A 0 128 . -108.054 -48.473 32.542  1.00 45.77 128 A 1 
ATOM 990  N N   . ALA A 0 129 . -106.363 -49.229 33.793  1.00 41.24 129 A 1 
ATOM 991  C CA  . ALA A 0 129 . -106.308 -50.552 33.157  1.00 41.24 129 A 1 
ATOM 992  C C   . ALA A 0 129 . -107.033 -51.680 33.925  1.00 41.24 129 A 1 
ATOM 993  C CB  . ALA A 0 129 . -104.842 -50.880 32.849  1.00 41.24 129 A 1 
ATOM 994  O O   . ALA A 0 129 . -107.018 -52.822 33.472  1.00 41.24 129 A 1 
ATOM 995  N N   . ALA A 0 130 . -107.688 -51.405 35.059  1.00 39.98 130 A 1 
ATOM 996  C CA  . ALA A 0 130 . -108.380 -52.429 35.850  1.00 39.98 130 A 1 
ATOM 997  C C   . ALA A 0 130 . -109.905 -52.404 35.619  1.00 39.98 130 A 1 
ATOM 998  C CB  . ALA A 0 130 . -107.961 -52.290 37.318  1.00 39.98 130 A 1 
ATOM 999  O O   . ALA A 0 130 . -110.670 -51.924 36.451  1.00 39.98 130 A 1 
ATOM 1000 N N   . GLY A 0 131 . -110.349 -52.920 34.470  1.00 38.00 131 A 1 
ATOM 1001 C CA  . GLY A 0 131 . -111.756 -53.220 34.191  1.00 38.00 131 A 1 
ATOM 1002 C C   . GLY A 0 131 . -112.062 -54.717 34.334  1.00 38.00 131 A 1 
ATOM 1003 O O   . GLY A 0 131 . -111.514 -55.521 33.590  1.00 38.00 131 A 1 
ATOM 1004 N N   . THR A 0 132 . -112.977 -55.085 35.240  1.00 41.54 132 A 1 
ATOM 1005 C CA  . THR A 0 132 . -113.622 -56.422 35.335  1.00 41.54 132 A 1 
ATOM 1006 C C   . THR A 0 132 . -114.917 -56.248 36.145  1.00 41.54 132 A 1 
ATOM 1007 C CB  . THR A 0 132 . -112.718 -57.485 36.019  1.00 41.54 132 A 1 
ATOM 1008 O O   . THR A 0 132 . -114.847 -55.961 37.331  1.00 41.54 132 A 1 
ATOM 1009 C CG2 . THR A 0 132 . -112.365 -58.611 35.050  1.00 41.54 132 A 1 
ATOM 1010 O OG1 . THR A 0 132 . -111.495 -56.971 36.505  1.00 41.54 132 A 1 
ATOM 1011 N N   . LYS A 0 133 . -116.105 -56.081 35.546  1.00 35.04 133 A 1 
ATOM 1012 C CA  . LYS A 0 133 . -117.037 -57.077 34.971  1.00 35.04 133 A 1 
ATOM 1013 C C   . LYS A 0 133 . -117.518 -58.142 35.978  1.00 35.04 133 A 1 
ATOM 1014 C CB  . LYS A 0 133 . -116.539 -57.668 33.632  1.00 35.04 133 A 1 
ATOM 1015 O O   . LYS A 0 133 . -116.903 -59.193 36.100  1.00 35.04 133 A 1 
ATOM 1016 C CG  . LYS A 0 133 . -117.714 -58.156 32.757  1.00 35.04 133 A 1 
ATOM 1017 C CD  . LYS A 0 133 . -117.236 -58.824 31.457  1.00 35.04 133 A 1 
ATOM 1018 C CE  . LYS A 0 133 . -118.422 -59.123 30.526  1.00 35.04 133 A 1 
ATOM 1019 N NZ  . LYS A 0 133 . -117.994 -59.842 29.298  1.00 35.04 133 A 1 
ATOM 1020 N N   . TRP A 0 134 . -118.674 -57.899 36.604  1.00 30.95 134 A 1 
ATOM 1021 C CA  . TRP A 0 134 . -119.563 -58.945 37.128  1.00 30.95 134 A 1 
ATOM 1022 C C   . TRP A 0 134 . -121.018 -58.470 37.011  1.00 30.95 134 A 1 
ATOM 1023 C CB  . TRP A 0 134 . -119.184 -59.355 38.562  1.00 30.95 134 A 1 
ATOM 1024 O O   . TRP A 0 134 . -121.398 -57.458 37.595  1.00 30.95 134 A 1 
ATOM 1025 C CG  . TRP A 0 134 . -119.156 -60.840 38.775  1.00 30.95 134 A 1 
ATOM 1026 C CD1 . TRP A 0 134 . -118.227 -61.676 38.256  1.00 30.95 134 A 1 
ATOM 1027 C CD2 . TRP A 0 134 . -120.063 -61.686 39.552  1.00 30.95 134 A 1 
ATOM 1028 C CE2 . TRP A 0 134 . -119.606 -63.036 39.461  1.00 30.95 134 A 1 
ATOM 1029 C CE3 . TRP A 0 134 . -121.221 -61.454 40.325  1.00 30.95 134 A 1 
ATOM 1030 N NE1 . TRP A 0 134 . -118.493 -62.972 38.652  1.00 30.95 134 A 1 
ATOM 1031 C CH2 . TRP A 0 134 . -121.400 -63.831 40.874  1.00 30.95 134 A 1 
ATOM 1032 C CZ2 . TRP A 0 134 . -120.252 -64.099 40.110  1.00 30.95 134 A 1 
ATOM 1033 C CZ3 . TRP A 0 134 . -121.882 -62.514 40.978  1.00 30.95 134 A 1 
ATOM 1034 N N   . GLY A 0 135 . -121.781 -59.142 36.150  1.00 36.71 135 A 1 
ATOM 1035 C CA  . GLY A 0 135 . -123.227 -58.987 36.013  1.00 36.71 135 A 1 
ATOM 1036 C C   . GLY A 0 135 . -123.969 -60.065 36.805  1.00 36.71 135 A 1 
ATOM 1037 O O   . GLY A 0 135 . -123.342 -60.932 37.403  1.00 36.71 135 A 1 
ATOM 1038 N N   . ASP A 0 136 . -125.298 -60.003 36.724  1.00 37.85 136 A 1 
ATOM 1039 C CA  . ASP A 0 136 . -126.289 -61.009 37.142  1.00 37.85 136 A 1 
ATOM 1040 C C   . ASP A 0 136 . -126.742 -61.029 38.608  1.00 37.85 136 A 1 
ATOM 1041 C CB  . ASP A 0 136 . -125.960 -62.418 36.607  1.00 37.85 136 A 1 
ATOM 1042 O O   . ASP A 0 136 . -126.436 -61.952 39.350  1.00 37.85 136 A 1 
ATOM 1043 C CG  . ASP A 0 136 . -125.861 -62.473 35.083  1.00 37.85 136 A 1 
ATOM 1044 O OD1 . ASP A 0 136 . -126.485 -61.603 34.425  1.00 37.85 136 A 1 
ATOM 1045 O OD2 . ASP A 0 136 . -125.197 -63.400 34.574  1.00 37.85 136 A 1 
ATOM 1046 N N   . LEU A 0 137 . -127.650 -60.112 38.970  1.00 42.78 137 A 1 
ATOM 1047 C CA  . LEU A 0 137 . -128.762 -60.434 39.877  1.00 42.78 137 A 1 
ATOM 1048 C C   . LEU A 0 137 . -130.053 -59.770 39.365  1.00 42.78 137 A 1 
ATOM 1049 C CB  . LEU A 0 137 . -128.436 -60.072 41.341  1.00 42.78 137 A 1 
ATOM 1050 O O   . LEU A 0 137 . -130.215 -58.552 39.374  1.00 42.78 137 A 1 
ATOM 1051 C CG  . LEU A 0 137 . -127.503 -61.062 42.078  1.00 42.78 137 A 1 
ATOM 1052 C CD1 . LEU A 0 137 . -127.127 -60.502 43.444  1.00 42.78 137 A 1 
ATOM 1053 C CD2 . LEU A 0 137 . -128.146 -62.439 42.292  1.00 42.78 137 A 1 
ATOM 1054 N N   . LYS A 0 138 . -130.961 -60.610 38.862  1.00 36.93 138 A 1 
ATOM 1055 C CA  . LYS A 0 138 . -132.258 -60.281 38.262  1.00 36.93 138 A 1 
ATOM 1056 C C   . LYS A 0 138 . -133.351 -60.816 39.200  1.00 36.93 138 A 1 
ATOM 1057 C CB  . LYS A 0 138 . -132.293 -60.952 36.863  1.00 36.93 138 A 1 
ATOM 1058 O O   . LYS A 0 138 . -133.429 -62.025 39.382  1.00 36.93 138 A 1 
ATOM 1059 C CG  . LYS A 0 138 . -133.234 -60.326 35.820  1.00 36.93 138 A 1 
ATOM 1060 C CD  . LYS A 0 138 . -133.342 -61.250 34.591  1.00 36.93 138 A 1 
ATOM 1061 C CE  . LYS A 0 138 . -133.965 -60.544 33.379  1.00 36.93 138 A 1 
ATOM 1062 N NZ  . LYS A 0 138 . -134.131 -61.477 32.234  1.00 36.93 138 A 1 
ATOM 1063 N N   . GLY A 0 139 . -134.217 -59.948 39.733  1.00 36.14 139 A 1 
ATOM 1064 C CA  . GLY A 0 139 . -135.526 -60.332 40.292  1.00 36.14 139 A 1 
ATOM 1065 C C   . GLY A 0 139 . -135.732 -60.088 41.793  1.00 36.14 139 A 1 
ATOM 1066 O O   . GLY A 0 139 . -135.074 -60.696 42.625  1.00 36.14 139 A 1 
ATOM 1067 N N   . GLY A 0 140 . -136.720 -59.248 42.126  1.00 38.37 140 A 1 
ATOM 1068 C CA  . GLY A 0 140 . -137.260 -59.113 43.483  1.00 38.37 140 A 1 
ATOM 1069 C C   . GLY A 0 140 . -137.914 -57.754 43.729  1.00 38.37 140 A 1 
ATOM 1070 O O   . GLY A 0 140 . -137.238 -56.805 44.102  1.00 38.37 140 A 1 
ATOM 1071 N N   . LYS A 0 141 . -139.230 -57.654 43.501  1.00 36.14 141 A 1 
ATOM 1072 C CA  . LYS A 0 141 . -140.060 -56.520 43.934  1.00 36.14 141 A 1 
ATOM 1073 C C   . LYS A 0 141 . -140.252 -56.614 45.452  1.00 36.14 141 A 1 
ATOM 1074 C CB  . LYS A 0 141 . -141.439 -56.566 43.246  1.00 36.14 141 A 1 
ATOM 1075 O O   . LYS A 0 141 . -140.841 -57.586 45.913  1.00 36.14 141 A 1 
ATOM 1076 C CG  . LYS A 0 141 . -141.424 -56.279 41.737  1.00 36.14 141 A 1 
ATOM 1077 C CD  . LYS A 0 141 . -142.867 -56.271 41.205  1.00 36.14 141 A 1 
ATOM 1078 C CE  . LYS A 0 141 . -142.919 -55.917 39.715  1.00 36.14 141 A 1 
ATOM 1079 N NZ  . LYS A 0 141 . -144.320 -55.878 39.222  1.00 36.14 141 A 1 
ATOM 1080 N N   . GLY A 0 142 . -139.782 -55.623 46.200  1.00 38.25 142 A 1 
ATOM 1081 C CA  . GLY A 0 142 . -139.989 -55.511 47.642  1.00 38.25 142 A 1 
ATOM 1082 C C   . GLY A 0 142 . -139.839 -54.058 48.069  1.00 38.25 142 A 1 
ATOM 1083 O O   . GLY A 0 142 . -138.730 -53.545 48.151  1.00 38.25 142 A 1 
ATOM 1084 N N   . GLU A 0 143 . -140.974 -53.401 48.264  1.00 33.14 143 A 1 
ATOM 1085 C CA  . GLU A 0 143 . -141.130 -52.076 48.857  1.00 33.14 143 A 1 
ATOM 1086 C C   . GLU A 0 143 . -140.844 -52.187 50.361  1.00 33.14 143 A 1 
ATOM 1087 C CB  . GLU A 0 143 . -142.580 -51.668 48.541  1.00 33.14 143 A 1 
ATOM 1088 O O   . GLU A 0 143 . -141.569 -52.873 51.079  1.00 33.14 143 A 1 
ATOM 1089 C CG  . GLU A 0 143 . -143.056 -50.280 48.989  1.00 33.14 143 A 1 
ATOM 1090 C CD  . GLU A 0 143 . -144.507 -50.010 48.525  1.00 33.14 143 A 1 
ATOM 1091 O OE1 . GLU A 0 143 . -145.038 -48.927 48.845  1.00 33.14 143 A 1 
ATOM 1092 O OE2 . GLU A 0 143 . -145.083 -50.879 47.821  1.00 33.14 143 A 1 
ATOM 1093 N N   . VAL A 0 144 . -139.748 -51.584 50.829  1.00 40.72 144 A 1 
ATOM 1094 C CA  . VAL A 0 144 . -139.457 -51.430 52.261  1.00 40.72 144 A 1 
ATOM 1095 C C   . VAL A 0 144 . -138.904 -50.025 52.485  1.00 40.72 144 A 1 
ATOM 1096 C CB  . VAL A 0 144 . -138.511 -52.515 52.828  1.00 40.72 144 A 1 
ATOM 1097 O O   . VAL A 0 144 . -137.713 -49.766 52.318  1.00 40.72 144 A 1 
ATOM 1098 C CG1 . VAL A 0 144 . -138.439 -52.404 54.361  1.00 40.72 144 A 1 
ATOM 1099 C CG2 . VAL A 0 144 . -138.962 -53.947 52.507  1.00 40.72 144 A 1 
ATOM 1100 N N   . ASP A 0 145 . -139.800 -49.120 52.864  1.00 35.34 145 A 1 
ATOM 1101 C CA  . ASP A 0 145 . -139.478 -47.840 53.483  1.00 35.34 145 A 1 
ATOM 1102 C C   . ASP A 0 145 . -139.007 -48.078 54.925  1.00 35.34 145 A 1 
ATOM 1103 C CB  . ASP A 0 145 . -140.737 -46.950 53.506  1.00 35.34 145 A 1 
ATOM 1104 O O   . ASP A 0 145 . -139.805 -48.452 55.783  1.00 35.34 145 A 1 
ATOM 1105 C CG  . ASP A 0 145 . -141.098 -46.335 52.155  1.00 35.34 145 A 1 
ATOM 1106 O OD1 . ASP A 0 145 . -140.152 -45.997 51.408  1.00 35.34 145 A 1 
ATOM 1107 O OD2 . ASP A 0 145 . -142.309 -46.140 51.929  1.00 35.34 145 A 1 
ATOM 1108 N N   . ALA A 0 146 . -137.722 -47.856 55.222  1.00 36.22 146 A 1 
ATOM 1109 C CA  . ALA A 0 146 . -137.243 -47.650 56.594  1.00 36.22 146 A 1 
ATOM 1110 C C   . ALA A 0 146 . -135.832 -47.032 56.630  1.00 36.22 146 A 1 
ATOM 1111 C CB  . ALA A 0 146 . -137.286 -48.953 57.407  1.00 36.22 146 A 1 
ATOM 1112 O O   . ALA A 0 146 . -134.809 -47.707 56.582  1.00 36.22 146 A 1 
ATOM 1113 N N   . TYR A 0 147 . -135.823 -45.706 56.730  1.00 28.72 147 A 1 
ATOM 1114 C CA  . TYR A 0 147 . -134.878 -44.838 57.440  1.00 28.72 147 A 1 
ATOM 1115 C C   . TYR A 0 147 . -133.730 -45.529 58.226  1.00 28.72 147 A 1 
ATOM 1116 C CB  . TYR A 0 147 . -135.781 -44.031 58.397  1.00 28.72 147 A 1 
ATOM 1117 O O   . TYR A 0 147 . -133.957 -46.111 59.287  1.00 28.72 147 A 1 
ATOM 1118 C CG  . TYR A 0 147 . -135.284 -42.660 58.783  1.00 28.72 147 A 1 
ATOM 1119 C CD1 . TYR A 0 147 . -134.762 -42.424 60.068  1.00 28.72 147 A 1 
ATOM 1120 C CD2 . TYR A 0 147 . -135.445 -41.597 57.875  1.00 28.72 147 A 1 
ATOM 1121 C CE1 . TYR A 0 147 . -134.408 -41.115 60.451  1.00 28.72 147 A 1 
ATOM 1122 C CE2 . TYR A 0 147 . -135.085 -40.292 58.250  1.00 28.72 147 A 1 
ATOM 1123 O OH  . TYR A 0 147 . -134.250 -38.780 59.903  1.00 28.72 147 A 1 
ATOM 1124 C CZ  . TYR A 0 147 . -134.575 -40.047 59.540  1.00 28.72 147 A 1 
ATOM 1125 N N   . GLY A 0 148 . -132.471 -45.373 57.784  1.00 37.61 148 A 1 
ATOM 1126 C CA  . GLY A 0 148 . -131.314 -45.818 58.576  1.00 37.61 148 A 1 
ATOM 1127 C C   . GLY A 0 148 . -129.924 -45.682 57.936  1.00 37.61 148 A 1 
ATOM 1128 O O   . GLY A 0 148 . -129.430 -46.625 57.342  1.00 37.61 148 A 1 
ATOM 1129 N N   . LYS A 0 149 . -129.266 -44.542 58.196  1.00 34.27 149 A 1 
ATOM 1130 C CA  . LYS A 0 149 . -127.808 -44.349 58.403  1.00 34.27 149 A 1 
ATOM 1131 C C   . LYS A 0 149 . -126.777 -44.698 57.295  1.00 34.27 149 A 1 
ATOM 1132 C CB  . LYS A 0 149 . -127.399 -45.029 59.726  1.00 34.27 149 A 1 
ATOM 1133 O O   . LYS A 0 149 . -126.455 -45.846 57.038  1.00 34.27 149 A 1 
ATOM 1134 C CG  . LYS A 0 149 . -127.976 -44.334 60.969  1.00 34.27 149 A 1 
ATOM 1135 C CD  . LYS A 0 149 . -127.413 -44.978 62.242  1.00 34.27 149 A 1 
ATOM 1136 C CE  . LYS A 0 149 . -127.913 -44.235 63.485  1.00 34.27 149 A 1 
ATOM 1137 N NZ  . LYS A 0 149 . -127.348 -44.820 64.726  1.00 34.27 149 A 1 
ATOM 1138 N N   . GLN A 0 150 . -126.076 -43.628 56.889  1.00 30.27 150 A 1 
ATOM 1139 C CA  . GLN A 0 150 . -124.604 -43.497 56.854  1.00 30.27 150 A 1 
ATOM 1140 C C   . GLN A 0 150 . -123.802 -44.372 55.863  1.00 30.27 150 A 1 
ATOM 1141 C CB  . GLN A 0 150 . -124.092 -43.626 58.309  1.00 30.27 150 A 1 
ATOM 1142 O O   . GLN A 0 150 . -123.331 -45.447 56.211  1.00 30.27 150 A 1 
ATOM 1143 C CG  . GLN A 0 150 . -122.633 -43.203 58.549  1.00 30.27 150 A 1 
ATOM 1144 C CD  . GLN A 0 150 . -122.227 -43.301 60.024  1.00 30.27 150 A 1 
ATOM 1145 N NE2 . GLN A 0 150 . -120.951 -43.199 60.329  1.00 30.27 150 A 1 
ATOM 1146 O OE1 . GLN A 0 150 . -123.034 -43.448 60.931  1.00 30.27 150 A 1 
ATOM 1147 N N   . SER A 0 151 . -123.458 -43.813 54.695  1.00 34.01 151 A 1 
ATOM 1148 C CA  . SER A 0 151 . -122.142 -44.052 54.082  1.00 34.01 151 A 1 
ATOM 1149 C C   . SER A 0 151 . -121.688 -42.844 53.262  1.00 34.01 151 A 1 
ATOM 1150 C CB  . SER A 0 151 . -122.089 -45.323 53.236  1.00 34.01 151 A 1 
ATOM 1151 O O   . SER A 0 151 . -122.463 -42.211 52.548  1.00 34.01 151 A 1 
ATOM 1152 O OG  . SER A 0 151 . -120.727 -45.596 52.961  1.00 34.01 151 A 1 
ATOM 1153 N N   . GLN A 0 152 . -120.419 -42.508 53.446  1.00 31.23 152 A 1 
ATOM 1154 C CA  . GLN A 0 152 . -119.687 -41.421 52.823  1.00 31.23 152 A 1 
ATOM 1155 C C   . GLN A 0 152 . -119.500 -41.678 51.324  1.00 31.23 152 A 1 
ATOM 1156 C CB  . GLN A 0 152 . -118.306 -41.372 53.492  1.00 31.23 152 A 1 
ATOM 1157 O O   . GLN A 0 152 . -118.918 -42.685 50.933  1.00 31.23 152 A 1 
ATOM 1158 C CG  . GLN A 0 152 . -118.319 -40.918 54.962  1.00 31.23 152 A 1 
ATOM 1159 C CD  . GLN A 0 152 . -116.946 -41.060 55.620  1.00 31.23 152 A 1 
ATOM 1160 N NE2 . GLN A 0 152 . -116.674 -40.349 56.691  1.00 31.23 152 A 1 
ATOM 1161 O OE1 . GLN A 0 152 . -116.088 -41.814 55.202  1.00 31.23 152 A 1 
ATOM 1162 N N   . ALA A 0 153 . -119.901 -40.721 50.492  1.00 33.84 153 A 1 
ATOM 1163 C CA  . ALA A 0 153 . -119.407 -40.598 49.125  1.00 33.84 153 A 1 
ATOM 1164 C C   . ALA A 0 153 . -118.602 -39.297 49.034  1.00 33.84 153 A 1 
ATOM 1165 C CB  . ALA A 0 153 . -120.569 -40.718 48.136  1.00 33.84 153 A 1 
ATOM 1166 O O   . ALA A 0 153 . -119.104 -38.241 48.657  1.00 33.84 153 A 1 
ATOM 1167 N N   . ALA A 0 154 . -117.345 -39.377 49.467  1.00 34.17 154 A 1 
ATOM 1168 C CA  . ALA A 0 154 . -116.325 -38.389 49.163  1.00 34.17 154 A 1 
ATOM 1169 C C   . ALA A 0 154 . -115.804 -38.689 47.749  1.00 34.17 154 A 1 
ATOM 1170 C CB  . ALA A 0 154 . -115.230 -38.475 50.235  1.00 34.17 154 A 1 
ATOM 1171 O O   . ALA A 0 154 . -115.148 -39.704 47.535  1.00 34.17 154 A 1 
ATOM 1172 N N   . GLY A 0 155 . -116.136 -37.840 46.776  1.00 31.82 155 A 1 
ATOM 1173 C CA  . GLY A 0 155 . -115.789 -38.057 45.371  1.00 31.82 155 A 1 
ATOM 1174 C C   . GLY A 0 155 . -115.638 -36.748 44.606  1.00 31.82 155 A 1 
ATOM 1175 O O   . GLY A 0 155 . -116.548 -36.329 43.906  1.00 31.82 155 A 1 
ATOM 1176 N N   . ALA A 0 156 . -114.483 -36.110 44.799  1.00 32.17 156 A 1 
ATOM 1177 C CA  . ALA A 0 156 . -113.717 -35.367 43.796  1.00 32.17 156 A 1 
ATOM 1178 C C   . ALA A 0 156 . -114.485 -34.535 42.743  1.00 32.17 156 A 1 
ATOM 1179 C CB  . ALA A 0 156 . -112.777 -36.388 43.134  1.00 32.17 156 A 1 
ATOM 1180 O O   . ALA A 0 156 . -114.686 -34.984 41.621  1.00 32.17 156 A 1 
ATOM 1181 N N   . SER A 0 157 . -114.804 -33.274 43.059  1.00 34.92 157 A 1 
ATOM 1182 C CA  . SER A 0 157 . -114.962 -32.206 42.046  1.00 34.92 157 A 1 
ATOM 1183 C C   . SER A 0 157 . -114.917 -30.793 42.661  1.00 34.92 157 A 1 
ATOM 1184 C CB  . SER A 0 157 . -116.239 -32.396 41.215  1.00 34.92 157 A 1 
ATOM 1185 O O   . SER A 0 157 . -115.512 -29.843 42.161  1.00 34.92 157 A 1 
ATOM 1186 O OG  . SER A 0 157 . -116.212 -31.572 40.071  1.00 34.92 157 A 1 
ATOM 1187 N N   . ALA A 0 158 . -114.210 -30.613 43.780  1.00 34.80 158 A 1 
ATOM 1188 C CA  . ALA A 0 158 . -113.832 -29.274 44.222  1.00 34.80 158 A 1 
ATOM 1189 C C   . ALA A 0 158 . -112.572 -28.893 43.446  1.00 34.80 158 A 1 
ATOM 1190 C CB  . ALA A 0 158 . -113.687 -29.231 45.745  1.00 34.80 158 A 1 
ATOM 1191 O O   . ALA A 0 158 . -111.451 -29.042 43.933  1.00 34.80 158 A 1 
ATOM 1192 N N   . VAL A 0 159 . -112.781 -28.491 42.190  1.00 36.95 159 A 1 
ATOM 1193 C CA  . VAL A 0 159 . -111.797 -27.778 41.381  1.00 36.95 159 A 1 
ATOM 1194 C C   . VAL A 0 159 . -111.260 -26.666 42.269  1.00 36.95 159 A 1 
ATOM 1195 C CB  . VAL A 0 159 . -112.453 -27.217 40.101  1.00 36.95 159 A 1 
ATOM 1196 O O   . VAL A 0 159 . -111.983 -25.731 42.608  1.00 36.95 159 A 1 
ATOM 1197 C CG1 . VAL A 0 159 . -111.466 -26.420 39.237  1.00 36.95 159 A 1 
ATOM 1198 C CG2 . VAL A 0 159 . -113.010 -28.358 39.238  1.00 36.95 159 A 1 
ATOM 1199 N N   . TRP A 0 160 . -110.014 -26.825 42.710  1.00 29.89 160 A 1 
ATOM 1200 C CA  . TRP A 0 160 . -109.231 -25.796 43.371  1.00 29.89 160 A 1 
ATOM 1201 C C   . TRP A 0 160 . -109.078 -24.642 42.377  1.00 29.89 160 A 1 
ATOM 1202 C CB  . TRP A 0 160 . -107.885 -26.386 43.840  1.00 29.89 160 A 1 
ATOM 1203 O O   . TRP A 0 160 . -108.070 -24.494 41.692  1.00 29.89 160 A 1 
ATOM 1204 C CG  . TRP A 0 160 . -107.744 -26.662 45.307  1.00 29.89 160 A 1 
ATOM 1205 C CD1 . TRP A 0 160 . -108.522 -27.476 46.056  1.00 29.89 160 A 1 
ATOM 1206 C CD2 . TRP A 0 160 . -106.723 -26.138 46.212  1.00 29.89 160 A 1 
ATOM 1207 C CE2 . TRP A 0 160 . -106.941 -26.688 47.509  1.00 29.89 160 A 1 
ATOM 1208 C CE3 . TRP A 0 160 . -105.626 -25.261 46.058  1.00 29.89 160 A 1 
ATOM 1209 N NE1 . TRP A 0 160 . -108.053 -27.491 47.358  1.00 29.89 160 A 1 
ATOM 1210 C CH2 . TRP A 0 160 . -105.030 -25.508 48.414  1.00 29.89 160 A 1 
ATOM 1211 C CZ2 . TRP A 0 160 . -106.113 -26.385 48.601  1.00 29.89 160 A 1 
ATOM 1212 C CZ3 . TRP A 0 160 . -104.790 -24.949 47.147  1.00 29.89 160 A 1 
ATOM 1213 N N   . GLN A 0 161 . -110.109 -23.806 42.299  1.00 32.66 161 A 1 
ATOM 1214 C CA  . GLN A 0 161 . -110.022 -22.424 41.859  1.00 32.66 161 A 1 
ATOM 1215 C C   . GLN A 0 161 . -109.288 -21.675 42.975  1.00 32.66 161 A 1 
ATOM 1216 C CB  . GLN A 0 161 . -111.430 -21.879 41.564  1.00 32.66 161 A 1 
ATOM 1217 O O   . GLN A 0 161 . -109.855 -20.864 43.703  1.00 32.66 161 A 1 
ATOM 1218 C CG  . GLN A 0 161 . -112.068 -22.553 40.338  1.00 32.66 161 A 1 
ATOM 1219 C CD  . GLN A 0 161 . -113.494 -22.083 40.064  1.00 32.66 161 A 1 
ATOM 1220 N NE2 . GLN A 0 161 . -114.079 -22.478 38.954  1.00 32.66 161 A 1 
ATOM 1221 O OE1 . GLN A 0 161 . -114.121 -21.372 40.828  1.00 32.66 161 A 1 
ATOM 1222 N N   . GLY A 0 162 . -108.022 -22.054 43.184  1.00 31.05 162 A 1 
ATOM 1223 C CA  . GLY A 0 162 . -107.115 -21.354 44.069  1.00 31.05 162 A 1 
ATOM 1224 C C   . GLY A 0 162 . -107.071 -19.903 43.618  1.00 31.05 162 A 1 
ATOM 1225 O O   . GLY A 0 162 . -106.951 -19.615 42.427  1.00 31.05 162 A 1 
ATOM 1226 N N   . ALA A 0 163 . -107.210 -18.998 44.579  1.00 29.77 163 A 1 
ATOM 1227 C CA  . ALA A 0 163 . -107.339 -17.553 44.421  1.00 29.77 163 A 1 
ATOM 1228 C C   . ALA A 0 163 . -106.171 -16.851 43.681  1.00 29.77 163 A 1 
ATOM 1229 C CB  . ALA A 0 163 . -107.553 -16.992 45.833  1.00 29.77 163 A 1 
ATOM 1230 O O   . ALA A 0 163 . -106.121 -15.624 43.636  1.00 29.77 163 A 1 
ATOM 1231 N N   . SER A 0 164 . -105.252 -17.594 43.061  1.00 37.21 164 A 1 
ATOM 1232 C CA  . SER A 0 164 . -104.193 -17.073 42.198  1.00 37.21 164 A 1 
ATOM 1233 C C   . SER A 0 164 . -104.680 -16.644 40.810  1.00 37.21 164 A 1 
ATOM 1234 C CB  . SER A 0 164 . -103.076 -18.112 42.066  1.00 37.21 164 A 1 
ATOM 1235 O O   . SER A 0 164 . -103.939 -15.962 40.112  1.00 37.21 164 A 1 
ATOM 1236 O OG  . SER A 0 164 . -103.595 -19.356 41.632  1.00 37.21 164 A 1 
ATOM 1237 N N   . ALA A 0 165 . -105.912 -16.972 40.401  1.00 35.16 165 A 1 
ATOM 1238 C CA  . ALA A 0 165 . -106.438 -16.504 39.113  1.00 35.16 165 A 1 
ATOM 1239 C C   . ALA A 0 165 . -106.903 -15.030 39.126  1.00 35.16 165 A 1 
ATOM 1240 C CB  . ALA A 0 165 . -107.551 -17.456 38.659  1.00 35.16 165 A 1 
ATOM 1241 O O   . ALA A 0 165 . -107.033 -14.427 38.065  1.00 35.16 165 A 1 
ATOM 1242 N N   . GLY A 0 166 . -107.170 -14.445 40.302  1.00 32.35 166 A 1 
ATOM 1243 C CA  . GLY A 0 166 . -107.819 -13.127 40.408  1.00 32.35 166 A 1 
ATOM 1244 C C   . GLY A 0 166 . -106.930 -11.971 40.867  1.00 32.35 166 A 1 
ATOM 1245 O O   . GLY A 0 166 . -107.294 -10.812 40.683  1.00 32.35 166 A 1 
ATOM 1246 N N   . TYR A 0 167 . -105.771 -12.253 41.455  1.00 32.92 167 A 1 
ATOM 1247 C CA  . TYR A 0 167 . -104.853 -11.219 41.916  1.00 32.92 167 A 1 
ATOM 1248 C C   . TYR A 0 167 . -103.706 -11.144 40.933  1.00 32.92 167 A 1 
ATOM 1249 C CB  . TYR A 0 167 . -104.426 -11.494 43.361  1.00 32.92 167 A 1 
ATOM 1250 O O   . TYR A 0 167 . -103.078 -12.164 40.666  1.00 32.92 167 A 1 
ATOM 1251 C CG  . TYR A 0 167 . -105.506 -11.064 44.334  1.00 32.92 167 A 1 
ATOM 1252 C CD1 . TYR A 0 167 . -105.488 -9.756  44.855  1.00 32.92 167 A 1 
ATOM 1253 C CD2 . TYR A 0 167 . -106.568 -11.935 44.650  1.00 32.92 167 A 1 
ATOM 1254 C CE1 . TYR A 0 167 . -106.527 -9.314  45.696  1.00 32.92 167 A 1 
ATOM 1255 C CE2 . TYR A 0 167 . -107.614 -11.493 45.483  1.00 32.92 167 A 1 
ATOM 1256 O OH  . TYR A 0 167 . -108.604 -9.762  46.813  1.00 32.92 167 A 1 
ATOM 1257 C CZ  . TYR A 0 167 . -107.595 -10.184 46.006  1.00 32.92 167 A 1 
ATOM 1258 N N   . GLY A 0 168 . -103.474 -9.952  40.375  1.00 35.43 168 A 1 
ATOM 1259 C CA  . GLY A 0 168 . -102.335 -9.641  39.520  1.00 35.43 168 A 1 
ATOM 1260 C C   . GLY A 0 168 . -101.041 -9.870  40.284  1.00 35.43 168 A 1 
ATOM 1261 O O   . GLY A 0 168 . -100.435 -8.918  40.764  1.00 35.43 168 A 1 
ATOM 1262 N N   . ALA A 0 169 . -100.670 -11.146 40.426  1.00 31.93 169 A 1 
ATOM 1263 C CA  . ALA A 0 169 . -99.371  -11.596 40.855  1.00 31.93 169 A 1 
ATOM 1264 C C   . ALA A 0 169 . -98.402  -10.760 40.044  1.00 31.93 169 A 1 
ATOM 1265 C CB  . ALA A 0 169 . -99.238  -13.100 40.570  1.00 31.93 169 A 1 
ATOM 1266 O O   . ALA A 0 169 . -98.462  -10.792 38.809  1.00 31.93 169 A 1 
ATOM 1267 N N   . ALA A 0 170 . -97.637  -9.928  40.754  1.00 35.36 170 A 1 
ATOM 1268 C CA  . ALA A 0 170 . -96.572  -9.130  40.191  1.00 35.36 170 A 1 
ATOM 1269 C C   . ALA A 0 170 . -95.841  -10.050 39.220  1.00 35.36 170 A 1 
ATOM 1270 C CB  . ALA A 0 170 . -95.682  -8.650  41.344  1.00 35.36 170 A 1 
ATOM 1271 O O   . ALA A 0 170 . -95.253  -11.049 39.639  1.00 35.36 170 A 1 
ATOM 1272 N N   . ARG A 0 171 . -96.029  -9.820  37.913  1.00 37.92 171 A 1 
ATOM 1273 C CA  . ARG A 0 171 . -95.266  -10.535 36.896  1.00 37.92 171 A 1 
ATOM 1274 C C   . ARG A 0 171 . -93.836  -10.262 37.311  1.00 37.92 171 A 1 
ATOM 1275 C CB  . ARG A 0 171 . -95.546  -9.973  35.495  1.00 37.92 171 A 1 
ATOM 1276 O O   . ARG A 0 171 . -93.481  -9.088  37.341  1.00 37.92 171 A 1 
ATOM 1277 C CG  . ARG A 0 171 . -96.884  -10.448 34.921  1.00 37.92 171 A 1 
ATOM 1278 C CD  . ARG A 0 171 . -97.088  -9.815  33.541  1.00 37.92 171 A 1 
ATOM 1279 N NE  . ARG A 0 171 . -98.350  -10.253 32.917  1.00 37.92 171 A 1 
ATOM 1280 N NH1 . ARG A 0 171 . -98.358  -8.728  31.200  1.00 37.92 171 A 1 
ATOM 1281 N NH2 . ARG A 0 171 . -100.014 -10.216 31.361  1.00 37.92 171 A 1 
ATOM 1282 C CZ  . ARG A 0 171 . -98.899  -9.732  31.833  1.00 37.92 171 A 1 
ATOM 1283 N N   . GLY A 0 172 . -93.133  -11.305 37.765  1.00 41.07 172 A 1 
ATOM 1284 C CA  . GLY A 0 172 . -91.794  -11.173 38.326  1.00 41.07 172 A 1 
ATOM 1285 C C   . GLY A 0 172 . -91.017  -10.221 37.438  1.00 41.07 172 A 1 
ATOM 1286 O O   . GLY A 0 172 . -90.960  -10.452 36.228  1.00 41.07 172 A 1 
ATOM 1287 N N   . GLY A 0 173 . -90.591  -9.098  38.015  1.00 39.36 173 A 1 
ATOM 1288 C CA  . GLY A 0 173 . -89.716  -8.170  37.326  1.00 39.36 173 A 1 
ATOM 1289 C C   . GLY A 0 173 . -88.470  -8.968  37.010  1.00 39.36 173 A 1 
ATOM 1290 O O   . GLY A 0 173 . -87.762  -9.376  37.921  1.00 39.36 173 A 1 
ATOM 1291 N N   . TYR A 0 174 . -88.315  -9.336  35.748  1.00 42.25 174 A 1 
ATOM 1292 C CA  . TYR A 0 174 . -87.045  -9.833  35.267  1.00 42.25 174 A 1 
ATOM 1293 C C   . TYR A 0 174 . -86.145  -8.605  35.204  1.00 42.25 174 A 1 
ATOM 1294 C CB  . TYR A 0 174 . -87.230  -10.475 33.884  1.00 42.25 174 A 1 
ATOM 1295 O O   . TYR A 0 174 . -86.557  -7.612  34.588  1.00 42.25 174 A 1 
ATOM 1296 C CG  . TYR A 0 174 . -88.243  -11.603 33.817  1.00 42.25 174 A 1 
ATOM 1297 C CD1 . TYR A 0 174 . -87.839  -12.919 34.103  1.00 42.25 174 A 1 
ATOM 1298 C CD2 . TYR A 0 174 . -89.581  -11.337 33.468  1.00 42.25 174 A 1 
ATOM 1299 C CE1 . TYR A 0 174 . -88.773  -13.972 34.042  1.00 42.25 174 A 1 
ATOM 1300 C CE2 . TYR A 0 174 . -90.523  -12.382 33.414  1.00 42.25 174 A 1 
ATOM 1301 O OH  . TYR A 0 174 . -91.027  -14.713 33.659  1.00 42.25 174 A 1 
ATOM 1302 C CZ  . TYR A 0 174 . -90.116  -13.702 33.704  1.00 42.25 174 A 1 
ATOM 1303 N N   . ASP A 0 175 . -84.960  -8.686  35.794  1.00 45.99 175 A 1 
ATOM 1304 C CA  . ASP A 0 175 . -83.840  -7.923  35.257  1.00 45.99 175 A 1 
ATOM 1305 C C   . ASP A 0 175 . -83.722  -8.291  33.762  1.00 45.99 175 A 1 
ATOM 1306 C CB  . ASP A 0 175 . -82.559  -8.190  36.070  1.00 45.99 175 A 1 
ATOM 1307 O O   . ASP A 0 175 . -84.082  -9.379  33.295  1.00 45.99 175 A 1 
ATOM 1308 C CG  . ASP A 0 175 . -82.347  -9.685  36.296  1.00 45.99 175 A 1 
ATOM 1309 O OD1 . ASP A 0 175 . -82.436  -10.417 35.288  1.00 45.99 175 A 1 
ATOM 1310 O OD2 . ASP A 0 175 . -82.409  -10.119 37.472  1.00 45.99 175 A 1 
ATOM 1311 N N   . ASN A 0 176 . -83.430  -7.306  32.933  1.00 50.13 176 A 1 
ATOM 1312 C CA  . ASN A 0 176 . -83.180  -7.555  31.521  1.00 50.13 176 A 1 
ATOM 1313 C C   . ASN A 0 176 . -82.093  -6.589  31.119  1.00 50.13 176 A 1 
ATOM 1314 C CB  . ASN A 0 176 . -84.428  -7.344  30.646  1.00 50.13 176 A 1 
ATOM 1315 O O   . ASN A 0 176 . -82.376  -5.636  30.368  1.00 50.13 176 A 1 
ATOM 1316 C CG  . ASN A 0 176 . -85.460  -8.438  30.667  1.00 50.13 176 A 1 
ATOM 1317 N ND2 . ASN A 0 176 . -86.576  -8.183  31.294  1.00 50.13 176 A 1 
ATOM 1318 O OD1 . ASN A 0 176 . -85.385  -9.444  29.979  1.00 50.13 176 A 1 
ATOM 1319 N N   . ASP A 0 177 . -80.899  -6.833  31.642  1.00 60.42 177 A 1 
ATOM 1320 C CA  . ASP A 0 177 . -79.757  -6.054  31.233  1.00 60.42 177 A 1 
ATOM 1321 C C   . ASP A 0 177 . -79.449  -6.449  29.793  1.00 60.42 177 A 1 
ATOM 1322 C CB  . ASP A 0 177 . -78.559  -6.131  32.193  1.00 60.42 177 A 1 
ATOM 1323 O O   . ASP A 0 177 . -79.494  -7.610  29.369  1.00 60.42 177 A 1 
ATOM 1324 C CG  . ASP A 0 177 . -78.943  -5.900  33.660  1.00 60.42 177 A 1 
ATOM 1325 O OD1 . ASP A 0 177 . -79.983  -5.231  33.884  1.00 60.42 177 A 1 
ATOM 1326 O OD2 . ASP A 0 177 . -78.171  -6.348  34.531  1.00 60.42 177 A 1 
ATOM 1327 N N   . VAL A 0 178 . -79.250  -5.428  28.975  1.00 64.18 178 A 1 
ATOM 1328 C CA  . VAL A 0 178 . -78.845  -5.609  27.588  1.00 64.18 178 A 1 
ATOM 1329 C C   . VAL A 0 178 . -77.532  -4.883  27.438  1.00 64.18 178 A 1 
ATOM 1330 C CB  . VAL A 0 178 . -79.914  -5.131  26.594  1.00 64.18 178 A 1 
ATOM 1331 O O   . VAL A 0 178 . -77.468  -3.663  27.594  1.00 64.18 178 A 1 
ATOM 1332 C CG1 . VAL A 0 178 . -79.449  -5.373  25.150  1.00 64.18 178 A 1 
ATOM 1333 C CG2 . VAL A 0 178 . -81.242  -5.880  26.784  1.00 64.18 178 A 1 
ATOM 1334 N N   . TRP A 0 179 . -76.485  -5.635  27.118  1.00 74.92 179 A 1 
ATOM 1335 C CA  . TRP A 0 179 . -75.154  -5.088  26.904  1.00 74.92 179 A 1 
ATOM 1336 C C   . TRP A 0 179 . -74.587  -5.542  25.560  1.00 74.92 179 A 1 
ATOM 1337 C CB  . TRP A 0 179 . -74.245  -5.432  28.092  1.00 74.92 179 A 1 
ATOM 1338 O O   . TRP A 0 179 . -74.861  -6.645  25.075  1.00 74.92 179 A 1 
ATOM 1339 C CG  . TRP A 0 179 . -73.891  -6.880  28.247  1.00 74.92 179 A 1 
ATOM 1340 C CD1 . TRP A 0 179 . -74.535  -7.776  29.029  1.00 74.92 179 A 1 
ATOM 1341 C CD2 . TRP A 0 179 . -72.806  -7.617  27.609  1.00 74.92 179 A 1 
ATOM 1342 C CE2 . TRP A 0 179 . -72.848  -8.971  28.057  1.00 74.92 179 A 1 
ATOM 1343 C CE3 . TRP A 0 179 . -71.797  -7.273  26.685  1.00 74.92 179 A 1 
ATOM 1344 N NE1 . TRP A 0 179 . -73.918  -9.008  28.930  1.00 74.92 179 A 1 
ATOM 1345 C CH2 . TRP A 0 179 . -70.944  -9.560  26.675  1.00 74.92 179 A 1 
ATOM 1346 C CZ2 . TRP A 0 179 . -71.926  -9.931  27.611  1.00 74.92 179 A 1 
ATOM 1347 C CZ3 . TRP A 0 179 . -70.887  -8.235  26.207  1.00 74.92 179 A 1 
ATOM 1348 N N   . ALA A 0 180 . -73.760  -4.687  24.959  1.00 65.54 180 A 1 
ATOM 1349 C CA  . ALA A 0 180 . -72.904  -5.075  23.846  1.00 65.54 180 A 1 
ATOM 1350 C C   . ALA A 0 180 . -71.486  -4.538  24.046  1.00 65.54 180 A 1 
ATOM 1351 C CB  . ALA A 0 180 . -73.498  -4.639  22.503  1.00 65.54 180 A 1 
ATOM 1352 O O   . ALA A 0 180 . -71.281  -3.461  24.611  1.00 65.54 180 A 1 
ATOM 1353 N N   . LYS A 0 181 . -70.510  -5.313  23.573  1.00 71.72 181 A 1 
ATOM 1354 C CA  . LYS A 0 181 . -69.097  -4.943  23.493  1.00 71.72 181 A 1 
ATOM 1355 C C   . LYS A 0 181 . -68.647  -5.118  22.050  1.00 71.72 181 A 1 
ATOM 1356 C CB  . LYS A 0 181 . -68.245  -5.790  24.450  1.00 71.72 181 A 1 
ATOM 1357 O O   . LYS A 0 181 . -68.881  -6.167  21.448  1.00 71.72 181 A 1 
ATOM 1358 C CG  . LYS A 0 181 . -68.563  -5.516  25.927  1.00 71.72 181 A 1 
ATOM 1359 C CD  . LYS A 0 181 . -67.843  -6.513  26.844  1.00 71.72 181 A 1 
ATOM 1360 C CE  . LYS A 0 181 . -68.382  -6.385  28.273  1.00 71.72 181 A 1 
ATOM 1361 N NZ  . LYS A 0 181 . -67.830  -7.438  29.159  1.00 71.72 181 A 1 
ATOM 1362 N N   . GLN A 0 182 . -68.026  -4.088  21.510  1.00 74.51 182 A 1 
ATOM 1363 C CA  . GLN A 0 182 . -67.429  -4.059  20.187  1.00 74.51 182 A 1 
ATOM 1364 C C   . GLN A 0 182 . -65.964  -3.672  20.345  1.00 74.51 182 A 1 
ATOM 1365 C CB  . GLN A 0 182 . -68.181  -3.054  19.305  1.00 74.51 182 A 1 
ATOM 1366 O O   . GLN A 0 182 . -65.653  -2.736  21.078  1.00 74.51 182 A 1 
ATOM 1367 C CG  . GLN A 0 182 . -69.583  -3.558  18.929  1.00 74.51 182 A 1 
ATOM 1368 C CD  . GLN A 0 182 . -70.367  -2.588  18.049  1.00 74.51 182 A 1 
ATOM 1369 N NE2 . GLN A 0 182 . -71.509  -2.989  17.537  1.00 74.51 182 A 1 
ATOM 1370 O OE1 . GLN A 0 182 . -69.984  -1.467  17.773  1.00 74.51 182 A 1 
ATOM 1371 N N   . ALA A 0 183 . -65.078  -4.393  19.677  1.00 73.22 183 A 1 
ATOM 1372 C CA  . ALA A 0 183 . -63.683  -4.017  19.531  1.00 73.22 183 A 1 
ATOM 1373 C C   . ALA A 0 183 . -63.318  -4.127  18.053  1.00 73.22 183 A 1 
ATOM 1374 C CB  . ALA A 0 183 . -62.809  -4.894  20.432  1.00 73.22 183 A 1 
ATOM 1375 O O   . ALA A 0 183 . -63.682  -5.110  17.406  1.00 73.22 183 A 1 
ATOM 1376 N N   . TYR A 0 184 . -62.646  -3.111  17.535  1.00 74.82 184 A 1 
ATOM 1377 C CA  . TYR A 0 184 . -62.164  -3.043  16.166  1.00 74.82 184 A 1 
ATOM 1378 C C   . TYR A 0 184 . -60.764  -2.455  16.179  1.00 74.82 184 A 1 
ATOM 1379 C CB  . TYR A 0 184 . -63.090  -2.166  15.311  1.00 74.82 184 A 1 
ATOM 1380 O O   . TYR A 0 184 . -60.493  -1.541  16.957  1.00 74.82 184 A 1 
ATOM 1381 C CG  . TYR A 0 184 . -64.483  -2.731  15.117  1.00 74.82 184 A 1 
ATOM 1382 C CD1 . TYR A 0 184 . -64.697  -3.728  14.148  1.00 74.82 184 A 1 
ATOM 1383 C CD2 . TYR A 0 184 . -65.557  -2.261  15.897  1.00 74.82 184 A 1 
ATOM 1384 C CE1 . TYR A 0 184 . -65.984  -4.267  13.964  1.00 74.82 184 A 1 
ATOM 1385 C CE2 . TYR A 0 184 . -66.850  -2.782  15.702  1.00 74.82 184 A 1 
ATOM 1386 O OH  . TYR A 0 184 . -68.304  -4.317  14.568  1.00 74.82 184 A 1 
ATOM 1387 C CZ  . TYR A 0 184 . -67.060  -3.798  14.745  1.00 74.82 184 A 1 
ATOM 1388 N N   . GLY A 0 185 . -59.918  -2.935  15.286  1.00 78.80 185 A 1 
ATOM 1389 C CA  . GLY A 0 185 . -58.615  -2.348  15.057  1.00 78.80 185 A 1 
ATOM 1390 C C   . GLY A 0 185 . -58.126  -2.596  13.642  1.00 78.80 185 A 1 
ATOM 1391 O O   . GLY A 0 185 . -58.738  -3.343  12.871  1.00 78.80 185 A 1 
ATOM 1392 N N   . SER A 0 186 . -57.061  -1.892  13.308  1.00 75.38 186 A 1 
ATOM 1393 C CA  . SER A 0 186 . -56.253  -2.111  12.121  1.00 75.38 186 A 1 
ATOM 1394 C C   . SER A 0 186 . -54.802  -1.973  12.534  1.00 75.38 186 A 1 
ATOM 1395 C CB  . SER A 0 186 . -56.575  -1.097  11.019  1.00 75.38 186 A 1 
ATOM 1396 O O   . SER A 0 186 . -54.444  -0.909  13.042  1.00 75.38 186 A 1 
ATOM 1397 O OG  . SER A 0 186 . -56.416  0.240   11.479  1.00 75.38 186 A 1 
ATOM 1398 N N   . ASP A 0 187 . -54.051  -3.023  12.290  1.00 77.16 187 A 1 
ATOM 1399 C CA  . ASP A 0 187 . -52.607  -3.142  12.383  1.00 77.16 187 A 1 
ATOM 1400 C C   . ASP A 0 187 . -52.028  -2.951  10.978  1.00 77.16 187 A 1 
ATOM 1401 C CB  . ASP A 0 187 . -52.215  -4.500  13.022  1.00 77.16 187 A 1 
ATOM 1402 O O   . ASP A 0 187 . -52.524  -3.527  10.004  1.00 77.16 187 A 1 
ATOM 1403 C CG  . ASP A 0 187 . -53.011  -5.763  12.656  1.00 77.16 187 A 1 
ATOM 1404 O OD1 . ASP A 0 187 . -54.133  -5.665  12.090  1.00 77.16 187 A 1 
ATOM 1405 O OD2 . ASP A 0 187 . -52.646  -6.849  13.157  1.00 77.16 187 A 1 
ATOM 1406 N N   . TYR A 0 188 . -51.046  -2.060  10.854  1.00 74.53 188 A 1 
ATOM 1407 C CA  . TYR A 0 188 . -50.279  -1.870  9.624   1.00 74.53 188 A 1 
ATOM 1408 C C   . TYR A 0 188 . -48.810  -2.126  9.943   1.00 74.53 188 A 1 
ATOM 1409 C CB  . TYR A 0 188 . -50.497  -0.468  9.032   1.00 74.53 188 A 1 
ATOM 1410 O O   . TYR A 0 188 . -48.077  -1.206  10.304  1.00 74.53 188 A 1 
ATOM 1411 C CG  . TYR A 0 188 . -51.886  -0.183  8.501   1.00 74.53 188 A 1 
ATOM 1412 C CD1 . TYR A 0 188 . -52.224  -0.511  7.176   1.00 74.53 188 A 1 
ATOM 1413 C CD2 . TYR A 0 188 . -52.838  0.414   9.343   1.00 74.53 188 A 1 
ATOM 1414 C CE1 . TYR A 0 188 . -53.523  -0.272  6.687   1.00 74.53 188 A 1 
ATOM 1415 C CE2 . TYR A 0 188 . -54.135  0.669   8.864   1.00 74.53 188 A 1 
ATOM 1416 O OH  . TYR A 0 188 . -55.770  0.524   7.143   1.00 74.53 188 A 1 
ATOM 1417 C CZ  . TYR A 0 188 . -54.483  0.309   7.543   1.00 74.53 188 A 1 
ATOM 1418 N N   . ASP A 0 189 . -48.385  -3.372  9.766   1.00 80.44 189 A 1 
ATOM 1419 C CA  . ASP A 0 189 . -46.999  -3.767  9.972   1.00 80.44 189 A 1 
ATOM 1420 C C   . ASP A 0 189 . -46.252  -3.739  8.645   1.00 80.44 189 A 1 
ATOM 1421 C CB  . ASP A 0 189 . -46.902  -5.158  10.607  1.00 80.44 189 A 1 
ATOM 1422 O O   . ASP A 0 189 . -46.620  -4.398  7.670   1.00 80.44 189 A 1 
ATOM 1423 C CG  . ASP A 0 189 . -47.243  -5.194  12.093  1.00 80.44 189 A 1 
ATOM 1424 O OD1 . ASP A 0 189 . -47.130  -4.128  12.722  1.00 80.44 189 A 1 
ATOM 1425 O OD2 . ASP A 0 189 . -47.440  -6.331  12.583  1.00 80.44 189 A 1 
ATOM 1426 N N   . SER A 0 190 . -45.150  -3.003  8.591   1.00 79.72 190 A 1 
ATOM 1427 C CA  . SER A 0 190 . -44.220  -3.052  7.465   1.00 79.72 190 A 1 
ATOM 1428 C C   . SER A 0 190 . -42.844  -3.447  7.963   1.00 79.72 190 A 1 
ATOM 1429 C CB  . SER A 0 190 . -44.207  -1.729  6.709   1.00 79.72 190 A 1 
ATOM 1430 O O   . SER A 0 190 . -42.201  -2.719  8.718   1.00 79.72 190 A 1 
ATOM 1431 O OG  . SER A 0 190 . -45.453  -1.563  6.062   1.00 79.72 190 A 1 
ATOM 1432 N N   . ARG A 0 191 . -42.392  -4.623  7.526   1.00 82.87 191 A 1 
ATOM 1433 C CA  . ARG A 0 191 . -41.102  -5.203  7.895   1.00 82.87 191 A 1 
ATOM 1434 C C   . ARG A 0 191 . -40.271  -5.387  6.647   1.00 82.87 191 A 1 
ATOM 1435 C CB  . ARG A 0 191 . -41.271  -6.525  8.653   1.00 82.87 191 A 1 
ATOM 1436 O O   . ARG A 0 191 . -40.659  -6.119  5.742   1.00 82.87 191 A 1 
ATOM 1437 C CG  . ARG A 0 191 . -42.313  -6.419  9.773   1.00 82.87 191 A 1 
ATOM 1438 C CD  . ARG A 0 191 . -42.388  -7.687  10.629  1.00 82.87 191 A 1 
ATOM 1439 N NE  . ARG A 0 191 . -41.176  -7.876  11.446  1.00 82.87 191 A 1 
ATOM 1440 N NH1 . ARG A 0 191 . -41.202  -10.162 11.528  1.00 82.87 191 A 1 
ATOM 1441 N NH2 . ARG A 0 191 . -39.518  -9.038  12.482  1.00 82.87 191 A 1 
ATOM 1442 C CZ  . ARG A 0 191 . -40.638  -9.020  11.815  1.00 82.87 191 A 1 
ATOM 1443 N N   . TRP A 0 192 . -39.100  -4.783  6.631   1.00 87.31 192 A 1 
ATOM 1444 C CA  . TRP A 0 192 . -38.184  -4.877  5.508   1.00 87.31 192 A 1 
ATOM 1445 C C   . TRP A 0 192 . -36.784  -5.186  6.003   1.00 87.31 192 A 1 
ATOM 1446 C CB  . TRP A 0 192 . -38.247  -3.574  4.720   1.00 87.31 192 A 1 
ATOM 1447 O O   . TRP A 0 192 . -36.390  -4.726  7.074   1.00 87.31 192 A 1 
ATOM 1448 C CG  . TRP A 0 192 . -37.263  -3.473  3.606   1.00 87.31 192 A 1 
ATOM 1449 C CD1 . TRP A 0 192 . -37.463  -3.885  2.335   1.00 87.31 192 A 1 
ATOM 1450 C CD2 . TRP A 0 192 . -35.924  -2.905  3.645   1.00 87.31 192 A 1 
ATOM 1451 C CE2 . TRP A 0 192 . -35.438  -2.864  2.311   1.00 87.31 192 A 1 
ATOM 1452 C CE3 . TRP A 0 192 . -35.097  -2.362  4.652   1.00 87.31 192 A 1 
ATOM 1453 N NE1 . TRP A 0 192 . -36.365  -3.556  1.566   1.00 87.31 192 A 1 
ATOM 1454 C CH2 . TRP A 0 192 . -33.457  -1.652  2.994   1.00 87.31 192 A 1 
ATOM 1455 C CZ2 . TRP A 0 192 . -34.279  -2.167  1.975   1.00 87.31 192 A 1 
ATOM 1456 C CZ3 . TRP A 0 192 . -33.857  -1.777  4.335   1.00 87.31 192 A 1 
ATOM 1457 N N   . GLY A 0 193 . -36.010  -5.935  5.224   1.00 88.26 193 A 1 
ATOM 1458 C CA  . GLY A 0 193 . -34.625  -6.175  5.580   1.00 88.26 193 A 1 
ATOM 1459 C C   . GLY A 0 193 . -33.729  -6.633  4.445   1.00 88.26 193 A 1 
ATOM 1460 O O   . GLY A 0 193 . -34.172  -7.051  3.373   1.00 88.26 193 A 1 
ATOM 1461 N N   . LYS A 0 194 . -32.432  -6.521  4.718   1.00 88.46 194 A 1 
ATOM 1462 C CA  . LYS A 0 194 . -31.320  -6.903  3.858   1.00 88.46 194 A 1 
ATOM 1463 C C   . LYS A 0 194 . -30.338  -7.730  4.647   1.00 88.46 194 A 1 
ATOM 1464 C CB  . LYS A 0 194 . -30.598  -5.663  3.330   1.00 88.46 194 A 1 
ATOM 1465 O O   . LYS A 0 194 . -29.953  -7.308  5.733   1.00 88.46 194 A 1 
ATOM 1466 C CG  . LYS A 0 194 . -31.481  -5.001  2.291   1.00 88.46 194 A 1 
ATOM 1467 C CD  . LYS A 0 194 . -30.852  -3.725  1.743   1.00 88.46 194 A 1 
ATOM 1468 C CE  . LYS A 0 194 . -31.830  -3.410  0.631   1.00 88.46 194 A 1 
ATOM 1469 N NZ  . LYS A 0 194 . -31.646  -2.120  -0.044  1.00 88.46 194 A 1 
ATOM 1470 N N   . SER A 0 195 . -29.887  -8.829  4.062   1.00 87.65 195 A 1 
ATOM 1471 C CA  . SER A 0 195 . -28.837  -9.642  4.656   1.00 87.65 195 A 1 
ATOM 1472 C C   . SER A 0 195 . -27.757  -10.039 3.656   1.00 87.65 195 A 1 
ATOM 1473 C CB  . SER A 0 195 . -29.407  -10.844 5.403   1.00 87.65 195 A 1 
ATOM 1474 O O   . SER A 0 195 . -28.009  -10.162 2.455   1.00 87.65 195 A 1 
ATOM 1475 O OG  . SER A 0 195 . -30.095  -11.701 4.519   1.00 87.65 195 A 1 
ATOM 1476 N N   . TYR A 0 196 . -26.536  -10.213 4.155   1.00 85.15 196 A 1 
ATOM 1477 C CA  . TYR A 0 196 . -25.409  -10.789 3.422   1.00 85.15 196 A 1 
ATOM 1478 C C   . TYR A 0 196 . -24.710  -11.799 4.323   1.00 85.15 196 A 1 
ATOM 1479 C CB  . TYR A 0 196 . -24.375  -9.719  3.032   1.00 85.15 196 A 1 
ATOM 1480 O O   . TYR A 0 196 . -24.303  -11.419 5.415   1.00 85.15 196 A 1 
ATOM 1481 C CG  . TYR A 0 196 . -24.829  -8.604  2.112   1.00 85.15 196 A 1 
ATOM 1482 C CD1 . TYR A 0 196 . -24.440  -8.590  0.763   1.00 85.15 196 A 1 
ATOM 1483 C CD2 . TYR A 0 196 . -25.591  -7.547  2.628   1.00 85.15 196 A 1 
ATOM 1484 C CE1 . TYR A 0 196 . -24.763  -7.490  -0.054  1.00 85.15 196 A 1 
ATOM 1485 C CE2 . TYR A 0 196 . -25.917  -6.437  1.828   1.00 85.15 196 A 1 
ATOM 1486 O OH  . TYR A 0 196 . -25.834  -5.360  -0.315  1.00 85.15 196 A 1 
ATOM 1487 C CZ  . TYR A 0 196 . -25.488  -6.405  0.482   1.00 85.15 196 A 1 
ATOM 1488 N N   . ASP A 0 197 . -24.474  -13.030 3.859   1.00 84.02 197 A 1 
ATOM 1489 C CA  . ASP A 0 197 . -23.753  -14.031 4.668   1.00 84.02 197 A 1 
ATOM 1490 C C   . ASP A 0 197 . -22.311  -13.602 4.967   1.00 84.02 197 A 1 
ATOM 1491 C CB  . ASP A 0 197 . -23.704  -15.384 3.940   1.00 84.02 197 A 1 
ATOM 1492 O O   . ASP A 0 197 . -21.802  -13.769 6.074   1.00 84.02 197 A 1 
ATOM 1493 C CG  . ASP A 0 197 . -25.048  -16.109 3.865   1.00 84.02 197 A 1 
ATOM 1494 O OD1 . ASP A 0 197 . -25.891  -15.919 4.761   1.00 84.02 197 A 1 
ATOM 1495 O OD2 . ASP A 0 197 . -25.241  -16.848 2.867   1.00 84.02 197 A 1 
ATOM 1496 N N   . SER A 0 198 . -21.636  -13.033 3.970   1.00 85.97 198 A 1 
ATOM 1497 C CA  . SER A 0 198 . -20.290  -12.495 4.118   1.00 85.97 198 A 1 
ATOM 1498 C C   . SER A 0 198 . -20.047  -11.392 3.098   1.00 85.97 198 A 1 
ATOM 1499 C CB  . SER A 0 198 . -19.241  -13.613 4.012   1.00 85.97 198 A 1 
ATOM 1500 O O   . SER A 0 198 . -20.540  -11.437 1.966   1.00 85.97 198 A 1 
ATOM 1501 O OG  . SER A 0 198 . -19.151  -14.130 2.697   1.00 85.97 198 A 1 
ATOM 1502 N N   . VAL A 0 199 . -19.281  -10.381 3.502   1.00 86.69 199 A 1 
ATOM 1503 C CA  . VAL A 0 199 . -18.877  -9.266  2.643   1.00 86.69 199 A 1 
ATOM 1504 C C   . VAL A 0 199 . -17.387  -9.025  2.804   1.00 86.69 199 A 1 
ATOM 1505 C CB  . VAL A 0 199 . -19.671  -7.960  2.898   1.00 86.69 199 A 1 
ATOM 1506 O O   . VAL A 0 199 . -16.890  -8.861  3.915   1.00 86.69 199 A 1 
ATOM 1507 C CG1 . VAL A 0 199 . -20.388  -7.534  1.610   1.00 86.69 199 A 1 
ATOM 1508 C CG2 . VAL A 0 199 . -20.711  -8.028  4.025   1.00 86.69 199 A 1 
ATOM 1509 N N   . GLU A 0 200 . -16.669  -8.956  1.686   1.00 90.88 200 A 1 
ATOM 1510 C CA  . GLU A 0 200 . -15.242  -8.656  1.666   1.00 90.88 200 A 1 
ATOM 1511 C C   . GLU A 0 200 . -14.935  -7.554  0.649   1.00 90.88 200 A 1 
ATOM 1512 C CB  . GLU A 0 200 . -14.420  -9.931  1.417   1.00 90.88 200 A 1 
ATOM 1513 O O   . GLU A 0 200 . -15.237  -7.658  -0.542  1.00 90.88 200 A 1 
ATOM 1514 C CG  . GLU A 0 200 . -12.941  -9.686  1.745   1.00 90.88 200 A 1 
ATOM 1515 C CD  . GLU A 0 200 . -12.050  -10.906 1.493   1.00 90.88 200 A 1 
ATOM 1516 O OE1 . GLU A 0 200 . -11.029  -11.054 2.207   1.00 90.88 200 A 1 
ATOM 1517 O OE2 . GLU A 0 200 . -12.132  -11.535 0.414   1.00 90.88 200 A 1 
ATOM 1518 N N   . ALA A 0 201 . -14.288  -6.492  1.118   1.00 89.95 201 A 1 
ATOM 1519 C CA  . ALA A 0 201 . -13.814  -5.389  0.301   1.00 89.95 201 A 1 
ATOM 1520 C C   . ALA A 0 201 . -12.303  -5.230  0.473   1.00 89.95 201 A 1 
ATOM 1521 C CB  . ALA A 0 201 . -14.584  -4.119  0.671   1.00 89.95 201 A 1 
ATOM 1522 O O   . ALA A 0 201 . -11.806  -5.017  1.578   1.00 89.95 201 A 1 
ATOM 1523 N N   . LYS A 0 202 . -11.560  -5.283  -0.633  1.00 94.82 202 A 1 
ATOM 1524 C CA  . LYS A 0 202 . -10.107  -5.071  -0.655  1.00 94.82 202 A 1 
ATOM 1525 C C   . LYS A 0 202 . -9.762   -3.931  -1.600  1.00 94.82 202 A 1 
ATOM 1526 C CB  . LYS A 0 202 . -9.359   -6.359  -1.032  1.00 94.82 202 A 1 
ATOM 1527 O O   . LYS A 0 202 . -10.312  -3.829  -2.695  1.00 94.82 202 A 1 
ATOM 1528 C CG  . LYS A 0 202 . -9.547   -7.505  -0.027  1.00 94.82 202 A 1 
ATOM 1529 C CD  . LYS A 0 202 . -9.124   -8.849  -0.641  1.00 94.82 202 A 1 
ATOM 1530 C CE  . LYS A 0 202 . -9.050   -9.897  0.468   1.00 94.82 202 A 1 
ATOM 1531 N NZ  . LYS A 0 202 . -9.479   -11.252 0.046   1.00 94.82 202 A 1 
ATOM 1532 N N   . SER A 0 203 . -8.827   -3.092  -1.180  1.00 95.06 203 A 1 
ATOM 1533 C CA  . SER A 0 203 . -8.211   -2.043  -1.985  1.00 95.06 203 A 1 
ATOM 1534 C C   . SER A 0 203 . -6.702   -2.215  -1.922  1.00 95.06 203 A 1 
ATOM 1535 C CB  . SER A 0 203 . -8.619   -0.661  -1.471  1.00 95.06 203 A 1 
ATOM 1536 O O   . SER A 0 203 . -6.149   -2.398  -0.839  1.00 95.06 203 A 1 
ATOM 1537 O OG  . SER A 0 203 . -8.284   0.365   -2.390  1.00 95.06 203 A 1 
ATOM 1538 N N   . TYR A 0 204 . -6.049   -2.143  -3.071  1.00 93.49 204 A 1 
ATOM 1539 C CA  . TYR A 0 204 . -4.606   -2.256  -3.216  1.00 93.49 204 A 1 
ATOM 1540 C C   . TYR A 0 204 . -4.125   -1.155  -4.153  1.00 93.49 204 A 1 
ATOM 1541 C CB  . TYR A 0 204 . -4.259   -3.652  -3.744  1.00 93.49 204 A 1 
ATOM 1542 O O   . TYR A 0 204 . -4.504   -1.117  -5.323  1.00 93.49 204 A 1 
ATOM 1543 C CG  . TYR A 0 204 . -2.781   -3.849  -4.015  1.00 93.49 204 A 1 
ATOM 1544 C CD1 . TYR A 0 204 . -2.263   -3.621  -5.305  1.00 93.49 204 A 1 
ATOM 1545 C CD2 . TYR A 0 204 . -1.922   -4.239  -2.970  1.00 93.49 204 A 1 
ATOM 1546 C CE1 . TYR A 0 204 . -0.888   -3.795  -5.549  1.00 93.49 204 A 1 
ATOM 1547 C CE2 . TYR A 0 204 . -0.542   -4.392  -3.209  1.00 93.49 204 A 1 
ATOM 1548 O OH  . TYR A 0 204 . 1.310    -4.266  -4.750  1.00 93.49 204 A 1 
ATOM 1549 C CZ  . TYR A 0 204 . -0.021   -4.163  -4.499  1.00 93.49 204 A 1 
ATOM 1550 N N   . ASP A 0 205 . -3.303   -0.268  -3.621  1.00 95.27 205 A 1 
ATOM 1551 C CA  . ASP A 0 205 . -2.633   0.793   -4.348  1.00 95.27 205 A 1 
ATOM 1552 C C   . ASP A 0 205 . -1.129   0.552   -4.273  1.00 95.27 205 A 1 
ATOM 1553 C CB  . ASP A 0 205 . -3.023   2.160   -3.772  1.00 95.27 205 A 1 
ATOM 1554 O O   . ASP A 0 205 . -0.594   0.282   -3.201  1.00 95.27 205 A 1 
ATOM 1555 C CG  . ASP A 0 205 . -4.479   2.525   -4.068  1.00 95.27 205 A 1 
ATOM 1556 O OD1 . ASP A 0 205 . -4.894   2.368   -5.237  1.00 95.27 205 A 1 
ATOM 1557 O OD2 . ASP A 0 205 . -5.182   3.031   -3.162  1.00 95.27 205 A 1 
ATOM 1558 N N   . ASN A 0 206 . -0.450   0.638   -5.409  1.00 95.07 206 A 1 
ATOM 1559 C CA  . ASN A 0 206 . 0.985    0.428   -5.491  1.00 95.07 206 A 1 
ATOM 1560 C C   . ASN A 0 206 . 1.623    1.404   -6.477  1.00 95.07 206 A 1 
ATOM 1561 C CB  . ASN A 0 206 . 1.243    -1.033  -5.847  1.00 95.07 206 A 1 
ATOM 1562 O O   . ASN A 0 206 . 1.161    1.522   -7.616  1.00 95.07 206 A 1 
ATOM 1563 C CG  . ASN A 0 206 . 2.721    -1.317  -5.853  1.00 95.07 206 A 1 
ATOM 1564 N ND2 . ASN A 0 206 . 3.333    -1.372  -7.004  1.00 95.07 206 A 1 
ATOM 1565 O OD1 . ASN A 0 206 . 3.338    -1.430  -4.823  1.00 95.07 206 A 1 
ATOM 1566 N N   . GLU A 0 207 . 2.673    2.091   -6.049  1.00 96.08 207 A 1 
ATOM 1567 C CA  . GLU A 0 207 . 3.403    3.097   -6.818  1.00 96.08 207 A 1 
ATOM 1568 C C   . GLU A 0 207 . 4.887    2.748   -6.849  1.00 96.08 207 A 1 
ATOM 1569 C CB  . GLU A 0 207 . 3.181    4.497   -6.217  1.00 96.08 207 A 1 
ATOM 1570 O O   . GLU A 0 207 . 5.545    2.756   -5.813  1.00 96.08 207 A 1 
ATOM 1571 C CG  . GLU A 0 207 . 1.762    5.003   -6.514  1.00 96.08 207 A 1 
ATOM 1572 C CD  . GLU A 0 207 . 1.413    6.375   -5.915  1.00 96.08 207 A 1 
ATOM 1573 O OE1 . GLU A 0 207 . 0.204    6.733   -6.013  1.00 96.08 207 A 1 
ATOM 1574 O OE2 . GLU A 0 207 . 2.311    7.099   -5.436  1.00 96.08 207 A 1 
ATOM 1575 N N   . ASN A 0 208 . 5.405    2.467   -8.047  1.00 95.86 208 A 1 
ATOM 1576 C CA  . ASN A 0 208 . 6.763    1.971   -8.236  1.00 95.86 208 A 1 
ATOM 1577 C C   . ASN A 0 208 . 7.542    2.856   -9.193  1.00 95.86 208 A 1 
ATOM 1578 C CB  . ASN A 0 208 . 6.759    0.504   -8.706  1.00 95.86 208 A 1 
ATOM 1579 O O   . ASN A 0 208 . 7.033    3.297   -10.226 1.00 95.86 208 A 1 
ATOM 1580 C CG  . ASN A 0 208 . 6.232    -0.421  -7.633  1.00 95.86 208 A 1 
ATOM 1581 N ND2 . ASN A 0 208 . 6.242    -1.710  -7.822  1.00 95.86 208 A 1 
ATOM 1582 O OD1 . ASN A 0 208 . 5.750    -0.011  -6.607  1.00 95.86 208 A 1 
ATOM 1583 N N   . TYR A 0 209 . 8.807    3.048   -8.867  1.00 97.10 209 A 1 
ATOM 1584 C CA  . TYR A 0 209 . 9.795    3.709   -9.692  1.00 97.10 209 A 1 
ATOM 1585 C C   . TYR A 0 209 . 11.051   2.852   -9.724  1.00 97.10 209 A 1 
ATOM 1586 C CB  . TYR A 0 209 . 10.076   5.096   -9.118  1.00 97.10 209 A 1 
ATOM 1587 O O   . TYR A 0 209 . 11.515   2.389   -8.685  1.00 97.10 209 A 1 
ATOM 1588 C CG  . TYR A 0 209 . 11.275   5.779   -9.733  1.00 97.10 209 A 1 
ATOM 1589 C CD1 . TYR A 0 209 . 12.462   5.984   -9.000  1.00 97.10 209 A 1 
ATOM 1590 C CD2 . TYR A 0 209 . 11.200   6.186   -11.069 1.00 97.10 209 A 1 
ATOM 1591 C CE1 . TYR A 0 209 . 13.540   6.679   -9.590  1.00 97.10 209 A 1 
ATOM 1592 C CE2 . TYR A 0 209 . 12.261   6.892   -11.648 1.00 97.10 209 A 1 
ATOM 1593 O OH  . TYR A 0 209 . 14.414   7.917   -11.469 1.00 97.10 209 A 1 
ATOM 1594 C CZ  . TYR A 0 209 . 13.424   7.171   -10.909 1.00 97.10 209 A 1 
ATOM 1595 N N   . ALA A 0 210 . 11.612   2.657   -10.910 1.00 97.19 210 A 1 
ATOM 1596 C CA  . ALA A 0 210 . 12.929   2.065   -11.051 1.00 97.19 210 A 1 
ATOM 1597 C C   . ALA A 0 210 . 13.703   2.785   -12.150 1.00 97.19 210 A 1 
ATOM 1598 C CB  . ALA A 0 210 . 12.814   0.556   -11.293 1.00 97.19 210 A 1 
ATOM 1599 O O   . ALA A 0 210 . 13.184   2.969   -13.254 1.00 97.19 210 A 1 
ATOM 1600 N N   . ARG A 0 211 . 14.944   3.159   -11.846 1.00 97.57 211 A 1 
ATOM 1601 C CA  . ARG A 0 211 . 15.892   3.757   -12.781 1.00 97.57 211 A 1 
ATOM 1602 C C   . ARG A 0 211 . 17.206   2.999   -12.717 1.00 97.57 211 A 1 
ATOM 1603 C CB  . ARG A 0 211 . 16.061   5.250   -12.474 1.00 97.57 211 A 1 
ATOM 1604 O O   . ARG A 0 211 . 17.759   2.831   -11.636 1.00 97.57 211 A 1 
ATOM 1605 C CG  . ARG A 0 211 . 17.081   5.934   -13.401 1.00 97.57 211 A 1 
ATOM 1606 C CD  . ARG A 0 211 . 17.225   7.437   -13.121 1.00 97.57 211 A 1 
ATOM 1607 N NE  . ARG A 0 211 . 17.697   7.718   -11.746 1.00 97.57 211 A 1 
ATOM 1608 N NH1 . ARG A 0 211 . 19.969   7.400   -12.058 1.00 97.57 211 A 1 
ATOM 1609 N NH2 . ARG A 0 211 . 19.271   7.963   -10.086 1.00 97.57 211 A 1 
ATOM 1610 C CZ  . ARG A 0 211 . 18.952   7.693   -11.313 1.00 97.57 211 A 1 
ATOM 1611 N N   . ARG A 0 212 . 17.706   2.596   -13.877 1.00 97.90 212 A 1 
ATOM 1612 C CA  . ARG A 0 212 . 19.020   1.988   -14.061 1.00 97.90 212 A 1 
ATOM 1613 C C   . ARG A 0 212 . 19.842   2.846   -15.008 1.00 97.90 212 A 1 
ATOM 1614 C CB  . ARG A 0 212 . 18.852   0.545   -14.545 1.00 97.90 212 A 1 
ATOM 1615 O O   . ARG A 0 212 . 19.354   3.223   -16.070 1.00 97.90 212 A 1 
ATOM 1616 C CG  . ARG A 0 212 . 20.201   -0.109  -14.879 1.00 97.90 212 A 1 
ATOM 1617 C CD  . ARG A 0 212 . 20.074   -1.633  -14.946 1.00 97.90 212 A 1 
ATOM 1618 N NE  . ARG A 0 212 . 19.265   -2.064  -16.104 1.00 97.90 212 A 1 
ATOM 1619 N NH1 . ARG A 0 212 . 17.993   -3.656  -15.049 1.00 97.90 212 A 1 
ATOM 1620 N NH2 . ARG A 0 212 . 17.731   -3.287  -17.233 1.00 97.90 212 A 1 
ATOM 1621 C CZ  . ARG A 0 212 . 18.336   -2.996  -16.123 1.00 97.90 212 A 1 
ATOM 1622 N N   . VAL A 0 213 . 21.076   3.133   -14.620 1.00 97.88 213 A 1 
ATOM 1623 C CA  . VAL A 0 213 . 22.082   3.823   -15.431 1.00 97.88 213 A 1 
ATOM 1624 C C   . VAL A 0 213 . 23.284   2.903   -15.567 1.00 97.88 213 A 1 
ATOM 1625 C CB  . VAL A 0 213 . 22.488   5.168   -14.801 1.00 97.88 213 A 1 
ATOM 1626 O O   . VAL A 0 213 . 23.731   2.345   -14.565 1.00 97.88 213 A 1 
ATOM 1627 C CG1 . VAL A 0 213 . 23.536   5.905   -15.644 1.00 97.88 213 A 1 
ATOM 1628 C CG2 . VAL A 0 213 . 21.265   6.085   -14.659 1.00 97.88 213 A 1 
ATOM 1629 N N   . ARG A 0 214 . 23.786   2.743   -16.791 1.00 96.23 214 A 1 
ATOM 1630 C CA  . ARG A 0 214 . 25.096   2.150   -17.083 1.00 96.23 214 A 1 
ATOM 1631 C C   . ARG A 0 214 . 25.846   3.093   -18.008 1.00 96.23 214 A 1 
ATOM 1632 C CB  . ARG A 0 214 . 24.989   0.749   -17.716 1.00 96.23 214 A 1 
ATOM 1633 O O   . ARG A 0 214 . 25.256   3.544   -18.991 1.00 96.23 214 A 1 
ATOM 1634 C CG  . ARG A 0 214 . 24.076   -0.235  -16.968 1.00 96.23 214 A 1 
ATOM 1635 C CD  . ARG A 0 214 . 24.685   -0.611  -15.614 1.00 96.23 214 A 1 
ATOM 1636 N NE  . ARG A 0 214 . 23.677   -1.148  -14.678 1.00 96.23 214 A 1 
ATOM 1637 N NH1 . ARG A 0 214 . 25.085   -2.288  -13.260 1.00 96.23 214 A 1 
ATOM 1638 N NH2 . ARG A 0 214 . 22.947   -2.075  -12.738 1.00 96.23 214 A 1 
ATOM 1639 C CZ  . ARG A 0 214 . 23.911   -1.831  -13.572 1.00 96.23 214 A 1 
ATOM 1640 N N   . ALA A 0 215 . 27.078   3.412   -17.662 1.00 94.71 215 A 1 
ATOM 1641 C CA  . ALA A 0 215 . 27.999   4.150   -18.501 1.00 94.71 215 A 1 
ATOM 1642 C C   . ALA A 0 215 . 29.340   3.425   -18.487 1.00 94.71 215 A 1 
ATOM 1643 C CB  . ALA A 0 215 . 28.116   5.594   -18.002 1.00 94.71 215 A 1 
ATOM 1644 O O   . ALA A 0 215 . 29.729   2.938   -17.431 1.00 94.71 215 A 1 
ATOM 1645 N N   . ASP A 0 216 . 29.984   3.377   -19.636 1.00 91.96 216 A 1 
ATOM 1646 C CA  . ASP A 0 216 . 31.264   2.717   -19.877 1.00 91.96 216 A 1 
ATOM 1647 C C   . ASP A 0 216 . 32.072   3.681   -20.776 1.00 91.96 216 A 1 
ATOM 1648 C CB  . ASP A 0 216 . 30.930   1.313   -20.411 1.00 91.96 216 A 1 
ATOM 1649 O O   . ASP A 0 216 . 31.515   4.352   -21.661 1.00 91.96 216 A 1 
ATOM 1650 C CG  . ASP A 0 216 . 32.063   0.504   -21.043 1.00 91.96 216 A 1 
ATOM 1651 O OD1 . ASP A 0 216 . 32.022   -0.729  -20.830 1.00 91.96 216 A 1 
ATOM 1652 O OD2 . ASP A 0 216 . 32.823   1.099   -21.838 1.00 91.96 216 A 1 
ATOM 1653 N N   . ASP A 0 217 . 33.327   3.935   -20.392 1.00 90.87 217 A 1 
ATOM 1654 C CA  . ASP A 0 217 . 34.252   4.878   -21.043 1.00 90.87 217 A 1 
ATOM 1655 C C   . ASP A 0 217 . 35.642   4.253   -21.169 1.00 90.87 217 A 1 
ATOM 1656 C CB  . ASP A 0 217 . 34.278   6.255   -20.329 1.00 90.87 217 A 1 
ATOM 1657 O O   . ASP A 0 217 . 36.567   4.610   -20.434 1.00 90.87 217 A 1 
ATOM 1658 C CG  . ASP A 0 217 . 35.243   7.324   -20.913 1.00 90.87 217 A 1 
ATOM 1659 O OD1 . ASP A 0 217 . 35.277   7.602   -22.135 1.00 90.87 217 A 1 
ATOM 1660 O OD2 . ASP A 0 217 . 35.807   8.184   -20.181 1.00 90.87 217 A 1 
ATOM 1661 N N   . ASP A 0 218 . 35.775   3.374   -22.153 1.00 88.79 218 A 1 
ATOM 1662 C CA  . ASP A 0 218 . 37.027   2.763   -22.578 1.00 88.79 218 A 1 
ATOM 1663 C C   . ASP A 0 218 . 37.940   3.762   -23.307 1.00 88.79 218 A 1 
ATOM 1664 C CB  . ASP A 0 218 . 36.705   1.588   -23.508 1.00 88.79 218 A 1 
ATOM 1665 O O   . ASP A 0 218 . 37.559   4.453   -24.261 1.00 88.79 218 A 1 
ATOM 1666 C CG  . ASP A 0 218 . 36.203   0.327   -22.808 1.00 88.79 218 A 1 
ATOM 1667 O OD1 . ASP A 0 218 . 36.630   0.124   -21.653 1.00 88.79 218 A 1 
ATOM 1668 O OD2 . ASP A 0 218 . 35.575   -0.493  -23.516 1.00 88.79 218 A 1 
ATOM 1669 N N   . GLN A 0 219 . 39.200   3.830   -22.884 1.00 88.10 219 A 1 
ATOM 1670 C CA  . GLN A 0 219 . 40.272   4.580   -23.535 1.00 88.10 219 A 1 
ATOM 1671 C C   . GLN A 0 219 . 41.516   3.712   -23.642 1.00 88.10 219 A 1 
ATOM 1672 C CB  . GLN A 0 219 . 40.604   5.854   -22.743 1.00 88.10 219 A 1 
ATOM 1673 O O   . GLN A 0 219 . 41.984   3.178   -22.647 1.00 88.10 219 A 1 
ATOM 1674 C CG  . GLN A 0 219 . 39.471   6.874   -22.841 1.00 88.10 219 A 1 
ATOM 1675 C CD  . GLN A 0 219 . 39.670   8.093   -21.958 1.00 88.10 219 A 1 
ATOM 1676 N NE2 . GLN A 0 219 . 38.596   8.712   -21.540 1.00 88.10 219 A 1 
ATOM 1677 O OE1 . GLN A 0 219 . 40.748   8.564   -21.630 1.00 88.10 219 A 1 
ATOM 1678 N N   . TRP A 0 220 . 42.113   3.626   -24.827 1.00 89.03 220 A 1 
ATOM 1679 C CA  . TRP A 0 220 . 43.324   2.830   -25.032 1.00 89.03 220 A 1 
ATOM 1680 C C   . TRP A 0 220 . 44.232   3.437   -26.099 1.00 89.03 220 A 1 
ATOM 1681 C CB  . TRP A 0 220 . 42.940   1.383   -25.364 1.00 89.03 220 A 1 
ATOM 1682 O O   . TRP A 0 220 . 43.782   4.187   -26.979 1.00 89.03 220 A 1 
ATOM 1683 C CG  . TRP A 0 220 . 42.116   1.228   -26.602 1.00 89.03 220 A 1 
ATOM 1684 C CD1 . TRP A 0 220 . 40.765   1.229   -26.655 1.00 89.03 220 A 1 
ATOM 1685 C CD2 . TRP A 0 220 . 42.574   1.058   -27.974 1.00 89.03 220 A 1 
ATOM 1686 C CE2 . TRP A 0 220 . 41.429   0.977   -28.823 1.00 89.03 220 A 1 
ATOM 1687 C CE3 . TRP A 0 220 . 43.843   0.950   -28.582 1.00 89.03 220 A 1 
ATOM 1688 N NE1 . TRP A 0 220 . 40.352   1.078   -27.962 1.00 89.03 220 A 1 
ATOM 1689 C CH2 . TRP A 0 220 . 42.826   0.712   -30.788 1.00 89.03 220 A 1 
ATOM 1690 C CZ2 . TRP A 0 220 . 41.544   0.816   -30.214 1.00 89.03 220 A 1 
ATOM 1691 C CZ3 . TRP A 0 220 . 43.969   0.773   -29.971 1.00 89.03 220 A 1 
ATOM 1692 N N   . ALA A 0 221 . 45.517   3.109   -26.011 1.00 82.33 221 A 1 
ATOM 1693 C CA  . ALA A 0 221 . 46.525   3.441   -27.004 1.00 82.33 221 A 1 
ATOM 1694 C C   . ALA A 0 221 . 47.537   2.297   -27.137 1.00 82.33 221 A 1 
ATOM 1695 C CB  . ALA A 0 221 . 47.201   4.764   -26.625 1.00 82.33 221 A 1 
ATOM 1696 O O   . ALA A 0 221 . 47.847   1.634   -26.152 1.00 82.33 221 A 1 
ATOM 1697 N N   . GLU A 0 222 . 48.030   2.087   -28.355 1.00 81.49 222 A 1 
ATOM 1698 C CA  . GLU A 0 222 . 49.112   1.153   -28.672 1.00 81.49 222 A 1 
ATOM 1699 C C   . GLU A 0 222 . 50.105   1.848   -29.606 1.00 81.49 222 A 1 
ATOM 1700 C CB  . GLU A 0 222 . 48.579   -0.102  -29.393 1.00 81.49 222 A 1 
ATOM 1701 O O   . GLU A 0 222 . 49.691   2.435   -30.618 1.00 81.49 222 A 1 
ATOM 1702 C CG  . GLU A 0 222 . 47.630   -1.006  -28.586 1.00 81.49 222 A 1 
ATOM 1703 C CD  . GLU A 0 222 . 47.115   -2.213  -29.405 1.00 81.49 222 A 1 
ATOM 1704 O OE1 . GLU A 0 222 . 46.350   -3.032  -28.847 1.00 81.49 222 A 1 
ATOM 1705 O OE2 . GLU A 0 222 . 47.449   -2.341  -30.613 1.00 81.49 222 A 1 
ATOM 1706 N N   . ASP A 0 223 . 51.394   1.716   -29.321 1.00 78.88 223 A 1 
ATOM 1707 C CA  . ASP A 0 223 . 52.477   2.110   -30.212 1.00 78.88 223 A 1 
ATOM 1708 C C   . ASP A 0 223 . 53.490   0.978   -30.400 1.00 78.88 223 A 1 
ATOM 1709 C CB  . ASP A 0 223 . 53.104   3.455   -29.829 1.00 78.88 223 A 1 
ATOM 1710 O O   . ASP A 0 223 . 53.807   0.201   -29.502 1.00 78.88 223 A 1 
ATOM 1711 C CG  . ASP A 0 223 . 53.661   3.539   -28.413 1.00 78.88 223 A 1 
ATOM 1712 O OD1 . ASP A 0 223 . 52.826   3.469   -27.484 1.00 78.88 223 A 1 
ATOM 1713 O OD2 . ASP A 0 223 . 54.867   3.842   -28.304 1.00 78.88 223 A 1 
ATOM 1714 N N   . TYR A 0 224 . 53.929   0.809   -31.647 1.00 73.57 224 A 1 
ATOM 1715 C CA  . TYR A 0 224 . 54.878   -0.228  -32.028 1.00 73.57 224 A 1 
ATOM 1716 C C   . TYR A 0 224 . 55.967   0.338   -32.920 1.00 73.57 224 A 1 
ATOM 1717 C CB  . TYR A 0 224 . 54.171   -1.395  -32.729 1.00 73.57 224 A 1 
ATOM 1718 O O   . TYR A 0 224 . 55.726   0.671   -34.089 1.00 73.57 224 A 1 
ATOM 1719 C CG  . TYR A 0 224 . 55.120   -2.524  -33.105 1.00 73.57 224 A 1 
ATOM 1720 C CD1 . TYR A 0 224 . 55.516   -2.728  -34.442 1.00 73.57 224 A 1 
ATOM 1721 C CD2 . TYR A 0 224 . 55.670   -3.321  -32.090 1.00 73.57 224 A 1 
ATOM 1722 C CE1 . TYR A 0 224 . 56.439   -3.747  -34.762 1.00 73.57 224 A 1 
ATOM 1723 C CE2 . TYR A 0 224 . 56.596   -4.332  -32.392 1.00 73.57 224 A 1 
ATOM 1724 O OH  . TYR A 0 224 . 57.909   -5.510  -34.006 1.00 73.57 224 A 1 
ATOM 1725 C CZ  . TYR A 0 224 . 56.983   -4.546  -33.732 1.00 73.57 224 A 1 
ATOM 1726 N N   . ASP A 0 225 . 57.184   0.311   -32.397 1.00 76.29 225 A 1 
ATOM 1727 C CA  . ASP A 0 225 . 58.375   0.737   -33.095 1.00 76.29 225 A 1 
ATOM 1728 C C   . ASP A 0 225 . 59.263   -0.464  -33.431 1.00 76.29 225 A 1 
ATOM 1729 C CB  . ASP A 0 225 . 59.086   1.834   -32.288 1.00 76.29 225 A 1 
ATOM 1730 O O   . ASP A 0 225 . 59.429   -1.446  -32.703 1.00 76.29 225 A 1 
ATOM 1731 C CG  . ASP A 0 225 . 58.569   3.247   -32.568 1.00 76.29 225 A 1 
ATOM 1732 O OD1 . ASP A 0 225 . 58.149   3.483   -33.729 1.00 76.29 225 A 1 
ATOM 1733 O OD2 . ASP A 0 225 . 58.812   4.144   -31.737 1.00 76.29 225 A 1 
ATOM 1734 N N   . ARG A 0 226 . 59.839   -0.432  -34.633 1.00 66.67 226 A 1 
ATOM 1735 C CA  . ARG A 0 226 . 60.834   -1.422  -35.047 1.00 66.67 226 A 1 
ATOM 1736 C C   . ARG A 0 226 . 61.957   -0.761  -35.806 1.00 66.67 226 A 1 
ATOM 1737 C CB  . ARG A 0 226 . 60.158   -2.543  -35.837 1.00 66.67 226 A 1 
ATOM 1738 O O   . ARG A 0 226 . 61.751   -0.232  -36.900 1.00 66.67 226 A 1 
ATOM 1739 C CG  . ARG A 0 226 . 61.185   -3.609  -36.224 1.00 66.67 226 A 1 
ATOM 1740 C CD  . ARG A 0 226 . 60.490   -4.734  -36.976 1.00 66.67 226 A 1 
ATOM 1741 N NE  . ARG A 0 226 . 61.491   -5.682  -37.486 1.00 66.67 226 A 1 
ATOM 1742 N NH1 . ARG A 0 226 . 60.035   -7.377  -37.935 1.00 66.67 226 A 1 
ATOM 1743 N NH2 . ARG A 0 226 . 62.250   -7.654  -38.262 1.00 66.67 226 A 1 
ATOM 1744 C CZ  . ARG A 0 226 . 61.252   -6.903  -37.893 1.00 66.67 226 A 1 
ATOM 1745 N N   . TYR A 0 227 . 63.173   -0.911  -35.293 1.00 67.44 227 A 1 
ATOM 1746 C CA  . TYR A 0 227 . 64.380   -0.388  -35.917 1.00 67.44 227 A 1 
ATOM 1747 C C   . TYR A 0 227 . 65.363   -1.504  -36.278 1.00 67.44 227 A 1 
ATOM 1748 C CB  . TYR A 0 227 . 64.999   0.701   -35.033 1.00 67.44 227 A 1 
ATOM 1749 O O   . TYR A 0 227 . 65.729   -2.355  -35.470 1.00 67.44 227 A 1 
ATOM 1750 C CG  . TYR A 0 227 . 65.488   0.232   -33.676 1.00 67.44 227 A 1 
ATOM 1751 C CD1 . TYR A 0 227 . 64.615   0.241   -32.569 1.00 67.44 227 A 1 
ATOM 1752 C CD2 . TYR A 0 227 . 66.819   -0.207  -33.518 1.00 67.44 227 A 1 
ATOM 1753 C CE1 . TYR A 0 227 . 65.068   -0.176  -31.306 1.00 67.44 227 A 1 
ATOM 1754 C CE2 . TYR A 0 227 . 67.275   -0.628  -32.254 1.00 67.44 227 A 1 
ATOM 1755 O OH  . TYR A 0 227 . 66.852   -1.015  -29.930 1.00 67.44 227 A 1 
ATOM 1756 C CZ  . TYR A 0 227 . 66.401   -0.604  -31.144 1.00 67.44 227 A 1 
ATOM 1757 N N   . ASP A 0 228 . 65.854   -1.464  -37.517 1.00 59.92 228 A 1 
ATOM 1758 C CA  . ASP A 0 228 . 66.967   -2.289  -37.983 1.00 59.92 228 A 1 
ATOM 1759 C C   . ASP A 0 228 . 68.134   -1.363  -38.373 1.00 59.92 228 A 1 
ATOM 1760 C CB  . ASP A 0 228 . 66.513   -3.190  -39.151 1.00 59.92 228 A 1 
ATOM 1761 O O   . ASP A 0 228 . 68.075   -0.650  -39.382 1.00 59.92 228 A 1 
ATOM 1762 C CG  . ASP A 0 228 . 65.643   -4.399  -38.752 1.00 59.92 228 A 1 
ATOM 1763 O OD1 . ASP A 0 228 . 66.022   -5.119  -37.806 1.00 59.92 228 A 1 
ATOM 1764 O OD2 . ASP A 0 228 . 64.697   -4.738  -39.503 1.00 59.92 228 A 1 
ATOM 1765 N N   . ALA A 0 229 . 69.215   -1.377  -37.585 1.00 55.09 229 A 1 
ATOM 1766 C CA  . ALA A 0 229 . 70.454   -0.647  -37.851 1.00 55.09 229 A 1 
ATOM 1767 C C   . ALA A 0 229 . 71.593   -1.637  -38.135 1.00 55.09 229 A 1 
ATOM 1768 C CB  . ALA A 0 229 . 70.756   0.294   -36.677 1.00 55.09 229 A 1 
ATOM 1769 O O   . ALA A 0 229 . 72.180   -2.224  -37.227 1.00 55.09 229 A 1 
ATOM 1770 N N   . GLY A 0 230 . 71.896   -1.839  -39.421 1.00 49.54 230 A 1 
ATOM 1771 C CA  . GLY A 0 230 . 73.039   -2.634  -39.871 1.00 49.54 230 A 1 
ATOM 1772 C C   . GLY A 0 230 . 74.192   -1.760  -40.365 1.00 49.54 230 A 1 
ATOM 1773 O O   . GLY A 0 230 . 74.080   -1.149  -41.432 1.00 49.54 230 A 1 
ATOM 1774 N N   . GLU A 0 231 . 75.321   -1.755  -39.657 1.00 45.14 231 A 1 
ATOM 1775 C CA  . GLU A 0 231 . 76.602   -1.314  -40.209 1.00 45.14 231 A 1 
ATOM 1776 C C   . GLU A 0 231 . 77.174   -2.476  -41.027 1.00 45.14 231 A 1 
ATOM 1777 C CB  . GLU A 0 231 . 77.576   -0.831  -39.121 1.00 45.14 231 A 1 
ATOM 1778 O O   . GLU A 0 231 . 77.762   -3.431  -40.522 1.00 45.14 231 A 1 
ATOM 1779 C CG  . GLU A 0 231 . 77.151   0.524   -38.527 1.00 45.14 231 A 1 
ATOM 1780 C CD  . GLU A 0 231 . 78.067   1.028   -37.395 1.00 45.14 231 A 1 
ATOM 1781 O OE1 . GLU A 0 231 . 77.838   2.168   -36.934 1.00 45.14 231 A 1 
ATOM 1782 O OE2 . GLU A 0 231 . 78.986   0.287   -36.990 1.00 45.14 231 A 1 
ATOM 1783 N N   . GLY A 0 232 . 76.951   -2.441  -42.340 1.00 43.16 232 A 1 
ATOM 1784 C CA  . GLY A 0 232 . 77.682   -3.321  -43.242 1.00 43.16 232 A 1 
ATOM 1785 C C   . GLY A 0 232 . 79.129   -2.848  -43.320 1.00 43.16 232 A 1 
ATOM 1786 O O   . GLY A 0 232 . 79.415   -1.952  -44.117 1.00 43.16 232 A 1 
ATOM 1787 N N   . ASP A 0 233 . 80.027   -3.434  -42.526 1.00 45.33 233 A 1 
ATOM 1788 C CA  . ASP A 0 233 . 81.447   -3.083  -42.504 1.00 45.33 233 A 1 
ATOM 1789 C C   . ASP A 0 233 . 82.052   -3.164  -43.917 1.00 45.33 233 A 1 
ATOM 1790 C CB  . ASP A 0 233 . 82.216   -3.966  -41.502 1.00 45.33 233 A 1 
ATOM 1791 O O   . ASP A 0 233 . 82.315   -4.222  -44.497 1.00 45.33 233 A 1 
ATOM 1792 C CG  . ASP A 0 233 . 82.329   -3.358  -40.101 1.00 45.33 233 A 1 
ATOM 1793 O OD1 . ASP A 0 233 . 82.414   -2.110  -40.044 1.00 45.33 233 A 1 
ATOM 1794 O OD2 . ASP A 0 233 . 82.505   -4.148  -39.151 1.00 45.33 233 A 1 
ATOM 1795 N N   . ALA A 0 234 . 82.271   -1.997  -44.521 1.00 38.98 234 A 1 
ATOM 1796 C CA  . ALA A 0 234 . 82.686   -1.840  -45.913 1.00 38.98 234 A 1 
ATOM 1797 C C   . ALA A 0 234 . 84.177   -2.161  -46.158 1.00 38.98 234 A 1 
ATOM 1798 C CB  . ALA A 0 234 . 82.282   -0.434  -46.376 1.00 38.98 234 A 1 
ATOM 1799 O O   . ALA A 0 234 . 84.730   -1.799  -47.203 1.00 38.98 234 A 1 
ATOM 1800 N N   . TYR A 0 235 . 84.851   -2.862  -45.241 1.00 36.62 235 A 1 
ATOM 1801 C CA  . TYR A 0 235 . 86.300   -3.083  -45.296 1.00 36.62 235 A 1 
ATOM 1802 C C   . TYR A 0 235 . 86.764   -4.116  -46.337 1.00 36.62 235 A 1 
ATOM 1803 C CB  . TYR A 0 235 . 86.851   -3.357  -43.888 1.00 36.62 235 A 1 
ATOM 1804 O O   . TYR A 0 235 . 87.959   -4.218  -46.618 1.00 36.62 235 A 1 
ATOM 1805 C CG  . TYR A 0 235 . 87.551   -2.138  -43.325 1.00 36.62 235 A 1 
ATOM 1806 C CD1 . TYR A 0 235 . 88.882   -1.867  -43.701 1.00 36.62 235 A 1 
ATOM 1807 C CD2 . TYR A 0 235 . 86.860   -1.244  -42.485 1.00 36.62 235 A 1 
ATOM 1808 C CE1 . TYR A 0 235 . 89.527   -0.706  -43.233 1.00 36.62 235 A 1 
ATOM 1809 C CE2 . TYR A 0 235 . 87.500   -0.082  -42.017 1.00 36.62 235 A 1 
ATOM 1810 O OH  . TYR A 0 235 . 89.450   1.313   -41.937 1.00 36.62 235 A 1 
ATOM 1811 C CZ  . TYR A 0 235 . 88.832   0.190   -42.388 1.00 36.62 235 A 1 
ATOM 1812 N N   . GLY A 0 236 . 85.849   -4.828  -46.999 1.00 36.09 236 A 1 
ATOM 1813 C CA  . GLY A 0 236 . 86.203   -5.843  -47.998 1.00 36.09 236 A 1 
ATOM 1814 C C   . GLY A 0 236 . 86.660   -5.328  -49.373 1.00 36.09 236 A 1 
ATOM 1815 O O   . GLY A 0 236 . 87.067   -6.140  -50.200 1.00 36.09 236 A 1 
ATOM 1816 N N   . ARG A 0 237 . 86.577   -4.022  -49.688 1.00 38.11 237 A 1 
ATOM 1817 C CA  . ARG A 0 237 . 86.695   -3.552  -51.093 1.00 38.11 237 A 1 
ATOM 1818 C C   . ARG A 0 237 . 87.866   -2.630  -51.449 1.00 38.11 237 A 1 
ATOM 1819 C CB  . ARG A 0 237 . 85.332   -3.035  -51.593 1.00 38.11 237 A 1 
ATOM 1820 O O   . ARG A 0 237 . 88.027   -2.323  -52.625 1.00 38.11 237 A 1 
ATOM 1821 C CG  . ARG A 0 237 . 84.426   -4.222  -51.966 1.00 38.11 237 A 1 
ATOM 1822 C CD  . ARG A 0 237 . 83.132   -3.793  -52.668 1.00 38.11 237 A 1 
ATOM 1823 N NE  . ARG A 0 237 . 82.022   -3.576  -51.717 1.00 38.11 237 A 1 
ATOM 1824 N NH1 . ARG A 0 237 . 80.363   -4.656  -52.894 1.00 38.11 237 A 1 
ATOM 1825 N NH2 . ARG A 0 237 . 79.904   -3.773  -50.900 1.00 38.11 237 A 1 
ATOM 1826 C CZ  . ARG A 0 237 . 80.775   -4.000  -51.842 1.00 38.11 237 A 1 
ATOM 1827 N N   . ALA A 0 238 . 88.734   -2.245  -50.515 1.00 35.01 238 A 1 
ATOM 1828 C CA  . ALA A 0 238 . 89.823   -1.303  -50.822 1.00 35.01 238 A 1 
ATOM 1829 C C   . ALA A 0 238 . 91.136   -1.938  -51.345 1.00 35.01 238 A 1 
ATOM 1830 C CB  . ALA A 0 238 . 90.047   -0.404  -49.602 1.00 35.01 238 A 1 
ATOM 1831 O O   . ALA A 0 238 . 92.060   -1.210  -51.704 1.00 35.01 238 A 1 
ATOM 1832 N N   . ALA A 0 239 . 91.269   -3.269  -51.408 1.00 30.04 239 A 1 
ATOM 1833 C CA  . ALA A 0 239 . 92.585   -3.896  -51.607 1.00 30.04 239 A 1 
ATOM 1834 C C   . ALA A 0 239 . 92.999   -4.213  -53.061 1.00 30.04 239 A 1 
ATOM 1835 C CB  . ALA A 0 239 . 92.700   -5.112  -50.684 1.00 30.04 239 A 1 
ATOM 1836 O O   . ALA A 0 239 . 94.119   -4.679  -53.263 1.00 30.04 239 A 1 
ATOM 1837 N N   . SER A 0 240 . 92.182   -3.962  -54.090 1.00 36.28 240 A 1 
ATOM 1838 C CA  . SER A 0 240 . 92.532   -4.386  -55.460 1.00 36.28 240 A 1 
ATOM 1839 C C   . SER A 0 240 . 92.407   -3.301  -56.528 1.00 36.28 240 A 1 
ATOM 1840 C CB  . SER A 0 240 . 91.792   -5.677  -55.838 1.00 36.28 240 A 1 
ATOM 1841 O O   . SER A 0 240 . 91.822   -3.554  -57.575 1.00 36.28 240 A 1 
ATOM 1842 O OG  . SER A 0 240 . 90.429   -5.423  -56.098 1.00 36.28 240 A 1 
ATOM 1843 N N   . GLU A 0 241 . 92.959   -2.101  -56.325 1.00 34.05 241 A 1 
ATOM 1844 C CA  . GLU A 0 241 . 93.066   -1.153  -57.447 1.00 34.05 241 A 1 
ATOM 1845 C C   . GLU A 0 241 . 94.207   -0.129  -57.308 1.00 34.05 241 A 1 
ATOM 1846 C CB  . GLU A 0 241 . 91.689   -0.527  -57.777 1.00 34.05 241 A 1 
ATOM 1847 O O   . GLU A 0 241 . 94.007   1.074   -57.186 1.00 34.05 241 A 1 
ATOM 1848 C CG  . GLU A 0 241 . 91.528   -0.357  -59.300 1.00 34.05 241 A 1 
ATOM 1849 C CD  . GLU A 0 241 . 90.075   -0.133  -59.753 1.00 34.05 241 A 1 
ATOM 1850 O OE1 . GLU A 0 241 . 89.850   -0.251  -60.981 1.00 34.05 241 A 1 
ATOM 1851 O OE2 . GLU A 0 241 . 89.211   0.161   -58.899 1.00 34.05 241 A 1 
ATOM 1852 N N   . LYS A 0 242 . 95.460   -0.593  -57.383 1.00 34.74 242 A 1 
ATOM 1853 C CA  . LYS A 0 242 . 96.564   0.247   -57.883 1.00 34.74 242 A 1 
ATOM 1854 C C   . LYS A 0 242 . 97.175   -0.412  -59.111 1.00 34.74 242 A 1 
ATOM 1855 C CB  . LYS A 0 242 . 97.565   0.649   -56.781 1.00 34.74 242 A 1 
ATOM 1856 O O   . LYS A 0 242 . 98.215   -1.059  -59.061 1.00 34.74 242 A 1 
ATOM 1857 C CG  . LYS A 0 242 . 97.144   1.983   -56.134 1.00 34.74 242 A 1 
ATOM 1858 C CD  . LYS A 0 242 . 98.166   2.486   -55.106 1.00 34.74 242 A 1 
ATOM 1859 C CE  . LYS A 0 242 . 97.701   3.837   -54.544 1.00 34.74 242 A 1 
ATOM 1860 N NZ  . LYS A 0 242 . 98.590   4.334   -53.463 1.00 34.74 242 A 1 
ATOM 1861 N N   . SER A 0 243 . 96.465   -0.239  -60.222 1.00 33.67 243 A 1 
ATOM 1862 C CA  . SER A 0 243 . 96.948   -0.468  -61.581 1.00 33.67 243 A 1 
ATOM 1863 C C   . SER A 0 243 . 98.104   0.502   -61.856 1.00 33.67 243 A 1 
ATOM 1864 C CB  . SER A 0 243 . 95.770   -0.237  -62.539 1.00 33.67 243 A 1 
ATOM 1865 O O   . SER A 0 243 . 97.884   1.673   -62.163 1.00 33.67 243 A 1 
ATOM 1866 O OG  . SER A 0 243 . 96.117   -0.524  -63.876 1.00 33.67 243 A 1 
ATOM 1867 N N   . TRP A 0 244 . 99.348   0.059   -61.656 1.00 29.19 244 A 1 
ATOM 1868 C CA  . TRP A 0 244 . 100.522  0.845   -62.035 1.00 29.19 244 A 1 
ATOM 1869 C C   . TRP A 0 244 . 100.731  0.742   -63.545 1.00 29.19 244 A 1 
ATOM 1870 C CB  . TRP A 0 244 . 101.763  0.482   -61.207 1.00 29.19 244 A 1 
ATOM 1871 O O   . TRP A 0 244 . 100.860  -0.343  -64.114 1.00 29.19 244 A 1 
ATOM 1872 C CG  . TRP A 0 244 . 102.262  1.608   -60.348 1.00 29.19 244 A 1 
ATOM 1873 C CD1 . TRP A 0 244 . 101.605  2.126   -59.285 1.00 29.19 244 A 1 
ATOM 1874 C CD2 . TRP A 0 244 . 103.496  2.384   -60.471 1.00 29.19 244 A 1 
ATOM 1875 C CE2 . TRP A 0 244 . 103.522  3.357   -59.426 1.00 29.19 244 A 1 
ATOM 1876 C CE3 . TRP A 0 244 . 104.594  2.370   -61.359 1.00 29.19 244 A 1 
ATOM 1877 N NE1 . TRP A 0 244 . 102.343  3.160   -58.741 1.00 29.19 244 A 1 
ATOM 1878 C CH2 . TRP A 0 244 . 105.666  4.208   -60.152 1.00 29.19 244 A 1 
ATOM 1879 C CZ2 . TRP A 0 244 . 104.584  4.258   -59.258 1.00 29.19 244 A 1 
ATOM 1880 C CZ3 . TRP A 0 244 . 105.667  3.269   -61.200 1.00 29.19 244 A 1 
ATOM 1881 N N   . GLY A 0 245 . 100.689  1.906   -64.187 1.00 33.79 245 A 1 
ATOM 1882 C CA  . GLY A 0 245 . 100.718  2.072   -65.628 1.00 33.79 245 A 1 
ATOM 1883 C C   . GLY A 0 245 . 102.000  1.564   -66.287 1.00 33.79 245 A 1 
ATOM 1884 O O   . GLY A 0 245 . 103.111  1.791   -65.819 1.00 33.79 245 A 1 
ATOM 1885 N N   . LYS A 0 246 . 101.777  0.902   -67.426 1.00 30.40 246 A 1 
ATOM 1886 C CA  . LYS A 0 246 . 102.655  0.700   -68.588 1.00 30.40 246 A 1 
ATOM 1887 C C   . LYS A 0 246 . 103.995  1.461   -68.559 1.00 30.40 246 A 1 
ATOM 1888 C CB  . LYS A 0 246 . 101.870  1.164   -69.833 1.00 30.40 246 A 1 
ATOM 1889 O O   . LYS A 0 246 . 104.068  2.612   -68.979 1.00 30.40 246 A 1 
ATOM 1890 C CG  . LYS A 0 246 . 100.760  0.218   -70.306 1.00 30.40 246 A 1 
ATOM 1891 C CD  . LYS A 0 246 . 100.092  0.827   -71.550 1.00 30.40 246 A 1 
ATOM 1892 C CE  . LYS A 0 246 . 99.111   -0.151  -72.204 1.00 30.40 246 A 1 
ATOM 1893 N NZ  . LYS A 0 246 . 98.508   0.432   -73.431 1.00 30.40 246 A 1 
ATOM 1894 N N   . GLY A 0 247 . 105.069  0.750   -68.230 1.00 32.22 247 A 1 
ATOM 1895 C CA  . GLY A 0 247 . 106.439  1.077   -68.630 1.00 32.22 247 A 1 
ATOM 1896 C C   . GLY A 0 247 . 107.050  -0.138  -69.325 1.00 32.22 247 A 1 
ATOM 1897 O O   . GLY A 0 247 . 107.129  -1.211  -68.742 1.00 32.22 247 A 1 
ATOM 1898 N N   . SER A 0 248 . 107.395  0.017   -70.599 1.00 28.43 248 A 1 
ATOM 1899 C CA  . SER A 0 248 . 107.838  -1.021  -71.536 1.00 28.43 248 A 1 
ATOM 1900 C C   . SER A 0 248 . 109.050  -1.831  -71.038 1.00 28.43 248 A 1 
ATOM 1901 C CB  . SER A 0 248 . 108.173  -0.278  -72.836 1.00 28.43 248 A 1 
ATOM 1902 O O   . SER A 0 248 . 110.177  -1.351  -71.087 1.00 28.43 248 A 1 
ATOM 1903 O OG  . SER A 0 248 . 108.473  -1.162  -73.887 1.00 28.43 248 A 1 
ATOM 1904 N N   . GLY A 0 249 . 108.835  -3.079  -70.614 1.00 33.38 249 A 1 
ATOM 1905 C CA  . GLY A 0 249 . 109.897  -4.032  -70.284 1.00 33.38 249 A 1 
ATOM 1906 C C   . GLY A 0 249 . 109.392  -5.467  -70.421 1.00 33.38 249 A 1 
ATOM 1907 O O   . GLY A 0 249 . 108.518  -5.898  -69.677 1.00 33.38 249 A 1 
ATOM 1908 N N   . TYR A 0 250 . 109.901  -6.186  -71.418 1.00 29.67 250 A 1 
ATOM 1909 C CA  . TYR A 0 250 . 109.567  -7.576  -71.727 1.00 29.67 250 A 1 
ATOM 1910 C C   . TYR A 0 250 . 109.837  -8.500  -70.526 1.00 29.67 250 A 1 
ATOM 1911 C CB  . TYR A 0 250 . 110.428  -8.008  -72.928 1.00 29.67 250 A 1 
ATOM 1912 O O   . TYR A 0 250 . 110.982  -8.653  -70.111 1.00 29.67 250 A 1 
ATOM 1913 C CG  . TYR A 0 250 . 109.958  -7.516  -74.286 1.00 29.67 250 A 1 
ATOM 1914 C CD1 . TYR A 0 250 . 109.309  -8.417  -75.151 1.00 29.67 250 A 1 
ATOM 1915 C CD2 . TYR A 0 250 . 110.193  -6.189  -74.708 1.00 29.67 250 A 1 
ATOM 1916 C CE1 . TYR A 0 250 . 108.888  -7.999  -76.427 1.00 29.67 250 A 1 
ATOM 1917 C CE2 . TYR A 0 250 . 109.767  -5.765  -75.983 1.00 29.67 250 A 1 
ATOM 1918 O OH  . TYR A 0 250 . 108.704  -6.285  -78.080 1.00 29.67 250 A 1 
ATOM 1919 C CZ  . TYR A 0 250 . 109.114  -6.674  -76.845 1.00 29.67 250 A 1 
ATOM 1920 N N   . GLY A 0 251 . 108.803  -9.161  -69.997 1.00 32.03 251 A 1 
ATOM 1921 C CA  . GLY A 0 251 . 108.964  -10.172 -68.950 1.00 32.03 251 A 1 
ATOM 1922 C C   . GLY A 0 251 . 107.644  -10.784 -68.481 1.00 32.03 251 A 1 
ATOM 1923 O O   . GLY A 0 251 . 107.001  -10.237 -67.602 1.00 32.03 251 A 1 
ATOM 1924 N N   . LYS A 0 252 . 107.268  -11.910 -69.107 1.00 30.43 252 A 1 
ATOM 1925 C CA  . LYS A 0 252 . 106.261  -12.927 -68.730 1.00 30.43 252 A 1 
ATOM 1926 C C   . LYS A 0 252 . 105.004  -12.488 -67.956 1.00 30.43 252 A 1 
ATOM 1927 C CB  . LYS A 0 252 . 106.945  -14.075 -67.971 1.00 30.43 252 A 1 
ATOM 1928 O O   . LYS A 0 252 . 105.029  -12.244 -66.756 1.00 30.43 252 A 1 
ATOM 1929 C CG  . LYS A 0 252 . 107.685  -15.038 -68.911 1.00 30.43 252 A 1 
ATOM 1930 C CD  . LYS A 0 252 . 107.997  -16.344 -68.171 1.00 30.43 252 A 1 
ATOM 1931 C CE  . LYS A 0 252 . 108.614  -17.379 -69.116 1.00 30.43 252 A 1 
ATOM 1932 N NZ  . LYS A 0 252 . 108.766  -18.694 -68.441 1.00 30.43 252 A 1 
ATOM 1933 N N   . GLY A 0 253 . 103.868  -12.587 -68.651 1.00 26.32 253 A 1 
ATOM 1934 C CA  . GLY A 0 253 . 102.547  -12.674 -68.037 1.00 26.32 253 A 1 
ATOM 1935 C C   . GLY A 0 253 . 102.428  -13.874 -67.093 1.00 26.32 253 A 1 
ATOM 1936 O O   . GLY A 0 253 . 102.878  -14.973 -67.413 1.00 26.32 253 A 1 
ATOM 1937 N N   . GLY A 0 254 . 101.820  -13.625 -65.938 1.00 29.37 254 A 1 
ATOM 1938 C CA  . GLY A 0 254 . 101.450  -14.614 -64.936 1.00 29.37 254 A 1 
ATOM 1939 C C   . GLY A 0 254 . 100.161  -14.161 -64.260 1.00 29.37 254 A 1 
ATOM 1940 O O   . GLY A 0 254 . 100.159  -13.220 -63.476 1.00 29.37 254 A 1 
ATOM 1941 N N   . ASP A 0 255 . 99.072   -14.794 -64.681 1.00 30.40 255 A 1 
ATOM 1942 C CA  . ASP A 0 255 . 97.927   -15.229 -63.884 1.00 30.40 255 A 1 
ATOM 1943 C C   . ASP A 0 255 . 97.128   -14.180 -63.092 1.00 30.40 255 A 1 
ATOM 1944 C CB  . ASP A 0 255 . 98.331   -16.498 -63.118 1.00 30.40 255 A 1 
ATOM 1945 O O   . ASP A 0 255 . 97.356   -13.869 -61.924 1.00 30.40 255 A 1 
ATOM 1946 C CG  . ASP A 0 255 . 99.003   -17.502 -64.074 1.00 30.40 255 A 1 
ATOM 1947 O OD1 . ASP A 0 255 . 98.605   -17.518 -65.266 1.00 30.40 255 A 1 
ATOM 1948 O OD2 . ASP A 0 255 . 99.978   -18.154 -63.651 1.00 30.40 255 A 1 
ATOM 1949 N N   . ARG A 0 256 . 96.061   -13.724 -63.763 1.00 31.09 256 A 1 
ATOM 1950 C CA  . ARG A 0 256 . 94.857   -13.109 -63.192 1.00 31.09 256 A 1 
ATOM 1951 C C   . ARG A 0 256 . 94.142   -14.105 -62.267 1.00 31.09 256 A 1 
ATOM 1952 C CB  . ARG A 0 256 . 93.901   -12.703 -64.333 1.00 31.09 256 A 1 
ATOM 1953 O O   . ARG A 0 256 . 93.133   -14.693 -62.649 1.00 31.09 256 A 1 
ATOM 1954 C CG  . ARG A 0 256 . 94.337   -11.502 -65.175 1.00 31.09 256 A 1 
ATOM 1955 C CD  . ARG A 0 256 . 93.340   -11.340 -66.330 1.00 31.09 256 A 1 
ATOM 1956 N NE  . ARG A 0 256 . 93.602   -10.123 -67.120 1.00 31.09 256 A 1 
ATOM 1957 N NH1 . ARG A 0 256 . 92.778   -10.864 -69.137 1.00 31.09 256 A 1 
ATOM 1958 N NH2 . ARG A 0 256 . 93.538   -8.775  -68.951 1.00 31.09 256 A 1 
ATOM 1959 C CZ  . ARG A 0 256 . 93.307   -9.930  -68.394 1.00 31.09 256 A 1 
ATOM 1960 N N   . ALA A 0 257 . 94.623   -14.287 -61.045 1.00 31.39 257 A 1 
ATOM 1961 C CA  . ALA A 0 257 . 93.803   -14.878 -59.997 1.00 31.39 257 A 1 
ATOM 1962 C C   . ALA A 0 257 . 92.837   -13.799 -59.492 1.00 31.39 257 A 1 
ATOM 1963 C CB  . ALA A 0 257 . 94.691   -15.497 -58.917 1.00 31.39 257 A 1 
ATOM 1964 O O   . ALA A 0 257 . 93.140   -13.027 -58.585 1.00 31.39 257 A 1 
ATOM 1965 N N   . ALA A 0 258 . 91.679   -13.716 -60.148 1.00 31.19 258 A 1 
ATOM 1966 C CA  . ALA A 0 258 . 90.505   -13.026 -59.643 1.00 31.19 258 A 1 
ATOM 1967 C C   . ALA A 0 258 . 90.125   -13.657 -58.295 1.00 31.19 258 A 1 
ATOM 1968 C CB  . ALA A 0 258 . 89.391   -13.152 -60.694 1.00 31.19 258 A 1 
ATOM 1969 O O   . ALA A 0 258 . 89.391   -14.640 -58.236 1.00 31.19 258 A 1 
ATOM 1970 N N   . ALA A 0 259 . 90.670   -13.128 -57.202 1.00 27.95 259 A 1 
ATOM 1971 C CA  . ALA A 0 259 . 90.295   -13.505 -55.848 1.00 27.95 259 A 1 
ATOM 1972 C C   . ALA A 0 259 . 88.920   -12.900 -55.514 1.00 27.95 259 A 1 
ATOM 1973 C CB  . ALA A 0 259 . 91.421   -13.112 -54.882 1.00 27.95 259 A 1 
ATOM 1974 O O   . ALA A 0 259 . 88.780   -12.071 -54.625 1.00 27.95 259 A 1 
ATOM 1975 N N   . SER A 0 260 . 87.879   -13.312 -56.240 1.00 32.72 260 A 1 
ATOM 1976 C CA  . SER A 0 260 . 86.480   -13.113 -55.865 1.00 32.72 260 A 1 
ATOM 1977 C C   . SER A 0 260 . 86.086   -14.185 -54.847 1.00 32.72 260 A 1 
ATOM 1978 C CB  . SER A 0 260 . 85.581   -13.117 -57.107 1.00 32.72 260 A 1 
ATOM 1979 O O   . SER A 0 260 . 85.196   -15.000 -55.089 1.00 32.72 260 A 1 
ATOM 1980 O OG  . SER A 0 260 . 85.661   -14.364 -57.766 1.00 32.72 260 A 1 
ATOM 1981 N N   . LYS A 0 261 . 86.801   -14.252 -53.722 1.00 31.44 261 A 1 
ATOM 1982 C CA  . LYS A 0 261 . 86.325   -14.988 -52.552 1.00 31.44 261 A 1 
ATOM 1983 C C   . LYS A 0 261 . 85.647   -13.957 -51.674 1.00 31.44 261 A 1 
ATOM 1984 C CB  . LYS A 0 261 . 87.450   -15.787 -51.870 1.00 31.44 261 A 1 
ATOM 1985 O O   . LYS A 0 261 . 86.310   -13.132 -51.058 1.00 31.44 261 A 1 
ATOM 1986 C CG  . LYS A 0 261 . 87.135   -17.291 -51.945 1.00 31.44 261 A 1 
ATOM 1987 C CD  . LYS A 0 261 . 88.275   -18.139 -51.372 1.00 31.44 261 A 1 
ATOM 1988 C CE  . LYS A 0 261 . 87.931   -19.630 -51.475 1.00 31.44 261 A 1 
ATOM 1989 N NZ  . LYS A 0 261 . 89.037   -20.476 -50.959 1.00 31.44 261 A 1 
ATOM 1990 N N   . ALA A 0 262 . 84.319   -13.973 -51.739 1.00 33.08 262 A 1 
ATOM 1991 C CA  . ALA A 0 262 . 83.422   -13.260 -50.853 1.00 33.08 262 A 1 
ATOM 1992 C C   . ALA A 0 262 . 83.833   -13.555 -49.405 1.00 33.08 262 A 1 
ATOM 1993 C CB  . ALA A 0 262 . 81.999   -13.745 -51.175 1.00 33.08 262 A 1 
ATOM 1994 O O   . ALA A 0 262 . 83.467   -14.588 -48.849 1.00 33.08 262 A 1 
ATOM 1995 N N   . HIS A 0 263 . 84.673   -12.693 -48.835 1.00 32.67 263 A 1 
ATOM 1996 C CA  . HIS A 0 263 . 84.867   -12.652 -47.398 1.00 32.67 263 A 1 
ATOM 1997 C C   . HIS A 0 263 . 83.498   -12.350 -46.796 1.00 32.67 263 A 1 
ATOM 1998 C CB  . HIS A 0 263 . 85.954   -11.633 -47.029 1.00 32.67 263 A 1 
ATOM 1999 O O   . HIS A 0 263 . 82.787   -11.476 -47.305 1.00 32.67 263 A 1 
ATOM 2000 C CG  . HIS A 0 263 . 87.321   -12.269 -47.019 1.00 32.67 263 A 1 
ATOM 2001 C CD2 . HIS A 0 263 . 88.154   -12.486 -48.085 1.00 32.67 263 A 1 
ATOM 2002 N ND1 . HIS A 0 263 . 87.925   -12.819 -45.914 1.00 32.67 263 A 1 
ATOM 2003 C CE1 . HIS A 0 263 . 89.095   -13.353 -46.300 1.00 32.67 263 A 1 
ATOM 2004 N NE2 . HIS A 0 263 . 89.277   -13.185 -47.621 1.00 32.67 263 A 1 
ATOM 2005 N N   . GLY A 0 264 . 83.105   -13.183 -45.826 1.00 37.80 264 A 1 
ATOM 2006 C CA  . GLY A 0 264 . 81.832   -13.085 -45.125 1.00 37.80 264 A 1 
ATOM 2007 C C   . GLY A 0 264 . 81.574   -11.630 -44.784 1.00 37.80 264 A 1 
ATOM 2008 O O   . GLY A 0 264 . 82.446   -10.962 -44.244 1.00 37.80 264 A 1 
ATOM 2009 N N   . GLN A 0 265 . 80.432   -11.120 -45.232 1.00 38.98 265 A 1 
ATOM 2010 C CA  . GLN A 0 265 . 80.001   -9.783  -44.868 1.00 38.98 265 A 1 
ATOM 2011 C C   . GLN A 0 265 . 79.748   -9.835  -43.366 1.00 38.98 265 A 1 
ATOM 2012 C CB  . GLN A 0 265 . 78.754   -9.402  -45.682 1.00 38.98 265 A 1 
ATOM 2013 O O   . GLN A 0 265 . 78.794   -10.479 -42.929 1.00 38.98 265 A 1 
ATOM 2014 C CG  . GLN A 0 265 . 79.126   -9.140  -47.150 1.00 38.98 265 A 1 
ATOM 2015 C CD  . GLN A 0 265 . 77.929   -8.976  -48.082 1.00 38.98 265 A 1 
ATOM 2016 N NE2 . GLN A 0 265 . 78.167   -8.845  -49.369 1.00 38.98 265 A 1 
ATOM 2017 O OE1 . GLN A 0 265 . 76.766   -8.990  -47.726 1.00 38.98 265 A 1 
ATOM 2018 N N   . ASP A 0 266 . 80.672   -9.253  -42.611 1.00 42.43 266 A 1 
ATOM 2019 C CA  . ASP A 0 266 . 80.583   -9.089  -41.170 1.00 42.43 266 A 1 
ATOM 2020 C C   . ASP A 0 266 . 79.399   -8.138  -40.931 1.00 42.43 266 A 1 
ATOM 2021 C CB  . ASP A 0 266 . 81.937   -8.579  -40.633 1.00 42.43 266 A 1 
ATOM 2022 O O   . ASP A 0 266 . 79.477   -6.935  -41.172 1.00 42.43 266 A 1 
ATOM 2023 C CG  . ASP A 0 266 . 83.144   -9.419  -41.099 1.00 42.43 266 A 1 
ATOM 2024 O OD1 . ASP A 0 266 . 83.218   -10.638 -40.803 1.00 42.43 266 A 1 
ATOM 2025 O OD2 . ASP A 0 266 . 84.018   -8.863  -41.808 1.00 42.43 266 A 1 
ATOM 2026 N N   . TYR A 0 267 . 78.229   -8.713  -40.651 1.00 40.95 267 A 1 
ATOM 2027 C CA  . TYR A 0 267 . 76.993   -7.963  -40.458 1.00 40.95 267 A 1 
ATOM 2028 C C   . TYR A 0 267 . 76.936   -7.560  -38.991 1.00 40.95 267 A 1 
ATOM 2029 C CB  . TYR A 0 267 . 75.784   -8.800  -40.919 1.00 40.95 267 A 1 
ATOM 2030 O O   . TYR A 0 267 . 76.549   -8.373  -38.150 1.00 40.95 267 A 1 
ATOM 2031 C CG  . TYR A 0 267 . 74.537   -7.991  -41.241 1.00 40.95 267 A 1 
ATOM 2032 C CD1 . TYR A 0 267 . 73.594   -7.675  -40.241 1.00 40.95 267 A 1 
ATOM 2033 C CD2 . TYR A 0 267 . 74.325   -7.553  -42.563 1.00 40.95 267 A 1 
ATOM 2034 C CE1 . TYR A 0 267 . 72.438   -6.931  -40.564 1.00 40.95 267 A 1 
ATOM 2035 C CE2 . TYR A 0 267 . 73.173   -6.814  -42.890 1.00 40.95 267 A 1 
ATOM 2036 O OH  . TYR A 0 267 . 71.122   -5.782  -42.229 1.00 40.95 267 A 1 
ATOM 2037 C CZ  . TYR A 0 267 . 72.226   -6.500  -41.892 1.00 40.95 267 A 1 
ATOM 2038 N N   . TRP A 0 268 . 77.353   -6.333  -38.686 1.00 44.03 268 A 1 
ATOM 2039 C CA  . TRP A 0 268 . 77.098   -5.736  -37.385 1.00 44.03 268 A 1 
ATOM 2040 C C   . TRP A 0 268 . 75.708   -5.117  -37.439 1.00 44.03 268 A 1 
ATOM 2041 C CB  . TRP A 0 268 . 78.196   -4.735  -37.025 1.00 44.03 268 A 1 
ATOM 2042 O O   . TRP A 0 268 . 75.470   -4.140  -38.147 1.00 44.03 268 A 1 
ATOM 2043 C CG  . TRP A 0 268 . 78.271   -4.461  -35.558 1.00 44.03 268 A 1 
ATOM 2044 C CD1 . TRP A 0 268 . 78.678   -5.355  -34.632 1.00 44.03 268 A 1 
ATOM 2045 C CD2 . TRP A 0 268 . 77.953   -3.243  -34.816 1.00 44.03 268 A 1 
ATOM 2046 C CE2 . TRP A 0 268 . 78.229   -3.471  -33.434 1.00 44.03 268 A 1 
ATOM 2047 C CE3 . TRP A 0 268 . 77.485   -1.960  -35.167 1.00 44.03 268 A 1 
ATOM 2048 N NE1 . TRP A 0 268 . 78.649   -4.781  -33.382 1.00 44.03 268 A 1 
ATOM 2049 C CH2 . TRP A 0 268 . 77.652   -1.192  -32.856 1.00 44.03 268 A 1 
ATOM 2050 C CZ2 . TRP A 0 268 . 78.078   -2.473  -32.459 1.00 44.03 268 A 1 
ATOM 2051 C CZ3 . TRP A 0 268 . 77.344   -0.944  -34.204 1.00 44.03 268 A 1 
ATOM 2052 N N   . GLY A 0 269 . 74.748   -5.772  -36.797 1.00 55.29 269 A 1 
ATOM 2053 C CA  . GLY A 0 269 . 73.360   -5.338  -36.788 1.00 55.29 269 A 1 
ATOM 2054 C C   . GLY A 0 269 . 72.854   -5.253  -35.364 1.00 55.29 269 A 1 
ATOM 2055 O O   . GLY A 0 269 . 72.919   -6.247  -34.639 1.00 55.29 269 A 1 
ATOM 2056 N N   . LYS A 0 270 . 72.337   -4.084  -34.994 1.00 59.25 270 A 1 
ATOM 2057 C CA  . LYS A 0 270 . 71.412   -3.936  -33.874 1.00 59.25 270 A 1 
ATOM 2058 C C   . LYS A 0 270 . 70.011   -3.898  -34.463 1.00 59.25 270 A 1 
ATOM 2059 C CB  . LYS A 0 270 . 71.717   -2.667  -33.070 1.00 59.25 270 A 1 
ATOM 2060 O O   . LYS A 0 270 . 69.737   -3.071  -35.334 1.00 59.25 270 A 1 
ATOM 2061 C CG  . LYS A 0 270 . 73.101   -2.722  -32.409 1.00 59.25 270 A 1 
ATOM 2062 C CD  . LYS A 0 270 . 73.322   -1.457  -31.578 1.00 59.25 270 A 1 
ATOM 2063 C CE  . LYS A 0 270 . 74.702   -1.493  -30.924 1.00 59.25 270 A 1 
ATOM 2064 N NZ  . LYS A 0 270 . 74.898   -0.301  -30.067 1.00 59.25 270 A 1 
ATOM 2065 N N   . SER A 0 271 . 69.158   -4.807  -34.025 1.00 64.83 271 A 1 
ATOM 2066 C CA  . SER A 0 271 . 67.725   -4.735  -34.295 1.00 64.83 271 A 1 
ATOM 2067 C C   . SER A 0 271 . 67.001   -4.675  -32.970 1.00 64.83 271 A 1 
ATOM 2068 C CB  . SER A 0 271 . 67.235   -5.921  -35.130 1.00 64.83 271 A 1 
ATOM 2069 O O   . SER A 0 271 . 67.337   -5.459  -32.077 1.00 64.83 271 A 1 
ATOM 2070 O OG  . SER A 0 271 . 67.520   -7.152  -34.488 1.00 64.83 271 A 1 
ATOM 2071 N N   . GLY A 0 272 . 66.018   -3.795  -32.864 1.00 69.76 272 A 1 
ATOM 2072 C CA  . GLY A 0 272 . 65.126   -3.765  -31.722 1.00 69.76 272 A 1 
ATOM 2073 C C   . GLY A 0 272 . 63.689   -3.501  -32.130 1.00 69.76 272 A 1 
ATOM 2074 O O   . GLY A 0 272 . 63.412   -3.091  -33.263 1.00 69.76 272 A 1 
ATOM 2075 N N   . SER A 0 273 . 62.799   -3.827  -31.211 1.00 73.11 273 A 1 
ATOM 2076 C CA  . SER A 0 273 . 61.404   -3.428  -31.247 1.00 73.11 273 A 1 
ATOM 2077 C C   . SER A 0 273 . 60.938   -3.157  -29.831 1.00 73.11 273 A 1 
ATOM 2078 C CB  . SER A 0 273 . 60.511   -4.508  -31.866 1.00 73.11 273 A 1 
ATOM 2079 O O   . SER A 0 273 . 61.199   -3.996  -28.968 1.00 73.11 273 A 1 
ATOM 2080 O OG  . SER A 0 273 . 60.635   -5.743  -31.164 1.00 73.11 273 A 1 
ATOM 2081 N N   . ASP A 0 274 . 60.235   -2.060  -29.677 1.00 76.82 274 A 1 
ATOM 2082 C CA  . ASP A 0 274 . 59.548   -1.557  -28.501 1.00 76.82 274 A 1 
ATOM 2083 C C   . ASP A 0 274 . 58.047   -1.562  -28.806 1.00 76.82 274 A 1 
ATOM 2084 C CB  . ASP A 0 274 . 60.080   -0.167  -28.072 1.00 76.82 274 A 1 
ATOM 2085 O O   . ASP A 0 274 . 57.616   -1.264  -29.928 1.00 76.82 274 A 1 
ATOM 2086 C CG  . ASP A 0 274 . 60.615   0.812   -29.141 1.00 76.82 274 A 1 
ATOM 2087 O OD1 . ASP A 0 274 . 60.916   0.399   -30.297 1.00 76.82 274 A 1 
ATOM 2088 O OD2 . ASP A 0 274 . 60.951   1.958   -28.768 1.00 76.82 274 A 1 
ATOM 2089 N N   . TRP A 0 275 . 57.261   -2.034  -27.847 1.00 77.22 275 A 1 
ATOM 2090 C CA  . TRP A 0 275 . 55.807   -2.030  -27.902 1.00 77.22 275 A 1 
ATOM 2091 C C   . TRP A 0 275 . 55.292   -1.494  -26.582 1.00 77.22 275 A 1 
ATOM 2092 C CB  . TRP A 0 275 . 55.265   -3.445  -28.146 1.00 77.22 275 A 1 
ATOM 2093 O O   . TRP A 0 275 . 55.521   -2.139  -25.562 1.00 77.22 275 A 1 
ATOM 2094 C CG  . TRP A 0 275 . 53.768   -3.544  -28.183 1.00 77.22 275 A 1 
ATOM 2095 C CD1 . TRP A 0 275 . 52.976   -3.120  -29.193 1.00 77.22 275 A 1 
ATOM 2096 C CD2 . TRP A 0 275 . 52.852   -3.914  -27.104 1.00 77.22 275 A 1 
ATOM 2097 C CE2 . TRP A 0 275 . 51.513   -3.790  -27.583 1.00 77.22 275 A 1 
ATOM 2098 C CE3 . TRP A 0 275 . 53.013   -4.282  -25.752 1.00 77.22 275 A 1 
ATOM 2099 N NE1 . TRP A 0 275 . 51.646   -3.288  -28.858 1.00 77.22 275 A 1 
ATOM 2100 C CH2 . TRP A 0 275 . 50.593   -4.474  -25.458 1.00 77.22 275 A 1 
ATOM 2101 C CZ2 . TRP A 0 275 . 50.393   -4.081  -26.792 1.00 77.22 275 A 1 
ATOM 2102 C CZ3 . TRP A 0 275 . 51.897   -4.560  -24.942 1.00 77.22 275 A 1 
ATOM 2103 N N   . ASP A 0 276 . 54.575   -0.382  -26.638 1.00 84.00 276 A 1 
ATOM 2104 C CA  . ASP A 0 276 . 53.944   0.224   -25.478 1.00 84.00 276 A 1 
ATOM 2105 C C   . ASP A 0 276 . 52.421   0.185   -25.672 1.00 84.00 276 A 1 
ATOM 2106 C CB  . ASP A 0 276 . 54.479   1.649   -25.245 1.00 84.00 276 A 1 
ATOM 2107 O O   . ASP A 0 276 . 51.886   0.337   -26.779 1.00 84.00 276 A 1 
ATOM 2108 C CG  . ASP A 0 276 . 55.983   1.765   -24.960 1.00 84.00 276 A 1 
ATOM 2109 O OD1 . ASP A 0 276 . 56.581   0.771   -24.496 1.00 84.00 276 A 1 
ATOM 2110 O OD2 . ASP A 0 276 . 56.537   2.876   -25.149 1.00 84.00 276 A 1 
ATOM 2111 N N   . ALA A 0 277 . 51.701   -0.053  -24.583 1.00 83.11 277 A 1 
ATOM 2112 C CA  . ALA A 0 277 . 50.253   0.033   -24.548 1.00 83.11 277 A 1 
ATOM 2113 C C   . ALA A 0 277 . 49.783   0.621   -23.225 1.00 83.11 277 A 1 
ATOM 2114 C CB  . ALA A 0 277 . 49.644   -1.345  -24.805 1.00 83.11 277 A 1 
ATOM 2115 O O   . ALA A 0 277 . 50.343   0.341   -22.168 1.00 83.11 277 A 1 
ATOM 2116 N N   . TRP A 0 278 . 48.711   1.407   -23.272 1.00 89.45 278 A 1 
ATOM 2117 C CA  . TRP A 0 278 . 47.967   1.776   -22.072 1.00 89.45 278 A 1 
ATOM 2118 C C   . TRP A 0 278 . 46.479   1.557   -22.273 1.00 89.45 278 A 1 
ATOM 2119 C CB  . TRP A 0 278 . 48.318   3.197   -21.574 1.00 89.45 278 A 1 
ATOM 2120 O O   . TRP A 0 278 . 45.966   1.647   -23.397 1.00 89.45 278 A 1 
ATOM 2121 C CG  . TRP A 0 278 . 47.578   4.413   -22.095 1.00 89.45 278 A 1 
ATOM 2122 C CD1 . TRP A 0 278 . 46.267   4.509   -22.439 1.00 89.45 278 A 1 
ATOM 2123 C CD2 . TRP A 0 278 . 48.064   5.792   -22.162 1.00 89.45 278 A 1 
ATOM 2124 C CE2 . TRP A 0 278 . 46.999   6.636   -22.604 1.00 89.45 278 A 1 
ATOM 2125 C CE3 . TRP A 0 278 . 49.281   6.432   -21.843 1.00 89.45 278 A 1 
ATOM 2126 N NE1 . TRP A 0 278 . 45.944   5.788   -22.807 1.00 89.45 278 A 1 
ATOM 2127 C CH2 . TRP A 0 278 . 48.349   8.625   -22.401 1.00 89.45 278 A 1 
ATOM 2128 C CZ2 . TRP A 0 278 . 47.124   8.025   -22.729 1.00 89.45 278 A 1 
ATOM 2129 C CZ3 . TRP A 0 278 . 49.422   7.829   -21.959 1.00 89.45 278 A 1 
ATOM 2130 N N   . GLY A 0 279 . 45.765   1.435   -21.159 1.00 90.70 279 A 1 
ATOM 2131 C CA  . GLY A 0 279 . 44.315   1.506   -21.114 1.00 90.70 279 A 1 
ATOM 2132 C C   . GLY A 0 279 . 43.792   2.207   -19.867 1.00 90.70 279 A 1 
ATOM 2133 O O   . GLY A 0 279 . 44.456   2.277   -18.831 1.00 90.70 279 A 1 
ATOM 2134 N N   . ARG A 0 280 . 42.584   2.747   -19.999 1.00 91.83 280 A 1 
ATOM 2135 C CA  . ARG A 0 280 . 41.727   3.165   -18.903 1.00 91.83 280 A 1 
ATOM 2136 C C   . ARG A 0 280 . 40.291   2.789   -19.233 1.00 91.83 280 A 1 
ATOM 2137 C CB  . ARG A 0 280 . 41.887   4.662   -18.635 1.00 91.83 280 A 1 
ATOM 2138 O O   . ARG A 0 280 . 39.763   3.339   -20.197 1.00 91.83 280 A 1 
ATOM 2139 C CG  . ARG A 0 280 . 41.016   5.094   -17.451 1.00 91.83 280 A 1 
ATOM 2140 C CD  . ARG A 0 280 . 41.286   6.564   -17.138 1.00 91.83 280 A 1 
ATOM 2141 N NE  . ARG A 0 280 . 40.689   6.911   -15.842 1.00 91.83 280 A 1 
ATOM 2142 N NH1 . ARG A 0 280 . 39.781   8.938   -16.359 1.00 91.83 280 A 1 
ATOM 2143 N NH2 . ARG A 0 280 . 39.431   8.040   -14.349 1.00 91.83 280 A 1 
ATOM 2144 C CZ  . ARG A 0 280 . 40.000   7.974   -15.513 1.00 91.83 280 A 1 
ATOM 2145 N N   . ASP A 0 281 . 39.684   1.923   -18.444 1.00 90.99 281 A 1 
ATOM 2146 C CA  . ASP A 0 281 . 38.246   1.667   -18.487 1.00 90.99 281 A 1 
ATOM 2147 C C   . ASP A 0 281 . 37.588   2.403   -17.314 1.00 90.99 281 A 1 
ATOM 2148 C CB  . ASP A 0 281 . 37.945   0.164   -18.570 1.00 90.99 281 A 1 
ATOM 2149 O O   . ASP A 0 281 . 38.214   2.716   -16.305 1.00 90.99 281 A 1 
ATOM 2150 C CG  . ASP A 0 281 . 38.500   -0.651  -17.409 1.00 90.99 281 A 1 
ATOM 2151 O OD1 . ASP A 0 281 . 38.464   -0.109  -16.285 1.00 90.99 281 A 1 
ATOM 2152 O OD2 . ASP A 0 281 . 39.008   -1.761  -17.697 1.00 90.99 281 A 1 
ATOM 2153 N N   . GLN A 0 282 . 36.360   2.864   -17.501 1.00 91.74 282 A 1 
ATOM 2154 C CA  . GLN A 0 282 . 35.633   3.572   -16.452 1.00 91.74 282 A 1 
ATOM 2155 C C   . GLN A 0 282 . 34.183   3.151   -16.519 1.00 91.74 282 A 1 
ATOM 2156 C CB  . GLN A 0 282 . 35.750   5.094   -16.604 1.00 91.74 282 A 1 
ATOM 2157 O O   . GLN A 0 282 . 33.395   3.715   -17.286 1.00 91.74 282 A 1 
ATOM 2158 C CG  . GLN A 0 282 . 36.987   5.727   -15.961 1.00 91.74 282 A 1 
ATOM 2159 C CD  . GLN A 0 282 . 37.097   7.164   -16.435 1.00 91.74 282 A 1 
ATOM 2160 N NE2 . GLN A 0 282 . 37.519   7.345   -17.670 1.00 91.74 282 A 1 
ATOM 2161 O OE1 . GLN A 0 282 . 36.827   8.150   -15.745 1.00 91.74 282 A 1 
ATOM 2162 N N   . ASP A 0 283 . 33.829   2.221   -15.648 1.00 94.00 283 A 1 
ATOM 2163 C CA  . ASP A 0 283 . 32.472   1.734   -15.540 1.00 94.00 283 A 1 
ATOM 2164 C C   . ASP A 0 283 . 31.727   2.480   -14.447 1.00 94.00 283 A 1 
ATOM 2165 C CB  . ASP A 0 283 . 32.442   0.225   -15.304 1.00 94.00 283 A 1 
ATOM 2166 O O   . ASP A 0 283 . 32.171   2.642   -13.312 1.00 94.00 283 A 1 
ATOM 2167 C CG  . ASP A 0 283 . 32.853   -0.582  -16.532 1.00 94.00 283 A 1 
ATOM 2168 O OD1 . ASP A 0 283 . 32.726   -0.015  -17.636 1.00 94.00 283 A 1 
ATOM 2169 O OD2 . ASP A 0 283 . 33.062   -1.800  -16.341 1.00 94.00 283 A 1 
ATOM 2170 N N   . TYR A 0 284 . 30.516   2.913   -14.766 1.00 96.19 284 A 1 
ATOM 2171 C CA  . TYR A 0 284 . 29.591   3.469   -13.799 1.00 96.19 284 A 1 
ATOM 2172 C C   . TYR A 0 284 . 28.233   2.806   -13.910 1.00 96.19 284 A 1 
ATOM 2173 C CB  . TYR A 0 284 . 29.487   4.984   -13.936 1.00 96.19 284 A 1 
ATOM 2174 O O   . TYR A 0 284 . 27.622   2.687   -14.973 1.00 96.19 284 A 1 
ATOM 2175 C CG  . TYR A 0 284 . 28.458   5.574   -12.990 1.00 96.19 284 A 1 
ATOM 2176 C CD1 . TYR A 0 284 . 27.134   5.783   -13.423 1.00 96.19 284 A 1 
ATOM 2177 C CD2 . TYR A 0 284 . 28.815   5.839   -11.657 1.00 96.19 284 A 1 
ATOM 2178 C CE1 . TYR A 0 284 . 26.173   6.295   -12.530 1.00 96.19 284 A 1 
ATOM 2179 C CE2 . TYR A 0 284 . 27.863   6.356   -10.761 1.00 96.19 284 A 1 
ATOM 2180 O OH  . TYR A 0 284 . 25.634   7.133   -10.349 1.00 96.19 284 A 1 
ATOM 2181 C CZ  . TYR A 0 284 . 26.543   6.595   -11.203 1.00 96.19 284 A 1 
ATOM 2182 N N   . SER A 0 285 . 27.697   2.444   -12.756 1.00 97.27 285 A 1 
ATOM 2183 C CA  . SER A 0 285 . 26.433   1.757   -12.656 1.00 97.27 285 A 1 
ATOM 2184 C C   . SER A 0 285 . 25.632   2.268   -11.468 1.00 97.27 285 A 1 
ATOM 2185 C CB  . SER A 0 285 . 26.732   0.260   -12.653 1.00 97.27 285 A 1 
ATOM 2186 O O   . SER A 0 285 . 26.132   2.343   -10.346 1.00 97.27 285 A 1 
ATOM 2187 O OG  . SER A 0 285 . 26.412   -0.394  -11.445 1.00 97.27 285 A 1 
ATOM 2188 N N   . GLU A 0 286 . 24.370   2.620   -11.702 1.00 98.12 286 A 1 
ATOM 2189 C CA  . GLU A 0 286 . 23.450   3.014   -10.639 1.00 98.12 286 A 1 
ATOM 2190 C C   . GLU A 0 286 . 22.078   2.385   -10.854 1.00 98.12 286 A 1 
ATOM 2191 C CB  . GLU A 0 286 . 23.372   4.546   -10.506 1.00 98.12 286 A 1 
ATOM 2192 O O   . GLU A 0 286 . 21.453   2.581   -11.895 1.00 98.12 286 A 1 
ATOM 2193 C CG  . GLU A 0 286 . 22.431   4.976   -9.367  1.00 98.12 286 A 1 
ATOM 2194 C CD  . GLU A 0 286 . 22.320   6.496   -9.172  1.00 98.12 286 A 1 
ATOM 2195 O OE1 . GLU A 0 286 . 22.391   6.947   -8.001  1.00 98.12 286 A 1 
ATOM 2196 O OE2 . GLU A 0 286 . 21.957   7.204   -10.145 1.00 98.12 286 A 1 
ATOM 2197 N N   . ASP A 0 287 . 21.584   1.690   -9.832  1.00 97.89 287 A 1 
ATOM 2198 C CA  . ASP A 0 287 . 20.210   1.209   -9.755  1.00 97.89 287 A 1 
ATOM 2199 C C   . ASP A 0 287 . 19.494   1.930   -8.610  1.00 97.89 287 A 1 
ATOM 2200 C CB  . ASP A 0 287 . 20.164   -0.312  -9.554  1.00 97.89 287 A 1 
ATOM 2201 O O   . ASP A 0 287 . 19.914   1.862   -7.454  1.00 97.89 287 A 1 
ATOM 2202 C CG  . ASP A 0 287 . 20.785   -1.123  -10.696 1.00 97.89 287 A 1 
ATOM 2203 O OD1 . ASP A 0 287 . 20.540   -0.827  -11.890 1.00 97.89 287 A 1 
ATOM 2204 O OD2 . ASP A 0 287 . 21.477   -2.120  -10.396 1.00 97.89 287 A 1 
ATOM 2205 N N   . VAL A 0 288 . 18.390   2.605   -8.918  1.00 97.70 288 A 1 
ATOM 2206 C CA  . VAL A 0 288 . 17.482   3.212   -7.942  1.00 97.70 288 A 1 
ATOM 2207 C C   . VAL A 0 288 . 16.124   2.555   -8.073  1.00 97.70 288 A 1 
ATOM 2208 C CB  . VAL A 0 288 . 17.363   4.736   -8.118  1.00 97.70 288 A 1 
ATOM 2209 O O   . VAL A 0 288 . 15.584   2.449   -9.171  1.00 97.70 288 A 1 
ATOM 2210 C CG1 . VAL A 0 288 . 16.437   5.354   -7.059  1.00 97.70 288 A 1 
ATOM 2211 C CG2 . VAL A 0 288 . 18.726   5.409   -7.962  1.00 97.70 288 A 1 
ATOM 2212 N N   . SER A 0 289 . 15.543   2.163   -6.948  1.00 97.35 289 A 1 
ATOM 2213 C CA  . SER A 0 289 . 14.178   1.661   -6.876  1.00 97.35 289 A 1 
ATOM 2214 C C   . SER A 0 289 . 13.433   2.298   -5.714  1.00 97.35 289 A 1 
ATOM 2215 C CB  . SER A 0 289 . 14.150   0.134   -6.809  1.00 97.35 289 A 1 
ATOM 2216 O O   . SER A 0 289 . 14.007   2.588   -4.665  1.00 97.35 289 A 1 
ATOM 2217 O OG  . SER A 0 289 . 14.839   -0.329  -5.671  1.00 97.35 289 A 1 
ATOM 2218 N N   . TYR A 0 290 . 12.151   2.540   -5.932  1.00 97.47 290 A 1 
ATOM 2219 C CA  . TYR A 0 290 . 11.206   2.995   -4.930  1.00 97.47 290 A 1 
ATOM 2220 C C   . TYR A 0 290 . 9.892    2.248   -5.145  1.00 97.47 290 A 1 
ATOM 2221 C CB  . TYR A 0 290 . 11.042   4.513   -5.029  1.00 97.47 290 A 1 
ATOM 2222 O O   . TYR A 0 290 . 9.427    2.139   -6.279  1.00 97.47 290 A 1 
ATOM 2223 C CG  . TYR A 0 290 . 9.942    5.085   -4.162  1.00 97.47 290 A 1 
ATOM 2224 C CD1 . TYR A 0 290 . 8.634    5.219   -4.671  1.00 97.47 290 A 1 
ATOM 2225 C CD2 . TYR A 0 290 . 10.226   5.471   -2.841  1.00 97.47 290 A 1 
ATOM 2226 C CE1 . TYR A 0 290 . 7.617    5.763   -3.863  1.00 97.47 290 A 1 
ATOM 2227 C CE2 . TYR A 0 290 . 9.214    6.024   -2.036  1.00 97.47 290 A 1 
ATOM 2228 O OH  . TYR A 0 290 . 6.928    6.732   -1.781  1.00 97.47 290 A 1 
ATOM 2229 C CZ  . TYR A 0 290 . 7.906    6.176   -2.546  1.00 97.47 290 A 1 
ATOM 2230 N N   . ASP A 0 291 . 9.313    1.735   -4.071  1.00 96.49 291 A 1 
ATOM 2231 C CA  . ASP A 0 291 . 8.048    1.006   -4.065  1.00 96.49 291 A 1 
ATOM 2232 C C   . ASP A 0 291 . 7.223    1.502   -2.883  1.00 96.49 291 A 1 
ATOM 2233 C CB  . ASP A 0 291 . 8.317    -0.505  -3.989  1.00 96.49 291 A 1 
ATOM 2234 O O   . ASP A 0 291 . 7.709    1.586   -1.754  1.00 96.49 291 A 1 
ATOM 2235 C CG  . ASP A 0 291 . 7.052    -1.373  -4.099  1.00 96.49 291 A 1 
ATOM 2236 O OD1 . ASP A 0 291 . 6.279    -1.421  -3.113  1.00 96.49 291 A 1 
ATOM 2237 O OD2 . ASP A 0 291 . 6.909    -2.048  -5.150  1.00 96.49 291 A 1 
ATOM 2238 N N   . ARG A 0 292 . 5.975    1.870   -3.146  1.00 96.33 292 A 1 
ATOM 2239 C CA  . ARG A 0 292 . 5.024    2.245   -2.112  1.00 96.33 292 A 1 
ATOM 2240 C C   . ARG A 0 292 . 3.744    1.459   -2.298  1.00 96.33 292 A 1 
ATOM 2241 C CB  . ARG A 0 292 . 4.816    3.759   -2.118  1.00 96.33 292 A 1 
ATOM 2242 O O   . ARG A 0 292 . 2.989    1.717   -3.232  1.00 96.33 292 A 1 
ATOM 2243 C CG  . ARG A 0 292 . 3.801    4.158   -1.045  1.00 96.33 292 A 1 
ATOM 2244 C CD  . ARG A 0 292 . 3.584    5.663   -1.076  1.00 96.33 292 A 1 
ATOM 2245 N NE  . ARG A 0 292 . 2.453    6.022   -0.208  1.00 96.33 292 A 1 
ATOM 2246 N NH1 . ARG A 0 292 . 2.785    8.278   -0.293  1.00 96.33 292 A 1 
ATOM 2247 N NH2 . ARG A 0 292 . 1.098    7.434   0.929   1.00 96.33 292 A 1 
ATOM 2248 C CZ  . ARG A 0 292 . 2.116    7.244   0.137   1.00 96.33 292 A 1 
ATOM 2249 N N   . THR A 0 293 . 3.460    0.586   -1.343  1.00 96.36 293 A 1 
ATOM 2250 C CA  . THR A 0 293 . 2.245    -0.222  -1.292  1.00 96.36 293 A 1 
ATOM 2251 C C   . THR A 0 293 . 1.322    0.287   -0.189  1.00 96.36 293 A 1 
ATOM 2252 C CB  . THR A 0 293 . 2.596    -1.698  -1.057  1.00 96.36 293 A 1 
ATOM 2253 O O   . THR A 0 293 . 1.708    0.352   0.971   1.00 96.36 293 A 1 
ATOM 2254 C CG2 . THR A 0 293 . 1.343    -2.555  -0.865  1.00 96.36 293 A 1 
ATOM 2255 O OG1 . THR A 0 293 . 3.240    -2.293  -2.156  1.00 96.36 293 A 1 
ATOM 2256 N N   . THR A 0 294 . 0.066    0.564   -0.522  1.00 95.51 294 A 1 
ATOM 2257 C CA  . THR A 0 294 . -1.024   0.801   0.427   1.00 95.51 294 A 1 
ATOM 2258 C C   . THR A 0 294 . -2.125   -0.223  0.177   1.00 95.51 294 A 1 
ATOM 2259 C CB  . THR A 0 294 . -1.560   2.234   0.296   1.00 95.51 294 A 1 
ATOM 2260 O O   . THR A 0 294 . -2.745   -0.243  -0.882  1.00 95.51 294 A 1 
ATOM 2261 C CG2 . THR A 0 294 . -2.888   2.454   1.033   1.00 95.51 294 A 1 
ATOM 2262 O OG1 . THR A 0 294 . -0.643   3.154   0.839   1.00 95.51 294 A 1 
ATOM 2263 N N   . ALA A 0 295 . -2.425   -1.057  1.164   1.00 94.92 295 A 1 
ATOM 2264 C CA  . ALA A 0 295 . -3.481   -2.055  1.104   1.00 94.92 295 A 1 
ATOM 2265 C C   . ALA A 0 295 . -4.479   -1.875  2.252   1.00 94.92 295 A 1 
ATOM 2266 C CB  . ALA A 0 295 . -2.859   -3.453  1.068   1.00 94.92 295 A 1 
ATOM 2267 O O   . ALA A 0 295 . -4.108   -1.637  3.400   1.00 94.92 295 A 1 
ATOM 2268 N N   . LYS A 0 296 . -5.768   -2.007  1.944   1.00 96.43 296 A 1 
ATOM 2269 C CA  . LYS A 0 296 . -6.861   -2.002  2.921   1.00 96.43 296 A 1 
ATOM 2270 C C   . LYS A 0 296 . -7.781   -3.182  2.655   1.00 96.43 296 A 1 
ATOM 2271 C CB  . LYS A 0 296 . -7.634   -0.674  2.890   1.00 96.43 296 A 1 
ATOM 2272 O O   . LYS A 0 296 . -8.136   -3.428  1.506   1.00 96.43 296 A 1 
ATOM 2273 C CG  . LYS A 0 296 . -6.761   0.516   3.318   1.00 96.43 296 A 1 
ATOM 2274 C CD  . LYS A 0 296 . -7.568   1.822   3.330   1.00 96.43 296 A 1 
ATOM 2275 C CE  . LYS A 0 296 . -6.717   3.002   3.820   1.00 96.43 296 A 1 
ATOM 2276 N NZ  . LYS A 0 296 . -5.644   3.367   2.861   1.00 96.43 296 A 1 
ATOM 2277 N N   . ALA A 0 297 . -8.181   -3.885  3.701   1.00 95.37 297 A 1 
ATOM 2278 C CA  . ALA A 0 297 . -9.150   -4.966  3.633   1.00 95.37 297 A 1 
ATOM 2279 C C   . ALA A 0 297 . -10.200  -4.780  4.728   1.00 95.37 297 A 1 
ATOM 2280 C CB  . ALA A 0 297 . -8.428   -6.313  3.737   1.00 95.37 297 A 1 
ATOM 2281 O O   . ALA A 0 297 . -9.856   -4.496  5.873   1.00 95.37 297 A 1 
ATOM 2282 N N   . TYR A 0 298 . -11.461  -4.955  4.360   1.00 92.98 298 A 1 
ATOM 2283 C CA  . TYR A 0 298 . -12.605  -4.996  5.255   1.00 92.98 298 A 1 
ATOM 2284 C C   . TYR A 0 298 . -13.332  -6.305  4.994   1.00 92.98 298 A 1 
ATOM 2285 C CB  . TYR A 0 298 . -13.524  -3.795  5.005   1.00 92.98 298 A 1 
ATOM 2286 O O   . TYR A 0 298 . -13.632  -6.616  3.842   1.00 92.98 298 A 1 
ATOM 2287 C CG  . TYR A 0 298 . -12.864  -2.457  5.264   1.00 92.98 298 A 1 
ATOM 2288 C CD1 . TYR A 0 298 . -12.906  -1.899  6.554   1.00 92.98 298 A 1 
ATOM 2289 C CD2 . TYR A 0 298 . -12.194  -1.784  4.224   1.00 92.98 298 A 1 
ATOM 2290 C CE1 . TYR A 0 298 . -12.281  -0.664  6.811   1.00 92.98 298 A 1 
ATOM 2291 C CE2 . TYR A 0 298 . -11.563  -0.550  4.475   1.00 92.98 298 A 1 
ATOM 2292 O OH  . TYR A 0 298 . -10.999  1.200   6.015   1.00 92.98 298 A 1 
ATOM 2293 C CZ  . TYR A 0 298 . -11.607  0.009   5.769   1.00 92.98 298 A 1 
ATOM 2294 N N   . ALA A 0 299 . -13.585  -7.064  6.045   1.00 91.50 299 A 1 
ATOM 2295 C CA  . ALA A 0 299 . -14.389  -8.268  6.011   1.00 91.50 299 A 1 
ATOM 2296 C C   . ALA A 0 299 . -15.443  -8.170  7.108   1.00 91.50 299 A 1 
ATOM 2297 C CB  . ALA A 0 299 . -13.487  -9.494  6.171   1.00 91.50 299 A 1 
ATOM 2298 O O   . ALA A 0 299 . -15.147  -7.675  8.199   1.00 91.50 299 A 1 
ATOM 2299 N N   . ALA A 0 300 . -16.649  -8.630  6.813   1.00 89.02 300 A 1 
ATOM 2300 C CA  . ALA A 0 300 . -17.681  -8.810  7.812   1.00 89.02 300 A 1 
ATOM 2301 C C   . ALA A 0 300 . -18.470  -10.090 7.534   1.00 89.02 300 A 1 
ATOM 2302 C CB  . ALA A 0 300 . -18.565  -7.564  7.872   1.00 89.02 300 A 1 
ATOM 2303 O O   . ALA A 0 300 . -18.690  -10.444 6.371   1.00 89.02 300 A 1 
ATOM 2304 N N   . GLU A 0 301 . -18.862  -10.769 8.603   1.00 84.52 301 A 1 
ATOM 2305 C CA  . GLU A 0 301 . -19.730  -11.946 8.570   1.00 84.52 301 A 1 
ATOM 2306 C C   . GLU A 0 301 . -21.137  -11.526 8.998   1.00 84.52 301 A 1 
ATOM 2307 C CB  . GLU A 0 301 . -19.156  -13.066 9.453   1.00 84.52 301 A 1 
ATOM 2308 O O   . GLU A 0 301 . -21.269  -10.707 9.912   1.00 84.52 301 A 1 
ATOM 2309 C CG  . GLU A 0 301 . -17.806  -13.581 8.910   1.00 84.52 301 A 1 
ATOM 2310 C CD  . GLU A 0 301 . -17.122  -14.625 9.809   1.00 84.52 301 A 1 
ATOM 2311 O OE1 . GLU A 0 301 . -16.299  -15.408 9.272   1.00 84.52 301 A 1 
ATOM 2312 O OE2 . GLU A 0 301 . -17.332  -14.583 11.044  1.00 84.52 301 A 1 
ATOM 2313 N N   . SER A 0 302 . -22.134  -12.055 8.277   1.00 80.88 302 A 1 
ATOM 2314 C CA  . SER A 0 302 . -23.581  -11.871 8.476   1.00 80.88 302 A 1 
ATOM 2315 C C   . SER A 0 302 . -23.987  -10.422 8.753   1.00 80.88 302 A 1 
ATOM 2316 C CB  . SER A 0 302 . -24.126  -12.847 9.514   1.00 80.88 302 A 1 
ATOM 2317 O O   . SER A 0 302 . -24.250  -10.023 9.883   1.00 80.88 302 A 1 
ATOM 2318 O OG  . SER A 0 302 . -23.385  -12.679 10.681  1.00 80.88 302 A 1 
ATOM 2319 N N   . TYR A 0 303 . -24.039  -9.598  7.705   1.00 81.46 303 A 1 
ATOM 2320 C CA  . TYR A 0 303 . -24.638  -8.270  7.838   1.00 81.46 303 A 1 
ATOM 2321 C C   . TYR A 0 303 . -26.148  -8.382  7.739   1.00 81.46 303 A 1 
ATOM 2322 C CB  . TYR A 0 303 . -24.140  -7.305  6.759   1.00 81.46 303 A 1 
ATOM 2323 O O   . TYR A 0 303 . -26.614  -8.787  6.681   1.00 81.46 303 A 1 
ATOM 2324 C CG  . TYR A 0 303 . -24.813  -5.936  6.812   1.00 81.46 303 A 1 
ATOM 2325 C CD1 . TYR A 0 303 . -25.616  -5.473  5.754   1.00 81.46 303 A 1 
ATOM 2326 C CD2 . TYR A 0 303 . -24.684  -5.131  7.954   1.00 81.46 303 A 1 
ATOM 2327 C CE1 . TYR A 0 303 . -26.182  -4.185  5.778   1.00 81.46 303 A 1 
ATOM 2328 C CE2 . TYR A 0 303 . -25.196  -3.819  7.969   1.00 81.46 303 A 1 
ATOM 2329 O OH  . TYR A 0 303 . -26.371  -2.047  6.855   1.00 81.46 303 A 1 
ATOM 2330 C CZ  . TYR A 0 303 . -25.918  -3.331  6.865   1.00 81.46 303 A 1 
ATOM 2331 N N   . ASP A 0 304 . -26.873  -7.926  8.755   1.00 83.08 304 A 1 
ATOM 2332 C CA  . ASP A 0 304 . -28.324  -7.761  8.709   1.00 83.08 304 A 1 
ATOM 2333 C C   . ASP A 0 304 . -28.690  -6.289  8.926   1.00 83.08 304 A 1 
ATOM 2334 C CB  . ASP A 0 304 . -29.012  -8.657  9.749   1.00 83.08 304 A 1 
ATOM 2335 O O   . ASP A 0 304 . -28.231  -5.657  9.875   1.00 83.08 304 A 1 
ATOM 2336 C CG  . ASP A 0 304 . -28.873  -10.160 9.480   1.00 83.08 304 A 1 
ATOM 2337 O OD1 . ASP A 0 304 . -28.879  -10.552 8.293   1.00 83.08 304 A 1 
ATOM 2338 O OD2 . ASP A 0 304 . -28.871  -10.921 10.472  1.00 83.08 304 A 1 
ATOM 2339 N N   . GLU A 0 305 . -29.541  -5.736  8.065   1.00 86.67 305 A 1 
ATOM 2340 C CA  . GLU A 0 305 . -30.197  -4.437  8.238   1.00 86.67 305 A 1 
ATOM 2341 C C   . GLU A 0 305 . -31.702  -4.636  8.126   1.00 86.67 305 A 1 
ATOM 2342 C CB  . GLU A 0 305 . -29.672  -3.425  7.204   1.00 86.67 305 A 1 
ATOM 2343 O O   . GLU A 0 305 . -32.168  -5.178  7.128   1.00 86.67 305 A 1 
ATOM 2344 C CG  . GLU A 0 305 . -30.383  -2.055  7.215   1.00 86.67 305 A 1 
ATOM 2345 C CD  . GLU A 0 305 . -29.671  -0.983  6.361   1.00 86.67 305 A 1 
ATOM 2346 O OE1 . GLU A 0 305 . -29.976  0.226   6.525   1.00 86.67 305 A 1 
ATOM 2347 O OE2 . GLU A 0 305 . -28.645  -1.269  5.694   1.00 86.67 305 A 1 
ATOM 2348 N N   . TRP A 0 306 . -32.466  -4.201  9.123   1.00 88.31 306 A 1 
ATOM 2349 C CA  . TRP A 0 306 . -33.916  -4.371  9.137   1.00 88.31 306 A 1 
ATOM 2350 C C   . TRP A 0 306 . -34.630  -3.141  9.685   1.00 88.31 306 A 1 
ATOM 2351 C CB  . TRP A 0 306 . -34.292  -5.650  9.896   1.00 88.31 306 A 1 
ATOM 2352 O O   . TRP A 0 306 . -34.101  -2.411  10.523  1.00 88.31 306 A 1 
ATOM 2353 C CG  . TRP A 0 306 . -33.799  -5.722  11.309  1.00 88.31 306 A 1 
ATOM 2354 C CD1 . TRP A 0 306 . -32.616  -6.247  11.702  1.00 88.31 306 A 1 
ATOM 2355 C CD2 . TRP A 0 306 . -34.430  -5.210  12.521  1.00 88.31 306 A 1 
ATOM 2356 C CE2 . TRP A 0 306 . -33.562  -5.467  13.625  1.00 88.31 306 A 1 
ATOM 2357 C CE3 . TRP A 0 306 . -35.640  -4.537  12.794  1.00 88.31 306 A 1 
ATOM 2358 N NE1 . TRP A 0 306 . -32.473  -6.106  13.068  1.00 88.31 306 A 1 
ATOM 2359 C CH2 . TRP A 0 306 . -35.090  -4.399  15.171  1.00 88.31 306 A 1 
ATOM 2360 C CZ2 . TRP A 0 306 . -33.877  -5.072  14.934  1.00 88.31 306 A 1 
ATOM 2361 C CZ3 . TRP A 0 306 . -35.968  -4.142  14.103  1.00 88.31 306 A 1 
ATOM 2362 N N   . ASP A 0 307 . -35.844  -2.934  9.192   1.00 85.39 307 A 1 
ATOM 2363 C CA  . ASP A 0 307 . -36.783  -1.903  9.611   1.00 85.39 307 A 1 
ATOM 2364 C C   . ASP A 0 307 . -38.136  -2.561  9.908   1.00 85.39 307 A 1 
ATOM 2365 C CB  . ASP A 0 307 . -36.882  -0.822  8.521   1.00 85.39 307 A 1 
ATOM 2366 O O   . ASP A 0 307 . -38.533  -3.526  9.245   1.00 85.39 307 A 1 
ATOM 2367 C CG  . ASP A 0 307 . -37.451  0.513   9.020   1.00 85.39 307 A 1 
ATOM 2368 O OD1 . ASP A 0 307 . -37.970  0.555   10.157  1.00 85.39 307 A 1 
ATOM 2369 O OD2 . ASP A 0 307 . -37.297  1.503   8.268   1.00 85.39 307 A 1 
ATOM 2370 N N   . ASN A 0 308 . -38.814  -2.074  10.937  1.00 83.94 308 A 1 
ATOM 2371 C CA  . ASN A 0 308 . -40.103  -2.548  11.409  1.00 83.94 308 A 1 
ATOM 2372 C C   . ASN A 0 308 . -40.919  -1.339  11.854  1.00 83.94 308 A 1 
ATOM 2373 C CB  . ASN A 0 308 . -39.872  -3.550  12.550  1.00 83.94 308 A 1 
ATOM 2374 O O   . ASN A 0 308 . -40.697  -0.821  12.951  1.00 83.94 308 A 1 
ATOM 2375 C CG  . ASN A 0 308 . -41.154  -4.177  13.066  1.00 83.94 308 A 1 
ATOM 2376 N ND2 . ASN A 0 308 . -41.862  -3.562  13.979  1.00 83.94 308 A 1 
ATOM 2377 O OD1 . ASN A 0 308 . -41.471  -5.290  12.691  1.00 83.94 308 A 1 
ATOM 2378 N N   . ALA A 0 309 . -41.859  -0.930  11.013  1.00 81.84 309 A 1 
ATOM 2379 C CA  . ALA A 0 309 . -42.915  -0.005  11.383  1.00 81.84 309 A 1 
ATOM 2380 C C   . ALA A 0 309 . -44.134  -0.818  11.827  1.00 81.84 309 A 1 
ATOM 2381 C CB  . ALA A 0 309 . -43.215  0.914   10.196  1.00 81.84 309 A 1 
ATOM 2382 O O   . ALA A 0 309 . -44.549  -1.713  11.091  1.00 81.84 309 A 1 
ATOM 2383 N N   . ASP A 0 310 . -44.644  -0.518  13.014  1.00 78.67 310 A 1 
ATOM 2384 C CA  . ASP A 0 310 . -45.855  -1.093  13.598  1.00 78.67 310 A 1 
ATOM 2385 C C   . ASP A 0 310 . -46.807  0.077   13.886  1.00 78.67 310 A 1 
ATOM 2386 C CB  . ASP A 0 310 . -45.457  -1.924  14.827  1.00 78.67 310 A 1 
ATOM 2387 O O   . ASP A 0 310 . -46.596  0.882   14.799  1.00 78.67 310 A 1 
ATOM 2388 C CG  . ASP A 0 310 . -46.621  -2.584  15.577  1.00 78.67 310 A 1 
ATOM 2389 O OD1 . ASP A 0 310 . -47.789  -2.301  15.239  1.00 78.67 310 A 1 
ATOM 2390 O OD2 . ASP A 0 310 . -46.277  -3.351  16.516  1.00 78.67 310 A 1 
ATOM 2391 N N   . ASP A 0 311 . -47.771  0.249   12.980  1.00 76.54 311 A 1 
ATOM 2392 C CA  . ASP A 0 311 . -48.729  1.353   12.978  1.00 76.54 311 A 1 
ATOM 2393 C C   . ASP A 0 311 . -50.107  0.835   13.413  1.00 76.54 311 A 1 
ATOM 2394 C CB  . ASP A 0 311 . -48.776  2.024   11.592  1.00 76.54 311 A 1 
ATOM 2395 O O   . ASP A 0 311 . -51.028  0.635   12.604  1.00 76.54 311 A 1 
ATOM 2396 C CG  . ASP A 0 311 . -47.731  3.101   11.288  1.00 76.54 311 A 1 
ATOM 2397 O OD1 . ASP A 0 311 . -46.770  3.322   12.054  1.00 76.54 311 A 1 
ATOM 2398 O OD2 . ASP A 0 311 . -47.967  3.820   10.280  1.00 76.54 311 A 1 
ATOM 2399 N N   . ASP A 0 312 . -50.265  0.662   14.718  1.00 78.75 312 A 1 
ATOM 2400 C CA  . ASP A 0 312 . -51.467  0.106   15.308  1.00 78.75 312 A 1 
ATOM 2401 C C   . ASP A 0 312 . -52.553  1.157   15.572  1.00 78.75 312 A 1 
ATOM 2402 C CB  . ASP A 0 312 . -51.110  -0.707  16.568  1.00 78.75 312 A 1 
ATOM 2403 O O   . ASP A 0 312 . -52.346  2.307   15.977  1.00 78.75 312 A 1 
ATOM 2404 C CG  . ASP A 0 312 . -51.083  -2.218  16.380  1.00 78.75 312 A 1 
ATOM 2405 O OD1 . ASP A 0 312 . -51.789  -2.638  15.438  1.00 78.75 312 A 1 
ATOM 2406 O OD2 . ASP A 0 312 . -50.751  -2.937  17.349  1.00 78.75 312 A 1 
ATOM 2407 N N   . LYS A 0 313 . -53.805  0.764   15.317  1.00 74.72 313 A 1 
ATOM 2408 C CA  . LYS A 0 313 . -54.994  1.526   15.719  1.00 74.72 313 A 1 
ATOM 2409 C C   . LYS A 0 313 . -56.018  0.591   16.301  1.00 74.72 313 A 1 
ATOM 2410 C CB  . LYS A 0 313 . -55.599  2.307   14.548  1.00 74.72 313 A 1 
ATOM 2411 O O   . LYS A 0 313 . -56.562  -0.260  15.603  1.00 74.72 313 A 1 
ATOM 2412 C CG  . LYS A 0 313 . -54.660  3.430   14.124  1.00 74.72 313 A 1 
ATOM 2413 C CD  . LYS A 0 313 . -55.168  4.186   12.903  1.00 74.72 313 A 1 
ATOM 2414 C CE  . LYS A 0 313 . -54.043  5.171   12.591  1.00 74.72 313 A 1 
ATOM 2415 N NZ  . LYS A 0 313 . -53.972  5.519   11.162  1.00 74.72 313 A 1 
ATOM 2416 N N   . TRP A 0 314 . -56.410  0.847   17.540  1.00 76.33 314 A 1 
ATOM 2417 C CA  . TRP A 0 314 . -57.418  0.050   18.224  1.00 76.33 314 A 1 
ATOM 2418 C C   . TRP A 0 314 . -58.518  0.920   18.829  1.00 76.33 314 A 1 
ATOM 2419 C CB  . TRP A 0 314 . -56.730  -0.872  19.232  1.00 76.33 314 A 1 
ATOM 2420 O O   . TRP A 0 314 . -58.322  2.054   19.269  1.00 76.33 314 A 1 
ATOM 2421 C CG  . TRP A 0 314 . -55.837  -0.182  20.212  1.00 76.33 314 A 1 
ATOM 2422 C CD1 . TRP A 0 314 . -54.499  -0.021  20.080  1.00 76.33 314 A 1 
ATOM 2423 C CD2 . TRP A 0 314 . -56.195  0.464   21.468  1.00 76.33 314 A 1 
ATOM 2424 C CE2 . TRP A 0 314 . -55.004  0.980   22.063  1.00 76.33 314 A 1 
ATOM 2425 C CE3 . TRP A 0 314 . -57.414  0.661   22.161  1.00 76.33 314 A 1 
ATOM 2426 N NE1 . TRP A 0 314 . -54.003  0.667   21.165  1.00 76.33 314 A 1 
ATOM 2427 C CH2 . TRP A 0 314 . -56.256  1.836   23.959  1.00 76.33 314 A 1 
ATOM 2428 C CZ2 . TRP A 0 314 . -55.029  1.651   23.295  1.00 76.33 314 A 1 
ATOM 2429 C CZ3 . TRP A 0 314 . -57.447  1.343   23.392  1.00 76.33 314 A 1 
ATOM 2430 N N   . GLY A 0 315 . -59.730  0.372   18.843  1.00 72.91 315 A 1 
ATOM 2431 C CA  . GLY A 0 315 . -60.921  0.995   19.394  1.00 72.91 315 A 1 
ATOM 2432 C C   . GLY A 0 315 . -61.819  -0.037  20.061  1.00 72.91 315 A 1 
ATOM 2433 O O   . GLY A 0 315 . -62.205  -1.035  19.457  1.00 72.91 315 A 1 
ATOM 2434 N N   . ALA A 0 316 . -62.200  0.217   21.307  1.00 69.04 316 A 1 
ATOM 2435 C CA  . ALA A 0 316 . -63.130  -0.607  22.063  1.00 69.04 316 A 1 
ATOM 2436 C C   . ALA A 0 316 . -64.305  0.236   22.558  1.00 69.04 316 A 1 
ATOM 2437 C CB  . ALA A 0 316 . -62.385  -1.314  23.198  1.00 69.04 316 A 1 
ATOM 2438 O O   . ALA A 0 316 . -64.140  1.284   23.183  1.00 69.04 316 A 1 
ATOM 2439 N N   . GLN A 0 317 . -65.516  -0.253  22.319  1.00 71.82 317 A 1 
ATOM 2440 C CA  . GLN A 0 317 . -66.755  0.364   22.756  1.00 71.82 317 A 1 
ATOM 2441 C C   . GLN A 0 317 . -67.617  -0.647  23.511  1.00 71.82 317 A 1 
ATOM 2442 C CB  . GLN A 0 317 . -67.469  0.982   21.547  1.00 71.82 317 A 1 
ATOM 2443 O O   . GLN A 0 317 . -67.866  -1.760  23.052  1.00 71.82 317 A 1 
ATOM 2444 C CG  . GLN A 0 317 . -68.769  1.678   21.972  1.00 71.82 317 A 1 
ATOM 2445 C CD  . GLN A 0 317 . -69.367  2.562   20.886  1.00 71.82 317 A 1 
ATOM 2446 N NE2 . GLN A 0 317 . -70.339  3.378   21.226  1.00 71.82 317 A 1 
ATOM 2447 O OE1 . GLN A 0 317 . -68.980  2.601   19.737  1.00 71.82 317 A 1 
ATOM 2448 N N   . ALA A 0 318 . -68.122  -0.240  24.670  1.00 60.46 318 A 1 
ATOM 2449 C CA  . ALA A 0 318 . -69.104  -0.980  25.444  1.00 60.46 318 A 1 
ATOM 2450 C C   . ALA A 0 318 . -70.280  -0.069  25.793  1.00 60.46 318 A 1 
ATOM 2451 C CB  . ALA A 0 318 . -68.428  -1.559  26.691  1.00 60.46 318 A 1 
ATOM 2452 O O   . ALA A 0 318 . -70.075  1.080   26.182  1.00 60.46 318 A 1 
ATOM 2453 N N   . TRP A 0 319 . -71.498  -0.586  25.684  1.00 68.29 319 A 1 
ATOM 2454 C CA  . TRP A 0 319 . -72.707  0.081   26.165  1.00 68.29 319 A 1 
ATOM 2455 C C   . TRP A 0 319 . -73.617  -0.916  26.880  1.00 68.29 319 A 1 
ATOM 2456 C CB  . TRP A 0 319 . -73.419  0.821   25.019  1.00 68.29 319 A 1 
ATOM 2457 O O   . TRP A 0 319 . -73.626  -2.109  26.552  1.00 68.29 319 A 1 
ATOM 2458 C CG  . TRP A 0 319 . -73.780  0.015   23.802  1.00 68.29 319 A 1 
ATOM 2459 C CD1 . TRP A 0 319 . -74.556  -1.092  23.785  1.00 68.29 319 A 1 
ATOM 2460 C CD2 . TRP A 0 319 . -73.414  0.250   22.405  1.00 68.29 319 A 1 
ATOM 2461 C CE2 . TRP A 0 319 . -73.939  -0.812  21.610  1.00 68.29 319 A 1 
ATOM 2462 C CE3 . TRP A 0 319 . -72.709  1.260   21.723  1.00 68.29 319 A 1 
ATOM 2463 N NE1 . TRP A 0 319 . -74.660  -1.573  22.499  1.00 68.29 319 A 1 
ATOM 2464 C CH2 . TRP A 0 319 . -72.966  0.088   19.591  1.00 68.29 319 A 1 
ATOM 2465 C CZ2 . TRP A 0 319 . -73.711  -0.914  20.231  1.00 68.29 319 A 1 
ATOM 2466 C CZ3 . TRP A 0 319 . -72.491  1.182   20.331  1.00 68.29 319 A 1 
ATOM 2467 N N   . GLY A 0 320 . -74.383  -0.422  27.848  1.00 65.42 320 A 1 
ATOM 2468 C CA  . GLY A 0 320 . -75.318  -1.215  28.632  1.00 65.42 320 A 1 
ATOM 2469 C C   . GLY A 0 320 . -76.522  -0.399  29.083  1.00 65.42 320 A 1 
ATOM 2470 O O   . GLY A 0 320 . -76.432  0.818   29.261  1.00 65.42 320 A 1 
ATOM 2471 N N   . LYS A 0 321 . -77.645  -1.095  29.239  1.00 59.79 321 A 1 
ATOM 2472 C CA  . LYS A 0 321 . -78.840  -0.594  29.907  1.00 59.79 321 A 1 
ATOM 2473 C C   . LYS A 0 321 . -79.287  -1.636  30.915  1.00 59.79 321 A 1 
ATOM 2474 C CB  . LYS A 0 321 . -79.916  -0.289  28.860  1.00 59.79 321 A 1 
ATOM 2475 O O   . LYS A 0 321 . -79.628  -2.743  30.486  1.00 59.79 321 A 1 
ATOM 2476 C CG  . LYS A 0 321 . -81.180  0.255   29.530  1.00 59.79 321 A 1 
ATOM 2477 C CD  . LYS A 0 321 . -82.138  0.807   28.480  1.00 59.79 321 A 1 
ATOM 2478 C CE  . LYS A 0 321 . -83.302  1.461   29.216  1.00 59.79 321 A 1 
ATOM 2479 N NZ  . LYS A 0 321 . -83.883  2.543   28.402  1.00 59.79 321 A 1 
ATOM 2480 N N   . ASP A 0 322 . -79.281  -1.283  32.189  1.00 57.64 322 A 1 
ATOM 2481 C CA  . ASP A 0 322 . -79.929  -2.069  33.230  1.00 57.64 322 A 1 
ATOM 2482 C C   . ASP A 0 322 . -81.376  -1.592  33.401  1.00 57.64 322 A 1 
ATOM 2483 C CB  . ASP A 0 322 . -79.110  -2.097  34.531  1.00 57.64 322 A 1 
ATOM 2484 O O   . ASP A 0 322 . -81.777  -0.495  32.992  1.00 57.64 322 A 1 
ATOM 2485 C CG  . ASP A 0 322 . -78.676  -0.713  34.997  1.00 57.64 322 A 1 
ATOM 2486 O OD1 . ASP A 0 322 . -79.456  0.231   34.747  1.00 57.64 322 A 1 
ATOM 2487 O OD2 . ASP A 0 322 . -77.506  -0.608  35.433  1.00 57.64 322 A 1 
ATOM 2488 N N   . ARG A 0 323 . -82.228  -2.517  33.824  1.00 48.44 323 A 1 
ATOM 2489 C CA  . ARG A 0 323 . -83.647  -2.253  34.086  1.00 48.44 323 A 1 
ATOM 2490 C C   . ARG A 0 323 . -84.043  -3.073  35.291  1.00 48.44 323 A 1 
ATOM 2491 C CB  . ARG A 0 323 . -84.528  -2.588  32.874  1.00 48.44 323 A 1 
ATOM 2492 O O   . ARG A 0 323 . -84.722  -4.096  35.142  1.00 48.44 323 A 1 
ATOM 2493 C CG  . ARG A 0 323 . -84.310  -1.663  31.675  1.00 48.44 323 A 1 
ATOM 2494 C CD  . ARG A 0 323 . -85.311  -2.001  30.568  1.00 48.44 323 A 1 
ATOM 2495 N NE  . ARG A 0 323 . -85.037  -3.339  30.016  1.00 48.44 323 A 1 
ATOM 2496 N NH1 . ARG A 0 323 . -86.840  -3.507  28.617  1.00 48.44 323 A 1 
ATOM 2497 N NH2 . ARG A 0 323 . -85.293  -5.127  28.674  1.00 48.44 323 A 1 
ATOM 2498 C CZ  . ARG A 0 323 . -85.731  -3.987  29.111  1.00 48.44 323 A 1 
ATOM 2499 N N   . ASP A 0 324 . -83.587  -2.666  36.459  1.00 53.55 324 A 1 
ATOM 2500 C CA  . ASP A 0 324 . -83.987  -3.289  37.700  1.00 53.55 324 A 1 
ATOM 2501 C C   . ASP A 0 324 . -85.424  -2.875  38.072  1.00 53.55 324 A 1 
ATOM 2502 C CB  . ASP A 0 324 . -82.888  -3.119  38.774  1.00 53.55 324 A 1 
ATOM 2503 O O   . ASP A 0 324 . -86.041  -1.960  37.510  1.00 53.55 324 A 1 
ATOM 2504 C CG  . ASP A 0 324 . -83.092  -2.046  39.854  1.00 53.55 324 A 1 
ATOM 2505 O OD1 . ASP A 0 324 . -84.073  -1.261  39.778  1.00 53.55 324 A 1 
ATOM 2506 O OD2 . ASP A 0 324 . -82.451  -2.213  40.919  1.00 53.55 324 A 1 
ATOM 2507 N N   . VAL A 0 325 . -86.026  -3.635  38.986  1.00 44.47 325 A 1 
ATOM 2508 C CA  . VAL A 0 325 . -87.293  -3.262  39.616  1.00 44.47 325 A 1 
ATOM 2509 C C   . VAL A 0 325 . -87.017  -3.010  41.089  1.00 44.47 325 A 1 
ATOM 2510 C CB  . VAL A 0 325 . -88.394  -4.314  39.378  1.00 44.47 325 A 1 
ATOM 2511 O O   . VAL A 0 325 . -86.996  -3.942  41.898  1.00 44.47 325 A 1 
ATOM 2512 C CG1 . VAL A 0 325 . -89.701  -3.944  40.101  1.00 44.47 325 A 1 
ATOM 2513 C CG2 . VAL A 0 325 . -88.731  -4.435  37.885  1.00 44.47 325 A 1 
ATOM 2514 N N   . TYR A 0 326 . -86.872  -1.742  41.457  1.00 39.62 326 A 1 
ATOM 2515 C CA  . TYR A 0 326 . -86.653  -1.342  42.840  1.00 39.62 326 A 1 
ATOM 2516 C C   . TYR A 0 326 . -87.926  -1.487  43.707  1.00 39.62 326 A 1 
ATOM 2517 C CB  . TYR A 0 326 . -86.093  0.087   42.851  1.00 39.62 326 A 1 
ATOM 2518 O O   . TYR A 0 326 . -89.014  -1.037  43.332  1.00 39.62 326 A 1 
ATOM 2519 C CG  . TYR A 0 326 . -85.290  0.400   44.095  1.00 39.62 326 A 1 
ATOM 2520 C CD1 . TYR A 0 326 . -85.878  1.064   45.189  1.00 39.62 326 A 1 
ATOM 2521 C CD2 . TYR A 0 326 . -83.934  0.025   44.139  1.00 39.62 326 A 1 
ATOM 2522 C CE1 . TYR A 0 326 . -85.106  1.352   46.333  1.00 39.62 326 A 1 
ATOM 2523 C CE2 . TYR A 0 326 . -83.157  0.322   45.273  1.00 39.62 326 A 1 
ATOM 2524 O OH  . TYR A 0 326 . -82.988  1.289   47.460  1.00 39.62 326 A 1 
ATOM 2525 C CZ  . TYR A 0 326 . -83.741  0.988   46.370  1.00 39.62 326 A 1 
ATOM 2526 N N   . GLY A 0 327 . -87.801  -2.061  44.920  1.00 40.50 327 A 1 
ATOM 2527 C CA  . GLY A 0 327 . -88.738  -1.756  46.021  1.00 40.50 327 A 1 
ATOM 2528 C C   . GLY A 0 327 . -89.409  -2.873  46.845  1.00 40.50 327 A 1 
ATOM 2529 O O   . GLY A 0 327 . -90.395  -2.572  47.518  1.00 40.50 327 A 1 
ATOM 2530 N N   . ALA A 0 328 . -88.931  -4.123  46.893  1.00 36.15 328 A 1 
ATOM 2531 C CA  . ALA A 0 328 . -89.448  -5.117  47.857  1.00 36.15 328 A 1 
ATOM 2532 C C   . ALA A 0 328 . -88.372  -5.542  48.868  1.00 36.15 328 A 1 
ATOM 2533 C CB  . ALA A 0 328 . -90.104  -6.284  47.114  1.00 36.15 328 A 1 
ATOM 2534 O O   . ALA A 0 328 . -87.654  -6.521  48.678  1.00 36.15 328 A 1 
ATOM 2535 N N   . SER A 0 329 . -88.268  -4.794  49.967  1.00 33.75 329 A 1 
ATOM 2536 C CA  . SER A 0 329 . -87.402  -5.131  51.095  1.00 33.75 329 A 1 
ATOM 2537 C C   . SER A 0 329 . -87.752  -6.506  51.683  1.00 33.75 329 A 1 
ATOM 2538 C CB  . SER A 0 329 . -87.454  -4.022  52.151  1.00 33.75 329 A 1 
ATOM 2539 O O   . SER A 0 329 . -88.908  -6.851  51.936  1.00 33.75 329 A 1 
ATOM 2540 O OG  . SER A 0 329 . -88.781  -3.756  52.566  1.00 33.75 329 A 1 
ATOM 2541 N N   . SER A 0 330 . -86.718  -7.313  51.905  1.00 33.77 330 A 1 
ATOM 2542 C CA  . SER A 0 330 . -86.775  -8.676  52.425  1.00 33.77 330 A 1 
ATOM 2543 C C   . SER A 0 330 . -87.151  -8.714  53.916  1.00 33.77 330 A 1 
ATOM 2544 C CB  . SER A 0 330 . -85.405  -9.321  52.173  1.00 33.77 330 A 1 
ATOM 2545 O O   . SER A 0 330 . -86.303  -8.944  54.775  1.00 33.77 330 A 1 
ATOM 2546 O OG  . SER A 0 330 . -84.402  -8.574  52.836  1.00 33.77 330 A 1 
ATOM 2547 N N   . TYR A 0 331 . -88.420  -8.502  54.264  1.00 32.19 331 A 1 
ATOM 2548 C CA  . TYR A 0 331 . -88.932  -8.742  55.621  1.00 32.19 331 A 1 
ATOM 2549 C C   . TYR A 0 331 . -89.853  -9.966  55.621  1.00 32.19 331 A 1 
ATOM 2550 C CB  . TYR A 0 331 . -89.596  -7.475  56.190  1.00 32.19 331 A 1 
ATOM 2551 O O   . TYR A 0 331 . -91.048  -9.858  55.369  1.00 32.19 331 A 1 
ATOM 2552 C CG  . TYR A 0 331 . -88.679  -6.654  57.080  1.00 32.19 331 A 1 
ATOM 2553 C CD1 . TYR A 0 331 . -88.614  -6.930  58.462  1.00 32.19 331 A 1 
ATOM 2554 C CD2 . TYR A 0 331 . -87.894  -5.621  56.533  1.00 32.19 331 A 1 
ATOM 2555 C CE1 . TYR A 0 331 . -87.772  -6.171  59.298  1.00 32.19 331 A 1 
ATOM 2556 C CE2 . TYR A 0 331 . -87.056  -4.856  57.367  1.00 32.19 331 A 1 
ATOM 2557 O OH  . TYR A 0 331 . -86.188  -4.384  59.553  1.00 32.19 331 A 1 
ATOM 2558 C CZ  . TYR A 0 331 . -86.994  -5.127  58.750  1.00 32.19 331 A 1 
ATOM 2559 N N   . GLY A 0 332 . -89.306  -11.157 55.895  1.00 34.46 332 A 1 
ATOM 2560 C CA  . GLY A 0 332 . -90.147  -12.360 55.985  1.00 34.46 332 A 1 
ATOM 2561 C C   . GLY A 0 332 . -89.467  -13.719 56.167  1.00 34.46 332 A 1 
ATOM 2562 O O   . GLY A 0 332 . -90.141  -14.733 56.025  1.00 34.46 332 A 1 
ATOM 2563 N N   . ALA A 0 333 . -88.175  -13.802 56.496  1.00 30.42 333 A 1 
ATOM 2564 C CA  . ALA A 0 333 . -87.465  -15.084 56.628  1.00 30.42 333 A 1 
ATOM 2565 C C   . ALA A 0 333 . -87.724  -15.840 57.959  1.00 30.42 333 A 1 
ATOM 2566 C CB  . ALA A 0 333 . -85.976  -14.856 56.332  1.00 30.42 333 A 1 
ATOM 2567 O O   . ALA A 0 333 . -86.873  -16.597 58.419  1.00 30.42 333 A 1 
ATOM 2568 N N   . VAL A 0 334 . -88.892  -15.666 58.593  1.00 30.75 334 A 1 
ATOM 2569 C CA  . VAL A 0 334 . -89.258  -16.350 59.852  1.00 30.75 334 A 1 
ATOM 2570 C C   . VAL A 0 334 . -90.470  -17.256 59.626  1.00 30.75 334 A 1 
ATOM 2571 C CB  . VAL A 0 334 . -89.453  -15.378 61.042  1.00 30.75 334 A 1 
ATOM 2572 O O   . VAL A 0 334 . -91.558  -17.011 60.134  1.00 30.75 334 A 1 
ATOM 2573 C CG1 . VAL A 0 334 . -89.367  -16.150 62.369  1.00 30.75 334 A 1 
ATOM 2574 C CG2 . VAL A 0 334 . -88.394  -14.270 61.091  1.00 30.75 334 A 1 
ATOM 2575 N N   . ALA A 0 335 . -90.305  -18.309 58.824  1.00 29.04 335 A 1 
ATOM 2576 C CA  . ALA A 0 335 . -91.364  -19.294 58.594  1.00 29.04 335 A 1 
ATOM 2577 C C   . ALA A 0 335 . -90.808  -20.707 58.355  1.00 29.04 335 A 1 
ATOM 2578 C CB  . ALA A 0 335 . -92.285  -18.807 57.467  1.00 29.04 335 A 1 
ATOM 2579 O O   . ALA A 0 335 . -90.973  -21.287 57.291  1.00 29.04 335 A 1 
ATOM 2580 N N   . SER A 0 336 . -90.162  -21.291 59.365  1.00 35.84 336 A 1 
ATOM 2581 C CA  . SER A 0 336 . -90.068  -22.755 59.487  1.00 35.84 336 A 1 
ATOM 2582 C C   . SER A 0 336 . -89.920  -23.164 60.955  1.00 35.84 336 A 1 
ATOM 2583 C CB  . SER A 0 336 . -88.977  -23.355 58.592  1.00 35.84 336 A 1 
ATOM 2584 O O   . SER A 0 336 . -88.971  -23.826 61.364  1.00 35.84 336 A 1 
ATOM 2585 O OG  . SER A 0 336 . -88.979  -24.760 58.750  1.00 35.84 336 A 1 
ATOM 2586 N N   . ALA A 0 337 . -90.888  -22.755 61.773  1.00 32.50 337 A 1 
ATOM 2587 C CA  . ALA A 0 337 . -91.113  -23.306 63.104  1.00 32.50 337 A 1 
ATOM 2588 C C   . ALA A 0 337 . -92.351  -24.216 63.062  1.00 32.50 337 A 1 
ATOM 2589 C CB  . ALA A 0 337 . -91.216  -22.158 64.119  1.00 32.50 337 A 1 
ATOM 2590 O O   . ALA A 0 337 . -93.388  -23.853 63.607  1.00 32.50 337 A 1 
ATOM 2591 N N   . LYS A 0 338 . -92.273  -25.346 62.338  1.00 34.27 338 A 1 
ATOM 2592 C CA  . LYS A 0 338 . -93.152  -26.534 62.454  1.00 34.27 338 A 1 
ATOM 2593 C C   . LYS A 0 338 . -92.810  -27.564 61.366  1.00 34.27 338 A 1 
ATOM 2594 C CB  . LYS A 0 338 . -94.665  -26.173 62.437  1.00 34.27 338 A 1 
ATOM 2595 O O   . LYS A 0 338 . -93.632  -27.880 60.518  1.00 34.27 338 A 1 
ATOM 2596 C CG  . LYS A 0 338 . -95.297  -26.229 63.839  1.00 34.27 338 A 1 
ATOM 2597 C CD  . LYS A 0 338 . -96.742  -25.725 63.767  1.00 34.27 338 A 1 
ATOM 2598 C CE  . LYS A 0 338 . -97.347  -25.623 65.168  1.00 34.27 338 A 1 
ATOM 2599 N NZ  . LYS A 0 338 . -98.750  -25.148 65.107  1.00 34.27 338 A 1 
ATOM 2600 N N   . ASP A 0 339 . -91.611  -28.133 61.422  1.00 29.94 339 A 1 
ATOM 2601 C CA  . ASP A 0 339 . -91.463  -29.522 60.985  1.00 29.94 339 A 1 
ATOM 2602 C C   . ASP A 0 339 . -90.806  -30.300 62.121  1.00 29.94 339 A 1 
ATOM 2603 C CB  . ASP A 0 339 . -90.805  -29.674 59.606  1.00 29.94 339 A 1 
ATOM 2604 O O   . ASP A 0 339 . -89.615  -30.203 62.419  1.00 29.94 339 A 1 
ATOM 2605 C CG  . ASP A 0 339 . -91.306  -30.935 58.878  1.00 29.94 339 A 1 
ATOM 2606 O OD1 . ASP A 0 339 . -92.031  -31.743 59.509  1.00 29.94 339 A 1 
ATOM 2607 O OD2 . ASP A 0 339 . -90.960  -31.090 57.689  1.00 29.94 339 A 1 
ATOM 2608 N N   . ALA A 0 340 . -91.681  -30.927 62.896  1.00 32.26 340 A 1 
ATOM 2609 C CA  . ALA A 0 340 . -91.348  -31.643 64.100  1.00 32.26 340 A 1 
ATOM 2610 C C   . ALA A 0 340 . -90.804  -33.026 63.732  1.00 32.26 340 A 1 
ATOM 2611 C CB  . ALA A 0 340 . -92.607  -31.719 64.974  1.00 32.26 340 A 1 
ATOM 2612 O O   . ALA A 0 340 . -91.473  -33.828 63.089  1.00 32.26 340 A 1 
ATOM 2613 N N   . SER A 0 341 . -89.618  -33.336 64.251  1.00 34.17 341 A 1 
ATOM 2614 C CA  . SER A 0 341 . -89.262  -34.677 64.717  1.00 34.17 341 A 1 
ATOM 2615 C C   . SER A 0 341 . -89.561  -35.848 63.765  1.00 34.17 341 A 1 
ATOM 2616 C CB  . SER A 0 341 . -89.884  -34.914 66.105  1.00 34.17 341 A 1 
ATOM 2617 O O   . SER A 0 341 . -90.304  -36.764 64.124  1.00 34.17 341 A 1 
ATOM 2618 O OG  . SER A 0 341 . -91.288  -35.070 66.044  1.00 34.17 341 A 1 
ATOM 2619 N N   . LYS A 0 342 . -88.894  -35.926 62.611  1.00 32.48 342 A 1 
ATOM 2620 C CA  . LYS A 0 342 . -88.640  -37.235 61.988  1.00 32.48 342 A 1 
ATOM 2621 C C   . LYS A 0 342 . -87.344  -37.808 62.562  1.00 32.48 342 A 1 
ATOM 2622 C CB  . LYS A 0 342 . -88.758  -37.182 60.456  1.00 32.48 342 A 1 
ATOM 2623 O O   . LYS A 0 342 . -86.245  -37.613 62.059  1.00 32.48 342 A 1 
ATOM 2624 C CG  . LYS A 0 342 . -89.727  -38.279 59.976  1.00 32.48 342 A 1 
ATOM 2625 C CD  . LYS A 0 342 . -89.959  -38.186 58.467  1.00 32.48 342 A 1 
ATOM 2626 C CE  . LYS A 0 342 . -91.031  -39.185 58.015  1.00 32.48 342 A 1 
ATOM 2627 N NZ  . LYS A 0 342 . -91.303  -39.043 56.563  1.00 32.48 342 A 1 
ATOM 2628 N N   . LYS A 0 343 . -87.518  -38.432 63.728  1.00 34.09 343 A 1 
ATOM 2629 C CA  . LYS A 0 343 . -86.535  -39.213 64.488  1.00 34.09 343 A 1 
ATOM 2630 C C   . LYS A 0 343 . -85.972  -40.341 63.609  1.00 34.09 343 A 1 
ATOM 2631 C CB  . LYS A 0 343 . -87.253  -39.770 65.736  1.00 34.09 343 A 1 
ATOM 2632 O O   . LYS A 0 343 . -86.717  -40.955 62.850  1.00 34.09 343 A 1 
ATOM 2633 C CG  . LYS A 0 343 . -86.510  -39.533 67.057  1.00 34.09 343 A 1 
ATOM 2634 C CD  . LYS A 0 343 . -87.414  -39.971 68.221  1.00 34.09 343 A 1 
ATOM 2635 C CE  . LYS A 0 343 . -86.747  -39.723 69.577  1.00 34.09 343 A 1 
ATOM 2636 N NZ  . LYS A 0 343 . -87.665  -40.055 70.697  1.00 34.09 343 A 1 
ATOM 2637 N N   . GLY A 0 344 . -84.671  -40.586 63.742  1.00 30.54 344 A 1 
ATOM 2638 C CA  . GLY A 0 344 . -83.878  -41.455 62.877  1.00 30.54 344 A 1 
ATOM 2639 C C   . GLY A 0 344 . -84.392  -42.886 62.695  1.00 30.54 344 A 1 
ATOM 2640 O O   . GLY A 0 344 . -84.637  -43.607 63.656  1.00 30.54 344 A 1 
ATOM 2641 N N   . TYR A 0 345 . -84.451  -43.290 61.431  1.00 30.95 345 A 1 
ATOM 2642 C CA  . TYR A 0 345 . -84.033  -44.610 60.967  1.00 30.95 345 A 1 
ATOM 2643 C C   . TYR A 0 345 . -82.660  -44.356 60.332  1.00 30.95 345 A 1 
ATOM 2644 C CB  . TYR A 0 345 . -85.061  -45.145 59.963  1.00 30.95 345 A 1 
ATOM 2645 O O   . TYR A 0 345 . -82.529  -43.470 59.498  1.00 30.95 345 A 1 
ATOM 2646 C CG  . TYR A 0 345 . -86.281  -45.774 60.611  1.00 30.95 345 A 1 
ATOM 2647 C CD1 . TYR A 0 345 . -86.329  -47.172 60.763  1.00 30.95 345 A 1 
ATOM 2648 C CD2 . TYR A 0 345 . -87.354  -44.980 61.067  1.00 30.95 345 A 1 
ATOM 2649 C CE1 . TYR A 0 345 . -87.445  -47.781 61.364  1.00 30.95 345 A 1 
ATOM 2650 C CE2 . TYR A 0 345 . -88.477  -45.587 61.665  1.00 30.95 345 A 1 
ATOM 2651 O OH  . TYR A 0 345 . -89.596  -47.590 62.391  1.00 30.95 345 A 1 
ATOM 2652 C CZ  . TYR A 0 345 . -88.521  -46.992 61.814  1.00 30.95 345 A 1 
ATOM 2653 N N   . GLY A 0 346 . -81.567  -44.903 60.842  1.00 28.84 346 A 1 
ATOM 2654 C CA  . GLY A 0 346 . -81.291  -46.329 60.806  1.00 28.84 346 A 1 
ATOM 2655 C C   . GLY A 0 346 . -80.159  -46.496 59.800  1.00 28.84 346 A 1 
ATOM 2656 O O   . GLY A 0 346 . -80.389  -46.462 58.599  1.00 28.84 346 A 1 
ATOM 2657 N N   . ALA A 0 347 . -78.933  -46.570 60.312  1.00 30.24 347 A 1 
ATOM 2658 C CA  . ALA A 0 347 . -77.765  -46.955 59.542  1.00 30.24 347 A 1 
ATOM 2659 C C   . ALA A 0 347 . -78.017  -48.339 58.924  1.00 30.24 347 A 1 
ATOM 2660 C CB  . ALA A 0 347 . -76.568  -46.964 60.504  1.00 30.24 347 A 1 
ATOM 2661 O O   . ALA A 0 347 . -78.224  -49.303 59.659  1.00 30.24 347 A 1 
ATOM 2662 N N   . ALA A 0 348 . -78.019  -48.420 57.598  1.00 34.77 348 A 1 
ATOM 2663 C CA  . ALA A 0 348 . -78.051  -49.667 56.850  1.00 34.77 348 A 1 
ATOM 2664 C C   . ALA A 0 348 . -77.041  -49.565 55.699  1.00 34.77 348 A 1 
ATOM 2665 C CB  . ALA A 0 348 . -79.481  -49.950 56.370  1.00 34.77 348 A 1 
ATOM 2666 O O   . ALA A 0 348 . -77.132  -48.647 54.890  1.00 34.77 348 A 1 
ATOM 2667 N N   . GLU A 0 349 . -76.077  -50.495 55.717  1.00 33.77 349 A 1 
ATOM 2668 C CA  . GLU A 0 349 . -75.365  -51.089 54.567  1.00 33.77 349 A 1 
ATOM 2669 C C   . GLU A 0 349 . -74.657  -50.098 53.617  1.00 33.77 349 A 1 
ATOM 2670 C CB  . GLU A 0 349 . -76.367  -52.024 53.860  1.00 33.77 349 A 1 
ATOM 2671 O O   . GLU A 0 349 . -75.270  -49.430 52.800  1.00 33.77 349 A 1 
ATOM 2672 C CG  . GLU A 0 349 . -76.680  -53.250 54.748  1.00 33.77 349 A 1 
ATOM 2673 C CD  . GLU A 0 349 . -78.010  -53.960 54.450  1.00 33.77 349 A 1 
ATOM 2674 O OE1 . GLU A 0 349 . -78.086  -55.167 54.774  1.00 33.77 349 A 1 
ATOM 2675 O OE2 . GLU A 0 349 . -78.966  -53.290 54.000  1.00 33.77 349 A 1 
ATOM 2676 N N   . LEU A 0 350 . -73.333  -49.911 53.633  1.00 28.97 350 A 1 
ATOM 2677 C CA  . LEU A 0 350 . -72.274  -50.921 53.502  1.00 28.97 350 A 1 
ATOM 2678 C C   . LEU A 0 350 . -72.608  -51.996 52.450  1.00 28.97 350 A 1 
ATOM 2679 C CB  . LEU A 0 350 . -71.744  -51.427 54.868  1.00 28.97 350 A 1 
ATOM 2680 O O   . LEU A 0 350 . -72.796  -53.164 52.769  1.00 28.97 350 A 1 
ATOM 2681 C CG  . LEU A 0 350 . -70.317  -50.924 55.184  1.00 28.97 350 A 1 
ATOM 2682 C CD1 . LEU A 0 350 . -70.004  -51.131 56.665  1.00 28.97 350 A 1 
ATOM 2683 C CD2 . LEU A 0 350 . -69.234  -51.639 54.369  1.00 28.97 350 A 1 
ATOM 2684 N N   . TYR A 0 351 . -72.633  -51.590 51.179  1.00 32.75 351 A 1 
ATOM 2685 C CA  . TYR A 0 351 . -72.383  -52.489 50.054  1.00 32.75 351 A 1 
ATOM 2686 C C   . TYR A 0 351 . -71.212  -51.936 49.240  1.00 32.75 351 A 1 
ATOM 2687 C CB  . TYR A 0 351 . -73.646  -52.724 49.219  1.00 32.75 351 A 1 
ATOM 2688 O O   . TYR A 0 351 . -71.288  -50.859 48.651  1.00 32.75 351 A 1 
ATOM 2689 C CG  . TYR A 0 351 . -73.584  -54.020 48.431  1.00 32.75 351 A 1 
ATOM 2690 C CD1 . TYR A 0 351 . -73.212  -54.023 47.073  1.00 32.75 351 A 1 
ATOM 2691 C CD2 . TYR A 0 351 . -73.882  -55.235 49.079  1.00 32.75 351 A 1 
ATOM 2692 C CE1 . TYR A 0 351 . -73.160  -55.236 46.356  1.00 32.75 351 A 1 
ATOM 2693 C CE2 . TYR A 0 351 . -73.828  -56.449 48.369  1.00 32.75 351 A 1 
ATOM 2694 O OH  . TYR A 0 351 . -73.433  -57.623 46.317  1.00 32.75 351 A 1 
ATOM 2695 C CZ  . TYR A 0 351 . -73.473  -56.451 47.005  1.00 32.75 351 A 1 
ATOM 2696 N N   . GLY A 0 352 . -70.089  -52.647 49.300  1.00 31.86 352 A 1 
ATOM 2697 C CA  . GLY A 0 352 . -68.882  -52.330 48.554  1.00 31.86 352 A 1 
ATOM 2698 C C   . GLY A 0 352 . -68.973  -52.770 47.096  1.00 31.86 352 A 1 
ATOM 2699 O O   . GLY A 0 352 . -69.553  -53.805 46.784  1.00 31.86 352 A 1 
ATOM 2700 N N   . GLN A 0 353 . -68.332  -52.003 46.217  1.00 36.61 353 A 1 
ATOM 2701 C CA  . GLN A 0 353 . -67.842  -52.464 44.916  1.00 36.61 353 A 1 
ATOM 2702 C C   . GLN A 0 353 . -66.726  -51.493 44.492  1.00 36.61 353 A 1 
ATOM 2703 C CB  . GLN A 0 353 . -69.017  -52.542 43.918  1.00 36.61 353 A 1 
ATOM 2704 O O   . GLN A 0 353 . -66.985  -50.378 44.064  1.00 36.61 353 A 1 
ATOM 2705 C CG  . GLN A 0 353 . -68.749  -53.576 42.818  1.00 36.61 353 A 1 
ATOM 2706 C CD  . GLN A 0 353 . -70.036  -54.035 42.137  1.00 36.61 353 A 1 
ATOM 2707 N NE2 . GLN A 0 353 . -70.182  -55.313 41.862  1.00 36.61 353 A 1 
ATOM 2708 O OE1 . GLN A 0 353 . -70.942  -53.275 41.843  1.00 36.61 353 A 1 
ATOM 2709 N N   . GLN A 0 354 . -65.489  -51.697 44.945  1.00 31.21 354 A 1 
ATOM 2710 C CA  . GLN A 0 354 . -64.437  -52.446 44.249  1.00 31.21 354 A 1 
ATOM 2711 C C   . GLN A 0 354 . -64.228  -52.008 42.787  1.00 31.21 354 A 1 
ATOM 2712 C CB  . GLN A 0 354 . -64.565  -53.971 44.430  1.00 31.21 354 A 1 
ATOM 2713 O O   . GLN A 0 354 . -64.696  -52.659 41.860  1.00 31.21 354 A 1 
ATOM 2714 C CG  . GLN A 0 354 . -63.248  -54.681 44.046  1.00 31.21 354 A 1 
ATOM 2715 C CD  . GLN A 0 354 . -63.279  -56.195 44.248  1.00 31.21 354 A 1 
ATOM 2716 N NE2 . GLN A 0 354 . -62.320  -56.920 43.713  1.00 31.21 354 A 1 
ATOM 2717 O OE1 . GLN A 0 354 . -64.144  -56.760 44.892  1.00 31.21 354 A 1 
ATOM 2718 N N   . VAL A 0 355 . -63.430  -50.953 42.603  1.00 38.94 355 A 1 
ATOM 2719 C CA  . VAL A 0 355 . -62.577  -50.734 41.420  1.00 38.94 355 A 1 
ATOM 2720 C C   . VAL A 0 355 . -61.214  -50.295 41.978  1.00 38.94 355 A 1 
ATOM 2721 C CB  . VAL A 0 355 . -63.194  -49.701 40.449  1.00 38.94 355 A 1 
ATOM 2722 O O   . VAL A 0 355 . -61.093  -49.201 42.516  1.00 38.94 355 A 1 
ATOM 2723 C CG1 . VAL A 0 355 . -62.319  -49.548 39.200  1.00 38.94 355 A 1 
ATOM 2724 C CG2 . VAL A 0 355 . -64.596  -50.112 39.972  1.00 38.94 355 A 1 
ATOM 2725 N N   . SER A 0 356 . -60.322  -51.249 42.277  1.00 35.19 356 A 1 
ATOM 2726 C CA  . SER A 0 356 . -59.088  -51.550 41.513  1.00 35.19 356 A 1 
ATOM 2727 C C   . SER A 0 356 . -58.354  -50.295 41.018  1.00 35.19 356 A 1 
ATOM 2728 C CB  . SER A 0 356 . -59.327  -52.538 40.370  1.00 35.19 356 A 1 
ATOM 2729 O O   . SER A 0 356 . -58.822  -49.637 40.103  1.00 35.19 356 A 1 
ATOM 2730 O OG  . SER A 0 356 . -59.157  -53.851 40.869  1.00 35.19 356 A 1 
ATOM 2731 N N   . ALA A 0 357 . -57.306  -49.834 41.705  1.00 34.56 357 A 1 
ATOM 2732 C CA  . ALA A 0 357 . -55.925  -50.355 41.690  1.00 34.56 357 A 1 
ATOM 2733 C C   . ALA A 0 357 . -55.093  -49.862 40.485  1.00 34.56 357 A 1 
ATOM 2734 C CB  . ALA A 0 357 . -55.834  -51.876 41.899  1.00 34.56 357 A 1 
ATOM 2735 O O   . ALA A 0 357 . -55.074  -50.496 39.437  1.00 34.56 357 A 1 
ATOM 2736 N N   . ASN A 0 358 . -54.410  -48.727 40.688  1.00 37.53 358 A 1 
ATOM 2737 C CA  . ASN A 0 358 . -53.105  -48.304 40.138  1.00 37.53 358 A 1 
ATOM 2738 C C   . ASN A 0 358 . -52.921  -46.823 40.539  1.00 37.53 358 A 1 
ATOM 2739 C CB  . ASN A 0 358 . -53.063  -48.422 38.594  1.00 37.53 358 A 1 
ATOM 2740 O O   . ASN A 0 358 . -53.793  -46.025 40.236  1.00 37.53 358 A 1 
ATOM 2741 C CG  . ASN A 0 358 . -52.328  -49.654 38.091  1.00 37.53 358 A 1 
ATOM 2742 N ND2 . ASN A 0 358 . -52.426  -49.945 36.815  1.00 37.53 358 A 1 
ATOM 2743 O OD1 . ASN A 0 358 . -51.608  -50.331 38.808  1.00 37.53 358 A 1 
ATOM 2744 N N   . GLY A 0 359 . -51.896  -46.339 41.233  1.00 33.94 359 A 1 
ATOM 2745 C CA  . GLY A 0 359 . -50.677  -46.911 41.785  1.00 33.94 359 A 1 
ATOM 2746 C C   . GLY A 0 359 . -49.946  -45.833 42.615  1.00 33.94 359 A 1 
ATOM 2747 O O   . GLY A 0 359 . -50.317  -44.666 42.571  1.00 33.94 359 A 1 
ATOM 2748 N N   . GLN A 0 360 . -48.912  -46.268 43.348  1.00 33.80 360 A 1 
ATOM 2749 C CA  . GLN A 0 360 . -47.803  -45.484 43.938  1.00 33.80 360 A 1 
ATOM 2750 C C   . GLN A 0 360 . -48.188  -44.449 45.026  1.00 33.80 360 A 1 
ATOM 2751 C CB  . GLN A 0 360 . -46.954  -44.887 42.799  1.00 33.80 360 A 1 
ATOM 2752 O O   . GLN A 0 360 . -48.650  -43.359 44.737  1.00 33.80 360 A 1 
ATOM 2753 C CG  . GLN A 0 360 . -46.460  -45.974 41.824  1.00 33.80 360 A 1 
ATOM 2754 C CD  . GLN A 0 360 . -45.489  -45.423 40.791  1.00 33.80 360 A 1 
ATOM 2755 N NE2 . GLN A 0 360 . -44.221  -45.762 40.862  1.00 33.80 360 A 1 
ATOM 2756 O OE1 . GLN A 0 360 . -45.851  -44.690 39.893  1.00 33.80 360 A 1 
ATOM 2757 N N   . SER A 0 361 . -48.129  -44.747 46.329  1.00 31.14 361 A 1 
ATOM 2758 C CA  . SER A 0 361 . -46.949  -45.034 47.173  1.00 31.14 361 A 1 
ATOM 2759 C C   . SER A 0 361 . -45.890  -43.923 47.188  1.00 31.14 361 A 1 
ATOM 2760 C CB  . SER A 0 361 . -46.316  -46.414 46.935  1.00 31.14 361 A 1 
ATOM 2761 O O   . SER A 0 361 . -44.889  -44.039 46.492  1.00 31.14 361 A 1 
ATOM 2762 O OG  . SER A 0 361 . -45.388  -46.697 47.964  1.00 31.14 361 A 1 
ATOM 2763 N N   . TYR A 0 362 . -46.066  -42.925 48.062  1.00 35.04 362 A 1 
ATOM 2764 C CA  . TYR A 0 362 . -44.980  -42.328 48.851  1.00 35.04 362 A 1 
ATOM 2765 C C   . TYR A 0 362 . -45.474  -41.998 50.271  1.00 35.04 362 A 1 
ATOM 2766 C CB  . TYR A 0 362 . -44.290  -41.135 48.162  1.00 35.04 362 A 1 
ATOM 2767 O O   . TYR A 0 362 . -46.662  -41.807 50.519  1.00 35.04 362 A 1 
ATOM 2768 C CG  . TYR A 0 362 . -42.875  -41.464 47.701  1.00 35.04 362 A 1 
ATOM 2769 C CD1 . TYR A 0 362 . -41.771  -41.283 48.562  1.00 35.04 362 A 1 
ATOM 2770 C CD2 . TYR A 0 362 . -42.669  -41.985 46.410  1.00 35.04 362 A 1 
ATOM 2771 C CE1 . TYR A 0 362 . -40.473  -41.632 48.133  1.00 35.04 362 A 1 
ATOM 2772 C CE2 . TYR A 0 362 . -41.379  -42.348 45.983  1.00 35.04 362 A 1 
ATOM 2773 O OH  . TYR A 0 362 . -39.034  -42.518 46.416  1.00 35.04 362 A 1 
ATOM 2774 C CZ  . TYR A 0 362 . -40.277  -42.172 46.841  1.00 35.04 362 A 1 
ATOM 2775 N N   . HIS A 0 363 . -44.514  -42.063 51.186  1.00 32.97 363 A 1 
ATOM 2776 C CA  . HIS A 0 363 . -44.580  -42.305 52.625  1.00 32.97 363 A 1 
ATOM 2777 C C   . HIS A 0 363 . -44.900  -41.070 53.511  1.00 32.97 363 A 1 
ATOM 2778 C CB  . HIS A 0 363 . -43.216  -42.946 52.958  1.00 32.97 363 A 1 
ATOM 2779 O O   . HIS A 0 363 . -44.954  -39.954 52.999  1.00 32.97 363 A 1 
ATOM 2780 C CG  . HIS A 0 363 . -43.238  -44.449 52.867  1.00 32.97 363 A 1 
ATOM 2781 C CD2 . HIS A 0 363 . -43.091  -45.213 51.739  1.00 32.97 363 A 1 
ATOM 2782 N ND1 . HIS A 0 363 . -43.376  -45.314 53.928  1.00 32.97 363 A 1 
ATOM 2783 C CE1 . HIS A 0 363 . -43.311  -46.568 53.453  1.00 32.97 363 A 1 
ATOM 2784 N NE2 . HIS A 0 363 . -43.142  -46.556 52.123  1.00 32.97 363 A 1 
ATOM 2785 N N   . PRO A 0 364 . -45.128  -41.278 54.830  1.00 36.47 364 A 1 
ATOM 2786 C CA  . PRO A 0 364 . -45.804  -40.352 55.745  1.00 36.47 364 A 1 
ATOM 2787 C C   . PRO A 0 364 . -44.858  -39.600 56.701  1.00 36.47 364 A 1 
ATOM 2788 C CB  . PRO A 0 364 . -46.704  -41.290 56.558  1.00 36.47 364 A 1 
ATOM 2789 O O   . PRO A 0 364 . -43.798  -40.117 57.032  1.00 36.47 364 A 1 
ATOM 2790 C CG  . PRO A 0 364 . -45.826  -42.525 56.767  1.00 36.47 364 A 1 
ATOM 2791 C CD  . PRO A 0 364 . -44.945  -42.552 55.525  1.00 36.47 364 A 1 
ATOM 2792 N N   . ASP A 0 365 . -45.321  -38.471 57.257  1.00 35.44 365 A 1 
ATOM 2793 C CA  . ASP A 0 365 . -44.983  -38.075 58.634  1.00 35.44 365 A 1 
ATOM 2794 C C   . ASP A 0 365 . -46.088  -37.197 59.285  1.00 35.44 365 A 1 
ATOM 2795 C CB  . ASP A 0 365 . -43.599  -37.402 58.740  1.00 35.44 365 A 1 
ATOM 2796 O O   . ASP A 0 365 . -46.621  -36.300 58.625  1.00 35.44 365 A 1 
ATOM 2797 C CG  . ASP A 0 365 . -42.537  -38.302 59.396  1.00 35.44 365 A 1 
ATOM 2798 O OD1 . ASP A 0 365 . -42.915  -39.166 60.227  1.00 35.44 365 A 1 
ATOM 2799 O OD2 . ASP A 0 365 . -41.341  -38.058 59.128  1.00 35.44 365 A 1 
ATOM 2800 N N   . PRO A 0 366 . -46.474  -37.442 60.559  1.00 35.02 366 A 1 
ATOM 2801 C CA  . PRO A 0 366 . -47.594  -36.788 61.240  1.00 35.02 366 A 1 
ATOM 2802 C C   . PRO A 0 366 . -47.163  -35.827 62.367  1.00 35.02 366 A 1 
ATOM 2803 C CB  . PRO A 0 366 . -48.386  -37.968 61.811  1.00 35.02 366 A 1 
ATOM 2804 O O   . PRO A 0 366 . -46.338  -36.164 63.213  1.00 35.02 366 A 1 
ATOM 2805 C CG  . PRO A 0 366 . -47.295  -38.964 62.216  1.00 35.02 366 A 1 
ATOM 2806 C CD  . PRO A 0 366 . -46.098  -38.621 61.332  1.00 35.02 366 A 1 
ATOM 2807 N N   . TYR A 0 367 . -47.836  -34.677 62.484  1.00 34.38 367 A 1 
ATOM 2808 C CA  . TYR A 0 367 . -47.866  -33.885 63.720  1.00 34.38 367 A 1 
ATOM 2809 C C   . TYR A 0 367 . -49.312  -33.705 64.184  1.00 34.38 367 A 1 
ATOM 2810 C CB  . TYR A 0 367 . -47.105  -32.554 63.578  1.00 34.38 367 A 1 
ATOM 2811 O O   . TYR A 0 367 . -50.121  -33.036 63.545  1.00 34.38 367 A 1 
ATOM 2812 C CG  . TYR A 0 367 . -45.948  -32.427 64.554  1.00 34.38 367 A 1 
ATOM 2813 C CD1 . TYR A 0 367 . -46.076  -31.667 65.735  1.00 34.38 367 A 1 
ATOM 2814 C CD2 . TYR A 0 367 . -44.738  -33.091 64.277  1.00 34.38 367 A 1 
ATOM 2815 C CE1 . TYR A 0 367 . -44.984  -31.549 66.621  1.00 34.38 367 A 1 
ATOM 2816 C CE2 . TYR A 0 367 . -43.649  -32.980 65.160  1.00 34.38 367 A 1 
ATOM 2817 O OH  . TYR A 0 367 . -42.705  -32.084 67.171  1.00 34.38 367 A 1 
ATOM 2818 C CZ  . TYR A 0 367 . -43.765  -32.203 66.329  1.00 34.38 367 A 1 
ATOM 2819 N N   . GLY A 0 368 . -49.635  -34.345 65.307  1.00 32.60 368 A 1 
ATOM 2820 C CA  . GLY A 0 368 . -50.896  -34.192 66.019  1.00 32.60 368 A 1 
ATOM 2821 C C   . GLY A 0 368 . -50.783  -33.235 67.206  1.00 32.60 368 A 1 
ATOM 2822 O O   . GLY A 0 368 . -49.721  -33.122 67.807  1.00 32.60 368 A 1 
ATOM 2823 N N   . LYS A 0 369 . -51.908  -32.607 67.566  1.00 34.83 369 A 1 
ATOM 2824 C CA  . LYS A 0 369 . -52.366  -32.238 68.927  1.00 34.83 369 A 1 
ATOM 2825 C C   . LYS A 0 369 . -53.856  -31.884 68.798  1.00 34.83 369 A 1 
ATOM 2826 C CB  . LYS A 0 369 . -51.578  -31.044 69.509  1.00 34.83 369 A 1 
ATOM 2827 O O   . LYS A 0 369 . -54.194  -31.000 68.027  1.00 34.83 369 A 1 
ATOM 2828 C CG  . LYS A 0 369 . -50.212  -31.442 70.102  1.00 34.83 369 A 1 
ATOM 2829 C CD  . LYS A 0 369 . -49.874  -30.675 71.382  1.00 34.83 369 A 1 
ATOM 2830 C CE  . LYS A 0 369 . -48.511  -31.148 71.899  1.00 34.83 369 A 1 
ATOM 2831 N NZ  . LYS A 0 369 . -48.166  -30.507 73.191  1.00 34.83 369 A 1 
ATOM 2832 N N   . GLY A 0 370 . -54.786  -32.691 69.314  1.00 31.90 370 A 1 
ATOM 2833 C CA  . GLY A 0 370 . -55.286  -32.666 70.702  1.00 31.90 370 A 1 
ATOM 2834 C C   . GLY A 0 370 . -56.621  -31.898 70.721  1.00 31.90 370 A 1 
ATOM 2835 O O   . GLY A 0 370 . -56.618  -30.707 70.460  1.00 31.90 370 A 1 
ATOM 2836 N N   . GLY A 0 371 . -57.792  -32.550 70.784  1.00 29.21 371 A 1 
ATOM 2837 C CA  . GLY A 0 371 . -58.487  -32.933 72.032  1.00 29.21 371 A 1 
ATOM 2838 C C   . GLY A 0 371 . -58.980  -31.672 72.766  1.00 29.21 371 A 1 
ATOM 2839 O O   . GLY A 0 371 . -58.159  -30.843 73.119  1.00 29.21 371 A 1 
ATOM 2840 N N   . TYR A 0 372 . -60.267  -31.401 73.002  1.00 32.81 372 A 1 
ATOM 2841 C CA  . TYR A 0 372 . -61.208  -32.182 73.805  1.00 32.81 372 A 1 
ATOM 2842 C C   . TYR A 0 372 . -62.658  -31.741 73.525  1.00 32.81 372 A 1 
ATOM 2843 C CB  . TYR A 0 372 . -60.913  -31.916 75.298  1.00 32.81 372 A 1 
ATOM 2844 O O   . TYR A 0 372 . -62.983  -30.557 73.557  1.00 32.81 372 A 1 
ATOM 2845 C CG  . TYR A 0 372 . -59.928  -32.880 75.928  1.00 32.81 372 A 1 
ATOM 2846 C CD1 . TYR A 0 372 . -60.419  -33.990 76.640  1.00 32.81 372 A 1 
ATOM 2847 C CD2 . TYR A 0 372 . -58.538  -32.677 75.821  1.00 32.81 372 A 1 
ATOM 2848 C CE1 . TYR A 0 372 . -59.524  -34.909 77.217  1.00 32.81 372 A 1 
ATOM 2849 C CE2 . TYR A 0 372 . -57.639  -33.608 76.373  1.00 32.81 372 A 1 
ATOM 2850 O OH  . TYR A 0 372 . -57.279  -35.627 77.626  1.00 32.81 372 A 1 
ATOM 2851 C CZ  . TYR A 0 372 . -58.134  -34.728 77.075  1.00 32.81 372 A 1 
ATOM 2852 N N   . VAL A 0 373 . -63.537  -32.724 73.325  1.00 31.46 373 A 1 
ATOM 2853 C CA  . VAL A 0 373 . -64.999  -32.600 73.363  1.00 31.46 373 A 1 
ATOM 2854 C C   . VAL A 0 373 . -65.444  -33.091 74.739  1.00 31.46 373 A 1 
ATOM 2855 C CB  . VAL A 0 373 . -65.629  -33.451 72.234  1.00 31.46 373 A 1 
ATOM 2856 O O   . VAL A 0 373 . -65.324  -34.283 75.016  1.00 31.46 373 A 1 
ATOM 2857 C CG1 . VAL A 0 373 . -67.157  -33.566 72.340  1.00 31.46 373 A 1 
ATOM 2858 C CG2 . VAL A 0 373 . -65.295  -32.867 70.856  1.00 31.46 373 A 1 
ATOM 2859 N N   . THR A 0 374 . -65.974  -32.210 75.590  1.00 34.48 374 A 1 
ATOM 2860 C CA  . THR A 0 374 . -66.620  -32.618 76.849  1.00 34.48 374 A 1 
ATOM 2861 C C   . THR A 0 374 . -68.112  -32.343 76.770  1.00 34.48 374 A 1 
ATOM 2862 C CB  . THR A 0 374 . -65.968  -32.033 78.104  1.00 34.48 374 A 1 
ATOM 2863 O O   . THR A 0 374 . -68.590  -31.212 76.770  1.00 34.48 374 A 1 
ATOM 2864 C CG2 . THR A 0 374 . -66.612  -32.583 79.380  1.00 34.48 374 A 1 
ATOM 2865 O OG1 . THR A 0 374 . -64.625  -32.450 78.137  1.00 34.48 374 A 1 
ATOM 2866 N N   . LYS A 0 375 . -68.829  -33.456 76.666  1.00 31.58 375 A 1 
ATOM 2867 C CA  . LYS A 0 375 . -70.269  -33.630 76.558  1.00 31.58 375 A 1 
ATOM 2868 C C   . LYS A 0 375 . -70.820  -33.838 77.969  1.00 31.58 375 A 1 
ATOM 2869 C CB  . LYS A 0 375 . -70.416  -34.869 75.650  1.00 31.58 375 A 1 
ATOM 2870 O O   . LYS A 0 375 . -70.563  -34.878 78.563  1.00 31.58 375 A 1 
ATOM 2871 C CG  . LYS A 0 375 . -71.827  -35.303 75.240  1.00 31.58 375 A 1 
ATOM 2872 C CD  . LYS A 0 375 . -71.700  -36.611 74.436  1.00 31.58 375 A 1 
ATOM 2873 C CE  . LYS A 0 375 . -73.038  -37.072 73.853  1.00 31.58 375 A 1 
ATOM 2874 N NZ  . LYS A 0 375 . -72.883  -38.339 73.091  1.00 31.58 375 A 1 
ATOM 2875 N N   . HIS A 0 376 . -71.602  -32.895 78.486  1.00 33.61 376 A 1 
ATOM 2876 C CA  . HIS A 0 376 . -72.459  -33.131 79.650  1.00 33.61 376 A 1 
ATOM 2877 C C   . HIS A 0 376 . -73.917  -33.084 79.204  1.00 33.61 376 A 1 
ATOM 2878 C CB  . HIS A 0 376 . -72.129  -32.181 80.809  1.00 33.61 376 A 1 
ATOM 2879 O O   . HIS A 0 376 . -74.496  -32.025 78.990  1.00 33.61 376 A 1 
ATOM 2880 C CG  . HIS A 0 376 . -70.983  -32.697 81.643  1.00 33.61 376 A 1 
ATOM 2881 C CD2 . HIS A 0 376 . -69.673  -32.310 81.563  1.00 33.61 376 A 1 
ATOM 2882 N ND1 . HIS A 0 376 . -71.055  -33.681 82.606  1.00 33.61 376 A 1 
ATOM 2883 C CE1 . HIS A 0 376 . -69.817  -33.882 83.089  1.00 33.61 376 A 1 
ATOM 2884 N NE2 . HIS A 0 376 . -68.941  -33.072 82.478  1.00 33.61 376 A 1 
ATOM 2885 N N   . GLY A 0 377 . -74.486  -34.275 79.023  1.00 30.17 377 A 1 
ATOM 2886 C CA  . GLY A 0 377 . -75.925  -34.479 79.012  1.00 30.17 377 A 1 
ATOM 2887 C C   . GLY A 0 377 . -76.393  -34.785 80.429  1.00 30.17 377 A 1 
ATOM 2888 O O   . GLY A 0 377 . -75.786  -35.612 81.106  1.00 30.17 377 A 1 
ATOM 2889 N N   . ALA A 0 378 . -77.472  -34.141 80.864  1.00 34.81 378 A 1 
ATOM 2890 C CA  . ALA A 0 378 . -78.192  -34.537 82.065  1.00 34.81 378 A 1 
ATOM 2891 C C   . ALA A 0 378 . -79.689  -34.211 81.943  1.00 34.81 378 A 1 
ATOM 2892 C CB  . ALA A 0 378 . -77.556  -33.898 83.303  1.00 34.81 378 A 1 
ATOM 2893 O O   . ALA A 0 378 . -80.097  -33.059 81.877  1.00 34.81 378 A 1 
ATOM 2894 N N   . GLN A 0 379 . -80.452  -35.303 81.919  1.00 31.40 379 A 1 
ATOM 2895 C CA  . GLN A 0 379 . -81.770  -35.528 82.508  1.00 31.40 379 A 1 
ATOM 2896 C C   . GLN A 0 379 . -82.998  -34.705 82.092  1.00 31.40 379 A 1 
ATOM 2897 C CB  . GLN A 0 379 . -81.628  -35.685 84.029  1.00 31.40 379 A 1 
ATOM 2898 O O   . GLN A 0 379 . -83.214  -33.551 82.443  1.00 31.40 379 A 1 
ATOM 2899 C CG  . GLN A 0 379 . -81.352  -37.162 84.363  1.00 31.40 379 A 1 
ATOM 2900 C CD  . GLN A 0 379 . -80.603  -37.351 85.671  1.00 31.40 379 A 1 
ATOM 2901 N NE2 . GLN A 0 379 . -81.001  -38.287 86.503  1.00 31.40 379 A 1 
ATOM 2902 O OE1 . GLN A 0 379 . -79.612  -36.700 85.941  1.00 31.40 379 A 1 
ATOM 2903 N N   . ALA A 0 380 . -83.892  -35.465 81.458  1.00 30.09 380 A 1 
ATOM 2904 C CA  . ALA A 0 380 . -85.315  -35.243 81.319  1.00 30.09 380 A 1 
ATOM 2905 C C   . ALA A 0 380 . -86.015  -35.069 82.681  1.00 30.09 380 A 1 
ATOM 2906 C CB  . ALA A 0 380 . -85.858  -36.480 80.586  1.00 30.09 380 A 1 
ATOM 2907 O O   . ALA A 0 380 . -86.027  -35.982 83.506  1.00 30.09 380 A 1 
ATOM 2908 N N   . GLY A 0 381 . -86.648  -33.913 82.870  1.00 35.69 381 A 1 
ATOM 2909 C CA  . GLY A 0 381 . -87.661  -33.664 83.892  1.00 35.69 381 A 1 
ATOM 2910 C C   . GLY A 0 381 . -89.018  -33.488 83.218  1.00 35.69 381 A 1 
ATOM 2911 O O   . GLY A 0 381 . -89.295  -32.458 82.613  1.00 35.69 381 A 1 
ATOM 2912 N N   . GLN A 0 382 . -89.840  -34.528 83.287  1.00 28.22 382 A 1 
ATOM 2913 C CA  . GLN A 0 382 . -91.200  -34.606 82.770  1.00 28.22 382 A 1 
ATOM 2914 C C   . GLN A 0 382 . -92.175  -34.183 83.875  1.00 28.22 382 A 1 
ATOM 2915 C CB  . GLN A 0 382 . -91.385  -36.074 82.330  1.00 28.22 382 A 1 
ATOM 2916 O O   . GLN A 0 382 . -92.393  -34.962 84.794  1.00 28.22 382 A 1 
ATOM 2917 C CG  . GLN A 0 382 . -92.787  -36.495 81.863  1.00 28.22 382 A 1 
ATOM 2918 C CD  . GLN A 0 382 . -92.812  -37.951 81.386  1.00 28.22 382 A 1 
ATOM 2919 N NE2 . GLN A 0 382 . -93.974  -38.548 81.233  1.00 28.22 382 A 1 
ATOM 2920 O OE1 . GLN A 0 382 . -91.803  -38.582 81.122  1.00 28.22 382 A 1 
ATOM 2921 N N   . TYR A 0 383 . -92.786  -32.996 83.784  1.00 34.31 383 A 1 
ATOM 2922 C CA  . TYR A 0 383 . -93.969  -32.644 84.580  1.00 34.31 383 A 1 
ATOM 2923 C C   . TYR A 0 383 . -94.927  -31.725 83.810  1.00 34.31 383 A 1 
ATOM 2924 C CB  . TYR A 0 383 . -93.594  -32.029 85.942  1.00 34.31 383 A 1 
ATOM 2925 O O   . TYR A 0 383 . -94.593  -30.601 83.459  1.00 34.31 383 A 1 
ATOM 2926 C CG  . TYR A 0 383 . -93.164  -33.056 86.976  1.00 34.31 383 A 1 
ATOM 2927 C CD1 . TYR A 0 383 . -94.128  -33.882 87.593  1.00 34.31 383 A 1 
ATOM 2928 C CD2 . TYR A 0 383 . -91.799  -33.229 87.277  1.00 34.31 383 A 1 
ATOM 2929 C CE1 . TYR A 0 383 . -93.725  -34.893 88.487  1.00 34.31 383 A 1 
ATOM 2930 C CE2 . TYR A 0 383 . -91.392  -34.240 88.169  1.00 34.31 383 A 1 
ATOM 2931 O OH  . TYR A 0 383 . -91.970  -36.065 89.620  1.00 34.31 383 A 1 
ATOM 2932 C CZ  . TYR A 0 383 . -92.356  -35.080 88.768  1.00 34.31 383 A 1 
ATOM 2933 N N   . GLY A 0 384 . -96.136  -32.250 83.589  1.00 31.22 384 A 1 
ATOM 2934 C CA  . GLY A 0 384 . -97.397  -31.576 83.904  1.00 31.22 384 A 1 
ATOM 2935 C C   . GLY A 0 384 . -97.744  -30.291 83.160  1.00 31.22 384 A 1 
ATOM 2936 O O   . GLY A 0 384 . -97.463  -29.195 83.626  1.00 31.22 384 A 1 
ATOM 2937 N N   . ALA A 0 385 . -98.505  -30.450 82.080  1.00 27.63 385 A 1 
ATOM 2938 C CA  . ALA A 0 385 . -99.322  -29.407 81.480  1.00 27.63 385 A 1 
ATOM 2939 C C   . ALA A 0 385 . -100.304 -28.804 82.506  1.00 27.63 385 A 1 
ATOM 2940 C CB  . ALA A 0 385 . -100.075 -30.056 80.308  1.00 27.63 385 A 1 
ATOM 2941 O O   . ALA A 0 385 . -101.192 -29.498 83.000  1.00 27.63 385 A 1 
ATOM 2942 N N   . ALA A 0 386 . -100.177 -27.505 82.780  1.00 29.39 386 A 1 
ATOM 2943 C CA  . ALA A 0 386 . -101.217 -26.704 83.414  1.00 29.39 386 A 1 
ATOM 2944 C C   . ALA A 0 386 . -101.724 -25.679 82.395  1.00 29.39 386 A 1 
ATOM 2945 C CB  . ALA A 0 386 . -100.702 -26.086 84.716  1.00 29.39 386 A 1 
ATOM 2946 O O   . ALA A 0 386 . -101.056 -24.715 82.031  1.00 29.39 386 A 1 
ATOM 2947 N N   . SER A 0 387 . -102.924 -25.956 81.903  1.00 28.18 387 A 1 
ATOM 2948 C CA  . SER A 0 387 . -103.739 -25.132 81.023  1.00 28.18 387 A 1 
ATOM 2949 C C   . SER A 0 387 . -104.116 -23.804 81.692  1.00 28.18 387 A 1 
ATOM 2950 C CB  . SER A 0 387 . -104.995 -25.955 80.704  1.00 28.18 387 A 1 
ATOM 2951 O O   . SER A 0 387 . -105.070 -23.750 82.468  1.00 28.18 387 A 1 
ATOM 2952 O OG  . SER A 0 387 . -105.534 -26.497 81.901  1.00 28.18 387 A 1 
ATOM 2953 N N   . GLY A 0 388 . -103.391 -22.731 81.378  1.00 28.12 388 A 1 
ATOM 2954 C CA  . GLY A 0 388 . -103.776 -21.352 81.681  1.00 28.12 388 A 1 
ATOM 2955 C C   . GLY A 0 388 . -104.246 -20.648 80.411  1.00 28.12 388 A 1 
ATOM 2956 O O   . GLY A 0 388 . -103.441 -20.362 79.531  1.00 28.12 388 A 1 
ATOM 2957 N N   . LYS A 0 389 . -105.555 -20.398 80.303  1.00 27.57 389 A 1 
ATOM 2958 C CA  . LYS A 0 389 . -106.181 -19.618 79.227  1.00 27.57 389 A 1 
ATOM 2959 C C   . LYS A 0 389 . -105.697 -18.159 79.299  1.00 27.57 389 A 1 
ATOM 2960 C CB  . LYS A 0 389 . -107.715 -19.684 79.374  1.00 27.57 389 A 1 
ATOM 2961 O O   . LYS A 0 389 . -106.157 -17.414 80.159  1.00 27.57 389 A 1 
ATOM 2962 C CG  . LYS A 0 389 . -108.325 -21.070 79.110  1.00 27.57 389 A 1 
ATOM 2963 C CD  . LYS A 0 389 . -109.856 -20.998 79.230  1.00 27.57 389 A 1 
ATOM 2964 C CE  . LYS A 0 389 . -110.502 -22.349 78.906  1.00 27.57 389 A 1 
ATOM 2965 N NZ  . LYS A 0 389 . -111.984 -22.262 78.946  1.00 27.57 389 A 1 
ATOM 2966 N N   . GLY A 0 390 . -104.777 -17.775 78.417  1.00 27.40 390 A 1 
ATOM 2967 C CA  . GLY A 0 390 . -104.357 -16.392 78.170  1.00 27.40 390 A 1 
ATOM 2968 C C   . GLY A 0 390 . -104.907 -15.917 76.826  1.00 27.40 390 A 1 
ATOM 2969 O O   . GLY A 0 390 . -104.834 -16.644 75.845  1.00 27.40 390 A 1 
ATOM 2970 N N   . SER A 0 391 . -105.509 -14.733 76.834  1.00 26.31 391 A 1 
ATOM 2971 C CA  . SER A 0 391 . -106.296 -14.086 75.780  1.00 26.31 391 A 1 
ATOM 2972 C C   . SER A 0 391 . -105.696 -14.117 74.370  1.00 26.31 391 A 1 
ATOM 2973 C CB  . SER A 0 391 . -106.461 -12.620 76.194  1.00 26.31 391 A 1 
ATOM 2974 O O   . SER A 0 391 . -104.590 -13.621 74.150  1.00 26.31 391 A 1 
ATOM 2975 O OG  . SER A 0 391 . -105.190 -12.062 76.477  1.00 26.31 391 A 1 
ATOM 2976 N N   . ASP A 0 392 . -106.497 -14.599 73.418  1.00 28.81 392 A 1 
ATOM 2977 C CA  . ASP A 0 392 . -106.225 -14.564 71.984  1.00 28.81 392 A 1 
ATOM 2978 C C   . ASP A 0 392 . -106.174 -13.124 71.457  1.00 28.81 392 A 1 
ATOM 2979 C CB  . ASP A 0 392 . -107.262 -15.406 71.222  1.00 28.81 392 A 1 
ATOM 2980 O O   . ASP A 0 392 . -107.129 -12.347 71.529  1.00 28.81 392 A 1 
ATOM 2981 C CG  . ASP A 0 392 . -107.047 -16.913 71.402  1.00 28.81 392 A 1 
ATOM 2982 O OD1 . ASP A 0 392 . -105.873 -17.342 71.353  1.00 28.81 392 A 1 
ATOM 2983 O OD2 . ASP A 0 392 . -108.060 -17.625 71.582  1.00 28.81 392 A 1 
ATOM 2984 N N   . SER A 0 393 . -104.994 -12.804 70.938  1.00 29.12 393 A 1 
ATOM 2985 C CA  . SER A 0 393 . -104.599 -11.572 70.275  1.00 29.12 393 A 1 
ATOM 2986 C C   . SER A 0 393 . -105.491 -11.241 69.080  1.00 29.12 393 A 1 
ATOM 2987 C CB  . SER A 0 393 . -103.146 -11.749 69.825  1.00 29.12 393 A 1 
ATOM 2988 O O   . SER A 0 393 . -105.716 -12.055 68.185  1.00 29.12 393 A 1 
ATOM 2989 O OG  . SER A 0 393 . -102.733 -10.743 68.929  1.00 29.12 393 A 1 
ATOM 2990 N N   . MET A 0 394 . -105.915 -9.981  69.066  1.00 26.68 394 A 1 
ATOM 2991 C CA  . MET A 0 394 . -106.633 -9.271  68.018  1.00 26.68 394 A 1 
ATOM 2992 C C   . MET A 0 394 . -106.107 -9.561  66.606  1.00 26.68 394 A 1 
ATOM 2993 C CB  . MET A 0 394 . -106.506 -7.768  68.316  1.00 26.68 394 A 1 
ATOM 2994 O O   . MET A 0 394 . -104.927 -9.404  66.299  1.00 26.68 394 A 1 
ATOM 2995 C CG  . MET A 0 394 . -107.336 -7.346  69.538  1.00 26.68 394 A 1 
ATOM 2996 S SD  . MET A 0 394 . -106.714 -5.899  70.441  1.00 26.68 394 A 1 
ATOM 2997 C CE  . MET A 0 394 . -106.816 -4.607  69.176  1.00 26.68 394 A 1 
ATOM 2998 N N   . VAL A 0 395 . -107.052 -9.912  65.736  1.00 30.42 395 A 1 
ATOM 2999 C CA  . VAL A 0 395 . -106.935 -9.973  64.280  1.00 30.42 395 A 1 
ATOM 3000 C C   . VAL A 0 395 . -106.606 -8.567  63.766  1.00 30.42 395 A 1 
ATOM 3001 C CB  . VAL A 0 395 . -108.275 -10.489 63.699  1.00 30.42 395 A 1 
ATOM 3002 O O   . VAL A 0 395 . -107.487 -7.712  63.687  1.00 30.42 395 A 1 
ATOM 3003 C CG1 . VAL A 0 395 . -108.201 -10.719 62.186  1.00 30.42 395 A 1 
ATOM 3004 C CG2 . VAL A 0 395 . -108.712 -11.810 64.354  1.00 30.42 395 A 1 
ATOM 3005 N N   . TRP A 0 396 . -105.339 -8.297  63.452  1.00 24.28 396 A 1 
ATOM 3006 C CA  . TRP A 0 396 . -104.943 -7.047  62.801  1.00 24.28 396 A 1 
ATOM 3007 C C   . TRP A 0 396 . -105.360 -7.112  61.327  1.00 24.28 396 A 1 
ATOM 3008 C CB  . TRP A 0 396 . -103.455 -6.735  63.041  1.00 24.28 396 A 1 
ATOM 3009 O O   . TRP A 0 396 . -104.727 -7.761  60.495  1.00 24.28 396 A 1 
ATOM 3010 C CG  . TRP A 0 396 . -103.197 -5.392  63.661  1.00 24.28 396 A 1 
ATOM 3011 C CD1 . TRP A 0 396 . -103.586 -5.016  64.902  1.00 24.28 396 A 1 
ATOM 3012 C CD2 . TRP A 0 396 . -102.481 -4.244  63.106  1.00 24.28 396 A 1 
ATOM 3013 C CE2 . TRP A 0 396 . -102.478 -3.199  64.080  1.00 24.28 396 A 1 
ATOM 3014 C CE3 . TRP A 0 396 . -101.821 -3.983  61.885  1.00 24.28 396 A 1 
ATOM 3015 N NE1 . TRP A 0 396 . -103.171 -3.721  65.150  1.00 24.28 396 A 1 
ATOM 3016 C CH2 . TRP A 0 396 . -101.200 -1.739  62.634  1.00 24.28 396 A 1 
ATOM 3017 C CZ2 . TRP A 0 396 . -101.852 -1.963  63.859  1.00 24.28 396 A 1 
ATOM 3018 C CZ3 . TRP A 0 396 . -101.186 -2.747  61.652  1.00 24.28 396 A 1 
ATOM 3019 N N   . GLN A 0 397 . -106.509 -6.502  61.041  1.00 27.20 397 A 1 
ATOM 3020 C CA  . GLN A 0 397 . -107.065 -6.325  59.706  1.00 27.20 397 A 1 
ATOM 3021 C C   . GLN A 0 397 . -106.186 -5.380  58.879  1.00 27.20 397 A 1 
ATOM 3022 C CB  . GLN A 0 397 . -108.503 -5.796  59.816  1.00 27.20 397 A 1 
ATOM 3023 O O   . GLN A 0 397 . -105.705 -4.358  59.364  1.00 27.20 397 A 1 
ATOM 3024 C CG  . GLN A 0 397 . -109.487 -6.893  60.255  1.00 27.20 397 A 1 
ATOM 3025 C CD  . GLN A 0 397 . -110.904 -6.368  60.480  1.00 27.20 397 A 1 
ATOM 3026 N NE2 . GLN A 0 397 . -111.905 -7.220  60.437  1.00 27.20 397 A 1 
ATOM 3027 O OE1 . GLN A 0 397 . -111.151 -5.199  60.711  1.00 27.20 397 A 1 
ATOM 3028 N N   . GLY A 0 398 . -105.978 -5.761  57.619  1.00 27.54 398 A 1 
ATOM 3029 C CA  . GLY A 0 398 . -105.052 -5.130  56.691  1.00 27.54 398 A 1 
ATOM 3030 C C   . GLY A 0 398 . -105.346 -3.662  56.385  1.00 27.54 398 A 1 
ATOM 3031 O O   . GLY A 0 398 . -106.441 -3.293  55.971  1.00 27.54 398 A 1 
ATOM 3032 N N   . ALA A 0 399 . -104.295 -2.851  56.473  1.00 23.59 399 A 1 
ATOM 3033 C CA  . ALA A 0 399 . -104.211 -1.523  55.875  1.00 23.59 399 A 1 
ATOM 3034 C C   . ALA A 0 399 . -103.673 -1.580  54.424  1.00 23.59 399 A 1 
ATOM 3035 C CB  . ALA A 0 399 . -103.392 -0.621  56.807  1.00 23.59 399 A 1 
ATOM 3036 O O   . ALA A 0 399 . -102.967 -0.681  53.984  1.00 23.59 399 A 1 
ATOM 3037 N N   . SER A 0 400 . -103.993 -2.629  53.656  1.00 32.01 400 A 1 
ATOM 3038 C CA  . SER A 0 400 . -103.559 -2.805  52.256  1.00 32.01 400 A 1 
ATOM 3039 C C   . SER A 0 400 . -104.493 -2.146  51.224  1.00 32.01 400 A 1 
ATOM 3040 C CB  . SER A 0 400 . -103.293 -4.287  51.961  1.00 32.01 400 A 1 
ATOM 3041 O O   . SER A 0 400 . -104.499 -2.512  50.050  1.00 32.01 400 A 1 
ATOM 3042 O OG  . SER A 0 400 . -104.368 -5.100  52.399  1.00 32.01 400 A 1 
ATOM 3043 N N   . ALA A 0 401 . -105.283 -1.147  51.630  1.00 29.11 401 A 1 
ATOM 3044 C CA  . ALA A 0 401 . -106.233 -0.462  50.749  1.00 29.11 401 A 1 
ATOM 3045 C C   . ALA A 0 401 . -105.666 0.767   50.005  1.00 29.11 401 A 1 
ATOM 3046 C CB  . ALA A 0 401 . -107.513 -0.154  51.532  1.00 29.11 401 A 1 
ATOM 3047 O O   . ALA A 0 401 . -106.417 1.435   49.296  1.00 29.11 401 A 1 
ATOM 3048 N N   . SER A 0 402 . -104.364 1.069   50.088  1.00 29.86 402 A 1 
ATOM 3049 C CA  . SER A 0 402 . -103.745 2.117   49.262  1.00 29.86 402 A 1 
ATOM 3050 C C   . SER A 0 402 . -103.423 1.591   47.857  1.00 29.86 402 A 1 
ATOM 3051 C CB  . SER A 0 402 . -102.540 2.748   49.965  1.00 29.86 402 A 1 
ATOM 3052 O O   . SER A 0 402 . -102.276 1.339   47.493  1.00 29.86 402 A 1 
ATOM 3053 O OG  . SER A 0 402 . -101.585 1.759   50.270  1.00 29.86 402 A 1 
ATOM 3054 N N   . LYS A 0 403 . -104.472 1.418   47.047  1.00 30.06 403 A 1 
ATOM 3055 C CA  . LYS A 0 403 . -104.370 1.374   45.586  1.00 30.06 403 A 1 
ATOM 3056 C C   . LYS A 0 403 . -103.964 2.764   45.103  1.00 30.06 403 A 1 
ATOM 3057 C CB  . LYS A 0 403 . -105.750 1.064   44.963  1.00 30.06 403 A 1 
ATOM 3058 O O   . LYS A 0 403 . -104.865 3.567   44.948  1.00 30.06 403 A 1 
ATOM 3059 C CG  . LYS A 0 403 . -106.234 -0.383  44.980  1.00 30.06 403 A 1 
ATOM 3060 C CD  . LYS A 0 403 . -107.508 -0.448  44.119  1.00 30.06 403 A 1 
ATOM 3061 C CE  . LYS A 0 403 . -108.042 -1.877  44.023  1.00 30.06 403 A 1 
ATOM 3062 N NZ  . LYS A 0 403 . -109.191 -1.958  43.085  1.00 30.06 403 A 1 
ATOM 3063 N N   . GLN A 0 404 . -102.686 3.053   44.866  1.00 31.57 404 A 1 
ATOM 3064 C CA  . GLN A 0 404 . -102.214 4.042   43.876  1.00 31.57 404 A 1 
ATOM 3065 C C   . GLN A 0 404 . -100.683 4.196   43.979  1.00 31.57 404 A 1 
ATOM 3066 C CB  . GLN A 0 404 . -102.891 5.435   44.026  1.00 31.57 404 A 1 
ATOM 3067 O O   . GLN A 0 404 . -100.164 4.571   45.021  1.00 31.57 404 A 1 
ATOM 3068 C CG  . GLN A 0 404 . -104.194 5.617   43.195  1.00 31.57 404 A 1 
ATOM 3069 C CD  . GLN A 0 404 . -105.413 6.122   43.988  1.00 31.57 404 A 1 
ATOM 3070 N NE2 . GLN A 0 404 . -106.620 5.914   43.501  1.00 31.57 404 A 1 
ATOM 3071 O OE1 . GLN A 0 404 . -105.329 6.741   45.035  1.00 31.57 404 A 1 
ATOM 3072 N N   . ALA A 0 405 . -99.998  3.968   42.855  1.00 29.95 405 A 1 
ATOM 3073 C CA  . ALA A 0 405 . -98.700  4.553   42.496  1.00 29.95 405 A 1 
ATOM 3074 C C   . ALA A 0 405 . -97.363  3.931   42.961  1.00 29.95 405 A 1 
ATOM 3075 C CB  . ALA A 0 405 . -98.757  6.081   42.657  1.00 29.95 405 A 1 
ATOM 3076 O O   . ALA A 0 405 . -96.342  4.568   42.753  1.00 29.95 405 A 1 
ATOM 3077 N N   . ALA A 0 406 . -97.298  2.673   43.407  1.00 30.45 406 A 1 
ATOM 3078 C CA  . ALA A 0 406 . -96.042  1.901   43.288  1.00 30.45 406 A 1 
ATOM 3079 C C   . ALA A 0 406 . -96.020  1.097   41.971  1.00 30.45 406 A 1 
ATOM 3080 C CB  . ALA A 0 406 . -95.800  1.071   44.550  1.00 30.45 406 A 1 
ATOM 3081 O O   . ALA A 0 406 . -95.672  -0.081  41.940  1.00 30.45 406 A 1 
ATOM 3082 N N   . ALA A 0 407 . -96.505  1.705   40.882  1.00 33.40 407 A 1 
ATOM 3083 C CA  . ALA A 0 407 . -96.272  1.166   39.549  1.00 33.40 407 A 1 
ATOM 3084 C C   . ALA A 0 407 . -94.763  1.264   39.320  1.00 33.40 407 A 1 
ATOM 3085 C CB  . ALA A 0 407 . -97.082  1.973   38.524  1.00 33.40 407 A 1 
ATOM 3086 O O   . ALA A 0 407 . -94.250  2.376   39.368  1.00 33.40 407 A 1 
ATOM 3087 N N   . GLY A 0 408 . -94.101  0.109   39.183  1.00 39.32 408 A 1 
ATOM 3088 C CA  . GLY A 0 408 . -92.646  -0.059  39.205  1.00 39.32 408 A 1 
ATOM 3089 C C   . GLY A 0 408 . -91.888  1.142   38.657  1.00 39.32 408 A 1 
ATOM 3090 O O   . GLY A 0 408 . -91.905  1.393   37.452  1.00 39.32 408 A 1 
ATOM 3091 N N   . ALA A 0 409 . -91.274  1.896   39.565  1.00 35.92 409 A 1 
ATOM 3092 C CA  . ALA A 0 409 . -90.188  2.778   39.203  1.00 35.92 409 A 1 
ATOM 3093 C C   . ALA A 0 409 . -89.007  1.845   38.941  1.00 35.92 409 A 1 
ATOM 3094 C CB  . ALA A 0 409 . -89.953  3.787   40.332  1.00 35.92 409 A 1 
ATOM 3095 O O   . ALA A 0 409 . -88.518  1.193   39.857  1.00 35.92 409 A 1 
ATOM 3096 N N   . TYR A 0 410 . -88.690  1.675   37.665  1.00 42.59 410 A 1 
ATOM 3097 C CA  . TYR A 0 410 . -87.472  1.009   37.237  1.00 42.59 410 A 1 
ATOM 3098 C C   . TYR A 0 410 . -86.324  1.985   37.500  1.00 42.59 410 A 1 
ATOM 3099 C CB  . TYR A 0 410 . -87.586  0.685   35.736  1.00 42.59 410 A 1 
ATOM 3100 O O   . TYR A 0 410 . -86.470  3.156   37.116  1.00 42.59 410 A 1 
ATOM 3101 C CG  . TYR A 0 410 . -88.774  -0.155  35.308  1.00 42.59 410 A 1 
ATOM 3102 C CD1 . TYR A 0 410 . -88.651  -1.554  35.245  1.00 42.59 410 A 1 
ATOM 3103 C CD2 . TYR A 0 410 . -89.989  0.463   34.949  1.00 42.59 410 A 1 
ATOM 3104 C CE1 . TYR A 0 410 . -89.746  -2.342  34.841  1.00 42.59 410 A 1 
ATOM 3105 C CE2 . TYR A 0 410 . -91.090  -0.318  34.555  1.00 42.59 410 A 1 
ATOM 3106 O OH  . TYR A 0 410 . -92.047  -2.470  34.141  1.00 42.59 410 A 1 
ATOM 3107 C CZ  . TYR A 0 410 . -90.968  -1.724  34.506  1.00 42.59 410 A 1 
ATOM 3108 N N   . ASP A 0 411 . -85.213  1.535   38.078  1.00 45.34 411 A 1 
ATOM 3109 C CA  . ASP A 0 411 . -83.958  2.187   37.723  1.00 45.34 411 A 1 
ATOM 3110 C C   . ASP A 0 411 . -83.724  1.940   36.222  1.00 45.34 411 A 1 
ATOM 3111 C CB  . ASP A 0 411 . -82.802  1.785   38.652  1.00 45.34 411 A 1 
ATOM 3112 O O   . ASP A 0 411 . -84.303  1.047   35.595  1.00 45.34 411 A 1 
ATOM 3113 C CG  . ASP A 0 411 . -82.169  0.418   38.381  1.00 45.34 411 A 1 
ATOM 3114 O OD1 . ASP A 0 411 . -81.224  0.070   39.091  1.00 45.34 411 A 1 
ATOM 3115 O OD2 . ASP A 0 411 . -82.615  -0.309  37.481  1.00 45.34 411 A 1 
ATOM 3116 N N   . ASN A 0 412 . -83.062  2.864   35.551  1.00 49.77 412 A 1 
ATOM 3117 C CA  . ASN A 0 412 . -82.774  2.677   34.137  1.00 49.77 412 A 1 
ATOM 3118 C C   . ASN A 0 412 . -81.476  3.410   33.881  1.00 49.77 412 A 1 
ATOM 3119 C CB  . ASN A 0 412 . -83.864  3.262   33.229  1.00 49.77 412 A 1 
ATOM 3120 O O   . ASN A 0 412 . -81.496  4.488   33.251  1.00 49.77 412 A 1 
ATOM 3121 C CG  . ASN A 0 412 . -85.217  2.619   33.135  1.00 49.77 412 A 1 
ATOM 3122 N ND2 . ASN A 0 412 . -86.174  3.159   33.837  1.00 49.77 412 A 1 
ATOM 3123 O OD1 . ASN A 0 412 . -85.511  1.802   32.275  1.00 49.77 412 A 1 
ATOM 3124 N N   . ASP A 0 413 . -80.402  2.853   34.409  1.00 59.99 413 A 1 
ATOM 3125 C CA  . ASP A 0 413 . -79.093  3.404   34.196  1.00 59.99 413 A 1 
ATOM 3126 C C   . ASP A 0 413 . -78.673  3.048   32.769  1.00 59.99 413 A 1 
ATOM 3127 C CB  . ASP A 0 413 . -78.087  3.017   35.294  1.00 59.99 413 A 1 
ATOM 3128 O O   . ASP A 0 413 . -78.885  1.958   32.224  1.00 59.99 413 A 1 
ATOM 3129 C CG  . ASP A 0 413 . -78.558  3.351   36.721  1.00 59.99 413 A 1 
ATOM 3130 O OD1 . ASP A 0 413 . -79.462  4.219   36.862  1.00 59.99 413 A 1 
ATOM 3131 O OD2 . ASP A 0 413 . -77.914  2.845   37.664  1.00 59.99 413 A 1 
ATOM 3132 N N   . GLU A 0 414 . -78.151  4.052   32.084  1.00 65.98 414 A 1 
ATOM 3133 C CA  . GLU A 0 414 . -77.634  3.912   30.731  1.00 65.98 414 A 1 
ATOM 3134 C C   . GLU A 0 414 . -76.181  4.357   30.772  1.00 65.98 414 A 1 
ATOM 3135 C CB  . GLU A 0 414 . -78.486  4.714   29.725  1.00 65.98 414 A 1 
ATOM 3136 O O   . GLU A 0 414 . -75.887  5.495   31.143  1.00 65.98 414 A 1 
ATOM 3137 C CG  . GLU A 0 414 . -79.854  4.053   29.452  1.00 65.98 414 A 1 
ATOM 3138 C CD  . GLU A 0 414 . -80.801  4.858   28.538  1.00 65.98 414 A 1 
ATOM 3139 O OE1 . GLU A 0 414 . -82.021  4.516   28.507  1.00 65.98 414 A 1 
ATOM 3140 O OE2 . GLU A 0 414 . -80.357  5.788   27.829  1.00 65.98 414 A 1 
ATOM 3141 N N   . TRP A 0 415 . -75.261  3.468   30.398  1.00 73.49 415 A 1 
ATOM 3142 C CA  . TRP A 0 415 . -73.831  3.762   30.417  1.00 73.49 415 A 1 
ATOM 3143 C C   . TRP A 0 415 . -73.155  3.347   29.114  1.00 73.49 415 A 1 
ATOM 3144 C CB  . TRP A 0 415 . -73.171  3.123   31.648  1.00 73.49 415 A 1 
ATOM 3145 O O   . TRP A 0 415 . -73.526  2.359   28.473  1.00 73.49 415 A 1 
ATOM 3146 C CG  . TRP A 0 415 . -73.077  1.626   31.639  1.00 73.49 415 A 1 
ATOM 3147 C CD1 . TRP A 0 415 . -73.980  0.776   32.178  1.00 73.49 415 A 1 
ATOM 3148 C CD2 . TRP A 0 415 . -72.034  0.782   31.061  1.00 73.49 415 A 1 
ATOM 3149 C CE2 . TRP A 0 415 . -72.380  -0.584  31.284  1.00 73.49 415 A 1 
ATOM 3150 C CE3 . TRP A 0 415 . -70.836  1.041   30.357  1.00 73.49 415 A 1 
ATOM 3151 N NE1 . TRP A 0 415 . -73.571  -0.528  31.980  1.00 73.49 415 A 1 
ATOM 3152 C CH2 . TRP A 0 415 . -70.393  -1.348  30.120  1.00 73.49 415 A 1 
ATOM 3153 C CZ2 . TRP A 0 415 . -71.573  -1.639  30.829  1.00 73.49 415 A 1 
ATOM 3154 C CZ3 . TRP A 0 415 . -70.027  -0.010  29.883  1.00 73.49 415 A 1 
ATOM 3155 N N   . ALA A 0 416 . -72.109  4.084   28.743  1.00 65.81 416 A 1 
ATOM 3156 C CA  . ALA A 0 416 . -71.187  3.684   27.694  1.00 65.81 416 A 1 
ATOM 3157 C C   . ALA A 0 416 . -69.735  4.025   28.049  1.00 65.81 416 A 1 
ATOM 3158 C CB  . ALA A 0 416 . -71.605  4.299   26.360  1.00 65.81 416 A 1 
ATOM 3159 O O   . ALA A 0 416 . -69.429  5.041   28.677  1.00 65.81 416 A 1 
ATOM 3160 N N   . LYS A 0 417 . -68.823  3.154   27.620  1.00 70.37 417 A 1 
ATOM 3161 C CA  . LYS A 0 417 . -67.371  3.324   27.716  1.00 70.37 417 A 1 
ATOM 3162 C C   . LYS A 0 417 . -66.779  3.175   26.322  1.00 70.37 417 A 1 
ATOM 3163 C CB  . LYS A 0 417 . -66.768  2.306   28.697  1.00 70.37 417 A 1 
ATOM 3164 O O   . LYS A 0 417 . -67.105  2.228   25.613  1.00 70.37 417 A 1 
ATOM 3165 C CG  . LYS A 0 417 . -67.237  2.539   30.142  1.00 70.37 417 A 1 
ATOM 3166 C CD  . LYS A 0 417 . -66.733  1.439   31.084  1.00 70.37 417 A 1 
ATOM 3167 C CE  . LYS A 0 417 . -67.350  1.646   32.472  1.00 70.37 417 A 1 
ATOM 3168 N NZ  . LYS A 0 417 . -67.068  0.508   33.381  1.00 70.37 417 A 1 
ATOM 3169 N N   . GLN A 0 418 . -65.929  4.111   25.941  1.00 73.50 418 A 1 
ATOM 3170 C CA  . GLN A 0 418 . -65.190  4.134   24.688  1.00 73.50 418 A 1 
ATOM 3171 C C   . GLN A 0 418 . -63.709  4.303   25.013  1.00 73.50 418 A 1 
ATOM 3172 C CB  . GLN A 0 418 . -65.696  5.285   23.809  1.00 73.50 418 A 1 
ATOM 3173 O O   . GLN A 0 418 . -63.350  5.135   25.844  1.00 73.50 418 A 1 
ATOM 3174 C CG  . GLN A 0 418 . -67.093  5.009   23.233  1.00 73.50 418 A 1 
ATOM 3175 C CD  . GLN A 0 418 . -67.667  6.187   22.452  1.00 73.50 418 A 1 
ATOM 3176 N NE2 . GLN A 0 418 . -68.748  5.995   21.730  1.00 73.50 418 A 1 
ATOM 3177 O OE1 . GLN A 0 418 . -67.188  7.305   22.478  1.00 73.50 418 A 1 
ATOM 3178 N N   . ALA A 0 419 . -62.860  3.519   24.371  1.00 70.40 419 A 1 
ATOM 3179 C CA  . ALA A 0 419 . -61.416  3.663   24.421  1.00 70.40 419 A 1 
ATOM 3180 C C   . ALA A 0 419 . -60.881  3.563   22.997  1.00 70.40 419 A 1 
ATOM 3181 C CB  . ALA A 0 419 . -60.827  2.601   25.355  1.00 70.40 419 A 1 
ATOM 3182 O O   . ALA A 0 419 . -61.347  2.722   22.232  1.00 70.40 419 A 1 
ATOM 3183 N N   . TYR A 0 420 . -59.941  4.431   22.655  1.00 74.83 420 A 1 
ATOM 3184 C CA  . TYR A 0 420 . -59.259  4.451   21.371  1.00 74.83 420 A 1 
ATOM 3185 C C   . TYR A 0 420 . -57.780  4.721   21.614  1.00 74.83 420 A 1 
ATOM 3186 C CB  . TYR A 0 420 . -59.860  5.526   20.453  1.00 74.83 420 A 1 
ATOM 3187 O O   . TYR A 0 420 . -57.440  5.538   22.474  1.00 74.83 420 A 1 
ATOM 3188 C CG  . TYR A 0 420 . -61.331  5.333   20.130  1.00 74.83 420 A 1 
ATOM 3189 C CD1 . TYR A 0 420 . -61.712  4.440   19.111  1.00 74.83 420 A 1 
ATOM 3190 C CD2 . TYR A 0 420 . -62.312  6.044   20.848  1.00 74.83 420 A 1 
ATOM 3191 C CE1 . TYR A 0 420 . -63.075  4.245   18.816  1.00 74.83 420 A 1 
ATOM 3192 C CE2 . TYR A 0 420 . -63.676  5.870   20.542  1.00 74.83 420 A 1 
ATOM 3193 O OH  . TYR A 0 420 . -65.375  4.788   19.246  1.00 74.83 420 A 1 
ATOM 3194 C CZ  . TYR A 0 420 . -64.057  4.959   19.533  1.00 74.83 420 A 1 
ATOM 3195 N N   . GLY A 0 421 . -56.923  4.075   20.843  1.00 77.83 421 A 1 
ATOM 3196 C CA  . GLY A 0 421 . -55.492  4.324   20.850  1.00 77.83 421 A 1 
ATOM 3197 C C   . GLY A 0 421 . -54.904  4.205   19.455  1.00 77.83 421 A 1 
ATOM 3198 O O   . GLY A 0 421 . -55.526  3.645   18.547  1.00 77.83 421 A 1 
ATOM 3199 N N   . SER A 0 422 . -53.742  4.819   19.303  1.00 76.40 422 A 1 
ATOM 3200 C CA  . SER A 0 422 . -52.848  4.633   18.176  1.00 76.40 422 A 1 
ATOM 3201 C C   . SER A 0 422 . -51.413  4.716   18.672  1.00 76.40 422 A 1 
ATOM 3202 C CB  . SER A 0 422 . -53.073  5.689   17.088  1.00 76.40 422 A 1 
ATOM 3203 O O   . SER A 0 422 . -51.041  5.754   19.226  1.00 76.40 422 A 1 
ATOM 3204 O OG  . SER A 0 422 . -52.809  7.000   17.581  1.00 76.40 422 A 1 
ATOM 3205 N N   . ASP A 0 423 . -50.660  3.672   18.426  1.00 77.55 423 A 1 
ATOM 3206 C CA  . ASP A 0 423 . -49.225  3.513   18.588  1.00 77.55 423 A 1 
ATOM 3207 C C   . ASP A 0 423 . -48.583  3.628   17.202  1.00 77.55 423 A 1 
ATOM 3208 C CB  . ASP A 0 423 . -48.834  2.191   19.301  1.00 77.55 423 A 1 
ATOM 3209 O O   . ASP A 0 423 . -49.178  3.269   16.186  1.00 77.55 423 A 1 
ATOM 3210 C CG  . ASP A 0 423 . -49.862  1.045   19.430  1.00 77.55 423 A 1 
ATOM 3211 O OD1 . ASP A 0 423 . -51.001  1.150   18.902  1.00 77.55 423 A 1 
ATOM 3212 O OD2 . ASP A 0 423 . -49.606  0.114   20.223  1.00 77.55 423 A 1 
ATOM 3213 N N   . TYR A 0 424 . -47.406  4.243   17.153  1.00 77.38 424 A 1 
ATOM 3214 C CA  . TYR A 0 424 . -46.593  4.332   15.943  1.00 77.38 424 A 1 
ATOM 3215 C C   . TYR A 0 424 . -45.171  3.969   16.338  1.00 77.38 424 A 1 
ATOM 3216 C CB  . TYR A 0 424 . -46.652  5.731   15.308  1.00 77.38 424 A 1 
ATOM 3217 O O   . TYR A 0 424 . -44.364  4.846   16.673  1.00 77.38 424 A 1 
ATOM 3218 C CG  . TYR A 0 424 . -47.999  6.167   14.775  1.00 77.38 424 A 1 
ATOM 3219 C CD1 . TYR A 0 424 . -48.347  5.915   13.437  1.00 77.38 424 A 1 
ATOM 3220 C CD2 . TYR A 0 424 . -48.905  6.820   15.628  1.00 77.38 424 A 1 
ATOM 3221 C CE1 . TYR A 0 424 . -49.612  6.284   12.944  1.00 77.38 424 A 1 
ATOM 3222 C CE2 . TYR A 0 424 . -50.171  7.197   15.147  1.00 77.38 424 A 1 
ATOM 3223 O OH  . TYR A 0 424 . -51.786  7.250   13.399  1.00 77.38 424 A 1 
ATOM 3224 C CZ  . TYR A 0 424 . -50.529  6.914   13.809  1.00 77.38 424 A 1 
ATOM 3225 N N   . ASP A 0 425 . -44.879  2.678   16.302  1.00 81.07 425 A 1 
ATOM 3226 C CA  . ASP A 0 425 . -43.584  2.159   16.690  1.00 81.07 425 A 1 
ATOM 3227 C C   . ASP A 0 425 . -42.713  1.989   15.454  1.00 81.07 425 A 1 
ATOM 3228 C CB  . ASP A 0 425 . -43.732  0.872   17.507  1.00 81.07 425 A 1 
ATOM 3229 O O   . ASP A 0 425 . -43.122  1.489   14.409  1.00 81.07 425 A 1 
ATOM 3230 C CG  . ASP A 0 425 . -44.213  1.115   18.940  1.00 81.07 425 A 1 
ATOM 3231 O OD1 . ASP A 0 425 . -44.400  2.299   19.302  1.00 81.07 425 A 1 
ATOM 3232 O OD2 . ASP A 0 425 . -44.245  0.107   19.680  1.00 81.07 425 A 1 
ATOM 3233 N N   . SER A 0 426 . -41.466  2.434   15.541  1.00 81.58 426 A 1 
ATOM 3234 C CA  . SER A 0 426 . -40.480  2.205   14.490  1.00 81.58 426 A 1 
ATOM 3235 C C   . SER A 0 426 . -39.206  1.667   15.105  1.00 81.58 426 A 1 
ATOM 3236 C CB  . SER A 0 426 . -40.229  3.460   13.661  1.00 81.58 426 A 1 
ATOM 3237 O O   . SER A 0 426 . -38.592  2.290   15.978  1.00 81.58 426 A 1 
ATOM 3238 O OG  . SER A 0 426 . -41.430  3.896   13.053  1.00 81.58 426 A 1 
ATOM 3239 N N   . ARG A 0 427 . -38.810  0.483   14.645  1.00 82.75 427 A 1 
ATOM 3240 C CA  . ARG A 0 427 . -37.634  -0.236  15.120  1.00 82.75 427 A 1 
ATOM 3241 C C   . ARG A 0 427 . -36.722  -0.515  13.955  1.00 82.75 427 A 1 
ATOM 3242 C CB  . ARG A 0 427 . -38.047  -1.530  15.821  1.00 82.75 427 A 1 
ATOM 3243 O O   . ARG A 0 427 . -37.114  -1.177  13.003  1.00 82.75 427 A 1 
ATOM 3244 C CG  . ARG A 0 427 . -38.841  -1.208  17.082  1.00 82.75 427 A 1 
ATOM 3245 C CD  . ARG A 0 427 . -39.316  -2.460  17.816  1.00 82.75 427 A 1 
ATOM 3246 N NE  . ARG A 0 427 . -38.184  -3.243  18.350  1.00 82.75 427 A 1 
ATOM 3247 N NH1 . ARG A 0 427 . -39.317  -5.215  18.574  1.00 82.75 427 A 1 
ATOM 3248 N NH2 . ARG A 0 427 . -37.146  -5.111  19.125  1.00 82.75 427 A 1 
ATOM 3249 C CZ  . ARG A 0 427 . -38.221  -4.516  18.682  1.00 82.75 427 A 1 
ATOM 3250 N N   . TRP A 0 428 . -35.487  -0.068  14.085  1.00 89.01 428 A 1 
ATOM 3251 C CA  . TRP A 0 428 . -34.472  -0.263  13.069  1.00 89.01 428 A 1 
ATOM 3252 C C   . TRP A 0 428 . -33.215  -0.847  13.693  1.00 89.01 428 A 1 
ATOM 3253 C CB  . TRP A 0 428 . -34.224  1.063   12.365  1.00 89.01 428 A 1 
ATOM 3254 O O   . TRP A 0 428 . -32.831  -0.474  14.805  1.00 89.01 428 A 1 
ATOM 3255 C CG  . TRP A 0 428 . -33.124  1.032   11.361  1.00 89.01 428 A 1 
ATOM 3256 C CD1 . TRP A 0 428 . -33.240  0.652   10.070  1.00 89.01 428 A 1 
ATOM 3257 C CD2 . TRP A 0 428 . -31.733  1.408   11.552  1.00 89.01 428 A 1 
ATOM 3258 C CE2 . TRP A 0 428 . -31.095  1.375   10.282  1.00 89.01 428 A 1 
ATOM 3259 C CE3 . TRP A 0 428 . -30.965  1.838   12.655  1.00 89.01 428 A 1 
ATOM 3260 N NE1 . TRP A 0 428 . -32.031  0.833   9.426   1.00 89.01 428 A 1 
ATOM 3261 C CH2 . TRP A 0 428 . -29.050  2.288   11.212  1.00 89.01 428 A 1 
ATOM 3262 C CZ2 . TRP A 0 428 . -29.805  1.884   10.098  1.00 89.01 428 A 1 
ATOM 3263 C CZ3 . TRP A 0 428 . -29.629  2.248   12.491  1.00 89.01 428 A 1 
ATOM 3264 N N   . GLY A 0 429 . -32.569  -1.763  12.980  1.00 89.83 429 A 1 
ATOM 3265 C CA  . GLY A 0 429 . -31.388  -2.453  13.473  1.00 89.83 429 A 1 
ATOM 3266 C C   . GLY A 0 429 . -30.389  -2.782  12.378  1.00 89.83 429 A 1 
ATOM 3267 O O   . GLY A 0 429 . -30.756  -3.077  11.242  1.00 89.83 429 A 1 
ATOM 3268 N N   . LYS A 0 430 . -29.114  -2.747  12.761  1.00 88.24 430 A 1 
ATOM 3269 C CA  . LYS A 0 430 . -27.968  -3.234  12.003  1.00 88.24 430 A 1 
ATOM 3270 C C   . LYS A 0 430 . -27.121  -4.126  12.877  1.00 88.24 430 A 1 
ATOM 3271 C CB  . LYS A 0 430 . -27.110  -2.080  11.488  1.00 88.24 430 A 1 
ATOM 3272 O O   . LYS A 0 430 . -26.713  -3.680  13.948  1.00 88.24 430 A 1 
ATOM 3273 C CG  . LYS A 0 430 . -27.873  -1.379  10.385  1.00 88.24 430 A 1 
ATOM 3274 C CD  . LYS A 0 430 . -27.045  -0.279  9.725   1.00 88.24 430 A 1 
ATOM 3275 C CE  . LYS A 0 430 . -27.927  -0.014  8.528   1.00 88.24 430 A 1 
ATOM 3276 N NZ  . LYS A 0 430 . -27.507  1.047   7.604   1.00 88.24 430 A 1 
ATOM 3277 N N   . SER A 0 431 . -26.810  -5.317  12.396  1.00 88.81 431 A 1 
ATOM 3278 C CA  . SER A 0 431 . -25.913  -6.234  13.085  1.00 88.81 431 A 1 
ATOM 3279 C C   . SER A 0 431 . -24.889  -6.844  12.140  1.00 88.81 431 A 1 
ATOM 3280 C CB  . SER A 0 431 . -26.678  -7.290  13.885  1.00 88.81 431 A 1 
ATOM 3281 O O   . SER A 0 431 . -25.127  -6.972  10.940  1.00 88.81 431 A 1 
ATOM 3282 O OG  . SER A 0 431 . -27.621  -7.970  13.084  1.00 88.81 431 A 1 
ATOM 3283 N N   . TYR A 0 432 . -23.736  -7.188  12.698  1.00 88.25 432 A 1 
ATOM 3284 C CA  . TYR A 0 432 . -22.708  -8.008  12.065  1.00 88.25 432 A 1 
ATOM 3285 C C   . TYR A 0 432 . -22.234  -9.020  13.099  1.00 88.25 432 A 1 
ATOM 3286 C CB  . TYR A 0 432 . -21.515  -7.151  11.626  1.00 88.25 432 A 1 
ATOM 3287 O O   . TYR A 0 432 . -21.902  -8.585  14.202  1.00 88.25 432 A 1 
ATOM 3288 C CG  . TYR A 0 432 . -21.799  -6.043  10.632  1.00 88.25 432 A 1 
ATOM 3289 C CD1 . TYR A 0 432 . -21.519  -6.233  9.269   1.00 88.25 432 A 1 
ATOM 3290 C CD2 . TYR A 0 432 . -22.300  -4.809  11.078  1.00 88.25 432 A 1 
ATOM 3291 C CE1 . TYR A 0 432 . -21.623  -5.156  8.369   1.00 88.25 432 A 1 
ATOM 3292 C CE2 . TYR A 0 432 . -22.452  -3.736  10.180  1.00 88.25 432 A 1 
ATOM 3293 O OH  . TYR A 0 432 . -22.256  -2.881  7.945   1.00 88.25 432 A 1 
ATOM 3294 C CZ  . TYR A 0 432 . -22.084  -3.904  8.825   1.00 88.25 432 A 1 
ATOM 3295 N N   . ASP A 0 433 . -22.115  -10.310 12.775  1.00 85.92 433 A 1 
ATOM 3296 C CA  . ASP A 0 433 . -21.555  -11.282 13.732  1.00 85.92 433 A 1 
ATOM 3297 C C   . ASP A 0 433 . -20.071  -11.015 13.992  1.00 85.92 433 A 1 
ATOM 3298 C CB  . ASP A 0 433 . -21.693  -12.732 13.242  1.00 85.92 433 A 1 
ATOM 3299 O O   . ASP A 0 433 . -19.579  -11.168 15.113  1.00 85.92 433 A 1 
ATOM 3300 C CG  . ASP A 0 433 . -23.105  -13.317 13.377  1.00 85.92 433 A 1 
ATOM 3301 O OD1 . ASP A 0 433 . -23.890  -12.813 14.206  1.00 85.92 433 A 1 
ATOM 3302 O OD2 . ASP A 0 433 . -23.385  -14.316 12.667  1.00 85.92 433 A 1 
ATOM 3303 N N   . SER A 0 434 . -19.337  -10.591 12.964  1.00 87.68 434 A 1 
ATOM 3304 C CA  . SER A 0 434 . -17.939  -10.201 13.108  1.00 87.68 434 A 1 
ATOM 3305 C C   . SER A 0 434 . -17.543  -9.138  12.092  1.00 87.68 434 A 1 
ATOM 3306 C CB  . SER A 0 434 . -17.023  -11.434 13.050  1.00 87.68 434 A 1 
ATOM 3307 O O   . SER A 0 434 . -18.053  -9.085  10.973  1.00 87.68 434 A 1 
ATOM 3308 O OG  . SER A 0 434 . -16.817  -11.912 11.734  1.00 87.68 434 A 1 
ATOM 3309 N N   . VAL A 0 435 . -16.611  -8.268  12.483  1.00 89.21 435 A 1 
ATOM 3310 C CA  . VAL A 0 435 . -16.009  -7.274  11.588  1.00 89.21 435 A 1 
ATOM 3311 C C   . VAL A 0 435 . -14.496  -7.301  11.754  1.00 89.21 435 A 1 
ATOM 3312 C CB  . VAL A 0 435 . -16.577  -5.858  11.821  1.00 89.21 435 A 1 
ATOM 3313 O O   . VAL A 0 435 . -13.980  -7.203  12.865  1.00 89.21 435 A 1 
ATOM 3314 C CG1 . VAL A 0 435 . -15.973  -4.851  10.828  1.00 89.21 435 A 1 
ATOM 3315 C CG2 . VAL A 0 435 . -18.101  -5.808  11.655  1.00 89.21 435 A 1 
ATOM 3316 N N   . SER A 0 436 . -13.773  -7.378  10.639  1.00 91.80 436 A 1 
ATOM 3317 C CA  . SER A 0 436 . -12.315  -7.288  10.586  1.00 91.80 436 A 1 
ATOM 3318 C C   . SER A 0 436 . -11.887  -6.233  9.572   1.00 91.80 436 A 1 
ATOM 3319 C CB  . SER A 0 436 . -11.696  -8.647  10.256  1.00 91.80 436 A 1 
ATOM 3320 O O   . SER A 0 436 . -12.232  -6.289  8.393   1.00 91.80 436 A 1 
ATOM 3321 O OG  . SER A 0 436 . -10.278  -8.595  10.364  1.00 91.80 436 A 1 
ATOM 3322 N N   . ALA A 0 437 . -11.095  -5.264  10.017  1.00 92.24 437 A 1 
ATOM 3323 C CA  . ALA A 0 437 . -10.510  -4.232  9.176   1.00 92.24 437 A 1 
ATOM 3324 C C   . ALA A 0 437 . -8.990   -4.261  9.306   1.00 92.24 437 A 1 
ATOM 3325 C CB  . ALA A 0 437 . -11.103  -2.872  9.549   1.00 92.24 437 A 1 
ATOM 3326 O O   . ALA A 0 437 . -8.446   -4.190  10.407  1.00 92.24 437 A 1 
ATOM 3327 N N   . LYS A 0 438 . -8.284   -4.330  8.180   1.00 94.74 438 A 1 
ATOM 3328 C CA  . LYS A 0 438 . -6.820   -4.377  8.110   1.00 94.74 438 A 1 
ATOM 3329 C C   . LYS A 0 438 . -6.327   -3.291  7.164   1.00 94.74 438 A 1 
ATOM 3330 C CB  . LYS A 0 438 . -6.355   -5.784  7.692   1.00 94.74 438 A 1 
ATOM 3331 O O   . LYS A 0 438 . -6.842   -3.144  6.061   1.00 94.74 438 A 1 
ATOM 3332 C CG  . LYS A 0 438 . -6.737   -6.841  8.744   1.00 94.74 438 A 1 
ATOM 3333 C CD  . LYS A 0 438 . -6.515   -8.279  8.263   1.00 94.74 438 A 1 
ATOM 3334 C CE  . LYS A 0 438 . -7.073   -9.215  9.345   1.00 94.74 438 A 1 
ATOM 3335 N NZ  . LYS A 0 438 . -7.307   -10.592 8.853   1.00 94.74 438 A 1 
ATOM 3336 N N   . SER A 0 439 . -5.322   -2.538  7.588   1.00 95.08 439 A 1 
ATOM 3337 C CA  . SER A 0 439 . -4.616   -1.550  6.773   1.00 95.08 439 A 1 
ATOM 3338 C C   . SER A 0 439 . -3.129   -1.849  6.829   1.00 95.08 439 A 1 
ATOM 3339 C CB  . SER A 0 439 . -4.901   -0.129  7.264   1.00 95.08 439 A 1 
ATOM 3340 O O   . SER A 0 439 . -2.601   -2.137  7.900   1.00 95.08 439 A 1 
ATOM 3341 O OG  . SER A 0 439 . -4.460   0.848   6.334   1.00 95.08 439 A 1 
ATOM 3342 N N   . TYR A 0 440 . -2.469   -1.769  5.686   1.00 94.05 440 A 1 
ATOM 3343 C CA  . TYR A 0 440 . -1.043   -1.994  5.520   1.00 94.05 440 A 1 
ATOM 3344 C C   . TYR A 0 440 . -0.498   -0.918  4.592   1.00 94.05 440 A 1 
ATOM 3345 C CB  . TYR A 0 440 . -0.827   -3.396  4.943   1.00 94.05 440 A 1 
ATOM 3346 O O   . TYR A 0 440 . -1.015   -0.742  3.494   1.00 94.05 440 A 1 
ATOM 3347 C CG  . TYR A 0 440 . 0.613    -3.706  4.594   1.00 94.05 440 A 1 
ATOM 3348 C CD1 . TYR A 0 440 . 1.094    -3.483  3.288   1.00 94.05 440 A 1 
ATOM 3349 C CD2 . TYR A 0 440 . 1.474    -4.213  5.585   1.00 94.05 440 A 1 
ATOM 3350 C CE1 . TYR A 0 440 . 2.430    -3.789  2.970   1.00 94.05 440 A 1 
ATOM 3351 C CE2 . TYR A 0 440 . 2.813    -4.511  5.271   1.00 94.05 440 A 1 
ATOM 3352 O OH  . TYR A 0 440 . 4.585    -4.579  3.646   1.00 94.05 440 A 1 
ATOM 3353 C CZ  . TYR A 0 440 . 3.293    -4.301  3.961   1.00 94.05 440 A 1 
ATOM 3354 N N   . ASP A 0 441 . 0.523    -0.208  5.033   1.00 95.18 441 A 1 
ATOM 3355 C CA  . ASP A 0 441 . 1.247    0.779   4.253   1.00 95.18 441 A 1 
ATOM 3356 C C   . ASP A 0 441 . 2.733    0.425   4.323   1.00 95.18 441 A 1 
ATOM 3357 C CB  . ASP A 0 441 . 0.947    2.195   4.776   1.00 95.18 441 A 1 
ATOM 3358 O O   . ASP A 0 441 . 3.276    0.231   5.408   1.00 95.18 441 A 1 
ATOM 3359 C CG  . ASP A 0 441 . -0.495   2.642   4.501   1.00 95.18 441 A 1 
ATOM 3360 O OD1 . ASP A 0 441 . -0.945   2.500   3.344   1.00 95.18 441 A 1 
ATOM 3361 O OD2 . ASP A 0 441 . -1.166   3.189   5.405   1.00 95.18 441 A 1 
ATOM 3362 N N   . ASN A 0 442 . 3.388    0.316   3.175   1.00 94.91 442 A 1 
ATOM 3363 C CA  . ASN A 0 442 . 4.815    0.063   3.065   1.00 94.91 442 A 1 
ATOM 3364 C C   . ASN A 0 442 . 5.439    1.033   2.076   1.00 94.91 442 A 1 
ATOM 3365 C CB  . ASN A 0 442 . 5.074    -1.390  2.664   1.00 94.91 442 A 1 
ATOM 3366 O O   . ASN A 0 442 . 4.867    1.299   1.021   1.00 94.91 442 A 1 
ATOM 3367 C CG  . ASN A 0 442 . 6.562    -1.686  2.653   1.00 94.91 442 A 1 
ATOM 3368 N ND2 . ASN A 0 442 . 7.193    -1.742  1.501   1.00 94.91 442 A 1 
ATOM 3369 O OD1 . ASN A 0 442 . 7.160    -1.818  3.706   1.00 94.91 442 A 1 
ATOM 3370 N N   . GLU A 0 443 . 6.615    1.532   2.413   1.00 96.09 443 A 1 
ATOM 3371 C CA  . GLU A 0 443 . 7.420    2.390   1.564   1.00 96.09 443 A 1 
ATOM 3372 C C   . GLU A 0 443 . 8.867    1.911   1.623   1.00 96.09 443 A 1 
ATOM 3373 C CB  . GLU A 0 443 . 7.246    3.837   2.035   1.00 96.09 443 A 1 
ATOM 3374 O O   . GLU A 0 443 . 9.474    1.884   2.690   1.00 96.09 443 A 1 
ATOM 3375 C CG  . GLU A 0 443 . 7.937    4.853   1.120   1.00 96.09 443 A 1 
ATOM 3376 C CD  . GLU A 0 443 . 7.560    6.297   1.483   1.00 96.09 443 A 1 
ATOM 3377 O OE1 . GLU A 0 443 . 7.728    7.186   0.617   1.00 96.09 443 A 1 
ATOM 3378 O OE2 . GLU A 0 443 . 7.054    6.549   2.604   1.00 96.09 443 A 1 
ATOM 3379 N N   . SER A 0 444 . 9.397    1.531   0.469   1.00 96.60 444 A 1 
ATOM 3380 C CA  . SER A 0 444 . 10.720   0.948   0.302   1.00 96.60 444 A 1 
ATOM 3381 C C   . SER A 0 444 . 11.502   1.755   -0.722  1.00 96.60 444 A 1 
ATOM 3382 C CB  . SER A 0 444 . 10.596   -0.512  -0.140  1.00 96.60 444 A 1 
ATOM 3383 O O   . SER A 0 444 . 11.000   2.092   -1.792  1.00 96.60 444 A 1 
ATOM 3384 O OG  . SER A 0 444 . 10.118   -1.306  0.928   1.00 96.60 444 A 1 
ATOM 3385 N N   . TYR A 0 445 . 12.751   2.060   -0.407  1.00 97.43 445 A 1 
ATOM 3386 C CA  . TYR A 0 445 . 13.702   2.722   -1.286  1.00 97.43 445 A 1 
ATOM 3387 C C   . TYR A 0 445 . 15.009   1.947   -1.260  1.00 97.43 445 A 1 
ATOM 3388 C CB  . TYR A 0 445 . 13.916   4.170   -0.834  1.00 97.43 445 A 1 
ATOM 3389 O O   . TYR A 0 445 . 15.518   1.626   -0.188  1.00 97.43 445 A 1 
ATOM 3390 C CG  . TYR A 0 445 . 15.024   4.891   -1.581  1.00 97.43 445 A 1 
ATOM 3391 C CD1 . TYR A 0 445 . 16.332   4.929   -1.054  1.00 97.43 445 A 1 
ATOM 3392 C CD2 . TYR A 0 445 . 14.748   5.499   -2.819  1.00 97.43 445 A 1 
ATOM 3393 C CE1 . TYR A 0 445 . 17.356   5.597   -1.753  1.00 97.43 445 A 1 
ATOM 3394 C CE2 . TYR A 0 445 . 15.764   6.174   -3.518  1.00 97.43 445 A 1 
ATOM 3395 O OH  . TYR A 0 445 . 18.036   6.909   -3.646  1.00 97.43 445 A 1 
ATOM 3396 C CZ  . TYR A 0 445 . 17.067   6.231   -2.980  1.00 97.43 445 A 1 
ATOM 3397 N N   . ALA A 0 446 . 15.593   1.699   -2.426  1.00 97.19 446 A 1 
ATOM 3398 C CA  . ALA A 0 446 . 16.929   1.138   -2.521  1.00 97.19 446 A 1 
ATOM 3399 C C   . ALA A 0 446 . 17.735   1.827   -3.617  1.00 97.19 446 A 1 
ATOM 3400 C CB  . ALA A 0 446 . 16.852   -0.382  -2.702  1.00 97.19 446 A 1 
ATOM 3401 O O   . ALA A 0 446 . 17.230   2.094   -4.708  1.00 97.19 446 A 1 
ATOM 3402 N N   . ARG A 0 447 . 19.008   2.080   -3.321  1.00 97.69 447 A 1 
ATOM 3403 C CA  . ARG A 0 447 . 19.993   2.630   -4.246  1.00 97.69 447 A 1 
ATOM 3404 C C   . ARG A 0 447 . 21.274   1.817   -4.180  1.00 97.69 447 A 1 
ATOM 3405 C CB  . ARG A 0 447 . 20.216   4.111   -3.934  1.00 97.69 447 A 1 
ATOM 3406 O O   . ARG A 0 447 . 21.855   1.654   -3.107  1.00 97.69 447 A 1 
ATOM 3407 C CG  . ARG A 0 447 . 21.230   4.758   -4.887  1.00 97.69 447 A 1 
ATOM 3408 C CD  . ARG A 0 447 . 21.310   6.265   -4.631  1.00 97.69 447 A 1 
ATOM 3409 N NE  . ARG A 0 447 . 22.083   6.557   -3.406  1.00 97.69 447 A 1 
ATOM 3410 N NH1 . ARG A 0 447 . 24.092   6.874   -4.463  1.00 97.69 447 A 1 
ATOM 3411 N NH2 . ARG A 0 447 . 23.982   6.988   -2.247  1.00 97.69 447 A 1 
ATOM 3412 C CZ  . ARG A 0 447 . 23.375   6.804   -3.377  1.00 97.69 447 A 1 
ATOM 3413 N N   . ALA A 0 448 . 21.728   1.346   -5.330  1.00 98.12 448 A 1 
ATOM 3414 C CA  . ALA A 0 448 . 23.022   0.711   -5.497  1.00 98.12 448 A 1 
ATOM 3415 C C   . ALA A 0 448 . 23.852   1.514   -6.497  1.00 98.12 448 A 1 
ATOM 3416 C CB  . ALA A 0 448 . 22.829   -0.748  -5.918  1.00 98.12 448 A 1 
ATOM 3417 O O   . ALA A 0 448 . 23.348   1.865   -7.558  1.00 98.12 448 A 1 
ATOM 3418 N N   . VAL A 0 449 . 25.104   1.803   -6.152  1.00 97.78 449 A 1 
ATOM 3419 C CA  . VAL A 0 449 . 26.092   2.409   -7.051  1.00 97.78 449 A 1 
ATOM 3420 C C   . VAL A 0 449 . 27.301   1.494   -7.117  1.00 97.78 449 A 1 
ATOM 3421 C CB  . VAL A 0 449 . 26.493   3.832   -6.619  1.00 97.78 449 A 1 
ATOM 3422 O O   . VAL A 0 449 . 27.727   0.971   -6.083  1.00 97.78 449 A 1 
ATOM 3423 C CG1 . VAL A 0 449 . 27.580   4.443   -7.512  1.00 97.78 449 A 1 
ATOM 3424 C CG2 . VAL A 0 449 . 25.286   4.774   -6.667  1.00 97.78 449 A 1 
ATOM 3425 N N   . GLN A 0 450 . 27.832   1.310   -8.318  1.00 95.97 450 A 1 
ATOM 3426 C CA  . GLN A 0 450 . 29.134   0.707   -8.567  1.00 95.97 450 A 1 
ATOM 3427 C C   . GLN A 0 450 . 29.888   1.626   -9.520  1.00 95.97 450 A 1 
ATOM 3428 C CB  . GLN A 0 450 . 29.013   -0.717  -9.124  1.00 95.97 450 A 1 
ATOM 3429 O O   . GLN A 0 450 . 29.297   2.081   -10.499 1.00 95.97 450 A 1 
ATOM 3430 C CG  . GLN A 0 450 . 28.173   -1.614  -8.205  1.00 95.97 450 A 1 
ATOM 3431 C CD  . GLN A 0 450 . 28.053   -3.029  -8.742  1.00 95.97 450 A 1 
ATOM 3432 N NE2 . GLN A 0 450 . 28.915   -3.932  -8.340  1.00 95.97 450 A 1 
ATOM 3433 O OE1 . GLN A 0 450 . 27.147   -3.364  -9.486  1.00 95.97 450 A 1 
ATOM 3434 N N   . ALA A 0 451 . 31.130   1.937   -9.193  1.00 94.99 451 A 1 
ATOM 3435 C CA  . ALA A 0 451 . 32.050   2.603   -10.091 1.00 94.99 451 A 1 
ATOM 3436 C C   . ALA A 0 451 . 33.363   1.828   -10.069 1.00 94.99 451 A 1 
ATOM 3437 C CB  . ALA A 0 451 . 32.219   4.071   -9.688  1.00 94.99 451 A 1 
ATOM 3438 O O   . ALA A 0 451 . 33.799   1.466   -8.976  1.00 94.99 451 A 1 
ATOM 3439 N N   . ASP A 0 452 . 33.908   1.593   -11.250 1.00 92.58 452 A 1 
ATOM 3440 C CA  . ASP A 0 452 . 35.181   0.929   -11.500 1.00 92.58 452 A 1 
ATOM 3441 C C   . ASP A 0 452 . 36.022   1.863   -12.389 1.00 92.58 452 A 1 
ATOM 3442 C CB  . ASP A 0 452 . 34.918   -0.440  -12.145 1.00 92.58 452 A 1 
ATOM 3443 O O   . ASP A 0 452 . 35.468   2.636   -13.181 1.00 92.58 452 A 1 
ATOM 3444 C CG  . ASP A 0 452 . 36.072   -1.408  -11.919 1.00 92.58 452 A 1 
ATOM 3445 O OD1 . ASP A 0 452 . 35.756   -2.586  -11.630 1.00 92.58 452 A 1 
ATOM 3446 O OD2 . ASP A 0 452 . 37.209   -0.905  -11.983 1.00 92.58 452 A 1 
ATOM 3447 N N   . ASP A 0 453 . 37.330   1.883   -12.180 1.00 91.50 453 A 1 
ATOM 3448 C CA  . ASP A 0 453 . 38.280   2.724   -12.912 1.00 91.50 453 A 1 
ATOM 3449 C C   . ASP A 0 453 . 39.620   1.996   -12.954 1.00 91.50 453 A 1 
ATOM 3450 C CB  . ASP A 0 453 . 38.371   4.133   -12.269 1.00 91.50 453 A 1 
ATOM 3451 O O   . ASP A 0 453 . 40.506   2.296   -12.140 1.00 91.50 453 A 1 
ATOM 3452 C CG  . ASP A 0 453 . 39.372   5.124   -12.902 1.00 91.50 453 A 1 
ATOM 3453 O OD1 . ASP A 0 453 . 39.621   5.136   -14.125 1.00 91.50 453 A 1 
ATOM 3454 O OD2 . ASP A 0 453 . 39.774   6.125   -12.244 1.00 91.50 453 A 1 
ATOM 3455 N N   . ASP A 0 454 . 39.760   1.057   -13.892 1.00 89.20 454 A 1 
ATOM 3456 C CA  . ASP A 0 454 . 41.017   0.364   -14.112 1.00 89.20 454 A 1 
ATOM 3457 C C   . ASP A 0 454 . 41.913   1.199   -15.014 1.00 89.20 454 A 1 
ATOM 3458 C CB  . ASP A 0 454 . 40.876   -1.065  -14.662 1.00 89.20 454 A 1 
ATOM 3459 O O   . ASP A 0 454 . 41.541   1.702   -16.074 1.00 89.20 454 A 1 
ATOM 3460 C CG  . ASP A 0 454 . 40.042   -1.994  -13.777 1.00 89.20 454 A 1 
ATOM 3461 O OD1 . ASP A 0 454 . 40.375   -1.982  -12.569 1.00 89.20 454 A 1 
ATOM 3462 O OD2 . ASP A 0 454 . 39.327   -2.876  -14.308 1.00 89.20 454 A 1 
ATOM 3463 N N   . GLN A 0 455 . 43.159   1.345   -14.589 1.00 86.91 455 A 1 
ATOM 3464 C CA  . GLN A 0 455 . 44.233   1.933   -15.369 1.00 86.91 455 A 1 
ATOM 3465 C C   . GLN A 0 455 . 45.345   0.909   -15.485 1.00 86.91 455 A 1 
ATOM 3466 C CB  . GLN A 0 455 . 44.732   3.221   -14.702 1.00 86.91 455 A 1 
ATOM 3467 O O   . GLN A 0 455 . 45.775   0.355   -14.476 1.00 86.91 455 A 1 
ATOM 3468 C CG  . GLN A 0 455 . 43.650   4.302   -14.735 1.00 86.91 455 A 1 
ATOM 3469 C CD  . GLN A 0 455 . 44.073   5.627   -14.116 1.00 86.91 455 A 1 
ATOM 3470 N NE2 . GLN A 0 455 . 43.370   6.687   -14.440 1.00 86.91 455 A 1 
ATOM 3471 O OE1 . GLN A 0 455 . 44.998   5.786   -13.328 1.00 86.91 455 A 1 
ATOM 3472 N N   . TRP A 0 456 . 45.858   0.700   -16.690 1.00 87.47 456 A 1 
ATOM 3473 C CA  . TRP A 0 456 . 46.979   -0.203  -16.923 1.00 87.47 456 A 1 
ATOM 3474 C C   . TRP A 0 456 . 47.906   0.338   -18.005 1.00 87.47 456 A 1 
ATOM 3475 C CB  . TRP A 0 456 . 46.461   -1.608  -17.256 1.00 87.47 456 A 1 
ATOM 3476 O O   . TRP A 0 456 . 47.489   1.090   -18.889 1.00 87.47 456 A 1 
ATOM 3477 C CG  . TRP A 0 456 . 45.630   -1.711  -18.497 1.00 87.47 456 A 1 
ATOM 3478 C CD1 . TRP A 0 456 . 44.282   -1.604  -18.556 1.00 87.47 456 A 1 
ATOM 3479 C CD2 . TRP A 0 456 . 46.075   -1.932  -19.869 1.00 87.47 456 A 1 
ATOM 3480 C CE2 . TRP A 0 456 . 44.929   -1.940  -20.719 1.00 87.47 456 A 1 
ATOM 3481 C CE3 . TRP A 0 456 . 47.333   -2.125  -20.478 1.00 87.47 456 A 1 
ATOM 3482 N NE1 . TRP A 0 456 . 43.862   -1.755  -19.861 1.00 87.47 456 A 1 
ATOM 3483 C CH2 . TRP A 0 456 . 46.302   -2.278  -22.687 1.00 87.47 456 A 1 
ATOM 3484 C CZ2 . TRP A 0 456 . 45.031   -2.104  -22.110 1.00 87.47 456 A 1 
ATOM 3485 C CZ3 . TRP A 0 456 . 47.448   -2.297  -21.870 1.00 87.47 456 A 1 
ATOM 3486 N N   . ALA A 0 457 . 49.172   -0.055  -17.936 1.00 83.78 457 A 1 
ATOM 3487 C CA  . ALA A 0 457 . 50.101   0.078   -19.042 1.00 83.78 457 A 1 
ATOM 3488 C C   . ALA A 0 457 . 51.091   -1.085  -19.062 1.00 83.78 457 A 1 
ATOM 3489 C CB  . ALA A 0 457 . 50.817   1.424   -18.975 1.00 83.78 457 A 1 
ATOM 3490 O O   . ALA A 0 457 . 51.438   -1.637  -18.016 1.00 83.78 457 A 1 
ATOM 3491 N N   . GLU A 0 458 . 51.530   -1.424  -20.265 1.00 82.94 458 A 1 
ATOM 3492 C CA  . GLU A 0 458 . 52.516   -2.454  -20.555 1.00 82.94 458 A 1 
ATOM 3493 C C   . GLU A 0 458 . 53.570   -1.872  -21.495 1.00 82.94 458 A 1 
ATOM 3494 C CB  . GLU A 0 458 . 51.850   -3.671  -21.224 1.00 82.94 458 A 1 
ATOM 3495 O O   . GLU A 0 458 . 53.220   -1.216  -22.477 1.00 82.94 458 A 1 
ATOM 3496 C CG  . GLU A 0 458 . 50.800   -4.387  -20.356 1.00 82.94 458 A 1 
ATOM 3497 C CD  . GLU A 0 458 . 50.241   -5.674  -21.000 1.00 82.94 458 A 1 
ATOM 3498 O OE1 . GLU A 0 458 . 49.423   -6.356  -20.340 1.00 82.94 458 A 1 
ATOM 3499 O OE2 . GLU A 0 458 . 50.664   -6.047  -22.123 1.00 82.94 458 A 1 
ATOM 3500 N N   . ASP A 0 459 . 54.838   -2.153  -21.225 1.00 80.25 459 A 1 
ATOM 3501 C CA  . ASP A 0 459 . 55.948   -1.886  -22.132 1.00 80.25 459 A 1 
ATOM 3502 C C   . ASP A 0 459 . 56.747   -3.168  -22.370 1.00 80.25 459 A 1 
ATOM 3503 C CB  . ASP A 0 459 . 56.805   -0.700  -21.671 1.00 80.25 459 A 1 
ATOM 3504 O O   . ASP A 0 459 . 57.006   -3.975  -21.473 1.00 80.25 459 A 1 
ATOM 3505 C CG  . ASP A 0 459 . 57.436   -0.846  -20.289 1.00 80.25 459 A 1 
ATOM 3506 O OD1 . ASP A 0 459 . 56.668   -0.823  -19.299 1.00 80.25 459 A 1 
ATOM 3507 O OD2 . ASP A 0 459 . 58.687   -0.859  -20.220 1.00 80.25 459 A 1 
ATOM 3508 N N   . TYR A 0 460 . 57.076   -3.415  -23.635 1.00 76.35 460 A 1 
ATOM 3509 C CA  . TYR A 0 460 . 57.808   -4.594  -24.066 1.00 76.35 460 A 1 
ATOM 3510 C C   . TYR A 0 460 . 58.957   -4.216  -24.982 1.00 76.35 460 A 1 
ATOM 3511 C CB  . TYR A 0 460 . 56.883   -5.611  -24.740 1.00 76.35 460 A 1 
ATOM 3512 O O   . TYR A 0 460 . 58.787   -3.951  -26.177 1.00 76.35 460 A 1 
ATOM 3513 C CG  . TYR A 0 460 . 57.622   -6.863  -25.185 1.00 76.35 460 A 1 
ATOM 3514 C CD1 . TYR A 0 460 . 58.016   -7.005  -26.527 1.00 76.35 460 A 1 
ATOM 3515 C CD2 . TYR A 0 460 . 57.993   -7.836  -24.241 1.00 76.35 460 A 1 
ATOM 3516 C CE1 . TYR A 0 460 . 58.768   -8.123  -26.928 1.00 76.35 460 A 1 
ATOM 3517 C CE2 . TYR A 0 460 . 58.734   -8.968  -24.629 1.00 76.35 460 A 1 
ATOM 3518 O OH  . TYR A 0 460 . 59.870   -10.166 -26.397 1.00 76.35 460 A 1 
ATOM 3519 C CZ  . TYR A 0 460 . 59.126   -9.105  -25.976 1.00 76.35 460 A 1 
ATOM 3520 N N   . ASP A 0 461 . 60.156   -4.351  -24.440 1.00 77.99 461 A 1 
ATOM 3521 C CA  . ASP A 0 461 . 61.391   -4.117  -25.149 1.00 77.99 461 A 1 
ATOM 3522 C C   . ASP A 0 461 . 62.004   -5.431  -25.629 1.00 77.99 461 A 1 
ATOM 3523 C CB  . ASP A 0 461 . 62.348   -3.322  -24.253 1.00 77.99 461 A 1 
ATOM 3524 O O   . ASP A 0 461 . 62.099   -6.450  -24.936 1.00 77.99 461 A 1 
ATOM 3525 C CG  . ASP A 0 461 . 62.286   -1.817  -24.482 1.00 77.99 461 A 1 
ATOM 3526 O OD1 . ASP A 0 461 . 62.216   -1.467  -25.681 1.00 77.99 461 A 1 
ATOM 3527 O OD2 . ASP A 0 461 . 62.598   -1.055  -23.546 1.00 77.99 461 A 1 
ATOM 3528 N N   . ARG A 0 462 . 62.481   -5.437  -26.873 1.00 69.45 462 A 1 
ATOM 3529 C CA  . ARG A 0 462 . 63.285   -6.539  -27.397 1.00 69.45 462 A 1 
ATOM 3530 C C   . ARG A 0 462 . 64.457   -6.018  -28.187 1.00 69.45 462 A 1 
ATOM 3531 C CB  . ARG A 0 462 . 62.403   -7.475  -28.220 1.00 69.45 462 A 1 
ATOM 3532 O O   . ARG A 0 462 . 64.288   -5.432  -29.251 1.00 69.45 462 A 1 
ATOM 3533 C CG  . ARG A 0 462 . 63.204   -8.713  -28.629 1.00 69.45 462 A 1 
ATOM 3534 C CD  . ARG A 0 462 . 62.363   -9.584  -29.548 1.00 69.45 462 A 1 
ATOM 3535 N NE  . ARG A 0 462 . 63.105   -10.804 -29.903 1.00 69.45 462 A 1 
ATOM 3536 N NH1 . ARG A 0 462 . 61.560   -11.612 -31.372 1.00 69.45 462 A 1 
ATOM 3537 N NH2 . ARG A 0 462 . 63.401   -12.813 -30.911 1.00 69.45 462 A 1 
ATOM 3538 C CZ  . ARG A 0 462 . 62.689   -11.735 -30.730 1.00 69.45 462 A 1 
ATOM 3539 N N   . TYR A 0 463 . 65.658   -6.412  -27.777 1.00 69.43 463 A 1 
ATOM 3540 C CA  . TYR A 0 463 . 66.885   -6.097  -28.499 1.00 69.43 463 A 1 
ATOM 3541 C C   . TYR A 0 463 . 67.669   -7.361  -28.885 1.00 69.43 463 A 1 
ATOM 3542 C CB  . TYR A 0 463 . 67.705   -5.085  -27.693 1.00 69.43 463 A 1 
ATOM 3543 O O   . TYR A 0 463 . 67.828   -8.313  -28.117 1.00 69.43 463 A 1 
ATOM 3544 C CG  . TYR A 0 463 . 68.218   -5.619  -26.374 1.00 69.43 463 A 1 
ATOM 3545 C CD1 . TYR A 0 463 . 67.430   -5.510  -25.211 1.00 69.43 463 A 1 
ATOM 3546 C CD2 . TYR A 0 463 . 69.478   -6.249  -26.324 1.00 69.43 463 A 1 
ATOM 3547 C CE1 . TYR A 0 463 . 67.899   -6.028  -23.993 1.00 69.43 463 A 1 
ATOM 3548 C CE2 . TYR A 0 463 . 69.951   -6.769  -25.107 1.00 69.43 463 A 1 
ATOM 3549 O OH  . TYR A 0 463 . 69.621   -7.173  -22.785 1.00 69.43 463 A 1 
ATOM 3550 C CZ  . TYR A 0 463 . 69.162   -6.653  -23.945 1.00 69.43 463 A 1 
ATOM 3551 N N   . ASP A 0 464 . 68.203   -7.371  -30.107 1.00 62.11 464 A 1 
ATOM 3552 C CA  . ASP A 0 464 . 69.162   -8.365  -30.598 1.00 62.11 464 A 1 
ATOM 3553 C C   . ASP A 0 464 . 70.417   -7.621  -31.069 1.00 62.11 464 A 1 
ATOM 3554 C CB  . ASP A 0 464 . 68.515   -9.257  -31.683 1.00 62.11 464 A 1 
ATOM 3555 O O   . ASP A 0 464 . 70.390   -6.831  -32.019 1.00 62.11 464 A 1 
ATOM 3556 C CG  . ASP A 0 464 . 69.382   -10.419 -32.216 1.00 62.11 464 A 1 
ATOM 3557 O OD1 . ASP A 0 464 . 70.558   -10.568 -31.825 1.00 62.11 464 A 1 
ATOM 3558 O OD2 . ASP A 0 464 . 68.899   -11.200 -33.083 1.00 62.11 464 A 1 
ATOM 3559 N N   . SER A 0 465 . 71.526   -7.863  -30.370 1.00 58.70 465 A 1 
ATOM 3560 C CA  . SER A 0 465 . 72.848   -7.379  -30.751 1.00 58.70 465 A 1 
ATOM 3561 C C   . SER A 0 465 . 73.702   -8.561  -31.191 1.00 58.70 465 A 1 
ATOM 3562 C CB  . SER A 0 465 . 73.486   -6.560  -29.626 1.00 58.70 465 A 1 
ATOM 3563 O O   . SER A 0 465 . 73.964   -9.494  -30.427 1.00 58.70 465 A 1 
ATOM 3564 O OG  . SER A 0 465 . 73.703   -7.333  -28.464 1.00 58.70 465 A 1 
ATOM 3565 N N   . ARG A 0 466 . 74.132   -8.532  -32.454 1.00 55.62 466 A 1 
ATOM 3566 C CA  . ARG A 0 466 . 74.975   -9.577  -33.042 1.00 55.62 466 A 1 
ATOM 3567 C C   . ARG A 0 466 . 76.379   -9.031  -33.261 1.00 55.62 466 A 1 
ATOM 3568 C CB  . ARG A 0 466 . 74.337   -10.098 -34.339 1.00 55.62 466 A 1 
ATOM 3569 O O   . ARG A 0 466 . 76.603   -8.284  -34.210 1.00 55.62 466 A 1 
ATOM 3570 C CG  . ARG A 0 466 . 72.944   -10.686 -34.085 1.00 55.62 466 A 1 
ATOM 3571 C CD  . ARG A 0 466 . 72.329   -11.194 -35.384 1.00 55.62 466 A 1 
ATOM 3572 N NE  . ARG A 0 466 . 70.958   -11.656 -35.138 1.00 55.62 466 A 1 
ATOM 3573 N NH1 . ARG A 0 466 . 70.387   -12.125 -37.306 1.00 55.62 466 A 1 
ATOM 3574 N NH2 . ARG A 0 466 . 68.851   -12.204 -35.661 1.00 55.62 466 A 1 
ATOM 3575 C CZ  . ARG A 0 466 . 70.074   -12.005 -36.042 1.00 55.62 466 A 1 
ATOM 3576 N N   . ASP A 0 467 . 77.327   -9.453  -32.426 1.00 50.51 467 A 1 
ATOM 3577 C CA  . ASP A 0 467 . 78.753   -9.260  -32.678 1.00 50.51 467 A 1 
ATOM 3578 C C   . ASP A 0 467 . 79.269   -10.430 -33.529 1.00 50.51 467 A 1 
ATOM 3579 C CB  . ASP A 0 467 . 79.556   -9.094  -31.369 1.00 50.51 467 A 1 
ATOM 3580 O O   . ASP A 0 467 . 79.512   -11.548 -33.058 1.00 50.51 467 A 1 
ATOM 3581 C CG  . ASP A 0 467 . 79.650   -7.652  -30.850 1.00 50.51 467 A 1 
ATOM 3582 O OD1 . ASP A 0 467 . 79.524   -6.715  -31.668 1.00 50.51 467 A 1 
ATOM 3583 O OD2 . ASP A 0 467 . 79.930   -7.489  -29.643 1.00 50.51 467 A 1 
ATOM 3584 N N   . ALA A 0 468 . 79.463   -10.176 -34.825 1.00 47.37 468 A 1 
ATOM 3585 C CA  . ALA A 0 468 . 80.280   -11.047 -35.658 1.00 47.37 468 A 1 
ATOM 3586 C C   . ALA A 0 468 . 81.742   -10.910 -35.194 1.00 47.37 468 A 1 
ATOM 3587 C CB  . ALA A 0 468 . 80.065   -10.686 -37.135 1.00 47.37 468 A 1 
ATOM 3588 O O   . ALA A 0 468 . 82.399   -9.913  -35.483 1.00 47.37 468 A 1 
ATOM 3589 N N   . GLY A 0 469 . 82.237   -11.891 -34.429 1.00 46.38 469 A 1 
ATOM 3590 C CA  . GLY A 0 469 . 83.582   -11.888 -33.848 1.00 46.38 469 A 1 
ATOM 3591 C C   . GLY A 0 469 . 84.663   -11.491 -34.861 1.00 46.38 469 A 1 
ATOM 3592 O O   . GLY A 0 469 . 84.901   -12.189 -35.848 1.00 46.38 469 A 1 
ATOM 3593 N N   . ALA A 0 470 . 85.306   -10.351 -34.601 1.00 39.52 470 A 1 
ATOM 3594 C CA  . ALA A 0 470 . 86.286   -9.720  -35.470 1.00 39.52 470 A 1 
ATOM 3595 C C   . ALA A 0 470 . 87.402   -10.693 -35.894 1.00 39.52 470 A 1 
ATOM 3596 C CB  . ALA A 0 470 . 86.843   -8.486  -34.750 1.00 39.52 470 A 1 
ATOM 3597 O O   . ALA A 0 470 . 88.092   -11.304 -35.078 1.00 39.52 470 A 1 
ATOM 3598 N N   . GLN A 0 471 . 87.580   -10.802 -37.208 1.00 41.93 471 A 1 
ATOM 3599 C CA  . GLN A 0 471 . 88.533   -11.662 -37.903 1.00 41.93 471 A 1 
ATOM 3600 C C   . GLN A 0 471 . 89.942   -11.627 -37.279 1.00 41.93 471 A 1 
ATOM 3601 C CB  . GLN A 0 471 . 88.575   -11.195 -39.369 1.00 41.93 471 A 1 
ATOM 3602 O O   . GLN A 0 471 . 90.637   -10.606 -37.303 1.00 41.93 471 A 1 
ATOM 3603 C CG  . GLN A 0 471 . 87.252   -11.469 -40.118 1.00 41.93 471 A 1 
ATOM 3604 C CD  . GLN A 0 471 . 87.050   -10.603 -41.360 1.00 41.93 471 A 1 
ATOM 3605 N NE2 . GLN A 0 471 . 85.956   -10.787 -42.058 1.00 41.93 471 A 1 
ATOM 3606 O OE1 . GLN A 0 471 . 87.874   -9.777  -41.724 1.00 41.93 471 A 1 
ATOM 3607 N N   . GLY A 0 472 . 90.400   -12.784 -36.788 1.00 40.00 472 A 1 
ATOM 3608 C CA  . GLY A 0 472 . 91.791   -13.024 -36.410 1.00 40.00 472 A 1 
ATOM 3609 C C   . GLY A 0 472 . 92.722   -12.775 -37.600 1.00 40.00 472 A 1 
ATOM 3610 O O   . GLY A 0 472 . 92.777   -13.552 -38.553 1.00 40.00 472 A 1 
ATOM 3611 N N   . ARG A 0 473 . 93.446   -11.654 -37.561 1.00 41.01 473 A 1 
ATOM 3612 C CA  . ARG A 0 473 . 94.367   -11.179 -38.603 1.00 41.01 473 A 1 
ATOM 3613 C C   . ARG A 0 473 . 95.607   -12.079 -38.713 1.00 41.01 473 A 1 
ATOM 3614 C CB  . ARG A 0 473 . 94.758   -9.716  -38.306 1.00 41.01 473 A 1 
ATOM 3615 O O   . ARG A 0 473 . 96.676   -11.736 -38.219 1.00 41.01 473 A 1 
ATOM 3616 C CG  . ARG A 0 473 . 93.577   -8.732  -38.306 1.00 41.01 473 A 1 
ATOM 3617 C CD  . ARG A 0 473 . 94.073   -7.315  -37.987 1.00 41.01 473 A 1 
ATOM 3618 N NE  . ARG A 0 473 . 92.942   -6.382  -37.810 1.00 41.01 473 A 1 
ATOM 3619 N NH1 . ARG A 0 473 . 93.398   -4.878  -39.494 1.00 41.01 473 A 1 
ATOM 3620 N NH2 . ARG A 0 473 . 91.610   -4.580  -38.196 1.00 41.01 473 A 1 
ATOM 3621 C CZ  . ARG A 0 473 . 92.660   -5.288  -38.498 1.00 41.01 473 A 1 
ATOM 3622 N N   . GLY A 0 474 . 95.500   -13.213 -39.401 1.00 37.34 474 A 1 
ATOM 3623 C CA  . GLY A 0 474 . 96.647   -14.031 -39.814 1.00 37.34 474 A 1 
ATOM 3624 C C   . GLY A 0 474 . 97.390   -13.415 -41.007 1.00 37.34 474 A 1 
ATOM 3625 O O   . GLY A 0 474 . 97.277   -13.900 -42.127 1.00 37.34 474 A 1 
ATOM 3626 N N   . ALA A 0 475 . 98.122   -12.316 -40.808 1.00 31.05 475 A 1 
ATOM 3627 C CA  . ALA A 0 475 . 98.920   -11.690 -41.866 1.00 31.05 475 A 1 
ATOM 3628 C C   . ALA A 0 475 . 100.247  -12.449 -42.092 1.00 31.05 475 A 1 
ATOM 3629 C CB  . ALA A 0 475 . 99.119   -10.204 -41.528 1.00 31.05 475 A 1 
ATOM 3630 O O   . ALA A 0 475 . 101.283  -12.095 -41.534 1.00 31.05 475 A 1 
ATOM 3631 N N   . SER A 0 476 . 100.243  -13.487 -42.932 1.00 36.67 476 A 1 
ATOM 3632 C CA  . SER A 0 476 . 101.462  -14.171 -43.388 1.00 36.67 476 A 1 
ATOM 3633 C C   . SER A 0 476 . 102.209  -13.308 -44.419 1.00 36.67 476 A 1 
ATOM 3634 C CB  . SER A 0 476 . 101.103  -15.549 -43.966 1.00 36.67 476 A 1 
ATOM 3635 O O   . SER A 0 476 . 101.878  -13.311 -45.607 1.00 36.67 476 A 1 
ATOM 3636 O OG  . SER A 0 476 . 100.190  -15.407 -45.036 1.00 36.67 476 A 1 
ATOM 3637 N N   . LYS A 0 477 . 103.212  -12.531 -43.994 1.00 31.98 477 A 1 
ATOM 3638 C CA  . LYS A 0 477 . 104.076  -11.772 -44.913 1.00 31.98 477 A 1 
ATOM 3639 C C   . LYS A 0 477 . 105.262  -12.643 -45.349 1.00 31.98 477 A 1 
ATOM 3640 C CB  . LYS A 0 477 . 104.479  -10.428 -44.283 1.00 31.98 477 A 1 
ATOM 3641 O O   . LYS A 0 477 . 106.202  -12.849 -44.593 1.00 31.98 477 A 1 
ATOM 3642 C CG  . LYS A 0 477 . 104.772  -9.371  -45.361 1.00 31.98 477 A 1 
ATOM 3643 C CD  . LYS A 0 477 . 105.297  -8.078  -44.727 1.00 31.98 477 A 1 
ATOM 3644 C CE  . LYS A 0 477 . 105.451  -6.981  -45.787 1.00 31.98 477 A 1 
ATOM 3645 N NZ  . LYS A 0 477 . 106.138  -5.791  -45.227 1.00 31.98 477 A 1 
ATOM 3646 N N   . TRP A 0 478 . 105.192  -13.145 -46.579 1.00 25.72 478 A 1 
ATOM 3647 C CA  . TRP A 0 478 . 106.204  -13.961 -47.258 1.00 25.72 478 A 1 
ATOM 3648 C C   . TRP A 0 478 . 107.229  -13.052 -47.958 1.00 25.72 478 A 1 
ATOM 3649 C CB  . TRP A 0 478 . 105.443  -14.861 -48.248 1.00 25.72 478 A 1 
ATOM 3650 O O   . TRP A 0 478 . 106.848  -12.179 -48.740 1.00 25.72 478 A 1 
ATOM 3651 C CG  . TRP A 0 478 . 106.159  -16.039 -48.832 1.00 25.72 478 A 1 
ATOM 3652 C CD1 . TRP A 0 478 . 106.236  -17.261 -48.256 1.00 25.72 478 A 1 
ATOM 3653 C CD2 . TRP A 0 478 . 106.763  -16.188 -50.155 1.00 25.72 478 A 1 
ATOM 3654 C CE2 . TRP A 0 478 . 107.160  -17.550 -50.318 1.00 25.72 478 A 1 
ATOM 3655 C CE3 . TRP A 0 478 . 106.969  -15.320 -51.252 1.00 25.72 478 A 1 
ATOM 3656 N NE1 . TRP A 0 478 . 106.841  -18.151 -49.119 1.00 25.72 478 A 1 
ATOM 3657 C CH2 . TRP A 0 478 . 107.834  -17.158 -52.607 1.00 25.72 478 A 1 
ATOM 3658 C CZ2 . TRP A 0 478 . 107.695  -18.036 -51.519 1.00 25.72 478 A 1 
ATOM 3659 C CZ3 . TRP A 0 478 . 107.498  -15.798 -52.467 1.00 25.72 478 A 1 
ATOM 3660 N N   . GLY A 0 479 . 108.525  -13.216 -47.683 1.00 35.47 479 A 1 
ATOM 3661 C CA  . GLY A 0 479 . 109.588  -12.413 -48.295 1.00 35.47 479 A 1 
ATOM 3662 C C   . GLY A 0 479 . 110.882  -13.206 -48.437 1.00 35.47 479 A 1 
ATOM 3663 O O   . GLY A 0 479 . 111.585  -13.404 -47.457 1.00 35.47 479 A 1 
ATOM 3664 N N   . LYS A 0 480 . 111.163  -13.656 -49.667 1.00 32.75 480 A 1 
ATOM 3665 C CA  . LYS A 0 480 . 112.368  -14.390 -50.087 1.00 32.75 480 A 1 
ATOM 3666 C C   . LYS A 0 480 . 113.662  -13.620 -49.804 1.00 32.75 480 A 1 
ATOM 3667 C CB  . LYS A 0 480 . 112.287  -14.666 -51.602 1.00 32.75 480 A 1 
ATOM 3668 O O   . LYS A 0 480 . 113.769  -12.444 -50.153 1.00 32.75 480 A 1 
ATOM 3669 C CG  . LYS A 0 480 . 111.558  -15.969 -51.944 1.00 32.75 480 A 1 
ATOM 3670 C CD  . LYS A 0 480 . 111.419  -16.125 -53.466 1.00 32.75 480 A 1 
ATOM 3671 C CE  . LYS A 0 480 . 111.000  -17.563 -53.784 1.00 32.75 480 A 1 
ATOM 3672 N NZ  . LYS A 0 480 . 110.645  -17.741 -55.213 1.00 32.75 480 A 1 
ATOM 3673 N N   . ASP A 0 481 . 114.657  -14.340 -49.293 1.00 35.18 481 A 1 
ATOM 3674 C CA  . ASP A 0 481 . 116.039  -13.898 -49.117 1.00 35.18 481 A 1 
ATOM 3675 C C   . ASP A 0 481 . 116.634  -13.355 -50.426 1.00 35.18 481 A 1 
ATOM 3676 C CB  . ASP A 0 481 . 116.882  -15.078 -48.605 1.00 35.18 481 A 1 
ATOM 3677 O O   . ASP A 0 481 . 116.856  -14.084 -51.395 1.00 35.18 481 A 1 
ATOM 3678 C CG  . ASP A 0 481 . 116.426  -15.557 -47.228 1.00 35.18 481 A 1 
ATOM 3679 O OD1 . ASP A 0 481 . 116.318  -14.686 -46.337 1.00 35.18 481 A 1 
ATOM 3680 O OD2 . ASP A 0 481 . 116.169  -16.773 -47.104 1.00 35.18 481 A 1 
ATOM 3681 N N   . ALA A 0 482 . 116.906  -12.050 -50.461 1.00 36.34 482 A 1 
ATOM 3682 C CA  . ALA A 0 482 . 117.767  -11.451 -51.467 1.00 36.34 482 A 1 
ATOM 3683 C C   . ALA A 0 482 . 119.216  -11.574 -50.982 1.00 36.34 482 A 1 
ATOM 3684 C CB  . ALA A 0 482 . 117.327  -10.007 -51.740 1.00 36.34 482 A 1 
ATOM 3685 O O   . ALA A 0 482 . 119.679  -10.776 -50.167 1.00 36.34 482 A 1 
ATOM 3686 N N   . ASP A 0 483 . 119.900  -12.590 -51.500 1.00 34.42 483 A 1 
ATOM 3687 C CA  . ASP A 0 483 . 121.333  -12.858 -51.381 1.00 34.42 483 A 1 
ATOM 3688 C C   . ASP A 0 483 . 122.149  -11.640 -51.866 1.00 34.42 483 A 1 
ATOM 3689 C CB  . ASP A 0 483 . 121.594  -14.143 -52.198 1.00 34.42 483 A 1 
ATOM 3690 O O   . ASP A 0 483 . 122.498  -11.504 -53.040 1.00 34.42 483 A 1 
ATOM 3691 C CG  . ASP A 0 483 . 122.953  -14.802 -51.954 1.00 34.42 483 A 1 
ATOM 3692 O OD1 . ASP A 0 483 . 123.643  -14.392 -50.993 1.00 34.42 483 A 1 
ATOM 3693 O OD2 . ASP A 0 483 . 123.284  -15.725 -52.732 1.00 34.42 483 A 1 
ATOM 3694 N N   . LYS A 0 484 . 122.366  -10.654 -50.988 1.00 39.77 484 A 1 
ATOM 3695 C CA  . LYS A 0 484 . 123.183  -9.476  -51.298 1.00 39.77 484 A 1 
ATOM 3696 C C   . LYS A 0 484 . 124.625  -9.758  -50.914 1.00 39.77 484 A 1 
ATOM 3697 C CB  . LYS A 0 484 . 122.622  -8.182  -50.696 1.00 39.77 484 A 1 
ATOM 3698 O O   . LYS A 0 484 . 125.059  -9.523  -49.791 1.00 39.77 484 A 1 
ATOM 3699 C CG  . LYS A 0 484 . 121.397  -7.692  -51.485 1.00 39.77 484 A 1 
ATOM 3700 C CD  . LYS A 0 484 . 121.029  -6.262  -51.074 1.00 39.77 484 A 1 
ATOM 3701 C CE  . LYS A 0 484 . 119.728  -5.839  -51.762 1.00 39.77 484 A 1 
ATOM 3702 N NZ  . LYS A 0 484 . 119.361  -4.444  -51.416 1.00 39.77 484 A 1 
ATOM 3703 N N   . THR A 0 485 . 125.355  -10.217 -51.922 1.00 39.04 485 A 1 
ATOM 3704 C CA  . THR A 0 485 . 126.813  -10.257 -52.031 1.00 39.04 485 A 1 
ATOM 3705 C C   . THR A 0 485 . 127.467  -9.040  -51.363 1.00 39.04 485 A 1 
ATOM 3706 C CB  . THR A 0 485 . 127.164  -10.261 -53.530 1.00 39.04 485 A 1 
ATOM 3707 O O   . THR A 0 485 . 127.405  -7.918  -51.874 1.00 39.04 485 A 1 
ATOM 3708 C CG2 . THR A 0 485 . 128.630  -10.566 -53.815 1.00 39.04 485 A 1 
ATOM 3709 O OG1 . THR A 0 485 . 126.386  -11.208 -54.230 1.00 39.04 485 A 1 
ATOM 3710 N N   . VAL A 0 486 . 128.121  -9.257  -50.222 1.00 37.83 486 A 1 
ATOM 3711 C CA  . VAL A 0 486 . 128.940  -8.238  -49.557 1.00 37.83 486 A 1 
ATOM 3712 C C   . VAL A 0 486 . 130.213  -8.049  -50.382 1.00 37.83 486 A 1 
ATOM 3713 C CB  . VAL A 0 486 . 129.235  -8.619  -48.091 1.00 37.83 486 A 1 
ATOM 3714 O O   . VAL A 0 486 . 131.093  -8.906  -50.408 1.00 37.83 486 A 1 
ATOM 3715 C CG1 . VAL A 0 486 . 130.103  -7.561  -47.396 1.00 37.83 486 A 1 
ATOM 3716 C CG2 . VAL A 0 486 . 127.932  -8.753  -47.290 1.00 37.83 486 A 1 
ATOM 3717 N N   . LYS A 0 487 . 130.305  -6.925  -51.099 1.00 39.10 487 A 1 
ATOM 3718 C CA  . LYS A 0 487 . 131.511  -6.513  -51.828 1.00 39.10 487 A 1 
ATOM 3719 C C   . LYS A 0 487 . 132.574  -6.026  -50.835 1.00 39.10 487 A 1 
ATOM 3720 C CB  . LYS A 0 487 . 131.171  -5.442  -52.882 1.00 39.10 487 A 1 
ATOM 3721 O O   . LYS A 0 487 . 132.669  -4.834  -50.546 1.00 39.10 487 A 1 
ATOM 3722 C CG  . LYS A 0 487 . 130.327  -5.979  -54.050 1.00 39.10 487 A 1 
ATOM 3723 C CD  . LYS A 0 487 . 130.161  -4.895  -55.126 1.00 39.10 487 A 1 
ATOM 3724 C CE  . LYS A 0 487 . 129.347  -5.424  -56.312 1.00 39.10 487 A 1 
ATOM 3725 N NZ  . LYS A 0 487 . 129.195  -4.395  -57.371 1.00 39.10 487 A 1 
ATOM 3726 N N   . GLY A 0 488 . 133.367  -6.954  -50.303 1.00 34.84 488 A 1 
ATOM 3727 C CA  . GLY A 0 488 . 134.613  -6.627  -49.606 1.00 34.84 488 A 1 
ATOM 3728 C C   . GLY A 0 488 . 135.580  -5.929  -50.566 1.00 34.84 488 A 1 
ATOM 3729 O O   . GLY A 0 488 . 135.831  -6.422  -51.664 1.00 34.84 488 A 1 
ATOM 3730 N N   . HIS A 0 489 . 136.060  -4.748  -50.181 1.00 34.75 489 A 1 
ATOM 3731 C CA  . HIS A 0 489 . 136.966  -3.923  -50.976 1.00 34.75 489 A 1 
ATOM 3732 C C   . HIS A 0 489 . 138.335  -4.608  -51.077 1.00 34.75 489 A 1 
ATOM 3733 C CB  . HIS A 0 489 . 137.065  -2.529  -50.340 1.00 34.75 489 A 1 
ATOM 3734 O O   . HIS A 0 489 . 139.028  -4.787  -50.078 1.00 34.75 489 A 1 
ATOM 3735 C CG  . HIS A 0 489 . 135.834  -1.672  -50.529 1.00 34.75 489 A 1 
ATOM 3736 C CD2 . HIS A 0 489 . 135.829  -0.341  -50.853 1.00 34.75 489 A 1 
ATOM 3737 N ND1 . HIS A 0 489 . 134.513  -2.068  -50.437 1.00 34.75 489 A 1 
ATOM 3738 C CE1 . HIS A 0 489 . 133.742  -0.998  -50.690 1.00 34.75 489 A 1 
ATOM 3739 N NE2 . HIS A 0 489 . 134.498  0.074   -50.963 1.00 34.75 489 A 1 
ATOM 3740 N N   . ALA A 0 490 . 138.705  -5.017  -52.289 1.00 32.35 490 A 1 
ATOM 3741 C CA  . ALA A 0 490 . 139.982  -5.653  -52.569 1.00 32.35 490 A 1 
ATOM 3742 C C   . ALA A 0 490 . 141.099  -4.599  -52.645 1.00 32.35 490 A 1 
ATOM 3743 C CB  . ALA A 0 490 . 139.848  -6.471  -53.861 1.00 32.35 490 A 1 
ATOM 3744 O O   . ALA A 0 490 . 141.113  -3.757  -53.543 1.00 32.35 490 A 1 
ATOM 3745 N N   . HIS A 0 491 . 142.047  -4.676  -51.710 1.00 34.96 491 A 1 
ATOM 3746 C CA  . HIS A 0 491 . 143.376  -4.089  -51.860 1.00 34.96 491 A 1 
ATOM 3747 C C   . HIS A 0 491 . 144.202  -4.928  -52.860 1.00 34.96 491 A 1 
ATOM 3748 C CB  . HIS A 0 491 . 144.076  -4.015  -50.495 1.00 34.96 491 A 1 
ATOM 3749 O O   . HIS A 0 491 . 144.134  -6.159  -52.824 1.00 34.96 491 A 1 
ATOM 3750 C CG  . HIS A 0 491 . 143.604  -2.868  -49.638 1.00 34.96 491 A 1 
ATOM 3751 C CD2 . HIS A 0 491 . 142.574  -2.875  -48.734 1.00 34.96 491 A 1 
ATOM 3752 N ND1 . HIS A 0 491 . 144.149  -1.603  -49.620 1.00 34.96 491 A 1 
ATOM 3753 C CE1 . HIS A 0 491 . 143.467  -0.867  -48.728 1.00 34.96 491 A 1 
ATOM 3754 N NE2 . HIS A 0 491 . 142.496  -1.599  -48.165 1.00 34.96 491 A 1 
ATOM 3755 N N   . PRO A 0 492 . 144.986  -4.303  -53.756 1.00 36.84 492 A 1 
ATOM 3756 C CA  . PRO A 0 492 . 145.803  -5.015  -54.734 1.00 36.84 492 A 1 
ATOM 3757 C C   . PRO A 0 492 . 147.092  -5.560  -54.094 1.00 36.84 492 A 1 
ATOM 3758 C CB  . PRO A 0 492 . 146.056  -3.993  -55.850 1.00 36.84 492 A 1 
ATOM 3759 O O   . PRO A 0 492 . 148.027  -4.809  -53.831 1.00 36.84 492 A 1 
ATOM 3760 C CG  . PRO A 0 492 . 146.002  -2.642  -55.136 1.00 36.84 492 A 1 
ATOM 3761 C CD  . PRO A 0 492 . 145.016  -2.870  -53.995 1.00 36.84 492 A 1 
ATOM 3762 N N   . GLY A 0 493 . 147.152  -6.876  -53.868 1.00 33.48 493 A 1 
ATOM 3763 C CA  . GLY A 0 493 . 148.385  -7.574  -53.491 1.00 33.48 493 A 1 
ATOM 3764 C C   . GLY A 0 493 . 148.161  -8.927  -52.807 1.00 33.48 493 A 1 
ATOM 3765 O O   . GLY A 0 493 . 147.903  -8.968  -51.616 1.00 33.48 493 A 1 
ATOM 3766 N N   . TYR A 0 494 . 148.373  -10.012 -53.563 1.00 30.80 494 A 1 
ATOM 3767 C CA  . TYR A 0 494 . 148.631  -11.398 -53.121 1.00 30.80 494 A 1 
ATOM 3768 C C   . TYR A 0 494 . 147.466  -12.281 -52.582 1.00 30.80 494 A 1 
ATOM 3769 C CB  . TYR A 0 494 . 149.894  -11.447 -52.232 1.00 30.80 494 A 1 
ATOM 3770 O O   . TYR A 0 494 . 147.000  -12.133 -51.465 1.00 30.80 494 A 1 
ATOM 3771 C CG  . TYR A 0 494 . 151.194  -11.254 -53.002 1.00 30.80 494 A 1 
ATOM 3772 C CD1 . TYR A 0 494 . 151.990  -12.375 -53.311 1.00 30.80 494 A 1 
ATOM 3773 C CD2 . TYR A 0 494 . 151.608  -9.972  -53.419 1.00 30.80 494 A 1 
ATOM 3774 C CE1 . TYR A 0 494 . 153.152  -12.228 -54.089 1.00 30.80 494 A 1 
ATOM 3775 C CE2 . TYR A 0 494 . 152.784  -9.817  -54.182 1.00 30.80 494 A 1 
ATOM 3776 O OH  . TYR A 0 494 . 154.680  -10.823 -55.272 1.00 30.80 494 A 1 
ATOM 3777 C CZ  . TYR A 0 494 . 153.550  -10.951 -54.530 1.00 30.80 494 A 1 
ATOM 3778 N N   . HIS A 0 495 . 147.137  -13.298 -53.405 1.00 31.53 495 A 1 
ATOM 3779 C CA  . HIS A 0 495 . 146.732  -14.697 -53.123 1.00 31.53 495 A 1 
ATOM 3780 C C   . HIS A 0 495 . 145.504  -15.041 -52.240 1.00 31.53 495 A 1 
ATOM 3781 C CB  . HIS A 0 495 . 147.970  -15.492 -52.662 1.00 31.53 495 A 1 
ATOM 3782 O O   . HIS A 0 495 . 145.529  -14.876 -51.028 1.00 31.53 495 A 1 
ATOM 3783 C CG  . HIS A 0 495 . 149.015  -15.672 -53.738 1.00 31.53 495 A 1 
ATOM 3784 C CD2 . HIS A 0 495 . 149.259  -16.814 -54.454 1.00 31.53 495 A 1 
ATOM 3785 N ND1 . HIS A 0 495 . 149.902  -14.720 -54.191 1.00 31.53 495 A 1 
ATOM 3786 C CE1 . HIS A 0 495 . 150.658  -15.273 -55.154 1.00 31.53 495 A 1 
ATOM 3787 N NE2 . HIS A 0 495 . 150.294  -16.546 -55.355 1.00 31.53 495 A 1 
ATOM 3788 N N   . GLY A 0 496 . 144.528  -15.751 -52.841 1.00 31.23 496 A 1 
ATOM 3789 C CA  . GLY A 0 496 . 143.737  -16.798 -52.160 1.00 31.23 496 A 1 
ATOM 3790 C C   . GLY A 0 496 . 142.208  -16.733 -52.311 1.00 31.23 496 A 1 
ATOM 3791 O O   . GLY A 0 496 . 141.538  -15.993 -51.602 1.00 31.23 496 A 1 
ATOM 3792 N N   . THR A 0 497 . 141.645  -17.567 -53.189 1.00 29.56 497 A 1 
ATOM 3793 C CA  . THR A 0 497 . 140.200  -17.834 -53.350 1.00 29.56 497 A 1 
ATOM 3794 C C   . THR A 0 497 . 139.656  -18.731 -52.228 1.00 29.56 497 A 1 
ATOM 3795 C CB  . THR A 0 497 . 139.984  -18.561 -54.695 1.00 29.56 497 A 1 
ATOM 3796 O O   . THR A 0 497 . 140.249  -19.768 -51.947 1.00 29.56 497 A 1 
ATOM 3797 C CG2 . THR A 0 497 . 138.540  -18.964 -54.999 1.00 29.56 497 A 1 
ATOM 3798 O OG1 . THR A 0 497 . 140.399  -17.731 -55.755 1.00 29.56 497 A 1 
ATOM 3799 N N   . SER A 0 498 . 138.479  -18.415 -51.670 1.00 33.37 498 A 1 
ATOM 3800 C CA  . SER A 0 498 . 137.584  -19.389 -51.016 1.00 33.37 498 A 1 
ATOM 3801 C C   . SER A 0 498 . 136.140  -18.872 -51.037 1.00 33.37 498 A 1 
ATOM 3802 C CB  . SER A 0 498 . 138.024  -19.677 -49.578 1.00 33.37 498 A 1 
ATOM 3803 O O   . SER A 0 498 . 135.854  -17.791 -50.525 1.00 33.37 498 A 1 
ATOM 3804 O OG  . SER A 0 498 . 137.167  -20.647 -49.005 1.00 33.37 498 A 1 
ATOM 3805 N N   . VAL A 0 499 . 135.241  -19.621 -51.680 1.00 34.81 499 A 1 
ATOM 3806 C CA  . VAL A 0 499 . 133.806  -19.331 -51.824 1.00 34.81 499 A 1 
ATOM 3807 C C   . VAL A 0 499 . 133.055  -20.521 -51.235 1.00 34.81 499 A 1 
ATOM 3808 C CB  . VAL A 0 499 . 133.411  -19.125 -53.308 1.00 34.81 499 A 1 
ATOM 3809 O O   . VAL A 0 499 . 133.182  -21.629 -51.752 1.00 34.81 499 A 1 
ATOM 3810 C CG1 . VAL A 0 499 . 131.930  -18.742 -53.455 1.00 34.81 499 A 1 
ATOM 3811 C CG2 . VAL A 0 499 . 134.245  -18.029 -53.985 1.00 34.81 499 A 1 
ATOM 3812 N N   . THR A 0 500 . 132.269  -20.306 -50.179 1.00 33.65 500 A 1 
ATOM 3813 C CA  . THR A 0 500 . 131.439  -21.359 -49.573 1.00 33.65 500 A 1 
ATOM 3814 C C   . THR A 0 500 . 129.985  -20.901 -49.521 1.00 33.65 500 A 1 
ATOM 3815 C CB  . THR A 0 500 . 131.936  -21.790 -48.181 1.00 33.65 500 A 1 
ATOM 3816 O O   . THR A 0 500 . 129.631  -19.980 -48.791 1.00 33.65 500 A 1 
ATOM 3817 C CG2 . THR A 0 500 . 131.418  -23.183 -47.817 1.00 33.65 500 A 1 
ATOM 3818 O OG1 . THR A 0 500 . 133.341  -21.870 -48.144 1.00 33.65 500 A 1 
ATOM 3819 N N   . SER A 0 501 . 129.145  -21.558 -50.318 1.00 32.88 501 A 1 
ATOM 3820 C CA  . SER A 0 501 . 127.689  -21.412 -50.392 1.00 32.88 501 A 1 
ATOM 3821 C C   . SER A 0 501 . 126.981  -22.093 -49.210 1.00 32.88 501 A 1 
ATOM 3822 C CB  . SER A 0 501 . 127.229  -22.079 -51.697 1.00 32.88 501 A 1 
ATOM 3823 O O   . SER A 0 501 . 127.301  -23.243 -48.901 1.00 32.88 501 A 1 
ATOM 3824 O OG  . SER A 0 501 . 127.731  -23.407 -51.758 1.00 32.88 501 A 1 
ATOM 3825 N N   . LYS A 0 502 . 125.964  -21.456 -48.610 1.00 33.68 502 A 1 
ATOM 3826 C CA  . LYS A 0 502 . 124.980  -22.109 -47.720 1.00 33.68 502 A 1 
ATOM 3827 C C   . LYS A 0 502 . 123.579  -22.014 -48.338 1.00 33.68 502 A 1 
ATOM 3828 C CB  . LYS A 0 502 . 125.028  -21.535 -46.291 1.00 33.68 502 A 1 
ATOM 3829 O O   . LYS A 0 502 . 123.171  -20.957 -48.797 1.00 33.68 502 A 1 
ATOM 3830 C CG  . LYS A 0 502 . 126.145  -22.170 -45.444 1.00 33.68 502 A 1 
ATOM 3831 C CD  . LYS A 0 502 . 126.091  -21.666 -43.993 1.00 33.68 502 A 1 
ATOM 3832 C CE  . LYS A 0 502 . 127.151  -22.364 -43.130 1.00 33.68 502 A 1 
ATOM 3833 N NZ  . LYS A 0 502 . 127.107  -21.890 -41.722 1.00 33.68 502 A 1 
ATOM 3834 N N   . LYS A 0 503 . 122.894  -23.158 -48.388 1.00 31.25 503 A 1 
ATOM 3835 C CA  . LYS A 0 503 . 121.618  -23.435 -49.068 1.00 31.25 503 A 1 
ATOM 3836 C C   . LYS A 0 503 . 120.456  -23.354 -48.066 1.00 31.25 503 A 1 
ATOM 3837 C CB  . LYS A 0 503 . 121.768  -24.830 -49.707 1.00 31.25 503 A 1 
ATOM 3838 O O   . LYS A 0 503 . 120.613  -23.816 -46.939 1.00 31.25 503 A 1 
ATOM 3839 C CG  . LYS A 0 503 . 120.599  -25.307 -50.579 1.00 31.25 503 A 1 
ATOM 3840 C CD  . LYS A 0 503 . 120.922  -26.694 -51.162 1.00 31.25 503 A 1 
ATOM 3841 C CE  . LYS A 0 503 . 119.769  -27.192 -52.040 1.00 31.25 503 A 1 
ATOM 3842 N NZ  . LYS A 0 503 . 120.031  -28.550 -52.581 1.00 31.25 503 A 1 
ATOM 3843 N N   . GLY A 0 504 . 119.331  -22.772 -48.489 1.00 29.14 504 A 1 
ATOM 3844 C CA  . GLY A 0 504 . 118.118  -22.565 -47.688 1.00 29.14 504 A 1 
ATOM 3845 C C   . GLY A 0 504 . 117.334  -23.839 -47.342 1.00 29.14 504 A 1 
ATOM 3846 O O   . GLY A 0 504 . 117.474  -24.866 -48.008 1.00 29.14 504 A 1 
ATOM 3847 N N   . ALA A 0 505 . 116.508  -23.731 -46.296 1.00 32.41 505 A 1 
ATOM 3848 C CA  . ALA A 0 505 . 115.523  -24.716 -45.855 1.00 32.41 505 A 1 
ATOM 3849 C C   . ALA A 0 505 . 114.185  -24.006 -45.567 1.00 32.41 505 A 1 
ATOM 3850 C CB  . ALA A 0 505 . 116.055  -25.465 -44.624 1.00 32.41 505 A 1 
ATOM 3851 O O   . ALA A 0 505 . 114.160  -22.962 -44.917 1.00 32.41 505 A 1 
ATOM 3852 N N   . GLU A 0 506 . 113.106  -24.578 -46.097 1.00 29.18 506 A 1 
ATOM 3853 C CA  . GLU A 0 506 . 111.709  -24.131 -46.064 1.00 29.18 506 A 1 
ATOM 3854 C C   . GLU A 0 506 . 110.963  -24.789 -44.887 1.00 29.18 506 A 1 
ATOM 3855 C CB  . GLU A 0 506 . 111.050  -24.577 -47.393 1.00 29.18 506 A 1 
ATOM 3856 O O   . GLU A 0 506 . 111.148  -25.983 -44.662 1.00 29.18 506 A 1 
ATOM 3857 C CG  . GLU A 0 506 . 111.621  -23.874 -48.647 1.00 29.18 506 A 1 
ATOM 3858 C CD  . GLU A 0 506 . 111.546  -24.683 -49.961 1.00 29.18 506 A 1 
ATOM 3859 O OE1 . GLU A 0 506 . 111.608  -24.031 -51.033 1.00 29.18 506 A 1 
ATOM 3860 O OE2 . GLU A 0 506 . 111.547  -25.934 -49.914 1.00 29.18 506 A 1 
ATOM 3861 N N   . TYR A 0 507 . 110.086  -24.056 -44.186 1.00 32.33 507 A 1 
ATOM 3862 C CA  . TYR A 0 507 . 109.015  -24.627 -43.352 1.00 32.33 507 A 1 
ATOM 3863 C C   . TYR A 0 507 . 107.767  -23.727 -43.410 1.00 32.33 507 A 1 
ATOM 3864 C CB  . TYR A 0 507 . 109.469  -24.856 -41.895 1.00 32.33 507 A 1 
ATOM 3865 O O   . TYR A 0 507 . 107.753  -22.634 -42.847 1.00 32.33 507 A 1 
ATOM 3866 C CG  . TYR A 0 507 . 110.421  -26.027 -41.705 1.00 32.33 507 A 1 
ATOM 3867 C CD1 . TYR A 0 507 . 109.927  -27.348 -41.694 1.00 32.33 507 A 1 
ATOM 3868 C CD2 . TYR A 0 507 . 111.806  -25.798 -41.588 1.00 32.33 507 A 1 
ATOM 3869 C CE1 . TYR A 0 507 . 110.816  -28.436 -41.589 1.00 32.33 507 A 1 
ATOM 3870 C CE2 . TYR A 0 507 . 112.699  -26.882 -41.485 1.00 32.33 507 A 1 
ATOM 3871 O OH  . TYR A 0 507 . 113.066  -29.252 -41.412 1.00 32.33 507 A 1 
ATOM 3872 C CZ  . TYR A 0 507 . 112.203  -28.204 -41.495 1.00 32.33 507 A 1 
ATOM 3873 N N   . ASP A 0 508 . 106.728  -24.212 -44.095 1.00 29.22 508 A 1 
ATOM 3874 C CA  . ASP A 0 508 . 105.353  -23.701 -44.083 1.00 29.22 508 A 1 
ATOM 3875 C C   . ASP A 0 508 . 104.585  -24.405 -42.948 1.00 29.22 508 A 1 
ATOM 3876 C CB  . ASP A 0 508 . 104.661  -24.008 -45.433 1.00 29.22 508 A 1 
ATOM 3877 O O   . ASP A 0 508 . 104.238  -25.581 -43.073 1.00 29.22 508 A 1 
ATOM 3878 C CG  . ASP A 0 508 . 105.013  -23.068 -46.593 1.00 29.22 508 A 1 
ATOM 3879 O OD1 . ASP A 0 508 . 105.192  -21.855 -46.341 1.00 29.22 508 A 1 
ATOM 3880 O OD2 . ASP A 0 508 . 105.040  -23.558 -47.745 1.00 29.22 508 A 1 
ATOM 3881 N N   . ILE A 0 509 . 104.317  -23.721 -41.831 1.00 29.43 509 A 1 
ATOM 3882 C CA  . ILE A 0 509 . 103.363  -24.205 -40.818 1.00 29.43 509 A 1 
ATOM 3883 C C   . ILE A 0 509 . 102.094  -23.365 -40.926 1.00 29.43 509 A 1 
ATOM 3884 C CB  . ILE A 0 509 . 103.963  -24.306 -39.400 1.00 29.43 509 A 1 
ATOM 3885 O O   . ILE A 0 509 . 102.108  -22.139 -40.833 1.00 29.43 509 A 1 
ATOM 3886 C CG1 . ILE A 0 509 . 105.089  -25.369 -39.416 1.00 29.43 509 A 1 
ATOM 3887 C CG2 . ILE A 0 509 . 102.872  -24.691 -38.378 1.00 29.43 509 A 1 
ATOM 3888 C CD1 . ILE A 0 509 . 105.828  -25.545 -38.085 1.00 29.43 509 A 1 
ATOM 3889 N N   . ALA A 0 510 . 101.019  -24.089 -41.215 1.00 26.92 510 A 1 
ATOM 3890 C CA  . ALA A 0 510 . 99.702   -23.622 -41.578 1.00 26.92 510 A 1 
ATOM 3891 C C   . ALA A 0 510 . 98.998   -22.815 -40.480 1.00 26.92 510 A 1 
ATOM 3892 C CB  . ALA A 0 510 . 98.888   -24.865 -41.960 1.00 26.92 510 A 1 
ATOM 3893 O O   . ALA A 0 510 . 99.202   -23.001 -39.284 1.00 26.92 510 A 1 
ATOM 3894 N N   . SER A 0 511 . 98.102   -21.959 -40.959 1.00 35.52 511 A 1 
ATOM 3895 C CA  . SER A 0 511 . 97.065   -21.236 -40.241 1.00 35.52 511 A 1 
ATOM 3896 C C   . SER A 0 511 . 96.219   -22.175 -39.378 1.00 35.52 511 A 1 
ATOM 3897 C CB  . SER A 0 511 . 96.174   -20.565 -41.301 1.00 35.52 511 A 1 
ATOM 3898 O O   . SER A 0 511 . 95.290   -22.818 -39.866 1.00 35.52 511 A 1 
ATOM 3899 O OG  . SER A 0 511 . 96.961   -19.966 -42.322 1.00 35.52 511 A 1 
ATOM 3900 N N   . GLU A 0 512 . 96.512   -22.236 -38.086 1.00 32.88 512 A 1 
ATOM 3901 C CA  . GLU A 0 512 . 95.544   -22.701 -37.103 1.00 32.88 512 A 1 
ATOM 3902 C C   . GLU A 0 512 . 94.436   -21.643 -37.049 1.00 32.88 512 A 1 
ATOM 3903 C CB  . GLU A 0 512 . 96.251   -22.985 -35.774 1.00 32.88 512 A 1 
ATOM 3904 O O   . GLU A 0 512 . 94.632   -20.505 -36.620 1.00 32.88 512 A 1 
ATOM 3905 C CG  . GLU A 0 512 . 95.398   -23.843 -34.826 1.00 32.88 512 A 1 
ATOM 3906 C CD  . GLU A 0 512 . 96.232   -24.516 -33.720 1.00 32.88 512 A 1 
ATOM 3907 O OE1 . GLU A 0 512 . 95.679   -25.430 -33.070 1.00 32.88 512 A 1 
ATOM 3908 O OE2 . GLU A 0 512 . 97.418   -24.149 -33.555 1.00 32.88 512 A 1 
ATOM 3909 N N   . ALA A 0 513 . 93.304   -21.984 -37.662 1.00 35.98 513 A 1 
ATOM 3910 C CA  . ALA A 0 513 . 92.124   -21.149 -37.750 1.00 35.98 513 A 1 
ATOM 3911 C C   . ALA A 0 513 . 91.604   -20.874 -36.335 1.00 35.98 513 A 1 
ATOM 3912 C CB  . ALA A 0 513 . 91.099   -21.879 -38.632 1.00 35.98 513 A 1 
ATOM 3913 O O   . ALA A 0 513 . 90.911   -21.707 -35.756 1.00 35.98 513 A 1 
ATOM 3914 N N   . GLY A 0 514 . 91.945   -19.707 -35.783 1.00 33.62 514 A 1 
ATOM 3915 C CA  . GLY A 0 514 . 91.293   -19.173 -34.594 1.00 33.62 514 A 1 
ATOM 3916 C C   . GLY A 0 514 . 89.792   -19.106 -34.858 1.00 33.62 514 A 1 
ATOM 3917 O O   . GLY A 0 514 . 89.332   -18.295 -35.662 1.00 33.62 514 A 1 
ATOM 3918 N N   . GLN A 0 515 . 89.059   -20.033 -34.248 1.00 36.73 515 A 1 
ATOM 3919 C CA  . GLN A 0 515 . 87.608   -20.141 -34.294 1.00 36.73 515 A 1 
ATOM 3920 C C   . GLN A 0 515 . 87.015   -18.831 -33.764 1.00 36.73 515 A 1 
ATOM 3921 C CB  . GLN A 0 515 . 87.192   -21.349 -33.433 1.00 36.73 515 A 1 
ATOM 3922 O O   . GLN A 0 515 . 87.124   -18.529 -32.579 1.00 36.73 515 A 1 
ATOM 3923 C CG  . GLN A 0 515 . 87.499   -22.698 -34.110 1.00 36.73 515 A 1 
ATOM 3924 C CD  . GLN A 0 515 . 87.428   -23.891 -33.155 1.00 36.73 515 A 1 
ATOM 3925 N NE2 . GLN A 0 515 . 87.121   -25.077 -33.637 1.00 36.73 515 A 1 
ATOM 3926 O OE1 . GLN A 0 515 . 87.677   -23.807 -31.969 1.00 36.73 515 A 1 
ATOM 3927 N N   . ALA A 0 516 . 86.438   -18.021 -34.652 1.00 39.05 516 A 1 
ATOM 3928 C CA  . ALA A 0 516 . 85.751   -16.795 -34.271 1.00 39.05 516 A 1 
ATOM 3929 C C   . ALA A 0 516 . 84.466   -17.170 -33.517 1.00 39.05 516 A 1 
ATOM 3930 C CB  . ALA A 0 516 . 85.498   -15.951 -35.528 1.00 39.05 516 A 1 
ATOM 3931 O O   . ALA A 0 516 . 83.529   -17.713 -34.106 1.00 39.05 516 A 1 
ATOM 3932 N N   . GLY A 0 517 . 84.459   -16.939 -32.203 1.00 40.05 517 A 1 
ATOM 3933 C CA  . GLY A 0 517 . 83.281   -17.104 -31.358 1.00 40.05 517 A 1 
ATOM 3934 C C   . GLY A 0 517 . 82.198   -16.112 -31.771 1.00 40.05 517 A 1 
ATOM 3935 O O   . GLY A 0 517 . 82.450   -14.914 -31.874 1.00 40.05 517 A 1 
ATOM 3936 N N   . TYR A 0 518 . 81.002   -16.625 -32.042 1.00 39.93 518 A 1 
ATOM 3937 C CA  . TYR A 0 518 . 79.805   -15.828 -32.283 1.00 39.93 518 A 1 
ATOM 3938 C C   . TYR A 0 518 . 79.289   -15.331 -30.930 1.00 39.93 518 A 1 
ATOM 3939 C CB  . TYR A 0 518 . 78.791   -16.729 -33.007 1.00 39.93 518 A 1 
ATOM 3940 O O   . TYR A 0 518 . 78.935   -16.156 -30.090 1.00 39.93 518 A 1 
ATOM 3941 C CG  . TYR A 0 518 . 77.532   -16.038 -33.491 1.00 39.93 518 A 1 
ATOM 3942 C CD1 . TYR A 0 518 . 76.395   -15.969 -32.662 1.00 39.93 518 A 1 
ATOM 3943 C CD2 . TYR A 0 518 . 77.497   -15.481 -34.784 1.00 39.93 518 A 1 
ATOM 3944 C CE1 . TYR A 0 518 . 75.221   -15.344 -33.126 1.00 39.93 518 A 1 
ATOM 3945 C CE2 . TYR A 0 518 . 76.321   -14.867 -35.255 1.00 39.93 518 A 1 
ATOM 3946 O OH  . TYR A 0 518 . 74.052   -14.194 -34.881 1.00 39.93 518 A 1 
ATOM 3947 C CZ  . TYR A 0 518 . 75.182   -14.795 -34.426 1.00 39.93 518 A 1 
ATOM 3948 N N   . TRP A 0 519 . 79.270   -14.017 -30.711 1.00 42.83 519 A 1 
ATOM 3949 C CA  . TRP A 0 519 . 78.707   -13.411 -29.505 1.00 42.83 519 A 1 
ATOM 3950 C C   . TRP A 0 519 . 77.430   -12.675 -29.900 1.00 42.83 519 A 1 
ATOM 3951 C CB  . TRP A 0 519 . 79.745   -12.509 -28.818 1.00 42.83 519 A 1 
ATOM 3952 O O   . TRP A 0 519 . 77.466   -11.655 -30.578 1.00 42.83 519 A 1 
ATOM 3953 C CG  . TRP A 0 519 . 80.679   -13.234 -27.892 1.00 42.83 519 A 1 
ATOM 3954 C CD1 . TRP A 0 519 . 81.726   -14.008 -28.262 1.00 42.83 519 A 1 
ATOM 3955 C CD2 . TRP A 0 519 . 80.635   -13.296 -26.432 1.00 42.83 519 A 1 
ATOM 3956 C CE2 . TRP A 0 519 . 81.692   -14.144 -25.982 1.00 42.83 519 A 1 
ATOM 3957 C CE3 . TRP A 0 519 . 79.791   -12.742 -25.444 1.00 42.83 519 A 1 
ATOM 3958 N NE1 . TRP A 0 519 . 82.326   -14.547 -27.138 1.00 42.83 519 A 1 
ATOM 3959 C CH2 . TRP A 0 519 . 81.025   -13.889 -23.673 1.00 42.83 519 A 1 
ATOM 3960 C CZ2 . TRP A 0 519 . 81.898   -14.438 -24.627 1.00 42.83 519 A 1 
ATOM 3961 C CZ3 . TRP A 0 519 . 79.982   -13.039 -24.081 1.00 42.83 519 A 1 
ATOM 3962 N N   . GLY A 0 520 . 76.281   -13.228 -29.525 1.00 53.39 520 A 1 
ATOM 3963 C CA  . GLY A 0 520 . 75.004   -12.531 -29.623 1.00 53.39 520 A 1 
ATOM 3964 C C   . GLY A 0 520 . 74.465   -12.317 -28.220 1.00 53.39 520 A 1 
ATOM 3965 O O   . GLY A 0 520 . 74.353   -13.292 -27.477 1.00 53.39 520 A 1 
ATOM 3966 N N   . LYS A 0 521 . 74.150   -11.072 -27.859 1.00 56.32 521 A 1 
ATOM 3967 C CA  . LYS A 0 521 . 73.331   -10.785 -26.679 1.00 56.32 521 A 1 
ATOM 3968 C C   . LYS A 0 521 . 71.938   -10.439 -27.173 1.00 56.32 521 A 1 
ATOM 3969 C CB  . LYS A 0 521 . 73.908   -9.651  -25.822 1.00 56.32 521 A 1 
ATOM 3970 O O   . LYS A 0 521 . 71.779   -9.470  -27.919 1.00 56.32 521 A 1 
ATOM 3971 C CG  . LYS A 0 521 . 75.280   -9.967  -25.217 1.00 56.32 521 A 1 
ATOM 3972 C CD  . LYS A 0 521 . 75.712   -8.788  -24.338 1.00 56.32 521 A 1 
ATOM 3973 C CE  . LYS A 0 521 . 77.077   -9.053  -23.704 1.00 56.32 521 A 1 
ATOM 3974 N NZ  . LYS A 0 521 . 77.420   -7.969  -22.753 1.00 56.32 521 A 1 
ATOM 3975 N N   . SER A 0 522 . 70.962   -11.235 -26.758 1.00 61.78 522 A 1 
ATOM 3976 C CA  . SER A 0 522 . 69.549   -10.912 -26.911 1.00 61.78 522 A 1 
ATOM 3977 C C   . SER A 0 522 . 68.914   -10.810 -25.537 1.00 61.78 522 A 1 
ATOM 3978 C CB  . SER A 0 522 . 68.819   -11.944 -27.773 1.00 61.78 522 A 1 
ATOM 3979 O O   . SER A 0 522 . 69.129   -11.698 -24.704 1.00 61.78 522 A 1 
ATOM 3980 O OG  . SER A 0 522 . 68.935   -13.251 -27.234 1.00 61.78 522 A 1 
ATOM 3981 N N   . GLY A 0 523 . 68.133   -9.761  -25.333 1.00 69.07 523 A 1 
ATOM 3982 C CA  . GLY A 0 523 . 67.295   -9.597  -24.159 1.00 69.07 523 A 1 
ATOM 3983 C C   . GLY A 0 523 . 65.884   -9.195  -24.557 1.00 69.07 523 A 1 
ATOM 3984 O O   . GLY A 0 523 . 65.646   -8.751  -25.687 1.00 69.07 523 A 1 
ATOM 3985 N N   . SER A 0 524 . 64.971   -9.432  -23.632 1.00 71.95 524 A 1 
ATOM 3986 C CA  . SER A 0 524 . 63.652   -8.825  -23.612 1.00 71.95 524 A 1 
ATOM 3987 C C   . SER A 0 524 . 63.284   -8.522  -22.171 1.00 71.95 524 A 1 
ATOM 3988 C CB  . SER A 0 524 . 62.587   -9.739  -24.231 1.00 71.95 524 A 1 
ATOM 3989 O O   . SER A 0 524 . 63.481   -9.394  -21.319 1.00 71.95 524 A 1 
ATOM 3990 O OG  . SER A 0 524 . 62.566   -10.996 -23.560 1.00 71.95 524 A 1 
ATOM 3991 N N   . ASP A 0 525 . 62.736   -7.351  -21.947 1.00 76.93 525 A 1 
ATOM 3992 C CA  . ASP A 0 525 . 62.166   -6.853  -20.707 1.00 76.93 525 A 1 
ATOM 3993 C C   . ASP A 0 525 . 60.693   -6.536  -20.962 1.00 76.93 525 A 1 
ATOM 3994 C CB  . ASP A 0 525 . 62.974   -5.684  -20.094 1.00 76.93 525 A 1 
ATOM 3995 O O   . ASP A 0 525 . 60.307   -6.119  -22.055 1.00 76.93 525 A 1 
ATOM 3996 C CG  . ASP A 0 525 . 63.669   -4.671  -21.028 1.00 76.93 525 A 1 
ATOM 3997 O OD1 . ASP A 0 525 . 63.956   -5.014  -22.207 1.00 76.93 525 A 1 
ATOM 3998 O OD2 . ASP A 0 525 . 64.193   -3.672  -20.492 1.00 76.93 525 A 1 
ATOM 3999 N N   . TRP A 0 526 . 59.864   -6.903  -19.993 1.00 72.42 526 A 1 
ATOM 4000 C CA  . TRP A 0 526 . 58.438   -6.624  -19.982 1.00 72.42 526 A 1 
ATOM 4001 C C   . TRP A 0 526 . 58.117   -6.041  -18.622 1.00 72.42 526 A 1 
ATOM 4002 C CB  . TRP A 0 526 . 57.629   -7.903  -20.225 1.00 72.42 526 A 1 
ATOM 4003 O O   . TRP A 0 526 . 58.322   -6.734  -17.620 1.00 72.42 526 A 1 
ATOM 4004 C CG  . TRP A 0 526 . 56.139   -7.719  -20.229 1.00 72.42 526 A 1 
ATOM 4005 C CD1 . TRP A 0 526 . 55.410   -7.172  -21.229 1.00 72.42 526 A 1 
ATOM 4006 C CD2 . TRP A 0 526 . 55.189   -7.937  -19.138 1.00 72.42 526 A 1 
ATOM 4007 C CE2 . TRP A 0 526 . 53.881   -7.601  -19.601 1.00 72.42 526 A 1 
ATOM 4008 C CE3 . TRP A 0 526 . 55.307   -8.345  -17.791 1.00 72.42 526 A 1 
ATOM 4009 N NE1 . TRP A 0 526 . 54.073   -7.131  -20.880 1.00 72.42 526 A 1 
ATOM 4010 C CH2 . TRP A 0 526 . 52.890   -8.163  -17.471 1.00 72.42 526 A 1 
ATOM 4011 C CZ2 . TRP A 0 526 . 52.740   -7.727  -18.798 1.00 72.42 526 A 1 
ATOM 4012 C CZ3 . TRP A 0 526 . 54.169   -8.459  -16.969 1.00 72.42 526 A 1 
ATOM 4013 N N   . ASP A 0 527 . 57.624   -4.815  -18.612 1.00 80.40 527 A 1 
ATOM 4014 C CA  . ASP A 0 527 . 57.146   -4.148  -17.417 1.00 80.40 527 A 1 
ATOM 4015 C C   . ASP A 0 527 . 55.639   -3.894  -17.581 1.00 80.40 527 A 1 
ATOM 4016 C CB  . ASP A 0 527 . 57.977   -2.879  -17.142 1.00 80.40 527 A 1 
ATOM 4017 O O   . ASP A 0 527 . 55.127   -3.634  -18.673 1.00 80.40 527 A 1 
ATOM 4018 C CG  . ASP A 0 527 . 59.431   -3.119  -16.700 1.00 80.40 527 A 1 
ATOM 4019 O OD1 . ASP A 0 527 . 59.723   -4.198  -16.128 1.00 80.40 527 A 1 
ATOM 4020 O OD2 . ASP A 0 527 . 60.258   -2.182  -16.814 1.00 80.40 527 A 1 
ATOM 4021 N N   . ALA A 0 528 . 54.900   -4.040  -16.486 1.00 79.43 528 A 1 
ATOM 4022 C CA  . ALA A 0 528 . 53.485   -3.709  -16.435 1.00 79.43 528 A 1 
ATOM 4023 C C   . ALA A 0 528 . 53.148   -3.046  -15.109 1.00 79.43 528 A 1 
ATOM 4024 C CB  . ALA A 0 528 . 52.639   -4.961  -16.671 1.00 79.43 528 A 1 
ATOM 4025 O O   . ALA A 0 528 . 53.642   -3.450  -14.052 1.00 79.43 528 A 1 
ATOM 4026 N N   . TYR A 0 529 . 52.279   -2.043  -15.145 1.00 84.14 529 A 1 
ATOM 4027 C CA  . TYR A 0 529 . 51.717   -1.445  -13.942 1.00 84.14 529 A 1 
ATOM 4028 C C   . TYR A 0 529 . 50.230   -1.179  -14.116 1.00 84.14 529 A 1 
ATOM 4029 C CB  . TYR A 0 529 . 52.485   -0.177  -13.536 1.00 84.14 529 A 1 
ATOM 4030 O O   . TYR A 0 529 . 49.760   -0.896  -15.218 1.00 84.14 529 A 1 
ATOM 4031 C CG  . TYR A 0 529 . 52.254   1.036   -14.421 1.00 84.14 529 A 1 
ATOM 4032 C CD1 . TYR A 0 529 . 53.087   1.264   -15.532 1.00 84.14 529 A 1 
ATOM 4033 C CD2 . TYR A 0 529 . 51.195   1.926   -14.144 1.00 84.14 529 A 1 
ATOM 4034 C CE1 . TYR A 0 529 . 52.871   2.380   -16.360 1.00 84.14 529 A 1 
ATOM 4035 C CE2 . TYR A 0 529 . 50.956   3.028   -14.988 1.00 84.14 529 A 1 
ATOM 4036 O OH  . TYR A 0 529 . 51.530   4.278   -16.957 1.00 84.14 529 A 1 
ATOM 4037 C CZ  . TYR A 0 529 . 51.786   3.247   -16.107 1.00 84.14 529 A 1 
ATOM 4038 N N   . GLY A 0 530 . 49.502   -1.213  -13.005 1.00 87.64 530 A 1 
ATOM 4039 C CA  . GLY A 0 530 . 48.092   -0.876  -12.999 1.00 87.64 530 A 1 
ATOM 4040 C C   . GLY A 0 530 . 47.594   -0.336  -11.668 1.00 87.64 530 A 1 
ATOM 4041 O O   . GLY A 0 530 . 48.260   -0.432  -10.630 1.00 87.64 530 A 1 
ATOM 4042 N N   . ARG A 0 531 . 46.417   0.277   -11.733 1.00 89.02 531 A 1 
ATOM 4043 C CA  . ARG A 0 531 . 45.648   0.782   -10.604 1.00 89.02 531 A 1 
ATOM 4044 C C   . ARG A 0 531 . 44.179   0.472   -10.852 1.00 89.02 531 A 1 
ATOM 4045 C CB  . ARG A 0 531 . 45.894   2.288   -10.459 1.00 89.02 531 A 1 
ATOM 4046 O O   . ARG A 0 531 . 43.658   0.954   -11.850 1.00 89.02 531 A 1 
ATOM 4047 C CG  . ARG A 0 531 . 45.139   2.865   -9.258  1.00 89.02 531 A 1 
ATOM 4048 C CD  . ARG A 0 531 . 45.475   4.349   -9.131  1.00 89.02 531 A 1 
ATOM 4049 N NE  . ARG A 0 531 . 44.917   4.895   -7.884  1.00 89.02 531 A 1 
ATOM 4050 N NH1 . ARG A 0 531 . 44.198   6.903   -8.711  1.00 89.02 531 A 1 
ATOM 4051 N NH2 . ARG A 0 531 . 43.669   6.310   -6.633  1.00 89.02 531 A 1 
ATOM 4052 C CZ  . ARG A 0 531 . 44.287   6.037   -7.741  1.00 89.02 531 A 1 
ATOM 4053 N N   . ASP A 0 532 . 43.552   -0.263  -9.949  1.00 89.35 532 A 1 
ATOM 4054 C CA  . ASP A 0 532 . 42.105   -0.484  -9.937  1.00 89.35 532 A 1 
ATOM 4055 C C   . ASP A 0 532 . 41.477   0.428   -8.874  1.00 89.35 532 A 1 
ATOM 4056 C CB  . ASP A 0 532 . 41.778   -1.981  -9.775  1.00 89.35 532 A 1 
ATOM 4057 O O   . ASP A 0 532 . 42.100   0.765   -7.866  1.00 89.35 532 A 1 
ATOM 4058 C CG  . ASP A 0 532 . 42.357   -2.653  -8.530  1.00 89.35 532 A 1 
ATOM 4059 O OD1 . ASP A 0 532 . 42.427   -1.981  -7.478  1.00 89.35 532 A 1 
ATOM 4060 O OD2 . ASP A 0 532 . 42.791   -3.826  -8.638  1.00 89.35 532 A 1 
ATOM 4061 N N   . GLN A 0 533 . 40.287   0.963   -9.125  1.00 89.34 533 A 1 
ATOM 4062 C CA  . GLN A 0 533 . 39.601   1.824   -8.161  1.00 89.34 533 A 1 
ATOM 4063 C C   . GLN A 0 533 . 38.127   1.475   -8.107  1.00 89.34 533 A 1 
ATOM 4064 C CB  . GLN A 0 533 . 39.801   3.309   -8.481  1.00 89.34 533 A 1 
ATOM 4065 O O   . GLN A 0 533 . 37.293   2.025   -8.825  1.00 89.34 533 A 1 
ATOM 4066 C CG  . GLN A 0 533 . 41.046   3.925   -7.840  1.00 89.34 533 A 1 
ATOM 4067 C CD  . GLN A 0 533 . 41.184   5.350   -8.342  1.00 89.34 533 A 1 
ATOM 4068 N NE2 . GLN A 0 533 . 41.637   5.511   -9.564  1.00 89.34 533 A 1 
ATOM 4069 O OE1 . GLN A 0 533 . 40.933   6.345   -7.664  1.00 89.34 533 A 1 
ATOM 4070 N N   . ASP A 0 534 . 37.813   0.638   -7.134  1.00 91.77 534 A 1 
ATOM 4071 C CA  . ASP A 0 534 . 36.478   0.140   -6.904  1.00 91.77 534 A 1 
ATOM 4072 C C   . ASP A 0 534 . 35.712   1.007   -5.903  1.00 91.77 534 A 1 
ATOM 4073 C CB  . ASP A 0 534 . 36.587   -1.307  -6.414  1.00 91.77 534 A 1 
ATOM 4074 O O   . ASP A 0 534 . 36.186   1.369   -4.821  1.00 91.77 534 A 1 
ATOM 4075 C CG  . ASP A 0 534 . 36.478   -2.328  -7.536  1.00 91.77 534 A 1 
ATOM 4076 O OD1 . ASP A 0 534 . 35.533   -2.115  -8.325  1.00 91.77 534 A 1 
ATOM 4077 O OD2 . ASP A 0 534 . 37.073   -3.417  -7.401  1.00 91.77 534 A 1 
ATOM 4078 N N   . LEU A 0 535 . 34.451   1.303   -6.217  1.00 94.25 535 A 1 
ATOM 4079 C CA  . LEU A 0 535 . 33.504   1.897   -5.280  1.00 94.25 535 A 1 
ATOM 4080 C C   . LEU A 0 535 . 32.143   1.222   -5.388  1.00 94.25 535 A 1 
ATOM 4081 C CB  . LEU A 0 535 . 33.416   3.414   -5.520  1.00 94.25 535 A 1 
ATOM 4082 O O   . LEU A 0 535 . 31.423   1.383   -6.368  1.00 94.25 535 A 1 
ATOM 4083 C CG  . LEU A 0 535 . 32.380   4.135   -4.635  1.00 94.25 535 A 1 
ATOM 4084 C CD1 . LEU A 0 535 . 32.740   4.107   -3.146  1.00 94.25 535 A 1 
ATOM 4085 C CD2 . LEU A 0 535 . 32.251   5.599   -5.051  1.00 94.25 535 A 1 
ATOM 4086 N N   . SER A 0 536 . 31.698   0.588   -4.302  1.00 96.52 536 A 1 
ATOM 4087 C CA  . SER A 0 536 . 30.339   0.062   -4.174  1.00 96.52 536 A 1 
ATOM 4088 C C   . SER A 0 536 . 29.583   0.694   -3.009  1.00 96.52 536 A 1 
ATOM 4089 C CB  . SER A 0 536 . 30.343   -1.462  -4.076  1.00 96.52 536 A 1 
ATOM 4090 O O   . SER A 0 536 . 30.011   0.661   -1.852  1.00 96.52 536 A 1 
ATOM 4091 O OG  . SER A 0 536 . 29.003   -1.933  -4.164  1.00 96.52 536 A 1 
ATOM 4092 N N   . ILE A 0 537 . 28.398   1.230   -3.294  1.00 96.65 537 A 1 
ATOM 4093 C CA  . ILE A 0 537 . 27.477   1.771   -2.293  1.00 96.65 537 A 1 
ATOM 4094 C C   . ILE A 0 537 . 26.150   1.031   -2.402  1.00 96.65 537 A 1 
ATOM 4095 C CB  . ILE A 0 537 . 27.305   3.299   -2.441  1.00 96.65 537 A 1 
ATOM 4096 O O   . ILE A 0 537 . 25.578   0.938   -3.482  1.00 96.65 537 A 1 
ATOM 4097 C CG1 . ILE A 0 537 . 28.673   4.016   -2.348  1.00 96.65 537 A 1 
ATOM 4098 C CG2 . ILE A 0 537 . 26.321   3.825   -1.374  1.00 96.65 537 A 1 
ATOM 4099 C CD1 . ILE A 0 537 . 28.619   5.524   -2.616  1.00 96.65 537 A 1 
ATOM 4100 N N   . LYS A 0 538 . 25.630   0.543   -1.274  1.00 96.60 538 A 1 
ATOM 4101 C CA  . LYS A 0 538 . 24.275   -0.011  -1.163  1.00 96.60 538 A 1 
ATOM 4102 C C   . LYS A 0 538 . 23.546   0.690   -0.034  1.00 96.60 538 A 1 
ATOM 4103 C CB  . LYS A 0 538 . 24.312   -1.533  -0.960  1.00 96.60 538 A 1 
ATOM 4104 O O   . LYS A 0 538 . 23.996   0.656   1.110   1.00 96.60 538 A 1 
ATOM 4105 C CG  . LYS A 0 538 . 24.857   -2.236  -2.210  1.00 96.60 538 A 1 
ATOM 4106 C CD  . LYS A 0 538 . 24.920   -3.759  -2.051  1.00 96.60 538 A 1 
ATOM 4107 C CE  . LYS A 0 538 . 25.528   -4.313  -3.345  1.00 96.60 538 A 1 
ATOM 4108 N NZ  . LYS A 0 538 . 25.813   -5.766  -3.284  1.00 96.60 538 A 1 
ATOM 4109 N N   . GLU A 0 539 . 22.436   1.324   -0.361  1.00 96.02 539 A 1 
ATOM 4110 C CA  . GLU A 0 539 . 21.581   2.050   0.567   1.00 96.02 539 A 1 
ATOM 4111 C C   . GLU A 0 539 . 20.155   1.538   0.438   1.00 96.02 539 A 1 
ATOM 4112 C CB  . GLU A 0 539 . 21.645   3.553   0.272   1.00 96.02 539 A 1 
ATOM 4113 O O   . GLU A 0 539 . 19.649   1.404   -0.674  1.00 96.02 539 A 1 
ATOM 4114 C CG  . GLU A 0 539 . 22.976   4.150   0.741   1.00 96.02 539 A 1 
ATOM 4115 C CD  . GLU A 0 539 . 23.166   5.608   0.320   1.00 96.02 539 A 1 
ATOM 4116 O OE1 . GLU A 0 539 . 24.275   6.144   0.533   1.00 96.02 539 A 1 
ATOM 4117 O OE2 . GLU A 0 539 . 22.256   6.237   -0.263  1.00 96.02 539 A 1 
ATOM 4118 N N   . SER A 0 540 . 19.505   1.269   1.565   1.00 96.55 540 A 1 
ATOM 4119 C CA  . SER A 0 540 . 18.087   0.938   1.604   1.00 96.55 540 A 1 
ATOM 4120 C C   . SER A 0 540 . 17.391   1.618   2.775   1.00 96.55 540 A 1 
ATOM 4121 C CB  . SER A 0 540 . 17.844   -0.575  1.592   1.00 96.55 540 A 1 
ATOM 4122 O O   . SER A 0 540 . 17.979   1.847   3.836   1.00 96.55 540 A 1 
ATOM 4123 O OG  . SER A 0 540 . 18.315   -1.200  2.770   1.00 96.55 540 A 1 
ATOM 4124 N N   . TYR A 0 541 . 16.130   1.957   2.555   1.00 95.43 541 A 1 
ATOM 4125 C CA  . TYR A 0 541 . 15.213   2.474   3.553   1.00 95.43 541 A 1 
ATOM 4126 C C   . TYR A 0 541 . 13.883   1.754   3.389   1.00 95.43 541 A 1 
ATOM 4127 C CB  . TYR A 0 541 . 15.044   3.986   3.381   1.00 95.43 541 A 1 
ATOM 4128 O O   . TYR A 0 541 . 13.342   1.742   2.288   1.00 95.43 541 A 1 
ATOM 4129 C CG  . TYR A 0 541 . 13.963   4.576   4.265   1.00 95.43 541 A 1 
ATOM 4130 C CD1 . TYR A 0 541 . 12.664   4.785   3.759   1.00 95.43 541 A 1 
ATOM 4131 C CD2 . TYR A 0 541 . 14.245   4.864   5.614   1.00 95.43 541 A 1 
ATOM 4132 C CE1 . TYR A 0 541 . 11.660   5.319   4.591   1.00 95.43 541 A 1 
ATOM 4133 C CE2 . TYR A 0 541 . 13.241   5.388   6.451   1.00 95.43 541 A 1 
ATOM 4134 O OH  . TYR A 0 541 . 10.984   6.157   6.739   1.00 95.43 541 A 1 
ATOM 4135 C CZ  . TYR A 0 541 . 11.949   5.627   5.938   1.00 95.43 541 A 1 
ATOM 4136 N N   . ASP A 0 542 . 13.363   1.201   4.475   1.00 95.65 542 A 1 
ATOM 4137 C CA  . ASP A 0 542 . 12.070   0.532   4.505   1.00 95.65 542 A 1 
ATOM 4138 C C   . ASP A 0 542 . 11.257   1.081   5.670   1.00 95.65 542 A 1 
ATOM 4139 C CB  . ASP A 0 542 . 12.249   -0.988  4.617   1.00 95.65 542 A 1 
ATOM 4140 O O   . ASP A 0 542 . 11.754   1.203   6.791   1.00 95.65 542 A 1 
ATOM 4141 C CG  . ASP A 0 542 . 12.878   -1.594  3.360   1.00 95.65 542 A 1 
ATOM 4142 O OD1 . ASP A 0 542 . 12.314   -1.371  2.265   1.00 95.65 542 A 1 
ATOM 4143 O OD2 . ASP A 0 542 . 13.908   -2.295  3.485   1.00 95.65 542 A 1 
ATOM 4144 N N   . ARG A 0 543 . 9.998    1.411   5.406   1.00 94.97 543 A 1 
ATOM 4145 C CA  . ARG A 0 543 . 9.029    1.813   6.417   1.00 94.97 543 A 1 
ATOM 4146 C C   . ARG A 0 543 . 7.749    1.035   6.221   1.00 94.97 543 A 1 
ATOM 4147 C CB  . ARG A 0 543 . 8.807    3.322   6.350   1.00 94.97 543 A 1 
ATOM 4148 O O   . ARG A 0 543 . 7.110    1.154   5.179   1.00 94.97 543 A 1 
ATOM 4149 C CG  . ARG A 0 543 . 7.696    3.750   7.318   1.00 94.97 543 A 1 
ATOM 4150 C CD  . ARG A 0 543 . 7.657    5.264   7.457   1.00 94.97 543 A 1 
ATOM 4151 N NE  . ARG A 0 543 . 7.214    5.922   6.213   1.00 94.97 543 A 1 
ATOM 4152 N NH1 . ARG A 0 543 . 7.008    7.976   7.161   1.00 94.97 543 A 1 
ATOM 4153 N NH2 . ARG A 0 543 . 6.564    7.718   4.979   1.00 94.97 543 A 1 
ATOM 4154 C CZ  . ARG A 0 543 . 6.924    7.198   6.116   1.00 94.97 543 A 1 
ATOM 4155 N N   . THR A 0 544 . 7.334    0.312   7.250   1.00 95.16 544 A 1 
ATOM 4156 C CA  . THR A 0 544 . 6.105    -0.473  7.242   1.00 95.16 544 A 1 
ATOM 4157 C C   . THR A 0 544 . 5.214    -0.068  8.402   1.00 95.16 544 A 1 
ATOM 4158 C CB  . THR A 0 544 . 6.391    -1.975  7.319   1.00 95.16 544 A 1 
ATOM 4159 O O   . THR A 0 544 . 5.619    -0.077  9.560   1.00 95.16 544 A 1 
ATOM 4160 C CG2 . THR A 0 544 . 5.127    -2.797  7.070   1.00 95.16 544 A 1 
ATOM 4161 O OG1 . THR A 0 544 . 7.340    -2.415  6.374   1.00 95.16 544 A 1 
ATOM 4162 N N   . TRP A 0 545 . 3.951    0.198   8.099   1.00 93.79 545 A 1 
ATOM 4163 C CA  . TRP A 0 545 . 2.914    0.456   9.077   1.00 93.79 545 A 1 
ATOM 4164 C C   . TRP A 0 545 . 1.720    -0.453  8.827   1.00 93.79 545 A 1 
ATOM 4165 C CB  . TRP A 0 545 . 2.521    1.919   9.001   1.00 93.79 545 A 1 
ATOM 4166 O O   . TRP A 0 545 . 1.192    -0.529  7.720   1.00 93.79 545 A 1 
ATOM 4167 C CG  . TRP A 0 545 . 1.473    2.320   9.978   1.00 93.79 545 A 1 
ATOM 4168 C CD1 . TRP A 0 545 . 1.712    2.658   11.261  1.00 93.79 545 A 1 
ATOM 4169 C CD2 . TRP A 0 545 . 0.055    2.541   9.744   1.00 93.79 545 A 1 
ATOM 4170 C CE2 . TRP A 0 545 . -0.457   3.231   10.876  1.00 93.79 545 A 1 
ATOM 4171 C CE3 . TRP A 0 545 . -0.815   2.358   8.649   1.00 93.79 545 A 1 
ATOM 4172 N NE1 . TRP A 0 545 . 0.565    3.190   11.810  1.00 93.79 545 A 1 
ATOM 4173 C CH2 . TRP A 0 545 . -2.568   3.646   9.743   1.00 93.79 545 A 1 
ATOM 4174 C CZ2 . TRP A 0 545 . -1.702   3.870   10.827  1.00 93.79 545 A 1 
ATOM 4175 C CZ3 . TRP A 0 545 . -2.128   2.864   8.665   1.00 93.79 545 A 1 
ATOM 4176 N N   . ALA A 0 546 . 1.255    -1.134  9.867   1.00 93.14 546 A 1 
ATOM 4177 C CA  . ALA A 0 546 . 0.087    -1.994  9.775   1.00 93.14 546 A 1 
ATOM 4178 C C   . ALA A 0 546 . -0.851   -1.771  10.955  1.00 93.14 546 A 1 
ATOM 4179 C CB  . ALA A 0 546 . 0.528    -3.454  9.642   1.00 93.14 546 A 1 
ATOM 4180 O O   . ALA A 0 546 . -0.423   -1.643  12.102  1.00 93.14 546 A 1 
ATOM 4181 N N   . LYS A 0 547 . -2.154   -1.776  10.684  1.00 95.12 547 A 1 
ATOM 4182 C CA  . LYS A 0 547 . -3.205   -1.742  11.699  1.00 95.12 547 A 1 
ATOM 4183 C C   . LYS A 0 547 . -4.244   -2.808  11.424  1.00 95.12 547 A 1 
ATOM 4184 C CB  . LYS A 0 547 . -3.859   -0.360  11.766  1.00 95.12 547 A 1 
ATOM 4185 O O   . LYS A 0 547 . -4.645   -2.989  10.277  1.00 95.12 547 A 1 
ATOM 4186 C CG  . LYS A 0 547 . -2.924   0.668   12.407  1.00 95.12 547 A 1 
ATOM 4187 C CD  . LYS A 0 547 . -3.689   1.971   12.632  1.00 95.12 547 A 1 
ATOM 4188 C CE  . LYS A 0 547 . -2.826   2.941   13.437  1.00 95.12 547 A 1 
ATOM 4189 N NZ  . LYS A 0 547 . -3.441   4.289   13.453  1.00 95.12 547 A 1 
ATOM 4190 N N   . SER A 0 548 . -4.718   -3.460  12.475  1.00 93.45 548 A 1 
ATOM 4191 C CA  . SER A 0 548 . -5.895   -4.319  12.408  1.00 93.45 548 A 1 
ATOM 4192 C C   . SER A 0 548 . -6.874   -3.990  13.525  1.00 93.45 548 A 1 
ATOM 4193 C CB  . SER A 0 548 . -5.525   -5.805  12.387  1.00 93.45 548 A 1 
ATOM 4194 O O   . SER A 0 548 . -6.463   -3.702  14.650  1.00 93.45 548 A 1 
ATOM 4195 O OG  . SER A 0 548 . -5.042   -6.260  13.636  1.00 93.45 548 A 1 
ATOM 4196 N N   . TYR A 0 549 . -8.156   -4.062  13.199  1.00 91.88 549 A 1 
ATOM 4197 C CA  . TYR A 0 549 . -9.273   -3.987  14.124  1.00 91.88 549 A 1 
ATOM 4198 C C   . TYR A 0 549 . -10.133  -5.213  13.886  1.00 91.88 549 A 1 
ATOM 4199 C CB  . TYR A 0 549 . -10.091  -2.716  13.881  1.00 91.88 549 A 1 
ATOM 4200 O O   . TYR A 0 549 . -10.560  -5.433  12.759  1.00 91.88 549 A 1 
ATOM 4201 C CG  . TYR A 0 549 . -9.318   -1.441  14.127  1.00 91.88 549 A 1 
ATOM 4202 C CD1 . TYR A 0 549 . -9.297   -0.881  15.416  1.00 91.88 549 A 1 
ATOM 4203 C CD2 . TYR A 0 549 . -8.605   -0.833  13.076  1.00 91.88 549 A 1 
ATOM 4204 C CE1 . TYR A 0 549 . -8.564   0.294   15.660  1.00 91.88 549 A 1 
ATOM 4205 C CE2 . TYR A 0 549 . -7.864   0.340   13.315  1.00 91.88 549 A 1 
ATOM 4206 O OH  . TYR A 0 549 . -7.132   2.038   14.853  1.00 91.88 549 A 1 
ATOM 4207 C CZ  . TYR A 0 549 . -7.844   0.904   14.609  1.00 91.88 549 A 1 
ATOM 4208 N N   . ASP A 0 550 . -10.374  -5.979  14.934  1.00 90.74 550 A 1 
ATOM 4209 C CA  . ASP A 0 550 . -11.307  -7.093  14.924  1.00 90.74 550 A 1 
ATOM 4210 C C   . ASP A 0 550 . -12.354  -6.818  16.007  1.00 90.74 550 A 1 
ATOM 4211 C CB  . ASP A 0 550 . -10.557  -8.420  15.132  1.00 90.74 550 A 1 
ATOM 4212 O O   . ASP A 0 550 . -12.001  -6.384  17.110  1.00 90.74 550 A 1 
ATOM 4213 C CG  . ASP A 0 550 . -9.445   -8.671  14.096  1.00 90.74 550 A 1 
ATOM 4214 O OD1 . ASP A 0 550 . -9.714   -8.596  12.872  1.00 90.74 550 A 1 
ATOM 4215 O OD2 . ASP A 0 550 . -8.288   -8.940  14.510  1.00 90.74 550 A 1 
ATOM 4216 N N   . ALA A 0 551 . -13.625  -7.029  15.686  1.00 86.32 551 A 1 
ATOM 4217 C CA  . ALA A 0 551 . -14.723  -6.947  16.633  1.00 86.32 551 A 1 
ATOM 4218 C C   . ALA A 0 551 . -15.654  -8.149  16.478  1.00 86.32 551 A 1 
ATOM 4219 C CB  . ALA A 0 551 . -15.464  -5.616  16.469  1.00 86.32 551 A 1 
ATOM 4220 O O   . ALA A 0 551 . -15.982  -8.537  15.355  1.00 86.32 551 A 1 
ATOM 4221 N N   . GLU A 0 552 . -16.067  -8.714  17.608  1.00 81.97 552 A 1 
ATOM 4222 C CA  . GLU A 0 552 . -17.122  -9.727  17.676  1.00 81.97 552 A 1 
ATOM 4223 C C   . GLU A 0 552 . -18.437  -9.025  18.009  1.00 81.97 552 A 1 
ATOM 4224 C CB  . GLU A 0 552 . -16.782  -10.810 18.711  1.00 81.97 552 A 1 
ATOM 4225 O O   . GLU A 0 552 . -18.462  -8.175  18.906  1.00 81.97 552 A 1 
ATOM 4226 C CG  . GLU A 0 552 . -15.531  -11.617 18.311  1.00 81.97 552 A 1 
ATOM 4227 C CD  . GLU A 0 552 . -15.095  -12.636 19.376  1.00 81.97 552 A 1 
ATOM 4228 O OE1 . GLU A 0 552 . -14.465  -13.654 19.000  1.00 81.97 552 A 1 
ATOM 4229 O OE2 . GLU A 0 552 . -15.268  -12.341 20.585  1.00 81.97 552 A 1 
ATOM 4230 N N   . SER A 0 553 . -19.466  -9.366  17.231  1.00 79.65 553 A 1 
ATOM 4231 C CA  . SER A 0 553 . -20.837  -8.851  17.229  1.00 79.65 553 A 1 
ATOM 4232 C C   . SER A 0 553 . -20.948  -7.327  17.348  1.00 79.65 553 A 1 
ATOM 4233 C CB  . SER A 0 553 . -21.706  -9.580  18.247  1.00 79.65 553 A 1 
ATOM 4234 O O   . SER A 0 553 . -20.813  -6.758  18.435  1.00 79.65 553 A 1 
ATOM 4235 O OG  . SER A 0 553 . -21.262  -9.259  19.534  1.00 79.65 553 A 1 
ATOM 4236 N N   . TYR A 0 554 . -21.217  -6.645  16.235  1.00 79.81 554 A 1 
ATOM 4237 C CA  . TYR A 0 554 . -21.520  -5.214  16.238  1.00 79.81 554 A 1 
ATOM 4238 C C   . TYR A 0 554 . -23.007  -4.985  16.026  1.00 79.81 554 A 1 
ATOM 4239 C CB  . TYR A 0 554 . -20.716  -4.472  15.160  1.00 79.81 554 A 1 
ATOM 4240 O O   . TYR A 0 554 . -23.488  -5.281  14.940  1.00 79.81 554 A 1 
ATOM 4241 C CG  . TYR A 0 554 . -21.096  -3.001  15.049  1.00 79.81 554 A 1 
ATOM 4242 C CD1 . TYR A 0 554 . -21.576  -2.453  13.844  1.00 79.81 554 A 1 
ATOM 4243 C CD2 . TYR A 0 554 . -21.039  -2.189  16.192  1.00 79.81 554 A 1 
ATOM 4244 C CE1 . TYR A 0 554 . -21.956  -1.098  13.769  1.00 79.81 554 A 1 
ATOM 4245 C CE2 . TYR A 0 554 . -21.430  -0.844  16.133  1.00 79.81 554 A 1 
ATOM 4246 O OH  . TYR A 0 554 . -22.240  1.012   14.894  1.00 79.81 554 A 1 
ATOM 4247 C CZ  . TYR A 0 554 . -21.864  -0.290  14.916  1.00 79.81 554 A 1 
ATOM 4248 N N   . ASP A 0 555 . -23.674  -4.361  16.999  1.00 82.72 555 A 1 
ATOM 4249 C CA  . ASP A 0 555 . -25.088  -3.995  16.900  1.00 82.72 555 A 1 
ATOM 4250 C C   . ASP A 0 555 . -25.280  -2.475  16.987  1.00 82.72 555 A 1 
ATOM 4251 C CB  . ASP A 0 555 . -25.921  -4.693  17.983  1.00 82.72 555 A 1 
ATOM 4252 O O   . ASP A 0 555 . -24.757  -1.804  17.887  1.00 82.72 555 A 1 
ATOM 4253 C CG  . ASP A 0 555 . -25.891  -6.221  17.917  1.00 82.72 555 A 1 
ATOM 4254 O OD1 . ASP A 0 555 . -25.836  -6.766  16.797  1.00 82.72 555 A 1 
ATOM 4255 O OD2 . ASP A 0 555 . -25.966  -6.812  19.018  1.00 82.72 555 A 1 
ATOM 4256 N N   . GLU A 0 556 . -26.084  -1.929  16.078  1.00 86.67 556 A 1 
ATOM 4257 C CA  . GLU A 0 556 . -26.631  -0.573  16.120  1.00 86.67 556 A 1 
ATOM 4258 C C   . GLU A 0 556 . -28.150  -0.649  15.964  1.00 86.67 556 A 1 
ATOM 4259 C CB  . GLU A 0 556 . -25.968  0.311   15.043  1.00 86.67 556 A 1 
ATOM 4260 O O   . GLU A 0 556 . -28.642  -1.194  14.984  1.00 86.67 556 A 1 
ATOM 4261 C CG  . GLU A 0 556 . -26.531  1.745   15.026  1.00 86.67 556 A 1 
ATOM 4262 C CD  . GLU A 0 556 . -25.751  2.742   14.142  1.00 86.67 556 A 1 
ATOM 4263 O OE1 . GLU A 0 556 . -25.954  3.969   14.322  1.00 86.67 556 A 1 
ATOM 4264 O OE2 . GLU A 0 556 . -24.735  2.398   13.501  1.00 86.67 556 A 1 
ATOM 4265 N N   . TRP A 0 557 . -28.902  -0.103  16.918  1.00 88.80 557 A 1 
ATOM 4266 C CA  . TRP A 0 557 . -30.364  -0.135  16.874  1.00 88.80 557 A 1 
ATOM 4267 C C   . TRP A 0 557 . -30.980  1.177   17.346  1.00 88.80 557 A 1 
ATOM 4268 C CB  . TRP A 0 557 . -30.897  -1.336  17.670  1.00 88.80 557 A 1 
ATOM 4269 O O   . TRP A 0 557 . -30.408  1.891   18.177  1.00 88.80 557 A 1 
ATOM 4270 C CG  . TRP A 0 557 . -30.526  -1.353  19.121  1.00 88.80 557 A 1 
ATOM 4271 C CD1 . TRP A 0 557 . -29.425  -1.942  19.638  1.00 88.80 557 A 1 
ATOM 4272 C CD2 . TRP A 0 557 . -31.222  -0.743  20.250  1.00 88.80 557 A 1 
ATOM 4273 C CE2 . TRP A 0 557 . -30.468  -1.001  21.435  1.00 88.80 557 A 1 
ATOM 4274 C CE3 . TRP A 0 557 . -32.410  0.005   20.393  1.00 88.80 557 A 1 
ATOM 4275 N NE1 . TRP A 0 557 . -29.386  -1.742  21.003  1.00 88.80 557 A 1 
ATOM 4276 C CH2 . TRP A 0 557 . -32.064  0.204   22.803  1.00 88.80 557 A 1 
ATOM 4277 C CZ2 . TRP A 0 557 . -30.873  -0.538  22.698  1.00 88.80 557 A 1 
ATOM 4278 C CZ3 . TRP A 0 557 . -32.829  0.470   21.653  1.00 88.80 557 A 1 
ATOM 4279 N N   . ASP A 0 558 . -32.160  1.465   16.810  1.00 85.54 558 A 1 
ATOM 4280 C CA  . ASP A 0 558 . -33.023  2.577   17.188  1.00 85.54 558 A 1 
ATOM 4281 C C   . ASP A 0 558 . -34.445  2.056   17.435  1.00 85.54 558 A 1 
ATOM 4282 C CB  . ASP A 0 558 . -32.982  3.670   16.105  1.00 85.54 558 A 1 
ATOM 4283 O O   . ASP A 0 558 . -34.936  1.185   16.713  1.00 85.54 558 A 1 
ATOM 4284 C CG  . ASP A 0 558 . -33.513  5.031   16.580  1.00 85.54 558 A 1 
ATOM 4285 O OD1 . ASP A 0 558 . -33.782  5.179   17.795  1.00 85.54 558 A 1 
ATOM 4286 O OD2 . ASP A 0 558 . -33.550  5.958   15.739  1.00 85.54 558 A 1 
ATOM 4287 N N   . ASN A 0 559 . -35.083  2.558   18.488  1.00 83.74 559 A 1 
ATOM 4288 C CA  . ASN A 0 559 . -36.468  2.270   18.844  1.00 83.74 559 A 1 
ATOM 4289 C C   . ASN A 0 559 . -37.160  3.590   19.134  1.00 83.74 559 A 1 
ATOM 4290 C CB  . ASN A 0 559 . -36.520  1.339   20.066  1.00 83.74 559 A 1 
ATOM 4291 O O   . ASN A 0 559 . -36.792  4.274   20.095  1.00 83.74 559 A 1 
ATOM 4292 C CG  . ASN A 0 559 . -37.942  0.943   20.442  1.00 83.74 559 A 1 
ATOM 4293 N ND2 . ASN A 0 559 . -38.587  1.585   21.382  1.00 83.74 559 A 1 
ATOM 4294 O OD1 . ASN A 0 559 . -38.467  -0.019  19.933  1.00 83.74 559 A 1 
ATOM 4295 N N   . LYS A 0 560 . -38.158  3.910   18.322  1.00 81.86 560 A 1 
ATOM 4296 C CA  . LYS A 0 560 . -39.033  5.057   18.491  1.00 81.86 560 A 1 
ATOM 4297 C C   . LYS A 0 560 . -40.429  4.547   18.809  1.00 81.86 560 A 1 
ATOM 4298 C CB  . LYS A 0 560 . -38.964  5.882   17.207  1.00 81.86 560 A 1 
ATOM 4299 O O   . LYS A 0 560 . -40.957  3.773   18.020  1.00 81.86 560 A 1 
ATOM 4300 C CG  . LYS A 0 560 . -39.800  7.154   17.328  1.00 81.86 560 A 1 
ATOM 4301 C CD  . LYS A 0 560 . -39.389  8.139   16.231  1.00 81.86 560 A 1 
ATOM 4302 C CE  . LYS A 0 560 . -40.285  9.365   16.337  1.00 81.86 560 A 1 
ATOM 4303 N NZ  . LYS A 0 560 . -41.565  9.088   15.677  1.00 81.86 560 A 1 
ATOM 4304 N N   . ASP A 0 561 . -40.957  4.975   19.944  1.00 77.53 561 A 1 
ATOM 4305 C CA  . ASP A 0 561 . -42.275  4.604   20.454  1.00 77.53 561 A 1 
ATOM 4306 C C   . ASP A 0 561 . -43.085  5.898   20.631  1.00 77.53 561 A 1 
ATOM 4307 C CB  . ASP A 0 561 . -42.067  3.788   21.740  1.00 77.53 561 A 1 
ATOM 4308 O O   . ASP A 0 561 . -42.714  6.791   21.411  1.00 77.53 561 A 1 
ATOM 4309 C CG  . ASP A 0 561 . -43.333  3.354   22.484  1.00 77.53 561 A 1 
ATOM 4310 O OD1 . ASP A 0 561 . -44.411  3.907   22.181  1.00 77.53 561 A 1 
ATOM 4311 O OD2 . ASP A 0 561 . -43.142  2.584   23.461  1.00 77.53 561 A 1 
ATOM 4312 N N   . ASP A 0 562 . -44.122  6.043   19.801  1.00 74.67 562 A 1 
ATOM 4313 C CA  . ASP A 0 562 . -44.987  7.223   19.721  1.00 74.67 562 A 1 
ATOM 4314 C C   . ASP A 0 562 . -46.443  6.848   20.063  1.00 74.67 562 A 1 
ATOM 4315 C CB  . ASP A 0 562 . -44.892  7.911   18.343  1.00 74.67 562 A 1 
ATOM 4316 O O   . ASP A 0 562 . -47.356  6.896   19.227  1.00 74.67 562 A 1 
ATOM 4317 C CG  . ASP A 0 562 . -43.686  8.805   18.026  1.00 74.67 562 A 1 
ATOM 4318 O OD1 . ASP A 0 562 . -42.639  8.855   18.702  1.00 74.67 562 A 1 
ATOM 4319 O OD2 . ASP A 0 562 . -43.788  9.560   17.020  1.00 74.67 562 A 1 
ATOM 4320 N N   . ASP A 0 563 . -46.670  6.548   21.333  1.00 77.26 563 A 1 
ATOM 4321 C CA  . ASP A 0 563 . -47.967  6.188   21.887  1.00 77.26 563 A 1 
ATOM 4322 C C   . ASP A 0 563 . -48.969  7.355   22.007  1.00 77.26 563 A 1 
ATOM 4323 C CB  . ASP A 0 563 . -47.735  5.555   23.271  1.00 77.26 563 A 1 
ATOM 4324 O O   . ASP A 0 563 . -48.694  8.451   22.524  1.00 77.26 563 A 1 
ATOM 4325 C CG  . ASP A 0 563 . -47.776  4.032   23.288  1.00 77.26 563 A 1 
ATOM 4326 O OD1 . ASP A 0 563 . -48.568  3.524   22.469  1.00 77.26 563 A 1 
ATOM 4327 O OD2 . ASP A 0 563 . -47.368  3.462   24.325  1.00 77.26 563 A 1 
ATOM 4328 N N   . LYS A 0 564 . -50.223  7.106   21.607  1.00 72.81 564 A 1 
ATOM 4329 C CA  . LYS A 0 564 . -51.378  7.968   21.919  1.00 72.81 564 A 1 
ATOM 4330 C C   . LYS A 0 564 . -52.578  7.144   22.339  1.00 72.81 564 A 1 
ATOM 4331 C CB  . LYS A 0 564 . -51.765  8.848   20.727  1.00 72.81 564 A 1 
ATOM 4332 O O   . LYS A 0 564 . -53.086  6.319   21.588  1.00 72.81 564 A 1 
ATOM 4333 C CG  . LYS A 0 564 . -50.669  9.857   20.395  1.00 72.81 564 A 1 
ATOM 4334 C CD  . LYS A 0 564 . -51.044  10.666  19.159  1.00 72.81 564 A 1 
ATOM 4335 C CE  . LYS A 0 564 . -49.818  11.505  18.811  1.00 72.81 564 A 1 
ATOM 4336 N NZ  . LYS A 0 564 . -49.815  11.868  17.381  1.00 72.81 564 A 1 
ATOM 4337 N N   . TRP A 0 565 . -53.155  7.482   23.486  1.00 73.83 565 A 1 
ATOM 4338 C CA  . TRP A 0 565 . -54.334  6.793   24.008  1.00 73.83 565 A 1 
ATOM 4339 C C   . TRP A 0 565 . -55.372  7.766   24.574  1.00 73.83 565 A 1 
ATOM 4340 C CB  . TRP A 0 565 . -53.888  5.724   25.013  1.00 73.83 565 A 1 
ATOM 4341 O O   . TRP A 0 565 . -55.065  8.822   25.136  1.00 73.83 565 A 1 
ATOM 4342 C CG  . TRP A 0 565 . -52.949  6.210   26.071  1.00 73.83 565 A 1 
ATOM 4343 C CD1 . TRP A 0 565 . -51.598  6.150   26.005  1.00 73.83 565 A 1 
ATOM 4344 C CD2 . TRP A 0 565 . -53.259  6.855   27.340  1.00 73.83 565 A 1 
ATOM 4345 C CE2 . TRP A 0 565 . -52.031  7.155   28.003  1.00 73.83 565 A 1 
ATOM 4346 C CE3 . TRP A 0 565 . -54.462  7.212   27.993  1.00 73.83 565 A 1 
ATOM 4347 N NE1 . TRP A 0 565 . -51.049  6.721   27.133  1.00 73.83 565 A 1 
ATOM 4348 C CH2 . TRP A 0 565 . -53.219  8.113   29.891  1.00 73.83 565 A 1 
ATOM 4349 C CZ2 . TRP A 0 565 . -52.006  7.771   29.264  1.00 73.83 565 A 1 
ATOM 4350 C CZ3 . TRP A 0 565 . -54.445  7.836   29.255  1.00 73.83 565 A 1 
ATOM 4351 N N   . GLY A 0 566 . -56.645  7.399   24.423  1.00 70.06 566 A 1 
ATOM 4352 C CA  . GLY A 0 566 . -57.793  8.164   24.892  1.00 70.06 566 A 1 
ATOM 4353 C C   . GLY A 0 566 . -58.930  7.264   25.367  1.00 70.06 566 A 1 
ATOM 4354 O O   . GLY A 0 566 . -59.329  6.319   24.691  1.00 70.06 566 A 1 
ATOM 4355 N N   . ALA A 0 567 . -59.501  7.576   26.529  1.00 68.34 567 A 1 
ATOM 4356 C CA  . ALA A 0 567 . -60.664  6.881   27.067  1.00 68.34 567 A 1 
ATOM 4357 C C   . ALA A 0 567 . -61.747  7.874   27.500  1.00 68.34 567 A 1 
ATOM 4358 C CB  . ALA A 0 567 . -60.230  5.942   28.198  1.00 68.34 567 A 1 
ATOM 4359 O O   . ALA A 0 567 . -61.488  8.854   28.204  1.00 68.34 567 A 1 
ATOM 4360 N N   . GLN A 0 568 . -62.984  7.589   27.105  1.00 67.77 568 A 1 
ATOM 4361 C CA  . GLN A 0 568 . -64.177  8.341   27.464  1.00 67.77 568 A 1 
ATOM 4362 C C   . GLN A 0 568 . -65.225  7.406   28.069  1.00 67.77 568 A 1 
ATOM 4363 C CB  . GLN A 0 568 . -64.699  9.098   26.233  1.00 67.77 568 A 1 
ATOM 4364 O O   . GLN A 0 568 . -65.597  6.391   27.486  1.00 67.77 568 A 1 
ATOM 4365 C CG  . GLN A 0 568 . -65.968  9.901   26.565  1.00 67.77 568 A 1 
ATOM 4366 C CD  . GLN A 0 568 . -66.435  10.796  25.423  1.00 67.77 568 A 1 
ATOM 4367 N NE2 . GLN A 0 568 . -67.724  11.003  25.264  1.00 67.77 568 A 1 
ATOM 4368 O OE1 . GLN A 0 568 . -65.665  11.404  24.703  1.00 67.77 568 A 1 
ATOM 4369 N N   . ALA A 0 569 . -65.763  7.778   29.227  1.00 60.97 569 A 1 
ATOM 4370 C CA  . ALA A 0 569 . -66.901  7.102   29.839  1.00 60.97 569 A 1 
ATOM 4371 C C   . ALA A 0 569 . -67.994  8.117   30.168  1.00 60.97 569 A 1 
ATOM 4372 C CB  . ALA A 0 569 . -66.425  6.333   31.074  1.00 60.97 569 A 1 
ATOM 4373 O O   . ALA A 0 569 . -67.693  9.203   30.669  1.00 60.97 569 A 1 
ATOM 4374 N N   . TRP A 0 570 . -69.245  7.758   29.892  1.00 67.02 570 A 1 
ATOM 4375 C CA  . TRP A 0 570 . -70.419  8.556   30.229  1.00 67.02 570 A 1 
ATOM 4376 C C   . TRP A 0 570 . -71.565  7.663   30.701  1.00 67.02 570 A 1 
ATOM 4377 C CB  . TRP A 0 570 . -70.823  9.446   29.044  1.00 67.02 570 A 1 
ATOM 4378 O O   . TRP A 0 570 . -71.701  6.524   30.246  1.00 67.02 570 A 1 
ATOM 4379 C CG  . TRP A 0 570 . -71.056  8.762   27.725  1.00 67.02 570 A 1 
ATOM 4380 C CD1 . TRP A 0 570 . -70.102  8.471   26.812  1.00 67.02 570 A 1 
ATOM 4381 C CD2 . TRP A 0 570 . -72.308  8.259   27.162  1.00 67.02 570 A 1 
ATOM 4382 C CE2 . TRP A 0 570 . -72.038  7.735   25.861  1.00 67.02 570 A 1 
ATOM 4383 C CE3 . TRP A 0 570 . -73.639  8.170   27.625  1.00 67.02 570 A 1 
ATOM 4384 N NE1 . TRP A 0 570 . -70.677  7.891   25.699  1.00 67.02 570 A 1 
ATOM 4385 C CH2 . TRP A 0 570 . -74.345  7.070   25.559  1.00 67.02 570 A 1 
ATOM 4386 C CZ2 . TRP A 0 570 . -73.034  7.153   25.061  1.00 67.02 570 A 1 
ATOM 4387 C CZ3 . TRP A 0 570 . -74.644  7.577   26.836  1.00 67.02 570 A 1 
ATOM 4388 N N   . GLY A 0 571 . -72.378  8.181   31.619  1.00 63.24 571 A 1 
ATOM 4389 C CA  . GLY A 0 571 . -73.549  7.484   32.137  1.00 63.24 571 A 1 
ATOM 4390 C C   . GLY A 0 571 . -74.611  8.440   32.665  1.00 63.24 571 A 1 
ATOM 4391 O O   . GLY A 0 571 . -74.315  9.600   32.965  1.00 63.24 571 A 1 
ATOM 4392 N N   . LYS A 0 572 . -75.843  7.941   32.733  1.00 59.15 572 A 1 
ATOM 4393 C CA  . LYS A 0 572 . -76.965  8.574   33.428  1.00 59.15 572 A 1 
ATOM 4394 C C   . LYS A 0 572 . -77.490  7.579   34.445  1.00 59.15 572 A 1 
ATOM 4395 C CB  . LYS A 0 572 . -78.091  8.958   32.456  1.00 59.15 572 A 1 
ATOM 4396 O O   . LYS A 0 572 . -77.913  6.503   34.021  1.00 59.15 572 A 1 
ATOM 4397 C CG  . LYS A 0 572 . -77.601  9.796   31.275  1.00 59.15 572 A 1 
ATOM 4398 C CD  . LYS A 0 572 . -78.786  10.446  30.565  1.00 59.15 572 A 1 
ATOM 4399 C CE  . LYS A 0 572 . -78.259  11.221  29.360  1.00 59.15 572 A 1 
ATOM 4400 N NZ  . LYS A 0 572 . -79.216  12.267  28.959  1.00 59.15 572 A 1 
ATOM 4401 N N   . ASP A 0 573 . -77.455  7.936   35.718  1.00 54.98 573 A 1 
ATOM 4402 C CA  . ASP A 0 573 . -78.206  7.227   36.749  1.00 54.98 573 A 1 
ATOM 4403 C C   . ASP A 0 573 . -79.589  7.873   36.918  1.00 54.98 573 A 1 
ATOM 4404 C CB  . ASP A 0 573 . -77.402  7.100   38.053  1.00 54.98 573 A 1 
ATOM 4405 O O   . ASP A 0 573 . -79.803  9.054   36.617  1.00 54.98 573 A 1 
ATOM 4406 C CG  . ASP A 0 573 . -76.833  8.423   38.561  1.00 54.98 573 A 1 
ATOM 4407 O OD1 . ASP A 0 573 . -77.507  9.459   38.362  1.00 54.98 573 A 1 
ATOM 4408 O OD2 . ASP A 0 573 . -75.667  8.394   39.027  1.00 54.98 573 A 1 
ATOM 4409 N N   . ARG A 0 574 . -80.589  7.059   37.256  1.00 48.75 574 A 1 
ATOM 4410 C CA  . ARG A 0 574 . -81.961  7.538   37.503  1.00 48.75 574 A 1 
ATOM 4411 C C   . ARG A 0 574 . -82.575  6.852   38.712  1.00 48.75 574 A 1 
ATOM 4412 C CB  . ARG A 0 574 . -82.844  7.380   36.259  1.00 48.75 574 A 1 
ATOM 4413 O O   . ARG A 0 574 . -83.675  6.293   38.617  1.00 48.75 574 A 1 
ATOM 4414 C CG  . ARG A 0 574 . -82.468  8.326   35.118  1.00 48.75 574 A 1 
ATOM 4415 C CD  . ARG A 0 574 . -83.535  8.230   34.029  1.00 48.75 574 A 1 
ATOM 4416 N NE  . ARG A 0 574 . -83.498  6.909   33.381  1.00 48.75 574 A 1 
ATOM 4417 N NH1 . ARG A 0 574 . -85.031  7.317   31.734  1.00 48.75 574 A 1 
ATOM 4418 N NH2 . ARG A 0 574 . -83.596  5.622   31.539  1.00 48.75 574 A 1 
ATOM 4419 C CZ  . ARG A 0 574 . -84.059  6.609   32.236  1.00 48.75 574 A 1 
ATOM 4420 N N   . ASP A 0 575 . -81.884  6.876   39.839  1.00 54.75 575 A 1 
ATOM 4421 C CA  . ASP A 0 575 . -82.407  6.335   41.080  1.00 54.75 575 A 1 
ATOM 4422 C C   . ASP A 0 575 . -83.477  7.244   41.716  1.00 54.75 575 A 1 
ATOM 4423 C CB  . ASP A 0 575 . -81.277  5.875   42.021  1.00 54.75 575 A 1 
ATOM 4424 O O   . ASP A 0 575 . -83.704  8.408   41.373  1.00 54.75 575 A 1 
ATOM 4425 C CG  . ASP A 0 575 . -80.237  6.924   42.429  1.00 54.75 575 A 1 
ATOM 4426 O OD1 . ASP A 0 575 . -79.956  7.813   41.603  1.00 54.75 575 A 1 
ATOM 4427 O OD2 . ASP A 0 575 . -79.709  6.749   43.556  1.00 54.75 575 A 1 
ATOM 4428 N N   . VAL A 0 576 . -84.280  6.640   42.597  1.00 42.20 576 A 1 
ATOM 4429 C CA  . VAL A 0 576 . -85.309  7.348   43.361  1.00 42.20 576 A 1 
ATOM 4430 C C   . VAL A 0 576 . -84.750  7.660   44.743  1.00 42.20 576 A 1 
ATOM 4431 C CB  . VAL A 0 576 . -86.634  6.566   43.424  1.00 42.20 576 A 1 
ATOM 4432 O O   . VAL A 0 576 . -84.601  6.773   45.586  1.00 42.20 576 A 1 
ATOM 4433 C CG1 . VAL A 0 576 . -87.678  7.292   44.291  1.00 42.20 576 A 1 
ATOM 4434 C CG2 . VAL A 0 576 . -87.250  6.394   42.027  1.00 42.20 576 A 1 
ATOM 4435 N N   . TYR A 0 577 . -84.529  8.944   45.006  1.00 37.30 577 A 1 
ATOM 4436 C CA  . TYR A 0 577 . -84.025  9.453   46.278  1.00 37.30 577 A 1 
ATOM 4437 C C   . TYR A 0 577 . -84.893  9.030   47.487  1.00 37.30 577 A 1 
ATOM 4438 C CB  . TYR A 0 577 . -83.925  10.988  46.169  1.00 37.30 577 A 1 
ATOM 4439 O O   . TYR A 0 577 . -86.072  9.388   47.590  1.00 37.30 577 A 1 
ATOM 4440 C CG  . TYR A 0 577 . -82.771  11.603  46.933  1.00 37.30 577 A 1 
ATOM 4441 C CD1 . TYR A 0 577 . -82.946  12.189  48.204  1.00 37.30 577 A 1 
ATOM 4442 C CD2 . TYR A 0 577 . -81.505  11.608  46.329  1.00 37.30 577 A 1 
ATOM 4443 C CE1 . TYR A 0 577 . -81.844  12.786  48.856  1.00 37.30 577 A 1 
ATOM 4444 C CE2 . TYR A 0 577 . -80.408  12.206  46.966  1.00 37.30 577 A 1 
ATOM 4445 O OH  . TYR A 0 577 . -79.512  13.377  48.849  1.00 37.30 577 A 1 
ATOM 4446 C CZ  . TYR A 0 577 . -80.575  12.799  48.232  1.00 37.30 577 A 1 
ATOM 4447 N N   . GLY A 0 578 . -84.287  8.360   48.480  1.00 39.56 578 A 1 
ATOM 4448 C CA  . GLY A 0 578 . -84.700  8.514   49.887  1.00 39.56 578 A 1 
ATOM 4449 C C   . GLY A 0 578 . -85.407  7.364   50.626  1.00 39.56 578 A 1 
ATOM 4450 O O   . GLY A 0 578 . -86.264  7.647   51.463  1.00 39.56 578 A 1 
ATOM 4451 N N   . ALA A 0 579 . -85.030  6.093   50.443  1.00 38.74 579 A 1 
ATOM 4452 C CA  . ALA A 0 579 . -85.490  4.994   51.314  1.00 38.74 579 A 1 
ATOM 4453 C C   . ALA A 0 579 . -84.385  4.434   52.237  1.00 38.74 579 A 1 
ATOM 4454 C CB  . ALA A 0 579 . -86.206  3.931   50.473  1.00 38.74 579 A 1 
ATOM 4455 O O   . ALA A 0 579 . -84.117  3.235   52.248  1.00 38.74 579 A 1 
ATOM 4456 N N   . SER A 0 580 . -83.750  5.271   53.066  1.00 36.78 580 A 1 
ATOM 4457 C CA  . SER A 0 580 . -82.936  4.761   54.179  1.00 36.78 580 A 1 
ATOM 4458 C C   . SER A 0 580 . -83.846  4.288   55.326  1.00 36.78 580 A 1 
ATOM 4459 C CB  . SER A 0 580 . -81.856  5.761   54.609  1.00 36.78 580 A 1 
ATOM 4460 O O   . SER A 0 580 . -84.565  5.048   55.975  1.00 36.78 580 A 1 
ATOM 4461 O OG  . SER A 0 580 . -82.401  6.992   55.034  1.00 36.78 580 A 1 
ATOM 4462 N N   . SER A 0 581 . -83.855  2.979   55.572  1.00 38.20 581 A 1 
ATOM 4463 C CA  . SER A 0 581 . -84.650  2.322   56.609  1.00 38.20 581 A 1 
ATOM 4464 C C   . SER A 0 581 . -84.050  2.526   58.010  1.00 38.20 581 A 1 
ATOM 4465 C CB  . SER A 0 581 . -84.754  0.829   56.262  1.00 38.20 581 A 1 
ATOM 4466 O O   . SER A 0 581 . -83.328  1.664   58.505  1.00 38.20 581 A 1 
ATOM 4467 O OG  . SER A 0 581 . -83.464  0.253   56.184  1.00 38.20 581 A 1 
ATOM 4468 N N   . PHE A 0 582 . -84.353  3.627   58.701  1.00 31.36 582 A 1 
ATOM 4469 C CA  . PHE A 0 582 . -84.048  3.759   60.139  1.00 31.36 582 A 1 
ATOM 4470 C C   . PHE A 0 582 . -85.292  3.464   60.997  1.00 31.36 582 A 1 
ATOM 4471 C CB  . PHE A 0 582 . -83.283  5.059   60.446  1.00 31.36 582 A 1 
ATOM 4472 O O   . PHE A 0 582 . -86.000  4.349   61.478  1.00 31.36 582 A 1 
ATOM 4473 C CG  . PHE A 0 582 . -81.811  4.803   60.743  1.00 31.36 582 A 1 
ATOM 4474 C CD1 . PHE A 0 582 . -81.382  4.595   62.070  1.00 31.36 582 A 1 
ATOM 4475 C CD2 . PHE A 0 582 . -80.877  4.716   59.693  1.00 31.36 582 A 1 
ATOM 4476 C CE1 . PHE A 0 582 . -80.029  4.319   62.345  1.00 31.36 582 A 1 
ATOM 4477 C CE2 . PHE A 0 582 . -79.524  4.441   59.968  1.00 31.36 582 A 1 
ATOM 4478 C CZ  . PHE A 0 582 . -79.099  4.244   61.294  1.00 31.36 582 A 1 
ATOM 4479 N N   . GLY A 0 583 . -85.572  2.165   61.161  1.00 38.26 583 A 1 
ATOM 4480 C CA  . GLY A 0 583 . -86.643  1.601   61.987  1.00 38.26 583 A 1 
ATOM 4481 C C   . GLY A 0 583 . -86.285  1.561   63.478  1.00 38.26 583 A 1 
ATOM 4482 O O   . GLY A 0 583 . -85.447  0.787   63.931  1.00 38.26 583 A 1 
ATOM 4483 N N   . LYS A 0 584 . -86.985  2.388   64.253  1.00 33.32 584 A 1 
ATOM 4484 C CA  . LYS A 0 584 . -86.810  2.706   65.680  1.00 33.32 584 A 1 
ATOM 4485 C C   . LYS A 0 584 . -87.261  1.614   66.684  1.00 33.32 584 A 1 
ATOM 4486 C CB  . LYS A 0 584 . -87.556  4.045   65.899  1.00 33.32 584 A 1 
ATOM 4487 O O   . LYS A 0 584 . -87.679  1.961   67.784  1.00 33.32 584 A 1 
ATOM 4488 C CG  . LYS A 0 584 . -86.861  5.002   66.874  1.00 33.32 584 A 1 
ATOM 4489 C CD  . LYS A 0 584 . -87.812  6.143   67.269  1.00 33.32 584 A 1 
ATOM 4490 C CE  . LYS A 0 584 . -87.053  7.229   68.041  1.00 33.32 584 A 1 
ATOM 4491 N NZ  . LYS A 0 584 . -87.965  8.254   68.612  1.00 33.32 584 A 1 
ATOM 4492 N N   . ALA A 0 585 . -87.231  0.319   66.350  1.00 36.10 585 A 1 
ATOM 4493 C CA  . ALA A 0 585 . -88.009  -0.694  67.096  1.00 36.10 585 A 1 
ATOM 4494 C C   . ALA A 0 585 . -87.234  -1.839  67.788  1.00 36.10 585 A 1 
ATOM 4495 C CB  . ALA A 0 585 . -89.127  -1.209  66.182  1.00 36.10 585 A 1 
ATOM 4496 O O   . ALA A 0 585 . -87.871  -2.683  68.410  1.00 36.10 585 A 1 
ATOM 4497 N N   . ALA A 0 586 . -85.897  -1.884  67.758  1.00 33.38 586 A 1 
ATOM 4498 C CA  . ALA A 0 586 . -85.151  -3.039  68.294  1.00 33.38 586 A 1 
ATOM 4499 C C   . ALA A 0 586 . -84.592  -2.903  69.734  1.00 33.38 586 A 1 
ATOM 4500 C CB  . ALA A 0 586 . -84.079  -3.443  67.275  1.00 33.38 586 A 1 
ATOM 4501 O O   . ALA A 0 586 . -83.945  -3.832  70.198  1.00 33.38 586 A 1 
ATOM 4502 N N   . SER A 0 587 . -84.817  -1.800  70.467  1.00 39.26 587 A 1 
ATOM 4503 C CA  . SER A 0 587 . -84.163  -1.579  71.785  1.00 39.26 587 A 1 
ATOM 4504 C C   . SER A 0 587 . -85.110  -1.347  72.981  1.00 39.26 587 A 1 
ATOM 4505 C CB  . SER A 0 587 . -83.106  -0.475  71.638  1.00 39.26 587 A 1 
ATOM 4506 O O   . SER A 0 587 . -84.665  -1.145  74.104  1.00 39.26 587 A 1 
ATOM 4507 O OG  . SER A 0 587 . -82.279  -0.376  72.776  1.00 39.26 587 A 1 
ATOM 4508 N N   . ALA A 0 588 . -86.434  -1.411  72.808  1.00 38.13 588 A 1 
ATOM 4509 C CA  . ALA A 0 588 . -87.371  -1.084  73.897  1.00 38.13 588 A 1 
ATOM 4510 C C   . ALA A 0 588 . -87.822  -2.284  74.765  1.00 38.13 588 A 1 
ATOM 4511 C CB  . ALA A 0 588 . -88.542  -0.291  73.306  1.00 38.13 588 A 1 
ATOM 4512 O O   . ALA A 0 588 . -88.694  -2.117  75.612  1.00 38.13 588 A 1 
ATOM 4513 N N   . GLY A 0 589 . -87.280  -3.488  74.547  1.00 38.14 589 A 1 
ATOM 4514 C CA  . GLY A 0 589 . -87.811  -4.719  75.148  1.00 38.14 589 A 1 
ATOM 4515 C C   . GLY A 0 589 . -87.148  -5.226  76.433  1.00 38.14 589 A 1 
ATOM 4516 O O   . GLY A 0 589 . -87.809  -5.949  77.166  1.00 38.14 589 A 1 
ATOM 4517 N N   . ASP A 0 590 . -85.890  -4.872  76.730  1.00 34.05 590 A 1 
ATOM 4518 C CA  . ASP A 0 590 . -85.065  -5.733  77.605  1.00 34.05 590 A 1 
ATOM 4519 C C   . ASP A 0 590 . -84.219  -5.023  78.680  1.00 34.05 590 A 1 
ATOM 4520 C CB  . ASP A 0 590 . -84.248  -6.712  76.721  1.00 34.05 590 A 1 
ATOM 4521 O O   . ASP A 0 590 . -83.182  -5.535  79.097  1.00 34.05 590 A 1 
ATOM 4522 C CG  . ASP A 0 590 . -84.810  -8.141  76.666  1.00 34.05 590 A 1 
ATOM 4523 O OD1 . ASP A 0 590 . -85.677  -8.498  77.495  1.00 34.05 590 A 1 
ATOM 4524 O OD2 . ASP A 0 590 . -84.342  -8.887  75.778  1.00 34.05 590 A 1 
ATOM 4525 N N   . TYR A 0 591 . -84.639  -3.861  79.199  1.00 33.68 591 A 1 
ATOM 4526 C CA  . TYR A 0 591 . -83.872  -3.220  80.283  1.00 33.68 591 A 1 
ATOM 4527 C C   . TYR A 0 591 . -84.705  -2.485  81.342  1.00 33.68 591 A 1 
ATOM 4528 C CB  . TYR A 0 591 . -82.710  -2.389  79.697  1.00 33.68 591 A 1 
ATOM 4529 O O   . TYR A 0 591 . -84.428  -1.335  81.647  1.00 33.68 591 A 1 
ATOM 4530 C CG  . TYR A 0 591 . -81.386  -2.659  80.393  1.00 33.68 591 A 1 
ATOM 4531 C CD1 . TYR A 0 591 . -81.004  -1.924  81.532  1.00 33.68 591 A 1 
ATOM 4532 C CD2 . TYR A 0 591 . -80.549  -3.680  79.904  1.00 33.68 591 A 1 
ATOM 4533 C CE1 . TYR A 0 591 . -79.772  -2.193  82.164  1.00 33.68 591 A 1 
ATOM 4534 C CE2 . TYR A 0 591 . -79.318  -3.951  80.528  1.00 33.68 591 A 1 
ATOM 4535 O OH  . TYR A 0 591 . -77.732  -3.464  82.255  1.00 33.68 591 A 1 
ATOM 4536 C CZ  . TYR A 0 591 . -78.924  -3.204  81.656  1.00 33.68 591 A 1 
ATOM 4537 N N   . ASP A 0 592 . -85.710  -3.135  81.944  1.00 44.44 592 A 1 
ATOM 4538 C CA  . ASP A 0 592 . -86.400  -2.554  83.119  1.00 44.44 592 A 1 
ATOM 4539 C C   . ASP A 0 592 . -86.779  -3.550  84.238  1.00 44.44 592 A 1 
ATOM 4540 C CB  . ASP A 0 592 . -87.586  -1.670  82.663  1.00 44.44 592 A 1 
ATOM 4541 O O   . ASP A 0 592 . -87.439  -3.179  85.211  1.00 44.44 592 A 1 
ATOM 4542 C CG  . ASP A 0 592 . -87.285  -0.159  82.654  1.00 44.44 592 A 1 
ATOM 4543 O OD1 . ASP A 0 592 . -86.435  0.296   83.455  1.00 44.44 592 A 1 
ATOM 4544 O OD2 . ASP A 0 592 . -88.018  0.559   81.938  1.00 44.44 592 A 1 
ATOM 4545 N N   . MET A 0 593 . -86.325  -4.812  84.180  1.00 35.24 593 A 1 
ATOM 4546 C CA  . MET A 0 593 . -86.678  -5.815  85.206  1.00 35.24 593 A 1 
ATOM 4547 C C   . MET A 0 593 . -85.662  -5.964  86.362  1.00 35.24 593 A 1 
ATOM 4548 C CB  . MET A 0 593 . -87.086  -7.140  84.538  1.00 35.24 593 A 1 
ATOM 4549 O O   . MET A 0 593 . -85.976  -6.602  87.364  1.00 35.24 593 A 1 
ATOM 4550 C CG  . MET A 0 593 . -87.799  -8.074  85.526  1.00 35.24 593 A 1 
ATOM 4551 S SD  . MET A 0 593 . -88.632  -9.497  84.783  1.00 35.24 593 A 1 
ATOM 4552 C CE  . MET A 0 593 . -88.925  -10.469 86.283  1.00 35.24 593 A 1 
ATOM 4553 N N   . TYR A 0 594 . -84.488  -5.323  86.321  1.00 35.33 594 A 1 
ATOM 4554 C CA  . TYR A 0 594 . -83.498  -5.398  87.412  1.00 35.33 594 A 1 
ATOM 4555 C C   . TYR A 0 594 . -82.948  -4.015  87.789  1.00 35.33 594 A 1 
ATOM 4556 C CB  . TYR A 0 594 . -82.382  -6.393  87.045  1.00 35.33 594 A 1 
ATOM 4557 O O   . TYR A 0 594 . -81.942  -3.562  87.258  1.00 35.33 594 A 1 
ATOM 4558 C CG  . TYR A 0 594 . -82.707  -7.840  87.374  1.00 35.33 594 A 1 
ATOM 4559 C CD1 . TYR A 0 594 . -82.409  -8.347  88.656  1.00 35.33 594 A 1 
ATOM 4560 C CD2 . TYR A 0 594 . -83.289  -8.683  86.407  1.00 35.33 594 A 1 
ATOM 4561 C CE1 . TYR A 0 594 . -82.683  -9.692  88.970  1.00 35.33 594 A 1 
ATOM 4562 C CE2 . TYR A 0 594 . -83.569  -10.028 86.718  1.00 35.33 594 A 1 
ATOM 4563 O OH  . TYR A 0 594 . -83.523  -11.836 88.293  1.00 35.33 594 A 1 
ATOM 4564 C CZ  . TYR A 0 594 . -83.264  -10.535 87.998  1.00 35.33 594 A 1 
ATOM 4565 N N   . GLY A 0 595 . -83.589  -3.335  88.746  1.00 36.50 595 A 1 
ATOM 4566 C CA  . GLY A 0 595 . -83.028  -2.097  89.310  1.00 36.50 595 A 1 
ATOM 4567 C C   . GLY A 0 595 . -83.825  -1.424  90.429  1.00 36.50 595 A 1 
ATOM 4568 O O   . GLY A 0 595 . -83.251  -0.701  91.241  1.00 36.50 595 A 1 
ATOM 4569 N N   . ARG A 0 596 . -85.133  -1.691  90.563  1.00 37.39 596 A 1 
ATOM 4570 C CA  . ARG A 0 596 . -85.982  -1.035  91.582  1.00 37.39 596 A 1 
ATOM 4571 C C   . ARG A 0 596 . -85.788  -1.556  93.024  1.00 37.39 596 A 1 
ATOM 4572 C CB  . ARG A 0 596 . -87.451  -1.008  91.100  1.00 37.39 596 A 1 
ATOM 4573 O O   . ARG A 0 596 . -86.477  -1.085  93.920  1.00 37.39 596 A 1 
ATOM 4574 C CG  . ARG A 0 596 . -88.319  0.048   91.819  1.00 37.39 596 A 1 
ATOM 4575 C CD  . ARG A 0 596 . -89.737  0.163   91.249  1.00 37.39 596 A 1 
ATOM 4576 N NE  . ARG A 0 596 . -89.817  1.059   90.080  1.00 37.39 596 A 1 
ATOM 4577 N NH1 . ARG A 0 596 . -92.090  0.920   89.779  1.00 37.39 596 A 1 
ATOM 4578 N NH2 . ARG A 0 596 . -90.881  2.222   88.431  1.00 37.39 596 A 1 
ATOM 4579 C CZ  . ARG A 0 596 . -90.924  1.398   89.440  1.00 37.39 596 A 1 
ATOM 4580 N N   . SER A 0 597 . -84.856  -2.472  93.301  1.00 40.61 597 A 1 
ATOM 4581 C CA  . SER A 0 597 . -84.729  -3.087  94.637  1.00 40.61 597 A 1 
ATOM 4582 C C   . SER A 0 597 . -83.531  -2.664  95.496  1.00 40.61 597 A 1 
ATOM 4583 C CB  . SER A 0 597 . -84.851  -4.610  94.545  1.00 40.61 597 A 1 
ATOM 4584 O O   . SER A 0 597 . -83.433  -3.176  96.602  1.00 40.61 597 A 1 
ATOM 4585 O OG  . SER A 0 597 . -83.768  -5.142  93.815  1.00 40.61 597 A 1 
ATOM 4586 N N   . ASN A 0 598 . -82.657  -1.729  95.089  1.00 36.39 598 A 1 
ATOM 4587 C CA  . ASN A 0 598 . -81.484  -1.371  95.920  1.00 36.39 598 A 1 
ATOM 4588 C C   . ASN A 0 598 . -81.288  0.117   96.268  1.00 36.39 598 A 1 
ATOM 4589 C CB  . ASN A 0 598 . -80.216  -2.062  95.368  1.00 36.39 598 A 1 
ATOM 4590 O O   . ASN A 0 598 . -80.291  0.468   96.888  1.00 36.39 598 A 1 
ATOM 4591 C CG  . ASN A 0 598 . -79.847  -3.340  96.114  1.00 36.39 598 A 1 
ATOM 4592 N ND2 . ASN A 0 598 . -78.916  -4.102  95.595  1.00 36.39 598 A 1 
ATOM 4593 O OD1 . ASN A 0 598 . -80.359  -3.681  97.165  1.00 36.39 598 A 1 
ATOM 4594 N N   . ALA A 0 599 . -82.247  1.002   95.983  1.00 39.36 599 A 1 
ATOM 4595 C CA  . ALA A 0 599 . -82.117  2.426   96.331  1.00 39.36 599 A 1 
ATOM 4596 C C   . ALA A 0 599 . -82.513  2.787   97.786  1.00 39.36 599 A 1 
ATOM 4597 C CB  . ALA A 0 599 . -82.856  3.260   95.279  1.00 39.36 599 A 1 
ATOM 4598 O O   . ALA A 0 599 . -82.578  3.967   98.121  1.00 39.36 599 A 1 
ATOM 4599 N N   . ALA A 0 600 . -82.782  1.807   98.660  1.00 38.32 600 A 1 
ATOM 4600 C CA  . ALA A 0 600 . -83.262  2.049   100.029 1.00 38.32 600 A 1 
ATOM 4601 C C   . ALA A 0 600 . -82.257  1.713   101.152 1.00 38.32 600 A 1 
ATOM 4602 C CB  . ALA A 0 600 . -84.617  1.354   100.210 1.00 38.32 600 A 1 
ATOM 4603 O O   . ALA A 0 600 . -82.619  1.795   102.323 1.00 38.32 600 A 1 
ATOM 4604 N N   . ALA A 0 601 . -81.000  1.374   100.845 1.00 35.53 601 A 1 
ATOM 4605 C CA  . ALA A 0 601 . -80.016  1.019   101.868 1.00 35.53 601 A 1 
ATOM 4606 C C   . ALA A 0 601 . -78.777  1.927   101.827 1.00 35.53 601 A 1 
ATOM 4607 C CB  . ALA A 0 601 . -79.690  -0.473  101.756 1.00 35.53 601 A 1 
ATOM 4608 O O   . ALA A 0 601 . -77.831  1.694   101.087 1.00 35.53 601 A 1 
ATOM 4609 N N   . GLY A 0 602 . -78.792  2.941   102.692 1.00 33.20 602 A 1 
ATOM 4610 C CA  . GLY A 0 602 . -77.617  3.294   103.487 1.00 33.20 602 A 1 
ATOM 4611 C C   . GLY A 0 602 . -76.463  3.987   102.769 1.00 33.20 602 A 1 
ATOM 4612 O O   . GLY A 0 602 . -75.419  3.393   102.529 1.00 33.20 602 A 1 
ATOM 4613 N N   . ALA A 0 603 . -76.591  5.303   102.610 1.00 32.10 603 A 1 
ATOM 4614 C CA  . ALA A 0 603 . -75.449  6.203   102.701 1.00 32.10 603 A 1 
ATOM 4615 C C   . ALA A 0 603 . -74.892  6.147   104.139 1.00 32.10 603 A 1 
ATOM 4616 C CB  . ALA A 0 603 . -75.919  7.610   102.302 1.00 32.10 603 A 1 
ATOM 4617 O O   . ALA A 0 603 . -75.336  6.883   105.017 1.00 32.10 603 A 1 
ATOM 4618 N N   . ALA A 0 604 . -73.964  5.229   104.404 1.00 34.16 604 A 1 
ATOM 4619 C CA  . ALA A 0 604 . -73.209  5.183   105.649 1.00 34.16 604 A 1 
ATOM 4620 C C   . ALA A 0 604 . -71.823  4.573   105.415 1.00 34.16 604 A 1 
ATOM 4621 C CB  . ALA A 0 604 . -73.991  4.411   106.723 1.00 34.16 604 A 1 
ATOM 4622 O O   . ALA A 0 604 . -71.687  3.535   104.777 1.00 34.16 604 A 1 
ATOM 4623 N N   . SER A 0 605 . -70.829  5.203   106.037 1.00 35.40 605 A 1 
ATOM 4624 C CA  . SER A 0 605 . -69.431  4.783   106.176 1.00 35.40 605 A 1 
ATOM 4625 C C   . SER A 0 605 . -68.451  5.357   105.150 1.00 35.40 605 A 1 
ATOM 4626 C CB  . SER A 0 605 . -69.272  3.278   106.392 1.00 35.40 605 A 1 
ATOM 4627 O O   . SER A 0 605 . -68.257  4.881   104.036 1.00 35.40 605 A 1 
ATOM 4628 O OG  . SER A 0 605 . -68.242  3.066   107.333 1.00 35.40 605 A 1 
ATOM 4629 N N   . ALA A 0 606 . -67.810  6.425   105.613 1.00 32.75 606 A 1 
ATOM 4630 C CA  . ALA A 0 606 . -66.548  6.944   105.140 1.00 32.75 606 A 1 
ATOM 4631 C C   . ALA A 0 606 . -65.405  5.930   105.330 1.00 32.75 606 A 1 
ATOM 4632 C CB  . ALA A 0 606 . -66.288  8.202   105.987 1.00 32.75 606 A 1 
ATOM 4633 O O   . ALA A 0 606 . -65.486  5.036   106.169 1.00 32.75 606 A 1 
ATOM 4634 N N   . SER A 0 607 . -64.277  6.247   104.685 1.00 34.14 607 A 1 
ATOM 4635 C CA  . SER A 0 607 . -62.906  5.931   105.110 1.00 34.14 607 A 1 
ATOM 4636 C C   . SER A 0 607 . -62.182  4.815   104.347 1.00 34.14 607 A 1 
ATOM 4637 C CB  . SER A 0 607 . -62.802  5.712   106.630 1.00 34.14 607 A 1 
ATOM 4638 O O   . SER A 0 607 . -62.572  3.654   104.364 1.00 34.14 607 A 1 
ATOM 4639 O OG  . SER A 0 607 . -61.497  5.935   107.118 1.00 34.14 607 A 1 
ATOM 4640 N N   . LYS A 0 608 . -60.995  5.225   103.876 1.00 31.58 608 A 1 
ATOM 4641 C CA  . LYS A 0 608 . -59.708  4.511   103.892 1.00 31.58 608 A 1 
ATOM 4642 C C   . LYS A 0 608 . -59.253  3.726   102.648 1.00 31.58 608 A 1 
ATOM 4643 C CB  . LYS A 0 608 . -59.541  3.683   105.190 1.00 31.58 608 A 1 
ATOM 4644 O O   . LYS A 0 608 . -59.841  2.728   102.269 1.00 31.58 608 A 1 
ATOM 4645 C CG  . LYS A 0 608 . -58.684  4.394   106.248 1.00 31.58 608 A 1 
ATOM 4646 C CD  . LYS A 0 608 . -58.479  3.459   107.447 1.00 31.58 608 A 1 
ATOM 4647 C CE  . LYS A 0 608 . -57.560  4.106   108.488 1.00 31.58 608 A 1 
ATOM 4648 N NZ  . LYS A 0 608 . -57.182  3.137   109.549 1.00 31.58 608 A 1 
ATOM 4649 N N   . HIS A 0 609 . -58.026  4.106   102.257 1.00 34.01 609 A 1 
ATOM 4650 C CA  . HIS A 0 609 . -56.991  3.375   101.503 1.00 34.01 609 A 1 
ATOM 4651 C C   . HIS A 0 609 . -57.256  3.224   100.000 1.00 34.01 609 A 1 
ATOM 4652 C CB  . HIS A 0 609 . -56.663  2.027   102.173 1.00 34.01 609 A 1 
ATOM 4653 O O   . HIS A 0 609 . -58.322  2.809   99.592  1.00 34.01 609 A 1 
ATOM 4654 C CG  . HIS A 0 609 . -55.988  2.152   103.517 1.00 34.01 609 A 1 
ATOM 4655 C CD2 . HIS A 0 609 . -54.746  1.695   103.866 1.00 34.01 609 A 1 
ATOM 4656 N ND1 . HIS A 0 609 . -56.496  2.785   104.618 1.00 34.01 609 A 1 
ATOM 4657 C CE1 . HIS A 0 609 . -55.585  2.740   105.599 1.00 34.01 609 A 1 
ATOM 4658 N NE2 . HIS A 0 609 . -54.501  2.079   105.191 1.00 34.01 609 A 1 
ATOM 4659 N N   . GLY A 0 610 . -56.327  3.514   99.098  1.00 32.73 610 A 1 
ATOM 4660 C CA  . GLY A 0 610 . -54.932  3.912   99.213  1.00 32.73 610 A 1 
ATOM 4661 C C   . GLY A 0 610 . -54.321  3.880   97.805  1.00 32.73 610 A 1 
ATOM 4662 O O   . GLY A 0 610 . -54.739  3.075   96.984  1.00 32.73 610 A 1 
ATOM 4663 N N   . SER A 0 611 . -53.397  4.811   97.552  1.00 31.60 611 A 1 
ATOM 4664 C CA  . SER A 0 611 . -52.203  4.714   96.691  1.00 31.60 611 A 1 
ATOM 4665 C C   . SER A 0 611 . -52.122  3.570   95.664  1.00 31.60 611 A 1 
ATOM 4666 C CB  . SER A 0 611 . -51.024  4.547   97.658  1.00 31.60 611 A 1 
ATOM 4667 O O   . SER A 0 611 . -52.147  2.415   96.066  1.00 31.60 611 A 1 
ATOM 4668 O OG  . SER A 0 611 . -49.795  4.694   96.984  1.00 31.60 611 A 1 
ATOM 4669 N N   . VAL A 0 612 . -51.865  3.886   94.384  1.00 38.74 612 A 1 
ATOM 4670 C CA  . VAL A 0 612 . -50.564  3.648   93.709  1.00 38.74 612 A 1 
ATOM 4671 C C   . VAL A 0 612 . -50.543  4.363   92.344  1.00 38.74 612 A 1 
ATOM 4672 C CB  . VAL A 0 612 . -50.170  2.152   93.544  1.00 38.74 612 A 1 
ATOM 4673 O O   . VAL A 0 612 . -51.439  4.214   91.520  1.00 38.74 612 A 1 
ATOM 4674 C CG1 . VAL A 0 612 . -48.981  1.953   92.588  1.00 38.74 612 A 1 
ATOM 4675 C CG2 . VAL A 0 612 . -49.722  1.509   94.874  1.00 38.74 612 A 1 
ATOM 4676 N N   . HIS A 0 613 . -49.480  5.140   92.129  1.00 30.84 613 A 1 
ATOM 4677 C CA  . HIS A 0 613 . -49.063  5.774   90.876  1.00 30.84 613 A 1 
ATOM 4678 C C   . HIS A 0 613 . -48.219  4.817   90.009  1.00 30.84 613 A 1 
ATOM 4679 C CB  . HIS A 0 613 . -48.168  6.976   91.235  1.00 30.84 613 A 1 
ATOM 4680 O O   . HIS A 0 613 . -47.423  4.055   90.558  1.00 30.84 613 A 1 
ATOM 4681 C CG  . HIS A 0 613 . -48.857  8.166   91.852  1.00 30.84 613 A 1 
ATOM 4682 C CD2 . HIS A 0 613 . -49.330  8.293   93.132  1.00 30.84 613 A 1 
ATOM 4683 N ND1 . HIS A 0 613 . -49.037  9.381   91.235  1.00 30.84 613 A 1 
ATOM 4684 C CE1 . HIS A 0 613 . -49.612  10.217  92.113  1.00 30.84 613 A 1 
ATOM 4685 N NE2 . HIS A 0 613 . -49.811  9.598   93.285  1.00 30.84 613 A 1 
ATOM 4686 N N   . PRO A 0 614 . -48.277  4.958   88.673  1.00 46.96 614 A 1 
ATOM 4687 C CA  . PRO A 0 614 . -47.066  5.013   87.836  1.00 46.96 614 A 1 
ATOM 4688 C C   . PRO A 0 614 . -47.166  6.208   86.856  1.00 46.96 614 A 1 
ATOM 4689 C CB  . PRO A 0 614 . -47.023  3.654   87.135  1.00 46.96 614 A 1 
ATOM 4690 O O   . PRO A 0 614 . -48.111  6.309   86.086  1.00 46.96 614 A 1 
ATOM 4691 C CG  . PRO A 0 614 . -48.494  3.245   87.003  1.00 46.96 614 A 1 
ATOM 4692 C CD  . PRO A 0 614 . -49.269  4.175   87.945  1.00 46.96 614 A 1 
ATOM 4693 N N   . VAL A 0 615 . -46.417  7.303   87.028  1.00 33.77 615 A 1 
ATOM 4694 C CA  . VAL A 0 615 . -45.061  7.577   86.496  1.00 33.77 615 A 1 
ATOM 4695 C C   . VAL A 0 615 . -44.952  7.421   84.971  1.00 33.77 615 A 1 
ATOM 4696 C CB  . VAL A 0 615 . -43.923  6.815   87.212  1.00 33.77 615 A 1 
ATOM 4697 O O   . VAL A 0 615 . -44.962  6.307   84.463  1.00 33.77 615 A 1 
ATOM 4698 C CG1 . VAL A 0 615 . -42.549  7.357   86.775  1.00 33.77 615 A 1 
ATOM 4699 C CG2 . VAL A 0 615 . -43.973  6.979   88.737  1.00 33.77 615 A 1 
ATOM 4700 N N   . GLY A 0 616 . -44.723  8.538   84.264  1.00 34.38 616 A 1 
ATOM 4701 C CA  . GLY A 0 616 . -44.124  8.512   82.924  1.00 34.38 616 A 1 
ATOM 4702 C C   . GLY A 0 616 . -44.273  9.798   82.100  1.00 34.38 616 A 1 
ATOM 4703 O O   . GLY A 0 616 . -45.286  9.954   81.442  1.00 34.38 616 A 1 
ATOM 4704 N N   . TYR A 0 617 . -43.250  10.671  82.151  1.00 33.39 617 A 1 
ATOM 4705 C CA  . TYR A 0 617 . -42.782  11.657  81.142  1.00 33.39 617 A 1 
ATOM 4706 C C   . TYR A 0 617 . -43.841  12.454  80.334  1.00 33.39 617 A 1 
ATOM 4707 C CB  . TYR A 0 617 . -41.818  10.914  80.201  1.00 33.39 617 A 1 
ATOM 4708 O O   . TYR A 0 617 . -44.581  11.904  79.540  1.00 33.39 617 A 1 
ATOM 4709 C CG  . TYR A 0 617 . -40.527  10.457  80.866  1.00 33.39 617 A 1 
ATOM 4710 C CD1 . TYR A 0 617 . -39.369  11.248  80.741  1.00 33.39 617 A 1 
ATOM 4711 C CD2 . TYR A 0 617 . -40.471  9.251   81.596  1.00 33.39 617 A 1 
ATOM 4712 C CE1 . TYR A 0 617 . -38.163  10.847  81.347  1.00 33.39 617 A 1 
ATOM 4713 C CE2 . TYR A 0 617 . -39.274  8.859   82.227  1.00 33.39 617 A 1 
ATOM 4714 O OH  . TYR A 0 617 . -36.958  9.259   82.688  1.00 33.39 617 A 1 
ATOM 4715 C CZ  . TYR A 0 617 . -38.116  9.652   82.098  1.00 33.39 617 A 1 
ATOM 4716 N N   . GLY A 0 618 . -43.969  13.783  80.391  1.00 32.83 618 A 1 
ATOM 4717 C CA  . GLY A 0 618 . -42.950  14.819  80.537  1.00 32.83 618 A 1 
ATOM 4718 C C   . GLY A 0 618 . -42.619  15.454  79.176  1.00 32.83 618 A 1 
ATOM 4719 O O   . GLY A 0 618 . -41.938  14.821  78.380  1.00 32.83 618 A 1 
ATOM 4720 N N   . LYS A 0 619 . -43.027  16.727  78.984  1.00 32.22 619 A 1 
ATOM 4721 C CA  . LYS A 0 619 . -42.253  17.847  78.380  1.00 32.22 619 A 1 
ATOM 4722 C C   . LYS A 0 619 . -42.956  18.680  77.272  1.00 32.22 619 A 1 
ATOM 4723 C CB  . LYS A 0 619 . -40.814  17.431  77.982  1.00 32.22 619 A 1 
ATOM 4724 O O   . LYS A 0 619 . -42.852  18.388  76.095  1.00 32.22 619 A 1 
ATOM 4725 C CG  . LYS A 0 619 . -39.834  18.606  77.981  1.00 32.22 619 A 1 
ATOM 4726 C CD  . LYS A 0 619 . -38.431  18.160  77.560  1.00 32.22 619 A 1 
ATOM 4727 C CE  . LYS A 0 619 . -37.464  19.338  77.721  1.00 32.22 619 A 1 
ATOM 4728 N NZ  . LYS A 0 619 . -36.247  19.164  76.891  1.00 32.22 619 A 1 
ATOM 4729 N N   . HIS A 0 620 . -43.514  19.813  77.729  1.00 31.90 620 A 1 
ATOM 4730 C CA  . HIS A 0 620 . -43.422  21.195  77.199  1.00 31.90 620 A 1 
ATOM 4731 C C   . HIS A 0 620 . -44.113  21.592  75.880  1.00 31.90 620 A 1 
ATOM 4732 C CB  . HIS A 0 620 . -41.957  21.668  77.137  1.00 31.90 620 A 1 
ATOM 4733 O O   . HIS A 0 620 . -43.779  21.094  74.815  1.00 31.90 620 A 1 
ATOM 4734 C CG  . HIS A 0 620 . -41.224  21.775  78.452  1.00 31.90 620 A 1 
ATOM 4735 C CD2 . HIS A 0 620 . -40.139  22.574  78.693  1.00 31.90 620 A 1 
ATOM 4736 N ND1 . HIS A 0 620 . -41.504  21.121  79.634  1.00 31.90 620 A 1 
ATOM 4737 C CE1 . HIS A 0 620 . -40.604  21.502  80.553  1.00 31.90 620 A 1 
ATOM 4738 N NE2 . HIS A 0 620 . -39.746  22.379  80.019  1.00 31.90 620 A 1 
ATOM 4739 N N   . GLY A 0 621 . -44.912  22.670  75.956  1.00 33.56 621 A 1 
ATOM 4740 C CA  . GLY A 0 621 . -45.179  23.546  74.808  1.00 33.56 621 A 1 
ATOM 4741 C C   . GLY A 0 621 . -46.471  24.368  74.876  1.00 33.56 621 A 1 
ATOM 4742 O O   . GLY A 0 621 . -47.460  23.963  74.293  1.00 33.56 621 A 1 
ATOM 4743 N N   . TYR A 0 622 . -46.448  25.490  75.609  1.00 30.44 622 A 1 
ATOM 4744 C CA  . TYR A 0 622 . -47.202  26.755  75.438  1.00 30.44 622 A 1 
ATOM 4745 C C   . TYR A 0 622 . -48.222  26.842  74.266  1.00 30.44 622 A 1 
ATOM 4746 C CB  . TYR A 0 622 . -46.117  27.825  75.190  1.00 30.44 622 A 1 
ATOM 4747 O O   . TYR A 0 622 . -47.866  26.564  73.135  1.00 30.44 622 A 1 
ATOM 4748 C CG  . TYR A 0 622 . -45.079  27.996  76.293  1.00 30.44 622 A 1 
ATOM 4749 C CD1 . TYR A 0 622 . -45.206  29.072  77.191  1.00 30.44 622 A 1 
ATOM 4750 C CD2 . TYR A 0 622 . -43.973  27.123  76.404  1.00 30.44 622 A 1 
ATOM 4751 C CE1 . TYR A 0 622 . -44.255  29.266  78.211  1.00 30.44 622 A 1 
ATOM 4752 C CE2 . TYR A 0 622 . -43.036  27.296  77.443  1.00 30.44 622 A 1 
ATOM 4753 O OH  . TYR A 0 622 . -42.258  28.544  79.333  1.00 30.44 622 A 1 
ATOM 4754 C CZ  . TYR A 0 622 . -43.174  28.370  78.346  1.00 30.44 622 A 1 
ATOM 4755 N N   . GLY A 0 623 . -49.456  27.347  74.382  1.00 33.87 623 A 1 
ATOM 4756 C CA  . GLY A 0 623 . -50.160  27.983  75.486  1.00 33.87 623 A 1 
ATOM 4757 C C   . GLY A 0 623 . -51.503  28.606  75.049  1.00 33.87 623 A 1 
ATOM 4758 O O   . GLY A 0 623 . -51.753  28.845  73.876  1.00 33.87 623 A 1 
ATOM 4759 N N   . LYS A 0 624 . -52.311  28.933  76.067  1.00 31.05 624 A 1 
ATOM 4760 C CA  . LYS A 0 624 . -53.163  30.132  76.171  1.00 31.05 624 A 1 
ATOM 4761 C C   . LYS A 0 624 . -54.347  30.276  75.188  1.00 31.05 624 A 1 
ATOM 4762 C CB  . LYS A 0 624 . -52.217  31.358  76.212  1.00 31.05 624 A 1 
ATOM 4763 O O   . LYS A 0 624 . -54.324  31.116  74.297  1.00 31.05 624 A 1 
ATOM 4764 C CG  . LYS A 0 624 . -52.693  32.469  77.157  1.00 31.05 624 A 1 
ATOM 4765 C CD  . LYS A 0 624 . -51.593  33.534  77.302  1.00 31.05 624 A 1 
ATOM 4766 C CE  . LYS A 0 624 . -51.957  34.571  78.372  1.00 31.05 624 A 1 
ATOM 4767 N NZ  . LYS A 0 624 . -50.911  35.619  78.498  1.00 31.05 624 A 1 
ATOM 4768 N N   . SER A 0 625 . -55.454  29.584  75.477  1.00 35.80 625 A 1 
ATOM 4769 C CA  . SER A 0 625 . -56.799  30.064  75.122  1.00 35.80 625 A 1 
ATOM 4770 C C   . SER A 0 625 . -57.685  30.131  76.369  1.00 35.80 625 A 1 
ATOM 4771 C CB  . SER A 0 625 . -57.439  29.264  73.987  1.00 35.80 625 A 1 
ATOM 4772 O O   . SER A 0 625 . -57.599  29.318  77.287  1.00 35.80 625 A 1 
ATOM 4773 O OG  . SER A 0 625 . -58.677  29.860  73.657  1.00 35.80 625 A 1 
ATOM 4774 N N   . TYR A 0 626 . -58.443  31.208  76.419  1.00 33.87 626 A 1 
ATOM 4775 C CA  . TYR A 0 626 . -59.133  31.850  77.529  1.00 33.87 626 A 1 
ATOM 4776 C C   . TYR A 0 626 . -60.470  31.145  77.782  1.00 33.87 626 A 1 
ATOM 4777 C CB  . TYR A 0 626 . -59.292  33.349  77.151  1.00 33.87 626 A 1 
ATOM 4778 O O   . TYR A 0 626 . -61.376  31.213  76.959  1.00 33.87 626 A 1 
ATOM 4779 C CG  . TYR A 0 626 . -59.097  33.621  75.657  1.00 33.87 626 A 1 
ATOM 4780 C CD1 . TYR A 0 626 . -57.795  33.840  75.156  1.00 33.87 626 A 1 
ATOM 4781 C CD2 . TYR A 0 626 . -60.153  33.371  74.760  1.00 33.87 626 A 1 
ATOM 4782 C CE1 . TYR A 0 626 . -57.545  33.782  73.770  1.00 33.87 626 A 1 
ATOM 4783 C CE2 . TYR A 0 626 . -59.910  33.335  73.373  1.00 33.87 626 A 1 
ATOM 4784 O OH  . TYR A 0 626 . -58.376  33.447  71.539  1.00 33.87 626 A 1 
ATOM 4785 C CZ  . TYR A 0 626 . -58.606  33.526  72.875  1.00 33.87 626 A 1 
ATOM 4786 N N   . SER A 0 627 . -60.598  30.482  78.935  1.00 33.74 627 A 1 
ATOM 4787 C CA  . SER A 0 627 . -61.878  29.999  79.458  1.00 33.74 627 A 1 
ATOM 4788 C C   . SER A 0 627 . -62.269  30.830  80.679  1.00 33.74 627 A 1 
ATOM 4789 C CB  . SER A 0 627 . -61.865  28.490  79.739  1.00 33.74 627 A 1 
ATOM 4790 O O   . SER A 0 627 . -61.700  30.719  81.763  1.00 33.74 627 A 1 
ATOM 4791 O OG  . SER A 0 627 . -60.836  28.105  80.628  1.00 33.74 627 A 1 
ATOM 4792 N N   . THR A 0 628 . -63.242  31.714  80.492  1.00 36.64 628 A 1 
ATOM 4793 C CA  . THR A 0 628 . -63.939  32.415  81.571  1.00 36.64 628 A 1 
ATOM 4794 C C   . THR A 0 628 . -65.031  31.487  82.096  1.00 36.64 628 A 1 
ATOM 4795 C CB  . THR A 0 628 . -64.492  33.786  81.120  1.00 36.64 628 A 1 
ATOM 4796 O O   . THR A 0 628 . -66.164  31.485  81.625  1.00 36.64 628 A 1 
ATOM 4797 C CG2 . THR A 0 628 . -63.843  34.920  81.913  1.00 36.64 628 A 1 
ATOM 4798 O OG1 . THR A 0 628 . -64.220  34.044  79.758  1.00 36.64 628 A 1 
ATOM 4799 N N   . ALA A 0 629 . -64.658  30.650  83.061  1.00 34.23 629 A 1 
ATOM 4800 C CA  . ALA A 0 629 . -65.583  29.875  83.873  1.00 34.23 629 A 1 
ATOM 4801 C C   . ALA A 0 629 . -66.019  30.739  85.064  1.00 34.23 629 A 1 
ATOM 4802 C CB  . ALA A 0 629 . -64.884  28.576  84.299  1.00 34.23 629 A 1 
ATOM 4803 O O   . ALA A 0 629 . -65.267  30.897  86.026  1.00 34.23 629 A 1 
ATOM 4804 N N   . GLN A 0 630 . -67.222  31.314  85.006  1.00 34.55 630 A 1 
ATOM 4805 C CA  . GLN A 0 630 . -67.826  31.975  86.159  1.00 34.55 630 A 1 
ATOM 4806 C C   . GLN A 0 630 . -69.071  31.208  86.611  1.00 34.55 630 A 1 
ATOM 4807 C CB  . GLN A 0 630 . -68.045  33.476  85.909  1.00 34.55 630 A 1 
ATOM 4808 O O   . GLN A 0 630 . -70.107  31.211  85.959  1.00 34.55 630 A 1 
ATOM 4809 C CG  . GLN A 0 630 . -68.103  34.251  87.242  1.00 34.55 630 A 1 
ATOM 4810 C CD  . GLN A 0 630 . -68.122  35.768  87.064  1.00 34.55 630 A 1 
ATOM 4811 N NE2 . GLN A 0 630 . -67.895  36.529  88.113  1.00 34.55 630 A 1 
ATOM 4812 O OE1 . GLN A 0 630 . -68.331  36.308  85.994  1.00 34.55 630 A 1 
ATOM 4813 N N   . ALA A 0 631 . -68.886  30.553  87.757  1.00 35.03 631 A 1 
ATOM 4814 C CA  . ALA A 0 631 . -69.861  30.267  88.802  1.00 35.03 631 A 1 
ATOM 4815 C C   . ALA A 0 631 . -71.166  29.555  88.401  1.00 35.03 631 A 1 
ATOM 4816 C CB  . ALA A 0 631 . -70.083  31.552  89.602  1.00 35.03 631 A 1 
ATOM 4817 O O   . ALA A 0 631 . -72.207  30.153  88.147  1.00 35.03 631 A 1 
ATOM 4818 N N   . ALA A 0 632 . -71.105  28.230  88.523  1.00 34.46 632 A 1 
ATOM 4819 C CA  . ALA A 0 632 . -72.242  27.361  88.768  1.00 34.46 632 A 1 
ATOM 4820 C C   . ALA A 0 632 . -72.964  27.756  90.072  1.00 34.46 632 A 1 
ATOM 4821 C CB  . ALA A 0 632 . -71.687  25.931  88.853  1.00 34.46 632 A 1 
ATOM 4822 O O   . ALA A 0 632 . -72.439  27.558  91.167  1.00 34.46 632 A 1 
ATOM 4823 N N   . GLN A 0 633 . -74.182  28.284  89.963  1.00 32.67 633 A 1 
ATOM 4824 C CA  . GLN A 0 633 . -75.103  28.418  91.089  1.00 32.67 633 A 1 
ATOM 4825 C C   . GLN A 0 633 . -76.547  28.309  90.586  1.00 32.67 633 A 1 
ATOM 4826 C CB  . GLN A 0 633 . -74.831  29.735  91.848  1.00 32.67 633 A 1 
ATOM 4827 O O   . GLN A 0 633 . -77.170  29.302  90.242  1.00 32.67 633 A 1 
ATOM 4828 C CG  . GLN A 0 633 . -75.533  29.762  93.216  1.00 32.67 633 A 1 
ATOM 4829 C CD  . GLN A 0 633 . -75.184  31.014  94.018  1.00 32.67 633 A 1 
ATOM 4830 N NE2 . GLN A 0 633 . -74.705  30.884  95.236  1.00 32.67 633 A 1 
ATOM 4831 O OE1 . GLN A 0 633 . -75.336  32.137  93.577  1.00 32.67 633 A 1 
ATOM 4832 N N   . ALA A 0 634 . -77.088  27.093  90.532  1.00 36.66 634 A 1 
ATOM 4833 C CA  . ALA A 0 634 . -78.534  26.880  90.507  1.00 36.66 634 A 1 
ATOM 4834 C C   . ALA A 0 634 . -78.842  25.466  90.998  1.00 36.66 634 A 1 
ATOM 4835 C CB  . ALA A 0 634 . -79.118  27.143  89.116  1.00 36.66 634 A 1 
ATOM 4836 O O   . ALA A 0 634 . -78.669  24.468  90.301  1.00 36.66 634 A 1 
ATOM 4837 N N   . ALA A 0 635 . -79.248  25.408  92.258  1.00 34.29 635 A 1 
ATOM 4838 C CA  . ALA A 0 635 . -79.753  24.227  92.917  1.00 34.29 635 A 1 
ATOM 4839 C C   . ALA A 0 635 . -81.182  23.898  92.439  1.00 34.29 635 A 1 
ATOM 4840 C CB  . ALA A 0 635 . -79.695  24.506  94.425  1.00 34.29 635 A 1 
ATOM 4841 O O   . ALA A 0 635 . -82.020  24.781  92.294  1.00 34.29 635 A 1 
ATOM 4842 N N   . SER A 0 636 . -81.444  22.598  92.280  1.00 32.20 636 A 1 
ATOM 4843 C CA  . SER A 0 636 . -82.686  21.898  92.650  1.00 32.20 636 A 1 
ATOM 4844 C C   . SER A 0 636 . -84.058  22.445  92.198  1.00 32.20 636 A 1 
ATOM 4845 C CB  . SER A 0 636 . -82.694  21.696  94.173  1.00 32.20 636 A 1 
ATOM 4846 O O   . SER A 0 636 . -84.644  23.302  92.851  1.00 32.20 636 A 1 
ATOM 4847 O OG  . SER A 0 636 . -82.736  22.933  94.855  1.00 32.20 636 A 1 
ATOM 4848 N N   . SER A 0 637 . -84.652  21.803  91.186  1.00 37.84 637 A 1 
ATOM 4849 C CA  . SER A 0 637 . -86.078  21.387  91.076  1.00 37.84 637 A 1 
ATOM 4850 C C   . SER A 0 637 . -86.251  20.793  89.663  1.00 37.84 637 A 1 
ATOM 4851 C CB  . SER A 0 637 . -87.074  22.542  91.304  1.00 37.84 637 A 1 
ATOM 4852 O O   . SER A 0 637 . -85.954  21.450  88.682  1.00 37.84 637 A 1 
ATOM 4853 O OG  . SER A 0 637 . -86.707  23.723  90.631  1.00 37.84 637 A 1 
ATOM 4854 N N   . LYS A 0 638 . -86.427  19.488  89.420  1.00 31.98 638 A 1 
ATOM 4855 C CA  . LYS A 0 638 . -87.467  18.520  89.813  1.00 31.98 638 A 1 
ATOM 4856 C C   . LYS A 0 638 . -88.879  18.892  89.335  1.00 31.98 638 A 1 
ATOM 4857 C CB  . LYS A 0 638 . -87.399  18.089  91.293  1.00 31.98 638 A 1 
ATOM 4858 O O   . LYS A 0 638 . -89.671  19.332  90.149  1.00 31.98 638 A 1 
ATOM 4859 C CG  . LYS A 0 638 . -88.063  16.707  91.475  1.00 31.98 638 A 1 
ATOM 4860 C CD  . LYS A 0 638 . -88.086  16.254  92.941  1.00 31.98 638 A 1 
ATOM 4861 C CE  . LYS A 0 638 . -88.576  14.802  93.039  1.00 31.98 638 A 1 
ATOM 4862 N NZ  . LYS A 0 638 . -88.699  14.355  94.450  1.00 31.98 638 A 1 
ATOM 4863 N N   . GLN A 0 639 . -89.169  18.627  88.055  1.00 32.84 639 A 1 
ATOM 4864 C CA  . GLN A 0 639 . -90.456  18.237  87.423  1.00 32.84 639 A 1 
ATOM 4865 C C   . GLN A 0 639 . -90.244  18.429  85.904  1.00 32.84 639 A 1 
ATOM 4866 C CB  . GLN A 0 639 . -91.645  19.081  87.945  1.00 32.84 639 A 1 
ATOM 4867 O O   . GLN A 0 639 . -89.903  19.520  85.482  1.00 32.84 639 A 1 
ATOM 4868 C CG  . GLN A 0 639 . -92.355  18.374  89.124  1.00 32.84 639 A 1 
ATOM 4869 C CD  . GLN A 0 639 . -92.976  19.299  90.177  1.00 32.84 639 A 1 
ATOM 4870 N NE2 . GLN A 0 639 . -93.984  18.845  90.892  1.00 32.84 639 A 1 
ATOM 4871 O OE1 . GLN A 0 639 . -92.572  20.417  90.426  1.00 32.84 639 A 1 
ATOM 4872 N N   . GLY A 0 640 . -90.209  17.414  85.037  1.00 28.46 640 A 1 
ATOM 4873 C CA  . GLY A 0 640 . -91.237  16.397  84.819  1.00 28.46 640 A 1 
ATOM 4874 C C   . GLY A 0 640 . -92.310  16.986  83.894  1.00 28.46 640 A 1 
ATOM 4875 O O   . GLY A 0 640 . -92.925  17.960  84.299  1.00 28.46 640 A 1 
ATOM 4876 N N   . TYR A 0 641 . -92.537  16.371  82.723  1.00 30.50 641 A 1 
ATOM 4877 C CA  . TYR A 0 641 . -93.340  16.809  81.554  1.00 30.50 641 A 1 
ATOM 4878 C C   . TYR A 0 641 . -92.532  17.654  80.547  1.00 30.50 641 A 1 
ATOM 4879 C CB  . TYR A 0 641 . -94.695  17.437  81.935  1.00 30.50 641 A 1 
ATOM 4880 O O   . TYR A 0 641 . -92.262  18.822  80.769  1.00 30.50 641 A 1 
ATOM 4881 C CG  . TYR A 0 641 . -95.650  16.464  82.601  1.00 30.50 641 A 1 
ATOM 4882 C CD1 . TYR A 0 641 . -96.517  15.705  81.793  1.00 30.50 641 A 1 
ATOM 4883 C CD2 . TYR A 0 641 . -95.674  16.297  84.001  1.00 30.50 641 A 1 
ATOM 4884 C CE1 . TYR A 0 641 . -97.390  14.771  82.377  1.00 30.50 641 A 1 
ATOM 4885 C CE2 . TYR A 0 641 . -96.533  15.350  84.590  1.00 30.50 641 A 1 
ATOM 4886 O OH  . TYR A 0 641 . -98.234  13.676  84.329  1.00 30.50 641 A 1 
ATOM 4887 C CZ  . TYR A 0 641 . -97.393  14.585  83.774  1.00 30.50 641 A 1 
ATOM 4888 N N   . GLY A 0 642 . -92.035  17.116  79.430  1.00 32.43 642 A 1 
ATOM 4889 C CA  . GLY A 0 642 . -92.724  16.201  78.514  1.00 32.43 642 A 1 
ATOM 4890 C C   . GLY A 0 642 . -93.539  16.991  77.487  1.00 32.43 642 A 1 
ATOM 4891 O O   . GLY A 0 642 . -94.727  16.749  77.331  1.00 32.43 642 A 1 
ATOM 4892 N N   . SER A 0 643 . -92.902  17.962  76.831  1.00 31.06 643 A 1 
ATOM 4893 C CA  . SER A 0 643 . -93.432  18.688  75.675  1.00 31.06 643 A 1 
ATOM 4894 C C   . SER A 0 643 . -92.408  18.527  74.547  1.00 31.06 643 A 1 
ATOM 4895 C CB  . SER A 0 643 . -93.718  20.151  76.056  1.00 31.06 643 A 1 
ATOM 4896 O O   . SER A 0 643 . -91.619  19.428  74.283  1.00 31.06 643 A 1 
ATOM 4897 O OG  . SER A 0 643 . -94.744  20.679  75.242  1.00 31.06 643 A 1 
ATOM 4898 N N   . HIS A 0 644 . -92.302  17.314  73.986  1.00 34.21 644 A 1 
ATOM 4899 C CA  . HIS A 0 644 . -91.394  17.039  72.868  1.00 34.21 644 A 1 
ATOM 4900 C C   . HIS A 0 644 . -92.172  17.157  71.556  1.00 34.21 644 A 1 
ATOM 4901 C CB  . HIS A 0 644 . -90.623  15.718  73.032  1.00 34.21 644 A 1 
ATOM 4902 O O   . HIS A 0 644 . -93.141  16.444  71.295  1.00 34.21 644 A 1 
ATOM 4903 C CG  . HIS A 0 644 . -89.185  15.840  72.570  1.00 34.21 644 A 1 
ATOM 4904 C CD2 . HIS A 0 644 . -88.135  16.299  73.322  1.00 34.21 644 A 1 
ATOM 4905 N ND1 . HIS A 0 644 . -88.679  15.557  71.318  1.00 34.21 644 A 1 
ATOM 4906 C CE1 . HIS A 0 644 . -87.369  15.846  71.320  1.00 34.21 644 A 1 
ATOM 4907 N NE2 . HIS A 0 644 . -86.987  16.293  72.527  1.00 34.21 644 A 1 
ATOM 4908 N N   . SER A 0 645 . -91.743  18.134  70.774  1.00 35.26 645 A 1 
ATOM 4909 C CA  . SER A 0 645 . -92.305  18.732  69.566  1.00 35.26 645 A 1 
ATOM 4910 C C   . SER A 0 645 . -92.267  17.851  68.307  1.00 35.26 645 A 1 
ATOM 4911 C CB  . SER A 0 645 . -91.543  20.052  69.358  1.00 35.26 645 A 1 
ATOM 4912 O O   . SER A 0 645 . -92.309  18.369  67.193  1.00 35.26 645 A 1 
ATOM 4913 O OG  . SER A 0 645 . -90.159  19.884  69.637  1.00 35.26 645 A 1 
ATOM 4914 N N   . ASP A 0 646 . -92.243  16.527  68.440  1.00 37.13 646 A 1 
ATOM 4915 C CA  . ASP A 0 646 . -92.025  15.639  67.286  1.00 37.13 646 A 1 
ATOM 4916 C C   . ASP A 0 646 . -93.307  15.352  66.487  1.00 37.13 646 A 1 
ATOM 4917 C CB  . ASP A 0 646 . -91.317  14.357  67.738  1.00 37.13 646 A 1 
ATOM 4918 O O   . ASP A 0 646 . -93.254  14.870  65.357  1.00 37.13 646 A 1 
ATOM 4919 C CG  . ASP A 0 646 . -89.954  14.639  68.378  1.00 37.13 646 A 1 
ATOM 4920 O OD1 . ASP A 0 646 . -89.323  15.664  68.045  1.00 37.13 646 A 1 
ATOM 4921 O OD2 . ASP A 0 646 . -89.573  13.860  69.278  1.00 37.13 646 A 1 
ATOM 4922 N N   . ALA A 0 647 . -94.480  15.714  67.018  1.00 35.21 647 A 1 
ATOM 4923 C CA  . ALA A 0 647 . -95.752  15.564  66.307  1.00 35.21 647 A 1 
ATOM 4924 C C   . ALA A 0 647 . -96.011  16.664  65.254  1.00 35.21 647 A 1 
ATOM 4925 C CB  . ALA A 0 647 . -96.879  15.466  67.341  1.00 35.21 647 A 1 
ATOM 4926 O O   . ALA A 0 647 . -96.962  16.557  64.477  1.00 35.21 647 A 1 
ATOM 4927 N N   . GLN A 0 648 . -95.194  17.725  65.204  1.00 32.95 648 A 1 
ATOM 4928 C CA  . GLN A 0 648 . -95.367  18.805  64.222  1.00 32.95 648 A 1 
ATOM 4929 C C   . GLN A 0 648 . -94.614  18.538  62.905  1.00 32.95 648 A 1 
ATOM 4930 C CB  . GLN A 0 648 . -94.975  20.155  64.849  1.00 32.95 648 A 1 
ATOM 4931 O O   . GLN A 0 648 . -95.013  19.060  61.867  1.00 32.95 648 A 1 
ATOM 4932 C CG  . GLN A 0 648 . -95.718  21.355  64.223  1.00 32.95 648 A 1 
ATOM 4933 C CD  . GLN A 0 648 . -97.075  21.682  64.852  1.00 32.95 648 A 1 
ATOM 4934 N NE2 . GLN A 0 648 . -97.883  22.501  64.214  1.00 32.95 648 A 1 
ATOM 4935 O OE1 . GLN A 0 648 . -97.451  21.231  65.920  1.00 32.95 648 A 1 
ATOM 4936 N N   . ALA A 0 649 . -93.577  17.691  62.907  1.00 32.36 649 A 1 
ATOM 4937 C CA  . ALA A 0 649 . -92.791  17.402  61.704  1.00 32.36 649 A 1 
ATOM 4938 C C   . ALA A 0 649 . -93.526  16.495  60.697  1.00 32.36 649 A 1 
ATOM 4939 C CB  . ALA A 0 649 . -91.444  16.812  62.136  1.00 32.36 649 A 1 
ATOM 4940 O O   . ALA A 0 649 . -93.272  16.573  59.498  1.00 32.36 649 A 1 
ATOM 4941 N N   . SER A 0 650 . -94.489  15.678  61.139  1.00 40.72 650 A 1 
ATOM 4942 C CA  . SER A 0 650 . -95.168  14.722  60.251  1.00 40.72 650 A 1 
ATOM 4943 C C   . SER A 0 650 . -96.311  15.313  59.420  1.00 40.72 650 A 1 
ATOM 4944 C CB  . SER A 0 650 . -95.651  13.506  61.042  1.00 40.72 650 A 1 
ATOM 4945 O O   . SER A 0 650 . -96.807  14.638  58.522  1.00 40.72 650 A 1 
ATOM 4946 O OG  . SER A 0 650 . -96.628  13.888  61.991  1.00 40.72 650 A 1 
ATOM 4947 N N   . ARG A 0 651 . -96.739  16.563  59.664  1.00 37.88 651 A 1 
ATOM 4948 C CA  . ARG A 0 651 . -97.878  17.153  58.931  1.00 37.88 651 A 1 
ATOM 4949 C C   . ARG A 0 651 . -97.515  17.954  57.677  1.00 37.88 651 A 1 
ATOM 4950 C CB  . ARG A 0 651 . -98.836  17.891  59.885  1.00 37.88 651 A 1 
ATOM 4951 O O   . ARG A 0 651 . -98.414  18.210  56.886  1.00 37.88 651 A 1 
ATOM 4952 C CG  . ARG A 0 651 . -99.690  16.873  60.664  1.00 37.88 651 A 1 
ATOM 4953 C CD  . ARG A 0 651 . -100.903 17.507  61.355  1.00 37.88 651 A 1 
ATOM 4954 N NE  . ARG A 0 651 . -100.559 18.143  62.640  1.00 37.88 651 A 1 
ATOM 4955 N NH1 . ARG A 0 651 . -102.640 19.006  63.088  1.00 37.88 651 A 1 
ATOM 4956 N NH2 . ARG A 0 651 . -100.993 19.259  64.577  1.00 37.88 651 A 1 
ATOM 4957 C CZ  . ARG A 0 651 . -101.395 18.798  63.426  1.00 37.88 651 A 1 
ATOM 4958 N N   . ASN A 0 652 . -96.241  18.277  57.435  1.00 31.98 652 A 1 
ATOM 4959 C CA  . ASN A 0 652 . -95.854  19.132  56.298  1.00 31.98 652 A 1 
ATOM 4960 C C   . ASN A 0 652 . -95.168  18.418  55.115  1.00 31.98 652 A 1 
ATOM 4961 C CB  . ASN A 0 652 . -95.089  20.366  56.814  1.00 31.98 652 A 1 
ATOM 4962 O O   . ASN A 0 652 . -94.803  19.083  54.152  1.00 31.98 652 A 1 
ATOM 4963 C CG  . ASN A 0 652 . -96.001  21.429  57.408  1.00 31.98 652 A 1 
ATOM 4964 N ND2 . ASN A 0 652 . -95.436  22.498  57.914  1.00 31.98 652 A 1 
ATOM 4965 O OD1 . ASN A 0 652 . -97.217  21.338  57.434  1.00 31.98 652 A 1 
ATOM 4966 N N   . HIS A 0 653 . -95.051  17.086  55.104  1.00 35.10 653 A 1 
ATOM 4967 C CA  . HIS A 0 653 . -94.382  16.354  54.012  1.00 35.10 653 A 1 
ATOM 4968 C C   . HIS A 0 653 . -95.335  15.798  52.934  1.00 35.10 653 A 1 
ATOM 4969 C CB  . HIS A 0 653 . -93.353  15.354  54.575  1.00 35.10 653 A 1 
ATOM 4970 O O   . HIS A 0 653 . -95.131  14.714  52.401  1.00 35.10 653 A 1 
ATOM 4971 C CG  . HIS A 0 653 . -91.944  15.757  54.218  1.00 35.10 653 A 1 
ATOM 4972 C CD2 . HIS A 0 653 . -91.037  16.350  55.052  1.00 35.10 653 A 1 
ATOM 4973 N ND1 . HIS A 0 653 . -91.347  15.648  52.980  1.00 35.10 653 A 1 
ATOM 4974 C CE1 . HIS A 0 653 . -90.106  16.157  53.072  1.00 35.10 653 A 1 
ATOM 4975 N NE2 . HIS A 0 653 . -89.879  16.604  54.316  1.00 35.10 653 A 1 
ATOM 4976 N N   . ALA A 0 654 . -96.362  16.563  52.550  1.00 34.91 654 A 1 
ATOM 4977 C CA  . ALA A 0 654 . -97.191  16.251  51.376  1.00 34.91 654 A 1 
ATOM 4978 C C   . ALA A 0 654 . -96.530  16.644  50.030  1.00 34.91 654 A 1 
ATOM 4979 C CB  . ALA A 0 654 . -98.580  16.874  51.566  1.00 34.91 654 A 1 
ATOM 4980 O O   . ALA A 0 654 . -97.169  16.561  48.985  1.00 34.91 654 A 1 
ATOM 4981 N N   . ALA A 0 655 . -95.261  17.071  50.036  1.00 32.27 655 A 1 
ATOM 4982 C CA  . ALA A 0 655 . -94.541  17.541  48.849  1.00 32.27 655 A 1 
ATOM 4983 C C   . ALA A 0 655 . -93.362  16.651  48.408  1.00 32.27 655 A 1 
ATOM 4984 C CB  . ALA A 0 655 . -94.131  19.002  49.068  1.00 32.27 655 A 1 
ATOM 4985 O O   . ALA A 0 655 . -92.628  17.046  47.508  1.00 32.27 655 A 1 
ATOM 4986 N N   . ALA A 0 656 . -93.187  15.444  48.965  1.00 34.11 656 A 1 
ATOM 4987 C CA  . ALA A 0 656 . -92.229  14.464  48.435  1.00 34.11 656 A 1 
ATOM 4988 C C   . ALA A 0 656 . -92.782  13.822  47.147  1.00 34.11 656 A 1 
ATOM 4989 C CB  . ALA A 0 656 . -91.853  13.455  49.525  1.00 34.11 656 A 1 
ATOM 4990 O O   . ALA A 0 656 . -93.134  12.648  47.082  1.00 34.11 656 A 1 
ATOM 4991 N N   . ARG A 0 657 . -92.951  14.653  46.122  1.00 34.70 657 A 1 
ATOM 4992 C CA  . ARG A 0 657 . -93.346  14.272  44.776  1.00 34.70 657 A 1 
ATOM 4993 C C   . ARG A 0 657 . -92.068  13.869  44.047  1.00 34.70 657 A 1 
ATOM 4994 C CB  . ARG A 0 657 . -94.095  15.475  44.176  1.00 34.70 657 A 1 
ATOM 4995 O O   . ARG A 0 657 . -91.424  14.740  43.487  1.00 34.70 657 A 1 
ATOM 4996 C CG  . ARG A 0 657 . -94.782  15.209  42.832  1.00 34.70 657 A 1 
ATOM 4997 C CD  . ARG A 0 657 . -95.762  16.361  42.570  1.00 34.70 657 A 1 
ATOM 4998 N NE  . ARG A 0 657 . -96.446  16.238  41.270  1.00 34.70 657 A 1 
ATOM 4999 N NH1 . ARG A 0 657 . -98.177  17.683  41.711  1.00 34.70 657 A 1 
ATOM 5000 N NH2 . ARG A 0 657 . -98.006  16.748  39.691  1.00 34.70 657 A 1 
ATOM 5001 C CZ  . ARG A 0 657 . -97.537  16.886  40.899  1.00 34.70 657 A 1 
ATOM 5002 N N   . SER A 0 658 . -91.711  12.584  44.141  1.00 41.25 658 A 1 
ATOM 5003 C CA  . SER A 0 658 . -90.754  11.849  43.289  1.00 41.25 658 A 1 
ATOM 5004 C C   . SER A 0 658 . -89.681  12.733  42.634  1.00 41.25 658 A 1 
ATOM 5005 C CB  . SER A 0 658 . -91.548  11.058  42.237  1.00 41.25 658 A 1 
ATOM 5006 O O   . SER A 0 658 . -89.754  13.015  41.438  1.00 41.25 658 A 1 
ATOM 5007 O OG  . SER A 0 658 . -90.819  9.957   41.750  1.00 41.25 658 A 1 
ATOM 5008 N N   . GLY A 0 659 . -88.738  13.240  43.429  1.00 33.47 659 A 1 
ATOM 5009 C CA  . GLY A 0 659 . -87.541  13.883  42.897  1.00 33.47 659 A 1 
ATOM 5010 C C   . GLY A 0 659 . -86.548  12.789  42.529  1.00 33.47 659 A 1 
ATOM 5011 O O   . GLY A 0 659 . -86.102  12.082  43.424  1.00 33.47 659 A 1 
ATOM 5012 N N   . TYR A 0 660 . -86.284  12.620  41.238  1.00 41.02 660 A 1 
ATOM 5013 C CA  . TYR A 0 660 . -85.152  11.842  40.734  1.00 41.02 660 A 1 
ATOM 5014 C C   . TYR A 0 660 . -83.895  12.708  40.902  1.00 41.02 660 A 1 
ATOM 5015 C CB  . TYR A 0 660 . -85.389  11.512  39.245  1.00 41.02 660 A 1 
ATOM 5016 O O   . TYR A 0 660 . -83.936  13.881  40.504  1.00 41.02 660 A 1 
ATOM 5017 C CG  . TYR A 0 660 . -86.714  10.838  38.914  1.00 41.02 660 A 1 
ATOM 5018 C CD1 . TYR A 0 660 . -86.796  9.433   38.894  1.00 41.02 660 A 1 
ATOM 5019 C CD2 . TYR A 0 660 . -87.858  11.608  38.611  1.00 41.02 660 A 1 
ATOM 5020 C CE1 . TYR A 0 660 . -88.012  8.797   38.578  1.00 41.02 660 A 1 
ATOM 5021 C CE2 . TYR A 0 660 . -89.080  10.978  38.304  1.00 41.02 660 A 1 
ATOM 5022 O OH  . TYR A 0 660 . -90.338  8.964   37.985  1.00 41.02 660 A 1 
ATOM 5023 C CZ  . TYR A 0 660 . -89.155  9.567   38.284  1.00 41.02 660 A 1 
ATOM 5024 N N   . ASP A 0 661 . -82.811  12.193  41.470  1.00 44.09 661 A 1 
ATOM 5025 C CA  . ASP A 0 661 . -81.479  12.628  41.054  1.00 44.09 661 A 1 
ATOM 5026 C C   . ASP A 0 661 . -81.235  12.091  39.638  1.00 44.09 661 A 1 
ATOM 5027 C CB  . ASP A 0 661 . -80.347  12.311  42.058  1.00 44.09 661 A 1 
ATOM 5028 O O   . ASP A 0 661 . -81.695  11.022  39.257  1.00 44.09 661 A 1 
ATOM 5029 C CG  . ASP A 0 661 . -80.383  10.983  42.824  1.00 44.09 661 A 1 
ATOM 5030 O OD1 . ASP A 0 661 . -81.420  10.292  42.726  1.00 44.09 661 A 1 
ATOM 5031 O OD2 . ASP A 0 661 . -79.563  10.884  43.768  1.00 44.09 661 A 1 
ATOM 5032 N N   . ASN A 0 662 . -80.689  12.949  38.782  1.00 44.75 662 A 1 
ATOM 5033 C CA  . ASN A 0 662 . -80.351  12.607  37.404  1.00 44.75 662 A 1 
ATOM 5034 C C   . ASN A 0 662 . -78.882  12.990  37.254  1.00 44.75 662 A 1 
ATOM 5035 C CB  . ASN A 0 662 . -81.240  13.360  36.381  1.00 44.75 662 A 1 
ATOM 5036 O O   . ASN A 0 662 . -78.589  14.037  36.660  1.00 44.75 662 A 1 
ATOM 5037 C CG  . ASN A 0 662 . -82.730  13.099  36.458  1.00 44.75 662 A 1 
ATOM 5038 N ND2 . ASN A 0 662 . -83.463  13.963  37.114  1.00 44.75 662 A 1 
ATOM 5039 O OD1 . ASN A 0 662 . -83.300  12.197  35.868  1.00 44.75 662 A 1 
ATOM 5040 N N   . ASP A 0 663 . -77.974  12.245  37.881  1.00 54.32 663 A 1 
ATOM 5041 C CA  . ASP A 0 663 . -76.562  12.565  37.773  1.00 54.32 663 A 1 
ATOM 5042 C C   . ASP A 0 663 . -76.081  12.122  36.380  1.00 54.32 663 A 1 
ATOM 5043 C CB  . ASP A 0 663 . -75.719  12.054  38.962  1.00 54.32 663 A 1 
ATOM 5044 O O   . ASP A 0 663 . -75.947  10.950  36.027  1.00 54.32 663 A 1 
ATOM 5045 C CG  . ASP A 0 663 . -76.047  12.717  40.314  1.00 54.32 663 A 1 
ATOM 5046 O OD1 . ASP A 0 663 . -76.552  13.871  40.304  1.00 54.32 663 A 1 
ATOM 5047 O OD2 . ASP A 0 663 . -75.611  12.188  41.361  1.00 54.32 663 A 1 
ATOM 5048 N N   . GLU A 0 664 . -75.844  13.114  35.521  1.00 59.36 664 A 1 
ATOM 5049 C CA  . GLU A 0 664 . -75.146  12.916  34.255  1.00 59.36 664 A 1 
ATOM 5050 C C   . GLU A 0 664 . -73.653  13.136  34.497  1.00 59.36 664 A 1 
ATOM 5051 C CB  . GLU A 0 664 . -75.684  13.844  33.150  1.00 59.36 664 A 1 
ATOM 5052 O O   . GLU A 0 664 . -73.215  14.247  34.813  1.00 59.36 664 A 1 
ATOM 5053 C CG  . GLU A 0 664 . -77.154  13.568  32.784  1.00 59.36 664 A 1 
ATOM 5054 C CD  . GLU A 0 664 . -77.632  14.282  31.503  1.00 59.36 664 A 1 
ATOM 5055 O OE1 . GLU A 0 664 . -78.729  13.922  30.998  1.00 59.36 664 A 1 
ATOM 5056 O OE2 . GLU A 0 664 . -76.907  15.129  30.938  1.00 59.36 664 A 1 
ATOM 5057 N N   . TRP A 0 665 . -72.846  12.088  34.332  1.00 71.70 665 A 1 
ATOM 5058 C CA  . TRP A 0 665 . -71.399  12.180  34.510  1.00 71.70 665 A 1 
ATOM 5059 C C   . TRP A 0 665 . -70.647  11.791  33.238  1.00 71.70 665 A 1 
ATOM 5060 C CB  . TRP A 0 665 . -70.961  11.387  35.747  1.00 71.70 665 A 1 
ATOM 5061 O O   . TRP A 0 665 . -71.030  10.879  32.503  1.00 71.70 665 A 1 
ATOM 5062 C CG  . TRP A 0 665 . -71.104  9.903   35.647  1.00 71.70 665 A 1 
ATOM 5063 C CD1 . TRP A 0 665 . -72.193  9.192   36.017  1.00 71.70 665 A 1 
ATOM 5064 C CD2 . TRP A 0 665 . -70.147  8.932   35.128  1.00 71.70 665 A 1 
ATOM 5065 C CE2 . TRP A 0 665 . -70.731  7.633   35.218  1.00 71.70 665 A 1 
ATOM 5066 C CE3 . TRP A 0 665 . -68.849  9.026   34.575  1.00 71.70 665 A 1
[truncated: 61,295 more chars]
