# Supplementary material for: Self-assembling proteins compose the chemically resistant shell biomaterial of planktonic tintinnid ciliates
Source: Nat Commun. 2026 Jun 13;17:7507. doi: 10.1038/s41467-026-74402-4 (PMC13408134; doi:10.1038/s41467-026-74402-4)
Supplement: Supplementary file 6 — Supplementary Data 16 [file 41467_2026_74402_MOESM6_ESM.zip › AF2_structure_models/Pacific_69.cif]

data_0
#
_entry.id   0
#
_struct_asym.id          A
_struct_asym.entity_id   0
#
_entity_poly.entity_id        0
_entity_poly.type             polypeptide(L)
_entity_poly.pdbx_strand_id   A
#
_entity.id     0
_entity.type   polymer
#
loop_
_entity_poly_seq.entity_id
_entity_poly_seq.num
_entity_poly_seq.mon_id
0 1   MET 
0 2   LYS 
0 3   THR 
0 4   PHE 
0 5   ALA 
0 6   PHE 
0 7   ALA 
0 8   LEU 
0 9   LEU 
0 10  VAL 
0 11  ALA 
0 12  SER 
0 13  ILE 
0 14  SER 
0 15  ALA 
0 16  ASN 
0 17  PRO 
0 18  GLY 
0 19  TYR 
0 20  GLY 
0 21  SER 
0 22  TYR 
0 23  HIS 
0 24  GLN 
0 25  PRO 
0 26  LYS 
0 27  PRO 
0 28  VAL 
0 29  VAL 
0 30  THR 
0 31  VAL 
0 32  THR 
0 33  LYS 
0 34  LYS 
0 35  PRO 
0 36  GLY 
0 37  PHE 
0 38  SER 
0 39  GLN 
0 40  SER 
0 41  GLY 
0 42  ALA 
0 43  SER 
0 44  LYS 
0 45  GLY 
0 46  TYR 
0 47  GLY 
0 48  GLN 
0 49  GLN 
0 50  ALA 
0 51  GLU 
0 52  LYS 
0 53  ARG 
0 54  SER 
0 55  ALA 
0 56  SER 
0 57  ASP 
0 58  PHE 
0 59  ASP 
0 60  ALA 
0 61  TYR 
0 62  GLY 
0 63  ARG 
0 64  ASP 
0 65  GLN 
0 66  ASP 
0 67  LEU 
0 68  SER 
0 69  ILE 
0 70  GLU 
0 71  GLU 
0 72  SER 
0 73  TYR 
0 74  GLY 
0 75  ARG 
0 76  THR 
0 77  ASN 
0 78  ALA 
0 79  LYS 
0 80  SER 
0 81  TYR 
0 82  ALA 
0 83  ALA 
0 84  GLU 
0 85  SER 
0 86  TYR 
0 87  ASP 
0 88  GLU 
0 89  TRP 
0 90  ASP 
0 91  ASN 
0 92  THR 
0 93  ASP 
0 94  ASP 
0 95  ASP 
0 96  LYS 
0 97  TRP 
0 98  GLY 
0 99  ALA 
0 100 GLN 
0 101 ALA 
0 102 TRP 
0 103 GLY 
0 104 GLN 
0 105 ASP 
0 106 ARG 
0 107 ASP 
0 108 VAL 
0 109 TYR 
0 110 GLY 
0 111 ALA 
0 112 SER 
0 113 SER 
0 114 TYR 
0 115 GLY 
0 116 LYS 
0 117 GLN 
0 118 ALA 
0 119 SER 
0 120 SER 
0 121 GLY 
0 122 ASP 
0 123 TYR 
0 124 ASP 
0 125 LYS 
0 126 TYR 
0 127 GLY 
0 128 LYS 
0 129 LYS 
0 130 ALA 
0 131 ALA 
0 132 ALA 
0 133 ALA 
0 134 GLY 
0 135 THR 
0 136 LYS 
0 137 TRP 
0 138 GLY 
0 139 ASP 
0 140 LEU 
0 141 LYS 
0 142 GLY 
0 143 GLY 
0 144 LYS 
0 145 GLY 
0 146 GLU 
0 147 VAL 
0 148 ASP 
0 149 ALA 
0 150 TYR 
0 151 GLY 
0 152 LYS 
0 153 GLN 
0 154 SER 
0 155 GLN 
0 156 ALA 
0 157 ALA 
0 158 GLY 
0 159 ALA 
0 160 SER 
0 161 ALA 
0 162 VAL 
0 163 TRP 
0 164 GLN 
0 165 GLY 
0 166 ALA 
0 167 SER 
0 168 ALA 
0 169 GLY 
0 170 TYR 
0 171 GLY 
0 172 ALA 
0 173 ALA 
0 174 ARG 
0 175 GLY 
0 176 GLY 
0 177 TYR 
0 178 ASP 
0 179 ASN 
0 180 ASP 
0 181 VAL 
0 182 TRP 
0 183 ALA 
0 184 LYS 
0 185 GLN 
0 186 ALA 
0 187 TYR 
0 188 GLY 
0 189 SER 
0 190 ASP 
0 191 TYR 
0 192 ASP 
0 193 SER 
0 194 ARG 
0 195 TRP 
0 196 GLY 
0 197 LYS 
0 198 SER 
0 199 TYR 
0 200 ASP 
0 201 SER 
0 202 VAL 
0 203 GLU 
0 204 ALA 
0 205 LYS 
0 206 SER 
0 207 TYR 
0 208 ASP 
0 209 ASN 
0 210 GLU 
0 211 ASN 
0 212 TYR 
0 213 ALA 
0 214 ARG 
0 215 ARG 
0 216 VAL 
0 217 ARG 
0 218 ALA 
0 219 ASP 
0 220 ASP 
0 221 ASP 
0 222 GLN 
0 223 TRP 
0 224 ALA 
0 225 GLU 
0 226 ASP 
0 227 TYR 
0 228 ASP 
0 229 ARG 
0 230 TYR 
0 231 ASP 
0 232 ALA 
0 233 GLY 
0 234 GLU 
0 235 GLY 
0 236 ASP 
0 237 ALA 
0 238 TYR 
0 239 GLY 
0 240 ARG 
0 241 ALA 
0 242 ALA 
0 243 SER 
0 244 GLU 
0 245 LYS 
0 246 SER 
0 247 TRP 
0 248 GLY 
0 249 LYS 
0 250 GLY 
0 251 SER 
0 252 GLY 
0 253 TYR 
0 254 GLY 
0 255 LYS 
0 256 GLY 
0 257 GLY 
0 258 ASP 
0 259 ARG 
0 260 ALA 
0 261 ALA 
0 262 ALA 
0 263 SER 
0 264 LYS 
0 265 ALA 
0 266 HIS 
0 267 GLY 
0 268 GLN 
0 269 ASP 
0 270 TYR 
0 271 TRP 
0 272 GLY 
0 273 LYS 
0 274 SER 
0 275 GLY 
0 276 SER 
0 277 ASP 
0 278 TRP 
0 279 ASP 
0 280 ALA 
0 281 TRP 
0 282 GLY 
0 283 ARG 
0 284 ASP 
0 285 GLN 
0 286 ASP 
0 287 TYR 
0 288 SER 
0 289 GLU 
0 290 ASP 
0 291 VAL 
0 292 SER 
0 293 TYR 
0 294 ASP 
0 295 ARG 
0 296 THR 
0 297 THR 
0 298 ALA 
0 299 LYS 
0 300 ALA 
0 301 TYR 
0 302 ALA 
0 303 ALA 
0 304 GLU 
0 305 SER 
0 306 TYR 
0 307 ASP 
0 308 GLU 
0 309 TRP 
0 310 ASP 
0 311 ASN 
0 312 ALA 
0 313 ASP 
0 314 ASP 
0 315 ASP 
0 316 LYS 
0 317 TRP 
0 318 GLY 
0 319 ALA 
0 320 GLN 
0 321 ALA 
0 322 TRP 
0 323 GLY 
0 324 LYS 
0 325 ASP 
0 326 ARG 
0 327 ASP 
0 328 VAL 
0 329 TYR 
0 330 GLY 
0 331 ALA 
0 332 SER 
0 333 SER 
0 334 TYR 
0 335 GLY 
0 336 ALA 
0 337 VAL 
0 338 ALA 
0 339 SER 
0 340 ALA 
0 341 LYS 
0 342 ASP 
0 343 ALA 
0 344 SER 
0 345 LYS 
0 346 LYS 
0 347 GLY 
0 348 TYR 
0 349 GLY 
0 350 ALA 
0 351 ALA 
0 352 GLU 
0 353 LEU 
0 354 TYR 
0 355 GLY 
0 356 GLN 
0 357 GLN 
0 358 VAL 
0 359 SER 
0 360 ALA 
0 361 ASN 
0 362 GLY 
0 363 GLN 
0 364 SER 
0 365 TYR 
0 366 HIS 
0 367 PRO 
0 368 ASP 
0 369 PRO 
0 370 TYR 
0 371 GLY 
0 372 LYS 
0 373 GLY 
0 374 GLY 
0 375 TYR 
0 376 VAL 
0 377 THR 
0 378 LYS 
0 379 HIS 
0 380 GLY 
0 381 ALA 
0 382 GLN 
0 383 ALA 
0 384 GLY 
0 385 GLN 
0 386 TYR 
0 387 GLY 
0 388 ALA 
0 389 ALA 
0 390 SER 
0 391 GLY 
0 392 LYS 
0 393 GLY 
0 394 SER 
0 395 ASP 
0 396 SER 
0 397 MET 
0 398 VAL 
0 399 TRP 
0 400 GLN 
0 401 GLY 
0 402 ALA 
0 403 SER 
0 404 ALA 
0 405 ALA 
0 406 LYS 
0 407 GLN 
0 408 ALA 
0 409 ALA 
0 410 ALA 
0 411 GLY 
0 412 ALA 
0 413 TYR 
0 414 ASP 
0 415 ASN 
0 416 ASP 
0 417 GLU 
0 418 TRP 
0 419 ALA 
0 420 LYS 
0 421 GLN 
0 422 ALA 
0 423 TYR 
0 424 GLY 
0 425 SER 
0 426 ASP 
0 427 TYR 
0 428 ASP 
0 429 SER 
0 430 ARG 
0 431 TRP 
0 432 GLY 
0 433 LYS 
0 434 SER 
0 435 TYR 
0 436 ASP 
0 437 SER 
0 438 VAL 
0 439 SER 
0 440 ALA 
0 441 LYS 
0 442 SER 
0 443 TYR 
0 444 ASP 
0 445 ASN 
0 446 GLU 
0 447 SER 
0 448 TYR 
0 449 ALA 
0 450 ARG 
0 451 ALA 
0 452 VAL 
0 453 GLN 
0 454 ALA 
0 455 ASP 
0 456 ASP 
0 457 ASP 
0 458 GLN 
0 459 TRP 
0 460 ALA 
0 461 GLU 
0 462 ASP 
0 463 TYR 
0 464 ASP 
0 465 ARG 
0 466 TYR 
0 467 ASP 
0 468 SER 
0 469 ARG 
0 470 ASP 
0 471 ALA 
0 472 GLY 
0 473 ALA 
0 474 GLN 
0 475 GLY 
0 476 ARG 
0 477 GLY 
0 478 ALA 
0 479 SER 
0 480 LYS 
0 481 TRP 
0 482 GLY 
0 483 LYS 
0 484 ASP 
0 485 ALA 
0 486 ASP 
0 487 LYS 
0 488 THR 
0 489 VAL 
0 490 LYS 
0 491 GLY 
0 492 HIS 
0 493 ALA 
0 494 HIS 
0 495 PRO 
0 496 GLY 
0 497 TYR 
0 498 HIS 
0 499 GLY 
0 500 THR 
0 501 SER 
0 502 VAL 
0 503 THR 
0 504 SER 
0 505 LYS 
0 506 LYS 
0 507 GLY 
0 508 ALA 
0 509 GLU 
0 510 TYR 
0 511 ASP 
0 512 ILE 
0 513 ALA 
0 514 SER 
0 515 GLU 
0 516 ALA 
0 517 GLY 
0 518 GLN 
0 519 ALA 
0 520 GLY 
0 521 TYR 
0 522 TRP 
0 523 GLY 
0 524 LYS 
0 525 SER 
0 526 GLY 
0 527 SER 
0 528 ASP 
0 529 TRP 
0 530 ASP 
0 531 ALA 
0 532 TYR 
0 533 GLY 
0 534 ARG 
0 535 ASP 
0 536 GLN 
0 537 ASP 
0 538 LEU 
0 539 SER 
0 540 ILE 
0 541 LYS 
0 542 GLU 
0 543 SER 
0 544 TYR 
0 545 ASP 
0 546 ARG 
0 547 THR 
0 548 TRP 
0 549 ALA 
0 550 LYS 
0 551 SER 
0 552 TYR 
0 553 ASP 
0 554 ALA 
0 555 GLU 
0 556 SER 
0 557 TYR 
0 558 ASP 
0 559 GLU 
0 560 TRP 
0 561 ASP 
0 562 ASN 
0 563 LYS 
0 564 ASP 
0 565 ASP 
0 566 ASP 
0 567 LYS 
0 568 TRP 
0 569 GLY 
0 570 ALA 
0 571 GLN 
0 572 ALA 
0 573 TRP 
0 574 GLY 
0 575 LYS 
0 576 ASP 
0 577 ARG 
0 578 ASP 
0 579 VAL 
0 580 TYR 
0 581 GLY 
0 582 ALA 
0 583 SER 
0 584 SER 
0 585 PHE 
0 586 GLY 
0 587 LYS 
0 588 ALA 
0 589 ALA 
0 590 SER 
0 591 ALA 
0 592 GLY 
0 593 ASP 
0 594 TYR 
0 595 ASP 
0 596 MET 
0 597 TYR 
0 598 GLY 
0 599 ARG 
0 600 SER 
0 601 ASN 
0 602 ALA 
0 603 ALA 
0 604 ALA 
0 605 GLY 
0 606 ALA 
0 607 ALA 
0 608 SER 
0 609 ALA 
0 610 SER 
0 611 LYS 
0 612 HIS 
0 613 GLY 
0 614 SER 
0 615 VAL 
0 616 HIS 
0 617 PRO 
0 618 VAL 
0 619 GLY 
0 620 TYR 
0 621 GLY 
0 622 LYS 
0 623 HIS 
0 624 GLY 
0 625 TYR 
0 626 GLY 
0 627 LYS 
0 628 SER 
0 629 TYR 
0 630 SER 
0 631 THR 
0 632 ALA 
0 633 GLN 
0 634 ALA 
0 635 ALA 
0 636 GLN 
0 637 ALA 
0 638 ALA 
0 639 SER 
0 640 SER 
0 641 LYS 
0 642 GLN 
0 643 GLY 
0 644 TYR 
0 645 GLY 
0 646 SER 
0 647 HIS 
0 648 SER 
0 649 ASP 
0 650 ALA 
0 651 GLN 
0 652 ALA 
0 653 ASP 
0 654 ARG 
0 655 ASN 
0 656 HIS 
0 657 ALA 
0 658 ALA 
0 659 ALA 
0 660 ARG 
0 661 SER 
0 662 GLY 
0 663 TYR 
0 664 ASP 
0 665 ASN 
0 666 ASP 
0 667 GLU 
0 668 TRP 
0 669 ALA 
0 670 LYS 
0 671 GLN 
0 672 ALA 
0 673 TYR 
0 674 GLY 
0 675 SER 
0 676 ASP 
0 677 PHE 
0 678 ASP 
0 679 SER 
0 680 ARG 
0 681 TRP 
0 682 GLY 
0 683 LYS 
0 684 SER 
0 685 TYR 
0 686 ASP 
0 687 SER 
0 688 VAL 
0 689 ALA 
0 690 ALA 
0 691 LYS 
0 692 SER 
0 693 TYR 
0 694 ASP 
0 695 ASP 
0 696 GLU 
0 697 GLN 
0 698 TYR 
0 699 ALA 
0 700 ARG 
0 701 LYS 
0 702 VAL 
0 703 GLN 
0 704 ALA 
0 705 ASP 
0 706 ASP 
0 707 ASP 
0 708 GLN 
0 709 TRP 
0 710 ALA 
0 711 GLU 
0 712 ASP 
0 713 TYR 
0 714 ASP 
0 715 ARG 
0 716 TYR 
0 717 ASP 
0 718 SER 
0 719 ARG 
0 720 ASP 
0 721 ALA 
0 722 ASP 
0 723 ARG 
0 724 TYR 
0 725 GLY 
0 726 GLN 
0 727 ALA 
0 728 ALA 
0 729 SER 
0 730 ALA 
0 731 ALA 
0 732 LEU 
0 733 ARG 
0 734 GLN 
0 735 PRO 
0 736 GLY 
0 737 LYS 
0 738 VAL 
0 739 GLN 
0 740 TYR 
0 741 GLN 
0 742 VAL 
0 743 SER 
0 744 TYR 
0 745 PRO 
0 746 LYS 
0 747 PRO 
0 748 GLN 
0 749 PRO 
0 750 ARG 
0 751 HIS 
0 752 GLN 
0 753 ALA 
0 754 TRP 
#
loop_
_chem_comp.id
_chem_comp.type
_chem_comp.name
ALA 'L-peptide linking' ALANINE         
ARG 'L-peptide linking' ARGININE        
ASN 'L-peptide linking' ASPARAGINE      
ASP 'L-peptide linking' 'ASPARTIC ACID' 
CYS 'L-peptide linking' CYSTEINE        
GLN 'L-peptide linking' GLUTAMINE       
GLU 'L-peptide linking' 'GLUTAMIC ACID' 
HIS 'L-peptide linking' HISTIDINE       
ILE 'L-peptide linking' ISOLEUCINE      
LEU 'L-peptide linking' LEUCINE         
LYS 'L-peptide linking' LYSINE          
MET 'L-peptide linking' METHIONINE      
PHE 'L-peptide linking' PHENYLALANINE   
PRO 'L-peptide linking' PROLINE         
SER 'L-peptide linking' SERINE          
THR 'L-peptide linking' THREONINE       
TRP 'L-peptide linking' TRYPTOPHAN      
TYR 'L-peptide linking' TYROSINE        
VAL 'L-peptide linking' VALINE          
GLY 'peptide linking'   GLYCINE         
#
loop_
_atom_site.group_PDB
_atom_site.id
_atom_site.type_symbol
_atom_site.label_atom_id
_atom_site.label_alt_id
_atom_site.label_comp_id
_atom_site.label_asym_id
_atom_site.label_entity_id
_atom_site.label_seq_id
_atom_site.pdbx_PDB_ins_code
_atom_site.Cartn_x
_atom_site.Cartn_y
_atom_site.Cartn_z
_atom_site.occupancy
_atom_site.B_iso_or_equiv
_atom_site.auth_seq_id
_atom_site.auth_asym_id
_atom_site.pdbx_PDB_model_num
ATOM 1    N N   . MET A 0 1   . -14.472  35.290  -16.412 1.00 41.33 1   A 1 
ATOM 2    C CA  . MET A 0 1   . -14.747  35.358  -17.866 1.00 41.33 1   A 1 
ATOM 3    C C   . MET A 0 1   . -13.439  35.476  -18.652 1.00 41.33 1   A 1 
ATOM 4    C CB  . MET A 0 1   . -15.674  36.542  -18.203 1.00 41.33 1   A 1 
ATOM 5    O O   . MET A 0 1   . -13.077  36.559  -19.086 1.00 41.33 1   A 1 
ATOM 6    C CG  . MET A 0 1   . -17.079  36.423  -17.610 1.00 41.33 1   A 1 
ATOM 7    S SD  . MET A 0 1   . -18.077  37.887  -17.969 1.00 41.33 1   A 1 
ATOM 8    C CE  . MET A 0 1   . -19.622  37.448  -17.126 1.00 41.33 1   A 1 
ATOM 9    N N   . LYS A 0 2   . -12.699  34.377  -18.811 1.00 39.42 2   A 1 
ATOM 10   C CA  . LYS A 0 2   . -11.700  34.223  -19.878 1.00 39.42 2   A 1 
ATOM 11   C C   . LYS A 0 2   . -11.908  32.816  -20.422 1.00 39.42 2   A 1 
ATOM 12   C CB  . LYS A 0 2   . -10.259  34.489  -19.400 1.00 39.42 2   A 1 
ATOM 13   O O   . LYS A 0 2   . -11.543  31.832  -19.796 1.00 39.42 2   A 1 
ATOM 14   C CG  . LYS A 0 2   . -9.963   35.998  -19.293 1.00 39.42 2   A 1 
ATOM 15   C CD  . LYS A 0 2   . -8.486   36.279  -18.991 1.00 39.42 2   A 1 
ATOM 16   C CE  . LYS A 0 2   . -8.230   37.792  -18.937 1.00 39.42 2   A 1 
ATOM 17   N NZ  . LYS A 0 2   . -6.813   38.097  -18.607 1.00 39.42 2   A 1 
ATOM 18   N N   . THR A 0 3   . -12.696  32.771  -21.483 1.00 39.89 3   A 1 
ATOM 19   C CA  . THR A 0 3   . -13.163  31.588  -22.199 1.00 39.89 3   A 1 
ATOM 20   C C   . THR A 0 3   . -11.995  30.935  -22.926 1.00 39.89 3   A 1 
ATOM 21   C CB  . THR A 0 3   . -14.245  32.022  -23.208 1.00 39.89 3   A 1 
ATOM 22   O O   . THR A 0 3   . -11.370  31.561  -23.780 1.00 39.89 3   A 1 
ATOM 23   C CG2 . THR A 0 3   . -15.608  32.165  -22.532 1.00 39.89 3   A 1 
ATOM 24   O OG1 . THR A 0 3   . -13.924  33.296  -23.739 1.00 39.89 3   A 1 
ATOM 25   N N   . PHE A 0 4   . -11.706  29.684  -22.575 1.00 35.60 4   A 1 
ATOM 26   C CA  . PHE A 0 4   . -10.761  28.826  -23.278 1.00 35.60 4   A 1 
ATOM 27   C C   . PHE A 0 4   . -11.363  28.442  -24.634 1.00 35.60 4   A 1 
ATOM 28   C CB  . PHE A 0 4   . -10.461  27.596  -22.405 1.00 35.60 4   A 1 
ATOM 29   O O   . PHE A 0 4   . -12.267  27.614  -24.712 1.00 35.60 4   A 1 
ATOM 30   C CG  . PHE A 0 4   . -9.554   27.884  -21.222 1.00 35.60 4   A 1 
ATOM 31   C CD1 . PHE A 0 4   . -8.163   27.713  -21.359 1.00 35.60 4   A 1 
ATOM 32   C CD2 . PHE A 0 4   . -10.084  28.308  -19.987 1.00 35.60 4   A 1 
ATOM 33   C CE1 . PHE A 0 4   . -7.308   27.962  -20.271 1.00 35.60 4   A 1 
ATOM 34   C CE2 . PHE A 0 4   . -9.227   28.560  -18.900 1.00 35.60 4   A 1 
ATOM 35   C CZ  . PHE A 0 4   . -7.839   28.385  -19.041 1.00 35.60 4   A 1 
ATOM 36   N N   . ALA A 0 5   . -10.906  29.090  -25.704 1.00 42.73 5   A 1 
ATOM 37   C CA  . ALA A 0 5   . -11.281  28.727  -27.063 1.00 42.73 5   A 1 
ATOM 38   C C   . ALA A 0 5   . -10.444  27.518  -27.507 1.00 42.73 5   A 1 
ATOM 39   C CB  . ALA A 0 5   . -11.135  29.949  -27.978 1.00 42.73 5   A 1 
ATOM 40   O O   . ALA A 0 5   . -9.265   27.640  -27.832 1.00 42.73 5   A 1 
ATOM 41   N N   . PHE A 0 6   . -11.083  26.349  -27.485 1.00 31.21 6   A 1 
ATOM 42   C CA  . PHE A 0 6   . -10.638  25.109  -28.116 1.00 31.21 6   A 1 
ATOM 43   C C   . PHE A 0 6   . -10.495  25.330  -29.632 1.00 31.21 6   A 1 
ATOM 44   C CB  . PHE A 0 6   . -11.691  24.016  -27.815 1.00 31.21 6   A 1 
ATOM 45   O O   . PHE A 0 6   . -11.490  25.371  -30.353 1.00 31.21 6   A 1 
ATOM 46   C CG  . PHE A 0 6   . -11.278  22.951  -26.821 1.00 31.21 6   A 1 
ATOM 47   C CD1 . PHE A 0 6   . -10.954  21.661  -27.286 1.00 31.21 6   A 1 
ATOM 48   C CD2 . PHE A 0 6   . -11.266  23.218  -25.439 1.00 31.21 6   A 1 
ATOM 49   C CE1 . PHE A 0 6   . -10.621  20.644  -26.377 1.00 31.21 6   A 1 
ATOM 50   C CE2 . PHE A 0 6   . -10.930  22.198  -24.529 1.00 31.21 6   A 1 
ATOM 51   C CZ  . PHE A 0 6   . -10.610  20.912  -24.998 1.00 31.21 6   A 1 
ATOM 52   N N   . ALA A 0 7   . -9.267   25.474  -30.130 1.00 39.27 7   A 1 
ATOM 53   C CA  . ALA A 0 7   . -8.967   25.391  -31.557 1.00 39.27 7   A 1 
ATOM 54   C C   . ALA A 0 7   . -8.277   24.050  -31.832 1.00 39.27 7   A 1 
ATOM 55   C CB  . ALA A 0 7   . -8.173   26.621  -32.006 1.00 39.27 7   A 1 
ATOM 56   O O   . ALA A 0 7   . -7.061   23.907  -31.735 1.00 39.27 7   A 1 
ATOM 57   N N   . LEU A 0 8   . -9.109   23.054  -32.128 1.00 31.97 8   A 1 
ATOM 58   C CA  . LEU A 0 8   . -8.743   21.722  -32.590 1.00 31.97 8   A 1 
ATOM 59   C C   . LEU A 0 8   . -8.181   21.830  -34.021 1.00 31.97 8   A 1 
ATOM 60   C CB  . LEU A 0 8   . -10.038  20.879  -32.517 1.00 31.97 8   A 1 
ATOM 61   O O   . LEU A 0 8   . -8.938   21.759  -34.988 1.00 31.97 8   A 1 
ATOM 62   C CG  . LEU A 0 8   . -9.844   19.369  -32.742 1.00 31.97 8   A 1 
ATOM 63   C CD1 . LEU A 0 8   . -9.514   18.669  -31.422 1.00 31.97 8   A 1 
ATOM 64   C CD2 . LEU A 0 8   . -11.118  18.743  -33.311 1.00 31.97 8   A 1 
ATOM 65   N N   . LEU A 0 9   . -6.872   22.041  -34.181 1.00 32.70 9   A 1 
ATOM 66   C CA  . LEU A 0 9   . -6.227   21.961  -35.495 1.00 32.70 9   A 1 
ATOM 67   C C   . LEU A 0 9   . -5.657   20.554  -35.700 1.00 32.70 9   A 1 
ATOM 68   C CB  . LEU A 0 9   . -5.203   23.092  -35.703 1.00 32.70 9   A 1 
ATOM 69   O O   . LEU A 0 9   . -4.516   20.256  -35.357 1.00 32.70 9   A 1 
ATOM 70   C CG  . LEU A 0 9   . -4.853   23.274  -37.198 1.00 32.70 9   A 1 
ATOM 71   C CD1 . LEU A 0 9   . -5.931   24.070  -37.944 1.00 32.70 9   A 1 
ATOM 72   C CD2 . LEU A 0 9   . -3.531   24.023  -37.355 1.00 32.70 9   A 1 
ATOM 73   N N   . VAL A 0 10  . -6.489   19.692  -36.283 1.00 31.43 10  A 1 
ATOM 74   C CA  . VAL A 0 10  . -6.082   18.420  -36.884 1.00 31.43 10  A 1 
ATOM 75   C C   . VAL A 0 10  . -5.295   18.744  -38.154 1.00 31.43 10  A 1 
ATOM 76   C CB  . VAL A 0 10  . -7.319   17.539  -37.180 1.00 31.43 10  A 1 
ATOM 77   O O   . VAL A 0 10  . -5.865   18.903  -39.229 1.00 31.43 10  A 1 
ATOM 78   C CG1 . VAL A 0 10  . -6.937   16.193  -37.812 1.00 31.43 10  A 1 
ATOM 79   C CG2 . VAL A 0 10  . -8.106   17.243  -35.896 1.00 31.43 10  A 1 
ATOM 80   N N   . ALA A 0 11  . -3.979   18.892  -38.032 1.00 35.68 11  A 1 
ATOM 81   C CA  . ALA A 0 11  . -3.070   18.899  -39.171 1.00 35.68 11  A 1 
ATOM 82   C C   . ALA A 0 11  . -2.229   17.624  -39.113 1.00 35.68 11  A 1 
ATOM 83   C CB  . ALA A 0 11  . -2.268   20.202  -39.212 1.00 35.68 11  A 1 
ATOM 84   O O   . ALA A 0 11  . -1.114   17.590  -38.599 1.00 35.68 11  A 1 
ATOM 85   N N   . SER A 0 12  . -2.813   16.551  -39.635 1.00 31.14 12  A 1 
ATOM 86   C CA  . SER A 0 12  . -2.126   15.334  -40.046 1.00 31.14 12  A 1 
ATOM 87   C C   . SER A 0 12  . -1.108   15.676  -41.136 1.00 31.14 12  A 1 
ATOM 88   C CB  . SER A 0 12  . -3.177   14.326  -40.534 1.00 31.14 12  A 1 
ATOM 89   O O   . SER A 0 12  . -1.412   15.617  -42.325 1.00 31.14 12  A 1 
ATOM 90   O OG  . SER A 0 12  . -4.186   14.974  -41.291 1.00 31.14 12  A 1 
ATOM 91   N N   . ILE A 0 13  . 0.098    16.071  -40.730 1.00 33.82 13  A 1 
ATOM 92   C CA  . ILE A 0 13  . 1.258    16.153  -41.617 1.00 33.82 13  A 1 
ATOM 93   C C   . ILE A 0 13  . 2.148    14.965  -41.277 1.00 33.82 13  A 1 
ATOM 94   C CB  . ILE A 0 13  . 1.941    17.536  -41.596 1.00 33.82 13  A 1 
ATOM 95   O O   . ILE A 0 13  . 3.061    15.019  -40.459 1.00 33.82 13  A 1 
ATOM 96   C CG1 . ILE A 0 13  . 0.911    18.614  -42.018 1.00 33.82 13  A 1 
ATOM 97   C CG2 . ILE A 0 13  . 3.147    17.535  -42.559 1.00 33.82 13  A 1 
ATOM 98   C CD1 . ILE A 0 13  . 1.440    20.052  -41.987 1.00 33.82 13  A 1 
ATOM 99   N N   . SER A 0 14  . 1.818    13.855  -41.928 1.00 32.49 14  A 1 
ATOM 100  C CA  . SER A 0 14  . 2.702    12.726  -42.156 1.00 32.49 14  A 1 
ATOM 101  C C   . SER A 0 14  . 3.870    13.186  -43.030 1.00 32.49 14  A 1 
ATOM 102  C CB  . SER A 0 14  . 1.902    11.621  -42.860 1.00 32.49 14  A 1 
ATOM 103  O O   . SER A 0 14  . 3.822    13.101  -44.254 1.00 32.49 14  A 1 
ATOM 104  O OG  . SER A 0 14  . 1.333    12.131  -44.053 1.00 32.49 14  A 1 
ATOM 105  N N   . ALA A 0 15  . 4.914    13.716  -42.419 1.00 37.35 15  A 1 
ATOM 106  C CA  . ALA A 0 15  . 6.228    13.771  -43.031 1.00 37.35 15  A 1 
ATOM 107  C C   . ALA A 0 15  . 7.221    13.893  -41.889 1.00 37.35 15  A 1 
ATOM 108  C CB  . ALA A 0 15  . 6.331    14.932  -44.031 1.00 37.35 15  A 1 
ATOM 109  O O   . ALA A 0 15  . 7.432    14.979  -41.357 1.00 37.35 15  A 1 
ATOM 110  N N   . ASN A 0 16  . 7.782    12.748  -41.498 1.00 34.25 16  A 1 
ATOM 111  C CA  . ASN A 0 16  . 9.035    12.676  -40.764 1.00 34.25 16  A 1 
ATOM 112  C C   . ASN A 0 16  . 9.967    13.741  -41.373 1.00 34.25 16  A 1 
ATOM 113  C CB  . ASN A 0 16  . 9.561    11.236  -40.958 1.00 34.25 16  A 1 
ATOM 114  O O   . ASN A 0 16  . 10.267   13.621  -42.569 1.00 34.25 16  A 1 
ATOM 115  C CG  . ASN A 0 16  . 10.791   10.910  -40.135 1.00 34.25 16  A 1 
ATOM 116  N ND2 . ASN A 0 16  . 11.313   9.712   -40.259 1.00 34.25 16  A 1 
ATOM 117  O OD1 . ASN A 0 16  . 11.281   11.706  -39.361 1.00 34.25 16  A 1 
ATOM 118  N N   . PRO A 0 17  . 10.310   14.826  -40.648 1.00 41.13 17  A 1 
ATOM 119  C CA  . PRO A 0 17  . 11.236   15.821  -41.147 1.00 41.13 17  A 1 
ATOM 120  C C   . PRO A 0 17  . 12.554   15.083  -41.277 1.00 41.13 17  A 1 
ATOM 121  C CB  . PRO A 0 17  . 11.243   16.963  -40.127 1.00 41.13 17  A 1 
ATOM 122  O O   . PRO A 0 17  . 13.256   14.872  -40.293 1.00 41.13 17  A 1 
ATOM 123  C CG  . PRO A 0 17  . 10.814   16.289  -38.826 1.00 41.13 17  A 1 
ATOM 124  C CD  . PRO A 0 17  . 9.930    15.127  -39.276 1.00 41.13 17  A 1 
ATOM 125  N N   . GLY A 0 18  . 12.800   14.591  -42.494 1.00 35.12 18  A 1 
ATOM 126  C CA  . GLY A 0 18  . 13.967   13.809  -42.828 1.00 35.12 18  A 1 
ATOM 127  C C   . GLY A 0 18  . 15.151   14.545  -42.253 1.00 35.12 18  A 1 
ATOM 128  O O   . GLY A 0 18  . 15.390   15.695  -42.631 1.00 35.12 18  A 1 
ATOM 129  N N   . TYR A 0 19  . 15.804   13.897  -41.285 1.00 37.50 19  A 1 
ATOM 130  C CA  . TYR A 0 19  . 17.083   14.314  -40.748 1.00 37.50 19  A 1 
ATOM 131  C C   . TYR A 0 19  . 17.886   14.806  -41.931 1.00 37.50 19  A 1 
ATOM 132  C CB  . TYR A 0 19  . 17.765   13.128  -40.063 1.00 37.50 19  A 1 
ATOM 133  O O   . TYR A 0 19  . 18.156   14.036  -42.857 1.00 37.50 19  A 1 
ATOM 134  C CG  . TYR A 0 19  . 17.214   12.870  -38.680 1.00 37.50 19  A 1 
ATOM 135  C CD1 . TYR A 0 19  . 17.814   13.502  -37.574 1.00 37.50 19  A 1 
ATOM 136  C CD2 . TYR A 0 19  . 16.096   12.033  -38.496 1.00 37.50 19  A 1 
ATOM 137  C CE1 . TYR A 0 19  . 17.308   13.290  -36.278 1.00 37.50 19  A 1 
ATOM 138  C CE2 . TYR A 0 19  . 15.581   11.829  -37.202 1.00 37.50 19  A 1 
ATOM 139  O OH  . TYR A 0 19  . 15.694   12.234  -34.847 1.00 37.50 19  A 1 
ATOM 140  C CZ  . TYR A 0 19  . 16.189   12.451  -36.092 1.00 37.50 19  A 1 
ATOM 141  N N   . GLY A 0 20  . 18.096   16.126  -41.956 1.00 35.59 20  A 1 
ATOM 142  C CA  . GLY A 0 20  . 18.736   16.809  -43.058 1.00 35.59 20  A 1 
ATOM 143  C C   . GLY A 0 20  . 20.039   16.084  -43.281 1.00 35.59 20  A 1 
ATOM 144  O O   . GLY A 0 20  . 20.941   16.177  -42.455 1.00 35.59 20  A 1 
ATOM 145  N N   . SER A 0 21  . 20.080   15.279  -44.341 1.00 39.65 21  A 1 
ATOM 146  C CA  . SER A 0 21  . 21.251   14.506  -44.690 1.00 39.65 21  A 1 
ATOM 147  C C   . SER A 0 21  . 22.347   15.539  -44.847 1.00 39.65 21  A 1 
ATOM 148  C CB  . SER A 0 21  . 20.983   13.720  -45.974 1.00 39.65 21  A 1 
ATOM 149  O O   . SER A 0 21  . 22.280   16.374  -45.755 1.00 39.65 21  A 1 
ATOM 150  O OG  . SER A 0 21  . 22.163   13.117  -46.463 1.00 39.65 21  A 1 
ATOM 151  N N   . TYR A 0 22  . 23.288   15.547  -43.906 1.00 41.81 22  A 1 
ATOM 152  C CA  . TYR A 0 22  . 24.486   16.354  -43.977 1.00 41.81 22  A 1 
ATOM 153  C C   . TYR A 0 22  . 25.217   15.890  -45.231 1.00 41.81 22  A 1 
ATOM 154  C CB  . TYR A 0 22  . 25.315   16.191  -42.692 1.00 41.81 22  A 1 
ATOM 155  O O   . TYR A 0 22  . 26.011   14.955  -45.208 1.00 41.81 22  A 1 
ATOM 156  C CG  . TYR A 0 22  . 24.710   16.852  -41.464 1.00 41.81 22  A 1 
ATOM 157  C CD1 . TYR A 0 22  . 25.006   18.199  -41.170 1.00 41.81 22  A 1 
ATOM 158  C CD2 . TYR A 0 22  . 23.874   16.117  -40.601 1.00 41.81 22  A 1 
ATOM 159  C CE1 . TYR A 0 22  . 24.476   18.807  -40.015 1.00 41.81 22  A 1 
ATOM 160  C CE2 . TYR A 0 22  . 23.333   16.725  -39.452 1.00 41.81 22  A 1 
ATOM 161  O OH  . TYR A 0 22  . 23.122   18.641  -38.034 1.00 41.81 22  A 1 
ATOM 162  C CZ  . TYR A 0 22  . 23.636   18.068  -39.153 1.00 41.81 22  A 1 
ATOM 163  N N   . HIS A 0 23  . 24.876   16.500  -46.366 1.00 40.82 23  A 1 
ATOM 164  C CA  . HIS A 0 23  . 25.571   16.307  -47.619 1.00 40.82 23  A 1 
ATOM 165  C C   . HIS A 0 23  . 26.921   16.972  -47.412 1.00 40.82 23  A 1 
ATOM 166  C CB  . HIS A 0 23  . 24.783   16.914  -48.794 1.00 40.82 23  A 1 
ATOM 167  O O   . HIS A 0 23  . 27.087   18.159  -47.696 1.00 40.82 23  A 1 
ATOM 168  C CG  . HIS A 0 23  . 23.617   16.080  -49.264 1.00 40.82 23  A 1 
ATOM 169  C CD2 . HIS A 0 23  . 23.295   15.792  -50.563 1.00 40.82 23  A 1 
ATOM 170  N ND1 . HIS A 0 23  . 22.678   15.458  -48.476 1.00 40.82 23  A 1 
ATOM 171  C CE1 . HIS A 0 23  . 21.828   14.798  -49.277 1.00 40.82 23  A 1 
ATOM 172  N NE2 . HIS A 0 23  . 22.157   14.982  -50.565 1.00 40.82 23  A 1 
ATOM 173  N N   . GLN A 0 24  . 27.872   16.225  -46.855 1.00 41.45 24  A 1 
ATOM 174  C CA  . GLN A 0 24  . 29.266   16.603  -46.940 1.00 41.45 24  A 1 
ATOM 175  C C   . GLN A 0 24  . 29.570   16.749  -48.437 1.00 41.45 24  A 1 
ATOM 176  C CB  . GLN A 0 24  . 30.168   15.562  -46.271 1.00 41.45 24  A 1 
ATOM 177  O O   . GLN A 0 24  . 29.408   15.782  -49.192 1.00 41.45 24  A 1 
ATOM 178  C CG  . GLN A 0 24  . 30.136   15.659  -44.736 1.00 41.45 24  A 1 
ATOM 179  C CD  . GLN A 0 24  . 31.237   14.816  -44.095 1.00 41.45 24  A 1 
ATOM 180  N NE2 . GLN A 0 24  . 31.607   15.076  -42.861 1.00 41.45 24  A 1 
ATOM 181  O OE1 . GLN A 0 24  . 31.807   13.930  -44.703 1.00 41.45 24  A 1 
ATOM 182  N N   . PRO A 0 25  . 29.902   17.960  -48.917 1.00 49.35 25  A 1 
ATOM 183  C CA  . PRO A 0 25  . 30.209   18.149  -50.321 1.00 49.35 25  A 1 
ATOM 184  C C   . PRO A 0 25  . 31.387   17.243  -50.672 1.00 49.35 25  A 1 
ATOM 185  C CB  . PRO A 0 25  . 30.501   19.642  -50.496 1.00 49.35 25  A 1 
ATOM 186  O O   . PRO A 0 25  . 32.410   17.243  -49.987 1.00 49.35 25  A 1 
ATOM 187  C CG  . PRO A 0 25  . 30.883   20.112  -49.093 1.00 49.35 25  A 1 
ATOM 188  C CD  . PRO A 0 25  . 30.091   19.194  -48.171 1.00 49.35 25  A 1 
ATOM 189  N N   . LYS A 0 26  . 31.214   16.441  -51.728 1.00 50.14 26  A 1 
ATOM 190  C CA  . LYS A 0 26  . 32.238   15.499  -52.183 1.00 50.14 26  A 1 
ATOM 191  C C   . LYS A 0 26  . 33.554   16.255  -52.436 1.00 50.14 26  A 1 
ATOM 192  C CB  . LYS A 0 26  . 31.782   14.743  -53.440 1.00 50.14 26  A 1 
ATOM 193  O O   . LYS A 0 26  . 33.514   17.333  -53.036 1.00 50.14 26  A 1 
ATOM 194  C CG  . LYS A 0 26  . 30.594   13.811  -53.156 1.00 50.14 26  A 1 
ATOM 195  C CD  . LYS A 0 26  . 30.171   13.042  -54.414 1.00 50.14 26  A 1 
ATOM 196  C CE  . LYS A 0 26  . 28.984   12.131  -54.074 1.00 50.14 26  A 1 
ATOM 197  N NZ  . LYS A 0 26  . 28.526   11.341  -55.244 1.00 50.14 26  A 1 
ATOM 198  N N   . PRO A 0 27  . 34.703   15.711  -52.005 1.00 42.94 27  A 1 
ATOM 199  C CA  . PRO A 0 27  . 35.997   16.359  -52.168 1.00 42.94 27  A 1 
ATOM 200  C C   . PRO A 0 27  . 36.299   16.643  -53.644 1.00 42.94 27  A 1 
ATOM 201  C CB  . PRO A 0 27  . 37.020   15.412  -51.536 1.00 42.94 27  A 1 
ATOM 202  O O   . PRO A 0 27  . 36.106   15.792  -54.513 1.00 42.94 27  A 1 
ATOM 203  C CG  . PRO A 0 27  . 36.317   14.057  -51.481 1.00 42.94 27  A 1 
ATOM 204  C CD  . PRO A 0 27  . 34.849   14.429  -51.336 1.00 42.94 27  A 1 
ATOM 205  N N   . VAL A 0 28  . 36.798   17.847  -53.926 1.00 54.64 28  A 1 
ATOM 206  C CA  . VAL A 0 28  . 37.248   18.241  -55.267 1.00 54.64 28  A 1 
ATOM 207  C C   . VAL A 0 28  . 38.728   17.895  -55.401 1.00 54.64 28  A 1 
ATOM 208  C CB  . VAL A 0 28  . 36.972   19.732  -55.547 1.00 54.64 28  A 1 
ATOM 209  O O   . VAL A 0 28  . 39.571   18.439  -54.689 1.00 54.64 28  A 1 
ATOM 210  C CG1 . VAL A 0 28  . 37.452   20.138  -56.948 1.00 54.64 28  A 1 
ATOM 211  C CG2 . VAL A 0 28  . 35.469   20.040  -55.465 1.00 54.64 28  A 1 
ATOM 212  N N   . VAL A 0 29  . 39.050   16.994  -56.329 1.00 36.55 29  A 1 
ATOM 213  C CA  . VAL A 0 29  . 40.426   16.579  -56.636 1.00 36.55 29  A 1 
ATOM 214  C C   . VAL A 0 29  . 40.983   17.472  -57.744 1.00 36.55 29  A 1 
ATOM 215  C CB  . VAL A 0 29  . 40.471   15.094  -57.044 1.00 36.55 29  A 1 
ATOM 216  O O   . VAL A 0 29  . 40.445   17.496  -58.849 1.00 36.55 29  A 1 
ATOM 217  C CG1 . VAL A 0 29  . 41.896   14.638  -57.383 1.00 36.55 29  A 1 
ATOM 218  C CG2 . VAL A 0 29  . 39.942   14.191  -55.921 1.00 36.55 29  A 1 
ATOM 219  N N   . THR A 0 30  . 42.082   18.180  -57.471 1.00 49.93 30  A 1 
ATOM 220  C CA  . THR A 0 30  . 42.799   18.984  -58.480 1.00 49.93 30  A 1 
ATOM 221  C C   . THR A 0 30  . 44.256   18.531  -58.582 1.00 49.93 30  A 1 
ATOM 222  C CB  . THR A 0 30  . 42.718   20.492  -58.185 1.00 49.93 30  A 1 
ATOM 223  O O   . THR A 0 30  . 44.929   18.358  -57.569 1.00 49.93 30  A 1 
ATOM 224  C CG2 . THR A 0 30  . 43.084   21.332  -59.411 1.00 49.93 30  A 1 
ATOM 225  O OG1 . THR A 0 30  . 41.408   20.867  -57.835 1.00 49.93 30  A 1 
ATOM 226  N N   . VAL A 0 31  . 44.760   18.346  -59.807 1.00 34.41 31  A 1 
ATOM 227  C CA  . VAL A 0 31  . 46.106   17.814  -60.098 1.00 34.41 31  A 1 
ATOM 228  C C   . VAL A 0 31  . 47.013   18.943  -60.594 1.00 34.41 31  A 1 
ATOM 229  C CB  . VAL A 0 31  . 46.017   16.674  -61.141 1.00 34.41 31  A 1 
ATOM 230  O O   . VAL A 0 31  . 46.734   19.532  -61.635 1.00 34.41 31  A 1 
ATOM 231  C CG1 . VAL A 0 31  . 47.396   16.070  -61.446 1.00 34.41 31  A 1 
ATOM 232  C CG2 . VAL A 0 31  . 45.106   15.534  -60.666 1.00 34.41 31  A 1 
ATOM 233  N N   . THR A 0 32  . 48.116   19.243  -59.891 1.00 42.87 32  A 1 
ATOM 234  C CA  . THR A 0 32  . 49.081   20.285  -60.313 1.00 42.87 32  A 1 
ATOM 235  C C   . THR A 0 32  . 50.538   19.816  -60.177 1.00 42.87 32  A 1 
ATOM 236  C CB  . THR A 0 32  . 48.884   21.600  -59.533 1.00 42.87 32  A 1 
ATOM 237  O O   . THR A 0 32  . 50.963   19.405  -59.102 1.00 42.87 32  A 1 
ATOM 238  C CG2 . THR A 0 32  . 49.590   22.774  -60.218 1.00 42.87 32  A 1 
ATOM 239  O OG1 . THR A 0 32  . 47.528   21.968  -59.463 1.00 42.87 32  A 1 
ATOM 240  N N   . LYS A 0 33  . 51.327   19.912  -61.262 1.00 34.83 33  A 1 
ATOM 241  C CA  . LYS A 0 33  . 52.784   19.650  -61.302 1.00 34.83 33  A 1 
ATOM 242  C C   . LYS A 0 33  . 53.570   20.908  -60.907 1.00 34.83 33  A 1 
ATOM 243  C CB  . LYS A 0 33  . 53.210   19.226  -62.727 1.00 34.83 33  A 1 
ATOM 244  O O   . LYS A 0 33  . 53.389   21.942  -61.545 1.00 34.83 33  A 1 
ATOM 245  C CG  . LYS A 0 33  . 53.032   17.733  -63.043 1.00 34.83 33  A 1 
ATOM 246  C CD  . LYS A 0 33  . 53.482   17.432  -64.485 1.00 34.83 33  A 1 
ATOM 247  C CE  . LYS A 0 33  . 53.456   15.923  -64.764 1.00 34.83 33  A 1 
ATOM 248  N NZ  . LYS A 0 33  . 53.838   15.613  -66.166 1.00 34.83 33  A 1 
ATOM 249  N N   . LYS A 0 34  . 54.494   20.821  -59.940 1.00 36.60 34  A 1 
ATOM 250  C CA  . LYS A 0 34  . 55.477   21.887  -59.646 1.00 36.60 34  A 1 
ATOM 251  C C   . LYS A 0 34  . 56.926   21.395  -59.863 1.00 36.60 34  A 1 
ATOM 252  C CB  . LYS A 0 34  . 55.276   22.465  -58.233 1.00 36.60 34  A 1 
ATOM 253  O O   . LYS A 0 34  . 57.241   20.300  -59.399 1.00 36.60 34  A 1 
ATOM 254  C CG  . LYS A 0 34  . 54.056   23.403  -58.163 1.00 36.60 34  A 1 
ATOM 255  C CD  . LYS A 0 34  . 53.943   24.069  -56.783 1.00 36.60 34  A 1 
ATOM 256  C CE  . LYS A 0 34  . 52.746   25.029  -56.736 1.00 36.60 34  A 1 
ATOM 257  N NZ  . LYS A 0 34  . 52.558   25.612  -55.382 1.00 36.60 34  A 1 
ATOM 258  N N   . PRO A 0 35  . 57.799   22.152  -60.564 1.00 35.72 35  A 1 
ATOM 259  C CA  . PRO A 0 35  . 59.213   21.807  -60.767 1.00 35.72 35  A 1 
ATOM 260  C C   . PRO A 0 35  . 60.048   21.921  -59.482 1.00 35.72 35  A 1 
ATOM 261  C CB  . PRO A 0 35  . 59.746   22.760  -61.846 1.00 35.72 35  A 1 
ATOM 262  O O   . PRO A 0 35  . 59.846   22.837  -58.687 1.00 35.72 35  A 1 
ATOM 263  C CG  . PRO A 0 35  . 58.494   23.343  -62.492 1.00 35.72 35  A 1 
ATOM 264  C CD  . PRO A 0 35  . 57.472   23.322  -61.365 1.00 35.72 35  A 1 
ATOM 265  N N   . GLY A 0 36  . 60.985   20.986  -59.305 1.00 31.05 36  A 1 
ATOM 266  C CA  . GLY A 0 36  . 61.813   20.828  -58.108 1.00 31.05 36  A 1 
ATOM 267  C C   . GLY A 0 36  . 62.764   21.994  -57.823 1.00 31.05 36  A 1 
ATOM 268  O O   . GLY A 0 36  . 63.345   22.590  -58.728 1.00 31.05 36  A 1 
ATOM 269  N N   . PHE A 0 37  . 62.932   22.284  -56.532 1.00 29.73 37  A 1 
ATOM 270  C CA  . PHE A 0 37  . 63.884   23.256  -56.002 1.00 29.73 37  A 1 
ATOM 271  C C   . PHE A 0 37  . 65.241   22.578  -55.756 1.00 29.73 37  A 1 
ATOM 272  C CB  . PHE A 0 37  . 63.310   23.895  -54.722 1.00 29.73 37  A 1 
ATOM 273  O O   . PHE A 0 37  . 65.322   21.541  -55.102 1.00 29.73 37  A 1 
ATOM 274  C CG  . PHE A 0 37  . 63.183   25.404  -54.789 1.00 29.73 37  A 1 
ATOM 275  C CD1 . PHE A 0 37  . 64.168   26.225  -54.208 1.00 29.73 37  A 1 
ATOM 276  C CD2 . PHE A 0 37  . 62.071   25.991  -55.424 1.00 29.73 37  A 1 
ATOM 277  C CE1 . PHE A 0 37  . 64.038   27.624  -54.256 1.00 29.73 37  A 1 
ATOM 278  C CE2 . PHE A 0 37  . 61.941   27.391  -55.471 1.00 29.73 37  A 1 
ATOM 279  C CZ  . PHE A 0 37  . 62.924   28.207  -54.885 1.00 29.73 37  A 1 
ATOM 280  N N   . SER A 0 38  . 66.309   23.175  -56.285 1.00 27.99 38  A 1 
ATOM 281  C CA  . SER A 0 38  . 67.702   22.765  -56.085 1.00 27.99 38  A 1 
ATOM 282  C C   . SER A 0 38  . 68.259   23.459  -54.842 1.00 27.99 38  A 1 
ATOM 283  C CB  . SER A 0 38  . 68.502   23.133  -57.347 1.00 27.99 38  A 1 
ATOM 284  O O   . SER A 0 38  . 68.539   24.657  -54.891 1.00 27.99 38  A 1 
ATOM 285  O OG  . SER A 0 38  . 69.884   23.269  -57.087 1.00 27.99 38  A 1 
ATOM 286  N N   . GLN A 0 39  . 68.453   22.732  -53.740 1.00 27.91 39  A 1 
ATOM 287  C CA  . GLN A 0 39  . 69.139   23.261  -52.560 1.00 27.91 39  A 1 
ATOM 288  C C   . GLN A 0 39  . 70.624   22.870  -52.606 1.00 27.91 39  A 1 
ATOM 289  C CB  . GLN A 0 39  . 68.399   22.857  -51.276 1.00 27.91 39  A 1 
ATOM 290  O O   . GLN A 0 39  . 71.018   21.736  -52.349 1.00 27.91 39  A 1 
ATOM 291  C CG  . GLN A 0 39  . 68.587   23.906  -50.163 1.00 27.91 39  A 1 
ATOM 292  C CD  . GLN A 0 39  . 67.776   23.593  -48.908 1.00 27.91 39  A 1 
ATOM 293  N NE2 . GLN A 0 39  . 67.765   24.466  -47.924 1.00 27.91 39  A 1 
ATOM 294  O OE1 . GLN A 0 39  . 67.135   22.567  -48.784 1.00 27.91 39  A 1 
ATOM 295  N N   . SER A 0 40  . 71.448   23.845  -52.984 1.00 27.99 40  A 1 
ATOM 296  C CA  . SER A 0 40  . 72.911   23.798  -52.962 1.00 27.99 40  A 1 
ATOM 297  C C   . SER A 0 40  . 73.414   23.928  -51.516 1.00 27.99 40  A 1 
ATOM 298  C CB  . SER A 0 40  . 73.430   24.924  -53.875 1.00 27.99 40  A 1 
ATOM 299  O O   . SER A 0 40  . 73.739   25.024  -51.062 1.00 27.99 40  A 1 
ATOM 300  O OG  . SER A 0 40  . 74.771   25.263  -53.600 1.00 27.99 40  A 1 
ATOM 301  N N   . GLY A 0 41  . 73.463   22.817  -50.780 1.00 27.95 41  A 1 
ATOM 302  C CA  . GLY A 0 41  . 74.142   22.725  -49.484 1.00 27.95 41  A 1 
ATOM 303  C C   . GLY A 0 41  . 75.598   22.294  -49.668 1.00 27.95 41  A 1 
ATOM 304  O O   . GLY A 0 41  . 75.877   21.125  -49.918 1.00 27.95 41  A 1 
ATOM 305  N N   . ALA A 0 42  . 76.518   23.254  -49.593 1.00 25.76 42  A 1 
ATOM 306  C CA  . ALA A 0 42  . 77.962   23.052  -49.647 1.00 25.76 42  A 1 
ATOM 307  C C   . ALA A 0 42  . 78.544   22.616  -48.283 1.00 25.76 42  A 1 
ATOM 308  C CB  . ALA A 0 42  . 78.590   24.365  -50.141 1.00 25.76 42  A 1 
ATOM 309  O O   . ALA A 0 42  . 77.987   22.938  -47.240 1.00 25.76 42  A 1 
ATOM 310  N N   . SER A 0 43  . 79.732   21.992  -48.323 1.00 34.02 43  A 1 
ATOM 311  C CA  . SER A 0 43  . 80.646   21.611  -47.217 1.00 34.02 43  A 1 
ATOM 312  C C   . SER A 0 43  . 80.236   20.380  -46.383 1.00 34.02 43  A 1 
ATOM 313  C CB  . SER A 0 43  . 81.056   22.831  -46.378 1.00 34.02 43  A 1 
ATOM 314  O O   . SER A 0 43  . 79.264   20.389  -45.648 1.00 34.02 43  A 1 
ATOM 315  O OG  . SER A 0 43  . 80.015   23.359  -45.592 1.00 34.02 43  A 1 
ATOM 316  N N   . LYS A 0 44  . 80.843   19.205  -46.618 1.00 30.63 44  A 1 
ATOM 317  C CA  . LYS A 0 44  . 82.133   18.722  -46.063 1.00 30.63 44  A 1 
ATOM 318  C C   . LYS A 0 44  . 82.186   18.759  -44.526 1.00 30.63 44  A 1 
ATOM 319  C CB  . LYS A 0 44  . 83.397   19.359  -46.686 1.00 30.63 44  A 1 
ATOM 320  O O   . LYS A 0 44  . 82.737   19.685  -43.948 1.00 30.63 44  A 1 
ATOM 321  C CG  . LYS A 0 44  . 83.781   18.790  -48.063 1.00 30.63 44  A 1 
ATOM 322  C CD  . LYS A 0 44  . 85.188   19.263  -48.475 1.00 30.63 44  A 1 
ATOM 323  C CE  . LYS A 0 44  . 85.613   18.638  -49.811 1.00 30.63 44  A 1 
ATOM 324  N NZ  . LYS A 0 44  . 86.991   19.039  -50.199 1.00 30.63 44  A 1 
ATOM 325  N N   . GLY A 0 45  . 81.721   17.679  -43.900 1.00 34.56 45  A 1 
ATOM 326  C CA  . GLY A 0 45  . 81.976   17.359  -42.496 1.00 34.56 45  A 1 
ATOM 327  C C   . GLY A 0 45  . 81.941   15.847  -42.280 1.00 34.56 45  A 1 
ATOM 328  O O   . GLY A 0 45  . 80.879   15.248  -42.301 1.00 34.56 45  A 1 
ATOM 329  N N   . TYR A 0 46  . 83.127   15.246  -42.186 1.00 30.47 46  A 1 
ATOM 330  C CA  . TYR A 0 46  . 83.466   14.009  -41.474 1.00 30.47 46  A 1 
ATOM 331  C C   . TYR A 0 46  . 82.361   12.955  -41.248 1.00 30.47 46  A 1 
ATOM 332  C CB  . TYR A 0 46  . 84.129   14.436  -40.156 1.00 30.47 46  A 1 
ATOM 333  O O   . TYR A 0 46  . 81.661   12.964  -40.246 1.00 30.47 46  A 1 
ATOM 334  C CG  . TYR A 0 46  . 85.471   15.115  -40.376 1.00 30.47 46  A 1 
ATOM 335  C CD1 . TYR A 0 46  . 86.640   14.332  -40.376 1.00 30.47 46  A 1 
ATOM 336  C CD2 . TYR A 0 46  . 85.555   16.503  -40.609 1.00 30.47 46  A 1 
ATOM 337  C CE1 . TYR A 0 46  . 87.894   14.929  -40.603 1.00 30.47 46  A 1 
ATOM 338  C CE2 . TYR A 0 46  . 86.806   17.101  -40.859 1.00 30.47 46  A 1 
ATOM 339  O OH  . TYR A 0 46  . 89.186   16.895  -41.069 1.00 30.47 46  A 1 
ATOM 340  C CZ  . TYR A 0 46  . 87.978   16.316  -40.848 1.00 30.47 46  A 1 
ATOM 341  N N   . GLY A 0 47  . 82.310   11.959  -42.134 1.00 34.56 47  A 1 
ATOM 342  C CA  . GLY A 0 47  . 82.854   10.629  -41.822 1.00 34.56 47  A 1 
ATOM 343  C C   . GLY A 0 47  . 82.291   9.813   -40.654 1.00 34.56 47  A 1 
ATOM 344  O O   . GLY A 0 47  . 82.890   8.788   -40.355 1.00 34.56 47  A 1 
ATOM 345  N N   . GLN A 0 48  . 81.183   10.191  -40.018 1.00 37.13 48  A 1 
ATOM 346  C CA  . GLN A 0 48  . 80.435   9.246   -39.190 1.00 37.13 48  A 1 
ATOM 347  C C   . GLN A 0 48  . 79.538   8.441   -40.124 1.00 37.13 48  A 1 
ATOM 348  C CB  . GLN A 0 48  . 79.686   9.942   -38.051 1.00 37.13 48  A 1 
ATOM 349  O O   . GLN A 0 48  . 78.527   8.909   -40.645 1.00 37.13 48  A 1 
ATOM 350  C CG  . GLN A 0 48  . 80.632   10.496  -36.968 1.00 37.13 48  A 1 
ATOM 351  C CD  . GLN A 0 48  . 81.136   9.453   -35.966 1.00 37.13 48  A 1 
ATOM 352  N NE2 . GLN A 0 48  . 81.155   9.770   -34.690 1.00 37.13 48  A 1 
ATOM 353  O OE1 . GLN A 0 48  . 81.534   8.351   -36.297 1.00 37.13 48  A 1 
ATOM 354  N N   . GLN A 0 49  . 80.019   7.241   -40.401 1.00 39.87 49  A 1 
ATOM 355  C CA  . GLN A 0 49  . 79.394   6.155   -41.130 1.00 39.87 49  A 1 
ATOM 356  C C   . GLN A 0 49  . 78.187   5.659   -40.321 1.00 39.87 49  A 1 
ATOM 357  C CB  . GLN A 0 49  . 80.538   5.140   -41.303 1.00 39.87 49  A 1 
ATOM 358  O O   . GLN A 0 49  . 78.188   4.554   -39.802 1.00 39.87 49  A 1 
ATOM 359  C CG  . GLN A 0 49  . 80.372   4.024   -42.335 1.00 39.87 49  A 1 
ATOM 360  C CD  . GLN A 0 49  . 81.699   3.287   -42.551 1.00 39.87 49  A 1 
ATOM 361  N NE2 . GLN A 0 49  . 81.718   2.259   -43.366 1.00 39.87 49  A 1 
ATOM 362  O OE1 . GLN A 0 49  . 82.754   3.633   -42.040 1.00 39.87 49  A 1 
ATOM 363  N N   . ALA A 0 50  . 77.190   6.525   -40.135 1.00 41.87 50  A 1 
ATOM 364  C CA  . ALA A 0 50  . 75.920   6.127   -39.570 1.00 41.87 50  A 1 
ATOM 365  C C   . ALA A 0 50  . 75.249   5.257   -40.630 1.00 41.87 50  A 1 
ATOM 366  C CB  . ALA A 0 50  . 75.107   7.369   -39.181 1.00 41.87 50  A 1 
ATOM 367  O O   . ALA A 0 50  . 74.834   5.753   -41.684 1.00 41.87 50  A 1 
ATOM 368  N N   . GLU A 0 51  . 75.199   3.952   -40.374 1.00 43.92 51  A 1 
ATOM 369  C CA  . GLU A 0 51  . 74.100   3.124   -40.853 1.00 43.92 51  A 1 
ATOM 370  C C   . GLU A 0 51  . 72.838   3.983   -40.767 1.00 43.92 51  A 1 
ATOM 371  C CB  . GLU A 0 51  . 73.949   1.904   -39.938 1.00 43.92 51  A 1 
ATOM 372  O O   . GLU A 0 51  . 72.514   4.509   -39.699 1.00 43.92 51  A 1 
ATOM 373  C CG  . GLU A 0 51  . 75.090   0.887   -40.099 1.00 43.92 51  A 1 
ATOM 374  C CD  . GLU A 0 51  . 75.050   -0.207  -39.025 1.00 43.92 51  A 1 
ATOM 375  O OE1 . GLU A 0 51  . 75.749   -1.225  -39.171 1.00 43.92 51  A 1 
ATOM 376  O OE2 . GLU A 0 51  . 74.332   -0.020  -38.019 1.00 43.92 51  A 1 
ATOM 377  N N   . LYS A 0 52  . 72.183   4.236   -41.901 1.00 49.37 52  A 1 
ATOM 378  C CA  . LYS A 0 52  . 70.926   4.982   -41.903 1.00 49.37 52  A 1 
ATOM 379  C C   . LYS A 0 52  . 69.844   4.043   -41.387 1.00 49.37 52  A 1 
ATOM 380  C CB  . LYS A 0 52  . 70.592   5.534   -43.290 1.00 49.37 52  A 1 
ATOM 381  O O   . LYS A 0 52  . 69.032   3.564   -42.164 1.00 49.37 52  A 1 
ATOM 382  C CG  . LYS A 0 52  . 71.514   6.672   -43.732 1.00 49.37 52  A 1 
ATOM 383  C CD  . LYS A 0 52  . 70.970   7.203   -45.058 1.00 49.37 52  A 1 
ATOM 384  C CE  . LYS A 0 52  . 71.810   8.366   -45.573 1.00 49.37 52  A 1 
ATOM 385  N NZ  . LYS A 0 52  . 71.177   8.925   -46.789 1.00 49.37 52  A 1 
ATOM 386  N N   . ARG A 0 53  . 69.899   3.743   -40.093 1.00 51.41 53  A 1 
ATOM 387  C CA  . ARG A 0 53  . 68.788   3.175   -39.351 1.00 51.41 53  A 1 
ATOM 388  C C   . ARG A 0 53  . 67.850   4.342   -39.102 1.00 51.41 53  A 1 
ATOM 389  C CB  . ARG A 0 53  . 69.275   2.517   -38.050 1.00 51.41 53  A 1 
ATOM 390  O O   . ARG A 0 53  . 68.187   5.263   -38.358 1.00 51.41 53  A 1 
ATOM 391  C CG  . ARG A 0 53  . 70.306   1.404   -38.295 1.00 51.41 53  A 1 
ATOM 392  C CD  . ARG A 0 53  . 70.651   0.712   -36.973 1.00 51.41 53  A 1 
ATOM 393  N NE  . ARG A 0 53  . 71.775   -0.227  -37.119 1.00 51.41 53  A 1 
ATOM 394  N NH1 . ARG A 0 53  . 71.328   -1.617  -35.351 1.00 51.41 53  A 1 
ATOM 395  N NH2 . ARG A 0 53  . 73.104   -1.995  -36.655 1.00 51.41 53  A 1 
ATOM 396  C CZ  . ARG A 0 53  . 72.056   -1.278  -36.376 1.00 51.41 53  A 1 
ATOM 397  N N   . SER A 0 54  . 66.745   4.373   -39.826 1.00 59.91 54  A 1 
ATOM 398  C CA  . SER A 0 54  . 65.620   5.220   -39.456 1.00 59.91 54  A 1 
ATOM 399  C C   . SER A 0 54  . 64.650   4.320   -38.710 1.00 59.91 54  A 1 
ATOM 400  C CB  . SER A 0 54  . 65.006   5.895   -40.684 1.00 59.91 54  A 1 
ATOM 401  O O   . SER A 0 54  . 64.244   3.294   -39.249 1.00 59.91 54  A 1 
ATOM 402  O OG  . SER A 0 54  . 65.917   6.877   -41.170 1.00 59.91 54  A 1 
ATOM 403  N N   . ALA A 0 55  . 64.368   4.684   -37.465 1.00 65.26 55  A 1 
ATOM 404  C CA  . ALA A 0 55  . 63.334   4.082   -36.644 1.00 65.26 55  A 1 
ATOM 405  C C   . ALA A 0 55  . 62.340   5.185   -36.272 1.00 65.26 55  A 1 
ATOM 406  C CB  . ALA A 0 55  . 63.965   3.399   -35.425 1.00 65.26 55  A 1 
ATOM 407  O O   . ALA A 0 55  . 62.751   6.339   -36.086 1.00 65.26 55  A 1 
ATOM 408  N N   . SER A 0 56  . 61.061   4.844   -36.233 1.00 73.15 56  A 1 
ATOM 409  C CA  . SER A 0 56  . 60.016   5.664   -35.628 1.00 73.15 56  A 1 
ATOM 410  C C   . SER A 0 56  . 59.197   4.778   -34.710 1.00 73.15 56  A 1 
ATOM 411  C CB  . SER A 0 56  . 59.099   6.304   -36.676 1.00 73.15 56  A 1 
ATOM 412  O O   . SER A 0 56  . 58.762   3.725   -35.168 1.00 73.15 56  A 1 
ATOM 413  O OG  . SER A 0 56  . 58.518   5.336   -37.533 1.00 73.15 56  A 1 
ATOM 414  N N   . ASP A 0 57  . 59.006   5.265   -33.496 1.00 75.56 57  A 1 
ATOM 415  C CA  . ASP A 0 57  . 58.215   4.718   -32.405 1.00 75.56 57  A 1 
ATOM 416  C C   . ASP A 0 57  . 56.995   5.627   -32.178 1.00 75.56 57  A 1 
ATOM 417  C CB  . ASP A 0 57  . 59.110   4.596   -31.147 1.00 75.56 57  A 1 
ATOM 418  O O   . ASP A 0 57  . 57.102   6.863   -32.183 1.00 75.56 57  A 1 
ATOM 419  C CG  . ASP A 0 57  . 59.957   5.833   -30.746 1.00 75.56 57  A 1 
ATOM 420  O OD1 . ASP A 0 57  . 60.138   6.782   -31.561 1.00 75.56 57  A 1 
ATOM 421  O OD2 . ASP A 0 57  . 60.573   5.816   -29.654 1.00 75.56 57  A 1 
ATOM 422  N N   . PHE A 0 58  . 55.811   5.038   -32.046 1.00 79.03 58  A 1 
ATOM 423  C CA  . PHE A 0 58  . 54.597   5.743   -31.644 1.00 79.03 58  A 1 
ATOM 424  C C   . PHE A 0 58  . 53.876   4.943   -30.568 1.00 79.03 58  A 1 
ATOM 425  C CB  . PHE A 0 58  . 53.680   5.992   -32.854 1.00 79.03 58  A 1 
ATOM 426  O O   . PHE A 0 58  . 53.438   3.837   -30.845 1.00 79.03 58  A 1 
ATOM 427  C CG  . PHE A 0 58  . 52.325   6.579   -32.485 1.00 79.03 58  A 1 
ATOM 428  C CD1 . PHE A 0 58  . 51.215   5.735   -32.284 1.00 79.03 58  A 1 
ATOM 429  C CD2 . PHE A 0 58  . 52.189   7.965   -32.276 1.00 79.03 58  A 1 
ATOM 430  C CE1 . PHE A 0 58  . 49.978   6.272   -31.887 1.00 79.03 58  A 1 
ATOM 431  C CE2 . PHE A 0 58  . 50.951   8.504   -31.876 1.00 79.03 58  A 1 
ATOM 432  C CZ  . PHE A 0 58  . 49.845   7.656   -31.684 1.00 79.03 58  A 1 
ATOM 433  N N   . ASP A 0 59  . 53.688   5.563   -29.403 1.00 85.79 59  A 1 
ATOM 434  C CA  . ASP A 0 59  . 52.930   4.994   -28.291 1.00 85.79 59  A 1 
ATOM 435  C C   . ASP A 0 59  . 51.691   5.849   -28.008 1.00 85.79 59  A 1 
ATOM 436  C CB  . ASP A 0 59  . 53.782   4.929   -27.013 1.00 85.79 59  A 1 
ATOM 437  O O   . ASP A 0 59  . 51.770   7.086   -27.921 1.00 85.79 59  A 1 
ATOM 438  C CG  . ASP A 0 59  . 55.165   4.303   -27.191 1.00 85.79 59  A 1 
ATOM 439  O OD1 . ASP A 0 59  . 55.255   3.233   -27.813 1.00 85.79 59  A 1 
ATOM 440  O OD2 . ASP A 0 59  . 56.122   4.932   -26.673 1.00 85.79 59  A 1 
ATOM 441  N N   . ALA A 0 60  . 50.559   5.196   -27.775 1.00 83.35 60  A 1 
ATOM 442  C CA  . ALA A 0 60  . 49.356   5.812   -27.237 1.00 83.35 60  A 1 
ATOM 443  C C   . ALA A 0 60  . 48.788   4.967   -26.091 1.00 83.35 60  A 1 
ATOM 444  C CB  . ALA A 0 60  . 48.347   6.029   -28.368 1.00 83.35 60  A 1 
ATOM 445  O O   . ALA A 0 60  . 48.826   3.744   -26.122 1.00 83.35 60  A 1 
ATOM 446  N N   . TYR A 0 61  . 48.254   5.636   -25.068 1.00 89.16 61  A 1 
ATOM 447  C CA  . TYR A 0 61  . 47.501   4.991   -23.996 1.00 89.16 61  A 1 
ATOM 448  C C   . TYR A 0 61  . 46.311   5.865   -23.606 1.00 89.16 61  A 1 
ATOM 449  C CB  . TYR A 0 61  . 48.399   4.675   -22.786 1.00 89.16 61  A 1 
ATOM 450  O O   . TYR A 0 61  . 46.408   7.100   -23.606 1.00 89.16 61  A 1 
ATOM 451  C CG  . TYR A 0 61  . 48.691   5.850   -21.863 1.00 89.16 61  A 1 
ATOM 452  C CD1 . TYR A 0 61  . 49.787   6.696   -22.114 1.00 89.16 61  A 1 
ATOM 453  C CD2 . TYR A 0 61  . 47.842   6.109   -20.767 1.00 89.16 61  A 1 
ATOM 454  C CE1 . TYR A 0 61  . 50.033   7.803   -21.279 1.00 89.16 61  A 1 
ATOM 455  C CE2 . TYR A 0 61  . 48.080   7.215   -19.929 1.00 89.16 61  A 1 
ATOM 456  O OH  . TYR A 0 61  . 49.418   9.140   -19.388 1.00 89.16 61  A 1 
ATOM 457  C CZ  . TYR A 0 61  . 49.175   8.065   -20.187 1.00 89.16 61  A 1 
ATOM 458  N N   . GLY A 0 62  . 45.205   5.226   -23.240 1.00 91.33 62  A 1 
ATOM 459  C CA  . GLY A 0 62  . 43.983   5.888   -22.809 1.00 91.33 62  A 1 
ATOM 460  C C   . GLY A 0 62  . 43.320   5.165   -21.644 1.00 91.33 62  A 1 
ATOM 461  O O   . GLY A 0 62  . 43.469   3.957   -21.475 1.00 91.33 62  A 1 
ATOM 462  N N   . ARG A 0 63  . 42.624   5.948   -20.816 1.00 93.17 63  A 1 
ATOM 463  C CA  . ARG A 0 63  . 41.667   5.450   -19.831 1.00 93.17 63  A 1 
ATOM 464  C C   . ARG A 0 63  . 40.543   6.456   -19.657 1.00 93.17 63  A 1 
ATOM 465  C CB  . ARG A 0 63  . 42.348   5.136   -18.493 1.00 93.17 63  A 1 
ATOM 466  O O   . ARG A 0 63  . 40.820   7.613   -19.320 1.00 93.17 63  A 1 
ATOM 467  C CG  . ARG A 0 63  . 41.343   4.561   -17.482 1.00 93.17 63  A 1 
ATOM 468  C CD  . ARG A 0 63  . 42.064   4.175   -16.194 1.00 93.17 63  A 1 
ATOM 469  N NE  . ARG A 0 63  . 41.182   3.378   -15.340 1.00 93.17 63  A 1 
ATOM 470  N NH1 . ARG A 0 63  . 42.551   3.141   -13.533 1.00 93.17 63  A 1 
ATOM 471  N NH2 . ARG A 0 63  . 40.644   1.962   -13.646 1.00 93.17 63  A 1 
ATOM 472  C CZ  . ARG A 0 63  . 41.454   2.838   -14.174 1.00 93.17 63  A 1 
ATOM 473  N N   . ASP A 0 64  . 39.317   6.009   -19.817 1.00 93.19 64  A 1 
ATOM 474  C CA  . ASP A 0 64  . 38.102   6.771   -19.579 1.00 93.19 64  A 1 
ATOM 475  C C   . ASP A 0 64  . 37.204   6.047   -18.586 1.00 93.19 64  A 1 
ATOM 476  C CB  . ASP A 0 64  . 37.388   7.226   -20.862 1.00 93.19 64  A 1 
ATOM 477  O O   . ASP A 0 64  . 37.218   4.832   -18.460 1.00 93.19 64  A 1 
ATOM 478  C CG  . ASP A 0 64  . 37.261   6.245   -22.032 1.00 93.19 64  A 1 
ATOM 479  O OD1 . ASP A 0 64  . 38.233   5.486   -22.246 1.00 93.19 64  A 1 
ATOM 480  O OD2 . ASP A 0 64  . 36.381   6.542   -22.866 1.00 93.19 64  A 1 
ATOM 481  N N   . GLN A 0 65  . 36.549   6.847   -17.746 1.00 94.43 65  A 1 
ATOM 482  C CA  . GLN A 0 65  . 35.766   6.363   -16.620 1.00 94.43 65  A 1 
ATOM 483  C C   . GLN A 0 65  . 34.505   7.180   -16.501 1.00 94.43 65  A 1 
ATOM 484  C CB  . GLN A 0 65  . 36.534   6.480   -15.301 1.00 94.43 65  A 1 
ATOM 485  O O   . GLN A 0 65  . 34.553   8.334   -16.053 1.00 94.43 65  A 1 
ATOM 486  C CG  . GLN A 0 65  . 37.659   5.470   -15.244 1.00 94.43 65  A 1 
ATOM 487  C CD  . GLN A 0 65  . 38.239   5.327   -13.854 1.00 94.43 65  A 1 
ATOM 488  N NE2 . GLN A 0 65  . 38.880   4.223   -13.638 1.00 94.43 65  A 1 
ATOM 489  O OE1 . GLN A 0 65  . 38.135   6.133   -12.936 1.00 94.43 65  A 1 
ATOM 490  N N   . ASP A 0 66  . 33.386   6.550   -16.813 1.00 94.62 66  A 1 
ATOM 491  C CA  . ASP A 0 66  . 32.083   7.162   -16.679 1.00 94.62 66  A 1 
ATOM 492  C C   . ASP A 0 66  . 31.282   6.462   -15.583 1.00 94.62 66  A 1 
ATOM 493  C CB  . ASP A 0 66  . 31.384   7.226   -18.042 1.00 94.62 66  A 1 
ATOM 494  O O   . ASP A 0 66  . 31.248   5.243   -15.452 1.00 94.62 66  A 1 
ATOM 495  C CG  . ASP A 0 66  . 31.967   8.314   -18.962 1.00 94.62 66  A 1 
ATOM 496  O OD1 . ASP A 0 66  . 32.422   9.360   -18.431 1.00 94.62 66  A 1 
ATOM 497  O OD2 . ASP A 0 66  . 31.764   8.221   -20.188 1.00 94.62 66  A 1 
ATOM 498  N N   . LEU A 0 67  . 30.632   7.264   -14.739 1.00 95.71 67  A 1 
ATOM 499  C CA  . LEU A 0 67  . 29.752   6.784   -13.680 1.00 95.71 67  A 1 
ATOM 500  C C   . LEU A 0 67  . 28.461   7.588   -13.713 1.00 95.71 67  A 1 
ATOM 501  C CB  . LEU A 0 67  . 30.465   6.868   -12.317 1.00 95.71 67  A 1 
ATOM 502  O O   . LEU A 0 67  . 28.458   8.804   -13.503 1.00 95.71 67  A 1 
ATOM 503  C CG  . LEU A 0 67  . 29.578   6.493   -11.113 1.00 95.71 67  A 1 
ATOM 504  C CD1 . LEU A 0 67  . 29.132   5.031   -11.122 1.00 95.71 67  A 1 
ATOM 505  C CD2 . LEU A 0 67  . 30.341   6.742   -9.810  1.00 95.71 67  A 1 
ATOM 506  N N   . SER A 0 68  . 27.346   6.892   -13.899 1.00 97.33 68  A 1 
ATOM 507  C CA  . SER A 0 68  . 26.012   7.464   -13.769 1.00 97.33 68  A 1 
ATOM 508  C C   . SER A 0 68  . 25.234   6.758   -12.667 1.00 97.33 68  A 1 
ATOM 509  C CB  . SER A 0 68  . 25.274   7.485   -15.107 1.00 97.33 68  A 1 
ATOM 510  O O   . SER A 0 68  . 25.208   5.530   -12.562 1.00 97.33 68  A 1 
ATOM 511  O OG  . SER A 0 68  . 24.906   6.191   -15.511 1.00 97.33 68  A 1 
ATOM 512  N N   . ILE A 0 69  . 24.612   7.565   -11.811 1.00 97.67 69  A 1 
ATOM 513  C CA  . ILE A 0 69  . 23.747   7.094   -10.736 1.00 97.67 69  A 1 
ATOM 514  C C   . ILE A 0 69  . 22.449   7.876   -10.826 1.00 97.67 69  A 1 
ATOM 515  C CB  . ILE A 0 69  . 24.410   7.211   -9.346  1.00 97.67 69  A 1 
ATOM 516  O O   . ILE A 0 69  . 22.431   9.101   -10.702 1.00 97.67 69  A 1 
ATOM 517  C CG1 . ILE A 0 69  . 25.759   6.453   -9.321  1.00 97.67 69  A 1 
ATOM 518  C CG2 . ILE A 0 69  . 23.441   6.672   -8.271  1.00 97.67 69  A 1 
ATOM 519  C CD1 . ILE A 0 69  . 26.513   6.536   -7.989  1.00 97.67 69  A 1 
ATOM 520  N N   . GLU A 0 70  . 21.358   7.152   -11.016 1.00 97.62 70  A 1 
ATOM 521  C CA  . GLU A 0 70  . 20.010   7.685   -10.924 1.00 97.62 70  A 1 
ATOM 522  C C   . GLU A 0 70  . 19.341   7.066   -9.709  1.00 97.62 70  A 1 
ATOM 523  C CB  . GLU A 0 70  . 19.221   7.390   -12.198 1.00 97.62 70  A 1 
ATOM 524  O O   . GLU A 0 70  . 19.271   5.846   -9.579  1.00 97.62 70  A 1 
ATOM 525  C CG  . GLU A 0 70  . 19.734   8.178   -13.411 1.00 97.62 70  A 1 
ATOM 526  C CD  . GLU A 0 70  . 18.931   7.786   -14.653 1.00 97.62 70  A 1 
ATOM 527  O OE1 . GLU A 0 70  . 19.526   7.393   -15.679 1.00 97.62 70  A 1 
ATOM 528  O OE2 . GLU A 0 70  . 17.682   7.753   -14.589 1.00 97.62 70  A 1 
ATOM 529  N N   . GLU A 0 71  . 18.849   7.901   -8.803  1.00 96.84 71  A 1 
ATOM 530  C CA  . GLU A 0 71  . 18.209   7.449   -7.578  1.00 96.84 71  A 1 
ATOM 531  C C   . GLU A 0 71  . 16.915   8.224   -7.359  1.00 96.84 71  A 1 
ATOM 532  C CB  . GLU A 0 71  . 19.190   7.572   -6.406  1.00 96.84 71  A 1 
ATOM 533  O O   . GLU A 0 71  . 16.862   9.447   -7.506  1.00 96.84 71  A 1 
ATOM 534  C CG  . GLU A 0 71  . 18.665   6.805   -5.192  1.00 96.84 71  A 1 
ATOM 535  C CD  . GLU A 0 71  . 19.648   6.778   -4.014  1.00 96.84 71  A 1 
ATOM 536  O OE1 . GLU A 0 71  . 19.571   5.805   -3.225  1.00 96.84 71  A 1 
ATOM 537  O OE2 . GLU A 0 71  . 20.424   7.740   -3.848  1.00 96.84 71  A 1 
ATOM 538  N N   . SER A 0 72  . 15.850   7.504   -7.027  1.00 96.87 72  A 1 
ATOM 539  C CA  . SER A 0 72  . 14.527   8.077   -6.834  1.00 96.87 72  A 1 
ATOM 540  C C   . SER A 0 72  . 13.826   7.445   -5.644  1.00 96.87 72  A 1 
ATOM 541  C CB  . SER A 0 72  . 13.695   7.959   -8.112  1.00 96.87 72  A 1 
ATOM 542  O O   . SER A 0 72  . 13.933   6.246   -5.388  1.00 96.87 72  A 1 
ATOM 543  O OG  . SER A 0 72  . 13.410   6.612   -8.413  1.00 96.87 72  A 1 
ATOM 544  N N   . TYR A 0 73  . 13.090   8.290   -4.930  1.00 96.52 73  A 1 
ATOM 545  C CA  . TYR A 0 73  . 12.280   7.919   -3.783  1.00 96.52 73  A 1 
ATOM 546  C C   . TYR A 0 73  . 10.907   8.561   -3.937  1.00 96.52 73  A 1 
ATOM 547  C CB  . TYR A 0 73  . 12.954   8.380   -2.487  1.00 96.52 73  A 1 
ATOM 548  O O   . TYR A 0 73  . 10.796   9.761   -4.201  1.00 96.52 73  A 1 
ATOM 549  C CG  . TYR A 0 73  . 14.272   7.699   -2.175  1.00 96.52 73  A 1 
ATOM 550  C CD1 . TYR A 0 73  . 14.288   6.554   -1.357  1.00 96.52 73  A 1 
ATOM 551  C CD2 . TYR A 0 73  . 15.482   8.230   -2.666  1.00 96.52 73  A 1 
ATOM 552  C CE1 . TYR A 0 73  . 15.515   5.958   -1.007  1.00 96.52 73  A 1 
ATOM 553  C CE2 . TYR A 0 73  . 16.708   7.620   -2.334  1.00 96.52 73  A 1 
ATOM 554  O OH  . TYR A 0 73  . 17.893   5.853   -1.192  1.00 96.52 73  A 1 
ATOM 555  C CZ  . TYR A 0 73  . 16.727   6.480   -1.502  1.00 96.52 73  A 1 
ATOM 556  N N   . GLY A 0 74  . 9.861    7.767   -3.757  1.00 95.58 74  A 1 
ATOM 557  C CA  . GLY A 0 74  . 8.478    8.211   -3.817  1.00 95.58 74  A 1 
ATOM 558  C C   . GLY A 0 74  . 7.711    7.717   -2.604  1.00 95.58 74  A 1 
ATOM 559  O O   . GLY A 0 74  . 7.828    6.561   -2.214  1.00 95.58 74  A 1 
ATOM 560  N N   . ARG A 0 75  . 6.898    8.590   -2.013  1.00 95.33 75  A 1 
ATOM 561  C CA  . ARG A 0 75  . 5.946    8.210   -0.973  1.00 95.33 75  A 1 
ATOM 562  C C   . ARG A 0 75  . 4.614    8.877   -1.244  1.00 95.33 75  A 1 
ATOM 563  C CB  . ARG A 0 75  . 6.506    8.545   0.412   1.00 95.33 75  A 1 
ATOM 564  O O   . ARG A 0 75  . 4.543    10.101  -1.323  1.00 95.33 75  A 1 
ATOM 565  C CG  . ARG A 0 75  . 5.581    8.030   1.521   1.00 95.33 75  A 1 
ATOM 566  C CD  . ARG A 0 75  . 6.257    8.219   2.879   1.00 95.33 75  A 1 
ATOM 567  N NE  . ARG A 0 75  . 5.622    7.378   3.896   1.00 95.33 75  A 1 
ATOM 568  N NH1 . ARG A 0 75  . 6.364    8.450   5.787   1.00 95.33 75  A 1 
ATOM 569  N NH2 . ARG A 0 75  . 5.271    6.498   5.919   1.00 95.33 75  A 1 
ATOM 570  C CZ  . ARG A 0 75  . 5.743    7.465   5.199   1.00 95.33 75  A 1 
ATOM 571  N N   . THR A 0 76  . 3.571    8.072   -1.346  1.00 95.08 76  A 1 
ATOM 572  C CA  . THR A 0 76  . 2.200    8.533   -1.546  1.00 95.08 76  A 1 
ATOM 573  C C   . THR A 0 76  . 1.357    8.061   -0.376  1.00 95.08 76  A 1 
ATOM 574  C CB  . THR A 0 76  . 1.637    8.026   -2.879  1.00 95.08 76  A 1 
ATOM 575  O O   . THR A 0 76  . 1.385    6.884   -0.040  1.00 95.08 76  A 1 
ATOM 576  C CG2 . THR A 0 76  . 0.247    8.590   -3.167  1.00 95.08 76  A 1 
ATOM 577  O OG1 . THR A 0 76  . 2.468    8.447   -3.936  1.00 95.08 76  A 1 
ATOM 578  N N   . ASN A 0 77  . 0.613    8.981   0.233   1.00 93.72 77  A 1 
ATOM 579  C CA  . ASN A 0 77  . -0.444   8.685   1.196   1.00 93.72 77  A 1 
ATOM 580  C C   . ASN A 0 77  . -1.711   9.361   0.683   1.00 93.72 77  A 1 
ATOM 581  C CB  . ASN A 0 77  . -0.036   9.185   2.591   1.00 93.72 77  A 1 
ATOM 582  O O   . ASN A 0 77  . -1.740   10.584  0.518   1.00 93.72 77  A 1 
ATOM 583  C CG  . ASN A 0 77  . -1.060   8.839   3.669   1.00 93.72 77  A 1 
ATOM 584  N ND2 . ASN A 0 77  . -0.603   8.436   4.826   1.00 93.72 77  A 1 
ATOM 585  O OD1 . ASN A 0 77  . -2.268   8.943   3.530   1.00 93.72 77  A 1 
ATOM 586  N N   . ALA A 0 78  . -2.731   8.569   0.393   1.00 92.23 78  A 1 
ATOM 587  C CA  . ALA A 0 78  . -4.005   9.039   -0.107  1.00 92.23 78  A 1 
ATOM 588  C C   . ALA A 0 78  . -5.139   8.484   0.753   1.00 92.23 78  A 1 
ATOM 589  C CB  . ALA A 0 78  . -4.138   8.663   -1.585  1.00 92.23 78  A 1 
ATOM 590  O O   . ALA A 0 78  . -5.173   7.301   1.090   1.00 92.23 78  A 1 
ATOM 591  N N   . LYS A 0 79  . -6.093   9.355   1.080   1.00 94.86 79  A 1 
ATOM 592  C CA  . LYS A 0 79  . -7.319   9.005   1.798   1.00 94.86 79  A 1 
ATOM 593  C C   . LYS A 0 79  . -8.503   9.593   1.056   1.00 94.86 79  A 1 
ATOM 594  C CB  . LYS A 0 79  . -7.275   9.508   3.247   1.00 94.86 79  A 1 
ATOM 595  O O   . LYS A 0 79  . -8.455   10.757  0.660   1.00 94.86 79  A 1 
ATOM 596  C CG  . LYS A 0 79  . -6.124   8.868   4.031   1.00 94.86 79  A 1 
ATOM 597  C CD  . LYS A 0 79  . -6.091   9.373   5.473   1.00 94.86 79  A 1 
ATOM 598  C CE  . LYS A 0 79  . -4.862   8.764   6.147   1.00 94.86 79  A 1 
ATOM 599  N NZ  . LYS A 0 79  . -4.733   9.219   7.550   1.00 94.86 79  A 1 
ATOM 600  N N   . SER A 0 80  . -9.562   8.813   0.905   1.00 93.33 80  A 1 
ATOM 601  C CA  . SER A 0 80  . -10.827  9.284   0.352   1.00 93.33 80  A 1 
ATOM 602  C C   . SER A 0 80  . -11.987  8.780   1.190   1.00 93.33 80  A 1 
ATOM 603  C CB  . SER A 0 80  . -10.992  8.872   -1.114  1.00 93.33 80  A 1 
ATOM 604  O O   . SER A 0 80  . -12.000  7.619   1.598   1.00 93.33 80  A 1 
ATOM 605  O OG  . SER A 0 80  . -11.032  7.469   -1.256  1.00 93.33 80  A 1 
ATOM 606  N N   . TYR A 0 81  . -12.962  9.658   1.386   1.00 90.75 81  A 1 
ATOM 607  C CA  . TYR A 0 81  . -14.246  9.356   1.998   1.00 90.75 81  A 1 
ATOM 608  C C   . TYR A 0 81  . -15.325  9.785   1.014   1.00 90.75 81  A 1 
ATOM 609  C CB  . TYR A 0 81  . -14.388  10.093  3.335   1.00 90.75 81  A 1 
ATOM 610  O O   . TYR A 0 81  . -15.247  10.887  0.464   1.00 90.75 81  A 1 
ATOM 611  C CG  . TYR A 0 81  . -13.276  9.794   4.320   1.00 90.75 81  A 1 
ATOM 612  C CD1 . TYR A 0 81  . -13.378  8.685   5.179   1.00 90.75 81  A 1 
ATOM 613  C CD2 . TYR A 0 81  . -12.134  10.617  4.361   1.00 90.75 81  A 1 
ATOM 614  C CE1 . TYR A 0 81  . -12.339  8.396   6.084   1.00 90.75 81  A 1 
ATOM 615  C CE2 . TYR A 0 81  . -11.093  10.336  5.265   1.00 90.75 81  A 1 
ATOM 616  O OH  . TYR A 0 81  . -10.197  8.975   7.014   1.00 90.75 81  A 1 
ATOM 617  C CZ  . TYR A 0 81  . -11.198  9.224   6.129   1.00 90.75 81  A 1 
ATOM 618  N N   . ALA A 0 82  . -16.292  8.914   0.781   1.00 87.52 82  A 1 
ATOM 619  C CA  . ALA A 0 82  . -17.466  9.190   -0.024  1.00 87.52 82  A 1 
ATOM 620  C C   . ALA A 0 82  . -18.709  8.704   0.726   1.00 87.52 82  A 1 
ATOM 621  C CB  . ALA A 0 82  . -17.306  8.522   -1.394  1.00 87.52 82  A 1 
ATOM 622  O O   . ALA A 0 82  . -18.655  7.692   1.422   1.00 87.52 82  A 1 
ATOM 623  N N   . ALA A 0 83  . -19.795  9.454   0.576   1.00 83.61 83  A 1 
ATOM 624  C CA  . ALA A 0 83  . -21.138  9.089   0.999   1.00 83.61 83  A 1 
ATOM 625  C C   . ALA A 0 83  . -22.110  9.618   -0.061  1.00 83.61 83  A 1 
ATOM 626  C CB  . ALA A 0 83  . -21.427  9.671   2.387   1.00 83.61 83  A 1 
ATOM 627  O O   . ALA A 0 83  . -21.898  10.720  -0.581  1.00 83.61 83  A 1 
ATOM 628  N N   . GLU A 0 84  . -23.126  8.837   -0.417  1.00 82.10 84  A 1 
ATOM 629  C CA  . GLU A 0 84  . -24.097  9.237   -1.446  1.00 82.10 84  A 1 
ATOM 630  C C   . GLU A 0 84  . -25.096  10.280  -0.935  1.00 82.10 84  A 1 
ATOM 631  C CB  . GLU A 0 84  . -24.813  8.002   -2.006  1.00 82.10 84  A 1 
ATOM 632  O O   . GLU A 0 84  . -25.446  11.213  -1.664  1.00 82.10 84  A 1 
ATOM 633  C CG  . GLU A 0 84  . -23.866  7.188   -2.898  1.00 82.10 84  A 1 
ATOM 634  C CD  . GLU A 0 84  . -24.572  6.010   -3.581  1.00 82.10 84  A 1 
ATOM 635  O OE1 . GLU A 0 84  . -24.304  5.803   -4.789  1.00 82.10 84  A 1 
ATOM 636  O OE2 . GLU A 0 84  . -25.346  5.306   -2.895  1.00 82.10 84  A 1 
ATOM 637  N N   . SER A 0 85  . -25.484  10.182  0.333   1.00 83.99 85  A 1 
ATOM 638  C CA  . SER A 0 85  . -26.292  11.180  1.022   1.00 83.99 85  A 1 
ATOM 639  C C   . SER A 0 85  . -25.973  11.191  2.518   1.00 83.99 85  A 1 
ATOM 640  C CB  . SER A 0 85  . -27.781  10.933  0.762   1.00 83.99 85  A 1 
ATOM 641  O O   . SER A 0 85  . -25.310  10.289  3.038   1.00 83.99 85  A 1 
ATOM 642  O OG  . SER A 0 85  . -28.238  9.908   1.595   1.00 83.99 85  A 1 
ATOM 643  N N   . TYR A 0 86  . -26.382  12.264  3.189   1.00 82.25 86  A 1 
ATOM 644  C CA  . TYR A 0 86  . -26.234  12.425  4.625   1.00 82.25 86  A 1 
ATOM 645  C C   . TYR A 0 86  . -27.399  13.234  5.169   1.00 82.25 86  A 1 
ATOM 646  C CB  . TYR A 0 86  . -24.925  13.149  4.950   1.00 82.25 86  A 1 
ATOM 647  O O   . TYR A 0 86  . -27.537  14.409  4.815   1.00 82.25 86  A 1 
ATOM 648  C CG  . TYR A 0 86  . -24.763  13.424  6.430   1.00 82.25 86  A 1 
ATOM 649  C CD1 . TYR A 0 86  . -24.610  14.735  6.928   1.00 82.25 86  A 1 
ATOM 650  C CD2 . TYR A 0 86  . -24.790  12.338  7.318   1.00 82.25 86  A 1 
ATOM 651  C CE1 . TYR A 0 86  . -24.320  14.932  8.294   1.00 82.25 86  A 1 
ATOM 652  C CE2 . TYR A 0 86  . -24.529  12.535  8.676   1.00 82.25 86  A 1 
ATOM 653  O OH  . TYR A 0 86  . -23.762  13.904  10.415  1.00 82.25 86  A 1 
ATOM 654  C CZ  . TYR A 0 86  . -24.219  13.810  9.147   1.00 82.25 86  A 1 
ATOM 655  N N   . ASP A 0 87  . -28.163  12.617  6.061   1.00 84.06 87  A 1 
ATOM 656  C CA  . ASP A 0 87  . -29.267  13.256  6.757   1.00 84.06 87  A 1 
ATOM 657  C C   . ASP A 0 87  . -28.987  13.268  8.266   1.00 84.06 87  A 1 
ATOM 658  C CB  . ASP A 0 87  . -30.594  12.564  6.397   1.00 84.06 87  A 1 
ATOM 659  O O   . ASP A 0 87  . -28.667  12.244  8.869   1.00 84.06 87  A 1 
ATOM 660  C CG  . ASP A 0 87  . -31.072  12.810  4.954   1.00 84.06 87  A 1 
ATOM 661  O OD1 . ASP A 0 87  . -30.623  13.795  4.320   1.00 84.06 87  A 1 
ATOM 662  O OD2 . ASP A 0 87  . -31.977  12.069  4.510   1.00 84.06 87  A 1 
ATOM 663  N N   . GLU A 0 88  . -29.118  14.446  8.881   1.00 88.72 88  A 1 
ATOM 664  C CA  . GLU A 0 88  . -29.180  14.617  10.337  1.00 88.72 88  A 1 
ATOM 665  C C   . GLU A 0 88  . -30.574  15.126  10.696  1.00 88.72 88  A 1 
ATOM 666  C CB  . GLU A 0 88  . -28.151  15.631  10.875  1.00 88.72 88  A 1 
ATOM 667  O O   . GLU A 0 88  . -31.058  16.094  10.099  1.00 88.72 88  A 1 
ATOM 668  C CG  . GLU A 0 88  . -26.684  15.329  10.563  1.00 88.72 88  A 1 
ATOM 669  C CD  . GLU A 0 88  . -25.705  16.300  11.265  1.00 88.72 88  A 1 
ATOM 670  O OE1 . GLU A 0 88  . -24.539  15.921  11.550  1.00 88.72 88  A 1 
ATOM 671  O OE2 . GLU A 0 88  . -26.063  17.462  11.527  1.00 88.72 88  A 1 
ATOM 672  N N   . TRP A 0 89  . -31.207  14.512  11.689  1.00 88.38 89  A 1 
ATOM 673  C CA  . TRP A 0 89  . -32.524  14.921  12.159  1.00 88.38 89  A 1 
ATOM 674  C C   . TRP A 0 89  . -32.589  14.930  13.684  1.00 88.38 89  A 1 
ATOM 675  C CB  . TRP A 0 89  . -33.604  14.045  11.516  1.00 88.38 89  A 1 
ATOM 676  O O   . TRP A 0 89  . -31.904  14.177  14.372  1.00 88.38 89  A 1 
ATOM 677  C CG  . TRP A 0 89  . -33.454  12.574  11.738  1.00 88.38 89  A 1 
ATOM 678  C CD1 . TRP A 0 89  . -32.777  11.719  10.938  1.00 88.38 89  A 1 
ATOM 679  C CD2 . TRP A 0 89  . -33.944  11.774  12.854  1.00 88.38 89  A 1 
ATOM 680  C CE2 . TRP A 0 89  . -33.530  10.422  12.655  1.00 88.38 89  A 1 
ATOM 681  C CE3 . TRP A 0 89  . -34.680  12.059  14.025  1.00 88.38 89  A 1 
ATOM 682  N NE1 . TRP A 0 89  . -32.825  10.446  11.470  1.00 88.38 89  A 1 
ATOM 683  C CH2 . TRP A 0 89  . -34.551  9.725   14.735  1.00 88.38 89  A 1 
ATOM 684  C CZ2 . TRP A 0 89  . -33.828  9.405   13.573  1.00 88.38 89  A 1 
ATOM 685  C CZ3 . TRP A 0 89  . -34.983  11.046  14.951  1.00 88.38 89  A 1 
ATOM 686  N N   . ASP A 0 90  . -33.425  15.824  14.194  1.00 83.86 90  A 1 
ATOM 687  C CA  . ASP A 0 90  . -33.682  16.032  15.612  1.00 83.86 90  A 1 
ATOM 688  C C   . ASP A 0 90  . -35.188  16.265  15.771  1.00 83.86 90  A 1 
ATOM 689  C CB  . ASP A 0 90  . -32.853  17.234  16.098  1.00 83.86 90  A 1 
ATOM 690  O O   . ASP A 0 90  . -35.775  17.069  15.037  1.00 83.86 90  A 1 
ATOM 691  C CG  . ASP A 0 90  . -32.861  17.433  17.617  1.00 83.86 90  A 1 
ATOM 692  O OD1 . ASP A 0 90  . -33.564  16.674  18.315  1.00 83.86 90  A 1 
ATOM 693  O OD2 . ASP A 0 90  . -32.137  18.358  18.055  1.00 83.86 90  A 1 
ATOM 694  N N   . ASN A 0 91  . -35.816  15.521  16.674  1.00 81.62 91  A 1 
ATOM 695  C CA  . ASN A 0 91  . -37.218  15.645  17.024  1.00 81.62 91  A 1 
ATOM 696  C C   . ASN A 0 91  . -37.353  15.689  18.544  1.00 81.62 91  A 1 
ATOM 697  C CB  . ASN A 0 91  . -38.025  14.489  16.412  1.00 81.62 91  A 1 
ATOM 698  O O   . ASN A 0 91  . -37.047  14.718  19.233  1.00 81.62 91  A 1 
ATOM 699  C CG  . ASN A 0 91  . -39.512  14.700  16.633  1.00 81.62 91  A 1 
ATOM 700  N ND2 . ASN A 0 91  . -40.244  13.694  17.044  1.00 81.62 91  A 1 
ATOM 701  O OD1 . ASN A 0 91  . -40.038  15.778  16.423  1.00 81.62 91  A 1 
ATOM 702  N N   . THR A 0 92  . -37.854  16.810  19.044  1.00 80.31 92  A 1 
ATOM 703  C CA  . THR A 0 92  . -38.213  16.986  20.449  1.00 80.31 92  A 1 
ATOM 704  C C   . THR A 0 92  . -39.729  17.034  20.550  1.00 80.31 92  A 1 
ATOM 705  C CB  . THR A 0 92  . -37.615  18.279  21.017  1.00 80.31 92  A 1 
ATOM 706  O O   . THR A 0 92  . -40.342  17.902  19.922  1.00 80.31 92  A 1 
ATOM 707  C CG2 . THR A 0 92  . -37.763  18.362  22.533  1.00 80.31 92  A 1 
ATOM 708  O OG1 . THR A 0 92  . -36.241  18.408  20.715  1.00 80.31 92  A 1 
ATOM 709  N N   . ASP A 0 93  . -40.309  16.141  21.344  1.00 75.87 93  A 1 
ATOM 710  C CA  . ASP A 0 93  . -41.720  16.163  21.722  1.00 75.87 93  A 1 
ATOM 711  C C   . ASP A 0 93  . -41.822  16.537  23.212  1.00 75.87 93  A 1 
ATOM 712  C CB  . ASP A 0 93  . -42.381  14.808  21.386  1.00 75.87 93  A 1 
ATOM 713  O O   . ASP A 0 93  . -41.174  15.924  24.056  1.00 75.87 93  A 1 
ATOM 714  C CG  . ASP A 0 93  . -43.812  14.919  20.845  1.00 75.87 93  A 1 
ATOM 715  O OD1 . ASP A 0 93  . -44.284  16.067  20.666  1.00 75.87 93  A 1 
ATOM 716  O OD2 . ASP A 0 93  . -44.345  13.868  20.421  1.00 75.87 93  A 1 
ATOM 717  N N   . ASP A 0 94  . -42.558  17.606  23.531  1.00 74.96 94  A 1 
ATOM 718  C CA  . ASP A 0 94  . -42.840  18.055  24.913  1.00 74.96 94  A 1 
ATOM 719  C C   . ASP A 0 94  . -44.350  18.141  25.049  1.00 74.96 94  A 1 
ATOM 720  C CB  . ASP A 0 94  . -42.143  19.388  25.272  1.00 74.96 94  A 1 
ATOM 721  O O   . ASP A 0 94  . -44.970  19.211  24.914  1.00 74.96 94  A 1 
ATOM 722  C CG  . ASP A 0 94  . -42.544  20.072  26.615  1.00 74.96 94  A 1 
ATOM 723  O OD1 . ASP A 0 94  . -43.348  19.595  27.458  1.00 74.96 94  A 1 
ATOM 724  O OD2 . ASP A 0 94  . -42.059  21.209  26.856  1.00 74.96 94  A 1 
ATOM 725  N N   . ASP A 0 95  . -44.926  16.974  25.285  1.00 78.47 95  A 1 
ATOM 726  C CA  . ASP A 0 95  . -46.351  16.799  25.370  1.00 78.47 95  A 1 
ATOM 727  C C   . ASP A 0 95  . -46.814  16.853  26.830  1.00 78.47 95  A 1 
ATOM 728  C CB  . ASP A 0 95  . -46.781  15.555  24.570  1.00 78.47 95  A 1 
ATOM 729  O O   . ASP A 0 95  . -46.113  16.616  27.820  1.00 78.47 95  A 1 
ATOM 730  C CG  . ASP A 0 95  . -47.016  15.820  23.077  1.00 78.47 95  A 1 
ATOM 731  O OD1 . ASP A 0 95  . -46.817  16.983  22.645  1.00 78.47 95  A 1 
ATOM 732  O OD2 . ASP A 0 95  . -47.681  14.966  22.446  1.00 78.47 95  A 1 
ATOM 733  N N   . LYS A 0 96  . -48.046  17.333  26.990  1.00 75.88 96  A 1 
ATOM 734  C CA  . LYS A 0 96  . -48.730  17.391  28.281  1.00 75.88 96  A 1 
ATOM 735  C C   . LYS A 0 96  . -50.128  16.872  28.082  1.00 75.88 96  A 1 
ATOM 736  C CB  . LYS A 0 96  . -48.714  18.807  28.879  1.00 75.88 96  A 1 
ATOM 737  O O   . LYS A 0 96  . -50.973  17.545  27.485  1.00 75.88 96  A 1 
ATOM 738  C CG  . LYS A 0 96  . -47.298  19.181  29.325  1.00 75.88 96  A 1 
ATOM 739  C CD  . LYS A 0 96  . -47.228  20.522  30.066  1.00 75.88 96  A 1 
ATOM 740  C CE  . LYS A 0 96  . -45.757  20.781  30.415  1.00 75.88 96  A 1 
ATOM 741  N NZ  . LYS A 0 96  . -44.919  21.064  29.223  1.00 75.88 96  A 1 
ATOM 742  N N   . TRP A 0 97  . -50.397  15.703  28.637  1.00 76.19 97  A 1 
ATOM 743  C CA  . TRP A 0 97  . -51.697  15.067  28.536  1.00 76.19 97  A 1 
ATOM 744  C C   . TRP A 0 97  . -52.420  15.046  29.885  1.00 76.19 97  A 1 
ATOM 745  C CB  . TRP A 0 97  . -51.544  13.702  27.865  1.00 76.19 97  A 1 
ATOM 746  O O   . TRP A 0 97  . -51.840  15.006  30.972  1.00 76.19 97  A 1 
ATOM 747  C CG  . TRP A 0 97  . -50.598  12.769  28.542  1.00 76.19 97  A 1 
ATOM 748  C CD1 . TRP A 0 97  . -49.304  12.563  28.198  1.00 76.19 97  A 1 
ATOM 749  C CD2 . TRP A 0 97  . -50.857  11.895  29.678  1.00 76.19 97  A 1 
ATOM 750  C CE2 . TRP A 0 97  . -49.666  11.162  29.959  1.00 76.19 97  A 1 
ATOM 751  C CE3 . TRP A 0 97  . -51.989  11.642  30.490  1.00 76.19 97  A 1 
ATOM 752  N NE1 . TRP A 0 97  . -48.751  11.615  29.032  1.00 76.19 97  A 1 
ATOM 753  C CH2 . TRP A 0 97  . -50.746  9.987   31.784  1.00 76.19 97  A 1 
ATOM 754  C CZ2 . TRP A 0 97  . -49.608  10.216  30.991  1.00 76.19 97  A 1 
ATOM 755  C CZ3 . TRP A 0 97  . -51.935  10.700  31.535  1.00 76.19 97  A 1 
ATOM 756  N N   . GLY A 0 98  . -53.748  15.109  29.814  1.00 72.20 98  A 1 
ATOM 757  C CA  . GLY A 0 98  . -54.617  15.082  30.981  1.00 72.20 98  A 1 
ATOM 758  C C   . GLY A 0 98  . -55.985  14.516  30.633  1.00 72.20 98  A 1 
ATOM 759  O O   . GLY A 0 98  . -56.607  14.924  29.652  1.00 72.20 98  A 1 
ATOM 760  N N   . ALA A 0 99  . -56.472  13.591  31.453  1.00 72.71 99  A 1 
ATOM 761  C CA  . ALA A 0 99  . -57.786  12.983  31.310  1.00 72.71 99  A 1 
ATOM 762  C C   . ALA A 0 99  . -58.541  13.049  32.637  1.00 72.71 99  A 1 
ATOM 763  C CB  . ALA A 0 99  . -57.637  11.549  30.792  1.00 72.71 99  A 1 
ATOM 764  O O   . ALA A 0 99  . -58.013  12.724  33.702  1.00 72.71 99  A 1 
ATOM 765  N N   . GLN A 0 100 . -59.808  13.450  32.572  1.00 73.76 100 A 1 
ATOM 766  C CA  . GLN A 0 100 . -60.669  13.543  33.741  1.00 73.76 100 A 1 
ATOM 767  C C   . GLN A 0 100 . -62.018  12.884  33.459  1.00 73.76 100 A 1 
ATOM 768  C CB  . GLN A 0 100 . -60.780  15.012  34.172  1.00 73.76 100 A 1 
ATOM 769  O O   . GLN A 0 100 . -62.671  13.180  32.460  1.00 73.76 100 A 1 
ATOM 770  C CG  . GLN A 0 100 . -61.587  15.147  35.469  1.00 73.76 100 A 1 
ATOM 771  C CD  . GLN A 0 100 . -61.589  16.564  36.041  1.00 73.76 100 A 1 
ATOM 772  N NE2 . GLN A 0 100 . -62.451  16.860  36.989  1.00 73.76 100 A 1 
ATOM 773  O OE1 . GLN A 0 100 . -60.837  17.446  35.681  1.00 73.76 100 A 1 
ATOM 774  N N   . ALA A 0 101 . -62.440  12.008  34.370  1.00 66.89 101 A 1 
ATOM 775  C CA  . ALA A 0 101 . -63.734  11.341  34.339  1.00 66.89 101 A 1 
ATOM 776  C C   . ALA A 0 101 . -64.440  11.473  35.693  1.00 66.89 101 A 1 
ATOM 777  C CB  . ALA A 0 101 . -63.541  9.876   33.931  1.00 66.89 101 A 1 
ATOM 778  O O   . ALA A 0 101 . -63.816  11.393  36.753  1.00 66.89 101 A 1 
ATOM 779  N N   . TRP A 0 102 . -65.757  11.649  35.648  1.00 64.92 102 A 1 
ATOM 780  C CA  . TRP A 0 102 . -66.641  11.732  36.809  1.00 64.92 102 A 1 
ATOM 781  C C   . TRP A 0 102 . -67.877  10.861  36.575  1.00 64.92 102 A 1 
ATOM 782  C CB  . TRP A 0 102 . -67.002  13.203  37.081  1.00 64.92 102 A 1 
ATOM 783  O O   . TRP A 0 102 . -68.389  10.797  35.455  1.00 64.92 102 A 1 
ATOM 784  C CG  . TRP A 0 102 . -67.326  14.044  35.875  1.00 64.92 102 A 1 
ATOM 785  C CD1 . TRP A 0 102 . -68.461  13.975  35.144  1.00 64.92 102 A 1 
ATOM 786  C CD2 . TRP A 0 102 . -66.489  15.038  35.205  1.00 64.92 102 A 1 
ATOM 787  C CE2 . TRP A 0 102 . -67.188  15.526  34.061  1.00 64.92 102 A 1 
ATOM 788  C CE3 . TRP A 0 102 . -65.202  15.565  35.434  1.00 64.92 102 A 1 
ATOM 789  N NE1 . TRP A 0 102 . -68.387  14.851  34.078  1.00 64.92 102 A 1 
ATOM 790  C CH2 . TRP A 0 102 . -65.361  16.975  33.437  1.00 64.92 102 A 1 
ATOM 791  C CZ2 . TRP A 0 102 . -66.644  16.474  33.183  1.00 64.92 102 A 1 
ATOM 792  C CZ3 . TRP A 0 102 . -64.653  16.528  34.560  1.00 64.92 102 A 1 
ATOM 793  N N   . GLY A 0 103 . -68.356  10.196  37.627  1.00 66.01 103 A 1 
ATOM 794  C CA  . GLY A 0 103 . -69.508  9.298   37.572  1.00 66.01 103 A 1 
ATOM 795  C C   . GLY A 0 103 . -70.426  9.443   38.783  1.00 66.01 103 A 1 
ATOM 796  O O   . GLY A 0 103 . -69.985  9.804   39.874  1.00 66.01 103 A 1 
ATOM 797  N N   . GLN A 0 104 . -71.710  9.172   38.551  1.00 59.59 104 A 1 
ATOM 798  C CA  . GLN A 0 104 . -72.737  9.010   39.574  1.00 59.59 104 A 1 
ATOM 799  C C   . GLN A 0 104 . -73.652  7.864   39.131  1.00 59.59 104 A 1 
ATOM 800  C CB  . GLN A 0 104 . -73.514  10.331  39.752  1.00 59.59 104 A 1 
ATOM 801  O O   . GLN A 0 104 . -74.379  8.009   38.144  1.00 59.59 104 A 1 
ATOM 802  C CG  . GLN A 0 104 . -74.584  10.201  40.844  1.00 59.59 104 A 1 
ATOM 803  C CD  . GLN A 0 104 . -75.354  11.487  41.127  1.00 59.59 104 A 1 
ATOM 804  N NE2 . GLN A 0 104 . -75.927  11.599  42.306  1.00 59.59 104 A 1 
ATOM 805  O OE1 . GLN A 0 104 . -75.498  12.407  40.334  1.00 59.59 104 A 1 
ATOM 806  N N   . ASP A 0 105 . -73.612  6.738   39.827  1.00 54.95 105 A 1 
ATOM 807  C CA  . ASP A 0 105 . -74.609  5.675   39.750  1.00 54.95 105 A 1 
ATOM 808  C C   . ASP A 0 105 . -75.702  5.888   40.808  1.00 54.95 105 A 1 
ATOM 809  C CB  . ASP A 0 105 . -73.985  4.265   39.758  1.00 54.95 105 A 1 
ATOM 810  O O   . ASP A 0 105 . -75.596  6.692   41.737  1.00 54.95 105 A 1 
ATOM 811  C CG  . ASP A 0 105 . -72.846  4.038   40.755  1.00 54.95 105 A 1 
ATOM 812  O OD1 . ASP A 0 105 . -72.589  4.962   41.555  1.00 54.95 105 A 1 
ATOM 813  O OD2 . ASP A 0 105 . -72.122  3.045   40.530  1.00 54.95 105 A 1 
ATOM 814  N N   . ARG A 0 106 . -76.863  5.314   40.506  1.00 48.43 106 A 1 
ATOM 815  C CA  . ARG A 0 106 . -78.107  5.437   41.267  1.00 48.43 106 A 1 
ATOM 816  C C   . ARG A 0 106 . -78.855  4.126   41.126  1.00 48.43 106 A 1 
ATOM 817  C CB  . ARG A 0 106 . -78.971  6.606   40.765  1.00 48.43 106 A 1 
ATOM 818  O O   . ARG A 0 106 . -79.920  4.085   40.490  1.00 48.43 106 A 1 
ATOM 819  C CG  . ARG A 0 106 . -78.455  7.986   41.155  1.00 48.43 106 A 1 
ATOM 820  C CD  . ARG A 0 106 . -79.477  9.034   40.701  1.00 48.43 106 A 1 
ATOM 821  N NE  . ARG A 0 106 . -79.531  10.148  41.654  1.00 48.43 106 A 1 
ATOM 822  N NH1 . ARG A 0 106 . -81.268  11.278  40.678  1.00 48.43 106 A 1 
ATOM 823  N NH2 . ARG A 0 106 . -80.303  12.080  42.537  1.00 48.43 106 A 1 
ATOM 824  C CZ  . ARG A 0 106 . -80.367  11.162  41.617  1.00 48.43 106 A 1 
ATOM 825  N N   . ASP A 0 107 . -78.278  3.044   41.609  1.00 52.77 107 A 1 
ATOM 826  C CA  . ASP A 0 107 . -79.023  1.818   41.772  1.00 52.77 107 A 1 
ATOM 827  C C   . ASP A 0 107 . -79.994  1.910   42.955  1.00 52.77 107 A 1 
ATOM 828  C CB  . ASP A 0 107 . -78.188  0.527   41.656  1.00 52.77 107 A 1 
ATOM 829  O O   . ASP A 0 107 . -80.060  2.839   43.765  1.00 52.77 107 A 1 
ATOM 830  C CG  . ASP A 0 107 . -76.798  0.464   42.291  1.00 52.77 107 A 1 
ATOM 831  O OD1 . ASP A 0 107 . -76.056  1.445   42.102  1.00 52.77 107 A 1 
ATOM 832  O OD2 . ASP A 0 107 . -76.444  -0.673  42.683  1.00 52.77 107 A 1 
ATOM 833  N N   . VAL A 0 108 . -80.983  1.028   42.886  1.00 43.93 108 A 1 
ATOM 834  C CA  . VAL A 0 108 . -82.084  0.969   43.836  1.00 43.93 108 A 1 
ATOM 835  C C   . VAL A 0 108 . -81.887  -0.331  44.576  1.00 43.93 108 A 1 
ATOM 836  C CB  . VAL A 0 108 . -83.443  1.052   43.124  1.00 43.93 108 A 1 
ATOM 837  O O   . VAL A 0 108 . -82.297  -1.388  44.089  1.00 43.93 108 A 1 
ATOM 838  C CG1 . VAL A 0 108 . -84.621  0.879   44.100  1.00 43.93 108 A 1 
ATOM 839  C CG2 . VAL A 0 108 . -83.624  2.399   42.401  1.00 43.93 108 A 1 
ATOM 840  N N   . TYR A 0 109 . -81.286  -0.249  45.754  1.00 39.52 109 A 1 
ATOM 841  C CA  . TYR A 0 109 . -81.098  -1.412  46.601  1.00 39.52 109 A 1 
ATOM 842  C C   . TYR A 0 109 . -82.451  -2.004  47.046  1.00 39.52 109 A 1 
ATOM 843  C CB  . TYR A 0 109 . -80.169  -1.057  47.774  1.00 39.52 109 A 1 
ATOM 844  O O   . TYR A 0 109 . -83.380  -1.298  47.451  1.00 39.52 109 A 1 
ATOM 845  C CG  . TYR A 0 109 . -79.012  -2.025  47.906  1.00 39.52 109 A 1 
ATOM 846  C CD1 . TYR A 0 109 . -79.113  -3.140  48.761  1.00 39.52 109 A 1 
ATOM 847  C CD2 . TYR A 0 109 . -77.836  -1.810  47.160  1.00 39.52 109 A 1 
ATOM 848  C CE1 . TYR A 0 109 . -78.034  -4.039  48.873  1.00 39.52 109 A 1 
ATOM 849  C CE2 . TYR A 0 109 . -76.752  -2.697  47.284  1.00 39.52 109 A 1 
ATOM 850  O OH  . TYR A 0 109 . -75.803  -4.668  48.276  1.00 39.52 109 A 1 
ATOM 851  C CZ  . TYR A 0 109 . -76.847  -3.811  48.143  1.00 39.52 109 A 1 
ATOM 852  N N   . GLY A 0 110 . -82.582  -3.333  46.962  1.00 42.50 110 A 1 
ATOM 853  C CA  . GLY A 0 110 . -83.604  -4.108  47.683  1.00 42.50 110 A 1 
ATOM 854  C C   . GLY A 0 110 . -85.032  -4.161  47.117  1.00 42.50 110 A 1 
ATOM 855  O O   . GLY A 0 110 . -85.901  -4.767  47.749  1.00 42.50 110 A 1 
ATOM 856  N N   . ALA A 0 111 . -85.329  -3.602  45.941  1.00 36.13 111 A 1 
ATOM 857  C CA  . ALA A 0 111 . -86.664  -3.747  45.356  1.00 36.13 111 A 1 
ATOM 858  C C   . ALA A 0 111 . -86.852  -5.144  44.735  1.00 36.13 111 A 1 
ATOM 859  C CB  . ALA A 0 111 . -86.956  -2.592  44.393  1.00 36.13 111 A 1 
ATOM 860  O O   . ALA A 0 111 . -86.666  -5.346  43.535  1.00 36.13 111 A 1 
ATOM 861  N N   . SER A 0 112 . -87.285  -6.104  45.561  1.00 36.27 112 A 1 
ATOM 862  C CA  . SER A 0 112 . -87.991  -7.298  45.083  1.00 36.27 112 A 1 
ATOM 863  C C   . SER A 0 112 . -89.025  -6.877  44.027  1.00 36.27 112 A 1 
ATOM 864  C CB  . SER A 0 112 . -88.645  -8.046  46.250  1.00 36.27 112 A 1 
ATOM 865  O O   . SER A 0 112 . -89.710  -5.866  44.184  1.00 36.27 112 A 1 
ATOM 866  O OG  . SER A 0 112 . -89.686  -7.284  46.831  1.00 36.27 112 A 1 
ATOM 867  N N   . SER A 0 113 . -89.081  -7.608  42.920  1.00 36.60 113 A 1 
ATOM 868  C CA  . SER A 0 113 . -89.596  -7.204  41.603  1.00 36.60 113 A 1 
ATOM 869  C C   . SER A 0 113 . -91.106  -6.903  41.478  1.00 36.60 113 A 1 
ATOM 870  C CB  . SER A 0 113 . -89.146  -8.270  40.595  1.00 36.60 113 A 1 
ATOM 871  O O   . SER A 0 113 . -91.651  -6.933  40.377  1.00 36.60 113 A 1 
ATOM 872  O OG  . SER A 0 113 . -89.487  -9.563  41.068  1.00 36.60 113 A 1 
ATOM 873  N N   . TYR A 0 114 . -91.806  -6.535  42.552  1.00 37.01 114 A 1 
ATOM 874  C CA  . TYR A 0 114 . -93.204  -6.100  42.507  1.00 37.01 114 A 1 
ATOM 875  C C   . TYR A 0 114 . -93.316  -4.577  42.634  1.00 37.01 114 A 1 
ATOM 876  C CB  . TYR A 0 114 . -94.029  -6.861  43.553  1.00 37.01 114 A 1 
ATOM 877  O O   . TYR A 0 114 . -93.347  -4.020  43.726  1.00 37.01 114 A 1 
ATOM 878  C CG  . TYR A 0 114 . -94.464  -8.233  43.073  1.00 37.01 114 A 1 
ATOM 879  C CD1 . TYR A 0 114 . -95.708  -8.387  42.429  1.00 37.01 114 A 1 
ATOM 880  C CD2 . TYR A 0 114 . -93.619  -9.346  43.242  1.00 37.01 114 A 1 
ATOM 881  C CE1 . TYR A 0 114 . -96.112  -9.654  41.965  1.00 37.01 114 A 1 
ATOM 882  C CE2 . TYR A 0 114 . -94.018  -10.615 42.779  1.00 37.01 114 A 1 
ATOM 883  O OH  . TYR A 0 114 . -95.665  -11.990 41.693  1.00 37.01 114 A 1 
ATOM 884  C CZ  . TYR A 0 114 . -95.269  -10.770 42.141  1.00 37.01 114 A 1 
ATOM 885  N N   . GLY A 0 115 . -93.417  -3.889  41.495  1.00 38.99 115 A 1 
ATOM 886  C CA  . GLY A 0 115 . -93.971  -2.529  41.439  1.00 38.99 115 A 1 
ATOM 887  C C   . GLY A 0 115 . -93.132  -1.484  40.713  1.00 38.99 115 A 1 
ATOM 888  O O   . GLY A 0 115 . -93.687  -0.482  40.270  1.00 38.99 115 A 1 
ATOM 889  N N   . LYS A 0 116 . -91.832  -1.711  40.488  1.00 36.22 116 A 1 
ATOM 890  C CA  . LYS A 0 116 . -91.060  -0.863  39.568  1.00 36.22 116 A 1 
ATOM 891  C C   . LYS A 0 116 . -91.201  -1.390  38.146  1.00 36.22 116 A 1 
ATOM 892  C CB  . LYS A 0 116 . -89.607  -0.658  40.028  1.00 36.22 116 A 1 
ATOM 893  O O   . LYS A 0 116 . -90.332  -2.077  37.624  1.00 36.22 116 A 1 
ATOM 894  C CG  . LYS A 0 116 . -89.522  0.354   41.189  1.00 36.22 116 A 1 
ATOM 895  C CD  . LYS A 0 116 . -88.152  1.050   41.236  1.00 36.22 116 A 1 
ATOM 896  C CE  . LYS A 0 116 . -88.113  2.097   42.359  1.00 36.22 116 A 1 
ATOM 897  N NZ  . LYS A 0 116 . -86.856  2.890   42.341  1.00 36.22 116 A 1 
ATOM 898  N N   . GLN A 0 117 . -92.326  -1.066  37.514  1.00 34.80 117 A 1 
ATOM 899  C CA  . GLN A 0 117 . -92.464  -1.151  36.063  1.00 34.80 117 A 1 
ATOM 900  C C   . GLN A 0 117 . -91.446  -0.205  35.416  1.00 34.80 117 A 1 
ATOM 901  C CB  . GLN A 0 117 . -93.911  -0.826  35.659  1.00 34.80 117 A 1 
ATOM 902  O O   . GLN A 0 117 . -91.732  0.954   35.120  1.00 34.80 117 A 1 
ATOM 903  C CG  . GLN A 0 117 . -94.829  -2.042  35.888  1.00 34.80 117 A 1 
ATOM 904  C CD  . GLN A 0 117 . -96.243  -1.698  36.344  1.00 34.80 117 A 1 
ATOM 905  N NE2 . GLN A 0 117 . -97.152  -2.647  36.314  1.00 34.80 117 A 1 
ATOM 906  O OE1 . GLN A 0 117 . -96.560  -0.606  36.777  1.00 34.80 117 A 1 
ATOM 907  N N   . ALA A 0 118 . -90.254  -0.733  35.152  1.00 34.23 118 A 1 
ATOM 908  C CA  . ALA A 0 118 . -89.241  -0.176  34.264  1.00 34.23 118 A 1 
ATOM 909  C C   . ALA A 0 118 . -89.695  -0.201  32.783  1.00 34.23 118 A 1 
ATOM 910  C CB  . ALA A 0 118 . -87.929  -0.931  34.518  1.00 34.23 118 A 1 
ATOM 911  O O   . ALA A 0 118 . -88.921  -0.496  31.883  1.00 34.23 118 A 1 
ATOM 912  N N   . SER A 0 119 . -90.969  0.107   32.517  1.00 37.42 119 A 1 
ATOM 913  C CA  . SER A 0 119 . -91.522  0.282   31.168  1.00 37.42 119 A 1 
ATOM 914  C C   . SER A 0 119 . -92.341  1.576   31.027  1.00 37.42 119 A 1 
ATOM 915  C CB  . SER A 0 119 . -92.296  -0.971  30.748  1.00 37.42 119 A 1 
ATOM 916  O O   . SER A 0 119 . -92.938  1.836   29.989  1.00 37.42 119 A 1 
ATOM 917  O OG  . SER A 0 119 . -92.585  -0.965  29.367  1.00 37.42 119 A 1 
ATOM 918  N N   . SER A 0 120 . -92.303  2.475   32.019  1.00 36.19 120 A 1 
ATOM 919  C CA  . SER A 0 120 . -92.854  3.832   31.852  1.00 36.19 120 A 1 
ATOM 920  C C   . SER A 0 120 . -91.956  4.759   31.008  1.00 36.19 120 A 1 
ATOM 921  C CB  . SER A 0 120 . -93.173  4.451   33.214  1.00 36.19 120 A 1 
ATOM 922  O O   . SER A 0 120 . -92.256  5.945   30.880  1.00 36.19 120 A 1 
ATOM 923  O OG  . SER A 0 120 . -93.879  5.661   33.044  1.00 36.19 120 A 1 
ATOM 924  N N   . GLY A 0 121 . -90.860  4.246   30.441  1.00 38.67 121 A 1 
ATOM 925  C CA  . GLY A 0 121 . -89.913  5.033   29.654  1.00 38.67 121 A 1 
ATOM 926  C C   . GLY A 0 121 . -90.405  5.460   28.270  1.00 38.67 121 A 1 
ATOM 927  O O   . GLY A 0 121 . -89.920  6.475   27.792  1.00 38.67 121 A 1 
ATOM 928  N N   . ASP A 0 122 . -91.367  4.764   27.640  1.00 36.07 122 A 1 
ATOM 929  C CA  . ASP A 0 122 . -91.634  5.032   26.210  1.00 36.07 122 A 1 
ATOM 930  C C   . ASP A 0 122 . -93.077  4.897   25.683  1.00 36.07 122 A 1 
ATOM 931  C CB  . ASP A 0 122 . -90.628  4.235   25.347  1.00 36.07 122 A 1 
ATOM 932  O O   . ASP A 0 122 . -93.296  5.115   24.491  1.00 36.07 122 A 1 
ATOM 933  C CG  . ASP A 0 122 . -89.470  5.095   24.811  1.00 36.07 122 A 1 
ATOM 934  O OD1 . ASP A 0 122 . -89.672  6.314   24.582  1.00 36.07 122 A 1 
ATOM 935  O OD2 . ASP A 0 122 . -88.398  4.500   24.576  1.00 36.07 122 A 1 
ATOM 936  N N   . TYR A 0 123 . -94.105  4.629   26.504  1.00 32.68 123 A 1 
ATOM 937  C CA  . TYR A 0 123 . -95.467  4.458   25.947  1.00 32.68 123 A 1 
ATOM 938  C C   . TYR A 0 123 . -96.362  5.718   25.920  1.00 32.68 123 A 1 
ATOM 939  C CB  . TYR A 0 123 . -96.150  3.211   26.518  1.00 32.68 123 A 1 
ATOM 940  O O   . TYR A 0 123 . -97.316  5.781   25.144  1.00 32.68 123 A 1 
ATOM 941  C CG  . TYR A 0 123 . -97.041  2.546   25.481  1.00 32.68 123 A 1 
ATOM 942  C CD1 . TYR A 0 123 . -98.434  2.744   25.508  1.00 32.68 123 A 1 
ATOM 943  C CD2 . TYR A 0 123 . -96.460  1.790   24.442  1.00 32.68 123 A 1 
ATOM 944  C CE1 . TYR A 0 123 . -99.249  2.180   24.508  1.00 32.68 123 A 1 
ATOM 945  C CE2 . TYR A 0 123 . -97.270  1.229   23.435  1.00 32.68 123 A 1 
ATOM 946  O OH  . TYR A 0 123 . -99.448  0.882   22.497  1.00 32.68 123 A 1 
ATOM 947  C CZ  . TYR A 0 123 . -98.665  1.422   23.468  1.00 32.68 123 A 1 
ATOM 948  N N   . ASP A 0 124 . -96.036  6.788   26.652  1.00 43.13 124 A 1 
ATOM 949  C CA  . ASP A 0 124 . -96.921  7.970   26.726  1.00 43.13 124 A 1 
ATOM 950  C C   . ASP A 0 124 . -96.682  9.044   25.650  1.00 43.13 124 A 1 
ATOM 951  C CB  . ASP A 0 124 . -96.916  8.552   28.148  1.00 43.13 124 A 1 
ATOM 952  O O   . ASP A 0 124 . -97.492  9.969   25.507  1.00 43.13 124 A 1 
ATOM 953  C CG  . ASP A 0 124 . -97.923  7.880   29.092  1.00 43.13 124 A 1 
ATOM 954  O OD1 . ASP A 0 124 . -98.789  7.115   28.612  1.00 43.13 124 A 1 
ATOM 955  O OD2 . ASP A 0 124 . -97.872  8.235   30.288  1.00 43.13 124 A 1 
ATOM 956  N N   . LYS A 0 125 . -95.637  8.922   24.818  1.00 39.40 125 A 1 
ATOM 957  C CA  . LYS A 0 125 . -95.443  9.847   23.683  1.00 39.40 125 A 1 
ATOM 958  C C   . LYS A 0 125 . -96.381  9.582   22.501  1.00 39.40 125 A 1 
ATOM 959  C CB  . LYS A 0 125 . -93.965  9.928   23.261  1.00 39.40 125 A 1 
ATOM 960  O O   . LYS A 0 125 . -96.615  10.505  21.722  1.00 39.40 125 A 1 
ATOM 961  C CG  . LYS A 0 125 . -93.262  11.105  23.960  1.00 39.40 125 A 1 
ATOM 962  C CD  . LYS A 0 125 . -91.800  11.211  23.511  1.00 39.40 125 A 1 
ATOM 963  C CE  . LYS A 0 125 . -91.072  12.349  24.237  1.00 39.40 125 A 1 
ATOM 964  N NZ  . LYS A 0 125 . -89.611  12.297  23.970  1.00 39.40 125 A 1 
ATOM 965  N N   . TYR A 0 126 . -96.990  8.397   22.396  1.00 41.13 126 A 1 
ATOM 966  C CA  . TYR A 0 126 . -97.939  8.098   21.313  1.00 41.13 126 A 1 
ATOM 967  C C   . TYR A 0 126 . -99.419  8.213   21.713  1.00 41.13 126 A 1 
ATOM 968  C CB  . TYR A 0 126 . -97.568  6.766   20.648  1.00 41.13 126 A 1 
ATOM 969  O O   . TYR A 0 126 . -100.250 8.501   20.853  1.00 41.13 126 A 1 
ATOM 970  C CG  . TYR A 0 126 . -96.386  6.914   19.703  1.00 41.13 126 A 1 
ATOM 971  C CD1 . TYR A 0 126 . -96.589  7.468   18.422  1.00 41.13 126 A 1 
ATOM 972  C CD2 . TYR A 0 126 . -95.089  6.537   20.105  1.00 41.13 126 A 1 
ATOM 973  C CE1 . TYR A 0 126 . -95.501  7.643   17.545  1.00 41.13 126 A 1 
ATOM 974  C CE2 . TYR A 0 126 . -93.999  6.705   19.227  1.00 41.13 126 A 1 
ATOM 975  O OH  . TYR A 0 126 . -93.163  7.427   17.089  1.00 41.13 126 A 1 
ATOM 976  C CZ  . TYR A 0 126 . -94.205  7.258   17.944  1.00 41.13 126 A 1 
ATOM 977  N N   . GLY A 0 127 . -99.770  8.118   23.001  1.00 39.43 127 A 1 
ATOM 978  C CA  . GLY A 0 127 . -101.169 8.224   23.447  1.00 39.43 127 A 1 
ATOM 979  C C   . GLY A 0 127 . -101.759 9.641   23.394  1.00 39.43 127 A 1 
ATOM 980  O O   . GLY A 0 127 . -102.921 9.827   23.034  1.00 39.43 127 A 1 
ATOM 981  N N   . LYS A 0 128 . -100.968 10.682  23.691  1.00 38.54 128 A 1 
ATOM 982  C CA  . LYS A 0 128 . -101.496 12.062  23.759  1.00 38.54 128 A 1 
ATOM 983  C C   . LYS A 0 128 . -101.645 12.760  22.409  1.00 38.54 128 A 1 
ATOM 984  C CB  . LYS A 0 128 . -100.701 12.904  24.765  1.00 38.54 128 A 1 
ATOM 985  O O   . LYS A 0 128 . -102.414 13.715  22.316  1.00 38.54 128 A 1 
ATOM 986  C CG  . LYS A 0 128 . -101.179 12.600  26.192  1.00 38.54 128 A 1 
ATOM 987  C CD  . LYS A 0 128 . -100.439 13.455  27.225  1.00 38.54 128 A 1 
ATOM 988  C CE  . LYS A 0 128 . -100.968 13.120  28.624  1.00 38.54 128 A 1 
ATOM 989  N NZ  . LYS A 0 128 . -100.159 13.762  29.689  1.00 38.54 128 A 1 
ATOM 990  N N   . LYS A 0 129 . -101.001 12.272  21.344  1.00 37.82 129 A 1 
ATOM 991  C CA  . LYS A 0 129 . -101.207 12.841  20.001  1.00 37.82 129 A 1 
ATOM 992  C C   . LYS A 0 129 . -102.555 12.451  19.383  1.00 37.82 129 A 1 
ATOM 993  C CB  . LYS A 0 129 . -100.004 12.558  19.083  1.00 37.82 129 A 1 
ATOM 994  O O   . LYS A 0 129 . -103.017 13.158  18.496  1.00 37.82 129 A 1 
ATOM 995  C CG  . LYS A 0 129 . -99.372  13.881  18.618  1.00 37.82 129 A 1 
ATOM 996  C CD  . LYS A 0 129 . -98.169  13.640  17.698  1.00 37.82 129 A 1 
ATOM 997  C CE  . LYS A 0 129 . -97.543  14.976  17.277  1.00 37.82 129 A 1 
ATOM 998  N NZ  . LYS A 0 129 . -96.375  14.773  16.381  1.00 37.82 129 A 1 
ATOM 999  N N   . ALA A 0 130 . -103.225 11.416  19.895  1.00 41.57 130 A 1 
ATOM 1000 C CA  . ALA A 0 130 . -104.581 11.069  19.466  1.00 41.57 130 A 1 
ATOM 1001 C C   . ALA A 0 130 . -105.665 11.950  20.122  1.00 41.57 130 A 1 
ATOM 1002 C CB  . ALA A 0 130 . -104.800 9.576   19.727  1.00 41.57 130 A 1 
ATOM 1003 O O   . ALA A 0 130 . -106.676 12.243  19.493  1.00 41.57 130 A 1 
ATOM 1004 N N   . ALA A 0 131 . -105.453 12.446  21.347  1.00 41.36 131 A 1 
ATOM 1005 C CA  . ALA A 0 131 . -106.453 13.268  22.043  1.00 41.36 131 A 1 
ATOM 1006 C C   . ALA A 0 131 . -106.408 14.765  21.670  1.00 41.36 131 A 1 
ATOM 1007 C CB  . ALA A 0 131 . -106.312 13.034  23.548  1.00 41.36 131 A 1 
ATOM 1008 O O   . ALA A 0 131 . -107.347 15.500  21.966  1.00 41.36 131 A 1 
ATOM 1009 N N   . ALA A 0 132 . -105.353 15.221  20.987  1.00 38.70 132 A 1 
ATOM 1010 C CA  . ALA A 0 132 . -105.273 16.583  20.452  1.00 38.70 132 A 1 
ATOM 1011 C C   . ALA A 0 132 . -106.025 16.767  19.115  1.00 38.70 132 A 1 
ATOM 1012 C CB  . ALA A 0 132 . -103.799 16.995  20.370  1.00 38.70 132 A 1 
ATOM 1013 O O   . ALA A 0 132 . -106.104 17.884  18.609  1.00 38.70 132 A 1 
ATOM 1014 N N   . ALA A 0 133 . -106.632 15.712  18.558  1.00 36.05 133 A 1 
ATOM 1015 C CA  . ALA A 0 133 . -107.521 15.802  17.397  1.00 36.05 133 A 1 
ATOM 1016 C C   . ALA A 0 133 . -108.946 16.225  17.812  1.00 36.05 133 A 1 
ATOM 1017 C CB  . ALA A 0 133 . -107.455 14.492  16.607  1.00 36.05 133 A 1 
ATOM 1018 O O   . ALA A 0 133 . -109.942 15.576  17.504  1.00 36.05 133 A 1 
ATOM 1019 N N   . GLY A 0 134 . -109.050 17.330  18.548  1.00 35.99 134 A 1 
ATOM 1020 C CA  . GLY A 0 134 . -110.315 18.001  18.805  1.00 35.99 134 A 1 
ATOM 1021 C C   . GLY A 0 134 . -110.691 18.874  17.616  1.00 35.99 134 A 1 
ATOM 1022 O O   . GLY A 0 134 . -110.471 20.078  17.662  1.00 35.99 134 A 1 
ATOM 1023 N N   . THR A 0 135 . -111.218 18.300  16.531  1.00 35.98 135 A 1 
ATOM 1024 C CA  . THR A 0 135 . -112.061 19.038  15.573  1.00 35.98 135 A 1 
ATOM 1025 C C   . THR A 0 135 . -112.733 18.113  14.558  1.00 35.98 135 A 1 
ATOM 1026 C CB  . THR A 0 135 . -111.338 20.168  14.785  1.00 35.98 135 A 1 
ATOM 1027 O O   . THR A 0 135 . -112.079 17.325  13.885  1.00 35.98 135 A 1 
ATOM 1028 C CG2 . THR A 0 135 . -111.932 21.538  15.125  1.00 35.98 135 A 1 
ATOM 1029 O OG1 . THR A 0 135 . -109.960 20.265  15.032  1.00 35.98 135 A 1 
ATOM 1030 N N   . LYS A 0 136 . -114.033 18.370  14.351  1.00 33.88 136 A 1 
ATOM 1031 C CA  . LYS A 0 136 . -114.765 18.168  13.089  1.00 33.88 136 A 1 
ATOM 1032 C C   . LYS A 0 136 . -115.358 16.772  12.833  1.00 33.88 136 A 1 
ATOM 1033 C CB  . LYS A 0 136 . -113.903 18.712  11.926  1.00 33.88 136 A 1 
ATOM 1034 O O   . LYS A 0 136 . -114.925 16.042  11.952  1.00 33.88 136 A 1 
ATOM 1035 C CG  . LYS A 0 136 . -114.694 19.521  10.902  1.00 33.88 136 A 1 
ATOM 1036 C CD  . LYS A 0 136 . -113.728 20.013  9.817   1.00 33.88 136 A 1 
ATOM 1037 C CE  . LYS A 0 136 . -114.403 21.065  8.937   1.00 33.88 136 A 1 
ATOM 1038 N NZ  . LYS A 0 136 . -113.500 21.507  7.846   1.00 33.88 136 A 1 
ATOM 1039 N N   . TRP A 0 137 . -116.476 16.481  13.498  1.00 29.12 137 A 1 
ATOM 1040 C CA  . TRP A 0 137 . -117.512 15.632  12.895  1.00 29.12 137 A 1 
ATOM 1041 C C   . TRP A 0 137 . -118.913 16.128  13.265  1.00 29.12 137 A 1 
ATOM 1042 C CB  . TRP A 0 137 . -117.249 14.137  13.139  1.00 29.12 137 A 1 
ATOM 1043 O O   . TRP A 0 137 . -119.683 15.488  13.972  1.00 29.12 137 A 1 
ATOM 1044 C CG  . TRP A 0 137 . -117.486 13.293  11.922  1.00 29.12 137 A 1 
ATOM 1045 C CD1 . TRP A 0 137 . -116.801 13.397  10.759  1.00 29.12 137 A 1 
ATOM 1046 C CD2 . TRP A 0 137 . -118.430 12.196  11.727  1.00 29.12 137 A 1 
ATOM 1047 C CE2 . TRP A 0 137 . -118.244 11.670  10.412  1.00 29.12 137 A 1 
ATOM 1048 C CE3 . TRP A 0 137 . -119.399 11.570  12.539  1.00 29.12 137 A 1 
ATOM 1049 N NE1 . TRP A 0 137 . -117.263 12.461  9.857   1.00 29.12 137 A 1 
ATOM 1050 C CH2 . TRP A 0 137 . -119.884 9.939   10.784  1.00 29.12 137 A 1 
ATOM 1051 C CZ2 . TRP A 0 137 . -118.960 10.565  9.933   1.00 29.12 137 A 1 
ATOM 1052 C CZ3 . TRP A 0 137 . -120.109 10.447  12.077  1.00 29.12 137 A 1 
ATOM 1053 N N   . GLY A 0 138 . -119.214 17.349  12.824  1.00 33.29 138 A 1 
ATOM 1054 C CA  . GLY A 0 138 . -120.589 17.772  12.605  1.00 33.29 138 A 1 
ATOM 1055 C C   . GLY A 0 138 . -120.925 17.442  11.161  1.00 33.29 138 A 1 
ATOM 1056 O O   . GLY A 0 138 . -120.478 18.168  10.289  1.00 33.29 138 A 1 
ATOM 1057 N N   . ASP A 0 139 . -121.600 16.317  10.934  1.00 36.06 139 A 1 
ATOM 1058 C CA  . ASP A 0 139 . -122.434 16.046  9.758   1.00 36.06 139 A 1 
ATOM 1059 C C   . ASP A 0 139 . -122.987 14.625  9.873   1.00 36.06 139 A 1 
ATOM 1060 C CB  . ASP A 0 139 . -121.690 16.225  8.408   1.00 36.06 139 A 1 
ATOM 1061 O O   . ASP A 0 139 . -122.428 13.689  9.325   1.00 36.06 139 A 1 
ATOM 1062 C CG  . ASP A 0 139 . -121.869 17.618  7.785   1.00 36.06 139 A 1 
ATOM 1063 O OD1 . ASP A 0 139 . -122.884 18.284  8.111   1.00 36.06 139 A 1 
ATOM 1064 O OD2 . ASP A 0 139 . -121.048 17.966  6.908   1.00 36.06 139 A 1 
ATOM 1065 N N   . LEU A 0 140 . -124.090 14.462  10.607  1.00 38.13 140 A 1 
ATOM 1066 C CA  . LEU A 0 140 . -125.094 13.429  10.338  1.00 38.13 140 A 1 
ATOM 1067 C C   . LEU A 0 140 . -126.432 13.909  10.909  1.00 38.13 140 A 1 
ATOM 1068 C CB  . LEU A 0 140 . -124.653 12.031  10.819  1.00 38.13 140 A 1 
ATOM 1069 O O   . LEU A 0 140 . -126.836 13.633  12.035  1.00 38.13 140 A 1 
ATOM 1070 C CG  . LEU A 0 140 . -124.102 11.144  9.672   1.00 38.13 140 A 1 
ATOM 1071 C CD1 . LEU A 0 140 . -123.195 10.074  10.255  1.00 38.13 140 A 1 
ATOM 1072 C CD2 . LEU A 0 140 . -125.199 10.469  8.852   1.00 38.13 140 A 1 
ATOM 1073 N N   . LYS A 0 141 . -127.098 14.706  10.070  1.00 31.15 141 A 1 
ATOM 1074 C CA  . LYS A 0 141 . -128.546 14.901  10.051  1.00 31.15 141 A 1 
ATOM 1075 C C   . LYS A 0 141 . -129.253 13.541  10.015  1.00 31.15 141 A 1 
ATOM 1076 C CB  . LYS A 0 141 . -128.925 15.612  8.736   1.00 31.15 141 A 1 
ATOM 1077 O O   . LYS A 0 141 . -128.985 12.753  9.113   1.00 31.15 141 A 1 
ATOM 1078 C CG  . LYS A 0 141 . -128.820 17.138  8.709   1.00 31.15 141 A 1 
ATOM 1079 C CD  . LYS A 0 141 . -129.138 17.613  7.280   1.00 31.15 141 A 1 
ATOM 1080 C CE  . LYS A 0 141 . -129.282 19.135  7.210   1.00 31.15 141 A 1 
ATOM 1081 N NZ  . LYS A 0 141 . -129.423 19.600  5.807   1.00 31.15 141 A 1 
ATOM 1082 N N   . GLY A 0 142 . -130.269 13.363  10.857  1.00 31.46 142 A 1 
ATOM 1083 C CA  . GLY A 0 142 . -131.394 12.474  10.554  1.00 31.46 142 A 1 
ATOM 1084 C C   . GLY A 0 142 . -131.763 11.512  11.676  1.00 31.46 142 A 1 
ATOM 1085 O O   . GLY A 0 142 . -131.123 10.486  11.851  1.00 31.46 142 A 1 
ATOM 1086 N N   . GLY A 0 143 . -132.855 11.805  12.381  1.00 33.07 143 A 1 
ATOM 1087 C CA  . GLY A 0 143 . -133.489 10.839  13.278  1.00 33.07 143 A 1 
ATOM 1088 C C   . GLY A 0 143 . -134.386 11.507  14.306  1.00 33.07 143 A 1 
ATOM 1089 O O   . GLY A 0 143 . -133.919 11.945  15.347  1.00 33.07 143 A 1 
ATOM 1090 N N   . LYS A 0 144 . -135.676 11.613  13.987  1.00 31.05 144 A 1 
ATOM 1091 C CA  . LYS A 0 144 . -136.730 12.119  14.871  1.00 31.05 144 A 1 
ATOM 1092 C C   . LYS A 0 144 . -136.857 11.222  16.108  1.00 31.05 144 A 1 
ATOM 1093 C CB  . LYS A 0 144 . -138.063 12.114  14.105  1.00 31.05 144 A 1 
ATOM 1094 O O   . LYS A 0 144 . -137.071 10.023  15.962  1.00 31.05 144 A 1 
ATOM 1095 C CG  . LYS A 0 144 . -138.100 13.047  12.886  1.00 31.05 144 A 1 
ATOM 1096 C CD  . LYS A 0 144 . -139.468 12.931  12.201  1.00 31.05 144 A 1 
ATOM 1097 C CE  . LYS A 0 144 . -139.575 13.886  11.010  1.00 31.05 144 A 1 
ATOM 1098 N NZ  . LYS A 0 144 . -140.901 13.770  10.352  1.00 31.05 144 A 1 
ATOM 1099 N N   . GLY A 0 145 . -136.786 11.813  17.294  1.00 33.94 145 A 1 
ATOM 1100 C CA  . GLY A 0 145 . -137.021 11.144  18.572  1.00 33.94 145 A 1 
ATOM 1101 C C   . GLY A 0 145 . -137.323 12.185  19.640  1.00 33.94 145 A 1 
ATOM 1102 O O   . GLY A 0 145 . -136.456 12.554  20.419  1.00 33.94 145 A 1 
ATOM 1103 N N   . GLU A 0 146 . -138.537 12.719  19.594  1.00 31.61 146 A 1 
ATOM 1104 C CA  . GLU A 0 146 . -139.123 13.605  20.595  1.00 31.61 146 A 1 
ATOM 1105 C C   . GLU A 0 146 . -139.421 12.791  21.861  1.00 31.61 146 A 1 
ATOM 1106 C CB  . GLU A 0 146 . -140.398 14.171  19.945  1.00 31.61 146 A 1 
ATOM 1107 O O   . GLU A 0 146 . -140.312 11.946  21.852  1.00 31.61 146 A 1 
ATOM 1108 C CG  . GLU A 0 146 . -141.233 15.163  20.767  1.00 31.61 146 A 1 
ATOM 1109 C CD  . GLU A 0 146 . -142.480 15.635  19.984  1.00 31.61 146 A 1 
ATOM 1110 O OE1 . GLU A 0 146 . -143.296 16.376  20.572  1.00 31.61 146 A 1 
ATOM 1111 O OE2 . GLU A 0 146 . -142.619 15.258  18.792  1.00 31.61 146 A 1 
ATOM 1112 N N   . VAL A 0 147 . -138.664 13.013  22.938  1.00 36.43 147 A 1 
ATOM 1113 C CA  . VAL A 0 147 . -139.098 12.678  24.302  1.00 36.43 147 A 1 
ATOM 1114 C C   . VAL A 0 147 . -138.629 13.794  25.233  1.00 36.43 147 A 1 
ATOM 1115 C CB  . VAL A 0 147 . -138.655 11.281  24.803  1.00 36.43 147 A 1 
ATOM 1116 O O   . VAL A 0 147 . -137.589 13.708  25.883  1.00 36.43 147 A 1 
ATOM 1117 C CG1 . VAL A 0 147 . -139.420 10.935  26.093  1.00 36.43 147 A 1 
ATOM 1118 C CG2 . VAL A 0 147 . -138.923 10.133  23.821  1.00 36.43 147 A 1 
ATOM 1119 N N   . ASP A 0 148 . -139.420 14.862  25.276  1.00 32.76 148 A 1 
ATOM 1120 C CA  . ASP A 0 148 . -139.446 15.802  26.389  1.00 32.76 148 A 1 
ATOM 1121 C C   . ASP A 0 148 . -140.092 15.108  27.599  1.00 32.76 148 A 1 
ATOM 1122 C CB  . ASP A 0 148 . -140.258 17.054  26.003  1.00 32.76 148 A 1 
ATOM 1123 O O   . ASP A 0 148 . -141.287 14.816  27.602  1.00 32.76 148 A 1 
ATOM 1124 C CG  . ASP A 0 148 . -139.486 18.059  25.144  1.00 32.76 148 A 1 
ATOM 1125 O OD1 . ASP A 0 148 . -138.270 18.216  25.397  1.00 32.76 148 A 1 
ATOM 1126 O OD2 . ASP A 0 148 . -140.129 18.709  24.293  1.00 32.76 148 A 1 
ATOM 1127 N N   . ALA A 0 149 . -139.319 14.842  28.652  1.00 34.02 149 A 1 
ATOM 1128 C CA  . ALA A 0 149 . -139.863 14.531  29.973  1.00 34.02 149 A 1 
ATOM 1129 C C   . ALA A 0 149 . -138.934 15.074  31.065  1.00 34.02 149 A 1 
ATOM 1130 C CB  . ALA A 0 149 . -140.158 13.036  30.113  1.00 34.02 149 A 1 
ATOM 1131 O O   . ALA A 0 149 . -137.938 14.478  31.470  1.00 34.02 149 A 1 
ATOM 1132 N N   . TYR A 0 150 . -139.303 16.267  31.505  1.00 31.20 150 A 1 
ATOM 1133 C CA  . TYR A 0 150 . -138.768 17.048  32.605  1.00 31.20 150 A 1 
ATOM 1134 C C   . TYR A 0 150 . -138.716 16.264  33.936  1.00 31.20 150 A 1 
ATOM 1135 C CB  . TYR A 0 150 . -139.733 18.244  32.699  1.00 31.20 150 A 1 
ATOM 1136 O O   . TYR A 0 150 . -139.678 15.606  34.322  1.00 31.20 150 A 1 
ATOM 1137 C CG  . TYR A 0 150 . -139.220 19.509  33.344  1.00 31.20 150 A 1 
ATOM 1138 C CD1 . TYR A 0 150 . -139.606 19.839  34.656  1.00 31.20 150 A 1 
ATOM 1139 C CD2 . TYR A 0 150 . -138.468 20.417  32.574  1.00 31.20 150 A 1 
ATOM 1140 C CE1 . TYR A 0 150 . -139.242 21.086  35.198  1.00 31.20 150 A 1 
ATOM 1141 C CE2 . TYR A 0 150 . -138.104 21.665  33.113  1.00 31.20 150 A 1 
ATOM 1142 O OH  . TYR A 0 150 . -138.172 23.213  34.946  1.00 31.20 150 A 1 
ATOM 1143 C CZ  . TYR A 0 150 . -138.499 22.003  34.425  1.00 31.20 150 A 1 
ATOM 1144 N N   . GLY A 0 151 . -137.608 16.417  34.668  1.00 33.79 151 A 1 
ATOM 1145 C CA  . GLY A 0 151 . -137.570 16.497  36.134  1.00 33.79 151 A 1 
ATOM 1146 C C   . GLY A 0 151 . -138.074 15.311  36.969  1.00 33.79 151 A 1 
ATOM 1147 O O   . GLY A 0 151 . -139.197 15.328  37.464  1.00 33.79 151 A 1 
ATOM 1148 N N   . LYS A 0 152 . -137.172 14.385  37.327  1.00 32.78 152 A 1 
ATOM 1149 C CA  . LYS A 0 152 . -137.235 13.701  38.632  1.00 32.78 152 A 1 
ATOM 1150 C C   . LYS A 0 152 . -135.890 13.761  39.351  1.00 32.78 152 A 1 
ATOM 1151 C CB  . LYS A 0 152 . -137.804 12.275  38.540  1.00 32.78 152 A 1 
ATOM 1152 O O   . LYS A 0 152 . -134.966 13.001  39.091  1.00 32.78 152 A 1 
ATOM 1153 C CG  . LYS A 0 152 . -139.343 12.295  38.527  1.00 32.78 152 A 1 
ATOM 1154 C CD  . LYS A 0 152 . -139.933 10.898  38.742  1.00 32.78 152 A 1 
ATOM 1155 C CE  . LYS A 0 152 . -141.463 10.990  38.750  1.00 32.78 152 A 1 
ATOM 1156 N NZ  . LYS A 0 152 . -142.089 9.665   38.979  1.00 32.78 152 A 1 
ATOM 1157 N N   . GLN A 0 153 . -135.837 14.699  40.286  1.00 30.87 153 A 1 
ATOM 1158 C CA  . GLN A 0 153 . -134.947 14.768  41.435  1.00 30.87 153 A 1 
ATOM 1159 C C   . GLN A 0 153 . -134.884 13.403  42.148  1.00 30.87 153 A 1 
ATOM 1160 C CB  . GLN A 0 153 . -135.590 15.870  42.301  1.00 30.87 153 A 1 
ATOM 1161 O O   . GLN A 0 153 . -135.831 13.008  42.819  1.00 30.87 153 A 1 
ATOM 1162 C CG  . GLN A 0 153 . -134.960 16.203  43.658  1.00 30.87 153 A 1 
ATOM 1163 C CD  . GLN A 0 153 . -135.746 17.316  44.363  1.00 30.87 153 A 1 
ATOM 1164 N NE2 . GLN A 0 153 . -135.568 17.505  45.651  1.00 30.87 153 A 1 
ATOM 1165 O OE1 . GLN A 0 153 . -136.534 18.039  43.779  1.00 30.87 153 A 1 
ATOM 1166 N N   . SER A 0 154 . -133.770 12.684  42.004  1.00 32.50 154 A 1 
ATOM 1167 C CA  . SER A 0 154 . -133.429 11.526  42.835  1.00 32.50 154 A 1 
ATOM 1168 C C   . SER A 0 154 . -132.103 11.811  43.522  1.00 32.50 154 A 1 
ATOM 1169 C CB  . SER A 0 154 . -133.394 10.229  42.019  1.00 32.50 154 A 1 
ATOM 1170 O O   . SER A 0 154 . -131.031 11.552  42.982  1.00 32.50 154 A 1 
ATOM 1171 O OG  . SER A 0 154 . -133.033 9.145   42.855  1.00 32.50 154 A 1 
ATOM 1172 N N   . GLN A 0 155 . -132.188 12.369  44.728  1.00 29.19 155 A 1 
ATOM 1173 C CA  . GLN A 0 155 . -131.123 12.217  45.706  1.00 29.19 155 A 1 
ATOM 1174 C C   . GLN A 0 155 . -131.069 10.737  46.098  1.00 29.19 155 A 1 
ATOM 1175 C CB  . GLN A 0 155 . -131.395 13.084  46.944  1.00 29.19 155 A 1 
ATOM 1176 O O   . GLN A 0 155 . -131.940 10.250  46.813  1.00 29.19 155 A 1 
ATOM 1177 C CG  . GLN A 0 155 . -131.182 14.586  46.706  1.00 29.19 155 A 1 
ATOM 1178 C CD  . GLN A 0 155 . -131.009 15.353  48.017  1.00 29.19 155 A 1 
ATOM 1179 N NE2 . GLN A 0 155 . -130.575 16.592  47.968  1.00 29.19 155 A 1 
ATOM 1180 O OE1 . GLN A 0 155 . -131.247 14.865  49.106  1.00 29.19 155 A 1 
ATOM 1181 N N   . ALA A 0 156 . -130.060 10.020  45.616  1.00 31.97 156 A 1 
ATOM 1182 C CA  . ALA A 0 156 . -129.657 8.738   46.169  1.00 31.97 156 A 1 
ATOM 1183 C C   . ALA A 0 156 . -128.171 8.834   46.509  1.00 31.97 156 A 1 
ATOM 1184 C CB  . ALA A 0 156 . -130.001 7.593   45.217  1.00 31.97 156 A 1 
ATOM 1185 O O   . ALA A 0 156 . -127.339 9.211   45.685  1.00 31.97 156 A 1 
ATOM 1186 N N   . ALA A 0 157 . -127.905 8.586   47.783  1.00 31.98 157 A 1 
ATOM 1187 C CA  . ALA A 0 157 . -126.636 8.707   48.460  1.00 31.98 157 A 1 
ATOM 1188 C C   . ALA A 0 157 . -125.538 7.805   47.867  1.00 31.98 157 A 1 
ATOM 1189 C CB  . ALA A 0 157 . -126.919 8.396   49.933  1.00 31.98 157 A 1 
ATOM 1190 O O   . ALA A 0 157 . -125.800 6.834   47.160  1.00 31.98 157 A 1 
ATOM 1191 N N   . GLY A 0 158 . -124.298 8.174   48.185  1.00 28.27 158 A 1 
ATOM 1192 C CA  . GLY A 0 158 . -123.065 7.651   47.617  1.00 28.27 158 A 1 
ATOM 1193 C C   . GLY A 0 158 . -122.902 6.131   47.613  1.00 28.27 158 A 1 
ATOM 1194 O O   . GLY A 0 158 . -123.150 5.438   48.594  1.00 28.27 158 A 1 
ATOM 1195 N N   . ALA A 0 159 . -122.374 5.647   46.493  1.00 30.98 159 A 1 
ATOM 1196 C CA  . ALA A 0 159 . -121.813 4.315   46.337  1.00 30.98 159 A 1 
ATOM 1197 C C   . ALA A 0 159 . -120.731 4.362   45.248  1.00 30.98 159 A 1 
ATOM 1198 C CB  . ALA A 0 159 . -122.934 3.321   46.013  1.00 30.98 159 A 1 
ATOM 1199 O O   . ALA A 0 159 . -120.961 4.028   44.095  1.00 30.98 159 A 1 
ATOM 1200 N N   . SER A 0 160 . -119.545 4.837   45.609  1.00 34.71 160 A 1 
ATOM 1201 C CA  . SER A 0 160 . -118.293 4.460   44.951  1.00 34.71 160 A 1 
ATOM 1202 C C   . SER A 0 160 . -117.186 4.913   45.879  1.00 34.71 160 A 1 
ATOM 1203 C CB  . SER A 0 160 . -118.137 5.059   43.549  1.00 34.71 160 A 1 
ATOM 1204 O O   . SER A 0 160 . -116.677 6.029   45.780  1.00 34.71 160 A 1 
ATOM 1205 O OG  . SER A 0 160 . -116.818 4.863   43.083  1.00 34.71 160 A 1 
ATOM 1206 N N   . ALA A 0 161 . -116.890 4.041   46.839  1.00 33.14 161 A 1 
ATOM 1207 C CA  . ALA A 0 161 . -115.667 4.068   47.607  1.00 33.14 161 A 1 
ATOM 1208 C C   . ALA A 0 161 . -114.498 4.154   46.623  1.00 33.14 161 A 1 
ATOM 1209 C CB  . ALA A 0 161 . -115.628 2.793   48.461  1.00 33.14 161 A 1 
ATOM 1210 O O   . ALA A 0 161 . -114.041 3.152   46.075  1.00 33.14 161 A 1 
ATOM 1211 N N   . VAL A 0 162 . -114.035 5.381   46.387  1.00 34.29 162 A 1 
ATOM 1212 C CA  . VAL A 0 162 . -112.658 5.630   46.002  1.00 34.29 162 A 1 
ATOM 1213 C C   . VAL A 0 162 . -111.870 4.942   47.100  1.00 34.29 162 A 1 
ATOM 1214 C CB  . VAL A 0 162 . -112.359 7.142   45.935  1.00 34.29 162 A 1 
ATOM 1215 O O   . VAL A 0 162 . -111.881 5.396   48.244  1.00 34.29 162 A 1 
ATOM 1216 C CG1 . VAL A 0 162 . -110.916 7.406   45.490  1.00 34.29 162 A 1 
ATOM 1217 C CG2 . VAL A 0 162 . -113.298 7.843   44.943  1.00 34.29 162 A 1 
ATOM 1218 N N   . TRP A 0 163 . -111.309 3.778   46.780  1.00 30.14 163 A 1 
ATOM 1219 C CA  . TRP A 0 163 . -110.318 3.107   47.600  1.00 30.14 163 A 1 
ATOM 1220 C C   . TRP A 0 163 . -109.150 4.084   47.724  1.00 30.14 163 A 1 
ATOM 1221 C CB  . TRP A 0 163 . -109.931 1.756   46.971  1.00 30.14 163 A 1 
ATOM 1222 O O   . TRP A 0 163 . -108.197 4.073   46.951  1.00 30.14 163 A 1 
ATOM 1223 C CG  . TRP A 0 163 . -110.539 0.540   47.605  1.00 30.14 163 A 1 
ATOM 1224 C CD1 . TRP A 0 163 . -111.843 0.181   47.575  1.00 30.14 163 A 1 
ATOM 1225 C CD2 . TRP A 0 163 . -109.852 -0.510  48.354  1.00 30.14 163 A 1 
ATOM 1226 C CE2 . TRP A 0 163 . -110.810 -1.492  48.744  1.00 30.14 163 A 1 
ATOM 1227 C CE3 . TRP A 0 163 . -108.509 -0.733  48.732  1.00 30.14 163 A 1 
ATOM 1228 N NE1 . TRP A 0 163 . -112.007 -1.018  48.247  1.00 30.14 163 A 1 
ATOM 1229 C CH2 . TRP A 0 163 . -109.110 -2.833  49.827  1.00 30.14 163 A 1 
ATOM 1230 C CZ2 . TRP A 0 163 . -110.456 -2.640  49.469  1.00 30.14 163 A 1 
ATOM 1231 C CZ3 . TRP A 0 163 . -108.142 -1.881  49.460  1.00 30.14 163 A 1 
ATOM 1232 N N   . GLN A 0 164 . -109.275 4.989   48.690  1.00 31.10 164 A 1 
ATOM 1233 C CA  . GLN A 0 164 . -108.202 5.760   49.281  1.00 31.10 164 A 1 
ATOM 1234 C C   . GLN A 0 164 . -107.383 4.732   50.052  1.00 31.10 164 A 1 
ATOM 1235 C CB  . GLN A 0 164 . -108.801 6.875   50.157  1.00 31.10 164 A 1 
ATOM 1236 O O   . GLN A 0 164 . -107.501 4.587   51.267  1.00 31.10 164 A 1 
ATOM 1237 C CG  . GLN A 0 164 . -109.432 7.988   49.303  1.00 31.10 164 A 1 
ATOM 1238 C CD  . GLN A 0 164 . -110.290 8.967   50.101  1.00 31.10 164 A 1 
ATOM 1239 N NE2 . GLN A 0 164 . -110.621 10.109  49.540  1.00 31.10 164 A 1 
ATOM 1240 O OE1 . GLN A 0 164 . -110.704 8.734   51.222  1.00 31.10 164 A 1 
ATOM 1241 N N   . GLY A 0 165 . -106.648 3.915   49.290  1.00 29.88 165 A 1 
ATOM 1242 C CA  . GLY A 0 165 . -105.710 2.947   49.815  1.00 29.88 165 A 1 
ATOM 1243 C C   . GLY A 0 165 . -104.821 3.683   50.798  1.00 29.88 165 A 1 
ATOM 1244 O O   . GLY A 0 165 . -104.284 4.749   50.487  1.00 29.88 165 A 1 
ATOM 1245 N N   . ALA A 0 166 . -104.737 3.134   52.003  1.00 27.91 166 A 1 
ATOM 1246 C CA  . ALA A 0 166 . -104.103 3.712   53.175  1.00 27.91 166 A 1 
ATOM 1247 C C   . ALA A 0 166 . -102.583 3.929   53.029  1.00 27.91 166 A 1 
ATOM 1248 C CB  . ALA A 0 166 . -104.467 2.812   54.364  1.00 27.91 166 A 1 
ATOM 1249 O O   . ALA A 0 166 . -101.884 3.969   54.024  1.00 27.91 166 A 1 
ATOM 1250 N N   . SER A 0 167 . -102.043 4.079   51.823  1.00 35.85 167 A 1 
ATOM 1251 C CA  . SER A 0 167 . -100.646 4.412   51.546  1.00 35.85 167 A 1 
ATOM 1252 C C   . SER A 0 167 . -100.430 5.884   51.184  1.00 35.85 167 A 1 
ATOM 1253 C CB  . SER A 0 167 . -100.109 3.488   50.453  1.00 35.85 167 A 1 
ATOM 1254 O O   . SER A 0 167 . -99.287  6.322   51.159  1.00 35.85 167 A 1 
ATOM 1255 O OG  . SER A 0 167 . -100.984 3.472   49.339  1.00 35.85 167 A 1 
ATOM 1256 N N   . ALA A 0 168 . -101.482 6.688   50.978  1.00 34.75 168 A 1 
ATOM 1257 C CA  . ALA A 0 168 . -101.302 8.123   50.715  1.00 34.75 168 A 1 
ATOM 1258 C C   . ALA A 0 168 . -100.827 8.923   51.951  1.00 34.75 168 A 1 
ATOM 1259 C CB  . ALA A 0 168 . -102.599 8.689   50.127  1.00 34.75 168 A 1 
ATOM 1260 O O   . ALA A 0 168 . -100.305 10.023  51.802  1.00 34.75 168 A 1 
ATOM 1261 N N   . GLY A 0 169 . -101.004 8.385   53.165  1.00 32.02 169 A 1 
ATOM 1262 C CA  . GLY A 0 169 . -100.660 9.074   54.418  1.00 32.02 169 A 1 
ATOM 1263 C C   . GLY A 0 169 . -99.418  8.551   55.142  1.00 32.02 169 A 1 
ATOM 1264 O O   . GLY A 0 169 . -98.945  9.197   56.074  1.00 32.02 169 A 1 
ATOM 1265 N N   . TYR A 0 170 . -98.877  7.403   54.738  1.00 32.85 170 A 1 
ATOM 1266 C CA  . TYR A 0 170 . -97.702  6.829   55.382  1.00 32.85 170 A 1 
ATOM 1267 C C   . TYR A 0 170 . -96.509  7.217   54.540  1.00 32.85 170 A 1 
ATOM 1268 C CB  . TYR A 0 170 . -97.858  5.318   55.577  1.00 32.85 170 A 1 
ATOM 1269 O O   . TYR A 0 170 . -96.442  6.842   53.372  1.00 32.85 170 A 1 
ATOM 1270 C CG  . TYR A 0 170 . -98.913  4.992   56.616  1.00 32.85 170 A 1 
ATOM 1271 C CD1 . TYR A 0 170 . -98.560  4.714   57.950  1.00 32.85 170 A 1 
ATOM 1272 C CD2 . TYR A 0 170 . -100.266 5.035   56.255  1.00 32.85 170 A 1 
ATOM 1273 C CE1 . TYR A 0 170 . -99.565  4.443   58.900  1.00 32.85 170 A 1 
ATOM 1274 C CE2 . TYR A 0 170 . -101.276 4.744   57.189  1.00 32.85 170 A 1 
ATOM 1275 O OH  . TYR A 0 170 . -101.894 4.170   59.429  1.00 32.85 170 A 1 
ATOM 1276 C CZ  . TYR A 0 170 . -100.925 4.446   58.518  1.00 32.85 170 A 1 
ATOM 1277 N N   . GLY A 0 171 . -95.606  8.011   55.119  1.00 33.37 171 A 1 
ATOM 1278 C CA  . GLY A 0 171 . -94.312  8.324   54.533  1.00 33.37 171 A 1 
ATOM 1279 C C   . GLY A 0 171 . -93.559  7.026   54.295  1.00 33.37 171 A 1 
ATOM 1280 O O   . GLY A 0 171 . -92.787  6.594   55.144  1.00 33.37 171 A 1 
ATOM 1281 N N   . ALA A 0 172 . -93.849  6.382   53.164  1.00 31.62 172 A 1 
ATOM 1282 C CA  . ALA A 0 172 . -93.102  5.265   52.642  1.00 31.62 172 A 1 
ATOM 1283 C C   . ALA A 0 172 . -91.653  5.723   52.669  1.00 31.62 172 A 1 
ATOM 1284 C CB  . ALA A 0 172 . -93.602  4.945   51.227  1.00 31.62 172 A 1 
ATOM 1285 O O   . ALA A 0 172 . -91.344  6.784   52.114  1.00 31.62 172 A 1 
ATOM 1286 N N   . ALA A 0 173 . -90.823  4.985   53.411  1.00 34.90 173 A 1 
ATOM 1287 C CA  . ALA A 0 173 . -89.397  5.222   53.501  1.00 34.90 173 A 1 
ATOM 1288 C C   . ALA A 0 173 . -88.911  5.484   52.078  1.00 34.90 173 A 1 
ATOM 1289 C CB  . ALA A 0 173 . -88.744  3.989   54.138  1.00 34.90 173 A 1 
ATOM 1290 O O   . ALA A 0 173 . -88.995  4.605   51.218  1.00 34.90 173 A 1 
ATOM 1291 N N   . ARG A 0 174 . -88.569  6.747   51.791  1.00 37.10 174 A 1 
ATOM 1292 C CA  . ARG A 0 174 . -88.036  7.143   50.491  1.00 37.10 174 A 1 
ATOM 1293 C C   . ARG A 0 174 . -86.859  6.210   50.274  1.00 37.10 174 A 1 
ATOM 1294 C CB  . ARG A 0 174 . -87.585  8.610   50.523  1.00 37.10 174 A 1 
ATOM 1295 O O   . ARG A 0 174 . -85.940  6.257   51.084  1.00 37.10 174 A 1 
ATOM 1296 C CG  . ARG A 0 174 . -88.724  9.590   50.218  1.00 37.10 174 A 1 
ATOM 1297 C CD  . ARG A 0 174 . -88.238  11.031  50.443  1.00 37.10 174 A 1 
ATOM 1298 N NE  . ARG A 0 174 . -88.701  11.957  49.392  1.00 37.10 174 A 1 
ATOM 1299 N NH1 . ARG A 0 174 . -87.931  13.890  50.364  1.00 37.10 174 A 1 
ATOM 1300 N NH2 . ARG A 0 174 . -88.829  13.968  48.324  1.00 37.10 174 A 1 
ATOM 1301 C CZ  . ARG A 0 174 . -88.488  13.262  49.365  1.00 37.10 174 A 1 
ATOM 1302 N N   . GLY A 0 175 . -86.985  5.321   49.285  1.00 40.41 175 A 1 
ATOM 1303 C CA  . GLY A 0 175 . -86.026  4.251   49.039  1.00 40.41 175 A 1 
ATOM 1304 C C   . GLY A 0 175 . -84.616  4.798   49.164  1.00 40.41 175 A 1 
ATOM 1305 O O   . GLY A 0 175 . -84.318  5.830   48.562  1.00 40.41 175 A 1 
ATOM 1306 N N   . GLY A 0 176 . -83.818  4.165   50.022  1.00 38.66 176 A 1 
ATOM 1307 C CA  . GLY A 0 176 . -82.397  4.441   50.094  1.00 38.66 176 A 1 
ATOM 1308 C C   . GLY A 0 176 . -81.827  4.172   48.713  1.00 38.66 176 A 1 
ATOM 1309 O O   . GLY A 0 176 . -81.955  3.065   48.202  1.00 38.66 176 A 1 
ATOM 1310 N N   . TYR A 0 177 . -81.353  5.223   48.068  1.00 42.26 177 A 1 
ATOM 1311 C CA  . TYR A 0 177 . -80.542  5.097   46.872  1.00 42.26 177 A 1 
ATOM 1312 C C   . TYR A 0 177 . -79.111  4.977   47.383  1.00 42.26 177 A 1 
ATOM 1313 C CB  . TYR A 0 177 . -80.715  6.352   46.002  1.00 42.26 177 A 1 
ATOM 1314 O O   . TYR A 0 177 . -78.736  5.811   48.218  1.00 42.26 177 A 1 
ATOM 1315 C CG  . TYR A 0 177 . -82.132  6.706   45.595  1.00 42.26 177 A 1 
ATOM 1316 C CD1 . TYR A 0 177 . -82.659  6.205   44.391  1.00 42.26 177 A 1 
ATOM 1317 C CD2 . TYR A 0 177 . -82.912  7.551   46.409  1.00 42.26 177 A 1 
ATOM 1318 C CE1 . TYR A 0 177 . -83.973  6.533   44.007  1.00 42.26 177 A 1 
ATOM 1319 C CE2 . TYR A 0 177 . -84.231  7.872   46.040  1.00 42.26 177 A 1 
ATOM 1320 O OH  . TYR A 0 177 . -86.048  7.643   44.495  1.00 42.26 177 A 1 
ATOM 1321 C CZ  . TYR A 0 177 . -84.764  7.354   44.839  1.00 42.26 177 A 1 
ATOM 1322 N N   . ASP A 0 178 . -78.336  4.028   46.868  1.00 43.61 178 A 1 
ATOM 1323 C CA  . ASP A 0 178 . -76.901  4.279   46.768  1.00 43.61 178 A 1 
ATOM 1324 C C   . ASP A 0 178 . -76.721  5.547   45.907  1.00 43.61 178 A 1 
ATOM 1325 C CB  . ASP A 0 178 . -76.147  3.054   46.225  1.00 43.61 178 A 1 
ATOM 1326 O O   . ASP A 0 178 . -77.555  5.924   45.072  1.00 43.61 178 A 1 
ATOM 1327 C CG  . ASP A 0 178 . -76.782  2.552   44.934  1.00 43.61 178 A 1 
ATOM 1328 O OD1 . ASP A 0 178 . -76.925  3.390   44.015  1.00 43.61 178 A 1 
ATOM 1329 O OD2 . ASP A 0 178 . -77.384  1.455   44.992  1.00 43.61 178 A 1 
ATOM 1330 N N   . ASN A 0 179 . -75.730  6.359   46.232  1.00 51.35 179 A 1 
ATOM 1331 C CA  . ASN A 0 179 . -75.377  7.490   45.384  1.00 51.35 179 A 1 
ATOM 1332 C C   . ASN A 0 179 . -73.878  7.654   45.494  1.00 51.35 179 A 1 
ATOM 1333 C CB  . ASN A 0 179 . -76.069  8.798   45.802  1.00 51.35 179 A 1 
ATOM 1334 O O   . ASN A 0 179 . -73.414  8.640   46.102  1.00 51.35 179 A 1 
ATOM 1335 C CG  . ASN A 0 179 . -77.543  8.949   45.538  1.00 51.35 179 A 1 
ATOM 1336 N ND2 . ASN A 0 179 . -78.328  8.784   46.567  1.00 51.35 179 A 1 
ATOM 1337 O OD1 . ASN A 0 179 . -78.007  9.436   44.511  1.00 51.35 179 A 1 
ATOM 1338 N N   . ASP A 0 180 . -73.168  6.692   44.929  1.00 60.28 180 A 1 
ATOM 1339 C CA  . ASP A 0 180 . -71.728  6.754   44.890  1.00 60.28 180 A 1 
ATOM 1340 C C   . ASP A 0 180 . -71.342  7.887   43.940  1.00 60.28 180 A 1 
ATOM 1341 C CB  . ASP A 0 180 . -71.081  5.399   44.566  1.00 60.28 180 A 1 
ATOM 1342 O O   . ASP A 0 180 . -71.950  8.141   42.892  1.00 60.28 180 A 1 
ATOM 1343 C CG  . ASP A 0 180 . -71.564  4.262   45.477  1.00 60.28 180 A 1 
ATOM 1344 O OD1 . ASP A 0 180 . -72.081  4.580   46.579  1.00 60.28 180 A 1 
ATOM 1345 O OD2 . ASP A 0 180 . -71.376  3.097   45.077  1.00 60.28 180 A 1 
ATOM 1346 N N   . VAL A 0 181 . -70.369  8.677   44.376  1.00 63.06 181 A 1 
ATOM 1347 C CA  . VAL A 0 181 . -69.802  9.751   43.565  1.00 63.06 181 A 1 
ATOM 1348 C C   . VAL A 0 181 . -68.312  9.519   43.525  1.00 63.06 181 A 1 
ATOM 1349 C CB  . VAL A 0 181 . -70.159  11.149  44.098  1.00 63.06 181 A 1 
ATOM 1350 O O   . VAL A 0 181 . -67.646  9.557   44.560  1.00 63.06 181 A 1 
ATOM 1351 C CG1 . VAL A 0 181 . -69.555  12.242  43.202  1.00 63.06 181 A 1 
ATOM 1352 C CG2 . VAL A 0 181 . -71.678  11.374  44.138  1.00 63.06 181 A 1 
ATOM 1353 N N   . TRP A 0 182 . -67.786  9.301   42.325  1.00 72.89 182 A 1 
ATOM 1354 C CA  . TRP A 0 182 . -66.363  9.081   42.114  1.00 72.89 182 A 1 
ATOM 1355 C C   . TRP A 0 182 . -65.818  9.999   41.022  1.00 72.89 182 A 1 
ATOM 1356 C CB  . TRP A 0 182 . -66.098  7.595   41.839  1.00 72.89 182 A 1 
ATOM 1357 O O   . TRP A 0 182 . -66.517  10.363  40.070  1.00 72.89 182 A 1 
ATOM 1358 C CG  . TRP A 0 182 . -66.623  7.067   40.538  1.00 72.89 182 A 1 
ATOM 1359 C CD1 . TRP A 0 182 . -67.816  6.459   40.350  1.00 72.89 182 A 1 
ATOM 1360 C CD2 . TRP A 0 182 . -65.982  7.093   39.229  1.00 72.89 182 A 1 
ATOM 1361 C CE2 . TRP A 0 182 . -66.846  6.465   38.283  1.00 72.89 182 A 1 
ATOM 1362 C CE3 . TRP A 0 182 . -64.762  7.607   38.745  1.00 72.89 182 A 1 
ATOM 1363 N NE1 . TRP A 0 182 . -67.948  6.092   39.025  1.00 72.89 182 A 1 
ATOM 1364 C CH2 . TRP A 0 182 . -65.286  6.880   36.473  1.00 72.89 182 A 1 
ATOM 1365 C CZ2 . TRP A 0 182 . -66.500  6.336   36.928  1.00 72.89 182 A 1 
ATOM 1366 C CZ3 . TRP A 0 182 . -64.429  7.529   37.379  1.00 72.89 182 A 1 
ATOM 1367 N N   . ALA A 0 183 . -64.542  10.359  41.150  1.00 64.00 183 A 1 
ATOM 1368 C CA  . ALA A 0 183 . -63.784  10.992  40.081  1.00 64.00 183 A 1 
ATOM 1369 C C   . ALA A 0 183 . -62.420  10.319  39.917  1.00 64.00 183 A 1 
ATOM 1370 C CB  . ALA A 0 183 . -63.657  12.497  40.324  1.00 64.00 183 A 1 
ATOM 1371 O O   . ALA A 0 183 . -61.807  9.864   40.884  1.00 64.00 183 A 1 
ATOM 1372 N N   . LYS A 0 184 . -61.959  10.257  38.668  1.00 71.65 184 A 1 
ATOM 1373 C CA  . LYS A 0 184 . -60.613  9.822   38.289  1.00 71.65 184 A 1 
ATOM 1374 C C   . LYS A 0 184 . -59.965  10.940  37.488  1.00 71.65 184 A 1 
ATOM 1375 C CB  . LYS A 0 184 . -60.651  8.511   37.488  1.00 71.65 184 A 1 
ATOM 1376 O O   . LYS A 0 184 . -60.580  11.480  36.567  1.00 71.65 184 A 1 
ATOM 1377 C CG  . LYS A 0 184 . -61.107  7.314   38.336  1.00 71.65 184 A 1 
ATOM 1378 C CD  . LYS A 0 184 . -61.356  6.069   37.472  1.00 71.65 184 A 1 
ATOM 1379 C CE  . LYS A 0 184 . -62.113  5.014   38.287  1.00 71.65 184 A 1 
ATOM 1380 N NZ  . LYS A 0 184 . -62.540  3.873   37.441  1.00 71.65 184 A 1 
ATOM 1381 N N   . GLN A 0 185 . -58.741  11.282  37.847  1.00 73.04 185 A 1 
ATOM 1382 C CA  . GLN A 0 185 . -57.902  12.244  37.151  1.00 73.04 185 A 1 
ATOM 1383 C C   . GLN A 0 185 . -56.559  11.586  36.868  1.00 73.04 185 A 1 
ATOM 1384 C CB  . GLN A 0 185 . -57.726  13.500  38.011  1.00 73.04 185 A 1 
ATOM 1385 O O   . GLN A 0 185 . -55.992  10.949  37.752  1.00 73.04 185 A 1 
ATOM 1386 C CG  . GLN A 0 185 . -58.973  14.390  38.002  1.00 73.04 185 A 1 
ATOM 1387 C CD  . GLN A 0 185 . -58.845  15.608  38.906  1.00 73.04 185 A 1 
ATOM 1388 N NE2 . GLN A 0 185 . -59.849  16.451  38.990  1.00 73.04 185 A 1 
ATOM 1389 O OE1 . GLN A 0 185 . -57.848  15.844  39.562  1.00 73.04 185 A 1 
ATOM 1390 N N   . ALA A 0 186 . -56.060  11.743  35.652  1.00 72.67 186 A 1 
ATOM 1391 C CA  . ALA A 0 186 . -54.709  11.361  35.283  1.00 72.67 186 A 1 
ATOM 1392 C C   . ALA A 0 186 . -54.062  12.521  34.528  1.00 72.67 186 A 1 
ATOM 1393 C CB  . ALA A 0 186 . -54.738  10.059  34.478  1.00 72.67 186 A 1 
ATOM 1394 O O   . ALA A 0 186 . -54.720  13.157  33.703  1.00 72.67 186 A 1 
ATOM 1395 N N   . TYR A 0 187 . -52.806  12.797  34.845  1.00 72.82 187 A 1 
ATOM 1396 C CA  . TYR A 0 187 . -51.985  13.825  34.224  1.00 72.82 187 A 1 
ATOM 1397 C C   . TYR A 0 187 . -50.586  13.268  34.022  1.00 72.82 187 A 1 
ATOM 1398 C CB  . TYR A 0 187 . -51.921  15.073  35.115  1.00 72.82 187 A 1 
ATOM 1399 O O   . TYR A 0 187 . -50.089  12.543  34.884  1.00 72.82 187 A 1 
ATOM 1400 C CG  . TYR A 0 187 . -53.251  15.774  35.306  1.00 72.82 187 A 1 
ATOM 1401 C CD1 . TYR A 0 187 . -53.727  16.639  34.304  1.00 72.82 187 A 1 
ATOM 1402 C CD2 . TYR A 0 187 . -54.011  15.555  36.471  1.00 72.82 187 A 1 
ATOM 1403 C CE1 . TYR A 0 187 . -54.973  17.278  34.455  1.00 72.82 187 A 1 
ATOM 1404 C CE2 . TYR A 0 187 . -55.250  16.204  36.635  1.00 72.82 187 A 1 
ATOM 1405 O OH  . TYR A 0 187 . -56.950  17.649  35.770  1.00 72.82 187 A 1 
ATOM 1406 C CZ  . TYR A 0 187 . -55.738  17.053  35.621  1.00 72.82 187 A 1 
ATOM 1407 N N   . GLY A 0 188 . -49.944  13.658  32.935  1.00 77.99 188 A 1 
ATOM 1408 C CA  . GLY A 0 188 . -48.548  13.344  32.698  1.00 77.99 188 A 1 
ATOM 1409 C C   . GLY A 0 188 . -47.875  14.389  31.826  1.00 77.99 188 A 1 
ATOM 1410 O O   . GLY A 0 188 . -48.532  15.274  31.267  1.00 77.99 188 A 1 
ATOM 1411 N N   . SER A 0 189 . -46.557  14.307  31.791  1.00 74.78 189 A 1 
ATOM 1412 C CA  . SER A 0 189 . -45.707  14.998  30.833  1.00 74.78 189 A 1 
ATOM 1413 C C   . SER A 0 189 . -44.677  14.003  30.345  1.00 74.78 189 A 1 
ATOM 1414 C CB  . SER A 0 189 . -44.995  16.204  31.451  1.00 74.78 189 A 1 
ATOM 1415 O O   . SER A 0 189 . -43.977  13.431  31.182  1.00 74.78 189 A 1 
ATOM 1416 O OG  . SER A 0 189 . -44.189  15.822  32.559  1.00 74.78 189 A 1 
ATOM 1417 N N   . ASP A 0 190 . -44.607  13.866  29.042  1.00 77.50 190 A 1 
ATOM 1418 C CA  . ASP A 0 190 . -43.688  13.046  28.279  1.00 77.50 190 A 1 
ATOM 1419 C C   . ASP A 0 190 . -42.698  13.983  27.580  1.00 77.50 190 A 1 
ATOM 1420 C CB  . ASP A 0 190 . -44.488  12.122  27.330  1.00 77.50 190 A 1 
ATOM 1421 O O   . ASP A 0 190 . -43.092  14.968  26.946  1.00 77.50 190 A 1 
ATOM 1422 C CG  . ASP A 0 190 . -45.658  12.698  26.524  1.00 77.50 190 A 1 
ATOM 1423 O OD1 . ASP A 0 190 . -46.296  13.685  26.982  1.00 77.50 190 A 1 
ATOM 1424 O OD2 . ASP A 0 190 . -46.124  12.014  25.588  1.00 77.50 190 A 1 
ATOM 1425 N N   . TYR A 0 191 . -41.403  13.754  27.806  1.00 73.77 191 A 1 
ATOM 1426 C CA  . TYR A 0 191 . -40.329  14.489  27.139  1.00 73.77 191 A 1 
ATOM 1427 C C   . TYR A 0 191 . -39.513  13.511  26.306  1.00 73.77 191 A 1 
ATOM 1428 C CB  . TYR A 0 191 . -39.441  15.243  28.140  1.00 73.77 191 A 1 
ATOM 1429 O O   . TYR A 0 191 . -38.559  12.913  26.799  1.00 73.77 191 A 1 
ATOM 1430 C CG  . TYR A 0 191 . -40.060  16.464  28.783  1.00 73.77 191 A 1 
ATOM 1431 C CD1 . TYR A 0 191 . -39.953  17.730  28.175  1.00 73.77 191 A 1 
ATOM 1432 C CD2 . TYR A 0 191 . -40.740  16.320  30.003  1.00 73.77 191 A 1 
ATOM 1433 C CE1 . TYR A 0 191 . -40.518  18.861  28.797  1.00 73.77 191 A 1 
ATOM 1434 C CE2 . TYR A 0 191 . -41.333  17.438  30.614  1.00 73.77 191 A 1 
ATOM 1435 O OH  . TYR A 0 191 . -41.842  19.762  30.619  1.00 73.77 191 A 1 
ATOM 1436 C CZ  . TYR A 0 191 . -41.232  18.708  30.003  1.00 73.77 191 A 1 
ATOM 1437 N N   . ASP A 0 192 . -39.846  13.428  25.024  1.00 80.43 192 A 1 
ATOM 1438 C CA  . ASP A 0 192 . -39.124  12.596  24.073  1.00 80.43 192 A 1 
ATOM 1439 C C   . ASP A 0 192 . -38.111  13.436  23.304  1.00 80.43 192 A 1 
ATOM 1440 C CB  . ASP A 0 192 . -40.091  11.906  23.107  1.00 80.43 192 A 1 
ATOM 1441 O O   . ASP A 0 192 . -38.440  14.441  22.669  1.00 80.43 192 A 1 
ATOM 1442 C CG  . ASP A 0 192 . -40.855  10.740  23.725  1.00 80.43 192 A 1 
ATOM 1443 O OD1 . ASP A 0 192 . -40.291  10.141  24.656  1.00 80.43 192 A 1 
ATOM 1444 O OD2 . ASP A 0 192 . -41.888  10.375  23.117  1.00 80.43 192 A 1 
ATOM 1445 N N   . SER A 0 193 . -36.850  13.021  23.314  1.00 79.29 193 A 1 
ATOM 1446 C CA  . SER A 0 193 . -35.817  13.574  22.439  1.00 79.29 193 A 1 
ATOM 1447 C C   . SER A 0 193 . -35.246  12.469  21.572  1.00 79.29 193 A 1 
ATOM 1448 C CB  . SER A 0 193 . -34.736  14.288  23.241  1.00 79.29 193 A 1 
ATOM 1449 O O   . SER A 0 193 . -34.600  11.539  22.054  1.00 79.29 193 A 1 
ATOM 1450 O OG  . SER A 0 193 . -35.318  15.415  23.867  1.00 79.29 193 A 1 
ATOM 1451 N N   . ARG A 0 194 . -35.494  12.584  20.268  1.00 82.62 194 A 1 
ATOM 1452 C CA  . ARG A 0 194 . -35.082  11.613  19.260  1.00 82.62 194 A 1 
ATOM 1453 C C   . ARG A 0 194 . -34.167  12.282  18.266  1.00 82.62 194 A 1 
ATOM 1454 C CB  . ARG A 0 194 . -36.304  11.002  18.572  1.00 82.62 194 A 1 
ATOM 1455 O O   . ARG A 0 194 . -34.566  13.218  17.581  1.00 82.62 194 A 1 
ATOM 1456 C CG  . ARG A 0 194 . -37.190  10.296  19.598  1.00 82.62 194 A 1 
ATOM 1457 C CD  . ARG A 0 194 . -38.398  9.595   18.973  1.00 82.62 194 A 1 
ATOM 1458 N NE  . ARG A 0 194 . -37.998  8.586   17.972  1.00 82.62 194 A 1 
ATOM 1459 N NH1 . ARG A 0 194 . -39.932  8.613   16.754  1.00 82.62 194 A 1 
ATOM 1460 N NH2 . ARG A 0 194 . -38.212  7.345   16.076  1.00 82.62 194 A 1 
ATOM 1461 C CZ  . ARG A 0 194 . -38.713  8.186   16.940  1.00 82.62 194 A 1 
ATOM 1462 N N   . TRP A 0 195 . -32.965  11.755  18.145  1.00 87.70 195 A 1 
ATOM 1463 C CA  . TRP A 0 195 . -31.961  12.275  17.237  1.00 87.70 195 A 1 
ATOM 1464 C C   . TRP A 0 195 . -31.381  11.148  16.402  1.00 87.70 195 A 1 
ATOM 1465 C CB  . TRP A 0 195 . -30.896  12.994  18.055  1.00 87.70 195 A 1 
ATOM 1466 O O   . TRP A 0 195 . -31.213  10.031  16.892  1.00 87.70 195 A 1 
ATOM 1467 C CG  . TRP A 0 195 . -29.756  13.513  17.251  1.00 87.70 195 A 1 
ATOM 1468 C CD1 . TRP A 0 195 . -29.727  14.698  16.608  1.00 87.70 195 A 1 
ATOM 1469 C CD2 . TRP A 0 195 . -28.480  12.868  16.982  1.00 87.70 195 A 1 
ATOM 1470 C CE2 . TRP A 0 195 . -27.667  13.799  16.277  1.00 87.70 195 A 1 
ATOM 1471 C CE3 . TRP A 0 195 . -27.913  11.615  17.294  1.00 87.70 195 A 1 
ATOM 1472 N NE1 . TRP A 0 195 . -28.498  14.865  16.007  1.00 87.70 195 A 1 
ATOM 1473 C CH2 . TRP A 0 195 . -25.774  12.290  16.335  1.00 87.70 195 A 1 
ATOM 1474 C CZ2 . TRP A 0 195 . -26.313  13.556  16.031  1.00 87.70 195 A 1 
ATOM 1475 C CZ3 . TRP A 0 195 . -26.584  11.315  16.941  1.00 87.70 195 A 1 
ATOM 1476 N N   . GLY A 0 196 . -31.041  11.431  15.150  1.00 88.67 196 A 1 
ATOM 1477 C CA  . GLY A 0 196 . -30.390  10.436  14.321  1.00 88.67 196 A 1 
ATOM 1478 C C   . GLY A 0 196 . -29.612  10.995  13.148  1.00 88.67 196 A 1 
ATOM 1479 O O   . GLY A 0 196 . -29.787  12.134  12.708  1.00 88.67 196 A 1 
ATOM 1480 N N   . LYS A 0 197 . -28.728  10.136  12.656  1.00 88.08 197 A 1 
ATOM 1481 C CA  . LYS A 0 197 . -27.897  10.315  11.479  1.00 88.08 197 A 1 
ATOM 1482 C C   . LYS A 0 197 . -28.044  9.101   10.603  1.00 88.08 197 A 1 
ATOM 1483 C CB  . LYS A 0 197 . -26.431  10.442  11.873  1.00 88.08 197 A 1 
ATOM 1484 O O   . LYS A 0 197 . -27.866  7.993   11.093  1.00 88.08 197 A 1 
ATOM 1485 C CG  . LYS A 0 197 . -26.225  11.724  12.655  1.00 88.08 197 A 1 
ATOM 1486 C CD  . LYS A 0 197 . -24.744  11.899  12.953  1.00 88.08 197 A 1 
ATOM 1487 C CE  . LYS A 0 197 . -24.615  13.365  13.305  1.00 88.08 197 A 1 
ATOM 1488 N NZ  . LYS A 0 197 . -23.270  13.691  13.793  1.00 88.08 197 A 1 
ATOM 1489 N N   . SER A 0 198 . -28.291  9.325   9.328   1.00 87.27 198 A 1 
ATOM 1490 C CA  . SER A 0 198 . -28.264  8.270   8.331   1.00 87.27 198 A 1 
ATOM 1491 C C   . SER A 0 198 . -27.361  8.689   7.188   1.00 87.27 198 A 1 
ATOM 1492 C CB  . SER A 0 198 . -29.672  7.895   7.869   1.00 87.27 198 A 1 
ATOM 1493 O O   . SER A 0 198 . -27.403  9.827   6.708   1.00 87.27 198 A 1 
ATOM 1494 O OG  . SER A 0 198 . -30.377  9.028   7.402   1.00 87.27 198 A 1 
ATOM 1495 N N   . TYR A 0 199 . -26.526  7.761   6.761   1.00 84.89 199 A 1 
ATOM 1496 C CA  . TYR A 0 199 . -25.799  7.851   5.515   1.00 84.89 199 A 1 
ATOM 1497 C C   . TYR A 0 199 . -26.334  6.756   4.604   1.00 84.89 199 A 1 
ATOM 1498 C CB  . TYR A 0 199 . -24.293  7.692   5.746   1.00 84.89 199 A 1 
ATOM 1499 O O   . TYR A 0 199 . -26.463  5.603   5.025   1.00 84.89 199 A 1 
ATOM 1500 C CG  . TYR A 0 199 . -23.638  8.700   6.674   1.00 84.89 199 A 1 
ATOM 1501 C CD1 . TYR A 0 199 . -22.902  9.773   6.138   1.00 84.89 199 A 1 
ATOM 1502 C CD2 . TYR A 0 199 . -23.738  8.548   8.070   1.00 84.89 199 A 1 
ATOM 1503 C CE1 . TYR A 0 199 . -22.248  10.680  6.994   1.00 84.89 199 A 1 
ATOM 1504 C CE2 . TYR A 0 199 . -23.067  9.435   8.933   1.00 84.89 199 A 1 
ATOM 1505 O OH  . TYR A 0 199 . -21.747  11.419  9.221   1.00 84.89 199 A 1 
ATOM 1506 C CZ  . TYR A 0 199 . -22.324  10.505  8.395   1.00 84.89 199 A 1 
ATOM 1507 N N   . ASP A 0 200 . -26.557  7.100   3.339   1.00 82.58 200 A 1 
ATOM 1508 C CA  . ASP A 0 200 . -26.556  6.083   2.287   1.00 82.58 200 A 1 
ATOM 1509 C C   . ASP A 0 200 . -25.141  5.494   2.156   1.00 82.58 200 A 1 
ATOM 1510 C CB  . ASP A 0 200 . -27.038  6.695   0.962   1.00 82.58 200 A 1 
ATOM 1511 O O   . ASP A 0 200 . -24.257  5.771   2.972   1.00 82.58 200 A 1 
ATOM 1512 C CG  . ASP A 0 200 . -28.527  7.037   0.926   1.00 82.58 200 A 1 
ATOM 1513 O OD1 . ASP A 0 200 . -29.318  6.434   1.676   1.00 82.58 200 A 1 
ATOM 1514 O OD2 . ASP A 0 200 . -28.873  7.928   0.112   1.00 82.58 200 A 1 
ATOM 1515 N N   . SER A 0 201 . -24.902  4.695   1.115   1.00 83.35 201 A 1 
ATOM 1516 C CA  . SER A 0 201 . -23.657  3.953   0.960   1.00 83.35 201 A 1 
ATOM 1517 C C   . SER A 0 201 . -22.411  4.791   1.286   1.00 83.35 201 A 1 
ATOM 1518 C CB  . SER A 0 201 . -23.569  3.290   -0.416  1.00 83.35 201 A 1 
ATOM 1519 O O   . SER A 0 201 . -22.169  5.870   0.731   1.00 83.35 201 A 1 
ATOM 1520 O OG  . SER A 0 201 . -23.337  4.210   -1.462  1.00 83.35 201 A 1 
ATOM 1521 N N   . VAL A 0 202 . -21.629  4.302   2.250   1.00 85.34 202 A 1 
ATOM 1522 C CA  . VAL A 0 202 . -20.405  4.942   2.733   1.00 85.34 202 A 1 
ATOM 1523 C C   . VAL A 0 202 . -19.203  4.155   2.254   1.00 85.34 202 A 1 
ATOM 1524 C CB  . VAL A 0 202 . -20.364  5.137   4.262   1.00 85.34 202 A 1 
ATOM 1525 O O   . VAL A 0 202 . -19.165  2.930   2.341   1.00 85.34 202 A 1 
ATOM 1526 C CG1 . VAL A 0 202 . -21.409  6.148   4.729   1.00 85.34 202 A 1 
ATOM 1527 C CG2 . VAL A 0 202 . -20.563  3.851   5.071   1.00 85.34 202 A 1 
ATOM 1528 N N   . GLU A 0 203 . -18.177  4.860   1.786   1.00 89.87 203 A 1 
ATOM 1529 C CA  . GLU A 0 203 . -16.921  4.249   1.376   1.00 89.87 203 A 1 
ATOM 1530 C C   . GLU A 0 203 . -15.727  5.055   1.887   1.00 89.87 203 A 1 
ATOM 1531 C CB  . GLU A 0 203 . -16.894  4.057   -0.148  1.00 89.87 203 A 1 
ATOM 1532 O O   . GLU A 0 203 . -15.572  6.247   1.613   1.00 89.87 203 A 1 
ATOM 1533 C CG  . GLU A 0 203 . -15.754  3.114   -0.549  1.00 89.87 203 A 1 
ATOM 1534 C CD  . GLU A 0 203 . -15.690  2.874   -2.059  1.00 89.87 203 A 1 
ATOM 1535 O OE1 . GLU A 0 203 . -15.296  1.756   -2.468  1.00 89.87 203 A 1 
ATOM 1536 O OE2 . GLU A 0 203 . -15.704  3.844   -2.850  1.00 89.87 203 A 1 
ATOM 1537 N N   . ALA A 0 204 . -14.836  4.381   2.609   1.00 89.11 204 A 1 
ATOM 1538 C CA  . ALA A 0 204 . -13.581  4.934   3.087   1.00 89.11 204 A 1 
ATOM 1539 C C   . ALA A 0 204 . -12.415  4.114   2.535   1.00 89.11 204 A 1 
ATOM 1540 C CB  . ALA A 0 204 . -13.600  4.982   4.616   1.00 89.11 204 A 1 
ATOM 1541 O O   . ALA A 0 204 . -12.306  2.915   2.790   1.00 89.11 204 A 1 
ATOM 1542 N N   . LYS A 0 205 . -11.508  4.766   1.807   1.00 94.27 205 A 1 
ATOM 1543 C CA  . LYS A 0 205 . -10.307  4.143   1.236   1.00 94.27 205 A 1 
ATOM 1544 C C   . LYS A 0 205 . -9.057   4.857   1.728   1.00 94.27 205 A 1 
ATOM 1545 C CB  . LYS A 0 205 . -10.370  4.133   -0.297  1.00 94.27 205 A 1 
ATOM 1546 O O   . LYS A 0 205 . -9.003   6.084   1.776   1.00 94.27 205 A 1 
ATOM 1547 C CG  . LYS A 0 205 . -11.457  3.213   -0.869  1.00 94.27 205 A 1 
ATOM 1548 C CD  . LYS A 0 205 . -11.739  3.567   -2.337  1.00 94.27 205 A 1 
ATOM 1549 C CE  . LYS A 0 205 . -12.570  2.456   -2.972  1.00 94.27 205 A 1 
ATOM 1550 N NZ  . LYS A 0 205 . -13.486  2.937   -4.032  1.00 94.27 205 A 1 
ATOM 1551 N N   . SER A 0 206 . -8.036   4.076   2.053   1.00 94.63 206 A 1 
ATOM 1552 C CA  . SER A 0 206 . -6.686   4.535   2.363   1.00 94.63 206 A 1 
ATOM 1553 C C   . SER A 0 206 . -5.704   3.779   1.482   1.00 94.63 206 A 1 
ATOM 1554 C CB  . SER A 0 206 . -6.369   4.305   3.842   1.00 94.63 206 A 1 
ATOM 1555 O O   . SER A 0 206 . -5.796   2.557   1.372   1.00 94.63 206 A 1 
ATOM 1556 O OG  . SER A 0 206 . -5.198   4.991   4.251   1.00 94.63 206 A 1 
ATOM 1557 N N   . TYR A 0 207 . -4.768   4.500   0.882   1.00 93.77 207 A 1 
ATOM 1558 C CA  . TYR A 0 207 . -3.725   3.963   0.020   1.00 93.77 207 A 1 
ATOM 1559 C C   . TYR A 0 207 . -2.395   4.598   0.406   1.00 93.77 207 A 1 
ATOM 1560 C CB  . TYR A 0 207 . -4.078   4.249   -1.443  1.00 93.77 207 A 1 
ATOM 1561 O O   . TYR A 0 207 . -2.231   5.813   0.302   1.00 93.77 207 A 1 
ATOM 1562 C CG  . TYR A 0 207 . -3.041   3.755   -2.432  1.00 93.77 207 A 1 
ATOM 1563 C CD1 . TYR A 0 207 . -1.969   4.584   -2.829  1.00 93.77 207 A 1 
ATOM 1564 C CD2 . TYR A 0 207 . -3.148   2.452   -2.949  1.00 93.77 207 A 1 
ATOM 1565 C CE1 . TYR A 0 207 . -1.004   4.103   -3.739  1.00 93.77 207 A 1 
ATOM 1566 C CE2 . TYR A 0 207 . -2.193   1.978   -3.866  1.00 93.77 207 A 1 
ATOM 1567 O OH  . TYR A 0 207 . -0.202   2.276   -5.126  1.00 93.77 207 A 1 
ATOM 1568 C CZ  . TYR A 0 207 . -1.107   2.789   -4.250  1.00 93.77 207 A 1 
ATOM 1569 N N   . ASP A 0 208 . -1.461   3.768   0.843   1.00 95.23 208 A 1 
ATOM 1570 C CA  . ASP A 0 208 . -0.095   4.145   1.158   1.00 95.23 208 A 1 
ATOM 1571 C C   . ASP A 0 208 . 0.846    3.372   0.236   1.00 95.23 208 A 1 
ATOM 1572 C CB  . ASP A 0 208 . 0.205    3.877   2.640   1.00 95.23 208 A 1 
ATOM 1573 O O   . ASP A 0 208 . 0.692    2.167   0.053   1.00 95.23 208 A 1 
ATOM 1574 C CG  . ASP A 0 208 . -0.581   4.795   3.583   1.00 95.23 208 A 1 
ATOM 1575 O OD1 . ASP A 0 208 . -0.647   6.013   3.306   1.00 95.23 208 A 1 
ATOM 1576 O OD2 . ASP A 0 208 . -1.073   4.315   4.631   1.00 95.23 208 A 1 
ATOM 1577 N N   . ASN A 0 209 . 1.811    4.065   -0.359  1.00 94.98 209 A 1 
ATOM 1578 C CA  . ASN A 0 209 . 2.749    3.481   -1.307  1.00 94.98 209 A 1 
ATOM 1579 C C   . ASN A 0 209 . 4.133    4.105   -1.137  1.00 94.98 209 A 1 
ATOM 1580 C CB  . ASN A 0 209 . 2.169    3.679   -2.706  1.00 94.98 209 A 1 
ATOM 1581 O O   . ASN A 0 209 . 4.270    5.328   -1.208  1.00 94.98 209 A 1 
ATOM 1582 C CG  . ASN A 0 209 . 3.015    3.121   -3.824  1.00 94.98 209 A 1 
ATOM 1583 N ND2 . ASN A 0 209 . 4.131    3.725   -4.123  1.00 94.98 209 A 1 
ATOM 1584 O OD1 . ASN A 0 209 . 2.606    2.220   -4.516  1.00 94.98 209 A 1 
ATOM 1585 N N   . GLU A 0 210 . 5.157    3.280   -0.972  1.00 96.51 210 A 1 
ATOM 1586 C CA  . GLU A 0 210 . 6.552    3.672   -0.771  1.00 96.51 210 A 1 
ATOM 1587 C C   . GLU A 0 210 . 7.438    2.988   -1.806  1.00 96.51 210 A 1 
ATOM 1588 C CB  . GLU A 0 210 . 6.999    3.309   0.657   1.00 96.51 210 A 1 
ATOM 1589 O O   . GLU A 0 210 . 7.554    1.768   -1.804  1.00 96.51 210 A 1 
ATOM 1590 C CG  . GLU A 0 210 . 6.386    4.275   1.680   1.00 96.51 210 A 1 
ATOM 1591 C CD  . GLU A 0 210 . 6.691    3.957   3.152   1.00 96.51 210 A 1 
ATOM 1592 O OE1 . GLU A 0 210 . 6.017    4.595   4.010   1.00 96.51 210 A 1 
ATOM 1593 O OE2 . GLU A 0 210 . 7.626    3.185   3.446   1.00 96.51 210 A 1 
ATOM 1594 N N   . ASN A 0 211 . 8.072    3.783   -2.672  1.00 96.06 211 A 1 
ATOM 1595 C CA  . ASN A 0 211 . 8.852    3.286   -3.801  1.00 96.06 211 A 1 
ATOM 1596 C C   . ASN A 0 211 . 10.271   3.827   -3.758  1.00 96.06 211 A 1 
ATOM 1597 C CB  . ASN A 0 211 . 8.162    3.611   -5.140  1.00 96.06 211 A 1 
ATOM 1598 O O   . ASN A 0 211 . 10.502   5.010   -3.497  1.00 96.06 211 A 1 
ATOM 1599 C CG  . ASN A 0 211 . 6.858    2.859   -5.284  1.00 96.06 211 A 1 
ATOM 1600 N ND2 . ASN A 0 211 . 6.136    2.987   -6.359  1.00 96.06 211 A 1 
ATOM 1601 O OD1 . ASN A 0 211 . 6.412    2.169   -4.401  1.00 96.06 211 A 1 
ATOM 1602 N N   . TYR A 0 212 . 11.208   2.955   -4.083  1.00 97.41 212 A 1 
ATOM 1603 C CA  . TYR A 0 212 . 12.612   3.258   -4.250  1.00 97.41 212 A 1 
ATOM 1604 C C   . TYR A 0 212 . 13.100   2.629   -5.547  1.00 97.41 212 A 1 
ATOM 1605 C CB  . TYR A 0 212 . 13.385   2.724   -3.045  1.00 97.41 212 A 1 
ATOM 1606 O O   . TYR A 0 212 . 12.816   1.465   -5.821  1.00 97.41 212 A 1 
ATOM 1607 C CG  . TYR A 0 212 . 14.883   2.764   -3.228  1.00 97.41 212 A 1 
ATOM 1608 C CD1 . TYR A 0 212 . 15.659   1.588   -3.290  1.00 97.41 212 A 1 
ATOM 1609 C CD2 . TYR A 0 212 . 15.497   4.010   -3.380  1.00 97.41 212 A 1 
ATOM 1610 C CE1 . TYR A 0 212 . 17.066   1.678   -3.393  1.00 97.41 212 A 1 
ATOM 1611 C CE2 . TYR A 0 212 . 16.886   4.096   -3.495  1.00 97.41 212 A 1 
ATOM 1612 O OH  . TYR A 0 212 . 19.040   3.079   -3.421  1.00 97.41 212 A 1 
ATOM 1613 C CZ  . TYR A 0 212 . 17.687   2.945   -3.439  1.00 97.41 212 A 1 
ATOM 1614 N N   . ALA A 0 213 . 13.850   3.388   -6.335  1.00 97.33 213 A 1 
ATOM 1615 C CA  . ALA A 0 213 . 14.569   2.845   -7.473  1.00 97.33 213 A 1 
ATOM 1616 C C   . ALA A 0 213 . 15.942   3.499   -7.582  1.00 97.33 213 A 1 
ATOM 1617 C CB  . ALA A 0 213 . 13.736   2.998   -8.751  1.00 97.33 213 A 1 
ATOM 1618 O O   . ALA A 0 213 . 16.054   4.727   -7.522  1.00 97.33 213 A 1 
ATOM 1619 N N   . ARG A 0 214 . 16.972   2.676   -7.769  1.00 97.74 214 A 1 
ATOM 1620 C CA  . ARG A 0 214 . 18.352   3.098   -7.994  1.00 97.74 214 A 1 
ATOM 1621 C C   . ARG A 0 214 . 18.918   2.359   -9.193  1.00 97.74 214 A 1 
ATOM 1622 C CB  . ARG A 0 214 . 19.181   2.867   -6.725  1.00 97.74 214 A 1 
ATOM 1623 O O   . ARG A 0 214 . 18.866   1.136   -9.234  1.00 97.74 214 A 1 
ATOM 1624 C CG  . ARG A 0 214 . 20.657   3.268   -6.899  1.00 97.74 214 A 1 
ATOM 1625 C CD  . ARG A 0 214 . 21.479   3.084   -5.615  1.00 97.74 214 A 1 
ATOM 1626 N NE  . ARG A 0 214 . 21.493   1.682   -5.136  1.00 97.74 214 A 1 
ATOM 1627 N NH1 . ARG A 0 214 . 23.135   0.837   -6.526  1.00 97.74 214 A 1 
ATOM 1628 N NH2 . ARG A 0 214 . 22.228   -0.502  -5.081  1.00 97.74 214 A 1 
ATOM 1629 C CZ  . ARG A 0 214 . 22.268   0.698   -5.575  1.00 97.74 214 A 1 
ATOM 1630 N N   . ARG A 0 215 . 19.497   3.106   -10.124 1.00 98.00 215 A 1 
ATOM 1631 C CA  . ARG A 0 215 . 20.247   2.592   -11.266 1.00 98.00 215 A 1 
ATOM 1632 C C   . ARG A 0 215 . 21.675   3.106   -11.203 1.00 98.00 215 A 1 
ATOM 1633 C CB  . ARG A 0 215 . 19.526   2.967   -12.565 1.00 98.00 215 A 1 
ATOM 1634 O O   . ARG A 0 215 . 21.888   4.301   -11.015 1.00 98.00 215 A 1 
ATOM 1635 C CG  . ARG A 0 215 . 20.350   2.593   -13.806 1.00 98.00 215 A 1 
ATOM 1636 C CD  . ARG A 0 215 . 19.479   2.573   -15.065 1.00 98.00 215 A 1 
ATOM 1637 N NE  . ARG A 0 215 . 19.015   3.925   -15.440 1.00 98.00 215 A 1 
ATOM 1638 N NH1 . ARG A 0 215 . 16.851   3.387   -15.977 1.00 98.00 215 A 1 
ATOM 1639 N NH2 . ARG A 0 215 . 17.568   5.480   -16.223 1.00 98.00 215 A 1 
ATOM 1640 C CZ  . ARG A 0 215 . 17.817   4.257   -15.875 1.00 98.00 215 A 1 
ATOM 1641 N N   . VAL A 0 216 . 22.632   2.206   -11.372 1.00 98.13 216 A 1 
ATOM 1642 C CA  . VAL A 0 216 . 24.062   2.500   -11.495 1.00 98.13 216 A 1 
ATOM 1643 C C   . VAL A 0 216 . 24.535   1.972   -12.838 1.00 98.13 216 A 1 
ATOM 1644 C CB  . VAL A 0 216 . 24.867   1.877   -10.340 1.00 98.13 216 A 1 
ATOM 1645 O O   . VAL A 0 216 . 24.194   0.845   -13.197 1.00 98.13 216 A 1 
ATOM 1646 C CG1 . VAL A 0 216 . 26.368   2.172   -10.455 1.00 98.13 216 A 1 
ATOM 1647 C CG2 . VAL A 0 216 . 24.381   2.427   -8.992  1.00 98.13 216 A 1 
ATOM 1648 N N   . ARG A 0 217 . 25.302   2.782   -13.567 1.00 96.93 217 A 1 
ATOM 1649 C CA  . ARG A 0 217 . 26.084   2.363   -14.735 1.00 96.93 217 A 1 
ATOM 1650 C C   . ARG A 0 217 . 27.497   2.896   -14.567 1.00 96.93 217 A 1 
ATOM 1651 C CB  . ARG A 0 217 . 25.470   2.856   -16.060 1.00 96.93 217 A 1 
ATOM 1652 O O   . ARG A 0 217 . 27.642   4.092   -14.303 1.00 96.93 217 A 1 
ATOM 1653 C CG  . ARG A 0 217 . 23.979   2.533   -16.248 1.00 96.93 217 A 1 
ATOM 1654 C CD  . ARG A 0 217 . 23.785   1.029   -16.455 1.00 96.93 217 A 1 
ATOM 1655 N NE  . ARG A 0 217 . 22.381   0.608   -16.277 1.00 96.93 217 A 1 
ATOM 1656 N NH1 . ARG A 0 217 . 22.462   -1.279  -17.593 1.00 96.93 217 A 1 
ATOM 1657 N NH2 . ARG A 0 217 . 20.654   -0.869  -16.349 1.00 96.93 217 A 1 
ATOM 1658 C CZ  . ARG A 0 217 . 21.837   -0.500  -16.753 1.00 96.93 217 A 1 
ATOM 1659 N N   . ALA A 0 218 . 28.482   2.023   -14.662 1.00 95.57 218 A 1 
ATOM 1660 C CA  . ALA A 0 218 . 29.890   2.366   -14.662 1.00 95.57 218 A 1 
ATOM 1661 C C   . ALA A 0 218 . 30.556   1.687   -15.856 1.00 95.57 218 A 1 
ATOM 1662 C CB  . ALA A 0 218 . 30.528   1.969   -13.327 1.00 95.57 218 A 1 
ATOM 1663 O O   . ALA A 0 218 . 30.212   0.548   -16.149 1.00 95.57 218 A 1 
ATOM 1664 N N   . ASP A 0 219 . 31.460   2.410   -16.492 1.00 93.55 219 A 1 
ATOM 1665 C CA  . ASP A 0 219 . 32.179   2.037   -17.709 1.00 93.55 219 A 1 
ATOM 1666 C C   . ASP A 0 219 . 33.644   2.469   -17.488 1.00 93.55 219 A 1 
ATOM 1667 C CB  . ASP A 0 219 . 31.451   2.751   -18.857 1.00 93.55 219 A 1 
ATOM 1668 O O   . ASP A 0 219 . 33.890   3.584   -16.999 1.00 93.55 219 A 1 
ATOM 1669 C CG  . ASP A 0 219 . 32.107   2.621   -20.225 1.00 93.55 219 A 1 
ATOM 1670 O OD1 . ASP A 0 219 . 31.409   2.126   -21.132 1.00 93.55 219 A 1 
ATOM 1671 O OD2 . ASP A 0 219 . 33.187   3.229   -20.359 1.00 93.55 219 A 1 
ATOM 1672 N N   . ASP A 0 220 . 34.595   1.545   -17.660 1.00 93.06 220 A 1 
ATOM 1673 C CA  . ASP A 0 220 . 36.043   1.763   -17.478 1.00 93.06 220 A 1 
ATOM 1674 C C   . ASP A 0 220 . 36.831   1.138   -18.631 1.00 93.06 220 A 1 
ATOM 1675 C CB  . ASP A 0 220 . 36.531   1.259   -16.094 1.00 93.06 220 A 1 
ATOM 1676 O O   . ASP A 0 220 . 37.369   0.035   -18.504 1.00 93.06 220 A 1 
ATOM 1677 C CG  . ASP A 0 220 . 38.048   1.417   -15.794 1.00 93.06 220 A 1 
ATOM 1678 O OD1 . ASP A 0 220 . 38.641   2.514   -15.922 1.00 93.06 220 A 1 
ATOM 1679 O OD2 . ASP A 0 220 . 38.683   0.566   -15.113 1.00 93.06 220 A 1 
ATOM 1680 N N   . ASP A 0 221 . 36.945   1.899   -19.712 1.00 90.39 221 A 1 
ATOM 1681 C CA  . ASP A 0 221 . 37.744   1.574   -20.886 1.00 90.39 221 A 1 
ATOM 1682 C C   . ASP A 0 221 . 39.234   1.862   -20.648 1.00 90.39 221 A 1 
ATOM 1683 C CB  . ASP A 0 221 . 37.230   2.389   -22.078 1.00 90.39 221 A 1 
ATOM 1684 O O   . ASP A 0 221 . 39.646   2.929   -20.178 1.00 90.39 221 A 1 
ATOM 1685 C CG  . ASP A 0 221 . 35.895   1.917   -22.652 1.00 90.39 221 A 1 
ATOM 1686 O OD1 . ASP A 0 221 . 35.606   0.714   -22.493 1.00 90.39 221 A 1 
ATOM 1687 O OD2 . ASP A 0 221 . 35.270   2.738   -23.363 1.00 90.39 221 A 1 
ATOM 1688 N N   . GLN A 0 222 . 40.086   0.899   -20.992 1.00 89.10 222 A 1 
ATOM 1689 C CA  . GLN A 0 222 . 41.541   1.018   -20.991 1.00 89.10 222 A 1 
ATOM 1690 C C   . GLN A 0 222 . 42.093   0.463   -22.292 1.00 89.10 222 A 1 
ATOM 1691 C CB  . GLN A 0 222 . 42.154   0.259   -19.806 1.00 89.10 222 A 1 
ATOM 1692 O O   . GLN A 0 222 . 41.733   -0.634  -22.700 1.00 89.10 222 A 1 
ATOM 1693 C CG  . GLN A 0 222 . 41.834   0.958   -18.486 1.00 89.10 222 A 1 
ATOM 1694 C CD  . GLN A 0 222 . 42.277   0.182   -17.258 1.00 89.10 222 A 1 
ATOM 1695 N NE2 . GLN A 0 222 . 41.629   0.403   -16.143 1.00 89.10 222 A 1 
ATOM 1696 O OE1 . GLN A 0 222 . 43.200   -0.615  -17.212 1.00 89.10 222 A 1 
ATOM 1697 N N   . TRP A 0 223 . 43.012   1.187   -22.922 1.00 88.22 223 A 1 
ATOM 1698 C CA  . TRP A 0 223 . 43.643   0.724   -24.154 1.00 88.22 223 A 1 
ATOM 1699 C C   . TRP A 0 223 . 45.060   1.269   -24.313 1.00 88.22 223 A 1 
ATOM 1700 C CB  . TRP A 0 223 . 42.758   1.082   -25.354 1.00 88.22 223 A 1 
ATOM 1701 O O   . TRP A 0 223 . 45.416   2.321   -23.762 1.00 88.22 223 A 1 
ATOM 1702 C CG  . TRP A 0 223 . 42.523   2.547   -25.537 1.00 88.22 223 A 1 
ATOM 1703 C CD1 . TRP A 0 223 . 41.517   3.260   -24.982 1.00 88.22 223 A 1 
ATOM 1704 C CD2 . TRP A 0 223 . 43.306   3.494   -26.318 1.00 88.22 223 A 1 
ATOM 1705 C CE2 . TRP A 0 223 . 42.718   4.787   -26.178 1.00 88.22 223 A 1 
ATOM 1706 C CE3 . TRP A 0 223 . 44.445   3.383   -27.143 1.00 88.22 223 A 1 
ATOM 1707 N NE1 . TRP A 0 223 . 41.622   4.582   -25.360 1.00 88.22 223 A 1 
ATOM 1708 C CH2 . TRP A 0 223 . 44.387   5.773   -27.634 1.00 88.22 223 A 1 
ATOM 1709 C CZ2 . TRP A 0 223 . 43.251   5.920   -26.816 1.00 88.22 223 A 1 
ATOM 1710 C CZ3 . TRP A 0 223 . 44.977   4.506   -27.800 1.00 88.22 223 A 1 
ATOM 1711 N N   . ALA A 0 224 . 45.868   0.544   -25.080 1.00 83.18 224 A 1 
ATOM 1712 C CA  . ALA A 0 224 . 47.193   0.950   -25.516 1.00 83.18 224 A 1 
ATOM 1713 C C   . ALA A 0 224 . 47.443   0.497   -26.958 1.00 83.18 224 A 1 
ATOM 1714 C CB  . ALA A 0 224 . 48.243   0.390   -24.550 1.00 83.18 224 A 1 
ATOM 1715 O O   . ALA A 0 224 . 46.970   -0.559  -27.369 1.00 83.18 224 A 1 
ATOM 1716 N N   . GLU A 0 225 . 48.196   1.306   -27.695 1.00 81.26 225 A 1 
ATOM 1717 C CA  . GLU A 0 225 . 48.692   1.000   -29.038 1.00 81.26 225 A 1 
ATOM 1718 C C   . GLU A 0 225 . 50.181   1.344   -29.083 1.00 81.26 225 A 1 
ATOM 1719 C CB  . GLU A 0 225 . 47.963   1.839   -30.107 1.00 81.26 225 A 1 
ATOM 1720 O O   . GLU A 0 225 . 50.565   2.447   -28.665 1.00 81.26 225 A 1 
ATOM 1721 C CG  . GLU A 0 225 . 46.458   1.560   -30.271 1.00 81.26 225 A 1 
ATOM 1722 C CD  . GLU A 0 225 . 45.780   2.497   -31.298 1.00 81.26 225 A 1 
ATOM 1723 O OE1 . GLU A 0 225 . 44.555   2.359   -31.517 1.00 81.26 225 A 1 
ATOM 1724 O OE2 . GLU A 0 225 . 46.455   3.392   -31.873 1.00 81.26 225 A 1 
ATOM 1725 N N   . ASP A 0 226 . 50.997   0.451   -29.630 1.00 78.32 226 A 1 
ATOM 1726 C CA  . ASP A 0 226 . 52.366   0.745   -30.031 1.00 78.32 226 A 1 
ATOM 1727 C C   . ASP A 0 226 . 52.572   0.460   -31.525 1.00 78.32 226 A 1 
ATOM 1728 C CB  . ASP A 0 226 . 53.401   0.093   -29.099 1.00 78.32 226 A 1 
ATOM 1729 O O   . ASP A 0 226 . 51.898   -0.341  -32.172 1.00 78.32 226 A 1 
ATOM 1730 C CG  . ASP A 0 226 . 53.486   -1.428  -29.170 1.00 78.32 226 A 1 
ATOM 1731 O OD1 . ASP A 0 226 . 52.643   -2.011  -29.872 1.00 78.32 226 A 1 
ATOM 1732 O OD2 . ASP A 0 226 . 54.394   -1.958  -28.492 1.00 78.32 226 A 1 
ATOM 1733 N N   . TYR A 0 227 . 53.441   1.251   -32.145 1.00 75.09 227 A 1 
ATOM 1734 C CA  . TYR A 0 227 . 53.772   1.084   -33.549 1.00 75.09 227 A 1 
ATOM 1735 C C   . TYR A 0 227 . 55.237   1.375   -33.785 1.00 75.09 227 A 1 
ATOM 1736 C CB  . TYR A 0 227 . 52.902   1.970   -34.446 1.00 75.09 227 A 1 
ATOM 1737 O O   . TYR A 0 227 . 55.674   2.535   -33.756 1.00 75.09 227 A 1 
ATOM 1738 C CG  . TYR A 0 227 . 53.198   1.748   -35.920 1.00 75.09 227 A 1 
ATOM 1739 C CD1 . TYR A 0 227 . 53.945   2.686   -36.657 1.00 75.09 227 A 1 
ATOM 1740 C CD2 . TYR A 0 227 . 52.826   0.536   -36.520 1.00 75.09 227 A 1 
ATOM 1741 C CE1 . TYR A 0 227 . 54.228   2.454   -38.020 1.00 75.09 227 A 1 
ATOM 1742 C CE2 . TYR A 0 227 . 53.101   0.290   -37.875 1.00 75.09 227 A 1 
ATOM 1743 O OH  . TYR A 0 227 . 54.020   1.031   -39.959 1.00 75.09 227 A 1 
ATOM 1744 C CZ  . TYR A 0 227 . 53.782   1.263   -38.635 1.00 75.09 227 A 1 
ATOM 1745 N N   . ASP A 0 228 . 55.955   0.322   -34.138 1.00 75.19 228 A 1 
ATOM 1746 C CA  . ASP A 0 228 . 57.358   0.382   -34.466 1.00 75.19 228 A 1 
ATOM 1747 C C   . ASP A 0 228 . 57.564   0.191   -35.968 1.00 75.19 228 A 1 
ATOM 1748 C CB  . ASP A 0 228 . 58.147   -0.603  -33.592 1.00 75.19 228 A 1 
ATOM 1749 O O   . ASP A 0 228 . 56.924   -0.588  -36.681 1.00 75.19 228 A 1 
ATOM 1750 C CG  . ASP A 0 228 . 58.580   -0.030  -32.241 1.00 75.19 228 A 1 
ATOM 1751 O OD1 . ASP A 0 228 . 58.813   1.204   -32.189 1.00 75.19 228 A 1 
ATOM 1752 O OD2 . ASP A 0 228 . 58.911   -0.823  -31.337 1.00 75.19 228 A 1 
ATOM 1753 N N   . ARG A 0 229 . 58.473   0.993   -36.519 1.00 68.04 229 A 1 
ATOM 1754 C CA  . ARG A 0 229 . 58.898   0.843   -37.907 1.00 68.04 229 A 1 
ATOM 1755 C C   . ARG A 0 229 . 60.390   1.018   -38.022 1.00 68.04 229 A 1 
ATOM 1756 C CB  . ARG A 0 229 . 58.110   1.801   -38.796 1.00 68.04 229 A 1 
ATOM 1757 O O   . ARG A 0 229 . 60.918   2.111   -37.803 1.00 68.04 229 A 1 
ATOM 1758 C CG  . ARG A 0 229 . 58.498   1.587   -40.258 1.00 68.04 229 A 1 
ATOM 1759 C CD  . ARG A 0 229 . 57.708   2.544   -41.134 1.00 68.04 229 A 1 
ATOM 1760 N NE  . ARG A 0 229 . 58.217   2.483   -42.509 1.00 68.04 229 A 1 
ATOM 1761 N NH1 . ARG A 0 229 . 56.508   3.641   -43.470 1.00 68.04 229 A 1 
ATOM 1762 N NH2 . ARG A 0 229 . 58.188   2.820   -44.733 1.00 68.04 229 A 1 
ATOM 1763 C CZ  . ARG A 0 229 . 57.631   2.982   -43.567 1.00 68.04 229 A 1 
ATOM 1764 N N   . TYR A 0 230 . 61.058   -0.029  -38.494 1.00 65.19 230 A 1 
ATOM 1765 C CA  . TYR A 0 230 . 62.494   -0.030  -38.718 1.00 65.19 230 A 1 
ATOM 1766 C C   . TYR A 0 230 . 62.833   -0.200  -40.200 1.00 65.19 230 A 1 
ATOM 1767 C CB  . TYR A 0 230 . 63.164   -1.073  -37.816 1.00 65.19 230 A 1 
ATOM 1768 O O   . TYR A 0 230 . 62.412   -1.138  -40.877 1.00 65.19 230 A 1 
ATOM 1769 C CG  . TYR A 0 230 . 62.745   -2.509  -38.064 1.00 65.19 230 A 1 
ATOM 1770 C CD1 . TYR A 0 230 . 61.639   -3.049  -37.377 1.00 65.19 230 A 1 
ATOM 1771 C CD2 . TYR A 0 230 . 63.465   -3.306  -38.977 1.00 65.19 230 A 1 
ATOM 1772 C CE1 . TYR A 0 230 . 61.255   -4.384  -37.592 1.00 65.19 230 A 1 
ATOM 1773 C CE2 . TYR A 0 230 . 63.081   -4.644  -39.196 1.00 65.19 230 A 1 
ATOM 1774 O OH  . TYR A 0 230 . 61.620   -6.477  -38.717 1.00 65.19 230 A 1 
ATOM 1775 C CZ  . TYR A 0 230 . 61.981   -5.186  -38.495 1.00 65.19 230 A 1 
ATOM 1776 N N   . ASP A 0 231 . 63.674   0.701   -40.705 1.00 61.32 231 A 1 
ATOM 1777 C CA  . ASP A 0 231 . 64.322   0.568   -42.007 1.00 61.32 231 A 1 
ATOM 1778 C C   . ASP A 0 231 . 65.834   0.374   -41.780 1.00 61.32 231 A 1 
ATOM 1779 C CB  . ASP A 0 231 . 63.988   1.785   -42.895 1.00 61.32 231 A 1 
ATOM 1780 O O   . ASP A 0 231 . 66.576   1.330   -41.526 1.00 61.32 231 A 1 
ATOM 1781 C CG  . ASP A 0 231 . 62.558   1.800   -43.474 1.00 61.32 231 A 1 
ATOM 1782 O OD1 . ASP A 0 231 . 62.105   0.753   -43.984 1.00 61.32 231 A 1 
ATOM 1783 O OD2 . ASP A 0 231 . 61.961   2.899   -43.586 1.00 61.32 231 A 1 
ATOM 1784 N N   . ALA A 0 232 . 66.311   -0.873  -41.868 1.00 54.98 232 A 1 
ATOM 1785 C CA  . ALA A 0 232 . 67.731   -1.213  -41.814 1.00 54.98 232 A 1 
ATOM 1786 C C   . ALA A 0 232 . 68.258   -1.427  -43.239 1.00 54.98 232 A 1 
ATOM 1787 C CB  . ALA A 0 232 . 67.946   -2.419  -40.893 1.00 54.98 232 A 1 
ATOM 1788 O O   . ALA A 0 232 . 68.247   -2.532  -43.781 1.00 54.98 232 A 1 
ATOM 1789 N N   . GLY A 0 233 . 68.705   -0.339  -43.869 1.00 49.74 233 A 1 
ATOM 1790 C CA  . GLY A 0 233 . 69.468   -0.407  -45.112 1.00 49.74 233 A 1 
ATOM 1791 C C   . GLY A 0 233 . 70.957   -0.573  -44.823 1.00 49.74 233 A 1 
ATOM 1792 O O   . GLY A 0 233 . 71.620   0.405   -44.463 1.00 49.74 233 A 1 
ATOM 1793 N N   . GLU A 0 234 . 71.508   -1.768  -45.041 1.00 43.59 234 A 1 
ATOM 1794 C CA  . GLU A 0 234 . 72.950   -1.950  -45.212 1.00 43.59 234 A 1 
ATOM 1795 C C   . GLU A 0 234 . 73.323   -1.340  -46.567 1.00 43.59 234 A 1 
ATOM 1796 C CB  . GLU A 0 234 . 73.367   -3.426  -45.096 1.00 43.59 234 A 1 
ATOM 1797 O O   . GLU A 0 234 . 73.321   -1.973  -47.620 1.00 43.59 234 A 1 
ATOM 1798 C CG  . GLU A 0 234 . 73.364   -3.913  -43.636 1.00 43.59 234 A 1 
ATOM 1799 C CD  . GLU A 0 234 . 73.714   -5.405  -43.483 1.00 43.59 234 A 1 
ATOM 1800 O OE1 . GLU A 0 234 . 73.559   -5.920  -42.352 1.00 43.59 234 A 1 
ATOM 1801 O OE2 . GLU A 0 234 . 74.127   -6.030  -44.482 1.00 43.59 234 A 1 
ATOM 1802 N N   . GLY A 0 235 . 73.581   -0.033  -46.569 1.00 42.51 235 A 1 
ATOM 1803 C CA  . GLY A 0 235 . 74.230   0.602   -47.702 1.00 42.51 235 A 1 
ATOM 1804 C C   . GLY A 0 235 . 75.680   0.143   -47.725 1.00 42.51 235 A 1 
ATOM 1805 O O   . GLY A 0 235 . 76.502   0.785   -47.071 1.00 42.51 235 A 1 
ATOM 1806 N N   . ASP A 0 236 . 75.989   -0.933  -48.453 1.00 42.05 236 A 1 
ATOM 1807 C CA  . ASP A 0 236 . 77.348   -1.445  -48.634 1.00 42.05 236 A 1 
ATOM 1808 C C   . ASP A 0 236 . 78.293   -0.307  -49.055 1.00 42.05 236 A 1 
ATOM 1809 C CB  . ASP A 0 236 . 77.369   -2.610  -49.642 1.00 42.05 236 A 1 
ATOM 1810 O O   . ASP A 0 236 . 78.355   0.162   -50.198 1.00 42.05 236 A 1 
ATOM 1811 C CG  . ASP A 0 236 . 77.239   -3.988  -48.986 1.00 42.05 236 A 1 
ATOM 1812 O OD1 . ASP A 0 236 . 77.791   -4.126  -47.871 1.00 42.05 236 A 1 
ATOM 1813 O OD2 . ASP A 0 236 . 76.736   -4.898  -49.673 1.00 42.05 236 A 1 
ATOM 1814 N N   . ALA A 0 237 . 79.028   0.203   -48.068 1.00 35.96 237 A 1 
ATOM 1815 C CA  . ALA A 0 237 . 79.756   1.463   -48.127 1.00 35.96 237 A 1 
ATOM 1816 C C   . ALA A 0 237 . 81.086   1.368   -48.898 1.00 35.96 237 A 1 
ATOM 1817 C CB  . ALA A 0 237 . 79.918   1.988   -46.693 1.00 35.96 237 A 1 
ATOM 1818 O O   . ALA A 0 237 . 81.952   2.234   -48.755 1.00 35.96 237 A 1 
ATOM 1819 N N   . TYR A 0 238 . 81.272   0.356   -49.749 1.00 33.17 238 A 1 
ATOM 1820 C CA  . TYR A 0 238 . 82.565   0.052   -50.373 1.00 33.17 238 A 1 
ATOM 1821 C C   . TYR A 0 238 . 82.793   0.668   -51.764 1.00 33.17 238 A 1 
ATOM 1822 C CB  . TYR A 0 238 . 82.868   -1.449  -50.282 1.00 33.17 238 A 1 
ATOM 1823 O O   . TYR A 0 238 . 83.725   0.301   -52.476 1.00 33.17 238 A 1 
ATOM 1824 C CG  . TYR A 0 238 . 84.140   -1.696  -49.499 1.00 33.17 238 A 1 
ATOM 1825 C CD1 . TYR A 0 238 . 85.385   -1.709  -50.156 1.00 33.17 238 A 1 
ATOM 1826 C CD2 . TYR A 0 238 . 84.079   -1.842  -48.100 1.00 33.17 238 A 1 
ATOM 1827 C CE1 . TYR A 0 238 . 86.569   -1.894  -49.415 1.00 33.17 238 A 1 
ATOM 1828 C CE2 . TYR A 0 238 . 85.258   -2.027  -47.356 1.00 33.17 238 A 1 
ATOM 1829 O OH  . TYR A 0 238 . 87.647   -2.251  -47.304 1.00 33.17 238 A 1 
ATOM 1830 C CZ  . TYR A 0 238 . 86.505   -2.060  -48.016 1.00 33.17 238 A 1 
ATOM 1831 N N   . GLY A 0 239 . 81.993   1.664   -52.156 1.00 35.88 239 A 1 
ATOM 1832 C CA  . GLY A 0 239 . 82.172   2.372   -53.431 1.00 35.88 239 A 1 
ATOM 1833 C C   . GLY A 0 239 . 83.181   3.530   -53.418 1.00 35.88 239 A 1 
ATOM 1834 O O   . GLY A 0 239 . 83.532   4.043   -54.479 1.00 35.88 239 A 1 
ATOM 1835 N N   . ARG A 0 240 . 83.652   3.993   -52.253 1.00 34.41 240 A 1 
ATOM 1836 C CA  . ARG A 0 240 . 84.517   5.187   -52.162 1.00 34.41 240 A 1 
ATOM 1837 C C   . ARG A 0 240 . 85.935   4.817   -51.758 1.00 34.41 240 A 1 
ATOM 1838 C CB  . ARG A 0 240 . 83.858   6.288   -51.317 1.00 34.41 240 A 1 
ATOM 1839 O O   . ARG A 0 240 . 86.387   5.108   -50.656 1.00 34.41 240 A 1 
ATOM 1840 C CG  . ARG A 0 240 . 82.709   6.932   -52.113 1.00 34.41 240 A 1 
ATOM 1841 C CD  . ARG A 0 240 . 82.103   8.146   -51.402 1.00 34.41 240 A 1 
ATOM 1842 N NE  . ARG A 0 240 . 81.192   7.749   -50.309 1.00 34.41 240 A 1 
ATOM 1843 N NH1 . ARG A 0 240 . 79.368   9.037   -50.887 1.00 34.41 240 A 1 
ATOM 1844 N NH2 . ARG A 0 240 . 79.258   7.697   -49.110 1.00 34.41 240 A 1 
ATOM 1845 C CZ  . ARG A 0 240 . 79.951   8.164   -50.109 1.00 34.41 240 A 1 
ATOM 1846 N N   . ALA A 0 241 . 86.632   4.181   -52.698 1.00 33.19 241 A 1 
ATOM 1847 C CA  . ALA A 0 241 . 88.075   4.023   -52.650 1.00 33.19 241 A 1 
ATOM 1848 C C   . ALA A 0 241 . 88.735   5.375   -52.347 1.00 33.19 241 A 1 
ATOM 1849 C CB  . ALA A 0 241 . 88.564   3.438   -53.981 1.00 33.19 241 A 1 
ATOM 1850 O O   . ALA A 0 241 . 88.501   6.378   -53.023 1.00 33.19 241 A 1 
ATOM 1851 N N   . ALA A 0 242 . 89.551   5.366   -51.301 1.00 27.36 242 A 1 
ATOM 1852 C CA  . ALA A 0 242 . 90.397   6.448   -50.847 1.00 27.36 242 A 1 
ATOM 1853 C C   . ALA A 0 242 . 91.386   6.879   -51.945 1.00 27.36 242 A 1 
ATOM 1854 C CB  . ALA A 0 242 . 91.106   5.929   -49.588 1.00 27.36 242 A 1 
ATOM 1855 O O   . ALA A 0 242 . 92.542   6.461   -51.968 1.00 27.36 242 A 1 
ATOM 1856 N N   . SER A 0 243 . 90.958   7.727   -52.874 1.00 35.67 243 A 1 
ATOM 1857 C CA  . SER A 0 243 . 91.894   8.565   -53.613 1.00 35.67 243 A 1 
ATOM 1858 C C   . SER A 0 243 . 92.261   9.741   -52.716 1.00 35.67 243 A 1 
ATOM 1859 C CB  . SER A 0 243 . 91.301   9.036   -54.944 1.00 35.67 243 A 1 
ATOM 1860 O O   . SER A 0 243 . 91.360   10.374  -52.178 1.00 35.67 243 A 1 
ATOM 1861 O OG  . SER A 0 243 . 90.150   9.830   -54.745 1.00 35.67 243 A 1 
ATOM 1862 N N   . GLU A 0 244 . 93.555   10.052  -52.624 1.00 32.90 244 A 1 
ATOM 1863 C CA  . GLU A 0 244 . 94.116   11.287  -52.048 1.00 32.90 244 A 1 
ATOM 1864 C C   . GLU A 0 244 . 94.785   11.162  -50.663 1.00 32.90 244 A 1 
ATOM 1865 C CB  . GLU A 0 244 . 93.179   12.501  -52.247 1.00 32.90 244 A 1 
ATOM 1866 O O   . GLU A 0 244 . 94.579   11.964  -49.759 1.00 32.90 244 A 1 
ATOM 1867 C CG  . GLU A 0 244 . 93.893   13.837  -52.436 1.00 32.90 244 A 1 
ATOM 1868 C CD  . GLU A 0 244 . 92.931   14.884  -53.025 1.00 32.90 244 A 1 
ATOM 1869 O OE1 . GLU A 0 244 . 93.387   15.621  -53.928 1.00 32.90 244 A 1 
ATOM 1870 O OE2 . GLU A 0 244 . 91.761   14.947  -52.584 1.00 32.90 244 A 1 
ATOM 1871 N N   . LYS A 0 245 . 95.746   10.234  -50.527 1.00 33.62 245 A 1 
ATOM 1872 C CA  . LYS A 0 245 . 96.977   10.555  -49.777 1.00 33.62 245 A 1 
ATOM 1873 C C   . LYS A 0 245 . 97.967   11.224  -50.730 1.00 33.62 245 A 1 
ATOM 1874 C CB  . LYS A 0 245 . 97.551   9.342   -49.019 1.00 33.62 245 A 1 
ATOM 1875 O O   . LYS A 0 245 . 98.850   10.594  -51.302 1.00 33.62 245 A 1 
ATOM 1876 C CG  . LYS A 0 245 . 97.009   9.290   -47.579 1.00 33.62 245 A 1 
ATOM 1877 C CD  . LYS A 0 245 . 97.654   8.154   -46.771 1.00 33.62 245 A 1 
ATOM 1878 C CE  . LYS A 0 245 . 97.129   8.166   -45.329 1.00 33.62 245 A 1 
ATOM 1879 N NZ  . LYS A 0 245 . 97.675   7.040   -44.527 1.00 33.62 245 A 1 
ATOM 1880 N N   . SER A 0 246 . 97.768   12.522  -50.933 1.00 33.50 246 A 1 
ATOM 1881 C CA  . SER A 0 246 . 98.713   13.414  -51.601 1.00 33.50 246 A 1 
ATOM 1882 C C   . SER A 0 246 . 99.818   13.793  -50.616 1.00 33.50 246 A 1 
ATOM 1883 C CB  . SER A 0 246 . 97.953   14.665  -52.081 1.00 33.50 246 A 1 
ATOM 1884 O O   . SER A 0 246 . 99.619   14.730  -49.855 1.00 33.50 246 A 1 
ATOM 1885 O OG  . SER A 0 246 . 98.850   15.702  -52.432 1.00 33.50 246 A 1 
ATOM 1886 N N   . TRP A 0 247 . 100.974  13.121  -50.614 1.00 29.66 247 A 1 
ATOM 1887 C CA  . TRP A 0 247 . 102.177  13.674  -49.973 1.00 29.66 247 A 1 
ATOM 1888 C C   . TRP A 0 247 . 103.454  13.349  -50.755 1.00 29.66 247 A 1 
ATOM 1889 C CB  . TRP A 0 247 . 102.283  13.296  -48.479 1.00 29.66 247 A 1 
ATOM 1890 O O   . TRP A 0 247 . 103.862  12.200  -50.872 1.00 29.66 247 A 1 
ATOM 1891 C CG  . TRP A 0 247 . 101.955  14.424  -47.534 1.00 29.66 247 A 1 
ATOM 1892 C CD1 . TRP A 0 247 . 100.710  14.846  -47.213 1.00 29.66 247 A 1 
ATOM 1893 C CD2 . TRP A 0 247 . 102.856  15.284  -46.762 1.00 29.66 247 A 1 
ATOM 1894 C CE2 . TRP A 0 247 . 102.071  16.252  -46.061 1.00 29.66 247 A 1 
ATOM 1895 C CE3 . TRP A 0 247 . 104.252  15.331  -46.557 1.00 29.66 247 A 1 
ATOM 1896 N NE1 . TRP A 0 247 . 100.773  15.953  -46.395 1.00 29.66 247 A 1 
ATOM 1897 C CH2 . TRP A 0 247 . 104.023  17.235  -45.035 1.00 29.66 247 A 1 
ATOM 1898 C CZ2 . TRP A 0 247 . 102.632  17.222  -45.220 1.00 29.66 247 A 1 
ATOM 1899 C CZ3 . TRP A 0 247 . 104.827  16.290  -45.699 1.00 29.66 247 A 1 
ATOM 1900 N N   . GLY A 0 248 . 104.092  14.421  -51.234 1.00 33.42 248 A 1 
ATOM 1901 C CA  . GLY A 0 248 . 105.548  14.552  -51.253 1.00 33.42 248 A 1 
ATOM 1902 C C   . GLY A 0 248 . 106.290  13.947  -52.439 1.00 33.42 248 A 1 
ATOM 1903 O O   . GLY A 0 248 . 106.869  12.873  -52.334 1.00 33.42 248 A 1 
ATOM 1904 N N   . LYS A 0 249 . 106.384  14.710  -53.535 1.00 33.14 249 A 1 
ATOM 1905 C CA  . LYS A 0 249 . 107.397  14.542  -54.588 1.00 33.14 249 A 1 
ATOM 1906 C C   . LYS A 0 249 . 108.815  14.547  -53.987 1.00 33.14 249 A 1 
ATOM 1907 C CB  . LYS A 0 249 . 107.295  15.706  -55.594 1.00 33.14 249 A 1 
ATOM 1908 O O   . LYS A 0 249 . 109.395  15.611  -53.784 1.00 33.14 249 A 1 
ATOM 1909 C CG  . LYS A 0 249 . 106.210  15.586  -56.670 1.00 33.14 249 A 1 
ATOM 1910 C CD  . LYS A 0 249 . 106.305  16.818  -57.587 1.00 33.14 249 A 1 
ATOM 1911 C CE  . LYS A 0 249 . 105.361  16.709  -58.786 1.00 33.14 249 A 1 
ATOM 1912 N NZ  . LYS A 0 249 . 105.462  17.910  -59.654 1.00 33.14 249 A 1 
ATOM 1913 N N   . GLY A 0 250 . 109.388  13.369  -53.763 1.00 32.38 250 A 1 
ATOM 1914 C CA  . GLY A 0 250 . 110.837  13.179  -53.743 1.00 32.38 250 A 1 
ATOM 1915 C C   . GLY A 0 250 . 111.370  13.204  -55.177 1.00 32.38 250 A 1 
ATOM 1916 O O   . GLY A 0 250 . 110.812  12.562  -56.063 1.00 32.38 250 A 1 
ATOM 1917 N N   . SER A 0 251 . 112.409  13.999  -55.414 1.00 29.91 251 A 1 
ATOM 1918 C CA  . SER A 0 251 . 113.064  14.208  -56.709 1.00 29.91 251 A 1 
ATOM 1919 C C   . SER A 0 251 . 113.530  12.886  -57.343 1.00 29.91 251 A 1 
ATOM 1920 C CB  . SER A 0 251 . 114.265  15.128  -56.452 1.00 29.91 251 A 1 
ATOM 1921 O O   . SER A 0 251 . 114.428  12.232  -56.822 1.00 29.91 251 A 1 
ATOM 1922 O OG  . SER A 0 251 . 114.770  15.654  -57.658 1.00 29.91 251 A 1 
ATOM 1923 N N   . GLY A 0 252 . 112.933  12.485  -58.467 1.00 33.44 252 A 1 
ATOM 1924 C CA  . GLY A 0 252 . 113.352  11.303  -59.219 1.00 33.44 252 A 1 
ATOM 1925 C C   . GLY A 0 252 . 112.640  11.203  -60.564 1.00 33.44 252 A 1 
ATOM 1926 O O   . GLY A 0 252 . 111.420  11.095  -60.627 1.00 33.44 252 A 1 
ATOM 1927 N N   . TYR A 0 253 . 113.414  11.269  -61.644 1.00 31.85 253 A 1 
ATOM 1928 C CA  . TYR A 0 253 . 112.977  11.110  -63.027 1.00 31.85 253 A 1 
ATOM 1929 C C   . TYR A 0 253 . 112.200  9.796   -63.228 1.00 31.85 253 A 1 
ATOM 1930 C CB  . TYR A 0 253 . 114.234  11.128  -63.916 1.00 31.85 253 A 1 
ATOM 1931 O O   . TYR A 0 253 . 112.780  8.715   -63.228 1.00 31.85 253 A 1 
ATOM 1932 C CG  . TYR A 0 253 . 114.801  12.503  -64.226 1.00 31.85 253 A 1 
ATOM 1933 C CD1 . TYR A 0 253 . 114.611  13.043  -65.513 1.00 31.85 253 A 1 
ATOM 1934 C CD2 . TYR A 0 253 . 115.541  13.227  -63.267 1.00 31.85 253 A 1 
ATOM 1935 C CE1 . TYR A 0 253 . 115.153  14.298  -65.843 1.00 31.85 253 A 1 
ATOM 1936 C CE2 . TYR A 0 253 . 116.082  14.488  -63.593 1.00 31.85 253 A 1 
ATOM 1937 O OH  . TYR A 0 253 . 116.412  16.230  -65.222 1.00 31.85 253 A 1 
ATOM 1938 C CZ  . TYR A 0 253 . 115.890  15.022  -64.886 1.00 31.85 253 A 1 
ATOM 1939 N N   . GLY A 0 254 . 110.891  9.894   -63.453 1.00 34.43 254 A 1 
ATOM 1940 C CA  . GLY A 0 254 . 110.025  8.783   -63.839 1.00 34.43 254 A 1 
ATOM 1941 C C   . GLY A 0 254 . 108.756  9.324   -64.490 1.00 34.43 254 A 1 
ATOM 1942 O O   . GLY A 0 254 . 108.055  10.139  -63.898 1.00 34.43 254 A 1 
ATOM 1943 N N   . LYS A 0 255 . 108.527  8.937   -65.748 1.00 33.20 255 A 1 
ATOM 1944 C CA  . LYS A 0 255 . 107.470  9.413   -66.653 1.00 33.20 255 A 1 
ATOM 1945 C C   . LYS A 0 255 . 106.077  9.454   -66.014 1.00 33.20 255 A 1 
ATOM 1946 C CB  . LYS A 0 255 . 107.412  8.485   -67.873 1.00 33.20 255 A 1 
ATOM 1947 O O   . LYS A 0 255 . 105.708  8.569   -65.251 1.00 33.20 255 A 1 
ATOM 1948 C CG  . LYS A 0 255 . 108.483  8.773   -68.931 1.00 33.20 255 A 1 
ATOM 1949 C CD  . LYS A 0 255 . 108.304  7.782   -70.089 1.00 33.20 255 A 1 
ATOM 1950 C CE  . LYS A 0 255 . 109.211  8.131   -71.271 1.00 33.20 255 A 1 
ATOM 1951 N NZ  . LYS A 0 255 . 109.000  7.191   -72.401 1.00 33.20 255 A 1 
ATOM 1952 N N   . GLY A 0 256 . 105.317  10.476  -66.415 1.00 28.68 256 A 1 
ATOM 1953 C CA  . GLY A 0 256 . 103.950  10.760  -65.992 1.00 28.68 256 A 1 
ATOM 1954 C C   . GLY A 0 256 . 103.037  9.538   -65.998 1.00 28.68 256 A 1 
ATOM 1955 O O   . GLY A 0 256 . 102.890  8.865   -67.013 1.00 28.68 256 A 1 
ATOM 1956 N N   . GLY A 0 257 . 102.435  9.278   -64.838 1.00 31.33 257 A 1 
ATOM 1957 C CA  . GLY A 0 257 . 101.322  8.356   -64.695 1.00 31.33 257 A 1 
ATOM 1958 C C   . GLY A 0 257 . 100.069  8.983   -65.291 1.00 31.33 257 A 1 
ATOM 1959 O O   . GLY A 0 257 . 99.613   10.038  -64.843 1.00 31.33 257 A 1 
ATOM 1960 N N   . ASP A 0 258 . 99.552   8.331   -66.323 1.00 31.27 258 A 1 
ATOM 1961 C CA  . ASP A 0 258 . 98.309   8.680   -66.982 1.00 31.27 258 A 1 
ATOM 1962 C C   . ASP A 0 258 . 97.131   8.596   -66.004 1.00 31.27 258 A 1 
ATOM 1963 C CB  . ASP A 0 258 . 98.113   7.786   -68.213 1.00 31.27 258 A 1 
ATOM 1964 O O   . ASP A 0 258 . 96.941   7.625   -65.267 1.00 31.27 258 A 1 
ATOM 1965 C CG  . ASP A 0 258 . 99.145   8.100   -69.301 1.00 31.27 258 A 1 
ATOM 1966 O OD1 . ASP A 0 258 . 99.275   9.303   -69.625 1.00 31.27 258 A 1 
ATOM 1967 O OD2 . ASP A 0 258 . 99.783   7.144   -69.795 1.00 31.27 258 A 1 
ATOM 1968 N N   . ARG A 0 259 . 96.341   9.671   -66.008 1.00 29.78 259 A 1 
ATOM 1969 C CA  . ARG A 0 259 . 95.118   9.871   -65.229 1.00 29.78 259 A 1 
ATOM 1970 C C   . ARG A 0 259 . 94.018   8.922   -65.708 1.00 29.78 259 A 1 
ATOM 1971 C CB  . ARG A 0 259 . 94.661   11.334  -65.388 1.00 29.78 259 A 1 
ATOM 1972 O O   . ARG A 0 259 . 93.118   9.331   -66.432 1.00 29.78 259 A 1 
ATOM 1973 C CG  . ARG A 0 259 . 95.510   12.369  -64.646 1.00 29.78 259 A 1 
ATOM 1974 C CD  . ARG A 0 259 . 95.029   13.765  -65.061 1.00 29.78 259 A 1 
ATOM 1975 N NE  . ARG A 0 259 . 95.648   14.828  -64.248 1.00 29.78 259 A 1 
ATOM 1976 N NH1 . ARG A 0 259 . 95.862   16.427  -65.890 1.00 29.78 259 A 1 
ATOM 1977 N NH2 . ARG A 0 259 . 96.413   16.919  -63.787 1.00 29.78 259 A 1 
ATOM 1978 C CZ  . ARG A 0 259 . 95.972   16.045  -64.647 1.00 29.78 259 A 1 
ATOM 1979 N N   . ALA A 0 260 . 94.045   7.669   -65.278 1.00 30.77 260 A 1 
ATOM 1980 C CA  . ALA A 0 260 . 92.864   6.815   -65.334 1.00 30.77 260 A 1 
ATOM 1981 C C   . ALA A 0 260 . 92.019   7.069   -64.079 1.00 30.77 260 A 1 
ATOM 1982 C CB  . ALA A 0 260 . 93.281   5.359   -65.550 1.00 30.77 260 A 1 
ATOM 1983 O O   . ALA A 0 260 . 92.050   6.312   -63.112 1.00 30.77 260 A 1 
ATOM 1984 N N   . ALA A 0 261 . 91.287   8.185   -64.090 1.00 28.46 261 A 1 
ATOM 1985 C CA  . ALA A 0 261 . 90.175   8.420   -63.180 1.00 28.46 261 A 1 
ATOM 1986 C C   . ALA A 0 261 . 89.086   7.380   -63.488 1.00 28.46 261 A 1 
ATOM 1987 C CB  . ALA A 0 261 . 89.696   9.869   -63.353 1.00 28.46 261 A 1 
ATOM 1988 O O   . ALA A 0 261 . 88.181   7.616   -64.284 1.00 28.46 261 A 1 
ATOM 1989 N N   . ALA A 0 262 . 89.211   6.187   -62.912 1.00 26.19 262 A 1 
ATOM 1990 C CA  . ALA A 0 262 . 88.200   5.144   -62.984 1.00 26.19 262 A 1 
ATOM 1991 C C   . ALA A 0 262 . 87.030   5.507   -62.053 1.00 26.19 262 A 1 
ATOM 1992 C CB  . ALA A 0 262 . 88.855   3.789   -62.682 1.00 26.19 262 A 1 
ATOM 1993 O O   . ALA A 0 262 . 86.774   4.841   -61.057 1.00 26.19 262 A 1 
ATOM 1994 N N   . SER A 0 263 . 86.307   6.585   -62.361 1.00 31.75 263 A 1 
ATOM 1995 C CA  . SER A 0 263 . 85.009   6.891   -61.757 1.00 31.75 263 A 1 
ATOM 1996 C C   . SER A 0 263 . 83.939   6.012   -62.409 1.00 31.75 263 A 1 
ATOM 1997 C CB  . SER A 0 263 . 84.695   8.388   -61.870 1.00 31.75 263 A 1 
ATOM 1998 O O   . SER A 0 263 . 83.058   6.500   -63.116 1.00 31.75 263 A 1 
ATOM 1999 O OG  . SER A 0 263 . 84.659   8.783   -63.226 1.00 31.75 263 A 1 
ATOM 2000 N N   . LYS A 0 264 . 84.047   4.692   -62.245 1.00 30.34 264 A 1 
ATOM 2001 C CA  . LYS A 0 264 . 82.967   3.765   -62.582 1.00 30.34 264 A 1 
ATOM 2002 C C   . LYS A 0 264 . 82.282   3.411   -61.272 1.00 30.34 264 A 1 
ATOM 2003 C CB  . LYS A 0 264 . 83.477   2.570   -63.415 1.00 30.34 264 A 1 
ATOM 2004 O O   . LYS A 0 264 . 82.733   2.540   -60.539 1.00 30.34 264 A 1 
ATOM 2005 C CG  . LYS A 0 264 . 82.679   2.464   -64.726 1.00 30.34 264 A 1 
ATOM 2006 C CD  . LYS A 0 264 . 83.228   1.365   -65.643 1.00 30.34 264 A 1 
ATOM 2007 C CE  . LYS A 0 264 . 82.438   1.335   -66.958 1.00 30.34 264 A 1 
ATOM 2008 N NZ  . LYS A 0 264 . 82.943   0.284   -67.878 1.00 30.34 264 A 1 
ATOM 2009 N N   . ALA A 0 265 . 81.249   4.190   -60.959 1.00 31.43 265 A 1 
ATOM 2010 C CA  . ALA A 0 265 . 80.312   3.917   -59.884 1.00 31.43 265 A 1 
ATOM 2011 C C   . ALA A 0 265 . 79.676   2.546   -60.151 1.00 31.43 265 A 1 
ATOM 2012 C CB  . ALA A 0 265 . 79.283   5.058   -59.852 1.00 31.43 265 A 1 
ATOM 2013 O O   . ALA A 0 265 . 78.773   2.422   -60.975 1.00 31.43 265 A 1 
ATOM 2014 N N   . HIS A 0 266 . 80.227   1.503   -59.536 1.00 31.02 266 A 1 
ATOM 2015 C CA  . HIS A 0 266 . 79.594   0.195   -59.495 1.00 31.02 266 A 1 
ATOM 2016 C C   . HIS A 0 266 . 78.308   0.333   -58.676 1.00 31.02 266 A 1 
ATOM 2017 C CB  . HIS A 0 266 . 80.586   -0.846  -58.957 1.00 31.02 266 A 1 
ATOM 2018 O O   . HIS A 0 266 . 78.318   0.968   -57.619 1.00 31.02 266 A 1 
ATOM 2019 C CG  . HIS A 0 266 . 81.483   -1.379  -60.050 1.00 31.02 266 A 1 
ATOM 2020 C CD2 . HIS A 0 266 . 82.681   -0.873  -60.485 1.00 31.02 266 A 1 
ATOM 2021 N ND1 . HIS A 0 266 . 81.185   -2.454  -60.852 1.00 31.02 266 A 1 
ATOM 2022 C CE1 . HIS A 0 266 . 82.178   -2.601  -61.742 1.00 31.02 266 A 1 
ATOM 2023 N NE2 . HIS A 0 266 . 83.112   -1.651  -61.572 1.00 31.02 266 A 1 
ATOM 2024 N N   . GLY A 0 267 . 77.199   -0.150  -59.248 1.00 36.27 267 A 1 
ATOM 2025 C CA  . GLY A 0 267 . 75.863   -0.045  -58.670 1.00 36.27 267 A 1 
ATOM 2026 C C   . GLY A 0 267 . 75.872   -0.574  -57.244 1.00 36.27 267 A 1 
ATOM 2027 O O   . GLY A 0 267 . 76.365   -1.667  -57.008 1.00 36.27 267 A 1 
ATOM 2028 N N   . GLN A 0 268 . 75.408   0.259   -56.319 1.00 35.52 268 A 1 
ATOM 2029 C CA  . GLN A 0 268 . 75.339   -0.056  -54.901 1.00 35.52 268 A 1 
ATOM 2030 C C   . GLN A 0 268 . 74.247   -1.098  -54.687 1.00 35.52 268 A 1 
ATOM 2031 C CB  . GLN A 0 268 . 75.073   1.238   -54.113 1.00 35.52 268 A 1 
ATOM 2032 O O   . GLN A 0 268 . 73.085   -0.855  -55.020 1.00 35.52 268 A 1 
ATOM 2033 C CG  . GLN A 0 268 . 76.353   2.083   -54.037 1.00 35.52 268 A 1 
ATOM 2034 C CD  . GLN A 0 268 . 76.142   3.538   -53.630 1.00 35.52 268 A 1 
ATOM 2035 N NE2 . GLN A 0 268 . 77.215   4.286   -53.494 1.00 35.52 268 A 1 
ATOM 2036 O OE1 . GLN A 0 268 . 75.059   4.075   -53.475 1.00 35.52 268 A 1 
ATOM 2037 N N   . ASP A 0 269 . 74.661   -2.245  -54.166 1.00 40.72 269 A 1 
ATOM 2038 C CA  . ASP A 0 269 . 73.796   -3.303  -53.676 1.00 40.72 269 A 1 
ATOM 2039 C C   . ASP A 0 269 . 73.048   -2.748  -52.451 1.00 40.72 269 A 1 
ATOM 2040 C CB  . ASP A 0 269 . 74.670   -4.540  -53.387 1.00 40.72 269 A 1 
ATOM 2041 O O   . ASP A 0 269 . 73.656   -2.258  -51.501 1.00 40.72 269 A 1 
ATOM 2042 C CG  . ASP A 0 269 . 75.467   -4.985  -54.631 1.00 40.72 269 A 1 
ATOM 2043 O OD1 . ASP A 0 269 . 74.831   -5.216  -55.688 1.00 40.72 269 A 1 
ATOM 2044 O OD2 . ASP A 0 269 . 76.720   -5.030  -54.570 1.00 40.72 269 A 1 
ATOM 2045 N N   . TYR A 0 270 . 71.717   -2.688  -52.531 1.00 38.77 270 A 1 
ATOM 2046 C CA  . TYR A 0 270 . 70.869   -2.223  -51.435 1.00 38.77 270 A 1 
ATOM 2047 C C   . TYR A 0 270 . 70.276   -3.464  -50.783 1.00 38.77 270 A 1 
ATOM 2048 C CB  . TYR A 0 270 . 69.817   -1.219  -51.946 1.00 38.77 270 A 1 
ATOM 2049 O O   . TYR A 0 270 . 69.275   -3.994  -51.267 1.00 38.77 270 A 1 
ATOM 2050 C CG  . TYR A 0 270 . 69.381   -0.184  -50.921 1.00 38.77 270 A 1 
ATOM 2051 C CD1 . TYR A 0 270 . 68.248   -0.389  -50.106 1.00 38.77 270 A 1 
ATOM 2052 C CD2 . TYR A 0 270 . 70.129   1.002   -50.791 1.00 38.77 270 A 1 
ATOM 2053 C CE1 . TYR A 0 270 . 67.855   0.602   -49.182 1.00 38.77 270 A 1 
ATOM 2054 C CE2 . TYR A 0 270 . 69.750   1.987   -49.860 1.00 38.77 270 A 1 
ATOM 2055 O OH  . TYR A 0 270 . 68.239   2.737   -48.157 1.00 38.77 270 A 1 
ATOM 2056 C CZ  . TYR A 0 270 . 68.606   1.788   -49.057 1.00 38.77 270 A 1 
ATOM 2057 N N   . TRP A 0 271 . 70.924   -3.952  -49.729 1.00 40.14 271 A 1 
ATOM 2058 C CA  . TRP A 0 271 . 70.335   -4.959  -48.861 1.00 40.14 271 A 1 
ATOM 2059 C C   . TRP A 0 271 . 69.586   -4.215  -47.761 1.00 40.14 271 A 1 
ATOM 2060 C CB  . TRP A 0 271 . 71.406   -5.925  -48.355 1.00 40.14 271 A 1 
ATOM 2061 O O   . TRP A 0 271 . 70.175   -3.544  -46.915 1.00 40.14 271 A 1 
ATOM 2062 C CG  . TRP A 0 271 . 70.860   -7.239  -47.893 1.00 40.14 271 A 1 
ATOM 2063 C CD1 . TRP A 0 271 . 70.290   -8.175  -48.686 1.00 40.14 271 A 1 
ATOM 2064 C CD2 . TRP A 0 271 . 70.862   -7.810  -46.552 1.00 40.14 271 A 1 
ATOM 2065 C CE2 . TRP A 0 271 . 70.318   -9.129  -46.618 1.00 40.14 271 A 1 
ATOM 2066 C CE3 . TRP A 0 271 . 71.309   -7.356  -45.296 1.00 40.14 271 A 1 
ATOM 2067 N NE1 . TRP A 0 271 . 69.958   -9.288  -47.944 1.00 40.14 271 A 1 
ATOM 2068 C CH2 . TRP A 0 271 . 70.791   -9.506  -44.270 1.00 40.14 271 A 1 
ATOM 2069 C CZ2 . TRP A 0 271 . 70.271   -9.970  -45.493 1.00 40.14 271 A 1 
ATOM 2070 C CZ3 . TRP A 0 271 . 71.284   -8.193  -44.166 1.00 40.14 271 A 1 
ATOM 2071 N N   . GLY A 0 272 . 68.262   -4.213  -47.864 1.00 54.02 272 A 1 
ATOM 2072 C CA  . GLY A 0 272 . 67.392   -3.554  -46.903 1.00 54.02 272 A 1 
ATOM 2073 C C   . GLY A 0 272 . 66.435   -4.568  -46.316 1.00 54.02 272 A 1 
ATOM 2074 O O   . GLY A 0 272 . 65.677   -5.185  -47.067 1.00 54.02 272 A 1 
ATOM 2075 N N   . LYS A 0 273 . 66.468   -4.717  -44.993 1.00 59.09 273 A 1 
ATOM 2076 C CA  . LYS A 0 273 . 65.353   -5.285  -44.238 1.00 59.09 273 A 1 
ATOM 2077 C C   . LYS A 0 273 . 64.516   -4.113  -43.750 1.00 59.09 273 A 1 
ATOM 2078 C CB  . LYS A 0 273 . 65.855   -6.141  -43.070 1.00 59.09 273 A 1 
ATOM 2079 O O   . LYS A 0 273 . 65.048   -3.213  -43.099 1.00 59.09 273 A 1 
ATOM 2080 C CG  . LYS A 0 273 . 66.609   -7.389  -43.548 1.00 59.09 273 A 1 
ATOM 2081 C CD  . LYS A 0 273 . 67.064   -8.200  -42.334 1.00 59.09 273 A 1 
ATOM 2082 C CE  . LYS A 0 273 . 67.823   -9.442  -42.791 1.00 59.09 273 A 1 
ATOM 2083 N NZ  . LYS A 0 273 . 68.308   -10.210 -41.621 1.00 59.09 273 A 1 
ATOM 2084 N N   . SER A 0 274 . 63.242   -4.106  -44.107 1.00 64.49 274 A 1 
ATOM 2085 C CA  . SER A 0 274 . 62.263   -3.199  -43.515 1.00 64.49 274 A 1 
ATOM 2086 C C   . SER A 0 274 . 61.215   -4.036  -42.813 1.00 64.49 274 A 1 
ATOM 2087 C CB  . SER A 0 274 . 61.621   -2.278  -44.557 1.00 64.49 274 A 1 
ATOM 2088 O O   . SER A 0 274 . 60.748   -5.015  -43.404 1.00 64.49 274 A 1 
ATOM 2089 O OG  . SER A 0 274 . 61.010   -3.024  -45.599 1.00 64.49 274 A 1 
ATOM 2090 N N   . GLY A 0 275 . 60.841   -3.642  -41.608 1.00 68.89 275 A 1 
ATOM 2091 C CA  . GLY A 0 275 . 59.716   -4.238  -40.912 1.00 68.89 275 A 1 
ATOM 2092 C C   . GLY A 0 275 . 58.916   -3.201  -40.147 1.00 68.89 275 A 1 
ATOM 2093 O O   . GLY A 0 275 . 59.354   -2.057  -39.973 1.00 68.89 275 A 1 
ATOM 2094 N N   . SER A 0 276 . 57.716   -3.609  -39.780 1.00 72.73 276 A 1 
ATOM 2095 C CA  . SER A 0 276 . 56.864   -2.906  -38.839 1.00 72.73 276 A 1 
ATOM 2096 C C   . SER A 0 276 . 56.108   -3.921  -38.008 1.00 72.73 276 A 1 
ATOM 2097 C CB  . SER A 0 276 . 55.854   -1.996  -39.545 1.00 72.73 276 A 1 
ATOM 2098 O O   . SER A 0 276 . 55.592   -4.877  -38.587 1.00 72.73 276 A 1 
ATOM 2099 O OG  . SER A 0 276 . 55.047   -2.740  -40.454 1.00 72.73 276 A 1 
ATOM 2100 N N   . ASP A 0 277 . 56.021   -3.631  -36.732 1.00 76.27 277 A 1 
ATOM 2101 C CA  . ASP A 0 277 . 55.317   -4.320  -35.667 1.00 76.27 277 A 1 
ATOM 2102 C C   . ASP A 0 277 . 54.285   -3.341  -35.094 1.00 76.27 277 A 1 
ATOM 2103 C CB  . ASP A 0 277 . 56.297   -4.875  -34.604 1.00 76.27 277 A 1 
ATOM 2104 O O   . ASP A 0 277 . 54.528   -2.131  -35.003 1.00 76.27 277 A 1 
ATOM 2105 C CG  . ASP A 0 277 . 57.600   -4.105  -34.291 1.00 76.27 277 A 1 
ATOM 2106 O OD1 . ASP A 0 277 . 58.035   -3.231  -35.093 1.00 76.27 277 A 1 
ATOM 2107 O OD2 . ASP A 0 277 . 58.321   -4.525  -33.360 1.00 76.27 277 A 1 
ATOM 2108 N N   . TRP A 0 278 . 53.084   -3.843  -34.841 1.00 77.25 278 A 1 
ATOM 2109 C CA  . TRP A 0 278 . 51.979   -3.090  -34.263 1.00 77.25 278 A 1 
ATOM 2110 C C   . TRP A 0 278 . 51.306   -3.971  -33.229 1.00 77.25 278 A 1 
ATOM 2111 C CB  . TRP A 0 278 . 50.971   -2.704  -35.360 1.00 77.25 278 A 1 
ATOM 2112 O O   . TRP A 0 278 . 50.724   -4.980  -33.631 1.00 77.25 278 A 1 
ATOM 2113 C CG  . TRP A 0 278 . 49.760   -1.956  -34.880 1.00 77.25 278 A 1 
ATOM 2114 C CD1 . TRP A 0 278 . 49.750   -0.674  -34.454 1.00 77.25 278 A 1 
ATOM 2115 C CD2 . TRP A 0 278 . 48.425   -2.473  -34.574 1.00 77.25 278 A 1 
ATOM 2116 C CE2 . TRP A 0 278 . 47.635   -1.405  -34.048 1.00 77.25 278 A 1 
ATOM 2117 C CE3 . TRP A 0 278 . 47.822   -3.748  -34.617 1.00 77.25 278 A 1 
ATOM 2118 N NE1 . TRP A 0 278 . 48.498   -0.335  -33.982 1.00 77.25 278 A 1 
ATOM 2119 C CH2 . TRP A 0 278 . 45.727   -2.852  -33.728 1.00 77.25 278 A 1 
ATOM 2120 C CZ2 . TRP A 0 278 . 46.302   -1.572  -33.648 1.00 77.25 278 A 1 
ATOM 2121 C CZ3 . TRP A 0 278 . 46.491   -3.933  -34.199 1.00 77.25 278 A 1 
ATOM 2122 N N   . ASP A 0 279 . 51.337   -3.567  -31.962 1.00 84.25 279 A 1 
ATOM 2123 C CA  . ASP A 0 279 . 50.591   -4.234  -30.909 1.00 84.25 279 A 1 
ATOM 2124 C C   . ASP A 0 279 . 49.484   -3.305  -30.392 1.00 84.25 279 A 1 
ATOM 2125 C CB  . ASP A 0 279 . 51.485   -4.807  -29.783 1.00 84.25 279 A 1 
ATOM 2126 O O   . ASP A 0 279 . 49.602   -2.075  -30.295 1.00 84.25 279 A 1 
ATOM 2127 C CG  . ASP A 0 279 . 52.760   -5.526  -30.261 1.00 84.25 279 A 1 
ATOM 2128 O OD1 . ASP A 0 279 . 52.674   -6.255  -31.274 1.00 84.25 279 A 1 
ATOM 2129 O OD2 . ASP A 0 279 . 53.793   -5.465  -29.548 1.00 84.25 279 A 1 
ATOM 2130 N N   . ALA A 0 280 . 48.355   -3.909  -30.053 1.00 81.96 280 A 1 
ATOM 2131 C CA  . ALA A 0 280 . 47.259   -3.244  -29.380 1.00 81.96 280 A 1 
ATOM 2132 C C   . ALA A 0 280 . 46.723   -4.131  -28.269 1.00 81.96 280 A 1 
ATOM 2133 C CB  . ALA A 0 280 . 46.179   -2.858  -30.389 1.00 81.96 280 A 1 
ATOM 2134 O O   . ALA A 0 280 . 46.640   -5.349  -28.399 1.00 81.96 280 A 1 
ATOM 2135 N N   . TRP A 0 281 . 46.333   -3.510  -27.164 1.00 88.65 281 A 1 
ATOM 2136 C CA  . TRP A 0 281 . 45.649   -4.194  -26.077 1.00 88.65 281 A 1 
ATOM 2137 C C   . TRP A 0 281 . 44.552   -3.304  -25.516 1.00 88.65 281 A 1 
ATOM 2138 C CB  . TRP A 0 281 . 46.650   -4.622  -24.997 1.00 88.65 281 A 1 
ATOM 2139 O O   . TRP A 0 281 . 44.738   -2.091  -25.378 1.00 88.65 281 A 1 
ATOM 2140 C CG  . TRP A 0 281 . 46.024   -5.195  -23.761 1.00 88.65 281 A 1 
ATOM 2141 C CD1 . TRP A 0 281 . 45.527   -6.443  -23.637 1.00 88.65 281 A 1 
ATOM 2142 C CD2 . TRP A 0 281 . 45.699   -4.522  -22.510 1.00 88.65 281 A 1 
ATOM 2143 C CE2 . TRP A 0 281 . 44.996   -5.437  -21.670 1.00 88.65 281 A 1 
ATOM 2144 C CE3 . TRP A 0 281 . 45.888   -3.212  -22.021 1.00 88.65 281 A 1 
ATOM 2145 N NE1 . TRP A 0 281 . 44.901   -6.589  -22.417 1.00 88.65 281 A 1 
ATOM 2146 C CH2 . TRP A 0 281 . 44.737   -3.770  -19.937 1.00 88.65 281 A 1 
ATOM 2147 C CZ2 . TRP A 0 281 . 44.527   -5.082  -20.398 1.00 88.65 281 A 1 
ATOM 2148 C CZ3 . TRP A 0 281 . 45.415   -2.840  -20.747 1.00 88.65 281 A 1 
ATOM 2149 N N   . GLY A 0 282 . 43.433   -3.920  -25.153 1.00 91.20 282 A 1 
ATOM 2150 C CA  . GLY A 0 282 . 42.300   -3.254  -24.542 1.00 91.20 282 A 1 
ATOM 2151 C C   . GLY A 0 282 . 41.686   -4.055  -23.403 1.00 91.20 282 A 1 
ATOM 2152 O O   . GLY A 0 282 . 41.796   -5.283  -23.329 1.00 91.20 282 A 1 
ATOM 2153 N N   . ARG A 0 283 . 41.038   -3.318  -22.506 1.00 92.48 283 A 1 
ATOM 2154 C CA  . ARG A 0 283 . 40.147   -3.833  -21.481 1.00 92.48 283 A 1 
ATOM 2155 C C   . ARG A 0 283 . 38.969   -2.887  -21.315 1.00 92.48 283 A 1 
ATOM 2156 C CB  . ARG A 0 283 . 40.918   -4.031  -20.176 1.00 92.48 283 A 1 
ATOM 2157 O O   . ARG A 0 283 . 39.199   -1.745  -20.920 1.00 92.48 283 A 1 
ATOM 2158 C CG  . ARG A 0 283 . 40.014   -4.605  -19.083 1.00 92.48 283 A 1 
ATOM 2159 C CD  . ARG A 0 283 . 40.851   -4.870  -17.834 1.00 92.48 283 A 1 
ATOM 2160 N NE  . ARG A 0 283 . 40.079   -5.685  -16.891 1.00 92.48 283 A 1 
ATOM 2161 N NH1 . ARG A 0 283 . 40.675   -4.684  -14.930 1.00 92.48 283 A 1 
ATOM 2162 N NH2 . ARG A 0 283 . 39.141   -6.303  -14.937 1.00 92.48 283 A 1 
ATOM 2163 C CZ  . ARG A 0 283 . 39.993   -5.575  -15.590 1.00 92.48 283 A 1 
ATOM 2164 N N   . ASP A 0 284 . 37.762   -3.360  -21.560 1.00 92.08 284 A 1 
ATOM 2165 C CA  . ASP A 0 284 . 36.531   -2.663  -21.197 1.00 92.08 284 A 1 
ATOM 2166 C C   . ASP A 0 284 . 35.964   -3.312  -19.928 1.00 92.08 284 A 1 
ATOM 2167 C CB  . ASP A 0 284 . 35.554   -2.587  -22.382 1.00 92.08 284 A 1 
ATOM 2168 O O   . ASP A 0 284 . 36.207   -4.473  -19.613 1.00 92.08 284 A 1 
ATOM 2169 C CG  . ASP A 0 284 . 35.219   -3.937  -23.004 1.00 92.08 284 A 1 
ATOM 2170 O OD1 . ASP A 0 284 . 35.254   -4.917  -22.237 1.00 92.08 284 A 1 
ATOM 2171 O OD2 . ASP A 0 284 . 35.042   -3.961  -24.246 1.00 92.08 284 A 1 
ATOM 2172 N N   . GLN A 0 285 . 35.348   -2.510  -19.071 1.00 93.09 285 A 1 
ATOM 2173 C CA  . GLN A 0 285 . 34.740   -3.013  -17.845 1.00 93.09 285 A 1 
ATOM 2174 C C   . GLN A 0 285 . 33.426   -2.298  -17.643 1.00 93.09 285 A 1 
ATOM 2175 C CB  . GLN A 0 285 . 35.647   -2.810  -16.628 1.00 93.09 285 A 1 
ATOM 2176 O O   . GLN A 0 285 . 33.382   -1.169  -17.145 1.00 93.09 285 A 1 
ATOM 2177 C CG  . GLN A 0 285 . 36.682   -3.918  -16.412 1.00 93.09 285 A 1 
ATOM 2178 C CD  . GLN A 0 285 . 37.674   -3.458  -15.361 1.00 93.09 285 A 1 
ATOM 2179 N NE2 . GLN A 0 285 . 38.567   -2.568  -15.746 1.00 93.09 285 A 1 
ATOM 2180 O OE1 . GLN A 0 285 . 37.693   -3.864  -14.197 1.00 93.09 285 A 1 
ATOM 2181 N N   . ASP A 0 286 . 32.363   -3.015  -17.953 1.00 94.98 286 A 1 
ATOM 2182 C CA  . ASP A 0 286 . 31.006   -2.553  -17.806 1.00 94.98 286 A 1 
ATOM 2183 C C   . ASP A 0 286 . 30.402   -3.090  -16.515 1.00 94.98 286 A 1 
ATOM 2184 C CB  . ASP A 0 286 . 30.198   -2.963  -19.042 1.00 94.98 286 A 1 
ATOM 2185 O O   . ASP A 0 286 . 30.431   -4.278  -16.193 1.00 94.98 286 A 1 
ATOM 2186 C CG  . ASP A 0 286 . 30.235   -1.943  -20.175 1.00 94.98 286 A 1 
ATOM 2187 O OD1 . ASP A 0 286 . 30.484   -0.763  -19.851 1.00 94.98 286 A 1 
ATOM 2188 O OD2 . ASP A 0 286 . 29.730   -2.295  -21.263 1.00 94.98 286 A 1 
ATOM 2189 N N   . TYR A 0 287 . 29.790   -2.199  -15.745 1.00 96.95 287 A 1 
ATOM 2190 C CA  . TYR A 0 287 . 29.003   -2.561  -14.579 1.00 96.95 287 A 1 
ATOM 2191 C C   . TYR A 0 287 . 27.659   -1.859  -14.603 1.00 96.95 287 A 1 
ATOM 2192 C CB  . TYR A 0 287 . 29.764   -2.274  -13.283 1.00 96.95 287 A 1 
ATOM 2193 O O   . TYR A 0 287 . 27.546   -0.635  -14.704 1.00 96.95 287 A 1 
ATOM 2194 C CG  . TYR A 0 287 . 28.945   -2.545  -12.031 1.00 96.95 287 A 1 
ATOM 2195 C CD1 . TYR A 0 287 . 28.197   -1.512  -11.429 1.00 96.95 287 A 1 
ATOM 2196 C CD2 . TYR A 0 287 . 28.899   -3.844  -11.494 1.00 96.95 287 A 1 
ATOM 2197 C CE1 . TYR A 0 287 . 27.422   -1.771  -10.280 1.00 96.95 287 A 1 
ATOM 2198 C CE2 . TYR A 0 287 . 28.140   -4.106  -10.338 1.00 96.95 287 A 1 
ATOM 2199 O OH  . TYR A 0 287 . 26.694   -3.330  -8.590  1.00 96.95 287 A 1 
ATOM 2200 C CZ  . TYR A 0 287 . 27.406   -3.071  -9.724  1.00 96.95 287 A 1 
ATOM 2201 N N   . SER A 0 288 . 26.606   -2.633  -14.381 1.00 97.64 288 A 1 
ATOM 2202 C CA  . SER A 0 288 . 25.282   -2.099  -14.150 1.00 97.64 288 A 1 
ATOM 2203 C C   . SER A 0 288 . 24.562   -2.762  -12.997 1.00 97.64 288 A 1 
ATOM 2204 C CB  . SER A 0 288 . 24.451   -2.140  -15.417 1.00 97.64 288 A 1 
ATOM 2205 O O   . SER A 0 288 . 24.627   -3.972  -12.790 1.00 97.64 288 A 1 
ATOM 2206 O OG  . SER A 0 288 . 24.124   -3.443  -15.825 1.00 97.64 288 A 1 
ATOM 2207 N N   . GLU A 0 289 . 23.822   -1.946  -12.254 1.00 98.37 289 A 1 
ATOM 2208 C CA  . GLU A 0 289 . 22.933   -2.420  -11.208 1.00 98.37 289 A 1 
ATOM 2209 C C   . GLU A 0 289 . 21.628   -1.633  -11.226 1.00 98.37 289 A 1 
ATOM 2210 C CB  . GLU A 0 289 . 23.630   -2.350  -9.843  1.00 98.37 289 A 1 
ATOM 2211 O O   . GLU A 0 289 . 21.636   -0.408  -11.111 1.00 98.37 289 A 1 
ATOM 2212 C CG  . GLU A 0 289 . 22.736   -2.882  -8.714  1.00 98.37 289 A 1 
ATOM 2213 C CD  . GLU A 0 289 . 23.388   -2.802  -7.328  1.00 98.37 289 A 1 
ATOM 2214 O OE1 . GLU A 0 289 . 23.147   -3.718  -6.507  1.00 98.37 289 A 1 
ATOM 2215 O OE2 . GLU A 0 289 . 23.991   -1.748  -7.001  1.00 98.37 289 A 1 
ATOM 2216 N N   . ASP A 0 290 . 20.511   -2.349  -11.304 1.00 98.03 290 A 1 
ATOM 2217 C CA  . ASP A 0 290 . 19.174   -1.803  -11.114 1.00 98.03 290 A 1 
ATOM 2218 C C   . ASP A 0 290 . 18.577   -2.407  -9.837  1.00 98.03 290 A 1 
ATOM 2219 C CB  . ASP A 0 290 . 18.289   -2.079  -12.341 1.00 98.03 290 A 1 
ATOM 2220 O O   . ASP A 0 290 . 18.420   -3.624  -9.724  1.00 98.03 290 A 1 
ATOM 2221 C CG  . ASP A 0 290 . 18.790   -1.453  -13.653 1.00 98.03 290 A 1 
ATOM 2222 O OD1 . ASP A 0 290 . 19.171   -0.260  -13.686 1.00 98.03 290 A 1 
ATOM 2223 O OD2 . ASP A 0 290 . 18.727   -2.137  -14.698 1.00 98.03 290 A 1 
ATOM 2224 N N   . VAL A 0 291 . 18.232   -1.562  -8.867  1.00 98.00 291 A 1 
ATOM 2225 C CA  . VAL A 0 291 . 17.519   -1.933  -7.639  1.00 98.00 291 A 1 
ATOM 2226 C C   . VAL A 0 291 . 16.174   -1.235  -7.627  1.00 98.00 291 A 1 
ATOM 2227 C CB  . VAL A 0 291 . 18.310   -1.586  -6.365  1.00 98.00 291 A 1 
ATOM 2228 O O   . VAL A 0 291 . 16.093   -0.030  -7.854  1.00 98.00 291 A 1 
ATOM 2229 C CG1 . VAL A 0 291 . 17.566   -2.029  -5.095  1.00 98.00 291 A 1 
ATOM 2230 C CG2 . VAL A 0 291 . 19.665   -2.291  -6.354  1.00 98.00 291 A 1 
ATOM 2231 N N   . SER A 0 292 . 15.123   -1.977  -7.306  1.00 97.44 292 A 1 
ATOM 2232 C CA  . SER A 0 292 . 13.791   -1.435  -7.077  1.00 97.44 292 A 1 
ATOM 2233 C C   . SER A 0 292 . 13.164   -2.055  -5.838  1.00 97.44 292 A 1 
ATOM 2234 C CB  . SER A 0 292 . 12.905   -1.602  -8.312  1.00 97.44 292 A 1 
ATOM 2235 O O   . SER A 0 292 . 13.388   -3.224  -5.525  1.00 97.44 292 A 1 
ATOM 2236 O OG  . SER A 0 292 . 12.764   -2.964  -8.645  1.00 97.44 292 A 1 
ATOM 2237 N N   . TYR A 0 293 . 12.402   -1.243  -5.124  1.00 97.68 293 A 1 
ATOM 2238 C CA  . TYR A 0 293 . 11.595   -1.642  -3.987  1.00 97.68 293 A 1 
ATOM 2239 C C   . TYR A 0 293 . 10.267   -0.891  -4.056  1.00 97.68 293 A 1 
ATOM 2240 C CB  . TYR A 0 293 . 12.362   -1.363  -2.693  1.00 97.68 293 A 1 
ATOM 2241 O O   . TYR A 0 293 . 10.258   0.318   -4.288  1.00 97.68 293 A 1 
ATOM 2242 C CG  . TYR A 0 293 . 11.559   -1.563  -1.427  1.00 97.68 293 A 1 
ATOM 2243 C CD1 . TYR A 0 293 . 10.861   -0.485  -0.845  1.00 97.68 293 A 1 
ATOM 2244 C CD2 . TYR A 0 293 . 11.502   -2.838  -0.839  1.00 97.68 293 A 1 
ATOM 2245 C CE1 . TYR A 0 293 . 10.126   -0.681  0.342   1.00 97.68 293 A 1 
ATOM 2246 C CE2 . TYR A 0 293 . 10.779   -3.032  0.351   1.00 97.68 293 A 1 
ATOM 2247 O OH  . TYR A 0 293 . 9.409    -2.136  2.110   1.00 97.68 293 A 1 
ATOM 2248 C CZ  . TYR A 0 293 . 10.091   -1.954  0.947   1.00 97.68 293 A 1 
ATOM 2249 N N   . ASP A 0 294 . 9.165    -1.600  -3.866  1.00 96.82 294 A 1 
ATOM 2250 C CA  . ASP A 0 294 . 7.810    -1.053  -3.839  1.00 96.82 294 A 1 
ATOM 2251 C C   . ASP A 0 294 . 7.073    -1.677  -2.663  1.00 96.82 294 A 1 
ATOM 2252 C CB  . ASP A 0 294 . 7.092    -1.334  -5.170  1.00 96.82 294 A 1 
ATOM 2253 O O   . ASP A 0 294 . 7.059    -2.898  -2.497  1.00 96.82 294 A 1 
ATOM 2254 C CG  . ASP A 0 294 . 5.694    -0.695  -5.274  1.00 96.82 294 A 1 
ATOM 2255 O OD1 . ASP A 0 294 . 4.765    -1.156  -4.564  1.00 96.82 294 A 1 
ATOM 2256 O OD2 . ASP A 0 294 . 5.548    0.225   -6.119  1.00 96.82 294 A 1 
ATOM 2257 N N   . ARG A 0 295 . 6.470    -0.839  -1.830  1.00 96.55 295 A 1 
ATOM 2258 C CA  . ARG A 0 295 . 5.593    -1.286  -0.762  1.00 96.55 295 A 1 
ATOM 2259 C C   . ARG A 0 295 . 4.266    -0.569  -0.864  1.00 96.55 295 A 1 
ATOM 2260 C CB  . ARG A 0 295 . 6.276    -1.104  0.590   1.00 96.55 295 A 1 
ATOM 2261 O O   . ARG A 0 295 . 4.202    0.643   -0.681  1.00 96.55 295 A 1 
ATOM 2262 C CG  . ARG A 0 295 . 5.364    -1.638  1.694   1.00 96.55 295 A 1 
ATOM 2263 C CD  . ARG A 0 295 . 6.020    -1.442  3.049   1.00 96.55 295 A 1 
ATOM 2264 N NE  . ARG A 0 295 . 5.085    -1.858  4.099   1.00 96.55 295 A 1 
ATOM 2265 N NH1 . ARG A 0 295 . 6.425    -1.310  5.862   1.00 96.55 295 A 1 
ATOM 2266 N NH2 . ARG A 0 295 . 4.399    -2.249  6.208   1.00 96.55 295 A 1 
ATOM 2267 C CZ  . ARG A 0 295 . 5.307    -1.797  5.389   1.00 96.55 295 A 1 
ATOM 2268 N N   . THR A 0 296 . 3.202    -1.334  -1.056  1.00 96.59 296 A 1 
ATOM 2269 C CA  . THR A 0 296 . 1.838    -0.838  -1.195  1.00 96.59 296 A 1 
ATOM 2270 C C   . THR A 0 296 . 0.962    -1.393  -0.084  1.00 96.59 296 A 1 
ATOM 2271 C CB  . THR A 0 296 . 1.272    -1.218  -2.567  1.00 96.59 296 A 1 
ATOM 2272 O O   . THR A 0 296 . 0.744    -2.595  0.002   1.00 96.59 296 A 1 
ATOM 2273 C CG2 . THR A 0 296 . -0.185   -0.767  -2.713  1.00 96.59 296 A 1 
ATOM 2274 O OG1 . THR A 0 296 . 1.962    -0.559  -3.598  1.00 96.59 296 A 1 
ATOM 2275 N N   . THR A 0 297 . 0.372    -0.521  0.726   1.00 95.81 297 A 1 
ATOM 2276 C CA  . THR A 0 297 . -0.637   -0.893  1.717   1.00 95.81 297 A 1 
ATOM 2277 C C   . THR A 0 297 . -1.946   -0.172  1.408   1.00 95.81 297 A 1 
ATOM 2278 C CB  . THR A 0 297 . -0.163   -0.602  3.146   1.00 95.81 297 A 1 
ATOM 2279 O O   . THR A 0 297 . -2.005   1.054   1.373   1.00 95.81 297 A 1 
ATOM 2280 C CG2 . THR A 0 297 . -1.095   -1.231  4.185   1.00 95.81 297 A 1 
ATOM 2281 O OG1 . THR A 0 297 . 1.132    -1.104  3.412   1.00 95.81 297 A 1 
ATOM 2282 N N   . ALA A 0 298 . -3.031   -0.918  1.231   1.00 94.89 298 A 1 
ATOM 2283 C CA  . ALA A 0 298 . -4.358   -0.375  0.978   1.00 94.89 298 A 1 
ATOM 2284 C C   . ALA A 0 298 . -5.383   -0.912  1.982   1.00 94.89 298 A 1 
ATOM 2285 C CB  . ALA A 0 298 . -4.751   -0.635  -0.480  1.00 94.89 298 A 1 
ATOM 2286 O O   . ALA A 0 298 . -5.352   -2.078  2.375   1.00 94.89 298 A 1 
ATOM 2287 N N   . LYS A 0 299 . -6.312   -0.052  2.401   1.00 96.47 299 A 1 
ATOM 2288 C CA  . LYS A 0 299 . -7.461   -0.411  3.238   1.00 96.47 299 A 1 
ATOM 2289 C C   . LYS A 0 299 . -8.722   0.200   2.647   1.00 96.47 299 A 1 
ATOM 2290 C CB  . LYS A 0 299 . -7.263   0.035   4.695   1.00 96.47 299 A 1 
ATOM 2291 O O   . LYS A 0 299 . -8.705   1.368   2.271   1.00 96.47 299 A 1 
ATOM 2292 C CG  . LYS A 0 299 . -6.061   -0.650  5.364   1.00 96.47 299 A 1 
ATOM 2293 C CD  . LYS A 0 299 . -5.983   -0.291  6.854   1.00 96.47 299 A 1 
ATOM 2294 C CE  . LYS A 0 299 . -4.790   -0.970  7.539   1.00 96.47 299 A 1 
ATOM 2295 N NZ  . LYS A 0 299 . -3.494   -0.355  7.152   1.00 96.47 299 A 1 
ATOM 2296 N N   . ALA A 0 300 . -9.798   -0.568  2.591   1.00 94.97 300 A 1 
ATOM 2297 C CA  . ALA A 0 300 . -11.106  -0.104  2.159   1.00 94.97 300 A 1 
ATOM 2298 C C   . ALA A 0 300 . -12.178  -0.593  3.134   1.00 94.97 300 A 1 
ATOM 2299 C CB  . ALA A 0 300 . -11.368  -0.567  0.722   1.00 94.97 300 A 1 
ATOM 2300 O O   . ALA A 0 300 . -12.168  -1.760  3.520   1.00 94.97 300 A 1 
ATOM 2301 N N   . TYR A 0 301 . -13.089  0.296   3.505   1.00 92.34 301 A 1 
ATOM 2302 C CA  . TYR A 0 301 . -14.295  0.002   4.266   1.00 92.34 301 A 1 
ATOM 2303 C C   . TYR A 0 301 . -15.482  0.509   3.461   1.00 92.34 301 A 1 
ATOM 2304 C CB  . TYR A 0 301 . -14.249  0.680   5.640   1.00 92.34 301 A 1 
ATOM 2305 O O   . TYR A 0 301 . -15.440  1.640   2.976   1.00 92.34 301 A 1 
ATOM 2306 C CG  . TYR A 0 301 . -13.070  0.265   6.495   1.00 92.34 301 A 1 
ATOM 2307 C CD1 . TYR A 0 301 . -13.170  -0.870  7.320   1.00 92.34 301 A 1 
ATOM 2308 C CD2 . TYR A 0 301 . -11.876  1.009   6.455   1.00 92.34 301 A 1 
ATOM 2309 C CE1 . TYR A 0 301 . -12.074  -1.266  8.109   1.00 92.34 301 A 1 
ATOM 2310 C CE2 . TYR A 0 301 . -10.780  0.625   7.250   1.00 92.34 301 A 1 
ATOM 2311 O OH  . TYR A 0 301 . -9.826   -0.876  8.855   1.00 92.34 301 A 1 
ATOM 2312 C CZ  . TYR A 0 301 . -10.881  -0.516  8.078   1.00 92.34 301 A 1 
ATOM 2313 N N   . ALA A 0 302 . -16.505  -0.318  3.315   1.00 90.72 302 A 1 
ATOM 2314 C CA  . ALA A 0 302 . -17.755  0.044   2.675   1.00 90.72 302 A 1 
ATOM 2315 C C   . ALA A 0 302 . -18.936  -0.459  3.509   1.00 90.72 302 A 1 
ATOM 2316 C CB  . ALA A 0 302 . -17.773  -0.505  1.245   1.00 90.72 302 A 1 
ATOM 2317 O O   . ALA A 0 302 . -18.835  -1.534  4.107   1.00 90.72 302 A 1 
ATOM 2318 N N   . ALA A 0 303 . -20.021  0.309   3.526   1.00 88.19 303 A 1 
ATOM 2319 C CA  . ALA A 0 303 . -21.330  -0.129  4.004   1.00 88.19 303 A 1 
ATOM 2320 C C   . ALA A 0 303 . -22.429  0.440   3.097   1.00 88.19 303 A 1 
ATOM 2321 C CB  . ALA A 0 303 . -21.518  0.250   5.475   1.00 88.19 303 A 1 
ATOM 2322 O O   . ALA A 0 303 . -22.248  1.529   2.553   1.00 88.19 303 A 1 
ATOM 2323 N N   . GLU A 0 304 . -23.523  -0.294  2.893   1.00 83.07 304 A 1 
ATOM 2324 C CA  . GLU A 0 304 . -24.621  0.119   2.002   1.00 83.07 304 A 1 
ATOM 2325 C C   . GLU A 0 304 . -25.576  1.121   2.660   1.00 83.07 304 A 1 
ATOM 2326 C CB  . GLU A 0 304 . -25.374  -1.110  1.466   1.00 83.07 304 A 1 
ATOM 2327 O O   . GLU A 0 304 . -26.158  1.951   1.964   1.00 83.07 304 A 1 
ATOM 2328 C CG  . GLU A 0 304 . -24.524  -1.873  0.434   1.00 83.07 304 A 1 
ATOM 2329 C CD  . GLU A 0 304 . -25.258  -3.063  -0.211  1.00 83.07 304 A 1 
ATOM 2330 O OE1 . GLU A 0 304 . -24.959  -3.359  -1.396  1.00 83.07 304 A 1 
ATOM 2331 O OE2 . GLU A 0 304 . -26.077  -3.715  0.480   1.00 83.07 304 A 1 
ATOM 2332 N N   . SER A 0 305 . -25.652  1.117   3.987   1.00 82.29 305 A 1 
ATOM 2333 C CA  . SER A 0 305 . -26.255  2.183   4.786   1.00 82.29 305 A 1 
ATOM 2334 C C   . SER A 0 305 . -25.565  2.262   6.145   1.00 82.29 305 A 1 
ATOM 2335 C CB  . SER A 0 305 . -27.760  1.957   4.955   1.00 82.29 305 A 1 
ATOM 2336 O O   . SER A 0 305 . -24.929  1.301   6.595   1.00 82.29 305 A 1 
ATOM 2337 O OG  . SER A 0 305 . -27.977  0.905   5.865   1.00 82.29 305 A 1 
ATOM 2338 N N   . TYR A 0 306 . -25.649  3.420   6.791   1.00 80.75 306 A 1 
ATOM 2339 C CA  . TYR A 0 306 . -25.216  3.583   8.170   1.00 80.75 306 A 1 
ATOM 2340 C C   . TYR A 0 306 . -26.165  4.487   8.937   1.00 80.75 306 A 1 
ATOM 2341 C CB  . TYR A 0 306 . -23.798  4.164   8.228   1.00 80.75 306 A 1 
ATOM 2342 O O   . TYR A 0 306 . -26.233  5.678   8.638   1.00 80.75 306 A 1 
ATOM 2343 C CG  . TYR A 0 306 . -23.349  4.477   9.643   1.00 80.75 306 A 1 
ATOM 2344 C CD1 . TYR A 0 306 . -22.784  5.723   9.983   1.00 80.75 306 A 1 
ATOM 2345 C CD2 . TYR A 0 306 . -23.518  3.501   10.635  1.00 80.75 306 A 1 
ATOM 2346 C CE1 . TYR A 0 306 . -22.282  5.942   11.282  1.00 80.75 306 A 1 
ATOM 2347 C CE2 . TYR A 0 306 . -23.054  3.720   11.930  1.00 80.75 306 A 1 
ATOM 2348 O OH  . TYR A 0 306 . -21.685  4.905   13.389  1.00 80.75 306 A 1 
ATOM 2349 C CZ  . TYR A 0 306 . -22.366  4.900   12.226  1.00 80.75 306 A 1 
ATOM 2350 N N   . ASP A 0 307 . -26.780  3.944   9.984   1.00 82.74 307 A 1 
ATOM 2351 C CA  . ASP A 0 307 . -27.651  4.693   10.878  1.00 82.74 307 A 1 
ATOM 2352 C C   . ASP A 0 307 . -27.056  4.764   12.289  1.00 82.74 307 A 1 
ATOM 2353 C CB  . ASP A 0 307 . -29.060  4.089   10.883  1.00 82.74 307 A 1 
ATOM 2354 O O   . ASP A 0 307 . -26.652  3.751   12.861  1.00 82.74 307 A 1 
ATOM 2355 C CG  . ASP A 0 307 . -29.763  4.136   9.520   1.00 82.74 307 A 1 
ATOM 2356 O OD1 . ASP A 0 307 . -29.472  5.062   8.731   1.00 82.74 307 A 1 
ATOM 2357 O OD2 . ASP A 0 307 . -30.648  3.277   9.315   1.00 82.74 307 A 1 
ATOM 2358 N N   . GLU A 0 308 . -27.031  5.961   12.874  1.00 85.60 308 A 1 
ATOM 2359 C CA  . GLU A 0 308 . -26.846  6.198   14.309  1.00 85.60 308 A 1 
ATOM 2360 C C   . GLU A 0 308 . -28.096  6.894   14.846  1.00 85.60 308 A 1 
ATOM 2361 C CB  . GLU A 0 308 . -25.634  7.099   14.627  1.00 85.60 308 A 1 
ATOM 2362 O O   . GLU A 0 308 . -28.523  7.898   14.281  1.00 85.60 308 A 1 
ATOM 2363 C CG  . GLU A 0 308 . -24.275  6.683   14.052  1.00 85.60 308 A 1 
ATOM 2364 C CD  . GLU A 0 308 . -23.117  7.564   14.595  1.00 85.60 308 A 1 
ATOM 2365 O OE1 . GLU A 0 308 . -22.005  7.061   14.896  1.00 85.60 308 A 1 
ATOM 2366 O OE2 . GLU A 0 308 . -23.306  8.779   14.806  1.00 85.60 308 A 1 
ATOM 2367 N N   . TRP A 0 309 . -28.668  6.425   15.952  1.00 87.56 309 A 1 
ATOM 2368 C CA  . TRP A 0 309 . -29.819  7.084   16.568  1.00 87.56 309 A 1 
ATOM 2369 C C   . TRP A 0 309 . -29.770  7.028   18.093  1.00 87.56 309 A 1 
ATOM 2370 C CB  . TRP A 0 309 . -31.123  6.511   16.000  1.00 87.56 309 A 1 
ATOM 2371 O O   . TRP A 0 309 . -29.194  6.116   18.686  1.00 87.56 309 A 1 
ATOM 2372 C CG  . TRP A 0 309 . -31.292  5.033   16.165  1.00 87.56 309 A 1 
ATOM 2373 C CD1 . TRP A 0 309 . -30.907  4.092   15.274  1.00 87.56 309 A 1 
ATOM 2374 C CD2 . TRP A 0 309 . -31.833  4.307   17.307  1.00 87.56 309 A 1 
ATOM 2375 C CE2 . TRP A 0 309 . -31.743  2.909   17.035  1.00 87.56 309 A 1 
ATOM 2376 C CE3 . TRP A 0 309 . -32.372  4.691   18.553  1.00 87.56 309 A 1 
ATOM 2377 N NE1 . TRP A 0 309 . -31.176  2.836   15.778  1.00 87.56 309 A 1 
ATOM 2378 C CH2 . TRP A 0 309 . -32.682  2.355   19.197  1.00 87.56 309 A 1 
ATOM 2379 C CZ2 . TRP A 0 309 . -32.158  1.938   17.959  1.00 87.56 309 A 1 
ATOM 2380 C CZ3 . TRP A 0 309 . -32.796  3.727   19.484  1.00 87.56 309 A 1 
ATOM 2381 N N   . ASP A 0 310 . -30.384  8.031   18.708  1.00 84.24 310 A 1 
ATOM 2382 C CA  . ASP A 0 310 . -30.552  8.191   20.147  1.00 84.24 310 A 1 
ATOM 2383 C C   . ASP A 0 310 . -32.019  8.542   20.441  1.00 84.24 310 A 1 
ATOM 2384 C CB  . ASP A 0 310 . -29.577  9.267   20.658  1.00 84.24 310 A 1 
ATOM 2385 O O   . ASP A 0 310 . -32.660  9.280   19.684  1.00 84.24 310 A 1 
ATOM 2386 C CG  . ASP A 0 310 . -29.326  9.214   22.170  1.00 84.24 310 A 1 
ATOM 2387 O OD1 . ASP A 0 310 . -30.046  8.471   22.870  1.00 84.24 310 A 1 
ATOM 2388 O OD2 . ASP A 0 310 . -28.356  9.881   22.600  1.00 84.24 310 A 1 
ATOM 2389 N N   . ASN A 0 311 . -32.562  7.970   21.508  1.00 82.86 311 A 1 
ATOM 2390 C CA  . ASN A 0 311 . -33.924  8.164   21.982  1.00 82.86 311 A 1 
ATOM 2391 C C   . ASN A 0 311 . -33.895  8.238   23.505  1.00 82.86 311 A 1 
ATOM 2392 C CB  . ASN A 0 311 . -34.801  7.009   21.470  1.00 82.86 311 A 1 
ATOM 2393 O O   . ASN A 0 311 . -33.753  7.206   24.166  1.00 82.86 311 A 1 
ATOM 2394 C CG  . ASN A 0 311 . -36.257  7.114   21.899  1.00 82.86 311 A 1 
ATOM 2395 N ND2 . ASN A 0 311 . -36.632  6.643   23.060  1.00 82.86 311 A 1 
ATOM 2396 O OD1 . ASN A 0 311 . -37.089  7.559   21.137  1.00 82.86 311 A 1 
ATOM 2397 N N   . ALA A 0 312 . -34.059  9.444   24.032  1.00 81.24 312 A 1 
ATOM 2398 C CA  . ALA A 0 312 . -34.355  9.675   25.436  1.00 81.24 312 A 1 
ATOM 2399 C C   . ALA A 0 312 . -35.868  9.852   25.583  1.00 81.24 312 A 1 
ATOM 2400 C CB  . ALA A 0 312 . -33.563  10.893  25.918  1.00 81.24 312 A 1 
ATOM 2401 O O   . ALA A 0 312 . -36.433  10.704  24.898  1.00 81.24 312 A 1 
ATOM 2402 N N   . ASP A 0 313 . -36.482  9.033   26.427  1.00 78.38 313 A 1 
ATOM 2403 C CA  . ASP A 0 313 . -37.897  9.076   26.792  1.00 78.38 313 A 1 
ATOM 2404 C C   . ASP A 0 313 . -37.967  9.327   28.306  1.00 78.38 313 A 1 
ATOM 2405 C CB  . ASP A 0 313 . -38.563  7.773   26.325  1.00 78.38 313 A 1 
ATOM 2406 O O   . ASP A 0 313 . -37.580  8.486   29.125  1.00 78.38 313 A 1 
ATOM 2407 C CG  . ASP A 0 313 . -40.057  7.650   26.646  1.00 78.38 313 A 1 
ATOM 2408 O OD1 . ASP A 0 313 . -40.586  8.529   27.359  1.00 78.38 313 A 1 
ATOM 2409 O OD2 . ASP A 0 313 . -40.617  6.623   26.180  1.00 78.38 313 A 1 
ATOM 2410 N N   . ASP A 0 314 . -38.325  10.564  28.654  1.00 75.87 314 A 1 
ATOM 2411 C CA  . ASP A 0 314 . -38.378  11.072  30.021  1.00 75.87 314 A 1 
ATOM 2412 C C   . ASP A 0 314 . -39.844  11.268  30.437  1.00 75.87 314 A 1 
ATOM 2413 C CB  . ASP A 0 314 . -37.571  12.381  30.141  1.00 75.87 314 A 1 
ATOM 2414 O O   . ASP A 0 314 . -40.378  12.391  30.474  1.00 75.87 314 A 1 
ATOM 2415 C CG  . ASP A 0 314 . -36.062  12.276  30.379  1.00 75.87 314 A 1 
ATOM 2416 O OD1 . ASP A 0 314 . -35.430  11.217  30.192  1.00 75.87 314 A 1 
ATOM 2417 O OD2 . ASP A 0 314 . -35.516  13.310  30.854  1.00 75.87 314 A 1 
ATOM 2418 N N   . ASP A 0 315 . -40.481  10.170  30.816  1.00 78.20 315 A 1 
ATOM 2419 C CA  . ASP A 0 315 . -41.887  10.137  31.172  1.00 78.20 315 A 1 
ATOM 2420 C C   . ASP A 0 315 . -42.145  10.467  32.646  1.00 78.20 315 A 1 
ATOM 2421 C CB  . ASP A 0 315 . -42.511  8.793   30.747  1.00 78.20 315 A 1 
ATOM 2422 O O   . ASP A 0 315 . -41.432  10.110  33.592  1.00 78.20 315 A 1 
ATOM 2423 C CG  . ASP A 0 315 . -43.220  8.802   29.395  1.00 78.20 315 A 1 
ATOM 2424 O OD1 . ASP A 0 315 . -43.416  9.929   28.899  1.00 78.20 315 A 1 
ATOM 2425 O OD2 . ASP A 0 315 . -43.887  7.789   29.079  1.00 78.20 315 A 1 
ATOM 2426 N N   . LYS A 0 316 . -43.226  11.218  32.877  1.00 73.68 316 A 1 
ATOM 2427 C CA  . LYS A 0 316 . -43.795  11.440  34.210  1.00 73.68 316 A 1 
ATOM 2428 C C   . LYS A 0 316 . -45.291  11.299  34.147  1.00 73.68 316 A 1 
ATOM 2429 C CB  . LYS A 0 316 . -43.423  12.816  34.766  1.00 73.68 316 A 1 
ATOM 2430 O O   . LYS A 0 316 . -45.972  12.084  33.491  1.00 73.68 316 A 1 
ATOM 2431 C CG  . LYS A 0 316 . -41.931  12.892  35.068  1.00 73.68 316 A 1 
ATOM 2432 C CD  . LYS A 0 316 . -41.542  14.286  35.539  1.00 73.68 316 A 1 
ATOM 2433 C CE  . LYS A 0 316 . -40.020  14.273  35.652  1.00 73.68 316 A 1 
ATOM 2434 N NZ  . LYS A 0 316 . -39.455  15.591  35.312  1.00 73.68 316 A 1 
ATOM 2435 N N   . TRP A 0 317 . -45.830  10.403  34.958  1.00 75.77 317 A 1 
ATOM 2436 C CA  . TRP A 0 317 . -47.265  10.179  35.038  1.00 75.77 317 A 1 
ATOM 2437 C C   . TRP A 0 317 . -47.765  10.216  36.480  1.00 75.77 317 A 1 
ATOM 2438 C CB  . TRP A 0 317 . -47.614  8.887   34.296  1.00 75.77 317 A 1 
ATOM 2439 O O   . TRP A 0 317 . -47.087  9.853   37.443  1.00 75.77 317 A 1 
ATOM 2440 C CG  . TRP A 0 317 . -46.846  7.684   34.737  1.00 75.77 317 A 1 
ATOM 2441 C CD1 . TRP A 0 317 . -45.714  7.218   34.159  1.00 75.77 317 A 1 
ATOM 2442 C CD2 . TRP A 0 317 . -47.115  6.796   35.861  1.00 75.77 317 A 1 
ATOM 2443 C CE2 . TRP A 0 317 . -46.103  5.789   35.891  1.00 75.77 317 A 1 
ATOM 2444 C CE3 . TRP A 0 317 . -48.117  6.749   36.859  1.00 75.77 317 A 1 
ATOM 2445 N NE1 . TRP A 0 317 . -45.268  6.106   34.837  1.00 75.77 317 A 1 
ATOM 2446 C CH2 . TRP A 0 317 . -47.107  4.757   37.844  1.00 75.77 317 A 1 
ATOM 2447 C CZ2 . TRP A 0 317 . -46.099  4.777   36.862  1.00 75.77 317 A 1 
ATOM 2448 C CZ3 . TRP A 0 317 . -48.113  5.742   37.844  1.00 75.77 317 A 1 
ATOM 2449 N N   . GLY A 0 318 . -49.000  10.682  36.637  1.00 71.79 318 A 1 
ATOM 2450 C CA  . GLY A 0 318 . -49.708  10.769  37.902  1.00 71.79 318 A 1 
ATOM 2451 C C   . GLY A 0 318 . -51.183  10.448  37.714  1.00 71.79 318 A 1 
ATOM 2452 O O   . GLY A 0 318 . -51.871  11.066  36.906  1.00 71.79 318 A 1 
ATOM 2453 N N   . ALA A 0 319 . -51.698  9.501   38.489  1.00 69.12 319 A 1 
ATOM 2454 C CA  . ALA A 0 319 . -53.105  9.136   38.505  1.00 69.12 319 A 1 
ATOM 2455 C C   . ALA A 0 319 . -53.666  9.267   39.920  1.00 69.12 319 A 1 
ATOM 2456 C CB  . ALA A 0 319 . -53.274  7.726   37.931  1.00 69.12 319 A 1 
ATOM 2457 O O   . ALA A 0 319 . -53.091  8.769   40.888  1.00 69.12 319 A 1 
ATOM 2458 N N   . GLN A 0 320 . -54.832  9.893   40.044  1.00 69.66 320 A 1 
ATOM 2459 C CA  . GLN A 0 320 . -55.594  9.931   41.282  1.00 69.66 320 A 1 
ATOM 2460 C C   . GLN A 0 320 . -57.051  9.537   41.068  1.00 69.66 320 A 1 
ATOM 2461 C CB  . GLN A 0 320 . -55.435  11.271  42.009  1.00 69.66 320 A 1 
ATOM 2462 O O   . GLN A 0 320 . -57.697  9.903   40.086  1.00 69.66 320 A 1 
ATOM 2463 C CG  . GLN A 0 320 . -56.156  12.448  41.345  1.00 69.66 320 A 1 
ATOM 2464 C CD  . GLN A 0 320 . -55.867  13.759  42.064  1.00 69.66 320 A 1 
ATOM 2465 N NE2 . GLN A 0 320 . -56.177  14.894  41.487  1.00 69.66 320 A 1 
ATOM 2466 O OE1 . GLN A 0 320 . -55.410  13.810  43.195  1.00 69.66 320 A 1 
ATOM 2467 N N   . ALA A 0 321 . -57.584  8.798   42.031  1.00 60.17 321 A 1 
ATOM 2468 C CA  . ALA A 0 321 . -58.986  8.435   42.114  1.00 60.17 321 A 1 
ATOM 2469 C C   . ALA A 0 321 . -59.485  8.706   43.529  1.00 60.17 321 A 1 
ATOM 2470 C CB  . ALA A 0 321 . -59.142  6.962   41.724  1.00 60.17 321 A 1 
ATOM 2471 O O   . ALA A 0 321 . -58.798  8.368   44.491  1.00 60.17 321 A 1 
ATOM 2472 N N   . TRP A 0 322 . -60.681  9.270   43.654  1.00 66.67 322 A 1 
ATOM 2473 C CA  . TRP A 0 322 . -61.375  9.407   44.933  1.00 66.67 322 A 1 
ATOM 2474 C C   . TRP A 0 322 . -62.856  9.079   44.776  1.00 66.67 322 A 1 
ATOM 2475 C CB  . TRP A 0 322 . -61.173  10.807  45.521  1.00 66.67 322 A 1 
ATOM 2476 O O   . TRP A 0 322 . -63.440  9.288   43.706  1.00 66.67 322 A 1 
ATOM 2477 C CG  . TRP A 0 322 . -61.667  11.933  44.665  1.00 66.67 322 A 1 
ATOM 2478 C CD1 . TRP A 0 322 . -62.955  12.304  44.496  1.00 66.67 322 A 1 
ATOM 2479 C CD2 . TRP A 0 322 . -60.886  12.843  43.845  1.00 66.67 322 A 1 
ATOM 2480 C CE2 . TRP A 0 322 . -61.774  13.736  43.174  1.00 66.67 322 A 1 
ATOM 2481 C CE3 . TRP A 0 322 . -59.510  13.038  43.653  1.00 66.67 322 A 1 
ATOM 2482 N NE1 . TRP A 0 322 . -63.024  13.366  43.618  1.00 66.67 322 A 1 
ATOM 2483 C CH2 . TRP A 0 322 . -59.949  14.927  42.154  1.00 66.67 322 A 1 
ATOM 2484 C CZ2 . TRP A 0 322 . -61.330  14.734  42.295  1.00 66.67 322 A 1 
ATOM 2485 C CZ3 . TRP A 0 322 . -59.066  14.108  42.869  1.00 66.67 322 A 1 
ATOM 2486 N N   . GLY A 0 323 . -63.461  8.584   45.852  1.00 63.99 323 A 1 
ATOM 2487 C CA  . GLY A 0 323 . -64.867  8.214   45.890  1.00 63.99 323 A 1 
ATOM 2488 C C   . GLY A 0 323 . -65.476  8.378   47.275  1.00 63.99 323 A 1 
ATOM 2489 O O   . GLY A 0 323 . -64.771  8.348   48.285  1.00 63.99 323 A 1 
ATOM 2490 N N   . LYS A 0 324 . -66.792  8.573   47.283  1.00 59.64 324 A 1 
ATOM 2491 C CA  . LYS A 0 324 . -67.632  8.496   48.471  1.00 59.64 324 A 1 
ATOM 2492 C C   . LYS A 0 324 . -68.786  7.561   48.167  1.00 59.64 324 A 1 
ATOM 2493 C CB  . LYS A 0 324 . -68.102  9.902   48.850  1.00 59.64 324 A 1 
ATOM 2494 O O   . LYS A 0 324 . -69.578  7.895   47.279  1.00 59.64 324 A 1 
ATOM 2495 C CG  . LYS A 0 324 . -68.889  9.878   50.162  1.00 59.64 324 A 1 
ATOM 2496 C CD  . LYS A 0 324 . -69.121  11.311  50.632  1.00 59.64 324 A 1 
ATOM 2497 C CE  . LYS A 0 324 . -69.521  11.278  52.100  1.00 59.64 324 A 1 
ATOM 2498 N NZ  . LYS A 0 324 . -69.167  12.549  52.756  1.00 59.64 324 A 1 
ATOM 2499 N N   . ASP A 0 325 . -68.857  6.439   48.864  1.00 56.75 325 A 1 
ATOM 2500 C CA  . ASP A 0 325 . -70.046  5.597   48.845  1.00 56.75 325 A 1 
ATOM 2501 C C   . ASP A 0 325 . -71.049  6.101   49.885  1.00 56.75 325 A 1 
ATOM 2502 C CB  . ASP A 0 325 . -69.714  4.101   48.950  1.00 56.75 325 A 1 
ATOM 2503 O O   . ASP A 0 325 . -70.730  6.840   50.825  1.00 56.75 325 A 1 
ATOM 2504 C CG  . ASP A 0 325 . -68.771  3.776   50.098  1.00 56.75 325 A 1 
ATOM 2505 O OD1 . ASP A 0 325 . -68.894  4.466   51.132  1.00 56.75 325 A 1 
ATOM 2506 O OD2 . ASP A 0 325 . -67.849  2.967   49.846  1.00 56.75 325 A 1 
ATOM 2507 N N   . ARG A 0 326 . -72.324  5.875   49.591  1.00 48.76 326 A 1 
ATOM 2508 C CA  . ARG A 0 326 . -73.428  6.224   50.489  1.00 48.76 326 A 1 
ATOM 2509 C C   . ARG A 0 326 . -74.473  5.146   50.372  1.00 48.76 326 A 1 
ATOM 2510 C CB  . ARG A 0 326 . -74.021  7.600   50.173  1.00 48.76 326 A 1 
ATOM 2511 O O   . ARG A 0 326 . -75.545  5.385   49.803  1.00 48.76 326 A 1 
ATOM 2512 C CG  . ARG A 0 326 . -73.073  8.761   50.473  1.00 48.76 326 A 1 
ATOM 2513 C CD  . ARG A 0 326 . -73.819  10.080  50.295  1.00 48.76 326 A 1 
ATOM 2514 N NE  . ARG A 0 326 . -74.214  10.268  48.889  1.00 48.76 326 A 1 
ATOM 2515 N NH1 . ARG A 0 326 . -75.551  12.100  49.182  1.00 48.76 326 A 1 
ATOM 2516 N NH2 . ARG A 0 326 . -75.106  11.341  47.122  1.00 48.76 326 A 1 
ATOM 2517 C CZ  . ARG A 0 326 . -74.964  11.230  48.406  1.00 48.76 326 A 1 
ATOM 2518 N N   . ASP A 0 327 . -74.148  3.968   50.857  1.00 51.36 327 A 1 
ATOM 2519 C CA  . ASP A 0 327 . -75.096  2.890   50.940  1.00 51.36 327 A 1 
ATOM 2520 C C   . ASP A 0 327 . -76.158  3.198   52.018  1.00 51.36 327 A 1 
ATOM 2521 C CB  . ASP A 0 327 . -74.354  1.536   51.008  1.00 51.36 327 A 1 
ATOM 2522 O O   . ASP A 0 327 . -76.048  4.100   52.863  1.00 51.36 327 A 1 
ATOM 2523 C CG  . ASP A 0 327 . -74.233  0.855   52.376  1.00 51.36 327 A 1 
ATOM 2524 O OD1 . ASP A 0 327 . -74.613  1.468   53.405  1.00 51.36 327 A 1 
ATOM 2525 O OD2 . ASP A 0 327 . -74.052  -0.386  52.354  1.00 51.36 327 A 1 
ATOM 2526 N N   . VAL A 0 328 . -77.285  2.496   51.927  1.00 44.65 328 A 1 
ATOM 2527 C CA  . VAL A 0 328 . -78.306  2.508   52.973  1.00 44.65 328 A 1 
ATOM 2528 C C   . VAL A 0 328 . -78.439  1.088   53.487  1.00 44.65 328 A 1 
ATOM 2529 C CB  . VAL A 0 328 . -79.638  3.095   52.472  1.00 44.65 328 A 1 
ATOM 2530 O O   . VAL A 0 328 . -79.019  0.234   52.812  1.00 44.65 328 A 1 
ATOM 2531 C CG1 . VAL A 0 328 . -80.740  3.000   53.542  1.00 44.65 328 A 1 
ATOM 2532 C CG2 . VAL A 0 328 . -79.467  4.580   52.113  1.00 44.65 328 A 1 
ATOM 2533 N N   . TYR A 0 329 . -77.967  0.853   54.712  1.00 38.58 329 A 1 
ATOM 2534 C CA  . TYR A 0 329 . -78.019  -0.470  55.324  1.00 38.58 329 A 1 
ATOM 2535 C C   . TYR A 0 329 . -79.458  -1.014  55.431  1.00 38.58 329 A 1 
ATOM 2536 C CB  . TYR A 0 329 . -77.294  -0.465  56.672  1.00 38.58 329 A 1 
ATOM 2537 O O   . TYR A 0 329 . -80.376  -0.381  55.968  1.00 38.58 329 A 1 
ATOM 2538 C CG  . TYR A 0 329 . -76.830  -1.849  57.080  1.00 38.58 329 A 1 
ATOM 2539 C CD1 . TYR A 0 329 . -77.594  -2.640  57.961  1.00 38.58 329 A 1 
ATOM 2540 C CD2 . TYR A 0 329 . -75.627  -2.348  56.547  1.00 38.58 329 A 1 
ATOM 2541 C CE1 . TYR A 0 329 . -77.140  -3.924  58.325  1.00 38.58 329 A 1 
ATOM 2542 C CE2 . TYR A 0 329 . -75.169  -3.627  56.910  1.00 38.58 329 A 1 
ATOM 2543 O OH  . TYR A 0 329 . -75.474  -5.646  58.166  1.00 38.58 329 A 1 
ATOM 2544 C CZ  . TYR A 0 329 . -75.922  -4.414  57.806  1.00 38.58 329 A 1 
ATOM 2545 N N   . GLY A 0 330 . -79.651  -2.217  54.883  1.00 39.79 330 A 1 
ATOM 2546 C CA  . GLY A 0 330 . -80.944  -2.847  54.634  1.00 39.79 330 A 1 
ATOM 2547 C C   . GLY A 0 330 . -81.712  -3.274  55.889  1.00 39.79 330 A 1 
ATOM 2548 O O   . GLY A 0 330 . -81.223  -4.005  56.749  1.00 39.79 330 A 1 
ATOM 2549 N N   . ALA A 0 331 . -82.986  -2.877  55.943  1.00 36.66 331 A 1 
ATOM 2550 C CA  . ALA A 0 331 . -83.973  -3.347  56.908  1.00 36.66 331 A 1 
ATOM 2551 C C   . ALA A 0 331 . -84.184  -4.869  56.789  1.00 36.66 331 A 1 
ATOM 2552 C CB  . ALA A 0 331 . -85.274  -2.568  56.663  1.00 36.66 331 A 1 
ATOM 2553 O O   . ALA A 0 331 . -84.826  -5.352  55.854  1.00 36.66 331 A 1 
ATOM 2554 N N   . SER A 0 332 . -83.675  -5.636  57.754  1.00 32.88 332 A 1 
ATOM 2555 C CA  . SER A 0 332 . -83.977  -7.063  57.871  1.00 32.88 332 A 1 
ATOM 2556 C C   . SER A 0 332 . -85.455  -7.275  58.230  1.00 32.88 332 A 1 
ATOM 2557 C CB  . SER A 0 332 . -83.022  -7.771  58.840  1.00 32.88 332 A 1 
ATOM 2558 O O   . SER A 0 332 . -86.013  -6.683  59.157  1.00 32.88 332 A 1 
ATOM 2559 O OG  . SER A 0 332 . -83.048  -7.200  60.133  1.00 32.88 332 A 1 
ATOM 2560 N N   . SER A 0 333 . -86.124  -8.116  57.447  1.00 30.92 333 A 1 
ATOM 2561 C CA  . SER A 0 333 . -87.540  -8.451  57.564  1.00 30.92 333 A 1 
ATOM 2562 C C   . SER A 0 333 . -87.832  -9.287  58.822  1.00 30.92 333 A 1 
ATOM 2563 C CB  . SER A 0 333 . -87.938  -9.220  56.295  1.00 30.92 333 A 1 
ATOM 2564 O O   . SER A 0 333 . -87.670  -10.507 58.809  1.00 30.92 333 A 1 
ATOM 2565 O OG  . SER A 0 333 . -87.116  -10.363 56.140  1.00 30.92 333 A 1 
ATOM 2566 N N   . TYR A 0 334 . -88.323  -8.672  59.898  1.00 32.10 334 A 1 
ATOM 2567 C CA  . TYR A 0 334 . -88.915  -9.393  61.035  1.00 32.10 334 A 1 
ATOM 2568 C C   . TYR A 0 334 . -90.432  -9.522  60.843  1.00 32.10 334 A 1 
ATOM 2569 C CB  . TYR A 0 334 . -88.537  -8.733  62.368  1.00 32.10 334 A 1 
ATOM 2570 O O   . TYR A 0 334 . -91.204  -8.636  61.197  1.00 32.10 334 A 1 
ATOM 2571 C CG  . TYR A 0 334 . -87.207  -9.211  62.918  1.00 32.10 334 A 1 
ATOM 2572 C CD1 . TYR A 0 334 . -87.166  -10.300 63.813  1.00 32.10 334 A 1 
ATOM 2573 C CD2 . TYR A 0 334 . -86.010  -8.579  62.527  1.00 32.10 334 A 1 
ATOM 2574 C CE1 . TYR A 0 334 . -85.933  -10.745 64.329  1.00 32.10 334 A 1 
ATOM 2575 C CE2 . TYR A 0 334 . -84.777  -9.022  63.040  1.00 32.10 334 A 1 
ATOM 2576 O OH  . TYR A 0 334 . -83.550  -10.533 64.450  1.00 32.10 334 A 1 
ATOM 2577 C CZ  . TYR A 0 334 . -84.737  -10.103 63.947  1.00 32.10 334 A 1 
ATOM 2578 N N   . GLY A 0 335 . -90.865  -10.640 60.259  1.00 33.58 335 A 1 
ATOM 2579 C CA  . GLY A 0 335 . -92.278  -10.919 59.988  1.00 33.58 335 A 1 
ATOM 2580 C C   . GLY A 0 335 . -92.577  -12.408 59.837  1.00 33.58 335 A 1 
ATOM 2581 O O   . GLY A 0 335 . -93.282  -12.795 58.917  1.00 33.58 335 A 1 
ATOM 2582 N N   . ALA A 0 336 . -92.023  -13.259 60.702  1.00 29.19 336 A 1 
ATOM 2583 C CA  . ALA A 0 336 . -92.283  -14.701 60.696  1.00 29.19 336 A 1 
ATOM 2584 C C   . ALA A 0 336 . -93.017  -15.134 61.977  1.00 29.19 336 A 1 
ATOM 2585 C CB  . ALA A 0 336 . -90.976  -15.454 60.420  1.00 29.19 336 A 1 
ATOM 2586 O O   . ALA A 0 336 . -92.513  -15.923 62.769  1.00 29.19 336 A 1 
ATOM 2587 N N   . VAL A 0 337 . -94.226  -14.608 62.201  1.00 31.68 337 A 1 
ATOM 2588 C CA  . VAL A 0 337 . -95.170  -15.179 63.178  1.00 31.68 337 A 1 
ATOM 2589 C C   . VAL A 0 337 . -96.027  -16.197 62.425  1.00 31.68 337 A 1 
ATOM 2590 C CB  . VAL A 0 337 . -95.994  -14.105 63.922  1.00 31.68 337 A 1 
ATOM 2591 O O   . VAL A 0 337 . -97.144  -15.913 62.001  1.00 31.68 337 A 1 
ATOM 2592 C CG1 . VAL A 0 337 . -96.782  -14.735 65.081  1.00 31.68 337 A 1 
ATOM 2593 C CG2 . VAL A 0 337 . -95.097  -13.014 64.522  1.00 31.68 337 A 1 
ATOM 2594 N N   . ALA A 0 338 . -95.455  -17.375 62.172  1.00 26.98 338 A 1 
ATOM 2595 C CA  . ALA A 0 338 . -96.138  -18.474 61.502  1.00 26.98 338 A 1 
ATOM 2596 C C   . ALA A 0 338 . -97.199  -19.081 62.434  1.00 26.98 338 A 1 
ATOM 2597 C CB  . ALA A 0 338 . -95.100  -19.496 61.023  1.00 26.98 338 A 1 
ATOM 2598 O O   . ALA A 0 338 . -96.929  -19.955 63.257  1.00 26.98 338 A 1 
ATOM 2599 N N   . SER A 0 339 . -98.438  -18.619 62.293  1.00 30.95 339 A 1 
ATOM 2600 C CA  . SER A 0 339 . -99.625  -19.291 62.805  1.00 30.95 339 A 1 
ATOM 2601 C C   . SER A 0 339 . -99.892  -20.568 61.995  1.00 30.95 339 A 1 
ATOM 2602 C CB  . SER A 0 339 . -100.816 -18.324 62.741  1.00 30.95 339 A 1 
ATOM 2603 O O   . SER A 0 339 . -100.723 -20.572 61.093  1.00 30.95 339 A 1 
ATOM 2604 O OG  . SER A 0 339 . -101.046 -17.912 61.409  1.00 30.95 339 A 1 
ATOM 2605 N N   . ALA A 0 340 . -99.202  -21.663 62.300  1.00 34.56 340 A 1 
ATOM 2606 C CA  . ALA A 0 340 . -99.566  -22.996 61.817  1.00 34.56 340 A 1 
ATOM 2607 C C   . ALA A 0 340 . -99.980  -23.850 63.016  1.00 34.56 340 A 1 
ATOM 2608 C CB  . ALA A 0 340 . -98.457  -23.577 60.943  1.00 34.56 340 A 1 
ATOM 2609 O O   . ALA A 0 340 . -99.238  -24.662 63.560  1.00 34.56 340 A 1 
ATOM 2610 N N   . LYS A 0 341 . -101.205 -23.578 63.457  1.00 32.20 341 A 1 
ATOM 2611 C CA  . LYS A 0 341 . -102.007 -24.405 64.348  1.00 32.20 341 A 1 
ATOM 2612 C C   . LYS A 0 341 . -102.485 -25.599 63.516  1.00 32.20 341 A 1 
ATOM 2613 C CB  . LYS A 0 341 . -103.137 -23.488 64.861  1.00 32.20 341 A 1 
ATOM 2614 O O   . LYS A 0 341 . -103.581 -25.547 62.973  1.00 32.20 341 A 1 
ATOM 2615 C CG  . LYS A 0 341 . -103.928 -23.983 66.077  1.00 32.20 341 A 1 
ATOM 2616 C CD  . LYS A 0 341 . -105.065 -22.983 66.350  1.00 32.20 341 A 1 
ATOM 2617 C CE  . LYS A 0 341 . -105.692 -23.193 67.730  1.00 32.20 341 A 1 
ATOM 2618 N NZ  . LYS A 0 341 . -106.851 -22.288 67.937  1.00 32.20 341 A 1 
ATOM 2619 N N   . ASP A 0 342 . -101.654 -26.627 63.371  1.00 29.34 342 A 1 
ATOM 2620 C CA  . ASP A 0 342 . -102.088 -27.918 62.833  1.00 29.34 342 A 1 
ATOM 2621 C C   . ASP A 0 342 . -101.525 -29.084 63.655  1.00 29.34 342 A 1 
ATOM 2622 C CB  . ASP A 0 342 . -101.844 -28.043 61.316  1.00 29.34 342 A 1 
ATOM 2623 O O   . ASP A 0 342 . -100.578 -28.959 64.430  1.00 29.34 342 A 1 
ATOM 2624 C CG  . ASP A 0 342 . -102.857 -28.971 60.615  1.00 29.34 342 A 1 
ATOM 2625 O OD1 . ASP A 0 342 . -103.720 -29.556 61.315  1.00 29.34 342 A 1 
ATOM 2626 O OD2 . ASP A 0 342 . -102.758 -29.100 59.378  1.00 29.34 342 A 1 
ATOM 2627 N N   . ALA A 0 343 . -102.251 -30.183 63.580  1.00 32.05 343 A 1 
ATOM 2628 C CA  . ALA A 0 343 . -102.658 -30.997 64.695  1.00 32.05 343 A 1 
ATOM 2629 C C   . ALA A 0 343 . -101.626 -32.000 65.223  1.00 32.05 343 A 1 
ATOM 2630 C CB  . ALA A 0 343 . -103.941 -31.692 64.234  1.00 32.05 343 A 1 
ATOM 2631 O O   . ALA A 0 343 . -100.736 -32.505 64.544  1.00 32.05 343 A 1 
ATOM 2632 N N   . SER A 0 344 . -101.875 -32.376 66.475  1.00 31.71 344 A 1 
ATOM 2633 C CA  . SER A 0 344 . -101.388 -33.576 67.138  1.00 31.71 344 A 1 
ATOM 2634 C C   . SER A 0 344 . -101.337 -34.807 66.218  1.00 31.71 344 A 1 
ATOM 2635 C CB  . SER A 0 344 . -102.364 -33.871 68.287  1.00 31.71 344 A 1 
ATOM 2636 O O   . SER A 0 344 . -102.370 -35.397 65.897  1.00 31.71 344 A 1 
ATOM 2637 O OG  . SER A 0 344 . -103.683 -34.038 67.793  1.00 31.71 344 A 1 
ATOM 2638 N N   . LYS A 0 345 . -100.136 -35.289 65.907  1.00 31.47 345 A 1 
ATOM 2639 C CA  . LYS A 0 345 . -99.915  -36.701 65.578  1.00 31.47 345 A 1 
ATOM 2640 C C   . LYS A 0 345 . -98.586  -37.163 66.169  1.00 31.47 345 A 1 
ATOM 2641 C CB  . LYS A 0 345 . -100.087 -36.961 64.065  1.00 31.47 345 A 1 
ATOM 2642 O O   . LYS A 0 345 . -97.534  -37.116 65.549  1.00 31.47 345 A 1 
ATOM 2643 C CG  . LYS A 0 345 . -101.248 -37.943 63.819  1.00 31.47 345 A 1 
ATOM 2644 C CD  . LYS A 0 345 . -101.478 -38.168 62.321  1.00 31.47 345 A 1 
ATOM 2645 C CE  . LYS A 0 345 . -102.682 -39.088 62.090  1.00 31.47 345 A 1 
ATOM 2646 N NZ  . LYS A 0 345 . -102.935 -39.279 60.640  1.00 31.47 345 A 1 
ATOM 2647 N N   . LYS A 0 346 . -98.668  -37.594 67.430  1.00 32.38 346 A 1 
ATOM 2648 C CA  . LYS A 0 346 . -97.727  -38.535 68.046  1.00 32.38 346 A 1 
ATOM 2649 C C   . LYS A 0 346 . -97.791  -39.855 67.273  1.00 32.38 346 A 1 
ATOM 2650 C CB  . LYS A 0 346 . -98.162  -38.826 69.500  1.00 32.38 346 A 1 
ATOM 2651 O O   . LYS A 0 346 . -98.880  -40.413 67.161  1.00 32.38 346 A 1 
ATOM 2652 C CG  . LYS A 0 346 . -97.572  -37.900 70.569  1.00 32.38 346 A 1 
ATOM 2653 C CD  . LYS A 0 346 . -98.127  -38.286 71.952  1.00 32.38 346 A 1 
ATOM 2654 C CE  . LYS A 0 346 . -97.384  -37.542 73.067  1.00 32.38 346 A 1 
ATOM 2655 N NZ  . LYS A 0 346 . -97.961  -37.825 74.407  1.00 32.38 346 A 1 
ATOM 2656 N N   . GLY A 0 347 . -96.646  -40.391 66.862  1.00 32.33 347 A 1 
ATOM 2657 C CA  . GLY A 0 347 . -96.502  -41.824 66.596  1.00 32.33 347 A 1 
ATOM 2658 C C   . GLY A 0 347 . -95.540  -42.172 65.465  1.00 32.33 347 A 1 
ATOM 2659 O O   . GLY A 0 347 . -95.858  -41.909 64.314  1.00 32.33 347 A 1 
ATOM 2660 N N   . TYR A 0 348 . -94.464  -42.876 65.842  1.00 31.21 348 A 1 
ATOM 2661 C CA  . TYR A 0 348 . -93.503  -43.626 65.016  1.00 31.21 348 A 1 
ATOM 2662 C C   . TYR A 0 348 . -92.531  -42.759 64.191  1.00 31.21 348 A 1 
ATOM 2663 C CB  . TYR A 0 348 . -94.248  -44.693 64.197  1.00 31.21 348 A 1 
ATOM 2664 O O   . TYR A 0 348 . -92.943  -41.937 63.393  1.00 31.21 348 A 1 
ATOM 2665 C CG  . TYR A 0 348 . -94.957  -45.726 65.060  1.00 31.21 348 A 1 
ATOM 2666 C CD1 . TYR A 0 348 . -94.260  -46.886 65.444  1.00 31.21 348 A 1 
ATOM 2667 C CD2 . TYR A 0 348 . -96.285  -45.530 65.495  1.00 31.21 348 A 1 
ATOM 2668 C CE1 . TYR A 0 348 . -94.879  -47.851 66.259  1.00 31.21 348 A 1 
ATOM 2669 C CE2 . TYR A 0 348 . -96.905  -46.487 66.325  1.00 31.21 348 A 1 
ATOM 2670 O OH  . TYR A 0 348 . -96.806  -48.581 67.489  1.00 31.21 348 A 1 
ATOM 2671 C CZ  . TYR A 0 348 . -96.204  -47.651 66.703  1.00 31.21 348 A 1 
ATOM 2672 N N   . GLY A 0 349 . -91.208  -42.827 64.346  1.00 31.82 349 A 1 
ATOM 2673 C CA  . GLY A 0 349 . -90.370  -43.941 64.783  1.00 31.82 349 A 1 
ATOM 2674 C C   . GLY A 0 349 . -89.600  -44.482 63.578  1.00 31.82 349 A 1 
ATOM 2675 O O   . GLY A 0 349 . -90.152  -45.280 62.837  1.00 31.82 349 A 1 
ATOM 2676 N N   . ALA A 0 350 . -88.360  -44.003 63.424  1.00 29.29 350 A 1 
ATOM 2677 C CA  . ALA A 0 350 . -87.203  -44.629 62.774  1.00 29.29 350 A 1 
ATOM 2678 C C   . ALA A 0 350 . -87.389  -45.352 61.420  1.00 29.29 350 A 1 
ATOM 2679 C CB  . ALA A 0 350 . -86.550  -45.554 63.811  1.00 29.29 350 A 1 
ATOM 2680 O O   . ALA A 0 350 . -87.874  -46.477 61.356  1.00 29.29 350 A 1 
ATOM 2681 N N   . ALA A 0 351 . -86.818  -44.766 60.365  1.00 33.68 351 A 1 
ATOM 2682 C CA  . ALA A 0 351 . -86.214  -45.522 59.269  1.00 33.68 351 A 1 
ATOM 2683 C C   . ALA A 0 351 . -85.060  -44.698 58.677  1.00 33.68 351 A 1 
ATOM 2684 C CB  . ALA A 0 351 . -87.270  -45.905 58.225  1.00 33.68 351 A 1 
ATOM 2685 O O   . ALA A 0 351 . -85.253  -43.842 57.816  1.00 33.68 351 A 1 
ATOM 2686 N N   . GLU A 0 352 . -83.858  -44.934 59.202  1.00 30.08 352 A 1 
ATOM 2687 C CA  . GLU A 0 352 . -82.599  -44.639 58.523  1.00 30.08 352 A 1 
ATOM 2688 C C   . GLU A 0 352 . -82.572  -45.383 57.185  1.00 30.08 352 A 1 
ATOM 2689 C CB  . GLU A 0 352 . -81.428  -45.145 59.389  1.00 30.08 352 A 1 
ATOM 2690 O O   . GLU A 0 352 . -82.711  -46.606 57.150  1.00 30.08 352 A 1 
ATOM 2691 C CG  . GLU A 0 352 . -81.080  -44.184 60.531  1.00 30.08 352 A 1 
ATOM 2692 C CD  . GLU A 0 352 . -80.265  -44.851 61.648  1.00 30.08 352 A 1 
ATOM 2693 O OE1 . GLU A 0 352 . -79.214  -44.285 62.019  1.00 30.08 352 A 1 
ATOM 2694 O OE2 . GLU A 0 352 . -80.739  -45.892 62.158  1.00 30.08 352 A 1 
ATOM 2695 N N   . LEU A 0 353 . -82.356  -44.663 56.085  1.00 34.05 353 A 1 
ATOM 2696 C CA  . LEU A 0 353 . -81.907  -45.270 54.839  1.00 34.05 353 A 1 
ATOM 2697 C C   . LEU A 0 353 . -80.671  -44.521 54.348  1.00 34.05 353 A 1 
ATOM 2698 C CB  . LEU A 0 353 . -83.063  -45.451 53.837  1.00 34.05 353 A 1 
ATOM 2699 O O   . LEU A 0 353 . -80.709  -43.413 53.819  1.00 34.05 353 A 1 
ATOM 2700 C CG  . LEU A 0 353 . -83.223  -46.936 53.433  1.00 34.05 353 A 1 
ATOM 2701 C CD1 . LEU A 0 353 . -84.671  -47.243 53.057  1.00 34.05 353 A 1 
ATOM 2702 C CD2 . LEU A 0 353 . -82.318  -47.299 52.255  1.00 34.05 353 A 1 
ATOM 2703 N N   . TYR A 0 354 . -79.570  -45.182 54.675  1.00 27.29 354 A 1 
ATOM 2704 C CA  . TYR A 0 354 . -78.189  -44.994 54.282  1.00 27.29 354 A 1 
ATOM 2705 C C   . TYR A 0 354 . -78.028  -45.004 52.751  1.00 27.29 354 A 1 
ATOM 2706 C CB  . TYR A 0 354 . -77.477  -46.173 54.956  1.00 27.29 354 A 1 
ATOM 2707 O O   . TYR A 0 354 . -78.805  -45.637 52.038  1.00 27.29 354 A 1 
ATOM 2708 C CG  . TYR A 0 354 . -75.979  -46.098 55.059  1.00 27.29 354 A 1 
ATOM 2709 C CD1 . TYR A 0 354 . -75.182  -46.863 54.190  1.00 27.29 354 A 1 
ATOM 2710 C CD2 . TYR A 0 354 . -75.391  -45.350 56.096  1.00 27.29 354 A 1 
ATOM 2711 C CE1 . TYR A 0 354 . -73.789  -46.902 54.375  1.00 27.29 354 A 1 
ATOM 2712 C CE2 . TYR A 0 354 . -73.996  -45.382 56.280  1.00 27.29 354 A 1 
ATOM 2713 O OH  . TYR A 0 354 . -71.855  -46.242 55.618  1.00 27.29 354 A 1 
ATOM 2714 C CZ  . TYR A 0 354 . -73.197  -46.173 55.426  1.00 27.29 354 A 1 
ATOM 2715 N N   . GLY A 0 355 . -77.037  -44.257 52.261  1.00 29.20 355 A 1 
ATOM 2716 C CA  . GLY A 0 355 . -76.937  -43.823 50.868  1.00 29.20 355 A 1 
ATOM 2717 C C   . GLY A 0 355 . -76.475  -44.843 49.824  1.00 29.20 355 A 1 
ATOM 2718 O O   . GLY A 0 355 . -76.137  -45.980 50.126  1.00 29.20 355 A 1 
ATOM 2719 N N   . GLN A 0 356 . -76.427  -44.370 48.573  1.00 34.32 356 A 1 
ATOM 2720 C CA  . GLN A 0 356 . -75.698  -44.970 47.446  1.00 34.32 356 A 1 
ATOM 2721 C C   . GLN A 0 356 . -75.578  -43.903 46.335  1.00 34.32 356 A 1 
ATOM 2722 C CB  . GLN A 0 356 . -76.457  -46.226 46.975  1.00 34.32 356 A 1 
ATOM 2723 O O   . GLN A 0 356 . -76.583  -43.440 45.811  1.00 34.32 356 A 1 
ATOM 2724 C CG  . GLN A 0 356 . -75.559  -47.181 46.182  1.00 34.32 356 A 1 
ATOM 2725 C CD  . GLN A 0 356 . -76.060  -48.620 46.274  1.00 34.32 356 A 1 
ATOM 2726 N NE2 . GLN A 0 356 . -75.192  -49.575 46.526  1.00 34.32 356 A 1 
ATOM 2727 O OE1 . GLN A 0 356 . -77.233  -48.925 46.143  1.00 34.32 356 A 1 
ATOM 2728 N N   . GLN A 0 357 . -74.444  -43.211 46.194  1.00 28.30 357 A 1 
ATOM 2729 C CA  . GLN A 0 357 . -73.325  -43.495 45.276  1.00 28.30 357 A 1 
ATOM 2730 C C   . GLN A 0 357 . -73.688  -43.887 43.823  1.00 28.30 357 A 1 
ATOM 2731 C CB  . GLN A 0 357 . -72.271  -44.468 45.855  1.00 28.30 357 A 1 
ATOM 2732 O O   . GLN A 0 357 . -74.162  -44.985 43.570  1.00 28.30 357 A 1 
ATOM 2733 C CG  . GLN A 0 357 . -71.040  -43.767 46.458  1.00 28.30 357 A 1 
ATOM 2734 C CD  . GLN A 0 357 . -69.867  -44.726 46.640  1.00 28.30 357 A 1 
ATOM 2735 N NE2 . GLN A 0 357 . -68.957  -44.862 45.698  1.00 28.30 357 A 1 
ATOM 2736 O OE1 . GLN A 0 357 . -69.756  -45.386 47.652  1.00 28.30 357 A 1 
ATOM 2737 N N   . VAL A 0 358 . -73.234  -43.023 42.899  1.00 30.44 358 A 1 
ATOM 2738 C CA  . VAL A 0 358 . -72.512  -43.326 41.637  1.00 30.44 358 A 1 
ATOM 2739 C C   . VAL A 0 358 . -73.283  -43.900 40.434  1.00 30.44 358 A 1 
ATOM 2740 C CB  . VAL A 0 358 . -71.225  -44.144 41.913  1.00 30.44 358 A 1 
ATOM 2741 O O   . VAL A 0 358 . -73.523  -45.096 40.318  1.00 30.44 358 A 1 
ATOM 2742 C CG1 . VAL A 0 358 . -70.369  -44.367 40.658  1.00 30.44 358 A 1 
ATOM 2743 C CG2 . VAL A 0 358 . -70.297  -43.411 42.888  1.00 30.44 358 A 1 
ATOM 2744 N N   . SER A 0 359 . -73.466  -43.046 39.422  1.00 37.39 359 A 1 
ATOM 2745 C CA  . SER A 0 359 . -73.096  -43.281 38.006  1.00 37.39 359 A 1 
ATOM 2746 C C   . SER A 0 359 . -73.208  -41.933 37.285  1.00 37.39 359 A 1 
ATOM 2747 C CB  . SER A 0 359 . -74.010  -44.292 37.310  1.00 37.39 359 A 1 
ATOM 2748 O O   . SER A 0 359 . -74.255  -41.305 37.348  1.00 37.39 359 A 1 
ATOM 2749 O OG  . SER A 0 359 . -73.476  -45.578 37.499  1.00 37.39 359 A 1 
ATOM 2750 N N   . ALA A 0 360 . -72.145  -41.287 36.806  1.00 31.63 360 A 1 
ATOM 2751 C CA  . ALA A 0 360 . -71.194  -41.685 35.766  1.00 31.63 360 A 1 
ATOM 2752 C C   . ALA A 0 360 . -71.846  -41.877 34.383  1.00 31.63 360 A 1 
ATOM 2753 C CB  . ALA A 0 360 . -70.271  -42.839 36.178  1.00 31.63 360 A 1 
ATOM 2754 O O   . ALA A 0 360 . -72.605  -42.814 34.169  1.00 31.63 360 A 1 
ATOM 2755 N N   . ASN A 0 361 . -71.410  -41.015 33.459  1.00 31.11 361 A 1 
ATOM 2756 C CA  . ASN A 0 361 . -71.448  -41.121 31.999  1.00 31.11 361 A 1 
ATOM 2757 C C   . ASN A 0 361 . -72.783  -40.987 31.257  1.00 31.11 361 A 1 
ATOM 2758 C CB  . ASN A 0 361 . -70.665  -42.366 31.542  1.00 31.11 361 A 1 
ATOM 2759 O O   . ASN A 0 361 . -73.686  -41.805 31.373  1.00 31.11 361 A 1 
ATOM 2760 C CG  . ASN A 0 361 . -69.168  -42.149 31.512  1.00 31.11 361 A 1 
ATOM 2761 N ND2 . ASN A 0 361 . -68.404  -43.197 31.330  1.00 31.11 361 A 1 
ATOM 2762 O OD1 . ASN A 0 361 . -68.666  -41.044 31.621  1.00 31.11 361 A 1 
ATOM 2763 N N   . GLY A 0 362 . -72.814  -40.011 30.347  1.00 32.59 362 A 1 
ATOM 2764 C CA  . GLY A 0 362 . -73.821  -39.932 29.295  1.00 32.59 362 A 1 
ATOM 2765 C C   . GLY A 0 362 . -73.815  -38.597 28.566  1.00 32.59 362 A 1 
ATOM 2766 O O   . GLY A 0 362 . -74.740  -37.809 28.716  1.00 32.59 362 A 1 
ATOM 2767 N N   . GLN A 0 363 . -72.757  -38.335 27.800  1.00 28.97 363 A 1 
ATOM 2768 C CA  . GLN A 0 363 . -72.719  -37.278 26.791  1.00 28.97 363 A 1 
ATOM 2769 C C   . GLN A 0 363 . -73.882  -37.448 25.799  1.00 28.97 363 A 1 
ATOM 2770 C CB  . GLN A 0 363 . -71.411  -37.415 25.987  1.00 28.97 363 A 1 
ATOM 2771 O O   . GLN A 0 363 . -74.033  -38.527 25.237  1.00 28.97 363 A 1 
ATOM 2772 C CG  . GLN A 0 363 . -70.117  -37.187 26.779  1.00 28.97 363 A 1 
ATOM 2773 C CD  . GLN A 0 363 . -68.900  -37.570 25.941  1.00 28.97 363 A 1 
ATOM 2774 N NE2 . GLN A 0 363 . -68.139  -36.625 25.434  1.00 28.97 363 A 1 
ATOM 2775 O OE1 . GLN A 0 363 . -68.623  -38.734 25.716  1.00 28.97 363 A 1 
ATOM 2776 N N   . SER A 0 364 . -74.630  -36.383 25.507  1.00 33.97 364 A 1 
ATOM 2777 C CA  . SER A 0 364 . -75.155  -36.154 24.156  1.00 33.97 364 A 1 
ATOM 2778 C C   . SER A 0 364 . -75.597  -34.703 24.001  1.00 33.97 364 A 1 
ATOM 2779 C CB  . SER A 0 364 . -76.311  -37.086 23.774  1.00 33.97 364 A 1 
ATOM 2780 O O   . SER A 0 364 . -76.544  -34.243 24.637  1.00 33.97 364 A 1 
ATOM 2781 O OG  . SER A 0 364 . -76.500  -36.999 22.373  1.00 33.97 364 A 1 
ATOM 2782 N N   . TYR A 0 365 . -74.887  -33.988 23.134  1.00 30.51 365 A 1 
ATOM 2783 C CA  . TYR A 0 365 . -75.324  -32.730 22.546  1.00 30.51 365 A 1 
ATOM 2784 C C   . TYR A 0 365 . -76.674  -32.942 21.841  1.00 30.51 365 A 1 
ATOM 2785 C CB  . TYR A 0 365 . -74.262  -32.290 21.521  1.00 30.51 365 A 1 
ATOM 2786 O O   . TYR A 0 365 . -76.810  -33.860 21.035  1.00 30.51 365 A 1 
ATOM 2787 C CG  . TYR A 0 365 . -73.163  -31.381 22.044  1.00 30.51 365 A 1 
ATOM 2788 C CD1 . TYR A 0 365 . -73.088  -30.060 21.560  1.00 30.51 365 A 1 
ATOM 2789 C CD2 . TYR A 0 365 . -72.207  -31.840 22.974  1.00 30.51 365 A 1 
ATOM 2790 C CE1 . TYR A 0 365 . -72.070  -29.195 22.000  1.00 30.51 365 A 1 
ATOM 2791 C CE2 . TYR A 0 365 . -71.188  -30.974 23.420  1.00 30.51 365 A 1 
ATOM 2792 O OH  . TYR A 0 365 . -70.132  -28.824 23.367  1.00 30.51 365 A 1 
ATOM 2793 C CZ  . TYR A 0 365 . -71.117  -29.652 22.933  1.00 30.51 365 A 1 
ATOM 2794 N N   . HIS A 0 366 . -77.647  -32.071 22.101  1.00 33.90 366 A 1 
ATOM 2795 C CA  . HIS A 0 366 . -78.844  -31.925 21.274  1.00 33.90 366 A 1 
ATOM 2796 C C   . HIS A 0 366 . -78.912  -30.488 20.749  1.00 33.90 366 A 1 
ATOM 2797 C CB  . HIS A 0 366 . -80.113  -32.277 22.070  1.00 33.90 366 A 1 
ATOM 2798 O O   . HIS A 0 366 . -79.311  -29.590 21.491  1.00 33.90 366 A 1 
ATOM 2799 C CG  . HIS A 0 366 . -80.359  -33.755 22.221  1.00 33.90 366 A 1 
ATOM 2800 C CD2 . HIS A 0 366 . -80.130  -34.518 23.334  1.00 33.90 366 A 1 
ATOM 2801 N ND1 . HIS A 0 366 . -80.892  -34.586 21.261  1.00 33.90 366 A 1 
ATOM 2802 C CE1 . HIS A 0 366 . -80.980  -35.820 21.783  1.00 33.90 366 A 1 
ATOM 2803 N NE2 . HIS A 0 366 . -80.533  -35.827 23.047  1.00 33.90 366 A 1 
ATOM 2804 N N   . PRO A 0 367 . -78.550  -30.252 19.481  1.00 32.57 367 A 1 
ATOM 2805 C CA  . PRO A 0 367 . -79.013  -29.108 18.725  1.00 32.57 367 A 1 
ATOM 2806 C C   . PRO A 0 367 . -80.056  -29.598 17.712  1.00 32.57 367 A 1 
ATOM 2807 C CB  . PRO A 0 367 . -77.741  -28.570 18.067  1.00 32.57 367 A 1 
ATOM 2808 O O   . PRO A 0 367 . -79.711  -30.279 16.756  1.00 32.57 367 A 1 
ATOM 2809 C CG  . PRO A 0 367 . -76.887  -29.823 17.825  1.00 32.57 367 A 1 
ATOM 2810 C CD  . PRO A 0 367 . -77.484  -30.909 18.735  1.00 32.57 367 A 1 
ATOM 2811 N N   . ASP A 0 368 . -81.335  -29.309 17.944  1.00 32.27 368 A 1 
ATOM 2812 C CA  . ASP A 0 368 . -82.107  -28.589 16.926  1.00 32.27 368 A 1 
ATOM 2813 C C   . ASP A 0 368 . -83.497  -28.155 17.440  1.00 32.27 368 A 1 
ATOM 2814 C CB  . ASP A 0 368 . -82.246  -29.318 15.568  1.00 32.27 368 A 1 
ATOM 2815 O O   . ASP A 0 368 . -84.213  -28.939 18.072  1.00 32.27 368 A 1 
ATOM 2816 C CG  . ASP A 0 368 . -81.340  -28.724 14.470  1.00 32.27 368 A 1 
ATOM 2817 O OD1 . ASP A 0 368 . -80.984  -27.524 14.577  1.00 32.27 368 A 1 
ATOM 2818 O OD2 . ASP A 0 368 . -81.073  -29.449 13.488  1.00 32.27 368 A 1 
ATOM 2819 N N   . PRO A 0 369 . -83.889  -26.893 17.187  1.00 31.73 369 A 1 
ATOM 2820 C CA  . PRO A 0 369 . -85.208  -26.342 17.474  1.00 31.73 369 A 1 
ATOM 2821 C C   . PRO A 0 369 . -86.194  -26.626 16.323  1.00 31.73 369 A 1 
ATOM 2822 C CB  . PRO A 0 369 . -84.937  -24.845 17.658  1.00 31.73 369 A 1 
ATOM 2823 O O   . PRO A 0 369 . -85.778  -26.879 15.203  1.00 31.73 369 A 1 
ATOM 2824 C CG  . PRO A 0 369 . -83.816  -24.559 16.658  1.00 31.73 369 A 1 
ATOM 2825 C CD  . PRO A 0 369 . -83.047  -25.869 16.581  1.00 31.73 369 A 1 
ATOM 2826 N N   . TYR A 0 370 . -87.498  -26.467 16.597  1.00 30.98 370 A 1 
ATOM 2827 C CA  . TYR A 0 370 . -88.683  -26.634 15.717  1.00 30.98 370 A 1 
ATOM 2828 C C   . TYR A 0 370 . -89.532  -27.897 15.945  1.00 30.98 370 A 1 
ATOM 2829 C CB  . TYR A 0 370 . -88.480  -26.311 14.217  1.00 30.98 370 A 1 
ATOM 2830 O O   . TYR A 0 370 . -89.692  -28.749 15.078  1.00 30.98 370 A 1 
ATOM 2831 C CG  . TYR A 0 370 . -88.453  -24.833 13.897  1.00 30.98 370 A 1 
ATOM 2832 C CD1 . TYR A 0 370 . -89.611  -24.235 13.365  1.00 30.98 370 A 1 
ATOM 2833 C CD2 . TYR A 0 370 . -87.300  -24.058 14.122  1.00 30.98 370 A 1 
ATOM 2834 C CE1 . TYR A 0 370 . -89.621  -22.863 13.062  1.00 30.98 370 A 1 
ATOM 2835 C CE2 . TYR A 0 370 . -87.307  -22.681 13.830  1.00 30.98 370 A 1 
ATOM 2836 O OH  . TYR A 0 370 . -88.495  -20.761 12.997  1.00 30.98 370 A 1 
ATOM 2837 C CZ  . TYR A 0 370 . -88.470  -22.085 13.297  1.00 30.98 370 A 1 
ATOM 2838 N N   . GLY A 0 371 . -90.220  -27.938 17.089  1.00 34.60 371 A 1 
ATOM 2839 C CA  . GLY A 0 371 . -91.411  -28.769 17.292  1.00 34.60 371 A 1 
ATOM 2840 C C   . GLY A 0 371 . -92.665  -27.904 17.407  1.00 34.60 371 A 1 
ATOM 2841 O O   . GLY A 0 371 . -93.028  -27.473 18.498  1.00 34.60 371 A 1 
ATOM 2842 N N   . LYS A 0 372 . -93.327  -27.618 16.280  1.00 30.33 372 A 1 
ATOM 2843 C CA  . LYS A 0 372 . -94.685  -27.057 16.255  1.00 30.33 372 A 1 
ATOM 2844 C C   . LYS A 0 372 . -95.709  -28.141 16.612  1.00 30.33 372 A 1 
ATOM 2845 C CB  . LYS A 0 372 . -95.034  -26.510 14.855  1.00 30.33 372 A 1 
ATOM 2846 O O   . LYS A 0 372 . -95.697  -29.204 16.008  1.00 30.33 372 A 1 
ATOM 2847 C CG  . LYS A 0 372 . -94.637  -25.046 14.609  1.00 30.33 372 A 1 
ATOM 2848 C CD  . LYS A 0 372 . -95.622  -24.408 13.613  1.00 30.33 372 A 1 
ATOM 2849 C CE  . LYS A 0 372 . -95.274  -22.940 13.348  1.00 30.33 372 A 1 
ATOM 2850 N NZ  . LYS A 0 372 . -96.335  -22.256 12.565  1.00 30.33 372 A 1 
ATOM 2851 N N   . GLY A 0 373 . -96.688  -27.784 17.444  1.00 32.04 373 A 1 
ATOM 2852 C CA  . GLY A 0 373 . -98.018  -28.405 17.431  1.00 32.04 373 A 1 
ATOM 2853 C C   . GLY A 0 373 . -98.280  -29.416 18.545  1.00 32.04 373 A 1 
ATOM 2854 O O   . GLY A 0 373 . -97.934  -30.584 18.438  1.00 32.04 373 A 1 
ATOM 2855 N N   . GLY A 0 374 . -98.994  -28.975 19.578  1.00 32.57 374 A 1 
ATOM 2856 C CA  . GLY A 0 374 . -99.556  -29.844 20.608  1.00 32.57 374 A 1 
ATOM 2857 C C   . GLY A 0 374 . -100.778 -29.188 21.237  1.00 32.57 374 A 1 
ATOM 2858 O O   . GLY A 0 374 . -100.672 -28.506 22.249  1.00 32.57 374 A 1 
ATOM 2859 N N   . TYR A 0 375 . -101.933 -29.353 20.596  1.00 28.65 375 A 1 
ATOM 2860 C CA  . TYR A 0 375 . -103.238 -29.019 21.161  1.00 28.65 375 A 1 
ATOM 2861 C C   . TYR A 0 375 . -103.558 -29.993 22.303  1.00 28.65 375 A 1 
ATOM 2862 C CB  . TYR A 0 375 . -104.313 -29.149 20.063  1.00 28.65 375 A 1 
ATOM 2863 O O   . TYR A 0 375 . -103.664 -31.193 22.064  1.00 28.65 375 A 1 
ATOM 2864 C CG  . TYR A 0 375 . -104.435 -27.978 19.105  1.00 28.65 375 A 1 
ATOM 2865 C CD1 . TYR A 0 375 . -105.474 -27.045 19.288  1.00 28.65 375 A 1 
ATOM 2866 C CD2 . TYR A 0 375 . -103.554 -27.839 18.013  1.00 28.65 375 A 1 
ATOM 2867 C CE1 . TYR A 0 375 . -105.631 -25.973 18.390  1.00 28.65 375 A 1 
ATOM 2868 C CE2 . TYR A 0 375 . -103.707 -26.766 17.112  1.00 28.65 375 A 1 
ATOM 2869 O OH  . TYR A 0 375 . -104.914 -24.796 16.437  1.00 28.65 375 A 1 
ATOM 2870 C CZ  . TYR A 0 375 . -104.749 -25.831 17.301  1.00 28.65 375 A 1 
ATOM 2871 N N   . VAL A 0 376 . -103.792 -29.489 23.518  1.00 35.60 376 A 1 
ATOM 2872 C CA  . VAL A 0 376 . -104.568 -30.207 24.540  1.00 35.60 376 A 1 
ATOM 2873 C C   . VAL A 0 376 . -105.679 -29.293 25.037  1.00 35.60 376 A 1 
ATOM 2874 C CB  . VAL A 0 376 . -103.715 -30.801 25.679  1.00 35.60 376 A 1 
ATOM 2875 O O   . VAL A 0 376 . -105.501 -28.417 25.877  1.00 35.60 376 A 1 
ATOM 2876 C CG1 . VAL A 0 376 . -104.600 -31.503 26.724  1.00 35.60 376 A 1 
ATOM 2877 C CG2 . VAL A 0 376 . -102.745 -31.858 25.134  1.00 35.60 376 A 1 
ATOM 2878 N N   . THR A 0 377 . -106.852 -29.528 24.463  1.00 29.96 377 A 1 
ATOM 2879 C CA  . THR A 0 377 . -108.162 -29.090 24.930  1.00 29.96 377 A 1 
ATOM 2880 C C   . THR A 0 377 . -108.610 -30.022 26.057  1.00 29.96 377 A 1 
ATOM 2881 C CB  . THR A 0 377 . -109.141 -29.200 23.745  1.00 29.96 377 A 1 
ATOM 2882 O O   . THR A 0 377 . -108.726 -31.227 25.840  1.00 29.96 377 A 1 
ATOM 2883 C CG2 . THR A 0 377 . -110.581 -28.828 24.077  1.00 29.96 377 A 1 
ATOM 2884 O OG1 . THR A 0 377 . -108.721 -28.363 22.693  1.00 29.96 377 A 1 
ATOM 2885 N N   . LYS A 0 378 . -108.940 -29.494 27.243  1.00 33.73 378 A 1 
ATOM 2886 C CA  . LYS A 0 378 . -109.813 -30.208 28.187  1.00 33.73 378 A 1 
ATOM 2887 C C   . LYS A 0 378 . -110.794 -29.247 28.851  1.00 33.73 378 A 1 
ATOM 2888 C CB  . LYS A 0 378 . -109.008 -31.064 29.185  1.00 33.73 378 A 1 
ATOM 2889 O O   . LYS A 0 378 . -110.428 -28.399 29.656  1.00 33.73 378 A 1 
ATOM 2890 C CG  . LYS A 0 378 . -109.859 -32.246 29.687  1.00 33.73 378 A 1 
ATOM 2891 C CD  . LYS A 0 378 . -109.055 -33.187 30.595  1.00 33.73 378 A 1 
ATOM 2892 C CE  . LYS A 0 378 . -109.906 -34.402 30.990  1.00 33.73 378 A 1 
ATOM 2893 N NZ  . LYS A 0 378 . -109.156 -35.328 31.876  1.00 33.73 378 A 1 
ATOM 2894 N N   . HIS A 0 379 . -112.050 -29.412 28.451  1.00 28.81 379 A 1 
ATOM 2895 C CA  . HIS A 0 379 . -113.245 -28.855 29.063  1.00 28.81 379 A 1 
ATOM 2896 C C   . HIS A 0 379 . -113.531 -29.529 30.412  1.00 28.81 379 A 1 
ATOM 2897 C CB  . HIS A 0 379 . -114.431 -29.103 28.114  1.00 28.81 379 A 1 
ATOM 2898 O O   . HIS A 0 379 . -113.316 -30.731 30.572  1.00 28.81 379 A 1 
ATOM 2899 C CG  . HIS A 0 379 . -114.483 -28.183 26.923  1.00 28.81 379 A 1 
ATOM 2900 C CD2 . HIS A 0 379 . -113.778 -28.290 25.754  1.00 28.81 379 A 1 
ATOM 2901 N ND1 . HIS A 0 379 . -115.305 -27.086 26.797  1.00 28.81 379 A 1 
ATOM 2902 C CE1 . HIS A 0 379 . -115.091 -26.539 25.590  1.00 28.81 379 A 1 
ATOM 2903 N NE2 . HIS A 0 379 . -114.162 -27.236 24.922  1.00 28.81 379 A 1 
ATOM 2904 N N   . GLY A 0 380 . -114.089 -28.760 31.344  1.00 33.51 380 A 1 
ATOM 2905 C CA  . GLY A 0 380 . -114.618 -29.237 32.618  1.00 33.51 380 A 1 
ATOM 2906 C C   . GLY A 0 380 . -115.418 -28.135 33.301  1.00 33.51 380 A 1 
ATOM 2907 O O   . GLY A 0 380 . -114.921 -27.463 34.195  1.00 33.51 380 A 1 
ATOM 2908 N N   . ALA A 0 381 . -116.635 -27.912 32.813  1.00 28.90 381 A 1 
ATOM 2909 C CA  . ALA A 0 381 . -117.645 -27.063 33.425  1.00 28.90 381 A 1 
ATOM 2910 C C   . ALA A 0 381 . -118.411 -27.856 34.492  1.00 28.90 381 A 1 
ATOM 2911 C CB  . ALA A 0 381 . -118.601 -26.627 32.303  1.00 28.90 381 A 1 
ATOM 2912 O O   . ALA A 0 381 . -118.835 -28.965 34.184  1.00 28.90 381 A 1 
ATOM 2913 N N   . GLN A 0 382 . -118.680 -27.282 35.673  1.00 29.87 382 A 1 
ATOM 2914 C CA  . GLN A 0 382 . -119.951 -27.524 36.371  1.00 29.87 382 A 1 
ATOM 2915 C C   . GLN A 0 382 . -120.212 -26.550 37.531  1.00 29.87 382 A 1 
ATOM 2916 C CB  . GLN A 0 382 . -120.102 -28.985 36.862  1.00 29.87 382 A 1 
ATOM 2917 O O   . GLN A 0 382 . -119.367 -26.376 38.400  1.00 29.87 382 A 1 
ATOM 2918 C CG  . GLN A 0 382 . -121.437 -29.560 36.353  1.00 29.87 382 A 1 
ATOM 2919 C CD  . GLN A 0 382 . -121.528 -31.079 36.444  1.00 29.87 382 A 1 
ATOM 2920 N NE2 . GLN A 0 382 . -122.639 -31.620 36.894  1.00 29.87 382 A 1 
ATOM 2921 O OE1 . GLN A 0 382 . -120.633 -31.816 36.076  1.00 29.87 382 A 1 
ATOM 2922 N N   . ALA A 0 383 . -121.411 -25.953 37.474  1.00 30.97 383 A 1 
ATOM 2923 C CA  . ALA A 0 383 . -122.360 -25.597 38.541  1.00 30.97 383 A 1 
ATOM 2924 C C   . ALA A 0 383 . -121.790 -25.162 39.912  1.00 30.97 383 A 1 
ATOM 2925 C CB  . ALA A 0 383 . -123.313 -26.790 38.680  1.00 30.97 383 A 1 
ATOM 2926 O O   . ALA A 0 383 . -121.128 -25.920 40.600  1.00 30.97 383 A 1 
ATOM 2927 N N   . GLY A 0 384 . -122.078 -23.968 40.431  1.00 31.96 384 A 1 
ATOM 2928 C CA  . GLY A 0 384 . -123.416 -23.382 40.508  1.00 31.96 384 A 1 
ATOM 2929 C C   . GLY A 0 384 . -124.202 -24.017 41.657  1.00 31.96 384 A 1 
ATOM 2930 O O   . GLY A 0 384 . -125.117 -24.792 41.405  1.00 31.96 384 A 1 
ATOM 2931 N N   . GLN A 0 385 . -123.854 -23.699 42.908  1.00 32.81 385 A 1 
ATOM 2932 C CA  . GLN A 0 385 . -124.675 -24.054 44.066  1.00 32.81 385 A 1 
ATOM 2933 C C   . GLN A 0 385 . -124.862 -22.835 44.972  1.00 32.81 385 A 1 
ATOM 2934 C CB  . GLN A 0 385 . -124.128 -25.304 44.773  1.00 32.81 385 A 1 
ATOM 2935 O O   . GLN A 0 385 . -123.960 -22.383 45.670  1.00 32.81 385 A 1 
ATOM 2936 C CG  . GLN A 0 385 . -125.179 -25.913 45.722  1.00 32.81 385 A 1 
ATOM 2937 C CD  . GLN A 0 385 . -124.882 -27.359 46.120  1.00 32.81 385 A 1 
ATOM 2938 N NE2 . GLN A 0 385 . -125.568 -27.889 47.109  1.00 32.81 385 A 1 
ATOM 2939 O OE1 . GLN A 0 385 . -124.063 -28.056 45.549  1.00 32.81 385 A 1 
ATOM 2940 N N   . TYR A 0 386 . -126.075 -22.294 44.894  1.00 29.04 386 A 1 
ATOM 2941 C CA  . TYR A 0 386 . -126.634 -21.296 45.789  1.00 29.04 386 A 1 
ATOM 2942 C C   . TYR A 0 386 . -126.841 -21.922 47.174  1.00 29.04 386 A 1 
ATOM 2943 C CB  . TYR A 0 386 . -127.974 -20.827 45.198  1.00 29.04 386 A 1 
ATOM 2944 O O   . TYR A 0 386 . -127.461 -22.978 47.289  1.00 29.04 386 A 1 
ATOM 2945 C CG  . TYR A 0 386 . -127.855 -20.011 43.921  1.00 29.04 386 A 1 
ATOM 2946 C CD1 . TYR A 0 386 . -127.846 -18.606 44.003  1.00 29.04 386 A 1 
ATOM 2947 C CD2 . TYR A 0 386 . -127.761 -20.640 42.661  1.00 29.04 386 A 1 
ATOM 2948 C CE1 . TYR A 0 386 . -127.738 -17.826 42.836  1.00 29.04 386 A 1 
ATOM 2949 C CE2 . TYR A 0 386 . -127.644 -19.862 41.492  1.00 29.04 386 A 1 
ATOM 2950 O OH  . TYR A 0 386 . -127.522 -17.709 40.448  1.00 29.04 386 A 1 
ATOM 2951 C CZ  . TYR A 0 386 . -127.632 -18.455 41.578  1.00 29.04 386 A 1 
ATOM 2952 N N   . GLY A 0 387 . -126.345 -21.265 48.221  1.00 32.45 387 A 1 
ATOM 2953 C CA  . GLY A 0 387 . -126.484 -21.712 49.605  1.00 32.45 387 A 1 
ATOM 2954 C C   . GLY A 0 387 . -126.582 -20.531 50.563  1.00 32.45 387 A 1 
ATOM 2955 O O   . GLY A 0 387 . -125.571 -20.014 51.009  1.00 32.45 387 A 1 
ATOM 2956 N N   . ALA A 0 388 . -127.826 -20.112 50.796  1.00 30.70 388 A 1 
ATOM 2957 C CA  . ALA A 0 388 . -128.388 -19.445 51.972  1.00 30.70 388 A 1 
ATOM 2958 C C   . ALA A 0 388 . -127.524 -18.471 52.804  1.00 30.70 388 A 1 
ATOM 2959 C CB  . ALA A 0 388 . -129.005 -20.530 52.857  1.00 30.70 388 A 1 
ATOM 2960 O O   . ALA A 0 388 . -126.603 -18.832 53.530  1.00 30.70 388 A 1 
ATOM 2961 N N   . ALA A 0 389 . -128.001 -17.227 52.820  1.00 28.26 389 A 1 
ATOM 2962 C CA  . ALA A 0 389 . -127.743 -16.232 53.844  1.00 28.26 389 A 1 
ATOM 2963 C C   . ALA A 0 389 . -128.224 -16.697 55.235  1.00 28.26 389 A 1 
ATOM 2964 C CB  . ALA A 0 389 . -128.506 -14.971 53.410  1.00 28.26 389 A 1 
ATOM 2965 O O   . ALA A 0 389 . -129.411 -16.948 55.427  1.00 28.26 389 A 1 
ATOM 2966 N N   . SER A 0 390 . -127.332 -16.710 56.227  1.00 30.49 390 A 1 
ATOM 2967 C CA  . SER A 0 390 . -127.689 -16.578 57.645  1.00 30.49 390 A 1 
ATOM 2968 C C   . SER A 0 390 . -126.457 -16.212 58.474  1.00 30.49 390 A 1 
ATOM 2969 C CB  . SER A 0 390 . -128.309 -17.865 58.217  1.00 30.49 390 A 1 
ATOM 2970 O O   . SER A 0 390 . -125.444 -16.895 58.384  1.00 30.49 390 A 1 
ATOM 2971 O OG  . SER A 0 390 . -127.399 -18.944 58.213  1.00 30.49 390 A 1 
ATOM 2972 N N   . GLY A 0 391 . -126.572 -15.188 59.323  1.00 28.71 391 A 1 
ATOM 2973 C CA  . GLY A 0 391 . -125.658 -14.980 60.451  1.00 28.71 391 A 1 
ATOM 2974 C C   . GLY A 0 391 . -124.839 -13.697 60.391  1.00 28.71 391 A 1 
ATOM 2975 O O   . GLY A 0 391 . -123.716 -13.677 59.907  1.00 28.71 391 A 1 
ATOM 2976 N N   . LYS A 0 392 . -125.405 -12.623 60.947  1.00 27.85 392 A 1 
ATOM 2977 C CA  . LYS A 0 392 . -124.678 -11.418 61.353  1.00 27.85 392 A 1 
ATOM 2978 C C   . LYS A 0 392 . -123.607 -11.794 62.390  1.00 27.85 392 A 1 
ATOM 2979 C CB  . LYS A 0 392 . -125.668 -10.432 62.000  1.00 27.85 392 A 1 
ATOM 2980 O O   . LYS A 0 392 . -123.960 -12.279 63.459  1.00 27.85 392 A 1 
ATOM 2981 C CG  . LYS A 0 392 . -126.748 -9.871  61.062  1.00 27.85 392 A 1 
ATOM 2982 C CD  . LYS A 0 392 . -127.647 -8.904  61.849  1.00 27.85 392 A 1 
ATOM 2983 C CE  . LYS A 0 392 . -128.711 -8.268  60.948  1.00 27.85 392 A 1 
ATOM 2984 N NZ  . LYS A 0 392 . -129.538 -7.290  61.699  1.00 27.85 392 A 1 
ATOM 2985 N N   . GLY A 0 393 . -122.344 -11.507 62.097  1.00 30.10 393 A 1 
ATOM 2986 C CA  . GLY A 0 393 . -121.244 -11.464 63.061  1.00 30.10 393 A 1 
ATOM 2987 C C   . GLY A 0 393 . -120.425 -10.210 62.787  1.00 30.10 393 A 1 
ATOM 2988 O O   . GLY A 0 393 . -119.511 -10.224 61.971  1.00 30.10 393 A 1 
ATOM 2989 N N   . SER A 0 394 . -120.829 -9.088  63.376  1.00 29.93 394 A 1 
ATOM 2990 C CA  . SER A 0 394 . -120.090 -7.829  63.320  1.00 29.93 394 A 1 
ATOM 2991 C C   . SER A 0 394 . -118.985 -7.845  64.377  1.00 29.93 394 A 1 
ATOM 2992 C CB  . SER A 0 394 . -121.056 -6.650  63.511  1.00 29.93 394 A 1 
ATOM 2993 O O   . SER A 0 394 . -119.123 -7.199  65.413  1.00 29.93 394 A 1 
ATOM 2994 O OG  . SER A 0 394 . -121.782 -6.802  64.716  1.00 29.93 394 A 1 
ATOM 2995 N N   . ASP A 0 395 . -117.901 -8.576  64.124  1.00 31.10 395 A 1 
ATOM 2996 C CA  . ASP A 0 395 . -116.682 -8.490  64.934  1.00 31.10 395 A 1 
ATOM 2997 C C   . ASP A 0 395 . -115.797 -7.366  64.388  1.00 31.10 395 A 1 
ATOM 2998 C CB  . ASP A 0 395 . -115.980 -9.851  65.065  1.00 31.10 395 A 1 
ATOM 2999 O O   . ASP A 0 395 . -114.868 -7.546  63.602  1.00 31.10 395 A 1 
ATOM 3000 C CG  . ASP A 0 395 . -116.618 -10.761 66.128  1.00 31.10 395 A 1 
ATOM 3001 O OD1 . ASP A 0 395 . -117.398 -10.251 66.965  1.00 31.10 395 A 1 
ATOM 3002 O OD2 . ASP A 0 395 . -116.311 -11.971 66.096  1.00 31.10 395 A 1 
ATOM 3003 N N   . SER A 0 396 . -116.141 -6.148  64.805  1.00 28.78 396 A 1 
ATOM 3004 C CA  . SER A 0 396 . -115.309 -4.956  64.677  1.00 28.78 396 A 1 
ATOM 3005 C C   . SER A 0 396 . -114.090 -5.078  65.603  1.00 28.78 396 A 1 
ATOM 3006 C CB  . SER A 0 396 . -116.165 -3.720  64.996  1.00 28.78 396 A 1 
ATOM 3007 O O   . SER A 0 396 . -114.056 -4.492  66.683  1.00 28.78 396 A 1 
ATOM 3008 O OG  . SER A 0 396 . -115.369 -2.585  65.261  1.00 28.78 396 A 1 
ATOM 3009 N N   . MET A 0 397 . -113.064 -5.810  65.175  1.00 27.81 397 A 1 
ATOM 3010 C CA  . MET A 0 397 . -111.701 -5.673  65.701  1.00 27.81 397 A 1 
ATOM 3011 C C   . MET A 0 397 . -110.797 -5.168  64.576  1.00 27.81 397 A 1 
ATOM 3012 C CB  . MET A 0 397 . -111.210 -6.964  66.377  1.00 27.81 397 A 1 
ATOM 3013 O O   . MET A 0 397 . -109.958 -5.887  64.041  1.00 27.81 397 A 1 
ATOM 3014 C CG  . MET A 0 397 . -111.940 -7.228  67.700  1.00 27.81 397 A 1 
ATOM 3015 S SD  . MET A 0 397 . -111.333 -8.684  68.600  1.00 27.81 397 A 1 
ATOM 3016 C CE  . MET A 0 397 . -110.433 -7.908  69.968  1.00 27.81 397 A 1 
ATOM 3017 N N   . VAL A 0 398 . -111.007 -3.909  64.179  1.00 33.84 398 A 1 
ATOM 3018 C CA  . VAL A 0 398 . -110.081 -3.190  63.299  1.00 33.84 398 A 1 
ATOM 3019 C C   . VAL A 0 398 . -108.805 -2.965  64.099  1.00 33.84 398 A 1 
ATOM 3020 C CB  . VAL A 0 398 . -110.669 -1.869  62.766  1.00 33.84 398 A 1 
ATOM 3021 O O   . VAL A 0 398 . -108.762 -2.167  65.033  1.00 33.84 398 A 1 
ATOM 3022 C CG1 . VAL A 0 398 . -109.711 -1.200  61.770  1.00 33.84 398 A 1 
ATOM 3023 C CG2 . VAL A 0 398 . -112.000 -2.119  62.044  1.00 33.84 398 A 1 
ATOM 3024 N N   . TRP A 0 399 . -107.793 -3.752  63.757  1.00 26.18 399 A 1 
ATOM 3025 C CA  . TRP A 0 399 . -106.464 -3.754  64.343  1.00 26.18 399 A 1 
ATOM 3026 C C   . TRP A 0 399 . -105.808 -2.382  64.116  1.00 26.18 399 A 1 
ATOM 3027 C CB  . TRP A 0 399 . -105.696 -4.939  63.721  1.00 26.18 399 A 1 
ATOM 3028 O O   . TRP A 0 399 . -105.192 -2.115  63.087  1.00 26.18 399 A 1 
ATOM 3029 C CG  . TRP A 0 399 . -104.860 -5.762  64.646  1.00 26.18 399 A 1 
ATOM 3030 C CD1 . TRP A 0 399 . -105.331 -6.535  65.651  1.00 26.18 399 A 1 
ATOM 3031 C CD2 . TRP A 0 399 . -103.421 -6.004  64.595  1.00 26.18 399 A 1 
ATOM 3032 C CE2 . TRP A 0 399 . -103.089 -6.954  65.607  1.00 26.18 399 A 1 
ATOM 3033 C CE3 . TRP A 0 399 . -102.370 -5.540  63.775  1.00 26.18 399 A 1 
ATOM 3034 N NE1 . TRP A 0 399 . -104.287 -7.228  66.232  1.00 26.18 399 A 1 
ATOM 3035 C CH2 . TRP A 0 399 . -100.758 -6.942  64.963  1.00 26.18 399 A 1 
ATOM 3036 C CZ2 . TRP A 0 399 . -101.782 -7.423  65.797  1.00 26.18 399 A 1 
ATOM 3037 C CZ3 . TRP A 0 399 . -101.053 -6.003  63.958  1.00 26.18 399 A 1 
ATOM 3038 N N   . GLN A 0 400 . -105.983 -1.479  65.078  1.00 26.07 400 A 1 
ATOM 3039 C CA  . GLN A 0 400 . -105.240 -0.227  65.192  1.00 26.07 400 A 1 
ATOM 3040 C C   . GLN A 0 400 . -103.830 -0.566  65.696  1.00 26.07 400 A 1 
ATOM 3041 C CB  . GLN A 0 400 . -106.004 0.746   66.108  1.00 26.07 400 A 1 
ATOM 3042 O O   . GLN A 0 400 . -103.495 -0.363  66.861  1.00 26.07 400 A 1 
ATOM 3043 C CG  . GLN A 0 400 . -107.276 1.298   65.440  1.00 26.07 400 A 1 
ATOM 3044 C CD  . GLN A 0 400 . -108.146 2.122   66.388  1.00 26.07 400 A 1 
ATOM 3045 N NE2 . GLN A 0 400 . -109.033 2.944   65.873  1.00 26.07 400 A 1 
ATOM 3046 O OE1 . GLN A 0 400 . -108.069 2.045   67.602  1.00 26.07 400 A 1 
ATOM 3047 N N   . GLY A 0 401 . -103.021 -1.175  64.825  1.00 30.13 401 A 1 
ATOM 3048 C CA  . GLY A 0 401 . -101.613 -1.448  65.089  1.00 30.13 401 A 1 
ATOM 3049 C C   . GLY A 0 401 . -100.879 -0.125  65.274  1.00 30.13 401 A 1 
ATOM 3050 O O   . GLY A 0 401 . -100.790 0.676   64.346  1.00 30.13 401 A 1 
ATOM 3051 N N   . ALA A 0 402 . -100.414 0.120   66.494  1.00 23.62 402 A 1 
ATOM 3052 C CA  . ALA A 0 402 . -99.744  1.332   66.935  1.00 23.62 402 A 1 
ATOM 3053 C C   . ALA A 0 402 . -98.422  1.582   66.180  1.00 23.62 402 A 1 
ATOM 3054 C CB  . ALA A 0 402 . -99.551  1.202   68.454  1.00 23.62 402 A 1 
ATOM 3055 O O   . ALA A 0 402 . -97.338  1.370   66.706  1.00 23.62 402 A 1 
ATOM 3056 N N   . SER A 0 403 . -98.496  2.104   64.956  1.00 33.01 403 A 1 
ATOM 3057 C CA  . SER A 0 403 . -97.358  2.650   64.205  1.00 33.01 403 A 1 
ATOM 3058 C C   . SER A 0 403 . -97.106  4.129   64.546  1.00 33.01 403 A 1 
ATOM 3059 C CB  . SER A 0 403 . -97.559  2.409   62.705  1.00 33.01 403 A 1 
ATOM 3060 O O   . SER A 0 403 . -96.738  4.923   63.684  1.00 33.01 403 A 1 
ATOM 3061 O OG  . SER A 0 403 . -98.680  3.140   62.252  1.00 33.01 403 A 1 
ATOM 3062 N N   . ALA A 0 404 . -97.346  4.525   65.801  1.00 29.97 404 A 1 
ATOM 3063 C CA  . ALA A 0 404 . -97.121  5.887   66.296  1.00 29.97 404 A 1 
ATOM 3064 C C   . ALA A 0 404 . -95.753  6.064   66.988  1.00 29.97 404 A 1 
ATOM 3065 C CB  . ALA A 0 404 . -98.306  6.307   67.174  1.00 29.97 404 A 1 
ATOM 3066 O O   . ALA A 0 404 . -95.501  7.103   67.601  1.00 29.97 404 A 1 
ATOM 3067 N N   . ALA A 0 405 . -94.850  5.082   66.887  1.00 30.44 405 A 1 
ATOM 3068 C CA  . ALA A 0 405 . -93.479  5.223   67.368  1.00 30.44 405 A 1 
ATOM 3069 C C   . ALA A 0 405 . -92.676  6.103   66.394  1.00 30.44 405 A 1 
ATOM 3070 C CB  . ALA A 0 405 . -92.869  3.843   67.614  1.00 30.44 405 A 1 
ATOM 3071 O O   . ALA A 0 405 . -92.139  5.659   65.385  1.00 30.44 405 A 1 
ATOM 3072 N N   . LYS A 0 406 . -92.653  7.398   66.712  1.00 30.08 406 A 1 
ATOM 3073 C CA  . LYS A 0 406 . -92.065  8.519   65.970  1.00 30.08 406 A 1 
ATOM 3074 C C   . LYS A 0 406 . -90.529  8.538   65.890  1.00 30.08 406 A 1 
ATOM 3075 C CB  . LYS A 0 406 . -92.614  9.824   66.588  1.00 30.08 406 A 1 
ATOM 3076 O O   . LYS A 0 406 . -89.965  9.590   65.596  1.00 30.08 406 A 1 
ATOM 3077 C CG  . LYS A 0 406 . -93.464  10.629  65.600  1.00 30.08 406 A 1 
ATOM 3078 C CD  . LYS A 0 406 . -93.617  12.064  66.116  1.00 30.08 406 A 1 
ATOM 3079 C CE  . LYS A 0 406 . -94.599  12.845  65.243  1.00 30.08 406 A 1 
ATOM 3080 N NZ  . LYS A 0 406 . -94.566  14.293  65.560  1.00 30.08 406 A 1 
ATOM 3081 N N   . GLN A 0 407 . -89.835  7.431   66.134  1.00 29.91 407 A 1 
ATOM 3082 C CA  . GLN A 0 407 . -88.404  7.358   65.850  1.00 29.91 407 A 1 
ATOM 3083 C C   . GLN A 0 407 . -88.221  6.826   64.435  1.00 29.91 407 A 1 
ATOM 3084 C CB  . GLN A 0 407 . -87.645  6.568   66.921  1.00 29.91 407 A 1 
ATOM 3085 O O   . GLN A 0 407 . -87.995  5.641   64.217  1.00 29.91 407 A 1 
ATOM 3086 C CG  . GLN A 0 407 . -87.513  7.360   68.241  1.00 29.91 407 A 1 
ATOM 3087 C CD  . GLN A 0 407 . -88.277  6.782   69.427  1.00 29.91 407 A 1 
ATOM 3088 N NE2 . GLN A 0 407 . -88.208  7.413   70.578  1.00 29.91 407 A 1 
ATOM 3089 O OE1 . GLN A 0 407 . -88.961  5.777   69.366  1.00 29.91 407 A 1 
ATOM 3090 N N   . ALA A 0 408 . -88.328  7.738   63.466  1.00 28.74 408 A 1 
ATOM 3091 C CA  . ALA A 0 408 . -87.606  7.575   62.220  1.00 28.74 408 A 1 
ATOM 3092 C C   . ALA A 0 408 . -86.140  7.356   62.611  1.00 28.74 408 A 1 
ATOM 3093 C CB  . ALA A 0 408 . -87.806  8.834   61.360  1.00 28.74 408 A 1 
ATOM 3094 O O   . ALA A 0 408 . -85.461  8.303   63.010  1.00 28.74 408 A 1 
ATOM 3095 N N   . ALA A 0 409 . -85.689  6.101   62.590  1.00 28.58 409 A 1 
ATOM 3096 C CA  . ALA A 0 409 . -84.277  5.798   62.497  1.00 28.58 409 A 1 
ATOM 3097 C C   . ALA A 0 409 . -83.839  6.476   61.201  1.00 28.58 409 A 1 
ATOM 3098 C CB  . ALA A 0 409 . -84.081  4.277   62.500  1.00 28.58 409 A 1 
ATOM 3099 O O   . ALA A 0 409 . -84.135  6.000   60.106  1.00 28.58 409 A 1 
ATOM 3100 N N   . ALA A 0 410 . -83.308  7.693   61.331  1.00 32.70 410 A 1 
ATOM 3101 C CA  . ALA A 0 410 . -82.661  8.380   60.237  1.00 32.70 410 A 1 
ATOM 3102 C C   . ALA A 0 410 . -81.639  7.380   59.708  1.00 32.70 410 A 1 
ATOM 3103 C CB  . ALA A 0 410 . -82.021  9.666   60.778  1.00 32.70 410 A 1 
ATOM 3104 O O   . ALA A 0 410 . -80.797  6.946   60.492  1.00 32.70 410 A 1 
ATOM 3105 N N   . GLY A 0 411 . -81.819  6.934   58.460  1.00 39.49 411 A 1 
ATOM 3106 C CA  . GLY A 0 411 . -80.949  5.944   57.836  1.00 39.49 411 A 1 
ATOM 3107 C C   . GLY A 0 411 . -79.510  6.345   58.111  1.00 39.49 411 A 1 
ATOM 3108 O O   . GLY A 0 411 . -79.084  7.424   57.698  1.00 39.49 411 A 1 
ATOM 3109 N N   . ALA A 0 412 . -78.830  5.548   58.929  1.00 35.25 412 A 1 
ATOM 3110 C CA  . ALA A 0 412 . -77.407  5.690   59.116  1.00 35.25 412 A 1 
ATOM 3111 C C   . ALA A 0 412 . -76.810  5.195   57.803  1.00 35.25 412 A 1 
ATOM 3112 C CB  . ALA A 0 412 . -76.973  4.894   60.352  1.00 35.25 412 A 1 
ATOM 3113 O O   . ALA A 0 412 . -76.935  4.019   57.477  1.00 35.25 412 A 1 
ATOM 3114 N N   . TYR A 0 413 . -76.331  6.138   57.004  1.00 41.30 413 A 1 
ATOM 3115 C CA  . TYR A 0 413 . -75.557  5.853   55.807  1.00 41.30 413 A 1 
ATOM 3116 C C   . TYR A 0 413 . -74.197  5.327   56.266  1.00 41.30 413 A 1 
ATOM 3117 C CB  . TYR A 0 413 . -75.391  7.157   55.005  1.00 41.30 413 A 1 
ATOM 3118 O O   . TYR A 0 413 . -73.603  5.963   57.154  1.00 41.30 413 A 1 
ATOM 3119 C CG  . TYR A 0 413 . -76.665  7.886   54.625  1.00 41.30 413 A 1 
ATOM 3120 C CD1 . TYR A 0 413 . -77.292  7.586   53.403  1.00 41.30 413 A 1 
ATOM 3121 C CD2 . TYR A 0 413 . -77.210  8.868   55.477  1.00 41.30 413 A 1 
ATOM 3122 C CE1 . TYR A 0 413 . -78.472  8.257   53.033  1.00 41.30 413 A 1 
ATOM 3123 C CE2 . TYR A 0 413 . -78.398  9.531   55.121  1.00 41.30 413 A 1 
ATOM 3124 O OH  . TYR A 0 413 . -80.186  9.864   53.569  1.00 41.30 413 A 1 
ATOM 3125 C CZ  . TYR A 0 413 . -79.031  9.221   53.896  1.00 41.30 413 A 1 
ATOM 3126 N N   . ASP A 0 414 . -73.678  4.265   55.656  1.00 43.00 414 A 1 
ATOM 3127 C CA  . ASP A 0 414 . -72.224  4.161   55.571  1.00 43.00 414 A 1 
ATOM 3128 C C   . ASP A 0 414 . -71.715  5.363   54.741  1.00 43.00 414 A 1 
ATOM 3129 C CB  . ASP A 0 414 . -71.771  2.771   55.093  1.00 43.00 414 A 1 
ATOM 3130 O O   . ASP A 0 414 . -72.470  6.043   54.036  1.00 43.00 414 A 1 
ATOM 3131 C CG  . ASP A 0 414 . -71.922  2.494   53.594  1.00 43.00 414 A 1 
ATOM 3132 O OD1 . ASP A 0 414 . -72.365  3.408   52.859  1.00 43.00 414 A 1 
ATOM 3133 O OD2 . ASP A 0 414 . -71.600  1.355   53.208  1.00 43.00 414 A 1 
ATOM 3134 N N   . ASN A 0 415 . -70.502  5.826   55.003  1.00 49.03 415 A 1 
ATOM 3135 C CA  . ASN A 0 415 . -69.923  6.909   54.208  1.00 49.03 415 A 1 
ATOM 3136 C C   . ASN A 0 415 . -68.431  6.660   54.152  1.00 49.03 415 A 1 
ATOM 3137 C CB  . ASN A 0 415 . -70.169  8.311   54.797  1.00 49.03 415 A 1 
ATOM 3138 O O   . ASN A 0 415 . -67.662  7.407   54.779  1.00 49.03 415 A 1 
ATOM 3139 C CG  . ASN A 0 415 . -71.587  8.813   54.862  1.00 49.03 415 A 1 
ATOM 3140 N ND2 . ASN A 0 415 . -72.305  8.445   55.889  1.00 49.03 415 A 1 
ATOM 3141 O OD1 . ASN A 0 415 . -72.012  9.716   54.157  1.00 49.03 415 A 1 
ATOM 3142 N N   . ASP A 0 416 . -68.042  5.610   53.458  1.00 58.45 416 A 1 
ATOM 3143 C CA  . ASP A 0 416 . -66.641  5.354   53.259  1.00 58.45 416 A 1 
ATOM 3144 C C   . ASP A 0 416 . -66.121  6.399   52.265  1.00 58.45 416 A 1 
ATOM 3145 C CB  . ASP A 0 416 . -66.341  3.891   52.901  1.00 58.45 416 A 1 
ATOM 3146 O O   . ASP A 0 416 . -66.696  6.715   51.217  1.00 58.45 416 A 1 
ATOM 3147 C CG  . ASP A 0 416 . -66.950  2.871   53.881  1.00 58.45 416 A 1 
ATOM 3148 O OD1 . ASP A 0 416 . -67.228  3.262   55.048  1.00 58.45 416 A 1 
ATOM 3149 O OD2 . ASP A 0 416 . -66.996  1.679   53.508  1.00 58.45 416 A 1 
ATOM 3150 N N   . GLU A 0 417 . -65.029  7.042   52.659  1.00 64.12 417 A 1 
ATOM 3151 C CA  . GLU A 0 417 . -64.303  7.984   51.818  1.00 64.12 417 A 1 
ATOM 3152 C C   . GLU A 0 417 . -62.942  7.367   51.537  1.00 64.12 417 A 1 
ATOM 3153 C CB  . GLU A 0 417 . -64.196  9.374   52.477  1.00 64.12 417 A 1 
ATOM 3154 O O   . GLU A 0 417 . -62.173  7.089   52.460  1.00 64.12 417 A 1 
ATOM 3155 C CG  . GLU A 0 417 . -65.518  10.165  52.415  1.00 64.12 417 A 1 
ATOM 3156 C CD  . GLU A 0 417 . -65.473  11.548  53.095  1.00 64.12 417 A 1 
ATOM 3157 O OE1 . GLU A 0 417 . -66.562  12.181  53.202  1.00 64.12 417 A 1 
ATOM 3158 O OE2 . GLU A 0 417 . -64.391  12.029  53.496  1.00 64.12 417 A 1 
ATOM 3159 N N   . TRP A 0 418 . -62.625  7.156   50.261  1.00 70.90 418 A 1 
ATOM 3160 C CA  . TRP A 0 418 . -61.351  6.571   49.852  1.00 70.90 418 A 1 
ATOM 3161 C C   . TRP A 0 418 . -60.689  7.387   48.748  1.00 70.90 418 A 1 
ATOM 3162 C CB  . TRP A 0 418 . -61.542  5.100   49.460  1.00 70.90 418 A 1 
ATOM 3163 O O   . TRP A 0 418 . -61.353  7.981   47.893  1.00 70.90 418 A 1 
ATOM 3164 C CG  . TRP A 0 418 . -62.304  4.857   48.192  1.00 70.90 418 A 1 
ATOM 3165 C CD1 . TRP A 0 418 . -63.637  4.652   48.102  1.00 70.90 418 A 1 
ATOM 3166 C CD2 . TRP A 0 418 . -61.799  4.799   46.823  1.00 70.90 418 A 1 
ATOM 3167 C CE2 . TRP A 0 418 . -62.897  4.553   45.945  1.00 70.90 418 A 1 
ATOM 3168 C CE3 . TRP A 0 418 . -60.521  4.943   46.238  1.00 70.90 418 A 1 
ATOM 3169 N NE1 . TRP A 0 418 . -63.992  4.465   46.781  1.00 70.90 418 A 1 
ATOM 3170 C CH2 . TRP A 0 418 . -61.445  4.613   44.002  1.00 70.90 418 A 1 
ATOM 3171 C CZ2 . TRP A 0 418 . -62.729  4.450   44.555  1.00 70.90 418 A 1 
ATOM 3172 C CZ3 . TRP A 0 418 . -60.345  4.864   44.843  1.00 70.90 418 A 1 
ATOM 3173 N N   . ALA A 0 419 . -59.356  7.370   48.736  1.00 63.30 419 A 1 
ATOM 3174 C CA  . ALA A 0 419 . -58.555  7.881   47.637  1.00 63.30 419 A 1 
ATOM 3175 C C   . ALA A 0 419 . -57.336  6.993   47.351  1.00 63.30 419 A 1 
ATOM 3176 C CB  . ALA A 0 419 . -58.153  9.327   47.915  1.00 63.30 419 A 1 
ATOM 3177 O O   . ALA A 0 419 . -56.708  6.419   48.244  1.00 63.30 419 A 1 
ATOM 3178 N N   . LYS A 0 420 . -56.990  6.890   46.070  1.00 68.92 420 A 1 
ATOM 3179 C CA  . LYS A 0 420 . -55.794  6.212   45.562  1.00 68.92 420 A 1 
ATOM 3180 C C   . LYS A 0 420 . -55.017  7.199   44.705  1.00 68.92 420 A 1 
ATOM 3181 C CB  . LYS A 0 420 . -56.178  4.959   44.758  1.00 68.92 420 A 1 
ATOM 3182 O O   . LYS A 0 420 . -55.603  7.843   43.841  1.00 68.92 420 A 1 
ATOM 3183 C CG  . LYS A 0 420 . -56.822  3.876   45.637  1.00 68.92 420 A 1 
ATOM 3184 C CD  . LYS A 0 420 . -57.320  2.692   44.799  1.00 68.92 420 A 1 
ATOM 3185 C CE  . LYS A 0 420 . -58.094  1.728   45.706  1.00 68.92 420 A 1 
ATOM 3186 N NZ  . LYS A 0 420 . -58.797  0.679   44.929  1.00 68.92 420 A 1 
ATOM 3187 N N   . GLN A 0 421 . -53.722  7.308   44.949  1.00 72.45 421 A 1 
ATOM 3188 C CA  . GLN A 0 421 . -52.779  8.132   44.206  1.00 72.45 421 A 1 
ATOM 3189 C C   . GLN A 0 421 . -51.622  7.247   43.749  1.00 72.45 421 A 1 
ATOM 3190 C CB  . GLN A 0 421 . -52.275  9.282   45.089  1.00 72.45 421 A 1 
ATOM 3191 O O   . GLN A 0 421 . -51.116  6.437   44.523  1.00 72.45 421 A 1 
ATOM 3192 C CG  . GLN A 0 421 . -53.378  10.311  45.383  1.00 72.45 421 A 1 
ATOM 3193 C CD  . GLN A 0 421 . -52.931  11.429  46.320  1.00 72.45 421 A 1 
ATOM 3194 N NE2 . GLN A 0 421 . -53.737  12.451  46.495  1.00 72.45 421 A 1 
ATOM 3195 O OE1 . GLN A 0 421 . -51.874  11.415  46.925  1.00 72.45 421 A 1 
ATOM 3196 N N   . ALA A 0 422 . -51.208  7.394   42.502  1.00 70.23 422 A 1 
ATOM 3197 C CA  . ALA A 0 422 . -50.022  6.757   41.958  1.00 70.23 422 A 1 
ATOM 3198 C C   . ALA A 0 422 . -49.252  7.790   41.140  1.00 70.23 422 A 1 
ATOM 3199 C CB  . ALA A 0 422 . -50.430  5.530   41.137  1.00 70.23 422 A 1 
ATOM 3200 O O   . ALA A 0 422 . -49.866  8.569   40.414  1.00 70.23 422 A 1 
ATOM 3201 N N   . TYR A 0 423 . -47.936  7.800   41.291  1.00 72.93 423 A 1 
ATOM 3202 C CA  . TYR A 0 423 . -47.020  8.654   40.551  1.00 72.93 423 A 1 
ATOM 3203 C C   . TYR A 0 423 . -45.812  7.824   40.139  1.00 72.93 423 A 1 
ATOM 3204 C CB  . TYR A 0 423 . -46.583  9.853   41.406  1.00 72.93 423 A 1 
ATOM 3205 O O   . TYR A 0 423 . -45.319  7.022   40.936  1.00 72.93 423 A 1 
ATOM 3206 C CG  . TYR A 0 423 . -47.708  10.795  41.793  1.00 72.93 423 A 1 
ATOM 3207 C CD1 . TYR A 0 423 . -48.110  11.806  40.901  1.00 72.93 423 A 1 
ATOM 3208 C CD2 . TYR A 0 423 . -48.353  10.656  43.038  1.00 72.93 423 A 1 
ATOM 3209 C CE1 . TYR A 0 423 . -49.160  12.677  41.248  1.00 72.93 423 A 1 
ATOM 3210 C CE2 . TYR A 0 423 . -49.398  11.531  43.395  1.00 72.93 423 A 1 
ATOM 3211 O OH  . TYR A 0 423 . -50.820  13.379  42.834  1.00 72.93 423 A 1 
ATOM 3212 C CZ  . TYR A 0 423 . -49.807  12.538  42.493  1.00 72.93 423 A 1 
ATOM 3213 N N   . GLY A 0 424 . -45.327  8.040   38.928  1.00 76.68 424 A 1 
ATOM 3214 C CA  . GLY A 0 424 . -44.110  7.426   38.426  1.00 76.68 424 A 1 
ATOM 3215 C C   . GLY A 0 424 . -43.309  8.400   37.581  1.00 76.68 424 A 1 
ATOM 3216 O O   . GLY A 0 424 . -43.829  9.418   37.117  1.00 76.68 424 A 1 
ATOM 3217 N N   . SER A 0 425 . -42.026  8.096   37.471  1.00 74.54 425 A 1 
ATOM 3218 C CA  . SER A 0 425 . -41.113  8.682   36.507  1.00 74.54 425 A 1 
ATOM 3219 C C   . SER A 0 425 . -40.212  7.579   35.988  1.00 74.54 425 A 1 
ATOM 3220 C CB  . SER A 0 425 . -40.252  9.789   37.122  1.00 74.54 425 A 1 
ATOM 3221 O O   . SER A 0 425 . -39.558  6.918   36.801  1.00 74.54 425 A 1 
ATOM 3222 O OG  . SER A 0 425 . -39.459  9.277   38.189  1.00 74.54 425 A 1 
ATOM 3223 N N   . ASP A 0 426 . -40.157  7.446   34.689  1.00 76.69 426 A 1 
ATOM 3224 C CA  . ASP A 0 426 . -39.337  6.523   33.933  1.00 76.69 426 A 1 
ATOM 3225 C C   . ASP A 0 426 . -38.380  7.335   33.061  1.00 76.69 426 A 1 
ATOM 3226 C CB  . ASP A 0 426 . -40.205  5.478   33.208  1.00 76.69 426 A 1 
ATOM 3227 O O   . ASP A 0 426 . -38.659  8.472   32.681  1.00 76.69 426 A 1 
ATOM 3228 C CG  . ASP A 0 426 . -41.512  5.911   32.530  1.00 76.69 426 A 1 
ATOM 3229 O OD1 . ASP A 0 426 . -42.161  6.859   33.050  1.00 76.69 426 A 1 
ATOM 3230 O OD2 . ASP A 0 426 . -42.034  5.128   31.711  1.00 76.69 426 A 1 
ATOM 3231 N N   . TYR A 0 427 . -37.166  6.818   32.926  1.00 75.35 427 A 1 
ATOM 3232 C CA  . TYR A 0 427 . -36.056  7.495   32.267  1.00 75.35 427 A 1 
ATOM 3233 C C   . TYR A 0 427 . -35.376  6.467   31.378  1.00 75.35 427 A 1 
ATOM 3234 C CB  . TYR A 0 427 . -35.074  8.064   33.303  1.00 75.35 427 A 1 
ATOM 3235 O O   . TYR A 0 427 . -34.432  5.793   31.806  1.00 75.35 427 A 1 
ATOM 3236 C CG  . TYR A 0 427 . -35.528  9.289   34.061  1.00 75.35 427 A 1 
ATOM 3237 C CD1 . TYR A 0 427 . -35.427  10.544  33.448  1.00 75.35 427 A 1 
ATOM 3238 C CD2 . TYR A 0 427 . -36.036  9.174   35.369  1.00 75.35 427 A 1 
ATOM 3239 C CE1 . TYR A 0 427 . -35.845  11.698  34.122  1.00 75.35 427 A 1 
ATOM 3240 C CE2 . TYR A 0 427 . -36.444  10.330  36.068  1.00 75.35 427 A 1 
ATOM 3241 O OH  . TYR A 0 427 . -36.734  12.736  36.057  1.00 75.35 427 A 1 
ATOM 3242 C CZ  . TYR A 0 427 . -36.352  11.590  35.433  1.00 75.35 427 A 1 
ATOM 3243 N N   . ASP A 0 428 . -35.858  6.367   30.149  1.00 79.61 428 A 1 
ATOM 3244 C CA  . ASP A 0 428 . -35.373  5.399   29.186  1.00 79.61 428 A 1 
ATOM 3245 C C   . ASP A 0 428 . -34.424  6.080   28.208  1.00 79.61 428 A 1 
ATOM 3246 C CB  . ASP A 0 428 . -36.546  4.698   28.490  1.00 79.61 428 A 1 
ATOM 3247 O O   . ASP A 0 428 . -34.717  7.107   27.602  1.00 79.61 428 A 1 
ATOM 3248 C CG  . ASP A 0 428 . -37.224  3.632   29.356  1.00 79.61 428 A 1 
ATOM 3249 O OD1 . ASP A 0 428 . -36.702  3.360   30.459  1.00 79.61 428 A 1 
ATOM 3250 O OD2 . ASP A 0 428 . -38.157  2.997   28.816  1.00 79.61 428 A 1 
ATOM 3251 N N   . SER A 0 429 . -33.235  5.513   28.037  1.00 80.40 429 A 1 
ATOM 3252 C CA  . SER A 0 429 . -32.285  5.952   27.016  1.00 80.40 429 A 1 
ATOM 3253 C C   . SER A 0 429 . -31.907  4.777   26.137  1.00 80.40 429 A 1 
ATOM 3254 C CB  . SER A 0 429 . -31.059  6.616   27.632  1.00 80.40 429 A 1 
ATOM 3255 O O   . SER A 0 429 . -31.356  3.772   26.598  1.00 80.40 429 A 1 
ATOM 3256 O OG  . SER A 0 429 . -31.442  7.763   28.366  1.00 80.40 429 A 1 
ATOM 3257 N N   . ARG A 0 430 . -32.206  4.914   24.847  1.00 81.87 430 A 1 
ATOM 3258 C CA  . ARG A 0 430 . -31.959  3.906   23.822  1.00 81.87 430 A 1 
ATOM 3259 C C   . ARG A 0 430 . -31.069  4.481   22.749  1.00 81.87 430 A 1 
ATOM 3260 C CB  . ARG A 0 430 . -33.285  3.434   23.228  1.00 81.87 430 A 1 
ATOM 3261 O O   . ARG A 0 430 . -31.418  5.466   22.112  1.00 81.87 430 A 1 
ATOM 3262 C CG  . ARG A 0 430 . -34.047  2.592   24.242  1.00 81.87 430 A 1 
ATOM 3263 C CD  . ARG A 0 430 . -35.454  2.247   23.767  1.00 81.87 430 A 1 
ATOM 3264 N NE  . ARG A 0 430 . -35.408  1.356   22.592  1.00 81.87 430 A 1 
ATOM 3265 N NH1 . ARG A 0 430 . -37.568  1.690   21.929  1.00 81.87 430 A 1 
ATOM 3266 N NH2 . ARG A 0 430 . -36.227  0.348   20.730  1.00 81.87 430 A 1 
ATOM 3267 C CZ  . ARG A 0 430 . -36.401  1.134   21.759  1.00 81.87 430 A 1 
ATOM 3268 N N   . TRP A 0 431 . -29.966  3.798   22.500  1.00 87.42 431 A 1 
ATOM 3269 C CA  . TRP A 0 431 . -29.010  4.188   21.480  1.00 87.42 431 A 1 
ATOM 3270 C C   . TRP A 0 431 . -28.702  3.013   20.566  1.00 87.42 431 A 1 
ATOM 3271 C CB  . TRP A 0 431 . -27.765  4.734   22.164  1.00 87.42 431 A 1 
ATOM 3272 O O   . TRP A 0 431 . -28.570  1.876   21.029  1.00 87.42 431 A 1 
ATOM 3273 C CG  . TRP A 0 431 . -26.667  5.102   21.228  1.00 87.42 431 A 1 
ATOM 3274 C CD1 . TRP A 0 431 . -26.555  6.278   20.576  1.00 87.42 431 A 1 
ATOM 3275 C CD2 . TRP A 0 431 . -25.521  4.300   20.827  1.00 87.42 431 A 1 
ATOM 3276 C CE2 . TRP A 0 431 . -24.665  5.125   20.045  1.00 87.42 431 A 1 
ATOM 3277 C CE3 . TRP A 0 431 . -25.095  2.979   21.086  1.00 87.42 431 A 1 
ATOM 3278 N NE1 . TRP A 0 431 . -25.379  6.292   19.856  1.00 87.42 431 A 1 
ATOM 3279 C CH2 . TRP A 0 431 . -22.980  3.384   19.943  1.00 87.42 431 A 1 
ATOM 3280 C CZ2 . TRP A 0 431 . -23.378  4.707   19.680  1.00 87.42 431 A 1 
ATOM 3281 C CZ3 . TRP A 0 431 . -23.852  2.514   20.618  1.00 87.42 431 A 1 
ATOM 3282 N N   . GLY A 0 432 . -28.571  3.281   19.271  1.00 88.99 432 A 1 
ATOM 3283 C CA  . GLY A 0 432 . -28.333  2.249   18.276  1.00 88.99 432 A 1 
ATOM 3284 C C   . GLY A 0 432 . -27.448  2.702   17.127  1.00 88.99 432 A 1 
ATOM 3285 O O   . GLY A 0 432 . -27.460  3.862   16.717  1.00 88.99 432 A 1 
ATOM 3286 N N   . LYS A 0 433 . -26.691  1.740   16.601  1.00 87.52 433 A 1 
ATOM 3287 C CA  . LYS A 0 433 . -25.939  1.822   15.356  1.00 87.52 433 A 1 
ATOM 3288 C C   . LYS A 0 433 . -26.233  0.601   14.515  1.00 87.52 433 A 1 
ATOM 3289 C CB  . LYS A 0 433 . -24.437  1.892   15.618  1.00 87.52 433 A 1 
ATOM 3290 O O   . LYS A 0 433 . -26.059  -0.506  15.016  1.00 87.52 433 A 1 
ATOM 3291 C CG  . LYS A 0 433 . -24.100  3.191   16.330  1.00 87.52 433 A 1 
ATOM 3292 C CD  . LYS A 0 433 . -22.587  3.355   16.460  1.00 87.52 433 A 1 
ATOM 3293 C CE  . LYS A 0 433 . -22.427  4.851   16.633  1.00 87.52 433 A 1 
ATOM 3294 N NZ  . LYS A 0 433 . -21.034  5.321   16.659  1.00 87.52 433 A 1 
ATOM 3295 N N   . SER A 0 434 . -26.592  0.800   13.259  1.00 87.55 434 A 1 
ATOM 3296 C CA  . SER A 0 434 . -26.803  -0.291  12.313  1.00 87.55 434 A 1 
ATOM 3297 C C   . SER A 0 434 . -26.136  0.016   10.986  1.00 87.55 434 A 1 
ATOM 3298 C CB  . SER A 0 434 . -28.289  -0.615  12.138  1.00 87.55 434 A 1 
ATOM 3299 O O   . SER A 0 434 . -26.073  1.169   10.557  1.00 87.55 434 A 1 
ATOM 3300 O OG  . SER A 0 434 . -29.055  0.542   11.866  1.00 87.55 434 A 1 
ATOM 3301 N N   . TYR A 0 435 . -25.623  -1.025  10.348  1.00 85.86 435 A 1 
ATOM 3302 C CA  . TYR A 0 435 . -25.085  -0.957  9.000   1.00 85.86 435 A 1 
ATOM 3303 C C   . TYR A 0 435 . -25.748  -2.030  8.145   1.00 85.86 435 A 1 
ATOM 3304 C CB  . TYR A 0 435 . -23.566  -1.170  9.010   1.00 85.86 435 A 1 
ATOM 3305 O O   . TYR A 0 435 . -25.674  -3.215  8.497   1.00 85.86 435 A 1 
ATOM 3306 C CG  . TYR A 0 435 . -22.735  -0.175  9.798   1.00 85.86 435 A 1 
ATOM 3307 C CD1 . TYR A 0 435 . -22.060  0.863   9.133   1.00 85.86 435 A 1 
ATOM 3308 C CD2 . TYR A 0 435 . -22.599  -0.320  11.191  1.00 85.86 435 A 1 
ATOM 3309 C CE1 . TYR A 0 435 . -21.221  1.736   9.852   1.00 85.86 435 A 1 
ATOM 3310 C CE2 . TYR A 0 435 . -21.756  0.541   11.918  1.00 85.86 435 A 1 
ATOM 3311 O OH  . TYR A 0 435 . -20.307  2.453   11.953  1.00 85.86 435 A 1 
ATOM 3312 C CZ  . TYR A 0 435 . -21.065  1.571   11.246  1.00 85.86 435 A 1 
ATOM 3313 N N   . ASP A 0 436 . -26.308  -1.637  7.001   1.00 79.82 436 A 1 
ATOM 3314 C CA  . ASP A 0 436 . -26.624  -2.601  5.950   1.00 79.82 436 A 1 
ATOM 3315 C C   . ASP A 0 436 . -25.317  -3.011  5.278   1.00 79.82 436 A 1 
ATOM 3316 C CB  . ASP A 0 436 . -27.614  -2.061  4.912   1.00 79.82 436 A 1 
ATOM 3317 O O   . ASP A 0 436 . -24.548  -2.155  4.843   1.00 79.82 436 A 1 
ATOM 3318 C CG  . ASP A 0 436 . -29.009  -1.789  5.482   1.00 79.82 436 A 1 
ATOM 3319 O OD1 . ASP A 0 436 . -29.428  -2.519  6.405   1.00 79.82 436 A 1 
ATOM 3320 O OD2 . ASP A 0 436 . -29.670  -0.863  4.955   1.00 79.82 436 A 1 
ATOM 3321 N N   . SER A 0 437 . -25.068  -4.319  5.260   1.00 82.60 437 A 1 
ATOM 3322 C CA  . SER A 0 437 . -23.892  -5.010  4.733   1.00 82.60 437 A 1 
ATOM 3323 C C   . SER A 0 437 . -22.538  -4.281  4.844   1.00 82.60 437 A 1 
ATOM 3324 C CB  . SER A 0 437 . -24.163  -5.573  3.333   1.00 82.60 437 A 1 
ATOM 3325 O O   . SER A 0 437 . -22.228  -3.319  4.151   1.00 82.60 437 A 1 
ATOM 3326 O OG  . SER A 0 437 . -24.055  -4.624  2.294   1.00 82.60 437 A 1 
ATOM 3327 N N   . VAL A 0 438 . -21.633  -4.795  5.678   1.00 86.48 438 A 1 
ATOM 3328 C CA  . VAL A 0 438 . -20.294  -4.211  5.855   1.00 86.48 438 A 1 
ATOM 3329 C C   . VAL A 0 438 . -19.257  -5.032  5.099   1.00 86.48 438 A 1 
ATOM 3330 C CB  . VAL A 0 438 . -19.934  -4.052  7.340   1.00 86.48 438 A 1 
ATOM 3331 O O   . VAL A 0 438 . -19.179  -6.247  5.270   1.00 86.48 438 A 1 
ATOM 3332 C CG1 . VAL A 0 438 . -18.562  -3.379  7.514   1.00 86.48 438 A 1 
ATOM 3333 C CG2 . VAL A 0 438 . -20.967  -3.184  8.066   1.00 86.48 438 A 1 
ATOM 3334 N N   . SER A 0 439 . -18.399  -4.365  4.323   1.00 90.38 439 A 1 
ATOM 3335 C CA  . SER A 0 439 . -17.226  -4.968  3.681   1.00 90.38 439 A 1 
ATOM 3336 C C   . SER A 0 439 . -15.956  -4.215  4.065   1.00 90.38 439 A 1 
ATOM 3337 C CB  . SER A 0 439 . -17.394  -5.018  2.160   1.00 90.38 439 A 1 
ATOM 3338 O O   . SER A 0 439 . -15.799  -3.027  3.785   1.00 90.38 439 A 1 
ATOM 3339 O OG  . SER A 0 439 . -16.351  -5.781  1.562   1.00 90.38 439 A 1 
ATOM 3340 N N   . ALA A 0 440 . -15.010  -4.915  4.682   1.00 90.61 440 A 1 
ATOM 3341 C CA  . ALA A 0 440 . -13.692  -4.397  5.020   1.00 90.61 440 A 1 
ATOM 3342 C C   . ALA A 0 440 . -12.616  -5.200  4.292   1.00 90.61 440 A 1 
ATOM 3343 C CB  . ALA A 0 440 . -13.510  -4.420  6.540   1.00 90.61 440 A 1 
ATOM 3344 O O   . ALA A 0 440 . -12.554  -6.422  4.406   1.00 90.61 440 A 1 
ATOM 3345 N N   . LYS A 0 441 . -11.733  -4.520  3.561   1.00 94.20 441 A 1 
ATOM 3346 C CA  . LYS A 0 441 . -10.645  -5.122  2.783   1.00 94.20 441 A 1 
ATOM 3347 C C   . LYS A 0 441 . -9.323   -4.470  3.163   1.00 94.20 441 A 1 
ATOM 3348 C CB  . LYS A 0 441 . -10.944  -5.004  1.278   1.00 94.20 441 A 1 
ATOM 3349 O O   . LYS A 0 441 . -9.225   -3.249  3.247   1.00 94.20 441 A 1 
ATOM 3350 C CG  . LYS A 0 441 . -12.162  -5.852  0.875   1.00 94.20 441 A 1 
ATOM 3351 C CD  . LYS A 0 441 . -12.686  -5.511  -0.524  1.00 94.20 441 A 1 
ATOM 3352 C CE  . LYS A 0 441 . -13.964  -6.329  -0.753  1.00 94.20 441 A 1 
ATOM 3353 N NZ  . LYS A 0 441 . -14.849  -5.739  -1.783  1.00 94.20 441 A 1 
ATOM 3354 N N   . SER A 0 442 . -8.297   -5.280  3.371   1.00 94.76 442 A 1 
ATOM 3355 C CA  . SER A 0 442 . -6.924   -4.843  3.609   1.00 94.76 442 A 1 
ATOM 3356 C C   . SER A 0 442 . -5.999   -5.582  2.658   1.00 94.76 442 A 1 
ATOM 3357 C CB  . SER A 0 442 . -6.522   -5.092  5.065   1.00 94.76 442 A 1 
ATOM 3358 O O   . SER A 0 442 . -6.161   -6.781  2.450   1.00 94.76 442 A 1 
ATOM 3359 O OG  . SER A 0 442 . -5.255   -4.525  5.357   1.00 94.76 442 A 1 
ATOM 3360 N N   . TYR A 0 443 . -5.024   -4.869  2.118   1.00 94.26 443 A 1 
ATOM 3361 C CA  . TYR A 0 443 . -4.014   -5.366  1.195   1.00 94.26 443 A 1 
ATOM 3362 C C   . TYR A 0 443 . -2.667   -4.771  1.603   1.00 94.26 443 A 1 
ATOM 3363 C CB  . TYR A 0 443 . -4.422   -4.952  -0.223  1.00 94.26 443 A 1 
ATOM 3364 O O   . TYR A 0 443 . -2.585   -3.575  1.870   1.00 94.26 443 A 1 
ATOM 3365 C CG  . TYR A 0 443 . -3.445   -5.351  -1.306  1.00 94.26 443 A 1 
ATOM 3366 C CD1 . TYR A 0 443 . -2.430   -4.461  -1.712  1.00 94.26 443 A 1 
ATOM 3367 C CD2 . TYR A 0 443 . -3.558   -6.616  -1.913  1.00 94.26 443 A 1 
ATOM 3368 C CE1 . TYR A 0 443 . -1.537   -4.828  -2.736  1.00 94.26 443 A 1 
ATOM 3369 C CE2 . TYR A 0 443 . -2.668   -6.984  -2.938  1.00 94.26 443 A 1 
ATOM 3370 O OH  . TYR A 0 443 . -0.816   -6.470  -4.348  1.00 94.26 443 A 1 
ATOM 3371 C CZ  . TYR A 0 443 . -1.658   -6.093  -3.353  1.00 94.26 443 A 1 
ATOM 3372 N N   . ASP A 0 444 . -1.633   -5.590  1.696   1.00 95.24 444 A 1 
ATOM 3373 C CA  . ASP A 0 444 . -0.248   -5.173  1.895   1.00 95.24 444 A 1 
ATOM 3374 C C   . ASP A 0 444 . 0.612    -5.959  0.905   1.00 95.24 444 A 1 
ATOM 3375 C CB  . ASP A 0 444 . 0.182    -5.382  3.362   1.00 95.24 444 A 1 
ATOM 3376 O O   . ASP A 0 444 . 0.479    -7.177  0.803   1.00 95.24 444 A 1 
ATOM 3377 C CG  . ASP A 0 444 . 1.419    -4.559  3.774   1.00 95.24 444 A 1 
ATOM 3378 O OD1 . ASP A 0 444 . 2.124    -4.026  2.895   1.00 95.24 444 A 1 
ATOM 3379 O OD2 . ASP A 0 444 . 1.616    -4.350  4.996   1.00 95.24 444 A 1 
ATOM 3380 N N   . ASN A 0 445 . 1.446    -5.269  0.145   1.00 95.12 445 A 1 
ATOM 3381 C CA  . ASN A 0 445 . 2.365    -5.856  -0.810  1.00 95.12 445 A 1 
ATOM 3382 C C   . ASN A 0 445 . 3.735    -5.227  -0.639  1.00 95.12 445 A 1 
ATOM 3383 C CB  . ASN A 0 445 . 1.848    -5.678  -2.239  1.00 95.12 445 A 1 
ATOM 3384 O O   . ASN A 0 445 . 3.844    -4.009  -0.536  1.00 95.12 445 A 1 
ATOM 3385 C CG  . ASN A 0 445 . 2.776    -6.354  -3.231  1.00 95.12 445 A 1 
ATOM 3386 N ND2 . ASN A 0 445 . 3.662    -5.634  -3.883  1.00 95.12 445 A 1 
ATOM 3387 O OD1 . ASN A 0 445 . 2.702    -7.556  -3.404  1.00 95.12 445 A 1 
ATOM 3388 N N   . GLU A 0 446 . 4.768    -6.049  -0.673  1.00 96.51 446 A 1 
ATOM 3389 C CA  . GLU A 0 446 . 6.157    -5.629  -0.639  1.00 96.51 446 A 1 
ATOM 3390 C C   . GLU A 0 446 . 6.915    -6.382  -1.729  1.00 96.51 446 A 1 
ATOM 3391 C CB  . GLU A 0 446 . 6.697    -5.887  0.772   1.00 96.51 446 A 1 
ATOM 3392 O O   . GLU A 0 446 . 6.978    -7.608  -1.708  1.00 96.51 446 A 1 
ATOM 3393 C CG  . GLU A 0 446 . 8.116    -5.351  0.979   1.00 96.51 446 A 1 
ATOM 3394 C CD  . GLU A 0 446 . 8.544    -5.408  2.455   1.00 96.51 446 A 1 
ATOM 3395 O OE1 . GLU A 0 446 . 9.437    -4.618  2.837   1.00 96.51 446 A 1 
ATOM 3396 O OE2 . GLU A 0 446 . 7.969    -6.198  3.245   1.00 96.51 446 A 1 
ATOM 3397 N N   . SER A 0 447 . 7.474    -5.640  -2.678  1.00 96.90 447 A 1 
ATOM 3398 C CA  . SER A 0 447 . 8.245    -6.147  -3.807  1.00 96.90 447 A 1 
ATOM 3399 C C   . SER A 0 447 . 9.647    -5.564  -3.775  1.00 96.90 447 A 1 
ATOM 3400 C CB  . SER A 0 447 . 7.578    -5.788  -5.136  1.00 96.90 447 A 1 
ATOM 3401 O O   . SER A 0 447 . 9.841    -4.369  -3.558  1.00 96.90 447 A 1 
ATOM 3402 O OG  . SER A 0 447 . 6.482    -6.634  -5.391  1.00 96.90 447 A 1 
ATOM 3403 N N   . TYR A 0 448 . 10.635   -6.403  -4.038  1.00 97.47 448 A 1 
ATOM 3404 C CA  . TYR A 0 448 . 12.030   -6.033  -4.200  1.00 97.47 448 A 1 
ATOM 3405 C C   . TYR A 0 448 . 12.582   -6.733  -5.432  1.00 97.47 448 A 1 
ATOM 3406 C CB  . TYR A 0 448 . 12.820   -6.424  -2.947  1.00 97.47 448 A 1 
ATOM 3407 O O   . TYR A 0 448 . 12.401   -7.937  -5.597  1.00 97.47 448 A 1 
ATOM 3408 C CG  . TYR A 0 448 . 14.320   -6.249  -3.085  1.00 97.47 448 A 1 
ATOM 3409 C CD1 . TYR A 0 448 . 15.132   -7.337  -3.465  1.00 97.47 448 A 1 
ATOM 3410 C CD2 . TYR A 0 448 . 14.895   -4.986  -2.858  1.00 97.47 448 A 1 
ATOM 3411 C CE1 . TYR A 0 448 . 16.524   -7.168  -3.589  1.00 97.47 448 A 1 
ATOM 3412 C CE2 . TYR A 0 448 . 16.286   -4.813  -2.973  1.00 97.47 448 A 1 
ATOM 3413 O OH  . TYR A 0 448 . 18.445   -5.741  -3.405  1.00 97.47 448 A 1 
ATOM 3414 C CZ  . TYR A 0 448 . 17.101   -5.907  -3.329  1.00 97.47 448 A 1 
ATOM 3415 N N   . ALA A 0 449 . 13.307   -6.004  -6.272  1.00 97.29 449 A 1 
ATOM 3416 C CA  . ALA A 0 449 . 14.043   -6.593  -7.376  1.00 97.29 449 A 1 
ATOM 3417 C C   . ALA A 0 449 . 15.424   -5.959  -7.514  1.00 97.29 449 A 1 
ATOM 3418 C CB  . ALA A 0 449 . 13.218   -6.513  -8.665  1.00 97.29 449 A 1 
ATOM 3419 O O   . ALA A 0 449 . 15.580   -4.742  -7.402  1.00 97.29 449 A 1 
ATOM 3420 N N   . ARG A 0 450 . 16.418   -6.799  -7.794  1.00 97.86 450 A 1 
ATOM 3421 C CA  . ARG A 0 450 . 17.797   -6.409  -8.065  1.00 97.86 450 A 1 
ATOM 3422 C C   . ARG A 0 450 . 18.311   -7.141  -9.293  1.00 97.86 450 A 1 
ATOM 3423 C CB  . ARG A 0 450 . 18.654   -6.670  -6.824  1.00 97.86 450 A 1 
ATOM 3424 O O   . ARG A 0 450 . 18.279   -8.370  -9.347  1.00 97.86 450 A 1 
ATOM 3425 C CG  . ARG A 0 450 . 20.118   -6.260  -7.032  1.00 97.86 450 A 1 
ATOM 3426 C CD  . ARG A 0 450 . 20.911   -6.430  -5.734  1.00 97.86 450 A 1 
ATOM 3427 N NE  . ARG A 0 450 . 21.221   -7.852  -5.479  1.00 97.86 450 A 1 
ATOM 3428 N NH1 . ARG A 0 450 . 23.242   -7.849  -6.558  1.00 97.86 450 A 1 
ATOM 3429 N NH2 . ARG A 0 450 . 22.499   -9.721  -5.642  1.00 97.86 450 A 1 
ATOM 3430 C CZ  . ARG A 0 450 . 22.310   -8.466  -5.892  1.00 97.86 450 A 1 
ATOM 3431 N N   . ALA A 0 451 . 18.820   -6.387  -10.253 1.00 98.21 451 A 1 
ATOM 3432 C CA  . ALA A 0 451 . 19.540   -6.908  -11.400 1.00 98.21 451 A 1 
ATOM 3433 C C   . ALA A 0 451 . 20.965   -6.356  -11.392 1.00 98.21 451 A 1 
ATOM 3434 C CB  . ALA A 0 451 . 18.778   -6.569  -12.683 1.00 98.21 451 A 1 
ATOM 3435 O O   . ALA A 0 451 . 21.147   -5.159  -11.200 1.00 98.21 451 A 1 
ATOM 3436 N N   . VAL A 0 452 . 21.954   -7.223  -11.591 1.00 98.13 452 A 1 
ATOM 3437 C CA  . VAL A 0 452 . 23.357   -6.846  -11.798 1.00 98.13 452 A 1 
ATOM 3438 C C   . VAL A 0 452 . 23.826   -7.446  -13.109 1.00 98.13 452 A 1 
ATOM 3439 C CB  . VAL A 0 452 . 24.264   -7.276  -10.629 1.00 98.13 452 A 1 
ATOM 3440 O O   . VAL A 0 452 . 23.512   -8.606  -13.394 1.00 98.13 452 A 1 
ATOM 3441 C CG1 . VAL A 0 452 . 25.755   -7.031  -10.893 1.00 98.13 452 A 1 
ATOM 3442 C CG2 . VAL A 0 452 . 23.899   -6.493  -9.366  1.00 98.13 452 A 1 
ATOM 3443 N N   . GLN A 0 453 . 24.562   -6.661  -13.885 1.00 96.48 453 A 1 
ATOM 3444 C CA  . GLN A 0 453 . 25.344   -7.137  -15.019 1.00 96.48 453 A 1 
ATOM 3445 C C   . GLN A 0 453 . 26.754   -6.579  -14.875 1.00 96.48 453 A 1 
ATOM 3446 C CB  . GLN A 0 453 . 24.715   -6.765  -16.368 1.00 96.48 453 A 1 
ATOM 3447 O O   . GLN A 0 453 . 26.899   -5.387  -14.608 1.00 96.48 453 A 1 
ATOM 3448 C CG  . GLN A 0 453 . 23.231   -7.150  -16.443 1.00 96.48 453 A 1 
ATOM 3449 C CD  . GLN A 0 453 . 22.609   -6.779  -17.778 1.00 96.48 453 A 1 
ATOM 3450 N NE2 . GLN A 0 453 . 22.595   -7.674  -18.737 1.00 96.48 453 A 1 
ATOM 3451 O OE1 . GLN A 0 453 . 22.067   -5.705  -17.973 1.00 96.48 453 A 1 
ATOM 3452 N N   . ALA A 0 454 . 27.751   -7.439  -14.992 1.00 95.70 454 A 1 
ATOM 3453 C CA  . ALA A 0 454 . 29.141   -7.050  -15.122 1.00 95.70 454 A 1 
ATOM 3454 C C   . ALA A 0 454 . 29.720   -7.787  -16.325 1.00 95.70 454 A 1 
ATOM 3455 C CB  . ALA A 0 454 . 29.901   -7.337  -13.824 1.00 95.70 454 A 1 
ATOM 3456 O O   . ALA A 0 454 . 29.365   -8.949  -16.525 1.00 95.70 454 A 1 
ATOM 3457 N N   . ASP A 0 455 . 30.540   -7.090  -17.084 1.00 93.60 455 A 1 
ATOM 3458 C CA  . ASP A 0 455 . 31.135   -7.518  -18.344 1.00 93.60 455 A 1 
ATOM 3459 C C   . ASP A 0 455 . 32.567   -6.946  -18.344 1.00 93.60 455 A 1 
ATOM 3460 C CB  . ASP A 0 455 . 30.190   -7.020  -19.441 1.00 93.60 455 A 1 
ATOM 3461 O O   . ASP A 0 455 . 32.801   -5.847  -17.824 1.00 93.60 455 A 1 
ATOM 3462 C CG  . ASP A 0 455 . 30.608   -7.339  -20.868 1.00 93.60 455 A 1 
ATOM 3463 O OD1 . ASP A 0 455 . 29.743   -7.915  -21.564 1.00 93.60 455 A 1 
ATOM 3464 O OD2 . ASP A 0 455 . 31.681   -6.844  -21.242 1.00 93.60 455 A 1 
ATOM 3465 N N   . ASP A 0 456 . 33.543   -7.777  -18.694 1.00 92.30 456 A 1 
ATOM 3466 C CA  . ASP A 0 456 . 34.977   -7.478  -18.591 1.00 92.30 456 A 1 
ATOM 3467 C C   . ASP A 0 456 . 35.689   -8.149  -19.760 1.00 92.30 456 A 1 
ATOM 3468 C CB  . ASP A 0 456 . 35.527   -7.930  -17.211 1.00 92.30 456 A 1 
ATOM 3469 O O   . ASP A 0 456 . 36.213   -9.262  -19.598 1.00 92.30 456 A 1 
ATOM 3470 C CG  . ASP A 0 456 . 37.047   -7.768  -16.972 1.00 92.30 456 A 1 
ATOM 3471 O OD1 . ASP A 0 456 . 37.698   -6.807  -17.431 1.00 92.30 456 A 1 
ATOM 3472 O OD2 . ASP A 0 456 . 37.629   -8.457  -16.088 1.00 92.30 456 A 1 
ATOM 3473 N N   . ASP A 0 457 . 35.707   -7.480  -20.914 1.00 90.42 457 A 1 
ATOM 3474 C CA  . ASP A 0 457 . 36.426   -7.965  -22.078 1.00 90.42 457 A 1 
ATOM 3475 C C   . ASP A 0 457 . 37.880   -7.523  -22.010 1.00 90.42 457 A 1 
ATOM 3476 C CB  . ASP A 0 457 . 35.793   -7.612  -23.436 1.00 90.42 457 A 1 
ATOM 3477 O O   . ASP A 0 457 . 38.246   -6.387  -21.707 1.00 90.42 457 A 1 
ATOM 3478 C CG  . ASP A 0 457 . 34.322   -8.012  -23.564 1.00 90.42 457 A 1 
ATOM 3479 O OD1 . ASP A 0 457 . 34.045   -9.140  -23.090 1.00 90.42 457 A 1 
ATOM 3480 O OD2 . ASP A 0 457 . 33.592   -7.377  -24.361 1.00 90.42 457 A 1 
ATOM 3481 N N   . GLN A 0 458 . 38.762   -8.463  -22.307 1.00 87.76 458 A 1 
ATOM 3482 C CA  . GLN A 0 458 . 40.183   -8.226  -22.489 1.00 87.76 458 A 1 
ATOM 3483 C C   . GLN A 0 458 . 40.569   -8.748  -23.856 1.00 87.76 458 A 1 
ATOM 3484 C CB  . GLN A 0 458 . 40.987   -8.922  -21.385 1.00 87.76 458 A 1 
ATOM 3485 O O   . GLN A 0 458 . 40.254   -9.889  -24.185 1.00 87.76 458 A 1 
ATOM 3486 C CG  . GLN A 0 458 . 40.713   -8.275  -20.026 1.00 87.76 458 A 1 
ATOM 3487 C CD  . GLN A 0 458 . 41.478   -8.904  -18.871 1.00 87.76 458 A 1 
ATOM 3488 N NE2 . GLN A 0 458 . 41.511   -8.232  -17.744 1.00 87.76 458 A 1 
ATOM 3489 O OE1 . GLN A 0 458 . 42.055   -9.985  -18.903 1.00 87.76 458 A 1 
ATOM 3490 N N   . TRP A 0 459 . 41.300   -7.957  -24.630 1.00 86.69 459 A 1 
ATOM 3491 C CA  . TRP A 0 459 . 41.767   -8.365  -25.950 1.00 86.69 459 A 1 
ATOM 3492 C C   . TRP A 0 459 . 43.157   -7.813  -26.233 1.00 86.69 459 A 1 
ATOM 3493 C CB  . TRP A 0 459 . 40.755   -7.931  -27.016 1.00 86.69 459 A 1 
ATOM 3494 O O   . TRP A 0 459 . 43.515   -6.742  -25.746 1.00 86.69 459 A 1 
ATOM 3495 C CG  . TRP A 0 459 . 40.537   -6.453  -27.120 1.00 86.69 459 A 1 
ATOM 3496 C CD1 . TRP A 0 459 . 39.617   -5.739  -26.432 1.00 86.69 459 A 1 
ATOM 3497 C CD2 . TRP A 0 459 . 41.252   -5.490  -27.952 1.00 86.69 459 A 1 
ATOM 3498 C CE2 . TRP A 0 459 . 40.707   -4.194  -27.710 1.00 86.69 459 A 1 
ATOM 3499 C CE3 . TRP A 0 459 . 42.303   -5.586  -28.889 1.00 86.69 459 A 1 
ATOM 3500 N NE1 . TRP A 0 459 . 39.707   -4.407  -26.782 1.00 86.69 459 A 1 
ATOM 3501 C CH2 . TRP A 0 459 . 42.245   -3.176  -29.281 1.00 86.69 459 A 1 
ATOM 3502 C CZ2 . TRP A 0 459 . 41.193   -3.046  -28.356 1.00 86.69 459 A 1 
ATOM 3503 C CZ3 . TRP A 0 459 . 42.794   -4.444  -29.549 1.00 86.69 459 A 1 
ATOM 3504 N N   . ALA A 0 460 . 43.942   -8.539  -27.022 1.00 84.34 460 A 1 
ATOM 3505 C CA  . ALA A 0 460 . 45.143   -8.006  -27.644 1.00 84.34 460 A 1 
ATOM 3506 C C   . ALA A 0 460 . 45.282   -8.501  -29.078 1.00 84.34 460 A 1 
ATOM 3507 C CB  . ALA A 0 460 . 46.398   -8.345  -26.836 1.00 84.34 460 A 1 
ATOM 3508 O O   . ALA A 0 460 . 44.833   -9.600  -29.409 1.00 84.34 460 A 1 
ATOM 3509 N N   . GLU A 0 461 . 45.941   -7.685  -29.886 1.00 82.99 461 A 1 
ATOM 3510 C CA  . GLU A 0 461 . 46.313   -7.975  -31.261 1.00 82.99 461 A 1 
ATOM 3511 C C   . GLU A 0 461 . 47.788   -7.633  -31.447 1.00 82.99 461 A 1 
ATOM 3512 C CB  . GLU A 0 461 . 45.462   -7.144  -32.238 1.00 82.99 461 A 1 
ATOM 3513 O O   . GLU A 0 461 . 48.234   -6.584  -30.984 1.00 82.99 461 A 1 
ATOM 3514 C CG  . GLU A 0 461 . 43.953   -7.437  -32.164 1.00 82.99 461 A 1 
ATOM 3515 C CD  . GLU A 0 461 . 43.125   -6.681  -33.222 1.00 82.99 461 A 1 
ATOM 3516 O OE1 . GLU A 0 461 . 41.895   -6.916  -33.285 1.00 82.99 461 A 1 
ATOM 3517 O OE2 . GLU A 0 461 . 43.695   -5.907  -34.031 1.00 82.99 461 A 1 
ATOM 3518 N N   . ASP A 0 462 . 48.517   -8.484  -32.155 1.00 79.03 462 A 1 
ATOM 3519 C CA  . ASP A 0 462 . 49.869   -8.214  -32.628 1.00 79.03 462 A 1 
ATOM 3520 C C   . ASP A 0 462 . 49.944   -8.456  -34.135 1.00 79.03 462 A 1 
ATOM 3521 C CB  . ASP A 0 462 . 50.933   -8.972  -31.825 1.00 79.03 462 A 1 
ATOM 3522 O O   . ASP A 0 462 . 49.382   -9.405  -34.691 1.00 79.03 462 A 1 
ATOM 3523 C CG  . ASP A 0 462 . 50.778   -10.489 -31.798 1.00 79.03 462 A 1 
ATOM 3524 O OD1 . ASP A 0 462 . 49.760   -10.952 -31.230 1.00 79.03 462 A 1 
ATOM 3525 O OD2 . ASP A 0 462 . 51.733   -11.177 -32.225 1.00 79.03 462 A 1 
ATOM 3526 N N   . TYR A 0 463 . 50.577   -7.520  -34.838 1.00 76.76 463 A 1 
ATOM 3527 C CA  . TYR A 0 463 . 50.705   -7.555  -36.285 1.00 76.76 463 A 1 
ATOM 3528 C C   . TYR A 0 463 . 52.131   -7.265  -36.719 1.00 76.76 463 A 1 
ATOM 3529 C CB  . TYR A 0 463 . 49.722   -6.590  -36.952 1.00 76.76 463 A 1 
ATOM 3530 O O   . TYR A 0 463 . 52.587   -6.117  -36.760 1.00 76.76 463 A 1 
ATOM 3531 C CG  . TYR A 0 463 . 49.796   -6.648  -38.468 1.00 76.76 463 A 1 
ATOM 3532 C CD1 . TYR A 0 463 . 50.520   -5.674  -39.177 1.00 76.76 463 A 1 
ATOM 3533 C CD2 . TYR A 0 463 . 49.221   -7.729  -39.157 1.00 76.76 463 A 1 
ATOM 3534 C CE1 . TYR A 0 463 . 50.658   -5.774  -40.572 1.00 76.76 463 A 1 
ATOM 3535 C CE2 . TYR A 0 463 . 49.334   -7.834  -40.556 1.00 76.76 463 A 1 
ATOM 3536 O OH  . TYR A 0 463 . 50.238   -6.935  -42.610 1.00 76.76 463 A 1 
ATOM 3537 C CZ  . TYR A 0 463 . 50.061   -6.854  -41.261 1.00 76.76 463 A 1 
ATOM 3538 N N   . ASP A 0 464 . 52.781   -8.313  -37.198 1.00 76.87 464 A 1 
ATOM 3539 C CA  . ASP A 0 464 . 54.123   -8.261  -37.729 1.00 76.87 464 A 1 
ATOM 3540 C C   . ASP A 0 464 . 54.108   -8.202  -39.256 1.00 76.87 464 A 1 
ATOM 3541 C CB  . ASP A 0 464 . 54.921   -9.458  -37.200 1.00 76.87 464 A 1 
ATOM 3542 O O   . ASP A 0 464 . 53.366   -8.881  -39.976 1.00 76.87 464 A 1 
ATOM 3543 C CG  . ASP A 0 464 . 55.708   -9.154  -35.932 1.00 76.87 464 A 1 
ATOM 3544 O OD1 . ASP A 0 464 . 56.320   -8.063  -35.938 1.00 76.87 464 A 1 
ATOM 3545 O OD2 . ASP A 0 464 . 55.923   -10.076 -35.122 1.00 76.87 464 A 1 
ATOM 3546 N N   . ARG A 0 465 . 54.978   -7.363  -39.816 1.00 69.99 465 A 1 
ATOM 3547 C CA  . ARG A 0 465 . 55.234   -7.343  -41.255 1.00 69.99 465 A 1 
ATOM 3548 C C   . ARG A 0 465 . 56.705   -7.164  -41.538 1.00 69.99 465 A 1 
ATOM 3549 C CB  . ARG A 0 465 . 54.383   -6.259  -41.914 1.00 69.99 465 A 1 
ATOM 3550 O O   . ARG A 0 465 . 57.285   -6.122  -41.244 1.00 69.99 465 A 1 
ATOM 3551 C CG  . ARG A 0 465 . 54.537   -6.339  -43.433 1.00 69.99 465 A 1 
ATOM 3552 C CD  . ARG A 0 465 . 53.752   -5.218  -44.093 1.00 69.99 465 A 1 
ATOM 3553 N NE  . ARG A 0 465 . 53.922   -5.289  -45.551 1.00 69.99 465 A 1 
ATOM 3554 N NH1 . ARG A 0 465 . 52.572   -3.523  -46.051 1.00 69.99 465 A 1 
ATOM 3555 N NH2 . ARG A 0 465 . 53.545   -4.703  -47.703 1.00 69.99 465 A 1 
ATOM 3556 C CZ  . ARG A 0 465 . 53.346   -4.505  -46.430 1.00 69.99 465 A 1 
ATOM 3557 N N   . TYR A 0 466 . 57.271   -8.101  -42.291 1.00 67.63 466 A 1 
ATOM 3558 C CA  . TYR A 0 466 . 58.656   -8.027  -42.739 1.00 67.63 466 A 1 
ATOM 3559 C C   . TYR A 0 466 . 58.782   -8.110  -44.265 1.00 67.63 466 A 1 
ATOM 3560 C CB  . TYR A 0 466 . 59.496   -9.077  -42.006 1.00 67.63 466 A 1 
ATOM 3561 O O   . TYR A 0 466 . 58.156   -8.922  -44.948 1.00 67.63 466 A 1 
ATOM 3562 C CG  . TYR A 0 466 . 59.135   -10.503 -42.359 1.00 67.63 466 A 1 
ATOM 3563 C CD1 . TYR A 0 466 . 58.137   -11.178 -41.629 1.00 67.63 466 A 1 
ATOM 3564 C CD2 . TYR A 0 466 . 59.776   -11.137 -43.442 1.00 67.63 466 A 1 
ATOM 3565 C CE1 . TYR A 0 466 . 57.777   -12.489 -41.977 1.00 67.63 466 A 1 
ATOM 3566 C CE2 . TYR A 0 466 . 59.417   -12.450 -43.796 1.00 67.63 466 A 1 
ATOM 3567 O OH  . TYR A 0 466 . 58.072   -14.379 -43.419 1.00 67.63 466 A 1 
ATOM 3568 C CZ  . TYR A 0 466 . 58.421   -13.122 -43.059 1.00 67.63 466 A 1 
ATOM 3569 N N   . ASP A 0 467 . 59.667   -7.276  -44.806 1.00 62.92 467 A 1 
ATOM 3570 C CA  . ASP A 0 467 . 60.070   -7.254  -46.209 1.00 62.92 467 A 1 
ATOM 3571 C C   . ASP A 0 467 . 61.593   -7.473  -46.267 1.00 62.92 467 A 1 
ATOM 3572 C CB  . ASP A 0 467 . 59.673   -5.903  -46.853 1.00 62.92 467 A 1 
ATOM 3573 O O   . ASP A 0 467 . 62.385   -6.596  -45.906 1.00 62.92 467 A 1 
ATOM 3574 C CG  . ASP A 0 467 . 58.421   -5.869  -47.745 1.00 62.92 467 A 1 
ATOM 3575 O OD1 . ASP A 0 467 . 57.662   -6.855  -47.827 1.00 62.92 467 A 1 
ATOM 3576 O OD2 . ASP A 0 467 . 58.283   -4.838  -48.463 1.00 62.92 467 A 1 
ATOM 3577 N N   . SER A 0 468 . 62.022   -8.634  -46.770 1.00 59.37 468 A 1 
ATOM 3578 C CA  . SER A 0 468 . 63.424   -8.885  -47.127 1.00 59.37 468 A 1 
ATOM 3579 C C   . SER A 0 468 . 63.573   -8.831  -48.645 1.00 59.37 468 A 1 
ATOM 3580 C CB  . SER A 0 468 . 63.936   -10.194 -46.520 1.00 59.37 468 A 1 
ATOM 3581 O O   . SER A 0 468 . 62.919   -9.575  -49.378 1.00 59.37 468 A 1 
ATOM 3582 O OG  . SER A 0 468 . 63.265   -11.321 -47.042 1.00 59.37 468 A 1 
ATOM 3583 N N   . ARG A 0 469 . 64.395   -7.906  -49.145 1.00 54.92 469 A 1 
ATOM 3584 C CA  . ARG A 0 469 . 64.645   -7.742  -50.584 1.00 54.92 469 A 1 
ATOM 3585 C C   . ARG A 0 469 . 66.087   -8.140  -50.887 1.00 54.92 469 A 1 
ATOM 3586 C CB  . ARG A 0 469 . 64.332   -6.292  -51.007 1.00 54.92 469 A 1 
ATOM 3587 O O   . ARG A 0 469 . 66.988   -7.350  -50.622 1.00 54.92 469 A 1 
ATOM 3588 C CG  . ARG A 0 469 . 62.857   -5.919  -50.789 1.00 54.92 469 A 1 
ATOM 3589 C CD  . ARG A 0 469 . 62.588   -4.456  -51.155 1.00 54.92 469 A 1 
ATOM 3590 N NE  . ARG A 0 469 . 61.200   -4.094  -50.817 1.00 54.92 469 A 1 
ATOM 3591 N NH1 . ARG A 0 469 . 61.294   -1.857  -51.291 1.00 54.92 469 A 1 
ATOM 3592 N NH2 . ARG A 0 469 . 59.480   -2.739  -50.277 1.00 54.92 469 A 1 
ATOM 3593 C CZ  . ARG A 0 469 . 60.660   -2.896  -50.809 1.00 54.92 469 A 1 
ATOM 3594 N N   . ASP A 0 470 . 66.309   -9.310  -51.492 1.00 47.37 470 A 1 
ATOM 3595 C CA  . ASP A 0 470 . 67.604   -9.612  -52.108 1.00 47.37 470 A 1 
ATOM 3596 C C   . ASP A 0 470 . 67.663   -8.934  -53.483 1.00 47.37 470 A 1 
ATOM 3597 C CB  . ASP A 0 470 . 67.915   -11.121 -52.202 1.00 47.37 470 A 1 
ATOM 3598 O O   . ASP A 0 470 . 66.993   -9.318  -54.449 1.00 47.37 470 A 1 
ATOM 3599 C CG  . ASP A 0 470 . 68.398   -11.764 -50.895 1.00 47.37 470 A 1 
ATOM 3600 O OD1 . ASP A 0 470 . 68.963   -11.035 -50.044 1.00 47.37 470 A 1 
ATOM 3601 O OD2 . ASP A 0 470 . 68.267   -13.003 -50.789 1.00 47.37 470 A 1 
ATOM 3602 N N   . ALA A 0 471 . 68.477   -7.883  -53.586 1.00 45.74 471 A 1 
ATOM 3603 C CA  . ALA A 0 471 . 68.825   -7.291  -54.868 1.00 45.74 471 A 1 
ATOM 3604 C C   . ALA A 0 471 . 69.693   -8.291  -55.659 1.00 45.74 471 A 1 
ATOM 3605 C CB  . ALA A 0 471 . 69.512   -5.940  -54.623 1.00 45.74 471 A 1 
ATOM 3606 O O   . ALA A 0 471 . 70.857   -8.514  -55.337 1.00 45.74 471 A 1 
ATOM 3607 N N   . GLY A 0 472 . 69.114   -8.921  -56.687 1.00 45.12 472 A 1 
ATOM 3608 C CA  . GLY A 0 472 . 69.769   -9.947  -57.502 1.00 45.12 472 A 1 
ATOM 3609 C C   . GLY A 0 472 . 71.140   -9.514  -58.042 1.00 45.12 472 A 1 
ATOM 3610 O O   . GLY A 0 472 . 71.266   -8.510  -58.746 1.00 45.12 472 A 1 
ATOM 3611 N N   . ALA A 0 473 . 72.166   -10.305 -57.719 1.00 38.45 473 A 1 
ATOM 3612 C CA  . ALA A 0 473 . 73.560   -10.091 -58.088 1.00 38.45 473 A 1 
ATOM 3613 C C   . ALA A 0 473 . 73.737   -9.832  -59.598 1.00 38.45 473 A 1 
ATOM 3614 C CB  . ALA A 0 473 . 74.358   -11.320 -57.629 1.00 38.45 473 A 1 
ATOM 3615 O O   . ALA A 0 473 . 73.380   -10.652 -60.446 1.00 38.45 473 A 1 
ATOM 3616 N N   . GLN A 0 474 . 74.334   -8.689  -59.943 1.00 39.80 474 A 1 
ATOM 3617 C CA  . GLN A 0 474 . 74.630   -8.295  -61.322 1.00 39.80 474 A 1 
ATOM 3618 C C   . GLN A 0 474 . 75.514   -9.342  -62.025 1.00 39.80 474 A 1 
ATOM 3619 C CB  . GLN A 0 474 . 75.319   -6.919  -61.315 1.00 39.80 474 A 1 
ATOM 3620 O O   . GLN A 0 474 . 76.661   -9.577  -61.633 1.00 39.80 474 A 1 
ATOM 3621 C CG  . GLN A 0 474 . 74.363   -5.775  -60.933 1.00 39.80 474 A 1 
ATOM 3622 C CD  . GLN A 0 474 . 75.079   -4.460  -60.625 1.00 39.80 474 A 1 
ATOM 3623 N NE2 . GLN A 0 474 . 74.355   -3.438  -60.237 1.00 39.80 474 A 1 
ATOM 3624 O OE1 . GLN A 0 474 . 76.287   -4.309  -60.723 1.00 39.80 474 A 1 
ATOM 3625 N N   . GLY A 0 475 . 74.998   -9.934  -63.108 1.00 37.06 475 A 1 
ATOM 3626 C CA  . GLY A 0 475 . 75.736   -10.826 -64.005 1.00 37.06 475 A 1 
ATOM 3627 C C   . GLY A 0 475 . 76.995   -10.150 -64.562 1.00 37.06 475 A 1 
ATOM 3628 O O   . GLY A 0 475 . 76.930   -9.235  -65.384 1.00 37.06 475 A 1 
ATOM 3629 N N   . ARG A 0 476 . 78.167   -10.582 -64.086 1.00 39.22 476 A 1 
ATOM 3630 C CA  . ARG A 0 476 . 79.476   -9.994  -64.406 1.00 39.22 476 A 1 
ATOM 3631 C C   . ARG A 0 476 . 79.946   -10.408 -65.806 1.00 39.22 476 A 1 
ATOM 3632 C CB  . ARG A 0 476 . 80.506   -10.379 -63.323 1.00 39.22 476 A 1 
ATOM 3633 O O   . ARG A 0 476 . 80.697   -11.366 -65.956 1.00 39.22 476 A 1 
ATOM 3634 C CG  . ARG A 0 476 . 80.148   -9.869  -61.918 1.00 39.22 476 A 1 
ATOM 3635 C CD  . ARG A 0 476 . 81.263   -10.203 -60.917 1.00 39.22 476 A 1 
ATOM 3636 N NE  . ARG A 0 476 . 80.846   -9.884  -59.536 1.00 39.22 476 A 1 
ATOM 3637 N NH1 . ARG A 0 476 . 82.638   -8.606  -58.853 1.00 39.22 476 A 1 
ATOM 3638 N NH2 . ARG A 0 476 . 80.944   -8.975  -57.452 1.00 39.22 476 A 1 
ATOM 3639 C CZ  . ARG A 0 476 . 81.479   -9.161  -58.626 1.00 39.22 476 A 1 
ATOM 3640 N N   . GLY A 0 477 . 79.567   -9.652  -66.834 1.00 33.81 477 A 1 
ATOM 3641 C CA  . GLY A 0 477 . 80.197   -9.728  -68.158 1.00 33.81 477 A 1 
ATOM 3642 C C   . GLY A 0 477 . 81.581   -9.065  -68.152 1.00 33.81 477 A 1 
ATOM 3643 O O   . GLY A 0 477 . 81.700   -7.867  -68.401 1.00 33.81 477 A 1 
ATOM 3644 N N   . ALA A 0 478 . 82.642   -9.812  -67.834 1.00 27.51 478 A 1 
ATOM 3645 C CA  . ALA A 0 478 . 84.018   -9.316  -67.892 1.00 27.51 478 A 1 
ATOM 3646 C C   . ALA A 0 478 . 84.484   -9.161  -69.356 1.00 27.51 478 A 1 
ATOM 3647 C CB  . ALA A 0 478 . 84.920   -10.254 -67.076 1.00 27.51 478 A 1 
ATOM 3648 O O   . ALA A 0 478 . 84.840   -10.131 -70.020 1.00 27.51 478 A 1 
ATOM 3649 N N   . SER A 0 479 . 84.489   -7.932  -69.877 1.00 35.41 479 A 1 
ATOM 3650 C CA  . SER A 0 479 . 84.990   -7.619  -71.220 1.00 35.41 479 A 1 
ATOM 3651 C C   . SER A 0 479 . 86.526   -7.548  -71.259 1.00 35.41 479 A 1 
ATOM 3652 C CB  . SER A 0 479 . 84.373   -6.311  -71.726 1.00 35.41 479 A 1 
ATOM 3653 O O   . SER A 0 479 . 87.143   -6.770  -70.531 1.00 35.41 479 A 1 
ATOM 3654 O OG  . SER A 0 479 . 84.713   -5.251  -70.851 1.00 35.41 479 A 1 
ATOM 3655 N N   . LYS A 0 480 . 87.119   -8.337  -72.156 1.00 27.72 480 A 1 
ATOM 3656 C CA  . LYS A 0 480 . 88.537   -8.409  -72.556 1.00 27.72 480 A 1 
ATOM 3657 C C   . LYS A 0 480 . 89.175   -7.025  -72.831 1.00 27.72 480 A 1 
ATOM 3658 C CB  . LYS A 0 480 . 88.547   -9.262  -73.854 1.00 27.72 480 A 1 
ATOM 3659 O O   . LYS A 0 480 . 88.593   -6.220  -73.553 1.00 27.72 480 A 1 
ATOM 3660 C CG  . LYS A 0 480 . 89.641   -10.332 -73.968 1.00 27.72 480 A 1 
ATOM 3661 C CD  . LYS A 0 480 . 89.537   -11.002 -75.352 1.00 27.72 480 A 1 
ATOM 3662 C CE  . LYS A 0 480 . 90.538   -12.150 -75.529 1.00 27.72 480 A 1 
ATOM 3663 N NZ  . LYS A 0 480 . 90.542   -12.659 -76.927 1.00 27.72 480 A 1 
ATOM 3664 N N   . TRP A 0 481 . 90.423   -6.802  -72.397 1.00 26.31 481 A 1 
ATOM 3665 C CA  . TRP A 0 481 . 91.348   -5.857  -73.052 1.00 26.31 481 A 1 
ATOM 3666 C C   . TRP A 0 481 . 92.786   -6.389  -72.991 1.00 26.31 481 A 1 
ATOM 3667 C CB  . TRP A 0 481 . 91.241   -4.434  -72.479 1.00 26.31 481 A 1 
ATOM 3668 O O   . TRP A 0 481 . 93.360   -6.535  -71.915 1.00 26.31 481 A 1 
ATOM 3669 C CG  . TRP A 0 481 . 91.637   -3.355  -73.449 1.00 26.31 481 A 1 
ATOM 3670 C CD1 . TRP A 0 481 . 90.845   -2.890  -74.442 1.00 26.31 481 A 1 
ATOM 3671 C CD2 . TRP A 0 481 . 92.879   -2.584  -73.544 1.00 26.31 481 A 1 
ATOM 3672 C CE2 . TRP A 0 481 . 92.745   -1.644  -74.612 1.00 26.31 481 A 1 
ATOM 3673 C CE3 . TRP A 0 481 . 94.092   -2.563  -72.822 1.00 26.31 481 A 1 
ATOM 3674 N NE1 . TRP A 0 481 . 91.498   -1.893  -75.140 1.00 26.31 481 A 1 
ATOM 3675 C CH2 . TRP A 0 481 . 94.905   -0.675  -74.142 1.00 26.31 481 A 1 
ATOM 3676 C CZ2 . TRP A 0 481 . 93.738   -0.704  -74.922 1.00 26.31 481 A 1 
ATOM 3677 C CZ3 . TRP A 0 481 . 95.091   -1.614  -73.111 1.00 26.31 481 A 1 
ATOM 3678 N N   . GLY A 0 482 . 93.337   -6.728  -74.159 1.00 27.48 482 A 1 
ATOM 3679 C CA  . GLY A 0 482 . 94.726   -7.135  -74.351 1.00 27.48 482 A 1 
ATOM 3680 C C   . GLY A 0 482 . 95.554   -5.988  -74.930 1.00 27.48 482 A 1 
ATOM 3681 O O   . GLY A 0 482 . 95.061   -5.212  -75.748 1.00 27.48 482 A 1 
ATOM 3682 N N   . LYS A 0 483 . 96.818   -5.900  -74.515 1.00 32.85 483 A 1 
ATOM 3683 C CA  . LYS A 0 483 . 97.864   -5.146  -75.211 1.00 32.85 483 A 1 
ATOM 3684 C C   . LYS A 0 483 . 99.125   -6.003  -75.229 1.00 32.85 483 A 1 
ATOM 3685 C CB  . LYS A 0 483 . 98.102   -3.767  -74.562 1.00 32.85 483 A 1 
ATOM 3686 O O   . LYS A 0 483 . 99.705   -6.273  -74.179 1.00 32.85 483 A 1 
ATOM 3687 C CG  . LYS A 0 483 . 97.817   -2.633  -75.556 1.00 32.85 483 A 1 
ATOM 3688 C CD  . LYS A 0 483 . 98.235   -1.273  -74.982 1.00 32.85 483 A 1 
ATOM 3689 C CE  . LYS A 0 483 . 97.805   -0.154  -75.936 1.00 32.85 483 A 1 
ATOM 3690 N NZ  . LYS A 0 483 . 98.078   1.189   -75.363 1.00 32.85 483 A 1 
ATOM 3691 N N   . ASP A 0 484 . 99.499   -6.436  -76.423 1.00 31.73 484 A 1 
ATOM 3692 C CA  . ASP A 0 484 . 100.710  -7.191  -76.715 1.00 31.73 484 A 1 
ATOM 3693 C C   . ASP A 0 484 . 101.959  -6.391  -76.311 1.00 31.73 484 A 1 
ATOM 3694 C CB  . ASP A 0 484 . 100.727  -7.513  -78.219 1.00 31.73 484 A 1 
ATOM 3695 O O   . ASP A 0 484 . 102.160  -5.258  -76.752 1.00 31.73 484 A 1 
ATOM 3696 C CG  . ASP A 0 484 . 99.474   -8.284  -78.639 1.00 31.73 484 A 1 
ATOM 3697 O OD1 . ASP A 0 484 . 99.280   -9.389  -78.090 1.00 31.73 484 A 1 
ATOM 3698 O OD2 . ASP A 0 484 . 98.682   -7.712  -79.419 1.00 31.73 484 A 1 
ATOM 3699 N N   . ALA A 0 485 . 102.812  -6.979  -75.472 1.00 34.26 485 A 1 
ATOM 3700 C CA  . ALA A 0 485 . 104.161  -6.489  -75.206 1.00 34.26 485 A 1 
ATOM 3701 C C   . ALA A 0 485 . 105.147  -7.648  -75.399 1.00 34.26 485 A 1 
ATOM 3702 C CB  . ALA A 0 485 . 104.230  -5.819  -73.830 1.00 34.26 485 A 1 
ATOM 3703 O O   . ALA A 0 485 . 105.507  -8.370  -74.473 1.00 34.26 485 A 1 
ATOM 3704 N N   . ASP A 0 486 . 105.536  -7.812  -76.658 1.00 30.11 486 A 1 
ATOM 3705 C CA  . ASP A 0 486 . 106.574  -8.695  -77.173 1.00 30.11 486 A 1 
ATOM 3706 C C   . ASP A 0 486 . 107.947  -8.366  -76.549 1.00 30.11 486 A 1 
ATOM 3707 C CB  . ASP A 0 486 . 106.554  -8.470  -78.699 1.00 30.11 486 A 1 
ATOM 3708 O O   . ASP A 0 486 . 108.478  -7.268  -76.735 1.00 30.11 486 A 1 
ATOM 3709 C CG  . ASP A 0 486 . 107.500  -9.362  -79.498 1.00 30.11 486 A 1 
ATOM 3710 O OD1 . ASP A 0 486 . 108.018  -10.344 -78.914 1.00 30.11 486 A 1 
ATOM 3711 O OD2 . ASP A 0 486 . 107.722  -9.028  -80.681 1.00 30.11 486 A 1 
ATOM 3712 N N   . LYS A 0 487 . 108.533  -9.302  -75.789 1.00 36.60 487 A 1 
ATOM 3713 C CA  . LYS A 0 487 . 109.973  -9.312  -75.473 1.00 36.60 487 A 1 
ATOM 3714 C C   . LYS A 0 487 . 110.525  -10.734 -75.518 1.00 36.60 487 A 1 
ATOM 3715 C CB  . LYS A 0 487 . 110.322  -8.589  -74.160 1.00 36.60 487 A 1 
ATOM 3716 O O   . LYS A 0 487 . 110.507  -11.486 -74.550 1.00 36.60 487 A 1 
ATOM 3717 C CG  . LYS A 0 487 . 110.246  -7.062  -74.319 1.00 36.60 487 A 1 
ATOM 3718 C CD  . LYS A 0 487 . 110.973  -6.320  -73.198 1.00 36.60 487 A 1 
ATOM 3719 C CE  . LYS A 0 487 . 110.737  -4.819  -73.386 1.00 36.60 487 A 1 
ATOM 3720 N NZ  . LYS A 0 487 . 111.489  -4.025  -72.385 1.00 36.60 487 A 1 
ATOM 3721 N N   . THR A 0 488 . 111.057  -11.037 -76.694 1.00 34.53 488 A 1 
ATOM 3722 C CA  . THR A 0 488 . 111.951  -12.142 -77.048 1.00 34.53 488 A 1 
ATOM 3723 C C   . THR A 0 488 . 113.127  -12.289 -76.063 1.00 34.53 488 A 1 
ATOM 3724 C CB  . THR A 0 488 . 112.499  -11.800 -78.446 1.00 34.53 488 A 1 
ATOM 3725 O O   . THR A 0 488 . 113.883  -11.339 -75.857 1.00 34.53 488 A 1 
ATOM 3726 C CG2 . THR A 0 488 . 113.490  -12.821 -79.002 1.00 34.53 488 A 1 
ATOM 3727 O OG1 . THR A 0 488 . 111.467  -11.722 -79.405 1.00 34.53 488 A 1 
ATOM 3728 N N   . VAL A 0 489 . 113.340  -13.490 -75.510 1.00 35.64 489 A 1 
ATOM 3729 C CA  . VAL A 0 489 . 114.532  -13.848 -74.711 1.00 35.64 489 A 1 
ATOM 3730 C C   . VAL A 0 489 . 115.438  -14.762 -75.549 1.00 35.64 489 A 1 
ATOM 3731 C CB  . VAL A 0 489 . 114.145  -14.478 -73.354 1.00 35.64 489 A 1 
ATOM 3732 O O   . VAL A 0 489 . 115.002  -15.801 -76.036 1.00 35.64 489 A 1 
ATOM 3733 C CG1 . VAL A 0 489 . 115.383  -14.802 -72.505 1.00 35.64 489 A 1 
ATOM 3734 C CG2 . VAL A 0 489 . 113.263  -13.526 -72.530 1.00 35.64 489 A 1 
ATOM 3735 N N   . LYS A 0 490 . 116.695  -14.344 -75.759 1.00 34.78 490 A 1 
ATOM 3736 C CA  . LYS A 0 490 . 117.742  -15.048 -76.528 1.00 34.78 490 A 1 
ATOM 3737 C C   . LYS A 0 490 . 118.699  -15.825 -75.608 1.00 34.78 490 A 1 
ATOM 3738 C CB  . LYS A 0 490 . 118.584  -14.035 -77.336 1.00 34.78 490 A 1 
ATOM 3739 O O   . LYS A 0 490 . 119.076  -15.306 -74.565 1.00 34.78 490 A 1 
ATOM 3740 C CG  . LYS A 0 490 . 117.909  -13.433 -78.578 1.00 34.78 490 A 1 
ATOM 3741 C CD  . LYS A 0 490 . 118.909  -12.530 -79.326 1.00 34.78 490 A 1 
ATOM 3742 C CE  . LYS A 0 490 . 118.306  -11.984 -80.627 1.00 34.78 490 A 1 
ATOM 3743 N NZ  . LYS A 0 490 . 119.266  -11.119 -81.361 1.00 34.78 490 A 1 
ATOM 3744 N N   . GLY A 0 491 . 119.192  -16.972 -76.094 1.00 33.71 491 A 1 
ATOM 3745 C CA  . GLY A 0 491 . 120.421  -17.665 -75.638 1.00 33.71 491 A 1 
ATOM 3746 C C   . GLY A 0 491 . 120.193  -19.172 -75.445 1.00 33.71 491 A 1 
ATOM 3747 O O   . GLY A 0 491 . 119.526  -19.555 -74.498 1.00 33.71 491 A 1 
ATOM 3748 N N   . HIS A 0 492 . 120.435  -20.061 -76.419 1.00 33.15 492 A 1 
ATOM 3749 C CA  . HIS A 0 492 . 121.705  -20.632 -76.929 1.00 33.15 492 A 1 
ATOM 3750 C C   . HIS A 0 492 . 122.515  -21.480 -75.918 1.00 33.15 492 A 1 
ATOM 3751 C CB  . HIS A 0 492 . 122.563  -19.682 -77.786 1.00 33.15 492 A 1 
ATOM 3752 O O   . HIS A 0 492 . 123.389  -20.974 -75.231 1.00 33.15 492 A 1 
ATOM 3753 C CG  . HIS A 0 492 . 121.964  -19.398 -79.146 1.00 33.15 492 A 1 
ATOM 3754 C CD2 . HIS A 0 492 . 122.590  -19.492 -80.363 1.00 33.15 492 A 1 
ATOM 3755 N ND1 . HIS A 0 492 . 120.658  -19.043 -79.396 1.00 33.15 492 A 1 
ATOM 3756 C CE1 . HIS A 0 492 . 120.500  -18.919 -80.724 1.00 33.15 492 A 1 
ATOM 3757 N NE2 . HIS A 0 492 . 121.653  -19.175 -81.354 1.00 33.15 492 A 1 
ATOM 3758 N N   . ALA A 0 493 . 122.206  -22.786 -75.949 1.00 33.13 493 A 1 
ATOM 3759 C CA  . ALA A 0 493 . 123.068  -23.978 -75.873 1.00 33.13 493 A 1 
ATOM 3760 C C   . ALA A 0 493 . 124.003  -24.227 -74.667 1.00 33.13 493 A 1 
ATOM 3761 C CB  . ALA A 0 493 . 123.825  -24.102 -77.204 1.00 33.13 493 A 1 
ATOM 3762 O O   . ALA A 0 493 . 125.077  -23.648 -74.562 1.00 33.13 493 A 1 
ATOM 3763 N N   . HIS A 0 494 . 123.684  -25.287 -73.913 1.00 34.83 494 A 1 
ATOM 3764 C CA  . HIS A 0 494 . 124.658  -26.142 -73.225 1.00 34.83 494 A 1 
ATOM 3765 C C   . HIS A 0 494 . 124.333  -27.635 -73.456 1.00 34.83 494 A 1 
ATOM 3766 C CB  . HIS A 0 494 . 124.660  -25.861 -71.717 1.00 34.83 494 A 1 
ATOM 3767 O O   . HIS A 0 494 . 123.214  -28.068 -73.178 1.00 34.83 494 A 1 
ATOM 3768 C CG  . HIS A 0 494 . 125.394  -24.615 -71.293 1.00 34.83 494 A 1 
ATOM 3769 C CD2 . HIS A 0 494 . 124.856  -23.388 -71.010 1.00 34.83 494 A 1 
ATOM 3770 N ND1 . HIS A 0 494 . 126.740  -24.537 -71.028 1.00 34.83 494 A 1 
ATOM 3771 C CE1 . HIS A 0 494 . 127.012  -23.285 -70.627 1.00 34.83 494 A 1 
ATOM 3772 N NE2 . HIS A 0 494 . 125.894  -22.545 -70.593 1.00 34.83 494 A 1 
ATOM 3773 N N   . PRO A 0 495 . 125.314  -28.437 -73.913 1.00 44.14 495 A 1 
ATOM 3774 C CA  . PRO A 0 495 . 125.518  -29.822 -73.491 1.00 44.14 495 A 1 
ATOM 3775 C C   . PRO A 0 495 . 126.930  -29.932 -72.891 1.00 44.14 495 A 1 
ATOM 3776 C CB  . PRO A 0 495 . 125.305  -30.685 -74.740 1.00 44.14 495 A 1 
ATOM 3777 O O   . PRO A 0 495 . 127.923  -30.139 -73.583 1.00 44.14 495 A 1 
ATOM 3778 C CG  . PRO A 0 495 . 125.443  -29.711 -75.915 1.00 44.14 495 A 1 
ATOM 3779 C CD  . PRO A 0 495 . 125.768  -28.350 -75.289 1.00 44.14 495 A 1 
ATOM 3780 N N   . GLY A 0 496 . 126.990  -29.686 -71.584 1.00 37.51 496 A 1 
ATOM 3781 C CA  . GLY A 0 496 . 128.185  -29.355 -70.810 1.00 37.51 496 A 1 
ATOM 3782 C C   . GLY A 0 496 . 127.797  -28.232 -69.850 1.00 37.51 496 A 1 
ATOM 3783 O O   . GLY A 0 496 . 127.909  -27.065 -70.203 1.00 37.51 496 A 1 
ATOM 3784 N N   . TYR A 0 497 . 127.270  -28.621 -68.684 1.00 26.38 497 A 1 
ATOM 3785 C CA  . TYR A 0 497 . 126.507  -27.831 -67.699 1.00 26.38 497 A 1 
ATOM 3786 C C   . TYR A 0 497 . 125.046  -27.484 -68.051 1.00 26.38 497 A 1 
ATOM 3787 C CB  . TYR A 0 497 . 127.290  -26.628 -67.143 1.00 26.38 497 A 1 
ATOM 3788 O O   . TYR A 0 497 . 124.767  -26.583 -68.818 1.00 26.38 497 A 1 
ATOM 3789 C CG  . TYR A 0 497 . 128.262  -27.028 -66.054 1.00 26.38 497 A 1 
ATOM 3790 C CD1 . TYR A 0 497 . 127.904  -26.861 -64.702 1.00 26.38 497 A 1 
ATOM 3791 C CD2 . TYR A 0 497 . 129.501  -27.606 -66.390 1.00 26.38 497 A 1 
ATOM 3792 C CE1 . TYR A 0 497 . 128.772  -27.297 -63.683 1.00 26.38 497 A 1 
ATOM 3793 C CE2 . TYR A 0 497 . 130.376  -28.032 -65.373 1.00 26.38 497 A 1 
ATOM 3794 O OH  . TYR A 0 497 . 130.862  -28.295 -63.045 1.00 26.38 497 A 1 
ATOM 3795 C CZ  . TYR A 0 497 . 130.012  -27.882 -64.019 1.00 26.38 497 A 1 
ATOM 3796 N N   . HIS A 0 498 . 124.143  -28.208 -67.377 1.00 31.61 498 A 1 
ATOM 3797 C CA  . HIS A 0 498 . 122.844  -27.802 -66.820 1.00 31.61 498 A 1 
ATOM 3798 C C   . HIS A 0 498 . 121.830  -27.081 -67.722 1.00 31.61 498 A 1 
ATOM 3799 C CB  . HIS A 0 498 . 123.078  -27.098 -65.477 1.00 31.61 498 A 1 
ATOM 3800 O O   . HIS A 0 498 . 121.988  -25.938 -68.135 1.00 31.61 498 A 1 
ATOM 3801 C CG  . HIS A 0 498 . 123.699  -28.039 -64.470 1.00 31.61 498 A 1 
ATOM 3802 C CD2 . HIS A 0 498 . 123.029  -28.767 -63.522 1.00 31.61 498 A 1 
ATOM 3803 N ND1 . HIS A 0 498 . 125.024  -28.417 -64.404 1.00 31.61 498 A 1 
ATOM 3804 C CE1 . HIS A 0 498 . 125.147  -29.349 -63.445 1.00 31.61 498 A 1 
ATOM 3805 N NE2 . HIS A 0 498 . 123.956  -29.597 -62.886 1.00 31.61 498 A 1 
ATOM 3806 N N   . GLY A 0 499 . 120.716  -27.778 -67.952 1.00 26.37 499 A 1 
ATOM 3807 C CA  . GLY A 0 499 . 119.581  -27.279 -68.706 1.00 26.37 499 A 1 
ATOM 3808 C C   . GLY A 0 499 . 118.870  -26.091 -68.068 1.00 26.37 499 A 1 
ATOM 3809 O O   . GLY A 0 499 . 118.967  -25.824 -66.876 1.00 26.37 499 A 1 
ATOM 3810 N N   . THR A 0 500 . 118.073  -25.416 -68.884 1.00 33.14 500 A 1 
ATOM 3811 C CA  . THR A 0 500 . 116.871  -24.714 -68.438 1.00 33.14 500 A 1 
ATOM 3812 C C   . THR A 0 500 . 115.897  -24.713 -69.607 1.00 33.14 500 A 1 
ATOM 3813 C CB  . THR A 0 500 . 117.169  -23.295 -67.934 1.00 33.14 500 A 1 
ATOM 3814 O O   . THR A 0 500 . 116.148  -24.122 -70.654 1.00 33.14 500 A 1 
ATOM 3815 C CG2 . THR A 0 500 . 115.896  -22.541 -67.553 1.00 33.14 500 A 1 
ATOM 3816 O OG1 . THR A 0 500 . 117.918  -23.359 -66.745 1.00 33.14 500 A 1 
ATOM 3817 N N   . SER A 0 501 . 114.793  -25.435 -69.430 1.00 29.38 501 A 1 
ATOM 3818 C CA  . SER A 0 501 . 113.610  -25.323 -70.268 1.00 29.38 501 A 1 
ATOM 3819 C C   . SER A 0 501 . 112.857  -24.059 -69.871 1.00 29.38 501 A 1 
ATOM 3820 C CB  . SER A 0 501 . 112.710  -26.554 -70.079 1.00 29.38 501 A 1 
ATOM 3821 O O   . SER A 0 501 . 112.560  -23.889 -68.689 1.00 29.38 501 A 1 
ATOM 3822 O OG  . SER A 0 501 . 112.083  -26.583 -68.813 1.00 29.38 501 A 1 
ATOM 3823 N N   . VAL A 0 502 . 112.466  -23.225 -70.830 1.00 35.47 502 A 1 
ATOM 3824 C CA  . VAL A 0 502 . 111.330  -22.319 -70.634 1.00 35.47 502 A 1 
ATOM 3825 C C   . VAL A 0 502 . 110.413  -22.440 -71.837 1.00 35.47 502 A 1 
ATOM 3826 C CB  . VAL A 0 502 . 111.708  -20.860 -70.328 1.00 35.47 502 A 1 
ATOM 3827 O O   . VAL A 0 502 . 110.726  -22.054 -72.959 1.00 35.47 502 A 1 
ATOM 3828 C CG1 . VAL A 0 502 . 110.452  -20.079 -69.911 1.00 35.47 502 A 1 
ATOM 3829 C CG2 . VAL A 0 502 . 112.710  -20.753 -69.173 1.00 35.47 502 A 1 
ATOM 3830 N N   . THR A 0 503 . 109.283  -23.059 -71.551 1.00 29.08 503 A 1 
ATOM 3831 C CA  . THR A 0 503 . 108.110  -23.247 -72.384 1.00 29.08 503 A 1 
ATOM 3832 C C   . THR A 0 503 . 107.370  -21.917 -72.520 1.00 29.08 503 A 1 
ATOM 3833 C CB  . THR A 0 503 . 107.197  -24.260 -71.654 1.00 29.08 503 A 1 
ATOM 3834 O O   . THR A 0 503 . 107.017  -21.317 -71.508 1.00 29.08 503 A 1 
ATOM 3835 C CG2 . THR A 0 503 . 106.190  -24.945 -72.572 1.00 29.08 503 A 1 
ATOM 3836 O OG1 . THR A 0 503 . 107.960  -25.286 -71.050 1.00 29.08 503 A 1 
ATOM 3837 N N   . SER A 0 504 . 107.024  -21.496 -73.735 1.00 33.07 504 A 1 
ATOM 3838 C CA  . SER A 0 504 . 105.873  -20.612 -73.952 1.00 33.07 504 A 1 
ATOM 3839 C C   . SER A 0 504 . 104.977  -21.201 -75.042 1.00 33.07 504 A 1 
ATOM 3840 C CB  . SER A 0 504 . 106.261  -19.143 -74.164 1.00 33.07 504 A 1 
ATOM 3841 O O   . SER A 0 504 . 105.117  -20.978 -76.239 1.00 33.07 504 A 1 
ATOM 3842 O OG  . SER A 0 504 . 107.123  -18.975 -75.265 1.00 33.07 504 A 1 
ATOM 3843 N N   . LYS A 0 505 . 104.034  -22.027 -74.582 1.00 29.49 505 A 1 
ATOM 3844 C CA  . LYS A 0 505 . 102.759  -22.259 -75.263 1.00 29.49 505 A 1 
ATOM 3845 C C   . LYS A 0 505 . 101.907  -20.997 -75.107 1.00 29.49 505 A 1 
ATOM 3846 C CB  . LYS A 0 505 . 102.008  -23.435 -74.599 1.00 29.49 505 A 1 
ATOM 3847 O O   . LYS A 0 505 . 101.896  -20.425 -74.019 1.00 29.49 505 A 1 
ATOM 3848 C CG  . LYS A 0 505 . 102.334  -24.827 -75.155 1.00 29.49 505 A 1 
ATOM 3849 C CD  . LYS A 0 505 . 101.538  -25.904 -74.394 1.00 29.49 505 A 1 
ATOM 3850 C CE  . LYS A 0 505 . 101.695  -27.278 -75.059 1.00 29.49 505 A 1 
ATOM 3851 N NZ  . LYS A 0 505 . 101.012  -28.358 -74.297 1.00 29.49 505 A 1 
ATOM 3852 N N   . LYS A 0 506 . 101.078  -20.710 -76.115 1.00 29.03 506 A 1 
ATOM 3853 C CA  . LYS A 0 506 . 99.601   -20.788 -76.036 1.00 29.03 506 A 1 
ATOM 3854 C C   . LYS A 0 506 . 98.948   -19.688 -76.882 1.00 29.03 506 A 1 
ATOM 3855 C CB  . LYS A 0 506 . 99.074   -20.780 -74.577 1.00 29.03 506 A 1 
ATOM 3856 O O   . LYS A 0 506 . 98.935   -18.524 -76.502 1.00 29.03 506 A 1 
ATOM 3857 C CG  . LYS A 0 506 . 97.621   -21.249 -74.441 1.00 29.03 506 A 1 
ATOM 3858 C CD  . LYS A 0 506 . 97.275   -21.564 -72.978 1.00 29.03 506 A 1 
ATOM 3859 C CE  . LYS A 0 506 . 95.863   -22.153 -72.898 1.00 29.03 506 A 1 
ATOM 3860 N NZ  . LYS A 0 506 . 95.422   -22.365 -71.495 1.00 29.03 506 A 1 
ATOM 3861 N N   . GLY A 0 507 . 98.366   -20.107 -78.007 1.00 25.40 507 A 1 
ATOM 3862 C CA  . GLY A 0 507 . 97.234   -19.412 -78.610 1.00 25.40 507 A 1 
ATOM 3863 C C   . GLY A 0 507 . 96.000   -19.544 -77.715 1.00 25.40 507 A 1 
ATOM 3864 O O   . GLY A 0 507 . 95.860   -20.530 -76.987 1.00 25.40 507 A 1 
ATOM 3865 N N   . ALA A 0 508 . 95.133   -18.539 -77.745 1.00 32.07 508 A 1 
ATOM 3866 C CA  . ALA A 0 508 . 93.828   -18.586 -77.103 1.00 32.07 508 A 1 
ATOM 3867 C C   . ALA A 0 508 . 92.812   -17.802 -77.949 1.00 32.07 508 A 1 
ATOM 3868 C CB  . ALA A 0 508 . 93.953   -18.074 -75.663 1.00 32.07 508 A 1 
ATOM 3869 O O   . ALA A 0 508 . 92.792   -16.567 -77.954 1.00 32.07 508 A 1 
ATOM 3870 N N   . GLU A 0 509 . 91.994   -18.558 -78.679 1.00 25.79 509 A 1 
ATOM 3871 C CA  . GLU A 0 509 . 90.665   -18.162 -79.145 1.00 25.79 509 A 1 
ATOM 3872 C C   . GLU A 0 509 . 89.782   -17.861 -77.920 1.00 25.79 509 A 1 
ATOM 3873 C CB  . GLU A 0 509 . 90.077   -19.322 -79.975 1.00 25.79 509 A 1 
ATOM 3874 O O   . GLU A 0 509 . 89.885   -18.539 -76.897 1.00 25.79 509 A 1 
ATOM 3875 C CG  . GLU A 0 509 . 90.800   -19.506 -81.332 1.00 25.79 509 A 1 
ATOM 3876 C CD  . GLU A 0 509 . 91.096   -20.960 -81.755 1.00 25.79 509 A 1 
ATOM 3877 O OE1 . GLU A 0 509 . 91.544   -21.123 -82.912 1.00 25.79 509 A 1 
ATOM 3878 O OE2 . GLU A 0 509 . 91.002   -21.874 -80.906 1.00 25.79 509 A 1 
ATOM 3879 N N   . TYR A 0 510 . 88.944   -16.824 -77.988 1.00 31.13 510 A 1 
ATOM 3880 C CA  . TYR A 0 510 . 87.931   -16.549 -76.964 1.00 31.13 510 A 1 
ATOM 3881 C C   . TYR A 0 510 . 86.622   -16.200 -77.659 1.00 31.13 510 A 1 
ATOM 3882 C CB  . TYR A 0 510 . 88.360   -15.427 -76.008 1.00 31.13 510 A 1 
ATOM 3883 O O   . TYR A 0 510 . 86.521   -15.139 -78.280 1.00 31.13 510 A 1 
ATOM 3884 C CG  . TYR A 0 510 . 89.412   -15.820 -74.989 1.00 31.13 510 A 1 
ATOM 3885 C CD1 . TYR A 0 510 . 89.017   -16.433 -73.784 1.00 31.13 510 A 1 
ATOM 3886 C CD2 . TYR A 0 510 . 90.779   -15.597 -75.243 1.00 31.13 510 A 1 
ATOM 3887 C CE1 . TYR A 0 510 . 89.982   -16.824 -72.836 1.00 31.13 510 A 1 
ATOM 3888 C CE2 . TYR A 0 510 . 91.742   -15.932 -74.274 1.00 31.13 510 A 1 
ATOM 3889 O OH  . TYR A 0 510 . 92.286   -16.961 -72.179 1.00 31.13 510 A 1 
ATOM 3890 C CZ  . TYR A 0 510 . 91.348   -16.573 -73.082 1.00 31.13 510 A 1 
ATOM 3891 N N   . ASP A 0 511 . 85.669   -17.119 -77.530 1.00 26.60 511 A 1 
ATOM 3892 C CA  . ASP A 0 511 . 84.287   -16.988 -77.958 1.00 26.60 511 A 1 
ATOM 3893 C C   . ASP A 0 511 . 83.525   -15.934 -77.151 1.00 26.60 511 A 1 
ATOM 3894 C CB  . ASP A 0 511 . 83.570   -18.349 -77.888 1.00 26.60 511 A 1 
ATOM 3895 O O   . ASP A 0 511 . 83.768   -15.668 -75.971 1.00 26.60 511 A 1 
ATOM 3896 C CG  . ASP A 0 511 . 83.805   -19.203 -79.135 1.00 26.60 511 A 1 
ATOM 3897 O OD1 . ASP A 0 511 . 83.789   -18.611 -80.238 1.00 26.60 511 A 1 
ATOM 3898 O OD2 . ASP A 0 511 . 84.000   -20.424 -78.965 1.00 26.60 511 A 1 
ATOM 3899 N N   . ILE A 0 512 . 82.597   -15.327 -77.876 1.00 27.21 512 A 1 
ATOM 3900 C CA  . ILE A 0 512 . 81.717   -14.225 -77.523 1.00 27.21 512 A 1 
ATOM 3901 C C   . ILE A 0 512 . 80.560   -14.796 -76.691 1.00 27.21 512 A 1 
ATOM 3902 C CB  . ILE A 0 512 . 81.248   -13.602 -78.866 1.00 27.21 512 A 1 
ATOM 3903 O O   . ILE A 0 512 . 79.615   -15.346 -77.245 1.00 27.21 512 A 1 
ATOM 3904 C CG1 . ILE A 0 512 . 82.440   -13.029 -79.680 1.00 27.21 512 A 1 
ATOM 3905 C CG2 . ILE A 0 512 . 80.182   -12.510 -78.664 1.00 27.21 512 A 1 
ATOM 3906 C CD1 . ILE A 0 512 . 82.140   -12.890 -81.179 1.00 27.21 512 A 1 
ATOM 3907 N N   . ALA A 0 513 . 80.617   -14.674 -75.365 1.00 24.07 513 A 1 
ATOM 3908 C CA  . ALA A 0 513 . 79.467   -14.946 -74.502 1.00 24.07 513 A 1 
ATOM 3909 C C   . ALA A 0 513 . 78.678   -13.645 -74.273 1.00 24.07 513 A 1 
ATOM 3910 C CB  . ALA A 0 513 . 79.935   -15.631 -73.213 1.00 24.07 513 A 1 
ATOM 3911 O O   . ALA A 0 513 . 78.998   -12.849 -73.389 1.00 24.07 513 A 1 
ATOM 3912 N N   . SER A 0 514 . 77.664   -13.428 -75.111 1.00 33.09 514 A 1 
ATOM 3913 C CA  . SER A 0 514 . 76.606   -12.433 -74.931 1.00 33.09 514 A 1 
ATOM 3914 C C   . SER A 0 514 . 75.369   -13.135 -74.374 1.00 33.09 514 A 1 
ATOM 3915 C CB  . SER A 0 514 . 76.212   -11.825 -76.291 1.00 33.09 514 A 1 
ATOM 3916 O O   . SER A 0 514 . 74.755   -13.867 -75.131 1.00 33.09 514 A 1 
ATOM 3917 O OG  . SER A 0 514 . 77.287   -11.155 -76.920 1.00 33.09 514 A 1 
ATOM 3918 N N   . GLU A 0 515 . 74.987   -12.903 -73.116 1.00 31.39 515 A 1 
ATOM 3919 C CA  . GLU A 0 515 . 73.579   -12.787 -72.687 1.00 31.39 515 A 1 
ATOM 3920 C C   . GLU A 0 515 . 73.542   -12.342 -71.220 1.00 31.39 515 A 1 
ATOM 3921 C CB  . GLU A 0 515 . 72.723   -14.066 -72.892 1.00 31.39 515 A 1 
ATOM 3922 O O   . GLU A 0 515 . 74.015   -13.033 -70.319 1.00 31.39 515 A 1 
ATOM 3923 C CG  . GLU A 0 515 . 71.326   -13.685 -73.432 1.00 31.39 515 A 1 
ATOM 3924 C CD  . GLU A 0 515 . 70.574   -14.807 -74.172 1.00 31.39 515 A 1 
ATOM 3925 O OE1 . GLU A 0 515 . 69.404   -14.543 -74.530 1.00 31.39 515 A 1 
ATOM 3926 O OE2 . GLU A 0 515 . 71.166   -15.879 -74.422 1.00 31.39 515 A 1 
ATOM 3927 N N   . ALA A 0 516 . 73.031   -11.136 -70.975 1.00 33.41 516 A 1 
ATOM 3928 C CA  . ALA A 0 516 . 72.769   -10.642 -69.633 1.00 33.41 516 A 1 
ATOM 3929 C C   . ALA A 0 516 . 71.563   -11.411 -69.080 1.00 33.41 516 A 1 
ATOM 3930 C CB  . ALA A 0 516 . 72.543   -9.125  -69.710 1.00 33.41 516 A 1 
ATOM 3931 O O   . ALA A 0 516 . 70.421   -11.016 -69.305 1.00 33.41 516 A 1 
ATOM 3932 N N   . GLY A 0 517 . 71.821   -12.534 -68.406 1.00 30.91 517 A 1 
ATOM 3933 C CA  . GLY A 0 517 . 70.799   -13.260 -67.662 1.00 30.91 517 A 1 
ATOM 3934 C C   . GLY A 0 517 . 70.082   -12.294 -66.722 1.00 30.91 517 A 1 
ATOM 3935 O O   . GLY A 0 517 . 70.720   -11.649 -65.888 1.00 30.91 517 A 1 
ATOM 3936 N N   . GLN A 0 518 . 68.772   -12.143 -66.922 1.00 35.36 518 A 1 
ATOM 3937 C CA  . GLN A 0 518 . 67.876   -11.380 -66.059 1.00 35.36 518 A 1 
ATOM 3938 C C   . GLN A 0 518 . 68.051   -11.886 -64.623 1.00 35.36 518 A 1 
ATOM 3939 C CB  . GLN A 0 518 . 66.428   -11.587 -66.548 1.00 35.36 518 A 1 
ATOM 3940 O O   . GLN A 0 518 . 67.638   -12.996 -64.300 1.00 35.36 518 A 1 
ATOM 3941 C CG  . GLN A 0 518 . 66.097   -10.767 -67.806 1.00 35.36 518 A 1 
ATOM 3942 C CD  . GLN A 0 518 . 64.794   -11.202 -68.477 1.00 35.36 518 A 1 
ATOM 3943 N NE2 . GLN A 0 518 . 64.007   -10.290 -69.003 1.00 35.36 518 A 1 
ATOM 3944 O OE1 . GLN A 0 518 . 64.463   -12.367 -68.580 1.00 35.36 518 A 1 
ATOM 3945 N N   . ALA A 0 519 . 68.724   -11.104 -63.779 1.00 36.38 519 A 1 
ATOM 3946 C CA  . ALA A 0 519 . 68.918   -11.446 -62.378 1.00 36.38 519 A 1 
ATOM 3947 C C   . ALA A 0 519 . 67.544   -11.460 -61.691 1.00 36.38 519 A 1 
ATOM 3948 C CB  . ALA A 0 519 . 69.910   -10.460 -61.749 1.00 36.38 519 A 1 
ATOM 3949 O O   . ALA A 0 519 . 66.877   -10.427 -61.608 1.00 36.38 519 A 1 
ATOM 3950 N N   . GLY A 0 520 . 67.109   -12.652 -61.278 1.00 39.87 520 A 1 
ATOM 3951 C CA  . GLY A 0 520 . 65.842   -12.875 -60.590 1.00 39.87 520 A 1 
ATOM 3952 C C   . GLY A 0 520 . 65.768   -12.059 -59.303 1.00 39.87 520 A 1 
ATOM 3953 O O   . GLY A 0 520 . 66.725   -11.998 -58.534 1.00 39.87 520 A 1 
ATOM 3954 N N   . TYR A 0 521 . 64.632   -11.401 -59.105 1.00 37.53 521 A 1 
ATOM 3955 C CA  . TYR A 0 521 . 64.289   -10.695 -57.879 1.00 37.53 521 A 1 
ATOM 3956 C C   . TYR A 0 521 . 63.829   -11.732 -56.852 1.00 37.53 521 A 1 
ATOM 3957 C CB  . TYR A 0 521 . 63.183   -9.688  -58.233 1.00 37.53 521 A 1 
ATOM 3958 O O   . TYR A 0 521 . 62.806   -12.374 -57.075 1.00 37.53 521 A 1 
ATOM 3959 C CG  . TYR A 0 521 . 62.817   -8.709  -57.139 1.00 37.53 521 A 1 
ATOM 3960 C CD1 . TYR A 0 521 . 61.753   -8.985  -56.257 1.00 37.53 521 A 1 
ATOM 3961 C CD2 . TYR A 0 521 . 63.532   -7.502  -57.027 1.00 37.53 521 A 1 
ATOM 3962 C CE1 . TYR A 0 521 . 61.392   -8.042  -55.275 1.00 37.53 521 A 1 
ATOM 3963 C CE2 . TYR A 0 521 . 63.182   -6.562  -56.042 1.00 37.53 521 A 1 
ATOM 3964 O OH  . TYR A 0 521 . 61.761   -5.910  -54.232 1.00 37.53 521 A 1 
ATOM 3965 C CZ  . TYR A 0 521 . 62.105   -6.830  -55.168 1.00 37.53 521 A 1 
ATOM 3966 N N   . TRP A 0 522 . 64.576   -11.911 -55.764 1.00 41.42 522 A 1 
ATOM 3967 C CA  . TRP A 0 522 . 64.192   -12.794 -54.663 1.00 41.42 522 A 1 
ATOM 3968 C C   . TRP A 0 522 . 63.819   -11.912 -53.475 1.00 41.42 522 A 1 
ATOM 3969 C CB  . TRP A 0 522 . 65.315   -13.797 -54.360 1.00 41.42 522 A 1 
ATOM 3970 O O   . TRP A 0 522 . 64.673   -11.390 -52.770 1.00 41.42 522 A 1 
ATOM 3971 C CG  . TRP A 0 522 . 65.501   -14.865 -55.400 1.00 41.42 522 A 1 
ATOM 3972 C CD1 . TRP A 0 522 . 66.220   -14.738 -56.539 1.00 41.42 522 A 1 
ATOM 3973 C CD2 . TRP A 0 522 . 64.961   -16.225 -55.421 1.00 41.42 522 A 1 
ATOM 3974 C CE2 . TRP A 0 522 . 65.398   -16.866 -56.620 1.00 41.42 522 A 1 
ATOM 3975 C CE3 . TRP A 0 522 . 64.134   -16.977 -54.559 1.00 41.42 522 A 1 
ATOM 3976 N NE1 . TRP A 0 522 . 66.160   -15.914 -57.262 1.00 41.42 522 A 1 
ATOM 3977 C CH2 . TRP A 0 522 . 64.210   -18.899 -56.069 1.00 41.42 522 A 1 
ATOM 3978 C CZ2 . TRP A 0 522 . 65.040   -18.182 -56.948 1.00 41.42 522 A 1 
ATOM 3979 C CZ3 . TRP A 0 522 . 63.760   -18.296 -54.882 1.00 41.42 522 A 1 
ATOM 3980 N N   . GLY A 0 523 . 62.527   -11.664 -53.296 1.00 52.57 523 A 1 
ATOM 3981 C CA  . GLY A 0 523 . 62.019   -11.034 -52.083 1.00 52.57 523 A 1 
ATOM 3982 C C   . GLY A 0 523 . 61.176   -12.044 -51.326 1.00 52.57 523 A 1 
ATOM 3983 O O   . GLY A 0 523 . 60.305   -12.661 -51.939 1.00 52.57 523 A 1 
ATOM 3984 N N   . LYS A 0 524 . 61.429   -12.217 -50.027 1.00 57.22 524 A 1 
ATOM 3985 C CA  . LYS A 0 524 . 60.472   -12.864 -49.124 1.00 57.22 524 A 1 
ATOM 3986 C C   . LYS A 0 524 . 59.781   -11.759 -48.341 1.00 57.22 524 A 1 
ATOM 3987 C CB  . LYS A 0 524 . 61.140   -13.878 -48.185 1.00 57.22 524 A 1 
ATOM 3988 O O   . LYS A 0 524 . 60.461   -10.986 -47.659 1.00 57.22 524 A 1 
ATOM 3989 C CG  . LYS A 0 524 . 61.804   -15.049 -48.919 1.00 57.22 524 A 1 
ATOM 3990 C CD  . LYS A 0 524 . 62.395   -16.016 -47.888 1.00 57.22 524 A 1 
ATOM 3991 C CE  . LYS A 0 524 . 63.071   -17.200 -48.579 1.00 57.22 524 A 1 
ATOM 3992 N NZ  . LYS A 0 524 . 63.528   -18.190 -47.575 1.00 57.22 524 A 1 
ATOM 3993 N N   . SER A 0 525 . 58.464   -11.690 -48.474 1.00 63.99 525 A 1 
ATOM 3994 C CA  . SER A 0 525 . 57.603   -10.859 -47.637 1.00 63.99 525 A 1 
ATOM 3995 C C   . SER A 0 525 . 56.644   -11.762 -46.880 1.00 63.99 525 A 1 
ATOM 3996 C CB  . SER A 0 525 . 56.835   -9.825  -48.466 1.00 63.99 525 A 1 
ATOM 3997 O O   . SER A 0 525 . 56.058   -12.666 -47.488 1.00 63.99 525 A 1 
ATOM 3998 O OG  . SER A 0 525 . 56.050   -10.455 -49.467 1.00 63.99 525 A 1 
ATOM 3999 N N   . GLY A 0 526 . 56.480   -11.500 -45.592 1.00 68.63 526 A 1 
ATOM 4000 C CA  . GLY A 0 526 . 55.487   -12.157 -44.758 1.00 68.63 526 A 1 
ATOM 4001 C C   . GLY A 0 526 . 54.775   -11.156 -43.862 1.00 68.63 526 A 1 
ATOM 4002 O O   . GLY A 0 526 . 55.249   -10.030 -43.673 1.00 68.63 526 A 1 
ATOM 4003 N N   . SER A 0 527 . 53.614   -11.576 -43.388 1.00 72.85 527 A 1 
ATOM 4004 C CA  . SER A 0 527 . 52.901   -10.950 -42.285 1.00 72.85 527 A 1 
ATOM 4005 C C   . SER A 0 527 . 52.230   -12.030 -41.455 1.00 72.85 527 A 1 
ATOM 4006 C CB  . SER A 0 527 . 51.836   -9.962  -42.778 1.00 72.85 527 A 1 
ATOM 4007 O O   . SER A 0 527 . 51.646   -12.945 -42.043 1.00 72.85 527 A 1 
ATOM 4008 O OG  . SER A 0 527 . 50.909   -10.619 -43.639 1.00 72.85 527 A 1 
ATOM 4009 N N   . ASP A 0 528 . 52.271   -11.865 -40.155 1.00 76.26 528 A 1 
ATOM 4010 C CA  . ASP A 0 528 . 51.646   -12.674 -39.122 1.00 76.26 528 A 1 
ATOM 4011 C C   . ASP A 0 528 . 50.755   -11.752 -38.290 1.00 76.26 528 A 1 
ATOM 4012 C CB  . ASP A 0 528 . 52.672   -13.486 -38.295 1.00 76.26 528 A 1 
ATOM 4013 O O   . ASP A 0 528 . 51.074   -10.581 -38.073 1.00 76.26 528 A 1 
ATOM 4014 C CG  . ASP A 0 528 . 54.071   -12.891 -38.022 1.00 76.26 528 A 1 
ATOM 4015 O OD1 . ASP A 0 528 . 54.544   -12.032 -38.816 1.00 76.26 528 A 1 
ATOM 4016 O OD2 . ASP A 0 528 . 54.800   -13.495 -37.206 1.00 76.26 528 A 1 
ATOM 4017 N N   . TRP A 0 529 . 49.562   -12.245 -37.977 1.00 74.09 529 A 1 
ATOM 4018 C CA  . TRP A 0 529 . 48.581   -11.556 -37.154 1.00 74.09 529 A 1 
ATOM 4019 C C   . TRP A 0 529 . 48.081   -12.544 -36.122 1.00 74.09 529 A 1 
ATOM 4020 C CB  . TRP A 0 529 . 47.411   -11.040 -37.998 1.00 74.09 529 A 1 
ATOM 4021 O O   . TRP A 0 529 . 47.473   -13.548 -36.503 1.00 74.09 529 A 1 
ATOM 4022 C CG  . TRP A 0 529 . 46.349   -10.314 -37.221 1.00 74.09 529 A 1 
ATOM 4023 C CD1 . TRP A 0 529 . 46.465   -9.082  -36.674 1.00 74.09 529 A 1 
ATOM 4024 C CD2 . TRP A 0 529 . 45.063   -10.823 -36.745 1.00 74.09 529 A 1 
ATOM 4025 C CE2 . TRP A 0 529 . 44.407   -9.787  -36.012 1.00 74.09 529 A 1 
ATOM 4026 C CE3 . TRP A 0 529 . 44.409   -12.074 -36.812 1.00 74.09 529 A 1 
ATOM 4027 N NE1 . TRP A 0 529 . 45.307   -8.748  -35.996 1.00 74.09 529 A 1 
ATOM 4028 C CH2 . TRP A 0 529 . 42.506   -11.206 -35.547 1.00 74.09 529 A 1 
ATOM 4029 C CZ2 . TRP A 0 529 . 43.139   -9.956  -35.440 1.00 74.09 529 A 1 
ATOM 4030 C CZ3 . TRP A 0 529 . 43.144   -12.262 -36.220 1.00 74.09 529 A 1 
ATOM 4031 N N   . ASP A 0 530 . 48.318   -12.232 -34.862 1.00 80.53 530 A 1 
ATOM 4032 C CA  . ASP A 0 530 . 47.826   -12.994 -33.733 1.00 80.53 530 A 1 
ATOM 4033 C C   . ASP A 0 530 . 46.834   -12.116 -32.955 1.00 80.53 530 A 1 
ATOM 4034 C CB  . ASP A 0 530 . 49.014   -13.504 -32.896 1.00 80.53 530 A 1 
ATOM 4035 O O   . ASP A 0 530 . 46.951   -10.891 -32.875 1.00 80.53 530 A 1 
ATOM 4036 C CG  . ASP A 0 530 . 49.821   -14.649 -33.519 1.00 80.53 530 A 1 
ATOM 4037 O OD1 . ASP A 0 530 . 49.226   -15.442 -34.285 1.00 80.53 530 A 1 
ATOM 4038 O OD2 . ASP A 0 530 . 51.008   -14.824 -33.152 1.00 80.53 530 A 1 
ATOM 4039 N N   . ALA A 0 531 . 45.788   -12.746 -32.428 1.00 79.46 531 A 1 
ATOM 4040 C CA  . ALA A 0 531 . 44.818   -12.096 -31.562 1.00 79.46 531 A 1 
ATOM 4041 C C   . ALA A 0 531 . 44.386   -13.045 -30.454 1.00 79.46 531 A 1 
ATOM 4042 C CB  . ALA A 0 531 . 43.624   -11.600 -32.379 1.00 79.46 531 A 1 
ATOM 4043 O O   . ALA A 0 531 . 44.167   -14.237 -30.682 1.00 79.46 531 A 1 
ATOM 4044 N N   . TYR A 0 532 . 44.219   -12.519 -29.247 1.00 83.70 532 A 1 
ATOM 4045 C CA  . TYR A 0 532 . 43.636   -13.263 -28.139 1.00 83.70 532 A 1 
ATOM 4046 C C   . TYR A 0 532 . 42.647   -12.399 -27.375 1.00 83.70 532 A 1 
ATOM 4047 C CB  . TYR A 0 532 . 44.725   -13.841 -27.222 1.00 83.70 532 A 1 
ATOM 4048 O O   . TYR A 0 532 . 42.815   -11.185 -27.276 1.00 83.70 532 A 1 
ATOM 4049 C CG  . TYR A 0 532 . 45.373   -12.846 -26.272 1.00 83.70 532 A 1 
ATOM 4050 C CD1 . TYR A 0 532 . 46.538   -12.158 -26.655 1.00 83.70 532 A 1 
ATOM 4051 C CD2 . TYR A 0 532 . 44.798   -12.602 -25.007 1.00 83.70 532 A 1 
ATOM 4052 C CE1 . TYR A 0 532 . 47.137   -11.241 -25.772 1.00 83.70 532 A 1 
ATOM 4053 C CE2 . TYR A 0 532 . 45.374   -11.657 -24.135 1.00 83.70 532 A 1 
ATOM 4054 O OH  . TYR A 0 532 . 47.081   -10.026 -23.703 1.00 83.70 532 A 1 
ATOM 4055 C CZ  . TYR A 0 532 . 46.539   -10.966 -24.523 1.00 83.70 532 A 1 
ATOM 4056 N N   . GLY A 0 533 . 41.651   -13.043 -26.774 1.00 88.25 533 A 1 
ATOM 4057 C CA  . GLY A 0 533 . 40.718   -12.361 -25.898 1.00 88.25 533 A 1 
ATOM 4058 C C   . GLY A 0 533 . 40.120   -13.249 -24.819 1.00 88.25 533 A 1 
ATOM 4059 O O   . GLY A 0 533 . 40.193   -14.483 -24.870 1.00 88.25 533 A 1 
ATOM 4060 N N   . ARG A 0 534 . 39.557   -12.586 -23.814 1.00 90.15 534 A 1 
ATOM 4061 C CA  . ARG A 0 534 . 38.808   -13.168 -22.708 1.00 90.15 534 A 1 
ATOM 4062 C C   . ARG A 0 534 . 37.603   -12.280 -22.426 1.00 90.15 534 A 1 
ATOM 4063 C CB  . ARG A 0 534 . 39.727   -13.288 -21.487 1.00 90.15 534 A 1 
ATOM 4064 O O   . ARG A 0 534 . 37.825   -11.123 -22.094 1.00 90.15 534 A 1 
ATOM 4065 C CG  . ARG A 0 534 . 39.006   -13.937 -20.303 1.00 90.15 534 A 1 
ATOM 4066 C CD  . ARG A 0 534 . 39.994   -14.095 -19.149 1.00 90.15 534 A 1 
ATOM 4067 N NE  . ARG A 0 534 . 39.390   -14.870 -18.054 1.00 90.15 534 A 1 
ATOM 4068 N NH1 . ARG A 0 534 . 40.241   -13.661 -16.308 1.00 90.15 534 A 1 
ATOM 4069 N NH2 . ARG A 0 534 . 38.743   -15.252 -15.916 1.00 90.15 534 A 1 
ATOM 4070 C CZ  . ARG A 0 534 . 39.477   -14.609 -16.771 1.00 90.15 534 A 1 
ATOM 4071 N N   . ASP A 0 535 . 36.398   -12.826 -22.524 1.00 90.73 535 A 1 
ATOM 4072 C CA  . ASP A 0 535 . 35.174   -12.173 -22.048 1.00 90.73 535 A 1 
ATOM 4073 C C   . ASP A 0 535 . 34.814   -12.727 -20.667 1.00 90.73 535 A 1 
ATOM 4074 C CB  . ASP A 0 535 . 34.032   -12.257 -23.078 1.00 90.73 535 A 1 
ATOM 4075 O O   . ASP A 0 535 . 35.146   -13.866 -20.333 1.00 90.73 535 A 1 
ATOM 4076 C CG  . ASP A 0 535 . 33.486   -13.652 -23.393 1.00 90.73 535 A 1 
ATOM 4077 O OD1 . ASP A 0 535 . 33.413   -14.501 -22.473 1.00 90.73 535 A 1 
ATOM 4078 O OD2 . ASP A 0 535 . 33.182   -13.884 -24.590 1.00 90.73 535 A 1 
ATOM 4079 N N   . GLN A 0 536 . 34.242   -11.908 -19.793 1.00 91.04 536 A 1 
ATOM 4080 C CA  . GLN A 0 536 . 33.805   -12.357 -18.471 1.00 91.04 536 A 1 
ATOM 4081 C C   . GLN A 0 536 . 32.471   -11.726 -18.118 1.00 91.04 536 A 1 
ATOM 4082 C CB  . GLN A 0 536 . 34.849   -12.045 -17.392 1.00 91.04 536 A 1 
ATOM 4083 O O   . GLN A 0 536 . 32.400   -10.641 -17.539 1.00 91.04 536 A 1 
ATOM 4084 C CG  . GLN A 0 536 . 35.928   -13.119 -17.231 1.00 91.04 536 A 1 
ATOM 4085 C CD  . GLN A 0 536 . 36.955   -12.630 -16.226 1.00 91.04 536 A 1 
ATOM 4086 N NE2 . GLN A 0 536 . 37.821   -11.735 -16.645 1.00 91.04 536 A 1 
ATOM 4087 O OE1 . GLN A 0 536 . 37.042   -13.053 -15.073 1.00 91.04 536 A 1 
ATOM 4088 N N   . ASP A 0 537 . 31.423   -12.503 -18.341 1.00 92.87 537 A 1 
ATOM 4089 C CA  . ASP A 0 537 . 30.060   -12.083 -18.094 1.00 92.87 537 A 1 
ATOM 4090 C C   . ASP A 0 537 . 29.574   -12.549 -16.727 1.00 92.87 537 A 1 
ATOM 4091 C CB  . ASP A 0 537 . 29.152   -12.612 -19.207 1.00 92.87 537 A 1 
ATOM 4092 O O   . ASP A 0 537 . 29.740   -13.695 -16.299 1.00 92.87 537 A 1 
ATOM 4093 C CG  . ASP A 0 537 . 29.290   -11.856 -20.526 1.00 92.87 537 A 1 
ATOM 4094 O OD1 . ASP A 0 537 . 30.006   -10.842 -20.513 1.00 92.87 537 A 1 
ATOM 4095 O OD2 . ASP A 0 537 . 28.522   -12.219 -21.447 1.00 92.87 537 A 1 
ATOM 4096 N N   . LEU A 0 538 . 28.878   -11.661 -16.025 1.00 95.07 538 A 1 
ATOM 4097 C CA  . LEU A 0 538 . 28.126   -11.986 -14.824 1.00 95.07 538 A 1 
ATOM 4098 C C   . LEU A 0 538 . 26.767   -11.303 -14.863 1.00 95.07 538 A 1 
ATOM 4099 C CB  . LEU A 0 538 . 28.939   -11.587 -13.583 1.00 95.07 538 A 1 
ATOM 4100 O O   . LEU A 0 538 . 26.660   -10.086 -14.760 1.00 95.07 538 A 1 
ATOM 4101 C CG  . LEU A 0 538 . 28.197   -11.798 -12.250 1.00 95.07 538 A 1 
ATOM 4102 C CD1 . LEU A 0 538 . 27.902   -13.272 -11.958 1.00 95.07 538 A 1 
ATOM 4103 C CD2 . LEU A 0 538 . 29.027   -11.249 -11.090 1.00 95.07 538 A 1 
ATOM 4104 N N   . SER A 0 539 . 25.694   -12.093 -14.863 1.00 97.20 539 A 1 
ATOM 4105 C CA  . SER A 0 539 . 24.330   -11.598 -14.693 1.00 97.20 539 A 1 
ATOM 4106 C C   . SER A 0 539 . 23.657   -12.204 -13.468 1.00 97.20 539 A 1 
ATOM 4107 C CB  . SER A 0 539 . 23.498   -11.819 -15.954 1.00 97.20 539 A 1 
ATOM 4108 O O   . SER A 0 539 . 23.550   -13.423 -13.316 1.00 97.20 539 A 1 
ATOM 4109 O OG  . SER A 0 539 . 22.259   -11.135 -15.814 1.00 97.20 539 A 1 
ATOM 4110 N N   . ILE A 0 540 . 23.131   -11.345 -12.598 1.00 97.35 540 A 1 
ATOM 4111 C CA  . ILE A 0 540 . 22.347   -11.738 -11.426 1.00 97.35 540 A 1 
ATOM 4112 C C   . ILE A 0 540 . 20.978   -11.076 -11.516 1.00 97.35 540 A 1 
ATOM 4113 C CB  . ILE A 0 540 . 23.076   -11.391 -10.109 1.00 97.35 540 A 1 
ATOM 4114 O O   . ILE A 0 540 . 20.883   -9.867  -11.697 1.00 97.35 540 A 1 
ATOM 4115 C CG1 . ILE A 0 540 . 24.477   -12.048 -10.067 1.00 97.35 540 A 1 
ATOM 4116 C CG2 . ILE A 0 540 . 22.215   -11.824 -8.904  1.00 97.35 540 A 1 
ATOM 4117 C CD1 . ILE A 0 540 . 25.324   -11.659 -8.851  1.00 97.35 540 A 1 
ATOM 4118 N N   . LYS A 0 541 . 19.911   -11.858 -11.347 1.00 96.94 541 A 1 
ATOM 4119 C CA  . LYS A 0 541 . 18.539   -11.361 -11.194 1.00 96.94 541 A 1 
ATOM 4120 C C   . LYS A 0 541 . 17.942   -11.944 -9.929  1.00 96.94 541 A 1 
ATOM 4121 C CB  . LYS A 0 541 . 17.688   -11.689 -12.429 1.00 96.94 541 A 1 
ATOM 4122 O O   . LYS A 0 541 . 17.844   -13.163 -9.795  1.00 96.94 541 A 1 
ATOM 4123 C CG  . LYS A 0 541 . 18.177   -10.903 -13.651 1.00 96.94 541 A 1 
ATOM 4124 C CD  . LYS A 0 541 . 17.352   -11.198 -14.907 1.00 96.94 541 A 1 
ATOM 4125 C CE  . LYS A 0 541 . 17.973   -10.381 -16.046 1.00 96.94 541 A 1 
ATOM 4126 N NZ  . LYS A 0 541 . 17.383   -10.685 -17.371 1.00 96.94 541 A 1 
ATOM 4127 N N   . GLU A 0 542 . 17.560   -11.076 -9.012  1.00 96.37 542 A 1 
ATOM 4128 C CA  . GLU A 0 542 . 16.965   -11.414 -7.727  1.00 96.37 542 A 1 
ATOM 4129 C C   . GLU A 0 542 . 15.643   -10.677 -7.580  1.00 96.37 542 A 1 
ATOM 4130 C CB  . GLU A 0 542 . 17.937   -11.054 -6.594  1.00 96.37 542 A 1 
ATOM 4131 O O   . GLU A 0 542 . 15.569   -9.480  -7.851  1.00 96.37 542 A 1 
ATOM 4132 C CG  . GLU A 0 542 . 19.071   -12.084 -6.516  1.00 96.37 542 A 1 
ATOM 4133 C CD  . GLU A 0 542 . 20.211   -11.690 -5.576  1.00 96.37 542 A 1 
ATOM 4134 O OE1 . GLU A 0 542 . 21.267   -12.370 -5.622  1.00 96.37 542 A 1 
ATOM 4135 O OE2 . GLU A 0 542 . 20.102   -10.688 -4.834  1.00 96.37 542 A 1 
ATOM 4136 N N   . SER A 0 543 . 14.604   -11.386 -7.151  1.00 96.72 543 A 1 
ATOM 4137 C CA  . SER A 0 543 . 13.319   -10.792 -6.809  1.00 96.72 543 A 1 
ATOM 4138 C C   . SER A 0 543 . 12.740   -11.428 -5.553  1.00 96.72 543 A 1 
ATOM 4139 C CB  . SER A 0 543 . 12.333   -10.833 -7.981  1.00 96.72 543 A 1 
ATOM 4140 O O   . SER A 0 543 . 12.940   -12.615 -5.277  1.00 96.72 543 A 1 
ATOM 4141 O OG  . SER A 0 543 . 11.952   -12.154 -8.315  1.00 96.72 543 A 1 
ATOM 4142 N N   . TYR A 0 544 . 12.032   -10.615 -4.785  1.00 96.70 544 A 1 
ATOM 4143 C CA  . TYR A 0 544 . 11.276   -11.008 -3.611  1.00 96.70 544 A 1 
ATOM 4144 C C   . TYR A 0 544 . 9.938    -10.287 -3.650  1.00 96.70 544 A 1 
ATOM 4145 C CB  . TYR A 0 544 . 12.056   -10.649 -2.343  1.00 96.70 544 A 1 
ATOM 4146 O O   . TYR A 0 544 . 9.922    -9.066  -3.761  1.00 96.70 544 A 1 
ATOM 4147 C CG  . TYR A 0 544 . 11.252   -10.820 -1.069  1.00 96.70 544 A 1 
ATOM 4148 C CD1 . TYR A 0 544 . 10.592   -9.718  -0.489  1.00 96.70 544 A 1 
ATOM 4149 C CD2 . TYR A 0 544 . 11.119   -12.099 -0.498  1.00 96.70 544 A 1 
ATOM 4150 C CE1 . TYR A 0 544 . 9.832    -9.889  0.684   1.00 96.70 544 A 1 
ATOM 4151 C CE2 . TYR A 0 544 . 10.351   -12.276 0.669   1.00 96.70 544 A 1 
ATOM 4152 O OH  . TYR A 0 544 . 8.990    -11.335 2.408   1.00 96.70 544 A 1 
ATOM 4153 C CZ  . TYR A 0 544 . 9.715    -11.168 1.269   1.00 96.70 544 A 1 
ATOM 4154 N N   . ASP A 0 545 . 8.849    -11.034 -3.528  1.00 95.98 545 A 1 
ATOM 4155 C CA  . ASP A 0 545 . 7.496    -10.498 -3.483  1.00 95.98 545 A 1 
ATOM 4156 C C   . ASP A 0 545 . 6.764    -11.110 -2.293  1.00 95.98 545 A 1 
ATOM 4157 C CB  . ASP A 0 545 . 6.755    -10.783 -4.798  1.00 95.98 545 A 1 
ATOM 4158 O O   . ASP A 0 545 . 6.801    -12.323 -2.081  1.00 95.98 545 A 1 
ATOM 4159 C CG  . ASP A 0 545 . 7.377    -10.063 -5.998  1.00 95.98 545 A 1 
ATOM 4160 O OD1 . ASP A 0 545 . 7.610    -8.839  -5.892  1.00 95.98 545 A 1 
ATOM 4161 O OD2 . ASP A 0 545 . 7.610    -10.723 -7.035  1.00 95.98 545 A 1 
ATOM 4162 N N   . ARG A 0 546 . 6.093    -10.270 -1.514  1.00 95.63 546 A 1 
ATOM 4163 C CA  . ARG A 0 546 . 5.217    -10.686 -0.424  1.00 95.63 546 A 1 
ATOM 4164 C C   . ARG A 0 546 . 3.900    -9.954  -0.532  1.00 95.63 546 A 1 
ATOM 4165 C CB  . ARG A 0 546 . 5.906    -10.436 0.917   1.00 95.63 546 A 1 
ATOM 4166 O O   . ARG A 0 546 . 3.877    -8.729  -0.455  1.00 95.63 546 A 1 
ATOM 4167 C CG  . ARG A 0 546 . 4.958    -10.739 2.088   1.00 95.63 546 A 1 
ATOM 4168 C CD  . ARG A 0 546 . 5.704    -10.666 3.413   1.00 95.63 546 A 1 
ATOM 4169 N NE  . ARG A 0 546 . 6.069    -9.275  3.740   1.00 95.63 546 A 1 
ATOM 4170 N NH1 . ARG A 0 546 . 6.873    -9.736  5.823   1.00 95.63 546 A 1 
ATOM 4171 N NH2 . ARG A 0 546 . 6.779    -7.627  5.129   1.00 95.63 546 A 1 
ATOM 4172 C CZ  . ARG A 0 546 . 6.579    -8.886  4.884   1.00 95.63 546 A 1 
ATOM 4173 N N   . THR A 0 547 . 2.806    -10.698 -0.609  1.00 95.74 547 A 1 
ATOM 4174 C CA  . THR A 0 547 . 1.456    -10.148 -0.680  1.00 95.74 547 A 1 
ATOM 4175 C C   . THR A 0 547 . 0.587    -10.740 0.418   1.00 95.74 547 A 1 
ATOM 4176 C CB  . THR A 0 547 . 0.806    -10.405 -2.044  1.00 95.74 547 A 1 
ATOM 4177 O O   . THR A 0 547 . 0.437    -11.951 0.541   1.00 95.74 547 A 1 
ATOM 4178 C CG2 . THR A 0 547 . -0.479   -9.594  -2.211  1.00 95.74 547 A 1 
ATOM 4179 O OG1 . THR A 0 547 . 1.646    -10.075 -3.125  1.00 95.74 547 A 1 
ATOM 4180 N N   . TRP A 0 548 . -0.065   -9.869  1.176   1.00 94.77 548 A 1 
ATOM 4181 C CA  . TRP A 0 548 . -1.028   -10.235 2.196   1.00 94.77 548 A 1 
ATOM 4182 C C   . TRP A 0 548 . -2.339   -9.496  1.979   1.00 94.77 548 A 1 
ATOM 4183 C CB  . TRP A 0 548 . -0.448   -9.921  3.564   1.00 94.77 548 A 1 
ATOM 4184 O O   . TRP A 0 548 . -2.376   -8.269  1.897   1.00 94.77 548 A 1 
ATOM 4185 C CG  . TRP A 0 548 . -1.312   -10.345 4.700   1.00 94.77 548 A 1 
ATOM 4186 C CD1 . TRP A 0 548 . -1.469   -11.622 5.103   1.00 94.77 548 A 1 
ATOM 4187 C CD2 . TRP A 0 548 . -2.034   -9.517  5.653   1.00 94.77 548 A 1 
ATOM 4188 C CE2 . TRP A 0 548 . -2.426   -10.356 6.731   1.00 94.77 548 A 1 
ATOM 4189 C CE3 . TRP A 0 548 . -2.288   -8.134  5.780   1.00 94.77 548 A 1 
ATOM 4190 N NE1 . TRP A 0 548 . -2.140   -11.641 6.306   1.00 94.77 548 A 1 
ATOM 4191 C CH2 . TRP A 0 548 . -3.146   -8.441  8.042   1.00 94.77 548 A 1 
ATOM 4192 C CZ2 . TRP A 0 548 . -2.868   -9.816  7.945   1.00 94.77 548 A 1 
ATOM 4193 C CZ3 . TRP A 0 548 . -2.883   -7.606  6.943   1.00 94.77 548 A 1 
ATOM 4194 N N   . ALA A 0 549 . -3.444   -10.231 1.934   1.00 93.51 549 A 1 
ATOM 4195 C CA  . ALA A 0 549 . -4.766   -9.644  1.801   1.00 93.51 549 A 1 
ATOM 4196 C C   . ALA A 0 549 . -5.752   -10.267 2.784   1.00 93.51 549 A 1 
ATOM 4197 C CB  . ALA A 0 549 . -5.234   -9.742  0.345   1.00 93.51 549 A 1 
ATOM 4198 O O   . ALA A 0 549 . -5.753   -11.475 3.019   1.00 93.51 549 A 1 
ATOM 4199 N N   . LYS A 0 550 . -6.635   -9.441  3.339   1.00 94.93 550 A 1 
ATOM 4200 C CA  . LYS A 0 550 . -7.741   -9.871  4.195   1.00 94.93 550 A 1 
ATOM 4201 C C   . LYS A 0 550 . -9.025   -9.185  3.778   1.00 94.93 550 A 1 
ATOM 4202 C CB  . LYS A 0 550 . -7.437   -9.585  5.668   1.00 94.93 550 A 1 
ATOM 4203 O O   . LYS A 0 550 . -9.012   -7.986  3.509   1.00 94.93 550 A 1 
ATOM 4204 C CG  . LYS A 0 550 . -6.386   -10.553 6.218   1.00 94.93 550 A 1 
ATOM 4205 C CD  . LYS A 0 550 . -6.213   -10.306 7.715   1.00 94.93 550 A 1 
ATOM 4206 C CE  . LYS A 0 550 . -5.376   -11.429 8.319   1.00 94.93 550 A 1 
ATOM 4207 N NZ  . LYS A 0 550 . -5.057   -11.130 9.735   1.00 94.93 550 A 1 
ATOM 4208 N N   . SER A 0 551 . -10.126  -9.924  3.782   1.00 92.88 551 A 1 
ATOM 4209 C CA  . SER A 0 551 . -11.460  -9.352  3.652   1.00 92.88 551 A 1 
ATOM 4210 C C   . SER A 0 551 . -12.398  -9.896  4.720   1.00 92.88 551 A 1 
ATOM 4211 C CB  . SER A 0 551 . -12.031  -9.522  2.241   1.00 92.88 551 A 1 
ATOM 4212 O O   . SER A 0 551 . -12.323  -11.074 5.075   1.00 92.88 551 A 1 
ATOM 4213 O OG  . SER A 0 551 . -12.400  -10.859 1.963   1.00 92.88 551 A 1 
ATOM 4214 N N   . TYR A 0 552 . -13.278  -9.030  5.203   1.00 90.71 552 A 1 
ATOM 4215 C CA  . TYR A 0 552 . -14.387  -9.348  6.086   1.00 90.71 552 A 1 
ATOM 4216 C C   . TYR A 0 552 . -15.646  -8.791  5.449   1.00 90.71 552 A 1 
ATOM 4217 C CB  . TYR A 0 552 . -14.174  -8.720  7.468   1.00 90.71 552 A 1 
ATOM 4218 O O   . TYR A 0 552 . -15.701  -7.595  5.179   1.00 90.71 552 A 1 
ATOM 4219 C CG  . TYR A 0 552 . -12.945  -9.229  8.186   1.00 90.71 552 A 1 
ATOM 4220 C CD1 . TYR A 0 552 . -13.041  -10.369 9.002   1.00 90.71 552 A 1 
ATOM 4221 C CD2 . TYR A 0 552 . -11.709  -8.575  8.022   1.00 90.71 552 A 1 
ATOM 4222 C CE1 . TYR A 0 552 . -11.900  -10.861 9.660   1.00 90.71 552 A 1 
ATOM 4223 C CE2 . TYR A 0 552 . -10.561  -9.065  8.674   1.00 90.71 552 A 1 
ATOM 4224 O OH  . TYR A 0 552 . -9.557   -10.695 10.130  1.00 90.71 552 A 1 
ATOM 4225 C CZ  . TYR A 0 552 . -10.658  -10.210 9.494   1.00 90.71 552 A 1 
ATOM 4226 N N   . ASP A 0 553 . -16.622  -9.653  5.222   1.00 89.34 553 A 1 
ATOM 4227 C CA  . ASP A 0 553 . -17.947  -9.272  4.757   1.00 89.34 553 A 1 
ATOM 4228 C C   . ASP A 0 553 . -18.968  -9.736  5.808   1.00 89.34 553 A 1 
ATOM 4229 C CB  . ASP A 0 553 . -18.205  -9.851  3.354   1.00 89.34 553 A 1 
ATOM 4230 O O   . ASP A 0 553 . -18.858  -10.857 6.318   1.00 89.34 553 A 1 
ATOM 4231 C CG  . ASP A 0 553 . -17.152  -9.450  2.300   1.00 89.34 553 A 1 
ATOM 4232 O OD1 . ASP A 0 553 . -16.844  -8.243  2.155   1.00 89.34 553 A 1 
ATOM 4233 O OD2 . ASP A 0 553 . -16.624  -10.359 1.606   1.00 89.34 553 A 1 
ATOM 4234 N N   . ALA A 0 554 . -19.923  -8.876  6.152   1.00 85.46 554 A 1 
ATOM 4235 C CA  . ALA A 0 554 . -21.055  -9.176  7.025   1.00 85.46 554 A 1 
ATOM 4236 C C   . ALA A 0 554 . -22.340  -8.639  6.388   1.00 85.46 554 A 1 
ATOM 4237 C CB  . ALA A 0 554 . -20.812  -8.571  8.415   1.00 85.46 554 A 1 
ATOM 4238 O O   . ALA A 0 554 . -22.312  -7.546  5.834   1.00 85.46 554 A 1 
ATOM 4239 N N   . GLU A 0 555 . -23.446  -9.382  6.447   1.00 80.73 555 A 1 
ATOM 4240 C CA  . GLU A 0 555 . -24.718  -8.963  5.822   1.00 80.73 555 A 1 
ATOM 4241 C C   . GLU A 0 555 . -25.444  -7.859  6.608   1.00 80.73 555 A 1 
ATOM 4242 C CB  . GLU A 0 555 . -25.628  -10.186 5.613   1.00 80.73 555 A 1 
ATOM 4243 O O   . GLU A 0 555 . -26.124  -7.032  6.009   1.00 80.73 555 A 1 
ATOM 4244 C CG  . GLU A 0 555 . -25.082  -11.114 4.515   1.00 80.73 555 A 1 
ATOM 4245 C CD  . GLU A 0 555 . -25.921  -12.387 4.322   1.00 80.73 555 A 1 
ATOM 4246 O OE1 . GLU A 0 555 . -26.106  -12.806 3.154   1.00 80.73 555 A 1 
ATOM 4247 O OE2 . GLU A 0 555 . -26.268  -13.030 5.344   1.00 80.73 555 A 1 
ATOM 4248 N N   . SER A 0 556 . -25.237  -7.795  7.922   1.00 82.44 556 A 1 
ATOM 4249 C CA  . SER A 0 556 . -25.676  -6.696  8.785   1.00 82.44 556 A 1 
ATOM 4250 C C   . SER A 0 556 . -24.778  -6.611  10.021  1.00 82.44 556 A 1 
ATOM 4251 C CB  . SER A 0 556 . -27.138  -6.879  9.210   1.00 82.44 556 A 1 
ATOM 4252 O O   . SER A 0 556 . -24.150  -7.605  10.424  1.00 82.44 556 A 1 
ATOM 4253 O OG  . SER A 0 556 . -27.229  -7.931  10.145  1.00 82.44 556 A 1 
ATOM 4254 N N   . TYR A 0 557 . -24.693  -5.419  10.610  1.00 79.94 557 A 1 
ATOM 4255 C CA  . TYR A 0 557 . -24.029  -5.204  11.891  1.00 79.94 557 A 1 
ATOM 4256 C C   . TYR A 0 557 . -24.802  -4.211  12.749  1.00 79.94 557 A 1 
ATOM 4257 C CB  . TYR A 0 557 . -22.597  -4.696  11.678  1.00 79.94 557 A 1 
ATOM 4258 O O   . TYR A 0 557 . -24.925  -3.052  12.358  1.00 79.94 557 A 1 
ATOM 4259 C CG  . TYR A 0 557 . -21.888  -4.386  12.984  1.00 79.94 557 A 1 
ATOM 4260 C CD1 . TYR A 0 557 . -21.404  -3.096  13.271  1.00 79.94 557 A 1 
ATOM 4261 C CD2 . TYR A 0 557 . -21.767  -5.399  13.947  1.00 79.94 557 A 1 
ATOM 4262 C CE1 . TYR A 0 557 . -20.726  -2.845  14.479  1.00 79.94 557 A 1 
ATOM 4263 C CE2 . TYR A 0 557 . -21.119  -5.148  15.163  1.00 79.94 557 A 1 
ATOM 4264 O OH  . TYR A 0 557 . -19.792  -3.735  16.521  1.00 79.94 557 A 1 
ATOM 4265 C CZ  . TYR A 0 557 . -20.540  -3.898  15.401  1.00 79.94 557 A 1 
ATOM 4266 N N   . ASP A 0 558 . -25.206  -4.650  13.943  1.00 82.68 558 A 1 
ATOM 4267 C CA  . ASP A 0 558 . -25.930  -3.820  14.903  1.00 82.68 558 A 1 
ATOM 4268 C C   . ASP A 0 558 . -25.183  -3.723  16.240  1.00 82.68 558 A 1 
ATOM 4269 C CB  . ASP A 0 558 . -27.352  -4.349  15.135  1.00 82.68 558 A 1 
ATOM 4270 O O   . ASP A 0 558 . -24.760  -4.733  16.818  1.00 82.68 558 A 1 
ATOM 4271 C CG  . ASP A 0 558 . -28.218  -4.414  13.875  1.00 82.68 558 A 1 
ATOM 4272 O OD1 . ASP A 0 558 . -28.064  -3.535  13.003  1.00 82.68 558 A 1 
ATOM 4273 O OD2 . ASP A 0 558 . -29.051  -5.348  13.839  1.00 82.68 558 A 1 
ATOM 4274 N N   . GLU A 0 559 . -25.081  -2.505  16.771  1.00 85.29 559 A 1 
ATOM 4275 C CA  . GLU A 0 559 . -24.722  -2.212  18.159  1.00 85.29 559 A 1 
ATOM 4276 C C   . GLU A 0 559 . -25.856  -1.430  18.816  1.00 85.29 559 A 1 
ATOM 4277 C CB  . GLU A 0 559 . -23.430  -1.382  18.283  1.00 85.29 559 A 1 
ATOM 4278 O O   . GLU A 0 559 . -26.272  -0.404  18.290  1.00 85.29 559 A 1 
ATOM 4279 C CG  . GLU A 0 559 . -22.215  -1.953  17.547  1.00 85.29 559 A 1 
ATOM 4280 C CD  . GLU A 0 559 . -20.886  -1.291  17.964  1.00 85.29 559 A 1 
ATOM 4281 O OE1 . GLU A 0 559 . -19.882  -1.380  17.219  1.00 85.29 559 A 1 
ATOM 4282 O OE2 . GLU A 0 559 . -20.677  -0.950  19.146  1.00 85.29 559 A 1 
ATOM 4283 N N   . TRP A 0 560 . -26.335  -1.864  19.979  1.00 87.97 560 A 1 
ATOM 4284 C CA  . TRP A 0 560 . -27.381  -1.136  20.697  1.00 87.97 560 A 1 
ATOM 4285 C C   . TRP A 0 560 . -27.183  -1.188  22.208  1.00 87.97 560 A 1 
ATOM 4286 C CB  . TRP A 0 560 . -28.767  -1.643  20.276  1.00 87.97 560 A 1 
ATOM 4287 O O   . TRP A 0 560 . -26.617  -2.143  22.752  1.00 87.97 560 A 1 
ATOM 4288 C CG  . TRP A 0 560 . -29.000  -3.104  20.500  1.00 87.97 560 A 1 
ATOM 4289 C CD1 . TRP A 0 560 . -28.759  -4.082  19.600  1.00 87.97 560 A 1 
ATOM 4290 C CD2 . TRP A 0 560 . -29.487  -3.773  21.701  1.00 87.97 560 A 1 
ATOM 4291 C CE2 . TRP A 0 560 . -29.511  -5.179  21.453  1.00 87.97 560 A 1 
ATOM 4292 C CE3 . TRP A 0 560 . -29.906  -3.335  22.976  1.00 87.97 560 A 1 
ATOM 4293 N NE1 . TRP A 0 560 . -29.062  -5.309  20.154  1.00 87.97 560 A 1 
ATOM 4294 C CH2 . TRP A 0 560 . -30.344  -5.631  23.683  1.00 87.97 560 A 1 
ATOM 4295 C CZ2 . TRP A 0 560 . -29.930  -6.104  22.423  1.00 87.97 560 A 1 
ATOM 4296 C CZ3 . TRP A 0 560 . -30.332  -4.251  23.955  1.00 87.97 560 A 1 
ATOM 4297 N N   . ASP A 0 561 . -27.664  -0.142  22.870  1.00 84.79 561 A 1 
ATOM 4298 C CA  . ASP A 0 561 . -27.715  0.006   24.319  1.00 84.79 561 A 1 
ATOM 4299 C C   . ASP A 0 561 . -29.125  0.450   24.733  1.00 84.79 561 A 1 
ATOM 4300 C CB  . ASP A 0 561 . -26.631  0.999   24.782  1.00 84.79 561 A 1 
ATOM 4301 O O   . ASP A 0 561 . -29.736  1.297   24.077  1.00 84.79 561 A 1 
ATOM 4302 C CG  . ASP A 0 561 . -26.309  0.908   26.281  1.00 84.79 561 A 1 
ATOM 4303 O OD1 . ASP A 0 561 . -26.893  0.039   26.969  1.00 84.79 561 A 1 
ATOM 4304 O OD2 . ASP A 0 561 . -25.390  1.640   26.714  1.00 84.79 561 A 1 
ATOM 4305 N N   . ASN A 0 562 . -29.650  -0.156  25.795  1.00 82.04 562 A 1 
ATOM 4306 C CA  . ASN A 0 562 . -30.913  0.211   26.429  1.00 82.04 562 A 1 
ATOM 4307 C C   . ASN A 0 562 . -30.673  0.361   27.922  1.00 82.04 562 A 1 
ATOM 4308 C CB  . ASN A 0 562 . -31.989  -0.856  26.166  1.00 82.04 562 A 1 
ATOM 4309 O O   . ASN A 0 562 . -30.273  -0.608  28.577  1.00 82.04 562 A 1 
ATOM 4310 C CG  . ASN A 0 562 . -33.328  -0.452  26.770  1.00 82.04 562 A 1 
ATOM 4311 N ND2 . ASN A 0 562 . -33.863  -1.147  27.741  1.00 82.04 562 A 1 
ATOM 4312 O OD1 . ASN A 0 562 . -33.937  0.497   26.341  1.00 82.04 562 A 1 
ATOM 4313 N N   . LYS A 0 563 . -30.955  1.550   28.439  1.00 80.41 563 A 1 
ATOM 4314 C CA  . LYS A 0 563 . -30.888  1.875   29.854  1.00 80.41 563 A 1 
ATOM 4315 C C   . LYS A 0 563 . -32.270  2.316   30.309  1.00 80.41 563 A 1 
ATOM 4316 C CB  . LYS A 0 563 . -29.813  2.950   30.023  1.00 80.41 563 A 1 
ATOM 4317 O O   . LYS A 0 563 . -32.768  3.301   29.780  1.00 80.41 563 A 1 
ATOM 4318 C CG  . LYS A 0 563 . -29.621  3.329   31.489  1.00 80.41 563 A 1 
ATOM 4319 C CD  . LYS A 0 563 . -28.384  4.229   31.613  1.00 80.41 563 A 1 
ATOM 4320 C CE  . LYS A 0 563 . -28.145  4.643   33.063  1.00 80.41 563 A 1 
ATOM 4321 N NZ  . LYS A 0 563 . -29.302  5.405   33.541  1.00 80.41 563 A 1 
ATOM 4322 N N   . ASP A 0 564 . -32.828  1.576   31.255  1.00 75.99 564 A 1 
ATOM 4323 C CA  . ASP A 0 564 . -34.156  1.794   31.828  1.00 75.99 564 A 1 
ATOM 4324 C C   . ASP A 0 564 . -33.987  2.090   33.328  1.00 75.99 564 A 1 
ATOM 4325 C CB  . ASP A 0 564 . -35.013  0.561   31.501  1.00 75.99 564 A 1 
ATOM 4326 O O   . ASP A 0 564 . -33.412  1.295   34.090  1.00 75.99 564 A 1 
ATOM 4327 C CG  . ASP A 0 564 . -36.402  0.488   32.143  1.00 75.99 564 A 1 
ATOM 4328 O OD1 . ASP A 0 564 . -36.675  1.305   33.049  1.00 75.99 564 A 1 
ATOM 4329 O OD2 . ASP A 0 564 . -37.079  -0.527  31.830  1.00 75.99 564 A 1 
ATOM 4330 N N   . ASP A 0 565 . -34.395  3.302   33.713  1.00 72.43 565 A 1 
ATOM 4331 C CA  . ASP A 0 565 . -34.288  3.856   35.063  1.00 72.43 565 A 1 
ATOM 4332 C C   . ASP A 0 565 . -35.690  4.191   35.631  1.00 72.43 565 A 1 
ATOM 4333 C CB  . ASP A 0 565 . -33.338  5.076   35.083  1.00 72.43 565 A 1 
ATOM 4334 O O   . ASP A 0 565 . -36.008  5.341   35.967  1.00 72.43 565 A 1 
ATOM 4335 C CG  . ASP A 0 565 . -31.821  4.853   35.106  1.00 72.43 565 A 1 
ATOM 4336 O OD1 . ASP A 0 565 . -31.245  3.815   34.720  1.00 72.43 565 A 1 
ATOM 4337 O OD2 . ASP A 0 565 . -31.094  5.808   35.493  1.00 72.43 565 A 1 
ATOM 4338 N N   . ASP A 0 566 . -36.509  3.160   35.811  1.00 75.93 566 A 1 
ATOM 4339 C CA  . ASP A 0 566 . -37.840  3.233   36.410  1.00 75.93 566 A 1 
ATOM 4340 C C   . ASP A 0 566 . -37.881  3.660   37.894  1.00 75.93 566 A 1 
ATOM 4341 C CB  . ASP A 0 566 . -38.515  1.856   36.273  1.00 75.93 566 A 1 
ATOM 4342 O O   . ASP A 0 566 . -37.188  3.145   38.787  1.00 75.93 566 A 1 
ATOM 4343 C CG  . ASP A 0 566 . -39.291  1.635   34.977  1.00 75.93 566 A 1 
ATOM 4344 O OD1 . ASP A 0 566 . -39.694  2.665   34.409  1.00 75.93 566 A 1 
ATOM 4345 O OD2 . ASP A 0 566 . -39.772  0.490   34.801  1.00 75.93 566 A 1 
ATOM 4346 N N   . LYS A 0 567 . -38.812  4.569   38.219  1.00 72.30 567 A 1 
ATOM 4347 C CA  . LYS A 0 567 . -39.235  4.879   39.597  1.00 72.30 567 A 1 
ATOM 4348 C C   . LYS A 0 567 . -40.745  4.998   39.693  1.00 72.30 567 A 1 
ATOM 4349 C CB  . LYS A 0 567 . -38.595  6.177   40.098  1.00 72.30 567 A 1 
ATOM 4350 O O   . LYS A 0 567 . -41.363  5.851   39.067  1.00 72.30 567 A 1 
ATOM 4351 C CG  . LYS A 0 567 . -37.079  6.051   40.234  1.00 72.30 567 A 1 
ATOM 4352 C CD  . LYS A 0 567 . -36.470  7.395   40.619  1.00 72.30 567 A 1 
ATOM 4353 C CE  . LYS A 0 567 . -34.953  7.230   40.555  1.00 72.30 567 A 1 
ATOM 4354 N NZ  . LYS A 0 567 . -34.323  8.430   39.972  1.00 72.30 567 A 1 
ATOM 4355 N N   . TRP A 0 568 . -41.344  4.249   40.614  1.00 73.96 568 A 1 
ATOM 4356 C CA  . TRP A 0 568 . -42.789  4.281   40.840  1.00 73.96 568 A 1 
ATOM 4357 C C   . TRP A 0 568 . -43.150  4.356   42.326  1.00 73.96 568 A 1 
ATOM 4358 C CB  . TRP A 0 568 . -43.439  3.094   40.121  1.00 73.96 568 A 1 
ATOM 4359 O O   . TRP A 0 568 . -42.471  3.819   43.208  1.00 73.96 568 A 1 
ATOM 4360 C CG  . TRP A 0 568 . -42.865  1.759   40.476  1.00 73.96 568 A 1 
ATOM 4361 C CD1 . TRP A 0 568 . -41.887  1.122   39.793  1.00 73.96 568 A 1 
ATOM 4362 C CD2 . TRP A 0 568 . -43.191  0.899   41.606  1.00 73.96 568 A 1 
ATOM 4363 C CE2 . TRP A 0 568 . -42.361  -0.261  41.542  1.00 73.96 568 A 1 
ATOM 4364 C CE3 . TRP A 0 568 . -44.108  0.989   42.680  1.00 73.96 568 A 1 
ATOM 4365 N NE1 . TRP A 0 568 . -41.577  -0.065  40.421  1.00 73.96 568 A 1 
ATOM 4366 C CH2 . TRP A 0 568 . -43.370  -1.166  43.556  1.00 73.96 568 A 1 
ATOM 4367 C CZ2 . TRP A 0 568 . -42.448  -1.284  42.499  1.00 73.96 568 A 1 
ATOM 4368 C CZ3 . TRP A 0 568 . -44.197  -0.030  43.647  1.00 73.96 568 A 1 
ATOM 4369 N N   . GLY A 0 569 . -44.261  5.035   42.615  1.00 68.68 569 A 1 
ATOM 4370 C CA  . GLY A 0 569 . -44.821  5.193   43.951  1.00 68.68 569 A 1 
ATOM 4371 C C   . GLY A 0 569 . -46.347  5.173   43.938  1.00 68.68 569 A 1 
ATOM 4372 O O   . GLY A 0 569 . -46.992  5.876   43.165  1.00 68.68 569 A 1 
ATOM 4373 N N   . ALA A 0 570 . -46.948  4.392   44.834  1.00 67.59 570 A 1 
ATOM 4374 C CA  . ALA A 0 570 . -48.396  4.328   45.007  1.00 67.59 570 A 1 
ATOM 4375 C C   . ALA A 0 570 . -48.784  4.507   46.478  1.00 67.59 570 A 1 
ATOM 4376 C CB  . ALA A 0 570 . -48.930  3.023   44.405  1.00 67.59 570 A 1 
ATOM 4377 O O   . ALA A 0 570 . -48.213  3.890   47.382  1.00 67.59 570 A 1 
ATOM 4378 N N   . GLN A 0 571 . -49.800  5.334   46.712  1.00 67.07 571 A 1 
ATOM 4379 C CA  . GLN A 0 571 . -50.378  5.616   48.018  1.00 67.07 571 A 1 
ATOM 4380 C C   . GLN A 0 571 . -51.899  5.441   47.969  1.00 67.07 571 A 1 
ATOM 4381 C CB  . GLN A 0 571 . -49.960  7.025   48.466  1.00 67.07 571 A 1 
ATOM 4382 O O   . GLN A 0 571 . -52.584  6.009   47.124  1.00 67.07 571 A 1 
ATOM 4383 C CG  . GLN A 0 571 . -50.510  7.364   49.861  1.00 67.07 571 A 1 
ATOM 4384 C CD  . GLN A 0 571 . -50.022  8.704   50.401  1.00 67.07 571 A 1 
ATOM 4385 N NE2 . GLN A 0 571 . -50.657  9.233   51.424  1.00 67.07 571 A 1 
ATOM 4386 O OE1 . GLN A 0 571 . -49.044  9.285   49.973  1.00 67.07 571 A 1 
ATOM 4387 N N   . ALA A 0 572 . -52.450  4.690   48.918  1.00 59.94 572 A 1 
ATOM 4388 C CA  . ALA A 0 572 . -53.892  4.561   49.108  1.00 59.94 572 A 1 
ATOM 4389 C C   . ALA A 0 572 . -54.258  4.872   50.558  1.00 59.94 572 A 1 
ATOM 4390 C CB  . ALA A 0 572 . -54.335  3.158   48.684  1.00 59.94 572 A 1 
ATOM 4391 O O   . ALA A 0 572 . -53.557  4.432   51.473  1.00 59.94 572 A 1 
ATOM 4392 N N   . TRP A 0 573 . -55.344  5.616   50.754  1.00 64.74 573 A 1 
ATOM 4393 C CA  . TRP A 0 573 . -55.891  5.943   52.067  1.00 64.74 573 A 1 
ATOM 4394 C C   . TRP A 0 573 . -57.421  5.926   52.044  1.00 64.74 573 A 1 
ATOM 4395 C CB  . TRP A 0 573 . -55.329  7.286   52.561  1.00 64.74 573 A 1 
ATOM 4396 O O   . TRP A 0 573 . -58.036  6.217   51.016  1.00 64.74 573 A 1 
ATOM 4397 C CG  . TRP A 0 573 . -55.513  8.478   51.662  1.00 64.74 573 A 1 
ATOM 4398 C CD1 . TRP A 0 573 . -54.690  8.838   50.649  1.00 64.74 573 A 1 
ATOM 4399 C CD2 . TRP A 0 573 . -56.582  9.476   51.676  1.00 64.74 573 A 1 
ATOM 4400 C CE2 . TRP A 0 573 . -56.303  10.449  50.668  1.00 64.74 573 A 1 
ATOM 4401 C CE3 . TRP A 0 573 . -57.765  9.653   52.426  1.00 64.74 573 A 1 
ATOM 4402 N NE1 . TRP A 0 573 . -55.142  10.007  50.069  1.00 64.74 573 A 1 
ATOM 4403 C CH2 . TRP A 0 573 . -58.332  11.670  51.165  1.00 64.74 573 A 1 
ATOM 4404 C CZ2 . TRP A 0 573 . -57.155  11.534  50.409  1.00 64.74 573 A 1 
ATOM 4405 C CZ3 . TRP A 0 573 . -58.632  10.733  52.170  1.00 64.74 573 A 1 
ATOM 4406 N N   . GLY A 0 574 . -58.031  5.576   53.174  1.00 62.71 574 A 1 
ATOM 4407 C CA  . GLY A 0 574 . -59.482  5.566   53.330  1.00 62.71 574 A 1 
ATOM 4408 C C   . GLY A 0 574 . -59.916  5.661   54.788  1.00 62.71 574 A 1 
ATOM 4409 O O   . GLY A 0 574 . -59.123  5.398   55.696  1.00 62.71 574 A 1 
ATOM 4410 N N   . LYS A 0 575 . -61.166  6.076   54.984  1.00 59.32 575 A 1 
ATOM 4411 C CA  . LYS A 0 575 . -61.873  6.060   56.266  1.00 59.32 575 A 1 
ATOM 4412 C C   . LYS A 0 575 . -63.136  5.250   56.056  1.00 59.32 575 A 1 
ATOM 4413 C CB  . LYS A 0 575 . -62.231  7.485   56.723  1.00 59.32 575 A 1 
ATOM 4414 O O   . LYS A 0 575 . -63.973  5.689   55.268  1.00 59.32 575 A 1 
ATOM 4415 C CG  . LYS A 0 575 . -60.980  8.342   56.902  1.00 59.32 575 A 1 
ATOM 4416 C CD  . LYS A 0 575 . -61.304  9.742   57.431  1.00 59.32 575 A 1 
ATOM 4417 C CE  . LYS A 0 575 . -59.993  10.526  57.341  1.00 59.32 575 A 1 
ATOM 4418 N NZ  . LYS A 0 575 . -59.621  11.189  58.601  1.00 59.32 575 A 1 
ATOM 4419 N N   . ASP A 0 576 . -63.244  4.113   56.724  1.00 52.97 576 A 1 
ATOM 4420 C CA  . ASP A 0 576 . -64.538  3.465   56.887  1.00 52.97 576 A 1 
ATOM 4421 C C   . ASP A 0 576 . -65.278  4.113   58.061  1.00 52.97 576 A 1 
ATOM 4422 C CB  . ASP A 0 576 . -64.419  1.937   56.981  1.00 52.97 576 A 1 
ATOM 4423 O O   . ASP A 0 576 . -64.685  4.679   58.990  1.00 52.97 576 A 1 
ATOM 4424 C CG  . ASP A 0 576 . -63.424  1.449   58.029  1.00 52.97 576 A 1 
ATOM 4425 O OD1 . ASP A 0 576 . -63.272  2.146   59.057  1.00 52.97 576 A 1 
ATOM 4426 O OD2 . ASP A 0 576 . -62.735  0.446   57.722  1.00 52.97 576 A 1 
ATOM 4427 N N   . ARG A 0 577 . -66.601  4.175   57.953  1.00 47.55 577 A 1 
ATOM 4428 C CA  . ARG A 0 577 . -67.453  4.659   59.046  1.00 47.55 577 A 1 
ATOM 4429 C C   . ARG A 0 577 . -68.671  3.771   59.166  1.00 47.55 577 A 1 
ATOM 4430 C CB  . ARG A 0 577 . -67.861  6.119   58.858  1.00 47.55 577 A 1 
ATOM 4431 O O   . ARG A 0 577 . -69.803  4.231   58.974  1.00 47.55 577 A 1 
ATOM 4432 C CG  . ARG A 0 577 . -66.717  7.129   58.718  1.00 47.55 577 A 1 
ATOM 4433 C CD  . ARG A 0 577 . -67.228  8.572   58.843  1.00 47.55 577 A 1 
ATOM 4434 N NE  . ARG A 0 577 . -68.611  8.728   58.339  1.00 47.55 577 A 1 
ATOM 4435 N NH1 . ARG A 0 577 . -68.547  10.939  57.800  1.00 47.55 577 A 1 
ATOM 4436 N NH2 . ARG A 0 577 . -70.476  9.830   57.654  1.00 47.55 577 A 1 
ATOM 4437 C CZ  . ARG A 0 577 . -69.206  9.825   57.935  1.00 47.55 577 A 1 
ATOM 4438 N N   . ASP A 0 578 . -68.449  2.509   59.472  1.00 51.67 578 A 1 
ATOM 4439 C CA  . ASP A 0 578 . -69.515  1.587   59.788  1.00 51.67 578 A 1 
ATOM 4440 C C   . ASP A 0 578 . -70.065  1.815   61.207  1.00 51.67 578 A 1 
ATOM 4441 C CB  . ASP A 0 578 . -69.133  0.137   59.437  1.00 51.67 578 A 1 
ATOM 4442 O O   . ASP A 0 578 . -69.501  2.477   62.085  1.00 51.67 578 A 1 
ATOM 4443 C CG  . ASP A 0 578 . -67.816  -0.410  60.002  1.00 51.67 578 A 1 
ATOM 4444 O OD1 . ASP A 0 578 . -66.906  0.402   60.269  1.00 51.67 578 A 1 
ATOM 4445 O OD2 . ASP A 0 578 . -67.756  -1.662  60.074  1.00 51.67 578 A 1 
ATOM 4446 N N   . VAL A 0 579 . -71.307  1.370   61.400  1.00 40.38 579 A 1 
ATOM 4447 C CA  . VAL A 0 579 . -71.964  1.388   62.707  1.00 40.38 579 A 1 
ATOM 4448 C C   . VAL A 0 579 . -71.775  0.015   63.330  1.00 40.38 579 A 1 
ATOM 4449 C CB  . VAL A 0 579 . -73.445  1.802   62.609  1.00 40.38 579 A 1 
ATOM 4450 O O   . VAL A 0 579 . -72.504  -0.930  63.019  1.00 40.38 579 A 1 
ATOM 4451 C CG1 . VAL A 0 579 . -74.142  1.742   63.979  1.00 40.38 579 A 1 
ATOM 4452 C CG2 . VAL A 0 579 . -73.584  3.243   62.097  1.00 40.38 579 A 1 
ATOM 4453 N N   . TYR A 0 580 . -70.838  -0.083  64.267  1.00 36.97 580 A 1 
ATOM 4454 C CA  . TYR A 0 580 . -70.628  -1.289  65.053  1.00 36.97 580 A 1 
ATOM 4455 C C   . TYR A 0 580 . -71.891  -1.694  65.845  1.00 36.97 580 A 1 
ATOM 4456 C CB  . TYR A 0 580 . -69.426  -1.078  65.984  1.00 36.97 580 A 1 
ATOM 4457 O O   . TYR A 0 580 . -72.412  -0.938  66.671  1.00 36.97 580 A 1 
ATOM 4458 C CG  . TYR A 0 580 . -68.770  -2.367  66.436  1.00 36.97 580 A 1 
ATOM 4459 C CD1 . TYR A 0 580 . -69.053  -2.937  67.693  1.00 36.97 580 A 1 
ATOM 4460 C CD2 . TYR A 0 580 . -67.845  -2.986  65.579  1.00 36.97 580 A 1 
ATOM 4461 C CE1 . TYR A 0 580 . -68.391  -4.118  68.094  1.00 36.97 580 A 1 
ATOM 4462 C CE2 . TYR A 0 580 . -67.172  -4.153  65.975  1.00 36.97 580 A 1 
ATOM 4463 O OH  . TYR A 0 580 . -66.778  -5.841  67.621  1.00 36.97 580 A 1 
ATOM 4464 C CZ  . TYR A 0 580 . -67.441  -4.718  67.237  1.00 36.97 580 A 1 
ATOM 4465 N N   . GLY A 0 581 . -72.343  -2.941  65.667  1.00 38.27 581 A 1 
ATOM 4466 C CA  . GLY A 0 581 . -73.102  -3.660  66.701  1.00 38.27 581 A 1 
ATOM 4467 C C   . GLY A 0 581 . -74.620  -3.799  66.531  1.00 38.27 581 A 1 
ATOM 4468 O O   . GLY A 0 581 . -75.381  -3.413  67.416  1.00 38.27 581 A 1 
ATOM 4469 N N   . ALA A 0 582 . -75.076  -4.498  65.489  1.00 37.39 582 A 1 
ATOM 4470 C CA  . ALA A 0 582 . -76.380  -5.172  65.522  1.00 37.39 582 A 1 
ATOM 4471 C C   . ALA A 0 582 . -76.288  -6.633  65.052  1.00 37.39 582 A 1 
ATOM 4472 C CB  . ALA A 0 582 . -77.441  -4.337  64.796  1.00 37.39 582 A 1 
ATOM 4473 O O   . ALA A 0 582 . -77.116  -7.109  64.278  1.00 37.39 582 A 1 
ATOM 4474 N N   . SER A 0 583 . -75.297  -7.385  65.545  1.00 35.92 583 A 1 
ATOM 4475 C CA  . SER A 0 583 . -75.417  -8.842  65.529  1.00 35.92 583 A 1 
ATOM 4476 C C   . SER A 0 583 . -76.536  -9.236  66.500  1.00 35.92 583 A 1 
ATOM 4477 C CB  . SER A 0 583 . -74.080  -9.543  65.789  1.00 35.92 583 A 1 
ATOM 4478 O O   . SER A 0 583 . -76.546  -8.918  67.689  1.00 35.92 583 A 1 
ATOM 4479 O OG  . SER A 0 583 . -73.543  -9.202  67.048  1.00 35.92 583 A 1 
ATOM 4480 N N   . SER A 0 584 . -77.561  -9.871  65.948  1.00 35.50 584 A 1 
ATOM 4481 C CA  . SER A 0 584 . -78.768  -10.313 66.631  1.00 35.50 584 A 1 
ATOM 4482 C C   . SER A 0 584 . -78.456  -11.319 67.746  1.00 35.50 584 A 1 
ATOM 4483 C CB  . SER A 0 584 . -79.674  -10.951 65.568  1.00 35.50 584 A 1 
ATOM 4484 O O   . SER A 0 584 . -78.415  -12.523 67.499  1.00 35.50 584 A 1 
ATOM 4485 O OG  . SER A 0 584 . -78.966  -11.966 64.877  1.00 35.50 584 A 1 
ATOM 4486 N N   . PHE A 0 585 . -78.297  -10.874 68.993  1.00 30.62 585 A 1 
ATOM 4487 C CA  . PHE A 0 585 . -78.319  -11.787 70.141  1.00 30.62 585 A 1 
ATOM 4488 C C   . PHE A 0 585 . -79.762  -11.982 70.628  1.00 30.62 585 A 1 
ATOM 4489 C CB  . PHE A 0 585 . -77.283  -11.410 71.208  1.00 30.62 585 A 1 
ATOM 4490 O O   . PHE A 0 585 . -80.190  -11.498 71.676  1.00 30.62 585 A 1 
ATOM 4491 C CG  . PHE A 0 585 . -76.654  -12.644 71.836  1.00 30.62 585 A 1 
ATOM 4492 C CD1 . PHE A 0 585 . -77.165  -13.187 73.030  1.00 30.62 585 A 1 
ATOM 4493 C CD2 . PHE A 0 585 . -75.576  -13.279 71.189  1.00 30.62 585 A 1 
ATOM 4494 C CE1 . PHE A 0 585 . -76.587  -14.347 73.583  1.00 30.62 585 A 1 
ATOM 4495 C CE2 . PHE A 0 585 . -75.000  -14.438 71.738  1.00 30.62 585 A 1 
ATOM 4496 C CZ  . PHE A 0 585 . -75.504  -14.971 72.937  1.00 30.62 585 A 1 
ATOM 4497 N N   . GLY A 0 586 . -80.550  -12.682 69.809  1.00 36.34 586 A 1 
ATOM 4498 C CA  . GLY A 0 586 . -81.889  -13.142 70.157  1.00 36.34 586 A 1 
ATOM 4499 C C   . GLY A 0 586 . -81.833  -14.213 71.247  1.00 36.34 586 A 1 
ATOM 4500 O O   . GLY A 0 586 . -81.668  -15.399 70.968  1.00 36.34 586 A 1 
ATOM 4501 N N   . LYS A 0 587 . -82.027  -13.797 72.503  1.00 31.98 587 A 1 
ATOM 4502 C CA  . LYS A 0 587 . -82.499  -14.660 73.596  1.00 31.98 587 A 1 
ATOM 4503 C C   . LYS A 0 587 . -83.808  -15.347 73.171  1.00 31.98 587 A 1 
ATOM 4504 C CB  . LYS A 0 587 . -82.818  -13.798 74.841  1.00 31.98 587 A 1 
ATOM 4505 O O   . LYS A 0 587 . -84.852  -14.718 73.293  1.00 31.98 587 A 1 
ATOM 4506 C CG  . LYS A 0 587 . -81.667  -13.432 75.782  1.00 31.98 587 A 1 
ATOM 4507 C CD  . LYS A 0 587 . -82.274  -12.784 77.044  1.00 31.98 587 A 1 
ATOM 4508 C CE  . LYS A 0 587 . -81.205  -12.476 78.097  1.00 31.98 587 A 1 
ATOM 4509 N NZ  . LYS A 0 587 . -81.786  -11.841 79.309  1.00 31.98 587 A 1 
ATOM 4510 N N   . ALA A 0 588 . -83.783  -16.605 72.719  1.00 31.71 588 A 1 
ATOM 4511 C CA  . ALA A 0 588 . -84.959  -17.497 72.810  1.00 31.71 588 A 1 
ATOM 4512 C C   . ALA A 0 588 . -84.744  -18.977 72.433  1.00 31.71 588 A 1 
ATOM 4513 C CB  . ALA A 0 588 . -86.125  -16.971 71.952  1.00 31.71 588 A 1 
ATOM 4514 O O   . ALA A 0 588 . -85.579  -19.787 72.817  1.00 31.71 588 A 1 
ATOM 4515 N N   . ALA A 0 589 . -83.687  -19.385 71.720  1.00 32.19 589 A 1 
ATOM 4516 C CA  . ALA A 0 589 . -83.673  -20.738 71.131  1.00 32.19 589 A 1 
ATOM 4517 C C   . ALA A 0 589 . -82.937  -21.845 71.921  1.00 32.19 589 A 1 
ATOM 4518 C CB  . ALA A 0 589 . -83.223  -20.637 69.672  1.00 32.19 589 A 1 
ATOM 4519 O O   . ALA A 0 589 . -82.866  -22.965 71.433  1.00 32.19 589 A 1 
ATOM 4520 N N   . SER A 0 590 . -82.422  -21.602 73.134  1.00 37.94 590 A 1 
ATOM 4521 C CA  . SER A 0 590 . -81.758  -22.661 73.927  1.00 37.94 590 A 1 
ATOM 4522 C C   . SER A 0 590 . -82.097  -22.615 75.421  1.00 37.94 590 A 1 
ATOM 4523 C CB  . SER A 0 590 . -80.250  -22.696 73.657  1.00 37.94 590 A 1 
ATOM 4524 O O   . SER A 0 590 . -81.226  -22.726 76.279  1.00 37.94 590 A 1 
ATOM 4525 O OG  . SER A 0 590 . -79.675  -23.822 74.286  1.00 37.94 590 A 1 
ATOM 4526 N N   . ALA A 0 591 . -83.382  -22.468 75.747  1.00 36.13 591 A 1 
ATOM 4527 C CA  . ALA A 0 591 . -83.910  -22.883 77.053  1.00 36.13 591 A 1 
ATOM 4528 C C   . ALA A 0 591 . -84.388  -24.356 77.047  1.00 36.13 591 A 1 
ATOM 4529 C CB  . ALA A 0 591 . -84.990  -21.889 77.497  1.00 36.13 591 A 1 
ATOM 4530 O O   . ALA A 0 591 . -85.024  -24.796 77.999  1.00 36.13 591 A 1 
ATOM 4531 N N   . GLY A 0 592 . -84.107  -25.103 75.968  1.00 35.75 592 A 1 
ATOM 4532 C CA  . GLY A 0 592 . -84.480  -26.512 75.802  1.00 35.75 592 A 1 
ATOM 4533 C C   . GLY A 0 592 . -83.346  -27.526 75.987  1.00 35.75 592 A 1 
ATOM 4534 O O   . GLY A 0 592 . -83.640  -28.650 76.365  1.00 35.75 592 A 1 
ATOM 4535 N N   . ASP A 0 593 . -82.078  -27.139 75.808  1.00 32.10 593 A 1 
ATOM 4536 C CA  . ASP A 0 593 . -80.926  -28.049 75.939  1.00 32.10 593 A 1 
ATOM 4537 C C   . ASP A 0 593 . -80.059  -27.669 77.148  1.00 32.10 593 A 1 
ATOM 4538 C CB  . ASP A 0 593 . -80.152  -28.148 74.613  1.00 32.10 593 A 1 
ATOM 4539 O O   . ASP A 0 593 . -78.891  -27.293 77.052  1.00 32.10 593 A 1 
ATOM 4540 C CG  . ASP A 0 593 . -80.870  -28.990 73.549  1.00 32.10 593 A 1 
ATOM 4541 O OD1 . ASP A 0 593 . -81.612  -29.925 73.925  1.00 32.10 593 A 1 
ATOM 4542 O OD2 . ASP A 0 593 . -80.647  -28.705 72.353  1.00 32.10 593 A 1 
ATOM 4543 N N   . TYR A 0 594 . -80.675  -27.731 78.326  1.00 34.10 594 A 1 
ATOM 4544 C CA  . TYR A 0 594 . -79.984  -27.766 79.613  1.00 34.10 594 A 1 
ATOM 4545 C C   . TYR A 0 594 . -79.857  -29.253 80.014  1.00 34.10 594 A 1 
ATOM 4546 C CB  . TYR A 0 594 . -80.763  -26.895 80.626  1.00 34.10 594 A 1 
ATOM 4547 O O   . TYR A 0 594 . -80.836  -29.986 79.922  1.00 34.10 594 A 1 
ATOM 4548 C CG  . TYR A 0 594 . -79.929  -26.114 81.633  1.00 34.10 594 A 1 
ATOM 4549 C CD1 . TYR A 0 594 . -79.826  -26.554 82.966  1.00 34.10 594 A 1 
ATOM 4550 C CD2 . TYR A 0 594 . -79.300  -24.911 81.250  1.00 34.10 594 A 1 
ATOM 4551 C CE1 . TYR A 0 594 . -79.088  -25.812 83.908  1.00 34.10 594 A 1 
ATOM 4552 C CE2 . TYR A 0 594 . -78.565  -24.159 82.190  1.00 34.10 594 A 1 
ATOM 4553 O OH  . TYR A 0 594 . -77.741  -23.894 84.432  1.00 34.10 594 A 1 
ATOM 4554 C CZ  . TYR A 0 594 . -78.456  -24.613 83.524  1.00 34.10 594 A 1 
ATOM 4555 N N   . ASP A 0 595 . -78.667  -29.683 80.456  1.00 39.83 595 A 1 
ATOM 4556 C CA  . ASP A 0 595 . -78.386  -30.950 81.177  1.00 39.83 595 A 1 
ATOM 4557 C C   . ASP A 0 595 . -77.919  -32.235 80.443  1.00 39.83 595 A 1 
ATOM 4558 C CB  . ASP A 0 595 . -79.445  -31.263 82.262  1.00 39.83 595 A 1 
ATOM 4559 O O   . ASP A 0 595 . -78.338  -33.327 80.827  1.00 39.83 595 A 1 
ATOM 4560 C CG  . ASP A 0 595 . -79.624  -30.146 83.280  1.00 39.83 595 A 1 
ATOM 4561 O OD1 . ASP A 0 595 . -78.601  -29.489 83.589  1.00 39.83 595 A 1 
ATOM 4562 O OD2 . ASP A 0 595 . -80.738  -30.020 83.832  1.00 39.83 595 A 1 
ATOM 4563 N N   . MET A 0 596 . -76.931  -32.201 79.528  1.00 32.92 596 A 1 
ATOM 4564 C CA  . MET A 0 596 . -76.229  -33.466 79.167  1.00 32.92 596 A 1 
ATOM 4565 C C   . MET A 0 596 . -74.683  -33.494 79.162  1.00 32.92 596 A 1 
ATOM 4566 C CB  . MET A 0 596 . -76.883  -34.130 77.934  1.00 32.92 596 A 1 
ATOM 4567 O O   . MET A 0 596 . -74.126  -34.579 79.064  1.00 32.92 596 A 1 
ATOM 4568 C CG  . MET A 0 596 . -76.424  -35.589 77.758  1.00 32.92 596 A 1 
ATOM 4569 S SD  . MET A 0 596 . -77.331  -36.620 76.588  1.00 32.92 596 A 1 
ATOM 4570 C CE  . MET A 0 596 . -76.050  -37.877 76.312  1.00 32.92 596 A 1 
ATOM 4571 N N   . TYR A 0 597 . -73.929  -32.407 79.380  1.00 36.16 597 A 1 
ATOM 4572 C CA  . TYR A 0 597 . -72.448  -32.495 79.257  1.00 36.16 597 A 1 
ATOM 4573 C C   . TYR A 0 597 . -71.612  -31.823 80.363  1.00 36.16 597 A 1 
ATOM 4574 C CB  . TYR A 0 597 . -72.029  -32.175 77.809  1.00 36.16 597 A 1 
ATOM 4575 O O   . TYR A 0 597 . -70.521  -31.320 80.124  1.00 36.16 597 A 1 
ATOM 4576 C CG  . TYR A 0 597 . -72.084  -33.403 76.913  1.00 36.16 597 A 1 
ATOM 4577 C CD1 . TYR A 0 597 . -70.999  -34.304 76.906  1.00 36.16 597 A 1 
ATOM 4578 C CD2 . TYR A 0 597 . -73.217  -33.667 76.119  1.00 36.16 597 A 1 
ATOM 4579 C CE1 . TYR A 0 597 . -71.039  -35.459 76.102  1.00 36.16 597 A 1 
ATOM 4580 C CE2 . TYR A 0 597 . -73.265  -34.826 75.321  1.00 36.16 597 A 1 
ATOM 4581 O OH  . TYR A 0 597 . -72.221  -36.829 74.521  1.00 36.16 597 A 1 
ATOM 4582 C CZ  . TYR A 0 597 . -72.176  -35.720 75.306  1.00 36.16 597 A 1 
ATOM 4583 N N   . GLY A 0 598 . -72.082  -31.857 81.616  1.00 36.84 598 A 1 
ATOM 4584 C CA  . GLY A 0 598 . -71.389  -31.218 82.751  1.00 36.84 598 A 1 
ATOM 4585 C C   . GLY A 0 598 . -70.739  -32.127 83.808  1.00 36.84 598 A 1 
ATOM 4586 O O   . GLY A 0 598 . -70.224  -31.585 84.794  1.00 36.84 598 A 1 
ATOM 4587 N N   . ARG A 0 599 . -70.788  -33.468 83.685  1.00 33.48 599 A 1 
ATOM 4588 C CA  . ARG A 0 599 . -70.487  -34.379 84.819  1.00 33.48 599 A 1 
ATOM 4589 C C   . ARG A 0 599 . -69.485  -35.525 84.591  1.00 33.48 599 A 1 
ATOM 4590 C CB  . ARG A 0 599 . -71.796  -34.850 85.495  1.00 33.48 599 A 1 
ATOM 4591 O O   . ARG A 0 599 . -69.471  -36.454 85.390  1.00 33.48 599 A 1 
ATOM 4592 C CG  . ARG A 0 599 . -71.641  -34.910 87.029  1.00 33.48 599 A 1 
ATOM 4593 C CD  . ARG A 0 599 . -72.846  -35.540 87.736  1.00 33.48 599 A 1 
ATOM 4594 N NE  . ARG A 0 599 . -74.041  -34.672 87.711  1.00 33.48 599 A 1 
ATOM 4595 N NH1 . ARG A 0 599 . -75.363  -35.972 89.068  1.00 33.48 599 A 1 
ATOM 4596 N NH2 . ARG A 0 599 . -76.175  -34.066 88.241  1.00 33.48 599 A 1 
ATOM 4597 C CZ  . ARG A 0 599 . -75.182  -34.905 88.339  1.00 33.48 599 A 1 
ATOM 4598 N N   . SER A 0 600 . -68.579  -35.455 83.620  1.00 38.61 600 A 1 
ATOM 4599 C CA  . SER A 0 600 . -67.442  -36.393 83.590  1.00 38.61 600 A 1 
ATOM 4600 C C   . SER A 0 600 . -66.141  -35.713 83.173  1.00 38.61 600 A 1 
ATOM 4601 C CB  . SER A 0 600 . -67.747  -37.612 82.709  1.00 38.61 600 A 1 
ATOM 4602 O O   . SER A 0 600 . -66.096  -35.073 82.130  1.00 38.61 600 A 1 
ATOM 4603 O OG  . SER A 0 600 . -68.012  -37.223 81.380  1.00 38.61 600 A 1 
ATOM 4604 N N   . ASN A 0 601 . -65.088  -35.926 83.968  1.00 35.38 601 A 1 
ATOM 4605 C CA  . ASN A 0 601 . -63.663  -35.723 83.653  1.00 35.38 601 A 1 
ATOM 4606 C C   . ASN A 0 601 . -62.971  -34.396 84.016  1.00 35.38 601 A 1 
ATOM 4607 C CB  . ASN A 0 601 . -63.296  -36.296 82.268  1.00 35.38 601 A 1 
ATOM 4608 O O   . ASN A 0 601 . -62.016  -34.007 83.358  1.00 35.38 601 A 1 
ATOM 4609 C CG  . ASN A 0 601 . -63.608  -37.774 82.157  1.00 35.38 601 A 1 
ATOM 4610 N ND2 . ASN A 0 601 . -63.700  -38.296 80.960  1.00 35.38 601 A 1 
ATOM 4611 O OD1 . ASN A 0 601 . -63.780  -38.473 83.143  1.00 35.38 601 A 1 
ATOM 4612 N N   . ALA A 0 602 . -63.324  -33.783 85.151  1.00 36.62 602 A 1 
ATOM 4613 C CA  . ALA A 0 602 . -62.448  -32.817 85.842  1.00 36.62 602 A 1 
ATOM 4614 C C   . ALA A 0 602 . -61.682  -33.449 87.031  1.00 36.62 602 A 1 
ATOM 4615 C CB  . ALA A 0 602 . -63.249  -31.562 86.209  1.00 36.62 602 A 1 
ATOM 4616 O O   . ALA A 0 602 . -61.501  -32.820 88.069  1.00 36.62 602 A 1 
ATOM 4617 N N   . ALA A 0 603 . -61.257  -34.712 86.901  1.00 36.39 603 A 1 
ATOM 4618 C CA  . ALA A 0 603 . -60.505  -35.436 87.929  1.00 36.39 603 A 1 
ATOM 4619 C C   . ALA A 0 603 . -59.349  -36.236 87.307  1.00 36.39 603 A 1 
ATOM 4620 C CB  . ALA A 0 603 . -61.469  -36.312 88.745  1.00 36.39 603 A 1 
ATOM 4621 O O   . ALA A 0 603 . -59.400  -37.457 87.249  1.00 36.39 603 A 1 
ATOM 4622 N N   . ALA A 0 604 . -58.324  -35.545 86.805  1.00 36.75 604 A 1 
ATOM 4623 C CA  . ALA A 0 604 . -57.013  -36.142 86.526  1.00 36.75 604 A 1 
ATOM 4624 C C   . ALA A 0 604 . -55.942  -35.045 86.390  1.00 36.75 604 A 1 
ATOM 4625 C CB  . ALA A 0 604 . -57.068  -37.053 85.288  1.00 36.75 604 A 1 
ATOM 4626 O O   . ALA A 0 604 . -55.310  -34.884 85.352  1.00 36.75 604 A 1 
ATOM 4627 N N   . GLY A 0 605 . -55.760  -34.246 87.440  1.00 32.37 605 A 1 
ATOM 4628 C CA  . GLY A 0 605 . -54.501  -33.541 87.648  1.00 32.37 605 A 1 
ATOM 4629 C C   . GLY A 0 605 . -53.634  -34.385 88.574  1.00 32.37 605 A 1 
ATOM 4630 O O   . GLY A 0 605 . -54.059  -34.607 89.702  1.00 32.37 605 A 1 
ATOM 4631 N N   . ALA A 0 606 . -52.480  -34.871 88.100  1.00 34.99 606 A 1 
ATOM 4632 C CA  . ALA A 0 606 . -51.233  -35.026 88.866  1.00 34.99 606 A 1 
ATOM 4633 C C   . ALA A 0 606 . -50.221  -35.955 88.162  1.00 34.99 606 A 1 
ATOM 4634 C CB  . ALA A 0 606 . -51.450  -35.556 90.296  1.00 34.99 606 A 1 
ATOM 4635 O O   . ALA A 0 606 . -50.513  -37.109 87.878  1.00 34.99 606 A 1 
ATOM 4636 N N   . ALA A 0 607 . -48.999  -35.432 88.020  1.00 35.14 607 A 1 
ATOM 4637 C CA  . ALA A 0 607 . -47.721  -36.126 88.201  1.00 35.14 607 A 1 
ATOM 4638 C C   . ALA A 0 607 . -47.360  -37.325 87.296  1.00 35.14 607 A 1 
ATOM 4639 C CB  . ALA A 0 607 . -47.602  -36.488 89.691  1.00 35.14 607 A 1 
ATOM 4640 O O   . ALA A 0 607 . -47.734  -38.458 87.564  1.00 35.14 607 A 1 
ATOM 4641 N N   . SER A 0 608 . -46.427  -37.104 86.362  1.00 38.19 608 A 1 
ATOM 4642 C CA  . SER A 0 608 . -45.171  -37.875 86.344  1.00 38.19 608 A 1 
ATOM 4643 C C   . SER A 0 608 . -44.146  -37.205 85.429  1.00 38.19 608 A 1 
ATOM 4644 C CB  . SER A 0 608 . -45.337  -39.338 85.910  1.00 38.19 608 A 1 
ATOM 4645 O O   . SER A 0 608 . -44.251  -37.236 84.207  1.00 38.19 608 A 1 
ATOM 4646 O OG  . SER A 0 608 . -44.131  -40.033 86.182  1.00 38.19 608 A 1 
ATOM 4647 N N   . ALA A 0 609 . -43.127  -36.617 86.043  1.00 31.68 609 A 1 
ATOM 4648 C CA  . ALA A 0 609 . -41.853  -36.336 85.402  1.00 31.68 609 A 1 
ATOM 4649 C C   . ALA A 0 609 . -41.035  -37.639 85.250  1.00 31.68 609 A 1 
ATOM 4650 C CB  . ALA A 0 609 . -41.128  -35.303 86.279  1.00 31.68 609 A 1 
ATOM 4651 O O   . ALA A 0 609 . -41.261  -38.596 85.987  1.00 31.68 609 A 1 
ATOM 4652 N N   . SER A 0 610 . -40.012  -37.603 84.385  1.00 32.72 610 A 1 
ATOM 4653 C CA  . SER A 0 610 . -38.832  -38.496 84.352  1.00 32.72 610 A 1 
ATOM 4654 C C   . SER A 0 610 . -38.911  -39.824 83.571  1.00 32.72 610 A 1 
ATOM 4655 C CB  . SER A 0 610 . -38.316  -38.751 85.778  1.00 32.72 610 A 1 
ATOM 4656 O O   . SER A 0 610 . -39.454  -40.810 84.059  1.00 32.72 610 A 1 
ATOM 4657 O OG  . SER A 0 610 . -37.005  -39.278 85.740  1.00 32.72 610 A 1 
ATOM 4658 N N   . LYS A 0 611 . -38.253  -39.860 82.393  1.00 34.95 611 A 1 
ATOM 4659 C CA  . LYS A 0 611 . -37.242  -40.857 81.927  1.00 34.95 611 A 1 
ATOM 4660 C C   . LYS A 0 611 . -36.974  -40.661 80.416  1.00 34.95 611 A 1 
ATOM 4661 C CB  . LYS A 0 611 . -37.665  -42.318 82.194  1.00 34.95 611 A 1 
ATOM 4662 O O   . LYS A 0 611 . -37.899  -40.722 79.627  1.00 34.95 611 A 1 
ATOM 4663 C CG  . LYS A 0 611 . -37.015  -42.854 83.484  1.00 34.95 611 A 1 
ATOM 4664 C CD  . LYS A 0 611 . -37.397  -44.318 83.721  1.00 34.95 611 A 1 
ATOM 4665 C CE  . LYS A 0 611 . -36.649  -44.878 84.935  1.00 34.95 611 A 1 
ATOM 4666 N NZ  . LYS A 0 611 . -36.974  -46.310 85.151  1.00 34.95 611 A 1 
ATOM 4667 N N   . HIS A 0 612 . -35.788  -40.185 80.020  1.00 31.82 612 A 1 
ATOM 4668 C CA  . HIS A 0 612 . -34.602  -40.954 79.569  1.00 31.82 612 A 1 
ATOM 4669 C C   . HIS A 0 612 . -34.675  -41.542 78.139  1.00 31.82 612 A 1 
ATOM 4670 C CB  . HIS A 0 612 . -34.136  -42.020 80.582  1.00 31.82 612 A 1 
ATOM 4671 O O   . HIS A 0 612 . -35.510  -42.397 77.873  1.00 31.82 612 A 1 
ATOM 4672 C CG  . HIS A 0 612 . -32.947  -41.598 81.405  1.00 31.82 612 A 1 
ATOM 4673 C CD2 . HIS A 0 612 . -31.669  -42.077 81.288  1.00 31.82 612 A 1 
ATOM 4674 N ND1 . HIS A 0 612 . -32.938  -40.657 82.410  1.00 31.82 612 A 1 
ATOM 4675 C CE1 . HIS A 0 612 . -31.685  -40.574 82.889  1.00 31.82 612 A 1 
ATOM 4676 N NE2 . HIS A 0 612 . -30.881  -41.424 82.237  1.00 31.82 612 A 1 
ATOM 4677 N N   . GLY A 0 613 . -33.707  -41.155 77.287  1.00 34.88 613 A 1 
ATOM 4678 C CA  . GLY A 0 613 . -33.347  -41.792 76.002  1.00 34.88 613 A 1 
ATOM 4679 C C   . GLY A 0 613 . -33.202  -40.778 74.851  1.00 34.88 613 A 1 
ATOM 4680 O O   . GLY A 0 613 . -34.188  -40.458 74.210  1.00 34.88 613 A 1 
ATOM 4681 N N   . SER A 0 614 . -32.083  -40.063 74.673  1.00 31.33 614 A 1 
ATOM 4682 C CA  . SER A 0 614 . -30.828  -40.489 74.013  1.00 31.33 614 A 1 
ATOM 4683 C C   . SER A 0 614 . -30.982  -40.960 72.555  1.00 31.33 614 A 1 
ATOM 4684 C CB  . SER A 0 614 . -30.031  -41.514 74.837  1.00 31.33 614 A 1 
ATOM 4685 O O   . SER A 0 614 . -31.038  -42.165 72.341  1.00 31.33 614 A 1 
ATOM 4686 O OG  . SER A 0 614 . -28.860  -41.896 74.141  1.00 31.33 614 A 1 
ATOM 4687 N N   . VAL A 0 615 . -30.904  -40.039 71.577  1.00 37.96 615 A 1 
ATOM 4688 C CA  . VAL A 0 615 . -30.211  -40.241 70.281  1.00 37.96 615 A 1 
ATOM 4689 C C   . VAL A 0 615 . -29.631  -38.893 69.796  1.00 37.96 615 A 1 
ATOM 4690 C CB  . VAL A 0 615 . -31.079  -40.882 69.165  1.00 37.96 615 A 1 
ATOM 4691 O O   . VAL A 0 615 . -30.350  -37.922 69.591  1.00 37.96 615 A 1 
ATOM 4692 C CG1 . VAL A 0 615 . -30.244  -41.121 67.898  1.00 37.96 615 A 1 
ATOM 4693 C CG2 . VAL A 0 615 . -31.667  -42.253 69.523  1.00 37.96 615 A 1 
ATOM 4694 N N   . HIS A 0 616 . -28.308  -38.864 69.656  1.00 33.73 616 A 1 
ATOM 4695 C CA  . HIS A 0 616 . -27.440  -37.905 68.946  1.00 33.73 616 A 1 
ATOM 4696 C C   . HIS A 0 616 . -27.102  -38.507 67.544  1.00 33.73 616 A 1 
ATOM 4697 C CB  . HIS A 0 616 . -26.166  -37.834 69.823  1.00 33.73 616 A 1 
ATOM 4698 O O   . HIS A 0 616 . -27.376  -39.697 67.382  1.00 33.73 616 A 1 
ATOM 4699 C CG  . HIS A 0 616 . -26.219  -36.974 71.061  1.00 33.73 616 A 1 
ATOM 4700 C CD2 . HIS A 0 616 . -26.611  -37.366 72.314  1.00 33.73 616 A 1 
ATOM 4701 N ND1 . HIS A 0 616 . -25.721  -35.695 71.180  1.00 33.73 616 A 1 
ATOM 4702 C CE1 . HIS A 0 616 . -25.828  -35.321 72.465  1.00 33.73 616 A 1 
ATOM 4703 N NE2 . HIS A 0 616 . -26.368  -36.308 73.194  1.00 33.73 616 A 1 
ATOM 4704 N N   . PRO A 0 617 . -26.353  -37.886 66.594  1.00 42.06 617 A 1 
ATOM 4705 C CA  . PRO A 0 617 . -26.023  -36.472 66.322  1.00 42.06 617 A 1 
ATOM 4706 C C   . PRO A 0 617 . -25.955  -36.102 64.792  1.00 42.06 617 A 1 
ATOM 4707 C CB  . PRO A 0 617 . -24.606  -36.356 66.923  1.00 42.06 617 A 1 
ATOM 4708 O O   . PRO A 0 617 . -26.186  -36.924 63.914  1.00 42.06 617 A 1 
ATOM 4709 C CG  . PRO A 0 617 . -24.015  -37.779 66.823  1.00 42.06 617 A 1 
ATOM 4710 C CD  . PRO A 0 617 . -25.144  -38.613 66.220  1.00 42.06 617 A 1 
ATOM 4711 N N   . VAL A 0 618 . -25.461  -34.880 64.523  1.00 35.08 618 A 1 
ATOM 4712 C CA  . VAL A 0 618 . -24.689  -34.376 63.351  1.00 35.08 618 A 1 
ATOM 4713 C C   . VAL A 0 618 . -25.425  -33.914 62.081  1.00 35.08 618 A 1 
ATOM 4714 C CB  . VAL A 0 618 . -23.452  -35.226 62.945  1.00 35.08 618 A 1 
ATOM 4715 O O   . VAL A 0 618 . -25.808  -34.698 61.223  1.00 35.08 618 A 1 
ATOM 4716 C CG1 . VAL A 0 618 . -22.330  -34.292 62.462  1.00 35.08 618 A 1 
ATOM 4717 C CG2 . VAL A 0 618 . -22.813  -36.095 64.025  1.00 35.08 618 A 1 
ATOM 4718 N N   . GLY A 0 619 . -25.437  -32.590 61.893  1.00 35.16 619 A 1 
ATOM 4719 C CA  . GLY A 0 619 . -25.637  -31.908 60.613  1.00 35.16 619 A 1 
ATOM 4720 C C   . GLY A 0 619 . -25.262  -30.428 60.737  1.00 35.16 619 A 1 
ATOM 4721 O O   . GLY A 0 619 . -26.049  -29.624 61.221  1.00 35.16 619 A 1 
ATOM 4722 N N   . TYR A 0 620 . -24.020  -30.097 60.380  1.00 30.25 620 A 1 
ATOM 4723 C CA  . TYR A 0 620 . -23.432  -28.752 60.360  1.00 30.25 620 A 1 
ATOM 4724 C C   . TYR A 0 620 . -24.114  -27.846 59.319  1.00 30.25 620 A 1 
ATOM 4725 C CB  . TYR A 0 620 . -21.947  -28.898 59.973  1.00 30.25 620 A 1 
ATOM 4726 O O   . TYR A 0 620 . -24.312  -28.276 58.187  1.00 30.25 620 A 1 
ATOM 4727 C CG  . TYR A 0 620 . -20.956  -29.076 61.109  1.00 30.25 620 A 1 
ATOM 4728 C CD1 . TYR A 0 620 . -20.016  -28.056 61.355  1.00 30.25 620 A 1 
ATOM 4729 C CD2 . TYR A 0 620 . -20.924  -30.258 61.877  1.00 30.25 620 A 1 
ATOM 4730 C CE1 . TYR A 0 620 . -19.050  -28.204 62.366  1.00 30.25 620 A 1 
ATOM 4731 C CE2 . TYR A 0 620 . -19.960  -30.408 62.895  1.00 30.25 620 A 1 
ATOM 4732 O OH  . TYR A 0 620 . -18.092  -29.533 64.117  1.00 30.25 620 A 1 
ATOM 4733 C CZ  . TYR A 0 620 . -19.022  -29.383 63.140  1.00 30.25 620 A 1 
ATOM 4734 N N   . GLY A 0 621 . -24.378  -26.573 59.643  1.00 37.59 621 A 1 
ATOM 4735 C CA  . GLY A 0 621 . -24.868  -25.621 58.637  1.00 37.59 621 A 1 
ATOM 4736 C C   . GLY A 0 621 . -25.282  -24.240 59.145  1.00 37.59 621 A 1 
ATOM 4737 O O   . GLY A 0 621 . -26.460  -23.930 59.169  1.00 37.59 621 A 1 
ATOM 4738 N N   . LYS A 0 622 . -24.281  -23.437 59.522  1.00 32.45 622 A 1 
ATOM 4739 C CA  . LYS A 0 622 . -24.166  -21.964 59.420  1.00 32.45 622 A 1 
ATOM 4740 C C   . LYS A 0 622 . -25.292  -21.042 59.948  1.00 32.45 622 A 1 
ATOM 4741 C CB  . LYS A 0 622 . -23.772  -21.616 57.975  1.00 32.45 622 A 1 
ATOM 4742 O O   . LYS A 0 622 . -26.418  -21.000 59.480  1.00 32.45 622 A 1 
ATOM 4743 C CG  . LYS A 0 622 . -22.767  -20.459 57.925  1.00 32.45 622 A 1 
ATOM 4744 C CD  . LYS A 0 622 . -22.387  -20.144 56.473  1.00 32.45 622 A 1 
ATOM 4745 C CE  . LYS A 0 622 . -21.326  -19.038 56.435  1.00 32.45 622 A 1 
ATOM 4746 N NZ  . LYS A 0 622 . -21.212  -18.432 55.084  1.00 32.45 622 A 1 
ATOM 4747 N N   . HIS A 0 623 . -24.870  -20.213 60.901  1.00 29.69 623 A 1 
ATOM 4748 C CA  . HIS A 0 623 . -25.593  -19.149 61.591  1.00 29.69 623 A 1 
ATOM 4749 C C   . HIS A 0 623 . -26.012  -17.983 60.679  1.00 29.69 623 A 1 
ATOM 4750 C CB  . HIS A 0 623 . -24.639  -18.584 62.658  1.00 29.69 623 A 1 
ATOM 4751 O O   . HIS A 0 623 . -25.217  -17.517 59.864  1.00 29.69 623 A 1 
ATOM 4752 C CG  . HIS A 0 623 . -24.207  -19.529 63.753  1.00 29.69 623 A 1 
ATOM 4753 C CD2 . HIS A 0 623 . -23.703  -19.145 64.966  1.00 29.69 623 A 1 
ATOM 4754 N ND1 . HIS A 0 623 . -24.295  -20.906 63.773  1.00 29.69 623 A 1 
ATOM 4755 C CE1 . HIS A 0 623 . -23.860  -21.333 64.971  1.00 29.69 623 A 1 
ATOM 4756 N NE2 . HIS A 0 623 . -23.489  -20.294 65.729  1.00 29.69 623 A 1 
ATOM 4757 N N   . GLY A 0 624 . -27.208  -17.444 60.920  1.00 34.00 624 A 1 
ATOM 4758 C CA  . GLY A 0 624 . -27.688  -16.179 60.366  1.00 34.00 624 A 1 
ATOM 4759 C C   . GLY A 0 624 . -29.035  -15.800 60.982  1.00 34.00 624 A 1 
ATOM 4760 O O   . GLY A 0 624 . -30.065  -16.323 60.586  1.00 34.00 624 A 1 
ATOM 4761 N N   . TYR A 0 625 . -28.973  -14.961 62.014  1.00 30.37 625 A 1 
ATOM 4762 C CA  . TYR A 0 625 . -30.027  -14.423 62.879  1.00 30.37 625 A 1 
ATOM 4763 C C   . TYR A 0 625 . -31.444  -14.313 62.289  1.00 30.37 625 A 1 
ATOM 4764 C CB  . TYR A 0 625 . -29.544  -13.038 63.328  1.00 30.37 625 A 1 
ATOM 4765 O O   . TYR A 0 625 . -31.691  -13.592 61.327  1.00 30.37 625 A 1 
ATOM 4766 C CG  . TYR A 0 625 . -28.402  -13.103 64.326  1.00 30.37 625 A 1 
ATOM 4767 C CD1 . TYR A 0 625 . -28.689  -12.965 65.697  1.00 30.37 625 A 1 
ATOM 4768 C CD2 . TYR A 0 625 . -27.074  -13.323 63.905  1.00 30.37 625 A 1 
ATOM 4769 C CE1 . TYR A 0 625 . -27.659  -13.054 66.650  1.00 30.37 625 A 1 
ATOM 4770 C CE2 . TYR A 0 625 . -26.044  -13.440 64.858  1.00 30.37 625 A 1 
ATOM 4771 O OH  . TYR A 0 625 . -25.336  -13.397 67.146  1.00 30.37 625 A 1 
ATOM 4772 C CZ  . TYR A 0 625 . -26.334  -13.301 66.230  1.00 30.37 625 A 1 
ATOM 4773 N N   . GLY A 0 626 . -32.393  -14.964 62.966  1.00 30.33 626 A 1 
ATOM 4774 C CA  . GLY A 0 626 . -33.824  -14.796 62.748  1.00 30.33 626 A 1 
ATOM 4775 C C   . GLY A 0 626 . -34.415  -13.592 63.484  1.00 30.33 626 A 1 
ATOM 4776 O O   . GLY A 0 626 . -33.972  -13.231 64.575  1.00 30.33 626 A 1 
ATOM 4777 N N   . LYS A 0 627 . -35.477  -13.025 62.904  1.00 32.14 627 A 1 
ATOM 4778 C CA  . LYS A 0 627 . -36.567  -12.346 63.622  1.00 32.14 627 A 1 
ATOM 4779 C C   . LYS A 0 627 . -37.813  -12.318 62.724  1.00 32.14 627 A 1 
ATOM 4780 C CB  . LYS A 0 627 . -36.116  -10.951 64.120  1.00 32.14 627 A 1 
ATOM 4781 O O   . LYS A 0 627 . -38.154  -11.291 62.156  1.00 32.14 627 A 1 
ATOM 4782 C CG  . LYS A 0 627 . -36.801  -10.583 65.447  1.00 32.14 627 A 1 
ATOM 4783 C CD  . LYS A 0 627 . -36.165  -9.323  66.052  1.00 32.14 627 A 1 
ATOM 4784 C CE  . LYS A 0 627 . -36.746  -9.030  67.440  1.00 32.14 627 A 1 
ATOM 4785 N NZ  . LYS A 0 627 . -36.161  -7.794  68.017  1.00 32.14 627 A 1 
ATOM 4786 N N   . SER A 0 628 . -38.444  -13.481 62.554  1.00 30.50 628 A 1 
ATOM 4787 C CA  . SER A 0 628 . -39.739  -13.627 61.878  1.00 30.50 628 A 1 
ATOM 4788 C C   . SER A 0 628 . -40.792  -14.102 62.877  1.00 30.50 628 A 1 
ATOM 4789 C CB  . SER A 0 628 . -39.651  -14.560 60.667  1.00 30.50 628 A 1 
ATOM 4790 O O   . SER A 0 628 . -40.527  -14.940 63.740  1.00 30.50 628 A 1 
ATOM 4791 O OG  . SER A 0 628 . -40.931  -14.684 60.085  1.00 30.50 628 A 1 
ATOM 4792 N N   . TYR A 0 629 . -41.964  -13.499 62.764  1.00 28.36 629 A 1 
ATOM 4793 C CA  . TYR A 0 629 . -43.158  -13.636 63.581  1.00 28.36 629 A 1 
ATOM 4794 C C   . TYR A 0 629 . -44.167  -14.506 62.813  1.00 28.36 629 A 1 
ATOM 4795 C CB  . TYR A 0 629 . -43.704  -12.215 63.880  1.00 28.36 629 A 1 
ATOM 4796 O O   . TYR A 0 629 . -44.591  -14.146 61.722  1.00 28.36 629 A 1 
ATOM 4797 C CG  . TYR A 0 629 . -43.144  -11.117 62.974  1.00 28.36 629 A 1 
ATOM 4798 C CD1 . TYR A 0 629 . -42.000  -10.395 63.375  1.00 28.36 629 A 1 
ATOM 4799 C CD2 . TYR A 0 629 . -43.658  -10.941 61.674  1.00 28.36 629 A 1 
ATOM 4800 C CE1 . TYR A 0 629 . -41.367  -9.509  62.481  1.00 28.36 629 A 1 
ATOM 4801 C CE2 . TYR A 0 629 . -43.033  -10.048 60.781  1.00 28.36 629 A 1 
ATOM 4802 O OH  . TYR A 0 629 . -41.273  -8.499  60.300  1.00 28.36 629 A 1 
ATOM 4803 C CZ  . TYR A 0 629 . -41.885  -9.335  61.179  1.00 28.36 629 A 1 
ATOM 4804 N N   . SER A 0 630 . -44.552  -15.649 63.382  1.00 33.02 630 A 1 
ATOM 4805 C CA  . SER A 0 630 . -45.776  -16.416 63.066  1.00 33.02 630 A 1 
ATOM 4806 C C   . SER A 0 630 . -46.056  -17.278 64.309  1.00 33.02 630 A 1 
ATOM 4807 C CB  . SER A 0 630 . -45.610  -17.258 61.789  1.00 33.02 630 A 1 
ATOM 4808 O O   . SER A 0 630 . -45.141  -17.914 64.822  1.00 33.02 630 A 1 
ATOM 4809 O OG  . SER A 0 630 . -44.544  -18.181 61.881  1.00 33.02 630 A 1 
ATOM 4810 N N   . THR A 0 631 . -47.146  -17.139 65.066  1.00 27.98 631 A 1 
ATOM 4811 C CA  . THR A 0 631 . -48.584  -17.308 64.783  1.00 27.98 631 A 1 
ATOM 4812 C C   . THR A 0 631 . -48.930  -18.708 64.280  1.00 27.98 631 A 1 
ATOM 4813 C CB  . THR A 0 631 . -49.257  -16.221 63.921  1.00 27.98 631 A 1 
ATOM 4814 O O   . THR A 0 631 . -48.938  -18.928 63.078  1.00 27.98 631 A 1 
ATOM 4815 C CG2 . THR A 0 631 . -50.730  -16.069 64.317  1.00 27.98 631 A 1 
ATOM 4816 O OG1 . THR A 0 631 . -48.675  -14.961 64.126  1.00 27.98 631 A 1 
ATOM 4817 N N   . ALA A 0 632 . -49.217  -19.627 65.213  1.00 32.88 632 A 1 
ATOM 4818 C CA  . ALA A 0 632 . -50.113  -20.796 65.103  1.00 32.88 632 A 1 
ATOM 4819 C C   . ALA A 0 632 . -49.793  -21.738 66.287  1.00 32.88 632 A 1 
ATOM 4820 C CB  . ALA A 0 632 . -49.924  -21.535 63.765  1.00 32.88 632 A 1 
ATOM 4821 O O   . ALA A 0 632 . -48.673  -22.211 66.409  1.00 32.88 632 A 1 
ATOM 4822 N N   . GLN A 0 633 . -50.657  -21.916 67.288  1.00 29.35 633 A 1 
ATOM 4823 C CA  . GLN A 0 633 . -51.833  -22.803 67.284  1.00 29.35 633 A 1 
ATOM 4824 C C   . GLN A 0 633 . -51.606  -23.911 68.338  1.00 29.35 633 A 1 
ATOM 4825 C CB  . GLN A 0 633 . -52.137  -23.361 65.877  1.00 29.35 633 A 1 
ATOM 4826 O O   . GLN A 0 633 . -50.471  -24.289 68.599  1.00 29.35 633 A 1 
ATOM 4827 C CG  . GLN A 0 633 . -53.476  -24.092 65.709  1.00 29.35 633 A 1 
ATOM 4828 C CD  . GLN A 0 633 . -53.732  -24.455 64.243  1.00 29.35 633 A 1 
ATOM 4829 N NE2 . GLN A 0 633 . -54.968  -24.639 63.836  1.00 29.35 633 A 1 
ATOM 4830 O OE1 . GLN A 0 633 . -52.834  -24.582 63.433  1.00 29.35 633 A 1 
ATOM 4831 N N   . ALA A 0 634 . -52.699  -24.413 68.925  1.00 34.01 634 A 1 
ATOM 4832 C CA  . ALA A 0 634 . -52.801  -25.418 69.999  1.00 34.01 634 A 1 
ATOM 4833 C C   . ALA A 0 634 . -52.617  -24.854 71.429  1.00 34.01 634 A 1 
ATOM 4834 C CB  . ALA A 0 634 . -51.962  -26.663 69.681  1.00 34.01 634 A 1 
ATOM 4835 O O   . ALA A 0 634 . -51.528  -24.812 71.983  1.00 34.01 634 A 1 
ATOM 4836 N N   . ALA A 0 635 . -53.642  -24.262 72.046  1.00 32.58 635 A 1 
ATOM 4837 C CA  . ALA A 0 635 . -54.821  -24.936 72.605  1.00 32.58 635 A 1 
ATOM 4838 C C   . ALA A 0 635 . -54.460  -26.048 73.609  1.00 32.58 635 A 1 
ATOM 4839 C CB  . ALA A 0 635 . -55.825  -25.393 71.531  1.00 32.58 635 A 1 
ATOM 4840 O O   . ALA A 0 635 . -54.304  -27.206 73.237  1.00 32.58 635 A 1 
ATOM 4841 N N   . GLN A 0 636 . -54.421  -25.713 74.903  1.00 33.55 636 A 1 
ATOM 4842 C CA  . GLN A 0 636 . -54.698  -26.702 75.942  1.00 33.55 636 A 1 
ATOM 4843 C C   . GLN A 0 636 . -55.545  -26.074 77.048  1.00 33.55 636 A 1 
ATOM 4844 C CB  . GLN A 0 636 . -53.423  -27.400 76.438  1.00 33.55 636 A 1 
ATOM 4845 O O   . GLN A 0 636 . -55.094  -25.271 77.861  1.00 33.55 636 A 1 
ATOM 4846 C CG  . GLN A 0 636 . -53.779  -28.775 77.029  1.00 33.55 636 A 1 
ATOM 4847 C CD  . GLN A 0 636 . -52.554  -29.657 77.247  1.00 33.55 636 A 1 
ATOM 4848 N NE2 . GLN A 0 636 . -52.658  -30.950 77.022  1.00 33.55 636 A 1 
ATOM 4849 O OE1 . GLN A 0 636 . -51.485  -29.218 77.629  1.00 33.55 636 A 1 
ATOM 4850 N N   . ALA A 0 637 . -56.823  -26.429 77.000  1.00 32.24 637 A 1 
ATOM 4851 C CA  . ALA A 0 637 . -57.842  -26.095 77.969  1.00 32.24 637 A 1 
ATOM 4852 C C   . ALA A 0 637 . -57.588  -26.845 79.286  1.00 32.24 637 A 1 
ATOM 4853 C CB  . ALA A 0 637 . -59.186  -26.490 77.342  1.00 32.24 637 A 1 
ATOM 4854 O O   . ALA A 0 637 . -57.483  -28.070 79.293  1.00 32.24 637 A 1 
ATOM 4855 N N   . ALA A 0 638 . -57.550  -26.120 80.403  1.00 37.23 638 A 1 
ATOM 4856 C CA  . ALA A 0 638 . -57.654  -26.695 81.737  1.00 37.23 638 A 1 
ATOM 4857 C C   . ALA A 0 638 . -58.663  -25.877 82.546  1.00 37.23 638 A 1 
ATOM 4858 C CB  . ALA A 0 638 . -56.274  -26.788 82.392  1.00 37.23 638 A 1 
ATOM 4859 O O   . ALA A 0 638 . -58.445  -24.722 82.898  1.00 37.23 638 A 1 
ATOM 4860 N N   . SER A 0 639 . -59.807  -26.508 82.779  1.00 31.99 639 A 1 
ATOM 4861 C CA  . SER A 0 639 . -60.935  -26.022 83.555  1.00 31.99 639 A 1 
ATOM 4862 C C   . SER A 0 639 . -60.581  -25.842 85.033  1.00 31.99 639 A 1 
ATOM 4863 C CB  . SER A 0 639 . -62.043  -27.078 83.439  1.00 31.99 639 A 1 
ATOM 4864 O O   . SER A 0 639 . -60.175  -26.806 85.684  1.00 31.99 639 A 1 
ATOM 4865 O OG  . SER A 0 639 . -61.580  -28.331 83.922  1.00 31.99 639 A 1 
ATOM 4866 N N   . SER A 0 640 . -60.868  -24.673 85.603  1.00 39.04 640 A 1 
ATOM 4867 C CA  . SER A 0 640 . -61.132  -24.528 87.035  1.00 39.04 640 A 1 
ATOM 4868 C C   . SER A 0 640 . -62.535  -23.947 87.216  1.00 39.04 640 A 1 
ATOM 4869 C CB  . SER A 0 640 . -60.029  -23.755 87.761  1.00 39.04 640 A 1 
ATOM 4870 O O   . SER A 0 640 . -62.925  -22.938 86.636  1.00 39.04 640 A 1 
ATOM 4871 O OG  . SER A 0 640 . -59.892  -22.458 87.234  1.00 39.04 640 A 1 
ATOM 4872 N N   . LYS A 0 641 . -63.340  -24.706 87.954  1.00 30.54 641 A 1 
ATOM 4873 C CA  . LYS A 0 641 . -64.787  -24.596 88.110  1.00 30.54 641 A 1 
ATOM 4874 C C   . LYS A 0 641 . -65.046  -24.513 89.605  1.00 30.54 641 A 1 
ATOM 4875 C CB  . LYS A 0 641 . -65.395  -25.875 87.478  1.00 30.54 641 A 1 
ATOM 4876 O O   . LYS A 0 641 . -65.074  -25.560 90.229  1.00 30.54 641 A 1 
ATOM 4877 C CG  . LYS A 0 641 . -66.918  -26.065 87.617  1.00 30.54 641 A 1 
ATOM 4878 C CD  . LYS A 0 641 . -67.321  -27.460 87.099  1.00 30.54 641 A 1 
ATOM 4879 C CE  . LYS A 0 641 . -68.845  -27.654 87.079  1.00 30.54 641 A 1 
ATOM 4880 N NZ  . LYS A 0 641 . -69.228  -28.996 86.557  1.00 30.54 641 A 1 
ATOM 4881 N N   . GLN A 0 642 . -65.224  -23.322 90.175  1.00 28.86 642 A 1 
ATOM 4882 C CA  . GLN A 0 642 . -65.846  -23.122 91.495  1.00 28.86 642 A 1 
ATOM 4883 C C   . GLN A 0 642 . -65.915  -21.634 91.843  1.00 28.86 642 A 1 
ATOM 4884 C CB  . GLN A 0 642 . -65.063  -23.842 92.622  1.00 28.86 642 A 1 
ATOM 4885 O O   . GLN A 0 642 . -64.922  -20.929 91.719  1.00 28.86 642 A 1 
ATOM 4886 C CG  . GLN A 0 642 . -65.704  -25.184 93.052  1.00 28.86 642 A 1 
ATOM 4887 C CD  . GLN A 0 642 . -64.759  -26.389 93.075  1.00 28.86 642 A 1 
ATOM 4888 N NE2 . GLN A 0 642 . -65.250  -27.551 93.452  1.00 28.86 642 A 1 
ATOM 4889 O OE1 . GLN A 0 642 . -63.577  -26.340 92.786  1.00 28.86 642 A 1 
ATOM 4890 N N   . GLY A 0 643 . -67.057  -21.200 92.381  1.00 28.44 643 A 1 
ATOM 4891 C CA  . GLY A 0 643 . -67.099  -20.029 93.258  1.00 28.44 643 A 1 
ATOM 4892 C C   . GLY A 0 643 . -68.100  -18.955 92.863  1.00 28.44 643 A 1 
ATOM 4893 O O   . GLY A 0 643 . -67.734  -17.952 92.274  1.00 28.44 643 A 1 
ATOM 4894 N N   . TYR A 0 644 . -69.359  -19.185 93.236  1.00 27.64 644 A 1 
ATOM 4895 C CA  . TYR A 0 644 . -70.331  -18.187 93.690  1.00 27.64 644 A 1 
ATOM 4896 C C   . TYR A 0 644 . -69.837  -16.730 93.752  1.00 27.64 644 A 1 
ATOM 4897 C CB  . TYR A 0 644 . -70.763  -18.618 95.102  1.00 27.64 644 A 1 
ATOM 4898 O O   . TYR A 0 644 . -69.111  -16.343 94.663  1.00 27.64 644 A 1 
ATOM 4899 C CG  . TYR A 0 644 . -71.827  -19.694 95.129  1.00 27.64 644 A 1 
ATOM 4900 C CD1 . TYR A 0 644 . -73.165  -19.311 95.334  1.00 27.64 644 A 1 
ATOM 4901 C CD2 . TYR A 0 644 . -71.499  -21.056 94.969  1.00 27.64 644 A 1 
ATOM 4902 C CE1 . TYR A 0 644 . -74.178  -20.283 95.381  1.00 27.64 644 A 1 
ATOM 4903 C CE2 . TYR A 0 644 . -72.515  -22.032 95.003  1.00 27.64 644 A 1 
ATOM 4904 O OH  . TYR A 0 644 . -74.846  -22.571 95.268  1.00 27.64 644 A 1 
ATOM 4905 C CZ  . TYR A 0 644 . -73.857  -21.643 95.214  1.00 27.64 644 A 1 
ATOM 4906 N N   . GLY A 0 645 . -70.350  -15.908 92.844  1.00 32.02 645 A 1 
ATOM 4907 C CA  . GLY A 0 645 . -70.255  -14.456 92.896  1.00 32.02 645 A 1 
ATOM 4908 C C   . GLY A 0 645 . -71.444  -13.875 92.155  1.00 32.02 645 A 1 
ATOM 4909 O O   . GLY A 0 645 . -71.348  -13.548 90.981  1.00 32.02 645 A 1 
ATOM 4910 N N   . SER A 0 646 . -72.588  -13.830 92.835  1.00 30.90 646 A 1 
ATOM 4911 C CA  . SER A 0 646 . -73.789  -13.122 92.395  1.00 30.90 646 A 1 
ATOM 4912 C C   . SER A 0 646 . -73.460  -11.624 92.322  1.00 30.90 646 A 1 
ATOM 4913 C CB  . SER A 0 646 . -74.915  -13.428 93.394  1.00 30.90 646 A 1 
ATOM 4914 O O   . SER A 0 646 . -73.648  -10.895 93.293  1.00 30.90 646 A 1 
ATOM 4915 O OG  . SER A 0 646 . -76.176  -13.086 92.865  1.00 30.90 646 A 1 
ATOM 4916 N N   . HIS A 0 647 . -72.864  -11.184 91.214  1.00 31.35 647 A 1 
ATOM 4917 C CA  . HIS A 0 647 . -72.476  -9.797  90.977  1.00 31.35 647 A 1 
ATOM 4918 C C   . HIS A 0 647 . -73.408  -9.195  89.920  1.00 31.35 647 A 1 
ATOM 4919 C CB  . HIS A 0 647 . -70.975  -9.704  90.655  1.00 31.35 647 A 1 
ATOM 4920 O O   . HIS A 0 647 . -73.118  -9.189  88.735  1.00 31.35 647 A 1 
ATOM 4921 C CG  . HIS A 0 647 . -70.442  -8.296  90.780  1.00 31.35 647 A 1 
ATOM 4922 C CD2 . HIS A 0 647 . -69.858  -7.730  91.883  1.00 31.35 647 A 1 
ATOM 4923 N ND1 . HIS A 0 647 . -70.496  -7.324  89.810  1.00 31.35 647 A 1 
ATOM 4924 C CE1 . HIS A 0 647 . -69.955  -6.202  90.314  1.00 31.35 647 A 1 
ATOM 4925 N NE2 . HIS A 0 647 . -69.558  -6.396  91.583  1.00 31.35 647 A 1 
ATOM 4926 N N   . SER A 0 648 . -74.582  -8.761  90.383  1.00 33.17 648 A 1 
ATOM 4927 C CA  . SER A 0 648 . -75.222  -7.493  89.989  1.00 33.17 648 A 1 
ATOM 4928 C C   . SER A 0 648 . -75.304  -7.080  88.503  1.00 33.17 648 A 1 
ATOM 4929 C CB  . SER A 0 648 . -74.691  -6.358  90.885  1.00 33.17 648 A 1 
ATOM 4930 O O   . SER A 0 648 . -75.398  -5.884  88.223  1.00 33.17 648 A 1 
ATOM 4931 O OG  . SER A 0 648 . -73.280  -6.362  90.921  1.00 33.17 648 A 1 
ATOM 4932 N N   . ASP A 0 649 . -75.447  -8.008  87.554  1.00 37.31 649 A 1 
ATOM 4933 C CA  . ASP A 0 649 . -75.770  -7.646  86.156  1.00 37.31 649 A 1 
ATOM 4934 C C   . ASP A 0 649 . -77.151  -6.978  85.997  1.00 37.31 649 A 1 
ATOM 4935 C CB  . ASP A 0 649 . -75.632  -8.863  85.233  1.00 37.31 649 A 1 
ATOM 4936 O O   . ASP A 0 649 . -77.410  -6.296  85.011  1.00 37.31 649 A 1 
ATOM 4937 C CG  . ASP A 0 649 . -74.173  -9.275  85.015  1.00 37.31 649 A 1 
ATOM 4938 O OD1 . ASP A 0 649 . -73.305  -8.374  85.001  1.00 37.31 649 A 1 
ATOM 4939 O OD2 . ASP A 0 649 . -73.959  -10.498 84.866  1.00 37.31 649 A 1 
ATOM 4940 N N   . ALA A 0 650 . -78.016  -7.038  87.016  1.00 35.63 650 A 1 
ATOM 4941 C CA  . ALA A 0 650 . -79.261  -6.263  87.046  1.00 35.63 650 A 1 
ATOM 4942 C C   . ALA A 0 650 . -79.053  -4.743  87.257  1.00 35.63 650 A 1 
ATOM 4943 C CB  . ALA A 0 650 . -80.188  -6.875  88.102  1.00 35.63 650 A 1 
ATOM 4944 O O   . ALA A 0 650 . -80.019  -3.978  87.224  1.00 35.63 650 A 1 
ATOM 4945 N N   . GLN A 0 651 . -77.819  -4.276  87.491  1.00 33.06 651 A 1 
ATOM 4946 C CA  . GLN A 0 651 . -77.515  -2.846  87.619  1.00 33.06 651 A 1 
ATOM 4947 C C   . GLN A 0 651 . -76.988  -2.226  86.308  1.00 33.06 651 A 1 
ATOM 4948 C CB  . GLN A 0 651 . -76.568  -2.635  88.813  1.00 33.06 651 A 1 
ATOM 4949 O O   . GLN A 0 651 . -77.030  -1.003  86.171  1.00 33.06 651 A 1 
ATOM 4950 C CG  . GLN A 0 651 . -76.581  -1.204  89.385  1.00 33.06 651 A 1 
ATOM 4951 C CD  . GLN A 0 651 . -77.801  -0.864  90.241  1.00 33.06 651 A 1 
ATOM 4952 N NE2 . GLN A 0 651 . -78.334  0.333   90.124  1.00 33.06 651 A 1 
ATOM 4953 O OE1 . GLN A 0 651 . -78.284  -1.622  91.066  1.00 33.06 651 A 1 
ATOM 4954 N N   . ALA A 0 652 . -76.563  -3.027  85.322  1.00 33.78 652 A 1 
ATOM 4955 C CA  . ALA A 0 652 . -76.106  -2.507  84.028  1.00 33.78 652 A 1 
ATOM 4956 C C   . ALA A 0 652 . -77.264  -1.978  83.156  1.00 33.78 652 A 1 
ATOM 4957 C CB  . ALA A 0 652 . -75.291  -3.593  83.320  1.00 33.78 652 A 1 
ATOM 4958 O O   . ALA A 0 652 . -77.077  -1.022  82.401  1.00 33.78 652 A 1 
ATOM 4959 N N   . ASP A 0 653 . -78.485  -2.489  83.344  1.00 40.77 653 A 1 
ATOM 4960 C CA  . ASP A 0 653 . -79.655  -2.063  82.561  1.00 40.77 653 A 1 
ATOM 4961 C C   . ASP A 0 653 . -80.133  -0.634  82.872  1.00 40.77 653 A 1 
ATOM 4962 C CB  . ASP A 0 653 . -80.797  -3.078  82.733  1.00 40.77 653 A 1 
ATOM 4963 O O   . ASP A 0 653 . -80.905  -0.061  82.105  1.00 40.77 653 A 1 
ATOM 4964 C CG  . ASP A 0 653 . -80.555  -4.391  81.979  1.00 40.77 653 A 1 
ATOM 4965 O OD1 . ASP A 0 653 . -79.891  -4.346  80.921  1.00 40.77 653 A 1 
ATOM 4966 O OD2 . ASP A 0 653 . -81.066  -5.424  82.464  1.00 40.77 653 A 1 
ATOM 4967 N N   . ARG A 0 654 . -79.654  0.003   83.953  1.00 36.33 654 A 1 
ATOM 4968 C CA  . ARG A 0 654 . -79.977  1.416   84.230  1.00 36.33 654 A 1 
ATOM 4969 C C   . ARG A 0 654 . -78.981  2.431   83.668  1.00 36.33 654 A 1 
ATOM 4970 C CB  . ARG A 0 654 . -80.327  1.633   85.710  1.00 36.33 654 A 1 
ATOM 4971 O O   . ARG A 0 654 . -79.329  3.605   83.609  1.00 36.33 654 A 1 
ATOM 4972 C CG  . ARG A 0 654 . -81.820  1.334   85.929  1.00 36.33 654 A 1 
ATOM 4973 C CD  . ARG A 0 654 . -82.304  1.739   87.323  1.00 36.33 654 A 1 
ATOM 4974 N NE  . ARG A 0 654 . -81.992  0.713   88.335  1.00 36.33 654 A 1 
ATOM 4975 N NH1 . ARG A 0 654 . -81.781  2.091   90.160  1.00 36.33 654 A 1 
ATOM 4976 N NH2 . ARG A 0 654 . -81.665  -0.124  90.422  1.00 36.33 654 A 1 
ATOM 4977 C CZ  . ARG A 0 654 . -81.816  0.899   89.629  1.00 36.33 654 A 1 
ATOM 4978 N N   . ASN A 0 655 . -77.816  2.006   83.173  1.00 32.82 655 A 1 
ATOM 4979 C CA  . ASN A 0 655 . -76.852  2.915   82.533  1.00 32.82 655 A 1 
ATOM 4980 C C   . ASN A 0 655 . -76.899  2.882   80.994  1.00 32.82 655 A 1 
ATOM 4981 C CB  . ASN A 0 655 . -75.453  2.701   83.136  1.00 32.82 655 A 1 
ATOM 4982 O O   . ASN A 0 655 . -76.091  3.533   80.333  1.00 32.82 655 A 1 
ATOM 4983 C CG  . ASN A 0 655 . -75.302  3.319   84.519  1.00 32.82 655 A 1 
ATOM 4984 N ND2 . ASN A 0 655 . -74.180  3.096   85.160  1.00 32.82 655 A 1 
ATOM 4985 O OD1 . ASN A 0 655 . -76.156  4.014   85.046  1.00 32.82 655 A 1 
ATOM 4986 N N   . HIS A 0 656 . -77.895  2.214   80.404  1.00 34.21 656 A 1 
ATOM 4987 C CA  . HIS A 0 656 . -78.074  2.082   78.953  1.00 34.21 656 A 1 
ATOM 4988 C C   . HIS A 0 656 . -78.612  3.352   78.251  1.00 34.21 656 A 1 
ATOM 4989 C CB  . HIS A 0 656 . -78.895  0.815   78.660  1.00 34.21 656 A 1 
ATOM 4990 O O   . HIS A 0 656 . -79.299  3.276   77.239  1.00 34.21 656 A 1 
ATOM 4991 C CG  . HIS A 0 656 . -78.320  0.027   77.516  1.00 34.21 656 A 1 
ATOM 4992 C CD2 . HIS A 0 656 . -78.728  0.043   76.210  1.00 34.21 656 A 1 
ATOM 4993 N ND1 . HIS A 0 656 . -77.257  -0.844  77.602  1.00 34.21 656 A 1 
ATOM 4994 C CE1 . HIS A 0 656 . -77.033  -1.348  76.377  1.00 34.21 656 A 1 
ATOM 4995 N NE2 . HIS A 0 656 . -77.904  -0.834  75.498  1.00 34.21 656 A 1 
ATOM 4996 N N   . ALA A 0 657 . -78.300  4.539   78.781  1.00 34.98 657 A 1 
ATOM 4997 C CA  . ALA A 0 657 . -78.528  5.824   78.113  1.00 34.98 657 A 1 
ATOM 4998 C C   . ALA A 0 657 . -77.253  6.382   77.446  1.00 34.98 657 A 1 
ATOM 4999 C CB  . ALA A 0 657 . -79.151  6.800   79.118  1.00 34.98 657 A 1 
ATOM 5000 O O   . ALA A 0 657 . -77.295  7.454   76.846  1.00 34.98 657 A 1 
ATOM 5001 N N   . ALA A 0 658 . -76.120  5.674   77.540  1.00 32.83 658 A 1 
ATOM 5002 C CA  . ALA A 0 658 . -74.837  6.122   76.996  1.00 32.83 658 A 1 
ATOM 5003 C C   . ALA A 0 658 . -74.306  5.289   75.814  1.00 32.83 658 A 1 
ATOM 5004 C CB  . ALA A 0 658 . -73.829  6.247   78.142  1.00 32.83 658 A 1 
ATOM 5005 O O   . ALA A 0 658 . -73.210  5.579   75.344  1.00 32.83 658 A 1 
ATOM 5006 N N   . ALA A 0 659 . -75.071  4.329   75.274  1.00 31.59 659 A 1 
ATOM 5007 C CA  . ALA A 0 659 . -74.771  3.709   73.975  1.00 31.59 659 A 1 
ATOM 5008 C C   . ALA A 0 659 . -75.100  4.696   72.836  1.00 31.59 659 A 1 
ATOM 5009 C CB  . ALA A 0 659 . -75.487  2.358   73.865  1.00 31.59 659 A 1 
ATOM 5010 O O   . ALA A 0 659 . -76.015  4.524   72.037  1.00 31.59 659 A 1 
ATOM 5011 N N   . ARG A 0 660 . -74.391  5.821   72.854  1.00 34.51 660 A 1 
ATOM 5012 C CA  . ARG A 0 660 . -74.363  6.852   71.828  1.00 34.51 660 A 1 
ATOM 5013 C C   . ARG A 0 660 . -73.424  6.298   70.759  1.00 34.51 660 A 1 
ATOM 5014 C CB  . ARG A 0 660 . -73.847  8.137   72.515  1.00 34.51 660 A 1 
ATOM 5015 O O   . ARG A 0 660 . -72.258  6.116   71.083  1.00 34.51 660 A 1 
ATOM 5016 C CG  . ARG A 0 660 . -74.498  9.432   72.025  1.00 34.51 660 A 1 
ATOM 5017 C CD  . ARG A 0 660 . -74.096  10.558  72.988  1.00 34.51 660 A 1 
ATOM 5018 N NE  . ARG A 0 660 . -74.694  11.852  72.614  1.00 34.51 660 A 1 
ATOM 5019 N NH1 . ARG A 0 660 . -74.432  12.894  74.645  1.00 34.51 660 A 1 
ATOM 5020 N NH2 . ARG A 0 660 . -75.316  14.019  72.931  1.00 34.51 660 A 1 
ATOM 5021 C CZ  . ARG A 0 660 . -74.813  12.910  73.397  1.00 34.51 660 A 1 
ATOM 5022 N N   . SER A 0 661 . -73.962  5.965   69.580  1.00 40.24 661 A 1 
ATOM 5023 C CA  . SER A 0 661 . -73.269  5.482   68.370  1.00 40.24 661 A 1 
ATOM 5024 C C   . SER A 0 661 . -71.743  5.491   68.478  1.00 40.24 661 A 1 
ATOM 5025 C CB  . SER A 0 661 . -73.665  6.359   67.176  1.00 40.24 661 A 1 
ATOM 5026 O O   . SER A 0 661 . -71.112  6.524   68.253  1.00 40.24 661 A 1 
ATOM 5027 O OG  . SER A 0 661 . -75.030  6.179   66.856  1.00 40.24 661 A 1 
ATOM 5028 N N   . GLY A 0 662 . -71.164  4.358   68.875  1.00 33.27 662 A 1 
ATOM 5029 C CA  . GLY A 0 662 . -69.735  4.131   68.722  1.00 33.27 662 A 1 
ATOM 5030 C C   . GLY A 0 662 . -69.507  3.703   67.282  1.00 33.27 662 A 1 
ATOM 5031 O O   . GLY A 0 662 . -69.861  2.584   66.937  1.00 33.27 662 A 1 
ATOM 5032 N N   . TYR A 0 663 . -69.017  4.617   66.453  1.00 40.88 663 A 1 
ATOM 5033 C CA  . TYR A 0 663 . -68.455  4.294   65.144  1.00 40.88 663 A 1 
ATOM 5034 C C   . TYR A 0 663 . -67.098  3.618   65.389  1.00 40.88 663 A 1 
ATOM 5035 C CB  . TYR A 0 663 . -68.282  5.599   64.339  1.00 40.88 663 A 1 
ATOM 5036 O O   . TYR A 0 663 . -66.302  4.164   66.167  1.00 40.88 663 A 1 
ATOM 5037 C CG  . TYR A 0 663 . -69.521  6.477   64.222  1.00 40.88 663 A 1 
ATOM 5038 C CD1 . TYR A 0 663 . -70.405  6.295   63.143  1.00 40.88 663 A 1 
ATOM 5039 C CD2 . TYR A 0 663 . -69.784  7.479   65.181  1.00 40.88 663 A 1 
ATOM 5040 C CE1 . TYR A 0 663 . -71.551  7.105   63.020  1.00 40.88 663 A 1 
ATOM 5041 C CE2 . TYR A 0 663 . -70.932  8.287   65.069  1.00 40.88 663 A 1 
ATOM 5042 O OH  . TYR A 0 663 . -72.924  8.884   63.881  1.00 40.88 663 A 1 
ATOM 5043 C CZ  . TYR A 0 663 . -71.816  8.100   63.982  1.00 40.88 663 A 1 
ATOM 5044 N N   . ASP A 0 664 . -66.813  2.474   64.777  1.00 39.86 664 A 1 
ATOM 5045 C CA  . ASP A 0 664 . -65.440  2.193   64.370  1.00 39.86 664 A 1 
ATOM 5046 C C   . ASP A 0 664 . -65.071  3.185   63.260  1.00 39.86 664 A 1 
ATOM 5047 C CB  . ASP A 0 664 . -65.146  0.716   64.026  1.00 39.86 664 A 1 
ATOM 5048 O O   . ASP A 0 664 . -65.899  3.619   62.467  1.00 39.86 664 A 1 
ATOM 5049 C CG  . ASP A 0 664 . -66.239  -0.133  63.364  1.00 39.86 664 A 1 
ATOM 5050 O OD1 . ASP A 0 664 . -67.382  0.366   63.241  1.00 39.86 664 A 1 
ATOM 5051 O OD2 . ASP A 0 664 . -66.010  -1.366  63.337  1.00 39.86 664 A 1 
ATOM 5052 N N   . ASN A 0 665 . -63.860  3.725   63.356  1.00 43.19 665 A 1 
ATOM 5053 C CA  . ASN A 0 665 . -63.321  4.692   62.405  1.00 43.19 665 A 1 
ATOM 5054 C C   . ASN A 0 665 . -61.940  4.158   62.031  1.00 43.19 665 A 1 
ATOM 5055 C CB  . ASN A 0 665 . -63.220  6.116   63.012  1.00 43.19 665 A 1 
ATOM 5056 O O   . ASN A 0 665 . -60.933  4.685   62.524  1.00 43.19 665 A 1 
ATOM 5057 C CG  . ASN A 0 665 . -64.513  6.768   63.454  1.00 43.19 665 A 1 
ATOM 5058 N ND2 . ASN A 0 665 . -64.793  6.748   64.733  1.00 43.19 665 A 1 
ATOM 5059 O OD1 . ASN A 0 665 . -65.245  7.409   62.719  1.00 43.19 665 A 1 
ATOM 5060 N N   . ASP A 0 666 . -61.872  3.068   61.272  1.00 53.13 666 A 1 
ATOM 5061 C CA  . ASP A 0 666 . -60.588  2.543   60.842  1.00 53.13 666 A 1 
ATOM 5062 C C   . ASP A 0 666 . -60.043  3.463   59.733  1.00 53.13 666 A 1 
ATOM 5063 C CB  . ASP A 0 666 . -60.622  1.039   60.494  1.00 53.13 666 A 1 
ATOM 5064 O O   . ASP A 0 666 . -60.502  3.541   58.593  1.00 53.13 666 A 1 
ATOM 5065 C CG  . ASP A 0 666 . -60.908  0.104   61.683  1.00 53.13 666 A 1 
ATOM 5066 O OD1 . ASP A 0 666 . -60.614  0.509   62.839  1.00 53.13 666 A 1
[truncated: 62,835 more chars]
