# Supplementary material for: Self-assembling proteins compose the chemically resistant shell biomaterial of planktonic tintinnid ciliates
Source: Nat Commun. 2026 Jun 13;17:7507. doi: 10.1038/s41467-026-74402-4 (PMC13408134; doi:10.1038/s41467-026-74402-4)
Supplement: Supplementary file 6 — Supplementary Data 16 [file 41467_2026_74402_MOESM6_ESM.zip › AF2_structure_models/Pacific_70.cif]

data_0
#
_entry.id   0
#
_struct_asym.id          A
_struct_asym.entity_id   0
#
_entity_poly.entity_id        0
_entity_poly.type             polypeptide(L)
_entity_poly.pdbx_strand_id   A
#
_entity.id     0
_entity.type   polymer
#
loop_
_entity_poly_seq.entity_id
_entity_poly_seq.num
_entity_poly_seq.mon_id
0 1   MET 
0 2   LYS 
0 3   THR 
0 4   PHE 
0 5   ALA 
0 6   PHE 
0 7   ALA 
0 8   LEU 
0 9   LEU 
0 10  VAL 
0 11  ALA 
0 12  SER 
0 13  ILE 
0 14  SER 
0 15  ALA 
0 16  ASN 
0 17  PRO 
0 18  GLY 
0 19  TYR 
0 20  GLY 
0 21  SER 
0 22  TYR 
0 23  HIS 
0 24  GLN 
0 25  PRO 
0 26  LYS 
0 27  PRO 
0 28  VAL 
0 29  VAL 
0 30  THR 
0 31  VAL 
0 32  THR 
0 33  LYS 
0 34  LYS 
0 35  PRO 
0 36  GLY 
0 37  PHE 
0 38  SER 
0 39  GLN 
0 40  SER 
0 41  GLY 
0 42  ALA 
0 43  SER 
0 44  LYS 
0 45  GLY 
0 46  TYR 
0 47  GLY 
0 48  GLN 
0 49  GLN 
0 50  ALA 
0 51  GLU 
0 52  LYS 
0 53  ARG 
0 54  SER 
0 55  ALA 
0 56  SER 
0 57  ASP 
0 58  PHE 
0 59  ASP 
0 60  ALA 
0 61  TYR 
0 62  GLY 
0 63  ARG 
0 64  ASP 
0 65  GLN 
0 66  ASP 
0 67  LEU 
0 68  SER 
0 69  ILE 
0 70  GLU 
0 71  GLU 
0 72  SER 
0 73  TYR 
0 74  GLY 
0 75  ARG 
0 76  THR 
0 77  ASN 
0 78  ALA 
0 79  LYS 
0 80  SER 
0 81  TYR 
0 82  ALA 
0 83  ALA 
0 84  GLU 
0 85  SER 
0 86  TYR 
0 87  ASP 
0 88  GLU 
0 89  TRP 
0 90  ASP 
0 91  ASN 
0 92  THR 
0 93  ASP 
0 94  ASP 
0 95  ASP 
0 96  LYS 
0 97  TRP 
0 98  GLY 
0 99  ALA 
0 100 GLN 
0 101 ALA 
0 102 TRP 
0 103 GLY 
0 104 GLN 
0 105 ASP 
0 106 ARG 
0 107 ASP 
0 108 VAL 
0 109 TYR 
0 110 GLY 
0 111 ALA 
0 112 SER 
0 113 SER 
0 114 TYR 
0 115 GLY 
0 116 LYS 
0 117 GLN 
0 118 ALA 
0 119 SER 
0 120 SER 
0 121 GLY 
0 122 ASP 
0 123 TYR 
0 124 ASP 
0 125 LYS 
0 126 TYR 
0 127 GLY 
0 128 LYS 
0 129 LYS 
0 130 ALA 
0 131 ALA 
0 132 ALA 
0 133 ALA 
0 134 GLY 
0 135 THR 
0 136 LYS 
0 137 TRP 
0 138 GLY 
0 139 ASP 
0 140 LEU 
0 141 LYS 
0 142 GLY 
0 143 GLY 
0 144 LYS 
0 145 GLY 
0 146 GLU 
0 147 VAL 
0 148 ASP 
0 149 ALA 
0 150 TYR 
0 151 GLY 
0 152 LYS 
0 153 GLN 
0 154 SER 
0 155 GLN 
0 156 ALA 
0 157 ALA 
0 158 GLY 
0 159 ALA 
0 160 SER 
0 161 ALA 
0 162 VAL 
0 163 TRP 
0 164 GLN 
0 165 GLY 
0 166 ALA 
0 167 SER 
0 168 ALA 
0 169 GLY 
0 170 TYR 
0 171 GLY 
0 172 ALA 
0 173 ALA 
0 174 ARG 
0 175 GLY 
0 176 GLY 
0 177 TYR 
0 178 ASP 
0 179 ASN 
0 180 ASP 
0 181 VAL 
0 182 TRP 
0 183 ALA 
0 184 LYS 
0 185 GLN 
0 186 ALA 
0 187 TYR 
0 188 GLY 
0 189 SER 
0 190 ASP 
0 191 TYR 
0 192 ASP 
0 193 SER 
0 194 ARG 
0 195 TRP 
0 196 GLY 
0 197 LYS 
0 198 SER 
0 199 TYR 
0 200 ASP 
0 201 SER 
0 202 VAL 
0 203 GLU 
0 204 ALA 
0 205 LYS 
0 206 SER 
0 207 TYR 
0 208 ASP 
0 209 ASN 
0 210 GLU 
0 211 ASN 
0 212 TYR 
0 213 ALA 
0 214 ARG 
0 215 ARG 
0 216 VAL 
0 217 ARG 
0 218 ALA 
0 219 ASP 
0 220 ASP 
0 221 ASP 
0 222 GLN 
0 223 TRP 
0 224 ALA 
0 225 GLU 
0 226 ASP 
0 227 TYR 
0 228 ASP 
0 229 ARG 
0 230 TYR 
0 231 ASP 
0 232 ALA 
0 233 GLY 
0 234 GLU 
0 235 GLY 
0 236 ASP 
0 237 ALA 
0 238 TYR 
0 239 GLY 
0 240 ARG 
0 241 ALA 
0 242 ALA 
0 243 SER 
0 244 GLU 
0 245 LYS 
0 246 SER 
0 247 TRP 
0 248 GLY 
0 249 LYS 
0 250 GLY 
0 251 SER 
0 252 GLY 
0 253 TYR 
0 254 GLY 
0 255 LYS 
0 256 GLY 
0 257 GLY 
0 258 ASP 
0 259 ARG 
0 260 ALA 
0 261 ALA 
0 262 ALA 
0 263 SER 
0 264 LYS 
0 265 ALA 
0 266 HIS 
0 267 GLY 
0 268 GLN 
0 269 ASP 
0 270 TYR 
0 271 TRP 
0 272 GLY 
0 273 LYS 
0 274 SER 
0 275 GLY 
0 276 SER 
0 277 ASP 
0 278 TRP 
0 279 ASP 
0 280 ALA 
0 281 TRP 
0 282 GLY 
0 283 ARG 
0 284 ASP 
0 285 GLN 
0 286 ASP 
0 287 TYR 
0 288 SER 
0 289 GLU 
0 290 ASP 
0 291 VAL 
0 292 SER 
0 293 TYR 
0 294 ASP 
0 295 ARG 
0 296 THR 
0 297 THR 
0 298 ALA 
0 299 LYS 
0 300 ALA 
0 301 TYR 
0 302 ALA 
0 303 ALA 
0 304 GLU 
0 305 SER 
0 306 TYR 
0 307 ASP 
0 308 GLU 
0 309 TRP 
0 310 ASP 
0 311 ASN 
0 312 ALA 
0 313 ASP 
0 314 ASP 
0 315 ASP 
0 316 LYS 
0 317 TRP 
0 318 GLY 
0 319 ALA 
0 320 GLN 
0 321 ALA 
0 322 TRP 
0 323 GLY 
0 324 LYS 
0 325 ASP 
0 326 ARG 
0 327 ASP 
0 328 VAL 
0 329 TYR 
0 330 GLY 
0 331 ALA 
0 332 SER 
0 333 SER 
0 334 TYR 
0 335 GLY 
0 336 ALA 
0 337 VAL 
0 338 ALA 
0 339 SER 
0 340 ALA 
0 341 LYS 
0 342 ASP 
0 343 ALA 
0 344 SER 
0 345 LYS 
0 346 LYS 
0 347 GLY 
0 348 TYR 
0 349 GLY 
0 350 ALA 
0 351 ALA 
0 352 GLU 
0 353 LEU 
0 354 TYR 
0 355 GLY 
0 356 GLN 
0 357 GLN 
0 358 VAL 
0 359 SER 
0 360 ALA 
0 361 ASN 
0 362 GLY 
0 363 GLN 
0 364 SER 
0 365 TYR 
0 366 HIS 
0 367 PRO 
0 368 ASP 
0 369 PRO 
0 370 TYR 
0 371 GLY 
0 372 LYS 
0 373 GLY 
0 374 GLY 
0 375 TYR 
0 376 VAL 
0 377 THR 
0 378 LYS 
0 379 HIS 
0 380 GLY 
0 381 ALA 
0 382 GLN 
0 383 GLN 
0 384 SER 
0 385 GLN 
0 386 TYR 
0 387 GLY 
0 388 ALA 
0 389 ALA 
0 390 SER 
0 391 GLY 
0 392 LYS 
0 393 GLY 
0 394 SER 
0 395 ASP 
0 396 SER 
0 397 MET 
0 398 VAL 
0 399 TRP 
0 400 GLN 
0 401 GLY 
0 402 ALA 
0 403 SER 
0 404 ALA 
0 405 ALA 
0 406 LYS 
0 407 GLN 
0 408 ALA 
0 409 ALA 
0 410 ALA 
0 411 GLY 
0 412 ALA 
0 413 TYR 
0 414 ASP 
0 415 ASN 
0 416 ASP 
0 417 GLU 
0 418 TRP 
0 419 ALA 
0 420 LYS 
0 421 GLN 
0 422 ALA 
0 423 TYR 
0 424 GLY 
0 425 SER 
0 426 ASP 
0 427 TYR 
0 428 ASP 
0 429 SER 
0 430 ARG 
0 431 TRP 
0 432 GLY 
0 433 LYS 
0 434 SER 
0 435 TYR 
0 436 ASP 
0 437 SER 
0 438 VAL 
0 439 SER 
0 440 ALA 
0 441 LYS 
0 442 SER 
0 443 TYR 
0 444 ASP 
0 445 ASN 
0 446 GLU 
0 447 SER 
0 448 TYR 
0 449 ALA 
0 450 ARG 
0 451 ALA 
0 452 VAL 
0 453 GLN 
0 454 ALA 
0 455 ASP 
0 456 ASP 
0 457 ASP 
0 458 GLN 
0 459 TRP 
0 460 ALA 
0 461 GLU 
0 462 ASP 
0 463 TYR 
0 464 ASP 
0 465 ARG 
0 466 TYR 
0 467 ASP 
0 468 SER 
0 469 ARG 
0 470 ASP 
0 471 ALA 
0 472 GLY 
0 473 ALA 
0 474 GLN 
0 475 GLY 
0 476 ARG 
0 477 GLY 
0 478 ALA 
0 479 SER 
0 480 LYS 
0 481 TRP 
0 482 GLY 
0 483 LYS 
0 484 ASP 
0 485 ALA 
0 486 ASP 
0 487 LYS 
0 488 THR 
0 489 VAL 
0 490 LYS 
0 491 GLY 
0 492 HIS 
0 493 ALA 
0 494 HIS 
0 495 PRO 
0 496 GLY 
0 497 TYR 
0 498 HIS 
0 499 GLY 
0 500 THR 
0 501 SER 
0 502 VAL 
0 503 THR 
0 504 SER 
0 505 LYS 
0 506 LYS 
0 507 GLY 
0 508 ALA 
0 509 GLU 
0 510 TYR 
0 511 ASP 
0 512 ILE 
0 513 ALA 
0 514 SER 
0 515 GLU 
0 516 ALA 
0 517 GLY 
0 518 GLN 
0 519 ALA 
0 520 GLY 
0 521 TYR 
0 522 TRP 
0 523 GLY 
0 524 LYS 
0 525 SER 
0 526 GLY 
0 527 SER 
0 528 ASP 
0 529 TRP 
0 530 ASP 
0 531 ALA 
0 532 TYR 
0 533 GLY 
0 534 ARG 
0 535 ASP 
0 536 GLN 
0 537 ASP 
0 538 LEU 
0 539 SER 
0 540 ILE 
0 541 LYS 
0 542 GLU 
0 543 SER 
0 544 TYR 
0 545 ASP 
0 546 ARG 
0 547 THR 
0 548 TRP 
0 549 ALA 
0 550 LYS 
0 551 SER 
0 552 TYR 
0 553 ASP 
0 554 ALA 
0 555 GLU 
0 556 SER 
0 557 TYR 
0 558 ASP 
0 559 GLU 
0 560 TRP 
0 561 ASP 
0 562 ASN 
0 563 LYS 
0 564 ASP 
0 565 ASP 
0 566 ASP 
0 567 LYS 
0 568 TRP 
0 569 GLY 
0 570 ALA 
0 571 GLN 
0 572 ALA 
0 573 TRP 
0 574 GLY 
0 575 LYS 
0 576 ASP 
0 577 ARG 
0 578 ASP 
0 579 VAL 
0 580 TYR 
0 581 GLY 
0 582 ALA 
0 583 SER 
0 584 SER 
0 585 PHE 
0 586 GLY 
0 587 LYS 
0 588 ALA 
0 589 ALA 
0 590 SER 
0 591 ALA 
0 592 GLY 
0 593 ASP 
0 594 TYR 
0 595 ASP 
0 596 MET 
0 597 TYR 
0 598 GLY 
0 599 ARG 
0 600 SER 
0 601 ASN 
0 602 ALA 
0 603 ALA 
0 604 ALA 
0 605 GLY 
0 606 ALA 
0 607 ALA 
0 608 SER 
0 609 ALA 
0 610 SER 
0 611 LYS 
0 612 HIS 
0 613 GLY 
0 614 SER 
0 615 VAL 
0 616 HIS 
0 617 PRO 
0 618 VAL 
0 619 GLY 
0 620 TYR 
0 621 GLY 
0 622 LYS 
0 623 HIS 
0 624 GLY 
0 625 TYR 
0 626 GLY 
0 627 LYS 
0 628 SER 
0 629 TYR 
0 630 SER 
0 631 THR 
0 632 ALA 
0 633 GLN 
0 634 ALA 
0 635 ALA 
0 636 GLN 
0 637 ALA 
0 638 ALA 
0 639 SER 
0 640 SER 
0 641 LYS 
0 642 GLN 
0 643 GLY 
0 644 TYR 
0 645 GLY 
0 646 SER 
0 647 HIS 
0 648 SER 
0 649 ASP 
0 650 ALA 
0 651 GLN 
0 652 ALA 
0 653 ASP 
0 654 ARG 
0 655 ASN 
0 656 HIS 
0 657 ALA 
0 658 ALA 
0 659 ALA 
0 660 ARG 
0 661 SER 
0 662 GLY 
0 663 TYR 
0 664 ASP 
0 665 ASN 
0 666 ASP 
0 667 GLU 
0 668 TRP 
0 669 ALA 
0 670 LYS 
0 671 GLN 
0 672 ALA 
0 673 TYR 
0 674 GLY 
0 675 SER 
0 676 ASP 
0 677 PHE 
0 678 ASP 
0 679 SER 
0 680 ARG 
0 681 TRP 
0 682 GLY 
0 683 LYS 
0 684 SER 
0 685 TYR 
0 686 ASP 
0 687 SER 
0 688 VAL 
0 689 ALA 
0 690 ALA 
0 691 LYS 
0 692 SER 
0 693 TYR 
0 694 ASP 
0 695 ASP 
0 696 GLU 
0 697 GLN 
0 698 TYR 
0 699 ALA 
0 700 ARG 
0 701 LYS 
0 702 VAL 
0 703 GLN 
0 704 ALA 
0 705 ASP 
0 706 ASP 
0 707 ASP 
0 708 GLN 
0 709 TRP 
0 710 ALA 
0 711 GLU 
0 712 ASP 
0 713 TYR 
0 714 ASP 
0 715 ARG 
0 716 TYR 
0 717 ASP 
0 718 SER 
0 719 ARG 
0 720 ASP 
0 721 ALA 
0 722 ASP 
0 723 ARG 
0 724 TYR 
0 725 GLY 
0 726 GLN 
0 727 ALA 
0 728 ALA 
0 729 SER 
0 730 ALA 
0 731 ALA 
0 732 LEU 
0 733 ARG 
0 734 GLN 
0 735 PRO 
0 736 GLY 
0 737 LYS 
0 738 VAL 
0 739 GLN 
0 740 TYR 
0 741 GLN 
0 742 VAL 
0 743 SER 
0 744 TYR 
0 745 PRO 
0 746 LYS 
0 747 PRO 
0 748 GLN 
0 749 PRO 
0 750 ARG 
0 751 HIS 
0 752 GLN 
0 753 ALA 
0 754 TRP 
#
loop_
_chem_comp.id
_chem_comp.type
_chem_comp.name
ALA 'L-peptide linking' ALANINE         
ARG 'L-peptide linking' ARGININE        
ASN 'L-peptide linking' ASPARAGINE      
ASP 'L-peptide linking' 'ASPARTIC ACID' 
CYS 'L-peptide linking' CYSTEINE        
GLN 'L-peptide linking' GLUTAMINE       
GLU 'L-peptide linking' 'GLUTAMIC ACID' 
HIS 'L-peptide linking' HISTIDINE       
ILE 'L-peptide linking' ISOLEUCINE      
LEU 'L-peptide linking' LEUCINE         
LYS 'L-peptide linking' LYSINE          
MET 'L-peptide linking' METHIONINE      
PHE 'L-peptide linking' PHENYLALANINE   
PRO 'L-peptide linking' PROLINE         
SER 'L-peptide linking' SERINE          
THR 'L-peptide linking' THREONINE       
TRP 'L-peptide linking' TRYPTOPHAN      
TYR 'L-peptide linking' TYROSINE        
VAL 'L-peptide linking' VALINE          
GLY 'peptide linking'   GLYCINE         
#
loop_
_atom_site.group_PDB
_atom_site.id
_atom_site.type_symbol
_atom_site.label_atom_id
_atom_site.label_alt_id
_atom_site.label_comp_id
_atom_site.label_asym_id
_atom_site.label_entity_id
_atom_site.label_seq_id
_atom_site.pdbx_PDB_ins_code
_atom_site.Cartn_x
_atom_site.Cartn_y
_atom_site.Cartn_z
_atom_site.occupancy
_atom_site.B_iso_or_equiv
_atom_site.auth_seq_id
_atom_site.auth_asym_id
_atom_site.pdbx_PDB_model_num
ATOM 1    N N   . MET A 0 1   . 12.896   -29.392 -23.402 1.00 35.56 1   A 1 
ATOM 2    C CA  . MET A 0 1   . 12.219   -29.902 -24.619 1.00 35.56 1   A 1 
ATOM 3    C C   . MET A 0 1   . 11.115   -28.939 -25.060 1.00 35.56 1   A 1 
ATOM 4    C CB  . MET A 0 1   . 11.597   -31.295 -24.374 1.00 35.56 1   A 1 
ATOM 5    O O   . MET A 0 1   . 9.961    -29.204 -24.766 1.00 35.56 1   A 1 
ATOM 6    C CG  . MET A 0 1   . 12.588   -32.435 -24.155 1.00 35.56 1   A 1 
ATOM 7    S SD  . MET A 0 1   . 11.719   -33.996 -23.861 1.00 35.56 1   A 1 
ATOM 8    C CE  . MET A 0 1   . 13.120   -35.130 -23.677 1.00 35.56 1   A 1 
ATOM 9    N N   . LYS A 0 2   . 11.441   -27.824 -25.727 1.00 39.09 2   A 1 
ATOM 10   C CA  . LYS A 0 2   . 10.497   -27.016 -26.530 1.00 39.09 2   A 1 
ATOM 11   C C   . LYS A 0 2   . 11.316   -26.268 -27.589 1.00 39.09 2   A 1 
ATOM 12   C CB  . LYS A 0 2   . 9.653    -26.026 -25.682 1.00 39.09 2   A 1 
ATOM 13   O O   . LYS A 0 2   . 11.823   -25.186 -27.334 1.00 39.09 2   A 1 
ATOM 14   C CG  . LYS A 0 2   . 8.561    -26.692 -24.821 1.00 39.09 2   A 1 
ATOM 15   C CD  . LYS A 0 2   . 7.535    -25.723 -24.229 1.00 39.09 2   A 1 
ATOM 16   C CE  . LYS A 0 2   . 6.524    -26.516 -23.381 1.00 39.09 2   A 1 
ATOM 17   N NZ  . LYS A 0 2   . 5.609    -25.619 -22.626 1.00 39.09 2   A 1 
ATOM 18   N N   . THR A 0 3   . 11.534   -26.910 -28.732 1.00 38.31 3   A 1 
ATOM 19   C CA  . THR A 0 3   . 12.131   -26.316 -29.934 1.00 38.31 3   A 1 
ATOM 20   C C   . THR A 0 3   . 11.023   -25.622 -30.723 1.00 38.31 3   A 1 
ATOM 21   C CB  . THR A 0 3   . 12.813   -27.398 -30.797 1.00 38.31 3   A 1 
ATOM 22   O O   . THR A 0 3   . 10.094   -26.278 -31.192 1.00 38.31 3   A 1 
ATOM 23   C CG2 . THR A 0 3   . 14.259   -27.629 -30.366 1.00 38.31 3   A 1 
ATOM 24   O OG1 . THR A 0 3   . 12.160   -28.648 -30.664 1.00 38.31 3   A 1 
ATOM 25   N N   . PHE A 0 4   . 11.094   -24.296 -30.844 1.00 39.30 4   A 1 
ATOM 26   C CA  . PHE A 0 4   . 10.187   -23.523 -31.689 1.00 39.30 4   A 1 
ATOM 27   C C   . PHE A 0 4   . 10.691   -23.534 -33.132 1.00 39.30 4   A 1 
ATOM 28   C CB  . PHE A 0 4   . 9.992    -22.106 -31.134 1.00 39.30 4   A 1 
ATOM 29   O O   . PHE A 0 4   . 11.785   -23.067 -33.437 1.00 39.30 4   A 1 
ATOM 30   C CG  . PHE A 0 4   . 8.854    -22.016 -30.135 1.00 39.30 4   A 1 
ATOM 31   C CD1 . PHE A 0 4   . 7.546    -21.760 -30.592 1.00 39.30 4   A 1 
ATOM 32   C CD2 . PHE A 0 4   . 9.088    -22.200 -28.759 1.00 39.30 4   A 1 
ATOM 33   C CE1 . PHE A 0 4   . 6.480    -21.677 -29.679 1.00 39.30 4   A 1 
ATOM 34   C CE2 . PHE A 0 4   . 8.022    -22.113 -27.845 1.00 39.30 4   A 1 
ATOM 35   C CZ  . PHE A 0 4   . 6.719    -21.850 -28.305 1.00 39.30 4   A 1 
ATOM 36   N N   . ALA A 0 5   . 9.874    -24.109 -34.009 1.00 38.07 5   A 1 
ATOM 37   C CA  . ALA A 0 5   . 10.041   -24.089 -35.448 1.00 38.07 5   A 1 
ATOM 38   C C   . ALA A 0 5   . 9.501    -22.765 -36.005 1.00 38.07 5   A 1 
ATOM 39   C CB  . ALA A 0 5   . 9.286    -25.300 -36.018 1.00 38.07 5   A 1 
ATOM 40   O O   . ALA A 0 5   . 8.310    -22.489 -35.879 1.00 38.07 5   A 1 
ATOM 41   N N   . PHE A 0 6   . 10.355   -21.978 -36.661 1.00 35.03 6   A 1 
ATOM 42   C CA  . PHE A 0 6   . 9.913    -20.930 -37.578 1.00 35.03 6   A 1 
ATOM 43   C C   . PHE A 0 6   . 10.036   -21.456 -39.007 1.00 35.03 6   A 1 
ATOM 44   C CB  . PHE A 0 6   . 10.645   -19.602 -37.327 1.00 35.03 6   A 1 
ATOM 45   O O   . PHE A 0 6   . 11.122   -21.568 -39.572 1.00 35.03 6   A 1 
ATOM 46   C CG  . PHE A 0 6   . 9.708    -18.522 -36.816 1.00 35.03 6   A 1 
ATOM 47   C CD1 . PHE A 0 6   . 9.046    -17.671 -37.722 1.00 35.03 6   A 1 
ATOM 48   C CD2 . PHE A 0 6   . 9.467    -18.394 -35.435 1.00 35.03 6   A 1 
ATOM 49   C CE1 . PHE A 0 6   . 8.160    -16.686 -37.247 1.00 35.03 6   A 1 
ATOM 50   C CE2 . PHE A 0 6   . 8.582    -17.409 -34.961 1.00 35.03 6   A 1 
ATOM 51   C CZ  . PHE A 0 6   . 7.931    -16.553 -35.867 1.00 35.03 6   A 1 
ATOM 52   N N   . ALA A 0 7   . 8.890    -21.834 -39.565 1.00 35.82 7   A 1 
ATOM 53   C CA  . ALA A 0 7   . 8.715    -22.136 -40.972 1.00 35.82 7   A 1 
ATOM 54   C C   . ALA A 0 7   . 8.362    -20.832 -41.697 1.00 35.82 7   A 1 
ATOM 55   C CB  . ALA A 0 7   . 7.607    -23.194 -41.096 1.00 35.82 7   A 1 
ATOM 56   O O   . ALA A 0 7   . 7.272    -20.300 -41.494 1.00 35.82 7   A 1 
ATOM 57   N N   . LEU A 0 8   . 9.250    -20.331 -42.561 1.00 36.07 8   A 1 
ATOM 58   C CA  . LEU A 0 8   . 8.858    -19.373 -43.591 1.00 36.07 8   A 1 
ATOM 59   C C   . LEU A 0 8   . 9.195    -19.935 -44.972 1.00 36.07 8   A 1 
ATOM 60   C CB  . LEU A 0 8   . 9.398    -17.957 -43.338 1.00 36.07 8   A 1 
ATOM 61   O O   . LEU A 0 8   . 10.343   -20.085 -45.381 1.00 36.07 8   A 1 
ATOM 62   C CG  . LEU A 0 8   . 8.503    -16.903 -44.030 1.00 36.07 8   A 1 
ATOM 63   C CD1 . LEU A 0 8   . 7.259    -16.575 -43.195 1.00 36.07 8   A 1 
ATOM 64   C CD2 . LEU A 0 8   . 9.272    -15.607 -44.262 1.00 36.07 8   A 1 
ATOM 65   N N   . LEU A 0 9   . 8.106    -20.286 -45.637 1.00 29.62 9   A 1 
ATOM 66   C CA  . LEU A 0 9   . 7.948    -20.797 -46.981 1.00 29.62 9   A 1 
ATOM 67   C C   . LEU A 0 9   . 8.082    -19.630 -47.975 1.00 29.62 9   A 1 
ATOM 68   C CB  . LEU A 0 9   . 6.512    -21.374 -46.954 1.00 29.62 9   A 1 
ATOM 69   O O   . LEU A 0 9   . 7.191    -18.786 -48.030 1.00 29.62 9   A 1 
ATOM 70   C CG  . LEU A 0 9   . 6.030    -22.100 -48.217 1.00 29.62 9   A 1 
ATOM 71   C CD1 . LEU A 0 9   . 6.312    -23.599 -48.105 1.00 29.62 9   A 1 
ATOM 72   C CD2 . LEU A 0 9   . 4.521    -21.913 -48.390 1.00 29.62 9   A 1 
ATOM 73   N N   . VAL A 0 10  . 9.138    -19.589 -48.793 1.00 38.45 10  A 1 
ATOM 74   C CA  . VAL A 0 10  . 9.139    -18.771 -50.019 1.00 38.45 10  A 1 
ATOM 75   C C   . VAL A 0 10  . 9.439    -19.649 -51.227 1.00 38.45 10  A 1 
ATOM 76   C CB  . VAL A 0 10  . 10.007   -17.501 -49.948 1.00 38.45 10  A 1 
ATOM 77   O O   . VAL A 0 10  . 10.532   -20.172 -51.420 1.00 38.45 10  A 1 
ATOM 78   C CG1 . VAL A 0 10  . 9.921    -16.709 -51.264 1.00 38.45 10  A 1 
ATOM 79   C CG2 . VAL A 0 10  . 9.506    -16.572 -48.832 1.00 38.45 10  A 1 
ATOM 80   N N   . ALA A 0 11  . 8.360    -19.804 -51.986 1.00 34.54 11  A 1 
ATOM 81   C CA  . ALA A 0 11  . 8.170    -20.329 -53.323 1.00 34.54 11  A 1 
ATOM 82   C C   . ALA A 0 11  . 9.409    -20.471 -54.226 1.00 34.54 11  A 1 
ATOM 83   C CB  . ALA A 0 11  . 7.148    -19.390 -53.975 1.00 34.54 11  A 1 
ATOM 84   O O   . ALA A 0 11  . 10.073   -19.516 -54.625 1.00 34.54 11  A 1 
ATOM 85   N N   . SER A 0 12  . 9.575    -21.707 -54.673 1.00 29.84 12  A 1 
ATOM 86   C CA  . SER A 0 12  . 10.237   -22.139 -55.893 1.00 29.84 12  A 1 
ATOM 87   C C   . SER A 0 12  . 9.625    -21.476 -57.138 1.00 29.84 12  A 1 
ATOM 88   C CB  . SER A 0 12  . 10.080   -23.673 -55.967 1.00 29.84 12  A 1 
ATOM 89   O O   . SER A 0 12  . 8.586    -21.906 -57.637 1.00 29.84 12  A 1 
ATOM 90   O OG  . SER A 0 12  . 8.896    -24.132 -55.314 1.00 29.84 12  A 1 
ATOM 91   N N   . ILE A 0 13  . 10.302   -20.468 -57.695 1.00 36.22 13  A 1 
ATOM 92   C CA  . ILE A 0 13  . 10.072   -20.033 -59.079 1.00 36.22 13  A 1 
ATOM 93   C C   . ILE A 0 13  . 11.042   -20.801 -59.976 1.00 36.22 13  A 1 
ATOM 94   C CB  . ILE A 0 13  . 10.116   -18.501 -59.254 1.00 36.22 13  A 1 
ATOM 95   O O   . ILE A 0 13  . 12.240   -20.537 -60.053 1.00 36.22 13  A 1 
ATOM 96   C CG1 . ILE A 0 13  . 9.013    -17.860 -58.377 1.00 36.22 13  A 1 
ATOM 97   C CG2 . ILE A 0 13  . 9.909    -18.134 -60.740 1.00 36.22 13  A 1 
ATOM 98   C CD1 . ILE A 0 13  . 8.999    -16.327 -58.394 1.00 36.22 13  A 1 
ATOM 99   N N   . SER A 0 14  . 10.480   -21.804 -60.637 1.00 30.49 14  A 1 
ATOM 100  C CA  . SER A 0 14  . 11.028   -22.491 -61.795 1.00 30.49 14  A 1 
ATOM 101  C C   . SER A 0 14  . 11.236   -21.523 -62.963 1.00 30.49 14  A 1 
ATOM 102  C CB  . SER A 0 14  . 9.988    -23.537 -62.224 1.00 30.49 14  A 1 
ATOM 103  O O   . SER A 0 14  . 10.276   -20.870 -63.361 1.00 30.49 14  A 1 
ATOM 104  O OG  . SER A 0 14  . 8.730    -22.916 -62.435 1.00 30.49 14  A 1 
ATOM 105  N N   . ALA A 0 15  . 12.438   -21.484 -63.542 1.00 36.23 15  A 1 
ATOM 106  C CA  . ALA A 0 15  . 12.690   -21.435 -64.993 1.00 36.23 15  A 1 
ATOM 107  C C   . ALA A 0 15  . 14.150   -21.036 -65.256 1.00 36.23 15  A 1 
ATOM 108  C CB  . ALA A 0 15  . 11.743   -20.497 -65.763 1.00 36.23 15  A 1 
ATOM 109  O O   . ALA A 0 15  . 14.495   -19.870 -65.408 1.00 36.23 15  A 1 
ATOM 110  N N   . ASN A 0 16  . 15.012   -22.045 -65.346 1.00 30.54 16  A 1 
ATOM 111  C CA  . ASN A 0 16  . 16.254   -21.966 -66.104 1.00 30.54 16  A 1 
ATOM 112  C C   . ASN A 0 16  . 15.874   -22.195 -67.578 1.00 30.54 16  A 1 
ATOM 113  C CB  . ASN A 0 16  . 17.171   -23.063 -65.532 1.00 30.54 16  A 1 
ATOM 114  O O   . ASN A 0 16  . 15.351   -23.268 -67.888 1.00 30.54 16  A 1 
ATOM 115  C CG  . ASN A 0 16  . 18.593   -23.034 -66.051 1.00 30.54 16  A 1 
ATOM 116  N ND2 . ASN A 0 16  . 19.416   -23.930 -65.559 1.00 30.54 16  A 1 
ATOM 117  O OD1 . ASN A 0 16  . 18.987   -22.212 -66.863 1.00 30.54 16  A 1 
ATOM 118  N N   . PRO A 0 17  . 16.006   -21.196 -68.465 1.00 36.54 17  A 1 
ATOM 119  C CA  . PRO A 0 17  . 16.992   -21.367 -69.528 1.00 36.54 17  A 1 
ATOM 120  C C   . PRO A 0 17  . 17.549   -20.017 -69.990 1.00 36.54 17  A 1 
ATOM 121  C CB  . PRO A 0 17  . 16.232   -22.054 -70.665 1.00 36.54 17  A 1 
ATOM 122  O O   . PRO A 0 17  . 16.915   -19.262 -70.723 1.00 36.54 17  A 1 
ATOM 123  C CG  . PRO A 0 17  . 14.818   -21.477 -70.542 1.00 36.54 17  A 1 
ATOM 124  C CD  . PRO A 0 17  . 14.789   -20.793 -69.168 1.00 36.54 17  A 1 
ATOM 125  N N   . GLY A 0 18  . 18.775   -19.716 -69.592 1.00 35.04 18  A 1 
ATOM 126  C CA  . GLY A 0 18  . 19.422   -18.496 -70.051 1.00 35.04 18  A 1 
ATOM 127  C C   . GLY A 0 18  . 20.840   -18.381 -69.551 1.00 35.04 18  A 1 
ATOM 128  O O   . GLY A 0 18  . 21.216   -17.334 -69.038 1.00 35.04 18  A 1 
ATOM 129  N N   . TYR A 0 19  . 21.626   -19.454 -69.678 1.00 33.79 19  A 1 
ATOM 130  C CA  . TYR A 0 19  . 23.079   -19.378 -69.570 1.00 33.79 19  A 1 
ATOM 131  C C   . TYR A 0 19  . 23.610   -18.490 -70.704 1.00 33.79 19  A 1 
ATOM 132  C CB  . TYR A 0 19  . 23.706   -20.781 -69.586 1.00 33.79 19  A 1 
ATOM 133  O O   . TYR A 0 19  . 24.115   -18.963 -71.721 1.00 33.79 19  A 1 
ATOM 134  C CG  . TYR A 0 19  . 23.500   -21.586 -68.318 1.00 33.79 19  A 1 
ATOM 135  C CD1 . TYR A 0 19  . 24.325   -21.358 -67.197 1.00 33.79 19  A 1 
ATOM 136  C CD2 . TYR A 0 19  . 22.508   -22.583 -68.268 1.00 33.79 19  A 1 
ATOM 137  C CE1 . TYR A 0 19  . 24.147   -22.112 -66.020 1.00 33.79 19  A 1 
ATOM 138  C CE2 . TYR A 0 19  . 22.344   -23.352 -67.103 1.00 33.79 19  A 1 
ATOM 139  O OH  . TYR A 0 19  . 22.949   -23.837 -64.842 1.00 33.79 19  A 1 
ATOM 140  C CZ  . TYR A 0 19  . 23.147   -23.107 -65.970 1.00 33.79 19  A 1 
ATOM 141  N N   . GLY A 0 20  . 23.483   -17.175 -70.533 1.00 34.80 20  A 1 
ATOM 142  C CA  . GLY A 0 20  . 24.329   -16.203 -71.192 1.00 34.80 20  A 1 
ATOM 143  C C   . GLY A 0 20  . 25.735   -16.467 -70.690 1.00 34.80 20  A 1 
ATOM 144  O O   . GLY A 0 20  . 26.103   -16.044 -69.600 1.00 34.80 20  A 1 
ATOM 145  N N   . SER A 0 21  . 26.478   -17.260 -71.456 1.00 38.79 21  A 1 
ATOM 146  C CA  . SER A 0 21  . 27.884   -17.553 -71.231 1.00 38.79 21  A 1 
ATOM 147  C C   . SER A 0 21  . 28.638   -16.234 -71.062 1.00 38.79 21  A 1 
ATOM 148  C CB  . SER A 0 21  . 28.396   -18.370 -72.423 1.00 38.79 21  A 1 
ATOM 149  O O   . SER A 0 21  . 28.951   -15.556 -72.042 1.00 38.79 21  A 1 
ATOM 150  O OG  . SER A 0 21  . 29.804   -18.408 -72.450 1.00 38.79 21  A 1 
ATOM 151  N N   . TYR A 0 22  . 28.929   -15.867 -69.815 1.00 39.93 22  A 1 
ATOM 152  C CA  . TYR A 0 22  . 29.862   -14.801 -69.498 1.00 39.93 22  A 1 
ATOM 153  C C   . TYR A 0 22  . 31.237   -15.252 -69.986 1.00 39.93 22  A 1 
ATOM 154  C CB  . TYR A 0 22  . 29.843   -14.481 -67.995 1.00 39.93 22  A 1 
ATOM 155  O O   . TYR A 0 22  . 31.986   -15.932 -69.288 1.00 39.93 22  A 1 
ATOM 156  C CG  . TYR A 0 22  . 28.571   -13.804 -67.519 1.00 39.93 22  A 1 
ATOM 157  C CD1 . TYR A 0 22  . 28.436   -12.403 -67.619 1.00 39.93 22  A 1 
ATOM 158  C CD2 . TYR A 0 22  . 27.524   -14.570 -66.971 1.00 39.93 22  A 1 
ATOM 159  C CE1 . TYR A 0 22  . 27.260   -11.770 -67.168 1.00 39.93 22  A 1 
ATOM 160  C CE2 . TYR A 0 22  . 26.346   -13.941 -66.527 1.00 39.93 22  A 1 
ATOM 161  O OH  . TYR A 0 22  . 25.073   -11.947 -66.180 1.00 39.93 22  A 1 
ATOM 162  C CZ  . TYR A 0 22  . 26.212   -12.542 -66.621 1.00 39.93 22  A 1 
ATOM 163  N N   . HIS A 0 23  . 31.569   -14.901 -71.226 1.00 39.46 23  A 1 
ATOM 164  C CA  . HIS A 0 23  . 32.947   -14.893 -71.679 1.00 39.46 23  A 1 
ATOM 165  C C   . HIS A 0 23  . 33.658   -13.796 -70.895 1.00 39.46 23  A 1 
ATOM 166  C CB  . HIS A 0 23  . 33.016   -14.682 -73.199 1.00 39.46 23  A 1 
ATOM 167  O O   . HIS A 0 23  . 33.694   -12.643 -71.317 1.00 39.46 23  A 1 
ATOM 168  C CG  . HIS A 0 23  . 32.600   -15.885 -74.006 1.00 39.46 23  A 1 
ATOM 169  C CD2 . HIS A 0 23  . 32.536   -15.958 -75.372 1.00 39.46 23  A 1 
ATOM 170  N ND1 . HIS A 0 23  . 32.262   -17.131 -73.522 1.00 39.46 23  A 1 
ATOM 171  C CE1 . HIS A 0 23  . 31.992   -17.927 -74.570 1.00 39.46 23  A 1 
ATOM 172  N NE2 . HIS A 0 23  . 32.151   -17.255 -75.718 1.00 39.46 23  A 1 
ATOM 173  N N   . GLN A 0 24  . 34.192   -14.148 -69.725 1.00 39.62 24  A 1 
ATOM 174  C CA  . GLN A 0 24  . 35.235   -13.346 -69.114 1.00 39.62 24  A 1 
ATOM 175  C C   . GLN A 0 24  . 36.399   -13.302 -70.114 1.00 39.62 24  A 1 
ATOM 176  C CB  . GLN A 0 24  . 35.670   -13.921 -67.762 1.00 39.62 24  A 1 
ATOM 177  O O   . GLN A 0 24  . 36.935   -14.359 -70.471 1.00 39.62 24  A 1 
ATOM 178  C CG  . GLN A 0 24  . 34.652   -13.606 -66.653 1.00 39.62 24  A 1 
ATOM 179  C CD  . GLN A 0 24  . 35.224   -13.856 -65.260 1.00 39.62 24  A 1 
ATOM 180  N NE2 . GLN A 0 24  . 34.661   -13.264 -64.231 1.00 39.62 24  A 1 
ATOM 181  O OE1 . GLN A 0 24  . 36.192   -14.569 -65.071 1.00 39.62 24  A 1 
ATOM 182  N N   . PRO A 0 25  . 36.762   -12.118 -70.638 1.00 46.18 25  A 1 
ATOM 183  C CA  . PRO A 0 25  . 37.910   -11.994 -71.516 1.00 46.18 25  A 1 
ATOM 184  C C   . PRO A 0 25  . 39.140   -12.502 -70.770 1.00 46.18 25  A 1 
ATOM 185  C CB  . PRO A 0 25  . 38.027   -10.507 -71.875 1.00 46.18 25  A 1 
ATOM 186  O O   . PRO A 0 25  . 39.377   -12.124 -69.622 1.00 46.18 25  A 1 
ATOM 187  C CG  . PRO A 0 25  . 36.657   -9.930  -71.526 1.00 46.18 25  A 1 
ATOM 188  C CD  . PRO A 0 25  . 36.175   -10.813 -70.385 1.00 46.18 25  A 1 
ATOM 189  N N   . LYS A 0 26  . 39.919   -13.374 -71.414 1.00 45.63 26  A 1 
ATOM 190  C CA  . LYS A 0 26  . 41.176   -13.854 -70.840 1.00 45.63 26  A 1 
ATOM 191  C C   . LYS A 0 26  . 42.090   -12.650 -70.565 1.00 45.63 26  A 1 
ATOM 192  C CB  . LYS A 0 26  . 41.861   -14.867 -71.767 1.00 45.63 26  A 1 
ATOM 193  O O   . LYS A 0 26  . 42.186   -11.775 -71.430 1.00 45.63 26  A 1 
ATOM 194  C CG  . LYS A 0 26  . 41.067   -16.179 -71.864 1.00 45.63 26  A 1 
ATOM 195  C CD  . LYS A 0 26  . 41.769   -17.177 -72.793 1.00 45.63 26  A 1 
ATOM 196  C CE  . LYS A 0 26  . 40.954   -18.473 -72.862 1.00 45.63 26  A 1 
ATOM 197  N NZ  . LYS A 0 26  . 41.572   -19.466 -73.777 1.00 45.63 26  A 1 
ATOM 198  N N   . PRO A 0 27  . 42.765   -12.599 -69.405 1.00 38.34 27  A 1 
ATOM 199  C CA  . PRO A 0 27  . 43.720   -11.542 -69.102 1.00 38.34 27  A 1 
ATOM 200  C C   . PRO A 0 27  . 44.800   -11.492 -70.186 1.00 38.34 27  A 1 
ATOM 201  C CB  . PRO A 0 27  . 44.276   -11.865 -67.709 1.00 38.34 27  A 1 
ATOM 202  O O   . PRO A 0 27  . 45.393   -12.511 -70.545 1.00 38.34 27  A 1 
ATOM 203  C CG  . PRO A 0 27  . 44.015   -13.362 -67.541 1.00 38.34 27  A 1 
ATOM 204  C CD  . PRO A 0 27  . 42.742   -13.592 -68.345 1.00 38.34 27  A 1 
ATOM 205  N N   . VAL A 0 28  . 45.035   -10.301 -70.731 1.00 49.07 28  A 1 
ATOM 206  C CA  . VAL A 0 28  . 46.076   -10.071 -71.733 1.00 49.07 28  A 1 
ATOM 207  C C   . VAL A 0 28  . 47.380   -9.777  -71.002 1.00 49.07 28  A 1 
ATOM 208  C CB  . VAL A 0 28  . 45.687   -8.949  -72.714 1.00 49.07 28  A 1 
ATOM 209  O O   . VAL A 0 28  . 47.498   -8.778  -70.296 1.00 49.07 28  A 1 
ATOM 210  C CG1 . VAL A 0 28  . 46.789   -8.709  -73.754 1.00 49.07 28  A 1 
ATOM 211  C CG2 . VAL A 0 28  . 44.403   -9.311  -73.475 1.00 49.07 28  A 1 
ATOM 212  N N   . VAL A 0 29  . 48.363   -10.660 -71.172 1.00 33.54 29  A 1 
ATOM 213  C CA  . VAL A 0 29  . 49.727   -10.469 -70.671 1.00 33.54 29  A 1 
ATOM 214  C C   . VAL A 0 29  . 50.530   -9.753  -71.752 1.00 33.54 29  A 1 
ATOM 215  C CB  . VAL A 0 29  . 50.373   -11.812 -70.273 1.00 33.54 29  A 1 
ATOM 216  O O   . VAL A 0 29  . 50.919   -10.362 -72.747 1.00 33.54 29  A 1 
ATOM 217  C CG1 . VAL A 0 29  . 51.794   -11.608 -69.730 1.00 33.54 29  A 1 
ATOM 218  C CG2 . VAL A 0 29  . 49.551   -12.522 -69.189 1.00 33.54 29  A 1 
ATOM 219  N N   . THR A 0 30  . 50.788   -8.460  -71.566 1.00 46.68 30  A 1 
ATOM 220  C CA  . THR A 0 30  . 51.616   -7.682  -72.496 1.00 46.68 30  A 1 
ATOM 221  C C   . THR A 0 30  . 53.014   -7.491  -71.920 1.00 46.68 30  A 1 
ATOM 222  C CB  . THR A 0 30  . 50.984   -6.332  -72.864 1.00 46.68 30  A 1 
ATOM 223  O O   . THR A 0 30  . 53.212   -6.771  -70.944 1.00 46.68 30  A 1 
ATOM 224  C CG2 . THR A 0 30  . 51.627   -5.750  -74.124 1.00 46.68 30  A 1 
ATOM 225  O OG1 . THR A 0 30  . 49.618   -6.496  -73.156 1.00 46.68 30  A 1 
ATOM 226  N N   . VAL A 0 31  . 54.010   -8.109  -72.556 1.00 36.53 31  A 1 
ATOM 227  C CA  . VAL A 0 31  . 55.429   -7.937  -72.223 1.00 36.53 31  A 1 
ATOM 228  C C   . VAL A 0 31  . 55.967   -6.738  -72.999 1.00 36.53 31  A 1 
ATOM 229  C CB  . VAL A 0 31  . 56.232   -9.218  -72.534 1.00 36.53 31  A 1 
ATOM 230  O O   . VAL A 0 31  . 56.250   -6.841  -74.190 1.00 36.53 31  A 1 
ATOM 231  C CG1 . VAL A 0 31  . 57.708   -9.062  -72.140 1.00 36.53 31  A 1 
ATOM 232  C CG2 . VAL A 0 31  . 55.666   -10.426 -71.775 1.00 36.53 31  A 1 
ATOM 233  N N   . THR A 0 32  . 56.122   -5.588  -72.342 1.00 38.79 32  A 1 
ATOM 234  C CA  . THR A 0 32  . 56.707   -4.400  -72.986 1.00 38.79 32  A 1 
ATOM 235  C C   . THR A 0 32  . 58.154   -4.215  -72.531 1.00 38.79 32  A 1 
ATOM 236  C CB  . THR A 0 32  . 55.865   -3.135  -72.757 1.00 38.79 32  A 1 
ATOM 237  O O   . THR A 0 32  . 58.412   -3.713  -71.439 1.00 38.79 32  A 1 
ATOM 238  C CG2 . THR A 0 32  . 56.265   -2.025  -73.733 1.00 38.79 32  A 1 
ATOM 239  O OG1 . THR A 0 32  . 54.503   -3.396  -72.998 1.00 38.79 32  A 1 
ATOM 240  N N   . LYS A 0 33  . 59.119   -4.593  -73.380 1.00 32.47 33  A 1 
ATOM 241  C CA  . LYS A 0 33  . 60.527   -4.182  -73.241 1.00 32.47 33  A 1 
ATOM 242  C C   . LYS A 0 33  . 60.638   -2.710  -73.646 1.00 32.47 33  A 1 
ATOM 243  C CB  . LYS A 0 33  . 61.451   -5.057  -74.122 1.00 32.47 33  A 1 
ATOM 244  O O   . LYS A 0 33  . 60.680   -2.406  -74.835 1.00 32.47 33  A 1 
ATOM 245  C CG  . LYS A 0 33  . 62.178   -6.170  -73.353 1.00 32.47 33  A 1 
ATOM 246  C CD  . LYS A 0 33  . 63.132   -6.926  -74.295 1.00 32.47 33  A 1 
ATOM 247  C CE  . LYS A 0 33  . 63.966   -7.958  -73.523 1.00 32.47 33  A 1 
ATOM 248  N NZ  . LYS A 0 33  . 64.880   -8.710  -74.423 1.00 32.47 33  A 1 
ATOM 249  N N   . LYS A 0 34  . 60.692   -1.786  -72.684 1.00 32.33 34  A 1 
ATOM 250  C CA  . LYS A 0 34  . 61.127   -0.412  -72.979 1.00 32.33 34  A 1 
ATOM 251  C C   . LYS A 0 34  . 62.659   -0.402  -73.144 1.00 32.33 34  A 1 
ATOM 252  C CB  . LYS A 0 34  . 60.641   0.582   -71.914 1.00 32.33 34  A 1 
ATOM 253  O O   . LYS A 0 34  . 63.343   -0.922  -72.261 1.00 32.33 34  A 1 
ATOM 254  C CG  . LYS A 0 34  . 59.151   0.917   -72.105 1.00 32.33 34  A 1 
ATOM 255  C CD  . LYS A 0 34  . 58.684   1.981   -71.101 1.00 32.33 34  A 1 
ATOM 256  C CE  . LYS A 0 34  . 57.212   2.348   -71.345 1.00 32.33 34  A 1 
ATOM 257  N NZ  . LYS A 0 34  . 56.709   3.314   -70.333 1.00 32.33 34  A 1 
ATOM 258  N N   . PRO A 0 35  . 63.210   0.135   -74.250 1.00 34.64 35  A 1 
ATOM 259  C CA  . PRO A 0 35  . 64.651   0.308   -74.418 1.00 34.64 35  A 1 
ATOM 260  C C   . PRO A 0 35  . 65.216   1.172   -73.292 1.00 34.64 35  A 1 
ATOM 261  C CB  . PRO A 0 35  . 64.854   0.967   -75.788 1.00 34.64 35  A 1 
ATOM 262  O O   . PRO A 0 35  . 64.625   2.193   -72.939 1.00 34.64 35  A 1 
ATOM 263  C CG  . PRO A 0 35  . 63.557   0.664   -76.535 1.00 34.64 35  A 1 
ATOM 264  C CD  . PRO A 0 35  . 62.511   0.616   -75.428 1.00 34.64 35  A 1 
ATOM 265  N N   . GLY A 0 36  . 66.343   0.744   -72.724 1.00 29.41 36  A 1 
ATOM 266  C CA  . GLY A 0 36  . 67.016   1.452   -71.642 1.00 29.41 36  A 1 
ATOM 267  C C   . GLY A 0 36  . 67.347   2.886   -72.046 1.00 29.41 36  A 1 
ATOM 268  O O   . GLY A 0 36  . 68.117   3.118   -72.975 1.00 29.41 36  A 1 
ATOM 269  N N   . PHE A 0 37  . 66.770   3.852   -71.340 1.00 29.37 37  A 1 
ATOM 270  C CA  . PHE A 0 37  . 67.233   5.228   -71.386 1.00 29.37 37  A 1 
ATOM 271  C C   . PHE A 0 37  . 68.440   5.341   -70.452 1.00 29.37 37  A 1 
ATOM 272  C CB  . PHE A 0 37  . 66.083   6.171   -71.027 1.00 29.37 37  A 1 
ATOM 273  O O   . PHE A 0 37  . 68.318   5.263   -69.232 1.00 29.37 37  A 1 
ATOM 274  C CG  . PHE A 0 37  . 66.498   7.618   -70.853 1.00 29.37 37  A 1 
ATOM 275  C CD1 . PHE A 0 37  . 66.433   8.207   -69.579 1.00 29.37 37  A 1 
ATOM 276  C CD2 . PHE A 0 37  . 66.918   8.388   -71.956 1.00 29.37 37  A 1 
ATOM 277  C CE1 . PHE A 0 37  . 66.745   9.566   -69.417 1.00 29.37 37  A 1 
ATOM 278  C CE2 . PHE A 0 37  . 67.277   9.737   -71.779 1.00 29.37 37  A 1 
ATOM 279  C CZ  . PHE A 0 37  . 67.189   10.328  -70.508 1.00 29.37 37  A 1 
ATOM 280  N N   . SER A 0 38  . 69.621   5.474   -71.050 1.00 30.30 38  A 1 
ATOM 281  C CA  . SER A 0 38  . 70.862   5.797   -70.353 1.00 30.30 38  A 1 
ATOM 282  C C   . SER A 0 38  . 70.852   7.285   -70.009 1.00 30.30 38  A 1 
ATOM 283  C CB  . SER A 0 38  . 72.057   5.415   -71.241 1.00 30.30 38  A 1 
ATOM 284  O O   . SER A 0 38  . 71.393   8.100   -70.758 1.00 30.30 38  A 1 
ATOM 285  O OG  . SER A 0 38  . 73.266   5.940   -70.733 1.00 30.30 38  A 1 
ATOM 286  N N   . GLN A 0 39  . 70.247   7.665   -68.883 1.00 28.34 39  A 1 
ATOM 287  C CA  . GLN A 0 39  . 70.518   8.985   -68.330 1.00 28.34 39  A 1 
ATOM 288  C C   . GLN A 0 39  . 71.906   8.945   -67.695 1.00 28.34 39  A 1 
ATOM 289  C CB  . GLN A 0 39  . 69.424   9.462   -67.364 1.00 28.34 39  A 1 
ATOM 290  O O   . GLN A 0 39  . 72.103   8.407   -66.608 1.00 28.34 39  A 1 
ATOM 291  C CG  . GLN A 0 39  . 69.297   11.000  -67.421 1.00 28.34 39  A 1 
ATOM 292  C CD  . GLN A 0 39  . 68.087   11.543  -66.666 1.00 28.34 39  A 1 
ATOM 293  N NE2 . GLN A 0 39  . 67.885   12.842  -66.644 1.00 28.34 39  A 1 
ATOM 294  O OE1 . GLN A 0 39  . 67.284   10.821  -66.107 1.00 28.34 39  A 1 
ATOM 295  N N   . SER A 0 40  . 72.877   9.523   -68.399 1.00 32.13 40  A 1 
ATOM 296  C CA  . SER A 0 40  . 74.170   9.931   -67.852 1.00 32.13 40  A 1 
ATOM 297  C C   . SER A 0 40  . 73.946   11.073  -66.848 1.00 32.13 40  A 1 
ATOM 298  C CB  . SER A 0 40  . 75.103   10.317  -69.009 1.00 32.13 40  A 1 
ATOM 299  O O   . SER A 0 40  . 74.321   12.220  -67.085 1.00 32.13 40  A 1 
ATOM 300  O OG  . SER A 0 40  . 76.268   10.961  -68.544 1.00 32.13 40  A 1 
ATOM 301  N N   . GLY A 0 41  . 73.281   10.775  -65.731 1.00 29.68 41  A 1 
ATOM 302  C CA  . GLY A 0 41  . 73.304   11.605  -64.538 1.00 29.68 41  A 1 
ATOM 303  C C   . GLY A 0 41  . 74.673   11.443  -63.901 1.00 29.68 41  A 1 
ATOM 304  O O   . GLY A 0 41  . 74.885   10.550  -63.085 1.00 29.68 41  A 1 
ATOM 305  N N   . ALA A 0 42  . 75.624   12.256  -64.358 1.00 27.35 42  A 1 
ATOM 306  C CA  . ALA A 0 42  . 76.957   12.338  -63.798 1.00 27.35 42  A 1 
ATOM 307  C C   . ALA A 0 42  . 76.864   12.562  -62.282 1.00 27.35 42  A 1 
ATOM 308  C CB  . ALA A 0 42  . 77.714   13.468  -64.507 1.00 27.35 42  A 1 
ATOM 309  O O   . ALA A 0 42  . 76.295   13.548  -61.823 1.00 27.35 42  A 1 
ATOM 310  N N   . SER A 0 43  . 77.410   11.595  -61.545 1.00 34.59 43  A 1 
ATOM 311  C CA  . SER A 0 43  . 77.963   11.682  -60.194 1.00 34.59 43  A 1 
ATOM 312  C C   . SER A 0 43  . 77.585   12.927  -59.388 1.00 34.59 43  A 1 
ATOM 313  C CB  . SER A 0 43  . 79.495   11.618  -60.302 1.00 34.59 43  A 1 
ATOM 314  O O   . SER A 0 43  . 78.142   14.001  -59.613 1.00 34.59 43  A 1 
ATOM 315  O OG  . SER A 0 43  . 79.980   12.682  -61.100 1.00 34.59 43  A 1 
ATOM 316  N N   . LYS A 0 44  . 76.756   12.735  -58.364 1.00 35.58 44  A 1 
ATOM 317  C CA  . LYS A 0 44  . 76.960   13.318  -57.032 1.00 35.58 44  A 1 
ATOM 318  C C   . LYS A 0 44  . 76.057   12.585  -56.045 1.00 35.58 44  A 1 
ATOM 319  C CB  . LYS A 0 44  . 76.798   14.854  -57.048 1.00 35.58 44  A 1 
ATOM 320  O O   . LYS A 0 44  . 75.072   13.109  -55.545 1.00 35.58 44  A 1 
ATOM 321  C CG  . LYS A 0 44  . 78.179   15.541  -57.029 1.00 35.58 44  A 1 
ATOM 322  C CD  . LYS A 0 44  . 78.080   17.013  -57.442 1.00 35.58 44  A 1 
ATOM 323  C CE  . LYS A 0 44  . 79.459   17.679  -57.334 1.00 35.58 44  A 1 
ATOM 324  N NZ  . LYS A 0 44  . 79.357   19.159  -57.394 1.00 35.58 44  A 1 
ATOM 325  N N   . GLY A 0 45  . 76.438   11.334  -55.776 1.00 34.71 45  A 1 
ATOM 326  C CA  . GLY A 0 45  . 76.159   10.704  -54.491 1.00 34.71 45  A 1 
ATOM 327  C C   . GLY A 0 45  . 76.946   11.465  -53.432 1.00 34.71 45  A 1 
ATOM 328  O O   . GLY A 0 45  . 78.033   11.052  -53.044 1.00 34.71 45  A 1 
ATOM 329  N N   . TYR A 0 46  . 76.445   12.637  -53.050 1.00 33.54 46  A 1 
ATOM 330  C CA  . TYR A 0 46  . 76.801   13.202  -51.765 1.00 33.54 46  A 1 
ATOM 331  C C   . TYR A 0 46  . 76.028   12.402  -50.738 1.00 33.54 46  A 1 
ATOM 332  C CB  . TYR A 0 46  . 76.520   14.704  -51.700 1.00 33.54 46  A 1 
ATOM 333  O O   . TYR A 0 46  . 74.801   12.336  -50.790 1.00 33.54 46  A 1 
ATOM 334  C CG  . TYR A 0 46  . 77.650   15.514  -52.301 1.00 33.54 46  A 1 
ATOM 335  C CD1 . TYR A 0 46  . 78.892   15.581  -51.637 1.00 33.54 46  A 1 
ATOM 336  C CD2 . TYR A 0 46  . 77.461   16.213  -53.503 1.00 33.54 46  A 1 
ATOM 337  C CE1 . TYR A 0 46  . 79.966   16.296  -52.200 1.00 33.54 46  A 1 
ATOM 338  C CE2 . TYR A 0 46  . 78.515   16.979  -54.028 1.00 33.54 46  A 1 
ATOM 339  O OH  . TYR A 0 46  . 80.802   17.667  -53.999 1.00 33.54 46  A 1 
ATOM 340  C CZ  . TYR A 0 46  . 79.781   16.982  -53.417 1.00 33.54 46  A 1 
ATOM 341  N N   . GLY A 0 47  . 76.792   11.726  -49.885 1.00 36.82 47  A 1 
ATOM 342  C CA  . GLY A 0 47  . 76.295   10.982  -48.750 1.00 36.82 47  A 1 
ATOM 343  C C   . GLY A 0 47  . 75.356   11.847  -47.930 1.00 36.82 47  A 1 
ATOM 344  O O   . GLY A 0 47  . 75.792   12.698  -47.168 1.00 36.82 47  A 1 
ATOM 345  N N   . GLN A 0 48  . 74.067   11.596  -48.092 1.00 38.78 48  A 1 
ATOM 346  C CA  . GLN A 0 48  . 73.188   11.585  -46.947 1.00 38.78 48  A 1 
ATOM 347  C C   . GLN A 0 48  . 73.047   10.114  -46.615 1.00 38.78 48  A 1 
ATOM 348  C CB  . GLN A 0 48  . 71.881   12.324  -47.231 1.00 38.78 48  A 1 
ATOM 349  O O   . GLN A 0 48  . 72.375   9.338   -47.293 1.00 38.78 48  A 1 
ATOM 350  C CG  . GLN A 0 48  . 72.093   13.839  -47.415 1.00 38.78 48  A 1 
ATOM 351  C CD  . GLN A 0 48  . 72.358   14.612  -46.121 1.00 38.78 48  A 1 
ATOM 352  N NE2 . GLN A 0 48  . 71.888   15.834  -46.017 1.00 38.78 48  A 1 
ATOM 353  O OE1 . GLN A 0 48  . 72.981   14.157  -45.181 1.00 38.78 48  A 1 
ATOM 354  N N   . GLN A 0 49  . 73.855   9.746   -45.637 1.00 40.37 49  A 1 
ATOM 355  C CA  . GLN A 0 49  . 73.862   8.514   -44.882 1.00 40.37 49  A 1 
ATOM 356  C C   . GLN A 0 49  . 72.509   8.426   -44.166 1.00 40.37 49  A 1 
ATOM 357  C CB  . GLN A 0 49  . 75.087   8.697   -43.971 1.00 40.37 49  A 1 
ATOM 358  O O   . GLN A 0 49  . 72.406   8.652   -42.971 1.00 40.37 49  A 1 
ATOM 359  C CG  . GLN A 0 49  . 75.638   7.482   -43.229 1.00 40.37 49  A 1 
ATOM 360  C CD  . GLN A 0 49  . 76.987   7.820   -42.585 1.00 40.37 49  A 1 
ATOM 361  N NE2 . GLN A 0 49  . 77.599   6.886   -41.895 1.00 40.37 49  A 1 
ATOM 362  O OE1 . GLN A 0 49  . 77.543   8.903   -42.719 1.00 40.37 49  A 1 
ATOM 363  N N   . ALA A 0 50  . 71.436   8.248   -44.936 1.00 42.93 50  A 1 
ATOM 364  C CA  . ALA A 0 50  . 70.113   8.073   -44.386 1.00 42.93 50  A 1 
ATOM 365  C C   . ALA A 0 50  . 70.058   6.623   -43.921 1.00 42.93 50  A 1 
ATOM 366  C CB  . ALA A 0 50  . 69.051   8.457   -45.425 1.00 42.93 50  A 1 
ATOM 367  O O   . ALA A 0 50  . 69.755   5.720   -44.705 1.00 42.93 50  A 1 
ATOM 368  N N   . GLU A 0 51  . 70.409   6.406   -42.654 1.00 45.20 51  A 1 
ATOM 369  C CA  . GLU A 0 51  . 69.766   5.356   -41.874 1.00 45.20 51  A 1 
ATOM 370  C C   . GLU A 0 51  . 68.287   5.379   -42.265 1.00 45.20 51  A 1 
ATOM 371  C CB  . GLU A 0 51  . 69.883   5.668   -40.379 1.00 45.20 51  A 1 
ATOM 372  O O   . GLU A 0 51  . 67.596   6.384   -42.073 1.00 45.20 51  A 1 
ATOM 373  C CG  . GLU A 0 51  . 71.297   5.519   -39.797 1.00 45.20 51  A 1 
ATOM 374  C CD  . GLU A 0 51  . 71.338   6.017   -38.345 1.00 45.20 51  A 1 
ATOM 375  O OE1 . GLU A 0 51  . 72.178   5.576   -37.544 1.00 45.20 51  A 1 
ATOM 376  O OE2 . GLU A 0 51  . 70.482   6.852   -37.984 1.00 45.20 51  A 1 
ATOM 377  N N   . LYS A 0 52  . 67.810   4.325   -42.928 1.00 51.10 52  A 1 
ATOM 378  C CA  . LYS A 0 52  . 66.385   4.210   -43.220 1.00 51.10 52  A 1 
ATOM 379  C C   . LYS A 0 52  . 65.720   3.796   -41.920 1.00 51.10 52  A 1 
ATOM 380  C CB  . LYS A 0 52  . 66.113   3.223   -44.356 1.00 51.10 52  A 1 
ATOM 381  O O   . LYS A 0 52  . 65.472   2.617   -41.713 1.00 51.10 52  A 1 
ATOM 382  C CG  . LYS A 0 52  . 66.549   3.767   -45.719 1.00 51.10 52  A 1 
ATOM 383  C CD  . LYS A 0 52  . 66.100   2.767   -46.785 1.00 51.10 52  A 1 
ATOM 384  C CE  . LYS A 0 52  . 66.515   3.239   -48.174 1.00 51.10 52  A 1 
ATOM 385  N NZ  . LYS A 0 52  . 66.022   2.280   -49.189 1.00 51.10 52  A 1 
ATOM 386  N N   . ARG A 0 53  . 65.511   4.771   -41.041 1.00 54.43 53  A 1 
ATOM 387  C CA  . ARG A 0 53  . 64.596   4.653   -39.916 1.00 54.43 53  A 1 
ATOM 388  C C   . ARG A 0 53  . 63.213   4.936   -40.483 1.00 54.43 53  A 1 
ATOM 389  C CB  . ARG A 0 53  . 64.988   5.614   -38.781 1.00 54.43 53  A 1 
ATOM 390  O O   . ARG A 0 53  . 62.971   6.020   -41.014 1.00 54.43 53  A 1 
ATOM 391  C CG  . ARG A 0 53  . 66.427   5.387   -38.286 1.00 54.43 53  A 1 
ATOM 392  C CD  . ARG A 0 53  . 66.731   6.292   -37.086 1.00 54.43 53  A 1 
ATOM 393  N NE  . ARG A 0 53  . 68.155   6.245   -36.705 1.00 54.43 53  A 1 
ATOM 394  N NH1 . ARG A 0 53  . 67.960   6.750   -34.479 1.00 54.43 53  A 1 
ATOM 395  N NH2 . ARG A 0 53  . 69.973   6.327   -35.350 1.00 54.43 53  A 1 
ATOM 396  C CZ  . ARG A 0 53  . 68.687   6.437   -35.513 1.00 54.43 53  A 1 
ATOM 397  N N   . SER A 0 54  . 62.353   3.934   -40.487 1.00 63.07 54  A 1 
ATOM 398  C CA  . SER A 0 54  . 60.926   4.131   -40.724 1.00 63.07 54  A 1 
ATOM 399  C C   . SER A 0 54  . 60.227   3.857   -39.404 1.00 63.07 54  A 1 
ATOM 400  C CB  . SER A 0 54  . 60.421   3.255   -41.874 1.00 63.07 54  A 1 
ATOM 401  O O   . SER A 0 54  . 60.499   2.832   -38.782 1.00 63.07 54  A 1 
ATOM 402  O OG  . SER A 0 54  . 61.043   3.702   -43.074 1.00 63.07 54  A 1 
ATOM 403  N N   . ALA A 0 55  . 59.411   4.814   -38.979 1.00 68.09 55  A 1 
ATOM 404  C CA  . ALA A 0 55  . 58.560   4.721   -37.807 1.00 68.09 55  A 1 
ATOM 405  C C   . ALA A 0 55  . 57.127   5.041   -38.244 1.00 68.09 55  A 1 
ATOM 406  C CB  . ALA A 0 55  . 59.075   5.661   -36.711 1.00 68.09 55  A 1 
ATOM 407  O O   . ALA A 0 55  . 56.936   5.881   -39.134 1.00 68.09 55  A 1 
ATOM 408  N N   . SER A 0 56  . 56.161   4.341   -37.669 1.00 76.03 56  A 1 
ATOM 409  C CA  . SER A 0 56  . 54.741   4.674   -37.747 1.00 76.03 56  A 1 
ATOM 410  C C   . SER A 0 56  . 54.154   4.587   -36.351 1.00 76.03 56  A 1 
ATOM 411  C CB  . SER A 0 56  . 53.975   3.729   -38.681 1.00 76.03 56  A 1 
ATOM 412  O O   . SER A 0 56  . 54.390   3.575   -35.695 1.00 76.03 56  A 1 
ATOM 413  O OG  . SER A 0 56  . 54.133   2.371   -38.309 1.00 76.03 56  A 1 
ATOM 414  N N   . ASP A 0 57  . 53.402   5.617   -35.998 1.00 78.61 57  A 1 
ATOM 415  C CA  . ASP A 0 57  . 52.656   5.828   -34.765 1.00 78.61 57  A 1 
ATOM 416  C C   . ASP A 0 57  . 51.152   5.850   -35.093 1.00 78.61 57  A 1 
ATOM 417  C CB  . ASP A 0 57  . 53.136   7.148   -34.109 1.00 78.61 57  A 1 
ATOM 418  O O   . ASP A 0 57  . 50.717   6.463   -36.080 1.00 78.61 57  A 1 
ATOM 419  C CG  . ASP A 0 57  . 53.211   8.410   -35.010 1.00 78.61 57  A 1 
ATOM 420  O OD1 . ASP A 0 57  . 53.183   8.306   -36.269 1.00 78.61 57  A 1 
ATOM 421  O OD2 . ASP A 0 57  . 53.442   9.521   -34.474 1.00 78.61 57  A 1 
ATOM 422  N N   . PHE A 0 58  . 50.346   5.132   -34.317 1.00 81.98 58  A 1 
ATOM 423  C CA  . PHE A 0 58  . 48.888   5.174   -34.403 1.00 81.98 58  A 1 
ATOM 424  C C   . PHE A 0 58  . 48.295   5.265   -33.003 1.00 81.98 58  A 1 
ATOM 425  C CB  . PHE A 0 58  . 48.353   3.939   -35.148 1.00 81.98 58  A 1 
ATOM 426  O O   . PHE A 0 58  . 48.478   4.343   -32.226 1.00 81.98 58  A 1 
ATOM 427  C CG  . PHE A 0 58  . 46.836   3.824   -35.138 1.00 81.98 58  A 1 
ATOM 428  C CD1 . PHE A 0 58  . 46.188   3.045   -34.160 1.00 81.98 58  A 1 
ATOM 429  C CD2 . PHE A 0 58  . 46.067   4.550   -36.068 1.00 81.98 58  A 1 
ATOM 430  C CE1 . PHE A 0 58  . 44.785   2.983   -34.117 1.00 81.98 58  A 1 
ATOM 431  C CE2 . PHE A 0 58  . 44.661   4.490   -36.026 1.00 81.98 58  A 1 
ATOM 432  C CZ  . PHE A 0 58  . 44.020   3.704   -35.050 1.00 81.98 58  A 1 
ATOM 433  N N   . ASP A 0 59  . 47.526   6.327   -32.752 1.00 88.08 59  A 1 
ATOM 434  C CA  . ASP A 0 59  . 46.800   6.534   -31.499 1.00 88.08 59  A 1 
ATOM 435  C C   . ASP A 0 59  . 45.288   6.553   -31.758 1.00 88.08 59  A 1 
ATOM 436  C CB  . ASP A 0 59  . 47.196   7.867   -30.842 1.00 88.08 59  A 1 
ATOM 437  O O   . ASP A 0 59  . 44.804   7.237   -32.676 1.00 88.08 59  A 1 
ATOM 438  C CG  . ASP A 0 59  . 48.700   8.108   -30.724 1.00 88.08 59  A 1 
ATOM 439  O OD1 . ASP A 0 59  . 49.398   7.236   -30.184 1.00 88.08 59  A 1 
ATOM 440  O OD2 . ASP A 0 59  . 49.117   9.208   -31.167 1.00 88.08 59  A 1 
ATOM 441  N N   . ALA A 0 60  . 44.523   5.881   -30.903 1.00 84.34 60  A 1 
ATOM 442  C CA  . ALA A 0 60  . 43.072   5.985   -30.841 1.00 84.34 60  A 1 
ATOM 443  C C   . ALA A 0 60  . 42.604   6.168   -29.392 1.00 84.34 60  A 1 
ATOM 444  C CB  . ALA A 0 60  . 42.447   4.758   -31.512 1.00 84.34 60  A 1 
ATOM 445  O O   . ALA A 0 60  . 43.157   5.585   -28.467 1.00 84.34 60  A 1 
ATOM 446  N N   . TYR A 0 61  . 41.569   6.987   -29.198 1.00 91.14 61  A 1 
ATOM 447  C CA  . TYR A 0 61  . 40.886   7.122   -27.914 1.00 91.14 61  A 1 
ATOM 448  C C   . TYR A 0 61  . 39.379   7.232   -28.138 1.00 91.14 61  A 1 
ATOM 449  C CB  . TYR A 0 61  . 41.432   8.312   -27.101 1.00 91.14 61  A 1 
ATOM 450  O O   . TYR A 0 61  . 38.929   7.852   -29.112 1.00 91.14 61  A 1 
ATOM 451  C CG  . TYR A 0 61  . 40.830   9.670   -27.444 1.00 91.14 61  A 1 
ATOM 452  C CD1 . TYR A 0 61  . 41.385   10.454  -28.473 1.00 91.14 61  A 1 
ATOM 453  C CD2 . TYR A 0 61  . 39.690   10.126  -26.751 1.00 91.14 61  A 1 
ATOM 454  C CE1 . TYR A 0 61  . 40.798   11.688  -28.816 1.00 91.14 61  A 1 
ATOM 455  C CE2 . TYR A 0 61  . 39.098   11.358  -27.090 1.00 91.14 61  A 1 
ATOM 456  O OH  . TYR A 0 61  . 39.088   13.329  -28.469 1.00 91.14 61  A 1 
ATOM 457  C CZ  . TYR A 0 61  . 39.651   12.138  -28.126 1.00 91.14 61  A 1 
ATOM 458  N N   . GLY A 0 62  . 38.605   6.674   -27.215 1.00 92.52 62  A 1 
ATOM 459  C CA  . GLY A 0 62  . 37.151   6.733   -27.220 1.00 92.52 62  A 1 
ATOM 460  C C   . GLY A 0 62  . 36.589   6.974   -25.827 1.00 92.52 62  A 1 
ATOM 461  O O   . GLY A 0 62  . 37.192   6.606   -24.821 1.00 92.52 62  A 1 
ATOM 462  N N   . ARG A 0 63  . 35.438   7.648   -25.792 1.00 94.25 63  A 1 
ATOM 463  C CA  . ARG A 0 63  . 34.580   7.721   -24.615 1.00 94.25 63  A 1 
ATOM 464  C C   . ARG A 0 63  . 33.128   7.820   -25.043 1.00 94.25 63  A 1 
ATOM 465  C CB  . ARG A 0 63  . 34.978   8.886   -23.700 1.00 94.25 63  A 1 
ATOM 466  O O   . ARG A 0 63  . 32.777   8.754   -25.776 1.00 94.25 63  A 1 
ATOM 467  C CG  . ARG A 0 63  . 34.083   8.928   -22.453 1.00 94.25 63  A 1 
ATOM 468  C CD  . ARG A 0 63  . 34.591   9.979   -21.467 1.00 94.25 63  A 1 
ATOM 469  N NE  . ARG A 0 63  . 33.836   9.877   -20.217 1.00 94.25 63  A 1 
ATOM 470  N NH1 . ARG A 0 63  . 34.445   11.840  -19.220 1.00 94.25 63  A 1 
ATOM 471  N NH2 . ARG A 0 63  . 33.148   10.360  -18.130 1.00 94.25 63  A 1 
ATOM 472  C CZ  . ARG A 0 63  . 33.811   10.698  -19.193 1.00 94.25 63  A 1 
ATOM 473  N N   . ASP A 0 64  . 32.299   6.936   -24.532 1.00 92.94 64  A 1 
ATOM 474  C CA  . ASP A 0 64  . 30.856   6.967   -24.672 1.00 92.94 64  A 1 
ATOM 475  C C   . ASP A 0 64  . 30.190   6.949   -23.305 1.00 92.94 64  A 1 
ATOM 476  C CB  . ASP A 0 64  . 30.304   5.931   -25.661 1.00 92.94 64  A 1 
ATOM 477  O O   . ASP A 0 64  . 30.694   6.402   -22.341 1.00 92.94 64  A 1 
ATOM 478  C CG  . ASP A 0 64  . 30.838   4.499   -25.612 1.00 92.94 64  A 1 
ATOM 479  O OD1 . ASP A 0 64  . 32.071   4.364   -25.447 1.00 92.94 64  A 1 
ATOM 480  O OD2 . ASP A 0 64  . 30.068   3.651   -26.112 1.00 92.94 64  A 1 
ATOM 481  N N   . GLN A 0 65  . 29.113   7.722   -23.210 1.00 94.61 65  A 1 
ATOM 482  C CA  . GLN A 0 65  . 28.340   7.886   -21.991 1.00 94.61 65  A 1 
ATOM 483  C C   . GLN A 0 65  . 26.883   7.802   -22.376 1.00 94.61 65  A 1 
ATOM 484  C CB  . GLN A 0 65  . 28.599   9.248   -21.335 1.00 94.61 65  A 1 
ATOM 485  O O   . GLN A 0 65  . 26.403   8.628   -23.171 1.00 94.61 65  A 1 
ATOM 486  C CG  . GLN A 0 65  . 29.875   9.282   -20.502 1.00 94.61 65  A 1 
ATOM 487  C CD  . GLN A 0 65  . 30.249   10.718  -20.176 1.00 94.61 65  A 1 
ATOM 488  N NE2 . GLN A 0 65  . 31.295   11.227  -20.782 1.00 94.61 65  A 1 
ATOM 489  O OE1 . GLN A 0 65  . 29.599   11.466  -19.458 1.00 94.61 65  A 1 
ATOM 490  N N   . ASP A 0 66  . 26.173   6.866   -21.776 1.00 94.61 66  A 1 
ATOM 491  C CA  . ASP A 0 66  . 24.734   6.800   -21.877 1.00 94.61 66  A 1 
ATOM 492  C C   . ASP A 0 66  . 24.077   6.991   -20.498 1.00 94.61 66  A 1 
ATOM 493  C CB  . ASP A 0 66  . 24.311   5.582   -22.719 1.00 94.61 66  A 1 
ATOM 494  O O   . ASP A 0 66  . 24.675   6.898   -19.427 1.00 94.61 66  A 1 
ATOM 495  C CG  . ASP A 0 66  . 24.159   4.281   -21.942 1.00 94.61 66  A 1 
ATOM 496  O OD1 . ASP A 0 66  . 24.569   4.276   -20.772 1.00 94.61 66  A 1 
ATOM 497  O OD2 . ASP A 0 66  . 23.381   3.432   -22.438 1.00 94.61 66  A 1 
ATOM 498  N N   . LEU A 0 67  . 22.824   7.430   -20.527 1.00 95.89 67  A 1 
ATOM 499  C CA  . LEU A 0 67  . 22.027   7.604   -19.324 1.00 95.89 67  A 1 
ATOM 500  C C   . LEU A 0 67  . 20.574   7.379   -19.697 1.00 95.89 67  A 1 
ATOM 501  C CB  . LEU A 0 67  . 22.265   8.997   -18.709 1.00 95.89 67  A 1 
ATOM 502  O O   . LEU A 0 67  . 19.991   8.128   -20.487 1.00 95.89 67  A 1 
ATOM 503  C CG  . LEU A 0 67  . 21.377   9.309   -17.487 1.00 95.89 67  A 1 
ATOM 504  C CD1 . LEU A 0 67  . 21.647   8.401   -16.289 1.00 95.89 67  A 1 
ATOM 505  C CD2 . LEU A 0 67  . 21.607   10.753  -17.036 1.00 95.89 67  A 1 
ATOM 506  N N   . SER A 0 68  . 19.969   6.375   -19.079 1.00 97.35 68  A 1 
ATOM 507  C CA  . SER A 0 68  . 18.543   6.115   -19.175 1.00 97.35 68  A 1 
ATOM 508  C C   . SER A 0 68  . 17.896   6.256   -17.805 1.00 97.35 68  A 1 
ATOM 509  C CB  . SER A 0 68  . 18.264   4.770   -19.847 1.00 97.35 68  A 1 
ATOM 510  O O   . SER A 0 68  . 18.352   5.708   -16.801 1.00 97.35 68  A 1 
ATOM 511  O OG  . SER A 0 68  . 18.662   3.692   -19.038 1.00 97.35 68  A 1 
ATOM 512  N N   . ILE A 0 69  . 16.819   7.039   -17.764 1.00 97.56 69  A 1 
ATOM 513  C CA  . ILE A 0 69  . 15.999   7.219   -16.572 1.00 97.56 69  A 1 
ATOM 514  C C   . ILE A 0 69  . 14.560   6.945   -16.970 1.00 97.56 69  A 1 
ATOM 515  C CB  . ILE A 0 69  . 16.179   8.612   -15.930 1.00 97.56 69  A 1 
ATOM 516  O O   . ILE A 0 69  . 13.989   7.631   -17.819 1.00 97.56 69  A 1 
ATOM 517  C CG1 . ILE A 0 69  . 17.667   8.866   -15.594 1.00 97.56 69  A 1 
ATOM 518  C CG2 . ILE A 0 69  . 15.289   8.713   -14.672 1.00 97.56 69  A 1 
ATOM 519  C CD1 . ILE A 0 69  . 17.958   10.238  -14.976 1.00 97.56 69  A 1 
ATOM 520  N N   . GLU A 0 70  . 13.972   5.948   -16.330 1.00 97.46 70  A 1 
ATOM 521  C CA  . GLU A 0 70  . 12.552   5.655   -16.426 1.00 97.46 70  A 1 
ATOM 522  C C   . GLU A 0 70  . 11.921   5.923   -15.070 1.00 97.46 70  A 1 
ATOM 523  C CB  . GLU A 0 70  . 12.324   4.210   -16.862 1.00 97.46 70  A 1 
ATOM 524  O O   . GLU A 0 70  . 12.322   5.347   -14.062 1.00 97.46 70  A 1 
ATOM 525  C CG  . GLU A 0 70  . 12.730   3.960   -18.319 1.00 97.46 70  A 1 
ATOM 526  C CD  . GLU A 0 70  . 12.506   2.488   -18.672 1.00 97.46 70  A 1 
ATOM 527  O OE1 . GLU A 0 70  . 13.432   1.830   -19.195 1.00 97.46 70  A 1 
ATOM 528  O OE2 . GLU A 0 70  . 11.435   1.934   -18.327 1.00 97.46 70  A 1 
ATOM 529  N N   . GLU A 0 71  . 10.927   6.800   -15.037 1.00 96.53 71  A 1 
ATOM 530  C CA  . GLU A 0 71  . 10.240   7.171   -13.809 1.00 96.53 71  A 1 
ATOM 531  C C   . GLU A 0 71  . 8.733    7.110   -14.029 1.00 96.53 71  A 1 
ATOM 532  C CB  . GLU A 0 71  . 10.731   8.544   -13.337 1.00 96.53 71  A 1 
ATOM 533  O O   . GLU A 0 71  . 8.205    7.577   -15.041 1.00 96.53 71  A 1 
ATOM 534  C CG  . GLU A 0 71  . 10.213   8.859   -11.933 1.00 96.53 71  A 1 
ATOM 535  C CD  . GLU A 0 71  . 10.898   10.094  -11.332 1.00 96.53 71  A 1 
ATOM 536  O OE1 . GLU A 0 71  . 11.291   10.009  -10.143 1.00 96.53 71  A 1 
ATOM 537  O OE2 . GLU A 0 71  . 11.038   11.104  -12.056 1.00 96.53 71  A 1 
ATOM 538  N N   . SER A 0 72  . 8.034    6.495   -13.083 1.00 96.55 72  A 1 
ATOM 539  C CA  . SER A 0 72  . 6.598    6.283   -13.163 1.00 96.55 72  A 1 
ATOM 540  C C   . SER A 0 72  . 5.937    6.528   -11.818 1.00 96.55 72  A 1 
ATOM 541  C CB  . SER A 0 72  . 6.288    4.887   -13.707 1.00 96.55 72  A 1 
ATOM 542  O O   . SER A 0 72  . 6.463    6.180   -10.760 1.00 96.55 72  A 1 
ATOM 543  O OG  . SER A 0 72  . 6.712    3.883   -12.813 1.00 96.55 72  A 1 
ATOM 544  N N   . TYR A 0 73  . 4.752    7.125   -11.892 1.00 96.20 73  A 1 
ATOM 545  C CA  . TYR A 0 73  . 3.893    7.401   -10.755 1.00 96.20 73  A 1 
ATOM 546  C C   . TYR A 0 73  . 2.490    6.912   -11.084 1.00 96.20 73  A 1 
ATOM 547  C CB  . TYR A 0 73  . 3.880    8.900   -10.447 1.00 96.20 73  A 1 
ATOM 548  O O   . TYR A 0 73  . 1.942    7.222   -12.145 1.00 96.20 73  A 1 
ATOM 549  C CG  . TYR A 0 73  . 5.212    9.462   -10.002 1.00 96.20 73  A 1 
ATOM 550  C CD1 . TYR A 0 73  . 5.534    9.491   -8.631  1.00 96.20 73  A 1 
ATOM 551  C CD2 . TYR A 0 73  . 6.115    9.979   -10.952 1.00 96.20 73  A 1 
ATOM 552  C CE1 . TYR A 0 73  . 6.750    10.057  -8.206  1.00 96.20 73  A 1 
ATOM 553  C CE2 . TYR A 0 73  . 7.328    10.550  -10.528 1.00 96.20 73  A 1 
ATOM 554  O OH  . TYR A 0 73  . 8.820    11.134  -8.758  1.00 96.20 73  A 1 
ATOM 555  C CZ  . TYR A 0 73  . 7.647    10.588  -9.157  1.00 96.20 73  A 1 
ATOM 556  N N   . GLY A 0 74  . 1.901    6.163   -10.164 1.00 95.09 74  A 1 
ATOM 557  C CA  . GLY A 0 74  . 0.540    5.669   -10.263 1.00 95.09 74  A 1 
ATOM 558  C C   . GLY A 0 74  . -0.228   6.013   -9.001  1.00 95.09 74  A 1 
ATOM 559  O O   . GLY A 0 74  . 0.271    5.843   -7.895  1.00 95.09 74  A 1 
ATOM 560  N N   . ARG A 0 75  . -1.465   6.474   -9.160  1.00 94.67 75  A 1 
ATOM 561  C CA  . ARG A 0 75  . -2.404   6.606   -8.050  1.00 94.67 75  A 1 
ATOM 562  C C   . ARG A 0 75  . -3.757   6.094   -8.489  1.00 94.67 75  A 1 
ATOM 563  C CB  . ARG A 0 75  . -2.449   8.052   -7.553  1.00 94.67 75  A 1 
ATOM 564  O O   . ARG A 0 75  . -4.303   6.568   -9.482  1.00 94.67 75  A 1 
ATOM 565  C CG  . ARG A 0 75  . -3.319   8.169   -6.294  1.00 94.67 75  A 1 
ATOM 566  C CD  . ARG A 0 75  . -3.191   9.579   -5.716  1.00 94.67 75  A 1 
ATOM 567  N NE  . ARG A 0 75  . -3.646   9.616   -4.323  1.00 94.67 75  A 1 
ATOM 568  N NH1 . ARG A 0 75  . -3.898   11.885  -4.093  1.00 94.67 75  A 1 
ATOM 569  N NH2 . ARG A 0 75  . -4.077   10.526  -2.324  1.00 94.67 75  A 1 
ATOM 570  C CZ  . ARG A 0 75  . -3.891   10.680  -3.595  1.00 94.67 75  A 1 
ATOM 571  N N   . THR A 0 76  . -4.292   5.146   -7.740  1.00 94.54 76  A 1 
ATOM 572  C CA  . THR A 0 76  . -5.619   4.582   -7.969  1.00 94.54 76  A 1 
ATOM 573  C C   . THR A 0 76  . -6.461   4.818   -6.729  1.00 94.54 76  A 1 
ATOM 574  C CB  . THR A 0 76  . -5.532   3.091   -8.315  1.00 94.54 76  A 1 
ATOM 575  O O   . THR A 0 76  . -6.022   4.522   -5.627  1.00 94.54 76  A 1 
ATOM 576  C CG2 . THR A 0 76  . -6.896   2.500   -8.668  1.00 94.54 76  A 1 
ATOM 577  O OG1 . THR A 0 76  . -4.714   2.931   -9.452  1.00 94.54 76  A 1 
ATOM 578  N N   . ASN A 0 77  . -7.664   5.353   -6.920  1.00 92.65 77  A 1 
ATOM 579  C CA  . ASN A 0 77  . -8.705   5.417   -5.900  1.00 92.65 77  A 1 
ATOM 580  C C   . ASN A 0 77  . -9.946   4.765   -6.500  1.00 92.65 77  A 1 
ATOM 581  C CB  . ASN A 0 77  . -8.951   6.878   -5.493  1.00 92.65 77  A 1 
ATOM 582  O O   . ASN A 0 77  . -10.455  5.223   -7.526  1.00 92.65 77  A 1 
ATOM 583  C CG  . ASN A 0 77  . -9.973   7.018   -4.369  1.00 92.65 77  A 1 
ATOM 584  N ND2 . ASN A 0 77  . -9.728   7.910   -3.444  1.00 92.65 77  A 1 
ATOM 585  O OD1 . ASN A 0 77  . -11.008  6.373   -4.291  1.00 92.65 77  A 1 
ATOM 586  N N   . ALA A 0 78  . -10.401  3.682   -5.889  1.00 90.63 78  A 1 
ATOM 587  C CA  . ALA A 0 78  . -11.566  2.937   -6.316  1.00 90.63 78  A 1 
ATOM 588  C C   . ALA A 0 78  . -12.540  2.787   -5.150  1.00 90.63 78  A 1 
ATOM 589  C CB  . ALA A 0 78  . -11.119  1.594   -6.901  1.00 90.63 78  A 1 
ATOM 590  O O   . ALA A 0 78  . -12.160  2.451   -4.028  1.00 90.63 78  A 1 
ATOM 591  N N   . LYS A 0 79  . -13.822  3.014   -5.434  1.00 93.91 79  A 1 
ATOM 592  C CA  . LYS A 0 79  . -14.925  2.799   -4.497  1.00 93.91 79  A 1 
ATOM 593  C C   . LYS A 0 79  . -15.994  1.976   -5.191  1.00 93.91 79  A 1 
ATOM 594  C CB  . LYS A 0 79  . -15.495  4.134   -3.996  1.00 93.91 79  A 1 
ATOM 595  O O   . LYS A 0 79  . -16.356  2.284   -6.325  1.00 93.91 79  A 1 
ATOM 596  C CG  . LYS A 0 79  . -14.448  4.943   -3.220  1.00 93.91 79  A 1 
ATOM 597  C CD  . LYS A 0 79  . -15.032  6.271   -2.734  1.00 93.91 79  A 1 
ATOM 598  C CE  . LYS A 0 79  . -13.911  7.057   -2.050  1.00 93.91 79  A 1 
ATOM 599  N NZ  . LYS A 0 79  . -14.381  8.388   -1.596  1.00 93.91 79  A 1 
ATOM 600  N N   . SER A 0 80  . -16.508  0.965   -4.508  1.00 91.55 80  A 1 
ATOM 601  C CA  . SER A 0 80  . -17.640  0.176   -4.981  1.00 91.55 80  A 1 
ATOM 602  C C   . SER A 0 80  . -18.664  0.018   -3.873  1.00 91.55 80  A 1 
ATOM 603  C CB  . SER A 0 80  . -17.197  -1.190  -5.513  1.00 91.55 80  A 1 
ATOM 604  O O   . SER A 0 80  . -18.302  -0.255  -2.729  1.00 91.55 80  A 1 
ATOM 605  O OG  . SER A 0 80  . -16.604  -1.970  -4.498  1.00 91.55 80  A 1 
ATOM 606  N N   . TYR A 0 81  . -19.928  0.147   -4.254  1.00 89.54 81  A 1 
ATOM 607  C CA  . TYR A 0 81  . -21.080  -0.140  -3.416  1.00 89.54 81  A 1 
ATOM 608  C C   . TYR A 0 81  . -21.924  -1.167  -4.158  1.00 89.54 81  A 1 
ATOM 609  C CB  . TYR A 0 81  . -21.875  1.141   -3.140  1.00 89.54 81  A 1 
ATOM 610  O O   . TYR A 0 81  . -22.171  -1.005  -5.355  1.00 89.54 81  A 1 
ATOM 611  C CG  . TYR A 0 81  . -21.048  2.247   -2.516  1.00 89.54 81  A 1 
ATOM 612  C CD1 . TYR A 0 81  . -20.897  2.310   -1.118  1.00 89.54 81  A 1 
ATOM 613  C CD2 . TYR A 0 81  . -20.414  3.197   -3.339  1.00 89.54 81  A 1 
ATOM 614  C CE1 . TYR A 0 81  . -20.113  3.327   -0.540  1.00 89.54 81  A 1 
ATOM 615  C CE2 . TYR A 0 81  . -19.633  4.217   -2.768  1.00 89.54 81  A 1 
ATOM 616  O OH  . TYR A 0 81  . -18.749  5.289   -0.825  1.00 89.54 81  A 1 
ATOM 617  C CZ  . TYR A 0 81  . -19.486  4.283   -1.365  1.00 89.54 81  A 1 
ATOM 618  N N   . ALA A 0 82  . -22.329  -2.214  -3.461  1.00 86.46 82  A 1 
ATOM 619  C CA  . ALA A 0 82  . -23.249  -3.213  -3.965  1.00 86.46 82  A 1 
ATOM 620  C C   . ALA A 0 82  . -24.338  -3.446  -2.920  1.00 86.46 82  A 1 
ATOM 621  C CB  . ALA A 0 82  . -22.473  -4.490  -4.305  1.00 86.46 82  A 1 
ATOM 622  O O   . ALA A 0 82  . -24.055  -3.456  -1.722  1.00 86.46 82  A 1 
ATOM 623  N N   . ALA A 0 83  . -25.563  -3.622  -3.402  1.00 81.94 83  A 1 
ATOM 624  C CA  . ALA A 0 83  . -26.676  -4.128  -2.623  1.00 81.94 83  A 1 
ATOM 625  C C   . ALA A 0 83  . -27.478  -5.102  -3.490  1.00 81.94 83  A 1 
ATOM 626  C CB  . ALA A 0 83  . -27.529  -2.971  -2.096  1.00 81.94 83  A 1 
ATOM 627  O O   . ALA A 0 83  . -27.631  -4.860  -4.691  1.00 81.94 83  A 1 
ATOM 628  N N   . GLU A 0 84  . -27.937  -6.208  -2.908  1.00 78.76 84  A 1 
ATOM 629  C CA  . GLU A 0 84  . -28.670  -7.246  -3.650  1.00 78.76 84  A 1 
ATOM 630  C C   . GLU A 0 84  . -30.132  -6.867  -3.909  1.00 78.76 84  A 1 
ATOM 631  C CB  . GLU A 0 84  . -28.556  -8.590  -2.917  1.00 78.76 84  A 1 
ATOM 632  O O   . GLU A 0 84  . -30.663  -7.148  -4.986  1.00 78.76 84  A 1 
ATOM 633  C CG  . GLU A 0 84  . -27.163  -9.196  -3.151  1.00 78.76 84  A 1 
ATOM 634  C CD  . GLU A 0 84  . -26.975  -10.563 -2.478  1.00 78.76 84  A 1 
ATOM 635  O OE1 . GLU A 0 84  . -26.256  -11.400 -3.076  1.00 78.76 84  A 1 
ATOM 636  O OE2 . GLU A 0 84  . -27.505  -10.751 -1.361  1.00 78.76 84  A 1 
ATOM 637  N N   . SER A 0 85  . -30.752  -6.158  -2.971  1.00 81.12 85  A 1 
ATOM 638  C CA  . SER A 0 85  . -32.106  -5.626  -3.084  1.00 81.12 85  A 1 
ATOM 639  C C   . SER A 0 85  . -32.243  -4.361  -2.235  1.00 81.12 85  A 1 
ATOM 640  C CB  . SER A 0 85  . -33.119  -6.688  -2.651  1.00 81.12 85  A 1 
ATOM 641  O O   . SER A 0 85  . -31.432  -4.101  -1.342  1.00 81.12 85  A 1 
ATOM 642  O OG  . SER A 0 85  . -32.953  -6.900  -1.276  1.00 81.12 85  A 1 
ATOM 643  N N   . TYR A 0 86  . -33.234  -3.540  -2.573  1.00 79.15 86  A 1 
ATOM 644  C CA  . TYR A 0 86  . -33.615  -2.366  -1.804  1.00 79.15 86  A 1 
ATOM 645  C C   . TYR A 0 86  . -35.124  -2.217  -1.877  1.00 79.15 86  A 1 
ATOM 646  C CB  . TYR A 0 86  . -32.952  -1.100  -2.356  1.00 79.15 86  A 1 
ATOM 647  O O   . TYR A 0 86  . -35.657  -1.963  -2.963  1.00 79.15 86  A 1 
ATOM 648  C CG  . TYR A 0 86  . -33.422  0.162   -1.658  1.00 79.15 86  A 1 
ATOM 649  C CD1 . TYR A 0 86  . -34.163  1.149   -2.339  1.00 79.15 86  A 1 
ATOM 650  C CD2 . TYR A 0 86  . -33.143  0.321   -0.292  1.00 79.15 86  A 1 
ATOM 651  C CE1 . TYR A 0 86  . -34.508  2.347   -1.681  1.00 79.15 86  A 1 
ATOM 652  C CE2 . TYR A 0 86  . -33.477  1.512   0.366   1.00 79.15 86  A 1 
ATOM 653  O OH  . TYR A 0 86  . -34.319  3.719   0.293   1.00 79.15 86  A 1 
ATOM 654  C CZ  . TYR A 0 86  . -34.115  2.539   -0.337  1.00 79.15 86  A 1 
ATOM 655  N N   . ASP A 0 87  . -35.772  -2.333  -0.727  1.00 81.95 87  A 1 
ATOM 656  C CA  . ASP A 0 87  . -37.211  -2.171  -0.603  1.00 81.95 87  A 1 
ATOM 657  C C   . ASP A 0 87  . -37.512  -0.948  0.269   1.00 81.95 87  A 1 
ATOM 658  C CB  . ASP A 0 87  . -37.849  -3.467  -0.076  1.00 81.95 87  A 1 
ATOM 659  O O   . ASP A 0 87  . -36.962  -0.786  1.357   1.00 81.95 87  A 1 
ATOM 660  C CG  . ASP A 0 87  . -37.802  -4.642  -1.071  1.00 81.95 87  A 1 
ATOM 661  O OD1 . ASP A 0 87  . -37.676  -4.399  -2.296  1.00 81.95 87  A 1 
ATOM 662  O OD2 . ASP A 0 87  . -37.986  -5.792  -0.617  1.00 81.95 87  A 1 
ATOM 663  N N   . GLU A 0 88  . -38.400  -0.079  -0.219  1.00 83.84 88  A 1 
ATOM 664  C CA  . GLU A 0 88  . -39.055  0.961   0.579   1.00 83.84 88  A 1 
ATOM 665  C C   . GLU A 0 88  . -40.529  0.590   0.703   1.00 83.84 88  A 1 
ATOM 666  C CB  . GLU A 0 88  . -38.938  2.368   -0.044  1.00 83.84 88  A 1 
ATOM 667  O O   . GLU A 0 88  . -41.197  0.334   -0.305  1.00 83.84 88  A 1 
ATOM 668  C CG  . GLU A 0 88  . -37.503  2.863   -0.257  1.00 83.84 88  A 1 
ATOM 669  C CD  . GLU A 0 88  . -37.410  4.352   -0.663  1.00 83.84 88  A 1 
ATOM 670  O OE1 . GLU A 0 88  . -36.342  4.979   -0.421  1.00 83.84 88  A 1 
ATOM 671  O OE2 . GLU A 0 88  . -38.369  4.908   -1.232  1.00 83.84 88  A 1 
ATOM 672  N N   . TRP A 0 89  . -41.048  0.579   1.926   1.00 85.04 89  A 1 
ATOM 673  C CA  . TRP A 0 89  . -42.442  0.258   2.192   1.00 85.04 89  A 1 
ATOM 674  C C   . TRP A 0 89  . -43.060  1.275   3.144   1.00 85.04 89  A 1 
ATOM 675  C CB  . TRP A 0 89  . -42.565  -1.190  2.680   1.00 85.04 89  A 1 
ATOM 676  O O   . TRP A 0 89  . -42.403  1.825   4.024   1.00 85.04 89  A 1 
ATOM 677  C CG  . TRP A 0 89  . -41.719  -1.549  3.861   1.00 85.04 89  A 1 
ATOM 678  C CD1 . TRP A 0 89  . -40.468  -2.064  3.810   1.00 85.04 89  A 1 
ATOM 679  C CD2 . TRP A 0 89  . -42.031  -1.398  5.278   1.00 85.04 89  A 1 
ATOM 680  C CE2 . TRP A 0 89  . -40.915  -1.862  6.036   1.00 85.04 89  A 1 
ATOM 681  C CE3 . TRP A 0 89  . -43.140  -0.901  5.996   1.00 85.04 89  A 1 
ATOM 682  N NE1 . TRP A 0 89  . -39.992  -2.257  5.091   1.00 85.04 89  A 1 
ATOM 683  C CH2 . TRP A 0 89  . -42.014  -1.325  8.123   1.00 85.04 89  A 1 
ATOM 684  C CZ2 . TRP A 0 89  . -40.899  -1.838  7.438   1.00 85.04 89  A 1 
ATOM 685  C CZ3 . TRP A 0 89  . -43.131  -0.865  7.402   1.00 85.04 89  A 1 
ATOM 686  N N   . ASP A 0 90  . -44.342  1.529   2.923   1.00 80.87 90  A 1 
ATOM 687  C CA  . ASP A 0 90  . -45.169  2.444   3.694   1.00 80.87 90  A 1 
ATOM 688  C C   . ASP A 0 90  . -46.506  1.744   3.945   1.00 80.87 90  A 1 
ATOM 689  C CB  . ASP A 0 90  . -45.346  3.752   2.904   1.00 80.87 90  A 1 
ATOM 690  O O   . ASP A 0 90  . -47.118  1.215   3.009   1.00 80.87 90  A 1 
ATOM 691  C CG  . ASP A 0 90  . -46.004  4.881   3.704   1.00 80.87 90  A 1 
ATOM 692  O OD1 . ASP A 0 90  . -46.320  4.662   4.892   1.00 80.87 90  A 1 
ATOM 693  O OD2 . ASP A 0 90  . -46.156  5.968   3.099   1.00 80.87 90  A 1 
ATOM 694  N N   . ASN A 0 91  . -46.920  1.684   5.204   1.00 78.39 91  A 1 
ATOM 695  C CA  . ASN A 0 91  . -48.190  1.132   5.632   1.00 78.39 91  A 1 
ATOM 696  C C   . ASN A 0 91  . -48.869  2.126   6.570   1.00 78.39 91  A 1 
ATOM 697  C CB  . ASN A 0 91  . -47.979  -0.239  6.289   1.00 78.39 91  A 1 
ATOM 698  O O   . ASN A 0 91  . -48.408  2.357   7.685   1.00 78.39 91  A 1 
ATOM 699  C CG  . ASN A 0 91  . -49.313  -0.900  6.584   1.00 78.39 91  A 1 
ATOM 700  N ND2 . ASN A 0 91  . -49.539  -1.365  7.787   1.00 78.39 91  A 1 
ATOM 701  O OD1 . ASN A 0 91  . -50.168  -1.015  5.725   1.00 78.39 91  A 1 
ATOM 702  N N   . THR A 0 92  . -49.983  2.676   6.106   1.00 77.08 92  A 1 
ATOM 703  C CA  . THR A 0 92  . -50.882  3.503   6.906   1.00 77.08 92  A 1 
ATOM 704  C C   . THR A 0 92  . -52.091  2.655   7.272   1.00 77.08 92  A 1 
ATOM 705  C CB  . THR A 0 92  . -51.325  4.746   6.125   1.00 77.08 92  A 1 
ATOM 706  O O   . THR A 0 92  . -52.783  2.174   6.368   1.00 77.08 92  A 1 
ATOM 707  C CG2 . THR A 0 92  . -52.020  5.762   7.021   1.00 77.08 92  A 1 
ATOM 708  O OG1 . THR A 0 92  . -50.232  5.393   5.505   1.00 77.08 92  A 1 
ATOM 709  N N   . ASP A 0 93  . -52.331  2.470   8.565   1.00 73.35 93  A 1 
ATOM 710  C CA  . ASP A 0 93  . -53.545  1.849   9.085   1.00 73.35 93  A 1 
ATOM 711  C C   . ASP A 0 93  . -54.367  2.913   9.820   1.00 73.35 93  A 1 
ATOM 712  C CB  . ASP A 0 93  . -53.210  0.619   9.950   1.00 73.35 93  A 1 
ATOM 713  O O   . ASP A 0 93  . -53.958  3.442   10.852  1.00 73.35 93  A 1 
ATOM 714  C CG  . ASP A 0 93  . -54.303  -0.456  9.927   1.00 73.35 93  A 1 
ATOM 715  O OD1 . ASP A 0 93  . -55.333  -0.240  9.242   1.00 73.35 93  A 1 
ATOM 716  O OD2 . ASP A 0 93  . -54.010  -1.571  10.421  1.00 73.35 93  A 1 
ATOM 717  N N   . ASP A 0 94  . -55.499  3.280   9.218   1.00 72.20 94  A 1 
ATOM 718  C CA  . ASP A 0 94  . -56.400  4.330   9.702   1.00 72.20 94  A 1 
ATOM 719  C C   . ASP A 0 94  . -57.693  3.673   10.197  1.00 72.20 94  A 1 
ATOM 720  C CB  . ASP A 0 94  . -56.718  5.354   8.594   1.00 72.20 94  A 1 
ATOM 721  O O   . ASP A 0 94  . -58.740  3.716   9.525   1.00 72.20 94  A 1 
ATOM 722  C CG  . ASP A 0 94  . -55.678  6.434   8.292   1.00 72.20 94  A 1 
ATOM 723  O OD1 . ASP A 0 94  . -54.639  6.530   8.968   1.00 72.20 94  A 1 
ATOM 724  O OD2 . ASP A 0 94  . -56.000  7.251   7.389   1.00 72.20 94  A 1 
ATOM 725  N N   . ASP A 0 95  . -57.630  3.054   11.369  1.00 76.69 95  A 1 
ATOM 726  C CA  . ASP A 0 95  . -58.758  2.328   11.919  1.00 76.69 95  A 1 
ATOM 727  C C   . ASP A 0 95  . -59.667  3.228   12.777  1.00 76.69 95  A 1 
ATOM 728  C CB  . ASP A 0 95  . -58.306  1.001   12.566  1.00 76.69 95  A 1 
ATOM 729  O O   . ASP A 0 95  . -59.330  4.274   13.342  1.00 76.69 95  A 1 
ATOM 730  C CG  . ASP A 0 95  . -58.307  -0.213  11.618  1.00 76.69 95  A 1 
ATOM 731  O OD1 . ASP A 0 95  . -59.016  -0.151  10.576  1.00 76.69 95  A 1 
ATOM 732  O OD2 . ASP A 0 95  . -57.862  -1.298  12.051  1.00 76.69 95  A 1 
ATOM 733  N N   . LYS A 0 96  . -60.956  2.882   12.759  1.00 71.59 96  A 1 
ATOM 734  C CA  . LYS A 0 96  . -61.981  3.520   13.590  1.00 71.59 96  A 1 
ATOM 735  C C   . LYS A 0 96  . -62.836  2.440   14.188  1.00 71.59 96  A 1 
ATOM 736  C CB  . LYS A 0 96  . -62.839  4.520   12.807  1.00 71.59 96  A 1 
ATOM 737  O O   . LYS A 0 96  . -63.654  1.825   13.498  1.00 71.59 96  A 1 
ATOM 738  C CG  . LYS A 0 96  . -62.026  5.761   12.452  1.00 71.59 96  A 1 
ATOM 739  C CD  . LYS A 0 96  . -62.873  6.795   11.714  1.00 71.59 96  A 1 
ATOM 740  C CE  . LYS A 0 96  . -61.889  7.898   11.336  1.00 71.59 96  A 1 
ATOM 741  N NZ  . LYS A 0 96  . -62.466  8.863   10.382  1.00 71.59 96  A 1 
ATOM 742  N N   . TRP A 0 97  . -62.718  2.270   15.491  1.00 73.99 97  A 1 
ATOM 743  C CA  . TRP A 0 97  . -63.481  1.277   16.218  1.00 73.99 97  A 1 
ATOM 744  C C   . TRP A 0 97  . -64.502  1.932   17.151  1.00 73.99 97  A 1 
ATOM 745  C CB  . TRP A 0 97  . -62.520  0.291   16.879  1.00 73.99 97  A 1 
ATOM 746  O O   . TRP A 0 97  . -64.324  3.014   17.716  1.00 73.99 97  A 1 
ATOM 747  C CG  . TRP A 0 97  . -61.503  0.910   17.774  1.00 73.99 97  A 1 
ATOM 748  C CD1 . TRP A 0 97  . -60.228  1.223   17.436  1.00 73.99 97  A 1 
ATOM 749  C CD2 . TRP A 0 97  . -61.656  1.298   19.170  1.00 73.99 97  A 1 
ATOM 750  C CE2 . TRP A 0 97  . -60.410  1.818   19.629  1.00 73.99 97  A 1 
ATOM 751  C CE3 . TRP A 0 97  . -62.726  1.246   20.093  1.00 73.99 97  A 1 
ATOM 752  N NE1 . TRP A 0 97  . -59.580  1.760   18.528  1.00 73.99 97  A 1 
ATOM 753  C CH2 . TRP A 0 97  . -61.314  2.190   21.845  1.00 73.99 97  A 1 
ATOM 754  C CZ2 . TRP A 0 97  . -60.233  2.252   20.949  1.00 73.99 97  A 1 
ATOM 755  C CZ3 . TRP A 0 97  . -62.560  1.692   21.417  1.00 73.99 97  A 1 
ATOM 756  N N   . GLY A 0 98  . -65.642  1.260   17.290  1.00 66.51 98  A 1 
ATOM 757  C CA  . GLY A 0 98  . -66.733  1.681   18.154  1.00 66.51 98  A 1 
ATOM 758  C C   . GLY A 0 98  . -67.446  0.465   18.722  1.00 66.51 98  A 1 
ATOM 759  O O   . GLY A 0 98  . -67.851  -0.431  17.982  1.00 66.51 98  A 1 
ATOM 760  N N   . ALA A 0 99  . -67.617  0.437   20.039  1.00 67.57 99  A 1 
ATOM 761  C CA  . ALA A 0 99  . -68.342  -0.608  20.743  1.00 67.57 99  A 1 
ATOM 762  C C   . ALA A 0 99  . -69.461  0.014   21.575  1.00 67.57 99  A 1 
ATOM 763  C CB  . ALA A 0 99  . -67.371  -1.439  21.586  1.00 67.57 99  A 1 
ATOM 764  O O   . ALA A 0 99  . -69.264  0.970   22.329  1.00 67.57 99  A 1 
ATOM 765  N N   . GLN A 0 100 . -70.656  -0.554  21.452  1.00 69.34 100 A 1 
ATOM 766  C CA  . GLN A 0 100 . -71.831  -0.063  22.146  1.00 69.34 100 A 1 
ATOM 767  C C   . GLN A 0 100 . -72.590  -1.210  22.803  1.00 69.34 100 A 1 
ATOM 768  C CB  . GLN A 0 100 . -72.679  0.737   21.159  1.00 69.34 100 A 1 
ATOM 769  O O   . GLN A 0 100 . -72.992  -2.167  22.142  1.00 69.34 100 A 1 
ATOM 770  C CG  . GLN A 0 100 . -73.872  1.364   21.873  1.00 69.34 100 A 1 
ATOM 771  C CD  . GLN A 0 100 . -74.485  2.486   21.062  1.00 69.34 100 A 1 
ATOM 772  N NE2 . GLN A 0 100 . -75.217  3.352   21.695  1.00 69.34 100 A 1 
ATOM 773  O OE1 . GLN A 0 100 . -74.351  2.646   19.867  1.00 69.34 100 A 1 
ATOM 774  N N   . ALA A 0 101 . -72.808  -1.085  24.111  1.00 60.22 101 A 1 
ATOM 775  C CA  . ALA A 0 101 . -73.564  -2.036  24.911  1.00 60.22 101 A 1 
ATOM 776  C C   . ALA A 0 101 . -74.685  -1.331  25.678  1.00 60.22 101 A 1 
ATOM 777  C CB  . ALA A 0 101 . -72.608  -2.792  25.841  1.00 60.22 101 A 1 
ATOM 778  O O   . ALA A 0 101 . -74.517  -0.227  26.202  1.00 60.22 101 A 1 
ATOM 779  N N   . TRP A 0 102 . -75.821  -2.013  25.770  1.00 60.27 102 A 1 
ATOM 780  C CA  . TRP A 0 102 . -77.022  -1.570  26.469  1.00 60.27 102 A 1 
ATOM 781  C C   . TRP A 0 102 . -77.510  -2.719  27.343  1.00 60.27 102 A 1 
ATOM 782  C CB  . TRP A 0 102 . -78.123  -1.162  25.475  1.00 60.27 102 A 1 
ATOM 783  O O   . TRP A 0 102 . -77.492  -3.870  26.899  1.00 60.27 102 A 1 
ATOM 784  C CG  . TRP A 0 102 . -77.701  -0.819  24.079  1.00 60.27 102 A 1 
ATOM 785  C CD1 . TRP A 0 102 . -77.406  -1.711  23.105  1.00 60.27 102 A 1 
ATOM 786  C CD2 . TRP A 0 102 . -77.609  0.494   23.459  1.00 60.27 102 A 1 
ATOM 787  C CE2 . TRP A 0 102 . -77.375  0.306   22.066  1.00 60.27 102 A 1 
ATOM 788  C CE3 . TRP A 0 102 . -77.785  1.815   23.921  1.00 60.27 102 A 1 
ATOM 789  N NE1 . TRP A 0 102 . -77.138  -1.043  21.928  1.00 60.27 102 A 1 
ATOM 790  C CH2 . TRP A 0 102 . -77.817  2.633   21.625  1.00 60.27 102 A 1 
ATOM 791  C CZ2 . TRP A 0 102 . -77.465  1.358   21.151  1.00 60.27 102 A 1 
ATOM 792  C CZ3 . TRP A 0 102 . -77.888  2.880   23.010  1.00 60.27 102 A 1 
ATOM 793  N N   . GLY A 0 103 . -77.959  -2.415  28.557  1.00 62.07 103 A 1 
ATOM 794  C CA  . GLY A 0 103 . -78.456  -3.413  29.495  1.00 62.07 103 A 1 
ATOM 795  C C   . GLY A 0 103 . -79.696  -2.942  30.241  1.00 62.07 103 A 1 
ATOM 796  O O   . GLY A 0 103 . -79.899  -1.747  30.455  1.00 62.07 103 A 1 
ATOM 797  N N   . GLN A 0 104 . -80.515  -3.920  30.614  1.00 53.97 104 A 1 
ATOM 798  C CA  . GLN A 0 104 . -81.586  -3.786  31.589  1.00 53.97 104 A 1 
ATOM 799  C C   . GLN A 0 104 . -81.516  -5.025  32.485  1.00 53.97 104 A 1 
ATOM 800  C CB  . GLN A 0 104 . -82.938  -3.650  30.862  1.00 53.97 104 A 1 
ATOM 801  O O   . GLN A 0 104 . -81.806  -6.133  32.022  1.00 53.97 104 A 1 
ATOM 802  C CG  . GLN A 0 104 . -84.083  -3.403  31.853  1.00 53.97 104 A 1 
ATOM 803  C CD  . GLN A 0 104 . -85.450  -3.239  31.195  1.00 53.97 104 A 1 
ATOM 804  N NE2 . GLN A 0 104 . -86.433  -2.778  31.934  1.00 53.97 104 A 1 
ATOM 805  O OE1 . GLN A 0 104 . -85.710  -3.549  30.040  1.00 53.97 104 A 1 
ATOM 806  N N   . ASP A 0 105 . -81.078  -4.865  33.725  1.00 53.27 105 A 1 
ATOM 807  C CA  . ASP A 0 105 . -81.284  -5.860  34.772  1.00 53.27 105 A 1 
ATOM 808  C C   . ASP A 0 105 . -82.709  -5.729  35.323  1.00 53.27 105 A 1 
ATOM 809  C CB  . ASP A 0 105 . -80.189  -5.820  35.854  1.00 53.27 105 A 1 
ATOM 810  O O   . ASP A 0 105 . -83.400  -4.717  35.180  1.00 53.27 105 A 1 
ATOM 811  C CG  . ASP A 0 105 . -79.792  -4.418  36.312  1.00 53.27 105 A 1 
ATOM 812  O OD1 . ASP A 0 105 . -80.569  -3.486  36.009  1.00 53.27 105 A 1 
ATOM 813  O OD2 . ASP A 0 105 . -78.619  -4.300  36.728  1.00 53.27 105 A 1 
ATOM 814  N N   . ARG A 0 106 . -83.235  -6.867  35.765  1.00 45.53 106 A 1 
ATOM 815  C CA  . ARG A 0 106 . -84.599  -7.006  36.278  1.00 45.53 106 A 1 
ATOM 816  C C   . ARG A 0 106 . -84.519  -7.979  37.433  1.00 45.53 106 A 1 
ATOM 817  C CB  . ARG A 0 106 . -85.591  -7.487  35.202  1.00 45.53 106 A 1 
ATOM 818  O O   . ARG A 0 106 . -84.851  -9.164  37.275  1.00 45.53 106 A 1 
ATOM 819  C CG  . ARG A 0 106 . -85.697  -6.559  33.989  1.00 45.53 106 A 1 
ATOM 820  C CD  . ARG A 0 106 . -86.770  -7.054  33.010  1.00 45.53 106 A 1 
ATOM 821  N NE  . ARG A 0 106 . -88.012  -6.273  33.128  1.00 45.53 106 A 1 
ATOM 822  N NH1 . ARG A 0 106 . -89.318  -7.571  31.762  1.00 45.53 106 A 1 
ATOM 823  N NH2 . ARG A 0 106 . -90.099  -5.621  32.538  1.00 45.53 106 A 1 
ATOM 824  C CZ  . ARG A 0 106 . -89.137  -6.495  32.480  1.00 45.53 106 A 1 
ATOM 825  N N   . ASP A 0 107 . -84.017  -7.524  38.561  1.00 52.11 107 A 1 
ATOM 826  C CA  . ASP A 0 107 . -84.007  -8.318  39.764  1.00 52.11 107 A 1 
ATOM 827  C C   . ASP A 0 107 . -85.455  -8.453  40.221  1.00 52.11 107 A 1 
ATOM 828  C CB  . ASP A 0 107 . -83.166  -7.781  40.933  1.00 52.11 107 A 1 
ATOM 829  O O   . ASP A 0 107 . -86.298  -7.555  40.152  1.00 52.11 107 A 1 
ATOM 830  C CG  . ASP A 0 107 . -81.896  -6.983  40.636  1.00 52.11 107 A 1 
ATOM 831  O OD1 . ASP A 0 107 . -81.666  -6.629  39.461  1.00 52.11 107 A 1 
ATOM 832  O OD2 . ASP A 0 107 . -81.073  -6.954  41.580  1.00 52.11 107 A 1 
ATOM 833  N N   . VAL A 0 108 . -85.787  -9.642  40.701  1.00 41.47 108 A 1 
ATOM 834  C CA  . VAL A 0 108 . -87.043  -9.829  41.414  1.00 41.47 108 A 1 
ATOM 835  C C   . VAL A 0 108 . -86.725  -9.659  42.889  1.00 41.47 108 A 1 
ATOM 836  C CB  . VAL A 0 108 . -87.707  -11.161 41.049  1.00 41.47 108 A 1 
ATOM 837  O O   . VAL A 0 108 . -86.328  -10.619 43.553  1.00 41.47 108 A 1 
ATOM 838  C CG1 . VAL A 0 108 . -89.030  -11.342 41.805  1.00 41.47 108 A 1 
ATOM 839  C CG2 . VAL A 0 108 . -88.027  -11.217 39.545  1.00 41.47 108 A 1 
ATOM 840  N N   . TYR A 0 109 . -86.906  -8.442  43.397  1.00 39.74 109 A 1 
ATOM 841  C CA  . TYR A 0 109 . -86.754  -8.154  44.818  1.00 39.74 109 A 1 
ATOM 842  C C   . TYR A 0 109 . -87.770  -8.971  45.644  1.00 39.74 109 A 1 
ATOM 843  C CB  . TYR A 0 109 . -86.860  -6.639  45.060  1.00 39.74 109 A 1 
ATOM 844  O O   . TYR A 0 109 . -88.967  -9.002  45.347  1.00 39.74 109 A 1 
ATOM 845  C CG  . TYR A 0 109 . -85.951  -6.145  46.169  1.00 39.74 109 A 1 
ATOM 846  C CD1 . TYR A 0 109 . -86.413  -6.054  47.497  1.00 39.74 109 A 1 
ATOM 847  C CD2 . TYR A 0 109 . -84.631  -5.764  45.855  1.00 39.74 109 A 1 
ATOM 848  C CE1 . TYR A 0 109 . -85.551  -5.586  48.510  1.00 39.74 109 A 1 
ATOM 849  C CE2 . TYR A 0 109 . -83.772  -5.287  46.863  1.00 39.74 109 A 1 
ATOM 850  O OH  . TYR A 0 109 . -83.414  -4.723  49.169  1.00 39.74 109 A 1 
ATOM 851  C CZ  . TYR A 0 109 . -84.232  -5.195  48.192  1.00 39.74 109 A 1 
ATOM 852  N N   . GLY A 0 110 . -87.297  -9.661  46.689  1.00 43.99 110 A 1 
ATOM 853  C CA  . GLY A 0 110 . -88.160  -10.315 47.685  1.00 43.99 110 A 1 
ATOM 854  C C   . GLY A 0 110 . -88.471  -11.806 47.489  1.00 43.99 110 A 1 
ATOM 855  O O   . GLY A 0 110 . -89.514  -12.271 47.956  1.00 43.99 110 A 1 
ATOM 856  N N   . ALA A 0 111 . -87.587  -12.594 46.867  1.00 35.56 111 A 1 
ATOM 857  C CA  . ALA A 0 111 . -87.692  -14.058 46.876  1.00 35.56 111 A 1 
ATOM 858  C C   . ALA A 0 111 . -87.414  -14.646 48.280  1.00 35.56 111 A 1 
ATOM 859  C CB  . ALA A 0 111 . -86.802  -14.652 45.776  1.00 35.56 111 A 1 
ATOM 860  O O   . ALA A 0 111 . -86.416  -15.323 48.516  1.00 35.56 111 A 1 
ATOM 861  N N   . SER A 0 112 . -88.329  -14.418 49.226  1.00 38.63 112 A 1 
ATOM 862  C CA  . SER A 0 112 . -88.493  -15.336 50.351  1.00 38.63 112 A 1 
ATOM 863  C C   . SER A 0 112 . -88.771  -16.733 49.779  1.00 38.63 112 A 1 
ATOM 864  C CB  . SER A 0 112 . -89.563  -14.853 51.338  1.00 38.63 112 A 1 
ATOM 865  O O   . SER A 0 112 . -89.510  -16.901 48.808  1.00 38.63 112 A 1 
ATOM 866  O OG  . SER A 0 112 . -90.852  -14.833 50.762  1.00 38.63 112 A 1 
ATOM 867  N N   . SER A 0 113 . -88.081  -17.729 50.317  1.00 36.78 113 A 1 
ATOM 868  C CA  . SER A 0 113 . -87.752  -19.026 49.712  1.00 36.78 113 A 1 
ATOM 869  C C   . SER A 0 113 . -88.910  -20.020 49.492  1.00 36.78 113 A 1 
ATOM 870  C CB  . SER A 0 113 . -86.628  -19.640 50.556  1.00 36.78 113 A 1 
ATOM 871  O O   . SER A 0 113 . -88.680  -21.226 49.428  1.00 36.78 113 A 1 
ATOM 872  O OG  . SER A 0 113 . -86.984  -19.620 51.930  1.00 36.78 113 A 1 
ATOM 873  N N   . TYR A 0 114 . -90.147  -19.558 49.302  1.00 37.69 114 A 1 
ATOM 874  C CA  . TYR A 0 114 . -91.305  -20.411 49.027  1.00 37.69 114 A 1 
ATOM 875  C C   . TYR A 0 114 . -91.996  -19.987 47.728  1.00 37.69 114 A 1 
ATOM 876  C CB  . TYR A 0 114 . -92.256  -20.397 50.232  1.00 37.69 114 A 1 
ATOM 877  O O   . TYR A 0 114 . -92.875  -19.132 47.728  1.00 37.69 114 A 1 
ATOM 878  C CG  . TYR A 0 114 . -91.699  -21.102 51.455  1.00 37.69 114 A 1 
ATOM 879  C CD1 . TYR A 0 114 . -91.877  -22.492 51.607  1.00 37.69 114 A 1 
ATOM 880  C CD2 . TYR A 0 114 . -90.990  -20.374 52.429  1.00 37.69 114 A 1 
ATOM 881  C CE1 . TYR A 0 114 . -91.356  -23.150 52.738  1.00 37.69 114 A 1 
ATOM 882  C CE2 . TYR A 0 114 . -90.465  -21.028 53.559  1.00 37.69 114 A 1 
ATOM 883  O OH  . TYR A 0 114 . -90.155  -23.056 54.808  1.00 37.69 114 A 1 
ATOM 884  C CZ  . TYR A 0 114 . -90.651  -22.418 53.716  1.00 37.69 114 A 1 
ATOM 885  N N   . GLY A 0 115 . -91.616  -20.602 46.604  1.00 36.81 115 A 1 
ATOM 886  C CA  . GLY A 0 115 . -92.458  -20.568 45.399  1.00 36.81 115 A 1 
ATOM 887  C C   . GLY A 0 115 . -91.745  -20.578 44.050  1.00 36.81 115 A 1 
ATOM 888  O O   . GLY A 0 115 . -92.373  -20.919 43.054  1.00 36.81 115 A 1 
ATOM 889  N N   . LYS A 0 116 . -90.443  -20.274 43.981  1.00 34.91 116 A 1 
ATOM 890  C CA  . LYS A 0 116 . -89.665  -20.364 42.729  1.00 34.91 116 A 1 
ATOM 891  C C   . LYS A 0 116 . -88.678  -21.535 42.733  1.00 34.91 116 A 1 
ATOM 892  C CB  . LYS A 0 116 . -89.043  -19.007 42.342  1.00 34.91 116 A 1 
ATOM 893  O O   . LYS A 0 116 . -87.508  -21.386 42.412  1.00 34.91 116 A 1 
ATOM 894  C CG  . LYS A 0 116 . -89.995  -18.116 41.523  1.00 34.91 116 A 1 
ATOM 895  C CD  . LYS A 0 116 . -89.171  -17.063 40.761  1.00 34.91 116 A 1 
ATOM 896  C CE  . LYS A 0 116 . -90.039  -16.143 39.895  1.00 34.91 116 A 1 
ATOM 897  N NZ  . LYS A 0 116 . -89.195  -15.205 39.106  1.00 34.91 116 A 1 
ATOM 898  N N   . GLN A 0 117 . -89.150  -22.729 43.077  1.00 35.10 117 A 1 
ATOM 899  C CA  . GLN A 0 117 . -88.429  -23.961 42.750  1.00 35.10 117 A 1 
ATOM 900  C C   . GLN A 0 117 . -88.947  -24.484 41.410  1.00 35.10 117 A 1 
ATOM 901  C CB  . GLN A 0 117 . -88.549  -24.970 43.900  1.00 35.10 117 A 1 
ATOM 902  O O   . GLN A 0 117 . -90.046  -25.015 41.322  1.00 35.10 117 A 1 
ATOM 903  C CG  . GLN A 0 117 . -87.565  -24.611 45.035  1.00 35.10 117 A 1 
ATOM 904  C CD  . GLN A 0 117 . -88.091  -24.880 46.442  1.00 35.10 117 A 1 
ATOM 905  N NE2 . GLN A 0 117 . -87.281  -24.672 47.455  1.00 35.10 117 A 1 
ATOM 906  O OE1 . GLN A 0 117 . -89.236  -25.226 46.669  1.00 35.10 117 A 1 
ATOM 907  N N   . ALA A 0 118 . -88.151  -24.270 40.362  1.00 33.00 118 A 1 
ATOM 908  C CA  . ALA A 0 118 . -87.883  -25.253 39.310  1.00 33.00 118 A 1 
ATOM 909  C C   . ALA A 0 118 . -89.070  -26.072 38.741  1.00 33.00 118 A 1 
ATOM 910  C CB  . ALA A 0 118 . -86.728  -26.133 39.812  1.00 33.00 118 A 1 
ATOM 911  O O   . ALA A 0 118 . -88.927  -27.263 38.484  1.00 33.00 118 A 1 
ATOM 912  N N   . SER A 0 119 . -90.226  -25.456 38.471  1.00 40.46 119 A 1 
ATOM 913  C CA  . SER A 0 119 . -91.335  -26.142 37.778  1.00 40.46 119 A 1 
ATOM 914  C C   . SER A 0 119 . -91.188  -26.173 36.243  1.00 40.46 119 A 1 
ATOM 915  C CB  . SER A 0 119 . -92.687  -25.557 38.199  1.00 40.46 119 A 1 
ATOM 916  O O   . SER A 0 119 . -92.108  -26.604 35.552  1.00 40.46 119 A 1 
ATOM 917  O OG  . SER A 0 119 . -93.749  -26.312 37.649  1.00 40.46 119 A 1 
ATOM 918  N N   . SER A 0 120 . -90.070  -25.733 35.664  1.00 37.94 120 A 1 
ATOM 919  C CA  . SER A 0 120 . -89.934  -25.586 34.205  1.00 37.94 120 A 1 
ATOM 920  C C   . SER A 0 120 . -89.442  -26.840 33.461  1.00 37.94 120 A 1 
ATOM 921  C CB  . SER A 0 120 . -89.110  -24.333 33.883  1.00 37.94 120 A 1 
ATOM 922  O O   . SER A 0 120 . -88.975  -26.713 32.336  1.00 37.94 120 A 1 
ATOM 923  O OG  . SER A 0 120 . -87.850  -24.388 34.522  1.00 37.94 120 A 1 
ATOM 924  N N   . GLY A 0 121 . -89.526  -28.038 34.056  1.00 37.35 121 A 1 
ATOM 925  C CA  . GLY A 0 121 . -88.905  -29.247 33.491  1.00 37.35 121 A 1 
ATOM 926  C C   . GLY A 0 121 . -89.812  -30.397 33.033  1.00 37.35 121 A 1 
ATOM 927  O O   . GLY A 0 121 . -89.555  -30.950 31.972  1.00 37.35 121 A 1 
ATOM 928  N N   . ASP A 0 122 . -90.836  -30.808 33.797  1.00 34.33 122 A 1 
ATOM 929  C CA  . ASP A 0 122 . -91.258  -32.227 33.722  1.00 34.33 122 A 1 
ATOM 930  C C   . ASP A 0 122 . -92.772  -32.535 33.808  1.00 34.33 122 A 1 
ATOM 931  C CB  . ASP A 0 122 . -90.402  -33.048 34.721  1.00 34.33 122 A 1 
ATOM 932  O O   . ASP A 0 122 . -93.158  -33.622 34.239  1.00 34.33 122 A 1 
ATOM 933  C CG  . ASP A 0 122 . -89.236  -33.809 34.068  1.00 34.33 122 A 1 
ATOM 934  O OD1 . ASP A 0 122 . -89.358  -34.228 32.890  1.00 34.33 122 A 1 
ATOM 935  O OD2 . ASP A 0 122 . -88.248  -34.046 34.794  1.00 34.33 122 A 1 
ATOM 936  N N   . TYR A 0 123 . -93.667  -31.645 33.350  1.00 33.57 123 A 1 
ATOM 937  C CA  . TYR A 0 123 . -95.122  -31.928 33.361  1.00 33.57 123 A 1 
ATOM 938  C C   . TYR A 0 123 . -95.826  -32.047 31.994  1.00 33.57 123 A 1 
ATOM 939  C CB  . TYR A 0 123 . -95.870  -31.071 34.395  1.00 33.57 123 A 1 
ATOM 940  O O   . TYR A 0 123 . -97.045  -31.959 31.931  1.00 33.57 123 A 1 
ATOM 941  C CG  . TYR A 0 123 . -96.985  -31.850 35.083  1.00 33.57 123 A 1 
ATOM 942  C CD1 . TYR A 0 123 . -98.318  -31.749 34.637  1.00 33.57 123 A 1 
ATOM 943  C CD2 . TYR A 0 123 . -96.670  -32.727 36.140  1.00 33.57 123 A 1 
ATOM 944  C CE1 . TYR A 0 123 . -99.331  -32.518 35.242  1.00 33.57 123 A 1 
ATOM 945  C CE2 . TYR A 0 123 . -97.681  -33.490 36.758  1.00 33.57 123 A 1 
ATOM 946  O OH  . TYR A 0 123 . -99.993  -34.125 36.893  1.00 33.57 123 A 1 
ATOM 947  C CZ  . TYR A 0 123 . -99.015  -33.386 36.306  1.00 33.57 123 A 1 
ATOM 948  N N   . ASP A 0 124 . -95.107  -32.361 30.909  1.00 44.50 124 A 1 
ATOM 949  C CA  . ASP A 0 124 . -95.727  -32.639 29.592  1.00 44.50 124 A 1 
ATOM 950  C C   . ASP A 0 124 . -95.659  -34.112 29.133  1.00 44.50 124 A 1 
ATOM 951  C CB  . ASP A 0 124 . -95.205  -31.649 28.532  1.00 44.50 124 A 1 
ATOM 952  O O   . ASP A 0 124 . -96.101  -34.456 28.032  1.00 44.50 124 A 1 
ATOM 953  C CG  . ASP A 0 124 . -96.030  -30.357 28.426  1.00 44.50 124 A 1 
ATOM 954  O OD1 . ASP A 0 124 . -97.225  -30.377 28.796  1.00 44.50 124 A 1 
ATOM 955  O OD2 . ASP A 0 124 . -95.475  -29.388 27.872  1.00 44.50 124 A 1 
ATOM 956  N N   . LYS A 0 125 . -95.173  -35.043 29.971  1.00 38.07 125 A 1 
ATOM 957  C CA  . LYS A 0 125 . -95.044  -36.467 29.580  1.00 38.07 125 A 1 
ATOM 958  C C   . LYS A 0 125 . -96.251  -37.368 29.861  1.00 38.07 125 A 1 
ATOM 959  C CB  . LYS A 0 125 . -93.719  -37.062 30.086  1.00 38.07 125 A 1 
ATOM 960  O O   . LYS A 0 125 . -96.291  -38.467 29.311  1.00 38.07 125 A 1 
ATOM 961  C CG  . LYS A 0 125 . -92.637  -36.953 28.998  1.00 38.07 125 A 1 
ATOM 962  C CD  . LYS A 0 125 . -91.304  -37.527 29.492  1.00 38.07 125 A 1 
ATOM 963  C CE  . LYS A 0 125 . -90.204  -37.328 28.441  1.00 38.07 125 A 1 
ATOM 964  N NZ  . LYS A 0 125 . -88.859  -37.550 29.032  1.00 38.07 125 A 1 
ATOM 965  N N   . TYR A 0 126 . -97.261  -36.934 30.620  1.00 40.96 126 A 1 
ATOM 966  C CA  . TYR A 0 126 . -98.434  -37.783 30.913  1.00 40.96 126 A 1 
ATOM 967  C C   . TYR A 0 126 . -99.701  -37.470 30.096  1.00 40.96 126 A 1 
ATOM 968  C CB  . TYR A 0 126 . -98.667  -37.875 32.429  1.00 40.96 126 A 1 
ATOM 969  O O   . TYR A 0 126 . -100.584 -38.320 30.015  1.00 40.96 126 A 1 
ATOM 970  C CG  . TYR A 0 126 . -97.935  -39.057 33.044  1.00 40.96 126 A 1 
ATOM 971  C CD1 . TYR A 0 126 . -98.526  -40.336 33.000  1.00 40.96 126 A 1 
ATOM 972  C CD2 . TYR A 0 126 . -96.657  -38.896 33.616  1.00 40.96 126 A 1 
ATOM 973  C CE1 . TYR A 0 126 . -97.847  -41.450 33.531  1.00 40.96 126 A 1 
ATOM 974  C CE2 . TYR A 0 126 . -95.976  -40.008 34.152  1.00 40.96 126 A 1 
ATOM 975  O OH  . TYR A 0 126 . -95.924  -42.366 34.623  1.00 40.96 126 A 1 
ATOM 976  C CZ  . TYR A 0 126 . -96.572  -41.287 34.111  1.00 40.96 126 A 1 
ATOM 977  N N   . GLY A 0 127 . -99.779  -36.330 29.399  1.00 41.52 127 A 1 
ATOM 978  C CA  . GLY A 0 127 . -100.977 -35.955 28.629  1.00 41.52 127 A 1 
ATOM 979  C C   . GLY A 0 127 . -101.122 -36.614 27.247  1.00 41.52 127 A 1 
ATOM 980  O O   . GLY A 0 127 . -102.237 -36.787 26.762  1.00 41.52 127 A 1 
ATOM 981  N N   . LYS A 0 128 . -100.025 -37.022 26.591  1.00 40.08 128 A 1 
ATOM 982  C CA  . LYS A 0 128 . -100.071 -37.474 25.180  1.00 40.08 128 A 1 
ATOM 983  C C   . LYS A 0 128 . -100.265 -38.978 24.958  1.00 40.08 128 A 1 
ATOM 984  C CB  . LYS A 0 128 . -98.880  -36.901 24.386  1.00 40.08 128 A 1 
ATOM 985  O O   . LYS A 0 128 . -100.514 -39.380 23.824  1.00 40.08 128 A 1 
ATOM 986  C CG  . LYS A 0 128 . -99.190  -35.481 23.881  1.00 40.08 128 A 1 
ATOM 987  C CD  . LYS A 0 128 . -98.035  -34.908 23.047  1.00 40.08 128 A 1 
ATOM 988  C CE  . LYS A 0 128 . -98.409  -33.513 22.521  1.00 40.08 128 A 1 
ATOM 989  N NZ  . LYS A 0 128 . -97.271  -32.851 21.830  1.00 40.08 128 A 1 
ATOM 990  N N   . LYS A 0 129 . -100.222 -39.826 25.994  1.00 37.42 129 A 1 
ATOM 991  C CA  . LYS A 0 129 . -100.394 -41.286 25.816  1.00 37.42 129 A 1 
ATOM 992  C C   . LYS A 0 129 . -101.851 -41.760 25.731  1.00 37.42 129 A 1 
ATOM 993  C CB  . LYS A 0 129 . -99.560  -42.080 26.840  1.00 37.42 129 A 1 
ATOM 994  O O   . LYS A 0 129 . -102.081 -42.882 25.294  1.00 37.42 129 A 1 
ATOM 995  C CG  . LYS A 0 129 . -98.401  -42.807 26.136  1.00 37.42 129 A 1 
ATOM 996  C CD  . LYS A 0 129 . -97.574  -43.645 27.120  1.00 37.42 129 A 1 
ATOM 997  C CE  . LYS A 0 129 . -96.437  -44.360 26.378  1.00 37.42 129 A 1 
ATOM 998  N NZ  . LYS A 0 129 . -95.614  -45.184 27.302  1.00 37.42 129 A 1 
ATOM 999  N N   . ALA A 0 130 . -102.831 -40.919 26.062  1.00 42.00 130 A 1 
ATOM 1000 C CA  . ALA A 0 130 . -104.247 -41.282 25.941  1.00 42.00 130 A 1 
ATOM 1001 C C   . ALA A 0 130 . -104.807 -41.145 24.508  1.00 42.00 130 A 1 
ATOM 1002 C CB  . ALA A 0 130 . -105.045 -40.467 26.963  1.00 42.00 130 A 1 
ATOM 1003 O O   . ALA A 0 130 . -105.858 -41.702 24.207  1.00 42.00 130 A 1 
ATOM 1004 N N   . ALA A 0 131 . -104.100 -40.469 23.595  1.00 43.48 131 A 1 
ATOM 1005 C CA  . ALA A 0 131 . -104.581 -40.230 22.230  1.00 43.48 131 A 1 
ATOM 1006 C C   . ALA A 0 131 . -104.369 -41.407 21.251  1.00 43.48 131 A 1 
ATOM 1007 C CB  . ALA A 0 131 . -103.960 -38.921 21.725  1.00 43.48 131 A 1 
ATOM 1008 O O   . ALA A 0 131 . -104.716 -41.287 20.080  1.00 43.48 131 A 1 
ATOM 1009 N N   . ALA A 0 132 . -103.815 -42.543 21.694  1.00 38.59 132 A 1 
ATOM 1010 C CA  . ALA A 0 132 . -103.437 -43.645 20.799  1.00 38.59 132 A 1 
ATOM 1011 C C   . ALA A 0 132 . -104.329 -44.903 20.876  1.00 38.59 132 A 1 
ATOM 1012 C CB  . ALA A 0 132 . -101.951 -43.949 21.008  1.00 38.59 132 A 1 
ATOM 1013 O O   . ALA A 0 132 . -104.078 -45.856 20.146  1.00 38.59 132 A 1 
ATOM 1014 N N   . ALA A 0 133 . -105.381 -44.933 21.699  1.00 40.77 133 A 1 
ATOM 1015 C CA  . ALA A 0 133 . -106.252 -46.109 21.836  1.00 40.77 133 A 1 
ATOM 1016 C C   . ALA A 0 133 . -107.626 -45.908 21.169  1.00 40.77 133 A 1 
ATOM 1017 C CB  . ALA A 0 133 . -106.301 -46.536 23.306  1.00 40.77 133 A 1 
ATOM 1018 O O   . ALA A 0 133 . -108.674 -46.003 21.802  1.00 40.77 133 A 1 
ATOM 1019 N N   . GLY A 0 134 . -107.622 -45.620 19.867  1.00 34.82 134 A 1 
ATOM 1020 C CA  . GLY A 0 134 . -108.801 -45.744 19.011  1.00 34.82 134 A 1 
ATOM 1021 C C   . GLY A 0 134 . -108.873 -47.141 18.396  1.00 34.82 134 A 1 
ATOM 1022 O O   . GLY A 0 134 . -108.337 -47.363 17.313  1.00 34.82 134 A 1 
ATOM 1023 N N   . THR A 0 135 . -109.528 -48.105 19.055  1.00 39.43 135 A 1 
ATOM 1024 C CA  . THR A 0 135 . -109.857 -49.405 18.434  1.00 39.43 135 A 1 
ATOM 1025 C C   . THR A 0 135 . -111.158 -49.993 18.998  1.00 39.43 135 A 1 
ATOM 1026 C CB  . THR A 0 135 . -108.704 -50.433 18.500  1.00 39.43 135 A 1 
ATOM 1027 O O   . THR A 0 135 . -111.174 -50.709 19.986  1.00 39.43 135 A 1 
ATOM 1028 C CG2 . THR A 0 135 . -108.869 -51.506 17.419  1.00 39.43 135 A 1 
ATOM 1029 O OG1 . THR A 0 135 . -107.453 -49.835 18.249  1.00 39.43 135 A 1 
ATOM 1030 N N   . LYS A 0 136 . -112.265 -49.644 18.332  1.00 32.63 136 A 1 
ATOM 1031 C CA  . LYS A 0 136 . -113.288 -50.556 17.784  1.00 32.63 136 A 1 
ATOM 1032 C C   . LYS A 0 136 . -113.743 -51.759 18.647  1.00 32.63 136 A 1 
ATOM 1033 C CB  . LYS A 0 136 . -112.749 -51.007 16.402  1.00 32.63 136 A 1 
ATOM 1034 O O   . LYS A 0 136 . -113.175 -52.837 18.538  1.00 32.63 136 A 1 
ATOM 1035 C CG  . LYS A 0 136 . -113.824 -51.180 15.323  1.00 32.63 136 A 1 
ATOM 1036 C CD  . LYS A 0 136 . -113.175 -51.717 14.036  1.00 32.63 136 A 1 
ATOM 1037 C CE  . LYS A 0 136 . -114.122 -51.581 12.837  1.00 32.63 136 A 1 
ATOM 1038 N NZ  . LYS A 0 136 . -113.528 -52.169 11.607  1.00 32.63 136 A 1 
ATOM 1039 N N   . TRP A 0 137 . -114.901 -51.629 19.303  1.00 29.64 137 A 1 
ATOM 1040 C CA  . TRP A 0 137 . -115.962 -52.652 19.281  1.00 29.64 137 A 1 
ATOM 1041 C C   . TRP A 0 137 . -117.304 -51.988 19.621  1.00 29.64 137 A 1 
ATOM 1042 C CB  . TRP A 0 137 . -115.659 -53.853 20.202  1.00 29.64 137 A 1 
ATOM 1043 O O   . TRP A 0 137 . -117.536 -51.557 20.746  1.00 29.64 137 A 1 
ATOM 1044 C CG  . TRP A 0 137 . -116.242 -55.166 19.752  1.00 29.64 137 A 1 
ATOM 1045 C CD1 . TRP A 0 137 . -116.128 -55.701 18.512  1.00 29.64 137 A 1 
ATOM 1046 C CD2 . TRP A 0 137 . -116.977 -56.160 20.536  1.00 29.64 137 A 1 
ATOM 1047 C CE2 . TRP A 0 137 . -117.287 -57.269 19.691  1.00 29.64 137 A 1 
ATOM 1048 C CE3 . TRP A 0 137 . -117.401 -56.245 21.880  1.00 29.64 137 A 1 
ATOM 1049 N NE1 . TRP A 0 137 . -116.773 -56.922 18.464  1.00 29.64 137 A 1 
ATOM 1050 C CH2 . TRP A 0 137 . -118.382 -58.452 21.492  1.00 29.64 137 A 1 
ATOM 1051 C CZ2 . TRP A 0 137 . -117.977 -58.400 20.149  1.00 29.64 137 A 1 
ATOM 1052 C CZ3 . TRP A 0 137 . -118.094 -57.377 22.353  1.00 29.64 137 A 1 
ATOM 1053 N N   . GLY A 0 138 . -118.146 -51.808 18.605  1.00 33.56 138 A 1 
ATOM 1054 C CA  . GLY A 0 138 . -119.551 -51.467 18.783  1.00 33.56 138 A 1 
ATOM 1055 C C   . GLY A 0 138 . -120.361 -52.751 18.729  1.00 33.56 138 A 1 
ATOM 1056 O O   . GLY A 0 138 . -120.081 -53.564 17.860  1.00 33.56 138 A 1 
ATOM 1057 N N   . ASP A 0 139 . -121.307 -52.914 19.654  1.00 36.92 139 A 1 
ATOM 1058 C CA  . ASP A 0 139 . -122.523 -53.726 19.500  1.00 36.92 139 A 1 
ATOM 1059 C C   . ASP A 0 139 . -123.343 -53.695 20.797  1.00 36.92 139 A 1 
ATOM 1060 C CB  . ASP A 0 139 . -122.237 -55.190 19.072  1.00 36.92 139 A 1 
ATOM 1061 O O   . ASP A 0 139 . -123.339 -54.638 21.573  1.00 36.92 139 A 1 
ATOM 1062 C CG  . ASP A 0 139 . -122.313 -55.413 17.554  1.00 36.92 139 A 1 
ATOM 1063 O OD1 . ASP A 0 139 . -122.957 -54.583 16.862  1.00 36.92 139 A 1 
ATOM 1064 O OD2 . ASP A 0 139 . -121.805 -56.463 17.102  1.00 36.92 139 A 1 
ATOM 1065 N N   . LEU A 0 140 . -124.083 -52.609 21.037  1.00 39.28 140 A 1 
ATOM 1066 C CA  . LEU A 0 140 . -125.308 -52.665 21.844  1.00 39.28 140 A 1 
ATOM 1067 C C   . LEU A 0 140 . -126.337 -51.730 21.205  1.00 39.28 140 A 1 
ATOM 1068 C CB  . LEU A 0 140 . -125.055 -52.393 23.342  1.00 39.28 140 A 1 
ATOM 1069 O O   . LEU A 0 140 . -126.472 -50.552 21.528  1.00 39.28 140 A 1 
ATOM 1070 C CG  . LEU A 0 140 . -124.446 -53.567 24.147  1.00 39.28 140 A 1 
ATOM 1071 C CD1 . LEU A 0 140 . -124.196 -53.131 25.585  1.00 39.28 140 A 1 
ATOM 1072 C CD2 . LEU A 0 140 . -125.347 -54.811 24.186  1.00 39.28 140 A 1 
ATOM 1073 N N   . LYS A 0 141 . -127.021 -52.285 20.206  1.00 33.27 141 A 1 
ATOM 1074 C CA  . LYS A 0 141 . -128.157 -51.703 19.498  1.00 33.27 141 A 1 
ATOM 1075 C C   . LYS A 0 141 . -129.421 -52.335 20.091  1.00 33.27 141 A 1 
ATOM 1076 C CB  . LYS A 0 141 . -127.976 -52.026 17.996  1.00 33.27 141 A 1 
ATOM 1077 O O   . LYS A 0 141 . -129.620 -53.532 19.926  1.00 33.27 141 A 1 
ATOM 1078 C CG  . LYS A 0 141 . -128.575 -50.995 17.031  1.00 33.27 141 A 1 
ATOM 1079 C CD  . LYS A 0 141 . -128.531 -51.553 15.597  1.00 33.27 141 A 1 
ATOM 1080 C CE  . LYS A 0 141 . -128.806 -50.469 14.549  1.00 33.27 141 A 1 
ATOM 1081 N NZ  . LYS A 0 141 . -128.831 -51.045 13.179  1.00 33.27 141 A 1 
ATOM 1082 N N   . GLY A 0 142 . -130.289 -51.545 20.724  1.00 33.10 142 A 1 
ATOM 1083 C CA  . GLY A 0 142 . -131.679 -51.942 20.985  1.00 33.10 142 A 1 
ATOM 1084 C C   . GLY A 0 142 . -132.175 -51.695 22.408  1.00 33.10 142 A 1 
ATOM 1085 O O   . GLY A 0 142 . -131.604 -52.199 23.365  1.00 33.10 142 A 1 
ATOM 1086 N N   . GLY A 0 143 . -133.287 -50.965 22.521  1.00 34.57 143 A 1 
ATOM 1087 C CA  . GLY A 0 143 . -134.089 -50.911 23.744  1.00 34.57 143 A 1 
ATOM 1088 C C   . GLY A 0 143 . -134.639 -49.527 24.063  1.00 34.57 143 A 1 
ATOM 1089 O O   . GLY A 0 143 . -134.149 -48.861 24.966  1.00 34.57 143 A 1 
ATOM 1090 N N   . LYS A 0 144 . -135.677 -49.095 23.337  1.00 33.91 144 A 1 
ATOM 1091 C CA  . LYS A 0 144 . -136.589 -48.048 23.815  1.00 33.91 144 A 1 
ATOM 1092 C C   . LYS A 0 144 . -137.390 -48.642 24.978  1.00 33.91 144 A 1 
ATOM 1093 C CB  . LYS A 0 144 . -137.548 -47.608 22.694  1.00 33.91 144 A 1 
ATOM 1094 O O   . LYS A 0 144 . -138.212 -49.522 24.743  1.00 33.91 144 A 1 
ATOM 1095 C CG  . LYS A 0 144 . -136.891 -46.790 21.573  1.00 33.91 144 A 1 
ATOM 1096 C CD  . LYS A 0 144 . -137.973 -46.335 20.581  1.00 33.91 144 A 1 
ATOM 1097 C CE  . LYS A 0 144 . -137.390 -45.438 19.483  1.00 33.91 144 A 1 
ATOM 1098 N NZ  . LYS A 0 144 . -138.456 -44.962 18.563  1.00 33.91 144 A 1 
ATOM 1099 N N   . GLY A 0 145 . -137.122 -48.198 26.200  1.00 35.99 145 A 1 
ATOM 1100 C CA  . GLY A 0 145 . -137.867 -48.570 27.400  1.00 35.99 145 A 1 
ATOM 1101 C C   . GLY A 0 145 . -138.143 -47.319 28.217  1.00 35.99 145 A 1 
ATOM 1102 O O   . GLY A 0 145 . -137.306 -46.890 29.000  1.00 35.99 145 A 1 
ATOM 1103 N N   . GLU A 0 146 . -139.292 -46.711 27.958  1.00 32.28 146 A 1 
ATOM 1104 C CA  . GLU A 0 146 . -139.904 -45.655 28.758  1.00 32.28 146 A 1 
ATOM 1105 C C   . GLU A 0 146 . -140.455 -46.313 30.030  1.00 32.28 146 A 1 
ATOM 1106 C CB  . GLU A 0 146 . -140.986 -45.034 27.858  1.00 32.28 146 A 1 
ATOM 1107 O O   . GLU A 0 146 . -141.370 -47.133 29.960  1.00 32.28 146 A 1 
ATOM 1108 C CG  . GLU A 0 146 . -141.750 -43.812 28.391  1.00 32.28 146 A 1 
ATOM 1109 C CD  . GLU A 0 146 . -142.681 -43.218 27.307  1.00 32.28 146 A 1 
ATOM 1110 O OE1 . GLU A 0 146 . -143.248 -42.132 27.546  1.00 32.28 146 A 1 
ATOM 1111 O OE2 . GLU A 0 146 . -142.780 -43.818 26.206  1.00 32.28 146 A 1 
ATOM 1112 N N   . VAL A 0 147 . -139.840 -46.035 31.181  1.00 39.28 147 A 1 
ATOM 1113 C CA  . VAL A 0 147 . -140.370 -46.424 32.492  1.00 39.28 147 A 1 
ATOM 1114 C C   . VAL A 0 147 . -140.319 -45.192 33.384  1.00 39.28 147 A 1 
ATOM 1115 C CB  . VAL A 0 147 . -139.660 -47.640 33.126  1.00 39.28 147 A 1 
ATOM 1116 O O   . VAL A 0 147 . -139.267 -44.797 33.885  1.00 39.28 147 A 1 
ATOM 1117 C CG1 . VAL A 0 147 . -140.463 -48.150 34.333  1.00 39.28 147 A 1 
ATOM 1118 C CG2 . VAL A 0 147 . -139.515 -48.818 32.152  1.00 39.28 147 A 1 
ATOM 1119 N N   . ASP A 0 148 . -141.484 -44.572 33.512  1.00 32.73 148 A 1 
ATOM 1120 C CA  . ASP A 0 148 . -141.814 -43.565 34.509  1.00 32.73 148 A 1 
ATOM 1121 C C   . ASP A 0 148 . -141.749 -44.123 35.944  1.00 32.73 148 A 1 
ATOM 1122 C CB  . ASP A 0 148 . -143.246 -43.069 34.227  1.00 32.73 148 A 1 
ATOM 1123 O O   . ASP A 0 148 . -141.825 -45.330 36.171  1.00 32.73 148 A 1 
ATOM 1124 C CG  . ASP A 0 148 . -143.335 -42.083 33.065  1.00 32.73 148 A 1 
ATOM 1125 O OD1 . ASP A 0 148 . -142.471 -41.178 33.035  1.00 32.73 148 A 1 
ATOM 1126 O OD2 . ASP A 0 148 . -144.311 -42.201 32.297  1.00 32.73 148 A 1 
ATOM 1127 N N   . ALA A 0 149 . -141.747 -43.188 36.903  1.00 34.19 149 A 1 
ATOM 1128 C CA  . ALA A 0 149 . -142.086 -43.329 38.329  1.00 34.19 149 A 1 
ATOM 1129 C C   . ALA A 0 149 . -140.925 -43.402 39.350  1.00 34.19 149 A 1 
ATOM 1130 C CB  . ALA A 0 149 . -143.204 -44.356 38.568  1.00 34.19 149 A 1 
ATOM 1131 O O   . ALA A 0 149 . -140.498 -44.450 39.820  1.00 34.19 149 A 1 
ATOM 1132 N N   . TYR A 0 150 . -140.501 -42.204 39.770  1.00 27.78 150 A 1 
ATOM 1133 C CA  . TYR A 0 150 . -140.539 -41.711 41.159  1.00 27.78 150 A 1 
ATOM 1134 C C   . TYR A 0 150 . -140.191 -42.698 42.299  1.00 27.78 150 A 1 
ATOM 1135 C CB  . TYR A 0 150 . -141.926 -41.065 41.376  1.00 27.78 150 A 1 
ATOM 1136 O O   . TYR A 0 150 . -141.037 -43.459 42.765  1.00 27.78 150 A 1 
ATOM 1137 C CG  . TYR A 0 150 . -141.961 -39.932 42.384  1.00 27.78 150 A 1 
ATOM 1138 C CD1 . TYR A 0 150 . -142.437 -40.140 43.694  1.00 27.78 150 A 1 
ATOM 1139 C CD2 . TYR A 0 150 . -141.562 -38.644 41.978  1.00 27.78 150 A 1 
ATOM 1140 C CE1 . TYR A 0 150 . -142.523 -39.057 44.594  1.00 27.78 150 A 1 
ATOM 1141 C CE2 . TYR A 0 150 . -141.636 -37.563 42.876  1.00 27.78 150 A 1 
ATOM 1142 O OH  . TYR A 0 150 . -142.206 -36.712 45.036  1.00 27.78 150 A 1 
ATOM 1143 C CZ  . TYR A 0 150 . -142.123 -37.765 44.182  1.00 27.78 150 A 1 
ATOM 1144 N N   . GLY A 0 151 . -138.984 -42.576 42.874  1.00 35.74 151 A 1 
ATOM 1145 C CA  . GLY A 0 151 . -138.651 -43.264 44.126  1.00 35.74 151 A 1 
ATOM 1146 C C   . GLY A 0 151 . -137.233 -43.054 44.673  1.00 35.74 151 A 1 
ATOM 1147 O O   . GLY A 0 151 . -136.341 -43.831 44.379  1.00 35.74 151 A 1 
ATOM 1148 N N   . LYS A 0 152 . -137.089 -42.061 45.563  1.00 33.68 152 A 1 
ATOM 1149 C CA  . LYS A 0 152 . -136.213 -42.031 46.761  1.00 33.68 152 A 1 
ATOM 1150 C C   . LYS A 0 152 . -134.676 -42.179 46.631  1.00 33.68 152 A 1 
ATOM 1151 C CB  . LYS A 0 152 . -136.752 -43.039 47.794  1.00 33.68 152 A 1 
ATOM 1152 O O   . LYS A 0 152 . -134.132 -43.264 46.508  1.00 33.68 152 A 1 
ATOM 1153 C CG  . LYS A 0 152 . -138.118 -42.629 48.366  1.00 33.68 152 A 1 
ATOM 1154 C CD  . LYS A 0 152 . -138.564 -43.623 49.444  1.00 33.68 152 A 1 
ATOM 1155 C CE  . LYS A 0 152 . -139.889 -43.168 50.067  1.00 33.68 152 A 1 
ATOM 1156 N NZ  . LYS A 0 152 . -140.337 -44.108 51.125  1.00 33.68 152 A 1 
ATOM 1157 N N   . GLN A 0 153 . -134.006 -41.056 46.921  1.00 30.13 153 A 1 
ATOM 1158 C CA  . GLN A 0 153 . -133.003 -40.887 47.993  1.00 30.13 153 A 1 
ATOM 1159 C C   . GLN A 0 153 . -131.857 -41.921 48.084  1.00 30.13 153 A 1 
ATOM 1160 C CB  . GLN A 0 153 . -133.779 -40.741 49.324  1.00 30.13 153 A 1 
ATOM 1161 O O   . GLN A 0 153 . -131.957 -42.905 48.808  1.00 30.13 153 A 1 
ATOM 1162 C CG  . GLN A 0 153 . -132.955 -40.244 50.527  1.00 30.13 153 A 1 
ATOM 1163 C CD  . GLN A 0 153 . -133.808 -40.044 51.784  1.00 30.13 153 A 1 
ATOM 1164 N NE2 . GLN A 0 153 . -133.202 -39.771 52.918  1.00 30.13 153 A 1 
ATOM 1165 O OE1 . GLN A 0 153 . -135.027 -40.117 51.779  1.00 30.13 153 A 1 
ATOM 1166 N N   . SER A 0 154 . -130.700 -41.589 47.497  1.00 34.35 154 A 1 
ATOM 1167 C CA  . SER A 0 154 . -129.397 -42.067 47.978  1.00 34.35 154 A 1 
ATOM 1168 C C   . SER A 0 154 . -128.408 -40.906 48.054  1.00 34.35 154 A 1 
ATOM 1169 C CB  . SER A 0 154 . -128.835 -43.211 47.134  1.00 34.35 154 A 1 
ATOM 1170 O O   . SER A 0 154 . -128.245 -40.134 47.111  1.00 34.35 154 A 1 
ATOM 1171 O OG  . SER A 0 154 . -127.687 -43.720 47.790  1.00 34.35 154 A 1 
ATOM 1172 N N   . GLN A 0 155 . -127.791 -40.772 49.221  1.00 30.65 155 A 1 
ATOM 1173 C CA  . GLN A 0 155 . -126.744 -39.817 49.542  1.00 30.65 155 A 1 
ATOM 1174 C C   . GLN A 0 155 . -125.466 -40.176 48.773  1.00 30.65 155 A 1 
ATOM 1175 C CB  . GLN A 0 155 . -126.478 -39.905 51.055  1.00 30.65 155 A 1 
ATOM 1176 O O   . GLN A 0 155 . -124.957 -41.284 48.908  1.00 30.65 155 A 1 
ATOM 1177 C CG  . GLN A 0 155 . -127.641 -39.419 51.937  1.00 30.65 155 A 1 
ATOM 1178 C CD  . GLN A 0 155 . -127.382 -39.666 53.423  1.00 30.65 155 A 1 
ATOM 1179 N NE2 . GLN A 0 155 . -127.920 -38.855 54.307  1.00 30.65 155 A 1 
ATOM 1180 O OE1 . GLN A 0 155 . -126.714 -40.597 53.830  1.00 30.65 155 A 1 
ATOM 1181 N N   . ALA A 0 156 . -124.918 -39.228 48.017  1.00 34.17 156 A 1 
ATOM 1182 C CA  . ALA A 0 156 . -123.539 -39.273 47.543  1.00 34.17 156 A 1 
ATOM 1183 C C   . ALA A 0 156 . -122.863 -37.969 47.975  1.00 34.17 156 A 1 
ATOM 1184 C CB  . ALA A 0 156 . -123.503 -39.535 46.034  1.00 34.17 156 A 1 
ATOM 1185 O O   . ALA A 0 156 . -122.989 -36.925 47.341  1.00 34.17 156 A 1 
ATOM 1186 N N   . ALA A 0 157 . -122.211 -38.035 49.131  1.00 34.75 157 A 1 
ATOM 1187 C CA  . ALA A 0 157 . -121.255 -37.044 49.585  1.00 34.75 157 A 1 
ATOM 1188 C C   . ALA A 0 157 . -119.935 -37.232 48.819  1.00 34.75 157 A 1 
ATOM 1189 C CB  . ALA A 0 157 . -121.066 -37.245 51.096  1.00 34.75 157 A 1 
ATOM 1190 O O   . ALA A 0 157 . -119.497 -38.367 48.644  1.00 34.75 157 A 1 
ATOM 1191 N N   . GLY A 0 158 . -119.279 -36.134 48.430  1.00 29.96 158 A 1 
ATOM 1192 C CA  . GLY A 0 158 . -117.850 -36.153 48.091  1.00 29.96 158 A 1 
ATOM 1193 C C   . GLY A 0 158 . -117.471 -35.654 46.698  1.00 29.96 158 A 1 
ATOM 1194 O O   . GLY A 0 158 . -116.863 -36.390 45.933  1.00 29.96 158 A 1 
ATOM 1195 N N   . ALA A 0 159 . -117.736 -34.385 46.388  1.00 33.86 159 A 1 
ATOM 1196 C CA  . ALA A 0 159 . -116.916 -33.647 45.430  1.00 33.86 159 A 1 
ATOM 1197 C C   . ALA A 0 159 . -116.500 -32.341 46.106  1.00 33.86 159 A 1 
ATOM 1198 C CB  . ALA A 0 159 . -117.649 -33.467 44.101  1.00 33.86 159 A 1 
ATOM 1199 O O   . ALA A 0 159 . -117.330 -31.501 46.451  1.00 33.86 159 A 1 
ATOM 1200 N N   . SER A 0 160 . -115.210 -32.271 46.415  1.00 33.86 160 A 1 
ATOM 1201 C CA  . SER A 0 160 . -114.561 -31.262 47.235  1.00 33.86 160 A 1 
ATOM 1202 C C   . SER A 0 160 . -114.876 -29.843 46.782  1.00 33.86 160 A 1 
ATOM 1203 C CB  . SER A 0 160 . -113.047 -31.485 47.173  1.00 33.86 160 A 1 
ATOM 1204 O O   . SER A 0 160 . -114.732 -29.507 45.606  1.00 33.86 160 A 1 
ATOM 1205 O OG  . SER A 0 160 . -112.581 -31.358 45.846  1.00 33.86 160 A 1 
ATOM 1206 N N   . ALA A 0 161 . -115.209 -29.014 47.768  1.00 33.67 161 A 1 
ATOM 1207 C CA  . ALA A 0 161 . -115.139 -27.570 47.707  1.00 33.67 161 A 1 
ATOM 1208 C C   . ALA A 0 161 . -113.860 -27.130 46.982  1.00 33.67 161 A 1 
ATOM 1209 C CB  . ALA A 0 161 . -115.175 -27.053 49.150  1.00 33.67 161 A 1 
ATOM 1210 O O   . ALA A 0 161 . -112.742 -27.324 47.462  1.00 33.67 161 A 1 
ATOM 1211 N N   . VAL A 0 162 . -114.066 -26.549 45.804  1.00 37.24 162 A 1 
ATOM 1212 C CA  . VAL A 0 162 . -113.089 -25.736 45.096  1.00 37.24 162 A 1 
ATOM 1213 C C   . VAL A 0 162 . -112.590 -24.704 46.100  1.00 37.24 162 A 1 
ATOM 1214 C CB  . VAL A 0 162 . -113.767 -25.079 43.875  1.00 37.24 162 A 1 
ATOM 1215 O O   . VAL A 0 162 . -113.365 -23.874 46.574  1.00 37.24 162 A 1 
ATOM 1216 C CG1 . VAL A 0 162 . -112.836 -24.126 43.119  1.00 37.24 162 A 1 
ATOM 1217 C CG2 . VAL A 0 162 . -114.246 -26.154 42.886  1.00 37.24 162 A 1 
ATOM 1218 N N   . TRP A 0 163 . -111.312 -24.806 46.463  1.00 30.64 163 A 1 
ATOM 1219 C CA  . TRP A 0 163 . -110.574 -23.787 47.196  1.00 30.64 163 A 1 
ATOM 1220 C C   . TRP A 0 163 . -110.609 -22.491 46.379  1.00 30.64 163 A 1 
ATOM 1221 C CB  . TRP A 0 163 . -109.135 -24.276 47.450  1.00 30.64 163 A 1 
ATOM 1222 O O   . TRP A 0 163 . -109.698 -22.173 45.620  1.00 30.64 163 A 1 
ATOM 1223 C CG  . TRP A 0 163 . -108.857 -24.901 48.783  1.00 30.64 163 A 1 
ATOM 1224 C CD1 . TRP A 0 163 . -109.442 -26.005 49.302  1.00 30.64 163 A 1 
ATOM 1225 C CD2 . TRP A 0 163 . -107.881 -24.460 49.776  1.00 30.64 163 A 1 
ATOM 1226 C CE2 . TRP A 0 163 . -107.922 -25.358 50.883  1.00 30.64 163 A 1 
ATOM 1227 C CE3 . TRP A 0 163 . -106.960 -23.391 49.845  1.00 30.64 163 A 1 
ATOM 1228 N NE1 . TRP A 0 163 . -108.891 -26.278 50.541  1.00 30.64 163 A 1 
ATOM 1229 C CH2 . TRP A 0 163 . -106.186 -24.131 52.040  1.00 30.64 163 A 1 
ATOM 1230 C CZ2 . TRP A 0 163 . -107.091 -25.205 52.003  1.00 30.64 163 A 1 
ATOM 1231 C CZ3 . TRP A 0 163 . -106.122 -23.227 50.964  1.00 30.64 163 A 1 
ATOM 1232 N N   . GLN A 0 164 . -111.686 -21.727 46.535  1.00 32.35 164 A 1 
ATOM 1233 C CA  . GLN A 0 164 . -111.738 -20.306 46.227  1.00 32.35 164 A 1 
ATOM 1234 C C   . GLN A 0 164 . -110.942 -19.601 47.330  1.00 32.35 164 A 1 
ATOM 1235 C CB  . GLN A 0 164 . -113.202 -19.850 46.112  1.00 32.35 164 A 1 
ATOM 1236 O O   . GLN A 0 164 . -111.488 -18.954 48.219  1.00 32.35 164 A 1 
ATOM 1237 C CG  . GLN A 0 164 . -113.875 -20.418 44.850  1.00 32.35 164 A 1 
ATOM 1238 C CD  . GLN A 0 164 . -115.358 -20.075 44.748  1.00 32.35 164 A 1 
ATOM 1239 N NE2 . GLN A 0 164 . -115.981 -20.325 43.618  1.00 32.35 164 A 1 
ATOM 1240 O OE1 . GLN A 0 164 . -115.998 -19.594 45.666  1.00 32.35 164 A 1 
ATOM 1241 N N   . GLY A 0 165 . -109.628 -19.845 47.330  1.00 31.74 165 A 1 
ATOM 1242 C CA  . GLY A 0 165 . -108.685 -19.181 48.210  1.00 31.74 165 A 1 
ATOM 1243 C C   . GLY A 0 165 . -108.794 -17.678 47.992  1.00 31.74 165 A 1 
ATOM 1244 O O   . GLY A 0 165 . -108.814 -17.205 46.857  1.00 31.74 165 A 1 
ATOM 1245 N N   . ALA A 0 166 . -108.883 -16.940 49.093  1.00 28.87 166 A 1 
ATOM 1246 C CA  . ALA A 0 166 . -109.097 -15.499 49.178  1.00 28.87 166 A 1 
ATOM 1247 C C   . ALA A 0 166 . -108.009 -14.620 48.512  1.00 28.87 166 A 1 
ATOM 1248 C CB  . ALA A 0 166 . -109.271 -15.182 50.670  1.00 28.87 166 A 1 
ATOM 1249 O O   . ALA A 0 166 . -107.963 -13.415 48.744  1.00 28.87 166 A 1 
ATOM 1250 N N   . SER A 0 167 . -107.147 -15.177 47.658  1.00 37.56 167 A 1 
ATOM 1251 C CA  . SER A 0 167 . -106.144 -14.439 46.888  1.00 37.56 167 A 1 
ATOM 1252 C C   . SER A 0 167 . -106.719 -13.682 45.686  1.00 37.56 167 A 1 
ATOM 1253 C CB  . SER A 0 167 . -105.023 -15.382 46.442  1.00 37.56 167 A 1 
ATOM 1254 O O   . SER A 0 167 . -106.011 -12.871 45.102  1.00 37.56 167 A 1 
ATOM 1255 O OG  . SER A 0 167 . -105.555 -16.496 45.749  1.00 37.56 167 A 1 
ATOM 1256 N N   . ALA A 0 168 . -107.996 -13.869 45.333  1.00 36.04 168 A 1 
ATOM 1257 C CA  . ALA A 0 168 . -108.615 -13.101 44.247  1.00 36.04 168 A 1 
ATOM 1258 C C   . ALA A 0 168 . -109.009 -11.659 44.642  1.00 36.04 168 A 1 
ATOM 1259 C CB  . ALA A 0 168 . -109.802 -13.900 43.698  1.00 36.04 168 A 1 
ATOM 1260 O O   . ALA A 0 168 . -109.277 -10.845 43.763  1.00 36.04 168 A 1 
ATOM 1261 N N   . GLY A 0 169 . -109.063 -11.328 45.941  1.00 33.75 169 A 1 
ATOM 1262 C CA  . GLY A 0 169 . -109.594 -10.040 46.417  1.00 33.75 169 A 1 
ATOM 1263 C C   . GLY A 0 169 . -108.563 -9.029  46.923  1.00 33.75 169 A 1 
ATOM 1264 O O   . GLY A 0 169 . -108.876 -7.845  47.035  1.00 33.75 169 A 1 
ATOM 1265 N N   . TYR A 0 170 . -107.341 -9.461  47.226  1.00 34.50 170 A 1 
ATOM 1266 C CA  . TYR A 0 170 . -106.301 -8.577  47.739  1.00 34.50 170 A 1 
ATOM 1267 C C   . TYR A 0 170 . -105.373 -8.228  46.592  1.00 34.50 170 A 1 
ATOM 1268 C CB  . TYR A 0 170 . -105.596 -9.222  48.936  1.00 34.50 170 A 1 
ATOM 1269 O O   . TYR A 0 170 . -104.709 -9.110  46.057  1.00 34.50 170 A 1 
ATOM 1270 C CG  . TYR A 0 170 . -106.489 -9.237  50.162  1.00 34.50 170 A 1 
ATOM 1271 C CD1 . TYR A 0 170 . -106.526 -8.114  51.012  1.00 34.50 170 A 1 
ATOM 1272 C CD2 . TYR A 0 170 . -107.332 -10.337 50.413  1.00 34.50 170 A 1 
ATOM 1273 C CE1 . TYR A 0 170 . -107.405 -8.088  52.112  1.00 34.50 170 A 1 
ATOM 1274 C CE2 . TYR A 0 170 . -108.214 -10.313 51.509  1.00 34.50 170 A 1 
ATOM 1275 O OH  . TYR A 0 170 . -109.107 -9.169  53.415  1.00 34.50 170 A 1 
ATOM 1276 C CZ  . TYR A 0 170 . -108.253 -9.189  52.359  1.00 34.50 170 A 1 
ATOM 1277 N N   . GLY A 0 171 . -105.369 -6.952  46.196  1.00 34.59 171 A 1 
ATOM 1278 C CA  . GLY A 0 171 . -104.410 -6.407  45.246  1.00 34.59 171 A 1 
ATOM 1279 C C   . GLY A 0 171 . -103.003 -6.696  45.743  1.00 34.59 171 A 1 
ATOM 1280 O O   . GLY A 0 171 . -102.453 -5.929  46.528  1.00 34.59 171 A 1 
ATOM 1281 N N   . ALA A 0 172 . -102.458 -7.837  45.323  1.00 31.87 172 A 1 
ATOM 1282 C CA  . ALA A 0 172 . -101.058 -8.155  45.462  1.00 31.87 172 A 1 
ATOM 1283 C C   . ALA A 0 172 . -100.324 -6.955  44.877  1.00 31.87 172 A 1 
ATOM 1284 C CB  . ALA A 0 172 . -100.764 -9.464  44.717  1.00 31.87 172 A 1 
ATOM 1285 O O   . ALA A 0 172 . -100.546 -6.609  43.711  1.00 31.87 172 A 1 
ATOM 1286 N N   . ALA A 0 173 . -99.554  -6.269  45.723  1.00 35.44 173 A 1 
ATOM 1287 C CA  . ALA A 0 173 . -98.669  -5.206  45.298  1.00 35.44 173 A 1 
ATOM 1288 C C   . ALA A 0 173 . -97.922  -5.744  44.078  1.00 35.44 173 A 1 
ATOM 1289 C CB  . ALA A 0 173 . -97.736  -4.854  46.463  1.00 35.44 173 A 1 
ATOM 1290 O O   . ALA A 0 173 . -97.215  -6.747  44.178  1.00 35.44 173 A 1 
ATOM 1291 N N   . ARG A 0 174 . -98.201  -5.172  42.901  1.00 36.14 174 A 1 
ATOM 1292 C CA  . ARG A 0 174 . -97.453  -5.488  41.686  1.00 36.14 174 A 1 
ATOM 1293 C C   . ARG A 0 174 . -96.001  -5.268  42.071  1.00 36.14 174 A 1 
ATOM 1294 C CB  . ARG A 0 174 . -97.864  -4.552  40.541  1.00 36.14 174 A 1 
ATOM 1295 O O   . ARG A 0 174 . -95.669  -4.136  42.408  1.00 36.14 174 A 1 
ATOM 1296 C CG  . ARG A 0 174 . -99.160  -4.991  39.848  1.00 36.14 174 A 1 
ATOM 1297 C CD  . ARG A 0 174 . -99.517  -3.970  38.761  1.00 36.14 174 A 1 
ATOM 1298 N NE  . ARG A 0 174 . -100.543 -4.482  37.833  1.00 36.14 174 A 1 
ATOM 1299 N NH1 . ARG A 0 174 . -100.820 -2.546  36.630  1.00 36.14 174 A 1 
ATOM 1300 N NH2 . ARG A 0 174 . -101.908 -4.393  36.011  1.00 36.14 174 A 1 
ATOM 1301 C CZ  . ARG A 0 174 . -101.085 -3.807  36.834  1.00 36.14 174 A 1 
ATOM 1302 N N   . GLY A 0 175 . -95.224  -6.352  42.135  1.00 40.31 175 A 1 
ATOM 1303 C CA  . GLY A 0 175 . -93.833  -6.311  42.569  1.00 40.31 175 A 1 
ATOM 1304 C C   . GLY A 0 175 . -93.146  -5.149  41.871  1.00 40.31 175 A 1 
ATOM 1305 O O   . GLY A 0 175 . -93.172  -5.080  40.642  1.00 40.31 175 A 1 
ATOM 1306 N N   . GLY A 0 176 . -92.662  -4.192  42.662  1.00 37.92 176 A 1 
ATOM 1307 C CA  . GLY A 0 176 . -91.795  -3.144  42.157  1.00 37.92 176 A 1 
ATOM 1308 C C   . GLY A 0 176 . -90.544  -3.846  41.666  1.00 37.92 176 A 1 
ATOM 1309 O O   . GLY A 0 176 . -89.842  -4.461  42.458  1.00 37.92 176 A 1 
ATOM 1310 N N   . TYR A 0 177 . -90.367  -3.880  40.356  1.00 39.34 177 A 1 
ATOM 1311 C CA  . TYR A 0 177 . -89.115  -4.294  39.751  1.00 39.34 177 A 1 
ATOM 1312 C C   . TYR A 0 177 . -88.158  -3.113  39.906  1.00 39.34 177 A 1 
ATOM 1313 C CB  . TYR A 0 177 . -89.361  -4.614  38.267  1.00 39.34 177 A 1 
ATOM 1314 O O   . TYR A 0 177 . -88.557  -2.001  39.537  1.00 39.34 177 A 1 
ATOM 1315 C CG  . TYR A 0 177 . -90.442  -5.640  37.974  1.00 39.34 177 A 1 
ATOM 1316 C CD1 . TYR A 0 177 . -90.114  -7.006  37.948  1.00 39.34 177 A 1 
ATOM 1317 C CD2 . TYR A 0 177 . -91.766  -5.227  37.720  1.00 39.34 177 A 1 
ATOM 1318 C CE1 . TYR A 0 177 . -91.110  -7.965  37.680  1.00 39.34 177 A 1 
ATOM 1319 C CE2 . TYR A 0 177 . -92.767  -6.181  37.455  1.00 39.34 177 A 1 
ATOM 1320 O OH  . TYR A 0 177 . -93.403  -8.479  37.193  1.00 39.34 177 A 1 
ATOM 1321 C CZ  . TYR A 0 177 . -92.439  -7.551  37.440  1.00 39.34 177 A 1 
ATOM 1322 N N   . ASP A 0 178 . -86.936  -3.347  40.376  1.00 43.75 178 A 1 
ATOM 1323 C CA  . ASP A 0 178 . -85.833  -2.496  39.934  1.00 43.75 178 A 1 
ATOM 1324 C C   . ASP A 0 178 . -85.730  -2.639  38.403  1.00 43.75 178 A 1 
ATOM 1325 C CB  . ASP A 0 178 . -84.520  -2.812  40.672  1.00 43.75 178 A 1 
ATOM 1326 O O   . ASP A 0 178 . -86.141  -3.631  37.786  1.00 43.75 178 A 1 
ATOM 1327 C CG  . ASP A 0 178 . -84.184  -4.300  40.689  1.00 43.75 178 A 1 
ATOM 1328 O OD1 . ASP A 0 178 . -84.390  -4.954  39.642  1.00 43.75 178 A 1 
ATOM 1329 O OD2 . ASP A 0 178 . -83.962  -4.814  41.807  1.00 43.75 178 A 1 
ATOM 1330 N N   . ASN A 0 179 . -85.392  -1.550  37.734  1.00 47.62 179 A 1 
ATOM 1331 C CA  . ASN A 0 179 . -85.183  -1.569  36.293  1.00 47.62 179 A 1 
ATOM 1332 C C   . ASN A 0 179 . -84.115  -0.529  36.022  1.00 47.62 179 A 1 
ATOM 1333 C CB  . ASN A 0 179 . -86.465  -1.222  35.506  1.00 47.62 179 A 1 
ATOM 1334 O O   . ASN A 0 179 . -84.455  0.573   35.547  1.00 47.62 179 A 1 
ATOM 1335 C CG  . ASN A 0 179 . -87.554  -2.265  35.454  1.00 47.62 179 A 1 
ATOM 1336 N ND2 . ASN A 0 179 . -88.632  -2.005  36.141  1.00 47.62 179 A 1 
ATOM 1337 O OD1 . ASN A 0 179 . -87.578  -3.207  34.670  1.00 47.62 179 A 1 
ATOM 1338 N N   . ASP A 0 180 . -82.876  -0.885  36.331  1.00 56.97 180 A 1 
ATOM 1339 C CA  . ASP A 0 180 . -81.758  -0.038  35.979  1.00 56.97 180 A 1 
ATOM 1340 C C   . ASP A 0 180 . -81.595  -0.121  34.466  1.00 56.97 180 A 1 
ATOM 1341 C CB  . ASP A 0 180 . -80.475  -0.337  36.770  1.00 56.97 180 A 1 
ATOM 1342 O O   . ASP A 0 180 . -81.751  -1.161  33.815  1.00 56.97 180 A 1 
ATOM 1343 C CG  . ASP A 0 180 . -80.717  -0.440  38.281  1.00 56.97 180 A 1 
ATOM 1344 O OD1 . ASP A 0 180 . -81.677  0.226   38.744  1.00 56.97 180 A 1 
ATOM 1345 O OD2 . ASP A 0 180 . -79.927  -1.139  38.945  1.00 56.97 180 A 1 
ATOM 1346 N N   . VAL A 0 181 . -81.390  1.042   33.863  1.00 59.47 181 A 1 
ATOM 1347 C CA  . VAL A 0 181 . -81.127  1.144   32.432  1.00 59.47 181 A 1 
ATOM 1348 C C   . VAL A 0 181 . -79.792  1.835   32.295  1.00 59.47 181 A 1 
ATOM 1349 C CB  . VAL A 0 181 . -82.257  1.861   31.675  1.00 59.47 181 A 1 
ATOM 1350 O O   . VAL A 0 181 . -79.641  2.998   32.674  1.00 59.47 181 A 1 
ATOM 1351 C CG1 . VAL A 0 181 . -81.950  1.913   30.171  1.00 59.47 181 A 1 
ATOM 1352 C CG2 . VAL A 0 181 . -83.604  1.140   31.848  1.00 59.47 181 A 1 
ATOM 1353 N N   . TRP A 0 182 . -78.821  1.117   31.740  1.00 71.72 182 A 1 
ATOM 1354 C CA  . TRP A 0 182 . -77.475  1.628   31.529  1.00 71.72 182 A 1 
ATOM 1355 C C   . TRP A 0 182 . -77.042  1.452   30.074  1.00 71.72 182 A 1 
ATOM 1356 C CB  . TRP A 0 182 . -76.506  0.984   32.530  1.00 71.72 182 A 1 
ATOM 1357 O O   . TRP A 0 182 . -77.434  0.501   29.388  1.00 71.72 182 A 1 
ATOM 1358 C CG  . TRP A 0 182 . -76.269  -0.487  32.363  1.00 71.72 182 A 1 
ATOM 1359 C CD1 . TRP A 0 182 . -76.916  -1.475  33.023  1.00 71.72 182 A 1 
ATOM 1360 C CD2 . TRP A 0 182 . -75.311  -1.157  31.491  1.00 71.72 182 A 1 
ATOM 1361 C CE2 . TRP A 0 182 . -75.422  -2.566  31.686  1.00 71.72 182 A 1 
ATOM 1362 C CE3 . TRP A 0 182 . -74.369  -0.710  30.543  1.00 71.72 182 A 1 
ATOM 1363 N NE1 . TRP A 0 182 . -76.415  -2.702  32.635  1.00 71.72 182 A 1 
ATOM 1364 C CH2 . TRP A 0 182 . -73.705  -3.002  30.031  1.00 71.72 182 A 1 
ATOM 1365 C CZ2 . TRP A 0 182 . -74.621  -3.481  30.984  1.00 71.72 182 A 1 
ATOM 1366 C CZ3 . TRP A 0 182 . -73.591  -1.620  29.803  1.00 71.72 182 A 1 
ATOM 1367 N N   . ALA A 0 183 . -76.200  2.372   29.606  1.00 60.36 183 A 1 
ATOM 1368 C CA  . ALA A 0 183 . -75.480  2.226   28.348  1.00 60.36 183 A 1 
ATOM 1369 C C   . ALA A 0 183 . -73.993  2.531   28.545  1.00 60.36 183 A 1 
ATOM 1370 C CB  . ALA A 0 183 . -76.105  3.103   27.262  1.00 60.36 183 A 1 
ATOM 1371 O O   . ALA A 0 183 . -73.615  3.422   29.311  1.00 60.36 183 A 1 
ATOM 1372 N N   . LYS A 0 184 . -73.153  1.772   27.840  1.00 68.22 184 A 1 
ATOM 1373 C CA  . LYS A 0 184 . -71.712  2.007   27.723  1.00 68.22 184 A 1 
ATOM 1374 C C   . LYS A 0 184 . -71.380  2.168   26.246  1.00 68.22 184 A 1 
ATOM 1375 C CB  . LYS A 0 184 . -70.904  0.864   28.359  1.00 68.22 184 A 1 
ATOM 1376 O O   . LYS A 0 184 . -71.768  1.333   25.427  1.00 68.22 184 A 1 
ATOM 1377 C CG  . LYS A 0 184 . -71.067  0.800   29.886  1.00 68.22 184 A 1 
ATOM 1378 C CD  . LYS A 0 184 . -70.429  -0.471  30.466  1.00 68.22 184 A 1 
ATOM 1379 C CE  . LYS A 0 184 . -70.890  -0.670  31.916  1.00 68.22 184 A 1 
ATOM 1380 N NZ  . LYS A 0 184 . -70.458  -1.984  32.454  1.00 68.22 184 A 1 
ATOM 1381 N N   . GLN A 0 185 . -70.682  3.241   25.924  1.00 70.51 185 A 1 
ATOM 1382 C CA  . GLN A 0 185 . -70.148  3.538   24.606  1.00 70.51 185 A 1 
ATOM 1383 C C   . GLN A 0 185 . -68.638  3.693   24.729  1.00 70.51 185 A 1 
ATOM 1384 C CB  . GLN A 0 185 . -70.778  4.826   24.066  1.00 70.51 185 A 1 
ATOM 1385 O O   . GLN A 0 185 . -68.160  4.364   25.639  1.00 70.51 185 A 1 
ATOM 1386 C CG  . GLN A 0 185 . -72.259  4.650   23.706  1.00 70.51 185 A 1 
ATOM 1387 C CD  . GLN A 0 185 . -72.874  5.913   23.116  1.00 70.51 185 A 1 
ATOM 1388 N NE2 . GLN A 0 185 . -74.047  5.832   22.540  1.00 70.51 185 A 1 
ATOM 1389 O OE1 . GLN A 0 185 . -72.333  7.001   23.125  1.00 70.51 185 A 1 
ATOM 1390 N N   . ALA A 0 186 . -67.897  3.083   23.819  1.00 69.16 186 A 1 
ATOM 1391 C CA  . ALA A 0 186 . -66.480  3.341   23.641  1.00 69.16 186 A 1 
ATOM 1392 C C   . ALA A 0 186 . -66.224  3.585   22.155  1.00 69.16 186 A 1 
ATOM 1393 C CB  . ALA A 0 186 . -65.662  2.178   24.210  1.00 69.16 186 A 1 
ATOM 1394 O O   . ALA A 0 186 . -66.768  2.868   21.313  1.00 69.16 186 A 1 
ATOM 1395 N N   . TYR A 0 187 . -65.436  4.606   21.857  1.00 68.55 187 A 1 
ATOM 1396 C CA  . TYR A 0 187 . -65.017  4.968   20.512  1.00 68.55 187 A 1 
ATOM 1397 C C   . TYR A 0 187 . -63.540  5.313   20.552  1.00 68.55 187 A 1 
ATOM 1398 C CB  . TYR A 0 187 . -65.821  6.171   20.001  1.00 68.55 187 A 1 
ATOM 1399 O O   . TYR A 0 187 . -63.094  5.973   21.491  1.00 68.55 187 A 1 
ATOM 1400 C CG  . TYR A 0 187 . -67.300  5.902   19.818  1.00 68.55 187 A 1 
ATOM 1401 C CD1 . TYR A 0 187 . -67.748  5.246   18.656  1.00 68.55 187 A 1 
ATOM 1402 C CD2 . TYR A 0 187 . -68.222  6.306   20.802  1.00 68.55 187 A 1 
ATOM 1403 C CE1 . TYR A 0 187 . -69.121  4.986   18.479  1.00 68.55 187 A 1 
ATOM 1404 C CE2 . TYR A 0 187 . -69.596  6.065   20.621  1.00 68.55 187 A 1 
ATOM 1405 O OH  . TYR A 0 187 . -71.371  5.152   19.299  1.00 68.55 187 A 1 
ATOM 1406 C CZ  . TYR A 0 187 . -70.044  5.392   19.464  1.00 68.55 187 A 1 
ATOM 1407 N N   . GLY A 0 188 . -62.814  4.920   19.520  1.00 74.08 188 A 1 
ATOM 1408 C CA  . GLY A 0 188 . -61.439  5.333   19.332  1.00 74.08 188 A 1 
ATOM 1409 C C   . GLY A 0 188 . -61.078  5.437   17.861  1.00 74.08 188 A 1 
ATOM 1410 O O   . GLY A 0 188 . -61.849  5.037   16.981  1.00 74.08 188 A 1 
ATOM 1411 N N   . SER A 0 189 . -59.934  6.053   17.623  1.00 70.43 189 A 1 
ATOM 1412 C CA  . SER A 0 189 . -59.236  6.062   16.348  1.00 70.43 189 A 1 
ATOM 1413 C C   . SER A 0 189 . -57.757  5.883   16.641  1.00 70.43 189 A 1 
ATOM 1414 C CB  . SER A 0 189 . -59.459  7.372   15.584  1.00 70.43 189 A 1 
ATOM 1415 O O   . SER A 0 189 . -57.192  6.734   17.329  1.00 70.43 189 A 1 
ATOM 1416 O OG  . SER A 0 189 . -59.052  8.501   16.347  1.00 70.43 189 A 1 
ATOM 1417 N N   . ASP A 0 190 . -57.210  4.813   16.108  1.00 74.55 190 A 1 
ATOM 1418 C CA  . ASP A 0 190 . -55.801  4.492   15.963  1.00 74.55 190 A 1 
ATOM 1419 C C   . ASP A 0 190 . -55.338  5.021   14.601  1.00 74.55 190 A 1 
ATOM 1420 C CB  . ASP A 0 190 . -55.558  2.964   16.097  1.00 74.55 190 A 1 
ATOM 1421 O O   . ASP A 0 190 . -56.005  4.820   13.580  1.00 74.55 190 A 1 
ATOM 1422 C CG  . ASP A 0 190 . -56.663  1.979   15.659  1.00 74.55 190 A 1 
ATOM 1423 O OD1 . ASP A 0 190 . -57.783  2.391   15.249  1.00 74.55 190 A 1 
ATOM 1424 O OD2 . ASP A 0 190 . -56.494  0.763   15.900  1.00 74.55 190 A 1 
ATOM 1425 N N   . TYR A 0 191 . -54.238  5.769   14.592  1.00 70.68 191 A 1 
ATOM 1426 C CA  . TYR A 0 191 . -53.550  6.159   13.363  1.00 70.68 191 A 1 
ATOM 1427 C C   . TYR A 0 191 . -52.135  5.597   13.423  1.00 70.68 191 A 1 
ATOM 1428 C CB  . TYR A 0 191 . -53.547  7.685   13.181  1.00 70.68 191 A 1 
ATOM 1429 O O   . TYR A 0 191 . -51.238  6.226   13.983  1.00 70.68 191 A 1 
ATOM 1430 C CG  . TYR A 0 191 . -54.888  8.317   12.877  1.00 70.68 191 A 1 
ATOM 1431 C CD1 . TYR A 0 191 . -55.330  8.438   11.548  1.00 70.68 191 A 1 
ATOM 1432 C CD2 . TYR A 0 191 . -55.689  8.782   13.932  1.00 70.68 191 A 1 
ATOM 1433 C CE1 . TYR A 0 191 . -56.588  9.002   11.261  1.00 70.68 191 A 1 
ATOM 1434 C CE2 . TYR A 0 191 . -56.944  9.356   13.659  1.00 70.68 191 A 1 
ATOM 1435 O OH  . TYR A 0 191 . -58.645  9.964   12.113  1.00 70.68 191 A 1 
ATOM 1436 C CZ  . TYR A 0 191 . -57.399  9.450   12.324  1.00 70.68 191 A 1 
ATOM 1437 N N   . ASP A 0 192 . -51.941  4.437   12.806  1.00 77.00 192 A 1 
ATOM 1438 C CA  . ASP A 0 192 . -50.639  3.792   12.714  1.00 77.00 192 A 1 
ATOM 1439 C C   . ASP A 0 192 . -49.990  4.132   11.375  1.00 77.00 192 A 1 
ATOM 1440 C CB  . ASP A 0 192 . -50.777  2.275   12.866  1.00 77.00 192 A 1 
ATOM 1441 O O   . ASP A 0 192 . -50.487  3.790   10.299  1.00 77.00 192 A 1 
ATOM 1442 C CG  . ASP A 0 192 . -50.915  1.802   14.309  1.00 77.00 192 A 1 
ATOM 1443 O OD1 . ASP A 0 192 . -50.212  2.396   15.147  1.00 77.00 192 A 1 
ATOM 1444 O OD2 . ASP A 0 192 . -51.535  0.729   14.488  1.00 77.00 192 A 1 
ATOM 1445 N N   . SER A 0 193 . -48.835  4.787   11.415  1.00 74.58 193 A 1 
ATOM 1446 C CA  . SER A 0 193 . -47.989  4.982   10.238  1.00 74.58 193 A 1 
ATOM 1447 C C   . SER A 0 193 . -46.677  4.241   10.425  1.00 74.58 193 A 1 
ATOM 1448 C CB  . SER A 0 193 . -47.780  6.465   9.955   1.00 74.58 193 A 1 
ATOM 1449 O O   . SER A 0 193 . -45.851  4.593   11.269  1.00 74.58 193 A 1 
ATOM 1450 O OG  . SER A 0 193 . -49.013  7.027   9.553   1.00 74.58 193 A 1 
ATOM 1451 N N   . ARG A 0 194 . -46.488  3.201   9.611   1.00 79.00 194 A 1 
ATOM 1452 C CA  . ARG A 0 194 . -45.305  2.345   9.620   1.00 79.00 194 A 1 
ATOM 1453 C C   . ARG A 0 194 . -44.578  2.470   8.304   1.00 79.00 194 A 1 
ATOM 1454 C CB  . ARG A 0 194 . -45.688  0.891   9.900   1.00 79.00 194 A 1 
ATOM 1455 O O   . ARG A 0 194 . -45.104  2.096   7.260   1.00 79.00 194 A 1 
ATOM 1456 C CG  . ARG A 0 194 . -46.363  0.782   11.265  1.00 79.00 194 A 1 
ATOM 1457 C CD  . ARG A 0 194 . -46.666  -0.665  11.665  1.00 79.00 194 A 1 
ATOM 1458 N NE  . ARG A 0 194 . -45.438  -1.477  11.778  1.00 79.00 194 A 1 
ATOM 1459 N NH1 . ARG A 0 194 . -46.381  -3.507  11.317  1.00 79.00 194 A 1 
ATOM 1460 N NH2 . ARG A 0 194 . -44.170  -3.361  11.640  1.00 79.00 194 A 1 
ATOM 1461 C CZ  . ARG A 0 194 . -45.334  -2.775  11.579  1.00 79.00 194 A 1 
ATOM 1462 N N   . TRP A 0 195 . -43.343  2.925   8.369   1.00 84.02 195 A 1 
ATOM 1463 C CA  . TRP A 0 195 . -42.509  3.093   7.194   1.00 84.02 195 A 1 
ATOM 1464 C C   . TRP A 0 195 . -41.155  2.441   7.416   1.00 84.02 195 A 1 
ATOM 1465 C CB  . TRP A 0 195 . -42.396  4.581   6.890   1.00 84.02 195 A 1 
ATOM 1466 O O   . TRP A 0 195 . -40.615  2.486   8.520   1.00 84.02 195 A 1 
ATOM 1467 C CG  . TRP A 0 195 . -41.502  4.885   5.741   1.00 84.02 195 A 1 
ATOM 1468 C CD1 . TRP A 0 195 . -41.861  4.869   4.441   1.00 84.02 195 A 1 
ATOM 1469 C CD2 . TRP A 0 195 . -40.088  5.215   5.773   1.00 84.02 195 A 1 
ATOM 1470 C CE2 . TRP A 0 195 . -39.678  5.493   4.439   1.00 84.02 195 A 1 
ATOM 1471 C CE3 . TRP A 0 195 . -39.124  5.336   6.795   1.00 84.02 195 A 1 
ATOM 1472 N NE1 . TRP A 0 195 . -40.776  5.202   3.659   1.00 84.02 195 A 1 
ATOM 1473 C CH2 . TRP A 0 195 . -37.472  6.135   5.197   1.00 84.02 195 A 1 
ATOM 1474 C CZ2 . TRP A 0 195 . -38.407  5.991   4.150   1.00 84.02 195 A 1 
ATOM 1475 C CZ3 . TRP A 0 195 . -37.820  5.772   6.507   1.00 84.02 195 A 1 
ATOM 1476 N N   . GLY A 0 196 . -40.580  1.854   6.371   1.00 85.28 196 A 1 
ATOM 1477 C CA  . GLY A 0 196 . -39.257  1.271   6.491   1.00 85.28 196 A 1 
ATOM 1478 C C   . GLY A 0 196 . -38.519  1.065   5.182   1.00 85.28 196 A 1 
ATOM 1479 O O   . GLY A 0 196 . -39.069  1.145   4.080   1.00 85.28 196 A 1 
ATOM 1480 N N   . LYS A 0 197 . -37.225  0.817   5.351   1.00 84.95 197 A 1 
ATOM 1481 C CA  . LYS A 0 197 . -36.248  0.539   4.309   1.00 84.95 197 A 1 
ATOM 1482 C C   . LYS A 0 197 . -35.476  -0.702  4.686   1.00 84.95 197 A 1 
ATOM 1483 C CB  . LYS A 0 197 . -35.267  1.701   4.176   1.00 84.95 197 A 1 
ATOM 1484 O O   . LYS A 0 197 . -34.924  -0.735  5.781   1.00 84.95 197 A 1 
ATOM 1485 C CG  . LYS A 0 197 . -35.987  2.956   3.708   1.00 84.95 197 A 1 
ATOM 1486 C CD  . LYS A 0 197 . -34.971  4.063   3.446   1.00 84.95 197 A 1 
ATOM 1487 C CE  . LYS A 0 197 . -35.719  5.095   2.621   1.00 84.95 197 A 1 
ATOM 1488 N NZ  . LYS A 0 197 . -34.828  6.067   1.982   1.00 84.95 197 A 1 
ATOM 1489 N N   . SER A 0 198 . -35.387  -1.654  3.773   1.00 84.22 198 A 1 
ATOM 1490 C CA  . SER A 0 198 . -34.579  -2.851  3.965   1.00 84.22 198 A 1 
ATOM 1491 C C   . SER A 0 198 . -33.623  -3.066  2.796   1.00 84.22 198 A 1 
ATOM 1492 C CB  . SER A 0 198 . -35.443  -4.075  4.267   1.00 84.22 198 A 1 
ATOM 1493 O O   . SER A 0 198 . -33.941  -2.775  1.639   1.00 84.22 198 A 1 
ATOM 1494 O OG  . SER A 0 198 . -36.391  -4.303  3.245   1.00 84.22 198 A 1 
ATOM 1495 N N   . TYR A 0 199 . -32.438  -3.576  3.102   1.00 81.43 199 A 1 
ATOM 1496 C CA  . TYR A 0 199 . -31.480  -4.093  2.129   1.00 81.43 199 A 1 
ATOM 1497 C C   . TYR A 0 199 . -31.118  -5.517  2.537   1.00 81.43 199 A 1 
ATOM 1498 C CB  . TYR A 0 199 . -30.204  -3.240  2.111   1.00 81.43 199 A 1 
ATOM 1499 O O   . TYR A 0 199 . -30.808  -5.722  3.702   1.00 81.43 199 A 1 
ATOM 1500 C CG  . TYR A 0 199 . -30.353  -1.777  1.738   1.00 81.43 199 A 1 
ATOM 1501 C CD1 . TYR A 0 199 . -29.986  -1.338  0.454   1.00 81.43 199 A 1 
ATOM 1502 C CD2 . TYR A 0 199 . -30.809  -0.848  2.691   1.00 81.43 199 A 1 
ATOM 1503 C CE1 . TYR A 0 199 . -30.020  0.033   0.136   1.00 81.43 199 A 1 
ATOM 1504 C CE2 . TYR A 0 199 . -30.854  0.524   2.383   1.00 81.43 199 A 1 
ATOM 1505 O OH  . TYR A 0 199 . -30.513  2.289   0.792   1.00 81.43 199 A 1 
ATOM 1506 C CZ  . TYR A 0 199 . -30.446  0.966   1.104   1.00 81.43 199 A 1 
ATOM 1507 N N   . ASP A 0 200 . -31.090  -6.481  1.613   1.00 80.83 200 A 1 
ATOM 1508 C CA  . ASP A 0 200 . -30.725  -7.865  1.969   1.00 80.83 200 A 1 
ATOM 1509 C C   . ASP A 0 200 . -29.249  -8.004  2.343   1.00 80.83 200 A 1 
ATOM 1510 C CB  . ASP A 0 200 . -30.999  -8.824  0.801   1.00 80.83 200 A 1 
ATOM 1511 O O   . ASP A 0 200 . -28.894  -8.566  3.370   1.00 80.83 200 A 1 
ATOM 1512 C CG  . ASP A 0 200 . -32.476  -9.135  0.579   1.00 80.83 200 A 1 
ATOM 1513 O OD1 . ASP A 0 200 . -33.256  -9.097  1.550   1.00 80.83 200 A 1 
ATOM 1514 O OD2 . ASP A 0 200 . -32.825  -9.402  -0.597  1.00 80.83 200 A 1 
ATOM 1515 N N   . SER A 0 201 . -28.357  -7.499  1.501   1.00 82.53 201 A 1 
ATOM 1516 C CA  . SER A 0 201 . -26.931  -7.467  1.794   1.00 82.53 201 A 1 
ATOM 1517 C C   . SER A 0 201 . -26.349  -6.185  1.238   1.00 82.53 201 A 1 
ATOM 1518 C CB  . SER A 0 201 . -26.216  -8.717  1.269   1.00 82.53 201 A 1 
ATOM 1519 O O   . SER A 0 201 . -26.711  -5.745  0.144   1.00 82.53 201 A 1 
ATOM 1520 O OG  . SER A 0 201 . -26.198  -8.760  -0.141  1.00 82.53 201 A 1 
ATOM 1521 N N   . VAL A 0 202 . -25.472  -5.553  2.013   1.00 83.45 202 A 1 
ATOM 1522 C CA  . VAL A 0 202 . -24.795  -4.317  1.620   1.00 83.45 202 A 1 
ATOM 1523 C C   . VAL A 0 202 . -23.300  -4.532  1.730   1.00 83.45 202 A 1 
ATOM 1524 C CB  . VAL A 0 202 . -25.258  -3.107  2.452   1.00 83.45 202 A 1 
ATOM 1525 O O   . VAL A 0 202 . -22.789  -4.929  2.775   1.00 83.45 202 A 1 
ATOM 1526 C CG1 . VAL A 0 202 . -24.540  -1.822  2.009   1.00 83.45 202 A 1 
ATOM 1527 C CG2 . VAL A 0 202 . -26.764  -2.872  2.296   1.00 83.45 202 A 1 
ATOM 1528 N N   . GLU A 0 203 . -22.580  -4.217  0.657   1.00 88.37 203 A 1 
ATOM 1529 C CA  . GLU A 0 203 . -21.125  -4.262  0.633   1.00 88.37 203 A 1 
ATOM 1530 C C   . GLU A 0 203 . -20.555  -2.943  0.107   1.00 88.37 203 A 1 
ATOM 1531 C CB  . GLU A 0 203 . -20.642  -5.479  -0.169  1.00 88.37 203 A 1 
ATOM 1532 O O   . GLU A 0 203 . -20.857  -2.494  -1.001  1.00 88.37 203 A 1 
ATOM 1533 C CG  . GLU A 0 203 . -19.155  -5.734  0.100   1.00 88.37 203 A 1 
ATOM 1534 C CD  . GLU A 0 203 . -18.602  -6.929  -0.681  1.00 88.37 203 A 1 
ATOM 1535 O OE1 . GLU A 0 203 . -17.684  -7.605  -0.161  1.00 88.37 203 A 1 
ATOM 1536 O OE2 . GLU A 0 203 . -18.808  -7.027  -1.911  1.00 88.37 203 A 1 
ATOM 1537 N N   . ALA A 0 204 . -19.680  -2.328  0.898   1.00 87.65 204 A 1 
ATOM 1538 C CA  . ALA A 0 204 . -18.944  -1.131  0.533   1.00 87.65 204 A 1 
ATOM 1539 C C   . ALA A 0 204 . -17.442  -1.404  0.619   1.00 87.65 204 A 1 
ATOM 1540 C CB  . ALA A 0 204 . -19.386  0.029   1.430   1.00 87.65 204 A 1 
ATOM 1541 O O   . ALA A 0 204 . -16.916  -1.745  1.678   1.00 87.65 204 A 1 
ATOM 1542 N N   . LYS A 0 205 . -16.727  -1.215  -0.491  1.00 92.69 205 A 1 
ATOM 1543 C CA  . LYS A 0 205 . -15.269  -1.371  -0.562  1.00 92.69 205 A 1 
ATOM 1544 C C   . LYS A 0 205 . -14.631  -0.075  -1.037  1.00 92.69 205 A 1 
ATOM 1545 C CB  . LYS A 0 205 . -14.876  -2.548  -1.467  1.00 92.69 205 A 1 
ATOM 1546 O O   . LYS A 0 205 . -15.103  0.549   -1.987  1.00 92.69 205 A 1 
ATOM 1547 C CG  . LYS A 0 205 . -15.377  -3.911  -0.969  1.00 92.69 205 A 1 
ATOM 1548 C CD  . LYS A 0 205 . -15.213  -4.980  -2.061  1.00 92.69 205 A 1 
ATOM 1549 C CE  . LYS A 0 205 . -15.451  -6.356  -1.442  1.00 92.69 205 A 1 
ATOM 1550 N NZ  . LYS A 0 205 . -16.171  -7.299  -2.331  1.00 92.69 205 A 1 
ATOM 1551 N N   . SER A 0 206 . -13.527  0.303   -0.407  1.00 93.65 206 A 1 
ATOM 1552 C CA  . SER A 0 206 . -12.637  1.362   -0.873  1.00 93.65 206 A 1 
ATOM 1553 C C   . SER A 0 206 . -11.219  0.826   -0.989  1.00 93.65 206 A 1 
ATOM 1554 C CB  . SER A 0 206 . -12.676  2.586   0.046   1.00 93.65 206 A 1 
ATOM 1555 O O   . SER A 0 206 . -10.738  0.176   -0.061  1.00 93.65 206 A 1 
ATOM 1556 O OG  . SER A 0 206 . -12.128  2.296   1.316   1.00 93.65 206 A 1 
ATOM 1557 N N   . TYR A 0 207 . -10.557  1.134   -2.093  1.00 92.23 207 A 1 
ATOM 1558 C CA  . TYR A 0 207 . -9.188   0.743   -2.384  1.00 92.23 207 A 1 
ATOM 1559 C C   . TYR A 0 207 . -8.428   1.967   -2.885  1.00 92.23 207 A 1 
ATOM 1560 C CB  . TYR A 0 207 . -9.209   -0.385  -3.422  1.00 92.23 207 A 1 
ATOM 1561 O O   . TYR A 0 207 . -8.782   2.543   -3.913  1.00 92.23 207 A 1 
ATOM 1562 C CG  . TYR A 0 207 . -7.837   -0.801  -3.909  1.00 92.23 207 A 1 
ATOM 1563 C CD1 . TYR A 0 207 . -7.300   -0.229  -5.079  1.00 92.23 207 A 1 
ATOM 1564 C CD2 . TYR A 0 207 . -7.095   -1.754  -3.186  1.00 92.23 207 A 1 
ATOM 1565 C CE1 . TYR A 0 207 . -6.026   -0.620  -5.530  1.00 92.23 207 A 1 
ATOM 1566 C CE2 . TYR A 0 207 . -5.814   -2.134  -3.628  1.00 92.23 207 A 1 
ATOM 1567 O OH  . TYR A 0 207 . -4.024   -1.885  -5.220  1.00 92.23 207 A 1 
ATOM 1568 C CZ  . TYR A 0 207 . -5.273   -1.563  -4.798  1.00 92.23 207 A 1 
ATOM 1569 N N   . ASP A 0 208 . -7.397   2.349   -2.150  1.00 94.14 208 A 1 
ATOM 1570 C CA  . ASP A 0 208 . -6.462   3.400   -2.510  1.00 94.14 208 A 1 
ATOM 1571 C C   . ASP A 0 208 . -5.080   2.771   -2.679  1.00 94.14 208 A 1 
ATOM 1572 C CB  . ASP A 0 208 . -6.466   4.507   -1.445  1.00 94.14 208 A 1 
ATOM 1573 O O   . ASP A 0 208 . -4.643   1.997   -1.830  1.00 94.14 208 A 1 
ATOM 1574 C CG  . ASP A 0 208 . -7.772   5.309   -1.420  1.00 94.14 208 A 1 
ATOM 1575 O OD1 . ASP A 0 208 . -8.276   5.654   -2.511  1.00 94.14 208 A 1 
ATOM 1576 O OD2 . ASP A 0 208 . -8.255   5.660   -0.316  1.00 94.14 208 A 1 
ATOM 1577 N N   . ASN A 0 209 . -4.403   3.088   -3.776  1.00 94.34 209 A 1 
ATOM 1578 C CA  . ASN A 0 209 . -3.070   2.580   -4.060  1.00 94.34 209 A 1 
ATOM 1579 C C   . ASN A 0 209 . -2.184   3.659   -4.681  1.00 94.34 209 A 1 
ATOM 1580 C CB  . ASN A 0 209 . -3.186   1.335   -4.936  1.00 94.34 209 A 1 
ATOM 1581 O O   . ASN A 0 209 . -2.588   4.307   -5.651  1.00 94.34 209 A 1 
ATOM 1582 C CG  . ASN A 0 209 . -1.826   0.715   -5.126  1.00 94.34 209 A 1 
ATOM 1583 N ND2 . ASN A 0 209 . -1.282   0.754   -6.311  1.00 94.34 209 A 1 
ATOM 1584 O OD1 . ASN A 0 209 . -1.218   0.258   -4.189  1.00 94.34 209 A 1 
ATOM 1585 N N   . GLU A 0 210 . -0.990   3.845   -4.134  1.00 95.73 210 A 1 
ATOM 1586 C CA  . GLU A 0 210 . -0.006   4.846   -4.545  1.00 95.73 210 A 1 
ATOM 1587 C C   . GLU A 0 210 . 1.330    4.174   -4.843  1.00 95.73 210 A 1 
ATOM 1588 C CB  . GLU A 0 210 . 0.154    5.921   -3.454  1.00 95.73 210 A 1 
ATOM 1589 O O   . GLU A 0 210 . 1.964    3.627   -3.946  1.00 95.73 210 A 1 
ATOM 1590 C CG  . GLU A 0 210 . -1.064   6.854   -3.426  1.00 95.73 210 A 1 
ATOM 1591 C CD  . GLU A 0 210 . -1.041   7.940   -2.340  1.00 95.73 210 A 1 
ATOM 1592 O OE1 . GLU A 0 210 . -2.120   8.573   -2.164  1.00 95.73 210 A 1 
ATOM 1593 O OE2 . GLU A 0 210 . 0.026    8.228   -1.759  1.00 95.73 210 A 1 
ATOM 1594 N N   . ASN A 0 211 . 1.763    4.250   -6.103  1.00 95.35 211 A 1 
ATOM 1595 C CA  . ASN A 0 211 . 2.943    3.550   -6.594  1.00 95.35 211 A 1 
ATOM 1596 C C   . ASN A 0 211 . 3.927    4.524   -7.218  1.00 95.35 211 A 1 
ATOM 1597 C CB  . ASN A 0 211 . 2.554    2.437   -7.583  1.00 95.35 211 A 1 
ATOM 1598 O O   . ASN A 0 211 . 3.555    5.420   -7.980  1.00 95.35 211 A 1 
ATOM 1599 C CG  . ASN A 0 211 . 1.778    1.332   -6.903  1.00 95.35 211 A 1 
ATOM 1600 N ND2 . ASN A 0 211 . 1.476    0.249   -7.561  1.00 95.35 211 A 1 
ATOM 1601 O OD1 . ASN A 0 211 . 1.389    1.415   -5.765  1.00 95.35 211 A 1 
ATOM 1602 N N   . TYR A 0 212 . 5.197    4.289   -6.943  1.00 96.88 212 A 1 
ATOM 1603 C CA  . TYR A 0 212 . 6.322    4.970   -7.545  1.00 96.88 212 A 1 
ATOM 1604 C C   . TYR A 0 212 . 7.358    3.933   -7.954  1.00 96.88 212 A 1 
ATOM 1605 C CB  . TYR A 0 212 . 6.894    5.972   -6.544  1.00 96.88 212 A 1 
ATOM 1606 O O   . TYR A 0 212 . 7.689    3.041   -7.176  1.00 96.88 212 A 1 
ATOM 1607 C CG  . TYR A 0 212 . 8.220    6.562   -6.962  1.00 96.88 212 A 1 
ATOM 1608 C CD1 . TYR A 0 212 . 9.409    6.266   -6.267  1.00 96.88 212 A 1 
ATOM 1609 C CD2 . TYR A 0 212 . 8.257    7.399   -8.083  1.00 96.88 212 A 1 
ATOM 1610 C CE1 . TYR A 0 212 . 10.618   6.886   -6.646  1.00 96.88 212 A 1 
ATOM 1611 C CE2 . TYR A 0 212 . 9.454    8.027   -8.450  1.00 96.88 212 A 1 
ATOM 1612 O OH  . TYR A 0 212 . 11.767   8.477   -8.040  1.00 96.88 212 A 1 
ATOM 1613 C CZ  . TYR A 0 212 . 10.632   7.804   -7.717  1.00 96.88 212 A 1 
ATOM 1614 N N   . ALA A 0 213 . 7.881    4.056   -9.167  1.00 97.07 213 A 1 
ATOM 1615 C CA  . ALA A 0 213 . 9.034    3.284   -9.590  1.00 97.07 213 A 1 
ATOM 1616 C C   . ALA A 0 213 . 9.967    4.160   -10.419 1.00 97.07 213 A 1 
ATOM 1617 C CB  . ALA A 0 213 . 8.587    2.020   -10.334 1.00 97.07 213 A 1 
ATOM 1618 O O   . ALA A 0 213 . 9.520    4.836   -11.349 1.00 97.07 213 A 1 
ATOM 1619 N N   . ARG A 0 214 . 11.257   4.119   -10.091 1.00 97.32 214 A 1 
ATOM 1620 C CA  . ARG A 0 214 . 12.330   4.799   -10.810 1.00 97.32 214 A 1 
ATOM 1621 C C   . ARG A 0 214 . 13.445   3.809   -11.102 1.00 97.32 214 A 1 
ATOM 1622 C CB  . ARG A 0 214 . 12.817   6.007   -10.001 1.00 97.32 214 A 1 
ATOM 1623 O O   . ARG A 0 214 . 13.935   3.156   -10.188 1.00 97.32 214 A 1 
ATOM 1624 C CG  . ARG A 0 214 . 13.976   6.748   -10.689 1.00 97.32 214 A 1 
ATOM 1625 C CD  . ARG A 0 214 . 14.465   7.963   -9.889  1.00 97.32 214 A 1 
ATOM 1626 N NE  . ARG A 0 214 . 14.964   7.597   -8.545  1.00 97.32 214 A 1 
ATOM 1627 N NH1 . ARG A 0 214 . 17.090   6.884   -9.116  1.00 97.32 214 A 1 
ATOM 1628 N NH2 . ARG A 0 214 . 16.525   6.874   -7.021  1.00 97.32 214 A 1 
ATOM 1629 C CZ  . ARG A 0 214 . 16.165   7.126   -8.242  1.00 97.32 214 A 1 
ATOM 1630 N N   . ARG A 0 215 . 13.863   3.746   -12.360 1.00 98.02 215 A 1 
ATOM 1631 C CA  . ARG A 0 215 . 15.018   2.987   -12.830 1.00 98.02 215 A 1 
ATOM 1632 C C   . ARG A 0 215 . 16.023   3.942   -13.458 1.00 98.02 215 A 1 
ATOM 1633 C CB  . ARG A 0 215 . 14.550   1.889   -13.791 1.00 98.02 215 A 1 
ATOM 1634 O O   . ARG A 0 215 . 15.643   4.767   -14.284 1.00 98.02 215 A 1 
ATOM 1635 C CG  . ARG A 0 215 . 15.732   1.136   -14.421 1.00 98.02 215 A 1 
ATOM 1636 C CD  . ARG A 0 215 . 15.276   -0.175  -15.068 1.00 98.02 215 A 1 
ATOM 1637 N NE  . ARG A 0 215 . 14.442   0.041   -16.264 1.00 98.02 215 A 1 
ATOM 1638 N NH1 . ARG A 0 215 . 12.664   -1.300  -15.691 1.00 98.02 215 A 1 
ATOM 1639 N NH2 . ARG A 0 215 . 12.731   -0.351  -17.691 1.00 98.02 215 A 1 
ATOM 1640 C CZ  . ARG A 0 215 . 13.288   -0.532  -16.538 1.00 98.02 215 A 1 
ATOM 1641 N N   . VAL A 0 216 . 17.283   3.815   -13.070 1.00 98.10 216 A 1 
ATOM 1642 C CA  . VAL A 0 216 . 18.425   4.537   -13.636 1.00 98.10 216 A 1 
ATOM 1643 C C   . VAL A 0 216 . 19.423   3.507   -14.138 1.00 98.10 216 A 1 
ATOM 1644 C CB  . VAL A 0 216 . 19.080   5.463   -12.595 1.00 98.10 216 A 1 
ATOM 1645 O O   . VAL A 0 216 . 19.742   2.579   -13.398 1.00 98.10 216 A 1 
ATOM 1646 C CG1 . VAL A 0 216 . 20.291   6.211   -13.166 1.00 98.10 216 A 1 
ATOM 1647 C CG2 . VAL A 0 216 . 18.069   6.506   -12.102 1.00 98.10 216 A 1 
ATOM 1648 N N   . ARG A 0 217 . 19.900   3.669   -15.372 1.00 96.85 217 A 1 
ATOM 1649 C CA  . ARG A 0 217 . 21.079   2.975   -15.903 1.00 96.85 217 A 1 
ATOM 1650 C C   . ARG A 0 217 . 22.004   4.017   -16.517 1.00 96.85 217 A 1 
ATOM 1651 C CB  . ARG A 0 217 . 20.726   1.901   -16.947 1.00 96.85 217 A 1 
ATOM 1652 O O   . ARG A 0 217 . 21.508   4.893   -17.228 1.00 96.85 217 A 1 
ATOM 1653 C CG  . ARG A 0 217 . 19.613   0.923   -16.546 1.00 96.85 217 A 1 
ATOM 1654 C CD  . ARG A 0 217 . 20.015   -0.011  -15.395 1.00 96.85 217 A 1 
ATOM 1655 N NE  . ARG A 0 217 . 18.851   -0.796  -14.946 1.00 96.85 217 A 1 
ATOM 1656 N NH1 . ARG A 0 217 . 19.677   -1.919  -13.083 1.00 96.85 217 A 1 
ATOM 1657 N NH2 . ARG A 0 217 . 17.560   -2.007  -13.537 1.00 96.85 217 A 1 
ATOM 1658 C CZ  . ARG A 0 217 . 18.725   -1.560  -13.874 1.00 96.85 217 A 1 
ATOM 1659 N N   . ALA A 0 218 . 23.282   3.943   -16.207 1.00 96.18 218 A 1 
ATOM 1660 C CA  . ALA A 0 218 . 24.322   4.769   -16.793 1.00 96.18 218 A 1 
ATOM 1661 C C   . ALA A 0 218 . 25.530   3.880   -17.064 1.00 96.18 218 A 1 
ATOM 1662 C CB  . ALA A 0 218 . 24.668   5.904   -15.821 1.00 96.18 218 A 1 
ATOM 1663 O O   . ALA A 0 218 . 25.882   3.100   -16.185 1.00 96.18 218 A 1 
ATOM 1664 N N   . ASP A 0 219 . 26.117   4.027   -18.237 1.00 94.20 219 A 1 
ATOM 1665 C CA  . ASP A 0 219 . 27.321   3.334   -18.682 1.00 94.20 219 A 1 
ATOM 1666 C C   . ASP A 0 219 . 28.312   4.407   -19.192 1.00 94.20 219 A 1 
ATOM 1667 C CB  . ASP A 0 219 . 26.865   2.221   -19.646 1.00 94.20 219 A 1 
ATOM 1668 O O   . ASP A 0 219 . 27.914   5.431   -19.773 1.00 94.20 219 A 1 
ATOM 1669 C CG  . ASP A 0 219 . 27.861   1.705   -20.672 1.00 94.20 219 A 1 
ATOM 1670 O OD1 . ASP A 0 219 . 27.876   0.470   -20.837 1.00 94.20 219 A 1 
ATOM 1671 O OD2 . ASP A 0 219 . 28.384   2.552   -21.431 1.00 94.20 219 A 1 
ATOM 1672 N N   . ASP A 0 220 . 29.583   4.275   -18.799 1.00 93.55 220 A 1 
ATOM 1673 C CA  . ASP A 0 220 . 30.686   5.185   -19.151 1.00 93.55 220 A 1 
ATOM 1674 C C   . ASP A 0 220 . 31.933   4.391   -19.542 1.00 93.55 220 A 1 
ATOM 1675 C CB  . ASP A 0 220 . 30.969   6.206   -18.023 1.00 93.55 220 A 1 
ATOM 1676 O O   . ASP A 0 220 . 32.854   4.219   -18.737 1.00 93.55 220 A 1 
ATOM 1677 C CG  . ASP A 0 220 . 32.144   7.189   -18.268 1.00 93.55 220 A 1 
ATOM 1678 O OD1 . ASP A 0 220 . 32.349   7.747   -19.372 1.00 93.55 220 A 1 
ATOM 1679 O OD2 . ASP A 0 220 . 32.790   7.672   -17.299 1.00 93.55 220 A 1 
ATOM 1680 N N   . ASP A 0 221 . 31.958   3.986   -20.805 1.00 91.18 221 A 1 
ATOM 1681 C CA  . ASP A 0 221 . 33.075   3.325   -21.465 1.00 91.18 221 A 1 
ATOM 1682 C C   . ASP A 0 221 . 34.184   4.318   -21.840 1.00 91.18 221 A 1 
ATOM 1683 C CB  . ASP A 0 221 . 32.554   2.631   -22.729 1.00 91.18 221 A 1 
ATOM 1684 O O   . ASP A 0 221 . 33.971   5.361   -22.473 1.00 91.18 221 A 1 
ATOM 1685 C CG  . ASP A 0 221 . 31.777   1.339   -22.484 1.00 91.18 221 A 1 
ATOM 1686 O OD1 . ASP A 0 221 . 32.071   0.695   -21.456 1.00 91.18 221 A 1 
ATOM 1687 O OD2 . ASP A 0 221 . 31.045   0.943   -23.421 1.00 91.18 221 A 1 
ATOM 1688 N N   . GLN A 0 222 . 35.420   3.987   -21.475 1.00 91.03 222 A 1 
ATOM 1689 C CA  . GLN A 0 222 . 36.634   4.714   -21.839 1.00 91.03 222 A 1 
ATOM 1690 C C   . GLN A 0 222 . 37.683   3.729   -22.331 1.00 91.03 222 A 1 
ATOM 1691 C CB  . GLN A 0 222 . 37.175   5.506   -20.637 1.00 91.03 222 A 1 
ATOM 1692 O O   . GLN A 0 222 . 37.943   2.724   -21.683 1.00 91.03 222 A 1 
ATOM 1693 C CG  . GLN A 0 222 . 36.204   6.620   -20.238 1.00 91.03 222 A 1 
ATOM 1694 C CD  . GLN A 0 222 . 36.616   7.411   -19.007 1.00 91.03 222 A 1 
ATOM 1695 N NE2 . GLN A 0 222 . 35.706   8.176   -18.455 1.00 91.03 222 A 1 
ATOM 1696 O OE1 . GLN A 0 222 . 37.727   7.413   -18.500 1.00 91.03 222 A 1 
ATOM 1697 N N   . TRP A 0 223 . 38.333   4.031   -23.453 1.00 90.91 223 A 1 
ATOM 1698 C CA  . TRP A 0 223 . 39.407   3.187   -23.973 1.00 90.91 223 A 1 
ATOM 1699 C C   . TRP A 0 223 . 40.443   3.989   -24.760 1.00 90.91 223 A 1 
ATOM 1700 C CB  . TRP A 0 223 . 38.816   2.046   -24.811 1.00 90.91 223 A 1 
ATOM 1701 O O   . TRP A 0 223 . 40.150   5.062   -25.308 1.00 90.91 223 A 1 
ATOM 1702 C CG  . TRP A 0 223 . 38.046   2.490   -26.014 1.00 90.91 223 A 1 
ATOM 1703 C CD1 . TRP A 0 223 . 36.723   2.763   -26.044 1.00 90.91 223 A 1 
ATOM 1704 C CD2 . TRP A 0 223 . 38.538   2.725   -27.365 1.00 90.91 223 A 1 
ATOM 1705 C CE2 . TRP A 0 223 . 37.445   3.161   -28.173 1.00 90.91 223 A 1 
ATOM 1706 C CE3 . TRP A 0 223 . 39.797   2.599   -27.990 1.00 90.91 223 A 1 
ATOM 1707 N NE1 . TRP A 0 223 . 36.358   3.152   -27.317 1.00 90.91 223 A 1 
ATOM 1708 C CH2 . TRP A 0 223 . 38.872   3.340   -30.123 1.00 90.91 223 A 1 
ATOM 1709 C CZ2 . TRP A 0 223 . 37.602   3.477   -29.532 1.00 90.91 223 A 1 
ATOM 1710 C CZ3 . TRP A 0 223 . 39.962   2.896   -29.354 1.00 90.91 223 A 1 
ATOM 1711 N N   . ALA A 0 224 . 41.660   3.458   -24.818 1.00 86.44 224 A 1 
ATOM 1712 C CA  . ALA A 0 224 . 42.755   3.960   -25.632 1.00 86.44 224 A 1 
ATOM 1713 C C   . ALA A 0 224 . 43.585   2.799   -26.197 1.00 86.44 224 A 1 
ATOM 1714 C CB  . ALA A 0 224 . 43.611   4.919   -24.797 1.00 86.44 224 A 1 
ATOM 1715 O O   . ALA A 0 224 . 43.744   1.773   -25.540 1.00 86.44 224 A 1 
ATOM 1716 N N   . GLU A 0 225 . 44.108   2.990   -27.404 1.00 84.07 225 A 1 
ATOM 1717 C CA  . GLU A 0 225 . 45.047   2.084   -28.072 1.00 84.07 225 A 1 
ATOM 1718 C C   . GLU A 0 225 . 46.190   2.918   -28.655 1.00 84.07 225 A 1 
ATOM 1719 C CB  . GLU A 0 225 . 44.364   1.324   -29.228 1.00 84.07 225 A 1 
ATOM 1720 O O   . GLU A 0 225 . 45.929   3.935   -29.316 1.00 84.07 225 A 1 
ATOM 1721 C CG  . GLU A 0 225 . 43.233   0.361   -28.827 1.00 84.07 225 A 1 
ATOM 1722 C CD  . GLU A 0 225 . 42.552   -0.309  -30.044 1.00 84.07 225 A 1 
ATOM 1723 O OE1 . GLU A 0 225 . 41.664   -1.166  -29.834 1.00 84.07 225 A 1 
ATOM 1724 O OE2 . GLU A 0 225 . 42.877   0.034   -31.212 1.00 84.07 225 A 1 
ATOM 1725 N N   . ASP A 0 226 . 47.428   2.471   -28.473 1.00 81.47 226 A 1 
ATOM 1726 C CA  . ASP A 0 226 . 48.586   2.965   -29.208 1.00 81.47 226 A 1 
ATOM 1727 C C   . ASP A 0 226 . 49.327   1.819   -29.917 1.00 81.47 226 A 1 
ATOM 1728 C CB  . ASP A 0 226 . 49.476   3.878   -28.346 1.00 81.47 226 A 1 
ATOM 1729 O O   . ASP A 0 226 . 49.256   0.641   -29.567 1.00 81.47 226 A 1 
ATOM 1730 C CG  . ASP A 0 226 . 50.234   3.186   -27.217 1.00 81.47 226 A 1 
ATOM 1731 O OD1 . ASP A 0 226 . 50.025   1.972   -27.053 1.00 81.47 226 A 1 
ATOM 1732 O OD2 . ASP A 0 226 . 50.999   3.913   -26.543 1.00 81.47 226 A 1 
ATOM 1733 N N   . TYR A 0 227 . 49.946   2.139   -31.049 1.00 78.30 227 A 1 
ATOM 1734 C CA  . TYR A 0 227 . 50.716   1.170   -31.815 1.00 78.30 227 A 1 
ATOM 1735 C C   . TYR A 0 227 . 51.918   1.828   -32.463 1.00 78.30 227 A 1 
ATOM 1736 C CB  . TYR A 0 227 . 49.852   0.480   -32.880 1.00 78.30 227 A 1 
ATOM 1737 O O   . TYR A 0 227 . 51.786   2.599   -33.425 1.00 78.30 227 A 1 
ATOM 1738 C CG  . TYR A 0 227 . 50.608   -0.590  -33.654 1.00 78.30 227 A 1 
ATOM 1739 C CD1 . TYR A 0 227 . 50.965   -0.400  -35.003 1.00 78.30 227 A 1 
ATOM 1740 C CD2 . TYR A 0 227 . 51.024   -1.749  -32.983 1.00 78.30 227 A 1 
ATOM 1741 C CE1 . TYR A 0 227 . 51.714   -1.384  -35.684 1.00 78.30 227 A 1 
ATOM 1742 C CE2 . TYR A 0 227 . 51.774   -2.735  -33.646 1.00 78.30 227 A 1 
ATOM 1743 O OH  . TYR A 0 227 . 52.884   -3.496  -35.624 1.00 78.30 227 A 1 
ATOM 1744 C CZ  . TYR A 0 227 . 52.123   -2.551  -35.000 1.00 78.30 227 A 1 
ATOM 1745 N N   . ASP A 0 228 . 53.089   1.413   -32.005 1.00 78.42 228 A 1 
ATOM 1746 C CA  . ASP A 0 228 . 54.364   1.858   -32.515 1.00 78.42 228 A 1 
ATOM 1747 C C   . ASP A 0 228 . 55.051   0.734   -33.293 1.00 78.42 228 A 1 
ATOM 1748 C CB  . ASP A 0 228 . 55.210   2.434   -31.370 1.00 78.42 228 A 1 
ATOM 1749 O O   . ASP A 0 228 . 55.014   -0.461  -32.988 1.00 78.42 228 A 1 
ATOM 1750 C CG  . ASP A 0 228 . 54.942   3.912   -31.075 1.00 78.42 228 A 1 
ATOM 1751 O OD1 . ASP A 0 228 . 54.544   4.628   -32.029 1.00 78.42 228 A 1 
ATOM 1752 O OD2 . ASP A 0 228 . 55.359   4.387   -29.999 1.00 78.42 228 A 1 
ATOM 1753 N N   . ARG A 0 229 . 55.681   1.112   -34.406 1.00 70.51 229 A 1 
ATOM 1754 C CA  . ARG A 0 229 . 56.508   0.190   -35.183 1.00 70.51 229 A 1 
ATOM 1755 C C   . ARG A 0 229 . 57.756   0.880   -35.674 1.00 70.51 229 A 1 
ATOM 1756 C CB  . ARG A 0 229 . 55.682   -0.425  -36.312 1.00 70.51 229 A 1 
ATOM 1757 O O   . ARG A 0 229 . 57.687   1.809   -36.480 1.00 70.51 229 A 1 
ATOM 1758 C CG  . ARG A 0 229 . 56.525   -1.440  -37.085 1.00 70.51 229 A 1 
ATOM 1759 C CD  . ARG A 0 229 . 55.687   -2.060  -38.192 1.00 70.51 229 A 1 
ATOM 1760 N NE  . ARG A 0 229 . 56.541   -2.894  -39.050 1.00 70.51 229 A 1 
ATOM 1761 N NH1 . ARG A 0 229 . 54.851   -3.892  -40.207 1.00 70.51 229 A 1 
ATOM 1762 N NH2 . ARG A 0 229 . 56.997   -4.444  -40.617 1.00 70.51 229 A 1 
ATOM 1763 C CZ  . ARG A 0 229 . 56.123   -3.743  -39.955 1.00 70.51 229 A 1 
ATOM 1764 N N   . TYR A 0 230 . 58.907   0.337   -35.293 1.00 67.24 230 A 1 
ATOM 1765 C CA  . TYR A 0 230 . 60.210   0.836   -35.706 1.00 67.24 230 A 1 
ATOM 1766 C C   . TYR A 0 230 . 60.993   -0.209  -36.506 1.00 67.24 230 A 1 
ATOM 1767 C CB  . TYR A 0 230 . 60.978   1.364   -34.487 1.00 67.24 230 A 1 
ATOM 1768 O O   . TYR A 0 230 . 61.195   -1.349  -36.093 1.00 67.24 230 A 1 
ATOM 1769 C CG  . TYR A 0 230 . 61.297   0.330   -33.424 1.00 67.24 230 A 1 
ATOM 1770 C CD1 . TYR A 0 230 . 60.382   0.086   -32.380 1.00 67.24 230 A 1 
ATOM 1771 C CD2 . TYR A 0 230 . 62.512   -0.384  -33.475 1.00 67.24 230 A 1 
ATOM 1772 C CE1 . TYR A 0 230 . 60.678   -0.861  -31.385 1.00 67.24 230 A 1 
ATOM 1773 C CE2 . TYR A 0 230 . 62.811   -1.334  -32.479 1.00 67.24 230 A 1 
ATOM 1774 O OH  . TYR A 0 230 . 62.196   -2.488  -30.476 1.00 67.24 230 A 1 
ATOM 1775 C CZ  . TYR A 0 230 . 61.896   -1.566  -31.428 1.00 67.24 230 A 1 
ATOM 1776 N N   . ASP A 0 231 . 61.508   0.212   -37.661 1.00 62.87 231 A 1 
ATOM 1777 C CA  . ASP A 0 231 . 62.478   -0.546  -38.448 1.00 62.87 231 A 1 
ATOM 1778 C C   . ASP A 0 231 . 63.809   0.229   -38.470 1.00 62.87 231 A 1 
ATOM 1779 C CB  . ASP A 0 231 . 61.926   -0.816  -39.863 1.00 62.87 231 A 1 
ATOM 1780 O O   . ASP A 0 231 . 63.930   1.275   -39.119 1.00 62.87 231 A 1 
ATOM 1781 C CG  . ASP A 0 231 . 60.835   -1.902  -39.947 1.00 62.87 231 A 1 
ATOM 1782 O OD1 . ASP A 0 231 . 61.030   -2.992  -39.369 1.00 62.87 231 A 1 
ATOM 1783 O OD2 . ASP A 0 231 . 59.880   -1.739  -40.744 1.00 62.87 231 A 1 
ATOM 1784 N N   . ALA A 0 232 . 64.827   -0.284  -37.770 1.00 55.94 232 A 1 
ATOM 1785 C CA  . ALA A 0 232 . 66.188   0.249   -37.763 1.00 55.94 232 A 1 
ATOM 1786 C C   . ALA A 0 232 . 67.142   -0.745  -38.443 1.00 55.94 232 A 1 
ATOM 1787 C CB  . ALA A 0 232 . 66.597   0.598   -36.325 1.00 55.94 232 A 1 
ATOM 1788 O O   . ALA A 0 232 . 67.646   -1.693  -37.839 1.00 55.94 232 A 1 
ATOM 1789 N N   . GLY A 0 233 . 67.387   -0.531  -39.737 1.00 50.38 233 A 1 
ATOM 1790 C CA  . GLY A 0 233 . 68.454   -1.212  -40.468 1.00 50.38 233 A 1 
ATOM 1791 C C   . GLY A 0 233 . 69.687   -0.322  -40.575 1.00 50.38 233 A 1 
ATOM 1792 O O   . GLY A 0 233 . 69.658   0.673   -41.308 1.00 50.38 233 A 1 
ATOM 1793 N N   . GLU A 0 234 . 70.787   -0.696  -39.918 1.00 44.53 234 A 1 
ATOM 1794 C CA  . GLU A 0 234 . 72.101   -0.137  -40.236 1.00 44.53 234 A 1 
ATOM 1795 C C   . GLU A 0 234 . 72.519   -0.695  -41.601 1.00 44.53 234 A 1 
ATOM 1796 C CB  . GLU A 0 234 . 73.134   -0.420  -39.129 1.00 44.53 234 A 1 
ATOM 1797 O O   . GLU A 0 234 . 73.092   -1.774  -41.741 1.00 44.53 234 A 1 
ATOM 1798 C CG  . GLU A 0 234 . 73.044   0.624   -37.999 1.00 44.53 234 A 1 
ATOM 1799 C CD  . GLU A 0 234 . 73.995   0.341   -36.821 1.00 44.53 234 A 1 
ATOM 1800 O OE1 . GLU A 0 234 . 74.257   1.287   -36.043 1.00 44.53 234 A 1 
ATOM 1801 O OE2 . GLU A 0 234 . 74.436   -0.821  -36.680 1.00 44.53 234 A 1 
ATOM 1802 N N   . GLY A 0 235 . 72.200   0.053   -42.658 1.00 43.32 235 A 1 
ATOM 1803 C CA  . GLY A 0 235 . 72.750   -0.152  -43.997 1.00 43.32 235 A 1 
ATOM 1804 C C   . GLY A 0 235 . 74.222   0.256   -44.055 1.00 43.32 235 A 1 
ATOM 1805 O O   . GLY A 0 235 . 74.625   1.002   -44.951 1.00 43.32 235 A 1 
ATOM 1806 N N   . ASP A 0 236 . 75.021   -0.169  -43.081 1.00 41.47 236 A 1 
ATOM 1807 C CA  . ASP A 0 236 . 76.392   0.268   -42.937 1.00 41.47 236 A 1 
ATOM 1808 C C   . ASP A 0 236 . 77.282   -0.518  -43.903 1.00 41.47 236 A 1 
ATOM 1809 C CB  . ASP A 0 236 . 76.833   0.272   -41.457 1.00 41.47 236 A 1 
ATOM 1810 O O   . ASP A 0 236 . 77.684   -1.655  -43.691 1.00 41.47 236 A 1 
ATOM 1811 C CG  . ASP A 0 236 . 77.018   1.695   -40.903 1.00 41.47 236 A 1 
ATOM 1812 O OD1 . ASP A 0 236 . 76.379   2.641   -41.424 1.00 41.47 236 A 1 
ATOM 1813 O OD2 . ASP A 0 236 . 77.986   1.886   -40.135 1.00 41.47 236 A 1 
ATOM 1814 N N   . ALA A 0 237 . 77.630   0.186   -44.980 1.00 39.95 237 A 1 
ATOM 1815 C CA  . ALA A 0 237 . 78.985   0.224   -45.516 1.00 39.95 237 A 1 
ATOM 1816 C C   . ALA A 0 237 . 79.260   -0.273  -46.947 1.00 39.95 237 A 1 
ATOM 1817 C CB  . ALA A 0 237 . 80.037   -0.027  -44.425 1.00 39.95 237 A 1 
ATOM 1818 O O   . ALA A 0 237 . 80.420   -0.457  -47.337 1.00 39.95 237 A 1 
ATOM 1819 N N   . TYR A 0 238 . 78.269   -0.181  -47.836 1.00 40.57 238 A 1 
ATOM 1820 C CA  . TYR A 0 238 . 78.547   -0.187  -49.284 1.00 40.57 238 A 1 
ATOM 1821 C C   . TYR A 0 238 . 79.574   0.888   -49.738 1.00 40.57 238 A 1 
ATOM 1822 C CB  . TYR A 0 238 . 77.231   -0.081  -50.075 1.00 40.57 238 A 1 
ATOM 1823 O O   . TYR A 0 238 . 80.128   0.788   -50.831 1.00 40.57 238 A 1 
ATOM 1824 C CG  . TYR A 0 238 . 76.970   -1.299  -50.940 1.00 40.57 238 A 1 
ATOM 1825 C CD1 . TYR A 0 238 . 77.509   -1.368  -52.239 1.00 40.57 238 A 1 
ATOM 1826 C CD2 . TYR A 0 238 . 76.229   -2.381  -50.426 1.00 40.57 238 A 1 
ATOM 1827 C CE1 . TYR A 0 238 . 77.294   -2.512  -53.033 1.00 40.57 238 A 1 
ATOM 1828 C CE2 . TYR A 0 238 . 76.012   -3.526  -51.216 1.00 40.57 238 A 1 
ATOM 1829 O OH  . TYR A 0 238 . 76.342   -4.700  -53.282 1.00 40.57 238 A 1 
ATOM 1830 C CZ  . TYR A 0 238 . 76.544   -3.593  -52.520 1.00 40.57 238 A 1 
ATOM 1831 N N   . GLY A 0 239 . 79.865   1.911   -48.919 1.00 36.65 239 A 1 
ATOM 1832 C CA  . GLY A 0 239 . 80.729   3.041   -49.287 1.00 36.65 239 A 1 
ATOM 1833 C C   . GLY A 0 239 . 82.224   2.966   -48.929 1.00 36.65 239 A 1 
ATOM 1834 O O   . GLY A 0 239 . 83.006   3.701   -49.529 1.00 36.65 239 A 1 
ATOM 1835 N N   . ARG A 0 240 . 82.680   2.123   -47.988 1.00 35.83 240 A 1 
ATOM 1836 C CA  . ARG A 0 240 . 84.053   2.253   -47.425 1.00 35.83 240 A 1 
ATOM 1837 C C   . ARG A 0 240 . 85.179   1.512   -48.172 1.00 35.83 240 A 1 
ATOM 1838 C CB  . ARG A 0 240 . 84.064   2.015   -45.897 1.00 35.83 240 A 1 
ATOM 1839 O O   . ARG A 0 240 . 86.327   1.591   -47.752 1.00 35.83 240 A 1 
ATOM 1840 C CG  . ARG A 0 240 . 83.575   3.254   -45.119 1.00 35.83 240 A 1 
ATOM 1841 C CD  . ARG A 0 240 . 83.844   3.171   -43.602 1.00 35.83 240 A 1 
ATOM 1842 N NE  . ARG A 0 240 . 82.611   2.987   -42.798 1.00 35.83 240 A 1 
ATOM 1843 N NH1 . ARG A 0 240 . 83.103   4.415   -41.057 1.00 35.83 240 A 1 
ATOM 1844 N NH2 . ARG A 0 240 . 81.178   3.296   -41.033 1.00 35.83 240 A 1 
ATOM 1845 C CZ  . ARG A 0 240 . 82.304   3.563   -41.641 1.00 35.83 240 A 1 
ATOM 1846 N N   . ALA A 0 241 . 84.913   0.850   -49.299 1.00 37.03 241 A 1 
ATOM 1847 C CA  . ALA A 0 241 . 85.956   0.131   -50.054 1.00 37.03 241 A 1 
ATOM 1848 C C   . ALA A 0 241 . 86.638   0.950   -51.179 1.00 37.03 241 A 1 
ATOM 1849 C CB  . ALA A 0 241 . 85.372   -1.197  -50.551 1.00 37.03 241 A 1 
ATOM 1850 O O   . ALA A 0 241 . 87.549   0.449   -51.842 1.00 37.03 241 A 1 
ATOM 1851 N N   . ALA A 0 242 . 86.237   2.202   -51.423 1.00 31.88 242 A 1 
ATOM 1852 C CA  . ALA A 0 242 . 86.701   2.971   -52.581 1.00 31.88 242 A 1 
ATOM 1853 C C   . ALA A 0 242 . 87.938   3.854   -52.288 1.00 31.88 242 A 1 
ATOM 1854 C CB  . ALA A 0 242 . 85.511   3.739   -53.167 1.00 31.88 242 A 1 
ATOM 1855 O O   . ALA A 0 242 . 87.828   5.049   -52.051 1.00 31.88 242 A 1 
ATOM 1856 N N   . SER A 0 243 . 89.128   3.250   -52.372 1.00 39.44 243 A 1 
ATOM 1857 C CA  . SER A 0 243 . 90.421   3.876   -52.723 1.00 39.44 243 A 1 
ATOM 1858 C C   . SER A 0 243 . 90.748   5.268   -52.142 1.00 39.44 243 A 1 
ATOM 1859 C CB  . SER A 0 243 . 90.580   3.890   -54.253 1.00 39.44 243 A 1 
ATOM 1860 O O   . SER A 0 243 . 90.593   6.293   -52.812 1.00 39.44 243 A 1 
ATOM 1861 O OG  . SER A 0 243 . 89.661   4.769   -54.874 1.00 39.44 243 A 1 
ATOM 1862 N N   . GLU A 0 244 . 91.353   5.306   -50.958 1.00 33.65 244 A 1 
ATOM 1863 C CA  . GLU A 0 244 . 92.066   6.486   -50.465 1.00 33.65 244 A 1 
ATOM 1864 C C   . GLU A 0 244 . 93.406   6.628   -51.224 1.00 33.65 244 A 1 
ATOM 1865 C CB  . GLU A 0 244 . 92.199   6.371   -48.941 1.00 33.65 244 A 1 
ATOM 1866 O O   . GLU A 0 244 . 94.379   5.910   -50.992 1.00 33.65 244 A 1 
ATOM 1867 C CG  . GLU A 0 244 . 92.545   7.707   -48.270 1.00 33.65 244 A 1 
ATOM 1868 C CD  . GLU A 0 244 . 92.377   7.657   -46.741 1.00 33.65 244 A 1 
ATOM 1869 O OE1 . GLU A 0 244 . 92.368   8.754   -46.145 1.00 33.65 244 A 1 
ATOM 1870 O OE2 . GLU A 0 244 . 92.277   6.535   -46.195 1.00 33.65 244 A 1 
ATOM 1871 N N   . LYS A 0 245 . 93.436   7.507   -52.235 1.00 35.49 245 A 1 
ATOM 1872 C CA  . LYS A 0 245 . 94.624   7.814   -53.051 1.00 35.49 245 A 1 
ATOM 1873 C C   . LYS A 0 245 . 95.544   8.782   -52.298 1.00 35.49 245 A 1 
ATOM 1874 C CB  . LYS A 0 245 . 94.203   8.415   -54.408 1.00 35.49 245 A 1 
ATOM 1875 O O   . LYS A 0 245 . 95.438   9.992   -52.481 1.00 35.49 245 A 1 
ATOM 1876 C CG  . LYS A 0 245 . 93.701   7.391   -55.434 1.00 35.49 245 A 1 
ATOM 1877 C CD  . LYS A 0 245 . 93.276   8.118   -56.719 1.00 35.49 245 A 1 
ATOM 1878 C CE  . LYS A 0 245 . 92.834   7.113   -57.788 1.00 35.49 245 A 1 
ATOM 1879 N NZ  . LYS A 0 245 . 92.247   7.797   -58.968 1.00 35.49 245 A 1 
ATOM 1880 N N   . SER A 0 246 . 96.482   8.268   -51.506 1.00 33.85 246 A 1 
ATOM 1881 C CA  . SER A 0 246 . 97.565   9.093   -50.951 1.00 33.85 246 A 1 
ATOM 1882 C C   . SER A 0 246 . 98.646   9.359   -52.012 1.00 33.85 246 A 1 
ATOM 1883 C CB  . SER A 0 246 . 98.132   8.478   -49.673 1.00 33.85 246 A 1 
ATOM 1884 O O   . SER A 0 246 . 99.296   8.448   -52.526 1.00 33.85 246 A 1 
ATOM 1885 O OG  . SER A 0 246 . 99.013   9.408   -49.076 1.00 33.85 246 A 1 
ATOM 1886 N N   . TRP A 0 247 . 98.787   10.629  -52.396 1.00 29.34 247 A 1 
ATOM 1887 C CA  . TRP A 0 247 . 99.679   11.144  -53.440 1.00 29.34 247 A 1 
ATOM 1888 C C   . TRP A 0 247 . 101.099  11.371  -52.883 1.00 29.34 247 A 1 
ATOM 1889 C CB  . TRP A 0 247 . 99.041   12.427  -54.032 1.00 29.34 247 A 1 
ATOM 1890 O O   . TRP A 0 247 . 101.469  12.475  -52.490 1.00 29.34 247 A 1 
ATOM 1891 C CG  . TRP A 0 247 . 98.645   12.388  -55.475 1.00 29.34 247 A 1 
ATOM 1892 C CD1 . TRP A 0 247 . 97.660   11.626  -56.002 1.00 29.34 247 A 1 
ATOM 1893 C CD2 . TRP A 0 247 . 99.148   13.210  -56.575 1.00 29.34 247 A 1 
ATOM 1894 C CE2 . TRP A 0 247 . 98.411   12.885  -57.753 1.00 29.34 247 A 1 
ATOM 1895 C CE3 . TRP A 0 247 . 100.133  14.217  -56.688 1.00 29.34 247 A 1 
ATOM 1896 N NE1 . TRP A 0 247 . 97.528   11.907  -57.349 1.00 29.34 247 A 1 
ATOM 1897 C CH2 . TRP A 0 247 . 99.623   14.521  -59.060 1.00 29.34 247 A 1 
ATOM 1898 C CZ2 . TRP A 0 247 . 98.639   13.522  -58.981 1.00 29.34 247 A 1 
ATOM 1899 C CZ3 . TRP A 0 247 . 100.365  14.867  -57.916 1.00 29.34 247 A 1 
ATOM 1900 N N   . GLY A 0 248 . 101.929  10.328  -52.845 1.00 35.15 248 A 1 
ATOM 1901 C CA  . GLY A 0 248 . 103.351  10.454  -52.505 1.00 35.15 248 A 1 
ATOM 1902 C C   . GLY A 0 248 . 104.214  10.764  -53.734 1.00 35.15 248 A 1 
ATOM 1903 O O   . GLY A 0 248 . 104.616  9.848   -54.448 1.00 35.15 248 A 1 
ATOM 1904 N N   . LYS A 0 249 . 104.527  12.044  -53.986 1.00 33.00 249 A 1 
ATOM 1905 C CA  . LYS A 0 249 . 105.540  12.490  -54.970 1.00 33.00 249 A 1 
ATOM 1906 C C   . LYS A 0 249 . 106.953  12.067  -54.519 1.00 33.00 249 A 1 
ATOM 1907 C CB  . LYS A 0 249 . 105.487  14.026  -55.154 1.00 33.00 249 A 1 
ATOM 1908 O O   . LYS A 0 249 . 107.678  12.855  -53.923 1.00 33.00 249 A 1 
ATOM 1909 C CG  . LYS A 0 249 . 104.531  14.560  -56.230 1.00 33.00 249 A 1 
ATOM 1910 C CD  . LYS A 0 249 . 104.744  16.081  -56.358 1.00 33.00 249 A 1 
ATOM 1911 C CE  . LYS A 0 249 . 103.910  16.694  -57.488 1.00 33.00 249 A 1 
ATOM 1912 N NZ  . LYS A 0 249 . 104.139  18.159  -57.597 1.00 33.00 249 A 1 
ATOM 1913 N N   . GLY A 0 250 . 107.359  10.834  -54.808 1.00 35.61 250 A 1 
ATOM 1914 C CA  . GLY A 0 250 . 108.742  10.371  -54.654 1.00 35.61 250 A 1 
ATOM 1915 C C   . GLY A 0 250 . 109.471  10.362  -55.996 1.00 35.61 250 A 1 
ATOM 1916 O O   . GLY A 0 250 . 109.254  9.471   -56.810 1.00 35.61 250 A 1 
ATOM 1917 N N   . SER A 0 251 . 110.325  11.358  -56.240 1.00 30.60 251 A 1 
ATOM 1918 C CA  . SER A 0 251 . 111.211  11.430  -57.408 1.00 30.60 251 A 1 
ATOM 1919 C C   . SER A 0 251 . 112.330  10.389  -57.273 1.00 30.60 251 A 1 
ATOM 1920 C CB  . SER A 0 251 . 111.780  12.852  -57.516 1.00 30.60 251 A 1 
ATOM 1921 O O   . SER A 0 251 . 113.350  10.643  -56.641 1.00 30.60 251 A 1 
ATOM 1922 O OG  . SER A 0 251 . 112.461  13.038  -58.739 1.00 30.60 251 A 1 
ATOM 1923 N N   . GLY A 0 252 . 112.125  9.192   -57.818 1.00 35.94 252 A 1 
ATOM 1924 C CA  . GLY A 0 252 . 113.124  8.126   -57.824 1.00 35.94 252 A 1 
ATOM 1925 C C   . GLY A 0 252 . 112.828  7.121   -58.927 1.00 35.94 252 A 1 
ATOM 1926 O O   . GLY A 0 252 . 111.829  6.413   -58.877 1.00 35.94 252 A 1 
ATOM 1927 N N   . TYR A 0 253 . 113.691  7.086   -59.942 1.00 32.83 253 A 1 
ATOM 1928 C CA  . TYR A 0 253 . 113.652  6.151   -61.064 1.00 32.83 253 A 1 
ATOM 1929 C C   . TYR A 0 253 . 113.756  4.698   -60.564 1.00 32.83 253 A 1 
ATOM 1930 C CB  . TYR A 0 253 . 114.808  6.492   -62.023 1.00 32.83 253 A 1 
ATOM 1931 O O   . TYR A 0 253 . 114.844  4.154   -60.404 1.00 32.83 253 A 1 
ATOM 1932 C CG  . TYR A 0 253 . 114.541  7.623   -63.002 1.00 32.83 253 A 1 
ATOM 1933 C CD1 . TYR A 0 253 . 114.235  7.311   -64.341 1.00 32.83 253 A 1 
ATOM 1934 C CD2 . TYR A 0 253 . 114.639  8.972   -62.603 1.00 32.83 253 A 1 
ATOM 1935 C CE1 . TYR A 0 253 . 114.030  8.338   -65.280 1.00 32.83 253 A 1 
ATOM 1936 C CE2 . TYR A 0 253 . 114.430  10.004  -63.540 1.00 32.83 253 A 1 
ATOM 1937 O OH  . TYR A 0 253 . 113.936  10.668  -65.801 1.00 32.83 253 A 1 
ATOM 1938 C CZ  . TYR A 0 253 . 114.129  9.686   -64.883 1.00 32.83 253 A 1 
ATOM 1939 N N   . GLY A 0 254 . 112.614  4.058   -60.330 1.00 34.79 254 A 1 
ATOM 1940 C CA  . GLY A 0 254 . 112.496  2.638   -60.014 1.00 34.79 254 A 1 
ATOM 1941 C C   . GLY A 0 254 . 111.199  2.113   -60.612 1.00 34.79 254 A 1 
ATOM 1942 O O   . GLY A 0 254 . 110.124  2.602   -60.288 1.00 34.79 254 A 1 
ATOM 1943 N N   . LYS A 0 255 . 111.323  1.178   -61.557 1.00 32.92 255 A 1 
ATOM 1944 C CA  . LYS A 0 255 . 110.254  0.627   -62.399 1.00 32.92 255 A 1 
ATOM 1945 C C   . LYS A 0 255 . 108.948  0.362   -61.641 1.00 32.92 255 A 1 
ATOM 1946 C CB  . LYS A 0 255 . 110.743  -0.696  -63.002 1.00 32.92 255 A 1 
ATOM 1947 O O   . LYS A 0 255 . 108.942  -0.367  -60.654 1.00 32.92 255 A 1 
ATOM 1948 C CG  . LYS A 0 255 . 111.809  -0.511  -64.090 1.00 32.92 255 A 1 
ATOM 1949 C CD  . LYS A 0 255 . 112.175  -1.883  -64.669 1.00 32.92 255 A 1 
ATOM 1950 C CE  . LYS A 0 255 . 113.126  -1.732  -65.859 1.00 32.92 255 A 1 
ATOM 1951 N NZ  . LYS A 0 255 . 113.441  -3.053  -66.458 1.00 32.92 255 A 1 
ATOM 1952 N N   . GLY A 0 256 . 107.855  0.893   -62.193 1.00 26.99 256 A 1 
ATOM 1953 C CA  . GLY A 0 256 . 106.484  0.592   -61.798 1.00 26.99 256 A 1 
ATOM 1954 C C   . GLY A 0 256 . 106.226  -0.912  -61.824 1.00 26.99 256 A 1 
ATOM 1955 O O   . GLY A 0 256 . 106.185  -1.529  -62.886 1.00 26.99 256 A 1 
ATOM 1956 N N   . GLY A 0 257 . 106.110  -1.486  -60.630 1.00 30.96 257 A 1 
ATOM 1957 C CA  . GLY A 0 257 . 105.598  -2.824  -60.396 1.00 30.96 257 A 1 
ATOM 1958 C C   . GLY A 0 257 . 104.082  -2.755  -60.310 1.00 30.96 257 A 1 
ATOM 1959 O O   . GLY A 0 257 . 103.519  -2.099  -59.439 1.00 30.96 257 A 1 
ATOM 1960 N N   . ASP A 0 258 . 103.460  -3.400  -61.279 1.00 30.96 258 A 1 
ATOM 1961 C CA  . ASP A 0 258 . 102.036  -3.522  -61.498 1.00 30.96 258 A 1 
ATOM 1962 C C   . ASP A 0 258 . 101.242  -4.107  -60.311 1.00 30.96 258 A 1 
ATOM 1963 C CB  . ASP A 0 258 . 101.898  -4.447  -62.719 1.00 30.96 258 A 1 
ATOM 1964 O O   . ASP A 0 258 . 101.609  -5.125  -59.733 1.00 30.96 258 A 1 
ATOM 1965 C CG  . ASP A 0 258 . 102.090  -3.738  -64.057 1.00 30.96 258 A 1 
ATOM 1966 O OD1 . ASP A 0 258 . 101.480  -2.661  -64.224 1.00 30.96 258 A 1 
ATOM 1967 O OD2 . ASP A 0 258 . 102.718  -4.352  -64.945 1.00 30.96 258 A 1 
ATOM 1968 N N   . ARG A 0 259 . 100.043  -3.534  -60.148 1.00 34.52 259 A 1 
ATOM 1969 C CA  . ARG A 0 259 . 98.755   -4.193  -59.855 1.00 34.52 259 A 1 
ATOM 1970 C C   . ARG A 0 259 . 98.316   -4.425  -58.406 1.00 34.52 259 A 1 
ATOM 1971 C CB  . ARG A 0 259 . 98.555   -5.458  -60.708 1.00 34.52 259 A 1 
ATOM 1972 O O   . ARG A 0 259 . 98.827   -5.249  -57.662 1.00 34.52 259 A 1 
ATOM 1973 C CG  . ARG A 0 259 . 98.289   -5.087  -62.173 1.00 34.52 259 A 1 
ATOM 1974 C CD  . ARG A 0 259 . 98.568   -6.271  -63.101 1.00 34.52 259 A 1 
ATOM 1975 N NE  . ARG A 0 259 . 98.803   -5.800  -64.475 1.00 34.52 259 A 1 
ATOM 1976 N NH1 . ARG A 0 259 . 99.466   -7.803  -65.370 1.00 34.52 259 A 1 
ATOM 1977 N NH2 . ARG A 0 259 . 99.579   -5.940  -66.598 1.00 34.52 259 A 1 
ATOM 1978 C CZ  . ARG A 0 259 . 99.275   -6.518  -65.474 1.00 34.52 259 A 1 
ATOM 1979 N N   . ALA A 0 260 . 97.158   -3.797  -58.188 1.00 33.69 260 A 1 
ATOM 1980 C CA  . ALA A 0 260 . 96.011   -4.285  -57.443 1.00 33.69 260 A 1 
ATOM 1981 C C   . ALA A 0 260 . 96.217   -4.393  -55.933 1.00 33.69 260 A 1 
ATOM 1982 C CB  . ALA A 0 260 . 95.462   -5.550  -58.119 1.00 33.69 260 A 1 
ATOM 1983 O O   . ALA A 0 260 . 96.412   -5.468  -55.374 1.00 33.69 260 A 1 
ATOM 1984 N N   . ALA A 0 261 . 96.029   -3.249  -55.270 1.00 29.84 261 A 1 
ATOM 1985 C CA  . ALA A 0 261 . 95.426   -3.236  -53.948 1.00 29.84 261 A 1 
ATOM 1986 C C   . ALA A 0 261 . 94.150   -4.088  -54.019 1.00 29.84 261 A 1 
ATOM 1987 C CB  . ALA A 0 261 . 95.132   -1.779  -53.559 1.00 29.84 261 A 1 
ATOM 1988 O O   . ALA A 0 261 . 93.141   -3.668  -54.586 1.00 29.84 261 A 1 
ATOM 1989 N N   . ALA A 0 262 . 94.242   -5.326  -53.534 1.00 27.92 262 A 1 
ATOM 1990 C CA  . ALA A 0 262 . 93.100   -6.193  -53.346 1.00 27.92 262 A 1 
ATOM 1991 C C   . ALA A 0 262 . 92.118   -5.422  -52.464 1.00 27.92 262 A 1 
ATOM 1992 C CB  . ALA A 0 262 . 93.577   -7.507  -52.713 1.00 27.92 262 A 1 
ATOM 1993 O O   . ALA A 0 262 . 92.430   -5.106  -51.315 1.00 27.92 262 A 1 
ATOM 1994 N N   . SER A 0 263 . 90.974   -5.054  -53.037 1.00 35.44 263 A 1 
ATOM 1995 C CA  . SER A 0 263 . 89.840   -4.483  -52.327 1.00 35.44 263 A 1 
ATOM 1996 C C   . SER A 0 263 . 89.431   -5.489  -51.260 1.00 35.44 263 A 1 
ATOM 1997 C CB  . SER A 0 263 . 88.700   -4.208  -53.315 1.00 35.44 263 A 1 
ATOM 1998 O O   . SER A 0 263 . 88.701   -6.444  -51.527 1.00 35.44 263 A 1 
ATOM 1999 O OG  . SER A 0 263 . 88.454   -5.362  -54.097 1.00 35.44 263 A 1 
ATOM 2000 N N   . LYS A 0 264 . 89.985   -5.314  -50.064 1.00 31.84 264 A 1 
ATOM 2001 C CA  . LYS A 0 264 . 89.647   -6.058  -48.862 1.00 31.84 264 A 1 
ATOM 2002 C C   . LYS A 0 264 . 88.259   -5.565  -48.456 1.00 31.84 264 A 1 
ATOM 2003 C CB  . LYS A 0 264 . 90.770   -5.834  -47.826 1.00 31.84 264 A 1 
ATOM 2004 O O   . LYS A 0 264 . 88.119   -4.691  -47.610 1.00 31.84 264 A 1 
ATOM 2005 C CG  . LYS A 0 264 . 91.040   -7.058  -46.941 1.00 31.84 264 A 1 
ATOM 2006 C CD  . LYS A 0 264 . 92.179   -6.735  -45.962 1.00 31.84 264 A 1 
ATOM 2007 C CE  . LYS A 0 264 . 92.621   -7.984  -45.193 1.00 31.84 264 A 1 
ATOM 2008 N NZ  . LYS A 0 264 . 93.610   -7.641  -44.140 1.00 31.84 264 A 1 
ATOM 2009 N N   . ALA A 0 265 . 87.244   -6.028  -49.179 1.00 35.58 265 A 1 
ATOM 2010 C CA  . ALA A 0 265 . 85.854   -5.827  -48.825 1.00 35.58 265 A 1 
ATOM 2011 C C   . ALA A 0 265 . 85.647   -6.602  -47.523 1.00 35.58 265 A 1 
ATOM 2012 C CB  . ALA A 0 265 . 84.964   -6.306  -49.982 1.00 35.58 265 A 1 
ATOM 2013 O O   . ALA A 0 265 . 85.478   -7.818  -47.541 1.00 35.58 265 A 1 
ATOM 2014 N N   . HIS A 0 266 . 85.786   -5.915  -46.389 1.00 34.07 266 A 1 
ATOM 2015 C CA  . HIS A 0 266 . 85.263   -6.417  -45.130 1.00 34.07 266 A 1 
ATOM 2016 C C   . HIS A 0 266 . 83.771   -6.661  -45.370 1.00 34.07 266 A 1 
ATOM 2017 C CB  . HIS A 0 266 . 85.544   -5.402  -44.008 1.00 34.07 266 A 1 
ATOM 2018 O O   . HIS A 0 266 . 83.051   -5.723  -45.708 1.00 34.07 266 A 1 
ATOM 2019 C CG  . HIS A 0 266 . 86.885   -5.618  -43.348 1.00 34.07 266 A 1 
ATOM 2020 C CD2 . HIS A 0 266 . 88.112   -5.164  -43.755 1.00 34.07 266 A 1 
ATOM 2021 N ND1 . HIS A 0 266 . 87.090   -6.366  -42.213 1.00 34.07 266 A 1 
ATOM 2022 C CE1 . HIS A 0 266 . 88.404   -6.360  -41.938 1.00 34.07 266 A 1 
ATOM 2023 N NE2 . HIS A 0 266 . 89.081   -5.659  -42.867 1.00 34.07 266 A 1 
ATOM 2024 N N   . GLY A 0 267 . 83.355   -7.931  -45.333 1.00 36.32 267 A 1 
ATOM 2025 C CA  . GLY A 0 267 . 81.947   -8.306  -45.389 1.00 36.32 267 A 1 
ATOM 2026 C C   . GLY A 0 267 . 81.258   -7.609  -44.232 1.00 36.32 267 A 1 
ATOM 2027 O O   . GLY A 0 267 . 81.658   -7.814  -43.093 1.00 36.32 267 A 1 
ATOM 2028 N N   . GLN A 0 268 . 80.347   -6.699  -44.547 1.00 38.47 268 A 1 
ATOM 2029 C CA  . GLN A 0 268 . 79.644   -5.922  -43.542 1.00 38.47 268 A 1 
ATOM 2030 C C   . GLN A 0 268 . 78.366   -6.638  -43.168 1.00 38.47 268 A 1 
ATOM 2031 C CB  . GLN A 0 268 . 79.359   -4.518  -44.042 1.00 38.47 268 A 1 
ATOM 2032 O O   . GLN A 0 268 . 77.605   -7.089  -44.031 1.00 38.47 268 A 1 
ATOM 2033 C CG  . GLN A 0 268 . 80.664   -3.710  -44.107 1.00 38.47 268 A 1 
ATOM 2034 C CD  . GLN A 0 268 . 80.767   -2.886  -45.369 1.00 38.47 268 A 1 
ATOM 2035 N NE2 . GLN A 0 268 . 81.856   -2.175  -45.570 1.00 38.47 268 A 1 
ATOM 2036 O OE1 . GLN A 0 268 . 79.887   -2.843  -46.209 1.00 38.47 268 A 1 
ATOM 2037 N N   . ASP A 0 269 . 78.208   -6.744  -41.863 1.00 39.67 269 A 1 
ATOM 2038 C CA  . ASP A 0 269 . 77.102   -7.358  -41.170 1.00 39.67 269 A 1 
ATOM 2039 C C   . ASP A 0 269 . 75.861   -6.489  -41.404 1.00 39.67 269 A 1 
ATOM 2040 C CB  . ASP A 0 269 . 77.518   -7.487  -39.692 1.00 39.67 269 A 1 
ATOM 2041 O O   . ASP A 0 269 . 75.854   -5.296  -41.109 1.00 39.67 269 A 1 
ATOM 2042 C CG  . ASP A 0 269 . 78.905   -8.145  -39.565 1.00 39.67 269 A 1 
ATOM 2043 O OD1 . ASP A 0 269 . 79.053   -9.293  -40.047 1.00 39.67 269 A 1 
ATOM 2044 O OD2 . ASP A 0 269 . 79.848   -7.456  -39.109 1.00 39.67 269 A 1 
ATOM 2045 N N   . TYR A 0 270 . 74.820   -7.058  -42.011 1.00 40.87 270 A 1 
ATOM 2046 C CA  . TYR A 0 270 . 73.524   -6.388  -42.048 1.00 40.87 270 A 1 
ATOM 2047 C C   . TYR A 0 270 . 72.892   -6.590  -40.677 1.00 40.87 270 A 1 
ATOM 2048 C CB  . TYR A 0 270 . 72.658   -6.933  -43.192 1.00 40.87 270 A 1 
ATOM 2049 O O   . TYR A 0 270 . 72.403   -7.685  -40.392 1.00 40.87 270 A 1 
ATOM 2050 C CG  . TYR A 0 270 . 71.358   -6.172  -43.397 1.00 40.87 270 A 1 
ATOM 2051 C CD1 . TYR A 0 270 . 70.186   -6.560  -42.718 1.00 40.87 270 A 1 
ATOM 2052 C CD2 . TYR A 0 270 . 71.333   -5.056  -44.255 1.00 40.87 270 A 1 
ATOM 2053 C CE1 . TYR A 0 270 . 68.987   -5.842  -42.906 1.00 40.87 270 A 1 
ATOM 2054 C CE2 . TYR A 0 270 . 70.135   -4.345  -44.458 1.00 40.87 270 A 1 
ATOM 2055 O OH  . TYR A 0 270 . 67.811   -4.036  -43.978 1.00 40.87 270 A 1 
ATOM 2056 C CZ  . TYR A 0 270 . 68.960   -4.736  -43.783 1.00 40.87 270 A 1 
ATOM 2057 N N   . TRP A 0 271 . 72.940   -5.555  -39.841 1.00 41.81 271 A 1 
ATOM 2058 C CA  . TRP A 0 271 . 72.277   -5.542  -38.546 1.00 41.81 271 A 1 
ATOM 2059 C C   . TRP A 0 271 . 70.956   -4.791  -38.684 1.00 41.81 271 A 1 
ATOM 2060 C CB  . TRP A 0 271 . 73.204   -4.960  -37.477 1.00 41.81 271 A 1 
ATOM 2061 O O   . TRP A 0 271 . 70.914   -3.583  -38.926 1.00 41.81 271 A 1 
ATOM 2062 C CG  . TRP A 0 271 . 72.912   -5.444  -36.093 1.00 41.81 271 A 1 
ATOM 2063 C CD1 . TRP A 0 271 . 72.957   -6.736  -35.704 1.00 41.81 271 A 1 
ATOM 2064 C CD2 . TRP A 0 271 . 72.631   -4.677  -34.886 1.00 41.81 271 A 1 
ATOM 2065 C CE2 . TRP A 0 271 . 72.597   -5.581  -33.779 1.00 41.81 271 A 1 
ATOM 2066 C CE3 . TRP A 0 271 . 72.480   -3.303  -34.606 1.00 41.81 271 A 1 
ATOM 2067 N NE1 . TRP A 0 271 . 72.740   -6.831  -34.349 1.00 41.81 271 A 1 
ATOM 2068 C CH2 . TRP A 0 271 . 72.453   -3.747  -32.209 1.00 41.81 271 A 1 
ATOM 2069 C CZ2 . TRP A 0 271 . 72.515   -5.132  -32.453 1.00 41.81 271 A 1 
ATOM 2070 C CZ3 . TRP A 0 271 . 72.378   -2.841  -33.282 1.00 41.81 271 A 1 
ATOM 2071 N N   . GLY A 0 272 . 69.860   -5.543  -38.626 1.00 57.09 272 A 1 
ATOM 2072 C CA  . GLY A 0 272 . 68.515   -4.989  -38.609 1.00 57.09 272 A 1 
ATOM 2073 C C   . GLY A 0 272 . 67.837   -5.353  -37.302 1.00 57.09 272 A 1 
ATOM 2074 O O   . GLY A 0 272 . 67.682   -6.543  -37.014 1.00 57.09 272 A 1 
ATOM 2075 N N   . LYS A 0 273 . 67.430   -4.335  -36.546 1.00 61.35 273 A 1 
ATOM 2076 C CA  . LYS A 0 273 . 66.464   -4.463  -35.458 1.00 61.35 273 A 1 
ATOM 2077 C C   . LYS A 0 273 . 65.127   -3.936  -35.955 1.00 61.35 273 A 1 
ATOM 2078 C CB  . LYS A 0 273 . 66.924   -3.676  -34.230 1.00 61.35 273 A 1 
ATOM 2079 O O   . LYS A 0 273 . 65.064   -2.826  -36.481 1.00 61.35 273 A 1 
ATOM 2080 C CG  . LYS A 0 273 . 68.122   -4.332  -33.541 1.00 61.35 273 A 1 
ATOM 2081 C CD  . LYS A 0 273 . 68.516   -3.474  -32.338 1.00 61.35 273 A 1 
ATOM 2082 C CE  . LYS A 0 273 . 69.484   -4.250  -31.459 1.00 61.35 273 A 1 
ATOM 2083 N NZ  . LYS A 0 273 . 69.943   -3.407  -30.330 1.00 61.35 273 A 1 
ATOM 2084 N N   . SER A 0 274 . 64.084   -4.730  -35.796 1.00 67.54 274 A 1 
ATOM 2085 C CA  . SER A 0 274 . 62.709   -4.270  -35.959 1.00 67.54 274 A 1 
ATOM 2086 C C   . SER A 0 274 . 61.946   -4.608  -34.696 1.00 67.54 274 A 1 
ATOM 2087 C CB  . SER A 0 274 . 62.039   -4.892  -37.188 1.00 67.54 274 A 1 
ATOM 2088 O O   . SER A 0 274 . 62.126   -5.711  -34.174 1.00 67.54 274 A 1 
ATOM 2089 O OG  . SER A 0 274 . 62.097   -6.309  -37.150 1.00 67.54 274 A 1 
ATOM 2090 N N   . GLY A 0 275 . 61.098   -3.699  -34.244 1.00 72.26 275 A 1 
ATOM 2091 C CA  . GLY A 0 275 . 60.173   -3.980  -33.163 1.00 72.26 275 A 1 
ATOM 2092 C C   . GLY A 0 275 . 58.841   -3.281  -33.359 1.00 72.26 275 A 1 
ATOM 2093 O O   . GLY A 0 275 . 58.701   -2.410  -34.225 1.00 72.26 275 A 1 
ATOM 2094 N N   . SER A 0 276 . 57.870   -3.749  -32.597 1.00 76.47 276 A 1 
ATOM 2095 C CA  . SER A 0 276 . 56.577   -3.111  -32.427 1.00 76.47 276 A 1 
ATOM 2096 C C   . SER A 0 276 . 56.107   -3.315  -31.002 1.00 76.47 276 A 1 
ATOM 2097 C CB  . SER A 0 276 . 55.523   -3.684  -33.379 1.00 76.47 276 A 1 
ATOM 2098 O O   . SER A 0 276 . 56.241   -4.431  -30.499 1.00 76.47 276 A 1 
ATOM 2099 O OG  . SER A 0 276 . 55.384   -5.092  -33.215 1.00 76.47 276 A 1 
ATOM 2100 N N   . ASP A 0 277 . 55.524   -2.272  -30.460 1.00 78.73 277 A 1 
ATOM 2101 C CA  . ASP A 0 277 . 54.903   -2.138  -29.156 1.00 78.73 277 A 1 
ATOM 2102 C C   . ASP A 0 277 . 53.440   -1.739  -29.386 1.00 78.73 277 A 1 
ATOM 2103 C CB  . ASP A 0 277 . 55.684   -1.152  -28.255 1.00 78.73 277 A 1 
ATOM 2104 O O   . ASP A 0 277 . 53.120   -0.970  -30.300 1.00 78.73 277 A 1 
ATOM 2105 C CG  . ASP A 0 277 . 56.360   0.083   -28.889 1.00 78.73 277 A 1 
ATOM 2106 O OD1 . ASP A 0 277 . 56.697   0.069   -30.109 1.00 78.73 277 A 1 
ATOM 2107 O OD2 . ASP A 0 277 . 56.768   0.984   -28.124 1.00 78.73 277 A 1 
ATOM 2108 N N   . TRP A 0 278 . 52.543   -2.380  -28.649 1.00 80.60 278 A 1 
ATOM 2109 C CA  . TRP A 0 278 . 51.108   -2.130  -28.687 1.00 80.60 278 A 1 
ATOM 2110 C C   . TRP A 0 278 . 50.611   -2.079  -27.254 1.00 80.60 278 A 1 
ATOM 2111 C CB  . TRP A 0 278 . 50.396   -3.262  -29.450 1.00 80.60 278 A 1 
ATOM 2112 O O   . TRP A 0 278 . 50.655   -3.121  -26.598 1.00 80.60 278 A 1 
ATOM 2113 C CG  . TRP A 0 278 . 48.901   -3.145  -29.517 1.00 80.60 278 A 1 
ATOM 2114 C CD1 . TRP A 0 278 . 48.217   -2.261  -30.275 1.00 80.60 278 A 1 
ATOM 2115 C CD2 . TRP A 0 278 . 47.896   -3.786  -28.669 1.00 80.60 278 A 1 
ATOM 2116 C CE2 . TRP A 0 278 . 46.608   -3.290  -29.039 1.00 80.60 278 A 1 
ATOM 2117 C CE3 . TRP A 0 278 . 47.944   -4.681  -27.580 1.00 80.60 278 A 1 
ATOM 2118 N NE1 . TRP A 0 278 . 46.865   -2.352  -30.013 1.00 80.60 278 A 1 
ATOM 2119 C CH2 . TRP A 0 278 . 45.511   -4.616  -27.344 1.00 80.60 278 A 1 
ATOM 2120 C CZ2 . TRP A 0 278 . 45.426   -3.704  -28.409 1.00 80.60 278 A 1 
ATOM 2121 C CZ3 . TRP A 0 278 . 46.766   -5.090  -26.927 1.00 80.60 278 A 1 
ATOM 2122 N N   . ASP A 0 279 . 50.108   -0.929  -26.813 1.00 86.84 279 A 1 
ATOM 2123 C CA  . ASP A 0 279 . 49.459   -0.802  -25.518 1.00 86.84 279 A 1 
ATOM 2124 C C   . ASP A 0 279 . 47.963   -0.519  -25.714 1.00 86.84 279 A 1 
ATOM 2125 C CB  . ASP A 0 279 . 50.150   0.215   -24.580 1.00 86.84 279 A 1 
ATOM 2126 O O   . ASP A 0 279 . 47.509   0.177   -26.634 1.00 86.84 279 A 1 
ATOM 2127 C CG  . ASP A 0 279 . 51.687   0.130   -24.538 1.00 86.84 279 A 1 
ATOM 2128 O OD1 . ASP A 0 279 . 52.211   -1.006  -24.564 1.00 86.84 279 A 1 
ATOM 2129 O OD2 . ASP A 0 279 . 52.345   1.181   -24.341 1.00 86.84 279 A 1 
ATOM 2130 N N   . ALA A 0 280 . 47.158   -1.081  -24.824 1.00 85.74 280 A 1 
ATOM 2131 C CA  . ALA A 0 280 . 45.739   -0.804  -24.738 1.00 85.74 280 A 1 
ATOM 2132 C C   . ALA A 0 280 . 45.320   -0.659  -23.283 1.00 85.74 280 A 1 
ATOM 2133 C CB  . ALA A 0 280 . 44.950   -1.889  -25.469 1.00 85.74 280 A 1 
ATOM 2134 O O   . ALA A 0 280 . 45.807   -1.354  -22.395 1.00 85.74 280 A 1 
ATOM 2135 N N   . TRP A 0 281 . 44.386   0.249   -23.035 1.00 91.30 281 A 1 
ATOM 2136 C CA  . TRP A 0 281 . 43.774   0.413   -21.725 1.00 91.30 281 A 1 
ATOM 2137 C C   . TRP A 0 281 . 42.292   0.710   -21.877 1.00 91.30 281 A 1 
ATOM 2138 C CB  . TRP A 0 281 . 44.498   1.509   -20.931 1.00 91.30 281 A 1 
ATOM 2139 O O   . TRP A 0 281 . 41.892   1.467   -22.767 1.00 91.30 281 A 1 
ATOM 2140 C CG  . TRP A 0 281 . 43.849   1.871   -19.629 1.00 91.30 281 A 1 
ATOM 2141 C CD1 . TRP A 0 281 . 43.938   1.165   -18.483 1.00 91.30 281 A 1 
ATOM 2142 C CD2 . TRP A 0 281 . 42.908   2.949   -19.349 1.00 91.30 281 A 1 
ATOM 2143 C CE2 . TRP A 0 281 . 42.473   2.831   -17.994 1.00 91.30 281 A 1 
ATOM 2144 C CE3 . TRP A 0 281 . 42.344   3.988   -20.119 1.00 91.30 281 A 1 
ATOM 2145 N NE1 . TRP A 0 281 . 43.114   1.708   -17.521 1.00 91.30 281 A 1 
ATOM 2146 C CH2 . TRP A 0 281 . 41.010   4.745   -18.215 1.00 91.30 281 A 1 
ATOM 2147 C CZ2 . TRP A 0 281 . 41.550   3.717   -17.422 1.00 91.30 281 A 1 
ATOM 2148 C CZ3 . TRP A 0 281 . 41.405   4.876   -19.559 1.00 91.30 281 A 1 
ATOM 2149 N N   . GLY A 0 282 . 41.492   0.155   -20.974 1.00 93.25 282 A 1 
ATOM 2150 C CA  . GLY A 0 282 . 40.064   0.398   -20.899 1.00 93.25 282 A 1 
ATOM 2151 C C   . GLY A 0 282 . 39.573   0.580   -19.471 1.00 93.25 282 A 1 
ATOM 2152 O O   . GLY A 0 282 . 40.176   0.101   -18.505 1.00 93.25 282 A 1 
ATOM 2153 N N   . ARG A 0 283 . 38.460   1.298   -19.360 1.00 93.67 283 A 1 
ATOM 2154 C CA  . ARG A 0 283 . 37.647   1.406   -18.162 1.00 93.67 283 A 1 
ATOM 2155 C C   . ARG A 0 283 . 36.175   1.442   -18.545 1.00 93.67 283 A 1 
ATOM 2156 C CB  . ARG A 0 283 . 38.066   2.639   -17.360 1.00 93.67 283 A 1 
ATOM 2157 O O   . ARG A 0 283 . 35.783   2.386   -19.229 1.00 93.67 283 A 1 
ATOM 2158 C CG  . ARG A 0 283 . 37.232   2.793   -16.086 1.00 93.67 283 A 1 
ATOM 2159 C CD  . ARG A 0 283 . 37.784   3.961   -15.270 1.00 93.67 283 A 1 
ATOM 2160 N NE  . ARG A 0 283 . 37.200   3.938   -13.922 1.00 93.67 283 A 1 
ATOM 2161 N NH1 . ARG A 0 283 . 36.414   6.081   -13.805 1.00 93.67 283 A 1 
ATOM 2162 N NH2 . ARG A 0 283 . 35.984   4.644   -12.158 1.00 93.67 283 A 1 
ATOM 2163 C CZ  . ARG A 0 283 . 36.564   4.895   -13.291 1.00 93.67 283 A 1 
ATOM 2164 N N   . ASP A 0 284 . 35.395   0.482   -18.081 1.00 92.84 284 A 1 
ATOM 2165 C CA  . ASP A 0 284 . 33.936   0.538   -18.136 1.00 92.84 284 A 1 
ATOM 2166 C C   . ASP A 0 284 . 33.405   0.909   -16.748 1.00 92.84 284 A 1 
ATOM 2167 C CB  . ASP A 0 284 . 33.337   -0.742  -18.738 1.00 92.84 284 A 1 
ATOM 2168 O O   . ASP A 0 284 . 34.065   0.732   -15.725 1.00 92.84 284 A 1 
ATOM 2169 C CG  . ASP A 0 284 . 33.636   -2.014  -17.953 1.00 92.84 284 A 1 
ATOM 2170 O OD1 . ASP A 0 284 . 33.642   -1.915  -16.708 1.00 92.84 284 A 1 
ATOM 2171 O OD2 . ASP A 0 284 . 33.916   -3.028  -18.636 1.00 92.84 284 A 1 
ATOM 2172 N N   . GLN A 0 285 . 32.273   1.595   -16.703 1.00 93.48 285 A 1 
ATOM 2173 C CA  . GLN A 0 285 . 31.647   1.967   -15.441 1.00 93.48 285 A 1 
ATOM 2174 C C   . GLN A 0 285 . 30.150   1.864   -15.605 1.00 93.48 285 A 1 
ATOM 2175 C CB  . GLN A 0 285 . 31.996   3.398   -15.029 1.00 93.48 285 A 1 
ATOM 2176 O O   . GLN A 0 285 . 29.514   2.792   -16.117 1.00 93.48 285 A 1 
ATOM 2177 C CG  . GLN A 0 285 . 33.340   3.584   -14.329 1.00 93.48 285 A 1 
ATOM 2178 C CD  . GLN A 0 285 . 33.632   5.070   -14.298 1.00 93.48 285 A 1 
ATOM 2179 N NE2 . GLN A 0 285 . 34.039   5.613   -15.428 1.00 93.48 285 A 1 
ATOM 2180 O OE1 . GLN A 0 285 . 33.556   5.771   -13.285 1.00 93.48 285 A 1 
ATOM 2181 N N   . ASP A 0 286 . 29.591   0.792   -15.069 1.00 95.18 286 A 1 
ATOM 2182 C CA  . ASP A 0 286 . 28.159   0.598   -15.051 1.00 95.18 286 A 1 
ATOM 2183 C C   . ASP A 0 286 . 27.582   1.067   -13.726 1.00 95.18 286 A 1 
ATOM 2184 C CB  . ASP A 0 286 . 27.790   -0.856  -15.343 1.00 95.18 286 A 1 
ATOM 2185 O O   . ASP A 0 286 . 28.029   0.725   -12.632 1.00 95.18 286 A 1 
ATOM 2186 C CG  . ASP A 0 286 . 28.046   -1.264  -16.790 1.00 95.18 286 A 1 
ATOM 2187 O OD1 . ASP A 0 286 . 28.023   -0.344  -17.631 1.00 95.18 286 A 1 
ATOM 2188 O OD2 . ASP A 0 286 . 27.996   -2.487  -17.040 1.00 95.18 286 A 1 
ATOM 2189 N N   . TYR A 0 287 . 26.510   1.842   -13.804 1.00 97.13 287 A 1 
ATOM 2190 C CA  . TYR A 0 287 . 25.700   2.203   -12.659 1.00 97.13 287 A 1 
ATOM 2191 C C   . TYR A 0 287 . 24.239   1.911   -12.926 1.00 97.13 287 A 1 
ATOM 2192 C CB  . TYR A 0 287 . 25.901   3.661   -12.259 1.00 97.13 287 A 1 
ATOM 2193 O O   . TYR A 0 287 . 23.651   2.258   -13.950 1.00 97.13 287 A 1 
ATOM 2194 C CG  . TYR A 0 287 . 25.004   4.054   -11.099 1.00 97.13 287 A 1 
ATOM 2195 C CD1 . TYR A 0 287 . 23.741   4.630   -11.340 1.00 97.13 287 A 1 
ATOM 2196 C CD2 . TYR A 0 287 . 25.405   3.760   -9.783  1.00 97.13 287 A 1 
ATOM 2197 C CE1 . TYR A 0 287 . 22.892   4.943   -10.262 1.00 97.13 287 A 1 
ATOM 2198 C CE2 . TYR A 0 287 . 24.565   4.076   -8.701  1.00 97.13 287 A 1 
ATOM 2199 O OH  . TYR A 0 287 . 22.513   5.015   -7.895  1.00 97.13 287 A 1 
ATOM 2200 C CZ  . TYR A 0 287 . 23.311   4.678   -8.942  1.00 97.13 287 A 1 
ATOM 2201 N N   . SER A 0 288 . 23.604   1.317   -11.930 1.00 97.60 288 A 1 
ATOM 2202 C CA  . SER A 0 288 . 22.260   0.819   -12.065 1.00 97.60 288 A 1 
ATOM 2203 C C   . SER A 0 288 . 21.519   0.966   -10.736 1.00 97.60 288 A 1 
ATOM 2204 C CB  . SER A 0 288 . 22.405   -0.597  -12.631 1.00 97.60 288 A 1 
ATOM 2205 O O   . SER A 0 288 . 21.992   0.532   -9.686  1.00 97.60 288 A 1 
ATOM 2206 O OG  . SER A 0 288 . 22.034   -1.595  -11.716 1.00 97.60 288 A 1 
ATOM 2207 N N   . GLU A 0 289 . 20.355   1.612   -10.753 1.00 98.10 289 A 1 
ATOM 2208 C CA  . GLU A 0 289 . 19.519   1.782   -9.564  1.00 98.10 289 A 1 
ATOM 2209 C C   . GLU A 0 289 . 18.045   1.570   -9.897  1.00 98.10 289 A 1 
ATOM 2210 C CB  . GLU A 0 289 . 19.767   3.145   -8.888  1.00 98.10 289 A 1 
ATOM 2211 O O   . GLU A 0 289 . 17.493   2.236   -10.769 1.00 98.10 289 A 1 
ATOM 2212 C CG  . GLU A 0 289 . 18.918   3.319   -7.615  1.00 98.10 289 A 1 
ATOM 2213 C CD  . GLU A 0 289 . 19.147   4.644   -6.871  1.00 98.10 289 A 1 
ATOM 2214 O OE1 . GLU A 0 289 . 19.256   4.612   -5.619  1.00 98.10 289 A 1 
ATOM 2215 O OE2 . GLU A 0 289 . 19.003   5.719   -7.504  1.00 98.10 289 A 1 
ATOM 2216 N N   . ASP A 0 290 . 17.393   0.685   -9.147  1.00 97.84 290 A 1 
ATOM 2217 C CA  . ASP A 0 290 . 15.947   0.497   -9.164  1.00 97.84 290 A 1 
ATOM 2218 C C   . ASP A 0 290 . 15.375   0.885   -7.797  1.00 97.84 290 A 1 
ATOM 2219 C CB  . ASP A 0 290 . 15.587   -0.953  -9.515  1.00 97.84 290 A 1 
ATOM 2220 O O   . ASP A 0 290 . 15.740   0.313   -6.769  1.00 97.84 290 A 1 
ATOM 2221 C CG  . ASP A 0 290 . 16.023   -1.379  -10.919 1.00 97.84 290 A 1 
ATOM 2222 O OD1 . ASP A 0 290 . 15.649   -0.717  -11.917 1.00 97.84 290 A 1 
ATOM 2223 O OD2 . ASP A 0 290 . 16.679   -2.439  -11.040 1.00 97.84 290 A 1 
ATOM 2224 N N   . VAL A 0 291 . 14.451   1.842   -7.780  1.00 97.37 291 A 1 
ATOM 2225 C CA  . VAL A 0 291 . 13.672   2.239   -6.604  1.00 97.37 291 A 1 
ATOM 2226 C C   . VAL A 0 291 . 12.207   1.963   -6.875  1.00 97.37 291 A 1 
ATOM 2227 C CB  . VAL A 0 291 . 13.885   3.716   -6.230  1.00 97.37 291 A 1 
ATOM 2228 O O   . VAL A 0 291 . 11.679   2.352   -7.914  1.00 97.37 291 A 1 
ATOM 2229 C CG1 . VAL A 0 291 . 13.059   4.117   -4.997  1.00 97.37 291 A 1 
ATOM 2230 C CG2 . VAL A 0 291 . 15.348   3.974   -5.878  1.00 97.37 291 A 1 
ATOM 2231 N N   . SER A 0 292 . 11.535   1.341   -5.917  1.00 96.93 292 A 1 
ATOM 2232 C CA  . SER A 0 292 . 10.092   1.148   -5.937  1.00 96.93 292 A 1 
ATOM 2233 C C   . SER A 0 292 . 9.488    1.470   -4.579  1.00 96.93 292 A 1 
ATOM 2234 C CB  . SER A 0 292 . 9.726    -0.259  -6.409  1.00 96.93 292 A 1 
ATOM 2235 O O   . SER A 0 292 . 10.096   1.233   -3.536  1.00 96.93 292 A 1 
ATOM 2236 O OG  . SER A 0 292 . 10.286   -1.234  -5.560  1.00 96.93 292 A 1 
ATOM 2237 N N   . TYR A 0 293 . 8.295    2.041   -4.612  1.00 96.96 293 A 1 
ATOM 2238 C CA  . TYR A 0 293 . 7.459    2.305   -3.457  1.00 96.96 293 A 1 
ATOM 2239 C C   . TYR A 0 293 . 6.015    1.986   -3.837  1.00 96.96 293 A 1 
ATOM 2240 C CB  . TYR A 0 293 . 7.638    3.759   -3.015  1.00 96.96 293 A 1 
ATOM 2241 O O   . TYR A 0 293 . 5.557    2.396   -4.903  1.00 96.96 293 A 1 
ATOM 2242 C CG  . TYR A 0 293 . 6.692    4.208   -1.924  1.00 96.96 293 A 1 
ATOM 2243 C CD1 . TYR A 0 293 . 5.458    4.807   -2.252  1.00 96.96 293 A 1 
ATOM 2244 C CD2 . TYR A 0 293 . 7.042    4.011   -0.578  1.00 96.96 293 A 1 
ATOM 2245 C CE1 . TYR A 0 293 . 4.588    5.232   -1.229  1.00 96.96 293 A 1 
ATOM 2246 C CE2 . TYR A 0 293 . 6.181    4.444   0.445   1.00 96.96 293 A 1 
ATOM 2247 O OH  . TYR A 0 293 . 4.127    5.501   1.108   1.00 96.96 293 A 1 
ATOM 2248 C CZ  . TYR A 0 293 . 4.952    5.059   0.122   1.00 96.96 293 A 1 
ATOM 2249 N N   . ASP A 0 294 . 5.316    1.255   -2.983  1.00 95.75 294 A 1 
ATOM 2250 C CA  . ASP A 0 294 . 3.917    0.875   -3.154  1.00 95.75 294 A 1 
ATOM 2251 C C   . ASP A 0 294 . 3.218    1.050   -1.811  1.00 95.75 294 A 1 
ATOM 2252 C CB  . ASP A 0 294 . 3.828    -0.571  -3.671  1.00 95.75 294 A 1 
ATOM 2253 O O   . ASP A 0 294 . 3.689    0.567   -0.779  1.00 95.75 294 A 1 
ATOM 2254 C CG  . ASP A 0 294 . 2.400    -1.025  -4.019  1.00 95.75 294 A 1 
ATOM 2255 O OD1 . ASP A 0 294 . 1.615    -1.281  -3.076  1.00 95.75 294 A 1 
ATOM 2256 O OD2 . ASP A 0 294 . 2.128    -1.194  -5.236  1.00 95.75 294 A 1 
ATOM 2257 N N   . ARG A 0 295 . 2.108    1.780   -1.812  1.00 95.52 295 A 1 
ATOM 2258 C CA  . ARG A 0 295 . 1.262    1.932   -0.640  1.00 95.52 295 A 1 
ATOM 2259 C C   . ARG A 0 295 . -0.171   1.599   -0.998  1.00 95.52 295 A 1 
ATOM 2260 C CB  . ARG A 0 295 . 1.424    3.329   -0.043  1.00 95.52 295 A 1 
ATOM 2261 O O   . ARG A 0 295 . -0.823   2.365   -1.702  1.00 95.52 295 A 1 
ATOM 2262 C CG  . ARG A 0 295 . 0.571    3.435   1.222   1.00 95.52 295 A 1 
ATOM 2263 C CD  . ARG A 0 295 . 0.665    4.830   1.814   1.00 95.52 295 A 1 
ATOM 2264 N NE  . ARG A 0 295 . -0.244   4.920   2.964   1.00 95.52 295 A 1 
ATOM 2265 N NH1 . ARG A 0 295 . 0.145    7.116   3.434   1.00 95.52 295 A 1 
ATOM 2266 N NH2 . ARG A 0 295 . -1.233   5.886   4.737   1.00 95.52 295 A 1 
ATOM 2267 C CZ  . ARG A 0 295 . -0.445   5.981   3.704   1.00 95.52 295 A 1 
ATOM 2268 N N   . THR A 0 296 . -0.681   0.521   -0.420  1.00 95.62 296 A 1 
ATOM 2269 C CA  . THR A 0 296 . -2.060   0.064   -0.572  1.00 95.62 296 A 1 
ATOM 2270 C C   . THR A 0 296 . -2.829   0.277   0.726   1.00 95.62 296 A 1 
ATOM 2271 C CB  . THR A 0 296 . -2.096   -1.424  -0.949  1.00 95.62 296 A 1 
ATOM 2272 O O   . THR A 0 296 . -2.526   -0.341  1.740   1.00 95.62 296 A 1 
ATOM 2273 C CG2 . THR A 0 296 . -3.529   -1.962  -0.974  1.00 95.62 296 A 1 
ATOM 2274 O OG1 . THR A 0 296 . -1.626   -1.684  -2.247  1.00 95.62 296 A 1 
ATOM 2275 N N   . THR A 0 297 . -3.913   1.046   0.688   1.00 94.54 297 A 1 
ATOM 2276 C CA  . THR A 0 297 . -4.895   1.108   1.773   1.00 94.54 297 A 1 
ATOM 2277 C C   . THR A 0 297 . -6.249   0.607   1.271   1.00 94.54 297 A 1 
ATOM 2278 C CB  . THR A 0 297 . -5.008   2.521   2.359   1.00 94.54 297 A 1 
ATOM 2279 O O   . THR A 0 297 . -6.827   1.155   0.337   1.00 94.54 297 A 1 
ATOM 2280 C CG2 . THR A 0 297 . -5.886   2.540   3.614   1.00 94.54 297 A 1 
ATOM 2281 O OG1 . THR A 0 297 . -3.764   3.076   2.733   1.00 94.54 297 A 1 
ATOM 2282 N N   . ALA A 0 298 . -6.810   -0.409  1.920   1.00 93.00 298 A 1 
ATOM 2283 C CA  . ALA A 0 298 . -8.118   -0.964  1.597   1.00 93.00 298 A 1 
ATOM 2284 C C   . ALA A 0 298 . -9.041   -0.969  2.820   1.00 93.00 298 A 1 
ATOM 2285 C CB  . ALA A 0 298 . -7.943   -2.353  0.977   1.00 93.00 298 A 1 
ATOM 2286 O O   . ALA A 0 298 . -8.620   -1.244  3.943   1.00 93.00 298 A 1 
ATOM 2287 N N   . LYS A 0 299 . -10.326  -0.681  2.604   1.00 95.23 299 A 1 
ATOM 2288 C CA  . LYS A 0 299 . -11.385  -0.837  3.608   1.00 95.23 299 A 1 
ATOM 2289 C C   . LYS A 0 299 . -12.567  -1.558  2.984   1.00 95.23 299 A 1 
ATOM 2290 C CB  . LYS A 0 299 . -11.826  0.499   4.230   1.00 95.23 299 A 1 
ATOM 2291 O O   . LYS A 0 299 . -12.922  -1.275  1.842   1.00 95.23 299 A 1 
ATOM 2292 C CG  . LYS A 0 299 . -10.663  1.314   4.815   1.00 95.23 299 A 1 
ATOM 2293 C CD  . LYS A 0 299 . -11.177  2.602   5.472   1.00 95.23 299 A 1 
ATOM 2294 C CE  . LYS A 0 299 . -10.031  3.411   6.096   1.00 95.23 299 A 1 
ATOM 2295 N NZ  . LYS A 0 299 . -9.150   4.017   5.064   1.00 95.23 299 A 1 
ATOM 2296 N N   . ALA A 0 300 . -13.171  -2.467  3.729   1.00 92.64 300 A 1 
ATOM 2297 C CA  . ALA A 0 300 . -14.379  -3.170  3.338   1.00 92.64 300 A 1 
ATOM 2298 C C   . ALA A 0 300 . -15.357  -3.182  4.512   1.00 92.64 300 A 1 
ATOM 2299 C CB  . ALA A 0 300 . -14.020  -4.581  2.860   1.00 92.64 300 A 1 
ATOM 2300 O O   . ALA A 0 300 . -14.964  -3.477  5.639   1.00 92.64 300 A 1 
ATOM 2301 N N   . TYR A 0 301 . -16.612  -2.874  4.223   1.00 90.79 301 A 1 
ATOM 2302 C CA  . TYR A 0 301 . -17.744  -2.999  5.125   1.00 90.79 301 A 1 
ATOM 2303 C C   . TYR A 0 301 . -18.750  -3.915  4.447   1.00 90.79 301 A 1 
ATOM 2304 C CB  . TYR A 0 301 . -18.356  -1.623  5.410   1.00 90.79 301 A 1 
ATOM 2305 O O   . TYR A 0 301 . -19.087  -3.695  3.285   1.00 90.79 301 A 1 
ATOM 2306 C CG  . TYR A 0 301 . -17.390  -0.645  6.046   1.00 90.79 301 A 1 
ATOM 2307 C CD1 . TYR A 0 301 . -17.269  -0.597  7.446   1.00 90.79 301 A 1 
ATOM 2308 C CD2 . TYR A 0 301 . -16.602  0.199   5.238   1.00 90.79 301 A 1 
ATOM 2309 C CE1 . TYR A 0 301 . -16.363  0.297   8.046   1.00 90.79 301 A 1 
ATOM 2310 C CE2 . TYR A 0 301 . -15.690  1.092   5.832   1.00 90.79 301 A 1 
ATOM 2311 O OH  . TYR A 0 301 . -14.695  2.004   7.817   1.00 90.79 301 A 1 
ATOM 2312 C CZ  . TYR A 0 301 . -15.572  1.141   7.237   1.00 90.79 301 A 1 
ATOM 2313 N N   . ALA A 0 302 . -19.193  -4.937  5.156   1.00 89.46 302 A 1 
ATOM 2314 C CA  . ALA A 0 302 . -20.258  -5.819  4.728   1.00 89.46 302 A 1 
ATOM 2315 C C   . ALA A 0 302 . -21.278  -5.915  5.856   1.00 89.46 302 A 1 
ATOM 2316 C CB  . ALA A 0 302 . -19.675  -7.182  4.345   1.00 89.46 302 A 1 
ATOM 2317 O O   . ALA A 0 302 . -20.886  -5.977  7.025   1.00 89.46 302 A 1 
ATOM 2318 N N   . ALA A 0 303 . -22.554  -5.930  5.497   1.00 85.26 303 A 1 
ATOM 2319 C CA  . ALA A 0 303 . -23.613  -6.289  6.414   1.00 85.26 303 A 1 
ATOM 2320 C C   . ALA A 0 303 . -24.623  -7.222  5.746   1.00 85.26 303 A 1 
ATOM 2321 C CB  . ALA A 0 303 . -24.266  -5.032  6.987   1.00 85.26 303 A 1 
ATOM 2322 O O   . ALA A 0 303 . -24.955  -7.037  4.570   1.00 85.26 303 A 1 
ATOM 2323 N N   . GLU A 0 304 . -25.070  -8.220  6.502   1.00 81.02 304 A 1 
ATOM 2324 C CA  . GLU A 0 304 . -26.227  -9.045  6.163   1.00 81.02 304 A 1 
ATOM 2325 C C   . GLU A 0 304 . -27.439  -8.427  6.843   1.00 81.02 304 A 1 
ATOM 2326 C CB  . GLU A 0 304 . -26.037  -10.500 6.607   1.00 81.02 304 A 1 
ATOM 2327 O O   . GLU A 0 304 . -27.400  -8.196  8.049   1.00 81.02 304 A 1 
ATOM 2328 C CG  . GLU A 0 304 . -24.870  -11.178 5.868   1.00 81.02 304 A 1 
ATOM 2329 C CD  . GLU A 0 304 . -24.581  -12.603 6.365   1.00 81.02 304 A 1 
ATOM 2330 O OE1 . GLU A 0 304 . -23.998  -13.387 5.575   1.00 81.02 304 A 1 
ATOM 2331 O OE2 . GLU A 0 304 . -24.850  -12.891 7.554   1.00 81.02 304 A 1 
ATOM 2332 N N   . SER A 0 305 . -28.436  -8.138  6.014   1.00 76.43 305 A 1 
ATOM 2333 C CA  . SER A 0 305 . -29.636  -7.346  6.241   1.00 76.43 305 A 1 
ATOM 2334 C C   . SER A 0 305 . -29.388  -5.963  6.855   1.00 76.43 305 A 1 
ATOM 2335 C CB  . SER A 0 305 . -30.738  -8.154  6.916   1.00 76.43 305 A 1 
ATOM 2336 O O   . SER A 0 305 . -28.559  -5.754  7.739   1.00 76.43 305 A 1 
ATOM 2337 O OG  . SER A 0 305 . -30.488  -8.228  8.289   1.00 76.43 305 A 1 
ATOM 2338 N N   . TYR A 0 306 . -30.074  -4.952  6.341   1.00 77.07 306 A 1 
ATOM 2339 C CA  . TYR A 0 306 . -30.121  -3.646  6.979   1.00 77.07 306 A 1 
ATOM 2340 C C   . TYR A 0 306 . -31.533  -3.121  6.939   1.00 77.07 306 A 1 
ATOM 2341 C CB  . TYR A 0 306 . -29.184  -2.636  6.309   1.00 77.07 306 A 1 
ATOM 2342 O O   . TYR A 0 306 . -31.999  -2.768  5.858   1.00 77.07 306 A 1 
ATOM 2343 C CG  . TYR A 0 306 . -29.328  -1.245  6.904   1.00 77.07 306 A 1 
ATOM 2344 C CD1 . TYR A 0 306 . -29.651  -0.126  6.111   1.00 77.07 306 A 1 
ATOM 2345 C CD2 . TYR A 0 306 . -29.184  -1.086  8.291   1.00 77.07 306 A 1 
ATOM 2346 C CE1 . TYR A 0 306 . -29.709  1.159   6.687   1.00 77.07 306 A 1 
ATOM 2347 C CE2 . TYR A 0 306 . -29.233  0.186   8.870   1.00 77.07 306 A 1 
ATOM 2348 O OH  . TYR A 0 306 . -29.292  2.527   8.632   1.00 77.07 306 A 1 
ATOM 2349 C CZ  . TYR A 0 306 . -29.426  1.307   8.062   1.00 77.07 306 A 1 
ATOM 2350 N N   . ASP A 0 307 . -32.142  -2.995  8.110   1.00 79.36 307 A 1 
ATOM 2351 C CA  . ASP A 0 307 . -33.492  -2.479  8.253   1.00 79.36 307 A 1 
ATOM 2352 C C   . ASP A 0 307 . -33.460  -1.137  8.988   1.00 79.36 307 A 1 
ATOM 2353 C CB  . ASP A 0 307 . -34.376  -3.511  8.966   1.00 79.36 307 A 1 
ATOM 2354 O O   . ASP A 0 307 . -32.929  -1.040  10.092  1.00 79.36 307 A 1 
ATOM 2355 C CG  . ASP A 0 307 . -34.568  -4.813  8.177   1.00 79.36 307 A 1 
ATOM 2356 O OD1 . ASP A 0 307 . -34.423  -4.787  6.934   1.00 79.36 307 A 1 
ATOM 2357 O OD2 . ASP A 0 307 . -34.932  -5.816  8.827   1.00 79.36 307 A 1 
ATOM 2358 N N   . GLU A 0 308 . -34.050  -0.100  8.392   1.00 79.52 308 A 1 
ATOM 2359 C CA  . GLU A 0 308 . -34.471  1.124   9.078   1.00 79.52 308 A 1 
ATOM 2360 C C   . GLU A 0 308 . -35.997  1.152   9.107   1.00 79.52 308 A 1 
ATOM 2361 C CB  . GLU A 0 308 . -33.982  2.412   8.383   1.00 79.52 308 A 1 
ATOM 2362 O O   . GLU A 0 308 . -36.626  1.018   8.059   1.00 79.52 308 A 1 
ATOM 2363 C CG  . GLU A 0 308 . -32.471  2.521   8.155   1.00 79.52 308 A 1 
ATOM 2364 C CD  . GLU A 0 308 . -32.024  3.910   7.639   1.00 79.52 308 A 1 
ATOM 2365 O OE1 . GLU A 0 308 . -30.822  4.263   7.778   1.00 79.52 308 A 1 
ATOM 2366 O OE2 . GLU A 0 308 . -32.839  4.700   7.127   1.00 79.52 308 A 1 
ATOM 2367 N N   . TRP A 0 309 . -36.607  1.368   10.268  1.00 84.50 309 A 1 
ATOM 2368 C CA  . TRP A 0 309 . -38.061  1.466   10.375  1.00 84.50 309 A 1 
ATOM 2369 C C   . TRP A 0 309 . -38.484  2.555   11.356  1.00 84.50 309 A 1 
ATOM 2370 C CB  . TRP A 0 309 . -38.660  0.095   10.714  1.00 84.50 309 A 1 
ATOM 2371 O O   . TRP A 0 309 . -37.791  2.850   12.331  1.00 84.50 309 A 1 
ATOM 2372 C CG  . TRP A 0 309 . -38.112  -0.553  11.948  1.00 84.50 309 A 1 
ATOM 2373 C CD1 . TRP A 0 309 . -37.060  -1.402  11.990  1.00 84.50 309 A 1 
ATOM 2374 C CD2 . TRP A 0 309 . -38.537  -0.373  13.331  1.00 84.50 309 A 1 
ATOM 2375 C CE2 . TRP A 0 309 . -37.689  -1.160  14.168  1.00 84.50 309 A 1 
ATOM 2376 C CE3 . TRP A 0 309 . -39.541  0.390   13.962  1.00 84.50 309 A 1 
ATOM 2377 N NE1 . TRP A 0 309 . -36.810  -1.770  13.296  1.00 84.50 309 A 1 
ATOM 2378 C CH2 . TRP A 0 309 . -38.836  -0.403  16.162  1.00 84.50 309 A 1 
ATOM 2379 C CZ2 . TRP A 0 309 . -37.830  -1.183  15.565  1.00 84.50 309 A 1 
ATOM 2380 C CZ3 . TRP A 0 309 . -39.692  0.373   15.359  1.00 84.50 309 A 1 
ATOM 2381 N N   . ASP A 0 310 . -39.635  3.146   11.068  1.00 80.45 310 A 1 
ATOM 2382 C CA  . ASP A 0 310 . -40.324  4.146   11.872  1.00 80.45 310 A 1 
ATOM 2383 C C   . ASP A 0 310 . -41.775  3.689   12.080  1.00 80.45 310 A 1 
ATOM 2384 C CB  . ASP A 0 310 . -40.232  5.515   11.174  1.00 80.45 310 A 1 
ATOM 2385 O O   . ASP A 0 310 . -42.402  3.133   11.171  1.00 80.45 310 A 1 
ATOM 2386 C CG  . ASP A 0 310 . -40.509  6.705   12.102  1.00 80.45 310 A 1 
ATOM 2387 O OD1 . ASP A 0 310 . -40.902  6.476   13.266  1.00 80.45 310 A 1 
ATOM 2388 O OD2 . ASP A 0 310 . -40.242  7.843   11.649  1.00 80.45 310 A 1 
ATOM 2389 N N   . ASN A 0 311 . -42.283  3.869   13.292  1.00 80.12 311 A 1 
ATOM 2390 C CA  . ASN A 0 311 . -43.632  3.516   13.711  1.00 80.12 311 A 1 
ATOM 2391 C C   . ASN A 0 311 . -44.168  4.653   14.574  1.00 80.12 311 A 1 
ATOM 2392 C CB  . ASN A 0 311 . -43.585  2.178   14.468  1.00 80.12 311 A 1 
ATOM 2393 O O   . ASN A 0 311 . -43.780  4.772   15.738  1.00 80.12 311 A 1 
ATOM 2394 C CG  . ASN A 0 311 . -44.951  1.678   14.910  1.00 80.12 311 A 1 
ATOM 2395 N ND2 . ASN A 0 311 . -45.472  2.098   16.033  1.00 80.12 311 A 1 
ATOM 2396 O OD1 . ASN A 0 311 . -45.524  0.823   14.268  1.00 80.12 311 A 1 
ATOM 2397 N N   . ALA A 0 312 . -45.058  5.452   13.997  1.00 77.96 312 A 1 
ATOM 2398 C CA  . ALA A 0 312 . -45.882  6.395   14.734  1.00 77.96 312 A 1 
ATOM 2399 C C   . ALA A 0 312 . -47.234  5.732   15.005  1.00 77.96 312 A 1 
ATOM 2400 C CB  . ALA A 0 312 . -46.007  7.688   13.924  1.00 77.96 312 A 1 
ATOM 2401 O O   . ALA A 0 312 . -47.899  5.330   14.051  1.00 77.96 312 A 1 
ATOM 2402 N N   . ASP A 0 313 . -47.579  5.599   16.279  1.00 74.68 313 A 1 
ATOM 2403 C CA  . ASP A 0 313 . -48.863  5.103   16.766  1.00 74.68 313 A 1 
ATOM 2404 C C   . ASP A 0 313 . -49.547  6.261   17.507  1.00 74.68 313 A 1 
ATOM 2405 C CB  . ASP A 0 313 . -48.617  3.857   17.628  1.00 74.68 313 A 1 
ATOM 2406 O O   . ASP A 0 313 . -49.106  6.708   18.572  1.00 74.68 313 A 1 
ATOM 2407 C CG  . ASP A 0 313 . -49.890  3.201   18.178  1.00 74.68 313 A 1 
ATOM 2408 O OD1 . ASP A 0 313 . -50.990  3.757   17.954  1.00 74.68 313 A 1 
ATOM 2409 O OD2 . ASP A 0 313 . -49.698  2.150   18.844  1.00 74.68 313 A 1 
ATOM 2410 N N   . ASP A 0 314 . -50.548  6.836   16.842  1.00 73.07 314 A 1 
ATOM 2411 C CA  . ASP A 0 314 . -51.296  8.005   17.293  1.00 73.07 314 A 1 
ATOM 2412 C C   . ASP A 0 314 . -52.694  7.566   17.751  1.00 73.07 314 A 1 
ATOM 2413 C CB  . ASP A 0 314 . -51.362  9.058   16.170  1.00 73.07 314 A 1 
ATOM 2414 O O   . ASP A 0 314 . -53.705  7.738   17.049  1.00 73.07 314 A 1 
ATOM 2415 C CG  . ASP A 0 314 . -50.196  10.042  16.052  1.00 73.07 314 A 1 
ATOM 2416 O OD1 . ASP A 0 314 . -49.082  9.805   16.560  1.00 73.07 314 A 1 
ATOM 2417 O OD2 . ASP A 0 314 . -50.455  11.125  15.459  1.00 73.07 314 A 1 
ATOM 2418 N N   . ASP A 0 315 . -52.763  7.040   18.967  1.00 76.30 315 A 1 
ATOM 2419 C CA  . ASP A 0 315 . -53.987  6.513   19.539  1.00 76.30 315 A 1 
ATOM 2420 C C   . ASP A 0 315 . -54.864  7.605   20.171  1.00 76.30 315 A 1 
ATOM 2421 C CB  . ASP A 0 315 . -53.668  5.365   20.518  1.00 76.30 315 A 1 
ATOM 2422 O O   . ASP A 0 315 . -54.436  8.546   20.853  1.00 76.30 315 A 1 
ATOM 2423 C CG  . ASP A 0 315 . -53.994  3.971   19.990  1.00 76.30 315 A 1 
ATOM 2424 O OD1 . ASP A 0 315 . -54.936  3.925   19.163  1.00 76.30 315 A 1 
ATOM 2425 O OD2 . ASP A 0 315 . -53.620  2.976   20.648  1.00 76.30 315 A 1 
ATOM 2426 N N   . LYS A 0 316 . -56.174  7.505   19.932  1.00 71.03 316 A 1 
ATOM 2427 C CA  . LYS A 0 316 . -57.196  8.308   20.619  1.00 71.03 316 A 1 
ATOM 2428 C C   . LYS A 0 316 . -58.335  7.418   21.035  1.00 71.03 316 A 1 
ATOM 2429 C CB  . LYS A 0 316 . -57.715  9.449   19.736  1.00 71.03 316 A 1 
ATOM 2430 O O   . LYS A 0 316 . -59.043  6.870   20.195  1.00 71.03 316 A 1 
ATOM 2431 C CG  . LYS A 0 316 . -56.640  10.513  19.544  1.00 71.03 316 A 1 
ATOM 2432 C CD  . LYS A 0 316 . -57.069  11.584  18.546  1.00 71.03 316 A 1 
ATOM 2433 C CE  . LYS A 0 316 . -55.842  12.483  18.378  1.00 71.03 316 A 1 
ATOM 2434 N NZ  . LYS A 0 316 . -55.696  12.969  16.993  1.00 71.03 316 A 1 
ATOM 2435 N N   . TRP A 0 317 . -58.623  7.389   22.327  1.00 72.48 317 A 1 
ATOM 2436 C CA  . TRP A 0 317 . -59.713  6.592   22.873  1.00 72.48 317 A 1 
ATOM 2437 C C   . TRP A 0 317 . -60.613  7.419   23.787  1.00 72.48 317 A 1 
ATOM 2438 C CB  . TRP A 0 317 . -59.140  5.340   23.540  1.00 72.48 317 A 1 
ATOM 2439 O O   . TRP A 0 317 . -60.189  8.298   24.537  1.00 72.48 317 A 1 
ATOM 2440 C CG  . TRP A 0 317 . -58.041  5.597   24.520  1.00 72.48 317 A 1 
ATOM 2441 C CD1 . TRP A 0 317 . -56.718  5.568   24.236  1.00 72.48 317 A 1 
ATOM 2442 C CD2 . TRP A 0 317 . -58.138  5.950   25.932  1.00 72.48 317 A 1 
ATOM 2443 C CE2 . TRP A 0 317 . -56.815  6.098   26.449  1.00 72.48 317 A 1 
ATOM 2444 C CE3 . TRP A 0 317 . -59.217  6.160   26.822  1.00 72.48 317 A 1 
ATOM 2445 N NE1 . TRP A 0 317 . -55.989  5.878   25.362  1.00 72.48 317 A 1 
ATOM 2446 C CH2 . TRP A 0 317 . -57.676  6.624   28.656  1.00 72.48 317 A 1 
ATOM 2447 C CZ2 . TRP A 0 317 . -56.582  6.421   27.795  1.00 72.48 317 A 1 
ATOM 2448 C CZ3 . TRP A 0 317 . -58.991  6.498   28.170  1.00 72.48 317 A 1 
ATOM 2449 N N   . GLY A 0 318 . -61.909  7.123   23.728  1.00 67.35 318 A 1 
ATOM 2450 C CA  . GLY A 0 318 . -62.945  7.737   24.540  1.00 67.35 318 A 1 
ATOM 2451 C C   . GLY A 0 318 . -63.952  6.697   25.013  1.00 67.35 318 A 1 
ATOM 2452 O O   . GLY A 0 318 . -64.543  5.971   24.216  1.00 67.35 318 A 1 
ATOM 2453 N N   . ALA A 0 319 . -64.194  6.641   26.319  1.00 64.04 319 A 1 
ATOM 2454 C CA  . ALA A 0 319 . -65.197  5.777   26.927  1.00 64.04 319 A 1 
ATOM 2455 C C   . ALA A 0 319 . -66.219  6.612   27.699  1.00 64.04 319 A 1 
ATOM 2456 C CB  . ALA A 0 319 . -64.508  4.724   27.801  1.00 64.04 319 A 1 
ATOM 2457 O O   . ALA A 0 319 . -65.874  7.455   28.527  1.00 64.04 319 A 1 
ATOM 2458 N N   . GLN A 0 320 . -67.497  6.349   27.457  1.00 65.02 320 A 1 
ATOM 2459 C CA  . GLN A 0 320 . -68.613  7.005   28.115  1.00 65.02 320 A 1 
ATOM 2460 C C   . GLN A 0 320 . -69.600  5.967   28.657  1.00 65.02 320 A 1 
ATOM 2461 C CB  . GLN A 0 320 . -69.255  8.007   27.144  1.00 65.02 320 A 1 
ATOM 2462 O O   . GLN A 0 320 . -70.031  5.053   27.958  1.00 65.02 320 A 1 
ATOM 2463 C CG  . GLN A 0 320 . -70.391  8.782   27.822  1.00 65.02 320 A 1 
ATOM 2464 C CD  . GLN A 0 320 . -70.952  9.920   26.976  1.00 65.02 320 A 1 
ATOM 2465 N NE2 . GLN A 0 320 . -71.994  10.586  27.424  1.00 65.02 320 A 1 
ATOM 2466 O OE1 . GLN A 0 320 . -70.477  10.277  25.918  1.00 65.02 320 A 1 
ATOM 2467 N N   . ALA A 0 321 . -70.002  6.131   29.914  1.00 53.61 321 A 1 
ATOM 2468 C CA  . ALA A 0 321 . -71.045  5.341   30.553  1.00 53.61 321 A 1 
ATOM 2469 C C   . ALA A 0 321 . -72.078  6.266   31.196  1.00 53.61 321 A 1 
ATOM 2470 C CB  . ALA A 0 321 . -70.403  4.397   31.575  1.00 53.61 321 A 1 
ATOM 2471 O O   . ALA A 0 321 . -71.705  7.261   31.817  1.00 53.61 321 A 1 
ATOM 2472 N N   . TRP A 0 322 . -73.359  5.923   31.075  1.00 62.00 322 A 1 
ATOM 2473 C CA  . TRP A 0 322 . -74.453  6.585   31.784  1.00 62.00 322 A 1 
ATOM 2474 C C   . TRP A 0 322 . -75.482  5.565   32.277  1.00 62.00 322 A 1 
ATOM 2475 C CB  . TRP A 0 322 . -75.100  7.660   30.900  1.00 62.00 322 A 1 
ATOM 2476 O O   . TRP A 0 322 . -75.692  4.527   31.638  1.00 62.00 322 A 1 
ATOM 2477 C CG  . TRP A 0 322 . -75.686  7.190   29.599  1.00 62.00 322 A 1 
ATOM 2478 C CD1 . TRP A 0 322 . -76.839  6.498   29.455  1.00 62.00 322 A 1 
ATOM 2479 C CD2 . TRP A 0 322 . -75.170  7.377   28.248  1.00 62.00 322 A 1 
ATOM 2480 C CE2 . TRP A 0 322 . -76.084  6.791   27.324  1.00 62.00 322 A 1 
ATOM 2481 C CE3 . TRP A 0 322 . -74.022  7.991   27.716  1.00 62.00 322 A 1 
ATOM 2482 N NE1 . TRP A 0 322 . -77.081  6.266   28.116  1.00 62.00 322 A 1 
ATOM 2483 C CH2 . TRP A 0 322 . -74.744  7.486   25.441  1.00 62.00 322 A 1 
ATOM 2484 C CZ2 . TRP A 0 322 . -75.881  6.831   25.937  1.00 62.00 322 A 1 
ATOM 2485 C CZ3 . TRP A 0 322 . -73.807  8.042   26.324  1.00 62.00 322 A 1 
ATOM 2486 N N   . GLY A 0 323 . -76.133  5.869   33.399  1.00 59.23 323 A 1 
ATOM 2487 C CA  . GLY A 0 323 . -77.142  5.009   34.011  1.00 59.23 323 A 1 
ATOM 2488 C C   . GLY A 0 323 . -78.190  5.789   34.798  1.00 59.23 323 A 1 
ATOM 2489 O O   . GLY A 0 323 . -77.941  6.913   35.238  1.00 59.23 323 A 1 
ATOM 2490 N N   . LYS A 0 324 . -79.362  5.168   34.934  1.00 56.74 324 A 1 
ATOM 2491 C CA  . LYS A 0 324 . -80.436  5.589   35.831  1.00 56.74 324 A 1 
ATOM 2492 C C   . LYS A 0 324 . -80.878  4.383   36.646  1.00 56.74 324 A 1 
ATOM 2493 C CB  . LYS A 0 324 . -81.585  6.178   35.007  1.00 56.74 324 A 1 
ATOM 2494 O O   . LYS A 0 324 . -81.366  3.425   36.037  1.00 56.74 324 A 1 
ATOM 2495 C CG  . LYS A 0 324 . -82.683  6.739   35.916  1.00 56.74 324 A 1 
ATOM 2496 C CD  . LYS A 0 324 . -83.755  7.439   35.077  1.00 56.74 324 A 1 
ATOM 2497 C CE  . LYS A 0 324 . -84.347  8.575   35.906  1.00 56.74 324 A 1 
ATOM 2498 N NZ  . LYS A 0 324 . -84.917  9.620   35.036  1.00 56.74 324 A 1 
ATOM 2499 N N   . ASP A 0 325 . -80.703  4.442   37.956  1.00 54.90 325 A 1 
ATOM 2500 C CA  . ASP A 0 325 . -81.297  3.477   38.877  1.00 54.90 325 A 1 
ATOM 2501 C C   . ASP A 0 325 . -82.705  3.938   39.276  1.00 54.90 325 A 1 
ATOM 2502 C CB  . ASP A 0 325 . -80.371  3.161   40.062  1.00 54.90 325 A 1 
ATOM 2503 O O   . ASP A 0 325 . -83.091  5.106   39.134  1.00 54.90 325 A 1 
ATOM 2504 C CG  . ASP A 0 325 . -79.846  4.407   40.764  1.00 54.90 325 A 1 
ATOM 2505 O OD1 . ASP A 0 325 . -80.617  5.391   40.818  1.00 54.90 325 A 1 
ATOM 2506 O OD2 . ASP A 0 325 . -78.623  4.417   41.038  1.00 54.90 325 A 1 
ATOM 2507 N N   . ARG A 0 326 . -83.562  2.966   39.574  1.00 45.37 326 A 1 
ATOM 2508 C CA  . ARG A 0 326 . -84.954  3.208   39.979  1.00 45.37 326 A 1 
ATOM 2509 C C   . ARG A 0 326 . -85.349  2.169   41.006  1.00 45.37 326 A 1 
ATOM 2510 C CB  . ARG A 0 326 . -85.919  3.183   38.787  1.00 45.37 326 A 1 
ATOM 2511 O O   . ARG A 0 326 . -86.147  1.269   40.712  1.00 45.37 326 A 1 
ATOM 2512 C CG  . ARG A 0 326 . -85.744  4.346   37.808  1.00 45.37 326 A 1 
ATOM 2513 C CD  . ARG A 0 326 . -86.854  4.298   36.756  1.00 45.37 326 A 1 
ATOM 2514 N NE  . ARG A 0 326 . -86.737  3.073   35.948  1.00 45.37 326 A 1 
ATOM 2515 N NH1 . ARG A 0 326 . -88.594  3.336   34.641  1.00 45.37 326 A 1 
ATOM 2516 N NH2 . ARG A 0 326 . -87.193  1.611   34.307  1.00 45.37 326 A 1 
ATOM 2517 C CZ  . ARG A 0 326 . -87.518  2.675   34.974  1.00 45.37 326 A 1 
ATOM 2518 N N   . ASP A 0 327 . -84.793  2.282   42.191  1.00 50.47 327 A 1 
ATOM 2519 C CA  . ASP A 0 327 . -85.123  1.450   43.321  1.00 50.47 327 A 1 
ATOM 2520 C C   . ASP A 0 327 . -86.521  1.824   43.849  1.00 50.47 327 A 1 
ATOM 2521 C CB  . ASP A 0 327 . -84.045  1.427   44.440  1.00 50.47 327 A 1 
ATOM 2522 O O   . ASP A 0 327 . -87.088  2.903   43.640  1.00 50.47 327 A 1 
ATOM 2523 C CG  . ASP A 0 327 . -82.661  2.092   44.226  1.00 50.47 327 A 1 
ATOM 2524 O OD1 . ASP A 0 327 . -82.377  2.647   43.139  1.00 50.47 327 A 1 
ATOM 2525 O OD2 . ASP A 0 327 . -81.857  1.916   45.171  1.00 50.47 327 A 1 
ATOM 2526 N N   . VAL A 0 328 . -87.165  0.855   44.495  1.00 41.06 328 A 1 
ATOM 2527 C CA  . VAL A 0 328 . -88.455  1.058   45.158  1.00 41.06 328 A 1 
ATOM 2528 C C   . VAL A 0 328 . -88.222  0.977   46.657  1.00 41.06 328 A 1 
ATOM 2529 C CB  . VAL A 0 328 . -89.519  0.063   44.656  1.00 41.06 328 A 1 
ATOM 2530 O O   . VAL A 0 328 . -88.120  -0.115  47.219  1.00 41.06 328 A 1 
ATOM 2531 C CG1 . VAL A 0 328 . -90.853  0.243   45.400  1.00 41.06 328 A 1 
ATOM 2532 C CG2 . VAL A 0 328 . -89.803  0.273   43.162  1.00 41.06 328 A 1 
ATOM 2533 N N   . TYR A 0 329 . -88.197  2.128   47.328  1.00 37.06 329 A 1 
ATOM 2534 C CA  . TYR A 0 329 . -88.016  2.177   48.775  1.00 37.06 329 A 1 
ATOM 2535 C C   . TYR A 0 329 . -89.355  2.026   49.523  1.00 37.06 329 A 1 
ATOM 2536 C CB  . TYR A 0 329 . -87.237  3.442   49.166  1.00 37.06 329 A 1 
ATOM 2537 O O   . TYR A 0 329 . -90.282  2.825   49.365  1.00 37.06 329 A 1 
ATOM 2538 C CG  . TYR A 0 329 . -86.468  3.286   50.467  1.00 37.06 329 A 1 
ATOM 2539 C CD1 . TYR A 0 329 . -86.993  3.777   51.679  1.00 37.06 329 A 1 
ATOM 2540 C CD2 . TYR A 0 329 . -85.207  2.658   50.451  1.00 37.06 329 A 1 
ATOM 2541 C CE1 . TYR A 0 329 . -86.251  3.649   52.871  1.00 37.06 329 A 1 
ATOM 2542 C CE2 . TYR A 0 329 . -84.474  2.506   51.643  1.00 37.06 329 A 1 
ATOM 2543 O OH  . TYR A 0 329 . -84.274  2.896   54.004  1.00 37.06 329 A 1 
ATOM 2544 C CZ  . TYR A 0 329 . -84.989  3.012   52.853  1.00 37.06 329 A 1 
ATOM 2545 N N   . GLY A 0 330 . -89.447  1.012   50.397  1.00 37.23 330 A 1 
ATOM 2546 C CA  . GLY A 0 330 . -90.420  0.967   51.500  1.00 37.23 330 A 1 
ATOM 2547 C C   . GLY A 0 330 . -91.302  -0.286  51.618  1.00 37.23 330 A 1 
ATOM 2548 O O   . GLY A 0 330 . -92.425  -0.291  51.129  1.00 37.23 330 A 1 
ATOM 2549 N N   . ALA A 0 331 . -90.860  -1.297  52.384  1.00 35.08 331 A 1 
ATOM 2550 C CA  . ALA A 0 331 . -91.721  -2.161  53.219  1.00 35.08 331 A 1 
ATOM 2551 C C   . ALA A 0 331 . -90.888  -3.085  54.144  1.00 35.08 331 A 1 
ATOM 2552 C CB  . ALA A 0 331 . -92.700  -2.997  52.374  1.00 35.08 331 A 1 
ATOM 2553 O O   . ALA A 0 331 . -90.564  -4.217  53.805  1.00 35.08 331 A 1 
ATOM 2554 N N   . SER A 0 332 . -90.555  -2.570  55.330  1.00 33.44 332 A 1 
ATOM 2555 C CA  . SER A 0 332 . -90.250  -3.261  56.601  1.00 33.44 332 A 1 
ATOM 2556 C C   . SER A 0 332 . -89.857  -4.757  56.597  1.00 33.44 332 A 1 
ATOM 2557 C CB  . SER A 0 332 . -91.461  -3.088  57.531  1.00 33.44 332 A 1 
ATOM 2558 O O   . SER A 0 332 . -90.712  -5.642  56.528  1.00 33.44 332 A 1 
ATOM 2559 O OG  . SER A 0 332 . -92.612  -3.700  56.983  1.00 33.44 332 A 1 
ATOM 2560 N N   . SER A 0 333 . -88.600  -5.042  56.943  1.00 31.27 333 A 1 
ATOM 2561 C CA  . SER A 0 333 . -88.129  -6.332  57.476  1.00 31.27 333 A 1 
ATOM 2562 C C   . SER A 0 333 . -88.410  -6.481  58.988  1.00 31.27 333 A 1 
ATOM 2563 C CB  . SER A 0 333 . -86.640  -6.507  57.145  1.00 31.27 333 A 1 
ATOM 2564 O O   . SER A 0 333 . -87.551  -6.877  59.770  1.00 31.27 333 A 1 
ATOM 2565 O OG  . SER A 0 333 . -85.905  -5.422  57.679  1.00 31.27 333 A 1 
ATOM 2566 N N   . TYR A 0 334 . -89.627  -6.180  59.452  1.00 31.30 334 A 1 
ATOM 2567 C CA  . TYR A 0 334 . -90.017  -6.443  60.847  1.00 31.30 334 A 1 
ATOM 2568 C C   . TYR A 0 334 . -90.525  -7.886  60.987  1.00 31.30 334 A 1 
ATOM 2569 C CB  . TYR A 0 334 . -91.011  -5.386  61.360  1.00 31.30 334 A 1 
ATOM 2570 O O   . TYR A 0 334 . -91.725  -8.142  60.961  1.00 31.30 334 A 1 
ATOM 2571 C CG  . TYR A 0 334 . -90.349  -4.223  62.080  1.00 31.30 334 A 1 
ATOM 2572 C CD1 . TYR A 0 334 . -90.161  -4.278  63.476  1.00 31.30 334 A 1 
ATOM 2573 C CD2 . TYR A 0 334 . -89.921  -3.090  61.362  1.00 31.30 334 A 1 
ATOM 2574 C CE1 . TYR A 0 334 . -89.559  -3.198  64.152  1.00 31.30 334 A 1 
ATOM 2575 C CE2 . TYR A 0 334 . -89.318  -2.009  62.033  1.00 31.30 334 A 1 
ATOM 2576 O OH  . TYR A 0 334 . -88.553  -1.027  64.090  1.00 31.30 334 A 1 
ATOM 2577 C CZ  . TYR A 0 334 . -89.138  -2.062  63.432  1.00 31.30 334 A 1 
ATOM 2578 N N   . GLY A 0 335 . -89.613  -8.856  61.106  1.00 33.12 335 A 1 
ATOM 2579 C CA  . GLY A 0 335 . -90.014  -10.261 61.276  1.00 33.12 335 A 1 
ATOM 2580 C C   . GLY A 0 335 . -88.946  -11.265 61.716  1.00 33.12 335 A 1 
ATOM 2581 O O   . GLY A 0 335 . -89.270  -12.436 61.881  1.00 33.12 335 A 1 
ATOM 2582 N N   . ALA A 0 336 . -87.693  -10.859 61.941  1.00 30.78 336 A 1 
ATOM 2583 C CA  . ALA A 0 336 . -86.603  -11.811 62.191  1.00 30.78 336 A 1 
ATOM 2584 C C   . ALA A 0 336 . -86.413  -12.255 63.664  1.00 30.78 336 A 1 
ATOM 2585 C CB  . ALA A 0 336 . -85.321  -11.252 61.562  1.00 30.78 336 A 1 
ATOM 2586 O O   . ALA A 0 336 . -85.483  -13.001 63.950  1.00 30.78 336 A 1 
ATOM 2587 N N   . VAL A 0 337 . -87.266  -11.855 64.621  1.00 31.43 337 A 1 
ATOM 2588 C CA  . VAL A 0 337 . -87.004  -12.076 66.070  1.00 31.43 337 A 1 
ATOM 2589 C C   . VAL A 0 337 . -87.873  -13.176 66.709  1.00 31.43 337 A 1 
ATOM 2590 C CB  . VAL A 0 337 . -86.981  -10.758 66.885  1.00 31.43 337 A 1 
ATOM 2591 O O   . VAL A 0 337 . -88.263  -13.073 67.869  1.00 31.43 337 A 1 
ATOM 2592 C CG1 . VAL A 0 337 . -86.173  -10.904 68.189  1.00 31.43 337 A 1 
ATOM 2593 C CG2 . VAL A 0 337 . -86.312  -9.608  66.115  1.00 31.43 337 A 1 
ATOM 2594 N N   . ALA A 0 338 . -88.195  -14.260 65.996  1.00 29.18 338 A 1 
ATOM 2595 C CA  . ALA A 0 338 . -89.060  -15.312 66.555  1.00 29.18 338 A 1 
ATOM 2596 C C   . ALA A 0 338 . -88.630  -16.758 66.245  1.00 29.18 338 A 1 
ATOM 2597 C CB  . ALA A 0 338 . -90.521  -15.005 66.205  1.00 29.18 338 A 1 
ATOM 2598 O O   . ALA A 0 338 . -89.459  -17.598 65.914  1.00 29.18 338 A 1 
ATOM 2599 N N   . SER A 0 339 . -87.350  -17.092 66.433  1.00 34.23 339 A 1 
ATOM 2600 C CA  . SER A 0 339 . -86.945  -18.487 66.695  1.00 34.23 339 A 1 
ATOM 2601 C C   . SER A 0 339 . -85.724  -18.577 67.623  1.00 34.23 339 A 1 
ATOM 2602 C CB  . SER A 0 339 . -86.780  -19.303 65.402  1.00 34.23 339 A 1 
ATOM 2603 O O   . SER A 0 339 . -84.774  -19.304 67.359  1.00 34.23 339 A 1 
ATOM 2604 O OG  . SER A 0 339 . -85.569  -18.998 64.751  1.00 34.23 339 A 1 
ATOM 2605 N N   . ALA A 0 340 . -85.725  -17.812 68.720  1.00 33.36 340 A 1 
ATOM 2606 C CA  . ALA A 0 340 . -84.715  -17.914 69.785  1.00 33.36 340 A 1 
ATOM 2607 C C   . ALA A 0 340 . -85.208  -18.708 71.015  1.00 33.36 340 A 1 
ATOM 2608 C CB  . ALA A 0 340 . -84.199  -16.513 70.129  1.00 33.36 340 A 1 
ATOM 2609 O O   . ALA A 0 340 . -84.588  -18.681 72.076  1.00 33.36 340 A 1 
ATOM 2610 N N   . LYS A 0 341 . -86.324  -19.437 70.898  1.00 32.82 341 A 1 
ATOM 2611 C CA  . LYS A 0 341 . -86.800  -20.365 71.927  1.00 32.82 341 A 1 
ATOM 2612 C C   . LYS A 0 341 . -86.939  -21.742 71.296  1.00 32.82 341 A 1 
ATOM 2613 C CB  . LYS A 0 341 . -88.114  -19.860 72.560  1.00 32.82 341 A 1 
ATOM 2614 O O   . LYS A 0 341 . -87.731  -21.902 70.379  1.00 32.82 341 A 1 
ATOM 2615 C CG  . LYS A 0 341 . -87.939  -19.544 74.054  1.00 32.82 341 A 1 
ATOM 2616 C CD  . LYS A 0 341 . -89.245  -19.006 74.654  1.00 32.82 341 A 1 
ATOM 2617 C CE  . LYS A 0 341 . -89.036  -18.617 76.123  1.00 32.82 341 A 1 
ATOM 2618 N NZ  . LYS A 0 341 . -90.280  -18.070 76.720  1.00 32.82 341 A 1 
ATOM 2619 N N   . ASP A 0 342 . -86.191  -22.689 71.850  1.00 29.50 342 A 1 
ATOM 2620 C CA  . ASP A 0 342 . -86.261  -24.136 71.614  1.00 29.50 342 A 1 
ATOM 2621 C C   . ASP A 0 342 . -85.237  -24.746 70.637  1.00 29.50 342 A 1 
ATOM 2622 C CB  . ASP A 0 342 . -87.718  -24.624 71.443  1.00 29.50 342 A 1 
ATOM 2623 O O   . ASP A 0 342 . -85.562  -25.345 69.619  1.00 29.50 342 A 1 
ATOM 2624 C CG  . ASP A 0 342 . -88.006  -25.956 72.133  1.00 29.50 342 A 1 
ATOM 2625 O OD1 . ASP A 0 342 . -87.122  -26.442 72.878  1.00 29.50 342 A 1 
ATOM 2626 O OD2 . ASP A 0 342 . -89.155  -26.427 71.993  1.00 29.50 342 A 1 
ATOM 2627 N N   . ALA A 0 343 . -83.955  -24.646 70.997  1.00 32.67 343 A 1 
ATOM 2628 C CA  . ALA A 0 343 . -82.969  -25.668 70.637  1.00 32.67 343 A 1 
ATOM 2629 C C   . ALA A 0 343 . -81.861  -25.745 71.698  1.00 32.67 343 A 1 
ATOM 2630 C CB  . ALA A 0 343 . -82.434  -25.455 69.215  1.00 32.67 343 A 1 
ATOM 2631 O O   . ALA A 0 343 . -80.674  -25.593 71.421  1.00 32.67 343 A 1 
ATOM 2632 N N   . SER A 0 344 . -82.239  -26.012 72.951  1.00 32.08 344 A 1 
ATOM 2633 C CA  . SER A 0 344 . -81.296  -26.546 73.933  1.00 32.08 344 A 1 
ATOM 2634 C C   . SER A 0 344 . -80.985  -28.008 73.580  1.00 32.08 344 A 1 
ATOM 2635 C CB  . SER A 0 344 . -81.838  -26.393 75.361  1.00 32.08 344 A 1 
ATOM 2636 O O   . SER A 0 344 . -81.534  -28.934 74.177  1.00 32.08 344 A 1 
ATOM 2637 O OG  . SER A 0 344 . -83.008  -27.159 75.555  1.00 32.08 344 A 1 
ATOM 2638 N N   . LYS A 0 345 . -80.110  -28.244 72.598  1.00 32.73 345 A 1 
ATOM 2639 C CA  . LYS A 0 345 . -79.520  -29.568 72.363  1.00 32.73 345 A 1 
ATOM 2640 C C   . LYS A 0 345 . -78.005  -29.486 72.525  1.00 32.73 345 A 1 
ATOM 2641 C CB  . LYS A 0 345 . -80.023  -30.202 71.049  1.00 32.73 345 A 1 
ATOM 2642 O O   . LYS A 0 345 . -77.256  -29.214 71.598  1.00 32.73 345 A 1 
ATOM 2643 C CG  . LYS A 0 345 . -80.634  -31.590 71.325  1.00 32.73 345 A 1 
ATOM 2644 C CD  . LYS A 0 345 . -81.158  -32.242 70.039  1.00 32.73 345 A 1 
ATOM 2645 C CE  . LYS A 0 345 . -81.883  -33.558 70.353  1.00 32.73 345 A 1 
ATOM 2646 N NZ  . LYS A 0 345 . -82.404  -34.192 69.115  1.00 32.73 345 A 1 
ATOM 2647 N N   . LYS A 0 346 . -77.593  -29.710 73.776  1.00 32.26 346 A 1 
ATOM 2648 C CA  . LYS A 0 346 . -76.264  -30.174 74.190  1.00 32.26 346 A 1 
ATOM 2649 C C   . LYS A 0 346 . -75.782  -31.308 73.277  1.00 32.26 346 A 1 
ATOM 2650 C CB  . LYS A 0 346 . -76.385  -30.772 75.609  1.00 32.26 346 A 1 
ATOM 2651 O O   . LYS A 0 346 . -76.511  -32.280 73.100  1.00 32.26 346 A 1 
ATOM 2652 C CG  . LYS A 0 346 . -76.137  -29.803 76.767  1.00 32.26 346 A 1 
ATOM 2653 C CD  . LYS A 0 346 . -76.469  -30.505 78.096  1.00 32.26 346 A 1 
ATOM 2654 C CE  . LYS A 0 346 . -75.929  -29.709 79.290  1.00 32.26 346 A 1 
ATOM 2655 N NZ  . LYS A 0 346 . -76.373  -30.287 80.585  1.00 32.26 346 A 1 
ATOM 2656 N N   . GLY A 0 347 . -74.532  -31.237 72.830  1.00 32.57 347 A 1 
ATOM 2657 C CA  . GLY A 0 347 . -73.840  -32.368 72.213  1.00 32.57 347 A 1 
ATOM 2658 C C   . GLY A 0 347 . -72.510  -31.965 71.592  1.00 32.57 347 A 1 
ATOM 2659 O O   . GLY A 0 347 . -72.451  -31.662 70.412  1.00 32.57 347 A 1 
ATOM 2660 N N   . TYR A 0 348 . -71.471  -31.936 72.421  1.00 28.80 348 A 1 
ATOM 2661 C CA  . TYR A 0 348 . -70.059  -31.788 72.067  1.00 28.80 348 A 1 
ATOM 2662 C C   . TYR A 0 348 . -69.573  -32.831 71.041  1.00 28.80 348 A 1 
ATOM 2663 C CB  . TYR A 0 348 . -69.254  -31.991 73.364  1.00 28.80 348 A 1 
ATOM 2664 O O   . TYR A 0 348 . -69.988  -33.986 71.091  1.00 28.80 348 A 1 
ATOM 2665 C CG  . TYR A 0 348 . -68.896  -30.738 74.136  1.00 28.80 348 A 1 
ATOM 2666 C CD1 . TYR A 0 348 . -67.543  -30.357 74.204  1.00 28.80 348 A 1 
ATOM 2667 C CD2 . TYR A 0 348 . -69.874  -29.985 74.818  1.00 28.80 348 A 1 
ATOM 2668 C CE1 . TYR A 0 348 . -67.161  -29.231 74.951  1.00 28.80 348 A 1 
ATOM 2669 C CE2 . TYR A 0 348 . -69.494  -28.849 75.564  1.00 28.80 348 A 1 
ATOM 2670 O OH  . TYR A 0 348 . -67.746  -27.389 76.349  1.00 28.80 348 A 1 
ATOM 2671 C CZ  . TYR A 0 348 . -68.132  -28.475 75.633  1.00 28.80 348 A 1 
ATOM 2672 N N   . GLY A 0 349 . -68.608  -32.426 70.213  1.00 31.72 349 A 1 
ATOM 2673 C CA  . GLY A 0 349 . -67.802  -33.266 69.319  1.00 31.72 349 A 1 
ATOM 2674 C C   . GLY A 0 349 . -67.127  -32.371 68.277  1.00 31.72 349 A 1 
ATOM 2675 O O   . GLY A 0 349 . -67.681  -32.153 67.212  1.00 31.72 349 A 1 
ATOM 2676 N N   . ALA A 0 350 . -66.162  -31.542 68.677  1.00 31.85 350 A 1 
ATOM 2677 C CA  . ALA A 0 350 . -64.731  -31.864 68.640  1.00 31.85 350 A 1 
ATOM 2678 C C   . ALA A 0 350 . -64.235  -32.123 67.205  1.00 31.85 350 A 1 
ATOM 2679 C CB  . ALA A 0 350 . -64.343  -32.954 69.643  1.00 31.85 350 A 1 
ATOM 2680 O O   . ALA A 0 350 . -64.560  -33.126 66.578  1.00 31.85 350 A 1 
ATOM 2681 N N   . ALA A 0 351 . -63.470  -31.148 66.721  1.00 30.18 351 A 1 
ATOM 2682 C CA  . ALA A 0 351 . -62.732  -31.149 65.473  1.00 30.18 351 A 1 
ATOM 2683 C C   . ALA A 0 351 . -61.647  -32.234 65.458  1.00 30.18 351 A 1 
ATOM 2684 C CB  . ALA A 0 351 . -62.084  -29.760 65.369  1.00 30.18 351 A 1 
ATOM 2685 O O   . ALA A 0 351 . -60.974  -32.400 66.466  1.00 30.18 351 A 1 
ATOM 2686 N N   . GLU A 0 352 . -61.496  -32.908 64.314  1.00 31.82 352 A 1 
ATOM 2687 C CA  . GLU A 0 352 . -60.256  -33.430 63.700  1.00 31.82 352 A 1 
ATOM 2688 C C   . GLU A 0 352 . -60.577  -34.666 62.853  1.00 31.82 352 A 1 
ATOM 2689 C CB  . GLU A 0 352 . -59.113  -33.794 64.679  1.00 31.82 352 A 1 
ATOM 2690 O O   . GLU A 0 352 . -60.932  -35.708 63.393  1.00 31.82 352 A 1 
ATOM 2691 C CG  . GLU A 0 352 . -58.179  -32.588 64.868  1.00 31.82 352 A 1 
ATOM 2692 C CD  . GLU A 0 352 . -57.080  -32.787 65.923  1.00 31.82 352 A 1 
ATOM 2693 O OE1 . GLU A 0 352 . -56.026  -32.131 65.761  1.00 31.82 352 A 1 
ATOM 2694 O OE2 . GLU A 0 352 . -57.291  -33.561 66.884  1.00 31.82 352 A 1 
ATOM 2695 N N   . LEU A 0 353 . -60.442  -34.554 61.526  1.00 32.99 353 A 1 
ATOM 2696 C CA  . LEU A 0 353 . -59.652  -35.483 60.702  1.00 32.99 353 A 1 
ATOM 2697 C C   . LEU A 0 353 . -59.755  -35.120 59.216  1.00 32.99 353 A 1 
ATOM 2698 C CB  . LEU A 0 353 . -59.975  -36.976 60.941  1.00 32.99 353 A 1 
ATOM 2699 O O   . LEU A 0 353 . -60.774  -35.281 58.551  1.00 32.99 353 A 1 
ATOM 2700 C CG  . LEU A 0 353 . -58.925  -37.608 61.885  1.00 32.99 353 A 1 
ATOM 2701 C CD1 . LEU A 0 353 . -59.508  -38.749 62.713  1.00 32.99 353 A 1 
ATOM 2702 C CD2 . LEU A 0 353 . -57.744  -38.156 61.077  1.00 32.99 353 A 1 
ATOM 2703 N N   . TYR A 0 354 . -58.629  -34.626 58.721  1.00 28.71 354 A 1 
ATOM 2704 C CA  . TYR A 0 354 . -58.229  -34.567 57.326  1.00 28.71 354 A 1 
ATOM 2705 C C   . TYR A 0 354 . -58.084  -36.005 56.793  1.00 28.71 354 A 1 
ATOM 2706 C CB  . TYR A 0 354 . -56.888  -33.817 57.362  1.00 28.71 354 A 1 
ATOM 2707 O O   . TYR A 0 354 . -57.378  -36.810 57.397  1.00 28.71 354 A 1 
ATOM 2708 C CG  . TYR A 0 354 . -56.296  -33.386 56.044  1.00 28.71 354 A 1 
ATOM 2709 C CD1 . TYR A 0 354 . -55.266  -34.140 55.451  1.00 28.71 354 A 1 
ATOM 2710 C CD2 . TYR A 0 354 . -56.699  -32.163 55.474  1.00 28.71 354 A 1 
ATOM 2711 C CE1 . TYR A 0 354 . -54.629  -33.667 54.288  1.00 28.71 354 A 1 
ATOM 2712 C CE2 . TYR A 0 354 . -56.065  -31.689 54.312  1.00 28.71 354 A 1 
ATOM 2713 O OH  . TYR A 0 354 . -54.411  -31.960 52.610  1.00 28.71 354 A 1 
ATOM 2714 C CZ  . TYR A 0 354 . -55.025  -32.435 53.722  1.00 28.71 354 A 1 
ATOM 2715 N N   . GLY A 0 355 . -58.762  -36.350 55.697  1.00 34.09 355 A 1 
ATOM 2716 C CA  . GLY A 0 355 . -58.781  -37.726 55.191  1.00 34.09 355 A 1 
ATOM 2717 C C   . GLY A 0 355 . -59.508  -37.872 53.861  1.00 34.09 355 A 1 
ATOM 2718 O O   . GLY A 0 355 . -60.603  -38.415 53.783  1.00 34.09 355 A 1 
ATOM 2719 N N   . GLN A 0 356 . -58.879  -37.356 52.813  1.00 29.81 356 A 1 
ATOM 2720 C CA  . GLN A 0 356 . -59.163  -37.625 51.409  1.00 29.81 356 A 1 
ATOM 2721 C C   . GLN A 0 356 . -59.153  -39.146 51.155  1.00 29.81 356 A 1 
ATOM 2722 C CB  . GLN A 0 356 . -58.029  -36.886 50.670  1.00 29.81 356 A 1 
ATOM 2723 O O   . GLN A 0 356 . -58.100  -39.771 51.256  1.00 29.81 356 A 1 
ATOM 2724 C CG  . GLN A 0 356 . -58.063  -36.844 49.141  1.00 29.81 356 A 1 
ATOM 2725 C CD  . GLN A 0 356 . -56.947  -35.927 48.631  1.00 29.81 356 A 1 
ATOM 2726 N NE2 . GLN A 0 356 . -57.240  -34.966 47.784  1.00 29.81 356 A 1 
ATOM 2727 O OE1 . GLN A 0 356 . -55.795  -36.032 49.011  1.00 29.81 356 A 1 
ATOM 2728 N N   . GLN A 0 357 . -60.296  -39.752 50.813  1.00 33.51 357 A 1 
ATOM 2729 C CA  . GLN A 0 357 . -60.320  -41.115 50.280  1.00 33.51 357 A 1 
ATOM 2730 C C   . GLN A 0 357 . -61.146  -41.199 48.999  1.00 33.51 357 A 1 
ATOM 2731 C CB  . GLN A 0 357 . -60.686  -42.176 51.328  1.00 33.51 357 A 1 
ATOM 2732 O O   . GLN A 0 357 . -62.303  -40.797 48.905  1.00 33.51 357 A 1 
ATOM 2733 C CG  . GLN A 0 357 . -60.349  -43.586 50.797  1.00 33.51 357 A 1 
ATOM 2734 C CD  . GLN A 0 357 . -60.435  -44.688 51.849  1.00 33.51 357 A 1 
ATOM 2735 N NE2 . GLN A 0 357 . -60.496  -45.936 51.440  1.00 33.51 357 A 1 
ATOM 2736 O OE1 . GLN A 0 357 . -60.431  -44.471 53.047  1.00 33.51 357 A 1 
ATOM 2737 N N   . VAL A 0 358 . -60.433  -41.711 48.009  1.00 35.65 358 A 1 
ATOM 2738 C CA  . VAL A 0 358 . -60.752  -41.909 46.609  1.00 35.65 358 A 1 
ATOM 2739 C C   . VAL A 0 358 . -61.930  -42.863 46.426  1.00 35.65 358 A 1 
ATOM 2740 C CB  . VAL A 0 358 . -59.461  -42.439 45.948  1.00 35.65 358 A 1 
ATOM 2741 O O   . VAL A 0 358 . -62.056  -43.879 47.108  1.00 35.65 358 A 1 
ATOM 2742 C CG1 . VAL A 0 358 . -59.627  -42.893 44.498  1.00 35.65 358 A 1 
ATOM 2743 C CG2 . VAL A 0 358 . -58.372  -41.353 45.984  1.00 35.65 358 A 1 
ATOM 2744 N N   . SER A 0 359 . -62.752  -42.510 45.442  1.00 34.67 359 A 1 
ATOM 2745 C CA  . SER A 0 359 . -63.814  -43.301 44.831  1.00 34.67 359 A 1 
ATOM 2746 C C   . SER A 0 359 . -63.338  -44.723 44.500  1.00 34.67 359 A 1 
ATOM 2747 C CB  . SER A 0 359 . -64.223  -42.551 43.554  1.00 34.67 359 A 1 
ATOM 2748 O O   . SER A 0 359 . -62.563  -44.927 43.566  1.00 34.67 359 A 1 
ATOM 2749 O OG  . SER A 0 359 . -65.434  -43.041 43.028  1.00 34.67 359 A 1 
ATOM 2750 N N   . ALA A 0 360 . -63.796  -45.709 45.271  1.00 37.63 360 A 1 
ATOM 2751 C CA  . ALA A 0 360 . -63.654  -47.126 44.960  1.00 37.63 360 A 1 
ATOM 2752 C C   . ALA A 0 360 . -65.035  -47.683 44.601  1.00 37.63 360 A 1 
ATOM 2753 C CB  . ALA A 0 360 . -62.972  -47.862 46.117  1.00 37.63 360 A 1 
ATOM 2754 O O   . ALA A 0 360 . -65.919  -47.842 45.441  1.00 37.63 360 A 1 
ATOM 2755 N N   . ASN A 0 361 . -65.203  -47.938 43.309  1.00 34.14 361 A 1 
ATOM 2756 C CA  . ASN A 0 361 . -66.341  -48.607 42.709  1.00 34.14 361 A 1 
ATOM 2757 C C   . ASN A 0 361 . -66.217  -50.115 42.998  1.00 34.14 361 A 1 
ATOM 2758 C CB  . ASN A 0 361 . -66.280  -48.249 41.209  1.00 34.14 361 A 1 
ATOM 2759 O O   . ASN A 0 361 . -65.265  -50.750 42.549  1.00 34.14 361 A 1 
ATOM 2760 C CG  . ASN A 0 361 . -67.567  -48.474 40.448  1.00 34.14 361 A 1 
ATOM 2761 N ND2 . ASN A 0 361 . -67.552  -48.220 39.160  1.00 34.14 361 A 1 
ATOM 2762 O OD1 . ASN A 0 361 . -68.597  -48.841 40.985  1.00 34.14 361 A 1 
ATOM 2763 N N   . GLY A 0 362 . -67.137  -50.679 43.780  1.00 34.48 362 A 1 
ATOM 2764 C CA  . GLY A 0 362 . -67.103  -52.089 44.172  1.00 34.48 362 A 1 
ATOM 2765 C C   . GLY A 0 362 . -68.374  -52.506 44.900  1.00 34.48 362 A 1 
ATOM 2766 O O   . GLY A 0 362 . -68.482  -52.385 46.114  1.00 34.48 362 A 1 
ATOM 2767 N N   . GLN A 0 363 . -69.351  -52.962 44.122  1.00 30.64 363 A 1 
ATOM 2768 C CA  . GLN A 0 363 . -70.649  -53.475 44.551  1.00 30.64 363 A 1 
ATOM 2769 C C   . GLN A 0 363 . -70.522  -54.678 45.503  1.00 30.64 363 A 1 
ATOM 2770 C CB  . GLN A 0 363 . -71.392  -53.963 43.290  1.00 30.64 363 A 1 
ATOM 2771 O O   . GLN A 0 363 . -69.810  -55.625 45.186  1.00 30.64 363 A 1 
ATOM 2772 C CG  . GLN A 0 363 . -71.649  -52.903 42.208  1.00 30.64 363 A 1 
ATOM 2773 C CD  . GLN A 0 363 . -72.238  -53.548 40.957  1.00 30.64 363 A 1 
ATOM 2774 N NE2 . GLN A 0 363 . -73.518  -53.399 40.695  1.00 30.64 363 A 1 
ATOM 2775 O OE1 . GLN A 0 363 . -71.564  -54.223 40.201  1.00 30.64 363 A 1 
ATOM 2776 N N   . SER A 0 364 . -71.314  -54.717 46.581  1.00 32.78 364 A 1 
ATOM 2777 C CA  . SER A 0 364 . -71.973  -55.958 47.020  1.00 32.78 364 A 1 
ATOM 2778 C C   . SER A 0 364 . -73.118  -55.671 47.997  1.00 32.78 364 A 1 
ATOM 2779 C CB  . SER A 0 364 . -71.019  -56.974 47.654  1.00 32.78 364 A 1 
ATOM 2780 O O   . SER A 0 364 . -72.956  -54.992 49.008  1.00 32.78 364 A 1 
ATOM 2781 O OG  . SER A 0 364 . -71.679  -58.226 47.645  1.00 32.78 364 A 1 
ATOM 2782 N N   . TYR A 0 365 . -74.290  -56.190 47.646  1.00 30.13 365 A 1 
ATOM 2783 C CA  . TYR A 0 365 . -75.522  -56.218 48.427  1.00 30.13 365 A 1 
ATOM 2784 C C   . TYR A 0 365 . -75.419  -57.246 49.557  1.00 30.13 365 A 1 
ATOM 2785 C CB  . TYR A 0 365 . -76.642  -56.713 47.489  1.00 30.13 365 A 1 
ATOM 2786 O O   . TYR A 0 365 . -75.128  -58.390 49.249  1.00 30.13 365 A 1 
ATOM 2787 C CG  . TYR A 0 365 . -77.387  -55.665 46.694  1.00 30.13 365 A 1 
ATOM 2788 C CD1 . TYR A 0 365 . -78.725  -55.388 47.035  1.00 30.13 365 A 1 
ATOM 2789 C CD2 . TYR A 0 365 . -76.789  -55.017 45.596  1.00 30.13 365 A 1 
ATOM 2790 C CE1 . TYR A 0 365 . -79.469  -54.459 46.289  1.00 30.13 365 A 1 
ATOM 2791 C CE2 . TYR A 0 365 . -77.531  -54.082 44.848  1.00 30.13 365 A 1 
ATOM 2792 O OH  . TYR A 0 365 . -79.586  -52.903 44.472  1.00 30.13 365 A 1 
ATOM 2793 C CZ  . TYR A 0 365 . -78.870  -53.803 45.194  1.00 30.13 365 A 1 
ATOM 2794 N N   . HIS A 0 366 . -75.800  -56.896 50.791  1.00 33.88 366 A 1 
ATOM 2795 C CA  . HIS A 0 366 . -76.484  -57.804 51.730  1.00 33.88 366 A 1 
ATOM 2796 C C   . HIS A 0 366 . -77.248  -56.984 52.794  1.00 33.88 366 A 1 
ATOM 2797 C CB  . HIS A 0 366 . -75.518  -58.798 52.407  1.00 33.88 366 A 1 
ATOM 2798 O O   . HIS A 0 366 . -76.617  -56.310 53.608  1.00 33.88 366 A 1 
ATOM 2799 C CG  . HIS A 0 366 . -75.280  -60.051 51.594  1.00 33.88 366 A 1 
ATOM 2800 C CD2 . HIS A 0 366 . -74.126  -60.400 50.942  1.00 33.88 366 A 1 
ATOM 2801 N ND1 . HIS A 0 366 . -76.216  -61.017 51.295  1.00 33.88 366 A 1 
ATOM 2802 C CE1 . HIS A 0 366 . -75.644  -61.908 50.467  1.00 33.88 366 A 1 
ATOM 2803 N NE2 . HIS A 0 366 . -74.365  -61.582 50.231  1.00 33.88 366 A 1 
ATOM 2804 N N   . PRO A 0 367 . -78.594  -57.007 52.792  1.00 33.47 367 A 1 
ATOM 2805 C CA  . PRO A 0 367 . -79.425  -56.448 53.851  1.00 33.47 367 A 1 
ATOM 2806 C C   . PRO A 0 367 . -79.880  -57.552 54.816  1.00 33.47 367 A 1 
ATOM 2807 C CB  . PRO A 0 367 . -80.609  -55.830 53.101  1.00 33.47 367 A 1 
ATOM 2808 O O   . PRO A 0 367 . -80.424  -58.557 54.371  1.00 33.47 367 A 1 
ATOM 2809 C CG  . PRO A 0 367 . -80.802  -56.755 51.893  1.00 33.47 367 A 1 
ATOM 2810 C CD  . PRO A 0 367 . -79.438  -57.419 51.678  1.00 33.47 367 A 1 
ATOM 2811 N N   . ASP A 0 368 . -79.739  -57.334 56.125  1.00 33.12 368 A 1 
ATOM 2812 C CA  . ASP A 0 368 . -80.552  -58.042 57.118  1.00 33.12 368 A 1 
ATOM 2813 C C   . ASP A 0 368 . -80.939  -57.110 58.289  1.00 33.12 368 A 1 
ATOM 2814 C CB  . ASP A 0 368 . -79.888  -59.343 57.611  1.00 33.12 368 A 1 
ATOM 2815 O O   . ASP A 0 368 . -80.061  -56.528 58.933  1.00 33.12 368 A 1 
ATOM 2816 C CG  . ASP A 0 368 . -80.614  -60.612 57.129  1.00 33.12 368 A 1 
ATOM 2817 O OD1 . ASP A 0 368 . -81.854  -60.560 56.944  1.00 33.12 368 A 1 
ATOM 2818 O OD2 . ASP A 0 368 . -79.929  -61.653 57.021  1.00 33.12 368 A 1 
ATOM 2819 N N   . PRO A 0 369 . -82.250  -56.929 58.555  1.00 33.67 369 A 1 
ATOM 2820 C CA  . PRO A 0 369 . -82.789  -56.112 59.636  1.00 33.67 369 A 1 
ATOM 2821 C C   . PRO A 0 369 . -83.215  -56.951 60.858  1.00 33.67 369 A 1 
ATOM 2822 C CB  . PRO A 0 369 . -83.982  -55.398 58.991  1.00 33.67 369 A 1 
ATOM 2823 O O   . PRO A 0 369 . -84.023  -57.871 60.765  1.00 33.67 369 A 1 
ATOM 2824 C CG  . PRO A 0 369 . -84.537  -56.439 58.016  1.00 33.67 369 A 1 
ATOM 2825 C CD  . PRO A 0 369 . -83.321  -57.275 57.630  1.00 33.67 369 A 1 
ATOM 2826 N N   . TYR A 0 370 . -82.756  -56.554 62.042  1.00 31.72 370 A 1 
ATOM 2827 C CA  . TYR A 0 370 . -83.288  -56.930 63.362  1.00 31.72 370 A 1 
ATOM 2828 C C   . TYR A 0 370 . -83.299  -55.624 64.179  1.00 31.72 370 A 1 
ATOM 2829 C CB  . TYR A 0 370 . -82.388  -58.007 64.008  1.00 31.72 370 A 1 
ATOM 2830 O O   . TYR A 0 370 . -82.303  -54.915 64.194  1.00 31.72 370 A 1 
ATOM 2831 C CG  . TYR A 0 370 . -82.968  -59.412 64.053  1.00 31.72 370 A 1 
ATOM 2832 C CD1 . TYR A 0 370 . -83.442  -59.935 65.274  1.00 31.72 370 A 1 
ATOM 2833 C CD2 . TYR A 0 370 . -83.000  -60.212 62.894  1.00 31.72 370 A 1 
ATOM 2834 C CE1 . TYR A 0 370 . -83.953  -61.247 65.333  1.00 31.72 370 A 1 
ATOM 2835 C CE2 . TYR A 0 370 . -83.507  -61.525 62.948  1.00 31.72 370 A 1 
ATOM 2836 O OH  . TYR A 0 370 . -84.478  -63.308 64.236  1.00 31.72 370 A 1 
ATOM 2837 C CZ  . TYR A 0 370 . -83.985  -62.044 64.170  1.00 31.72 370 A 1 
ATOM 2838 N N   . GLY A 0 371 . -84.365  -55.152 64.821  1.00 31.48 371 A 1 
ATOM 2839 C CA  . GLY A 0 371 . -85.444  -55.856 65.498  1.00 31.48 371 A 1 
ATOM 2840 C C   . GLY A 0 371 . -85.381  -55.493 66.991  1.00 31.48 371 A 1 
ATOM 2841 O O   . GLY A 0 371 . -84.317  -55.624 67.585  1.00 31.48 371 A 1 
ATOM 2842 N N   . LYS A 0 372 . -86.535  -55.114 67.573  1.00 32.14 372 A 1 
ATOM 2843 C CA  . LYS A 0 372 . -86.850  -54.816 69.002  1.00 32.14 372 A 1 
ATOM 2844 C C   . LYS A 0 372 . -86.856  -53.319 69.369  1.00 32.14 372 A 1 
ATOM 2845 C CB  . LYS A 0 372 . -85.951  -55.586 69.993  1.00 32.14 372 A 1 
ATOM 2846 O O   . LYS A 0 372 . -85.876  -52.634 69.151  1.00 32.14 372 A 1 
ATOM 2847 C CG  . LYS A 0 372 . -85.904  -57.110 69.773  1.00 32.14 372 A 1 
ATOM 2848 C CD  . LYS A 0 372 . -86.361  -57.854 71.027  1.00 32.14 372 A 1 
ATOM 2849 C CE  . LYS A 0 372 . -86.215  -59.361 70.809  1.00 32.14 372 A 1 
ATOM 2850 N NZ  . LYS A 0 372 . -86.692  -60.122 71.989  1.00 32.14 372 A 1 
ATOM 2851 N N   . GLY A 0 373 . -87.897  -52.724 69.957  1.00 29.83 373 A 1 
ATOM 2852 C CA  . GLY A 0 373 . -89.148  -53.237 70.527  1.00 29.83 373 A 1 
ATOM 2853 C C   . GLY A 0 373 . -89.327  -52.772 71.982  1.00 29.83 373 A 1 
ATOM 2854 O O   . GLY A 0 373 . -88.501  -53.114 72.818  1.00 29.83 373 A 1 
ATOM 2855 N N   . GLY A 0 374 . -90.441  -52.080 72.272  1.00 29.74 374 A 1 
ATOM 2856 C CA  . GLY A 0 374 . -90.961  -51.788 73.627  1.00 29.74 374 A 1 
ATOM 2857 C C   . GLY A 0 374 . -90.380  -50.519 74.278  1.00 29.74 374 A 1 
ATOM 2858 O O   . GLY A 0 374 . -89.217  -50.216 74.083  1.00 29.74 374 A 1 
ATOM 2859 N N   . TYR A 0 375 . -91.093  -49.697 75.051  1.00 31.35 375 A 1 
ATOM 2860 C CA  . TYR A 0 375 . -92.317  -49.907 75.821  1.00 31.35 375 A 1 
ATOM 2861 C C   . TYR A 0 375 . -93.129  -48.608 75.971  1.00 31.35 375 A 1 
ATOM 2862 C CB  . TYR A 0 375 . -91.946  -50.422 77.224  1.00 31.35 375 A 1 
ATOM 2863 O O   . TYR A 0 375 . -92.605  -47.500 76.032  1.00 31.35 375 A 1 
ATOM 2864 C CG  . TYR A 0 375 . -92.048  -51.924 77.371  1.00 31.35 375 A 1 
ATOM 2865 C CD1 . TYR A 0 375 . -93.210  -52.487 77.932  1.00 31.35 375 A 1 
ATOM 2866 C CD2 . TYR A 0 375 . -90.987  -52.753 76.960  1.00 31.35 375 A 1 
ATOM 2867 C CE1 . TYR A 0 375 . -93.317  -53.883 78.074  1.00 31.35 375 A 1 
ATOM 2868 C CE2 . TYR A 0 375 . -91.095  -54.151 77.093  1.00 31.35 375 A 1 
ATOM 2869 O OH  . TYR A 0 375 . -92.367  -56.062 77.806  1.00 31.35 375 A 1 
ATOM 2870 C CZ  . TYR A 0 375 . -92.261  -54.716 77.655  1.00 31.35 375 A 1 
ATOM 2871 N N   . VAL A 0 376 . -94.436  -48.825 76.063  1.00 28.24 376 A 1 
ATOM 2872 C CA  . VAL A 0 376 . -95.540  -47.913 76.365  1.00 28.24 376 A 1 
ATOM 2873 C C   . VAL A 0 376 . -95.626  -47.664 77.875  1.00 28.24 376 A 1 
ATOM 2874 C CB  . VAL A 0 376 . -96.822  -48.653 75.901  1.00 28.24 376 A 1 
ATOM 2875 O O   . VAL A 0 376 . -95.608  -48.638 78.620  1.00 28.24 376 A 1 
ATOM 2876 C CG1 . VAL A 0 376 . -98.141  -48.036 76.379  1.00 28.24 376 A 1 
ATOM 2877 C CG2 . VAL A 0 376 . -96.867  -48.764 74.370  1.00 28.24 376 A 1 
ATOM 2878 N N   . THR A 0 377 . -95.886  -46.423 78.307  1.00 35.60 377 A 1 
ATOM 2879 C CA  . THR A 0 377 . -96.652  -46.165 79.543  1.00 35.60 377 A 1 
ATOM 2880 C C   . THR A 0 377 . -97.642  -45.029 79.312  1.00 35.60 377 A 1 
ATOM 2881 C CB  . THR A 0 377 . -95.796  -45.909 80.792  1.00 35.60 377 A 1 
ATOM 2882 O O   . THR A 0 377 . -97.288  -43.892 79.016  1.00 35.60 377 A 1 
ATOM 2883 C CG2 . THR A 0 377 . -96.658  -45.738 82.048  1.00 35.60 377 A 1 
ATOM 2884 O OG1 . THR A 0 377 . -94.996  -47.033 81.046  1.00 35.60 377 A 1 
ATOM 2885 N N   . LYS A 0 378 . -98.911  -45.404 79.434  1.00 29.86 378 A 1 
ATOM 2886 C CA  . LYS A 0 378 . -100.139 -44.643 79.240  1.00 29.86 378 A 1 
ATOM 2887 C C   . LYS A 0 378 . -100.763 -44.491 80.627  1.00 29.86 378 A 1 
ATOM 2888 C CB  . LYS A 0 378 . -100.995 -45.512 78.290  1.00 29.86 378 A 1 
ATOM 2889 O O   . LYS A 0 378 . -101.044 -45.506 81.251  1.00 29.86 378 A 1 
ATOM 2890 C CG  . LYS A 0 378 . -102.358 -44.964 77.840  1.00 29.86 378 A 1 
ATOM 2891 C CD  . LYS A 0 378 . -103.100 -46.065 77.054  1.00 29.86 378 A 1 
ATOM 2892 C CE  . LYS A 0 378 . -104.400 -45.549 76.422  1.00 29.86 378 A 1 
ATOM 2893 N NZ  . LYS A 0 378 . -105.135 -46.632 75.716  1.00 29.86 378 A 1 
ATOM 2894 N N   . HIS A 0 379 . -101.016 -43.271 81.089  1.00 32.52 379 A 1 
ATOM 2895 C CA  . HIS A 0 379 . -101.934 -43.028 82.204  1.00 32.52 379 A 1 
ATOM 2896 C C   . HIS A 0 379 . -102.897 -41.910 81.820  1.00 32.52 379 A 1 
ATOM 2897 C CB  . HIS A 0 379 . -101.195 -42.763 83.525  1.00 32.52 379 A 1 
ATOM 2898 O O   . HIS A 0 379 . -102.507 -40.761 81.640  1.00 32.52 379 A 1 
ATOM 2899 C CG  . HIS A 0 379 . -100.960 -44.035 84.303  1.00 32.52 379 A 1 
ATOM 2900 C CD2 . HIS A 0 379 . -99.802  -44.761 84.365  1.00 32.52 379 A 1 
ATOM 2901 N ND1 . HIS A 0 379 . -101.901 -44.711 85.052  1.00 32.52 379 A 1 
ATOM 2902 C CE1 . HIS A 0 379 . -101.319 -45.815 85.551  1.00 32.52 379 A 1 
ATOM 2903 N NE2 . HIS A 0 379 . -100.039 -45.887 85.158  1.00 32.52 379 A 1 
ATOM 2904 N N   . GLY A 0 380 . -104.159 -42.301 81.654  1.00 28.63 380 A 1 
ATOM 2905 C CA  . GLY A 0 380 . -105.310 -41.414 81.652  1.00 28.63 380 A 1 
ATOM 2906 C C   . GLY A 0 380 . -106.046 -41.521 82.987  1.00 28.63 380 A 1 
ATOM 2907 O O   . GLY A 0 380 . -106.096 -42.596 83.579  1.00 28.63 380 A 1 
ATOM 2908 N N   . ALA A 0 381 . -106.608 -40.401 83.431  1.00 34.76 381 A 1 
ATOM 2909 C CA  . ALA A 0 381 . -107.669 -40.266 84.432  1.00 34.76 381 A 1 
ATOM 2910 C C   . ALA A 0 381 . -108.266 -38.864 84.182  1.00 34.76 381 A 1 
ATOM 2911 C CB  . ALA A 0 381 . -107.069 -40.404 85.838  1.00 34.76 381 A 1 
ATOM 2912 O O   . ALA A 0 381 . -107.534 -37.882 84.202  1.00 34.76 381 A 1 
ATOM 2913 N N   . GLN A 0 382 . -109.446 -38.717 83.582  1.00 30.31 382 A 1 
ATOM 2914 C CA  . GLN A 0 382 . -110.797 -38.936 84.111  1.00 30.31 382 A 1 
ATOM 2915 C C   . GLN A 0 382 . -111.238 -37.855 85.128  1.00 30.31 382 A 1 
ATOM 2916 C CB  . GLN A 0 382 . -111.075 -40.397 84.530  1.00 30.31 382 A 1 
ATOM 2917 O O   . GLN A 0 382 . -110.840 -37.872 86.283  1.00 30.31 382 A 1 
ATOM 2918 C CG  . GLN A 0 382 . -112.587 -40.644 84.678  1.00 30.31 382 A 1 
ATOM 2919 C CD  . GLN A 0 382 . -113.007 -42.087 84.927  1.00 30.31 382 A 1 
ATOM 2920 N NE2 . GLN A 0 382 . -114.228 -42.287 85.374  1.00 30.31 382 A 1 
ATOM 2921 O OE1 . GLN A 0 382 . -112.279 -43.041 84.707  1.00 30.31 382 A 1 
ATOM 2922 N N   . GLN A 0 383 . -112.108 -36.958 84.635  1.00 27.03 383 A 1 
ATOM 2923 C CA  . GLN A 0 383 . -113.354 -36.472 85.256  1.00 27.03 383 A 1 
ATOM 2924 C C   . GLN A 0 383 . -113.291 -35.813 86.650  1.00 27.03 383 A 1 
ATOM 2925 C CB  . GLN A 0 383 . -114.329 -37.666 85.239  1.00 27.03 383 A 1 
ATOM 2926 O O   . GLN A 0 383 . -113.240 -36.498 87.662  1.00 27.03 383 A 1 
ATOM 2927 C CG  . GLN A 0 383 . -115.821 -37.372 85.420  1.00 27.03 383 A 1 
ATOM 2928 C CD  . GLN A 0 383 . -116.649 -38.662 85.390  1.00 27.03 383 A 1 
ATOM 2929 N NE2 . GLN A 0 383 . -117.957 -38.563 85.470  1.00 27.03 383 A 1 
ATOM 2930 O OE1 . GLN A 0 383 . -116.148 -39.776 85.283  1.00 27.03 383 A 1 
ATOM 2931 N N   . SER A 0 384 . -113.519 -34.494 86.716  1.00 34.77 384 A 1 
ATOM 2932 C CA  . SER A 0 384 . -114.393 -33.922 87.752  1.00 34.77 384 A 1 
ATOM 2933 C C   . SER A 0 384 . -114.956 -32.563 87.340  1.00 34.77 384 A 1 
ATOM 2934 C CB  . SER A 0 384 . -113.749 -33.810 89.137  1.00 34.77 384 A 1 
ATOM 2935 O O   . SER A 0 384 . -114.308 -31.741 86.700  1.00 34.77 384 A 1 
ATOM 2936 O OG  . SER A 0 384 . -114.782 -33.572 90.082  1.00 34.77 384 A 1 
ATOM 2937 N N   . GLN A 0 385 . -116.209 -32.396 87.723  1.00 26.40 385 A 1 
ATOM 2938 C CA  . GLN A 0 385 . -117.168 -31.341 87.452  1.00 26.40 385 A 1 
ATOM 2939 C C   . GLN A 0 385 . -117.234 -30.413 88.689  1.00 26.40 385 A 1 
ATOM 2940 C CB  . GLN A 0 385 . -118.457 -32.151 87.171  1.00 26.40 385 A 1 
ATOM 2941 O O   . GLN A 0 385 . -116.853 -30.836 89.779  1.00 26.40 385 A 1 
ATOM 2942 C CG  . GLN A 0 385 . -119.688 -31.477 86.559  1.00 26.40 385 A 1 
ATOM 2943 C CD  . GLN A 0 385 . -120.793 -32.510 86.293  1.00 26.40 385 A 1 
ATOM 2944 N NE2 . GLN A 0 385 . -122.045 -32.117 86.308  1.00 26.40 385 A 1 
ATOM 2945 O OE1 . GLN A 0 385 . -120.565 -33.688 86.065  1.00 26.40 385 A 1 
ATOM 2946 N N   . TYR A 0 386 . -117.797 -29.210 88.516  1.00 30.09 386 A 1 
ATOM 2947 C CA  . TYR A 0 386 . -118.209 -28.219 89.537  1.00 30.09 386 A 1 
ATOM 2948 C C   . TYR A 0 386 . -117.176 -27.204 90.056  1.00 30.09 386 A 1 
ATOM 2949 C CB  . TYR A 0 386 . -118.964 -28.862 90.714  1.00 30.09 386 A 1 
ATOM 2950 O O   . TYR A 0 386 . -116.113 -27.553 90.554  1.00 30.09 386 A 1 
ATOM 2951 C CG  . TYR A 0 386 . -120.169 -29.671 90.295  1.00 30.09 386 A 1 
ATOM 2952 C CD1 . TYR A 0 386 . -121.372 -29.006 89.996  1.00 30.09 386 A 1 
ATOM 2953 C CD2 . TYR A 0 386 . -120.092 -31.073 90.192  1.00 30.09 386 A 1 
ATOM 2954 C CE1 . TYR A 0 386 . -122.501 -29.739 89.590  1.00 30.09 386 A 1 
ATOM 2955 C CE2 . TYR A 0 386 . -121.212 -31.809 89.763  1.00 30.09 386 A 1 
ATOM 2956 O OH  . TYR A 0 386 . -123.507 -31.853 89.078  1.00 30.09 386 A 1 
ATOM 2957 C CZ  . TYR A 0 386 . -122.420 -31.143 89.473  1.00 30.09 386 A 1 
ATOM 2958 N N   . GLY A 0 387 . -117.583 -25.926 90.037  1.00 31.53 387 A 1 
ATOM 2959 C CA  . GLY A 0 387 . -116.975 -24.866 90.845  1.00 31.53 387 A 1 
ATOM 2960 C C   . GLY A 0 387 . -116.950 -23.493 90.181  1.00 31.53 387 A 1 
ATOM 2961 O O   . GLY A 0 387 . -115.887 -23.006 89.820  1.00 31.53 387 A 1 
ATOM 2962 N N   . ALA A 0 388 . -118.113 -22.856 90.027  1.00 27.18 388 A 1 
ATOM 2963 C CA  . ALA A 0 388 . -118.197 -21.435 89.712  1.00 27.18 388 A 1 
ATOM 2964 C C   . ALA A 0 388 . -117.636 -20.611 90.886  1.00 27.18 388 A 1 
ATOM 2965 C CB  . ALA A 0 388 . -119.669 -21.093 89.431  1.00 27.18 388 A 1 
ATOM 2966 O O   . ALA A 0 388 . -118.184 -20.659 91.985  1.00 27.18 388 A 1 
ATOM 2967 N N   . ALA A 0 389 . -116.568 -19.849 90.656  1.00 31.99 389 A 1 
ATOM 2968 C CA  . ALA A 0 389 . -116.102 -18.818 91.576  1.00 31.99 389 A 1 
ATOM 2969 C C   . ALA A 0 389 . -115.620 -17.605 90.774  1.00 31.99 389 A 1 
ATOM 2970 C CB  . ALA A 0 389 . -115.035 -19.380 92.520  1.00 31.99 389 A 1 
ATOM 2971 O O   . ALA A 0 389 . -114.588 -17.615 90.110  1.00 31.99 389 A 1 
ATOM 2972 N N   . SER A 0 390 . -116.434 -16.560 90.833  1.00 26.50 390 A 1 
ATOM 2973 C CA  . SER A 0 390 . -116.168 -15.201 90.385  1.00 26.50 390 A 1 
ATOM 2974 C C   . SER A 0 390 . -114.906 -14.635 91.051  1.00 26.50 390 A 1 
ATOM 2975 C CB  . SER A 0 390 . -117.396 -14.371 90.786  1.00 26.50 390 A 1 
ATOM 2976 O O   . SER A 0 390 . -114.924 -14.330 92.244  1.00 26.50 390 A 1 
ATOM 2977 O OG  . SER A 0 390 . -117.752 -14.654 92.132  1.00 26.50 390 A 1 
ATOM 2978 N N   . GLY A 0 391 . -113.832 -14.464 90.277  1.00 29.69 391 A 1 
ATOM 2979 C CA  . GLY A 0 391 . -112.586 -13.816 90.688  1.00 29.69 391 A 1 
ATOM 2980 C C   . GLY A 0 391 . -112.157 -12.772 89.657  1.00 29.69 391 A 1 
ATOM 2981 O O   . GLY A 0 391 . -111.990 -13.080 88.484  1.00 29.69 391 A 1 
ATOM 2982 N N   . LYS A 0 392 . -112.035 -11.524 90.109  1.00 25.43 392 A 1 
ATOM 2983 C CA  . LYS A 0 392 . -111.600 -10.338 89.358  1.00 25.43 392 A 1 
ATOM 2984 C C   . LYS A 0 392 . -110.129 -10.456 88.911  1.00 25.43 392 A 1 
ATOM 2985 C CB  . LYS A 0 392 . -111.713 -9.127  90.307  1.00 25.43 392 A 1 
ATOM 2986 O O   . LYS A 0 392 . -109.310 -10.864 89.728  1.00 25.43 392 A 1 
ATOM 2987 C CG  . LYS A 0 392 . -113.127 -8.790  90.816  1.00 25.43 392 A 1 
ATOM 2988 C CD  . LYS A 0 392 . -113.045 -7.656  91.854  1.00 25.43 392 A 1 
ATOM 2989 C CE  . LYS A 0 392 . -114.440 -7.206  92.308  1.00 25.43 392 A 1 
ATOM 2990 N NZ  . LYS A 0 392 . -114.357 -6.104  93.302  1.00 25.43 392 A 1 
ATOM 2991 N N   . GLY A 0 393 . -109.778 -9.959  87.716  1.00 27.01 393 A 1 
ATOM 2992 C CA  . GLY A 0 393 . -108.406 -9.507  87.418  1.00 27.01 393 A 1 
ATOM 2993 C C   . GLY A 0 393 . -107.954 -9.563  85.949  1.00 27.01 393 A 1 
ATOM 2994 O O   . GLY A 0 393 . -107.992 -10.622 85.339  1.00 27.01 393 A 1 
ATOM 2995 N N   . SER A 0 394 . -107.454 -8.421  85.458  1.00 26.27 394 A 1 
ATOM 2996 C CA  . SER A 0 394 . -106.608 -8.169  84.268  1.00 26.27 394 A 1 
ATOM 2997 C C   . SER A 0 394 . -107.201 -8.291  82.853  1.00 26.27 394 A 1 
ATOM 2998 C CB  . SER A 0 394 . -105.233 -8.843  84.377  1.00 26.27 394 A 1 
ATOM 2999 O O   . SER A 0 394 . -107.118 -9.324  82.198  1.00 26.27 394 A 1 
ATOM 3000 O OG  . SER A 0 394 . -105.314 -10.249 84.403  1.00 26.27 394 A 1 
ATOM 3001 N N   . ASP A 0 395 . -107.740 -7.168  82.373  1.00 25.87 395 A 1 
ATOM 3002 C CA  . ASP A 0 395 . -107.314 -6.424  81.174  1.00 25.87 395 A 1 
ATOM 3003 C C   . ASP A 0 395 . -106.470 -7.174  80.122  1.00 25.87 395 A 1 
ATOM 3004 C CB  . ASP A 0 395 . -106.584 -5.141  81.632  1.00 25.87 395 A 1 
ATOM 3005 O O   . ASP A 0 395 . -105.241 -7.185  80.158  1.00 25.87 395 A 1 
ATOM 3006 C CG  . ASP A 0 395 . -107.443 -4.237  82.526  1.00 25.87 395 A 1 
ATOM 3007 O OD1 . ASP A 0 395 . -108.687 -4.342  82.432  1.00 25.87 395 A 1 
ATOM 3008 O OD2 . ASP A 0 395 . -106.857 -3.516  83.359  1.00 25.87 395 A 1 
ATOM 3009 N N   . SER A 0 396 . -107.144 -7.699  79.099  1.00 29.65 396 A 1 
ATOM 3010 C CA  . SER A 0 396 . -106.569 -7.963  77.777  1.00 29.65 396 A 1 
ATOM 3011 C C   . SER A 0 396 . -107.390 -7.176  76.757  1.00 29.65 396 A 1 
ATOM 3012 C CB  . SER A 0 396 . -106.533 -9.467  77.485  1.00 29.65 396 A 1 
ATOM 3013 O O   . SER A 0 396 . -108.395 -7.646  76.225  1.00 29.65 396 A 1 
ATOM 3014 O OG  . SER A 0 396 . -105.959 -9.718  76.215  1.00 29.65 396 A 1 
ATOM 3015 N N   . MET A 0 397 . -107.009 -5.911  76.553  1.00 26.44 397 A 1 
ATOM 3016 C CA  . MET A 0 397 . -107.537 -5.089  75.468  1.00 26.44 397 A 1 
ATOM 3017 C C   . MET A 0 397 . -107.040 -5.659  74.140  1.00 26.44 397 A 1 
ATOM 3018 C CB  . MET A 0 397 . -107.141 -3.611  75.634  1.00 26.44 397 A 1 
ATOM 3019 O O   . MET A 0 397 . -105.878 -5.521  73.765  1.00 26.44 397 A 1 
ATOM 3020 C CG  . MET A 0 397 . -108.142 -2.859  76.518  1.00 26.44 397 A 1 
ATOM 3021 S SD  . MET A 0 397 . -107.654 -1.174  76.987  1.00 26.44 397 A 1 
ATOM 3022 C CE  . MET A 0 397 . -107.702 -0.305  75.397  1.00 26.44 397 A 1 
ATOM 3023 N N   . VAL A 0 398 . -107.965 -6.301  73.435  1.00 30.47 398 A 1 
ATOM 3024 C CA  . VAL A 0 398 . -107.856 -6.723  72.043  1.00 30.47 398 A 1 
ATOM 3025 C C   . VAL A 0 398 . -107.743 -5.465  71.177  1.00 30.47 398 A 1 
ATOM 3026 C CB  . VAL A 0 398 . -109.090 -7.581  71.679  1.00 30.47 398 A 1 
ATOM 3027 O O   . VAL A 0 398 . -108.741 -4.865  70.787  1.00 30.47 398 A 1 
ATOM 3028 C CG1 . VAL A 0 398 . -108.995 -8.143  70.259  1.00 30.47 398 A 1 
ATOM 3029 C CG2 . VAL A 0 398 . -109.252 -8.771  72.637  1.00 30.47 398 A 1 
ATOM 3030 N N   . TRP A 0 399 . -106.515 -5.026  70.905  1.00 23.67 399 A 1 
ATOM 3031 C CA  . TRP A 0 399 . -106.233 -3.959  69.945  1.00 23.67 399 A 1 
ATOM 3032 C C   . TRP A 0 399 . -106.218 -4.568  68.534  1.00 23.67 399 A 1 
ATOM 3033 C CB  . TRP A 0 399 . -104.955 -3.204  70.354  1.00 23.67 399 A 1 
ATOM 3034 O O   . TRP A 0 399 . -105.173 -4.866  67.962  1.00 23.67 399 A 1 
ATOM 3035 C CG  . TRP A 0 399 . -104.949 -1.735  70.047  1.00 23.67 399 A 1 
ATOM 3036 C CD1 . TRP A 0 399 . -105.755 -0.820  70.633  1.00 23.67 399 A 1 
ATOM 3037 C CD2 . TRP A 0 399 . -104.078 -0.977  69.148  1.00 23.67 399 A 1 
ATOM 3038 C CE2 . TRP A 0 399 . -104.414 0.408   69.257  1.00 23.67 399 A 1 
ATOM 3039 C CE3 . TRP A 0 399 . -103.029 -1.311  68.264  1.00 23.67 399 A 1 
ATOM 3040 N NE1 . TRP A 0 399 . -105.450 0.443   70.164  1.00 23.67 399 A 1 
ATOM 3041 C CH2 . TRP A 0 399 . -102.699 1.041   67.674  1.00 23.67 399 A 1 
ATOM 3042 C CZ2 . TRP A 0 399 . -103.743 1.408   68.539  1.00 23.67 399 A 1 
ATOM 3043 C CZ3 . TRP A 0 399 . -102.347 -0.314  67.537  1.00 23.67 399 A 1 
ATOM 3044 N N   . GLN A 0 400 . -107.406 -4.854  68.001  1.00 28.89 400 A 1 
ATOM 3045 C CA  . GLN A 0 400 . -107.600 -5.311  66.626  1.00 28.89 400 A 1 
ATOM 3046 C C   . GLN A 0 400 . -108.175 -4.166  65.787  1.00 28.89 400 A 1 
ATOM 3047 C CB  . GLN A 0 400 . -108.513 -6.552  66.586  1.00 28.89 400 A 1 
ATOM 3048 O O   . GLN A 0 400 . -109.281 -3.701  66.045  1.00 28.89 400 A 1 
ATOM 3049 C CG  . GLN A 0 400 . -107.765 -7.848  66.947  1.00 28.89 400 A 1 
ATOM 3050 C CD  . GLN A 0 400 . -108.668 -9.082  66.966  1.00 28.89 400 A 1 
ATOM 3051 N NE2 . GLN A 0 400 . -108.108 -10.265 67.093  1.00 28.89 400 A 1 
ATOM 3052 O OE1 . GLN A 0 400 . -109.881 -9.026  66.871  1.00 28.89 400 A 1 
ATOM 3053 N N   . GLY A 0 401 . -107.437 -3.760  64.748  1.00 26.09 401 A 1 
ATOM 3054 C CA  . GLY A 0 401 . -108.020 -3.095  63.579  1.00 26.09 401 A 1 
ATOM 3055 C C   . GLY A 0 401 . -107.732 -1.603  63.395  1.00 26.09 401 A 1 
ATOM 3056 O O   . GLY A 0 401 . -108.662 -0.838  63.180  1.00 26.09 401 A 1 
ATOM 3057 N N   . ALA A 0 402 . -106.463 -1.183  63.373  1.00 23.95 402 A 1 
ATOM 3058 C CA  . ALA A 0 402 . -106.065 0.104   62.776  1.00 23.95 402 A 1 
ATOM 3059 C C   . ALA A 0 402 . -105.583 -0.034  61.311  1.00 23.95 402 A 1 
ATOM 3060 C CB  . ALA A 0 402 . -105.067 0.821   63.692  1.00 23.95 402 A 1 
ATOM 3061 O O   . ALA A 0 402 . -104.906 0.843   60.786  1.00 23.95 402 A 1 
ATOM 3062 N N   . SER A 0 403 . -105.945 -1.116  60.611  1.00 32.06 403 A 1 
ATOM 3063 C CA  . SER A 0 403 . -105.608 -1.346  59.194  1.00 32.06 403 A 1 
ATOM 3064 C C   . SER A 0 403 . -106.542 -0.637  58.195  1.00 32.06 403 A 1 
ATOM 3065 C CB  . SER A 0 403 . -105.482 -2.850  58.913  1.00 32.06 403 A 1 
ATOM 3066 O O   . SER A 0 403 . -106.565 -0.980  57.017  1.00 32.06 403 A 1 
ATOM 3067 O OG  . SER A 0 403 . -106.580 -3.561  59.457  1.00 32.06 403 A 1 
ATOM 3068 N N   . ALA A 0 404 . -107.296 0.381   58.624  1.00 29.96 404 A 1 
ATOM 3069 C CA  . ALA A 0 404 . -108.159 1.169   57.736  1.00 29.96 404 A 1 
ATOM 3070 C C   . ALA A 0 404 . -107.486 2.430   57.145  1.00 29.96 404 A 1 
ATOM 3071 C CB  . ALA A 0 404 . -109.478 1.465   58.458  1.00 29.96 404 A 1 
ATOM 3072 O O   . ALA A 0 404 . -108.142 3.193   56.432  1.00 29.96 404 A 1 
ATOM 3073 N N   . ALA A 0 405 . -106.190 2.666   57.385  1.00 31.18 405 A 1 
ATOM 3074 C CA  . ALA A 0 405 . -105.466 3.790   56.786  1.00 31.18 405 A 1 
ATOM 3075 C C   . ALA A 0 405 . -105.077 3.478   55.327  1.00 31.18 405 A 1 
ATOM 3076 C CB  . ALA A 0 405 . -104.286 4.181   57.679  1.00 31.18 405 A 1 
ATOM 3077 O O   . ALA A 0 405 . -104.005 2.972   55.016  1.00 31.18 405 A 1 
ATOM 3078 N N   . LYS A 0 406 . -106.007 3.786   54.420  1.00 30.30 406 A 1 
ATOM 3079 C CA  . LYS A 0 406 . -105.972 3.591   52.961  1.00 30.30 406 A 1 
ATOM 3080 C C   . LYS A 0 406 . -105.011 4.537   52.212  1.00 30.30 406 A 1 
ATOM 3081 C CB  . LYS A 0 406 . -107.426 3.722   52.471  1.00 30.30 406 A 1 
ATOM 3082 O O   . LYS A 0 406 . -105.278 4.908   51.073  1.00 30.30 406 A 1 
ATOM 3083 C CG  . LYS A 0 406 . -107.741 2.912   51.208  1.00 30.30 406 A 1 
ATOM 3084 C CD  . LYS A 0 406 . -109.133 3.309   50.700  1.00 30.30 406 A 1 
ATOM 3085 C CE  . LYS A 0 406 . -109.549 2.411   49.533  1.00 30.30 406 A 1 
ATOM 3086 N NZ  . LYS A 0 406 . -110.832 2.863   48.939  1.00 30.30 406 A 1 
ATOM 3087 N N   . GLN A 0 407 . -103.915 4.951   52.835  1.00 31.41 407 A 1 
ATOM 3088 C CA  . GLN A 0 407 . -102.876 5.771   52.208  1.00 31.41 407 A 1 
ATOM 3089 C C   . GLN A 0 407 . -101.634 4.903   52.064  1.00 31.41 407 A 1 
ATOM 3090 C CB  . GLN A 0 407 . -102.666 7.062   53.008  1.00 31.41 407 A 1 
ATOM 3091 O O   . GLN A 0 407 . -100.645 5.071   52.766  1.00 31.41 407 A 1 
ATOM 3092 C CG  . GLN A 0 407 . -103.840 8.035   52.790  1.00 31.41 407 A 1 
ATOM 3093 C CD  . GLN A 0 407 . -104.008 9.049   53.915  1.00 31.41 407 A 1 
ATOM 3094 N NE2 . GLN A 0 407 . -104.947 9.959   53.799  1.00 31.41 407 A 1 
ATOM 3095 O OE1 . GLN A 0 407 . -103.351 9.032   54.937  1.00 31.41 407 A 1 
ATOM 3096 N N   . ALA A 0 408 . -101.734 3.915   51.172  1.00 30.45 408 A 1 
ATOM 3097 C CA  . ALA A 0 408 . -100.557 3.256   50.640  1.00 30.45 408 A 1 
ATOM 3098 C C   . ALA A 0 408 . -99.656  4.362   50.083  1.00 30.45 408 A 1 
ATOM 3099 C CB  . ALA A 0 408 . -100.987 2.248   49.565  1.00 30.45 408 A 1 
ATOM 3100 O O   . ALA A 0 408 . -100.051 5.064   49.149  1.00 30.45 408 A 1 
ATOM 3101 N N   . ALA A 0 409 . -98.510  4.559   50.732  1.00 29.07 409 A 1 
ATOM 3102 C CA  . ALA A 0 409 . -97.425  5.378   50.239  1.00 29.07 409 A 1 
ATOM 3103 C C   . ALA A 0 409 . -97.182  4.970   48.784  1.00 29.07 409 A 1 
ATOM 3104 C CB  . ALA A 0 409 . -96.207  5.132   51.139  1.00 29.07 409 A 1 
ATOM 3105 O O   . ALA A 0 409 . -96.789  3.839   48.503  1.00 29.07 409 A 1 
ATOM 3106 N N   . ALA A 0 410 . -97.546  5.850   47.853  1.00 32.25 410 A 1 
ATOM 3107 C CA  . ALA A 0 410 . -97.164  5.689   46.466  1.00 32.25 410 A 1 
ATOM 3108 C C   . ALA A 0 410 . -95.635  5.640   46.463  1.00 32.25 410 A 1 
ATOM 3109 C CB  . ALA A 0 410 . -97.735  6.861   45.659  1.00 32.25 410 A 1 
ATOM 3110 O O   . ALA A 0 410 . -95.024  6.571   46.984  1.00 32.25 410 A 1 
ATOM 3111 N N   . GLY A 0 411 . -95.069  4.526   45.986  1.00 38.59 411 A 1 
ATOM 3112 C CA  . GLY A 0 411 . -93.636  4.244   46.026  1.00 38.59 411 A 1 
ATOM 3113 C C   . GLY A 0 411 . -92.830  5.481   45.658  1.00 38.59 411 A 1 
ATOM 3114 O O   . GLY A 0 411 . -92.951  5.995   44.545  1.00 38.59 411 A 1 
ATOM 3115 N N   . ALA A 0 412 . -92.090  5.996   46.634  1.00 34.01 412 A 1 
ATOM 3116 C CA  . ALA A 0 412 . -91.074  6.991   46.380  1.00 34.01 412 A 1 
ATOM 3117 C C   . ALA A 0 412 . -89.879  6.221   45.815  1.00 34.01 412 A 1 
ATOM 3118 C CB  . ALA A 0 412 . -90.774  7.752   47.673  1.00 34.01 412 A 1 
ATOM 3119 O O   . ALA A 0 412 . -89.389  5.294   46.455  1.00 34.01 412 A 1 
ATOM 3120 N N   . TYR A 0 413 . -89.520  6.548   44.580  1.00 39.72 413 A 1 
ATOM 3121 C CA  . TYR A 0 413 . -88.344  6.021   43.903  1.00 39.72 413 A 1 
ATOM 3122 C C   . TYR A 0 413 . -87.178  6.959   44.228  1.00 39.72 413 A 1 
ATOM 3123 C CB  . TYR A 0 413 . -88.601  5.972   42.384  1.00 39.72 413 A 1 
ATOM 3124 O O   . TYR A 0 413 . -87.322  8.173   44.032  1.00 39.72 413 A 1 
ATOM 3125 C CG  . TYR A 0 413 . -89.860  5.262   41.914  1.00 39.72 413 A 1 
ATOM 3126 C CD1 . TYR A 0 413 . -89.810  3.904   41.550  1.00 39.72 413 A 1 
ATOM 3127 C CD2 . TYR A 0 413 . -91.072  5.973   41.803  1.00 39.72 413 A 1 
ATOM 3128 C CE1 . TYR A 0 413 . -90.970  3.253   41.082  1.00 39.72 413 A 1 
ATOM 3129 C CE2 . TYR A 0 413 . -92.238  5.325   41.355  1.00 39.72 413 A 1 
ATOM 3130 O OH  . TYR A 0 413 . -93.325  3.346   40.571  1.00 39.72 413 A 1 
ATOM 3131 C CZ  . TYR A 0 413 . -92.187  3.961   40.995  1.00 39.72 413 A 1 
ATOM 3132 N N   . ASP A 0 414 . -86.047  6.429   44.666  1.00 43.09 414 A 1 
ATOM 3133 C CA  . ASP A 0 414 . -84.744  7.030   44.360  1.00 43.09 414 A 1 
ATOM 3134 C C   . ASP A 0 414 . -84.566  7.011   42.827  1.00 43.09 414 A 1 
ATOM 3135 C CB  . ASP A 0 414 . -83.598  6.315   45.111  1.00 43.09 414 A 1 
ATOM 3136 O O   . ASP A 0 414 . -85.204  6.257   42.089  1.00 43.09 414 A 1 
ATOM 3137 C CG  . ASP A 0 414 . -83.800  4.805   45.202  1.00 43.09 414 A 1 
ATOM 3138 O OD1 . ASP A 0 414 . -84.480  4.294   44.288  1.00 43.09 414 A 1 
ATOM 3139 O OD2 . ASP A 0 414 . -83.602  4.254   46.308  1.00 43.09 414 A 1 
ATOM 3140 N N   . ASN A 0 415 . -83.907  8.033   42.293  1.00 46.92 415 A 1 
ATOM 3141 C CA  . ASN A 0 415 . -83.609  8.097   40.861  1.00 46.92 415 A 1 
ATOM 3142 C C   . ASN A 0 415 . -82.257  8.776   40.739  1.00 46.92 415 A 1 
ATOM 3143 C CB  . ASN A 0 415 . -84.644  8.893   40.032  1.00 46.92 415 A 1 
ATOM 3144 O O   . ASN A 0 415 . -82.203  9.971   40.409  1.00 46.92 415 A 1 
ATOM 3145 C CG  . ASN A 0 415 . -86.054  8.365   39.955  1.00 46.92 415 A 1 
ATOM 3146 N ND2 . ASN A 0 415 . -86.841  8.554   40.976  1.00 46.92 415 A 1 
ATOM 3147 O OD1 . ASN A 0 415 . -86.558  7.955   38.922  1.00 46.92 415 A 1 
ATOM 3148 N N   . ASP A 0 416 . -81.202  8.043   41.039  1.00 56.16 416 A 1 
ATOM 3149 C CA  . ASP A 0 416 . -79.869  8.547   40.834  1.00 56.16 416 A 1 
ATOM 3150 C C   . ASP A 0 416 . -79.575  8.492   39.328  1.00 56.16 416 A 1 
ATOM 3151 C CB  . ASP A 0 416 . -78.829  7.855   41.731  1.00 56.16 416 A 1 
ATOM 3152 O O   . ASP A 0 416 . -79.893  7.552   38.588  1.00 56.16 416 A 1 
ATOM 3153 C CG  . ASP A 0 416 . -79.194  7.851   43.228  1.00 56.16 416 A 1 
ATOM 3154 O OD1 . ASP A 0 416 . -79.978  8.745   43.652  1.00 56.16 416 A 1 
ATOM 3155 O OD2 . ASP A 0 416 . -78.586  7.050   43.969  1.00 56.16 416 A 1 
ATOM 3156 N N   . GLU A 0 417 . -79.024  9.590   38.823  1.00 61.92 417 A 1 
ATOM 3157 C CA  . GLU A 0 417 . -78.568  9.702   37.442  1.00 61.92 417 A 1 
ATOM 3158 C C   . GLU A 0 417 . -77.071  9.977   37.480  1.00 61.92 417 A 1 
ATOM 3159 C CB  . GLU A 0 417 . -79.341  10.793  36.673  1.00 61.92 417 A 1 
ATOM 3160 O O   . GLU A 0 417 . -76.626  10.981  38.042  1.00 61.92 417 A 1 
ATOM 3161 C CG  . GLU A 0 417 . -80.751  10.346  36.236  1.00 61.92 417 A 1 
ATOM 3162 C CD  . GLU A 0 417 . -81.562  11.427  35.488  1.00 61.92 417 A 1 
ATOM 3163 O OE1 . GLU A 0 417 . -82.758  11.155  35.185  1.00 61.92 417 A 1 
ATOM 3164 O OE2 . GLU A 0 417 . -81.038  12.520  35.178  1.00 61.92 417 A 1 
ATOM 3165 N N   . TRP A 0 418 . -76.276  9.099   36.868  1.00 69.94 418 A 1 
ATOM 3166 C CA  . TRP A 0 418 . -74.821  9.231   36.846  1.00 69.94 418 A 1 
ATOM 3167 C C   . TRP A 0 418 . -74.251  9.058   35.440  1.00 69.94 418 A 1 
ATOM 3168 C CB  . TRP A 0 418 . -74.187  8.261   37.853  1.00 69.94 418 A 1 
ATOM 3169 O O   . TRP A 0 418 . -74.776  8.306   34.613  1.00 69.94 418 A 1 
ATOM 3170 C CG  . TRP A 0 418 . -74.272  6.807   37.498  1.00 69.94 418 A 1 
ATOM 3171 C CD1 . TRP A 0 418 . -75.256  5.960   37.877  1.00 69.94 418 A 1 
ATOM 3172 C CD2 . TRP A 0 418 . -73.351  6.011   36.692  1.00 69.94 418 A 1 
ATOM 3173 C CE2 . TRP A 0 418 . -73.848  4.674   36.622  1.00 69.94 418 A 1 
ATOM 3174 C CE3 . TRP A 0 418 . -72.151  6.291   36.002  1.00 69.94 418 A 1 
ATOM 3175 N NE1 . TRP A 0 418 . -75.008  4.700   37.369  1.00 69.94 418 A 1 
ATOM 3176 C CH2 . TRP A 0 418 . -71.992  3.983   35.223  1.00 69.94 418 A 1 
ATOM 3177 C CZ2 . TRP A 0 418 . -73.178  3.668   35.909  1.00 69.94 418 A 1 
ATOM 3178 C CZ3 . TRP A 0 418 . -71.484  5.294   35.265  1.00 69.94 418 A 1 
ATOM 3179 N N   . ALA A 0 419 . -73.125  9.728   35.184  1.00 60.29 419 A 1 
ATOM 3180 C CA  . ALA A 0 419 . -72.316  9.522   33.994  1.00 60.29 419 A 1 
ATOM 3181 C C   . ALA A 0 419 . -70.811  9.592   34.295  1.00 60.29 419 A 1 
ATOM 3182 C CB  . ALA A 0 419 . -72.728  10.523  32.917  1.00 60.29 419 A 1 
ATOM 3183 O O   . ALA A 0 419 . -70.332  10.390  35.105  1.00 60.29 419 A 1 
ATOM 3184 N N   . LYS A 0 420 . -70.046  8.740   33.612  1.00 66.20 420 A 1 
ATOM 3185 C CA  . LYS A 0 420 . -68.578  8.703   33.640  1.00 66.20 420 A 1 
ATOM 3186 C C   . LYS A 0 420 . -68.062  8.828   32.211  1.00 66.20 420 A 1 
ATOM 3187 C CB  . LYS A 0 420 . -68.077  7.412   34.313  1.00 66.20 420 A 1 
ATOM 3188 O O   . LYS A 0 420 . -68.543  8.127   31.325  1.00 66.20 420 A 1 
ATOM 3189 C CG  . LYS A 0 420 . -68.435  7.352   35.807  1.00 66.20 420 A 1 
ATOM 3190 C CD  . LYS A 0 420 . -68.067  5.998   36.431  1.00 66.20 420 A 1 
ATOM 3191 C CE  . LYS A 0 420 . -68.610  5.940   37.865  1.00 66.20 420 A 1 
ATOM 3192 N NZ  . LYS A 0 420 . -68.531  4.572   38.438  1.00 66.20 420 A 1 
ATOM 3193 N N   . GLN A 0 421 . -67.105  9.719   32.001  1.00 69.46 421 A 1 
ATOM 3194 C CA  . GLN A 0 421 . -66.415  9.961   30.739  1.00 69.46 421 A 1 
ATOM 3195 C C   . GLN A 0 421 . -64.911  9.831   30.980  1.00 69.46 421 A 1 
ATOM 3196 C CB  . GLN A 0 421 . -66.774  11.357  30.203  1.00 69.46 421 A 1 
ATOM 3197 O O   . GLN A 0 421 . -64.388  10.357  31.959  1.00 69.46 421 A 1 
ATOM 3198 C CG  . GLN A 0 421 . -68.217  11.419  29.677  1.00 69.46 421 A 1 
ATOM 3199 C CD  . GLN A 0 421 . -68.666  12.821  29.274  1.00 69.46 421 A 1 
ATOM 3200 N NE2 . GLN A 0 421 . -69.843  12.963  28.706  1.00 69.46 421 A 1 
ATOM 3201 O OE1 . GLN A 0 421 . -68.011  13.824  29.487  1.00 69.46 421 A 1 
ATOM 3202 N N   . ALA A 0 422 . -64.218  9.132   30.096  1.00 66.24 422 A 1 
ATOM 3203 C CA  . ALA A 0 422 . -62.767  9.078   30.046  1.00 66.24 422 A 1 
ATOM 3204 C C   . ALA A 0 422 . -62.331  9.310   28.601  1.00 66.24 422 A 1 
ATOM 3205 C CB  . ALA A 0 422 . -62.281  7.738   30.607  1.00 66.24 422 A 1 
ATOM 3206 O O   . ALA A 0 422 . -62.987  8.824   27.680  1.00 66.24 422 A 1 
ATOM 3207 N N   . TYR A 0 423 . -61.264  10.075  28.419  1.00 68.83 423 A 1 
ATOM 3208 C CA  . TYR A 0 423 . -60.649  10.351  27.131  1.00 68.83 423 A 1 
ATOM 3209 C C   . TYR A 0 423 . -59.132  10.331  27.301  1.00 68.83 423 A 1 
ATOM 3210 C CB  . TYR A 0 423 . -61.138  11.704  26.595  1.00 68.83 423 A 1 
ATOM 3211 O O   . TYR A 0 423 . -58.615  10.908  28.261  1.00 68.83 423 A 1 
ATOM 3212 C CG  . TYR A 0 423 . -60.583  12.046  25.226  1.00 68.83 423 A 1 
ATOM 3213 C CD1 . TYR A 0 423 . -59.351  12.720  25.112  1.00 68.83 423 A 1 
ATOM 3214 C CD2 . TYR A 0 423 . -61.261  11.620  24.067  1.00 68.83 423 A 1 
ATOM 3215 C CE1 . TYR A 0 423 . -58.785  12.946  23.845  1.00 68.83 423 A 1 
ATOM 3216 C CE2 . TYR A 0 423 . -60.713  11.874  22.795  1.00 68.83 423 A 1 
ATOM 3217 O OH  . TYR A 0 423 . -58.906  12.720  21.464  1.00 68.83 423 A 1 
ATOM 3218 C CZ  . TYR A 0 423 . -59.466  12.521  22.684  1.00 68.83 423 A 1 
ATOM 3219 N N   . GLY A 0 424 . -58.433  9.706   26.368  1.00 74.13 424 A 1 
ATOM 3220 C CA  . GLY A 0 424 . -56.983  9.721   26.293  1.00 74.13 424 A 1 
ATOM 3221 C C   . GLY A 0 424 . -56.509  9.909   24.862  1.00 74.13 424 A 1 
ATOM 3222 O O   . GLY A 0 424 . -57.256  9.691   23.905  1.00 74.13 424 A 1 
ATOM 3223 N N   . SER A 0 425 . -55.283  10.394  24.751  1.00 71.59 425 A 1 
ATOM 3224 C CA  . SER A 0 425 . -54.498  10.366  23.531  1.00 71.59 425 A 1 
ATOM 3225 C C   . SER A 0 425 . -53.059  10.066  23.897  1.00 71.59 425 A 1 
ATOM 3226 C CB  . SER A 0 425 . -54.555  11.696  22.774  1.00 71.59 425 A 1 
ATOM 3227 O O   . SER A 0 425 . -52.493  10.794  24.719  1.00 71.59 425 A 1 
ATOM 3228 O OG  . SER A 0 425 . -54.015  12.758  23.553  1.00 71.59 425 A 1 
ATOM 3229 N N   . ASP A 0 426 . -52.494  9.083   23.244  1.00 75.69 426 A 1 
ATOM 3230 C CA  . ASP A 0 426 . -51.122  8.639   23.366  1.00 75.69 426 A 1 
ATOM 3231 C C   . ASP A 0 426 . -50.448  8.784   22.003  1.00 75.69 426 A 1 
ATOM 3232 C CB  . ASP A 0 426 . -51.060  7.248   24.017  1.00 75.69 426 A 1 
ATOM 3233 O O   . ASP A 0 426 . -51.090  8.691   20.958  1.00 75.69 426 A 1 
ATOM 3234 C CG  . ASP A 0 426 . -52.058  6.167   23.578  1.00 75.69 426 A 1 
ATOM 3235 O OD1 . ASP A 0 426 . -53.262  6.514   23.426  1.00 75.69 426 A 1 
ATOM 3236 O OD2 . ASP A 0 426 . -51.711  4.975   23.676  1.00 75.69 426 A 1 
ATOM 3237 N N   . TYR A 0 427 . -49.190  9.212   22.033  1.00 70.86 427 A 1 
ATOM 3238 C CA  . TYR A 0 427 . -48.381  9.423   20.839  1.00 70.86 427 A 1 
ATOM 3239 C C   . TYR A 0 427 . -47.082  8.659   21.048  1.00 70.86 427 A 1 
ATOM 3240 C CB  . TYR A 0 427 . -48.112  10.919  20.592  1.00 70.86 427 A 1 
ATOM 3241 O O   . TYR A 0 427 . -46.159  9.169   21.693  1.00 70.86 427 A 1 
ATOM 3242 C CG  . TYR A 0 427 . -49.309  11.770  20.223  1.00 70.86 427 A 1 
ATOM 3243 C CD1 . TYR A 0 427 . -49.635  11.979  18.874  1.00 70.86 427 A 1 
ATOM 3244 C CD2 . TYR A 0 427 . -50.095  12.353  21.231  1.00 70.86 427 A 1 
ATOM 3245 C CE1 . TYR A 0 427 . -50.773  12.721  18.513  1.00 70.86 427 A 1 
ATOM 3246 C CE2 . TYR A 0 427 . -51.232  13.107  20.886  1.00 70.86 427 A 1 
ATOM 3247 O OH  . TYR A 0 427 . -52.725  13.961  19.236  1.00 70.86 427 A 1 
ATOM 3248 C CZ  . TYR A 0 427 . -51.582  13.274  19.526  1.00 70.86 427 A 1 
ATOM 3249 N N   . ASP A 0 428 . -47.021  7.461   20.486  1.00 76.62 428 A 1 
ATOM 3250 C CA  . ASP A 0 428 . -45.843  6.615   20.526  1.00 76.62 428 A 1 
ATOM 3251 C C   . ASP A 0 428 . -45.086  6.741   19.206  1.00 76.62 428 A 1 
ATOM 3252 C CB  . ASP A 0 428 . -46.235  5.163   20.840  1.00 76.62 428 A 1 
ATOM 3253 O O   . ASP A 0 428 . -45.616  6.553   18.115  1.00 76.62 428 A 1 
ATOM 3254 C CG  . ASP A 0 428 . -46.396  4.863   22.332  1.00 76.62 428 A 1 
ATOM 3255 O OD1 . ASP A 0 428 . -45.866  5.654   23.141  1.00 76.62 428 A 1 
ATOM 3256 O OD2 . ASP A 0 428 . -46.844  3.736   22.636  1.00 76.62 428 A 1 
ATOM 3257 N N   . SER A 0 429 . -43.803  7.078   19.278  1.00 77.11 429 A 1 
ATOM 3258 C CA  . SER A 0 429 . -42.913  7.067   18.119  1.00 77.11 429 A 1 
ATOM 3259 C C   . SER A 0 429 . -41.737  6.149   18.399  1.00 77.11 429 A 1 
ATOM 3260 C CB  . SER A 0 429 . -42.458  8.472   17.736  1.00 77.11 429 A 1 
ATOM 3261 O O   . SER A 0 429 . -40.919  6.399   19.292  1.00 77.11 429 A 1 
ATOM 3262 O OG  . SER A 0 429 . -43.572  9.285   17.426  1.00 77.11 429 A 1 
ATOM 3263 N N   . ARG A 0 430 . -41.647  5.077   17.613  1.00 78.83 430 A 1 
ATOM 3264 C CA  . ARG A 0 430 . -40.597  4.066   17.707  1.00 78.83 430 A 1 
ATOM 3265 C C   . ARG A 0 430 . -39.800  4.042   16.426  1.00 78.83 430 A 1 
ATOM 3266 C CB  . ARG A 0 430 . -41.203  2.694   17.990  1.00 78.83 430 A 1 
ATOM 3267 O O   . ARG A 0 430 . -40.345  3.817   15.353  1.00 78.83 430 A 1 
ATOM 3268 C CG  . ARG A 0 430 . -41.802  2.641   19.391  1.00 78.83 430 A 1 
ATOM 3269 C CD  . ARG A 0 430 . -42.561  1.341   19.634  1.00 78.83 430 A 1 
ATOM 3270 N NE  . ARG A 0 430 . -41.638  0.189   19.625  1.00 78.83 430 A 1 
ATOM 3271 N NH1 . ARG A 0 430 . -43.235  -1.422  19.362  1.00 78.83 430 A 1 
ATOM 3272 N NH2 . ARG A 0 430 . -41.068  -1.999  19.431  1.00 78.83 430 A 1 
ATOM 3273 C CZ  . ARG A 0 430 . -41.984  -1.071  19.476  1.00 78.83 430 A 1 
ATOM 3274 N N   . TRP A 0 431 . -38.494  4.176   16.573  1.00 84.38 431 A 1 
ATOM 3275 C CA  . TRP A 0 431 . -37.570  4.139   15.457  1.00 84.38 431 A 1 
ATOM 3276 C C   . TRP A 0 431 . -36.462  3.133   15.722  1.00 84.38 431 A 1 
ATOM 3277 C CB  . TRP A 0 431 . -37.036  5.543   15.226  1.00 84.38 431 A 1 
ATOM 3278 O O   . TRP A 0 431 . -35.945  3.052   16.840  1.00 84.38 431 A 1 
ATOM 3279 C CG  . TRP A 0 431 . -36.044  5.625   14.122  1.00 84.38 431 A 1 
ATOM 3280 C CD1 . TRP A 0 431 . -36.347  5.729   12.811  1.00 84.38 431 A 1 
ATOM 3281 C CD2 . TRP A 0 431 . -34.593  5.596   14.213  1.00 84.38 431 A 1 
ATOM 3282 C CE2 . TRP A 0 431 . -34.082  5.855   12.913  1.00 84.38 431 A 1 
ATOM 3283 C CE3 . TRP A 0 431 . -33.661  5.429   15.261  1.00 84.38 431 A 1 
ATOM 3284 N NE1 . TRP A 0 431 . -35.183  5.846   12.084  1.00 84.38 431 A 1 
ATOM 3285 C CH2 . TRP A 0 431 . -31.812  5.926   13.752  1.00 84.38 431 A 1 
ATOM 3286 C CZ2 . TRP A 0 431 . -32.729  6.103   12.695  1.00 84.38 431 A 1 
ATOM 3287 C CZ3 . TRP A 0 431 . -32.279  5.557   15.025  1.00 84.38 431 A 1 
ATOM 3288 N N   . GLY A 0 432 . -36.082  2.374   14.700  1.00 85.92 432 A 1 
ATOM 3289 C CA  . GLY A 0 432 . -35.081  1.328   14.831  1.00 85.92 432 A 1 
ATOM 3290 C C   . GLY A 0 432 . -34.199  1.169   13.605  1.00 85.92 432 A 1 
ATOM 3291 O O   . GLY A 0 432 . -34.618  1.398   12.471  1.00 85.92 432 A 1 
ATOM 3292 N N   . LYS A 0 433 . -32.963  0.748   13.868  1.00 84.01 433 A 1 
ATOM 3293 C CA  . LYS A 0 433 . -31.999  0.255   12.894  1.00 84.01 433 A 1 
ATOM 3294 C C   . LYS A 0 433 . -31.448  -1.074  13.360  1.00 84.01 433 A 1 
ATOM 3295 C CB  . LYS A 0 433 . -30.842  1.231   12.708  1.00 84.01 433 A 1 
ATOM 3296 O O   . LYS A 0 433 . -30.928  -1.128  14.472  1.00 84.01 433 A 1 
ATOM 3297 C CG  . LYS A 0 433 . -31.331  2.555   12.140  1.00 84.01 433 A 1 
ATOM 3298 C CD  . LYS A 0 433 . -30.125  3.402   11.749  1.00 84.01 433 A 1 
ATOM 3299 C CE  . LYS A 0 433 . -30.657  4.530   10.885  1.00 84.01 433 A 1 
ATOM 3300 N NZ  . LYS A 0 433 . -29.625  5.113   10.022  1.00 84.01 433 A 1 
ATOM 3301 N N   . SER A 0 434 . -31.494  -2.088  12.512  1.00 84.20 434 A 1 
ATOM 3302 C CA  . SER A 0 434 . -30.906  -3.392  12.811  1.00 84.20 434 A 1 
ATOM 3303 C C   . SER A 0 434 . -30.078  -3.909  11.645  1.00 84.20 434 A 1 
ATOM 3304 C CB  . SER A 0 434 . -31.962  -4.406  13.257  1.00 84.20 434 A 1 
ATOM 3305 O O   . SER A 0 434 . -30.375  -3.637  10.481  1.00 84.20 434 A 1 
ATOM 3306 O OG  . SER A 0 434 . -33.035  -4.484  12.341  1.00 84.20 434 A 1 
ATOM 3307 N N   . TYR A 0 435 . -29.031  -4.647  11.986  1.00 82.43 435 A 1 
ATOM 3308 C CA  . TYR A 0 435 . -28.224  -5.426  11.058  1.00 82.43 435 A 1 
ATOM 3309 C C   . TYR A 0 435 . -28.097  -6.840  11.619  1.00 82.43 435 A 1 
ATOM 3310 C CB  . TYR A 0 435 . -26.830  -4.802  10.905  1.00 82.43 435 A 1 
ATOM 3311 O O   . TYR A 0 435 . -27.738  -6.976  12.794  1.00 82.43 435 A 1 
ATOM 3312 C CG  . TYR A 0 435 . -26.761  -3.367  10.410  1.00 82.43 435 A 1 
ATOM 3313 C CD1 . TYR A 0 435 . -26.456  -3.105  9.063   1.00 82.43 435 A 1 
ATOM 3314 C CD2 . TYR A 0 435 . -26.954  -2.296  11.301  1.00 82.43 435 A 1 
ATOM 3315 C CE1 . TYR A 0 435 . -26.242  -1.786  8.624   1.00 82.43 435 A 1 
ATOM 3316 C CE2 . TYR A 0 435 . -26.787  -0.967  10.863  1.00 82.43 435 A 1 
ATOM 3317 O OH  . TYR A 0 435 . -26.269  0.568   9.089   1.00 82.43 435 A 1 
ATOM 3318 C CZ  . TYR A 0 435 . -26.405  -0.714  9.525   1.00 82.43 435 A 1 
ATOM 3319 N N   . ASP A 0 436 . -28.331  -7.872  10.803  1.00 80.86 436 A 1 
ATOM 3320 C CA  . ASP A 0 436 . -28.149  -9.257  11.252  1.00 80.86 436 A 1 
ATOM 3321 C C   . ASP A 0 436 . -26.675  -9.560  11.471  1.00 80.86 436 A 1 
ATOM 3322 C CB  . ASP A 0 436 . -28.714  -10.292 10.266  1.00 80.86 436 A 1 
ATOM 3323 O O   . ASP A 0 436 . -26.311  -10.146 12.475  1.00 80.86 436 A 1 
ATOM 3324 C CG  . ASP A 0 436 . -30.238  -10.355 10.226  1.00 80.86 436 A 1 
ATOM 3325 O OD1 . ASP A 0 436 . -30.880  -10.108 11.267  1.00 80.86 436 A 1 
ATOM 3326 O OD2 . ASP A 0 436 . -30.766  -10.692 9.138   1.00 80.86 436 A 1 
ATOM 3327 N N   . SER A 0 437 . -25.784  -9.143  10.575  1.00 82.57 437 A 1 
ATOM 3328 C CA  . SER A 0 437 . -24.349  -9.267  10.828  1.00 82.57 437 A 1 
ATOM 3329 C C   . SER A 0 437 . -23.587  -8.100  10.235  1.00 82.57 437 A 1 
ATOM 3330 C CB  . SER A 0 437 . -23.817  -10.632 10.369  1.00 82.57 437 A 1 
ATOM 3331 O O   . SER A 0 437 . -23.967  -7.554  9.203   1.00 82.57 437 A 1 
ATOM 3332 O OG  . SER A 0 437 . -23.636  -10.727 8.970   1.00 82.57 437 A 1 
ATOM 3333 N N   . VAL A 0 438 . -22.504  -7.686  10.893  1.00 85.15 438 A 1 
ATOM 3334 C CA  . VAL A 0 438 . -21.648  -6.599  10.404  1.00 85.15 438 A 1 
ATOM 3335 C C   . VAL A 0 438 . -20.196  -7.047  10.439  1.00 85.15 438 A 1 
ATOM 3336 C CB  . VAL A 0 438 . -21.856  -5.285  11.185  1.00 85.15 438 A 1 
ATOM 3337 O O   . VAL A 0 438 . -19.692  -7.480  11.474  1.00 85.15 438 A 1 
ATOM 3338 C CG1 . VAL A 0 438 . -21.089  -4.136  10.512  1.00 85.15 438 A 1 
ATOM 3339 C CG2 . VAL A 0 438 . -23.330  -4.869  11.262  1.00 85.15 438 A 1 
ATOM 3340 N N   . SER A 0 439 . -19.498  -6.892  9.315   1.00 89.02 439 A 1 
ATOM 3341 C CA  . SER A 0 439 . -18.062  -7.140  9.185   1.00 89.02 439 A 1 
ATOM 3342 C C   . SER A 0 439 . -17.367  -5.917  8.597   1.00 89.02 439 A 1 
ATOM 3343 C CB  . SER A 0 439 . -17.799  -8.381  8.329   1.00 89.02 439 A 1 
ATOM 3344 O O   . SER A 0 439 . -17.670  -5.471  7.490   1.00 89.02 439 A 1 
ATOM 3345 O OG  . SER A 0 439 . -16.417  -8.715  8.339   1.00 89.02 439 A 1 
ATOM 3346 N N   . ALA A 0 440 . -16.395  -5.378  9.322   1.00 88.93 440 A 1 
ATOM 3347 C CA  . ALA A 0 440 . -15.560  -4.272  8.878   1.00 88.93 440 A 1 
ATOM 3348 C C   . ALA A 0 440 . -14.094  -4.703  8.859   1.00 88.93 440 A 1 
ATOM 3349 C CB  . ALA A 0 440 . -15.801  -3.057  9.776   1.00 88.93 440 A 1 
ATOM 3350 O O   . ALA A 0 440 . -13.556  -5.162  9.865   1.00 88.93 440 A 1 
ATOM 3351 N N   . LYS A 0 441 . -13.420  -4.524  7.725   1.00 92.66 441 A 1 
ATOM 3352 C CA  . LYS A 0 441 . -12.013  -4.884  7.517   1.00 92.66 441 A 1 
ATOM 3353 C C   . LYS A 0 441 . -11.252  -3.672  6.996   1.00 92.66 441 A 1 
ATOM 3354 C CB  . LYS A 0 441 . -11.914  -6.093  6.569   1.00 92.66 441 A 1 
ATOM 3355 O O   . LYS A 0 441 . -11.711  -2.992  6.084   1.00 92.66 441 A 1 
ATOM 3356 C CG  . LYS A 0 441 . -12.542  -7.352  7.192   1.00 92.66 441 A 1 
ATOM 3357 C CD  . LYS A 0 441 . -12.723  -8.493  6.184   1.00 92.66 441 A 1 
ATOM 3358 C CE  . LYS A 0 441 . -13.491  -9.617  6.895   1.00 92.66 441 A 1 
ATOM 3359 N NZ  . LYS A 0 441 . -14.136  -10.562 5.954   1.00 92.66 441 A 1 
ATOM 3360 N N   . SER A 0 442 . -10.083  -3.405  7.560   1.00 93.28 442 A 1 
ATOM 3361 C CA  . SER A 0 442 . -9.157   -2.364  7.116   1.00 93.28 442 A 1 
ATOM 3362 C C   . SER A 0 442 . -7.775   -2.974  6.947   1.00 93.28 442 A 1 
ATOM 3363 C CB  . SER A 0 442 . -9.120   -1.209  8.120   1.00 93.28 442 A 1 
ATOM 3364 O O   . SER A 0 442 . -7.337   -3.748  7.792   1.00 93.28 442 A 1 
ATOM 3365 O OG  . SER A 0 442 . -8.349   -0.121  7.636   1.00 93.28 442 A 1 
ATOM 3366 N N   . TYR A 0 443 . -7.094   -2.597  5.876   1.00 92.03 443 A 1 
ATOM 3367 C CA  . TYR A 0 443 . -5.758   -3.043  5.511   1.00 92.03 443 A 1 
ATOM 3368 C C   . TYR A 0 443 . -4.964   -1.823  5.043   1.00 92.03 443 A 1 
ATOM 3369 C CB  . TYR A 0 443 . -5.898   -4.104  4.413   1.00 92.03 443 A 1 
ATOM 3370 O O   . TYR A 0 443 . -5.473   -1.036  4.251   1.00 92.03 443 A 1 
ATOM 3371 C CG  . TYR A 0 443 . -4.590   -4.637  3.871   1.00 92.03 443 A 1 
ATOM 3372 C CD1 . TYR A 0 443 . -4.043   -4.102  2.689   1.00 92.03 443 A 1 
ATOM 3373 C CD2 . TYR A 0 443 . -3.925   -5.676  4.549   1.00 92.03 443 A 1 
ATOM 3374 C CE1 . TYR A 0 443 . -2.842   -4.622  2.174   1.00 92.03 443 A 1 
ATOM 3375 C CE2 . TYR A 0 443 . -2.714   -6.187  4.044   1.00 92.03 443 A 1 
ATOM 3376 O OH  . TYR A 0 443 . -1.001   -6.137  2.355   1.00 92.03 443 A 1 
ATOM 3377 C CZ  . TYR A 0 443 . -2.172   -5.661  2.852   1.00 92.03 443 A 1 
ATOM 3378 N N   . ASP A 0 444 . -3.759   -1.633  5.556   1.00 93.88 444 A 1 
ATOM 3379 C CA  . ASP A 0 444 . -2.793   -0.645  5.079   1.00 93.88 444 A 1 
ATOM 3380 C C   . ASP A 0 444 . -1.456   -1.366  4.912   1.00 93.88 444 A 1 
ATOM 3381 C CB  . ASP A 0 444 . -2.711   0.562   6.040   1.00 93.88 444 A 1 
ATOM 3382 O O   . ASP A 0 444 . -1.022   -2.079  5.816   1.00 93.88 444 A 1 
ATOM 3383 C CG  . ASP A 0 444 . -2.096   1.831   5.414   1.00 93.88 444 A 1 
ATOM 3384 O OD1 . ASP A 0 444 . -1.645   1.782   4.251   1.00 93.88 444 A 1 
ATOM 3385 O OD2 . ASP A 0 444 . -2.193   2.918   6.036   1.00 93.88 444 A 1 
ATOM 3386 N N   . ASN A 0 445 . -0.837   -1.232  3.751   1.00 93.75 445 A 1 
ATOM 3387 C CA  . ASN A 0 445 . 0.457    -1.807  3.441   1.00 93.75 445 A 1 
ATOM 3388 C C   . ASN A 0 445 . 1.320    -0.755  2.773   1.00 93.75 445 A 1 
ATOM 3389 C CB  . ASN A 0 445 . 0.304    -3.044  2.556   1.00 93.75 445 A 1 
ATOM 3390 O O   . ASN A 0 445 . 0.868    -0.086  1.849   1.00 93.75 445 A 1 
ATOM 3391 C CG  . ASN A 0 445 . 1.652    -3.696  2.320   1.00 93.75 445 A 1 
ATOM 3392 N ND2 . ASN A 0 445 . 2.271    -3.496  1.178   1.00 93.75 445 A 1 
ATOM 3393 O OD1 . ASN A 0 445 . 2.165    -4.361  3.202   1.00 93.75 445 A 1 
ATOM 3394 N N   . GLU A 0 446 . 2.560    -0.648  3.216   1.00 95.21 446 A 1 
ATOM 3395 C CA  . GLU A 0 446 . 3.556    0.253   2.667   1.00 95.21 446 A 1 
ATOM 3396 C C   . GLU A 0 446 . 4.845    -0.530  2.445   1.00 95.21 446 A 1 
ATOM 3397 C CB  . GLU A 0 446 . 3.721    1.430   3.632   1.00 95.21 446 A 1 
ATOM 3398 O O   . GLU A 0 446 . 5.412    -1.082  3.385   1.00 95.21 446 A 1 
ATOM 3399 C CG  . GLU A 0 446 . 4.654    2.517   3.090   1.00 95.21 446 A 1 
ATOM 3400 C CD  . GLU A 0 446 . 4.628    3.783   3.963   1.00 95.21 446 A 1 
ATOM 3401 O OE1 . GLU A 0 446 . 5.035    4.854   3.457   1.00 95.21 446 A 1 
ATOM 3402 O OE2 . GLU A 0 446 . 4.170    3.725   5.131   1.00 95.21 446 A 1 
ATOM 3403 N N   . SER A 0 447 . 5.289    -0.574  1.198   1.00 96.08 447 A 1 
ATOM 3404 C CA  . SER A 0 447 . 6.442    -1.335  0.741   1.00 96.08 447 A 1 
ATOM 3405 C C   . SER A 0 447 . 7.400    -0.407  0.008   1.00 96.08 447 A 1 
ATOM 3406 C CB  . SER A 0 447 . 5.986    -2.475  -0.174  1.00 96.08 447 A 1 
ATOM 3407 O O   . SER A 0 447 . 7.002    0.380   -0.848  1.00 96.08 447 A 1 
ATOM 3408 O OG  . SER A 0 447 . 5.334    -3.479  0.579   1.00 96.08 447 A 1 
ATOM 3409 N N   . TYR A 0 448 . 8.681    -0.502  0.331   1.00 96.95 448 A 1 
ATOM 3410 C CA  . TYR A 0 448 . 9.768    0.222   -0.310  1.00 96.95 448 A 1 
ATOM 3411 C C   . TYR A 0 448 . 10.884   -0.757  -0.638  1.00 96.95 448 A 1 
ATOM 3412 C CB  . TYR A 0 448 . 10.272   1.338   0.613   1.00 96.95 448 A 1 
ATOM 3413 O O   . TYR A 0 448 . 11.295   -1.541  0.216   1.00 96.95 448 A 1 
ATOM 3414 C CG  . TYR A 0 448 . 11.516   2.044   0.106   1.00 96.95 448 A 1 
ATOM 3415 C CD1 . TYR A 0 448 . 12.796   1.634   0.534   1.00 96.95 448 A 1 
ATOM 3416 C CD2 . TYR A 0 448 . 11.389   3.097   -0.818  1.00 96.95 448 A 1 
ATOM 3417 C CE1 . TYR A 0 448 . 13.946   2.293   0.056   1.00 96.95 448 A 1 
ATOM 3418 C CE2 . TYR A 0 448 . 12.532   3.763   -1.294  1.00 96.95 448 A 1 
ATOM 3419 O OH  . TYR A 0 448 . 14.908   4.032   -1.293  1.00 96.95 448 A 1 
ATOM 3420 C CZ  . TYR A 0 448 . 13.811   3.366   -0.850  1.00 96.95 448 A 1 
ATOM 3421 N N   . ALA A 0 449 . 11.424   -0.682  -1.848  1.00 96.91 449 A 1 
ATOM 3422 C CA  . ALA A 0 449 . 12.609   -1.433  -2.221  1.00 96.91 449 A 1 
ATOM 3423 C C   . ALA A 0 449 . 13.561   -0.577  -3.051  1.00 96.91 449 A 1 
ATOM 3424 C CB  . ALA A 0 449 . 12.209   -2.732  -2.929  1.00 96.91 449 A 1 
ATOM 3425 O O   . ALA A 0 449 . 13.139   0.161   -3.943  1.00 96.91 449 A 1 
ATOM 3426 N N   . ARG A 0 450 . 14.855   -0.715  -2.769  1.00 97.47 450 A 1 
ATOM 3427 C CA  . ARG A 0 450 . 15.946   -0.080  -3.499  1.00 97.47 450 A 1 
ATOM 3428 C C   . ARG A 0 450 . 17.036   -1.099  -3.790  1.00 97.47 450 A 1 
ATOM 3429 C CB  . ARG A 0 450 . 16.458   1.123   -2.703  1.00 97.47 450 A 1 
ATOM 3430 O O   . ARG A 0 450 . 17.559   -1.733  -2.875  1.00 97.47 450 A 1 
ATOM 3431 C CG  . ARG A 0 450 . 17.604   1.850   -3.420  1.00 97.47 450 A 1 
ATOM 3432 C CD  . ARG A 0 450 . 17.985   3.114   -2.644  1.00 97.47 450 A 1 
ATOM 3433 N NE  . ARG A 0 450 . 18.818   2.785   -1.470  1.00 97.47 450 A 1 
ATOM 3434 N NH1 . ARG A 0 450 . 20.830   3.030   -2.537  1.00 97.47 450 A 1 
ATOM 3435 N NH2 . ARG A 0 450 . 20.784   2.375   -0.416  1.00 97.47 450 A 1 
ATOM 3436 C CZ  . ARG A 0 450 . 20.134   2.731   -1.479  1.00 97.47 450 A 1 
ATOM 3437 N N   . ALA A 0 451 . 17.398   -1.225  -5.056  1.00 97.99 451 A 1 
ATOM 3438 C CA  . ALA A 0 451 . 18.540   -2.001  -5.504  1.00 97.99 451 A 1 
ATOM 3439 C C   . ALA A 0 451 . 19.525   -1.073  -6.215  1.00 97.99 451 A 1 
ATOM 3440 C CB  . ALA A 0 451 . 18.061   -3.153  -6.391  1.00 97.99 451 A 1 
ATOM 3441 O O   . ALA A 0 451 . 19.114   -0.296  -7.068  1.00 97.99 451 A 1 
ATOM 3442 N N   . VAL A 0 452 . 20.804   -1.154  -5.857  1.00 97.93 452 A 1 
ATOM 3443 C CA  . VAL A 0 452 . 21.903   -0.474  -6.552  1.00 97.93 452 A 1 
ATOM 3444 C C   . VAL A 0 452 . 22.907   -1.527  -6.978  1.00 97.93 452 A 1 
ATOM 3445 C CB  . VAL A 0 452 . 22.579   0.601   -5.683  1.00 97.93 452 A 1 
ATOM 3446 O O   . VAL A 0 452 . 23.235   -2.401  -6.174  1.00 97.93 452 A 1 
ATOM 3447 C CG1 . VAL A 0 452 . 23.802   1.236   -6.355  1.00 97.93 452 A 1 
ATOM 3448 C CG2 . VAL A 0 452 . 21.600   1.734   -5.370  1.00 97.93 452 A 1 
ATOM 3449 N N   . GLN A 0 453 . 23.386   -1.426  -8.209  1.00 96.64 453 A 1 
ATOM 3450 C CA  . GLN A 0 453 . 24.557   -2.139  -8.696  1.00 96.64 453 A 1 
ATOM 3451 C C   . GLN A 0 453 . 25.477   -1.113  -9.343  1.00 96.64 453 A 1 
ATOM 3452 C CB  . GLN A 0 453 . 24.195   -3.277  -9.658  1.00 96.64 453 A 1 
ATOM 3453 O O   . GLN A 0 453 . 24.997   -0.277  -10.108 1.00 96.64 453 A 1 
ATOM 3454 C CG  . GLN A 0 453 . 23.142   -4.220  -9.059  1.00 96.64 453 A 1 
ATOM 3455 C CD  . GLN A 0 453 . 22.742   -5.312  -10.034 1.00 96.64 453 A 1 
ATOM 3456 N NE2 . GLN A 0 453 . 23.408   -6.442  -10.026 1.00 96.64 453 A 1 
ATOM 3457 O OE1 . GLN A 0 453 . 21.789   -5.195  -10.784 1.00 96.64 453 A 1 
ATOM 3458 N N   . ALA A 0 454 . 26.746   -1.145  -8.979  1.00 95.71 454 A 1 
ATOM 3459 C CA  . ALA A 0 454 . 27.791   -0.406  -9.651  1.00 95.71 454 A 1 
ATOM 3460 C C   . ALA A 0 454 . 28.923   -1.381  -9.950  1.00 95.71 454 A 1 
ATOM 3461 C CB  . ALA A 0 454 . 28.240   0.781   -8.794  1.00 95.71 454 A 1 
ATOM 3462 O O   . ALA A 0 454 . 29.220   -2.205  -9.085  1.00 95.71 454 A 1 
ATOM 3463 N N   . ASP A 0 455 . 29.481   -1.262  -11.138 1.00 93.67 455 A 1 
ATOM 3464 C CA  . ASP A 0 455 . 30.591   -2.056  -11.640 1.00 93.67 455 A 1 
ATOM 3465 C C   . ASP A 0 455 . 31.613   -1.090  -12.253 1.00 93.67 455 A 1 
ATOM 3466 C CB  . ASP A 0 455 . 30.046   -3.062  -12.658 1.00 93.67 455 A 1 
ATOM 3467 O O   . ASP A 0 455 . 31.236   -0.021  -12.749 1.00 93.67 455 A 1 
ATOM 3468 C CG  . ASP A 0 455 . 31.047   -4.140  -13.037 1.00 93.67 455 A 1 
ATOM 3469 O OD1 . ASP A 0 455 . 32.025   -4.269  -12.276 1.00 93.67 455 A 1 
ATOM 3470 O OD2 . ASP A 0 455 . 30.727   -4.831  -14.027 1.00 93.67 455 A 1 
ATOM 3471 N N   . ASP A 0 456 . 32.895   -1.389  -12.105 1.00 92.87 456 A 1 
ATOM 3472 C CA  . ASP A 0 456 . 33.992   -0.527  -12.561 1.00 92.87 456 A 1 
ATOM 3473 C C   . ASP A 0 456 . 35.184   -1.405  -12.924 1.00 92.87 456 A 1 
ATOM 3474 C CB  . ASP A 0 456 . 34.327   0.535   -11.481 1.00 92.87 456 A 1 
ATOM 3475 O O   . ASP A 0 456 . 36.096   -1.578  -12.099 1.00 92.87 456 A 1 
ATOM 3476 C CG  . ASP A 0 456 . 35.510   1.485   -11.773 1.00 92.87 456 A 1 
ATOM 3477 O OD1 . ASP A 0 456 . 35.801   1.867   -12.924 1.00 92.87 456 A 1 
ATOM 3478 O OD2 . ASP A 0 456 . 36.067   2.107   -10.824 1.00 92.87 456 A 1 
ATOM 3479 N N   . ASP A 0 457 . 35.174   -1.937  -14.148 1.00 91.23 457 A 1 
ATOM 3480 C CA  . ASP A 0 457 . 36.296   -2.693  -14.671 1.00 91.23 457 A 1 
ATOM 3481 C C   . ASP A 0 457 . 37.347   -1.749  -15.231 1.00 91.23 457 A 1 
ATOM 3482 C CB  . ASP A 0 457 . 35.923   -3.745  -15.724 1.00 91.23 457 A 1 
ATOM 3483 O O   . ASP A 0 457 . 37.090   -0.797  -15.966 1.00 91.23 457 A 1 
ATOM 3484 C CG  . ASP A 0 457 . 34.982   -4.828  -15.205 1.00 91.23 457 A 1 
ATOM 3485 O OD1 . ASP A 0 457 . 35.353   -5.337  -14.122 1.00 91.23 457 A 1 
ATOM 3486 O OD2 . ASP A 0 457 . 34.137   -5.331  -15.980 1.00 91.23 457 A 1 
ATOM 3487 N N   . GLN A 0 458 . 38.593   -2.035  -14.895 1.00 89.50 458 A 1 
ATOM 3488 C CA  . GLN A 0 458 . 39.771   -1.400  -15.455 1.00 89.50 458 A 1 
ATOM 3489 C C   . GLN A 0 458 . 40.695   -2.490  -15.960 1.00 89.50 458 A 1 
ATOM 3490 C CB  . GLN A 0 458 . 40.471   -0.543  -14.392 1.00 89.50 458 A 1 
ATOM 3491 O O   . GLN A 0 458 . 40.980   -3.438  -15.232 1.00 89.50 458 A 1 
ATOM 3492 C CG  . GLN A 0 458 . 39.596   0.638   -13.967 1.00 89.50 458 A 1 
ATOM 3493 C CD  . GLN A 0 458 . 40.232   1.531   -12.911 1.00 89.50 458 A 1 
ATOM 3494 N NE2 . GLN A 0 458 . 39.740   2.740   -12.776 1.00 89.50 458 A 1 
ATOM 3495 O OE1 . GLN A 0 458 . 41.153   1.208   -12.168 1.00 89.50 458 A 1 
ATOM 3496 N N   . TRP A 0 459 . 41.227   -2.333  -17.165 1.00 89.58 459 A 1 
ATOM 3497 C CA  . TRP A 0 459 . 42.186   -3.279  -17.729 1.00 89.58 459 A 1 
ATOM 3498 C C   . TRP A 0 459 . 43.247   -2.563  -18.557 1.00 89.58 459 A 1 
ATOM 3499 C CB  . TRP A 0 459 . 41.446   -4.351  -18.536 1.00 89.58 459 A 1 
ATOM 3500 O O   . TRP A 0 459 . 42.980   -1.520  -19.151 1.00 89.58 459 A 1 
ATOM 3501 C CG  . TRP A 0 459 . 40.653   -3.836  -19.696 1.00 89.58 459 A 1 
ATOM 3502 C CD1 . TRP A 0 459 . 39.351   -3.471  -19.666 1.00 89.58 459 A 1 
ATOM 3503 C CD2 . TRP A 0 459 . 41.104   -3.605  -21.064 1.00 89.58 459 A 1 
ATOM 3504 C CE2 . TRP A 0 459 . 40.007   -3.090  -21.819 1.00 89.58 459 A 1 
ATOM 3505 C CE3 . TRP A 0 459 . 42.330   -3.780  -21.740 1.00 89.58 459 A 1 
ATOM 3506 N NE1 . TRP A 0 459 . 38.962   -3.037  -20.917 1.00 89.58 459 A 1 
ATOM 3507 C CH2 . TRP A 0 459 . 41.366   -2.932  -23.817 1.00 89.58 459 A 1 
ATOM 3508 C CZ2 . TRP A 0 459 . 40.128   -2.750  -23.175 1.00 89.58 459 A 1 
ATOM 3509 C CZ3 . TRP A 0 459 . 42.460   -3.451  -23.101 1.00 89.58 459 A 1 
ATOM 3510 N N   . ALA A 0 460 . 44.456   -3.114  -18.584 1.00 87.17 460 A 1 
ATOM 3511 C CA  . ALA A 0 460 . 45.528   -2.707  -19.480 1.00 87.17 460 A 1 
ATOM 3512 C C   . ALA A 0 460 . 46.218   -3.942  -20.062 1.00 87.17 460 A 1 
ATOM 3513 C CB  . ALA A 0 460 . 46.545   -1.818  -18.752 1.00 87.17 460 A 1 
ATOM 3514 O O   . ALA A 0 460 . 46.379   -4.943  -19.361 1.00 87.17 460 A 1 
ATOM 3515 N N   . GLU A 0 461 . 46.649   -3.839  -21.311 1.00 86.30 461 A 1 
ATOM 3516 C CA  . GLU A 0 461 . 47.473   -4.824  -22.002 1.00 86.30 461 A 1 
ATOM 3517 C C   . GLU A 0 461 . 48.652   -4.108  -22.656 1.00 86.30 461 A 1 
ATOM 3518 C CB  . GLU A 0 461 . 46.659   -5.566  -23.079 1.00 86.30 461 A 1 
ATOM 3519 O O   . GLU A 0 461 . 48.464   -3.054  -23.262 1.00 86.30 461 A 1 
ATOM 3520 C CG  . GLU A 0 461 . 45.481   -6.387  -22.527 1.00 86.30 461 A 1 
ATOM 3521 C CD  . GLU A 0 461 . 44.756   -7.228  -23.599 1.00 86.30 461 A 1 
ATOM 3522 O OE1 . GLU A 0 461 . 43.805   -7.957  -23.230 1.00 86.30 461 A 1 
ATOM 3523 O OE2 . GLU A 0 461 . 45.170   -7.225  -24.785 1.00 86.30 461 A 1 
ATOM 3524 N N   . ASP A 0 462 . 49.838   -4.699  -22.576 1.00 83.11 462 A 1 
ATOM 3525 C CA  . ASP A 0 462 . 51.009   -4.288  -23.342 1.00 83.11 462 A 1 
ATOM 3526 C C   . ASP A 0 462 . 51.597   -5.491  -24.082 1.00 83.11 462 A 1 
ATOM 3527 C CB  . ASP A 0 462 . 52.029   -3.534  -22.481 1.00 83.11 462 A 1 
ATOM 3528 O O   . ASP A 0 462 . 51.662   -6.618  -23.580 1.00 83.11 462 A 1 
ATOM 3529 C CG  . ASP A 0 462 . 52.576   -4.328  -21.302 1.00 83.11 462 A 1 
ATOM 3530 O OD1 . ASP A 0 462 . 51.847   -4.411  -20.284 1.00 83.11 462 A 1 
ATOM 3531 O OD2 . ASP A 0 462 . 53.747   -4.762  -21.389 1.00 83.11 462 A 1 
ATOM 3532 N N   . TYR A 0 463 . 51.944   -5.277  -25.349 1.00 80.87 463 A 1 
ATOM 3533 C CA  . TYR A 0 463 . 52.486   -6.308  -26.220 1.00 80.87 463 A 1 
ATOM 3534 C C   . TYR A 0 463 . 53.720   -5.819  -26.958 1.00 80.87 463 A 1 
ATOM 3535 C CB  . TYR A 0 463 . 51.436   -6.821  -27.210 1.00 80.87 463 A 1 
ATOM 3536 O O   . TYR A 0 463 . 53.646   -5.116  -27.971 1.00 80.87 463 A 1 
ATOM 3537 C CG  . TYR A 0 463 . 51.967   -7.946  -28.086 1.00 80.87 463 A 1 
ATOM 3538 C CD1 . TYR A 0 463 . 52.263   -7.726  -29.445 1.00 80.87 463 A 1 
ATOM 3539 C CD2 . TYR A 0 463 . 52.253   -9.190  -27.504 1.00 80.87 463 A 1 
ATOM 3540 C CE1 . TYR A 0 463 . 52.819   -8.759  -30.228 1.00 80.87 463 A 1 
ATOM 3541 C CE2 . TYR A 0 463 . 52.812   -10.227 -28.270 1.00 80.87 463 A 1 
ATOM 3542 O OH  . TYR A 0 463 . 53.679   -11.014 -30.354 1.00 80.87 463 A 1 
ATOM 3543 C CZ  . TYR A 0 463 . 53.099   -10.009 -29.634 1.00 80.87 463 A 1 
ATOM 3544 N N   . ASP A 0 464 . 54.857   -6.338  -26.524 1.00 79.78 464 A 1 
ATOM 3545 C CA  . ASP A 0 464 . 56.142   -6.091  -27.134 1.00 79.78 464 A 1 
ATOM 3546 C C   . ASP A 0 464 . 56.519   -7.219  -28.094 1.00 79.78 464 A 1 
ATOM 3547 C CB  . ASP A 0 464 . 57.194   -5.898  -26.038 1.00 79.78 464 A 1 
ATOM 3548 O O   . ASP A 0 464 . 56.387   -8.422  -27.842 1.00 79.78 464 A 1 
ATOM 3549 C CG  . ASP A 0 464 . 57.398   -4.441  -25.645 1.00 79.78 464 A 1 
ATOM 3550 O OD1 . ASP A 0 464 . 57.488   -3.639  -26.603 1.00 79.78 464 A 1 
ATOM 3551 O OD2 . ASP A 0 464 . 57.736   -4.175  -24.475 1.00 79.78 464 A 1 
ATOM 3552 N N   . ARG A 0 465 . 57.055   -6.841  -29.254 1.00 73.17 465 A 1 
ATOM 3553 C CA  . ARG A 0 465 . 57.667   -7.788  -30.181 1.00 73.17 465 A 1 
ATOM 3554 C C   . ARG A 0 465 . 58.943   -7.229  -30.759 1.00 73.17 465 A 1 
ATOM 3555 C CB  . ARG A 0 465 . 56.655   -8.179  -31.256 1.00 73.17 465 A 1 
ATOM 3556 O O   . ARG A 0 465 . 58.933   -6.237  -31.482 1.00 73.17 465 A 1 
ATOM 3557 C CG  . ARG A 0 465 . 57.263   -9.255  -32.154 1.00 73.17 465 A 1 
ATOM 3558 C CD  . ARG A 0 465 . 56.249   -9.688  -33.199 1.00 73.17 465 A 1 
ATOM 3559 N NE  . ARG A 0 465 . 56.870   -10.661 -34.110 1.00 73.17 465 A 1 
ATOM 3560 N NH1 . ARG A 0 465 . 55.067   -10.905 -35.481 1.00 73.17 465 A 1 
ATOM 3561 N NH2 . ARG A 0 465 . 56.953   -12.072 -35.871 1.00 73.17 465 A 1 
ATOM 3562 C CZ  . ARG A 0 465 . 56.292   -11.211 -35.150 1.00 73.17 465 A 1 
ATOM 3563 N N   . TYR A 0 466 . 60.031   -7.975  -30.596 1.00 71.55 466 A 1 
ATOM 3564 C CA  . TYR A 0 466 . 61.325   -7.622  -31.165 1.00 71.55 466 A 1 
ATOM 3565 C C   . TYR A 0 466 . 61.906   -8.748  -32.025 1.00 71.55 466 A 1 
ATOM 3566 C CB  . TYR A 0 466 . 62.272   -7.162  -30.054 1.00 71.55 466 A 1 
ATOM 3567 O O   . TYR A 0 466 . 61.915   -9.928  -31.674 1.00 71.55 466 A 1 
ATOM 3568 C CG  . TYR A 0 466 . 62.632   -8.251  -29.069 1.00 71.55 466 A 1 
ATOM 3569 C CD1 . TYR A 0 466 . 61.832   -8.459  -27.928 1.00 71.55 466 A 1 
ATOM 3570 C CD2 . TYR A 0 466 . 63.746   -9.076  -29.319 1.00 71.55 466 A 1 
ATOM 3571 C CE1 . TYR A 0 466 . 62.145   -9.492  -27.031 1.00 71.55 466 A 1 
ATOM 3572 C CE2 . TYR A 0 466 . 64.063   -10.112 -28.425 1.00 71.55 466 A 1 
ATOM 3573 O OH  . TYR A 0 466 . 63.566   -11.324 -26.444 1.00 71.55 466 A 1 
ATOM 3574 C CZ  . TYR A 0 466 . 63.262   -10.311 -27.283 1.00 71.55 466 A 1 
ATOM 3575 N N   . ASP A 0 467 . 62.465   -8.355  -33.167 1.00 64.80 467 A 1 
ATOM 3576 C CA  . ASP A 0 467 . 63.203   -9.209  -34.091 1.00 64.80 467 A 1 
ATOM 3577 C C   . ASP A 0 467 . 64.620   -8.630  -34.252 1.00 64.80 467 A 1 
ATOM 3578 C CB  . ASP A 0 467 . 62.487   -9.256  -35.458 1.00 64.80 467 A 1 
ATOM 3579 O O   . ASP A 0 467 . 64.815   -7.533  -34.785 1.00 64.80 467 A 1 
ATOM 3580 C CG  . ASP A 0 467 . 61.479   -10.385 -35.721 1.00 64.80 467 A 1 
ATOM 3581 O OD1 . ASP A 0 467 . 61.239   -11.254 -34.859 1.00 64.80 467 A 1 
ATOM 3582 O OD2 . ASP A 0 467 . 61.040   -10.456 -36.904 1.00 64.80 467 A 1 
ATOM 3583 N N   . SER A 0 468 . 65.635   -9.399  -33.853 1.00 60.30 468 A 1 
ATOM 3584 C CA  . SER A 0 468 . 67.038   -9.121  -34.179 1.00 60.30 468 A 1 
ATOM 3585 C C   . SER A 0 468 . 67.545   -10.162 -35.172 1.00 60.30 468 A 1 
ATOM 3586 C CB  . SER A 0 468 . 67.898   -9.037  -32.914 1.00 60.30 468 A 1 
ATOM 3587 O O   . SER A 0 468 . 67.439   -11.370 -34.944 1.00 60.30 468 A 1 
ATOM 3588 O OG  . SER A 0 468 . 67.918   -10.261 -32.212 1.00 60.30 468 A 1 
ATOM 3589 N N   . ARG A 0 469 . 68.057   -9.707  -36.319 1.00 55.60 469 A 1 
ATOM 3590 C CA  . ARG A 0 469 . 68.556   -10.588 -37.384 1.00 55.60 469 A 1 
ATOM 3591 C C   . ARG A 0 469 . 70.047   -10.339 -37.593 1.00 55.60 469 A 1 
ATOM 3592 C CB  . ARG A 0 469 . 67.739   -10.369 -38.674 1.00 55.60 469 A 1 
ATOM 3593 O O   . ARG A 0 469 . 70.403   -9.303  -38.148 1.00 55.60 469 A 1 
ATOM 3594 C CG  . ARG A 0 469 . 66.249   -10.702 -38.491 1.00 55.60 469 A 1 
ATOM 3595 C CD  . ARG A 0 469 . 65.445   -10.432 -39.768 1.00 55.60 469 A 1 
ATOM 3596 N NE  . ARG A 0 469 . 64.003   -10.606 -39.514 1.00 55.60 469 A 1 
ATOM 3597 N NH1 . ARG A 0 469 . 63.202   -9.900  -41.540 1.00 55.60 469 A 1 
ATOM 3598 N NH2 . ARG A 0 469 . 61.780   -10.348 -39.851 1.00 55.60 469 A 1 
ATOM 3599 C CZ  . ARG A 0 469 . 63.000   -10.293 -40.308 1.00 55.60 469 A 1 
ATOM 3600 N N   . ASP A 0 470 . 70.887   -11.312 -37.235 1.00 51.05 470 A 1 
ATOM 3601 C CA  . ASP A 0 470 . 72.293   -11.351 -37.642 1.00 51.05 470 A 1 
ATOM 3602 C C   . ASP A 0 470 . 72.407   -12.124 -38.963 1.00 51.05 470 A 1 
ATOM 3603 C CB  . ASP A 0 470 . 73.214   -11.950 -36.558 1.00 51.05 470 A 1 
ATOM 3604 O O   . ASP A 0 470 . 72.273   -13.353 -39.038 1.00 51.05 470 A 1 
ATOM 3605 C CG  . ASP A 0 470 . 73.459   -11.037 -35.351 1.00 51.05 470 A 1 
ATOM 3606 O OD1 . ASP A 0 470 . 73.339   -9.803  -35.508 1.00 51.05 470 A 1 
ATOM 3607 O OD2 . ASP A 0 470 . 73.819   -11.578 -34.282 1.00 51.05 470 A 1 
ATOM 3608 N N   . ALA A 0 471 . 72.660   -11.401 -40.055 1.00 47.10 471 A 1 
ATOM 3609 C CA  . ALA A 0 471 . 73.011   -12.026 -41.323 1.00 47.10 471 A 1 
ATOM 3610 C C   . ALA A 0 471 . 74.443   -12.591 -41.237 1.00 47.10 471 A 1 
ATOM 3611 C CB  . ALA A 0 471 . 72.821   -11.004 -42.452 1.00 47.10 471 A 1 
ATOM 3612 O O   . ALA A 0 471 . 75.410   -11.866 -41.455 1.00 47.10 471 A 1 
ATOM 3613 N N   . GLY A 0 472 . 74.571   -13.887 -40.929 1.00 46.30 472 A 1 
ATOM 3614 C CA  . GLY A 0 472 . 75.850   -14.596 -40.814 1.00 46.30 472 A 1 
ATOM 3615 C C   . GLY A 0 472 . 76.831   -14.293 -41.957 1.00 46.30 472 A 1 
ATOM 3616 O O   . GLY A 0 472 . 76.520   -14.457 -43.141 1.00 46.30 472 A 1 
ATOM 3617 N N   . ALA A 0 473 . 78.027   -13.842 -41.573 1.00 40.53 473 A 1 
ATOM 3618 C CA  . ALA A 0 473 . 79.090   -13.326 -42.426 1.00 40.53 473 A 1 
ATOM 3619 C C   . ALA A 0 473 . 79.439   -14.233 -43.621 1.00 40.53 473 A 1 
ATOM 3620 C CB  . ALA A 0 473 . 80.316   -13.090 -41.535 1.00 40.53 473 A 1 
ATOM 3621 O O   . ALA A 0 473 . 79.690   -15.431 -43.495 1.00 40.53 473 A 1 
ATOM 3622 N N   . GLN A 0 474 . 79.526   -13.635 -44.810 1.00 43.01 474 A 1 
ATOM 3623 C CA  . GLN A 0 474 . 79.905   -14.319 -46.047 1.00 43.01 474 A 1 
ATOM 3624 C C   . GLN A 0 474 . 81.347   -14.855 -45.970 1.00 43.01 474 A 1 
ATOM 3625 C CB  . GLN A 0 474 . 79.752   -13.348 -47.232 1.00 43.01 474 A 1 
ATOM 3626 O O   . GLN A 0 474 . 82.307   -14.122 -46.211 1.00 43.01 474 A 1 
ATOM 3627 C CG  . GLN A 0 474 . 78.302   -12.896 -47.472 1.00 43.01 474 A 1 
ATOM 3628 C CD  . GLN A 0 474 . 78.189   -11.837 -48.562 1.00 43.01 474 A 1 
ATOM 3629 N NE2 . GLN A 0 474 . 77.021   -11.284 -48.786 1.00 43.01 474 A 1 
ATOM 3630 O OE1 . GLN A 0 474 . 79.122   -11.536 -49.294 1.00 43.01 474 A 1 
ATOM 3631 N N   . GLY A 0 475 . 81.511   -16.154 -45.713 1.00 35.86 475 A 1 
ATOM 3632 C CA  . GLY A 0 475 . 82.776   -16.858 -45.922 1.00 35.86 475 A 1 
ATOM 3633 C C   . GLY A 0 475 . 83.180   -16.811 -47.400 1.00 35.86 475 A 1 
ATOM 3634 O O   . GLY A 0 475 . 82.462   -17.320 -48.258 1.00 35.86 475 A 1 
ATOM 3635 N N   . ARG A 0 476 . 84.315   -16.185 -47.743 1.00 40.61 476 A 1 
ATOM 3636 C CA  . ARG A 0 476 . 84.836   -16.189 -49.124 1.00 40.61 476 A 1 
ATOM 3637 C C   . ARG A 0 476 . 86.329   -16.497 -49.159 1.00 40.61 476 A 1 
ATOM 3638 C CB  . ARG A 0 476 . 84.477   -14.892 -49.871 1.00 40.61 476 A 1 
ATOM 3639 O O   . ARG A 0 476 . 87.162   -15.687 -48.760 1.00 40.61 476 A 1 
ATOM 3640 C CG  . ARG A 0 476 . 82.961   -14.762 -50.113 1.00 40.61 476 A 1 
ATOM 3641 C CD  . ARG A 0 476 . 82.657   -13.645 -51.119 1.00 40.61 476 A 1 
ATOM 3642 N NE  . ARG A 0 476 . 81.216   -13.331 -51.174 1.00 40.61 476 A 1 
ATOM 3643 N NH1 . ARG A 0 476 . 80.616   -14.501 -53.068 1.00 40.61 476 A 1 
ATOM 3644 N NH2 . ARG A 0 476 . 79.103   -13.277 -51.950 1.00 40.61 476 A 1 
ATOM 3645 C CZ  . ARG A 0 476 . 80.324   -13.711 -52.069 1.00 40.61 476 A 1 
ATOM 3646 N N   . GLY A 0 477 . 86.639   -17.691 -49.666 1.00 35.71 477 A 1 
ATOM 3647 C CA  . GLY A 0 477 . 87.986   -18.190 -49.912 1.00 35.71 477 A 1 
ATOM 3648 C C   . GLY A 0 477 . 88.742   -17.331 -50.925 1.00 35.71 477 A 1 
ATOM 3649 O O   . GLY A 0 477 . 88.305   -17.140 -52.058 1.00 35.71 477 A 1 
ATOM 3650 N N   . ALA A 0 478 . 89.893   -16.806 -50.514 1.00 30.36 478 A 1 
ATOM 3651 C CA  . ALA A 0 478 . 90.809   -16.101 -51.398 1.00 30.36 478 A 1 
ATOM 3652 C C   . ALA A 0 478 . 91.729   -17.116 -52.100 1.00 30.36 478 A 1 
ATOM 3653 C CB  . ALA A 0 478 . 91.577   -15.064 -50.565 1.00 30.36 478 A 1 
ATOM 3654 O O   . ALA A 0 478 . 92.681   -17.612 -51.501 1.00 30.36 478 A 1 
ATOM 3655 N N   . SER A 0 479 . 91.479   -17.420 -53.376 1.00 37.15 479 A 1 
ATOM 3656 C CA  . SER A 0 479 . 92.439   -18.151 -54.214 1.00 37.15 479 A 1 
ATOM 3657 C C   . SER A 0 479 . 93.623   -17.231 -54.544 1.00 37.15 479 A 1 
ATOM 3658 C CB  . SER A 0 479 . 91.759   -18.675 -55.485 1.00 37.15 479 A 1 
ATOM 3659 O O   . SER A 0 479 . 93.473   -16.234 -55.255 1.00 37.15 479 A 1 
ATOM 3660 O OG  . SER A 0 479 . 91.168   -17.602 -56.193 1.00 37.15 479 A 1 
ATOM 3661 N N   . LYS A 0 480 . 94.805   -17.526 -53.996 1.00 32.22 480 A 1 
ATOM 3662 C CA  . LYS A 0 480 . 96.034   -16.747 -54.201 1.00 32.22 480 A 1 
ATOM 3663 C C   . LYS A 0 480 . 96.676   -17.135 -55.543 1.00 32.22 480 A 1 
ATOM 3664 C CB  . LYS A 0 480 . 96.961   -16.997 -52.994 1.00 32.22 480 A 1 
ATOM 3665 O O   . LYS A 0 480 . 97.066   -18.282 -55.719 1.00 32.22 480 A 1 
ATOM 3666 C CG  . LYS A 0 480 . 98.003   -15.892 -52.768 1.00 32.22 480 A 1 
ATOM 3667 C CD  . LYS A 0 480 . 98.970   -16.306 -51.647 1.00 32.22 480 A 1 
ATOM 3668 C CE  . LYS A 0 480 . 99.935   -15.167 -51.295 1.00 32.22 480 A 1 
ATOM 3669 N NZ  . LYS A 0 480 . 100.995  -15.630 -50.363 1.00 32.22 480 A 1 
ATOM 3670 N N   . TRP A 0 481 . 96.822   -16.186 -56.469 1.00 26.91 481 A 1 
ATOM 3671 C CA  . TRP A 0 481 . 97.534   -16.377 -57.743 1.00 26.91 481 A 1 
ATOM 3672 C C   . TRP A 0 481 . 98.979   -15.879 -57.598 1.00 26.91 481 A 1 
ATOM 3673 C CB  . TRP A 0 481 . 96.768   -15.654 -58.866 1.00 26.91 481 A 1 
ATOM 3674 O O   . TRP A 0 481 . 99.205   -14.686 -57.394 1.00 26.91 481 A 1 
ATOM 3675 C CG  . TRP A 0 481 . 97.064   -16.097 -60.270 1.00 26.91 481 A 1 
ATOM 3676 C CD1 . TRP A 0 481 . 96.491   -17.162 -60.877 1.00 26.91 481 A 1 
ATOM 3677 C CD2 . TRP A 0 481 . 97.946   -15.501 -61.276 1.00 26.91 481 A 1 
ATOM 3678 C CE2 . TRP A 0 481 . 97.829   -16.255 -62.484 1.00 26.91 481 A 1 
ATOM 3679 C CE3 . TRP A 0 481 . 98.827   -14.397 -61.296 1.00 26.91 481 A 1 
ATOM 3680 N NE1 . TRP A 0 481 . 96.943   -17.265 -62.177 1.00 26.91 481 A 1 
ATOM 3681 C CH2 . TRP A 0 481 . 99.380   -14.802 -63.644 1.00 26.91 481 A 1 
ATOM 3682 C CZ2 . TRP A 0 481 . 98.527   -15.920 -63.655 1.00 26.91 481 A 1 
ATOM 3683 C CZ3 . TRP A 0 481 . 99.537   -14.052 -62.464 1.00 26.91 481 A 1 
ATOM 3684 N N   . GLY A 0 482 . 99.964   -16.777 -57.661 1.00 35.94 482 A 1 
ATOM 3685 C CA  . GLY A 0 482 . 101.388  -16.434 -57.617 1.00 35.94 482 A 1 
ATOM 3686 C C   . GLY A 0 482 . 102.156  -17.200 -58.690 1.00 35.94 482 A 1 
ATOM 3687 O O   . GLY A 0 482 . 102.273  -18.415 -58.605 1.00 35.94 482 A 1 
ATOM 3688 N N   . LYS A 0 483 . 102.670  -16.497 -59.706 1.00 33.30 483 A 1 
ATOM 3689 C CA  . LYS A 0 483 . 103.673  -17.038 -60.634 1.00 33.30 483 A 1 
ATOM 3690 C C   . LYS A 0 483 . 105.051  -16.828 -60.016 1.00 33.30 483 A 1 
ATOM 3691 C CB  . LYS A 0 483 . 103.583  -16.363 -62.018 1.00 33.30 483 A 1 
ATOM 3692 O O   . LYS A 0 483 . 105.517  -15.691 -59.960 1.00 33.30 483 A 1 
ATOM 3693 C CG  . LYS A 0 483 . 102.670  -17.130 -62.980 1.00 33.30 483 A 1 
ATOM 3694 C CD  . LYS A 0 483 . 102.681  -16.507 -64.384 1.00 33.30 483 A 1 
ATOM 3695 C CE  . LYS A 0 483 . 101.844  -17.399 -65.308 1.00 33.30 483 A 1 
ATOM 3696 N NZ  . LYS A 0 483 . 101.776  -16.880 -66.695 1.00 33.30 483 A 1 
ATOM 3697 N N   . ASP A 0 484 . 105.694  -17.902 -59.571 1.00 37.95 484 A 1 
ATOM 3698 C CA  . ASP A 0 484 . 107.090  -17.846 -59.144 1.00 37.95 484 A 1 
ATOM 3699 C C   . ASP A 0 484 . 107.971  -17.447 -60.335 1.00 37.95 484 A 1 
ATOM 3700 C CB  . ASP A 0 484 . 107.526  -19.179 -58.515 1.00 37.95 484 A 1 
ATOM 3701 O O   . ASP A 0 484 . 108.021  -18.118 -61.366 1.00 37.95 484 A 1 
ATOM 3702 C CG  . ASP A 0 484 . 106.955  -19.376 -57.106 1.00 37.95 484 A 1 
ATOM 3703 O OD1 . ASP A 0 484 . 106.882  -18.367 -56.365 1.00 37.95 484 A 1 
ATOM 3704 O OD2 . ASP A 0 484 . 106.641  -20.536 -56.771 1.00 37.95 484 A 1 
ATOM 3705 N N   . ALA A 0 485 . 108.623  -16.291 -60.210 1.00 37.64 485 A 1 
ATOM 3706 C CA  . ALA A 0 485 . 109.552  -15.779 -61.203 1.00 37.64 485 A 1 
ATOM 3707 C C   . ALA A 0 485 . 110.784  -16.694 -61.275 1.00 37.64 485 A 1 
ATOM 3708 C CB  . ALA A 0 485 . 109.903  -14.327 -60.856 1.00 37.64 485 A 1 
ATOM 3709 O O   . ALA A 0 485 . 111.515  -16.866 -60.298 1.00 37.64 485 A 1 
ATOM 3710 N N   . ASP A 0 486 . 110.989  -17.273 -62.454 1.00 38.39 486 A 1 
ATOM 3711 C CA  . ASP A 0 486 . 112.039  -18.232 -62.778 1.00 38.39 486 A 1 
ATOM 3712 C C   . ASP A 0 486 . 113.436  -17.661 -62.445 1.00 38.39 486 A 1 
ATOM 3713 C CB  . ASP A 0 486 . 111.861  -18.600 -64.268 1.00 38.39 486 A 1 
ATOM 3714 O O   . ASP A 0 486 . 113.896  -16.668 -63.025 1.00 38.39 486 A 1 
ATOM 3715 C CG  . ASP A 0 486 . 112.260  -20.032 -64.629 1.00 38.39 486 A 1 
ATOM 3716 O OD1 . ASP A 0 486 . 112.754  -20.749 -63.732 1.00 38.39 486 A 1 
ATOM 3717 O OD2 . ASP A 0 486 . 112.065  -20.384 -65.814 1.00 38.39 486 A 1 
ATOM 3718 N N   . LYS A 0 487 . 114.111  -18.250 -61.450 1.00 37.02 487 A 1 
ATOM 3719 C CA  . LYS A 0 487 . 115.426  -17.802 -60.966 1.00 37.02 487 A 1 
ATOM 3720 C C   . LYS A 0 487 . 116.506  -18.157 -61.988 1.00 37.02 487 A 1 
ATOM 3721 C CB  . LYS A 0 487 . 115.757  -18.418 -59.593 1.00 37.02 487 A 1 
ATOM 3722 O O   . LYS A 0 487 . 117.100  -19.229 -61.935 1.00 37.02 487 A 1 
ATOM 3723 C CG  . LYS A 0 487 . 114.931  -17.852 -58.428 1.00 37.02 487 A 1 
ATOM 3724 C CD  . LYS A 0 487 . 115.423  -18.451 -57.099 1.00 37.02 487 A 1 
ATOM 3725 C CE  . LYS A 0 487 . 114.527  -17.993 -55.942 1.00 37.02 487 A 1 
ATOM 3726 N NZ  . LYS A 0 487 . 114.952  -18.581 -54.645 1.00 37.02 487 A 1 
ATOM 3727 N N   . THR A 0 488 . 116.840  -17.225 -62.878 1.00 40.15 488 A 1 
ATOM 3728 C CA  . THR A 0 488 . 118.056  -17.337 -63.701 1.00 40.15 488 A 1 
ATOM 3729 C C   . THR A 0 488 . 119.274  -16.929 -62.865 1.00 40.15 488 A 1 
ATOM 3730 C CB  . THR A 0 488 . 117.948  -16.510 -64.988 1.00 40.15 488 A 1 
ATOM 3731 O O   . THR A 0 488 . 119.615  -15.749 -62.773 1.00 40.15 488 A 1 
ATOM 3732 C CG2 . THR A 0 488 . 119.132  -16.754 -65.927 1.00 40.15 488 A 1 
ATOM 3733 O OG1 . THR A 0 488 . 116.798  -16.876 -65.711 1.00 40.15 488 A 1 
ATOM 3734 N N   . VAL A 0 489 . 119.934  -17.896 -62.223 1.00 38.50 489 A 1 
ATOM 3735 C CA  . VAL A 0 489 . 121.196  -17.664 -61.501 1.00 38.50 489 A 1 
ATOM 3736 C C   . VAL A 0 489 . 122.325  -17.517 -62.526 1.00 38.50 489 A 1 
ATOM 3737 C CB  . VAL A 0 489 . 121.483  -18.778 -60.471 1.00 38.50 489 A 1 
ATOM 3738 O O   . VAL A 0 489 . 122.768  -18.490 -63.131 1.00 38.50 489 A 1 
ATOM 3739 C CG1 . VAL A 0 489 . 122.768  -18.489 -59.681 1.00 38.50 489 A 1 
ATOM 3740 C CG2 . VAL A 0 489 . 120.334  -18.901 -59.458 1.00 38.50 489 A 1 
ATOM 3741 N N   . LYS A 0 490 . 122.786  -16.282 -62.752 1.00 39.47 490 A 1 
ATOM 3742 C CA  . LYS A 0 490 . 123.944  -15.985 -63.607 1.00 39.47 490 A 1 
ATOM 3743 C C   . LYS A 0 490 . 125.247  -16.321 -62.870 1.00 39.47 490 A 1 
ATOM 3744 C CB  . LYS A 0 490 . 123.921  -14.514 -64.064 1.00 39.47 490 A 1 
ATOM 3745 O O   . LYS A 0 490 . 125.787  -15.487 -62.142 1.00 39.47 490 A 1 
ATOM 3746 C CG  . LYS A 0 490 . 122.812  -14.208 -65.083 1.00 39.47 490 A 1 
ATOM 3747 C CD  . LYS A 0 490 . 122.957  -12.767 -65.598 1.00 39.47 490 A 1 
ATOM 3748 C CE  . LYS A 0 490 . 121.893  -12.459 -66.658 1.00 39.47 490 A 1 
ATOM 3749 N NZ  . LYS A 0 490 . 122.048  -11.082 -67.193 1.00 39.47 490 A 1 
ATOM 3750 N N   . GLY A 0 491 . 125.762  -17.533 -63.065 1.00 36.24 491 A 1 
ATOM 3751 C CA  . GLY A 0 491 . 127.140  -17.870 -62.702 1.00 36.24 491 A 1 
ATOM 3752 C C   . GLY A 0 491 . 128.123  -17.029 -63.523 1.00 36.24 491 A 1 
ATOM 3753 O O   . GLY A 0 491 . 128.043  -17.006 -64.749 1.00 36.24 491 A 1 
ATOM 3754 N N   . HIS A 0 492 . 129.008  -16.293 -62.851 1.00 34.18 492 A 1 
ATOM 3755 C CA  . HIS A 0 492 . 130.051  -15.485 -63.483 1.00 34.18 492 A 1 
ATOM 3756 C C   . HIS A 0 492 . 131.151  -16.417 -64.010 1.00 34.18 492 A 1 
ATOM 3757 C CB  . HIS A 0 492 . 130.602  -14.475 -62.461 1.00 34.18 492 A 1 
ATOM 3758 O O   . HIS A 0 492 . 131.876  -17.022 -63.226 1.00 34.18 492 A 1 
ATOM 3759 C CG  . HIS A 0 492 . 129.666  -13.333 -62.133 1.00 34.18 492 A 1 
ATOM 3760 C CD2 . HIS A 0 492 . 130.006  -12.006 -62.090 1.00 34.18 492 A 1 
ATOM 3761 N ND1 . HIS A 0 492 . 128.325  -13.414 -61.814 1.00 34.18 492 A 1 
ATOM 3762 C CE1 . HIS A 0 492 . 127.879  -12.169 -61.582 1.00 34.18 492 A 1 
ATOM 3763 N NE2 . HIS A 0 492 . 128.862  -11.275 -61.754 1.00 34.18 492 A 1 
ATOM 3764 N N   . ALA A 0 493 . 131.255  -16.559 -65.332 1.00 32.98 493 A 1 
ATOM 3765 C CA  . ALA A 0 493 . 132.304  -17.336 -65.986 1.00 32.98 493 A 1 
ATOM 3766 C C   . ALA A 0 493 . 133.462  -16.418 -66.415 1.00 32.98 493 A 1 
ATOM 3767 C CB  . ALA A 0 493 . 131.694  -18.114 -67.159 1.00 32.98 493 A 1 
ATOM 3768 O O   . ALA A 0 493 . 133.247  -15.424 -67.111 1.00 32.98 493 A 1 
ATOM 3769 N N   . HIS A 0 494 . 134.685  -16.761 -65.998 1.00 34.57 494 A 1 
ATOM 3770 C CA  . HIS A 0 494 . 135.930  -16.159 -66.480 1.00 34.57 494 A 1 
ATOM 3771 C C   . HIS A 0 494 . 136.240  -16.590 -67.934 1.00 34.57 494 A 1 
ATOM 3772 C CB  . HIS A 0 494 . 137.081  -16.506 -65.518 1.00 34.57 494 A 1 
ATOM 3773 O O   . HIS A 0 494 . 135.764  -17.638 -68.377 1.00 34.57 494 A 1 
ATOM 3774 C CG  . HIS A 0 494 . 137.141  -15.609 -64.307 1.00 34.57 494 A 1 
ATOM 3775 C CD2 . HIS A 0 494 . 136.543  -15.814 -63.091 1.00 34.57 494 A 1 
ATOM 3776 N ND1 . HIS A 0 494 . 137.832  -14.420 -64.220 1.00 34.57 494 A 1 
ATOM 3777 C CE1 . HIS A 0 494 . 137.652  -13.921 -62.986 1.00 34.57 494 A 1 
ATOM 3778 N NE2 . HIS A 0 494 . 136.869  -14.734 -62.265 1.00 34.57 494 A 1 
ATOM 3779 N N   . PRO A 0 495 . 137.014  -15.794 -68.701 1.00 34.83 495 A 1 
ATOM 3780 C CA  . PRO A 0 495 . 137.130  -15.932 -70.151 1.00 34.83 495 A 1 
ATOM 3781 C C   . PRO A 0 495 . 138.118  -17.033 -70.554 1.00 34.83 495 A 1 
ATOM 3782 C CB  . PRO A 0 495 . 137.590  -14.559 -70.677 1.00 34.83 495 A 1 
ATOM 3783 O O   . PRO A 0 495 . 139.278  -16.998 -70.159 1.00 34.83 495 A 1 
ATOM 3784 C CG  . PRO A 0 495 . 137.660  -13.651 -69.448 1.00 34.83 495 A 1 
ATOM 3785 C CD  . PRO A 0 495 . 137.755  -14.619 -68.279 1.00 34.83 495 A 1 
ATOM 3786 N N   . GLY A 0 496 . 137.676  -17.940 -71.430 1.00 37.07 496 A 1 
ATOM 3787 C CA  . GLY A 0 496 . 138.559  -18.795 -72.227 1.00 37.07 496 A 1 
ATOM 3788 C C   . GLY A 0 496 . 138.966  -20.112 -71.564 1.00 37.07 496 A 1 
ATOM 3789 O O   . GLY A 0 496 . 140.010  -20.182 -70.934 1.00 37.07 496 A 1 
ATOM 3790 N N   . TYR A 0 497 . 138.141  -21.147 -71.757 1.00 30.78 497 A 1 
ATOM 3791 C CA  . TYR A 0 497 . 138.457  -22.529 -72.180 1.00 30.78 497 A 1 
ATOM 3792 C C   . TYR A 0 497 . 137.318  -23.480 -71.726 1.00 30.78 497 A 1 
ATOM 3793 C CB  . TYR A 0 497 . 139.861  -23.069 -71.775 1.00 30.78 497 A 1 
ATOM 3794 O O   . TYR A 0 497 . 137.128  -23.714 -70.542 1.00 30.78 497 A 1 
ATOM 3795 C CG  . TYR A 0 497 . 140.925  -22.989 -72.881 1.00 30.78 497 A 1 
ATOM 3796 C CD1 . TYR A 0 497 . 141.332  -24.160 -73.557 1.00 30.78 497 A 1 
ATOM 3797 C CD2 . TYR A 0 497 . 141.534  -21.768 -73.245 1.00 30.78 497 A 1 
ATOM 3798 C CE1 . TYR A 0 497 . 142.234  -24.098 -74.638 1.00 30.78 497 A 1 
ATOM 3799 C CE2 . TYR A 0 497 . 142.469  -21.703 -74.295 1.00 30.78 497 A 1 
ATOM 3800 O OH  . TYR A 0 497 . 143.692  -22.812 -76.039 1.00 30.78 497 A 1 
ATOM 3801 C CZ  . TYR A 0 497 . 142.804  -22.867 -75.013 1.00 30.78 497 A 1 
ATOM 3802 N N   . HIS A 0 498 . 136.626  -24.051 -72.725 1.00 35.10 498 A 1 
ATOM 3803 C CA  . HIS A 0 498 . 135.778  -25.264 -72.742 1.00 35.10 498 A 1 
ATOM 3804 C C   . HIS A 0 498 . 134.392  -25.239 -72.055 1.00 35.10 498 A 1 
ATOM 3805 C CB  . HIS A 0 498 . 136.625  -26.511 -72.449 1.00 35.10 498 A 1 
ATOM 3806 O O   . HIS A 0 498 . 134.232  -24.955 -70.876 1.00 35.10 498 A 1 
ATOM 3807 C CG  . HIS A 0 498 . 137.659  -26.738 -73.529 1.00 35.10 498 A 1 
ATOM 3808 C CD2 . HIS A 0 498 . 137.695  -27.769 -74.429 1.00 35.10 498 A 1 
ATOM 3809 N ND1 . HIS A 0 498 . 138.679  -25.881 -73.872 1.00 35.10 498 A 1 
ATOM 3810 C CE1 . HIS A 0 498 . 139.307  -26.374 -74.951 1.00 35.10 498 A 1 
ATOM 3811 N NE2 . HIS A 0 498 . 138.738  -27.525 -75.326 1.00 35.10 498 A 1 
ATOM 3812 N N   . GLY A 0 499 . 133.362  -25.529 -72.864 1.00 29.43 499 A 1 
ATOM 3813 C CA  . GLY A 0 499 . 131.945  -25.330 -72.559 1.00 29.43 499 A 1 
ATOM 3814 C C   . GLY A 0 499 . 131.285  -26.375 -71.657 1.00 29.43 499 A 1 
ATOM 3815 O O   . GLY A 0 499 . 131.775  -27.484 -71.470 1.00 29.43 499 A 1 
ATOM 3816 N N   . THR A 0 500 . 130.114  -26.018 -71.124 1.00 32.99 500 A 1 
ATOM 3817 C CA  . THR A 0 500 . 129.155  -26.944 -70.503 1.00 32.99 500 A 1 
ATOM 3818 C C   . THR A 0 500 . 127.725  -26.420 -70.691 1.00 32.99 500 A 1 
ATOM 3819 C CB  . THR A 0 500 . 129.476  -27.196 -69.021 1.00 32.99 500 A 1 
ATOM 3820 O O   . THR A 0 500 . 127.449  -25.232 -70.542 1.00 32.99 500 A 1 
ATOM 3821 C CG2 . THR A 0 500 . 128.474  -28.128 -68.335 1.00 32.99 500 A 1 
ATOM 3822 O OG1 . THR A 0 500 . 130.715  -27.855 -68.916 1.00 32.99 500 A 1 
ATOM 3823 N N   . SER A 0 501 . 126.848  -27.347 -71.073 1.00 31.79 501 A 1 
ATOM 3824 C CA  . SER A 0 501 . 125.415  -27.234 -71.365 1.00 31.79 501 A 1 
ATOM 3825 C C   . SER A 0 501 . 124.567  -27.079 -70.093 1.00 31.79 501 A 1 
ATOM 3826 C CB  . SER A 0 501 . 125.051  -28.535 -72.100 1.00 31.79 501 A 1 
ATOM 3827 O O   . SER A 0 501 . 124.835  -27.757 -69.104 1.00 31.79 501 A 1 
ATOM 3828 O OG  . SER A 0 501 . 123.666  -28.783 -72.154 1.00 31.79 501 A 1 
ATOM 3829 N N   . VAL A 0 502 . 123.502  -26.265 -70.133 1.00 38.73 502 A 1 
ATOM 3830 C CA  . VAL A 0 502 . 122.510  -26.121 -69.047 1.00 38.73 502 A 1 
ATOM 3831 C C   . VAL A 0 502 . 121.096  -26.278 -69.617 1.00 38.73 502 A 1 
ATOM 3832 C CB  . VAL A 0 502 . 122.648  -24.778 -68.292 1.00 38.73 502 A 1 
ATOM 3833 O O   . VAL A 0 502 . 120.699  -25.544 -70.518 1.00 38.73 502 A 1 
ATOM 3834 C CG1 . VAL A 0 502 . 121.764  -24.760 -67.035 1.00 38.73 502 A 1 
ATOM 3835 C CG2 . VAL A 0 502 . 124.090  -24.505 -67.843 1.00 38.73 502 A 1 
ATOM 3836 N N   . THR A 0 503 . 120.344  -27.237 -69.076 1.00 32.05 503 A 1 
ATOM 3837 C CA  . THR A 0 503 . 118.965  -27.589 -69.455 1.00 32.05 503 A 1 
ATOM 3838 C C   . THR A 0 503 . 118.014  -27.144 -68.334 1.00 32.05 503 A 1 
ATOM 3839 C CB  . THR A 0 503 . 118.838  -29.116 -69.682 1.00 32.05 503 A 1 
ATOM 3840 O O   . THR A 0 503 . 118.176  -27.589 -67.199 1.00 32.05 503 A 1 
ATOM 3841 C CG2 . THR A 0 503 . 117.754  -29.468 -70.698 1.00 32.05 503 A 1 
ATOM 3842 O OG1 . THR A 0 503 . 120.038  -29.684 -70.166 1.00 32.05 503 A 1 
ATOM 3843 N N   . SER A 0 504 . 117.030  -26.280 -68.614 1.00 39.17 504 A 1 
ATOM 3844 C CA  . SER A 0 504 . 116.020  -25.807 -67.645 1.00 39.17 504 A 1 
ATOM 3845 C C   . SER A 0 504 . 114.693  -26.581 -67.767 1.00 39.17 504 A 1 
ATOM 3846 C CB  . SER A 0 504 . 115.816  -24.288 -67.769 1.00 39.17 504 A 1 
ATOM 3847 O O   . SER A 0 504 . 114.235  -26.890 -68.866 1.00 39.17 504 A 1 
ATOM 3848 O OG  . SER A 0 504 . 115.578  -23.907 -69.111 1.00 39.17 504 A 1 
ATOM 3849 N N   . LYS A 0 505 . 114.090  -26.942 -66.621 1.00 31.89 505 A 1 
ATOM 3850 C CA  . LYS A 0 505 . 112.829  -27.705 -66.492 1.00 31.89 505 A 1 
ATOM 3851 C C   . LYS A 0 505 . 111.626  -26.776 -66.246 1.00 31.89 505 A 1 
ATOM 3852 C CB  . LYS A 0 505 . 112.937  -28.757 -65.367 1.00 31.89 505 A 1 
ATOM 3853 O O   . LYS A 0 505 . 111.746  -25.778 -65.551 1.00 31.89 505 A 1 
ATOM 3854 C CG  . LYS A 0 505 . 113.564  -30.089 -65.815 1.00 31.89 505 A 1 
ATOM 3855 C CD  . LYS A 0 505 . 113.624  -31.080 -64.639 1.00 31.89 505 A 1 
ATOM 3856 C CE  . LYS A 0 505 . 114.131  -32.457 -65.093 1.00 31.89 505 A 1 
ATOM 3857 N NZ  . LYS A 0 505 . 114.252  -33.401 -63.950 1.00 31.89 505 A 1 
ATOM 3858 N N   . LYS A 0 506 . 110.480  -27.163 -66.821 1.00 30.51 506 A 1 
ATOM 3859 C CA  . LYS A 0 506 . 109.171  -26.479 -66.913 1.00 30.51 506 A 1 
ATOM 3860 C C   . LYS A 0 506 . 108.265  -26.748 -65.689 1.00 30.51 506 A 1 
ATOM 3861 C CB  . LYS A 0 506 . 108.551  -26.990 -68.230 1.00 30.51 506 A 1 
ATOM 3862 O O   . LYS A 0 506 . 108.389  -27.804 -65.076 1.00 30.51 506 A 1 
ATOM 3863 C CG  . LYS A 0 506 . 107.290  -26.278 -68.738 1.00 30.51 506 A 1 
ATOM 3864 C CD  . LYS A 0 506 . 106.859  -26.912 -70.073 1.00 30.51 506 A 1 
ATOM 3865 C CE  . LYS A 0 506 . 105.619  -26.211 -70.639 1.00 30.51 506 A 1 
ATOM 3866 N NZ  . LYS A 0 506 . 105.150  -26.850 -71.896 1.00 30.51 506 A 1 
ATOM 3867 N N   . GLY A 0 507 . 107.371  -25.800 -65.376 1.00 29.84 507 A 1 
ATOM 3868 C CA  . GLY A 0 507 . 106.508  -25.755 -64.180 1.00 29.84 507 A 1 
ATOM 3869 C C   . GLY A 0 507 . 105.259  -26.654 -64.144 1.00 29.84 507 A 1 
ATOM 3870 O O   . GLY A 0 507 . 104.972  -27.379 -65.095 1.00 29.84 507 A 1 
ATOM 3871 N N   . ALA A 0 508 . 104.525  -26.567 -63.023 1.00 33.35 508 A 1 
ATOM 3872 C CA  . ALA A 0 508 . 103.215  -27.177 -62.767 1.00 33.35 508 A 1 
ATOM 3873 C C   . ALA A 0 508 . 102.339  -26.236 -61.903 1.00 33.35 508 A 1 
ATOM 3874 C CB  . ALA A 0 508 . 103.410  -28.541 -62.088 1.00 33.35 508 A 1 
ATOM 3875 O O   . ALA A 0 508 . 102.836  -25.630 -60.955 1.00 33.35 508 A 1 
ATOM 3876 N N   . GLU A 0 509 . 101.059  -26.120 -62.261 1.00 30.97 509 A 1 
ATOM 3877 C CA  . GLU A 0 509 . 100.019  -25.231 -61.712 1.00 30.97 509 A 1 
ATOM 3878 C C   . GLU A 0 509 . 98.980   -26.084 -60.944 1.00 30.97 509 A 1 
ATOM 3879 C CB  . GLU A 0 509 . 99.359   -24.482 -62.902 1.00 30.97 509 A 1 
ATOM 3880 O O   . GLU A 0 509 . 98.601   -27.145 -61.437 1.00 30.97 509 A 1 
ATOM 3881 C CG  . GLU A 0 509 . 100.303  -23.462 -63.589 1.00 30.97 509 A 1 
ATOM 3882 C CD  . GLU A 0 509 . 100.015  -23.142 -65.075 1.00 30.97 509 A 1 
ATOM 3883 O OE1 . GLU A 0 509 . 100.526  -22.091 -65.543 1.00 30.97 509 A 1 
ATOM 3884 O OE2 . GLU A 0 509 . 99.388   -23.967 -65.776 1.00 30.97 509 A 1 
ATOM 3885 N N   . TYR A 0 510 . 98.519   -25.656 -59.757 1.00 34.88 510 A 1 
ATOM 3886 C CA  . TYR A 0 510 . 97.438   -26.319 -59.001 1.00 34.88 510 A 1 
ATOM 3887 C C   . TYR A 0 510 . 96.411   -25.293 -58.492 1.00 34.88 510 A 1 
ATOM 3888 C CB  . TYR A 0 510 . 97.993   -27.148 -57.823 1.00 34.88 510 A 1 
ATOM 3889 O O   . TYR A 0 510 . 96.760   -24.395 -57.725 1.00 34.88 510 A 1 
ATOM 3890 C CG  . TYR A 0 510 . 98.694   -28.442 -58.206 1.00 34.88 510 A 1 
ATOM 3891 C CD1 . TYR A 0 510 . 97.939   -29.601 -58.474 1.00 34.88 510 A 1 
ATOM 3892 C CD2 . TYR A 0 510 . 100.100  -28.489 -58.285 1.00 34.88 510 A 1 
ATOM 3893 C CE1 . TYR A 0 510 . 98.584   -30.800 -58.835 1.00 34.88 510 A 1 
ATOM 3894 C CE2 . TYR A 0 510 . 100.750  -29.687 -58.643 1.00 34.88 510 A 1 
ATOM 3895 O OH  . TYR A 0 510 . 100.615  -31.997 -59.281 1.00 34.88 510 A 1 
ATOM 3896 C CZ  . TYR A 0 510 . 99.990   -30.843 -58.924 1.00 34.88 510 A 1 
ATOM 3897 N N   . ASP A 0 511 . 95.147   -25.471 -58.892 1.00 31.35 511 A 1 
ATOM 3898 C CA  . ASP A 0 511 . 93.961   -24.754 -58.407 1.00 31.35 511 A 1 
ATOM 3899 C C   . ASP A 0 511 . 93.307   -25.558 -57.267 1.00 31.35 511 A 1 
ATOM 3900 C CB  . ASP A 0 511 . 92.945   -24.580 -59.560 1.00 31.35 511 A 1 
ATOM 3901 O O   . ASP A 0 511 . 92.747   -26.628 -57.503 1.00 31.35 511 A 1 
ATOM 3902 C CG  . ASP A 0 511 . 93.321   -23.523 -60.605 1.00 31.35 511 A 1 
ATOM 3903 O OD1 . ASP A 0 511 . 93.868   -22.471 -60.202 1.00 31.35 511 A 1 
ATOM 3904 O OD2 . ASP A 0 511 . 93.008   -23.752 -61.794 1.00 31.35 511 A 1 
ATOM 3905 N N   . ILE A 0 512 . 93.357   -25.069 -56.024 1.00 30.46 512 A 1 
ATOM 3906 C CA  . ILE A 0 512 . 92.593   -25.645 -54.902 1.00 30.46 512 A 1 
ATOM 3907 C C   . ILE A 0 512 . 91.428   -24.698 -54.600 1.00 30.46 512 A 1 
ATOM 3908 C CB  . ILE A 0 512 . 93.489   -25.963 -53.679 1.00 30.46 512 A 1 
ATOM 3909 O O   . ILE A 0 512 . 91.606   -23.634 -54.008 1.00 30.46 512 A 1 
ATOM 3910 C CG1 . ILE A 0 512 . 94.581   -26.990 -54.069 1.00 30.46 512 A 1 
ATOM 3911 C CG2 . ILE A 0 512 . 92.632   -26.507 -52.515 1.00 30.46 512 A 1 
ATOM 3912 C CD1 . ILE A 0 512 . 95.599   -27.296 -52.962 1.00 30.46 512 A 1 
ATOM 3913 N N   . ALA A 0 513 . 90.233   -25.078 -55.054 1.00 26.92 513 A 1 
ATOM 3914 C CA  . ALA A 0 513 . 88.973   -24.402 -54.769 1.00 26.92 513 A 1 
ATOM 3915 C C   . ALA A 0 513 . 88.444   -24.862 -53.398 1.00 26.92 513 A 1 
ATOM 3916 C CB  . ALA A 0 513 . 87.998   -24.715 -55.915 1.00 26.92 513 A 1 
ATOM 3917 O O   . ALA A 0 513 . 87.924   -25.967 -53.274 1.00 26.92 513 A 1 
ATOM 3918 N N   . SER A 0 514 . 88.595   -24.044 -52.355 1.00 36.12 514 A 1 
ATOM 3919 C CA  . SER A 0 514 . 88.034   -24.334 -51.029 1.00 36.12 514 A 1 
ATOM 3920 C C   . SER A 0 514 . 86.575   -23.878 -50.937 1.00 36.12 514 A 1 
ATOM 3921 C CB  . SER A 0 514 . 88.888   -23.737 -49.911 1.00 36.12 514 A 1 
ATOM 3922 O O   . SER A 0 514 . 86.267   -22.688 -50.902 1.00 36.12 514 A 1 
ATOM 3923 O OG  . SER A 0 514 . 90.199   -24.272 -49.976 1.00 36.12 514 A 1 
ATOM 3924 N N   . GLU A 0 515 . 85.718   -24.891 -50.946 1.00 32.31 515 A 1 
ATOM 3925 C CA  . GLU A 0 515 . 84.341   -25.024 -50.466 1.00 32.31 515 A 1 
ATOM 3926 C C   . GLU A 0 515 . 83.886   -23.949 -49.454 1.00 32.31 515 A 1 
ATOM 3927 C CB  . GLU A 0 515 . 84.316   -26.451 -49.885 1.00 32.31 515 A 1 
ATOM 3928 O O   . GLU A 0 515 . 84.511   -23.718 -48.418 1.00 32.31 515 A 1 
ATOM 3929 C CG  . GLU A 0 515 . 82.963   -27.171 -49.880 1.00 32.31 515 A 1 
ATOM 3930 C CD  . GLU A 0 515 . 83.116   -28.710 -49.861 1.00 32.31 515 A 1 
ATOM 3931 O OE1 . GLU A 0 515 . 82.068   -29.380 -49.984 1.00 32.31 515 A 1 
ATOM 3932 O OE2 . GLU A 0 515 . 84.264   -29.211 -49.788 1.00 32.31 515 A 1 
ATOM 3933 N N   . ALA A 0 516 . 82.793   -23.256 -49.786 1.00 36.14 516 A 1 
ATOM 3934 C CA  . ALA A 0 516 . 82.213   -22.170 -49.005 1.00 36.14 516 A 1 
ATOM 3935 C C   . ALA A 0 516 . 81.544   -22.708 -47.728 1.00 36.14 516 A 1 
ATOM 3936 C CB  . ALA A 0 516 . 81.218   -21.424 -49.909 1.00 36.14 516 A 1 
ATOM 3937 O O   . ALA A 0 516 . 80.496   -23.347 -47.801 1.00 36.14 516 A 1 
ATOM 3938 N N   . GLY A 0 517 . 82.139   -22.434 -46.564 1.00 33.91 517 A 1 
ATOM 3939 C CA  . GLY A 0 517 . 81.524   -22.710 -45.266 1.00 33.91 517 A 1 
ATOM 3940 C C   . GLY A 0 517 . 80.168   -22.010 -45.147 1.00 33.91 517 A 1 
ATOM 3941 O O   . GLY A 0 517 . 80.073   -20.795 -45.318 1.00 33.91 517 A 1 
ATOM 3942 N N   . GLN A 0 518 . 79.121   -22.799 -44.905 1.00 37.86 518 A 1 
ATOM 3943 C CA  . GLN A 0 518 . 77.747   -22.357 -44.681 1.00 37.86 518 A 1 
ATOM 3944 C C   . GLN A 0 518 . 77.705   -21.443 -43.447 1.00 37.86 518 A 1 
ATOM 3945 C CB  . GLN A 0 518 . 76.870   -23.610 -44.485 1.00 37.86 518 A 1 
ATOM 3946 O O   . GLN A 0 518 . 77.907   -21.899 -42.326 1.00 37.86 518 A 1 
ATOM 3947 C CG  . GLN A 0 518 . 76.646   -24.393 -45.794 1.00 37.86 518 A 1 
ATOM 3948 C CD  . GLN A 0 518 . 76.185   -25.833 -45.572 1.00 37.86 518 A 1 
ATOM 3949 N NE2 . GLN A 0 518 . 75.346   -26.376 -46.426 1.00 37.86 518 A 1 
ATOM 3950 O OE1 . GLN A 0 518 . 76.596   -26.523 -44.659 1.00 37.86 518 A 1 
ATOM 3951 N N   . ALA A 0 519 . 77.494   -20.143 -43.655 1.00 39.04 519 A 1 
ATOM 3952 C CA  . ALA A 0 519 . 77.374   -19.173 -42.574 1.00 39.04 519 A 1 
ATOM 3953 C C   . ALA A 0 519 . 76.031   -19.366 -41.853 1.00 39.04 519 A 1 
ATOM 3954 C CB  . ALA A 0 519 . 77.546   -17.767 -43.156 1.00 39.04 519 A 1 
ATOM 3955 O O   . ALA A 0 519 . 74.971   -19.249 -42.471 1.00 39.04 519 A 1 
ATOM 3956 N N   . GLY A 0 520 . 76.092   -19.707 -40.563 1.00 41.18 520 A 1 
ATOM 3957 C CA  . GLY A 0 520 . 74.928   -19.886 -39.700 1.00 41.18 520 A 1 
ATOM 3958 C C   . GLY A 0 520 . 74.150   -18.581 -39.549 1.00 41.18 520 A 1 
ATOM 3959 O O   . GLY A 0 520 . 74.722   -17.535 -39.257 1.00 41.18 520 A 1 
ATOM 3960 N N   . TYR A 0 521 . 72.845   -18.648 -39.785 1.00 41.04 521 A 1 
ATOM 3961 C CA  . TYR A 0 521 . 71.903   -17.564 -39.532 1.00 41.04 521 A 1 
ATOM 3962 C C   . TYR A 0 521 . 71.586   -17.550 -38.035 1.00 41.04 521 A 1 
ATOM 3963 C CB  . TYR A 0 521 . 70.657   -17.835 -40.388 1.00 41.04 521 A 1 
ATOM 3964 O O   . TYR A 0 521 . 71.137   -18.570 -37.516 1.00 41.04 521 A 1 
ATOM 3965 C CG  . TYR A 0 521 . 69.608   -16.743 -40.380 1.00 41.04 521 A 1 
ATOM 3966 C CD1 . TYR A 0 521 . 68.498   -16.827 -39.516 1.00 41.04 521 A 1 
ATOM 3967 C CD2 . TYR A 0 521 . 69.737   -15.655 -41.262 1.00 41.04 521 A 1 
ATOM 3968 C CE1 . TYR A 0 521 . 67.505   -15.828 -39.550 1.00 41.04 521 A 1 
ATOM 3969 C CE2 . TYR A 0 521 . 68.754   -14.649 -41.290 1.00 41.04 521 A 1 
ATOM 3970 O OH  . TYR A 0 521 . 66.684   -13.769 -40.477 1.00 41.04 521 A 1 
ATOM 3971 C CZ  . TYR A 0 521 . 67.633   -14.739 -40.437 1.00 41.04 521 A 1 
ATOM 3972 N N   . TRP A 0 522 . 71.828   -16.432 -37.353 1.00 44.43 522 A 1 
ATOM 3973 C CA  . TRP A 0 522 . 71.441   -16.246 -35.956 1.00 44.43 522 A 1 
ATOM 3974 C C   . TRP A 0 522 . 70.388   -15.144 -35.904 1.00 44.43 522 A 1 
ATOM 3975 C CB  . TRP A 0 522 . 72.670   -15.962 -35.078 1.00 44.43 522 A 1 
ATOM 3976 O O   . TRP A 0 522 . 70.626   -14.011 -36.305 1.00 44.43 522 A 1 
ATOM 3977 C CG  . TRP A 0 522 . 73.282   -17.185 -34.457 1.00 44.43 522 A 1 
ATOM 3978 C CD1 . TRP A 0 522 . 73.974   -18.150 -35.106 1.00 44.43 522 A 1 
ATOM 3979 C CD2 . TRP A 0 522 . 73.221   -17.612 -33.060 1.00 44.43 522 A 1 
ATOM 3980 C CE2 . TRP A 0 522 . 73.905   -18.860 -32.938 1.00 44.43 522 A 1 
ATOM 3981 C CE3 . TRP A 0 522 . 72.636   -17.080 -31.890 1.00 44.43 522 A 1 
ATOM 3982 N NE1 . TRP A 0 522 . 74.341   -19.143 -34.214 1.00 44.43 522 A 1 
ATOM 3983 C CH2 . TRP A 0 522 . 73.405   -18.993 -30.579 1.00 44.43 522 A 1 
ATOM 3984 C CZ2 . TRP A 0 522 . 74.007   -19.545 -31.721 1.00 44.43 522 A 1 
ATOM 3985 C CZ3 . TRP A 0 522 . 72.723   -17.766 -30.663 1.00 44.43 522 A 1 
ATOM 3986 N N   . GLY A 0 523 . 69.186   -15.486 -35.462 1.00 55.69 523 A 1 
ATOM 3987 C CA  . GLY A 0 523 . 68.146   -14.508 -35.179 1.00 55.69 523 A 1 
ATOM 3988 C C   . GLY A 0 523 . 67.570   -14.803 -33.809 1.00 55.69 523 A 1 
ATOM 3989 O O   . GLY A 0 523 . 67.262   -15.962 -33.523 1.00 55.69 523 A 1 
ATOM 3990 N N   . LYS A 0 524 . 67.451   -13.774 -32.971 1.00 59.37 524 A 1 
ATOM 3991 C CA  . LYS A 0 524 . 66.653   -13.843 -31.747 1.00 59.37 524 A 1 
ATOM 3992 C C   . LYS A 0 524 . 65.378   -13.059 -31.999 1.00 59.37 524 A 1 
ATOM 3993 C CB  . LYS A 0 524 . 67.403   -13.299 -30.524 1.00 59.37 524 A 1 
ATOM 3994 O O   . LYS A 0 524 . 65.456   -11.879 -32.353 1.00 59.37 524 A 1 
ATOM 3995 C CG  . LYS A 0 524 . 68.714   -14.038 -30.230 1.00 59.37 524 A 1 
ATOM 3996 C CD  . LYS A 0 524 . 69.338   -13.453 -28.960 1.00 59.37 524 A 1 
ATOM 3997 C CE  . LYS A 0 524 . 70.648   -14.169 -28.627 1.00 59.37 524 A 1 
ATOM 3998 N NZ  . LYS A 0 524 . 71.190   -13.673 -27.339 1.00 59.37 524 A 1 
ATOM 3999 N N   . SER A 0 525 . 64.247   -13.725 -31.828 1.00 67.41 525 A 1 
ATOM 4000 C CA  . SER A 0 525 . 62.936   -13.090 -31.771 1.00 67.41 525 A 1 
ATOM 4001 C C   . SER A 0 525 . 62.329   -13.366 -30.407 1.00 67.41 525 A 1 
ATOM 4002 C CB  . SER A 0 525 . 62.015   -13.590 -32.888 1.00 67.41 525 A 1 
ATOM 4003 O O   . SER A 0 525 . 62.400   -14.506 -29.933 1.00 67.41 525 A 1 
ATOM 4004 O OG  . SER A 0 525 . 61.886   -15.003 -32.846 1.00 67.41 525 A 1 
ATOM 4005 N N   . GLY A 0 526 . 61.728   -12.350 -29.810 1.00 71.81 526 A 1 
ATOM 4006 C CA  . GLY A 0 526 . 60.930   -12.502 -28.607 1.00 71.81 526 A 1 
ATOM 4007 C C   . GLY A 0 526 . 59.653   -11.687 -28.696 1.00 71.81 526 A 1 
ATOM 4008 O O   . GLY A 0 526 . 59.534   -10.786 -29.532 1.00 71.81 526 A 1 
ATOM 4009 N N   . SER A 0 527 . 58.702   -12.078 -27.866 1.00 76.75 527 A 1 
ATOM 4010 C CA  . SER A 0 527 . 57.540   -11.273 -27.536 1.00 76.75 527 A 1 
ATOM 4011 C C   . SER A 0 527 . 57.183   -11.486 -26.077 1.00 76.75 527 A 1 
ATOM 4012 C CB  . SER A 0 527 . 56.331   -11.625 -28.407 1.00 76.75 527 A 1 
ATOM 4013 O O   . SER A 0 527 . 57.210   -12.634 -25.623 1.00 76.75 527 A 1 
ATOM 4014 O OG  . SER A 0 527 . 55.959   -12.992 -28.242 1.00 76.75 527 A 1 
ATOM 4015 N N   . ASP A 0 528 . 56.802   -10.416 -25.421 1.00 77.26 528 A 1 
ATOM 4016 C CA  . ASP A 0 528 . 56.297   -10.328 -24.065 1.00 77.26 528 A 1 
ATOM 4017 C C   . ASP A 0 528 . 54.902   -9.706  -24.134 1.00 77.26 528 A 1 
ATOM 4018 C CB  . ASP A 0 528 . 57.275   -9.609  -23.106 1.00 77.26 528 A 1 
ATOM 4019 O O   . ASP A 0 528 . 54.625   -8.849  -24.973 1.00 77.26 528 A 1 
ATOM 4020 C CG  . ASP A 0 528 . 58.164   -8.465  -23.640 1.00 77.26 528 A 1 
ATOM 4021 O OD1 . ASP A 0 528 . 58.501   -8.460  -24.857 1.00 77.26 528 A 1 
ATOM 4022 O OD2 . ASP A 0 528 . 58.758   -7.767  -22.792 1.00 77.26 528 A 1 
ATOM 4023 N N   . TRP A 0 529 . 53.989   -10.282 -23.363 1.00 76.53 529 A 1 
ATOM 4024 C CA  . TRP A 0 529 . 52.621   -9.810  -23.225 1.00 76.53 529 A 1 
ATOM 4025 C C   . TRP A 0 529 . 52.325   -9.739  -21.742 1.00 76.53 529 A 1 
ATOM 4026 C CB  . TRP A 0 529 . 51.639   -10.756 -23.926 1.00 76.53 529 A 1 
ATOM 4027 O O   . TRP A 0 529 . 52.342   -10.785 -21.084 1.00 76.53 529 A 1 
ATOM 4028 C CG  . TRP A 0 529 . 50.198   -10.343 -23.846 1.00 76.53 529 A 1 
ATOM 4029 C CD1 . TRP A 0 529 . 49.631   -9.311  -24.513 1.00 76.53 529 A 1 
ATOM 4030 C CD2 . TRP A 0 529 . 49.156   -10.836 -22.946 1.00 76.53 529 A 1 
ATOM 4031 C CE2 . TRP A 0 529 . 47.949   -10.121 -23.214 1.00 76.53 529 A 1 
ATOM 4032 C CE3 . TRP A 0 529 . 49.121   -11.779 -21.895 1.00 76.53 529 A 1 
ATOM 4033 N NE1 . TRP A 0 529 . 48.295   -9.199  -24.175 1.00 76.53 529 A 1 
ATOM 4034 C CH2 . TRP A 0 529 . 46.749   -11.336 -21.504 1.00 76.53 529 A 1 
ATOM 4035 C CZ2 . TRP A 0 529 . 46.754   -10.374 -22.527 1.00 76.53 529 A 1 
ATOM 4036 C CZ3 . TRP A 0 529 . 47.931   -12.026 -21.182 1.00 76.53 529 A 1 
ATOM 4037 N N   . ASP A 0 530 . 52.055   -8.540  -21.257 1.00 82.94 530 A 1 
ATOM 4038 C CA  . ASP A 0 530 . 51.630   -8.307  -19.891 1.00 82.94 530 A 1 
ATOM 4039 C C   . ASP A 0 530 . 50.185   -7.789  -19.914 1.00 82.94 530 A 1 
ATOM 4040 C CB  . ASP A 0 530 . 52.623   -7.381  -19.165 1.00 82.94 530 A 1 
ATOM 4041 O O   . ASP A 0 530 . 49.752   -7.068  -20.817 1.00 82.94 530 A 1 
ATOM 4042 C CG  . ASP A 0 530 . 54.026   -7.960  -18.930 1.00 82.94 530 A 1 
ATOM 4043 O OD1 . ASP A 0 530 . 54.161   -9.206  -18.881 1.00 82.94 530 A 1 
ATOM 4044 O OD2 . ASP A 0 530 . 54.968   -7.177  -18.658 1.00 82.94 530 A 1 
ATOM 4045 N N   . ALA A 0 531 . 49.399   -8.220  -18.932 1.00 82.33 531 A 1 
ATOM 4046 C CA  . ALA A 0 531 . 48.034   -7.756  -18.740 1.00 82.33 531 A 1 
ATOM 4047 C C   . ALA A 0 531 . 47.753   -7.545  -17.258 1.00 82.33 531 A 1 
ATOM 4048 C CB  . ALA A 0 531 . 47.048   -8.737  -19.376 1.00 82.33 531 A 1 
ATOM 4049 O O   . ALA A 0 531 . 48.183   -8.324  -16.405 1.00 82.33 531 A 1 
ATOM 4050 N N   . TYR A 0 532 . 46.995   -6.503  -16.942 1.00 86.05 532 A 1 
ATOM 4051 C CA  . TYR A 0 532 . 46.512   -6.232  -15.593 1.00 86.05 532 A 1 
ATOM 4052 C C   . TYR A 0 532 . 45.047   -5.814  -15.647 1.00 86.05 532 A 1 
ATOM 4053 C CB  . TYR A 0 532 . 47.419   -5.199  -14.888 1.00 86.05 532 A 1 
ATOM 4054 O O   . TYR A 0 532 . 44.638   -5.100  -16.559 1.00 86.05 532 A 1 
ATOM 4055 C CG  . TYR A 0 532 . 46.701   -3.998  -14.292 1.00 86.05 532 A 1 
ATOM 4056 C CD1 . TYR A 0 532 . 46.627   -2.798  -15.023 1.00 86.05 532 A 1 
ATOM 4057 C CD2 . TYR A 0 532 . 46.039   -4.106  -13.053 1.00 86.05 532 A 1 
ATOM 4058 C CE1 . TYR A 0 532 . 45.894   -1.706  -14.524 1.00 86.05 532 A 1 
ATOM 4059 C CE2 . TYR A 0 532 . 45.281   -3.026  -12.561 1.00 86.05 532 A 1 
ATOM 4060 O OH  . TYR A 0 532 . 44.463   -0.782  -12.842 1.00 86.05 532 A 1 
ATOM 4061 C CZ  . TYR A 0 532 . 45.208   -1.823  -13.299 1.00 86.05 532 A 1 
ATOM 4062 N N   . GLY A 0 533 . 44.278   -6.212  -14.636 1.00 89.69 533 A 1 
ATOM 4063 C CA  . GLY A 0 533 . 42.921   -5.724  -14.451 1.00 89.69 533 A 1 
ATOM 4064 C C   . GLY A 0 533 . 42.531   -5.518  -12.991 1.00 89.69 533 A 1 
ATOM 4065 O O   . GLY A 0 533 . 43.147   -6.061  -12.064 1.00 89.69 533 A 1 
ATOM 4066 N N   . ARG A 0 534 . 41.502   -4.695  -12.798 1.00 91.55 534 A 1 
ATOM 4067 C CA  . ARG A 0 534 . 40.824   -4.438  -11.531 1.00 91.55 534 A 1 
ATOM 4068 C C   . ARG A 0 534 . 39.320   -4.349  -11.777 1.00 91.55 534 A 1 
ATOM 4069 C CB  . ARG A 0 534 . 41.368   -3.149  -10.910 1.00 91.55 534 A 1 
ATOM 4070 O O   . ARG A 0 534 . 38.919   -3.512  -12.567 1.00 91.55 534 A 1 
ATOM 4071 C CG  . ARG A 0 534 . 40.702   -2.862  -9.561  1.00 91.55 534 A 1 
ATOM 4072 C CD  . ARG A 0 534 . 41.335   -1.616  -8.949  1.00 91.55 534 A 1 
ATOM 4073 N NE  . ARG A 0 534 . 40.845   -1.415  -7.576  1.00 91.55 534 A 1 
ATOM 4074 N NH1 . ARG A 0 534 . 40.676   0.868   -7.641  1.00 91.55 534 A 1 
ATOM 4075 N NH2 . ARG A 0 534 . 39.966   -0.243  -5.849  1.00 91.55 534 A 1 
ATOM 4076 C CZ  . ARG A 0 534 . 40.518   -0.269  -7.024  1.00 91.55 534 A 1 
ATOM 4077 N N   . ASP A 0 535 . 38.551   -5.149  -11.061 1.00 91.50 535 A 1 
ATOM 4078 C CA  . ASP A 0 535 . 37.086   -5.235  -11.120 1.00 91.50 535 A 1 
ATOM 4079 C C   . ASP A 0 535 . 36.544   -4.804  -9.748  1.00 91.50 535 A 1 
ATOM 4080 C CB  . ASP A 0 535 . 36.736   -6.683  -11.512 1.00 91.50 535 A 1 
ATOM 4081 O O   . ASP A 0 535 . 36.991   -5.314  -8.713  1.00 91.50 535 A 1 
ATOM 4082 C CG  . ASP A 0 535 . 35.265   -7.099  -11.367 1.00 91.50 535 A 1 
ATOM 4083 O OD1 . ASP A 0 535 . 34.497   -6.325  -10.754 1.00 91.50 535 A 1 
ATOM 4084 O OD2 . ASP A 0 535 . 35.014   -8.294  -11.670 1.00 91.50 535 A 1 
ATOM 4085 N N   . GLN A 0 536 . 35.668   -3.797  -9.723  1.00 91.25 536 A 1 
ATOM 4086 C CA  . GLN A 0 536 . 35.071   -3.259  -8.499  1.00 91.25 536 A 1 
ATOM 4087 C C   . GLN A 0 536 . 33.545   -3.320  -8.529  1.00 91.25 536 A 1 
ATOM 4088 C CB  . GLN A 0 536 . 35.541   -1.826  -8.237  1.00 91.25 536 A 1 
ATOM 4089 O O   . GLN A 0 536 . 32.854   -2.335  -8.800  1.00 91.25 536 A 1 
ATOM 4090 C CG  . GLN A 0 536 . 36.917   -1.719  -7.583  1.00 91.25 536 A 1 
ATOM 4091 C CD  . GLN A 0 536 . 37.299   -0.249  -7.532  1.00 91.25 536 A 1 
ATOM 4092 N NE2 . GLN A 0 536 . 37.733   0.295   -8.646  1.00 91.25 536 A 1 
ATOM 4093 O OE1 . GLN A 0 536 . 37.260   0.433   -6.507  1.00 91.25 536 A 1 
ATOM 4094 N N   . ASP A 0 537 . 33.040   -4.441  -8.046  1.00 92.73 537 A 1 
ATOM 4095 C CA  . ASP A 0 537 . 31.626   -4.683  -7.846  1.00 92.73 537 A 1 
ATOM 4096 C C   . ASP A 0 537 . 31.065   -4.046  -6.558  1.00 92.73 537 A 1 
ATOM 4097 C CB  . ASP A 0 537 . 31.422   -6.202  -7.820  1.00 92.73 537 A 1 
ATOM 4098 O O   . ASP A 0 537 . 31.597   -4.173  -5.447  1.00 92.73 537 A 1 
ATOM 4099 C CG  . ASP A 0 537 . 30.975   -6.804  -9.148  1.00 92.73 537 A 1 
ATOM 4100 O OD1 . ASP A 0 537 . 30.090   -6.145  -9.743  1.00 92.73 537 A 1 
ATOM 4101 O OD2 . ASP A 0 537 . 31.110   -8.041  -9.285  1.00 92.73 537 A 1 
ATOM 4102 N N   . LEU A 0 538 . 29.887   -3.424  -6.657  1.00 94.59 538 A 1 
ATOM 4103 C CA  . LEU A 0 538 . 29.064   -3.011  -5.518  1.00 94.59 538 A 1 
ATOM 4104 C C   . LEU A 0 538 . 27.590   -3.322  -5.769  1.00 94.59 538 A 1 
ATOM 4105 C CB  . LEU A 0 538 . 29.279   -1.512  -5.228  1.00 94.59 538 A 1 
ATOM 4106 O O   . LEU A 0 538 . 26.931   -2.684  -6.581  1.00 94.59 538 A 1 
ATOM 4107 C CG  . LEU A 0 538 . 28.373   -0.937  -4.119  1.00 94.59 538 A 1 
ATOM 4108 C CD1 . LEU A 0 538 . 28.681   -1.516  -2.735  1.00 94.59 538 A 1 
ATOM 4109 C CD2 . LEU A 0 538 . 28.528   0.581   -4.027  1.00 94.59 538 A 1 
ATOM 4110 N N   . SER A 0 539 . 26.999   -4.187  -4.943  1.00 97.02 539 A 1 
ATOM 4111 C CA  . SER A 0 539 . 25.560   -4.468  -4.944  1.00 97.02 539 A 1 
ATOM 4112 C C   . SER A 0 539 . 24.920   -4.174  -3.585  1.00 97.02 539 A 1 
ATOM 4113 C CB  . SER A 0 539 . 25.296   -5.899  -5.430  1.00 97.02 539 A 1 
ATOM 4114 O O   . SER A 0 539 . 25.234   -4.797  -2.567  1.00 97.02 539 A 1 
ATOM 4115 O OG  . SER A 0 539 . 24.022   -6.363  -4.988  1.00 97.02 539 A 1 
ATOM 4116 N N   . ILE A 0 540 . 23.910   -3.304  -3.572  1.00 96.36 540 A 1 
ATOM 4117 C CA  . ILE A 0 540 . 23.090   -2.988  -2.397  1.00 96.36 540 A 1 
ATOM 4118 C C   . ILE A 0 540 . 21.641   -3.378  -2.678  1.00 96.36 540 A 1 
ATOM 4119 C CB  . ILE A 0 540 . 23.217   -1.501  -1.999  1.00 96.36 540 A 1 
ATOM 4120 O O   . ILE A 0 540 . 21.074   -2.981  -3.688  1.00 96.36 540 A 1 
ATOM 4121 C CG1 . ILE A 0 540 . 24.696   -1.126  -1.742  1.00 96.36 540 A 1 
ATOM 4122 C CG2 . ILE A 0 540 . 22.340   -1.205  -0.764  1.00 96.36 540 A 1 
ATOM 4123 C CD1 . ILE A 0 540 . 24.936   0.366   -1.487  1.00 96.36 540 A 1 
ATOM 4124 N N   . LYS A 0 541 . 21.017   -4.116  -1.757  1.00 96.36 541 A 1 
ATOM 4125 C CA  . LYS A 0 541 . 19.578   -4.410  -1.768  1.00 96.36 541 A 1 
ATOM 4126 C C   . LYS A 0 541 . 18.980   -4.017  -0.431  1.00 96.36 541 A 1 
ATOM 4127 C CB  . LYS A 0 541 . 19.321   -5.889  -2.096  1.00 96.36 541 A 1 
ATOM 4128 O O   . LYS A 0 541 . 19.392   -4.535  0.606   1.00 96.36 541 A 1 
ATOM 4129 C CG  . LYS A 0 541 . 19.676   -6.187  -3.558  1.00 96.36 541 A 1 
ATOM 4130 C CD  . LYS A 0 541 . 19.530   -7.669  -3.919  1.00 96.36 541 A 1 
ATOM 4131 C CE  . LYS A 0 541 . 19.938   -7.799  -5.393  1.00 96.36 541 A 1 
ATOM 4132 N NZ  . LYS A 0 541 . 20.173   -9.198  -5.821  1.00 96.36 541 A 1 
ATOM 4133 N N   . GLU A 0 542 . 18.026   -3.106  -0.463  1.00 95.37 542 A 1 
ATOM 4134 C CA  . GLU A 0 542 . 17.307   -2.597  0.697   1.00 95.37 542 A 1 
ATOM 4135 C C   . GLU A 0 542 . 15.811   -2.766  0.478   1.00 95.37 542 A 1 
ATOM 4136 C CB  . GLU A 0 542 . 17.655   -1.121  0.924   1.00 95.37 542 A 1 
ATOM 4137 O O   . GLU A 0 542 . 15.303   -2.442  -0.594  1.00 95.37 542 A 1 
ATOM 4138 C CG  . GLU A 0 542 . 19.070   -0.971  1.489   1.00 95.37 542 A 1 
ATOM 4139 C CD  . GLU A 0 542 . 19.518   0.485   1.620   1.00 95.37 542 A 1 
ATOM 4140 O OE1 . GLU A 0 542 . 20.652   0.710   2.100   1.00 95.37 542 A 1 
ATOM 4141 O OE2 . GLU A 0 542 . 18.815   1.421   1.181   1.00 95.37 542 A 1 
ATOM 4142 N N   . SER A 0 543 . 15.108   -3.260  1.490   1.00 96.05 543 A 1 
ATOM 4143 C CA  . SER A 0 543 . 13.653   -3.322  1.495   1.00 96.05 543 A 1 
ATOM 4144 C C   . SER A 0 543 . 13.091   -2.965  2.865   1.00 96.05 543 A 1 
ATOM 4145 C CB  . SER A 0 543 . 13.132   -4.675  0.997   1.00 96.05 543 A 1 
ATOM 4146 O O   . SER A 0 543 . 13.703   -3.228  3.905   1.00 96.05 543 A 1 
ATOM 4147 O OG  . SER A 0 543 . 13.455   -5.732  1.881   1.00 96.05 543 A 1 
ATOM 4148 N N   . TYR A 0 544 . 11.921   -2.347  2.848   1.00 95.26 544 A 1 
ATOM 4149 C CA  . TYR A 0 544 . 11.120   -2.026  4.014   1.00 95.26 544 A 1 
ATOM 4150 C C   . TYR A 0 544 . 9.667    -2.350  3.695   1.00 95.26 544 A 1 
ATOM 4151 C CB  . TYR A 0 544 . 11.290   -0.546  4.373   1.00 95.26 544 A 1 
ATOM 4152 O O   . TYR A 0 544 . 9.155    -1.870  2.689   1.00 95.26 544 A 1 
ATOM 4153 C CG  . TYR A 0 544 . 10.333   -0.070  5.447   1.00 95.26 544 A 1 
ATOM 4154 C CD1 . TYR A 0 544 . 9.138    0.589   5.094   1.00 95.26 544 A 1 
ATOM 4155 C CD2 . TYR A 0 544 . 10.615   -0.337  6.799   1.00 95.26 544 A 1 
ATOM 4156 C CE1 . TYR A 0 544 . 8.246    1.016   6.096   1.00 95.26 544 A 1 
ATOM 4157 C CE2 . TYR A 0 544 . 9.720    0.078   7.804   1.00 95.26 544 A 1 
ATOM 4158 O OH  . TYR A 0 544 . 7.683    1.185   8.425   1.00 95.26 544 A 1 
ATOM 4159 C CZ  . TYR A 0 544 . 8.538    0.766   7.454   1.00 95.26 544 A 1 
ATOM 4160 N N   . ASP A 0 545 . 9.021    -3.125  4.553   1.00 94.69 545 A 1 
ATOM 4161 C CA  . ASP A 0 545 . 7.612    -3.477  4.431   1.00 94.69 545 A 1 
ATOM 4162 C C   . ASP A 0 545 . 6.922    -3.225  5.767   1.00 94.69 545 A 1 
ATOM 4163 C CB  . ASP A 0 545 . 7.452    -4.941  3.995   1.00 94.69 545 A 1 
ATOM 4164 O O   . ASP A 0 545 . 7.424    -3.610  6.825   1.00 94.69 545 A 1 
ATOM 4165 C CG  . ASP A 0 545 . 7.955    -5.187  2.569   1.00 94.69 545 A 1 
ATOM 4166 O OD1 . ASP A 0 545 . 7.468    -4.486  1.653   1.00 94.69 545 A 1 
ATOM 4167 O OD2 . ASP A 0 545 . 8.804    -6.091  2.386   1.00 94.69 545 A 1 
ATOM 4168 N N   . ARG A 0 546 . 5.762    -2.582  5.719   1.00 93.83 546 A 1 
ATOM 4169 C CA  . ARG A 0 546 . 4.892    -2.375  6.869   1.00 93.83 546 A 1 
ATOM 4170 C C   . ARG A 0 546 . 3.473    -2.744  6.498   1.00 93.83 546 A 1 
ATOM 4171 C CB  . ARG A 0 546 . 5.009    -0.929  7.348   1.00 93.83 546 A 1 
ATOM 4172 O O   . ARG A 0 546 . 2.898    -2.131  5.604   1.00 93.83 546 A 1 
ATOM 4173 C CG  . ARG A 0 546 . 3.997    -0.645  8.466   1.00 93.83 546 A 1 
ATOM 4174 C CD  . ARG A 0 546 . 4.288    0.694   9.127   1.00 93.83 546 A 1 
ATOM 4175 N NE  . ARG A 0 546 . 4.009    1.830   8.228   1.00 93.83 546 A 1 
ATOM 4176 N NH1 . ARG A 0 546 . 4.190    3.403   9.858   1.00 93.83 546 A 1 
ATOM 4177 N NH2 . ARG A 0 546 . 3.738    4.039   7.761   1.00 93.83 546 A 1 
ATOM 4178 C CZ  . ARG A 0 546 . 3.973    3.085   8.611   1.00 93.83 546 A 1 
ATOM 4179 N N   . THR A 0 547 . 2.886    -3.675  7.235   1.00 94.24 547 A 1 
ATOM 4180 C CA  . THR A 0 547 . 1.507    -4.113  7.036   1.00 94.24 547 A 1 
ATOM 4181 C C   . THR A 0 547 . 0.715    -3.968  8.325   1.00 94.24 547 A 1 
ATOM 4182 C CB  . THR A 0 547 . 1.433    -5.567  6.559   1.00 94.24 547 A 1 
ATOM 4183 O O   . THR A 0 547 . 1.067    -4.518  9.365   1.00 94.24 547 A 1 
ATOM 4184 C CG2 . THR A 0 547 . 0.021    -5.931  6.102   1.00 94.24 547 A 1 
ATOM 4185 O OG1 . THR A 0 547 . 2.285    -5.847  5.474   1.00 94.24 547 A 1 
ATOM 4186 N N   . TRP A 0 548 . -0.428   -3.302  8.233   1.00 92.47 548 A 1 
ATOM 4187 C CA  . TRP A 0 548 . -1.387   -3.165  9.312   1.00 92.47 548 A 1 
ATOM 4188 C C   . TRP A 0 548 . -2.768   -3.620  8.860   1.00 92.47 548 A 1 
ATOM 4189 C CB  . TRP A 0 548 . -1.408   -1.716  9.766   1.00 92.47 548 A 1 
ATOM 4190 O O   . TRP A 0 548 . -3.302   -3.147  7.858   1.00 92.47 548 A 1 
ATOM 4191 C CG  . TRP A 0 548 . -2.366   -1.438  10.872  1.00 92.47 548 A 1 
ATOM 4192 C CD1 . TRP A 0 548 . -2.179   -1.799  12.157  1.00 92.47 548 A 1 
ATOM 4193 C CD2 . TRP A 0 548 . -3.594   -0.660  10.834  1.00 92.47 548 A 1 
ATOM 4194 C CE2 . TRP A 0 548 . -3.999   -0.429  12.177  1.00 92.47 548 A 1 
ATOM 4195 C CE3 . TRP A 0 548 . -4.339   -0.034  9.812   1.00 92.47 548 A 1 
ATOM 4196 N NE1 . TRP A 0 548 . -3.143   -1.204  12.942  1.00 92.47 548 A 1 
ATOM 4197 C CH2 . TRP A 0 548 . -5.753   1.090   11.448  1.00 92.47 548 A 1 
ATOM 4198 C CZ2 . TRP A 0 548 . -4.997   0.509   12.479  1.00 92.47 548 A 1 
ATOM 4199 C CZ3 . TRP A 0 548 . -5.433   0.799   10.113  1.00 92.47 548 A 1 
ATOM 4200 N N   . ALA A 0 549 . -3.388   -4.517  9.620   1.00 91.44 549 A 1 
ATOM 4201 C CA  . ALA A 0 549 . -4.732   -4.996  9.332   1.00 91.44 549 A 1 
ATOM 4202 C C   . ALA A 0 549 . -5.601   -5.004  10.588  1.00 91.44 549 A 1 
ATOM 4203 C CB  . ALA A 0 549 . -4.657   -6.369  8.657   1.00 91.44 549 A 1 
ATOM 4204 O O   . ALA A 0 549 . -5.162   -5.400  11.667  1.00 91.44 549 A 1 
ATOM 4205 N N   . LYS A 0 550 . -6.864   -4.608  10.444  1.00 93.37 550 A 1 
ATOM 4206 C CA  . LYS A 0 550 . -7.884   -4.683  11.494  1.00 93.37 550 A 1 
ATOM 4207 C C   . LYS A 0 550 . -9.162   -5.292  10.949  1.00 93.37 550 A 1 
ATOM 4208 C CB  . LYS A 0 550 . -8.159   -3.298  12.092  1.00 93.37 550 A 1 
ATOM 4209 O O   . LYS A 0 550 . -9.583   -4.937  9.852   1.00 93.37 550 A 1 
ATOM 4210 C CG  . LYS A 0 550 . -6.987   -2.816  12.953  1.00 93.37 550 A 1 
ATOM 4211 C CD  . LYS A 0 550 . -7.359   -1.519  13.673  1.00 93.37 550 A 1 
ATOM 4212 C CE  . LYS A 0 550 . -6.267   -1.191  14.693  1.00 93.37 550 A 1 
ATOM 4213 N NZ  . LYS A 0 550 . -6.512   0.116   15.351  1.00 93.37 550 A 1 
ATOM 4214 N N   . SER A 0 551 . -9.801   -6.151  11.733  1.00 91.13 551 A 1 
ATOM 4215 C CA  . SER A 0 551 . -11.152  -6.628  11.453  1.00 91.13 551 A 1 
ATOM 4216 C C   . SER A 0 551 . -12.037  -6.537  12.688  1.00 91.13 551 A 1 
ATOM 4217 C CB  . SER A 0 551 . -11.155  -8.038  10.852  1.00 91.13 551 A 1 
ATOM 4218 O O   . SER A 0 551 . -11.571  -6.777  13.804  1.00 91.13 551 A 1 
ATOM 4219 O OG  . SER A 0 551 . -10.803  -9.030  11.797  1.00 91.13 551 A 1 
ATOM 4220 N N   . TYR A 0 552 . -13.303  -6.211  12.465  1.00 89.10 552 A 1 
ATOM 4221 C CA  . TYR A 0 552 . -14.378  -6.234  13.447  1.00 89.10 552 A 1 
ATOM 4222 C C   . TYR A 0 552 . -15.527  -7.032  12.857  1.00 89.10 552 A 1 
ATOM 4223 C CB  . TYR A 0 552 . -14.851  -4.814  13.770  1.00 89.10 552 A 1 
ATOM 4224 O O   . TYR A 0 552 . -15.956  -6.724  11.750  1.00 89.10 552 A 1 
ATOM 4225 C CG  . TYR A 0 552 . -13.777  -3.930  14.360  1.00 89.10 552 A 1 
ATOM 4226 C CD1 . TYR A 0 552 . -13.570  -3.913  15.751  1.00 89.10 552 A 1 
ATOM 4227 C CD2 . TYR A 0 552 . -12.982  -3.136  13.512  1.00 89.10 552 A 1 
ATOM 4228 C CE1 . TYR A 0 552 . -12.566  -3.095  16.303  1.00 89.10 552 A 1 
ATOM 4229 C CE2 . TYR A 0 552 . -11.985  -2.309  14.057  1.00 89.10 552 A 1 
ATOM 4230 O OH  . TYR A 0 552 . -10.834  -1.458  15.967  1.00 89.10 552 A 1 
ATOM 4231 C CZ  . TYR A 0 552 . -11.780  -2.289  15.455  1.00 89.10 552 A 1 
ATOM 4232 N N   . ASP A 0 553 . -16.009  -8.018  13.597  1.00 87.47 553 A 1 
ATOM 4233 C CA  . ASP A 0 553 . -17.188  -8.799  13.251  1.00 87.47 553 A 1 
ATOM 4234 C C   . ASP A 0 553 . -18.174  -8.734  14.432  1.00 87.47 553 A 1 
ATOM 4235 C CB  . ASP A 0 553 . -16.780  -10.241 12.886  1.00 87.47 553 A 1 
ATOM 4236 O O   . ASP A 0 553 . -17.746  -8.818  15.591  1.00 87.47 553 A 1 
ATOM 4237 C CG  . ASP A 0 553 . -15.748  -10.337 11.744  1.00 87.47 553 A 1 
ATOM 4238 O OD1 . ASP A 0 553 . -15.976  -9.763  10.652  1.00 87.47 553 A 1 
ATOM 4239 O OD2 . ASP A 0 553 . -14.694  -10.999 11.939  1.00 87.47 553 A 1 
ATOM 4240 N N   . ALA A 0 554 . -19.462  -8.559  14.138  1.00 82.88 554 A 1 
ATOM 4241 C CA  . ALA A 0 554 . -20.565  -8.590  15.098  1.00 82.88 554 A 1 
ATOM 4242 C C   . ALA A 0 554 . -21.737  -9.414  14.537  1.00 82.88 554 A 1 
ATOM 4243 C CB  . ALA A 0 554 . -20.990  -7.155  15.443  1.00 82.88 554 A 1 
ATOM 4244 O O   . ALA A 0 554 . -22.062  -9.290  13.356  1.00 82.88 554 A 1 
ATOM 4245 N N   . GLU A 0 555 . -22.345  -10.247 15.387  1.00 76.53 555 A 1 
ATOM 4246 C CA  . GLU A 0 555 . -23.448  -11.167 15.034  1.00 76.53 555 A 1 
ATOM 4247 C C   . GLU A 0 555 . -24.850  -10.546 15.101  1.00 76.53 555 A 1 
ATOM 4248 C CB  . GLU A 0 555 . -23.416  -12.399 15.958  1.00 76.53 555 A 1 
ATOM 4249 O O   . GLU A 0 555 . -25.810  -11.249 14.823  1.00 76.53 555 A 1 
ATOM 4250 C CG  . GLU A 0 555 . -22.215  -13.319 15.722  1.00 76.53 555 A 1 
ATOM 4251 C CD  . GLU A 0 555 . -22.253  -14.557 16.637  1.00 76.53 555 A 1 
ATOM 4252 O OE1 . GLU A 0 555 . -21.852  -15.652 16.174  1.00 76.53 555 A 1 
ATOM 4253 O OE2 . GLU A 0 555 . -22.565  -14.398 17.845  1.00 76.53 555 A 1 
ATOM 4254 N N   . SER A 0 556 . -24.963  -9.288  15.531  1.00 79.40 556 A 1 
ATOM 4255 C CA  . SER A 0 556 . -26.125  -8.415  15.341  1.00 79.40 556 A 1 
ATOM 4256 C C   . SER A 0 556 . -25.772  -7.007  15.826  1.00 79.40 556 A 1 
ATOM 4257 C CB  . SER A 0 556 . -27.379  -8.903  16.081  1.00 79.40 556 A 1 
ATOM 4258 O O   . SER A 0 556 . -24.898  -6.834  16.693  1.00 79.40 556 A 1 
ATOM 4259 O OG  . SER A 0 556 . -27.208  -8.755  17.472  1.00 79.40 556 A 1 
ATOM 4260 N N   . TYR A 0 557 . -26.420  -5.988  15.264  1.00 76.28 557 A 1 
ATOM 4261 C CA  . TYR A 0 557 . -26.332  -4.618  15.761  1.00 76.28 557 A 1 
ATOM 4262 C C   . TYR A 0 557 . -27.682  -3.921  15.708  1.00 76.28 557 A 1 
ATOM 4263 C CB  . TYR A 0 557 . -25.306  -3.805  14.956  1.00 76.28 557 A 1 
ATOM 4264 O O   . TYR A 0 557 . -28.190  -3.689  14.615  1.00 76.28 557 A 1 
ATOM 4265 C CG  . TYR A 0 557 . -25.219  -2.361  15.418  1.00 76.28 557 A 1 
ATOM 4266 C CD1 . TYR A 0 557 . -25.501  -1.285  14.555  1.00 76.28 557 A 1 
ATOM 4267 C CD2 . TYR A 0 557 . -24.909  -2.105  16.760  1.00 76.28 557 A 1 
ATOM 4268 C CE1 . TYR A 0 557 . -25.378  0.043   15.013  1.00 76.28 557 A 1 
ATOM 4269 C CE2 . TYR A 0 557 . -24.824  -0.791  17.232  1.00 76.28 557 A 1 
ATOM 4270 O OH  . TYR A 0 557 . -24.731  1.527   16.816  1.00 76.28 557 A 1 
ATOM 4271 C CZ  . TYR A 0 557 . -24.985  0.279   16.350  1.00 76.28 557 A 1 
ATOM 4272 N N   . ASP A 0 558 . -28.175  -3.489  16.870  1.00 78.90 558 A 1 
ATOM 4273 C CA  . ASP A 0 558 . -29.441  -2.768  16.989  1.00 78.90 558 A 1 
ATOM 4274 C C   . ASP A 0 558 . -29.238  -1.373  17.598  1.00 78.90 558 A 1 
ATOM 4275 C CB  . ASP A 0 558 . -30.450  -3.569  17.823  1.00 78.90 558 A 1 
ATOM 4276 O O   . ASP A 0 558 . -28.640  -1.217  18.672  1.00 78.90 558 A 1 
ATOM 4277 C CG  . ASP A 0 558 . -30.816  -4.935  17.236  1.00 78.90 558 A 1 
ATOM 4278 O OD1 . ASP A 0 558 . -30.850  -5.056  15.995  1.00 78.90 558 A 1 
ATOM 4279 O OD2 . ASP A 0 558 . -31.103  -5.822  18.071  1.00 78.90 558 A 1 
ATOM 4280 N N   . GLU A 0 559 . -29.799  -0.354  16.945  1.00 80.39 559 A 1 
ATOM 4281 C CA  . GLU A 0 559 . -30.053  0.974   17.510  1.00 80.39 559 A 1 
ATOM 4282 C C   . GLU A 0 559 . -31.561  1.222   17.532  1.00 80.39 559 A 1 
ATOM 4283 C CB  . GLU A 0 559 . -29.384  2.111   16.710  1.00 80.39 559 A 1 
ATOM 4284 O O   . GLU A 0 559 . -32.206  1.127   16.494  1.00 80.39 559 A 1 
ATOM 4285 C CG  . GLU A 0 559 . -27.881  1.948   16.453  1.00 80.39 559 A 1 
ATOM 4286 C CD  . GLU A 0 559 . -27.189  3.236   15.946  1.00 80.39 559 A 1 
ATOM 4287 O OE1 . GLU A 0 559 . -26.010  3.185   15.520  1.00 80.39 559 A 1 
ATOM 4288 O OE2 . GLU A 0 559 . -27.631  4.368   16.233  1.00 80.39 559 A 1 
ATOM 4289 N N   . TRP A 0 560 . -32.133  1.586   18.678  1.00 84.71 560 A 1 
ATOM 4290 C CA  . TRP A 0 560 . -33.557  1.920   18.751  1.00 84.71 560 A 1 
ATOM 4291 C C   . TRP A 0 560 . -33.827  3.094   19.688  1.00 84.71 560 A 1 
ATOM 4292 C CB  . TRP A 0 560 . -34.381  0.679   19.120  1.00 84.71 560 A 1 
ATOM 4293 O O   . TRP A 0 560 . -33.105  3.318   20.667  1.00 84.71 560 A 1 
ATOM 4294 C CG  . TRP A 0 560 . -34.066  0.083   20.456  1.00 84.71 560 A 1 
ATOM 4295 C CD1 . TRP A 0 560 . -33.129  -0.861  20.690  1.00 84.71 560 A 1 
ATOM 4296 C CD2 . TRP A 0 560 . -34.659  0.392   21.752  1.00 84.71 560 A 1 
ATOM 4297 C CE2 . TRP A 0 560 . -34.019  -0.413  22.743  1.00 84.71 560 A 1 
ATOM 4298 C CE3 . TRP A 0 560 . -35.669  1.275   22.192  1.00 84.71 560 A 1 
ATOM 4299 N NE1 . TRP A 0 560 . -33.097  -1.162  22.037  1.00 84.71 560 A 1 
ATOM 4300 C CH2 . TRP A 0 560 . -35.382  0.540   24.504  1.00 84.71 560 A 1 
ATOM 4301 C CZ2 . TRP A 0 560 . -34.369  -0.350  24.101  1.00 84.71 560 A 1 
ATOM 4302 C CZ3 . TRP A 0 560 . -36.026  1.350   23.551  1.00 84.71 560 A 1 
ATOM 4303 N N   . ASP A 0 561 . -34.882  3.835   19.364  1.00 81.68 561 A 1 
ATOM 4304 C CA  . ASP A 0 561 . -35.445  4.924   20.153  1.00 81.68 561 A 1 
ATOM 4305 C C   . ASP A 0 561 . -36.949  4.682   20.341  1.00 81.68 561 A 1 
ATOM 4306 C CB  . ASP A 0 561 . -35.152  6.274   19.472  1.00 81.68 561 A 1 
ATOM 4307 O O   . ASP A 0 561 . -37.638  4.246   19.415  1.00 81.68 561 A 1 
ATOM 4308 C CG  . ASP A 0 561 . -35.335  7.487   20.396  1.00 81.68 561 A 1 
ATOM 4309 O OD1 . ASP A 0 561 . -35.625  7.289   21.599  1.00 81.68 561 A 1 
ATOM 4310 O OD2 . ASP A 0 561 . -35.068  8.614   19.920  1.00 81.68 561 A 1 
ATOM 4311 N N   . ASN A 0 562 . -37.442  4.924   21.553  1.00 78.70 562 A 1 
ATOM 4312 C CA  . ASN A 0 562 . -38.863  4.906   21.878  1.00 78.70 562 A 1 
ATOM 4313 C C   . ASN A 0 562 . -39.217  6.193   22.613  1.00 78.70 562 A 1 
ATOM 4314 C CB  . ASN A 0 562 . -39.227  3.679   22.735  1.00 78.70 562 A 1 
ATOM 4315 O O   . ASN A 0 562 . -38.671  6.451   23.694  1.00 78.70 562 A 1 
ATOM 4316 C CG  . ASN A 0 562 . -40.733  3.618   22.955  1.00 78.70 562 A 1 
ATOM 4317 N ND2 . ASN A 0 562 . -41.224  3.207   24.097  1.00 78.70 562 A 1 
ATOM 4318 O OD1 . ASN A 0 562 . -41.502  3.930   22.080  1.00 78.70 562 A 1 
ATOM 4319 N N   . LYS A 0 563 . -40.146  6.950   22.039  1.00 77.55 563 A 1 
ATOM 4320 C CA  . LYS A 0 563 . -40.714  8.157   22.618  1.00 77.55 563 A 1 
ATOM 4321 C C   . LYS A 0 563 . -42.196  7.924   22.865  1.00 77.55 563 A 1 
ATOM 4322 C CB  . LYS A 0 563 . -40.440  9.316   21.659  1.00 77.55 563 A 1 
ATOM 4323 O O   . LYS A 0 563 . -42.913  7.657   21.911  1.00 77.55 563 A 1 
ATOM 4324 C CG  . LYS A 0 563 . -40.986  10.623  22.228  1.00 77.55 563 A 1 
ATOM 4325 C CD  . LYS A 0 563 . -40.373  11.814  21.483  1.00 77.55 563 A 1 
ATOM 4326 C CE  . LYS A 0 563 . -40.965  13.098  22.055  1.00 77.55 563 A 1 
ATOM 4327 N NZ  . LYS A 0 563 . -42.343  13.252  21.573  1.00 77.55 563 A 1 
ATOM 4328 N N   . ASP A 0 564 . -42.586  8.050   24.122  1.00 73.86 564 A 1 
ATOM 4329 C CA  . ASP A 0 564 . -43.932  7.781   24.620  1.00 73.86 564 A 1 
ATOM 4330 C C   . ASP A 0 564 . -44.464  9.068   25.272  1.00 73.86 564 A 1 
ATOM 4331 C CB  . ASP A 0 564 . -43.821  6.569   25.561  1.00 73.86 564 A 1 
ATOM 4332 O O   . ASP A 0 564 . -43.891  9.574   26.251  1.00 73.86 564 A 1 
ATOM 4333 C CG  . ASP A 0 564 . -45.111  6.143   26.265  1.00 73.86 564 A 1 
ATOM 4334 O OD1 . ASP A 0 564 . -46.095  6.907   26.197  1.00 73.86 564 A 1 
ATOM 4335 O OD2 . ASP A 0 564 . -44.988  5.128   27.003  1.00 73.86 564 A 1 
ATOM 4336 N N   . ASP A 0 565 . -45.477  9.661   24.632  1.00 71.59 565 A 1 
ATOM 4337 C CA  . ASP A 0 565 . -46.099  10.935  24.999  1.00 71.59 565 A 1 
ATOM 4338 C C   . ASP A 0 565 . -47.595  10.735  25.346  1.00 71.59 565 A 1 
ATOM 4339 C CB  . ASP A 0 565 . -45.920  11.982  23.875  1.00 71.59 565 A 1 
ATOM 4340 O O   . ASP A 0 565 . -48.504  11.155  24.616  1.00 71.59 565 A 1 
ATOM 4341 C CG  . ASP A 0 565 . -44.568  12.688  23.691  1.00 71.59 565 A 1 
ATOM 4342 O OD1 . ASP A 0 565 . -43.487  12.302  24.181  1.00 71.59 565 A 1 
ATOM 4343 O OD2 . ASP A 0 565 . -44.551  13.729  22.979  1.00 71.59 565 A 1 
ATOM 4344 N N   . ASP A 0 566 . -47.849  10.162  26.517  1.00 75.43 566 A 1 
ATOM 4345 C CA  . ASP A 0 566 . -49.184  9.911   27.058  1.00 75.43 566 A 1 
ATOM 4346 C C   . ASP A 0 566 . -49.920  11.171  27.560  1.00 75.43 566 A 1 
ATOM 4347 C CB  . ASP A 0 566 . -49.064  8.906   28.217  1.00 75.43 566 A 1 
ATOM 4348 O O   . ASP A 0 566 . -49.405  12.017  28.309  1.00 75.43 566 A 1 
ATOM 4349 C CG  . ASP A 0 566 . -49.099  7.433   27.812  1.00 75.43 566 A 1 
ATOM 4350 O OD1 . ASP A 0 566 . -49.706  7.180   26.758  1.00 75.43 566 A 1 
ATOM 4351 O OD2 . ASP A 0 566 . -48.830  6.598   28.706  1.00 75.43 566 A 1 
ATOM 4352 N N   . LYS A 0 567 . -51.215  11.280  27.226  1.00 70.71 567 A 1 
ATOM 4353 C CA  . LYS A 0 567 . -52.158  12.228  27.849  1.00 70.71 567 A 1 
ATOM 4354 C C   . LYS A 0 567 . -53.494  11.568  28.140  1.00 70.71 567 A 1 
ATOM 4355 C CB  . LYS A 0 567 . -52.388  13.457  26.962  1.00 70.71 567 A 1 
ATOM 4356 O O   . LYS A 0 567 . -54.194  11.112  27.243  1.00 70.71 567 A 1 
ATOM 4357 C CG  . LYS A 0 567 . -51.112  14.278  26.791  1.00 70.71 567 A 1 
ATOM 4358 C CD  . LYS A 0 567 . -51.351  15.445  25.838  1.00 70.71 567 A 1 
ATOM 4359 C CE  . LYS A 0 567 . -49.983  16.073  25.582  1.00 70.71 567 A 1 
ATOM 4360 N NZ  . LYS A 0 567 . -49.970  16.816  24.306  1.00 70.71 567 A 1 
ATOM 4361 N N   . TRP A 0 568 . -53.944  11.656  29.387  1.00 72.84 568 A 1 
ATOM 4362 C CA  . TRP A 0 568 . -55.214  11.063  29.810  1.00 72.84 568 A 1 
ATOM 4363 C C   . TRP A 0 568 . -56.038  12.006  30.693  1.00 72.84 568 A 1 
ATOM 4364 C CB  . TRP A 0 568 . -54.939  9.702   30.460  1.00 72.84 568 A 1 
ATOM 4365 O O   . TRP A 0 568 . -55.521  12.813  31.472  1.00 72.84 568 A 1 
ATOM 4366 C CG  . TRP A 0 568 . -53.890  9.717   31.526  1.00 72.84 568 A 1 
ATOM 4367 C CD1 . TRP A 0 568 . -52.577  9.446   31.337  1.00 72.84 568 A 1 
ATOM 4368 C CD2 . TRP A 0 568 . -54.030  10.044  32.940  1.00 72.84 568 A 1 
ATOM 4369 C CE2 . TRP A 0 568 . -52.744  9.946   33.554  1.00 72.84 568 A 1 
ATOM 4370 C CE3 . TRP A 0 568 . -55.120  10.414  33.760  1.00 72.84 568 A 1 
ATOM 4371 N NE1 . TRP A 0 568 . -51.891  9.595   32.523  1.00 72.84 568 A 1 
ATOM 4372 C CH2 . TRP A 0 568 . -53.665  10.556  35.713  1.00 72.84 568 A 1 
ATOM 4373 C CZ2 . TRP A 0 568 . -52.559  10.192  34.922  1.00 72.84 568 A 1 
ATOM 4374 C CZ3 . TRP A 0 568 . -54.942  10.670  35.132  1.00 72.84 568 A 1 
ATOM 4375 N N   . GLY A 0 569 . -57.364  11.902  30.569  1.00 67.02 569 A 1 
ATOM 4376 C CA  . GLY A 0 569 . -58.342  12.675  31.327  1.00 67.02 569 A 1 
ATOM 4377 C C   . GLY A 0 569 . -59.602  11.869  31.647  1.00 67.02 569 A 1 
ATOM 4378 O O   . GLY A 0 569 . -60.163  11.182  30.797  1.00 67.02 569 A 1 
ATOM 4379 N N   . ALA A 0 570 . -60.087  11.970  32.884  1.00 63.92 570 A 1 
ATOM 4380 C CA  . ALA A 0 570 . -61.328  11.333  33.319  1.00 63.92 570 A 1 
ATOM 4381 C C   . ALA A 0 570 . -62.226  12.320  34.073  1.00 63.92 570 A 1 
ATOM 4382 C CB  . ALA A 0 570 . -61.005  10.080  34.141  1.00 63.92 570 A 1 
ATOM 4383 O O   . ALA A 0 570 . -61.780  13.059  34.957  1.00 63.92 570 A 1 
ATOM 4384 N N   . GLN A 0 571 . -63.517  12.299  33.746  1.00 63.69 571 A 1 
ATOM 4385 C CA  . GLN A 0 571 . -64.562  13.109  34.357  1.00 63.69 571 A 1 
ATOM 4386 C C   . GLN A 0 571 . -65.742  12.229  34.788  1.00 63.69 571 A 1 
ATOM 4387 C CB  . GLN A 0 571 . -64.984  14.222  33.382  1.00 63.69 571 A 1 
ATOM 4388 O O   . GLN A 0 571 . -66.261  11.425  34.019  1.00 63.69 571 A 1 
ATOM 4389 C CG  . GLN A 0 571 . -66.061  15.132  33.994  1.00 63.69 571 A 1 
ATOM 4390 C CD  . GLN A 0 571 . -66.410  16.333  33.121  1.00 63.69 571 A 1 
ATOM 4391 N NE2 . GLN A 0 571 . -67.625  16.829  33.190  1.00 63.69 571 A 1 
ATOM 4392 O OE1 . GLN A 0 571 . -65.597  16.906  32.423  1.00 63.69 571 A 1 
ATOM 4393 N N   . ALA A 0 572 . -66.222  12.416  36.015  1.00 55.35 572 A 1 
ATOM 4394 C CA  . ALA A 0 572 . -67.434  11.767  36.516  1.00 55.35 572 A 1 
ATOM 4395 C C   . ALA A 0 572 . -68.370  12.799  37.147  1.00 55.35 572 A 1 
ATOM 4396 C CB  . ALA A 0 572 . -67.039  10.664  37.502  1.00 55.35 572 A 1 
ATOM 4397 O O   . ALA A 0 572 . -67.898  13.698  37.846  1.00 55.35 572 A 1 
ATOM 4398 N N   . TRP A 0 573 . -69.674  12.658  36.904  1.00 63.22 573 A 1 
ATOM 4399 C CA  . TRP A 0 573 . -70.725  13.497  37.481  1.00 63.22 573 A 1 
ATOM 4400 C C   . TRP A 0 573 . -71.982  12.679  37.798  1.00 63.22 573 A 1 
ATOM 4401 C CB  . TRP A 0 573 . -71.028  14.685  36.552  1.00 63.22 573 A 1 
ATOM 4402 O O   . TRP A 0 573 . -72.272  11.692  37.117  1.00 63.22 573 A 1 
ATOM 4403 C CG  . TRP A 0 573 . -71.369  14.373  35.120  1.00 63.22 573 A 1 
ATOM 4404 C CD1 . TRP A 0 573 . -70.475  14.147  34.129  1.00 63.22 573 A 1 
ATOM 4405 C CD2 . TRP A 0 573 . -72.687  14.247  34.497  1.00 63.22 573 A 1 
ATOM 4406 C CE2 . TRP A 0 573 . -72.505  14.003  33.101  1.00 63.22 573 A 1 
ATOM 4407 C CE3 . TRP A 0 573 . -74.017  14.296  34.969  1.00 63.22 573 A 1 
ATOM 4408 N NE1 . TRP A 0 573 . -71.137  13.944  32.934  1.00 63.22 573 A 1 
ATOM 4409 C CH2 . TRP A 0 573 . -74.891  13.853  32.729  1.00 63.22 573 A 1 
ATOM 4410 C CZ2 . TRP A 0 573 . -73.581  13.812  32.221  1.00 63.22 573 A 1 
ATOM 4411 C CZ3 . TRP A 0 573 . -75.105  14.096  34.098  1.00 63.22 573 A 1 
ATOM 4412 N N   . GLY A 0 574 . -72.724  13.082  38.831  1.00 60.99 574 A 1 
ATOM 4413 C CA  . GLY A 0 574 . -73.971  12.428  39.228  1.00 60.99 574 A 1 
ATOM 4414 C C   . GLY A 0 574 . -74.885  13.324  40.062  1.00 60.99 574 A 1 
ATOM 4415 O O   . GLY A 0 574 . -74.435  14.337  40.606  1.00 60.99 574 A 1 
ATOM 4416 N N   . LYS A 0 575 . -76.164  12.947  40.108  1.00 56.33 575 A 1 
ATOM 4417 C CA  . LYS A 0 575 . -77.198  13.516  40.978  1.00 56.33 575 A 1 
ATOM 4418 C C   . LYS A 0 575 . -77.793  12.381  41.793  1.00 56.33 575 A 1 
ATOM 4419 C CB  . LYS A 0 575 . -78.317  14.181  40.159  1.00 56.33 575 A 1 
ATOM 4420 O O   . LYS A 0 575 . -78.334  11.463  41.177  1.00 56.33 575 A 1 
ATOM 4421 C CG  . LYS A 0 575 . -77.785  15.196  39.152  1.00 56.33 575 A 1 
ATOM 4422 C CD  . LYS A 0 575 . -78.909  16.098  38.647  1.00 56.33 575 A 1 
ATOM 4423 C CE  . LYS A 0 575 . -78.319  17.059  37.617  1.00 56.33 575 A 1 
ATOM 4424 N NZ  . LYS A 0 575 . -79.120  18.294  37.544  1.00 56.33 575 A 1 
ATOM 4425 N N   . ASP A 0 576 . -77.698  12.456  43.111  1.00 52.52 576 A 1 
ATOM 4426 C CA  . ASP A 0 576 . -78.484  11.601  43.996  1.00 52.52 576 A 1 
ATOM 4427 C C   . ASP A 0 576 . -79.782  12.316  44.398  1.00 52.52 576 A 1 
ATOM 4428 C CB  . ASP A 0 576 . -77.655  11.084  45.182  1.00 52.52 576 A 1 
ATOM 4429 O O   . ASP A 0 576 . -79.880  13.550  44.391  1.00 52.52 576 A 1 
ATOM 4430 C CG  . ASP A 0 576 . -76.955  12.179  45.984  1.00 52.52 576 A 1 
ATOM 4431 O OD1 . ASP A 0 576 . -77.526  13.288  46.084  1.00 52.52 576 A 1 
ATOM 4432 O OD2 . ASP A 0 576 . -75.799  11.918  46.397  1.00 52.52 576 A 1 
ATOM 4433 N N   . ARG A 0 577 . -80.847  11.542  44.609  1.00 46.60 577 A 1 
ATOM 4434 C CA  . ARG A 0 577 . -82.140  12.083  45.058  1.00 46.60 577 A 1 
ATOM 4435 C C   . ARG A 0 577 . -82.792  11.133  46.047  1.00 46.60 577 A 1 
ATOM 4436 C CB  . ARG A 0 577 . -83.082  12.339  43.881  1.00 46.60 577 A 1 
ATOM 4437 O O   . ARG A 0 577 . -83.810  10.504  45.737  1.00 46.60 577 A 1 
ATOM 4438 C CG  . ARG A 0 577 . -82.591  13.302  42.791  1.00 46.60 577 A 1 
ATOM 4439 C CD  . ARG A 0 577 . -83.721  13.642  41.802  1.00 46.60 577 A 1 
ATOM 4440 N NE  . ARG A 0 577 . -84.644  12.504  41.615  1.00 46.60 577 A 1 
ATOM 4441 N NH1 . ARG A 0 577 . -85.996  13.348  39.993  1.00 46.60 577 A 1 
ATOM 4442 N NH2 . ARG A 0 577 . -86.580  11.473  41.064  1.00 46.60 577 A 1 
ATOM 4443 C CZ  . ARG A 0 577 . -85.734  12.444  40.892  1.00 46.60 577 A 1 
ATOM 4444 N N   . ASP A 0 578 . -82.234  11.038  47.237  1.00 52.20 578 A 1 
ATOM 4445 C CA  . ASP A 0 578 . -82.802  10.262  48.321  1.00 52.20 578 A 1 
ATOM 4446 C C   . ASP A 0 578 . -83.921  11.016  49.063  1.00 52.20 578 A 1 
ATOM 4447 C CB  . ASP A 0 578 . -81.701  9.664   49.214  1.00 52.20 578 A 1 
ATOM 4448 O O   . ASP A 0 578 . -84.073  12.242  49.044  1.00 52.20 578 A 1 
ATOM 4449 C CG  . ASP A 0 578 . -80.646  10.628  49.772  1.00 52.20 578 A 1 
ATOM 4450 O OD1 . ASP A 0 578 . -80.336  11.621  49.081  1.00 52.20 578 A 1 
ATOM 4451 O OD2 . ASP A 0 578 . -80.130  10.267  50.858  1.00 52.20 578 A 1 
ATOM 4452 N N   . VAL A 0 579 . -84.829  10.241  49.663  1.00 39.07 579 A 1 
ATOM 4453 C CA  . VAL A 0 579 . -85.905  10.775  50.504  1.00 39.07 579 A 1 
ATOM 4454 C C   . VAL A 0 579 . -85.459  10.716  51.958  1.00 39.07 579 A 1 
ATOM 4455 C CB  . VAL A 0 579 . -87.251  10.067  50.268  1.00 39.07 579 A 1 
ATOM 4456 O O   . VAL A 0 579 . -85.555  9.681   52.622  1.00 39.07 579 A 1 
ATOM 4457 C CG1 . VAL A 0 579 . -88.349  10.612  51.200  1.00 39.07 579 A 1 
ATOM 4458 C CG2 . VAL A 0 579 . -87.737  10.296  48.832  1.00 39.07 579 A 1 
ATOM 4459 N N   . TYR A 0 580 . -85.048  11.863  52.486  1.00 36.15 580 A 1 
ATOM 4460 C CA  . TYR A 0 580 . -84.696  12.026  53.890  1.00 36.15 580 A 1 
ATOM 4461 C C   . TYR A 0 580 . -85.920  11.805  54.808  1.00 36.15 580 A 1 
ATOM 4462 C CB  . TYR A 0 580 . -84.073  13.424  54.066  1.00 36.15 580 A 1 
ATOM 4463 O O   . TYR A 0 580 . -86.926  12.516  54.712  1.00 36.15 580 A 1 
ATOM 4464 C CG  . TYR A 0 580 . -82.972  13.493  55.103  1.00 36.15 580 A 1 
ATOM 4465 C CD1 . TYR A 0 580 . -83.243  13.893  56.426  1.00 36.15 580 A 1 
ATOM 4466 C CD2 . TYR A 0 580 . -81.653  13.189  54.717  1.00 36.15 580 A 1 
ATOM 4467 C CE1 . TYR A 0 580 . -82.191  13.993  57.360  1.00 36.15 580 A 1 
ATOM 4468 C CE2 . TYR A 0 580 . -80.602  13.284  55.645  1.00 36.15 580 A 1 
ATOM 4469 O OH  . TYR A 0 580 . -79.856  13.799  57.873  1.00 36.15 580 A 1 
ATOM 4470 C CZ  . TYR A 0 580 . -80.865  13.690  56.966  1.00 36.15 580 A 1 
ATOM 4471 N N   . GLY A 0 581 . -85.838  10.862  55.762  1.00 38.14 581 A 1 
ATOM 4472 C CA  . GLY A 0 581 . -86.654  10.946  56.991  1.00 38.14 581 A 1 
ATOM 4473 C C   . GLY A 0 581 . -87.474  9.742   57.479  1.00 38.14 581 A 1 
ATOM 4474 O O   . GLY A 0 581 . -88.429  9.962   58.222  1.00 38.14 581 A 1 
ATOM 4475 N N   . ALA A 0 582 . -87.125  8.489   57.174  1.00 36.64 582 A 1 
ATOM 4476 C CA  . ALA A 0 582 . -87.733  7.322   57.840  1.00 36.64 582 A 1 
ATOM 4477 C C   . ALA A 0 582 . -86.720  6.525   58.681  1.00 36.64 582 A 1 
ATOM 4478 C CB  . ALA A 0 582 . -88.522  6.486   56.825  1.00 36.64 582 A 1 
ATOM 4479 O O   . ALA A 0 582 . -86.615  5.305   58.562  1.00 36.64 582 A 1 
ATOM 4480 N N   . SER A 0 583 . -85.971  7.197   59.563  1.00 37.43 583 A 1 
ATOM 4481 C CA  . SER A 0 583 . -85.263  6.483   60.627  1.00 37.43 583 A 1 
ATOM 4482 C C   . SER A 0 583 . -86.303  5.866   61.566  1.00 37.43 583 A 1 
ATOM 4483 C CB  . SER A 0 583 . -84.240  7.371   61.343  1.00 37.43 583 A 1 
ATOM 4484 O O   . SER A 0 583 . -87.168  6.539   62.130  1.00 37.43 583 A 1 
ATOM 4485 O OG  . SER A 0 583 . -84.835  8.508   61.934  1.00 37.43 583 A 1 
ATOM 4486 N N   . SER A 0 584 . -86.273  4.540   61.684  1.00 37.31 584 A 1 
ATOM 4487 C CA  . SER A 0 584 . -87.172  3.784   62.543  1.00 37.31 584 A 1 
ATOM 4488 C C   . SER A 0 584 . -87.017  4.233   63.997  1.00 37.31 584 A 1 
ATOM 4489 C CB  . SER A 0 584 . -86.900  2.286   62.387  1.00 37.31 584 A 1 
ATOM 4490 O O   . SER A 0 584 . -86.062  3.876   64.689  1.00 37.31 584 A 1 
ATOM 4491 O OG  . SER A 0 584 . -85.543  2.003   62.652  1.00 37.31 584 A 1 
ATOM 4492 N N   . PHE A 0 585 . -87.993  5.007   64.456  1.00 31.05 585 A 1 
ATOM 4493 C CA  . PHE A 0 585 . -88.289  5.274   65.855  1.00 31.05 585 A 1 
ATOM 4494 C C   . PHE A 0 585 . -88.482  3.932   66.585  1.00 31.05 585 A 1 
ATOM 4495 C CB  . PHE A 0 585 . -89.557  6.154   65.904  1.00 31.05 585 A 1 
ATOM 4496 O O   . PHE A 0 585 . -89.493  3.255   66.419  1.00 31.05 585 A 1 
ATOM 4497 C CG  . PHE A 0 585 . -89.373  7.506   66.555  1.00 31.05 585 A 1 
ATOM 4498 C CD1 . PHE A 0 585 . -89.895  7.740   67.841  1.00 31.05 585 A 1 
ATOM 4499 C CD2 . PHE A 0 585 . -88.741  8.551   65.855  1.00 31.05 585 A 1 
ATOM 4500 C CE1 . PHE A 0 585 . -89.792  9.015   68.424  1.00 31.05 585 A 1 
ATOM 4501 C CE2 . PHE A 0 585 . -88.636  9.826   66.439  1.00 31.05 585 A 1 
ATOM 4502 C CZ  . PHE A 0 585 . -89.164  10.058  67.722  1.00 31.05 585 A 1 
ATOM 4503 N N   . GLY A 0 586 . -87.490  3.511   67.370  1.00 36.94 586 A 1 
ATOM 4504 C CA  . GLY A 0 586 . -87.478  2.194   68.013  1.00 36.94 586 A 1 
ATOM 4505 C C   . GLY A 0 586 . -86.496  2.137   69.175  1.00 36.94 586 A 1 
ATOM 4506 O O   . GLY A 0 586 . -85.519  1.398   69.157  1.00 36.94 586 A 1 
ATOM 4507 N N   . LYS A 0 587 . -86.768  2.961   70.186  1.00 33.51 587 A 1 
ATOM 4508 C CA  . LYS A 0 587 . -85.997  3.253   71.407  1.00 33.51 587 A 1 
ATOM 4509 C C   . LYS A 0 587 . -85.767  2.054   72.362  1.00 33.51 587 A 1 
ATOM 4510 C CB  . LYS A 0 587 . -86.745  4.420   72.096  1.00 33.51 587 A 1 
ATOM 4511 O O   . LYS A 0 587 . -85.742  2.254   73.572  1.00 33.51 587 A 1 
ATOM 4512 C CG  . LYS A 0 587 . -85.851  5.418   72.843  1.00 33.51 587 A 1 
ATOM 4513 C CD  . LYS A 0 587 . -86.734  6.431   73.592  1.00 33.51 587 A 1 
ATOM 4514 C CE  . LYS A 0 587 . -85.897  7.591   74.146  1.00 33.51 587 A 1 
ATOM 4515 N NZ  . LYS A 0 587 . -86.732  8.563   74.899  1.00 33.51 587 A 1 
ATOM 4516 N N   . ALA A 0 588 . -85.613  0.821   71.873  1.00 33.99 588 A 1 
ATOM 4517 C CA  . ALA A 0 588 . -85.533  -0.373  72.728  1.00 33.99 588 A 1 
ATOM 4518 C C   . ALA A 0 588 . -84.380  -1.353  72.433  1.00 33.99 588 A 1 
ATOM 4519 C CB  . ALA A 0 588 . -86.900  -1.065  72.722  1.00 33.99 588 A 1 
ATOM 4520 O O   . ALA A 0 588 . -84.182  -2.267  73.226  1.00 33.99 588 A 1 
ATOM 4521 N N   . ALA A 0 589 . -83.573  -1.168  71.381  1.00 33.57 589 A 1 
ATOM 4522 C CA  . ALA A 0 589 . -82.462  -2.094  71.102  1.00 33.57 589 A 1 
ATOM 4523 C C   . ALA A 0 589 . -81.120  -1.730  71.779  1.00 33.57 589 A 1 
ATOM 4524 C CB  . ALA A 0 589 . -82.335  -2.278  69.588  1.00 33.57 589 A 1 
ATOM 4525 O O   . ALA A 0 589 . -80.219  -2.556  71.798  1.00 33.57 589 A 1 
ATOM 4526 N N   . SER A 0 590 . -80.975  -0.540  72.380  1.00 39.30 590 A 1 
ATOM 4527 C CA  . SER A 0 590 . -79.700  -0.098  72.991  1.00 39.30 590 A 1 
ATOM 4528 C C   . SER A 0 590 . -79.731  0.052   74.521  1.00 39.30 590 A 1 
ATOM 4529 C CB  . SER A 0 590 . -79.219  1.187   72.308  1.00 39.30 590 A 1 
ATOM 4530 O O   . SER A 0 590 . -78.719  0.417   75.114  1.00 39.30 590 A 1 
ATOM 4531 O OG  . SER A 0 590 . -77.988  1.635   72.834  1.00 39.30 590 A 1 
ATOM 4532 N N   . ALA A 0 591 . -80.846  -0.238  75.199  1.00 36.83 591 A 1 
ATOM 4533 C CA  . ALA A 0 591 . -80.903  -0.131  76.664  1.00 36.83 591 A 1 
ATOM 4534 C C   . ALA A 0 591 . -80.242  -1.318  77.400  1.00 36.83 591 A 1 
ATOM 4535 C CB  . ALA A 0 591 . -82.358  0.094   77.091  1.00 36.83 591 A 1 
ATOM 4536 O O   . ALA A 0 591 . -80.142  -1.290  78.622  1.00 36.83 591 A 1 
ATOM 4537 N N   . GLY A 0 592 . -79.802  -2.355  76.676  1.00 37.01 592 A 1 
ATOM 4538 C CA  . GLY A 0 592 . -79.187  -3.553  77.257  1.00 37.01 592 A 1 
ATOM 4539 C C   . GLY A 0 592 . -77.659  -3.619  77.202  1.00 37.01 592 A 1 
ATOM 4540 O O   . GLY A 0 592 . -77.095  -4.420  77.934  1.00 37.01 592 A 1 
ATOM 4541 N N   . ASP A 0 593 . -76.991  -2.793  76.388  1.00 34.35 593 A 1 
ATOM 4542 C CA  . ASP A 0 593 . -75.550  -2.960  76.102  1.00 34.35 593 A 1 
ATOM 4543 C C   . ASP A 0 593 . -74.676  -1.750  76.481  1.00 34.35 593 A 1 
ATOM 4544 C CB  . ASP A 0 593 . -75.356  -3.414  74.634  1.00 34.35 593 A 1 
ATOM 4545 O O   . ASP A 0 593 . -73.485  -1.708  76.177  1.00 34.35 593 A 1 
ATOM 4546 C CG  . ASP A 0 593 . -74.753  -4.821  74.473  1.00 34.35 593 A 1 
ATOM 4547 O OD1 . ASP A 0 593 . -74.307  -5.419  75.479  1.00 34.35 593 A 1 
ATOM 4548 O OD2 . ASP A 0 593 . -74.764  -5.301  73.320  1.00 34.35 593 A 1 
ATOM 4549 N N   . TYR A 0 594 . -75.235  -0.759  77.188  1.00 35.39 594 A 1 
ATOM 4550 C CA  . TYR A 0 594 . -74.499  0.467   77.533  1.00 35.39 594 A 1 
ATOM 4551 C C   . TYR A 0 594 . -73.755  0.438   78.883  1.00 35.39 594 A 1 
ATOM 4552 C CB  . TYR A 0 594 . -75.387  1.707   77.349  1.00 35.39 594 A 1 
ATOM 4553 O O   . TYR A 0 594 . -73.038  1.383   79.195  1.00 35.39 594 A 1 
ATOM 4554 C CG  . TYR A 0 594 . -74.593  2.909   76.863  1.00 35.39 594 A 1 
ATOM 4555 C CD1 . TYR A 0 594 . -74.117  3.869   77.776  1.00 35.39 594 A 1 
ATOM 4556 C CD2 . TYR A 0 594 . -74.271  3.021   75.495  1.00 35.39 594 A 1 
ATOM 4557 C CE1 . TYR A 0 594 . -73.320  4.940   77.326  1.00 35.39 594 A 1 
ATOM 4558 C CE2 . TYR A 0 594 . -73.478  4.091   75.041  1.00 35.39 594 A 1 
ATOM 4559 O OH  . TYR A 0 594 . -72.222  6.076   75.518  1.00 35.39 594 A 1 
ATOM 4560 C CZ  . TYR A 0 594 . -72.999  5.050   75.955  1.00 35.39 594 A 1 
ATOM 4561 N N   . ASP A 0 595 . -73.831  -0.644  79.667  1.00 43.97 595 A 1 
ATOM 4562 C CA  . ASP A 0 595 . -73.191  -0.688  80.998  1.00 43.97 595 A 1 
ATOM 4563 C C   . ASP A 0 595 . -71.957  -1.601  81.115  1.00 43.97 595 A 1 
ATOM 4564 C CB  . ASP A 0 595 . -74.246  -0.943  82.090  1.00 43.97 595 A 1 
ATOM 4565 O O   . ASP A 0 595 . -71.304  -1.602  82.162  1.00 43.97 595 A 1 
ATOM 4566 C CG  . ASP A 0 595 . -74.973  0.330   82.557  1.00 43.97 595 A 1 
ATOM 4567 O OD1 . ASP A 0 595 . -74.385  1.433   82.472  1.00 43.97 595 A 1 
ATOM 4568 O OD2 . ASP A 0 595 . -76.093  0.181   83.090  1.00 43.97 595 A 1 
ATOM 4569 N N   . MET A 0 596 . -71.552  -2.323  80.060  1.00 35.88 596 A 1 
ATOM 4570 C CA  . MET A 0 596 . -70.379  -3.213  80.153  1.00 35.88 596 A 1 
ATOM 4571 C C   . MET A 0 596 . -69.057  -2.598  79.656  1.00 35.88 596 A 1 
ATOM 4572 C CB  . MET A 0 596 . -70.699  -4.587  79.551  1.00 35.88 596 A 1 
ATOM 4573 O O   . MET A 0 596 . -67.997  -2.985  80.147  1.00 35.88 596 A 1 
ATOM 4574 C CG  . MET A 0 596 . -69.611  -5.604  79.923  1.00 35.88 596 A 1 
ATOM 4575 S SD  . MET A 0 596 . -70.057  -7.334  79.638  1.00 35.88 596 A 1 
ATOM 4576 C CE  . MET A 0 596 . -68.396  -8.050  79.551  1.00 35.88 596 A 1 
ATOM 4577 N N   . TYR A 0 597 . -69.073  -1.585  78.781  1.00 39.79 597 A 1 
ATOM 4578 C CA  . TYR A 0 597 . -67.831  -0.970  78.270  1.00 39.79 597 A 1 
ATOM 4579 C C   . TYR A 0 597 . -67.406  0.332   78.971  1.00 39.79 597 A 1 
ATOM 4580 C CB  . TYR A 0 597 . -67.893  -0.855  76.740  1.00 39.79 597 A 1 
ATOM 4581 O O   . TYR A 0 597 . -66.276  0.785   78.794  1.00 39.79 597 A 1 
ATOM 4582 C CG  . TYR A 0 597 . -67.350  -2.099  76.061  1.00 39.79 597 A 1 
ATOM 4583 C CD1 . TYR A 0 597 . -65.961  -2.220  75.851  1.00 39.79 597 A 1 
ATOM 4584 C CD2 . TYR A 0 597 . -68.211  -3.148  75.683  1.00 39.79 597 A 1 
ATOM 4585 C CE1 . TYR A 0 597 . -65.432  -3.379  75.251  1.00 39.79 597 A 1 
ATOM 4586 C CE2 . TYR A 0 597 . -67.684  -4.311  75.089  1.00 39.79 597 A 1 
ATOM 4587 O OH  . TYR A 0 597 . -65.792  -5.548  74.288  1.00 39.79 597 A 1 
ATOM 4588 C CZ  . TYR A 0 597 . -66.296  -4.428  74.868  1.00 39.79 597 A 1 
ATOM 4589 N N   . GLY A 0 598 . -68.255  0.915   79.826  1.00 40.99 598 A 1 
ATOM 4590 C CA  . GLY A 0 598 . -67.965  2.191   80.495  1.00 40.99 598 A 1 
ATOM 4591 C C   . GLY A 0 598 . -67.206  2.105   81.826  1.00 40.99 598 A 1 
ATOM 4592 O O   . GLY A 0 598 . -66.699  3.124   82.292  1.00 40.99 598 A 1 
ATOM 4593 N N   . ARG A 0 599 . -67.111  0.928   82.470  1.00 37.83 599 A 1 
ATOM 4594 C CA  . ARG A 0 599 . -66.571  0.824   83.847  1.00 37.83 599 A 1 
ATOM 4595 C C   . ARG A 0 599 . -65.240  0.071   83.985  1.00 37.83 599 A 1 
ATOM 4596 C CB  . ARG A 0 599 . -67.684  0.352   84.807  1.00 37.83 599 A 1 
ATOM 4597 O O   . ARG A 0 599 . -64.624  0.172   85.041  1.00 37.83 599 A 1 
ATOM 4598 C CG  . ARG A 0 599 . -67.351  0.632   86.287  1.00 37.83 599 A 1 
ATOM 4599 C CD  . ARG A 0 599 . -68.501  0.303   87.247  1.00 37.83 599 A 1 
ATOM 4600 N NE  . ARG A 0 599 . -69.446  1.424   87.426  1.00 37.83 599 A 1 
ATOM 4601 N NH1 . ARG A 0 599 . -70.660  0.475   89.128  1.00 37.83 599 A 1 
ATOM 4602 N NH2 . ARG A 0 599 . -71.183  2.522   88.417  1.00 37.83 599 A 1 
ATOM 4603 C CZ  . ARG A 0 599 . -70.420  1.471   88.320  1.00 37.83 599 A 1 
ATOM 4604 N N   . SER A 0 600 . -64.731  -0.612  82.958  1.00 40.06 600 A 1 
ATOM 4605 C CA  . SER A 0 600 . -63.470  -1.370  83.090  1.00 40.06 600 A 1 
ATOM 4606 C C   . SER A 0 600 . -62.196  -0.621  82.674  1.00 40.06 600 A 1 
ATOM 4607 C CB  . SER A 0 600 . -63.574  -2.730  82.402  1.00 40.06 600 A 1 
ATOM 4608 O O   . SER A 0 600 . -61.123  -1.031  83.101  1.00 40.06 600 A 1 
ATOM 4609 O OG  . SER A 0 600 . -63.853  -2.541  81.034  1.00 40.06 600 A 1 
ATOM 4610 N N   . ASN A 0 601 . -62.267  0.506   81.950  1.00 38.86 601 A 1 
ATOM 4611 C CA  . ASN A 0 601 . -61.057  1.209   81.476  1.00 38.86 601 A 1 
ATOM 4612 C C   . ASN A 0 601 . -60.731  2.552   82.152  1.00 38.86 601 A 1 
ATOM 4613 C CB  . ASN A 0 601 . -61.058  1.266   79.934  1.00 38.86 601 A 1 
ATOM 4614 O O   . ASN A 0 601 . -59.695  3.140   81.854  1.00 38.86 601 A 1 
ATOM 4615 C CG  . ASN A 0 601 . -60.310  0.101   79.299  1.00 38.86 601 A 1 
ATOM 4616 N ND2 . ASN A 0 601 . -60.543  -0.163  78.037  1.00 38.86 601 A 1 
ATOM 4617 O OD1 . ASN A 0 601 . -59.493  -0.573  79.901  1.00 38.86 601 A 1 
ATOM 4618 N N   . ALA A 0 602 . -61.525  3.019   83.120  1.00 39.67 602 A 1 
ATOM 4619 C CA  . ALA A 0 602 . -61.189  4.233   83.880  1.00 39.67 602 A 1 
ATOM 4620 C C   . ALA A 0 602 . -60.359  3.969   85.157  1.00 39.67 602 A 1 
ATOM 4621 C CB  . ALA A 0 602 . -62.472  5.023   84.152  1.00 39.67 602 A 1 
ATOM 4622 O O   . ALA A 0 602 . -59.940  4.918   85.813  1.00 39.67 602 A 1 
ATOM 4623 N N   . ALA A 0 603 . -60.096  2.706   85.516  1.00 39.08 603 A 1 
ATOM 4624 C CA  . ALA A 0 603 . -59.404  2.357   86.764  1.00 39.08 603 A 1 
ATOM 4625 C C   . ALA A 0 603 . -57.952  1.859   86.598  1.00 39.08 603 A 1 
ATOM 4626 C CB  . ALA A 0 603 . -60.283  1.379   87.552  1.00 39.08 603 A 1 
ATOM 4627 O O   . ALA A 0 603 . -57.304  1.589   87.604  1.00 39.08 603 A 1 
ATOM 4628 N N   . ALA A 0 604 . -57.409  1.760   85.378  1.00 37.54 604 A 1 
ATOM 4629 C CA  . ALA A 0 604 . -56.067  1.192   85.161  1.00 37.54 604 A 1 
ATOM 4630 C C   . ALA A 0 604 . -55.020  2.164   84.571  1.00 37.54 604 A 1 
ATOM 4631 C CB  . ALA A 0 604 . -56.220  -0.096  84.345  1.00 37.54 604 A 1 
ATOM 4632 O O   . ALA A 0 604 . -53.874  1.778   84.372  1.00 37.54 604 A 1 
ATOM 4633 N N   . GLY A 0 605 . -55.370  3.429   84.313  1.00 34.94 605 A 1 
ATOM 4634 C CA  . GLY A 0 605 . -54.503  4.361   83.572  1.00 34.94 605 A 1 
ATOM 4635 C C   . GLY A 0 605 . -53.546  5.243   84.387  1.00 34.94 605 A 1 
ATOM 4636 O O   . GLY A 0 605 . -52.858  6.067   83.794  1.00 34.94 605 A 1 
ATOM 4637 N N   . ALA A 0 606 . -53.490  5.127   85.718  1.00 34.59 606 A 1 
ATOM 4638 C CA  . ALA A 0 606 . -52.756  6.076   86.567  1.00 34.59 606 A 1 
ATOM 4639 C C   . ALA A 0 606 . -51.733  5.412   87.505  1.00 34.59 606 A 1 
ATOM 4640 C CB  . ALA A 0 606 . -53.763  6.981   87.295  1.00 34.59 606 A 1 
ATOM 4641 O O   . ALA A 0 606 . -51.741  5.673   88.701  1.00 34.59 606 A 1 
ATOM 4642 N N   . ALA A 0 607 . -50.849  4.551   86.989  1.00 35.56 607 A 1 
ATOM 4643 C CA  . ALA A 0 607 . -49.622  4.168   87.698  1.00 35.56 607 A 1 
ATOM 4644 C C   . ALA A 0 607 . -48.633  3.442   86.772  1.00 35.56 607 A 1 
ATOM 4645 C CB  . ALA A 0 607 . -49.951  3.270   88.909  1.00 35.56 607 A 1 
ATOM 4646 O O   . ALA A 0 607 . -48.676  2.225   86.663  1.00 35.56 607 A 1 
ATOM 4647 N N   . SER A 0 608 . -47.734  4.177   86.114  1.00 35.92 608 A 1 
ATOM 4648 C CA  . SER A 0 608 . -46.306  3.818   86.004  1.00 35.92 608 A 1 
ATOM 4649 C C   . SER A 0 608 . -45.618  4.788   85.045  1.00 35.92 608 A 1 
ATOM 4650 C CB  . SER A 0 608 . -46.012  2.375   85.559  1.00 35.92 608 A 1 
ATOM 4651 O O   . SER A 0 608 . -45.450  4.537   83.855  1.00 35.92 608 A 1 
ATOM 4652 O OG  . SER A 0 608 . -44.616  2.156   85.663  1.00 35.92 608 A 1 
ATOM 4653 N N   . ALA A 0 609 . -45.216  5.932   85.587  1.00 34.82 609 A 1 
ATOM 4654 C CA  . ALA A 0 609 . -44.103  6.687   85.046  1.00 34.82 609 A 1 
ATOM 4655 C C   . ALA A 0 609 . -42.820  6.084   85.637  1.00 34.82 609 A 1 
ATOM 4656 C CB  . ALA A 0 609 . -44.297  8.159   85.440  1.00 34.82 609 A 1 
ATOM 4657 O O   . ALA A 0 609 . -42.536  6.331   86.806  1.00 34.82 609 A 1 
ATOM 4658 N N   . SER A 0 610 . -42.057  5.282   84.883  1.00 36.51 610 A 1 
ATOM 4659 C CA  . SER A 0 610 . -40.631  5.048   85.173  1.00 36.51 610 A 1 
ATOM 4660 C C   . SER A 0 610 . -39.900  4.271   84.069  1.00 36.51 610 A 1 
ATOM 4661 C CB  . SER A 0 610 . -40.411  4.273   86.483  1.00 36.51 610 A 1 
ATOM 4662 O O   . SER A 0 610 . -40.381  3.243   83.610  1.00 36.51 610 A 1 
ATOM 4663 O OG  . SER A 0 610 . -39.096  4.516   86.955  1.00 36.51 610 A 1 
ATOM 4664 N N   . LYS A 0 611 . -38.672  4.732   83.790  1.00 35.44 611 A 1 
ATOM 4665 C CA  . LYS A 0 611 . -37.534  4.094   83.090  1.00 35.44 611 A 1 
ATOM 4666 C C   . LYS A 0 611 . -37.453  4.109   81.551  1.00 35.44 611 A 1 
ATOM 4667 C CB  . LYS A 0 611 . -37.218  2.705   83.672  1.00 35.44 611 A 1 
ATOM 4668 O O   . LYS A 0 611 . -37.887  3.201   80.864  1.00 35.44 611 A 1 
ATOM 4669 C CG  . LYS A 0 611 . -36.424  2.818   84.978  1.00 35.44 611 A 1 
ATOM 4670 C CD  . LYS A 0 611 . -36.013  1.426   85.461  1.00 35.44 611 A 1 
ATOM 4671 C CE  . LYS A 0 611 . -35.067  1.552   86.659  1.00 35.44 611 A 1 
ATOM 4672 N NZ  . LYS A 0 611 . -34.583  0.219   87.093  1.00 35.44 611 A 1 
ATOM 4673 N N   . HIS A 0 612 . -36.717  5.120   81.073  1.00 34.89 612 A 1 
ATOM 4674 C CA  . HIS A 0 612 . -35.392  5.007   80.429  1.00 34.89 612 A 1 
ATOM 4675 C C   . HIS A 0 612 . -35.166  3.896   79.385  1.00 34.89 612 A 1 
ATOM 4676 C CB  . HIS A 0 612 . -34.292  4.919   81.510  1.00 34.89 612 A 1 
ATOM 4677 O O   . HIS A 0 612 . -35.030  2.726   79.728  1.00 34.89 612 A 1 
ATOM 4678 C CG  . HIS A 0 612 . -33.832  6.248   82.053  1.00 34.89 612 A 1 
ATOM 4679 C CD2 . HIS A 0 612 . -32.594  6.804   81.858  1.00 34.89 612 A 1 
ATOM 4680 N ND1 . HIS A 0 612 . -34.553  7.134   82.827  1.00 34.89 612 A 1 
ATOM 4681 C CE1 . HIS A 0 612 . -33.769  8.197   83.079  1.00 34.89 612 A 1 
ATOM 4682 N NE2 . HIS A 0 612 . -32.567  8.035   82.513  1.00 34.89 612 A 1 
ATOM 4683 N N   . GLY A 0 613 . -34.909  4.326   78.146  1.00 37.12 613 A 1 
ATOM 4684 C CA  . GLY A 0 613 . -34.286  3.530   77.089  1.00 37.12 613 A 1 
ATOM 4685 C C   . GLY A 0 613 . -33.916  4.406   75.892  1.00 37.12 613 A 1 
ATOM 4686 O O   . GLY A 0 613 . -34.637  4.448   74.907  1.00 37.12 613 A 1 
ATOM 4687 N N   . SER A 0 614 . -32.823  5.159   76.023  1.00 32.88 614 A 1 
ATOM 4688 C CA  . SER A 0 614 . -32.186  5.923   74.946  1.00 32.88 614 A 1 
ATOM 4689 C C   . SER A 0 614 . -31.564  4.971   73.921  1.00 32.88 614 A 1 
ATOM 4690 C CB  . SER A 0 614 . -31.088  6.801   75.570  1.00 32.88 614 A 1 
ATOM 4691 O O   . SER A 0 614 . -30.706  4.174   74.295  1.00 32.88 614 A 1 
ATOM 4692 O OG  . SER A 0 614 . -30.277  7.398   74.582  1.00 32.88 614 A 1 
ATOM 4693 N N   . VAL A 0 615 . -31.956  5.073   72.647  1.00 40.08 615 A 1 
ATOM 4694 C CA  . VAL A 0 615 . -31.147  4.613   71.508  1.00 40.08 615 A 1 
ATOM 4695 C C   . VAL A 0 615 . -31.284  5.634   70.380  1.00 40.08 615 A 1 
ATOM 4696 C CB  . VAL A 0 615 . -31.494  3.189   71.019  1.00 40.08 615 A 1 
ATOM 4697 O O   . VAL A 0 615 . -32.342  5.796   69.779  1.00 40.08 615 A 1 
ATOM 4698 C CG1 . VAL A 0 615 . -30.536  2.764   69.895  1.00 40.08 615 A 1 
ATOM 4699 C CG2 . VAL A 0 615 . -31.369  2.135   72.127  1.00 40.08 615 A 1 
ATOM 4700 N N   . HIS A 0 616 . -30.187  6.340   70.129  1.00 32.81 616 A 1 
ATOM 4701 C CA  . HIS A 0 616 . -29.976  7.204   68.977  1.00 32.81 616 A 1 
ATOM 4702 C C   . HIS A 0 616 . -29.599  6.360   67.750  1.00 32.81 616 A 1 
ATOM 4703 C CB  . HIS A 0 616 . -28.808  8.156   69.296  1.00 32.81 616 A 1 
ATOM 4704 O O   . HIS A 0 616 . -28.718  5.506   67.858  1.00 32.81 616 A 1 
ATOM 4705 C CG  . HIS A 0 616 . -29.085  9.204   70.345  1.00 32.81 616 A 1 
ATOM 4706 C CD2 . HIS A 0 616 . -29.111  9.043   71.706  1.00 32.81 616 A 1 
ATOM 4707 N ND1 . HIS A 0 616 . -29.294  10.540  70.094  1.00 32.81 616 A 1 
ATOM 4708 C CE1 . HIS A 0 616 . -29.448  11.167  71.271  1.00 32.81 616 A 1 
ATOM 4709 N NE2 . HIS A 0 616 . -29.343  10.296  72.286  1.00 32.81 616 A 1 
ATOM 4710 N N   . PRO A 0 617 . -30.136  6.691   66.567  1.00 49.20 617 A 1 
ATOM 4711 C CA  . PRO A 0 617 . -29.346  6.666   65.347  1.00 49.20 617 A 1 
ATOM 4712 C C   . PRO A 0 617 . -29.302  8.062   64.723  1.00 49.20 617 A 1 
ATOM 4713 C CB  . PRO A 0 617 . -29.965  5.612   64.433  1.00 49.20 617 A 1 
ATOM 4714 O O   . PRO A 0 617 . -30.304  8.734   64.495  1.00 49.20 617 A 1 
ATOM 4715 C CG  . PRO A 0 617 . -31.373  5.396   64.993  1.00 49.20 617 A 1 
ATOM 4716 C CD  . PRO A 0 617 . -31.493  6.318   66.213  1.00 49.20 617 A 1 
ATOM 4717 N N   . VAL A 0 618 . -28.072  8.493   64.494  1.00 34.84 618 A 1 
ATOM 4718 C CA  . VAL A 0 618 . -27.663  9.758   63.904  1.00 34.84 618 A 1 
ATOM 4719 C C   . VAL A 0 618 . -27.783  9.627   62.383  1.00 34.84 618 A 1 
ATOM 4720 C CB  . VAL A 0 618 . -26.209  10.013  64.359  1.00 34.84 618 A 1 
ATOM 4721 O O   . VAL A 0 618 . -27.103  8.795   61.793  1.00 34.84 618 A 1 
ATOM 4722 C CG1 . VAL A 0 618 . -25.620  11.289  63.766  1.00 34.84 618 A 1 
ATOM 4723 C CG2 . VAL A 0 618 . -26.112  10.109  65.891  1.00 34.84 618 A 1 
ATOM 4724 N N   . GLY A 0 619 . -28.627  10.444  61.751  1.00 36.08 619 A 1 
ATOM 4725 C CA  . GLY A 0 619 . -28.740  10.554  60.295  1.00 36.08 619 A 1 
ATOM 4726 C C   . GLY A 0 619 . -28.759  12.021  59.876  1.00 36.08 619 A 1 
ATOM 4727 O O   . GLY A 0 619 . -29.782  12.689  59.980  1.00 36.08 619 A 1 
ATOM 4728 N N   . TYR A 0 620 . -27.595  12.525  59.471  1.00 31.16 620 A 1 
ATOM 4729 C CA  . TYR A 0 620 . -27.352  13.876  58.962  1.00 31.16 620 A 1 
ATOM 4730 C C   . TYR A 0 620 . -27.813  14.008  57.499  1.00 31.16 620 A 1 
ATOM 4731 C CB  . TYR A 0 620 . -25.837  14.158  59.034  1.00 31.16 620 A 1 
ATOM 4732 O O   . TYR A 0 620 . -27.456  13.179  56.670  1.00 31.16 620 A 1 
ATOM 4733 C CG  . TYR A 0 620 . -25.316  14.771  60.323  1.00 31.16 620 A 1 
ATOM 4734 C CD1 . TYR A 0 620 . -24.936  16.127  60.336  1.00 31.16 620 A 1 
ATOM 4735 C CD2 . TYR A 0 620 . -25.150  13.990  61.482  1.00 31.16 620 A 1 
ATOM 4736 C CE1 . TYR A 0 620 . -24.402  16.702  61.503  1.00 31.16 620 A 1 
ATOM 4737 C CE2 . TYR A 0 620 . -24.613  14.562  62.655  1.00 31.16 620 A 1 
ATOM 4738 O OH  . TYR A 0 620 . -23.710  16.489  63.781  1.00 31.16 620 A 1 
ATOM 4739 C CZ  . TYR A 0 620 . -24.238  15.923  62.664  1.00 31.16 620 A 1 
ATOM 4740 N N   . GLY A 0 621 . -28.512  15.097  57.165  1.00 38.01 621 A 1 
ATOM 4741 C CA  . GLY A 0 621 . -28.839  15.492  55.784  1.00 38.01 621 A 1 
ATOM 4742 C C   . GLY A 0 621 . -29.902  16.597  55.764  1.00 38.01 621 A 1 
ATOM 4743 O O   . GLY A 0 621 . -31.084  16.304  55.770  1.00 38.01 621 A 1 
ATOM 4744 N N   . LYS A 0 622 . -29.544  17.837  56.114  1.00 31.27 622 A 1 
ATOM 4745 C CA  . LYS A 0 622 . -29.161  18.966  55.235  1.00 31.27 622 A 1 
ATOM 4746 C C   . LYS A 0 622 . -30.376  19.760  54.699  1.00 31.27 622 A 1 
ATOM 4747 C CB  . LYS A 0 622 . -28.132  18.588  54.148  1.00 31.27 622 A 1 
ATOM 4748 O O   . LYS A 0 622 . -31.287  19.218  54.097  1.00 31.27 622 A 1 
ATOM 4749 C CG  . LYS A 0 622 . -27.285  19.802  53.716  1.00 31.27 622 A 1 
ATOM 4750 C CD  . LYS A 0 622 . -26.378  19.478  52.518  1.00 31.27 622 A 1 
ATOM 4751 C CE  . LYS A 0 622 . -25.442  20.662  52.224  1.00 31.27 622 A 1 
ATOM 4752 N NZ  . LYS A 0 622 . -24.914  20.619  50.835  1.00 31.27 622 A 1 
ATOM 4753 N N   . HIS A 0 623 . -30.321  21.059  55.004  1.00 30.79 623 A 1 
ATOM 4754 C CA  . HIS A 0 623 . -31.192  22.211  54.706  1.00 30.79 623 A 1 
ATOM 4755 C C   . HIS A 0 623 . -31.950  22.157  53.360  1.00 30.79 623 A 1 
ATOM 4756 C CB  . HIS A 0 623 . -30.233  23.415  54.668  1.00 30.79 623 A 1 
ATOM 4757 O O   . HIS A 0 623 . -31.395  21.678  52.384  1.00 30.79 623 A 1 
ATOM 4758 C CG  . HIS A 0 623 . -29.332  23.610  55.871  1.00 30.79 623 A 1 
ATOM 4759 C CD2 . HIS A 0 623 . -28.321  24.529  55.957  1.00 30.79 623 A 1 
ATOM 4760 N ND1 . HIS A 0 623 . -29.408  22.984  57.101  1.00 30.79 623 A 1 
ATOM 4761 C CE1 . HIS A 0 623 . -28.467  23.516  57.900  1.00 30.79 623 A 1 
ATOM 4762 N NE2 . HIS A 0 623 . -27.777  24.455  57.242  1.00 30.79 623 A 1 
ATOM 4763 N N   . GLY A 0 624 . -33.166  22.680  53.177  1.00 29.93 624 A 1 
ATOM 4764 C CA  . GLY A 0 624 . -33.905  23.716  53.904  1.00 29.93 624 A 1 
ATOM 4765 C C   . GLY A 0 624 . -34.164  24.918  52.985  1.00 29.93 624 A 1 
ATOM 4766 O O   . GLY A 0 624 . -33.218  25.638  52.740  1.00 29.93 624 A 1 
ATOM 4767 N N   . TYR A 0 625 . -35.406  25.105  52.511  1.00 32.62 625 A 1 
ATOM 4768 C CA  . TYR A 0 625 . -36.094  26.315  51.986  1.00 32.62 625 A 1 
ATOM 4769 C C   . TYR A 0 625 . -37.546  25.834  51.719  1.00 32.62 625 A 1 
ATOM 4770 C CB  . TYR A 0 625 . -35.484  26.826  50.653  1.00 32.62 625 A 1 
ATOM 4771 O O   . TYR A 0 625 . -37.708  24.789  51.111  1.00 32.62 625 A 1 
ATOM 4772 C CG  . TYR A 0 625 . -34.198  27.646  50.744  1.00 32.62 625 A 1 
ATOM 4773 C CD1 . TYR A 0 625 . -34.236  28.993  51.159  1.00 32.62 625 A 1 
ATOM 4774 C CD2 . TYR A 0 625 . -32.958  27.067  50.401  1.00 32.62 625 A 1 
ATOM 4775 C CE1 . TYR A 0 625 . -33.041  29.731  51.295  1.00 32.62 625 A 1 
ATOM 4776 C CE2 . TYR A 0 625 . -31.760  27.784  50.576  1.00 32.62 625 A 1 
ATOM 4777 O OH  . TYR A 0 625 . -30.637  29.804  51.203  1.00 32.62 625 A 1 
ATOM 4778 C CZ  . TYR A 0 625 . -31.797  29.116  51.031  1.00 32.62 625 A 1 
ATOM 4779 N N   . GLY A 0 626 . -38.677  26.402  52.142  1.00 32.19 626 A 1 
ATOM 4780 C CA  . GLY A 0 626 . -39.025  27.696  52.712  1.00 32.19 626 A 1 
ATOM 4781 C C   . GLY A 0 626 . -40.224  28.262  51.933  1.00 32.19 626 A 1 
ATOM 4782 O O   . GLY A 0 626 . -39.984  28.847  50.888  1.00 32.19 626 A 1 
ATOM 4783 N N   . LYS A 0 627 . -41.475  28.080  52.410  1.00 32.44 627 A 1 
ATOM 4784 C CA  . LYS A 0 627 . -42.680  28.929  52.167  1.00 32.44 627 A 1 
ATOM 4785 C C   . LYS A 0 627 . -43.988  28.166  52.434  1.00 32.44 627 A 1 
ATOM 4786 C CB  . LYS A 0 627 . -42.786  29.473  50.715  1.00 32.44 627 A 1 
ATOM 4787 O O   . LYS A 0 627 . -44.391  27.344  51.627  1.00 32.44 627 A 1 
ATOM 4788 C CG  . LYS A 0 627 . -42.364  30.943  50.599  1.00 32.44 627 A 1 
ATOM 4789 C CD  . LYS A 0 627 . -42.346  31.378  49.125  1.00 32.44 627 A 1 
ATOM 4790 C CE  . LYS A 0 627 . -42.258  32.900  48.968  1.00 32.44 627 A 1 
ATOM 4791 N NZ  . LYS A 0 627 . -42.096  33.298  47.549  1.00 32.44 627 A 1 
ATOM 4792 N N   . SER A 0 628 . -44.702  28.514  53.501  1.00 33.95 628 A 1 
ATOM 4793 C CA  . SER A 0 628 . -46.164  28.667  53.470  1.00 33.95 628 A 1 
ATOM 4794 C C   . SER A 0 628 . -46.615  29.367  54.749  1.00 33.95 628 A 1 
ATOM 4795 C CB  . SER A 0 628 . -46.939  27.357  53.301  1.00 33.95 628 A 1 
ATOM 4796 O O   . SER A 0 628 . -46.083  29.135  55.832  1.00 33.95 628 A 1 
ATOM 4797 O OG  . SER A 0 628 . -48.315  27.670  53.228  1.00 33.95 628 A 1 
ATOM 4798 N N   . TYR A 0 629 . -47.554  30.282  54.581  1.00 32.32 629 A 1 
ATOM 4799 C CA  . TYR A 0 629 . -48.045  31.239  55.553  1.00 32.32 629 A 1 
ATOM 4800 C C   . TYR A 0 629 . -49.448  30.793  55.965  1.00 32.32 629 A 1 
ATOM 4801 C CB  . TYR A 0 629 . -48.095  32.631  54.882  1.00 32.32 629 A 1 
ATOM 4802 O O   . TYR A 0 629 . -50.301  30.643  55.097  1.00 32.32 629 A 1 
ATOM 4803 C CG  . TYR A 0 629 . -46.961  32.937  53.916  1.00 32.32 629 A 1 
ATOM 4804 C CD1 . TYR A 0 629 . -45.827  33.631  54.371  1.00 32.32 629 A 1 
ATOM 4805 C CD2 . TYR A 0 629 . -47.043  32.526  52.566  1.00 32.32 629 A 1 
ATOM 4806 C CE1 . TYR A 0 629 . -44.786  33.939  53.481  1.00 32.32 629 A 1 
ATOM 4807 C CE2 . TYR A 0 629 . -45.991  32.812  51.674  1.00 32.32 629 A 1 
ATOM 4808 O OH  . TYR A 0 629 . -43.883  33.913  51.289  1.00 32.32 629 A 1 
ATOM 4809 C CZ  . TYR A 0 629 . -44.875  33.541  52.133  1.00 32.32 629 A 1 
ATOM 4810 N N   . SER A 0 630 . -49.725  30.648  57.259  1.00 36.32 630 A 1 
ATOM 4811 C CA  . SER A 0 630 . -51.099  30.750  57.767  1.00 36.32 630 A 1 
ATOM 4812 C C   . SER A 0 630 . -51.082  31.200  59.226  1.00 36.32 630 A 1 
ATOM 4813 C CB  . SER A 0 630 . -51.922  29.469  57.562  1.00 36.32 630 A 1 
ATOM 4814 O O   . SER A 0 630 . -50.878  30.420  60.156  1.00 36.32 630 A 1 
ATOM 4815 O OG  . SER A 0 630 . -51.461  28.413  58.372  1.00 36.32 630 A 1 
ATOM 4816 N N   . THR A 0 631 . -51.271  32.501  59.396  1.00 30.25 631 A 1 
ATOM 4817 C CA  . THR A 0 631 . -51.595  33.178  60.649  1.00 30.25 631 A 1 
ATOM 4818 C C   . THR A 0 631 . -53.117  33.256  60.756  1.00 30.25 631 A 1 
ATOM 4819 C CB  . THR A 0 631 . -51.032  34.614  60.615  1.00 30.25 631 A 1 
ATOM 4820 O O   . THR A 0 631 . -53.742  33.603  59.760  1.00 30.25 631 A 1 
ATOM 4821 C CG2 . THR A 0 631 . -51.045  35.303  61.978  1.00 30.25 631 A 1 
ATOM 4822 O OG1 . THR A 0 631 . -49.694  34.622  60.173  1.00 30.25 631 A 1 
ATOM 4823 N N   . ALA A 0 632 . -53.673  32.984  61.944  1.00 35.50 632 A 1 
ATOM 4824 C CA  . ALA A 0 632 . -54.929  33.509  62.525  1.00 35.50 632 A 1 
ATOM 4825 C C   . ALA A 0 632 . -55.692  32.388  63.265  1.00 35.50 632 A 1 
ATOM 4826 C CB  . ALA A 0 632 . -55.842  34.234  61.523  1.00 35.50 632 A 1 
ATOM 4827 O O   . ALA A 0 632 . -56.194  31.450  62.664  1.00 35.50 632 A 1 
ATOM 4828 N N   . GLN A 0 633 . -55.615  32.333  64.597  1.00 32.33 633 A 1 
ATOM 4829 C CA  . GLN A 0 633 . -56.473  33.073  65.539  1.00 32.33 633 A 1 
ATOM 4830 C C   . GLN A 0 633 . -57.715  32.250  65.927  1.00 32.33 633 A 1 
ATOM 4831 C CB  . GLN A 0 633 . -56.761  34.522  65.095  1.00 32.33 633 A 1 
ATOM 4832 O O   . GLN A 0 633 . -58.835  32.505  65.501  1.00 32.33 633 A 1 
ATOM 4833 C CG  . GLN A 0 633 . -57.263  35.434  66.224  1.00 32.33 633 A 1 
ATOM 4834 C CD  . GLN A 0 633 . -57.363  36.892  65.772  1.00 32.33 633 A 1 
ATOM 4835 N NE2 . GLN A 0 633 . -57.307  37.845  66.675  1.00 32.33 633 A 1 
ATOM 4836 O OE1 . GLN A 0 633 . -57.475  37.215  64.604  1.00 32.33 633 A 1 
ATOM 4837 N N   . ALA A 0 634 . -57.489  31.256  66.790  1.00 35.51 634 A 1 
ATOM 4838 C CA  . ALA A 0 634 . -58.535  30.561  67.530  1.00 35.51 634 A 1 
ATOM 4839 C C   . ALA A 0 634 . -59.017  31.462  68.682  1.00 35.51 634 A 1 
ATOM 4840 C CB  . ALA A 0 634 . -57.977  29.214  68.013  1.00 35.51 634 A 1 
ATOM 4841 O O   . ALA A 0 634 . -58.408  31.517  69.751  1.00 35.51 634 A 1 
ATOM 4842 N N   . ALA A 0 635 . -60.090  32.214  68.442  1.00 37.24 635 A 1 
ATOM 4843 C CA  . ALA A 0 635 . -60.775  33.001  69.457  1.00 37.24 635 A 1 
ATOM 4844 C C   . ALA A 0 635 . -61.911  32.180  70.098  1.00 37.24 635 A 1 
ATOM 4845 C CB  . ALA A 0 635 . -61.255  34.318  68.835  1.00 37.24 635 A 1 
ATOM 4846 O O   . ALA A 0 635 . -62.939  31.917  69.487  1.00 37.24 635 A 1 
ATOM 4847 N N   . GLN A 0 636 . -61.683  31.786  71.351  1.00 33.81 636 A 1 
ATOM 4848 C CA  . GLN A 0 636 . -62.587  32.015  72.484  1.00 33.81 636 A 1 
ATOM 4849 C C   . GLN A 0 636 . -64.075  31.628  72.316  1.00 33.81 636 A 1 
ATOM 4850 C CB  . GLN A 0 636 . -62.367  33.478  72.923  1.00 33.81 636 A 1 
ATOM 4851 O O   . GLN A 0 636 . -64.948  32.479  72.177  1.00 33.81 636 A 1 
ATOM 4852 C CG  . GLN A 0 636 . -62.616  33.728  74.415  1.00 33.81 636 A 1 
ATOM 4853 C CD  . GLN A 0 636 . -62.136  35.118  74.832  1.00 33.81 636 A 1 
ATOM 4854 N NE2 . GLN A 0 636 . -61.713  35.301  76.063  1.00 33.81 636 A 1 
ATOM 4855 O OE1 . GLN A 0 636 . -62.108  36.066  74.070  1.00 33.81 636 A 1 
ATOM 4856 N N   . ALA A 0 637 . -64.380  30.338  72.479  1.00 36.72 637 A 1 
ATOM 4857 C CA  . ALA A 0 637 . -65.720  29.878  72.843  1.00 36.72 637 A 1 
ATOM 4858 C C   . ALA A 0 637 . -65.865  29.887  74.377  1.00 36.72 637 A 1 
ATOM 4859 C CB  . ALA A 0 637 . -65.973  28.499  72.224  1.00 36.72 637 A 1 
ATOM 4860 O O   . ALA A 0 637 . -65.375  28.998  75.073  1.00 36.72 637 A 1 
ATOM 4861 N N   . ALA A 0 638 . -66.522  30.917  74.906  1.00 32.35 638 A 1 
ATOM 4862 C CA  . ALA A 0 638 . -66.933  31.010  76.300  1.00 32.35 638 A 1 
ATOM 4863 C C   . ALA A 0 638 . -68.424  31.363  76.360  1.00 32.35 638 A 1 
ATOM 4864 C CB  . ALA A 0 638 . -66.058  32.057  77.012  1.00 32.35 638 A 1 
ATOM 4865 O O   . ALA A 0 638 . -68.784  32.513  76.133  1.00 32.35 638 A 1 
ATOM 4866 N N   . SER A 0 639 . -69.284  30.400  76.707  1.00 36.87 639 A 1 
ATOM 4867 C CA  . SER A 0 639 . -70.595  30.687  77.310  1.00 36.87 639 A 1 
ATOM 4868 C C   . SER A 0 639 . -71.235  29.446  77.953  1.00 36.87 639 A 1 
ATOM 4869 C CB  . SER A 0 639 . -71.572  31.365  76.337  1.00 36.87 639 A 1 
ATOM 4870 O O   . SER A 0 639 . -71.639  28.485  77.308  1.00 36.87 639 A 1 
ATOM 4871 O OG  . SER A 0 639 . -71.636  30.692  75.102  1.00 36.87 639 A 1 
ATOM 4872 N N   . SER A 0 640 . -71.282  29.507  79.286  1.00 35.59 640 A 1 
ATOM 4873 C CA  . SER A 0 640 . -72.408  29.150  80.163  1.00 35.59 640 A 1 
ATOM 4874 C C   . SER A 0 640 . -73.261  27.917  79.834  1.00 35.59 640 A 1 
ATOM 4875 C CB  . SER A 0 640 . -73.306  30.381  80.332  1.00 35.59 640 A 1 
ATOM 4876 O O   . SER A 0 640 . -74.250  27.973  79.108  1.00 35.59 640 A 1 
ATOM 4877 O OG  . SER A 0 640 . -73.775  30.830  79.079  1.00 35.59 640 A 1 
ATOM 4878 N N   . LYS A 0 641 . -72.962  26.832  80.553  1.00 35.02 641 A 1 
ATOM 4879 C CA  . LYS A 0 641 . -73.814  25.655  80.747  1.00 35.02 641 A 1 
ATOM 4880 C C   . LYS A 0 641 . -74.810  25.950  81.886  1.00 35.02 641 A 1 
ATOM 4881 C CB  . LYS A 0 641 . -72.861  24.469  81.007  1.00 35.02 641 A 1 
ATOM 4882 O O   . LYS A 0 641 . -74.492  25.743  83.054  1.00 35.02 641 A 1 
ATOM 4883 C CG  . LYS A 0 641 . -73.452  23.078  80.740  1.00 35.02 641 A 1 
ATOM 4884 C CD  . LYS A 0 641 . -72.358  22.014  80.946  1.00 35.02 641 A 1 
ATOM 4885 C CE  . LYS A 0 641 . -72.828  20.631  80.480  1.00 35.02 641 A 1 
ATOM 4886 N NZ  . LYS A 0 641 . -71.771  19.601  80.658  1.00 35.02 641 A 1 
ATOM 4887 N N   . GLN A 0 642 . -75.973  26.514  81.560  1.00 31.74 642 A 1 
ATOM 4888 C CA  . GLN A 0 642 . -77.077  26.748  82.503  1.00 31.74 642 A 1 
ATOM 4889 C C   . GLN A 0 642 . -78.017  25.540  82.525  1.00 31.74 642 A 1 
ATOM 4890 C CB  . GLN A 0 642 . -77.816  28.062  82.168  1.00 31.74 642 A 1 
ATOM 4891 O O   . GLN A 0 642 . -78.381  25.001  81.484  1.00 31.74 642 A 1 
ATOM 4892 C CG  . GLN A 0 642 . -77.618  29.147  83.251  1.00 31.74 642 A 1 
ATOM 4893 C CD  . GLN A 0 642 . -77.432  30.561  82.703  1.00 31.74 642 A 1 
ATOM 4894 N NE2 . GLN A 0 642 . -77.658  31.582  83.500  1.00 31.74 642 A 1 
ATOM 4895 O OE1 . GLN A 0 642 . -77.016  30.789  81.584  1.00 31.74 642 A 1 
ATOM 4896 N N   . GLY A 0 643 . -78.357  25.100  83.736  1.00 27.96 643 A 1 
ATOM 4897 C CA  . GLY A 0 643 . -79.309  24.027  83.985  1.00 27.96 643 A 1 
ATOM 4898 C C   . GLY A 0 643 . -80.771  24.472  83.917  1.00 27.96 643 A 1 
ATOM 4899 O O   . GLY A 0 643 . -81.065  25.642  83.693  1.00 27.96 643 A 1 
ATOM 4900 N N   . TYR A 0 644 . -81.626  23.501  84.248  1.00 28.15 644 A 1 
ATOM 4901 C CA  . TYR A 0 644 . -83.091  23.504  84.361  1.00 28.15 644 A 1 
ATOM 4902 C C   . TYR A 0 644 . -83.871  23.037  83.131  1.00 28.15 644 A 1 
ATOM 4903 C CB  . TYR A 0 644 . -83.688  24.791  84.956  1.00 28.15 644 A 1 
ATOM 4904 O O   . TYR A 0 644 . -83.850  23.666  82.082  1.00 28.15 644 A 1 
ATOM 4905 C CG  . TYR A 0 644 . -83.522  24.880  86.454  1.00 28.15 644 A 1 
ATOM 4906 C CD1 . TYR A 0 644 . -84.556  24.399  87.278  1.00 28.15 644 A 1 
ATOM 4907 C CD2 . TYR A 0 644 . -82.346  25.405  87.023  1.00 28.15 644 A 1 
ATOM 4908 C CE1 . TYR A 0 644 . -84.419  24.441  88.675  1.00 28.15 644 A 1 
ATOM 4909 C CE2 . TYR A 0 644 . -82.203  25.445  88.424  1.00 28.15 644 A 1 
ATOM 4910 O OH  . TYR A 0 644 . -83.125  25.001  90.601  1.00 28.15 644 A 1 
ATOM 4911 C CZ  . TYR A 0 644 . -83.244  24.963  89.250  1.00 28.15 644 A 1 
ATOM 4912 N N   . GLY A 0 645 . -84.662  21.977  83.343  1.00 30.78 645 A 1 
ATOM 4913 C CA  . GLY A 0 645 . -85.895  21.762  82.587  1.00 30.78 645 A 1 
ATOM 4914 C C   . GLY A 0 645 . -86.136  20.358  82.041  1.00 30.78 645 A 1 
ATOM 4915 O O   . GLY A 0 645 . -86.378  20.222  80.851  1.00 30.78 645 A 1 
ATOM 4916 N N   . SER A 0 646 . -86.161  19.323  82.890  1.00 29.72 646 A 1 
ATOM 4917 C CA  . SER A 0 646 . -86.957  18.118  82.597  1.00 29.72 646 A 1 
ATOM 4918 C C   . SER A 0 646 . -88.436  18.502  82.558  1.00 29.72 646 A 1 
ATOM 4919 C CB  . SER A 0 646 . -86.796  17.036  83.681  1.00 29.72 646 A 1 
ATOM 4920 O O   . SER A 0 646 . -89.094  18.486  83.596  1.00 29.72 646 A 1 
ATOM 4921 O OG  . SER A 0 646 . -85.735  16.161  83.391  1.00 29.72 646 A 1 
ATOM 4922 N N   . HIS A 0 647 . -88.970  18.874  81.397  1.00 30.04 647 A 1 
ATOM 4923 C CA  . HIS A 0 647 . -90.409  18.830  81.153  1.00 30.04 647 A 1 
ATOM 4924 C C   . HIS A 0 647 . -90.711  18.993  79.659  1.00 30.04 647 A 1 
ATOM 4925 C CB  . HIS A 0 647 . -91.161  19.909  81.968  1.00 30.04 647 A 1 
ATOM 4926 O O   . HIS A 0 647 . -90.200  19.912  79.032  1.00 30.04 647 A 1 
ATOM 4927 C CG  . HIS A 0 647 . -92.444  19.389  82.568  1.00 30.04 647 A 1 
ATOM 4928 C CD2 . HIS A 0 647 . -92.572  18.606  83.686  1.00 30.04 647 A 1 
ATOM 4929 N ND1 . HIS A 0 647 . -93.711  19.609  82.081  1.00 30.04 647 A 1 
ATOM 4930 C CE1 . HIS A 0 647 . -94.582  18.975  82.884  1.00 30.04 647 A 1 
ATOM 4931 N NE2 . HIS A 0 647 . -93.934  18.344  83.873  1.00 30.04 647 A 1 
ATOM 4932 N N   . SER A 0 648 . -91.642  18.177  79.154  1.00 33.28 648 A 1 
ATOM 4933 C CA  . SER A 0 648 . -92.490  18.417  77.967  1.00 33.28 648 A 1 
ATOM 4934 C C   . SER A 0 648 . -92.183  17.786  76.597  1.00 33.28 648 A 1 
ATOM 4935 C CB  . SER A 0 648 . -92.989  19.868  77.865  1.00 33.28 648 A 1 
ATOM 4936 O O   . SER A 0 648 . -92.908  18.088  75.653  1.00 33.28 648 A 1 
ATOM 4937 O OG  . SER A 0 648 . -92.015  20.749  77.358  1.00 33.28 648 A 1 
ATOM 4938 N N   . ASP A 0 649 . -91.320  16.773  76.480  1.00 36.55 649 A 1 
ATOM 4939 C CA  . ASP A 0 649 . -91.252  15.999  75.216  1.00 36.55 649 A 1 
ATOM 4940 C C   . ASP A 0 649 . -92.490  15.113  74.956  1.00 36.55 649 A 1 
ATOM 4941 C CB  . ASP A 0 649 . -89.954  15.190  75.119  1.00 36.55 649 A 1 
ATOM 4942 O O   . ASP A 0 649 . -92.625  14.521  73.892  1.00 36.55 649 A 1 
ATOM 4943 C CG  . ASP A 0 649 . -88.704  16.069  75.044  1.00 36.55 649 A 1 
ATOM 4944 O OD1 . ASP A 0 649 . -88.824  17.244  74.634  1.00 36.55 649 A 1 
ATOM 4945 O OD2 . ASP A 0 649 . -87.644  15.545  75.450  1.00 36.55 649 A 1 
ATOM 4946 N N   . ALA A 0 650 . -93.459  15.077  75.879  1.00 34.89 650 A 1 
ATOM 4947 C CA  . ALA A 0 650 . -94.786  14.504  75.625  1.00 34.89 650 A 1 
ATOM 4948 C C   . ALA A 0 650 . -95.714  15.434  74.806  1.00 34.89 650 A 1 
ATOM 4949 C CB  . ALA A 0 650 . -95.405  14.089  76.966  1.00 34.89 650 A 1 
ATOM 4950 O O   . ALA A 0 650 . -96.877  15.105  74.578  1.00 34.89 650 A 1 
ATOM 4951 N N   . GLN A 0 651 . -95.239  16.611  74.379  1.00 33.34 651 A 1 
ATOM 4952 C CA  . GLN A 0 651 . -96.028  17.559  73.586  1.00 33.34 651 A 1 
ATOM 4953 C C   . GLN A 0 651 . -95.695  17.519  72.079  1.00 33.34 651 A 1 
ATOM 4954 C CB  . GLN A 0 651 . -95.870  18.962  74.198  1.00 33.34 651 A 1 
ATOM 4955 O O   . GLN A 0 651 . -96.428  18.118  71.290  1.00 33.34 651 A 1 
ATOM 4956 C CG  . GLN A 0 651 . -97.031  19.922  73.884  1.00 33.34 651 A 1 
ATOM 4957 C CD  . GLN A 0 651 . -98.243  19.800  74.804  1.00 33.34 651 A 1 
ATOM 4958 N NE2 . GLN A 0 651 . -99.423  20.087  74.304  1.00 33.34 651 A 1 
ATOM 4959 O OE1 . GLN A 0 651 . -98.185  19.529  75.989  1.00 33.34 651 A 1 
ATOM 4960 N N   . ALA A 0 652 . -94.651  16.796  71.654  1.00 33.79 652 A 1 
ATOM 4961 C CA  . ALA A 0 652 . -94.264  16.711  70.240  1.00 33.79 652 A 1 
ATOM 4962 C C   . ALA A 0 652 . -95.283  15.944  69.369  1.00 33.79 652 A 1 
ATOM 4963 C CB  . ALA A 0 652 . -92.859  16.108  70.154  1.00 33.79 652 A 1 
ATOM 4964 O O   . ALA A 0 652 . -95.379  16.197  68.169  1.00 33.79 652 A 1 
ATOM 4965 N N   . ASP A 0 653 . -96.129  15.100  69.964  1.00 40.20 653 A 1 
ATOM 4966 C CA  . ASP A 0 653 . -97.016  14.216  69.194  1.00 40.20 653 A 1 
ATOM 4967 C C   . ASP A 0 653 . -98.315  14.874  68.700  1.00 40.20 653 A 1 
ATOM 4968 C CB  . ASP A 0 653 . -97.290  12.939  69.999  1.00 40.20 653 A 1 
ATOM 4969 O O   . ASP A 0 653 . -99.111  14.231  68.017  1.00 40.20 653 A 1 
ATOM 4970 C CG  . ASP A 0 653 . -96.014  12.134  70.267  1.00 40.20 653 A 1 
ATOM 4971 O OD1 . ASP A 0 653 . -95.116  12.150  69.398  1.00 40.20 653 A 1 
ATOM 4972 O OD2 . ASP A 0 653 . -95.954  11.526  71.357  1.00 40.20 653 A 1 
ATOM 4973 N N   . ARG A 0 654 . -98.561  16.160  68.998  1.00 36.30 654 A 1 
ATOM 4974 C CA  . ARG A 0 654 . -99.765  16.860  68.499  1.00 36.30 654 A 1 
ATOM 4975 C C   . ARG A 0 654 . -99.565  17.726  67.256  1.00 36.30 654 A 1 
ATOM 4976 C CB  . ARG A 0 654 . -100.531 17.548  69.641  1.00 36.30 654 A 1 
ATOM 4977 O O   . ARG A 0 654 . -100.565 18.140  66.677  1.00 36.30 654 A 1 
ATOM 4978 C CG  . ARG A 0 654 . -101.421 16.513  70.354  1.00 36.30 654 A 1 
ATOM 4979 C CD  . ARG A 0 654 . -102.432 17.167  71.300  1.00 36.30 654 A 1 
ATOM 4980 N NE  . ARG A 0 654 . -101.842 17.510  72.607  1.00 36.30 654 A 1 
ATOM 4981 N NH1 . ARG A 0 654 . -103.327 19.160  73.187  1.00 36.30 654 A 1 
ATOM 4982 N NH2 . ARG A 0 654 . -101.867 18.408  74.699  1.00 36.30 654 A 1 
ATOM 4983 C CZ  . ARG A 0 654 . -102.342 18.358  73.487  1.00 36.30 654 A 1 
ATOM 4984 N N   . ASN A 0 655 . -98.338  17.913  66.769  1.00 32.52 655 A 1 
ATOM 4985 C CA  . ASN A 0 655 . -98.082  18.642  65.518  1.00 32.52 655 A 1 
ATOM 4986 C C   . ASN A 0 655 . -97.781  17.681  64.355  1.00 32.52 655 A 1 
ATOM 4987 C CB  . ASN A 0 655 . -97.031  19.737  65.753  1.00 32.52 655 A 1 
ATOM 4988 O O   . ASN A 0 655 . -96.733  17.730  63.719  1.00 32.52 655 A 1 
ATOM 4989 C CG  . ASN A 0 655 . -97.573  20.927  66.530  1.00 32.52 655 A 1 
ATOM 4990 N ND2 . ASN A 0 655 . -96.709  21.828  66.930  1.00 32.52 655 A 1 
ATOM 4991 O OD1 . ASN A 0 655 . -98.757  21.088  66.778  1.00 32.52 655 A 1 
ATOM 4992 N N   . HIS A 0 656 . -98.732  16.795  64.070  1.00 33.11 656 A 1 
ATOM 4993 C CA  . HIS A 0 656 . -98.681  15.848  62.959  1.00 33.11 656 A 1 
ATOM 4994 C C   . HIS A 0 656 . -99.299  16.484  61.699  1.00 33.11 656 A 1 
ATOM 4995 C CB  . HIS A 0 656 . -99.389  14.558  63.421  1.00 33.11 656 A 1 
ATOM 4996 O O   . HIS A 0 656 . -100.474 16.257  61.422  1.00 33.11 656 A 1 
ATOM 4997 C CG  . HIS A 0 656 . -98.932  13.317  62.704  1.00 33.11 656 A 1 
ATOM 4998 C CD2 . HIS A 0 656 . -99.562  12.667  61.677  1.00 33.11 656 A 1 
ATOM 4999 N ND1 . HIS A 0 656 . -97.821  12.576  63.034  1.00 33.11 656 A 1 
ATOM 5000 C CE1 . HIS A 0 656 . -97.778  11.506  62.225  1.00 33.11 656 A 1 
ATOM 5001 N NE2 . HIS A 0 656 . -98.821  11.519  61.381  1.00 33.11 656 A 1 
ATOM 5002 N N   . ALA A 0 657 . -98.564  17.340  60.967  1.00 33.97 657 A 1 
ATOM 5003 C CA  . ALA A 0 657 . -99.074  17.854  59.679  1.00 33.97 657 A 1 
ATOM 5004 C C   . ALA A 0 657 . -98.069  18.389  58.630  1.00 33.97 657 A 1 
ATOM 5005 C CB  . ALA A 0 657 . -100.142 18.930  59.949  1.00 33.97 657 A 1 
ATOM 5006 O O   . ALA A 0 657 . -98.530  18.777  57.559  1.00 33.97 657 A 1 
ATOM 5007 N N   . ALA A 0 658 . -96.745  18.454  58.845  1.00 32.88 658 A 1 
ATOM 5008 C CA  . ALA A 0 658 . -95.887  19.167  57.875  1.00 32.88 658 A 1 
ATOM 5009 C C   . ALA A 0 658 . -94.490  18.589  57.583  1.00 32.88 658 A 1 
ATOM 5010 C CB  . ALA A 0 658 . -95.846  20.656  58.254  1.00 32.88 658 A 1 
ATOM 5011 O O   . ALA A 0 658 . -93.658  19.312  57.041  1.00 32.88 658 A 1 
ATOM 5012 N N   . ALA A 0 659 . -94.227  17.302  57.836  1.00 31.65 659 A 1 
ATOM 5013 C CA  . ALA A 0 659 . -93.056  16.636  57.247  1.00 31.65 659 A 1 
ATOM 5014 C C   . ALA A 0 659 . -93.324  16.366  55.754  1.00 31.65 659 A 1 
ATOM 5015 C CB  . ALA A 0 659 . -92.697  15.387  58.057  1.00 31.65 659 A 1 
ATOM 5016 O O   . ALA A 0 659 . -93.660  15.265  55.327  1.00 31.65 659 A 1 
ATOM 5017 N N   . ARG A 0 660 . -93.300  17.442  54.972  1.00 33.42 660 A 1 
ATOM 5018 C CA  . ARG A 0 660 . -93.442  17.454  53.521  1.00 33.42 660 A 1 
ATOM 5019 C C   . ARG A 0 660 . -92.045  17.157  52.968  1.00 33.42 660 A 1 
ATOM 5020 C CB  . ARG A 0 660 . -94.009  18.842  53.140  1.00 33.42 660 A 1 
ATOM 5021 O O   . ARG A 0 660 . -91.187  18.017  53.103  1.00 33.42 660 A 1 
ATOM 5022 C CG  . ARG A 0 660 . -94.918  18.858  51.906  1.00 33.42 660 A 1 
ATOM 5023 C CD  . ARG A 0 660 . -95.611  20.229  51.829  1.00 33.42 660 A 1 
ATOM 5024 N NE  . ARG A 0 660 . -96.593  20.302  50.730  1.00 33.42 660 A 1 
ATOM 5025 N NH1 . ARG A 0 660 . -97.954  21.924  51.631  1.00 33.42 660 A 1 
ATOM 5026 N NH2 . ARG A 0 660 . -98.417  21.089  49.616  1.00 33.42 660 A 1 
ATOM 5027 C CZ  . ARG A 0 660 . -97.646  21.100  50.666  1.00 33.42 660 A 1 
ATOM 5028 N N   . SER A 0 661 . -91.843  15.936  52.455  1.00 38.95 661 A 1 
ATOM 5029 C CA  . SER A 0 661 . -90.677  15.439  51.691  1.00 38.95 661 A 1 
ATOM 5030 C C   . SER A 0 661 . -89.641  16.519  51.353  1.00 38.95 661 A 1 
ATOM 5031 C CB  . SER A 0 661 . -91.182  14.806  50.377  1.00 38.95 661 A 1 
ATOM 5032 O O   . SER A 0 661 . -89.824  17.269  50.394  1.00 38.95 661 A 1 
ATOM 5033 O OG  . SER A 0 661 . -91.082  13.403  50.418  1.00 38.95 661 A 1 
ATOM 5034 N N   . GLY A 0 662 . -88.585  16.619  52.159  1.00 32.64 662 A 1 
ATOM 5035 C CA  . GLY A 0 662 . -87.371  17.343  51.796  1.00 32.64 662 A 1 
ATOM 5036 C C   . GLY A 0 662 . -86.392  16.329  51.220  1.00 32.64 662 A 1 
ATOM 5037 O O   . GLY A 0 662 . -86.060  15.380  51.919  1.00 32.64 662 A 1 
ATOM 5038 N N   . TYR A 0 663 . -86.018  16.497  49.956  1.00 38.84 663 A 1 
ATOM 5039 C CA  . TYR A 0 663 . -84.952  15.738  49.300  1.00 38.84 663 A 1 
ATOM 5040 C C   . TYR A 0 663 . -83.618  16.437  49.603  1.00 38.84 663 A 1 
ATOM 5041 C CB  . TYR A 0 663 . -85.208  15.705  47.778  1.00 38.84 663 A 1 
ATOM 5042 O O   . TYR A 0 663 . -83.554  17.667  49.472  1.00 38.84 663 A 1 
ATOM 5043 C CG  . TYR A 0 663 . -86.581  15.210  47.337  1.00 38.84 663 A 1 
ATOM 5044 C CD1 . TYR A 0 663 . -86.775  13.843  47.066  1.00 38.84 663 A 1 
ATOM 5045 C CD2 . TYR A 0 663 . -87.651  16.114  47.169  1.00 38.84 663 A 1 
ATOM 5046 C CE1 . TYR A 0 663 . -88.031  13.376  46.631  1.00 38.84 663 A 1 
ATOM 5047 C CE2 . TYR A 0 663 . -88.914  15.652  46.747  1.00 38.84 663 A 1 
ATOM 5048 O OH  . TYR A 0 663 . -90.324  13.837  46.069  1.00 38.84 663 A 1 
ATOM 5049 C CZ  . TYR A 0 663 . -89.103  14.278  46.477  1.00 38.84 663 A 1 
ATOM 5050 N N   . ASP A 0 664 . -82.578  15.710  49.993  1.00 41.32 664 A 1 
ATOM 5051 C CA  . ASP A 0 664 . -81.201  16.074  49.659  1.00 41.32 664 A 1 
ATOM 5052 C C   . ASP A 0 664 . -80.995  15.882  48.149  1.00 41.32 664 A 1 
ATOM 5053 C CB  . ASP A 0 664 . -80.118  15.380  50.524  1.00 41.32 664 A 1 
ATOM 5054 O O   . ASP A 0 664 . -81.657  15.077  47.501  1.00 41.32 664 A 1 
ATOM 5055 C CG  . ASP A 0 664 . -80.401  13.997  51.134  1.00 41.32 664 A 1 
ATOM 5056 O OD1 . ASP A 0 664 . -81.534  13.491  50.957  1.00 41.32 664 A 1 
ATOM 5057 O OD2 . ASP A 0 664 . -79.621  13.648  52.052  1.00 41.32 664 A 1 
ATOM 5058 N N   . ASN A 0 665 . -80.218  16.780  47.547  1.00 42.90 665 A 1 
ATOM 5059 C CA  . ASN A 0 665 . -79.935  16.784  46.111  1.00 42.90 665 A 1 
ATOM 5060 C C   . ASN A 0 665 . -78.436  17.067  45.972  1.00 42.90 665 A 1 
ATOM 5061 C CB  . ASN A 0 665 . -80.765  17.857  45.354  1.00 42.90 665 A 1 
ATOM 5062 O O   . ASN A 0 665 . -78.061  18.209  45.671  1.00 42.90 665 A 1 
ATOM 5063 C CG  . ASN A 0 665 . -82.272  17.738  45.430  1.00 42.90 665 A 1 
ATOM 5064 N ND2 . ASN A 0 665 . -82.894  18.485  46.308  1.00 42.90 665 A 1 
ATOM 5065 O OD1 . ASN A 0 665 . -82.949  17.078  44.661  1.00 42.90 665 A 1 
ATOM 5066 N N   . ASP A 0 666 . -77.578  16.095  46.273  1.00 51.60 666 A 1
[truncated: 63,297 more chars]
