# Supplementary material for: Self-assembling proteins compose the chemically resistant shell biomaterial of planktonic tintinnid ciliates
Source: Nat Commun. 2026 Jun 13;17:7507. doi: 10.1038/s41467-026-74402-4 (PMC13408134; doi:10.1038/s41467-026-74402-4)
Supplement: Supplementary file 6 — Supplementary Data 16 [file 41467_2026_74402_MOESM6_ESM.zip › AF2_structure_models/Pacific_71.cif]

data_0
#
_entry.id   0
#
_struct_asym.id          A
_struct_asym.entity_id   0
#
_entity_poly.entity_id        0
_entity_poly.type             polypeptide(L)
_entity_poly.pdbx_strand_id   A
#
_entity.id     0
_entity.type   polymer
#
loop_
_entity_poly_seq.entity_id
_entity_poly_seq.num
_entity_poly_seq.mon_id
0 1   MET 
0 2   LYS 
0 3   SER 
0 4   PHE 
0 5   ALA 
0 6   PHE 
0 7   ALA 
0 8   ALA 
0 9   ALA 
0 10  LEU 
0 11  ILE 
0 12  ALA 
0 13  ALA 
0 14  VAL 
0 15  ASN 
0 16  ALA 
0 17  VAL 
0 18  ASP 
0 19  ILE 
0 20  GLU 
0 21  SER 
0 22  VAL 
0 23  GLY 
0 24  TYR 
0 25  GLY 
0 26  HIS 
0 27  GLY 
0 28  HIS 
0 29  GLY 
0 30  TYR 
0 31  GLY 
0 32  SER 
0 33  HIS 
0 34  THR 
0 35  TYR 
0 36  PRO 
0 37  SER 
0 38  TYR 
0 39  SER 
0 40  HIS 
0 41  SER 
0 42  SER 
0 43  THR 
0 44  PRO 
0 45  ALA 
0 46  ASN 
0 47  THR 
0 48  LYS 
0 49  GLN 
0 50  ALA 
0 51  ALA 
0 52  SER 
0 53  ALA 
0 54  ALA 
0 55  TYR 
0 56  GLY 
0 57  ALA 
0 58  ASP 
0 59  ALA 
0 60  SER 
0 61  LYS 
0 62  ALA 
0 63  SER 
0 64  ALA 
0 65  SER 
0 66  ASP 
0 67  TRP 
0 68  ASP 
0 69  ALA 
0 70  TRP 
0 71  GLY 
0 72  ARG 
0 73  ASP 
0 74  GLN 
0 75  ASP 
0 76  LEU 
0 77  ASP 
0 78  ILE 
0 79  SER 
0 80  GLU 
0 81  SER 
0 82  TYR 
0 83  GLY 
0 84  LYS 
0 85  THR 
0 86  ASN 
0 87  ALA 
0 88  LYS 
0 89  SER 
0 90  TYR 
0 91  ALA 
0 92  ALA 
0 93  GLU 
0 94  SER 
0 95  TYR 
0 96  ASP 
0 97  GLU 
0 98  TRP 
0 99  ASP 
0 100 ASN 
0 101 LYS 
0 102 ASP 
0 103 ASP 
0 104 ASP 
0 105 LYS 
0 106 TRP 
0 107 GLY 
0 108 ALA 
0 109 GLN 
0 110 ALA 
0 111 TRP 
0 112 GLY 
0 113 LYS 
0 114 ASP 
0 115 ARG 
0 116 ASP 
0 117 VAL 
0 118 TYR 
0 119 GLY 
0 120 ALA 
0 121 SER 
0 122 SER 
0 123 TYR 
0 124 GLY 
0 125 LYS 
0 126 ALA 
0 127 ALA 
0 128 SER 
0 129 ALA 
0 130 ALA 
0 131 ASP 
0 132 TYR 
0 133 ASP 
0 134 GLN 
0 135 GLN 
0 136 ALA 
0 137 TYR 
0 138 GLY 
0 139 GLY 
0 140 GLN 
0 141 LYS 
0 142 GLY 
0 143 TYR 
0 144 GLY 
0 145 GLY 
0 146 HIS 
0 147 GLY 
0 148 HIS 
0 149 ASN 
0 150 GLY 
0 151 ALA 
0 152 GLY 
0 153 TYR 
0 154 GLY 
0 155 GLY 
0 156 GLN 
0 157 SER 
0 158 ALA 
0 159 GLN 
0 160 LYS 
0 161 TRP 
0 162 ASP 
0 163 GLY 
0 164 ALA 
0 165 SER 
0 166 ALA 
0 167 SER 
0 168 TYR 
0 169 GLY 
0 170 ALA 
0 171 ALA 
0 172 LYS 
0 173 GLY 
0 174 GLY 
0 175 TYR 
0 176 ASP 
0 177 ASN 
0 178 ASP 
0 179 VAL 
0 180 TRP 
0 181 ALA 
0 182 LYS 
0 183 GLN 
0 184 ALA 
0 185 TYR 
0 186 GLY 
0 187 SER 
0 188 ASP 
0 189 TYR 
0 190 ASP 
0 191 SER 
0 192 ARG 
0 193 TRP 
0 194 GLY 
0 195 LYS 
0 196 SER 
0 197 TYR 
0 198 ASP 
0 199 SER 
0 200 VAL 
0 201 ASP 
0 202 ALA 
0 203 LYS 
0 204 SER 
0 205 TYR 
0 206 ASP 
0 207 GLY 
0 208 GLU 
0 209 TRP 
0 210 TYR 
0 211 ALA 
0 212 ARG 
0 213 SER 
0 214 VAL 
0 215 GLN 
0 216 ALA 
0 217 ASP 
0 218 ASP 
0 219 ASP 
0 220 GLN 
0 221 TRP 
0 222 ALA 
0 223 GLU 
0 224 ASP 
0 225 TYR 
0 226 ASP 
0 227 ARG 
0 228 TYR 
0 229 ASP 
0 230 SER 
0 231 GLY 
0 232 ASP 
0 233 ALA 
0 234 ASP 
0 235 SER 
0 236 TYR 
0 237 GLY 
0 238 ARG 
0 239 ALA 
0 240 ALA 
0 241 SER 
0 242 LYS 
0 243 ALA 
0 244 SER 
0 245 TRP 
0 246 THR 
0 247 GLY 
0 248 ASP 
0 249 ALA 
0 250 HIS 
0 251 HIS 
0 252 LYS 
0 253 ASN 
0 254 GLY 
0 255 GLY 
0 256 ASP 
0 257 TRP 
0 258 LYS 
0 259 SER 
0 260 ALA 
0 261 SER 
0 262 LYS 
0 263 ALA 
0 264 ASN 
0 265 GLY 
0 266 ALA 
0 267 GLY 
0 268 TYR 
0 269 TRP 
0 270 GLY 
0 271 LYS 
0 272 SER 
0 273 GLY 
0 274 SER 
0 275 ASP 
0 276 TRP 
0 277 ASP 
0 278 ALA 
0 279 TRP 
0 280 GLY 
0 281 ARG 
0 282 ASP 
0 283 GLN 
0 284 ASP 
0 285 TYR 
0 286 LYS 
0 287 GLU 
0 288 ASP 
0 289 VAL 
0 290 SER 
0 291 TYR 
0 292 ASP 
0 293 LYS 
0 294 VAL 
0 295 GLN 
0 296 ALA 
0 297 LYS 
0 298 ALA 
0 299 TYR 
0 300 SER 
0 301 ALA 
0 302 GLU 
0 303 SER 
0 304 TYR 
0 305 ASP 
0 306 GLU 
0 307 TRP 
0 308 ASP 
0 309 ASN 
0 310 GLN 
0 311 ASP 
0 312 ASN 
0 313 ASP 
0 314 LYS 
0 315 TRP 
0 316 GLY 
0 317 ALA 
0 318 GLN 
0 319 ALA 
0 320 TRP 
0 321 GLY 
0 322 LYS 
0 323 ASP 
0 324 ARG 
0 325 ASP 
0 326 VAL 
0 327 TYR 
0 328 GLY 
0 329 ALA 
0 330 SER 
0 331 SER 
0 332 TYR 
0 333 GLY 
0 334 LYS 
0 335 ALA 
0 336 ALA 
0 337 SER 
0 338 ALA 
0 339 GLN 
0 340 ASP 
0 341 TRP 
0 342 GLN 
0 343 GLY 
0 344 ALA 
0 345 GLY 
0 346 TYR 
0 347 GLY 
0 348 GLY 
0 349 LYS 
0 350 GLN 
0 351 GLY 
0 352 TYR 
0 353 GLY 
0 354 GLY 
0 355 ALA 
0 356 LYS 
0 357 SER 
0 358 TYR 
0 359 GLY 
0 360 SER 
0 361 LYS 
0 362 GLY 
0 363 HIS 
0 364 GLY 
0 365 TYR 
0 366 GLY 
0 367 HIS 
0 368 GLY 
0 369 ALA 
0 370 HIS 
0 371 GLY 
0 372 SER 
0 373 LYS 
0 374 HIS 
0 375 TYR 
0 376 GLY 
0 377 GLY 
0 378 HIS 
0 379 GLN 
0 380 ALA 
0 381 GLY 
0 382 TYR 
0 383 GLY 
0 384 GLN 
0 385 ALA 
0 386 THR 
0 387 LYS 
0 388 ASP 
0 389 TRP 
0 390 GLN 
0 391 GLY 
0 392 ALA 
0 393 SER 
0 394 ALA 
0 395 SER 
0 396 ARG 
0 397 GLN 
0 398 ALA 
0 399 ALA 
0 400 ALA 
0 401 GLY 
0 402 ALA 
0 403 TYR 
0 404 ASP 
0 405 ASN 
0 406 ASP 
0 407 GLU 
0 408 TRP 
0 409 ALA 
0 410 LYS 
0 411 GLN 
0 412 ALA 
0 413 TYR 
0 414 GLY 
0 415 SER 
0 416 ASP 
0 417 TYR 
0 418 ASP 
0 419 SER 
0 420 ARG 
0 421 TRP 
0 422 GLY 
0 423 LYS 
0 424 SER 
0 425 TYR 
0 426 ASP 
0 427 SER 
0 428 VAL 
0 429 SER 
0 430 ALA 
0 431 LYS 
0 432 SER 
0 433 TYR 
0 434 ASP 
0 435 ASN 
0 436 GLU 
0 437 SER 
0 438 TYR 
0 439 ALA 
0 440 ARG 
0 441 SER 
0 442 VAL 
0 443 GLN 
0 444 ALA 
0 445 ASP 
0 446 ASP 
0 447 ASP 
0 448 GLN 
0 449 TRP 
0 450 ALA 
0 451 GLU 
0 452 ASP 
0 453 TYR 
0 454 ASP 
0 455 ARG 
0 456 TYR 
0 457 ASP 
0 458 ALA 
0 459 ARG 
0 460 ASP 
0 461 ALA 
0 462 ALA 
0 463 SER 
0 464 ARG 
0 465 GLY 
0 466 ALA 
0 467 ALA 
0 468 ALA 
0 469 SER 
0 470 ARG 
0 471 TRP 
0 472 GLY 
0 473 GLU 
0 474 GLU 
0 475 ASN 
0 476 ASP 
0 477 GLN 
0 478 LYS 
0 479 TYR 
0 480 GLY 
0 481 SER 
0 482 HIS 
0 483 GLY 
0 484 HIS 
0 485 GLY 
0 486 TYR 
0 487 GLY 
0 488 LYS 
0 489 GLY 
0 490 GLY 
0 491 TYR 
0 492 GLY 
0 493 GLY 
0 494 HIS 
0 495 SER 
0 496 TYR 
0 497 GLY 
0 498 THR 
0 499 ARG 
0 500 TYR 
0 501 GLY 
0 502 ALA 
0 503 GLU 
0 504 HIS 
0 505 ASP 
0 506 ALA 
0 507 ALA 
0 508 SER 
0 509 ARG 
0 510 ALA 
0 511 ALA 
0 512 ASP 
0 513 ALA 
0 514 ASN 
0 515 TYR 
0 516 GLY 
0 517 GLY 
0 518 ARG 
0 519 SER 
0 520 GLY 
0 521 SER 
0 522 ASP 
0 523 TRP 
0 524 ASP 
0 525 ALA 
0 526 TRP 
0 527 GLY 
0 528 ARG 
0 529 ASP 
0 530 GLN 
0 531 ASP 
0 532 LEU 
0 533 SER 
0 534 ILE 
0 535 LYS 
0 536 GLU 
0 537 SER 
0 538 TYR 
0 539 ASP 
0 540 ARG 
0 541 THR 
0 542 TRP 
0 543 ALA 
0 544 LYS 
0 545 SER 
0 546 TYR 
0 547 ASP 
0 548 ALA 
0 549 GLU 
0 550 SER 
0 551 TYR 
0 552 ASP 
0 553 GLU 
0 554 TRP 
0 555 ASP 
0 556 ASN 
0 557 LYS 
0 558 ASP 
0 559 ASP 
0 560 ASP 
0 561 LYS 
0 562 TRP 
0 563 GLY 
0 564 ALA 
0 565 GLN 
0 566 ALA 
0 567 TRP 
0 568 GLY 
0 569 LYS 
0 570 ASP 
0 571 ARG 
0 572 ASP 
0 573 ALA 
0 574 TYR 
0 575 GLY 
0 576 ALA 
0 577 SER 
0 578 SER 
0 579 GLN 
0 580 GLY 
0 581 TYR 
0 582 ALA 
0 583 ALA 
0 584 SER 
0 585 GLN 
0 586 GLY 
0 587 ASP 
0 588 TRP 
0 589 ASN 
0 590 GLY 
0 591 TYR 
0 592 GLY 
0 593 LYS 
0 594 GLN 
0 595 GLY 
0 596 ALA 
0 597 TYR 
0 598 GLY 
0 599 LYS 
0 600 SER 
0 601 TYR 
0 602 GLY 
0 603 GLY 
0 604 HIS 
0 605 LYS 
0 606 SER 
0 607 GLY 
0 608 HIS 
0 609 GLY 
0 610 ALA 
0 611 GLY 
0 612 TYR 
0 613 GLY 
0 614 HIS 
0 615 GLY 
0 616 HIS 
0 617 GLY 
0 618 HIS 
0 619 GLY 
0 620 LYS 
0 621 SER 
0 622 TYR 
0 623 GLY 
0 624 GLY 
0 625 LYS 
0 626 ALA 
0 627 ALA 
0 628 TYR 
0 629 GLY 
0 630 SER 
0 631 ALA 
0 632 ALA 
0 633 TYR 
0 634 GLY 
0 635 ALA 
0 636 GLU 
0 637 ASP 
0 638 ASP 
0 639 ARG 
0 640 ASP 
0 641 ALA 
0 642 SER 
0 643 LYS 
0 644 ALA 
0 645 HIS 
0 646 ALA 
0 647 ALA 
0 648 GLN 
0 649 ARG 
0 650 SER 
0 651 GLY 
0 652 TYR 
0 653 ASP 
0 654 ASN 
0 655 ASP 
0 656 GLU 
0 657 TRP 
0 658 ALA 
0 659 LYS 
0 660 GLN 
0 661 ALA 
0 662 TYR 
0 663 GLY 
0 664 SER 
0 665 ASP 
0 666 TYR 
0 667 ASP 
0 668 THR 
0 669 ARG 
0 670 TRP 
0 671 GLY 
0 672 LYS 
0 673 SER 
0 674 TYR 
0 675 ASP 
0 676 SER 
0 677 VAL 
0 678 ALA 
0 679 ALA 
0 680 LYS 
0 681 SER 
0 682 TYR 
0 683 ASP 
0 684 ASP 
0 685 GLU 
0 686 GLN 
0 687 TYR 
0 688 ALA 
0 689 ARG 
0 690 LYS 
0 691 ILE 
0 692 TRP 
0 693 ALA 
0 694 ASP 
0 695 ASP 
0 696 ASP 
0 697 GLN 
0 698 TRP 
0 699 ALA 
0 700 GLU 
0 701 ASP 
0 702 TYR 
0 703 ASP 
0 704 ARG 
0 705 TYR 
0 706 ASP 
0 707 THR 
0 708 LYS 
0 709 ASN 
0 710 ALA 
0 711 ASP 
0 712 SER 
0 713 TYR 
0 714 LYS 
0 715 LYS 
0 716 ALA 
0 717 ALA 
0 718 SER 
0 719 ALA 
0 720 ASN 
0 721 SER 
0 722 LYS 
0 723 TYR 
0 724 GLY 
0 725 ALA 
0 726 SER 
0 727 ASP 
0 728 LYS 
0 729 THR 
0 730 THR 
0 731 VAL 
0 732 THR 
0 733 PRO 
0 734 VAL 
0 735 THR 
0 736 VAL 
0 737 SER 
0 738 TYR 
0 739 LYS 
0 740 ASN 
0 741 HIS 
0 742 GLY 
0 743 TYR 
0 744 GLY 
0 745 HIS 
0 746 GLY 
0 747 SER 
0 748 HIS 
0 749 GLY 
0 750 HIS 
0 751 GLY 
0 752 GLY 
0 753 TYR 
0 754 GLY 
0 755 SER 
0 756 SER 
0 757 ASN 
0 758 GLY 
0 759 TYR 
0 760 GLY 
0 761 LYS 
0 762 TRP 
#
loop_
_chem_comp.id
_chem_comp.type
_chem_comp.name
ALA 'L-peptide linking' ALANINE         
ARG 'L-peptide linking' ARGININE        
ASN 'L-peptide linking' ASPARAGINE      
ASP 'L-peptide linking' 'ASPARTIC ACID' 
CYS 'L-peptide linking' CYSTEINE        
GLN 'L-peptide linking' GLUTAMINE       
GLU 'L-peptide linking' 'GLUTAMIC ACID' 
HIS 'L-peptide linking' HISTIDINE       
ILE 'L-peptide linking' ISOLEUCINE      
LEU 'L-peptide linking' LEUCINE         
LYS 'L-peptide linking' LYSINE          
MET 'L-peptide linking' METHIONINE      
PHE 'L-peptide linking' PHENYLALANINE   
PRO 'L-peptide linking' PROLINE         
SER 'L-peptide linking' SERINE          
THR 'L-peptide linking' THREONINE       
TRP 'L-peptide linking' TRYPTOPHAN      
TYR 'L-peptide linking' TYROSINE        
VAL 'L-peptide linking' VALINE          
GLY 'peptide linking'   GLYCINE         
#
loop_
_atom_site.group_PDB
_atom_site.id
_atom_site.type_symbol
_atom_site.label_atom_id
_atom_site.label_alt_id
_atom_site.label_comp_id
_atom_site.label_asym_id
_atom_site.label_entity_id
_atom_site.label_seq_id
_atom_site.pdbx_PDB_ins_code
_atom_site.Cartn_x
_atom_site.Cartn_y
_atom_site.Cartn_z
_atom_site.occupancy
_atom_site.B_iso_or_equiv
_atom_site.auth_seq_id
_atom_site.auth_asym_id
_atom_site.pdbx_PDB_model_num
ATOM 1    N N   . MET A 0 1   . 6.739    8.343   21.640   1.00 38.94 1   A 1 
ATOM 2    C CA  . MET A 0 1   . 7.148    8.692   20.260   1.00 38.94 1   A 1 
ATOM 3    C C   . MET A 0 1   . 8.522    8.089   19.988   1.00 38.94 1   A 1 
ATOM 4    C CB  . MET A 0 1   . 7.199    10.217  20.080   1.00 38.94 1   A 1 
ATOM 5    O O   . MET A 0 1   . 9.339    8.077   20.902   1.00 38.94 1   A 1 
ATOM 6    C CG  . MET A 0 1   . 5.818    10.868  20.230   1.00 38.94 1   A 1 
ATOM 7    S SD  . MET A 0 1   . 5.909    12.641  20.558   1.00 38.94 1   A 1 
ATOM 8    C CE  . MET A 0 1   . 4.145    13.033  20.719   1.00 38.94 1   A 1 
ATOM 9    N N   . LYS A 0 2   . 8.764    7.581   18.775   1.00 35.08 2   A 1 
ATOM 10   C CA  . LYS A 0 2   . 10.091   7.211   18.248   1.00 35.08 2   A 1 
ATOM 11   C C   . LYS A 0 2   . 10.099   7.518   16.749   1.00 35.08 2   A 1 
ATOM 12   C CB  . LYS A 0 2   . 10.423   5.719   18.473   1.00 35.08 2   A 1 
ATOM 13   O O   . LYS A 0 2   . 9.761    6.658   15.946   1.00 35.08 2   A 1 
ATOM 14   C CG  . LYS A 0 2   . 10.938   5.360   19.874   1.00 35.08 2   A 1 
ATOM 15   C CD  . LYS A 0 2   . 11.452   3.910   19.871   1.00 35.08 2   A 1 
ATOM 16   C CE  . LYS A 0 2   . 12.034   3.512   21.232   1.00 35.08 2   A 1 
ATOM 17   N NZ  . LYS A 0 2   . 12.557   2.122   21.209   1.00 35.08 2   A 1 
ATOM 18   N N   . SER A 0 3   . 10.407   8.760   16.399   1.00 38.34 3   A 1 
ATOM 19   C CA  . SER A 0 3   . 10.618   9.184   15.016   1.00 38.34 3   A 1 
ATOM 20   C C   . SER A 0 3   . 12.020   8.772   14.575   1.00 38.34 3   A 1 
ATOM 21   C CB  . SER A 0 3   . 10.448   10.706  14.920   1.00 38.34 3   A 1 
ATOM 22   O O   . SER A 0 3   . 13.003   9.217   15.170   1.00 38.34 3   A 1 
ATOM 23   O OG  . SER A 0 3   . 11.194   11.332  15.952   1.00 38.34 3   A 1 
ATOM 24   N N   . PHE A 0 4   . 12.108   7.943   13.540   1.00 35.38 4   A 1 
ATOM 25   C CA  . PHE A 0 4   . 13.353   7.675   12.829   1.00 35.38 4   A 1 
ATOM 26   C C   . PHE A 0 4   . 13.211   8.249   11.419   1.00 35.38 4   A 1 
ATOM 27   C CB  . PHE A 0 4   . 13.665   6.171   12.817   1.00 35.38 4   A 1 
ATOM 28   O O   . PHE A 0 4   . 12.308   7.855   10.683   1.00 35.38 4   A 1 
ATOM 29   C CG  . PHE A 0 4   . 13.944   5.559   14.180   1.00 35.38 4   A 1 
ATOM 30   C CD1 . PHE A 0 4   . 15.218   5.684   14.766   1.00 35.38 4   A 1 
ATOM 31   C CD2 . PHE A 0 4   . 12.942   4.830   14.849   1.00 35.38 4   A 1 
ATOM 32   C CE1 . PHE A 0 4   . 15.492   5.079   16.006   1.00 35.38 4   A 1 
ATOM 33   C CE2 . PHE A 0 4   . 13.217   4.214   16.084   1.00 35.38 4   A 1 
ATOM 34   C CZ  . PHE A 0 4   . 14.493   4.338   16.664   1.00 35.38 4   A 1 
ATOM 35   N N   . ALA A 0 5   . 14.093   9.184   11.077   1.00 37.86 5   A 1 
ATOM 36   C CA  . ALA A 0 5   . 14.320   9.654   9.718    1.00 37.86 5   A 1 
ATOM 37   C C   . ALA A 0 5   . 15.752   9.263   9.340    1.00 37.86 5   A 1 
ATOM 38   C CB  . ALA A 0 5   . 14.079   11.167  9.652    1.00 37.86 5   A 1 
ATOM 39   O O   . ALA A 0 5   . 16.642   9.343   10.195   1.00 37.86 5   A 1 
ATOM 40   N N   . PHE A 0 6   . 15.967   8.801   8.110    1.00 30.98 6   A 1 
ATOM 41   C CA  . PHE A 0 6   . 17.294   8.397   7.638    1.00 30.98 6   A 1 
ATOM 42   C C   . PHE A 0 6   . 17.852   9.381   6.603    1.00 30.98 6   A 1 
ATOM 43   C CB  . PHE A 0 6   . 17.292   6.933   7.183    1.00 30.98 6   A 1 
ATOM 44   O O   . PHE A 0 6   . 17.100   10.124  5.978    1.00 30.98 6   A 1 
ATOM 45   C CG  . PHE A 0 6   . 18.695   6.360   7.126    1.00 30.98 6   A 1 
ATOM 46   C CD1 . PHE A 0 6   . 19.367   6.255   5.894    1.00 30.98 6   A 1 
ATOM 47   C CD2 . PHE A 0 6   . 19.366   6.018   8.318    1.00 30.98 6   A 1 
ATOM 48   C CE1 . PHE A 0 6   . 20.698   5.808   5.854    1.00 30.98 6   A 1 
ATOM 49   C CE2 . PHE A 0 6   . 20.699   5.571   8.278    1.00 30.98 6   A 1 
ATOM 50   C CZ  . PHE A 0 6   . 21.365   5.466   7.043    1.00 30.98 6   A 1 
ATOM 51   N N   . ALA A 0 7   . 19.180   9.446   6.507    1.00 32.24 7   A 1 
ATOM 52   C CA  . ALA A 0 7   . 19.899   10.527  5.842    1.00 32.24 7   A 1 
ATOM 53   C C   . ALA A 0 7   . 19.951   10.385  4.314    1.00 32.24 7   A 1 
ATOM 54   C CB  . ALA A 0 7   . 21.306   10.601  6.447    1.00 32.24 7   A 1 
ATOM 55   O O   . ALA A 0 7   . 19.853   9.279   3.786    1.00 32.24 7   A 1 
ATOM 56   N N   . ALA A 0 8   . 20.171   11.517  3.644    1.00 29.96 8   A 1 
ATOM 57   C CA  . ALA A 0 8   . 20.519   11.573  2.231    1.00 29.96 8   A 1 
ATOM 58   C C   . ALA A 0 8   . 22.040   11.454  2.015    1.00 29.96 8   A 1 
ATOM 59   C CB  . ALA A 0 8   . 19.960   12.873  1.635    1.00 29.96 8   A 1 
ATOM 60   O O   . ALA A 0 8   . 22.829   11.809  2.898    1.00 29.96 8   A 1 
ATOM 61   N N   . ALA A 0 9   . 22.431   11.002  0.827    1.00 31.48 9   A 1 
ATOM 62   C CA  . ALA A 0 9   . 23.796   11.005  0.316    1.00 31.48 9   A 1 
ATOM 63   C C   . ALA A 0 9   . 23.871   11.834  -0.977   1.00 31.48 9   A 1 
ATOM 64   C CB  . ALA A 0 9   . 24.260   9.558   0.107    1.00 31.48 9   A 1 
ATOM 65   O O   . ALA A 0 9   . 22.907   11.894  -1.736   1.00 31.48 9   A 1 
ATOM 66   N N   . LEU A 0 10  . 25.024   12.468  -1.192   1.00 31.14 10  A 1 
ATOM 67   C CA  . LEU A 0 10  . 25.390   13.199  -2.402   1.00 31.14 10  A 1 
ATOM 68   C C   . LEU A 0 10  . 26.827   12.804  -2.742   1.00 31.14 10  A 1 
ATOM 69   C CB  . LEU A 0 10  . 25.251   14.717  -2.152   1.00 31.14 10  A 1 
ATOM 70   O O   . LEU A 0 10  . 27.723   12.979  -1.909   1.00 31.14 10  A 1 
ATOM 71   C CG  . LEU A 0 10  . 25.927   15.626  -3.204   1.00 31.14 10  A 1 
ATOM 72   C CD1 . LEU A 0 10  . 25.295   15.527  -4.588   1.00 31.14 10  A 1 
ATOM 73   C CD2 . LEU A 0 10  . 25.833   17.088  -2.756   1.00 31.14 10  A 1 
ATOM 74   N N   . ILE A 0 11  . 27.031   12.298  -3.950   1.00 38.60 11  A 1 
ATOM 75   C CA  . ILE A 0 11  . 28.337   12.065  -4.558   1.00 38.60 11  A 1 
ATOM 76   C C   . ILE A 0 11  . 28.345   12.856  -5.862   1.00 38.60 11  A 1 
ATOM 77   C CB  . ILE A 0 11  . 28.595   10.556  -4.777   1.00 38.60 11  A 1 
ATOM 78   O O   . ILE A 0 11  . 27.395   12.786  -6.632   1.00 38.60 11  A 1 
ATOM 79   C CG1 . ILE A 0 11  . 28.535   9.804   -3.424   1.00 38.60 11  A 1 
ATOM 80   C CG2 . ILE A 0 11  . 29.956   10.341  -5.468   1.00 38.60 11  A 1 
ATOM 81   C CD1 . ILE A 0 11  . 28.715   8.284   -3.527   1.00 38.60 11  A 1 
ATOM 82   N N   . ALA A 0 12  . 29.401   13.631  -6.079   1.00 33.73 12  A 1 
ATOM 83   C CA  . ALA A 0 12  . 29.659   14.274  -7.355   1.00 33.73 12  A 1 
ATOM 84   C C   . ALA A 0 12  . 31.154   14.160  -7.651   1.00 33.73 12  A 1 
ATOM 85   C CB  . ALA A 0 12  . 29.174   15.729  -7.315   1.00 33.73 12  A 1 
ATOM 86   O O   . ALA A 0 12  . 31.967   14.533  -6.792   1.00 33.73 12  A 1 
ATOM 87   N N   . ALA A 0 13  . 31.506   13.642  -8.824   1.00 38.65 13  A 1 
ATOM 88   C CA  . ALA A 0 13  . 32.866   13.702  -9.341   1.00 38.65 13  A 1 
ATOM 89   C C   . ALA A 0 13  . 32.947   14.756  -10.451  1.00 38.65 13  A 1 
ATOM 90   C CB  . ALA A 0 13  . 33.362   12.316  -9.778   1.00 38.65 13  A 1 
ATOM 91   O O   . ALA A 0 13  . 31.940   15.189  -11.004  1.00 38.65 13  A 1 
ATOM 92   N N   . VAL A 0 14  . 34.161   15.236  -10.700  1.00 37.27 14  A 1 
ATOM 93   C CA  . VAL A 0 14  . 34.505   16.011  -11.893  1.00 37.27 14  A 1 
ATOM 94   C C   . VAL A 0 14  . 35.955   15.674  -12.182  1.00 37.27 14  A 1 
ATOM 95   C CB  . VAL A 0 14  . 34.341   17.540  -11.717  1.00 37.27 14  A 1 
ATOM 96   O O   . VAL A 0 14  . 36.851   16.168  -11.484  1.00 37.27 14  A 1 
ATOM 97   C CG1 . VAL A 0 14  . 34.733   18.276  -13.009  1.00 37.27 14  A 1 
ATOM 98   C CG2 . VAL A 0 14  . 32.919   17.990  -11.363  1.00 37.27 14  A 1 
ATOM 99   N N   . ASN A 0 15  . 36.194   14.829  -13.177  1.00 43.38 15  A 1 
ATOM 100  C CA  . ASN A 0 15  . 37.540   14.568  -13.667  1.00 43.38 15  A 1 
ATOM 101  C C   . ASN A 0 15  . 37.707   15.233  -15.032  1.00 43.38 15  A 1 
ATOM 102  C CB  . ASN A 0 15  . 37.851   13.065  -13.670  1.00 43.38 15  A 1 
ATOM 103  O O   . ASN A 0 15  . 36.808   15.217  -15.864  1.00 43.38 15  A 1 
ATOM 104  C CG  . ASN A 0 15  . 37.623   12.421  -12.311  1.00 43.38 15  A 1 
ATOM 105  N ND2 . ASN A 0 15  . 36.556   11.685  -12.142  1.00 43.38 15  A 1 
ATOM 106  O OD1 . ASN A 0 15  . 38.404   12.598  -11.381  1.00 43.38 15  A 1 
ATOM 107  N N   . ALA A 0 16  . 38.872   15.834  -15.252  1.00 43.30 16  A 1 
ATOM 108  C CA  . ALA A 0 16  . 39.306   16.300  -16.559  1.00 43.30 16  A 1 
ATOM 109  C C   . ALA A 0 16  . 40.676   15.681  -16.821  1.00 43.30 16  A 1 
ATOM 110  C CB  . ALA A 0 16  . 39.323   17.832  -16.594  1.00 43.30 16  A 1 
ATOM 111  O O   . ALA A 0 16  . 41.548   15.729  -15.944  1.00 43.30 16  A 1 
ATOM 112  N N   . VAL A 0 17  . 40.848   15.071  -17.991  1.00 45.78 17  A 1 
ATOM 113  C CA  . VAL A 0 17  . 42.070   14.346  -18.346  1.00 45.78 17  A 1 
ATOM 114  C C   . VAL A 0 17  . 42.578   14.854  -19.690  1.00 45.78 17  A 1 
ATOM 115  C CB  . VAL A 0 17  . 41.855   12.815  -18.348  1.00 45.78 17  A 1 
ATOM 116  O O   . VAL A 0 17  . 42.042   14.502  -20.735  1.00 45.78 17  A 1 
ATOM 117  C CG1 . VAL A 0 17  . 43.205   12.097  -18.478  1.00 45.78 17  A 1 
ATOM 118  C CG2 . VAL A 0 17  . 41.208   12.305  -17.050  1.00 45.78 17  A 1 
ATOM 119  N N   . ASP A 0 18  . 43.637   15.662  -19.640  1.00 42.02 18  A 1 
ATOM 120  C CA  . ASP A 0 18  . 44.491   15.943  -20.794  1.00 42.02 18  A 1 
ATOM 121  C C   . ASP A 0 18  . 45.506   14.789  -20.921  1.00 42.02 18  A 1 
ATOM 122  C CB  . ASP A 0 18  . 45.237   17.282  -20.606  1.00 42.02 18  A 1 
ATOM 123  O O   . ASP A 0 18  . 46.229   14.500  -19.956  1.00 42.02 18  A 1 
ATOM 124  C CG  . ASP A 0 18  . 44.353   18.515  -20.357  1.00 42.02 18  A 1 
ATOM 125  O OD1 . ASP A 0 18  . 43.340   18.689  -21.067  1.00 42.02 18  A 1 
ATOM 126  O OD2 . ASP A 0 18  . 44.717   19.308  -19.451  1.00 42.02 18  A 1 
ATOM 127  N N   . ILE A 0 19  . 45.593   14.128  -22.081  1.00 45.64 19  A 1 
ATOM 128  C CA  . ILE A 0 19  . 46.606   13.088  -22.342  1.00 45.64 19  A 1 
ATOM 129  C C   . ILE A 0 19  . 47.580   13.576  -23.423  1.00 45.64 19  A 1 
ATOM 130  C CB  . ILE A 0 19  . 45.981   11.701  -22.660  1.00 45.64 19  A 1 
ATOM 131  O O   . ILE A 0 19  . 47.431   13.245  -24.592  1.00 45.64 19  A 1 
ATOM 132  C CG1 . ILE A 0 19  . 44.917   11.296  -21.613  1.00 45.64 19  A 1 
ATOM 133  C CG2 . ILE A 0 19  . 47.110   10.644  -22.695  1.00 45.64 19  A 1 
ATOM 134  C CD1 . ILE A 0 19  . 44.283   9.912   -21.815  1.00 45.64 19  A 1 
ATOM 135  N N   . GLU A 0 20  . 48.609   14.338  -23.025  1.00 39.68 20  A 1 
ATOM 136  C CA  . GLU A 0 20  . 49.688   14.757  -23.941  1.00 39.68 20  A 1 
ATOM 137  C C   . GLU A 0 20  . 50.386   13.538  -24.590  1.00 39.68 20  A 1 
ATOM 138  C CB  . GLU A 0 20  . 50.759   15.609  -23.215  1.00 39.68 20  A 1 
ATOM 139  O O   . GLU A 0 20  . 50.840   12.618  -23.893  1.00 39.68 20  A 1 
ATOM 140  C CG  . GLU A 0 20  . 50.330   17.027  -22.784  1.00 39.68 20  A 1 
ATOM 141  C CD  . GLU A 0 20  . 51.502   17.855  -22.197  1.00 39.68 20  A 1 
ATOM 142  O OE1 . GLU A 0 20  . 51.596   19.074  -22.484  1.00 39.68 20  A 1 
ATOM 143  O OE2 . GLU A 0 20  . 52.321   17.292  -21.426  1.00 39.68 20  A 1 
ATOM 144  N N   . SER A 0 21  . 50.536   13.562  -25.920  1.00 42.19 21  A 1 
ATOM 145  C CA  . SER A 0 21  . 51.176   12.503  -26.719  1.00 42.19 21  A 1 
ATOM 146  C C   . SER A 0 21  . 52.613   12.180  -26.249  1.00 42.19 21  A 1 
ATOM 147  C CB  . SER A 0 21  . 51.059   12.852  -28.222  1.00 42.19 21  A 1 
ATOM 148  O O   . SER A 0 21  . 53.544   12.993  -26.292  1.00 42.19 21  A 1 
ATOM 149  O OG  . SER A 0 21  . 52.236   12.673  -28.992  1.00 42.19 21  A 1 
ATOM 150  N N   . VAL A 0 22  . 52.838   10.943  -25.773  1.00 35.29 22  A 1 
ATOM 151  C CA  . VAL A 0 22  . 54.140   10.511  -25.216  1.00 35.29 22  A 1 
ATOM 152  C C   . VAL A 0 22  . 55.081   9.997   -26.314  1.00 35.29 22  A 1 
ATOM 153  C CB  . VAL A 0 22  . 54.010   9.557   -24.008  1.00 35.29 22  A 1 
ATOM 154  O O   . VAL A 0 22  . 55.451   8.818   -26.374  1.00 35.29 22  A 1 
ATOM 155  C CG1 . VAL A 0 22  . 55.363   9.376   -23.291  1.00 35.29 22  A 1 
ATOM 156  C CG2 . VAL A 0 22  . 53.043   10.098  -22.947  1.00 35.29 22  A 1 
ATOM 157  N N   . GLY A 0 23  . 55.522   10.910  -27.180  1.00 37.25 23  A 1 
ATOM 158  C CA  . GLY A 0 23  . 56.558   10.654  -28.182  1.00 37.25 23  A 1 
ATOM 159  C C   . GLY A 0 23  . 57.875   10.131  -27.571  1.00 37.25 23  A 1 
ATOM 160  O O   . GLY A 0 23  . 58.475   10.739  -26.682  1.00 37.25 23  A 1 
ATOM 161  N N   . TYR A 0 24  . 58.368   8.987   -28.059  1.00 30.80 24  A 1 
ATOM 162  C CA  . TYR A 0 24  . 59.560   8.286   -27.542  1.00 30.80 24  A 1 
ATOM 163  C C   . TYR A 0 24  . 60.866   9.130   -27.650  1.00 30.80 24  A 1 
ATOM 164  C CB  . TYR A 0 24  . 59.686   6.935   -28.293  1.00 30.80 24  A 1 
ATOM 165  O O   . TYR A 0 24  . 61.535   9.093   -28.684  1.00 30.80 24  A 1 
ATOM 166  C CG  . TYR A 0 24  . 59.269   5.686   -27.532  1.00 30.80 24  A 1 
ATOM 167  C CD1 . TYR A 0 24  . 60.246   4.733   -27.176  1.00 30.80 24  A 1 
ATOM 168  C CD2 . TYR A 0 24  . 57.912   5.435   -27.242  1.00 30.80 24  A 1 
ATOM 169  C CE1 . TYR A 0 24  . 59.875   3.532   -26.541  1.00 30.80 24  A 1 
ATOM 170  C CE2 . TYR A 0 24  . 57.536   4.233   -26.609  1.00 30.80 24  A 1 
ATOM 171  O OH  . TYR A 0 24  . 58.156   2.110   -25.665  1.00 30.80 24  A 1 
ATOM 172  C CZ  . TYR A 0 24  . 58.514   3.277   -26.263  1.00 30.80 24  A 1 
ATOM 173  N N   . GLY A 0 25  . 61.273   9.860   -26.587  1.00 33.42 25  A 1 
ATOM 174  C CA  . GLY A 0 25  . 62.270   10.955  -26.731  1.00 33.42 25  A 1 
ATOM 175  C C   . GLY A 0 25  . 63.351   11.256  -25.659  1.00 33.42 25  A 1 
ATOM 176  O O   . GLY A 0 25  . 64.153   12.147  -25.897  1.00 33.42 25  A 1 
ATOM 177  N N   . HIS A 0 26  . 63.450   10.549  -24.523  1.00 31.11 26  A 1 
ATOM 178  C CA  . HIS A 0 26  . 64.636   10.504  -23.614  1.00 31.11 26  A 1 
ATOM 179  C C   . HIS A 0 26  . 65.343   11.840  -23.179  1.00 31.11 26  A 1 
ATOM 180  C CB  . HIS A 0 26  . 65.649   9.501   -24.229  1.00 31.11 26  A 1 
ATOM 181  O O   . HIS A 0 26  . 66.329   12.261  -23.786  1.00 31.11 26  A 1 
ATOM 182  C CG  . HIS A 0 26  . 66.305   8.555   -23.252  1.00 31.11 26  A 1 
ATOM 183  C CD2 . HIS A 0 26  . 67.503   8.711   -22.607  1.00 31.11 26  A 1 
ATOM 184  N ND1 . HIS A 0 26  . 65.836   7.302   -22.932  1.00 31.11 26  A 1 
ATOM 185  C CE1 . HIS A 0 26  . 66.723   6.718   -22.112  1.00 31.11 26  A 1 
ATOM 186  N NE2 . HIS A 0 26  . 67.762   7.536   -21.884  1.00 31.11 26  A 1 
ATOM 187  N N   . GLY A 0 27  . 64.993   12.434  -22.019  1.00 32.77 27  A 1 
ATOM 188  C CA  . GLY A 0 27  . 65.803   13.512  -21.395  1.00 32.77 27  A 1 
ATOM 189  C C   . GLY A 0 27  . 65.317   14.016  -20.019  1.00 32.77 27  A 1 
ATOM 190  O O   . GLY A 0 27  . 64.132   14.253  -19.835  1.00 32.77 27  A 1 
ATOM 191  N N   . HIS A 0 28  . 66.215   14.188  -19.033  1.00 30.00 28  A 1 
ATOM 192  C CA  . HIS A 0 28  . 65.859   14.546  -17.640  1.00 30.00 28  A 1 
ATOM 193  C C   . HIS A 0 28  . 65.921   16.056  -17.313  1.00 30.00 28  A 1 
ATOM 194  C CB  . HIS A 0 28  . 66.802   13.841  -16.645  1.00 30.00 28  A 1 
ATOM 195  O O   . HIS A 0 28  . 66.911   16.716  -17.629  1.00 30.00 28  A 1 
ATOM 196  C CG  . HIS A 0 28  . 66.739   12.337  -16.594  1.00 30.00 28  A 1 
ATOM 197  C CD2 . HIS A 0 28  . 67.683   11.470  -17.076  1.00 30.00 28  A 1 
ATOM 198  N ND1 . HIS A 0 28  . 65.808   11.582  -15.916  1.00 30.00 28  A 1 
ATOM 199  C CE1 . HIS A 0 28  . 66.177   10.293  -16.001  1.00 30.00 28  A 1 
ATOM 200  N NE2 . HIS A 0 28  . 67.324   10.177  -16.687  1.00 30.00 28  A 1 
ATOM 201  N N   . GLY A 0 29  . 64.968   16.549  -16.507  1.00 33.69 29  A 1 
ATOM 202  C CA  . GLY A 0 29  . 65.041   17.827  -15.777  1.00 33.69 29  A 1 
ATOM 203  C C   . GLY A 0 29  . 63.895   17.974  -14.759  1.00 33.69 29  A 1 
ATOM 204  O O   . GLY A 0 29  . 62.764   17.637  -15.079  1.00 33.69 29  A 1 
ATOM 205  N N   . TYR A 0 30  . 64.164   18.431  -13.527  1.00 31.85 30  A 1 
ATOM 206  C CA  . TYR A 0 30  . 63.202   18.401  -12.401  1.00 31.85 30  A 1 
ATOM 207  C C   . TYR A 0 30  . 62.871   19.809  -11.861  1.00 31.85 30  A 1 
ATOM 208  C CB  . TYR A 0 30  . 63.779   17.576  -11.226  1.00 31.85 30  A 1 
ATOM 209  O O   . TYR A 0 30  . 63.799   20.605  -11.714  1.00 31.85 30  A 1 
ATOM 210  C CG  . TYR A 0 30  . 64.553   16.307  -11.552  1.00 31.85 30  A 1 
ATOM 211  C CD1 . TYR A 0 30  . 63.901   15.059  -11.571  1.00 31.85 30  A 1 
ATOM 212  C CD2 . TYR A 0 30  . 65.943   16.374  -11.785  1.00 31.85 30  A 1 
ATOM 213  C CE1 . TYR A 0 30  . 64.631   13.885  -11.841  1.00 31.85 30  A 1 
ATOM 214  C CE2 . TYR A 0 30  . 66.674   15.204  -12.071  1.00 31.85 30  A 1 
ATOM 215  O OH  . TYR A 0 30  . 66.704   12.821  -12.393  1.00 31.85 30  A 1 
ATOM 216  C CZ  . TYR A 0 30  . 66.015   13.955  -12.102  1.00 31.85 30  A 1 
ATOM 217  N N   . GLY A 0 31  . 61.627   20.079  -11.414  1.00 30.33 31  A 1 
ATOM 218  C CA  . GLY A 0 31  . 61.395   21.175  -10.445  1.00 30.33 31  A 1 
ATOM 219  C C   . GLY A 0 31  . 59.995   21.803  -10.271  1.00 30.33 31  A 1 
ATOM 220  O O   . GLY A 0 31  . 59.771   22.896  -10.765  1.00 30.33 31  A 1 
ATOM 221  N N   . SER A 0 32  . 59.172   21.224  -9.382   1.00 27.40 32  A 1 
ATOM 222  C CA  . SER A 0 32  . 58.140   21.891  -8.539   1.00 27.40 32  A 1 
ATOM 223  C C   . SER A 0 32  . 56.872   22.527  -9.159   1.00 27.40 32  A 1 
ATOM 224  C CB  . SER A 0 32  . 58.811   22.909  -7.608   1.00 27.40 32  A 1 
ATOM 225  O O   . SER A 0 32  . 56.909   23.573  -9.794   1.00 27.40 32  A 1 
ATOM 226  O OG  . SER A 0 32  . 58.002   23.146  -6.473   1.00 27.40 32  A 1 
ATOM 227  N N   . HIS A 0 33  . 55.714   21.978  -8.769   1.00 27.50 33  A 1 
ATOM 228  C CA  . HIS A 0 33  . 54.359   22.538  -8.933   1.00 27.50 33  A 1 
ATOM 229  C C   . HIS A 0 33  . 54.002   23.631  -7.900   1.00 27.50 33  A 1 
ATOM 230  C CB  . HIS A 0 33  . 53.352   21.383  -8.747   1.00 27.50 33  A 1 
ATOM 231  O O   . HIS A 0 33  . 54.592   23.671  -6.820   1.00 27.50 33  A 1 
ATOM 232  C CG  . HIS A 0 33  . 53.003   20.661  -10.014  1.00 27.50 33  A 1 
ATOM 233  C CD2 . HIS A 0 33  . 51.913   20.924  -10.798  1.00 27.50 33  A 1 
ATOM 234  N ND1 . HIS A 0 33  . 53.675   19.603  -10.591  1.00 27.50 33  A 1 
ATOM 235  C CE1 . HIS A 0 33  . 53.006   19.248  -11.703  1.00 27.50 33  A 1 
ATOM 236  N NE2 . HIS A 0 33  . 51.937   20.031  -11.862  1.00 27.50 33  A 1 
ATOM 237  N N   . THR A 0 34  . 52.945   24.417  -8.172   1.00 26.59 34  A 1 
ATOM 238  C CA  . THR A 0 34  . 51.837   24.768  -7.237   1.00 26.59 34  A 1 
ATOM 239  C C   . THR A 0 34  . 50.627   25.275  -8.058   1.00 26.59 34  A 1 
ATOM 240  C CB  . THR A 0 34  . 52.232   25.823  -6.179   1.00 26.59 34  A 1 
ATOM 241  O O   . THR A 0 34  . 50.828   26.033  -9.001   1.00 26.59 34  A 1 
ATOM 242  C CG2 . THR A 0 34  . 51.083   26.226  -5.252   1.00 26.59 34  A 1 
ATOM 243  O OG1 . THR A 0 34  . 53.206   25.308  -5.300   1.00 26.59 34  A 1 
ATOM 244  N N   . TYR A 0 35  . 49.397   24.849  -7.725   1.00 27.78 35  A 1 
ATOM 245  C CA  . TYR A 0 35  . 48.150   25.095  -8.494   1.00 27.78 35  A 1 
ATOM 246  C C   . TYR A 0 35  . 47.297   26.299  -7.942   1.00 27.78 35  A 1 
ATOM 247  C CB  . TYR A 0 35  . 47.400   23.756  -8.596   1.00 27.78 35  A 1 
ATOM 248  O O   . TYR A 0 35  . 47.880   27.155  -7.275   1.00 27.78 35  A 1 
ATOM 249  C CG  . TYR A 0 35  . 48.071   22.570  -9.265   1.00 27.78 35  A 1 
ATOM 250  C CD1 . TYR A 0 35  . 48.040   22.460  -10.671  1.00 27.78 35  A 1 
ATOM 251  C CD2 . TYR A 0 35  . 48.498   21.474  -8.487   1.00 27.78 35  A 1 
ATOM 252  C CE1 . TYR A 0 35  . 48.383   21.244  -11.291  1.00 27.78 35  A 1 
ATOM 253  C CE2 . TYR A 0 35  . 48.840   20.255  -9.108   1.00 27.78 35  A 1 
ATOM 254  O OH  . TYR A 0 35  . 48.979   18.939  -11.118  1.00 27.78 35  A 1 
ATOM 255  C CZ  . TYR A 0 35  . 48.748   20.130  -10.512  1.00 27.78 35  A 1 
ATOM 256  N N   . PRO A 0 36  . 45.981   26.487  -8.241   1.00 37.46 36  A 1 
ATOM 257  C CA  . PRO A 0 36  . 45.534   27.433  -9.277   1.00 37.46 36  A 1 
ATOM 258  C C   . PRO A 0 36  . 44.446   28.443  -8.805   1.00 37.46 36  A 1 
ATOM 259  C CB  . PRO A 0 36  . 44.968   26.484  -10.342  1.00 37.46 36  A 1 
ATOM 260  O O   . PRO A 0 36  . 44.054   28.464  -7.640   1.00 37.46 36  A 1 
ATOM 261  C CG  . PRO A 0 36  . 44.232   25.427  -9.508   1.00 37.46 36  A 1 
ATOM 262  C CD  . PRO A 0 36  . 44.875   25.534  -8.116   1.00 37.46 36  A 1 
ATOM 263  N N   . SER A 0 37  . 43.933   29.287  -9.714   1.00 25.43 37  A 1 
ATOM 264  C CA  . SER A 0 37  . 42.744   30.148  -9.510   1.00 25.43 37  A 1 
ATOM 265  C C   . SER A 0 37  . 42.223   30.693  -10.852  1.00 25.43 37  A 1 
ATOM 266  C CB  . SER A 0 37  . 43.111   31.330  -8.606   1.00 25.43 37  A 1 
ATOM 267  O O   . SER A 0 37  . 43.044   31.062  -11.690  1.00 25.43 37  A 1 
ATOM 268  O OG  . SER A 0 37  . 41.986   32.157  -8.376   1.00 25.43 37  A 1 
ATOM 269  N N   . TYR A 0 38  . 40.898   30.774  -11.067  1.00 29.63 38  A 1 
ATOM 270  C CA  . TYR A 0 38  . 40.314   31.135  -12.375  1.00 29.63 38  A 1 
ATOM 271  C C   . TYR A 0 38  . 39.141   32.127  -12.353  1.00 29.63 38  A 1 
ATOM 272  C CB  . TYR A 0 38  . 39.906   29.868  -13.144  1.00 29.63 38  A 1 
ATOM 273  O O   . TYR A 0 38  . 38.191   31.989  -11.586  1.00 29.63 38  A 1 
ATOM 274  C CG  . TYR A 0 38  . 40.989   29.406  -14.092  1.00 29.63 38  A 1 
ATOM 275  C CD1 . TYR A 0 38  . 41.188   30.098  -15.304  1.00 29.63 38  A 1 
ATOM 276  C CD2 . TYR A 0 38  . 41.809   28.313  -13.757  1.00 29.63 38  A 1 
ATOM 277  C CE1 . TYR A 0 38  . 42.209   29.697  -16.186  1.00 29.63 38  A 1 
ATOM 278  C CE2 . TYR A 0 38  . 42.838   27.918  -14.633  1.00 29.63 38  A 1 
ATOM 279  O OH  . TYR A 0 38  . 44.031   28.210  -16.682  1.00 29.63 38  A 1 
ATOM 280  C CZ  . TYR A 0 38  . 43.038   28.606  -15.847  1.00 29.63 38  A 1 
ATOM 281  N N   . SER A 0 39  . 39.216   33.113  -13.262  1.00 28.43 39  A 1 
ATOM 282  C CA  . SER A 0 39  . 38.123   33.957  -13.794  1.00 28.43 39  A 1 
ATOM 283  C C   . SER A 0 39  . 38.663   34.922  -14.881  1.00 28.43 39  A 1 
ATOM 284  C CB  . SER A 0 39  . 37.465   34.784  -12.671  1.00 28.43 39  A 1 
ATOM 285  O O   . SER A 0 39  . 39.839   35.268  -14.835  1.00 28.43 39  A 1 
ATOM 286  O OG  . SER A 0 39  . 38.418   35.393  -11.824  1.00 28.43 39  A 1 
ATOM 287  N N   . HIS A 0 40  . 37.904   35.447  -15.858  1.00 28.29 40  A 1 
ATOM 288  C CA  . HIS A 0 40  . 36.649   35.011  -16.505  1.00 28.29 40  A 1 
ATOM 289  C C   . HIS A 0 40  . 36.373   35.895  -17.762  1.00 28.29 40  A 1 
ATOM 290  C CB  . HIS A 0 40  . 35.468   35.128  -15.518  1.00 28.29 40  A 1 
ATOM 291  O O   . HIS A 0 40  . 36.700   37.078  -17.747  1.00 28.29 40  A 1 
ATOM 292  C CG  . HIS A 0 40  . 34.113   34.813  -16.097  1.00 28.29 40  A 1 
ATOM 293  C CD2 . HIS A 0 40  . 33.087   35.704  -16.254  1.00 28.29 40  A 1 
ATOM 294  N ND1 . HIS A 0 40  . 33.650   33.583  -16.515  1.00 28.29 40  A 1 
ATOM 295  C CE1 . HIS A 0 40  . 32.381   33.739  -16.934  1.00 28.29 40  A 1 
ATOM 296  N NE2 . HIS A 0 40  . 32.004   35.022  -16.809  1.00 28.29 40  A 1 
ATOM 297  N N   . SER A 0 41  . 35.686   35.350  -18.781  1.00 27.40 41  A 1 
ATOM 298  C CA  . SER A 0 41  . 35.001   36.039  -19.909  1.00 27.40 41  A 1 
ATOM 299  C C   . SER A 0 41  . 35.788   36.717  -21.067  1.00 27.40 41  A 1 
ATOM 300  C CB  . SER A 0 41  . 33.943   37.007  -19.362  1.00 27.40 41  A 1 
ATOM 301  O O   . SER A 0 41  . 36.466   37.728  -20.897  1.00 27.40 41  A 1 
ATOM 302  O OG  . SER A 0 41  . 33.131   37.522  -20.397  1.00 27.40 41  A 1 
ATOM 303  N N   . SER A 0 42  . 35.439   36.270  -22.289  1.00 27.38 42  A 1 
ATOM 304  C CA  . SER A 0 42  . 35.359   36.994  -23.587  1.00 27.38 42  A 1 
ATOM 305  C C   . SER A 0 42  . 36.526   36.985  -24.610  1.00 27.38 42  A 1 
ATOM 306  C CB  . SER A 0 42  . 34.670   38.360  -23.449  1.00 27.38 42  A 1 
ATOM 307  O O   . SER A 0 42  . 37.698   36.798  -24.302  1.00 27.38 42  A 1 
ATOM 308  O OG  . SER A 0 42  . 35.523   39.317  -22.866  1.00 27.38 42  A 1 
ATOM 309  N N   . THR A 0 43  . 36.120   37.126  -25.880  1.00 31.71 43  A 1 
ATOM 310  C CA  . THR A 0 43  . 36.748   36.735  -27.169  1.00 31.71 43  A 1 
ATOM 311  C C   . THR A 0 43  . 37.314   37.907  -28.002  1.00 31.71 43  A 1 
ATOM 312  C CB  . THR A 0 43  . 35.601   36.154  -28.032  1.00 31.71 43  A 1 
ATOM 313  O O   . THR A 0 43  . 36.866   39.035  -27.790  1.00 31.71 43  A 1 
ATOM 314  C CG2 . THR A 0 43  . 35.158   34.761  -27.600  1.00 31.71 43  A 1 
ATOM 315  O OG1 . THR A 0 43  . 34.471   37.007  -27.964  1.00 31.71 43  A 1 
ATOM 316  N N   . PRO A 0 44  . 38.059   37.679  -29.116  1.00 41.73 44  A 1 
ATOM 317  C CA  . PRO A 0 44  . 38.987   36.582  -29.448  1.00 41.73 44  A 1 
ATOM 318  C C   . PRO A 0 44  . 40.328   37.097  -30.065  1.00 41.73 44  A 1 
ATOM 319  C CB  . PRO A 0 44  . 38.204   35.783  -30.503  1.00 41.73 44  A 1 
ATOM 320  O O   . PRO A 0 44  . 40.606   38.293  -30.092  1.00 41.73 44  A 1 
ATOM 321  C CG  . PRO A 0 44  . 37.475   36.876  -31.297  1.00 41.73 44  A 1 
ATOM 322  C CD  . PRO A 0 44  . 37.505   38.118  -30.394  1.00 41.73 44  A 1 
ATOM 323  N N   . ALA A 0 45  . 41.116   36.179  -30.645  1.00 28.56 45  A 1 
ATOM 324  C CA  . ALA A 0 45  . 42.191   36.412  -31.627  1.00 28.56 45  A 1 
ATOM 325  C C   . ALA A 0 45  . 43.456   37.190  -31.186  1.00 28.56 45  A 1 
ATOM 326  C CB  . ALA A 0 45  . 41.576   36.972  -32.923  1.00 28.56 45  A 1 
ATOM 327  O O   . ALA A 0 45  . 43.617   38.378  -31.474  1.00 28.56 45  A 1 
ATOM 328  N N   . ASN A 0 46  . 44.464   36.459  -30.683  1.00 27.84 46  A 1 
ATOM 329  C CA  . ASN A 0 46  . 45.812   36.557  -31.268  1.00 27.84 46  A 1 
ATOM 330  C C   . ASN A 0 46  . 46.735   35.374  -30.931  1.00 27.84 46  A 1 
ATOM 331  C CB  . ASN A 0 46  . 46.515   37.882  -30.910  1.00 27.84 46  A 1 
ATOM 332  O O   . ASN A 0 46  . 46.658   34.792  -29.853  1.00 27.84 46  A 1 
ATOM 333  C CG  . ASN A 0 46  . 46.965   38.579  -32.180  1.00 27.84 46  A 1 
ATOM 334  N ND2 . ASN A 0 46  . 46.601   39.822  -32.369  1.00 27.84 46  A 1 
ATOM 335  O OD1 . ASN A 0 46  . 47.616   38.002  -33.033  1.00 27.84 46  A 1 
ATOM 336  N N   . THR A 0 47  . 47.665   35.089  -31.842  1.00 27.94 47  A 1 
ATOM 337  C CA  . THR A 0 47  . 48.711   34.061  -31.724  1.00 27.94 47  A 1 
ATOM 338  C C   . THR A 0 47  . 49.629   34.276  -30.512  1.00 27.94 47  A 1 
ATOM 339  C CB  . THR A 0 47  . 49.608   34.116  -32.974  1.00 27.94 47  A 1 
ATOM 340  O O   . THR A 0 47  . 50.171   35.375  -30.356  1.00 27.94 47  A 1 
ATOM 341  C CG2 . THR A 0 47  . 48.882   33.712  -34.256  1.00 27.94 47  A 1 
ATOM 342  O OG1 . THR A 0 47  . 50.079   35.434  -33.165  1.00 27.94 47  A 1 
ATOM 343  N N   . LYS A 0 48  . 49.913   33.226  -29.724  1.00 31.32 48  A 1 
ATOM 344  C CA  . LYS A 0 48  . 50.969   33.231  -28.687  1.00 31.32 48  A 1 
ATOM 345  C C   . LYS A 0 48  . 51.755   31.914  -28.580  1.00 31.32 48  A 1 
ATOM 346  C CB  . LYS A 0 48  . 50.404   33.644  -27.317  1.00 31.32 48  A 1 
ATOM 347  O O   . LYS A 0 48  . 51.582   31.141  -27.653  1.00 31.32 48  A 1 
ATOM 348  C CG  . LYS A 0 48  . 50.262   35.164  -27.172  1.00 31.32 48  A 1 
ATOM 349  C CD  . LYS A 0 48  . 50.022   35.501  -25.700  1.00 31.32 48  A 1 
ATOM 350  C CE  . LYS A 0 48  . 49.949   37.013  -25.502  1.00 31.32 48  A 1 
ATOM 351  N NZ  . LYS A 0 48  . 49.659   37.323  -24.082  1.00 31.32 48  A 1 
ATOM 352  N N   . GLN A 0 49  . 52.678   31.745  -29.522  1.00 29.42 49  A 1 
ATOM 353  C CA  . GLN A 0 49  . 54.037   31.209  -29.333  1.00 29.42 49  A 1 
ATOM 354  C C   . GLN A 0 49  . 54.331   30.383  -28.053  1.00 29.42 49  A 1 
ATOM 355  C CB  . GLN A 0 49  . 55.011   32.408  -29.385  1.00 29.42 49  A 1 
ATOM 356  O O   . GLN A 0 49  . 54.834   30.925  -27.067  1.00 29.42 49  A 1 
ATOM 357  C CG  . GLN A 0 49  . 55.018   33.162  -30.725  1.00 29.42 49  A 1 
ATOM 358  C CD  . GLN A 0 49  . 55.857   34.438  -30.677  1.00 29.42 49  A 1 
ATOM 359  N NE2 . GLN A 0 49  . 56.559   34.767  -31.739  1.00 29.42 49  A 1 
ATOM 360  O OE1 . GLN A 0 49  . 55.880   35.189  -29.717  1.00 29.42 49  A 1 
ATOM 361  N N   . ALA A 0 50  . 54.242   29.058  -28.166  1.00 32.14 50  A 1 
ATOM 362  C CA  . ALA A 0 50  . 55.413   28.206  -27.925  1.00 32.14 50  A 1 
ATOM 363  C C   . ALA A 0 50  . 56.090   27.970  -29.304  1.00 32.14 50  A 1 
ATOM 364  C CB  . ALA A 0 50  . 54.951   26.933  -27.207  1.00 32.14 50  A 1 
ATOM 365  O O   . ALA A 0 50  . 55.407   28.027  -30.322  1.00 32.14 50  A 1 
ATOM 366  N N   . ALA A 0 51  . 57.409   27.893  -29.522  1.00 27.04 51  A 1 
ATOM 367  C CA  . ALA A 0 51  . 58.552   27.424  -28.728  1.00 27.04 51  A 1 
ATOM 368  C C   . ALA A 0 51  . 58.594   25.877  -28.631  1.00 27.04 51  A 1 
ATOM 369  C CB  . ALA A 0 51  . 58.692   28.171  -27.393  1.00 27.04 51  A 1 
ATOM 370  O O   . ALA A 0 51  . 57.924   25.313  -27.788  1.00 27.04 51  A 1 
ATOM 371  N N   . SER A 0 52  . 59.386   25.143  -29.432  1.00 34.41 52  A 1 
ATOM 372  C CA  . SER A 0 52  . 60.692   25.541  -29.989  1.00 34.41 52  A 1 
ATOM 373  C C   . SER A 0 52  . 61.207   24.732  -31.205  1.00 34.41 52  A 1 
ATOM 374  C CB  . SER A 0 52  . 61.721   25.453  -28.848  1.00 34.41 52  A 1 
ATOM 375  O O   . SER A 0 52  . 60.857   23.582  -31.414  1.00 34.41 52  A 1 
ATOM 376  O OG  . SER A 0 52  . 61.820   24.155  -28.303  1.00 34.41 52  A 1 
ATOM 377  N N   . ALA A 0 53  . 62.123   25.358  -31.962  1.00 31.67 53  A 1 
ATOM 378  C CA  . ALA A 0 53  . 63.184   24.719  -32.765  1.00 31.67 53  A 1 
ATOM 379  C C   . ALA A 0 53  . 62.856   23.876  -34.033  1.00 31.67 53  A 1 
ATOM 380  C CB  . ALA A 0 53  . 64.171   24.035  -31.803  1.00 31.67 53  A 1 
ATOM 381  O O   . ALA A 0 53  . 63.532   22.886  -34.290  1.00 31.67 53  A 1 
ATOM 382  N N   . ALA A 0 54  . 61.981   24.346  -34.934  1.00 32.68 54  A 1 
ATOM 383  C CA  . ALA A 0 54  . 61.783   23.746  -36.274  1.00 32.68 54  A 1 
ATOM 384  C C   . ALA A 0 54  . 62.571   24.417  -37.440  1.00 32.68 54  A 1 
ATOM 385  C CB  . ALA A 0 54  . 60.277   23.638  -36.542  1.00 32.68 54  A 1 
ATOM 386  O O   . ALA A 0 54  . 62.161   24.353  -38.597  1.00 32.68 54  A 1 
ATOM 387  N N   . TYR A 0 55  . 63.702   25.090  -37.174  1.00 28.90 55  A 1 
ATOM 388  C CA  . TYR A 0 55  . 64.505   25.798  -38.199  1.00 28.90 55  A 1 
ATOM 389  C C   . TYR A 0 55  . 65.954   25.272  -38.246  1.00 28.90 55  A 1 
ATOM 390  C CB  . TYR A 0 55  . 64.387   27.327  -38.002  1.00 28.90 55  A 1 
ATOM 391  O O   . TYR A 0 55  . 66.895   25.982  -37.887  1.00 28.90 55  A 1 
ATOM 392  C CG  . TYR A 0 55  . 64.711   28.159  -39.239  1.00 28.90 55  A 1 
ATOM 393  C CD1 . TYR A 0 55  . 66.026   28.603  -39.489  1.00 28.90 55  A 1 
ATOM 394  C CD2 . TYR A 0 55  . 63.682   28.498  -40.141  1.00 28.90 55  A 1 
ATOM 395  C CE1 . TYR A 0 55  . 66.314   29.372  -40.636  1.00 28.90 55  A 1 
ATOM 396  C CE2 . TYR A 0 55  . 63.962   29.273  -41.284  1.00 28.90 55  A 1 
ATOM 397  O OH  . TYR A 0 55  . 65.552   30.450  -42.643  1.00 28.90 55  A 1 
ATOM 398  C CZ  . TYR A 0 55  . 65.279   29.709  -41.536  1.00 28.90 55  A 1 
ATOM 399  N N   . GLY A 0 56  . 66.143   23.998  -38.631  1.00 29.54 56  A 1 
ATOM 400  C CA  . GLY A 0 56  . 67.426   23.313  -38.400  1.00 29.54 56  A 1 
ATOM 401  C C   . GLY A 0 56  . 67.717   21.998  -39.142  1.00 29.54 56  A 1 
ATOM 402  O O   . GLY A 0 56  . 68.118   21.044  -38.493  1.00 29.54 56  A 1 
ATOM 403  N N   . ALA A 0 57  . 67.662   22.001  -40.481  1.00 29.14 57  A 1 
ATOM 404  C CA  . ALA A 0 57  . 68.349   21.041  -41.374  1.00 29.14 57  A 1 
ATOM 405  C C   . ALA A 0 57  . 67.934   19.540  -41.366  1.00 29.14 57  A 1 
ATOM 406  C CB  . ALA A 0 57  . 69.870   21.228  -41.203  1.00 29.14 57  A 1 
ATOM 407  O O   . ALA A 0 57  . 67.109   19.084  -40.588  1.00 29.14 57  A 1 
ATOM 408  N N   . ASP A 0 58  . 68.497   18.808  -42.339  1.00 36.34 58  A 1 
ATOM 409  C CA  . ASP A 0 58  . 68.532   17.346  -42.519  1.00 36.34 58  A 1 
ATOM 410  C C   . ASP A 0 58  . 67.251   16.524  -42.286  1.00 36.34 58  A 1 
ATOM 411  C CB  . ASP A 0 58  . 69.798   16.756  -41.870  1.00 36.34 58  A 1 
ATOM 412  O O   . ASP A 0 58  . 67.119   15.754  -41.339  1.00 36.34 58  A 1 
ATOM 413  C CG  . ASP A 0 58  . 71.081   17.176  -42.610  1.00 36.34 58  A 1 
ATOM 414  O OD1 . ASP A 0 58  . 70.985   17.582  -43.796  1.00 36.34 58  A 1 
ATOM 415  O OD2 . ASP A 0 58  . 72.170   17.089  -42.002  1.00 36.34 58  A 1 
ATOM 416  N N   . ALA A 0 59  . 66.378   16.589  -43.298  1.00 33.81 59  A 1 
ATOM 417  C CA  . ALA A 0 59  . 65.686   15.463  -43.947  1.00 33.81 59  A 1 
ATOM 418  C C   . ALA A 0 59  . 65.983   14.042  -43.393  1.00 33.81 59  A 1 
ATOM 419  C CB  . ALA A 0 59  . 66.048   15.560  -45.441  1.00 33.81 59  A 1 
ATOM 420  O O   . ALA A 0 59  . 66.745   13.270  -43.985  1.00 33.81 59  A 1 
ATOM 421  N N   . SER A 0 60  . 65.333   13.674  -42.286  1.00 38.69 60  A 1 
ATOM 422  C CA  . SER A 0 60  . 65.660   12.490  -41.476  1.00 38.69 60  A 1 
ATOM 423  C C   . SER A 0 60  . 64.485   11.520  -41.276  1.00 38.69 60  A 1 
ATOM 424  C CB  . SER A 0 60  . 66.351   12.903  -40.164  1.00 38.69 60  A 1 
ATOM 425  O O   . SER A 0 60  . 64.170   11.119  -40.166  1.00 38.69 60  A 1 
ATOM 426  O OG  . SER A 0 60  . 65.817   14.098  -39.640  1.00 38.69 60  A 1 
ATOM 427  N N   . LYS A 0 61  . 63.925   11.043  -42.397  1.00 49.15 61  A 1 
ATOM 428  C CA  . LYS A 0 61  . 63.397   9.665   -42.543  1.00 49.15 61  A 1 
ATOM 429  C C   . LYS A 0 61  . 62.451   9.151   -41.433  1.00 49.15 61  A 1 
ATOM 430  C CB  . LYS A 0 61  . 64.572   8.685   -42.741  1.00 49.15 61  A 1 
ATOM 431  O O   . LYS A 0 61  . 62.603   8.011   -40.995  1.00 49.15 61  A 1 
ATOM 432  C CG  . LYS A 0 61  . 65.521   9.024   -43.897  1.00 49.15 61  A 1 
ATOM 433  C CD  . LYS A 0 61  . 66.486   7.851   -44.121  1.00 49.15 61  A 1 
ATOM 434  C CE  . LYS A 0 61  . 67.292   8.056   -45.410  1.00 49.15 61  A 1 
ATOM 435  N NZ  . LYS A 0 61  . 67.584   6.759   -46.072  1.00 49.15 61  A 1 
ATOM 436  N N   . ALA A 0 62  . 61.490   9.961   -41.004  1.00 48.68 62  A 1 
ATOM 437  C CA  . ALA A 0 62  . 60.460   9.553   -40.056  1.00 48.68 62  A 1 
ATOM 438  C C   . ALA A 0 62  . 59.078   9.593   -40.723  1.00 48.68 62  A 1 
ATOM 439  C CB  . ALA A 0 62  . 60.548   10.458  -38.820  1.00 48.68 62  A 1 
ATOM 440  O O   . ALA A 0 62  . 58.665   10.649  -41.206  1.00 48.68 62  A 1 
ATOM 441  N N   . SER A 0 63  . 58.363   8.462   -40.705  1.00 58.66 63  A 1 
ATOM 442  C CA  . SER A 0 63  . 56.906   8.523   -40.553  1.00 58.66 63  A 1 
ATOM 443  C C   . SER A 0 63  . 56.621   9.021   -39.136  1.00 58.66 63  A 1 
ATOM 444  C CB  . SER A 0 63  . 56.216   7.164   -40.762  1.00 58.66 63  A 1 
ATOM 445  O O   . SER A 0 63  . 57.348   8.662   -38.205  1.00 58.66 63  A 1 
ATOM 446  O OG  . SER A 0 63  . 56.329   6.695   -42.096  1.00 58.66 63  A 1 
ATOM 447  N N   . ALA A 0 64  . 55.590   9.839   -38.985  1.00 63.82 64  A 1 
ATOM 448  C CA  . ALA A 0 64  . 55.164   10.394  -37.709  1.00 63.82 64  A 1 
ATOM 449  C C   . ALA A 0 64  . 53.659   10.185  -37.545  1.00 63.82 64  A 1 
ATOM 450  C CB  . ALA A 0 64  . 55.555   11.877  -37.641  1.00 63.82 64  A 1 
ATOM 451  O O   . ALA A 0 64  . 52.930   10.104  -38.533  1.00 63.82 64  A 1 
ATOM 452  N N   . SER A 0 65  . 53.219   10.107  -36.301  1.00 72.47 65  A 1 
ATOM 453  C CA  . SER A 0 65  . 51.824   10.269  -35.912  1.00 72.47 65  A 1 
ATOM 454  C C   . SER A 0 65  . 51.818   11.090  -34.638  1.00 72.47 65  A 1 
ATOM 455  C CB  . SER A 0 65  . 51.131   8.924   -35.669  1.00 72.47 65  A 1 
ATOM 456  O O   . SER A 0 65  . 52.635   10.787  -33.760  1.00 72.47 65  A 1 
ATOM 457  O OG  . SER A 0 65  . 51.852   8.141   -34.725  1.00 72.47 65  A 1 
ATOM 458  N N   . ASP A 0 66  . 50.931   12.069  -34.544  1.00 73.92 66  A 1 
ATOM 459  C CA  . ASP A 0 66  . 50.532   12.608  -33.247  1.00 73.92 66  A 1 
ATOM 460  C C   . ASP A 0 66  . 49.223   11.948  -32.800  1.00 73.92 66  A 1 
ATOM 461  C CB  . ASP A 0 66  . 50.520   14.154  -33.239  1.00 73.92 66  A 1 
ATOM 462  O O   . ASP A 0 66  . 48.645   11.136  -33.528  1.00 73.92 66  A 1 
ATOM 463  C CG  . ASP A 0 66  . 51.641   14.706  -32.340  1.00 73.92 66  A 1 
ATOM 464  O OD1 . ASP A 0 66  . 51.824   14.153  -31.223  1.00 73.92 66  A 1 
ATOM 465  O OD2 . ASP A 0 66  . 52.412   15.580  -32.810  1.00 73.92 66  A 1 
ATOM 466  N N   . TRP A 0 67  . 48.849   12.189  -31.549  1.00 79.03 67  A 1 
ATOM 467  C CA  . TRP A 0 67  . 47.546   11.823  -31.005  1.00 79.03 67  A 1 
ATOM 468  C C   . TRP A 0 67  . 47.286   12.695  -29.785  1.00 79.03 67  A 1 
ATOM 469  C CB  . TRP A 0 67  . 47.491   10.338  -30.616  1.00 79.03 67  A 1 
ATOM 470  O O   . TRP A 0 67  . 47.949   12.514  -28.760  1.00 79.03 67  A 1 
ATOM 471  C CG  . TRP A 0 67  . 46.173   9.887   -30.054  1.00 79.03 67  A 1 
ATOM 472  C CD1 . TRP A 0 67  . 45.035   9.695   -30.761  1.00 79.03 67  A 1 
ATOM 473  C CD2 . TRP A 0 67  . 45.792   9.693   -28.655  1.00 79.03 67  A 1 
ATOM 474  C CE2 . TRP A 0 67  . 44.424   9.288   -28.606  1.00 79.03 67  A 1 
ATOM 475  C CE3 . TRP A 0 67  . 46.450   9.876   -27.418  1.00 79.03 67  A 1 
ATOM 476  N NE1 . TRP A 0 67  . 44.009   9.309   -29.918  1.00 79.03 67  A 1 
ATOM 477  C CH2 . TRP A 0 67  . 44.449   9.194   -26.189  1.00 79.03 67  A 1 
ATOM 478  C CZ2 . TRP A 0 67  . 43.761   9.018   -27.402  1.00 79.03 67  A 1 
ATOM 479  C CZ3 . TRP A 0 67  . 45.785   9.637   -26.200  1.00 79.03 67  A 1 
ATOM 480  N N   . ASP A 0 68  . 46.355   13.632  -29.902  1.00 81.35 68  A 1 
ATOM 481  C CA  . ASP A 0 68  . 45.927   14.481  -28.795  1.00 81.35 68  A 1 
ATOM 482  C C   . ASP A 0 68  . 44.482   14.125  -28.428  1.00 81.35 68  A 1 
ATOM 483  C CB  . ASP A 0 68  . 46.120   15.977  -29.128  1.00 81.35 68  A 1 
ATOM 484  O O   . ASP A 0 68  . 43.623   13.940  -29.289  1.00 81.35 68  A 1 
ATOM 485  C CG  . ASP A 0 68  . 47.548   16.516  -28.893  1.00 81.35 68  A 1 
ATOM 486  O OD1 . ASP A 0 68  . 48.276   15.967  -28.027  1.00 81.35 68  A 1 
ATOM 487  O OD2 . ASP A 0 68  . 47.889   17.565  -29.492  1.00 81.35 68  A 1 
ATOM 488  N N   . ALA A 0 69  . 44.207   14.014  -27.129  1.00 79.52 69  A 1 
ATOM 489  C CA  . ALA A 0 69  . 42.878   13.700  -26.622  1.00 79.52 69  A 1 
ATOM 490  C C   . ALA A 0 69  . 42.592   14.439  -25.313  1.00 79.52 69  A 1 
ATOM 491  C CB  . ALA A 0 69  . 42.738   12.185  -26.455  1.00 79.52 69  A 1 
ATOM 492  O O   . ALA A 0 69  . 43.467   14.587  -24.449  1.00 79.52 69  A 1 
ATOM 493  N N   . TRP A 0 70  . 41.339   14.867  -25.160  1.00 79.38 70  A 1 
ATOM 494  C CA  . TRP A 0 70  . 40.826   15.470  -23.933  1.00 79.38 70  A 1 
ATOM 495  C C   . TRP A 0 70  . 39.457   14.887  -23.588  1.00 79.38 70  A 1 
ATOM 496  C CB  . TRP A 0 70  . 40.767   17.003  -24.053  1.00 79.38 70  A 1 
ATOM 497  O O   . TRP A 0 70  . 38.664   14.557  -24.471  1.00 79.38 70  A 1 
ATOM 498  C CG  . TRP A 0 70  . 39.620   17.556  -24.852  1.00 79.38 70  A 1 
ATOM 499  C CD1 . TRP A 0 70  . 39.556   17.600  -26.201  1.00 79.38 70  A 1 
ATOM 500  C CD2 . TRP A 0 70  . 38.320   18.039  -24.380  1.00 79.38 70  A 1 
ATOM 501  C CE2 . TRP A 0 70  . 37.514   18.355  -25.515  1.00 79.38 70  A 1 
ATOM 502  C CE3 . TRP A 0 70  . 37.717   18.192  -23.110  1.00 79.38 70  A 1 
ATOM 503  N NE1 . TRP A 0 70  . 38.329   18.097  -26.593  1.00 79.38 70  A 1 
ATOM 504  C CH2 . TRP A 0 70  . 35.613   18.918  -24.125  1.00 79.38 70  A 1 
ATOM 505  C CZ2 . TRP A 0 70  . 36.184   18.787  -25.402  1.00 79.38 70  A 1 
ATOM 506  C CZ3 . TRP A 0 70  . 36.382   18.626  -22.982  1.00 79.38 70  A 1 
ATOM 507  N N   . GLY A 0 71  . 39.160   14.811  -22.292  1.00 82.61 71  A 1 
ATOM 508  C CA  . GLY A 0 71  . 37.833   14.427  -21.826  1.00 82.61 71  A 1 
ATOM 509  C C   . GLY A 0 71  . 37.457   14.995  -20.463  1.00 82.61 71  A 1 
ATOM 510  O O   . GLY A 0 71  . 38.317   15.442  -19.692  1.00 82.61 71  A 1 
ATOM 511  N N   . ARG A 0 72  . 36.151   14.977  -20.184  1.00 84.73 72  A 1 
ATOM 512  C CA  . ARG A 0 72  . 35.519   15.351  -18.914  1.00 84.73 72  A 1 
ATOM 513  C C   . ARG A 0 72  . 34.444   14.321  -18.563  1.00 84.73 72  A 1 
ATOM 514  C CB  . ARG A 0 72  . 34.881   16.750  -19.045  1.00 84.73 72  A 1 
ATOM 515  O O   . ARG A 0 72  . 33.541   14.171  -19.372  1.00 84.73 72  A 1 
ATOM 516  C CG  . ARG A 0 72  . 34.172   17.190  -17.750  1.00 84.73 72  A 1 
ATOM 517  C CD  . ARG A 0 72  . 33.367   18.488  -17.904  1.00 84.73 72  A 1 
ATOM 518  N NE  . ARG A 0 72  . 32.029   18.278  -18.503  1.00 84.73 72  A 1 
ATOM 519  N NH1 . ARG A 0 72  . 32.422   19.037  -20.623  1.00 84.73 72  A 1 
ATOM 520  N NH2 . ARG A 0 72  . 30.357   18.530  -20.021  1.00 84.73 72  A 1 
ATOM 521  C CZ  . ARG A 0 72  . 31.608   18.610  -19.703  1.00 84.73 72  A 1 
ATOM 522  N N   . ASP A 0 73  . 34.490   13.770  -17.348  1.00 83.17 73  A 1 
ATOM 523  C CA  . ASP A 0 73  . 33.318   13.143  -16.704  1.00 83.17 73  A 1 
ATOM 524  C C   . ASP A 0 73  . 32.721   14.090  -15.651  1.00 83.17 73  A 1 
ATOM 525  C CB  . ASP A 0 73  . 33.612   11.736  -16.131  1.00 83.17 73  A 1 
ATOM 526  O O   . ASP A 0 73  . 33.443   14.920  -15.068  1.00 83.17 73  A 1 
ATOM 527  C CG  . ASP A 0 73  . 34.149   11.685  -14.689  1.00 83.17 73  A 1 
ATOM 528  O OD1 . ASP A 0 73  . 33.484   12.151  -13.734  1.00 83.17 73  A 1 
ATOM 529  O OD2 . ASP A 0 73  . 35.293   11.210  -14.496  1.00 83.17 73  A 1 
ATOM 530  N N   . GLN A 0 74  . 31.412   13.969  -15.405  1.00 79.15 74  A 1 
ATOM 531  C CA  . GLN A 0 74  . 30.690   14.705  -14.362  1.00 79.15 74  A 1 
ATOM 532  C C   . GLN A 0 74  . 29.605   13.871  -13.646  1.00 79.15 74  A 1 
ATOM 533  C CB  . GLN A 0 74  . 30.141   16.036  -14.912  1.00 79.15 74  A 1 
ATOM 534  O O   . GLN A 0 74  . 28.469   14.324  -13.487  1.00 79.15 74  A 1 
ATOM 535  C CG  . GLN A 0 74  . 31.231   17.070  -15.229  1.00 79.15 74  A 1 
ATOM 536  C CD  . GLN A 0 74  . 30.746   18.509  -15.098  1.00 79.15 74  A 1 
ATOM 537  N NE2 . GLN A 0 74  . 30.252   18.884  -13.938  1.00 79.15 74  A 1 
ATOM 538  O OE1 . GLN A 0 74  . 30.872   19.367  -15.959  1.00 79.15 74  A 1 
ATOM 539  N N   . ASP A 0 75  . 29.997   12.702  -13.135  1.00 82.47 75  A 1 
ATOM 540  C CA  . ASP A 0 75  . 29.246   11.848  -12.191  1.00 82.47 75  A 1 
ATOM 541  C C   . ASP A 0 75  . 28.397   12.655  -11.170  1.00 82.47 75  A 1 
ATOM 542  C CB  . ASP A 0 75  . 30.293   11.035  -11.383  1.00 82.47 75  A 1 
ATOM 543  O O   . ASP A 0 75  . 28.938   13.460  -10.395  1.00 82.47 75  A 1 
ATOM 544  C CG  . ASP A 0 75  . 30.312   9.511   -11.514  1.00 82.47 75  A 1 
ATOM 545  O OD1 . ASP A 0 75  . 29.256   8.919   -11.812  1.00 82.47 75  A 1 
ATOM 546  O OD2 . ASP A 0 75  . 31.345   8.938   -11.081  1.00 82.47 75  A 1 
ATOM 547  N N   . LEU A 0 76  . 27.090   12.376  -11.065  1.00 77.02 76  A 1 
ATOM 548  C CA  . LEU A 0 76  . 26.224   12.836  -9.968   1.00 77.02 76  A 1 
ATOM 549  C C   . LEU A 0 76  . 25.285   11.723  -9.477   1.00 77.02 76  A 1 
ATOM 550  C CB  . LEU A 0 76  . 25.421   14.071  -10.431  1.00 77.02 76  A 1 
ATOM 551  O O   . LEU A 0 76  . 24.324   11.375  -10.156  1.00 77.02 76  A 1 
ATOM 552  C CG  . LEU A 0 76  . 24.442   14.633  -9.378   1.00 77.02 76  A 1 
ATOM 553  C CD1 . LEU A 0 76  . 25.173   15.248  -8.181   1.00 77.02 76  A 1 
ATOM 554  C CD2 . LEU A 0 76  . 23.555   15.722  -9.987   1.00 77.02 76  A 1 
ATOM 555  N N   . ASP A 0 77  . 25.463   11.272  -8.230   1.00 83.01 77  A 1 
ATOM 556  C CA  . ASP A 0 77  . 24.510   10.402  -7.522   1.00 83.01 77  A 1 
ATOM 557  C C   . ASP A 0 77  . 23.937   11.114  -6.286   1.00 83.01 77  A 1 
ATOM 558  C CB  . ASP A 0 77  . 25.140   9.042   -7.175   1.00 83.01 77  A 1 
ATOM 559  O O   . ASP A 0 77  . 24.659   11.650  -5.433   1.00 83.01 77  A 1 
ATOM 560  C CG  . ASP A 0 77  . 24.122   8.048   -6.586   1.00 83.01 77  A 1 
ATOM 561  O OD1 . ASP A 0 77  . 23.783   8.194   -5.385   1.00 83.01 77  A 1 
ATOM 562  O OD2 . ASP A 0 77  . 23.704   7.117   -7.315   1.00 83.01 77  A 1 
ATOM 563  N N   . ILE A 0 78  . 22.608   11.125  -6.188   1.00 72.19 78  A 1 
ATOM 564  C CA  . ILE A 0 78  . 21.850   11.632  -5.047   1.00 72.19 78  A 1 
ATOM 565  C C   . ILE A 0 78  . 20.856   10.558  -4.616   1.00 72.19 78  A 1 
ATOM 566  C CB  . ILE A 0 78  . 21.132   12.959  -5.390   1.00 72.19 78  A 1 
ATOM 567  O O   . ILE A 0 78  . 19.991   10.159  -5.393   1.00 72.19 78  A 1 
ATOM 568  C CG1 . ILE A 0 78  . 22.146   14.055  -5.780   1.00 72.19 78  A 1 
ATOM 569  C CG2 . ILE A 0 78  . 20.262   13.419  -4.203   1.00 72.19 78  A 1 
ATOM 570  C CD1 . ILE A 0 78  . 21.516   15.379  -6.235   1.00 72.19 78  A 1 
ATOM 571  N N   . SER A 0 79  . 20.894   10.170  -3.341   1.00 71.43 79  A 1 
ATOM 572  C CA  . SER A 0 79  . 19.918   9.248   -2.748   1.00 71.43 79  A 1 
ATOM 573  C C   . SER A 0 79  . 19.338   9.838   -1.463   1.00 71.43 79  A 1 
ATOM 574  C CB  . SER A 0 79  . 20.560   7.877   -2.521   1.00 71.43 79  A 1 
ATOM 575  O O   . SER A 0 79  . 20.076   10.261  -0.576   1.00 71.43 79  A 1 
ATOM 576  O OG  . SER A 0 79  . 19.586   6.944   -2.079   1.00 71.43 79  A 1 
ATOM 577  N N   . GLU A 0 80  . 18.011   9.859   -1.347   1.00 66.11 80  A 1 
ATOM 578  C CA  . GLU A 0 80  . 17.257   10.631  -0.346   1.00 66.11 80  A 1 
ATOM 579  C C   . GLU A 0 80  . 16.386   9.751   0.585    1.00 66.11 80  A 1 
ATOM 580  C CB  . GLU A 0 80  . 16.500   11.776  -1.059   1.00 66.11 80  A 1 
ATOM 581  O O   . GLU A 0 80  . 16.639   8.557   0.757    1.00 66.11 80  A 1 
ATOM 582  C CG  . GLU A 0 80  . 17.476   12.823  -1.631   1.00 66.11 80  A 1 
ATOM 583  C CD  . GLU A 0 80  . 16.804   13.951  -2.432   1.00 66.11 80  A 1 
ATOM 584  O OE1 . GLU A 0 80  . 17.403   15.042  -2.543   1.00 66.11 80  A 1 
ATOM 585  O OE2 . GLU A 0 80  . 15.691   13.748  -2.969   1.00 66.11 80  A 1 
ATOM 586  N N   . SER A 0 81  . 15.463   10.371  1.334    1.00 52.50 81  A 1 
ATOM 587  C CA  . SER A 0 81  . 15.111   9.923   2.691    1.00 52.50 81  A 1 
ATOM 588  C C   . SER A 0 81  . 13.756   9.227   2.892    1.00 52.50 81  A 1 
ATOM 589  C CB  . SER A 0 81  . 15.202   11.112  3.650    1.00 52.50 81  A 1 
ATOM 590  O O   . SER A 0 81  . 12.732   9.596   2.319    1.00 52.50 81  A 1 
ATOM 591  O OG  . SER A 0 81  . 14.238   12.094  3.319    1.00 52.50 81  A 1 
ATOM 592  N N   . TYR A 0 82  . 13.737   8.331   3.884    1.00 82.01 82  A 1 
ATOM 593  C CA  . TYR A 0 82  . 12.548   7.739   4.512    1.00 82.01 82  A 1 
ATOM 594  C C   . TYR A 0 82  . 12.222   8.385   5.871    1.00 82.01 82  A 1 
ATOM 595  C CB  . TYR A 0 82  . 12.809   6.236   4.689    1.00 82.01 82  A 1 
ATOM 596  O O   . TYR A 0 82  . 13.132   8.710   6.645    1.00 82.01 82  A 1 
ATOM 597  C CG  . TYR A 0 82  . 11.834   5.487   5.578    1.00 82.01 82  A 1 
ATOM 598  C CD1 . TYR A 0 82  . 12.161   5.284   6.933    1.00 82.01 82  A 1 
ATOM 599  C CD2 . TYR A 0 82  . 10.639   4.956   5.054    1.00 82.01 82  A 1 
ATOM 600  C CE1 . TYR A 0 82  . 11.335   4.492   7.747    1.00 82.01 82  A 1 
ATOM 601  C CE2 . TYR A 0 82  . 9.806    4.161   5.867    1.00 82.01 82  A 1 
ATOM 602  O OH  . TYR A 0 82  . 9.457    3.057   7.986    1.00 82.01 82  A 1 
ATOM 603  C CZ  . TYR A 0 82  . 10.174   3.903   7.203    1.00 82.01 82  A 1 
ATOM 604  N N   . GLY A 0 83  . 10.932   8.465   6.215    1.00 78.59 83  A 1 
ATOM 605  C CA  . GLY A 0 83  . 10.458   8.802   7.559    1.00 78.59 83  A 1 
ATOM 606  C C   . GLY A 0 83  . 9.190    8.046   7.965    1.00 78.59 83  A 1 
ATOM 607  O O   . GLY A 0 83  . 8.314    7.777   7.148    1.00 78.59 83  A 1 
ATOM 608  N N   . LYS A 0 84  . 9.075    7.720   9.261    1.00 86.15 84  A 1 
ATOM 609  C CA  . LYS A 0 84  . 7.873    7.098   9.846    1.00 86.15 84  A 1 
ATOM 610  C C   . LYS A 0 84  . 7.490    7.733   11.180   1.00 86.15 84  A 1 
ATOM 611  C CB  . LYS A 0 84  . 8.067    5.578   9.983    1.00 86.15 84  A 1 
ATOM 612  O O   . LYS A 0 84  . 8.332    7.934   12.060   1.00 86.15 84  A 1 
ATOM 613  C CG  . LYS A 0 84  . 6.735    4.803   10.024   1.00 86.15 84  A 1 
ATOM 614  C CD  . LYS A 0 84  . 6.935    3.366   10.527   1.00 86.15 84  A 1 
ATOM 615  C CE  . LYS A 0 84  . 5.663    2.514   10.401   1.00 86.15 84  A 1 
ATOM 616  N NZ  . LYS A 0 84  . 5.552    1.867   9.074    1.00 86.15 84  A 1 
ATOM 617  N N   . THR A 0 85  . 6.196    7.968   11.352   1.00 81.64 85  A 1 
ATOM 618  C CA  . THR A 0 85  . 5.562    8.535   12.543   1.00 81.64 85  A 1 
ATOM 619  C C   . THR A 0 85  . 4.406    7.644   12.987   1.00 81.64 85  A 1 
ATOM 620  C CB  . THR A 0 85  . 5.061    9.959   12.247   1.00 81.64 85  A 1 
ATOM 621  O O   . THR A 0 85  . 3.506    7.368   12.207   1.00 81.64 85  A 1 
ATOM 622  C CG2 . THR A 0 85  . 4.379    10.624  13.450   1.00 81.64 85  A 1 
ATOM 623  O OG1 . THR A 0 85  . 6.166    10.757  11.897   1.00 81.64 85  A 1 
ATOM 624  N N   . ASN A 0 86  . 4.412    7.234   14.258   1.00 85.85 86  A 1 
ATOM 625  C CA  . ASN A 0 86  . 3.239    6.704   14.958   1.00 85.85 86  A 1 
ATOM 626  C C   . ASN A 0 86  . 2.978    7.604   16.172   1.00 85.85 86  A 1 
ATOM 627  C CB  . ASN A 0 86  . 3.462    5.232   15.360   1.00 85.85 86  A 1 
ATOM 628  O O   . ASN A 0 86  . 3.844    7.753   17.046   1.00 85.85 86  A 1 
ATOM 629  C CG  . ASN A 0 86  . 2.278    4.656   16.133   1.00 85.85 86  A 1 
ATOM 630  N ND2 . ASN A 0 86  . 1.400    3.940   15.485   1.00 85.85 86  A 1 
ATOM 631  O OD1 . ASN A 0 86  . 2.125    4.841   17.332   1.00 85.85 86  A 1 
ATOM 632  N N   . ALA A 0 87  . 1.794    8.205   16.218   1.00 84.40 87  A 1 
ATOM 633  C CA  . ALA A 0 87  . 1.300    9.002   17.326   1.00 84.40 87  A 1 
ATOM 634  C C   . ALA A 0 87  . -0.030   8.423   17.814   1.00 84.40 87  A 1 
ATOM 635  C CB  . ALA A 0 87  . 1.178    10.465  16.883   1.00 84.40 87  A 1 
ATOM 636  O O   . ALA A 0 87  . -0.922   8.126   17.023   1.00 84.40 87  A 1 
ATOM 637  N N   . LYS A 0 88  . -0.169   8.273   19.132   1.00 90.06 88  A 1 
ATOM 638  C CA  . LYS A 0 88  . -1.415   7.874   19.791   1.00 90.06 88  A 1 
ATOM 639  C C   . LYS A 0 88  . -1.637   8.786   20.985   1.00 90.06 88  A 1 
ATOM 640  C CB  . LYS A 0 88  . -1.390   6.394   20.217   1.00 90.06 88  A 1 
ATOM 641  O O   . LYS A 0 88  . -0.699   9.019   21.749   1.00 90.06 88  A 1 
ATOM 642  C CG  . LYS A 0 88  . -1.163   5.460   19.020   1.00 90.06 88  A 1 
ATOM 643  C CD  . LYS A 0 88  . -1.322   3.982   19.386   1.00 90.06 88  A 1 
ATOM 644  C CE  . LYS A 0 88  . -0.985   3.160   18.137   1.00 90.06 88  A 1 
ATOM 645  N NZ  . LYS A 0 88  . -1.311   1.725   18.305   1.00 90.06 88  A 1 
ATOM 646  N N   . SER A 0 89  . -2.856   9.273   21.135   1.00 86.25 89  A 1 
ATOM 647  C CA  . SER A 0 89  . -3.308   10.066  22.273   1.00 86.25 89  A 1 
ATOM 648  C C   . SER A 0 89  . -4.627   9.502   22.774   1.00 86.25 89  A 1 
ATOM 649  C CB  . SER A 0 89  . -3.469   11.543  21.897   1.00 86.25 89  A 1 
ATOM 650  O O   . SER A 0 89  . -5.537   9.268   21.979   1.00 86.25 89  A 1 
ATOM 651  O OG  . SER A 0 89  . -4.301   11.686  20.765   1.00 86.25 89  A 1 
ATOM 652  N N   . TYR A 0 90  . -4.713   9.326   24.086   1.00 87.49 90  A 1 
ATOM 653  C CA  . TYR A 0 90  . -5.939   9.001   24.798   1.00 87.49 90  A 1 
ATOM 654  C C   . TYR A 0 90  . -6.149   10.099  25.838   1.00 87.49 90  A 1 
ATOM 655  C CB  . TYR A 0 90  . -5.825   7.620   25.461   1.00 87.49 90  A 1 
ATOM 656  O O   . TYR A 0 90  . -5.194   10.460  26.532   1.00 87.49 90  A 1 
ATOM 657  C CG  . TYR A 0 90  . -5.327   6.508   24.554   1.00 87.49 90  A 1 
ATOM 658  C CD1 . TYR A 0 90  . -6.201   5.902   23.632   1.00 87.49 90  A 1 
ATOM 659  C CD2 . TYR A 0 90  . -3.989   6.078   24.641   1.00 87.49 90  A 1 
ATOM 660  C CE1 . TYR A 0 90  . -5.743   4.860   22.801   1.00 87.49 90  A 1 
ATOM 661  C CE2 . TYR A 0 90  . -3.528   5.029   23.824   1.00 87.49 90  A 1 
ATOM 662  O OH  . TYR A 0 90  . -3.955   3.381   22.147   1.00 87.49 90  A 1 
ATOM 663  C CZ  . TYR A 0 90  . -4.408   4.415   22.906   1.00 87.49 90  A 1 
ATOM 664  N N   . ALA A 0 91  . -7.365   10.617  25.931   1.00 85.53 91  A 1 
ATOM 665  C CA  . ALA A 0 91  . -7.809   11.510  26.988   1.00 85.53 91  A 1 
ATOM 666  C C   . ALA A 0 91  . -9.159   11.022  27.529   1.00 85.53 91  A 1 
ATOM 667  C CB  . ALA A 0 91  . -7.874   12.945  26.450   1.00 85.53 91  A 1 
ATOM 668  O O   . ALA A 0 91  . -9.928   10.389  26.807   1.00 85.53 91  A 1 
ATOM 669  N N   . ALA A 0 92  . -9.397   11.312  28.801   1.00 84.46 92  A 1 
ATOM 670  C CA  . ALA A 0 92  . -10.677  11.229  29.489   1.00 84.46 92  A 1 
ATOM 671  C C   . ALA A 0 92  . -10.678  12.374  30.512   1.00 84.46 92  A 1 
ATOM 672  C CB  . ALA A 0 92  . -10.832  9.857   30.154   1.00 84.46 92  A 1 
ATOM 673  O O   . ALA A 0 92  . -9.621   12.650  31.095   1.00 84.46 92  A 1 
ATOM 674  N N   . GLU A 0 93  . -11.799  13.065  30.702   1.00 80.82 93  A 1 
ATOM 675  C CA  . GLU A 0 93  . -11.866  14.177  31.665   1.00 80.82 93  A 1 
ATOM 676  C C   . GLU A 0 93  . -11.952  13.685  33.120   1.00 80.82 93  A 1 
ATOM 677  C CB  . GLU A 0 93  . -12.999  15.146  31.289   1.00 80.82 93  A 1 
ATOM 678  O O   . GLU A 0 93  . -11.342  14.287  34.008   1.00 80.82 93  A 1 
ATOM 679  C CG  . GLU A 0 93  . -12.613  15.968  30.050   1.00 80.82 93  A 1 
ATOM 680  C CD  . GLU A 0 93  . -13.668  17.023  29.693   1.00 80.82 93  A 1 
ATOM 681  O OE1 . GLU A 0 93  . -13.301  18.224  29.677   1.00 80.82 93  A 1 
ATOM 682  O OE2 . GLU A 0 93  . -14.815  16.623  29.391   1.00 80.82 93  A 1 
ATOM 683  N N   . SER A 0 94  . -12.596  12.537  33.348   1.00 81.52 94  A 1 
ATOM 684  C CA  . SER A 0 94  . -12.634  11.830  34.632   1.00 81.52 94  A 1 
ATOM 685  C C   . SER A 0 94  . -12.681  10.304  34.447   1.00 81.52 94  A 1 
ATOM 686  C CB  . SER A 0 94  . -13.830  12.314  35.462   1.00 81.52 94  A 1 
ATOM 687  O O   . SER A 0 94  . -12.724  9.789   33.327   1.00 81.52 94  A 1 
ATOM 688  O OG  . SER A 0 94  . -15.018  11.755  34.964   1.00 81.52 94  A 1 
ATOM 689  N N   . TYR A 0 95  . -12.616  9.583   35.566   1.00 82.89 95  A 1 
ATOM 690  C CA  . TYR A 0 95  . -12.959  8.168   35.678   1.00 82.89 95  A 1 
ATOM 691  C C   . TYR A 0 95  . -13.387  7.908   37.119   1.00 82.89 95  A 1 
ATOM 692  C CB  . TYR A 0 95  . -11.760  7.271   35.329   1.00 82.89 95  A 1 
ATOM 693  O O   . TYR A 0 95  . -12.542  7.983   38.017   1.00 82.89 95  A 1 
ATOM 694  C CG  . TYR A 0 95  . -11.964  5.804   35.689   1.00 82.89 95  A 1 
ATOM 695  C CD1 . TYR A 0 95  . -11.356  5.246   36.833   1.00 82.89 95  A 1 
ATOM 696  C CD2 . TYR A 0 95  . -12.819  5.011   34.907   1.00 82.89 95  A 1 
ATOM 697  C CE1 . TYR A 0 95  . -11.564  3.888   37.162   1.00 82.89 95  A 1 
ATOM 698  C CE2 . TYR A 0 95  . -12.991  3.644   35.200   1.00 82.89 95  A 1 
ATOM 699  O OH  . TYR A 0 95  . -12.523  1.751   36.597   1.00 82.89 95  A 1 
ATOM 700  C CZ  . TYR A 0 95  . -12.360  3.076   36.325   1.00 82.89 95  A 1 
ATOM 701  N N   . ASP A 0 96  . -14.659  7.579   37.319   1.00 84.80 96  A 1 
ATOM 702  C CA  . ASP A 0 96  . -15.187  7.154   38.612   1.00 84.80 96  A 1 
ATOM 703  C C   . ASP A 0 96  . -15.599  5.675   38.550   1.00 84.80 96  A 1 
ATOM 704  C CB  . ASP A 0 96  . -16.325  8.080   39.086   1.00 84.80 96  A 1 
ATOM 705  O O   . ASP A 0 96  . -16.165  5.189   37.571   1.00 84.80 96  A 1 
ATOM 706  C CG  . ASP A 0 96  . -15.859  9.435   39.651   1.00 84.80 96  A 1 
ATOM 707  O OD1 . ASP A 0 96  . -14.730  9.505   40.196   1.00 84.80 96  A 1 
ATOM 708  O OD2 . ASP A 0 96  . -16.674  10.385  39.641   1.00 84.80 96  A 1 
ATOM 709  N N   . GLU A 0 97  . -15.299  4.940   39.620   1.00 86.76 97  A 1 
ATOM 710  C CA  . GLU A 0 97  . -15.678  3.539   39.825   1.00 86.76 97  A 1 
ATOM 711  C C   . GLU A 0 97  . -16.266  3.414   41.229   1.00 86.76 97  A 1 
ATOM 712  C CB  . GLU A 0 97  . -14.458  2.621   39.604   1.00 86.76 97  A 1 
ATOM 713  O O   . GLU A 0 97  . -15.613  3.769   42.214   1.00 86.76 97  A 1 
ATOM 714  C CG  . GLU A 0 97  . -14.666  1.151   40.030   1.00 86.76 97  A 1 
ATOM 715  C CD  . GLU A 0 97  . -13.566  0.197   39.517   1.00 86.76 97  A 1 
ATOM 716  O OE1 . GLU A 0 97  . -13.824  -1.028  39.433   1.00 86.76 97  A 1 
ATOM 717  O OE2 . GLU A 0 97  . -12.527  0.646   38.971   1.00 86.76 97  A 1 
ATOM 718  N N   . TRP A 0 98  . -17.501  2.926   41.317   1.00 85.79 98  A 1 
ATOM 719  C CA  . TRP A 0 98  . -18.256  2.844   42.562   1.00 85.79 98  A 1 
ATOM 720  C C   . TRP A 0 98  . -18.881  1.461   42.751   1.00 85.79 98  A 1 
ATOM 721  C CB  . TRP A 0 98  . -19.282  3.985   42.629   1.00 85.79 98  A 1 
ATOM 722  O O   . TRP A 0 98  . -19.280  0.793   41.801   1.00 85.79 98  A 1 
ATOM 723  C CG  . TRP A 0 98  . -20.253  4.082   41.490   1.00 85.79 98  A 1 
ATOM 724  C CD1 . TRP A 0 98  . -20.074  4.808   40.361   1.00 85.79 98  A 1 
ATOM 725  C CD2 . TRP A 0 98  . -21.556  3.436   41.342   1.00 85.79 98  A 1 
ATOM 726  C CE2 . TRP A 0 98  . -22.116  3.829   40.089   1.00 85.79 98  A 1 
ATOM 727  C CE3 . TRP A 0 98  . -22.318  2.551   42.137   1.00 85.79 98  A 1 
ATOM 728  N NE1 . TRP A 0 98  . -21.170  4.664   39.534   1.00 85.79 98  A 1 
ATOM 729  C CH2 . TRP A 0 98  . -24.092  2.479   40.454   1.00 85.79 98  A 1 
ATOM 730  C CZ2 . TRP A 0 98  . -23.362  3.364   39.642   1.00 85.79 98  A 1 
ATOM 731  C CZ3 . TRP A 0 98  . -23.573  2.086   41.701   1.00 85.79 98  A 1 
ATOM 732  N N   . ASP A 0 99  . -18.942  1.038   44.009   1.00 85.40 99  A 1 
ATOM 733  C CA  . ASP A 0 99  . -19.481  -0.238  44.477   1.00 85.40 99  A 1 
ATOM 734  C C   . ASP A 0 99  . -20.245  0.064   45.771   1.00 85.40 99  A 1 
ATOM 735  C CB  . ASP A 0 99  . -18.309  -1.219  44.692   1.00 85.40 99  A 1 
ATOM 736  O O   . ASP A 0 99  . -19.663  0.576   46.734   1.00 85.40 99  A 1 
ATOM 737  C CG  . ASP A 0 99  . -18.699  -2.630  45.161   1.00 85.40 99  A 1 
ATOM 738  O OD1 . ASP A 0 99  . -19.905  -2.898  45.346   1.00 85.40 99  A 1 
ATOM 739  O OD2 . ASP A 0 99  . -17.759  -3.441  45.343   1.00 85.40 99  A 1 
ATOM 740  N N   . ASN A 0 100 . -21.556  -0.167  45.766   1.00 81.72 100 A 1 
ATOM 741  C CA  . ASN A 0 100 . -22.417  -0.066  46.933   1.00 81.72 100 A 1 
ATOM 742  C C   . ASN A 0 100 . -23.102  -1.406  47.169   1.00 81.72 100 A 1 
ATOM 743  C CB  . ASN A 0 100 . -23.448  1.060   46.777   1.00 81.72 100 A 1 
ATOM 744  O O   . ASN A 0 100 . -23.771  -1.944  46.286   1.00 81.72 100 A 1 
ATOM 745  C CG  . ASN A 0 100 . -24.239  1.200   48.069   1.00 81.72 100 A 1 
ATOM 746  N ND2 . ASN A 0 100 . -25.507  0.861   48.088   1.00 81.72 100 A 1 
ATOM 747  O OD1 . ASN A 0 100 . -23.689  1.564   49.093   1.00 81.72 100 A 1 
ATOM 748  N N   . LYS A 0 101 . -22.979  -1.909  48.392   1.00 82.20 101 A 1 
ATOM 749  C CA  . LYS A 0 101 . -23.515  -3.203  48.772   1.00 82.20 101 A 1 
ATOM 750  C C   . LYS A 0 101 . -24.220  -3.104  50.116   1.00 82.20 101 A 1 
ATOM 751  C CB  . LYS A 0 101 . -22.362  -4.217  48.767   1.00 82.20 101 A 1 
ATOM 752  O O   . LYS A 0 101 . -23.552  -2.881  51.127   1.00 82.20 101 A 1 
ATOM 753  C CG  . LYS A 0 101 . -22.978  -5.599  48.917   1.00 82.20 101 A 1 
ATOM 754  C CD  . LYS A 0 101 . -21.961  -6.742  48.960   1.00 82.20 101 A 1 
ATOM 755  C CE  . LYS A 0 101 . -22.730  -8.058  48.786   1.00 82.20 101 A 1 
ATOM 756  N NZ  . LYS A 0 101 . -23.896  -8.125  49.704   1.00 82.20 101 A 1 
ATOM 757  N N   . ASP A 0 102 . -25.526  -3.336  50.108   1.00 72.36 102 A 1 
ATOM 758  C CA  . ASP A 0 102 . -26.285  -3.610  51.322   1.00 72.36 102 A 1 
ATOM 759  C C   . ASP A 0 102 . -26.346  -5.126  51.593   1.00 72.36 102 A 1 
ATOM 760  C CB  . ASP A 0 102 . -27.639  -2.863  51.342   1.00 72.36 102 A 1 
ATOM 761  O O   . ASP A 0 102 . -26.094  -5.991  50.741   1.00 72.36 102 A 1 
ATOM 762  C CG  . ASP A 0 102 . -27.511  -1.493  52.040   1.00 72.36 102 A 1 
ATOM 763  O OD1 . ASP A 0 102 . -26.961  -1.472  53.171   1.00 72.36 102 A 1 
ATOM 764  O OD2 . ASP A 0 102 . -27.845  -0.459  51.412   1.00 72.36 102 A 1 
ATOM 765  N N   . ASP A 0 103 . -26.520  -5.443  52.870   1.00 79.16 103 A 1 
ATOM 766  C CA  . ASP A 0 103 . -26.421  -6.788  53.458   1.00 79.16 103 A 1 
ATOM 767  C C   . ASP A 0 103 . -27.264  -6.867  54.753   1.00 79.16 103 A 1 
ATOM 768  C CB  . ASP A 0 103 . -24.927  -7.128  53.730   1.00 79.16 103 A 1 
ATOM 769  O O   . ASP A 0 103 . -27.010  -7.711  55.632   1.00 79.16 103 A 1 
ATOM 770  C CG  . ASP A 0 103 . -24.238  -7.973  52.653   1.00 79.16 103 A 1 
ATOM 771  O OD1 . ASP A 0 103 . -24.792  -8.996  52.187   1.00 79.16 103 A 1 
ATOM 772  O OD2 . ASP A 0 103 . -23.063  -7.707  52.308   1.00 79.16 103 A 1 
ATOM 773  N N   . ASP A 0 104 . -28.208  -5.936  54.936   1.00 76.81 104 A 1 
ATOM 774  C CA  . ASP A 0 104 . -28.955  -5.774  56.172   1.00 76.81 104 A 1 
ATOM 775  C C   . ASP A 0 104 . -30.130  -6.750  56.331   1.00 76.81 104 A 1 
ATOM 776  C CB  . ASP A 0 104 . -29.213  -4.293  56.519   1.00 76.81 104 A 1 
ATOM 777  O O   . ASP A 0 104 . -30.346  -7.694  55.563   1.00 76.81 104 A 1 
ATOM 778  C CG  . ASP A 0 104 . -30.030  -3.460  55.534   1.00 76.81 104 A 1 
ATOM 779  O OD1 . ASP A 0 104 . -29.773  -3.622  54.325   1.00 76.81 104 A 1 
ATOM 780  O OD2 . ASP A 0 104 . -30.780  -2.610  56.074   1.00 76.81 104 A 1 
ATOM 781  N N   . LYS A 0 105 . -30.668  -6.725  57.557   1.00 72.27 105 A 1 
ATOM 782  C CA  . LYS A 0 105 . -31.446  -7.818  58.157   1.00 72.27 105 A 1 
ATOM 783  C C   . LYS A 0 105 . -32.385  -7.291  59.221   1.00 72.27 105 A 1 
ATOM 784  C CB  . LYS A 0 105 . -30.523  -8.903  58.758   1.00 72.27 105 A 1 
ATOM 785  O O   . LYS A 0 105 . -32.077  -7.346  60.419   1.00 72.27 105 A 1 
ATOM 786  C CG  . LYS A 0 105 . -29.700  -9.566  57.662   1.00 72.27 105 A 1 
ATOM 787  C CD  . LYS A 0 105 . -28.928  -10.810 58.054   1.00 72.27 105 A 1 
ATOM 788  C CE  . LYS A 0 105 . -28.274  -11.173 56.722   1.00 72.27 105 A 1 
ATOM 789  N NZ  . LYS A 0 105 . -27.549  -12.451 56.781   1.00 72.27 105 A 1 
ATOM 790  N N   . TRP A 0 106 . -33.569  -6.843  58.822   1.00 67.51 106 A 1 
ATOM 791  C CA  . TRP A 0 106 . -34.617  -6.554  59.795   1.00 67.51 106 A 1 
ATOM 792  C C   . TRP A 0 106 . -35.239  -7.825  60.396   1.00 67.51 106 A 1 
ATOM 793  C CB  . TRP A 0 106 . -35.659  -5.583  59.237   1.00 67.51 106 A 1 
ATOM 794  O O   . TRP A 0 106 . -35.653  -8.772  59.723   1.00 67.51 106 A 1 
ATOM 795  C CG  . TRP A 0 106 . -36.172  -5.842  57.857   1.00 67.51 106 A 1 
ATOM 796  C CD1 . TRP A 0 106 . -36.840  -6.938  57.428   1.00 67.51 106 A 1 
ATOM 797  C CD2 . TRP A 0 106 . -36.062  -4.962  56.696   1.00 67.51 106 A 1 
ATOM 798  C CE2 . TRP A 0 106 . -36.676  -5.608  55.583   1.00 67.51 106 A 1 
ATOM 799  C CE3 . TRP A 0 106 . -35.496  -3.691  56.469   1.00 67.51 106 A 1 
ATOM 800  N NE1 . TRP A 0 106 . -37.120  -6.808  56.081   1.00 67.51 106 A 1 
ATOM 801  C CH2 . TRP A 0 106 . -36.151  -3.775  54.114   1.00 67.51 106 A 1 
ATOM 802  C CZ2 . TRP A 0 106 . -36.723  -5.041  54.306   1.00 67.51 106 A 1 
ATOM 803  C CZ3 . TRP A 0 106 . -35.557  -3.099  55.195   1.00 67.51 106 A 1 
ATOM 804  N N   . GLY A 0 107 . -35.389  -7.810  61.720   1.00 59.74 107 A 1 
ATOM 805  C CA  . GLY A 0 107 . -36.372  -8.624  62.427   1.00 59.74 107 A 1 
ATOM 806  C C   . GLY A 0 107 . -37.505  -7.723  62.901   1.00 59.74 107 A 1 
ATOM 807  O O   . GLY A 0 107 . -37.253  -6.760  63.625   1.00 59.74 107 A 1 
ATOM 808  N N   . ALA A 0 108 . -38.752  -8.032  62.545   1.00 53.20 108 A 1 
ATOM 809  C CA  . ALA A 0 108 . -39.902  -7.230  62.962   1.00 53.20 108 A 1 
ATOM 810  C C   . ALA A 0 108 . -40.130  -7.353  64.485   1.00 53.20 108 A 1 
ATOM 811  C CB  . ALA A 0 108 . -41.121  -7.645  62.129   1.00 53.20 108 A 1 
ATOM 812  O O   . ALA A 0 108 . -40.718  -8.325  64.968   1.00 53.20 108 A 1 
ATOM 813  N N   . GLN A 0 109 . -39.633  -6.382  65.261   1.00 48.80 109 A 1 
ATOM 814  C CA  . GLN A 0 109 . -39.617  -6.413  66.732   1.00 48.80 109 A 1 
ATOM 815  C C   . GLN A 0 109 . -40.670  -5.472  67.354   1.00 48.80 109 A 1 
ATOM 816  C CB  . GLN A 0 109 . -38.172  -6.227  67.238   1.00 48.80 109 A 1 
ATOM 817  O O   . GLN A 0 109 . -40.368  -4.575  68.143   1.00 48.80 109 A 1 
ATOM 818  C CG  . GLN A 0 109 . -38.038  -6.652  68.712   1.00 48.80 109 A 1 
ATOM 819  C CD  . GLN A 0 109 . -36.601  -6.690  69.226   1.00 48.80 109 A 1 
ATOM 820  N NE2 . GLN A 0 109 . -36.405  -6.672  70.526   1.00 48.80 109 A 1 
ATOM 821  O OE1 . GLN A 0 109 . -35.626  -6.779  68.505   1.00 48.80 109 A 1 
ATOM 822  N N   . ALA A 0 110 . -41.938  -5.691  67.000   1.00 49.07 110 A 1 
ATOM 823  C CA  . ALA A 0 110 . -43.072  -4.898  67.475   1.00 49.07 110 A 1 
ATOM 824  C C   . ALA A 0 110 . -43.706  -5.467  68.765   1.00 49.07 110 A 1 
ATOM 825  C CB  . ALA A 0 110 . -44.075  -4.746  66.326   1.00 49.07 110 A 1 
ATOM 826  O O   . ALA A 0 110 . -44.473  -6.424  68.735   1.00 49.07 110 A 1 
ATOM 827  N N   . TRP A 0 111 . -43.339  -4.852  69.893   1.00 39.97 111 A 1 
ATOM 828  C CA  . TRP A 0 111 . -44.082  -4.674  71.153   1.00 39.97 111 A 1 
ATOM 829  C C   . TRP A 0 111 . -45.387  -5.482  71.350   1.00 39.97 111 A 1 
ATOM 830  C CB  . TRP A 0 111 . -44.405  -3.174  71.283   1.00 39.97 111 A 1 
ATOM 831  O O   . TRP A 0 111 . -46.416  -5.187  70.748   1.00 39.97 111 A 1 
ATOM 832  C CG  . TRP A 0 111 . -43.250  -2.225  71.457   1.00 39.97 111 A 1 
ATOM 833  C CD1 . TRP A 0 111 . -42.205  -2.050  70.610   1.00 39.97 111 A 1 
ATOM 834  C CD2 . TRP A 0 111 . -43.067  -1.220  72.507   1.00 39.97 111 A 1 
ATOM 835  C CE2 . TRP A 0 111 . -41.864  -0.497  72.242   1.00 39.97 111 A 1 
ATOM 836  C CE3 . TRP A 0 111 . -43.817  -0.814  73.634   1.00 39.97 111 A 1 
ATOM 837  N NE1 . TRP A 0 111 . -41.370  -1.063  71.089   1.00 39.97 111 A 1 
ATOM 838  C CH2 . TRP A 0 111 . -42.196  0.940   74.159   1.00 39.97 111 A 1 
ATOM 839  C CZ2 . TRP A 0 111 . -41.424  0.562   73.048   1.00 39.97 111 A 1 
ATOM 840  C CZ3 . TRP A 0 111 . -43.389  0.254   74.449   1.00 39.97 111 A 1 
ATOM 841  N N   . GLY A 0 112 . -45.383  -6.387  72.336   1.00 42.45 112 A 1 
ATOM 842  C CA  . GLY A 0 112 . -46.593  -7.002  72.891   1.00 42.45 112 A 1 
ATOM 843  C C   . GLY A 0 112 . -46.443  -7.273  74.391   1.00 42.45 112 A 1 
ATOM 844  O O   . GLY A 0 112 . -45.541  -8.021  74.769   1.00 42.45 112 A 1 
ATOM 845  N N   . LYS A 0 113 . -47.337  -6.661  75.191   1.00 42.67 113 A 1 
ATOM 846  C CA  . LYS A 0 113 . -47.573  -6.724  76.659   1.00 42.67 113 A 1 
ATOM 847  C C   . LYS A 0 113 . -47.467  -5.375  77.374   1.00 42.67 113 A 1 
ATOM 848  C CB  . LYS A 0 113 . -46.777  -7.795  77.426   1.00 42.67 113 A 1 
ATOM 849  O O   . LYS A 0 113 . -46.438  -5.024  77.953   1.00 42.67 113 A 1 
ATOM 850  C CG  . LYS A 0 113 . -47.308  -9.196  77.119   1.00 42.67 113 A 1 
ATOM 851  C CD  . LYS A 0 113 . -46.520  -10.254 77.885   1.00 42.67 113 A 1 
ATOM 852  C CE  . LYS A 0 113 . -46.967  -11.609 77.347   1.00 42.67 113 A 1 
ATOM 853  N NZ  . LYS A 0 113 . -46.518  -12.708 78.217   1.00 42.67 113 A 1 
ATOM 854  N N   . ASP A 0 114 . -48.600  -4.692  77.444   1.00 39.59 114 A 1 
ATOM 855  C CA  . ASP A 0 114 . -49.045  -4.078  78.692   1.00 39.59 114 A 1 
ATOM 856  C C   . ASP A 0 114 . -49.223  -5.148  79.794   1.00 39.59 114 A 1 
ATOM 857  C CB  . ASP A 0 114 . -50.323  -3.246  78.450   1.00 39.59 114 A 1 
ATOM 858  O O   . ASP A 0 114 . -49.338  -6.348  79.525   1.00 39.59 114 A 1 
ATOM 859  C CG  . ASP A 0 114 . -51.477  -3.937  77.694   1.00 39.59 114 A 1 
ATOM 860  O OD1 . ASP A 0 114 . -51.233  -4.974  77.031   1.00 39.59 114 A 1 
ATOM 861  O OD2 . ASP A 0 114 . -52.578  -3.353  77.722   1.00 39.59 114 A 1 
ATOM 862  N N   . ARG A 0 115 . -49.124  -4.739  81.067   1.00 41.72 115 A 1 
ATOM 863  C CA  . ARG A 0 115 . -49.259  -5.657  82.209   1.00 41.72 115 A 1 
ATOM 864  C C   . ARG A 0 115 . -49.590  -4.899  83.494   1.00 41.72 115 A 1 
ATOM 865  C CB  . ARG A 0 115 . -47.978  -6.512  82.350   1.00 41.72 115 A 1 
ATOM 866  O O   . ARG A 0 115 . -48.694  -4.348  84.140   1.00 41.72 115 A 1 
ATOM 867  C CG  . ARG A 0 115 . -48.340  -7.906  82.878   1.00 41.72 115 A 1 
ATOM 868  C CD  . ARG A 0 115 . -47.096  -8.740  83.197   1.00 41.72 115 A 1 
ATOM 869  N NE  . ARG A 0 115 . -46.482  -8.307  84.468   1.00 41.72 115 A 1 
ATOM 870  N NH1 . ARG A 0 115 . -44.845  -9.907  84.580   1.00 41.72 115 A 1 
ATOM 871  N NH2 . ARG A 0 115 . -45.101  -8.457  86.265   1.00 41.72 115 A 1 
ATOM 872  C CZ  . ARG A 0 115 . -45.480  -8.891  85.096   1.00 41.72 115 A 1 
ATOM 873  N N   . ASP A 0 116 . -50.855  -4.912  83.893   1.00 43.86 116 A 1 
ATOM 874  C CA  . ASP A 0 116 . -51.367  -4.082  84.988   1.00 43.86 116 A 1 
ATOM 875  C C   . ASP A 0 116 . -50.954  -4.588  86.383   1.00 43.86 116 A 1 
ATOM 876  C CB  . ASP A 0 116 . -52.886  -3.874  84.820   1.00 43.86 116 A 1 
ATOM 877  O O   . ASP A 0 116 . -51.621  -5.379  87.051   1.00 43.86 116 A 1 
ATOM 878  C CG  . ASP A 0 116 . -53.234  -2.632  83.983   1.00 43.86 116 A 1 
ATOM 879  O OD1 . ASP A 0 116 . -52.305  -2.058  83.367   1.00 43.86 116 A 1 
ATOM 880  O OD2 . ASP A 0 116 . -54.398  -2.188  84.085   1.00 43.86 116 A 1 
ATOM 881  N N   . VAL A 0 117 . -49.809  -4.095  86.867   1.00 41.04 117 A 1 
ATOM 882  C CA  . VAL A 0 117 . -49.283  -4.401  88.207   1.00 41.04 117 A 1 
ATOM 883  C C   . VAL A 0 117 . -49.801  -3.389  89.236   1.00 41.04 117 A 1 
ATOM 884  C CB  . VAL A 0 117 . -47.745  -4.532  88.207   1.00 41.04 117 A 1 
ATOM 885  O O   . VAL A 0 117 . -49.112  -2.441  89.620   1.00 41.04 117 A 1 
ATOM 886  C CG1 . VAL A 0 117 . -47.222  -4.984  89.580   1.00 41.04 117 A 1 
ATOM 887  C CG2 . VAL A 0 117 . -47.261  -5.590  87.201   1.00 41.04 117 A 1 
ATOM 888  N N   . TYR A 0 118 . -51.023  -3.602  89.729   1.00 35.59 118 A 1 
ATOM 889  C CA  . TYR A 0 118 . -51.593  -2.763  90.786   1.00 35.59 118 A 1 
ATOM 890  C C   . TYR A 0 118 . -51.070  -3.127  92.192   1.00 35.59 118 A 1 
ATOM 891  C CB  . TYR A 0 118 . -53.127  -2.773  90.717   1.00 35.59 118 A 1 
ATOM 892  O O   . TYR A 0 118 . -51.506  -4.100  92.805   1.00 35.59 118 A 1 
ATOM 893  C CG  . TYR A 0 118 . -53.771  -1.761  91.653   1.00 35.59 118 A 1 
ATOM 894  C CD1 . TYR A 0 118 . -54.187  -2.149  92.942   1.00 35.59 118 A 1 
ATOM 895  C CD2 . TYR A 0 118 . -53.931  -0.425  91.238   1.00 35.59 118 A 1 
ATOM 896  C CE1 . TYR A 0 118 . -54.772  -1.206  93.810   1.00 35.59 118 A 1 
ATOM 897  C CE2 . TYR A 0 118 . -54.516  0.522   92.102   1.00 35.59 118 A 1 
ATOM 898  O OH  . TYR A 0 118 . -55.513  1.038   94.225   1.00 35.59 118 A 1 
ATOM 899  C CZ  . TYR A 0 118 . -54.942  0.130   93.390   1.00 35.59 118 A 1 
ATOM 900  N N   . GLY A 0 119 . -50.204  -2.267  92.745   1.00 34.80 119 A 1 
ATOM 901  C CA  . GLY A 0 119 . -50.139  -2.014  94.192   1.00 34.80 119 A 1 
ATOM 902  C C   . GLY A 0 119 . -48.983  -2.614  95.011   1.00 34.80 119 A 1 
ATOM 903  O O   . GLY A 0 119 . -49.217  -3.527  95.795   1.00 34.80 119 A 1 
ATOM 904  N N   . ALA A 0 120 . -47.788  -1.997  94.964   1.00 36.14 120 A 1 
ATOM 905  C CA  . ALA A 0 120 . -46.904  -1.812  96.139   1.00 36.14 120 A 1 
ATOM 906  C C   . ALA A 0 120 . -45.717  -0.850  95.865   1.00 36.14 120 A 1 
ATOM 907  C CB  . ALA A 0 120 . -46.354  -3.154  96.652   1.00 36.14 120 A 1 
ATOM 908  O O   . ALA A 0 120 . -44.730  -1.223  95.248   1.00 36.14 120 A 1 
ATOM 909  N N   . SER A 0 121 . -45.824  0.382   96.372   1.00 32.34 121 A 1 
ATOM 910  C CA  . SER A 0 121 . -44.758  1.344   96.743   1.00 32.34 121 A 1 
ATOM 911  C C   . SER A 0 121 . -43.290  1.204   96.252   1.00 32.34 121 A 1 
ATOM 912  C CB  . SER A 0 121 . -44.698  1.395   98.276   1.00 32.34 121 A 1 
ATOM 913  O O   . SER A 0 121 . -42.582  0.270   96.620   1.00 32.34 121 A 1 
ATOM 914  O OG  . SER A 0 121 . -44.425  0.109   98.796   1.00 32.34 121 A 1 
ATOM 915  N N   . SER A 0 122 . -42.784  2.346   95.756   1.00 32.87 122 A 1 
ATOM 916  C CA  . SER A 0 122 . -41.405  2.890   95.857   1.00 32.87 122 A 1 
ATOM 917  C C   . SER A 0 122 . -40.407  2.718   94.688   1.00 32.87 122 A 1 
ATOM 918  C CB  . SER A 0 122 . -40.751  2.646   97.230   1.00 32.87 122 A 1 
ATOM 919  O O   . SER A 0 122 . -40.127  1.629   94.212   1.00 32.87 122 A 1 
ATOM 920  O OG  . SER A 0 122 . -40.242  1.341   97.366   1.00 32.87 122 A 1 
ATOM 921  N N   . TYR A 0 123 . -39.842  3.872   94.299   1.00 28.65 123 A 1 
ATOM 922  C CA  . TYR A 0 123 . -38.592  4.116   93.559   1.00 28.65 123 A 1 
ATOM 923  C C   . TYR A 0 123 . -38.288  3.343   92.255   1.00 28.65 123 A 1 
ATOM 924  C CB  . TYR A 0 123 . -37.406  4.142   94.541   1.00 28.65 123 A 1 
ATOM 925  O O   . TYR A 0 123 . -37.533  2.380   92.229   1.00 28.65 123 A 1 
ATOM 926  C CG  . TYR A 0 123 . -37.189  5.518   95.148   1.00 28.65 123 A 1 
ATOM 927  C CD1 . TYR A 0 123 . -36.255  6.397   94.563   1.00 28.65 123 A 1 
ATOM 928  C CD2 . TYR A 0 123 . -37.953  5.942   96.253   1.00 28.65 123 A 1 
ATOM 929  C CE1 . TYR A 0 123 . -36.082  7.696   95.077   1.00 28.65 123 A 1 
ATOM 930  C CE2 . TYR A 0 123 . -37.789  7.245   96.765   1.00 28.65 123 A 1 
ATOM 931  O OH  . TYR A 0 123 . -36.701  9.376   96.680   1.00 28.65 123 A 1 
ATOM 932  C CZ  . TYR A 0 123 . -36.853  8.123   96.179   1.00 28.65 123 A 1 
ATOM 933  N N   . GLY A 0 124 . -38.659  3.981   91.138   1.00 34.36 124 A 1 
ATOM 934  C CA  . GLY A 0 124 . -37.659  4.345   90.128   1.00 34.36 124 A 1 
ATOM 935  C C   . GLY A 0 124 . -37.391  3.369   88.981   1.00 34.36 124 A 1 
ATOM 936  O O   . GLY A 0 124 . -36.382  2.670   88.987   1.00 34.36 124 A 1 
ATOM 937  N N   . LYS A 0 125 . -38.179  3.496   87.905   1.00 36.53 125 A 1 
ATOM 938  C CA  . LYS A 0 125 . -37.649  3.572   86.529   1.00 36.53 125 A 1 
ATOM 939  C C   . LYS A 0 125 . -38.699  4.127   85.562   1.00 36.53 125 A 1 
ATOM 940  C CB  . LYS A 0 125 . -37.115  2.203   86.043   1.00 36.53 125 A 1 
ATOM 941  O O   . LYS A 0 125 . -39.642  3.435   85.202   1.00 36.53 125 A 1 
ATOM 942  C CG  . LYS A 0 125 . -35.586  2.260   85.888   1.00 36.53 125 A 1 
ATOM 943  C CD  . LYS A 0 125 . -34.999  0.890   85.546   1.00 36.53 125 A 1 
ATOM 944  C CE  . LYS A 0 125 . -33.473  1.006   85.476   1.00 36.53 125 A 1 
ATOM 945  N NZ  . LYS A 0 125 . -32.853  -0.256  85.004   1.00 36.53 125 A 1 
ATOM 946  N N   . ALA A 0 126 . -38.501  5.368   85.122   1.00 31.96 126 A 1 
ATOM 947  C CA  . ALA A 0 126 . -38.975  5.784   83.808   1.00 31.96 126 A 1 
ATOM 948  C C   . ALA A 0 126 . -37.943  5.305   82.775   1.00 31.96 126 A 1 
ATOM 949  C CB  . ALA A 0 126 . -39.166  7.305   83.784   1.00 31.96 126 A 1 
ATOM 950  O O   . ALA A 0 126 . -36.741  5.363   83.042   1.00 31.96 126 A 1 
ATOM 951  N N   . ALA A 0 127 . -38.406  4.818   81.628   1.00 33.75 127 A 1 
ATOM 952  C CA  . ALA A 0 127 . -37.560  4.382   80.521   1.00 33.75 127 A 1 
ATOM 953  C C   . ALA A 0 127 . -38.203  4.826   79.203   1.00 33.75 127 A 1 
ATOM 954  C CB  . ALA A 0 127 . -37.331  2.867   80.622   1.00 33.75 127 A 1 
ATOM 955  O O   . ALA A 0 127 . -38.837  4.044   78.501   1.00 33.75 127 A 1 
ATOM 956  N N   . SER A 0 128 . -38.087  6.120   78.910   1.00 33.52 128 A 1 
ATOM 957  C CA  . SER A 0 128 . -38.403  6.676   77.598   1.00 33.52 128 A 1 
ATOM 958  C C   . SER A 0 128 . -37.371  6.199   76.577   1.00 33.52 128 A 1 
ATOM 959  C CB  . SER A 0 128 . -38.381  8.208   77.674   1.00 33.52 128 A 1 
ATOM 960  O O   . SER A 0 128 . -36.178  6.439   76.764   1.00 33.52 128 A 1 
ATOM 961  O OG  . SER A 0 128 . -37.193  8.642   78.317   1.00 33.52 128 A 1 
ATOM 962  N N   . ALA A 0 129 . -37.835  5.576   75.498   1.00 36.40 129 A 1 
ATOM 963  C CA  . ALA A 0 129 . -37.052  5.305   74.298   1.00 36.40 129 A 1 
ATOM 964  C C   . ALA A 0 129 . -37.767  5.965   73.112   1.00 36.40 129 A 1 
ATOM 965  C CB  . ALA A 0 129 . -36.852  3.790   74.153   1.00 36.40 129 A 1 
ATOM 966  O O   . ALA A 0 129 . -38.525  5.323   72.391   1.00 36.40 129 A 1 
ATOM 967  N N   . ALA A 0 130 . -37.573  7.277   72.994   1.00 33.48 130 A 1 
ATOM 968  C CA  . ALA A 0 130 . -37.903  8.056   71.809   1.00 33.48 130 A 1 
ATOM 969  C C   . ALA A 0 130 . -36.588  8.517   71.167   1.00 33.48 130 A 1 
ATOM 970  C CB  . ALA A 0 130 . -38.805  9.235   72.199   1.00 33.48 130 A 1 
ATOM 971  O O   . ALA A 0 130 . -35.615  8.728   71.890   1.00 33.48 130 A 1 
ATOM 972  N N   . ASP A 0 131 . -36.617  8.654   69.844   1.00 31.41 131 A 1 
ATOM 973  C CA  . ASP A 0 131 . -35.701  9.397   68.973   1.00 31.41 131 A 1 
ATOM 974  C C   . ASP A 0 131 . -34.188  9.205   69.187   1.00 31.41 131 A 1 
ATOM 975  C CB  . ASP A 0 131 . -36.097  10.886  68.986   1.00 31.41 131 A 1 
ATOM 976  O O   . ASP A 0 131 . -33.591  9.754   70.113   1.00 31.41 131 A 1 
ATOM 977  C CG  . ASP A 0 131 . -37.608  11.114  68.828   1.00 31.41 131 A 1 
ATOM 978  O OD1 . ASP A 0 131 . -38.280  10.245  68.223   1.00 31.41 131 A 1 
ATOM 979  O OD2 . ASP A 0 131 . -38.099  12.122  69.384   1.00 31.41 131 A 1 
ATOM 980  N N   . TYR A 0 132 . -33.531  8.528   68.237   1.00 34.37 132 A 1 
ATOM 981  C CA  . TYR A 0 132 . -32.101  8.740   67.988   1.00 34.37 132 A 1 
ATOM 982  C C   . TYR A 0 132 . -31.729  8.548   66.509   1.00 34.37 132 A 1 
ATOM 983  C CB  . TYR A 0 132 . -31.217  7.954   68.978   1.00 34.37 132 A 1 
ATOM 984  O O   . TYR A 0 132 . -31.092  7.572   66.121   1.00 34.37 132 A 1 
ATOM 985  C CG  . TYR A 0 132 . -30.161  8.855   69.592   1.00 34.37 132 A 1 
ATOM 986  C CD1 . TYR A 0 132 . -28.956  9.111   68.910   1.00 34.37 132 A 1 
ATOM 987  C CD2 . TYR A 0 132 . -30.440  9.524   70.800   1.00 34.37 132 A 1 
ATOM 988  C CE1 . TYR A 0 132 . -28.028  10.029  69.440   1.00 34.37 132 A 1 
ATOM 989  C CE2 . TYR A 0 132 . -29.522  10.451  71.328   1.00 34.37 132 A 1 
ATOM 990  O OH  . TYR A 0 132 . -27.448  11.635  71.128   1.00 34.37 132 A 1 
ATOM 991  C CZ  . TYR A 0 132 . -28.319  10.712  70.642   1.00 34.37 132 A 1 
ATOM 992  N N   . ASP A 0 133 . -32.129  9.518   65.689   1.00 32.52 133 A 1 
ATOM 993  C CA  . ASP A 0 133 . -31.444  9.824   64.431   1.00 32.52 133 A 1 
ATOM 994  C C   . ASP A 0 133 . -30.194  10.664  64.758   1.00 32.52 133 A 1 
ATOM 995  C CB  . ASP A 0 133 . -32.422  10.572  63.505   1.00 32.52 133 A 1 
ATOM 996  O O   . ASP A 0 133 . -30.308  11.698  65.423   1.00 32.52 133 A 1 
ATOM 997  C CG  . ASP A 0 133 . -31.783  11.074  62.204   1.00 32.52 133 A 1 
ATOM 998  O OD1 . ASP A 0 133 . -30.711  10.544  61.833   1.00 32.52 133 A 1 
ATOM 999  O OD2 . ASP A 0 133 . -32.366  12.007  61.609   1.00 32.52 133 A 1 
ATOM 1000 N N   . GLN A 0 134 . -29.002  10.219  64.341   1.00 39.60 134 A 1 
ATOM 1001 C CA  . GLN A 0 134 . -27.798  11.056  64.337   1.00 39.60 134 A 1 
ATOM 1002 C C   . GLN A 0 134 . -26.816  10.701  63.219   1.00 39.60 134 A 1 
ATOM 1003 C CB  . GLN A 0 134 . -27.037  11.063  65.681   1.00 39.60 134 A 1 
ATOM 1004 O O   . GLN A 0 134 . -26.360  9.569   63.068   1.00 39.60 134 A 1 
ATOM 1005 C CG  . GLN A 0 134 . -27.564  12.149  66.633   1.00 39.60 134 A 1 
ATOM 1006 C CD  . GLN A 0 134 . -26.558  12.664  67.659   1.00 39.60 134 A 1 
ATOM 1007 N NE2 . GLN A 0 134 . -27.019  13.383  68.656   1.00 39.60 134 A 1 
ATOM 1008 O OE1 . GLN A 0 134 . -25.358  12.461  67.627   1.00 39.60 134 A 1 
ATOM 1009 N N   . GLN A 0 135 . -26.413  11.754  62.518   1.00 35.04 135 A 1 
ATOM 1010 C CA  . GLN A 0 135 . -25.332  11.784  61.543   1.00 35.04 135 A 1 
ATOM 1011 C C   . GLN A 0 135 . -23.951  11.957  62.214   1.00 35.04 135 A 1 
ATOM 1012 C CB  . GLN A 0 135 . -25.606  12.974  60.601   1.00 35.04 135 A 1 
ATOM 1013 O O   . GLN A 0 135 . -23.843  12.326  63.381   1.00 35.04 135 A 1 
ATOM 1014 C CG  . GLN A 0 135 . -26.926  12.867  59.813   1.00 35.04 135 A 1 
ATOM 1015 C CD  . GLN A 0 135 . -27.285  14.161  59.085   1.00 35.04 135 A 1 
ATOM 1016 N NE2 . GLN A 0 135 . -27.999  14.084  57.985   1.00 35.04 135 A 1 
ATOM 1017 O OE1 . GLN A 0 135 . -26.941  15.263  59.486   1.00 35.04 135 A 1 
ATOM 1018 N N   . ALA A 0 136 . -22.911  11.850  61.381   1.00 34.79 136 A 1 
ATOM 1019 C CA  . ALA A 0 136 . -21.602  12.503  61.516   1.00 34.79 136 A 1 
ATOM 1020 C C   . ALA A 0 136 . -20.542  11.930  62.496   1.00 34.79 136 A 1 
ATOM 1021 C CB  . ALA A 0 136 . -21.799  14.022  61.668   1.00 34.79 136 A 1 
ATOM 1022 O O   . ALA A 0 136 . -20.508  12.222  63.683   1.00 34.79 136 A 1 
ATOM 1023 N N   . TYR A 0 137 . -19.539  11.292  61.875   1.00 35.90 137 A 1 
ATOM 1024 C CA  . TYR A 0 137 . -18.122  11.716  61.885   1.00 35.90 137 A 1 
ATOM 1025 C C   . TYR A 0 137 . -17.324  11.770  63.212   1.00 35.90 137 A 1 
ATOM 1026 C CB  . TYR A 0 137 . -18.000  13.062  61.134   1.00 35.90 137 A 1 
ATOM 1027 O O   . TYR A 0 137 . -17.623  12.533  64.124   1.00 35.90 137 A 1 
ATOM 1028 C CG  . TYR A 0 137 . -17.030  13.068  59.973   1.00 35.90 137 A 1 
ATOM 1029 C CD1 . TYR A 0 137 . -15.709  13.524  60.149   1.00 35.90 137 A 1 
ATOM 1030 C CD2 . TYR A 0 137 . -17.477  12.669  58.699   1.00 35.90 137 A 1 
ATOM 1031 C CE1 . TYR A 0 137 . -14.836  13.591  59.044   1.00 35.90 137 A 1 
ATOM 1032 C CE2 . TYR A 0 137 . -16.609  12.734  57.595   1.00 35.90 137 A 1 
ATOM 1033 O OH  . TYR A 0 137 . -14.467  13.279  56.686   1.00 35.90 137 A 1 
ATOM 1034 C CZ  . TYR A 0 137 . -15.290  13.201  57.763   1.00 35.90 137 A 1 
ATOM 1035 N N   . GLY A 0 138 . -16.153  11.110  63.224   1.00 40.27 138 A 1 
ATOM 1036 C CA  . GLY A 0 138 . -15.055  11.426  64.159   1.00 40.27 138 A 1 
ATOM 1037 C C   . GLY A 0 138 . -14.599  10.284  65.073   1.00 40.27 138 A 1 
ATOM 1038 O O   . GLY A 0 138 . -14.807  10.321  66.282   1.00 40.27 138 A 1 
ATOM 1039 N N   . GLY A 0 139 . -13.911  9.280   64.522   1.00 36.39 139 A 1 
ATOM 1040 C CA  . GLY A 0 139 . -13.301  8.222   65.333   1.00 36.39 139 A 1 
ATOM 1041 C C   . GLY A 0 139 . -12.004  8.666   66.022   1.00 36.39 139 A 1 
ATOM 1042 O O   . GLY A 0 139 . -11.062  9.079   65.348   1.00 36.39 139 A 1 
ATOM 1043 N N   . GLN A 0 140 . -11.896  8.487   67.346   1.00 38.53 140 A 1 
ATOM 1044 C CA  . GLN A 0 140 . -10.610  8.551   68.052   1.00 38.53 140 A 1 
ATOM 1045 C C   . GLN A 0 140 . -10.427  7.390   69.044   1.00 38.53 140 A 1 
ATOM 1046 C CB  . GLN A 0 140 . -10.369  9.942   68.669   1.00 38.53 140 A 1 
ATOM 1047 O O   . GLN A 0 140 . -11.340  6.960   69.743   1.00 38.53 140 A 1 
ATOM 1048 C CG  . GLN A 0 140 . -8.911   10.088  69.155   1.00 38.53 140 A 1 
ATOM 1049 C CD  . GLN A 0 140 . -8.468   11.526  69.424   1.00 38.53 140 A 1 
ATOM 1050 N NE2 . GLN A 0 140 . -7.414   11.722  70.186   1.00 38.53 140 A 1 
ATOM 1051 O OE1 . GLN A 0 140 . -9.015   12.499  68.947   1.00 38.53 140 A 1 
ATOM 1052 N N   . LYS A 0 141 . -9.198   6.867   69.073   1.00 41.50 141 A 1 
ATOM 1053 C CA  . LYS A 0 141 . -8.764   5.620   69.716   1.00 41.50 141 A 1 
ATOM 1054 C C   . LYS A 0 141 . -7.864   5.952   70.912   1.00 41.50 141 A 1 
ATOM 1055 C CB  . LYS A 0 141 . -8.032   4.853   68.596   1.00 41.50 141 A 1 
ATOM 1056 O O   . LYS A 0 141 . -6.826   6.576   70.711   1.00 41.50 141 A 1 
ATOM 1057 C CG  . LYS A 0 141 . -7.345   3.520   68.932   1.00 41.50 141 A 1 
ATOM 1058 C CD  . LYS A 0 141 . -6.604   3.057   67.661   1.00 41.50 141 A 1 
ATOM 1059 C CE  . LYS A 0 141 . -5.913   1.699   67.812   1.00 41.50 141 A 1 
ATOM 1060 N NZ  . LYS A 0 141 . -5.256   1.295   66.539   1.00 41.50 141 A 1 
ATOM 1061 N N   . GLY A 0 142 . -8.209   5.534   72.134   1.00 41.03 142 A 1 
ATOM 1062 C CA  . GLY A 0 142 . -7.377   5.835   73.312   1.00 41.03 142 A 1 
ATOM 1063 C C   . GLY A 0 142 . -7.885   5.261   74.639   1.00 41.03 142 A 1 
ATOM 1064 O O   . GLY A 0 142 . -8.851   5.749   75.210   1.00 41.03 142 A 1 
ATOM 1065 N N   . TYR A 0 143 . -7.209   4.230   75.142   1.00 39.74 143 A 1 
ATOM 1066 C CA  . TYR A 0 143 . -7.556   3.512   76.370   1.00 39.74 143 A 1 
ATOM 1067 C C   . TYR A 0 143 . -7.253   4.300   77.662   1.00 39.74 143 A 1 
ATOM 1068 C CB  . TYR A 0 143 . -6.752   2.197   76.418   1.00 39.74 143 A 1 
ATOM 1069 O O   . TYR A 0 143 . -6.114   4.696   77.878   1.00 39.74 143 A 1 
ATOM 1070 C CG  . TYR A 0 143 . -6.913   1.272   75.226   1.00 39.74 143 A 1 
ATOM 1071 C CD1 . TYR A 0 143 . -7.832   0.206   75.284   1.00 39.74 143 A 1 
ATOM 1072 C CD2 . TYR A 0 143 . -6.131   1.463   74.068   1.00 39.74 143 A 1 
ATOM 1073 C CE1 . TYR A 0 143 . -7.991   -0.653  74.180   1.00 39.74 143 A 1 
ATOM 1074 C CE2 . TYR A 0 143 . -6.299   0.616   72.957   1.00 39.74 143 A 1 
ATOM 1075 O OH  . TYR A 0 143 . -7.392   -1.245  71.926   1.00 39.74 143 A 1 
ATOM 1076 C CZ  . TYR A 0 143 . -7.232   -0.440  73.009   1.00 39.74 143 A 1 
ATOM 1077 N N   . GLY A 0 144 . -8.215   4.313   78.593   1.00 37.75 144 A 1 
ATOM 1078 C CA  . GLY A 0 144 . -7.979   3.811   79.956   1.00 37.75 144 A 1 
ATOM 1079 C C   . GLY A 0 144 . -7.626   4.780   81.101   1.00 37.75 144 A 1 
ATOM 1080 O O   . GLY A 0 144 . -6.613   5.467   81.077   1.00 37.75 144 A 1 
ATOM 1081 N N   . GLY A 0 145 . -8.370   4.633   82.210   1.00 33.88 145 A 1 
ATOM 1082 C CA  . GLY A 0 145 . -7.831   4.759   83.575   1.00 33.88 145 A 1 
ATOM 1083 C C   . GLY A 0 145 . -8.412   5.868   84.464   1.00 33.88 145 A 1 
ATOM 1084 O O   . GLY A 0 145 . -8.253   7.032   84.144   1.00 33.88 145 A 1 
ATOM 1085 N N   . HIS A 0 146 . -8.964   5.463   85.622   1.00 35.29 146 A 1 
ATOM 1086 C CA  . HIS A 0 146 . -9.153   6.217   86.887   1.00 35.29 146 A 1 
ATOM 1087 C C   . HIS A 0 146 . -9.799   7.632   86.806   1.00 35.29 146 A 1 
ATOM 1088 C CB  . HIS A 0 146 . -7.801   6.255   87.628   1.00 35.29 146 A 1 
ATOM 1089 O O   . HIS A 0 146 . -9.258   8.546   86.208   1.00 35.29 146 A 1 
ATOM 1090 C CG  . HIS A 0 146 . -7.136   4.902   87.779   1.00 35.29 146 A 1 
ATOM 1091 C CD2 . HIS A 0 146 . -7.277   4.032   88.827   1.00 35.29 146 A 1 
ATOM 1092 N ND1 . HIS A 0 146 . -6.276   4.309   86.879   1.00 35.29 146 A 1 
ATOM 1093 C CE1 . HIS A 0 146 . -5.921   3.107   87.367   1.00 35.29 146 A 1 
ATOM 1094 N NE2 . HIS A 0 146 . -6.515   2.891   88.550   1.00 35.29 146 A 1 
ATOM 1095 N N   . GLY A 0 147 . -10.929  7.965   87.443   1.00 35.66 147 A 1 
ATOM 1096 C CA  . GLY A 0 147 . -11.694  7.306   88.508   1.00 35.66 147 A 1 
ATOM 1097 C C   . GLY A 0 147 . -11.367  7.877   89.896   1.00 35.66 147 A 1 
ATOM 1098 O O   . GLY A 0 147 . -10.205  7.881   90.269   1.00 35.66 147 A 1 
ATOM 1099 N N   . HIS A 0 148 . -12.380  8.309   90.664   1.00 39.19 148 A 1 
ATOM 1100 C CA  . HIS A 0 148 . -12.340  8.427   92.134   1.00 39.19 148 A 1 
ATOM 1101 C C   . HIS A 0 148 . -13.745  8.674   92.720   1.00 39.19 148 A 1 
ATOM 1102 C CB  . HIS A 0 148 . -11.375  9.540   92.608   1.00 39.19 148 A 1 
ATOM 1103 O O   . HIS A 0 148 . -14.347  9.719   92.493   1.00 39.19 148 A 1 
ATOM 1104 C CG  . HIS A 0 148 . -10.053  8.998   93.099   1.00 39.19 148 A 1 
ATOM 1105 C CD2 . HIS A 0 148 . -8.824   9.166   92.514   1.00 39.19 148 A 1 
ATOM 1106 N ND1 . HIS A 0 148 . -9.868   8.188   94.198   1.00 39.19 148 A 1 
ATOM 1107 C CE1 . HIS A 0 148 . -8.565   7.861   94.258   1.00 39.19 148 A 1 
ATOM 1108 N NE2 . HIS A 0 148 . -7.887   8.442   93.260   1.00 39.19 148 A 1 
ATOM 1109 N N   . ASN A 0 149 . -14.239  7.735   93.534   1.00 39.01 149 A 1 
ATOM 1110 C CA  . ASN A 0 149 . -15.242  8.034   94.565   1.00 39.01 149 A 1 
ATOM 1111 C C   . ASN A 0 149 . -14.534  8.672   95.774   1.00 39.01 149 A 1 
ATOM 1112 C CB  . ASN A 0 149 . -15.988  6.742   94.972   1.00 39.01 149 A 1 
ATOM 1113 O O   . ASN A 0 149 . -13.385  8.324   96.061   1.00 39.01 149 A 1 
ATOM 1114 C CG  . ASN A 0 149 . -17.350  6.603   94.315   1.00 39.01 149 A 1 
ATOM 1115 N ND2 . ASN A 0 149 . -17.704  5.434   93.834   1.00 39.01 149 A 1 
ATOM 1116 O OD1 . ASN A 0 149 . -18.129  7.532   94.254   1.00 39.01 149 A 1 
ATOM 1117 N N   . GLY A 0 150 . -15.217  9.553   96.509   1.00 38.33 150 A 1 
ATOM 1118 C CA  . GLY A 0 150 . -14.664  10.234  97.683   1.00 38.33 150 A 1 
ATOM 1119 C C   . GLY A 0 150 . -15.704  10.454  98.784   1.00 38.33 150 A 1 
ATOM 1120 O O   . GLY A 0 150 . -16.832  10.823  98.487   1.00 38.33 150 A 1 
ATOM 1121 N N   . ALA A 0 151 . -15.274  10.255  100.038  1.00 39.71 151 A 1 
ATOM 1122 C CA  . ALA A 0 151 . -16.052  10.312  101.287  1.00 39.71 151 A 1 
ATOM 1123 C C   . ALA A 0 151 . -17.200  9.270   101.426  1.00 39.71 151 A 1 
ATOM 1124 C CB  . ALA A 0 151 . -16.526  11.750  101.542  1.00 39.71 151 A 1 
ATOM 1125 O O   . ALA A 0 151 . -18.153  9.267   100.661  1.00 39.71 151 A 1 
ATOM 1126 N N   . GLY A 0 152 . -17.221  8.373   102.419  1.00 36.51 152 A 1 
ATOM 1127 C CA  . GLY A 0 152 . -16.163  7.945   103.347  1.00 36.51 152 A 1 
ATOM 1128 C C   . GLY A 0 152 . -16.652  7.731   104.784  1.00 36.51 152 A 1 
ATOM 1129 O O   . GLY A 0 152 . -17.307  8.608   105.329  1.00 36.51 152 A 1 
ATOM 1130 N N   . TYR A 0 153 . -16.211  6.618   105.393  1.00 37.32 153 A 1 
ATOM 1131 C CA  . TYR A 0 153 . -16.259  6.291   106.835  1.00 37.32 153 A 1 
ATOM 1132 C C   . TYR A 0 153 . -17.676  6.178   107.458  1.00 37.32 153 A 1 
ATOM 1133 C CB  . TYR A 0 153 . -15.349  7.264   107.622  1.00 37.32 153 A 1 
ATOM 1134 O O   . TYR A 0 153 . -18.534  7.024   107.272  1.00 37.32 153 A 1 
ATOM 1135 C CG  . TYR A 0 153 . -14.148  7.812   106.853  1.00 37.32 153 A 1 
ATOM 1136 C CD1 . TYR A 0 153 . -13.004  7.018   106.638  1.00 37.32 153 A 1 
ATOM 1137 C CD2 . TYR A 0 153 . -14.215  9.103   106.286  1.00 37.32 153 A 1 
ATOM 1138 C CE1 . TYR A 0 153 . -11.944  7.506   105.847  1.00 37.32 153 A 1 
ATOM 1139 C CE2 . TYR A 0 153 . -13.162  9.592   105.489  1.00 37.32 153 A 1 
ATOM 1140 O OH  . TYR A 0 153 . -11.006  9.245   104.488  1.00 37.32 153 A 1 
ATOM 1141 C CZ  . TYR A 0 153 . -12.023  8.790   105.266  1.00 37.32 153 A 1 
ATOM 1142 N N   . GLY A 0 154 . -18.023  5.176   108.267  1.00 33.77 154 A 1 
ATOM 1143 C CA  . GLY A 0 154 . -17.289  4.011   108.764  1.00 33.77 154 A 1 
ATOM 1144 C C   . GLY A 0 154 . -17.901  3.584   110.106  1.00 33.77 154 A 1 
ATOM 1145 O O   . GLY A 0 154 . -18.009  4.408   111.007  1.00 33.77 154 A 1 
ATOM 1146 N N   . GLY A 0 155 . -18.333  2.328   110.256  1.00 37.39 155 A 1 
ATOM 1147 C CA  . GLY A 0 155 . -19.014  1.880   111.478  1.00 37.39 155 A 1 
ATOM 1148 C C   . GLY A 0 155 . -19.232  0.370   111.515  1.00 37.39 155 A 1 
ATOM 1149 O O   . GLY A 0 155 . -19.615  -0.232  110.514  1.00 37.39 155 A 1 
ATOM 1150 N N   . GLN A 0 156 . -18.941  -0.249  112.658  1.00 35.99 156 A 1 
ATOM 1151 C CA  . GLN A 0 156 . -18.962  -1.703  112.831  1.00 35.99 156 A 1 
ATOM 1152 C C   . GLN A 0 156 . -20.310  -2.221  113.351  1.00 35.99 156 A 1 
ATOM 1153 C CB  . GLN A 0 156 . -17.806  -2.125  113.755  1.00 35.99 156 A 1 
ATOM 1154 O O   . GLN A 0 156 . -21.121  -1.495  113.919  1.00 35.99 156 A 1 
ATOM 1155 C CG  . GLN A 0 156 . -16.436  -1.969  113.077  1.00 35.99 156 A 1 
ATOM 1156 C CD  . GLN A 0 156 . -15.310  -1.977  114.101  1.00 35.99 156 A 1 
ATOM 1157 N NE2 . GLN A 0 156 . -14.677  -3.099  114.364  1.00 35.99 156 A 1 
ATOM 1158 O OE1 . GLN A 0 156 . -14.993  -0.969  114.702  1.00 35.99 156 A 1 
ATOM 1159 N N   . SER A 0 157 . -20.499  -3.527  113.181  1.00 31.50 157 A 1 
ATOM 1160 C CA  . SER A 0 157 . -21.544  -4.357  113.784  1.00 31.50 157 A 1 
ATOM 1161 C C   . SER A 0 157 . -21.916  -3.995  115.232  1.00 31.50 157 A 1 
ATOM 1162 C CB  . SER A 0 157 . -20.987  -5.789  113.825  1.00 31.50 157 A 1 
ATOM 1163 O O   . SER A 0 157 . -21.036  -3.984  116.093  1.00 31.50 157 A 1 
ATOM 1164 O OG  . SER A 0 157 . -19.735  -5.803  114.495  1.00 31.50 157 A 1 
ATOM 1165 N N   . ALA A 0 158 . -23.215  -3.944  115.551  1.00 32.97 158 A 1 
ATOM 1166 C CA  . ALA A 0 158 . -23.936  -5.097  116.122  1.00 32.97 158 A 1 
ATOM 1167 C C   . ALA A 0 158 . -25.384  -4.744  116.553  1.00 32.97 158 A 1 
ATOM 1168 C CB  . ALA A 0 158 . -23.174  -5.668  117.335  1.00 32.97 158 A 1 
ATOM 1169 O O   . ALA A 0 158 . -25.693  -3.587  116.802  1.00 32.97 158 A 1 
ATOM 1170 N N   . GLN A 0 159 . -26.201  -5.790  116.768  1.00 38.18 159 A 1 
ATOM 1171 C CA  . GLN A 0 159 . -27.489  -5.800  117.500  1.00 38.18 159 A 1 
ATOM 1172 C C   . GLN A 0 159 . -28.716  -5.109  116.842  1.00 38.18 159 A 1 
ATOM 1173 C CB  . GLN A 0 159 . -27.284  -5.255  118.939  1.00 38.18 159 A 1 
ATOM 1174 O O   . GLN A 0 159 . -28.556  -4.198  116.044  1.00 38.18 159 A 1 
ATOM 1175 C CG  . GLN A 0 159 . -26.192  -5.964  119.762  1.00 38.18 159 A 1 
ATOM 1176 C CD  . GLN A 0 159 . -25.952  -5.326  121.130  1.00 38.18 159 A 1 
ATOM 1177 N NE2 . GLN A 0 159 . -24.918  -5.722  121.839  1.00 38.18 159 A 1 
ATOM 1178 O OE1 . GLN A 0 159 . -26.694  -4.494  121.616  1.00 38.18 159 A 1 
ATOM 1179 N N   . LYS A 0 160 . -29.980  -5.439  117.182  1.00 35.39 160 A 1 
ATOM 1180 C CA  . LYS A 0 160 . -30.649  -6.747  117.449  1.00 35.39 160 A 1 
ATOM 1181 C C   . LYS A 0 160 . -32.181  -6.531  117.582  1.00 35.39 160 A 1 
ATOM 1182 C CB  . LYS A 0 160 . -30.176  -7.413  118.766  1.00 35.39 160 A 1 
ATOM 1183 O O   . LYS A 0 160 . -32.568  -5.547  118.198  1.00 35.39 160 A 1 
ATOM 1184 C CG  . LYS A 0 160 . -30.388  -8.934  118.775  1.00 35.39 160 A 1 
ATOM 1185 C CD  . LYS A 0 160 . -29.758  -9.550  120.031  1.00 35.39 160 A 1 
ATOM 1186 C CE  . LYS A 0 160 . -30.166  -11.022 120.145  1.00 35.39 160 A 1 
ATOM 1187 N NZ  . LYS A 0 160 . -29.729  -11.612 121.433  1.00 35.39 160 A 1 
ATOM 1188 N N   . TRP A 0 161 . -32.993  -7.523  117.180  1.00 34.47 161 A 1 
ATOM 1189 C CA  . TRP A 0 161 . -34.447  -7.681  117.455  1.00 34.47 161 A 1 
ATOM 1190 C C   . TRP A 0 161 . -35.438  -6.693  116.778  1.00 34.47 161 A 1 
ATOM 1191 C CB  . TRP A 0 161 . -34.718  -7.635  118.978  1.00 34.47 161 A 1 
ATOM 1192 O O   . TRP A 0 161 . -35.069  -5.568  116.476  1.00 34.47 161 A 1 
ATOM 1193 C CG  . TRP A 0 161 . -33.908  -8.461  119.936  1.00 34.47 161 A 1 
ATOM 1194 C CD1 . TRP A 0 161 . -33.077  -7.928  120.858  1.00 34.47 161 A 1 
ATOM 1195 C CD2 . TRP A 0 161 . -33.981  -9.890  120.250  1.00 34.47 161 A 1 
ATOM 1196 C CE2 . TRP A 0 161 . -33.199  -10.133 121.423  1.00 34.47 161 A 1 
ATOM 1197 C CE3 . TRP A 0 161 . -34.661  -11.001 119.709  1.00 34.47 161 A 1 
ATOM 1198 N NE1 . TRP A 0 161 . -32.663  -8.903  121.743  1.00 34.47 161 A 1 
ATOM 1199 C CH2 . TRP A 0 161 . -33.810  -12.478 121.460  1.00 34.47 161 A 1 
ATOM 1200 C CZ2 . TRP A 0 161 . -33.116  -11.397 122.031  1.00 34.47 161 A 1 
ATOM 1201 C CZ3 . TRP A 0 161 . -34.575  -12.276 120.298  1.00 34.47 161 A 1 
ATOM 1202 N N   . ASP A 0 162 . -36.743  -6.994  116.641  1.00 39.45 162 A 1 
ATOM 1203 C CA  . ASP A 0 162 . -37.390  -8.228  116.127  1.00 39.45 162 A 1 
ATOM 1204 C C   . ASP A 0 162 . -38.909  -8.033  115.860  1.00 39.45 162 A 1 
ATOM 1205 C CB  . ASP A 0 162 . -37.296  -9.442  117.086  1.00 39.45 162 A 1 
ATOM 1206 O O   . ASP A 0 162 . -39.564  -7.252  116.544  1.00 39.45 162 A 1 
ATOM 1207 C CG  . ASP A 0 162 . -37.092  -10.777 116.359  1.00 39.45 162 A 1 
ATOM 1208 O OD1 . ASP A 0 162 . -37.311  -10.821 115.129  1.00 39.45 162 A 1 
ATOM 1209 O OD2 . ASP A 0 162 . -36.725  -11.747 117.060  1.00 39.45 162 A 1 
ATOM 1210 N N   . GLY A 0 163 . -39.477  -8.867  114.978  1.00 34.85 163 A 1 
ATOM 1211 C CA  . GLY A 0 163 . -40.797  -9.498  115.170  1.00 34.85 163 A 1 
ATOM 1212 C C   . GLY A 0 163 . -42.119  -8.720  114.991  1.00 34.85 163 A 1 
ATOM 1213 O O   . GLY A 0 163 . -42.686  -8.222  115.959  1.00 34.85 163 A 1 
ATOM 1214 N N   . ALA A 0 164 . -42.740  -8.861  113.810  1.00 39.25 164 A 1 
ATOM 1215 C CA  . ALA A 0 164 . -44.206  -8.849  113.631  1.00 39.25 164 A 1 
ATOM 1216 C C   . ALA A 0 164 . -44.613  -9.657  112.372  1.00 39.25 164 A 1 
ATOM 1217 C CB  . ALA A 0 164 . -44.714  -7.398  113.575  1.00 39.25 164 A 1 
ATOM 1218 O O   . ALA A 0 164 . -44.831  -9.089  111.305  1.00 39.25 164 A 1 
ATOM 1219 N N   . SER A 0 165 . -44.647  -10.994 112.457  1.00 39.71 165 A 1 
ATOM 1220 C CA  . SER A 0 165 . -44.709  -11.882 111.281  1.00 39.71 165 A 1 
ATOM 1221 C C   . SER A 0 165 . -45.987  -12.729 111.132  1.00 39.71 165 A 1 
ATOM 1222 C CB  . SER A 0 165 . -43.464  -12.781 111.238  1.00 39.71 165 A 1 
ATOM 1223 O O   . SER A 0 165 . -46.461  -13.349 112.076  1.00 39.71 165 A 1 
ATOM 1224 O OG  . SER A 0 165 . -43.233  -13.421 112.481  1.00 39.71 165 A 1 
ATOM 1225 N N   . ALA A 0 166 . -46.446  -12.805 109.876  1.00 35.10 166 A 1 
ATOM 1226 C CA  . ALA A 0 166 . -47.095  -13.930 109.183  1.00 35.10 166 A 1 
ATOM 1227 C C   . ALA A 0 166 . -48.313  -14.668 109.797  1.00 35.10 166 A 1 
ATOM 1228 C CB  . ALA A 0 166 . -45.993  -14.932 108.808  1.00 35.10 166 A 1 
ATOM 1229 O O   . ALA A 0 166 . -48.200  -15.411 110.769  1.00 35.10 166 A 1 
ATOM 1230 N N   . SER A 0 167 . -49.433  -14.665 109.056  1.00 35.46 167 A 1 
ATOM 1231 C CA  . SER A 0 167 . -50.370  -15.805 108.942  1.00 35.46 167 A 1 
ATOM 1232 C C   . SER A 0 167 . -51.208  -15.728 107.649  1.00 35.46 167 A 1 
ATOM 1233 C CB  . SER A 0 167 . -51.335  -15.873 110.130  1.00 35.46 167 A 1 
ATOM 1234 O O   . SER A 0 167 . -51.934  -14.768 107.435  1.00 35.46 167 A 1 
ATOM 1235 O OG  . SER A 0 167 . -50.676  -16.258 111.315  1.00 35.46 167 A 1 
ATOM 1236 N N   . TYR A 0 168 . -51.078  -16.760 106.811  1.00 33.35 168 A 1 
ATOM 1237 C CA  . TYR A 0 168 . -51.852  -17.159 105.616  1.00 33.35 168 A 1 
ATOM 1238 C C   . TYR A 0 168 . -53.243  -16.530 105.337  1.00 33.35 168 A 1 
ATOM 1239 C CB  . TYR A 0 168 . -52.060  -18.678 105.760  1.00 33.35 168 A 1 
ATOM 1240 O O   . TYR A 0 168 . -54.113  -16.530 106.202  1.00 33.35 168 A 1 
ATOM 1241 C CG  . TYR A 0 168 . -50.949  -19.524 105.173  1.00 33.35 168 A 1 
ATOM 1242 C CD1 . TYR A 0 168 . -51.230  -20.305 104.036  1.00 33.35 168 A 1 
ATOM 1243 C CD2 . TYR A 0 168 . -49.654  -19.537 105.734  1.00 33.35 168 A 1 
ATOM 1244 C CE1 . TYR A 0 168 . -50.220  -21.085 103.449  1.00 33.35 168 A 1 
ATOM 1245 C CE2 . TYR A 0 168 . -48.636  -20.309 105.139  1.00 33.35 168 A 1 
ATOM 1246 O OH  . TYR A 0 168 . -47.955  -21.836 103.408  1.00 33.35 168 A 1 
ATOM 1247 C CZ  . TYR A 0 168 . -48.921  -21.084 103.993  1.00 33.35 168 A 1 
ATOM 1248 N N   . GLY A 0 169 . -53.513  -16.184 104.062  1.00 38.21 169 A 1 
ATOM 1249 C CA  . GLY A 0 169 . -54.852  -15.750 103.609  1.00 38.21 169 A 1 
ATOM 1250 C C   . GLY A 0 169 . -55.058  -15.494 102.100  1.00 38.21 169 A 1 
ATOM 1251 O O   . GLY A 0 169 . -55.820  -14.602 101.746  1.00 38.21 169 A 1 
ATOM 1252 N N   . ALA A 0 170 . -54.381  -16.210 101.192  1.00 36.38 170 A 1 
ATOM 1253 C CA  . ALA A 0 170 . -54.436  -15.915 99.749   1.00 36.38 170 A 1 
ATOM 1254 C C   . ALA A 0 170 . -55.732  -16.397 99.050   1.00 36.38 170 A 1 
ATOM 1255 C CB  . ALA A 0 170 . -53.188  -16.510 99.081   1.00 36.38 170 A 1 
ATOM 1256 O O   . ALA A 0 170 . -56.058  -17.583 99.102   1.00 36.38 170 A 1 
ATOM 1257 N N   . ALA A 0 171 . -56.427  -15.501 98.330   1.00 40.37 171 A 1 
ATOM 1258 C CA  . ALA A 0 171 . -57.606  -15.824 97.511   1.00 40.37 171 A 1 
ATOM 1259 C C   . ALA A 0 171 . -57.798  -14.854 96.317   1.00 40.37 171 A 1 
ATOM 1260 C CB  . ALA A 0 171 . -58.842  -15.871 98.424   1.00 40.37 171 A 1 
ATOM 1261 O O   . ALA A 0 171 . -58.586  -13.919 96.387   1.00 40.37 171 A 1 
ATOM 1262 N N   . LYS A 0 172 . -57.043  -15.109 95.238   1.00 38.37 172 A 1 
ATOM 1263 C CA  . LYS A 0 172 . -57.166  -14.620 93.843   1.00 38.37 172 A 1 
ATOM 1264 C C   . LYS A 0 172 . -58.277  -13.593 93.509   1.00 38.37 172 A 1 
ATOM 1265 C CB  . LYS A 0 172 . -57.399  -15.842 92.929   1.00 38.37 172 A 1 
ATOM 1266 O O   . LYS A 0 172 . -59.453  -13.947 93.474   1.00 38.37 172 A 1 
ATOM 1267 C CG  . LYS A 0 172 . -56.273  -16.888 92.942   1.00 38.37 172 A 1 
ATOM 1268 C CD  . LYS A 0 172 . -56.571  -17.978 91.901   1.00 38.37 172 A 1 
ATOM 1269 C CE  . LYS A 0 172 . -55.426  -18.994 91.808   1.00 38.37 172 A 1 
ATOM 1270 N NZ  . LYS A 0 172 . -55.598  -19.895 90.639   1.00 38.37 172 A 1 
ATOM 1271 N N   . GLY A 0 173 . -57.869  -12.405 93.053   1.00 38.84 173 A 1 
ATOM 1272 C CA  . GLY A 0 173 . -58.506  -11.774 91.883   1.00 38.84 173 A 1 
ATOM 1273 C C   . GLY A 0 173 . -57.960  -12.401 90.588   1.00 38.84 173 A 1 
ATOM 1274 O O   . GLY A 0 173 . -56.966  -13.130 90.649   1.00 38.84 173 A 1 
ATOM 1275 N N   . GLY A 0 174 . -58.588  -12.154 89.437   1.00 32.20 174 A 1 
ATOM 1276 C CA  . GLY A 0 174 . -58.131  -12.689 88.149   1.00 32.20 174 A 1 
ATOM 1277 C C   . GLY A 0 174 . -58.447  -11.748 86.992   1.00 32.20 174 A 1 
ATOM 1278 O O   . GLY A 0 174 . -59.606  -11.375 86.836   1.00 32.20 174 A 1 
ATOM 1279 N N   . TYR A 0 175 . -57.412  -11.402 86.225   1.00 39.50 175 A 1 
ATOM 1280 C CA  . TYR A 0 175 . -57.427  -10.541 85.039   1.00 39.50 175 A 1 
ATOM 1281 C C   . TYR A 0 175 . -56.327  -10.997 84.045   1.00 39.50 175 A 1 
ATOM 1282 C CB  . TYR A 0 175 . -57.262  -9.068  85.469   1.00 39.50 175 A 1 
ATOM 1283 O O   . TYR A 0 175 . -55.461  -11.790 84.423   1.00 39.50 175 A 1 
ATOM 1284 C CG  . TYR A 0 175 . -58.398  -8.532  86.331   1.00 39.50 175 A 1 
ATOM 1285 C CD1 . TYR A 0 175 . -59.664  -8.315  85.752   1.00 39.50 175 A 1 
ATOM 1286 C CD2 . TYR A 0 175 . -58.205  -8.275  87.704   1.00 39.50 175 A 1 
ATOM 1287 C CE1 . TYR A 0 175 . -60.745  -7.878  86.543   1.00 39.50 175 A 1 
ATOM 1288 C CE2 . TYR A 0 175 . -59.279  -7.824  88.499   1.00 39.50 175 A 1 
ATOM 1289 O OH  . TYR A 0 175 . -61.592  -7.207  88.686   1.00 39.50 175 A 1 
ATOM 1290 C CZ  . TYR A 0 175 . -60.554  -7.635  87.918   1.00 39.50 175 A 1 
ATOM 1291 N N   . ASP A 0 176 . -56.472  -10.564 82.786   1.00 37.10 176 A 1 
ATOM 1292 C CA  . ASP A 0 176 . -55.530  -10.545 81.640   1.00 37.10 176 A 1 
ATOM 1293 C C   . ASP A 0 176 . -54.274  -11.453 81.617   1.00 37.10 176 A 1 
ATOM 1294 C CB  . ASP A 0 176 . -55.151  -9.089  81.306   1.00 37.10 176 A 1 
ATOM 1295 O O   . ASP A 0 176 . -53.282  -11.243 82.312   1.00 37.10 176 A 1 
ATOM 1296 C CG  . ASP A 0 176 . -55.156  -8.158  82.522   1.00 37.10 176 A 1 
ATOM 1297 O OD1 . ASP A 0 176 . -54.305  -8.335  83.424   1.00 37.10 176 A 1 
ATOM 1298 O OD2 . ASP A 0 176 . -56.108  -7.352  82.600   1.00 37.10 176 A 1 
ATOM 1299 N N   . ASN A 0 177 . -54.283  -12.418 80.684   1.00 38.15 177 A 1 
ATOM 1300 C CA  . ASN A 0 177 . -53.181  -13.286 80.223   1.00 38.15 177 A 1 
ATOM 1301 C C   . ASN A 0 177 . -53.540  -13.746 78.778   1.00 38.15 177 A 1 
ATOM 1302 C CB  . ASN A 0 177 . -53.098  -14.521 81.165   1.00 38.15 177 A 1 
ATOM 1303 O O   . ASN A 0 177 . -54.694  -14.100 78.564   1.00 38.15 177 A 1 
ATOM 1304 C CG  . ASN A 0 177 . -51.985  -14.512 82.203   1.00 38.15 177 A 1 
ATOM 1305 N ND2 . ASN A 0 177 . -51.824  -13.466 82.971   1.00 38.15 177 A 1 
ATOM 1306 O OD1 . ASN A 0 177 . -51.278  -15.488 82.402   1.00 38.15 177 A 1 
ATOM 1307 N N   . ASP A 0 178 . -52.661  -13.843 77.768   1.00 41.85 178 A 1 
ATOM 1308 C CA  . ASP A 0 178 . -51.227  -13.503 77.678   1.00 41.85 178 A 1 
ATOM 1309 C C   . ASP A 0 178 . -50.764  -13.465 76.178   1.00 41.85 178 A 1 
ATOM 1310 C CB  . ASP A 0 178 . -50.450  -14.572 78.489   1.00 41.85 178 A 1 
ATOM 1311 O O   . ASP A 0 178 . -50.470  -14.511 75.599   1.00 41.85 178 A 1 
ATOM 1312 C CG  . ASP A 0 178 . -49.017  -14.167 78.811   1.00 41.85 178 A 1 
ATOM 1313 O OD1 . ASP A 0 178 . -48.814  -13.136 79.496   1.00 41.85 178 A 1 
ATOM 1314 O OD2 . ASP A 0 178 . -48.055  -14.839 78.372   1.00 41.85 178 A 1 
ATOM 1315 N N   . VAL A 0 179 . -50.724  -12.293 75.510   1.00 43.61 179 A 1 
ATOM 1316 C CA  . VAL A 0 179 . -50.464  -12.170 74.041   1.00 43.61 179 A 1 
ATOM 1317 C C   . VAL A 0 179 . -49.032  -12.575 73.640   1.00 43.61 179 A 1 
ATOM 1318 C CB  . VAL A 0 179 . -50.768  -10.743 73.509   1.00 43.61 179 A 1 
ATOM 1319 O O   . VAL A 0 179 . -48.064  -12.214 74.317   1.00 43.61 179 A 1 
ATOM 1320 C CG1 . VAL A 0 179 . -50.505  -10.572 72.001   1.00 43.61 179 A 1 
ATOM 1321 C CG2 . VAL A 0 179 . -52.233  -10.359 73.746   1.00 43.61 179 A 1 
ATOM 1322 N N   . TRP A 0 180 . -48.881  -13.263 72.497   1.00 52.74 180 A 1 
ATOM 1323 C CA  . TRP A 0 180 . -47.588  -13.619 71.892   1.00 52.74 180 A 1 
ATOM 1324 C C   . TRP A 0 180 . -47.621  -13.591 70.353   1.00 52.74 180 A 1 
ATOM 1325 C CB  . TRP A 0 180 . -47.129  -14.997 72.400   1.00 52.74 180 A 1 
ATOM 1326 O O   . TRP A 0 180 . -48.628  -13.924 69.733   1.00 52.74 180 A 1 
ATOM 1327 C CG  . TRP A 0 180 . -47.955  -16.175 71.968   1.00 52.74 180 A 1 
ATOM 1328 C CD1 . TRP A 0 180 . -49.166  -16.505 72.473   1.00 52.74 180 A 1 
ATOM 1329 C CD2 . TRP A 0 180 . -47.656  -17.195 70.960   1.00 52.74 180 A 1 
ATOM 1330 C CE2 . TRP A 0 180 . -48.750  -18.110 70.903   1.00 52.74 180 A 1 
ATOM 1331 C CE3 . TRP A 0 180 . -46.562  -17.454 70.100   1.00 52.74 180 A 1 
ATOM 1332 N NE1 . TRP A 0 180 . -49.646  -17.633 71.836   1.00 52.74 180 A 1 
ATOM 1333 C CH2 . TRP A 0 180 . -47.651  -19.459 69.217   1.00 52.74 180 A 1 
ATOM 1334 C CZ2 . TRP A 0 180 . -48.762  -19.220 70.044   1.00 52.74 180 A 1 
ATOM 1335 C CZ3 . TRP A 0 180 . -46.553  -18.578 69.249   1.00 52.74 180 A 1 
ATOM 1336 N N   . ALA A 0 181 . -46.493  -13.232 69.732   1.00 50.83 181 A 1 
ATOM 1337 C CA  . ALA A 0 181 . -46.304  -13.218 68.280   1.00 50.83 181 A 1 
ATOM 1338 C C   . ALA A 0 181 . -45.003  -13.943 67.894   1.00 50.83 181 A 1 
ATOM 1339 C CB  . ALA A 0 181 . -46.318  -11.765 67.785   1.00 50.83 181 A 1 
ATOM 1340 O O   . ALA A 0 181 . -44.039  -13.962 68.662   1.00 50.83 181 A 1 
ATOM 1341 N N   . LYS A 0 182 . -44.961  -14.532 66.693   1.00 51.01 182 A 1 
ATOM 1342 C CA  . LYS A 0 182 . -43.733  -15.096 66.107   1.00 51.01 182 A 1 
ATOM 1343 C C   . LYS A 0 182 . -43.014  -14.005 65.310   1.00 51.01 182 A 1 
ATOM 1344 C CB  . LYS A 0 182 . -44.058  -16.314 65.224   1.00 51.01 182 A 1 
ATOM 1345 O O   . LYS A 0 182 . -43.667  -13.284 64.558   1.00 51.01 182 A 1 
ATOM 1346 C CG  . LYS A 0 182 . -44.633  -17.494 66.029   1.00 51.01 182 A 1 
ATOM 1347 C CD  . LYS A 0 182 . -45.025  -18.659 65.109   1.00 51.01 182 A 1 
ATOM 1348 C CE  . LYS A 0 182 . -45.682  -19.781 65.924   1.00 51.01 182 A 1 
ATOM 1349 N NZ  . LYS A 0 182 . -46.268  -20.828 65.049   1.00 51.01 182 A 1 
ATOM 1350 N N   . GLN A 0 183 . -41.690  -13.901 65.449   1.00 56.81 183 A 1 
ATOM 1351 C CA  . GLN A 0 183 . -40.897  -13.002 64.607   1.00 56.81 183 A 1 
ATOM 1352 C C   . GLN A 0 183 . -40.963  -13.443 63.140   1.00 56.81 183 A 1 
ATOM 1353 C CB  . GLN A 0 183 . -39.431  -12.914 65.078   1.00 56.81 183 A 1 
ATOM 1354 O O   . GLN A 0 183 . -40.823  -14.628 62.823   1.00 56.81 183 A 1 
ATOM 1355 C CG  . GLN A 0 183 . -39.278  -12.016 66.314   1.00 56.81 183 A 1 
ATOM 1356 C CD  . GLN A 0 183 . -37.822  -11.878 66.756   1.00 56.81 183 A 1 
ATOM 1357 N NE2 . GLN A 0 183 . -37.173  -10.767 66.481   1.00 56.81 183 A 1 
ATOM 1358 O OE1 . GLN A 0 183 . -37.247  -12.764 67.367   1.00 56.81 183 A 1 
ATOM 1359 N N   . ALA A 0 184 . -41.138  -12.465 62.258   1.00 57.65 184 A 1 
ATOM 1360 C CA  . ALA A 0 184 . -40.703  -12.557 60.876   1.00 57.65 184 A 1 
ATOM 1361 C C   . ALA A 0 184 . -39.298  -11.945 60.773   1.00 57.65 184 A 1 
ATOM 1362 C CB  . ALA A 0 184 . -41.726  -11.863 59.972   1.00 57.65 184 A 1 
ATOM 1363 O O   . ALA A 0 184 . -38.998  -10.946 61.434   1.00 57.65 184 A 1 
ATOM 1364 N N   . TYR A 0 185 . -38.459  -12.562 59.948   1.00 62.48 185 A 1 
ATOM 1365 C CA  . TYR A 0 185 . -37.178  -12.015 59.519   1.00 62.48 185 A 1 
ATOM 1366 C C   . TYR A 0 185 . -37.294  -11.701 58.036   1.00 62.48 185 A 1 
ATOM 1367 C CB  . TYR A 0 185 . -36.038  -13.010 59.778   1.00 62.48 185 A 1 
ATOM 1368 O O   . TYR A 0 185 . -37.884  -12.496 57.296   1.00 62.48 185 A 1 
ATOM 1369 C CG  . TYR A 0 185 . -35.886  -13.407 61.233   1.00 62.48 185 A 1 
ATOM 1370 C CD1 . TYR A 0 185 . -35.241  -12.536 62.133   1.00 62.48 185 A 1 
ATOM 1371 C CD2 . TYR A 0 185 . -36.419  -14.627 61.691   1.00 62.48 185 A 1 
ATOM 1372 C CE1 . TYR A 0 185 . -35.146  -12.874 63.497   1.00 62.48 185 A 1 
ATOM 1373 C CE2 . TYR A 0 185 . -36.316  -14.974 63.051   1.00 62.48 185 A 1 
ATOM 1374 O OH  . TYR A 0 185 . -35.643  -14.429 65.273   1.00 62.48 185 A 1 
ATOM 1375 C CZ  . TYR A 0 185 . -35.689  -14.095 63.957   1.00 62.48 185 A 1 
ATOM 1376 N N   . GLY A 0 186 . -36.739  -10.567 57.633   1.00 65.66 186 A 1 
ATOM 1377 C CA  . GLY A 0 186 . -36.364  -10.330 56.251   1.00 65.66 186 A 1 
ATOM 1378 C C   . GLY A 0 186 . -34.849  -10.271 56.108   1.00 65.66 186 A 1 
ATOM 1379 O O   . GLY A 0 186 . -34.113  -10.402 57.094   1.00 65.66 186 A 1 
ATOM 1380 N N   . SER A 0 187 . -34.404  -10.122 54.872   1.00 75.42 187 A 1 
ATOM 1381 C CA  . SER A 0 187 . -33.015  -9.828  54.546   1.00 75.42 187 A 1 
ATOM 1382 C C   . SER A 0 187 . -32.953  -9.140  53.197   1.00 75.42 187 A 1 
ATOM 1383 C CB  . SER A 0 187 . -32.163  -11.097 54.501   1.00 75.42 187 A 1 
ATOM 1384 O O   . SER A 0 187 . -33.351  -9.745  52.196   1.00 75.42 187 A 1 
ATOM 1385 O OG  . SER A 0 187 . -32.686  -12.026 53.562   1.00 75.42 187 A 1 
ATOM 1386 N N   . ASP A 0 188 . -32.430  -7.933  53.243   1.00 76.09 188 A 1 
ATOM 1387 C CA  . ASP A 0 188 . -32.069  -7.053  52.154   1.00 76.09 188 A 1 
ATOM 1388 C C   . ASP A 0 188 . -30.784  -7.591  51.505   1.00 76.09 188 A 1 
ATOM 1389 C CB  . ASP A 0 188 . -31.816  -5.633  52.705   1.00 76.09 188 A 1 
ATOM 1390 O O   . ASP A 0 188 . -29.864  -8.012  52.219   1.00 76.09 188 A 1 
ATOM 1391 C CG  . ASP A 0 188 . -32.644  -5.188  53.932   1.00 76.09 188 A 1 
ATOM 1392 O OD1 . ASP A 0 188 . -32.681  -5.915  54.973   1.00 76.09 188 A 1 
ATOM 1393 O OD2 . ASP A 0 188 . -33.250  -4.105  53.848   1.00 76.09 188 A 1 
ATOM 1394 N N   . TYR A 0 189 . -30.698  -7.637  50.175   1.00 78.74 189 A 1 
ATOM 1395 C CA  . TYR A 0 189 . -29.499  -8.158  49.494   1.00 78.74 189 A 1 
ATOM 1396 C C   . TYR A 0 189 . -29.153  -7.414  48.205   1.00 78.74 189 A 1 
ATOM 1397 C CB  . TYR A 0 189 . -29.573  -9.689  49.352   1.00 78.74 189 A 1 
ATOM 1398 O O   . TYR A 0 189 . -28.882  -8.001  47.153   1.00 78.74 189 A 1 
ATOM 1399 C CG  . TYR A 0 189 . -29.149  -10.447 50.594   1.00 78.74 189 A 1 
ATOM 1400 C CD1 . TYR A 0 189 . -27.874  -10.202 51.134   1.00 78.74 189 A 1 
ATOM 1401 C CD2 . TYR A 0 189 . -30.012  -11.372 51.217   1.00 78.74 189 A 1 
ATOM 1402 C CE1 . TYR A 0 189 . -27.456  -10.871 52.286   1.00 78.74 189 A 1 
ATOM 1403 C CE2 . TYR A 0 189 . -29.582  -12.081 52.361   1.00 78.74 189 A 1 
ATOM 1404 O OH  . TYR A 0 189 . -27.771  -12.484 53.946   1.00 78.74 189 A 1 
ATOM 1405 C CZ  . TYR A 0 189 . -28.299  -11.816 52.889   1.00 78.74 189 A 1 
ATOM 1406 N N   . ASP A 0 190 . -29.121  -6.100  48.346   1.00 79.62 190 A 1 
ATOM 1407 C CA  . ASP A 0 190 . -28.890  -5.149  47.277   1.00 79.62 190 A 1 
ATOM 1408 C C   . ASP A 0 190 . -27.390  -5.002  46.951   1.00 79.62 190 A 1 
ATOM 1409 C CB  . ASP A 0 190 . -29.544  -3.831  47.719   1.00 79.62 190 A 1 
ATOM 1410 O O   . ASP A 0 190 . -26.541  -4.819  47.829   1.00 79.62 190 A 1 
ATOM 1411 C CG  . ASP A 0 190 . -30.248  -3.105  46.586   1.00 79.62 190 A 1 
ATOM 1412 O OD1 . ASP A 0 190 . -30.861  -3.747  45.715   1.00 79.62 190 A 1 
ATOM 1413 O OD2 . ASP A 0 190 . -30.125  -1.862  46.542   1.00 79.62 190 A 1 
ATOM 1414 N N   . SER A 0 191 . -27.032  -5.059  45.669   1.00 81.97 191 A 1 
ATOM 1415 C CA  . SER A 0 191 . -25.681  -4.713  45.210   1.00 81.97 191 A 1 
ATOM 1416 C C   . SER A 0 191 . -25.733  -3.920  43.914   1.00 81.97 191 A 1 
ATOM 1417 C CB  . SER A 0 191 . -24.775  -5.942  45.104   1.00 81.97 191 A 1 
ATOM 1418 O O   . SER A 0 191 . -26.422  -4.300  42.968   1.00 81.97 191 A 1 
ATOM 1419 O OG  . SER A 0 191 . -25.273  -6.906  44.203   1.00 81.97 191 A 1 
ATOM 1420 N N   . ARG A 0 192 . -25.024  -2.791  43.895   1.00 84.94 192 A 1 
ATOM 1421 C CA  . ARG A 0 192 . -25.042  -1.814  42.808   1.00 84.94 192 A 1 
ATOM 1422 C C   . ARG A 0 192 . -23.620  -1.355  42.532   1.00 84.94 192 A 1 
ATOM 1423 C CB  . ARG A 0 192 . -25.950  -0.622  43.157   1.00 84.94 192 A 1 
ATOM 1424 O O   . ARG A 0 192 . -22.956  -0.837  43.425   1.00 84.94 192 A 1 
ATOM 1425 C CG  . ARG A 0 192 . -27.327  -1.025  43.702   1.00 84.94 192 A 1 
ATOM 1426 C CD  . ARG A 0 192 . -28.219  0.209   43.848   1.00 84.94 192 A 1 
ATOM 1427 N NE  . ARG A 0 192 . -29.438  -0.118  44.598   1.00 84.94 192 A 1 
ATOM 1428 N NH1 . ARG A 0 192 . -30.902  1.386   43.689   1.00 84.94 192 A 1 
ATOM 1429 N NH2 . ARG A 0 192 . -31.613  -0.116  45.185   1.00 84.94 192 A 1 
ATOM 1430 C CZ  . ARG A 0 192 . -30.644  0.389   44.487   1.00 84.94 192 A 1 
ATOM 1431 N N   . TRP A 0 193 . -23.165  -1.512  41.301   1.00 89.39 193 A 1 
ATOM 1432 C CA  . TRP A 0 193 . -21.824  -1.121  40.876   1.00 89.39 193 A 1 
ATOM 1433 C C   . TRP A 0 193 . -21.904  -0.331  39.580   1.00 89.39 193 A 1 
ATOM 1434 C CB  . TRP A 0 193 . -20.950  -2.376  40.741   1.00 89.39 193 A 1 
ATOM 1435 O O   . TRP A 0 193 . -22.795  -0.562  38.759   1.00 89.39 193 A 1 
ATOM 1436 C CG  . TRP A 0 193 . -19.655  -2.230  39.994   1.00 89.39 193 A 1 
ATOM 1437 C CD1 . TRP A 0 193 . -18.445  -1.953  40.530   1.00 89.39 193 A 1 
ATOM 1438 C CD2 . TRP A 0 193 . -19.427  -2.371  38.560   1.00 89.39 193 A 1 
ATOM 1439 C CE2 . TRP A 0 193 . -18.025  -2.269  38.308   1.00 89.39 193 A 1 
ATOM 1440 C CE3 . TRP A 0 193 . -20.266  -2.607  37.450   1.00 89.39 193 A 1 
ATOM 1441 N NE1 . TRP A 0 193 . -17.477  -1.965  39.541   1.00 89.39 193 A 1 
ATOM 1442 C CH2 . TRP A 0 193 . -18.347  -2.707  35.943   1.00 89.39 193 A 1 
ATOM 1443 C CZ2 . TRP A 0 193 . -17.483  -2.480  37.029   1.00 89.39 193 A 1 
ATOM 1444 C CZ3 . TRP A 0 193 . -19.735  -2.760  36.157   1.00 89.39 193 A 1 
ATOM 1445 N N   . GLY A 0 194 . -20.949  0.566   39.367   1.00 86.73 194 A 1 
ATOM 1446 C CA  . GLY A 0 194 . -20.830  1.236   38.088   1.00 86.73 194 A 1 
ATOM 1447 C C   . GLY A 0 194 . -19.500  1.923   37.845   1.00 86.73 194 A 1 
ATOM 1448 O O   . GLY A 0 194 . -18.653  2.082   38.730   1.00 86.73 194 A 1 
ATOM 1449 N N   . LYS A 0 195 . -19.337  2.311   36.585   1.00 89.09 195 A 1 
ATOM 1450 C CA  . LYS A 0 195 . -18.203  3.036   36.030   1.00 89.09 195 A 1 
ATOM 1451 C C   . LYS A 0 195 . -18.707  4.132   35.129   1.00 89.09 195 A 1 
ATOM 1452 C CB  . LYS A 0 195 . -17.303  2.096   35.220   1.00 89.09 195 A 1 
ATOM 1453 O O   . LYS A 0 195 . -19.522  3.854   34.256   1.00 89.09 195 A 1 
ATOM 1454 C CG  . LYS A 0 195 . -16.645  1.148   36.203   1.00 89.09 195 A 1 
ATOM 1455 C CD  . LYS A 0 195 . -15.543  0.292   35.590   1.00 89.09 195 A 1 
ATOM 1456 C CE  . LYS A 0 195 . -14.915  -0.242  36.863   1.00 89.09 195 A 1 
ATOM 1457 N NZ  . LYS A 0 195 . -13.666  -0.995  36.691   1.00 89.09 195 A 1 
ATOM 1458 N N   . SER A 0 196 . -18.165  5.323   35.311   1.00 86.46 196 A 1 
ATOM 1459 C CA  . SER A 0 196 . -18.377  6.448   34.415   1.00 86.46 196 A 1 
ATOM 1460 C C   . SER A 0 196 . -17.037  6.987   33.926   1.00 86.46 196 A 1 
ATOM 1461 C CB  . SER A 0 196 . -19.229  7.534   35.075   1.00 86.46 196 A 1 
ATOM 1462 O O   . SER A 0 196 . -16.029  6.991   34.642   1.00 86.46 196 A 1 
ATOM 1463 O OG  . SER A 0 196 . -18.637  7.984   36.278   1.00 86.46 196 A 1 
ATOM 1464 N N   . TYR A 0 197 . -17.031  7.447   32.683   1.00 84.58 197 A 1 
ATOM 1465 C CA  . TYR A 0 197 . -16.003  8.318   32.135   1.00 84.58 197 A 1 
ATOM 1466 C C   . TYR A 0 197 . -16.702  9.559   31.576   1.00 84.58 197 A 1 
ATOM 1467 C CB  . TYR A 0 197 . -15.218  7.617   31.014   1.00 84.58 197 A 1 
ATOM 1468 O O   . TYR A 0 197 . -17.539  9.428   30.681   1.00 84.58 197 A 1 
ATOM 1469 C CG  . TYR A 0 197 . -14.372  6.405   31.374   1.00 84.58 197 A 1 
ATOM 1470 C CD1 . TYR A 0 197 . -12.968  6.509   31.402   1.00 84.58 197 A 1 
ATOM 1471 C CD2 . TYR A 0 197 . -14.982  5.155   31.590   1.00 84.58 197 A 1 
ATOM 1472 C CE1 . TYR A 0 197 . -12.174  5.365   31.620   1.00 84.58 197 A 1 
ATOM 1473 C CE2 . TYR A 0 197 . -14.197  4.001   31.786   1.00 84.58 197 A 1 
ATOM 1474 O OH  . TYR A 0 197 . -12.022  3.009   32.038   1.00 84.58 197 A 1 
ATOM 1475 C CZ  . TYR A 0 197 . -12.790  4.106   31.800   1.00 84.58 197 A 1 
ATOM 1476 N N   . ASP A 0 198 . -16.314  10.748  32.045   1.00 82.87 198 A 1 
ATOM 1477 C CA  . ASP A 0 198 . -16.541  11.985  31.284   1.00 82.87 198 A 1 
ATOM 1478 C C   . ASP A 0 198 . -15.728  11.954  29.969   1.00 82.87 198 A 1 
ATOM 1479 C CB  . ASP A 0 198 . -16.153  13.221  32.111   1.00 82.87 198 A 1 
ATOM 1480 O O   . ASP A 0 198 . -14.896  11.064  29.760   1.00 82.87 198 A 1 
ATOM 1481 C CG  . ASP A 0 198 . -17.006  13.476  33.355   1.00 82.87 198 A 1 
ATOM 1482 O OD1 . ASP A 0 198 . -18.241  13.330  33.284   1.00 82.87 198 A 1 
ATOM 1483 O OD2 . ASP A 0 198 . -16.395  13.850  34.386   1.00 82.87 198 A 1 
ATOM 1484 N N   . SER A 0 199 . -15.946  12.943  29.094   1.00 84.14 199 A 1 
ATOM 1485 C CA  . SER A 0 199 . -15.627  12.872  27.660   1.00 84.14 199 A 1 
ATOM 1486 C C   . SER A 0 199 . -14.302  12.178  27.300   1.00 84.14 199 A 1 
ATOM 1487 C CB  . SER A 0 199 . -15.771  14.244  26.986   1.00 84.14 199 A 1 
ATOM 1488 O O   . SER A 0 199 . -13.205  12.553  27.729   1.00 84.14 199 A 1 
ATOM 1489 O OG  . SER A 0 199 . -14.698  15.131  27.238   1.00 84.14 199 A 1 
ATOM 1490 N N   . VAL A 0 200 . -14.421  11.119  26.491   1.00 83.79 200 A 1 
ATOM 1491 C CA  . VAL A 0 200 . -13.332  10.204  26.127   1.00 83.79 200 A 1 
ATOM 1492 C C   . VAL A 0 200 . -12.909  10.459  24.690   1.00 83.79 200 A 1 
ATOM 1493 C CB  . VAL A 0 200 . -13.723  8.726   26.323   1.00 83.79 200 A 1 
ATOM 1494 O O   . VAL A 0 200 . -13.737  10.485  23.781   1.00 83.79 200 A 1 
ATOM 1495 C CG1 . VAL A 0 200 . -12.542  7.790   26.011   1.00 83.79 200 A 1 
ATOM 1496 C CG2 . VAL A 0 200 . -14.159  8.439   27.762   1.00 83.79 200 A 1 
ATOM 1497 N N   . ASP A 0 201 . -11.605  10.599  24.464   1.00 89.45 201 A 1 
ATOM 1498 C CA  . ASP A 0 201 . -11.053  11.030  23.183   1.00 89.45 201 A 1 
ATOM 1499 C C   . ASP A 0 201 . -9.799   10.212  22.817   1.00 89.45 201 A 1 
ATOM 1500 C CB  . ASP A 0 201 . -10.809  12.546  23.279   1.00 89.45 201 A 1 
ATOM 1501 O O   . ASP A 0 201 . -8.726   10.350  23.414   1.00 89.45 201 A 1 
ATOM 1502 C CG  . ASP A 0 201 . -10.742  13.245  21.929   1.00 89.45 201 A 1 
ATOM 1503 O OD1 . ASP A 0 201 . -10.662  12.589  20.866   1.00 89.45 201 A 1 
ATOM 1504 O OD2 . ASP A 0 201 . -10.635  14.491  21.887   1.00 89.45 201 A 1 
ATOM 1505 N N   . ALA A 0 202 . -9.934   9.314   21.839   1.00 89.93 202 A 1 
ATOM 1506 C CA  . ALA A 0 202 . -8.913   8.354   21.427   1.00 89.93 202 A 1 
ATOM 1507 C C   . ALA A 0 202 . -8.534   8.555   19.953   1.00 89.93 202 A 1 
ATOM 1508 C CB  . ALA A 0 202 . -9.420   6.936   21.721   1.00 89.93 202 A 1 
ATOM 1509 O O   . ALA A 0 202 . -9.281   8.206   19.038   1.00 89.93 202 A 1 
ATOM 1510 N N   . LYS A 0 203 . -7.334   9.091   19.713   1.00 91.83 203 A 1 
ATOM 1511 C CA  . LYS A 0 203 . -6.824   9.442   18.378   1.00 91.83 203 A 1 
ATOM 1512 C C   . LYS A 0 203 . -5.503   8.732   18.085   1.00 91.83 203 A 1 
ATOM 1513 C CB  . LYS A 0 203 . -6.717   10.973  18.255   1.00 91.83 203 A 1 
ATOM 1514 O O   . LYS A 0 203 . -4.597   8.710   18.919   1.00 91.83 203 A 1 
ATOM 1515 C CG  . LYS A 0 203 . -8.087   11.660  18.097   1.00 91.83 203 A 1 
ATOM 1516 C CD  . LYS A 0 203 . -8.143   13.049  18.753   1.00 91.83 203 A 1 
ATOM 1517 C CE  . LYS A 0 203 . -9.481   13.717  18.407   1.00 91.83 203 A 1 
ATOM 1518 N NZ  . LYS A 0 203 . -9.858   14.762  19.384   1.00 91.83 203 A 1 
ATOM 1519 N N   . SER A 0 204 . -5.370   8.180   16.883   1.00 91.26 204 A 1 
ATOM 1520 C CA  . SER A 0 204 . -4.131   7.592   16.368   1.00 91.26 204 A 1 
ATOM 1521 C C   . SER A 0 204 . -3.827   8.098   14.965   1.00 91.26 204 A 1 
ATOM 1522 C CB  . SER A 0 204 . -4.175   6.061   16.380   1.00 91.26 204 A 1 
ATOM 1523 O O   . SER A 0 204 . -4.679   7.996   14.083   1.00 91.26 204 A 1 
ATOM 1524 O OG  . SER A 0 204 . -5.179   5.557   15.525   1.00 91.26 204 A 1 
ATOM 1525 N N   . TYR A 0 205 . -2.603   8.577   14.767   1.00 89.73 205 A 1 
ATOM 1526 C CA  . TYR A 0 205 . -2.077   9.046   13.492   1.00 89.73 205 A 1 
ATOM 1527 C C   . TYR A 0 205 . -0.819   8.248   13.157   1.00 89.73 205 A 1 
ATOM 1528 C CB  . TYR A 0 205 . -1.779   10.551  13.551   1.00 89.73 205 A 1 
ATOM 1529 O O   . TYR A 0 205 . 0.165    8.272   13.901   1.00 89.73 205 A 1 
ATOM 1530 C CG  . TYR A 0 205 . -2.930   11.409  14.038   1.00 89.73 205 A 1 
ATOM 1531 C CD1 . TYR A 0 205 . -3.900   11.872  13.129   1.00 89.73 205 A 1 
ATOM 1532 C CD2 . TYR A 0 205 . -3.029   11.742  15.404   1.00 89.73 205 A 1 
ATOM 1533 C CE1 . TYR A 0 205 . -4.971   12.665  13.584   1.00 89.73 205 A 1 
ATOM 1534 C CE2 . TYR A 0 205 . -4.093   12.540  15.863   1.00 89.73 205 A 1 
ATOM 1535 O OH  . TYR A 0 205 . -6.094   13.774  15.392   1.00 89.73 205 A 1 
ATOM 1536 C CZ  . TYR A 0 205 . -5.068   13.001  14.951   1.00 89.73 205 A 1 
ATOM 1537 N N   . ASP A 0 206 . -0.863   7.554   12.033   1.00 88.20 206 A 1 
ATOM 1538 C CA  . ASP A 0 206 . 0.253    6.860   11.415   1.00 88.20 206 A 1 
ATOM 1539 C C   . ASP A 0 206 . 0.587    7.570   10.099   1.00 88.20 206 A 1 
ATOM 1540 C CB  . ASP A 0 206 . -0.102   5.375   11.243   1.00 88.20 206 A 1 
ATOM 1541 O O   . ASP A 0 206 . -0.299   7.881   9.306    1.00 88.20 206 A 1 
ATOM 1542 C CG  . ASP A 0 206 . 0.149    4.596   12.536   1.00 88.20 206 A 1 
ATOM 1543 O OD1 . ASP A 0 206 . 1.345    4.401   12.856   1.00 88.20 206 A 1 
ATOM 1544 O OD2 . ASP A 0 206 . -0.805   4.190   13.244   1.00 88.20 206 A 1 
ATOM 1545 N N   . GLY A 0 207 . 1.864    7.872   9.888    1.00 89.41 207 A 1 
ATOM 1546 C CA  . GLY A 0 207 . 2.368    8.545   8.694    1.00 89.41 207 A 1 
ATOM 1547 C C   . GLY A 0 207 . 3.702    7.941   8.284    1.00 89.41 207 A 1 
ATOM 1548 O O   . GLY A 0 207 . 4.569    7.727   9.131    1.00 89.41 207 A 1 
ATOM 1549 N N   . GLU A 0 208 . 3.864    7.635   7.007    1.00 87.96 208 A 1 
ATOM 1550 C CA  . GLU A 0 208 . 5.024    6.937   6.464    1.00 87.96 208 A 1 
ATOM 1551 C C   . GLU A 0 208 . 5.304    7.453   5.059    1.00 87.96 208 A 1 
ATOM 1552 C CB  . GLU A 0 208 . 4.720    5.435   6.484    1.00 87.96 208 A 1 
ATOM 1553 O O   . GLU A 0 208 . 4.424    7.405   4.207    1.00 87.96 208 A 1 
ATOM 1554 C CG  . GLU A 0 208 . 5.843    4.548   5.932    1.00 87.96 208 A 1 
ATOM 1555 C CD  . GLU A 0 208 . 5.679    3.108   6.433    1.00 87.96 208 A 1 
ATOM 1556 O OE1 . GLU A 0 208 . 6.695    2.461   6.771    1.00 87.96 208 A 1 
ATOM 1557 O OE2 . GLU A 0 208 . 4.545    2.668   6.747    1.00 87.96 208 A 1 
ATOM 1558 N N   . TRP A 0 209 . 6.509    7.966   4.836    1.00 85.40 209 A 1 
ATOM 1559 C CA  . TRP A 0 209 . 6.884    8.630   3.592    1.00 85.40 209 A 1 
ATOM 1560 C C   . TRP A 0 209 . 8.279    8.214   3.137    1.00 85.40 209 A 1 
ATOM 1561 C CB  . TRP A 0 209 . 6.764    10.148  3.751    1.00 85.40 209 A 1 
ATOM 1562 O O   . TRP A 0 209 . 9.160    7.902   3.948    1.00 85.40 209 A 1 
ATOM 1563 C CG  . TRP A 0 209 . 7.603    10.773  4.824    1.00 85.40 209 A 1 
ATOM 1564 C CD1 . TRP A 0 209 . 8.868    11.218  4.664    1.00 85.40 209 A 1 
ATOM 1565 C CD2 . TRP A 0 209 . 7.243    11.070  6.207    1.00 85.40 209 A 1 
ATOM 1566 C CE2 . TRP A 0 209 . 8.347    11.728  6.826    1.00 85.40 209 A 1 
ATOM 1567 C CE3 . TRP A 0 209 . 6.086    10.876  6.994    1.00 85.40 209 A 1 
ATOM 1568 N NE1 . TRP A 0 209 . 9.315    11.782  5.842    1.00 85.40 209 A 1 
ATOM 1569 C CH2 . TRP A 0 209 . 7.127    11.989  8.904    1.00 85.40 209 A 1 
ATOM 1570 C CZ2 . TRP A 0 209 . 8.302    12.180  8.155    1.00 85.40 209 A 1 
ATOM 1571 C CZ3 . TRP A 0 209 . 6.024    11.330  8.327    1.00 85.40 209 A 1 
ATOM 1572 N N   . TYR A 0 210 . 8.473    8.207   1.824    1.00 80.33 210 A 1 
ATOM 1573 C CA  . TYR A 0 210 . 9.704    7.809   1.165    1.00 80.33 210 A 1 
ATOM 1574 C C   . TYR A 0 210 . 9.947    8.629   -0.106   1.00 80.33 210 A 1 
ATOM 1575 C CB  . TYR A 0 210 . 9.654    6.308   0.854    1.00 80.33 210 A 1 
ATOM 1576 O O   . TYR A 0 210 . 9.036    8.923   -0.872   1.00 80.33 210 A 1 
ATOM 1577 C CG  . TYR A 0 210 . 10.863   5.812   0.088    1.00 80.33 210 A 1 
ATOM 1578 C CD1 . TYR A 0 210 . 10.733   5.398   -1.252   1.00 80.33 210 A 1 
ATOM 1579 C CD2 . TYR A 0 210 . 12.135   5.865   0.687    1.00 80.33 210 A 1 
ATOM 1580 C CE1 . TYR A 0 210 . 11.878   5.029   -1.985   1.00 80.33 210 A 1 
ATOM 1581 C CE2 . TYR A 0 210 . 13.282   5.507   -0.045   1.00 80.33 210 A 1 
ATOM 1582 O OH  . TYR A 0 210 . 14.252   4.778   -2.118   1.00 80.33 210 A 1 
ATOM 1583 C CZ  . TYR A 0 210 . 13.153   5.092   -1.387   1.00 80.33 210 A 1 
ATOM 1584 N N   . ALA A 0 211 . 11.210   8.964   -0.312   1.00 62.17 211 A 1 
ATOM 1585 C CA  . ALA A 0 211 . 11.818   9.625   -1.457   1.00 62.17 211 A 1 
ATOM 1586 C C   . ALA A 0 211 . 13.287   9.148   -1.466   1.00 62.17 211 A 1 
ATOM 1587 C CB  . ALA A 0 211 . 11.678   11.135  -1.198   1.00 62.17 211 A 1 
ATOM 1588 O O   . ALA A 0 211 . 13.740   8.579   -0.474   1.00 62.17 211 A 1 
ATOM 1589 N N   . ARG A 0 212 . 14.141   9.356   -2.461   1.00 84.55 212 A 1 
ATOM 1590 C CA  . ARG A 0 212 . 14.086   9.723   -3.891   1.00 84.55 212 A 1 
ATOM 1591 C C   . ARG A 0 212 . 15.509   9.412   -4.394   1.00 84.55 212 A 1 
ATOM 1592 C CB  . ARG A 0 212 . 13.710   11.213  -4.086   1.00 84.55 212 A 1 
ATOM 1593 O O   . ARG A 0 212 . 16.428   9.340   -3.576   1.00 84.55 212 A 1 
ATOM 1594 C CG  . ARG A 0 212 . 14.250   11.934  -5.339   1.00 84.55 212 A 1 
ATOM 1595 C CD  . ARG A 0 212 . 13.665   13.347  -5.451   1.00 84.55 212 A 1 
ATOM 1596 N NE  . ARG A 0 212 . 14.276   14.109  -6.548   1.00 84.55 212 A 1 
ATOM 1597 N NH1 . ARG A 0 212 . 16.061   15.024  -5.411   1.00 84.55 212 A 1 
ATOM 1598 N NH2 . ARG A 0 212 . 15.679   15.521  -7.564   1.00 84.55 212 A 1 
ATOM 1599 C CZ  . ARG A 0 212 . 15.342   14.878  -6.489   1.00 84.55 212 A 1 
ATOM 1600 N N   . SER A 0 213 . 15.721   9.223   -5.684   1.00 84.44 213 A 1 
ATOM 1601 C CA  . SER A 0 213 . 17.064   9.098   -6.251   1.00 84.44 213 A 1 
ATOM 1602 C C   . SER A 0 213 . 17.198   9.908   -7.528   1.00 84.44 213 A 1 
ATOM 1603 C CB  . SER A 0 213 . 17.452   7.632   -6.467   1.00 84.44 213 A 1 
ATOM 1604 O O   . SER A 0 213 . 16.247   9.990   -8.303   1.00 84.44 213 A 1 
ATOM 1605 O OG  . SER A 0 213 . 16.458   6.938   -7.197   1.00 84.44 213 A 1 
ATOM 1606 N N   . VAL A 0 214 . 18.379   10.480  -7.738   1.00 88.02 214 A 1 
ATOM 1607 C CA  . VAL A 0 214 . 18.816   11.080  -9.001   1.00 88.02 214 A 1 
ATOM 1608 C C   . VAL A 0 214 . 20.169   10.490  -9.339   1.00 88.02 214 A 1 
ATOM 1609 C CB  . VAL A 0 214 . 18.962   12.611  -8.941   1.00 88.02 214 A 1 
ATOM 1610 O O   . VAL A 0 214 . 21.039   10.424  -8.473   1.00 88.02 214 A 1 
ATOM 1611 C CG1 . VAL A 0 214 . 19.183   13.211  -10.336  1.00 88.02 214 A 1 
ATOM 1612 C CG2 . VAL A 0 214 . 17.734   13.293  -8.340   1.00 88.02 214 A 1 
ATOM 1613 N N   . GLN A 0 215 . 20.336   10.110  -10.593  1.00 85.33 215 A 1 
ATOM 1614 C CA  . GLN A 0 215 . 21.617   9.814   -11.205  1.00 85.33 215 A 1 
ATOM 1615 C C   . GLN A 0 215 . 21.710   10.670  -12.468  1.00 85.33 215 A 1 
ATOM 1616 C CB  . GLN A 0 215 . 21.759   8.305   -11.460  1.00 85.33 215 A 1 
ATOM 1617 O O   . GLN A 0 215 . 20.713   10.816  -13.181  1.00 85.33 215 A 1 
ATOM 1618 C CG  . GLN A 0 215 . 21.514   7.513   -10.163  1.00 85.33 215 A 1 
ATOM 1619 C CD  . GLN A 0 215 . 21.851   6.036   -10.282  1.00 85.33 215 A 1 
ATOM 1620 N NE2 . GLN A 0 215 . 22.779   5.553   -9.488   1.00 85.33 215 A 1 
ATOM 1621 O OE1 . GLN A 0 215 . 21.249   5.279   -11.033  1.00 85.33 215 A 1 
ATOM 1622 N N   . ALA A 0 216 . 22.860   11.285  -12.696  1.00 85.90 216 A 1 
ATOM 1623 C CA  . ALA A 0 216 . 23.170   11.967  -13.942  1.00 85.90 216 A 1 
ATOM 1624 C C   . ALA A 0 216 . 24.626   11.692  -14.310  1.00 85.90 216 A 1 
ATOM 1625 C CB  . ALA A 0 216 . 22.883   13.469  -13.817  1.00 85.90 216 A 1 
ATOM 1626 O O   . ALA A 0 216 . 25.488   11.729  -13.429  1.00 85.90 216 A 1 
ATOM 1627 N N   . ASP A 0 217 . 24.852   11.452  -15.593  1.00 83.96 217 A 1 
ATOM 1628 C CA  . ASP A 0 217 . 26.162   11.380  -16.222  1.00 83.96 217 A 1 
ATOM 1629 C C   . ASP A 0 217 . 26.275   12.505  -17.271  1.00 83.96 217 A 1 
ATOM 1630 C CB  . ASP A 0 217 . 26.395   9.968   -16.797  1.00 83.96 217 A 1 
ATOM 1631 O O   . ASP A 0 217 . 25.270   13.044  -17.745  1.00 83.96 217 A 1 
ATOM 1632 C CG  . ASP A 0 217 . 27.847   9.513   -16.627  1.00 83.96 217 A 1 
ATOM 1633 O OD1 . ASP A 0 217 . 28.725   10.411  -16.626  1.00 83.96 217 A 1 
ATOM 1634 O OD2 . ASP A 0 217 . 28.044   8.293   -16.408  1.00 83.96 217 A 1 
ATOM 1635 N N   . ASP A 0 218 . 27.496   12.935  -17.566  1.00 86.20 218 A 1 
ATOM 1636 C CA  . ASP A 0 218 . 27.800   14.009  -18.528  1.00 86.20 218 A 1 
ATOM 1637 C C   . ASP A 0 218 . 29.251   13.842  -18.986  1.00 86.20 218 A 1 
ATOM 1638 C CB  . ASP A 0 218 . 27.472   15.399  -17.935  1.00 86.20 218 A 1 
ATOM 1639 O O   . ASP A 0 218 . 30.152   14.610  -18.626  1.00 86.20 218 A 1 
ATOM 1640 C CG  . ASP A 0 218 . 28.028   16.609  -18.712  1.00 86.20 218 A 1 
ATOM 1641 O OD1 . ASP A 0 218 . 27.654   16.836  -19.887  1.00 86.20 218 A 1 
ATOM 1642 O OD2 . ASP A 0 218 . 28.750   17.450  -18.115  1.00 86.20 218 A 1 
ATOM 1643 N N   . ASP A 0 219 . 29.455   12.775  -19.753  1.00 84.91 219 A 1 
ATOM 1644 C CA  . ASP A 0 219 . 30.736   12.395  -20.329  1.00 84.91 219 A 1 
ATOM 1645 C C   . ASP A 0 219 . 30.954   13.178  -21.632  1.00 84.91 219 A 1 
ATOM 1646 C CB  . ASP A 0 219 . 30.789   10.858  -20.529  1.00 84.91 219 A 1 
ATOM 1647 O O   . ASP A 0 219 . 30.067   13.286  -22.480  1.00 84.91 219 A 1 
ATOM 1648 C CG  . ASP A 0 219 . 32.001   10.154  -19.891  1.00 84.91 219 A 1 
ATOM 1649 O OD1 . ASP A 0 219 . 32.847   10.841  -19.270  1.00 84.91 219 A 1 
ATOM 1650 O OD2 . ASP A 0 219 . 32.139   8.925   -20.093  1.00 84.91 219 A 1 
ATOM 1651 N N   . GLN A 0 220 . 32.140   13.755  -21.819  1.00 85.82 220 A 1 
ATOM 1652 C CA  . GLN A 0 220 . 32.531   14.437  -23.055  1.00 85.82 220 A 1 
ATOM 1653 C C   . GLN A 0 220 . 33.960   14.098  -23.448  1.00 85.82 220 A 1 
ATOM 1654 C CB  . GLN A 0 220 . 32.401   15.962  -22.929  1.00 85.82 220 A 1 
ATOM 1655 O O   . GLN A 0 220 . 34.857   14.123  -22.607  1.00 85.82 220 A 1 
ATOM 1656 C CG  . GLN A 0 220 . 30.944   16.428  -22.855  1.00 85.82 220 A 1 
ATOM 1657 C CD  . GLN A 0 220 . 30.773   17.783  -23.521  1.00 85.82 220 A 1 
ATOM 1658 N NE2 . GLN A 0 220 . 30.591   17.800  -24.823  1.00 85.82 220 A 1 
ATOM 1659 O OE1 . GLN A 0 220 . 30.863   18.846  -22.911  1.00 85.82 220 A 1 
ATOM 1660 N N   . TRP A 0 221 . 34.182   13.890  -24.745  1.00 83.62 221 A 1 
ATOM 1661 C CA  . TRP A 0 221 . 35.485   13.549  -25.313  1.00 83.62 221 A 1 
ATOM 1662 C C   . TRP A 0 221 . 35.725   14.241  -26.659  1.00 83.62 221 A 1 
ATOM 1663 C CB  . TRP A 0 221 . 35.585   12.022  -25.459  1.00 83.62 221 A 1 
ATOM 1664 O O   . TRP A 0 221 . 34.782   14.542  -27.397  1.00 83.62 221 A 1 
ATOM 1665 C CG  . TRP A 0 221 . 34.590   11.386  -26.389  1.00 83.62 221 A 1 
ATOM 1666 C CD1 . TRP A 0 221 . 34.821   11.064  -27.684  1.00 83.62 221 A 1 
ATOM 1667 C CD2 . TRP A 0 221 . 33.207   10.983  -26.121  1.00 83.62 221 A 1 
ATOM 1668 C CE2 . TRP A 0 221 . 32.658   10.428  -27.317  1.00 83.62 221 A 1 
ATOM 1669 C CE3 . TRP A 0 221 . 32.362   11.017  -24.989  1.00 83.62 221 A 1 
ATOM 1670 N NE1 . TRP A 0 221 . 33.684   10.507  -28.236  1.00 83.62 221 A 1 
ATOM 1671 C CH2 . TRP A 0 221 . 30.524   10.008  -26.250  1.00 83.62 221 A 1 
ATOM 1672 C CZ2 . TRP A 0 221 . 31.341   9.948   -27.393  1.00 83.62 221 A 1 
ATOM 1673 C CZ3 . TRP A 0 221 . 31.040   10.536  -25.053  1.00 83.62 221 A 1 
ATOM 1674 N N   . ALA A 0 222 . 36.999   14.443  -26.999  1.00 87.12 222 A 1 
ATOM 1675 C CA  . ALA A 0 222 . 37.441   14.509  -28.389  1.00 87.12 222 A 1 
ATOM 1676 C C   . ALA A 0 222 . 38.848   13.913  -28.555  1.00 87.12 222 A 1 
ATOM 1677 C CB  . ALA A 0 222 . 37.379   15.944  -28.928  1.00 87.12 222 A 1 
ATOM 1678 O O   . ALA A 0 222 . 39.668   13.987  -27.634  1.00 87.12 222 A 1 
ATOM 1679 N N   . GLU A 0 223 . 39.109   13.365  -29.739  1.00 86.92 223 A 1 
ATOM 1680 C CA  . GLU A 0 223 . 40.372   12.750  -30.154  1.00 86.92 223 A 1 
ATOM 1681 C C   . GLU A 0 223 . 40.787   13.279  -31.542  1.00 86.92 223 A 1 
ATOM 1682 C CB  . GLU A 0 223 . 40.248   11.210  -30.188  1.00 86.92 223 A 1 
ATOM 1683 O O   . GLU A 0 223 . 39.942   13.412  -32.425  1.00 86.92 223 A 1 
ATOM 1684 C CG  . GLU A 0 223 . 39.802   10.567  -28.857  1.00 86.92 223 A 1 
ATOM 1685 C CD  . GLU A 0 223 . 39.979   9.033   -28.802  1.00 86.92 223 A 1 
ATOM 1686 O OE1 . GLU A 0 223 . 39.869   8.475   -27.684  1.00 86.92 223 A 1 
ATOM 1687 O OE2 . GLU A 0 223 . 40.293   8.402   -29.839  1.00 86.92 223 A 1 
ATOM 1688 N N   . ASP A 0 224 . 42.083   13.547  -31.714  1.00 84.30 224 A 1 
ATOM 1689 C CA  . ASP A 0 224 . 42.778   13.928  -32.958  1.00 84.30 224 A 1 
ATOM 1690 C C   . ASP A 0 224 . 43.829   12.838  -33.253  1.00 84.30 224 A 1 
ATOM 1691 C CB  . ASP A 0 224 . 43.397   15.334  -32.741  1.00 84.30 224 A 1 
ATOM 1692 O O   . ASP A 0 224 . 44.595   12.456  -32.358  1.00 84.30 224 A 1 
ATOM 1693 C CG  . ASP A 0 224 . 44.422   15.860  -33.771  1.00 84.30 224 A 1 
ATOM 1694 O OD1 . ASP A 0 224 . 45.062   15.047  -34.484  1.00 84.30 224 A 1 
ATOM 1695 O OD2 . ASP A 0 224 . 44.679   17.091  -33.732  1.00 84.30 224 A 1 
ATOM 1696 N N   . TYR A 0 225 . 43.865   12.290  -34.476  1.00 83.02 225 A 1 
ATOM 1697 C CA  . TYR A 0 225 . 44.869   11.305  -34.907  1.00 83.02 225 A 1 
ATOM 1698 C C   . TYR A 0 225 . 45.488   11.587  -36.291  1.00 83.02 225 A 1 
ATOM 1699 C CB  . TYR A 0 225 . 44.322   9.871   -34.785  1.00 83.02 225 A 1 
ATOM 1700 O O   . TYR A 0 225 . 45.295   10.850  -37.267  1.00 83.02 225 A 1 
ATOM 1701 C CG  . TYR A 0 225 . 45.383   8.815   -35.059  1.00 83.02 225 A 1 
ATOM 1702 C CD1 . TYR A 0 225 . 45.291   7.976   -36.188  1.00 83.02 225 A 1 
ATOM 1703 C CD2 . TYR A 0 225 . 46.529   8.765   -34.248  1.00 83.02 225 A 1 
ATOM 1704 C CE1 . TYR A 0 225 . 46.352   7.107   -36.517  1.00 83.02 225 A 1 
ATOM 1705 C CE2 . TYR A 0 225 . 47.594   7.908   -34.568  1.00 83.02 225 A 1 
ATOM 1706 O OH  . TYR A 0 225 . 48.584   6.311   -36.040  1.00 83.02 225 A 1 
ATOM 1707 C CZ  . TYR A 0 225 . 47.513   7.089   -35.713  1.00 83.02 225 A 1 
ATOM 1708 N N   . ASP A 0 226 . 46.331   12.615  -36.353  1.00 80.26 226 A 1 
ATOM 1709 C CA  . ASP A 0 226 . 47.122   12.963  -37.539  1.00 80.26 226 A 1 
ATOM 1710 C C   . ASP A 0 226 . 48.283   11.968  -37.825  1.00 80.26 226 A 1 
ATOM 1711 C CB  . ASP A 0 226 . 47.612   14.410  -37.366  1.00 80.26 226 A 1 
ATOM 1712 O O   . ASP A 0 226 . 49.188   11.751  -37.006  1.00 80.26 226 A 1 
ATOM 1713 C CG  . ASP A 0 226 . 48.267   14.999  -38.619  1.00 80.26 226 A 1 
ATOM 1714 O OD1 . ASP A 0 226 . 48.385   14.293  -39.653  1.00 80.26 226 A 1 
ATOM 1715 O OD2 . ASP A 0 226 . 48.826   16.124  -38.534  1.00 80.26 226 A 1 
ATOM 1716 N N   . ARG A 0 227 . 48.306   11.352  -39.024  1.00 76.97 227 A 1 
ATOM 1717 C CA  . ARG A 0 227 . 49.278   10.305  -39.417  1.00 76.97 227 A 1 
ATOM 1718 C C   . ARG A 0 227 . 49.953   10.546  -40.775  1.00 76.97 227 A 1 
ATOM 1719 C CB  . ARG A 0 227 . 48.567   8.943   -39.352  1.00 76.97 227 A 1 
ATOM 1720 O O   . ARG A 0 227 . 49.350   10.387  -41.839  1.00 76.97 227 A 1 
ATOM 1721 C CG  . ARG A 0 227 . 49.548   7.792   -39.598  1.00 76.97 227 A 1 
ATOM 1722 C CD  . ARG A 0 227 . 48.845   6.431   -39.651  1.00 76.97 227 A 1 
ATOM 1723 N NE  . ARG A 0 227 . 49.817   5.380   -40.021  1.00 76.97 227 A 1 
ATOM 1724 N NH1 . ARG A 0 227 . 49.778   5.712   -42.297  1.00 76.97 227 A 1 
ATOM 1725 N NH2 . ARG A 0 227 . 51.409   4.522   -41.417  1.00 76.97 227 A 1 
ATOM 1726 C CZ  . ARG A 0 227 . 50.313   5.196   -41.232  1.00 76.97 227 A 1 
ATOM 1727 N N   . TYR A 0 228 . 51.284   10.694  -40.766  1.00 69.73 228 A 1 
ATOM 1728 C CA  . TYR A 0 228 . 52.126   10.919  -41.952  1.00 69.73 228 A 1 
ATOM 1729 C C   . TYR A 0 228 . 53.066   9.755   -42.296  1.00 69.73 228 A 1 
ATOM 1730 C CB  . TYR A 0 228 . 52.993   12.166  -41.744  1.00 69.73 228 A 1 
ATOM 1731 O O   . TYR A 0 228 . 53.968   9.417   -41.525  1.00 69.73 228 A 1 
ATOM 1732 C CG  . TYR A 0 228 . 52.221   13.432  -41.485  1.00 69.73 228 A 1 
ATOM 1733 C CD1 . TYR A 0 228 . 51.675   14.160  -42.561  1.00 69.73 228 A 1 
ATOM 1734 C CD2 . TYR A 0 228 . 52.022   13.858  -40.160  1.00 69.73 228 A 1 
ATOM 1735 C CE1 . TYR A 0 228 . 50.929   15.326  -42.305  1.00 69.73 228 A 1 
ATOM 1736 C CE2 . TYR A 0 228 . 51.272   15.015  -39.909  1.00 69.73 228 A 1 
ATOM 1737 O OH  . TYR A 0 228 . 49.920   16.821  -40.754  1.00 69.73 228 A 1 
ATOM 1738 C CZ  . TYR A 0 228 . 50.696   15.735  -40.977  1.00 69.73 228 A 1 
ATOM 1739 N N   . ASP A 0 229 . 52.983   9.237   -43.528  1.00 63.30 229 A 1 
ATOM 1740 C CA  . ASP A 0 229 . 53.975   8.304   -44.073  1.00 63.30 229 A 1 
ATOM 1741 C C   . ASP A 0 229 . 55.029   8.988   -44.956  1.00 63.30 229 A 1 
ATOM 1742 C CB  . ASP A 0 229 . 53.312   7.130   -44.809  1.00 63.30 229 A 1 
ATOM 1743 O O   . ASP A 0 229 . 54.730   9.598   -45.990  1.00 63.30 229 A 1 
ATOM 1744 C CG  . ASP A 0 229 . 52.946   5.976   -43.876  1.00 63.30 229 A 1 
ATOM 1745 O OD1 . ASP A 0 229 . 53.766   5.616   -42.998  1.00 63.30 229 A 1 
ATOM 1746 O OD2 . ASP A 0 229 . 51.852   5.394   -44.054  1.00 63.30 229 A 1 
ATOM 1747 N N   . SER A 0 230 . 56.307   8.811   -44.598  1.00 55.96 230 A 1 
ATOM 1748 C CA  . SER A 0 230 . 57.425   9.218   -45.452  1.00 55.96 230 A 1 
ATOM 1749 C C   . SER A 0 230 . 57.766   8.105   -46.452  1.00 55.96 230 A 1 
ATOM 1750 C CB  . SER A 0 230 . 58.632   9.686   -44.620  1.00 55.96 230 A 1 
ATOM 1751 O O   . SER A 0 230 . 58.423   7.126   -46.098  1.00 55.96 230 A 1 
ATOM 1752 O OG  . SER A 0 230 . 59.349   8.631   -44.009  1.00 55.96 230 A 1 
ATOM 1753 N N   . GLY A 0 231 . 57.334   8.250   -47.710  1.00 52.05 231 A 1 
ATOM 1754 C CA  . GLY A 0 231 . 57.601   7.269   -48.769  1.00 52.05 231 A 1 
ATOM 1755 C C   . GLY A 0 231 . 59.097   6.972   -48.966  1.00 52.05 231 A 1 
ATOM 1756 O O   . GLY A 0 231 . 59.912   7.884   -49.121  1.00 52.05 231 A 1 
ATOM 1757 N N   . ASP A 0 232 . 59.464   5.685   -48.979  1.00 45.35 232 A 1 
ATOM 1758 C CA  . ASP A 0 232 . 60.858   5.219   -48.916  1.00 45.35 232 A 1 
ATOM 1759 C C   . ASP A 0 232 . 61.626   5.426   -50.244  1.00 45.35 232 A 1 
ATOM 1760 C CB  . ASP A 0 232 . 60.886   3.769   -48.393  1.00 45.35 232 A 1 
ATOM 1761 O O   . ASP A 0 232 . 61.763   4.541   -51.090  1.00 45.35 232 A 1 
ATOM 1762 C CG  . ASP A 0 232 . 62.273   3.320   -47.905  1.00 45.35 232 A 1 
ATOM 1763 O OD1 . ASP A 0 232 . 63.203   4.165   -47.852  1.00 45.35 232 A 1 
ATOM 1764 O OD2 . ASP A 0 232 . 62.415   2.113   -47.608  1.00 45.35 232 A 1 
ATOM 1765 N N   . ALA A 0 233 . 62.109   6.651   -50.458  1.00 46.46 233 A 1 
ATOM 1766 C CA  . ALA A 0 233 . 62.657   7.121   -51.734  1.00 46.46 233 A 1 
ATOM 1767 C C   . ALA A 0 233 . 64.051   6.565   -52.116  1.00 46.46 233 A 1 
ATOM 1768 C CB  . ALA A 0 233 . 62.666   8.654   -51.680  1.00 46.46 233 A 1 
ATOM 1769 O O   . ALA A 0 233 . 64.558   6.846   -53.205  1.00 46.46 233 A 1 
ATOM 1770 N N   . ASP A 0 234 . 64.715   5.811   -51.235  1.00 45.74 234 A 1 
ATOM 1771 C CA  . ASP A 0 234 . 66.142   5.467   -51.368  1.00 45.74 234 A 1 
ATOM 1772 C C   . ASP A 0 234 . 66.392   4.151   -52.149  1.00 45.74 234 A 1 
ATOM 1773 C CB  . ASP A 0 234 . 66.775   5.465   -49.956  1.00 45.74 234 A 1 
ATOM 1774 O O   . ASP A 0 234 . 67.528   3.856   -52.532  1.00 45.74 234 A 1 
ATOM 1775 C CG  . ASP A 0 234 . 68.127   6.184   -49.829  1.00 45.74 234 A 1 
ATOM 1776 O OD1 . ASP A 0 234 . 68.849   6.401   -50.827  1.00 45.74 234 A 1 
ATOM 1777 O OD2 . ASP A 0 234 . 68.534   6.497   -48.679  1.00 45.74 234 A 1 
ATOM 1778 N N   . SER A 0 235 . 65.347   3.355   -52.423  1.00 41.94 235 A 1 
ATOM 1779 C CA  . SER A 0 235 . 65.477   1.956   -52.880  1.00 41.94 235 A 1 
ATOM 1780 C C   . SER A 0 235 . 65.929   1.764   -54.339  1.00 41.94 235 A 1 
ATOM 1781 C CB  . SER A 0 235 . 64.163   1.180   -52.678  1.00 41.94 235 A 1 
ATOM 1782 O O   . SER A 0 235 . 66.343   0.662   -54.694  1.00 41.94 235 A 1 
ATOM 1783 O OG  . SER A 0 235 . 63.350   1.701   -51.648  1.00 41.94 235 A 1 
ATOM 1784 N N   . TYR A 0 236 . 65.845   2.791   -55.198  1.00 43.91 236 A 1 
ATOM 1785 C CA  . TYR A 0 236 . 66.092   2.666   -56.652  1.00 43.91 236 A 1 
ATOM 1786 C C   . TYR A 0 236 . 67.085   3.685   -57.255  1.00 43.91 236 A 1 
ATOM 1787 C CB  . TYR A 0 236 . 64.743   2.687   -57.404  1.00 43.91 236 A 1 
ATOM 1788 O O   . TYR A 0 236 . 67.541   3.496   -58.382  1.00 43.91 236 A 1 
ATOM 1789 C CG  . TYR A 0 236 . 64.270   1.316   -57.856  1.00 43.91 236 A 1 
ATOM 1790 C CD1 . TYR A 0 236 . 64.585   0.855   -59.150  1.00 43.91 236 A 1 
ATOM 1791 C CD2 . TYR A 0 236 . 63.532   0.494   -56.981  1.00 43.91 236 A 1 
ATOM 1792 C CE1 . TYR A 0 236 . 64.167   -0.424  -59.568  1.00 43.91 236 A 1 
ATOM 1793 C CE2 . TYR A 0 236 . 63.115   -0.788  -57.393  1.00 43.91 236 A 1 
ATOM 1794 O OH  . TYR A 0 236 . 63.041   -2.487  -59.091  1.00 43.91 236 A 1 
ATOM 1795 C CZ  . TYR A 0 236 . 63.434   -1.249  -58.689  1.00 43.91 236 A 1 
ATOM 1796 N N   . GLY A 0 237 . 67.448   4.762   -56.546  1.00 45.32 237 A 1 
ATOM 1797 C CA  . GLY A 0 237 . 68.156   5.907   -57.151  1.00 45.32 237 A 1 
ATOM 1798 C C   . GLY A 0 237 . 69.692   5.836   -57.206  1.00 45.32 237 A 1 
ATOM 1799 O O   . GLY A 0 237 . 70.318   6.573   -57.968  1.00 45.32 237 A 1 
ATOM 1800 N N   . ARG A 0 238 . 70.342   4.975   -56.411  1.00 46.16 238 A 1 
ATOM 1801 C CA  . ARG A 0 238 . 71.787   5.080   -56.085  1.00 46.16 238 A 1 
ATOM 1802 C C   . ARG A 0 238 . 72.783   4.629   -57.178  1.00 46.16 238 A 1 
ATOM 1803 C CB  . ARG A 0 238 . 72.060   4.404   -54.724  1.00 46.16 238 A 1 
ATOM 1804 O O   . ARG A 0 238 . 73.956   4.422   -56.873  1.00 46.16 238 A 1 
ATOM 1805 C CG  . ARG A 0 238 . 71.376   5.129   -53.554  1.00 46.16 238 A 1 
ATOM 1806 C CD  . ARG A 0 238 . 71.842   4.541   -52.217  1.00 46.16 238 A 1 
ATOM 1807 N NE  . ARG A 0 238 . 71.324   5.333   -51.095  1.00 46.16 238 A 1 
ATOM 1808 N NH1 . ARG A 0 238 . 73.069   5.170   -49.610  1.00 46.16 238 A 1 
ATOM 1809 N NH2 . ARG A 0 238 . 71.260   6.355   -49.080  1.00 46.16 238 A 1 
ATOM 1810 C CZ  . ARG A 0 238 . 71.888   5.616   -49.940  1.00 46.16 238 A 1 
ATOM 1811 N N   . ALA A 0 239 . 72.356   4.476   -58.433  1.00 45.08 239 A 1 
ATOM 1812 C CA  . ALA A 0 239 . 73.126   3.777   -59.474  1.00 45.08 239 A 1 
ATOM 1813 C C   . ALA A 0 239 . 73.809   4.657   -60.553  1.00 45.08 239 A 1 
ATOM 1814 C CB  . ALA A 0 239 . 72.196   2.729   -60.101  1.00 45.08 239 A 1 
ATOM 1815 O O   . ALA A 0 239 . 74.675   4.147   -61.263  1.00 45.08 239 A 1 
ATOM 1816 N N   . ALA A 0 240 . 73.454   5.944   -60.713  1.00 42.29 240 A 1 
ATOM 1817 C CA  . ALA A 0 240 . 73.821   6.737   -61.906  1.00 42.29 240 A 1 
ATOM 1818 C C   . ALA A 0 240 . 74.811   7.914   -61.664  1.00 42.29 240 A 1 
ATOM 1819 C CB  . ALA A 0 240 . 72.536   7.170   -62.617  1.00 42.29 240 A 1 
ATOM 1820 O O   . ALA A 0 240 . 74.554   8.872   -60.935  1.00 42.29 240 A 1 
ATOM 1821 N N   . SER A 0 241 . 75.956   7.824   -62.346  1.00 47.54 241 A 1 
ATOM 1822 C CA  . SER A 0 241 . 77.181   8.653   -62.337  1.00 47.54 241 A 1 
ATOM 1823 C C   . SER A 0 241 . 77.076   10.168  -62.624  1.00 47.54 241 A 1 
ATOM 1824 C CB  . SER A 0 241 . 78.067   8.076   -63.446  1.00 47.54 241 A 1 
ATOM 1825 O O   . SER A 0 241 . 76.210   10.603  -63.371  1.00 47.54 241 A 1 
ATOM 1826 O OG  . SER A 0 241 . 77.322   7.967   -64.647  1.00 47.54 241 A 1 
ATOM 1827 N N   . LYS A 0 242 . 78.072   10.948  -62.149  1.00 33.42 242 A 1 
ATOM 1828 C CA  . LYS A 0 242 . 78.251   12.414  -62.340  1.00 33.42 242 A 1 
ATOM 1829 C C   . LYS A 0 242 . 79.179   12.808  -63.531  1.00 33.42 242 A 1 
ATOM 1830 C CB  . LYS A 0 242 . 78.891   12.995  -61.048  1.00 33.42 242 A 1 
ATOM 1831 O O   . LYS A 0 242 . 80.372   12.535  -63.416  1.00 33.42 242 A 1 
ATOM 1832 C CG  . LYS A 0 242 . 78.092   12.937  -59.731  1.00 33.42 242 A 1 
ATOM 1833 C CD  . LYS A 0 242 . 78.980   13.348  -58.535  1.00 33.42 242 A 1 
ATOM 1834 C CE  . LYS A 0 242 . 78.143   13.629  -57.274  1.00 33.42 242 A 1 
ATOM 1835 N NZ  . LYS A 0 242 . 78.899   14.382  -56.235  1.00 33.42 242 A 1 
ATOM 1836 N N   . ALA A 0 243 . 78.721   13.549  -64.561  1.00 39.76 243 A 1 
ATOM 1837 C CA  . ALA A 0 243 . 79.539   14.247  -65.607  1.00 39.76 243 A 1 
ATOM 1838 C C   . ALA A 0 243 . 78.675   15.191  -66.505  1.00 39.76 243 A 1 
ATOM 1839 C CB  . ALA A 0 243 . 80.175   13.179  -66.513  1.00 39.76 243 A 1 
ATOM 1840 O O   . ALA A 0 243 . 77.504   14.883  -66.676  1.00 39.76 243 A 1 
ATOM 1841 N N   . SER A 0 244 . 79.096   16.298  -67.160  1.00 40.12 244 A 1 
ATOM 1842 C CA  . SER A 0 244 . 80.245   17.251  -67.096  1.00 40.12 244 A 1 
ATOM 1843 C C   . SER A 0 244 . 79.892   18.509  -67.952  1.00 40.12 244 A 1 
ATOM 1844 C CB  . SER A 0 244 . 81.510   16.623  -67.687  1.00 40.12 244 A 1 
ATOM 1845 O O   . SER A 0 244 . 79.277   18.353  -68.996  1.00 40.12 244 A 1 
ATOM 1846 O OG  . SER A 0 244 . 82.163   15.844  -66.702  1.00 40.12 244 A 1 
ATOM 1847 N N   . TRP A 0 245 . 80.041   19.763  -67.485  1.00 32.76 245 A 1 
ATOM 1848 C CA  . TRP A 0 245 . 81.182   20.709  -67.667  1.00 32.76 245 A 1 
ATOM 1849 C C   . TRP A 0 245 . 81.465   21.262  -69.099  1.00 32.76 245 A 1 
ATOM 1850 C CB  . TRP A 0 245 . 82.467   20.176  -67.005  1.00 32.76 245 A 1 
ATOM 1851 O O   . TRP A 0 245 . 82.096   20.572  -69.886  1.00 32.76 245 A 1 
ATOM 1852 C CG  . TRP A 0 245 . 83.473   21.207  -66.565  1.00 32.76 245 A 1 
ATOM 1853 C CD1 . TRP A 0 245 . 83.347   21.973  -65.457  1.00 32.76 245 A 1 
ATOM 1854 C CD2 . TRP A 0 245 . 84.778   21.564  -67.140  1.00 32.76 245 A 1 
ATOM 1855 C CE2 . TRP A 0 245 . 85.405   22.517  -66.277  1.00 32.76 245 A 1 
ATOM 1856 C CE3 . TRP A 0 245 . 85.509   21.179  -68.287  1.00 32.76 245 A 1 
ATOM 1857 N NE1 . TRP A 0 245 . 84.475   22.750  -65.289  1.00 32.76 245 A 1 
ATOM 1858 C CH2 . TRP A 0 245 . 87.393   22.610  -67.653  1.00 32.76 245 A 1 
ATOM 1859 C CZ2 . TRP A 0 245 . 86.689   23.031  -66.512  1.00 32.76 245 A 1 
ATOM 1860 C CZ3 . TRP A 0 245 . 86.798   21.695  -68.540  1.00 32.76 245 A 1 
ATOM 1861 N N   . THR A 0 246 . 81.105   22.538  -69.357  1.00 44.23 246 A 1 
ATOM 1862 C CA  . THR A 0 246 . 81.609   23.536  -70.367  1.00 44.23 246 A 1 
ATOM 1863 C C   . THR A 0 246 . 81.015   24.913  -69.972  1.00 44.23 246 A 1 
ATOM 1864 C CB  . THR A 0 246 . 81.179   23.246  -71.823  1.00 44.23 246 A 1 
ATOM 1865 O O   . THR A 0 246 . 79.917   24.911  -69.424  1.00 44.23 246 A 1 
ATOM 1866 C CG2 . THR A 0 246 . 82.105   22.278  -72.560  1.00 44.23 246 A 1 
ATOM 1867 O OG1 . THR A 0 246 . 79.870   22.731  -71.891  1.00 44.23 246 A 1 
ATOM 1868 N N   . GLY A 0 247 . 81.623   26.108  -70.078  1.00 36.12 247 A 1 
ATOM 1869 C CA  . GLY A 0 247 . 82.365   26.771  -71.178  1.00 36.12 247 A 1 
ATOM 1870 C C   . GLY A 0 247 . 81.472   27.912  -71.734  1.00 36.12 247 A 1 
ATOM 1871 O O   . GLY A 0 247 . 80.307   27.642  -71.995  1.00 36.12 247 A 1 
ATOM 1872 N N   . ASP A 0 248 . 81.858   29.188  -71.899  1.00 40.02 248 A 1 
ATOM 1873 C CA  . ASP A 0 248 . 83.169   29.880  -71.908  1.00 40.02 248 A 1 
ATOM 1874 C C   . ASP A 0 248 . 83.010   31.384  -71.476  1.00 40.02 248 A 1 
ATOM 1875 C CB  . ASP A 0 248 . 83.718   29.761  -73.352  1.00 40.02 248 A 1 
ATOM 1876 O O   . ASP A 0 248 . 81.948   31.762  -70.987  1.00 40.02 248 A 1 
ATOM 1877 C CG  . ASP A 0 248 . 85.250   29.746  -73.440  1.00 40.02 248 A 1 
ATOM 1878 O OD1 . ASP A 0 248 . 85.891   30.616  -72.804  1.00 40.02 248 A 1 
ATOM 1879 O OD2 . ASP A 0 248 . 85.776   28.849  -74.128  1.00 40.02 248 A 1 
ATOM 1880 N N   . ALA A 0 249 . 84.020   32.244  -71.712  1.00 41.91 249 A 1 
ATOM 1881 C CA  . ALA A 0 249 . 84.063   33.722  -71.605  1.00 41.91 249 A 1 
ATOM 1882 C C   . ALA A 0 249 . 84.573   34.396  -70.295  1.00 41.91 249 A 1 
ATOM 1883 C CB  . ALA A 0 249 . 82.816   34.377  -72.224  1.00 41.91 249 A 1 
ATOM 1884 O O   . ALA A 0 249 . 83.919   35.260  -69.716  1.00 41.91 249 A 1 
ATOM 1885 N N   . HIS A 0 250 . 85.857   34.153  -69.989  1.00 37.71 250 A 1 
ATOM 1886 C CA  . HIS A 0 250 . 86.807   35.067  -69.301  1.00 37.71 250 A 1 
ATOM 1887 C C   . HIS A 0 250 . 86.724   35.312  -67.763  1.00 37.71 250 A 1 
ATOM 1888 C CB  . HIS A 0 250 . 86.916   36.399  -70.078  1.00 37.71 250 A 1 
ATOM 1889 O O   . HIS A 0 250 . 85.691   35.219  -67.122  1.00 37.71 250 A 1 
ATOM 1890 C CG  . HIS A 0 250 . 87.218   36.256  -71.551  1.00 37.71 250 A 1 
ATOM 1891 C CD2 . HIS A 0 250 . 86.367   36.536  -72.587  1.00 37.71 250 A 1 
ATOM 1892 N ND1 . HIS A 0 250 . 88.403   35.822  -72.108  1.00 37.71 250 A 1 
ATOM 1893 C CE1 . HIS A 0 250 . 88.261   35.829  -73.444  1.00 37.71 250 A 1 
ATOM 1894 N NE2 . HIS A 0 250 . 87.042   36.266  -73.782  1.00 37.71 250 A 1 
ATOM 1895 N N   . HIS A 0 251 . 87.883   35.707  -67.196  1.00 40.43 251 A 1 
ATOM 1896 C CA  . HIS A 0 251 . 88.145   36.162  -65.806  1.00 40.43 251 A 1 
ATOM 1897 C C   . HIS A 0 251 . 88.302   35.130  -64.653  1.00 40.43 251 A 1 
ATOM 1898 C CB  . HIS A 0 251 . 87.336   37.426  -65.454  1.00 40.43 251 A 1 
ATOM 1899 O O   . HIS A 0 251 . 87.687   35.245  -63.604  1.00 40.43 251 A 1 
ATOM 1900 C CG  . HIS A 0 251 . 87.758   38.612  -66.286  1.00 40.43 251 A 1 
ATOM 1901 C CD2 . HIS A 0 251 . 87.290   38.947  -67.526  1.00 40.43 251 A 1 
ATOM 1902 N ND1 . HIS A 0 251 . 88.731   39.530  -65.956  1.00 40.43 251 A 1 
ATOM 1903 C CE1 . HIS A 0 251 . 88.852   40.391  -66.981  1.00 40.43 251 A 1 
ATOM 1904 N NE2 . HIS A 0 251 . 88.017   40.056  -67.973  1.00 40.43 251 A 1 
ATOM 1905 N N   . LYS A 0 252 . 89.312   34.256  -64.801  1.00 40.11 252 A 1 
ATOM 1906 C CA  . LYS A 0 252 . 90.329   33.862  -63.782  1.00 40.11 252 A 1 
ATOM 1907 C C   . LYS A 0 252 . 89.907   33.401  -62.355  1.00 40.11 252 A 1 
ATOM 1908 C CB  . LYS A 0 252 . 91.362   35.002  -63.629  1.00 40.11 252 A 1 
ATOM 1909 O O   . LYS A 0 252 . 89.602   34.222  -61.500  1.00 40.11 252 A 1 
ATOM 1910 C CG  . LYS A 0 252 . 92.204   35.282  -64.883  1.00 40.11 252 A 1 
ATOM 1911 C CD  . LYS A 0 252 . 93.280   36.336  -64.581  1.00 40.11 252 A 1 
ATOM 1912 C CE  . LYS A 0 252 . 94.134   36.603  -65.827  1.00 40.11 252 A 1 
ATOM 1913 N NZ  . LYS A 0 252 . 95.204   37.595  -65.554  1.00 40.11 252 A 1 
ATOM 1914 N N   . ASN A 0 253 . 90.287   32.143  -62.071  1.00 37.63 253 A 1 
ATOM 1915 C CA  . ASN A 0 253 . 90.688   31.529  -60.780  1.00 37.63 253 A 1 
ATOM 1916 C C   . ASN A 0 253 . 89.613   30.818  -59.921  1.00 37.63 253 A 1 
ATOM 1917 C CB  . ASN A 0 253 . 91.543   32.478  -59.911  1.00 37.63 253 A 1 
ATOM 1918 O O   . ASN A 0 253 . 88.766   31.459  -59.313  1.00 37.63 253 A 1 
ATOM 1919 C CG  . ASN A 0 253 . 92.810   33.012  -60.555  1.00 37.63 253 A 1 
ATOM 1920 N ND2 . ASN A 0 253 . 93.511   33.875  -59.859  1.00 37.63 253 A 1 
ATOM 1921 O OD1 . ASN A 0 253 . 93.212   32.664  -61.656  1.00 37.63 253 A 1 
ATOM 1922 N N   . GLY A 0 254 . 89.795   29.495  -59.750  1.00 34.08 254 A 1 
ATOM 1923 C CA  . GLY A 0 254 . 89.039   28.611  -58.839  1.00 34.08 254 A 1 
ATOM 1924 C C   . GLY A 0 254 . 87.705   28.106  -59.417  1.00 34.08 254 A 1 
ATOM 1925 O O   . GLY A 0 254 . 86.998   28.860  -60.069  1.00 34.08 254 A 1 
ATOM 1926 N N   . GLY A 0 255 . 87.289   26.847  -59.248  1.00 29.14 255 A 1 
ATOM 1927 C CA  . GLY A 0 255 . 87.921   25.695  -58.587  1.00 29.14 255 A 1 
ATOM 1928 C C   . GLY A 0 255 . 86.855   24.710  -58.067  1.00 29.14 255 A 1 
ATOM 1929 O O   . GLY A 0 255 . 85.859   25.153  -57.517  1.00 29.14 255 A 1 
ATOM 1930 N N   . ASP A 0 256 . 87.079   23.401  -58.227  1.00 36.97 256 A 1 
ATOM 1931 C CA  . ASP A 0 256 . 86.372   22.286  -57.551  1.00 36.97 256 A 1 
ATOM 1932 C C   . ASP A 0 256 . 84.998   21.756  -58.050  1.00 36.97 256 A 1 
ATOM 1933 C CB  . ASP A 0 256 . 86.561   22.359  -56.025  1.00 36.97 256 A 1 
ATOM 1934 O O   . ASP A 0 256 . 83.947   21.889  -57.436  1.00 36.97 256 A 1 
ATOM 1935 C CG  . ASP A 0 256 . 88.053   22.370  -55.649  1.00 36.97 256 A 1 
ATOM 1936 O OD1 . ASP A 0 256 . 88.863   21.830  -56.447  1.00 36.97 256 A 1 
ATOM 1937 O OD2 . ASP A 0 256 . 88.386   22.912  -54.576  1.00 36.97 256 A 1 
ATOM 1938 N N   . TRP A 0 257 . 85.078   20.993  -59.150  1.00 32.49 257 A 1 
ATOM 1939 C CA  . TRP A 0 257 . 84.770   19.544  -59.243  1.00 32.49 257 A 1 
ATOM 1940 C C   . TRP A 0 257 . 83.481   18.895  -58.640  1.00 32.49 257 A 1 
ATOM 1941 C CB  . TRP A 0 257 . 86.014   18.781  -58.744  1.00 32.49 257 A 1 
ATOM 1942 O O   . TRP A 0 257 . 83.199   18.941  -57.450  1.00 32.49 257 A 1 
ATOM 1943 C CG  . TRP A 0 257 . 87.282   19.021  -59.513  1.00 32.49 257 A 1 
ATOM 1944 C CD1 . TRP A 0 257 . 88.389   19.636  -59.036  1.00 32.49 257 A 1 
ATOM 1945 C CD2 . TRP A 0 257 . 87.609   18.639  -60.888  1.00 32.49 257 A 1 
ATOM 1946 C CE2 . TRP A 0 257 . 88.919   19.122  -61.193  1.00 32.49 257 A 1 
ATOM 1947 C CE3 . TRP A 0 257 . 86.936   17.927  -61.908  1.00 32.49 257 A 1 
ATOM 1948 N NE1 . TRP A 0 257 . 89.339   19.728  -60.030  1.00 32.49 257 A 1 
ATOM 1949 C CH2 . TRP A 0 257 . 88.818   18.229  -63.440  1.00 32.49 257 A 1 
ATOM 1950 C CZ2 . TRP A 0 257 . 89.519   18.932  -62.446  1.00 32.49 257 A 1 
ATOM 1951 C CZ3 . TRP A 0 257 . 87.534   17.723  -63.167  1.00 32.49 257 A 1 
ATOM 1952 N N   . LYS A 0 258 . 82.870   18.005  -59.458  1.00 33.53 258 A 1 
ATOM 1953 C CA  . LYS A 0 258 . 82.061   16.799  -59.096  1.00 33.53 258 A 1 
ATOM 1954 C C   . LYS A 0 258 . 80.644   16.957  -58.485  1.00 33.53 258 A 1 
ATOM 1955 C CB  . LYS A 0 258 . 82.897   15.836  -58.212  1.00 33.53 258 A 1 
ATOM 1956 O O   . LYS A 0 258 . 80.400   16.468  -57.381  1.00 33.53 258 A 1 
ATOM 1957 C CG  . LYS A 0 258 . 84.133   15.186  -58.843  1.00 33.53 258 A 1 
ATOM 1958 C CD  . LYS A 0 258 . 84.942   14.511  -57.722  1.00 33.53 258 A 1 
ATOM 1959 C CE  . LYS A 0 258 . 86.188   13.805  -58.263  1.00 33.53 258 A 1 
ATOM 1960 N NZ  . LYS A 0 258 . 87.002   13.230  -57.161  1.00 33.53 258 A 1 
ATOM 1961 N N   . SER A 0 259 . 79.639   17.370  -59.275  1.00 35.18 259 A 1 
ATOM 1962 C CA  . SER A 0 259 . 78.213   17.011  -59.011  1.00 35.18 259 A 1 
ATOM 1963 C C   . SER A 0 259 . 77.277   16.948  -60.237  1.00 35.18 259 A 1 
ATOM 1964 C CB  . SER A 0 259 . 77.619   17.841  -57.853  1.00 35.18 259 A 1 
ATOM 1965 O O   . SER A 0 259 . 76.081   17.179  -60.118  1.00 35.18 259 A 1 
ATOM 1966 O OG  . SER A 0 259 . 77.761   17.125  -56.634  1.00 35.18 259 A 1 
ATOM 1967 N N   . ALA A 0 260 . 77.765   16.561  -61.417  1.00 35.92 260 A 1 
ATOM 1968 C CA  . ALA A 0 260 . 76.945   16.492  -62.638  1.00 35.92 260 A 1 
ATOM 1969 C C   . ALA A 0 260 . 76.099   15.198  -62.787  1.00 35.92 260 A 1 
ATOM 1970 C CB  . ALA A 0 260 . 77.834   16.852  -63.829  1.00 35.92 260 A 1 
ATOM 1971 O O   . ALA A 0 260 . 76.048   14.591  -63.847  1.00 35.92 260 A 1 
ATOM 1972 N N   . SER A 0 261 . 75.447   14.770  -61.704  1.00 42.72 261 A 1 
ATOM 1973 C CA  . SER A 0 261 . 74.153   14.058  -61.747  1.00 42.72 261 A 1 
ATOM 1974 C C   . SER A 0 261 . 73.100   14.755  -60.876  1.00 42.72 261 A 1 
ATOM 1975 C CB  . SER A 0 261 . 74.263   12.559  -61.446  1.00 42.72 261 A 1 
ATOM 1976 O O   . SER A 0 261 . 72.012   14.237  -60.656  1.00 42.72 261 A 1 
ATOM 1977 O OG  . SER A 0 261 . 74.952   12.266  -60.243  1.00 42.72 261 A 1 
ATOM 1978 N N   . LYS A 0 262 . 73.392   15.989  -60.437  1.00 37.00 262 A 1 
ATOM 1979 C CA  . LYS A 0 262 . 72.448   16.907  -59.797  1.00 37.00 262 A 1 
ATOM 1980 C C   . LYS A 0 262 . 71.589   17.624  -60.850  1.00 37.00 262 A 1 
ATOM 1981 C CB  . LYS A 0 262 . 73.219   17.840  -58.839  1.00 37.00 262 A 1 
ATOM 1982 O O   . LYS A 0 262 . 71.440   18.843  -60.812  1.00 37.00 262 A 1 
ATOM 1983 C CG  . LYS A 0 262 . 72.326   18.423  -57.733  1.00 37.00 262 A 1 
ATOM 1984 C CD  . LYS A 0 262 . 73.119   19.337  -56.786  1.00 37.00 262 A 1 
ATOM 1985 C CE  . LYS A 0 262 . 72.208   19.769  -55.628  1.00 37.00 262 A 1 
ATOM 1986 N NZ  . LYS A 0 262 . 72.865   20.723  -54.698  1.00 37.00 262 A 1 
ATOM 1987 N N   . ALA A 0 263 . 71.017   16.859  -61.785  1.00 35.46 263 A 1 
ATOM 1988 C CA  . ALA A 0 263 . 69.715   17.244  -62.320  1.00 35.46 263 A 1 
ATOM 1989 C C   . ALA A 0 263 . 68.803   17.381  -61.096  1.00 35.46 263 A 1 
ATOM 1990 C CB  . ALA A 0 263 . 69.220   16.168  -63.295  1.00 35.46 263 A 1 
ATOM 1991 O O   . ALA A 0 263 . 68.854   16.508  -60.227  1.00 35.46 263 A 1 
ATOM 1992 N N   . ASN A 0 264 . 68.096   18.508  -60.955  1.00 36.42 264 A 1 
ATOM 1993 C CA  . ASN A 0 264 . 67.351   18.797  -59.730  1.00 36.42 264 A 1 
ATOM 1994 C C   . ASN A 0 264 . 66.469   17.598  -59.396  1.00 36.42 264 A 1 
ATOM 1995 C CB  . ASN A 0 264 . 66.502   20.070  -59.893  1.00 36.42 264 A 1 
ATOM 1996 O O   . ASN A 0 264 . 65.585   17.257  -60.179  1.00 36.42 264 A 1 
ATOM 1997 C CG  . ASN A 0 264 . 67.293   21.348  -59.704  1.00 36.42 264 A 1 
ATOM 1998 N ND2 . ASN A 0 264 . 66.906   22.409  -60.370  1.00 36.42 264 A 1 
ATOM 1999 O OD1 . ASN A 0 264 . 68.253   21.420  -58.952  1.00 36.42 264 A 1 
ATOM 2000 N N   . GLY A 0 265 . 66.752   16.954  -58.261  1.00 34.28 265 A 1 
ATOM 2001 C CA  . GLY A 0 265 . 65.939   15.858  -57.773  1.00 34.28 265 A 1 
ATOM 2002 C C   . GLY A 0 265 . 64.570   16.431  -57.471  1.00 34.28 265 A 1 
ATOM 2003 O O   . GLY A 0 265 . 64.401   17.053  -56.424  1.00 34.28 265 A 1 
ATOM 2004 N N   . ALA A 0 266 . 63.640   16.278  -58.416  1.00 37.97 266 A 1 
ATOM 2005 C CA  . ALA A 0 266 . 62.226   16.500  -58.185  1.00 37.97 266 A 1 
ATOM 2006 C C   . ALA A 0 266 . 61.895   15.655  -56.960  1.00 37.97 266 A 1 
ATOM 2007 C CB  . ALA A 0 266 . 61.438   16.090  -59.434  1.00 37.97 266 A 1 
ATOM 2008 O O   . ALA A 0 266 . 62.071   14.436  -56.994  1.00 37.97 266 A 1 
ATOM 2009 N N   . GLY A 0 267 . 61.634   16.330  -55.839  1.00 39.16 267 A 1 
ATOM 2010 C CA  . GLY A 0 267 . 61.648   15.670  -54.544  1.00 39.16 267 A 1 
ATOM 2011 C C   . GLY A 0 267 . 60.617   14.557  -54.563  1.00 39.16 267 A 1 
ATOM 2012 O O   . GLY A 0 267 . 59.460   14.830  -54.874  1.00 39.16 267 A 1 
ATOM 2013 N N   . TYR A 0 268 . 61.054   13.331  -54.273  1.00 41.94 268 A 1 
ATOM 2014 C CA  . TYR A 0 268 . 60.202   12.146  -54.208  1.00 41.94 268 A 1 
ATOM 2015 C C   . TYR A 0 268 . 59.290   12.257  -52.977  1.00 41.94 268 A 1 
ATOM 2016 C CB  . TYR A 0 268 . 61.072   10.877  -54.210  1.00 41.94 268 A 1 
ATOM 2017 O O   . TYR A 0 268 . 59.480   11.588  -51.967  1.00 41.94 268 A 1 
ATOM 2018 C CG  . TYR A 0 268 . 61.721   10.531  -55.543  1.00 41.94 268 A 1 
ATOM 2019 C CD1 . TYR A 0 268 . 61.023   9.731   -56.469  1.00 41.94 268 A 1 
ATOM 2020 C CD2 . TYR A 0 268 . 63.025   10.972  -55.846  1.00 41.94 268 A 1 
ATOM 2021 C CE1 . TYR A 0 268 . 61.626   9.361   -57.687  1.00 41.94 268 A 1 
ATOM 2022 C CE2 . TYR A 0 268 . 63.631   10.613  -57.067  1.00 41.94 268 A 1 
ATOM 2023 O OH  . TYR A 0 268 . 63.517   9.438   -59.161  1.00 41.94 268 A 1 
ATOM 2024 C CZ  . TYR A 0 268 . 62.931   9.800   -57.988  1.00 41.94 268 A 1 
ATOM 2025 N N   . TRP A 0 269 . 58.324   13.169  -53.057  1.00 43.97 269 A 1 
ATOM 2026 C CA  . TRP A 0 269 . 57.371   13.528  -52.016  1.00 43.97 269 A 1 
ATOM 2027 C C   . TRP A 0 269 . 56.050   12.798  -52.251  1.00 43.97 269 A 1 
ATOM 2028 C CB  . TRP A 0 269 . 57.216   15.054  -51.940  1.00 43.97 269 A 1 
ATOM 2029 O O   . TRP A 0 269 . 54.984   13.410  -52.324  1.00 43.97 269 A 1 
ATOM 2030 C CG  . TRP A 0 269 . 58.423   15.824  -51.495  1.00 43.97 269 A 1 
ATOM 2031 C CD1 . TRP A 0 269 . 59.134   16.675  -52.267  1.00 43.97 269 A 1 
ATOM 2032 C CD2 . TRP A 0 269 . 59.024   15.894  -50.164  1.00 43.97 269 A 1 
ATOM 2033 C CE2 . TRP A 0 269 . 60.104   16.828  -50.207  1.00 43.97 269 A 1 
ATOM 2034 C CE3 . TRP A 0 269 . 58.751   15.287  -48.918  1.00 43.97 269 A 1 
ATOM 2035 N NE1 . TRP A 0 269 . 60.133   17.263  -51.515  1.00 43.97 269 A 1 
ATOM 2036 C CH2 . TRP A 0 269 . 60.562   16.536  -47.849  1.00 43.97 269 A 1 
ATOM 2037 C CZ2 . TRP A 0 269 . 60.866   17.153  -49.075  1.00 43.97 269 A 1 
ATOM 2038 C CZ3 . TRP A 0 269 . 59.511   15.604  -47.774  1.00 43.97 269 A 1 
ATOM 2039 N N   . GLY A 0 270 . 56.131   11.469  -52.344  1.00 50.19 270 A 1 
ATOM 2040 C CA  . GLY A 0 270 . 54.979   10.593  -52.150  1.00 50.19 270 A 1 
ATOM 2041 C C   . GLY A 0 270 . 54.562   10.628  -50.681  1.00 50.19 270 A 1 
ATOM 2042 O O   . GLY A 0 270 . 54.823   9.678   -49.951  1.00 50.19 270 A 1 
ATOM 2043 N N   . LYS A 0 271 . 53.997   11.761  -50.249  1.00 56.83 271 A 1 
ATOM 2044 C CA  . LYS A 0 271 . 53.350   11.922  -48.948  1.00 56.83 271 A 1 
ATOM 2045 C C   . LYS A 0 271 . 51.968   11.283  -49.024  1.00 56.83 271 A 1 
ATOM 2046 C CB  . LYS A 0 271 . 53.203   13.408  -48.580  1.00 56.83 271 A 1 
ATOM 2047 O O   . LYS A 0 271 . 51.073   11.843  -49.654  1.00 56.83 271 A 1 
ATOM 2048 C CG  . LYS A 0 271 . 54.505   14.124  -48.186  1.00 56.83 271 A 1 
ATOM 2049 C CD  . LYS A 0 271 . 54.135   15.486  -47.574  1.00 56.83 271 A 1 
ATOM 2050 C CE  . LYS A 0 271 . 55.312   16.181  -46.883  1.00 56.83 271 A 1 
ATOM 2051 N NZ  . LYS A 0 271 . 54.814   17.106  -45.828  1.00 56.83 271 A 1 
ATOM 2052 N N   . SER A 0 272 . 51.810   10.125  -48.406  1.00 63.74 272 A 1 
ATOM 2053 C CA  . SER A 0 272 . 50.495   9.619   -48.019  1.00 63.74 272 A 1 
ATOM 2054 C C   . SER A 0 272 . 50.268   9.932   -46.548  1.00 63.74 272 A 1 
ATOM 2055 C CB  . SER A 0 272 . 50.356   8.120   -48.305  1.00 63.74 272 A 1 
ATOM 2056 O O   . SER A 0 272 . 51.206   9.838   -45.754  1.00 63.74 272 A 1 
ATOM 2057 O OG  . SER A 0 272 . 51.487   7.403   -47.841  1.00 63.74 272 A 1 
ATOM 2058 N N   . GLY A 0 273 . 49.043   10.284  -46.195  1.00 73.33 273 A 1 
ATOM 2059 C CA  . GLY A 0 273 . 48.645   10.503  -44.813  1.00 73.33 273 A 1 
ATOM 2060 C C   . GLY A 0 273 . 47.148   10.315  -44.638  1.00 73.33 273 A 1 
ATOM 2061 O O   . GLY A 0 273 . 46.418   10.163  -45.624  1.00 73.33 273 A 1 
ATOM 2062 N N   . SER A 0 274 . 46.732   10.277  -43.384  1.00 80.31 274 A 1 
ATOM 2063 C CA  . SER A 0 274 . 45.334   10.289  -42.971  1.00 80.31 274 A 1 
ATOM 2064 C C   . SER A 0 274 . 45.197   11.172  -41.746  1.00 80.31 274 A 1 
ATOM 2065 C CB  . SER A 0 274 . 44.811   8.885   -42.652  1.00 80.31 274 A 1 
ATOM 2066 O O   . SER A 0 274 . 46.040   11.067  -40.856  1.00 80.31 274 A 1 
ATOM 2067 O OG  . SER A 0 274 . 45.657   8.211   -41.729  1.00 80.31 274 A 1 
ATOM 2068 N N   . ASP A 0 275 . 44.148   11.975  -41.748  1.00 80.94 275 A 1 
ATOM 2069 C CA  . ASP A 0 275 . 43.630   12.725  -40.610  1.00 80.94 275 A 1 
ATOM 2070 C C   . ASP A 0 275 . 42.482   11.918  -39.987  1.00 80.94 275 A 1 
ATOM 2071 C CB  . ASP A 0 275 . 43.143   14.108  -41.103  1.00 80.94 275 A 1 
ATOM 2072 O O   . ASP A 0 275 . 41.876   11.080  -40.668  1.00 80.94 275 A 1 
ATOM 2073 C CG  . ASP A 0 275 . 43.938   15.261  -40.496  1.00 80.94 275 A 1 
ATOM 2074 O OD1 . ASP A 0 275 . 44.208   15.169  -39.284  1.00 80.94 275 A 1 
ATOM 2075 O OD2 . ASP A 0 275 . 44.343   16.165  -41.272  1.00 80.94 275 A 1 
ATOM 2076 N N   . TRP A 0 276 . 42.199   12.135  -38.705  1.00 83.53 276 A 1 
ATOM 2077 C CA  . TRP A 0 276 . 40.981   11.630  -38.070  1.00 83.53 276 A 1 
ATOM 2078 C C   . TRP A 0 276 . 40.648   12.465  -36.837  1.00 83.53 276 A 1 
ATOM 2079 C CB  . TRP A 0 276 . 41.119   10.148  -37.691  1.00 83.53 276 A 1 
ATOM 2080 O O   . TRP A 0 276 . 41.370   12.393  -35.844  1.00 83.53 276 A 1 
ATOM 2081 C CG  . TRP A 0 276 . 39.890   9.525   -37.093  1.00 83.53 276 A 1 
ATOM 2082 C CD1 . TRP A 0 276 . 38.729   9.281   -37.743  1.00 83.53 276 A 1 
ATOM 2083 C CD2 . TRP A 0 276 . 39.629   9.175   -35.697  1.00 83.53 276 A 1 
ATOM 2084 C CE2 . TRP A 0 276 . 38.309   8.639   -35.599  1.00 83.53 276 A 1 
ATOM 2085 C CE3 . TRP A 0 276 . 40.356   9.304   -34.493  1.00 83.53 276 A 1 
ATOM 2086 N NE1 . TRP A 0 276 . 37.800   8.738   -36.875  1.00 83.53 276 A 1 
ATOM 2087 C CH2 . TRP A 0 276 . 38.522   8.320   -33.211  1.00 83.53 276 A 1 
ATOM 2088 C CZ2 . TRP A 0 276 . 37.759   8.199   -34.386  1.00 83.53 276 A 1 
ATOM 2089 C CZ3 . TRP A 0 276 . 39.810   8.879   -33.267  1.00 83.53 276 A 1 
ATOM 2090 N N   . ASP A 0 277 . 39.555   13.218  -36.917  1.00 87.08 277 A 1 
ATOM 2091 C CA  . ASP A 0 277 . 38.974   13.963  -35.801  1.00 87.08 277 A 1 
ATOM 2092 C C   . ASP A 0 277 . 37.709   13.232  -35.329  1.00 87.08 277 A 1 
ATOM 2093 C CB  . ASP A 0 277 . 38.609   15.404  -36.228  1.00 87.08 277 A 1 
ATOM 2094 O O   . ASP A 0 277 . 36.869   12.832  -36.140  1.00 87.08 277 A 1 
ATOM 2095 C CG  . ASP A 0 277 . 39.707   16.466  -36.067  1.00 87.08 277 A 1 
ATOM 2096 O OD1 . ASP A 0 277 . 40.564   16.304  -35.174  1.00 87.08 277 A 1 
ATOM 2097 O OD2 . ASP A 0 277 . 39.593   17.521  -36.741  1.00 87.08 277 A 1 
ATOM 2098 N N   . ALA A 0 278 . 37.519   13.114  -34.017  1.00 85.60 278 A 1 
ATOM 2099 C CA  . ALA A 0 278 . 36.266   12.644  -33.432  1.00 85.60 278 A 1 
ATOM 2100 C C   . ALA A 0 278 . 35.909   13.427  -32.167  1.00 85.60 278 A 1 
ATOM 2101 C CB  . ALA A 0 278 . 36.362   11.141  -33.160  1.00 85.60 278 A 1 
ATOM 2102 O O   . ALA A 0 278 . 36.778   13.779  -31.372  1.00 85.60 278 A 1 
ATOM 2103 N N   . TRP A 0 279 . 34.618   13.668  -31.934  1.00 89.58 279 A 1 
ATOM 2104 C CA  . TRP A 0 279 . 34.127   14.229  -30.671  1.00 89.58 279 A 1 
ATOM 2105 C C   . TRP A 0 279 . 32.753   13.679  -30.306  1.00 89.58 279 A 1 
ATOM 2106 C CB  . TRP A 0 279 . 34.110   15.767  -30.713  1.00 89.58 279 A 1 
ATOM 2107 O O   . TRP A 0 279 . 31.985   13.264  -31.177  1.00 89.58 279 A 1 
ATOM 2108 C CG  . TRP A 0 279 . 33.048   16.394  -31.568  1.00 89.58 279 A 1 
ATOM 2109 C CD1 . TRP A 0 279 . 33.166   16.641  -32.890  1.00 89.58 279 A 1 
ATOM 2110 C CD2 . TRP A 0 279 . 31.682   16.780  -31.209  1.00 89.58 279 A 1 
ATOM 2111 C CE2 . TRP A 0 279 . 31.021   17.240  -32.388  1.00 89.58 279 A 1 
ATOM 2112 C CE3 . TRP A 0 279 . 30.917   16.746  -30.021  1.00 89.58 279 A 1 
ATOM 2113 N NE1 . TRP A 0 279 . 31.986   17.172  -33.371  1.00 89.58 279 A 1 
ATOM 2114 C CH2 . TRP A 0 279 . 28.930   17.547  -31.201  1.00 89.58 279 A 1 
ATOM 2115 C CZ2 . TRP A 0 279 . 29.668   17.618  -32.396  1.00 89.58 279 A 1 
ATOM 2116 C CZ3 . TRP A 0 279 . 29.557   17.119  -30.016  1.00 89.58 279 A 1 
ATOM 2117 N N   . GLY A 0 280 . 32.418   13.728  -29.017  1.00 88.46 280 A 1 
ATOM 2118 C CA  . GLY A 0 280 . 31.084   13.359  -28.569  1.00 88.46 280 A 1 
ATOM 2119 C C   . GLY A 0 280 . 30.694   13.827  -27.171  1.00 88.46 280 A 1 
ATOM 2120 O O   . GLY A 0 280 . 31.405   14.583  -26.494  1.00 88.46 280 A 1 
ATOM 2121 N N   . ARG A 0 281 . 29.487   13.414  -26.792  1.00 91.18 281 A 1 
ATOM 2122 C CA  . ARG A 0 281 . 28.882   13.558  -25.472  1.00 91.18 281 A 1 
ATOM 2123 C C   . ARG A 0 281 . 27.919   12.400  -25.226  1.00 91.18 281 A 1 
ATOM 2124 C CB  . ARG A 0 281 . 28.129   14.892  -25.382  1.00 91.18 281 A 1 
ATOM 2125 O O   . ARG A 0 281 . 27.115   12.114  -26.106  1.00 91.18 281 A 1 
ATOM 2126 C CG  . ARG A 0 281 . 27.451   15.100  -24.015  1.00 91.18 281 A 1 
ATOM 2127 C CD  . ARG A 0 281 . 26.851   16.501  -23.870  1.00 91.18 281 A 1 
ATOM 2128 N NE  . ARG A 0 281 . 25.475   16.583  -24.401  1.00 91.18 281 A 1 
ATOM 2129 N NH1 . ARG A 0 281 . 25.915   17.072  -26.601  1.00 91.18 281 A 1 
ATOM 2130 N NH2 . ARG A 0 281 . 23.820   16.862  -25.909  1.00 91.18 281 A 1 
ATOM 2131 C CZ  . ARG A 0 281 . 25.081   16.829  -25.629  1.00 91.18 281 A 1 
ATOM 2132 N N   . ASP A 0 282 . 27.959   11.860  -24.019  1.00 88.76 282 A 1 
ATOM 2133 C CA  . ASP A 0 282 . 26.910   11.042  -23.403  1.00 88.76 282 A 1 
ATOM 2134 C C   . ASP A 0 282 . 26.251   11.917  -22.313  1.00 88.76 282 A 1 
ATOM 2135 C CB  . ASP A 0 282 . 27.560   9.747   -22.876  1.00 88.76 282 A 1 
ATOM 2136 O O   . ASP A 0 282 . 26.941   12.689  -21.638  1.00 88.76 282 A 1 
ATOM 2137 C CG  . ASP A 0 282 . 26.608   8.745   -22.205  1.00 88.76 282 A 1 
ATOM 2138 O OD1 . ASP A 0 282 . 25.549   9.191   -21.701  1.00 88.76 282 A 1 
ATOM 2139 O OD2 . ASP A 0 282 . 26.991   7.554   -22.136  1.00 88.76 282 A 1 
ATOM 2140 N N   . GLN A 0 283 . 24.920   11.891  -22.195  1.00 89.41 283 A 1 
ATOM 2141 C CA  . GLN A 0 283 . 24.170   12.669  -21.198  1.00 89.41 283 A 1 
ATOM 2142 C C   . GLN A 0 283 . 22.990   11.878  -20.615  1.00 89.41 283 A 1 
ATOM 2143 C CB  . GLN A 0 283 . 23.808   14.078  -21.732  1.00 89.41 283 A 1 
ATOM 2144 O O   . GLN A 0 283 . 21.814   12.221  -20.775  1.00 89.41 283 A 1 
ATOM 2145 C CG  . GLN A 0 283 . 24.741   15.116  -21.090  1.00 89.41 283 A 1 
ATOM 2146 C CD  . GLN A 0 283 . 24.430   16.569  -21.421  1.00 89.41 283 A 1 
ATOM 2147 N NE2 . GLN A 0 283 . 25.191   17.493  -20.887  1.00 89.41 283 A 1 
ATOM 2148 O OE1 . GLN A 0 283 . 23.578   16.946  -22.213  1.00 89.41 283 A 1 
ATOM 2149 N N   . ASP A 0 284 . 23.330   10.811  -19.900  1.00 89.42 284 A 1 
ATOM 2150 C CA  . ASP A 0 284 . 22.398   9.967   -19.161  1.00 89.42 284 A 1 
ATOM 2151 C C   . ASP A 0 284 . 21.751   10.687  -17.948  1.00 89.42 284 A 1 
ATOM 2152 C CB  . ASP A 0 284 . 23.159   8.697   -18.741  1.00 89.42 284 A 1 
ATOM 2153 O O   . ASP A 0 284 . 22.423   11.275  -17.098  1.00 89.42 284 A 1 
ATOM 2154 C CG  . ASP A 0 284 . 22.249   7.637   -18.133  1.00 89.42 284 A 1 
ATOM 2155 O OD1 . ASP A 0 284 . 21.012   7.845   -18.037  1.00 89.42 284 A 1 
ATOM 2156 O OD2 . ASP A 0 284 . 22.711   6.560   -17.677  1.00 89.42 284 A 1 
ATOM 2157 N N   . TYR A 0 285 . 20.421   10.608  -17.803  1.00 91.85 285 A 1 
ATOM 2158 C CA  . TYR A 0 285 . 19.692   11.113  -16.633  1.00 91.85 285 A 1 
ATOM 2159 C C   . TYR A 0 285 . 18.592   10.166  -16.142  1.00 91.85 285 A 1 
ATOM 2160 C CB  . TYR A 0 285 . 19.099   12.491  -16.941  1.00 91.85 285 A 1 
ATOM 2161 O O   . TYR A 0 285 . 17.678   9.791   -16.878  1.00 91.85 285 A 1 
ATOM 2162 C CG  . TYR A 0 285 . 18.322   13.077  -15.775  1.00 91.85 285 A 1 
ATOM 2163 C CD1 . TYR A 0 285 . 16.925   12.914  -15.685  1.00 91.85 285 A 1 
ATOM 2164 C CD2 . TYR A 0 285 . 19.020   13.737  -14.750  1.00 91.85 285 A 1 
ATOM 2165 C CE1 . TYR A 0 285 . 16.224   13.429  -14.576  1.00 91.85 285 A 1 
ATOM 2166 C CE2 . TYR A 0 285 . 18.329   14.256  -13.641  1.00 91.85 285 A 1 
ATOM 2167 O OH  . TYR A 0 285 . 16.260   14.624  -12.494  1.00 91.85 285 A 1 
ATOM 2168 C CZ  . TYR A 0 285 . 16.928   14.106  -13.558  1.00 91.85 285 A 1 
ATOM 2169 N N   . LYS A 0 286 . 18.589   9.848   -14.842  1.00 89.48 286 A 1 
ATOM 2170 C CA  . LYS A 0 286 . 17.631   8.922   -14.212  1.00 89.48 286 A 1 
ATOM 2171 C C   . LYS A 0 286 . 17.134   9.481   -12.864  1.00 89.48 286 A 1 
ATOM 2172 C CB  . LYS A 0 286 . 18.321   7.540   -14.099  1.00 89.48 286 A 1 
ATOM 2173 O O   . LYS A 0 286 . 17.919   9.685   -11.945  1.00 89.48 286 A 1 
ATOM 2174 C CG  . LYS A 0 286 . 18.622   6.870   -15.468  1.00 89.48 286 A 1 
ATOM 2175 C CD  . LYS A 0 286 . 19.561   5.651   -15.362  1.00 89.48 286 A 1 
ATOM 2176 C CE  . LYS A 0 286 . 19.608   4.779   -16.638  1.00 89.48 286 A 1 
ATOM 2177 N NZ  . LYS A 0 286 . 20.363   5.382   -17.760  1.00 89.48 286 A 1 
ATOM 2178 N N   . GLU A 0 287 . 15.824   9.691   -12.697  1.00 90.93 287 A 1 
ATOM 2179 C CA  . GLU A 0 287 . 15.202   10.145  -11.433  1.00 90.93 287 A 1 
ATOM 2180 C C   . GLU A 0 287 . 14.028   9.245   -11.012  1.00 90.93 287 A 1 
ATOM 2181 C CB  . GLU A 0 287 . 14.779   11.631  -11.507  1.00 90.93 287 A 1 
ATOM 2182 O O   . GLU A 0 287 . 13.125   8.985   -11.802  1.00 90.93 287 A 1 
ATOM 2183 C CG  . GLU A 0 287 . 14.016   12.096  -10.249  1.00 90.93 287 A 1 
ATOM 2184 C CD  . GLU A 0 287 . 13.586   13.572  -10.247  1.00 90.93 287 A 1 
ATOM 2185 O OE1 . GLU A 0 287 . 14.019   14.299  -9.314   1.00 90.93 287 A 1 
ATOM 2186 O OE2 . GLU A 0 287 . 12.715   13.954  -11.057  1.00 90.93 287 A 1 
ATOM 2187 N N   . ASP A 0 288 . 13.984   8.833   -9.740   1.00 86.35 288 A 1 
ATOM 2188 C CA  . ASP A 0 288 . 12.905   8.030   -9.144   1.00 86.35 288 A 1 
ATOM 2189 C C   . ASP A 0 288 . 12.445   8.608   -7.791   1.00 86.35 288 A 1 
ATOM 2190 C CB  . ASP A 0 288 . 13.348   6.562   -9.009   1.00 86.35 288 A 1 
ATOM 2191 O O   . ASP A 0 288 . 13.251   9.090   -7.000   1.00 86.35 288 A 1 
ATOM 2192 C CG  . ASP A 0 288 . 13.004   5.681   -10.211  1.00 86.35 288 A 1 
ATOM 2193 O OD1 . ASP A 0 288 . 12.106   6.034   -11.008  1.00 86.35 288 A 1 
ATOM 2194 O OD2 . ASP A 0 288 . 13.391   4.494   -10.226  1.00 86.35 288 A 1 
ATOM 2195 N N   . VAL A 0 289 . 11.131   8.613   -7.516   1.00 80.15 289 A 1 
ATOM 2196 C CA  . VAL A 0 289 . 10.526   9.548   -6.539   1.00 80.15 289 A 1 
ATOM 2197 C C   . VAL A 0 289 . 9.410    8.908   -5.682   1.00 80.15 289 A 1 
ATOM 2198 C CB  . VAL A 0 289 . 10.045   10.852  -7.253   1.00 80.15 289 A 1 
ATOM 2199 O O   . VAL A 0 289 . 8.982    7.782   -5.923   1.00 80.15 289 A 1 
ATOM 2200 C CG1 . VAL A 0 289 . 9.931    12.049  -6.290   1.00 80.15 289 A 1 
ATOM 2201 C CG2 . VAL A 0 289 . 10.998   11.336  -8.360   1.00 80.15 289 A 1 
ATOM 2202 N N   . SER A 0 290 . 9.019    9.655   -4.642   1.00 84.67 290 A 1 
ATOM 2203 C CA  . SER A 0 290 . 7.788    9.664   -3.820   1.00 84.67 290 A 1 
ATOM 2204 C C   . SER A 0 290 . 6.923    8.408   -3.625   1.00 84.67 290 A 1 
ATOM 2205 C CB  . SER A 0 290 . 6.864    10.826  -4.209   1.00 84.67 290 A 1 
ATOM 2206 O O   . SER A 0 290 . 6.267    7.907   -4.537   1.00 84.67 290 A 1 
ATOM 2207 O OG  . SER A 0 290 . 6.695    10.965  -5.603   1.00 84.67 290 A 1 
ATOM 2208 N N   . TYR A 0 291 . 6.738    8.076   -2.345   1.00 92.19 291 A 1 
ATOM 2209 C CA  . TYR A 0 291 . 5.599    7.347   -1.784   1.00 92.19 291 A 1 
ATOM 2210 C C   . TYR A 0 291 . 5.189    7.987   -0.449   1.00 92.19 291 A 1 
ATOM 2211 C CB  . TYR A 0 291 . 5.993    5.878   -1.576   1.00 92.19 291 A 1 
ATOM 2212 O O   . TYR A 0 291 . 6.050    8.224   0.398    1.00 92.19 291 A 1 
ATOM 2213 C CG  . TYR A 0 291 . 5.053    5.069   -0.698   1.00 92.19 291 A 1 
ATOM 2214 C CD1 . TYR A 0 291 . 5.281    5.013   0.691    1.00 92.19 291 A 1 
ATOM 2215 C CD2 . TYR A 0 291 . 3.964    4.372   -1.258   1.00 92.19 291 A 1 
ATOM 2216 C CE1 . TYR A 0 291 . 4.452    4.235   1.516    1.00 92.19 291 A 1 
ATOM 2217 C CE2 . TYR A 0 291 . 3.132    3.583   -0.437   1.00 92.19 291 A 1 
ATOM 2218 O OH  . TYR A 0 291 . 2.645    2.697   1.757    1.00 92.19 291 A 1 
ATOM 2219 C CZ  . TYR A 0 291 . 3.389    3.500   0.948    1.00 92.19 291 A 1 
ATOM 2220 N N   . ASP A 0 292 . 3.891    8.174   -0.219   1.00 88.86 292 A 1 
ATOM 2221 C CA  . ASP A 0 292 . 3.320    8.630   1.050    1.00 88.86 292 A 1 
ATOM 2222 C C   . ASP A 0 292 . 2.140    7.747   1.472    1.00 88.86 292 A 1 
ATOM 2223 C CB  . ASP A 0 292 . 2.837    10.084  0.960    1.00 88.86 292 A 1 
ATOM 2224 O O   . ASP A 0 292 . 1.281    7.374   0.671    1.00 88.86 292 A 1 
ATOM 2225 C CG  . ASP A 0 292 . 3.958    11.095  0.740    1.00 88.86 292 A 1 
ATOM 2226 O OD1 . ASP A 0 292 . 4.692    11.348  1.722    1.00 88.86 292 A 1 
ATOM 2227 O OD2 . ASP A 0 292 . 4.028    11.645  -0.380   1.00 88.86 292 A 1 
ATOM 2228 N N   . LYS A 0 293 . 2.049    7.468   2.771    1.00 93.00 293 A 1 
ATOM 2229 C CA  . LYS A 0 293 . 0.917    6.793   3.404    1.00 93.00 293 A 1 
ATOM 2230 C C   . LYS A 0 293 . 0.541    7.503   4.695    1.00 93.00 293 A 1 
ATOM 2231 C CB  . LYS A 0 293 . 1.279    5.328   3.660    1.00 93.00 293 A 1 
ATOM 2232 O O   . LYS A 0 293 . 1.378    7.679   5.581    1.00 93.00 293 A 1 
ATOM 2233 C CG  . LYS A 0 293 . 0.037    4.465   3.914    1.00 93.00 293 A 1 
ATOM 2234 C CD  . LYS A 0 293 . 0.423    3.165   4.632    1.00 93.00 293 A 1 
ATOM 2235 C CE  . LYS A 0 293 . -0.713   2.144   4.555    1.00 93.00 293 A 1 
ATOM 2236 N NZ  . LYS A 0 293 . -0.714   1.453   3.244    1.00 93.00 293 A 1 
ATOM 2237 N N   . VAL A 0 294 . -0.732   7.851   4.840    1.00 90.75 294 A 1 
ATOM 2238 C CA  . VAL A 0 294 . -1.294   8.453   6.053    1.00 90.75 294 A 1 
ATOM 2239 C C   . VAL A 0 294 . -2.509   7.647   6.489    1.00 90.75 294 A 1 
ATOM 2240 C CB  . VAL A 0 294 . -1.648   9.938   5.835    1.00 90.75 294 A 1 
ATOM 2241 O O   . VAL A 0 294 . -3.395   7.373   5.689    1.00 90.75 294 A 1 
ATOM 2242 C CG1 . VAL A 0 294 . -2.222   10.571  7.111    1.00 90.75 294 A 1 
ATOM 2243 C CG2 . VAL A 0 294 . -0.411   10.753  5.430    1.00 90.75 294 A 1 
ATOM 2244 N N   . GLN A 0 295 . -2.570   7.279   7.765    1.00 91.81 295 A 1 
ATOM 2245 C CA  . GLN A 0 295 . -3.719   6.623   8.382    1.00 91.81 295 A 1 
ATOM 2246 C C   . GLN A 0 295 . -4.080   7.378   9.665    1.00 91.81 295 A 1 
ATOM 2247 C CB  . GLN A 0 295 . -3.426   5.134   8.651    1.00 91.81 295 A 1 
ATOM 2248 O O   . GLN A 0 295 . -3.269   7.485   10.583   1.00 91.81 295 A 1 
ATOM 2249 C CG  . GLN A 0 295 . -2.897   4.384   7.415    1.00 91.81 295 A 1 
ATOM 2250 C CD  . GLN A 0 295 . -2.970   2.868   7.563    1.00 91.81 295 A 1 
ATOM 2251 N NE2 . GLN A 0 295 . -4.131   2.279   7.408    1.00 91.81 295 A 1 
ATOM 2252 O OE1 . GLN A 0 295 . -1.996   2.167   7.784    1.00 91.81 295 A 1 
ATOM 2253 N N   . ALA A 0 296 . -5.295   7.908   9.752    1.00 92.16 296 A 1 
ATOM 2254 C CA  . ALA A 0 296 . -5.783   8.661   10.902   1.00 92.16 296 A 1 
ATOM 2255 C C   . ALA A 0 296 . -7.102   8.067   11.396   1.00 92.16 296 A 1 
ATOM 2256 C CB  . ALA A 0 296 . -5.916   10.139  10.522   1.00 92.16 296 A 1 
ATOM 2257 O O   . ALA A 0 296 . -8.056   7.930   10.634   1.00 92.16 296 A 1 
ATOM 2258 N N   . LYS A 0 297 . -7.170   7.728   12.684   1.00 93.78 297 A 1 
ATOM 2259 C CA  . LYS A 0 297 . -8.378   7.209   13.340   1.00 93.78 297 A 1 
ATOM 2260 C C   . LYS A 0 297 . -8.659   8.015   14.595   1.00 93.78 297 A 1 
ATOM 2261 C CB  . LYS A 0 297 . -8.256   5.697   13.609   1.00 93.78 297 A 1 
ATOM 2262 O O   . LYS A 0 297 . -7.743   8.288   15.366   1.00 93.78 297 A 1 
ATOM 2263 C CG  . LYS A 0 297 . -8.361   4.937   12.280   1.00 93.78 297 A 1 
ATOM 2264 C CD  . LYS A 0 297 . -7.880   3.484   12.308   1.00 93.78 297 A 1 
ATOM 2265 C CE  . LYS A 0 297 . -7.937   3.033   10.840   1.00 93.78 297 A 1 
ATOM 2266 N NZ  . LYS A 0 297 . -7.142   1.822   10.550   1.00 93.78 297 A 1 
ATOM 2267 N N   . ALA A 0 298 . -9.913   8.391   14.785   1.00 92.36 298 A 1 
ATOM 2268 C CA  . ALA A 0 298 . -10.398  9.126   15.940   1.00 92.36 298 A 1 
ATOM 2269 C C   . ALA A 0 298 . -11.703  8.495   16.428   1.00 92.36 298 A 1 
ATOM 2270 C CB  . ALA A 0 298 . -10.582  10.599  15.558   1.00 92.36 298 A 1 
ATOM 2271 O O   . ALA A 0 298 . -12.595  8.227   15.624   1.00 92.36 298 A 1 
ATOM 2272 N N   . TYR A 0 299 . -11.805  8.291   17.733   1.00 91.14 299 A 1 
ATOM 2273 C CA  . TYR A 0 299 . -13.015  7.881   18.429   1.00 91.14 299 A 1 
ATOM 2274 C C   . TYR A 0 299 . -13.243  8.873   19.564   1.00 91.14 299 A 1 
ATOM 2275 C CB  . TYR A 0 299 . -12.875  6.450   18.964   1.00 91.14 299 A 1 
ATOM 2276 O O   . TYR A 0 299 . -12.310  9.163   20.310   1.00 91.14 299 A 1 
ATOM 2277 C CG  . TYR A 0 299 . -12.501  5.419   17.917   1.00 91.14 299 A 1 
ATOM 2278 C CD1 . TYR A 0 299 . -13.506  4.744   17.200   1.00 91.14 299 A 1 
ATOM 2279 C CD2 . TYR A 0 299 . -11.143  5.144   17.660   1.00 91.14 299 A 1 
ATOM 2280 C CE1 . TYR A 0 299 . -13.157  3.792   16.224   1.00 91.14 299 A 1 
ATOM 2281 C CE2 . TYR A 0 299 . -10.788  4.191   16.687   1.00 91.14 299 A 1 
ATOM 2282 O OH  . TYR A 0 299 . -11.453  2.586   15.038   1.00 91.14 299 A 1 
ATOM 2283 C CZ  . TYR A 0 299 . -11.798  3.513   15.970   1.00 91.14 299 A 1 
ATOM 2284 N N   . SER A 0 300 . -14.456  9.394   19.674   1.00 89.16 300 A 1 
ATOM 2285 C CA  . SER A 0 300 . -14.877  10.302  20.736   1.00 89.16 300 A 1 
ATOM 2286 C C   . SER A 0 300 . -16.238  9.876   21.275   1.00 89.16 300 A 1 
ATOM 2287 C CB  . SER A 0 300 . -14.915  11.749  20.229   1.00 89.16 300 A 1 
ATOM 2288 O O   . SER A 0 300 . -17.084  9.465   20.480   1.00 89.16 300 A 1 
ATOM 2289 O OG  . SER A 0 300 . -15.848  11.903  19.166   1.00 89.16 300 A 1 
ATOM 2290 N N   . ALA A 0 301 . -16.455  10.015  22.577   1.00 88.62 301 A 1 
ATOM 2291 C CA  . ALA A 0 301 . -17.766  9.924   23.219   1.00 88.62 301 A 1 
ATOM 2292 C C   . ALA A 0 301 . -17.869  11.029  24.279   1.00 88.62 301 A 1 
ATOM 2293 C CB  . ALA A 0 301 . -17.948  8.525   23.819   1.00 88.62 301 A 1 
ATOM 2294 O O   . ALA A 0 301 . -16.868  11.322  24.937   1.00 88.62 301 A 1 
ATOM 2295 N N   . GLU A 0 302 . -19.035  11.659  24.433   1.00 85.70 302 A 1 
ATOM 2296 C CA  . GLU A 0 302 . -19.231  12.697  25.462   1.00 85.70 302 A 1 
ATOM 2297 C C   . GLU A 0 302 . -19.304  12.107  26.879   1.00 85.70 302 A 1 
ATOM 2298 C CB  . GLU A 0 302 . -20.453  13.572  25.128   1.00 85.70 302 A 1 
ATOM 2299 O O   . GLU A 0 302 . -18.857  12.754  27.824   1.00 85.70 302 A 1 
ATOM 2300 C CG  . GLU A 0 302 . -20.120  14.559  23.997   1.00 85.70 302 A 1 
ATOM 2301 C CD  . GLU A 0 302 . -21.305  15.456  23.604   1.00 85.70 302 A 1 
ATOM 2302 O OE1 . GLU A 0 302 . -21.102  16.689  23.492   1.00 85.70 302 A 1 
ATOM 2303 O OE2 . GLU A 0 302 . -22.388  14.900  23.304   1.00 85.70 302 A 1 
ATOM 2304 N N   . SER A 0 303 . -19.752  10.855  27.003   1.00 83.94 303 A 1 
ATOM 2305 C CA  . SER A 0 303 . -19.687  10.040  28.220   1.00 83.94 303 A 1 
ATOM 2306 C C   . SER A 0 303 . -19.537  8.550   27.876   1.00 83.94 303 A 1 
ATOM 2307 C CB  . SER A 0 303 . -20.945  10.256  29.073   1.00 83.94 303 A 1 
ATOM 2308 O O   . SER A 0 303 . -19.747  8.130   26.732   1.00 83.94 303 A 1 
ATOM 2309 O OG  . SER A 0 303 . -22.066  9.677   28.435   1.00 83.94 303 A 1 
ATOM 2310 N N   . TYR A 0 304 . -19.184  7.735   28.869   1.00 83.77 304 A 1 
ATOM 2311 C CA  . TYR A 0 304 . -19.459  6.297   28.867   1.00 83.77 304 A 1 
ATOM 2312 C C   . TYR A 0 304 . -19.801  5.839   30.281   1.00 83.77 304 A 1 
ATOM 2313 C CB  . TYR A 0 304 . -18.265  5.494   28.329   1.00 83.77 304 A 1 
ATOM 2314 O O   . TYR A 0 304 . -18.926  5.849   31.150   1.00 83.77 304 A 1 
ATOM 2315 C CG  . TYR A 0 304 . -18.373  3.988   28.558   1.00 83.77 304 A 1 
ATOM 2316 C CD1 . TYR A 0 304 . -17.472  3.335   29.422   1.00 83.77 304 A 1 
ATOM 2317 C CD2 . TYR A 0 304 . -19.407  3.247   27.959   1.00 83.77 304 A 1 
ATOM 2318 C CE1 . TYR A 0 304 . -17.582  1.952   29.669   1.00 83.77 304 A 1 
ATOM 2319 C CE2 . TYR A 0 304 . -19.490  1.853   28.154   1.00 83.77 304 A 1 
ATOM 2320 O OH  . TYR A 0 304 . -18.642  -0.147  29.187   1.00 83.77 304 A 1 
ATOM 2321 C CZ  . TYR A 0 304 . -18.576  1.201   29.008   1.00 83.77 304 A 1 
ATOM 2322 N N   . ASP A 0 305 . -21.035  5.376   30.464   1.00 85.21 305 A 1 
ATOM 2323 C CA  . ASP A 0 305 . -21.510  4.761   31.698   1.00 85.21 305 A 1 
ATOM 2324 C C   . ASP A 0 305 . -21.719  3.252   31.509   1.00 85.21 305 A 1 
ATOM 2325 C CB  . ASP A 0 305 . -22.805  5.426   32.187   1.00 85.21 305 A 1 
ATOM 2326 O O   . ASP A 0 305 . -22.264  2.789   30.505   1.00 85.21 305 A 1 
ATOM 2327 C CG  . ASP A 0 305 . -22.638  6.859   32.702   1.00 85.21 305 A 1 
ATOM 2328 O OD1 . ASP A 0 305 . -21.533  7.196   33.185   1.00 85.21 305 A 1 
ATOM 2329 O OD2 . ASP A 0 305 . -23.659  7.580   32.681   1.00 85.21 305 A 1 
ATOM 2330 N N   . GLU A 0 306 . -21.323  2.477   32.514   1.00 88.76 306 A 1 
ATOM 2331 C CA  . GLU A 0 306 . -21.576  1.043   32.657   1.00 88.76 306 A 1 
ATOM 2332 C C   . GLU A 0 306 . -22.026  0.773   34.092   1.00 88.76 306 A 1 
ATOM 2333 C CB  . GLU A 0 306 . -20.298  0.265   32.281   1.00 88.76 306 A 1 
ATOM 2334 O O   . GLU A 0 306 . -21.316  1.134   35.027   1.00 88.76 306 A 1 
ATOM 2335 C CG  . GLU A 0 306 . -20.270  -1.212  32.722   1.00 88.76 306 A 1 
ATOM 2336 C CD  . GLU A 0 306 . -19.147  -2.036  32.059   1.00 88.76 306 A 1 
ATOM 2337 O OE1 . GLU A 0 306 . -19.304  -3.275  31.934   1.00 88.76 306 A 1 
ATOM 2338 O OE2 . GLU A 0 306 . -18.218  -1.478  31.424   1.00 88.76 306 A 1 
ATOM 2339 N N   . TRP A 0 307 . -23.184  0.143   34.287   1.00 88.22 307 A 1 
ATOM 2340 C CA  . TRP A 0 307 . -23.749  -0.095  35.619   1.00 88.22 307 A 1 
ATOM 2341 C C   . TRP A 0 307 . -24.478  -1.438  35.727   1.00 88.22 307 A 1 
ATOM 2342 C CB  . TRP A 0 307 . -24.652  1.082   36.019   1.00 88.22 307 A 1 
ATOM 2343 O O   . TRP A 0 307 . -25.021  -1.955  34.753   1.00 88.22 307 A 1 
ATOM 2344 C CG  . TRP A 0 307 . -25.760  1.419   35.064   1.00 88.22 307 A 1 
ATOM 2345 C CD1 . TRP A 0 307 . -25.692  2.350   34.085   1.00 88.22 307 A 1 
ATOM 2346 C CD2 . TRP A 0 307 . -27.094  0.829   34.959   1.00 88.22 307 A 1 
ATOM 2347 C CE2 . TRP A 0 307 . -27.787  1.470   33.887   1.00 88.22 307 A 1 
ATOM 2348 C CE3 . TRP A 0 307 . -27.784  -0.191  35.651   1.00 88.22 307 A 1 
ATOM 2349 N NE1 . TRP A 0 307 . -26.884  2.387   33.390   1.00 88.22 307 A 1 
ATOM 2350 C CH2 . TRP A 0 307 . -29.747  0.083   34.221   1.00 88.22 307 A 1 
ATOM 2351 C CZ2 . TRP A 0 307 . -29.095  1.113   33.519   1.00 88.22 307 A 1 
ATOM 2352 C CZ3 . TRP A 0 307 . -29.093  -0.561  35.287   1.00 88.22 307 A 1 
ATOM 2353 N N   . ASP A 0 308 . -24.495  -1.987  36.940   1.00 88.12 308 A 1 
ATOM 2354 C CA  . ASP A 0 308 . -25.144  -3.244  37.320   1.00 88.12 308 A 1 
ATOM 2355 C C   . ASP A 0 308 . -25.888  -3.047  38.652   1.00 88.12 308 A 1 
ATOM 2356 C CB  . ASP A 0 308 . -24.078  -4.351  37.418   1.00 88.12 308 A 1 
ATOM 2357 O O   . ASP A 0 308 . -25.378  -2.396  39.566   1.00 88.12 308 A 1 
ATOM 2358 C CG  . ASP A 0 308 . -24.669  -5.764  37.383   1.00 88.12 308 A 1 
ATOM 2359 O OD1 . ASP A 0 308 . -24.880  -6.276  36.263   1.00 88.12 308 A 1 
ATOM 2360 O OD2 . ASP A 0 308 . -24.855  -6.366  38.464   1.00 88.12 308 A 1 
ATOM 2361 N N   . ASN A 0 309 . -27.105  -3.577  38.758   1.00 85.80 309 A 1 
ATOM 2362 C CA  . ASN A 0 309 . -27.970  -3.515  39.935   1.00 85.80 309 A 1 
ATOM 2363 C C   . ASN A 0 309 . -28.631  -4.881  40.140   1.00 85.80 309 A 1 
ATOM 2364 C CB  . ASN A 0 309 . -29.017  -2.401  39.727   1.00 85.80 309 A 1 
ATOM 2365 O O   . ASN A 0 309 . -29.445  -5.307  39.316   1.00 85.80 309 A 1 
ATOM 2366 C CG  . ASN A 0 309 . -30.018  -2.268  40.868   1.00 85.80 309 A 1 
ATOM 2367 N ND2 . ASN A 0 309 . -30.938  -3.195  41.022   1.00 85.80 309 A 1 
ATOM 2368 O OD1 . ASN A 0 309 . -30.005  -1.296  41.606   1.00 85.80 309 A 1 
ATOM 2369 N N   . GLN A 0 310 . -28.343  -5.525  41.267   1.00 83.25 310 A 1 
ATOM 2370 C CA  . GLN A 0 310 . -28.923  -6.805  41.663   1.00 83.25 310 A 1 
ATOM 2371 C C   . GLN A 0 310 . -29.643  -6.640  42.998   1.00 83.25 310 A 1 
ATOM 2372 C CB  . GLN A 0 310 . -27.840  -7.894  41.740   1.00 83.25 310 A 1 
ATOM 2373 O O   . GLN A 0 310 . -29.003  -6.396  44.021   1.00 83.25 310 A 1 
ATOM 2374 C CG  . GLN A 0 310 . -27.082  -8.052  40.417   1.00 83.25 310 A 1 
ATOM 2375 C CD  . GLN A 0 310 . -25.935  -9.053  40.480   1.00 83.25 310 A 1 
ATOM 2376 N NE2 . GLN A 0 310 . -24.936  -8.868  39.651   1.00 83.25 310 A 1 
ATOM 2377 O OE1 . GLN A 0 310 . -25.915  -10.022 41.231   1.00 83.25 310 A 1 
ATOM 2378 N N   . ASP A 0 311 . -30.954  -6.821  42.950   1.00 79.32 311 A 1 
ATOM 2379 C CA  . ASP A 0 311 . -31.916  -6.757  44.044   1.00 79.32 311 A 1 
ATOM 2380 C C   . ASP A 0 311 . -32.356  -8.206  44.349   1.00 79.32 311 A 1 
ATOM 2381 C CB  . ASP A 0 311 . -33.050  -5.842  43.559   1.00 79.32 311 A 1 
ATOM 2382 O O   . ASP A 0 311 . -32.632  -8.997  43.440   1.00 79.32 311 A 1 
ATOM 2383 C CG  . ASP A 0 311 . -34.131  -5.533  44.591   1.00 79.32 311 A 1 
ATOM 2384 O OD1 . ASP A 0 311 . -34.311  -6.386  45.489   1.00 79.32 311 A 1 
ATOM 2385 O OD2 . ASP A 0 311 . -34.779  -4.472  44.407   1.00 79.32 311 A 1 
ATOM 2386 N N   . ASN A 0 312 . -32.280  -8.626  45.613   1.00 80.58 312 A 1 
ATOM 2387 C CA  . ASN A 0 312 . -32.378  -10.042 46.011   1.00 80.58 312 A 1 
ATOM 2388 C C   . ASN A 0 312 . -33.142  -10.234 47.332   1.00 80.58 312 A 1 
ATOM 2389 C CB  . ASN A 0 312 . -30.967  -10.659 46.087   1.00 80.58 312 A 1 
ATOM 2390 O O   . ASN A 0 312 . -32.870  -11.185 48.098   1.00 80.58 312 A 1 
ATOM 2391 C CG  . ASN A 0 312 . -30.259  -10.796 44.760   1.00 80.58 312 A 1 
ATOM 2392 N ND2 . ASN A 0 312 . -29.478  -9.813  44.381   1.00 80.58 312 A 1 
ATOM 2393 O OD1 . ASN A 0 312 . -30.318  -11.844 44.125   1.00 80.58 312 A 1 
ATOM 2394 N N   . ASP A 0 313 . -34.054  -9.313  47.606   1.00 77.02 313 A 1 
ATOM 2395 C CA  . ASP A 0 313 . -34.734  -9.157  48.878   1.00 77.02 313 A 1 
ATOM 2396 C C   . ASP A 0 313 . -35.623  -10.351 49.262   1.00 77.02 313 A 1 
ATOM 2397 C CB  . ASP A 0 313 . -35.468  -7.804  48.882   1.00 77.02 313 A 1 
ATOM 2398 O O   . ASP A 0 313 . -35.924  -11.278 48.494   1.00 77.02 313 A 1 
ATOM 2399 C CG  . ASP A 0 313 . -34.583  -6.683  49.425   1.00 77.02 313 A 1 
ATOM 2400 O OD1 . ASP A 0 313 . -33.342  -6.768  49.228   1.00 77.02 313 A 1 
ATOM 2401 O OD2 . ASP A 0 313 . -35.138  -5.872  50.202   1.00 77.02 313 A 1 
ATOM 2402 N N   . LYS A 0 314 . -35.922  -10.433 50.565   1.00 70.67 314 A 1 
ATOM 2403 C CA  . LYS A 0 314 . -36.781  -11.475 51.152   1.00 70.67 314 A 1 
ATOM 2404 C C   . LYS A 0 314 . -37.571  -10.914 52.313   1.00 70.67 314 A 1 
ATOM 2405 C CB  . LYS A 0 314 . -35.978  -12.714 51.616   1.00 70.67 314 A 1 
ATOM 2406 O O   . LYS A 0 314 . -37.002  -10.569 53.348   1.00 70.67 314 A 1 
ATOM 2407 C CG  . LYS A 0 314 . -35.214  -13.334 50.446   1.00 70.67 314 A 1 
ATOM 2408 C CD  . LYS A 0 314 . -34.372  -14.573 50.744   1.00 70.67 314 A 1 
ATOM 2409 C CE  . LYS A 0 314 . -33.695  -15.008 49.433   1.00 70.67 314 A 1 
ATOM 2410 N NZ  . LYS A 0 314 . -32.892  -13.913 48.829   1.00 70.67 314 A 1 
ATOM 2411 N N   . TRP A 0 315 . -38.895  -10.961 52.213   1.00 67.21 315 A 1 
ATOM 2412 C CA  . TRP A 0 315 . -39.806  -10.641 53.313   1.00 67.21 315 A 1 
ATOM 2413 C C   . TRP A 0 315 . -40.581  -11.862 53.815   1.00 67.21 315 A 1 
ATOM 2414 C CB  . TRP A 0 315 . -40.743  -9.496  52.917   1.00 67.21 315 A 1 
ATOM 2415 O O   . TRP A 0 315 . -41.140  -12.657 53.055   1.00 67.21 315 A 1 
ATOM 2416 C CG  . TRP A 0 315 . -41.410  -9.630  51.586   1.00 67.21 315 A 1 
ATOM 2417 C CD1 . TRP A 0 315 . -42.453  -10.434 51.273   1.00 67.21 315 A 1 
ATOM 2418 C CD2 . TRP A 0 315 . -41.060  -8.932  50.355   1.00 67.21 315 A 1 
ATOM 2419 C CE2 . TRP A 0 315 . -41.934  -9.373  49.317   1.00 67.21 315 A 1 
ATOM 2420 C CE3 . TRP A 0 315 . -40.088  -7.973  50.019   1.00 67.21 315 A 1 
ATOM 2421 N NE1 . TRP A 0 315 . -42.768  -10.277 49.936   1.00 67.21 315 A 1 
ATOM 2422 C CH2 . TRP A 0 315 . -40.869  -7.941  47.701   1.00 67.21 315 A 1 
ATOM 2423 C CZ2 . TRP A 0 315 . -41.846  -8.903  48.001   1.00 67.21 315 A 1 
ATOM 2424 C CZ3 . TRP A 0 315 . -40.013  -7.472  48.712   1.00 67.21 315 A 1 
ATOM 2425 N N   . GLY A 0 316 . -40.687  -11.973 55.140   1.00 62.24 316 A 1 
ATOM 2426 C CA  . GLY A 0 316 . -41.705  -12.788 55.797   1.00 62.24 316 A 1 
ATOM 2427 C C   . GLY A 0 316 . -42.944  -11.945 56.102   1.00 62.24 316 A 1 
ATOM 2428 O O   . GLY A 0 316 . -42.872  -11.014 56.901   1.00 62.24 316 A 1 
ATOM 2429 N N   . ALA A 0 317 . -44.094  -12.284 55.520   1.00 56.37 317 A 1 
ATOM 2430 C CA  . ALA A 0 317 . -45.354  -11.604 55.812   1.00 56.37 317 A 1 
ATOM 2431 C C   . ALA A 0 317 . -45.877  -11.987 57.212   1.00 56.37 317 A 1 
ATOM 2432 C CB  . ALA A 0 317 . -46.364  -11.910 54.701   1.00 56.37 317 A 1 
ATOM 2433 O O   . ALA A 0 317 . -45.984  -13.170 57.555   1.00 56.37 317 A 1 
ATOM 2434 N N   . GLN A 0 318 . -46.216  -10.984 58.028   1.00 54.79 318 A 1 
ATOM 2435 C CA  . GLN A 0 318 . -46.570  -11.163 59.440   1.00 54.79 318 A 1 
ATOM 2436 C C   . GLN A 0 318 . -48.094  -11.114 59.659   1.00 54.79 318 A 1 
ATOM 2437 C CB  . GLN A 0 318 . -45.780  -10.141 60.276   1.00 54.79 318 A 1 
ATOM 2438 O O   . GLN A 0 318 . -48.717  -10.054 59.608   1.00 54.79 318 A 1 
ATOM 2439 C CG  . GLN A 0 318 . -45.777  -10.480 61.775   1.00 54.79 318 A 1 
ATOM 2440 C CD  . GLN A 0 318 . -44.842  -9.586  62.591   1.00 54.79 318 A 1 
ATOM 2441 N NE2 . GLN A 0 318 . -44.608  -9.897  63.846   1.00 54.79 318 A 1 
ATOM 2442 O OE1 . GLN A 0 318 . -44.286  -8.606  62.133   1.00 54.79 318 A 1 
ATOM 2443 N N   . ALA A 0 319 . -48.700  -12.278 59.910   1.00 50.75 319 A 1 
ATOM 2444 C CA  . ALA A 0 319 . -50.145  -12.434 60.088   1.00 50.75 319 A 1 
ATOM 2445 C C   . ALA A 0 319 . -50.590  -12.344 61.561   1.00 50.75 319 A 1 
ATOM 2446 C CB  . ALA A 0 319 . -50.580  -13.752 59.436   1.00 50.75 319 A 1 
ATOM 2447 O O   . ALA A 0 319 . -49.893  -12.802 62.468   1.00 50.75 319 A 1 
ATOM 2448 N N   . TRP A 0 320 . -51.788  -11.795 61.784   1.00 47.32 320 A 1 
ATOM 2449 C CA  . TRP A 0 320 . -52.414  -11.639 63.101   1.00 47.32 320 A 1 
ATOM 2450 C C   . TRP A 0 320 . -53.420  -12.775 63.349   1.00 47.32 320 A 1 
ATOM 2451 C CB  . TRP A 0 320 . -53.124  -10.274 63.191   1.00 47.32 320 A 1 
ATOM 2452 O O   . TRP A 0 320 . -54.233  -13.075 62.478   1.00 47.32 320 A 1 
ATOM 2453 C CG  . TRP A 0 320 . -52.293  -9.021  63.081   1.00 47.32 320 A 1 
ATOM 2454 C CD1 . TRP A 0 320 . -51.466  -8.692  62.059   1.00 47.32 320 A 1 
ATOM 2455 C CD2 . TRP A 0 320 . -52.245  -7.877  63.999   1.00 47.32 320 A 1 
ATOM 2456 C CE2 . TRP A 0 320 . -51.365  -6.892  63.454   1.00 47.32 320 A 1 
ATOM 2457 C CE3 . TRP A 0 320 . -52.855  -7.567  65.236   1.00 47.32 320 A 1 
ATOM 2458 N NE1 . TRP A 0 320 . -50.907  -7.452  62.283   1.00 47.32 320 A 1 
ATOM 2459 C CH2 . TRP A 0 320 . -51.736  -5.392  65.316   1.00 47.32 320 A 1 
ATOM 2460 C CZ2 . TRP A 0 320 . -51.110  -5.668  64.089   1.00 47.32 320 A 1 
ATOM 2461 C CZ3 . TRP A 0 320 . -52.603  -6.341  65.887   1.00 47.32 320 A 1 
ATOM 2462 N N   . GLY A 0 321 . -53.408  -13.367 64.545   1.00 48.18 321 A 1 
ATOM 2463 C CA  . GLY A 0 321 . -54.476  -14.239 65.058   1.00 48.18 321 A 1 
ATOM 2464 C C   . GLY A 0 321 . -55.100  -13.612 66.305   1.00 48.18 321 A 1 
ATOM 2465 O O   . GLY A 0 321 . -54.413  -12.861 66.997   1.00 48.18 321 A 1 
ATOM 2466 N N   . LYS A 0 322 . -56.385  -13.876 66.582   1.00 45.95 322 A 1 
ATOM 2467 C CA  . LYS A 0 322 . -57.109  -13.253 67.703   1.00 45.95 322 A 1 
ATOM 2468 C C   . LYS A 0 322 . -57.606  -14.230 68.766   1.00 45.95 322 A 1 
ATOM 2469 C CB  . LYS A 0 322 . -58.248  -12.344 67.211   1.00 45.95 322 A 1 
ATOM 2470 O O   . LYS A 0 322 . -57.967  -15.369 68.492   1.00 45.95 322 A 1 
ATOM 2471 C CG  . LYS A 0 322 . -57.731  -10.938 66.862   1.00 45.95 322 A 1 
ATOM 2472 C CD  . LYS A 0 322 . -58.834  -9.890  67.049   1.00 45.95 322 A 1 
ATOM 2473 C CE  . LYS A 0 322 . -58.227  -8.485  67.005   1.00 45.95 322 A 1 
ATOM 2474 N NZ  . LYS A 0 322 . -59.034  -7.538  67.811   1.00 45.95 322 A 1 
ATOM 2475 N N   . ASP A 0 323 . -57.624  -13.701 69.977   1.00 38.40 323 A 1 
ATOM 2476 C CA  . ASP A 0 323 . -58.061  -14.247 71.253   1.00 38.40 323 A 1 
ATOM 2477 C C   . ASP A 0 323 . -59.530  -13.881 71.581   1.00 38.40 323 A 1 
ATOM 2478 C CB  . ASP A 0 323 . -57.043  -13.805 72.336   1.00 38.40 323 A 1 
ATOM 2479 O O   . ASP A 0 323 . -60.225  -13.241 70.786   1.00 38.40 323 A 1 
ATOM 2480 C CG  . ASP A 0 323 . -56.447  -12.378 72.230   1.00 38.40 323 A 1 
ATOM 2481 O OD1 . ASP A 0 323 . -56.908  -11.562 71.393   1.00 38.40 323 A 1 
ATOM 2482 O OD2 . ASP A 0 323 . -55.457  -12.150 72.958   1.00 38.40 323 A 1 
ATOM 2483 N N   . ARG A 0 324 . -60.048  -14.371 72.722   1.00 39.48 324 A 1 
ATOM 2484 C CA  . ARG A 0 324 . -61.472  -14.278 73.111   1.00 39.48 324 A 1 
ATOM 2485 C C   . ARG A 0 324 . -61.664  -13.642 74.491   1.00 39.48 324 A 1 
ATOM 2486 C CB  . ARG A 0 324 . -62.137  -15.667 73.098   1.00 39.48 324 A 1 
ATOM 2487 O O   . ARG A 0 324 . -61.305  -14.240 75.504   1.00 39.48 324 A 1 
ATOM 2488 C CG  . ARG A 0 324 . -62.208  -16.319 71.710   1.00 39.48 324 A 1 
ATOM 2489 C CD  . ARG A 0 324 . -62.852  -17.712 71.791   1.00 39.48 324 A 1 
ATOM 2490 N NE  . ARG A 0 324 . -64.323  -17.666 71.958   1.00 39.48 324 A 1 
ATOM 2491 N NH1 . ARG A 0 324 . -64.581  -19.724 72.936   1.00 39.48 324 A 1 
ATOM 2492 N NH2 . ARG A 0 324 . -66.351  -18.734 72.129   1.00 39.48 324 A 1 
ATOM 2493 C CZ  . ARG A 0 324 . -65.073  -18.682 72.351   1.00 39.48 324 A 1 
ATOM 2494 N N   . ASP A 0 325 . -62.335  -12.494 74.521   1.00 43.98 325 A 1 
ATOM 2495 C CA  . ASP A 0 325 . -62.686  -11.766 75.746   1.00 43.98 325 A 1 
ATOM 2496 C C   . ASP A 0 325 . -63.954  -12.296 76.443   1.00 43.98 325 A 1 
ATOM 2497 C CB  . ASP A 0 325 . -62.884  -10.279 75.421   1.00 43.98 325 A 1 
ATOM 2498 O O   . ASP A 0 325 . -64.871  -12.823 75.808   1.00 43.98 325 A 1 
ATOM 2499 C CG  . ASP A 0 325 . -61.619  -9.616  74.883   1.00 43.98 325 A 1 
ATOM 2500 O OD1 . ASP A 0 325 . -60.569  -9.816  75.524   1.00 43.98 325 A 1 
ATOM 2501 O OD2 . ASP A 0 325 . -61.749  -8.906  73.860   1.00 43.98 325 A 1 
ATOM 2502 N N   . VAL A 0 326 . -64.060  -12.070 77.761   1.00 42.05 326 A 1 
ATOM 2503 C CA  . VAL A 0 326 . -65.280  -12.313 78.558   1.00 42.05 326 A 1 
ATOM 2504 C C   . VAL A 0 326 . -65.590  -11.101 79.448   1.00 42.05 326 A 1 
ATOM 2505 C CB  . VAL A 0 326 . -65.182  -13.614 79.383   1.00 42.05 326 A 1 
ATOM 2506 O O   . VAL A 0 326 . -64.741  -10.621 80.194   1.00 42.05 326 A 1 
ATOM 2507 C CG1 . VAL A 0 326 . -66.473  -13.876 80.178   1.00 42.05 326 A 1 
ATOM 2508 C CG2 . VAL A 0 326 . -64.951  -14.845 78.495   1.00 42.05 326 A 1 
ATOM 2509 N N   . TYR A 0 327 . -66.831  -10.613 79.376   1.00 39.08 327 A 1 
ATOM 2510 C CA  . TYR A 0 327 . -67.297  -9.352  79.974   1.00 39.08 327 A 1 
ATOM 2511 C C   . TYR A 0 327 . -67.856  -9.496  81.412   1.00 39.08 327 A 1 
ATOM 2512 C CB  . TYR A 0 327 . -68.343  -8.779  79.004   1.00 39.08 327 A 1 
ATOM 2513 O O   . TYR A 0 327 . -68.293  -10.576 81.810   1.00 39.08 327 A 1 
ATOM 2514 C CG  . TYR A 0 327 . -68.923  -7.433  79.385   1.00 39.08 327 A 1 
ATOM 2515 C CD1 . TYR A 0 327 . -70.167  -7.362  80.043   1.00 39.08 327 A 1 
ATOM 2516 C CD2 . TYR A 0 327 . -68.220  -6.254  79.072   1.00 39.08 327 A 1 
ATOM 2517 C CE1 . TYR A 0 327 . -70.710  -6.110  80.386   1.00 39.08 327 A 1 
ATOM 2518 C CE2 . TYR A 0 327 . -68.761  -5.000  79.413   1.00 39.08 327 A 1 
ATOM 2519 O OH  . TYR A 0 327 . -70.542  -3.721  80.393   1.00 39.08 327 A 1 
ATOM 2520 C CZ  . TYR A 0 327 . -70.008  -4.928  80.071   1.00 39.08 327 A 1 
ATOM 2521 N N   . GLY A 0 328 . -67.928  -8.396  82.181   1.00 34.32 328 A 1 
ATOM 2522 C CA  . GLY A 0 328 . -68.533  -8.360  83.526   1.00 34.32 328 A 1 
ATOM 2523 C C   . GLY A 0 328 . -69.104  -6.989  83.936   1.00 34.32 328 A 1 
ATOM 2524 O O   . GLY A 0 328 . -68.693  -5.964  83.400   1.00 34.32 328 A 1 
ATOM 2525 N N   . ALA A 0 329 . -70.051  -6.959  84.894   1.00 37.15 329 A 1 
ATOM 2526 C CA  . ALA A 0 329 . -70.725  -5.724  85.334   1.00 37.15 329 A 1 
ATOM 2527 C C   . ALA A 0 329 . -71.183  -5.697  86.823   1.00 37.15 329 A 1 
ATOM 2528 C CB  . ALA A 0 329 . -71.906  -5.456  84.390   1.00 37.15 329 A 1 
ATOM 2529 O O   . ALA A 0 329 . -72.017  -6.482  87.267   1.00 37.15 329 A 1 
ATOM 2530 N N   . SER A 0 330 . -70.626  -4.732  87.564   1.00 36.61 330 A 1 
ATOM 2531 C CA  . SER A 0 330 . -71.104  -3.993  88.762   1.00 36.61 330 A 1 
ATOM 2532 C C   . SER A 0 330 . -72.339  -4.426  89.611   1.00 36.61 330 A 1 
ATOM 2533 C CB  . SER A 0 330 . -71.361  -2.556  88.286   1.00 36.61 330 A 1 
ATOM 2534 O O   . SER A 0 330 . -73.486  -4.209  89.233   1.00 36.61 330 A 1 
ATOM 2535 O OG  . SER A 0 330 . -72.335  -2.579  87.263   1.00 36.61 330 A 1 
ATOM 2536 N N   . SER A 0 331 . -72.066  -4.816  90.868   1.00 32.03 331 A 1 
ATOM 2537 C CA  . SER A 0 331 . -72.545  -4.230  92.157   1.00 32.03 331 A 1 
ATOM 2538 C C   . SER A 0 331 . -74.007  -3.788  92.439   1.00 32.03 331 A 1 
ATOM 2539 C CB  . SER A 0 331 . -71.662  -3.019  92.494   1.00 32.03 331 A 1 
ATOM 2540 O O   . SER A 0 331 . -74.493  -2.831  91.848   1.00 32.03 331 A 1 
ATOM 2541 O OG  . SER A 0 331 . -71.907  -1.954  91.598   1.00 32.03 331 A 1 
ATOM 2542 N N   . TYR A 0 332 . -74.571  -4.294  93.553   1.00 31.96 332 A 1 
ATOM 2543 C CA  . TYR A 0 332 . -75.410  -3.612  94.585   1.00 31.96 332 A 1 
ATOM 2544 C C   . TYR A 0 332 . -75.582  -4.602  95.777   1.00 31.96 332 A 1 
ATOM 2545 C CB  . TYR A 0 332 . -76.800  -3.216  94.022   1.00 31.96 332 A 1 
ATOM 2546 O O   . TYR A 0 332 . -75.599  -5.803  95.534   1.00 31.96 332 A 1 
ATOM 2547 C CG  . TYR A 0 332 . -77.091  -1.718  93.965   1.00 31.96 332 A 1 
ATOM 2548 C CD1 . TYR A 0 332 . -77.639  -1.054  95.083   1.00 31.96 332 A 1 
ATOM 2549 C CD2 . TYR A 0 332 . -76.868  -0.994  92.777   1.00 31.96 332 A 1 
ATOM 2550 C CE1 . TYR A 0 332 . -77.929  0.327   95.023   1.00 31.96 332 A 1 
ATOM 2551 C CE2 . TYR A 0 332 . -77.148  0.384   92.712   1.00 31.96 332 A 1 
ATOM 2552 O OH  . TYR A 0 332 . -77.959  2.377   93.760   1.00 31.96 332 A 1 
ATOM 2553 C CZ  . TYR A 0 332 . -77.678  1.050   93.834   1.00 31.96 332 A 1 
ATOM 2554 N N   . GLY A 0 333 . -75.723  -4.265  97.070   1.00 31.73 333 A 1 
ATOM 2555 C CA  . GLY A 0 333 . -75.580  -3.013  97.832   1.00 31.73 333 A 1 
ATOM 2556 C C   . GLY A 0 333 . -76.075  -3.189  99.298   1.00 31.73 333 A 1 
ATOM 2557 O O   . GLY A 0 333 . -77.001  -3.960  99.524   1.00 31.73 333 A 1 
ATOM 2558 N N   . LYS A 0 334 . -75.508  -2.433  100.264  1.00 34.04 334 A 1 
ATOM 2559 C CA  . LYS A 0 334 . -75.647  -2.528  101.757  1.00 34.04 334 A 1 
ATOM 2560 C C   . LYS A 0 334 . -74.933  -3.743  102.406  1.00 34.04 334 A 1 
ATOM 2561 C CB  . LYS A 0 334 . -77.113  -2.459  102.235  1.00 34.04 334 A 1 
ATOM 2562 O O   . LYS A 0 334 . -75.059  -4.838  101.881  1.00 34.04 334 A 1 
ATOM 2563 C CG  . LYS A 0 334 . -77.873  -1.205  101.780  1.00 34.04 334 A 1 
ATOM 2564 C CD  . LYS A 0 334 . -79.314  -1.236  102.311  1.00 34.04 334 A 1 
ATOM 2565 C CE  . LYS A 0 334 . -80.062  0.039   101.907  1.00 34.04 334 A 1 
ATOM 2566 N NZ  . LYS A 0 334 . -81.465  0.020   102.390  1.00 34.04 334 A 1 
ATOM 2567 N N   . ALA A 0 335 . -74.128  -3.685  103.484  1.00 29.06 335 A 1 
ATOM 2568 C CA  . ALA A 0 335 . -73.792  -2.727  104.573  1.00 29.06 335 A 1 
ATOM 2569 C C   . ALA A 0 335 . -74.459  -2.991  105.948  1.00 29.06 335 A 1 
ATOM 2570 C CB  . ALA A 0 335 . -73.861  -1.246  104.174  1.00 29.06 335 A 1 
ATOM 2571 O O   . ALA A 0 335 . -75.586  -3.469  105.988  1.00 29.06 335 A 1 
ATOM 2572 N N   . ALA A 0 336 . -73.762  -2.576  107.029  1.00 26.17 336 A 1 
ATOM 2573 C CA  . ALA A 0 336 . -74.104  -2.667  108.471  1.00 26.17 336 A 1 
ATOM 2574 C C   . ALA A 0 336 . -74.122  -4.113  109.052  1.00 26.17 336 A 1 
ATOM 2575 C CB  . ALA A 0 336 . -75.396  -1.870  108.720  1.00 26.17 336 A 1 
ATOM 2576 O O   . ALA A 0 336 . -74.774  -4.972  108.479  1.00 26.17 336 A 1 
ATOM 2577 N N   . SER A 0 337 . -73.368  -4.542  110.084  1.00 30.10 337 A 1 
ATOM 2578 C CA  . SER A 0 337 . -72.886  -4.000  111.389  1.00 30.10 337 A 1 
ATOM 2579 C C   . SER A 0 337 . -73.741  -4.454  112.589  1.00 30.10 337 A 1 
ATOM 2580 C CB  . SER A 0 337 . -72.640  -2.490  111.464  1.00 30.10 337 A 1 
ATOM 2581 O O   . SER A 0 337 . -74.943  -4.611  112.424  1.00 30.10 337 A 1 
ATOM 2582 O OG  . SER A 0 337 . -73.856  -1.777  111.510  1.00 30.10 337 A 1 
ATOM 2583 N N   . ALA A 0 338 . -73.132  -4.548  113.786  1.00 30.64 338 A 1 
ATOM 2584 C CA  . ALA A 0 338 . -73.632  -5.222  115.009  1.00 30.64 338 A 1 
ATOM 2585 C C   . ALA A 0 338 . -73.633  -6.768  114.880  1.00 30.64 338 A 1 
ATOM 2586 C CB  . ALA A 0 338 . -74.958  -4.607  115.484  1.00 30.64 338 A 1 
ATOM 2587 O O   . ALA A 0 338 . -73.904  -7.288  113.806  1.00 30.64 338 A 1 
ATOM 2588 N N   . GLN A 0 339 . -73.151  -7.580  115.833  1.00 29.41 339 A 1 
ATOM 2589 C CA  . GLN A 0 339 . -73.279  -7.623  117.307  1.00 29.41 339 A 1 
ATOM 2590 C C   . GLN A 0 339 . -74.620  -8.182  117.815  1.00 29.41 339 A 1 
ATOM 2591 C CB  . GLN A 0 339 . -72.903  -6.347  118.090  1.00 29.41 339 A 1 
ATOM 2592 O O   . GLN A 0 339 . -75.483  -7.417  118.236  1.00 29.41 339 A 1 
ATOM 2593 C CG  . GLN A 0 339 . -71.439  -5.907  118.053  1.00 29.41 339 A 1 
ATOM 2594 C CD  . GLN A 0 339 . -71.251  -4.707  118.979  1.00 29.41 339 A 1 
ATOM 2595 N NE2 . GLN A 0 339 . -70.860  -4.906  120.220  1.00 29.41 339 A 1 
ATOM 2596 O OE1 . GLN A 0 339 . -71.481  -3.567  118.616  1.00 29.41 339 A 1 
ATOM 2597 N N   . ASP A 0 340 . -74.689  -9.508  117.957  1.00 31.94 340 A 1 
ATOM 2598 C CA  . ASP A 0 340 . -75.195  -10.103 119.203  1.00 31.94 340 A 1 
ATOM 2599 C C   . ASP A 0 340 . -74.058  -9.944  120.241  1.00 31.94 340 A 1 
ATOM 2600 C CB  . ASP A 0 340 . -75.544  -11.585 118.987  1.00 31.94 340 A 1 
ATOM 2601 O O   . ASP A 0 340 . -72.922  -10.327 119.966  1.00 31.94 340 A 1 
ATOM 2602 C CG  . ASP A 0 340 . -76.647  -11.810 117.946  1.00 31.94 340 A 1 
ATOM 2603 O OD1 . ASP A 0 340 . -77.644  -11.056 117.980  1.00 31.94 340 A 1 
ATOM 2604 O OD2 . ASP A 0 340 . -76.476  -12.749 117.136  1.00 31.94 340 A 1 
ATOM 2605 N N   . TRP A 0 341 . -74.162  -9.270  121.389  1.00 28.92 341 A 1 
ATOM 2606 C CA  . TRP A 0 341 . -75.280  -8.965  122.291  1.00 28.92 341 A 1 
ATOM 2607 C C   . TRP A 0 341 . -75.754  -10.163 123.128  1.00 28.92 341 A 1 
ATOM 2608 C CB  . TRP A 0 341 . -76.416  -8.128  121.659  1.00 28.92 341 A 1 
ATOM 2609 O O   . TRP A 0 341 . -76.712  -10.834 122.772  1.00 28.92 341 A 1 
ATOM 2610 C CG  . TRP A 0 341 . -77.119  -7.202  122.617  1.00 28.92 341 A 1 
ATOM 2611 C CD1 . TRP A 0 341 . -76.518  -6.180  123.268  1.00 28.92 341 A 1 
ATOM 2612 C CD2 . TRP A 0 341 . -78.533  -7.139  123.013  1.00 28.92 341 A 1 
ATOM 2613 C CE2 . TRP A 0 341 . -78.685  -6.087  123.969  1.00 28.92 341 A 1 
ATOM 2614 C CE3 . TRP A 0 341 . -79.708  -7.841  122.662  1.00 28.92 341 A 1 
ATOM 2615 N NE1 . TRP A 0 341 . -77.430  -5.532  124.076  1.00 28.92 341 A 1 
ATOM 2616 C CH2 . TRP A 0 341 . -81.061  -6.491  124.192  1.00 28.92 341 A 1 
ATOM 2617 C CZ2 . TRP A 0 341 . -79.914  -5.774  124.571  1.00 28.92 341 A 1 
ATOM 2618 C CZ3 . TRP A 0 341 . -80.958  -7.507  123.225  1.00 28.92 341 A 1 
ATOM 2619 N N   . GLN A 0 342 . -75.099  -10.390 124.280  1.00 34.54 342 A 1 
ATOM 2620 C CA  . GLN A 0 342 . -75.677  -10.272 125.643  1.00 34.54 342 A 1 
ATOM 2621 C C   . GLN A 0 342 . -74.744  -10.872 126.728  1.00 34.54 342 A 1 
ATOM 2622 C CB  . GLN A 0 342 . -77.080  -10.905 125.751  1.00 34.54 342 A 1 
ATOM 2623 O O   . GLN A 0 342 . -73.911  -11.721 126.429  1.00 34.54 342 A 1 
ATOM 2624 C CG  . GLN A 0 342 . -78.181  -9.894  125.371  1.00 34.54 342 A 1 
ATOM 2625 C CD  . GLN A 0 342 . -79.585  -10.482 125.421  1.00 34.54 342 A 1 
ATOM 2626 N NE2 . GLN A 0 342 . -80.604  -9.675  125.249  1.00 34.54 342 A 1 
ATOM 2627 O OE1 . GLN A 0 342 . -79.814  -11.653 125.662  1.00 34.54 342 A 1 
ATOM 2628 N N   . GLY A 0 343 . -74.888  -10.438 127.994  1.00 34.99 343 A 1 
ATOM 2629 C CA  . GLY A 0 343 . -74.162  -10.990 129.162  1.00 34.99 343 A 1 
ATOM 2630 C C   . GLY A 0 343 . -72.839  -10.274 129.504  1.00 34.99 343 A 1 
ATOM 2631 O O   . GLY A 0 343 . -71.767  -10.799 129.246  1.00 34.99 343 A 1 
ATOM 2632 N N   . ALA A 0 344 . -72.839  -9.001  129.915  1.00 34.60 344 A 1 
ATOM 2633 C CA  . ALA A 0 344 . -73.126  -8.521  131.281  1.00 34.60 344 A 1 
ATOM 2634 C C   . ALA A 0 344 . -72.007  -8.813  132.316  1.00 34.60 344 A 1 
ATOM 2635 C CB  . ALA A 0 344 . -74.516  -8.957  131.770  1.00 34.60 344 A 1 
ATOM 2636 O O   . ALA A 0 344 . -71.831  -9.945  132.752  1.00 34.60 344 A 1 
ATOM 2637 N N   . GLY A 0 345 . -71.293  -7.765  132.756  1.00 38.34 345 A 1 
ATOM 2638 C CA  . GLY A 0 345 . -70.259  -7.831  133.803  1.00 38.34 345 A 1 
ATOM 2639 C C   . GLY A 0 345 . -69.432  -6.537  133.892  1.00 38.34 345 A 1 
ATOM 2640 O O   . GLY A 0 345 . -68.777  -6.151  132.929  1.00 38.34 345 A 1 
ATOM 2641 N N   . TYR A 0 346 . -69.492  -5.831  135.025  1.00 35.68 346 A 1 
ATOM 2642 C CA  . TYR A 0 346 . -68.875  -4.508  135.217  1.00 35.68 346 A 1 
ATOM 2643 C C   . TYR A 0 346 . -67.334  -4.538  135.330  1.00 35.68 346 A 1 
ATOM 2644 C CB  . TYR A 0 346 . -69.444  -3.866  136.504  1.00 35.68 346 A 1 
ATOM 2645 O O   . TYR A 0 346 . -66.803  -5.178  136.228  1.00 35.68 346 A 1 
ATOM 2646 C CG  . TYR A 0 346 . -70.566  -2.854  136.342  1.00 35.68 346 A 1 
ATOM 2647 C CD1 . TYR A 0 346 . -70.376  -1.531  136.792  1.00 35.68 346 A 1 
ATOM 2648 C CD2 . TYR A 0 346 . -71.819  -3.243  135.827  1.00 35.68 346 A 1 
ATOM 2649 C CE1 . TYR A 0 346 . -71.431  -0.599  136.736  1.00 35.68 346 A 1 
ATOM 2650 C CE2 . TYR A 0 346 . -72.876  -2.312  135.768  1.00 35.68 346 A 1 
ATOM 2651 O OH  . TYR A 0 346 . -73.716  -0.108  136.187  1.00 35.68 346 A 1 
ATOM 2652 C CZ  . TYR A 0 346 . -72.687  -0.992  136.228  1.00 35.68 346 A 1 
ATOM 2653 N N   . GLY A 0 347 . -66.664  -3.679  134.549  1.00 37.82 347 A 1 
ATOM 2654 C CA  . GLY A 0 347 . -65.679  -2.705  135.059  1.00 37.82 347 A 1 
ATOM 2655 C C   . GLY A 0 347 . -64.217  -3.116  135.340  1.00 37.82 347 A 1 
ATOM 2656 O O   . GLY A 0 347 . -63.938  -3.980  136.157  1.00 37.82 347 A 1 
ATOM 2657 N N   . GLY A 0 348 . -63.275  -2.308  134.821  1.00 38.24 348 A 1 
ATOM 2658 C CA  . GLY A 0 348 . -62.084  -1.915  135.601  1.00 38.24 348 A 1 
ATOM 2659 C C   . GLY A 0 348 . -60.682  -2.368  135.151  1.00 38.24 348 A 1 
ATOM 2660 O O   . GLY A 0 348 . -60.098  -3.238  135.774  1.00 38.24 348 A 1 
ATOM 2661 N N   . LYS A 0 349 . -60.082  -1.615  134.213  1.00 38.97 349 A 1 
ATOM 2662 C CA  . LYS A 0 349 . -58.638  -1.252  134.132  1.00 38.97 349 A 1 
ATOM 2663 C C   . LYS A 0 349 . -57.511  -2.324  134.071  1.00 38.97 349 A 1 
ATOM 2664 C CB  . LYS A 0 349 . -58.311  -0.294  135.296  1.00 38.97 349 A 1 
ATOM 2665 O O   . LYS A 0 349 . -57.192  -2.967  135.054  1.00 38.97 349 A 1 
ATOM 2666 C CG  . LYS A 0 349 . -58.816  1.138   135.082  1.00 38.97 349 A 1 
ATOM 2667 C CD  . LYS A 0 349 . -58.393  2.012   136.272  1.00 38.97 349 A 1 
ATOM 2668 C CE  . LYS A 0 349 . -58.384  3.493   135.880  1.00 38.97 349 A 1 
ATOM 2669 N NZ  . LYS A 0 349 . -57.617  4.290   136.865  1.00 38.97 349 A 1 
ATOM 2670 N N   . GLN A 0 350 . -56.719  -2.195  132.992  1.00 38.54 350 A 1 
ATOM 2671 C CA  . GLN A 0 350 . -55.231  -2.175  132.939  1.00 38.54 350 A 1 
ATOM 2672 C C   . GLN A 0 350 . -54.412  -3.425  133.362  1.00 38.54 350 A 1 
ATOM 2673 C CB  . GLN A 0 350 . -54.700  -0.939  133.711  1.00 38.54 350 A 1 
ATOM 2674 O O   . GLN A 0 350 . -54.384  -3.793  134.527  1.00 38.54 350 A 1 
ATOM 2675 C CG  . GLN A 0 350 . -55.199  0.424   133.194  1.00 38.54 350 A 1 
ATOM 2676 C CD  . GLN A 0 350 . -54.745  1.592   134.073  1.00 38.54 350 A 1 
ATOM 2677 N NE2 . GLN A 0 350 . -53.559  2.119   133.865  1.00 38.54 350 A 1 
ATOM 2678 O OE1 . GLN A 0 350 . -55.460  2.076   134.942  1.00 38.54 350 A 1 
ATOM 2679 N N   . GLY A 0 351 . -53.562  -3.947  132.457  1.00 38.83 351 A 1 
ATOM 2680 C CA  . GLY A 0 351 . -52.451  -4.853  132.824  1.00 38.83 351 A 1 
ATOM 2681 C C   . GLY A 0 351 . -51.779  -5.587  131.648  1.00 38.83 351 A 1 
ATOM 2682 O O   . GLY A 0 351 . -52.361  -6.491  131.071  1.00 38.83 351 A 1 
ATOM 2683 N N   . TYR A 0 352 . -50.551  -5.199  131.296  1.00 36.21 352 A 1 
ATOM 2684 C CA  . TYR A 0 352 . -49.736  -5.710  130.175  1.00 36.21 352 A 1 
ATOM 2685 C C   . TYR A 0 352 . -49.338  -7.209  130.212  1.00 36.21 352 A 1 
ATOM 2686 C CB  . TYR A 0 352 . -48.407  -4.925  130.199  1.00 36.21 352 A 1 
ATOM 2687 O O   . TYR A 0 352 . -48.858  -7.687  131.234  1.00 36.21 352 A 1 
ATOM 2688 C CG  . TYR A 0 352 . -48.376  -3.596  129.474  1.00 36.21 352 A 1 
ATOM 2689 C CD1 . TYR A 0 352 . -47.680  -3.508  128.253  1.00 36.21 352 A 1 
ATOM 2690 C CD2 . TYR A 0 352 . -48.956  -2.441  130.039  1.00 36.21 352 A 1 
ATOM 2691 C CE1 . TYR A 0 352 . -47.559  -2.273  127.595  1.00 36.21 352 A 1 
ATOM 2692 C CE2 . TYR A 0 352 . -48.841  -1.201  129.378  1.00 36.21 352 A 1 
ATOM 2693 O OH  . TYR A 0 352 . -48.001  0.070   127.511  1.00 36.21 352 A 1 
ATOM 2694 C CZ  . TYR A 0 352 . -48.137  -1.117  128.155  1.00 36.21 352 A 1 
ATOM 2695 N N   . GLY A 0 353 . -49.263  -7.828  129.017  1.00 38.33 353 A 1 
ATOM 2696 C CA  . GLY A 0 353 . -48.105  -8.645  128.575  1.00 38.33 353 A 1 
ATOM 2697 C C   . GLY A 0 353 . -48.218  -10.185 128.589  1.00 38.33 353 A 1 
ATOM 2698 O O   . GLY A 0 353 . -49.008  -10.738 129.343  1.00 38.33 353 A 1 
ATOM 2699 N N   . GLY A 0 354 . -47.378  -10.891 127.796  1.00 36.32 354 A 1 
ATOM 2700 C CA  . GLY A 0 354 . -46.992  -12.279 128.163  1.00 36.32 354 A 1 
ATOM 2701 C C   . GLY A 0 354 . -46.907  -13.449 127.152  1.00 36.32 354 A 1 
ATOM 2702 O O   . GLY A 0 354 . -47.079  -14.572 127.589  1.00 36.32 354 A 1 
ATOM 2703 N N   . ALA A 0 355 . -46.612  -13.252 125.860  1.00 39.25 355 A 1 
ATOM 2704 C CA  . ALA A 0 355 . -45.854  -14.186 124.979  1.00 39.25 355 A 1 
ATOM 2705 C C   . ALA A 0 355 . -46.061  -15.751 124.944  1.00 39.25 355 A 1 
ATOM 2706 C CB  . ALA A 0 355 . -44.367  -13.884 125.233  1.00 39.25 355 A 1 
ATOM 2707 O O   . ALA A 0 355 . -45.670  -16.473 125.850  1.00 39.25 355 A 1 
ATOM 2708 N N   . LYS A 0 356 . -46.336  -16.252 123.715  1.00 41.67 356 A 1 
ATOM 2709 C CA  . LYS A 0 356 . -45.699  -17.407 122.994  1.00 41.67 356 A 1 
ATOM 2710 C C   . LYS A 0 356 . -45.919  -18.906 123.380  1.00 41.67 356 A 1 
ATOM 2711 C CB  . LYS A 0 356 . -44.173  -17.163 122.879  1.00 41.67 356 A 1 
ATOM 2712 O O   . LYS A 0 356 . -45.276  -19.413 124.289  1.00 41.67 356 A 1 
ATOM 2713 C CG  . LYS A 0 356 . -43.763  -16.009 121.951  1.00 41.67 356 A 1 
ATOM 2714 C CD  . LYS A 0 356 . -42.229  -15.886 121.871  1.00 41.67 356 A 1 
ATOM 2715 C CE  . LYS A 0 356 . -41.830  -14.793 120.867  1.00 41.67 356 A 1 
ATOM 2716 N NZ  . LYS A 0 356 . -40.356  -14.669 120.707  1.00 41.67 356 A 1 
ATOM 2717 N N   . SER A 0 357 . -46.475  -19.649 122.394  1.00 38.70 357 A 1 
ATOM 2718 C CA  . SER A 0 357 . -46.160  -21.061 121.996  1.00 38.70 357 A 1 
ATOM 2719 C C   . SER A 0 357 . -46.615  -22.200 122.957  1.00 38.70 357 A 1 
ATOM 2720 C CB  . SER A 0 357 . -44.674  -21.122 121.608  1.00 38.70 357 A 1 
ATOM 2721 O O   . SER A 0 357 . -46.978  -21.903 124.084  1.00 38.70 357 A 1 
ATOM 2722 O OG  . SER A 0 357 . -44.493  -21.751 120.355  1.00 38.70 357 A 1 
ATOM 2723 N N   . TYR A 0 358 . -46.694  -23.508 122.620  1.00 39.14 358 A 1 
ATOM 2724 C CA  . TYR A 0 358 . -46.145  -24.345 121.519  1.00 39.14 358 A 1 
ATOM 2725 C C   . TYR A 0 358 . -46.946  -25.676 121.290  1.00 39.14 358 A 1 
ATOM 2726 C CB  . TYR A 0 358 . -44.687  -24.736 121.897  1.00 39.14 358 A 1 
ATOM 2727 O O   . TYR A 0 358 . -47.459  -26.247 122.245  1.00 39.14 358 A 1 
ATOM 2728 C CG  . TYR A 0 358 . -44.441  -24.948 123.390  1.00 39.14 358 A 1 
ATOM 2729 C CD1 . TYR A 0 358 . -43.840  -23.928 124.159  1.00 39.14 358 A 1 
ATOM 2730 C CD2 . TYR A 0 358 . -44.916  -26.106 124.037  1.00 39.14 358 A 1 
ATOM 2731 C CE1 . TYR A 0 358 . -43.796  -24.017 125.562  1.00 39.14 358 A 1 
ATOM 2732 C CE2 . TYR A 0 358 . -44.857  -26.209 125.441  1.00 39.14 358 A 1 
ATOM 2733 O OH  . TYR A 0 358 . -44.326  -25.230 127.563  1.00 39.14 358 A 1 
ATOM 2734 C CZ  . TYR A 0 358 . -44.325  -25.153 126.207  1.00 39.14 358 A 1 
ATOM 2735 N N   . GLY A 0 359 . -46.946  -26.248 120.063  1.00 43.47 359 A 1 
ATOM 2736 C CA  . GLY A 0 359 . -47.314  -27.665 119.743  1.00 43.47 359 A 1 
ATOM 2737 C C   . GLY A 0 359 . -48.820  -28.052 119.689  1.00 43.47 359 A 1 
ATOM 2738 O O   . GLY A 0 359 . -49.655  -27.275 120.124  1.00 43.47 359 A 1 
ATOM 2739 N N   . SER A 0 360 . -49.262  -29.230 119.184  1.00 36.79 360 A 1 
ATOM 2740 C CA  . SER A 0 360 . -48.595  -30.307 118.399  1.00 36.79 360 A 1 
ATOM 2741 C C   . SER A 0 360 . -49.570  -31.395 117.825  1.00 36.79 360 A 1 
ATOM 2742 C CB  . SER A 0 360 . -47.599  -31.043 119.317  1.00 36.79 360 A 1 
ATOM 2743 O O   . SER A 0 360 . -50.242  -32.045 118.612  1.00 36.79 360 A 1 
ATOM 2744 O OG  . SER A 0 360 . -47.147  -32.257 118.743  1.00 36.79 360 A 1 
ATOM 2745 N N   . LYS A 0 361 . -49.477  -31.709 116.509  1.00 41.63 361 A 1 
ATOM 2746 C CA  . LYS A 0 361 . -49.741  -33.002 115.774  1.00 41.63 361 A 1 
ATOM 2747 C C   . LYS A 0 361 . -51.109  -33.761 115.791  1.00 41.63 361 A 1 
ATOM 2748 C CB  . LYS A 0 361 . -48.657  -34.032 116.152  1.00 41.63 361 A 1 
ATOM 2749 O O   . LYS A 0 361 . -51.696  -33.992 116.835  1.00 41.63 361 A 1 
ATOM 2750 C CG  . LYS A 0 361 . -47.240  -33.694 115.667  1.00 41.63 361 A 1 
ATOM 2751 C CD  . LYS A 0 361 . -46.267  -34.792 116.126  1.00 41.63 361 A 1 
ATOM 2752 C CE  . LYS A 0 361 . -44.850  -34.521 115.611  1.00 41.63 361 A 1 
ATOM 2753 N NZ  . LYS A 0 361 . -43.908  -35.591 116.026  1.00 41.63 361 A 1 
ATOM 2754 N N   . GLY A 0 362 . -51.440  -34.361 114.624  1.00 41.04 362 A 1 
ATOM 2755 C CA  . GLY A 0 362 . -52.360  -35.516 114.392  1.00 41.04 362 A 1 
ATOM 2756 C C   . GLY A 0 362 . -53.468  -35.217 113.351  1.00 41.04 362 A 1 
ATOM 2757 O O   . GLY A 0 362 . -54.143  -34.217 113.531  1.00 41.04 362 A 1 
ATOM 2758 N N   . HIS A 0 363 . -53.678  -35.852 112.176  1.00 35.66 363 A 1 
ATOM 2759 C CA  . HIS A 0 363 . -53.613  -37.236 111.617  1.00 35.66 363 A 1 
ATOM 2760 C C   . HIS A 0 363 . -54.875  -38.117 111.825  1.00 35.66 363 A 1 
ATOM 2761 C CB  . HIS A 0 363 . -52.328  -38.035 111.912  1.00 35.66 363 A 1 
ATOM 2762 O O   . HIS A 0 363 . -55.202  -38.452 112.956  1.00 35.66 363 A 1 
ATOM 2763 C CG  . HIS A 0 363 . -51.097  -37.653 111.124  1.00 35.66 363 A 1 
ATOM 2764 C CD2 . HIS A 0 363 . -50.045  -38.486 110.847  1.00 35.66 363 A 1 
ATOM 2765 N ND1 . HIS A 0 363 . -50.849  -36.464 110.472  1.00 35.66 363 A 1 
ATOM 2766 C CE1 . HIS A 0 363 . -49.679  -36.583 109.820  1.00 35.66 363 A 1 
ATOM 2767 N NE2 . HIS A 0 363 . -49.144  -37.793 110.034  1.00 35.66 363 A 1 
ATOM 2768 N N   . GLY A 0 364 . -55.511  -38.567 110.724  1.00 42.08 364 A 1 
ATOM 2769 C CA  . GLY A 0 364 . -56.620  -39.550 110.686  1.00 42.08 364 A 1 
ATOM 2770 C C   . GLY A 0 364 . -57.322  -39.636 109.308  1.00 42.08 364 A 1 
ATOM 2771 O O   . GLY A 0 364 . -57.306  -38.652 108.575  1.00 42.08 364 A 1 
ATOM 2772 N N   . TYR A 0 365 . -57.911  -40.788 108.940  1.00 33.29 365 A 1 
ATOM 2773 C CA  . TYR A 0 365 . -58.536  -41.065 107.621  1.00 33.29 365 A 1 
ATOM 2774 C C   . TYR A 0 365 . -59.837  -41.900 107.724  1.00 33.29 365 A 1 
ATOM 2775 C CB  . TYR A 0 365 . -57.568  -41.886 106.736  1.00 33.29 365 A 1 
ATOM 2776 O O   . TYR A 0 365 . -59.931  -42.768 108.589  1.00 33.29 365 A 1 
ATOM 2777 C CG  . TYR A 0 365 . -56.492  -41.146 105.960  1.00 33.29 365 A 1 
ATOM 2778 C CD1 . TYR A 0 365 . -56.706  -40.813 104.606  1.00 33.29 365 A 1 
ATOM 2779 C CD2 . TYR A 0 365 . -55.232  -40.911 106.545  1.00 33.29 365 A 1 
ATOM 2780 C CE1 . TYR A 0 365 . -55.666  -40.253 103.840  1.00 33.29 365 A 1 
ATOM 2781 C CE2 . TYR A 0 365 . -54.187  -40.352 105.781  1.00 33.29 365 A 1 
ATOM 2782 O OH  . TYR A 0 365 . -53.395  -39.514 103.670  1.00 33.29 365 A 1 
ATOM 2783 C CZ  . TYR A 0 365 . -54.403  -40.029 104.423  1.00 33.29 365 A 1 
ATOM 2784 N N   . GLY A 0 366 . -60.743  -41.754 106.739  1.00 41.11 366 A 1 
ATOM 2785 C CA  . GLY A 0 366 . -61.744  -42.773 106.343  1.00 41.11 366 A 1 
ATOM 2786 C C   . GLY A 0 366 . -63.142  -42.709 107.003  1.00 41.11 366 A 1 
ATOM 2787 O O   . GLY A 0 366 . -63.337  -41.951 107.943  1.00 41.11 366 A 1 
ATOM 2788 N N   . HIS A 0 367 . -64.161  -43.478 106.572  1.00 35.50 367 A 1 
ATOM 2789 C CA  . HIS A 0 367 . -64.348  -44.224 105.305  1.00 35.50 367 A 1 
ATOM 2790 C C   . HIS A 0 367 . -65.830  -44.682 105.126  1.00 35.50 367 A 1 
ATOM 2791 C CB  . HIS A 0 367 . -63.444  -45.481 105.285  1.00 35.50 367 A 1 
ATOM 2792 O O   . HIS A 0 367 . -66.300  -45.509 105.900  1.00 35.50 367 A 1 
ATOM 2793 C CG  . HIS A 0 367 . -63.175  -46.036 103.907  1.00 35.50 367 A 1 
ATOM 2794 C CD2 . HIS A 0 367 . -61.947  -46.150 103.310  1.00 35.50 367 A 1 
ATOM 2795 N ND1 . HIS A 0 367 . -64.096  -46.581 103.040  1.00 35.50 367 A 1 
ATOM 2796 C CE1 . HIS A 0 367 . -63.438  -47.002 101.945  1.00 35.50 367 A 1 
ATOM 2797 N NE2 . HIS A 0 367 . -62.126  -46.754 102.064  1.00 35.50 367 A 1 
ATOM 2798 N N   . GLY A 0 368 . -66.545  -44.253 104.070  1.00 39.06 368 A 1 
ATOM 2799 C CA  . GLY A 0 368 . -67.878  -44.792 103.684  1.00 39.06 368 A 1 
ATOM 2800 C C   . GLY A 0 368 . -69.053  -44.531 104.666  1.00 39.06 368 A 1 
ATOM 2801 O O   . GLY A 0 368 . -68.895  -43.767 105.608  1.00 39.06 368 A 1 
ATOM 2802 N N   . ALA A 0 369 . -70.266  -45.097 104.501  1.00 37.68 369 A 1 
ATOM 2803 C CA  . ALA A 0 369 . -70.838  -45.849 103.367  1.00 37.68 369 A 1 
ATOM 2804 C C   . ALA A 0 369 . -72.403  -45.903 103.382  1.00 37.68 369 A 1 
ATOM 2805 C CB  . ALA A 0 369 . -70.309  -47.292 103.402  1.00 37.68 369 A 1 
ATOM 2806 O O   . ALA A 0 369 . -73.008  -46.038 104.436  1.00 37.68 369 A 1 
ATOM 2807 N N   . HIS A 0 370 . -73.016  -45.879 102.186  1.00 33.75 370 A 1 
ATOM 2808 C CA  . HIS A 0 370 . -74.340  -46.403 101.749  1.00 33.75 370 A 1 
ATOM 2809 C C   . HIS A 0 370 . -75.660  -46.290 102.571  1.00 33.75 370 A 1 
ATOM 2810 C CB  . HIS A 0 370 . -74.166  -47.877 101.345  1.00 33.75 370 A 1 
ATOM 2811 O O   . HIS A 0 370 . -75.865  -46.989 103.557  1.00 33.75 370 A 1 
ATOM 2812 C CG  . HIS A 0 370 . -73.126  -48.097 100.281  1.00 33.75 370 A 1 
ATOM 2813 C CD2 . HIS A 0 370 . -71.978  -48.830 100.410  1.00 33.75 370 A 1 
ATOM 2814 N ND1 . HIS A 0 370 . -73.142  -47.591 98.999   1.00 33.75 370 A 1 
ATOM 2815 C CE1 . HIS A 0 370 . -72.019  -47.993 98.381   1.00 33.75 370 A 1 
ATOM 2816 N NE2 . HIS A 0 370 . -71.273  -48.736 99.210   1.00 33.75 370 A 1 
ATOM 2817 N N   . GLY A 0 371 . -76.682  -45.707 101.911  1.00 42.65 371 A 1 
ATOM 2818 C CA  . GLY A 0 371 . -78.052  -46.269 101.827  1.00 42.65 371 A 1 
ATOM 2819 C C   . GLY A 0 371 . -79.103  -45.807 102.859  1.00 42.65 371 A 1 
ATOM 2820 O O   . GLY A 0 371 . -78.761  -45.224 103.875  1.00 42.65 371 A 1 
ATOM 2821 N N   . SER A 0 372 . -80.414  -46.061 102.686  1.00 42.65 372 A 1 
ATOM 2822 C CA  . SER A 0 372 . -81.200  -46.560 101.529  1.00 42.65 372 A 1 
ATOM 2823 C C   . SER A 0 372 . -82.726  -46.458 101.833  1.00 42.65 372 A 1 
ATOM 2824 C CB  . SER A 0 372 . -80.839  -48.034 101.248  1.00 42.65 372 A 1 
ATOM 2825 O O   . SER A 0 372 . -83.087  -46.130 102.960  1.00 42.65 372 A 1 
ATOM 2826 O OG  . SER A 0 372 . -81.444  -48.499 100.054  1.00 42.65 372 A 1 
ATOM 2827 N N   . LYS A 0 373 . -83.579  -46.883 100.876  1.00 39.04 373 A 1 
ATOM 2828 C CA  . LYS A 0 373 . -84.978  -47.396 100.987  1.00 39.04 373 A 1 
ATOM 2829 C C   . LYS A 0 373 . -86.167  -46.495 100.583  1.00 39.04 373 A 1 
ATOM 2830 C CB  . LYS A 0 373 . -85.290  -48.052 102.350  1.00 39.04 373 A 1 
ATOM 2831 O O   . LYS A 0 373 . -86.704  -45.745 101.388  1.00 39.04 373 A 1 
ATOM 2832 C CG  . LYS A 0 373 . -84.371  -49.217 102.741  1.00 39.04 373 A 1 
ATOM 2833 C CD  . LYS A 0 373 . -84.607  -49.578 104.210  1.00 39.04 373 A 1 
ATOM 2834 C CE  . LYS A 0 373 . -83.614  -50.649 104.664  1.00 39.04 373 A 1 
ATOM 2835 N NZ  . LYS A 0 373 . -83.767  -50.923 106.113  1.00 39.04 373 A 1 
ATOM 2836 N N   . HIS A 0 374 . -86.775  -46.837 99.443   1.00 39.45 374 A 1 
ATOM 2837 C CA  . HIS A 0 374 . -88.041  -47.591 99.515   1.00 39.45 374 A 1 
ATOM 2838 C C   . HIS A 0 374 . -87.674  -49.086 99.690   1.00 39.45 374 A 1 
ATOM 2839 C CB  . HIS A 0 374 . -88.882  -47.367 98.243   1.00 39.45 374 A 1 
ATOM 2840 O O   . HIS A 0 374 . -86.676  -49.524 99.126   1.00 39.45 374 A 1 
ATOM 2841 C CG  . HIS A 0 374 . -89.412  -45.965 98.026   1.00 39.45 374 A 1 
ATOM 2842 C CD2 . HIS A 0 374 . -89.765  -45.049 98.984   1.00 39.45 374 A 1 
ATOM 2843 N ND1 . HIS A 0 374 . -89.718  -45.399 96.806   1.00 39.45 374 A 1 
ATOM 2844 C CE1 . HIS A 0 374 . -90.240  -44.180 97.025   1.00 39.45 374 A 1 
ATOM 2845 N NE2 . HIS A 0 374 . -90.293  -43.927 98.340   1.00 39.45 374 A 1 
ATOM 2846 N N   . TYR A 0 375 . -88.360  -49.920 100.473  1.00 38.09 375 A 1 
ATOM 2847 C CA  . TYR A 0 375 . -89.722  -49.825 101.009  1.00 38.09 375 A 1 
ATOM 2848 C C   . TYR A 0 375 . -89.774  -50.019 102.543  1.00 38.09 375 A 1 
ATOM 2849 C CB  . TYR A 0 375 . -90.557  -50.955 100.368  1.00 38.09 375 A 1 
ATOM 2850 O O   . TYR A 0 375 . -88.974  -50.773 103.091  1.00 38.09 375 A 1 
ATOM 2851 C CG  . TYR A 0 375 . -90.778  -50.888 98.864   1.00 38.09 375 A 1 
ATOM 2852 C CD1 . TYR A 0 375 . -92.041  -50.508 98.366   1.00 38.09 375 A 1 
ATOM 2853 C CD2 . TYR A 0 375 . -89.759  -51.265 97.963   1.00 38.09 375 A 1 
ATOM 2854 C CE1 . TYR A 0 375 . -92.280  -50.492 96.980   1.00 38.09 375 A 1 
ATOM 2855 C CE2 . TYR A 0 375 . -89.993  -51.241 96.573   1.00 38.09 375 A 1 
ATOM 2856 O OH  . TYR A 0 375 . -91.506  -50.837 94.745   1.00 38.09 375 A 1 
ATOM 2857 C CZ  . TYR A 0 375 . -91.259  -50.856 96.080   1.00 38.09 375 A 1 
ATOM 2858 N N   . GLY A 0 376 . -90.793  -49.427 103.188  1.00 37.33 376 A 1 
ATOM 2859 C CA  . GLY A 0 376 . -91.351  -49.839 104.492  1.00 37.33 376 A 1 
ATOM 2860 C C   . GLY A 0 376 . -90.661  -49.338 105.778  1.00 37.33 376 A 1 
ATOM 2861 O O   . GLY A 0 376 . -89.468  -49.553 105.962  1.00 37.33 376 A 1 
ATOM 2862 N N   . GLY A 0 377 . -91.443  -48.771 106.719  1.00 34.15 377 A 1 
ATOM 2863 C CA  . GLY A 0 377 . -91.052  -48.698 108.146  1.00 34.15 377 A 1 
ATOM 2864 C C   . GLY A 0 377 . -91.072  -47.338 108.880  1.00 34.15 377 A 1 
ATOM 2865 O O   . GLY A 0 377 . -90.037  -46.913 109.364  1.00 34.15 377 A 1 
ATOM 2866 N N   . HIS A 0 378 . -92.242  -46.699 109.003  1.00 34.82 378 A 1 
ATOM 2867 C CA  . HIS A 0 378 . -92.728  -45.876 110.141  1.00 34.82 378 A 1 
ATOM 2868 C C   . HIS A 0 378 . -91.790  -45.006 111.044  1.00 34.82 378 A 1 
ATOM 2869 C CB  . HIS A 0 378 . -93.568  -46.803 111.040  1.00 34.82 378 A 1 
ATOM 2870 O O   . HIS A 0 378 . -91.002  -45.511 111.831  1.00 34.82 378 A 1 
ATOM 2871 C CG  . HIS A 0 378 . -94.718  -47.444 110.304  1.00 34.82 378 A 1 
ATOM 2872 C CD2 . HIS A 0 378 . -94.701  -48.646 109.648  1.00 34.82 378 A 1 
ATOM 2873 N ND1 . HIS A 0 378 . -95.959  -46.887 110.100  1.00 34.82 378 A 1 
ATOM 2874 C CE1 . HIS A 0 378 . -96.660  -47.720 109.311  1.00 34.82 378 A 1 
ATOM 2875 N NE2 . HIS A 0 378 . -95.925  -48.797 108.994  1.00 34.82 378 A 1 
ATOM 2876 N N   . GLN A 0 379 . -92.141  -43.706 111.113  1.00 40.47 379 A 1 
ATOM 2877 C CA  . GLN A 0 379 . -92.258  -42.841 112.322  1.00 40.47 379 A 1 
ATOM 2878 C C   . GLN A 0 379 . -91.024  -42.284 113.094  1.00 40.47 379 A 1 
ATOM 2879 C CB  . GLN A 0 379 . -93.301  -43.435 113.293  1.00 40.47 379 A 1 
ATOM 2880 O O   . GLN A 0 379 . -90.515  -42.894 114.022  1.00 40.47 379 A 1 
ATOM 2881 C CG  . GLN A 0 379 . -94.729  -43.332 112.732  1.00 40.47 379 A 1 
ATOM 2882 C CD  . GLN A 0 379 . -95.732  -44.164 113.520  1.00 40.47 379 A 1 
ATOM 2883 N NE2 . GLN A 0 379 . -96.161  -43.730 114.685  1.00 40.47 379 A 1 
ATOM 2884 O OE1 . GLN A 0 379 . -96.166  -45.212 113.073  1.00 40.47 379 A 1 
ATOM 2885 N N   . ALA A 0 380 . -90.759  -40.991 112.831  1.00 38.59 380 A 1 
ATOM 2886 C CA  . ALA A 0 380 . -90.721  -39.846 113.776  1.00 38.59 380 A 1 
ATOM 2887 C C   . ALA A 0 380 . -89.728  -39.762 114.974  1.00 38.59 380 A 1 
ATOM 2888 C CB  . ALA A 0 380 . -92.159  -39.581 114.254  1.00 38.59 380 A 1 
ATOM 2889 O O   . ALA A 0 380 . -89.737  -40.580 115.887  1.00 38.59 380 A 1 
ATOM 2890 N N   . GLY A 0 381 . -89.017  -38.622 115.063  1.00 39.72 381 A 1 
ATOM 2891 C CA  . GLY A 0 381 . -88.288  -38.138 116.253  1.00 39.72 381 A 1 
ATOM 2892 C C   . GLY A 0 381 . -87.596  -36.777 116.016  1.00 39.72 381 A 1 
ATOM 2893 O O   . GLY A 0 381 . -87.077  -36.544 114.929  1.00 39.72 381 A 1 
ATOM 2894 N N   . TYR A 0 382 . -87.600  -35.871 117.004  1.00 34.94 382 A 1 
ATOM 2895 C CA  . TYR A 0 382 . -86.979  -34.523 116.960  1.00 34.94 382 A 1 
ATOM 2896 C C   . TYR A 0 382 . -85.740  -34.445 117.884  1.00 34.94 382 A 1 
ATOM 2897 C CB  . TYR A 0 382 . -87.989  -33.462 117.461  1.00 34.94 382 A 1 
ATOM 2898 O O   . TYR A 0 382 . -85.710  -35.161 118.881  1.00 34.94 382 A 1 
ATOM 2899 C CG  . TYR A 0 382 . -89.101  -32.996 116.532  1.00 34.94 382 A 1 
ATOM 2900 C CD1 . TYR A 0 382 . -89.074  -31.683 116.014  1.00 34.94 382 A 1 
ATOM 2901 C CD2 . TYR A 0 382 . -90.223  -33.813 116.290  1.00 34.94 382 A 1 
ATOM 2902 C CE1 . TYR A 0 382 . -90.157  -31.187 115.260  1.00 34.94 382 A 1 
ATOM 2903 C CE2 . TYR A 0 382 . -91.307  -33.323 115.533  1.00 34.94 382 A 1 
ATOM 2904 O OH  . TYR A 0 382 . -92.338  -31.537 114.313  1.00 34.94 382 A 1 
ATOM 2905 C CZ  . TYR A 0 382 . -91.280  -32.009 115.022  1.00 34.94 382 A 1 
ATOM 2906 N N   . GLY A 0 383 . -84.810  -33.492 117.665  1.00 39.41 383 A 1 
ATOM 2907 C CA  . GLY A 0 383 . -84.032  -32.912 118.789  1.00 39.41 383 A 1 
ATOM 2908 C C   . GLY A 0 383 . -82.546  -32.538 118.603  1.00 39.41 383 A 1 
ATOM 2909 O O   . GLY A 0 383 . -81.666  -33.305 118.960  1.00 39.41 383 A 1 
ATOM 2910 N N   . GLN A 0 384 . -82.284  -31.300 118.168  1.00 34.71 384 A 1 
ATOM 2911 C CA  . GLN A 0 384 . -81.344  -30.333 118.785  1.00 34.71 384 A 1 
ATOM 2912 C C   . GLN A 0 384 . -79.919  -30.749 119.278  1.00 34.71 384 A 1 
ATOM 2913 C CB  . GLN A 0 384 . -82.148  -29.622 119.888  1.00 34.71 384 A 1 
ATOM 2914 O O   . GLN A 0 384 . -79.717  -31.100 120.433  1.00 34.71 384 A 1 
ATOM 2915 C CG  . GLN A 0 384 . -81.476  -28.361 120.449  1.00 34.71 384 A 1 
ATOM 2916 C CD  . GLN A 0 384 . -82.395  -27.579 121.385  1.00 34.71 384 A 1 
ATOM 2917 N NE2 . GLN A 0 384 . -81.874  -26.615 122.110  1.00 34.71 384 A 1 
ATOM 2918 O OE1 . GLN A 0 384 . -83.594  -27.787 121.470  1.00 34.71 384 A 1 
ATOM 2919 N N   . ALA A 0 385 . -78.924  -30.479 118.421  1.00 33.64 385 A 1 
ATOM 2920 C CA  . ALA A 0 385 . -77.637  -29.782 118.663  1.00 33.64 385 A 1 
ATOM 2921 C C   . ALA A 0 385 . -76.771  -29.975 119.945  1.00 33.64 385 A 1 
ATOM 2922 C CB  . ALA A 0 385 . -77.912  -28.279 118.477  1.00 33.64 385 A 1 
ATOM 2923 O O   . ALA A 0 385 . -77.093  -29.442 121.007  1.00 33.64 385 A 1 
ATOM 2924 N N   . THR A 0 386 . -75.509  -30.392 119.729  1.00 37.98 386 A 1 
ATOM 2925 C CA  . THR A 0 386 . -74.317  -29.746 120.338  1.00 37.98 386 A 1 
ATOM 2926 C C   . THR A 0 386 . -73.052  -29.843 119.456  1.00 37.98 386 A 1 
ATOM 2927 C CB  . THR A 0 386 . -73.969  -30.214 121.776  1.00 37.98 386 A 1 
ATOM 2928 O O   . THR A 0 386 . -72.996  -30.623 118.511  1.00 37.98 386 A 1 
ATOM 2929 C CG2 . THR A 0 386 . -74.184  -29.105 122.820  1.00 37.98 386 A 1 
ATOM 2930 O OG1 . THR A 0 386 . -74.702  -31.338 122.194  1.00 37.98 386 A 1 
ATOM 2931 N N   . LYS A 0 387 . -72.067  -28.984 119.769  1.00 34.16 387 A 1 
ATOM 2932 C CA  . LYS A 0 387 . -70.719  -28.778 119.176  1.00 34.16 387 A 1 
ATOM 2933 C C   . LYS A 0 387 . -69.904  -30.098 119.078  1.00 34.16 387 A 1 
ATOM 2934 C CB  . LYS A 0 387 . -69.993  -27.778 120.101  1.00 34.16 387 A 1 
ATOM 2935 O O   . LYS A 0 387 . -70.150  -30.987 119.882  1.00 34.16 387 A 1 
ATOM 2936 C CG  . LYS A 0 387 . -70.767  -26.511 120.532  1.00 34.16 387 A 1 
ATOM 2937 C CD  . LYS A 0 387 . -70.076  -25.863 121.739  1.00 34.16 387 A 1 
ATOM 2938 C CE  . LYS A 0 387 . -70.867  -24.644 122.227  1.00 34.16 387 A 1 
ATOM 2939 N NZ  . LYS A 0 387 . -70.278  -24.092 123.471  1.00 34.16 387 A 1 
ATOM 2940 N N   . ASP A 0 388 . -68.939  -30.316 118.170  1.00 36.27 388 A 1 
ATOM 2941 C CA  . ASP A 0 388 . -67.657  -29.588 118.030  1.00 36.27 388 A 1 
ATOM 2942 C C   . ASP A 0 388 . -66.781  -30.086 116.830  1.00 36.27 388 A 1 
ATOM 2943 C CB  . ASP A 0 388 . -66.841  -29.803 119.338  1.00 36.27 388 A 1 
ATOM 2944 O O   . ASP A 0 388 . -66.980  -31.183 116.322  1.00 36.27 388 A 1 
ATOM 2945 C CG  . ASP A 0 388 . -66.757  -28.529 120.179  1.00 36.27 388 A 1 
ATOM 2946 O OD1 . ASP A 0 388 . -66.340  -27.506 119.589  1.00 36.27 388 A 1 
ATOM 2947 O OD2 . ASP A 0 388 . -67.157  -28.546 121.364  1.00 36.27 388 A 1 
ATOM 2948 N N   . TRP A 0 389 . -65.754  -29.294 116.465  1.00 33.00 389 A 1 
ATOM 2949 C CA  . TRP A 0 389 . -64.486  -29.636 115.755  1.00 33.00 389 A 1 
ATOM 2950 C C   . TRP A 0 389 . -64.409  -30.121 114.269  1.00 33.00 389 A 1 
ATOM 2951 C CB  . TRP A 0 389 . -63.574  -30.473 116.673  1.00 33.00 389 A 1 
ATOM 2952 O O   . TRP A 0 389 . -64.482  -31.302 113.962  1.00 33.00 389 A 1 
ATOM 2953 C CG  . TRP A 0 389 . -62.742  -29.680 117.643  1.00 33.00 389 A 1 
ATOM 2954 C CD1 . TRP A 0 389 . -63.200  -28.734 118.495  1.00 33.00 389 A 1 
ATOM 2955 C CD2 . TRP A 0 389 . -61.298  -29.749 117.875  1.00 33.00 389 A 1 
ATOM 2956 C CE2 . TRP A 0 389 . -60.950  -28.777 118.862  1.00 33.00 389 A 1 
ATOM 2957 C CE3 . TRP A 0 389 . -60.240  -30.519 117.341  1.00 33.00 389 A 1 
ATOM 2958 N NE1 . TRP A 0 389 . -62.151  -28.200 119.212  1.00 33.00 389 A 1 
ATOM 2959 C CH2 . TRP A 0 389 . -58.600  -29.341 118.722  1.00 33.00 389 A 1 
ATOM 2960 C CZ2 . TRP A 0 389 . -59.628  -28.564 119.283  1.00 33.00 389 A 1 
ATOM 2961 C CZ3 . TRP A 0 389 . -58.909  -30.316 117.757  1.00 33.00 389 A 1 
ATOM 2962 N N   . GLN A 0 390 . -63.993  -29.173 113.404  1.00 34.86 390 A 1 
ATOM 2963 C CA  . GLN A 0 390 . -62.859  -29.216 112.433  1.00 34.86 390 A 1 
ATOM 2964 C C   . GLN A 0 390 . -62.777  -30.257 111.277  1.00 34.86 390 A 1 
ATOM 2965 C CB  . GLN A 0 390 . -61.528  -29.239 113.215  1.00 34.86 390 A 1 
ATOM 2966 O O   . GLN A 0 390 . -62.704  -31.459 111.495  1.00 34.86 390 A 1 
ATOM 2967 C CG  . GLN A 0 390 . -61.301  -28.024 114.135  1.00 34.86 390 A 1 
ATOM 2968 C CD  . GLN A 0 390 . -60.011  -28.135 114.945  1.00 34.86 390 A 1 
ATOM 2969 N NE2 . GLN A 0 390 . -59.919  -27.470 116.074  1.00 34.86 390 A 1 
ATOM 2970 O OE1 . GLN A 0 390 . -59.061  -28.805 114.582  1.00 34.86 390 A 1 
ATOM 2971 N N   . GLY A 0 391 . -62.566  -29.772 110.034  1.00 32.47 391 A 1 
ATOM 2972 C CA  . GLY A 0 391 . -62.155  -30.607 108.882  1.00 32.47 391 A 1 
ATOM 2973 C C   . GLY A 0 391 . -62.070  -29.889 107.515  1.00 32.47 391 A 1 
ATOM 2974 O O   . GLY A 0 391 . -63.039  -29.895 106.774  1.00 32.47 391 A 1 
ATOM 2975 N N   . ALA A 0 392 . -60.915  -29.275 107.211  1.00 31.22 392 A 1 
ATOM 2976 C CA  . ALA A 0 392 . -60.423  -28.699 105.933  1.00 31.22 392 A 1 
ATOM 2977 C C   . ALA A 0 392 . -61.359  -28.546 104.695  1.00 31.22 392 A 1 
ATOM 2978 C CB  . ALA A 0 392 . -59.185  -29.510 105.531  1.00 31.22 392 A 1 
ATOM 2979 O O   . ALA A 0 392 . -61.929  -29.498 104.174  1.00 31.22 392 A 1 
ATOM 2980 N N   . SER A 0 393 . -61.385  -27.341 104.107  1.00 34.74 393 A 1 
ATOM 2981 C CA  . SER A 0 393 . -62.184  -27.017 102.910  1.00 34.74 393 A 1 
ATOM 2982 C C   . SER A 0 393 . -61.520  -27.383 101.569  1.00 34.74 393 A 1 
ATOM 2983 C CB  . SER A 0 393 . -62.499  -25.517 102.923  1.00 34.74 393 A 1 
ATOM 2984 O O   . SER A 0 393 . -60.337  -27.101 101.382  1.00 34.74 393 A 1 
ATOM 2985 O OG  . SER A 0 393 . -61.292  -24.774 102.849  1.00 34.74 393 A 1 
ATOM 2986 N N   . ALA A 0 394 . -62.316  -27.844 100.597  1.00 37.09 394 A 1 
ATOM 2987 C CA  . ALA A 0 394 . -61.961  -28.001 99.180   1.00 37.09 394 A 1 
ATOM 2988 C C   . ALA A 0 394 . -63.117  -27.493 98.282   1.00 37.09 394 A 1 
ATOM 2989 C CB  . ALA A 0 394 . -61.627  -29.476 98.912   1.00 37.09 394 A 1 
ATOM 2990 O O   . ALA A 0 394 . -64.274  -27.634 98.669   1.00 37.09 394 A 1 
ATOM 2991 N N   . SER A 0 395 . -62.792  -26.863 97.138   1.00 37.56 395 A 1 
ATOM 2992 C CA  . SER A 0 395 . -63.668  -26.500 95.985   1.00 37.56 395 A 1 
ATOM 2993 C C   . SER A 0 395 . -65.174  -26.808 96.152   1.00 37.56 395 A 1 
ATOM 2994 C CB  . SER A 0 395 . -63.156  -27.265 94.754   1.00 37.56 395 A 1 
ATOM 2995 O O   . SER A 0 395 . -65.581  -27.958 96.028   1.00 37.56 395 A 1 
ATOM 2996 O OG  . SER A 0 395 . -63.025  -28.640 95.065   1.00 37.56 395 A 1 
ATOM 2997 N N   . ARG A 0 396 . -66.082  -25.870 96.455   1.00 33.87 396 A 1 
ATOM 2998 C CA  . ARG A 0 396 . -66.246  -24.471 95.998   1.00 33.87 396 A 1 
ATOM 2999 C C   . ARG A 0 396 . -66.449  -24.325 94.472   1.00 33.87 396 A 1 
ATOM 3000 C CB  . ARG A 0 396 . -65.205  -23.483 96.598   1.00 33.87 396 A 1 
ATOM 3001 O O   . ARG A 0 396 . -65.492  -24.378 93.714   1.00 33.87 396 A 1 
ATOM 3002 C CG  . ARG A 0 396 . -65.867  -22.431 97.511   1.00 33.87 396 A 1 
ATOM 3003 C CD  . ARG A 0 396 . -65.017  -21.173 97.758   1.00 33.87 396 A 1 
ATOM 3004 N NE  . ARG A 0 396 . -63.933  -21.367 98.745   1.00 33.87 396 A 1 
ATOM 3005 N NH1 . ARG A 0 396 . -63.385  -19.145 98.965   1.00 33.87 396 A 1 
ATOM 3006 N NH2 . ARG A 0 396 . -62.297  -20.666 100.181  1.00 33.87 396 A 1 
ATOM 3007 C CZ  . ARG A 0 396 . -63.213  -20.397 99.291   1.00 33.87 396 A 1 
ATOM 3008 N N   . GLN A 0 397 . -67.707  -24.052 94.093   1.00 36.73 397 A 1 
ATOM 3009 C CA  . GLN A 0 397 . -68.158  -23.272 92.920   1.00 36.73 397 A 1 
ATOM 3010 C C   . GLN A 0 397 . -67.761  -23.769 91.509   1.00 36.73 397 A 1 
ATOM 3011 C CB  . GLN A 0 397 . -67.787  -21.792 93.149   1.00 36.73 397 A 1 
ATOM 3012 O O   . GLN A 0 397 . -66.887  -23.203 90.862   1.00 36.73 397 A 1 
ATOM 3013 C CG  . GLN A 0 397 . -68.497  -21.178 94.371   1.00 36.73 397 A 1 
ATOM 3014 C CD  . GLN A 0 397 . -67.785  -19.928 94.873   1.00 36.73 397 A 1 
ATOM 3015 N NE2 . GLN A 0 397 . -68.290  -18.748 94.595   1.00 36.73 397 A 1 
ATOM 3016 O OE1 . GLN A 0 397 . -66.770  -20.000 95.547   1.00 36.73 397 A 1 
ATOM 3017 N N   . ALA A 0 398 . -68.506  -24.744 90.975   1.00 36.35 398 A 1 
ATOM 3018 C CA  . ALA A 0 398 . -68.450  -25.132 89.560   1.00 36.35 398 A 1 
ATOM 3019 C C   . ALA A 0 398 . -69.423  -24.297 88.694   1.00 36.35 398 A 1 
ATOM 3020 C CB  . ALA A 0 398 . -68.702  -26.644 89.461   1.00 36.35 398 A 1 
ATOM 3021 O O   . ALA A 0 398 . -70.536  -24.730 88.397   1.00 36.35 398 A 1 
ATOM 3022 N N   . ALA A 0 399 . -69.011  -23.090 88.293   1.00 36.95 399 A 1 
ATOM 3023 C CA  . ALA A 0 399 . -69.708  -22.310 87.267   1.00 36.95 399 A 1 
ATOM 3024 C C   . ALA A 0 399 . -69.248  -22.778 85.872   1.00 36.95 399 A 1 
ATOM 3025 C CB  . ALA A 0 399 . -69.459  -20.816 87.515   1.00 36.95 399 A 1 
ATOM 3026 O O   . ALA A 0 399 . -68.160  -22.429 85.422   1.00 36.95 399 A 1 
ATOM 3027 N N   . ALA A 0 400 . -70.046  -23.623 85.217   1.00 41.30 400 A 1 
ATOM 3028 C CA  . ALA A 0 400 . -69.652  -24.308 83.985   1.00 41.30 400 A 1 
ATOM 3029 C C   . ALA A 0 400 . -69.834  -23.437 82.726   1.00 41.30 400 A 1 
ATOM 3030 C CB  . ALA A 0 400 . -70.406  -25.643 83.913   1.00 41.30 400 A 1 
ATOM 3031 O O   . ALA A 0 400 . -70.841  -23.551 82.022   1.00 41.30 400 A 1 
ATOM 3032 N N   . GLY A 0 401 . -68.841  -22.593 82.432   1.00 39.67 401 A 1 
ATOM 3033 C CA  . GLY A 0 401 . -68.677  -22.000 81.103   1.00 39.67 401 A 1 
ATOM 3034 C C   . GLY A 0 401 . -68.450  -23.069 80.023   1.00 39.67 401 A 1 
ATOM 3035 O O   . GLY A 0 401 . -67.981  -24.172 80.314   1.00 39.67 401 A 1 
ATOM 3036 N N   . ALA A 0 402 . -68.808  -22.748 78.781   1.00 37.42 402 A 1 
ATOM 3037 C CA  . ALA A 0 402 . -68.431  -23.510 77.592   1.00 37.42 402 A 1 
ATOM 3038 C C   . ALA A 0 402 . -67.447  -22.663 76.772   1.00 37.42 402 A 1 
ATOM 3039 C CB  . ALA A 0 402 . -69.692  -23.901 76.811   1.00 37.42 402 A 1 
ATOM 3040 O O   . ALA A 0 402 . -67.616  -21.446 76.708   1.00 37.42 402 A 1 
ATOM 3041 N N   . TYR A 0 403 . -66.419  -23.305 76.215   1.00 40.57 403 A 1 
ATOM 3042 C CA  . TYR A 0 403 . -65.272  -22.667 75.564   1.00 40.57 403 A 1 
ATOM 3043 C C   . TYR A 0 403 . -64.856  -23.485 74.325   1.00 40.57 403 A 1 
ATOM 3044 C CB  . TYR A 0 403 . -64.098  -22.545 76.557   1.00 40.57 403 A 1 
ATOM 3045 O O   . TYR A 0 403 . -65.066  -24.698 74.301   1.00 40.57 403 A 1 
ATOM 3046 C CG  . TYR A 0 403 . -64.425  -22.000 77.944   1.00 40.57 403 A 1 
ATOM 3047 C CD1 . TYR A 0 403 . -64.416  -20.612 78.187   1.00 40.57 403 A 1 
ATOM 3048 C CD2 . TYR A 0 403 . -64.701  -22.889 79.003   1.00 40.57 403 A 1 
ATOM 3049 C CE1 . TYR A 0 403 . -64.666  -20.114 79.482   1.00 40.57 403 A 1 
ATOM 3050 C CE2 . TYR A 0 403 . -64.962  -22.398 80.298   1.00 40.57 403 A 1 
ATOM 3051 O OH  . TYR A 0 403 . -65.177  -20.535 81.792   1.00 40.57 403 A 1 
ATOM 3052 C CZ  . TYR A 0 403 . -64.935  -21.009 80.541   1.00 40.57 403 A 1 
ATOM 3053 N N   . ASP A 0 404 . -64.307  -22.791 73.327   1.00 41.08 404 A 1 
ATOM 3054 C CA  . ASP A 0 404 . -64.175  -23.176 71.905   1.00 41.08 404 A 1 
ATOM 3055 C C   . ASP A 0 404 . -63.424  -22.047 71.140   1.00 41.08 404 A 1 
ATOM 3056 C CB  . ASP A 0 404 . -65.575  -23.447 71.284   1.00 41.08 404 A 1 
ATOM 3057 O O   . ASP A 0 404 . -64.043  -21.153 70.574   1.00 41.08 404 A 1 
ATOM 3058 C CG  . ASP A 0 404 . -66.689  -22.391 71.477   1.00 41.08 404 A 1 
ATOM 3059 O OD1 . ASP A 0 404 . -66.554  -21.464 72.320   1.00 41.08 404 A 1 
ATOM 3060 O OD2 . ASP A 0 404 . -67.756  -22.542 70.848   1.00 41.08 404 A 1 
ATOM 3061 N N   . ASN A 0 405 . -62.127  -21.788 71.337   1.00 40.82 405 A 1 
ATOM 3062 C CA  . ASN A 0 405 . -60.975  -22.631 70.985   1.00 40.82 405 A 1 
ATOM 3063 C C   . ASN A 0 405 . -61.003  -23.048 69.504   1.00 40.82 405 A 1 
ATOM 3064 C CB  . ASN A 0 405 . -60.759  -23.840 71.918   1.00 40.82 405 A 1 
ATOM 3065 O O   . ASN A 0 405 . -61.741  -23.966 69.167   1.00 40.82 405 A 1 
ATOM 3066 C CG  . ASN A 0 405 . -60.414  -23.529 73.358   1.00 40.82 405 A 1 
ATOM 3067 N ND2 . ASN A 0 405 . -59.795  -24.477 74.023   1.00 40.82 405 A 1 
ATOM 3068 O OD1 . ASN A 0 405 . -60.680  -22.477 73.922   1.00 40.82 405 A 1 
ATOM 3069 N N   . ASP A 0 406 . -60.255  -22.341 68.642   1.00 44.38 406 A 1 
ATOM 3070 C CA  . ASP A 0 406 . -59.088  -22.855 67.884   1.00 44.38 406 A 1 
ATOM 3071 C C   . ASP A 0 406 . -58.619  -21.813 66.822   1.00 44.38 406 A 1 
ATOM 3072 C CB  . ASP A 0 406 . -59.356  -24.253 67.274   1.00 44.38 406 A 1 
ATOM 3073 O O   . ASP A 0 406 . -59.137  -20.698 66.782   1.00 44.38 406 A 1 
ATOM 3074 C CG  . ASP A 0 406 . -59.206  -25.397 68.301   1.00 44.38 406 A 1 
ATOM 3075 O OD1 . ASP A 0 406 . -58.741  -25.129 69.440   1.00 44.38 406 A 1 
ATOM 3076 O OD2 . ASP A 0 406 . -59.514  -26.555 67.942   1.00 44.38 406 A 1 
ATOM 3077 N N   . GLU A 0 407 . -57.609  -22.081 65.980   1.00 46.37 407 A 1 
ATOM 3078 C CA  . GLU A 0 407 . -56.181  -21.896 66.314   1.00 46.37 407 A 1 
ATOM 3079 C C   . GLU A 0 407 . -55.312  -21.598 65.044   1.00 46.37 407 A 1 
ATOM 3080 C CB  . GLU A 0 407 . -55.650  -23.134 67.082   1.00 46.37 407 A 1 
ATOM 3081 O O   . GLU A 0 407 . -55.627  -22.051 63.953   1.00 46.37 407 A 1 
ATOM 3082 C CG  . GLU A 0 407 . -54.329  -22.860 67.836   1.00 46.37 407 A 1 
ATOM 3083 C CD  . GLU A 0 407 . -53.530  -24.106 68.263   1.00 46.37 407 A 1 
ATOM 3084 O OE1 . GLU A 0 407 . -52.680  -23.938 69.170   1.00 46.37 407 A 1 
ATOM 3085 O OE2 . GLU A 0 407 . -53.655  -25.167 67.614   1.00 46.37 407 A 1 
ATOM 3086 N N   . TRP A 0 408 . -54.199  -20.860 65.220   1.00 50.69 408 A 1 
ATOM 3087 C CA  . TRP A 0 408 . -52.979  -20.683 64.379   1.00 50.69 408 A 1 
ATOM 3088 C C   . TRP A 0 408 . -53.026  -20.375 62.856   1.00 50.69 408 A 1 
ATOM 3089 C CB  . TRP A 0 408 . -51.942  -21.789 64.658   1.00 50.69 408 A 1 
ATOM 3090 O O   . TRP A 0 408 . -53.587  -21.082 62.027   1.00 50.69 408 A 1 
ATOM 3091 C CG  . TRP A 0 408 . -52.196  -23.147 64.067   1.00 50.69 408 A 1 
ATOM 3092 C CD1 . TRP A 0 408 . -53.107  -24.026 64.530   1.00 50.69 408 A 1 
ATOM 3093 C CD2 . TRP A 0 408 . -51.513  -23.855 62.981   1.00 50.69 408 A 1 
ATOM 3094 C CE2 . TRP A 0 408 . -52.103  -25.150 62.840   1.00 50.69 408 A 1 
ATOM 3095 C CE3 . TRP A 0 408 . -50.414  -23.565 62.140   1.00 50.69 408 A 1 
ATOM 3096 N NE1 . TRP A 0 408 . -53.094  -25.181 63.789   1.00 50.69 408 A 1 
ATOM 3097 C CH2 . TRP A 0 408 . -50.513  -25.798 61.137   1.00 50.69 408 A 1 
ATOM 3098 C CZ2 . TRP A 0 408 . -51.634  -26.103 61.925   1.00 50.69 408 A 1 
ATOM 3099 C CZ3 . TRP A 0 408 . -49.904  -24.533 61.249   1.00 50.69 408 A 1 
ATOM 3100 N N   . ALA A 0 409 . -52.207  -19.388 62.458   1.00 49.19 409 A 1 
ATOM 3101 C CA  . ALA A 0 409 . -51.823  -19.109 61.066   1.00 49.19 409 A 1 
ATOM 3102 C C   . ALA A 0 409 . -50.377  -19.559 60.743   1.00 49.19 409 A 1 
ATOM 3103 C CB  . ALA A 0 409 . -52.040  -17.614 60.788   1.00 49.19 409 A 1 
ATOM 3104 O O   . ALA A 0 409 . -49.539  -19.736 61.636   1.00 49.19 409 A 1 
ATOM 3105 N N   . LYS A 0 410 . -50.066  -19.716 59.446   1.00 51.09 410 A 1 
ATOM 3106 C CA  . LYS A 0 410 . -48.724  -20.037 58.915   1.00 51.09 410 A 1 
ATOM 3107 C C   . LYS A 0 410 . -48.041  -18.795 58.337   1.00 51.09 410 A 1 
ATOM 3108 C CB  . LYS A 0 410 . -48.817  -21.126 57.833   1.00 51.09 410 A 1 
ATOM 3109 O O   . LYS A 0 410 . -48.707  -17.939 57.767   1.00 51.09 410 A 1 
ATOM 3110 C CG  . LYS A 0 410 . -49.174  -22.501 58.411   1.00 51.09 410 A 1 
ATOM 3111 C CD  . LYS A 0 410 . -49.377  -23.521 57.285   1.00 51.09 410 A 1 
ATOM 3112 C CE  . LYS A 0 410 . -49.805  -24.874 57.862   1.00 51.09 410 A 1 
ATOM 3113 N NZ  . LYS A 0 410 . -50.221  -25.803 56.784   1.00 51.09 410 A 1 
ATOM 3114 N N   . GLN A 0 411 . -46.713  -18.740 58.442   1.00 58.29 411 A 1 
ATOM 3115 C CA  . GLN A 0 411 . -45.888  -17.724 57.779   1.00 58.29 411 A 1 
ATOM 3116 C C   . GLN A 0 411 . -45.958  -17.885 56.253   1.00 58.29 411 A 1 
ATOM 3117 C CB  . GLN A 0 411 . -44.431  -17.849 58.268   1.00 58.29 411 A 1 
ATOM 3118 O O   . GLN A 0 411 . -45.927  -19.010 55.746   1.00 58.29 411 A 1 
ATOM 3119 C CG  . GLN A 0 411 . -44.260  -17.401 59.732   1.00 58.29 411 A 1 
ATOM 3120 C CD  . GLN A 0 411 . -43.043  -18.032 60.404   1.00 58.29 411 A 1 
ATOM 3121 N NE2 . GLN A 0 411 . -42.112  -17.257 60.916   1.00 58.29 411 A 1 
ATOM 3122 O OE1 . GLN A 0 411 . -42.952  -19.242 60.548   1.00 58.29 411 A 1 
ATOM 3123 N N   . ALA A 0 412 . -46.007  -16.764 55.537   1.00 58.51 412 A 1 
ATOM 3124 C CA  . ALA A 0 412 . -45.758  -16.699 54.103   1.00 58.51 412 A 1 
ATOM 3125 C C   . ALA A 0 412 . -44.443  -15.948 53.865   1.00 58.51 412 A 1 
ATOM 3126 C CB  . ALA A 0 412 . -46.957  -16.053 53.397   1.00 58.51 412 A 1 
ATOM 3127 O O   . ALA A 0 412 . -44.140  -14.990 54.576   1.00 58.51 412 A 1 
ATOM 3128 N N   . TYR A 0 413 . -43.672  -16.401 52.882   1.00 63.27 413 A 1 
ATOM 3129 C CA  . TYR A 0 413 . -42.416  -15.784 52.467   1.00 63.27 413 A 1 
ATOM 3130 C C   . TYR A 0 413 . -42.550  -15.350 51.012   1.00 63.27 413 A 1 
ATOM 3131 C CB  . TYR A 0 413 . -41.251  -16.766 52.652   1.00 63.27 413 A 1 
ATOM 3132 O O   . TYR A 0 413 . -43.119  -16.097 50.210   1.00 63.27 413 A 1 
ATOM 3133 C CG  . TYR A 0 413 . -40.909  -17.055 54.103   1.00 63.27 413 A 1 
ATOM 3134 C CD1 . TYR A 0 413 . -40.021  -16.202 54.783   1.00 63.27 413 A 1 
ATOM 3135 C CD2 . TYR A 0 413 . -41.476  -18.161 54.770   1.00 63.27 413 A 1 
ATOM 3136 C CE1 . TYR A 0 413 . -39.683  -16.456 56.125   1.00 63.27 413 A 1 
ATOM 3137 C CE2 . TYR A 0 413 . -41.148  -18.416 56.118   1.00 63.27 413 A 1 
ATOM 3138 O OH  . TYR A 0 413 . -39.919  -17.810 58.088   1.00 63.27 413 A 1 
ATOM 3139 C CZ  . TYR A 0 413 . -40.246  -17.565 56.793   1.00 63.27 413 A 1 
ATOM 3140 N N   . GLY A 0 414 . -42.043  -14.162 50.703   1.00 67.18 414 A 1 
ATOM 3141 C CA  . GLY A 0 414 . -41.753  -13.730 49.343   1.00 67.18 414 A 1 
ATOM 3142 C C   . GLY A 0 414 . -40.249  -13.618 49.110   1.00 67.18 414 A 1 
ATOM 3143 O O   . GLY A 0 414 . -39.457  -13.688 50.055   1.00 67.18 414 A 1 
ATOM 3144 N N   . SER A 0 415 . -39.887  -13.478 47.844   1.00 75.15 415 A 1 
ATOM 3145 C CA  . SER A 0 415 . -38.548  -13.133 47.383   1.00 75.15 415 A 1 
ATOM 3146 C C   . SER A 0 415 . -38.649  -12.516 45.995   1.00 75.15 415 A 1 
ATOM 3147 C CB  . SER A 0 415 . -37.646  -14.369 47.317   1.00 75.15 415 A 1 
ATOM 3148 O O   . SER A 0 415 . -39.038  -13.207 45.044   1.00 75.15 415 A 1 
ATOM 3149 O OG  . SER A 0 415 . -38.210  -15.344 46.448   1.00 75.15 415 A 1 
ATOM 3150 N N   . ASP A 0 416 . -38.293  -11.254 45.915   1.00 77.20 416 A 1 
ATOM 3151 C CA  . ASP A 0 416 . -37.908  -10.532 44.720   1.00 77.20 416 A 1 
ATOM 3152 C C   . ASP A 0 416 . -36.504  -10.949 44.260   1.00 77.20 416 A 1 
ATOM 3153 C CB  . ASP A 0 416 . -38.085  -9.003  44.894   1.00 77.20 416 A 1 
ATOM 3154 O O   . ASP A 0 416 . -35.702  -11.507 45.020   1.00 77.20 416 A 1 
ATOM 3155 C CG  . ASP A 0 416 . -37.916  -8.374  46.289   1.00 77.20 416 A 1 
ATOM 3156 O OD1 . ASP A 0 416 . -37.741  -9.106  47.300   1.00 77.20 416 A 1 
ATOM 3157 O OD2 . ASP A 0 416 . -38.147  -7.150  46.361   1.00 77.20 416 A 1 
ATOM 3158 N N   . TYR A 0 417 . -36.270  -10.816 42.956   1.00 80.68 417 A 1 
ATOM 3159 C CA  . TYR A 0 417 . -35.048  -11.265 42.281   1.00 80.68 417 A 1 
ATOM 3160 C C   . TYR A 0 417 . -34.810  -10.443 41.014   1.00 80.68 417 A 1 
ATOM 3161 C CB  . TYR A 0 417 . -35.117  -12.780 42.000   1.00 80.68 417 A 1 
ATOM 3162 O O   . TYR A 0 417 . -34.838  -10.962 39.892   1.00 80.68 417 A 1 
ATOM 3163 C CG  . TYR A 0 417 . -34.726  -13.648 43.178   1.00 80.68 417 A 1 
ATOM 3164 C CD1 . TYR A 0 417 . -33.411  -13.560 43.672   1.00 80.68 417 A 1 
ATOM 3165 C CD2 . TYR A 0 417 . -35.661  -14.498 43.800   1.00 80.68 417 A 1 
ATOM 3166 C CE1 . TYR A 0 417 . -33.017  -14.327 44.777   1.00 80.68 417 A 1 
ATOM 3167 C CE2 . TYR A 0 417 . -35.264  -15.292 44.897   1.00 80.68 417 A 1 
ATOM 3168 O OH  . TYR A 0 417 . -33.520  -15.967 46.425   1.00 80.68 417 A 1 
ATOM 3169 C CZ  . TYR A 0 417 . -33.943  -15.195 45.387   1.00 80.68 417 A 1 
ATOM 3170 N N   . ASP A 0 418 . -34.603  -9.147  41.209   1.00 81.19 418 A 1 
ATOM 3171 C CA  . ASP A 0 418 . -34.506  -8.178  40.132   1.00 81.19 418 A 1 
ATOM 3172 C C   . ASP A 0 418 . -33.044  -7.945  39.728   1.00 81.19 418 A 1 
ATOM 3173 C CB  . ASP A 0 418 . -35.263  -6.896  40.512   1.00 81.19 418 A 1 
ATOM 3174 O O   . ASP A 0 418 . -32.148  -7.753  40.548   1.00 81.19 418 A 1 
ATOM 3175 C CG  . ASP A 0 418 . -36.081  -6.370  39.339   1.00 81.19 418 A 1 
ATOM 3176 O OD1 . ASP A 0 418 . -36.857  -7.135  38.742   1.00 81.19 418 A 1 
ATOM 3177 O OD2 . ASP A 0 418 . -35.890  -5.192  38.965   1.00 81.19 418 A 1 
ATOM 3178 N N   . SER A 0 419 . -32.775  -7.986  38.428   1.00 83.46 419 A 1 
ATOM 3179 C CA  . SER A 0 419 . -31.422  -7.844  37.882   1.00 83.46 419 A 1 
ATOM 3180 C C   . SER A 0 419 . -31.448  -6.913  36.682   1.00 83.46 419 A 1 
ATOM 3181 C CB  . SER A 0 419 . -30.803  -9.217  37.578   1.00 83.46 419 A 1 
ATOM 3182 O O   . SER A 0 419 . -32.162  -7.158  35.709   1.00 83.46 419 A 1 
ATOM 3183 O OG  . SER A 0 419 . -31.719  -10.108 36.957   1.00 83.46 419 A 1 
ATOM 3184 N N   . ARG A 0 420 . -30.702  -5.810  36.769   1.00 85.04 420 A 1 
ATOM 3185 C CA  . ARG A 0 420 . -30.687  -4.745  35.763   1.00 85.04 420 A 1 
ATOM 3186 C C   . ARG A 0 420 . -29.256  -4.332  35.469   1.00 85.04 420 A 1 
ATOM 3187 C CB  . ARG A 0 420 . -31.520  -3.537  36.220   1.00 85.04 420 A 1 
ATOM 3188 O O   . ARG A 0 420 . -28.496  -4.057  36.390   1.00 85.04 420 A 1 
ATOM 3189 C CG  . ARG A 0 420 . -32.943  -3.909  36.660   1.00 85.04 420 A 1 
ATOM 3190 C CD  . ARG A 0 420 . -33.747  -2.650  36.985   1.00 85.04 420 A 1 
ATOM 3191 N NE  . ARG A 0 420 . -35.015  -3.006  37.633   1.00 85.04 420 A 1 
ATOM 3192 N NH1 . ARG A 0 420 . -35.719  -0.932  38.292   1.00 85.04 420 A 1 
ATOM 3193 N NH2 . ARG A 0 420 . -36.898  -2.746  38.848   1.00 85.04 420 A 1 
ATOM 3194 C CZ  . ARG A 0 420 . -35.875  -2.225  38.245   1.00 85.04 420 A 1 
ATOM 3195 N N   . TRP A 0 421 . -28.915  -4.250  34.195   1.00 89.79 421 A 1 
ATOM 3196 C CA  . TRP A 0 421 . -27.591  -3.853  33.729   1.00 89.79 421 A 1 
ATOM 3197 C C   . TRP A 0 421 . -27.736  -2.911  32.543   1.00 89.79 421 A 1 
ATOM 3198 C CB  . TRP A 0 421 . -26.787  -5.107  33.376   1.00 89.79 421 A 1 
ATOM 3199 O O   . TRP A 0 421 . -28.643  -3.077  31.723   1.00 89.79 421 A 1 
ATOM 3200 C CG  . TRP A 0 421 . -25.487  -4.876  32.671   1.00 89.79 421 A 1 
ATOM 3201 C CD1 . TRP A 0 421 . -24.285  -4.694  33.258   1.00 89.79 421 A 1 
ATOM 3202 C CD2 . TRP A 0 421 . -25.239  -4.840  31.236   1.00 89.79 421 A 1 
ATOM 3203 C CE2 . TRP A 0 421 . -23.834  -4.715  31.020   1.00 89.79 421 A 1 
ATOM 3204 C CE3 . TRP A 0 421 . -26.064  -4.954  30.099   1.00 89.79 421 A 1 
ATOM 3205 N NE1 . TRP A 0 421 . -23.306  -4.570  32.288   1.00 89.79 421 A 1 
ATOM 3206 C CH2 . TRP A 0 421 . -24.124  -4.892  28.617   1.00 89.79 421 A 1 
ATOM 3207 C CZ2 . TRP A 0 421 . -23.274  -4.780  29.733   1.00 89.79 421 A 1 
ATOM 3208 C CZ3 . TRP A 0 421 . -25.514  -4.978  28.806   1.00 89.79 421 A 1 
ATOM 3209 N N   . GLY A 0 422 . -26.843  -1.934  32.440   1.00 88.01 422 A 1 
ATOM 3210 C CA  . GLY A 0 422 . -26.886  -0.949  31.373   1.00 88.01 422 A 1 
ATOM 3211 C C   . GLY A 0 422 . -25.516  -0.440  30.963   1.00 88.01 422 A 1 
ATOM 3212 O O   . GLY A 0 422 . -24.580  -0.355  31.759   1.00 88.01 422 A 1 
ATOM 3213 N N   . LYS A 0 423 . -25.437  -0.077  29.686   1.00 89.87 423 A 1 
ATOM 3214 C CA  . LYS A 0 423 . -24.374  0.712   29.082   1.00 89.87 423 A 1 
ATOM 3215 C C   . LYS A 0 423 . -24.982  1.836   28.280   1.00 89.87 423 A 1 
ATOM 3216 C CB  . LYS A 0 423 . -23.485  -0.154  28.185   1.00 89.87 423 A 1 
ATOM 3217 O O   . LYS A 0 423 . -25.859  1.577   27.460   1.00 89.87 423 A 1 
ATOM 3218 C CG  . LYS A 0 423 . -22.703  -1.091  29.088   1.00 89.87 423 A 1 
ATOM 3219 C CD  . LYS A 0 423 . -21.574  -1.822  28.369   1.00 89.87 423 A 1 
ATOM 3220 C CE  . LYS A 0 423 . -20.807  -2.392  29.549   1.00 89.87 423 A 1 
ATOM 3221 N NZ  . LYS A 0 423 . -19.482  -2.939  29.222   1.00 89.87 423 A 1 
ATOM 3222 N N   . SER A 0 424 . -24.476  3.040   28.479   1.00 86.88 424 A 1 
ATOM 3223 C CA  . SER A 0 424 . -24.843  4.218   27.701   1.00 86.88 424 A 1 
ATOM 3224 C C   . SER A 0 424 . -23.589  4.972   27.283   1.00 86.88 424 A 1 
ATOM 3225 C CB  . SER A 0 424 . -25.850  5.109   28.446   1.00 86.88 424 A 1 
ATOM 3226 O O   . SER A 0 424 . -22.617  5.069   28.033   1.00 86.88 424 A 1 
ATOM 3227 O OG  . SER A 0 424 . -25.549  5.230   29.826   1.00 86.88 424 A 1 
ATOM 3228 N N   . TYR A 0 425 . -23.613  5.495   26.064   1.00 85.88 425 A 1 
ATOM 3229 C CA  . TYR A 0 425 . -22.659  6.482   25.578   1.00 85.88 425 A 1 
ATOM 3230 C C   . TYR A 0 425 . -23.449  7.699   25.093   1.00 85.88 425 A 1 
ATOM 3231 C CB  . TYR A 0 425 . -21.829  5.923   24.411   1.00 85.88 425 A 1 
ATOM 3232 O O   . TYR A 0 425 . -24.252  7.560   24.163   1.00 85.88 425 A 1 
ATOM 3233 C CG  . TYR A 0 425 . -20.938  4.717   24.654   1.00 85.88 425 A 1 
ATOM 3234 C CD1 . TYR A 0 425 . -19.543  4.885   24.753   1.00 85.88 425 A 1 
ATOM 3235 C CD2 . TYR A 0 425 . -21.489  3.421   24.687   1.00 85.88 425 A 1 
ATOM 3236 C CE1 . TYR A 0 425 . -18.699  3.764   24.870   1.00 85.88 425 A 1 
ATOM 3237 C CE2 . TYR A 0 425 . -20.651  2.292   24.783   1.00 85.88 425 A 1 
ATOM 3238 O OH  . TYR A 0 425 . -18.439  1.385   25.031   1.00 85.88 425 A 1 
ATOM 3239 C CZ  . TYR A 0 425 . -19.253  2.464   24.879   1.00 85.88 425 A 1 
ATOM 3240 N N   . ASP A 0 426 . -23.182  8.878   25.660   1.00 82.11 426 A 1 
ATOM 3241 C CA  . ASP A 0 426 . -23.522  10.145  25.001   1.00 82.11 426 A 1 
ATOM 3242 C C   . ASP A 0 426 . -22.635  10.354  23.755   1.00 82.11 426 A 1 
ATOM 3243 C CB  . ASP A 0 426 . -23.419  11.330  25.973   1.00 82.11 426 A 1 
ATOM 3244 O O   . ASP A 0 426 . -21.725  9.564   23.474   1.00 82.11 426 A 1 
ATOM 3245 C CG  . ASP A 0 426 . -24.441  11.275  27.111   1.00 82.11 426 A 1 
ATOM 3246 O OD1 . ASP A 0 426 . -25.646  11.140  26.809   1.00 82.11 426 A 1 
ATOM 3247 O OD2 . ASP A 0 426 . -24.003  11.413  28.276   1.00 82.11 426 A 1 
ATOM 3248 N N   . SER A 0 427 . -22.915  11.403  22.973   1.00 84.99 427 A 1 
ATOM 3249 C CA  . SER A 0 427 . -22.725  11.377  21.517   1.00 84.99 427 A 1 
ATOM 3250 C C   . SER A 0 427 . -21.381  10.818  21.021   1.00 84.99 427 A 1 
ATOM 3251 C CB  . SER A 0 427 . -23.091  12.717  20.868   1.00 84.99 427 A 1 
ATOM 3252 O O   . SER A 0 427 . -20.283  11.306  21.310   1.00 84.99 427 A 1 
ATOM 3253 O OG  . SER A 0 427 . -22.112  13.720  21.026   1.00 84.99 427 A 1 
ATOM 3254 N N   . VAL A 0 428 . -21.483  9.744   20.233   1.00 86.84 428 A 1 
ATOM 3255 C CA  . VAL A 0 428 . -20.355  8.934   19.771   1.00 86.84 428 A 1 
ATOM 3256 C C   . VAL A 0 428 . -19.965  9.347   18.360   1.00 86.84 428 A 1 
ATOM 3257 C CB  . VAL A 0 428 . -20.655  7.425   19.845   1.00 86.84 428 A 1 
ATOM 3258 O O   . VAL A 0 428 . -20.784  9.366   17.441   1.00 86.84 428 A 1 
ATOM 3259 C CG1 . VAL A 0 428 . -19.426  6.593   19.436   1.00 86.84 428 A 1 
ATOM 3260 C CG2 . VAL A 0 428 . -21.044  6.993   21.259   1.00 86.84 428 A 1 
ATOM 3261 N N   . SER A 0 429 . -18.679  9.612   18.145   1.00 90.02 429 A 1 
ATOM 3262 C CA  . SER A 0 429 . -18.130  9.921   16.826   1.00 90.02 429 A 1 
ATOM 3263 C C   . SER A 0 429 . -16.895  9.068   16.534   1.00 90.02 429 A 1 
ATOM 3264 C CB  . SER A 0 429 . -17.936  11.438  16.682   1.00 90.02 429 A 1 
ATOM 3265 O O   . SER A 0 429 . -15.893  9.125   17.243   1.00 90.02 429 A 1 
ATOM 3266 O OG  . SER A 0 429 . -16.592  11.827  16.432   1.00 90.02 429 A 1 
ATOM 3267 N N   . ALA A 0 430 . -16.952  8.280   15.462   1.00 91.62 430 A 1 
ATOM 3268 C CA  . ALA A 0 430 . -15.872  7.419   14.993   1.00 91.62 430 A 1 
ATOM 3269 C C   . ALA A 0 430 . -15.490  7.802   13.560   1.00 91.62 430 A 1 
ATOM 3270 C CB  . ALA A 0 430 . -16.310  5.956   15.114   1.00 91.62 430 A 1 
ATOM 3271 O O   . ALA A 0 430 . -16.317  7.758   12.648   1.00 91.62 430 A 1 
ATOM 3272 N N   . LYS A 0 431 . -14.235  8.201   13.347   1.00 92.87 431 A 1 
ATOM 3273 C CA  . LYS A 0 431 . -13.731  8.749   12.082   1.00 92.87 431 A 1 
ATOM 3274 C C   . LYS A 0 431 . -12.439  8.036   11.680   1.00 92.87 431 A 1 
ATOM 3275 C CB  . LYS A 0 431 . -13.577  10.280  12.217   1.00 92.87 431 A 1 
ATOM 3276 O O   . LYS A 0 431 . -11.530  7.909   12.495   1.00 92.87 431 A 1 
ATOM 3277 C CG  . LYS A 0 431 . -14.951  10.967  12.364   1.00 92.87 431 A 1 
ATOM 3278 C CD  . LYS A 0 431 . -14.889  12.472  12.662   1.00 92.87 431 A 1 
ATOM 3279 C CE  . LYS A 0 431 . -16.306  13.079  12.647   1.00 92.87 431 A 1 
ATOM 3280 N NZ  . LYS A 0 431 . -17.043  12.908  13.922   1.00 92.87 431 A 1 
ATOM 3281 N N   . SER A 0 432 . -12.358  7.572   10.435   1.00 93.09 432 A 1 
ATOM 3282 C CA  . SER A 0 432 . -11.176  6.929   9.841    1.00 93.09 432 A 1 
ATOM 3283 C C   . SER A 0 432 . -10.863  7.598   8.510    1.00 93.09 432 A 1 
ATOM 3284 C CB  . SER A 0 432 . -11.406  5.425   9.627    1.00 93.09 432 A 1 
ATOM 3285 O O   . SER A 0 432 . -11.766  7.775   7.696    1.00 93.09 432 A 1 
ATOM 3286 O OG  . SER A 0 432 . -10.197  4.716   9.386    1.00 93.09 432 A 1 
ATOM 3287 N N   . TYR A 0 433 . -9.600   7.930   8.286    1.00 91.68 433 A 1 
ATOM 3288 C CA  . TYR A 0 433 . -9.072   8.449   7.030    1.00 91.68 433 A 1 
ATOM 3289 C C   . TYR A 0 433 . -7.820   7.654   6.686    1.00 91.68 433 A 1 
ATOM 3290 C CB  . TYR A 0 433 . -8.737   9.941   7.153    1.00 91.68 433 A 1 
ATOM 3291 O O   . TYR A 0 433 . -6.942   7.503   7.533    1.00 91.68 433 A 1 
ATOM 3292 C CG  . TYR A 0 433 . -9.896   10.822  7.572    1.00 91.68 433 A 1 
ATOM 3293 C CD1 . TYR A 0 433 . -10.731  11.391  6.594    1.00 91.68 433 A 1 
ATOM 3294 C CD2 . TYR A 0 433 . -10.134  11.073  8.938    1.00 91.68 433 A 1 
ATOM 3295 C CE1 . TYR A 0 433 . -11.817  12.201  6.977    1.00 91.68 433 A 1 
ATOM 3296 C CE2 . TYR A 0 433 . -11.210  11.894  9.327    1.00 91.68 433 A 1 
ATOM 3297 O OH  . TYR A 0 433 . -13.097  13.244  8.716    1.00 91.68 433 A 1 
ATOM 3298 C CZ  . TYR A 0 433 . -12.057  12.453  8.344    1.00 91.68 433 A 1 
ATOM 3299 N N   . ASP A 0 434 . -7.733   7.159   5.463    1.00 92.33 434 A 1 
ATOM 3300 C CA  . ASP A 0 434 . -6.583   6.429   4.952    1.00 92.33 434 A 1 
ATOM 3301 C C   . ASP A 0 434 . -6.242   7.016   3.570    1.00 92.33 434 A 1 
ATOM 3302 C CB  . ASP A 0 434 . -6.900   4.918   4.940    1.00 92.33 434 A 1 
ATOM 3303 O O   . ASP A 0 434 . -7.100   7.075   2.693    1.00 92.33 434 A 1 
ATOM 3304 C CG  . ASP A 0 434 . -7.090   4.314   6.349    1.00 92.33 434 A 1 
ATOM 3305 O OD1 . ASP A 0 434 . -6.077   4.118   7.056    1.00 92.33 434 A 1 
ATOM 3306 O OD2 . ASP A 0 434 . -8.223   3.952   6.749    1.00 92.33 434 A 1 
ATOM 3307 N N   . ASN A 0 435 . -5.010   7.494   3.388    1.00 91.78 435 A 1 
ATOM 3308 C CA  . ASN A 0 435 . -4.500   8.058   2.137    1.00 91.78 435 A 1 
ATOM 3309 C C   . ASN A 0 435 . -3.198   7.355   1.751    1.00 91.78 435 A 1 
ATOM 3310 C CB  . ASN A 0 435 . -4.297   9.575   2.277    1.00 91.78 435 A 1 
ATOM 3311 O O   . ASN A 0 435 . -2.351   7.100   2.609    1.00 91.78 435 A 1 
ATOM 3312 C CG  . ASN A 0 435 . -4.121   10.259  0.929    1.00 91.78 435 A 1 
ATOM 3313 N ND2 . ASN A 0 435 . -2.945   10.266  0.342    1.00 91.78 435 A 1 
ATOM 3314 O OD1 . ASN A 0 435 . -5.058   10.820  0.404    1.00 91.78 435 A 1 
ATOM 3315 N N   . GLU A 0 436 . -3.028   7.059   0.470    1.00 91.70 436 A 1 
ATOM 3316 C CA  . GLU A 0 436 . -1.890   6.315   -0.065   1.00 91.70 436 A 1 
ATOM 3317 C C   . GLU A 0 436 . -1.581   6.830   -1.474   1.00 91.70 436 A 1 
ATOM 3318 C CB  . GLU A 0 436 . -2.273   4.829   -0.026   1.00 91.70 436 A 1 
ATOM 3319 O O   . GLU A 0 436 . -2.377   6.635   -2.389   1.00 91.70 436 A 1 
ATOM 3320 C CG  . GLU A 0 436 . -1.215   3.856   -0.547   1.00 91.70 436 A 1 
ATOM 3321 C CD  . GLU A 0 436 . -1.646   2.428   -0.188   1.00 91.70 436 A 1 
ATOM 3322 O OE1 . GLU A 0 436 . -1.010   1.837   0.717    1.00 91.70 436 A 1 
ATOM 3323 O OE2 . GLU A 0 436 . -2.673   1.937   -0.718   1.00 91.70 436 A 1 
ATOM 3324 N N   . SER A 0 437 . -0.453   7.520   -1.630   1.00 87.76 437 A 1 
ATOM 3325 C CA  . SER A 0 437 . -0.062   8.221   -2.858   1.00 87.76 437 A 1 
ATOM 3326 C C   . SER A 0 437 . 1.367    7.868   -3.272   1.00 87.76 437 A 1 
ATOM 3327 C CB  . SER A 0 437 . -0.272   9.737   -2.720   1.00 87.76 437 A 1 
ATOM 3328 O O   . SER A 0 437 . 2.224    7.576   -2.439   1.00 87.76 437 A 1 
ATOM 3329 O OG  . SER A 0 437 . 0.243    10.245  -1.499   1.00 87.76 437 A 1 
ATOM 3330 N N   . TYR A 0 438 . 1.621    7.846   -4.576   1.00 92.20 438 A 1 
ATOM 3331 C CA  . TYR A 0 438 . 2.869    7.380   -5.178   1.00 92.20 438 A 1 
ATOM 3332 C C   . TYR A 0 438 . 3.076    8.042   -6.540   1.00 92.20 438 A 1 
ATOM 3333 C CB  . TYR A 0 438 . 2.781    5.856   -5.325   1.00 92.20 438 A 1 
ATOM 3334 O O   . TYR A 0 438 . 2.159    8.070   -7.359   1.00 92.20 438 A 1 
ATOM 3335 C CG  . TYR A 0 438 . 3.881    5.217   -6.146   1.00 92.20 438 A 1 
ATOM 3336 C CD1 . TYR A 0 438 . 3.625    4.780   -7.461   1.00 92.20 438 A 1 
ATOM 3337 C CD2 . TYR A 0 438 . 5.157    5.041   -5.583   1.00 92.20 438 A 1 
ATOM 3338 C CE1 . TYR A 0 438 . 4.625    4.103   -8.184   1.00 92.20 438 A 1 
ATOM 3339 C CE2 . TYR A 0 438 . 6.160    4.364   -6.297   1.00 92.20 438 A 1 
ATOM 3340 O OH  . TYR A 0 438 . 6.803    3.110   -8.226   1.00 92.20 438 A 1 
ATOM 3341 C CZ  . TYR A 0 438 . 5.878    3.865   -7.585   1.00 92.20 438 A 1 
ATOM 3342 N N   . ALA A 0 439 . 4.275    8.550   -6.815   1.00 86.95 439 A 1 
ATOM 3343 C CA  . ALA A 0 439 . 4.609    9.135   -8.114   1.00 86.95 439 A 1 
ATOM 3344 C C   . ALA A 0 439 . 6.102    8.987   -8.408   1.00 86.95 439 A 1 
ATOM 3345 C CB  . ALA A 0 439 . 4.161    10.601  -8.152   1.00 86.95 439 A 1 
ATOM 3346 O O   . ALA A 0 439 . 6.916    9.076   -7.492   1.00 86.95 439 A 1 
ATOM 3347 N N   . ARG A 0 440 . 6.469    8.737   -9.669   1.00 84.29 440 A 1 
ATOM 3348 C CA  . ARG A 0 440 . 7.804    8.221   -10.013  1.00 84.29 440 A 1 
ATOM 3349 C C   . ARG A 0 440 . 8.333    8.722   -11.371  1.00 84.29 440 A 1 
ATOM 3350 C CB  . ARG A 0 440 . 7.718    6.672   -9.962   1.00 84.29 440 A 1 
ATOM 3351 O O   . ARG A 0 440 . 7.612    9.350   -12.147  1.00 84.29 440 A 1 
ATOM 3352 C CG  . ARG A 0 440 . 9.033    5.969   -9.575   1.00 84.29 440 A 1 
ATOM 3353 C CD  . ARG A 0 440 . 9.032    4.479   -9.956   1.00 84.29 440 A 1 
ATOM 3354 N NE  . ARG A 0 440 . 10.323   4.047   -10.507  1.00 84.29 440 A 1 
ATOM 3355 N NH1 . ARG A 0 440 . 9.669    2.239   -11.749  1.00 84.29 440 A 1 
ATOM 3356 N NH2 . ARG A 0 440 . 11.829   2.815   -11.647  1.00 84.29 440 A 1 
ATOM 3357 C CZ  . ARG A 0 440 . 10.598   3.036   -11.299  1.00 84.29 440 A 1 
ATOM 3358 N N   . SER A 0 441 . 9.595    8.356   -11.599  1.00 86.43 441 A 1 
ATOM 3359 C CA  . SER A 0 441 . 10.267   7.950   -12.837  1.00 86.43 441 A 1 
ATOM 3360 C C   . SER A 0 441 . 10.360   8.945   -13.990  1.00 86.43 441 A 1 
ATOM 3361 C CB  . SER A 0 441 . 9.833    6.550   -13.290  1.00 86.43 441 A 1 
ATOM 3362 O O   . SER A 0 441 . 9.411    9.160   -14.749  1.00 86.43 441 A 1 
ATOM 3363 O OG  . SER A 0 441 . 10.932   5.661   -13.359  1.00 86.43 441 A 1 
ATOM 3364 N N   . VAL A 0 442 . 11.588   9.421   -14.177  1.00 91.76 442 A 1 
ATOM 3365 C CA  . VAL A 0 442 . 12.144   10.005  -15.397  1.00 91.76 442 A 1 
ATOM 3366 C C   . VAL A 0 442 . 13.393   9.200   -15.766  1.00 91.76 442 A 1 
ATOM 3367 C CB  . VAL A 0 442 . 12.505   11.490  -15.194  1.00 91.76 442 A 1 
ATOM 3368 O O   . VAL A 0 442 . 14.185   8.842   -14.899  1.00 91.76 442 A 1 
ATOM 3369 C CG1 . VAL A 0 442 . 13.060   12.125  -16.476  1.00 91.76 442 A 1 
ATOM 3370 C CG2 . VAL A 0 442 . 11.287   12.312  -14.748  1.00 91.76 442 A 1 
ATOM 3371 N N   . GLN A 0 443 . 13.561   8.914   -17.050  1.00 90.02 443 A 1 
ATOM 3372 C CA  . GLN A 0 443 . 14.802   8.437   -17.655  1.00 90.02 443 A 1 
ATOM 3373 C C   . GLN A 0 443 . 14.978   9.213   -18.961  1.00 90.02 443 A 1 
ATOM 3374 C CB  . GLN A 0 443 . 14.742   6.924   -17.927  1.00 90.02 443 A 1 
ATOM 3375 O O   . GLN A 0 443 . 13.990   9.341   -19.689  1.00 90.02 443 A 1 
ATOM 3376 C CG  . GLN A 0 443 . 14.444   6.081   -16.677  1.00 90.02 443 A 1 
ATOM 3377 C CD  . GLN A 0 443 . 14.421   4.593   -17.003  1.00 90.02 443 A 1 
ATOM 3378 N NE2 . GLN A 0 443 . 15.572   3.961   -17.053  1.00 90.02 443 A 1 
ATOM 3379 O OE1 . GLN A 0 443 . 13.373   3.985   -17.227  1.00 90.02 443 A 1 
ATOM 3380 N N   . ALA A 0 444 . 16.168   9.728   -19.236  1.00 89.98 444 A 1 
ATOM 3381 C CA  . ALA A 0 444 . 16.539   10.363  -20.494  1.00 89.98 444 A 1 
ATOM 3382 C C   . ALA A 0 444 . 17.963   9.945   -20.890  1.00 89.98 444 A 1 
ATOM 3383 C CB  . ALA A 0 444 . 16.403   11.886  -20.368  1.00 89.98 444 A 1 
ATOM 3384 O O   . ALA A 0 444 . 18.773   9.678   -20.005  1.00 89.98 444 A 1 
ATOM 3385 N N   . ASP A 0 445 . 18.211   9.904   -22.193  1.00 88.82 445 A 1 
ATOM 3386 C CA  . ASP A 0 445 . 19.471   9.571   -22.869  1.00 88.82 445 A 1 
ATOM 3387 C C   . ASP A 0 445 . 19.678   10.627  -23.979  1.00 88.82 445 A 1 
ATOM 3388 C CB  . ASP A 0 445 . 19.353   8.144   -23.465  1.00 88.82 445 A 1 
ATOM 3389 O O   . ASP A 0 445 . 18.700   11.011  -24.628  1.00 88.82 445 A 1 
ATOM 3390 C CG  . ASP A 0 445 . 20.294   7.116   -22.833  1.00 88.82 445 A 1 
ATOM 3391 O OD1 . ASP A 0 445 . 21.456   7.490   -22.599  1.00 88.82 445 A 1 
ATOM 3392 O OD2 . ASP A 0 445 . 19.827   5.986   -22.529  1.00 88.82 445 A 1 
ATOM 3393 N N   . ASP A 0 446 . 20.896   11.147  -24.179  1.00 89.55 446 A 1 
ATOM 3394 C CA  . ASP A 0 446 . 21.213   12.208  -25.170  1.00 89.55 446 A 1 
ATOM 3395 C C   . ASP A 0 446 . 22.644   12.062  -25.726  1.00 89.55 446 A 1 
ATOM 3396 C CB  . ASP A 0 446 . 20.934   13.611  -24.580  1.00 89.55 446 A 1 
ATOM 3397 O O   . ASP A 0 446 . 23.480   12.964  -25.606  1.00 89.55 446 A 1 
ATOM 3398 C CG  . ASP A 0 446 . 21.209   14.827  -25.501  1.00 89.55 446 A 1 
ATOM 3399 O OD1 . ASP A 0 446 . 21.010   14.810  -26.744  1.00 89.55 446 A 1 
ATOM 3400 O OD2 . ASP A 0 446 . 21.510   15.921  -24.967  1.00 89.55 446 A 1 
ATOM 3401 N N   . ASP A 0 447 . 22.908   10.907  -26.342  1.00 88.28 447 A 1 
ATOM 3402 C CA  . ASP A 0 447 . 24.125   10.631  -27.113  1.00 88.28 447 A 1 
ATOM 3403 C C   . ASP A 0 447 . 24.289   11.628  -28.263  1.00 88.28 447 A 1 
ATOM 3404 C CB  . ASP A 0 447 . 24.058   9.226   -27.747  1.00 88.28 447 A 1 
ATOM 3405 O O   . ASP A 0 447 . 23.363   11.853  -29.044  1.00 88.28 447 A 1 
ATOM 3406 C CG  . ASP A 0 447 . 24.698   8.104   -26.932  1.00 88.28 447 A 1 
ATOM 3407 O OD1 . ASP A 0 447 . 25.662   8.409   -26.200  1.00 88.28 447 A 1 
ATOM 3408 O OD2 . ASP A 0 447 . 24.308   6.938   -27.173  1.00 88.28 447 A 1 
ATOM 3409 N N   . GLN A 0 448 . 25.493   12.175  -28.445  1.00 88.75 448 A 1 
ATOM 3410 C CA  . GLN A 0 448 . 25.873   12.953  -29.629  1.00 88.75 448 A 1 
ATOM 3411 C C   . GLN A 0 448 . 27.308   12.646  -30.039  1.00 88.75 448 A 1 
ATOM 3412 C CB  . GLN A 0 448 . 25.689   14.464  -29.385  1.00 88.75 448 A 1 
ATOM 3413 O O   . GLN A 0 448 . 28.207   12.655  -29.203  1.00 88.75 448 A 1 
ATOM 3414 C CG  . GLN A 0 448 . 24.200   14.777  -29.195  1.00 88.75 448 A 1 
ATOM 3415 C CD  . GLN A 0 448 . 23.831   16.234  -29.022  1.00 88.75 448 A 1 
ATOM 3416 N NE2 . GLN A 0 448 . 22.614   16.488  -28.586  1.00 88.75 448 A 1 
ATOM 3417 O OE1 . GLN A 0 448 . 24.609   17.171  -29.158  1.00 88.75 448 A 1 
ATOM 3418 N N   . TRP A 0 449 . 27.539   12.439  -31.335  1.00 88.12 449 A 1 
ATOM 3419 C CA  . TRP A 0 449 . 28.864   12.134  -31.877  1.00 88.12 449 A 1 
ATOM 3420 C C   . TRP A 0 449 . 29.077   12.753  -33.260  1.00 88.12 449 A 1 
ATOM 3421 C CB  . TRP A 0 449 . 29.068   10.611  -31.925  1.00 88.12 449 A 1 
ATOM 3422 O O   . TRP A 0 449 . 28.123   12.973  -34.015  1.00 88.12 449 A 1 
ATOM 3423 C CG  . TRP A 0 449 . 28.206   9.866   -32.904  1.00 88.12 449 A 1 
ATOM 3424 C CD1 . TRP A 0 449 . 28.589   9.479   -34.142  1.00 88.12 449 A 1 
ATOM 3425 C CD2 . TRP A 0 449 . 26.829   9.395   -32.747  1.00 88.12 449 A 1 
ATOM 3426 C CE2 . TRP A 0 449 . 26.440   8.731   -33.950  1.00 88.12 449 A 1 
ATOM 3427 C CE3 . TRP A 0 449 . 25.873   9.442   -31.707  1.00 88.12 449 A 1 
ATOM 3428 N NE1 . TRP A 0 449 . 27.548   8.821   -34.767  1.00 88.12 449 A 1 
ATOM 3429 C CH2 . TRP A 0 449 . 24.241   8.227   -33.063  1.00 88.12 449 A 1 
ATOM 3430 C CZ2 . TRP A 0 449 . 25.170   8.152   -34.117  1.00 88.12 449 A 1 
ATOM 3431 C CZ3 . TRP A 0 449 . 24.597   8.867   -31.863  1.00 88.12 449 A 1 
ATOM 3432 N N   . ALA A 0 450 . 30.339   12.990  -33.614  1.00 89.42 450 A 1 
ATOM 3433 C CA  . ALA A 0 450 . 30.767   13.162  -34.997  1.00 89.42 450 A 1 
ATOM 3434 C C   . ALA A 0 450 . 32.192   12.632  -35.216  1.00 89.42 450 A 1 
ATOM 3435 C CB  . ALA A 0 450 . 30.649   14.633  -35.409  1.00 89.42 450 A 1 
ATOM 3436 O O   . ALA A 0 450 . 33.010   12.638  -34.295  1.00 89.42 450 A 1 
ATOM 3437 N N   . GLU A 0 451 . 32.465   12.207  -36.448  1.00 89.14 451 A 1 
ATOM 3438 C CA  . GLU A 0 451 . 33.751   11.692  -36.929  1.00 89.14 451 A 1 
ATOM 3439 C C   . GLU A 0 451 . 34.059   12.307  -38.310  1.00 89.14 451 A 1 
ATOM 3440 C CB  . GLU A 0 451 . 33.715   10.149  -37.037  1.00 89.14 451 A 1 
ATOM 3441 O O   . GLU A 0 451 . 33.164   12.398  -39.154  1.00 89.14 451 A 1 
ATOM 3442 C CG  . GLU A 0 451 . 33.459   9.398   -35.713  1.00 89.14 451 A 1 
ATOM 3443 C CD  . GLU A 0 451 . 33.417   7.860   -35.862  1.00 89.14 451 A 1 
ATOM 3444 O OE1 . GLU A 0 451 . 32.878   7.196   -34.946  1.00 89.14 451 A 1 
ATOM 3445 O OE2 . GLU A 0 451 . 33.927   7.318   -36.872  1.00 89.14 451 A 1 
ATOM 3446 N N   . ASP A 0 452 . 35.312   12.695  -38.547  1.00 86.39 452 A 1 
ATOM 3447 C CA  . ASP A 0 452 . 35.877   13.092  -39.849  1.00 86.39 452 A 1 
ATOM 3448 C C   . ASP A 0 452 . 37.061   12.157  -40.160  1.00 86.39 452 A 1 
ATOM 3449 C CB  . ASP A 0 452 . 36.290   14.583  -39.808  1.00 86.39 452 A 1 
ATOM 3450 O O   . ASP A 0 452 . 37.895   11.896  -39.291  1.00 86.39 452 A 1 
ATOM 3451 C CG  . ASP A 0 452 . 36.928   15.159  -41.091  1.00 86.39 452 A 1 
ATOM 3452 O OD1 . ASP A 0 452 . 37.303   14.375  -41.998  1.00 86.39 452 A 1 
ATOM 3453 O OD2 . ASP A 0 452 . 37.083   16.403  -41.147  1.00 86.39 452 A 1 
ATOM 3454 N N   . TYR A 0 453 . 37.138   11.612  -41.379  1.00 86.09 453 A 1 
ATOM 3455 C CA  . TYR A 0 453 . 38.267   10.794  -41.836  1.00 86.09 453 A 1 
ATOM 3456 C C   . TYR A 0 453 . 38.771   11.180  -43.240  1.00 86.09 453 A 1 
ATOM 3457 C CB  . TYR A 0 453 . 37.908   9.301   -41.735  1.00 86.09 453 A 1 
ATOM 3458 O O   . TYR A 0 453 . 38.443   10.531  -44.246  1.00 86.09 453 A 1 
ATOM 3459 C CG  . TYR A 0 453 . 39.068   8.385   -42.093  1.00 86.09 453 A 1 
ATOM 3460 C CD1 . TYR A 0 453 . 39.074   7.676   -43.311  1.00 86.09 453 A 1 
ATOM 3461 C CD2 . TYR A 0 453 . 40.190   8.332   -41.251  1.00 86.09 453 A 1 
ATOM 3462 C CE1 . TYR A 0 453 . 40.209   6.932   -43.693  1.00 86.09 453 A 1 
ATOM 3463 C CE2 . TYR A 0 453 . 41.327   7.595   -41.621  1.00 86.09 453 A 1 
ATOM 3464 O OH  . TYR A 0 453 . 42.469   6.236   -43.226  1.00 86.09 453 A 1 
ATOM 3465 C CZ  . TYR A 0 453 . 41.342   6.905   -42.850  1.00 86.09 453 A 1 
ATOM 3466 N N   . ASP A 0 454 . 39.656   12.179  -43.314  1.00 82.29 454 A 1 
ATOM 3467 C CA  . ASP A 0 454 . 40.394   12.511  -44.539  1.00 82.29 454 A 1 
ATOM 3468 C C   . ASP A 0 454 . 41.590   11.563  -44.768  1.00 82.29 454 A 1 
ATOM 3469 C CB  . ASP A 0 454 . 40.801   14.001  -44.593  1.00 82.29 454 A 1 
ATOM 3470 O O   . ASP A 0 454 . 42.365   11.201  -43.879  1.00 82.29 454 A 1 
ATOM 3471 C CG  . ASP A 0 454 . 41.339   14.458  -45.974  1.00 82.29 454 A 1 
ATOM 3472 O OD1 . ASP A 0 454 . 41.221   13.705  -46.980  1.00 82.29 454 A 1 
ATOM 3473 O OD2 . ASP A 0 454 . 41.979   15.532  -46.072  1.00 82.29 454 A 1 
ATOM 3474 N N   . ARG A 0 455 . 41.799   11.155  -46.021  1.00 80.08 455 A 1 
ATOM 3475 C CA  . ARG A 0 455 . 42.972   10.381  -46.437  1.00 80.08 455 A 1 
ATOM 3476 C C   . ARG A 0 455 . 43.413   10.731  -47.845  1.00 80.08 455 A 1 
ATOM 3477 C CB  . ARG A 0 455 . 42.692   8.888   -46.225  1.00 80.08 455 A 1 
ATOM 3478 O O   . ARG A 0 455 . 42.706   10.489  -48.828  1.00 80.08 455 A 1 
ATOM 3479 C CG  . ARG A 0 455 . 43.849   7.986   -46.695  1.00 80.08 455 A 1 
ATOM 3480 C CD  . ARG A 0 455 . 43.645   7.407   -48.108  1.00 80.08 455 A 1 
ATOM 3481 N NE  . ARG A 0 455 . 42.478   6.508   -48.132  1.00 80.08 455 A 1 
ATOM 3482 N NH1 . ARG A 0 455 . 43.533   4.681   -47.231  1.00 80.08 455 A 1 
ATOM 3483 N NH2 . ARG A 0 455 . 41.299   4.819   -47.190  1.00 80.08 455 A 1 
ATOM 3484 C CZ  . ARG A 0 455 . 42.443   5.334   -47.535  1.00 80.08 455 A 1 
ATOM 3485 N N   . TYR A 0 456 . 44.679   11.127  -47.966  1.00 71.09 456 A 1 
ATOM 3486 C CA  . TYR A 0 456 . 45.302   11.553  -49.216  1.00 71.09 456 A 1 
ATOM 3487 C C   . TYR A 0 456 . 46.454   10.638  -49.664  1.00 71.09 456 A 1 
ATOM 3488 C CB  . TYR A 0 456 . 45.709   13.028  -49.107  1.00 71.09 456 A 1 
ATOM 3489 O O   . TYR A 0 456 . 47.358   10.270  -48.916  1.00 71.09 456 A 1 
ATOM 3490 C CG  . TYR A 0 456 . 46.582   13.363  -47.913  1.00 71.09 456 A 1 
ATOM 3491 C CD1 . TYR A 0 456 . 45.983   13.763  -46.700  1.00 71.09 456 A 1 
ATOM 3492 C CD2 . TYR A 0 456 . 47.985   13.259  -48.006  1.00 71.09 456 A 1 
ATOM 3493 C CE1 . TYR A 0 456 . 46.779   14.048  -45.575  1.00 71.09 456 A 1 
ATOM 3494 C CE2 . TYR A 0 456 . 48.784   13.563  -46.887  1.00 71.09 456 A 1 
ATOM 3495 O OH  . TYR A 0 456 . 48.977   14.221  -44.604  1.00 71.09 456 A 1 
ATOM 3496 C CZ  . TYR A 0 456 . 48.182   13.954  -45.670  1.00 71.09 456 A 1 
ATOM 3497 N N   . ASP A 0 457 . 46.441   10.296  -50.953  1.00 64.03 457 A 1 
ATOM 3498 C CA  . ASP A 0 457 . 47.300   9.292   -51.582  1.00 64.03 457 A 1 
ATOM 3499 C C   . ASP A 0 457 . 48.102   9.953   -52.729  1.00 64.03 457 A 1 
ATOM 3500 C CB  . ASP A 0 457 . 46.385   8.117   -52.018  1.00 64.03 457 A 1 
ATOM 3501 O O   . ASP A 0 457 . 47.656   10.030  -53.883  1.00 64.03 457 A 1 
ATOM 3502 C CG  . ASP A 0 457 . 46.973   6.715   -51.833  1.00 64.03 457 A 1 
ATOM 3503 O OD1 . ASP A 0 457 . 47.702   6.460   -50.860  1.00 64.03 457 A 1 
ATOM 3504 O OD2 . ASP A 0 457 . 46.702   5.845   -52.698  1.00 64.03 457 A 1 
ATOM 3505 N N   . ALA A 0 458 . 49.300   10.478  -52.433  1.00 57.42 458 A 1 
ATOM 3506 C CA  . ALA A 0 458 . 50.168   11.130  -53.425  1.00 57.42 458 A 1 
ATOM 3507 C C   . ALA A 0 458 . 50.910   10.110  -54.316  1.00 57.42 458 A 1 
ATOM 3508 C CB  . ALA A 0 458 . 51.117   12.110  -52.724  1.00 57.42 458 A 1 
ATOM 3509 O O   . ALA A 0 458 . 52.113   9.870   -54.171  1.00 57.42 458 A 1 
ATOM 3510 N N   . ARG A 0 459 . 50.201   9.492   -55.271  1.00 51.80 459 A 1 
ATOM 3511 C CA  . ARG A 0 459 . 50.781   8.475   -56.169  1.00 51.80 459 A 1 
ATOM 3512 C C   . ARG A 0 459 . 51.512   9.085   -57.361  1.00 51.80 459 A 1 
ATOM 3513 C CB  . ARG A 0 459 . 49.729   7.455   -56.615  1.00 51.80 459 A 1 
ATOM 3514 O O   . ARG A 0 459 . 50.915   9.443   -58.378  1.00 51.80 459 A 1 
ATOM 3515 C CG  . ARG A 0 459 . 49.240   6.616   -55.430  1.00 51.80 459 A 1 
ATOM 3516 C CD  . ARG A 0 459 . 48.545   5.343   -55.920  1.00 51.80 459 A 1 
ATOM 3517 N NE  . ARG A 0 459 . 47.902   4.691   -54.782  1.00 51.80 459 A 1 
ATOM 3518 N NH1 . ARG A 0 459 . 48.359   2.452   -55.060  1.00 51.80 459 A 1 
ATOM 3519 N NH2 . ARG A 0 459 . 47.352   3.220   -53.203  1.00 51.80 459 A 1 
ATOM 3520 C CZ  . ARG A 0 459 . 47.880   3.447   -54.365  1.00 51.80 459 A 1 
ATOM 3521 N N   . ASP A 0 460 . 52.838   9.110   -57.269  1.00 47.55 460 A 1 
ATOM 3522 C CA  . ASP A 0 460 . 53.705   9.695   -58.291  1.00 47.55 460 A 1 
ATOM 3523 C C   . ASP A 0 460 . 53.854   8.803   -59.550  1.00 47.55 460 A 1 
ATOM 3524 C CB  . ASP A 0 460 . 55.035   10.128  -57.653  1.00 47.55 460 A 1 
ATOM 3525 O O   . ASP A 0 460 . 54.752   7.959   -59.698  1.00 47.55 460 A 1 
ATOM 3526 C CG  . ASP A 0 460 . 55.646   11.331  -58.375  1.00 47.55 460 A 1 
ATOM 3527 O OD1 . ASP A 0 460 . 55.206   11.611  -59.518  1.00 47.55 460 A 1 
ATOM 3528 O OD2 . ASP A 0 460 . 56.560   11.940  -57.784  1.00 47.55 460 A 1 
ATOM 3529 N N   . ALA A 0 461 . 52.914   8.980   -60.483  1.00 45.63 461 A 1 
ATOM 3530 C CA  . ALA A 0 461 . 52.793   8.203   -61.717  1.00 45.63 461 A 1 
ATOM 3531 C C   . ALA A 0 461 . 53.968   8.388   -62.705  1.00 45.63 461 A 1 
ATOM 3532 C CB  . ALA A 0 461 . 51.447   8.556   -62.364  1.00 45.63 461 A 1 
ATOM 3533 O O   . ALA A 0 461 . 54.115   7.592   -63.638  1.00 45.63 461 A 1 
ATOM 3534 N N   . ALA A 0 462 . 54.831   9.392   -62.504  1.00 45.80 462 A 1 
ATOM 3535 C CA  . ALA A 0 462 . 55.988   9.662   -63.362  1.00 45.80 462 A 1 
ATOM 3536 C C   . ALA A 0 462 . 57.038   8.529   -63.346  1.00 45.80 462 A 1 
ATOM 3537 C CB  . ALA A 0 462 . 56.599   10.993  -62.903  1.00 45.80 462 A 1 
ATOM 3538 O O   . ALA A 0 462 . 57.728   8.293   -64.343  1.00 45.80 462 A 1 
ATOM 3539 N N   . SER A 0 463 . 57.115   7.782   -62.239  1.00 41.65 463 A 1 
ATOM 3540 C CA  . SER A 0 463 . 58.124   6.746   -61.965  1.00 41.65 463 A 1 
ATOM 3541 C C   . SER A 0 463 . 58.219   5.621   -63.010  1.00 41.65 463 A 1 
ATOM 3542 C CB  . SER A 0 463 . 57.850   6.146   -60.580  1.00 41.65 463 A 1 
ATOM 3543 O O   . SER A 0 463 . 59.294   5.055   -63.200  1.00 41.65 463 A 1 
ATOM 3544 O OG  . SER A 0 463 . 56.512   5.681   -60.488  1.00 41.65 463 A 1 
ATOM 3545 N N   . ARG A 0 464 . 57.134   5.307   -63.736  1.00 41.62 464 A 1 
ATOM 3546 C CA  . ARG A 0 464 . 57.130   4.275   -64.798  1.00 41.62 464 A 1 
ATOM 3547 C C   . ARG A 0 464 . 57.370   4.812   -66.216  1.00 41.62 464 A 1 
ATOM 3548 C CB  . ARG A 0 464 . 55.856   3.416   -64.712  1.00 41.62 464 A 1 
ATOM 3549 O O   . ARG A 0 464 . 57.482   4.011   -67.140  1.00 41.62 464 A 1 
ATOM 3550 C CG  . ARG A 0 464 . 55.830   2.561   -63.435  1.00 41.62 464 A 1 
ATOM 3551 C CD  . ARG A 0 464 . 54.674   1.553   -63.477  1.00 41.62 464 A 1 
ATOM 3552 N NE  . ARG A 0 464 . 54.639   0.723   -62.256  1.00 41.62 464 A 1 
ATOM 3553 N NH1 . ARG A 0 464 . 53.048   -0.796  -62.928  1.00 41.62 464 A 1 
ATOM 3554 N NH2 . ARG A 0 464 . 53.934   -0.959  -60.889  1.00 41.62 464 A 1 
ATOM 3555 C CZ  . ARG A 0 464 . 53.879   -0.337  -62.033  1.00 41.62 464 A 1 
ATOM 3556 N N   . GLY A 0 465 . 57.451   6.131   -66.407  1.00 42.95 465 A 1 
ATOM 3557 C CA  . GLY A 0 465 . 57.595   6.751   -67.733  1.00 42.95 465 A 1 
ATOM 3558 C C   . GLY A 0 465 . 59.035   7.056   -68.163  1.00 42.95 465 A 1 
ATOM 3559 O O   . GLY A 0 465 . 59.326   7.061   -69.355  1.00 42.95 465 A 1 
ATOM 3560 N N   . ALA A 0 466 . 59.943   7.303   -67.215  1.00 45.85 466 A 1 
ATOM 3561 C CA  . ALA A 0 466 . 61.235   7.949   -67.489  1.00 45.85 466 A 1 
ATOM 3562 C C   . ALA A 0 466 . 62.424   7.004   -67.788  1.00 45.85 466 A 1 
ATOM 3563 C CB  . ALA A 0 466 . 61.526   8.898   -66.318  1.00 45.85 466 A 1 
ATOM 3564 O O   . ALA A 0 466 . 63.548   7.473   -67.945  1.00 45.85 466 A 1 
ATOM 3565 N N   . ALA A 0 467 . 62.216   5.683   -67.848  1.00 40.48 467 A 1 
ATOM 3566 C CA  . ALA A 0 467 . 63.300   4.690   -67.768  1.00 40.48 467 A 1 
ATOM 3567 C C   . ALA A 0 467 . 63.570   3.865   -69.055  1.00 40.48 467 A 1 
ATOM 3568 C CB  . ALA A 0 467 . 63.017   3.805   -66.541  1.00 40.48 467 A 1 
ATOM 3569 O O   . ALA A 0 467 . 64.227   2.827   -68.970  1.00 40.48 467 A 1 
ATOM 3570 N N   . ALA A 0 468 . 63.046   4.251   -70.232  1.00 32.64 468 A 1 
ATOM 3571 C CA  . ALA A 0 468 . 62.847   3.296   -71.340  1.00 32.64 468 A 1 
ATOM 3572 C C   . ALA A 0 468 . 63.171   3.753   -72.794  1.00 32.64 468 A 1 
ATOM 3573 C CB  . ALA A 0 468 . 61.426   2.724   -71.194  1.00 32.64 468 A 1 
ATOM 3574 O O   . ALA A 0 468 . 62.368   3.515   -73.693  1.00 32.64 468 A 1 
ATOM 3575 N N   . SER A 0 469 . 64.369   4.296   -73.063  1.00 41.16 469 A 1 
ATOM 3576 C CA  . SER A 0 469 . 65.006   4.335   -74.413  1.00 41.16 469 A 1 
ATOM 3577 C C   . SER A 0 469 . 66.491   4.755   -74.289  1.00 41.16 469 A 1 
ATOM 3578 C CB  . SER A 0 469 . 64.269   5.319   -75.347  1.00 41.16 469 A 1 
ATOM 3579 O O   . SER A 0 469 . 66.737   5.880   -73.874  1.00 41.16 469 A 1 
ATOM 3580 O OG  . SER A 0 469 . 64.055   6.573   -74.728  1.00 41.16 469 A 1 
ATOM 3581 N N   . ARG A 0 470 . 67.542   3.913   -74.400  1.00 33.78 470 A 1 
ATOM 3582 C CA  . ARG A 0 470 . 68.072   3.059   -75.509  1.00 33.78 470 A 1 
ATOM 3583 C C   . ARG A 0 470 . 68.355   3.807   -76.821  1.00 33.78 470 A 1 
ATOM 3584 C CB  . ARG A 0 470 . 67.173   1.866   -75.898  1.00 33.78 470 A 1 
ATOM 3585 O O   . ARG A 0 470 . 67.428   4.492   -77.219  1.00 33.78 470 A 1 
ATOM 3586 C CG  . ARG A 0 470 . 67.196   0.643   -74.985  1.00 33.78 470 A 1 
ATOM 3587 C CD  . ARG A 0 470 . 66.282   -0.432  -75.604  1.00 33.78 470 A 1 
ATOM 3588 N NE  . ARG A 0 470 . 66.725   -1.801  -75.276  1.00 33.78 470 A 1 
ATOM 3589 N NH1 . ARG A 0 470 . 68.026   -2.185  -77.143  1.00 33.78 470 A 1 
ATOM 3590 N NH2 . ARG A 0 470 . 67.821   -3.770  -75.589  1.00 33.78 470 A 1 
ATOM 3591 C CZ  . ARG A 0 470 . 67.517   -2.573  -76.005  1.00 33.78 470 A 1 
ATOM 3592 N N   . TRP A 0 471 . 69.400   3.535   -77.639  1.00 29.43 471 A 1 
ATOM 3593 C CA  . TRP A 0 471 . 70.826   3.095   -77.498  1.00 29.43 471 A 1 
ATOM 3594 C C   . TRP A 0 471 . 71.430   2.795   -78.906  1.00 29.43 471 A 1 
ATOM 3595 C CB  . TRP A 0 471 . 71.023   1.788   -76.690  1.00 29.43 471 A 1 
ATOM 3596 O O   . TRP A 0 471 . 70.774   2.067   -79.647  1.00 29.43 471 A 1 
ATOM 3597 C CG  . TRP A 0 471 . 72.068   1.875   -75.619  1.00 29.43 471 A 1 
ATOM 3598 C CD1 . TRP A 0 471 . 71.922   2.482   -74.419  1.00 29.43 471 A 1 
ATOM 3599 C CD2 . TRP A 0 471 . 73.461   1.424   -75.668  1.00 29.43 471 A 1 
ATOM 3600 C CE2 . TRP A 0 471 . 74.097   1.789   -74.443  1.00 29.43 471 A 1 
ATOM 3601 C CE3 . TRP A 0 471 . 74.265   0.789   -76.641  1.00 29.43 471 A 1 
ATOM 3602 N NE1 . TRP A 0 471 . 73.109   2.416   -73.716  1.00 29.43 471 A 1 
ATOM 3603 C CH2 . TRP A 0 471 . 76.227   0.908   -75.183  1.00 29.43 471 A 1 
ATOM 3604 C CZ2 . TRP A 0 471 . 75.455   1.538   -74.193  1.00 29.43 471 A 1 
ATOM 3605 C CZ3 . TRP A 0 471 . 75.631   0.534   -76.401  1.00 29.43 471 A 1 
ATOM 3606 N N   . GLY A 0 472 . 72.682   3.189   -79.220  1.00 38.77 472 A 1 
ATOM 3607 C CA  . GLY A 0 472 . 73.348   2.933   -80.532  1.00 38.77 472 A 1 
ATOM 3608 C C   . GLY A 0 472 . 74.419   3.970   -80.958  1.00 38.77 472 A 1 
ATOM 3609 O O   . GLY A 0 472 . 74.269   5.145   -80.706  1.00 38.77 472 A 1 
ATOM 3610 N N   . GLU A 0 473 . 75.563   3.610   -81.533  1.00 31.51 473 A 1 
ATOM 3611 C CA  . GLU A 0 473 . 76.583   4.602   -81.953  1.00 31.51 473 A 1 
ATOM 3612 C C   . GLU A 0 473 . 77.065   4.256   -83.353  1.00 31.51 473 A 1 
ATOM 3613 C CB  . GLU A 0 473 . 77.777   4.599   -80.964  1.00 31.51 473 A 1 
ATOM 3614 O O   . GLU A 0 473 . 77.686   3.211   -83.500  1.00 31.51 473 A 1 
ATOM 3615 C CG  . GLU A 0 473 . 78.999   5.452   -81.382  1.00 31.51 473 A 1 
ATOM 3616 C CD  . GLU A 0 473 . 80.269   5.088   -80.590  1.00 31.51 473 A 1 
ATOM 3617 O OE1 . GLU A 0 473 . 80.932   5.997   -80.046  1.00 31.51 473 A 1 
ATOM 3618 O OE2 . GLU A 0 473 . 80.599   3.883   -80.498  1.00 31.51 473 A 1 
ATOM 3619 N N   . GLU A 0 474 . 76.833   5.130   -84.340  1.00 36.48 474 A 1 
ATOM 3620 C CA  . GLU A 0 474 . 77.702   5.332   -85.513  1.00 36.48 474 A 1 
ATOM 3621 C C   . GLU A 0 474 . 77.162   6.485   -86.403  1.00 36.48 474 A 1 
ATOM 3622 C CB  . GLU A 0 474 . 77.838   4.025   -86.345  1.00 36.48 474 A 1 
ATOM 3623 O O   . GLU A 0 474 . 75.969   6.756   -86.396  1.00 36.48 474 A 1 
ATOM 3624 C CG  . GLU A 0 474 . 79.186   3.297   -86.107  1.00 36.48 474 A 1 
ATOM 3625 C CD  . GLU A 0 474 . 79.186   1.775   -86.363  1.00 36.48 474 A 1 
ATOM 3626 O OE1 . GLU A 0 474 . 80.224   1.147   -86.031  1.00 36.48 474 A 1 
ATOM 3627 O OE2 . GLU A 0 474 . 78.237   1.245   -86.986  1.00 36.48 474 A 1 
ATOM 3628 N N   . ASN A 0 475 . 77.884   7.175   -87.292  1.00 34.70 475 A 1 
ATOM 3629 C CA  . ASN A 0 475 . 79.286   7.585   -87.459  1.00 34.70 475 A 1 
ATOM 3630 C C   . ASN A 0 475 . 79.437   8.038   -88.936  1.00 34.70 475 A 1 
ATOM 3631 C CB  . ASN A 0 475 . 80.295   6.452   -87.192  1.00 34.70 475 A 1 
ATOM 3632 O O   . ASN A 0 475 . 79.150   7.266   -89.844  1.00 34.70 475 A 1 
ATOM 3633 C CG  . ASN A 0 475 . 81.751   6.846   -87.323  1.00 34.70 475 A 1 
ATOM 3634 N ND2 . ASN A 0 475 . 82.615   5.873   -87.487  1.00 34.70 475 A 1 
ATOM 3635 O OD1 . ASN A 0 475 . 82.145   7.997   -87.217  1.00 34.70 475 A 1 
ATOM 3636 N N   . ASP A 0 476 . 79.988   9.234   -89.149  1.00 34.20 476 A 1 
ATOM 3637 C CA  . ASP A 0 476 . 80.692   9.688   -90.365  1.00 34.20 476 A 1 
ATOM 3638 C C   . ASP A 0 476 . 79.966   9.935   -91.723  1.00 34.20 476 A 1 
ATOM 3639 C CB  . ASP A 0 476 . 81.957   8.817   -90.563  1.00 34.20 476 A 1 
ATOM 3640 O O   . ASP A 0 476 . 78.996   9.295   -92.107  1.00 34.20 476 A 1 
ATOM 3641 C CG  . ASP A 0 476 . 83.197   9.594   -91.003  1.00 34.20 476 A 1 
ATOM 3642 O OD1 . ASP A 0 476 . 83.156   10.847  -91.012  1.00 34.20 476 A 1 
ATOM 3643 O OD2 . ASP A 0 476 . 84.162   8.936   -91.459  1.00 34.20 476 A 1 
ATOM 3644 N N   . GLN A 0 477 . 80.591   10.838  -92.503  1.00 38.97 477 A 1 
ATOM 3645 C CA  . GLN A 0 477 . 80.565   10.972  -93.980  1.00 38.97 477 A 1 
ATOM 3646 C C   . GLN A 0 477 . 79.222   11.284  -94.714  1.00 38.97 477 A 1 
ATOM 3647 C CB  . GLN A 0 477 . 81.310   9.737   -94.551  1.00 38.97 477 A 1 
ATOM 3648 O O   . GLN A 0 477 . 78.339   10.452  -94.817  1.00 38.97 477 A 1 
ATOM 3649 C CG  . GLN A 0 477 . 82.829   9.981   -94.519  1.00 38.97 477 A 1 
ATOM 3650 C CD  . GLN A 0 477 . 83.658   8.791   -94.985  1.00 38.97 477 A 1 
ATOM 3651 N NE2 . GLN A 0 477 . 84.243   8.039   -94.082  1.00 38.97 477 A 1 
ATOM 3652 O OE1 . GLN A 0 477 . 83.855   8.588   -96.185  1.00 38.97 477 A 1 
ATOM 3653 N N   . LYS A 0 478 . 79.049   12.373  -95.495  1.00 36.20 478 A 1 
ATOM 3654 C CA  . LYS A 0 478 . 80.010   13.205  -96.264  1.00 36.20 478 A 1 
ATOM 3655 C C   . LYS A 0 478 . 79.246   14.179  -97.198  1.00 36.20 478 A 1 
ATOM 3656 C CB  . LYS A 0 478 . 80.775   12.246  -97.196  1.00 36.20 478 A 1 
ATOM 3657 O O   . LYS A 0 478 . 78.143   13.858  -97.617  1.00 36.20 478 A 1 
ATOM 3658 C CG  . LYS A 0 478 . 82.217   12.601  -97.584  1.00 36.20 478 A 1 
ATOM 3659 C CD  . LYS A 0 478 . 82.796   11.304  -98.173  1.00 36.20 478 A 1 
ATOM 3660 C CE  . LYS A 0 478 . 84.269   11.333  -98.552  1.00 36.20 478 A 1 
ATOM 3661 N NZ  . LYS A 0 478 . 84.720   9.930   -98.723  1.00 36.20 478 A 1 
ATOM 3662 N N   . TYR A 0 479 . 79.924   15.240  -97.663  1.00 40.43 479 A 1 
ATOM 3663 C CA  . TYR A 0 479 . 79.512   16.205  -98.715  1.00 40.43 479 A 1 
ATOM 3664 C C   . TYR A 0 479 . 78.311   17.132  -98.386  1.00 40.43 479 A 1 
ATOM 3665 C CB  . TYR A 0 479 . 79.276   15.500  -100.070 1.00 40.43 479 A 1 
ATOM 3666 O O   . TYR A 0 479 . 77.249   16.666  -98.009  1.00 40.43 479 A 1 
ATOM 3667 C CG  . TYR A 0 479 . 80.372   14.564  -100.555 1.00 40.43 479 A 1 
ATOM 3668 C CD1 . TYR A 0 479 . 81.590   15.088  -101.028 1.00 40.43 479 A 1 
ATOM 3669 C CD2 . TYR A 0 479 . 80.155   13.172  -100.576 1.00 40.43 479 A 1 
ATOM 3670 C CE1 . TYR A 0 479 . 82.603   14.225  -101.491 1.00 40.43 479 A 1 
ATOM 3671 C CE2 . TYR A 0 479 . 81.163   12.305  -101.042 1.00 40.43 479 A 1 
ATOM 3672 O OH  . TYR A 0 479 . 83.391   11.994  -101.886 1.00 40.43 479 A 1 
ATOM 3673 C CZ  . TYR A 0 479 . 82.395   12.829  -101.484 1.00 40.43 479 A 1 
ATOM 3674 N N   . GLY A 0 480 . 78.376   18.459  -98.582  1.00 38.91 480 A 1 
ATOM 3675 C CA  . GLY A 0 480 . 79.504   19.337  -98.949  1.00 38.91 480 A 1 
ATOM 3676 C C   . GLY A 0 480 . 79.052   20.643  -99.640  1.00 38.91 480 A 1 
ATOM 3677 O O   . GLY A 0 480 . 77.894   20.737  -100.021 1.00 38.91 480 A 1 
ATOM 3678 N N   . SER A 0 481 . 79.994   21.581  -99.890  1.00 37.53 481 A 1 
ATOM 3679 C CA  . SER A 0 481 . 79.839   22.823  -100.708 1.00 37.53 481 A 1 
ATOM 3680 C C   . SER A 0 481 . 78.922   23.926  -100.122 1.00 37.53 481 A 1 
ATOM 3681 C CB  . SER A 0 481 . 79.378   22.397  -102.119 1.00 37.53 481 A 1 
ATOM 3682 O O   . SER A 0 481 . 77.797   23.630  -99.757  1.00 37.53 481 A 1 
ATOM 3683 O OG  . SER A 0 481 . 78.992   23.487  -102.925 1.00 37.53 481 A 1 
ATOM 3684 N N   . HIS A 0 482 . 79.239   25.233  -100.050 1.00 39.75 482 A 1 
ATOM 3685 C CA  . HIS A 0 482 . 80.412   26.124  -100.281 1.00 39.75 482 A 1 
ATOM 3686 C C   . HIS A 0 482 . 80.128   27.426  -99.456  1.00 39.75 482 A 1 
ATOM 3687 C CB  . HIS A 0 482 . 80.504   26.525  -101.777 1.00 39.75 482 A 1 
ATOM 3688 O O   . HIS A 0 482 . 78.965   27.686  -99.170  1.00 39.75 482 A 1 
ATOM 3689 C CG  . HIS A 0 482 . 81.587   25.864  -102.599 1.00 39.75 482 A 1 
ATOM 3690 C CD2 . HIS A 0 482 . 82.725   26.457  -103.080 1.00 39.75 482 A 1 
ATOM 3691 N ND1 . HIS A 0 482 . 81.522   24.621  -103.179 1.00 39.75 482 A 1 
ATOM 3692 C CE1 . HIS A 0 482 . 82.596   24.453  -103.964 1.00 39.75 482 A 1 
ATOM 3693 N NE2 . HIS A 0 482 . 83.370   25.545  -103.924 1.00 39.75 482 A 1 
ATOM 3694 N N   . GLY A 0 483 . 81.049   28.326  -99.069  1.00 37.26 483 A 1 
ATOM 3695 C CA  . GLY A 0 483 . 82.517   28.401  -99.179  1.00 37.26 483 A 1 
ATOM 3696 C C   . GLY A 0 483 . 83.064   29.802  -98.770  1.00 37.26 483 A 1 
ATOM 3697 O O   . GLY A 0 483 . 82.322   30.774  -98.836  1.00 37.26 483 A 1 
ATOM 3698 N N   . HIS A 0 484 . 84.366   29.893  -98.422  1.00 39.45 484 A 1 
ATOM 3699 C CA  . HIS A 0 484 . 85.171   31.111  -98.091  1.00 39.45 484 A 1 
ATOM 3700 C C   . HIS A 0 484 . 84.794   31.884  -96.793  1.00 39.45 484 A 1 
ATOM 3701 C CB  . HIS A 0 484 . 85.216   32.062  -99.305  1.00 39.45 484 A 1 
ATOM 3702 O O   . HIS A 0 484 . 83.621   32.032  -96.489  1.00 39.45 484 A 1 
ATOM 3703 C CG  . HIS A 0 484 . 85.437   31.387  -100.641 1.00 39.45 484 A 1 
ATOM 3704 C CD2 . HIS A 0 484 . 84.602   31.443  -101.725 1.00 39.45 484 A 1 
ATOM 3705 N ND1 . HIS A 0 484 . 86.490   30.568  -100.986 1.00 39.45 484 A 1 
ATOM 3706 C CE1 . HIS A 0 484 . 86.292   30.142  -102.245 1.00 39.45 484 A 1 
ATOM 3707 N NE2 . HIS A 0 484 . 85.153   30.648  -102.736 1.00 39.45 484 A 1 
ATOM 3708 N N   . GLY A 0 485 . 85.700   32.450  -95.972  1.00 38.45 485 A 1 
ATOM 3709 C CA  . GLY A 0 485 . 87.183   32.506  -95.888  1.00 38.45 485 A 1 
ATOM 3710 C C   . GLY A 0 485 . 87.598   33.507  -94.762  1.00 38.45 485 A 1 
ATOM 3711 O O   . GLY A 0 485 . 86.746   34.271  -94.329  1.00 38.45 485 A 1 
ATOM 3712 N N   . TYR A 0 486 . 88.824   33.611  -94.211  1.00 45.46 486 A 1 
ATOM 3713 C CA  . TYR A 0 486 . 90.130   32.993  -94.510  1.00 45.46 486 A 1 
ATOM 3714 C C   . TYR A 0 486 . 91.098   33.044  -93.284  1.00 45.46 486 A 1 
ATOM 3715 C CB  . TYR A 0 486 . 90.839   33.799  -95.627  1.00 45.46 486 A 1 
ATOM 3716 O O   . TYR A 0 486 . 91.302   34.117  -92.727  1.00 45.46 486 A 1 
ATOM 3717 C CG  . TYR A 0 486 . 90.046   34.089  -96.886  1.00 45.46 486 A 1 
ATOM 3718 C CD1 . TYR A 0 486 . 90.175   33.255  -98.013  1.00 45.46 486 A 1 
ATOM 3719 C CD2 . TYR A 0 486 . 89.188   35.208  -96.933  1.00 45.46 486 A 1 
ATOM 3720 C CE1 . TYR A 0 486 . 89.423   33.522  -99.173  1.00 45.46 486 A 1 
ATOM 3721 C CE2 . TYR A 0 486 . 88.422   35.467  -98.085  1.00 45.46 486 A 1 
ATOM 3722 O OH  . TYR A 0 486 . 87.796   34.843  -100.321 1.00 45.46 486 A 1 
ATOM 3723 C CZ  . TYR A 0 486 . 88.538   34.620  -99.207  1.00 45.46 486 A 1 
ATOM 3724 N N   . GLY A 0 487 . 91.816   31.947  -92.977  1.00 40.26 487 A 1 
ATOM 3725 C CA  . GLY A 0 487 . 93.114   31.940  -92.248  1.00 40.26 487 A 1 
ATOM 3726 C C   . GLY A 0 487 . 93.124   32.031  -90.698  1.00 40.26 487 A 1 
ATOM 3727 O O   . GLY A 0 487 . 92.182   32.530  -90.104  1.00 40.26 487 A 1 
ATOM 3728 N N   . LYS A 0 488 . 94.187   31.587  -89.986  1.00 40.32 488 A 1 
ATOM 3729 C CA  . LYS A 0 488 . 95.366   30.782  -90.410  1.00 40.32 488 A 1 
ATOM 3730 C C   . LYS A 0 488 . 96.157   30.174  -89.212  1.00 40.32 488 A 1 
ATOM 3731 C CB  . LYS A 0 488 . 96.328   31.681  -91.221  1.00 40.32 488 A 1 
ATOM 3732 O O   . LYS A 0 488 . 96.457   30.897  -88.272  1.00 40.32 488 A 1 
ATOM 3733 C CG  . LYS A 0 488 . 97.201   30.871  -92.189  1.00 40.32 488 A 1 
ATOM 3734 C CD  . LYS A 0 488 . 98.220   31.771  -92.900  1.00 40.32 488 A 1 
ATOM 3735 C CE  . LYS A 0 488 . 99.019   30.956  -93.924  1.00 40.32 488 A 1 
ATOM 3736 N NZ  . LYS A 0 488 . 100.122  31.752  -94.519  1.00 40.32 488 A 1 
ATOM 3737 N N   . GLY A 0 489 . 96.619   28.914  -89.332  1.00 39.35 489 A 1 
ATOM 3738 C CA  . GLY A 0 489 . 97.480   28.186  -88.356  1.00 39.35 489 A 1 
ATOM 3739 C C   . GLY A 0 489 . 96.676   27.428  -87.280  1.00 39.35 489 A 1 
ATOM 3740 O O   . GLY A 0 489 . 95.614   27.903  -86.908  1.00 39.35 489 A 1 
ATOM 3741 N N   . GLY A 0 490 . 97.042   26.245  -86.763  1.00 37.21 490 A 1 
ATOM 3742 C CA  . GLY A 0 490 . 98.291   25.446  -86.781  1.00 37.21 490 A 1 
ATOM 3743 C C   . GLY A 0 490 . 98.641   25.048  -85.324  1.00 37.21 490 A 1 
ATOM 3744 O O   . GLY A 0 490 . 98.462   25.888  -84.454  1.00 37.21 490 A 1 
ATOM 3745 N N   . TYR A 0 491 . 99.109   23.847  -84.936  1.00 40.31 491 A 1 
ATOM 3746 C CA  . TYR A 0 491 . 99.729   22.710  -85.653  1.00 40.31 491 A 1 
ATOM 3747 C C   . TYR A 0 491 . 99.771   21.446  -84.735  1.00 40.31 491 A 1 
ATOM 3748 C CB  . TYR A 0 491 . 101.204  23.066  -86.025  1.00 40.31 491 A 1 
ATOM 3749 O O   . TYR A 0 491 . 100.235  21.590  -83.613  1.00 40.31 491 A 1 
ATOM 3750 C CG  . TYR A 0 491 . 101.670  24.483  -85.698  1.00 40.31 491 A 1 
ATOM 3751 C CD1 . TYR A 0 491 . 101.810  25.430  -86.731  1.00 40.31 491 A 1 
ATOM 3752 C CD2 . TYR A 0 491 . 101.835  24.885  -84.354  1.00 40.31 491 A 1 
ATOM 3753 C CE1 . TYR A 0 491 . 102.031  26.786  -86.420  1.00 40.31 491 A 1 
ATOM 3754 C CE2 . TYR A 0 491 . 102.035  26.243  -84.039  1.00 40.31 491 A 1 
ATOM 3755 O OH  . TYR A 0 491 . 102.248  28.520  -84.789  1.00 40.31 491 A 1 
ATOM 3756 C CZ  . TYR A 0 491 . 102.111  27.199  -85.074  1.00 40.31 491 A 1 
ATOM 3757 N N   . GLY A 0 492 . 99.391   20.246  -85.231  1.00 38.81 492 A 1 
ATOM 3758 C CA  . GLY A 0 492 . 99.737   18.868  -84.748  1.00 38.81 492 A 1 
ATOM 3759 C C   . GLY A 0 492 . 99.435   18.421  -83.287  1.00 38.81 492 A 1 
ATOM 3760 O O   . GLY A 0 492 . 99.505   19.215  -82.366  1.00 38.81 492 A 1 
ATOM 3761 N N   . GLY A 0 493 . 99.159   17.143  -82.962  1.00 37.41 493 A 1 
ATOM 3762 C CA  . GLY A 0 493 . 98.938   15.921  -83.766  1.00 37.41 493 A 1 
ATOM 3763 C C   . GLY A 0 493 . 99.079   14.609  -82.939  1.00 37.41 493 A 1 
ATOM 3764 O O   . GLY A 0 493 . 99.710   14.643  -81.887  1.00 37.41 493 A 1 
ATOM 3765 N N   . HIS A 0 494 . 98.601   13.465  -83.478  1.00 39.95 494 A 1 
ATOM 3766 C CA  . HIS A 0 494 . 98.617   12.070  -82.927  1.00 39.95 494 A 1 
ATOM 3767 C C   . HIS A 0 494 . 97.547   11.790  -81.823  1.00 39.95 494 A 1 
ATOM 3768 C CB  . HIS A 0 494 . 100.049  11.641  -82.532  1.00 39.95 494 A 1 
ATOM 3769 O O   . HIS A 0 494 . 97.451   12.557  -80.878  1.00 39.95 494 A 1 
ATOM 3770 C CG  . HIS A 0 494 . 101.132  12.080  -83.498  1.00 39.95 494 A 1 
ATOM 3771 C CD2 . HIS A 0 494 . 101.576  11.423  -84.615  1.00 39.95 494 A 1 
ATOM 3772 N ND1 . HIS A 0 494 . 101.829  13.264  -83.429  1.00 39.95 494 A 1 
ATOM 3773 C CE1 . HIS A 0 494 . 102.658  13.331  -84.483  1.00 39.95 494 A 1 
ATOM 3774 N NE2 . HIS A 0 494 . 102.534  12.231  -85.241  1.00 39.95 494 A 1 
ATOM 3775 N N   . SER A 0 495 . 96.570   10.867  -81.979  1.00 35.27 495 A 1 
ATOM 3776 C CA  . SER A 0 495 . 96.592   9.368   -82.003  1.00 35.27 495 A 1 
ATOM 3777 C C   . SER A 0 495 . 96.781   8.766   -80.586  1.00 35.27 495 A 1 
ATOM 3778 C CB  . SER A 0 495 . 97.596   8.824   -83.026  1.00 35.27 495 A 1 
ATOM 3779 O O   . SER A 0 495 . 97.655   9.257   -79.885  1.00 35.27 495 A 1 
ATOM 3780 O OG  . SER A 0 495 . 97.240   7.526   -83.446  1.00 35.27 495 A 1 
ATOM 3781 N N   . TYR A 0 496 . 96.036   7.768   -80.056  1.00 36.97 496 A 1 
ATOM 3782 C CA  . TYR A 0 496 . 95.328   6.578   -80.613  1.00 36.97 496 A 1 
ATOM 3783 C C   . TYR A 0 496 . 94.276   5.972   -79.611  1.00 36.97 496 A 1 
ATOM 3784 C CB  . TYR A 0 496 . 96.412   5.486   -80.852  1.00 36.97 496 A 1 
ATOM 3785 O O   . TYR A 0 496 . 94.441   6.166   -78.412  1.00 36.97 496 A 1 
ATOM 3786 C CG  . TYR A 0 496 . 97.606   5.542   -79.895  1.00 36.97 496 A 1 
ATOM 3787 C CD1 . TYR A 0 496 . 98.807   6.156   -80.311  1.00 36.97 496 A 1 
ATOM 3788 C CD2 . TYR A 0 496 . 97.468   5.132   -78.552  1.00 36.97 496 A 1 
ATOM 3789 C CE1 . TYR A 0 496 . 99.835   6.417   -79.383  1.00 36.97 496 A 1 
ATOM 3790 C CE2 . TYR A 0 496 . 98.497   5.382   -77.623  1.00 36.97 496 A 1 
ATOM 3791 O OH  . TYR A 0 496 . 100.635  6.340   -77.118  1.00 36.97 496 A 1 
ATOM 3792 C CZ  . TYR A 0 496 . 99.672   6.047   -78.030  1.00 36.97 496 A 1 
ATOM 3793 N N   . GLY A 0 497 . 93.284   5.145   -80.044  1.00 38.14 497 A 1 
ATOM 3794 C CA  . GLY A 0 497 . 92.792   3.996   -79.212  1.00 38.14 497 A 1 
ATOM 3795 C C   . GLY A 0 497 . 91.312   3.779   -78.745  1.00 38.14 497 A 1 
ATOM 3796 O O   . GLY A 0 497 . 91.120   3.552   -77.561  1.00 38.14 497 A 1 
ATOM 3797 N N   . THR A 0 498 . 90.299   3.726   -79.633  1.00 35.95 498 A 1 
ATOM 3798 C CA  . THR A 0 498 . 89.026   2.904   -79.598  1.00 35.95 498 A 1 
ATOM 3799 C C   . THR A 0 498 . 88.286   2.460   -78.288  1.00 35.95 498 A 1 
ATOM 3800 C CB  . THR A 0 498 . 89.279   1.572   -80.340  1.00 35.95 498 A 1 
ATOM 3801 O O   . THR A 0 498 . 88.881   1.716   -77.506  1.00 35.95 498 A 1 
ATOM 3802 C CG2 . THR A 0 498 . 89.689   1.737   -81.802  1.00 35.95 498 A 1 
ATOM 3803 O OG1 . THR A 0 498 . 90.304   0.843   -79.696  1.00 35.95 498 A 1 
ATOM 3804 N N   . ARG A 0 499 . 86.934   2.650   -78.203  1.00 37.84 499 A 1 
ATOM 3805 C CA  . ARG A 0 499 . 85.834   1.603   -78.170  1.00 37.84 499 A 1 
ATOM 3806 C C   . ARG A 0 499 . 84.431   2.065   -77.613  1.00 37.84 499 A 1 
ATOM 3807 C CB  . ARG A 0 499 . 86.228   0.336   -77.356  1.00 37.84 499 A 1 
ATOM 3808 O O   . ARG A 0 499 . 84.287   2.154   -76.401  1.00 37.84 499 A 1 
ATOM 3809 C CG  . ARG A 0 499 . 87.033   -0.726  -78.132  1.00 37.84 499 A 1 
ATOM 3810 C CD  . ARG A 0 499 . 87.332   -1.940  -77.241  1.00 37.84 499 A 1 
ATOM 3811 N NE  . ARG A 0 499 . 88.440   -2.752  -77.786  1.00 37.84 499 A 1 
ATOM 3812 N NH1 . ARG A 0 499 . 88.059   -4.676  -76.589  1.00 37.84 499 A 1 
ATOM 3813 N NH2 . ARG A 0 499 . 89.851   -4.537  -77.908  1.00 37.84 499 A 1 
ATOM 3814 C CZ  . ARG A 0 499 . 88.774   -3.980  -77.428  1.00 37.84 499 A 1 
ATOM 3815 N N   . TYR A 0 500 . 83.409   2.153   -78.490  1.00 35.53 500 A 1 
ATOM 3816 C CA  . TYR A 0 500 . 81.944   1.854   -78.349  1.00 35.53 500 A 1 
ATOM 3817 C C   . TYR A 0 500 . 80.967   2.559   -77.327  1.00 35.53 500 A 1 
ATOM 3818 C CB  . TYR A 0 500 . 81.772   0.317   -78.309  1.00 35.53 500 A 1 
ATOM 3819 O O   . TYR A 0 500 . 80.897   2.134   -76.172  1.00 35.53 500 A 1 
ATOM 3820 C CG  . TYR A 0 500 . 82.106   -0.417  -79.606  1.00 35.53 500 A 1 
ATOM 3821 C CD1 . TYR A 0 500 . 81.184   -0.385  -80.670  1.00 35.53 500 A 1 
ATOM 3822 C CD2 . TYR A 0 500 . 83.313   -1.133  -79.755  1.00 35.53 500 A 1 
ATOM 3823 C CE1 . TYR A 0 500 . 81.458   -1.052  -81.878  1.00 35.53 500 A 1 
ATOM 3824 C CE2 . TYR A 0 500 . 83.595   -1.803  -80.967  1.00 35.53 500 A 1 
ATOM 3825 O OH  . TYR A 0 500 . 82.944   -2.388  -83.205  1.00 35.53 500 A 1 
ATOM 3826 C CZ  . TYR A 0 500 . 82.666   -1.762  -82.032  1.00 35.53 500 A 1 
ATOM 3827 N N   . GLY A 0 501 . 80.062   3.450   -77.817  1.00 33.92 501 A 1 
ATOM 3828 C CA  . GLY A 0 501 . 78.678   3.794   -77.327  1.00 33.92 501 A 1 
ATOM 3829 C C   . GLY A 0 501 . 78.340   5.291   -77.005  1.00 33.92 501 A 1 
ATOM 3830 O O   . GLY A 0 501 . 79.226   5.995   -76.534  1.00 33.92 501 A 1 
ATOM 3831 N N   . ALA A 0 502 . 77.103   5.859   -77.101  1.00 36.01 502 A 1 
ATOM 3832 C CA  . ALA A 0 502 . 75.761   5.419   -77.589  1.00 36.01 502 A 1 
ATOM 3833 C C   . ALA A 0 502 . 74.666   6.565   -77.677  1.00 36.01 502 A 1 
ATOM 3834 C CB  . ALA A 0 502 . 75.246   4.331   -76.637  1.00 36.01 502 A 1 
ATOM 3835 O O   . ALA A 0 502 . 74.762   7.563   -76.968  1.00 36.01 502 A 1 
ATOM 3836 N N   . GLU A 0 503 . 73.610   6.364   -78.499  1.00 34.01 503 A 1 
ATOM 3837 C CA  . GLU A 0 503 . 72.340   7.105   -78.798  1.00 34.01 503 A 1 
ATOM 3838 C C   . GLU A 0 503 . 71.365   7.126   -77.587  1.00 34.01 503 A 1 
ATOM 3839 C CB  . GLU A 0 503 . 71.646   6.407   -80.009  1.00 34.01 503 A 1 
ATOM 3840 O O   . GLU A 0 503 . 71.570   6.386   -76.623  1.00 34.01 503 A 1 
ATOM 3841 C CG  . GLU A 0 503 . 71.966   6.862   -81.448  1.00 34.01 503 A 1 
ATOM 3842 C CD  . GLU A 0 503 . 71.808   5.715   -82.480  1.00 34.01 503 A 1 
ATOM 3843 O OE1 . GLU A 0 503 . 72.488   5.778   -83.528  1.00 34.01 503 A 1 
ATOM 3844 O OE2 . GLU A 0 503 . 71.046   4.757   -82.206  1.00 34.01 503 A 1 
ATOM 3845 N N   . HIS A 0 504 . 70.260   7.895   -77.543  1.00 35.15 504 A 1 
ATOM 3846 C CA  . HIS A 0 504 . 69.253   8.179   -78.597  1.00 35.15 504 A 1 
ATOM 3847 C C   . HIS A 0 504 . 68.373   9.403   -78.240  1.00 35.15 504 A 1 
ATOM 3848 C CB  . HIS A 0 504 . 68.345   6.925   -78.692  1.00 35.15 504 A 1 
ATOM 3849 O O   . HIS A 0 504 . 68.589   10.078  -77.234  1.00 35.15 504 A 1 
ATOM 3850 C CG  . HIS A 0 504 . 67.896   6.392   -80.043  1.00 35.15 504 A 1 
ATOM 3851 C CD2 . HIS A 0 504 . 67.672   5.064   -80.314  1.00 35.15 504 A 1 
ATOM 3852 N ND1 . HIS A 0 504 . 67.562   7.073   -81.197  1.00 35.15 504 A 1 
ATOM 3853 C CE1 . HIS A 0 504 . 67.167   6.173   -82.112  1.00 35.15 504 A 1 
ATOM 3854 N NE2 . HIS A 0 504 . 67.181   4.931   -81.610  1.00 35.15 504 A 1 
ATOM 3855 N N   . ASP A 0 505 . 67.359   9.674   -79.063  1.00 34.80 505 A 1 
ATOM 3856 C CA  . ASP A 0 505 . 66.508   10.867  -79.044  1.00 34.80 505 A 1 
ATOM 3857 C C   . ASP A 0 505 . 65.484   10.925  -77.895  1.00 34.80 505 A 1 
ATOM 3858 C CB  . ASP A 0 505 . 65.743   10.951  -80.374  1.00 34.80 505 A 1 
ATOM 3859 O O   . ASP A 0 505 . 64.757   9.970   -77.627  1.00 34.80 505 A 1 
ATOM 3860 C CG  . ASP A 0 505 . 66.672   10.841  -81.579  1.00 34.80 505 A 1 
ATOM 3861 O OD1 . ASP A 0 505 . 67.013   11.907  -82.133  1.00 34.80 505 A 1 
ATOM 3862 O OD2 . ASP A 0 505 . 67.043   9.688   -81.900  1.00 34.80 505 A 1 
ATOM 3863 N N   . ALA A 0 506 . 65.320   12.113  -77.302  1.00 39.27 506 A 1 
ATOM 3864 C CA  . ALA A 0 506 . 64.295   12.418  -76.296  1.00 39.27 506 A 1 
ATOM 3865 C C   . ALA A 0 506 . 63.232   13.403  -76.835  1.00 39.27 506 A 1 
ATOM 3866 C CB  . ALA A 0 506 . 64.991   12.886  -75.011  1.00 39.27 506 A 1 
ATOM 3867 O O   . ALA A 0 506 . 63.037   14.499  -76.310  1.00 39.27 506 A 1 
ATOM 3868 N N   . ALA A 0 507 . 62.548   13.032  -77.921  1.00 31.54 507 A 1 
ATOM 3869 C CA  . ALA A 0 507 . 61.624   13.910  -78.648  1.00 31.54 507 A 1 
ATOM 3870 C C   . ALA A 0 507 . 60.137   13.710  -78.268  1.00 31.54 507 A 1 
ATOM 3871 C CB  . ALA A 0 507 . 61.903   13.754  -80.150  1.00 31.54 507 A 1 
ATOM 3872 O O   . ALA A 0 507 . 59.345   13.225  -79.080  1.00 31.54 507 A 1 
ATOM 3873 N N   . SER A 0 508 . 59.717   14.092  -77.050  1.00 38.42 508 A 1 
ATOM 3874 C CA  . SER A 0 508 . 58.284   14.229  -76.696  1.00 38.42 508 A 1 
ATOM 3875 C C   . SER A 0 508 . 57.994   14.987  -75.390  1.00 38.42 508 A 1 
ATOM 3876 C CB  . SER A 0 508 . 57.614   12.849  -76.586  1.00 38.42 508 A 1 
ATOM 3877 O O   . SER A 0 508 . 58.685   14.813  -74.397  1.00 38.42 508 A 1 
ATOM 3878 O OG  . SER A 0 508 . 57.070   12.506  -77.842  1.00 38.42 508 A 1 
ATOM 3879 N N   . ARG A 0 509 . 56.865   15.721  -75.384  1.00 38.97 509 A 1 
ATOM 3880 C CA  . ARG A 0 509 . 56.085   16.173  -74.204  1.00 38.97 509 A 1 
ATOM 3881 C C   . ARG A 0 509 . 56.802   17.048  -73.155  1.00 38.97 509 A 1 
ATOM 3882 C CB  . ARG A 0 509 . 55.405   14.955  -73.548  1.00 38.97 509 A 1 
ATOM 3883 O O   . ARG A 0 509 . 57.019   16.631  -72.025  1.00 38.97 509 A 1 
ATOM 3884 C CG  . ARG A 0 509 . 54.318   14.327  -74.428  1.00 38.97 509 A 1 
ATOM 3885 C CD  . ARG A 0 509 . 53.781   13.062  -73.753  1.00 38.97 509 A 1 
ATOM 3886 N NE  . ARG A 0 509 . 52.523   12.610  -74.373  1.00 38.97 509 A 1 
ATOM 3887 N NH1 . ARG A 0 509 . 52.291   10.666  -73.172  1.00 38.97 509 A 1 
ATOM 3888 N NH2 . ARG A 0 509 . 50.623   11.360  -74.477  1.00 38.97 509 A 1 
ATOM 3889 C CZ  . ARG A 0 509 . 51.826   11.546  -74.013  1.00 38.97 509 A 1 
ATOM 3890 N N   . ALA A 0 510 . 56.978   18.329  -73.481  1.00 40.24 510 A 1 
ATOM 3891 C CA  . ALA A 0 510 . 57.308   19.397  -72.525  1.00 40.24 510 A 1 
ATOM 3892 C C   . ALA A 0 510 . 56.127   20.380  -72.303  1.00 40.24 510 A 1 
ATOM 3893 C CB  . ALA A 0 510 . 58.605   20.076  -72.990  1.00 40.24 510 A 1 
ATOM 3894 O O   . ALA A 0 510 . 56.332   21.591  -72.305  1.00 40.24 510 A 1 
ATOM 3895 N N   . ALA A 0 511 . 54.885   19.875  -72.201  1.00 37.05 511 A 1 
ATOM 3896 C CA  . ALA A 0 511 . 53.664   20.701  -72.295  1.00 37.05 511 A 1 
ATOM 3897 C C   . ALA A 0 511 . 52.611   20.533  -71.171  1.00 37.05 511 A 1 
ATOM 3898 C CB  . ALA A 0 511 . 53.037   20.454  -73.673  1.00 37.05 511 A 1 
ATOM 3899 O O   . ALA A 0 511 . 51.867   21.475  -70.934  1.00 37.05 511 A 1 
ATOM 3900 N N   . ASP A 0 512 . 52.567   19.399  -70.456  1.00 38.95 512 A 1 
ATOM 3901 C CA  . ASP A 0 512 . 51.523   19.090  -69.446  1.00 38.95 512 A 1 
ATOM 3902 C C   . ASP A 0 512 . 52.114   18.603  -68.100  1.00 38.95 512 A 1 
ATOM 3903 C CB  . ASP A 0 512 . 50.504   18.093  -70.032  1.00 38.95 512 A 1 
ATOM 3904 O O   . ASP A 0 512 . 51.511   17.826  -67.361  1.00 38.95 512 A 1 
ATOM 3905 C CG  . ASP A 0 512 . 49.618   18.726  -71.106  1.00 38.95 512 A 1 
ATOM 3906 O OD1 . ASP A 0 512 . 48.745   19.539  -70.727  1.00 38.95 512 A 1 
ATOM 3907 O OD2 . ASP A 0 512 . 49.820   18.380  -72.295  1.00 38.95 512 A 1 
ATOM 3908 N N   . ALA A 0 513 . 53.336   19.033  -67.774  1.00 40.31 513 A 1 
ATOM 3909 C CA  . ALA A 0 513 . 54.164   18.479  -66.694  1.00 40.31 513 A 1 
ATOM 3910 C C   . ALA A 0 513 . 53.773   18.914  -65.258  1.00 40.31 513 A 1 
ATOM 3911 C CB  . ALA A 0 513 . 55.634   18.770  -67.039  1.00 40.31 513 A 1 
ATOM 3912 O O   . ALA A 0 513 . 54.653   19.128  -64.430  1.00 40.31 513 A 1 
ATOM 3913 N N   . ASN A 0 514 . 52.476   19.075  -64.964  1.00 41.97 514 A 1 
ATOM 3914 C CA  . ASN A 0 514 . 51.985   19.594  -63.673  1.00 41.97 514 A 1 
ATOM 3915 C C   . ASN A 0 514 . 50.812   18.803  -63.051  1.00 41.97 514 A 1 
ATOM 3916 C CB  . ASN A 0 514 . 51.659   21.099  -63.838  1.00 41.97 514 A 1 
ATOM 3917 O O   . ASN A 0 514 . 50.327   19.171  -61.984  1.00 41.97 514 A 1 
ATOM 3918 C CG  . ASN A 0 514 . 52.406   22.015  -62.876  1.00 41.97 514 A 1 
ATOM 3919 N ND2 . ASN A 0 514 . 52.117   23.294  -62.913  1.00 41.97 514 A 1 
ATOM 3920 O OD1 . ASN A 0 514 . 53.269   21.639  -62.105  1.00 41.97 514 A 1 
ATOM 3921 N N   . TYR A 0 515 . 50.351   17.719  -63.686  1.00 44.58 515 A 1 
ATOM 3922 C CA  . TYR A 0 515 . 49.261   16.880  -63.168  1.00 44.58 515 A 1 
ATOM 3923 C C   . TYR A 0 515 . 49.793   15.717  -62.320  1.00 44.58 515 A 1 
ATOM 3924 C CB  . TYR A 0 515 . 48.337   16.445  -64.315  1.00 44.58 515 A 1 
ATOM 3925 O O   . TYR A 0 515 . 49.896   14.580  -62.780  1.00 44.58 515 A 1 
ATOM 3926 C CG  . TYR A 0 515 . 47.494   17.593  -64.835  1.00 44.58 515 A 1 
ATOM 3927 C CD1 . TYR A 0 515 . 46.350   17.994  -64.115  1.00 44.58 515 A 1 
ATOM 3928 C CD2 . TYR A 0 515 . 47.875   18.290  -65.998  1.00 44.58 515 A 1 
ATOM 3929 C CE1 . TYR A 0 515 . 45.592   19.097  -64.551  1.00 44.58 515 A 1 
ATOM 3930 C CE2 . TYR A 0 515 . 47.117   19.392  -66.439  1.00 44.58 515 A 1 
ATOM 3931 O OH  . TYR A 0 515 . 45.251   20.869  -66.130  1.00 44.58 515 A 1 
ATOM 3932 C CZ  . TYR A 0 515 . 45.977   19.800  -65.711  1.00 44.58 515 A 1 
ATOM 3933 N N   . GLY A 0 516 . 50.145   16.021  -61.068  1.00 46.81 516 A 1 
ATOM 3934 C CA  . GLY A 0 516 . 50.430   15.009  -60.049  1.00 46.81 516 A 1 
ATOM 3935 C C   . GLY A 0 516 . 49.157   14.256  -59.654  1.00 46.81 516 A 1 
ATOM 3936 O O   . GLY A 0 516 . 48.144   14.879  -59.337  1.00 46.81 516 A 1 
ATOM 3937 N N   . GLY A 0 517 . 49.209   12.922  -59.680  1.00 48.32 517 A 1 
ATOM 3938 C CA  . GLY A 0 517 . 48.059   12.044  -59.456  1.00 48.32 517 A 1 
ATOM 3939 C C   . GLY A 0 517 . 47.629   11.957  -57.992  1.00 48.32 517 A 1 
ATOM 3940 O O   . GLY A 0 517 . 47.872   10.941  -57.345  1.00 48.32 517 A 1 
ATOM 3941 N N   . ARG A 0 518 . 46.977   13.005  -57.478  1.00 55.78 518 A 1 
ATOM 3942 C CA  . ARG A 0 518 . 46.286   12.965  -56.182  1.00 55.78 518 A 1 
ATOM 3943 C C   . ARG A 0 518 . 45.066   12.047  -56.277  1.00 55.78 518 A 1 
ATOM 3944 C CB  . ARG A 0 518 . 45.864   14.370  -55.719  1.00 55.78 518 A 1 
ATOM 3945 O O   . ARG A 0 518 . 44.219   12.233  -57.156  1.00 55.78 518 A 1 
ATOM 3946 C CG  . ARG A 0 518 . 47.057   15.307  -55.479  1.00 55.78 518 A 1 
ATOM 3947 C CD  . ARG A 0 518 . 46.577   16.636  -54.881  1.00 55.78 518 A 1 
ATOM 3948 N NE  . ARG A 0 518 . 47.694   17.584  -54.693  1.00 55.78 518 A 1 
ATOM 3949 N NH1 . ARG A 0 518 . 46.573   19.086  -53.355  1.00 55.78 518 A 1 
ATOM 3950 N NH2 . ARG A 0 518 . 48.717   19.437  -53.848  1.00 55.78 518 A 1 
ATOM 3951 C CZ  . ARG A 0 518 . 47.653   18.694  -53.972  1.00 55.78 518 A 1 
ATOM 3952 N N   . SER A 0 519 . 44.987   11.085  -55.371  1.00 61.58 519 A 1 
ATOM 3953 C CA  . SER A 0 519 . 43.751   10.386  -55.024  1.00 61.58 519 A 1 
ATOM 3954 C C   . SER A 0 519 . 43.451   10.687  -53.562  1.00 61.58 519 A 1 
ATOM 3955 C CB  . SER A 0 519 . 43.910   8.875   -55.224  1.00 61.58 519 A 1 
ATOM 3956 O O   . SER A 0 519 . 44.397   10.848  -52.793  1.00 61.58 519 A 1 
ATOM 3957 O OG  . SER A 0 519 . 42.737   8.300   -55.769  1.00 61.58 519 A 1 
ATOM 3958 N N   . GLY A 0 520 . 42.185   10.718  -53.174  1.00 69.95 520 A 1 
ATOM 3959 C CA  . GLY A 0 520 . 41.812   10.804  -51.769  1.00 69.95 520 A 1 
ATOM 3960 C C   . GLY A 0 520 . 40.412   10.276  -51.507  1.00 69.95 520 A 1 
ATOM 3961 O O   . GLY A 0 520 . 39.678   9.940   -52.444  1.00 69.95 520 A 1 
ATOM 3962 N N   . SER A 0 521 . 40.098   10.152  -50.228  1.00 79.26 521 A 1 
ATOM 3963 C CA  . SER A 0 521 . 38.786   9.807   -49.697  1.00 79.26 521 A 1 
ATOM 3964 C C   . SER A 0 521 . 38.542   10.643  -48.456  1.00 79.26 521 A 1 
ATOM 3965 C CB  . SER A 0 521 . 38.693   8.327   -49.320  1.00 79.26 521 A 1 
ATOM 3966 O O   . SER A 0 521 . 39.453   10.737  -47.643  1.00 79.26 521 A 1 
ATOM 3967 O OG  . SER A 0 521 . 39.738   7.928   -48.438  1.00 79.26 521 A 1 
ATOM 3968 N N   . ASP A 0 522 . 37.333   11.155  -48.358  1.00 81.53 522 A 1 
ATOM 3969 C CA  . ASP A 0 522 . 36.834   12.139  -47.404  1.00 81.53 522 A 1 
ATOM 3970 C C   . ASP A 0 522 . 35.520   11.541  -46.856  1.00 81.53 522 A 1 
ATOM 3971 C CB  . ASP A 0 522 . 36.687   13.414  -48.259  1.00 81.53 522 A 1 
ATOM 3972 O O   . ASP A 0 522 . 34.775   10.914  -47.628  1.00 81.53 522 A 1 
ATOM 3973 C CG  . ASP A 0 522 . 36.149   14.666  -47.582  1.00 81.53 522 A 1 
ATOM 3974 O OD1 . ASP A 0 522 . 35.505   14.507  -46.535  1.00 81.53 522 A 1 
ATOM 3975 O OD2 . ASP A 0 522 . 36.352   15.740  -48.205  1.00 81.53 522 A 1 
ATOM 3976 N N   . TRP A 0 523 . 35.306   11.565  -45.540  1.00 82.91 523 A 1 
ATOM 3977 C CA  . TRP A 0 523 . 34.185   10.879  -44.884  1.00 82.91 523 A 1 
ATOM 3978 C C   . TRP A 0 523 . 33.763   11.615  -43.612  1.00 82.91 523 A 1 
ATOM 3979 C CB  . TRP A 0 523 . 34.552   9.416   -44.571  1.00 82.91 523 A 1 
ATOM 3980 O O   . TRP A 0 523 . 34.413   11.479  -42.579  1.00 82.91 523 A 1 
ATOM 3981 C CG  . TRP A 0 523 . 33.453   8.591   -43.950  1.00 82.91 523 A 1 
ATOM 3982 C CD1 . TRP A 0 523 . 32.316   8.195   -44.564  1.00 82.91 523 A 1 
ATOM 3983 C CD2 . TRP A 0 523 . 33.291   8.185   -42.553  1.00 82.91 523 A 1 
ATOM 3984 C CE2 . TRP A 0 523 . 32.045   7.498   -42.415  1.00 82.91 523 A 1 
ATOM 3985 C CE3 . TRP A 0 523 . 34.036   8.385   -41.373  1.00 82.91 523 A 1 
ATOM 3986 N NE1 . TRP A 0 523 . 31.487   7.543   -43.672  1.00 82.91 523 A 1 
ATOM 3987 C CH2 . TRP A 0 523 . 32.366   7.196   -40.038  1.00 82.91 523 A 1 
ATOM 3988 C CZ2 . TRP A 0 523 . 31.583   6.997   -41.188  1.00 82.91 523 A 1 
ATOM 3989 C CZ3 . TRP A 0 523 . 33.582   7.892   -40.136  1.00 82.91 523 A 1 
ATOM 3990 N N   . ASP A 0 524 . 32.652   12.342  -43.715  1.00 86.23 524 A 1 
ATOM 3991 C CA  . ASP A 0 524 . 31.934   12.958  -42.599  1.00 86.23 524 A 1 
ATOM 3992 C C   . ASP A 0 524 . 30.905   11.971  -42.022  1.00 86.23 524 A 1 
ATOM 3993 C CB  . ASP A 0 524 . 31.137   14.182  -43.096  1.00 86.23 524 A 1 
ATOM 3994 O O   . ASP A 0 524 . 30.110   11.383  -42.770  1.00 86.23 524 A 1 
ATOM 3995 C CG  . ASP A 0 524 . 31.914   15.480  -43.337  1.00 86.23 524 A 1 
ATOM 3996 O OD1 . ASP A 0 524 . 32.598   15.928  -42.395  1.00 86.23 524 A 1 
ATOM 3997 O OD2 . ASP A 0 524 . 31.638   16.123  -44.380  1.00 86.23 524 A 1 
ATOM 3998 N N   . ALA A 0 525 . 30.800   11.891  -40.697  1.00 85.19 525 A 1 
ATOM 3999 C CA  . ALA A 0 525 . 29.648   11.315  -40.008  1.00 85.19 525 A 1 
ATOM 4000 C C   . ALA A 0 525 . 29.238   12.154  -38.790  1.00 85.19 525 A 1 
ATOM 4001 C CB  . ALA A 0 525 . 29.958   9.865   -39.625  1.00 85.19 525 A 1 
ATOM 4002 O O   . ALA A 0 525 . 30.082   12.665  -38.060  1.00 85.19 525 A 1 
ATOM 4003 N N   . TRP A 0 526 . 27.933   12.265  -38.528  1.00 90.12 526 A 1 
ATOM 4004 C CA  . TRP A 0 526 . 27.421   12.792  -37.257  1.00 90.12 526 A 1 
ATOM 4005 C C   . TRP A 0 526 . 26.103   12.130  -36.860  1.00 90.12 526 A 1 
ATOM 4006 C CB  . TRP A 0 526 . 27.273   14.324  -37.290  1.00 90.12 526 A 1 
ATOM 4007 O O   . TRP A 0 526 . 25.328   11.695  -37.720  1.00 90.12 526 A 1 
ATOM 4008 C CG  . TRP A 0 526 . 26.092   14.865  -38.044  1.00 90.12 526 A 1 
ATOM 4009 C CD1 . TRP A 0 526 . 26.069   15.120  -39.369  1.00 90.12 526 A 1 
ATOM 4010 C CD2 . TRP A 0 526 . 24.745   15.168  -37.555  1.00 90.12 526 A 1 
ATOM 4011 C CE2 . TRP A 0 526 . 23.947   15.586  -38.663  1.00 90.12 526 A 1 
ATOM 4012 C CE3 . TRP A 0 526 . 24.103   15.101  -36.299  1.00 90.12 526 A 1 
ATOM 4013 N NE1 . TRP A 0 526 . 24.816   15.570  -39.735  1.00 90.12 526 A 1 
ATOM 4014 C CH2 . TRP A 0 526 . 21.972   15.801  -37.275  1.00 90.12 526 A 1 
ATOM 4015 C CZ2 . TRP A 0 526 . 22.583   15.899  -38.538  1.00 90.12 526 A 1 
ATOM 4016 C CZ3 . TRP A 0 526 . 22.735   15.408  -36.159  1.00 90.12 526 A 1 
ATOM 4017 N N   . GLY A 0 527 . 25.818   12.109  -35.560  1.00 87.31 527 A 1 
ATOM 4018 C CA  . GLY A 0 527 . 24.545   11.628  -35.047  1.00 87.31 527 A 1 
ATOM 4019 C C   . GLY A 0 527 . 24.146   12.172  -33.680  1.00 87.31 527 A 1 
ATOM 4020 O O   . GLY A 0 527 . 24.903   12.870  -33.001  1.00 87.31 527 A 1 
ATOM 4021 N N   . ARG A 0 528 . 22.896   11.872  -33.333  1.00 90.81 528 A 1 
ATOM 4022 C CA  . ARG A 0 528 . 22.270   12.041  -32.027  1.00 90.81 528 A 1 
ATOM 4023 C C   . ARG A 0 528 . 21.279   10.900  -31.805  1.00 90.81 528 A 1 
ATOM 4024 C CB  . ARG A 0 528 . 21.558   13.404  -31.942  1.00 90.81 528 A 1 
ATOM 4025 O O   . ARG A 0 528 . 20.459   10.658  -32.692  1.00 90.81 528 A 1 
ATOM 4026 C CG  . ARG A 0 528 . 20.828   13.599  -30.599  1.00 90.81 528 A 1 
ATOM 4027 C CD  . ARG A 0 528 . 20.162   14.970  -30.459  1.00 90.81 528 A 1 
ATOM 4028 N NE  . ARG A 0 528 . 18.800   15.000  -31.038  1.00 90.81 528 A 1 
ATOM 4029 N NH1 . ARG A 0 528 . 19.324   15.840  -33.093  1.00 90.81 528 A 1 
ATOM 4030 N NH2 . ARG A 0 528 . 17.214   15.307  -32.646  1.00 90.81 528 A 1 
ATOM 4031 C CZ  . ARG A 0 528 . 18.447   15.377  -32.247  1.00 90.81 528 A 1 
ATOM 4032 N N   . ASP A 0 529 . 21.296   10.303  -30.621  1.00 86.27 529 A 1 
ATOM 4033 C CA  . ASP A 0 529 . 20.142   9.580   -30.071  1.00 86.27 529 A 1 
ATOM 4034 C C   . ASP A 0 529 . 19.511   10.450  -28.969  1.00 86.27 529 A 1 
ATOM 4035 C CB  . ASP A 0 529 . 20.545   8.172   -29.589  1.00 86.27 529 A 1 
ATOM 4036 O O   . ASP A 0 529 . 20.205   11.242  -28.332  1.00 86.27 529 A 1 
ATOM 4037 C CG  . ASP A 0 529 . 19.353   7.211   -29.442  1.00 86.27 529 A 1 
ATOM 4038 O OD1 . ASP A 0 529 . 18.200   7.709   -29.393  1.00 86.27 529 A 1 
ATOM 4039 O OD2 . ASP A 0 529 . 19.597   5.984   -29.400  1.00 86.27 529 A 1 
ATOM 4040 N N   . GLN A 0 530 . 18.193   10.381  -28.792  1.00 88.75 530 A 1 
ATOM 4041 C CA  . GLN A 0 530 . 17.460   11.118  -27.758  1.00 88.75 530 A 1 
ATOM 4042 C C   . GLN A 0 530 . 16.247   10.309  -27.279  1.00 88.75 530 A 1 
ATOM 4043 C CB  . GLN A 0 530 . 17.089   12.549  -28.225  1.00 88.75 530 A 1 
ATOM 4044 O O   . GLN A 0 530 . 15.123   10.479  -27.768  1.00 88.75 530 A 1 
ATOM 4045 C CG  . GLN A 0 530 . 18.113   13.567  -27.700  1.00 88.75 530 A 1 
ATOM 4046 C CD  . GLN A 0 530 . 17.774   15.034  -27.932  1.00 88.75 530 A 1 
ATOM 4047 N NE2 . GLN A 0 530 . 18.588   15.924  -27.417  1.00 88.75 530 A 1 
ATOM 4048 O OE1 . GLN A 0 530 . 16.836   15.441  -28.606  1.00 88.75 530 A 1 
ATOM 4049 N N   . ASP A 0 531 . 16.476   9.441   -26.293  1.00 87.30 531 A 1 
ATOM 4050 C CA  . ASP A 0 531 . 15.455   8.577   -25.691  1.00 87.30 531 A 1 
ATOM 4051 C C   . ASP A 0 531 . 14.897   9.226   -24.406  1.00 87.30 531 A 1 
ATOM 4052 C CB  . ASP A 0 531 . 16.017   7.147   -25.499  1.00 87.30 531 A 1 
ATOM 4053 O O   . ASP A 0 531 . 15.619   9.816   -23.600  1.00 87.30 531 A 1 
ATOM 4054 C CG  . ASP A 0 531 . 14.947   6.048   -25.342  1.00 87.30 531 A 1 
ATOM 4055 O OD1 . ASP A 0 531 . 13.767   6.289   -25.686  1.00 87.30 531 A 1 
ATOM 4056 O OD2 . ASP A 0 531 . 15.244   4.964   -24.783  1.00 87.30 531 A 1 
ATOM 4057 N N   . LEU A 0 532 . 13.578   9.169   -24.197  1.00 89.39 532 A 1 
ATOM 4058 C CA  . LEU A 0 532 . 12.912   9.799   -23.047  1.00 89.39 532 A 1 
ATOM 4059 C C   . LEU A 0 532 . 11.733   8.969   -22.544  1.00 89.39 532 A 1 
ATOM 4060 C CB  . LEU A 0 532 . 12.470   11.234  -23.402  1.00 89.39 532 A 1 
ATOM 4061 O O   . LEU A 0 532 . 10.729   8.763   -23.226  1.00 89.39 532 A 1 
ATOM 4062 C CG  . LEU A 0 532 . 11.715   11.976  -22.276  1.00 89.39 532 A 1 
ATOM 4063 C CD1 . LEU A 0 532 . 12.605   12.326  -21.085  1.00 89.39 532 A 1 
ATOM 4064 C CD2 . LEU A 0 532 . 11.112   13.280  -22.798  1.00 89.39 532 A 1 
ATOM 4065 N N   . SER A 0 533 . 11.776   8.610   -21.265  1.00 87.35 533 A 1 
ATOM 4066 C CA  . SER A 0 533 . 10.760   7.813   -20.583  1.00 87.35 533 A 1 
ATOM 4067 C C   . SER A 0 533 . 10.293   8.499   -19.291  1.00 87.35 533 A 1 
ATOM 4068 C CB  . SER A 0 533 . 11.347   6.413   -20.345  1.00 87.35 533 A 1 
ATOM 4069 O O   . SER A 0 533 . 11.057   8.601   -18.333  1.00 87.35 533 A 1 
ATOM 4070 O OG  . SER A 0 533 . 11.012   5.937   -19.056  1.00 87.35 533 A 1 
ATOM 4071 N N   . ILE A 0 534 . 9.008    8.867   -19.195  1.00 86.81 534 A 1 
ATOM 4072 C CA  . ILE A 0 534 . 8.416    9.430   -17.961  1.00 86.81 534 A 1 
ATOM 4073 C C   . ILE A 0 534 . 7.205    8.599   -17.520  1.00 86.81 534 A 1 
ATOM 4074 C CB  . ILE A 0 534 . 8.096    10.940  -18.099  1.00 86.81 534 A 1 
ATOM 4075 O O   . ILE A 0 534 . 6.288    8.361   -18.309  1.00 86.81 534 A 1 
ATOM 4076 C CG1 . ILE A 0 534 . 9.354    11.731  -18.533  1.00 86.81 534 A 1 
ATOM 4077 C CG2 . ILE A 0 534 . 7.519    11.488  -16.777  1.00 86.81 534 A 1 
ATOM 4078 C CD1 . ILE A 0 534 . 9.140    13.238  -18.721  1.00 86.81 534 A 1 
ATOM 4079 N N   . LYS A 0 535 . 7.199    8.147   -16.259  1.00 77.03 535 A 1 
ATOM 4080 C CA  . LYS A 0 535 . 6.241    7.179   -15.692  1.00 77.03 535 A 1 
ATOM 4081 C C   . LYS A 0 535 . 6.099    7.398   -14.176  1.00 77.03 535 A 1 
ATOM 4082 C CB  . LYS A 0 535 . 6.784    5.746   -15.914  1.00 77.03 535 A 1 
ATOM 4083 O O   . LYS A 0 535 . 6.942    6.948   -13.418  1.00 77.03 535 A 1 
ATOM 4084 C CG  . LYS A 0 535 . 7.256    5.331   -17.312  1.00 77.03 535 A 1 
ATOM 4085 C CD  . LYS A 0 535 . 7.562    3.820   -17.287  1.00 77.03 535 A 1 
ATOM 4086 C CE  . LYS A 0 535 . 8.637    3.384   -18.295  1.00 77.03 535 A 1 
ATOM 4087 N NZ  . LYS A 0 535 . 10.009   3.752   -17.847  1.00 77.03 535 A 1 
ATOM 4088 N N   . GLU A 0 536 . 5.090    8.069   -13.640  1.00 76.53 536 A 1 
ATOM 4089 C CA  . GLU A 0 536 . 3.750    7.508   -13.351  1.00 76.53 536 A 1 
ATOM 4090 C C   . GLU A 0 536 . 3.211    8.245   -12.105  1.00 76.53 536 A 1 
ATOM 4091 C CB  . GLU A 0 536 . 3.805    5.984   -13.040  1.00 76.53 536 A 1 
ATOM 4092 O O   . GLU A 0 536 . 3.994    8.837   -11.355  1.00 76.53 536 A 1 
ATOM 4093 C CG  . GLU A 0 536 . 3.554    5.128   -14.300  1.00 76.53 536 A 1 
ATOM 4094 C CD  . GLU A 0 536 . 4.210    3.730   -14.329  1.00 76.53 536 A 1 
ATOM 4095 O OE1 . GLU A 0 536 . 4.101    3.081   -15.402  1.00 76.53 536 A 1 
ATOM 4096 O OE2 . GLU A 0 536 . 4.825    3.301   -13.329  1.00 76.53 536 A 1 
ATOM 4097 N N   . SER A 0 537 . 1.901    8.206   -11.849  1.00 84.05 537 A 1 
ATOM 4098 C CA  . SER A 0 537 . 1.331    8.561   -10.540  1.00 84.05 537 A 1 
ATOM 4099 C C   . SER A 0 537 . 0.132    7.693   -10.161  1.00 84.05 537 A 1 
ATOM 4100 C CB  . SER A 0 537 . 0.990    10.054  -10.439  1.00 84.05 537 A 1 
ATOM 4101 O O   . SER A 0 537 . -0.535   7.110   -11.019  1.00 84.05 537 A 1 
ATOM 4102 O OG  . SER A 0 537 . -0.158   10.405  -11.190  1.00 84.05 537 A 1 
ATOM 4103 N N   . TYR A 0 538 . -0.131   7.606   -8.862   1.00 86.19 538 A 1 
ATOM 4104 C CA  . TYR A 0 538 . -1.186   6.819   -8.244   1.00 86.19 538 A 1 
ATOM 4105 C C   . TYR A 0 538 . -1.613   7.472   -6.925   1.00 86.19 538 A 1 
ATOM 4106 C CB  . TYR A 0 538 . -0.647   5.406   -7.985   1.00 86.19 538 A 1 
ATOM 4107 O O   . TYR A 0 538 . -0.757   7.799   -6.105   1.00 86.19 538 A 1 
ATOM 4108 C CG  . TYR A 0 538 . -1.585   4.557   -7.160   1.00 86.19 538 A 1 
ATOM 4109 C CD1 . TYR A 0 538 . -1.510   4.603   -5.753   1.00 86.19 538 A 1 
ATOM 4110 C CD2 . TYR A 0 538 . -2.591   3.810   -7.798   1.00 86.19 538 A 1 
ATOM 4111 C CE1 . TYR A 0 538 . -2.460   3.919   -4.979   1.00 86.19 538 A 1 
ATOM 4112 C CE2 . TYR A 0 538 . -3.528   3.101   -7.029   1.00 86.19 538 A 1 
ATOM 4113 O OH  . TYR A 0 538 . -4.367   2.499   -4.881   1.00 86.19 538 A 1 
ATOM 4114 C CZ  . TYR A 0 538 . -3.462   3.167   -5.624   1.00 86.19 538 A 1 
ATOM 4115 N N   . ASP A 0 539 . -2.918   7.577   -6.687   1.00 86.02 539 A 1 
ATOM 4116 C CA  . ASP A 0 539 . -3.493   8.120   -5.458   1.00 86.02 539 A 1 
ATOM 4117 C C   . ASP A 0 539 . -4.713   7.293   -5.029   1.00 86.02 539 A 1 
ATOM 4118 C CB  . ASP A 0 539 . -3.891   9.592   -5.659   1.00 86.02 539 A 1 
ATOM 4119 O O   . ASP A 0 539 . -5.575   6.961   -5.843   1.00 86.02 539 A 1 
ATOM 4120 C CG  . ASP A 0 539 . -2.706   10.493  -6.027   1.00 86.02 539 A 1 
ATOM 4121 O OD1 . ASP A 0 539 . -1.936   10.823  -5.099   1.00 86.02 539 A 1 
ATOM 4122 O OD2 . ASP A 0 539 . -2.596   10.864  -7.221   1.00 86.02 539 A 1 
ATOM 4123 N N   . ARG A 0 540 . -4.820   6.989   -3.734   1.00 90.85 540 A 1 
ATOM 4124 C CA  . ARG A 0 540 . -6.000   6.398   -3.088   1.00 90.85 540 A 1 
ATOM 4125 C C   . ARG A 0 540 . -6.359   7.219   -1.858   1.00 90.85 540 A 1 
ATOM 4126 C CB  . ARG A 0 540 . -5.722   4.922   -2.747   1.00 90.85 540 A 1 
ATOM 4127 O O   . ARG A 0 540 . -5.525   7.379   -0.967   1.00 90.85 540 A 1 
ATOM 4128 C CG  . ARG A 0 540 . -6.749   4.286   -1.788   1.00 90.85 540 A 1 
ATOM 4129 C CD  . ARG A 0 540 . -6.335   2.877   -1.340   1.00 90.85 540 A 1 
ATOM 4130 N NE  . ARG A 0 540 . -6.547   1.881   -2.398   1.00 90.85 540 A 1 
ATOM 4131 N NH1 . ARG A 0 540 . -4.524   0.746   -2.363   1.00 90.85 540 A 1 
ATOM 4132 N NH2 . ARG A 0 540 . -6.107   0.236   -3.848   1.00 90.85 540 A 1 
ATOM 4133 C CZ  . ARG A 0 540 . -5.724   0.955   -2.838   1.00 90.85 540 A 1 
ATOM 4134 N N   . THR A 0 541 . -7.615   7.650   -1.767   1.00 89.43 541 A 1 
ATOM 4135 C CA  . THR A 0 541 . -8.176   8.322   -0.587   1.00 89.43 541 A 1 
ATOM 4136 C C   . THR A 0 541 . -9.433   7.602   -0.114   1.00 89.43 541 A 1 
ATOM 4137 C CB  . THR A 0 541 . -8.525   9.790   -0.871   1.00 89.43 541 A 1 
ATOM 4138 O O   . THR A 0 541 . -10.409  7.485   -0.850   1.00 89.43 541 A 1 
ATOM 4139 C CG2 . THR A 0 541 . -8.866   10.542  0.419    1.00 89.43 541 A 1 
ATOM 4140 O OG1 . THR A 0 541 . -7.449   10.478  -1.449   1.00 89.43 541 A 1 
ATOM 4141 N N   . TRP A 0 542 . -9.448   7.178   1.148    1.00 88.99 542 A 1 
ATOM 4142 C CA  . TRP A 0 542 . -10.601  6.564   1.802    1.00 88.99 542 A 1 
ATOM 4143 C C   . TRP A 0 542 . -10.949  7.321   3.076    1.00 88.99 542 A 1 
ATOM 4144 C CB  . TRP A 0 542 . -10.285  5.104   2.113    1.00 88.99 542 A 1 
ATOM 4145 O O   . TRP A 0 542 . -10.080  7.620   3.896    1.00 88.99 542 A 1 
ATOM 4146 C CG  . TRP A 0 542 . -11.436  4.238   2.525    1.00 88.99 542 A 1 
ATOM 4147 C CD1 . TRP A 0 542 . -12.482  3.943   1.729    1.00 88.99 542 A 1 
ATOM 4148 C CD2 . TRP A 0 542 . -11.582  3.385   3.699    1.00 88.99 542 A 1 
ATOM 4149 C CE2 . TRP A 0 542 . -12.634  2.454   3.443    1.00 88.99 542 A 1 
ATOM 4150 C CE3 . TRP A 0 542 . -10.869  3.227   4.903    1.00 88.99 542 A 1 
ATOM 4151 N NE1 . TRP A 0 542 . -13.188  2.882   2.252    1.00 88.99 542 A 1 
ATOM 4152 C CH2 . TRP A 0 542 . -12.130  1.213   5.468    1.00 88.99 542 A 1 
ATOM 4153 C CZ2 . TRP A 0 542 . -12.875  1.350   4.280    1.00 88.99 542 A 1 
ATOM 4154 C CZ3 . TRP A 0 542 . -11.150  2.169   5.789    1.00 88.99 542 A 1 
ATOM 4155 N N   . ALA A 0 543 . -12.230  7.608   3.282    1.00 91.25 543 A 1 
ATOM 4156 C CA  . ALA A 0 543 . -12.705  8.251   4.499    1.00 91.25 543 A 1 
ATOM 4157 C C   . ALA A 0 543 . -14.023  7.642   4.967    1.00 91.25 543 A 1 
ATOM 4158 C CB  . ALA A 0 543 . -12.821  9.761   4.268    1.00 91.25 543 A 1 
ATOM 4159 O O   . ALA A 0 543 . -14.925  7.387   4.170    1.00 91.25 543 A 1 
ATOM 4160 N N   . LYS A 0 544 . -14.170  7.455   6.278    1.00 92.96 544 A 1 
ATOM 4161 C CA  . LYS A 0 544 . -15.412  7.022   6.923    1.00 92.96 544 A 1 
ATOM 4162 C C   . LYS A 0 544 . -15.691  7.849   8.168    1.00 92.96 544 A 1 
ATOM 4163 C CB  . LYS A 0 544 . -15.358  5.522   7.253    1.00 92.96 544 A 1 
ATOM 4164 O O   . LYS A 0 544 . -14.793  8.034   8.987    1.00 92.96 544 A 1 
ATOM 4165 C CG  . LYS A 0 544 . -15.447  4.681   5.973    1.00 92.96 544 A 1 
ATOM 4166 C CD  . LYS A 0 544 . -15.558  3.187   6.276    1.00 92.96 544 A 1 
ATOM 4167 C CE  . LYS A 0 544 . -15.873  2.474   4.960    1.00 92.96 544 A 1 
ATOM 4168 N NZ  . LYS A 0 544 . -15.982  1.010   5.144    1.00 92.96 544 A 1 
ATOM 4169 N N   . SER A 0 545 . -16.938  8.280   8.341    1.00 90.42 545 A 1 
ATOM 4170 C CA  . SER A 0 545 . -17.450  8.745   9.633    1.00 90.42 545 A 1 
ATOM 4171 C C   . SER A 0 545 . -18.706  7.981   10.025   1.00 90.42 545 A 1 
ATOM 4172 C CB  . SER A 0 545 . -17.652  10.271  9.710    1.00 90.42 545 A 1 
ATOM 4173 O O   . SER A 0 545 . -19.551  7.671   9.184    1.00 90.42 545 A 1 
ATOM 4174 O OG  . SER A 0 545 . -18.904  10.751  9.243    1.00 90.42 545 A 1 
ATOM 4175 N N   . TYR A 0 546 . -18.819  7.716   11.318   1.00 88.94 546 A 1 
ATOM 4176 C CA  . TYR A 0 546 . -20.048  7.349   11.997   1.00 88.94 546 A 1 
ATOM 4177 C C   . TYR A 0 546 . -20.221  8.353   13.130   1.00 88.94 546 A 1 
ATOM 4178 C CB  . TYR A 0 546 . -19.975  5.910   12.519   1.00 88.94 546 A 1 
ATOM 4179 O O   . TYR A 0 546 . -19.295  8.564   13.911   1.00 88.94 546 A 1 
ATOM 4180 C CG  . TYR A 0 546 . -19.609  4.885   11.463   1.00 88.94 546 A 1 
ATOM 4181 C CD1 . TYR A 0 546 . -20.609  4.300   10.664   1.00 88.94 546 A 1 
ATOM 4182 C CD2 . TYR A 0 546 . -18.259  4.531   11.278   1.00 88.94 546 A 1 
ATOM 4183 C CE1 . TYR A 0 546 . -20.262  3.349   9.684    1.00 88.94 546 A 1 
ATOM 4184 C CE2 . TYR A 0 546 . -17.907  3.573   10.311   1.00 88.94 546 A 1 
ATOM 4185 O OH  . TYR A 0 546 . -18.556  2.022   8.617    1.00 88.94 546 A 1 
ATOM 4186 C CZ  . TYR A 0 546 . -18.911  2.977   9.517    1.00 88.94 546 A 1 
ATOM 4187 N N   . ASP A 0 547 . -21.372  9.000   13.173   1.00 88.23 547 A 1 
ATOM 4188 C CA  . ASP A 0 547 . -21.758  9.964   14.193   1.00 88.23 547 A 1 
ATOM 4189 C C   . ASP A 0 547 . -23.116  9.480   14.751   1.00 88.23 547 A 1 
ATOM 4190 C CB  . ASP A 0 547 . -21.815  11.377  13.557   1.00 88.23 547 A 1 
ATOM 4191 O O   . ASP A 0 547 . -24.002  9.157   13.955   1.00 88.23 547 A 1 
ATOM 4192 C CG  . ASP A 0 547 . -20.590  11.794  12.701   1.00 88.23 547 A 1 
ATOM 4193 O OD1 . ASP A 0 547 . -19.533  12.150  13.280   1.00 88.23 547 A 1 
ATOM 4194 O OD2 . ASP A 0 547 . -20.688  11.858  11.438   1.00 88.23 547 A 1 
ATOM 4195 N N   . ALA A 0 548 . -23.276  9.371   16.071   1.00 87.21 548 A 1 
ATOM 4196 C CA  . ALA A 0 548 . -24.511  8.942   16.738   1.00 87.21 548 A 1 
ATOM 4197 C C   . ALA A 0 548 . -24.790  9.819   17.968   1.00 87.21 548 A 1 
ATOM 4198 C CB  . ALA A 0 548 . -24.402  7.459   17.122   1.00 87.21 548 A 1 
ATOM 4199 O O   . ALA A 0 548 . -23.871  10.092  18.734   1.00 87.21 548 A 1 
ATOM 4200 N N   . GLU A 0 549 . -26.034  10.258  18.161   1.00 82.77 549 A 1 
ATOM 4201 C CA  . GLU A 0 549 . -26.422  11.113  19.301   1.00 82.77 549 A 1 
ATOM 4202 C C   . GLU A 0 549 . -26.370  10.384  20.653   1.00 82.77 549 A 1 
ATOM 4203 C CB  . GLU A 0 549 . -27.822  11.693  19.042   1.00 82.77 549 A 1 
ATOM 4204 O O   . GLU A 0 549 . -25.991  10.991  21.649   1.00 82.77 549 A 1 
ATOM 4205 C CG  . GLU A 0 549 . -27.754  12.897  18.090   1.00 82.77 549 A 1 
ATOM 4206 C CD  . GLU A 0 549 . -29.101  13.266  17.449   1.00 82.77 549 A 1 
ATOM 4207 O OE1 . GLU A 0 549 . -29.068  14.033  16.454   1.00 82.77 549 A 1 
ATOM 4208 O OE2 . GLU A 0 549 . -30.157  12.710  17.823   1.00 82.77 549 A 1 
ATOM 4209 N N   . SER A 0 550 . -26.681  9.087   20.663   1.00 83.22 550 A 1 
ATOM 4210 C CA  . SER A 0 550 . -26.603  8.193   21.822   1.00 83.22 550 A 1 
ATOM 4211 C C   . SER A 0 550 . -26.360  6.746   21.368   1.00 83.22 550 A 1 
ATOM 4212 C CB  . SER A 0 550 . -27.907  8.266   22.632   1.00 83.22 550 A 1 
ATOM 4213 O O   . SER A 0 550 . -26.619  6.390   20.208   1.00 83.22 550 A 1 
ATOM 4214 O OG  . SER A 0 550 . -28.982  7.781   21.845   1.00 83.22 550 A 1 
ATOM 4215 N N   . TYR A 0 551 . -25.883  5.896   22.277   1.00 82.54 551 A 1 
ATOM 4216 C CA  . TYR A 0 551 . -26.007  4.440   22.165   1.00 82.54 551 A 1 
ATOM 4217 C C   . TYR A 0 551 . -26.268  3.821   23.538   1.00 82.54 551 A 1 
ATOM 4218 C CB  . TYR A 0 551 . -24.750  3.817   21.530   1.00 82.54 551 A 1 
ATOM 4219 O O   . TYR A 0 551 . -25.371  3.833   24.382   1.00 82.54 551 A 1 
ATOM 4220 C CG  . TYR A 0 551 . -24.715  2.293   21.593   1.00 82.54 551 A 1 
ATOM 4221 C CD1 . TYR A 0 551 . -23.689  1.628   22.292   1.00 82.54 551 A 1 
ATOM 4222 C CD2 . TYR A 0 551 . -25.752  1.536   21.016   1.00 82.54 551 A 1 
ATOM 4223 C CE1 . TYR A 0 551 . -23.702  0.225   22.426   1.00 82.54 551 A 1 
ATOM 4224 C CE2 . TYR A 0 551 . -25.746  0.131   21.099   1.00 82.54 551 A 1 
ATOM 4225 O OH  . TYR A 0 551 . -24.733  -1.881  21.916   1.00 82.54 551 A 1 
ATOM 4226 C CZ  . TYR A 0 551 . -24.727  -0.526  21.816   1.00 82.54 551 A 1 
ATOM 4227 N N   . ASP A 0 552 . -27.445  3.214   23.713   1.00 85.11 552 A 1 
ATOM 4228 C CA  . ASP A 0 552 . -27.777  2.438   24.909   1.00 85.11 552 A 1 
ATOM 4229 C C   . ASP A 0 552 . -27.867  0.943   24.602   1.00 85.11 552 A 1 
ATOM 4230 C CB  . ASP A 0 552 . -29.082  2.856   25.597   1.00 85.11 552 A 1 
ATOM 4231 O O   . ASP A 0 552 . -28.432  0.512   23.591   1.00 85.11 552 A 1 
ATOM 4232 C CG  . ASP A 0 552 . -29.372  4.348   25.587   1.00 85.11 552 A 1 
ATOM 4233 O OD1 . ASP A 0 552 . -28.552  5.103   26.149   1.00 85.11 552 A 1 
ATOM 4234 O OD2 . ASP A 0 552 . -30.451  4.669   25.028   1.00 85.11 552 A 1 
ATOM 4235 N N   . GLU A 0 553 . -27.398  0.138   25.545   1.00 88.92 553 A 1 
ATOM 4236 C CA  . GLU A 0 553 . -27.582  -1.305  25.605   1.00 88.92 553 A 1 
ATOM 4237 C C   . GLU A 0 553 . -27.916  -1.690  27.046   1.00 88.92 553 A 1 
ATOM 4238 C CB  . GLU A 0 553 . -26.314  -1.983  25.064   1.00 88.92 553 A 1 
ATOM 4239 O O   . GLU A 0 553 . -27.122  -1.447  27.950   1.00 88.92 553 A 1 
ATOM 4240 C CG  . GLU A 0 553 . -26.241  -3.489  25.343   1.00 88.92 553 A 1 
ATOM 4241 C CD  . GLU A 0 553 . -25.139  -4.201  24.542   1.00 88.92 553 A 1 
ATOM 4242 O OE1 . GLU A 0 553 . -25.283  -5.421  24.286   1.00 88.92 553 A 1 
ATOM 4243 O OE2 . GLU A 0 553 . -24.259  -3.552  23.925   1.00 88.92 553 A 1 
ATOM 4244 N N   . TRP A 0 554 . -29.091  -2.275  27.275   1.00 88.50 554 A 1 
ATOM 4245 C CA  . TRP A 0 554 . -29.575  -2.577  28.624   1.00 88.50 554 A 1 
ATOM 4246 C C   . TRP A 0 554 . -30.342  -3.896  28.692   1.00 88.50 554 A 1 
ATOM 4247 C CB  . TRP A 0 554 . -30.411  -1.403  29.159   1.00 88.50 554 A 1 
ATOM 4248 O O   . TRP A 0 554 . -30.941  -4.343  27.711   1.00 88.50 554 A 1 
ATOM 4249 C CG  . TRP A 0 554 . -31.580  -0.981  28.316   1.00 88.50 554 A 1 
ATOM 4250 C CD1 . TRP A 0 554 . -31.551  -0.008  27.378   1.00 88.50 554 A 1 
ATOM 4251 C CD2 . TRP A 0 554 . -32.952  -1.486  28.322   1.00 88.50 554 A 1 
ATOM 4252 C CE2 . TRP A 0 554 . -33.703  -0.765  27.342   1.00 88.50 554 A 1 
ATOM 4253 C CE3 . TRP A 0 554 . -33.642  -2.471  29.060   1.00 88.50 554 A 1 
ATOM 4254 N NE1 . TRP A 0 554 . -32.797  0.124   26.798   1.00 88.50 554 A 1 
ATOM 4255 C CH2 . TRP A 0 554 . -35.719  -2.010  27.856   1.00 88.50 554 A 1 
ATOM 4256 C CZ2 . TRP A 0 554 . -35.063  -1.021  27.100   1.00 88.50 554 A 1 
ATOM 4257 C CZ3 . TRP A 0 554 . -35.009  -2.721  28.839   1.00 88.50 554 A 1 
ATOM 4258 N N   . ASP A 0 555 . -30.333  -4.507  29.873   1.00 88.18 555 A 1 
ATOM 4259 C CA  . ASP A 0 555 . -31.103  -5.700  30.218   1.00 88.18 555 A 1 
ATOM 4260 C C   . ASP A 0 555 . -31.800  -5.490  31.571   1.00 88.18 555 A 1 
ATOM 4261 C CB  . ASP A 0 555 . -30.195  -6.946  30.204   1.00 88.18 555 A 1 
ATOM 4262 O O   . ASP A 0 555 . -31.255  -4.865  32.483   1.00 88.18 555 A 1 
ATOM 4263 C CG  . ASP A 0 555 . -30.949  -8.264  29.955   1.00 88.18 555 A 1 
ATOM 4264 O OD1 . ASP A 0 555 . -32.192  -8.293  30.115   1.00 88.18 555 A 1 
ATOM 4265 O OD2 . ASP A 0 555 . -30.280  -9.239  29.542   1.00 88.18 555 A 1 
ATOM 4266 N N   . ASN A 0 556 . -33.024  -5.990  31.688   1.00 86.00 556 A 1 
ATOM 4267 C CA  . ASN A 0 556 . -33.860  -5.949  32.879   1.00 86.00 556 A 1 
ATOM 4268 C C   . ASN A 0 556 . -34.572  -7.292  32.998   1.00 86.00 556 A 1 
ATOM 4269 C CB  . ASN A 0 556 . -34.866  -4.786  32.767   1.00 86.00 556 A 1 
ATOM 4270 O O   . ASN A 0 556 . -35.420  -7.626  32.164   1.00 86.00 556 A 1 
ATOM 4271 C CG  . ASN A 0 556 . -35.892  -4.761  33.895   1.00 86.00 556 A 1 
ATOM 4272 N ND2 . ASN A 0 556 . -36.845  -5.667  33.923   1.00 86.00 556 A 1 
ATOM 4273 O OD1 . ASN A 0 556 . -35.878  -3.890  34.743   1.00 86.00 556 A 1 
ATOM 4274 N N   . LYS A 0 557 . -34.299  -8.012  34.079   1.00 84.54 557 A 1 
ATOM 4275 C CA  . LYS A 0 557 . -34.855  -9.326  34.361   1.00 84.54 557 A 1 
ATOM 4276 C C   . LYS A 0 557 . -35.439  -9.368  35.774   1.00 84.54 557 A 1 
ATOM 4277 C CB  . LYS A 0 557 . -33.738  -10.346 34.119   1.00 84.54 557 A 1 
ATOM 4278 O O   . LYS A 0 557 . -34.693  -9.280  36.748   1.00 84.54 557 A 1 
ATOM 4279 C CG  . LYS A 0 557 . -34.144  -11.736 34.607   1.00 84.54 557 A 1 
ATOM 4280 C CD  . LYS A 0 557 . -33.002  -12.737 34.420   1.00 84.54 557 A 1 
ATOM 4281 C CE  . LYS A 0 557 . -33.281  -13.959 35.296   1.00 84.54 557 A 1 
ATOM 4282 N NZ  . LYS A 0 557 . -33.258  -13.591 36.732   1.00 84.54 557 A 1 
ATOM 4283 N N   . ASP A 0 558 . -36.745  -9.594  35.805   1.00 79.02 558 A 1 
ATOM 4284 C CA  . ASP A 0 558 . -37.646  -9.705  36.951   1.00 79.02 558 A 1 
ATOM 4285 C C   . ASP A 0 558 . -38.049  -11.192 37.105   1.00 79.02 558 A 1 
ATOM 4286 C CB  . ASP A 0 558 . -38.807  -8.733  36.634   1.00 79.02 558 A 1 
ATOM 4287 O O   . ASP A 0 558 . -38.526  -11.818 36.150   1.00 79.02 558 A 1 
ATOM 4288 C CG  . ASP A 0 558 . -40.029  -8.745  37.558   1.00 79.02 558 A 1 
ATOM 4289 O OD1 . ASP A 0 558 . -40.294  -9.804  38.172   1.00 79.02 558 A 1 
ATOM 4290 O OD2 . ASP A 0 558 . -40.773  -7.733  37.506   1.00 79.02 558 A 1 
ATOM 4291 N N   . ASP A 0 559 . -37.761  -11.779 38.275   1.00 79.74 559 A 1 
ATOM 4292 C CA  . ASP A 0 559 . -37.966  -13.201 38.635   1.00 79.74 559 A 1 
ATOM 4293 C C   . ASP A 0 559 . -38.851  -13.352 39.911   1.00 79.74 559 A 1 
ATOM 4294 C CB  . ASP A 0 559 . -36.589  -13.907 38.798   1.00 79.74 559 A 1 
ATOM 4295 O O   . ASP A 0 559 . -38.699  -14.321 40.685   1.00 79.74 559 A 1 
ATOM 4296 C CG  . ASP A 0 559 . -35.986  -14.659 37.604   1.00 79.74 559 A 1 
ATOM 4297 O OD1 . ASP A 0 559 . -36.439  -14.582 36.446   1.00 79.74 559 A 1 
ATOM 4298 O OD2 . ASP A 0 559 . -34.962  -15.349 37.851   1.00 79.74 559 A 1 
ATOM 4299 N N   . ASP A 0 560 . -39.733  -12.379 40.162   1.00 75.57 560 A 1 
ATOM 4300 C CA  . ASP A 0 560 . -40.464  -12.163 41.420   1.00 75.57 560 A 1 
ATOM 4301 C C   . ASP A 0 560 . -41.303  -13.352 41.922   1.00 75.57 560 A 1 
ATOM 4302 C CB  . ASP A 0 560 . -41.352  -10.905 41.298   1.00 75.57 560 A 1 
ATOM 4303 O O   . ASP A 0 560 . -41.866  -14.149 41.163   1.00 75.57 560 A 1 
ATOM 4304 C CG  . ASP A 0 560 . -40.870  -9.757  42.176   1.00 75.57 560 A 1 
ATOM 4305 O OD1 . ASP A 0 560 . -39.634  -9.593  42.249   1.00 75.57 560 A 1 
ATOM 4306 O OD2 . ASP A 0 560 . -41.739  -9.168  42.862   1.00 75.57 560 A 1 
ATOM 4307 N N   . LYS A 0 561 . -41.403  -13.501 43.253   1.00 68.65 561 A 1 
ATOM 4308 C CA  . LYS A 0 561 . -42.205  -14.553 43.913   1.00 68.65 561 A 1 
ATOM 4309 C C   . LYS A 0 561 . -42.850  -14.049 45.198   1.00 68.65 561 A 1 
ATOM 4310 C CB  . LYS A 0 561 . -41.338  -15.783 44.236   1.00 68.65 561 A 1 
ATOM 4311 O O   . LYS A 0 561 . -42.212  -13.988 46.248   1.00 68.65 561 A 1 
ATOM 4312 C CG  . LYS A 0 561 . -40.729  -16.445 42.998   1.00 68.65 561 A 1 
ATOM 4313 C CD  . LYS A 0 561 . -39.720  -17.529 43.397   1.00 68.65 561 A 1 
ATOM 4314 C CE  . LYS A 0 561 . -38.820  -17.879 42.207   1.00 68.65 561 A 1 
ATOM 4315 N NZ  . LYS A 0 561 . -37.937  -16.739 41.832   1.00 68.65 561 A 1 
ATOM 4316 N N   . TRP A 0 562 . -44.157  -13.811 45.172   1.00 66.13 562 A 1 
ATOM 4317 C CA  . TRP A 0 562 . -44.930  -13.398 46.348   1.00 66.13 562 A 1 
ATOM 4318 C C   . TRP A 0 562 . -45.827  -14.520 46.898   1.00 66.13 562 A 1 
ATOM 4319 C CB  . TRP A 0 562 . -45.697  -12.109 46.033   1.00 66.13 562 A 1 
ATOM 4320 O O   . TRP A 0 562 . -46.570  -15.194 46.181   1.00 66.13 562 A 1 
ATOM 4321 C CG  . TRP A 0 562 . -46.408  -12.103 44.718   1.00 66.13 562 A 1 
ATOM 4322 C CD1 . TRP A 0 562 . -45.857  -11.707 43.551   1.00 66.13 562 A 1 
ATOM 4323 C CD2 . TRP A 0 562 . -47.765  -12.533 44.388   1.00 66.13 562 A 1 
ATOM 4324 C CE2 . TRP A 0 562 . -47.966  -12.360 42.986   1.00 66.13 562 A 1 
ATOM 4325 C CE3 . TRP A 0 562 . -48.841  -13.067 45.134   1.00 66.13 562 A 1 
ATOM 4326 N NE1 . TRP A 0 562 . -46.758  -11.887 42.529   1.00 66.13 562 A 1 
ATOM 4327 C CH2 . TRP A 0 562 . -50.239  -13.190 43.133   1.00 66.13 562 A 1 
ATOM 4328 C CZ2 . TRP A 0 562 . -49.179  -12.682 42.360   1.00 66.13 562 A 1 
ATOM 4329 C CZ3 . TRP A 0 562 . -50.067  -13.388 44.517   1.00 66.13 562 A 1 
ATOM 4330 N N   . GLY A 0 563 . -45.791  -14.709 48.221   1.00 60.02 563 A 1 
ATOM 4331 C CA  . GLY A 0 563 . -46.692  -15.606 48.947   1.00 60.02 563 A 1 
ATOM 4332 C C   . GLY A 0 563 . -47.905  -14.861 49.507   1.00 60.02 563 A 1 
ATOM 4333 O O   . GLY A 0 563 . -47.778  -14.139 50.495   1.00 60.02 563 A 1 
ATOM 4334 N N   . ALA A 0 564 . -49.091  -15.068 48.931   1.00 54.57 564 A 1 
ATOM 4335 C CA  . ALA A 0 564 . -50.336  -14.429 49.363   1.00 54.57 564 A 1 
ATOM 4336 C C   . ALA A 0 564 . -51.263  -15.377 50.148   1.00 54.57 564 A 1 
ATOM 4337 C CB  . ALA A 0 564 . -51.044  -13.821 48.147   1.00 54.57 564 A 1 
ATOM 4338 O O   . ALA A 0 564 . -51.427  -16.557 49.819   1.00 54.57 564 A 1 
ATOM 4339 N N   . GLN A 0 565 . -51.952  -14.837 51.160   1.00 54.75 565 A 1 
ATOM 4340 C CA  . GLN A 0 565 . -53.093  -15.503 51.795   1.00 54.75 565 A 1 
ATOM 4341 C C   . GLN A 0 565 . -54.381  -15.178 51.028   1.00 54.75 565 A 1 
ATOM 4342 C CB  . GLN A 0 565 . -53.222  -15.098 53.273   1.00 54.75 565 A 1 
ATOM 4343 O O   . GLN A 0 565 . -54.925  -14.080 51.145   1.00 54.75 565 A 1 
ATOM 4344 C CG  . GLN A 0 565 . -52.120  -15.690 54.162   1.00 54.75 565 A 1 
ATOM 4345 C CD  . GLN A 0 565 . -52.408  -15.419 55.635   1.00 54.75 565 A 1 
ATOM 4346 N NE2 . GLN A 0 565 . -53.257  -16.194 56.276   1.00 54.75 565 A 1 
ATOM 4347 O OE1 . GLN A 0 565 . -51.913  -14.482 56.233   1.00 54.75 565 A 1 
ATOM 4348 N N   . ALA A 0 566 . -54.895  -16.144 50.266   1.00 50.93 566 A 1 
ATOM 4349 C CA  . ALA A 0 566 . -56.185  -16.018 49.594   1.00 50.93 566 A 1 
ATOM 4350 C C   . ALA A 0 566 . -57.334  -16.360 50.565   1.00 50.93 566 A 1 
ATOM 4351 C CB  . ALA A 0 566 . -56.174  -16.901 48.340   1.00 50.93 566 A 1 
ATOM 4352 O O   . ALA A 0 566 . -57.539  -17.524 50.911   1.00 50.93 566 A 1 
ATOM 4353 N N   . TRP A 0 567 . -58.090  -15.346 50.997   1.00 46.15 567 A 1 
ATOM 4354 C CA  . TRP A 0 567 . -59.239  -15.506 51.896   1.00 46.15 567 A 1 
ATOM 4355 C C   . TRP A 0 567 . -60.499  -15.910 51.116   1.00 46.15 567 A 1 
ATOM 4356 C CB  . TRP A 0 567 . -59.480  -14.209 52.684   1.00 46.15 567 A 1 
ATOM 4357 O O   . TRP A 0 567 . -61.088  -15.095 50.404   1.00 46.15 567 A 1 
ATOM 4358 C CG  . TRP A 0 567 . -58.433  -13.828 53.690   1.00 46.15 567 A 1 
ATOM 4359 C CD1 . TRP A 0 567 . -57.221  -13.295 53.408   1.00 46.15 567 A 1 
ATOM 4360 C CD2 . TRP A 0 567 . -58.498  -13.907 55.152   1.00 46.15 567 A 1 
ATOM 4361 C CE2 . TRP A 0 567 . -57.284  -13.377 55.687   1.00 46.15 567 A 1 
ATOM 4362 C CE3 . TRP A 0 567 . -59.455  -14.372 56.083   1.00 46.15 567 A 1 
ATOM 4363 N NE1 . TRP A 0 567 . -56.537  -13.040 54.579   1.00 46.15 567 A 1 
ATOM 4364 C CH2 . TRP A 0 567 . -58.016  -13.757 57.962   1.00 46.15 567 A 1 
ATOM 4365 C CZ2 . TRP A 0 567 . -57.038  -13.292 57.065   1.00 46.15 567 A 1 
ATOM 4366 C CZ3 . TRP A 0 567 . -59.216  -14.299 57.469   1.00 46.15 567 A 1 
ATOM 4367 N N   . GLY A 0 568 . -60.936  -17.162 51.267   1.00 47.88 568 A 1 
ATOM 4368 C CA  . GLY A 0 568 . -62.240  -17.627 50.788   1.00 47.88 568 A 1 
ATOM 4369 C C   . GLY A 0 568 . -63.350  -17.343 51.805   1.00 47.88 568 A 1 
ATOM 4370 O O   . GLY A 0 568 . -63.116  -17.423 53.006   1.00 47.88 568 A 1 
ATOM 4371 N N   . LYS A 0 569 . -64.561  -17.025 51.332   1.00 46.41 569 A 1 
ATOM 4372 C CA  . LYS A 0 569 . -65.779  -16.965 52.159   1.00 46.41 569 A 1 
ATOM 4373 C C   . LYS A 0 569 . -66.955  -17.578 51.413   1.00 46.41 569 A 1 
ATOM 4374 C CB  . LYS A 0 569 . -66.125  -15.519 52.569   1.00 46.41 569 A 1 
ATOM 4375 O O   . LYS A 0 569 . -67.398  -17.012 50.413   1.00 46.41 569 A 1 
ATOM 4376 C CG  . LYS A 0 569 . -65.101  -14.938 53.549   1.00 46.41 569 A 1 
ATOM 4377 C CD  . LYS A 0 569 . -65.522  -13.588 54.142   1.00 46.41 569 A 1 
ATOM 4378 C CE  . LYS A 0 569 . -64.418  -13.213 55.138   1.00 46.41 569 A 1 
ATOM 4379 N NZ  . LYS A 0 569 . -64.715  -11.994 55.926   1.00 46.41 569 A 1 
ATOM 4380 N N   . ASP A 0 570 . -67.493  -18.672 51.929   1.00 46.69 570 A 1 
ATOM 4381 C CA  . ASP A 0 570 . -68.894  -19.037 51.735   1.00 46.69 570 A 1 
ATOM 4382 C C   . ASP A 0 570 . -69.768  -18.341 52.802   1.00 46.69 570 A 1 
ATOM 4383 C CB  . ASP A 0 570 . -69.055  -20.570 51.665   1.00 46.69 570 A 1 
ATOM 4384 O O   . ASP A 0 570 . -69.279  -17.593 53.656   1.00 46.69 570 A 1 
ATOM 4385 C CG  . ASP A 0 570 . -68.224  -21.341 52.694   1.00 46.69 570 A 1 
ATOM 4386 O OD1 . ASP A 0 570 . -68.063  -20.800 53.808   1.00 46.69 570 A 1 
ATOM 4387 O OD2 . ASP A 0 570 . -67.693  -22.404 52.305   1.00 46.69 570 A 1 
ATOM 4388 N N   . ARG A 0 571 . -71.094  -18.457 52.657   1.00 40.82 571 A 1 
ATOM 4389 C CA  . ARG A 0 571 . -72.098  -17.906 53.582   1.00 40.82 571 A 1 
ATOM 4390 C C   . ARG A 0 571 . -73.406  -18.682 53.451   1.00 40.82 571 A 1 
ATOM 4391 C CB  . ARG A 0 571 . -72.410  -16.424 53.294   1.00 40.82 571 A 1 
ATOM 4392 O O   . ARG A 0 571 . -74.224  -18.357 52.587   1.00 40.82 571 A 1 
ATOM 4393 C CG  . ARG A 0 571 . -71.283  -15.413 53.515   1.00 40.82 571 A 1 
ATOM 4394 C CD  . ARG A 0 571 . -71.900  -14.012 53.467   1.00 40.82 571 A 1 
ATOM 4395 N NE  . ARG A 0 571 . -70.886  -12.972 53.234   1.00 40.82 571 A 1 
ATOM 4396 N NH1 . ARG A 0 571 . -72.249  -11.166 53.605   1.00 40.82 571 A 1 
ATOM 4397 N NH2 . ARG A 0 571 . -70.163  -10.844 52.874   1.00 40.82 571 A 1 
ATOM 4398 C CZ  . ARG A 0 571 . -71.101  -11.670 53.243   1.00 40.82 571 A 1 
ATOM 4399 N N   . ASP A 0 572 . -73.643  -19.634 54.340   1.00 48.11 572 A 1 
ATOM 4400 C CA  . ASP A 0 572 . -74.925  -20.337 54.373   1.00 48.11 572 A 1 
ATOM 4401 C C   . ASP A 0 572 . -76.016  -19.452 54.993   1.00 48.11 572 A 1 
ATOM 4402 C CB  . ASP A 0 572 . -74.774  -21.714 55.036   1.00 48.11 572 A 1 
ATOM 4403 O O   . ASP A 0 572 . -75.994  -19.085 56.170   1.00 48.11 572 A 1 
ATOM 4404 C CG  . ASP A 0 572 . -74.246  -22.783 54.064   1.00 48.11 572 A 1 
ATOM 4405 O OD1 . ASP A 0 572 . -73.975  -22.441 52.889   1.00 48.11 572 A 1 
ATOM 4406 O OD2 . ASP A 0 572 . -74.204  -23.955 54.491   1.00 48.11 572 A 1 
ATOM 4407 N N   . ALA A 0 573 . -76.978  -19.056 54.157   1.00 42.83 573 A 1 
ATOM 4408 C CA  . ALA A 0 573 . -78.073  -18.178 54.544   1.00 42.83 573 A 1 
ATOM 4409 C C   . ALA A 0 573 . -79.210  -18.962 55.222   1.00 42.83 573 A 1 
ATOM 4410 C CB  . ALA A 0 573 . -78.543  -17.390 53.316   1.00 42.83 573 A 1 
ATOM 4411 O O   . ALA A 0 573 . -79.767  -19.906 54.665   1.00 42.83 573 A 1 
ATOM 4412 N N   . TYR A 0 574 . -79.588  -18.523 56.423   1.00 34.73 574 A 1 
ATOM 4413 C CA  . TYR A 0 574 . -80.660  -19.101 57.238   1.00 34.73 574 A 1 
ATOM 4414 C C   . TYR A 0 574 . -82.025  -19.124 56.518   1.00 34.73 574 A 1 
ATOM 4415 C CB  . TYR A 0 574 . -80.726  -18.267 58.526   1.00 34.73 574 A 1 
ATOM 4416 O O   . TYR A 0 574 . -82.509  -18.082 56.073   1.00 34.73 574 A 1 
ATOM 4417 C CG  . TYR A 0 574 . -81.817  -18.645 59.508   1.00 34.73 574 A 1 
ATOM 4418 C CD1 . TYR A 0 574 . -83.098  -18.069 59.393   1.00 34.73 574 A 1 
ATOM 4419 C CD2 . TYR A 0 574 . -81.532  -19.526 60.568   1.00 34.73 574 A 1 
ATOM 4420 C CE1 . TYR A 0 574 . -84.094  -18.364 60.344   1.00 34.73 574 A 1 
ATOM 4421 C CE2 . TYR A 0 574 . -82.524  -19.821 61.522   1.00 34.73 574 A 1 
ATOM 4422 O OH  . TYR A 0 574 . -84.751  -19.508 62.350   1.00 34.73 574 A 1 
ATOM 4423 C CZ  . TYR A 0 574 . -83.802  -19.235 61.416   1.00 34.73 574 A 1 
ATOM 4424 N N   . GLY A 0 575 . -82.693  -20.287 56.479   1.00 37.95 575 A 1 
ATOM 4425 C CA  . GLY A 0 575 . -84.009  -20.431 55.838   1.00 37.95 575 A 1 
ATOM 4426 C C   . GLY A 0 575 . -84.719  -21.771 56.085   1.00 37.95 575 A 1 
ATOM 4427 O O   . GLY A 0 575 . -84.602  -22.688 55.287   1.00 37.95 575 A 1 
ATOM 4428 N N   . ALA A 0 576 . -85.464  -21.852 57.192   1.00 34.87 576 A 1 
ATOM 4429 C CA  . ALA A 0 576 . -86.564  -22.784 57.501   1.00 34.87 576 A 1 
ATOM 4430 C C   . ALA A 0 576 . -86.740  -24.092 56.673   1.00 34.87 576 A 1 
ATOM 4431 C CB  . ALA A 0 576 . -87.861  -21.962 57.469   1.00 34.87 576 A 1 
ATOM 4432 O O   . ALA A 0 576 . -87.332  -24.099 55.600   1.00 34.87 576 A 1 
ATOM 4433 N N   . SER A 0 577 . -86.397  -25.219 57.308   1.00 35.22 577 A 1 
ATOM 4434 C CA  . SER A 0 577 . -87.114  -26.513 57.275   1.00 35.22 577 A 1 
ATOM 4435 C C   . SER A 0 577 . -87.713  -27.060 55.956   1.00 35.22 577 A 1 
ATOM 4436 C CB  . SER A 0 577 . -88.219  -26.510 58.345   1.00 35.22 577 A 1 
ATOM 4437 O O   . SER A 0 577 . -88.809  -26.685 55.544   1.00 35.22 577 A 1 
ATOM 4438 O OG  . SER A 0 577 . -89.149  -25.474 58.109   1.00 35.22 577 A 1 
ATOM 4439 N N   . SER A 0 578 . -87.135  -28.192 55.531   1.00 34.91 578 A 1 
ATOM 4440 C CA  . SER A 0 578 . -87.725  -29.286 54.729   1.00 34.91 578 A 1 
ATOM 4441 C C   . SER A 0 578 . -87.821  -29.141 53.196   1.00 34.91 578 A 1 
ATOM 4442 C CB  . SER A 0 578 . -89.042  -29.796 55.344   1.00 34.91 578 A 1 
ATOM 4443 O O   . SER A 0 578 . -88.349  -28.175 52.669   1.00 34.91 578 A 1 
ATOM 4444 O OG  . SER A 0 578 . -90.143  -28.980 55.017   1.00 34.91 578 A 1 
ATOM 4445 N N   . GLN A 0 579 . -87.392  -30.225 52.525   1.00 32.46 579 A 1 
ATOM 4446 C CA  . GLN A 0 579 . -87.514  -30.558 51.091   1.00 32.46 579 A 1 
ATOM 4447 C C   . GLN A 0 579 . -86.760  -29.649 50.091   1.00 32.46 579 A 1 
ATOM 4448 C CB  . GLN A 0 579 . -88.993  -30.760 50.695   1.00 32.46 579 A 1 
ATOM 4449 O O   . GLN A 0 579 . -86.988  -28.451 50.028   1.00 32.46 579 A 1 
ATOM 4450 C CG  . GLN A 0 579 . -89.763  -31.680 51.665   1.00 32.46 579 A 1 
ATOM 4451 C CD  . GLN A 0 579 . -91.133  -32.130 51.157   1.00 32.46 579 A 1 
ATOM 4452 N NE2 . GLN A 0 579 . -91.945  -32.723 52.004   1.00 32.46 579 A 1 
ATOM 4453 O OE1 . GLN A 0 579 . -91.494  -32.005 50.000   1.00 32.46 579 A 1 
ATOM 4454 N N   . GLY A 0 580 . -85.909  -30.247 49.235   1.00 37.34 580 A 1 
ATOM 4455 C CA  . GLY A 0 580 . -85.380  -29.567 48.033   1.00 37.34 580 A 1 
ATOM 4456 C C   . GLY A 0 580 . -83.858  -29.514 47.818   1.00 37.34 580 A 1 
ATOM 4457 O O   . GLY A 0 580 . -83.407  -28.700 47.018   1.00 37.34 580 A 1 
ATOM 4458 N N   . TYR A 0 581 . -83.046  -30.344 48.483   1.00 32.09 581 A 1 
ATOM 4459 C CA  . TYR A 0 581 . -81.606  -30.426 48.175   1.00 32.09 581 A 1 
ATOM 4460 C C   . TYR A 0 581 . -81.345  -30.974 46.748   1.00 32.09 581 A 1 
ATOM 4461 C CB  . TYR A 0 581 . -80.875  -31.265 49.247   1.00 32.09 581 A 1 
ATOM 4462 O O   . TYR A 0 581 . -82.067  -31.854 46.285   1.00 32.09 581 A 1 
ATOM 4463 C CG  . TYR A 0 581 . -79.786  -30.528 50.013   1.00 32.09 581 A 1 
ATOM 4464 C CD1 . TYR A 0 581 . -78.431  -30.692 49.661   1.00 32.09 581 A 1 
ATOM 4465 C CD2 . TYR A 0 581 . -80.127  -29.701 51.105   1.00 32.09 581 A 1 
ATOM 4466 C CE1 . TYR A 0 581 . -77.425  -30.040 50.401   1.00 32.09 581 A 1 
ATOM 4467 C CE2 . TYR A 0 581 . -79.121  -29.046 51.846   1.00 32.09 581 A 1 
ATOM 4468 O OH  . TYR A 0 581 . -76.772  -28.606 52.192   1.00 32.09 581 A 1 
ATOM 4469 C CZ  . TYR A 0 581 . -77.764  -29.218 51.496   1.00 32.09 581 A 1 
ATOM 4470 N N   . ALA A 0 582 . -80.245  -30.515 46.132   1.00 33.37 582 A 1 
ATOM 4471 C CA  . ALA A 0 582 . -79.605  -31.004 44.894   1.00 33.37 582 A 1 
ATOM 4472 C C   . ALA A 0 582 . -80.230  -30.669 43.510   1.00 33.37 582 A 1 
ATOM 4473 C CB  . ALA A 0 582 . -79.260  -32.496 45.041   1.00 33.37 582 A 1 
ATOM 4474 O O   . ALA A 0 582 . -80.921  -31.487 42.907   1.00 33.37 582 A 1 
ATOM 4475 N N   . ALA A 0 583 . -79.797  -29.539 42.927   1.00 33.45 583 A 1 
ATOM 4476 C CA  . ALA A 0 583 . -79.359  -29.409 41.520   1.00 33.45 583 A 1 
ATOM 4477 C C   . ALA A 0 583 . -78.658  -28.040 41.315   1.00 33.45 583 A 1 
ATOM 4478 C CB  . ALA A 0 583 . -80.554  -29.512 40.556   1.00 33.45 583 A 1 
ATOM 4479 O O   . ALA A 0 583 . -79.270  -27.014 41.583   1.00 33.45 583 A 1 
ATOM 4480 N N   . SER A 0 584 . -77.407  -27.923 40.858   1.00 41.63 584 A 1 
ATOM 4481 C CA  . SER A 0 584 . -76.382  -28.934 40.548   1.00 41.63 584 A 1 
ATOM 4482 C C   . SER A 0 584 . -74.978  -28.354 40.775   1.00 41.63 584 A 1 
ATOM 4483 C CB  . SER A 0 584 . -76.484  -29.376 39.078   1.00 41.63 584 A 1 
ATOM 4484 O O   . SER A 0 584 . -74.720  -27.214 40.394   1.00 41.63 584 A 1 
ATOM 4485 O OG  . SER A 0 584 . -76.498  -28.266 38.200   1.00 41.63 584 A 1 
ATOM 4486 N N   . GLN A 0 585 . -74.054  -29.138 41.339   1.00 35.61 585 A 1 
ATOM 4487 C CA  . GLN A 0 585 . -72.624  -28.801 41.327   1.00 35.61 585 A 1 
ATOM 4488 C C   . GLN A 0 585 . -72.042  -28.956 39.912   1.00 35.61 585 A 1 
ATOM 4489 C CB  . GLN A 0 585 . -71.847  -29.714 42.293   1.00 35.61 585 A 1 
ATOM 4490 O O   . GLN A 0 585 . -72.446  -29.860 39.181   1.00 35.61 585 A 1 
ATOM 4491 C CG  . GLN A 0 585 . -72.092  -29.414 43.781   1.00 35.61 585 A 1 
ATOM 4492 C CD  . GLN A 0 585 . -71.342  -30.381 44.701   1.00 35.61 585 A 1 
ATOM 4493 N NE2 . GLN A 0 585 . -71.188  -30.062 45.967   1.00 35.61 585 A 1 
ATOM 4494 O OE1 . GLN A 0 585 . -70.899  -31.447 44.311   1.00 35.61 585 A 1 
ATOM 4495 N N   . GLY A 0 586 . -71.046  -28.126 39.584   1.00 32.40 586 A 1 
ATOM 4496 C CA  . GLY A 0 586 . -70.224  -28.236 38.374   1.00 32.40 586 A 1 
ATOM 4497 C C   . GLY A 0 586 . -70.592  -27.249 37.262   1.00 32.40 586 A 1 
ATOM 4498 O O   . GLY A 0 586 . -71.596  -27.419 36.582   1.00 32.40 586 A 1 
ATOM 4499 N N   . ASP A 0 587 . -69.719  -26.273 37.013   1.00 31.99 587 A 1 
ATOM 4500 C CA  . ASP A 0 587 . -68.623  -26.530 36.069   1.00 31.99 587 A 1 
ATOM 4501 C C   . ASP A 0 587 . -67.369  -25.722 36.465   1.00 31.99 587 A 1 
ATOM 4502 C CB  . ASP A 0 587 . -69.054  -26.260 34.614   1.00 31.99 587 A 1 
ATOM 4503 O O   . ASP A 0 587 . -67.482  -24.657 37.073   1.00 31.99 587 A 1 
ATOM 4504 C CG  . ASP A 0 587 . -68.328  -27.171 33.615   1.00 31.99 587 A 1 
ATOM 4505 O OD1 . ASP A 0 587 . -67.295  -27.764 34.012   1.00 31.99 587 A 1 
ATOM 4506 O OD2 . ASP A 0 587 . -68.824  -27.284 32.473   1.00 31.99 587 A 1 
ATOM 4507 N N   . TRP A 0 588 . -66.175  -26.242 36.178   1.00 31.31 588 A 1 
ATOM 4508 C CA  . TRP A 0 588 . -64.889  -25.652 36.585   1.00 31.31 588 A 1 
ATOM 4509 C C   . TRP A 0 588 . -63.922  -25.691 35.396   1.00 31.31 588 A 1 
ATOM 4510 C CB  . TRP A 0 588 . -64.344  -26.360 37.858   1.00 31.31 588 A 1 
ATOM 4511 O O   . TRP A 0 588 . -63.076  -26.577 35.337   1.00 31.31 588 A 1 
ATOM 4512 C CG  . TRP A 0 588 . -63.658  -25.521 38.915   1.00 31.31 588 A 1 
ATOM 4513 C CD1 . TRP A 0 588 . -64.268  -25.113 40.051   1.00 31.31 588 A 1 
ATOM 4514 C CD2 . TRP A 0 588 . -62.269  -25.042 39.032   1.00 31.31 588 A 1 
ATOM 4515 C CE2 . TRP A 0 588 . -62.125  -24.375 40.292   1.00 31.31 588 A 1 
ATOM 4516 C CE3 . TRP A 0 588 . -61.112  -25.093 38.221   1.00 31.31 588 A 1 
ATOM 4517 N NE1 . TRP A 0 588 . -63.376  -24.442 40.862   1.00 31.31 588 A 1 
ATOM 4518 C CH2 . TRP A 0 588 . -59.790  -23.884 39.896   1.00 31.31 588 A 1 
ATOM 4519 C CZ2 . TRP A 0 588 . -60.917  -23.808 40.729   1.00 31.31 588 A 1 
ATOM 4520 C CZ3 . TRP A 0 588 . -59.892  -24.521 38.646   1.00 31.31 588 A 1 
ATOM 4521 N N   . ASN A 0 589 . -64.088  -24.776 34.423   1.00 32.69 589 A 1 
ATOM 4522 C CA  . ASN A 0 589 . -63.025  -24.241 33.543   1.00 32.69 589 A 1 
ATOM 4523 C C   . ASN A 0 589 . -63.553  -23.295 32.435   1.00 32.69 589 A 1 
ATOM 4524 C CB  . ASN A 0 589 . -62.220  -25.374 32.857   1.00 32.69 589 A 1 
ATOM 4525 O O   . ASN A 0 589 . -64.366  -23.695 31.607   1.00 32.69 589 A 1 
ATOM 4526 C CG  . ASN A 0 589 . -61.000  -25.812 33.658   1.00 32.69 589 A 1 
ATOM 4527 N ND2 . ASN A 0 589 . -60.573  -27.044 33.515   1.00 32.69 589 A 1 
ATOM 4528 O OD1 . ASN A 0 589 . -60.392  -25.048 34.388   1.00 32.69 589 A 1 
ATOM 4529 N N   . GLY A 0 590 . -62.947  -22.104 32.312   1.00 32.55 590 A 1 
ATOM 4530 C CA  . GLY A 0 590 . -62.790  -21.395 31.027   1.00 32.55 590 A 1 
ATOM 4531 C C   . GLY A 0 590 . -63.794  -20.289 30.632   1.00 32.55 590 A 1 
ATOM 4532 O O   . GLY A 0 590 . -65.005  -20.460 30.668   1.00 32.55 590 A 1 
ATOM 4533 N N   . TYR A 0 591 . -63.243  -19.178 30.118   1.00 30.38 591 A 1 
ATOM 4534 C CA  . TYR A 0 591 . -63.889  -18.149 29.274   1.00 30.38 591 A 1 
ATOM 4535 C C   . TYR A 0 591 . -65.143  -17.398 29.796   1.00 30.38 591 A 1 
ATOM 4536 C CB  . TYR A 0 591 . -64.097  -18.709 27.852   1.00 30.38 591 A 1 
ATOM 4537 O O   . TYR A 0 591 . -66.269  -17.629 29.352   1.00 30.38 591 A 1 
ATOM 4538 C CG  . TYR A 0 591 . -62.853  -18.676 26.986   1.00 30.38 591 A 1 
ATOM 4539 C CD1 . TYR A 0 591 . -62.602  -17.547 26.180   1.00 30.38 591 A 1 
ATOM 4540 C CD2 . TYR A 0 591 . -61.951  -19.757 26.983   1.00 30.38 591 A 1 
ATOM 4541 C CE1 . TYR A 0 591 . -61.454  -17.497 25.367   1.00 30.38 591 A 1 
ATOM 4542 C CE2 . TYR A 0 591 . -60.802  -19.710 26.170   1.00 30.38 591 A 1 
ATOM 4543 O OH  . TYR A 0 591 . -59.443  -18.549 24.577   1.00 30.38 591 A 1 
ATOM 4544 C CZ  . TYR A 0 591 . -60.551  -18.583 25.361   1.00 30.38 591 A 1 
ATOM 4545 N N   . GLY A 0 592 . -64.916  -16.324 30.566   1.00 36.84 592 A 1 
ATOM 4546 C CA  . GLY A 0 592 . -65.791  -15.135 30.588   1.00 36.84 592 A 1 
ATOM 4547 C C   . GLY A 0 592 . -65.101  -13.976 29.851   1.00 36.84 592 A 1 
ATOM 4548 O O   . GLY A 0 592 . -64.054  -13.525 30.288   1.00 36.84 592 A 1 
ATOM 4549 N N   . LYS A 0 593 . -65.496  -13.572 28.637   1.00 33.21 593 A 1 
ATOM 4550 C CA  . LYS A 0 593 . -66.689  -12.775 28.275   1.00 33.21 593 A 1 
ATOM 4551 C C   . LYS A 0 593 . -66.790  -11.400 28.954   1.00 33.21 593 A 1 
ATOM 4552 C CB  . LYS A 0 593 . -68.033  -13.519 28.391   1.00 33.21 593 A 1 
ATOM 4553 O O   . LYS A 0 593 . -67.594  -11.213 29.860   1.00 33.21 593 A 1 
ATOM 4554 C CG  . LYS A 0 593 . -68.307  -14.540 27.285   1.00 33.21 593 A 1 
ATOM 4555 C CD  . LYS A 0 593 . -69.778  -14.967 27.387   1.00 33.21 593 A 1 
ATOM 4556 C CE  . LYS A 0 593 . -70.169  -15.891 26.234   1.00 33.21 593 A 1 
ATOM 4557 N NZ  . LYS A 0 593 . -71.576  -16.340 26.377   1.00 33.21 593 A 1 
ATOM 4558 N N   . GLN A 0 594 . -66.179  -10.400 28.325   1.00 40.24 594 A 1 
ATOM 4559 C CA  . GLN A 0 594 . -66.866  -9.139  28.029   1.00 40.24 594 A 1 
ATOM 4560 C C   . GLN A 0 594 . -66.341  -8.588  26.699   1.00 40.24 594 A 1 
ATOM 4561 C CB  . GLN A 0 594 . -66.739  -8.140  29.196   1.00 40.24 594 A 1 
ATOM 4562 O O   . GLN A 0 594 . -65.142  -8.624  26.442   1.00 40.24 594 A 1 
ATOM 4563 C CG  . GLN A 0 594 . -68.125  -7.876  29.815   1.00 40.24 594 A 1 
ATOM 4564 C CD  . GLN A 0 594 . -68.079  -7.101  31.128   1.00 40.24 594 A 1 
ATOM 4565 N NE2 . GLN A 0 594 . -69.213  -6.713  31.669   1.00 40.24 594 A 1 
ATOM 4566 O OE1 . GLN A 0 594 . -67.045  -6.824  31.702   1.00 40.24 594 A 1 
ATOM 4567 N N   . GLY A 0 595 . -67.234  -8.158  25.804   1.00 36.23 595 A 1 
ATOM 4568 C CA  . GLY A 0 595 . -66.836  -7.739  24.463   1.00 36.23 595 A 1 
ATOM 4569 C C   . GLY A 0 595 . -67.921  -6.988  23.695   1.00 36.23 595 A 1 
ATOM 4570 O O   . GLY A 0 595 . -69.111  -7.189  23.929   1.00 36.23 595 A 1 
ATOM 4571 N N   . ALA A 0 596 . -67.447  -6.197  22.727   1.00 34.11 596 A 1 
ATOM 4572 C CA  . ALA A 0 596 . -68.173  -5.302  21.819   1.00 34.11 596 A 1 
ATOM 4573 C C   . ALA A 0 596 . -68.686  -3.961  22.397   1.00 34.11 596 A 1 
ATOM 4574 C CB  . ALA A 0 596 . -69.238  -6.078  21.027   1.00 34.11 596 A 1 
ATOM 4575 O O   . ALA A 0 596 . -69.033  -3.846  23.566   1.00 34.11 596 A 1 
ATOM 4576 N N   . TYR A 0 597 . -68.770  -2.980  21.482   1.00 39.15 597 A 1 
ATOM 4577 C CA  . TYR A 0 597 . -69.280  -1.600  21.618   1.00 39.15 597 A 1 
ATOM 4578 C C   . TYR A 0 597 . -68.389  -0.590  22.390   1.00 39.15 597 A 1 
ATOM 4579 C CB  . TYR A 0 597 . -70.748  -1.615  22.083   1.00 39.15 597 A 1 
ATOM 4580 O O   . TYR A 0 597 . -68.518  -0.447  23.596   1.00 39.15 597 A 1 
ATOM 4581 C CG  . TYR A 0 597 . -71.631  -2.534  21.254   1.00 39.15 597 A 1 
ATOM 4582 C CD1 . TYR A 0 597 . -72.027  -2.152  19.956   1.00 39.15 597 A 1 
ATOM 4583 C CD2 . TYR A 0 597 . -72.002  -3.796  21.758   1.00 39.15 597 A 1 
ATOM 4584 C CE1 . TYR A 0 597 . -72.782  -3.036  19.161   1.00 39.15 597 A 1 
ATOM 4585 C CE2 . TYR A 0 597 . -72.760  -4.681  20.968   1.00 39.15 597 A 1 
ATOM 4586 O OH  . TYR A 0 597 . -73.869  -5.153  18.889   1.00 39.15 597 A 1 
ATOM 4587 C CZ  . TYR A 0 597 . -73.148  -4.302  19.665   1.00 39.15 597 A 1 
ATOM 4588 N N   . GLY A 0 598 . -67.520  0.201   21.732   1.00 39.93 598 A 1 
ATOM 4589 C CA  . GLY A 0 598 . -67.017  0.078   20.349   1.00 39.93 598 A 1 
ATOM 4590 C C   . GLY A 0 598 . -66.465  1.360   19.683   1.00 39.93 598 A 1 
ATOM 4591 O O   . GLY A 0 598 . -66.665  2.463   20.167   1.00 39.93 598 A 1 
ATOM 4592 N N   . LYS A 0 599 . -65.855  1.158   18.498   1.00 38.95 599 A 1 
ATOM 4593 C CA  . LYS A 0 599 . -65.521  2.115   17.407   1.00 38.95 599 A 1 
ATOM 4594 C C   . LYS A 0 599 . -64.696  3.390   17.713   1.00 38.95 599 A 1 
ATOM 4595 C CB  . LYS A 0 599 . -66.811  2.560   16.684   1.00 38.95 599 A 1 
ATOM 4596 O O   . LYS A 0 599 . -65.270  4.412   18.067   1.00 38.95 599 A 1 
ATOM 4597 C CG  . LYS A 0 599 . -67.549  1.477   15.887   1.00 38.95 599 A 1 
ATOM 4598 C CD  . LYS A 0 599 . -68.708  2.139   15.123   1.00 38.95 599 A 1 
ATOM 4599 C CE  . LYS A 0 599 . -69.435  1.137   14.222   1.00 38.95 599 A 1 
ATOM 4600 N NZ  . LYS A 0 599 . -70.507  1.803   13.440   1.00 38.95 599 A 1 
ATOM 4601 N N   . SER A 0 600 . -63.437  3.410   17.249   1.00 38.03 600 A 1 
ATOM 4602 C CA  . SER A 0 600 . -62.924  4.430   16.300   1.00 38.03 600 A 1 
ATOM 4603 C C   . SER A 0 600 . -61.593  3.982   15.644   1.00 38.03 600 A 1 
ATOM 4604 C CB  . SER A 0 600 . -62.722  5.803   16.952   1.00 38.03 600 A 1 
ATOM 4605 O O   . SER A 0 600 . -60.794  3.324   16.289   1.00 38.03 600 A 1 
ATOM 4606 O OG  . SER A 0 600 . -62.638  6.777   15.927   1.00 38.03 600 A 1 
ATOM 4607 N N   . TYR A 0 601 . -61.419  4.299   14.357   1.00 38.26 601 A 1 
ATOM 4608 C CA  . TYR A 0 601 . -60.342  4.017   13.372   1.00 38.26 601 A 1 
ATOM 4609 C C   . TYR A 0 601 . -58.858  3.983   13.852   1.00 38.26 601 A 1 
ATOM 4610 C CB  . TYR A 0 601 . -60.458  5.165   12.347   1.00 38.26 601 A 1 
ATOM 4611 O O   . TYR A 0 601 . -58.520  4.668   14.806   1.00 38.26 601 A 1 
ATOM 4612 C CG  . TYR A 0 601 . -61.834  5.366   11.721   1.00 38.26 601 A 1 
ATOM 4613 C CD1 . TYR A 0 601 . -62.086  4.856   10.434   1.00 38.26 601 A 1 
ATOM 4614 C CD2 . TYR A 0 601 . -62.846  6.090   12.392   1.00 38.26 601 A 1 
ATOM 4615 C CE1 . TYR A 0 601 . -63.343  5.046   9.829    1.00 38.26 601 A 1 
ATOM 4616 C CE2 . TYR A 0 601 . -64.112  6.263   11.801   1.00 38.26 601 A 1 
ATOM 4617 O OH  . TYR A 0 601 . -65.566  5.936   9.919    1.00 38.26 601 A 1 
ATOM 4618 C CZ  . TYR A 0 601 . -64.359  5.745   10.512   1.00 38.26 601 A 1 
ATOM 4619 N N   . GLY A 0 602 . -57.893  3.317   13.179   1.00 38.34 602 A 1 
ATOM 4620 C CA  . GLY A 0 602 . -57.969  2.345   12.062   1.00 38.34 602 A 1 
ATOM 4621 C C   . GLY A 0 602 . -56.767  2.328   11.070   1.00 38.34 602 A 1 
ATOM 4622 O O   . GLY A 0 602 . -56.544  3.317   10.384   1.00 38.34 602 A 1 
ATOM 4623 N N   . GLY A 0 603 . -56.092  1.172   10.894   1.00 38.44 603 A 1 
ATOM 4624 C CA  . GLY A 0 603 . -55.044  0.902   9.865    1.00 38.44 603 A 1 
ATOM 4625 C C   . GLY A 0 603 . -53.584  1.097   10.342   1.00 38.44 603 A 1 
ATOM 4626 O O   . GLY A 0 603 . -53.363  1.892   11.241   1.00 38.44 603 A 1 
ATOM 4627 N N   . HIS A 0 604 . -52.544  0.419   9.815    1.00 40.41 604 A 1 
ATOM 4628 C CA  . HIS A 0 604 . -52.453  -0.533  8.686    1.00 40.41 604 A 1 
ATOM 4629 C C   . HIS A 0 604 . -51.165  -1.417  8.720    1.00 40.41 604 A 1 
ATOM 4630 C CB  . HIS A 0 604 . -52.375  0.286   7.371    1.00 40.41 604 A 1 
ATOM 4631 O O   . HIS A 0 604 . -50.089  -0.847  8.807    1.00 40.41 604 A 1 
ATOM 4632 C CG  . HIS A 0 604 . -53.610  0.298   6.514    1.00 40.41 604 A 1 
ATOM 4633 C CD2 . HIS A 0 604 . -54.190  1.405   5.954    1.00 40.41 604 A 1 
ATOM 4634 N ND1 . HIS A 0 604 . -54.283  -0.803  6.033    1.00 40.41 604 A 1 
ATOM 4635 C CE1 . HIS A 0 604 . -55.261  -0.368  5.221    1.00 40.41 604 A 1 
ATOM 4636 N NE2 . HIS A 0 604 . -55.231  0.966   5.128    1.00 40.41 604 A 1 
ATOM 4637 N N   . LYS A 0 605 . -51.288  -2.733  8.409    1.00 42.11 605 A 1 
ATOM 4638 C CA  . LYS A 0 605 . -50.325  -3.604  7.643    1.00 42.11 605 A 1 
ATOM 4639 C C   . LYS A 0 605 . -48.907  -3.893  8.238    1.00 42.11 605 A 1 
ATOM 4640 C CB  . LYS A 0 605 . -50.234  -3.006  6.219    1.00 42.11 605 A 1 
ATOM 4641 O O   . LYS A 0 605 . -48.377  -3.076  8.963    1.00 42.11 605 A 1 
ATOM 4642 C CG  . LYS A 0 605 . -51.509  -3.265  5.393    1.00 42.11 605 A 1 
ATOM 4643 C CD  . LYS A 0 605 . -51.431  -2.556  4.035    1.00 42.11 605 A 1 
ATOM 4644 C CE  . LYS A 0 605 . -52.683  -2.825  3.189    1.00 42.11 605 A 1 
ATOM 4645 N NZ  . LYS A 0 605 . -52.614  -2.102  1.894    1.00 42.11 605 A 1 
ATOM 4646 N N   . SER A 0 606 . -48.203  -5.006  7.939    1.00 40.40 606 A 1 
ATOM 4647 C CA  . SER A 0 606 . -48.532  -6.260  7.205    1.00 40.40 606 A 1 
ATOM 4648 C C   . SER A 0 606 . -47.458  -7.375  7.351    1.00 40.40 606 A 1 
ATOM 4649 C CB  . SER A 0 606 . -48.625  -5.963  5.698    1.00 40.40 606 A 1 
ATOM 4650 O O   . SER A 0 606 . -46.294  -7.115  7.074    1.00 40.40 606 A 1 
ATOM 4651 O OG  . SER A 0 606 . -48.569  -7.114  4.883    1.00 40.40 606 A 1 
ATOM 4652 N N   . GLY A 0 607 . -47.891  -8.636  7.546    1.00 40.23 607 A 1 
ATOM 4653 C CA  . GLY A 0 607 . -47.172  -9.883  7.174    1.00 40.23 607 A 1 
ATOM 4654 C C   . GLY A 0 607 . -46.125  -10.433 8.165    1.00 40.23 607 A 1 
ATOM 4655 O O   . GLY A 0 607 . -45.749  -9.740  9.097    1.00 40.23 607 A 1 
ATOM 4656 N N   . HIS A 0 608 . -45.593  -11.660 8.020    1.00 39.20 608 A 1 
ATOM 4657 C CA  . HIS A 0 608 . -46.076  -12.890 7.345    1.00 39.20 608 A 1 
ATOM 4658 C C   . HIS A 0 608 . -45.090  -14.063 7.629    1.00 39.20 608 A 1 
ATOM 4659 C CB  . HIS A 0 608 . -46.159  -12.707 5.806    1.00 39.20 608 A 1 
ATOM 4660 O O   . HIS A 0 608 . -43.902  -13.910 7.371    1.00 39.20 608 A 1 
ATOM 4661 C CG  . HIS A 0 608 . -47.551  -12.718 5.215    1.00 39.20 608 A 1 
ATOM 4662 C CD2 . HIS A 0 608 . -48.032  -11.856 4.264    1.00 39.20 608 A 1 
ATOM 4663 N ND1 . HIS A 0 608 . -48.535  -13.661 5.430    1.00 39.20 608 A 1 
ATOM 4664 C CE1 . HIS A 0 608 . -49.582  -13.361 4.642    1.00 39.20 608 A 1 
ATOM 4665 N NE2 . HIS A 0 608 . -49.326  -12.262 3.919    1.00 39.20 608 A 1 
ATOM 4666 N N   . GLY A 0 609 . -45.552  -15.248 8.067    1.00 38.17 609 A 1 
ATOM 4667 C CA  . GLY A 0 609 . -44.717  -16.471 8.175    1.00 38.17 609 A 1 
ATOM 4668 C C   . GLY A 0 609 . -45.340  -17.567 9.062    1.00 38.17 609 A 1 
ATOM 4669 O O   . GLY A 0 609 . -45.947  -17.229 10.073   1.00 38.17 609 A 1 
ATOM 4670 N N   . ALA A 0 610 . -45.269  -18.857 8.680    1.00 39.86 610 A 1 
ATOM 4671 C CA  . ALA A 0 610 . -45.943  -19.960 9.402    1.00 39.86 610 A 1 
ATOM 4672 C C   . ALA A 0 610 . -45.427  -21.388 9.072    1.00 39.86 610 A 1 
ATOM 4673 C CB  . ALA A 0 610 . -47.445  -19.896 9.069    1.00 39.86 610 A 1 
ATOM 4674 O O   . ALA A 0 610 . -44.942  -21.628 7.967    1.00 39.86 610 A 1 
ATOM 4675 N N   . GLY A 0 611 . -45.635  -22.346 9.996    1.00 39.23 611 A 1 
ATOM 4676 C CA  . GLY A 0 611 . -45.427  -23.807 9.837    1.00 39.23 611 A 1 
ATOM 4677 C C   . GLY A 0 611 . -44.957  -24.503 11.137   1.00 39.23 611 A 1 
ATOM 4678 O O   . GLY A 0 611 . -44.346  -23.833 11.957   1.00 39.23 611 A 1 
ATOM 4679 N N   . TYR A 0 612 . -45.176  -25.802 11.428   1.00 39.33 612 A 1 
ATOM 4680 C CA  . TYR A 0 612 . -45.959  -26.877 10.772   1.00 39.33 612 A 1 
ATOM 4681 C C   . TYR A 0 612 . -46.236  -28.078 11.738   1.00 39.33 612 A 1 
ATOM 4682 C CB  . TYR A 0 612 . -45.157  -27.451 9.579    1.00 39.33 612 A 1 
ATOM 4683 O O   . TYR A 0 612 . -45.304  -28.566 12.363   1.00 39.33 612 A 1 
ATOM 4684 C CG  . TYR A 0 612 . -45.546  -26.952 8.201    1.00 39.33 612 A 1 
ATOM 4685 C CD1 . TYR A 0 612 . -46.711  -27.448 7.582    1.00 39.33 612 A 1 
ATOM 4686 C CD2 . TYR A 0 612 . -44.711  -26.056 7.506    1.00 39.33 612 A 1 
ATOM 4687 C CE1 . TYR A 0 612 . -47.051  -27.031 6.281    1.00 39.33 612 A 1 
ATOM 4688 C CE2 . TYR A 0 612 . -45.058  -25.620 6.213    1.00 39.33 612 A 1 
ATOM 4689 O OH  . TYR A 0 612 . -46.565  -25.709 4.344    1.00 39.33 612 A 1 
ATOM 4690 C CZ  . TYR A 0 612 . -46.229  -26.111 5.597    1.00 39.33 612 A 1 
ATOM 4691 N N   . GLY A 0 613 . -47.461  -28.648 11.733   1.00 42.55 613 A 1 
ATOM 4692 C CA  . GLY A 0 613 . -47.778  -30.066 12.086   1.00 42.55 613 A 1 
ATOM 4693 C C   . GLY A 0 613 . -47.860  -30.510 13.576   1.00 42.55 613 A 1 
ATOM 4694 O O   . GLY A 0 613 . -47.389  -29.799 14.449   1.00 42.55 613 A 1 
ATOM 4695 N N   . HIS A 0 614 . -48.431  -31.681 13.952   1.00 40.85 614 A 1 
ATOM 4696 C CA  . HIS A 0 614 . -49.357  -32.610 13.249   1.00 40.85 614 A 1 
ATOM 4697 C C   . HIS A 0 614 . -49.996  -33.712 14.172   1.00 40.85 614 A 1 
ATOM 4698 C CB  . HIS A 0 614 . -48.595  -33.341 12.121   1.00 40.85 614 A 1 
ATOM 4699 O O   . HIS A 0 614 . -49.262  -34.473 14.788   1.00 40.85 614 A 1 
ATOM 4700 C CG  . HIS A 0 614 . -49.456  -34.294 11.328   1.00 40.85 614 A 1 
ATOM 4701 C CD2 . HIS A 0 614 . -49.668  -35.620 11.603   1.00 40.85 614 A 1 
ATOM 4702 N ND1 . HIS A 0 614 . -50.186  -33.992 10.200   1.00 40.85 614 A 1 
ATOM 4703 C CE1 . HIS A 0 614 . -50.828  -35.107 9.810    1.00 40.85 614 A 1 
ATOM 4704 N NE2 . HIS A 0 614 . -50.555  -36.120 10.644   1.00 40.85 614 A 1 
ATOM 4705 N N   . GLY A 0 615 . -51.336  -33.898 14.132   1.00 41.34 615 A 1 
ATOM 4706 C CA  . GLY A 0 615 . -52.079  -35.176 14.380   1.00 41.34 615 A 1 
ATOM 4707 C C   . GLY A 0 615 . -52.283  -35.737 15.822   1.00 41.34 615 A 1 
ATOM 4708 O O   . GLY A 0 615 . -51.575  -35.340 16.733   1.00 41.34 615 A 1 
ATOM 4709 N N   . HIS A 0 616 . -53.204  -36.691 16.118   1.00 41.87 616 A 1 
ATOM 4710 C CA  . HIS A 0 616 . -54.527  -37.027 15.516   1.00 41.87 616 A 1 
ATOM 4711 C C   . HIS A 0 616 . -55.363  -38.107 16.302   1.00 41.87 616 A 1 
ATOM 4712 C CB  . HIS A 0 616 . -54.350  -37.532 14.062   1.00 41.87 616 A 1 
ATOM 4713 O O   . HIS A 0 616 . -54.852  -39.188 16.572   1.00 41.87 616 A 1 
ATOM 4714 C CG  . HIS A 0 616 . -55.134  -36.766 13.020   1.00 41.87 616 A 1 
ATOM 4715 C CD2 . HIS A 0 616 . -55.595  -37.274 11.834   1.00 41.87 616 A 1 
ATOM 4716 N ND1 . HIS A 0 616 . -55.465  -35.425 13.032   1.00 41.87 616 A 1 
ATOM 4717 C CE1 . HIS A 0 616 . -56.108  -35.142 11.887   1.00 41.87 616 A 1 
ATOM 4718 N NE2 . HIS A 0 616 . -56.220  -36.241 11.130   1.00 41.87 616 A 1 
ATOM 4719 N N   . GLY A 0 617 . -56.680  -37.879 16.524   1.00 40.78 617 A 1 
ATOM 4720 C CA  . GLY A 0 617 . -57.755  -38.903 16.730   1.00 40.78 617 A 1 
ATOM 4721 C C   . GLY A 0 617 . -57.944  -39.597 18.113   1.00 40.78 617 A 1 
ATOM 4722 O O   . GLY A 0 617 . -57.100  -39.459 18.985   1.00 40.78 617 A 1 
ATOM 4723 N N   . HIS A 0 618 . -59.010  -40.388 18.392   1.00 38.34 618 A 1 
ATOM 4724 C CA  . HIS A 0 618 . -60.416  -40.375 17.895   1.00 38.34 618 A 1 
ATOM 4725 C C   . HIS A 0 618 . -61.378  -41.372 18.637   1.00 38.34 618 A 1 
ATOM 4726 C CB  . HIS A 0 618 . -60.479  -40.722 16.388   1.00 38.34 618 A 1 
ATOM 4727 O O   . HIS A 0 618 . -61.025  -42.530 18.818   1.00 38.34 618 A 1 
ATOM 4728 C CG  . HIS A 0 618 . -61.124  -39.655 15.534   1.00 38.34 618 A 1 
ATOM 4729 C CD2 . HIS A 0 618 . -60.668  -39.203 14.324   1.00 38.34 618 A 1 
ATOM 4730 N ND1 . HIS A 0 618 . -62.289  -38.968 15.806   1.00 38.34 618 A 1 
ATOM 4731 C CE1 . HIS A 0 618 . -62.516  -38.114 14.795   1.00 38.34 618 A 1 
ATOM 4732 N NE2 . HIS A 0 618 . -61.561  -38.230 13.866   1.00 38.34 618 A 1 
ATOM 4733 N N   . GLY A 0 619 . -62.645  -40.982 18.911   1.00 41.30 619 A 1 
ATOM 4734 C CA  . GLY A 0 619 . -63.811  -41.874 19.213   1.00 41.30 619 A 1 
ATOM 4735 C C   . GLY A 0 619 . -64.301  -41.866 20.685   1.00 41.30 619 A 1 
ATOM 4736 O O   . GLY A 0 619 . -63.466  -41.880 21.574   1.00 41.30 619 A 1 
ATOM 4737 N N   . LYS A 0 620 . -65.585  -41.718 21.089   1.00 42.07 620 A 1 
ATOM 4738 C CA  . LYS A 0 620 . -66.961  -42.121 20.647   1.00 42.07 620 A 1 
ATOM 4739 C C   . LYS A 0 620 . -67.511  -43.420 21.292   1.00 42.07 620 A 1 
ATOM 4740 C CB  . LYS A 0 620 . -67.195  -42.216 19.119   1.00 42.07 620 A 1 
ATOM 4741 O O   . LYS A 0 620 . -67.183  -44.495 20.808   1.00 42.07 620 A 1 
ATOM 4742 C CG  . LYS A 0 620 . -67.515  -40.908 18.378   1.00 42.07 620 A 1 
ATOM 4743 C CD  . LYS A 0 620 . -67.984  -41.238 16.946   1.00 42.07 620 A 1 
ATOM 4744 C CE  . LYS A 0 620 . -68.522  -40.003 16.212   1.00 42.07 620 A 1 
ATOM 4745 N NZ  . LYS A 0 620 . -69.041  -40.348 14.861   1.00 42.07 620 A 1 
ATOM 4746 N N   . SER A 0 621 . -68.481  -43.308 22.219   1.00 38.30 621 A 1 
ATOM 4747 C CA  . SER A 0 621 . -69.758  -44.082 22.246   1.00 38.30 621 A 1 
ATOM 4748 C C   . SER A 0 621 . -70.757  -43.520 23.295   1.00 38.30 621 A 1 
ATOM 4749 C CB  . SER A 0 621 . -69.566  -45.587 22.465   1.00 38.30 621 A 1 
ATOM 4750 O O   . SER A 0 621 . -70.416  -42.556 23.978   1.00 38.30 621 A 1 
ATOM 4751 O OG  . SER A 0 621 . -70.696  -46.239 21.909   1.00 38.30 621 A 1 
ATOM 4752 N N   . TYR A 0 622 . -72.002  -44.027 23.365   1.00 35.96 622 A 1 
ATOM 4753 C CA  . TYR A 0 622 . -73.173  -43.288 23.904   1.00 35.96 622 A 1 
ATOM 4754 C C   . TYR A 0 622 . -74.394  -44.154 24.323   1.00 35.96 622 A 1 
ATOM 4755 C CB  . TYR A 0 622 . -73.645  -42.262 22.836   1.00 35.96 622 A 1 
ATOM 4756 O O   . TYR A 0 622 . -74.705  -45.140 23.659   1.00 35.96 622 A 1 
ATOM 4757 C CG  . TYR A 0 622 . -73.148  -42.519 21.416   1.00 35.96 622 A 1 
ATOM 4758 C CD1 . TYR A 0 622 . -72.120  -41.713 20.887   1.00 35.96 622 A 1 
ATOM 4759 C CD2 . TYR A 0 622 . -73.587  -43.653 20.701   1.00 35.96 622 A 1 
ATOM 4760 C CE1 . TYR A 0 622 . -71.493  -42.064 19.677   1.00 35.96 622 A 1 
ATOM 4761 C CE2 . TYR A 0 622 . -72.971  -44.002 19.484   1.00 35.96 622 A 1 
ATOM 4762 O OH  . TYR A 0 622 . -71.247  -43.611 17.862   1.00 35.96 622 A 1 
ATOM 4763 C CZ  . TYR A 0 622 . -71.908  -43.223 18.984   1.00 35.96 622 A 1 
ATOM 4764 N N   . GLY A 0 623 . -75.160  -43.695 25.336   1.00 40.31 623 A 1 
ATOM 4765 C CA  . GLY A 0 623 . -76.539  -44.135 25.682   1.00 40.31 623 A 1 
ATOM 4766 C C   . GLY A 0 623 . -76.755  -44.551 27.160   1.00 40.31 623 A 1 
ATOM 4767 O O   . GLY A 0 623 . -75.830  -45.060 27.774   1.00 40.31 623 A 1 
ATOM 4768 N N   . GLY A 0 624 . -77.933  -44.381 27.795   1.00 39.29 624 A 1 
ATOM 4769 C CA  . GLY A 0 624 . -79.118  -43.595 27.397   1.00 39.29 624 A 1 
ATOM 4770 C C   . GLY A 0 624 . -80.424  -43.847 28.207   1.00 39.29 624 A 1 
ATOM 4771 O O   . GLY A 0 624 . -80.763  -44.990 28.488   1.00 39.29 624 A 1 
ATOM 4772 N N   . LYS A 0 625 . -81.213  -42.773 28.428   1.00 40.93 625 A 1 
ATOM 4773 C CA  . LYS A 0 625 . -82.640  -42.702 28.878   1.00 40.93 625 A 1 
ATOM 4774 C C   . LYS A 0 625 . -83.027  -43.046 30.342   1.00 40.93 625 A 1 
ATOM 4775 C CB  . LYS A 0 625 . -83.573  -43.358 27.834   1.00 40.93 625 A 1 
ATOM 4776 O O   . LYS A 0 625 . -82.223  -43.522 31.127   1.00 40.93 625 A 1 
ATOM 4777 C CG  . LYS A 0 625 . -84.059  -42.321 26.810   1.00 40.93 625 A 1 
ATOM 4778 C CD  . LYS A 0 625 . -85.135  -42.901 25.884   1.00 40.93 625 A 1 
ATOM 4779 C CE  . LYS A 0 625 . -85.688  -41.790 24.983   1.00 40.93 625 A 1 
ATOM 4780 N NZ  . LYS A 0 625 . -86.817  -42.273 24.150   1.00 40.93 625 A 1 
ATOM 4781 N N   . ALA A 0 626 . -84.273  -42.679 30.698   1.00 35.88 626 A 1 
ATOM 4782 C CA  . ALA A 0 626 . -84.820  -42.523 32.061   1.00 35.88 626 A 1 
ATOM 4783 C C   . ALA A 0 626 . -86.287  -43.019 32.206   1.00 35.88 626 A 1 
ATOM 4784 C CB  . ALA A 0 626 . -84.745  -41.024 32.398   1.00 35.88 626 A 1 
ATOM 4785 O O   . ALA A 0 626 . -86.933  -43.315 31.198   1.00 35.88 626 A 1 
ATOM 4786 N N   . ALA A 0 627 . -86.823  -43.044 33.440   1.00 39.29 627 A 1 
ATOM 4787 C CA  . ALA A 0 627 . -88.235  -43.310 33.792   1.00 39.29 627 A 1 
ATOM 4788 C C   . ALA A 0 627 . -88.650  -42.604 35.120   1.00 39.29 627 A 1 
ATOM 4789 C CB  . ALA A 0 627 . -88.441  -44.829 33.878   1.00 39.29 627 A 1 
ATOM 4790 O O   . ALA A 0 627 . -87.777  -42.139 35.847   1.00 39.29 627 A 1 
ATOM 4791 N N   . TYR A 0 628 . -89.957  -42.513 35.430   1.00 33.42 628 A 1 
ATOM 4792 C CA  . TYR A 0 628 . -90.545  -41.707 36.533   1.00 33.42 628 A 1 
ATOM 4793 C C   . TYR A 0 628 . -91.601  -42.466 37.386   1.00 33.42 628 A 1 
ATOM 4794 C CB  . TYR A 0 628 . -91.267  -40.479 35.930   1.00 33.42 628 A 1 
ATOM 4795 O O   . TYR A 0 628 . -92.294  -43.333 36.856   1.00 33.42 628 A 1 
ATOM 4796 C CG  . TYR A 0 628 . -90.430  -39.281 35.514   1.00 33.42 628 A 1 
ATOM 4797 C CD1 . TYR A 0 628 . -90.380  -38.143 36.346   1.00 33.42 628 A 1 
ATOM 4798 C CD2 . TYR A 0 628 . -89.802  -39.250 34.253   1.00 33.42 628 A 1 
ATOM 4799 C CE1 . TYR A 0 628 . -89.711  -36.978 35.923   1.00 33.42 628 A 1 
ATOM 4800 C CE2 . TYR A 0 628 . -89.129  -38.087 33.827   1.00 33.42 628 A 1 
ATOM 4801 O OH  . TYR A 0 628 . -88.453  -35.825 34.229   1.00 33.42 628 A 1 
ATOM 4802 C CZ  . TYR A 0 628 . -89.087  -36.948 34.658   1.00 33.42 628 A 1 
ATOM 4803 N N   . GLY A 0 629 . -91.818  -42.023 38.642   1.00 39.49 629 A 1 
ATOM 4804 C CA  . GLY A 0 629 . -93.007  -42.296 39.498   1.00 39.49 629 A 1 
ATOM 4805 C C   . GLY A 0 629 . -92.778  -43.226 40.715   1.00 39.49 629 A 1 
ATOM 4806 O O   . GLY A 0 629 . -91.808  -43.972 40.713   1.00 39.49 629 A 1 
ATOM 4807 N N   . SER A 0 630 . -93.625  -43.277 41.766   1.00 35.07 630 A 1 
ATOM 4808 C CA  . SER A 0 630 . -94.715  -42.380 42.239   1.00 35.07 630 A 1 
ATOM 4809 C C   . SER A 0 630 . -95.255  -42.816 43.639   1.00 35.07 630 A 1 
ATOM 4810 C CB  . SER A 0 630 . -95.912  -42.435 41.280   1.00 35.07 630 A 1 
ATOM 4811 O O   . SER A 0 630 . -95.311  -44.017 43.884   1.00 35.07 630 A 1 
ATOM 4812 O OG  . SER A 0 630 . -96.833  -41.413 41.606   1.00 35.07 630 A 1 
ATOM 4813 N N   . ALA A 0 631 . -95.755  -41.876 44.472   1.00 38.95 631 A 1 
ATOM 4814 C CA  . ALA A 0 631 . -96.502  -42.059 45.757   1.00 38.95 631 A 1 
ATOM 4815 C C   . ALA A 0 631 . -95.743  -42.747 46.942   1.00 38.95 631 A 1 
ATOM 4816 C CB  . ALA A 0 631 . -97.866  -42.682 45.420   1.00 38.95 631 A 1 
ATOM 4817 O O   . ALA A 0 631 . -94.678  -43.311 46.724   1.00 38.95 631 A 1 
ATOM 4818 N N   . ALA A 0 632 . -96.154  -42.716 48.231   1.00 37.46 632 A 1 
ATOM 4819 C CA  . ALA A 0 632 . -97.385  -42.276 48.940   1.00 37.46 632 A 1 
ATOM 4820 C C   . ALA A 0 632 . -97.053  -41.795 50.401   1.00 37.46 632 A 1 
ATOM 4821 C CB  . ALA A 0 632 . -98.299  -43.515 48.991   1.00 37.46 632 A 1 
ATOM 4822 O O   . ALA A 0 632 . -96.187  -42.396 51.024   1.00 37.46 632 A 1 
ATOM 4823 N N   . TYR A 0 633 . -97.528  -40.632 50.894   1.00 34.98 633 A 1 
ATOM 4824 C CA  . TYR A 0 633 . -98.699  -40.343 51.785   1.00 34.98 633 A 1 
ATOM 4825 C C   . TYR A 0 633 . -98.609  -40.642 53.317   1.00 34.98 633 A 1 
ATOM 4826 C CB  . TYR A 0 633 . -100.037 -40.851 51.220   1.00 34.98 633 A 1 
ATOM 4827 O O   . TYR A 0 633 . -98.273  -41.751 53.713   1.00 34.98 633 A 1 
ATOM 4828 C CG  . TYR A 0 633 . -100.614 -40.013 50.096   1.00 34.98 633 A 1 
ATOM 4829 C CD1 . TYR A 0 633 . -101.211 -38.773 50.401   1.00 34.98 633 A 1 
ATOM 4830 C CD2 . TYR A 0 633 . -100.590 -40.469 48.763   1.00 34.98 633 A 1 
ATOM 4831 C CE1 . TYR A 0 633 . -101.761 -37.980 49.377   1.00 34.98 633 A 1 
ATOM 4832 C CE2 . TYR A 0 633 . -101.132 -39.676 47.735   1.00 34.98 633 A 1 
ATOM 4833 O OH  . TYR A 0 633 . -102.242 -37.670 47.045   1.00 34.98 633 A 1 
ATOM 4834 C CZ  . TYR A 0 633 . -101.717 -38.429 48.040   1.00 34.98 633 A 1 
ATOM 4835 N N   . GLY A 0 634 . -99.049  -39.665 54.146   1.00 38.77 634 A 1 
ATOM 4836 C CA  . GLY A 0 634 . -99.268  -39.716 55.621   1.00 38.77 634 A 1 
ATOM 4837 C C   . GLY A 0 634 . -98.371  -38.726 56.411   1.00 38.77 634 A 1 
ATOM 4838 O O   . GLY A 0 634 . -97.162  -38.923 56.377   1.00 38.77 634 A 1 
ATOM 4839 N N   . ALA A 0 635 . -98.782  -37.591 57.016   1.00 37.38 635 A 1 
ATOM 4840 C CA  . ALA A 0 635 . -99.965  -37.170 57.818   1.00 37.38 635 A 1 
ATOM 4841 C C   . ALA A 0 635 . -99.878  -37.587 59.316   1.00 37.38 635 A 1 
ATOM 4842 C CB  . ALA A 0 635 . -101.289 -37.554 57.142   1.00 37.38 635 A 1 
ATOM 4843 O O   . ALA A 0 635 . -99.488  -38.722 59.575   1.00 37.38 635 A 1 
ATOM 4844 N N   . GLU A 0 636 . -100.221 -36.785 60.344   1.00 35.06 636 A 1 
ATOM 4845 C CA  . GLU A 0 636 . -100.635 -35.359 60.473   1.00 35.06 636 A 1 
ATOM 4846 C C   . GLU A 0 636 . -100.591 -34.920 61.976   1.00 35.06 636 A 1 
ATOM 4847 C CB  . GLU A 0 636 . -102.064 -35.173 59.899   1.00 35.06 636 A 1 
ATOM 4848 O O   . GLU A 0 636 . -100.309 -35.763 62.825   1.00 35.06 636 A 1 
ATOM 4849 C CG  . GLU A 0 636 . -102.098 -34.186 58.713   1.00 35.06 636 A 1 
ATOM 4850 C CD  . GLU A 0 636 . -103.208 -34.475 57.682   1.00 35.06 636 A 1 
ATOM 4851 O OE1 . GLU A 0 636 . -102.963 -34.172 56.490   1.00 35.06 636 A 1 
ATOM 4852 O OE2 . GLU A 0 636 . -104.255 -35.057 58.046   1.00 35.06 636 A 1 
ATOM 4853 N N   . ASP A 0 637 . -100.906 -33.645 62.283   1.00 36.55 637 A 1 
ATOM 4854 C CA  . ASP A 0 637 . -101.213 -33.040 63.615   1.00 36.55 637 A 1 
ATOM 4855 C C   . ASP A 0 637 . -100.170 -33.054 64.774   1.00 36.55 637 A 1 
ATOM 4856 C CB  . ASP A 0 637 . -102.572 -33.589 64.120   1.00 36.55 637 A 1 
ATOM 4857 O O   . ASP A 0 637 . -99.236  -33.849 64.807   1.00 36.55 637 A 1 
ATOM 4858 C CG  . ASP A 0 637 . -103.807 -32.939 63.485   1.00 36.55 637 A 1 
ATOM 4859 O OD1 . ASP A 0 637 . -103.645 -32.181 62.500   1.00 36.55 637 A 1 
ATOM 4860 O OD2 . ASP A 0 637 . -104.914 -33.191 64.018   1.00 36.55 637 A 1 
ATOM 4861 N N   . ASP A 0 638 . -100.310 -32.253 65.849   1.00 36.45 638 A 1 
ATOM 4862 C CA  . ASP A 0 638 . -100.537 -30.790 65.971   1.00 36.45 638 A 1 
ATOM 4863 C C   . ASP A 0 638 . -100.189 -30.334 67.424   1.00 36.45 638 A 1 
ATOM 4864 C CB  . ASP A 0 638 . -101.983 -30.341 65.640   1.00 36.45 638 A 1 
ATOM 4865 O O   . ASP A 0 638 . -100.246 -31.130 68.357   1.00 36.45 638 A 1 
ATOM 4866 C CG  . ASP A 0 638 . -102.105 -28.867 65.214   1.00 36.45 638 A 1 
ATOM 4867 O OD1 . ASP A 0 638 . -101.180 -28.050 65.438   1.00 36.45 638 A 1 
ATOM 4868 O OD2 . ASP A 0 638 . -103.180 -28.462 64.731   1.00 36.45 638 A 1 
ATOM 4869 N N   . ARG A 0 639 . -99.843  -29.049 67.590   1.00 34.94 639 A 1 
ATOM 4870 C CA  . ARG A 0 639 . -99.851  -28.163 68.784   1.00 34.94 639 A 1 
ATOM 4871 C C   . ARG A 0 639 . -99.567  -28.643 70.235   1.00 34.94 639 A 1 
ATOM 4872 C CB  . ARG A 0 639 . -101.167 -27.359 68.752   1.00 34.94 639 A 1 
ATOM 4873 O O   . ARG A 0 639 . -100.210 -29.514 70.806   1.00 34.94 639 A 1 
ATOM 4874 C CG  . ARG A 0 639 . -100.972 -26.026 68.014   1.00 34.94 639 A 1 
ATOM 4875 C CD  . ARG A 0 639 . -102.305 -25.360 67.672   1.00 34.94 639 A 1 
ATOM 4876 N NE  . ARG A 0 639 . -102.936 -25.967 66.483   1.00 34.94 639 A 1 
ATOM 4877 N NH1 . ARG A 0 639 . -104.850 -24.716 66.495   1.00 34.94 639 A 1 
ATOM 4878 N NH2 . ARG A 0 639 . -104.539 -26.207 64.880   1.00 34.94 639 A 1 
ATOM 4879 C CZ  . ARG A 0 639 . -104.097 -25.634 65.955   1.00 34.94 639 A 1 
ATOM 4880 N N   . ASP A 0 640 . -98.799  -27.761 70.896   1.00 31.62 640 A 1 
ATOM 4881 C CA  . ASP A 0 640 . -98.855  -27.370 72.322   1.00 31.62 640 A 1 
ATOM 4882 C C   . ASP A 0 640 . -98.195  -28.237 73.427   1.00 31.62 640 A 1 
ATOM 4883 C CB  . ASP A 0 640 . -100.283 -26.879 72.689   1.00 31.62 640 A 1 
ATOM 4884 O O   . ASP A 0 640 . -97.703  -29.341 73.227   1.00 31.62 640 A 1 
ATOM 4885 C CG  . ASP A 0 640 . -100.539 -25.438 72.239   1.00 31.62 640 A 1 
ATOM 4886 O OD1 . ASP A 0 640 . -99.652  -24.601 72.525   1.00 31.62 640 A 1 
ATOM 4887 O OD2 . ASP A 0 640 . -101.618 -25.169 71.667   1.00 31.62 640 A 1 
ATOM 4888 N N   . ALA A 0 641 . -98.164  -27.639 74.632   1.00 30.36 641 A 1 
ATOM 4889 C CA  . ALA A 0 641 . -97.729  -28.175 75.933   1.00 30.36 641 A 1 
ATOM 4890 C C   . ALA A 0 641 . -96.210  -28.332 76.192   1.00 30.36 641 A 1 
ATOM 4891 C CB  . ALA A 0 641 . -98.565  -29.408 76.301   1.00 30.36 641 A 1 
ATOM 4892 O O   . ALA A 0 641 . -95.672  -29.421 76.385   1.00 30.36 641 A 1 
ATOM 4893 N N   . SER A 0 642 . -95.524  -27.204 76.395   1.00 33.50 642 A 1 
ATOM 4894 C CA  . SER A 0 642 . -94.169  -27.169 76.963   1.00 33.50 642 A 1 
ATOM 4895 C C   . SER A 0 642 . -94.092  -27.726 78.402   1.00 33.50 642 A 1 
ATOM 4896 C CB  . SER A 0 642 . -93.674  -25.713 76.955   1.00 33.50 642 A 1 
ATOM 4897 O O   . SER A 0 642 . -94.599  -27.078 79.327   1.00 33.50 642 A 1 
ATOM 4898 O OG  . SER A 0 642 . -94.563  -24.890 77.691   1.00 33.50 642 A 1 
ATOM 4899 N N   . LYS A 0 643 . -93.378  -28.848 78.623   1.00 36.27 643 A 1 
ATOM 4900 C CA  . LYS A 0 643 . -92.675  -29.169 79.892   1.00 36.27 643 A 1 
ATOM 4901 C C   . LYS A 0 643 . -91.757  -30.404 79.822   1.00 36.27 643 A 1 
ATOM 4902 C CB  . LYS A 0 643 . -93.685  -29.375 81.048   1.00 36.27 643 A 1 
ATOM 4903 O O   . LYS A 0 643 . -92.150  -31.444 79.322   1.00 36.27 643 A 1 
ATOM 4904 C CG  . LYS A 0 643 . -93.684  -28.187 82.032   1.00 36.27 643 A 1 
ATOM 4905 C CD  . LYS A 0 643 . -95.074  -27.969 82.641   1.00 36.27 643 A 1 
ATOM 4906 C CE  . LYS A 0 643 . -95.110  -26.651 83.419   1.00 36.27 643 A 1 
ATOM 4907 N NZ  . LYS A 0 643 . -96.496  -26.310 83.822   1.00 36.27 643 A 1 
ATOM 4908 N N   . ALA A 0 644 . -90.625  -30.276 80.523   1.00 36.85 644 A 1 
ATOM 4909 C CA  . ALA A 0 644 . -89.778  -31.328 81.107   1.00 36.85 644 A 1 
ATOM 4910 C C   . ALA A 0 644 . -88.865  -32.210 80.211   1.00 36.85 644 A 1 
ATOM 4911 C CB  . ALA A 0 644 . -90.614  -32.167 82.087   1.00 36.85 644 A 1 
ATOM 4912 O O   . ALA A 0 644 . -89.301  -32.950 79.344   1.00 36.85 644 A 1 
ATOM 4913 N N   . HIS A 0 645 . -87.590  -32.229 80.626   1.00 38.58 645 A 1 
ATOM 4914 C CA  . HIS A 0 645 . -86.606  -33.323 80.537   1.00 38.58 645 A 1 
ATOM 4915 C C   . HIS A 0 645 . -85.931  -33.716 79.200   1.00 38.58 645 A 1 
ATOM 4916 C CB  . HIS A 0 645 . -87.039  -34.514 81.413   1.00 38.58 645 A 1 
ATOM 4917 O O   . HIS A 0 645 . -86.238  -34.720 78.575   1.00 38.58 645 A 1 
ATOM 4918 C CG  . HIS A 0 645 . -86.516  -34.359 82.818   1.00 38.58 645 A 1 
ATOM 4919 C CD2 . HIS A 0 645 . -87.015  -33.547 83.800   1.00 38.58 645 A 1 
ATOM 4920 N ND1 . HIS A 0 645 . -85.337  -34.888 83.292   1.00 38.58 645 A 1 
ATOM 4921 C CE1 . HIS A 0 645 . -85.136  -34.412 84.532   1.00 38.58 645 A 1 
ATOM 4922 N NE2 . HIS A 0 645 . -86.130  -33.581 84.881   1.00 38.58 645 A 1 
ATOM 4923 N N   . ALA A 0 646 . -84.805  -33.029 78.966   1.00 34.12 646 A 1 
ATOM 4924 C CA  . ALA A 0 646 . -83.465  -33.636 78.884   1.00 34.12 646 A 1 
ATOM 4925 C C   . ALA A 0 646 . -83.128  -34.614 77.733   1.00 34.12 646 A 1 
ATOM 4926 C CB  . ALA A 0 646 . -83.113  -34.229 80.260   1.00 34.12 646 A 1 
ATOM 4927 O O   . ALA A 0 646 . -83.165  -35.831 77.891   1.00 34.12 646 A 1 
ATOM 4928 N N   . ALA A 0 647 . -82.551  -34.047 76.669   1.00 38.87 647 A 1 
ATOM 4929 C CA  . ALA A 0 647 . -81.497  -34.670 75.862   1.00 38.87 647 A 1 
ATOM 4930 C C   . ALA A 0 647 . -80.254  -33.748 75.866   1.00 38.87 647 A 1 
ATOM 4931 C CB  . ALA A 0 647 . -82.034  -34.960 74.457   1.00 38.87 647 A 1 
ATOM 4932 O O   . ALA A 0 647 . -80.381  -32.552 76.139   1.00 38.87 647 A 1 
ATOM 4933 N N   . GLN A 0 648 . -79.051  -34.289 75.647   1.00 39.42 648 A 1 
ATOM 4934 C CA  . GLN A 0 648 . -77.780  -33.574 75.858   1.00 39.42 648 A 1 
ATOM 4935 C C   . GLN A 0 648 . -77.139  -33.040 74.563   1.00 39.42 648 A 1 
ATOM 4936 C CB  . GLN A 0 648 . -76.808  -34.463 76.657   1.00 39.42 648 A 1 
ATOM 4937 O O   . GLN A 0 648 . -77.476  -33.457 73.460   1.00 39.42 648 A 1 
ATOM 4938 C CG  . GLN A 0 648 . -77.248  -34.629 78.121   1.00 39.42 648 A 1 
ATOM 4939 C CD  . GLN A 0 648 . -76.366  -35.620 78.871   1.00 39.42 648 A 1 
ATOM 4940 N NE2 . GLN A 0 648 . -75.309  -35.185 79.522   1.00 39.42 648 A 1 
ATOM 4941 O OE1 . GLN A 0 648 . -76.610  -36.811 78.888   1.00 39.42 648 A 1 
ATOM 4942 N N   . ARG A 0 649 . -76.203  -32.096 74.747   1.00 33.24 649 A 1 
ATOM 4943 C CA  . ARG A 0 649 . -75.412  -31.389 73.723   1.00 33.24 649 A 1 
ATOM 4944 C C   . ARG A 0 649 . -74.759  -32.316 72.682   1.00 33.24 649 A 1 
ATOM 4945 C CB  . ARG A 0 649 . -74.237  -30.662 74.414   1.00 33.24 649 A 1 
ATOM 4946 O O   . ARG A 0 649 . -74.151  -33.312 73.062   1.00 33.24 649 A 1 
ATOM 4947 C CG  . ARG A 0 649 . -74.575  -29.593 75.467   1.00 33.24 649 A 1 
ATOM 4948 C CD  . ARG A 0 649 . -73.268  -29.177 76.168   1.00 33.24 649 A 1 
ATOM 4949 N NE  . ARG A 0 649 . -73.438  -28.028 77.082   1.00 33.24 649 A 1 
ATOM 4950 N NH1 . ARG A 0 649 . -71.308  -28.040 77.963   1.00 33.24 649 A 1 
ATOM 4951 N NH2 . ARG A 0 649 . -72.715  -26.411 78.526   1.00 33.24 649 A 1 
ATOM 4952 C CZ  . ARG A 0 649 . -72.493  -27.505 77.852   1.00 33.24 649 A 1 
ATOM 4953 N N   . SER A 0 650 . -74.684  -31.836 71.442   1.00 38.51 650 A 1 
ATOM 4954 C CA  . SER A 0 650 . -73.469  -31.922 70.615   1.00 38.51 650 A 1 
ATOM 4955 C C   . SER A 0 650 . -73.206  -30.541 70.008   1.00 38.51 650 A 1 
ATOM 4956 C CB  . SER A 0 650 . -73.580  -32.978 69.514   1.00 38.51 650 A 1 
ATOM 4957 O O   . SER A 0 650 . -74.164  -29.809 69.756   1.00 38.51 650 A 1 
ATOM 4958 O OG  . SER A 0 650 . -72.290  -33.214 68.984   1.00 38.51 650 A 1 
ATOM 4959 N N   . GLY A 0 651 . -71.937  -30.168 69.837   1.00 33.90 651 A 1 
ATOM 4960 C CA  . GLY A 0 651 . -71.544  -28.969 69.088   1.00 33.90 651 A 1 
ATOM 4961 C C   . GLY A 0 651 . -71.331  -29.286 67.607   1.00 33.90 651 A 1 
ATOM 4962 O O   . GLY A 0 651 . -71.280  -30.463 67.246   1.00 33.90 651 A 1 
ATOM 4963 N N   . TYR A 0 652 . -71.200  -28.236 66.796   1.00 39.02 652 A 1 
ATOM 4964 C CA  . TYR A 0 652 . -70.766  -28.298 65.400   1.00 39.02 652 A 1 
ATOM 4965 C C   . TYR A 0 652 . -69.792  -27.150 65.119   1.00 39.02 652 A 1 
ATOM 4966 C CB  . TYR A 0 652 . -71.962  -28.262 64.438   1.00 39.02 652 A 1 
ATOM 4967 O O   . TYR A 0 652 . -69.871  -26.091 65.745   1.00 39.02 652 A 1 
ATOM 4968 C CG  . TYR A 0 652 . -72.831  -29.503 64.502   1.00 39.02 652 A 1 
ATOM 4969 C CD1 . TYR A 0 652 . -72.333  -30.727 64.013   1.00 39.02 652 A 1 
ATOM 4970 C CD2 . TYR A 0 652 . -74.117  -29.445 65.075   1.00 39.02 652 A 1 
ATOM 4971 C CE1 . TYR A 0 652 . -73.114  -31.895 64.104   1.00 39.02 652 A 1 
ATOM 4972 C CE2 . TYR A 0 652 . -74.905  -30.609 65.163   1.00 39.02 652 A 1 
ATOM 4973 O OH  . TYR A 0 652 . -75.157  -32.962 64.775   1.00 39.02 652 A 1 
ATOM 4974 C CZ  . TYR A 0 652 . -74.399  -31.837 64.680   1.00 39.02 652 A 1 
ATOM 4975 N N   . ASP A 0 653 . -68.878  -27.418 64.203   1.00 38.72 653 A 1 
ATOM 4976 C CA  . ASP A 0 653 . -67.713  -26.637 63.802   1.00 38.72 653 A 1 
ATOM 4977 C C   . ASP A 0 653 . -68.062  -25.626 62.689   1.00 38.72 653 A 1 
ATOM 4978 C CB  . ASP A 0 653 . -66.560  -27.599 63.389   1.00 38.72 653 A 1 
ATOM 4979 O O   . ASP A 0 653 . -69.004  -25.817 61.921   1.00 38.72 653 A 1 
ATOM 4980 C CG  . ASP A 0 653 . -66.930  -29.099 63.274   1.00 38.72 653 A 1 
ATOM 4981 O OD1 . ASP A 0 653 . -67.959  -29.423 62.629   1.00 38.72 653 A 1 
ATOM 4982 O OD2 . ASP A 0 653 . -66.273  -29.929 63.942   1.00 38.72 653 A 1 
ATOM 4983 N N   . ASN A 0 654 . -67.296  -24.533 62.602   1.00 39.70 654 A 1 
ATOM 4984 C CA  . ASN A 0 654 . -67.315  -23.590 61.476   1.00 39.70 654 A 1 
ATOM 4985 C C   . ASN A 0 654 . -65.867  -23.397 60.994   1.00 39.70 654 A 1 
ATOM 4986 C CB  . ASN A 0 654 . -67.949  -22.240 61.878   1.00 39.70 654 A 1 
ATOM 4987 O O   . ASN A 0 654 . -65.180  -22.484 61.453   1.00 39.70 654 A 1 
ATOM 4988 C CG  . ASN A 0 654 . -69.446  -22.271 62.120   1.00 39.70 654 A 1 
ATOM 4989 N ND2 . ASN A 0 654 . -69.874  -22.062 63.343   1.00 39.70 654 A 1 
ATOM 4990 O OD1 . ASN A 0 654 . -70.266  -22.411 61.231   1.00 39.70 654 A 1 
ATOM 4991 N N   . ASP A 0 655 . -65.392  -24.276 60.111   1.00 49.10 655 A 1 
ATOM 4992 C CA  . ASP A 0 655 . -63.981  -24.333 59.704   1.00 49.10 655 A 1 
ATOM 4993 C C   . ASP A 0 655 . -63.569  -23.185 58.759   1.00 49.10 655 A 1 
ATOM 4994 C CB  . ASP A 0 655 . -63.676  -25.692 59.043   1.00 49.10 655 A 1 
ATOM 4995 O O   . ASP A 0 655 . -63.821  -23.220 57.551   1.00 49.10 655 A 1 
ATOM 4996 C CG  . ASP A 0 655 . -63.560  -26.879 60.005   1.00 49.10 655 A 1 
ATOM 4997 O OD1 . ASP A 0 655 . -63.571  -26.655 61.235   1.00 49.10 655 A 1 
ATOM 4998 O OD2 . ASP A 0 655 . -63.417  -28.004 59.473   1.00 49.10 655 A 1 
ATOM 4999 N N   . GLU A 0 656 . -62.841  -22.194 59.282   1.00 47.86 656 A 1 
ATOM 5000 C CA  . GLU A 0 656 . -62.146  -21.181 58.475   1.00 47.86 656 A 1
[truncated: 72,927 more chars]
