# Supplementary material for: Self-assembling proteins compose the chemically resistant shell biomaterial of planktonic tintinnid ciliates
Source: Nat Commun. 2026 Jun 13;17:7507. doi: 10.1038/s41467-026-74402-4 (PMC13408134; doi:10.1038/s41467-026-74402-4)
Supplement: Supplementary file 6 — Supplementary Data 16 [file 41467_2026_74402_MOESM6_ESM.zip › AF2_structure_models/Pacific_72.cif]

data_0
#
_entry.id   0
#
_struct_asym.id          A
_struct_asym.entity_id   0
#
_entity_poly.entity_id        0
_entity_poly.type             polypeptide(L)
_entity_poly.pdbx_strand_id   A
#
_entity.id     0
_entity.type   polymer
#
loop_
_entity_poly_seq.entity_id
_entity_poly_seq.num
_entity_poly_seq.mon_id
0 1   MET 
0 2   LYS 
0 3   THR 
0 4   PHE 
0 5   ALA 
0 6   PHE 
0 7   ALA 
0 8   LEU 
0 9   LEU 
0 10  VAL 
0 11  ALA 
0 12  THR 
0 13  ILE 
0 14  SER 
0 15  ALA 
0 16  ASN 
0 17  PRO 
0 18  GLY 
0 19  TYR 
0 20  TYR 
0 21  GLN 
0 22  PRO 
0 23  LYS 
0 24  PRO 
0 25  VAL 
0 26  VAL 
0 27  THR 
0 28  VAL 
0 29  THR 
0 30  LYS 
0 31  LYS 
0 32  PRO 
0 33  GLY 
0 34  PHE 
0 35  SER 
0 36  GLN 
0 37  SER 
0 38  GLY 
0 39  ALA 
0 40  SER 
0 41  LYS 
0 42  GLY 
0 43  TYR 
0 44  GLY 
0 45  GLN 
0 46  GLN 
0 47  ALA 
0 48  GLU 
0 49  LYS 
0 50  ARG 
0 51  SER 
0 52  ALA 
0 53  SER 
0 54  ASP 
0 55  PHE 
0 56  ASP 
0 57  ALA 
0 58  TYR 
0 59  GLY 
0 60  ARG 
0 61  ASP 
0 62  GLN 
0 63  ASP 
0 64  LEU 
0 65  SER 
0 66  ILE 
0 67  GLU 
0 68  GLU 
0 69  SER 
0 70  TYR 
0 71  GLY 
0 72  ARG 
0 73  THR 
0 74  ASN 
0 75  ALA 
0 76  LYS 
0 77  SER 
0 78  TYR 
0 79  ALA 
0 80  ALA 
0 81  GLU 
0 82  SER 
0 83  TYR 
0 84  ASP 
0 85  GLU 
0 86  TRP 
0 87  ASP 
0 88  ASN 
0 89  THR 
0 90  ASP 
0 91  ASP 
0 92  ASP 
0 93  LYS 
0 94  TRP 
0 95  GLY 
0 96  ALA 
0 97  GLN 
0 98  ALA 
0 99  TRP 
0 100 GLY 
0 101 GLN 
0 102 ASP 
0 103 ARG 
0 104 ASP 
0 105 VAL 
0 106 TYR 
0 107 GLY 
0 108 ALA 
0 109 SER 
0 110 SER 
0 111 TYR 
0 112 GLY 
0 113 LYS 
0 114 GLN 
0 115 ALA 
0 116 SER 
0 117 SER 
0 118 GLY 
0 119 ASP 
0 120 TYR 
0 121 ASP 
0 122 LYS 
0 123 TYR 
0 124 GLY 
0 125 LYS 
0 126 LYS 
0 127 ALA 
0 128 ALA 
0 129 ALA 
0 130 ALA 
0 131 GLY 
0 132 THR 
0 133 LYS 
0 134 TRP 
0 135 GLY 
0 136 ASP 
0 137 LEU 
0 138 LYS 
0 139 GLY 
0 140 GLY 
0 141 LYS 
0 142 GLY 
0 143 GLU 
0 144 VAL 
0 145 ASP 
0 146 ALA 
0 147 TYR 
0 148 GLY 
0 149 LYS 
0 150 GLN 
0 151 SER 
0 152 HIS 
0 153 ALA 
0 154 ALA 
0 155 GLY 
0 156 ALA 
0 157 SER 
0 158 ALA 
0 159 VAL 
0 160 TRP 
0 161 GLN 
0 162 GLY 
0 163 ALA 
0 164 SER 
0 165 ALA 
0 166 GLY 
0 167 TYR 
0 168 GLY 
0 169 ALA 
0 170 ALA 
0 171 ARG 
0 172 GLY 
0 173 GLY 
0 174 TYR 
0 175 ASP 
0 176 ASN 
0 177 ASP 
0 178 VAL 
0 179 TRP 
0 180 ALA 
0 181 LYS 
0 182 GLN 
0 183 ALA 
0 184 TYR 
0 185 GLY 
0 186 SER 
0 187 ASP 
0 188 TYR 
0 189 ASP 
0 190 SER 
0 191 ARG 
0 192 TRP 
0 193 GLY 
0 194 LYS 
0 195 SER 
0 196 TYR 
0 197 ASP 
0 198 SER 
0 199 VAL 
0 200 GLU 
0 201 ALA 
0 202 LYS 
0 203 SER 
0 204 TYR 
0 205 ASP 
0 206 ASN 
0 207 GLU 
0 208 ASN 
0 209 TYR 
0 210 ALA 
0 211 ARG 
0 212 ARG 
0 213 VAL 
0 214 ARG 
0 215 ALA 
0 216 ASP 
0 217 ASP 
0 218 ASP 
0 219 GLN 
0 220 TRP 
0 221 ALA 
0 222 GLU 
0 223 ASP 
0 224 TYR 
0 225 ASP 
0 226 ARG 
0 227 TYR 
0 228 ASP 
0 229 ALA 
0 230 GLY 
0 231 GLU 
0 232 GLY 
0 233 ASP 
0 234 ALA 
0 235 TYR 
0 236 GLY 
0 237 ARG 
0 238 ALA 
0 239 ALA 
0 240 SER 
0 241 GLU 
0 242 LYS 
0 243 SER 
0 244 TRP 
0 245 GLY 
0 246 LYS 
0 247 GLY 
0 248 SER 
0 249 GLY 
0 250 TYR 
0 251 GLY 
0 252 LYS 
0 253 GLY 
0 254 GLY 
0 255 ASP 
0 256 ARG 
0 257 ALA 
0 258 ALA 
0 259 ALA 
0 260 SER 
0 261 LYS 
0 262 ALA 
0 263 HIS 
0 264 GLY 
0 265 GLN 
0 266 ASP 
0 267 TYR 
0 268 TRP 
0 269 GLY 
0 270 LYS 
0 271 SER 
0 272 GLY 
0 273 SER 
0 274 ASP 
0 275 TRP 
0 276 ASP 
0 277 ALA 
0 278 TRP 
0 279 GLY 
0 280 ARG 
0 281 ASP 
0 282 GLN 
0 283 ASP 
0 284 TYR 
0 285 SER 
0 286 GLU 
0 287 ASP 
0 288 VAL 
0 289 SER 
0 290 TYR 
0 291 ASP 
0 292 ARG 
0 293 THR 
0 294 THR 
0 295 ALA 
0 296 LYS 
0 297 ALA 
0 298 TYR 
0 299 ALA 
0 300 ALA 
0 301 GLU 
0 302 SER 
0 303 TYR 
0 304 ASP 
0 305 GLU 
0 306 TRP 
0 307 ASP 
0 308 ASN 
0 309 ALA 
0 310 ASP 
0 311 ASP 
0 312 ASP 
0 313 LYS 
0 314 TRP 
0 315 GLY 
0 316 ALA 
0 317 GLN 
0 318 ALA 
0 319 TRP 
0 320 GLY 
0 321 LYS 
0 322 ASP 
0 323 ARG 
0 324 ASP 
0 325 VAL 
0 326 TYR 
0 327 GLY 
0 328 ALA 
0 329 SER 
0 330 SER 
0 331 TYR 
0 332 GLY 
0 333 ALA 
0 334 VAL 
0 335 ALA 
0 336 SER 
0 337 ALA 
0 338 LYS 
0 339 ASP 
0 340 ALA 
0 341 SER 
0 342 LYS 
0 343 LYS 
0 344 GLY 
0 345 TYR 
0 346 GLY 
0 347 ALA 
0 348 ALA 
0 349 GLU 
0 350 LEU 
0 351 TYR 
0 352 GLY 
0 353 GLN 
0 354 GLN 
0 355 VAL 
0 356 SER 
0 357 ALA 
0 358 ASN 
0 359 GLY 
0 360 GLN 
0 361 SER 
0 362 TYR 
0 363 HIS 
0 364 PRO 
0 365 ASP 
0 366 PRO 
0 367 TYR 
0 368 GLY 
0 369 LYS 
0 370 GLY 
0 371 GLY 
0 372 TYR 
0 373 VAL 
0 374 THR 
0 375 LYS 
0 376 HIS 
0 377 GLY 
0 378 ALA 
0 379 GLN 
0 380 ALA 
0 381 GLY 
0 382 GLN 
0 383 TYR 
0 384 GLY 
0 385 ALA 
0 386 ALA 
0 387 SER 
0 388 GLY 
0 389 LYS 
0 390 GLY 
0 391 SER 
0 392 ASP 
0 393 SER 
0 394 MET 
0 395 VAL 
0 396 TRP 
0 397 GLN 
0 398 GLY 
0 399 ALA 
0 400 SER 
0 401 ALA 
0 402 ALA 
0 403 LYS 
0 404 GLN 
0 405 ALA 
0 406 ALA 
0 407 ALA 
0 408 GLY 
0 409 ALA 
0 410 TYR 
0 411 ASP 
0 412 ASN 
0 413 ASP 
0 414 GLU 
0 415 TRP 
0 416 ALA 
0 417 LYS 
0 418 GLN 
0 419 ALA 
0 420 TYR 
0 421 GLY 
0 422 SER 
0 423 ASP 
0 424 TYR 
0 425 ASP 
0 426 SER 
0 427 ARG 
0 428 TRP 
0 429 GLY 
0 430 LYS 
0 431 SER 
0 432 TYR 
0 433 ASP 
0 434 SER 
0 435 VAL 
0 436 SER 
0 437 ALA 
0 438 LYS 
0 439 SER 
0 440 TYR 
0 441 ASP 
0 442 ASN 
0 443 GLU 
0 444 SER 
0 445 TYR 
0 446 ALA 
0 447 ARG 
0 448 ALA 
0 449 VAL 
0 450 GLN 
0 451 ALA 
0 452 ASP 
0 453 ASP 
0 454 ASP 
0 455 GLN 
0 456 TRP 
0 457 ALA 
0 458 GLU 
0 459 ASP 
0 460 TYR 
0 461 ASP 
0 462 ARG 
0 463 TYR 
0 464 ASP 
0 465 SER 
0 466 ARG 
0 467 ASP 
0 468 ALA 
0 469 GLY 
0 470 ALA 
0 471 GLN 
0 472 GLY 
0 473 ARG 
0 474 GLY 
0 475 ALA 
0 476 SER 
0 477 LYS 
0 478 TRP 
0 479 GLY 
0 480 LYS 
0 481 ASP 
0 482 ALA 
0 483 ASP 
0 484 LYS 
0 485 THR 
0 486 VAL 
0 487 LYS 
0 488 GLY 
0 489 HIS 
0 490 ALA 
0 491 HIS 
0 492 PRO 
0 493 GLY 
0 494 TYR 
0 495 HIS 
0 496 GLY 
0 497 THR 
0 498 SER 
0 499 VAL 
0 500 THR 
0 501 SER 
0 502 LYS 
0 503 LYS 
0 504 GLY 
0 505 ALA 
0 506 GLU 
0 507 TYR 
0 508 ASP 
0 509 ILE 
0 510 ALA 
0 511 SER 
0 512 GLU 
0 513 ALA 
0 514 GLY 
0 515 GLN 
0 516 ALA 
0 517 GLY 
0 518 TYR 
0 519 TRP 
0 520 GLY 
0 521 LYS 
0 522 SER 
0 523 GLY 
0 524 SER 
0 525 ASP 
0 526 TRP 
0 527 ASP 
0 528 ALA 
0 529 TYR 
0 530 GLY 
0 531 ARG 
0 532 ASP 
0 533 GLN 
0 534 ASP 
0 535 LEU 
0 536 SER 
0 537 ILE 
0 538 LYS 
0 539 GLU 
0 540 SER 
0 541 TYR 
0 542 ASP 
0 543 ARG 
0 544 THR 
0 545 TRP 
0 546 ALA 
0 547 LYS 
0 548 SER 
0 549 TYR 
0 550 ASP 
0 551 ALA 
0 552 GLU 
0 553 SER 
0 554 TYR 
0 555 ASP 
0 556 GLU 
0 557 TRP 
0 558 ASP 
0 559 ASN 
0 560 LYS 
0 561 ASP 
0 562 ASP 
0 563 ASP 
0 564 LYS 
0 565 TRP 
0 566 GLY 
0 567 ALA 
0 568 GLN 
0 569 ALA 
0 570 TRP 
0 571 GLY 
0 572 LYS 
0 573 ASP 
0 574 ARG 
0 575 ASP 
0 576 VAL 
0 577 TYR 
0 578 GLY 
0 579 ALA 
0 580 SER 
0 581 SER 
0 582 PHE 
0 583 GLY 
0 584 LYS 
0 585 ALA 
0 586 ALA 
0 587 SER 
0 588 ALA 
0 589 GLY 
0 590 ASP 
0 591 TYR 
0 592 ASP 
0 593 MET 
0 594 TYR 
0 595 GLY 
0 596 ARG 
0 597 SER 
0 598 ASN 
0 599 ALA 
0 600 ALA 
0 601 ALA 
0 602 GLY 
0 603 ALA 
0 604 ALA 
0 605 SER 
0 606 ALA 
0 607 SER 
0 608 LYS 
0 609 HIS 
0 610 GLY 
0 611 SER 
0 612 VAL 
0 613 HIS 
0 614 PRO 
0 615 VAL 
0 616 GLY 
0 617 TYR 
0 618 GLY 
0 619 LYS 
0 620 HIS 
0 621 GLY 
0 622 TYR 
0 623 GLY 
0 624 LYS 
0 625 SER 
0 626 TYR 
0 627 SER 
0 628 THR 
0 629 ALA 
0 630 GLN 
0 631 ALA 
0 632 ALA 
0 633 GLN 
0 634 ALA 
0 635 ALA 
0 636 SER 
0 637 SER 
0 638 LYS 
0 639 GLN 
0 640 GLY 
0 641 TYR 
0 642 GLY 
0 643 SER 
0 644 HIS 
0 645 SER 
0 646 ASP 
0 647 ALA 
0 648 GLN 
0 649 ALA 
0 650 SER 
0 651 ARG 
0 652 ASN 
0 653 HIS 
0 654 ALA 
0 655 ALA 
0 656 ALA 
0 657 ARG 
0 658 SER 
0 659 GLY 
0 660 TYR 
0 661 ASP 
0 662 ASN 
0 663 ASP 
0 664 GLU 
0 665 TRP 
0 666 ALA 
0 667 LYS 
0 668 GLN 
0 669 ALA 
0 670 TYR 
0 671 GLY 
0 672 SER 
0 673 ASP 
0 674 PHE 
0 675 ASP 
0 676 SER 
0 677 ARG 
0 678 TRP 
0 679 GLY 
0 680 LYS 
0 681 SER 
0 682 TYR 
0 683 ASP 
0 684 SER 
0 685 VAL 
0 686 ALA 
0 687 ALA 
0 688 LYS 
0 689 SER 
0 690 TYR 
0 691 ASP 
0 692 ASP 
0 693 GLU 
0 694 GLN 
0 695 TYR 
0 696 ALA 
0 697 ARG 
0 698 LYS 
0 699 VAL 
0 700 GLN 
0 701 ALA 
0 702 ASP 
0 703 ASP 
0 704 ASP 
0 705 GLN 
0 706 TRP 
0 707 ALA 
0 708 GLU 
0 709 ASP 
0 710 TYR 
0 711 ASP 
0 712 ARG 
0 713 TYR 
0 714 ASP 
0 715 SER 
0 716 ARG 
0 717 ASP 
0 718 ALA 
0 719 ASP 
0 720 ARG 
0 721 TYR 
0 722 GLY 
0 723 GLN 
0 724 ALA 
0 725 ALA 
0 726 SER 
0 727 ALA 
0 728 ALA 
0 729 LEU 
0 730 ARG 
0 731 GLN 
0 732 PRO 
0 733 GLY 
0 734 LYS 
0 735 VAL 
0 736 GLN 
0 737 TYR 
0 738 GLN 
0 739 VAL 
0 740 SER 
0 741 TYR 
0 742 PRO 
0 743 LYS 
0 744 PRO 
0 745 GLN 
0 746 PRO 
0 747 ARG 
0 748 HIS 
0 749 GLN 
0 750 ALA 
0 751 TRP 
#
loop_
_chem_comp.id
_chem_comp.type
_chem_comp.name
ALA 'L-peptide linking' ALANINE         
ARG 'L-peptide linking' ARGININE        
ASN 'L-peptide linking' ASPARAGINE      
ASP 'L-peptide linking' 'ASPARTIC ACID' 
CYS 'L-peptide linking' CYSTEINE        
GLN 'L-peptide linking' GLUTAMINE       
GLU 'L-peptide linking' 'GLUTAMIC ACID' 
HIS 'L-peptide linking' HISTIDINE       
ILE 'L-peptide linking' ISOLEUCINE      
LEU 'L-peptide linking' LEUCINE         
LYS 'L-peptide linking' LYSINE          
MET 'L-peptide linking' METHIONINE      
PHE 'L-peptide linking' PHENYLALANINE   
PRO 'L-peptide linking' PROLINE         
SER 'L-peptide linking' SERINE          
THR 'L-peptide linking' THREONINE       
TRP 'L-peptide linking' TRYPTOPHAN      
TYR 'L-peptide linking' TYROSINE        
VAL 'L-peptide linking' VALINE          
GLY 'peptide linking'   GLYCINE         
#
loop_
_atom_site.group_PDB
_atom_site.id
_atom_site.type_symbol
_atom_site.label_atom_id
_atom_site.label_alt_id
_atom_site.label_comp_id
_atom_site.label_asym_id
_atom_site.label_entity_id
_atom_site.label_seq_id
_atom_site.pdbx_PDB_ins_code
_atom_site.Cartn_x
_atom_site.Cartn_y
_atom_site.Cartn_z
_atom_site.occupancy
_atom_site.B_iso_or_equiv
_atom_site.auth_seq_id
_atom_site.auth_asym_id
_atom_site.pdbx_PDB_model_num
ATOM 1    N N   . MET A 0 1   . -18.732  32.320  -19.627  1.00 40.51 1   A 1 
ATOM 2    C CA  . MET A 0 1   . -18.544  32.621  -21.068  1.00 40.51 1   A 1 
ATOM 3    C C   . MET A 0 1   . -17.063  32.828  -21.419  1.00 40.51 1   A 1 
ATOM 4    C CB  . MET A 0 1   . -19.357  33.862  -21.490  1.00 40.51 1   A 1 
ATOM 5    O O   . MET A 0 1   . -16.675  33.921  -21.808  1.00 40.51 1   A 1 
ATOM 6    C CG  . MET A 0 1   . -20.875  33.699  -21.435  1.00 40.51 1   A 1 
ATOM 7    S SD  . MET A 0 1   . -21.697  35.251  -21.869  1.00 40.51 1   A 1 
ATOM 8    C CE  . MET A 0 1   . -23.431  34.729  -21.877  1.00 40.51 1   A 1 
ATOM 9    N N   . LYS A 0 2   . -16.230  31.787  -21.313  1.00 39.98 2   A 1 
ATOM 10   C CA  . LYS A 0 2   . -14.981  31.634  -22.081  1.00 39.98 2   A 1 
ATOM 11   C C   . LYS A 0 2   . -14.856  30.137  -22.344  1.00 39.98 2   A 1 
ATOM 12   C CB  . LYS A 0 2   . -13.738  32.191  -21.348  1.00 39.98 2   A 1 
ATOM 13   O O   . LYS A 0 2   . -14.877  29.360  -21.397  1.00 39.98 2   A 1 
ATOM 14   C CG  . LYS A 0 2   . -13.693  33.730  -21.351  1.00 39.98 2   A 1 
ATOM 15   C CD  . LYS A 0 2   . -12.338  34.306  -20.922  1.00 39.98 2   A 1 
ATOM 16   C CE  . LYS A 0 2   . -12.394  35.840  -20.999  1.00 39.98 2   A 1 
ATOM 17   N NZ  . LYS A 0 2   . -11.128  36.465  -20.537  1.00 39.98 2   A 1 
ATOM 18   N N   . THR A 0 3   . -14.915  29.743  -23.608  1.00 40.26 3   A 1 
ATOM 19   C CA  . THR A 0 3   . -15.043  28.347  -24.032  1.00 40.26 3   A 1 
ATOM 20   C C   . THR A 0 3   . -13.692  27.644  -24.001  1.00 40.26 3   A 1 
ATOM 21   C CB  . THR A 0 3   . -15.664  28.261  -25.440  1.00 40.26 3   A 1 
ATOM 22   O O   . THR A 0 3   . -12.710  28.158  -24.530  1.00 40.26 3   A 1 
ATOM 23   C CG2 . THR A 0 3   . -17.189  28.240  -25.362  1.00 40.26 3   A 1 
ATOM 24   O OG1 . THR A 0 3   . -15.329  29.398  -26.212  1.00 40.26 3   A 1 
ATOM 25   N N   . PHE A 0 4   . -13.658  26.453  -23.403  1.00 34.31 4   A 1 
ATOM 26   C CA  . PHE A 0 4   . -12.511  25.552  -23.462  1.00 34.31 4   A 1 
ATOM 27   C C   . PHE A 0 4   . -12.329  25.067  -24.905  1.00 34.31 4   A 1 
ATOM 28   C CB  . PHE A 0 4   . -12.742  24.362  -22.514  1.00 34.31 4   A 1 
ATOM 29   O O   . PHE A 0 4   . -13.142  24.293  -25.404  1.00 34.31 4   A 1 
ATOM 30   C CG  . PHE A 0 4   . -12.539  24.659  -21.039  1.00 34.31 4   A 1 
ATOM 31   C CD1 . PHE A 0 4   . -11.358  24.232  -20.401  1.00 34.31 4   A 1 
ATOM 32   C CD2 . PHE A 0 4   . -13.533  25.321  -20.291  1.00 34.31 4   A 1 
ATOM 33   C CE1 . PHE A 0 4   . -11.173  24.464  -19.027  1.00 34.31 4   A 1 
ATOM 34   C CE2 . PHE A 0 4   . -13.344  25.558  -18.917  1.00 34.31 4   A 1 
ATOM 35   C CZ  . PHE A 0 4   . -12.165  25.127  -18.285  1.00 34.31 4   A 1 
ATOM 36   N N   . ALA A 0 5   . -11.272  25.525  -25.572  1.00 40.70 5   A 1 
ATOM 37   C CA  . ALA A 0 5   . -10.850  25.005  -26.865  1.00 40.70 5   A 1 
ATOM 38   C C   . ALA A 0 5   . -9.607   24.131  -26.660  1.00 40.70 5   A 1 
ATOM 39   C CB  . ALA A 0 5   . -10.633  26.173  -27.836  1.00 40.70 5   A 1 
ATOM 40   O O   . ALA A 0 5   . -8.497   24.639  -26.512  1.00 40.70 5   A 1 
ATOM 41   N N   . PHE A 0 6   . -9.808   22.812  -26.637  1.00 31.25 6   A 1 
ATOM 42   C CA  . PHE A 0 6   . -8.726   21.831  -26.708  1.00 31.25 6   A 1 
ATOM 43   C C   . PHE A 0 6   . -8.011   21.968  -28.062  1.00 31.25 6   A 1 
ATOM 44   C CB  . PHE A 0 6   . -9.299   20.410  -26.533  1.00 31.25 6   A 1 
ATOM 45   O O   . PHE A 0 6   . -8.501   21.485  -29.080  1.00 31.25 6   A 1 
ATOM 46   C CG  . PHE A 0 6   . -9.261   19.851  -25.123  1.00 31.25 6   A 1 
ATOM 47   C CD1 . PHE A 0 6   . -8.335   18.838  -24.803  1.00 31.25 6   A 1 
ATOM 48   C CD2 . PHE A 0 6   . -10.174  20.293  -24.145  1.00 31.25 6   A 1 
ATOM 49   C CE1 . PHE A 0 6   . -8.322   18.268  -23.518  1.00 31.25 6   A 1 
ATOM 50   C CE2 . PHE A 0 6   . -10.158  19.724  -22.857  1.00 31.25 6   A 1 
ATOM 51   C CZ  . PHE A 0 6   . -9.234   18.710  -22.546  1.00 31.25 6   A 1 
ATOM 52   N N   . ALA A 0 7   . -6.847   22.618  -28.074  1.00 37.42 7   A 1 
ATOM 53   C CA  . ALA A 0 7   . -5.927   22.615  -29.206  1.00 37.42 7   A 1 
ATOM 54   C C   . ALA A 0 7   . -4.766   21.662  -28.892  1.00 37.42 7   A 1 
ATOM 55   C CB  . ALA A 0 7   . -5.499   24.052  -29.524  1.00 37.42 7   A 1 
ATOM 56   O O   . ALA A 0 7   . -3.738   22.056  -28.343  1.00 37.42 7   A 1 
ATOM 57   N N   . LEU A 0 8   . -4.974   20.383  -29.212  1.00 32.93 8   A 1 
ATOM 58   C CA  . LEU A 0 8   . -4.005   19.299  -29.060  1.00 32.93 8   A 1 
ATOM 59   C C   . LEU A 0 8   . -2.850   19.469  -30.067  1.00 32.93 8   A 1 
ATOM 60   C CB  . LEU A 0 8   . -4.778   17.973  -29.240  1.00 32.93 8   A 1 
ATOM 61   O O   . LEU A 0 8   . -2.828   18.822  -31.111  1.00 32.93 8   A 1 
ATOM 62   C CG  . LEU A 0 8   . -3.949   16.696  -29.001  1.00 32.93 8   A 1 
ATOM 63   C CD1 . LEU A 0 8   . -3.704   16.459  -27.510  1.00 32.93 8   A 1 
ATOM 64   C CD2 . LEU A 0 8   . -4.684   15.482  -29.567  1.00 32.93 8   A 1 
ATOM 65   N N   . LEU A 0 9   . -1.894   20.354  -29.775  1.00 32.53 9   A 1 
ATOM 66   C CA  . LEU A 0 9   . -0.690   20.520  -30.592  1.00 32.53 9   A 1 
ATOM 67   C C   . LEU A 0 9   . 0.425    19.587  -30.097  1.00 32.53 9   A 1 
ATOM 68   C CB  . LEU A 0 9   . -0.288   22.006  -30.682  1.00 32.53 9   A 1 
ATOM 69   O O   . LEU A 0 9   . 1.399    20.024  -29.485  1.00 32.53 9   A 1 
ATOM 70   C CG  . LEU A 0 9   . 0.741    22.271  -31.803  1.00 32.53 9   A 1 
ATOM 71   C CD1 . LEU A 0 9   . 0.118    22.168  -33.201  1.00 32.53 9   A 1 
ATOM 72   C CD2 . LEU A 0 9   . 1.327    23.676  -31.664  1.00 32.53 9   A 1 
ATOM 73   N N   . VAL A 0 10  . 0.288    18.291  -30.393  1.00 33.13 10  A 1 
ATOM 74   C CA  . VAL A 0 10  . 1.392    17.321  -30.283  1.00 33.13 10  A 1 
ATOM 75   C C   . VAL A 0 10  . 2.358    17.569  -31.443  1.00 33.13 10  A 1 
ATOM 76   C CB  . VAL A 0 10  . 0.895    15.861  -30.200  1.00 33.13 10  A 1 
ATOM 77   O O   . VAL A 0 10  . 2.382    16.856  -32.440  1.00 33.13 10  A 1 
ATOM 78   C CG1 . VAL A 0 10  . 2.049    14.855  -30.052  1.00 33.13 10  A 1 
ATOM 79   C CG2 . VAL A 0 10  . 0.001    15.670  -28.967  1.00 33.13 10  A 1 
ATOM 80   N N   . ALA A 0 11  . 3.136    18.640  -31.321  1.00 34.46 11  A 1 
ATOM 81   C CA  . ALA A 0 11  . 4.284    18.913  -32.167  1.00 34.46 11  A 1 
ATOM 82   C C   . ALA A 0 11  . 5.540    18.446  -31.426  1.00 34.46 11  A 1 
ATOM 83   C CB  . ALA A 0 11  . 4.287    20.395  -32.563  1.00 34.46 11  A 1 
ATOM 84   O O   . ALA A 0 11  . 6.276    19.249  -30.851  1.00 34.46 11  A 1 
ATOM 85   N N   . THR A 0 12  . 5.784    17.133  -31.436  1.00 35.20 12  A 1 
ATOM 86   C CA  . THR A 0 12  . 7.068    16.539  -31.041  1.00 35.20 12  A 1 
ATOM 87   C C   . THR A 0 12  . 8.132    16.906  -32.072  1.00 35.20 12  A 1 
ATOM 88   C CB  . THR A 0 12  . 6.971    15.013  -30.872  1.00 35.20 12  A 1 
ATOM 89   O O   . THR A 0 12  . 8.582    16.080  -32.865  1.00 35.20 12  A 1 
ATOM 90   C CG2 . THR A 0 12  . 6.199    14.631  -29.613  1.00 35.20 12  A 1 
ATOM 91   O OG1 . THR A 0 12  . 6.304    14.453  -31.978  1.00 35.20 12  A 1 
ATOM 92   N N   . ILE A 0 13  . 8.533    18.177  -32.075  1.00 36.80 13  A 1 
ATOM 93   C CA  . ILE A 0 13  . 9.722    18.644  -32.774  1.00 36.80 13  A 1 
ATOM 94   C C   . ILE A 0 13  . 10.908   18.212  -31.913  1.00 36.80 13  A 1 
ATOM 95   C CB  . ILE A 0 13  . 9.656    20.162  -33.079  1.00 36.80 13  A 1 
ATOM 96   O O   . ILE A 0 13  . 11.484   19.000  -31.167  1.00 36.80 13  A 1 
ATOM 97   C CG1 . ILE A 0 13  . 8.413    20.479  -33.946  1.00 36.80 13  A 1 
ATOM 98   C CG2 . ILE A 0 13  . 10.933   20.621  -33.812  1.00 36.80 13  A 1 
ATOM 99   C CD1 . ILE A 0 13  . 8.202    21.969  -34.244  1.00 36.80 13  A 1 
ATOM 100  N N   . SER A 0 14  . 11.289   16.939  -32.034  1.00 36.86 14  A 1 
ATOM 101  C CA  . SER A 0 14  . 12.584   16.434  -31.575  1.00 36.86 14  A 1 
ATOM 102  C C   . SER A 0 14  . 13.696   16.913  -32.516  1.00 36.86 14  A 1 
ATOM 103  C CB  . SER A 0 14  . 12.555   14.910  -31.408  1.00 36.86 14  A 1 
ATOM 104  O O   . SER A 0 14  . 14.515   16.133  -32.999  1.00 36.86 14  A 1 
ATOM 105  O OG  . SER A 0 14  . 12.362   14.290  -32.661  1.00 36.86 14  A 1 
ATOM 106  N N   . ALA A 0 15  . 13.730   18.220  -32.780  1.00 39.58 15  A 1 
ATOM 107  C CA  . ALA A 0 15  . 14.927   18.889  -33.249  1.00 39.58 15  A 1 
ATOM 108  C C   . ALA A 0 15  . 15.843   19.044  -32.033  1.00 39.58 15  A 1 
ATOM 109  C CB  . ALA A 0 15  . 14.561   20.218  -33.925  1.00 39.58 15  A 1 
ATOM 110  O O   . ALA A 0 15  . 15.977   20.134  -31.486  1.00 39.58 15  A 1 
ATOM 111  N N   . ASN A 0 16  . 16.435   17.933  -31.590  1.00 39.76 16  A 1 
ATOM 112  C CA  . ASN A 0 16  . 17.652   18.005  -30.802  1.00 39.76 16  A 1 
ATOM 113  C C   . ASN A 0 16  . 18.758   18.323  -31.820  1.00 39.76 16  A 1 
ATOM 114  C CB  . ASN A 0 16  . 17.862   16.685  -30.032  1.00 39.76 16  A 1 
ATOM 115  O O   . ASN A 0 16  . 19.086   17.444  -32.625  1.00 39.76 16  A 1 
ATOM 116  C CG  . ASN A 0 16  . 18.912   16.830  -28.943  1.00 39.76 16  A 1 
ATOM 117  N ND2 . ASN A 0 16  . 19.300   15.753  -28.302  1.00 39.76 16  A 1 
ATOM 118  O OD1 . ASN A 0 16  . 19.367   17.915  -28.631  1.00 39.76 16  A 1 
ATOM 119  N N   . PRO A 0 17  . 19.236   19.579  -31.924  1.00 42.55 17  A 1 
ATOM 120  C CA  . PRO A 0 17  . 20.263   19.909  -32.896  1.00 42.55 17  A 1 
ATOM 121  C C   . PRO A 0 17  . 21.493   19.082  -32.538  1.00 42.55 17  A 1 
ATOM 122  C CB  . PRO A 0 17  . 20.499   21.416  -32.759  1.00 42.55 17  A 1 
ATOM 123  O O   . PRO A 0 17  . 21.975   19.176  -31.413  1.00 42.55 17  A 1 
ATOM 124  C CG  . PRO A 0 17  . 20.142   21.700  -31.299  1.00 42.55 17  A 1 
ATOM 125  C CD  . PRO A 0 17  . 19.022   20.701  -31.015  1.00 42.55 17  A 1 
ATOM 126  N N   . GLY A 0 18  . 21.967   18.256  -33.476  1.00 39.15 18  A 1 
ATOM 127  C CA  . GLY A 0 18  . 23.120   17.392  -33.241  1.00 39.15 18  A 1 
ATOM 128  C C   . GLY A 0 18  . 24.255   18.213  -32.642  1.00 39.15 18  A 1 
ATOM 129  O O   . GLY A 0 18  . 24.730   19.156  -33.280  1.00 39.15 18  A 1 
ATOM 130  N N   . TYR A 0 19  . 24.620   17.897  -31.396  1.00 38.51 19  A 1 
ATOM 131  C CA  . TYR A 0 19  . 25.637   18.632  -30.662  1.00 38.51 19  A 1 
ATOM 132  C C   . TYR A 0 19  . 26.929   18.547  -31.463  1.00 38.51 19  A 1 
ATOM 133  C CB  . TYR A 0 19  . 25.798   18.082  -29.237  1.00 38.51 19  A 1 
ATOM 134  O O   . TYR A 0 19  . 27.525   17.480  -31.604  1.00 38.51 19  A 1 
ATOM 135  C CG  . TYR A 0 19  . 24.756   18.597  -28.258  1.00 38.51 19  A 1 
ATOM 136  C CD1 . TYR A 0 19  . 25.068   19.676  -27.406  1.00 38.51 19  A 1 
ATOM 137  C CD2 . TYR A 0 19  . 23.481   18.001  -28.193  1.00 38.51 19  A 1 
ATOM 138  C CE1 . TYR A 0 19  . 24.116   20.150  -26.482  1.00 38.51 19  A 1 
ATOM 139  C CE2 . TYR A 0 19  . 22.524   18.480  -27.279  1.00 38.51 19  A 1 
ATOM 140  O OH  . TYR A 0 19  . 21.922   19.989  -25.517  1.00 38.51 19  A 1 
ATOM 141  C CZ  . TYR A 0 19  . 22.840   19.547  -26.416  1.00 38.51 19  A 1 
ATOM 142  N N   . TYR A 0 20  . 27.326   19.680  -32.040  1.00 40.12 20  A 1 
ATOM 143  C CA  . TYR A 0 20  . 28.534   19.786  -32.839  1.00 40.12 20  A 1 
ATOM 144  C C   . TYR A 0 20  . 29.728   19.728  -31.885  1.00 40.12 20  A 1 
ATOM 145  C CB  . TYR A 0 20  . 28.464   21.058  -33.702  1.00 40.12 20  A 1 
ATOM 146  O O   . TYR A 0 20  . 30.246   20.766  -31.478  1.00 40.12 20  A 1 
ATOM 147  C CG  . TYR A 0 20  . 29.470   21.115  -34.840  1.00 40.12 20  A 1 
ATOM 148  C CD1 . TYR A 0 20  . 30.784   21.568  -34.612  1.00 40.12 20  A 1 
ATOM 149  C CD2 . TYR A 0 20  . 29.078   20.729  -36.137  1.00 40.12 20  A 1 
ATOM 150  C CE1 . TYR A 0 20  . 31.704   21.642  -35.677  1.00 40.12 20  A 1 
ATOM 151  C CE2 . TYR A 0 20  . 29.991   20.807  -37.207  1.00 40.12 20  A 1 
ATOM 152  O OH  . TYR A 0 20  . 32.185   21.343  -38.011  1.00 40.12 20  A 1 
ATOM 153  C CZ  . TYR A 0 20  . 31.305   21.264  -36.978  1.00 40.12 20  A 1 
ATOM 154  N N   . GLN A 0 21  . 30.114   18.508  -31.495  1.00 40.59 21  A 1 
ATOM 155  C CA  . GLN A 0 21  . 31.334   18.212  -30.749  1.00 40.59 21  A 1 
ATOM 156  C C   . GLN A 0 21  . 32.505   18.863  -31.505  1.00 40.59 21  A 1 
ATOM 157  C CB  . GLN A 0 21  . 31.520   16.683  -30.648  1.00 40.59 21  A 1 
ATOM 158  O O   . GLN A 0 21  . 32.813   18.449  -32.632  1.00 40.59 21  A 1 
ATOM 159  C CG  . GLN A 0 21  . 30.596   15.984  -29.628  1.00 40.59 21  A 1 
ATOM 160  C CD  . GLN A 0 21  . 31.026   16.171  -28.171  1.00 40.59 21  A 1 
ATOM 161  N NE2 . GLN A 0 21  . 30.440   15.454  -27.238  1.00 40.59 21  A 1 
ATOM 162  O OE1 . GLN A 0 21  . 31.880   16.981  -27.848  1.00 40.59 21  A 1 
ATOM 163  N N   . PRO A 0 22  . 33.119   19.938  -30.974  1.00 42.75 22  A 1 
ATOM 164  C CA  . PRO A 0 22  . 34.161   20.647  -31.693  1.00 42.75 22  A 1 
ATOM 165  C C   . PRO A 0 22  . 35.415   19.775  -31.701  1.00 42.75 22  A 1 
ATOM 166  C CB  . PRO A 0 22  . 34.335   21.976  -30.952  1.00 42.75 22  A 1 
ATOM 167  O O   . PRO A 0 22  . 36.104   19.663  -30.690  1.00 42.75 22  A 1 
ATOM 168  C CG  . PRO A 0 22  . 33.935   21.644  -29.514  1.00 42.75 22  A 1 
ATOM 169  C CD  . PRO A 0 22  . 32.875   20.555  -29.675  1.00 42.75 22  A 1 
ATOM 170  N N   . LYS A 0 23  . 35.711   19.159  -32.854  1.00 40.97 23  A 1 
ATOM 171  C CA  . LYS A 0 23  . 36.910   18.326  -33.037  1.00 40.97 23  A 1 
ATOM 172  C C   . LYS A 0 23  . 38.153   19.074  -32.521  1.00 40.97 23  A 1 
ATOM 173  C CB  . LYS A 0 23  . 37.105   17.939  -34.512  1.00 40.97 23  A 1 
ATOM 174  O O   . LYS A 0 23  . 38.344   20.228  -32.924  1.00 40.97 23  A 1 
ATOM 175  C CG  . LYS A 0 23  . 35.950   17.085  -35.055  1.00 40.97 23  A 1 
ATOM 176  C CD  . LYS A 0 23  . 36.290   16.500  -36.433  1.00 40.97 23  A 1 
ATOM 177  C CE  . LYS A 0 23  . 35.143   15.590  -36.890  1.00 40.97 23  A 1 
ATOM 178  N NZ  . LYS A 0 23  . 35.548   14.696  -38.004  1.00 40.97 23  A 1 
ATOM 179  N N   . PRO A 0 24  . 38.991   18.463  -31.663  1.00 39.14 24  A 1 
ATOM 180  C CA  . PRO A 0 24  . 40.124   19.151  -31.056  1.00 39.14 24  A 1 
ATOM 181  C C   . PRO A 0 24  . 41.107   19.645  -32.126  1.00 39.14 24  A 1 
ATOM 182  C CB  . PRO A 0 24  . 40.747   18.148  -30.074  1.00 39.14 24  A 1 
ATOM 183  O O   . PRO A 0 24  . 41.676   18.870  -32.894  1.00 39.14 24  A 1 
ATOM 184  C CG  . PRO A 0 24  . 40.280   16.785  -30.585  1.00 39.14 24  A 1 
ATOM 185  C CD  . PRO A 0 24  . 38.905   17.095  -31.170  1.00 39.14 24  A 1 
ATOM 186  N N   . VAL A 0 25  . 41.317   20.963  -32.186  1.00 43.16 25  A 1 
ATOM 187  C CA  . VAL A 0 25  . 42.233   21.589  -33.152  1.00 43.16 25  A 1 
ATOM 188  C C   . VAL A 0 25  . 43.656   21.572  -32.592  1.00 43.16 25  A 1 
ATOM 189  C CB  . VAL A 0 25  . 41.767   22.997  -33.575  1.00 43.16 25  A 1 
ATOM 190  O O   . VAL A 0 25  . 44.117   22.525  -31.957  1.00 43.16 25  A 1 
ATOM 191  C CG1 . VAL A 0 25  . 42.704   23.610  -34.628  1.00 43.16 25  A 1 
ATOM 192  C CG2 . VAL A 0 25  . 40.367   22.950  -34.204  1.00 43.16 25  A 1 
ATOM 193  N N   . VAL A 0 26  . 44.370   20.475  -32.842  1.00 35.81 26  A 1 
ATOM 194  C CA  . VAL A 0 26  . 45.772   20.306  -32.433  1.00 35.81 26  A 1 
ATOM 195  C C   . VAL A 0 26  . 46.668   21.292  -33.195  1.00 35.81 26  A 1 
ATOM 196  C CB  . VAL A 0 26  . 46.240   18.848  -32.616  1.00 35.81 26  A 1 
ATOM 197  O O   . VAL A 0 26  . 46.969   21.120  -34.375  1.00 35.81 26  A 1 
ATOM 198  C CG1 . VAL A 0 26  . 47.665   18.669  -32.075  1.00 35.81 26  A 1 
ATOM 199  C CG2 . VAL A 0 26  . 45.331   17.868  -31.861  1.00 35.81 26  A 1 
ATOM 200  N N   . THR A 0 27  . 47.118   22.349  -32.514  1.00 45.25 27  A 1 
ATOM 201  C CA  . THR A 0 27  . 47.954   23.405  -33.113  1.00 45.25 27  A 1 
ATOM 202  C C   . THR A 0 27  . 49.434   23.190  -32.778  1.00 45.25 27  A 1 
ATOM 203  C CB  . THR A 0 27  . 47.462   24.803  -32.709  1.00 45.25 27  A 1 
ATOM 204  O O   . THR A 0 27  . 49.963   23.737  -31.807  1.00 45.25 27  A 1 
ATOM 205  C CG2 . THR A 0 27  . 48.172   25.907  -33.499  1.00 45.25 27  A 1 
ATOM 206  O OG1 . THR A 0 27  . 46.090   24.940  -33.004  1.00 45.25 27  A 1 
ATOM 207  N N   . VAL A 0 28  . 50.134   22.394  -33.594  1.00 36.98 28  A 1 
ATOM 208  C CA  . VAL A 0 28  . 51.557   22.071  -33.376  1.00 36.98 28  A 1 
ATOM 209  C C   . VAL A 0 28  . 52.463   23.259  -33.725  1.00 36.98 28  A 1 
ATOM 210  C CB  . VAL A 0 28  . 51.991   20.799  -34.134  1.00 36.98 28  A 1 
ATOM 211  O O   . VAL A 0 28  . 52.825   23.487  -34.880  1.00 36.98 28  A 1 
ATOM 212  C CG1 . VAL A 0 28  . 53.431   20.409  -33.761  1.00 36.98 28  A 1 
ATOM 213  C CG2 . VAL A 0 28  . 51.087   19.607  -33.803  1.00 36.98 28  A 1 
ATOM 214  N N   . THR A 0 29  . 52.902   24.003  -32.708  1.00 34.92 29  A 1 
ATOM 215  C CA  . THR A 0 29  . 53.875   25.095  -32.879  1.00 34.92 29  A 1 
ATOM 216  C C   . THR A 0 29  . 55.309   24.552  -32.844  1.00 34.92 29  A 1 
ATOM 217  C CB  . THR A 0 29  . 53.665   26.207  -31.840  1.00 34.92 29  A 1 
ATOM 218  O O   . THR A 0 29  . 55.938   24.499  -31.784  1.00 34.92 29  A 1 
ATOM 219  C CG2 . THR A 0 29  . 54.543   27.430  -32.121  1.00 34.92 29  A 1 
ATOM 220  O OG1 . THR A 0 29  . 52.338   26.674  -31.892  1.00 34.92 29  A 1 
ATOM 221  N N   . LYS A 0 30  . 55.866   24.170  -34.003  1.00 33.63 30  A 1 
ATOM 222  C CA  . LYS A 0 30  . 57.291   23.795  -34.116  1.00 33.63 30  A 1 
ATOM 223  C C   . LYS A 0 30  . 58.197   24.992  -33.792  1.00 33.63 30  A 1 
ATOM 224  C CB  . LYS A 0 30  . 57.623   23.208  -35.508  1.00 33.63 30  A 1 
ATOM 225  O O   . LYS A 0 30  . 58.418   25.860  -34.636  1.00 33.63 30  A 1 
ATOM 226  C CG  . LYS A 0 30  . 57.244   21.722  -35.627  1.00 33.63 30  A 1 
ATOM 227  C CD  . LYS A 0 30  . 57.682   21.086  -36.960  1.00 33.63 30  A 1 
ATOM 228  C CE  . LYS A 0 30  . 57.391   19.575  -36.908  1.00 33.63 30  A 1 
ATOM 229  N NZ  . LYS A 0 30  . 57.741   18.851  -38.159  1.00 33.63 30  A 1 
ATOM 230  N N   . LYS A 0 31  . 58.777   25.020  -32.586  1.00 34.20 31  A 1 
ATOM 231  C CA  . LYS A 0 31  . 59.929   25.888  -32.284  1.00 34.20 31  A 1 
ATOM 232  C C   . LYS A 0 31  . 61.117   25.455  -33.163  1.00 34.20 31  A 1 
ATOM 233  C CB  . LYS A 0 31  . 60.305   25.826  -30.793  1.00 34.20 31  A 1 
ATOM 234  O O   . LYS A 0 31  . 61.392   24.256  -33.214  1.00 34.20 31  A 1 
ATOM 235  C CG  . LYS A 0 31  . 59.326   26.623  -29.917  1.00 34.20 31  A 1 
ATOM 236  C CD  . LYS A 0 31  . 59.704   26.529  -28.432  1.00 34.20 31  A 1 
ATOM 237  C CE  . LYS A 0 31  . 58.728   27.355  -27.584  1.00 34.20 31  A 1 
ATOM 238  N NZ  . LYS A 0 31  . 58.924   27.121  -26.130  1.00 34.20 31  A 1 
ATOM 239  N N   . PRO A 0 32  . 61.836   26.375  -33.834  1.00 38.93 32  A 1 
ATOM 240  C CA  . PRO A 0 32  . 63.005   26.010  -34.628  1.00 38.93 32  A 1 
ATOM 241  C C   . PRO A 0 32  . 64.096   25.405  -33.739  1.00 38.93 32  A 1 
ATOM 242  C CB  . PRO A 0 32  . 63.473   27.290  -35.335  1.00 38.93 32  A 1 
ATOM 243  O O   . PRO A 0 32  . 64.674   26.092  -32.895  1.00 38.93 32  A 1 
ATOM 244  C CG  . PRO A 0 32  . 62.257   28.210  -35.280  1.00 38.93 32  A 1 
ATOM 245  C CD  . PRO A 0 32  . 61.541   27.790  -33.999  1.00 38.93 32  A 1 
ATOM 246  N N   . GLY A 0 33  . 64.373   24.115  -33.939  1.00 32.02 33  A 1 
ATOM 247  C CA  . GLY A 0 33  . 65.507   23.435  -33.326  1.00 32.02 33  A 1 
ATOM 248  C C   . GLY A 0 33  . 66.824   24.103  -33.727  1.00 32.02 33  A 1 
ATOM 249  O O   . GLY A 0 33  . 67.016   24.499  -34.875  1.00 32.02 33  A 1 
ATOM 250  N N   . PHE A 0 34  . 67.707   24.245  -32.744  1.00 33.56 34  A 1 
ATOM 251  C CA  . PHE A 0 34  . 68.997   24.930  -32.798  1.00 33.56 34  A 1 
ATOM 252  C C   . PHE A 0 34  . 69.788   24.684  -34.103  1.00 33.56 34  A 1 
ATOM 253  C CB  . PHE A 0 34  . 69.786   24.442  -31.567  1.00 33.56 34  A 1 
ATOM 254  O O   . PHE A 0 34  . 70.176   23.557  -34.407  1.00 33.56 34  A 1 
ATOM 255  C CG  . PHE A 0 34  . 70.578   25.498  -30.833  1.00 33.56 34  A 1 
ATOM 256  C CD1 . PHE A 0 34  . 71.981   25.527  -30.928  1.00 33.56 34  A 1 
ATOM 257  C CD2 . PHE A 0 34  . 69.911   26.395  -29.977  1.00 33.56 34  A 1 
ATOM 258  C CE1 . PHE A 0 34  . 72.716   26.446  -30.157  1.00 33.56 34  A 1 
ATOM 259  C CE2 . PHE A 0 34  . 70.646   27.314  -29.209  1.00 33.56 34  A 1 
ATOM 260  C CZ  . PHE A 0 34  . 72.049   27.336  -29.296  1.00 33.56 34  A 1 
ATOM 261  N N   . SER A 0 35  . 70.105   25.752  -34.844  1.00 33.84 35  A 1 
ATOM 262  C CA  . SER A 0 35  . 71.027   25.692  -35.988  1.00 33.84 35  A 1 
ATOM 263  C C   . SER A 0 35  . 72.455   25.438  -35.495  1.00 33.84 35  A 1 
ATOM 264  C CB  . SER A 0 35  . 70.940   26.987  -36.810  1.00 33.84 35  A 1 
ATOM 265  O O   . SER A 0 35  . 73.203   26.383  -35.223  1.00 33.84 35  A 1 
ATOM 266  O OG  . SER A 0 35  . 72.015   27.089  -37.725  1.00 33.84 35  A 1 
ATOM 267  N N   . GLN A 0 36  . 72.856   24.170  -35.390  1.00 33.05 36  A 1 
ATOM 268  C CA  . GLN A 0 36  . 74.209   23.804  -34.980  1.00 33.05 36  A 1 
ATOM 269  C C   . GLN A 0 36  . 75.213   24.070  -36.115  1.00 33.05 36  A 1 
ATOM 270  C CB  . GLN A 0 36  . 74.232   22.371  -34.421  1.00 33.05 36  A 1 
ATOM 271  O O   . GLN A 0 36  . 75.550   23.199  -36.915  1.00 33.05 36  A 1 
ATOM 272  C CG  . GLN A 0 36  . 75.446   22.165  -33.497  1.00 33.05 36  A 1 
ATOM 273  C CD  . GLN A 0 36  . 75.461   20.793  -32.828  1.00 33.05 36  A 1 
ATOM 274  N NE2 . GLN A 0 36  . 76.122   20.641  -31.701  1.00 33.05 36  A 1 
ATOM 275  O OE1 . GLN A 0 36  . 74.898   19.825  -33.299  1.00 33.05 36  A 1 
ATOM 276  N N   . SER A 0 37  . 75.701   25.313  -36.176  1.00 33.63 37  A 1 
ATOM 277  C CA  . SER A 0 37  . 76.843   25.704  -37.007  1.00 33.63 37  A 1 
ATOM 278  C C   . SER A 0 37  . 78.047   24.827  -36.659  1.00 33.63 37  A 1 
ATOM 279  C CB  . SER A 0 37  . 77.175   27.180  -36.768  1.00 33.63 37  A 1 
ATOM 280  O O   . SER A 0 37  . 78.539   24.861  -35.531  1.00 33.63 37  A 1 
ATOM 281  O OG  . SER A 0 37  . 78.313   27.563  -37.515  1.00 33.63 37  A 1 
ATOM 282  N N   . GLY A 0 38  . 78.518   24.026  -37.614  1.00 31.67 38  A 1 
ATOM 283  C CA  . GLY A 0 38  . 79.571   23.044  -37.360  1.00 31.67 38  A 1 
ATOM 284  C C   . GLY A 0 38  . 80.951   23.668  -37.137  1.00 31.67 38  A 1 
ATOM 285  O O   . GLY A 0 38  . 81.274   24.673  -37.763  1.00 31.67 38  A 1 
ATOM 286  N N   . ALA A 0 39  . 81.777   23.027  -36.297  1.00 29.22 39  A 1 
ATOM 287  C CA  . ALA A 0 39  . 83.246   23.120  -36.324  1.00 29.22 39  A 1 
ATOM 288  C C   . ALA A 0 39  . 83.930   22.161  -35.317  1.00 29.22 39  A 1 
ATOM 289  C CB  . ALA A 0 39  . 83.724   24.567  -36.078  1.00 29.22 39  A 1 
ATOM 290  O O   . ALA A 0 39  . 84.608   22.605  -34.392  1.00 29.22 39  A 1 
ATOM 291  N N   . SER A 0 40  . 83.849   20.840  -35.506  1.00 38.74 40  A 1 
ATOM 292  C CA  . SER A 0 40  . 84.837   19.933  -34.896  1.00 38.74 40  A 1 
ATOM 293  C C   . SER A 0 40  . 85.122   18.723  -35.789  1.00 38.74 40  A 1 
ATOM 294  C CB  . SER A 0 40  . 84.471   19.542  -33.456  1.00 38.74 40  A 1 
ATOM 295  O O   . SER A 0 40  . 84.239   17.972  -36.191  1.00 38.74 40  A 1 
ATOM 296  O OG  . SER A 0 40  . 83.193   18.958  -33.389  1.00 38.74 40  A 1 
ATOM 297  N N   . LYS A 0 41  . 86.401   18.559  -36.149  1.00 33.49 41  A 1 
ATOM 298  C CA  . LYS A 0 41  . 86.896   17.465  -36.995  1.00 33.49 41  A 1 
ATOM 299  C C   . LYS A 0 41  . 87.039   16.187  -36.161  1.00 33.49 41  A 1 
ATOM 300  C CB  . LYS A 0 41  . 88.221   17.874  -37.667  1.00 33.49 41  A 1 
ATOM 301  O O   . LYS A 0 41  . 88.145   15.830  -35.763  1.00 33.49 41  A 1 
ATOM 302  C CG  . LYS A 0 41  . 88.060   18.977  -38.726  1.00 33.49 41  A 1 
ATOM 303  C CD  . LYS A 0 41  . 89.436   19.421  -39.244  1.00 33.49 41  A 1 
ATOM 304  C CE  . LYS A 0 41  . 89.281   20.463  -40.358  1.00 33.49 41  A 1 
ATOM 305  N NZ  . LYS A 0 41  . 90.597   20.988  -40.803  1.00 33.49 41  A 1 
ATOM 306  N N   . GLY A 0 42  . 85.918   15.526  -35.878  1.00 37.23 42  A 1 
ATOM 307  C CA  . GLY A 0 42  . 85.895   14.174  -35.318  1.00 37.23 42  A 1 
ATOM 308  C C   . GLY A 0 42  . 86.253   13.145  -36.390  1.00 37.23 42  A 1 
ATOM 309  O O   . GLY A 0 42  . 85.636   13.110  -37.452  1.00 37.23 42  A 1 
ATOM 310  N N   . TYR A 0 43  . 87.274   12.327  -36.137  1.00 36.05 43  A 1 
ATOM 311  C CA  . TYR A 0 43  . 87.712   11.290  -37.069  1.00 36.05 43  A 1 
ATOM 312  C C   . TYR A 0 43  . 86.659   10.187  -37.207  1.00 36.05 43  A 1 
ATOM 313  C CB  . TYR A 0 43  . 89.024   10.658  -36.573  1.00 36.05 43  A 1 
ATOM 314  O O   . TYR A 0 43  . 86.380   9.494   -36.236  1.00 36.05 43  A 1 
ATOM 315  C CG  . TYR A 0 43  . 90.294   11.412  -36.915  1.00 36.05 43  A 1 
ATOM 316  C CD1 . TYR A 0 43  . 91.188   10.869  -37.860  1.00 36.05 43  A 1 
ATOM 317  C CD2 . TYR A 0 43  . 90.611   12.618  -36.260  1.00 36.05 43  A 1 
ATOM 318  C CE1 . TYR A 0 43  . 92.401   11.524  -38.142  1.00 36.05 43  A 1 
ATOM 319  C CE2 . TYR A 0 43  . 91.825   13.274  -36.537  1.00 36.05 43  A 1 
ATOM 320  O OH  . TYR A 0 43  . 93.907   13.340  -37.733  1.00 36.05 43  A 1 
ATOM 321  C CZ  . TYR A 0 43  . 92.725   12.723  -37.475  1.00 36.05 43  A 1 
ATOM 322  N N   . GLY A 0 44  . 86.177   9.967   -38.432  1.00 37.23 44  A 1 
ATOM 323  C CA  . GLY A 0 44  . 86.050   8.629   -39.026  1.00 37.23 44  A 1 
ATOM 324  C C   . GLY A 0 44  . 85.157   7.575   -38.364  1.00 37.23 44  A 1 
ATOM 325  O O   . GLY A 0 44  . 85.154   6.455   -38.862  1.00 37.23 44  A 1 
ATOM 326  N N   . GLN A 0 45  . 84.399   7.886   -37.309  1.00 39.86 45  A 1 
ATOM 327  C CA  . GLN A 0 45  . 83.346   7.001   -36.810  1.00 39.86 45  A 1 
ATOM 328  C C   . GLN A 0 45  . 82.219   6.997   -37.843  1.00 39.86 45  A 1 
ATOM 329  C CB  . GLN A 0 45  . 82.883   7.398   -35.399  1.00 39.86 45  A 1 
ATOM 330  O O   . GLN A 0 45  . 81.373   7.890   -37.901  1.00 39.86 45  A 1 
ATOM 331  C CG  . GLN A 0 45  . 83.937   7.128   -34.307  1.00 39.86 45  A 1 
ATOM 332  C CD  . GLN A 0 45  . 84.120   5.645   -33.969  1.00 39.86 45  A 1 
ATOM 333  N NE2 . GLN A 0 45  . 83.940   5.243   -32.731  1.00 39.86 45  A 1 
ATOM 334  O OE1 . GLN A 0 45  . 84.444   4.817   -34.800  1.00 39.86 45  A 1 
ATOM 335  N N   . GLN A 0 46  . 82.314   6.010   -38.727  1.00 40.77 46  A 1 
ATOM 336  C CA  . GLN A 0 46  . 81.498   5.781   -39.906  1.00 40.77 46  A 1 
ATOM 337  C C   . GLN A 0 46  . 80.125   5.269   -39.463  1.00 40.77 46  A 1 
ATOM 338  C CB  . GLN A 0 46  . 82.322   4.824   -40.789  1.00 40.77 46  A 1 
ATOM 339  O O   . GLN A 0 46  . 79.818   4.091   -39.599  1.00 40.77 46  A 1 
ATOM 340  C CG  . GLN A 0 46  . 81.817   4.568   -42.215  1.00 40.77 46  A 1 
ATOM 341  C CD  . GLN A 0 46  . 82.870   3.842   -43.064  1.00 40.77 46  A 1 
ATOM 342  N NE2 . GLN A 0 46  . 82.568   3.506   -44.295  1.00 40.77 46  A 1 
ATOM 343  O OE1 . GLN A 0 46  . 83.999   3.593   -42.673  1.00 40.77 46  A 1 
ATOM 344  N N   . ALA A 0 47  . 79.336   6.163   -38.860  1.00 41.89 47  A 1 
ATOM 345  C CA  . ALA A 0 47  . 77.998   5.859   -38.382  1.00 41.89 47  A 1 
ATOM 346  C C   . ALA A 0 47  . 77.134   5.379   -39.553  1.00 41.89 47  A 1 
ATOM 347  C CB  . ALA A 0 47  . 77.413   7.100   -37.692  1.00 41.89 47  A 1 
ATOM 348  O O   . ALA A 0 47  . 76.828   6.150   -40.469  1.00 41.89 47  A 1 
ATOM 349  N N   . GLU A 0 48  . 76.760   4.101   -39.506  1.00 43.81 48  A 1 
ATOM 350  C CA  . GLU A 0 48  . 75.680   3.550   -40.313  1.00 43.81 48  A 1 
ATOM 351  C C   . GLU A 0 48  . 74.459   4.450   -40.128  1.00 43.81 48  A 1 
ATOM 352  C CB  . GLU A 0 48  . 75.341   2.127   -39.848  1.00 43.81 48  A 1 
ATOM 353  O O   . GLU A 0 48  . 73.968   4.625   -39.012  1.00 43.81 48  A 1 
ATOM 354  C CG  . GLU A 0 48  . 76.469   1.114   -40.096  1.00 43.81 48  A 1 
ATOM 355  C CD  . GLU A 0 48  . 76.133   -0.283  -39.549  1.00 43.81 48  A 1 
ATOM 356  O OE1 . GLU A 0 48  . 76.975   -1.189  -39.695  1.00 43.81 48  A 1 
ATOM 357  O OE2 . GLU A 0 48  . 75.041   -0.453  -38.956  1.00 43.81 48  A 1 
ATOM 358  N N   . LYS A 0 49  . 73.973   5.055   -41.214  1.00 48.16 49  A 1 
ATOM 359  C CA  . LYS A 0 49  . 72.757   5.870   -41.175  1.00 48.16 49  A 1 
ATOM 360  C C   . LYS A 0 49  . 71.526   4.971   -41.208  1.00 48.16 49  A 1 
ATOM 361  C CB  . LYS A 0 49  . 72.743   6.920   -42.288  1.00 48.16 49  A 1 
ATOM 362  O O   . LYS A 0 49  . 70.734   5.043   -42.140  1.00 48.16 49  A 1 
ATOM 363  C CG  . LYS A 0 49  . 73.778   8.025   -42.065  1.00 48.16 49  A 1 
ATOM 364  C CD  . LYS A 0 49  . 73.513   9.111   -43.106  1.00 48.16 49  A 1 
ATOM 365  C CE  . LYS A 0 49  . 74.465   10.285  -42.918  1.00 48.16 49  A 1 
ATOM 366  N NZ  . LYS A 0 49  . 74.093   11.375  -43.847  1.00 48.16 49  A 1 
ATOM 367  N N   . ARG A 0 50  . 71.384   4.137   -40.179  1.00 50.64 50  A 1 
ATOM 368  C CA  . ARG A 0 50  . 70.093   3.552   -39.829  1.00 50.64 50  A 1 
ATOM 369  C C   . ARG A 0 50  . 69.241   4.705   -39.313  1.00 50.64 50  A 1 
ATOM 370  C CB  . ARG A 0 50  . 70.251   2.442   -38.776  1.00 50.64 50  A 1 
ATOM 371  O O   . ARG A 0 50  . 69.552   5.283   -38.273  1.00 50.64 50  A 1 
ATOM 372  C CG  . ARG A 0 50  . 71.206   1.326   -39.226  1.00 50.64 50  A 1 
ATOM 373  C CD  . ARG A 0 50  . 71.232   0.197   -38.191  1.00 50.64 50  A 1 
ATOM 374  N NE  . ARG A 0 50  . 72.349   -0.730  -38.443  1.00 50.64 50  A 1 
ATOM 375  N NH1 . ARG A 0 50  . 71.372   -2.723  -37.836  1.00 50.64 50  A 1 
ATOM 376  N NH2 . ARG A 0 50  . 73.496   -2.656  -38.551  1.00 50.64 50  A 1 
ATOM 377  C CZ  . ARG A 0 50  . 72.389   -2.035  -38.275  1.00 50.64 50  A 1 
ATOM 378  N N   . SER A 0 51  . 68.236   5.094   -40.083  1.00 58.82 51  A 1 
ATOM 379  C CA  . SER A 0 51  . 67.173   5.957   -39.587  1.00 58.82 51  A 1 
ATOM 380  C C   . SER A 0 51  . 66.034   5.044   -39.166  1.00 58.82 51  A 1 
ATOM 381  C CB  . SER A 0 51  . 66.751   6.988   -40.638  1.00 58.82 51  A 1 
ATOM 382  O O   . SER A 0 51  . 65.427   4.394   -40.014  1.00 58.82 51  A 1 
ATOM 383  O OG  . SER A 0 51  . 67.734   8.015   -40.697  1.00 58.82 51  A 1 
ATOM 384  N N   . ALA A 0 52  . 65.821   4.980   -37.857  1.00 65.20 52  A 1 
ATOM 385  C CA  . ALA A 0 52  . 64.627   4.429   -37.243  1.00 65.20 52  A 1 
ATOM 386  C C   . ALA A 0 52  . 63.813   5.586   -36.651  1.00 65.20 52  A 1 
ATOM 387  C CB  . ALA A 0 52  . 65.023   3.379   -36.199  1.00 65.20 52  A 1 
ATOM 388  O O   . ALA A 0 52  . 64.391   6.621   -36.287  1.00 65.20 52  A 1 
ATOM 389  N N   . SER A 0 53  . 62.500   5.419   -36.588  1.00 73.60 53  A 1 
ATOM 390  C CA  . SER A 0 53  . 61.612   6.257   -35.789  1.00 73.60 53  A 1 
ATOM 391  C C   . SER A 0 53  . 60.598   5.367   -35.097  1.00 73.60 53  A 1 
ATOM 392  C CB  . SER A 0 53  . 60.884   7.306   -36.635  1.00 73.60 53  A 1 
ATOM 393  O O   . SER A 0 53  . 59.849   4.687   -35.792  1.00 73.60 53  A 1 
ATOM 394  O OG  . SER A 0 53  . 60.158   6.719   -37.699  1.00 73.60 53  A 1 
ATOM 395  N N   . ASP A 0 54  . 60.610   5.463   -33.779  1.00 76.22 54  A 1 
ATOM 396  C CA  . ASP A 0 54  . 59.731   4.860   -32.793  1.00 76.22 54  A 1 
ATOM 397  C C   . ASP A 0 54  . 58.634   5.867   -32.393  1.00 76.22 54  A 1 
ATOM 398  C CB  . ASP A 0 54  . 60.596   4.401   -31.584  1.00 76.22 54  A 1 
ATOM 399  O O   . ASP A 0 54  . 58.900   7.064   -32.200  1.00 76.22 54  A 1 
ATOM 400  C CG  . ASP A 0 54  . 61.708   5.359   -31.061  1.00 76.22 54  A 1 
ATOM 401  O OD1 . ASP A 0 54  . 62.038   6.395   -31.704  1.00 76.22 54  A 1 
ATOM 402  O OD2 . ASP A 0 54  . 62.354   5.028   -30.037  1.00 76.22 54  A 1 
ATOM 403  N N   . PHE A 0 55  . 57.387   5.410   -32.290  1.00 80.26 55  A 1 
ATOM 404  C CA  . PHE A 0 55  . 56.281   6.182   -31.725  1.00 80.26 55  A 1 
ATOM 405  C C   . PHE A 0 55  . 55.368   5.268   -30.912  1.00 80.26 55  A 1 
ATOM 406  C CB  . PHE A 0 55  . 55.489   6.894   -32.837  1.00 80.26 55  A 1 
ATOM 407  O O   . PHE A 0 55  . 54.690   4.432   -31.491  1.00 80.26 55  A 1 
ATOM 408  C CG  . PHE A 0 55  . 54.217   7.576   -32.349  1.00 80.26 55  A 1 
ATOM 409  C CD1 . PHE A 0 55  . 52.976   6.913   -32.438  1.00 80.26 55  A 1 
ATOM 410  C CD2 . PHE A 0 55  . 54.283   8.841   -31.733  1.00 80.26 55  A 1 
ATOM 411  C CE1 . PHE A 0 55  . 51.813   7.508   -31.918  1.00 80.26 55  A 1 
ATOM 412  C CE2 . PHE A 0 55  . 53.118   9.439   -31.213  1.00 80.26 55  A 1 
ATOM 413  C CZ  . PHE A 0 55  . 51.883   8.771   -31.306  1.00 80.26 55  A 1 
ATOM 414  N N   . ASP A 0 56  . 55.309   5.506   -29.601  1.00 86.00 56  A 1 
ATOM 415  C CA  . ASP A 0 56  . 54.395   4.819   -28.687  1.00 86.00 56  A 1 
ATOM 416  C C   . ASP A 0 56  . 53.284   5.777   -28.226  1.00 86.00 56  A 1 
ATOM 417  C CB  . ASP A 0 56  . 55.132   4.280   -27.445  1.00 86.00 56  A 1 
ATOM 418  O O   . ASP A 0 56  . 53.551   6.923   -27.828  1.00 86.00 56  A 1 
ATOM 419  C CG  . ASP A 0 56  . 56.541   3.735   -27.695  1.00 86.00 56  A 1 
ATOM 420  O OD1 . ASP A 0 56  . 56.692   2.807   -28.508  1.00 86.00 56  A 1 
ATOM 421  O OD2 . ASP A 0 56  . 57.470   4.273   -27.039  1.00 86.00 56  A 1 
ATOM 422  N N   . ALA A 0 57  . 52.049   5.286   -28.180  1.00 83.02 57  A 1 
ATOM 423  C CA  . ALA A 0 57  . 50.928   5.921   -27.504  1.00 83.02 57  A 1 
ATOM 424  C C   . ALA A 0 57  . 50.203   4.913   -26.600  1.00 83.02 57  A 1 
ATOM 425  C CB  . ALA A 0 57  . 49.999   6.559   -28.540  1.00 83.02 57  A 1 
ATOM 426  O O   . ALA A 0 57  . 50.055   3.742   -26.927  1.00 83.02 57  A 1 
ATOM 427  N N   . TYR A 0 58  . 49.744   5.387   -25.442  1.00 89.04 58  A 1 
ATOM 428  C CA  . TYR A 0 58  . 48.920   4.621   -24.508  1.00 89.04 58  A 1 
ATOM 429  C C   . TYR A 0 58  . 47.905   5.558   -23.857  1.00 89.04 58  A 1 
ATOM 430  C CB  . TYR A 0 58  . 49.802   3.925   -23.457  1.00 89.04 58  A 1 
ATOM 431  O O   . TYR A 0 58  . 48.264   6.659   -23.415  1.00 89.04 58  A 1 
ATOM 432  C CG  . TYR A 0 58  . 49.040   3.400   -22.250  1.00 89.04 58  A 1 
ATOM 433  C CD1 . TYR A 0 58  . 48.897   4.216   -21.110  1.00 89.04 58  A 1 
ATOM 434  C CD2 . TYR A 0 58  . 48.416   2.139   -22.290  1.00 89.04 58  A 1 
ATOM 435  C CE1 . TYR A 0 58  . 48.125   3.778   -20.016  1.00 89.04 58  A 1 
ATOM 436  C CE2 . TYR A 0 58  . 47.663   1.684   -21.188  1.00 89.04 58  A 1 
ATOM 437  O OH  . TYR A 0 58  . 46.764   2.104   -18.991  1.00 89.04 58  A 1 
ATOM 438  C CZ  . TYR A 0 58  . 47.509   2.508   -20.054  1.00 89.04 58  A 1 
ATOM 439  N N   . GLY A 0 59  . 46.657   5.109   -23.773  1.00 91.35 59  A 1 
ATOM 440  C CA  . GLY A 0 59  . 45.551   5.820   -23.152  1.00 91.35 59  A 1 
ATOM 441  C C   . GLY A 0 59  . 44.780   4.945   -22.170  1.00 91.35 59  A 1 
ATOM 442  O O   . GLY A 0 59  . 44.767   3.719   -22.268  1.00 91.35 59  A 1 
ATOM 443  N N   . ARG A 0 60  . 44.152   5.608   -21.197  1.00 92.95 60  A 1 
ATOM 444  C CA  . ARG A 0 60  . 43.118   5.020   -20.350  1.00 92.95 60  A 1 
ATOM 445  C C   . ARG A 0 60  . 42.150   6.098   -19.885  1.00 92.95 60  A 1 
ATOM 446  C CB  . ARG A 0 60  . 43.734   4.255   -19.173  1.00 92.95 60  A 1 
ATOM 447  O O   . ARG A 0 60  . 42.581   7.064   -19.242  1.00 92.95 60  A 1 
ATOM 448  C CG  . ARG A 0 60  . 42.646   3.597   -18.311  1.00 92.95 60  A 1 
ATOM 449  C CD  . ARG A 0 60  . 43.285   2.647   -17.301  1.00 92.95 60  A 1 
ATOM 450  N NE  . ARG A 0 60  . 42.259   1.850   -16.626  1.00 92.95 60  A 1 
ATOM 451  N NH1 . ARG A 0 60  . 43.618   0.573   -15.311  1.00 92.95 60  A 1 
ATOM 452  N NH2 . ARG A 0 60  . 41.423   0.234   -15.265  1.00 92.95 60  A 1 
ATOM 453  C CZ  . ARG A 0 60  . 42.431   0.900   -15.735  1.00 92.95 60  A 1 
ATOM 454  N N   . ASP A 0 61  . 40.877   5.883   -20.160  1.00 92.30 61  A 1 
ATOM 455  C CA  . ASP A 0 61  . 39.752   6.700   -19.725  1.00 92.30 61  A 1 
ATOM 456  C C   . ASP A 0 61  . 39.002   5.932   -18.637  1.00 92.30 61  A 1 
ATOM 457  C CB  . ASP A 0 61  . 38.772   7.015   -20.866  1.00 92.30 61  A 1 
ATOM 458  O O   . ASP A 0 61  . 39.037   4.707   -18.588  1.00 92.30 61  A 1 
ATOM 459  C CG  . ASP A 0 61  . 39.361   7.638   -22.132  1.00 92.30 61  A 1 
ATOM 460  O OD1 . ASP A 0 61  . 40.390   7.138   -22.646  1.00 92.30 61  A 1 
ATOM 461  O OD2 . ASP A 0 61  . 38.856   8.722   -22.514  1.00 92.30 61  A 1 
ATOM 462  N N   . GLN A 0 62  . 38.357   6.660   -17.730  1.00 93.85 62  A 1 
ATOM 463  C CA  . GLN A 0 62  . 37.448   6.080   -16.748  1.00 93.85 62  A 1 
ATOM 464  C C   . GLN A 0 62  . 36.345   7.075   -16.465  1.00 93.85 62  A 1 
ATOM 465  C CB  . GLN A 0 62  . 38.159   5.764   -15.421  1.00 93.85 62  A 1 
ATOM 466  O O   . GLN A 0 62  . 36.629   8.181   -15.982  1.00 93.85 62  A 1 
ATOM 467  C CG  . GLN A 0 62  . 38.986   4.493   -15.535  1.00 93.85 62  A 1 
ATOM 468  C CD  . GLN A 0 62  . 39.700   4.071   -14.268  1.00 93.85 62  A 1 
ATOM 469  N NE2 . GLN A 0 62  . 40.422   2.990   -14.373  1.00 93.85 62  A 1 
ATOM 470  O OE1 . GLN A 0 62  . 39.664   4.657   -13.192  1.00 93.85 62  A 1 
ATOM 471  N N   . ASP A 0 63  . 35.100   6.663   -16.661  1.00 93.76 63  A 1 
ATOM 472  C CA  . ASP A 0 63  . 33.969   7.377   -16.096  1.00 93.76 63  A 1 
ATOM 473  C C   . ASP A 0 63  . 33.061   6.485   -15.249  1.00 93.76 63  A 1 
ATOM 474  C CB  . ASP A 0 63  . 33.288   8.298   -17.117  1.00 93.76 63  A 1 
ATOM 475  O O   . ASP A 0 63  . 33.095   5.256   -15.273  1.00 93.76 63  A 1 
ATOM 476  C CG  . ASP A 0 63  . 32.152   7.687   -17.930  1.00 93.76 63  A 1 
ATOM 477  O OD1 . ASP A 0 63  . 32.290   7.703   -19.165  1.00 93.76 63  A 1 
ATOM 478  O OD2 . ASP A 0 63  . 31.080   7.466   -17.313  1.00 93.76 63  A 1 
ATOM 479  N N   . LEU A 0 64  . 32.347   7.152   -14.349  1.00 95.22 64  A 1 
ATOM 480  C CA  . LEU A 0 64  . 31.462   6.536   -13.380  1.00 95.22 64  A 1 
ATOM 481  C C   . LEU A 0 64  . 30.337   7.523   -13.102  1.00 95.22 64  A 1 
ATOM 482  C CB  . LEU A 0 64  . 32.256   6.171   -12.110  1.00 95.22 64  A 1 
ATOM 483  O O   . LEU A 0 64  . 30.542   8.563   -12.466  1.00 95.22 64  A 1 
ATOM 484  C CG  . LEU A 0 64  . 31.392   5.634   -10.953  1.00 95.22 64  A 1 
ATOM 485  C CD1 . LEU A 0 64  . 30.697   4.314   -11.279  1.00 95.22 64  A 1 
ATOM 486  C CD2 . LEU A 0 64  . 32.268   5.406   -9.719   1.00 95.22 64  A 1 
ATOM 487  N N   . SER A 0 65  . 29.131   7.171   -13.529  1.00 96.90 65  A 1 
ATOM 488  C CA  . SER A 0 65  . 27.913   7.880   -13.164  1.00 96.90 65  A 1 
ATOM 489  C C   . SER A 0 65  . 27.079   7.031   -12.210  1.00 96.90 65  A 1 
ATOM 490  C CB  . SER A 0 65  . 27.145   8.362   -14.396  1.00 96.90 65  A 1 
ATOM 491  O O   . SER A 0 65  . 26.832   5.844   -12.426  1.00 96.90 65  A 1 
ATOM 492  O OG  . SER A 0 65  . 26.680   7.294   -15.182  1.00 96.90 65  A 1 
ATOM 493  N N   . ILE A 0 66  . 26.654   7.655   -11.111  1.00 97.25 66  A 1 
ATOM 494  C CA  . ILE A 0 66  . 25.753   7.054   -10.130  1.00 97.25 66  A 1 
ATOM 495  C C   . ILE A 0 66  . 24.597   8.021   -9.918   1.00 97.25 66  A 1 
ATOM 496  C CB  . ILE A 0 66  . 26.470   6.687   -8.809   1.00 97.25 66  A 1 
ATOM 497  O O   . ILE A 0 66  . 24.783   9.141   -9.441   1.00 97.25 66  A 1 
ATOM 498  C CG1 . ILE A 0 66  . 27.683   5.764   -9.081   1.00 97.25 66  A 1 
ATOM 499  C CG2 . ILE A 0 66  . 25.457   6.027   -7.848   1.00 97.25 66  A 1 
ATOM 500  C CD1 . ILE A 0 66  . 28.440   5.300   -7.830   1.00 97.25 66  A 1 
ATOM 501  N N   . GLU A 0 67  . 23.396   7.570   -10.252  1.00 96.89 67  A 1 
ATOM 502  C CA  . GLU A 0 67  . 22.149   8.261   -9.956   1.00 96.89 67  A 1 
ATOM 503  C C   . GLU A 0 67  . 21.410   7.456   -8.892   1.00 96.89 67  A 1 
ATOM 504  C CB  . GLU A 0 67  . 21.301   8.420   -11.221  1.00 96.89 67  A 1 
ATOM 505  O O   . GLU A 0 67  . 21.078   6.292   -9.102   1.00 96.89 67  A 1 
ATOM 506  C CG  . GLU A 0 67  . 21.935   9.355   -12.264  1.00 96.89 67  A 1 
ATOM 507  C CD  . GLU A 0 67  . 21.061   9.495   -13.520  1.00 96.89 67  A 1 
ATOM 508  O OE1 . GLU A 0 67  . 21.320   10.400  -14.338  1.00 96.89 67  A 1 
ATOM 509  O OE2 . GLU A 0 67  . 20.106   8.697   -13.688  1.00 96.89 67  A 1 
ATOM 510  N N   . GLU A 0 68  . 21.156   8.059   -7.735   1.00 96.02 68  A 1 
ATOM 511  C CA  . GLU A 0 68  . 20.488   7.391   -6.622   1.00 96.02 68  A 1 
ATOM 512  C C   . GLU A 0 68  . 19.346   8.259   -6.092   1.00 96.02 68  A 1 
ATOM 513  C CB  . GLU A 0 68  . 21.517   7.016   -5.543   1.00 96.02 68  A 1 
ATOM 514  O O   . GLU A 0 68  . 19.485   9.471   -5.915   1.00 96.02 68  A 1 
ATOM 515  C CG  . GLU A 0 68  . 20.899   6.029   -4.549   1.00 96.02 68  A 1 
ATOM 516  C CD  . GLU A 0 68  . 21.880   5.524   -3.483   1.00 96.02 68  A 1 
ATOM 517  O OE1 . GLU A 0 68  . 21.740   4.340   -3.087   1.00 96.02 68  A 1 
ATOM 518  O OE2 . GLU A 0 68  . 22.689   6.328   -2.979   1.00 96.02 68  A 1 
ATOM 519  N N   . SER A 0 69  . 18.191   7.639   -5.862   1.00 95.71 69  A 1 
ATOM 520  C CA  . SER A 0 69  . 16.971   8.319   -5.446   1.00 95.71 69  A 1 
ATOM 521  C C   . SER A 0 69  . 16.208   7.504   -4.408   1.00 95.71 69  A 1 
ATOM 522  C CB  . SER A 0 69  . 16.100   8.640   -6.665   1.00 95.71 69  A 1 
ATOM 523  O O   . SER A 0 69  . 16.089   6.284   -4.507   1.00 95.71 69  A 1 
ATOM 524  O OG  . SER A 0 69  . 15.640   7.465   -7.297   1.00 95.71 69  A 1 
ATOM 525  N N   . TYR A 0 70  . 15.675   8.211   -3.414   1.00 95.19 70  A 1 
ATOM 526  C CA  . TYR A 0 70  . 14.858   7.663   -2.339   1.00 95.19 70  A 1 
ATOM 527  C C   . TYR A 0 70  . 13.600   8.521   -2.202   1.00 95.19 70  A 1 
ATOM 528  C CB  . TYR A 0 70  . 15.648   7.653   -1.021   1.00 95.19 70  A 1 
ATOM 529  O O   . TYR A 0 70  . 13.684   9.749   -2.129   1.00 95.19 70  A 1 
ATOM 530  C CG  . TYR A 0 70  . 16.858   6.735   -0.981   1.00 95.19 70  A 1 
ATOM 531  C CD1 . TYR A 0 70  . 16.737   5.436   -0.448   1.00 95.19 70  A 1 
ATOM 532  C CD2 . TYR A 0 70  . 18.114   7.191   -1.431   1.00 95.19 70  A 1 
ATOM 533  C CE1 . TYR A 0 70  . 17.871   4.603   -0.356   1.00 95.19 70  A 1 
ATOM 534  C CE2 . TYR A 0 70  . 19.245   6.353   -1.354   1.00 95.19 70  A 1 
ATOM 535  O OH  . TYR A 0 70  . 20.195   4.210   -0.783   1.00 95.19 70  A 1 
ATOM 536  C CZ  . TYR A 0 70  . 19.126   5.052   -0.820   1.00 95.19 70  A 1 
ATOM 537  N N   . GLY A 0 71  . 12.435   7.884   -2.149   1.00 93.86 71  A 1 
ATOM 538  C CA  . GLY A 0 71  . 11.142   8.534   -1.972   1.00 93.86 71  A 1 
ATOM 539  C C   . GLY A 0 71  . 10.347   7.863   -0.861   1.00 93.86 71  A 1 
ATOM 540  O O   . GLY A 0 71  . 10.283   6.641   -0.790   1.00 93.86 71  A 1 
ATOM 541  N N   . ARG A 0 72  . 9.708    8.656   0.001    1.00 92.43 72  A 1 
ATOM 542  C CA  . ARG A 0 72  . 8.756    8.153   0.995    1.00 92.43 72  A 1 
ATOM 543  C C   . ARG A 0 72  . 7.541    9.058   1.057    1.00 92.43 72  A 1 
ATOM 544  C CB  . ARG A 0 72  . 9.437    7.996   2.360    1.00 92.43 72  A 1 
ATOM 545  O O   . ARG A 0 72  . 7.678    10.258  1.276    1.00 92.43 72  A 1 
ATOM 546  C CG  . ARG A 0 72  . 8.512    7.291   3.365    1.00 92.43 72  A 1 
ATOM 547  C CD  . ARG A 0 72  . 9.278    6.987   4.656    1.00 92.43 72  A 1 
ATOM 548  N NE  . ARG A 0 72  . 8.619    5.931   5.436    1.00 92.43 72  A 1 
ATOM 549  N NH1 . ARG A 0 72  . 9.373    6.456   7.540    1.00 92.43 72  A 1 
ATOM 550  N NH2 . ARG A 0 72  . 8.265    4.550   7.175    1.00 92.43 72  A 1 
ATOM 551  C CZ  . ARG A 0 72  . 8.748    5.661   6.717    1.00 92.43 72  A 1 
ATOM 552  N N   . THR A 0 73  . 6.364    8.474   0.891    1.00 92.30 73  A 1 
ATOM 553  C CA  . THR A 0 73  . 5.075    9.160   0.997    1.00 92.30 73  A 1 
ATOM 554  C C   . THR A 0 73  . 4.254    8.491   2.089    1.00 92.30 73  A 1 
ATOM 555  C CB  . THR A 0 73  . 4.338    9.133   -0.350   1.00 92.30 73  A 1 
ATOM 556  O O   . THR A 0 73  . 4.095    7.278   2.069    1.00 92.30 73  A 1 
ATOM 557  C CG2 . THR A 0 73  . 2.982    9.836   -0.307   1.00 92.30 73  A 1 
ATOM 558  O OG1 . THR A 0 73  . 5.108    9.813   -1.313   1.00 92.30 73  A 1 
ATOM 559  N N   . ASN A 0 74  . 3.731    9.282   3.024    1.00 87.91 74  A 1 
ATOM 560  C CA  . ASN A 0 74  . 2.713    8.870   3.989    1.00 87.91 74  A 1 
ATOM 561  C C   . ASN A 0 74  . 1.533    9.827   3.812    1.00 87.91 74  A 1 
ATOM 562  C CB  . ASN A 0 74  . 3.298    8.903   5.414    1.00 87.91 74  A 1 
ATOM 563  O O   . ASN A 0 74  . 1.693    11.041  3.958    1.00 87.91 74  A 1 
ATOM 564  C CG  . ASN A 0 74  . 2.303    8.480   6.494    1.00 87.91 74  A 1 
ATOM 565  N ND2 . ASN A 0 74  . 2.623    7.487   7.280    1.00 87.91 74  A 1 
ATOM 566  O OD1 . ASN A 0 74  . 1.235    9.036   6.689    1.00 87.91 74  A 1 
ATOM 567  N N   . ALA A 0 75  . 0.373    9.289   3.462    1.00 84.69 75  A 1 
ATOM 568  C CA  . ALA A 0 75  . -0.861   10.030  3.284    1.00 84.69 75  A 1 
ATOM 569  C C   . ALA A 0 75  . -1.956   9.402   4.146    1.00 84.69 75  A 1 
ATOM 570  C CB  . ALA A 0 75  . -1.222   10.063  1.794    1.00 84.69 75  A 1 
ATOM 571  O O   . ALA A 0 75  . -2.146   8.186   4.153    1.00 84.69 75  A 1 
ATOM 572  N N   . LYS A 0 76  . -2.692   10.246  4.870    1.00 88.80 76  A 1 
ATOM 573  C CA  . LYS A 0 76  . -3.839   9.851   5.689    1.00 88.80 76  A 1 
ATOM 574  C C   . LYS A 0 76  . -4.976   10.817  5.418    1.00 88.80 76  A 1 
ATOM 575  C CB  . LYS A 0 76  . -3.479   9.829   7.184    1.00 88.80 76  A 1 
ATOM 576  O O   . LYS A 0 76  . -4.769   12.028  5.469    1.00 88.80 76  A 1 
ATOM 577  C CG  . LYS A 0 76  . -2.363   8.818   7.472    1.00 88.80 76  A 1 
ATOM 578  C CD  . LYS A 0 76  . -1.995   8.770   8.954    1.00 88.80 76  A 1 
ATOM 579  C CE  . LYS A 0 76  . -0.788   7.838   9.076    1.00 88.80 76  A 1 
ATOM 580  N NZ  . LYS A 0 76  . -0.295   7.751   10.468   1.00 88.80 76  A 1 
ATOM 581  N N   . SER A 0 77  . -6.161   10.288  5.158    1.00 85.88 77  A 1 
ATOM 582  C CA  . SER A 0 77  . -7.380   11.072  4.992    1.00 85.88 77  A 1 
ATOM 583  C C   . SER A 0 77  . -8.515   10.423  5.764    1.00 85.88 77  A 1 
ATOM 584  C CB  . SER A 0 77  . -7.751   11.232  3.514    1.00 85.88 77  A 1 
ATOM 585  O O   . SER A 0 77  . -8.719   9.214   5.669    1.00 85.88 77  A 1 
ATOM 586  O OG  . SER A 0 77  . -7.941   9.978   2.896    1.00 85.88 77  A 1 
ATOM 587  N N   . TYR A 0 78  . -9.258   11.255  6.481    1.00 83.99 78  A 1 
ATOM 588  C CA  . TYR A 0 78  . -10.505  10.898  7.138    1.00 83.99 78  A 1 
ATOM 589  C C   . TYR A 0 78  . -11.583  11.812  6.565    1.00 83.99 78  A 1 
ATOM 590  C CB  . TYR A 0 78  . -10.375  11.066  8.657    1.00 83.99 78  A 1 
ATOM 591  O O   . TYR A 0 78  . -11.366  13.023  6.471    1.00 83.99 78  A 1 
ATOM 592  C CG  . TYR A 0 78  . -9.236   10.275  9.272    1.00 83.99 78  A 1 
ATOM 593  C CD1 . TYR A 0 78  . -9.445   8.947   9.687    1.00 83.99 78  A 1 
ATOM 594  C CD2 . TYR A 0 78  . -7.965   10.866  9.414    1.00 83.99 78  A 1 
ATOM 595  C CE1 . TYR A 0 78  . -8.385   8.205   10.242   1.00 83.99 78  A 1 
ATOM 596  C CE2 . TYR A 0 78  . -6.901   10.130  9.968    1.00 83.99 78  A 1 
ATOM 597  O OH  . TYR A 0 78  . -6.086   8.097   10.935   1.00 83.99 78  A 1 
ATOM 598  C CZ  . TYR A 0 78  . -7.113   8.797   10.384   1.00 83.99 78  A 1 
ATOM 599  N N   . ALA A 0 79  . -12.707  11.233  6.174    1.00 81.72 79  A 1 
ATOM 600  C CA  . ALA A 0 79  . -13.898  11.943  5.749    1.00 81.72 79  A 1 
ATOM 601  C C   . ALA A 0 79  . -15.102  11.388  6.512    1.00 81.72 79  A 1 
ATOM 602  C CB  . ALA A 0 79  . -14.054  11.806  4.230    1.00 81.72 79  A 1 
ATOM 603  O O   . ALA A 0 79  . -15.186  10.184  6.750    1.00 81.72 79  A 1 
ATOM 604  N N   . ALA A 0 80  . -16.012  12.281  6.880    1.00 78.49 80  A 1 
ATOM 605  C CA  . ALA A 0 80  . -17.367  11.955  7.287    1.00 78.49 80  A 1 
ATOM 606  C C   . ALA A 0 80  . -18.291  12.994  6.643    1.00 78.49 80  A 1 
ATOM 607  C CB  . ALA A 0 80  . -17.473  11.933  8.817    1.00 78.49 80  A 1 
ATOM 608  O O   . ALA A 0 80  . -17.919  14.171  6.578    1.00 78.49 80  A 1 
ATOM 609  N N   . GLU A 0 81  . -19.435  12.569  6.112    1.00 76.39 81  A 1 
ATOM 610  C CA  . GLU A 0 81  . -20.351  13.473  5.397    1.00 76.39 81  A 1 
ATOM 611  C C   . GLU A 0 81  . -21.215  14.309  6.352    1.00 76.39 81  A 1 
ATOM 612  C CB  . GLU A 0 81  . -21.192  12.676  4.388    1.00 76.39 81  A 1 
ATOM 613  O O   . GLU A 0 81  . -21.485  15.481  6.078    1.00 76.39 81  A 1 
ATOM 614  C CG  . GLU A 0 81  . -20.316  12.269  3.190    1.00 76.39 81  A 1 
ATOM 615  C CD  . GLU A 0 81  . -21.090  11.512  2.101    1.00 76.39 81  A 1 
ATOM 616  O OE1 . GLU A 0 81  . -20.950  11.909  0.919    1.00 76.39 81  A 1 
ATOM 617  O OE2 . GLU A 0 81  . -21.770  10.520  2.445    1.00 76.39 81  A 1 
ATOM 618  N N   . SER A 0 82  . -21.557  13.741  7.506    1.00 80.81 82  A 1 
ATOM 619  C CA  . SER A 0 82  . -22.275  14.383  8.605    1.00 80.81 82  A 1 
ATOM 620  C C   . SER A 0 82  . -21.840  13.783  9.948    1.00 80.81 82  A 1 
ATOM 621  C CB  . SER A 0 82  . -23.783  14.206  8.408    1.00 80.81 82  A 1 
ATOM 622  O O   . SER A 0 82  . -21.182  12.739  10.000   1.00 80.81 82  A 1 
ATOM 623  O OG  . SER A 0 82  . -24.087  12.839  8.515    1.00 80.81 82  A 1 
ATOM 624  N N   . TYR A 0 83  . -22.172  14.477  11.034   1.00 80.27 83  A 1 
ATOM 625  C CA  . TYR A 0 83  . -22.086  13.954  12.391   1.00 80.27 83  A 1 
ATOM 626  C C   . TYR A 0 83  . -23.072  14.710  13.272   1.00 80.27 83  A 1 
ATOM 627  C CB  . TYR A 0 83  . -20.671  14.113  12.959   1.00 80.27 83  A 1 
ATOM 628  O O   . TYR A 0 83  . -22.884  15.909  13.500   1.00 80.27 83  A 1 
ATOM 629  C CG  . TYR A 0 83  . -20.565  13.697  14.416   1.00 80.27 83  A 1 
ATOM 630  C CD1 . TYR A 0 83  . -20.185  14.623  15.408   1.00 80.27 83  A 1 
ATOM 631  C CD2 . TYR A 0 83  . -20.874  12.374  14.778   1.00 80.27 83  A 1 
ATOM 632  C CE1 . TYR A 0 83  . -20.019  14.198  16.741   1.00 80.27 83  A 1 
ATOM 633  C CE2 . TYR A 0 83  . -20.702  11.944  16.104   1.00 80.27 83  A 1 
ATOM 634  O OH  . TYR A 0 83  . -19.992  12.406  18.334   1.00 80.27 83  A 1 
ATOM 635  C CZ  . TYR A 0 83  . -20.240  12.845  17.076   1.00 80.27 83  A 1 
ATOM 636  N N   . ASP A 0 84  . -24.073  13.999  13.780   1.00 82.92 84  A 1 
ATOM 637  C CA  . ASP A 0 84  . -25.081  14.552  14.673   1.00 82.92 84  A 1 
ATOM 638  C C   . ASP A 0 84  . -24.941  13.912  16.063   1.00 82.92 84  A 1 
ATOM 639  C CB  . ASP A 0 84  . -26.487  14.383  14.066   1.00 82.92 84  A 1 
ATOM 640  O O   . ASP A 0 84  . -24.921  12.690  16.204   1.00 82.92 84  A 1 
ATOM 641  C CG  . ASP A 0 84  . -26.769  15.279  12.843   1.00 82.92 84  A 1 
ATOM 642  O OD1 . ASP A 0 84  . -26.096  16.327  12.686   1.00 82.92 84  A 1 
ATOM 643  O OD2 . ASP A 0 84  . -27.723  14.965  12.097   1.00 82.92 84  A 1 
ATOM 644  N N   . GLU A 0 85  . -24.849  14.747  17.102   1.00 86.91 85  A 1 
ATOM 645  C CA  . GLU A 0 85  . -25.070  14.350  18.499   1.00 86.91 85  A 1 
ATOM 646  C C   . GLU A 0 85  . -26.409  14.942  18.940   1.00 86.91 85  A 1 
ATOM 647  C CB  . GLU A 0 85  . -23.961  14.851  19.453   1.00 86.91 85  A 1 
ATOM 648  O O   . GLU A 0 85  . -26.630  16.148  18.784   1.00 86.91 85  A 1 
ATOM 649  C CG  . GLU A 0 85  . -22.529  14.438  19.085   1.00 86.91 85  A 1 
ATOM 650  C CD  . GLU A 0 85  . -21.483  14.747  20.183   1.00 86.91 85  A 1 
ATOM 651  O OE1 . GLU A 0 85  . -20.422  14.065  20.207   1.00 86.91 85  A 1 
ATOM 652  O OE2 . GLU A 0 85  . -21.689  15.641  21.026   1.00 86.91 85  A 1 
ATOM 653  N N   . TRP A 0 86  . -27.293  14.125  19.508   1.00 88.31 86  A 1 
ATOM 654  C CA  . TRP A 0 86  . -28.594  14.572  19.997   1.00 88.31 86  A 1 
ATOM 655  C C   . TRP A 0 86  . -28.901  14.005  21.382   1.00 88.31 86  A 1 
ATOM 656  C CB  . TRP A 0 86  . -29.687  14.261  18.966   1.00 88.31 86  A 1 
ATOM 657  O O   . TRP A 0 86  . -28.475  12.913  21.748   1.00 88.31 86  A 1 
ATOM 658  C CG  . TRP A 0 86  . -29.821  12.824  18.566   1.00 88.31 86  A 1 
ATOM 659  C CD1 . TRP A 0 86  . -29.206  12.243  17.510   1.00 88.31 86  A 1 
ATOM 660  C CD2 . TRP A 0 86  . -30.587  11.762  19.216   1.00 88.31 86  A 1 
ATOM 661  C CE2 . TRP A 0 86  . -30.390  10.553  18.483   1.00 88.31 86  A 1 
ATOM 662  C CE3 . TRP A 0 86  . -31.414  11.692  20.360   1.00 88.31 86  A 1 
ATOM 663  N NE1 . TRP A 0 86  . -29.544  10.906  17.452   1.00 88.31 86  A 1 
ATOM 664  C CH2 . TRP A 0 86  . -31.780  9.299   20.019   1.00 88.31 86  A 1 
ATOM 665  C CZ2 . TRP A 0 86  . -30.975  9.337   18.867   1.00 88.31 86  A 1 
ATOM 666  C CZ3 . TRP A 0 86  . -32.007  10.476  20.753   1.00 88.31 86  A 1 
ATOM 667  N N   . ASP A 0 87  . -29.644  14.791  22.153   1.00 84.00 87  A 1 
ATOM 668  C CA  . ASP A 0 87  . -30.048  14.507  23.526   1.00 84.00 87  A 1 
ATOM 669  C C   . ASP A 0 87  . -31.502  14.966  23.682   1.00 84.00 87  A 1 
ATOM 670  C CB  . ASP A 0 87  . -29.101  15.257  24.481   1.00 84.00 87  A 1 
ATOM 671  O O   . ASP A 0 87  . -31.845  16.087  23.287   1.00 84.00 87  A 1 
ATOM 672  C CG  . ASP A 0 87  . -29.233  14.854  25.954   1.00 84.00 87  A 1 
ATOM 673  O OD1 . ASP A 0 87  . -30.079  13.988  26.260   1.00 84.00 87  A 1 
ATOM 674  O OD2 . ASP A 0 87  . -28.448  15.418  26.752   1.00 84.00 87  A 1 
ATOM 675  N N   . ASN A 0 88  . -32.360  14.091  24.194   1.00 81.83 88  A 1 
ATOM 676  C CA  . ASN A 0 88  . -33.768  14.353  24.443   1.00 81.83 88  A 1 
ATOM 677  C C   . ASN A 0 88  . -34.165  13.782  25.805   1.00 81.83 88  A 1 
ATOM 678  C CB  . ASN A 0 88  . -34.618  13.771  23.304   1.00 81.83 88  A 1 
ATOM 679  O O   . ASN A 0 88  . -34.343  12.572  25.955   1.00 81.83 88  A 1 
ATOM 680  C CG  . ASN A 0 88  . -36.086  14.104  23.503   1.00 81.83 88  A 1 
ATOM 681  N ND2 . ASN A 0 88  . -36.856  13.224  24.099   1.00 81.83 88  A 1 
ATOM 682  O OD1 . ASN A 0 88  . -36.542  15.174  23.139   1.00 81.83 88  A 1 
ATOM 683  N N   . THR A 0 89  . -34.358  14.680  26.766   1.00 80.45 89  A 1 
ATOM 684  C CA  . THR A 0 89  . -34.961  14.383  28.067   1.00 80.45 89  A 1 
ATOM 685  C C   . THR A 0 89  . -36.451  14.712  28.013   1.00 80.45 89  A 1 
ATOM 686  C CB  . THR A 0 89  . -34.295  15.202  29.186   1.00 80.45 89  A 1 
ATOM 687  O O   . THR A 0 89  . -36.793  15.860  27.716   1.00 80.45 89  A 1 
ATOM 688  C CG2 . THR A 0 89  . -34.528  14.579  30.557   1.00 80.45 89  A 1 
ATOM 689  O OG1 . THR A 0 89  . -32.898  15.318  29.004   1.00 80.45 89  A 1 
ATOM 690  N N   . ASP A 0 90  . -37.315  13.741  28.307   1.00 75.95 90  A 1 
ATOM 691  C CA  . ASP A 0 90  . -38.745  13.961  28.537   1.00 75.95 90  A 1 
ATOM 692  C C   . ASP A 0 90  . -39.057  13.708  30.020   1.00 75.95 90  A 1 
ATOM 693  C CB  . ASP A 0 90  . -39.622  13.137  27.569   1.00 75.95 90  A 1 
ATOM 694  O O   . ASP A 0 90  . -38.841  12.623  30.554   1.00 75.95 90  A 1 
ATOM 695  C CG  . ASP A 0 90  . -40.839  13.919  27.044   1.00 75.95 90  A 1 
ATOM 696  O OD1 . ASP A 0 90  . -41.184  14.966  27.645   1.00 75.95 90  A 1 
ATOM 697  O OD2 . ASP A 0 90  . -41.346  13.541  25.960   1.00 75.95 90  A 1 
ATOM 698  N N   . ASP A 0 91  . -39.488  14.768  30.700   1.00 74.85 91  A 1 
ATOM 699  C CA  . ASP A 0 91  . -39.533  14.895  32.165   1.00 74.85 91  A 1 
ATOM 700  C C   . ASP A 0 91  . -41.006  15.040  32.610   1.00 74.85 91  A 1 
ATOM 701  C CB  . ASP A 0 91  . -38.599  16.067  32.580   1.00 74.85 91  A 1 
ATOM 702  O O   . ASP A 0 91  . -41.394  15.996  33.304   1.00 74.85 91  A 1 
ATOM 703  C CG  . ASP A 0 91  . -37.482  15.711  33.569   1.00 74.85 91  A 1 
ATOM 704  O OD1 . ASP A 0 91  . -36.688  14.791  33.293   1.00 74.85 91  A 1 
ATOM 705  O OD2 . ASP A 0 91  . -37.368  16.428  34.601   1.00 74.85 91  A 1 
ATOM 706  N N   . ASP A 0 92  . -41.862  14.148  32.104   1.00 78.28 92  A 1 
ATOM 707  C CA  . ASP A 0 92  . -43.311  14.337  32.105   1.00 78.28 92  A 1 
ATOM 708  C C   . ASP A 0 92  . -43.982  13.922  33.433   1.00 78.28 92  A 1 
ATOM 709  C CB  . ASP A 0 92  . -43.960  13.770  30.808   1.00 78.28 92  A 1 
ATOM 710  O O   . ASP A 0 92  . -43.432  13.240  34.307   1.00 78.28 92  A 1 
ATOM 711  C CG  . ASP A 0 92  . -44.801  14.790  30.007   1.00 78.28 92  A 1 
ATOM 712  O OD1 . ASP A 0 92  . -44.951  15.952  30.471   1.00 78.28 92  A 1 
ATOM 713  O OD2 . ASP A 0 92  . -45.442  14.406  29.001   1.00 78.28 92  A 1 
ATOM 714  N N   . LYS A 0 93  . -45.166  14.501  33.686   1.00 74.74 93  A 1 
ATOM 715  C CA  . LYS A 0 93  . -45.929  14.296  34.937   1.00 74.74 93  A 1 
ATOM 716  C C   . LYS A 0 93  . -47.413  14.237  34.665   1.00 74.74 93  A 1 
ATOM 717  C CB  . LYS A 0 93  . -45.593  15.351  36.010   1.00 74.74 93  A 1 
ATOM 718  O O   . LYS A 0 93  . -48.119  15.252  34.709   1.00 74.74 93  A 1 
ATOM 719  C CG  . LYS A 0 93  . -44.169  15.103  36.497   1.00 74.74 93  A 1 
ATOM 720  C CD  . LYS A 0 93  . -43.657  15.951  37.653   1.00 74.74 93  A 1 
ATOM 721  C CE  . LYS A 0 93  . -42.254  15.357  37.831   1.00 74.74 93  A 1 
ATOM 722  N NZ  . LYS A 0 93  . -41.292  16.246  38.502   1.00 74.74 93  A 1 
ATOM 723  N N   . TRP A 0 94  . -47.907  13.029  34.446   1.00 74.49 94  A 1 
ATOM 724  C CA  . TRP A 0 94  . -49.312  12.785  34.174   1.00 74.49 94  A 1 
ATOM 725  C C   . TRP A 0 94  . -50.127  12.485  35.442   1.00 74.49 94  A 1 
ATOM 726  C CB  . TRP A 0 94  . -49.437  11.727  33.078   1.00 74.49 94  A 1 
ATOM 727  O O   . TRP A 0 94  . -49.683  11.891  36.426   1.00 74.49 94  A 1 
ATOM 728  C CG  . TRP A 0 94  . -48.703  10.452  33.330   1.00 74.49 94  A 1 
ATOM 729  C CD1 . TRP A 0 94  . -47.471  10.151  32.862   1.00 74.49 94  A 1 
ATOM 730  C CD2 . TRP A 0 94  . -49.142  9.276   34.073   1.00 74.49 94  A 1 
ATOM 731  C CE2 . TRP A 0 94  . -48.125  8.279   33.979   1.00 74.49 94  A 1 
ATOM 732  C CE3 . TRP A 0 94  . -50.314  8.946   34.796   1.00 74.49 94  A 1 
ATOM 733  N NE1 . TRP A 0 94  . -47.120  8.878   33.253   1.00 74.49 94  A 1 
ATOM 734  C CH2 . TRP A 0 94  . -49.454  6.706   35.256   1.00 74.49 94  A 1 
ATOM 735  C CZ2 . TRP A 0 94  . -48.276  7.009   34.551   1.00 74.49 94  A 1 
ATOM 736  C CZ3 . TRP A 0 94  . -50.468  7.675   35.385   1.00 74.49 94  A 1 
ATOM 737  N N   . GLY A 0 95  . -51.387  12.922  35.417   1.00 69.48 95  A 1 
ATOM 738  C CA  . GLY A 0 95  . -52.329  12.726  36.511   1.00 69.48 95  A 1 
ATOM 739  C C   . GLY A 0 95  . -53.763  12.685  36.005   1.00 69.48 95  A 1 
ATOM 740  O O   . GLY A 0 95  . -54.253  13.650  35.419   1.00 69.48 95  A 1 
ATOM 741  N N   . ALA A 0 96  . -54.456  11.579  36.262   1.00 70.53 96  A 1 
ATOM 742  C CA  . ALA A 0 96  . -55.850  11.375  35.897   1.00 70.53 96  A 1 
ATOM 743  C C   . ALA A 0 96  . -56.704  11.199  37.158   1.00 70.53 96  A 1 
ATOM 744  C CB  . ALA A 0 96  . -55.952  10.183  34.939   1.00 70.53 96  A 1 
ATOM 745  O O   . ALA A 0 96  . -56.455  10.324  37.989   1.00 70.53 96  A 1 
ATOM 746  N N   . GLN A 0 97  . -57.748  12.019  37.292   1.00 70.63 97  A 1 
ATOM 747  C CA  . GLN A 0 97  . -58.669  11.957  38.422   1.00 70.63 97  A 1 
ATOM 748  C C   . GLN A 0 97  . -60.113  11.821  37.940   1.00 70.63 97  A 1 
ATOM 749  C CB  . GLN A 0 97  . -58.439  13.164  39.343   1.00 70.63 97  A 1 
ATOM 750  O O   . GLN A 0 97  . -60.618  12.655  37.189   1.00 70.63 97  A 1 
ATOM 751  C CG  . GLN A 0 97  . -59.244  13.023  40.641   1.00 70.63 97  A 1 
ATOM 752  C CD  . GLN A 0 97  . -58.794  13.985  41.736   1.00 70.63 97  A 1 
ATOM 753  N NE2 . GLN A 0 97  . -59.173  13.736  42.971   1.00 70.63 97  A 1 
ATOM 754  O OE1 . GLN A 0 97  . -58.103  14.968  41.544   1.00 70.63 97  A 1 
ATOM 755  N N   . ALA A 0 98  . -60.782  10.767  38.405   1.00 64.44 98  A 1 
ATOM 756  C CA  . ALA A 0 98  . -62.178  10.479  38.118   1.00 64.44 98  A 1 
ATOM 757  C C   . ALA A 0 98  . -62.968  10.312  39.421   1.00 64.44 98  A 1 
ATOM 758  C CB  . ALA A 0 98  . -62.264  9.240   37.220   1.00 64.44 98  A 1 
ATOM 759  O O   . ALA A 0 98  . -62.537  9.634   40.354   1.00 64.44 98  A 1 
ATOM 760  N N   . TRP A 0 99  . -64.152  10.911  39.455   1.00 62.34 99  A 1 
ATOM 761  C CA  . TRP A 0 99  . -65.100  10.893  40.569   1.00 62.34 99  A 1 
ATOM 762  C C   . TRP A 0 99  . -66.478  10.521  40.031   1.00 62.34 99  A 1 
ATOM 763  C CB  . TRP A 0 99  . -65.119  12.255  41.295   1.00 62.34 99  A 1 
ATOM 764  O O   . TRP A 0 99  . -66.906  11.050  39.001   1.00 62.34 99  A 1 
ATOM 765  C CG  . TRP A 0 99  . -64.601  13.440  40.523   1.00 62.34 99  A 1 
ATOM 766  C CD1 . TRP A 0 99  . -65.040  13.858  39.313   1.00 62.34 99  A 1 
ATOM 767  C CD2 . TRP A 0 99  . -63.481  14.315  40.861   1.00 62.34 99  A 1 
ATOM 768  C CE2 . TRP A 0 99  . -63.221  15.167  39.747   1.00 62.34 99  A 1 
ATOM 769  C CE3 . TRP A 0 99  . -62.656  14.471  41.995   1.00 62.34 99  A 1 
ATOM 770  N NE1 . TRP A 0 99  . -64.214  14.861  38.842   1.00 62.34 99  A 1 
ATOM 771  C CH2 . TRP A 0 99  . -61.340  16.196  40.866   1.00 62.34 99  A 1 
ATOM 772  C CZ2 . TRP A 0 99  . -62.148  16.070  39.724   1.00 62.34 99  A 1 
ATOM 773  C CZ3 . TRP A 0 99  . -61.625  15.430  42.010   1.00 62.34 99  A 1 
ATOM 774  N N   . GLY A 0 100 . -67.160  9.617   40.730   1.00 64.21 100 A 1 
ATOM 775  C CA  . GLY A 0 100 . -68.487  9.134   40.372   1.00 64.21 100 A 1 
ATOM 776  C C   . GLY A 0 100 . -69.463  9.208   41.542   1.00 64.21 100 A 1 
ATOM 777  O O   . GLY A 0 100 . -69.071  9.149   42.707   1.00 64.21 100 A 1 
ATOM 778  N N   . GLN A 0 101 . -70.741  9.344   41.197   1.00 54.48 101 A 1 
ATOM 779  C CA  . GLN A 0 101 . -71.859  9.105   42.101   1.00 54.48 101 A 1 
ATOM 780  C C   . GLN A 0 101 . -72.948  8.365   41.322   1.00 54.48 101 A 1 
ATOM 781  C CB  . GLN A 0 101 . -72.368  10.426  42.709   1.00 54.48 101 A 1 
ATOM 782  O O   . GLN A 0 101 . -73.708  8.970   40.555   1.00 54.48 101 A 1 
ATOM 783  C CG  . GLN A 0 101 . -73.481  10.142  43.732   1.00 54.48 101 A 1 
ATOM 784  C CD  . GLN A 0 101 . -74.118  11.379  44.351   1.00 54.48 101 A 1 
ATOM 785  N NE2 . GLN A 0 101 . -74.964  11.201  45.341   1.00 54.48 101 A 1 
ATOM 786  O OE1 . GLN A 0 101 . -73.943  12.524  43.956   1.00 54.48 101 A 1 
ATOM 787  N N   . ASP A 0 102 . -73.010  7.055   41.520   1.00 54.20 102 A 1 
ATOM 788  C CA  . ASP A 0 102 . -74.144  6.213   41.171   1.00 54.20 102 A 1 
ATOM 789  C C   . ASP A 0 102 . -75.366  6.645   41.994   1.00 54.20 102 A 1 
ATOM 790  C CB  . ASP A 0 102 . -73.848  4.727   41.445   1.00 54.20 102 A 1 
ATOM 791  O O   . ASP A 0 102 . -75.261  7.214   43.083   1.00 54.20 102 A 1 
ATOM 792  C CG  . ASP A 0 102 . -72.479  4.236   40.968   1.00 54.20 102 A 1 
ATOM 793  O OD1 . ASP A 0 102 . -71.452  4.822   41.395   1.00 54.20 102 A 1 
ATOM 794  O OD2 . ASP A 0 102 . -72.468  3.372   40.064   1.00 54.20 102 A 1 
ATOM 795  N N   . ARG A 0 103 . -76.557  6.420   41.441   1.00 45.34 103 A 1 
ATOM 796  C CA  . ARG A 0 103 . -77.836  6.650   42.129   1.00 45.34 103 A 1 
ATOM 797  C C   . ARG A 0 103 . -78.878  5.699   41.568   1.00 45.34 103 A 1 
ATOM 798  C CB  . ARG A 0 103 . -78.328  8.092   41.981   1.00 45.34 103 A 1 
ATOM 799  O O   . ARG A 0 103 . -79.872  6.128   40.962   1.00 45.34 103 A 1 
ATOM 800  C CG  . ARG A 0 103 . -77.446  9.214   42.547   1.00 45.34 103 A 1 
ATOM 801  C CD  . ARG A 0 103 . -78.210  10.548  42.516   1.00 45.34 103 A 1 
ATOM 802  N NE  . ARG A 0 103 . -78.928  10.718  41.234   1.00 45.34 103 A 1 
ATOM 803  N NH1 . ARG A 0 103 . -79.892  12.749  41.602   1.00 45.34 103 A 1 
ATOM 804  N NH2 . ARG A 0 103 . -80.365  11.607  39.728   1.00 45.34 103 A 1 
ATOM 805  C CZ  . ARG A 0 103 . -79.728  11.688  40.863   1.00 45.34 103 A 1 
ATOM 806  N N   . ASP A 0 104 . -78.622  4.410   41.673   1.00 52.26 104 A 1 
ATOM 807  C CA  . ASP A 0 104 . -79.629  3.418   41.363   1.00 52.26 104 A 1 
ATOM 808  C C   . ASP A 0 104 . -80.780  3.495   42.379   1.00 52.26 104 A 1 
ATOM 809  C CB  . ASP A 0 104 . -79.010  2.030   41.174   1.00 52.26 104 A 1 
ATOM 810  O O   . ASP A 0 104 . -80.654  3.842   43.557   1.00 52.26 104 A 1 
ATOM 811  C CG  . ASP A 0 104 . -78.262  1.549   42.408   1.00 52.26 104 A 1 
ATOM 812  O OD1 . ASP A 0 104 . -77.324  2.280   42.781   1.00 52.26 104 A 1 
ATOM 813  O OD2 . ASP A 0 104 . -78.705  0.503   42.926   1.00 52.26 104 A 1 
ATOM 814  N N   . VAL A 0 105 . -81.989  3.295   41.859   1.00 42.09 105 A 1 
ATOM 815  C CA  . VAL A 0 105 . -83.213  3.392   42.652   1.00 42.09 105 A 1 
ATOM 816  C C   . VAL A 0 105 . -83.532  1.996   43.151   1.00 42.09 105 A 1 
ATOM 817  C CB  . VAL A 0 105 . -84.360  4.043   41.863   1.00 42.09 105 A 1 
ATOM 818  O O   . VAL A 0 105 . -84.207  1.224   42.462   1.00 42.09 105 A 1 
ATOM 819  C CG1 . VAL A 0 105 . -85.656  4.108   42.687   1.00 42.09 105 A 1 
ATOM 820  C CG2 . VAL A 0 105 . -84.007  5.489   41.478   1.00 42.09 105 A 1 
ATOM 821  N N   . TYR A 0 106 . -83.048  1.693   44.353   1.00 39.25 106 A 1 
ATOM 822  C CA  . TYR A 0 106 . -83.301  0.420   45.010   1.00 39.25 106 A 1 
ATOM 823  C C   . TYR A 0 106 . -84.806  0.118   45.079   1.00 39.25 106 A 1 
ATOM 824  C CB  . TYR A 0 106 . -82.641  0.390   46.398   1.00 39.25 106 A 1 
ATOM 825  O O   . TYR A 0 106 . -85.633  0.977   45.403   1.00 39.25 106 A 1 
ATOM 826  C CG  . TYR A 0 106 . -81.755  -0.823  46.586   1.00 39.25 106 A 1 
ATOM 827  C CD1 . TYR A 0 106 . -82.290  -2.033  47.075   1.00 39.25 106 A 1 
ATOM 828  C CD2 . TYR A 0 106 . -80.391  -0.743  46.243   1.00 39.25 106 A 1 
ATOM 829  C CE1 . TYR A 0 106 . -81.452  -3.157  47.226   1.00 39.25 106 A 1 
ATOM 830  C CE2 . TYR A 0 106 . -79.550  -1.855  46.418   1.00 39.25 106 A 1 
ATOM 831  O OH  . TYR A 0 106 . -79.277  -4.147  47.082   1.00 39.25 106 A 1 
ATOM 832  C CZ  . TYR A 0 106 . -80.078  -3.065  46.909   1.00 39.25 106 A 1 
ATOM 833  N N   . GLY A 0 107 . -85.181  -1.123  44.763   1.00 45.14 107 A 1 
ATOM 834  C CA  . GLY A 0 107 . -86.566  -1.580  44.883   1.00 45.14 107 A 1 
ATOM 835  C C   . GLY A 0 107 . -87.527  -1.065  43.804   1.00 45.14 107 A 1 
ATOM 836  O O   . GLY A 0 107 . -88.686  -0.772  44.114   1.00 45.14 107 A 1 
ATOM 837  N N   . ALA A 0 108 . -87.101  -1.025  42.535   1.00 34.67 108 A 1 
ATOM 838  C CA  . ALA A 0 108 . -87.959  -0.808  41.360   1.00 34.67 108 A 1 
ATOM 839  C C   . ALA A 0 108 . -88.982  -1.948  41.108   1.00 34.67 108 A 1 
ATOM 840  C CB  . ALA A 0 108 . -87.072  -0.507  40.143   1.00 34.67 108 A 1 
ATOM 841  O O   . ALA A 0 108 . -89.106  -2.484  40.007   1.00 34.67 108 A 1 
ATOM 842  N N   . SER A 0 109 . -89.774  -2.295  42.125   1.00 38.95 109 A 1 
ATOM 843  C CA  . SER A 0 109 . -91.051  -2.981  41.936   1.00 38.95 109 A 1 
ATOM 844  C C   . SER A 0 109 . -91.975  -2.082  41.103   1.00 38.95 109 A 1 
ATOM 845  C CB  . SER A 0 109 . -91.667  -3.392  43.279   1.00 38.95 109 A 1 
ATOM 846  O O   . SER A 0 109 . -92.081  -0.875  41.329   1.00 38.95 109 A 1 
ATOM 847  O OG  . SER A 0 109 . -92.027  -2.281  44.076   1.00 38.95 109 A 1 
ATOM 848  N N   . SER A 0 110 . -92.618  -2.653  40.087   1.00 38.53 110 A 1 
ATOM 849  C CA  . SER A 0 110 . -93.153  -1.926  38.924   1.00 38.53 110 A 1 
ATOM 850  C C   . SER A 0 110 . -94.441  -1.111  39.160   1.00 38.53 110 A 1 
ATOM 851  C CB  . SER A 0 110 . -93.293  -2.918  37.763   1.00 38.53 110 A 1 
ATOM 852  O O   . SER A 0 110 . -95.153  -0.793  38.209   1.00 38.53 110 A 1 
ATOM 853  O OG  . SER A 0 110 . -94.082  -4.024  38.164   1.00 38.53 110 A 1 
ATOM 854  N N   . TYR A 0 111 . -94.754  -0.744  40.405   1.00 38.28 111 A 1 
ATOM 855  C CA  . TYR A 0 111 . -95.974  -0.024  40.786   1.00 38.28 111 A 1 
ATOM 856  C C   . TYR A 0 111 . -95.653  1.250   41.578   1.00 38.28 111 A 1 
ATOM 857  C CB  . TYR A 0 111 . -96.913  -0.964  41.557   1.00 38.28 111 A 1 
ATOM 858  O O   . TYR A 0 111 . -95.714  1.271   42.804   1.00 38.28 111 A 1 
ATOM 859  C CG  . TYR A 0 111 . -97.465  -2.100  40.718   1.00 38.28 111 A 1 
ATOM 860  C CD1 . TYR A 0 111 . -98.577  -1.880  39.881   1.00 38.28 111 A 1 
ATOM 861  C CD2 . TYR A 0 111 . -96.857  -3.369  40.765   1.00 38.28 111 A 1 
ATOM 862  C CE1 . TYR A 0 111 . -99.089  -2.931  39.096   1.00 38.28 111 A 1 
ATOM 863  C CE2 . TYR A 0 111 . -97.366  -4.422  39.983   1.00 38.28 111 A 1 
ATOM 864  O OH  . TYR A 0 111 . -98.971  -5.227  38.400   1.00 38.28 111 A 1 
ATOM 865  C CZ  . TYR A 0 111 . -98.483  -4.206  39.150   1.00 38.28 111 A 1 
ATOM 866  N N   . GLY A 0 112 . -95.348  2.345   40.873   1.00 39.24 112 A 1 
ATOM 867  C CA  . GLY A 0 112 . -95.176  3.643   41.537   1.00 39.24 112 A 1 
ATOM 868  C C   . GLY A 0 112 . -95.039  4.866   40.630   1.00 39.24 112 A 1 
ATOM 869  O O   . GLY A 0 112 . -95.756  5.842   40.830   1.00 39.24 112 A 1 
ATOM 870  N N   . LYS A 0 113 . -94.135  4.847   39.636   1.00 38.35 113 A 1 
ATOM 871  C CA  . LYS A 0 113 . -93.676  6.099   38.990   1.00 38.35 113 A 1 
ATOM 872  C C   . LYS A 0 113 . -94.297  6.511   37.647   1.00 38.35 113 A 1 
ATOM 873  C CB  . LYS A 0 113 . -92.134  6.174   38.975   1.00 38.35 113 A 1 
ATOM 874  O O   . LYS A 0 113 . -94.146  7.681   37.309   1.00 38.35 113 A 1 
ATOM 875  C CG  . LYS A 0 113 . -91.621  6.990   40.178   1.00 38.35 113 A 1 
ATOM 876  C CD  . LYS A 0 113 . -90.114  7.271   40.086   1.00 38.35 113 A 1 
ATOM 877  C CE  . LYS A 0 113 . -89.666  8.181   41.240   1.00 38.35 113 A 1 
ATOM 878  N NZ  . LYS A 0 113 . -88.203  8.444   41.194   1.00 38.35 113 A 1 
ATOM 879  N N   . GLN A 0 114 . -95.013  5.652   36.910   1.00 37.38 114 A 1 
ATOM 880  C CA  . GLN A 0 114 . -95.596  6.046   35.603   1.00 37.38 114 A 1 
ATOM 881  C C   . GLN A 0 114 . -97.106  5.794   35.394   1.00 37.38 114 A 1 
ATOM 882  C CB  . GLN A 0 114 . -94.768  5.458   34.439   1.00 37.38 114 A 1 
ATOM 883  O O   . GLN A 0 114 . -97.648  6.296   34.415   1.00 37.38 114 A 1 
ATOM 884  C CG  . GLN A 0 114 . -93.479  6.246   34.112   1.00 37.38 114 A 1 
ATOM 885  C CD  . GLN A 0 114 . -92.179  5.628   34.621   1.00 37.38 114 A 1 
ATOM 886  N NE2 . GLN A 0 114 . -91.040  6.184   34.268   1.00 37.38 114 A 1 
ATOM 887  O OE1 . GLN A 0 114 . -92.150  4.649   35.345   1.00 37.38 114 A 1 
ATOM 888  N N   . ALA A 0 115 . -97.821  5.081   36.275   1.00 34.31 115 A 1 
ATOM 889  C CA  . ALA A 0 115 . -99.199  4.646   35.972   1.00 34.31 115 A 1 
ATOM 890  C C   . ALA A 0 115 . -100.343 5.541   36.510   1.00 34.31 115 A 1 
ATOM 891  C CB  . ALA A 0 115 . -99.351  3.191   36.431   1.00 34.31 115 A 1 
ATOM 892  O O   . ALA A 0 115 . -101.459 5.440   36.013   1.00 34.31 115 A 1 
ATOM 893  N N   . SER A 0 116 . -100.117 6.403   37.515   1.00 42.28 116 A 1 
ATOM 894  C CA  . SER A 0 116 . -101.225 7.041   38.267   1.00 42.28 116 A 1 
ATOM 895  C C   . SER A 0 116 . -101.485 8.531   37.980   1.00 42.28 116 A 1 
ATOM 896  C CB  . SER A 0 116 . -101.055 6.801   39.772   1.00 42.28 116 A 1 
ATOM 897  O O   . SER A 0 116 . -102.425 9.089   38.547   1.00 42.28 116 A 1 
ATOM 898  O OG  . SER A 0 116 . -102.243 7.134   40.461   1.00 42.28 116 A 1 
ATOM 899  N N   . SER A 0 117 . -100.705 9.204   37.128   1.00 40.24 117 A 1 
ATOM 900  C CA  . SER A 0 117 . -100.938 10.626  36.804   1.00 40.24 117 A 1 
ATOM 901  C C   . SER A 0 117 . -102.016 10.857  35.733   1.00 40.24 117 A 1 
ATOM 902  C CB  . SER A 0 117 . -99.628  11.310  36.399   1.00 40.24 117 A 1 
ATOM 903  O O   . SER A 0 117 . -102.478 11.983  35.579   1.00 40.24 117 A 1 
ATOM 904  O OG  . SER A 0 117 . -99.024  10.607  35.332   1.00 40.24 117 A 1 
ATOM 905  N N   . GLY A 0 118 . -102.435 9.815   35.002   1.00 40.62 118 A 1 
ATOM 906  C CA  . GLY A 0 118 . -103.315 9.948   33.832   1.00 40.62 118 A 1 
ATOM 907  C C   . GLY A 0 118 . -104.820 10.084  34.111   1.00 40.62 118 A 1 
ATOM 908  O O   . GLY A 0 118 . -105.522 10.688  33.301   1.00 40.62 118 A 1 
ATOM 909  N N   . ASP A 0 119 . -105.332 9.547   35.226   1.00 40.62 119 A 1 
ATOM 910  C CA  . ASP A 0 119 . -106.787 9.371   35.414   1.00 40.62 119 A 1 
ATOM 911  C C   . ASP A 0 119 . -107.466 10.347  36.390   1.00 40.62 119 A 1 
ATOM 912  C CB  . ASP A 0 119 . -107.100 7.904   35.764   1.00 40.62 119 A 1 
ATOM 913  O O   . ASP A 0 119 . -108.694 10.468  36.378   1.00 40.62 119 A 1 
ATOM 914  C CG  . ASP A 0 119 . -107.241 7.006   34.524   1.00 40.62 119 A 1 
ATOM 915  O OD1 . ASP A 0 119 . -107.733 7.500   33.477   1.00 40.62 119 A 1 
ATOM 916  O OD2 . ASP A 0 119 . -106.895 5.814   34.649   1.00 40.62 119 A 1 
ATOM 917  N N   . TYR A 0 120 . -106.713 11.106  37.196   1.00 39.03 120 A 1 
ATOM 918  C CA  . TYR A 0 120 . -107.323 11.998  38.196   1.00 39.03 120 A 1 
ATOM 919  C C   . TYR A 0 120 . -108.077 13.191  37.567   1.00 39.03 120 A 1 
ATOM 920  C CB  . TYR A 0 120 . -106.260 12.442  39.216   1.00 39.03 120 A 1 
ATOM 921  O O   . TYR A 0 120 . -109.089 13.657  38.095   1.00 39.03 120 A 1 
ATOM 922  C CG  . TYR A 0 120 . -106.831 12.642  40.608   1.00 39.03 120 A 1 
ATOM 923  C CD1 . TYR A 0 120 . -107.212 13.924  41.050   1.00 39.03 120 A 1 
ATOM 924  C CD2 . TYR A 0 120 . -107.015 11.526  41.448   1.00 39.03 120 A 1 
ATOM 925  C CE1 . TYR A 0 120 . -107.775 14.092  42.331   1.00 39.03 120 A 1 
ATOM 926  C CE2 . TYR A 0 120 . -107.583 11.687  42.726   1.00 39.03 120 A 1 
ATOM 927  O OH  . TYR A 0 120 . -108.518 13.121  44.401   1.00 39.03 120 A 1 
ATOM 928  C CZ  . TYR A 0 120 . -107.965 12.970  43.170   1.00 39.03 120 A 1 
ATOM 929  N N   . ASP A 0 121 . -107.644 13.647  36.387   1.00 48.00 121 A 1 
ATOM 930  C CA  . ASP A 0 121 . -108.148 14.872  35.749   1.00 48.00 121 A 1 
ATOM 931  C C   . ASP A 0 121 . -109.490 14.713  35.003   1.00 48.00 121 A 1 
ATOM 932  C CB  . ASP A 0 121 . -107.042 15.443  34.832   1.00 48.00 121 A 1 
ATOM 933  O O   . ASP A 0 121 . -110.148 15.709  34.679   1.00 48.00 121 A 1 
ATOM 934  C CG  . ASP A 0 121 . -106.447 16.774  35.315   1.00 48.00 121 A 1 
ATOM 935  O OD1 . ASP A 0 121 . -106.652 17.142  36.493   1.00 48.00 121 A 1 
ATOM 936  O OD2 . ASP A 0 121 . -105.861 17.468  34.456   1.00 48.00 121 A 1 
ATOM 937  N N   . LYS A 0 122 . -109.950 13.477  34.743   1.00 42.30 122 A 1 
ATOM 938  C CA  . LYS A 0 122 . -111.210 13.233  34.008   1.00 42.30 122 A 1 
ATOM 939  C C   . LYS A 0 122 . -112.470 13.356  34.866   1.00 42.30 122 A 1 
ATOM 940  C CB  . LYS A 0 122 . -111.161 11.881  33.281   1.00 42.30 122 A 1 
ATOM 941  O O   . LYS A 0 122 . -113.514 13.738  34.336   1.00 42.30 122 A 1 
ATOM 942  C CG  . LYS A 0 122 . -110.410 11.998  31.947   1.00 42.30 122 A 1 
ATOM 943  C CD  . LYS A 0 122 . -110.321 10.629  31.265   1.00 42.30 122 A 1 
ATOM 944  C CE  . LYS A 0 122 . -109.515 10.714  29.965   1.00 42.30 122 A 1 
ATOM 945  N NZ  . LYS A 0 122 . -109.051 9.365   29.556   1.00 42.30 122 A 1 
ATOM 946  N N   . TYR A 0 123 . -112.401 13.070  36.168   1.00 44.94 123 A 1 
ATOM 947  C CA  . TYR A 0 123 . -113.583 13.125  37.039   1.00 44.94 123 A 1 
ATOM 948  C C   . TYR A 0 123 . -113.869 14.531  37.590   1.00 44.94 123 A 1 
ATOM 949  C CB  . TYR A 0 123 . -113.493 12.045  38.127   1.00 44.94 123 A 1 
ATOM 950  O O   . TYR A 0 123 . -115.034 14.927  37.657   1.00 44.94 123 A 1 
ATOM 951  C CG  . TYR A 0 123 . -114.029 10.707  37.646   1.00 44.94 123 A 1 
ATOM 952  C CD1 . TYR A 0 123 . -115.410 10.437  37.749   1.00 44.94 123 A 1 
ATOM 953  C CD2 . TYR A 0 123 . -113.172 9.757   37.056   1.00 44.94 123 A 1 
ATOM 954  C CE1 . TYR A 0 123 . -115.935 9.219   37.273   1.00 44.94 123 A 1 
ATOM 955  C CE2 . TYR A 0 123 . -113.695 8.542   36.569   1.00 44.94 123 A 1 
ATOM 956  O OH  . TYR A 0 123 . -115.575 7.096   36.211   1.00 44.94 123 A 1 
ATOM 957  C CZ  . TYR A 0 123 . -115.075 8.269   36.679   1.00 44.94 123 A 1 
ATOM 958  N N   . GLY A 0 124 . -112.839 15.329  37.900   1.00 45.19 124 A 1 
ATOM 959  C CA  . GLY A 0 124 . -113.016 16.663  38.495   1.00 45.19 124 A 1 
ATOM 960  C C   . GLY A 0 124 . -113.787 17.656  37.612   1.00 45.19 124 A 1 
ATOM 961  O O   . GLY A 0 124 . -114.685 18.352  38.087   1.00 45.19 124 A 1 
ATOM 962  N N   . LYS A 0 125 . -113.504 17.694  36.302   1.00 46.50 125 A 1 
ATOM 963  C CA  . LYS A 0 125 . -114.110 18.685  35.386   1.00 46.50 125 A 1 
ATOM 964  C C   . LYS A 0 125 . -115.589 18.439  35.067   1.00 46.50 125 A 1 
ATOM 965  C CB  . LYS A 0 125 . -113.258 18.821  34.109   1.00 46.50 125 A 1 
ATOM 966  O O   . LYS A 0 125 . -116.269 19.374  34.652   1.00 46.50 125 A 1 
ATOM 967  C CG  . LYS A 0 125 . -111.995 19.651  34.393   1.00 46.50 125 A 1 
ATOM 968  C CD  . LYS A 0 125 . -111.056 19.747  33.182   1.00 46.50 125 A 1 
ATOM 969  C CE  . LYS A 0 125 . -109.840 20.605  33.566   1.00 46.50 125 A 1 
ATOM 970  N NZ  . LYS A 0 125 . -108.696 20.430  32.634   1.00 46.50 125 A 1 
ATOM 971  N N   . LYS A 0 126 . -116.119 17.226  35.274   1.00 41.54 126 A 1 
ATOM 972  C CA  . LYS A 0 126 . -117.517 16.909  34.921   1.00 41.54 126 A 1 
ATOM 973  C C   . LYS A 0 126 . -118.532 17.371  35.975   1.00 41.54 126 A 1 
ATOM 974  C CB  . LYS A 0 126 . -117.648 15.418  34.556   1.00 41.54 126 A 1 
ATOM 975  O O   . LYS A 0 126 . -119.672 17.651  35.620   1.00 41.54 126 A 1 
ATOM 976  C CG  . LYS A 0 126 . -118.627 15.230  33.384   1.00 41.54 126 A 1 
ATOM 977  C CD  . LYS A 0 126 . -118.695 13.766  32.927   1.00 41.54 126 A 1 
ATOM 978  C CE  . LYS A 0 126 . -119.542 13.656  31.652   1.00 41.54 126 A 1 
ATOM 979  N NZ  . LYS A 0 126 . -119.638 12.253  31.174   1.00 41.54 126 A 1 
ATOM 980  N N   . ALA A 0 127 . -118.118 17.509  37.238   1.00 45.22 127 A 1 
ATOM 981  C CA  . ALA A 0 127 . -118.979 18.000  38.318   1.00 45.22 127 A 1 
ATOM 982  C C   . ALA A 0 127 . -119.211 19.524  38.259   1.00 45.22 127 A 1 
ATOM 983  C CB  . ALA A 0 127 . -118.359 17.570  39.653   1.00 45.22 127 A 1 
ATOM 984  O O   . ALA A 0 127 . -120.301 19.991  38.572   1.00 45.22 127 A 1 
ATOM 985  N N   . ALA A 0 128 . -118.219 20.301  37.812   1.00 46.41 128 A 1 
ATOM 986  C CA  . ALA A 0 128 . -118.295 21.767  37.789   1.00 46.41 128 A 1 
ATOM 987  C C   . ALA A 0 128 . -119.196 22.349  36.676   1.00 46.41 128 A 1 
ATOM 988  C CB  . ALA A 0 128 . -116.862 22.306  37.693   1.00 46.41 128 A 1 
ATOM 989  O O   . ALA A 0 128 . -119.556 23.522  36.734   1.00 46.41 128 A 1 
ATOM 990  N N   . ALA A 0 129 . -119.558 21.555  35.661   1.00 42.92 129 A 1 
ATOM 991  C CA  . ALA A 0 129 . -120.318 22.017  34.494   1.00 42.92 129 A 1 
ATOM 992  C C   . ALA A 0 129 . -121.847 21.818  34.602   1.00 42.92 129 A 1 
ATOM 993  C CB  . ALA A 0 129 . -119.730 21.332  33.254   1.00 42.92 129 A 1 
ATOM 994  O O   . ALA A 0 129 . -122.592 22.331  33.767   1.00 42.92 129 A 1 
ATOM 995  N N   . ALA A 0 130 . -122.334 21.082  35.607   1.00 41.80 130 A 1 
ATOM 996  C CA  . ALA A 0 130 . -123.757 20.787  35.791   1.00 41.80 130 A 1 
ATOM 997  C C   . ALA A 0 130 . -124.419 21.806  36.738   1.00 41.80 130 A 1 
ATOM 998  C CB  . ALA A 0 130 . -123.897 19.333  36.257   1.00 41.80 130 A 1 
ATOM 999  O O   . ALA A 0 130 . -124.529 21.590  37.944   1.00 41.80 130 A 1 
ATOM 1000 N N   . GLY A 0 131 . -124.841 22.949  36.195   1.00 36.97 131 A 1 
ATOM 1001 C CA  . GLY A 0 131 . -125.483 24.004  36.983   1.00 36.97 131 A 1 
ATOM 1002 C C   . GLY A 0 131 . -126.882 23.630  37.491   1.00 36.97 131 A 1 
ATOM 1003 O O   . GLY A 0 131 . -127.662 22.998  36.787   1.00 36.97 131 A 1 
ATOM 1004 N N   . THR A 0 132 . -127.237 24.103  38.689   1.00 43.55 132 A 1 
ATOM 1005 C CA  . THR A 0 132 . -128.636 24.202  39.142   1.00 43.55 132 A 1 
ATOM 1006 C C   . THR A 0 132 . -128.844 25.589  39.750   1.00 43.55 132 A 1 
ATOM 1007 C CB  . THR A 0 132 . -129.016 23.097  40.145   1.00 43.55 132 A 1 
ATOM 1008 O O   . THR A 0 132 . -128.334 25.882  40.827   1.00 43.55 132 A 1 
ATOM 1009 C CG2 . THR A 0 132 . -130.534 22.947  40.244   1.00 43.55 132 A 1 
ATOM 1010 O OG1 . THR A 0 132 . -128.533 21.842  39.732   1.00 43.55 132 A 1 
ATOM 1011 N N   . LYS A 0 133 . -129.528 26.480  39.022   1.00 35.77 133 A 1 
ATOM 1012 C CA  . LYS A 0 133 . -129.713 27.895  39.385   1.00 35.77 133 A 1 
ATOM 1013 C C   . LYS A 0 133 . -131.207 28.224  39.405   1.00 35.77 133 A 1 
ATOM 1014 C CB  . LYS A 0 133 . -128.897 28.776  38.417   1.00 35.77 133 A 1 
ATOM 1015 O O   . LYS A 0 133 . -131.770 28.623  38.392   1.00 35.77 133 A 1 
ATOM 1016 C CG  . LYS A 0 133 . -128.811 30.245  38.869   1.00 35.77 133 A 1 
ATOM 1017 C CD  . LYS A 0 133 . -128.083 31.101  37.821   1.00 35.77 133 A 1 
ATOM 1018 C CE  . LYS A 0 133 . -127.911 32.541  38.323   1.00 35.77 133 A 1 
ATOM 1019 N NZ  . LYS A 0 133 . -127.302 33.418  37.291   1.00 35.77 133 A 1 
ATOM 1020 N N   . TRP A 0 134 . -131.838 28.010  40.556   1.00 30.30 134 A 1 
ATOM 1021 C CA  . TRP A 0 134 . -133.268 28.221  40.806   1.00 30.30 134 A 1 
ATOM 1022 C C   . TRP A 0 134 . -133.444 28.432  42.321   1.00 30.30 134 A 1 
ATOM 1023 C CB  . TRP A 0 134 . -134.028 26.969  40.314   1.00 30.30 134 A 1 
ATOM 1024 O O   . TRP A 0 134 . -132.791 27.737  43.092   1.00 30.30 134 A 1 
ATOM 1025 C CG  . TRP A 0 134 . -135.471 27.103  39.927   1.00 30.30 134 A 1 
ATOM 1026 C CD1 . TRP A 0 134 . -136.049 28.182  39.348   1.00 30.30 134 A 1 
ATOM 1027 C CD2 . TRP A 0 134 . -136.508 26.068  39.950   1.00 30.30 134 A 1 
ATOM 1028 C CE2 . TRP A 0 134 . -137.697 26.602  39.367   1.00 30.30 134 A 1 
ATOM 1029 C CE3 . TRP A 0 134 . -136.557 24.720  40.372   1.00 30.30 134 A 1 
ATOM 1030 N NE1 . TRP A 0 134 . -137.368 27.901  39.048   1.00 30.30 134 A 1 
ATOM 1031 C CH2 . TRP A 0 134 . -138.879 24.507  39.634   1.00 30.30 134 A 1 
ATOM 1032 C CZ2 . TRP A 0 134 . -138.867 25.845  39.205   1.00 30.30 134 A 1 
ATOM 1033 C CZ3 . TRP A 0 134 . -137.727 23.949  40.218   1.00 30.30 134 A 1 
ATOM 1034 N N   . GLY A 0 135 . -134.241 29.373  42.824   1.00 37.79 135 A 1 
ATOM 1035 C CA  . GLY A 0 135 . -135.031 30.410  42.159   1.00 37.79 135 A 1 
ATOM 1036 C C   . GLY A 0 135 . -135.606 31.379  43.203   1.00 37.79 135 A 1 
ATOM 1037 O O   . GLY A 0 135 . -135.446 31.164  44.405   1.00 37.79 135 A 1 
ATOM 1038 N N   . ASP A 0 136 . -136.257 32.451  42.756   1.00 36.85 136 A 1 
ATOM 1039 C CA  . ASP A 0 136 . -136.886 33.437  43.639   1.00 36.85 136 A 1 
ATOM 1040 C C   . ASP A 0 136 . -137.990 32.835  44.525   1.00 36.85 136 A 1 
ATOM 1041 C CB  . ASP A 0 136 . -137.497 34.565  42.796   1.00 36.85 136 A 1 
ATOM 1042 O O   . ASP A 0 136 . -138.990 32.318  44.029   1.00 36.85 136 A 1 
ATOM 1043 C CG  . ASP A 0 136 . -136.435 35.362  42.049   1.00 36.85 136 A 1 
ATOM 1044 O OD1 . ASP A 0 136 . -135.918 36.325  42.660   1.00 36.85 136 A 1 
ATOM 1045 O OD2 . ASP A 0 136 . -136.154 34.994  40.887   1.00 36.85 136 A 1 
ATOM 1046 N N   . LEU A 0 137 . -137.871 33.021  45.842   1.00 43.76 137 A 1 
ATOM 1047 C CA  . LEU A 0 137 . -138.988 32.926  46.787   1.00 43.76 137 A 1 
ATOM 1048 C C   . LEU A 0 137 . -139.085 34.229  47.590   1.00 43.76 137 A 1 
ATOM 1049 C CB  . LEU A 0 137 . -138.874 31.654  47.651   1.00 43.76 137 A 1 
ATOM 1050 O O   . LEU A 0 137 . -138.559 34.366  48.693   1.00 43.76 137 A 1 
ATOM 1051 C CG  . LEU A 0 137 . -139.346 30.373  46.931   1.00 43.76 137 A 1 
ATOM 1052 C CD1 . LEU A 0 137 . -138.990 29.146  47.772   1.00 43.76 137 A 1 
ATOM 1053 C CD2 . LEU A 0 137 . -140.864 30.349  46.711   1.00 43.76 137 A 1 
ATOM 1054 N N   . LYS A 0 138 . -139.767 35.217  46.999   1.00 36.60 138 A 1 
ATOM 1055 C CA  . LYS A 0 138 . -140.190 36.450  47.675   1.00 36.60 138 A 1 
ATOM 1056 C C   . LYS A 0 138 . -141.519 36.237  48.405   1.00 36.60 138 A 1 
ATOM 1057 C CB  . LYS A 0 138 . -140.381 37.594  46.658   1.00 36.60 138 A 1 
ATOM 1058 O O   . LYS A 0 138 . -142.505 35.884  47.771   1.00 36.60 138 A 1 
ATOM 1059 C CG  . LYS A 0 138 . -139.144 38.467  46.423   1.00 36.60 138 A 1 
ATOM 1060 C CD  . LYS A 0 138 . -139.513 39.607  45.459   1.00 36.60 138 A 1 
ATOM 1061 C CE  . LYS A 0 138 . -138.348 40.584  45.282   1.00 36.60 138 A 1 
ATOM 1062 N NZ  . LYS A 0 138 . -138.661 41.620  44.265   1.00 36.60 138 A 1 
ATOM 1063 N N   . GLY A 0 139 . -141.571 36.667  49.665   1.00 35.33 139 A 1 
ATOM 1064 C CA  . GLY A 0 139 . -142.783 37.235  50.267   1.00 35.33 139 A 1 
ATOM 1065 C C   . GLY A 0 139 . -143.687 36.279  51.052   1.00 35.33 139 A 1 
ATOM 1066 O O   . GLY A 0 139 . -144.511 35.573  50.487   1.00 35.33 139 A 1 
ATOM 1067 N N   . GLY A 0 140 . -143.627 36.385  52.380   1.00 37.70 140 A 1 
ATOM 1068 C CA  . GLY A 0 140 . -144.620 35.827  53.298   1.00 37.70 140 A 1 
ATOM 1069 C C   . GLY A 0 140 . -144.392 36.367  54.708   1.00 37.70 140 A 1 
ATOM 1070 O O   . GLY A 0 140 . -143.403 36.016  55.343   1.00 37.70 140 A 1 
ATOM 1071 N N   . LYS A 0 141 . -145.267 37.258  55.190   1.00 36.42 141 A 1 
ATOM 1072 C CA  . LYS A 0 141 . -145.221 37.737  56.581   1.00 36.42 141 A 1 
ATOM 1073 C C   . LYS A 0 141 . -145.822 36.662  57.488   1.00 36.42 141 A 1 
ATOM 1074 C CB  . LYS A 0 141 . -145.995 39.057  56.750   1.00 36.42 141 A 1 
ATOM 1075 O O   . LYS A 0 141 . -147.014 36.393  57.381   1.00 36.42 141 A 1 
ATOM 1076 C CG  . LYS A 0 141 . -145.339 40.277  56.086   1.00 36.42 141 A 1 
ATOM 1077 C CD  . LYS A 0 141 . -146.166 41.531  56.410   1.00 36.42 141 A 1 
ATOM 1078 C CE  . LYS A 0 141 . -145.535 42.800  55.828   1.00 36.42 141 A 1 
ATOM 1079 N NZ  . LYS A 0 141 . -146.306 44.007  56.226   1.00 36.42 141 A 1 
ATOM 1080 N N   . GLY A 0 142 . -145.011 36.085  58.369   1.00 38.18 142 A 1 
ATOM 1081 C CA  . GLY A 0 142 . -145.441 35.137  59.396   1.00 38.18 142 A 1 
ATOM 1082 C C   . GLY A 0 142 . -144.687 35.407  60.691   1.00 38.18 142 A 1 
ATOM 1083 O O   . GLY A 0 142 . -143.522 35.049  60.815   1.00 38.18 142 A 1 
ATOM 1084 N N   . GLU A 0 143 . -145.347 36.083  61.623   1.00 32.53 143 A 1 
ATOM 1085 C CA  . GLU A 0 143 . -144.837 36.391  62.959   1.00 32.53 143 A 1 
ATOM 1086 C C   . GLU A 0 143 . -145.025 35.162  63.857   1.00 32.53 143 A 1 
ATOM 1087 C CB  . GLU A 0 143 . -145.612 37.623  63.450   1.00 32.53 143 A 1 
ATOM 1088 O O   . GLU A 0 143 . -146.146 34.849  64.253   1.00 32.53 143 A 1 
ATOM 1089 C CG  . GLU A 0 143 . -145.227 38.158  64.837   1.00 32.53 143 A 1 
ATOM 1090 C CD  . GLU A 0 143 . -146.065 39.397  65.218   1.00 32.53 143 A 1 
ATOM 1091 O OE1 . GLU A 0 143 . -146.026 39.787  66.404   1.00 32.53 143 A 1 
ATOM 1092 O OE2 . GLU A 0 143 . -146.733 39.966  64.318   1.00 32.53 143 A 1 
ATOM 1093 N N   . VAL A 0 144 . -143.940 34.430  64.135   1.00 38.97 144 A 1 
ATOM 1094 C CA  . VAL A 0 144 . -143.931 33.341  65.125   1.00 38.97 144 A 1 
ATOM 1095 C C   . VAL A 0 144 . -142.593 33.335  65.869   1.00 38.97 144 A 1 
ATOM 1096 C CB  . VAL A 0 144 . -144.239 31.946  64.523   1.00 38.97 144 A 1 
ATOM 1097 O O   . VAL A 0 144 . -141.661 32.615  65.507   1.00 38.97 144 A 1 
ATOM 1098 C CG1 . VAL A 0 144 . -144.600 30.976  65.660   1.00 38.97 144 A 1 
ATOM 1099 C CG2 . VAL A 0 144 . -145.403 31.904  63.523   1.00 38.97 144 A 1 
ATOM 1100 N N   . ASP A 0 145 . -142.501 34.131  66.933   1.00 34.69 145 A 1 
ATOM 1101 C CA  . ASP A 0 145 . -141.413 34.019  67.907   1.00 34.69 145 A 1 
ATOM 1102 C C   . ASP A 0 145 . -141.540 32.696  68.679   1.00 34.69 145 A 1 
ATOM 1103 C CB  . ASP A 0 145 . -141.417 35.218  68.875   1.00 34.69 145 A 1 
ATOM 1104 O O   . ASP A 0 145 . -142.379 32.544  69.568   1.00 34.69 145 A 1 
ATOM 1105 C CG  . ASP A 0 145 . -140.683 36.447  68.331   1.00 34.69 145 A 1 
ATOM 1106 O OD1 . ASP A 0 145 . -139.633 36.251  67.676   1.00 34.69 145 A 1 
ATOM 1107 O OD2 . ASP A 0 145 . -141.142 37.569  68.633   1.00 34.69 145 A 1 
ATOM 1108 N N   . ALA A 0 146 . -140.694 31.719  68.345   1.00 34.67 146 A 1 
ATOM 1109 C CA  . ALA A 0 146 . -140.614 30.438  69.045   1.00 34.67 146 A 1 
ATOM 1110 C C   . ALA A 0 146 . -139.151 29.998  69.231   1.00 34.67 146 A 1 
ATOM 1111 C CB  . ALA A 0 146 . -141.476 29.403  68.313   1.00 34.67 146 A 1 
ATOM 1112 O O   . ALA A 0 146 . -138.554 29.304  68.409   1.00 34.67 146 A 1 
ATOM 1113 N N   . TYR A 0 147 . -138.575 30.406  70.361   1.00 30.13 147 A 1 
ATOM 1114 C CA  . TYR A 0 147 . -137.232 30.048  70.822   1.00 30.13 147 A 1 
ATOM 1115 C C   . TYR A 0 147 . -137.090 28.519  71.010   1.00 30.13 147 A 1 
ATOM 1116 C CB  . TYR A 0 147 . -137.023 30.840  72.124   1.00 30.13 147 A 1 
ATOM 1117 O O   . TYR A 0 147 . -137.567 27.962  72.000   1.00 30.13 147 A 1 
ATOM 1118 C CG  . TYR A 0 147 . -135.651 30.774  72.759   1.00 30.13 147 A 1 
ATOM 1119 C CD1 . TYR A 0 147 . -135.418 29.903  73.840   1.00 30.13 147 A 1 
ATOM 1120 C CD2 . TYR A 0 147 . -134.645 31.667  72.343   1.00 30.13 147 A 1 
ATOM 1121 C CE1 . TYR A 0 147 . -134.185 29.938  74.519   1.00 30.13 147 A 1 
ATOM 1122 C CE2 . TYR A 0 147 . -133.410 31.706  73.019   1.00 30.13 147 A 1 
ATOM 1123 O OH  . TYR A 0 147 . -132.007 30.896  74.793   1.00 30.13 147 A 1 
ATOM 1124 C CZ  . TYR A 0 147 . -133.184 30.847  74.117   1.00 30.13 147 A 1 
ATOM 1125 N N   . GLY A 0 148 . -136.452 27.823  70.054   1.00 37.62 148 A 1 
ATOM 1126 C CA  . GLY A 0 148 . -136.518 26.355  69.963   1.00 37.62 148 A 1 
ATOM 1127 C C   . GLY A 0 148 . -135.312 25.639  69.335   1.00 37.62 148 A 1 
ATOM 1128 O O   . GLY A 0 148 . -135.383 25.180  68.204   1.00 37.62 148 A 1 
ATOM 1129 N N   . LYS A 0 149 . -134.252 25.448  70.132   1.00 33.18 149 A 1 
ATOM 1130 C CA  . LYS A 0 149 . -133.268 24.335  70.077   1.00 33.18 149 A 1 
ATOM 1131 C C   . LYS A 0 149 . -132.573 23.984  68.737   1.00 33.18 149 A 1 
ATOM 1132 C CB  . LYS A 0 149 . -133.903 23.066  70.679   1.00 33.18 149 A 1 
ATOM 1133 O O   . LYS A 0 149 . -133.021 23.144  67.966   1.00 33.18 149 A 1 
ATOM 1134 C CG  . LYS A 0 149 . -134.327 23.248  72.144   1.00 33.18 149 A 1 
ATOM 1135 C CD  . LYS A 0 149 . -134.854 21.934  72.729   1.00 33.18 149 A 1 
ATOM 1136 C CE  . LYS A 0 149 . -135.257 22.154  74.191   1.00 33.18 149 A 1 
ATOM 1137 N NZ  . LYS A 0 149 . -135.782 20.910  74.805   1.00 33.18 149 A 1 
ATOM 1138 N N   . GLN A 0 150 . -131.329 24.458  68.626   1.00 31.17 150 A 1 
ATOM 1139 C CA  . GLN A 0 150 . -130.133 23.613  68.437   1.00 31.17 150 A 1 
ATOM 1140 C C   . GLN A 0 150 . -130.236 22.444  67.428   1.00 31.17 150 A 1 
ATOM 1141 C CB  . GLN A 0 150 . -129.676 23.151  69.837   1.00 31.17 150 A 1 
ATOM 1142 O O   . GLN A 0 150 . -130.332 21.279  67.808   1.00 31.17 150 A 1 
ATOM 1143 C CG  . GLN A 0 150 . -128.261 22.547  69.888   1.00 31.17 150 A 1 
ATOM 1144 C CD  . GLN A 0 150 . -127.810 22.249  71.318   1.00 31.17 150 A 1 
ATOM 1145 N NE2 . GLN A 0 150 . -126.569 21.872  71.521   1.00 31.17 150 A 1 
ATOM 1146 O OE1 . GLN A 0 150 . -128.556 22.352  72.280   1.00 31.17 150 A 1 
ATOM 1147 N N   . SER A 0 151 . -130.088 22.753  66.138   1.00 33.33 151 A 1 
ATOM 1148 C CA  . SER A 0 151 . -129.747 21.767  65.101   1.00 33.33 151 A 1 
ATOM 1149 C C   . SER A 0 151 . -128.262 21.892  64.747   1.00 33.33 151 A 1 
ATOM 1150 C CB  . SER A 0 151 . -130.631 21.966  63.869   1.00 33.33 151 A 1 
ATOM 1151 O O   . SER A 0 151 . -127.854 22.864  64.115   1.00 33.33 151 A 1 
ATOM 1152 O OG  . SER A 0 151 . -131.968 21.649  64.196   1.00 33.33 151 A 1 
ATOM 1153 N N   . HIS A 0 152 . -127.436 20.933  65.176   1.00 36.15 152 A 1 
ATOM 1154 C CA  . HIS A 0 152 . -126.014 20.907  64.817   1.00 36.15 152 A 1 
ATOM 1155 C C   . HIS A 0 152 . -125.839 20.514  63.344   1.00 36.15 152 A 1 
ATOM 1156 C CB  . HIS A 0 152 . -125.233 19.954  65.737   1.00 36.15 152 A 1 
ATOM 1157 O O   . HIS A 0 152 . -126.255 19.432  62.932   1.00 36.15 152 A 1 
ATOM 1158 C CG  . HIS A 0 152 . -124.884 20.555  67.075   1.00 36.15 152 A 1 
ATOM 1159 C CD2 . HIS A 0 152 . -125.523 20.341  68.266   1.00 36.15 152 A 1 
ATOM 1160 N ND1 . HIS A 0 152 . -123.818 21.390  67.331   1.00 36.15 152 A 1 
ATOM 1161 C CE1 . HIS A 0 152 . -123.815 21.672  68.644   1.00 36.15 152 A 1 
ATOM 1162 N NE2 . HIS A 0 152 . -124.845 21.065  69.254   1.00 36.15 152 A 1 
ATOM 1163 N N   . ALA A 0 153 . -125.189 21.379  62.563   1.00 34.17 153 A 1 
ATOM 1164 C CA  . ALA A 0 153 . -124.846 21.098  61.173   1.00 34.17 153 A 1 
ATOM 1165 C C   . ALA A 0 153 . -123.830 19.945  61.089   1.00 34.17 153 A 1 
ATOM 1166 C CB  . ALA A 0 153 . -124.317 22.384  60.527   1.00 34.17 153 A 1 
ATOM 1167 O O   . ALA A 0 153 . -122.708 20.050  61.586   1.00 34.17 153 A 1 
ATOM 1168 N N   . ALA A 0 154 . -124.226 18.841  60.455   1.00 37.11 154 A 1 
ATOM 1169 C CA  . ALA A 0 154 . -123.386 17.663  60.306   1.00 37.11 154 A 1 
ATOM 1170 C C   . ALA A 0 154 . -122.516 17.733  59.036   1.00 37.11 154 A 1 
ATOM 1171 C CB  . ALA A 0 154 . -124.281 16.416  60.330   1.00 37.11 154 A 1 
ATOM 1172 O O   . ALA A 0 154 . -123.031 17.781  57.925   1.00 37.11 154 A 1 
ATOM 1173 N N   . GLY A 0 155 . -121.195 17.644  59.222   1.00 30.05 155 A 1 
ATOM 1174 C CA  . GLY A 0 155 . -120.303 16.910  58.316   1.00 30.05 155 A 1 
ATOM 1175 C C   . GLY A 0 155 . -120.076 17.448  56.897   1.00 30.05 155 A 1 
ATOM 1176 O O   . GLY A 0 155 . -120.448 16.787  55.934   1.00 30.05 155 A 1 
ATOM 1177 N N   . ALA A 0 156 . -119.325 18.546  56.760   1.00 33.62 156 A 1 
ATOM 1178 C CA  . ALA A 0 156 . -118.678 18.935  55.493   1.00 33.62 156 A 1 
ATOM 1179 C C   . ALA A 0 156 . -117.132 18.992  55.576   1.00 33.62 156 A 1 
ATOM 1180 C CB  . ALA A 0 156 . -119.302 20.244  54.994   1.00 33.62 156 A 1 
ATOM 1181 O O   . ALA A 0 156 . -116.473 19.424  54.636   1.00 33.62 156 A 1 
ATOM 1182 N N   . SER A 0 157 . -116.537 18.559  56.696   1.00 34.16 157 A 1 
ATOM 1183 C CA  . SER A 0 157 . -115.093 18.661  56.979   1.00 34.16 157 A 1 
ATOM 1184 C C   . SER A 0 157 . -114.322 17.340  56.877   1.00 34.16 157 A 1 
ATOM 1185 C CB  . SER A 0 157 . -114.868 19.317  58.342   1.00 34.16 157 A 1 
ATOM 1186 O O   . SER A 0 157 . -113.152 17.292  57.248   1.00 34.16 157 A 1 
ATOM 1187 O OG  . SER A 0 157 . -115.508 18.557  59.350   1.00 34.16 157 A 1 
ATOM 1188 N N   . ALA A 0 158 . -114.925 16.281  56.324   1.00 36.05 158 A 1 
ATOM 1189 C CA  . ALA A 0 158 . -114.226 15.042  55.971   1.00 36.05 158 A 1 
ATOM 1190 C C   . ALA A 0 158 . -113.364 15.218  54.701   1.00 36.05 158 A 1 
ATOM 1191 C CB  . ALA A 0 158 . -115.237 13.889  55.889   1.00 36.05 158 A 1 
ATOM 1192 O O   . ALA A 0 158 . -113.428 14.420  53.765   1.00 36.05 158 A 1 
ATOM 1193 N N   . VAL A 0 159 . -112.550 16.279  54.668   1.00 38.48 159 A 1 
ATOM 1194 C CA  . VAL A 0 159 . -111.439 16.389  53.725   1.00 38.48 159 A 1 
ATOM 1195 C C   . VAL A 0 159 . -110.513 15.228  54.045   1.00 38.48 159 A 1 
ATOM 1196 C CB  . VAL A 0 159 . -110.692 17.731  53.837   1.00 38.48 159 A 1 
ATOM 1197 O O   . VAL A 0 159 . -110.021 15.112  55.167   1.00 38.48 159 A 1 
ATOM 1198 C CG1 . VAL A 0 159 . -109.552 17.813  52.812   1.00 38.48 159 A 1 
ATOM 1199 C CG2 . VAL A 0 159 . -111.640 18.910  53.583   1.00 38.48 159 A 1 
ATOM 1200 N N   . TRP A 0 160 . -110.330 14.347  53.067   1.00 32.82 160 A 1 
ATOM 1201 C CA  . TRP A 0 160 . -109.561 13.117  53.199   1.00 32.82 160 A 1 
ATOM 1202 C C   . TRP A 0 160 . -108.073 13.464  53.356   1.00 32.82 160 A 1 
ATOM 1203 C CB  . TRP A 0 160 . -109.900 12.195  52.008   1.00 32.82 160 A 1 
ATOM 1204 O O   . TRP A 0 160 . -107.295 13.431  52.405   1.00 32.82 160 A 1 
ATOM 1205 C CG  . TRP A 0 160 . -110.108 10.741  52.312   1.00 32.82 160 A 1 
ATOM 1206 C CD1 . TRP A 0 160 . -111.144 10.236  53.020   1.00 32.82 160 A 1 
ATOM 1207 C CD2 . TRP A 0 160 . -109.355 9.583   51.830   1.00 32.82 160 A 1 
ATOM 1208 C CE2 . TRP A 0 160 . -110.022 8.397   52.265   1.00 32.82 160 A 1 
ATOM 1209 C CE3 . TRP A 0 160 . -108.198 9.412   51.038   1.00 32.82 160 A 1 
ATOM 1210 N NE1 . TRP A 0 160 . -111.088 8.856   53.009   1.00 32.82 160 A 1 
ATOM 1211 C CH2 . TRP A 0 160 . -108.427 6.979   51.125   1.00 32.82 160 A 1 
ATOM 1212 C CZ2 . TRP A 0 160 . -109.577 7.112   51.922   1.00 32.82 160 A 1 
ATOM 1213 C CZ3 . TRP A 0 160 . -107.739 8.126   50.690   1.00 32.82 160 A 1 
ATOM 1214 N N   . GLN A 0 161 . -107.680 13.823  54.581   1.00 32.60 161 A 1 
ATOM 1215 C CA  . GLN A 0 161 . -106.294 13.914  55.037   1.00 32.60 161 A 1 
ATOM 1216 C C   . GLN A 0 161 . -105.733 12.490  55.136   1.00 32.60 161 A 1 
ATOM 1217 C CB  . GLN A 0 161 . -106.216 14.700  56.360   1.00 32.60 161 A 1 
ATOM 1218 O O   . GLN A 0 161 . -105.451 11.972  56.215   1.00 32.60 161 A 1 
ATOM 1219 C CG  . GLN A 0 161 . -106.544 16.193  56.176   1.00 32.60 161 A 1 
ATOM 1220 C CD  . GLN A 0 161 . -106.520 16.988  57.482   1.00 32.60 161 A 1 
ATOM 1221 N NE2 . GLN A 0 161 . -106.582 18.300  57.417   1.00 32.60 161 A 1 
ATOM 1222 O OE1 . GLN A 0 161 . -106.455 16.469  58.582   1.00 32.60 161 A 1 
ATOM 1223 N N   . GLY A 0 162 . -105.635 11.830  53.978   1.00 32.63 162 A 1 
ATOM 1224 C CA  . GLY A 0 162 . -104.990 10.538  53.833   1.00 32.63 162 A 1 
ATOM 1225 C C   . GLY A 0 162 . -103.576 10.630  54.394   1.00 32.63 162 A 1 
ATOM 1226 O O   . GLY A 0 162 . -102.863 11.606  54.154   1.00 32.63 162 A 1 
ATOM 1227 N N   . ALA A 0 163 . -103.183 9.622   55.172   1.00 32.54 163 A 1 
ATOM 1228 C CA  . ALA A 0 163 . -102.020 9.686   56.056   1.00 32.54 163 A 1 
ATOM 1229 C C   . ALA A 0 163 . -100.662 9.916   55.352   1.00 32.54 163 A 1 
ATOM 1230 C CB  . ALA A 0 163 . -102.019 8.408   56.904   1.00 32.54 163 A 1 
ATOM 1231 O O   . ALA A 0 163 . -99.656  10.125  56.025   1.00 32.54 163 A 1 
ATOM 1232 N N   . SER A 0 164 . -100.608 9.932   54.018   1.00 39.97 164 A 1 
ATOM 1233 C CA  . SER A 0 164 . -99.402  10.176  53.221   1.00 39.97 164 A 1 
ATOM 1234 C C   . SER A 0 164 . -98.792  11.574  53.394   1.00 39.97 164 A 1 
ATOM 1235 C CB  . SER A 0 164 . -99.709  9.916   51.741   1.00 39.97 164 A 1 
ATOM 1236 O O   . SER A 0 164 . -97.593  11.725  53.181   1.00 39.97 164 A 1 
ATOM 1237 O OG  . SER A 0 164 . -100.907 10.568  51.351   1.00 39.97 164 A 1 
ATOM 1238 N N   . ALA A 0 165 . -99.551  12.584  53.837   1.00 36.77 165 A 1 
ATOM 1239 C CA  . ALA A 0 165 . -99.011  13.934  54.056   1.00 36.77 165 A 1 
ATOM 1240 C C   . ALA A 0 165 . -98.044  14.046  55.259   1.00 36.77 165 A 1 
ATOM 1241 C CB  . ALA A 0 165 . -100.188 14.909  54.185   1.00 36.77 165 A 1 
ATOM 1242 O O   . ALA A 0 165 . -97.277  15.003  55.334   1.00 36.77 165 A 1 
ATOM 1243 N N   . GLY A 0 166 . -98.073  13.095  56.205   1.00 33.58 166 A 1 
ATOM 1244 C CA  . GLY A 0 166 . -97.272  13.148  57.439   1.00 33.58 166 A 1 
ATOM 1245 C C   . GLY A 0 166 . -95.947  12.373  57.413   1.00 33.58 166 A 1 
ATOM 1246 O O   . GLY A 0 166 . -95.081  12.614  58.255   1.00 33.58 166 A 1 
ATOM 1247 N N   . TYR A 0 167 . -95.756  11.444  56.471   1.00 35.37 167 A 1 
ATOM 1248 C CA  . TYR A 0 167 . -94.613  10.521  56.478   1.00 35.37 167 A 1 
ATOM 1249 C C   . TYR A 0 167 . -93.422  11.036  55.663   1.00 35.37 167 A 1 
ATOM 1250 C CB  . TYR A 0 167 . -95.051  9.093   56.116   1.00 35.37 167 A 1 
ATOM 1251 O O   . TYR A 0 167 . -93.053  10.484  54.629   1.00 35.37 167 A 1 
ATOM 1252 C CG  . TYR A 0 167 . -95.716  8.378   57.277   1.00 35.37 167 A 1 
ATOM 1253 C CD1 . TYR A 0 167 . -94.946  7.622   58.185   1.00 35.37 167 A 1 
ATOM 1254 C CD2 . TYR A 0 167 . -97.103  8.492   57.466   1.00 35.37 167 A 1 
ATOM 1255 C CE1 . TYR A 0 167 . -95.569  6.974   59.270   1.00 35.37 167 A 1 
ATOM 1256 C CE2 . TYR A 0 167 . -97.730  7.854   58.551   1.00 35.37 167 A 1 
ATOM 1257 O OH  . TYR A 0 167 . -97.576  6.462   60.492   1.00 35.37 167 A 1 
ATOM 1258 C CZ  . TYR A 0 167 . -96.965  7.089   59.454   1.00 35.37 167 A 1 
ATOM 1259 N N   . GLY A 0 168 . -92.732  12.042  56.205   1.00 35.56 168 A 1 
ATOM 1260 C CA  . GLY A 0 168 . -91.439  12.519  55.691   1.00 35.56 168 A 1 
ATOM 1261 C C   . GLY A 0 168 . -90.273  11.514  55.782   1.00 35.56 168 A 1 
ATOM 1262 O O   . GLY A 0 168 . -89.141  11.898  55.516   1.00 35.56 168 A 1 
ATOM 1263 N N   . ALA A 0 169 . -90.530  10.258  56.168   1.00 37.61 169 A 1 
ATOM 1264 C CA  . ALA A 0 169 . -89.526  9.213   56.384   1.00 37.61 169 A 1 
ATOM 1265 C C   . ALA A 0 169 . -89.315  8.275   55.178   1.00 37.61 169 A 1 
ATOM 1266 C CB  . ALA A 0 169 . -89.937  8.424   57.634   1.00 37.61 169 A 1 
ATOM 1267 O O   . ALA A 0 169 . -88.290  7.614   55.110   1.00 37.61 169 A 1 
ATOM 1268 N N   . ALA A 0 170 . -90.255  8.221   54.226   1.00 36.08 170 A 1 
ATOM 1269 C CA  . ALA A 0 170 . -90.181  7.344   53.049   1.00 36.08 170 A 1 
ATOM 1270 C C   . ALA A 0 170 . -89.787  8.097   51.760   1.00 36.08 170 A 1 
ATOM 1271 C CB  . ALA A 0 170 . -91.484  6.543   52.934   1.00 36.08 170 A 1 
ATOM 1272 O O   . ALA A 0 170 . -90.173  7.714   50.655   1.00 36.08 170 A 1 
ATOM 1273 N N   . ARG A 0 171 . -89.013  9.187   51.882   1.00 38.10 171 A 1 
ATOM 1274 C CA  . ARG A 0 171 . -88.212  9.668   50.747   1.00 38.10 171 A 1 
ATOM 1275 C C   . ARG A 0 171 . -87.158  8.596   50.509   1.00 38.10 171 A 1 
ATOM 1276 C CB  . ARG A 0 171 . -87.561  11.025  51.053   1.00 38.10 171 A 1 
ATOM 1277 O O   . ARG A 0 171 . -86.302  8.431   51.368   1.00 38.10 171 A 1 
ATOM 1278 C CG  . ARG A 0 171 . -88.537  12.178  50.799   1.00 38.10 171 A 1 
ATOM 1279 C CD  . ARG A 0 171 . -87.851  13.522  51.065   1.00 38.10 171 A 1 
ATOM 1280 N NE  . ARG A 0 171 . -88.673  14.648  50.580   1.00 38.10 171 A 1 
ATOM 1281 N NH1 . ARG A 0 171 . -87.440  16.340  51.521   1.00 38.10 171 A 1 
ATOM 1282 N NH2 . ARG A 0 171 . -89.197  16.839  50.239   1.00 38.10 171 A 1 
ATOM 1283 C CZ  . ARG A 0 171 . -88.434  15.931  50.783   1.00 38.10 171 A 1 
ATOM 1284 N N   . GLY A 0 172 . -87.319  7.845   49.418   1.00 42.12 172 A 1 
ATOM 1285 C CA  . GLY A 0 172 . -86.597  6.596   49.180   1.00 42.12 172 A 1 
ATOM 1286 C C   . GLY A 0 172 . -85.112  6.707   49.501   1.00 42.12 172 A 1 
ATOM 1287 O O   . GLY A 0 172 . -84.474  7.677   49.087   1.00 42.12 172 A 1 
ATOM 1288 N N   . GLY A 0 173 . -84.604  5.720   50.242   1.00 40.50 173 A 1 
ATOM 1289 C CA  . GLY A 0 173 . -83.172  5.488   50.338   1.00 40.50 173 A 1 
ATOM 1290 C C   . GLY A 0 173 . -82.666  5.254   48.925   1.00 40.50 173 A 1 
ATOM 1291 O O   . GLY A 0 173 . -83.052  4.280   48.283   1.00 40.50 173 A 1 
ATOM 1292 N N   . TYR A 0 174 . -81.914  6.220   48.420   1.00 41.89 174 A 1 
ATOM 1293 C CA  . TYR A 0 174 . -81.087  6.006   47.252   1.00 41.89 174 A 1 
ATOM 1294 C C   . TYR A 0 174 . -79.816  5.361   47.770   1.00 41.89 174 A 1 
ATOM 1295 C CB  . TYR A 0 174 . -80.766  7.334   46.555   1.00 41.89 174 A 1 
ATOM 1296 O O   . TYR A 0 174 . -79.254  5.861   48.754   1.00 41.89 174 A 1 
ATOM 1297 C CG  . TYR A 0 174 . -81.954  8.167   46.138   1.00 41.89 174 A 1 
ATOM 1298 C CD1 . TYR A 0 174 . -82.495  8.016   44.850   1.00 41.89 174 A 1 
ATOM 1299 C CD2 . TYR A 0 174 . -82.504  9.099   47.038   1.00 41.89 174 A 1 
ATOM 1300 C CE1 . TYR A 0 174 . -83.608  8.787   44.465   1.00 41.89 174 A 1 
ATOM 1301 C CE2 . TYR A 0 174 . -83.619  9.867   46.663   1.00 41.89 174 A 1 
ATOM 1302 O OH  . TYR A 0 174 . -85.266  10.436  45.024   1.00 41.89 174 A 1 
ATOM 1303 C CZ  . TYR A 0 174 . -84.175  9.704   45.376   1.00 41.89 174 A 1 
ATOM 1304 N N   . ASP A 0 175 . -79.354  4.339   47.067   1.00 44.86 175 A 1 
ATOM 1305 C CA  . ASP A 0 175 . -77.929  4.082   47.043   1.00 44.86 175 A 1 
ATOM 1306 C C   . ASP A 0 175 . -77.219  5.392   46.635   1.00 44.86 175 A 1 
ATOM 1307 C CB  . ASP A 0 175 . -77.653  2.934   46.071   1.00 44.86 175 A 1 
ATOM 1308 O O   . ASP A 0 175 . -77.724  6.182   45.822   1.00 44.86 175 A 1 
ATOM 1309 C CG  . ASP A 0 175 . -76.270  2.345   46.323   1.00 44.86 175 A 1 
ATOM 1310 O OD1 . ASP A 0 175 . -75.364  3.182   46.557   1.00 44.86 175 A 1 
ATOM 1311 O OD2 . ASP A 0 175 . -76.207  1.103   46.415   1.00 44.86 175 A 1 
ATOM 1312 N N   . ASN A 0 176 . -76.126  5.699   47.321   1.00 49.91 176 A 1 
ATOM 1313 C CA  . ASN A 0 176 . -75.247  6.805   46.983   1.00 49.91 176 A 1 
ATOM 1314 C C   . ASN A 0 176 . -73.809  6.386   47.284   1.00 49.91 176 A 1 
ATOM 1315 C CB  . ASN A 0 176 . -75.604  8.098   47.742   1.00 49.91 176 A 1 
ATOM 1316 O O   . ASN A 0 176 . -73.135  7.048   48.092   1.00 49.91 176 A 1 
ATOM 1317 C CG  . ASN A 0 176 . -76.932  8.725   47.417   1.00 49.91 176 A 1 
ATOM 1318 N ND2 . ASN A 0 176 . -77.936  8.411   48.189   1.00 49.91 176 A 1 
ATOM 1319 O OD1 . ASN A 0 176 . -77.064  9.615   46.586   1.00 49.91 176 A 1 
ATOM 1320 N N   . ASP A 0 177 . -73.364  5.322   46.631   1.00 60.08 177 A 1 
ATOM 1321 C CA  . ASP A 0 177 . -71.959  5.093   46.333   1.00 60.08 177 A 1 
ATOM 1322 C C   . ASP A 0 177 . -71.269  6.407   45.948   1.00 60.08 177 A 1 
ATOM 1323 C CB  . ASP A 0 177 . -71.820  4.073   45.189   1.00 60.08 177 A 1 
ATOM 1324 O O   . ASP A 0 177 . -71.721  7.179   45.092   1.00 60.08 177 A 1 
ATOM 1325 C CG  . ASP A 0 177 . -71.927  2.615   45.645   1.00 60.08 177 A 1 
ATOM 1326 O OD1 . ASP A 0 177 . -72.108  2.414   46.862   1.00 60.08 177 A 1 
ATOM 1327 O OD2 . ASP A 0 177 . -71.679  1.741   44.784   1.00 60.08 177 A 1 
ATOM 1328 N N   . VAL A 0 178 . -70.161  6.687   46.629   1.00 61.99 178 A 1 
ATOM 1329 C CA  . VAL A 0 178 . -69.241  7.760   46.256   1.00 61.99 178 A 1 
ATOM 1330 C C   . VAL A 0 178 . -67.865  7.139   46.132   1.00 61.99 178 A 1 
ATOM 1331 C CB  . VAL A 0 178 . -69.261  8.937   47.249   1.00 61.99 178 A 1 
ATOM 1332 O O   . VAL A 0 178 . -67.271  6.712   47.124   1.00 61.99 178 A 1 
ATOM 1333 C CG1 . VAL A 0 178 . -68.272  10.033  46.824   1.00 61.99 178 A 1 
ATOM 1334 C CG2 . VAL A 0 178 . -70.648  9.592   47.325   1.00 61.99 178 A 1 
ATOM 1335 N N   . TRP A 0 179 . -67.356  7.112   44.904   1.00 72.56 179 A 1 
ATOM 1336 C CA  . TRP A 0 179 . -66.040  6.575   44.595   1.00 72.56 179 A 1 
ATOM 1337 C C   . TRP A 0 179 . -65.170  7.615   43.896   1.00 72.56 179 A 1 
ATOM 1338 C CB  . TRP A 0 179 . -66.168  5.274   43.792   1.00 72.56 179 A 1 
ATOM 1339 O O   . TRP A 0 179 . -65.639  8.449   43.112   1.00 72.56 179 A 1 
ATOM 1340 C CG  . TRP A 0 179 . -66.728  5.399   42.405   1.00 72.56 179 A 1 
ATOM 1341 C CD1 . TRP A 0 179 . -68.015  5.180   42.055   1.00 72.56 179 A 1 
ATOM 1342 C CD2 . TRP A 0 179 . -66.038  5.757   41.167   1.00 72.56 179 A 1 
ATOM 1343 C CE2 . TRP A 0 179 . -66.978  5.720   40.093   1.00 72.56 179 A 1 
ATOM 1344 C CE3 . TRP A 0 179 . -64.709  6.119   40.849   1.00 72.56 179 A 1 
ATOM 1345 N NE1 . TRP A 0 179 . -68.170  5.359   40.697   1.00 72.56 179 A 1 
ATOM 1346 C CH2 . TRP A 0 179 . -65.280  6.403   38.493   1.00 72.56 179 A 1 
ATOM 1347 C CZ2 . TRP A 0 179 . -66.606  6.022   38.771   1.00 72.56 179 A 1 
ATOM 1348 C CZ3 . TRP A 0 179 . -64.335  6.459   39.534   1.00 72.56 179 A 1 
ATOM 1349 N N   . ALA A 0 180 . -63.869  7.527   44.153   1.00 63.62 180 A 1 
ATOM 1350 C CA  . ALA A 0 180 . -62.857  8.282   43.438   1.00 63.62 180 A 1 
ATOM 1351 C C   . ALA A 0 180 . -61.700  7.365   43.031   1.00 63.62 180 A 1 
ATOM 1352 C CB  . ALA A 0 180 . -62.415  9.472   44.292   1.00 63.62 180 A 1 
ATOM 1353 O O   . ALA A 0 180 . -61.245  6.512   43.796   1.00 63.62 180 A 1 
ATOM 1354 N N   . LYS A 0 181 . -61.227  7.554   41.800   1.00 70.35 181 A 1 
ATOM 1355 C CA  . LYS A 0 181 . -60.024  6.927   41.251   1.00 70.35 181 A 1 
ATOM 1356 C C   . LYS A 0 181 . -59.040  8.033   40.907   1.00 70.35 181 A 1 
ATOM 1357 C CB  . LYS A 0 181 . -60.354  6.060   40.026   1.00 70.35 181 A 1 
ATOM 1358 O O   . LYS A 0 181 . -59.389  8.994   40.223   1.00 70.35 181 A 1 
ATOM 1359 C CG  . LYS A 0 181 . -61.190  4.827   40.402   1.00 70.35 181 A 1 
ATOM 1360 C CD  . LYS A 0 181 . -61.730  4.106   39.159   1.00 70.35 181 A 1 
ATOM 1361 C CE  . LYS A 0 181 . -62.794  3.091   39.591   1.00 70.35 181 A 1 
ATOM 1362 N NZ  . LYS A 0 181 . -63.568  2.577   38.435   1.00 70.35 181 A 1 
ATOM 1363 N N   . GLN A 0 182 . -57.827  7.884   41.405   1.00 73.32 182 A 1 
ATOM 1364 C CA  . GLN A 0 182 . -56.686  8.742   41.148   1.00 73.32 182 A 1 
ATOM 1365 C C   . GLN A 0 182 . -55.587  7.864   40.562   1.00 73.32 182 A 1 
ATOM 1366 C CB  . GLN A 0 182 . -56.239  9.381   42.470   1.00 73.32 182 A 1 
ATOM 1367 O O   . GLN A 0 182 . -55.269  6.823   41.131   1.00 73.32 182 A 1 
ATOM 1368 C CG  . GLN A 0 182 . -57.177  10.518  42.902   1.00 73.32 182 A 1 
ATOM 1369 C CD  . GLN A 0 182 . -56.902  11.023  44.316   1.00 73.32 182 A 1 
ATOM 1370 N NE2 . GLN A 0 182 . -57.180  12.272  44.600   1.00 73.32 182 A 1 
ATOM 1371 O OE1 . GLN A 0 182 . -56.492  10.316  45.218   1.00 73.32 182 A 1 
ATOM 1372 N N   . ALA A 0 183 . -55.022  8.276   39.439   1.00 71.36 183 A 1 
ATOM 1373 C CA  . ALA A 0 183 . -53.784  7.730   38.914   1.00 71.36 183 A 1 
ATOM 1374 C C   . ALA A 0 183 . -52.812  8.893   38.726   1.00 71.36 183 A 1 
ATOM 1375 C CB  . ALA A 0 183 . -54.062  6.952   37.624   1.00 71.36 183 A 1 
ATOM 1376 O O   . ALA A 0 183 . -53.199  9.934   38.192   1.00 71.36 183 A 1 
ATOM 1377 N N   . TYR A 0 184 . -51.586  8.723   39.197   1.00 72.09 184 A 1 
ATOM 1378 C CA  . TYR A 0 184 . -50.497  9.679   39.060   1.00 72.09 184 A 1 
ATOM 1379 C C   . TYR A 0 184 . -49.241  8.913   38.675   1.00 72.09 184 A 1 
ATOM 1380 C CB  . TYR A 0 184 . -50.268  10.429  40.382   1.00 72.09 184 A 1 
ATOM 1381 O O   . TYR A 0 184 . -49.002  7.837   39.226   1.00 72.09 184 A 1 
ATOM 1382 C CG  . TYR A 0 184 . -51.430  11.291  40.839   1.00 72.09 184 A 1 
ATOM 1383 C CD1 . TYR A 0 184 . -51.697  12.503  40.175   1.00 72.09 184 A 1 
ATOM 1384 C CD2 . TYR A 0 184 . -52.235  10.890  41.924   1.00 72.09 184 A 1 
ATOM 1385 C CE1 . TYR A 0 184 . -52.787  13.303  40.571   1.00 72.09 184 A 1 
ATOM 1386 C CE2 . TYR A 0 184 . -53.309  11.701  42.342   1.00 72.09 184 A 1 
ATOM 1387 O OH  . TYR A 0 184 . -54.675  13.644  42.025   1.00 72.09 184 A 1 
ATOM 1388 C CZ  . TYR A 0 184 . -53.601  12.895  41.651   1.00 72.09 184 A 1 
ATOM 1389 N N   . GLY A 0 185 . -48.440  9.486   37.791   1.00 76.92 185 A 1 
ATOM 1390 C CA  . GLY A 0 185 . -47.126  8.962   37.468   1.00 76.92 185 A 1 
ATOM 1391 C C   . GLY A 0 185 . -46.119  10.069  37.201   1.00 76.92 185 A 1 
ATOM 1392 O O   . GLY A 0 185 . -46.460  11.257  37.165   1.00 76.92 185 A 1 
ATOM 1393 N N   . SER A 0 186 . -44.870  9.650   37.075   1.00 74.08 186 A 1 
ATOM 1394 C CA  . SER A 0 186 . -43.785  10.436  36.507   1.00 74.08 186 A 1 
ATOM 1395 C C   . SER A 0 186 . -42.896  9.494   35.713   1.00 74.08 186 A 1 
ATOM 1396 C CB  . SER A 0 186 . -42.971  11.160  37.582   1.00 74.08 186 A 1 
ATOM 1397 O O   . SER A 0 186 . -42.176  8.690   36.311   1.00 74.08 186 A 1 
ATOM 1398 O OG  . SER A 0 186 . -42.413  10.248  38.516   1.00 74.08 186 A 1 
ATOM 1399 N N   . ASP A 0 187 . -42.992  9.644   34.408   1.00 77.06 187 A 1 
ATOM 1400 C CA  . ASP A 0 187 . -42.101  9.155   33.375   1.00 77.06 187 A 1 
ATOM 1401 C C   . ASP A 0 187 . -40.829  10.022  33.367   1.00 77.06 187 A 1 
ATOM 1402 C CB  . ASP A 0 187 . -42.823  9.114   31.997   1.00 77.06 187 A 1 
ATOM 1403 O O   . ASP A 0 187 . -40.865  11.227  33.635   1.00 77.06 187 A 1 
ATOM 1404 C CG  . ASP A 0 187 . -44.085  9.991   31.767   1.00 77.06 187 A 1 
ATOM 1405 O OD1 . ASP A 0 187 . -44.423  10.894  32.577   1.00 77.06 187 A 1 
ATOM 1406 O OD2 . ASP A 0 187 . -44.844  9.698   30.817   1.00 77.06 187 A 1 
ATOM 1407 N N   . TYR A 0 188 . -39.682  9.389   33.137   1.00 73.14 188 A 1 
ATOM 1408 C CA  . TYR A 0 188 . -38.372  10.039  33.107   1.00 73.14 188 A 1 
ATOM 1409 C C   . TYR A 0 188 . -37.559  9.415   31.971   1.00 73.14 188 A 1 
ATOM 1410 C CB  . TYR A 0 188 . -37.689  9.928   34.486   1.00 73.14 188 A 1 
ATOM 1411 O O   . TYR A 0 188 . -36.694  8.567   32.192   1.00 73.14 188 A 1 
ATOM 1412 C CG  . TYR A 0 188 . -37.982  11.067  35.446   1.00 73.14 188 A 1 
ATOM 1413 C CD1 . TYR A 0 188 . -37.341  12.301  35.252   1.00 73.14 188 A 1 
ATOM 1414 C CD2 . TYR A 0 188 . -38.892  10.910  36.513   1.00 73.14 188 A 1 
ATOM 1415 C CE1 . TYR A 0 188 . -37.620  13.384  36.097   1.00 73.14 188 A 1 
ATOM 1416 C CE2 . TYR A 0 188 . -39.180  11.998  37.370   1.00 73.14 188 A 1 
ATOM 1417 O OH  . TYR A 0 188 . -38.850  14.371  37.858   1.00 73.14 188 A 1 
ATOM 1418 C CZ  . TYR A 0 188 . -38.558  13.248  37.137   1.00 73.14 188 A 1 
ATOM 1419 N N   . ASP A 0 189 . -37.858  9.844   30.748   1.00 80.10 189 A 1 
ATOM 1420 C CA  . ASP A 0 189 . -37.224  9.337   29.536   1.00 80.10 189 A 1 
ATOM 1421 C C   . ASP A 0 189 . -35.955  10.130  29.236   1.00 80.10 189 A 1 
ATOM 1422 C CB  . ASP A 0 189 . -38.185  9.410   28.339   1.00 80.10 189 A 1 
ATOM 1423 O O   . ASP A 0 189 . -35.973  11.351  29.072   1.00 80.10 189 A 1 
ATOM 1424 C CG  . ASP A 0 189 . -39.176  8.250   28.244   1.00 80.10 189 A 1 
ATOM 1425 O OD1 . ASP A 0 189 . -39.098  7.348   29.099   1.00 80.10 189 A 1 
ATOM 1426 O OD2 . ASP A 0 189 . -39.924  8.253   27.237   1.00 80.10 189 A 1 
ATOM 1427 N N   . SER A 0 190 . -34.828  9.438   29.102   1.00 78.88 190 A 1 
ATOM 1428 C CA  . SER A 0 190 . -33.576  10.025  28.622   1.00 78.88 190 A 1 
ATOM 1429 C C   . SER A 0 190 . -33.090  9.259   27.405   1.00 78.88 190 A 1 
ATOM 1430 C CB  . SER A 0 190 . -32.533  10.067  29.733   1.00 78.88 190 A 1 
ATOM 1431 O O   . SER A 0 190 . -32.641  8.116   27.500   1.00 78.88 190 A 1 
ATOM 1432 O OG  . SER A 0 190 . -32.938  11.019  30.696   1.00 78.88 190 A 1 
ATOM 1433 N N   . ARG A 0 191 . -33.196  9.907   26.243   1.00 82.48 191 A 1 
ATOM 1434 C CA  . ARG A 0 191 . -32.860  9.337   24.939   1.00 82.48 191 A 1 
ATOM 1435 C C   . ARG A 0 191 . -31.726  10.139  24.326   1.00 82.48 191 A 1 
ATOM 1436 C CB  . ARG A 0 191 . -34.103  9.298   24.037   1.00 82.48 191 A 1 
ATOM 1437 O O   . ARG A 0 191 . -31.888  11.322  24.038   1.00 82.48 191 A 1 
ATOM 1438 C CG  . ARG A 0 191 . -35.296  8.601   24.718   1.00 82.48 191 A 1 
ATOM 1439 C CD  . ARG A 0 191 . -36.482  8.409   23.767   1.00 82.48 191 A 1 
ATOM 1440 N NE  . ARG A 0 191 . -36.150  7.438   22.708   1.00 82.48 191 A 1 
ATOM 1441 N NH1 . ARG A 0 191 . -37.003  8.539   20.896   1.00 82.48 191 A 1 
ATOM 1442 N NH2 . ARG A 0 191 . -35.784  6.683   20.601   1.00 82.48 191 A 1 
ATOM 1443 C CZ  . ARG A 0 191 . -36.318  7.556   21.409   1.00 82.48 191 A 1 
ATOM 1444 N N   . TRP A 0 192 . -30.597  9.490   24.096   1.00 86.95 192 A 1 
ATOM 1445 C CA  . TRP A 0 192 . -29.393  10.120  23.567   1.00 86.95 192 A 1 
ATOM 1446 C C   . TRP A 0 192 . -28.852  9.316   22.396   1.00 86.95 192 A 1 
ATOM 1447 C CB  . TRP A 0 192 . -28.365  10.232  24.691   1.00 86.95 192 A 1 
ATOM 1448 O O   . TRP A 0 192 . -28.948  8.088   22.387   1.00 86.95 192 A 1 
ATOM 1449 C CG  . TRP A 0 192 . -27.050  10.818  24.295   1.00 86.95 192 A 1 
ATOM 1450 C CD1 . TRP A 0 192 . -26.760  12.135  24.287   1.00 86.95 192 A 1 
ATOM 1451 C CD2 . TRP A 0 192 . -25.830  10.132  23.879   1.00 86.95 192 A 1 
ATOM 1452 C CE2 . TRP A 0 192 . -24.799  11.109  23.760   1.00 86.95 192 A 1 
ATOM 1453 C CE3 . TRP A 0 192 . -25.474  8.787   23.639   1.00 86.95 192 A 1 
ATOM 1454 N NE1 . TRP A 0 192 . -25.438  12.317  23.938   1.00 86.95 192 A 1 
ATOM 1455 C CH2 . TRP A 0 192 . -23.133  9.406   23.326   1.00 86.95 192 A 1 
ATOM 1456 C CZ2 . TRP A 0 192 . -23.461  10.758  23.547   1.00 86.95 192 A 1 
ATOM 1457 C CZ3 . TRP A 0 192 . -24.145  8.430   23.341   1.00 86.95 192 A 1 
ATOM 1458 N N   . GLY A 0 193 . -28.245  9.985   21.422   1.00 87.95 193 A 1 
ATOM 1459 C CA  . GLY A 0 193 . -27.628  9.278   20.316   1.00 87.95 193 A 1 
ATOM 1460 C C   . GLY A 0 193 . -26.620  10.075  19.511   1.00 87.95 193 A 1 
ATOM 1461 O O   . GLY A 0 193 . -26.472  11.295  19.629   1.00 87.95 193 A 1 
ATOM 1462 N N   . LYS A 0 194 . -25.899  9.318   18.691   1.00 87.13 194 A 1 
ATOM 1463 C CA  . LYS A 0 194 . -24.861  9.770   17.776   1.00 87.13 194 A 1 
ATOM 1464 C C   . LYS A 0 194 . -25.028  9.062   16.454   1.00 87.13 194 A 1 
ATOM 1465 C CB  . LYS A 0 194 . -23.479  9.431   18.333   1.00 87.13 194 A 1 
ATOM 1466 O O   . LYS A 0 194 . -25.045  7.837   16.453   1.00 87.13 194 A 1 
ATOM 1467 C CG  . LYS A 0 194 . -23.221  10.220  19.608   1.00 87.13 194 A 1 
ATOM 1468 C CD  . LYS A 0 194 . -21.761  10.079  20.024   1.00 87.13 194 A 1 
ATOM 1469 C CE  . LYS A 0 194 . -21.500  11.276  20.923   1.00 87.13 194 A 1 
ATOM 1470 N NZ  . LYS A 0 194 . -20.067  11.548  21.087   1.00 87.13 194 A 1 
ATOM 1471 N N   . SER A 0 195 . -25.069  9.814   15.366   1.00 85.15 195 A 1 
ATOM 1472 C CA  . SER A 0 195 . -25.117  9.259   14.016   1.00 85.15 195 A 1 
ATOM 1473 C C   . SER A 0 195 . -24.029  9.858   13.125   1.00 85.15 195 A 1 
ATOM 1474 C CB  . SER A 0 195 . -26.518  9.391   13.414   1.00 85.15 195 A 1 
ATOM 1475 O O   . SER A 0 195 . -23.687  11.040  13.228   1.00 85.15 195 A 1 
ATOM 1476 O OG  . SER A 0 195 . -26.944  10.740  13.390   1.00 85.15 195 A 1 
ATOM 1477 N N   . TYR A 0 196 . -23.490  9.037   12.229   1.00 82.25 196 A 1 
ATOM 1478 C CA  . TYR A 0 196 . -22.673  9.452   11.087   1.00 82.25 196 A 1 
ATOM 1479 C C   . TYR A 0 196 . -23.304  8.857   9.826    1.00 82.25 196 A 1 
ATOM 1480 C CB  . TYR A 0 196 . -21.237  8.907   11.215   1.00 82.25 196 A 1 
ATOM 1481 O O   . TYR A 0 196 . -23.516  7.651   9.813    1.00 82.25 196 A 1 
ATOM 1482 C CG  . TYR A 0 196 . -20.426  9.306   12.435   1.00 82.25 196 A 1 
ATOM 1483 C CD1 . TYR A 0 196 . -19.451  10.317  12.331   1.00 82.25 196 A 1 
ATOM 1484 C CD2 . TYR A 0 196 . -20.591  8.613   13.650   1.00 82.25 196 A 1 
ATOM 1485 C CE1 . TYR A 0 196 . -18.633  10.628  13.435   1.00 82.25 196 A 1 
ATOM 1486 C CE2 . TYR A 0 196 . -19.765  8.906   14.753   1.00 82.25 196 A 1 
ATOM 1487 O OH  . TYR A 0 196 . -18.029  10.255  15.725   1.00 82.25 196 A 1 
ATOM 1488 C CZ  . TYR A 0 196 . -18.788  9.917   14.647   1.00 82.25 196 A 1 
ATOM 1489 N N   . ASP A 0 197 . -23.551  9.628   8.759    1.00 79.18 197 A 1 
ATOM 1490 C CA  . ASP A 0 197 . -24.129  9.059   7.519    1.00 79.18 197 A 1 
ATOM 1491 C C   . ASP A 0 197 . -23.146  8.131   6.784    1.00 79.18 197 A 1 
ATOM 1492 C CB  . ASP A 0 197 . -24.548  10.172  6.543    1.00 79.18 197 A 1 
ATOM 1493 O O   . ASP A 0 197 . -23.503  7.057   6.300    1.00 79.18 197 A 1 
ATOM 1494 C CG  . ASP A 0 197 . -25.790  10.958  6.964    1.00 79.18 197 A 1 
ATOM 1495 O OD1 . ASP A 0 197 . -26.717  10.362  7.543    1.00 79.18 197 A 1 
ATOM 1496 O OD2 . ASP A 0 197 . -25.797  12.186  6.702    1.00 79.18 197 A 1 
ATOM 1497 N N   . SER A 0 198 . -21.883  8.543   6.690    1.00 79.32 198 A 1 
ATOM 1498 C CA  . SER A 0 198 . -20.805  7.739   6.117    1.00 79.32 198 A 1 
ATOM 1499 C C   . SER A 0 198 . -19.469  8.152   6.726    1.00 79.32 198 A 1 
ATOM 1500 C CB  . SER A 0 198 . -20.793  7.847   4.583    1.00 79.32 198 A 1 
ATOM 1501 O O   . SER A 0 198 . -19.240  9.330   7.020    1.00 79.32 198 A 1 
ATOM 1502 O OG  . SER A 0 198 . -20.325  9.106   4.139    1.00 79.32 198 A 1 
ATOM 1503 N N   . VAL A 0 199 . -18.576  7.181   6.937    1.00 79.66 199 A 1 
ATOM 1504 C CA  . VAL A 0 199 . -17.222  7.412   7.461    1.00 79.66 199 A 1 
ATOM 1505 C C   . VAL A 0 199 . -16.217  6.666   6.596    1.00 79.66 199 A 1 
ATOM 1506 C CB  . VAL A 0 199 . -17.088  6.993   8.941    1.00 79.66 199 A 1 
ATOM 1507 O O   . VAL A 0 199 . -16.293  5.448   6.449    1.00 79.66 199 A 1 
ATOM 1508 C CG1 . VAL A 0 199 . -15.673  7.284   9.472    1.00 79.66 199 A 1 
ATOM 1509 C CG2 . VAL A 0 199 . -18.073  7.741   9.846    1.00 79.66 199 A 1 
ATOM 1510 N N   . GLU A 0 200 . -15.226  7.381   6.064    1.00 83.40 200 A 1 
ATOM 1511 C CA  . GLU A 0 200 . -14.149  6.794   5.270    1.00 83.40 200 A 1 
ATOM 1512 C C   . GLU A 0 200 . -12.770  7.211   5.799    1.00 83.40 200 A 1 
ATOM 1513 C CB  . GLU A 0 200 . -14.334  7.126   3.781    1.00 83.40 200 A 1 
ATOM 1514 O O   . GLU A 0 200 . -12.417  8.391   5.853    1.00 83.40 200 A 1 
ATOM 1515 C CG  . GLU A 0 200 . -13.486  6.177   2.924    1.00 83.40 200 A 1 
ATOM 1516 C CD  . GLU A 0 200 . -13.510  6.525   1.436    1.00 83.40 200 A 1 
ATOM 1517 O OE1 . GLU A 0 200 . -13.525  5.588   0.601    1.00 83.40 200 A 1 
ATOM 1518 O OE2 . GLU A 0 200 . -13.191  7.682   1.069    1.00 83.40 200 A 1 
ATOM 1519 N N   . ALA A 0 201 . -11.956  6.221   6.161    1.00 81.70 201 A 1 
ATOM 1520 C CA  . ALA A 0 201 . -10.586  6.387   6.623    1.00 81.70 201 A 1 
ATOM 1521 C C   . ALA A 0 201 . -9.623   5.662   5.677    1.00 81.70 201 A 1 
ATOM 1522 C CB  . ALA A 0 201 . -10.483  5.874   8.063    1.00 81.70 201 A 1 
ATOM 1523 O O   . ALA A 0 201 . -9.640   4.435   5.570    1.00 81.70 201 A 1 
ATOM 1524 N N   . LYS A 0 202 . -8.740   6.412   5.014    1.00 87.45 202 A 1 
ATOM 1525 C CA  . LYS A 0 202 . -7.709   5.890   4.105    1.00 87.45 202 A 1 
ATOM 1526 C C   . LYS A 0 202 . -6.320   6.246   4.622    1.00 87.45 202 A 1 
ATOM 1527 C CB  . LYS A 0 202 . -7.928   6.424   2.680    1.00 87.45 202 A 1 
ATOM 1528 O O   . LYS A 0 202 . -6.054   7.393   4.976    1.00 87.45 202 A 1 
ATOM 1529 C CG  . LYS A 0 202 . -9.149   5.808   1.981    1.00 87.45 202 A 1 
ATOM 1530 C CD  . LYS A 0 202 . -9.560   6.637   0.755    1.00 87.45 202 A 1 
ATOM 1531 C CE  . LYS A 0 202 . -10.623  5.865   -0.029   1.00 87.45 202 A 1 
ATOM 1532 N NZ  . LYS A 0 202 . -11.550  6.747   -0.771   1.00 87.45 202 A 1 
ATOM 1533 N N   . SER A 0 203 . -5.424   5.267   4.617    1.00 87.32 203 A 1 
ATOM 1534 C CA  . SER A 0 203 . -3.993   5.429   4.859    1.00 87.32 203 A 1 
ATOM 1535 C C   . SER A 0 203 . -3.224   4.800   3.704    1.00 87.32 203 A 1 
ATOM 1536 C CB  . SER A 0 203 . -3.588   4.790   6.189    1.00 87.32 203 A 1 
ATOM 1537 O O   . SER A 0 203 . -3.504   3.669   3.313    1.00 87.32 203 A 1 
ATOM 1538 O OG  . SER A 0 203 . -2.277   5.178   6.570    1.00 87.32 203 A 1 
ATOM 1539 N N   . TYR A 0 204 . -2.247   5.528   3.181    1.00 87.71 204 A 1 
ATOM 1540 C CA  . TYR A 0 204 . -1.380   5.114   2.087    1.00 87.71 204 A 1 
ATOM 1541 C C   . TYR A 0 204 . 0.063    5.458   2.448    1.00 87.71 204 A 1 
ATOM 1542 C CB  . TYR A 0 204 . -1.836   5.814   0.802    1.00 87.71 204 A 1 
ATOM 1543 O O   . TYR A 0 204 . 0.410    6.626   2.613    1.00 87.71 204 A 1 
ATOM 1544 C CG  . TYR A 0 204 . -0.976   5.519   -0.409   1.00 87.71 204 A 1 
ATOM 1545 C CD1 . TYR A 0 204 . 0.143    6.326   -0.702   1.00 87.71 204 A 1 
ATOM 1546 C CD2 . TYR A 0 204 . -1.301   4.436   -1.245   1.00 87.71 204 A 1 
ATOM 1547 C CE1 . TYR A 0 204 . 0.936    6.051   -1.834   1.00 87.71 204 A 1 
ATOM 1548 C CE2 . TYR A 0 204 . -0.519   4.167   -2.382   1.00 87.71 204 A 1 
ATOM 1549 O OH  . TYR A 0 204 . 1.349    4.666   -3.771   1.00 87.71 204 A 1 
ATOM 1550 C CZ  . TYR A 0 204 . 0.606    4.964   -2.675   1.00 87.71 204 A 1 
ATOM 1551 N N   . ASP A 0 205 . 0.886    4.431   2.581    1.00 90.75 205 A 1 
ATOM 1552 C CA  . ASP A 0 205 . 2.321    4.505   2.799    1.00 90.75 205 A 1 
ATOM 1553 C C   . ASP A 0 205 . 3.023    3.936   1.567    1.00 90.75 205 A 1 
ATOM 1554 C CB  . ASP A 0 205 . 2.684    3.737   4.079    1.00 90.75 205 A 1 
ATOM 1555 O O   . ASP A 0 205 . 2.615    2.899   1.050    1.00 90.75 205 A 1 
ATOM 1556 C CG  . ASP A 0 205 . 2.351    4.546   5.329    1.00 90.75 205 A 1 
ATOM 1557 O OD1 . ASP A 0 205 . 2.891    5.668   5.426    1.00 90.75 205 A 1 
ATOM 1558 O OD2 . ASP A 0 205 . 1.606    4.068   6.219    1.00 90.75 205 A 1 
ATOM 1559 N N   . ASN A 0 206 . 4.058    4.612   1.073    1.00 92.02 206 A 1 
ATOM 1560 C CA  . ASN A 0 206 . 4.798    4.168   -0.102   1.00 92.02 206 A 1 
ATOM 1561 C C   . ASN A 0 206 . 6.281    4.536   -0.001   1.00 92.02 206 A 1 
ATOM 1562 C CB  . ASN A 0 206 . 4.115    4.742   -1.346   1.00 92.02 206 A 1 
ATOM 1563 O O   . ASN A 0 206 . 6.611    5.704   0.229    1.00 92.02 206 A 1 
ATOM 1564 C CG  . ASN A 0 206 . 4.581    4.041   -2.599   1.00 92.02 206 A 1 
ATOM 1565 N ND2 . ASN A 0 206 . 5.529    4.600   -3.297   1.00 92.02 206 A 1 
ATOM 1566 O OD1 . ASN A 0 206 . 4.067    3.002   -2.954   1.00 92.02 206 A 1 
ATOM 1567 N N   . GLU A 0 207 . 7.161    3.554   -0.171   1.00 93.69 207 A 1 
ATOM 1568 C CA  . GLU A 0 207 . 8.612    3.648   0.013    1.00 93.69 207 A 1 
ATOM 1569 C C   . GLU A 0 207 . 9.341    3.148   -1.234   1.00 93.69 207 A 1 
ATOM 1570 C CB  . GLU A 0 207 . 9.035    2.843   1.257    1.00 93.69 207 A 1 
ATOM 1571 O O   . GLU A 0 207 . 9.290    1.964   -1.555   1.00 93.69 207 A 1 
ATOM 1572 C CG  . GLU A 0 207 . 8.721    3.630   2.533    1.00 93.69 207 A 1 
ATOM 1573 C CD  . GLU A 0 207 . 8.911    2.853   3.842    1.00 93.69 207 A 1 
ATOM 1574 O OE1 . GLU A 0 207 . 8.260    3.276   4.831    1.00 93.69 207 A 1 
ATOM 1575 O OE2 . GLU A 0 207 . 9.758    1.943   3.930    1.00 93.69 207 A 1 
ATOM 1576 N N   . ASN A 0 208 . 10.034   4.059   -1.921   1.00 94.15 208 A 1 
ATOM 1577 C CA  . ASN A 0 208 . 10.664   3.804   -3.211   1.00 94.15 208 A 1 
ATOM 1578 C C   . ASN A 0 208 . 12.158   4.091   -3.157   1.00 94.15 208 A 1 
ATOM 1579 C CB  . ASN A 0 208 . 9.993    4.627   -4.329   1.00 94.15 208 A 1 
ATOM 1580 O O   . ASN A 0 208 . 12.601   5.094   -2.592   1.00 94.15 208 A 1 
ATOM 1581 C CG  . ASN A 0 208 . 8.594    4.141   -4.644   1.00 94.15 208 A 1 
ATOM 1582 N ND2 . ASN A 0 208 . 8.072    4.438   -5.804   1.00 94.15 208 A 1 
ATOM 1583 O OD1 . ASN A 0 208 . 7.939    3.511   -3.843   1.00 94.15 208 A 1 
ATOM 1584 N N   . TYR A 0 209 . 12.917   3.242   -3.829   1.00 95.82 209 A 1 
ATOM 1585 C CA  . TYR A 0 209 . 14.344   3.368   -4.049   1.00 95.82 209 A 1 
ATOM 1586 C C   . TYR A 0 209 . 14.652   3.054   -5.509   1.00 95.82 209 A 1 
ATOM 1587 C CB  . TYR A 0 209 . 15.072   2.403   -3.111   1.00 95.82 209 A 1 
ATOM 1588 O O   . TYR A 0 209 . 14.166   2.060   -6.047   1.00 95.82 209 A 1 
ATOM 1589 C CG  . TYR A 0 209 . 16.551   2.266   -3.393   1.00 95.82 209 A 1 
ATOM 1590 C CD1 . TYR A 0 209 . 17.121   1.024   -3.742   1.00 95.82 209 A 1 
ATOM 1591 C CD2 . TYR A 0 209 . 17.361   3.405   -3.297   1.00 95.82 209 A 1 
ATOM 1592 C CE1 . TYR A 0 209 . 18.519   0.913   -3.911   1.00 95.82 209 A 1 
ATOM 1593 C CE2 . TYR A 0 209 . 18.744   3.295   -3.476   1.00 95.82 209 A 1 
ATOM 1594 O OH  . TYR A 0 209 . 20.698   1.946   -3.777   1.00 95.82 209 A 1 
ATOM 1595 C CZ  . TYR A 0 209 . 19.341   2.047   -3.732   1.00 95.82 209 A 1 
ATOM 1596 N N   . ALA A 0 210 . 15.479   3.875   -6.145   1.00 96.54 210 A 1 
ATOM 1597 C CA  . ALA A 0 210 . 16.068   3.539   -7.431   1.00 96.54 210 A 1 
ATOM 1598 C C   . ALA A 0 210 . 17.521   4.009   -7.484   1.00 96.54 210 A 1 
ATOM 1599 C CB  . ALA A 0 210 . 15.213   4.104   -8.573   1.00 96.54 210 A 1 
ATOM 1600 O O   . ALA A 0 210 . 17.807   5.177   -7.200   1.00 96.54 210 A 1 
ATOM 1601 N N   . ARG A 0 211 . 18.419   3.100   -7.873   1.00 96.86 211 A 1 
ATOM 1602 C CA  . ARG A 0 211 . 19.842   3.349   -8.104   1.00 96.86 211 A 1 
ATOM 1603 C C   . ARG A 0 211 . 20.222   2.867   -9.493   1.00 96.86 211 A 1 
ATOM 1604 C CB  . ARG A 0 211 . 20.687   2.663   -7.020   1.00 96.86 211 A 1 
ATOM 1605 O O   . ARG A 0 211 . 19.986   1.712   -9.832   1.00 96.86 211 A 1 
ATOM 1606 C CG  . ARG A 0 211 . 22.201   2.851   -7.235   1.00 96.86 211 A 1 
ATOM 1607 C CD  . ARG A 0 211 . 23.053   2.192   -6.140   1.00 96.86 211 A 1 
ATOM 1608 N NE  . ARG A 0 211 . 22.848   0.727   -6.062   1.00 96.86 211 A 1 
ATOM 1609 N NH1 . ARG A 0 211 . 24.298   0.059   -7.729   1.00 96.86 211 A 1 
ATOM 1610 N NH2 . ARG A 0 211 . 23.188   -1.471  -6.649   1.00 96.86 211 A 1 
ATOM 1611 C CZ  . ARG A 0 211 . 23.434   -0.205  -6.803   1.00 96.86 211 A 1 
ATOM 1612 N N   . ARG A 0 212 . 20.873   3.740   -10.248  1.00 97.71 212 A 1 
ATOM 1613 C CA  . ARG A 0 212 . 21.488   3.469   -11.541  1.00 97.71 212 A 1 
ATOM 1614 C C   . ARG A 0 212 . 22.987   3.721   -11.438  1.00 97.71 212 A 1 
ATOM 1615 C CB  . ARG A 0 212 . 20.781   4.324   -12.602  1.00 97.71 212 A 1 
ATOM 1616 O O   . ARG A 0 212 . 23.401   4.760   -10.930  1.00 97.71 212 A 1 
ATOM 1617 C CG  . ARG A 0 212 . 21.595   4.454   -13.894  1.00 97.71 212 A 1 
ATOM 1618 C CD  . ARG A 0 212 . 20.712   4.746   -15.103  1.00 97.71 212 A 1 
ATOM 1619 N NE  . ARG A 0 212 . 20.027   6.049   -14.991  1.00 97.71 212 A 1 
ATOM 1620 N NH1 . ARG A 0 212 . 18.154   5.511   -16.193  1.00 97.71 212 A 1 
ATOM 1621 N NH2 . ARG A 0 212 . 18.459   7.601   -15.466  1.00 97.71 212 A 1 
ATOM 1622 C CZ  . ARG A 0 212 . 18.885   6.379   -15.550  1.00 97.71 212 A 1 
ATOM 1623 N N   . VAL A 0 213 . 23.783   2.778   -11.924  1.00 97.79 213 A 1 
ATOM 1624 C CA  . VAL A 0 213 . 25.236   2.893   -12.089  1.00 97.79 213 A 1 
ATOM 1625 C C   . VAL A 0 213 . 25.568   2.651   -13.553  1.00 97.79 213 A 1 
ATOM 1626 C CB  . VAL A 0 213 . 25.995   1.897   -11.192  1.00 97.79 213 A 1 
ATOM 1627 O O   . VAL A 0 213 . 25.046   1.699   -14.137  1.00 97.79 213 A 1 
ATOM 1628 C CG1 . VAL A 0 213 . 27.516   1.996   -11.366  1.00 97.79 213 A 1 
ATOM 1629 C CG2 . VAL A 0 213 . 25.675   2.156   -9.714   1.00 97.79 213 A 1 
ATOM 1630 N N   . ARG A 0 214 . 26.421   3.494   -14.131  1.00 96.21 214 A 1 
ATOM 1631 C CA  . ARG A 0 214 . 27.141   3.230   -15.383  1.00 96.21 214 A 1 
ATOM 1632 C C   . ARG A 0 214 . 28.621   3.504   -15.142  1.00 96.21 214 A 1 
ATOM 1633 C CB  . ARG A 0 214 . 26.610   4.078   -16.553  1.00 96.21 214 A 1 
ATOM 1634 O O   . ARG A 0 214 . 28.931   4.496   -14.481  1.00 96.21 214 A 1 
ATOM 1635 C CG  . ARG A 0 214 . 25.104   3.938   -16.827  1.00 96.21 214 A 1 
ATOM 1636 C CD  . ARG A 0 214 . 24.763   2.521   -17.302  1.00 96.21 214 A 1 
ATOM 1637 N NE  . ARG A 0 214 . 23.321   2.340   -17.575  1.00 96.21 214 A 1 
ATOM 1638 N NH1 . ARG A 0 214 . 22.612   1.561   -15.517  1.00 96.21 214 A 1 
ATOM 1639 N NH2 . ARG A 0 214 . 21.170   1.733   -17.177  1.00 96.21 214 A 1 
ATOM 1640 C CZ  . ARG A 0 214 . 22.389   1.883   -16.754  1.00 96.21 214 A 1 
ATOM 1641 N N   . ALA A 0 215 . 29.487   2.624   -15.613  1.00 94.92 215 A 1 
ATOM 1642 C CA  . ALA A 0 215 . 30.931   2.782   -15.577  1.00 94.92 215 A 1 
ATOM 1643 C C   . ALA A 0 215 . 31.521   2.270   -16.890  1.00 94.92 215 A 1 
ATOM 1644 C CB  . ALA A 0 215 . 31.503   2.032   -14.369  1.00 94.92 215 A 1 
ATOM 1645 O O   . ALA A 0 215 . 31.007   1.295   -17.429  1.00 94.92 215 A 1 
ATOM 1646 N N   . ASP A 0 216 . 32.581   2.932   -17.326  1.00 92.65 216 A 1 
ATOM 1647 C CA  . ASP A 0 216 . 33.285   2.759   -18.598  1.00 92.65 216 A 1 
ATOM 1648 C C   . ASP A 0 216 . 34.796   2.819   -18.270  1.00 92.65 216 A 1 
ATOM 1649 C CB  . ASP A 0 216 . 32.776   3.883   -19.525  1.00 92.65 216 A 1 
ATOM 1650 O O   . ASP A 0 216 . 35.211   3.619   -17.415  1.00 92.65 216 A 1 
ATOM 1651 C CG  . ASP A 0 216 . 33.473   4.012   -20.882  1.00 92.65 216 A 1 
ATOM 1652 O OD1 . ASP A 0 216 . 32.744   4.240   -21.874  1.00 92.65 216 A 1 
ATOM 1653 O OD2 . ASP A 0 216 . 34.726   4.010   -20.871  1.00 92.65 216 A 1 
ATOM 1654 N N   . ASP A 0 217 . 35.600   1.912   -18.837  1.00 92.26 217 A 1 
ATOM 1655 C CA  . ASP A 0 217 . 37.055   1.811   -18.623  1.00 92.26 217 A 1 
ATOM 1656 C C   . ASP A 0 217 . 37.806   1.430   -19.913  1.00 92.26 217 A 1 
ATOM 1657 C CB  . ASP A 0 217 . 37.358   0.867   -17.436  1.00 92.26 217 A 1 
ATOM 1658 O O   . ASP A 0 217 . 38.468   0.386   -19.969  1.00 92.26 217 A 1 
ATOM 1659 C CG  . ASP A 0 217 . 38.848   0.697   -17.084  1.00 92.26 217 A 1 
ATOM 1660 O OD1 . ASP A 0 217 . 39.549   1.667   -16.709  1.00 92.26 217 A 1 
ATOM 1661 O OD2 . ASP A 0 217 . 39.350   -0.443  -16.911  1.00 92.26 217 A 1 
ATOM 1662 N N   . ASP A 0 218 . 37.721   2.306   -20.917  1.00 89.71 218 A 1 
ATOM 1663 C CA  . ASP A 0 218 . 38.535   2.281   -22.140  1.00 89.71 218 A 1 
ATOM 1664 C C   . ASP A 0 218 . 40.049   2.240   -21.849  1.00 89.71 218 A 1 
ATOM 1665 C CB  . ASP A 0 218 . 38.252   3.533   -22.998  1.00 89.71 218 A 1 
ATOM 1666 O O   . ASP A 0 218 . 40.612   3.070   -21.124  1.00 89.71 218 A 1 
ATOM 1667 C CG  . ASP A 0 218 . 37.043   3.462   -23.932  1.00 89.71 218 A 1 
ATOM 1668 O OD1 . ASP A 0 218 . 36.568   2.334   -24.169  1.00 89.71 218 A 1 
ATOM 1669 O OD2 . ASP A 0 218 . 36.725   4.526   -24.520  1.00 89.71 218 A 1 
ATOM 1670 N N   . GLN A 0 219 . 40.752   1.303   -22.484  1.00 89.09 219 A 1 
ATOM 1671 C CA  . GLN A 0 219 . 42.210   1.166   -22.490  1.00 89.09 219 A 1 
ATOM 1672 C C   . GLN A 0 219 . 42.694   0.906   -23.914  1.00 89.09 219 A 1 
ATOM 1673 C CB  . GLN A 0 219 . 42.641   0.007   -21.574  1.00 89.09 219 A 1 
ATOM 1674 O O   . GLN A 0 219 . 42.145   0.059   -24.610  1.00 89.09 219 A 1 
ATOM 1675 C CG  . GLN A 0 219 . 42.413   0.342   -20.097  1.00 89.09 219 A 1 
ATOM 1676 C CD  . GLN A 0 219 . 42.685   -0.828  -19.163  1.00 89.09 219 A 1 
ATOM 1677 N NE2 . GLN A 0 219 . 41.811   -1.100  -18.221  1.00 89.09 219 A 1 
ATOM 1678 O OE1 . GLN A 0 219 . 43.711   -1.494  -19.181  1.00 89.09 219 A 1 
ATOM 1679 N N   . TRP A 0 220 . 43.754   1.591   -24.346  1.00 88.05 220 A 1 
ATOM 1680 C CA  . TRP A 0 220 . 44.325   1.371   -25.676  1.00 88.05 220 A 1 
ATOM 1681 C C   . TRP A 0 220 . 45.823   1.661   -25.734  1.00 88.05 220 A 1 
ATOM 1682 C CB  . TRP A 0 220 . 43.562   2.198   -26.722  1.00 88.05 220 A 1 
ATOM 1683 O O   . TRP A 0 220 . 46.356   2.464   -24.960  1.00 88.05 220 A 1 
ATOM 1684 C CG  . TRP A 0 220 . 43.649   3.684   -26.553  1.00 88.05 220 A 1 
ATOM 1685 C CD1 . TRP A 0 220 . 42.821   4.435   -25.793  1.00 88.05 220 A 1 
ATOM 1686 C CD2 . TRP A 0 220 . 44.592   4.617   -27.162  1.00 88.05 220 A 1 
ATOM 1687 C CE2 . TRP A 0 220 . 44.280   5.934   -26.708  1.00 88.05 220 A 1 
ATOM 1688 C CE3 . TRP A 0 220 . 45.665   4.484   -28.070  1.00 88.05 220 A 1 
ATOM 1689 N NE1 . TRP A 0 220 . 43.182   5.763   -25.884  1.00 88.05 220 A 1 
ATOM 1690 C CH2 . TRP A 0 220 . 46.073   6.891   -28.033  1.00 88.05 220 A 1 
ATOM 1691 C CZ2 . TRP A 0 220 . 45.012   7.060   -27.122  1.00 88.05 220 A 1 
ATOM 1692 C CZ3 . TRP A 0 220 . 46.392   5.607   -28.508  1.00 88.05 220 A 1 
ATOM 1693 N N   . ALA A 0 221 . 46.495   1.015   -26.682  1.00 83.75 221 A 1 
ATOM 1694 C CA  . ALA A 0 221 . 47.872   1.274   -27.064  1.00 83.75 221 A 1 
ATOM 1695 C C   . ALA A 0 221 . 48.026   1.222   -28.591  1.00 83.75 221 A 1 
ATOM 1696 C CB  . ALA A 0 221 . 48.791   0.265   -26.364  1.00 83.75 221 A 1 
ATOM 1697 O O   . ALA A 0 221 . 47.374   0.422   -29.256  1.00 83.75 221 A 1 
ATOM 1698 N N   . GLU A 0 222 . 48.906   2.070   -29.116  1.00 82.79 222 A 1 
ATOM 1699 C CA  . GLU A 0 222 . 49.389   2.045   -30.500  1.00 82.79 222 A 1 
ATOM 1700 C C   . GLU A 0 222 . 50.918   2.133   -30.450  1.00 82.79 222 A 1 
ATOM 1701 C CB  . GLU A 0 222 . 48.872   3.258   -31.306  1.00 82.79 222 A 1 
ATOM 1702 O O   . GLU A 0 222 . 51.451   3.016   -29.764  1.00 82.79 222 A 1 
ATOM 1703 C CG  . GLU A 0 222 . 47.357   3.343   -31.568  1.00 82.79 222 A 1 
ATOM 1704 C CD  . GLU A 0 222 . 46.937   4.660   -32.271  1.00 82.79 222 A 1 
ATOM 1705 O OE1 . GLU A 0 222 . 45.747   4.792   -32.641  1.00 82.79 222 A 1 
ATOM 1706 O OE2 . GLU A 0 222 . 47.780   5.580   -32.442  1.00 82.79 222 A 1 
ATOM 1707 N N   . ASP A 0 223 . 51.621   1.295   -31.204  1.00 79.32 223 A 1 
ATOM 1708 C CA  . ASP A 0 223 . 53.013   1.542   -31.567  1.00 79.32 223 A 1 
ATOM 1709 C C   . ASP A 0 223 . 53.176   1.676   -33.089  1.00 79.32 223 A 1 
ATOM 1710 C CB  . ASP A 0 223 . 53.986   0.578   -30.863  1.00 79.32 223 A 1 
ATOM 1711 O O   . ASP A 0 223 . 52.321   1.302   -33.890  1.00 79.32 223 A 1 
ATOM 1712 C CG  . ASP A 0 223 . 53.920   -0.890  -31.285  1.00 79.32 223 A 1 
ATOM 1713 O OD1 . ASP A 0 223 . 53.388   -1.154  -32.383  1.00 79.32 223 A 1 
ATOM 1714 O OD2 . ASP A 0 223 . 54.464   -1.705  -30.501  1.00 79.32 223 A 1 
ATOM 1715 N N   . TYR A 0 224 . 54.229   2.370   -33.513  1.00 77.79 224 A 1 
ATOM 1716 C CA  . TYR A 0 224 . 54.555   2.522   -34.925  1.00 77.79 224 A 1 
ATOM 1717 C C   . TYR A 0 224 . 56.060   2.583   -35.103  1.00 77.79 224 A 1 
ATOM 1718 C CB  . TYR A 0 224 . 53.885   3.768   -35.529  1.00 77.79 224 A 1 
ATOM 1719 O O   . TYR A 0 224 . 56.690   3.616   -34.830  1.00 77.79 224 A 1 
ATOM 1720 C CG  . TYR A 0 224 . 54.184   3.918   -37.011  1.00 77.79 224 A 1 
ATOM 1721 C CD1 . TYR A 0 224 . 55.111   4.874   -37.470  1.00 77.79 224 A 1 
ATOM 1722 C CD2 . TYR A 0 224 . 53.618   3.007   -37.916  1.00 77.79 224 A 1 
ATOM 1723 C CE1 . TYR A 0 224 . 55.464   4.920   -38.835  1.00 77.79 224 A 1 
ATOM 1724 C CE2 . TYR A 0 224 . 53.976   3.030   -39.275  1.00 77.79 224 A 1 
ATOM 1725 O OH  . TYR A 0 224 . 55.286   3.966   -41.045  1.00 77.79 224 A 1 
ATOM 1726 C CZ  . TYR A 0 224 . 54.907   3.984   -39.735  1.00 77.79 224 A 1 
ATOM 1727 N N   . ASP A 0 225 . 56.615   1.496   -35.624  1.00 77.14 225 A 1 
ATOM 1728 C CA  . ASP A 0 225 . 58.023   1.399   -35.953  1.00 77.14 225 A 1 
ATOM 1729 C C   . ASP A 0 225 . 58.247   1.592   -37.457  1.00 77.14 225 A 1 
ATOM 1730 C CB  . ASP A 0 225 . 58.662   0.114   -35.373  1.00 77.14 225 A 1 
ATOM 1731 O O   . ASP A 0 225 . 57.445   1.267   -38.341  1.00 77.14 225 A 1 
ATOM 1732 C CG  . ASP A 0 225 . 59.656   0.378   -34.226  1.00 77.14 225 A 1 
ATOM 1733 O OD1 . ASP A 0 225 . 60.268   1.479   -34.225  1.00 77.14 225 A 1 
ATOM 1734 O OD2 . ASP A 0 225 . 59.967   -0.554  -33.453  1.00 77.14 225 A 1 
ATOM 1735 N N   . ARG A 0 226 . 59.377   2.220   -37.783  1.00 71.29 226 A 1 
ATOM 1736 C CA  . ARG A 0 226 . 59.794   2.385   -39.175  1.00 71.29 226 A 1 
ATOM 1737 C C   . ARG A 0 226 . 61.297   2.353   -39.304  1.00 71.29 226 A 1 
ATOM 1738 C CB  . ARG A 0 226 . 59.183   3.666   -39.751  1.00 71.29 226 A 1 
ATOM 1739 O O   . ARG A 0 226 . 61.994   3.264   -38.854  1.00 71.29 226 A 1 
ATOM 1740 C CG  . ARG A 0 226 . 59.600   3.814   -41.215  1.00 71.29 226 A 1 
ATOM 1741 C CD  . ARG A 0 226 . 59.066   5.108   -41.805  1.00 71.29 226 A 1 
ATOM 1742 N NE  . ARG A 0 226 . 59.816   5.406   -43.034  1.00 71.29 226 A 1 
ATOM 1743 N NH1 . ARG A 0 226 . 58.227   6.637   -44.105  1.00 71.29 226 A 1 
ATOM 1744 N NH2 . ARG A 0 226 . 60.226   6.201   -45.079  1.00 71.29 226 A 1 
ATOM 1745 C CZ  . ARG A 0 226 . 59.410   6.084   -44.072  1.00 71.29 226 A 1 
ATOM 1746 N N   . TYR A 0 227 . 61.787   1.378   -40.062  1.00 67.40 227 A 1 
ATOM 1747 C CA  . TYR A 0 227 . 63.206   1.185   -40.328  1.00 67.40 227 A 1 
ATOM 1748 C C   . TYR A 0 227 . 63.547   1.399   -41.811  1.00 67.40 227 A 1 
ATOM 1749 C CB  . TYR A 0 227 . 63.640   -0.184  -39.783  1.00 67.40 227 A 1 
ATOM 1750 O O   . TYR A 0 227 . 63.108   0.674   -42.702  1.00 67.40 227 A 1 
ATOM 1751 C CG  . TYR A 0 227 . 62.877   -1.380  -40.327  1.00 67.40 227 A 1 
ATOM 1752 C CD1 . TYR A 0 227 . 61.689   -1.808  -39.698  1.00 67.40 227 A 1 
ATOM 1753 C CD2 . TYR A 0 227 . 63.361   -2.073  -41.455  1.00 67.40 227 A 1 
ATOM 1754 C CE1 . TYR A 0 227 . 60.985   -2.921  -40.190  1.00 67.40 227 A 1 
ATOM 1755 C CE2 . TYR A 0 227 . 62.658   -3.190  -41.949  1.00 67.40 227 A 1 
ATOM 1756 O OH  . TYR A 0 227 . 60.806   -4.696  -41.806  1.00 67.40 227 A 1 
ATOM 1757 C CZ  . TYR A 0 227 . 61.471   -3.619  -41.312  1.00 67.40 227 A 1 
ATOM 1758 N N   . ASP A 0 228 . 64.414   2.376   -42.087  1.00 62.65 228 A 1 
ATOM 1759 C CA  . ASP A 0 228 . 65.026   2.577   -43.405  1.00 62.65 228 A 1 
ATOM 1760 C C   . ASP A 0 228 . 66.484   2.056   -43.375  1.00 62.65 228 A 1 
ATOM 1761 C CB  . ASP A 0 228 . 64.871   4.053   -43.848  1.00 62.65 228 A 1 
ATOM 1762 O O   . ASP A 0 228 . 67.440   2.795   -43.108  1.00 62.65 228 A 1 
ATOM 1763 C CG  . ASP A 0 228 . 63.509   4.379   -44.507  1.00 62.65 228 A 1 
ATOM 1764 O OD1 . ASP A 0 228 . 63.136   3.668   -45.462  1.00 62.65 228 A 1 
ATOM 1765 O OD2 . ASP A 0 228 . 62.874   5.419   -44.193  1.00 62.65 228 A 1 
ATOM 1766 N N   . ALA A 0 229 . 66.675   0.760   -43.658  1.00 55.71 229 A 1 
ATOM 1767 C CA  . ALA A 0 229 . 67.988   0.111   -43.752  1.00 55.71 229 A 1 
ATOM 1768 C C   . ALA A 0 229 . 68.597   0.294   -45.156  1.00 55.71 229 A 1 
ATOM 1769 C CB  . ALA A 0 229 . 67.884   -1.354  -43.303  1.00 55.71 229 A 1 
ATOM 1770 O O   . ALA A 0 229 . 68.735   -0.643  -45.943  1.00 55.71 229 A 1 
ATOM 1771 N N   . GLY A 0 230 . 68.954   1.539   -45.481  1.00 50.96 230 A 1 
ATOM 1772 C CA  . GLY A 0 230 . 69.667   1.881   -46.712  1.00 50.96 230 A 1 
ATOM 1773 C C   . GLY A 0 230 . 71.185   1.749   -46.569  1.00 50.96 230 A 1 
ATOM 1774 O O   . GLY A 0 230 . 71.845   2.709   -46.162  1.00 50.96 230 A 1 
ATOM 1775 N N   . GLU A 0 231 . 71.761   0.608   -46.960  1.00 43.96 231 A 1 
ATOM 1776 C CA  . GLU A 0 231 . 73.218   0.473   -47.101  1.00 43.96 231 A 1 
ATOM 1777 C C   . GLU A 0 231 . 73.733   1.363   -48.247  1.00 43.96 231 A 1 
ATOM 1778 C CB  . GLU A 0 231 . 73.656   -0.989  -47.301  1.00 43.96 231 A 1 
ATOM 1779 O O   . GLU A 0 231 . 73.635   1.034   -49.425  1.00 43.96 231 A 1 
ATOM 1780 C CG  . GLU A 0 231 . 73.546   -1.816  -46.010  1.00 43.96 231 A 1 
ATOM 1781 C CD  . GLU A 0 231 . 74.307   -3.153  -46.094  1.00 43.96 231 A 1 
ATOM 1782 O OE1 . GLU A 0 231 . 74.850   -3.569  -45.045  1.00 43.96 231 A 1 
ATOM 1783 O OE2 . GLU A 0 231 . 74.384   -3.735  -47.198  1.00 43.96 231 A 1 
ATOM 1784 N N   . GLY A 0 232 . 74.271   2.534   -47.896  1.00 44.57 232 A 1 
ATOM 1785 C CA  . GLY A 0 232 . 74.818   3.497   -48.852  1.00 44.57 232 A 1 
ATOM 1786 C C   . GLY A 0 232 . 76.346   3.503   -48.905  1.00 44.57 232 A 1 
ATOM 1787 O O   . GLY A 0 232 . 76.958   4.345   -48.248  1.00 44.57 232 A 1 
ATOM 1788 N N   . ASP A 0 233 . 76.944   2.612   -49.707  1.00 43.96 233 A 1 
ATOM 1789 C CA  . ASP A 0 233 . 78.229   2.732   -50.438  1.00 43.96 233 A 1 
ATOM 1790 C C   . ASP A 0 233 . 79.368   3.572   -49.812  1.00 43.96 233 A 1 
ATOM 1791 C CB  . ASP A 0 233 . 77.950   3.169   -51.887  1.00 43.96 233 A 1 
ATOM 1792 O O   . ASP A 0 233 . 80.105   4.305   -50.487  1.00 43.96 233 A 1 
ATOM 1793 C CG  . ASP A 0 233 . 77.141   2.158   -52.696  1.00 43.96 233 A 1 
ATOM 1794 O OD1 . ASP A 0 233 . 77.011   1.009   -52.228  1.00 43.96 233 A 1 
ATOM 1795 O OD2 . ASP A 0 233 . 76.716   2.564   -53.800  1.00 43.96 233 A 1 
ATOM 1796 N N   . ALA A 0 234 . 79.572   3.475   -48.499  1.00 37.82 234 A 1 
ATOM 1797 C CA  . ALA A 0 234 . 80.509   4.346   -47.789  1.00 37.82 234 A 1 
ATOM 1798 C C   . ALA A 0 234 . 81.999   4.043   -48.092  1.00 37.82 234 A 1 
ATOM 1799 C CB  . ALA A 0 234 . 80.155   4.314   -46.300  1.00 37.82 234 A 1 
ATOM 1800 O O   . ALA A 0 234 . 82.885   4.734   -47.585  1.00 37.82 234 A 1 
ATOM 1801 N N   . TYR A 0 235 . 82.296   3.043   -48.931  1.00 36.81 235 A 1 
ATOM 1802 C CA  . TYR A 0 235 . 83.654   2.565   -49.216  1.00 36.81 235 A 1 
ATOM 1803 C C   . TYR A 0 235 . 84.292   3.091   -50.511  1.00 36.81 235 A 1 
ATOM 1804 C CB  . TYR A 0 235 . 83.699   1.035   -49.088  1.00 36.81 235 A 1 
ATOM 1805 O O   . TYR A 0 235 . 85.470   2.834   -50.763  1.00 36.81 235 A 1 
ATOM 1806 C CG  . TYR A 0 235 . 84.410   0.628   -47.817  1.00 36.81 235 A 1 
ATOM 1807 C CD1 . TYR A 0 235 . 85.809   0.468   -47.829  1.00 36.81 235 A 1 
ATOM 1808 C CD2 . TYR A 0 235 . 83.693   0.519   -46.610  1.00 36.81 235 A 1 
ATOM 1809 C CE1 . TYR A 0 235 . 86.493   0.187   -46.631  1.00 36.81 235 A 1 
ATOM 1810 C CE2 . TYR A 0 235 . 84.375   0.247   -45.408  1.00 36.81 235 A 1 
ATOM 1811 O OH  . TYR A 0 235 . 86.448   -0.172  -44.266  1.00 36.81 235 A 1 
ATOM 1812 C CZ  . TYR A 0 235 . 85.778   0.080   -45.420  1.00 36.81 235 A 1 
ATOM 1813 N N   . GLY A 0 236 . 83.590   3.904   -51.305  1.00 37.83 236 A 1 
ATOM 1814 C CA  . GLY A 0 236 . 84.111   4.400   -52.588  1.00 37.83 236 A 1 
ATOM 1815 C C   . GLY A 0 236 . 85.249   5.440   -52.537  1.00 37.83 236 A 1 
ATOM 1816 O O   . GLY A 0 236 . 85.696   5.870   -53.600  1.00 37.83 236 A 1 
ATOM 1817 N N   . ARG A 0 237 . 85.696   5.924   -51.360  1.00 35.44 237 A 1 
ATOM 1818 C CA  . ARG A 0 237 . 86.524   7.157   -51.269  1.00 35.44 237 A 1 
ATOM 1819 C C   . ARG A 0 237 . 87.719   7.180   -50.298  1.00 35.44 237 A 1 
ATOM 1820 C CB  . ARG A 0 237 . 85.592   8.390   -51.136  1.00 35.44 237 A 1 
ATOM 1821 O O   . ARG A 0 237 . 88.261   8.256   -50.046  1.00 35.44 237 A 1 
ATOM 1822 C CG  . ARG A 0 237 . 85.415   9.058   -52.510  1.00 35.44 237 A 1 
ATOM 1823 C CD  . ARG A 0 237 . 84.620   10.368  -52.466  1.00 35.44 237 A 1 
ATOM 1824 N NE  . ARG A 0 237 . 83.161   10.139  -52.424  1.00 35.44 237 A 1 
ATOM 1825 N NH1 . ARG A 0 237 . 82.504   11.930  -53.717  1.00 35.44 237 A 1 
ATOM 1826 N NH2 . ARG A 0 237 . 80.972   10.511  -52.939  1.00 35.44 237 A 1 
ATOM 1827 C CZ  . ARG A 0 237 . 82.225   10.859  -53.023  1.00 35.44 237 A 1 
ATOM 1828 N N   . ALA A 0 238 . 88.195   6.039   -49.798  1.00 34.30 238 A 1 
ATOM 1829 C CA  . ALA A 0 238 . 89.383   5.995   -48.935  1.00 34.30 238 A 1 
ATOM 1830 C C   . ALA A 0 238 . 90.693   5.649   -49.689  1.00 34.30 238 A 1 
ATOM 1831 C CB  . ALA A 0 238 . 89.111   5.049   -47.759  1.00 34.30 238 A 1 
ATOM 1832 O O   . ALA A 0 238 . 90.740   4.720   -50.488  1.00 34.30 238 A 1 
ATOM 1833 N N   . ALA A 0 239 . 91.781   6.346   -49.327  1.00 29.51 239 A 1 
ATOM 1834 C CA  . ALA A 0 239 . 93.192   5.956   -49.518  1.00 29.51 239 A 1 
ATOM 1835 C C   . ALA A 0 239 . 93.923   6.191   -50.868  1.00 29.51 239 A 1 
ATOM 1836 C CB  . ALA A 0 239 . 93.432   4.561   -48.911  1.00 29.51 239 A 1 
ATOM 1837 O O   . ALA A 0 239 . 94.940   5.543   -51.115  1.00 29.51 239 A 1 
ATOM 1838 N N   . SER A 0 240 . 93.556   7.192   -51.680  1.00 35.81 240 A 1 
ATOM 1839 C CA  . SER A 0 240 . 94.384   7.621   -52.833  1.00 35.81 240 A 1 
ATOM 1840 C C   . SER A 0 240 . 95.396   8.749   -52.542  1.00 35.81 240 A 1 
ATOM 1841 C CB  . SER A 0 240 . 93.523   7.921   -54.066  1.00 35.81 240 A 1 
ATOM 1842 O O   . SER A 0 240 . 95.756   9.476   -53.465  1.00 35.81 240 A 1 
ATOM 1843 O OG  . SER A 0 240 . 92.842   9.148   -53.917  1.00 35.81 240 A 1 
ATOM 1844 N N   . GLU A 0 241 . 95.863   8.941   -51.297  1.00 34.27 241 A 1 
ATOM 1845 C CA  . GLU A 0 241 . 96.833   10.014  -50.996  1.00 34.27 241 A 1 
ATOM 1846 C C   . GLU A 0 241 . 97.758   9.758   -49.782  1.00 34.27 241 A 1 
ATOM 1847 C CB  . GLU A 0 241 . 96.114   11.384  -50.947  1.00 34.27 241 A 1 
ATOM 1848 O O   . GLU A 0 241 . 97.724   10.463  -48.775  1.00 34.27 241 A 1 
ATOM 1849 C CG  . GLU A 0 241 . 97.070   12.511  -51.376  1.00 34.27 241 A 1 
ATOM 1850 C CD  . GLU A 0 241 . 96.358   13.832  -51.708  1.00 34.27 241 A 1 
ATOM 1851 O OE1 . GLU A 0 241 . 96.966   14.608  -52.482  1.00 34.27 241 A 1 
ATOM 1852 O OE2 . GLU A 0 241 . 95.253   14.068  -51.174  1.00 34.27 241 A 1 
ATOM 1853 N N   . LYS A 0 242 . 98.673   8.779   -49.887  1.00 33.94 242 A 1 
ATOM 1854 C CA  . LYS A 0 242 . 99.942   8.826   -49.126  1.00 33.94 242 A 1 
ATOM 1855 C C   . LYS A 0 242 . 101.055  9.363   -50.020  1.00 33.94 242 A 1 
ATOM 1856 C CB  . LYS A 0 242 . 100.262  7.517   -48.385  1.00 33.94 242 A 1 
ATOM 1857 O O   . LYS A 0 242 . 101.717  8.646   -50.764  1.00 33.94 242 A 1 
ATOM 1858 C CG  . LYS A 0 242 . 99.642   7.589   -46.976  1.00 33.94 242 A 1 
ATOM 1859 C CD  . LYS A 0 242 . 100.012  6.401   -46.081  1.00 33.94 242 A 1 
ATOM 1860 C CE  . LYS A 0 242 . 99.417   6.636   -44.685  1.00 33.94 242 A 1 
ATOM 1861 N NZ  . LYS A 0 242 . 99.671   5.497   -43.766  1.00 33.94 242 A 1 
ATOM 1862 N N   . SER A 0 243 . 101.173  10.683  -49.959  1.00 33.81 243 A 1 
ATOM 1863 C CA  . SER A 0 243 . 102.014  11.522  -50.800  1.00 33.81 243 A 1 
ATOM 1864 C C   . SER A 0 243 . 103.503  11.468  -50.406  1.00 33.81 243 A 1 
ATOM 1865 C CB  . SER A 0 243 . 101.449  12.946  -50.697  1.00 33.81 243 A 1 
ATOM 1866 O O   . SER A 0 243 . 103.843  11.499  -49.228  1.00 33.81 243 A 1 
ATOM 1867 O OG  . SER A 0 243 . 101.859  13.751  -51.775  1.00 33.81 243 A 1 
ATOM 1868 N N   . TRP A 0 244 . 104.375  11.474  -51.420  1.00 29.94 244 A 1 
ATOM 1869 C CA  . TRP A 0 244 . 105.776  11.940  -51.392  1.00 29.94 244 A 1 
ATOM 1870 C C   . TRP A 0 244 . 106.836  11.195  -50.554  1.00 29.94 244 A 1 
ATOM 1871 C CB  . TRP A 0 244 . 105.805  13.458  -51.158  1.00 29.94 244 A 1 
ATOM 1872 O O   . TRP A 0 244 . 107.304  11.662  -49.519  1.00 29.94 244 A 1 
ATOM 1873 C CG  . TRP A 0 244 . 105.543  14.285  -52.376  1.00 29.94 244 A 1 
ATOM 1874 C CD1 . TRP A 0 244 . 104.526  14.131  -53.252  1.00 29.94 244 A 1 
ATOM 1875 C CD2 . TRP A 0 244 . 106.309  15.426  -52.860  1.00 29.94 244 A 1 
ATOM 1876 C CE2 . TRP A 0 244 . 105.671  15.934  -54.030  1.00 29.94 244 A 1 
ATOM 1877 C CE3 . TRP A 0 244 . 107.458  16.108  -52.404  1.00 29.94 244 A 1 
ATOM 1878 N NE1 . TRP A 0 244 . 104.586  15.109  -54.219  1.00 29.94 244 A 1 
ATOM 1879 C CH2 . TRP A 0 244 . 107.264  17.746  -54.207  1.00 29.94 244 A 1 
ATOM 1880 C CZ2 . TRP A 0 244 . 106.142  17.066  -54.709  1.00 29.94 244 A 1 
ATOM 1881 C CZ3 . TRP A 0 244 . 107.922  17.265  -53.059  1.00 29.94 244 A 1 
ATOM 1882 N N   . GLY A 0 245 . 107.415  10.156  -51.165  1.00 34.86 245 A 1 
ATOM 1883 C CA  . GLY A 0 245 . 108.829  9.806   -50.976  1.00 34.86 245 A 1 
ATOM 1884 C C   . GLY A 0 245 . 109.705  10.388  -52.096  1.00 34.86 245 A 1 
ATOM 1885 O O   . GLY A 0 245 . 109.849  9.765   -53.145  1.00 34.86 245 A 1 
ATOM 1886 N N   . LYS A 0 246 . 110.316  11.567  -51.898  1.00 34.24 246 A 1 
ATOM 1887 C CA  . LYS A 0 246 . 111.306  12.145  -52.838  1.00 34.24 246 A 1 
ATOM 1888 C C   . LYS A 0 246 . 112.709  11.554  -52.600  1.00 34.24 246 A 1 
ATOM 1889 C CB  . LYS A 0 246 . 111.274  13.695  -52.817  1.00 34.24 246 A 1 
ATOM 1890 O O   . LYS A 0 246 . 113.606  12.226  -52.100  1.00 34.24 246 A 1 
ATOM 1891 C CG  . LYS A 0 246 . 110.606  14.307  -54.061  1.00 34.24 246 A 1 
ATOM 1892 C CD  . LYS A 0 246 . 110.935  15.806  -54.147  1.00 34.24 246 A 1 
ATOM 1893 C CE  . LYS A 0 246 . 110.258  16.457  -55.358  1.00 34.24 246 A 1 
ATOM 1894 N NZ  . LYS A 0 246 . 110.568  17.907  -55.436  1.00 34.24 246 A 1 
ATOM 1895 N N   . GLY A 0 247 . 112.901  10.287  -52.965  1.00 35.04 247 A 1 
ATOM 1896 C CA  . GLY A 0 247 . 114.221  9.648   -53.011  1.00 35.04 247 A 1 
ATOM 1897 C C   . GLY A 0 247 . 114.846  9.774   -54.402  1.00 35.04 247 A 1 
ATOM 1898 O O   . GLY A 0 247 . 114.343  9.179   -55.351  1.00 35.04 247 A 1 
ATOM 1899 N N   . SER A 0 248 . 115.931  10.540  -54.543  1.00 32.15 248 A 1 
ATOM 1900 C CA  . SER A 0 248 . 116.663  10.646  -55.815  1.00 32.15 248 A 1 
ATOM 1901 C C   . SER A 0 248 . 117.486  9.376   -56.056  1.00 32.15 248 A 1 
ATOM 1902 C CB  . SER A 0 248 . 117.561  11.887  -55.818  1.00 32.15 248 A 1 
ATOM 1903 O O   . SER A 0 248 . 118.566  9.219   -55.490  1.00 32.15 248 A 1 
ATOM 1904 O OG  . SER A 0 248 . 118.081  12.098  -57.116  1.00 32.15 248 A 1 
ATOM 1905 N N   . GLY A 0 249 . 116.970  8.454   -56.871  1.00 35.25 249 A 1 
ATOM 1906 C CA  . GLY A 0 249 . 117.644  7.197   -57.195  1.00 35.25 249 A 1 
ATOM 1907 C C   . GLY A 0 249 . 117.145  6.608   -58.511  1.00 35.25 249 A 1 
ATOM 1908 O O   . GLY A 0 249 . 115.945  6.430   -58.706  1.00 35.25 249 A 1 
ATOM 1909 N N   . TYR A 0 250 . 118.073  6.306   -59.422  1.00 33.61 250 A 1 
ATOM 1910 C CA  . TYR A 0 250 . 117.776  5.664   -60.703  1.00 33.61 250 A 1 
ATOM 1911 C C   . TYR A 0 250 . 117.284  4.224   -60.483  1.00 33.61 250 A 1 
ATOM 1912 C CB  . TYR A 0 250 . 119.028  5.688   -61.601  1.00 33.61 250 A 1 
ATOM 1913 O O   . TYR A 0 250 . 118.075  3.299   -60.322  1.00 33.61 250 A 1 
ATOM 1914 C CG  . TYR A 0 250 . 119.223  6.945   -62.431  1.00 33.61 250 A 1 
ATOM 1915 C CD1 . TYR A 0 250 . 119.001  6.897   -63.822  1.00 33.61 250 A 1 
ATOM 1916 C CD2 . TYR A 0 250 . 119.673  8.142   -61.836  1.00 33.61 250 A 1 
ATOM 1917 C CE1 . TYR A 0 250 . 119.237  8.033   -64.618  1.00 33.61 250 A 1 
ATOM 1918 C CE2 . TYR A 0 250 . 119.908  9.283   -62.630  1.00 33.61 250 A 1 
ATOM 1919 O OH  . TYR A 0 250 . 119.938  10.311  -64.806  1.00 33.61 250 A 1 
ATOM 1920 C CZ  . TYR A 0 250 . 119.696  9.226   -64.025  1.00 33.61 250 A 1 
ATOM 1921 N N   . GLY A 0 251 . 115.968  4.029   -60.518  1.00 35.79 251 A 1 
ATOM 1922 C CA  . GLY A 0 251 . 115.311  2.724   -60.501  1.00 35.79 251 A 1 
ATOM 1923 C C   . GLY A 0 251 . 114.009  2.800   -61.292  1.00 35.79 251 A 1 
ATOM 1924 O O   . GLY A 0 251 . 113.299  3.798   -61.203  1.00 35.79 251 A 1 
ATOM 1925 N N   . LYS A 0 252 . 113.719  1.779   -62.111  1.00 35.12 252 A 1 
ATOM 1926 C CA  . LYS A 0 252 . 112.554  1.749   -63.015  1.00 35.12 252 A 1 
ATOM 1927 C C   . LYS A 0 252 . 111.256  2.090   -62.270  1.00 35.12 252 A 1 
ATOM 1928 C CB  . LYS A 0 252 . 112.404  0.353   -63.644  1.00 35.12 252 A 1 
ATOM 1929 O O   . LYS A 0 252 . 110.748  1.267   -61.514  1.00 35.12 252 A 1 
ATOM 1930 C CG  . LYS A 0 252 . 113.431  0.022   -64.736  1.00 35.12 252 A 1 
ATOM 1931 C CD  . LYS A 0 252 . 113.159  -1.401  -65.247  1.00 35.12 252 A 1 
ATOM 1932 C CE  . LYS A 0 252 . 114.040  -1.756  -66.448  1.00 35.12 252 A 1 
ATOM 1933 N NZ  . LYS A 0 252 . 113.755  -3.132  -66.926  1.00 35.12 252 A 1 
ATOM 1934 N N   . GLY A 0 253 . 110.697  3.268   -62.544  1.00 30.43 253 A 1 
ATOM 1935 C CA  . GLY A 0 253 . 109.352  3.640   -62.112  1.00 30.43 253 A 1 
ATOM 1936 C C   . GLY A 0 253 . 108.314  2.840   -62.891  1.00 30.43 253 A 1 
ATOM 1937 O O   . GLY A 0 253 . 107.867  3.285   -63.945  1.00 30.43 253 A 1 
ATOM 1938 N N   . GLY A 0 254 . 107.980  1.651   -62.389  1.00 33.07 254 A 1 
ATOM 1939 C CA  . GLY A 0 254 . 106.936  0.801   -62.947  1.00 33.07 254 A 1 
ATOM 1940 C C   . GLY A 0 254 . 105.559  1.443   -62.799  1.00 33.07 254 A 1 
ATOM 1941 O O   . GLY A 0 254 . 105.093  1.672   -61.688  1.00 33.07 254 A 1 
ATOM 1942 N N   . ASP A 0 255 . 104.952  1.733   -63.944  1.00 32.66 255 A 1 
ATOM 1943 C CA  . ASP A 0 255 . 103.520  1.671   -64.226  1.00 32.66 255 A 1 
ATOM 1944 C C   . ASP A 0 255 . 102.562  2.192   -63.144  1.00 32.66 255 A 1 
ATOM 1945 C CB  . ASP A 0 255 . 103.193  0.261   -64.740  1.00 32.66 255 A 1 
ATOM 1946 O O   . ASP A 0 255 . 102.049  1.471   -62.287  1.00 32.66 255 A 1 
ATOM 1947 C CG  . ASP A 0 255 . 104.100  -0.086  -65.931  1.00 32.66 255 A 1 
ATOM 1948 O OD1 . ASP A 0 255 . 104.329  0.827   -66.760  1.00 32.66 255 A 1 
ATOM 1949 O OD2 . ASP A 0 255 . 104.636  -1.213  -65.963  1.00 32.66 255 A 1 
ATOM 1950 N N   . ARG A 0 256 . 102.203  3.473   -63.308  1.00 31.81 256 A 1 
ATOM 1951 C CA  . ARG A 0 256 . 101.019  4.109   -62.711  1.00 31.81 256 A 1 
ATOM 1952 C C   . ARG A 0 256 . 99.716   3.507   -63.263  1.00 31.81 256 A 1 
ATOM 1953 C CB  . ARG A 0 256 . 101.042  5.626   -62.963  1.00 31.81 256 A 1 
ATOM 1954 O O   . ARG A 0 256 . 98.913   4.208   -63.874  1.00 31.81 256 A 1 
ATOM 1955 C CG  . ARG A 0 256 . 102.142  6.403   -62.238  1.00 31.81 256 A 1 
ATOM 1956 C CD  . ARG A 0 256 . 102.036  7.859   -62.705  1.00 31.81 256 A 1 
ATOM 1957 N NE  . ARG A 0 256 . 102.942  8.752   -61.964  1.00 31.81 256 A 1 
ATOM 1958 N NH1 . ARG A 0 256 . 103.006  10.449  -63.514  1.00 31.81 256 A 1 
ATOM 1959 N NH2 . ARG A 0 256 . 104.077  10.683  -61.573  1.00 31.81 256 A 1 
ATOM 1960 C CZ  . ARG A 0 256 . 103.336  9.951   -62.354  1.00 31.81 256 A 1 
ATOM 1961 N N   . ALA A 0 257 . 99.471   2.228   -63.014  1.00 32.88 257 A 1 
ATOM 1962 C CA  . ALA A 0 257 . 98.132   1.664   -63.082  1.00 32.88 257 A 1 
ATOM 1963 C C   . ALA A 0 257 . 97.401   2.030   -61.783  1.00 32.88 257 A 1 
ATOM 1964 C CB  . ALA A 0 257 . 98.220   0.161   -63.365  1.00 32.88 257 A 1 
ATOM 1965 O O   . ALA A 0 257 . 97.259   1.211   -60.876  1.00 32.88 257 A 1 
ATOM 1966 N N   . ALA A 0 258 . 96.962   3.290   -61.687  1.00 30.81 258 A 1 
ATOM 1967 C CA  . ALA A 0 258 . 96.001   3.719   -60.678  1.00 30.81 258 A 1 
ATOM 1968 C C   . ALA A 0 258 . 94.666   3.026   -60.978  1.00 30.81 258 A 1 
ATOM 1969 C CB  . ALA A 0 258 . 95.909   5.251   -60.668  1.00 30.81 258 A 1 
ATOM 1970 O O   . ALA A 0 258 . 93.780   3.586   -61.619  1.00 30.81 258 A 1 
ATOM 1971 N N   . ALA A 0 259 . 94.569   1.762   -60.572  1.00 28.82 259 A 1 
ATOM 1972 C CA  . ALA A 0 259 . 93.384   0.946   -60.710  1.00 28.82 259 A 1 
ATOM 1973 C C   . ALA A 0 259 . 92.330   1.455   -59.723  1.00 28.82 259 A 1 
ATOM 1974 C CB  . ALA A 0 259 . 93.771   -0.529  -60.524  1.00 28.82 259 A 1 
ATOM 1975 O O   . ALA A 0 259 . 92.092   0.852   -58.679  1.00 28.82 259 A 1 
ATOM 1976 N N   . SER A 0 260 . 91.668   2.557   -60.086  1.00 36.10 260 A 1 
ATOM 1977 C CA  . SER A 0 260 . 90.361   2.964   -59.568  1.00 36.10 260 A 1 
ATOM 1978 C C   . SER A 0 260 . 89.313   1.950   -60.033  1.00 36.10 260 A 1 
ATOM 1979 C CB  . SER A 0 260 . 90.037   4.398   -60.004  1.00 36.10 260 A 1 
ATOM 1980 O O   . SER A 0 260 . 88.392   2.253   -60.792  1.00 36.10 260 A 1 
ATOM 1981 O OG  . SER A 0 260 . 90.177   4.531   -61.405  1.00 36.10 260 A 1 
ATOM 1982 N N   . LYS A 0 261 . 89.512   0.700   -59.613  1.00 32.74 261 A 1 
ATOM 1983 C CA  . LYS A 0 261 . 88.666   -0.451  -59.876  1.00 32.74 261 A 1 
ATOM 1984 C C   . LYS A 0 261 . 87.522   -0.401  -58.870  1.00 32.74 261 A 1 
ATOM 1985 C CB  . LYS A 0 261 . 89.529   -1.728  -59.850  1.00 32.74 261 A 1 
ATOM 1986 O O   . LYS A 0 261 . 87.413   -1.243  -57.986  1.00 32.74 261 A 1 
ATOM 1987 C CG  . LYS A 0 261 . 88.964   -2.802  -60.786  1.00 32.74 261 A 1 
ATOM 1988 C CD  . LYS A 0 261 . 89.829   -4.066  -60.742  1.00 32.74 261 A 1 
ATOM 1989 C CE  . LYS A 0 261 . 89.326   -5.065  -61.788  1.00 32.74 261 A 1 
ATOM 1990 N NZ  . LYS A 0 261 . 89.987   -6.382  -61.640  1.00 32.74 261 A 1 
ATOM 1991 N N   . ALA A 0 262 . 86.719   0.653   -59.001  1.00 33.21 262 A 1 
ATOM 1992 C CA  . ALA A 0 262 . 85.433   0.782   -58.347  1.00 33.21 262 A 1 
ATOM 1993 C C   . ALA A 0 262 . 84.536   -0.331  -58.899  1.00 33.21 262 A 1 
ATOM 1994 C CB  . ALA A 0 262 . 84.891   2.196   -58.597  1.00 33.21 262 A 1 
ATOM 1995 O O   . ALA A 0 262 . 83.851   -0.163  -59.907  1.00 33.21 262 A 1 
ATOM 1996 N N   . HIS A 0 263 . 84.623   -1.506  -58.275  1.00 34.05 263 A 1 
ATOM 1997 C CA  . HIS A 0 263 . 83.561   -2.490  -58.359  1.00 34.05 263 A 1 
ATOM 1998 C C   . HIS A 0 263 . 82.300   -1.787  -57.856  1.00 34.05 263 A 1 
ATOM 1999 C CB  . HIS A 0 263 . 83.934   -3.730  -57.532  1.00 34.05 263 A 1 
ATOM 2000 O O   . HIS A 0 263 . 82.330   -1.196  -56.776  1.00 34.05 263 A 1 
ATOM 2001 C CG  . HIS A 0 263 . 84.824   -4.687  -58.292  1.00 34.05 263 A 1 
ATOM 2002 C CD2 . HIS A 0 263 . 86.164   -4.565  -58.554  1.00 34.05 263 A 1 
ATOM 2003 N ND1 . HIS A 0 263 . 84.399   -5.837  -58.909  1.00 34.05 263 A 1 
ATOM 2004 C CE1 . HIS A 0 263 . 85.451   -6.394  -59.529  1.00 34.05 263 A 1 
ATOM 2005 N NE2 . HIS A 0 263 . 86.561   -5.647  -59.362  1.00 34.05 263 A 1 
ATOM 2006 N N   . GLY A 0 264 . 81.254   -1.768  -58.687  1.00 36.15 264 A 1 
ATOM 2007 C CA  . GLY A 0 264 . 79.965   -1.215  -58.288  1.00 36.15 264 A 1 
ATOM 2008 C C   . GLY A 0 264 . 79.525   -1.921  -57.016  1.00 36.15 264 A 1 
ATOM 2009 O O   . GLY A 0 264 . 79.565   -3.147  -56.973  1.00 36.15 264 A 1 
ATOM 2010 N N   . GLN A 0 265 . 79.226   -1.140  -55.986  1.00 35.20 265 A 1 
ATOM 2011 C CA  . GLN A 0 265 . 78.666   -1.657  -54.749  1.00 35.20 265 A 1 
ATOM 2012 C C   . GLN A 0 265 . 77.150   -1.747  -54.954  1.00 35.20 265 A 1 
ATOM 2013 C CB  . GLN A 0 265 . 79.151   -0.805  -53.560  1.00 35.20 265 A 1 
ATOM 2014 O O   . GLN A 0 265 . 76.551   -0.896  -55.620  1.00 35.20 265 A 1 
ATOM 2015 C CG  . GLN A 0 265 . 80.676   -0.952  -53.394  1.00 35.20 265 A 1 
ATOM 2016 C CD  . GLN A 0 265 . 81.274   -0.288  -52.152  1.00 35.20 265 A 1 
ATOM 2017 N NE2 . GLN A 0 265 . 82.100   -1.006  -51.423  1.00 35.20 265 A 1 
ATOM 2018 O OE1 . GLN A 0 265 . 81.114   0.882   -51.835  1.00 35.20 265 A 1 
ATOM 2019 N N   . ASP A 0 266 . 76.579   -2.871  -54.534  1.00 39.90 266 A 1 
ATOM 2020 C CA  . ASP A 0 266 . 75.204   -3.236  -54.842  1.00 39.90 266 A 1 
ATOM 2021 C C   . ASP A 0 266 . 74.276   -2.648  -53.774  1.00 39.90 266 A 1 
ATOM 2022 C CB  . ASP A 0 266 . 75.091   -4.762  -54.986  1.00 39.90 266 A 1 
ATOM 2023 O O   . ASP A 0 266 . 74.404   -2.937  -52.587  1.00 39.90 266 A 1 
ATOM 2024 C CG  . ASP A 0 266 . 75.950   -5.292  -56.146  1.00 39.90 266 A 1 
ATOM 2025 O OD1 . ASP A 0 266 . 75.646   -4.945  -57.315  1.00 39.90 266 A 1 
ATOM 2026 O OD2 . ASP A 0 266 . 76.924   -6.031  -55.867  1.00 39.90 266 A 1 
ATOM 2027 N N   . TYR A 0 267 . 73.351   -1.791  -54.205  1.00 39.58 267 A 1 
ATOM 2028 C CA  . TYR A 0 267 . 72.482   -1.026  -53.314  1.00 39.58 267 A 1 
ATOM 2029 C C   . TYR A 0 267 . 71.341   -1.919  -52.799  1.00 39.58 267 A 1 
ATOM 2030 C CB  . TYR A 0 267 . 71.995   0.233   -54.063  1.00 39.58 267 A 1 
ATOM 2031 O O   . TYR A 0 267 . 70.310   -2.052  -53.462  1.00 39.58 267 A 1 
ATOM 2032 C CG  . TYR A 0 267 . 71.998   1.507   -53.241  1.00 39.58 267 A 1 
ATOM 2033 C CD1 . TYR A 0 267 . 70.884   1.859   -52.453  1.00 39.58 267 A 1 
ATOM 2034 C CD2 . TYR A 0 267 . 73.128   2.348   -53.280  1.00 39.58 267 A 1 
ATOM 2035 C CE1 . TYR A 0 267 . 70.897   3.058   -51.711  1.00 39.58 267 A 1 
ATOM 2036 C CE2 . TYR A 0 267 . 73.137   3.555   -52.558  1.00 39.58 267 A 1 
ATOM 2037 O OH  . TYR A 0 267 . 72.040   5.065   -51.050  1.00 39.58 267 A 1 
ATOM 2038 C CZ  . TYR A 0 267 . 72.025   3.909   -51.768  1.00 39.58 267 A 1 
ATOM 2039 N N   . TRP A 0 268 . 71.518   -2.540  -51.631  1.00 37.61 268 A 1 
ATOM 2040 C CA  . TRP A 0 268 . 70.472   -3.337  -50.982  1.00 37.61 268 A 1 
ATOM 2041 C C   . TRP A 0 268 . 69.788   -2.514  -49.887  1.00 37.61 268 A 1 
ATOM 2042 C CB  . TRP A 0 268 . 71.010   -4.706  -50.529  1.00 37.61 268 A 1 
ATOM 2043 O O   . TRP A 0 268 . 70.279   -2.372  -48.770  1.00 37.61 268 A 1 
ATOM 2044 C CG  . TRP A 0 268 . 70.091   -5.856  -50.839  1.00 37.61 268 A 1 
ATOM 2045 C CD1 . TRP A 0 268 . 69.605   -6.143  -52.069  1.00 37.61 268 A 1 
ATOM 2046 C CD2 . TRP A 0 268 . 69.551   -6.892  -49.956  1.00 37.61 268 A 1 
ATOM 2047 C CE2 . TRP A 0 268 . 68.732   -7.767  -50.734  1.00 37.61 268 A 1 
ATOM 2048 C CE3 . TRP A 0 268 . 69.687   -7.200  -48.583  1.00 37.61 268 A 1 
ATOM 2049 N NE1 . TRP A 0 268 . 68.783   -7.248  -52.008  1.00 37.61 268 A 1 
ATOM 2050 C CH2 . TRP A 0 268 . 68.268   -9.180  -48.823  1.00 37.61 268 A 1 
ATOM 2051 C CZ2 . TRP A 0 268 . 68.085   -8.883  -50.185  1.00 37.61 268 A 1 
ATOM 2052 C CZ3 . TRP A 0 268 . 69.069   -8.340  -48.026  1.00 37.61 268 A 1 
ATOM 2053 N N   . GLY A 0 269 . 68.656   -1.909  -50.248  1.00 52.60 269 A 1 
ATOM 2054 C CA  . GLY A 0 269 . 67.802   -1.178  -49.318  1.00 52.60 269 A 1 
ATOM 2055 C C   . GLY A 0 269 . 66.589   -2.018  -48.948  1.00 52.60 269 A 1 
ATOM 2056 O O   . GLY A 0 269 . 65.725   -2.236  -49.800  1.00 52.60 269 A 1 
ATOM 2057 N N   . LYS A 0 270 . 66.509   -2.443  -47.685  1.00 58.35 270 A 1 
ATOM 2058 C CA  . LYS A 0 270 . 65.246   -2.880  -47.082  1.00 58.35 270 A 1 
ATOM 2059 C C   . LYS A 0 270 . 64.641   -1.700  -46.335  1.00 58.35 270 A 1 
ATOM 2060 C CB  . LYS A 0 270 . 65.445   -4.067  -46.131  1.00 58.35 270 A 1 
ATOM 2061 O O   . LYS A 0 270 . 65.314   -1.089  -45.508  1.00 58.35 270 A 1 
ATOM 2062 C CG  . LYS A 0 270 . 65.765   -5.375  -46.866  1.00 58.35 270 A 1 
ATOM 2063 C CD  . LYS A 0 270 . 65.735   -6.526  -45.855  1.00 58.35 270 A 1 
ATOM 2064 C CE  . LYS A 0 270 . 65.967   -7.869  -46.544  1.00 58.35 270 A 1 
ATOM 2065 N NZ  . LYS A 0 270 . 65.796   -8.979  -45.574  1.00 58.35 270 A 1 
ATOM 2066 N N   . SER A 0 271 . 63.383   -1.401  -46.619  1.00 65.45 271 A 1 
ATOM 2067 C CA  . SER A 0 271 . 62.579   -0.485  -45.813  1.00 65.45 271 A 1 
ATOM 2068 C C   . SER A 0 271 . 61.314   -1.205  -45.386  1.00 65.45 271 A 1 
ATOM 2069 C CB  . SER A 0 271 . 62.241   0.799   -46.579  1.00 65.45 271 A 1 
ATOM 2070 O O   . SER A 0 271 . 60.669   -1.822  -46.240  1.00 65.45 271 A 1 
ATOM 2071 O OG  . SER A 0 271 . 61.605   0.498   -47.812  1.00 65.45 271 A 1 
ATOM 2072 N N   . GLY A 0 272 . 60.961   -1.099  -44.113  1.00 70.27 272 A 1 
ATOM 2073 C CA  . GLY A 0 272 . 59.700   -1.607  -43.597  1.00 70.27 272 A 1 
ATOM 2074 C C   . GLY A 0 272 . 59.090   -0.680  -42.558  1.00 70.27 272 A 1 
ATOM 2075 O O   . GLY A 0 272 . 59.719   0.295   -42.128  1.00 70.27 272 A 1 
ATOM 2076 N N   . SER A 0 273 . 57.839   -0.969  -42.236  1.00 75.10 273 A 1 
ATOM 2077 C CA  . SER A 0 273 . 57.119   -0.384  -41.116  1.00 75.10 273 A 1 
ATOM 2078 C C   . SER A 0 273 . 56.108   -1.382  -40.585  1.00 75.10 273 A 1 
ATOM 2079 C CB  . SER A 0 273 . 56.368   0.889   -41.509  1.00 75.10 273 A 1 
ATOM 2080 O O   . SER A 0 273 . 55.359   -1.949  -41.382  1.00 75.10 273 A 1 
ATOM 2081 O OG  . SER A 0 273 . 55.434   0.634   -42.554  1.00 75.10 273 A 1 
ATOM 2082 N N   . ASP A 0 274 . 56.093   -1.466  -39.275  1.00 77.32 274 A 1 
ATOM 2083 C CA  . ASP A 0 274 . 55.318   -2.296  -38.381  1.00 77.32 274 A 1 
ATOM 2084 C C   . ASP A 0 274 . 54.405   -1.360  -37.562  1.00 77.32 274 A 1 
ATOM 2085 C CB  . ASP A 0 274 . 56.260   -3.198  -37.523  1.00 77.32 274 A 1 
ATOM 2086 O O   . ASP A 0 274 . 54.783   -0.227  -37.237  1.00 77.32 274 A 1 
ATOM 2087 C CG  . ASP A 0 274 . 57.779   -2.861  -37.365  1.00 77.32 274 A 1 
ATOM 2088 O OD1 . ASP A 0 274 . 58.354   -1.972  -38.057  1.00 77.32 274 A 1 
ATOM 2089 O OD2 . ASP A 0 274 . 58.467   -3.605  -36.630  1.00 77.32 274 A 1 
ATOM 2090 N N   . TRP A 0 275 . 53.163   -1.779  -37.329  1.00 78.94 275 A 1 
ATOM 2091 C CA  . TRP A 0 275 . 52.159   -1.034  -36.567  1.00 78.94 275 A 1 
ATOM 2092 C C   . TRP A 0 275 . 51.296   -2.028  -35.809  1.00 78.94 275 A 1 
ATOM 2093 C CB  . TRP A 0 275 . 51.271   -0.203  -37.516  1.00 78.94 275 A 1 
ATOM 2094 O O   . TRP A 0 275 . 50.508   -2.726  -36.452  1.00 78.94 275 A 1 
ATOM 2095 C CG  . TRP A 0 275 . 50.173   0.586   -36.851  1.00 78.94 275 A 1 
ATOM 2096 C CD1 . TRP A 0 275 . 50.359   1.708   -36.122  1.00 78.94 275 A 1 
ATOM 2097 C CD2 . TRP A 0 275 . 48.750   0.260   -36.692  1.00 78.94 275 A 1 
ATOM 2098 C CE2 . TRP A 0 275 . 48.137   1.277   -35.895  1.00 78.94 275 A 1 
ATOM 2099 C CE3 . TRP A 0 275 . 47.922   -0.815  -37.082  1.00 78.94 275 A 1 
ATOM 2100 N NE1 . TRP A 0 275 . 49.171   2.119   -35.554  1.00 78.94 275 A 1 
ATOM 2101 C CH2 . TRP A 0 275 . 45.982   0.183   -35.977  1.00 78.94 275 A 1 
ATOM 2102 C CZ2 . TRP A 0 275 . 46.777   1.261   -35.549  1.00 78.94 275 A 1 
ATOM 2103 C CZ3 . TRP A 0 275 . 46.558   -0.853  -36.731  1.00 78.94 275 A 1 
ATOM 2104 N N   . ASP A 0 276 . 51.416   -2.045  -34.485  1.00 84.65 276 A 1 
ATOM 2105 C CA  . ASP A 0 276 . 50.554   -2.844  -33.630  1.00 84.65 276 A 1 
ATOM 2106 C C   . ASP A 0 276 . 49.593   -1.913  -32.873  1.00 84.65 276 A 1 
ATOM 2107 C CB  . ASP A 0 276 . 51.364   -3.756  -32.685  1.00 84.65 276 A 1 
ATOM 2108 O O   . ASP A 0 276 . 49.942   -0.822  -32.401  1.00 84.65 276 A 1 
ATOM 2109 C CG  . ASP A 0 276 . 52.402   -4.682  -33.355  1.00 84.65 276 A 1 
ATOM 2110 O OD1 . ASP A 0 276 . 52.326   -4.905  -34.586  1.00 84.65 276 A 1 
ATOM 2111 O OD2 . ASP A 0 276 . 53.239   -5.245  -32.604  1.00 84.65 276 A 1 
ATOM 2112 N N   . ALA A 0 277 . 48.348   -2.354  -32.730  1.00 82.19 277 A 1 
ATOM 2113 C CA  . ALA A 0 277 . 47.352   -1.715  -31.888  1.00 82.19 277 A 1 
ATOM 2114 C C   . ALA A 0 277 . 46.660   -2.754  -31.012  1.00 82.19 277 A 1 
ATOM 2115 C CB  . ALA A 0 277 . 46.363   -0.932  -32.753  1.00 82.19 277 A 1 
ATOM 2116 O O   . ALA A 0 277 . 46.365   -3.865  -31.447  1.00 82.19 277 A 1 
ATOM 2117 N N   . TRP A 0 278 . 46.369   -2.380  -29.770  1.00 88.64 278 A 1 
ATOM 2118 C CA  . TRP A 0 278 . 45.572   -3.191  -28.855  1.00 88.64 278 A 1 
ATOM 2119 C C   . TRP A 0 278 . 44.616   -2.306  -28.070  1.00 88.64 278 A 1 
ATOM 2120 C CB  . TRP A 0 278 . 46.477   -4.007  -27.921  1.00 88.64 278 A 1 
ATOM 2121 O O   . TRP A 0 278 . 45.006   -1.242  -27.581  1.00 88.64 278 A 1 
ATOM 2122 C CG  . TRP A 0 278 . 45.744   -4.761  -26.849  1.00 88.64 278 A 1 
ATOM 2123 C CD1 . TRP A 0 278 . 45.023   -5.887  -27.038  1.00 88.64 278 A 1 
ATOM 2124 C CD2 . TRP A 0 278 . 45.519   -4.388  -25.454  1.00 88.64 278 A 1 
ATOM 2125 C CE2 . TRP A 0 278 . 44.649   -5.353  -24.859  1.00 88.64 278 A 1 
ATOM 2126 C CE3 . TRP A 0 278 . 45.913   -3.299  -24.647  1.00 88.64 278 A 1 
ATOM 2127 N NE1 . TRP A 0 278 . 44.377   -6.243  -25.874  1.00 88.64 278 A 1 
ATOM 2128 C CH2 . TRP A 0 278 . 44.626   -4.158  -22.754  1.00 88.64 278 A 1 
ATOM 2129 C CZ2 . TRP A 0 278 . 44.212   -5.255  -23.530  1.00 88.64 278 A 1 
ATOM 2130 C CZ3 . TRP A 0 278 . 45.473   -3.184  -23.313  1.00 88.64 278 A 1 
ATOM 2131 N N   . GLY A 0 279 . 43.382   -2.771  -27.914  1.00 91.06 279 A 1 
ATOM 2132 C CA  . GLY A 0 279 . 42.353   -2.108  -27.135  1.00 91.06 279 A 1 
ATOM 2133 C C   . GLY A 0 279 . 41.604   -3.062  -26.215  1.00 91.06 279 A 1 
ATOM 2134 O O   . GLY A 0 279 . 41.533   -4.274  -26.439  1.00 91.06 279 A 1 
ATOM 2135 N N   . ARG A 0 280 . 41.043   -2.474  -25.163  1.00 92.06 280 A 1 
ATOM 2136 C CA  . ARG A 0 280 . 40.066   -3.091  -24.280  1.00 92.06 280 A 1 
ATOM 2137 C C   . ARG A 0 280 . 39.102   -2.032  -23.773  1.00 92.06 280 A 1 
ATOM 2138 C CB  . ARG A 0 280 . 40.792   -3.798  -23.133  1.00 92.06 280 A 1 
ATOM 2139 O O   . ARG A 0 280 . 39.535   -1.152  -23.031  1.00 92.06 280 A 1 
ATOM 2140 C CG  . ARG A 0 280 . 39.800   -4.424  -22.149  1.00 92.06 280 A 1 
ATOM 2141 C CD  . ARG A 0 280 . 40.564   -5.238  -21.108  1.00 92.06 280 A 1 
ATOM 2142 N NE  . ARG A 0 280 . 39.618   -6.052  -20.343  1.00 92.06 280 A 1 
ATOM 2143 N NH1 . ARG A 0 280 . 40.084   -5.392  -18.217  1.00 92.06 280 A 1 
ATOM 2144 N NH2 . ARG A 0 280 . 38.418   -6.818  -18.589  1.00 92.06 280 A 1 
ATOM 2145 C CZ  . ARG A 0 280 . 39.398   -6.108  -19.055  1.00 92.06 280 A 1 
ATOM 2146 N N   . ASP A 0 281 . 37.833   -2.149  -24.120  1.00 91.28 281 A 1 
ATOM 2147 C CA  . ASP A 0 281 . 36.758   -1.420  -23.451  1.00 91.28 281 A 1 
ATOM 2148 C C   . ASP A 0 281 . 36.132   -2.317  -22.370  1.00 91.28 281 A 1 
ATOM 2149 C CB  . ASP A 0 281 . 35.776   -0.831  -24.472  1.00 91.28 281 A 1 
ATOM 2150 O O   . ASP A 0 281 . 36.404   -3.516  -22.285  1.00 91.28 281 A 1 
ATOM 2151 C CG  . ASP A 0 281 . 35.166   -1.879  -25.390  1.00 91.28 281 A 1 
ATOM 2152 O OD1 . ASP A 0 281 . 34.620   -2.849  -24.819  1.00 91.28 281 A 1 
ATOM 2153 O OD2 . ASP A 0 281 . 35.310   -1.703  -26.624  1.00 91.28 281 A 1 
ATOM 2154 N N   . GLN A 0 282 . 35.417   -1.710  -21.427  1.00 92.54 282 A 1 
ATOM 2155 C CA  . GLN A 0 282 . 34.760   -2.416  -20.325  1.00 92.54 282 A 1 
ATOM 2156 C C   . GLN A 0 282 . 33.563   -1.600  -19.865  1.00 92.54 282 A 1 
ATOM 2157 C CB  . GLN A 0 282 . 35.700   -2.589  -19.126  1.00 92.54 282 A 1 
ATOM 2158 O O   . GLN A 0 282 . 33.699   -0.679  -19.053  1.00 92.54 282 A 1 
ATOM 2159 C CG  . GLN A 0 282 . 36.601   -3.827  -19.122  1.00 92.54 282 A 1 
ATOM 2160 C CD  . GLN A 0 282 . 37.687   -3.609  -18.090  1.00 92.54 282 A 1 
ATOM 2161 N NE2 . GLN A 0 282 . 38.596   -2.697  -18.372  1.00 92.54 282 A 1 
ATOM 2162 O OE1 . GLN A 0 282 . 37.793   -4.280  -17.060  1.00 92.54 282 A 1 
ATOM 2163 N N   . ASP A 0 283 . 32.391   -1.987  -20.339  1.00 94.27 283 A 1 
ATOM 2164 C CA  . ASP A 0 283 . 31.138   -1.350  -19.979  1.00 94.27 283 A 1 
ATOM 2165 C C   . ASP A 0 283 . 30.501   -2.080  -18.788  1.00 94.27 283 A 1 
ATOM 2166 C CB  . ASP A 0 283 . 30.226   -1.285  -21.225  1.00 94.27 283 A 1 
ATOM 2167 O O   . ASP A 0 283 . 30.365   -3.304  -18.755  1.00 94.27 283 A 1 
ATOM 2168 C CG  . ASP A 0 283 . 29.949   0.126   -21.758  1.00 94.27 283 A 1 
ATOM 2169 O OD1 . ASP A 0 283 . 30.251   1.099   -21.034  1.00 94.27 283 A 1 
ATOM 2170 O OD2 . ASP A 0 283 . 29.229   0.228   -22.779  1.00 94.27 283 A 1 
ATOM 2171 N N   . TYR A 0 284 . 30.062   -1.337  -17.773  1.00 96.63 284 A 1 
ATOM 2172 C CA  . TYR A 0 284 . 29.267   -1.875  -16.670  1.00 96.63 284 A 1 
ATOM 2173 C C   . TYR A 0 284 . 28.039   -1.018  -16.409  1.00 96.63 284 A 1 
ATOM 2174 C CB  . TYR A 0 284 . 30.096   -2.045  -15.392  1.00 96.63 284 A 1 
ATOM 2175 O O   . TYR A 0 284 . 28.113   0.169   -16.091  1.00 96.63 284 A 1 
ATOM 2176 C CG  . TYR A 0 284 . 29.278   -2.553  -14.208  1.00 96.63 284 A 1 
ATOM 2177 C CD1 . TYR A 0 284 . 28.675   -1.643  -13.314  1.00 96.63 284 A 1 
ATOM 2178 C CD2 . TYR A 0 284 . 29.081   -3.935  -14.032  1.00 96.63 284 A 1 
ATOM 2179 C CE1 . TYR A 0 284 . 27.892   -2.112  -12.239  1.00 96.63 284 A 1 
ATOM 2180 C CE2 . TYR A 0 284 . 28.309   -4.411  -12.953  1.00 96.63 284 A 1 
ATOM 2181 O OH  . TYR A 0 284 . 26.992   -3.971  -10.995  1.00 96.63 284 A 1 
ATOM 2182 C CZ  . TYR A 0 284 . 27.718   -3.502  -12.050  1.00 96.63 284 A 1 
ATOM 2183 N N   . SER A 0 285 . 26.878   -1.661  -16.416  1.00 97.61 285 A 1 
ATOM 2184 C CA  . SER A 0 285 . 25.607   -1.057  -16.056  1.00 97.61 285 A 1 
ATOM 2185 C C   . SER A 0 285 . 24.870   -1.872  -15.001  1.00 97.61 285 A 1 
ATOM 2186 C CB  . SER A 0 285 . 24.760   -0.824  -17.306  1.00 97.61 285 A 1 
ATOM 2187 O O   . SER A 0 285 . 24.728   -3.090  -15.098  1.00 97.61 285 A 1 
ATOM 2188 O OG  . SER A 0 285 . 24.323   -2.028  -17.875  1.00 97.61 285 A 1 
ATOM 2189 N N   . GLU A 0 286 . 24.340   -1.185  -13.993  1.00 98.02 286 A 1 
ATOM 2190 C CA  . GLU A 0 286 . 23.395   -1.765  -13.043  1.00 98.02 286 A 1 
ATOM 2191 C C   . GLU A 0 286 . 22.233   -0.804  -12.804  1.00 98.02 286 A 1 
ATOM 2192 C CB  . GLU A 0 286 . 24.105   -2.150  -11.735  1.00 98.02 286 A 1 
ATOM 2193 O O   . GLU A 0 286 . 22.446   0.368   -12.495  1.00 98.02 286 A 1 
ATOM 2194 C CG  . GLU A 0 286 . 23.146   -2.799  -10.722  1.00 98.02 286 A 1 
ATOM 2195 C CD  . GLU A 0 286 . 23.813   -3.176  -9.393   1.00 98.02 286 A 1 
ATOM 2196 O OE1 . GLU A 0 286 . 23.394   -4.179  -8.773   1.00 98.02 286 A 1 
ATOM 2197 O OE2 . GLU A 0 286 . 24.636   -2.378  -8.880   1.00 98.02 286 A 1 
ATOM 2198 N N   . ASP A 0 287 . 21.009   -1.317  -12.895  1.00 97.62 287 A 1 
ATOM 2199 C CA  . ASP A 0 287 . 19.793   -0.637  -12.459  1.00 97.62 287 A 1 
ATOM 2200 C C   . ASP A 0 287 . 19.128   -1.472  -11.360  1.00 97.62 287 A 1 
ATOM 2201 C CB  . ASP A 0 287 . 18.838   -0.402  -13.643  1.00 97.62 287 A 1 
ATOM 2202 O O   . ASP A 0 287 . 18.774   -2.631  -11.576  1.00 97.62 287 A 1 
ATOM 2203 C CG  . ASP A 0 287 . 19.380   0.583   -14.685  1.00 97.62 287 A 1 
ATOM 2204 O OD1 . ASP A 0 287 . 20.104   1.539   -14.331  1.00 97.62 287 A 1 
ATOM 2205 O OD2 . ASP A 0 287 . 19.075   0.437   -15.888  1.00 97.62 287 A 1 
ATOM 2206 N N   . VAL A 0 288 . 18.944   -0.881  -10.180  1.00 97.20 288 A 1 
ATOM 2207 C CA  . VAL A 0 288 . 18.203   -1.455  -9.051   1.00 97.20 288 A 1 
ATOM 2208 C C   . VAL A 0 288 . 17.005   -0.571  -8.748   1.00 97.20 288 A 1 
ATOM 2209 C CB  . VAL A 0 288 . 19.076   -1.603  -7.788   1.00 97.20 288 A 1 
ATOM 2210 O O   . VAL A 0 288 . 17.157   0.635   -8.563   1.00 97.20 288 A 1 
ATOM 2211 C CG1 . VAL A 0 288 . 18.293   -2.228  -6.623   1.00 97.20 288 A 1 
ATOM 2212 C CG2 . VAL A 0 288 . 20.277   -2.513  -8.045   1.00 97.20 288 A 1 
ATOM 2213 N N   . SER A 0 289 . 15.829   -1.174  -8.618   1.00 96.82 289 A 1 
ATOM 2214 C CA  . SER A 0 289 . 14.621   -0.515  -8.126   1.00 96.82 289 A 1 
ATOM 2215 C C   . SER A 0 289 . 13.948   -1.348  -7.043   1.00 96.82 289 A 1 
ATOM 2216 C CB  . SER A 0 289 . 13.641   -0.223  -9.265   1.00 96.82 289 A 1 
ATOM 2217 O O   . SER A 0 289 . 13.851   -2.567  -7.165   1.00 96.82 289 A 1 
ATOM 2218 O OG  . SER A 0 289 . 13.260   -1.411  -9.927   1.00 96.82 289 A 1 
ATOM 2219 N N   . TYR A 0 290 . 13.442   -0.681  -6.014   1.00 95.85 290 A 1 
ATOM 2220 C CA  . TYR A 0 290 . 12.595   -1.253  -4.976   1.00 95.85 290 A 1 
ATOM 2221 C C   . TYR A 0 290 . 11.412   -0.311  -4.738   1.00 95.85 290 A 1 
ATOM 2222 C CB  . TYR A 0 290 . 13.433   -1.492  -3.715   1.00 95.85 290 A 1 
ATOM 2223 O O   . TYR A 0 290 . 11.601   0.899   -4.622   1.00 95.85 290 A 1 
ATOM 2224 C CG  . TYR A 0 290 . 12.657   -1.890  -2.475   1.00 95.85 290 A 1 
ATOM 2225 C CD1 . TYR A 0 290 . 12.164   -0.896  -1.605   1.00 95.85 290 A 1 
ATOM 2226 C CD2 . TYR A 0 290 . 12.448   -3.250  -2.178   1.00 95.85 290 A 1 
ATOM 2227 C CE1 . TYR A 0 290 . 11.488   -1.263  -0.425   1.00 95.85 290 A 1 
ATOM 2228 C CE2 . TYR A 0 290 . 11.779   -3.619  -0.995   1.00 95.85 290 A 1 
ATOM 2229 O OH  . TYR A 0 290 . 10.681   -2.972  1.048    1.00 95.85 290 A 1 
ATOM 2230 C CZ  . TYR A 0 290 . 11.304   -2.626  -0.110   1.00 95.85 290 A 1 
ATOM 2231 N N   . ASP A 0 291 . 10.206   -0.857  -4.681   1.00 94.58 291 A 1 
ATOM 2232 C CA  . ASP A 0 291 . 8.960    -0.134  -4.431   1.00 94.58 291 A 1 
ATOM 2233 C C   . ASP A 0 291 . 8.142    -0.937  -3.421   1.00 94.58 291 A 1 
ATOM 2234 C CB  . ASP A 0 291 . 8.209    0.080   -5.758   1.00 94.58 291 A 1 
ATOM 2235 O O   . ASP A 0 291 . 7.948    -2.145  -3.578   1.00 94.58 291 A 1 
ATOM 2236 C CG  . ASP A 0 291 . 6.972    0.981   -5.626   1.00 94.58 291 A 1 
ATOM 2237 O OD1 . ASP A 0 291 . 6.060    0.628   -4.851   1.00 94.58 291 A 1 
ATOM 2238 O OD2 . ASP A 0 291 . 6.940    2.030   -6.319   1.00 94.58 291 A 1 
ATOM 2239 N N   . ARG A 0 292 . 7.693    -0.282  -2.354   1.00 93.63 292 A 1 
ATOM 2240 C CA  . ARG A 0 292 . 6.837    -0.893  -1.346   1.00 93.63 292 A 1 
ATOM 2241 C C   . ARG A 0 292 . 5.640    -0.002  -1.067   1.00 93.63 292 A 1 
ATOM 2242 C CB  . ARG A 0 292 . 7.666    -1.199  -0.096   1.00 93.63 292 A 1 
ATOM 2243 O O   . ARG A 0 292 . 5.789    1.061   -0.465   1.00 93.63 292 A 1 
ATOM 2244 C CG  . ARG A 0 292 . 6.787    -1.823  0.989    1.00 93.63 292 A 1 
ATOM 2245 C CD  . ARG A 0 292 . 7.603    -2.075  2.246    1.00 93.63 292 A 1 
ATOM 2246 N NE  . ARG A 0 292 . 6.703    -2.401  3.360    1.00 93.63 292 A 1 
ATOM 2247 N NH1 . ARG A 0 292 . 8.341    -2.789  4.899    1.00 93.63 292 A 1 
ATOM 2248 N NH2 . ARG A 0 292 . 6.179    -2.999  5.477    1.00 93.63 292 A 1 
ATOM 2249 C CZ  . ARG A 0 292 . 7.080    -2.728  4.574    1.00 93.63 292 A 1 
ATOM 2250 N N   . THR A 0 293 . 4.450    -0.494  -1.390   1.00 93.64 293 A 1 
ATOM 2251 C CA  . THR A 0 293 . 3.169    0.163   -1.116   1.00 93.64 293 A 1 
ATOM 2252 C C   . THR A 0 293 . 2.431    -0.540  0.022    1.00 93.64 293 A 1 
ATOM 2253 C CB  . THR A 0 293 . 2.258    0.162   -2.352   1.00 93.64 293 A 1 
ATOM 2254 O O   . THR A 0 293 . 2.206    -1.743  -0.024   1.00 93.64 293 A 1 
ATOM 2255 C CG2 . THR A 0 293 . 1.107    1.153   -2.205   1.00 93.64 293 A 1 
ATOM 2256 O OG1 . THR A 0 293 . 2.922    0.482   -3.546   1.00 93.64 293 A 1 
ATOM 2257 N N   . THR A 0 294 . 1.962    0.214   1.010    1.00 90.97 294 A 1 
ATOM 2258 C CA  . THR A 0 294 . 1.073    -0.238  2.085    1.00 90.97 294 A 1 
ATOM 2259 C C   . THR A 0 294 . -0.173   0.651   2.091    1.00 90.97 294 A 1 
ATOM 2260 C CB  . THR A 0 294 . 1.814    -0.203  3.435    1.00 90.97 294 A 1 
ATOM 2261 O O   . THR A 0 294 . -0.119   1.813   2.483    1.00 90.97 294 A 1 
ATOM 2262 C CG2 . THR A 0 294 . 0.868    -0.219  4.640    1.00 90.97 294 A 1 
ATOM 2263 O OG1 . THR A 0 294 . 2.645    -1.334  3.585    1.00 90.97 294 A 1 
ATOM 2264 N N   . ALA A 0 295 . -1.325   0.114   1.699    1.00 88.49 295 A 1 
ATOM 2265 C CA  . ALA A 0 295 . -2.604   0.814   1.682    1.00 88.49 295 A 1 
ATOM 2266 C C   . ALA A 0 295 . -3.614   0.147   2.627    1.00 88.49 295 A 1 
ATOM 2267 C CB  . ALA A 0 295 . -3.108   0.908   0.239    1.00 88.49 295 A 1 
ATOM 2268 O O   . ALA A 0 295 . -3.743   -1.076  2.678    1.00 88.49 295 A 1 
ATOM 2269 N N   . LYS A 0 296 . -4.345   0.960   3.391    1.00 90.81 296 A 1 
ATOM 2270 C CA  . LYS A 0 296 . -5.413   0.538   4.306    1.00 90.81 296 A 1 
ATOM 2271 C C   . LYS A 0 296 . -6.600   1.475   4.126    1.00 90.81 296 A 1 
ATOM 2272 C CB  . LYS A 0 296 . -4.906   0.528   5.761    1.00 90.81 296 A 1 
ATOM 2273 O O   . LYS A 0 296 . -6.429   2.690   4.173    1.00 90.81 296 A 1 
ATOM 2274 C CG  . LYS A 0 296 . -3.859   -0.578  5.972    1.00 90.81 296 A 1 
ATOM 2275 C CD  . LYS A 0 296 . -3.157   -0.522  7.335    1.00 90.81 296 A 1 
ATOM 2276 C CE  . LYS A 0 296 . -2.233   -1.742  7.527    1.00 90.81 296 A 1 
ATOM 2277 N NZ  . LYS A 0 296 . -1.238   -1.915  6.427    1.00 90.81 296 A 1 
ATOM 2278 N N   . ALA A 0 297 . -7.784   0.918   3.930    1.00 87.76 297 A 1 
ATOM 2279 C CA  . ALA A 0 297 . -9.032   1.652   3.815    1.00 87.76 297 A 1 
ATOM 2280 C C   . ALA A 0 297 . -10.092  1.006   4.709    1.00 87.76 297 A 1 
ATOM 2281 C CB  . ALA A 0 297 . -9.460   1.704   2.344    1.00 87.76 297 A 1 
ATOM 2282 O O   . ALA A 0 297 . -10.292  -0.207  4.662    1.00 87.76 297 A 1 
ATOM 2283 N N   . TYR A 0 298 . -10.775  1.827   5.494    1.00 86.84 298 A 1 
ATOM 2284 C CA  . TYR A 0 298 . -11.968  1.465   6.245    1.00 86.84 298 A 1 
ATOM 2285 C C   . TYR A 0 298 . -13.086  2.384   5.772    1.00 86.84 298 A 1 
ATOM 2286 C CB  . TYR A 0 298 . -11.724  1.606   7.753    1.00 86.84 298 A 1 
ATOM 2287 O O   . TYR A 0 298 . -12.898  3.599   5.728    1.00 86.84 298 A 1 
ATOM 2288 C CG  . TYR A 0 298 . -10.530  0.825   8.267    1.00 86.84 298 A 1 
ATOM 2289 C CD1 . TYR A 0 298 . -10.682  -0.518  8.657    1.00 86.84 298 A 1 
ATOM 2290 C CD2 . TYR A 0 298 . -9.267   1.444   8.341    1.00 86.84 298 A 1 
ATOM 2291 C CE1 . TYR A 0 298 . -9.572   -1.247  9.123    1.00 86.84 298 A 1 
ATOM 2292 C CE2 . TYR A 0 298 . -8.154   0.723   8.813    1.00 86.84 298 A 1 
ATOM 2293 O OH  . TYR A 0 298 . -7.236   -1.318  9.672    1.00 86.84 298 A 1 
ATOM 2294 C CZ  . TYR A 0 298 . -8.308   -0.626  9.206    1.00 86.84 298 A 1 
ATOM 2295 N N   . ALA A 0 299 . -14.216  1.804   5.402    1.00 85.86 299 A 1 
ATOM 2296 C CA  . ALA A 0 299 . -15.438  2.517   5.079    1.00 85.86 299 A 1 
ATOM 2297 C C   . ALA A 0 299 . -16.571  1.920   5.911    1.00 85.86 299 A 1 
ATOM 2298 C CB  . ALA A 0 299 . -15.707  2.418   3.573    1.00 85.86 299 A 1 
ATOM 2299 O O   . ALA A 0 299 . -16.621  0.695   6.067    1.00 85.86 299 A 1 
ATOM 2300 N N   . ALA A 0 300 . -17.453  2.773   6.415    1.00 82.32 300 A 1 
ATOM 2301 C CA  . ALA A 0 300 . -18.741  2.372   6.947    1.00 82.32 300 A 1 
ATOM 2302 C C   . ALA A 0 300 . -19.845  3.251   6.349    1.00 82.32 300 A 1 
ATOM 2303 C CB  . ALA A 0 300 . -18.719  2.410   8.477    1.00 82.32 300 A 1 
ATOM 2304 O O   . ALA A 0 300 . -19.681  4.474   6.266    1.00 82.32 300 A 1 
ATOM 2305 N N   . GLU A 0 301 . -20.932  2.616   5.921    1.00 78.45 301 A 1 
ATOM 2306 C CA  . GLU A 0 301 . -22.198  3.277   5.602    1.00 78.45 301 A 1 
ATOM 2307 C C   . GLU A 0 301 . -23.066  3.199   6.854    1.00 78.45 301 A 1 
ATOM 2308 C CB  . GLU A 0 301 . -22.897  2.617   4.403    1.00 78.45 301 A 1 
ATOM 2309 O O   . GLU A 0 301 . -23.256  2.106   7.386    1.00 78.45 301 A 1 
ATOM 2310 C CG  . GLU A 0 301 . -22.082  2.764   3.106    1.00 78.45 301 A 1 
ATOM 2311 C CD  . GLU A 0 301 . -22.662  1.966   1.925    1.00 78.45 301 A 1 
ATOM 2312 O OE1 . GLU A 0 301 . -22.563  2.463   0.777    1.00 78.45 301 A 1 
ATOM 2313 O OE2 . GLU A 0 301 . -23.099  0.812   2.145    1.00 78.45 301 A 1 
ATOM 2314 N N   . SER A 0 302 . -23.502  4.374   7.306    1.00 76.47 302 A 1 
ATOM 2315 C CA  . SER A 0 302 . -24.077  4.693   8.613    1.00 76.47 302 A 1 
ATOM 2316 C C   . SER A 0 302 . -23.320  4.172   9.850    1.00 76.47 302 A 1 
ATOM 2317 C CB  . SER A 0 302 . -25.585  4.449   8.671    1.00 76.47 302 A 1 
ATOM 2318 O O   . SER A 0 302 . -22.644  3.140   9.862    1.00 76.47 302 A 1 
ATOM 2319 O OG  . SER A 0 302 . -25.860  3.097   8.911    1.00 76.47 302 A 1 
ATOM 2320 N N   . TYR A 0 303 . -23.397  4.932   10.936   1.00 80.67 303 A 1 
ATOM 2321 C CA  . TYR A 0 303 . -23.080  4.424   12.264   1.00 80.67 303 A 1 
ATOM 2322 C C   . TYR A 0 303 . -23.918  5.141   13.302   1.00 80.67 303 A 1 
ATOM 2323 C CB  . TYR A 0 303 . -21.594  4.596   12.602   1.00 80.67 303 A 1 
ATOM 2324 O O   . TYR A 0 303 . -23.705  6.334   13.522   1.00 80.67 303 A 1 
ATOM 2325 C CG  . TYR A 0 303 . -21.253  4.165   14.021   1.00 80.67 303 A 1 
ATOM 2326 C CD1 . TYR A 0 303 . -20.575  5.040   14.890   1.00 80.67 303 A 1 
ATOM 2327 C CD2 . TYR A 0 303 . -21.629  2.888   14.481   1.00 80.67 303 A 1 
ATOM 2328 C CE1 . TYR A 0 303 . -20.218  4.616   16.183   1.00 80.67 303 A 1 
ATOM 2329 C CE2 . TYR A 0 303 . -21.267  2.454   15.768   1.00 80.67 303 A 1 
ATOM 2330 O OH  . TYR A 0 303 . -20.101  2.885   17.823   1.00 80.67 303 A 1 
ATOM 2331 C CZ  . TYR A 0 303 . -20.531  3.307   16.607   1.00 80.67 303 A 1 
ATOM 2332 N N   . ASP A 0 304 . -24.791  4.388   13.963   1.00 82.18 304 A 1 
ATOM 2333 C CA  . ASP A 0 304 . -25.644  4.882   15.033   1.00 82.18 304 A 1 
ATOM 2334 C C   . ASP A 0 304 . -25.205  4.282   16.375   1.00 82.18 304 A 1 
ATOM 2335 C CB  . ASP A 0 304 . -27.119  4.576   14.727   1.00 82.18 304 A 1 
ATOM 2336 O O   . ASP A 0 304 . -25.167  3.063   16.540   1.00 82.18 304 A 1 
ATOM 2337 C CG  . ASP A 0 304 . -27.687  5.339   13.521   1.00 82.18 304 A 1 
ATOM 2338 O OD1 . ASP A 0 304 . -27.156  6.425   13.192   1.00 82.18 304 A 1 
ATOM 2339 O OD2 . ASP A 0 304 . -28.707  4.857   12.981   1.00 82.18 304 A 1 
ATOM 2340 N N   . GLU A 0 305 . -24.908  5.137   17.356   1.00 85.64 305 A 1 
ATOM 2341 C CA  . GLU A 0 305 . -24.927  4.790   18.781   1.00 85.64 305 A 1 
ATOM 2342 C C   . GLU A 0 305 . -26.165  5.422   19.412   1.00 85.64 305 A 1 
ATOM 2343 C CB  . GLU A 0 305 . -23.685  5.286   19.557   1.00 85.64 305 A 1 
ATOM 2344 O O   . GLU A 0 305 . -26.387  6.619   19.237   1.00 85.64 305 A 1 
ATOM 2345 C CG  . GLU A 0 305 . -22.331  4.976   18.908   1.00 85.64 305 A 1 
ATOM 2346 C CD  . GLU A 0 305 . -21.114  5.123   19.851   1.00 85.64 305 A 1 
ATOM 2347 O OE1 . GLU A 0 305 . -19.966  4.879   19.398   1.00 85.64 305 A 1 
ATOM 2348 O OE2 . GLU A 0 305 . -21.245  5.182   21.095   1.00 85.64 305 A 1 
ATOM 2349 N N   . TRP A 0 306 . -26.942  4.675   20.190   1.00 87.88 306 A 1 
ATOM 2350 C CA  . TRP A 0 306 . -28.060  5.242   20.944   1.00 87.88 306 A 1 
ATOM 2351 C C   . TRP A 0 306 . -28.225  4.589   22.314   1.00 87.88 306 A 1 
ATOM 2352 C CB  . TRP A 0 306 . -29.349  5.198   20.112   1.00 87.88 306 A 1 
ATOM 2353 O O   . TRP A 0 306 . -27.906  3.417   22.514   1.00 87.88 306 A 1 
ATOM 2354 C CG  . TRP A 0 306 . -29.763  3.843   19.627   1.00 87.88 306 A 1 
ATOM 2355 C CD1 . TRP A 0 306 . -29.404  3.294   18.445   1.00 87.88 306 A 1 
ATOM 2356 C CD2 . TRP A 0 306 . -30.572  2.836   20.307   1.00 87.88 306 A 1 
ATOM 2357 C CE2 . TRP A 0 306 . -30.662  1.687   19.463   1.00 87.88 306 A 1 
ATOM 2358 C CE3 . TRP A 0 306 . -31.221  2.767   21.560   1.00 87.88 306 A 1 
ATOM 2359 N NE1 . TRP A 0 306 . -29.936  2.025   18.339   1.00 87.88 306 A 1 
ATOM 2360 C CH2 . TRP A 0 306 . -31.978  0.488   21.107   1.00 87.88 306 A 1 
ATOM 2361 C CZ2 . TRP A 0 306 . -31.352  0.526   19.848   1.00 87.88 306 A 1 
ATOM 2362 C CZ3 . TRP A 0 306 . -31.921  1.611   21.952   1.00 87.88 306 A 1 
ATOM 2363 N N   . ASP A 0 307 . -28.732  5.381   23.252   1.00 84.38 307 A 1 
ATOM 2364 C CA  . ASP A 0 307 . -29.075  4.992   24.614   1.00 84.38 307 A 1 
ATOM 2365 C C   . ASP A 0 307 . -30.483  5.514   24.938   1.00 84.38 307 A 1 
ATOM 2366 C CB  . ASP A 0 307 . -28.009  5.525   25.589   1.00 84.38 307 A 1 
ATOM 2367 O O   . ASP A 0 307 . -30.901  6.575   24.460   1.00 84.38 307 A 1 
ATOM 2368 C CG  . ASP A 0 307 . -27.936  4.751   26.911   1.00 84.38 307 A 1 
ATOM 2369 O OD1 . ASP A 0 307 . -28.867  3.965   27.197   1.00 84.38 307 A 1 
ATOM 2370 O OD2 . ASP A 0 307 . -26.903  4.916   27.600   1.00 84.38 307 A 1 
ATOM 2371 N N   . ASN A 0 308 . -31.236  4.738   25.704   1.00 83.09 308 A 1 
ATOM 2372 C CA  . ASN A 0 308 . -32.632  4.976   26.038   1.00 83.09 308 A 1 
ATOM 2373 C C   . ASN A 0 308 . -32.886  4.434   27.445   1.00 83.09 308 A 1 
ATOM 2374 C CB  . ASN A 0 308 . -33.506  4.294   24.965   1.00 83.09 308 A 1 
ATOM 2375 O O   . ASN A 0 308 . -33.177  3.244   27.605   1.00 83.09 308 A 1 
ATOM 2376 C CG  . ASN A 0 308 . -34.996  4.551   25.121   1.00 83.09 308 A 1 
ATOM 2377 N ND2 . ASN A 0 308 . -35.636  4.026   26.141   1.00 83.09 308 A 1 
ATOM 2378 O OD1 . ASN A 0 308 . -35.593  5.191   24.265   1.00 83.09 308 A 1 
ATOM 2379 N N   . ALA A 0 309 . -32.805  5.315   28.437   1.00 81.45 309 A 1 
ATOM 2380 C CA  . ALA A 0 309 . -33.320  5.054   29.772   1.00 81.45 309 A 1 
ATOM 2381 C C   . ALA A 0 309 . -34.794  5.479   29.839   1.00 81.45 309 A 1 
ATOM 2382 C CB  . ALA A 0 309 . -32.447  5.772   30.804   1.00 81.45 309 A 1 
ATOM 2383 O O   . ALA A 0 309 . -35.128  6.575   29.387   1.00 81.45 309 A 1 
ATOM 2384 N N   . ASP A 0 310 . -35.631  4.602   30.382   1.00 77.85 310 A 1 
ATOM 2385 C CA  . ASP A 0 310 . -37.068  4.773   30.615   1.00 77.85 310 A 1 
ATOM 2386 C C   . ASP A 0 310 . -37.304  4.437   32.101   1.00 77.85 310 A 1 
ATOM 2387 C CB  . ASP A 0 310 . -37.813  3.878   29.607   1.00 77.85 310 A 1 
ATOM 2388 O O   . ASP A 0 310 . -37.203  3.286   32.538   1.00 77.85 310 A 1 
ATOM 2389 C CG  . ASP A 0 310 . -39.345  3.909   29.683   1.00 77.85 310 A 1 
ATOM 2390 O OD1 . ASP A 0 310 . -39.881  4.339   30.727   1.00 77.85 310 A 1 
ATOM 2391 O OD2 . ASP A 0 310 . -39.943  3.429   28.684   1.00 77.85 310 A 1 
ATOM 2392 N N   . ASP A 0 311 . -37.422  5.490   32.914   1.00 76.96 311 A 1 
ATOM 2393 C CA  . ASP A 0 311 . -37.267  5.457   34.377   1.00 76.96 311 A 1 
ATOM 2394 C C   . ASP A 0 311 . -38.630  5.633   35.091   1.00 76.96 311 A 1 
ATOM 2395 C CB  . ASP A 0 311 . -36.162  6.468   34.767   1.00 76.96 311 A 1 
ATOM 2396 O O   . ASP A 0 311 . -38.800  6.465   36.003   1.00 76.96 311 A 1 
ATOM 2397 C CG  . ASP A 0 311 . -35.131  5.943   35.762   1.00 76.96 311 A 1 
ATOM 2398 O OD1 . ASP A 0 311 . -34.302  5.087   35.384   1.00 76.96 311 A 1 
ATOM 2399 O OD2 . ASP A 0 311 . -35.126  6.444   36.923   1.00 76.96 311 A 1 
ATOM 2400 N N   . ASP A 0 312 . -39.615  4.860   34.630   1.00 77.95 312 A 1 
ATOM 2401 C CA  . ASP A 0 312 . -41.041  5.068   34.871   1.00 77.95 312 A 1 
ATOM 2402 C C   . ASP A 0 312 . -41.488  4.806   36.325   1.00 77.95 312 A 1 
ATOM 2403 C CB  . ASP A 0 312 . -41.865  4.270   33.831   1.00 77.95 312 A 1 
ATOM 2404 O O   . ASP A 0 312 . -40.954  3.967   37.061   1.00 77.95 312 A 1 
ATOM 2405 C CG  . ASP A 0 312 . -43.175  4.959   33.423   1.00 77.95 312 A 1 
ATOM 2406 O OD1 . ASP A 0 312 . -43.429  6.074   33.948   1.00 77.95 312 A 1 
ATOM 2407 O OD2 . ASP A 0 312 . -44.012  4.340   32.727   1.00 77.95 312 A 1 
ATOM 2408 N N   . LYS A 0 313 . -42.469  5.583   36.805   1.00 73.64 313 A 1 
ATOM 2409 C CA  . LYS A 0 313 . -43.035  5.445   38.165   1.00 73.64 313 A 1 
ATOM 2410 C C   . LYS A 0 313 . -44.516  5.760   38.160   1.00 73.64 313 A 1 
ATOM 2411 C CB  . LYS A 0 313 . -42.313  6.341   39.194   1.00 73.64 313 A 1 
ATOM 2412 O O   . LYS A 0 313 . -44.912  6.922   38.074   1.00 73.64 313 A 1 
ATOM 2413 C CG  . LYS A 0 313 . -40.833  5.979   39.338   1.00 73.64 313 A 1 
ATOM 2414 C CD  . LYS A 0 313 . -40.040  6.923   40.244   1.00 73.64 313 A 1 
ATOM 2415 C CE  . LYS A 0 313 . -38.549  6.561   40.120   1.00 73.64 313 A 1 
ATOM 2416 N NZ  . LYS A 0 313 . -38.002  6.887   38.770   1.00 73.64 313 A 1 
ATOM 2417 N N   . TRP A 0 314 . -45.344  4.747   38.390   1.00 74.42 314 A 1 
ATOM 2418 C CA  . TRP A 0 314 . -46.801  4.866   38.362   1.00 74.42 314 A 1 
ATOM 2419 C C   . TRP A 0 314 . -47.453  4.491   39.697   1.00 74.42 314 A 1 
ATOM 2420 C CB  . TRP A 0 314 . -47.351  4.060   37.182   1.00 74.42 314 A 1 
ATOM 2421 O O   . TRP A 0 314 . -47.025  3.599   40.430   1.00 74.42 314 A 1 
ATOM 2422 C CG  . TRP A 0 314 . -46.824  2.665   37.060   1.00 74.42 314 A 1 
ATOM 2423 C CD1 . TRP A 0 314 . -45.756  2.309   36.312   1.00 74.42 314 A 1 
ATOM 2424 C CD2 . TRP A 0 314 . -47.291  1.433   37.692   1.00 74.42 314 A 1 
ATOM 2425 C CE2 . TRP A 0 314 . -46.459  0.357   37.253   1.00 74.42 314 A 1 
ATOM 2426 C CE3 . TRP A 0 314 . -48.338  1.120   38.594   1.00 74.42 314 A 1 
ATOM 2427 N NE1 . TRP A 0 314 . -45.520  0.961   36.443   1.00 74.42 314 A 1 
ATOM 2428 C CH2 . TRP A 0 314 . -47.725  -1.245  38.565   1.00 74.42 314 A 1 
ATOM 2429 C CZ2 . TRP A 0 314 . -46.674  -0.964  37.672   1.00 74.42 314 A 1 
ATOM 2430 C CZ3 . TRP A 0 314 . -48.552  -0.204  39.029   1.00 74.42 314 A 1 
ATOM 2431 N N   . GLY A 0 315 . -48.546  5.183   40.024   1.00 69.49 315 A 1 
ATOM 2432 C CA  . GLY A 0 315 . -49.324  4.979   41.240   1.00 69.49 315 A 1 
ATOM 2433 C C   . GLY A 0 315 . -50.820  5.154   41.004   1.00 69.49 315 A 1 
ATOM 2434 O O   . GLY A 0 315 . -51.288  6.234   40.644   1.00 69.49 315 A 1 
ATOM 2435 N N   . ALA A 0 316 . -51.599  4.107   41.267   1.00 65.98 316 A 1 
ATOM 2436 C CA  . ALA A 0 316 . -53.054  4.115   41.169   1.00 65.98 316 A 1 
ATOM 2437 C C   . ALA A 0 316 . -53.694  3.909   42.548   1.00 65.98 316 A 1 
ATOM 2438 C CB  . ALA A 0 316 . -53.495  3.063   40.145   1.00 65.98 316 A 1 
ATOM 2439 O O   . ALA A 0 316 . -53.475  2.896   43.211   1.00 65.98 316 A 1 
ATOM 2440 N N   . GLN A 0 317 . -54.540  4.850   42.963   1.00 68.51 317 A 1 
ATOM 2441 C CA  . GLN A 0 317 . -55.323  4.791   44.193   1.00 68.51 317 A 1 
ATOM 2442 C C   . GLN A 0 317 . -56.820  4.900   43.884   1.00 68.51 317 A 1 
ATOM 2443 C CB  . GLN A 0 317 . -54.832  5.868   45.175   1.00 68.51 317 A 1 
ATOM 2444 O O   . GLN A 0 317 . -57.305  5.901   43.356   1.00 68.51 317 A 1 
ATOM 2445 C CG  . GLN A 0 317 . -55.652  5.860   46.476   1.00 68.51 317 A 1 
ATOM 2446 C CD  . GLN A 0 317 . -55.053  6.729   47.577   1.00 68.51 317 A 1 
ATOM 2447 N NE2 . GLN A 0 317 . -55.865  7.356   48.399   1.00 68.51 317 A 1 
ATOM 2448 O OE1 . GLN A 0 317 . -53.852  6.812   47.776   1.00 68.51 317 A 1 
ATOM 2449 N N   . ALA A 0 318 . -57.578  3.883   44.280   1.00 57.39 318 A 1 
ATOM 2450 C CA  . ALA A 0 318 . -59.034  3.888   44.276   1.00 57.39 318 A 1 
ATOM 2451 C C   . ALA A 0 318 . -59.552  3.820   45.713   1.00 57.39 318 A 1 
ATOM 2452 C CB  . ALA A 0 318 . -59.536  2.720   43.422   1.00 57.39 318 A 1 
ATOM 2453 O O   . ALA A 0 318 . -59.049  3.027   46.509   1.00 57.39 318 A 1 
ATOM 2454 N N   . TRP A 0 319 . -60.564  4.621   46.033   1.00 64.79 319 A 1 
ATOM 2455 C CA  . TRP A 0 319 . -61.268  4.572   47.312   1.00 64.79 319 A 1 
ATOM 2456 C C   . TRP A 0 319 . -62.770  4.739   47.097   1.00 64.79 319 A 1 
ATOM 2457 C CB  . TRP A 0 319 . -60.690  5.594   48.304   1.00 64.79 319 A 1 
ATOM 2458 O O   . TRP A 0 319 . -63.208  5.475   46.205   1.00 64.79 319 A 1 
ATOM 2459 C CG  . TRP A 0 319 . -60.634  7.035   47.877   1.00 64.79 319 A 1 
ATOM 2460 C CD1 . TRP A 0 319 . -59.780  7.547   46.961   1.00 64.79 319 A 1 
ATOM 2461 C CD2 . TRP A 0 319 . -61.415  8.173   48.366   1.00 64.79 319 A 1 
ATOM 2462 C CE2 . TRP A 0 319 . -60.959  9.353   47.701   1.00 64.79 319 A 1 
ATOM 2463 C CE3 . TRP A 0 319 . -62.455  8.335   49.309   1.00 64.79 319 A 1 
ATOM 2464 N NE1 . TRP A 0 319 . -59.948  8.913   46.871   1.00 64.79 319 A 1 
ATOM 2465 C CH2 . TRP A 0 319 . -62.554  10.741  48.883   1.00 64.79 319 A 1 
ATOM 2466 C CZ2 . TRP A 0 319 . -61.515  10.619  47.944   1.00 64.79 319 A 1 
ATOM 2467 C CZ3 . TRP A 0 319 . -63.018  9.602   49.565   1.00 64.79 319 A 1 
ATOM 2468 N N   . GLY A 0 320 . -63.548  4.023   47.902   1.00 61.01 320 A 1 
ATOM 2469 C CA  . GLY A 0 320 . -65.001  4.005   47.838   1.00 61.01 320 A 1 
ATOM 2470 C C   . GLY A 0 320 . -65.621  3.966   49.226   1.00 61.01 320 A 1 
ATOM 2471 O O   . GLY A 0 320 . -65.041  3.429   50.171   1.00 61.01 320 A 1 
ATOM 2472 N N   . LYS A 0 321 . -66.806  4.561   49.319   1.00 58.31 321 A 1 
ATOM 2473 C CA  . LYS A 0 321 . -67.758  4.336   50.398   1.00 58.31 321 A 1 
ATOM 2474 C C   . LYS A 0 321 . -69.085  3.969   49.759   1.00 58.31 321 A 1 
ATOM 2475 C CB  . LYS A 0 321 . -67.852  5.585   51.284   1.00 58.31 321 A 1 
ATOM 2476 O O   . LYS A 0 321 . -69.689  4.835   49.114   1.00 58.31 321 A 1 
ATOM 2477 C CG  . LYS A 0 321 . -69.075  5.502   52.214   1.00 58.31 321 A 1 
ATOM 2478 C CD  . LYS A 0 321 . -69.072  6.531   53.338   1.00 58.31 321 A 1 
ATOM 2479 C CE  . LYS A 0 321 . -67.973  6.123   54.312   1.00 58.31 321 A 1 
ATOM 2480 N NZ  . LYS A 0 321 . -68.020  6.885   55.570   1.00 58.31 321 A 1 
ATOM 2481 N N   . ASP A 0 322 . -69.511  2.737   49.978   1.00 55.63 322 A 1 
ATOM 2482 C CA  . ASP A 0 322 . -70.900  2.348   49.791   1.00 55.63 322 A 1 
ATOM 2483 C C   . ASP A 0 322 . -71.731  2.741   51.019   1.00 55.63 322 A 1 
ATOM 2484 C CB  . ASP A 0 322 . -71.024  0.868   49.384   1.00 55.63 322 A 1 
ATOM 2485 O O   . ASP A 0 322 . -71.220  3.101   52.091   1.00 55.63 322 A 1 
ATOM 2486 C CG  . ASP A 0 322 . -70.188  -0.052  50.258   1.00 55.63 322 A 1 
ATOM 2487 O OD1 . ASP A 0 322 . -70.272  0.133   51.492   1.00 55.63 322 A 1 
ATOM 2488 O OD2 . ASP A 0 322 . -69.375  -0.810  49.676   1.00 55.63 322 A 1 
ATOM 2489 N N   . ARG A 0 323 . -73.038  2.852   50.792   1.00 47.40 323 A 1 
ATOM 2490 C CA  . ARG A 0 323 . -74.040  3.182   51.809   1.00 47.40 323 A 1 
ATOM 2491 C C   . ARG A 0 323 . -75.348  2.522   51.420   1.00 47.40 323 A 1 
ATOM 2492 C CB  . ARG A 0 323 . -74.233  4.700   51.953   1.00 47.40 323 A 1 
ATOM 2493 O O   . ARG A 0 323 . -76.275  3.209   50.965   1.00 47.40 323 A 1 
ATOM 2494 C CG  . ARG A 0 323 . -73.053  5.426   52.600   1.00 47.40 323 A 1 
ATOM 2495 C CD  . ARG A 0 323 . -73.355  6.916   52.715   1.00 47.40 323 A 1 
ATOM 2496 N NE  . ARG A 0 323 . -73.368  7.529   51.376   1.00 47.40 323 A 1 
ATOM 2497 N NH1 . ARG A 0 323 . -74.000  9.640   51.976   1.00 47.40 323 A 1 
ATOM 2498 N NH2 . ARG A 0 323 . -73.461  9.185   49.849   1.00 47.40 323 A 1 
ATOM 2499 C CZ  . ARG A 0 323 . -73.615  8.780   51.072   1.00 47.40 323 A 1 
ATOM 2500 N N   . ASP A 0 324 . -75.432  1.214   51.613   1.00 52.46 324 A 1 
ATOM 2501 C CA  . ASP A 0 324 . -76.705  0.528   51.513   1.00 52.46 324 A 1 
ATOM 2502 C C   . ASP A 0 324 . -77.695  1.066   52.562   1.00 52.46 324 A 1 
ATOM 2503 C CB  . ASP A 0 324 . -76.536  -1.010  51.513   1.00 52.46 324 A 1 
ATOM 2504 O O   . ASP A 0 324 . -77.374  1.818   53.493   1.00 52.46 324 A 1 
ATOM 2505 C CG  . ASP A 0 324 . -77.027  -1.755  52.776   1.00 52.46 324 A 1 
ATOM 2506 O OD1 . ASP A 0 324 . -76.931  -1.224  53.914   1.00 52.46 324 A 1 
ATOM 2507 O OD2 . ASP A 0 324 . -77.781  -2.745  52.591   1.00 52.46 324 A 1 
ATOM 2508 N N   . VAL A 0 325 . -78.961  0.689   52.399   1.00 43.70 325 A 1 
ATOM 2509 C CA  . VAL A 0 325 . -79.963  0.877   53.448   1.00 43.70 325 A 1 
ATOM 2510 C C   . VAL A 0 325 . -80.491  -0.487  53.864   1.00 43.70 325 A 1 
ATOM 2511 C CB  . VAL A 0 325 . -81.046  1.897   53.051   1.00 43.70 325 A 1 
ATOM 2512 O O   . VAL A 0 325 . -81.609  -0.883  53.509   1.00 43.70 325 A 1 
ATOM 2513 C CG1 . VAL A 0 325 . -82.025  2.156   54.210   1.00 43.70 325 A 1 
ATOM 2514 C CG2 . VAL A 0 325 . -80.432  3.262   52.699   1.00 43.70 325 A 1 
ATOM 2515 N N   . TYR A 0 326 . -79.691  -1.191  54.660   1.00 37.75 326 A 1 
ATOM 2516 C CA  . TYR A 0 326 . -80.089  -2.458  55.244   1.00 37.75 326 A 1 
ATOM 2517 C C   . TYR A 0 326 . -81.352  -2.319  56.115   1.00 37.75 326 A 1 
ATOM 2518 C CB  . TYR A 0 326 . -78.925  -3.084  56.028   1.00 37.75 326 A 1 
ATOM 2519 O O   . TYR A 0 326 . -81.534  -1.377  56.894   1.00 37.75 326 A 1 
ATOM 2520 C CG  . TYR A 0 326 . -78.975  -4.598  56.014   1.00 37.75 326 A 1 
ATOM 2521 C CD1 . TYR A 0 326 . -79.608  -5.312  57.050   1.00 37.75 326 A 1 
ATOM 2522 C CD2 . TYR A 0 326 . -78.388  -5.286  54.937   1.00 37.75 326 A 1 
ATOM 2523 C CE1 . TYR A 0 326 . -79.654  -6.721  57.003   1.00 37.75 326 A 1 
ATOM 2524 C CE2 . TYR A 0 326 . -78.415  -6.691  54.894   1.00 37.75 326 A 1 
ATOM 2525 O OH  . TYR A 0 326 . -79.066  -8.768  55.897   1.00 37.75 326 A 1 
ATOM 2526 C CZ  . TYR A 0 326 . -79.047  -7.410  55.929   1.00 37.75 326 A 1 
ATOM 2527 N N   . GLY A 0 327 . -82.250  -3.306  56.023   1.00 40.04 327 A 1 
ATOM 2528 C CA  . GLY A 0 327 . -83.307  -3.524  57.024   1.00 40.04 327 A 1 
ATOM 2529 C C   . GLY A 0 327 . -84.761  -3.530  56.540   1.00 40.04 327 A 1 
ATOM 2530 O O   . GLY A 0 327 . -85.628  -4.005  57.277   1.00 40.04 327 A 1 
ATOM 2531 N N   . ALA A 0 328 . -85.071  -3.114  55.307   1.00 37.22 328 A 1 
ATOM 2532 C CA  . ALA A 0 328 . -86.431  -3.217  54.748   1.00 37.22 328 A 1 
ATOM 2533 C C   . ALA A 0 328 . -86.762  -4.634  54.221   1.00 37.22 328 A 1 
ATOM 2534 C CB  . ALA A 0 328 . -86.667  -2.094  53.732   1.00 37.22 328 A 1 
ATOM 2535 O O   . ALA A 0 328 . -87.248  -4.808  53.102   1.00 37.22 328 A 1 
ATOM 2536 N N   . SER A 0 329 . -86.515  -5.664  55.041   1.00 32.85 329 A 1 
ATOM 2537 C CA  . SER A 0 329 . -86.907  -7.044  54.726   1.00 32.85 329 A 1 
ATOM 2538 C C   . SER A 0 329 . -88.417  -7.144  54.452   1.00 32.85 329 A 1 
ATOM 2539 C CB  . SER A 0 329 . -86.458  -8.029  55.813   1.00 32.85 329 A 1 
ATOM 2540 O O   . SER A 0 329 . -89.241  -6.480  55.086   1.00 32.85 329 A 1 
ATOM 2541 O OG  . SER A 0 329 . -87.133  -7.805  57.036   1.00 32.85 329 A 1 
ATOM 2542 N N   . SER A 0 330 . -88.794  -7.972  53.476   1.00 33.35 330 A 1 
ATOM 2543 C CA  . SER A 0 330 . -90.089  -7.939  52.782   1.00 33.35 330 A 1 
ATOM 2544 C C   . SER A 0 330 . -91.279  -8.542  53.556   1.00 33.35 330 A 1 
ATOM 2545 C CB  . SER A 0 330 . -89.909  -8.539  51.380   1.00 33.35 330 A 1 
ATOM 2546 O O   . SER A 0 330 . -92.106  -9.275  53.006   1.00 33.35 330 A 1 
ATOM 2547 O OG  . SER A 0 330 . -89.310  -9.819  51.467   1.00 33.35 330 A 1 
ATOM 2548 N N   . TYR A 0 331 . -91.463  -8.156  54.823   1.00 32.93 331 A 1 
ATOM 2549 C CA  . TYR A 0 331 . -92.604  -8.533  55.675   1.00 32.93 331 A 1 
ATOM 2550 C C   . TYR A 0 331 . -93.945  -7.856  55.293   1.00 32.93 331 A 1 
ATOM 2551 C CB  . TYR A 0 331 . -92.215  -8.419  57.160   1.00 32.93 331 A 1 
ATOM 2552 O O   . TYR A 0 331 . -94.788  -7.567  56.138   1.00 32.93 331 A 1 
ATOM 2553 C CG  . TYR A 0 331 . -91.491  -9.654  57.662   1.00 32.93 331 A 1 
ATOM 2554 C CD1 . TYR A 0 331 . -92.238  -10.773 58.085   1.00 32.93 331 A 1 
ATOM 2555 C CD2 . TYR A 0 331 . -90.085  -9.703  57.676   1.00 32.93 331 A 1 
ATOM 2556 C CE1 . TYR A 0 331 . -91.579  -11.937 58.525   1.00 32.93 331 A 1 
ATOM 2557 C CE2 . TYR A 0 331 . -89.421  -10.864 58.118   1.00 32.93 331 A 1 
ATOM 2558 O OH  . TYR A 0 331 . -89.540  -13.109 58.973   1.00 32.93 331 A 1 
ATOM 2559 C CZ  . TYR A 0 331 . -90.169  -11.984 58.544   1.00 32.93 331 A 1 
ATOM 2560 N N   . GLY A 0 332 . -94.181  -7.662  53.991   1.00 33.30 332 A 1 
ATOM 2561 C CA  . GLY A 0 332 . -95.487  -7.345  53.397   1.00 33.30 332 A 1 
ATOM 2562 C C   . GLY A 0 332 . -96.162  -8.536  52.697   1.00 33.30 332 A 1 
ATOM 2563 O O   . GLY A 0 332 . -97.360  -8.492  52.426   1.00 33.30 332 A 1 
ATOM 2564 N N   . ALA A 0 333 . -95.434  -9.628  52.430   1.00 30.51 333 A 1 
ATOM 2565 C CA  . ALA A 0 333 . -95.920  -10.744 51.606   1.00 30.51 333 A 1 
ATOM 2566 C C   . ALA A 0 333 . -97.027  -11.616 52.249   1.00 30.51 333 A 1 
ATOM 2567 C CB  . ALA A 0 333 . -94.705  -11.579 51.183   1.00 30.51 333 A 1 
ATOM 2568 O O   . ALA A 0 333 . -97.607  -12.467 51.578   1.00 30.51 333 A 1 
ATOM 2569 N N   . VAL A 0 334 . -97.363  -11.413 53.531   1.00 33.12 334 A 1 
ATOM 2570 C CA  . VAL A 0 334 . -98.335  -12.252 54.274   1.00 33.12 334 A 1 
ATOM 2571 C C   . VAL A 0 334 . -99.794  -11.767 54.137   1.00 33.12 334 A 1 
ATOM 2572 C CB  . VAL A 0 334 . -97.906  -12.499 55.743   1.00 33.12 334 A 1 
ATOM 2573 O O   . VAL A 0 334 . -100.700 -12.277 54.795   1.00 33.12 334 A 1 
ATOM 2574 C CG1 . VAL A 0 334 . -98.441  -13.844 56.267   1.00 33.12 334 A 1 
ATOM 2575 C CG2 . VAL A 0 334 . -96.379  -12.558 55.923   1.00 33.12 334 A 1 
ATOM 2576 N N   . ALA A 0 335 . -100.071 -10.823 53.231   1.00 29.91 335 A 1 
ATOM 2577 C CA  . ALA A 0 335 . -101.438 -10.393 52.910   1.00 29.91 335 A 1 
ATOM 2578 C C   . ALA A 0 335 . -102.307 -11.494 52.247   1.00 29.91 335 A 1 
ATOM 2579 C CB  . ALA A 0 335 . -101.351 -9.126  52.050   1.00 29.91 335 A 1 
ATOM 2580 O O   . ALA A 0 335 . -103.529 -11.355 52.173   1.00 29.91 335 A 1 
ATOM 2581 N N   . SER A 0 336 . -101.710 -12.610 51.805   1.00 33.24 336 A 1 
ATOM 2582 C CA  . SER A 0 336 . -102.401 -13.751 51.180   1.00 33.24 336 A 1 
ATOM 2583 C C   . SER A 0 336 . -102.964 -14.791 52.163   1.00 33.24 336 A 1 
ATOM 2584 C CB  . SER A 0 336 . -101.489 -14.413 50.147   1.00 33.24 336 A 1 
ATOM 2585 O O   . SER A 0 336 . -103.617 -15.739 51.733   1.00 33.24 336 A 1 
ATOM 2586 O OG  . SER A 0 336 . -100.312 -14.859 50.788   1.00 33.24 336 A 1 
ATOM 2587 N N   . ALA A 0 337 . -102.854 -14.590 53.485   1.00 34.75 337 A 1 
ATOM 2588 C CA  . ALA A 0 337 . -103.574 -15.417 54.469   1.00 34.75 337 A 1 
ATOM 2589 C C   . ALA A 0 337 . -105.115 -15.331 54.336   1.00 34.75 337 A 1 
ATOM 2590 C CB  . ALA A 0 337 . -103.098 -15.039 55.876   1.00 34.75 337 A 1 
ATOM 2591 O O   . ALA A 0 337 . -105.845 -16.118 54.939   1.00 34.75 337 A 1 
ATOM 2592 N N   . LYS A 0 338 . -105.623 -14.409 53.505   1.00 36.67 338 A 1 
ATOM 2593 C CA  . LYS A 0 338 . -107.030 -14.345 53.095   1.00 36.67 338 A 1 
ATOM 2594 C C   . LYS A 0 338 . -107.449 -15.429 52.088   1.00 36.67 338 A 1 
ATOM 2595 C CB  . LYS A 0 338 . -107.356 -12.926 52.593   1.00 36.67 338 A 1 
ATOM 2596 O O   . LYS A 0 338 . -108.640 -15.534 51.823   1.00 36.67 338 A 1 
ATOM 2597 C CG  . LYS A 0 338 . -108.598 -12.385 53.314   1.00 36.67 338 A 1 
ATOM 2598 C CD  . LYS A 0 338 . -108.941 -10.971 52.838   1.00 36.67 338 A 1 
ATOM 2599 C CE  . LYS A 0 338 . -110.098 -10.418 53.675   1.00 36.67 338 A 1 
ATOM 2600 N NZ  . LYS A 0 338 . -110.479 -9.057  53.226   1.00 36.67 338 A 1 
ATOM 2601 N N   . ASP A 0 339 . -106.523 -16.243 51.572   1.00 33.18 339 A 1 
ATOM 2602 C CA  . ASP A 0 339 . -106.797 -17.272 50.551   1.00 33.18 339 A 1 
ATOM 2603 C C   . ASP A 0 339 . -106.887 -18.711 51.110   1.00 33.18 339 A 1 
ATOM 2604 C CB  . ASP A 0 339 . -105.835 -17.106 49.363   1.00 33.18 339 A 1 
ATOM 2605 O O   . ASP A 0 339 . -106.712 -19.717 50.420   1.00 33.18 339 A 1 
ATOM 2606 C CG  . ASP A 0 339 . -106.444 -17.547 48.023   1.00 33.18 339 A 1 
ATOM 2607 O OD1 . ASP A 0 339 . -107.642 -17.920 47.991   1.00 33.18 339 A 1 
ATOM 2608 O OD2 . ASP A 0 339 . -105.704 -17.463 47.021   1.00 33.18 339 A 1 
ATOM 2609 N N   . ALA A 0 340 . -107.238 -18.835 52.395   1.00 34.01 340 A 1 
ATOM 2610 C CA  . ALA A 0 340 . -107.794 -20.083 52.924   1.00 34.01 340 A 1 
ATOM 2611 C C   . ALA A 0 340 . -109.211 -20.367 52.366   1.00 34.01 340 A 1 
ATOM 2612 C CB  . ALA A 0 340 . -107.752 -20.036 54.455   1.00 34.01 340 A 1 
ATOM 2613 O O   . ALA A 0 340 . -109.693 -21.499 52.452   1.00 34.01 340 A 1 
ATOM 2614 N N   . SER A 0 341 . -109.871 -19.383 51.736   1.00 38.09 341 A 1 
ATOM 2615 C CA  . SER A 0 341 . -111.135 -19.549 51.004   1.00 38.09 341 A 1 
ATOM 2616 C C   . SER A 0 341 . -110.932 -20.077 49.575   1.00 38.09 341 A 1 
ATOM 2617 C CB  . SER A 0 341 . -111.969 -18.263 51.041   1.00 38.09 341 A 1 
ATOM 2618 O O   . SER A 0 341 . -111.394 -19.484 48.601   1.00 38.09 341 A 1 
ATOM 2619 O OG  . SER A 0 341 . -111.284 -17.183 50.446   1.00 38.09 341 A 1 
ATOM 2620 N N   . LYS A 0 342 . -110.279 -21.238 49.453   1.00 31.65 342 A 1 
ATOM 2621 C CA  . LYS A 0 342 . -110.123 -21.972 48.189   1.00 31.65 342 A 1 
ATOM 2622 C C   . LYS A 0 342 . -111.468 -22.255 47.501   1.00 31.65 342 A 1 
ATOM 2623 C CB  . LYS A 0 342 . -109.466 -23.338 48.460   1.00 31.65 342 A 1 
ATOM 2624 O O   . LYS A 0 342 . -112.245 -23.072 47.999   1.00 31.65 342 A 1 
ATOM 2625 C CG  . LYS A 0 342 . -107.957 -23.307 48.716   1.00 31.65 342 A 1 
ATOM 2626 C CD  . LYS A 0 342 . -107.469 -24.742 48.978   1.00 31.65 342 A 1 
ATOM 2627 C CE  . LYS A 0 342 . -105.941 -24.774 49.061   1.00 31.65 342 A 1 
ATOM 2628 N NZ  . LYS A 0 342 . -105.427 -26.127 49.392   1.00 31.65 342 A 1 
ATOM 2629 N N   . LYS A 0 343 . -111.634 -21.782 46.261   1.00 34.64 343 A 1 
ATOM 2630 C CA  . LYS A 0 343 . -111.985 -22.649 45.111   1.00 34.64 343 A 1 
ATOM 2631 C C   . LYS A 0 343 . -111.782 -21.916 43.784   1.00 34.64 343 A 1 
ATOM 2632 C CB  . LYS A 0 343 . -113.417 -23.219 45.210   1.00 34.64 343 A 1 
ATOM 2633 O O   . LYS A 0 343 . -112.347 -20.853 43.565   1.00 34.64 343 A 1 
ATOM 2634 C CG  . LYS A 0 343 . -113.337 -24.744 45.399   1.00 34.64 343 A 1 
ATOM 2635 C CD  . LYS A 0 343 . -114.704 -25.373 45.678   1.00 34.64 343 A 1 
ATOM 2636 C CE  . LYS A 0 343 . -114.524 -26.883 45.871   1.00 34.64 343 A 1 
ATOM 2637 N NZ  . LYS A 0 343 . -115.796 -27.540 46.257   1.00 34.64 343 A 1 
ATOM 2638 N N   . GLY A 0 344 . -110.959 -22.500 42.916   1.00 30.09 344 A 1 
ATOM 2639 C CA  . GLY A 0 344 . -110.436 -21.818 41.736   1.00 30.09 344 A 1 
ATOM 2640 C C   . GLY A 0 344 . -111.462 -21.557 40.632   1.00 30.09 344 A 1 
ATOM 2641 O O   . GLY A 0 344 . -112.172 -22.462 40.201   1.00 30.09 344 A 1 
ATOM 2642 N N   . TYR A 0 345 . -111.425 -20.331 40.120   1.00 32.87 345 A 1 
ATOM 2643 C CA  . TYR A 0 345 . -111.453 -20.053 38.686   1.00 32.87 345 A 1 
ATOM 2644 C C   . TYR A 0 345 . -110.003 -19.667 38.357   1.00 32.87 345 A 1 
ATOM 2645 C CB  . TYR A 0 345 . -112.460 -18.930 38.394   1.00 32.87 345 A 1 
ATOM 2646 O O   . TYR A 0 345 . -109.443 -18.790 39.002   1.00 32.87 345 A 1 
ATOM 2647 C CG  . TYR A 0 345 . -113.914 -19.366 38.467   1.00 32.87 345 A 1 
ATOM 2648 C CD1 . TYR A 0 345 . -114.621 -19.627 37.276   1.00 32.87 345 A 1 
ATOM 2649 C CD2 . TYR A 0 345 . -114.561 -19.519 39.711   1.00 32.87 345 A 1 
ATOM 2650 C CE1 . TYR A 0 345 . -115.966 -20.039 37.325   1.00 32.87 345 A 1 
ATOM 2651 C CE2 . TYR A 0 345 . -115.909 -19.928 39.765   1.00 32.87 345 A 1 
ATOM 2652 O OH  . TYR A 0 345 . -117.912 -20.584 38.613   1.00 32.87 345 A 1 
ATOM 2653 C CZ  . TYR A 0 345 . -116.612 -20.190 38.568   1.00 32.87 345 A 1 
ATOM 2654 N N   . GLY A 0 346 . -109.276 -20.397 37.521   1.00 31.26 346 A 1 
ATOM 2655 C CA  . GLY A 0 346 . -109.650 -20.662 36.137   1.00 31.26 346 A 1 
ATOM 2656 C C   . GLY A 0 346 . -108.853 -19.677 35.292   1.00 31.26 346 A 1 
ATOM 2657 O O   . GLY A 0 346 . -109.379 -18.638 34.907   1.00 31.26 346 A 1 
ATOM 2658 N N   . ALA A 0 347 . -107.558 -19.959 35.120   1.00 33.68 347 A 1 
ATOM 2659 C CA  . ALA A 0 347 . -106.636 -19.066 34.431   1.00 33.68 347 A 1 
ATOM 2660 C C   . ALA A 0 347 . -107.087 -18.859 32.976   1.00 33.68 347 A 1 
ATOM 2661 C CB  . ALA A 0 347 . -105.215 -19.642 34.522   1.00 33.68 347 A 1 
ATOM 2662 O O   . ALA A 0 347 . -107.160 -19.810 32.200   1.00 33.68 347 A 1 
ATOM 2663 N N   . ALA A 0 348 . -107.397 -17.612 32.617   1.00 36.66 348 A 1 
ATOM 2664 C CA  . ALA A 0 348 . -107.556 -17.202 31.229   1.00 36.66 348 A 1 
ATOM 2665 C C   . ALA A 0 348 . -106.153 -16.991 30.650   1.00 36.66 348 A 1 
ATOM 2666 C CB  . ALA A 0 348 . -108.445 -15.955 31.169   1.00 36.66 348 A 1 
ATOM 2667 O O   . ALA A 0 348 . -105.546 -15.933 30.815   1.00 36.66 348 A 1 
ATOM 2668 N N   . GLU A 0 349 . -105.605 -18.050 30.066   1.00 33.35 349 A 1 
ATOM 2669 C CA  . GLU A 0 349 . -104.211 -18.098 29.652   1.00 33.35 349 A 1 
ATOM 2670 C C   . GLU A 0 349 . -103.986 -17.354 28.324   1.00 33.35 349 A 1 
ATOM 2671 C CB  . GLU A 0 349 . -103.756 -19.566 29.664   1.00 33.35 349 A 1 
ATOM 2672 O O   . GLU A 0 349 . -104.553 -17.694 27.290   1.00 33.35 349 A 1 
ATOM 2673 C CG  . GLU A 0 349 . -102.230 -19.734 29.716   1.00 33.35 349 A 1 
ATOM 2674 C CD  . GLU A 0 349 . -101.803 -21.069 30.357   1.00 33.35 349 A 1 
ATOM 2675 O OE1 . GLU A 0 349 . -100.680 -21.098 30.905   1.00 33.35 349 A 1 
ATOM 2676 O OE2 . GLU A 0 349 . -102.607 -22.030 30.340   1.00 33.35 349 A 1 
ATOM 2677 N N   . LEU A 0 350 . -103.152 -16.312 28.408   1.00 33.88 350 A 1 
ATOM 2678 C CA  . LEU A 0 350 . -102.285 -15.759 27.362   1.00 33.88 350 A 1 
ATOM 2679 C C   . LEU A 0 350 . -102.865 -15.590 25.942   1.00 33.88 350 A 1 
ATOM 2680 C CB  . LEU A 0 350 . -100.974 -16.571 27.370   1.00 33.88 350 A 1 
ATOM 2681 O O   . LEU A 0 350 . -102.749 -16.453 25.072   1.00 33.88 350 A 1 
ATOM 2682 C CG  . LEU A 0 350 . -100.090 -16.238 28.589   1.00 33.88 350 A 1 
ATOM 2683 C CD1 . LEU A 0 350 . -99.115  -17.370 28.895   1.00 33.88 350 A 1 
ATOM 2684 C CD2 . LEU A 0 350 . -99.277  -14.965 28.335   1.00 33.88 350 A 1 
ATOM 2685 N N   . TYR A 0 351 . -103.287 -14.356 25.646   1.00 32.82 351 A 1 
ATOM 2686 C CA  . TYR A 0 351 . -103.317 -13.831 24.277   1.00 32.82 351 A 1 
ATOM 2687 C C   . TYR A 0 351 . -101.874 -13.581 23.791   1.00 32.82 351 A 1 
ATOM 2688 C CB  . TYR A 0 351 . -104.208 -12.578 24.228   1.00 32.82 351 A 1 
ATOM 2689 O O   . TYR A 0 351 . -101.362 -12.463 23.842   1.00 32.82 351 A 1 
ATOM 2690 C CG  . TYR A 0 351 . -104.589 -12.120 22.830   1.00 32.82 351 A 1 
ATOM 2691 C CD1 . TYR A 0 351 . -103.890 -11.069 22.203   1.00 32.82 351 A 1 
ATOM 2692 C CD2 . TYR A 0 351 . -105.675 -12.730 22.171   1.00 32.82 351 A 1 
ATOM 2693 C CE1 . TYR A 0 351 . -104.289 -10.612 20.931   1.00 32.82 351 A 1 
ATOM 2694 C CE2 . TYR A 0 351 . -106.076 -12.278 20.900   1.00 32.82 351 A 1 
ATOM 2695 O OH  . TYR A 0 351 . -105.793 -10.766 19.063   1.00 32.82 351 A 1 
ATOM 2696 C CZ  . TYR A 0 351 . -105.390 -11.213 20.281   1.00 32.82 351 A 1 
ATOM 2697 N N   . GLY A 0 352 . -101.191 -14.655 23.388   1.00 35.09 352 A 1 
ATOM 2698 C CA  . GLY A 0 352 . -99.831  -14.610 22.855   1.00 35.09 352 A 1 
ATOM 2699 C C   . GLY A 0 352 . -99.788  -13.918 21.493   1.00 35.09 352 A 1 
ATOM 2700 O O   . GLY A 0 352 . -100.243 -14.469 20.492   1.00 35.09 352 A 1 
ATOM 2701 N N   . GLN A 0 353 . -99.222  -12.714 21.454   1.00 33.43 353 A 1 
ATOM 2702 C CA  . GLN A 0 353 . -98.984  -11.949 20.233   1.00 33.43 353 A 1 
ATOM 2703 C C   . GLN A 0 353 . -97.488  -12.002 19.875   1.00 33.43 353 A 1 
ATOM 2704 C CB  . GLN A 0 353 . -99.535  -10.523 20.446   1.00 33.43 353 A 1 
ATOM 2705 O O   . GLN A 0 353 . -96.649  -11.989 20.768   1.00 33.43 353 A 1 
ATOM 2706 C CG  . GLN A 0 353 . -99.653  -9.695  19.156   1.00 33.43 353 A 1 
ATOM 2707 C CD  . GLN A 0 353 . -100.493 -8.426  19.332   1.00 33.43 353 A 1 
ATOM 2708 N NE2 . GLN A 0 353 . -100.994 -7.850  18.261   1.00 33.43 353 A 1 
ATOM 2709 O OE1 . GLN A 0 353 . -100.742 -7.924  20.413   1.00 33.43 353 A 1 
ATOM 2710 N N   . GLN A 0 354 . -97.177  -12.005 18.571   1.00 31.78 354 A 1 
ATOM 2711 C CA  . GLN A 0 354 . -95.832  -11.822 17.989   1.00 31.78 354 A 1 
ATOM 2712 C C   . GLN A 0 354 . -94.823  -12.993 18.100   1.00 31.78 354 A 1 
ATOM 2713 C CB  . GLN A 0 354 . -95.257  -10.478 18.489   1.00 31.78 354 A 1 
ATOM 2714 O O   . GLN A 0 354 . -93.884  -12.939 18.882   1.00 31.78 354 A 1 
ATOM 2715 C CG  . GLN A 0 354 . -93.994  -9.996  17.758   1.00 31.78 354 A 1 
ATOM 2716 C CD  . GLN A 0 354 . -93.422  -8.733  18.398   1.00 31.78 354 A 1 
ATOM 2717 N NE2 . GLN A 0 354 . -92.151  -8.453  18.217   1.00 31.78 354 A 1 
ATOM 2718 O OE1 . GLN A 0 354 . -94.101  -7.956  19.047   1.00 31.78 354 A 1 
ATOM 2719 N N   . VAL A 0 355 . -94.890  -13.939 17.150   1.00 37.66 355 A 1 
ATOM 2720 C CA  . VAL A 0 355 . -93.718  -14.352 16.337   1.00 37.66 355 A 1 
ATOM 2721 C C   . VAL A 0 355 . -94.203  -14.608 14.905   1.00 37.66 355 A 1 
ATOM 2722 C CB  . VAL A 0 355 . -92.964  -15.604 16.852   1.00 37.66 355 A 1 
ATOM 2723 O O   . VAL A 0 355 . -95.142  -15.375 14.702   1.00 37.66 355 A 1 
ATOM 2724 C CG1 . VAL A 0 355 . -91.716  -15.863 15.989   1.00 37.66 355 A 1 
ATOM 2725 C CG2 . VAL A 0 355 . -92.463  -15.491 18.296   1.00 37.66 355 A 1 
ATOM 2726 N N   . SER A 0 356 . -93.596  -13.958 13.907   1.00 38.11 356 A 1 
ATOM 2727 C CA  . SER A 0 356 . -93.983  -14.106 12.496   1.00 38.11 356 A 1 
ATOM 2728 C C   . SER A 0 356 . -93.043  -15.043 11.737   1.00 38.11 356 A 1 
ATOM 2729 C CB  . SER A 0 356 . -94.042  -12.744 11.798   1.00 38.11 356 A 1 
ATOM 2730 O O   . SER A 0 356 . -91.856  -14.767 11.621   1.00 38.11 356 A 1 
ATOM 2731 O OG  . SER A 0 356 . -94.475  -12.900 10.460   1.00 38.11 356 A 1 
ATOM 2732 N N   . ALA A 0 357 . -93.630  -16.103 11.180   1.00 37.69 357 A 1 
ATOM 2733 C CA  . ALA A 0 357 . -93.268  -16.804 9.944    1.00 37.69 357 A 1 
ATOM 2734 C C   . ALA A 0 357 . -91.834  -16.662 9.371    1.00 37.69 357 A 1 
ATOM 2735 C CB  . ALA A 0 357 . -94.316  -16.403 8.895    1.00 37.69 357 A 1 
ATOM 2736 O O   . ALA A 0 357 . -91.559  -15.806 8.533    1.00 37.69 357 A 1 
ATOM 2737 N N   . ASN A 0 358 . -90.996  -17.646 9.694    1.00 37.00 358 A 1 
ATOM 2738 C CA  . ASN A 0 358 . -90.265  -18.503 8.745    1.00 37.00 358 A 1 
ATOM 2739 C C   . ASN A 0 358 . -89.909  -19.769 9.555    1.00 37.00 358 A 1 
ATOM 2740 C CB  . ASN A 0 358 . -89.002  -17.779 8.212    1.00 37.00 358 A 1 
ATOM 2741 O O   . ASN A 0 358 . -89.411  -19.636 10.664   1.00 37.00 358 A 1 
ATOM 2742 C CG  . ASN A 0 358 . -89.043  -17.441 6.728    1.00 37.00 358 A 1 
ATOM 2743 N ND2 . ASN A 0 358 . -88.086  -16.679 6.252    1.00 37.00 358 A 1 
ATOM 2744 O OD1 . ASN A 0 358 . -89.888  -17.884 5.965    1.00 37.00 358 A 1 
ATOM 2745 N N   . GLY A 0 359 . -90.190  -21.014 9.175    1.00 32.45 359 A 1 
ATOM 2746 C CA  . GLY A 0 359 . -90.455  -21.599 7.862    1.00 32.45 359 A 1 
ATOM 2747 C C   . GLY A 0 359 . -89.505  -22.801 7.717    1.00 32.45 359 A 1 
ATOM 2748 O O   . GLY A 0 359 . -88.310  -22.599 7.872    1.00 32.45 359 A 1 
ATOM 2749 N N   . GLN A 0 360 . -90.023  -24.005 7.407    1.00 35.49 360 A 1 
ATOM 2750 C CA  . GLN A 0 360 . -89.325  -25.325 7.428    1.00 35.49 360 A 1 
ATOM 2751 C C   . GLN A 0 360 . -89.157  -25.938 8.849    1.00 35.49 360 A 1 
ATOM 2752 C CB  . GLN A 0 360 . -87.980  -25.278 6.660    1.00 35.49 360 A 1 
ATOM 2753 O O   . GLN A 0 360 . -88.816  -25.225 9.781    1.00 35.49 360 A 1 
ATOM 2754 C CG  . GLN A 0 360 . -88.066  -24.646 5.257    1.00 35.49 360 A 1 
ATOM 2755 C CD  . GLN A 0 360 . -86.713  -24.578 4.551    1.00 35.49 360 A 1 
ATOM 2756 N NE2 . GLN A 0 360 . -86.660  -24.827 3.261    1.00 35.49 360 A 1 
ATOM 2757 O OE1 . GLN A 0 360 . -85.676  -24.298 5.120    1.00 35.49 360 A 1 
ATOM 2758 N N   . SER A 0 361 . -89.383  -27.238 9.115    1.00 34.10 361 A 1 
ATOM 2759 C CA  . SER A 0 361 . -89.921  -28.341 8.289    1.00 34.10 361 A 1 
ATOM 2760 C C   . SER A 0 361 . -90.668  -29.396 9.146    1.00 34.10 361 A 1 
ATOM 2761 C CB  . SER A 0 361 . -88.791  -29.042 7.525    1.00 34.10 361 A 1 
ATOM 2762 O O   . SER A 0 361 . -90.635  -29.357 10.371   1.00 34.10 361 A 1 
ATOM 2763 O OG  . SER A 0 361 . -89.336  -29.807 6.462    1.00 34.10 361 A 1 
ATOM 2764 N N   . TYR A 0 362 . -91.346  -30.328 8.471    1.00 31.39 362 A 1 
ATOM 2765 C CA  . TYR A 0 362 . -92.191  -31.431 8.962    1.00 31.39 362 A 1 
ATOM 2766 C C   . TYR A 0 362 . -91.604  -32.299 10.098   1.00 31.39 362 A 1 
ATOM 2767 C CB  . TYR A 0 362 . -92.410  -32.375 7.761    1.00 31.39 362 A 1 
ATOM 2768 O O   . TYR A 0 362 . -90.439  -32.671 10.030   1.00 31.39 362 A 1 
ATOM 2769 C CG  . TYR A 0 362 . -93.475  -31.963 6.760    1.00 31.39 362 A 1 
ATOM 2770 C CD1 . TYR A 0 362 . -94.618  -32.774 6.614    1.00 31.39 362 A 1 
ATOM 2771 C CD2 . TYR A 0 362 . -93.325  -30.814 5.954    1.00 31.39 362 A 1 
ATOM 2772 C CE1 . TYR A 0 362 . -95.620  -32.432 5.687    1.00 31.39 362 A 1 
ATOM 2773 C CE2 . TYR A 0 362 . -94.332  -30.462 5.035    1.00 31.39 362 A 1 
ATOM 2774 O OH  . TYR A 0 362 . -96.451  -30.930 4.013    1.00 31.39 362 A 1 
ATOM 2775 C CZ  . TYR A 0 362 . -95.481  -31.269 4.902    1.00 31.39 362 A 1 
ATOM 2776 N N   . HIS A 0 363 . -92.455  -32.761 11.032   1.00 35.50 363 A 1 
ATOM 2777 C CA  . HIS A 0 363 . -92.900  -34.174 11.143   1.00 35.50 363 A 1 
ATOM 2778 C C   . HIS A 0 363 . -93.969  -34.360 12.262   1.00 35.50 363 A 1 
ATOM 2779 C CB  . HIS A 0 363 . -91.728  -35.154 11.364   1.00 35.50 363 A 1 
ATOM 2780 O O   . HIS A 0 363 . -93.773  -33.836 13.357   1.00 35.50 363 A 1 
ATOM 2781 C CG  . HIS A 0 363 . -91.281  -35.802 10.071   1.00 35.50 363 A 1 
ATOM 2782 C CD2 . HIS A 0 363 . -90.156  -35.517 9.341    1.00 35.50 363 A 1 
ATOM 2783 N ND1 . HIS A 0 363 . -91.966  -36.780 9.382    1.00 35.50 363 A 1 
ATOM 2784 C CE1 . HIS A 0 363 . -91.279  -37.059 8.261    1.00 35.50 363 A 1 
ATOM 2785 N NE2 . HIS A 0 363 . -90.175  -36.305 8.185    1.00 35.50 363 A 1 
ATOM 2786 N N   . PRO A 0 364 . -95.097  -35.073 12.026   1.00 34.75 364 A 1 
ATOM 2787 C CA  . PRO A 0 364 . -96.157  -35.280 13.027   1.00 34.75 364 A 1 
ATOM 2788 C C   . PRO A 0 364 . -96.262  -36.729 13.552   1.00 34.75 364 A 1 
ATOM 2789 C CB  . PRO A 0 364 . -97.433  -34.919 12.262   1.00 34.75 364 A 1 
ATOM 2790 O O   . PRO A 0 364 . -96.118  -37.659 12.767   1.00 34.75 364 A 1 
ATOM 2791 C CG  . PRO A 0 364 . -97.162  -35.480 10.861   1.00 34.75 364 A 1 
ATOM 2792 C CD  . PRO A 0 364 . -95.639  -35.382 10.704   1.00 34.75 364 A 1 
ATOM 2793 N N   . ASP A 0 365 . -96.647  -36.916 14.824   1.00 35.71 365 A 1 
ATOM 2794 C CA  . ASP A 0 365 . -97.335  -38.139 15.292   1.00 35.71 365 A 1 
ATOM 2795 C C   . ASP A 0 365 . -98.138  -37.908 16.609   1.00 35.71 365 A 1 
ATOM 2796 C CB  . ASP A 0 365 . -96.351  -39.322 15.454   1.00 35.71 365 A 1 
ATOM 2797 O O   . ASP A 0 365 . -97.627  -37.242 17.514   1.00 35.71 365 A 1 
ATOM 2798 C CG  . ASP A 0 365 . -96.577  -40.448 14.428   1.00 35.71 365 A 1 
ATOM 2799 O OD1 . ASP A 0 365 . -97.740  -40.628 13.990   1.00 35.71 365 A 1 
ATOM 2800 O OD2 . ASP A 0 365 . -95.595  -41.170 14.143   1.00 35.71 365 A 1 
ATOM 2801 N N   . PRO A 0 366 . -99.391  -38.406 16.752   1.00 34.57 366 A 1 
ATOM 2802 C CA  . PRO A 0 366 . -100.239 -38.224 17.950   1.00 34.57 366 A 1 
ATOM 2803 C C   . PRO A 0 366 . -100.547 -39.534 18.722   1.00 34.57 366 A 1 
ATOM 2804 C CB  . PRO A 0 366 . -101.536 -37.679 17.342   1.00 34.57 366 A 1 
ATOM 2805 O O   . PRO A 0 366 . -100.628 -40.570 18.080   1.00 34.57 366 A 1 
ATOM 2806 C CG  . PRO A 0 366 . -101.684 -38.499 16.051   1.00 34.57 366 A 1 
ATOM 2807 C CD  . PRO A 0 366 . -100.241 -38.783 15.623   1.00 34.57 366 A 1 
ATOM 2808 N N   . TYR A 0 367 . -100.856 -39.506 20.044   1.00 33.70 367 A 1 
ATOM 2809 C CA  . TYR A 0 367 . -101.783 -40.462 20.736   1.00 33.70 367 A 1 
ATOM 2810 C C   . TYR A 0 367 . -102.027 -40.189 22.258   1.00 33.70 367 A 1 
ATOM 2811 C CB  . TYR A 0 367 . -101.325 -41.939 20.595   1.00 33.70 367 A 1 
ATOM 2812 O O   . TYR A 0 367 . -101.119 -39.763 22.959   1.00 33.70 367 A 1 
ATOM 2813 C CG  . TYR A 0 367 . -102.375 -42.879 20.001   1.00 33.70 367 A 1 
ATOM 2814 C CD1 . TYR A 0 367 . -102.878 -43.948 20.769   1.00 33.70 367 A 1 
ATOM 2815 C CD2 . TYR A 0 367 . -102.825 -42.724 18.671   1.00 33.70 367 A 1 
ATOM 2816 C CE1 . TYR A 0 367 . -103.799 -44.859 20.208   1.00 33.70 367 A 1 
ATOM 2817 C CE2 . TYR A 0 367 . -103.748 -43.622 18.108   1.00 33.70 367 A 1 
ATOM 2818 O OH  . TYR A 0 367 . -105.101 -45.581 18.317   1.00 33.70 367 A 1 
ATOM 2819 C CZ  . TYR A 0 367 . -104.229 -44.698 18.872   1.00 33.70 367 A 1 
ATOM 2820 N N   . GLY A 0 368 . -103.218 -40.558 22.788   1.00 37.54 368 A 1 
ATOM 2821 C CA  . GLY A 0 368 . -103.538 -40.778 24.237   1.00 37.54 368 A 1 
ATOM 2822 C C   . GLY A 0 368 . -104.261 -39.627 24.997   1.00 37.54 368 A 1 
ATOM 2823 O O   . GLY A 0 368 . -103.705 -38.547 25.104   1.00 37.54 368 A 1 
ATOM 2824 N N   . LYS A 0 369 . -105.544 -39.693 25.437   1.00 34.64 369 A 1 
ATOM 2825 C CA  . LYS A 0 369 . -106.241 -40.518 26.488   1.00 34.64 369 A 1 
ATOM 2826 C C   . LYS A 0 369 . -105.860 -40.129 27.946   1.00 34.64 369 A 1 
ATOM 2827 C CB  . LYS A 0 369 . -106.016 -42.033 26.288   1.00 34.64 369 A 1 
ATOM 2828 O O   . LYS A 0 369 . -104.679 -40.133 28.238   1.00 34.64 369 A 1 
ATOM 2829 C CG  . LYS A 0 369 . -106.622 -42.662 25.019   1.00 34.64 369 A 1 
ATOM 2830 C CD  . LYS A 0 369 . -108.031 -43.231 25.250   1.00 34.64 369 A 1 
ATOM 2831 C CE  . LYS A 0 369 . -108.471 -44.032 24.017   1.00 34.64 369 A 1 
ATOM 2832 N NZ  . LYS A 0 369 . -109.755 -44.744 24.240   1.00 34.64 369 A 1 
ATOM 2833 N N   . GLY A 0 370 . -106.745 -39.888 28.938   1.00 34.69 370 A 1 
ATOM 2834 C CA  . GLY A 0 370 . -108.221 -39.749 29.032   1.00 34.69 370 A 1 
ATOM 2835 C C   . GLY A 0 370 . -108.764 -39.893 30.495   1.00 34.69 370 A 1 
ATOM 2836 O O   . GLY A 0 370 . -108.101 -40.523 31.309   1.00 34.69 370 A 1 
ATOM 2837 N N   . GLY A 0 371 . -109.972 -39.376 30.816   1.00 35.69 371 A 1 
ATOM 2838 C CA  . GLY A 0 371 . -110.761 -39.629 32.064   1.00 35.69 371 A 1 
ATOM 2839 C C   . GLY A 0 371 . -111.038 -38.386 32.966   1.00 35.69 371 A 1 
ATOM 2840 O O   . GLY A 0 371 . -110.158 -37.544 33.058   1.00 35.69 371 A 1 
ATOM 2841 N N   . TYR A 0 372 . -112.196 -38.072 33.600   1.00 29.55 372 A 1 
ATOM 2842 C CA  . TYR A 0 372 . -113.420 -38.770 34.110   1.00 29.55 372 A 1 
ATOM 2843 C C   . TYR A 0 372 . -113.380 -39.163 35.613   1.00 29.55 372 A 1 
ATOM 2844 C CB  . TYR A 0 372 . -113.802 -39.990 33.249   1.00 29.55 372 A 1 
ATOM 2845 O O   . TYR A 0 372 . -112.395 -39.765 36.013   1.00 29.55 372 A 1 
ATOM 2846 C CG  . TYR A 0 372 . -114.350 -39.750 31.843   1.00 29.55 372 A 1 
ATOM 2847 C CD1 . TYR A 0 372 . -114.935 -38.522 31.453   1.00 29.55 372 A 1 
ATOM 2848 C CD2 . TYR A 0 372 . -114.322 -40.819 30.925   1.00 29.55 372 A 1 
ATOM 2849 C CE1 . TYR A 0 372 . -115.494 -38.373 30.168   1.00 29.55 372 A 1 
ATOM 2850 C CE2 . TYR A 0 372 . -114.872 -40.670 29.637   1.00 29.55 372 A 1 
ATOM 2851 O OH  . TYR A 0 372 . -116.009 -39.323 28.019   1.00 29.55 372 A 1 
ATOM 2852 C CZ  . TYR A 0 372 . -115.466 -39.450 29.257   1.00 29.55 372 A 1 
ATOM 2853 N N   . VAL A 0 373 . -114.377 -38.958 36.514   1.00 31.26 373 A 1 
ATOM 2854 C CA  . VAL A 0 373 . -115.659 -38.174 36.648   1.00 31.26 373 A 1 
ATOM 2855 C C   . VAL A 0 373 . -115.946 -37.990 38.182   1.00 31.26 373 A 1 
ATOM 2856 C CB  . VAL A 0 373 . -116.884 -38.927 36.020   1.00 31.26 373 A 1 
ATOM 2857 O O   . VAL A 0 373 . -115.462 -38.818 38.950   1.00 31.26 373 A 1 
ATOM 2858 C CG1 . VAL A 0 373 . -118.272 -38.357 36.374   1.00 31.26 373 A 1 
ATOM 2859 C CG2 . VAL A 0 373 . -116.875 -38.948 34.484   1.00 31.26 373 A 1 
ATOM 2860 N N   . THR A 0 374 . -116.764 -37.005 38.645   1.00 34.14 374 A 1 
ATOM 2861 C CA  . THR A 0 374 . -117.844 -37.115 39.708   1.00 34.14 374 A 1 
ATOM 2862 C C   . THR A 0 374 . -118.036 -35.888 40.639   1.00 34.14 374 A 1 
ATOM 2863 C CB  . THR A 0 374 . -117.855 -38.419 40.553   1.00 34.14 374 A 1 
ATOM 2864 O O   . THR A 0 374 . -117.108 -35.153 40.961   1.00 34.14 374 A 1 
ATOM 2865 C CG2 . THR A 0 374 . -119.124 -38.639 41.387   1.00 34.14 374 A 1 
ATOM 2866 O OG1 . THR A 0 374 . -117.867 -39.538 39.710   1.00 34.14 374 A 1 
ATOM 2867 N N   . LYS A 0 375 . -119.294 -35.666 41.063   1.00 31.73 375 A 1 
ATOM 2868 C CA  . LYS A 0 375 . -119.868 -34.500 41.766   1.00 31.73 375 A 1 
ATOM 2869 C C   . LYS A 0 375 . -120.777 -34.980 42.911   1.00 31.73 375 A 1 
ATOM 2870 C CB  . LYS A 0 375 . -120.691 -33.745 40.695   1.00 31.73 375 A 1 
ATOM 2871 O O   . LYS A 0 375 . -121.642 -35.806 42.655   1.00 31.73 375 A 1 
ATOM 2872 C CG  . LYS A 0 375 . -121.635 -32.611 41.142   1.00 31.73 375 A 1 
ATOM 2873 C CD  . LYS A 0 375 . -122.530 -32.218 39.948   1.00 31.73 375 A 1 
ATOM 2874 C CE  . LYS A 0 375 . -123.488 -31.063 40.269   1.00 31.73 375 A 1 
ATOM 2875 N NZ  . LYS A 0 375 . -124.387 -30.765 39.122   1.00 31.73 375 A 1 
ATOM 2876 N N   . HIS A 0 376 . -120.669 -34.409 44.114   1.00 34.35 376 A 1 
ATOM 2877 C CA  . HIS A 0 376 . -121.677 -34.534 45.183   1.00 34.35 376 A 1 
ATOM 2878 C C   . HIS A 0 376 . -121.829 -33.205 45.939   1.00 34.35 376 A 1 
ATOM 2879 C CB  . HIS A 0 376 . -121.345 -35.688 46.149   1.00 34.35 376 A 1 
ATOM 2880 O O   . HIS A 0 376 . -120.859 -32.467 46.104   1.00 34.35 376 A 1 
ATOM 2881 C CG  . HIS A 0 376 . -121.993 -36.992 45.753   1.00 34.35 376 A 1 
ATOM 2882 C CD2 . HIS A 0 376 . -121.467 -37.954 44.933   1.00 34.35 376 A 1 
ATOM 2883 N ND1 . HIS A 0 376 . -123.246 -37.429 46.133   1.00 34.35 376 A 1 
ATOM 2884 C CE1 . HIS A 0 376 . -123.465 -38.620 45.549   1.00 34.35 376 A 1 
ATOM 2885 N NE2 . HIS A 0 376 . -122.409 -38.978 44.807   1.00 34.35 376 A 1 
ATOM 2886 N N   . GLY A 0 377 . -123.053 -32.898 46.375   1.00 33.57 377 A 1 
ATOM 2887 C CA  . GLY A 0 377 . -123.379 -31.736 47.206   1.00 33.57 377 A 1 
ATOM 2888 C C   . GLY A 0 377 . -124.091 -32.158 48.491   1.00 33.57 377 A 1 
ATOM 2889 O O   . GLY A 0 377 . -124.657 -33.248 48.551   1.00 33.57 377 A 1 
ATOM 2890 N N   . ALA A 0 378 . -124.065 -31.292 49.502   1.00 38.24 378 A 1 
ATOM 2891 C CA  . ALA A 0 378 . -124.776 -31.465 50.766   1.00 38.24 378 A 1 
ATOM 2892 C C   . ALA A 0 378 . -125.267 -30.101 51.280   1.00 38.24 378 A 1 
ATOM 2893 C CB  . ALA A 0 378 . -123.856 -32.164 51.775   1.00 38.24 378 A 1 
ATOM 2894 O O   . ALA A 0 378 . -124.620 -29.079 51.050   1.00 38.24 378 A 1 
ATOM 2895 N N   . GLN A 0 379 . -126.421 -30.097 51.949   1.00 28.48 379 A 1 
ATOM 2896 C CA  . GLN A 0 379 . -127.183 -28.903 52.320   1.00 28.48 379 A 1 
ATOM 2897 C C   . GLN A 0 379 . -127.766 -29.085 53.732   1.00 28.48 379 A 1 
ATOM 2898 C CB  . GLN A 0 379 . -128.279 -28.716 51.250   1.00 28.48 379 A 1 
ATOM 2899 O O   . GLN A 0 379 . -128.705 -29.852 53.912   1.00 28.48 379 A 1 
ATOM 2900 C CG  . GLN A 0 379 . -129.261 -27.558 51.496   1.00 28.48 379 A 1 
ATOM 2901 C CD  . GLN A 0 379 . -130.339 -27.468 50.412   1.00 28.48 379 A 1 
ATOM 2902 N NE2 . GLN A 0 379 . -131.365 -26.670 50.606   1.00 28.48 379 A 1 
ATOM 2903 O OE1 . GLN A 0 379 . -130.285 -28.096 49.369   1.00 28.48 379 A 1 
ATOM 2904 N N   . ALA A 0 380 . -127.192 -28.393 54.719   1.00 36.64 380 A 1 
ATOM 2905 C CA  . ALA A 0 380 . -127.664 -28.223 56.103   1.00 36.64 380 A 1 
ATOM 2906 C C   . ALA A 0 380 . -126.744 -27.183 56.785   1.00 36.64 380 A 1 
ATOM 2907 C CB  . ALA A 0 380 . -127.582 -29.561 56.856   1.00 36.64 380 A 1 
ATOM 2908 O O   . ALA A 0 380 . -125.595 -27.048 56.379   1.00 36.64 380 A 1 
ATOM 2909 N N   . GLY A 0 381 . -127.138 -26.420 57.804   1.00 35.56 381 A 1 
ATOM 2910 C CA  . GLY A 0 381 . -128.440 -26.266 58.452   1.00 35.56 381 A 1 
ATOM 2911 C C   . GLY A 0 381 . -128.432 -24.976 59.289   1.00 35.56 381 A 1 
ATOM 2912 O O   . GLY A 0 381 . -127.378 -24.507 59.713   1.00 35.56 381 A 1 
ATOM 2913 N N   . GLN A 0 382 . -129.599 -24.366 59.475   1.00 27.29 382 A 1 
ATOM 2914 C CA  . GLN A 0 382 . -129.755 -23.023 60.039   1.00 27.29 382 A 1 
ATOM 2915 C C   . GLN A 0 382 . -129.935 -23.073 61.565   1.00 27.29 382 A 1 
ATOM 2916 C CB  . GLN A 0 382 . -130.957 -22.400 59.305   1.00 27.29 382 A 1 
ATOM 2917 O O   . GLN A 0 382 . -130.979 -23.508 62.041   1.00 27.29 382 A 1 
ATOM 2918 C CG  . GLN A 0 382 . -131.408 -21.005 59.764   1.00 27.29 382 A 1 
ATOM 2919 C CD  . GLN A 0 382 . -132.607 -20.516 58.945   1.00 27.29 382 A 1 
ATOM 2920 N NE2 . GLN A 0 382 . -133.389 -19.588 59.449   1.00 27.29 382 A 1 
ATOM 2921 O OE1 . GLN A 0 382 . -132.869 -20.949 57.836   1.00 27.29 382 A 1 
ATOM 2922 N N   . TYR A 0 383 . -128.959 -22.563 62.322   1.00 35.16 383 A 1 
ATOM 2923 C CA  . TYR A 0 383 . -129.088 -22.299 63.761   1.00 35.16 383 A 1 
ATOM 2924 C C   . TYR A 0 383 . -128.699 -20.854 64.067   1.00 35.16 383 A 1 
ATOM 2925 C CB  . TYR A 0 383 . -128.262 -23.293 64.587   1.00 35.16 383 A 1 
ATOM 2926 O O   . TYR A 0 383 . -127.662 -20.371 63.618   1.00 35.16 383 A 1 
ATOM 2927 C CG  . TYR A 0 383 . -128.864 -24.683 64.622   1.00 35.16 383 A 1 
ATOM 2928 C CD1 . TYR A 0 383 . -129.946 -24.953 65.484   1.00 35.16 383 A 1 
ATOM 2929 C CD2 . TYR A 0 383 . -128.370 -25.691 63.773   1.00 35.16 383 A 1 
ATOM 2930 C CE1 . TYR A 0 383 . -130.543 -26.228 65.492   1.00 35.16 383 A 1 
ATOM 2931 C CE2 . TYR A 0 383 . -128.961 -26.969 63.781   1.00 35.16 383 A 1 
ATOM 2932 O OH  . TYR A 0 383 . -130.624 -28.469 64.628   1.00 35.16 383 A 1 
ATOM 2933 C CZ  . TYR A 0 383 . -130.051 -27.237 64.635   1.00 35.16 383 A 1 
ATOM 2934 N N   . GLY A 0 384 . -129.552 -20.158 64.817   1.00 29.09 384 A 1 
ATOM 2935 C CA  . GLY A 0 384 . -129.332 -18.778 65.241   1.00 29.09 384 A 1 
ATOM 2936 C C   . GLY A 0 384 . -129.396 -18.616 66.759   1.00 29.09 384 A 1 
ATOM 2937 O O   . GLY A 0 384 . -129.696 -19.561 67.480   1.00 29.09 384 A 1 
ATOM 2938 N N   . ALA A 0 385 . -129.186 -17.370 67.191   1.00 27.27 385 A 1 
ATOM 2939 C CA  . ALA A 0 385 . -129.353 -16.849 68.551   1.00 27.27 385 A 1 
ATOM 2940 C C   . ALA A 0 385 . -128.355 -17.316 69.636   1.00 27.27 385 A 1 
ATOM 2941 C CB  . ALA A 0 385 . -130.819 -16.999 68.987   1.00 27.27 385 A 1 
ATOM 2942 O O   . ALA A 0 385 . -128.581 -18.291 70.343   1.00 27.27 385 A 1 
ATOM 2943 N N   . ALA A 0 386 . -127.348 -16.470 69.889   1.00 29.99 386 A 1 
ATOM 2944 C CA  . ALA A 0 386 . -126.935 -16.091 71.248   1.00 29.99 386 A 1 
ATOM 2945 C C   . ALA A 0 386 . -126.193 -14.738 71.213   1.00 29.99 386 A 1 
ATOM 2946 C CB  . ALA A 0 386 . -126.069 -17.186 71.886   1.00 29.99 386 A 1 
ATOM 2947 O O   . ALA A 0 386 . -125.001 -14.665 70.924   1.00 29.99 386 A 1 
ATOM 2948 N N   . SER A 0 387 . -126.898 -13.636 71.481   1.00 29.40 387 A 1 
ATOM 2949 C CA  . SER A 0 387 . -126.318 -12.286 71.504   1.00 29.40 387 A 1 
ATOM 2950 C C   . SER A 0 387 . -125.626 -11.988 72.842   1.00 29.40 387 A 1 
ATOM 2951 C CB  . SER A 0 387 . -127.407 -11.254 71.187   1.00 29.40 387 A 1 
ATOM 2952 O O   . SER A 0 387 . -126.225 -11.382 73.734   1.00 29.40 387 A 1 
ATOM 2953 O OG  . SER A 0 387 . -128.485 -11.394 72.091   1.00 29.40 387 A 1 
ATOM 2954 N N   . GLY A 0 388 . -124.365 -12.397 72.987   1.00 29.67 388 A 1 
ATOM 2955 C CA  . GLY A 0 388 . -123.520 -12.025 74.126   1.00 29.67 388 A 1 
ATOM 2956 C C   . GLY A 0 388 . -122.892 -10.640 73.944   1.00 29.67 388 A 1 
ATOM 2957 O O   . GLY A 0 388 . -121.947 -10.489 73.175   1.00 29.67 388 A 1 
ATOM 2958 N N   . LYS A 0 389 . -123.388 -9.619  74.656   1.00 28.51 389 A 1 
ATOM 2959 C CA  . LYS A 0 389 . -122.744 -8.293  74.719   1.00 28.51 389 A 1 
ATOM 2960 C C   . LYS A 0 389 . -121.575 -8.312  75.715   1.00 28.51 389 A 1 
ATOM 2961 C CB  . LYS A 0 389 . -123.761 -7.194  75.088   1.00 28.51 389 A 1 
ATOM 2962 O O   . LYS A 0 389 . -121.761 -7.954  76.873   1.00 28.51 389 A 1 
ATOM 2963 C CG  . LYS A 0 389 . -124.735 -6.820  73.962   1.00 28.51 389 A 1 
ATOM 2964 C CD  . LYS A 0 389 . -125.607 -5.638  74.417   1.00 28.51 389 A 1 
ATOM 2965 C CE  . LYS A 0 389 . -126.542 -5.167  73.299   1.00 28.51 389 A 1 
ATOM 2966 N NZ  . LYS A 0 389 . -127.363 -4.009  73.736   1.00 28.51 389 A 1 
ATOM 2967 N N   . GLY A 0 390 . -120.389 -8.714  75.261   1.00 28.18 390 A 1 
ATOM 2968 C CA  . GLY A 0 390 . -119.122 -8.492  75.969   1.00 28.18 390 A 1 
ATOM 2969 C C   . GLY A 0 390 . -118.449 -7.215  75.465   1.00 28.18 390 A 1 
ATOM 2970 O O   . GLY A 0 390 . -118.124 -7.121  74.284   1.00 28.18 390 A 1 
ATOM 2971 N N   . SER A 0 391 . -118.283 -6.211  76.327   1.00 28.86 391 A 1 
ATOM 2972 C CA  . SER A 0 391 . -117.646 -4.933  75.985   1.00 28.86 391 A 1 
ATOM 2973 C C   . SER A 0 391 . -116.176 -4.915  76.414   1.00 28.86 391 A 1 
ATOM 2974 C CB  . SER A 0 391 . -118.445 -3.763  76.573   1.00 28.86 391 A 1 
ATOM 2975 O O   . SER A 0 391 . -115.811 -4.206  77.355   1.00 28.86 391 A 1 
ATOM 2976 O OG  . SER A 0 391 . -118.546 -3.884  77.977   1.00 28.86 391 A 1 
ATOM 2977 N N   . ASP A 0 392 . -115.337 -5.689  75.726   1.00 29.13 392 A 1 
ATOM 2978 C CA  . ASP A 0 392 . -113.905 -5.779  76.028   1.00 29.13 392 A 1 
ATOM 2979 C C   . ASP A 0 392 . -113.145 -4.564  75.480   1.00 29.13 392 A 1 
ATOM 2980 C CB  . ASP A 0 392 . -113.325 -7.128  75.573   1.00 29.13 392 A 1 
ATOM 2981 O O   . ASP A 0 392 . -112.576 -4.558  74.387   1.00 29.13 392 A 1 
ATOM 2982 C CG  . ASP A 0 392 . -113.792 -8.300  76.448   1.00 29.13 392 A 1 
ATOM 2983 O OD1 . ASP A 0 392 . -114.253 -8.048  77.585   1.00 29.13 392 A 1 
ATOM 2984 O OD2 . ASP A 0 392 . -113.702 -9.445  75.958   1.00 29.13 392 A 1 
ATOM 2985 N N   . SER A 0 393 . -113.140 -3.497  76.279   1.00 28.35 393 A 1 
ATOM 2986 C CA  . SER A 0 393 . -112.365 -2.279  76.038   1.00 28.35 393 A 1 
ATOM 2987 C C   . SER A 0 393 . -110.875 -2.488  76.345   1.00 28.35 393 A 1 
ATOM 2988 C CB  . SER A 0 393 . -112.973 -1.112  76.822   1.00 28.35 393 A 1 
ATOM 2989 O O   . SER A 0 393 . -110.324 -1.881  77.263   1.00 28.35 393 A 1 
ATOM 2990 O OG  . SER A 0 393 . -112.228 0.067   76.594   1.00 28.35 393 A 1 
ATOM 2991 N N   . MET A 0 394 . -110.201 -3.310  75.540   1.00 27.02 394 A 1 
ATOM 2992 C CA  . MET A 0 394 . -108.736 -3.387  75.474   1.00 27.02 394 A 1 
ATOM 2993 C C   . MET A 0 394 . -108.252 -2.908  74.102   1.00 27.02 394 A 1 
ATOM 2994 C CB  . MET A 0 394 . -108.226 -4.784  75.868   1.00 27.02 394 A 1 
ATOM 2995 O O   . MET A 0 394 . -107.690 -3.664  73.311   1.00 27.02 394 A 1 
ATOM 2996 C CG  . MET A 0 394 . -108.332 -4.993  77.385   1.00 27.02 394 A 1 
ATOM 2997 S SD  . MET A 0 394 . -107.725 -6.591  77.999   1.00 27.02 394 A 1 
ATOM 2998 C CE  . MET A 0 394 . -105.950 -6.475  77.651   1.00 27.02 394 A 1 
ATOM 2999 N N   . VAL A 0 395 . -108.477 -1.620  73.812   1.00 32.56 395 A 1 
ATOM 3000 C CA  . VAL A 0 395 . -107.907 -0.970  72.624   1.00 32.56 395 A 1 
ATOM 3001 C C   . VAL A 0 395 . -106.399 -0.850  72.829   1.00 32.56 395 A 1 
ATOM 3002 C CB  . VAL A 0 395 . -108.557 0.387   72.303   1.00 32.56 395 A 1 
ATOM 3003 O O   . VAL A 0 395 . -105.907 0.005   73.563   1.00 32.56 395 A 1 
ATOM 3004 C CG1 . VAL A 0 395 . -107.983 0.967   71.001   1.00 32.56 395 A 1 
ATOM 3005 C CG2 . VAL A 0 395 . -110.073 0.237   72.117   1.00 32.56 395 A 1 
ATOM 3006 N N   . TRP A 0 396 . -105.683 -1.774  72.200   1.00 25.07 396 A 1 
ATOM 3007 C CA  . TRP A 0 396 . -104.253 -2.001  72.348   1.00 25.07 396 A 1 
ATOM 3008 C C   . TRP A 0 396 . -103.453 -0.795  71.826   1.00 25.07 396 A 1 
ATOM 3009 C CB  . TRP A 0 396 . -103.951 -3.325  71.616   1.00 25.07 396 A 1 
ATOM 3010 O O   . TRP A 0 396 . -103.160 -0.693  70.635   1.00 25.07 396 A 1 
ATOM 3011 C CG  . TRP A 0 396 . -102.775 -4.133  72.066   1.00 25.07 396 A 1 
ATOM 3012 C CD1 . TRP A 0 396 . -102.673 -4.760  73.261   1.00 25.07 396 A 1 
ATOM 3013 C CD2 . TRP A 0 396 . -101.609 -4.559  71.293   1.00 25.07 396 A 1 
ATOM 3014 C CE2 . TRP A 0 396 . -100.851 -5.473  72.086   1.00 25.07 396 A 1 
ATOM 3015 C CE3 . TRP A 0 396 . -101.135 -4.297  69.988   1.00 25.07 396 A 1 
ATOM 3016 N NE1 . TRP A 0 396 . -101.530 -5.534  73.284   1.00 25.07 396 A 1 
ATOM 3017 C CH2 . TRP A 0 396 . -99.253  -5.828  70.304   1.00 25.07 396 A 1 
ATOM 3018 C CZ2 . TRP A 0 396 . -99.694  -6.106  71.609   1.00 25.07 396 A 1 
ATOM 3019 C CZ3 . TRP A 0 396 . -99.970  -4.922  69.501   1.00 25.07 396 A 1 
ATOM 3020 N N   . GLN A 0 397 . -103.084 0.132   72.717   1.00 27.82 397 A 1 
ATOM 3021 C CA  . GLN A 0 397 . -102.136 1.223   72.438   1.00 27.82 397 A 1 
ATOM 3022 C C   . GLN A 0 397 . -100.697 0.670   72.368   1.00 27.82 397 A 1 
ATOM 3023 C CB  . GLN A 0 397 . -102.319 2.374   73.447   1.00 27.82 397 A 1 
ATOM 3024 O O   . GLN A 0 397 . -99.821  1.006   73.164   1.00 27.82 397 A 1 
ATOM 3025 C CG  . GLN A 0 397 . -103.650 3.121   73.239   1.00 27.82 397 A 1 
ATOM 3026 C CD  . GLN A 0 397 . -103.819 4.332   74.157   1.00 27.82 397 A 1 
ATOM 3027 N NE2 . GLN A 0 397 . -104.735 5.227   73.856   1.00 27.82 397 A 1 
ATOM 3028 O OE1 . GLN A 0 397 . -103.149 4.511   75.158   1.00 27.82 397 A 1 
ATOM 3029 N N   . GLY A 0 398 . -100.476 -0.252  71.428   1.00 28.18 398 A 1 
ATOM 3030 C CA  . GLY A 0 398 . -99.252  -1.028  71.276   1.00 28.18 398 A 1 
ATOM 3031 C C   . GLY A 0 398 . -98.133  -0.266  70.567   1.00 28.18 398 A 1 
ATOM 3032 O O   . GLY A 0 398 . -98.034  -0.301  69.346   1.00 28.18 398 A 1 
ATOM 3033 N N   . ALA A 0 399 . -97.255  0.357   71.355   1.00 25.82 399 A 1 
ATOM 3034 C CA  . ALA A 0 399 . -95.817  0.525   71.090   1.00 25.82 399 A 1 
ATOM 3035 C C   . ALA A 0 399 . -95.323  1.194   69.778   1.00 25.82 399 A 1 
ATOM 3036 C CB  . ALA A 0 399 . -95.128  -0.820  71.360   1.00 25.82 399 A 1 
ATOM 3037 O O   . ALA A 0 399 . -94.112  1.295   69.585   1.00 25.82 399 A 1 
ATOM 3038 N N   . SER A 0 400 . -96.176  1.774   68.928   1.00 31.15 400 A 1 
ATOM 3039 C CA  . SER A 0 400 . -95.743  2.526   67.729   1.00 31.15 400 A 1 
ATOM 3040 C C   . SER A 0 400 . -95.014  3.855   68.028   1.00 31.15 400 A 1 
ATOM 3041 C CB  . SER A 0 400 . -96.928  2.731   66.779   1.00 31.15 400 A 1 
ATOM 3042 O O   . SER A 0 400 . -94.700  4.613   67.113   1.00 31.15 400 A 1 
ATOM 3043 O OG  . SER A 0 400 . -97.936  3.509   67.394   1.00 31.15 400 A 1 
ATOM 3044 N N   . ALA A 0 401 . -94.734  4.149   69.302   1.00 30.81 401 A 1 
ATOM 3045 C CA  . ALA A 0 401 . -93.966  5.307   69.761   1.00 30.81 401 A 1 
ATOM 3046 C C   . ALA A 0 401 . -92.440  5.064   69.834   1.00 30.81 401 A 1 
ATOM 3047 C CB  . ALA A 0 401 . -94.544  5.761   71.107   1.00 30.81 401 A 1 
ATOM 3048 O O   . ALA A 0 401 . -91.697  6.004   70.112   1.00 30.81 401 A 1 
ATOM 3049 N N   . ALA A 0 402 . -91.951  3.846   69.560   1.00 32.12 402 A 1 
ATOM 3050 C CA  . ALA A 0 402 . -90.520  3.506   69.538   1.00 32.12 402 A 1 
ATOM 3051 C C   . ALA A 0 402 . -89.788  4.066   68.293   1.00 32.12 402 A 1 
ATOM 3052 C CB  . ALA A 0 402 . -90.376  1.987   69.708   1.00 32.12 402 A 1 
ATOM 3053 O O   . ALA A 0 402 . -89.178  3.341   67.509   1.00 32.12 402 A 1 
ATOM 3054 N N   . LYS A 0 403 . -89.839  5.390   68.108   1.00 34.46 403 A 1 
ATOM 3055 C CA  . LYS A 0 403 . -89.395  6.135   66.915   1.00 34.46 403 A 1 
ATOM 3056 C C   . LYS A 0 403 . -87.863  6.238   66.744   1.00 34.46 403 A 1 
ATOM 3057 C CB  . LYS A 0 403 . -90.064  7.525   66.954   1.00 34.46 403 A 1 
ATOM 3058 O O   . LYS A 0 403 . -87.390  7.159   66.086   1.00 34.46 403 A 1 
ATOM 3059 C CG  . LYS A 0 403 . -90.332  8.096   65.552   1.00 34.46 403 A 1 
ATOM 3060 C CD  . LYS A 0 403 . -90.567  9.610   65.607   1.00 34.46 403 A 1 
ATOM 3061 C CE  . LYS A 0 403 . -90.886  10.122  64.200   1.00 34.46 403 A 1 
ATOM 3062 N NZ  . LYS A 0 403 . -90.871  11.605  64.138   1.00 34.46 403 A 1 
ATOM 3063 N N   . GLN A 0 404 . -87.092  5.366   67.396   1.00 35.09 404 A 1 
ATOM 3064 C CA  . GLN A 0 404 . -85.640  5.517   67.582   1.00 35.09 404 A 1 
ATOM 3065 C C   . GLN A 0 404 . -84.807  4.297   67.157   1.00 35.09 404 A 1 
ATOM 3066 C CB  . GLN A 0 404 . -85.369  5.890   69.053   1.00 35.09 404 A 1 
ATOM 3067 O O   . GLN A 0 404 . -83.617  4.462   66.930   1.00 35.09 404 A 1 
ATOM 3068 C CG  . GLN A 0 404 . -85.744  7.356   69.343   1.00 35.09 404 A 1 
ATOM 3069 C CD  . GLN A 0 404 . -85.712  7.722   70.825   1.00 35.09 404 A 1 
ATOM 3070 N NE2 . GLN A 0 404 . -85.584  8.988   71.156   1.00 35.09 404 A 1 
ATOM 3071 O OE1 . GLN A 0 404 . -85.852  6.902   71.714   1.00 35.09 404 A 1 
ATOM 3072 N N   . ALA A 0 405 . -85.396  3.102   67.016   1.00 33.35 405 A 1 
ATOM 3073 C CA  . ALA A 0 405 . -84.631  1.887   66.696   1.00 33.35 405 A 1 
ATOM 3074 C C   . ALA A 0 405 . -84.455  1.625   65.187   1.00 33.35 405 A 1 
ATOM 3075 C CB  . ALA A 0 405 . -85.298  0.702   67.403   1.00 33.35 405 A 1 
ATOM 3076 O O   . ALA A 0 405 . -83.451  1.059   64.783   1.00 33.35 405 A 1 
ATOM 3077 N N   . ALA A 0 406 . -85.404  2.052   64.347   1.00 30.35 406 A 1 
ATOM 3078 C CA  . ALA A 0 406 . -85.371  1.840   62.891   1.00 30.35 406 A 1 
ATOM 3079 C C   . ALA A 0 406 . -84.750  3.025   62.116   1.00 30.35 406 A 1 
ATOM 3080 C CB  . ALA A 0 406 . -86.786  1.474   62.421   1.00 30.35 406 A 1 
ATOM 3081 O O   . ALA A 0 406 . -85.072  3.261   60.953   1.00 30.35 406 A 1 
ATOM 3082 N N   . ALA A 0 407 . -83.914  3.825   62.779   1.00 33.09 407 A 1 
ATOM 3083 C CA  . ALA A 0 407 . -83.253  4.979   62.183   1.00 33.09 407 A 1 
ATOM 3084 C C   . ALA A 0 407 . -81.923  4.565   61.534   1.00 33.09 407 A 1 
ATOM 3085 C CB  . ALA A 0 407 . -83.103  6.063   63.261   1.00 33.09 407 A 1 
ATOM 3086 O O   . ALA A 0 407 . -80.875  4.737   62.144   1.00 33.09 407 A 1 
ATOM 3087 N N   . GLY A 0 408 . -81.992  4.043   60.303   1.00 40.87 408 A 1 
ATOM 3088 C CA  . GLY A 0 408 . -80.854  3.931   59.380   1.00 40.87 408 A 1 
ATOM 3089 C C   . GLY A 0 408 . -79.608  3.256   59.957   1.00 40.87 408 A 1 
ATOM 3090 O O   . GLY A 0 408 . -78.595  3.921   60.168   1.00 40.87 408 A 1 
ATOM 3091 N N   . ALA A 0 409 . -79.674  1.943   60.181   1.00 37.15 409 A 1 
ATOM 3092 C CA  . ALA A 0 409 . -78.468  1.126   60.233   1.00 37.15 409 A 1 
ATOM 3093 C C   . ALA A 0 409 . -78.048  0.846   58.782   1.00 37.15 409 A 1 
ATOM 3094 C CB  . ALA A 0 409 . -78.749  -0.142  61.052   1.00 37.15 409 A 1 
ATOM 3095 O O   . ALA A 0 409 . -78.543  -0.095  58.174   1.00 37.15 409 A 1 
ATOM 3096 N N   . TYR A 0 410 . -77.231  1.739   58.229   1.00 43.31 410 A 1 
ATOM 3097 C CA  . TYR A 0 410 . -76.573  1.561   56.934   1.00 43.31 410 A 1 
ATOM 3098 C C   . TYR A 0 410 . -75.414  0.569   57.107   1.00 43.31 410 A 1 
ATOM 3099 C CB  . TYR A 0 410 . -76.010  2.917   56.449   1.00 43.31 410 A 1 
ATOM 3100 O O   . TYR A 0 410 . -74.674  0.717   58.096   1.00 43.31 410 A 1 
ATOM 3101 C CG  . TYR A 0 410 . -76.911  4.140   56.518   1.00 43.31 410 A 1 
ATOM 3102 C CD1 . TYR A 0 410 . -77.590  4.575   55.367   1.00 43.31 410 A 1 
ATOM 3103 C CD2 . TYR A 0 410 . -77.017  4.883   57.711   1.00 43.31 410 A 1 
ATOM 3104 C CE1 . TYR A 0 410 . -78.414  5.715   55.412   1.00 43.31 410 A 1 
ATOM 3105 C CE2 . TYR A 0 410 . -77.844  6.021   57.769   1.00 43.31 410 A 1 
ATOM 3106 O OH  . TYR A 0 410 . -79.355  7.527   56.685   1.00 43.31 410 A 1 
ATOM 3107 C CZ  . TYR A 0 410 . -78.549  6.433   56.617   1.00 43.31 410 A 1 
ATOM 3108 N N   . ASP A 0 411 . -75.171  -0.330  56.149   1.00 43.77 411 A 1 
ATOM 3109 C CA  . ASP A 0 411 . -73.782  -0.740  55.924   1.00 43.77 411 A 1 
ATOM 3110 C C   . ASP A 0 411 . -72.949  0.494   55.514   1.00 43.77 411 A 1 
ATOM 3111 C CB  . ASP A 0 411 . -73.643  -1.965  54.998   1.00 43.77 411 A 1 
ATOM 3112 O O   . ASP A 0 411 . -73.466  1.582   55.232   1.00 43.77 411 A 1 
ATOM 3113 C CG  . ASP A 0 411 . -73.857  -1.730  53.500   1.00 43.77 411 A 1 
ATOM 3114 O OD1 . ASP A 0 411 . -73.807  -0.554  53.068   1.00 43.77 411 A 1 
ATOM 3115 O OD2 . ASP A 0 411 . -74.122  -2.742  52.813   1.00 43.77 411 A 1 
ATOM 3116 N N   . ASN A 0 412 . -71.641  0.422   55.713   1.00 50.11 412 A 1 
ATOM 3117 C CA  . ASN A 0 412 . -70.723  1.471   55.278   1.00 50.11 412 A 1 
ATOM 3118 C C   . ASN A 0 412 . -69.373  0.785   55.110   1.00 50.11 412 A 1 
ATOM 3119 C CB  . ASN A 0 412 . -70.558  2.616   56.311   1.00 50.11 412 A 1 
ATOM 3120 O O   . ASN A 0 412 . -68.502  0.941   55.981   1.00 50.11 412 A 1 
ATOM 3121 C CG  . ASN A 0 412 . -71.746  3.464   56.696   1.00 50.11 412 A 1 
ATOM 3122 N ND2 . ASN A 0 412 . -72.599  2.937   57.542   1.00 50.11 412 A 1 
ATOM 3123 O OD1 . ASN A 0 412 . -71.799  4.670   56.484   1.00 50.11 412 A 1 
ATOM 3124 N N   . ASP A 0 413 . -69.220  0.011   54.049   1.00 59.60 413 A 1 
ATOM 3125 C CA  . ASP A 0 413 . -67.936  -0.581  53.761   1.00 59.60 413 A 1 
ATOM 3126 C C   . ASP A 0 413 . -67.033  0.536   53.214   1.00 59.60 413 A 1 
ATOM 3127 C CB  . ASP A 0 413 . -68.049  -1.846  52.895   1.00 59.60 413 A 1 
ATOM 3128 O O   . ASP A 0 413 . -67.330  1.273   52.266   1.00 59.60 413 A 1 
ATOM 3129 C CG  . ASP A 0 413 . -68.861  -2.987  53.542   1.00 59.60 413 A 1 
ATOM 3130 O OD1 . ASP A 0 413 . -69.201  -2.891  54.754   1.00 59.60 413 A 1 
ATOM 3131 O OD2 . ASP A 0 413 . -69.030  -4.015  52.849   1.00 59.60 413 A 1 
ATOM 3132 N N   . GLU A 0 414 . -65.917  0.744   53.905   1.00 65.27 414 A 1 
ATOM 3133 C CA  . GLU A 0 414 . -64.895  1.707   53.508   1.00 65.27 414 A 1 
ATOM 3134 C C   . GLU A 0 414 . -63.711  0.912   52.972   1.00 65.27 414 A 1 
ATOM 3135 C CB  . GLU A 0 414 . -64.508  2.639   54.673   1.00 65.27 414 A 1 
ATOM 3136 O O   . GLU A 0 414 . -62.988  0.266   53.736   1.00 65.27 414 A 1 
ATOM 3137 C CG  . GLU A 0 414 . -65.576  3.711   54.960   1.00 65.27 414 A 1 
ATOM 3138 C CD  . GLU A 0 414 . -65.201  4.689   56.093   1.00 65.27 414 A 1 
ATOM 3139 O OE1 . GLU A 0 414 . -66.122  5.390   56.590   1.00 65.27 414 A 1 
ATOM 3140 O OE2 . GLU A 0 414 . -64.010  4.842   56.438   1.00 65.27 414 A 1 
ATOM 3141 N N   . TRP A 0 415 . -63.507  0.950   51.654   1.00 71.29 415 A 1 
ATOM 3142 C CA  . TRP A 0 415 . -62.439  0.206   50.991   1.00 71.29 415 A 1 
ATOM 3143 C C   . TRP A 0 415 . -61.517  1.115   50.184   1.00 71.29 415 A 1 
ATOM 3144 C CB  . TRP A 0 415 . -63.018  -0.939  50.146   1.00 71.29 415 A 1 
ATOM 3145 O O   . TRP A 0 415 . -61.936  2.104   49.574   1.00 71.29 415 A 1 
ATOM 3146 C CG  . TRP A 0 415 . -63.739  -0.543  48.890   1.00 71.29 415 A 1 
ATOM 3147 C CD1 . TRP A 0 415 . -65.075  -0.362  48.776   1.00 71.29 415 A 1 
ATOM 3148 C CD2 . TRP A 0 415 . -63.188  -0.267  47.563   1.00 71.29 415 A 1 
ATOM 3149 C CE2 . TRP A 0 415 . -64.261  0.084   46.689   1.00 71.29 415 A 1 
ATOM 3150 C CE3 . TRP A 0 415 . -61.883  -0.263  47.014   1.00 71.29 415 A 1 
ATOM 3151 N NE1 . TRP A 0 415 . -65.389  -0.003  47.481   1.00 71.29 415 A 1 
ATOM 3152 C CH2 . TRP A 0 415 . -62.732  0.440   44.836   1.00 71.29 415 A 1 
ATOM 3153 C CZ2 . TRP A 0 415 . -64.045  0.422   45.343   1.00 71.29 415 A 1 
ATOM 3154 C CZ3 . TRP A 0 415 . -61.653  0.101   45.673   1.00 71.29 415 A 1 
ATOM 3155 N N   . ALA A 0 416 . -60.242  0.732   50.125   1.00 63.82 416 A 1 
ATOM 3156 C CA  . ALA A 0 416 . -59.278  1.324   49.216   1.00 63.82 416 A 1 
ATOM 3157 C C   . ALA A 0 416 . -58.336  0.276   48.610   1.00 63.82 416 A 1 
ATOM 3158 C CB  . ALA A 0 416 . -58.516  2.443   49.924   1.00 63.82 416 A 1 
ATOM 3159 O O   . ALA A 0 416 . -57.961  -0.725  49.225   1.00 63.82 416 A 1 
ATOM 3160 N N   . LYS A 0 417 . -57.943  0.528   47.363   1.00 68.70 417 A 1 
ATOM 3161 C CA  . LYS A 0 417 . -56.949  -0.248  46.620   1.00 68.70 417 A 1 
ATOM 3162 C C   . LYS A 0 417 . -55.875  0.713   46.139   1.00 68.70 417 A 1 
ATOM 3163 C CB  . LYS A 0 417 . -57.607  -1.007  45.456   1.00 68.70 417 A 1 
ATOM 3164 O O   . LYS A 0 417 . -56.189  1.722   45.512   1.00 68.70 417 A 1 
ATOM 3165 C CG  . LYS A 0 417 . -58.551  -2.109  45.961   1.00 68.70 417 A 1 
ATOM 3166 C CD  . LYS A 0 417 . -59.393  -2.713  44.831   1.00 68.70 417 A 1 
ATOM 3167 C CE  . LYS A 0 417 . -60.436  -3.650  45.453   1.00 68.70 417 A 1 
ATOM 3168 N NZ  . LYS A 0 417 . -61.531  -3.978  44.509   1.00 68.70 417 A 1 
ATOM 3169 N N   . GLN A 0 418 . -54.632  0.390   46.450   1.00 72.41 418 A 1 
ATOM 3170 C CA  . GLN A 0 418 . -53.435  1.110   46.055   1.00 72.41 418 A 1 
ATOM 3171 C C   . GLN A 0 418 . -52.539  0.150   45.273   1.00 72.41 418 A 1 
ATOM 3172 C CB  . GLN A 0 418 . -52.733  1.655   47.309   1.00 72.41 418 A 1 
ATOM 3173 O O   . GLN A 0 418 . -52.299  -0.975  45.711   1.00 72.41 418 A 1 
ATOM 3174 C CG  . GLN A 0 418 . -53.460  2.881   47.887   1.00 72.41 418 A 1 
ATOM 3175 C CD  . GLN A 0 418 . -52.918  3.327   49.244   1.00 72.41 418 A 1 
ATOM 3176 N NE2 . GLN A 0 418 . -52.919  4.610   49.532   1.00 72.41 418 A 1 
ATOM 3177 O OE1 . GLN A 0 418 . -52.552  2.539   50.103   1.00 72.41 418 A 1 
ATOM 3178 N N   . ALA A 0 419 . -52.053  0.585   44.122   1.00 69.79 419 A 1 
ATOM 3179 C CA  . ALA A 0 419 . -51.013  -0.089  43.362   1.00 69.79 419 A 1 
ATOM 3180 C C   . ALA A 0 419 . -49.932  0.938   43.034   1.00 69.79 419 A 1 
ATOM 3181 C CB  . ALA A 0 419 . -51.621  -0.735  42.113   1.00 69.79 419 A 1 
ATOM 3182 O O   . ALA A 0 419 . -50.259  2.073   42.688   1.00 69.79 419 A 1 
ATOM 3183 N N   . TYR A 0 420 . -48.674  0.541   43.170   1.00 73.30 420 A 1 
ATOM 3184 C CA  . TYR A 0 420 . -47.506  1.352   42.861   1.00 73.30 420 A 1 
ATOM 3185 C C   . TYR A 0 420 . -46.478  0.474   42.153   1.00 73.30 420 A 1 
ATOM 3186 C CB  . TYR A 0 420 . -46.908  1.947   44.146   1.00 73.30 420 A 1 
ATOM 3187 O O   . TYR A 0 420 . -46.265  -0.667  42.570   1.00 73.30 420 A 1 
ATOM 3188 C CG  . TYR A 0 420 . -47.839  2.859   44.926   1.00 73.30 420 A 1 
ATOM 3189 C CD1 . TYR A 0 420 . -48.068  4.172   44.474   1.00 73.30 420 A 1 
ATOM 3190 C CD2 . TYR A 0 420 . -48.474  2.399   46.097   1.00 73.30 420 A 1 
ATOM 3191 C CE1 . TYR A 0 420 . -48.955  5.018   45.168   1.00 73.30 420 A 1 
ATOM 3192 C CE2 . TYR A 0 420 . -49.339  3.250   46.812   1.00 73.30 420 A 1 
ATOM 3193 O OH  . TYR A 0 420 . -50.473  5.351   47.004   1.00 73.30 420 A 1 
ATOM 3194 C CZ  . TYR A 0 420 . -49.599  4.552   46.336   1.00 73.30 420 A 1 
ATOM 3195 N N   . GLY A 0 421 . -45.833  1.011   41.129   1.00 76.77 421 A 1 
ATOM 3196 C CA  . GLY A 0 421 . -44.727  0.367   40.437   1.00 76.77 421 A 1 
ATOM 3197 C C   . GLY A 0 421 . -43.616  1.354   40.110   1.00 76.77 421 A 1 
ATOM 3198 O O   . GLY A 0 421 . -43.796  2.572   40.207   1.00 76.77 421 A 1 
ATOM 3199 N N   . SER A 0 422 . -42.458  0.792   39.798   1.00 75.54 422 A 1 
ATOM 3200 C CA  . SER A 0 422 . -41.321  1.493   39.224   1.00 75.54 422 A 1 
ATOM 3201 C C   . SER A 0 422 . -40.550  0.533   38.326   1.00 75.54 422 A 1 
ATOM 3202 C CB  . SER A 0 422 . -40.401  2.063   40.307   1.00 75.54 422 A 1 
ATOM 3203 O O   . SER A 0 422 . -39.899  -0.394  38.826   1.00 75.54 422 A 1 
ATOM 3204 O OG  . SER A 0 422 . -39.878  1.018   41.116   1.00 75.54 422 A 1 
ATOM 3205 N N   . ASP A 0 423 . -40.654  0.791   37.040   1.00 77.32 423 A 1 
ATOM 3206 C CA  . ASP A 0 423 . -39.944  0.210   35.916   1.00 77.32 423 A 1 
ATOM 3207 C C   . ASP A 0 423 . -38.590  0.938   35.795   1.00 77.32 423 A 1 
ATOM 3208 C CB  . ASP A 0 423 . -40.774  0.357   34.612   1.00 77.32 423 A 1 
ATOM 3209 O O   . ASP A 0 423 . -38.441  2.080   36.239   1.00 77.32 423 A 1 
ATOM 3210 C CG  . ASP A 0 423 . -42.317  0.462   34.716   1.00 77.32 423 A 1 
ATOM 3211 O OD1 . ASP A 0 423 . -42.853  1.125   35.645   1.00 77.32 423 A 1 
ATOM 3212 O OD2 . ASP A 0 423 . -43.022  -0.124  33.867   1.00 77.32 423 A 1 
ATOM 3213 N N   . TYR A 0 424 . -37.568  0.267   35.272   1.00 77.73 424 A 1 
ATOM 3214 C CA  . TYR A 0 424 . -36.219  0.830   35.149   1.00 77.73 424 A 1 
ATOM 3215 C C   . TYR A 0 424 . -35.542  0.228   33.921   1.00 77.73 424 A 1 
ATOM 3216 C CB  . TYR A 0 424 . -35.412  0.585   36.437   1.00 77.73 424 A 1 
ATOM 3217 O O   . TYR A 0 424 . -34.610  -0.578  34.029   1.00 77.73 424 A 1 
ATOM 3218 C CG  . TYR A 0 424 . -35.701  1.528   37.587   1.00 77.73 424 A 1 
ATOM 3219 C CD1 . TYR A 0 424 . -35.141  2.814   37.566   1.00 77.73 424 A 1 
ATOM 3220 C CD2 . TYR A 0 424 . -36.513  1.130   38.669   1.00 77.73 424 A 1 
ATOM 3221 C CE1 . TYR A 0 424 . -35.376  3.709   38.620   1.00 77.73 424 A 1 
ATOM 3222 C CE2 . TYR A 0 424 . -36.744  2.020   39.740   1.00 77.73 424 A 1 
ATOM 3223 O OH  . TYR A 0 424 . -36.372  4.203   40.717   1.00 77.73 424 A 1 
ATOM 3224 C CZ  . TYR A 0 424 . -36.181  3.315   39.704   1.00 77.73 424 A 1 
ATOM 3225 N N   . ASP A 0 425 . -36.049  0.603   32.755   1.00 80.33 425 A 1 
ATOM 3226 C CA  . ASP A 0 425 . -35.621  0.044   31.486   1.00 80.33 425 A 1 
ATOM 3227 C C   . ASP A 0 425 . -34.426  0.824   30.941   1.00 80.33 425 A 1 
ATOM 3228 C CB  . ASP A 0 425 . -36.803  -0.039  30.507   1.00 80.33 425 A 1 
ATOM 3229 O O   . ASP A 0 425 . -34.353  2.052   30.965   1.00 80.33 425 A 1 
ATOM 3230 C CG  . ASP A 0 425 . -37.617  -1.330  30.667   1.00 80.33 425 A 1 
ATOM 3231 O OD1 . ASP A 0 425 . -37.488  -1.980  31.729   1.00 80.33 425 A 1 
ATOM 3232 O OD2 . ASP A 0 425 . -38.269  -1.704  29.663   1.00 80.33 425 A 1 
ATOM 3233 N N   . SER A 0 426 . -33.424  0.099   30.455   1.00 81.26 426 A 1 
ATOM 3234 C CA  . SER A 0 426 . -32.250  0.684   29.811   1.00 81.26 426 A 1 
ATOM 3235 C C   . SER A 0 426 . -31.923  -0.103  28.556   1.00 81.26 426 A 1 
ATOM 3236 C CB  . SER A 0 426 . -31.061  0.736   30.766   1.00 81.26 426 A 1 
ATOM 3237 O O   . SER A 0 426 . -31.628  -1.302  28.602   1.00 81.26 426 A 1 
ATOM 3238 O OG  . SER A 0 426 . -31.366  1.554   31.879   1.00 81.26 426 A 1 
ATOM 3239 N N   . ARG A 0 427 . -32.006  0.580   27.416   1.00 81.93 427 A 1 
ATOM 3240 C CA  . ARG A 0 427 . -31.839  -0.004  26.088   1.00 81.93 427 A 1 
ATOM 3241 C C   . ARG A 0 427 . -30.761  0.755   25.340   1.00 81.93 427 A 1 
ATOM 3242 C CB  . ARG A 0 427 . -33.178  0.010   25.341   1.00 81.93 427 A 1 
ATOM 3243 O O   . ARG A 0 427 . -30.913  1.939   25.065   1.00 81.93 427 A 1 
ATOM 3244 C CG  . ARG A 0 427 . -34.216  -0.868  26.055   1.00 81.93 427 A 1 
ATOM 3245 C CD  . ARG A 0 427 . -35.565  -0.889  25.331   1.00 81.93 427 A 1 
ATOM 3246 N NE  . ARG A 0 427 . -35.434  -1.409  23.955   1.00 81.93 427 A 1 
ATOM 3247 N NH1 . ARG A 0 427 . -36.995  -0.056  22.969   1.00 81.93 427 A 1 
ATOM 3248 N NH2 . ARG A 0 427 . -35.717  -1.382  21.697   1.00 81.93 427 A 1 
ATOM 3249 C CZ  . ARG A 0 427 . -36.050  -0.951  22.884   1.00 81.93 427 A 1 
ATOM 3250 N N   . TRP A 0 428 . -29.706  0.044   24.977   1.00 87.49 428 A 1 
ATOM 3251 C CA  . TRP A 0 428 . -28.546  0.606   24.302   1.00 87.49 428 A 1 
ATOM 3252 C C   . TRP A 0 428 . -28.263  -0.169  23.022   1.00 87.49 428 A 1 
ATOM 3253 C CB  . TRP A 0 428 . -27.367  0.591   25.270   1.00 87.49 428 A 1 
ATOM 3254 O O   . TRP A 0 428 . -28.380  -1.397  22.992   1.00 87.49 428 A 1 
ATOM 3255 C CG  . TRP A 0 428 . -26.059  1.033   24.703   1.00 87.49 428 A 1 
ATOM 3256 C CD1 . TRP A 0 428 . -25.622  2.309   24.640   1.00 87.49 428 A 1 
ATOM 3257 C CD2 . TRP A 0 428 . -24.980  0.211   24.170   1.00 87.49 428 A 1 
ATOM 3258 C CE2 . TRP A 0 428 . -23.854  1.052   23.932   1.00 87.49 428 A 1 
ATOM 3259 C CE3 . TRP A 0 428 . -24.820  -1.170  23.930   1.00 87.49 428 A 1 
ATOM 3260 N NE1 . TRP A 0 428 . -24.327  2.330   24.161   1.00 87.49 428 A 1 
ATOM 3261 C CH2 . TRP A 0 428 . -22.468  -0.854  23.354   1.00 87.49 428 A 1 
ATOM 3262 C CZ2 . TRP A 0 428 . -22.597  0.527   23.587   1.00 87.49 428 A 1 
ATOM 3263 C CZ3 . TRP A 0 428 . -23.583  -1.695  23.512   1.00 87.49 428 A 1 
ATOM 3264 N N   . GLY A 0 429 . -27.888  0.542   21.963   1.00 88.60 429 A 1 
ATOM 3265 C CA  . GLY A 0 429 . -27.663  -0.045  20.652   1.00 88.60 429 A 1 
ATOM 3266 C C   . GLY A 0 429 . -26.531  0.618   19.884   1.00 88.60 429 A 1 
ATOM 3267 O O   . GLY A 0 429 . -26.280  1.819   19.998   1.00 88.60 429 A 1 
ATOM 3268 N N   . LYS A 0 430 . -25.856  -0.205  19.084   1.00 86.98 430 A 1 
ATOM 3269 C CA  . LYS A 0 430 . -24.861  0.180   18.091   1.00 86.98 430 A 1 
ATOM 3270 C C   . LYS A 0 430 . -25.122  -0.564  16.799   1.00 86.98 430 A 1 
ATOM 3271 C CB  . LYS A 0 430 . -23.448  -0.111  18.604   1.00 86.98 430 A 1 
ATOM 3272 O O   . LYS A 0 430 . -25.120  -1.793  16.815   1.00 86.98 430 A 1 
ATOM 3273 C CG  . LYS A 0 430 . -23.163  0.820   19.777   1.00 86.98 430 A 1 
ATOM 3274 C CD  . LYS A 0 430 . -21.682  0.877   20.133   1.00 86.98 430 A 1 
ATOM 3275 C CE  . LYS A 0 430 . -21.569  2.168   20.935   1.00 86.98 430 A 1 
ATOM 3276 N NZ  . LYS A 0 430 . -20.185  2.646   21.087   1.00 86.98 430 A 1 
ATOM 3277 N N   . SER A 0 431 . -25.300  0.169   15.709   1.00 85.51 431 A 1 
ATOM 3278 C CA  . SER A 0 431 . -25.549  -0.398  14.383   1.00 85.51 431 A 1 
ATOM 3279 C C   . SER A 0 431 . -24.699  0.286   13.315   1.00 85.51 431 A 1 
ATOM 3280 C CB  . SER A 0 431 . -27.042  -0.368  14.032   1.00 85.51 431 A 1 
ATOM 3281 O O   . SER A 0 431 . -24.501  1.499   13.355   1.00 85.51 431 A 1 
ATOM 3282 O OG  . SER A 0 431 . -27.619  0.903   14.276   1.00 85.51 431 A 1 
ATOM 3283 N N   . TYR A 0 432 . -24.209  -0.499  12.358   1.00 83.60 432 A 1 
ATOM 3284 C CA  . TYR A 0 432 . -23.637  -0.027  11.093   1.00 83.60 432 A 1 
ATOM 3285 C C   . TYR A 0 432 . -24.414  -0.687  9.950    1.00 83.60 432 A 1 
ATOM 3286 C CB  . TYR A 0 432 . -22.155  -0.427  10.972   1.00 83.60 432 A 1 
ATOM 3287 O O   . TYR A 0 432 . -24.531  -1.918  9.966    1.00 83.60 432 A 1 
ATOM 3288 C CG  . TYR A 0 432 . -21.189  0.065   12.036   1.00 83.60 432 A 1 
ATOM 3289 C CD1 . TYR A 0 432 . -20.382  1.189   11.790   1.00 83.60 432 A 1 
ATOM 3290 C CD2 . TYR A 0 432 . -21.049  -0.645  13.241   1.00 83.60 432 A 1 
ATOM 3291 C CE1 . TYR A 0 432 . -19.422  1.595   12.736   1.00 83.60 432 A 1 
ATOM 3292 C CE2 . TYR A 0 432 . -20.080  -0.258  14.190   1.00 83.60 432 A 1 
ATOM 3293 O OH  . TYR A 0 432 . -18.388  1.304   14.879   1.00 83.60 432 A 1 
ATOM 3294 C CZ  . TYR A 0 432 . -19.270  0.870   13.939   1.00 83.60 432 A 1 
ATOM 3295 N N   . ASP A 0 433 . -24.884  0.072   8.952    1.00 80.73 433 A 1 
ATOM 3296 C CA  . ASP A 0 433 . -25.556  -0.521  7.782    1.00 80.73 433 A 1 
ATOM 3297 C C   . ASP A 0 433 . -24.568  -1.314  6.920    1.00 80.73 433 A 1 
ATOM 3298 C CB  . ASP A 0 433 . -26.247  0.529   6.892    1.00 80.73 433 A 1 
ATOM 3299 O O   . ASP A 0 433 . -24.890  -2.400  6.450    1.00 80.73 433 A 1 
ATOM 3300 C CG  . ASP A 0 433 . -27.533  1.122   7.470    1.00 80.73 433 A 1 
ATOM 3301 O OD1 . ASP A 0 433 . -28.324  0.373   8.080    1.00 80.73 433 A 1 
ATOM 3302 O OD2 . ASP A 0 433 . -27.743  2.339   7.252    1.00 80.73 433 A 1 
ATOM 3303 N N   . SER A 0 434 . -23.339  -0.831  6.720    1.00 80.25 434 A 1 
ATOM 3304 C CA  . SER A 0 434 . -22.297  -1.649  6.089    1.00 80.25 434 A 1 
ATOM 3305 C C   . SER A 0 434 . -20.898  -1.316  6.591    1.00 80.25 434 A 1 
ATOM 3306 C CB  . SER A 0 434 . -22.408  -1.610  4.554    1.00 80.25 434 A 1 
ATOM 3307 O O   . SER A 0 434 . -20.600  -0.181  6.957    1.00 80.25 434 A 1 
ATOM 3308 O OG  . SER A 0 434 . -21.689  -0.550  3.951    1.00 80.25 434 A 1 
ATOM 3309 N N   . VAL A 0 435 . -20.007  -2.315  6.614    1.00 82.04 435 A 1 
ATOM 3310 C CA  . VAL A 0 435 . -18.597  -2.136  6.998    1.00 82.04 435 A 1 
ATOM 3311 C C   . VAL A 0 435 . -17.686  -2.828  5.991    1.00 82.04 435 A 1 
ATOM 3312 C CB  . VAL A 0 435 . -18.310  -2.617  8.437    1.00 82.04 435 A 1 
ATOM 3313 O O   . VAL A 0 435 . -17.755  -4.039  5.786    1.00 82.04 435 A 1 
ATOM 3314 C CG1 . VAL A 0 435 . -16.847  -2.341  8.828    1.00 82.04 435 A 1 
ATOM 3315 C CG2 . VAL A 0 435 . -19.196  -1.913  9.473    1.00 82.04 435 A 1 
ATOM 3316 N N   . SER A 0 436 . -16.771  -2.063  5.393    1.00 84.55 436 A 1 
ATOM 3317 C CA  . SER A 0 436 . -15.772  -2.534  4.429    1.00 84.55 436 A 1 
ATOM 3318 C C   . SER A 0 436 . -14.361  -2.171  4.905    1.00 84.55 436 A 1 
ATOM 3319 C CB  . SER A 0 436 . -16.100  -1.977  3.031    1.00 84.55 436 A 1 
ATOM 3320 O O   . SER A 0 436 . -13.960  -1.005  4.863    1.00 84.55 436 A 1 
ATOM 3321 O OG  . SER A 0 436 . -14.934  -1.546  2.338    1.00 84.55 436 A 1 
ATOM 3322 N N   . ALA A 0 437 . -13.561  -3.173  5.270    1.00 83.97 437 A 1 
ATOM 3323 C CA  . ALA A 0 437 . -12.148  -3.028  5.616    1.00 83.97 437 A 1 
ATOM 3324 C C   . ALA A 0 437 . -11.258  -3.686  4.552    1.00 83.97 437 A 1 
ATOM 3325 C CB  . ALA A 0 437 . -11.916  -3.611  7.013    1.00 83.97 437 A 1 
ATOM 3326 O O   . ALA A 0 437 . -11.341  -4.891  4.313    1.00 83.97 437 A 1 
ATOM 3327 N N   . LYS A 0 438 . -10.373  -2.908  3.923    1.00 88.00 438 A 1 
ATOM 3328 C CA  . LYS A 0 438 . -9.478   -3.329  2.834    1.00 88.00 438 A 1 
ATOM 3329 C C   . LYS A 0 438 . -8.029   -2.994  3.193    1.00 88.00 438 A 1 
ATOM 3330 C CB  . LYS A 0 438 . -9.954   -2.672  1.518    1.00 88.00 438 A 1 
ATOM 3331 O O   . LYS A 0 438 . -7.713   -1.851  3.506    1.00 88.00 438 A 1 
ATOM 3332 C CG  . LYS A 0 438 . -11.228  -3.363  0.991    1.00 88.00 438 A 1 
ATOM 3333 C CD  . LYS A 0 438 . -12.134  -2.505  0.090    1.00 88.00 438 A 1 
ATOM 3334 C CE  . LYS A 0 438 . -13.348  -3.381  -0.286   1.00 88.00 438 A 1 
ATOM 3335 N NZ  . LYS A 0 438 . -14.661  -2.701  -0.191   1.00 88.00 438 A 1 
ATOM 3336 N N   . SER A 0 439 . -7.142   -3.983  3.142    1.00 87.79 439 A 1 
ATOM 3337 C CA  . SER A 0 439 . -5.693   -3.826  3.319    1.00 87.79 439 A 1 
ATOM 3338 C C   . SER A 0 439 . -4.975   -4.423  2.117    1.00 87.79 439 A 1 
ATOM 3339 C CB  . SER A 0 439 . -5.214   -4.486  4.618    1.00 87.79 439 A 1 
ATOM 3340 O O   . SER A 0 439 . -5.313   -5.518  1.673    1.00 87.79 439 A 1 
ATOM 3341 O OG  . SER A 0 439 . -3.883   -4.112  4.950    1.00 87.79 439 A 1 
ATOM 3342 N N   . TYR A 0 440 . -3.981   -3.707  1.614    1.00 89.06 440 A 1 
ATOM 3343 C CA  . TYR A 0 440 . -3.138   -4.093  0.493    1.00 89.06 440 A 1 
ATOM 3344 C C   . TYR A 0 440 . -1.697   -3.742  0.848    1.00 89.06 440 A 1 
ATOM 3345 C CB  . TYR A 0 440 . -3.620   -3.343  -0.755   1.00 89.06 440 A 1 
ATOM 3346 O O   . TYR A 0 440 . -1.406   -2.592  1.160    1.00 89.06 440 A 1 
ATOM 3347 C CG  . TYR A 0 440 . -2.765   -3.544  -1.988   1.00 89.06 440 A 1 
ATOM 3348 C CD1 . TYR A 0 440 . -1.697   -2.665  -2.268   1.00 89.06 440 A 1 
ATOM 3349 C CD2 . TYR A 0 440 . -3.049   -4.609  -2.864   1.00 89.06 440 A 1 
ATOM 3350 C CE1 . TYR A 0 440 . -0.920   -2.845  -3.429   1.00 89.06 440 A 1 
ATOM 3351 C CE2 . TYR A 0 440 . -2.277   -4.787  -4.026   1.00 89.06 440 A 1 
ATOM 3352 O OH  . TYR A 0 440 . -0.486   -4.098  -5.442   1.00 89.06 440 A 1 
ATOM 3353 C CZ  . TYR A 0 440 . -1.213   -3.908  -4.312   1.00 89.06 440 A 1 
ATOM 3354 N N   . ASP A 0 441 . -0.812   -4.725  0.825    1.00 90.59 441 A 1 
ATOM 3355 C CA  . ASP A 0 441 . 0.621    -4.553  1.017    1.00 90.59 441 A 1 
ATOM 3356 C C   . ASP A 0 441 . 1.323    -5.172  -0.204   1.00 90.59 441 A 1 
ATOM 3357 C CB  . ASP A 0 441 . 1.045    -5.167  2.369    1.00 90.59 441 A 1 
ATOM 3358 O O   . ASP A 0 441 . 1.105    -6.340  -0.519   1.00 90.59 441 A 1 
ATOM 3359 C CG  . ASP A 0 441 . 0.510    -4.395  3.596    1.00 90.59 441 A 1 
ATOM 3360 O OD1 . ASP A 0 441 . 0.837    -3.195  3.748    1.00 90.59 441 A 1 
ATOM 3361 O OD2 . ASP A 0 441 . -0.199   -4.966  4.459    1.00 90.59 441 A 1 
ATOM 3362 N N   . ASN A 0 442 . 2.130    -4.390  -0.918   1.00 91.33 442 A 1 
ATOM 3363 C CA  . ASN A 0 442 . 2.924    -4.825  -2.065   1.00 91.33 442 A 1 
ATOM 3364 C C   . ASN A 0 442 . 4.390    -4.459  -1.858   1.00 91.33 442 A 1 
ATOM 3365 C CB  . ASN A 0 442 . 2.378    -4.216  -3.363   1.00 91.33 442 A 1 
ATOM 3366 O O   . ASN A 0 442 . 4.694    -3.373  -1.367   1.00 91.33 442 A 1 
ATOM 3367 C CG  . ASN A 0 442 . 3.093    -4.786  -4.576   1.00 91.33 442 A 1 
ATOM 3368 N ND2 . ASN A 0 442 . 4.093    -4.115  -5.104   1.00 91.33 442 A 1 
ATOM 3369 O OD1 . ASN A 0 442 . 2.746    -5.859  -5.033   1.00 91.33 442 A 1 
ATOM 3370 N N   . GLU A 0 443 . 5.288    -5.344  -2.264   1.00 93.60 443 A 1 
ATOM 3371 C CA  . GLU A 0 443 . 6.729    -5.149  -2.207   1.00 93.60 443 A 1 
ATOM 3372 C C   . GLU A 0 443 . 7.359    -5.730  -3.473   1.00 93.60 443 A 1 
ATOM 3373 C CB  . GLU A 0 443 . 7.240    -5.795  -0.913   1.00 93.60 443 A 1 
ATOM 3374 O O   . GLU A 0 443 . 7.290    -6.933  -3.714   1.00 93.60 443 A 1 
ATOM 3375 C CG  . GLU A 0 443 . 8.728    -5.547  -0.648   1.00 93.60 443 A 1 
ATOM 3376 C CD  . GLU A 0 443 . 9.135    -5.972  0.773    1.00 93.60 443 A 1 
ATOM 3377 O OE1 . GLU A 0 443 . 10.188   -5.492  1.252    1.00 93.60 443 A 1 
ATOM 3378 O OE2 . GLU A 0 443 . 8.392    -6.739  1.434    1.00 93.60 443 A 1 
ATOM 3379 N N   . SER A 0 444 . 7.953    -4.858  -4.279   1.00 94.90 444 A 1 
ATOM 3380 C CA  . SER A 0 444 . 8.514    -5.155  -5.593   1.00 94.90 444 A 1 
ATOM 3381 C C   . SER A 0 444 . 9.989    -4.769  -5.622   1.00 94.90 444 A 1 
ATOM 3382 C CB  . SER A 0 444 . 7.742    -4.393  -6.674   1.00 94.90 444 A 1 
ATOM 3383 O O   . SER A 0 444 . 10.369   -3.668  -5.229   1.00 94.90 444 A 1 
ATOM 3384 O OG  . SER A 0 444 . 6.459    -4.957  -6.862   1.00 94.90 444 A 1 
ATOM 3385 N N   . TYR A 0 445 . 10.832   -5.666  -6.117   1.00 96.34 445 A 1 
ATOM 3386 C CA  . TYR A 0 445 . 12.264   -5.476  -6.308   1.00 96.34 445 A 1 
ATOM 3387 C C   . TYR A 0 445 . 12.645   -5.910  -7.718   1.00 96.34 445 A 1 
ATOM 3388 C CB  . TYR A 0 445 . 13.042   -6.286  -5.263   1.00 96.34 445 A 1 
ATOM 3389 O O   . TYR A 0 445 . 12.258   -6.987  -8.166   1.00 96.34 445 A 1 
ATOM 3390 C CG  . TYR A 0 445 . 14.548   -6.277  -5.462   1.00 96.34 445 A 1 
ATOM 3391 C CD1 . TYR A 0 445 . 15.179   -7.322  -6.168   1.00 96.34 445 A 1 
ATOM 3392 C CD2 . TYR A 0 445 . 15.316   -5.211  -4.955   1.00 96.34 445 A 1 
ATOM 3393 C CE1 . TYR A 0 445 . 16.577   -7.312  -6.347   1.00 96.34 445 A 1 
ATOM 3394 C CE2 . TYR A 0 445 . 16.712   -5.199  -5.126   1.00 96.34 445 A 1 
ATOM 3395 O OH  . TYR A 0 445 . 18.696   -6.253  -5.957   1.00 96.34 445 A 1 
ATOM 3396 C CZ  . TYR A 0 445 . 17.345   -6.255  -5.817   1.00 96.34 445 A 1 
ATOM 3397 N N   . ALA A 0 446 . 13.462   -5.113  -8.398   1.00 96.35 446 A 1 
ATOM 3398 C CA  . ALA A 0 446 . 14.076   -5.492  -9.659   1.00 96.35 446 A 1 
ATOM 3399 C C   . ALA A 0 446 . 15.539   -5.051  -9.705   1.00 96.35 446 A 1 
ATOM 3400 C CB  . ALA A 0 446 . 13.255   -4.941  -10.831  1.00 96.35 446 A 1 
ATOM 3401 O O   . ALA A 0 446 . 15.900   -3.972  -9.232   1.00 96.35 446 A 1 
ATOM 3402 N N   . ARG A 0 447 . 16.375   -5.893  -10.310  1.00 97.29 447 A 1 
ATOM 3403 C CA  . ARG A 0 447 . 17.780   -5.633  -10.598  1.00 97.29 447 A 1 
ATOM 3404 C C   . ARG A 0 447 . 18.112   -6.103  -12.007  1.00 97.29 447 A 1 
ATOM 3405 C CB  . ARG A 0 447 . 18.651   -6.304  -9.532   1.00 97.29 447 A 1 
ATOM 3406 O O   . ARG A 0 447 . 17.942   -7.279  -12.332  1.00 97.29 447 A 1 
ATOM 3407 C CG  . ARG A 0 447 . 20.153   -6.080  -9.771   1.00 97.29 447 A 1 
ATOM 3408 C CD  . ARG A 0 447 . 20.969   -6.631  -8.596   1.00 97.29 447 A 1 
ATOM 3409 N NE  . ARG A 0 447 . 20.971   -8.108  -8.602   1.00 97.29 447 A 1 
ATOM 3410 N NH1 . ARG A 0 447 . 22.863   -8.358  -9.872   1.00 97.29 447 A 1 
ATOM 3411 N NH2 . ARG A 0 447 . 21.637   -10.143 -9.335   1.00 97.29 447 A 1 
ATOM 3412 C CZ  . ARG A 0 447 . 21.824   -8.861  -9.264   1.00 97.29 447 A 1 
ATOM 3413 N N   . ALA A 0 448 . 18.620   -5.190  -12.820  1.00 97.95 448 A 1 
ATOM 3414 C CA  . ALA A 0 448 . 19.247   -5.486  -14.096  1.00 97.95 448 A 1 
ATOM 3415 C C   . ALA A 0 448 . 20.744   -5.182  -13.999  1.00 97.95 448 A 1 
ATOM 3416 C CB  . ALA A 0 448 . 18.547   -4.693  -15.204  1.00 97.95 448 A 1 
ATOM 3417 O O   . ALA A 0 448 . 21.124   -4.148  -13.457  1.00 97.95 448 A 1 
ATOM 3418 N N   . VAL A 0 449 . 21.576   -6.079  -14.520  1.00 97.78 449 A 1 
ATOM 3419 C CA  . VAL A 0 449 . 23.006   -5.852  -14.754  1.00 97.78 449 A 1 
ATOM 3420 C C   . VAL A 0 449 . 23.292   -6.167  -16.215  1.00 97.78 449 A 1 
ATOM 3421 C CB  . VAL A 0 449 . 23.903   -6.692  -13.820  1.00 97.78 449 A 1 
ATOM 3422 O O   . VAL A 0 449 . 22.776   -7.163  -16.732  1.00 97.78 449 A 1 
ATOM 3423 C CG1 . VAL A 0 449 . 25.400   -6.544  -14.121  1.00 97.78 449 A 1 
ATOM 3424 C CG2 . VAL A 0 449 . 23.698   -6.296  -12.353  1.00 97.78 449 A 1 
ATOM 3425 N N   . GLN A 0 450 . 24.100   -5.335  -16.859  1.00 95.87 450 A 1 
ATOM 3426 C CA  . GLN A 0 450 . 24.796   -5.677  -18.097  1.00 95.87 450 A 1 
ATOM 3427 C C   . GLN A 0 450 . 26.267   -5.330  -17.895  1.00 95.87 450 A 1 
ATOM 3428 C CB  . GLN A 0 450 . 24.210   -4.980  -19.336  1.00 95.87 450 A 1 
ATOM 3429 O O   . GLN A 0 450 . 26.554   -4.245  -17.390  1.00 95.87 450 A 1 
ATOM 3430 C CG  . GLN A 0 450 . 22.674   -5.030  -19.390  1.00 95.87 450 A 1 
ATOM 3431 C CD  . GLN A 0 450 . 22.096   -4.320  -20.606  1.00 95.87 450 A 1 
ATOM 3432 N NE2 . GLN A 0 450 . 22.464   -4.717  -21.803  1.00 95.87 450 A 1 
ATOM 3433 O OE1 . GLN A 0 450 . 21.225   -3.468  -20.499  1.00 95.87 450 A 1 
ATOM 3434 N N   . ALA A 0 451 . 27.162   -6.243  -18.234  1.00 95.12 451 A 1 
ATOM 3435 C CA  . ALA A 0 451 . 28.589   -5.991  -18.309  1.00 95.12 451 A 1 
ATOM 3436 C C   . ALA A 0 451 . 29.082   -6.479  -19.669  1.00 95.12 451 A 1 
ATOM 3437 C CB  . ALA A 0 451 . 29.307   -6.675  -17.141  1.00 95.12 451 A 1 
ATOM 3438 O O   . ALA A 0 451 . 28.588   -7.503  -20.137  1.00 95.12 451 A 1 
ATOM 3439 N N   . ASP A 0 452 . 30.011   -5.738  -20.246  1.00 92.68 452 A 1 
ATOM 3440 C CA  . ASP A 0 452 . 30.602   -5.958  -21.560  1.00 92.68 452 A 1 
ATOM 3441 C C   . ASP A 0 452 . 32.122   -5.726  -21.448  1.00 92.68 452 A 1 
ATOM 3442 C CB  . ASP A 0 452 . 29.908   -5.005  -22.547  1.00 92.68 452 A 1 
ATOM 3443 O O   . ASP A 0 452 . 32.571   -5.005  -20.547  1.00 92.68 452 A 1 
ATOM 3444 C CG  . ASP A 0 452 . 30.095   -5.385  -24.011  1.00 92.68 452 A 1 
ATOM 3445 O OD1 . ASP A 0 452 . 30.755   -6.423  -24.236  1.00 92.68 452 A 1 
ATOM 3446 O OD2 . ASP A 0 452 . 29.486   -4.664  -24.835  1.00 92.68 452 A 1 
ATOM 3447 N N   . ASP A 0 453 . 32.922   -6.412  -22.259  1.00 91.81 453 A 1 
ATOM 3448 C CA  . ASP A 0 453 . 34.392   -6.462  -22.147  1.00 91.81 453 A 1 
ATOM 3449 C C   . ASP A 0 453 . 34.998   -6.918  -23.480  1.00 91.81 453 A 1 
ATOM 3450 C CB  . ASP A 0 453 . 34.788   -7.378  -20.954  1.00 91.81 453 A 1 
ATOM 3451 O O   . ASP A 0 453 . 35.470   -8.062  -23.583  1.00 91.81 453 A 1 
ATOM 3452 C CG  . ASP A 0 453 . 36.288   -7.684  -20.745  1.00 91.81 453 A 1 
ATOM 3453 O OD1 . ASP A 0 453 . 37.193   -6.894  -21.076  1.00 91.81 453 A 1 
ATOM 3454 O OD2 . ASP A 0 453 . 36.644   -8.658  -20.028  1.00 91.81 453 A 1 
ATOM 3455 N N   . ASP A 0 454 . 34.975   -6.032  -24.486  1.00 89.96 454 A 1 
ATOM 3456 C CA  . ASP A 0 454 . 35.662   -6.269  -25.751  1.00 89.96 454 A 1 
ATOM 3457 C C   . ASP A 0 454 . 37.174   -6.113  -25.568  1.00 89.96 454 A 1 
ATOM 3458 C CB  . ASP A 0 454 . 35.187   -5.367  -26.910  1.00 89.96 454 A 1 
ATOM 3459 O O   . ASP A 0 454 . 37.696   -5.182  -24.953  1.00 89.96 454 A 1 
ATOM 3460 C CG  . ASP A 0 454 . 33.836   -5.737  -27.526  1.00 89.96 454 A 1 
ATOM 3461 O OD1 . ASP A 0 454 . 33.608   -6.964  -27.637  1.00 89.96 454 A 1 
ATOM 3462 O OD2 . ASP A 0 454 . 33.168   -4.843  -28.099  1.00 89.96 454 A 1 
ATOM 3463 N N   . GLN A 0 455 . 37.916   -7.042  -26.157  1.00 88.12 455 A 1 
ATOM 3464 C CA  . GLN A 0 455 . 39.367   -7.002  -26.289  1.00 88.12 455 A 1 
ATOM 3465 C C   . GLN A 0 455 . 39.708   -7.225  -27.750  1.00 88.12 455 A 1 
ATOM 3466 C CB  . GLN A 0 455 . 40.015   -8.085  -25.411  1.00 88.12 455 A 1 
ATOM 3467 O O   . GLN A 0 455 . 39.229   -8.188  -28.344  1.00 88.12 455 A 1 
ATOM 3468 C CG  . GLN A 0 455 . 39.780   -7.792  -23.928  1.00 88.12 455 A 1 
ATOM 3469 C CD  . GLN A 0 455 . 40.280   -8.866  -22.974  1.00 88.12 455 A 1 
ATOM 3470 N NE2 . GLN A 0 455 . 39.874   -8.780  -21.730  1.00 88.12 455 A 1 
ATOM 3471 O OE1 . GLN A 0 455 . 41.022   -9.793  -23.275  1.00 88.12 455 A 1 
ATOM 3472 N N   . TRP A 0 456 . 40.568   -6.391  -28.325  1.00 86.08 456 A 1 
ATOM 3473 C CA  . TRP A 0 456 . 40.976   -6.518  -29.723  1.00 86.08 456 A 1 
ATOM 3474 C C   . TRP A 0 456 . 42.446   -6.162  -29.913  1.00 86.08 456 A 1 
ATOM 3475 C CB  . TRP A 0 456 . 40.066   -5.658  -30.612  1.00 86.08 456 A 1 
ATOM 3476 O O   . TRP A 0 456 . 42.990   -5.336  -29.182  1.00 86.08 456 A 1 
ATOM 3477 C CG  . TRP A 0 456 . 40.113   -4.182  -30.351  1.00 86.08 456 A 1 
ATOM 3478 C CD1 . TRP A 0 456 . 39.334   -3.512  -29.471  1.00 86.08 456 A 1 
ATOM 3479 C CD2 . TRP A 0 456 . 40.981   -3.177  -30.962  1.00 86.08 456 A 1 
ATOM 3480 C CE2 . TRP A 0 456 . 40.676   -1.907  -30.386  1.00 86.08 456 A 1 
ATOM 3481 C CE3 . TRP A 0 456 . 41.991   -3.211  -31.949  1.00 86.08 456 A 1 
ATOM 3482 N NE1 . TRP A 0 456 . 39.653   -2.170  -29.495  1.00 86.08 456 A 1 
ATOM 3483 C CH2 . TRP A 0 456 . 42.367   -0.807  -31.731  1.00 86.08 456 A 1 
ATOM 3484 C CZ2 . TRP A 0 456 . 41.357   -0.735  -30.753  1.00 86.08 456 A 1 
ATOM 3485 C CZ3 . TRP A 0 456 . 42.675   -2.041  -32.331  1.00 86.08 456 A 1 
ATOM 3486 N N   . ALA A 0 457 . 43.090   -6.773  -30.904  1.00 85.06 457 A 1 
ATOM 3487 C CA  . ALA A 0 457 . 44.356   -6.292  -31.440  1.00 85.06 457 A 1 
ATOM 3488 C C   . ALA A 0 457 . 44.375   -6.374  -32.965  1.00 85.06 457 A 1 
ATOM 3489 C CB  . ALA A 0 457 . 45.542   -7.072  -30.865  1.00 85.06 457 A 1 
ATOM 3490 O O   . ALA A 0 457 . 43.729   -7.242  -33.554  1.00 85.06 457 A 1 
ATOM 3491 N N   . GLU A 0 458 . 45.169   -5.498  -33.565  1.00 83.60 458 A 1 
ATOM 3492 C CA  . GLU A 0 458 . 45.536   -5.514  -34.977  1.00 83.60 458 A 1 
ATOM 3493 C C   . GLU A 0 458 . 47.058   -5.394  -35.080  1.00 83.60 458 A 1 
ATOM 3494 C CB  . GLU A 0 458 . 44.882   -4.338  -35.727  1.00 83.60 458 A 1 
ATOM 3495 O O   . GLU A 0 458 . 47.648   -4.557  -34.395  1.00 83.60 458 A 1 
ATOM 3496 C CG  . GLU A 0 458 . 43.343   -4.351  -35.744  1.00 83.60 458 A 1 
ATOM 3497 C CD  . GLU A 0 458 . 42.733   -3.239  -36.625  1.00 83.60 458 A 1 
ATOM 3498 O OE1 . GLU A 0 458 . 41.487   -3.094  -36.620  1.00 83.60 458 A 1 
ATOM 3499 O OE2 . GLU A 0 458 . 43.478   -2.562  -37.377  1.00 83.60 458 A 1 
ATOM 3500 N N   . ASP A 0 459 . 47.678   -6.174  -35.960  1.00 79.18 459 A 1 
ATOM 3501 C CA  . ASP A 0 459 . 49.066   -5.988  -36.380  1.00 79.18 459 A 1 
ATOM 3502 C C   . ASP A 0 459 . 49.133   -5.798  -37.902  1.00 79.18 459 A 1 
ATOM 3503 C CB  . ASP A 0 459 . 49.994   -7.081  -35.820  1.00 79.18 459 A 1 
ATOM 3504 O O   . ASP A 0 459 . 48.459   -6.477  -38.681  1.00 79.18 459 A 1 
ATOM 3505 C CG  . ASP A 0 459 . 49.637   -8.528  -36.179  1.00 79.18 459 A 1 
ATOM 3506 O OD1 . ASP A 0 459 . 48.690   -9.073  -35.561  1.00 79.18 459 A 1 
ATOM 3507 O OD2 . ASP A 0 459 . 50.390   -9.125  -36.984  1.00 79.18 459 A 1 
ATOM 3508 N N   . TYR A 0 460 . 49.892   -4.792  -38.344  1.00 79.39 460 A 1 
ATOM 3509 C CA  . TYR A 0 460 . 50.029   -4.439  -39.756  1.00 79.39 460 A 1 
ATOM 3510 C C   . TYR A 0 460 . 51.491   -4.318  -40.166  1.00 79.39 460 A 1 
ATOM 3511 C CB  . TYR A 0 460 . 49.255   -3.161  -40.094  1.00 79.39 460 A 1 
ATOM 3512 O O   . TYR A 0 460 . 52.159   -3.301  -39.940  1.00 79.39 460 A 1 
ATOM 3513 C CG  . TYR A 0 460 . 49.366   -2.796  -41.566  1.00 79.39 460 A 1 
ATOM 3514 C CD1 . TYR A 0 460 . 50.290   -1.819  -41.978  1.00 79.39 460 A 1 
ATOM 3515 C CD2 . TYR A 0 460 . 48.634   -3.513  -42.527  1.00 79.39 460 A 1 
ATOM 3516 C CE1 . TYR A 0 460 . 50.483   -1.562  -43.346  1.00 79.39 460 A 1 
ATOM 3517 C CE2 . TYR A 0 460 . 48.804   -3.255  -43.902  1.00 79.39 460 A 1 
ATOM 3518 O OH  . TYR A 0 460 . 49.979   -2.033  -45.625  1.00 79.39 460 A 1 
ATOM 3519 C CZ  . TYR A 0 460 . 49.741   -2.283  -44.308  1.00 79.39 460 A 1 
ATOM 3520 N N   . ASP A 0 461 . 51.953   -5.334  -40.882  1.00 77.80 461 A 1 
ATOM 3521 C CA  . ASP A 0 461 . 53.323   -5.428  -41.347  1.00 77.80 461 A 1 
ATOM 3522 C C   . ASP A 0 461 . 53.436   -4.951  -42.805  1.00 77.80 461 A 1 
ATOM 3523 C CB  . ASP A 0 461 . 53.845   -6.856  -41.098  1.00 77.80 461 A 1 
ATOM 3524 O O   . ASP A 0 461 . 52.573   -5.181  -43.666  1.00 77.80 461 A 1 
ATOM 3525 C CG  . ASP A 0 461 . 55.287   -6.889  -40.582  1.00 77.80 461 A 1 
ATOM 3526 O OD1 . ASP A 0 461 . 56.025   -5.907  -40.859  1.00 77.80 461 A 1 
ATOM 3527 O OD2 . ASP A 0 461 . 55.709   -7.935  -40.041  1.00 77.80 461 A 1 
ATOM 3528 N N   . ARG A 0 462 . 54.515   -4.235  -43.134  1.00 71.27 462 A 1 
ATOM 3529 C CA  . ARG A 0 462 . 54.763   -3.792  -44.513  1.00 71.27 462 A 1 
ATOM 3530 C C   . ARG A 0 462 . 56.237   -3.720  -44.847  1.00 71.27 462 A 1 
ATOM 3531 C CB  . ARG A 0 462 . 54.077   -2.446  -44.764  1.00 71.27 462 A 1 
ATOM 3532 O O   . ARG A 0 462 . 56.956   -2.834  -44.390  1.00 71.27 462 A 1 
ATOM 3533 C CG  . ARG A 0 462 . 54.152   -2.112  -46.257  1.00 71.27 462 A 1 
ATOM 3534 C CD  . ARG A 0 462 . 53.651   -0.700  -46.516  1.00 71.27 462 A 1 
ATOM 3535 N NE  . ARG A 0 462 . 53.708   -0.416  -47.959  1.00 71.27 462 A 1 
ATOM 3536 N NH1 . ARG A 0 462 . 53.065   1.767   -47.819  1.00 71.27 462 A 1 
ATOM 3537 N NH2 . ARG A 0 462 . 53.441   0.840   -49.828  1.00 71.27 462 A 1 
ATOM 3538 C CZ  . ARG A 0 462 . 53.409   0.728   -48.529  1.00 71.27 462 A 1 
ATOM 3539 N N   . TYR A 0 463 . 56.643   -4.511  -45.836  1.00 69.21 463 A 1 
ATOM 3540 C CA  . TYR A 0 463 . 58.019   -4.553  -46.320  1.00 69.21 463 A 1 
ATOM 3541 C C   . TYR A 0 463 . 58.149   -4.208  -47.816  1.00 69.21 463 A 1 
ATOM 3542 C CB  . TYR A 0 463 . 58.621   -5.913  -45.947  1.00 69.21 463 A 1 
ATOM 3543 O O   . TYR A 0 463 . 57.384   -4.654  -48.676  1.00 69.21 463 A 1 
ATOM 3544 C CG  . TYR A 0 463 . 57.933   -7.094  -46.600  1.00 69.21 463 A 1 
ATOM 3545 C CD1 . TYR A 0 463 . 56.826   -7.713  -45.982  1.00 69.21 463 A 1 
ATOM 3546 C CD2 . TYR A 0 463 . 58.396   -7.549  -47.850  1.00 69.21 463 A 1 
ATOM 3547 C CE1 . TYR A 0 463 . 56.177   -8.787  -46.615  1.00 69.21 463 A 1 
ATOM 3548 C CE2 . TYR A 0 463 . 57.759   -8.630  -48.480  1.00 69.21 463 A 1 
ATOM 3549 O OH  . TYR A 0 463 . 56.058   -10.279 -48.500  1.00 69.21 463 A 1 
ATOM 3550 C CZ  . TYR A 0 463 . 56.653   -9.249  -47.858  1.00 69.21 463 A 1 
ATOM 3551 N N   . ASP A 0 464 . 59.178   -3.426  -48.155  1.00 63.57 464 A 1 
ATOM 3552 C CA  . ASP A 0 464 . 59.610   -3.143  -49.528  1.00 63.57 464 A 1 
ATOM 3553 C C   . ASP A 0 464 . 61.074   -3.578  -49.691  1.00 63.57 464 A 1 
ATOM 3554 C CB  . ASP A 0 464 . 59.367   -1.659  -49.866  1.00 63.57 464 A 1 
ATOM 3555 O O   . ASP A 0 464 . 61.999   -2.985  -49.125  1.00 63.57 464 A 1 
ATOM 3556 C CG  . ASP A 0 464 . 59.675   -1.248  -51.317  1.00 63.57 464 A 1 
ATOM 3557 O OD1 . ASP A 0 464 . 60.103   -2.078  -52.145  1.00 63.57 464 A 1 
ATOM 3558 O OD2 . ASP A 0 464 . 59.499   -0.045  -51.642  1.00 63.57 464 A 1 
ATOM 3559 N N   . SER A 0 465 . 61.276   -4.648  -50.464  1.00 58.78 465 A 1 
ATOM 3560 C CA  . SER A 0 465 . 62.597   -5.130  -50.861  1.00 58.78 465 A 1 
ATOM 3561 C C   . SER A 0 465 . 62.860   -4.760  -52.319  1.00 58.78 465 A 1 
ATOM 3562 C CB  . SER A 0 465 . 62.756   -6.626  -50.568  1.00 58.78 465 A 1 
ATOM 3563 O O   . SER A 0 465 . 62.228   -5.275  -53.246  1.00 58.78 465 A 1 
ATOM 3564 O OG  . SER A 0 465 . 61.872   -7.436  -51.312  1.00 58.78 465 A 1 
ATOM 3565 N N   . ARG A 0 466 . 63.804   -3.837  -52.526  1.00 54.01 466 A 1 
ATOM 3566 C CA  . ARG A 0 466 . 64.179   -3.337  -53.852  1.00 54.01 466 A 1 
ATOM 3567 C C   . ARG A 0 466 . 65.503   -3.961  -54.276  1.00 54.01 466 A 1 
ATOM 3568 C CB  . ARG A 0 466 . 64.247   -1.798  -53.831  1.00 54.01 466 A 1 
ATOM 3569 O O   . ARG A 0 466 . 66.555   -3.431  -53.918  1.00 54.01 466 A 1 
ATOM 3570 C CG  . ARG A 0 466 . 62.914   -1.155  -53.429  1.00 54.01 466 A 1 
ATOM 3571 C CD  . ARG A 0 466 . 63.026   0.369   -53.406  1.00 54.01 466 A 1 
ATOM 3572 N NE  . ARG A 0 466 . 61.778   0.959   -52.909  1.00 54.01 466 A 1 
ATOM 3573 N NH1 . ARG A 0 466 . 62.511   3.096   -52.511  1.00 54.01 466 A 1 
ATOM 3574 N NH2 . ARG A 0 466 . 60.478   2.452   -51.840  1.00 54.01 466 A 1 
ATOM 3575 C CZ  . ARG A 0 466 . 61.595   2.171   -52.434  1.00 54.01 466 A 1 
ATOM 3576 N N   . ASP A 0 467 . 65.476   -5.028  -55.079  1.00 46.73 467 A 1 
ATOM 3577 C CA  . ASP A 0 467 . 66.705   -5.485  -55.733  1.00 46.73 467 A 1 
ATOM 3578 C C   . ASP A 0 467 . 67.111   -4.453  -56.795  1.00 46.73 467 A 1 
ATOM 3579 C CB  . ASP A 0 467 . 66.605   -6.899  -56.342  1.00 46.73 467 A 1 
ATOM 3580 O O   . ASP A 0 467 . 66.528   -4.352  -57.883  1.00 46.73 467 A 1 
ATOM 3581 C CG  . ASP A 0 467 . 66.665   -8.045  -55.324  1.00 46.73 467 A 1 
ATOM 3582 O OD1 . ASP A 0 467 . 67.384   -7.889  -54.311  1.00 46.73 467 A 1 
ATOM 3583 O OD2 . ASP A 0 467 . 66.068   -9.107  -55.610  1.00 46.73 467 A 1 
ATOM 3584 N N   . ALA A 0 468 . 68.143   -3.667  -56.485  1.00 46.03 468 A 1 
ATOM 3585 C CA  . ALA A 0 468 . 68.808   -2.824  -57.465  1.00 46.03 468 A 1 
ATOM 3586 C C   . ALA A 0 468 . 69.459   -3.725  -58.530  1.00 46.03 468 A 1 
ATOM 3587 C CB  . ALA A 0 468 . 69.813   -1.917  -56.745  1.00 46.03 468 A 1 
ATOM 3588 O O   . ALA A 0 468 . 70.452   -4.398  -58.267  1.00 46.03 468 A 1 
ATOM 3589 N N   . GLY A 0 469 . 68.869   -3.751  -59.732  1.00 44.69 469 A 1 
ATOM 3590 C CA  . GLY A 0 469 . 69.165   -4.737  -60.777  1.00 44.69 469 A 1 
ATOM 3591 C C   . GLY A 0 469 . 70.658   -4.997  -61.011  1.00 44.69 469 A 1 
ATOM 3592 O O   . GLY A 0 469 . 71.384   -4.130  -61.510  1.00 44.69 469 A 1 
ATOM 3593 N N   . ALA A 0 470 . 71.087   -6.223  -60.691  1.00 39.01 470 A 1 
ATOM 3594 C CA  . ALA A 0 470 . 72.472   -6.669  -60.784  1.00 39.01 470 A 1 
ATOM 3595 C C   . ALA A 0 470 . 73.062   -6.406  -62.181  1.00 39.01 470 A 1 
ATOM 3596 C CB  . ALA A 0 470 . 72.545   -8.152  -60.403  1.00 39.01 470 A 1 
ATOM 3597 O O   . ALA A 0 470 . 72.508   -6.786  -63.218  1.00 39.01 470 A 1 
ATOM 3598 N N   . GLN A 0 471 . 74.212   -5.734  -62.213  1.00 42.23 471 A 1 
ATOM 3599 C CA  . GLN A 0 471 . 74.764   -5.179  -63.446  1.00 42.23 471 A 1 
ATOM 3600 C C   . GLN A 0 471 . 75.416   -6.266  -64.313  1.00 42.23 471 A 1 
ATOM 3601 C CB  . GLN A 0 471 . 75.751   -4.047  -63.120  1.00 42.23 471 A 1 
ATOM 3602 O O   . GLN A 0 471 . 76.601   -6.566  -64.165  1.00 42.23 471 A 1 
ATOM 3603 C CG  . GLN A 0 471 . 75.124   -2.915  -62.291  1.00 42.23 471 A 1 
ATOM 3604 C CD  . GLN A 0 471 . 76.102   -1.774  -62.031  1.00 42.23 471 A 1 
ATOM 3605 N NE2 . GLN A 0 471 . 75.892   -1.007  -60.987  1.00 42.23 471 A 1 
ATOM 3606 O OE1 . GLN A 0 471 . 77.027   -1.512  -62.798  1.00 42.23 471 A 1 
ATOM 3607 N N   . GLY A 0 472 . 74.668   -6.806  -65.279  1.00 36.45 472 A 1 
ATOM 3608 C CA  . GLY A 0 472 . 75.170   -7.740  -66.294  1.00 36.45 472 A 1 
ATOM 3609 C C   . GLY A 0 472 . 76.219   -7.114  -67.224  1.00 36.45 472 A 1 
ATOM 3610 O O   . GLY A 0 472 . 75.917   -6.743  -68.356  1.00 36.45 472 A 1 
ATOM 3611 N N   . ARG A 0 473 . 77.469   -6.980  -66.761  1.00 41.79 473 A 1 
ATOM 3612 C CA  . ARG A 0 473 . 78.584   -6.390  -67.522  1.00 41.79 473 A 1 
ATOM 3613 C C   . ARG A 0 473 . 79.600   -7.458  -67.926  1.00 41.79 473 A 1 
ATOM 3614 C CB  . ARG A 0 473 . 79.227   -5.237  -66.734  1.00 41.79 473 A 1 
ATOM 3615 O O   . ARG A 0 473 . 80.432   -7.876  -67.125  1.00 41.79 473 A 1 
ATOM 3616 C CG  . ARG A 0 473 . 78.256   -4.063  -66.524  1.00 41.79 473 A 1 
ATOM 3617 C CD  . ARG A 0 473 . 78.995   -2.869  -65.905  1.00 41.79 473 A 1 
ATOM 3618 N NE  . ARG A 0 473 . 78.073   -1.814  -65.452  1.00 41.79 473 A 1 
ATOM 3619 N NH1 . ARG A 0 473 . 77.792   -0.630  -67.410  1.00 41.79 473 A 1 
ATOM 3620 N NH2 . ARG A 0 473 . 76.772   0.019   -65.521  1.00 41.79 473 A 1 
ATOM 3621 C CZ  . ARG A 0 473 . 77.555   -0.815  -66.139  1.00 41.79 473 A 1 
ATOM 3622 N N   . GLY A 0 474 . 79.539   -7.871  -69.192  1.00 37.57 474 A 1 
ATOM 3623 C CA  . GLY A 0 474 . 80.460   -8.847  -69.779  1.00 37.57 474 A 1 
ATOM 3624 C C   . GLY A 0 474 . 81.930   -8.419  -69.680  1.00 37.57 474 A 1 
ATOM 3625 O O   . GLY A 0 474 . 82.298   -7.303  -70.047  1.00 37.57 474 A 1 
ATOM 3626 N N   . ALA A 0 475 . 82.783   -9.318  -69.189  1.00 27.59 475 A 1 
ATOM 3627 C CA  . ALA A 0 475 . 84.207   -9.063  -68.994  1.00 27.59 475 A 1 
ATOM 3628 C C   . ALA A 0 475 . 85.004   -9.233  -70.305  1.00 27.59 475 A 1 
ATOM 3629 C CB  . ALA A 0 475 . 84.704   -9.983  -67.870  1.00 27.59 475 A 1 
ATOM 3630 O O   . ALA A 0 475 . 85.432   -10.335 -70.645  1.00 27.59 475 A 1 
ATOM 3631 N N   . SER A 0 476 . 85.247   -8.140  -71.035  1.00 35.72 476 A 1 
ATOM 3632 C CA  . SER A 0 476 . 85.998   -8.166  -72.301  1.00 35.72 476 A 1 
ATOM 3633 C C   . SER A 0 476 . 87.470   -7.724  -72.163  1.00 35.72 476 A 1 
ATOM 3634 C CB  . SER A 0 476 . 85.264   -7.332  -73.359  1.00 35.72 476 A 1 
ATOM 3635 O O   . SER A 0 476 . 87.737   -6.548  -71.932  1.00 35.72 476 A 1 
ATOM 3636 O OG  . SER A 0 476 . 85.210   -5.973  -72.972  1.00 35.72 476 A 1 
ATOM 3637 N N   . LYS A 0 477 . 88.398   -8.669  -72.401  1.00 29.08 477 A 1 
ATOM 3638 C CA  . LYS A 0 477 . 89.820   -8.533  -72.829  1.00 29.08 477 A 1 
ATOM 3639 C C   . LYS A 0 477 . 90.749   -7.477  -72.182  1.00 29.08 477 A 1 
ATOM 3640 C CB  . LYS A 0 477 . 89.872   -8.312  -74.359  1.00 29.08 477 A 1 
ATOM 3641 O O   . LYS A 0 477 . 90.599   -6.278  -72.387  1.00 29.08 477 A 1 
ATOM 3642 C CG  . LYS A 0 477 . 89.935   -9.594  -75.203  1.00 29.08 477 A 1 
ATOM 3643 C CD  . LYS A 0 477 . 90.097   -9.208  -76.684  1.00 29.08 477 A 1 
ATOM 3644 C CE  . LYS A 0 477 . 90.255   -10.423 -77.606  1.00 29.08 477 A 1 
ATOM 3645 N NZ  . LYS A 0 477 . 90.271   -10.012 -79.037  1.00 29.08 477 A 1 
ATOM 3646 N N   . TRP A 0 478 . 91.924   -7.952  -71.739  1.00 28.50 478 A 1 
ATOM 3647 C CA  . TRP A 0 478 . 93.206   -7.348  -72.158  1.00 28.50 478 A 1 
ATOM 3648 C C   . TRP A 0 478 . 94.352   -8.376  -72.160  1.00 28.50 478 A 1 
ATOM 3649 C CB  . TRP A 0 478 . 93.571   -6.112  -71.315  1.00 28.50 478 A 1 
ATOM 3650 O O   . TRP A 0 478 . 94.854   -8.762  -71.109  1.00 28.50 478 A 1 
ATOM 3651 C CG  . TRP A 0 478 . 94.296   -5.041  -72.080  1.00 28.50 478 A 1 
ATOM 3652 C CD1 . TRP A 0 478 . 93.694   -4.167  -72.916  1.00 28.50 478 A 1 
ATOM 3653 C CD2 . TRP A 0 478 . 95.709   -4.657  -72.056  1.00 28.50 478 A 1 
ATOM 3654 C CE2 . TRP A 0 478 . 95.870   -3.486  -72.861  1.00 28.50 478 A 1 
ATOM 3655 C CE3 . TRP A 0 478 . 96.861   -5.142  -71.399  1.00 28.50 478 A 1 
ATOM 3656 N NE1 . TRP A 0 478 . 94.619   -3.261  -73.395  1.00 28.50 478 A 1 
ATOM 3657 C CH2 . TRP A 0 478 . 98.196   -3.269  -72.229  1.00 28.50 478 A 1 
ATOM 3658 C CZ2 . TRP A 0 478 . 97.089   -2.793  -72.953  1.00 28.50 478 A 1 
ATOM 3659 C CZ3 . TRP A 0 478 . 98.090   -4.457  -71.483  1.00 28.50 478 A 1 
ATOM 3660 N N   . GLY A 0 479 . 94.772   -8.815  -73.348  1.00 35.20 479 A 1 
ATOM 3661 C CA  . GLY A 0 479 . 95.974   -9.627  -73.565  1.00 35.20 479 A 1 
ATOM 3662 C C   . GLY A 0 479 . 96.778   -8.994  -74.695  1.00 35.20 479 A 1 
ATOM 3663 O O   . GLY A 0 479 . 96.221   -8.743  -75.763  1.00 35.20 479 A 1 
ATOM 3664 N N   . LYS A 0 480 . 98.046   -8.650  -74.442  1.00 34.73 480 A 1 
ATOM 3665 C CA  . LYS A 0 480 . 98.865   -7.840  -75.356  1.00 34.73 480 A 1 
ATOM 3666 C C   . LYS A 0 480 . 100.025  -8.656  -75.932  1.00 34.73 480 A 1 
ATOM 3667 C CB  . LYS A 0 480 . 99.290   -6.531  -74.658  1.00 34.73 480 A 1 
ATOM 3668 O O   . LYS A 0 480 . 101.171  -8.487  -75.524  1.00 34.73 480 A 1 
ATOM 3669 C CG  . LYS A 0 480 . 99.497   -5.404  -75.682  1.00 34.73 480 A 1 
ATOM 3670 C CD  . LYS A 0 480 . 100.209  -4.201  -75.050  1.00 34.73 480 A 1 
ATOM 3671 C CE  . LYS A 0 480 . 99.877   -2.914  -75.813  1.00 34.73 480 A 1 
ATOM 3672 N NZ  . LYS A 0 480 . 100.545  -1.737  -75.206  1.00 34.73 480 A 1 
ATOM 3673 N N   . ASP A 0 481 . 99.711   -9.520  -76.892  1.00 34.91 481 A 1 
ATOM 3674 C CA  . ASP A 0 481 . 100.697  -10.283 -77.662  1.00 34.91 481 A 1 
ATOM 3675 C C   . ASP A 0 481 . 101.185  -9.487  -78.885  1.00 34.91 481 A 1 
ATOM 3676 C CB  . ASP A 0 481 . 100.097  -11.627 -78.105  1.00 34.91 481 A 1 
ATOM 3677 O O   . ASP A 0 481 . 100.415  -9.239  -79.809  1.00 34.91 481 A 1 
ATOM 3678 C CG  . ASP A 0 481 . 99.900   -12.592 -76.937  1.00 34.91 481 A 1 
ATOM 3679 O OD1 . ASP A 0 481 . 100.878  -12.771 -76.176  1.00 34.91 481 A 1 
ATOM 3680 O OD2 . ASP A 0 481 . 98.780   -13.133 -76.815  1.00 34.91 481 A 1 
ATOM 3681 N N   . ALA A 0 482 . 102.461  -9.080  -78.877  1.00 34.92 482 A 1 
ATOM 3682 C CA  . ALA A 0 482 . 103.266  -8.591  -80.013  1.00 34.92 482 A 1 
ATOM 3683 C C   . ALA A 0 482 . 104.664  -8.180  -79.492  1.00 34.92 482 A 1 
ATOM 3684 C CB  . ALA A 0 482 . 102.600  -7.357  -80.651  1.00 34.92 482 A 1 
ATOM 3685 O O   . ALA A 0 482 . 104.761  -7.579  -78.427  1.00 34.92 482 A 1 
ATOM 3686 N N   . ASP A 0 483 . 105.800  -8.393  -80.160  1.00 36.51 483 A 1 
ATOM 3687 C CA  . ASP A 0 483 . 106.121  -9.133  -81.388  1.00 36.51 483 A 1 
ATOM 3688 C C   . ASP A 0 483 . 107.645  -9.409  -81.350  1.00 36.51 483 A 1 
ATOM 3689 C CB  . ASP A 0 483 . 105.729  -8.266  -82.605  1.00 36.51 483 A 1 
ATOM 3690 O O   . ASP A 0 483 . 108.445  -8.475  -81.257  1.00 36.51 483 A 1 
ATOM 3691 C CG  . ASP A 0 483 . 106.152  -8.796  -83.982  1.00 36.51 483 A 1 
ATOM 3692 O OD1 . ASP A 0 483 . 106.941  -9.768  -84.054  1.00 36.51 483 A 1 
ATOM 3693 O OD2 . ASP A 0 483 . 105.725  -8.182  -84.978  1.00 36.51 483 A 1 
ATOM 3694 N N   . LYS A 0 484 . 108.076  -10.682 -81.380  1.00 36.28 484 A 1 
ATOM 3695 C CA  . LYS A 0 484 . 109.501  -11.050 -81.518  1.00 36.28 484 A 1 
ATOM 3696 C C   . LYS A 0 484 . 109.838  -11.343 -82.980  1.00 36.28 484 A 1 
ATOM 3697 C CB  . LYS A 0 484 . 109.924  -12.190 -80.571  1.00 36.28 484 A 1 
ATOM 3698 O O   . LYS A 0 484 . 110.081  -12.487 -83.363  1.00 36.28 484 A 1 
ATOM 3699 C CG  . LYS A 0 484 . 110.212  -11.715 -79.138  1.00 36.28 484 A 1 
ATOM 3700 C CD  . LYS A 0 484 . 110.922  -12.827 -78.349  1.00 36.28 484 A 1 
ATOM 3701 C CE  . LYS A 0 484 . 111.220  -12.377 -76.916  1.00 36.28 484 A 1 
ATOM 3702 N NZ  . LYS A 0 484 . 111.924  -13.435 -76.148  1.00 36.28 484 A 1 
ATOM 3703 N N   . THR A 0 485 . 109.916  -10.288 -83.782  1.00 40.04 485 A 1 
ATOM 3704 C CA  . THR A 0 485 . 110.408  -10.360 -85.160  1.00 40.04 485 A 1 
ATOM 3705 C C   . THR A 0 485 . 111.900  -10.722 -85.187  1.00 40.04 485 A 1 
ATOM 3706 C CB  . THR A 0 485 . 110.134  -9.030  -85.877  1.00 40.04 485 A 1 
ATOM 3707 O O   . THR A 0 485 . 112.757  -9.904  -84.860  1.00 40.04 485 A 1 
ATOM 3708 C CG2 . THR A 0 485 . 110.790  -8.935  -87.259  1.00 40.04 485 A 1 
ATOM 3709 O OG1 . THR A 0 485 . 108.761  -8.897  -86.152  1.00 40.04 485 A 1 
ATOM 3710 N N   . VAL A 0 486 . 112.226  -11.940 -85.637  1.00 35.50 486 A 1 
ATOM 3711 C CA  . VAL A 0 486 . 113.596  -12.358 -85.986  1.00 35.50 486 A 1 
ATOM 3712 C C   . VAL A 0 486 . 113.677  -12.519 -87.503  1.00 35.50 486 A 1 
ATOM 3713 C CB  . VAL A 0 486 . 114.023  -13.648 -85.250  1.00 35.50 486 A 1 
ATOM 3714 O O   . VAL A 0 486 . 113.198  -13.506 -88.057  1.00 35.50 486 A 1 
ATOM 3715 C CG1 . VAL A 0 486 . 115.463  -14.045 -85.611  1.00 35.50 486 A 1 
ATOM 3716 C CG2 . VAL A 0 486 . 113.965  -13.467 -83.727  1.00 35.50 486 A 1 
ATOM 3717 N N   . LYS A 0 487 . 114.283  -11.545 -88.190  1.00 40.73 487 A 1 
ATOM 3718 C CA  . LYS A 0 487 . 114.587  -11.633 -89.626  1.00 40.73 487 A 1 
ATOM 3719 C C   . LYS A 0 487 . 116.045  -12.058 -89.815  1.00 40.73 487 A 1 
ATOM 3720 C CB  . LYS A 0 487 . 114.283  -10.300 -90.338  1.00 40.73 487 A 1 
ATOM 3721 O O   . LYS A 0 487 . 116.948  -11.322 -89.436  1.00 40.73 487 A 1 
ATOM 3722 C CG  . LYS A 0 487 . 112.773  -10.046 -90.472  1.00 40.73 487 A 1 
ATOM 3723 C CD  . LYS A 0 487 . 112.474  -8.733  -91.212  1.00 40.73 487 A 1 
ATOM 3724 C CE  . LYS A 0 487 . 110.956  -8.540  -91.345  1.00 40.73 487 A 1 
ATOM 3725 N NZ  . LYS A 0 487 . 110.610  -7.268  -92.030  1.00 40.73 487 A 1 
ATOM 3726 N N   . GLY A 0 488 . 116.258  -13.237 -90.406  1.00 29.56 488 A 1 
ATOM 3727 C CA  . GLY A 0 488 . 117.545  -13.614 -91.013  1.00 29.56 488 A 1 
ATOM 3728 C C   . GLY A 0 488 . 117.759  -12.932 -92.375  1.00 29.56 488 A 1 
ATOM 3729 O O   . GLY A 0 488 . 117.009  -12.012 -92.692  1.00 29.56 488 A 1 
ATOM 3730 N N   . HIS A 0 489 . 118.681  -13.477 -93.190  1.00 33.50 489 A 1 
ATOM 3731 C CA  . HIS A 0 489 . 119.355  -12.956 -94.417  1.00 33.50 489 A 1 
ATOM 3732 C C   . HIS A 0 489 . 120.804  -12.513 -94.065  1.00 33.50 489 A 1 
ATOM 3733 C CB  . HIS A 0 489 . 118.584  -11.835 -95.169  1.00 33.50 489 A 1 
ATOM 3734 O O   . HIS A 0 489 . 120.968  -11.740 -93.131  1.00 33.50 489 A 1 
ATOM 3735 C CG  . HIS A 0 489 . 117.248  -12.190 -95.805  1.00 33.50 489 A 1 
ATOM 3736 C CD2 . HIS A 0 489 . 116.836  -11.875 -97.074  1.00 33.50 489 A 1 
ATOM 3737 N ND1 . HIS A 0 489 . 116.152  -12.725 -95.171  1.00 33.50 489 A 1 
ATOM 3738 C CE1 . HIS A 0 489 . 115.120  -12.752 -96.026  1.00 33.50 489 A 1 
ATOM 3739 N NE2 . HIS A 0 489 . 115.491  -12.241 -97.206  1.00 33.50 489 A 1 
ATOM 3740 N N   . ALA A 0 490 . 121.899  -12.952 -94.713  1.00 32.89 490 A 1 
ATOM 3741 C CA  . ALA A 0 490 . 122.068  -13.789 -95.912  1.00 32.89 490 A 1 
ATOM 3742 C C   . ALA A 0 490 . 123.420  -14.573 -95.941  1.00 32.89 490 A 1 
ATOM 3743 C CB  . ALA A 0 490 . 121.979  -12.852 -97.130  1.00 32.89 490 A 1 
ATOM 3744 O O   . ALA A 0 490 . 124.260  -14.429 -95.061  1.00 32.89 490 A 1 
ATOM 3745 N N   . HIS A 0 491 . 123.570  -15.400 -96.986  1.00 31.96 491 A 1 
ATOM 3746 C CA  . HIS A 0 491 . 124.732  -16.134 -97.544  1.00 31.96 491 A 1 
ATOM 3747 C C   . HIS A 0 491 . 126.143  -15.475 -97.487  1.00 31.96 491 A 1 
ATOM 3748 C CB  . HIS A 0 491 . 124.388  -16.225 -99.048  1.00 31.96 491 A 1 
ATOM 3749 O O   . HIS A 0 491 . 126.229  -14.258 -97.350  1.00 31.96 491 A 1 
ATOM 3750 C CG  . HIS A 0 491 . 123.094  -16.915 -99.383  1.00 31.96 491 A 1 
ATOM 3751 C CD2 . HIS A 0 491 . 121.877  -16.317 -99.583  1.00 31.96 491 A 1 
ATOM 3752 N ND1 . HIS A 0 491 . 122.933  -18.258 -99.635  1.00 31.96 491 A 1 
ATOM 3753 C CE1 . HIS A 0 491 . 121.646  -18.466 -99.959  1.00 31.96 491 A 1 
ATOM 3754 N NE2 . HIS A 0 491 . 120.963  -17.314 -99.922  1.00 31.96 491 A 1 
ATOM 3755 N N   . PRO A 0 492 . 127.237  -16.190 -97.866  1.00 41.21 492 A 1 
ATOM 3756 C CA  . PRO A 0 492 . 127.543  -17.615 -97.684  1.00 41.21 492 A 1 
ATOM 3757 C C   . PRO A 0 492 . 128.986  -17.826 -97.155  1.00 41.21 492 A 1 
ATOM 3758 C CB  . PRO A 0 492 . 127.438  -18.214 -99.093  1.00 41.21 492 A 1 
ATOM 3759 O O   . PRO A 0 492 . 129.959  -17.767 -97.906  1.00 41.21 492 A 1 
ATOM 3760 C CG  . PRO A 0 492 . 127.888  -17.059 -100.005 1.00 41.21 492 A 1 
ATOM 3761 C CD  . PRO A 0 492 . 127.901  -15.808 -99.108  1.00 41.21 492 A 1 
ATOM 3762 N N   . GLY A 0 493 . 129.136  -18.141 -95.870  1.00 37.96 493 A 1 
ATOM 3763 C CA  . GLY A 0 493 . 130.430  -18.477 -95.275  1.00 37.96 493 A 1 
ATOM 3764 C C   . GLY A 0 493 . 130.262  -18.806 -93.798  1.00 37.96 493 A 1 
ATOM 3765 O O   . GLY A 0 493 . 129.880  -17.934 -93.029  1.00 37.96 493 A 1 
ATOM 3766 N N   . TYR A 0 494 . 130.558  -20.054 -93.425  1.00 31.58 494 A 1 
ATOM 3767 C CA  . TYR A 0 494 . 130.271  -20.687 -92.126  1.00 31.58 494 A 1 
ATOM 3768 C C   . TYR A 0 494 . 128.798  -21.061 -91.840  1.00 31.58 494 A 1 
ATOM 3769 C CB  . TYR A 0 494 . 131.004  -19.992 -90.963  1.00 31.58 494 A 1 
ATOM 3770 O O   . TYR A 0 494 . 127.847  -20.551 -92.425  1.00 31.58 494 A 1 
ATOM 3771 C CG  . TYR A 0 494 . 132.501  -20.227 -91.019  1.00 31.58 494 A 1 
ATOM 3772 C CD1 . TYR A 0 494 . 133.060  -21.305 -90.304  1.00 31.58 494 A 1 
ATOM 3773 C CD2 . TYR A 0 494 . 133.322  -19.422 -91.833  1.00 31.58 494 A 1 
ATOM 3774 C CE1 . TYR A 0 494 . 134.434  -21.588 -90.409  1.00 31.58 494 A 1 
ATOM 3775 C CE2 . TYR A 0 494 . 134.697  -19.707 -91.946  1.00 31.58 494 A 1 
ATOM 3776 O OH  . TYR A 0 494 . 136.578  -21.067 -91.352  1.00 31.58 494 A 1 
ATOM 3777 C CZ  . TYR A 0 494 . 135.253  -20.791 -91.236  1.00 31.58 494 A 1 
ATOM 3778 N N   . HIS A 0 495 . 128.672  -22.093 -91.000  1.00 34.05 495 A 1 
ATOM 3779 C CA  . HIS A 0 495 . 127.550  -23.027 -90.843  1.00 34.05 495 A 1 
ATOM 3780 C C   . HIS A 0 495 . 126.220  -22.420 -90.346  1.00 34.05 495 A 1 
ATOM 3781 C CB  . HIS A 0 495 . 128.022  -24.138 -89.889  1.00 34.05 495 A 1 
ATOM 3782 O O   . HIS A 0 495 . 126.205  -21.448 -89.599  1.00 34.05 495 A 1 
ATOM 3783 C CG  . HIS A 0 495 . 129.239  -24.882 -90.390  1.00 34.05 495 A 1 
ATOM 3784 C CD2 . HIS A 0 495 . 130.552  -24.599 -90.117  1.00 34.05 495 A 1 
ATOM 3785 N ND1 . HIS A 0 495 . 129.230  -25.964 -91.241  1.00 34.05 495 A 1 
ATOM 3786 C CE1 . HIS A 0 495 . 130.505  -26.316 -91.483  1.00 34.05 495 A 1 
ATOM 3787 N NE2 . HIS A 0 495 . 131.345  -25.502 -90.828  1.00 34.05 495 A 1 
ATOM 3788 N N   . GLY A 0 496 . 125.094  -23.037 -90.732  1.00 26.83 496 A 1 
ATOM 3789 C CA  . GLY A 0 496 . 123.737  -22.568 -90.405  1.00 26.83 496 A 1 
ATOM 3790 C C   . GLY A 0 496 . 123.022  -23.327 -89.277  1.00 26.83 496 A 1 
ATOM 3791 O O   . GLY A 0 496 . 123.558  -24.266 -88.696  1.00 26.83 496 A 1 
ATOM 3792 N N   . THR A 0 497 . 121.773  -22.932 -88.998  1.00 31.60 497 A 1 
ATOM 3793 C CA  . THR A 0 497 . 120.743  -23.671 -88.231  1.00 31.60 497 A 1 
ATOM 3794 C C   . THR A 0 497 . 119.363  -23.055 -88.525  1.00 31.60 497 A 1 
ATOM 3795 C CB  . THR A 0 497 . 121.038  -23.650 -86.717  1.00 31.60 497 A 1 
ATOM 3796 O O   . THR A 0 497 . 119.261  -21.852 -88.759  1.00 31.60 497 A 1 
ATOM 3797 C CG2 . THR A 0 497 . 119.894  -24.140 -85.824  1.00 31.60 497 A 1 
ATOM 3798 O OG1 . THR A 0 497 . 122.094  -24.539 -86.450  1.00 31.60 497 A 1 
ATOM 3799 N N   . SER A 0 498 . 118.300  -23.865 -88.541  1.00 28.54 498 A 1 
ATOM 3800 C CA  . SER A 0 498 . 116.912  -23.441 -88.799  1.00 28.54 498 A 1 
ATOM 3801 C C   . SER A 0 498 . 116.131  -23.115 -87.521  1.00 28.54 498 A 1 
ATOM 3802 C CB  . SER A 0 498 . 116.166  -24.575 -89.510  1.00 28.54 498 A 1 
ATOM 3803 O O   . SER A 0 498 . 116.289  -23.820 -86.527  1.00 28.54 498 A 1 
ATOM 3804 O OG  . SER A 0 498 . 116.162  -25.735 -88.694  1.00 28.54 498 A 1 
ATOM 3805 N N   . VAL A 0 499 . 115.175  -22.179 -87.581  1.00 39.60 499 A 1 
ATOM 3806 C CA  . VAL A 0 499 . 114.110  -22.035 -86.566  1.00 39.60 499 A 1 
ATOM 3807 C C   . VAL A 0 499 . 112.764  -21.791 -87.256  1.00 39.60 499 A 1 
ATOM 3808 C CB  . VAL A 0 499 . 114.412  -20.923 -85.536  1.00 39.60 499 A 1 
ATOM 3809 O O   . VAL A 0 499 . 112.683  -21.018 -88.206  1.00 39.60 499 A 1 
ATOM 3810 C CG1 . VAL A 0 499 . 113.381  -20.936 -84.397  1.00 39.60 499 A 1 
ATOM 3811 C CG2 . VAL A 0 499 . 115.795  -21.077 -84.886  1.00 39.60 499 A 1 
ATOM 3812 N N   . THR A 0 500 . 111.711  -22.462 -86.780  1.00 29.29 500 A 1 
ATOM 3813 C CA  . THR A 0 500 . 110.323  -22.351 -87.271  1.00 29.29 500 A 1 
ATOM 3814 C C   . THR A 0 500 . 109.433  -21.829 -86.140  1.00 29.29 500 A 1 
ATOM 3815 C CB  . THR A 0 500 . 109.795  -23.729 -87.717  1.00 29.29 500 A 1 
ATOM 3816 O O   . THR A 0 500 . 109.600  -22.271 -85.005  1.00 29.29 500 A 1 
ATOM 3817 C CG2 . THR A 0 500 . 108.497  -23.655 -88.522  1.00 29.29 500 A 1 
ATOM 3818 O OG1 . THR A 0 500 . 110.726  -24.388 -88.540  1.00 29.29 500 A 1 
ATOM 3819 N N   . SER A 0 501 . 108.459  -20.958 -86.418  1.00 37.67 501 A 1 
ATOM 3820 C CA  . SER A 0 501 . 107.433  -20.538 -85.446  1.00 37.67 501 A 1 
ATOM 3821 C C   . SER A 0 501 . 106.018  -20.628 -86.040  1.00 37.67 501 A 1 
ATOM 3822 C CB  . SER A 0 501 . 107.746  -19.147 -84.875  1.00 37.67 501 A 1 
ATOM 3823 O O   . SER A 0 501 . 105.826  -20.467 -87.245  1.00 37.67 501 A 1 
ATOM 3824 O OG  . SER A 0 501 . 107.833  -18.181 -85.901  1.00 37.67 501 A 1 
ATOM 3825 N N   . LYS A 0 502 . 105.022  -20.954 -85.201  1.00 30.35 502 A 1 
ATOM 3826 C CA  . LYS A 0 502 . 103.621  -21.209 -85.590  1.00 30.35 502 A 1 
ATOM 3827 C C   . LYS A 0 502 . 102.624  -20.466 -84.681  1.00 30.35 502 A 1 
ATOM 3828 C CB  . LYS A 0 502 . 103.300  -22.721 -85.506  1.00 30.35 502 A 1 
ATOM 3829 O O   . LYS A 0 502 . 102.686  -20.632 -83.473  1.00 30.35 502 A 1 
ATOM 3830 C CG  . LYS A 0 502 . 103.711  -23.581 -86.714  1.00 30.35 502 A 1 
ATOM 3831 C CD  . LYS A 0 502 . 103.272  -25.042 -86.476  1.00 30.35 502 A 1 
ATOM 3832 C CE  . LYS A 0 502 . 103.521  -25.934 -87.700  1.00 30.35 502 A 1 
ATOM 3833 N NZ  . LYS A 0 502 . 103.155  -27.352 -87.433  1.00 30.35 502 A 1 
ATOM 3834 N N   . LYS A 0 503 . 101.669  -19.786 -85.331  1.00 30.66 503 A 1 
ATOM 3835 C CA  . LYS A 0 503 . 100.206  -19.697 -85.080  1.00 30.66 503 A 1 
ATOM 3836 C C   . LYS A 0 503 . 99.623   -19.398 -83.674  1.00 30.66 503 A 1 
ATOM 3837 C CB  . LYS A 0 503 . 99.558   -20.979 -85.651  1.00 30.66 503 A 1 
ATOM 3838 O O   . LYS A 0 503 . 99.720   -20.216 -82.770  1.00 30.66 503 A 1 
ATOM 3839 C CG  . LYS A 0 503 . 98.031   -20.851 -85.783  1.00 30.66 503 A 1 
ATOM 3840 C CD  . LYS A 0 503 . 97.364   -22.086 -86.405  1.00 30.66 503 A 1 
ATOM 3841 C CE  . LYS A 0 503 . 95.866   -21.774 -86.561  1.00 30.66 503 A 1 
ATOM 3842 N NZ  . LYS A 0 503 . 95.080   -22.901 -87.124  1.00 30.66 503 A 1 
ATOM 3843 N N   . GLY A 0 504 . 98.750   -18.379 -83.650  1.00 30.38 504 A 1 
ATOM 3844 C CA  . GLY A 0 504 . 97.521   -18.245 -82.832  1.00 30.38 504 A 1 
ATOM 3845 C C   . GLY A 0 504 . 97.032   -16.780 -82.790  1.00 30.38 504 A 1 
ATOM 3846 O O   . GLY A 0 504 . 97.870   -15.902 -82.950  1.00 30.38 504 A 1 
ATOM 3847 N N   . ALA A 0 505 . 95.759   -16.409 -82.584  1.00 31.89 505 A 1 
ATOM 3848 C CA  . ALA A 0 505 . 94.444   -16.960 -82.984  1.00 31.89 505 A 1 
ATOM 3849 C C   . ALA A 0 505 . 93.382   -15.818 -82.863  1.00 31.89 505 A 1 
ATOM 3850 C CB  . ALA A 0 505 . 94.053   -18.148 -82.093  1.00 31.89 505 A 1 
ATOM 3851 O O   . ALA A 0 505 . 93.601   -14.891 -82.081  1.00 31.89 505 A 1 
ATOM 3852 N N   . GLU A 0 506 . 92.272   -15.837 -83.618  1.00 28.95 506 A 1 
ATOM 3853 C CA  . GLU A 0 506 . 91.260   -14.752 -83.608  1.00 28.95 506 A 1 
ATOM 3854 C C   . GLU A 0 506 . 90.359   -14.716 -82.351  1.00 28.95 506 A 1 
ATOM 3855 C CB  . GLU A 0 506 . 90.343   -14.835 -84.846  1.00 28.95 506 A 1 
ATOM 3856 O O   . GLU A 0 506 . 90.073   -15.757 -81.769  1.00 28.95 506 A 1 
ATOM 3857 C CG  . GLU A 0 506 . 91.060   -14.702 -86.203  1.00 28.95 506 A 1 
ATOM 3858 C CD  . GLU A 0 506 . 91.152   -16.010 -87.008  1.00 28.95 506 A 1 
ATOM 3859 O OE1 . GLU A 0 506 . 91.250   -15.915 -88.252  1.00 28.95 506 A 1 
ATOM 3860 O OE2 . GLU A 0 506 . 91.228   -17.094 -86.381  1.00 28.95 506 A 1 
ATOM 3861 N N   . TYR A 0 507 . 89.847   -13.526 -81.983  1.00 31.52 507 A 1 
ATOM 3862 C CA  . TYR A 0 507 . 88.754   -13.345 -81.006  1.00 31.52 507 A 1 
ATOM 3863 C C   . TYR A 0 507 . 88.000   -12.019 -81.233  1.00 31.52 507 A 1 
ATOM 3864 C CB  . TYR A 0 507 . 89.298   -13.325 -79.563  1.00 31.52 507 A 1 
ATOM 3865 O O   . TYR A 0 507 . 88.545   -10.963 -80.900  1.00 31.52 507 A 1 
ATOM 3866 C CG  . TYR A 0 507 . 89.730   -14.651 -78.985  1.00 31.52 507 A 1 
ATOM 3867 C CD1 . TYR A 0 507 . 88.763   -15.569 -78.531  1.00 31.52 507 A 1 
ATOM 3868 C CD2 . TYR A 0 507 . 91.101   -14.967 -78.905  1.00 31.52 507 A 1 
ATOM 3869 C CE1 . TYR A 0 507 . 89.168   -16.815 -78.016  1.00 31.52 507 A 1 
ATOM 3870 C CE2 . TYR A 0 507 . 91.508   -16.209 -78.388  1.00 31.52 507 A 1 
ATOM 3871 O OH  . TYR A 0 507 . 90.930   -18.346 -77.471  1.00 31.52 507 A 1 
ATOM 3872 C CZ  . TYR A 0 507 . 90.539   -17.138 -77.952  1.00 31.52 507 A 1 
ATOM 3873 N N   . ASP A 0 508 . 86.746   -12.094 -81.683  1.00 29.59 508 A 1 
ATOM 3874 C CA  . ASP A 0 508 . 85.768   -10.995 -81.781  1.00 29.59 508 A 1 
ATOM 3875 C C   . ASP A 0 508 . 84.384   -11.461 -81.273  1.00 29.59 508 A 1 
ATOM 3876 C CB  . ASP A 0 508 . 85.660   -10.491 -83.242  1.00 29.59 508 A 1 
ATOM 3877 O O   . ASP A 0 508 . 84.120   -12.660 -81.242  1.00 29.59 508 A 1 
ATOM 3878 C CG  . ASP A 0 508 . 86.604   -9.334  -83.580  1.00 29.59 508 A 1 
ATOM 3879 O OD1 . ASP A 0 508 . 86.847   -8.502  -82.674  1.00 29.59 508 A 1 
ATOM 3880 O OD2 . ASP A 0 508 . 87.043   -9.267  -84.748  1.00 29.59 508 A 1 
ATOM 3881 N N   . ILE A 0 509 . 83.507   -10.496 -80.944  1.00 28.71 509 A 1 
ATOM 3882 C CA  . ILE A 0 509 . 82.075   -10.629 -80.562  1.00 28.71 509 A 1 
ATOM 3883 C C   . ILE A 0 509 . 81.784   -11.152 -79.135  1.00 28.71 509 A 1 
ATOM 3884 C CB  . ILE A 0 509 . 81.259   -11.424 -81.624  1.00 28.71 509 A 1 
ATOM 3885 O O   . ILE A 0 509 . 81.894   -12.345 -78.876  1.00 28.71 509 A 1 
ATOM 3886 C CG1 . ILE A 0 509 . 81.462   -10.904 -83.069  1.00 28.71 509 A 1 
ATOM 3887 C CG2 . ILE A 0 509 . 79.753   -11.379 -81.285  1.00 28.71 509 A 1 
ATOM 3888 C CD1 . ILE A 0 509 . 81.032   -11.906 -84.148  1.00 28.71 509 A 1 
ATOM 3889 N N   . ALA A 0 510 . 81.310   -10.252 -78.250  1.00 24.55 510 A 1 
ATOM 3890 C CA  . ALA A 0 510 . 80.182   -10.447 -77.303  1.00 24.55 510 A 1 
ATOM 3891 C C   . ALA A 0 510 . 80.049   -9.264  -76.304  1.00 24.55 510 A 1 
ATOM 3892 C CB  . ALA A 0 510 . 80.289   -11.771 -76.520  1.00 24.55 510 A 1 
ATOM 3893 O O   . ALA A 0 510 . 80.505   -9.361  -75.166  1.00 24.55 510 A 1 
ATOM 3894 N N   . SER A 0 511 . 79.401   -8.160  -76.709  1.00 36.59 511 A 1 
ATOM 3895 C CA  . SER A 0 511 . 79.068   -7.024  -75.817  1.00 36.59 511 A 1 
ATOM 3896 C C   . SER A 0 511 . 77.746   -6.343  -76.208  1.00 36.59 511 A 1 
ATOM 3897 C CB  . SER A 0 511 . 80.193   -5.972  -75.749  1.00 36.59 511 A 1 
ATOM 3898 O O   . SER A 0 511 . 77.703   -5.131  -76.412  1.00 36.59 511 A 1 
ATOM 3899 O OG  . SER A 0 511 . 81.407   -6.499  -75.250  1.00 36.59 511 A 1 
ATOM 3900 N N   . GLU A 0 512 . 76.665   -7.113  -76.344  1.00 33.86 512 A 1 
ATOM 3901 C CA  . GLU A 0 512 . 75.314   -6.560  -76.522  1.00 33.86 512 A 1 
ATOM 3902 C C   . GLU A 0 512 . 74.652   -6.371  -75.147  1.00 33.86 512 A 1 
ATOM 3903 C CB  . GLU A 0 512 . 74.522   -7.426  -77.511  1.00 33.86 512 A 1 
ATOM 3904 O O   . GLU A 0 512 . 74.686   -7.261  -74.296  1.00 33.86 512 A 1 
ATOM 3905 C CG  . GLU A 0 512 . 73.245   -6.727  -78.008  1.00 33.86 512 A 1 
ATOM 3906 C CD  . GLU A 0 512 . 72.716   -7.307  -79.334  1.00 33.86 512 A 1 
ATOM 3907 O OE1 . GLU A 0 512 . 71.899   -6.604  -79.970  1.00 33.86 512 A 1 
ATOM 3908 O OE2 . GLU A 0 512 . 73.159   -8.412  -79.724  1.00 33.86 512 A 1 
ATOM 3909 N N   . ALA A 0 513 . 74.146   -5.165  -74.878  1.00 34.97 513 A 1 
ATOM 3910 C CA  . ALA A 0 513 . 73.809   -4.728  -73.526  1.00 34.97 513 A 1 
ATOM 3911 C C   . ALA A 0 513 . 72.394   -5.163  -73.106  1.00 34.97 513 A 1 
ATOM 3912 C CB  . ALA A 0 513 . 74.015   -3.209  -73.441  1.00 34.97 513 A 1 
ATOM 3913 O O   . ALA A 0 513 . 71.411   -4.499  -73.433  1.00 34.97 513 A 1 
ATOM 3914 N N   . GLY A 0 514 . 72.302   -6.244  -72.327  1.00 32.80 514 A 1 
ATOM 3915 C CA  . GLY A 0 514 . 71.059   -6.647  -71.668  1.00 32.80 514 A 1 
ATOM 3916 C C   . GLY A 0 514 . 70.584   -5.587  -70.669  1.00 32.80 514 A 1 
ATOM 3917 O O   . GLY A 0 514 . 71.265   -5.298  -69.685  1.00 32.80 514 A 1 
ATOM 3918 N N   . GLN A 0 515 . 69.415   -5.001  -70.924  1.00 38.09 515 A 1 
ATOM 3919 C CA  . GLN A 0 515 . 68.770   -4.040  -70.028  1.00 38.09 515 A 1 
ATOM 3920 C C   . GLN A 0 515 . 68.192   -4.790  -68.819  1.00 38.09 515 A 1 
ATOM 3921 C CB  . GLN A 0 515 . 67.696   -3.269  -70.817  1.00 38.09 515 A 1 
ATOM 3922 O O   . GLN A 0 515 . 67.264   -5.582  -68.964  1.00 38.09 515 A 1 
ATOM 3923 C CG  . GLN A 0 515 . 68.326   -2.308  -71.845  1.00 38.09 515 A 1 
ATOM 3924 C CD  . GLN A 0 515 . 67.337   -1.774  -72.880  1.00 38.09 515 A 1 
ATOM 3925 N NE2 . GLN A 0 515 . 67.565   -0.601  -73.429  1.00 38.09 515 A 1 
ATOM 3926 O OE1 . GLN A 0 515 . 66.359   -2.395  -73.250  1.00 38.09 515 A 1 
ATOM 3927 N N   . ALA A 0 516 . 68.768   -4.575  -67.633  1.00 38.51 516 A 1 
ATOM 3928 C CA  . ALA A 0 516 . 68.369   -5.278  -66.415  1.00 38.51 516 A 1 
ATOM 3929 C C   . ALA A 0 516 . 66.969   -4.845  -65.944  1.00 38.51 516 A 1 
ATOM 3930 C CB  . ALA A 0 516 . 69.439   -5.061  -65.336  1.00 38.51 516 A 1 
ATOM 3931 O O   . ALA A 0 516 . 66.707   -3.654  -65.762  1.00 38.51 516 A 1 
ATOM 3932 N N   . GLY A 0 517 . 66.081   -5.823  -65.742  1.00 40.85 517 A 1 
ATOM 3933 C CA  . GLY A 0 517 . 64.754   -5.611  -65.166  1.00 40.85 517 A 1 
ATOM 3934 C C   . GLY A 0 517 . 64.822   -5.246  -63.681  1.00 40.85 517 A 1 
ATOM 3935 O O   . GLY A 0 517 . 65.708   -5.701  -62.959  1.00 40.85 517 A 1 
ATOM 3936 N N   . TYR A 0 518 . 63.877   -4.418  -63.241  1.00 37.01 518 A 1 
ATOM 3937 C CA  . TYR A 0 518 . 63.724   -3.991  -61.852  1.00 37.01 518 A 1 
ATOM 3938 C C   . TYR A 0 518 . 62.847   -5.005  -61.108  1.00 37.01 518 A 1 
ATOM 3939 C CB  . TYR A 0 518 . 63.104   -2.585  -61.867  1.00 37.01 518 A 1 
ATOM 3940 O O   . TYR A 0 518 . 61.667   -5.122  -61.431  1.00 37.01 518 A 1 
ATOM 3941 C CG  . TYR A 0 518 . 63.097   -1.854  -60.540  1.00 37.01 518 A 1 
ATOM 3942 C CD1 . TYR A 0 518 . 62.003   -1.973  -59.659  1.00 37.01 518 A 1 
ATOM 3943 C CD2 . TYR A 0 518 . 64.179   -1.015  -60.212  1.00 37.01 518 A 1 
ATOM 3944 C CE1 . TYR A 0 518 . 61.985   -1.234  -58.459  1.00 37.01 518 A 1 
ATOM 3945 C CE2 . TYR A 0 518 . 64.168   -0.281  -59.012  1.00 37.01 518 A 1 
ATOM 3946 O OH  . TYR A 0 518 . 63.047   0.341   -56.991  1.00 37.01 518 A 1 
ATOM 3947 C CZ  . TYR A 0 518 . 63.064   -0.385  -58.137  1.00 37.01 518 A 1 
ATOM 3948 N N   . TRP A 0 519 . 63.410   -5.721  -60.135  1.00 42.95 519 A 1 
ATOM 3949 C CA  . TRP A 0 519 . 62.691   -6.719  -59.339  1.00 42.95 519 A 1 
ATOM 3950 C C   . TRP A 0 519 . 62.506   -6.183  -57.918  1.00 42.95 519 A 1 
ATOM 3951 C CB  . TRP A 0 519 . 63.424   -8.067  -59.392  1.00 42.95 519 A 1 
ATOM 3952 O O   . TRP A 0 519 . 63.385   -6.288  -57.072  1.00 42.95 519 A 1 
ATOM 3953 C CG  . TRP A 0 519 . 63.464   -8.717  -60.747  1.00 42.95 519 A 1 
ATOM 3954 C CD1 . TRP A 0 519 . 64.435   -8.539  -61.670  1.00 42.95 519 A 1 
ATOM 3955 C CD2 . TRP A 0 519 . 62.512   -9.653  -61.350  1.00 42.95 519 A 1 
ATOM 3956 C CE2 . TRP A 0 519 . 62.984   -10.005 -62.652  1.00 42.95 519 A 1 
ATOM 3957 C CE3 . TRP A 0 519 . 61.302   -10.249 -60.933  1.00 42.95 519 A 1 
ATOM 3958 N NE1 . TRP A 0 519 . 64.159   -9.296  -62.792  1.00 42.95 519 A 1 
ATOM 3959 C CH2 . TRP A 0 519 . 61.103   -11.479 -63.040  1.00 42.95 519 A 1 
ATOM 3960 C CZ2 . TRP A 0 519 . 62.301   -10.898 -63.493  1.00 42.95 519 A 1 
ATOM 3961 C CZ3 . TRP A 0 519 . 60.612   -11.153 -61.764  1.00 42.95 519 A 1 
ATOM 3962 N N   . GLY A 0 520 . 61.362   -5.551  -57.666  1.00 51.80 520 A 1 
ATOM 3963 C CA  . GLY A 0 520 . 60.936   -5.220  -56.308  1.00 51.80 520 A 1 
ATOM 3964 C C   . GLY A 0 520 . 59.908   -6.241  -55.843  1.00 51.80 520 A 1 
ATOM 3965 O O   . GLY A 0 520 . 58.926   -6.451  -56.556  1.00 51.80 520 A 1 
ATOM 3966 N N   . LYS A 0 521 . 60.115   -6.851  -54.673  1.00 57.17 521 A 1 
ATOM 3967 C CA  . LYS A 0 521 . 59.048   -7.567  -53.962  1.00 57.17 521 A 1 
ATOM 3968 C C   . LYS A 0 521 . 58.565   -6.685  -52.822  1.00 57.17 521 A 1 
ATOM 3969 C CB  . LYS A 0 521 . 59.508   -8.928  -53.423  1.00 57.17 521 A 1 
ATOM 3970 O O   . LYS A 0 521 . 59.352   -6.348  -51.934  1.00 57.17 521 A 1 
ATOM 3971 C CG  . LYS A 0 521 . 59.869   -9.941  -54.512  1.00 57.17 521 A 1 
ATOM 3972 C CD  . LYS A 0 521 . 60.181   -11.281 -53.837  1.00 57.17 521 A 1 
ATOM 3973 C CE  . LYS A 0 521 . 60.568   -12.329 -54.878  1.00 57.17 521 A 1 
ATOM 3974 N NZ  . LYS A 0 521 . 60.709   -13.660 -54.242  1.00 57.17 521 A 1 
ATOM 3975 N N   . SER A 0 522 . 57.280   -6.358  -52.848  1.00 62.58 522 A 1 
ATOM 3976 C CA  . SER A 0 522 . 56.587   -5.688  -51.751  1.00 62.58 522 A 1 
ATOM 3977 C C   . SER A 0 522 . 55.421   -6.545  -51.285  1.00 62.58 522 A 1 
ATOM 3978 C CB  . SER A 0 522 . 56.103   -4.294  -52.160  1.00 62.58 522 A 1 
ATOM 3979 O O   . SER A 0 522 . 54.660   -7.040  -52.124  1.00 62.58 522 A 1 
ATOM 3980 O OG  . SER A 0 522 . 55.318   -4.333  -53.343  1.00 62.58 522 A 1 
ATOM 3981 N N   . GLY A 0 523 . 55.280   -6.684  -49.974  1.00 69.60 523 A 1 
ATOM 3982 C CA  . GLY A 0 523 . 54.129   -7.310  -49.337  1.00 69.60 523 A 1 
ATOM 3983 C C   . GLY A 0 523 . 53.572   -6.437  -48.221  1.00 69.60 523 A 1 
ATOM 3984 O O   . GLY A 0 523 . 54.175   -5.424  -47.846  1.00 69.60 523 A 1 
ATOM 3985 N N   . SER A 0 524 . 52.393   -6.824  -47.765  1.00 72.96 524 A 1 
ATOM 3986 C CA  . SER A 0 524 . 51.787   -6.371  -46.523  1.00 72.96 524 A 1 
ATOM 3987 C C   . SER A 0 524 . 50.883   -7.470  -45.989  1.00 72.96 524 A 1 
ATOM 3988 C CB  . SER A 0 524 . 50.953   -5.101  -46.718  1.00 72.96 524 A 1 
ATOM 3989 O O   . SER A 0 524 . 50.101   -8.029  -46.769  1.00 72.96 524 A 1 
ATOM 3990 O OG  . SER A 0 524 . 49.960   -5.313  -47.718  1.00 72.96 524 A 1 
ATOM 3991 N N   . ASP A 0 525 . 50.968   -7.687  -44.695  1.00 76.51 525 A 1 
ATOM 3992 C CA  . ASP A 0 525 . 50.237   -8.648  -43.889  1.00 76.51 525 A 1 
ATOM 3993 C C   . ASP A 0 525 . 49.366   -7.820  -42.927  1.00 76.51 525 A 1 
ATOM 3994 C CB  . ASP A 0 525 . 51.173   -9.629  -43.121  1.00 76.51 525 A 1 
ATOM 3995 O O   . ASP A 0 525 . 49.766   -6.732  -42.504  1.00 76.51 525 A 1 
ATOM 3996 C CG  . ASP A 0 525 . 52.667   -9.791  -43.522  1.00 76.51 525 A 1 
ATOM 3997 O OD1 . ASP A 0 525 . 53.274   -8.919  -44.205  1.00 76.51 525 A 1 
ATOM 3998 O OD2 . ASP A 0 525 . 53.238   -10.856 -43.193  1.00 76.51 525 A 1 
ATOM 3999 N N   . TRP A 0 526 . 48.153   -8.282  -42.645  1.00 75.32 526 A 1 
ATOM 4000 C CA  . TRP A 0 526 . 47.299   -7.714  -41.605  1.00 75.32 526 A 1 
ATOM 4001 C C   . TRP A 0 526 . 46.613   -8.867  -40.902  1.00 75.32 526 A 1 
ATOM 4002 C CB  . TRP A 0 526 . 46.256   -6.752  -42.191  1.00 75.32 526 A 1 
ATOM 4003 O O   . TRP A 0 526 . 45.819   -9.566  -41.541  1.00 75.32 526 A 1 
ATOM 4004 C CG  . TRP A 0 526 . 45.325   -6.112  -41.194  1.00 75.32 526 A 1 
ATOM 4005 C CD1 . TRP A 0 526 . 45.641   -5.120  -40.327  1.00 75.32 526 A 1 
ATOM 4006 C CD2 . TRP A 0 526 . 43.948   -6.484  -40.858  1.00 75.32 526 A 1 
ATOM 4007 C CE2 . TRP A 0 526 . 43.463   -5.587  -39.857  1.00 75.32 526 A 1 
ATOM 4008 C CE3 . TRP A 0 526 . 43.074   -7.520  -41.262  1.00 75.32 526 A 1 
ATOM 4009 N NE1 . TRP A 0 526 . 44.533   -4.769  -39.575  1.00 75.32 526 A 1 
ATOM 4010 C CH2 . TRP A 0 526 . 41.317   -6.704  -39.771  1.00 75.32 526 A 1 
ATOM 4011 C CZ2 . TRP A 0 526 . 42.164   -5.670  -39.337  1.00 75.32 526 A 1 
ATOM 4012 C CZ3 . TRP A 0 526 . 41.776   -7.631  -40.724  1.00 75.32 526 A 1 
ATOM 4013 N N   . ASP A 0 527 . 46.926   -9.035  -39.627  1.00 80.12 527 A 1 
ATOM 4014 C CA  . ASP A 0 527 . 46.271   -9.990  -38.752  1.00 80.12 527 A 1 
ATOM 4015 C C   . ASP A 0 527 . 45.482   -9.205  -37.690  1.00 80.12 527 A 1 
ATOM 4016 C CB  . ASP A 0 527 . 47.293   -10.992 -38.171  1.00 80.12 527 A 1 
ATOM 4017 O O   . ASP A 0 527 . 45.843   -8.096  -37.283  1.00 80.12 527 A 1 
ATOM 4018 C CG  . ASP A 0 527 . 47.832   -12.047 -39.163  1.00 80.12 527 A 1 
ATOM 4019 O OD1 . ASP A 0 527 . 47.297   -12.168 -40.295  1.00 80.12 527 A 1 
ATOM 4020 O OD2 . ASP A 0 527 . 48.734   -12.829 -38.769  1.00 80.12 527 A 1 
ATOM 4021 N N   . ALA A 0 528 . 44.345   -9.758  -37.277  1.00 80.01 528 A 1 
ATOM 4022 C CA  . ALA A 0 528 . 43.518   -9.190  -36.221  1.00 80.01 528 A 1 
ATOM 4023 C C   . ALA A 0 528 . 42.924   -10.299 -35.355  1.00 80.01 528 A 1 
ATOM 4024 C CB  . ALA A 0 528 . 42.430   -8.305  -36.839  1.00 80.01 528 A 1 
ATOM 4025 O O   . ALA A 0 528 . 42.547   -11.360 -35.861  1.00 80.01 528 A 1 
ATOM 4026 N N   . TYR A 0 529 . 42.791   -10.048 -34.054  1.00 83.17 529 A 1 
ATOM 4027 C CA  . TYR A 0 529 . 42.051   -10.923 -33.145  1.00 83.17 529 A 1 
ATOM 4028 C C   . TYR A 0 529 . 41.145   -10.116 -32.224  1.00 83.17 529 A 1 
ATOM 4029 C CB  . TYR A 0 529 . 42.988   -11.863 -32.360  1.00 83.17 529 A 1 
ATOM 4030 O O   . TYR A 0 529 . 41.463   -8.983  -31.862  1.00 83.17 529 A 1 
ATOM 4031 C CG  . TYR A 0 529 . 43.566   -11.308 -31.063  1.00 83.17 529 A 1 
ATOM 4032 C CD1 . TYR A 0 529 . 44.831   -10.692 -31.055  1.00 83.17 529 A 1 
ATOM 4033 C CD2 . TYR A 0 529 . 42.826   -11.399 -29.864  1.00 83.17 529 A 1 
ATOM 4034 C CE1 . TYR A 0 529 . 45.346   -10.152 -29.859  1.00 83.17 529 A 1 
ATOM 4035 C CE2 . TYR A 0 529 . 43.324   -10.833 -28.674  1.00 83.17 529 A 1 
ATOM 4036 O OH  . TYR A 0 529 . 45.050   -9.604  -27.542  1.00 83.17 529 A 1 
ATOM 4037 C CZ  . TYR A 0 529 . 44.579   -10.191 -28.676  1.00 83.17 529 A 1 
ATOM 4038 N N   . GLY A 0 530 . 40.049   -10.733 -31.784  1.00 88.70 530 A 1 
ATOM 4039 C CA  . GLY A 0 530 . 39.191   -10.152 -30.764  1.00 88.70 530 A 1 
ATOM 4040 C C   . GLY A 0 530 . 38.481   -11.171 -29.880  1.00 88.70 530 A 1 
ATOM 4041 O O   . GLY A 0 530 . 38.379   -12.360 -30.207  1.00 88.70 530 A 1 
ATOM 4042 N N   . ARG A 0 531 . 38.012   -10.682 -28.733  1.00 90.57 531 A 1 
ATOM 4043 C CA  . ARG A 0 531 . 37.211   -11.405 -27.747  1.00 90.57 531 A 1 
ATOM 4044 C C   . ARG A 0 531 . 36.172   -10.469 -27.131  1.00 90.57 531 A 1 
ATOM 4045 C CB  . ARG A 0 531 . 38.137   -12.006 -26.684  1.00 90.57 531 A 1 
ATOM 4046 O O   . ARG A 0 531 . 36.566   -9.492  -26.512  1.00 90.57 531 A 1 
ATOM 4047 C CG  . ARG A 0 531 . 37.350   -12.775 -25.617  1.00 90.57 531 A 1 
ATOM 4048 C CD  . ARG A 0 531 . 38.328   -13.514 -24.704  1.00 90.57 531 A 1 
ATOM 4049 N NE  . ARG A 0 531 . 37.601   -14.359 -23.743  1.00 90.57 531 A 1 
ATOM 4050 N NH1 . ARG A 0 531 . 38.314   -13.397 -21.793  1.00 90.57 531 A 1 
ATOM 4051 N NH2 . ARG A 0 531 . 36.797   -15.010 -21.732  1.00 90.57 531 A 1 
ATOM 4052 C CZ  . ARG A 0 531 . 37.595   -14.270 -22.436  1.00 90.57 531 A 1 
ATOM 4053 N N   . ASP A 0 532 . 34.908   -10.840 -27.264  1.00 90.55 532 A 1 
ATOM 4054 C CA  . ASP A 0 532 . 33.703   -10.182 -26.733  1.00 90.55 532 A 1 
ATOM 4055 C C   . ASP A 0 532 . 33.205   -11.013 -25.531  1.00 90.55 532 A 1 
ATOM 4056 C CB  . ASP A 0 532 . 32.708   -10.107 -27.914  1.00 90.55 532 A 1 
ATOM 4057 O O   . ASP A 0 532 . 33.238   -12.249 -25.585  1.00 90.55 532 A 1 
ATOM 4058 C CG  . ASP A 0 532 . 31.245   -9.732  -27.620  1.00 90.55 532 A 1 
ATOM 4059 O OD1 . ASP A 0 532 . 30.801   -9.916  -26.462  1.00 90.55 532 A 1 
ATOM 4060 O OD2 . ASP A 0 532 . 30.527   -9.490  -28.623  1.00 90.55 532 A 1 
ATOM 4061 N N   . GLN A 0 533 . 32.816   -10.376 -24.420  1.00 90.78 533 A 1 
ATOM 4062 C CA  . GLN A 0 533 . 32.340   -11.048 -23.197  1.00 90.78 533 A 1 
ATOM 4063 C C   . GLN A 0 533 . 31.095   -10.384 -22.592  1.00 90.78 533 A 1 
ATOM 4064 C CB  . GLN A 0 533 . 33.453   -11.139 -22.148  1.00 90.78 533 A 1 
ATOM 4065 O O   . GLN A 0 533 . 31.107   -9.866  -21.469  1.00 90.78 533 A 1 
ATOM 4066 C CG  . GLN A 0 533 . 34.489   -12.238 -22.370  1.00 90.78 533 A 1 
ATOM 4067 C CD  . GLN A 0 533 . 35.584   -12.035 -21.337  1.00 90.78 533 A 1 
ATOM 4068 N NE2 . GLN A 0 533 . 36.399   -11.020 -21.534  1.00 90.78 533 A 1 
ATOM 4069 O OE1 . GLN A 0 533 . 35.772   -12.799 -20.386  1.00 90.78 533 A 1 
ATOM 4070 N N   . ASP A 0 534 . 29.986   -10.502 -23.305  1.00 92.40 534 A 1 
ATOM 4071 C CA  . ASP A 0 534 . 28.671   -10.060 -22.851  1.00 92.40 534 A 1 
ATOM 4072 C C   . ASP A 0 534 . 28.163   -10.825 -21.592  1.00 92.40 534 A 1 
ATOM 4073 C CB  . ASP A 0 534 . 27.714   -10.191 -24.054  1.00 92.40 534 A 1 
ATOM 4074 O O   . ASP A 0 534 . 28.202   -12.059 -21.495  1.00 92.40 534 A 1 
ATOM 4075 C CG  . ASP A 0 534 . 26.636   -9.108  -24.148  1.00 92.40 534 A 1 
ATOM 4076 O OD1 . ASP A 0 534 . 26.370   -8.433  -23.121  1.00 92.40 534 A 1 
ATOM 4077 O OD2 . ASP A 0 534 . 25.898   -9.085  -25.164  1.00 92.40 534 A 1 
ATOM 4078 N N   . LEU A 0 535 . 27.614   -10.109 -20.601  1.00 94.59 535 A 1 
ATOM 4079 C CA  . LEU A 0 535 . 26.923   -10.665 -19.426  1.00 94.59 535 A 1 
ATOM 4080 C C   . LEU A 0 535 . 25.673   -9.848  -19.085  1.00 94.59 535 A 1 
ATOM 4081 C CB  . LEU A 0 535 . 27.885   -10.736 -18.217  1.00 94.59 535 A 1 
ATOM 4082 O O   . LEU A 0 535 . 25.757   -8.762  -18.514  1.00 94.59 535 A 1 
ATOM 4083 C CG  . LEU A 0 535 . 27.226   -11.136 -16.874  1.00 94.59 535 A 1 
ATOM 4084 C CD1 . LEU A 0 535 . 26.660   -12.559 -16.874  1.00 94.59 535 A 1 
ATOM 4085 C CD2 . LEU A 0 535 . 28.227   -11.050 -15.721  1.00 94.59 535 A 1 
ATOM 4086 N N   . SER A 0 536 . 24.485   -10.436 -19.258  1.00 96.87 536 A 1 
ATOM 4087 C CA  . SER A 0 536 . 23.214   -9.831  -18.836  1.00 96.87 536 A 1 
ATOM 4088 C C   . SER A 0 536 . 22.496   -10.633 -17.749  1.00 96.87 536 A 1 
ATOM 4089 C CB  . SER A 0 536 . 22.302   -9.572  -20.036  1.00 96.87 536 A 1 
ATOM 4090 O O   . SER A 0 536 . 22.168   -11.811 -17.909  1.00 96.87 536 A 1 
ATOM 4091 O OG  . SER A 0 536 . 21.231   -8.727  -19.629  1.00 96.87 536 A 1 
ATOM 4092 N N   . ILE A 0 537 . 22.161   -9.972  -16.638  1.00 96.40 537 A 1 
ATOM 4093 C CA  . ILE A 0 537 . 21.365   -10.534 -15.539  1.00 96.40 537 A 1 
ATOM 4094 C C   . ILE A 0 537 . 20.109   -9.687  -15.352  1.00 96.40 537 A 1 
ATOM 4095 C CB  . ILE A 0 537 . 22.184   -10.638 -14.231  1.00 96.40 537 A 1 
ATOM 4096 O O   . ILE A 0 537 . 20.188   -8.470  -15.219  1.00 96.40 537 A 1 
ATOM 4097 C CG1 . ILE A 0 537 . 23.465   -11.482 -14.441  1.00 96.40 537 A 1 
ATOM 4098 C CG2 . ILE A 0 537 . 21.309   -11.229 -13.101  1.00 96.40 537 A 1 
ATOM 4099 C CD1 . ILE A 0 537 . 24.410   -11.523 -13.234  1.00 96.40 537 A 1 
ATOM 4100 N N   . LYS A 0 538 . 18.942   -10.333 -15.277  1.00 96.35 538 A 1 
ATOM 4101 C CA  . LYS A 0 538 . 17.675   -9.698  -14.886  1.00 96.35 538 A 1 
ATOM 4102 C C   . LYS A 0 538 . 17.038   -10.516 -13.778  1.00 96.35 538 A 1 
ATOM 4103 C CB  . LYS A 0 538 . 16.750   -9.511  -16.103  1.00 96.35 538 A 1 
ATOM 4104 O O   . LYS A 0 538 . 16.791   -11.706 -13.955  1.00 96.35 538 A 1 
ATOM 4105 C CG  . LYS A 0 538 . 17.394   -8.533  -17.098  1.00 96.35 538 A 1 
ATOM 4106 C CD  . LYS A 0 538 . 16.559   -8.234  -18.347  1.00 96.35 538 A 1 
ATOM 4107 C CE  . LYS A 0 538 . 17.442   -7.317  -19.208  1.00 96.35 538 A 1 
ATOM 4108 N NZ  . LYS A 0 538 . 16.842   -6.953  -20.514  1.00 96.35 538 A 1 
ATOM 4109 N N   . GLU A 0 539 . 16.804   -9.890  -12.638  1.00 95.22 539 A 1 
ATOM 4110 C CA  . GLU A 0 539 . 16.273   -10.506 -11.426  1.00 95.22 539 A 1 
ATOM 4111 C C   . GLU A 0 539 . 15.131   -9.641  -10.896  1.00 95.22 539 A 1 
ATOM 4112 C CB  . GLU A 0 539 . 17.434   -10.663 -10.428  1.00 95.22 539 A 1 
ATOM 4113 O O   . GLU A 0 539 . 15.289   -8.428  -10.775  1.00 95.22 539 A 1 
ATOM 4114 C CG  . GLU A 0 539 . 17.083   -11.373 -9.112   1.00 95.22 539 A 1 
ATOM 4115 C CD  . GLU A 0 539 . 18.366   -11.802 -8.377   1.00 95.22 539 A 1 
ATOM 4116 O OE1 . GLU A 0 539 . 18.497   -13.007 -8.043   1.00 95.22 539 A 1 
ATOM 4117 O OE2 . GLU A 0 539 . 19.301   -10.977 -8.248   1.00 95.22 539 A 1 
ATOM 4118 N N   . SER A 0 540 . 13.984   -10.243 -10.596  1.00 95.90 540 A 1 
ATOM 4119 C CA  . SER A 0 540 . 12.864   -9.564  -9.951   1.00 95.90 540 A 1 
ATOM 4120 C C   . SER A 0 540 . 12.225   -10.435 -8.875   1.00 95.90 540 A 1 
ATOM 4121 C CB  . SER A 0 540 . 11.827   -9.052  -10.962  1.00 95.90 540 A 1 
ATOM 4122 O O   . SER A 0 540 . 12.230   -11.667 -8.953   1.00 95.90 540 A 1 
ATOM 4123 O OG  . SER A 0 540 . 11.141   -10.102 -11.619  1.00 95.90 540 A 1 
ATOM 4124 N N   . TYR A 0 541 . 11.694   -9.770  -7.858   1.00 93.23 541 A 1 
ATOM 4125 C CA  . TYR A 0 541 . 10.909   -10.355 -6.784   1.00 93.23 541 A 1 
ATOM 4126 C C   . TYR A 0 541 . 9.706    -9.455  -6.534   1.00 93.23 541 A 1 
ATOM 4127 C CB  . TYR A 0 541 . 11.765   -10.498 -5.519   1.00 93.23 541 A 1 
ATOM 4128 O O   . TYR A 0 541 . 9.882    -8.266  -6.284   1.00 93.23 541 A 1 
ATOM 4129 C CG  . TYR A 0 541 . 10.979   -10.918 -4.290   1.00 93.23 541 A 1 
ATOM 4130 C CD1 . TYR A 0 541 . 10.550   -9.952  -3.358   1.00 93.23 541 A 1 
ATOM 4131 C CD2 . TYR A 0 541 . 10.639   -12.272 -4.100   1.00 93.23 541 A 1 
ATOM 4132 C CE1 . TYR A 0 541 . 9.820    -10.345 -2.218   1.00 93.23 541 A 1 
ATOM 4133 C CE2 . TYR A 0 541 . 9.902    -12.668 -2.965   1.00 93.23 541 A 1 
ATOM 4134 O OH  . TYR A 0 541 . 8.818    -12.082 -0.898   1.00 93.23 541 A 1 
ATOM 4135 C CZ  . TYR A 0 541 . 9.502    -11.705 -2.014   1.00 93.23 541 A 1 
ATOM 4136 N N   . ASP A 0 542 . 8.513    -10.026 -6.579   1.00 93.52 542 A 1 
ATOM 4137 C CA  . ASP A 0 542 . 7.262    -9.331  -6.307   1.00 93.52 542 A 1 
ATOM 4138 C C   . ASP A 0 542 . 6.495    -10.103 -5.238   1.00 93.52 542 A 1 
ATOM 4139 C CB  . ASP A 0 542 . 6.440    -9.185  -7.595   1.00 93.52 542 A 1 
ATOM 4140 O O   . ASP A 0 542 . 6.342    -11.323 -5.325   1.00 93.52 542 A 1 
ATOM 4141 C CG  . ASP A 0 542 . 7.092    -8.222  -8.590   1.00 93.52 542 A 1 
ATOM 4142 O OD1 . ASP A 0 542 . 7.175    -7.019  -8.250   1.00 93.52 542 A 1 
ATOM 4143 O OD2 . ASP A 0 542 . 7.493    -8.674  -9.689   1.00 93.52 542 A 1 
ATOM 4144 N N   . ARG A 0 543 . 6.003    -9.391  -4.228   1.00 91.53 543 A 1 
ATOM 4145 C CA  . ARG A 0 543 . 5.125    -9.927  -3.194   1.00 91.53 543 A 1 
ATOM 4146 C C   . ARG A 0 543 . 3.908    -9.041  -3.035   1.00 91.53 543 A 1 
ATOM 4147 C CB  . ARG A 0 543 . 5.896    -10.074 -1.882   1.00 91.53 543 A 1 
ATOM 4148 O O   . ARG A 0 543 . 4.048    -7.864  -2.707   1.00 91.53 543 A 1 
ATOM 4149 C CG  . ARG A 0 543 . 4.945    -10.468 -0.743   1.00 91.53 543 A 1 
ATOM 4150 C CD  . ARG A 0 543 . 5.733    -10.926 0.470    1.00 91.53 543 A 1 
ATOM 4151 N NE  . ARG A 0 543 . 6.453    -9.832  1.145    1.00 91.53 543 A 1 
ATOM 4152 N NH1 . ARG A 0 543 . 7.360    -11.224 2.698    1.00 91.53 543 A 1 
ATOM 4153 N NH2 . ARG A 0 543 . 7.899    -9.049  2.717    1.00 91.53 543 A 1 
ATOM 4154 C CZ  . ARG A 0 543 . 7.230    -10.029 2.185    1.00 91.53 543 A 1 
ATOM 4155 N N   . THR A 0 544 . 2.723    -9.626  -3.155   1.00 92.30 544 A 1 
ATOM 4156 C CA  . THR A 0 544 . 1.454    -8.922  -2.976   1.00 92.30 544 A 1 
ATOM 4157 C C   . THR A 0 544 . 0.573    -9.652  -1.971   1.00 92.30 544 A 1 
ATOM 4158 C CB  . THR A 0 544 . 0.704    -8.760  -4.305   1.00 92.30 544 A 1 
ATOM 4159 O O   . THR A 0 544 . 0.213    -10.812 -2.155   1.00 92.30 544 A 1 
ATOM 4160 C CG2 . THR A 0 544 . -0.443   -7.757  -4.175   1.00 92.30 544 A 1 
ATOM 4161 O OG1 . THR A 0 544 . 1.530    -8.300  -5.350   1.00 92.30 544 A 1 
ATOM 4162 N N   . TRP A 0 545 . 0.155    -8.937  -0.930   1.00 87.99 545 A 1 
ATOM 4163 C CA  . TRP A 0 545 . -0.776   -9.410  0.084    1.00 87.99 545 A 1 
ATOM 4164 C C   . TRP A 0 545 . -2.002   -8.506  0.136    1.00 87.99 545 A 1 
ATOM 4165 C CB  . TRP A 0 545 . -0.068   -9.450  1.432    1.00 87.99 545 A 1 
ATOM 4166 O O   . TRP A 0 545 . -1.901   -7.305  0.385    1.00 87.99 545 A 1 
ATOM 4167 C CG  . TRP A 0 545 . -0.826   -10.111 2.538    1.00 87.99 545 A 1 
ATOM 4168 C CD1 . TRP A 0 545 . -1.085   -11.434 2.585    1.00 87.99 545 A 1 
ATOM 4169 C CD2 . TRP A 0 545 . -1.237   -9.571  3.829    1.00 87.99 545 A 1 
ATOM 4170 C CE2 . TRP A 0 545 . -1.571   -10.671 4.674    1.00 87.99 545 A 1 
ATOM 4171 C CE3 . TRP A 0 545 . -1.237   -8.288  4.416    1.00 87.99 545 A 1 
ATOM 4172 N NE1 . TRP A 0 545 . -1.545   -11.773 3.839    1.00 87.99 545 A 1 
ATOM 4173 C CH2 . TRP A 0 545 . -1.737   -9.223  6.616    1.00 87.99 545 A 1 
ATOM 4174 C CZ2 . TRP A 0 545 . -1.756   -10.516 6.058    1.00 87.99 545 A 1 
ATOM 4175 C CZ3 . TRP A 0 545 . -1.507   -8.111  5.786    1.00 87.99 545 A 1 
ATOM 4176 N N   . ALA A 0 546 . -3.184   -9.078  -0.069   1.00 85.70 546 A 1 
ATOM 4177 C CA  . ALA A 0 546 . -4.438   -8.338  -0.044   1.00 85.70 546 A 1 
ATOM 4178 C C   . ALA A 0 546 . -5.452   -9.020  0.874    1.00 85.70 546 A 1 
ATOM 4179 C CB  . ALA A 0 546 . -4.956   -8.161  -1.475   1.00 85.70 546 A 1 
ATOM 4180 O O   . ALA A 0 546 . -5.670   -10.228 0.801    1.00 85.70 546 A 1 
ATOM 4181 N N   . LYS A 0 547 . -6.119   -8.233  1.716    1.00 88.63 547 A 1 
ATOM 4182 C CA  . LYS A 0 547 . -7.222   -8.674  2.574    1.00 88.63 547 A 1 
ATOM 4183 C C   . LYS A 0 547 . -8.402   -7.731  2.430    1.00 88.63 547 A 1 
ATOM 4184 C CB  . LYS A 0 547 . -6.769   -8.752  4.037    1.00 88.63 547 A 1 
ATOM 4185 O O   . LYS A 0 547 . -8.232   -6.520  2.545    1.00 88.63 547 A 1 
ATOM 4186 C CG  . LYS A 0 547 . -5.884   -9.980  4.277    1.00 88.63 547 A 1 
ATOM 4187 C CD  . LYS A 0 547 . -5.472   -10.054 5.747    1.00 88.63 547 A 1 
ATOM 4188 C CE  . LYS A 0 547 . -4.837   -11.418 6.006    1.00 88.63 547 A 1 
ATOM 4189 N NZ  . LYS A 0 547 . -4.361   -11.525 7.403    1.00 88.63 547 A 1 
ATOM 4190 N N   . SER A 0 548 . -9.596   -8.282  2.249    1.00 86.37 548 A 1 
ATOM 4191 C CA  . SER A 0 548 . -10.843  -7.530  2.362    1.00 86.37 548 A 1 
ATOM 4192 C C   . SER A 0 548 . -11.830  -8.251  3.271    1.00 86.37 548 A 1 
ATOM 4193 C CB  . SER A 0 548 . -11.454  -7.207  0.993    1.00 86.37 548 A 1 
ATOM 4194 O O   . SER A 0 548 . -11.989  -9.470  3.182    1.00 86.37 548 A 1 
ATOM 4195 O OG  . SER A 0 548 . -12.004  -8.347  0.361    1.00 86.37 548 A 1 
ATOM 4196 N N   . TYR A 0 549 . -12.507  -7.476  4.106    1.00 86.03 549 A 1 
ATOM 4197 C CA  . TYR A 0 549 . -13.672  -7.880  4.877    1.00 86.03 549 A 1 
ATOM 4198 C C   . TYR A 0 549 . -14.796  -6.923  4.507    1.00 86.03 549 A 1 
ATOM 4199 C CB  . TYR A 0 549 . -13.374  -7.818  6.380    1.00 86.03 549 A 1 
ATOM 4200 O O   . TYR A 0 549 . -14.625  -5.715  4.657    1.00 86.03 549 A 1 
ATOM 4201 C CG  . TYR A 0 549 . -12.169  -8.628  6.811    1.00 86.03 549 A 1 
ATOM 4202 C CD1 . TYR A 0 549 . -12.314  -9.985  7.153    1.00 86.03 549 A 1 
ATOM 4203 C CD2 . TYR A 0 549 . -10.902  -8.015  6.864    1.00 86.03 549 A 1 
ATOM 4204 C CE1 . TYR A 0 549 . -11.192  -10.734 7.558    1.00 86.03 549 A 1 
ATOM 4205 C CE2 . TYR A 0 549 . -9.780   -8.753  7.280    1.00 86.03 549 A 1 
ATOM 4206 O OH  . TYR A 0 549 . -8.839   -10.800 8.068    1.00 86.03 549 A 1 
ATOM 4207 C CZ  . TYR A 0 549 . -9.928   -10.113 7.631    1.00 86.03 549 A 1 
ATOM 4208 N N   . ASP A 0 550 . -15.904  -7.454  4.010    1.00 84.76 550 A 1 
ATOM 4209 C CA  . ASP A 0 550 . -17.129  -6.700  3.756    1.00 84.76 550 A 1 
ATOM 4210 C C   . ASP A 0 550 . -18.254  -7.341  4.603    1.00 84.76 550 A 1 
ATOM 4211 C CB  . ASP A 0 550 . -17.441  -6.671  2.238    1.00 84.76 550 A 1 
ATOM 4212 O O   . ASP A 0 550 . -18.336  -8.574  4.670    1.00 84.76 550 A 1 
ATOM 4213 C CG  . ASP A 0 550 . -16.283  -6.258  1.288    1.00 84.76 550 A 1 
ATOM 4214 O OD1 . ASP A 0 550 . -15.854  -5.072  1.268    1.00 84.76 550 A 1 
ATOM 4215 O OD2 . ASP A 0 550 . -15.839  -7.124  0.485    1.00 84.76 550 A 1 
ATOM 4216 N N   . ALA A 0 551 . -19.086  -6.533  5.264    1.00 79.73 551 A 1 
ATOM 4217 C CA  . ALA A 0 551 . -20.270  -6.962  6.016    1.00 79.73 551 A 1 
ATOM 4218 C C   . ALA A 0 551 . -21.465  -6.040  5.714    1.00 79.73 551 A 1 
ATOM 4219 C CB  . ALA A 0 551 . -19.946  -6.997  7.517    1.00 79.73 551 A 1 
ATOM 4220 O O   . ALA A 0 551 . -21.286  -4.825  5.632    1.00 79.73 551 A 1 
ATOM 4221 N N   . GLU A 0 552 . -22.653  -6.626  5.539    1.00 74.05 552 A 1 
ATOM 4222 C CA  . GLU A 0 552 . -23.897  -5.940  5.114    1.00 74.05 552 A 1 
ATOM 4223 C C   . GLU A 0 552 . -24.807  -5.497  6.277    1.00 74.05 552 A 1 
ATOM 4224 C CB  . GLU A 0 552 . -24.678  -6.841  4.130    1.00 74.05 552 A 1 
ATOM 4225 O O   . GLU A 0 552 . -25.912  -5.030  6.028    1.00 74.05 552 A 1 
ATOM 4226 C CG  . GLU A 0 552 . -23.968  -7.040  2.780    1.00 74.05 552 A 1 
ATOM 4227 C CD  . GLU A 0 552 . -24.710  -8.025  1.855    1.00 74.05 552 A 1 
ATOM 4228 O OE1 . GLU A 0 552 . -24.818  -7.743  0.639    1.00 74.05 552 A 1 
ATOM 4229 O OE2 . GLU A 0 552 . -25.065  -9.133  2.330    1.00 74.05 552 A 1 
ATOM 4230 N N   . SER A 0 553 . -24.361  -5.705  7.521    1.00 79.03 553 A 1 
ATOM 4231 C CA  . SER A 0 553 . -24.843  -5.066  8.755    1.00 79.03 553 A 1 
ATOM 4232 C C   . SER A 0 553 . -23.967  -5.518  9.937    1.00 79.03 553 A 1 
ATOM 4233 C CB  . SER A 0 553 . -26.313  -5.406  9.058    1.00 79.03 553 A 1 
ATOM 4234 O O   . SER A 0 553 . -23.375  -6.608  9.902    1.00 79.03 553 A 1 
ATOM 4235 O OG  . SER A 0 553 . -26.497  -6.803  9.203    1.00 79.03 553 A 1 
ATOM 4236 N N   . TYR A 0 554 . -23.872  -4.711  10.996   1.00 79.12 554 A 1 
ATOM 4237 C CA  . TYR A 0 554 . -23.444  -5.174  12.325   1.00 79.12 554 A 1 
ATOM 4238 C C   . TYR A 0 554 . -24.260  -4.489  13.411   1.00 79.12 554 A 1 
ATOM 4239 C CB  . TYR A 0 554 . -21.948  -4.924  12.594   1.00 79.12 554 A 1 
ATOM 4240 O O   . TYR A 0 554 . -24.151  -3.275  13.560   1.00 79.12 554 A 1 
ATOM 4241 C CG  . TYR A 0 554 . -21.520  -5.211  14.038   1.00 79.12 554 A 1 
ATOM 4242 C CD1 . TYR A 0 554 . -21.147  -4.166  14.908   1.00 79.12 554 A 1 
ATOM 4243 C CD2 . TYR A 0 554 . -21.557  -6.525  14.541   1.00 79.12 554 A 1 
ATOM 4244 C CE1 . TYR A 0 554 . -20.767  -4.427  16.241   1.00 79.12 554 A 1 
ATOM 4245 C CE2 . TYR A 0 554 . -21.149  -6.802  15.863   1.00 79.12 554 A 1 
ATOM 4246 O OH  . TYR A 0 554 . -20.322  -6.024  17.986   1.00 79.12 554 A 1 
ATOM 4247 C CZ  . TYR A 0 554 . -20.737  -5.754  16.714   1.00 79.12 554 A 1 
ATOM 4248 N N   . ASP A 0 555 . -24.965  -5.291  14.210   1.00 81.83 555 A 1 
ATOM 4249 C CA  . ASP A 0 555 . -25.723  -4.828  15.370   1.00 81.83 555 A 1 
ATOM 4250 C C   . ASP A 0 555 . -25.135  -5.387  16.669   1.00 81.83 555 A 1 
ATOM 4251 C CB  . ASP A 0 555 . -27.198  -5.236  15.278   1.00 81.83 555 A 1 
ATOM 4252 O O   . ASP A 0 555 . -24.905  -6.594  16.813   1.00 81.83 555 A 1 
ATOM 4253 C CG  . ASP A 0 555 . -27.961  -4.638  14.098   1.00 81.83 555 A 1 
ATOM 4254 O OD1 . ASP A 0 555 . -27.648  -3.496  13.705   1.00 81.83 555 A 1 
ATOM 4255 O OD2 . ASP A 0 555 . -28.891  -5.349  13.653   1.00 81.83 555 A 1 
ATOM 4256 N N   . GLU A 0 556 . -24.974  -4.511  17.655   1.00 86.15 556 A 1 
ATOM 4257 C CA  . GLU A 0 556 . -24.686  -4.827  19.051   1.00 86.15 556 A 1 
ATOM 4258 C C   . GLU A 0 556 . -25.682  -4.081  19.937   1.00 86.15 556 A 1 
ATOM 4259 C CB  . GLU A 0 556 . -23.221  -4.476  19.357   1.00 86.15 556 A 1 
ATOM 4260 O O   . GLU A 0 556 . -25.745  -2.856  19.907   1.00 86.15 556 A 1 
ATOM 4261 C CG  . GLU A 0 556 . -22.845  -4.540  20.847   1.00 86.15 556 A 1 
ATOM 4262 C CD  . GLU A 0 556 . -21.325  -4.531  21.098   1.00 86.15 556 A 1 
ATOM 4263 O OE1 . GLU A 0 556 . -20.904  -4.949  22.205   1.00 86.15 556 A 1 
ATOM 4264 O OE2 . GLU A 0 556 . -20.508  -4.431  20.147   1.00 86.15 556 A 1 
ATOM 4265 N N   . TRP A 0 557 . -26.470  -4.809  20.726   1.00 88.67 557 A 1 
ATOM 4266 C CA  . TRP A 0 557 . -27.501  -4.215  21.577   1.00 88.67 557 A 1 
ATOM 4267 C C   . TRP A 0 557 . -27.567  -4.882  22.946   1.00 88.67 557 A 1 
ATOM 4268 C CB  . TRP A 0 557 . -28.864  -4.238  20.868   1.00 88.67 557 A 1 
ATOM 4269 O O   . TRP A 0 557 . -27.265  -6.070  23.095   1.00 88.67 557 A 1 
ATOM 4270 C CG  . TRP A 0 557 . -29.371  -5.594  20.473   1.00 88.67 557 A 1 
ATOM 4271 C CD1 . TRP A 0 557 . -29.159  -6.181  19.274   1.00 88.67 557 A 1 
ATOM 4272 C CD2 . TRP A 0 557 . -30.161  -6.548  21.250   1.00 88.67 557 A 1 
ATOM 4273 C CE2 . TRP A 0 557 . -30.377  -7.712  20.449   1.00 88.67 557 A 1 
ATOM 4274 C CE3 . TRP A 0 557 . -30.718  -6.554  22.548   1.00 88.67 557 A 1 
ATOM 4275 N NE1 . TRP A 0 557 . -29.750  -7.428  19.252   1.00 88.67 557 A 1 
ATOM 4276 C CH2 . TRP A 0 557 . -31.632  -8.797  22.216   1.00 88.67 557 A 1 
ATOM 4277 C CZ2 . TRP A 0 557 . -31.094  -8.826  20.917   1.00 88.67 557 A 1 
ATOM 4278 C CZ3 . TRP A 0 557 . -31.451  -7.659  23.022   1.00 88.67 557 A 1 
ATOM 4279 N N   . ASP A 0 558 . -27.987  -4.099  23.934   1.00 85.22 558 A 1 
ATOM 4280 C CA  . ASP A 0 558 . -28.278  -4.532  25.296   1.00 85.22 558 A 1 
ATOM 4281 C C   . ASP A 0 558 . -29.661  -4.013  25.713   1.00 85.22 558 A 1 
ATOM 4282 C CB  . ASP A 0 558 . -27.163  -4.066  26.252   1.00 85.22 558 A 1 
ATOM 4283 O O   . ASP A 0 558 . -30.059  -2.897  25.370   1.00 85.22 558 A 1 
ATOM 4284 C CG  . ASP A 0 558 . -27.086  -4.874  27.558   1.00 85.22 558 A 1 
ATOM 4285 O OD1 . ASP A 0 558 . -27.841  -5.866  27.695   1.00 85.22 558 A 1 
ATOM 4286 O OD2 . ASP A 0 558 . -26.202  -4.548  28.382   1.00 85.22 558 A 1 
ATOM 4287 N N   . ASN A 0 559 . -30.408  -4.847  26.425   1.00 83.72 559 A 1 
ATOM 4288 C CA  . ASN A 0 559 . -31.718  -4.535  26.979   1.00 83.72 559 A 1 
ATOM 4289 C C   . ASN A 0 559 . -31.739  -5.029  28.416   1.00 83.72 559 A 1 
ATOM 4290 C CB  . ASN A 0 559 . -32.812  -5.215  26.137   1.00 83.72 559 A 1 
ATOM 4291 O O   . ASN A 0 559 . -31.677  -6.239  28.646   1.00 83.72 559 A 1 
ATOM 4292 C CG  . ASN A 0 559 . -34.220  -4.868  26.598   1.00 83.72 559 A 1 
ATOM 4293 N ND2 . ASN A 0 559 . -34.716  -5.444  27.671   1.00 83.72 559 A 1 
ATOM 4294 O OD1 . ASN A 0 559 . -34.901  -4.100  25.939   1.00 83.72 559 A 1 
ATOM 4295 N N   . LYS A 0 560 . -31.867  -4.103  29.357   1.00 82.35 560 A 1 
ATOM 4296 C CA  . LYS A 0 560 . -31.967  -4.382  30.781   1.00 82.35 560 A 1 
ATOM 4297 C C   . LYS A 0 560 . -33.306  -3.863  31.293   1.00 82.35 560 A 1 
ATOM 4298 C CB  . LYS A 0 560 . -30.750  -3.746  31.451   1.00 82.35 560 A 1 
ATOM 4299 O O   . LYS A 0 560 . -33.631  -2.709  31.040   1.00 82.35 560 A 1 
ATOM 4300 C CG  . LYS A 0 560 . -30.743  -3.994  32.956   1.00 82.35 560 A 1 
ATOM 4301 C CD  . LYS A 0 560 . -29.428  -3.470  33.550   1.00 82.35 560 A 1 
ATOM 4302 C CE  . LYS A 0 560 . -29.482  -3.475  35.076   1.00 82.35 560 A 1 
ATOM 4303 N NZ  . LYS A 0 560 . -30.567  -2.589  35.543   1.00 82.35 560 A 1 
ATOM 4304 N N   . ASP A 0 561 . -34.027  -4.732  31.986   1.00 77.35 561 A 1 
ATOM 4305 C CA  . ASP A 0 561 . -35.384  -4.533  32.501   1.00 77.35 561 A 1 
ATOM 4306 C C   . ASP A 0 561 . -35.355  -4.903  34.001   1.00 77.35 561 A 1 
ATOM 4307 C CB  . ASP A 0 561 . -36.328  -5.362  31.600   1.00 77.35 561 A 1 
ATOM 4308 O O   . ASP A 0 561 . -34.977  -6.020  34.381   1.00 77.35 561 A 1 
ATOM 4309 C CG  . ASP A 0 561 . -37.763  -5.596  32.092   1.00 77.35 561 A 1 
ATOM 4310 O OD1 . ASP A 0 561 . -38.045  -5.300  33.274   1.00 77.35 561 A 1 
ATOM 4311 O OD2 . ASP A 0 561 . -38.511  -6.228  31.302   1.00 77.35 561 A 1 
ATOM 4312 N N   . ASP A 0 562 . -35.620  -3.905  34.854   1.00 75.69 562 A 1 
ATOM 4313 C CA  . ASP A 0 562 . -35.430  -3.922  36.320   1.00 75.69 562 A 1 
ATOM 4314 C C   . ASP A 0 562 . -36.755  -3.678  37.083   1.00 75.69 562 A 1 
ATOM 4315 C CB  . ASP A 0 562 . -34.306  -2.939  36.723   1.00 75.69 562 A 1 
ATOM 4316 O O   . ASP A 0 562 . -36.809  -2.954  38.097   1.00 75.69 562 A 1 
ATOM 4317 C CG  . ASP A 0 562 . -32.916  -3.542  36.902   1.00 75.69 562 A 1 
ATOM 4318 O OD1 . ASP A 0 562 . -32.458  -4.387  36.106   1.00 75.69 562 A 1 
ATOM 4319 O OD2 . ASP A 0 562 . -32.155  -3.029  37.764   1.00 75.69 562 A 1 
ATOM 4320 N N   . ASP A 0 563 . -37.814  -4.310  36.587   1.00 77.56 563 A 1 
ATOM 4321 C CA  . ASP A 0 563 . -39.208  -4.203  37.014   1.00 77.56 563 A 1 
ATOM 4322 C C   . ASP A 0 563 . -39.454  -4.372  38.534   1.00 77.56 563 A 1 
ATOM 4323 C CB  . ASP A 0 563 . -40.006  -5.256  36.210   1.00 77.56 563 A 1 
ATOM 4324 O O   . ASP A 0 563 . -38.965  -5.306  39.189   1.00 77.56 563 A 1 
ATOM 4325 C CG  . ASP A 0 563 . -41.381  -4.785  35.746   1.00 77.56 563 A 1 
ATOM 4326 O OD1 . ASP A 0 563 . -41.769  -3.673  36.173   1.00 77.56 563 A 1 
ATOM 4327 O OD2 . ASP A 0 563 . -42.119  -5.610  35.158   1.00 77.56 563 A 1 
ATOM 4328 N N   . LYS A 0 564 . -40.256  -3.480  39.142   1.00 73.37 564 A 1 
ATOM 4329 C CA  . LYS A 0 564 . -40.698  -3.585  40.553   1.00 73.37 564 A 1 
ATOM 4330 C C   . LYS A 0 564 . -42.133  -3.118  40.725   1.00 73.37 564 A 1 
ATOM 4331 C CB  . LYS A 0 564 . -39.806  -2.779  41.512   1.00 73.37 564 A 1 
ATOM 4332 O O   . LYS A 0 564 . -42.462  -1.961  40.485   1.00 73.37 564 A 1 
ATOM 4333 C CG  . LYS A 0 564 . -38.350  -3.244  41.495   1.00 73.37 564 A 1 
ATOM 4334 C CD  . LYS A 0 564 . -37.454  -2.359  42.368   1.00 73.37 564 A 1 
ATOM 4335 C CE  . LYS A 0 564 . -35.985  -2.561  41.975   1.00 73.37 564 A 1 
ATOM 4336 N NZ  . LYS A 0 564 . -35.721  -2.068  40.598   1.00 73.37 564 A 1 
ATOM 4337 N N   . TRP A 0 565 . -42.971  -3.977  41.296   1.00 74.11 565 A 1 
ATOM 4338 C CA  . TRP A 0 565 . -44.402  -3.712  41.446   1.00 74.11 565 A 1 
ATOM 4339 C C   . TRP A 0 565 . -44.933  -4.130  42.822   1.00 74.11 565 A 1 
ATOM 4340 C CB  . TRP A 0 565 . -45.148  -4.365  40.275   1.00 74.11 565 A 1 
ATOM 4341 O O   . TRP A 0 565 . -44.511  -5.118  43.429   1.00 74.11 565 A 1 
ATOM 4342 C CG  . TRP A 0 565 . -44.766  -5.786  39.983   1.00 74.11 565 A 1 
ATOM 4343 C CD1 . TRP A 0 565 . -43.833  -6.180  39.082   1.00 74.11 565 A 1 
ATOM 4344 C CD2 . TRP A 0 565 . -45.280  -7.012  40.584   1.00 74.11 565 A 1 
ATOM 4345 C CE2 . TRP A 0 565 . -44.610  -8.122  39.985   1.00 74.11 565 A 1 
ATOM 4346 C CE3 . TRP A 0 565 . -46.252  -7.292  41.574   1.00 74.11 565 A 1 
ATOM 4347 N NE1 . TRP A 0 565 . -43.705  -7.556  39.108   1.00 74.11 565 A 1 
ATOM 4348 C CH2 . TRP A 0 565 . -45.892  -9.693  41.321   1.00 74.11 565 A 1 
ATOM 4349 C CZ2 . TRP A 0 565 . -44.914  -9.445  40.339   1.00 74.11 565 A 1 
ATOM 4350 C CZ3 . TRP A 0 565 . -46.555  -8.618  41.942   1.00 74.11 565 A 1 
ATOM 4351 N N   . GLY A 0 566 . -45.893  -3.360  43.337   1.00 70.30 566 A 1 
ATOM 4352 C CA  . GLY A 0 566 . -46.505  -3.569  44.645   1.00 70.30 566 A 1 
ATOM 4353 C C   . GLY A 0 566 . -47.981  -3.183  44.674   1.00 70.30 566 A 1 
ATOM 4354 O O   . GLY A 0 566 . -48.373  -2.099  44.247   1.00 70.30 566 A 1 
ATOM 4355 N N   . ALA A 0 567 . -48.819  -4.054  45.234   1.00 67.11 567 A 1 
ATOM 4356 C CA  . ALA A 0 567 . -50.248  -3.813  45.396   1.00 67.11 567 A 1 
ATOM 4357 C C   . ALA A 0 567 . -50.681  -4.018  46.853   1.00 67.11 567 A 1 
ATOM 4358 C CB  . ALA A 0 567 . -51.026  -4.695  44.413   1.00 67.11 567 A 1 
ATOM 4359 O O   . ALA A 0 567 . -50.418  -5.057  47.462   1.00 67.11 567 A 1 
ATOM 4360 N N   . GLN A 0 568 . -51.395  -3.031  47.393   1.00 67.36 568 A 1 
ATOM 4361 C CA  . GLN A 0 568 . -51.986  -3.038  48.725   1.00 67.36 568 A 1 
ATOM 4362 C C   . GLN A 0 568 . -53.494  -2.781  48.630   1.00 67.36 568 A 1 
ATOM 4363 C CB  . GLN A 0 568 . -51.271  -2.011  49.619   1.00 67.36 568 A 1 
ATOM 4364 O O   . GLN A 0 568 . -53.942  -1.754  48.126   1.00 67.36 568 A 1 
ATOM 4365 C CG  . GLN A 0 568 . -51.893  -1.955  51.024   1.00 67.36 568 A 1 
ATOM 4366 C CD  . GLN A 0 568 . -51.072  -1.123  52.004   1.00 67.36 568 A 1 
ATOM 4367 N NE2 . GLN A 0 568 . -51.655  -0.155  52.675   1.00 67.36 568 A 1 
ATOM 4368 O OE1 . GLN A 0 568 . -49.899  -1.363  52.232   1.00 67.36 568 A 1 
ATOM 4369 N N   . ALA A 0 569 . -54.294  -3.689  49.178   1.00 61.23 569 A 1 
ATOM 4370 C CA  . ALA A 0 569 . -55.729  -3.493  49.351   1.00 61.23 569 A 1 
ATOM 4371 C C   . ALA A 0 569 . -56.082  -3.567  50.835   1.00 61.23 569 A 1 
ATOM 4372 C CB  . ALA A 0 569 . -56.484  -4.525  48.508   1.00 61.23 569 A 1 
ATOM 4373 O O   . ALA A 0 569 . -55.607  -4.466  51.533   1.00 61.23 569 A 1 
ATOM 4374 N N   . TRP A 0 570 . -56.914  -2.637  51.297   1.00 66.62 570 A 1 
ATOM 4375 C CA  . TRP A 0 570 . -57.448  -2.621  52.654   1.00 66.62 570 A 1 
ATOM 4376 C C   . TRP A 0 570 . -58.927  -2.247  52.647   1.00 66.62 570 A 1 
ATOM 4377 C CB  . TRP A 0 570 . -56.618  -1.702  53.563   1.00 66.62 570 A 1 
ATOM 4378 O O   . TRP A 0 570 . -59.389  -1.484  51.795   1.00 66.62 570 A 1 
ATOM 4379 C CG  . TRP A 0 570 . -56.460  -0.264  53.147   1.00 66.62 570 A 1 
ATOM 4380 C CD1 . TRP A 0 570 . -55.496  0.208   52.325   1.00 66.62 570 A 1 
ATOM 4381 C CD2 . TRP A 0 570 . -57.260  0.902   53.526   1.00 66.62 570 A 1 
ATOM 4382 C CE2 . TRP A 0 570 . -56.668  2.064   52.941   1.00 66.62 570 A 1 
ATOM 4383 C CE3 . TRP A 0 570 . -58.435  1.097   54.288   1.00 66.62 570 A 1 
ATOM 4384 N NE1 . TRP A 0 570 . -55.597  1.581   52.216   1.00 66.62 570 A 1 
ATOM 4385 C CH2 . TRP A 0 570 . -58.385  3.505   53.861   1.00 66.62 570 A 1 
ATOM 4386 C CZ2 . TRP A 0 570 . -57.209  3.350   53.107   1.00 66.62 570 A 1 
ATOM 4387 C CZ3 . TRP A 0 570 . -58.995  2.381   54.447   1.00 66.62 570 A 1 
ATOM 4388 N N   . GLY A 0 571 . -59.671  -2.794  53.599   1.00 63.30 571 A 1 
ATOM 4389 C CA  . GLY A 0 571 . -61.082  -2.495  53.775   1.00 63.30 571 A 1 
ATOM 4390 C C   . GLY A 0 571 . -61.515  -2.657  55.221   1.00 63.30 571 A 1 
ATOM 4391 O O   . GLY A 0 571 . -60.859  -3.344  56.005   1.00 63.30 571 A 1 
ATOM 4392 N N   . LYS A 0 572 . -62.621  -1.998  55.552   1.00 60.23 572 A 1 
ATOM 4393 C CA  . LYS A 0 572 . -63.421  -2.284  56.737   1.00 60.23 572 A 1 
ATOM 4394 C C   . LYS A 0 572 . -64.817  -2.599  56.248   1.00 60.23 572 A 1 
ATOM 4395 C CB  . LYS A 0 572 . -63.446  -1.092  57.705   1.00 60.23 572 A 1 
ATOM 4396 O O   . LYS A 0 572 . -65.475  -1.692  55.738   1.00 60.23 572 A 1 
ATOM 4397 C CG  . LYS A 0 572 . -62.046  -0.542  57.980   1.00 60.23 572 A 1 
ATOM 4398 C CD  . LYS A 0 572 . -62.065  0.372   59.201   1.00 60.23 572 A 1 
ATOM 4399 C CE  . LYS A 0 572 . -60.658  0.936   59.372   1.00 60.23 572 A 1 
ATOM 4400 N NZ  . LYS A 0 572 . -60.439  1.376   60.762   1.00 60.23 572 A 1 
ATOM 4401 N N   . ASP A 0 573 . -65.227  -3.848  56.384   1.00 54.29 573 A 1 
ATOM 4402 C CA  . ASP A 0 573 . -66.645  -4.170  56.402   1.00 54.29 573 A 1 
ATOM 4403 C C   . ASP A 0 573 . -67.239  -3.727  57.747   1.00 54.29 573 A 1 
ATOM 4404 C CB  . ASP A 0 573 . -66.897  -5.650  56.064   1.00 54.29 573 A 1 
ATOM 4405 O O   . ASP A 0 573 . -66.547  -3.583  58.768   1.00 54.29 573 A 1 
ATOM 4406 C CG  . ASP A 0 573 . -65.890  -6.597  56.715   1.00 54.29 573 A 1 
ATOM 4407 O OD1 . ASP A 0 573 . -65.557  -6.347  57.897   1.00 54.29 573 A 1 
ATOM 4408 O OD2 . ASP A 0 573 . -65.350  -7.461  55.981   1.00 54.29 573 A 1 
ATOM 4409 N N   . ARG A 0 574 . -68.524  -3.379  57.720   1.00 48.81 574 A 1 
ATOM 4410 C CA  . ARG A 0 574 . -69.280  -2.967  58.910   1.00 48.81 574 A 1 
ATOM 4411 C C   . ARG A 0 574 . -70.698  -3.523  58.882   1.00 48.81 574 A 1 
ATOM 4412 C CB  . ARG A 0 574 . -69.230  -1.441  59.071   1.00 48.81 574 A 1 
ATOM 4413 O O   . ARG A 0 574 . -71.668  -2.799  59.148   1.00 48.81 574 A 1 
ATOM 4414 C CG  . ARG A 0 574 . -67.958  -0.942  59.780   1.00 48.81 574 A 1 
ATOM 4415 C CD  . ARG A 0 574 . -68.011  0.571   60.037   1.00 48.81 574 A 1 
ATOM 4416 N NE  . ARG A 0 574 . -69.309  0.966   60.634   1.00 48.81 574 A 1 
ATOM 4417 N NH1 . ARG A 0 574 . -69.616  2.952   59.546   1.00 48.81 574 A 1 
ATOM 4418 N NH2 . ARG A 0 574 . -71.391  1.721   60.105   1.00 48.81 574 A 1 
ATOM 4419 C CZ  . ARG A 0 574 . -70.098  1.882   60.111   1.00 48.81 574 A 1 
ATOM 4420 N N   . ASP A 0 575 . -70.825  -4.805  58.573   1.00 54.02 575 A 1 
ATOM 4421 C CA  . ASP A 0 575 . -72.095  -5.494  58.664   1.00 54.02 575 A 1 
ATOM 4422 C C   . ASP A 0 575 . -72.549  -5.686  60.124   1.00 54.02 575 A 1 
ATOM 4423 C CB  . ASP A 0 575 . -72.131  -6.747  57.767   1.00 54.02 575 A 1 
ATOM 4424 O O   . ASP A 0 575 . -71.854  -5.427  61.114   1.00 54.02 575 A 1 
ATOM 4425 C CG  . ASP A 0 575 . -71.095  -7.841  58.043   1.00 54.02 575 A 1 
ATOM 4426 O OD1 . ASP A 0 575 . -69.938  -7.478  58.336   1.00 54.02 575 A 1 
ATOM 4427 O OD2 . ASP A 0 575 . -71.508  -9.017  57.883   1.00 54.02 575 A 1 
ATOM 4428 N N   . VAL A 0 576 . -73.836  -6.002  60.275   1.00 41.44 576 A 1 
ATOM 4429 C CA  . VAL A 0 576 . -74.463  -6.178  61.586   1.00 41.44 576 A 1 
ATOM 4430 C C   . VAL A 0 576 . -74.539  -7.666  61.883   1.00 41.44 576 A 1 
ATOM 4431 C CB  . VAL A 0 576 . -75.823  -5.464  61.682   1.00 41.44 576 A 1 
ATOM 4432 O O   . VAL A 0 576 . -75.507  -8.339  61.506   1.00 41.44 576 A 1 
ATOM 4433 C CG1 . VAL A 0 576 . -76.478  -5.681  63.057   1.00 41.44 576 A 1 
ATOM 4434 C CG2 . VAL A 0 576 . -75.663  -3.947  61.503   1.00 41.44 576 A 1 
ATOM 4435 N N   . TYR A 0 577 . -73.542  -8.160  62.619   1.00 36.07 577 A 1 
ATOM 4436 C CA  . TYR A 0 577 . -73.480  -9.548  63.053   1.00 36.07 577 A 1 
ATOM 4437 C C   . TYR A 0 577 . -74.801  -10.048 63.655   1.00 36.07 577 A 1 
ATOM 4438 C CB  . TYR A 0 577 . -72.351  -9.750  64.076   1.00 36.07 577 A 1 
ATOM 4439 O O   . TYR A 0 577 . -75.365  -9.474  64.594   1.00 36.07 577 A 1 
ATOM 4440 C CG  . TYR A 0 577 . -71.777  -11.156 64.076   1.00 36.07 577 A 1 
ATOM 4441 C CD1 . TYR A 0 577 . -71.816  -11.974 65.222   1.00 36.07 577 A 1 
ATOM 4442 C CD2 . TYR A 0 577 . -71.142  -11.625 62.917   1.00 36.07 577 A 1 
ATOM 4443 C CE1 . TYR A 0 577 . -71.170  -13.229 65.212   1.00 36.07 577 A 1 
ATOM 4444 C CE2 . TYR A 0 577 . -70.469  -12.856 62.904   1.00 36.07 577 A 1 
ATOM 4445 O OH  . TYR A 0 577 . -69.814  -14.850 64.068   1.00 36.07 577 A 1 
ATOM 4446 C CZ  . TYR A 0 577 . -70.471  -13.659 64.057   1.00 36.07 577 A 1 
ATOM 4447 N N   . GLY A 0 578 . -75.265  -11.201 63.169   1.00 38.91 578 A 1 
ATOM 4448 C CA  . GLY A 0 578 . -76.249  -12.019 63.884   1.00 38.91 578 A 1 
ATOM 4449 C C   . GLY A 0 578 . -77.690  -12.016 63.369   1.00 38.91 578 A 1 
ATOM 4450 O O   . GLY A 0 578 . -78.529  -12.669 63.992   1.00 38.91 578 A 1 
ATOM 4451 N N   . ALA A 0 579 . -78.005  -11.419 62.214   1.00 39.80 579 A 1 
ATOM 4452 C CA  . ALA A 0 579 . -79.321  -11.568 61.568   1.00 39.80 579 A 1 
ATOM 4453 C C   . ALA A 0 579 . -79.543  -12.943 60.884   1.00 39.80 579 A 1 
ATOM 4454 C CB  . ALA A 0 579 . -79.587  -10.369 60.649   1.00 39.80 579 A 1 
ATOM 4455 O O   . ALA A 0 579 . -80.284  -13.057 59.904   1.00 39.80 579 A 1 
ATOM 4456 N N   . SER A 0 580 . -78.948  -14.019 61.417   1.00 35.03 580 A 1 
ATOM 4457 C CA  . SER A 0 580 . -79.318  -15.381 61.022   1.00 35.03 580 A 1 
ATOM 4458 C C   . SER A 0 580 . -80.808  -15.605 61.300   1.00 35.03 580 A 1 
ATOM 4459 C CB  . SER A 0 580 . -78.441  -16.445 61.693   1.00 35.03 580 A 1 
ATOM 4460 O O   . SER A 0 580 . -81.332  -15.247 62.359   1.00 35.03 580 A 1 
ATOM 4461 O OG  . SER A 0 580 . -78.733  -16.580 63.070   1.00 35.03 580 A 1 
ATOM 4462 N N   . SER A 0 581 . -81.515  -16.176 60.329   1.00 35.95 581 A 1 
ATOM 4463 C CA  . SER A 0 581 . -82.970  -16.307 60.342   1.00 35.95 581 A 1 
ATOM 4464 C C   . SER A 0 581 . -83.449  -17.418 61.286   1.00 35.95 581 A 1 
ATOM 4465 C CB  . SER A 0 581 . -83.480  -16.460 58.902   1.00 35.95 581 A 1 
ATOM 4466 O O   . SER A 0 581 . -83.987  -18.438 60.856   1.00 35.95 581 A 1 
ATOM 4467 O OG  . SER A 0 581 . -82.780  -17.478 58.211   1.00 35.95 581 A 1 
ATOM 4468 N N   . PHE A 0 582 . -83.318  -17.205 62.601   1.00 30.51 582 A 1 
ATOM 4469 C CA  . PHE A 0 582 . -83.932  -18.061 63.620   1.00 30.51 582 A 1 
ATOM 4470 C C   . PHE A 0 582 . -85.455  -17.898 63.623   1.00 30.51 582 A 1 
ATOM 4471 C CB  . PHE A 0 582 . -83.265  -17.896 64.993   1.00 30.51 582 A 1 
ATOM 4472 O O   . PHE A 0 582 . -86.070  -17.186 64.419   1.00 30.51 582 A 1 
ATOM 4473 C CG  . PHE A 0 582 . -82.221  -18.971 65.211   1.00 30.51 582 A 1 
ATOM 4474 C CD1 . PHE A 0 582 . -82.614  -20.251 65.652   1.00 30.51 582 A 1 
ATOM 4475 C CD2 . PHE A 0 582 . -80.877  -18.729 64.879   1.00 30.51 582 A 1 
ATOM 4476 C CE1 . PHE A 0 582 . -81.663  -21.281 65.767   1.00 30.51 582 A 1 
ATOM 4477 C CE2 . PHE A 0 582 . -79.927  -19.758 64.995   1.00 30.51 582 A 1 
ATOM 4478 C CZ  . PHE A 0 582 . -80.318  -21.034 65.438   1.00 30.51 582 A 1 
ATOM 4479 N N   . GLY A 0 583 . -86.074  -18.576 62.663   1.00 34.40 583 A 1 
ATOM 4480 C CA  . GLY A 0 583 . -87.508  -18.611 62.487   1.00 34.40 583 A 1 
ATOM 4481 C C   . GLY A 0 583 . -88.213  -19.356 63.617   1.00 34.40 583 A 1 
ATOM 4482 O O   . GLY A 0 583 . -87.899  -20.502 63.912   1.00 34.40 583 A 1 
ATOM 4483 N N   . LYS A 0 584 . -89.285  -18.722 64.102   1.00 32.41 584 A 1 
ATOM 4484 C CA  . LYS A 0 584 . -90.458  -19.314 64.767   1.00 32.41 584 A 1 
ATOM 4485 C C   . LYS A 0 584 . -90.193  -19.994 66.122   1.00 32.41 584 A 1 
ATOM 4486 C CB  . LYS A 0 584 . -91.205  -20.239 63.785   1.00 32.41 584 A 1 
ATOM 4487 O O   . LYS A 0 584 . -89.540  -21.018 66.235   1.00 32.41 584 A 1 
ATOM 4488 C CG  . LYS A 0 584 . -91.586  -19.527 62.476   1.00 32.41 584 A 1 
ATOM 4489 C CD  . LYS A 0 584 . -92.456  -20.424 61.592   1.00 32.41 584 A 1 
ATOM 4490 C CE  . LYS A 0 584 . -92.837  -19.660 60.319   1.00 32.41 584 A 1 
ATOM 4491 N NZ  . LYS A 0 584 . -93.734  -20.461 59.452   1.00 32.41 584 A 1 
ATOM 4492 N N   . ALA A 0 585 . -90.860  -19.590 67.200   1.00 34.12 585 A 1 
ATOM 4493 C CA  . ALA A 0 585 . -92.327  -19.598 67.347   1.00 34.12 585 A 1 
ATOM 4494 C C   . ALA A 0 585 . -93.024  -20.937 66.985   1.00 34.12 585 A 1 
ATOM 4495 C CB  . ALA A 0 585 . -92.991  -18.362 66.718   1.00 34.12 585 A 1 
ATOM 4496 O O   . ALA A 0 585 . -94.247  -20.989 66.936   1.00 34.12 585 A 1 
ATOM 4497 N N   . ALA A 0 586 . -92.273  -22.025 66.774   1.00 31.69 586 A 1 
ATOM 4498 C CA  . ALA A 0 586 . -92.808  -23.367 66.524   1.00 31.69 586 A 1 
ATOM 4499 C C   . ALA A 0 586 . -93.052  -24.192 67.810   1.00 31.69 586 A 1 
ATOM 4500 C CB  . ALA A 0 586 . -91.874  -24.075 65.534   1.00 31.69 586 A 1 
ATOM 4501 O O   . ALA A 0 586 . -93.462  -25.341 67.713   1.00 31.69 586 A 1 
ATOM 4502 N N   . SER A 0 587 . -92.806  -23.622 69.000   1.00 38.11 587 A 1 
ATOM 4503 C CA  . SER A 0 587 . -92.931  -24.318 70.300   1.00 38.11 587 A 1 
ATOM 4504 C C   . SER A 0 587 . -93.803  -23.584 71.342   1.00 38.11 587 A 1 
ATOM 4505 C CB  . SER A 0 587 . -91.518  -24.608 70.826   1.00 38.11 587 A 1 
ATOM 4506 O O   . SER A 0 587 . -94.261  -24.177 72.312   1.00 38.11 587 A 1 
ATOM 4507 O OG  . SER A 0 587 . -91.552  -25.387 71.997   1.00 38.11 587 A 1 
ATOM 4508 N N   . ALA A 0 588 . -94.139  -22.303 71.135   1.00 37.44 588 A 1 
ATOM 4509 C CA  . ALA A 0 588 . -94.969  -21.552 72.093   1.00 37.44 588 A 1 
ATOM 4510 C C   . ALA A 0 588 . -96.465  -21.938 72.070   1.00 37.44 588 A 1 
ATOM 4511 C CB  . ALA A 0 588 . -94.759  -20.052 71.852   1.00 37.44 588 A 1 
ATOM 4512 O O   . ALA A 0 588 . -97.201  -21.583 72.984   1.00 37.44 588 A 1 
ATOM 4513 N N   . GLY A 0 589 . -96.918  -22.665 71.042   1.00 36.94 589 A 1 
ATOM 4514 C CA  . GLY A 0 589 . -98.296  -23.159 70.938   1.00 36.94 589 A 1 
ATOM 4515 C C   . GLY A 0 589 . -98.598  -24.409 71.773   1.00 36.94 589 A 1 
ATOM 4516 O O   . GLY A 0 589 . -99.745  -24.842 71.780   1.00 36.94 589 A 1 
ATOM 4517 N N   . ASP A 0 590 . -97.602  -24.985 72.456   1.00 35.14 590 A 1 
ATOM 4518 C CA  . ASP A 0 590 . -97.702  -26.306 73.099   1.00 35.14 590 A 1 
ATOM 4519 C C   . ASP A 0 590 . -97.635  -26.246 74.643   1.00 35.14 590 A 1 
ATOM 4520 C CB  . ASP A 0 590 . -96.660  -27.253 72.455   1.00 35.14 590 A 1 
ATOM 4521 O O   . ASP A 0 590 . -97.326  -27.235 75.305   1.00 35.14 590 A 1 
ATOM 4522 C CG  . ASP A 0 590 . -97.164  -28.679 72.174   1.00 35.14 590 A 1 
ATOM 4523 O OD1 . ASP A 0 590 . -98.384  -28.934 72.307   1.00 35.14 590 A 1 
ATOM 4524 O OD2 . ASP A 0 590 . -96.321  -29.500 71.749   1.00 35.14 590 A 1 
ATOM 4525 N N   . TYR A 0 591 . -97.911  -25.075 75.245   1.00 32.68 591 A 1 
ATOM 4526 C CA  . TYR A 0 591 . -97.747  -24.856 76.697   1.00 32.68 591 A 1 
ATOM 4527 C C   . TYR A 0 591 . -99.029  -24.572 77.509   1.00 32.68 591 A 1 
ATOM 4528 C CB  . TYR A 0 591 . -96.612  -23.853 76.972   1.00 32.68 591 A 1 
ATOM 4529 O O   . TYR A 0 591 . -98.948  -24.393 78.722   1.00 32.68 591 A 1 
ATOM 4530 C CG  . TYR A 0 591 . -95.688  -24.354 78.068   1.00 32.68 591 A 1 
ATOM 4531 C CD1 . TYR A 0 591 . -95.914  -24.006 79.414   1.00 32.68 591 A 1 
ATOM 4532 C CD2 . TYR A 0 591 . -94.663  -25.263 77.741   1.00 32.68 591 A 1 
ATOM 4533 C CE1 . TYR A 0 591 . -95.121  -24.570 80.432   1.00 32.68 591 A 1 
ATOM 4534 C CE2 . TYR A 0 591 . -93.864  -25.826 78.754   1.00 32.68 591 A 1 
ATOM 4535 O OH  . TYR A 0 591 . -93.348  -26.045 81.088   1.00 32.68 591 A 1 
ATOM 4536 C CZ  . TYR A 0 591 . -94.098  -25.483 80.104   1.00 32.68 591 A 1 
ATOM 4537 N N   . ASP A 0 592 . -100.221 -24.606 76.900   1.00 40.74 592 A 1 
ATOM 4538 C CA  . ASP A 0 592 . -101.487 -24.268 77.589   1.00 40.74 592 A 1 
ATOM 4539 C C   . ASP A 0 592 . -102.375 -25.472 77.997   1.00 40.74 592 A 1 
ATOM 4540 C CB  . ASP A 0 592 . -102.251 -23.186 76.792   1.00 40.74 592 A 1 
ATOM 4541 O O   . ASP A 0 592 . -103.451 -25.277 78.567   1.00 40.74 592 A 1 
ATOM 4542 C CG  . ASP A 0 592 . -101.904 -21.744 77.202   1.00 40.74 592 A 1 
ATOM 4543 O OD1 . ASP A 0 592 . -101.583 -21.520 78.392   1.00 40.74 592 A 1 
ATOM 4544 O OD2 . ASP A 0 592 . -102.047 -20.856 76.334   1.00 40.74 592 A 1 
ATOM 4545 N N   . MET A 0 593 . -101.950 -26.730 77.777   1.00 35.20 593 A 1 
ATOM 4546 C CA  . MET A 0 593 . -102.808 -27.918 78.012   1.00 35.20 593 A 1 
ATOM 4547 C C   . MET A 0 593 . -102.376 -28.892 79.134   1.00 35.20 593 A 1 
ATOM 4548 C CB  . MET A 0 593 . -103.140 -28.624 76.682   1.00 35.20 593 A 1 
ATOM 4549 O O   . MET A 0 593 . -103.037 -29.908 79.337   1.00 35.20 593 A 1 
ATOM 4550 C CG  . MET A 0 593 . -104.519 -29.307 76.743   1.00 35.20 593 A 1 
ATOM 4551 S SD  . MET A 0 593 . -104.976 -30.288 75.294   1.00 35.20 593 A 1 
ATOM 4552 C CE  . MET A 0 593 . -106.146 -31.432 76.072   1.00 35.20 593 A 1 
ATOM 4553 N N   . TYR A 0 594 . -101.353 -28.592 79.947   1.00 38.62 594 A 1 
ATOM 4554 C CA  . TYR A 0 594 . -100.998 -29.451 81.104   1.00 38.62 594 A 1 
ATOM 4555 C C   . TYR A 0 594 . -101.446 -28.930 82.482   1.00 38.62 594 A 1 
ATOM 4556 C CB  . TYR A 0 594 . -99.517  -29.860 81.048   1.00 38.62 594 A 1 
ATOM 4557 O O   . TYR A 0 594 . -101.461 -29.687 83.453   1.00 38.62 594 A 1 
ATOM 4558 C CG  . TYR A 0 594 . -99.353  -31.302 80.597   1.00 38.62 594 A 1 
ATOM 4559 C CD1 . TYR A 0 594 . -99.475  -32.345 81.538   1.00 38.62 594 A 1 
ATOM 4560 C CD2 . TYR A 0 594 . -99.158  -31.605 79.235   1.00 38.62 594 A 1 
ATOM 4561 C CE1 . TYR A 0 594 . -99.387  -33.689 81.123   1.00 38.62 594 A 1 
ATOM 4562 C CE2 . TYR A 0 594 . -99.073  -32.947 78.816   1.00 38.62 594 A 1 
ATOM 4563 O OH  . TYR A 0 594 . -99.107  -35.285 79.351   1.00 38.62 594 A 1 
ATOM 4564 C CZ  . TYR A 0 594 . -99.185  -33.991 79.758   1.00 38.62 594 A 1 
ATOM 4565 N N   . GLY A 0 595 . -101.875 -27.666 82.588   1.00 38.59 595 A 1 
ATOM 4566 C CA  . GLY A 0 595 . -102.235 -27.051 83.875   1.00 38.59 595 A 1 
ATOM 4567 C C   . GLY A 0 595 . -103.666 -27.298 84.377   1.00 38.59 595 A 1 
ATOM 4568 O O   . GLY A 0 595 . -103.919 -27.126 85.567   1.00 38.59 595 A 1 
ATOM 4569 N N   . ARG A 0 596 . -104.624 -27.666 83.507   1.00 36.11 596 A 1 
ATOM 4570 C CA  . ARG A 0 596 . -106.070 -27.635 83.845   1.00 36.11 596 A 1 
ATOM 4571 C C   . ARG A 0 596 . -106.803 -28.987 83.788   1.00 36.11 596 A 1 
ATOM 4572 C CB  . ARG A 0 596 . -106.751 -26.508 83.034   1.00 36.11 596 A 1 
ATOM 4573 O O   . ARG A 0 596 . -107.919 -29.080 84.288   1.00 36.11 596 A 1 
ATOM 4574 C CG  . ARG A 0 596 . -108.070 -26.020 83.667   1.00 36.11 596 A 1 
ATOM 4575 C CD  . ARG A 0 596 . -108.675 -24.797 82.957   1.00 36.11 596 A 1 
ATOM 4576 N NE  . ARG A 0 596 . -107.971 -23.535 83.273   1.00 36.11 596 A 1 
ATOM 4577 N NH1 . ARG A 0 596 . -109.342 -22.124 82.080   1.00 36.11 596 A 1 
ATOM 4578 N NH2 . ARG A 0 596 . -107.616 -21.280 83.206   1.00 36.11 596 A 1 
ATOM 4579 C CZ  . ARG A 0 596 . -108.312 -22.325 82.855   1.00 36.11 596 A 1 
ATOM 4580 N N   . SER A 0 597 . -106.191 -30.050 83.265   1.00 40.60 597 A 1 
ATOM 4581 C CA  . SER A 0 597 . -106.795 -31.398 83.226   1.00 40.60 597 A 1 
ATOM 4582 C C   . SER A 0 597 . -106.775 -32.125 84.582   1.00 40.60 597 A 1 
ATOM 4583 C CB  . SER A 0 597 . -106.102 -32.237 82.146   1.00 40.60 597 A 1 
ATOM 4584 O O   . SER A 0 597 . -107.694 -32.885 84.886   1.00 40.60 597 A 1 
ATOM 4585 O OG  . SER A 0 597 . -104.701 -32.169 82.325   1.00 40.60 597 A 1 
ATOM 4586 N N   . ASN A 0 598 . -105.795 -31.841 85.448   1.00 38.23 598 A 1 
ATOM 4587 C CA  . ASN A 0 598 . -105.632 -32.513 86.748   1.00 38.23 598 A 1 
ATOM 4588 C C   . ASN A 0 598 . -106.631 -32.092 87.848   1.00 38.23 598 A 1 
ATOM 4589 C CB  . ASN A 0 598 . -104.162 -32.375 87.203   1.00 38.23 598 A 1 
ATOM 4590 O O   . ASN A 0 598 . -106.576 -32.631 88.950   1.00 38.23 598 A 1 
ATOM 4591 C CG  . ASN A 0 598 . -103.262 -33.470 86.650   1.00 38.23 598 A 1 
ATOM 4592 N ND2 . ASN A 0 598 . -101.979 -33.223 86.548   1.00 38.23 598 A 1 
ATOM 4593 O OD1 . ASN A 0 598 . -103.682 -34.565 86.325   1.00 38.23 598 A 1 
ATOM 4594 N N   . ALA A 0 599 . -107.556 -31.163 87.580   1.00 38.68 599 A 1 
ATOM 4595 C CA  . ALA A 0 599 . -108.547 -30.707 88.564   1.00 38.68 599 A 1 
ATOM 4596 C C   . ALA A 0 599 . -109.906 -31.441 88.497   1.00 38.68 599 A 1 
ATOM 4597 C CB  . ALA A 0 599 . -108.701 -29.189 88.415   1.00 38.68 599 A 1 
ATOM 4598 O O   . ALA A 0 599 . -110.742 -31.231 89.371   1.00 38.68 599 A 1 
ATOM 4599 N N   . ALA A 0 600 . -110.147 -32.278 87.477   1.00 39.10 600 A 1 
ATOM 4600 C CA  . ALA A 0 600 . -111.469 -32.867 87.211   1.00 39.10 600 A 1 
ATOM 4601 C C   . ALA A 0 600 . -111.542 -34.405 87.319   1.00 39.10 600 A 1 
ATOM 4602 C CB  . ALA A 0 600 . -111.937 -32.366 85.838   1.00 39.10 600 A 1 
ATOM 4603 O O   . ALA A 0 600 . -112.637 -34.960 87.321   1.00 39.10 600 A 1 
ATOM 4604 N N   . ALA A 0 601 . -110.410 -35.108 87.435   1.00 35.29 601 A 1 
ATOM 4605 C CA  . ALA A 0 601 . -110.349 -36.576 87.452   1.00 35.29 601 A 1 
ATOM 4606 C C   . ALA A 0 601 . -110.383 -37.178 88.876   1.00 35.29 601 A 1 
ATOM 4607 C CB  . ALA A 0 601 . -109.159 -37.031 86.599   1.00 35.29 601 A 1 
ATOM 4608 O O   . ALA A 0 601 . -109.590 -38.053 89.224   1.00 35.29 601 A 1 
ATOM 4609 N N   . GLY A 0 602 . -111.305 -36.702 89.716   1.00 33.04 602 A 1 
ATOM 4610 C CA  . GLY A 0 602 . -111.631 -37.354 90.984   1.00 33.04 602 A 1 
ATOM 4611 C C   . GLY A 0 602 . -112.629 -38.501 90.779   1.00 33.04 602 A 1 
ATOM 4612 O O   . GLY A 0 602 . -113.650 -38.306 90.133   1.00 33.04 602 A 1 
ATOM 4613 N N   . ALA A 0 603 . -112.355 -39.657 91.396   1.00 32.73 603 A 1 
ATOM 4614 C CA  . ALA A 0 603 . -113.209 -40.855 91.470   1.00 32.73 603 A 1 
ATOM 4615 C C   . ALA A 0 603 . -113.423 -41.685 90.176   1.00 32.73 603 A 1 
ATOM 4616 C CB  . ALA A 0 603 . -114.529 -40.513 92.185   1.00 32.73 603 A 1 
ATOM 4617 O O   . ALA A 0 603 . -114.458 -41.599 89.521   1.00 32.73 603 A 1 
ATOM 4618 N N   . ALA A 0 604 . -112.519 -42.645 89.926   1.00 36.85 604 A 1 
ATOM 4619 C CA  . ALA A 0 604 . -112.846 -43.872 89.188   1.00 36.85 604 A 1 
ATOM 4620 C C   . ALA A 0 604 . -112.042 -45.094 89.692   1.00 36.85 604 A 1 
ATOM 4621 C CB  . ALA A 0 604 . -112.664 -43.650 87.683   1.00 36.85 604 A 1 
ATOM 4622 O O   . ALA A 0 604 . -110.831 -45.175 89.530   1.00 36.85 604 A 1 
ATOM 4623 N N   . SER A 0 605 . -112.778 -46.015 90.322   1.00 34.12 605 A 1 
ATOM 4624 C CA  . SER A 0 605 . -112.535 -47.440 90.625   1.00 34.12 605 A 1 
ATOM 4625 C C   . SER A 0 605 . -111.206 -48.137 90.254   1.00 34.12 605 A 1 
ATOM 4626 C CB  . SER A 0 605 . -113.646 -48.223 89.924   1.00 34.12 605 A 1 
ATOM 4627 O O   . SER A 0 605 . -110.728 -48.084 89.124   1.00 34.12 605 A 1 
ATOM 4628 O OG  . SER A 0 605 . -113.789 -49.482 90.539   1.00 34.12 605 A 1 
ATOM 4629 N N   . ALA A 0 606 . -110.717 -48.972 91.178   1.00 31.90 606 A 1 
ATOM 4630 C CA  . ALA A 0 606 . -109.636 -49.934 90.954   1.00 31.90 606 A 1 
ATOM 4631 C C   . ALA A 0 606 . -110.124 -51.272 90.348   1.00 31.90 606 A 1 
ATOM 4632 C CB  . ALA A 0 606 . -108.956 -50.183 92.309   1.00 31.90 606 A 1 
ATOM 4633 O O   . ALA A 0 606 . -111.033 -51.894 90.894   1.00 31.90 606 A 1 
ATOM 4634 N N   . SER A 0 607 . -109.459 -51.771 89.293   1.00 34.09 607 A 1 
ATOM 4635 C CA  . SER A 0 607 . -109.399 -53.197 88.881   1.00 34.09 607 A 1 
ATOM 4636 C C   . SER A 0 607 . -108.344 -53.338 87.758   1.00 34.09 607 A 1 
ATOM 4637 C CB  . SER A 0 607 . -110.765 -53.669 88.359   1.00 34.09 607 A 1 
ATOM 4638 O O   . SER A 0 607 . -108.421 -52.587 86.796   1.00 34.09 607 A 1 
ATOM 4639 O OG  . SER A 0 607 . -110.929 -55.060 88.574   1.00 34.09 607 A 1 
ATOM 4640 N N   . LYS A 0 608 . -107.215 -54.059 87.886   1.00 29.95 608 A 1 
ATOM 4641 C CA  . LYS A 0 608 . -106.974 -55.527 87.922   1.00 29.95 608 A 1 
ATOM 4642 C C   . LYS A 0 608 . -106.945 -56.181 86.517   1.00 29.95 608 A 1 
ATOM 4643 C CB  . LYS A 0 608 . -107.904 -56.256 88.911   1.00 29.95 608 A 1 
ATOM 4644 O O   . LYS A 0 608 . -107.866 -55.985 85.738   1.00 29.95 608 A 1 
ATOM 4645 C CG  . LYS A 0 608 . -107.340 -57.578 89.453   1.00 29.95 608 A 1 
ATOM 4646 C CD  . LYS A 0 608 . -108.366 -58.245 90.383   1.00 29.95 608 A 1 
ATOM 4647 C CE  . LYS A 0 608 . -107.748 -59.447 91.109   1.00 29.95 608 A 1 
ATOM 4648 N NZ  . LYS A 0 608 . -108.751 -60.162 91.939   1.00 29.95 608 A 1 
ATOM 4649 N N   . HIS A 0 609 . -105.946 -57.054 86.294   1.00 34.45 609 A 1 
ATOM 4650 C CA  . HIS A 0 609 . -105.474 -57.675 85.025   1.00 34.45 609 A 1 
ATOM 4651 C C   . HIS A 0 609 . -104.589 -56.761 84.146   1.00 34.45 609 A 1 
ATOM 4652 C CB  . HIS A 0 609 . -106.593 -58.320 84.189   1.00 34.45 609 A 1 
ATOM 4653 O O   . HIS A 0 609 . -104.896 -55.589 83.990   1.00 34.45 609 A 1 
ATOM 4654 C CG  . HIS A 0 609 . -107.330 -59.418 84.903   1.00 34.45 609 A 1 
ATOM 4655 C CD2 . HIS A 0 609 . -107.108 -60.763 84.782   1.00 34.45 609 A 1 
ATOM 4656 N ND1 . HIS A 0 609 . -108.378 -59.248 85.773   1.00 34.45 609 A 1 
ATOM 4657 C CE1 . HIS A 0 609 . -108.779 -60.466 86.173   1.00 34.45 609 A 1 
ATOM 4658 N NE2 . HIS A 0 609 . -108.017 -61.420 85.618   1.00 34.45 609 A 1 
ATOM 4659 N N   . GLY A 0 610 . -103.472 -57.201 83.546   1.00 29.84 610 A 1 
ATOM 4660 C CA  . GLY A 0 610 . -102.761 -58.489 83.639   1.00 29.84 610 A 1 
ATOM 4661 C C   . GLY A 0 610 . -102.749 -59.310 82.340   1.00 29.84 610 A 1 
ATOM 4662 O O   . GLY A 0 610 . -103.697 -60.043 82.096   1.00 29.84 610 A 1 
ATOM 4663 N N   . SER A 0 611 . -101.661 -59.213 81.562   1.00 34.42 611 A 1 
ATOM 4664 C CA  . SER A 0 611 . -101.189 -60.153 80.514   1.00 34.42 611 A 1 
ATOM 4665 C C   . SER A 0 611 . -99.829  -59.630 80.007   1.00 34.42 611 A 1 
ATOM 4666 C CB  . SER A 0 611 . -102.174 -60.224 79.339   1.00 34.42 611 A 1 
ATOM 4667 O O   . SER A 0 611 . -99.767  -58.515 79.507   1.00 34.42 611 A 1 
ATOM 4668 O OG  . SER A 0 611 . -101.770 -61.238 78.442   1.00 34.42 611 A 1 
ATOM 4669 N N   . VAL A 0 612 . -98.683  -60.225 80.361   1.00 31.84 612 A 1 
ATOM 4670 C CA  . VAL A 0 612 . -97.984  -61.306 79.624   1.00 31.84 612 A 1 
ATOM 4671 C C   . VAL A 0 612 . -97.624  -60.939 78.175   1.00 31.84 612 A 1 
ATOM 4672 C CB  . VAL A 0 612 . -98.713  -62.671 79.678   1.00 31.84 612 A 1 
ATOM 4673 O O   . VAL A 0 612 . -98.511  -60.915 77.335   1.00 31.84 612 A 1 
ATOM 4674 C CG1 . VAL A 0 612 . -97.948  -63.764 78.912   1.00 31.84 612 A 1 
ATOM 4675 C CG2 . VAL A 0 612 . -98.864  -63.166 81.122   1.00 31.84 612 A 1 
ATOM 4676 N N   . HIS A 0 613 . -96.320  -60.758 77.899   1.00 35.10 613 A 1 
ATOM 4677 C CA  . HIS A 0 613 . -95.598  -61.228 76.694   1.00 35.10 613 A 1 
ATOM 4678 C C   . HIS A 0 613 . -94.058  -61.096 76.892   1.00 35.10 613 A 1 
ATOM 4679 C CB  . HIS A 0 613 . -96.034  -60.484 75.416   1.00 35.10 613 A 1 
ATOM 4680 O O   . HIS A 0 613 . -93.597  -59.985 77.149   1.00 35.10 613 A 1 
ATOM 4681 C CG  . HIS A 0 613 . -97.067  -61.259 74.629   1.00 35.10 613 A 1 
ATOM 4682 C CD2 . HIS A 0 613 . -98.385  -60.929 74.458   1.00 35.10 613 A 1 
ATOM 4683 N ND1 . HIS A 0 613 . -96.875  -62.474 74.006   1.00 35.10 613 A 1 
ATOM 4684 C CE1 . HIS A 0 613 . -98.052  -62.869 73.492   1.00 35.10 613 A 1 
ATOM 4685 N NE2 . HIS A 0 613 . -99.003  -61.960 73.743   1.00 35.10 613 A 1 
ATOM 4686 N N   . PRO A 0 614 . -93.255  -62.185 76.802   1.00 33.44 614 A 1 
ATOM 4687 C CA  . PRO A 0 614 . -91.798  -62.138 77.026   1.00 33.44 614 A 1 
ATOM 4688 C C   . PRO A 0 614 . -90.926  -62.651 75.852   1.00 33.44 614 A 1 
ATOM 4689 C CB  . PRO A 0 614 . -91.617  -63.053 78.240   1.00 33.44 614 A 1 
ATOM 4690 O O   . PRO A 0 614 . -91.086  -63.789 75.420   1.00 33.44 614 A 1 
ATOM 4691 C CG  . PRO A 0 614 . -92.634  -64.175 77.994   1.00 33.44 614 A 1 
ATOM 4692 C CD  . PRO A 0 614 . -93.702  -63.547 77.089   1.00 33.44 614 A 1 
ATOM 4693 N N   . VAL A 0 615 . -89.932  -61.861 75.419   1.00 38.62 615 A 1 
ATOM 4694 C CA  . VAL A 0 615 . -88.725  -62.239 74.628   1.00 38.62 615 A 1 
ATOM 4695 C C   . VAL A 0 615 . -87.682  -61.121 74.871   1.00 38.62 615 A 1 
ATOM 4696 C CB  . VAL A 0 615 . -88.998  -62.309 73.096   1.00 38.62 615 A 1 
ATOM 4697 O O   . VAL A 0 615 . -88.097  -59.973 74.965   1.00 38.62 615 A 1 
ATOM 4698 C CG1 . VAL A 0 615 . -87.860  -63.051 72.381   1.00 38.62 615 A 1 
ATOM 4699 C CG2 . VAL A 0 615 . -90.296  -63.002 72.656   1.00 38.62 615 A 1 
ATOM 4700 N N   . GLY A 0 616 . -86.358  -61.282 74.990   1.00 31.54 616 A 1 
ATOM 4701 C CA  . GLY A 0 616 . -85.435  -62.428 75.013   1.00 31.54 616 A 1 
ATOM 4702 C C   . GLY A 0 616 . -84.012  -61.923 74.660   1.00 31.54 616 A 1 
ATOM 4703 O O   . GLY A 0 616 . -83.910  -61.038 73.820   1.00 31.54 616 A 1 
ATOM 4704 N N   . TYR A 0 617 . -82.943  -62.480 75.262   1.00 34.86 617 A 1 
ATOM 4705 C CA  . TYR A 0 617 . -81.519  -62.032 75.184   1.00 34.86 617 A 1 
ATOM 4706 C C   . TYR A 0 617 . -81.226  -60.630 75.794   1.00 34.86 617 A 1 
ATOM 4707 C CB  . TYR A 0 617 . -80.981  -62.108 73.737   1.00 34.86 617 A 1 
ATOM 4708 O O   . TYR A 0 617 . -81.885  -59.658 75.466   1.00 34.86 617 A 1 
ATOM 4709 C CG  . TYR A 0 617 . -81.060  -63.470 73.066   1.00 34.86 617 A 1 
ATOM 4710 C CD1 . TYR A 0 617 . -79.936  -64.320 73.078   1.00 34.86 617 A 1 
ATOM 4711 C CD2 . TYR A 0 617 . -82.235  -63.874 72.401   1.00 34.86 617 A 1 
ATOM 4712 C CE1 . TYR A 0 617 . -79.991  -65.579 72.448   1.00 34.86 617 A 1 
ATOM 4713 C CE2 . TYR A 0 617 . -82.302  -65.139 71.786   1.00 34.86 617 A 1 
ATOM 4714 O OH  . TYR A 0 617 . -81.247  -67.211 71.209   1.00 34.86 617 A 1 
ATOM 4715 C CZ  . TYR A 0 617 . -81.180  -65.994 71.808   1.00 34.86 617 A 1 
ATOM 4716 N N   . GLY A 0 618 . -80.247  -60.379 76.678   1.00 33.40 618 A 1 
ATOM 4717 C CA  . GLY A 0 618 . -79.338  -61.244 77.443   1.00 33.40 618 A 1 
ATOM 4718 C C   . GLY A 0 618 . -77.857  -61.129 77.045   1.00 33.40 618 A 1 
ATOM 4719 O O   . GLY A 0 618 . -77.513  -61.694 76.015   1.00 33.40 618 A 1 
ATOM 4720 N N   . LYS A 0 619 . -77.000  -60.492 77.883   1.00 33.35 619 A 1 
ATOM 4721 C CA  . LYS A 0 619 . -75.602  -60.898 78.236   1.00 33.35 619 A 1 
ATOM 4722 C C   . LYS A 0 619 . -74.838  -59.860 79.113   1.00 33.35 619 A 1 
ATOM 4723 C CB  . LYS A 0 619 . -74.741  -61.191 76.973   1.00 33.35 619 A 1 
ATOM 4724 O O   . LYS A 0 619 . -74.337  -58.890 78.571   1.00 33.35 619 A 1 
ATOM 4725 C CG  . LYS A 0 619 . -73.411  -61.869 77.324   1.00 33.35 619 A 1 
ATOM 4726 C CD  . LYS A 0 619 . -72.615  -62.269 76.077   1.00 33.35 619 A 1 
ATOM 4727 C CE  . LYS A 0 619 . -71.387  -63.077 76.514   1.00 33.35 619 A 1 
ATOM 4728 N NZ  . LYS A 0 619 . -70.449  -63.315 75.391   1.00 33.35 619 A 1 
ATOM 4729 N N   . HIS A 0 620 . -74.634  -60.179 80.407   1.00 31.59 620 A 1 
ATOM 4730 C CA  . HIS A 0 620 . -73.591  -59.665 81.349   1.00 31.59 620 A 1 
ATOM 4731 C C   . HIS A 0 620 . -73.590  -58.139 81.673   1.00 31.59 620 A 1 
ATOM 4732 C CB  . HIS A 0 620 . -72.188  -60.112 80.878   1.00 31.59 620 A 1 
ATOM 4733 O O   . HIS A 0 620 . -73.895  -57.321 80.825   1.00 31.59 620 A 1 
ATOM 4734 C CG  . HIS A 0 620 . -71.963  -61.581 80.559   1.00 31.59 620 A 1 
ATOM 4735 C CD2 . HIS A 0 620 . -70.788  -62.113 80.098   1.00 31.59 620 A 1 
ATOM 4736 N ND1 . HIS A 0 620 . -72.870  -62.622 80.604   1.00 31.59 620 A 1 
ATOM 4737 C CE1 . HIS A 0 620 . -72.262  -63.737 80.165   1.00 31.59 620 A 1 
ATOM 4738 N NE2 . HIS A 0 620 . -70.996  -63.469 79.819   1.00 31.59 620 A 1 
ATOM 4739 N N   . GLY A 0 621 . -73.223  -57.650 82.866   1.00 30.13 621 A 1 
ATOM 4740 C CA  . GLY A 0 621 . -72.840  -58.278 84.140   1.00 30.13 621 A 1 
ATOM 4741 C C   . GLY A 0 621 . -72.371  -57.205 85.153   1.00 30.13 621 A 1 
ATOM 4742 O O   . GLY A 0 621 . -71.947  -56.137 84.731   1.00 30.13 621 A 1 
ATOM 4743 N N   . TYR A 0 622 . -72.406  -57.513 86.459   1.00 32.23 622 A 1 
ATOM 4744 C CA  . TYR A 0 622 . -72.069  -56.639 87.612   1.00 32.23 622 A 1 
ATOM 4745 C C   . TYR A 0 622 . -73.003  -55.419 87.847   1.00 32.23 622 A 1 
ATOM 4746 C CB  . TYR A 0 622 . -70.592  -56.198 87.586   1.00 32.23 622 A 1 
ATOM 4747 O O   . TYR A 0 622 . -73.240  -54.620 86.957   1.00 32.23 622 A 1 
ATOM 4748 C CG  . TYR A 0 622 . -69.589  -57.334 87.492   1.00 32.23 622 A 1 
ATOM 4749 C CD1 . TYR A 0 622 . -69.076  -57.923 88.665   1.00 32.23 622 A 1 
ATOM 4750 C CD2 . TYR A 0 622 . -69.172  -57.803 86.230   1.00 32.23 622 A 1 
ATOM 4751 C CE1 . TYR A 0 622 . -68.160  -58.990 88.578   1.00 32.23 622 A 1 
ATOM 4752 C CE2 . TYR A 0 622 . -68.271  -58.881 86.140   1.00 32.23 622 A 1 
ATOM 4753 O OH  . TYR A 0 622 . -66.893  -60.513 87.216   1.00 32.23 622 A 1 
ATOM 4754 C CZ  . TYR A 0 622 . -67.763  -59.475 87.313   1.00 32.23 622 A 1 
ATOM 4755 N N   . GLY A 0 623 . -73.554  -55.155 89.039   1.00 30.86 623 A 1 
ATOM 4756 C CA  . GLY A 0 623 . -73.529  -55.929 90.286   1.00 30.86 623 A 1 
ATOM 4757 C C   . GLY A 0 623 . -73.212  -55.097 91.531   1.00 30.86 623 A 1 
ATOM 4758 O O   . GLY A 0 623 . -72.138  -55.260 92.103   1.00 30.86 623 A 1 
ATOM 4759 N N   . LYS A 0 624 . -74.152  -54.267 92.008   1.00 34.96 624 A 1 
ATOM 4760 C CA  . LYS A 0 624 . -74.184  -53.855 93.423   1.00 34.96 624 A 1 
ATOM 4761 C C   . LYS A 0 624 . -75.610  -53.550 93.880   1.00 34.96 624 A 1 
ATOM 4762 C CB  . LYS A 0 624 . -73.215  -52.685 93.686   1.00 34.96 624 A 1 
ATOM 4763 O O   . LYS A 0 624 . -76.298  -52.730 93.285   1.00 34.96 624 A 1 
ATOM 4764 C CG  . LYS A 0 624 . -72.779  -52.659 95.163   1.00 34.96 624 A 1 
ATOM 4765 C CD  . LYS A 0 624 . -71.453  -51.908 95.344   1.00 34.96 624 A 1 
ATOM 4766 C CE  . LYS A 0 624 . -70.979  -52.020 96.799   1.00 34.96 624 A 1 
ATOM 4767 N NZ  . LYS A 0 624 . -69.613  -51.464 96.974   1.00 34.96 624 A 1 
ATOM 4768 N N   . SER A 0 625 . -76.052  -54.255 94.915   1.00 28.29 625 A 1 
ATOM 4769 C CA  . SER A 0 625 . -77.429  -54.251 95.410   1.00 28.29 625 A 1 
ATOM 4770 C C   . SER A 0 625 . -77.571  -53.473 96.713   1.00 28.29 625 A 1 
ATOM 4771 C CB  . SER A 0 625 . -77.853  -55.700 95.691   1.00 28.29 625 A 1 
ATOM 4772 O O   . SER A 0 625 . -76.843  -53.770 97.657   1.00 28.29 625 A 1 
ATOM 4773 O OG  . SER A 0 625 . -76.951  -56.296 96.611   1.00 28.29 625 A 1 
ATOM 4774 N N   . TYR A 0 626 . -78.618  -52.656 96.830   1.00 34.64 626 A 1 
ATOM 4775 C CA  . TYR A 0 626 . -79.382  -52.553 98.078   1.00 34.64 626 A 1 
ATOM 4776 C C   . TYR A 0 626 . -80.858  -52.470 97.698   1.00 34.64 626 A 1 
ATOM 4777 C CB  . TYR A 0 626 . -78.976  -51.367 98.975   1.00 34.64 626 A 1 
ATOM 4778 O O   . TYR A 0 626 . -81.249  -51.624 96.898   1.00 34.64 626 A 1 
ATOM 4779 C CG  . TYR A 0 626 . -77.561  -50.863 98.785   1.00 34.64 626 A 1 
ATOM 4780 C CD1 . TYR A 0 626 . -76.472  -51.492 99.421   1.00 34.64 626 A 1 
ATOM 4781 C CD2 . TYR A 0 626 . -77.338  -49.800 97.891   1.00 34.64 626 A 1 
ATOM 4782 C CE1 . TYR A 0 626 . -75.155  -51.101 99.109   1.00 34.64 626 A 1 
ATOM 4783 C CE2 . TYR A 0 626 . -76.027  -49.390 97.595   1.00 34.64 626 A 1 
ATOM 4784 O OH  . TYR A 0 626 . -73.665  -49.695 97.849   1.00 34.64 626 A 1 
ATOM 4785 C CZ  . TYR A 0 626 . -74.932  -50.056 98.187   1.00 34.64 626 A 1 
ATOM 4786 N N   . SER A 0 627 . -81.664  -53.371 98.249   1.00 28.84 627 A 1 
ATOM 4787 C CA  . SER A 0 627 . -83.112  -53.375 98.061   1.00 28.84 627 A 1 
ATOM 4788 C C   . SER A 0 627 . -83.768  -53.131 99.409   1.00 28.84 627 A 1 
ATOM 4789 C CB  . SER A 0 627 . -83.590  -54.678 97.400   1.00 28.84 627 A 1 
ATOM 4790 O O   . SER A 0 627 . -83.613  -53.941 100.317  1.00 28.84 627 A 1 
ATOM 4791 O OG  . SER A 0 627 . -83.202  -55.847 98.098   1.00 28.84 627 A 1 
ATOM 4792 N N   . THR A 0 628 . -84.508  -52.030 99.522   1.00 35.19 628 A 1 
ATOM 4793 C CA  . THR A 0 628 . -85.468  -51.830 100.610  1.00 35.19 628 A 1 
ATOM 4794 C C   . THR A 0 628 . -86.734  -51.250 100.005  1.00 35.19 628 A 1 
ATOM 4795 C CB  . THR A 0 628 . -84.940  -50.943 101.751  1.00 35.19 628 A 1 
ATOM 4796 O O   . THR A 0 628 . -86.872  -50.041 99.836   1.00 35.19 628 A 1 
ATOM 4797 C CG2 . THR A 0 628 . -85.856  -51.042 102.973  1.00 35.19 628 A 1 
ATOM 4798 O OG1 . THR A 0 628 . -83.668  -51.367 102.174  1.00 35.19 628 A 1 
ATOM 4799 N N   . ALA A 0 629 . -87.657  -52.133 99.638   1.00 30.52 629 A 1 
ATOM 4800 C CA  . ALA A 0 629 . -89.019  -51.733 99.338   1.00 30.52 629 A 1 
ATOM 4801 C C   . ALA A 0 629 . -89.758  -51.536 100.665  1.00 30.52 629 A 1 
ATOM 4802 C CB  . ALA A 0 629 . -89.671  -52.809 98.459   1.00 30.52 629 A 1 
ATOM 4803 O O   . ALA A 0 629 . -90.016  -52.508 101.371  1.00 30.52 629 A 1 
ATOM 4804 N N   . GLN A 0 630 . -90.128  -50.299 100.996  1.00 34.19 630 A 1 
ATOM 4805 C CA  . GLN A 0 630 . -91.149  -50.064 102.012  1.00 34.19 630 A 1 
ATOM 4806 C C   . GLN A 0 630 . -91.988  -48.840 101.652  1.00 34.19 630 A 1 
ATOM 4807 C CB  . GLN A 0 630 . -90.529  -49.993 103.418  1.00 34.19 630 A 1 
ATOM 4808 O O   . GLN A 0 630 . -91.521  -47.705 101.667  1.00 34.19 630 A 1 
ATOM 4809 C CG  . GLN A 0 630 . -91.596  -50.300 104.484  1.00 34.19 630 A 1 
ATOM 4810 C CD  . GLN A 0 630 . -91.009  -50.581 105.865  1.00 34.19 630 A 1 
ATOM 4811 N NE2 . GLN A 0 630 . -91.785  -51.131 106.773  1.00 34.19 630 A 1 
ATOM 4812 O OE1 . GLN A 0 630 . -89.856  -50.329 106.164  1.00 34.19 630 A 1 
ATOM 4813 N N   . ALA A 0 631 . -93.246  -49.097 101.307  1.00 28.73 631 A 1 
ATOM 4814 C CA  . ALA A 0 631 . -94.260  -48.067 101.174  1.00 28.73 631 A 1 
ATOM 4815 C C   . ALA A 0 631 . -94.805  -47.708 102.563  1.00 28.73 631 A 1 
ATOM 4816 C CB  . ALA A 0 631 . -95.369  -48.608 100.261  1.00 28.73 631 A 1 
ATOM 4817 O O   . ALA A 0 631 . -95.273  -48.600 103.266  1.00 28.73 631 A 1 
ATOM 4818 N N   . ALA A 0 632 . -94.794  -46.423 102.928  1.00 34.44 632 A 1 
ATOM 4819 C CA  . ALA A 0 632 . -95.684  -45.834 103.932  1.00 34.44 632 A 1 
ATOM 4820 C C   . ALA A 0 632 . -95.582  -44.297 103.926  1.00 34.44 632 A 1 
ATOM 4821 C CB  . ALA A 0 632 . -95.347  -46.346 105.342  1.00 34.44 632 A 1 
ATOM 4822 O O   . ALA A 0 632 . -94.501  -43.760 103.729  1.00 34.44 632 A 1 
ATOM 4823 N N   . GLN A 0 633 . -96.719  -43.643 104.190  1.00 31.15 633 A 1 
ATOM 4824 C CA  . GLN A 0 633 . -96.899  -42.301 104.780  1.00 31.15 633 A 1 
ATOM 4825 C C   . GLN A 0 633 . -96.036  -41.136 104.232  1.00 31.15 633 A 1 
ATOM 4826 C CB  . GLN A 0 633 . -96.819  -42.438 106.310  1.00 31.15 633 A 1 
ATOM 4827 O O   . GLN A 0 633 . -94.837  -41.044 104.442  1.00 31.15 633 A 1 
ATOM 4828 C CG  . GLN A 0 633 . -98.071  -43.161 106.849  1.00 31.15 633 A 1 
ATOM 4829 C CD  . GLN A 0 633 . -97.925  -43.697 108.269  1.00 31.15 633 A 1 
ATOM 4830 N NE2 . GLN A 0 633 . -99.009  -43.850 108.996  1.00 31.15 633 A 1 
ATOM 4831 O OE1 . GLN A 0 633 . -96.860  -44.048 108.739  1.00 31.15 633 A 1 
ATOM 4832 N N   . ALA A 0 634 . -96.608  -40.178 103.501  1.00 30.45 634 A 1 
ATOM 4833 C CA  . ALA A 0 634 . -97.539  -39.159 104.011  1.00 30.45 634 A 1 
ATOM 4834 C C   . ALA A 0 634 . -96.941  -38.246 105.104  1.00 30.45 634 A 1 
ATOM 4835 C CB  . ALA A 0 634 . -98.917  -39.731 104.393  1.00 30.45 634 A 1 
ATOM 4836 O O   . ALA A 0 634 . -97.260  -38.404 106.278  1.00 30.45 634 A 1 
ATOM 4837 N N   . ALA A 0 635 . -96.154  -37.244 104.694  1.00 33.03 635 A 1 
ATOM 4838 C CA  . ALA A 0 635 . -96.083  -35.931 105.346  1.00 33.03 635 A 1 
ATOM 4839 C C   . ALA A 0 635 . -95.362  -34.901 104.451  1.00 33.03 635 A 1 
ATOM 4840 C CB  . ALA A 0 635 . -95.368  -36.012 106.703  1.00 33.03 635 A 1 
ATOM 4841 O O   . ALA A 0 635 . -94.244  -35.128 104.008  1.00 33.03 635 A 1 
ATOM 4842 N N   . SER A 0 636 . -96.039  -33.776 104.220  1.00 31.27 636 A 1 
ATOM 4843 C CA  . SER A 0 636 . -95.544  -32.395 104.333  1.00 31.27 636 A 1 
ATOM 4844 C C   . SER A 0 636 . -94.145  -31.981 103.832  1.00 31.27 636 A 1 
ATOM 4845 C CB  . SER A 0 636 . -95.688  -31.974 105.799  1.00 31.27 636 A 1 
ATOM 4846 O O   . SER A 0 636 . -93.112  -32.502 104.232  1.00 31.27 636 A 1 
ATOM 4847 O OG  . SER A 0 636 . -96.998  -32.287 106.250  1.00 31.27 636 A 1 
ATOM 4848 N N   . SER A 0 637 . -94.142  -30.849 103.117  1.00 33.35 637 A 1 
ATOM 4849 C CA  . SER A 0 637 . -93.007  -29.940 102.875  1.00 33.35 637 A 1 
ATOM 4850 C C   . SER A 0 637 . -91.767  -30.507 102.170  1.00 33.35 637 A 1 
ATOM 4851 C CB  . SER A 0 637 . -92.608  -29.177 104.152  1.00 33.35 637 A 1 
ATOM 4852 O O   . SER A 0 637 . -90.832  -31.004 102.793  1.00 33.35 637 A 1 
ATOM 4853 O OG  . SER A 0 637 . -92.220  -30.034 105.205  1.00 33.35 637 A 1 
ATOM 4854 N N   . LYS A 0 638 . -91.662  -30.225 100.866  1.00 33.34 638 A 1 
ATOM 4855 C CA  . LYS A 0 638 . -90.356  -29.968 100.250  1.00 33.34 638 A 1 
ATOM 4856 C C   . LYS A 0 638 . -90.455  -28.805 99.267   1.00 33.34 638 A 1 
ATOM 4857 C CB  . LYS A 0 638 . -89.773  -31.260 99.642   1.00 33.34 638 A 1 
ATOM 4858 O O   . LYS A 0 638 . -90.983  -28.953 98.169   1.00 33.34 638 A 1 
ATOM 4859 C CG  . LYS A 0 638 . -88.238  -31.239 99.725   1.00 33.34 638 A 1 
ATOM 4860 C CD  . LYS A 0 638 . -87.620  -32.572 99.282   1.00 33.34 638 A 1 
ATOM 4861 C CE  . LYS A 0 638 . -86.119  -32.574 99.602   1.00 33.34 638 A 1 
ATOM 4862 N NZ  . LYS A 0 638 . -85.469  -33.845 99.196   1.00 33.34 638 A 1 
ATOM 4863 N N   . GLN A 0 639 . -89.938  -27.645 99.673   1.00 29.08 639 A 1 
ATOM 4864 C CA  . GLN A 0 639 . -89.637  -26.538 98.764   1.00 29.08 639 A 1 
ATOM 4865 C C   . GLN A 0 639 . -88.517  -26.982 97.815   1.00 29.08 639 A 1 
ATOM 4866 C CB  . GLN A 0 639 . -89.268  -25.281 99.577   1.00 29.08 639 A 1 
ATOM 4867 O O   . GLN A 0 639 . -87.331  -26.842 98.107   1.00 29.08 639 A 1 
ATOM 4868 C CG  . GLN A 0 639 . -90.526  -24.538 100.065  1.00 29.08 639 A 1 
ATOM 4869 C CD  . GLN A 0 639 . -90.360  -23.951 101.461  1.00 29.08 639 A 1 
ATOM 4870 N NE2 . GLN A 0 639 . -90.406  -22.648 101.633  1.00 29.08 639 A 1 
ATOM 4871 O OE1 . GLN A 0 639 . -90.207  -24.674 102.429  1.00 29.08 639 A 1 
ATOM 4872 N N   . GLY A 0 640 . -88.911  -27.581 96.692   1.00 30.15 640 A 1 
ATOM 4873 C CA  . GLY A 0 640 . -88.016  -27.890 95.587   1.00 30.15 640 A 1 
ATOM 4874 C C   . GLY A 0 640 . -87.671  -26.610 94.840   1.00 30.15 640 A 1 
ATOM 4875 O O   . GLY A 0 640 . -88.485  -26.109 94.069   1.00 30.15 640 A 1 
ATOM 4876 N N   . TYR A 0 641 . -86.470  -26.083 95.077   1.00 29.30 641 A 1 
ATOM 4877 C CA  . TYR A 0 641 . -85.885  -25.027 94.255   1.00 29.30 641 A 1 
ATOM 4878 C C   . TYR A 0 641 . -85.845  -25.485 92.788   1.00 29.30 641 A 1 
ATOM 4879 C CB  . TYR A 0 641 . -84.470  -24.697 94.760   1.00 29.30 641 A 1 
ATOM 4880 O O   . TYR A 0 641 . -85.080  -26.376 92.431   1.00 29.30 641 A 1 
ATOM 4881 C CG  . TYR A 0 641 . -84.391  -23.559 95.762   1.00 29.30 641 A 1 
ATOM 4882 C CD1 . TYR A 0 641 . -83.821  -22.332 95.365   1.00 29.30 641 A 1 
ATOM 4883 C CD2 . TYR A 0 641 . -84.843  -23.727 97.087   1.00 29.30 641 A 1 
ATOM 4884 C CE1 . TYR A 0 641 . -83.690  -21.280 96.289   1.00 29.30 641 A 1 
ATOM 4885 C CE2 . TYR A 0 641 . -84.709  -22.675 98.017   1.00 29.30 641 A 1 
ATOM 4886 O OH  . TYR A 0 641 . -83.973  -20.436 98.507   1.00 29.30 641 A 1 
ATOM 4887 C CZ  . TYR A 0 641 . -84.125  -21.451 97.618   1.00 29.30 641 A 1 
ATOM 4888 N N   . GLY A 0 642 . -86.679  -24.859 91.958   1.00 33.88 642 A 1 
ATOM 4889 C CA  . GLY A 0 642 . -86.769  -25.070 90.510   1.00 33.88 642 A 1 
ATOM 4890 C C   . GLY A 0 642 . -86.749  -23.751 89.738   1.00 33.88 642 A 1 
ATOM 4891 O O   . GLY A 0 642 . -87.360  -23.643 88.681   1.00 33.88 642 A 1 
ATOM 4892 N N   . SER A 0 643 . -86.091  -22.725 90.289   1.00 32.56 643 A 1 
ATOM 4893 C CA  . SER A 0 643 . -85.879  -21.437 89.620   1.00 32.56 643 A 1 
ATOM 4894 C C   . SER A 0 643 . -84.803  -21.592 88.542   1.00 32.56 643 A 1 
ATOM 4895 C CB  . SER A 0 643 . -85.517  -20.365 90.656   1.00 32.56 643 A 1 
ATOM 4896 O O   . SER A 0 643 . -83.660  -21.183 88.745   1.00 32.56 643 A 1 
ATOM 4897 O OG  . SER A 0 643 . -85.362  -19.107 90.037   1.00 32.56 643 A 1 
ATOM 4898 N N   . HIS A 0 644 . -85.154  -22.231 87.423   1.00 34.17 644 A 1 
ATOM 4899 C CA  . HIS A 0 644 . -84.240  -22.418 86.298   1.00 34.17 644 A 1 
ATOM 4900 C C   . HIS A 0 644 . -83.852  -21.056 85.698   1.00 34.17 644 A 1 
ATOM 4901 C CB  . HIS A 0 644 . -84.829  -23.398 85.270   1.00 34.17 644 A 1 
ATOM 4902 O O   . HIS A 0 644 . -84.676  -20.149 85.568   1.00 34.17 644 A 1 
ATOM 4903 C CG  . HIS A 0 644 . -83.763  -24.201 84.566   1.00 34.17 644 A 1 
ATOM 4904 C CD2 . HIS A 0 644 . -83.120  -25.302 85.065   1.00 34.17 644 A 1 
ATOM 4905 N ND1 . HIS A 0 644 . -83.234  -23.967 83.317   1.00 34.17 644 A 1 
ATOM 4906 C CE1 . HIS A 0 644 . -82.298  -24.895 83.076   1.00 34.17 644 A 1 
ATOM 4907 N NE2 . HIS A 0 644 . -82.189  -25.736 84.119   1.00 34.17 644 A 1 
ATOM 4908 N N   . SER A 0 645 . -82.566  -20.888 85.405   1.00 36.91 645 A 1 
ATOM 4909 C CA  . SER A 0 645 . -81.874  -19.594 85.292   1.00 36.91 645 A 1 
ATOM 4910 C C   . SER A 0 645 . -82.146  -18.786 84.012   1.00 36.91 645 A 1 
ATOM 4911 C CB  . SER A 0 645 . -80.369  -19.830 85.490   1.00 36.91 645 A 1 
ATOM 4912 O O   . SER A 0 645 . -81.601  -17.693 83.839   1.00 36.91 645 A 1 
ATOM 4913 O OG  . SER A 0 645 . -79.954  -21.067 84.932   1.00 36.91 645 A 1 
ATOM 4914 N N   . ASP A 0 646 . -83.005  -19.275 83.124   1.00 39.17 646 A 1 
ATOM 4915 C CA  . ASP A 0 646 . -83.117  -18.773 81.746   1.00 39.17 646 A 1 
ATOM 4916 C C   . ASP A 0 646 . -83.832  -17.404 81.669   1.00 39.17 646 A 1 
ATOM 4917 C CB  . ASP A 0 646 . -83.784  -19.859 80.886   1.00 39.17 646 A 1 
ATOM 4918 O O   . ASP A 0 646 . -83.542  -16.567 80.809   1.00 39.17 646 A 1 
ATOM 4919 C CG  . ASP A 0 646 . -83.173  -21.246 81.141   1.00 39.17 646 A 1 
ATOM 4920 O OD1 . ASP A 0 646 . -81.935  -21.337 81.290   1.00 39.17 646 A 1 
ATOM 4921 O OD2 . ASP A 0 646 . -83.961  -22.190 81.359   1.00 39.17 646 A 1 
ATOM 4922 N N   . ALA A 0 647 . -84.683  -17.104 82.659   1.00 36.51 647 A 1 
ATOM 4923 C CA  . ALA A 0 647 . -85.281  -15.778 82.874   1.00 36.51 647 A 1 
ATOM 4924 C C   . ALA A 0 647 . -84.319  -14.745 83.515   1.00 36.51 647 A 1 
ATOM 4925 C CB  . ALA A 0 647 . -86.549  -15.964 83.714   1.00 36.51 647 A 1 
ATOM 4926 O O   . ALA A 0 647 . -84.676  -13.572 83.690   1.00 36.51 647 A 1 
ATOM 4927 N N   . GLN A 0 648 . -83.108  -15.165 83.900   1.00 34.37 648 A 1 
ATOM 4928 C CA  . GLN A 0 648 . -82.073  -14.288 84.454   1.00 34.37 648 A 1 
ATOM 4929 C C   . GLN A 0 648 . -81.032  -13.913 83.385   1.00 34.37 648 A 1 
ATOM 4930 C CB  . GLN A 0 648 . -81.442  -14.947 85.696   1.00 34.37 648 A 1 
ATOM 4931 O O   . GLN A 0 648 . -80.661  -12.745 83.290   1.00 34.37 648 A 1 
ATOM 4932 C CG  . GLN A 0 648 . -81.081  -13.931 86.795   1.00 34.37 648 A 1 
ATOM 4933 C CD  . GLN A 0 648 . -82.254  -13.490 87.679   1.00 34.37 648 A 1 
ATOM 4934 N NE2 . GLN A 0 648 . -82.012  -12.628 88.642   1.00 34.37 648 A 1 
ATOM 4935 O OE1 . GLN A 0 648 . -83.405  -13.879 87.538   1.00 34.37 648 A 1 
ATOM 4936 N N   . ALA A 0 649 . -80.628  -14.859 82.525   1.00 32.69 649 A 1 
ATOM 4937 C CA  . ALA A 0 649 . -79.720  -14.593 81.400   1.00 32.69 649 A 1 
ATOM 4938 C C   . ALA A 0 649 . -80.302  -13.556 80.417   1.00 32.69 649 A 1 
ATOM 4939 C CB  . ALA A 0 649 . -79.421  -15.926 80.702   1.00 32.69 649 A 1 
ATOM 4940 O O   . ALA A 0 649 . -79.627  -12.605 80.021   1.00 32.69 649 A 1 
ATOM 4941 N N   . SER A 0 650 . -81.597  -13.675 80.113   1.00 38.83 650 A 1 
ATOM 4942 C CA  . SER A 0 650 . -82.339  -12.754 79.240   1.00 38.83 650 A 1 
ATOM 4943 C C   . SER A 0 650 . -82.484  -11.326 79.788   1.00 38.83 650 A 1 
ATOM 4944 C CB  . SER A 0 650 . -83.718  -13.348 78.917   1.00 38.83 650 A 1 
ATOM 4945 O O   . SER A 0 650 . -82.722  -10.408 79.008   1.00 38.83 650 A 1 
ATOM 4946 O OG  . SER A 0 650 . -84.331  -13.889 80.078   1.00 38.83 650 A 1 
ATOM 4947 N N   . ARG A 0 651 . -82.291  -11.092 81.097   1.00 37.64 651 A 1 
ATOM 4948 C CA  . ARG A 0 651 . -82.312  -9.734  81.681   1.00 37.64 651 A 1 
ATOM 4949 C C   . ARG A 0 651 . -80.949  -9.043  81.729   1.00 37.64 651 A 1 
ATOM 4950 C CB  . ARG A 0 651 . -83.031  -9.731  83.040   1.00 37.64 651 A 1 
ATOM 4951 O O   . ARG A 0 651 . -80.920  -7.822  81.847   1.00 37.64 651 A 1 
ATOM 4952 C CG  . ARG A 0 651 . -84.550  -9.822  82.820   1.00 37.64 651 A 1 
ATOM 4953 C CD  . ARG A 0 651 . -85.349  -9.537  84.094   1.00 37.64 651 A 1 
ATOM 4954 N NE  . ARG A 0 651 . -85.316  -10.669 85.037   1.00 37.64 651 A 1 
ATOM 4955 N NH1 . ARG A 0 651 . -86.310  -9.587  86.802   1.00 37.64 651 A 1 
ATOM 4956 N NH2 . ARG A 0 651 . -85.703  -11.729 87.013   1.00 37.64 651 A 1 
ATOM 4957 C CZ  . ARG A 0 651 . -85.775  -10.658 86.275   1.00 37.64 651 A 1 
ATOM 4958 N N   . ASN A 0 652 . -79.848  -9.777  81.564   1.00 34.58 652 A 1 
ATOM 4959 C CA  . ASN A 0 652 . -78.504  -9.190  81.515   1.00 34.58 652 A 1 
ATOM 4960 C C   . ASN A 0 652 . -77.987  -8.944  80.083   1.00 34.58 652 A 1 
ATOM 4961 C CB  . ASN A 0 652 . -77.548  -10.028 82.382   1.00 34.58 652 A 1 
ATOM 4962 O O   . ASN A 0 652 . -77.014  -8.215  79.912   1.00 34.58 652 A 1 
ATOM 4963 C CG  . ASN A 0 652 . -77.738  -9.802  83.877   1.00 34.58 652 A 1 
ATOM 4964 N ND2 . ASN A 0 652 . -76.920  -10.424 84.692   1.00 34.58 652 A 1 
ATOM 4965 O OD1 . ASN A 0 652 . -78.592  -9.069  84.348   1.00 34.58 652 A 1 
ATOM 4966 N N   . HIS A 0 653 . -78.658  -9.454  79.043   1.00 33.72 653 A 1 
ATOM 4967 C CA  . HIS A 0 653 . -78.251  -9.254  77.642   1.00 33.72 653 A 1 
ATOM 4968 C C   . HIS A 0 653 . -78.685  -7.920  76.997   1.00 33.72 653 A 1 
ATOM 4969 C CB  . HIS A 0 653 . -78.511  -10.514 76.797   1.00 33.72 653 A 1 
ATOM 4970 O O   . HIS A 0 653 . -78.712  -7.790  75.776   1.00 33.72 653 A 1 
ATOM 4971 C CG  . HIS A 0 653 . -77.214  -11.233 76.521   1.00 33.72 653 A 1 
ATOM 4972 C CD2 . HIS A 0 653 . -76.703  -12.280 77.237   1.00 33.72 653 A 1 
ATOM 4973 N ND1 . HIS A 0 653 . -76.260  -10.871 75.593   1.00 33.72 653 A 1 
ATOM 4974 C CE1 . HIS A 0 653 . -75.206  -11.693 75.740   1.00 33.72 653 A 1 
ATOM 4975 N NE2 . HIS A 0 653 . -75.431  -12.563 76.737   1.00 33.72 653 A 1 
ATOM 4976 N N   . ALA A 0 654 . -78.860  -6.864  77.801   1.00 36.58 654 A 1 
ATOM 4977 C CA  . ALA A 0 654 . -78.815  -5.477  77.311   1.00 36.58 654 A 1 
ATOM 4978 C C   . ALA A 0 654 . -77.439  -5.094  76.699   1.00 36.58 654 A 1 
ATOM 4979 C CB  . ALA A 0 654 . -79.210  -4.545  78.463   1.00 36.58 654 A 1 
ATOM 4980 O O   . ALA A 0 654 . -77.278  -4.004  76.152   1.00 36.58 654 A 1 
ATOM 4981 N N   . ALA A 0 655 . -76.456  -6.000  76.779   1.00 33.76 655 A 1 
ATOM 4982 C CA  . ALA A 0 655 . -75.176  -5.951  76.081   1.00 33.76 655 A 1 
ATOM 4983 C C   . ALA A 0 655 . -75.224  -6.423  74.609   1.00 33.76 655 A 1 
ATOM 4984 C CB  . ALA A 0 655 . -74.164  -6.757  76.906   1.00 33.76 655 A 1 
ATOM 4985 O O   . ALA A 0 655 . -74.206  -6.321  73.934   1.00 33.76 655 A 1 
ATOM 4986 N N   . ALA A 0 656 . -76.369  -6.874  74.070   1.00 33.72 656 A 1 
ATOM 4987 C CA  . ALA A 0 656 . -76.566  -7.080  72.620   1.00 33.72 656 A 1 
ATOM 4988 C C   . ALA A 0 656 . -76.701  -5.734  71.864   1.00 33.72 656 A 1 
ATOM 4989 C CB  . ALA A 0 656 . -77.751  -8.031  72.403   1.00 33.72 656 A 1 
ATOM 4990 O O   . ALA A 0 656 . -77.639  -5.486  71.110   1.00 33.72 656 A 1 
ATOM 4991 N N   . ARG A 0 657 . -75.780  -4.818  72.155   1.00 36.32 657 A 1 
ATOM 4992 C CA  . ARG A 0 657 . -75.766  -3.418  71.746   1.00 36.32 657 A 1 
ATOM 4993 C C   . ARG A 0 657 . -74.872  -3.293  70.518   1.00 36.32 657 A 1 
ATOM 4994 C CB  . ARG A 0 657 . -75.283  -2.615  72.967   1.00 36.32 657 A 1 
ATOM 4995 O O   . ARG A 0 657 . -73.705  -2.967  70.681   1.00 36.32 657 A 1 
ATOM 4996 C CG  . ARG A 0 657 . -75.316  -1.093  72.780   1.00 36.32 657 A 1 
ATOM 4997 C CD  . ARG A 0 657 . -74.854  -0.444  74.090   1.00 36.32 657 A 1 
ATOM 4998 N NE  . ARG A 0 657 . -75.090  1.012   74.093   1.00 36.32 657 A 1 
ATOM 4999 N NH1 . ARG A 0 657 . -75.653  1.240   76.312   1.00 36.32 657 A 1 
ATOM 5000 N NH2 . ARG A 0 657 . -75.632  3.034   74.986   1.00 36.32 657 A 1 
ATOM 5001 C CZ  . ARG A 0 657 . -75.456  1.750   75.127   1.00 36.32 657 A 1
[truncated: 67,077 more chars]
