# Supplementary material for: Self-assembling proteins compose the chemically resistant shell biomaterial of planktonic tintinnid ciliates
Source: Nat Commun. 2026 Jun 13;17:7507. doi: 10.1038/s41467-026-74402-4 (PMC13408134; doi:10.1038/s41467-026-74402-4)
Supplement: Supplementary file 6 — Supplementary Data 16 [file 41467_2026_74402_MOESM6_ESM.zip › AF2_structure_models/Pacific_73.cif]

data_0
#
_entry.id   0
#
_struct_asym.id          A
_struct_asym.entity_id   0
#
_entity_poly.entity_id        0
_entity_poly.type             polypeptide(L)
_entity_poly.pdbx_strand_id   A
#
_entity.id     0
_entity.type   polymer
#
loop_
_entity_poly_seq.entity_id
_entity_poly_seq.num
_entity_poly_seq.mon_id
0 1   MET 
0 2   LYS 
0 3   THR 
0 4   PHE 
0 5   ALA 
0 6   PHE 
0 7   ALA 
0 8   LEU 
0 9   LEU 
0 10  VAL 
0 11  ALA 
0 12  THR 
0 13  ILE 
0 14  SER 
0 15  ALA 
0 16  ASN 
0 17  PRO 
0 18  GLY 
0 19  TYR 
0 20  TYR 
0 21  GLN 
0 22  PRO 
0 23  LYS 
0 24  PRO 
0 25  VAL 
0 26  VAL 
0 27  THR 
0 28  VAL 
0 29  THR 
0 30  LYS 
0 31  LYS 
0 32  PRO 
0 33  GLY 
0 34  PHE 
0 35  SER 
0 36  GLN 
0 37  SER 
0 38  GLY 
0 39  ALA 
0 40  SER 
0 41  LYS 
0 42  GLY 
0 43  TYR 
0 44  GLY 
0 45  GLN 
0 46  GLN 
0 47  ALA 
0 48  GLU 
0 49  LYS 
0 50  ARG 
0 51  SER 
0 52  ALA 
0 53  SER 
0 54  ASP 
0 55  PHE 
0 56  ASP 
0 57  ALA 
0 58  TYR 
0 59  GLY 
0 60  ARG 
0 61  ASP 
0 62  GLN 
0 63  ASP 
0 64  LEU 
0 65  SER 
0 66  ILE 
0 67  GLU 
0 68  GLU 
0 69  SER 
0 70  TYR 
0 71  GLY 
0 72  ARG 
0 73  THR 
0 74  ASN 
0 75  ALA 
0 76  LYS 
0 77  SER 
0 78  TYR 
0 79  ALA 
0 80  ALA 
0 81  GLU 
0 82  SER 
0 83  TYR 
0 84  ASP 
0 85  GLU 
0 86  TRP 
0 87  ASP 
0 88  ASN 
0 89  THR 
0 90  ASP 
0 91  ASP 
0 92  ASP 
0 93  LYS 
0 94  TRP 
0 95  GLY 
0 96  ALA 
0 97  GLN 
0 98  ALA 
0 99  TRP 
0 100 GLY 
0 101 GLN 
0 102 ASP 
0 103 ARG 
0 104 ASP 
0 105 VAL 
0 106 TYR 
0 107 GLY 
0 108 ALA 
0 109 SER 
0 110 SER 
0 111 TYR 
0 112 GLY 
0 113 LYS 
0 114 GLN 
0 115 ALA 
0 116 SER 
0 117 SER 
0 118 GLY 
0 119 ASP 
0 120 TYR 
0 121 ASP 
0 122 LYS 
0 123 TYR 
0 124 GLY 
0 125 LYS 
0 126 LYS 
0 127 ALA 
0 128 ALA 
0 129 ALA 
0 130 ALA 
0 131 GLY 
0 132 THR 
0 133 LYS 
0 134 TRP 
0 135 GLY 
0 136 ASP 
0 137 LEU 
0 138 LYS 
0 139 GLY 
0 140 GLY 
0 141 LYS 
0 142 GLY 
0 143 GLU 
0 144 VAL 
0 145 ASP 
0 146 ALA 
0 147 TYR 
0 148 GLY 
0 149 LYS 
0 150 GLN 
0 151 SER 
0 152 HIS 
0 153 ALA 
0 154 ALA 
0 155 GLY 
0 156 ALA 
0 157 SER 
0 158 ALA 
0 159 VAL 
0 160 TRP 
0 161 GLN 
0 162 GLY 
0 163 ALA 
0 164 SER 
0 165 ALA 
0 166 GLY 
0 167 TYR 
0 168 GLY 
0 169 ALA 
0 170 ALA 
0 171 ARG 
0 172 GLY 
0 173 GLY 
0 174 TYR 
0 175 ASP 
0 176 ASN 
0 177 ASP 
0 178 VAL 
0 179 TRP 
0 180 ALA 
0 181 LYS 
0 182 GLN 
0 183 ALA 
0 184 TYR 
0 185 GLY 
0 186 SER 
0 187 ASP 
0 188 TYR 
0 189 ASP 
0 190 SER 
0 191 ARG 
0 192 TRP 
0 193 GLY 
0 194 LYS 
0 195 SER 
0 196 TYR 
0 197 ASP 
0 198 SER 
0 199 VAL 
0 200 GLU 
0 201 ALA 
0 202 LYS 
0 203 SER 
0 204 TYR 
0 205 ASP 
0 206 ASN 
0 207 GLU 
0 208 ASN 
0 209 TYR 
0 210 ALA 
0 211 ARG 
0 212 ARG 
0 213 VAL 
0 214 ARG 
0 215 ALA 
0 216 ASP 
0 217 ASP 
0 218 ASP 
0 219 GLN 
0 220 TRP 
0 221 ALA 
0 222 GLU 
0 223 ASP 
0 224 TYR 
0 225 ASP 
0 226 ARG 
0 227 TYR 
0 228 ASP 
0 229 ALA 
0 230 GLY 
0 231 GLU 
0 232 GLY 
0 233 ASP 
0 234 ALA 
0 235 TYR 
0 236 GLY 
0 237 ARG 
0 238 ALA 
0 239 ALA 
0 240 SER 
0 241 GLU 
0 242 LYS 
0 243 SER 
0 244 TRP 
0 245 GLY 
0 246 LYS 
0 247 GLY 
0 248 SER 
0 249 GLY 
0 250 TYR 
0 251 GLY 
0 252 LYS 
0 253 GLY 
0 254 GLY 
0 255 ASP 
0 256 ARG 
0 257 ALA 
0 258 ALA 
0 259 ALA 
0 260 SER 
0 261 LYS 
0 262 ALA 
0 263 HIS 
0 264 GLY 
0 265 GLN 
0 266 ASP 
0 267 TYR 
0 268 TRP 
0 269 GLY 
0 270 LYS 
0 271 SER 
0 272 GLY 
0 273 SER 
0 274 ASP 
0 275 TRP 
0 276 ASP 
0 277 ALA 
0 278 TRP 
0 279 GLY 
0 280 ARG 
0 281 ASP 
0 282 GLN 
0 283 ASP 
0 284 TYR 
0 285 SER 
0 286 GLU 
0 287 ASP 
0 288 VAL 
0 289 SER 
0 290 TYR 
0 291 ASP 
0 292 ARG 
0 293 THR 
0 294 THR 
0 295 ALA 
0 296 LYS 
0 297 ALA 
0 298 TYR 
0 299 ALA 
0 300 ALA 
0 301 GLU 
0 302 SER 
0 303 TYR 
0 304 ASP 
0 305 GLU 
0 306 TRP 
0 307 ASP 
0 308 ASN 
0 309 ALA 
0 310 ASP 
0 311 ASP 
0 312 ASP 
0 313 LYS 
0 314 TRP 
0 315 GLY 
0 316 ALA 
0 317 GLN 
0 318 ALA 
0 319 TRP 
0 320 GLY 
0 321 LYS 
0 322 ASP 
0 323 ARG 
0 324 ASP 
0 325 VAL 
0 326 TYR 
0 327 GLY 
0 328 ALA 
0 329 SER 
0 330 SER 
0 331 TYR 
0 332 GLY 
0 333 ALA 
0 334 VAL 
0 335 ALA 
0 336 SER 
0 337 ALA 
0 338 LYS 
0 339 ASP 
0 340 ALA 
0 341 SER 
0 342 LYS 
0 343 LYS 
0 344 GLY 
0 345 TYR 
0 346 GLY 
0 347 ALA 
0 348 ALA 
0 349 GLU 
0 350 LEU 
0 351 TYR 
0 352 GLY 
0 353 GLN 
0 354 GLN 
0 355 VAL 
0 356 SER 
0 357 ALA 
0 358 ASN 
0 359 GLY 
0 360 GLN 
0 361 SER 
0 362 TYR 
0 363 HIS 
0 364 PRO 
0 365 ASP 
0 366 PRO 
0 367 TYR 
0 368 GLY 
0 369 LYS 
0 370 GLY 
0 371 GLY 
0 372 TYR 
0 373 VAL 
0 374 THR 
0 375 LYS 
0 376 HIS 
0 377 GLY 
0 378 ALA 
0 379 GLN 
0 380 ALA 
0 381 GLY 
0 382 GLN 
0 383 TYR 
0 384 GLY 
0 385 ALA 
0 386 ALA 
0 387 SER 
0 388 GLY 
0 389 LYS 
0 390 GLY 
0 391 SER 
0 392 ASP 
0 393 SER 
0 394 MET 
0 395 VAL 
0 396 TRP 
0 397 GLN 
0 398 GLY 
0 399 ALA 
0 400 SER 
0 401 ALA 
0 402 ALA 
0 403 LYS 
0 404 GLN 
0 405 ALA 
0 406 ALA 
0 407 ALA 
0 408 GLY 
0 409 ALA 
0 410 TYR 
0 411 ASP 
0 412 ASN 
0 413 ASP 
0 414 GLU 
0 415 TRP 
0 416 ALA 
0 417 LYS 
0 418 GLN 
0 419 ALA 
0 420 TYR 
0 421 GLY 
0 422 SER 
0 423 ASP 
0 424 TYR 
0 425 ASP 
0 426 SER 
0 427 ARG 
0 428 TRP 
0 429 GLY 
0 430 LYS 
0 431 SER 
0 432 TYR 
0 433 ASP 
0 434 SER 
0 435 VAL 
0 436 SER 
0 437 ALA 
0 438 LYS 
0 439 SER 
0 440 TYR 
0 441 ASP 
0 442 ASN 
0 443 GLU 
0 444 SER 
0 445 TYR 
0 446 ALA 
0 447 ARG 
0 448 ALA 
0 449 VAL 
0 450 GLN 
0 451 ALA 
0 452 ASP 
0 453 ASP 
0 454 ASP 
0 455 GLN 
0 456 TRP 
0 457 ALA 
0 458 GLU 
0 459 ASP 
0 460 TYR 
0 461 ASP 
0 462 ARG 
0 463 TYR 
0 464 ASP 
0 465 SER 
0 466 ARG 
0 467 ASP 
0 468 ALA 
0 469 GLY 
0 470 ALA 
0 471 GLN 
0 472 GLY 
0 473 ARG 
0 474 GLY 
0 475 ALA 
0 476 SER 
0 477 LYS 
0 478 TRP 
0 479 GLY 
0 480 LYS 
0 481 ASP 
0 482 ALA 
0 483 ASP 
0 484 LYS 
0 485 THR 
0 486 VAL 
0 487 LYS 
0 488 GLY 
0 489 HIS 
0 490 ALA 
0 491 HIS 
0 492 PRO 
0 493 GLY 
0 494 TYR 
0 495 HIS 
0 496 GLY 
0 497 THR 
0 498 SER 
0 499 VAL 
0 500 THR 
0 501 SER 
0 502 LYS 
0 503 LYS 
0 504 GLY 
0 505 ALA 
0 506 GLU 
0 507 TYR 
0 508 ASP 
0 509 ILE 
0 510 ALA 
0 511 SER 
0 512 GLU 
0 513 ALA 
0 514 GLY 
0 515 GLN 
0 516 ALA 
0 517 GLY 
0 518 TYR 
0 519 TRP 
0 520 GLY 
0 521 LYS 
0 522 SER 
0 523 GLY 
0 524 SER 
0 525 ASP 
0 526 TRP 
0 527 ASP 
0 528 ALA 
0 529 TYR 
0 530 GLY 
0 531 ARG 
0 532 ASP 
0 533 GLN 
0 534 ASP 
0 535 LEU 
0 536 SER 
0 537 ILE 
0 538 LYS 
0 539 GLU 
0 540 SER 
0 541 TYR 
0 542 ASP 
0 543 ARG 
0 544 THR 
0 545 TRP 
0 546 ALA 
0 547 LYS 
0 548 SER 
0 549 TYR 
0 550 ASP 
0 551 ALA 
0 552 GLU 
0 553 SER 
0 554 TYR 
0 555 ASP 
0 556 GLU 
0 557 TRP 
0 558 ASP 
0 559 ASN 
0 560 LYS 
0 561 ASP 
0 562 ASP 
0 563 ASP 
0 564 LYS 
0 565 TRP 
0 566 GLY 
0 567 ALA 
0 568 GLN 
0 569 ALA 
0 570 TRP 
0 571 GLY 
0 572 LYS 
0 573 ASP 
0 574 ARG 
0 575 ASP 
0 576 VAL 
0 577 TYR 
0 578 GLY 
0 579 ALA 
0 580 SER 
0 581 SER 
0 582 PHE 
0 583 GLY 
0 584 LYS 
0 585 ALA 
0 586 ALA 
0 587 SER 
0 588 ALA 
0 589 GLY 
0 590 ASP 
0 591 TYR 
0 592 ASP 
0 593 MET 
0 594 TYR 
0 595 GLY 
0 596 ARG 
0 597 SER 
0 598 ASN 
0 599 ALA 
0 600 ALA 
0 601 ALA 
0 602 GLY 
0 603 ALA 
0 604 ALA 
0 605 SER 
0 606 ALA 
0 607 SER 
0 608 LYS 
0 609 HIS 
0 610 GLY 
0 611 SER 
0 612 VAL 
0 613 HIS 
0 614 PRO 
0 615 VAL 
0 616 GLY 
0 617 TYR 
0 618 GLY 
0 619 LYS 
0 620 HIS 
0 621 GLY 
0 622 TYR 
0 623 GLY 
0 624 LYS 
0 625 SER 
0 626 TYR 
0 627 SER 
0 628 THR 
0 629 ALA 
0 630 GLN 
0 631 ALA 
0 632 ALA 
0 633 GLN 
0 634 ALA 
0 635 ALA 
0 636 SER 
0 637 SER 
0 638 LYS 
0 639 GLN 
0 640 GLY 
0 641 TYR 
0 642 GLY 
0 643 SER 
0 644 HIS 
0 645 SER 
0 646 ASP 
0 647 ALA 
0 648 GLN 
0 649 ALA 
0 650 SER 
0 651 ARG 
0 652 ASN 
0 653 HIS 
0 654 ALA 
0 655 ALA 
0 656 ALA 
0 657 ARG 
0 658 SER 
0 659 GLY 
0 660 TYR 
0 661 ASP 
0 662 ASN 
0 663 ASP 
0 664 GLU 
0 665 TRP 
0 666 ALA 
0 667 LYS 
0 668 GLN 
0 669 ALA 
0 670 TYR 
0 671 GLY 
0 672 SER 
0 673 ASP 
0 674 PHE 
0 675 ASP 
0 676 SER 
0 677 ARG 
0 678 TRP 
0 679 GLY 
0 680 LYS 
0 681 SER 
0 682 TYR 
0 683 ASP 
0 684 SER 
0 685 VAL 
0 686 ALA 
0 687 ALA 
0 688 LYS 
0 689 SER 
0 690 TYR 
0 691 ASP 
0 692 ASP 
0 693 GLU 
0 694 GLN 
0 695 TYR 
0 696 ALA 
0 697 ARG 
0 698 LYS 
0 699 VAL 
0 700 GLN 
0 701 ALA 
0 702 ASP 
0 703 ASP 
0 704 ASP 
0 705 GLN 
0 706 TRP 
0 707 ALA 
0 708 GLU 
0 709 ASP 
0 710 TYR 
0 711 ASP 
0 712 ARG 
0 713 TYR 
0 714 ASP 
0 715 SER 
0 716 ARG 
0 717 ASP 
0 718 ALA 
0 719 ASP 
0 720 ARG 
0 721 TYR 
0 722 GLY 
0 723 GLN 
0 724 ALA 
0 725 ALA 
0 726 SER 
0 727 ALA 
0 728 ALA 
0 729 LEU 
0 730 ARG 
0 731 GLN 
0 732 PRO 
0 733 GLY 
0 734 LYS 
0 735 VAL 
0 736 GLN 
0 737 TYR 
0 738 GLN 
0 739 VAL 
0 740 SER 
0 741 TYR 
0 742 PRO 
0 743 LYS 
0 744 PRO 
0 745 GLN 
0 746 PRO 
0 747 ARG 
0 748 HIS 
0 749 GLN 
0 750 ALA 
0 751 TRP 
#
loop_
_chem_comp.id
_chem_comp.type
_chem_comp.name
ALA 'L-peptide linking' ALANINE         
ARG 'L-peptide linking' ARGININE        
ASN 'L-peptide linking' ASPARAGINE      
ASP 'L-peptide linking' 'ASPARTIC ACID' 
CYS 'L-peptide linking' CYSTEINE        
GLN 'L-peptide linking' GLUTAMINE       
GLU 'L-peptide linking' 'GLUTAMIC ACID' 
HIS 'L-peptide linking' HISTIDINE       
ILE 'L-peptide linking' ISOLEUCINE      
LEU 'L-peptide linking' LEUCINE         
LYS 'L-peptide linking' LYSINE          
MET 'L-peptide linking' METHIONINE      
PHE 'L-peptide linking' PHENYLALANINE   
PRO 'L-peptide linking' PROLINE         
SER 'L-peptide linking' SERINE          
THR 'L-peptide linking' THREONINE       
TRP 'L-peptide linking' TRYPTOPHAN      
TYR 'L-peptide linking' TYROSINE        
VAL 'L-peptide linking' VALINE          
GLY 'peptide linking'   GLYCINE         
#
loop_
_atom_site.group_PDB
_atom_site.id
_atom_site.type_symbol
_atom_site.label_atom_id
_atom_site.label_alt_id
_atom_site.label_comp_id
_atom_site.label_asym_id
_atom_site.label_entity_id
_atom_site.label_seq_id
_atom_site.pdbx_PDB_ins_code
_atom_site.Cartn_x
_atom_site.Cartn_y
_atom_site.Cartn_z
_atom_site.occupancy
_atom_site.B_iso_or_equiv
_atom_site.auth_seq_id
_atom_site.auth_asym_id
_atom_site.pdbx_PDB_model_num
ATOM 1    N N   . MET A 0 1   . 35.018   33.217  -84.480  1.00 28.92 1   A 1 
ATOM 2    C CA  . MET A 0 1   . 35.283   34.505  -83.799  1.00 28.92 1   A 1 
ATOM 3    C C   . MET A 0 1   . 34.034   34.885  -83.028  1.00 28.92 1   A 1 
ATOM 4    C CB  . MET A 0 1   . 35.672   35.625  -84.778  1.00 28.92 1   A 1 
ATOM 5    O O   . MET A 0 1   . 32.946   34.698  -83.548  1.00 28.92 1   A 1 
ATOM 6    C CG  . MET A 0 1   . 37.101   35.451  -85.306  1.00 28.92 1   A 1 
ATOM 7    S SD  . MET A 0 1   . 37.616   36.754  -86.453  1.00 28.92 1   A 1 
ATOM 8    C CE  . MET A 0 1   . 39.296   36.197  -86.847  1.00 28.92 1   A 1 
ATOM 9    N N   . LYS A 0 2   . 34.213   35.325  -81.781  1.00 29.21 2   A 1 
ATOM 10   C CA  . LYS A 0 2   . 33.162   35.777  -80.865  1.00 29.21 2   A 1 
ATOM 11   C C   . LYS A 0 2   . 32.292   36.888  -81.466  1.00 29.21 2   A 1 
ATOM 12   C CB  . LYS A 0 2   . 33.845   36.342  -79.599  1.00 29.21 2   A 1 
ATOM 13   O O   . LYS A 0 2   . 32.846   37.772  -82.119  1.00 29.21 2   A 1 
ATOM 14   C CG  . LYS A 0 2   . 34.439   35.272  -78.672  1.00 29.21 2   A 1 
ATOM 15   C CD  . LYS A 0 2   . 35.167   35.904  -77.472  1.00 29.21 2   A 1 
ATOM 16   C CE  . LYS A 0 2   . 35.557   34.807  -76.468  1.00 29.21 2   A 1 
ATOM 17   N NZ  . LYS A 0 2   . 36.222   35.334  -75.247  1.00 29.21 2   A 1 
ATOM 18   N N   . THR A 0 3   . 31.022   36.881  -81.031  1.00 31.67 3   A 1 
ATOM 19   C CA  . THR A 0 3   . 30.108   38.032  -80.829  1.00 31.67 3   A 1 
ATOM 20   C C   . THR A 0 3   . 29.706   38.781  -82.110  1.00 31.67 3   A 1 
ATOM 21   C CB  . THR A 0 3   . 30.630   38.935  -79.690  1.00 31.67 3   A 1 
ATOM 22   O O   . THR A 0 3   . 30.481   38.901  -83.042  1.00 31.67 3   A 1 
ATOM 23   C CG2 . THR A 0 3   . 30.490   38.251  -78.328  1.00 31.67 3   A 1 
ATOM 24   O OG1 . THR A 0 3   . 32.000   39.234  -79.836  1.00 31.67 3   A 1 
ATOM 25   N N   . PHE A 0 4   . 28.486   39.280  -82.272  1.00 32.83 4   A 1 
ATOM 26   C CA  . PHE A 0 4   . 27.795   40.213  -81.391  1.00 32.83 4   A 1 
ATOM 27   C C   . PHE A 0 4   . 26.294   40.186  -81.687  1.00 32.83 4   A 1 
ATOM 28   C CB  . PHE A 0 4   . 28.312   41.631  -81.717  1.00 32.83 4   A 1 
ATOM 29   O O   . PHE A 0 4   . 25.890   40.240  -82.846  1.00 32.83 4   A 1 
ATOM 30   C CG  . PHE A 0 4   . 29.598   42.026  -81.022  1.00 32.83 4   A 1 
ATOM 31   C CD1 . PHE A 0 4   . 29.524   42.694  -79.788  1.00 32.83 4   A 1 
ATOM 32   C CD2 . PHE A 0 4   . 30.857   41.734  -81.582  1.00 32.83 4   A 1 
ATOM 33   C CE1 . PHE A 0 4   . 30.699   43.027  -79.093  1.00 32.83 4   A 1 
ATOM 34   C CE2 . PHE A 0 4   . 32.033   42.054  -80.881  1.00 32.83 4   A 1 
ATOM 35   C CZ  . PHE A 0 4   . 31.953   42.689  -79.629  1.00 32.83 4   A 1 
ATOM 36   N N   . ALA A 0 5   . 25.478   40.203  -80.636  1.00 33.61 5   A 1 
ATOM 37   C CA  . ALA A 0 5   . 24.154   40.789  -80.737  1.00 33.61 5   A 1 
ATOM 38   C C   . ALA A 0 5   . 24.315   42.296  -80.994  1.00 33.61 5   A 1 
ATOM 39   C CB  . ALA A 0 5   . 23.399   40.516  -79.429  1.00 33.61 5   A 1 
ATOM 40   O O   . ALA A 0 5   . 25.052   42.964  -80.269  1.00 33.61 5   A 1 
ATOM 41   N N   . PHE A 0 6   . 23.625   42.827  -82.000  1.00 36.08 6   A 1 
ATOM 42   C CA  . PHE A 0 6   . 23.238   44.232  -82.028  1.00 36.08 6   A 1 
ATOM 43   C C   . PHE A 0 6   . 21.833   44.334  -82.606  1.00 36.08 6   A 1 
ATOM 44   C CB  . PHE A 0 6   . 24.253   45.129  -82.755  1.00 36.08 6   A 1 
ATOM 45   O O   . PHE A 0 6   . 21.564   43.902  -83.726  1.00 36.08 6   A 1 
ATOM 46   C CG  . PHE A 0 6   . 24.910   46.114  -81.804  1.00 36.08 6   A 1 
ATOM 47   C CD1 . PHE A 0 6   . 24.280   47.336  -81.497  1.00 36.08 6   A 1 
ATOM 48   C CD2 . PHE A 0 6   . 26.116   45.774  -81.163  1.00 36.08 6   A 1 
ATOM 49   C CE1 . PHE A 0 6   . 24.857   48.212  -80.559  1.00 36.08 6   A 1 
ATOM 50   C CE2 . PHE A 0 6   . 26.691   46.647  -80.223  1.00 36.08 6   A 1 
ATOM 51   C CZ  . PHE A 0 6   . 26.062   47.867  -79.921  1.00 36.08 6   A 1 
ATOM 52   N N   . ALA A 0 7   . 20.946   44.871  -81.777  1.00 32.60 7   A 1 
ATOM 53   C CA  . ALA A 0 7   . 19.569   45.159  -82.102  1.00 32.60 7   A 1 
ATOM 54   C C   . ALA A 0 7   . 19.492   46.129  -83.288  1.00 32.60 7   A 1 
ATOM 55   C CB  . ALA A 0 7   . 18.906   45.726  -80.842  1.00 32.60 7   A 1 
ATOM 56   O O   . ALA A 0 7   . 20.110   47.196  -83.296  1.00 32.60 7   A 1 
ATOM 57   N N   . LEU A 0 8   . 18.700   45.733  -84.279  1.00 34.38 8   A 1 
ATOM 58   C CA  . LEU A 0 8   . 18.241   46.553  -85.386  1.00 34.38 8   A 1 
ATOM 59   C C   . LEU A 0 8   . 17.240   47.583  -84.832  1.00 34.38 8   A 1 
ATOM 60   C CB  . LEU A 0 8   . 17.603   45.577  -86.401  1.00 34.38 8   A 1 
ATOM 61   O O   . LEU A 0 8   . 16.052   47.295  -84.725  1.00 34.38 8   A 1 
ATOM 62   C CG  . LEU A 0 8   . 17.286   46.192  -87.774  1.00 34.38 8   A 1 
ATOM 63   C CD1 . LEU A 0 8   . 18.484   46.045  -88.715  1.00 34.38 8   A 1 
ATOM 64   C CD2 . LEU A 0 8   . 16.093   45.485  -88.417  1.00 34.38 8   A 1 
ATOM 65   N N   . LEU A 0 9   . 17.701   48.776  -84.449  1.00 32.06 9   A 1 
ATOM 66   C CA  . LEU A 0 9   . 16.794   49.897  -84.196  1.00 32.06 9   A 1 
ATOM 67   C C   . LEU A 0 9   . 16.464   50.557  -85.541  1.00 32.06 9   A 1 
ATOM 68   C CB  . LEU A 0 9   . 17.366   50.862  -83.140  1.00 32.06 9   A 1 
ATOM 69   O O   . LEU A 0 9   . 17.216   51.383  -86.058  1.00 32.06 9   A 1 
ATOM 70   C CG  . LEU A 0 9   . 16.282   51.796  -82.557  1.00 32.06 9   A 1 
ATOM 71   C CD1 . LEU A 0 9   . 15.397   51.076  -81.534  1.00 32.06 9   A 1 
ATOM 72   C CD2 . LEU A 0 9   . 16.930   52.987  -81.853  1.00 32.06 9   A 1 
ATOM 73   N N   . VAL A 0 10  . 15.346   50.133  -86.128  1.00 33.62 10  A 1 
ATOM 74   C CA  . VAL A 0 10  . 14.728   50.758  -87.300  1.00 33.62 10  A 1 
ATOM 75   C C   . VAL A 0 10  . 14.093   52.072  -86.850  1.00 33.62 10  A 1 
ATOM 76   C CB  . VAL A 0 10  . 13.674   49.816  -87.927  1.00 33.62 10  A 1 
ATOM 77   O O   . VAL A 0 10  . 13.062   52.070  -86.187  1.00 33.62 10  A 1 
ATOM 78   C CG1 . VAL A 0 10  . 12.957   50.455  -89.125  1.00 33.62 10  A 1 
ATOM 79   C CG2 . VAL A 0 10  . 14.326   48.516  -88.410  1.00 33.62 10  A 1 
ATOM 80   N N   . ALA A 0 11  . 14.698   53.197  -87.222  1.00 33.20 11  A 1 
ATOM 81   C CA  . ALA A 0 11  . 14.045   54.499  -87.192  1.00 33.20 11  A 1 
ATOM 82   C C   . ALA A 0 11  . 13.902   54.997  -88.633  1.00 33.20 11  A 1 
ATOM 83   C CB  . ALA A 0 11  . 14.797   55.456  -86.265  1.00 33.20 11  A 1 
ATOM 84   O O   . ALA A 0 11  . 14.843   55.473  -89.265  1.00 33.20 11  A 1 
ATOM 85   N N   . THR A 0 12  . 12.697   54.815  -89.157  1.00 30.46 12  A 1 
ATOM 86   C CA  . THR A 0 12  . 12.158   55.476  -90.343  1.00 30.46 12  A 1 
ATOM 87   C C   . THR A 0 12  . 12.165   56.992  -90.158  1.00 30.46 12  A 1 
ATOM 88   C CB  . THR A 0 12  . 10.686   55.047  -90.496  1.00 30.46 12  A 1 
ATOM 89   O O   . THR A 0 12  . 11.794   57.449  -89.082  1.00 30.46 12  A 1 
ATOM 90   C CG2 . THR A 0 12  . 10.547   53.606  -90.982  1.00 30.46 12  A 1 
ATOM 91   O OG1 . THR A 0 12  . 10.035   55.118  -89.243  1.00 30.46 12  A 1 
ATOM 92   N N   . ILE A 0 13  . 12.480   57.762  -91.203  1.00 31.67 13  A 1 
ATOM 93   C CA  . ILE A 0 13  . 11.606   58.825  -91.734  1.00 31.67 13  A 1 
ATOM 94   C C   . ILE A 0 13  . 12.218   59.445  -93.000  1.00 31.67 13  A 1 
ATOM 95   C CB  . ILE A 0 13  . 11.158   59.877  -90.677  1.00 31.67 13  A 1 
ATOM 96   O O   . ILE A 0 13  . 13.425   59.577  -93.175  1.00 31.67 13  A 1 
ATOM 97   C CG1 . ILE A 0 13  . 9.832    59.417  -90.009  1.00 31.67 13  A 1 
ATOM 98   C CG2 . ILE A 0 13  . 10.883   61.293  -91.225  1.00 31.67 13  A 1 
ATOM 99   C CD1 . ILE A 0 13  . 9.662    59.950  -88.582  1.00 31.67 13  A 1 
ATOM 100  N N   . SER A 0 14  . 11.274   59.756  -93.876  1.00 36.85 14  A 1 
ATOM 101  C CA  . SER A 0 14  . 11.272   60.285  -95.230  1.00 36.85 14  A 1 
ATOM 102  C C   . SER A 0 14  . 12.295   61.353  -95.615  1.00 36.85 14  A 1 
ATOM 103  C CB  . SER A 0 14  . 9.886    60.907  -95.421  1.00 36.85 14  A 1 
ATOM 104  O O   . SER A 0 14  . 12.587   62.299  -94.886  1.00 36.85 14  A 1 
ATOM 105  O OG  . SER A 0 14  . 9.618    61.809  -94.363  1.00 36.85 14  A 1 
ATOM 106  N N   . ALA A 0 15  . 12.688   61.228  -96.882  1.00 33.65 15  A 1 
ATOM 107  C CA  . ALA A 0 15  . 13.414   62.181  -97.696  1.00 33.65 15  A 1 
ATOM 108  C C   . ALA A 0 15  . 12.760   63.574  -97.729  1.00 33.65 15  A 1 
ATOM 109  C CB  . ALA A 0 15  . 13.449   61.577  -99.110  1.00 33.65 15  A 1 
ATOM 110  O O   . ALA A 0 15  . 11.608   63.719  -98.129  1.00 33.65 15  A 1 
ATOM 111  N N   . ASN A 0 16  . 13.538   64.605  -97.400  1.00 36.62 16  A 1 
ATOM 112  C CA  . ASN A 0 16  . 13.308   65.958  -97.894  1.00 36.62 16  A 1 
ATOM 113  C C   . ASN A 0 16  . 14.663   66.528  -98.364  1.00 36.62 16  A 1 
ATOM 114  C CB  . ASN A 0 16  . 12.602   66.813  -96.827  1.00 36.62 16  A 1 
ATOM 115  O O   . ASN A 0 16  . 15.625   66.516  -97.586  1.00 36.62 16  A 1 
ATOM 116  C CG  . ASN A 0 16  . 11.845   67.991  -97.424  1.00 36.62 16  A 1 
ATOM 117  N ND2 . ASN A 0 16  . 11.334   68.879  -96.609  1.00 36.62 16  A 1 
ATOM 118  O OD1 . ASN A 0 16  . 11.669   68.130  -98.618  1.00 36.62 16  A 1 
ATOM 119  N N   . PRO A 0 17  . 14.796   66.947  -99.636  1.00 38.58 17  A 1 
ATOM 120  C CA  . PRO A 0 17  . 16.062   67.334  -100.236 1.00 38.58 17  A 1 
ATOM 121  C C   . PRO A 0 17  . 16.340   68.803  -99.916  1.00 38.58 17  A 1 
ATOM 122  C CB  . PRO A 0 17  . 15.861   67.087  -101.734 1.00 38.58 17  A 1 
ATOM 123  O O   . PRO A 0 17  . 15.525   69.672  -100.204 1.00 38.58 17  A 1 
ATOM 124  C CG  . PRO A 0 17  . 14.381   67.388  -101.962 1.00 38.58 17  A 1 
ATOM 125  C CD  . PRO A 0 17  . 13.730   67.088  -100.620 1.00 38.58 17  A 1 
ATOM 126  N N   . GLY A 0 18  . 17.493   69.119  -99.332  1.00 39.10 18  A 1 
ATOM 127  C CA  . GLY A 0 18  . 17.832   70.535  -99.158  1.00 39.10 18  A 1 
ATOM 128  C C   . GLY A 0 18  . 19.084   70.849  -98.364  1.00 39.10 18  A 1 
ATOM 129  O O   . GLY A 0 18  . 19.672   71.906  -98.566  1.00 39.10 18  A 1 
ATOM 130  N N   . TYR A 0 19  . 19.562   69.938  -97.520  1.00 39.69 19  A 1 
ATOM 131  C CA  . TYR A 0 19  . 20.809   70.165  -96.796  1.00 39.69 19  A 1 
ATOM 132  C C   . TYR A 0 19  . 21.945   69.405  -97.464  1.00 39.69 19  A 1 
ATOM 133  C CB  . TYR A 0 19  . 20.617   69.901  -95.304  1.00 39.69 19  A 1 
ATOM 134  O O   . TYR A 0 19  . 22.071   68.190  -97.333  1.00 39.69 19  A 1 
ATOM 135  C CG  . TYR A 0 19  . 19.683   70.931  -94.693  1.00 39.69 19  A 1 
ATOM 136  C CD1 . TYR A 0 19  . 20.155   72.229  -94.407  1.00 39.69 19  A 1 
ATOM 137  C CD2 . TYR A 0 19  . 18.325   70.618  -94.489  1.00 39.69 19  A 1 
ATOM 138  C CE1 . TYR A 0 19  . 19.276   73.209  -93.906  1.00 39.69 19  A 1 
ATOM 139  C CE2 . TYR A 0 19  . 17.445   71.596  -93.989  1.00 39.69 19  A 1 
ATOM 140  O OH  . TYR A 0 19  . 17.057   73.821  -93.207  1.00 39.69 19  A 1 
ATOM 141  C CZ  . TYR A 0 19  . 17.917   72.891  -93.694  1.00 39.69 19  A 1 
ATOM 142  N N   . TYR A 0 20  . 22.765   70.154  -98.201  1.00 44.42 20  A 1 
ATOM 143  C CA  . TYR A 0 20  . 24.050   69.701  -98.717  1.00 44.42 20  A 1 
ATOM 144  C C   . TYR A 0 20  . 24.941   69.331  -97.522  1.00 44.42 20  A 1 
ATOM 145  C CB  . TYR A 0 20  . 24.642   70.814  -99.598  1.00 44.42 20  A 1 
ATOM 146  O O   . TYR A 0 20  . 25.572   70.189  -96.906  1.00 44.42 20  A 1 
ATOM 147  C CG  . TYR A 0 20  . 25.749   70.366  -100.533 1.00 44.42 20  A 1 
ATOM 148  C CD1 . TYR A 0 20  . 27.099   70.453  -100.142 1.00 44.42 20  A 1 
ATOM 149  C CD2 . TYR A 0 20  . 25.418   69.893  -101.818 1.00 44.42 20  A 1 
ATOM 150  C CE1 . TYR A 0 20  . 28.119   70.083  -101.042 1.00 44.42 20  A 1 
ATOM 151  C CE2 . TYR A 0 20  . 26.432   69.511  -102.715 1.00 44.42 20  A 1 
ATOM 152  O OH  . TYR A 0 20  . 28.765   69.266  -103.207 1.00 44.42 20  A 1 
ATOM 153  C CZ  . TYR A 0 20  . 27.784   69.613  -102.332 1.00 44.42 20  A 1 
ATOM 154  N N   . GLN A 0 21  . 24.924   68.056  -97.135  1.00 39.98 21  A 1 
ATOM 155  C CA  . GLN A 0 21  . 25.757   67.539  -96.056  1.00 39.98 21  A 1 
ATOM 156  C C   . GLN A 0 21  . 27.212   67.511  -96.548  1.00 39.98 21  A 1 
ATOM 157  C CB  . GLN A 0 21  . 25.284   66.141  -95.622  1.00 39.98 21  A 1 
ATOM 158  O O   . GLN A 0 21  . 27.494   66.839  -97.546  1.00 39.98 21  A 1 
ATOM 159  C CG  . GLN A 0 21  . 23.884   66.158  -94.983  1.00 39.98 21  A 1 
ATOM 160  C CD  . GLN A 0 21  . 23.478   64.811  -94.386  1.00 39.98 21  A 1 
ATOM 161  N NE2 . GLN A 0 21  . 22.342   64.737  -93.728  1.00 39.98 21  A 1 
ATOM 162  O OE1 . GLN A 0 21  . 24.164   63.809  -94.485  1.00 39.98 21  A 1 
ATOM 163  N N   . PRO A 0 22  . 28.156   68.227  -95.907  1.00 49.27 22  A 1 
ATOM 164  C CA  . PRO A 0 22  . 29.564   68.045  -96.220  1.00 49.27 22  A 1 
ATOM 165  C C   . PRO A 0 22  . 29.932   66.572  -96.019  1.00 49.27 22  A 1 
ATOM 166  C CB  . PRO A 0 22  . 30.338   68.998  -95.308  1.00 49.27 22  A 1 
ATOM 167  O O   . PRO A 0 22  . 29.536   65.945  -95.034  1.00 49.27 22  A 1 
ATOM 168  C CG  . PRO A 0 22  . 29.380   69.251  -94.145  1.00 49.27 22  A 1 
ATOM 169  C CD  . PRO A 0 22  . 27.994   69.126  -94.775  1.00 49.27 22  A 1 
ATOM 170  N N   . LYS A 0 23  . 30.658   66.023  -97.000  1.00 49.48 23  A 1 
ATOM 171  C CA  . LYS A 0 23  . 31.009   64.602  -97.053  1.00 49.48 23  A 1 
ATOM 172  C C   . LYS A 0 23  . 31.703   64.176  -95.742  1.00 49.48 23  A 1 
ATOM 173  C CB  . LYS A 0 23  . 31.917   64.305  -98.260  1.00 49.48 23  A 1 
ATOM 174  O O   . LYS A 0 23  . 32.633   64.869  -95.324  1.00 49.48 23  A 1 
ATOM 175  C CG  . LYS A 0 23  . 31.228   64.528  -99.617  1.00 49.48 23  A 1 
ATOM 176  C CD  . LYS A 0 23  . 32.177   64.187  -100.776 1.00 49.48 23  A 1 
ATOM 177  C CE  . LYS A 0 23  . 31.481   64.408  -102.125 1.00 49.48 23  A 1 
ATOM 178  N NZ  . LYS A 0 23  . 32.370   64.081  -103.270 1.00 49.48 23  A 1 
ATOM 179  N N   . PRO A 0 24  . 31.298   63.057  -95.115  1.00 49.14 24  A 1 
ATOM 180  C CA  . PRO A 0 24  . 31.966   62.523  -93.931  1.00 49.14 24  A 1 
ATOM 181  C C   . PRO A 0 24  . 33.445   62.220  -94.204  1.00 49.14 24  A 1 
ATOM 182  C CB  . PRO A 0 24  . 31.199   61.248  -93.565  1.00 49.14 24  A 1 
ATOM 183  O O   . PRO A 0 24  . 33.779   61.608  -95.219  1.00 49.14 24  A 1 
ATOM 184  C CG  . PRO A 0 24  . 30.379   60.886  -94.798  1.00 49.14 24  A 1 
ATOM 185  C CD  . PRO A 0 24  . 30.176   62.216  -95.504  1.00 49.14 24  A 1 
ATOM 186  N N   . VAL A 0 25  . 34.329   62.605  -93.280  1.00 55.60 25  A 1 
ATOM 187  C CA  . VAL A 0 25  . 35.740   62.193  -93.293  1.00 55.60 25  A 1 
ATOM 188  C C   . VAL A 0 25  . 35.872   60.906  -92.491  1.00 55.60 25  A 1 
ATOM 189  C CB  . VAL A 0 25  . 36.676   63.287  -92.745  1.00 55.60 25  A 1 
ATOM 190  O O   . VAL A 0 25  . 35.520   60.873  -91.313  1.00 55.60 25  A 1 
ATOM 191  C CG1 . VAL A 0 25  . 38.142   62.826  -92.746  1.00 55.60 25  A 1 
ATOM 192  C CG2 . VAL A 0 25  . 36.584   64.560  -93.595  1.00 55.60 25  A 1 
ATOM 193  N N   . VAL A 0 26  . 36.385   59.854  -93.126  1.00 54.22 26  A 1 
ATOM 194  C CA  . VAL A 0 26  . 36.647   58.560  -92.488  1.00 54.22 26  A 1 
ATOM 195  C C   . VAL A 0 26  . 38.126   58.471  -92.115  1.00 54.22 26  A 1 
ATOM 196  C CB  . VAL A 0 26  . 36.232   57.388  -93.402  1.00 54.22 26  A 1 
ATOM 197  O O   . VAL A 0 26  . 38.985   58.448  -92.994  1.00 54.22 26  A 1 
ATOM 198  C CG1 . VAL A 0 26  . 36.418   56.041  -92.687  1.00 54.22 26  A 1 
ATOM 199  C CG2 . VAL A 0 26  . 34.764   57.498  -93.840  1.00 54.22 26  A 1 
ATOM 200  N N   . THR A 0 27  . 38.423   58.363  -90.821  1.00 54.00 27  A 1 
ATOM 201  C CA  . THR A 0 27  . 39.765   58.067  -90.300  1.00 54.00 27  A 1 
ATOM 202  C C   . THR A 0 27  . 39.827   56.611  -89.850  1.00 54.00 27  A 1 
ATOM 203  C CB  . THR A 0 27  . 40.150   59.000  -89.142  1.00 54.00 27  A 1 
ATOM 204  O O   . THR A 0 27  . 38.974   56.158  -89.084  1.00 54.00 27  A 1 
ATOM 205  C CG2 . THR A 0 27  . 41.631   58.880  -88.776  1.00 54.00 27  A 1 
ATOM 206  O OG1 . THR A 0 27  . 39.937   60.344  -89.499  1.00 54.00 27  A 1 
ATOM 207  N N   . VAL A 0 28  . 40.841   55.872  -90.307  1.00 47.14 28  A 1 
ATOM 208  C CA  . VAL A 0 28  . 41.061   54.459  -89.960  1.00 47.14 28  A 1 
ATOM 209  C C   . VAL A 0 28  . 42.271   54.338  -89.036  1.00 47.14 28  A 1 
ATOM 210  C CB  . VAL A 0 28  . 41.244   53.590  -91.223  1.00 47.14 28  A 1 
ATOM 211  O O   . VAL A 0 28  . 43.393   54.620  -89.451  1.00 47.14 28  A 1 
ATOM 212  C CG1 . VAL A 0 28  . 41.413   52.107  -90.861  1.00 47.14 28  A 1 
ATOM 213  C CG2 . VAL A 0 28  . 40.038   53.706  -92.164  1.00 47.14 28  A 1 
ATOM 214  N N   . THR A 0 29  . 42.064   53.847  -87.813  1.00 47.92 29  A 1 
ATOM 215  C CA  . THR A 0 29  . 43.142   53.565  -86.851  1.00 47.92 29  A 1 
ATOM 216  C C   . THR A 0 29  . 43.238   52.061  -86.603  1.00 47.92 29  A 1 
ATOM 217  C CB  . THR A 0 29  . 42.950   54.334  -85.533  1.00 47.92 29  A 1 
ATOM 218  O O   . THR A 0 29  . 42.266   51.422  -86.198  1.00 47.92 29  A 1 
ATOM 219  C CG2 . THR A 0 29  . 44.172   54.221  -84.617  1.00 47.92 29  A 1 
ATOM 220  O OG1 . THR A 0 29  . 42.783   55.704  -85.803  1.00 47.92 29  A 1 
ATOM 221  N N   . LYS A 0 30  . 44.423   51.478  -86.826  1.00 39.36 30  A 1 
ATOM 222  C CA  . LYS A 0 30  . 44.723   50.063  -86.546  1.00 39.36 30  A 1 
ATOM 223  C C   . LYS A 0 30  . 45.480   49.950  -85.221  1.00 39.36 30  A 1 
ATOM 224  C CB  . LYS A 0 30  . 45.548   49.452  -87.698  1.00 39.36 30  A 1 
ATOM 225  O O   . LYS A 0 30  . 46.600   50.446  -85.130  1.00 39.36 30  A 1 
ATOM 226  C CG  . LYS A 0 30  . 44.761   49.301  -89.010  1.00 39.36 30  A 1 
ATOM 227  C CD  . LYS A 0 30  . 45.621   48.635  -90.097  1.00 39.36 30  A 1 
ATOM 228  C CE  . LYS A 0 30  . 44.814   48.448  -91.390  1.00 39.36 30  A 1 
ATOM 229  N NZ  . LYS A 0 30  . 45.630   47.844  -92.476  1.00 39.36 30  A 1 
ATOM 230  N N   . LYS A 0 31  . 44.913   49.277  -84.213  1.00 43.23 31  A 1 
ATOM 231  C CA  . LYS A 0 31  . 45.673   48.862  -83.018  1.00 43.23 31  A 1 
ATOM 232  C C   . LYS A 0 31  . 46.129   47.399  -83.170  1.00 43.23 31  A 1 
ATOM 233  C CB  . LYS A 0 31  . 44.877   49.088  -81.722  1.00 43.23 31  A 1 
ATOM 234  O O   . LYS A 0 31  . 45.291   46.561  -83.513  1.00 43.23 31  A 1 
ATOM 235  C CG  . LYS A 0 31  . 44.810   50.578  -81.342  1.00 43.23 31  A 1 
ATOM 236  C CD  . LYS A 0 31  . 44.271   50.776  -79.916  1.00 43.23 31  A 1 
ATOM 237  C CE  . LYS A 0 31  . 44.265   52.268  -79.549  1.00 43.23 31  A 1 
ATOM 238  N NZ  . LYS A 0 31  . 43.814   52.503  -78.152  1.00 43.23 31  A 1 
ATOM 239  N N   . PRO A 0 32  . 47.415   47.072  -82.928  1.00 37.81 32  A 1 
ATOM 240  C CA  . PRO A 0 32  . 47.898   45.690  -82.919  1.00 37.81 32  A 1 
ATOM 241  C C   . PRO A 0 32  . 47.126   44.829  -81.911  1.00 37.81 32  A 1 
ATOM 242  C CB  . PRO A 0 32  . 49.388   45.757  -82.558  1.00 37.81 32  A 1 
ATOM 243  O O   . PRO A 0 32  . 46.682   45.329  -80.877  1.00 37.81 32  A 1 
ATOM 244  C CG  . PRO A 0 32  . 49.789   47.191  -82.892  1.00 37.81 32  A 1 
ATOM 245  C CD  . PRO A 0 32  . 48.512   47.986  -82.647  1.00 37.81 32  A 1 
ATOM 246  N N   . GLY A 0 33  . 46.966   43.537  -82.212  1.00 34.23 33  A 1 
ATOM 247  C CA  . GLY A 0 33  . 46.421   42.571  -81.257  1.00 34.23 33  A 1 
ATOM 248  C C   . GLY A 0 33  . 47.286   42.527  -79.996  1.00 34.23 33  A 1 
ATOM 249  O O   . GLY A 0 33  . 48.511   42.506  -80.086  1.00 34.23 33  A 1 
ATOM 250  N N   . PHE A 0 34  . 46.650   42.549  -78.828  1.00 38.49 34  A 1 
ATOM 251  C CA  . PHE A 0 34  . 47.333   42.486  -77.541  1.00 38.49 34  A 1 
ATOM 252  C C   . PHE A 0 34  . 47.239   41.066  -76.981  1.00 38.49 34  A 1 
ATOM 253  C CB  . PHE A 0 34  . 46.744   43.539  -76.596  1.00 38.49 34  A 1 
ATOM 254  O O   . PHE A 0 34  . 46.153   40.497  -76.895  1.00 38.49 34  A 1 
ATOM 255  C CG  . PHE A 0 34  . 47.386   43.570  -75.223  1.00 38.49 34  A 1 
ATOM 256  C CD1 . PHE A 0 34  . 46.703   43.035  -74.116  1.00 38.49 34  A 1 
ATOM 257  C CD2 . PHE A 0 34  . 48.660   44.143  -75.046  1.00 38.49 34  A 1 
ATOM 258  C CE1 . PHE A 0 34  . 47.281   43.096  -72.837  1.00 38.49 34  A 1 
ATOM 259  C CE2 . PHE A 0 34  . 49.249   44.177  -73.769  1.00 38.49 34  A 1 
ATOM 260  C CZ  . PHE A 0 34  . 48.559   43.653  -72.663  1.00 38.49 34  A 1 
ATOM 261  N N   . SER A 0 35  . 48.390   40.515  -76.605  1.00 30.52 35  A 1 
ATOM 262  C CA  . SER A 0 35  . 48.510   39.325  -75.769  1.00 30.52 35  A 1 
ATOM 263  C C   . SER A 0 35  . 48.622   39.798  -74.326  1.00 30.52 35  A 1 
ATOM 264  C CB  . SER A 0 35  . 49.756   38.537  -76.185  1.00 30.52 35  A 1 
ATOM 265  O O   . SER A 0 35  . 49.557   40.530  -73.999  1.00 30.52 35  A 1 
ATOM 266  O OG  . SER A 0 35  . 49.954   37.429  -75.338  1.00 30.52 35  A 1 
ATOM 267  N N   . GLN A 0 36  . 47.688   39.409  -73.461  1.00 28.63 36  A 1 
ATOM 268  C CA  . GLN A 0 36  . 47.752   39.751  -72.044  1.00 28.63 36  A 1 
ATOM 269  C C   . GLN A 0 36  . 48.782   38.849  -71.354  1.00 28.63 36  A 1 
ATOM 270  C CB  . GLN A 0 36  . 46.338   39.718  -71.440  1.00 28.63 36  A 1 
ATOM 271  O O   . GLN A 0 36  . 48.458   37.803  -70.809  1.00 28.63 36  A 1 
ATOM 272  C CG  . GLN A 0 36  . 46.243   40.427  -70.078  1.00 28.63 36  A 1 
ATOM 273  C CD  . GLN A 0 36  . 44.807   40.534  -69.564  1.00 28.63 36  A 1 
ATOM 274  N NE2 . GLN A 0 36  . 44.583   41.181  -68.442  1.00 28.63 36  A 1 
ATOM 275  O OE1 . GLN A 0 36  . 43.856   40.066  -70.166  1.00 28.63 36  A 1 
ATOM 276  N N   . SER A 0 37  . 50.047   39.263  -71.396  1.00 29.84 37  A 1 
ATOM 277  C CA  . SER A 0 37  . 51.017   38.896  -70.368  1.00 29.84 37  A 1 
ATOM 278  C C   . SER A 0 37  . 50.716   39.791  -69.168  1.00 29.84 37  A 1 
ATOM 279  C CB  . SER A 0 37  . 52.443   39.078  -70.898  1.00 29.84 37  A 1 
ATOM 280  O O   . SER A 0 37  . 51.005   40.989  -69.181  1.00 29.84 37  A 1 
ATOM 281  O OG  . SER A 0 37  . 53.405   39.021  -69.866  1.00 29.84 37  A 1 
ATOM 282  N N   . GLY A 0 38  . 50.036   39.241  -68.163  1.00 28.28 38  A 1 
ATOM 283  C CA  . GLY A 0 38  . 49.902   39.900  -66.872  1.00 28.28 38  A 1 
ATOM 284  C C   . GLY A 0 38  . 51.280   40.004  -66.231  1.00 28.28 38  A 1 
ATOM 285  O O   . GLY A 0 38  . 51.762   39.046  -65.641  1.00 28.28 38  A 1 
ATOM 286  N N   . ALA A 0 39  . 51.924   41.163  -66.345  1.00 25.61 39  A 1 
ATOM 287  C CA  . ALA A 0 39  . 53.063   41.516  -65.511  1.00 25.61 39  A 1 
ATOM 288  C C   . ALA A 0 39  . 52.546   41.890  -64.113  1.00 25.61 39  A 1 
ATOM 289  C CB  . ALA A 0 39  . 53.870   42.628  -66.199  1.00 25.61 39  A 1 
ATOM 290  O O   . ALA A 0 39  . 52.571   43.059  -63.727  1.00 25.61 39  A 1 
ATOM 291  N N   . SER A 0 40  . 52.043   40.919  -63.343  1.00 35.99 40  A 1 
ATOM 292  C CA  . SER A 0 40  . 51.945   41.104  -61.897  1.00 35.99 40  A 1 
ATOM 293  C C   . SER A 0 40  . 53.369   41.090  -61.358  1.00 35.99 40  A 1 
ATOM 294  C CB  . SER A 0 40  . 51.041   40.067  -61.220  1.00 35.99 40  A 1 
ATOM 295  O O   . SER A 0 40  . 53.956   40.039  -61.111  1.00 35.99 40  A 1 
ATOM 296  O OG  . SER A 0 40  . 51.433   38.756  -61.552  1.00 35.99 40  A 1 
ATOM 297  N N   . LYS A 0 41  . 53.936   42.290  -61.213  1.00 27.37 41  A 1 
ATOM 298  C CA  . LYS A 0 41  . 55.034   42.571  -60.289  1.00 27.37 41  A 1 
ATOM 299  C C   . LYS A 0 41  . 54.557   42.237  -58.871  1.00 27.37 41  A 1 
ATOM 300  C CB  . LYS A 0 41  . 55.443   44.053  -60.381  1.00 27.37 41  A 1 
ATOM 301  O O   . LYS A 0 41  . 54.185   43.123  -58.115  1.00 27.37 41  A 1 
ATOM 302  C CG  . LYS A 0 41  . 56.258   44.429  -61.623  1.00 27.37 41  A 1 
ATOM 303  C CD  . LYS A 0 41  . 56.582   45.929  -61.551  1.00 27.37 41  A 1 
ATOM 304  C CE  . LYS A 0 41  . 57.501   46.365  -62.693  1.00 27.37 41  A 1 
ATOM 305  N NZ  . LYS A 0 41  . 57.790   47.819  -62.612  1.00 27.37 41  A 1 
ATOM 306  N N   . GLY A 0 42  . 54.540   40.955  -58.535  1.00 30.26 42  A 1 
ATOM 307  C CA  . GLY A 0 42  . 54.673   40.483  -57.171  1.00 30.26 42  A 1 
ATOM 308  C C   . GLY A 0 42  . 56.114   40.029  -57.023  1.00 30.26 42  A 1 
ATOM 309  O O   . GLY A 0 42  . 56.473   38.972  -57.522  1.00 30.26 42  A 1 
ATOM 310  N N   . TYR A 0 43  . 56.949   40.829  -56.364  1.00 32.19 43  A 1 
ATOM 311  C CA  . TYR A 0 43  . 58.243   40.391  -55.823  1.00 32.19 43  A 1 
ATOM 312  C C   . TYR A 0 43  . 58.016   39.456  -54.616  1.00 32.19 43  A 1 
ATOM 313  C CB  . TYR A 0 43  . 59.104   41.628  -55.490  1.00 32.19 43  A 1 
ATOM 314  O O   . TYR A 0 43  . 58.573   39.648  -53.542  1.00 32.19 43  A 1 
ATOM 315  C CG  . TYR A 0 43  . 60.095   42.022  -56.563  1.00 32.19 43  A 1 
ATOM 316  C CD1 . TYR A 0 43  . 61.364   41.413  -56.579  1.00 32.19 43  A 1 
ATOM 317  C CD2 . TYR A 0 43  . 59.786   43.036  -57.489  1.00 32.19 43  A 1 
ATOM 318  C CE1 . TYR A 0 43  . 62.335   41.826  -57.508  1.00 32.19 43  A 1 
ATOM 319  C CE2 . TYR A 0 43  . 60.758   43.456  -58.420  1.00 32.19 43  A 1 
ATOM 320  O OH  . TYR A 0 43  . 62.986   43.274  -59.299  1.00 32.19 43  A 1 
ATOM 321  C CZ  . TYR A 0 43  . 62.037   42.854  -58.422  1.00 32.19 43  A 1 
ATOM 322  N N   . GLY A 0 44  . 57.141   38.466  -54.773  1.00 30.37 44  A 1 
ATOM 323  C CA  . GLY A 0 44  . 56.875   37.434  -53.786  1.00 30.37 44  A 1 
ATOM 324  C C   . GLY A 0 44  . 57.298   36.117  -54.397  1.00 30.37 44  A 1 
ATOM 325  O O   . GLY A 0 44  . 56.856   35.787  -55.494  1.00 30.37 44  A 1 
ATOM 326  N N   . GLN A 0 45  . 58.184   35.405  -53.715  1.00 33.08 45  A 1 
ATOM 327  C CA  . GLN A 0 45  . 58.550   34.038  -54.046  1.00 33.08 45  A 1 
ATOM 328  C C   . GLN A 0 45  . 57.263   33.237  -54.298  1.00 33.08 45  A 1 
ATOM 329  C CB  . GLN A 0 45  . 59.363   33.465  -52.870  1.00 33.08 45  A 1 
ATOM 330  O O   . GLN A 0 45  . 56.487   33.017  -53.371  1.00 33.08 45  A 1 
ATOM 331  C CG  . GLN A 0 45  . 60.566   34.352  -52.495  1.00 33.08 45  A 1 
ATOM 332  C CD  . GLN A 0 45  . 61.671   33.546  -51.828  1.00 33.08 45  A 1 
ATOM 333  N NE2 . GLN A 0 45  . 61.912   33.697  -50.545  1.00 33.08 45  A 1 
ATOM 334  O OE1 . GLN A 0 45  . 62.351   32.772  -52.471  1.00 33.08 45  A 1 
ATOM 335  N N   . GLN A 0 46  . 56.973   32.877  -55.553  1.00 38.02 46  A 1 
ATOM 336  C CA  . GLN A 0 46  . 55.918   31.914  -55.855  1.00 38.02 46  A 1 
ATOM 337  C C   . GLN A 0 46  . 56.468   30.561  -55.430  1.00 38.02 46  A 1 
ATOM 338  C CB  . GLN A 0 46  . 55.486   31.979  -57.335  1.00 38.02 46  A 1 
ATOM 339  O O   . GLN A 0 46  . 57.096   29.857  -56.215  1.00 38.02 46  A 1 
ATOM 340  C CG  . GLN A 0 46  . 54.213   32.826  -57.496  1.00 38.02 46  A 1 
ATOM 341  C CD  . GLN A 0 46  . 53.829   33.089  -58.951  1.00 38.02 46  A 1 
ATOM 342  N NE2 . GLN A 0 46  . 52.560   33.287  -59.242  1.00 38.02 46  A 1 
ATOM 343  O OE1 . GLN A 0 46  . 54.640   33.173  -59.856  1.00 38.02 46  A 1 
ATOM 344  N N   . ALA A 0 47  . 56.293   30.269  -54.141  1.00 39.39 47  A 1 
ATOM 345  C CA  . ALA A 0 47  . 56.358   28.923  -53.621  1.00 39.39 47  A 1 
ATOM 346  C C   . ALA A 0 47  . 55.509   28.027  -54.529  1.00 39.39 47  A 1 
ATOM 347  C CB  . ALA A 0 47  . 55.847   28.929  -52.175  1.00 39.39 47  A 1 
ATOM 348  O O   . ALA A 0 47  . 54.420   28.421  -54.961  1.00 39.39 47  A 1 
ATOM 349  N N   . GLU A 0 48  . 56.067   26.868  -54.851  1.00 45.87 48  A 1 
ATOM 350  C CA  . GLU A 0 48  . 55.405   25.739  -55.487  1.00 45.87 48  A 1 
ATOM 351  C C   . GLU A 0 48  . 53.978   25.615  -54.942  1.00 45.87 48  A 1 
ATOM 352  C CB  . GLU A 0 48  . 56.223   24.486  -55.127  1.00 45.87 48  A 1 
ATOM 353  O O   . GLU A 0 48  . 53.775   25.232  -53.794  1.00 45.87 48  A 1 
ATOM 354  C CG  . GLU A 0 48  . 57.639   24.505  -55.733  1.00 45.87 48  A 1 
ATOM 355  C CD  . GLU A 0 48  . 58.584   23.457  -55.124  1.00 45.87 48  A 1 
ATOM 356  O OE1 . GLU A 0 48  . 59.768   23.481  -55.524  1.00 45.87 48  A 1 
ATOM 357  O OE2 . GLU A 0 48  . 58.135   22.668  -54.263  1.00 45.87 48  A 1 
ATOM 358  N N   . LYS A 0 49  . 52.967   25.999  -55.729  1.00 43.42 49  A 1 
ATOM 359  C CA  . LYS A 0 49  . 51.574   25.823  -55.316  1.00 43.42 49  A 1 
ATOM 360  C C   . LYS A 0 49  . 51.192   24.365  -55.542  1.00 43.42 49  A 1 
ATOM 361  C CB  . LYS A 0 49  . 50.625   26.802  -56.019  1.00 43.42 49  A 1 
ATOM 362  O O   . LYS A 0 49  . 50.478   24.055  -56.488  1.00 43.42 49  A 1 
ATOM 363  C CG  . LYS A 0 49  . 50.828   28.257  -55.578  1.00 43.42 49  A 1 
ATOM 364  C CD  . LYS A 0 49  . 49.664   29.094  -56.115  1.00 43.42 49  A 1 
ATOM 365  C CE  . LYS A 0 49  . 49.789   30.549  -55.670  1.00 43.42 49  A 1 
ATOM 366  N NZ  . LYS A 0 49  . 48.533   31.277  -55.967  1.00 43.42 49  A 1 
ATOM 367  N N   . ARG A 0 50  . 51.690   23.475  -54.682  1.00 48.54 50  A 1 
ATOM 368  C CA  . ARG A 0 50  . 50.896   22.313  -54.288  1.00 48.54 50  A 1 
ATOM 369  C C   . ARG A 0 50  . 49.711   22.900  -53.532  1.00 48.54 50  A 1 
ATOM 370  C CB  . ARG A 0 50  . 51.710   21.354  -53.406  1.00 48.54 50  A 1 
ATOM 371  O O   . ARG A 0 50  . 49.897   23.511  -52.483  1.00 48.54 50  A 1 
ATOM 372  C CG  . ARG A 0 50  . 52.893   20.727  -54.156  1.00 48.54 50  A 1 
ATOM 373  C CD  . ARG A 0 50  . 53.597   19.714  -53.249  1.00 48.54 50  A 1 
ATOM 374  N NE  . ARG A 0 50  . 54.793   19.142  -53.897  1.00 48.54 50  A 1 
ATOM 375  N NH1 . ARG A 0 50  . 54.832   17.156  -52.737  1.00 48.54 50  A 1 
ATOM 376  N NH2 . ARG A 0 50  . 56.384   17.565  -54.289  1.00 48.54 50  A 1 
ATOM 377  C CZ  . ARG A 0 50  . 55.326   17.961  -53.638  1.00 48.54 50  A 1 
ATOM 378  N N   . SER A 0 51  . 48.533   22.860  -54.136  1.00 56.51 51  A 1 
ATOM 379  C CA  . SER A 0 51  . 47.302   23.164  -53.420  1.00 56.51 51  A 1 
ATOM 380  C C   . SER A 0 51  . 46.804   21.831  -52.884  1.00 56.51 51  A 1 
ATOM 381  C CB  . SER A 0 51  . 46.297   23.875  -54.332  1.00 56.51 51  A 1 
ATOM 382  O O   . SER A 0 51  . 46.339   21.003  -53.661  1.00 56.51 51  A 1 
ATOM 383  O OG  . SER A 0 51  . 46.722   25.221  -54.520  1.00 56.51 51  A 1 
ATOM 384  N N   . ALA A 0 52  . 47.014   21.623  -51.589  1.00 64.62 52  A 1 
ATOM 385  C CA  . ALA A 0 52  . 46.360   20.584  -50.813  1.00 64.62 52  A 1 
ATOM 386  C C   . ALA A 0 52  . 45.358   21.272  -49.879  1.00 64.62 52  A 1 
ATOM 387  C CB  . ALA A 0 52  . 47.405   19.742  -50.073  1.00 64.62 52  A 1 
ATOM 388  O O   . ALA A 0 52  . 45.635   22.383  -49.410  1.00 64.62 52  A 1 
ATOM 389  N N   . SER A 0 53  . 44.197   20.663  -49.687  1.00 73.25 53  A 1 
ATOM 390  C CA  . SER A 0 53  . 43.269   21.005  -48.611  1.00 73.25 53  A 1 
ATOM 391  C C   . SER A 0 53  . 42.946   19.725  -47.865  1.00 73.25 53  A 1 
ATOM 392  C CB  . SER A 0 53  . 41.981   21.655  -49.132  1.00 73.25 53  A 1 
ATOM 393  O O   . SER A 0 53  . 42.507   18.786  -48.521  1.00 73.25 53  A 1 
ATOM 394  O OG  . SER A 0 53  . 41.326   20.848  -50.096  1.00 73.25 53  A 1 
ATOM 395  N N   . ASP A 0 54  . 43.186   19.760  -46.564  1.00 75.61 54  A 1 
ATOM 396  C CA  . ASP A 0 54  . 42.872   18.775  -45.536  1.00 75.61 54  A 1 
ATOM 397  C C   . ASP A 0 54  . 41.675   19.309  -44.734  1.00 75.61 54  A 1 
ATOM 398  C CB  . ASP A 0 54  . 44.133   18.548  -44.658  1.00 75.61 54  A 1 
ATOM 399  O O   . ASP A 0 54  . 41.704   20.443  -44.234  1.00 75.61 54  A 1 
ATOM 400  C CG  . ASP A 0 54  . 44.911   19.799  -44.162  1.00 75.61 54  A 1 
ATOM 401  O OD1 . ASP A 0 54  . 44.657   20.947  -44.623  1.00 75.61 54  A 1 
ATOM 402  O OD2 . ASP A 0 54  . 45.910   19.634  -43.418  1.00 75.61 54  A 1 
ATOM 403  N N   . PHE A 0 55  . 40.569   18.566  -44.699  1.00 80.52 55  A 1 
ATOM 404  C CA  . PHE A 0 55  . 39.394   18.926  -43.906  1.00 80.52 55  A 1 
ATOM 405  C C   . PHE A 0 55  . 39.019   17.779  -42.976  1.00 80.52 55  A 1 
ATOM 406  C CB  . PHE A 0 55  . 38.214   19.347  -44.799  1.00 80.52 55  A 1 
ATOM 407  O O   . PHE A 0 55  . 38.398   16.819  -43.406  1.00 80.52 55  A 1 
ATOM 408  C CG  . PHE A 0 55  . 36.943   19.660  -44.017  1.00 80.52 55  A 1 
ATOM 409  C CD1 . PHE A 0 55  . 35.962   18.667  -43.828  1.00 80.52 55  A 1 
ATOM 410  C CD2 . PHE A 0 55  . 36.769   20.924  -43.420  1.00 80.52 55  A 1 
ATOM 411  C CE1 . PHE A 0 55  . 34.820   18.932  -43.052  1.00 80.52 55  A 1 
ATOM 412  C CE2 . PHE A 0 55  . 35.622   21.194  -42.646  1.00 80.52 55  A 1 
ATOM 413  C CZ  . PHE A 0 55  . 34.648   20.195  -42.462  1.00 80.52 55  A 1 
ATOM 414  N N   . ASP A 0 56  . 39.315   17.970  -41.692  1.00 85.88 56  A 1 
ATOM 415  C CA  . ASP A 0 56  . 38.885   17.079  -40.621  1.00 85.88 56  A 1 
ATOM 416  C C   . ASP A 0 56  . 37.648   17.641  -39.910  1.00 85.88 56  A 1 
ATOM 417  C CB  . ASP A 0 56  . 40.003   16.927  -39.583  1.00 85.88 56  A 1 
ATOM 418  O O   . ASP A 0 56  . 37.642   18.794  -39.446  1.00 85.88 56  A 1 
ATOM 419  C CG  . ASP A 0 56  . 41.336   16.440  -40.142  1.00 85.88 56  A 1 
ATOM 420  O OD1 . ASP A 0 56  . 41.367   15.303  -40.630  1.00 85.88 56  A 1 
ATOM 421  O OD2 . ASP A 0 56  . 42.331   17.178  -39.928  1.00 85.88 56  A 1 
ATOM 422  N N   . ALA A 0 57  . 36.630   16.806  -39.721  1.00 83.25 57  A 1 
ATOM 423  C CA  . ALA A 0 57  . 35.526   17.067  -38.808  1.00 83.25 57  A 1 
ATOM 424  C C   . ALA A 0 57  . 35.285   15.866  -37.886  1.00 83.25 57  A 1 
ATOM 425  C CB  . ALA A 0 57  . 34.283   17.471  -39.603  1.00 83.25 57  A 1 
ATOM 426  O O   . ALA A 0 57  . 35.366   14.714  -38.291  1.00 83.25 57  A 1 
ATOM 427  N N   . TYR A 0 58  . 34.989   16.149  -36.619  1.00 92.71 58  A 1 
ATOM 428  C CA  . TYR A 0 58  . 34.651   15.147  -35.612  1.00 92.71 58  A 1 
ATOM 429  C C   . TYR A 0 58  . 33.565   15.706  -34.702  1.00 92.71 58  A 1 
ATOM 430  C CB  . TYR A 0 58  . 35.900   14.756  -34.806  1.00 92.71 58  A 1 
ATOM 431  O O   . TYR A 0 58  . 33.651   16.860  -34.258  1.00 92.71 58  A 1 
ATOM 432  C CG  . TYR A 0 58  . 35.608   13.946  -33.552  1.00 92.71 58  A 1 
ATOM 433  C CD1 . TYR A 0 58  . 35.403   14.604  -32.322  1.00 92.71 58  A 1 
ATOM 434  C CD2 . TYR A 0 58  . 35.478   12.547  -33.624  1.00 92.71 58  A 1 
ATOM 435  C CE1 . TYR A 0 58  . 35.070   13.865  -31.170  1.00 92.71 58  A 1 
ATOM 436  C CE2 . TYR A 0 58  . 35.170   11.800  -32.471  1.00 92.71 58  A 1 
ATOM 437  O OH  . TYR A 0 58  . 34.645   11.758  -30.123  1.00 92.71 58  A 1 
ATOM 438  C CZ  . TYR A 0 58  . 34.961   12.459  -31.244  1.00 92.71 58  A 1 
ATOM 439  N N   . GLY A 0 59  . 32.583   14.873  -34.384  1.00 92.16 59  A 1 
ATOM 440  C CA  . GLY A 0 59  . 31.515   15.198  -33.457  1.00 92.16 59  A 1 
ATOM 441  C C   . GLY A 0 59  . 31.227   14.046  -32.508  1.00 92.16 59  A 1 
ATOM 442  O O   . GLY A 0 59  . 31.399   12.875  -32.837  1.00 92.16 59  A 1 
ATOM 443  N N   . ARG A 0 60  . 30.793   14.417  -31.305  1.00 95.47 60  A 1 
ATOM 444  C CA  . ARG A 0 60  . 30.172   13.506  -30.354  1.00 95.47 60  A 1 
ATOM 445  C C   . ARG A 0 60  . 29.006   14.225  -29.701  1.00 95.47 60  A 1 
ATOM 446  C CB  . ARG A 0 60  . 31.198   13.001  -29.337  1.00 95.47 60  A 1 
ATOM 447  O O   . ARG A 0 60  . 29.236   15.300  -29.137  1.00 95.47 60  A 1 
ATOM 448  C CG  . ARG A 0 60  . 30.573   11.996  -28.363  1.00 95.47 60  A 1 
ATOM 449  C CD  . ARG A 0 60  . 31.662   11.424  -27.459  1.00 95.47 60  A 1 
ATOM 450  N NE  . ARG A 0 60  . 31.138   10.304  -26.681  1.00 95.47 60  A 1 
ATOM 451  N NH1 . ARG A 0 60  . 33.074   9.623   -25.680  1.00 95.47 60  A 1 
ATOM 452  N NH2 . ARG A 0 60  . 31.209   8.403   -25.458  1.00 95.47 60  A 1 
ATOM 453  C CZ  . ARG A 0 60  . 31.803   9.457   -25.931  1.00 95.47 60  A 1 
ATOM 454  N N   . ASP A 0 61  . 27.819   13.650  -29.785  1.00 94.49 61  A 1 
ATOM 455  C CA  . ASP A 0 61  . 26.650   14.114  -29.046  1.00 94.49 61  A 1 
ATOM 456  C C   . ASP A 0 61  . 26.292   13.080  -27.981  1.00 94.49 61  A 1 
ATOM 457  C CB  . ASP A 0 61  . 25.479   14.452  -29.983  1.00 94.49 61  A 1 
ATOM 458  O O   . ASP A 0 61  . 26.529   11.892  -28.165  1.00 94.49 61  A 1 
ATOM 459  C CG  . ASP A 0 61  . 24.508   15.469  -29.365  1.00 94.49 61  A 1 
ATOM 460  O OD1 . ASP A 0 61  . 24.799   15.952  -28.238  1.00 94.49 61  A 1 
ATOM 461  O OD2 . ASP A 0 61  . 23.604   15.928  -30.095  1.00 94.49 61  A 1 
ATOM 462  N N   . GLN A 0 62  . 25.864   13.544  -26.809  1.00 95.13 62  A 1 
ATOM 463  C CA  . GLN A 0 62  . 25.565   12.662  -25.681  1.00 95.13 62  A 1 
ATOM 464  C C   . GLN A 0 62  . 24.311   13.141  -24.974  1.00 95.13 62  A 1 
ATOM 465  C CB  . GLN A 0 62  . 26.716   12.584  -24.663  1.00 95.13 62  A 1 
ATOM 466  O O   . GLN A 0 62  . 24.369   14.072  -24.160  1.00 95.13 62  A 1 
ATOM 467  C CG  . GLN A 0 62  . 28.034   12.100  -25.254  1.00 95.13 62  A 1 
ATOM 468  C CD  . GLN A 0 62  . 28.957   11.578  -24.168  1.00 95.13 62  A 1 
ATOM 469  N NE2 . GLN A 0 62  . 29.274   10.311  -24.227  1.00 95.13 62  A 1 
ATOM 470  O OE1 . GLN A 0 62  . 29.398   12.262  -23.250  1.00 95.13 62  A 1 
ATOM 471  N N   . ASP A 0 63  . 23.209   12.447  -25.215  1.00 96.46 63  A 1 
ATOM 472  C CA  . ASP A 0 63  . 21.936   12.749  -24.591  1.00 96.46 63  A 1 
ATOM 473  C C   . ASP A 0 63  . 21.589   11.711  -23.523  1.00 96.46 63  A 1 
ATOM 474  C CB  . ASP A 0 63  . 20.848   12.931  -25.657  1.00 96.46 63  A 1 
ATOM 475  O O   . ASP A 0 63  . 21.735   10.504  -23.690  1.00 96.46 63  A 1 
ATOM 476  C CG  . ASP A 0 63  . 20.849   14.329  -26.293  1.00 96.46 63  A 1 
ATOM 477  O OD1 . ASP A 0 63  . 21.212   15.296  -25.574  1.00 96.46 63  A 1 
ATOM 478  O OD2 . ASP A 0 63  . 20.249   14.475  -27.376  1.00 96.46 63  A 1 
ATOM 479  N N   . LEU A 0 64  . 21.123   12.194  -22.369  1.00 97.12 64  A 1 
ATOM 480  C CA  . LEU A 0 64  . 20.640   11.356  -21.276  1.00 97.12 64  A 1 
ATOM 481  C C   . LEU A 0 64  . 19.333   11.929  -20.738  1.00 97.12 64  A 1 
ATOM 482  C CB  . LEU A 0 64  . 21.719   11.225  -20.184  1.00 97.12 64  A 1 
ATOM 483  O O   . LEU A 0 64  . 19.296   13.020  -20.164  1.00 97.12 64  A 1 
ATOM 484  C CG  . LEU A 0 64  . 21.269   10.425  -18.944  1.00 97.12 64  A 1 
ATOM 485  C CD1 . LEU A 0 64  . 21.001   8.949   -19.240  1.00 97.12 64  A 1 
ATOM 486  C CD2 . LEU A 0 64  . 22.348   10.494  -17.861  1.00 97.12 64  A 1 
ATOM 487  N N   . SER A 0 65  . 18.268   11.145  -20.854  1.00 98.25 65  A 1 
ATOM 488  C CA  . SER A 0 65  . 16.955   11.439  -20.293  1.00 98.25 65  A 1 
ATOM 489  C C   . SER A 0 65  . 16.577   10.384  -19.264  1.00 98.25 65  A 1 
ATOM 490  C CB  . SER A 0 65  . 15.918   11.529  -21.406  1.00 98.25 65  A 1 
ATOM 491  O O   . SER A 0 65  . 16.601   9.181   -19.529  1.00 98.25 65  A 1 
ATOM 492  O OG  . SER A 0 65  . 14.626   11.685  -20.851  1.00 98.25 65  A 1 
ATOM 493  N N   . ILE A 0 66  . 16.217   10.846  -18.068  1.00 98.29 66  A 1 
ATOM 494  C CA  . ILE A 0 66  . 15.719   9.997   -16.991  1.00 98.29 66  A 1 
ATOM 495  C C   . ILE A 0 66  . 14.400   10.578  -16.505  1.00 98.29 66  A 1 
ATOM 496  C CB  . ILE A 0 66  . 16.749   9.826   -15.853  1.00 98.29 66  A 1 
ATOM 497  O O   . ILE A 0 66  . 14.346   11.691  -15.982  1.00 98.29 66  A 1 
ATOM 498  C CG1 . ILE A 0 66  . 18.098   9.307   -16.410  1.00 98.29 66  A 1 
ATOM 499  C CG2 . ILE A 0 66  . 16.171   8.874   -14.783  1.00 98.29 66  A 1 
ATOM 500  C CD1 . ILE A 0 66  . 19.192   9.100   -15.357  1.00 98.29 66  A 1 
ATOM 501  N N   . GLU A 0 67  . 13.339   9.794   -16.645  1.00 98.07 67  A 1 
ATOM 502  C CA  . GLU A 0 67  . 12.039   10.075  -16.055  1.00 98.07 67  A 1 
ATOM 503  C C   . GLU A 0 67  . 11.780   9.053   -14.959  1.00 98.07 67  A 1 
ATOM 504  C CB  . GLU A 0 67  . 10.938   10.036  -17.116  1.00 98.07 67  A 1 
ATOM 505  O O   . GLU A 0 67  . 11.813   7.847   -15.194  1.00 98.07 67  A 1 
ATOM 506  C CG  . GLU A 0 67  . 10.995   11.243  -18.060  1.00 98.07 67  A 1 
ATOM 507  C CD  . GLU A 0 67  . 10.031   11.070  -19.237  1.00 98.07 67  A 1 
ATOM 508  O OE1 . GLU A 0 67  . 10.354   11.517  -20.358  1.00 98.07 67  A 1 
ATOM 509  O OE2 . GLU A 0 67  . 8.983    10.394  -19.101  1.00 98.07 67  A 1 
ATOM 510  N N   . GLU A 0 68  . 11.519   9.530   -13.750  1.00 98.09 68  A 1 
ATOM 511  C CA  . GLU A 0 68  . 11.220   8.681   -12.606  1.00 98.09 68  A 1 
ATOM 512  C C   . GLU A 0 68  . 9.972    9.212   -11.909  1.00 98.09 68  A 1 
ATOM 513  C CB  . GLU A 0 68  . 12.446   8.594   -11.689  1.00 98.09 68  A 1 
ATOM 514  O O   . GLU A 0 68  . 9.828    10.412  -11.664  1.00 98.09 68  A 1 
ATOM 515  C CG  . GLU A 0 68  . 12.268   7.551   -10.577  1.00 98.09 68  A 1 
ATOM 516  C CD  . GLU A 0 68  . 13.583   7.266   -9.834   1.00 98.09 68  A 1 
ATOM 517  O OE1 . GLU A 0 68  . 13.790   6.085   -9.460   1.00 98.09 68  A 1 
ATOM 518  O OE2 . GLU A 0 68  . 14.374   8.210   -9.629   1.00 98.09 68  A 1 
ATOM 519  N N   . SER A 0 69  . 9.040    8.312   -11.617  1.00 97.77 69  A 1 
ATOM 520  C CA  . SER A 0 69  . 7.773    8.647   -10.985  1.00 97.77 69  A 1 
ATOM 521  C C   . SER A 0 69  . 7.408    7.617   -9.928   1.00 97.77 69  A 1 
ATOM 522  C CB  . SER A 0 69  . 6.668    8.818   -12.030  1.00 97.77 69  A 1 
ATOM 523  O O   . SER A 0 69  . 7.662    6.420   -10.065  1.00 97.77 69  A 1 
ATOM 524  O OG  . SER A 0 69  . 6.404    7.606   -12.698  1.00 97.77 69  A 1 
ATOM 525  N N   . TYR A 0 70  . 6.810    8.122   -8.856   1.00 97.95 70  A 1 
ATOM 526  C CA  . TYR A 0 70  . 6.273    7.334   -7.762   1.00 97.95 70  A 1 
ATOM 527  C C   . TYR A 0 70  . 4.873    7.841   -7.446   1.00 97.95 70  A 1 
ATOM 528  C CB  . TYR A 0 70  . 7.192    7.435   -6.541   1.00 97.95 70  A 1 
ATOM 529  O O   . TYR A 0 70  . 4.662    9.045   -7.266   1.00 97.95 70  A 1 
ATOM 530  C CG  . TYR A 0 70  . 6.633    6.739   -5.315   1.00 97.95 70  A 1 
ATOM 531  C CD1 . TYR A 0 70  . 5.899    7.468   -4.357   1.00 97.95 70  A 1 
ATOM 532  C CD2 . TYR A 0 70  . 6.803    5.352   -5.161   1.00 97.95 70  A 1 
ATOM 533  C CE1 . TYR A 0 70  . 5.350    6.810   -3.238   1.00 97.95 70  A 1 
ATOM 534  C CE2 . TYR A 0 70  . 6.256    4.689   -4.047   1.00 97.95 70  A 1 
ATOM 535  O OH  . TYR A 0 70  . 4.991    4.774   -2.008   1.00 97.95 70  A 1 
ATOM 536  C CZ  . TYR A 0 70  . 5.528    5.418   -3.082   1.00 97.95 70  A 1 
ATOM 537  N N   . GLY A 0 71  . 3.926    6.920   -7.348   1.00 97.45 71  A 1 
ATOM 538  C CA  . GLY A 0 71  . 2.549    7.207   -6.995   1.00 97.45 71  A 1 
ATOM 539  C C   . GLY A 0 71  . 2.096    6.311   -5.859   1.00 97.45 71  A 1 
ATOM 540  O O   . GLY A 0 71  . 2.330    5.107   -5.856   1.00 97.45 71  A 1 
ATOM 541  N N   . ARG A 0 72  . 1.391    6.897   -4.895   1.00 97.17 72  A 1 
ATOM 542  C CA  . ARG A 0 72  . 0.689    6.151   -3.856   1.00 97.17 72  A 1 
ATOM 543  C C   . ARG A 0 72  . -0.708   6.713   -3.700   1.00 97.17 72  A 1 
ATOM 544  C CB  . ARG A 0 72  . 1.497    6.174   -2.558   1.00 97.17 72  A 1 
ATOM 545  O O   . ARG A 0 72  . -0.869   7.906   -3.459   1.00 97.17 72  A 1 
ATOM 546  C CG  . ARG A 0 72  . 0.801    5.383   -1.444   1.00 97.17 72  A 1 
ATOM 547  C CD  . ARG A 0 72  . 1.716    5.339   -0.223   1.00 97.17 72  A 1 
ATOM 548  N NE  . ARG A 0 72  . 1.083    4.602   0.885    1.00 97.17 72  A 1 
ATOM 549  N NH1 . ARG A 0 72  . 2.976    3.542   1.627    1.00 97.17 72  A 1 
ATOM 550  N NH2 . ARG A 0 72  . 1.013    2.927   2.426    1.00 97.17 72  A 1 
ATOM 551  C CZ  . ARG A 0 72  . 1.691    3.717   1.649    1.00 97.17 72  A 1 
ATOM 552  N N   . THR A 0 73  . -1.707   5.852   -3.811   1.00 96.64 73  A 1 
ATOM 553  C CA  . THR A 0 73  . -3.113   6.209   -3.624   1.00 96.64 73  A 1 
ATOM 554  C C   . THR A 0 73  . -3.712   5.327   -2.543   1.00 96.64 73  A 1 
ATOM 555  C CB  . THR A 0 73  . -3.897   6.094   -4.937   1.00 96.64 73  A 1 
ATOM 556  O O   . THR A 0 73  . -3.496   4.122   -2.538   1.00 96.64 73  A 1 
ATOM 557  C CG2 . THR A 0 73  . -5.340   6.578   -4.799   1.00 96.64 73  A 1 
ATOM 558  O OG1 . THR A 0 73  . -3.293   6.917   -5.907   1.00 96.64 73  A 1 
ATOM 559  N N   . ASN A 0 74  . -4.462   5.938   -1.630   1.00 96.19 74  A 1 
ATOM 560  C CA  . ASN A 0 74  . -5.297   5.244   -0.657   1.00 96.19 74  A 1 
ATOM 561  C C   . ASN A 0 74  . -6.716   5.784   -0.814   1.00 96.19 74  A 1 
ATOM 562  C CB  . ASN A 0 74  . -4.734   5.467   0.755    1.00 96.19 74  A 1 
ATOM 563  O O   . ASN A 0 74  . -6.947   6.981   -0.626   1.00 96.19 74  A 1 
ATOM 564  C CG  . ASN A 0 74  . -5.492   4.695   1.828    1.00 96.19 74  A 1 
ATOM 565  N ND2 . ASN A 0 74  . -4.802   4.227   2.835    1.00 96.19 74  A 1 
ATOM 566  O OD1 . ASN A 0 74  . -6.697   4.506   1.822    1.00 96.19 74  A 1 
ATOM 567  N N   . ALA A 0 75  . -7.646   4.915   -1.183   1.00 96.38 75  A 1 
ATOM 568  C CA  . ALA A 0 75  . -9.050   5.243   -1.336   1.00 96.38 75  A 1 
ATOM 569  C C   . ALA A 0 75  . -9.888   4.363   -0.411   1.00 96.38 75  A 1 
ATOM 570  C CB  . ALA A 0 75  . -9.443   5.098   -2.809   1.00 96.38 75  A 1 
ATOM 571  O O   . ALA A 0 75  . -9.703   3.149   -0.348   1.00 96.38 75  A 1 
ATOM 572  N N   . LYS A 0 76  . -10.843  4.980   0.287    1.00 97.03 76  A 1 
ATOM 573  C CA  . LYS A 0 76  . -11.830  4.292   1.123    1.00 97.03 76  A 1 
ATOM 574  C C   . LYS A 0 76  . -13.217  4.784   0.750    1.00 97.03 76  A 1 
ATOM 575  C CB  . LYS A 0 76  . -11.546  4.519   2.616    1.00 97.03 76  A 1 
ATOM 576  O O   . LYS A 0 76  . -13.421  5.991   0.637    1.00 97.03 76  A 1 
ATOM 577  C CG  . LYS A 0 76  . -10.175  3.971   3.032    1.00 97.03 76  A 1 
ATOM 578  C CD  . LYS A 0 76  . -9.920   4.207   4.522    1.00 97.03 76  A 1 
ATOM 579  C CE  . LYS A 0 76  . -8.505   3.728   4.847    1.00 97.03 76  A 1 
ATOM 580  N NZ  . LYS A 0 76  . -8.167   3.969   6.269    1.00 97.03 76  A 1 
ATOM 581  N N   . SER A 0 77  . -14.159  3.867   0.588    1.00 96.02 77  A 1 
ATOM 582  C CA  . SER A 0 77  . -15.566  4.179   0.349    1.00 96.02 77  A 1 
ATOM 583  C C   . SER A 0 77  . -16.447  3.378   1.291    1.00 96.02 77  A 1 
ATOM 584  C CB  . SER A 0 77  . -15.962  3.913   -1.106   1.00 96.02 77  A 1 
ATOM 585  O O   . SER A 0 77  . -16.204  2.188   1.498    1.00 96.02 77  A 1 
ATOM 586  O OG  . SER A 0 77  . -15.814  2.547   -1.427   1.00 96.02 77  A 1 
ATOM 587  N N   . TYR A 0 78  . -17.486  4.029   1.796    1.00 93.30 78  A 1 
ATOM 588  C CA  . TYR A 0 78  . -18.526  3.428   2.617    1.00 93.30 78  A 1 
ATOM 589  C C   . TYR A 0 78  . -19.869  3.741   1.964    1.00 93.30 78  A 1 
ATOM 590  C CB  . TYR A 0 78  . -18.452  3.975   4.049    1.00 93.30 78  A 1 
ATOM 591  O O   . TYR A 0 78  . -20.078  4.874   1.522    1.00 93.30 78  A 1 
ATOM 592  C CG  . TYR A 0 78  . -17.083  3.842   4.692    1.00 93.30 78  A 1 
ATOM 593  C CD1 . TYR A 0 78  . -16.725  2.653   5.354    1.00 93.30 78  A 1 
ATOM 594  C CD2 . TYR A 0 78  . -16.164  4.906   4.610    1.00 93.30 78  A 1 
ATOM 595  C CE1 . TYR A 0 78  . -15.448  2.526   5.938    1.00 93.30 78  A 1 
ATOM 596  C CE2 . TYR A 0 78  . -14.890  4.787   5.193    1.00 93.30 78  A 1 
ATOM 597  O OH  . TYR A 0 78  . -13.305  3.506   6.439    1.00 93.30 78  A 1 
ATOM 598  C CZ  . TYR A 0 78  . -14.533  3.595   5.860    1.00 93.30 78  A 1 
ATOM 599  N N   . ALA A 0 79  . -20.744  2.751   1.884    1.00 89.38 79  A 1 
ATOM 600  C CA  . ALA A 0 79  . -22.114  2.892   1.419    1.00 89.38 79  A 1 
ATOM 601  C C   . ALA A 0 79  . -23.044  2.151   2.385    1.00 89.38 79  A 1 
ATOM 602  C CB  . ALA A 0 79  . -22.220  2.372   -0.020   1.00 89.38 79  A 1 
ATOM 603  O O   . ALA A 0 79  . -22.670  1.111   2.922    1.00 89.38 79  A 1 
ATOM 604  N N   . ALA A 0 80  . -24.222  2.722   2.610    1.00 85.69 80  A 1 
ATOM 605  C CA  . ALA A 0 80  . -25.325  2.118   3.345    1.00 85.69 80  A 1 
ATOM 606  C C   . ALA A 0 80  . -26.618  2.542   2.638    1.00 85.69 80  A 1 
ATOM 607  C CB  . ALA A 0 80  . -25.288  2.571   4.810    1.00 85.69 80  A 1 
ATOM 608  O O   . ALA A 0 80  . -26.719  3.702   2.218    1.00 85.69 80  A 1 
ATOM 609  N N   . GLU A 0 81  . -27.557  1.619   2.448    1.00 79.87 81  A 1 
ATOM 610  C CA  . GLU A 0 81  . -28.781  1.889   1.681    1.00 79.87 81  A 1 
ATOM 611  C C   . GLU A 0 81  . -29.848  2.603   2.518    1.00 79.87 81  A 1 
ATOM 612  C CB  . GLU A 0 81  . -29.304  0.596   1.038    1.00 79.87 81  A 1 
ATOM 613  O O   . GLU A 0 81  . -30.568  3.458   1.994    1.00 79.87 81  A 1 
ATOM 614  C CG  . GLU A 0 81  . -28.397  0.168   -0.129   1.00 79.87 81  A 1 
ATOM 615  C CD  . GLU A 0 81  . -28.947  -1.030  -0.919   1.00 79.87 81  A 1 
ATOM 616  O OE1 . GLU A 0 81  . -28.751  -1.039  -2.159   1.00 79.87 81  A 1 
ATOM 617  O OE2 . GLU A 0 81  . -29.551  -1.932  -0.295   1.00 79.87 81  A 1 
ATOM 618  N N   . SER A 0 82  . -29.889  2.345   3.825    1.00 83.29 82  A 1 
ATOM 619  C CA  . SER A 0 82  . -30.735  3.074   4.766    1.00 83.29 82  A 1 
ATOM 620  C C   . SER A 0 82  . -30.197  2.969   6.197    1.00 83.29 82  A 1 
ATOM 621  C CB  . SER A 0 82  . -32.181  2.571   4.680    1.00 83.29 82  A 1 
ATOM 622  O O   . SER A 0 82  . -29.294  2.185   6.491    1.00 83.29 82  A 1 
ATOM 623  O OG  . SER A 0 82  . -32.312  1.432   5.477    1.00 83.29 82  A 1 
ATOM 624  N N   . TYR A 0 83  . -30.723  3.819   7.073    1.00 83.42 83  A 1 
ATOM 625  C CA  . TYR A 0 83  . -30.473  3.786   8.505    1.00 83.42 83  A 1 
ATOM 626  C C   . TYR A 0 83  . -31.770  4.150   9.209    1.00 83.42 83  A 1 
ATOM 627  C CB  . TYR A 0 83  . -29.368  4.776   8.883    1.00 83.42 83  A 1 
ATOM 628  O O   . TYR A 0 83  . -32.228  5.290   9.082    1.00 83.42 83  A 1 
ATOM 629  C CG  . TYR A 0 83  . -29.177  4.916   10.380   1.00 83.42 83  A 1 
ATOM 630  C CD1 . TYR A 0 83  . -29.662  6.044   11.071   1.00 83.42 83  A 1 
ATOM 631  C CD2 . TYR A 0 83  . -28.542  3.883   11.086   1.00 83.42 83  A 1 
ATOM 632  C CE1 . TYR A 0 83  . -29.431  6.175   12.454   1.00 83.42 83  A 1 
ATOM 633  C CE2 . TYR A 0 83  . -28.296  4.013   12.463   1.00 83.42 83  A 1 
ATOM 634  O OH  . TYR A 0 83  . -28.427  5.301   14.454   1.00 83.42 83  A 1 
ATOM 635  C CZ  . TYR A 0 83  . -28.725  5.165   13.140   1.00 83.42 83  A 1 
ATOM 636  N N   . ASP A 0 84  . -32.318  3.201   9.956    1.00 85.87 84  A 1 
ATOM 637  C CA  . ASP A 0 84  . -33.551  3.384   10.705   1.00 85.87 84  A 1 
ATOM 638  C C   . ASP A 0 84  . -33.263  3.274   12.206   1.00 85.87 84  A 1 
ATOM 639  C CB  . ASP A 0 84  . -34.626  2.398   10.214   1.00 85.87 84  A 1 
ATOM 640  O O   . ASP A 0 84  . -32.614  2.339   12.673   1.00 85.87 84  A 1 
ATOM 641  C CG  . ASP A 0 84  . -35.223  2.742   8.837    1.00 85.87 84  A 1 
ATOM 642  O OD1 . ASP A 0 84  . -35.074  3.900   8.377    1.00 85.87 84  A 1 
ATOM 643  O OD2 . ASP A 0 84  . -35.936  1.874   8.287    1.00 85.87 84  A 1 
ATOM 644  N N   . GLU A 0 85  . -33.751  4.254   12.972   1.00 87.47 85  A 1 
ATOM 645  C CA  . GLU A 0 85  . -33.833  4.182   14.433   1.00 87.47 85  A 1 
ATOM 646  C C   . GLU A 0 85  . -35.297  4.008   14.820   1.00 87.47 85  A 1 
ATOM 647  C CB  . GLU A 0 85  . -33.260  5.431   15.134   1.00 87.47 85  A 1 
ATOM 648  O O   . GLU A 0 85  . -36.160  4.771   14.372   1.00 87.47 85  A 1 
ATOM 649  C CG  . GLU A 0 85  . -31.794  5.720   14.795   1.00 87.47 85  A 1 
ATOM 650  C CD  . GLU A 0 85  . -31.144  6.813   15.671   1.00 87.47 85  A 1 
ATOM 651  O OE1 . GLU A 0 85  . -29.889  6.806   15.796   1.00 87.47 85  A 1 
ATOM 652  O OE2 . GLU A 0 85  . -31.849  7.690   16.208   1.00 87.47 85  A 1 
ATOM 653  N N   . TRP A 0 86  . -35.579  3.032   15.674   1.00 88.11 86  A 1 
ATOM 654  C CA  . TRP A 0 86  . -36.918  2.791   16.188   1.00 88.11 86  A 1 
ATOM 655  C C   . TRP A 0 86  . -36.896  2.690   17.710   1.00 88.11 86  A 1 
ATOM 656  C CB  . TRP A 0 86  . -37.536  1.575   15.487   1.00 88.11 86  A 1 
ATOM 657  O O   . TRP A 0 86  . -35.935  2.221   18.314   1.00 88.11 86  A 1 
ATOM 658  C CG  . TRP A 0 86  . -36.750  0.305   15.577   1.00 88.11 86  A 1 
ATOM 659  C CD1 . TRP A 0 86  . -35.866  -0.153  14.659   1.00 88.11 86  A 1 
ATOM 660  C CD2 . TRP A 0 86  . -36.741  -0.670  16.658   1.00 88.11 86  A 1 
ATOM 661  C CE2 . TRP A 0 86  . -35.826  -1.712  16.324   1.00 88.11 86  A 1 
ATOM 662  C CE3 . TRP A 0 86  . -37.411  -0.769  17.895   1.00 88.11 86  A 1 
ATOM 663  N NE1 . TRP A 0 86  . -35.324  -1.347  15.092   1.00 88.11 86  A 1 
ATOM 664  C CH2 . TRP A 0 86  . -36.244  -2.855  18.414   1.00 88.11 86  A 1 
ATOM 665  C CZ2 . TRP A 0 86  . -35.576  -2.795  17.180   1.00 88.11 86  A 1 
ATOM 666  C CZ3 . TRP A 0 86  . -37.169  -1.852  18.755   1.00 88.11 86  A 1 
ATOM 667  N N   . ASP A 0 87  . -37.968  3.178   18.321   1.00 85.96 87  A 1 
ATOM 668  C CA  . ASP A 0 87  . -38.212  3.167   19.760   1.00 85.96 87  A 1 
ATOM 669  C C   . ASP A 0 87  . -39.687  2.818   19.957   1.00 85.96 87  A 1 
ATOM 670  C CB  . ASP A 0 87  . -37.868  4.545   20.353   1.00 85.96 87  A 1 
ATOM 671  O O   . ASP A 0 87  . -40.569  3.467   19.383   1.00 85.96 87  A 1 
ATOM 672  C CG  . ASP A 0 87  . -38.022  4.649   21.878   1.00 85.96 87  A 1 
ATOM 673  O OD1 . ASP A 0 87  . -38.527  3.695   22.511   1.00 85.96 87  A 1 
ATOM 674  O OD2 . ASP A 0 87  . -37.662  5.734   22.390   1.00 85.96 87  A 1 
ATOM 675  N N   . ASN A 0 88  . -39.947  1.764   20.719   1.00 84.80 88  A 1 
ATOM 676  C CA  . ASN A 0 88  . -41.267  1.375   21.164   1.00 84.80 88  A 1 
ATOM 677  C C   . ASN A 0 88  . -41.235  1.221   22.682   1.00 84.80 88  A 1 
ATOM 678  C CB  . ASN A 0 88  . -41.707  0.094   20.444   1.00 84.80 88  A 1 
ATOM 679  O O   . ASN A 0 88  . -40.687  0.255   23.205   1.00 84.80 88  A 1 
ATOM 680  C CG  . ASN A 0 88  . -43.159  -0.216  20.756   1.00 84.80 88  A 1 
ATOM 681  N ND2 . ASN A 0 88  . -43.503  -1.461  20.970   1.00 84.80 88  A 1 
ATOM 682  O OD1 . ASN A 0 88  . -44.010  0.655   20.785   1.00 84.80 88  A 1 
ATOM 683  N N   . THR A 0 89  . -41.834  2.186   23.367   1.00 82.36 89  A 1 
ATOM 684  C CA  . THR A 0 89  . -42.056  2.141   24.809   1.00 82.36 89  A 1 
ATOM 685  C C   . THR A 0 89  . -43.530  1.845   25.054   1.00 82.36 89  A 1 
ATOM 686  C CB  . THR A 0 89  . -41.653  3.473   25.451   1.00 82.36 89  A 1 
ATOM 687  O O   . THR A 0 89  . -44.383  2.652   24.669   1.00 82.36 89  A 1 
ATOM 688  C CG2 . THR A 0 89  . -41.823  3.450   26.971   1.00 82.36 89  A 1 
ATOM 689  O OG1 . THR A 0 89  . -40.299  3.796   25.206   1.00 82.36 89  A 1 
ATOM 690  N N   . ASP A 0 90  . -43.818  0.716   25.693   1.00 78.53 90  A 1 
ATOM 691  C CA  . ASP A 0 90  . -45.137  0.380   26.220   1.00 78.53 90  A 1 
ATOM 692  C C   . ASP A 0 90  . -45.147  0.613   27.745   1.00 78.53 90  A 1 
ATOM 693  C CB  . ASP A 0 90  . -45.526  -1.055  25.810   1.00 78.53 90  A 1 
ATOM 694  O O   . ASP A 0 90  . -44.211  0.232   28.438   1.00 78.53 90  A 1 
ATOM 695  C CG  . ASP A 0 90  . -47.044  -1.235  25.695   1.00 78.53 90  A 1 
ATOM 696  O OD1 . ASP A 0 90  . -47.771  -0.343  26.202   1.00 78.53 90  A 1 
ATOM 697  O OD2 . ASP A 0 90  . -47.464  -2.172  24.976   1.00 78.53 90  A 1 
ATOM 698  N N   . ASP A 0 91  . -46.155  1.318   28.270   1.00 78.21 91  A 1 
ATOM 699  C CA  . ASP A 0 91  . -46.322  1.606   29.717   1.00 78.21 91  A 1 
ATOM 700  C C   . ASP A 0 91  . -47.776  1.325   30.106   1.00 78.21 91  A 1 
ATOM 701  C CB  . ASP A 0 91  . -45.850  3.026   30.117   1.00 78.21 91  A 1 
ATOM 702  O O   . ASP A 0 91  . -48.568  2.215   30.470   1.00 78.21 91  A 1 
ATOM 703  C CG  . ASP A 0 91  . -46.103  3.409   31.602   1.00 78.21 91  A 1 
ATOM 704  O OD1 . ASP A 0 91  . -46.267  2.565   32.516   1.00 78.21 91  A 1 
ATOM 705  O OD2 . ASP A 0 91  . -46.237  4.620   31.926   1.00 78.21 91  A 1 
ATOM 706  N N   . ASP A 0 92  . -48.140  0.057   29.967   1.00 83.06 92  A 1 
ATOM 707  C CA  . ASP A 0 92  . -49.490  -0.427  30.151   1.00 83.06 92  A 1 
ATOM 708  C C   . ASP A 0 92  . -49.771  -0.691  31.633   1.00 83.06 92  A 1 
ATOM 709  C CB  . ASP A 0 92  . -49.754  -1.645  29.246   1.00 83.06 92  A 1 
ATOM 710  O O   . ASP A 0 92  . -49.101  -1.444  32.337   1.00 83.06 92  A 1 
ATOM 711  C CG  . ASP A 0 92  . -50.457  -1.312  27.917   1.00 83.06 92  A 1 
ATOM 712  O OD1 . ASP A 0 92  . -50.973  -0.170  27.782   1.00 83.06 92  A 1 
ATOM 713  O OD2 . ASP A 0 92  . -50.777  -2.279  27.190   1.00 83.06 92  A 1 
ATOM 714  N N   . LYS A 0 93  . -50.828  -0.058  32.149   1.00 81.75 93  A 1 
ATOM 715  C CA  . LYS A 0 93  . -51.272  -0.221  33.541   1.00 81.75 93  A 1 
ATOM 716  C C   . LYS A 0 93  . -52.569  -0.999  33.579   1.00 81.75 93  A 1 
ATOM 717  C CB  . LYS A 0 93  . -51.375  1.137   34.246   1.00 81.75 93  A 1 
ATOM 718  O O   . LYS A 0 93  . -53.591  -0.542  33.063   1.00 81.75 93  A 1 
ATOM 719  C CG  . LYS A 0 93  . -49.977  1.734   34.441   1.00 81.75 93  A 1 
ATOM 720  C CD  . LYS A 0 93  . -50.012  3.064   35.207   1.00 81.75 93  A 1 
ATOM 721  C CE  . LYS A 0 93  . -48.582  3.609   35.325   1.00 81.75 93  A 1 
ATOM 722  N NZ  . LYS A 0 93  . -48.020  3.989   34.009   1.00 81.75 93  A 1 
ATOM 723  N N   . TRP A 0 94  . -52.568  -2.131  34.275   1.00 83.28 94  A 1 
ATOM 724  C CA  . TRP A 0 94  . -53.737  -2.995  34.384   1.00 83.28 94  A 1 
ATOM 725  C C   . TRP A 0 94  . -54.187  -3.192  35.833   1.00 83.28 94  A 1 
ATOM 726  C CB  . TRP A 0 94  . -53.489  -4.302  33.627   1.00 83.28 94  A 1 
ATOM 727  O O   . TRP A 0 94  . -53.427  -3.100  36.799   1.00 83.28 94  A 1 
ATOM 728  C CG  . TRP A 0 94  . -52.337  -5.118  34.113   1.00 83.28 94  A 1 
ATOM 729  C CD1 . TRP A 0 94  . -51.093  -5.123  33.580   1.00 83.28 94  A 1 
ATOM 730  C CD2 . TRP A 0 94  . -52.299  -6.061  35.225   1.00 83.28 94  A 1 
ATOM 731  C CE2 . TRP A 0 94  . -50.987  -6.615  35.298   1.00 83.28 94  A 1 
ATOM 732  C CE3 . TRP A 0 94  . -53.249  -6.505  36.176   1.00 83.28 94  A 1 
ATOM 733  N NE1 . TRP A 0 94  . -50.293  -6.007  34.273   1.00 83.28 94  A 1 
ATOM 734  C CH2 . TRP A 0 94  . -51.597  -7.980  37.206   1.00 83.28 94  A 1 
ATOM 735  C CZ2 . TRP A 0 94  . -50.636  -7.564  36.268   1.00 83.28 94  A 1 
ATOM 736  C CZ3 . TRP A 0 94  . -52.901  -7.452  37.159   1.00 83.28 94  A 1 
ATOM 737  N N   . GLY A 0 95  . -55.487  -3.446  35.995   1.00 79.64 95  A 1 
ATOM 738  C CA  . GLY A 0 95  . -56.106  -3.663  37.295   1.00 79.64 95  A 1 
ATOM 739  C C   . GLY A 0 95  . -57.380  -4.487  37.189   1.00 79.64 95  A 1 
ATOM 740  O O   . GLY A 0 95  . -58.275  -4.163  36.411   1.00 79.64 95  A 1 
ATOM 741  N N   . ALA A 0 96  . -57.480  -5.536  38.001   1.00 77.56 96  A 1 
ATOM 742  C CA  . ALA A 0 96  . -58.646  -6.404  38.085   1.00 77.56 96  A 1 
ATOM 743  C C   . ALA A 0 96  . -59.143  -6.475  39.532   1.00 77.56 96  A 1 
ATOM 744  C CB  . ALA A 0 96  . -58.300  -7.782  37.513   1.00 77.56 96  A 1 
ATOM 745  O O   . ALA A 0 96  . -58.385  -6.754  40.463   1.00 77.56 96  A 1 
ATOM 746  N N   . GLN A 0 97  . -60.440  -6.234  39.724   1.00 81.00 97  A 1 
ATOM 747  C CA  . GLN A 0 97  . -61.082  -6.268  41.034   1.00 81.00 97  A 1 
ATOM 748  C C   . GLN A 0 97  . -62.309  -7.179  40.984   1.00 81.00 97  A 1 
ATOM 749  C CB  . GLN A 0 97  . -61.416  -4.833  41.472   1.00 81.00 97  A 1 
ATOM 750  O O   . GLN A 0 97  . -63.213  -6.967  40.178   1.00 81.00 97  A 1 
ATOM 751  C CG  . GLN A 0 97  . -61.889  -4.778  42.931   1.00 81.00 97  A 1 
ATOM 752  C CD  . GLN A 0 97  . -62.250  -3.363  43.376   1.00 81.00 97  A 1 
ATOM 753  N NE2 . GLN A 0 97  . -63.324  -3.181  44.113   1.00 81.00 97  A 1 
ATOM 754  O OE1 . GLN A 0 97  . -61.591  -2.384  43.078   1.00 81.00 97  A 1 
ATOM 755  N N   . ALA A 0 98  . -62.348  -8.174  41.870   1.00 76.02 98  A 1 
ATOM 756  C CA  . ALA A 0 98  . -63.465  -9.096  42.029   1.00 76.02 98  A 1 
ATOM 757  C C   . ALA A 0 98  . -63.883  -9.176  43.501   1.00 76.02 98  A 1 
ATOM 758  C CB  . ALA A 0 98  . -63.077  -10.467 41.462   1.00 76.02 98  A 1 
ATOM 759  O O   . ALA A 0 98  . -63.042  -9.219  44.400   1.00 76.02 98  A 1 
ATOM 760  N N   . TRP A 0 99  . -65.189  -9.210  43.745   1.00 77.83 99  A 1 
ATOM 761  C CA  . TRP A 0 99  . -65.787  -9.373  45.068   1.00 77.83 99  A 1 
ATOM 762  C C   . TRP A 0 99  . -66.900  -10.417 44.999   1.00 77.83 99  A 1 
ATOM 763  C CB  . TRP A 0 99  . -66.300  -8.019  45.584   1.00 77.83 99  A 1 
ATOM 764  O O   . TRP A 0 99  . -67.613  -10.496 43.997   1.00 77.83 99  A 1 
ATOM 765  C CG  . TRP A 0 99  . -67.254  -7.287  44.679   1.00 77.83 99  A 1 
ATOM 766  C CD1 . TRP A 0 99  . -68.577  -7.539  44.556   1.00 77.83 99  A 1 
ATOM 767  C CD2 . TRP A 0 99  . -66.963  -6.238  43.705   1.00 77.83 99  A 1 
ATOM 768  C CE2 . TRP A 0 99  . -68.173  -5.887  43.036   1.00 77.83 99  A 1 
ATOM 769  C CE3 . TRP A 0 99  . -65.786  -5.582  43.291   1.00 77.83 99  A 1 
ATOM 770  N NE1 . TRP A 0 99  . -69.123  -6.720  43.586   1.00 77.83 99  A 1 
ATOM 771  C CH2 . TRP A 0 99  . -67.030  -4.271  41.645   1.00 77.83 99  A 1 
ATOM 772  C CZ2 . TRP A 0 99  . -68.220  -4.916  42.024   1.00 77.83 99  A 1 
ATOM 773  C CZ3 . TRP A 0 99  . -65.817  -4.609  42.272   1.00 77.83 99  A 1 
ATOM 774  N N   . GLY A 0 100 . -67.063  -11.199 46.065   1.00 73.55 100 A 1 
ATOM 775  C CA  . GLY A 0 100 . -68.097  -12.225 46.165   1.00 73.55 100 A 1 
ATOM 776  C C   . GLY A 0 100 . -68.710  -12.288 47.559   1.00 73.55 100 A 1 
ATOM 777  O O   . GLY A 0 100 . -68.065  -11.954 48.552   1.00 73.55 100 A 1 
ATOM 778  N N   . GLN A 0 101 . -69.978  -12.689 47.596   1.00 65.03 101 A 1 
ATOM 779  C CA  . GLN A 0 101 . -70.703  -13.036 48.810   1.00 65.03 101 A 1 
ATOM 780  C C   . GLN A 0 101 . -71.507  -14.302 48.511   1.00 65.03 101 A 1 
ATOM 781  C CB  . GLN A 0 101 . -71.599  -11.855 49.237   1.00 65.03 101 A 1 
ATOM 782  O O   . GLN A 0 101 . -72.411  -14.252 47.672   1.00 65.03 101 A 1 
ATOM 783  C CG  . GLN A 0 101 . -72.365  -12.186 50.523   1.00 65.03 101 A 1 
ATOM 784  C CD  . GLN A 0 101 . -73.205  -11.040 51.076   1.00 65.03 101 A 1 
ATOM 785  N NE2 . GLN A 0 101 . -73.420  -11.035 52.373   1.00 65.03 101 A 1 
ATOM 786  O OE1 . GLN A 0 101 . -73.711  -10.152 50.398   1.00 65.03 101 A 1 
ATOM 787  N N   . ASP A 0 102 . -71.184  -15.416 49.156   1.00 59.32 102 A 1 
ATOM 788  C CA  . ASP A 0 102 . -72.068  -16.579 49.193   1.00 59.32 102 A 1 
ATOM 789  C C   . ASP A 0 102 . -73.073  -16.418 50.340   1.00 59.32 102 A 1 
ATOM 790  C CB  . ASP A 0 102 . -71.297  -17.906 49.238   1.00 59.32 102 A 1 
ATOM 791  O O   . ASP A 0 102 . -72.918  -15.638 51.283   1.00 59.32 102 A 1 
ATOM 792  C CG  . ASP A 0 102 . -70.213  -17.926 50.304   1.00 59.32 102 A 1 
ATOM 793  O OD1 . ASP A 0 102 . -70.414  -17.191 51.292   1.00 59.32 102 A 1 
ATOM 794  O OD2 . ASP A 0 102 . -69.167  -18.521 49.980   1.00 59.32 102 A 1 
ATOM 795  N N   . ARG A 0 103 . -74.235  -17.039 50.159   1.00 48.85 103 A 1 
ATOM 796  C CA  . ARG A 0 103 . -75.306  -17.037 51.152   1.00 48.85 103 A 1 
ATOM 797  C C   . ARG A 0 103 . -76.034  -18.360 51.070   1.00 48.85 103 A 1 
ATOM 798  C CB  . ARG A 0 103 . -76.280  -15.860 50.963   1.00 48.85 103 A 1 
ATOM 799  O O   . ARG A 0 103 . -77.059  -18.447 50.387   1.00 48.85 103 A 1 
ATOM 800  C CG  . ARG A 0 103 . -75.667  -14.487 51.271   1.00 48.85 103 A 1 
ATOM 801  C CD  . ARG A 0 103 . -76.727  -13.387 51.298   1.00 48.85 103 A 1 
ATOM 802  N NE  . ARG A 0 103 . -77.669  -13.593 52.413   1.00 48.85 103 A 1 
ATOM 803  N NH1 . ARG A 0 103 . -79.190  -11.998 51.822   1.00 48.85 103 A 1 
ATOM 804  N NH2 . ARG A 0 103 . -79.535  -13.251 53.656   1.00 48.85 103 A 1 
ATOM 805  C CZ  . ARG A 0 103 . -78.795  -12.949 52.625   1.00 48.85 103 A 1 
ATOM 806  N N   . ASP A 0 104 . -75.564  -19.358 51.801   1.00 52.46 104 A 1 
ATOM 807  C CA  . ASP A 0 104 . -76.319  -20.596 51.931   1.00 52.46 104 A 1 
ATOM 808  C C   . ASP A 0 104 . -77.475  -20.391 52.911   1.00 52.46 104 A 1 
ATOM 809  C CB  . ASP A 0 104 . -75.419  -21.786 52.276   1.00 52.46 104 A 1 
ATOM 810  O O   . ASP A 0 104 . -77.310  -20.142 54.104   1.00 52.46 104 A 1 
ATOM 811  C CG  . ASP A 0 104 . -74.615  -22.288 51.068   1.00 52.46 104 A 1 
ATOM 812  O OD1 . ASP A 0 104 . -74.903  -21.822 49.937   1.00 52.46 104 A 1 
ATOM 813  O OD2 . ASP A 0 104 . -73.888  -23.279 51.258   1.00 52.46 104 A 1 
ATOM 814  N N   . VAL A 0 105 . -78.703  -20.459 52.395   1.00 42.66 105 A 1 
ATOM 815  C CA  . VAL A 0 105 . -79.915  -20.408 53.215   1.00 42.66 105 A 1 
ATOM 816  C C   . VAL A 0 105 . -80.339  -21.837 53.540   1.00 42.66 105 A 1 
ATOM 817  C CB  . VAL A 0 105 . -81.029  -19.578 52.544   1.00 42.66 105 A 1 
ATOM 818  O O   . VAL A 0 105 . -81.114  -22.442 52.800   1.00 42.66 105 A 1 
ATOM 819  C CG1 . VAL A 0 105 . -82.283  -19.500 53.433   1.00 42.66 105 A 1 
ATOM 820  C CG2 . VAL A 0 105 . -80.576  -18.133 52.278   1.00 42.66 105 A 1 
ATOM 821  N N   . TYR A 0 106 . -79.878  -22.374 54.672   1.00 35.16 106 A 1 
ATOM 822  C CA  . TYR A 0 106 . -80.380  -23.646 55.200   1.00 35.16 106 A 1 
ATOM 823  C C   . TYR A 0 106 . -81.631  -23.393 56.059   1.00 35.16 106 A 1 
ATOM 824  C CB  . TYR A 0 106 . -79.262  -24.429 55.913   1.00 35.16 106 A 1 
ATOM 825  O O   . TYR A 0 106 . -81.564  -23.008 57.227   1.00 35.16 106 A 1 
ATOM 826  C CG  . TYR A 0 106 . -79.150  -25.866 55.431   1.00 35.16 106 A 1 
ATOM 827  C CD1 . TYR A 0 106 . -79.849  -26.903 56.083   1.00 35.16 106 A 1 
ATOM 828  C CD2 . TYR A 0 106 . -78.340  -26.162 54.318   1.00 35.16 106 A 1 
ATOM 829  C CE1 . TYR A 0 106 . -79.727  -28.232 55.627   1.00 35.16 106 A 1 
ATOM 830  C CE2 . TYR A 0 106 . -78.210  -27.487 53.863   1.00 35.16 106 A 1 
ATOM 831  O OH  . TYR A 0 106 . -78.766  -29.809 54.095   1.00 35.16 106 A 1 
ATOM 832  C CZ  . TYR A 0 106 . -78.900  -28.526 54.521   1.00 35.16 106 A 1 
ATOM 833  N N   . GLY A 0 107 . -82.815  -23.564 55.467   1.00 41.62 107 A 1 
ATOM 834  C CA  . GLY A 0 107 . -84.099  -23.354 56.139   1.00 41.62 107 A 1 
ATOM 835  C C   . GLY A 0 107 . -85.159  -24.332 55.646   1.00 41.62 107 A 1 
ATOM 836  O O   . GLY A 0 107 . -85.349  -24.488 54.445   1.00 41.62 107 A 1 
ATOM 837  N N   . ALA A 0 108 . -85.825  -25.000 56.591   1.00 34.69 108 A 1 
ATOM 838  C CA  . ALA A 0 108 . -86.790  -26.076 56.383   1.00 34.69 108 A 1 
ATOM 839  C C   . ALA A 0 108 . -87.793  -25.844 55.230   1.00 34.69 108 A 1 
ATOM 840  C CB  . ALA A 0 108 . -87.521  -26.308 57.711   1.00 34.69 108 A 1 
ATOM 841  O O   . ALA A 0 108 . -88.300  -24.748 55.001   1.00 34.69 108 A 1 
ATOM 842  N N   . SER A 0 109 . -88.095  -26.943 54.542   1.00 36.07 109 A 1 
ATOM 843  C CA  . SER A 0 109 . -88.982  -27.092 53.389   1.00 36.07 109 A 1 
ATOM 844  C C   . SER A 0 109 . -90.275  -26.253 53.376   1.00 36.07 109 A 1 
ATOM 845  C CB  . SER A 0 109 . -89.379  -28.572 53.311   1.00 36.07 109 A 1 
ATOM 846  O O   . SER A 0 109 . -91.055  -26.260 54.325   1.00 36.07 109 A 1 
ATOM 847  O OG  . SER A 0 109 . -89.952  -28.977 54.541   1.00 36.07 109 A 1 
ATOM 848  N N   . SER A 0 110 . -90.532  -25.704 52.180   1.00 35.72 110 A 1 
ATOM 849  C CA  . SER A 0 110 . -91.824  -25.422 51.524   1.00 35.72 110 A 1 
ATOM 850  C C   . SER A 0 110 . -92.795  -24.423 52.174   1.00 35.72 110 A 1 
ATOM 851  C CB  . SER A 0 110 . -92.543  -26.735 51.161   1.00 35.72 110 A 1 
ATOM 852  O O   . SER A 0 110 . -93.662  -24.814 52.946   1.00 35.72 110 A 1 
ATOM 853  O OG  . SER A 0 110 . -92.960  -27.441 52.309   1.00 35.72 110 A 1 
ATOM 854  N N   . TYR A 0 111 . -92.739  -23.154 51.745   1.00 29.61 111 A 1 
ATOM 855  C CA  . TYR A 0 111 . -93.759  -22.503 50.889   1.00 29.61 111 A 1 
ATOM 856  C C   . TYR A 0 111 . -93.363  -21.023 50.662   1.00 29.61 111 A 1 
ATOM 857  C CB  . TYR A 0 111 . -95.192  -22.600 51.474   1.00 29.61 111 A 1 
ATOM 858  O O   . TYR A 0 111 . -93.443  -20.209 51.577   1.00 29.61 111 A 1 
ATOM 859  C CG  . TYR A 0 111 . -96.323  -22.307 50.497   1.00 29.61 111 A 1 
ATOM 860  C CD1 . TYR A 0 111 . -97.011  -21.079 50.547   1.00 29.61 111 A 1 
ATOM 861  C CD2 . TYR A 0 111 . -96.734  -23.299 49.581   1.00 29.61 111 A 1 
ATOM 862  C CE1 . TYR A 0 111 . -98.104  -20.841 49.688   1.00 29.61 111 A 1 
ATOM 863  C CE2 . TYR A 0 111 . -97.822  -23.063 48.718   1.00 29.61 111 A 1 
ATOM 864  O OH  . TYR A 0 111 . -99.568  -21.617 47.944   1.00 29.61 111 A 1 
ATOM 865  C CZ  . TYR A 0 111 . -98.513  -21.835 48.772   1.00 29.61 111 A 1 
ATOM 866  N N   . GLY A 0 112 . -92.927  -20.660 49.445   1.00 40.10 112 A 1 
ATOM 867  C CA  . GLY A 0 112 . -92.965  -19.261 48.975   1.00 40.10 112 A 1 
ATOM 868  C C   . GLY A 0 112 . -91.681  -18.408 48.935   1.00 40.10 112 A 1 
ATOM 869  O O   . GLY A 0 112 . -91.803  -17.195 48.792   1.00 40.10 112 A 1 
ATOM 870  N N   . LYS A 0 113 . -90.462  -18.962 49.002   1.00 34.41 113 A 1 
ATOM 871  C CA  . LYS A 0 113 . -89.222  -18.205 48.708   1.00 34.41 113 A 1 
ATOM 872  C C   . LYS A 0 113 . -88.543  -18.783 47.463   1.00 34.41 113 A 1 
ATOM 873  C CB  . LYS A 0 113 . -88.292  -18.195 49.939   1.00 34.41 113 A 1 
ATOM 874  O O   . LYS A 0 113 . -87.952  -19.853 47.530   1.00 34.41 113 A 1 
ATOM 875  C CG  . LYS A 0 113 . -88.634  -17.113 50.983   1.00 34.41 113 A 1 
ATOM 876  C CD  . LYS A 0 113 . -87.862  -15.805 50.750   1.00 34.41 113 A 1 
ATOM 877  C CE  . LYS A 0 113 . -88.145  -14.804 51.877   1.00 34.41 113 A 1 
ATOM 878  N NZ  . LYS A 0 113 . -87.486  -13.501 51.611   1.00 34.41 113 A 1 
ATOM 879  N N   . GLN A 0 114 . -88.668  -18.091 46.330   1.00 29.54 114 A 1 
ATOM 880  C CA  . GLN A 0 114 . -87.885  -18.353 45.119   1.00 29.54 114 A 1 
ATOM 881  C C   . GLN A 0 114 . -86.390  -18.237 45.448   1.00 29.54 114 A 1 
ATOM 882  C CB  . GLN A 0 114 . -88.293  -17.341 44.027   1.00 29.54 114 A 1 
ATOM 883  O O   . GLN A 0 114 . -85.908  -17.154 45.778   1.00 29.54 114 A 1 
ATOM 884  C CG  . GLN A 0 114 . -89.549  -17.795 43.261   1.00 29.54 114 A 1 
ATOM 885  C CD  . GLN A 0 114 . -90.371  -16.646 42.682   1.00 29.54 114 A 1 
ATOM 886  N NE2 . GLN A 0 114 . -90.866  -16.764 41.470   1.00 29.54 114 A 1 
ATOM 887  O OE1 . GLN A 0 114 . -90.642  -15.651 43.334   1.00 29.54 114 A 1 
ATOM 888  N N   . ALA A 0 115 . -85.680  -19.362 45.392   1.00 35.17 115 A 1 
ATOM 889  C CA  . ALA A 0 115 . -84.238  -19.386 45.203   1.00 35.17 115 A 1 
ATOM 890  C C   . ALA A 0 115 . -83.957  -19.013 43.737   1.00 35.17 115 A 1 
ATOM 891  C CB  . ALA A 0 115 . -83.718  -20.783 45.569   1.00 35.17 115 A 1 
ATOM 892  O O   . ALA A 0 115 . -84.655  -19.502 42.851   1.00 35.17 115 A 1 
ATOM 893  N N   . SER A 0 116 . -82.953  -18.167 43.500   1.00 38.78 116 A 1 
ATOM 894  C CA  . SER A 0 116 . -82.576  -17.578 42.203   1.00 38.78 116 A 1 
ATOM 895  C C   . SER A 0 116 . -83.463  -16.423 41.710   1.00 38.78 116 A 1 
ATOM 896  C CB  . SER A 0 116 . -82.398  -18.650 41.121   1.00 38.78 116 A 1 
ATOM 897  O O   . SER A 0 116 . -84.500  -16.620 41.086   1.00 38.78 116 A 1 
ATOM 898  O OG  . SER A 0 116 . -81.812  -18.043 39.993   1.00 38.78 116 A 1 
ATOM 899  N N   . SER A 0 117 . -83.035  -15.190 41.993   1.00 34.64 117 A 1 
ATOM 900  C CA  . SER A 0 117 . -83.213  -14.034 41.099   1.00 34.64 117 A 1 
ATOM 901  C C   . SER A 0 117 . -82.481  -12.839 41.701   1.00 34.64 117 A 1 
ATOM 902  C CB  . SER A 0 117 . -84.685  -13.662 40.861   1.00 34.64 117 A 1 
ATOM 903  O O   . SER A 0 117 . -83.031  -12.107 42.528   1.00 34.64 117 A 1 
ATOM 904  O OG  . SER A 0 117 . -84.767  -12.447 40.138   1.00 34.64 117 A 1 
ATOM 905  N N   . GLY A 0 118 . -81.237  -12.634 41.286   1.00 37.13 118 A 1 
ATOM 906  C CA  . GLY A 0 118 . -80.487  -11.457 41.688   1.00 37.13 118 A 1 
ATOM 907  C C   . GLY A 0 118 . -79.070  -11.402 41.148   1.00 37.13 118 A 1 
ATOM 908  O O   . GLY A 0 118 . -78.191  -11.025 41.914   1.00 37.13 118 A 1 
ATOM 909  N N   . ASP A 0 119 . -78.861  -11.727 39.866   1.00 33.20 119 A 1 
ATOM 910  C CA  . ASP A 0 119 . -77.774  -11.108 39.099   1.00 33.20 119 A 1 
ATOM 911  C C   . ASP A 0 119 . -77.987  -9.598  39.191   1.00 33.20 119 A 1 
ATOM 912  C CB  . ASP A 0 119 . -77.778  -11.561 37.626   1.00 33.20 119 A 1 
ATOM 913  O O   . ASP A 0 119 . -78.858  -9.007  38.547   1.00 33.20 119 A 1 
ATOM 914  C CG  . ASP A 0 119 . -77.034  -12.877 37.400   1.00 33.20 119 A 1 
ATOM 915  O OD1 . ASP A 0 119 . -76.020  -13.090 38.099   1.00 33.20 119 A 1 
ATOM 916  O OD2 . ASP A 0 119 . -77.523  -13.669 36.566   1.00 33.20 119 A 1 
ATOM 917  N N   . TYR A 0 120 . -77.284  -8.976  40.132   1.00 35.46 120 A 1 
ATOM 918  C CA  . TYR A 0 120 . -77.393  -7.553  40.381   1.00 35.46 120 A 1 
ATOM 919  C C   . TYR A 0 120 . -76.473  -6.844  39.390   1.00 35.46 120 A 1 
ATOM 920  C CB  . TYR A 0 120 . -77.177  -7.235  41.874   1.00 35.46 120 A 1 
ATOM 921  O O   . TYR A 0 120 . -75.419  -6.328  39.760   1.00 35.46 120 A 1 
ATOM 922  C CG  . TYR A 0 120 . -78.173  -6.230  42.433   1.00 35.46 120 A 1 
ATOM 923  C CD1 . TYR A 0 120 . -78.036  -4.860  42.154   1.00 35.46 120 A 1 
ATOM 924  C CD2 . TYR A 0 120 . -79.265  -6.678  43.200   1.00 35.46 120 A 1 
ATOM 925  C CE1 . TYR A 0 120 . -78.977  -3.937  42.663   1.00 35.46 120 A 1 
ATOM 926  C CE2 . TYR A 0 120 . -80.193  -5.760  43.730   1.00 35.46 120 A 1 
ATOM 927  O OH  . TYR A 0 120 . -80.908  -3.482  44.004   1.00 35.46 120 A 1 
ATOM 928  C CZ  . TYR A 0 120 . -80.037  -4.383  43.475   1.00 35.46 120 A 1 
ATOM 929  N N   . ASP A 0 121 . -76.917  -6.786  38.132   1.00 36.20 121 A 1 
ATOM 930  C CA  . ASP A 0 121 . -76.420  -5.873  37.104   1.00 36.20 121 A 1 
ATOM 931  C C   . ASP A 0 121 . -76.683  -4.426  37.544   1.00 36.20 121 A 1 
ATOM 932  C CB  . ASP A 0 121 . -77.056  -6.177  35.736   1.00 36.20 121 A 1 
ATOM 933  O O   . ASP A 0 121 . -77.587  -3.711  37.098   1.00 36.20 121 A 1 
ATOM 934  C CG  . ASP A 0 121 . -76.377  -7.322  34.985   1.00 36.20 121 A 1 
ATOM 935  O OD1 . ASP A 0 121 . -75.150  -7.469  35.169   1.00 36.20 121 A 1 
ATOM 936  O OD2 . ASP A 0 121 . -77.093  -7.957  34.184   1.00 36.20 121 A 1 
ATOM 937  N N   . LYS A 0 122 . -75.848  -3.955  38.469   1.00 36.22 122 A 1 
ATOM 938  C CA  . LYS A 0 122 . -75.788  -2.571  38.942   1.00 36.22 122 A 1 
ATOM 939  C C   . LYS A 0 122 . -75.079  -1.648  37.941   1.00 36.22 122 A 1 
ATOM 940  C CB  . LYS A 0 122 . -75.196  -2.536  40.365   1.00 36.22 122 A 1 
ATOM 941  O O   . LYS A 0 122 . -74.654  -0.565  38.325   1.00 36.22 122 A 1 
ATOM 942  C CG  . LYS A 0 122 . -76.159  -1.901  41.380   1.00 36.22 122 A 1 
ATOM 943  C CD  . LYS A 0 122 . -75.580  -2.020  42.800   1.00 36.22 122 A 1 
ATOM 944  C CE  . LYS A 0 122 . -76.641  -2.010  43.905   1.00 36.22 122 A 1 
ATOM 945  N NZ  . LYS A 0 122 . -76.011  -2.058  45.246   1.00 36.22 122 A 1 
ATOM 946  N N   . TYR A 0 123 . -75.023  -2.034  36.663   1.00 36.79 123 A 1 
ATOM 947  C CA  . TYR A 0 123 . -74.569  -1.202  35.543   1.00 36.79 123 A 1 
ATOM 948  C C   . TYR A 0 123 . -75.707  -0.677  34.644   1.00 36.79 123 A 1 
ATOM 949  C CB  . TYR A 0 123 . -73.450  -1.922  34.772   1.00 36.79 123 A 1 
ATOM 950  O O   . TYR A 0 123 . -75.453  0.081   33.714   1.00 36.79 123 A 1 
ATOM 951  C CG  . TYR A 0 123 . -72.078  -1.453  35.213   1.00 36.79 123 A 1 
ATOM 952  C CD1 . TYR A 0 123 . -71.563  -0.251  34.690   1.00 36.79 123 A 1 
ATOM 953  C CD2 . TYR A 0 123 . -71.334  -2.185  36.160   1.00 36.79 123 A 1 
ATOM 954  C CE1 . TYR A 0 123 . -70.308  0.223   35.115   1.00 36.79 123 A 1 
ATOM 955  C CE2 . TYR A 0 123 . -70.072  -1.718  36.579   1.00 36.79 123 A 1 
ATOM 956  O OH  . TYR A 0 123 . -68.345  -0.047  36.448   1.00 36.79 123 A 1 
ATOM 957  C CZ  . TYR A 0 123 . -69.558  -0.511  36.055   1.00 36.79 123 A 1 
ATOM 958  N N   . GLY A 0 124 . -76.979  -0.970  34.948   1.00 36.61 124 A 1 
ATOM 959  C CA  . GLY A 0 124 . -78.112  -0.521  34.120   1.00 36.61 124 A 1 
ATOM 960  C C   . GLY A 0 124 . -78.736  0.845   34.458   1.00 36.61 124 A 1 
ATOM 961  O O   . GLY A 0 124 . -79.524  1.363   33.672   1.00 36.61 124 A 1 
ATOM 962  N N   . LYS A 0 125 . -78.437  1.470   35.609   1.00 37.05 125 A 1 
ATOM 963  C CA  . LYS A 0 125 . -79.176  2.674   36.073   1.00 37.05 125 A 1 
ATOM 964  C C   . LYS A 0 125 . -78.488  4.028   35.870   1.00 37.05 125 A 1 
ATOM 965  C CB  . LYS A 0 125 . -79.767  2.469   37.481   1.00 37.05 125 A 1 
ATOM 966  O O   . LYS A 0 125 . -78.992  5.026   36.377   1.00 37.05 125 A 1 
ATOM 967  C CG  . LYS A 0 125 . -81.077  1.668   37.402   1.00 37.05 125 A 1 
ATOM 968  C CD  . LYS A 0 125 . -81.832  1.693   38.736   1.00 37.05 125 A 1 
ATOM 969  C CE  . LYS A 0 125 . -83.141  0.911   38.586   1.00 37.05 125 A 1 
ATOM 970  N NZ  . LYS A 0 125 . -83.918  0.886   39.850   1.00 37.05 125 A 1 
ATOM 971  N N   . LYS A 0 126 . -77.405  4.112   35.090   1.00 37.23 126 A 1 
ATOM 972  C CA  . LYS A 0 126 . -76.766  5.409   34.776   1.00 37.23 126 A 1 
ATOM 973  C C   . LYS A 0 126 . -76.636  5.753   33.287   1.00 37.23 126 A 1 
ATOM 974  C CB  . LYS A 0 126 . -75.461  5.575   35.578   1.00 37.23 126 A 1 
ATOM 975  O O   . LYS A 0 126 . -76.021  6.762   32.972   1.00 37.23 126 A 1 
ATOM 976  C CG  . LYS A 0 126 . -75.324  7.010   36.121   1.00 37.23 126 A 1 
ATOM 977  C CD  . LYS A 0 126 . -74.016  7.188   36.900   1.00 37.23 126 A 1 
ATOM 978  C CE  . LYS A 0 126 . -73.900  8.620   37.438   1.00 37.23 126 A 1 
ATOM 979  N NZ  . LYS A 0 126 . -72.601  8.833   38.126   1.00 37.23 126 A 1 
ATOM 980  N N   . ALA A 0 127 . -77.272  4.996   32.390   1.00 38.28 127 A 1 
ATOM 981  C CA  . ALA A 0 127 . -77.218  5.255   30.943   1.00 38.28 127 A 1 
ATOM 982  C C   . ALA A 0 127 . -78.576  5.563   30.275   1.00 38.28 127 A 1 
ATOM 983  C CB  . ALA A 0 127 . -76.467  4.102   30.271   1.00 38.28 127 A 1 
ATOM 984  O O   . ALA A 0 127 . -78.638  5.689   29.060   1.00 38.28 127 A 1 
ATOM 985  N N   . ALA A 0 128 . -79.665  5.749   31.032   1.00 36.93 128 A 1 
ATOM 986  C CA  . ALA A 0 128 . -80.990  6.046   30.461   1.00 36.93 128 A 1 
ATOM 987  C C   . ALA A 0 128 . -81.453  7.509   30.643   1.00 36.93 128 A 1 
ATOM 988  C CB  . ALA A 0 128 . -81.995  5.003   30.962   1.00 36.93 128 A 1 
ATOM 989  O O   . ALA A 0 128 . -82.649  7.786   30.614   1.00 36.93 128 A 1 
ATOM 990  N N   . ALA A 0 129 . -80.520  8.452   30.834   1.00 38.06 129 A 1 
ATOM 991  C CA  . ALA A 0 129 . -80.818  9.891   30.924   1.00 38.06 129 A 1 
ATOM 992  C C   . ALA A 0 129 . -80.084  10.760  29.880   1.00 38.06 129 A 1 
ATOM 993  C CB  . ALA A 0 129 . -80.601  10.368  32.365   1.00 38.06 129 A 1 
ATOM 994  O O   . ALA A 0 129 . -80.133  11.983  29.967   1.00 38.06 129 A 1 
ATOM 995  N N   . ALA A 0 130 . -79.450  10.162  28.867   1.00 38.33 130 A 1 
ATOM 996  C CA  . ALA A 0 130 . -78.902  10.891  27.724   1.00 38.33 130 A 1 
ATOM 997  C C   . ALA A 0 130 . -79.516  10.331  26.439   1.00 38.33 130 A 1 
ATOM 998  C CB  . ALA A 0 130 . -77.373  10.836  27.764   1.00 38.33 130 A 1 
ATOM 999  O O   . ALA A 0 130 . -79.069  9.330   25.890   1.00 38.33 130 A 1 
ATOM 1000 N N   . GLY A 0 131 . -80.614  10.953  26.014   1.00 32.80 131 A 1 
ATOM 1001 C CA  . GLY A 0 131 . -81.261  10.637  24.754   1.00 32.80 131 A 1 
ATOM 1002 C C   . GLY A 0 131 . -80.431  11.113  23.566   1.00 32.80 131 A 1 
ATOM 1003 O O   . GLY A 0 131 . -80.176  12.307  23.422   1.00 32.80 131 A 1 
ATOM 1004 N N   . THR A 0 132 . -80.133  10.194  22.656   1.00 36.08 132 A 1 
ATOM 1005 C CA  . THR A 0 132 . -79.901  10.501  21.243   1.00 36.08 132 A 1 
ATOM 1006 C C   . THR A 0 132 . -80.927  9.730   20.419   1.00 36.08 132 A 1 
ATOM 1007 C CB  . THR A 0 132 . -78.453  10.264  20.766   1.00 36.08 132 A 1 
ATOM 1008 O O   . THR A 0 132 . -80.923  8.506   20.340   1.00 36.08 132 A 1 
ATOM 1009 C CG2 . THR A 0 132 . -77.776  11.601  20.457   1.00 36.08 132 A 1 
ATOM 1010 O OG1 . THR A 0 132 . -77.665  9.632   21.746   1.00 36.08 132 A 1 
ATOM 1011 N N   . LYS A 0 133 . -81.863  10.502  19.858   1.00 30.04 133 A 1 
ATOM 1012 C CA  . LYS A 0 133 . -82.846  10.125  18.837   1.00 30.04 133 A 1 
ATOM 1013 C C   . LYS A 0 133 . -82.196  9.341   17.696   1.00 30.04 133 A 1 
ATOM 1014 C CB  . LYS A 0 133 . -83.344  11.426  18.172   1.00 30.04 133 A 1 
ATOM 1015 O O   . LYS A 0 133 . -81.281  9.889   17.101   1.00 30.04 133 A 1 
ATOM 1016 C CG  . LYS A 0 133 . -84.430  12.234  18.881   1.00 30.04 133 A 1 
ATOM 1017 C CD  . LYS A 0 133 . -84.587  13.561  18.118   1.00 30.04 133 A 1 
ATOM 1018 C CE  . LYS A 0 133 . -85.906  14.259  18.449   1.00 30.04 133 A 1 
ATOM 1019 N NZ  . LYS A 0 133 . -86.000  15.567  17.753   1.00 30.04 133 A 1 
ATOM 1020 N N   . TRP A 0 134 . -82.793  8.219   17.292   1.00 29.76 134 A 1 
ATOM 1021 C CA  . TRP A 0 134 . -83.002  7.836   15.885   1.00 29.76 134 A 1 
ATOM 1022 C C   . TRP A 0 134 . -84.147  6.804   15.795   1.00 29.76 134 A 1 
ATOM 1023 C CB  . TRP A 0 134 . -81.709  7.312   15.218   1.00 29.76 134 A 1 
ATOM 1024 O O   . TRP A 0 134 . -83.999  5.678   16.249   1.00 29.76 134 A 1 
ATOM 1025 C CG  . TRP A 0 134 . -80.991  8.306   14.338   1.00 29.76 134 A 1 
ATOM 1026 C CD1 . TRP A 0 134 . -79.988  9.130   14.721   1.00 29.76 134 A 1 
ATOM 1027 C CD2 . TRP A 0 134 . -81.146  8.546   12.903   1.00 29.76 134 A 1 
ATOM 1028 C CE2 . TRP A 0 134 . -80.262  9.601   12.517   1.00 29.76 134 A 1 
ATOM 1029 C CE3 . TRP A 0 134 . -81.913  7.953   11.876   1.00 29.76 134 A 1 
ATOM 1030 N NE1 . TRP A 0 134 . -79.601  9.937   13.673   1.00 29.76 134 A 1 
ATOM 1031 C CH2 . TRP A 0 134 . -80.933  9.446   10.202   1.00 29.76 134 A 1 
ATOM 1032 C CZ2 . TRP A 0 134 . -80.158  10.061  11.197   1.00 29.76 134 A 1 
ATOM 1033 C CZ3 . TRP A 0 134 . -81.802  8.392   10.542   1.00 29.76 134 A 1 
ATOM 1034 N N   . GLY A 0 135 . -85.280  7.209   15.205   1.00 31.16 135 A 1 
ATOM 1035 C CA  . GLY A 0 135 . -86.135  6.330   14.389   1.00 31.16 135 A 1 
ATOM 1036 C C   . GLY A 0 135 . -87.218  5.469   15.052   1.00 31.16 135 A 1 
ATOM 1037 O O   . GLY A 0 135 . -87.028  4.280   15.259   1.00 31.16 135 A 1 
ATOM 1038 N N   . ASP A 0 136 . -88.395  6.066   15.246   1.00 31.45 136 A 1 
ATOM 1039 C CA  . ASP A 0 136 . -89.699  5.565   14.777   1.00 31.45 136 A 1 
ATOM 1040 C C   . ASP A 0 136 . -90.084  4.084   14.958   1.00 31.45 136 A 1 
ATOM 1041 C CB  . ASP A 0 136 . -89.854  5.949   13.290   1.00 31.45 136 A 1 
ATOM 1042 O O   . ASP A 0 136 . -89.928  3.282   14.043   1.00 31.45 136 A 1 
ATOM 1043 C CG  . ASP A 0 136 . -89.754  7.451   13.040   1.00 31.45 136 A 1 
ATOM 1044 O OD1 . ASP A 0 136 . -90.086  8.218   13.973   1.00 31.45 136 A 1 
ATOM 1045 O OD2 . ASP A 0 136 . -89.347  7.830   11.923   1.00 31.45 136 A 1 
ATOM 1046 N N   . LEU A 0 137 . -90.848  3.781   16.016   1.00 41.29 137 A 1 
ATOM 1047 C CA  . LEU A 0 137 . -91.969  2.841   15.906   1.00 41.29 137 A 1 
ATOM 1048 C C   . LEU A 0 137 . -93.207  3.396   16.623   1.00 41.29 137 A 1 
ATOM 1049 C CB  . LEU A 0 137 . -91.592  1.410   16.333   1.00 41.29 137 A 1 
ATOM 1050 O O   . LEU A 0 137 . -93.188  3.862   17.759   1.00 41.29 137 A 1 
ATOM 1051 C CG  . LEU A 0 137 . -90.929  0.561   15.222   1.00 41.29 137 A 1 
ATOM 1052 C CD1 . LEU A 0 137 . -90.392  -0.733  15.820   1.00 41.29 137 A 1 
ATOM 1053 C CD2 . LEU A 0 137 . -91.903  0.193   14.091   1.00 41.29 137 A 1 
ATOM 1054 N N   . LYS A 0 138 . -94.286  3.406   15.854   1.00 31.83 138 A 1 
ATOM 1055 C CA  . LYS A 0 138 . -95.480  4.233   15.955   1.00 31.83 138 A 1 
ATOM 1056 C C   . LYS A 0 138 . -96.655  3.358   16.396   1.00 31.83 138 A 1 
ATOM 1057 C CB  . LYS A 0 138 . -95.646  4.790   14.522   1.00 31.83 138 A 1 
ATOM 1058 O O   . LYS A 0 138 . -97.012  2.440   15.671   1.00 31.83 138 A 1 
ATOM 1059 C CG  . LYS A 0 138 . -96.820  5.729   14.208   1.00 31.83 138 A 1 
ATOM 1060 C CD  . LYS A 0 138 . -96.857  5.929   12.680   1.00 31.83 138 A 1 
ATOM 1061 C CE  . LYS A 0 138 . -97.908  6.947   12.227   1.00 31.83 138 A 1 
ATOM 1062 N NZ  . LYS A 0 138 . -97.922  7.065   10.745   1.00 31.83 138 A 1 
ATOM 1063 N N   . GLY A 0 139 . -97.326  3.739   17.485   1.00 28.07 139 A 1 
ATOM 1064 C CA  . GLY A 0 139 . -98.777  3.558   17.646   1.00 28.07 139 A 1 
ATOM 1065 C C   . GLY A 0 139 . -99.288  2.351   18.451   1.00 28.07 139 A 1 
ATOM 1066 O O   . GLY A 0 139 . -99.000  1.206   18.134   1.00 28.07 139 A 1 
ATOM 1067 N N   . GLY A 0 140 . -100.164 2.652   19.422   1.00 32.67 140 A 1 
ATOM 1068 C CA  . GLY A 0 140 . -101.043 1.709   20.135   1.00 32.67 140 A 1 
ATOM 1069 C C   . GLY A 0 140 . -101.062 1.979   21.646   1.00 32.67 140 A 1 
ATOM 1070 O O   . GLY A 0 140 . -100.325 1.344   22.380   1.00 32.67 140 A 1 
ATOM 1071 N N   . LYS A 0 141 . -101.643 3.078   22.148   1.00 26.96 141 A 1 
ATOM 1072 C CA  . LYS A 0 141 . -103.065 3.254   22.532   1.00 26.96 141 A 1 
ATOM 1073 C C   . LYS A 0 141 . -103.665 2.120   23.387   1.00 26.96 141 A 1 
ATOM 1074 C CB  . LYS A 0 141 . -103.998 3.624   21.365   1.00 26.96 141 A 1 
ATOM 1075 O O   . LYS A 0 141 . -104.163 1.136   22.856   1.00 26.96 141 A 1 
ATOM 1076 C CG  . LYS A 0 141 . -103.903 5.107   20.975   1.00 26.96 141 A 1 
ATOM 1077 C CD  . LYS A 0 141 . -105.121 5.511   20.132   1.00 26.96 141 A 1 
ATOM 1078 C CE  . LYS A 0 141 . -105.078 7.005   19.795   1.00 26.96 141 A 1 
ATOM 1079 N NZ  . LYS A 0 141 . -106.335 7.437   19.135   1.00 26.96 141 A 1 
ATOM 1080 N N   . GLY A 0 142 . -103.700 2.383   24.691   1.00 34.01 142 A 1 
ATOM 1081 C CA  . GLY A 0 142 . -104.589 1.842   25.728   1.00 34.01 142 A 1 
ATOM 1082 C C   . GLY A 0 142 . -104.086 2.427   27.056   1.00 34.01 142 A 1 
ATOM 1083 O O   . GLY A 0 142 . -102.983 2.090   27.463   1.00 34.01 142 A 1 
ATOM 1084 N N   . GLU A 0 143 . -104.671 3.448   27.698   1.00 28.78 143 A 1 
ATOM 1085 C CA  . GLU A 0 143 . -106.083 3.632   28.097   1.00 28.78 143 A 1 
ATOM 1086 C C   . GLU A 0 143 . -106.630 2.298   28.632   1.00 28.78 143 A 1 
ATOM 1087 C CB  . GLU A 0 143 . -106.944 4.320   27.010   1.00 28.78 143 A 1 
ATOM 1088 O O   . GLU A 0 143 . -106.659 1.314   27.905   1.00 28.78 143 A 1 
ATOM 1089 C CG  . GLU A 0 143 . -107.452 5.699   27.487   1.00 28.78 143 A 1 
ATOM 1090 C CD  . GLU A 0 143 . -108.351 6.433   26.471   1.00 28.78 143 A 1 
ATOM 1091 O OE1 . GLU A 0 143 . -109.058 7.374   26.895   1.00 28.78 143 A 1 
ATOM 1092 O OE2 . GLU A 0 143 . -108.275 6.108   25.261   1.00 28.78 143 A 1 
ATOM 1093 N N   . VAL A 0 144 . -107.012 2.139   29.900   1.00 32.48 144 A 1 
ATOM 1094 C CA  . VAL A 0 144 . -107.911 2.995   30.678   1.00 32.48 144 A 1 
ATOM 1095 C C   . VAL A 0 144 . -107.841 2.610   32.173   1.00 32.48 144 A 1 
ATOM 1096 C CB  . VAL A 0 144 . -109.390 2.798   30.218   1.00 32.48 144 A 1 
ATOM 1097 O O   . VAL A 0 144 . -107.685 1.441   32.514   1.00 32.48 144 A 1 
ATOM 1098 C CG1 . VAL A 0 144 . -110.063 4.128   29.885   1.00 32.48 144 A 1 
ATOM 1099 C CG2 . VAL A 0 144 . -109.637 1.901   28.990   1.00 32.48 144 A 1 
ATOM 1100 N N   . ASP A 0 145 . -107.991 3.623   33.025   1.00 29.98 145 A 1 
ATOM 1101 C CA  . ASP A 0 145 . -108.850 3.700   34.217   1.00 29.98 145 A 1 
ATOM 1102 C C   . ASP A 0 145 . -108.808 2.660   35.353   1.00 29.98 145 A 1 
ATOM 1103 C CB  . ASP A 0 145 . -110.291 3.999   33.781   1.00 29.98 145 A 1 
ATOM 1104 O O   . ASP A 0 145 . -109.360 1.564   35.312   1.00 29.98 145 A 1 
ATOM 1105 C CG  . ASP A 0 145 . -110.405 5.341   33.051   1.00 29.98 145 A 1 
ATOM 1106 O OD1 . ASP A 0 145 . -109.471 6.167   33.193   1.00 29.98 145 A 1 
ATOM 1107 O OD2 . ASP A 0 145 . -111.421 5.527   32.352   1.00 29.98 145 A 1 
ATOM 1108 N N   . ALA A 0 146 . -108.298 3.151   36.485   1.00 32.77 146 A 1 
ATOM 1109 C CA  . ALA A 0 146 . -109.101 3.488   37.665   1.00 32.77 146 A 1 
ATOM 1110 C C   . ALA A 0 146 . -110.496 2.827   37.804   1.00 32.77 146 A 1 
ATOM 1111 C CB  . ALA A 0 146 . -109.217 5.022   37.715   1.00 32.77 146 A 1 
ATOM 1112 O O   . ALA A 0 146 . -111.511 3.332   37.331   1.00 32.77 146 A 1 
ATOM 1113 N N   . TYR A 0 147 . -110.559 1.798   38.647   1.00 32.28 147 A 1 
ATOM 1114 C CA  . TYR A 0 147 . -111.753 1.373   39.380   1.00 32.28 147 A 1 
ATOM 1115 C C   . TYR A 0 147 . -111.276 1.055   40.809   1.00 32.28 147 A 1 
ATOM 1116 C CB  . TYR A 0 147 . -112.381 0.166   38.666   1.00 32.28 147 A 1 
ATOM 1117 O O   . TYR A 0 147 . -110.317 0.318   40.991   1.00 32.28 147 A 1 
ATOM 1118 C CG  . TYR A 0 147 . -113.825 -0.114  39.037   1.00 32.28 147 A 1 
ATOM 1119 C CD1 . TYR A 0 147 . -114.138 -1.070  40.022   1.00 32.28 147 A 1 
ATOM 1120 C CD2 . TYR A 0 147 . -114.860 0.566   38.365   1.00 32.28 147 A 1 
ATOM 1121 C CE1 . TYR A 0 147 . -115.482 -1.353  40.332   1.00 32.28 147 A 1 
ATOM 1122 C CE2 . TYR A 0 147 . -116.206 0.285   38.671   1.00 32.28 147 A 1 
ATOM 1123 O OH  . TYR A 0 147 . -117.818 -0.946  39.951   1.00 32.28 147 A 1 
ATOM 1124 C CZ  . TYR A 0 147 . -116.519 -0.677  39.653   1.00 32.28 147 A 1 
ATOM 1125 N N   . GLY A 0 148 . -111.778 1.636   41.892   1.00 29.93 148 A 1 
ATOM 1126 C CA  . GLY A 0 148 . -113.127 2.118   42.113   1.00 29.93 148 A 1 
ATOM 1127 C C   . GLY A 0 148 . -113.734 1.305   43.252   1.00 29.93 148 A 1 
ATOM 1128 O O   . GLY A 0 148 . -114.226 0.216   43.018   1.00 29.93 148 A 1 
ATOM 1129 N N   . LYS A 0 149 . -113.706 1.890   44.458   1.00 28.72 149 A 1 
ATOM 1130 C CA  . LYS A 0 149 . -114.701 1.758   45.540   1.00 28.72 149 A 1 
ATOM 1131 C C   . LYS A 0 149 . -115.028 0.346   46.073   1.00 28.72 149 A 1 
ATOM 1132 C CB  . LYS A 0 149 . -116.005 2.443   45.082   1.00 28.72 149 A 1 
ATOM 1133 O O   . LYS A 0 149 . -115.558 -0.500  45.374   1.00 28.72 149 A 1 
ATOM 1134 C CG  . LYS A 0 149 . -115.847 3.912   44.655   1.00 28.72 149 A 1 
ATOM 1135 C CD  . LYS A 0 149 . -117.204 4.478   44.222   1.00 28.72 149 A 1 
ATOM 1136 C CE  . LYS A 0 149 . -117.052 5.932   43.761   1.00 28.72 149 A 1 
ATOM 1137 N NZ  . LYS A 0 149 . -118.357 6.511   43.354   1.00 28.72 149 A 1 
ATOM 1138 N N   . GLN A 0 150 . -114.962 0.199   47.397   1.00 29.22 150 A 1 
ATOM 1139 C CA  . GLN A 0 150 . -116.157 0.235   48.261   1.00 29.22 150 A 1 
ATOM 1140 C C   . GLN A 0 150 . -115.951 -0.580  49.551   1.00 29.22 150 A 1 
ATOM 1141 C CB  . GLN A 0 150 . -117.469 -0.169  47.546   1.00 29.22 150 A 1 
ATOM 1142 O O   . GLN A 0 150 . -115.789 -1.793  49.545   1.00 29.22 150 A 1 
ATOM 1143 C CG  . GLN A 0 150 . -118.709 0.139   48.393   1.00 29.22 150 A 1 
ATOM 1144 C CD  . GLN A 0 150 . -119.989 0.290   47.579   1.00 29.22 150 A 1 
ATOM 1145 N NE2 . GLN A 0 150 . -121.073 -0.333  47.983   1.00 29.22 150 A 1 
ATOM 1146 O OE1 . GLN A 0 150 . -120.051 1.016   46.599   1.00 29.22 150 A 1 
ATOM 1147 N N   . SER A 0 151 . -115.978 0.164   50.656   1.00 27.76 151 A 1 
ATOM 1148 C CA  . SER A 0 151 . -116.412 -0.178  52.014   1.00 27.76 151 A 1 
ATOM 1149 C C   . SER A 0 151 . -116.893 -1.604  52.317   1.00 27.76 151 A 1 
ATOM 1150 C CB  . SER A 0 151 . -117.594 0.753   52.330   1.00 27.76 151 A 1 
ATOM 1151 O O   . SER A 0 151 . -117.937 -2.014  51.821   1.00 27.76 151 A 1 
ATOM 1152 O OG  . SER A 0 151 . -118.624 0.577   51.379   1.00 27.76 151 A 1 
ATOM 1153 N N   . HIS A 0 152 . -116.297 -2.209  53.346   1.00 36.21 152 A 1 
ATOM 1154 C CA  . HIS A 0 152 . -117.049 -2.888  54.403   1.00 36.21 152 A 1 
ATOM 1155 C C   . HIS A 0 152 . -116.406 -2.573  55.759   1.00 36.21 152 A 1 
ATOM 1156 C CB  . HIS A 0 152 . -117.184 -4.395  54.138   1.00 36.21 152 A 1 
ATOM 1157 O O   . HIS A 0 152 . -115.362 -3.106  56.121   1.00 36.21 152 A 1 
ATOM 1158 C CG  . HIS A 0 152 . -118.324 -4.705  53.197   1.00 36.21 152 A 1 
ATOM 1159 C CD2 . HIS A 0 152 . -118.241 -4.932  51.848   1.00 36.21 152 A 1 
ATOM 1160 N ND1 . HIS A 0 152 . -119.662 -4.721  53.527   1.00 36.21 152 A 1 
ATOM 1161 C CE1 . HIS A 0 152 . -120.364 -4.951  52.405   1.00 36.21 152 A 1 
ATOM 1162 N NE2 . HIS A 0 152 . -119.543 -5.091  51.357   1.00 36.21 152 A 1 
ATOM 1163 N N   . ALA A 0 153 . -117.042 -1.663  56.497   1.00 29.40 153 A 1 
ATOM 1164 C CA  . ALA A 0 153 . -116.860 -1.526  57.930   1.00 29.40 153 A 1 
ATOM 1165 C C   . ALA A 0 153 . -117.654 -2.653  58.605   1.00 29.40 153 A 1 
ATOM 1166 C CB  . ALA A 0 153 . -117.358 -0.135  58.352   1.00 29.40 153 A 1 
ATOM 1167 O O   . ALA A 0 153 . -118.876 -2.703  58.482   1.00 29.40 153 A 1 
ATOM 1168 N N   . ALA A 0 154 . -116.969 -3.553  59.305   1.00 37.24 154 A 1 
ATOM 1169 C CA  . ALA A 0 154 . -117.592 -4.502  60.214   1.00 37.24 154 A 1 
ATOM 1170 C C   . ALA A 0 154 . -116.663 -4.754  61.407   1.00 37.24 154 A 1 
ATOM 1171 C CB  . ALA A 0 154 . -117.941 -5.799  59.470   1.00 37.24 154 A 1 
ATOM 1172 O O   . ALA A 0 154 . -115.574 -5.291  61.247   1.00 37.24 154 A 1 
ATOM 1173 N N   . GLY A 0 155 . -117.139 -4.354  62.587   1.00 28.76 155 A 1 
ATOM 1174 C CA  . GLY A 0 155 . -117.054 -5.162  63.803   1.00 28.76 155 A 1 
ATOM 1175 C C   . GLY A 0 155 . -115.684 -5.348  64.446   1.00 28.76 155 A 1 
ATOM 1176 O O   . GLY A 0 155 . -114.880 -6.169  64.031   1.00 28.76 155 A 1 
ATOM 1177 N N   . ALA A 0 156 . -115.493 -4.642  65.555   1.00 30.40 156 A 1 
ATOM 1178 C CA  . ALA A 0 156 . -114.431 -4.846  66.522   1.00 30.40 156 A 1 
ATOM 1179 C C   . ALA A 0 156 . -114.368 -6.277  67.111   1.00 30.40 156 A 1 
ATOM 1180 C CB  . ALA A 0 156 . -114.681 -3.814  67.632   1.00 30.40 156 A 1 
ATOM 1181 O O   . ALA A 0 156 . -115.347 -7.016  67.119   1.00 30.40 156 A 1 
ATOM 1182 N N   . SER A 0 157 . -113.214 -6.551  67.732   1.00 32.06 157 A 1 
ATOM 1183 C CA  . SER A 0 157 . -112.892 -7.638  68.673   1.00 32.06 157 A 1 
ATOM 1184 C C   . SER A 0 157 . -112.387 -8.965  68.091   1.00 32.06 157 A 1 
ATOM 1185 C CB  . SER A 0 157 . -113.918 -7.786  69.815   1.00 32.06 157 A 1 
ATOM 1186 O O   . SER A 0 157 . -113.073 -9.981  68.105   1.00 32.06 157 A 1 
ATOM 1187 O OG  . SER A 0 157 . -114.869 -8.808  69.621   1.00 32.06 157 A 1 
ATOM 1188 N N   . ALA A 0 158 . -111.118 -8.973  67.684   1.00 33.70 158 A 1 
ATOM 1189 C CA  . ALA A 0 158 . -110.258 -10.153 67.745   1.00 33.70 158 A 1 
ATOM 1190 C C   . ALA A 0 158 . -108.801 -9.717  67.535   1.00 33.70 158 A 1 
ATOM 1191 C CB  . ALA A 0 158 . -110.711 -11.191 66.708   1.00 33.70 158 A 1 
ATOM 1192 O O   . ALA A 0 158 . -108.244 -9.853  66.449   1.00 33.70 158 A 1 
ATOM 1193 N N   . VAL A 0 159 . -108.167 -9.179  68.581   1.00 32.25 159 A 1 
ATOM 1194 C CA  . VAL A 0 159 . -106.700 -9.190  68.669   1.00 32.25 159 A 1 
ATOM 1195 C C   . VAL A 0 159 . -106.310 -10.666 68.785   1.00 32.25 159 A 1 
ATOM 1196 C CB  . VAL A 0 159 . -106.194 -8.345  69.862   1.00 32.25 159 A 1 
ATOM 1197 O O   . VAL A 0 159 . -106.219 -11.202 69.887   1.00 32.25 159 A 1 
ATOM 1198 C CG1 . VAL A 0 159 . -104.663 -8.372  69.983   1.00 32.25 159 A 1 
ATOM 1199 C CG2 . VAL A 0 159 . -106.620 -6.877  69.720   1.00 32.25 159 A 1 
ATOM 1200 N N   . TRP A 0 160 . -106.197 -11.365 67.653   1.00 29.90 160 A 1 
ATOM 1201 C CA  . TRP A 0 160 . -105.668 -12.724 67.620   1.00 29.90 160 A 1 
ATOM 1202 C C   . TRP A 0 160 . -104.176 -12.617 67.906   1.00 29.90 160 A 1 
ATOM 1203 C CB  . TRP A 0 160 . -106.009 -13.457 66.312   1.00 29.90 160 A 1 
ATOM 1204 O O   . TRP A 0 160 . -103.363 -12.264 67.055   1.00 29.90 160 A 1 
ATOM 1205 C CG  . TRP A 0 160 . -106.986 -14.585 66.481   1.00 29.90 160 A 1 
ATOM 1206 C CD1 . TRP A 0 160 . -108.286 -14.451 66.822   1.00 29.90 160 A 1 
ATOM 1207 C CD2 . TRP A 0 160 . -106.761 -16.026 66.372   1.00 29.90 160 A 1 
ATOM 1208 C CE2 . TRP A 0 160 . -107.997 -16.698 66.624   1.00 29.90 160 A 1 
ATOM 1209 C CE3 . TRP A 0 160 . -105.638 -16.836 66.101   1.00 29.90 160 A 1 
ATOM 1210 N NE1 . TRP A 0 160 . -108.894 -15.687 66.884   1.00 29.90 160 A 1 
ATOM 1211 C CH2 . TRP A 0 160 . -106.982 -18.869 66.311   1.00 29.90 160 A 1 
ATOM 1212 C CZ2 . TRP A 0 160 . -108.120 -18.094 66.591   1.00 29.90 160 A 1 
ATOM 1213 C CZ3 . TRP A 0 160 . -105.746 -18.240 66.072   1.00 29.90 160 A 1 
ATOM 1214 N N   . GLN A 0 161 . -103.850 -12.835 69.174   1.00 34.07 161 A 1 
ATOM 1215 C CA  . GLN A 0 161 . -102.494 -12.960 69.667   1.00 34.07 161 A 1 
ATOM 1216 C C   . GLN A 0 161 . -101.831 -14.104 68.899   1.00 34.07 161 A 1 
ATOM 1217 C CB  . GLN A 0 161 . -102.548 -13.222 71.180   1.00 34.07 161 A 1 
ATOM 1218 O O   . GLN A 0 161 . -102.282 -15.248 68.953   1.00 34.07 161 A 1 
ATOM 1219 C CG  . GLN A 0 161 . -103.093 -12.003 71.949   1.00 34.07 161 A 1 
ATOM 1220 C CD  . GLN A 0 161 . -103.392 -12.289 73.417   1.00 34.07 161 A 1 
ATOM 1221 N NE2 . GLN A 0 161 . -103.871 -11.311 74.153   1.00 34.07 161 A 1 
ATOM 1222 O OE1 . GLN A 0 161 . -103.221 -13.377 73.935   1.00 34.07 161 A 1 
ATOM 1223 N N   . GLY A 0 162 . -100.787 -13.771 68.138   1.00 30.62 162 A 1 
ATOM 1224 C CA  . GLY A 0 162 . -99.980  -14.747 67.425   1.00 30.62 162 A 1 
ATOM 1225 C C   . GLY A 0 162 . -99.466  -15.811 68.391   1.00 30.62 162 A 1 
ATOM 1226 O O   . GLY A 0 162 . -98.713  -15.513 69.318   1.00 30.62 162 A 1 
ATOM 1227 N N   . ALA A 0 163 . -99.835  -17.065 68.143   1.00 37.42 163 A 1 
ATOM 1228 C CA  . ALA A 0 163 . -99.371  -18.233 68.888   1.00 37.42 163 A 1 
ATOM 1229 C C   . ALA A 0 163 . -97.888  -18.588 68.618   1.00 37.42 163 A 1 
ATOM 1230 C CB  . ALA A 0 163 . -100.337 -19.392 68.613   1.00 37.42 163 A 1 
ATOM 1231 O O   . ALA A 0 163 . -97.472  -19.724 68.813   1.00 37.42 163 A 1 
ATOM 1232 N N   . SER A 0 164 . -97.063  -17.627 68.192   1.00 40.00 164 A 1 
ATOM 1233 C CA  . SER A 0 164 . -95.627  -17.811 67.945   1.00 40.00 164 A 1 
ATOM 1234 C C   . SER A 0 164 . -94.757  -16.705 68.556   1.00 40.00 164 A 1 
ATOM 1235 C CB  . SER A 0 164 . -95.367  -18.013 66.450   1.00 40.00 164 A 1 
ATOM 1236 O O   . SER A 0 164 . -93.624  -16.508 68.131   1.00 40.00 164 A 1 
ATOM 1237 O OG  . SER A 0 164 . -95.694  -16.838 65.737   1.00 40.00 164 A 1 
ATOM 1238 N N   . ALA A 0 165 . -95.254  -16.001 69.581   1.00 34.84 165 A 1 
ATOM 1239 C CA  . ALA A 0 165 . -94.460  -15.058 70.378   1.00 34.84 165 A 1 
ATOM 1240 C C   . ALA A 0 165 . -93.697  -15.716 71.556   1.00 34.84 165 A 1 
ATOM 1241 C CB  . ALA A 0 165 . -95.370  -13.905 70.824   1.00 34.84 165 A 1 
ATOM 1242 O O   . ALA A 0 165 . -93.131  -15.007 72.382   1.00 34.84 165 A 1 
ATOM 1243 N N   . GLY A 0 166 . -93.674  -17.053 71.662   1.00 37.17 166 A 1 
ATOM 1244 C CA  . GLY A 0 166 . -93.119  -17.743 72.841   1.00 37.17 166 A 1 
ATOM 1245 C C   . GLY A 0 166 . -92.248  -18.978 72.604   1.00 37.17 166 A 1 
ATOM 1246 O O   . GLY A 0 166 . -91.654  -19.463 73.561   1.00 37.17 166 A 1 
ATOM 1247 N N   . TYR A 0 167 . -92.120  -19.483 71.375   1.00 36.98 167 A 1 
ATOM 1248 C CA  . TYR A 0 167 . -91.249  -20.623 71.072   1.00 36.98 167 A 1 
ATOM 1249 C C   . TYR A 0 167 . -90.220  -20.191 70.036   1.00 36.98 167 A 1 
ATOM 1250 C CB  . TYR A 0 167 . -92.077  -21.843 70.647   1.00 36.98 167 A 1 
ATOM 1251 O O   . TYR A 0 167 . -90.584  -19.807 68.928   1.00 36.98 167 A 1 
ATOM 1252 C CG  . TYR A 0 167 . -92.613  -22.619 71.837   1.00 36.98 167 A 1 
ATOM 1253 C CD1 . TYR A 0 167 . -91.834  -23.648 72.403   1.00 36.98 167 A 1 
ATOM 1254 C CD2 . TYR A 0 167 . -93.860  -22.290 72.406   1.00 36.98 167 A 1 
ATOM 1255 C CE1 . TYR A 0 167 . -92.298  -24.347 73.534   1.00 36.98 167 A 1 
ATOM 1256 C CE2 . TYR A 0 167 . -94.327  -22.987 73.538   1.00 36.98 167 A 1 
ATOM 1257 O OH  . TYR A 0 167 . -93.987  -24.694 75.196   1.00 36.98 167 A 1 
ATOM 1258 C CZ  . TYR A 0 167 . -93.544  -24.017 74.104   1.00 36.98 167 A 1 
ATOM 1259 N N   . GLY A 0 168 . -88.947  -20.178 70.438   1.00 36.77 168 A 1 
ATOM 1260 C CA  . GLY A 0 168 . -87.830  -19.732 69.613   1.00 36.77 168 A 1 
ATOM 1261 C C   . GLY A 0 168 . -87.782  -20.507 68.305   1.00 36.77 168 A 1 
ATOM 1262 O O   . GLY A 0 168 . -87.330  -21.647 68.277   1.00 36.77 168 A 1 
ATOM 1263 N N   . ALA A 0 169 . -88.255  -19.883 67.227   1.00 33.20 169 A 1 
ATOM 1264 C CA  . ALA A 0 169 . -87.953  -20.331 65.882   1.00 33.20 169 A 1 
ATOM 1265 C C   . ALA A 0 169 . -86.428  -20.448 65.786   1.00 33.20 169 A 1 
ATOM 1266 C CB  . ALA A 0 169 . -88.530  -19.322 64.881   1.00 33.20 169 A 1 
ATOM 1267 O O   . ALA A 0 169 . -85.722  -19.480 66.090   1.00 33.20 169 A 1 
ATOM 1268 N N   . ALA A 0 170 . -85.931  -21.637 65.438   1.00 38.53 170 A 1 
ATOM 1269 C CA  . ALA A 0 170 . -84.521  -21.843 65.157   1.00 38.53 170 A 1 
ATOM 1270 C C   . ALA A 0 170 . -84.098  -20.765 64.152   1.00 38.53 170 A 1 
ATOM 1271 C CB  . ALA A 0 170 . -84.328  -23.267 64.617   1.00 38.53 170 A 1 
ATOM 1272 O O   . ALA A 0 170 . -84.636  -20.704 63.044   1.00 38.53 170 A 1 
ATOM 1273 N N   . ARG A 0 171 . -83.214  -19.846 64.562   1.00 37.80 171 A 1 
ATOM 1274 C CA  . ARG A 0 171 . -82.588  -18.926 63.612   1.00 37.80 171 A 1 
ATOM 1275 C C   . ARG A 0 171 . -81.788  -19.822 62.680   1.00 37.80 171 A 1 
ATOM 1276 C CB  . ARG A 0 171 . -81.672  -17.906 64.309   1.00 37.80 171 A 1 
ATOM 1277 O O   . ARG A 0 171 . -80.824  -20.427 63.136   1.00 37.80 171 A 1 
ATOM 1278 C CG  . ARG A 0 171 . -82.440  -16.807 65.052   1.00 37.80 171 A 1 
ATOM 1279 C CD  . ARG A 0 171 . -81.454  -15.804 65.664   1.00 37.80 171 A 1 
ATOM 1280 N NE  . ARG A 0 171 . -82.113  -14.942 66.663   1.00 37.80 171 A 1 
ATOM 1281 N NH1 . ARG A 0 171 . -80.250  -13.754 67.293   1.00 37.80 171 A 1 
ATOM 1282 N NH2 . ARG A 0 171 . -82.193  -13.398 68.335   1.00 37.80 171 A 1 
ATOM 1283 C CZ  . ARG A 0 171 . -81.517  -14.038 67.421   1.00 37.80 171 A 1 
ATOM 1284 N N   . GLY A 0 172 . -82.241  -19.965 61.436   1.00 42.10 172 A 1 
ATOM 1285 C CA  . GLY A 0 172 . -81.454  -20.622 60.401   1.00 42.10 172 A 1 
ATOM 1286 C C   . GLY A 0 172 . -80.076  -19.975 60.385   1.00 42.10 172 A 1 
ATOM 1287 O O   . GLY A 0 172 . -79.982  -18.745 60.346   1.00 42.10 172 A 1 
ATOM 1288 N N   . GLY A 0 173 . -79.041  -20.796 60.532   1.00 41.00 173 A 1 
ATOM 1289 C CA  . GLY A 0 173 . -77.691  -20.364 60.236   1.00 41.00 173 A 1 
ATOM 1290 C C   . GLY A 0 173 . -77.609  -20.075 58.747   1.00 41.00 173 A 1 
ATOM 1291 O O   . GLY A 0 173 . -78.150  -20.837 57.946   1.00 41.00 173 A 1 
ATOM 1292 N N   . TYR A 0 174 . -77.033  -18.934 58.398   1.00 48.30 174 A 1 
ATOM 1293 C CA  . TYR A 0 174 . -76.686  -18.626 57.021   1.00 48.30 174 A 1 
ATOM 1294 C C   . TYR A 0 174 . -75.171  -18.575 56.983   1.00 48.30 174 A 1 
ATOM 1295 C CB  . TYR A 0 174 . -77.293  -17.293 56.548   1.00 48.30 174 A 1 
ATOM 1296 O O   . TYR A 0 174 . -74.591  -17.872 57.816   1.00 48.30 174 A 1 
ATOM 1297 C CG  . TYR A 0 174 . -78.707  -17.008 57.021   1.00 48.30 174 A 1 
ATOM 1298 C CD1 . TYR A 0 174 . -79.810  -17.559 56.347   1.00 48.30 174 A 1 
ATOM 1299 C CD2 . TYR A 0 174 . -78.905  -16.216 58.167   1.00 48.30 174 A 1 
ATOM 1300 C CE1 . TYR A 0 174 . -81.117  -17.322 56.818   1.00 48.30 174 A 1 
ATOM 1301 C CE2 . TYR A 0 174 . -80.205  -15.982 58.651   1.00 48.30 174 A 1 
ATOM 1302 O OH  . TYR A 0 174 . -82.566  -16.327 58.458   1.00 48.30 174 A 1 
ATOM 1303 C CZ  . TYR A 0 174 . -81.312  -16.544 57.978   1.00 48.30 174 A 1 
ATOM 1304 N N   . ASP A 0 175 . -74.581  -19.274 56.028   1.00 45.09 175 A 1 
ATOM 1305 C CA  . ASP A 0 175 . -73.231  -18.961 55.587   1.00 45.09 175 A 1 
ATOM 1306 C C   . ASP A 0 175 . -73.242  -17.529 55.008   1.00 45.09 175 A 1 
ATOM 1307 C CB  . ASP A 0 175 . -72.806  -20.026 54.572   1.00 45.09 175 A 1 
ATOM 1308 O O   . ASP A 0 175 . -74.237  -17.109 54.394   1.00 45.09 175 A 1 
ATOM 1309 C CG  . ASP A 0 175 . -71.327  -19.948 54.227   1.00 45.09 175 A 1 
ATOM 1310 O OD1 . ASP A 0 175 . -70.736  -18.949 54.685   1.00 45.09 175 A 1 
ATOM 1311 O OD2 . ASP A 0 175 . -70.918  -20.846 53.466   1.00 45.09 175 A 1 
ATOM 1312 N N   . ASN A 0 176 . -72.236  -16.718 55.328   1.00 57.36 176 A 1 
ATOM 1313 C CA  . ASN A 0 176 . -72.129  -15.356 54.809   1.00 57.36 176 A 1 
ATOM 1314 C C   . ASN A 0 176 . -70.678  -14.965 54.545   1.00 57.36 176 A 1 
ATOM 1315 C CB  . ASN A 0 176 . -72.902  -14.339 55.683   1.00 57.36 176 A 1 
ATOM 1316 O O   . ASN A 0 176 . -70.256  -13.876 54.954   1.00 57.36 176 A 1 
ATOM 1317 C CG  . ASN A 0 176 . -72.246  -14.047 57.015   1.00 57.36 176 A 1 
ATOM 1318 N ND2 . ASN A 0 176 . -72.473  -14.858 58.005   1.00 57.36 176 A 1 
ATOM 1319 O OD1 . ASN A 0 176 . -71.668  -13.005 57.255   1.00 57.36 176 A 1 
ATOM 1320 N N   . ASP A 0 177 . -69.938  -15.819 53.854   1.00 67.20 177 A 1 
ATOM 1321 C CA  . ASP A 0 177 . -68.567  -15.506 53.513   1.00 67.20 177 A 1 
ATOM 1322 C C   . ASP A 0 177 . -68.521  -14.269 52.618   1.00 67.20 177 A 1 
ATOM 1323 C CB  . ASP A 0 177 . -67.793  -16.689 52.915   1.00 67.20 177 A 1 
ATOM 1324 O O   . ASP A 0 177 . -69.353  -14.014 51.736   1.00 67.20 177 A 1 
ATOM 1325 C CG  . ASP A 0 177 . -67.832  -17.948 53.786   1.00 67.20 177 A 1 
ATOM 1326 O OD1 . ASP A 0 177 . -68.030  -17.767 55.015   1.00 67.20 177 A 1 
ATOM 1327 O OD2 . ASP A 0 177 . -67.454  -19.004 53.238   1.00 67.20 177 A 1 
ATOM 1328 N N   . VAL A 0 178 . -67.538  -13.420 52.900   1.00 69.06 178 A 1 
ATOM 1329 C CA  . VAL A 0 178 . -67.272  -12.223 52.110   1.00 69.06 178 A 1 
ATOM 1330 C C   . VAL A 0 178 . -65.801  -12.223 51.765   1.00 69.06 178 A 1 
ATOM 1331 C CB  . VAL A 0 178 . -67.694  -10.930 52.832   1.00 69.06 178 A 1 
ATOM 1332 O O   . VAL A 0 178 . -64.946  -12.183 52.651   1.00 69.06 178 A 1 
ATOM 1333 C CG1 . VAL A 0 178 . -67.442  -9.705  51.938   1.00 69.06 178 A 1 
ATOM 1334 C CG2 . VAL A 0 178 . -69.185  -10.926 53.197   1.00 69.06 178 A 1 
ATOM 1335 N N   . TRP A 0 179 . -65.507  -12.215 50.469   1.00 79.06 179 A 1 
ATOM 1336 C CA  . TRP A 0 179 . -64.142  -12.162 49.964   1.00 79.06 179 A 1 
ATOM 1337 C C   . TRP A 0 179 . -63.979  -11.071 48.909   1.00 79.06 179 A 1 
ATOM 1338 C CB  . TRP A 0 179 . -63.719  -13.545 49.449   1.00 79.06 179 A 1 
ATOM 1339 O O   . TRP A 0 179 . -64.908  -10.732 48.167   1.00 79.06 179 A 1 
ATOM 1340 C CG  . TRP A 0 179 . -64.464  -14.042 48.246   1.00 79.06 179 A 1 
ATOM 1341 C CD1 . TRP A 0 179 . -65.532  -14.871 48.268   1.00 79.06 179 A 1 
ATOM 1342 C CD2 . TRP A 0 179 . -64.222  -13.741 46.838   1.00 79.06 179 A 1 
ATOM 1343 C CE2 . TRP A 0 179 . -65.201  -14.421 46.054   1.00 79.06 179 A 1 
ATOM 1344 C CE3 . TRP A 0 179 . -63.276  -12.953 46.146   1.00 79.06 179 A 1 
ATOM 1345 N NE1 . TRP A 0 179 . -65.963  -15.109 46.978   1.00 79.06 179 A 1 
ATOM 1346 C CH2 . TRP A 0 179 . -64.305  -13.492 44.001   1.00 79.06 179 A 1 
ATOM 1347 C CZ2 . TRP A 0 179 . -65.245  -14.308 44.655   1.00 79.06 179 A 1 
ATOM 1348 C CZ3 . TRP A 0 179 . -63.321  -12.816 44.746   1.00 79.06 179 A 1 
ATOM 1349 N N   . ALA A 0 180 . -62.760  -10.547 48.805   1.00 74.44 180 A 1 
ATOM 1350 C CA  . ALA A 0 180 . -62.350  -9.730  47.674   1.00 74.44 180 A 1 
ATOM 1351 C C   . ALA A 0 180 . -60.938  -10.095 47.208   1.00 74.44 180 A 1 
ATOM 1352 C CB  . ALA A 0 180 . -62.485  -8.247  48.014   1.00 74.44 180 A 1 
ATOM 1353 O O   . ALA A 0 180 . -60.065  -10.456 48.001   1.00 74.44 180 A 1 
ATOM 1354 N N   . LYS A 0 181 . -60.730  -9.994  45.895   1.00 77.05 181 A 1 
ATOM 1355 C CA  . LYS A 0 181 . -59.443  -10.154 45.216   1.00 77.05 181 A 1 
ATOM 1356 C C   . LYS A 0 181 . -59.182  -8.907  44.387   1.00 77.05 181 A 1 
ATOM 1357 C CB  . LYS A 0 181 . -59.439  -11.405 44.326   1.00 77.05 181 A 1 
ATOM 1358 O O   . LYS A 0 181 . -60.054  -8.455  43.644   1.00 77.05 181 A 1 
ATOM 1359 C CG  . LYS A 0 181 . -59.539  -12.708 45.132   1.00 77.05 181 A 1 
ATOM 1360 C CD  . LYS A 0 181 . -59.683  -13.913 44.196   1.00 77.05 181 A 1 
ATOM 1361 C CE  . LYS A 0 181 . -59.917  -15.182 45.021   1.00 77.05 181 A 1 
ATOM 1362 N NZ  . LYS A 0 181 . -60.227  -16.346 44.155   1.00 77.05 181 A 1 
ATOM 1363 N N   . GLN A 0 182 . -57.984  -8.369  44.517   1.00 79.55 182 A 1 
ATOM 1364 C CA  . GLN A 0 182 . -57.530  -7.193  43.805   1.00 79.55 182 A 1 
ATOM 1365 C C   . GLN A 0 182 . -56.129  -7.467  43.275   1.00 79.55 182 A 1 
ATOM 1366 C CB  . GLN A 0 182 . -57.599  -6.006  44.769   1.00 79.55 182 A 1 
ATOM 1367 O O   . GLN A 0 182 . -55.250  -7.861  44.035   1.00 79.55 182 A 1 
ATOM 1368 C CG  . GLN A 0 182 . -57.245  -4.683  44.092   1.00 79.55 182 A 1 
ATOM 1369 C CD  . GLN A 0 182 . -57.771  -3.508  44.913   1.00 79.55 182 A 1 
ATOM 1370 N NE2 . GLN A 0 182 . -58.468  -2.570  44.315   1.00 79.55 182 A 1 
ATOM 1371 O OE1 . GLN A 0 182 . -57.601  -3.412  46.115   1.00 79.55 182 A 1 
ATOM 1372 N N   . ALA A 0 183 . -55.933  -7.295  41.976   1.00 79.95 183 A 1 
ATOM 1373 C CA  . ALA A 0 183 . -54.632  -7.399  41.338   1.00 79.95 183 A 1 
ATOM 1374 C C   . ALA A 0 183 . -54.386  -6.137  40.517   1.00 79.95 183 A 1 
ATOM 1375 C CB  . ALA A 0 183 . -54.562  -8.684  40.507   1.00 79.95 183 A 1 
ATOM 1376 O O   . ALA A 0 183 . -55.297  -5.655  39.841   1.00 79.95 183 A 1 
ATOM 1377 N N   . TYR A 0 184 . -53.175  -5.612  40.607   1.00 81.98 184 A 1 
ATOM 1378 C CA  . TYR A 0 184 . -52.694  -4.476  39.840   1.00 81.98 184 A 1 
ATOM 1379 C C   . TYR A 0 184 . -51.288  -4.776  39.356   1.00 81.98 184 A 1 
ATOM 1380 C CB  . TYR A 0 184 . -52.671  -3.207  40.696   1.00 81.98 184 A 1 
ATOM 1381 O O   . TYR A 0 184 . -50.502  -5.382  40.084   1.00 81.98 184 A 1 
ATOM 1382 C CG  . TYR A 0 184 . -54.039  -2.657  41.016   1.00 81.98 184 A 1 
ATOM 1383 C CD1 . TYR A 0 184 . -54.766  -1.980  40.020   1.00 81.98 184 A 1 
ATOM 1384 C CD2 . TYR A 0 184 . -54.561  -2.776  42.311   1.00 81.98 184 A 1 
ATOM 1385 C CE1 . TYR A 0 184 . -56.050  -1.475  40.296   1.00 81.98 184 A 1 
ATOM 1386 C CE2 . TYR A 0 184 . -55.806  -2.203  42.606   1.00 81.98 184 A 1 
ATOM 1387 O OH  . TYR A 0 184 . -57.837  -1.150  41.856   1.00 81.98 184 A 1 
ATOM 1388 C CZ  . TYR A 0 184 . -56.585  -1.610  41.591   1.00 81.98 184 A 1 
ATOM 1389 N N   . GLY A 0 185 . -50.964  -4.293  38.171   1.00 82.43 185 A 1 
ATOM 1390 C CA  . GLY A 0 185 . -49.609  -4.324  37.661   1.00 82.43 185 A 1 
ATOM 1391 C C   . GLY A 0 185 . -49.381  -3.220  36.646   1.00 82.43 185 A 1 
ATOM 1392 O O   . GLY A 0 185 . -50.324  -2.564  36.189   1.00 82.43 185 A 1 
ATOM 1393 N N   . SER A 0 186 . -48.112  -3.002  36.356   1.00 81.44 186 A 1 
ATOM 1394 C CA  . SER A 0 186 . -47.624  -2.193  35.252   1.00 81.44 186 A 1 
ATOM 1395 C C   . SER A 0 186 . -46.683  -3.058  34.439   1.00 81.44 186 A 1 
ATOM 1396 C CB  . SER A 0 186 . -46.888  -0.944  35.743   1.00 81.44 186 A 1 
ATOM 1397 O O   . SER A 0 186 . -45.786  -3.651  35.036   1.00 81.44 186 A 1 
ATOM 1398 O OG  . SER A 0 186 . -45.874  -1.271  36.679   1.00 81.44 186 A 1 
ATOM 1399 N N   . ASP A 0 187 . -46.922  -3.093  33.141   1.00 80.17 187 A 1 
ATOM 1400 C CA  . ASP A 0 187 . -46.020  -3.646  32.144   1.00 80.17 187 A 1 
ATOM 1401 C C   . ASP A 0 187 . -45.245  -2.486  31.529   1.00 80.17 187 A 1 
ATOM 1402 C CB  . ASP A 0 187 . -46.849  -4.482  31.157   1.00 80.17 187 A 1 
ATOM 1403 O O   . ASP A 0 187 . -45.847  -1.487  31.116   1.00 80.17 187 A 1 
ATOM 1404 C CG  . ASP A 0 187 . -46.075  -5.127  30.001   1.00 80.17 187 A 1 
ATOM 1405 O OD1 . ASP A 0 187 . -44.896  -4.773  29.803   1.00 80.17 187 A 1 
ATOM 1406 O OD2 . ASP A 0 187 . -46.753  -5.893  29.271   1.00 80.17 187 A 1 
ATOM 1407 N N   . TYR A 0 188 . -43.919  -2.562  31.619   1.00 80.16 188 A 1 
ATOM 1408 C CA  . TYR A 0 188 . -43.020  -1.572  31.049   1.00 80.16 188 A 1 
ATOM 1409 C C   . TYR A 0 188 . -42.006  -2.286  30.165   1.00 80.16 188 A 1 
ATOM 1410 C CB  . TYR A 0 188 . -42.368  -0.699  32.133   1.00 80.16 188 A 1 
ATOM 1411 O O   . TYR A 0 188 . -40.925  -2.650  30.624   1.00 80.16 188 A 1 
ATOM 1412 C CG  . TYR A 0 188 . -41.534  0.439   31.558   1.00 80.16 188 A 1 
ATOM 1413 C CD1 . TYR A 0 188 . -40.154  0.270   31.328   1.00 80.16 188 A 1 
ATOM 1414 C CD2 . TYR A 0 188 . -42.160  1.640   31.171   1.00 80.16 188 A 1 
ATOM 1415 C CE1 . TYR A 0 188 . -39.402  1.287   30.711   1.00 80.16 188 A 1 
ATOM 1416 C CE2 . TYR A 0 188 . -41.409  2.674   30.575   1.00 80.16 188 A 1 
ATOM 1417 O OH  . TYR A 0 188 . -39.305  3.466   29.723   1.00 80.16 188 A 1 
ATOM 1418 C CZ  . TYR A 0 188 . -40.030  2.492   30.336   1.00 80.16 188 A 1 
ATOM 1419 N N   . ASP A 0 189 . -42.356  -2.446  28.894   1.00 80.77 189 A 1 
ATOM 1420 C CA  . ASP A 0 189 . -41.444  -2.923  27.861   1.00 80.77 189 A 1 
ATOM 1421 C C   . ASP A 0 189 . -40.899  -1.716  27.089   1.00 80.77 189 A 1 
ATOM 1422 C CB  . ASP A 0 189 . -42.141  -3.960  26.963   1.00 80.77 189 A 1 
ATOM 1423 O O   . ASP A 0 189 . -41.639  -0.945  26.467   1.00 80.77 189 A 1 
ATOM 1424 C CG  . ASP A 0 189 . -41.206  -4.618  25.935   1.00 80.77 189 A 1 
ATOM 1425 O OD1 . ASP A 0 189 . -39.976  -4.382  25.982   1.00 80.77 189 A 1 
ATOM 1426 O OD2 . ASP A 0 189 . -41.720  -5.315  25.021   1.00 80.77 189 A 1 
ATOM 1427 N N   . SER A 0 190 . -39.583  -1.529  27.132   1.00 82.39 190 A 1 
ATOM 1428 C CA  . SER A 0 190 . -38.896  -0.552  26.294   1.00 82.39 190 A 1 
ATOM 1429 C C   . SER A 0 190 . -37.992  -1.264  25.306   1.00 82.39 190 A 1 
ATOM 1430 C CB  . SER A 0 190 . -38.189  0.525   27.115   1.00 82.39 190 A 1 
ATOM 1431 O O   . SER A 0 190 . -37.047  -1.965  25.672   1.00 82.39 190 A 1 
ATOM 1432 O OG  . SER A 0 190 . -37.282  -0.009  28.054   1.00 82.39 190 A 1 
ATOM 1433 N N   . ARG A 0 191 . -38.295  -1.062  24.024   1.00 83.99 191 A 1 
ATOM 1434 C CA  . ARG A 0 191 . -37.596  -1.689  22.911   1.00 83.99 191 A 1 
ATOM 1435 C C   . ARG A 0 191 . -37.051  -0.620  22.007   1.00 83.99 191 A 1 
ATOM 1436 C CB  . ARG A 0 191 . -38.509  -2.651  22.152   1.00 83.99 191 A 1 
ATOM 1437 O O   . ARG A 0 191 . -37.804  0.173   21.446   1.00 83.99 191 A 1 
ATOM 1438 C CG  . ARG A 0 191 . -39.127  -3.665  23.109   1.00 83.99 191 A 1 
ATOM 1439 C CD  . ARG A 0 191 . -39.988  -4.718  22.420   1.00 83.99 191 A 1 
ATOM 1440 N NE  . ARG A 0 191 . -39.306  -5.383  21.295   1.00 83.99 191 A 1 
ATOM 1441 N NH1 . ARG A 0 191 . -41.174  -6.424  20.524   1.00 83.99 191 A 1 
ATOM 1442 N NH2 . ARG A 0 191 . -39.225  -6.688  19.434   1.00 83.99 191 A 1 
ATOM 1443 C CZ  . ARG A 0 191 . -39.900  -6.162  20.420   1.00 83.99 191 A 1 
ATOM 1444 N N   . TRP A 0 192 . -35.751  -0.640  21.811   1.00 89.53 192 A 1 
ATOM 1445 C CA  . TRP A 0 192 . -35.089  0.306   20.938   1.00 89.53 192 A 1 
ATOM 1446 C C   . TRP A 0 192 . -34.122  -0.421  20.022   1.00 89.53 192 A 1 
ATOM 1447 C CB  . TRP A 0 192 . -34.422  1.378   21.795   1.00 89.53 192 A 1 
ATOM 1448 O O   . TRP A 0 192 . -33.511  -1.417  20.408   1.00 89.53 192 A 1 
ATOM 1449 C CG  . TRP A 0 192 . -33.541  2.292   21.021   1.00 89.53 192 A 1 
ATOM 1450 C CD1 . TRP A 0 192 . -33.922  3.425   20.395   1.00 89.53 192 A 1 
ATOM 1451 C CD2 . TRP A 0 192 . -32.136  2.104   20.712   1.00 89.53 192 A 1 
ATOM 1452 C CE2 . TRP A 0 192 . -31.704  3.226   19.955   1.00 89.53 192 A 1 
ATOM 1453 C CE3 . TRP A 0 192 . -31.188  1.100   20.996   1.00 89.53 192 A 1 
ATOM 1454 N NE1 . TRP A 0 192 . -32.839  3.981   19.749   1.00 89.53 192 A 1 
ATOM 1455 C CH2 . TRP A 0 192 . -29.436  2.384   19.901   1.00 89.53 192 A 1 
ATOM 1456 C CZ2 . TRP A 0 192 . -30.369  3.398   19.594   1.00 89.53 192 A 1 
ATOM 1457 C CZ3 . TRP A 0 192 . -29.855  1.227   20.575   1.00 89.53 192 A 1 
ATOM 1458 N N   . GLY A 0 193 . -33.952  0.084   18.807   1.00 88.62 193 A 1 
ATOM 1459 C CA  . GLY A 0 193 . -32.965  -0.474  17.907   1.00 88.62 193 A 1 
ATOM 1460 C C   . GLY A 0 193 . -32.563  0.436   16.767   1.00 88.62 193 A 1 
ATOM 1461 O O   . GLY A 0 193 . -33.182  1.465   16.480   1.00 88.62 193 A 1 
ATOM 1462 N N   . LYS A 0 194 . -31.472  0.021   16.131   1.00 88.24 194 A 1 
ATOM 1463 C CA  . LYS A 0 194 . -30.880  0.623   14.943   1.00 88.24 194 A 1 
ATOM 1464 C C   . LYS A 0 194 . -30.713  -0.460  13.900   1.00 88.24 194 A 1 
ATOM 1465 C CB  . LYS A 0 194 . -29.505  1.215   15.263   1.00 88.24 194 A 1 
ATOM 1466 O O   . LYS A 0 194 . -30.075  -1.464  14.194   1.00 88.24 194 A 1 
ATOM 1467 C CG  . LYS A 0 194 . -29.586  2.337   16.291   1.00 88.24 194 A 1 
ATOM 1468 C CD  . LYS A 0 194 . -28.187  2.894   16.554   1.00 88.24 194 A 1 
ATOM 1469 C CE  . LYS A 0 194 . -28.345  4.173   17.370   1.00 88.24 194 A 1 
ATOM 1470 N NZ  . LYS A 0 194 . -27.307  5.162   17.071   1.00 88.24 194 A 1 
ATOM 1471 N N   . SER A 0 195 . -31.205  -0.230  12.697   1.00 87.66 195 A 1 
ATOM 1472 C CA  . SER A 0 195 . -30.971  -1.119  11.565   1.00 87.66 195 A 1 
ATOM 1473 C C   . SER A 0 195 . -30.317  -0.354  10.425   1.00 87.66 195 A 1 
ATOM 1474 C CB  . SER A 0 195 . -32.255  -1.837  11.142   1.00 87.66 195 A 1 
ATOM 1475 O O   . SER A 0 195 . -30.603  0.824   10.197   1.00 87.66 195 A 1 
ATOM 1476 O OG  . SER A 0 195 . -33.296  -0.922  10.866   1.00 87.66 195 A 1 
ATOM 1477 N N   . TYR A 0 196 . -29.411  -1.015  9.717    1.00 84.86 196 A 1 
ATOM 1478 C CA  . TYR A 0 196 . -28.894  -0.547  8.438    1.00 84.86 196 A 1 
ATOM 1479 C C   . TYR A 0 196 . -29.326  -1.536  7.366    1.00 84.86 196 A 1 
ATOM 1480 C CB  . TYR A 0 196 . -27.364  -0.419  8.454    1.00 84.86 196 A 1 
ATOM 1481 O O   . TYR A 0 196 . -28.971  -2.715  7.454    1.00 84.86 196 A 1 
ATOM 1482 C CG  . TYR A 0 196 . -26.786  0.614   9.402    1.00 84.86 196 A 1 
ATOM 1483 C CD1 . TYR A 0 196 . -26.297  1.839   8.909    1.00 84.86 196 A 1 
ATOM 1484 C CD2 . TYR A 0 196 . -26.715  0.336   10.777   1.00 84.86 196 A 1 
ATOM 1485 C CE1 . TYR A 0 196 . -25.699  2.766   9.787    1.00 84.86 196 A 1 
ATOM 1486 C CE2 . TYR A 0 196 . -26.109  1.247   11.661   1.00 84.86 196 A 1 
ATOM 1487 O OH  . TYR A 0 196 . -25.033  3.354   12.023   1.00 84.86 196 A 1 
ATOM 1488 C CZ  . TYR A 0 196 . -25.596  2.464   11.162   1.00 84.86 196 A 1 
ATOM 1489 N N   . ASP A 0 197 . -30.012  -1.051  6.332    1.00 81.57 197 A 1 
ATOM 1490 C CA  . ASP A 0 197 . -30.087  -1.806  5.083    1.00 81.57 197 A 1 
ATOM 1491 C C   . ASP A 0 197 . -28.691  -1.827  4.455    1.00 81.57 197 A 1 
ATOM 1492 C CB  . ASP A 0 197 . -31.101  -1.221  4.091    1.00 81.57 197 A 1 
ATOM 1493 O O   . ASP A 0 197 . -27.972  -0.825  4.524    1.00 81.57 197 A 1 
ATOM 1494 C CG  . ASP A 0 197 . -32.561  -1.295  4.547    1.00 81.57 197 A 1 
ATOM 1495 O OD1 . ASP A 0 197 . -32.905  -2.187  5.346    1.00 81.57 197 A 1 
ATOM 1496 O OD2 . ASP A 0 197 . -33.342  -0.434  4.069    1.00 81.57 197 A 1 
ATOM 1497 N N   . SER A 0 198 . -28.327  -2.979  3.888    1.00 84.54 198 A 1 
ATOM 1498 C CA  . SER A 0 198 . -27.033  -3.354  3.310    1.00 84.54 198 A 1 
ATOM 1499 C C   . SER A 0 198 . -25.864  -2.359  3.452    1.00 84.54 198 A 1 
ATOM 1500 C CB  . SER A 0 198 . -27.198  -3.849  1.868    1.00 84.54 198 A 1 
ATOM 1501 O O   . SER A 0 198 . -25.850  -1.242  2.928    1.00 84.54 198 A 1 
ATOM 1502 O OG  . SER A 0 198 . -27.296  -2.809  0.920    1.00 84.54 198 A 1 
ATOM 1503 N N   . VAL A 0 199 . -24.802  -2.794  4.132    1.00 86.97 199 A 1 
ATOM 1504 C CA  . VAL A 0 199 . -23.591  -1.992  4.346    1.00 86.97 199 A 1 
ATOM 1505 C C   . VAL A 0 199 . -22.439  -2.514  3.500    1.00 86.97 199 A 1 
ATOM 1506 C CB  . VAL A 0 199 . -23.220  -1.866  5.835    1.00 86.97 199 A 1 
ATOM 1507 O O   . VAL A 0 199 . -22.125  -3.701  3.512    1.00 86.97 199 A 1 
ATOM 1508 C CG1 . VAL A 0 199 . -24.299  -1.087  6.594    1.00 86.97 199 A 1 
ATOM 1509 C CG2 . VAL A 0 199 . -23.013  -3.208  6.546    1.00 86.97 199 A 1 
ATOM 1510 N N   . GLU A 0 200 . -21.749  -1.614  2.800    1.00 91.78 200 A 1 
ATOM 1511 C CA  . GLU A 0 200 . -20.538  -1.929  2.046    1.00 91.78 200 A 1 
ATOM 1512 C C   . GLU A 0 200 . -19.382  -1.008  2.441    1.00 91.78 200 A 1 
ATOM 1513 C CB  . GLU A 0 200 . -20.754  -1.847  0.529    1.00 91.78 200 A 1 
ATOM 1514 O O   . GLU A 0 200 . -19.496  0.220   2.443    1.00 91.78 200 A 1 
ATOM 1515 C CG  . GLU A 0 200 . -21.721  -2.889  -0.059   1.00 91.78 200 A 1 
ATOM 1516 C CD  . GLU A 0 200 . -21.636  -2.938  -1.599   1.00 91.78 200 A 1 
ATOM 1517 O OE1 . GLU A 0 200 . -22.087  -3.932  -2.202   1.00 91.78 200 A 1 
ATOM 1518 O OE2 . GLU A 0 200 . -20.954  -2.074  -2.218   1.00 91.78 200 A 1 
ATOM 1519 N N   . ALA A 0 201 . -18.215  -1.595  2.693    1.00 93.29 201 A 1 
ATOM 1520 C CA  . ALA A 0 201 . -16.969  -0.872  2.908    1.00 93.29 201 A 1 
ATOM 1521 C C   . ALA A 0 201 . -15.889  -1.405  1.967    1.00 93.29 201 A 1 
ATOM 1522 C CB  . ALA A 0 201 . -16.568  -0.972  4.382    1.00 93.29 201 A 1 
ATOM 1523 O O   . ALA A 0 201 . -15.576  -2.594  1.975    1.00 93.29 201 A 1 
ATOM 1524 N N   . LYS A 0 202 . -15.287  -0.527  1.162    1.00 96.80 202 A 1 
ATOM 1525 C CA  . LYS A 0 202 . -14.221  -0.882  0.213    1.00 96.80 202 A 1 
ATOM 1526 C C   . LYS A 0 202 . -12.995  -0.015  0.468    1.00 96.80 202 A 1 
ATOM 1527 C CB  . LYS A 0 202 . -14.708  -0.799  -1.249   1.00 96.80 202 A 1 
ATOM 1528 O O   . LYS A 0 202 . -13.117  1.190   0.688    1.00 96.80 202 A 1 
ATOM 1529 C CG  . LYS A 0 202 . -15.930  -1.692  -1.537   1.00 96.80 202 A 1 
ATOM 1530 C CD  . LYS A 0 202 . -16.626  -1.381  -2.873   1.00 96.80 202 A 1 
ATOM 1531 C CE  . LYS A 0 202 . -17.895  -2.248  -2.935   1.00 96.80 202 A 1 
ATOM 1532 N NZ  . LYS A 0 202 . -18.923  -1.770  -3.890   1.00 96.80 202 A 1 
ATOM 1533 N N   . SER A 0 203 . -11.813  -0.618  0.427    1.00 97.48 203 A 1 
ATOM 1534 C CA  . SER A 0 203 . -10.532  0.084   0.473    1.00 97.48 203 A 1 
ATOM 1535 C C   . SER A 0 203 . -9.637   -0.370  -0.667   1.00 97.48 203 A 1 
ATOM 1536 C CB  . SER A 0 203 . -9.818   -0.094  1.816    1.00 97.48 203 A 1 
ATOM 1537 O O   . SER A 0 203 . -9.489   -1.574  -0.874   1.00 97.48 203 A 1 
ATOM 1538 O OG  . SER A 0 203 . -9.400   -1.430  2.015    1.00 97.48 203 A 1 
ATOM 1539 N N   . TYR A 0 204 . -9.011   0.584   -1.342   1.00 96.50 204 A 1 
ATOM 1540 C CA  . TYR A 0 204 . -8.061   0.363   -2.422   1.00 96.50 204 A 1 
ATOM 1541 C C   . TYR A 0 204 . -6.781   1.122   -2.098   1.00 96.50 204 A 1 
ATOM 1542 C CB  . TYR A 0 204 . -8.657   0.831   -3.756   1.00 96.50 204 A 1 
ATOM 1543 O O   . TYR A 0 204 . -6.783   2.352   -2.025   1.00 96.50 204 A 1 
ATOM 1544 C CG  . TYR A 0 204 . -9.984   0.187   -4.101   1.00 96.50 204 A 1 
ATOM 1545 C CD1 . TYR A 0 204 . -10.005  -1.049  -4.771   1.00 96.50 204 A 1 
ATOM 1546 C CD2 . TYR A 0 204 . -11.192  0.818   -3.741   1.00 96.50 204 A 1 
ATOM 1547 C CE1 . TYR A 0 204 . -11.233  -1.659  -5.088   1.00 96.50 204 A 1 
ATOM 1548 C CE2 . TYR A 0 204 . -12.423  0.212   -4.054   1.00 96.50 204 A 1 
ATOM 1549 O OH  . TYR A 0 204 . -13.629  -1.613  -5.040   1.00 96.50 204 A 1 
ATOM 1550 C CZ  . TYR A 0 204 . -12.443  -1.027  -4.729   1.00 96.50 204 A 1 
ATOM 1551 N N   . ASP A 0 205 . -5.701   0.384   -1.901   1.00 96.90 205 A 1 
ATOM 1552 C CA  . ASP A 0 205 . -4.357   0.918   -1.776   1.00 96.90 205 A 1 
ATOM 1553 C C   . ASP A 0 205 . -3.601   0.564   -3.058   1.00 96.90 205 A 1 
ATOM 1554 C CB  . ASP A 0 205 . -3.684   0.350   -0.516   1.00 96.90 205 A 1 
ATOM 1555 O O   . ASP A 0 205 . -3.589   -0.598  -3.459   1.00 96.90 205 A 1 
ATOM 1556 C CG  . ASP A 0 205 . -4.301   0.876   0.788    1.00 96.90 205 A 1 
ATOM 1557 O OD1 . ASP A 0 205 . -4.482   2.111   0.903    1.00 96.90 205 A 1 
ATOM 1558 O OD2 . ASP A 0 205 . -4.512   0.078   1.732    1.00 96.90 205 A 1 
ATOM 1559 N N   . ASN A 0 206 . -2.996   1.556   -3.710   1.00 97.32 206 A 1 
ATOM 1560 C CA  . ASN A 0 206 . -2.130   1.331   -4.863   1.00 97.32 206 A 1 
ATOM 1561 C C   . ASN A 0 206 . -0.788   2.041   -4.686   1.00 97.32 206 A 1 
ATOM 1562 C CB  . ASN A 0 206 . -2.819   1.733   -6.182   1.00 97.32 206 A 1 
ATOM 1563 O O   . ASN A 0 206 . -0.760   3.226   -4.345   1.00 97.32 206 A 1 
ATOM 1564 C CG  . ASN A 0 206 . -2.042   1.129   -7.340   1.00 97.32 206 A 1 
ATOM 1565 N ND2 . ASN A 0 206 . -1.652   1.860   -8.354   1.00 97.32 206 A 1 
ATOM 1566 O OD1 . ASN A 0 206 . -1.748   -0.045  -7.315   1.00 97.32 206 A 1 
ATOM 1567 N N   . GLU A 0 207 . 0.304    1.336   -4.952   1.00 97.84 207 A 1 
ATOM 1568 C CA  . GLU A 0 207 . 1.668    1.860   -4.997   1.00 97.84 207 A 1 
ATOM 1569 C C   . GLU A 0 207 . 2.260    1.558   -6.373   1.00 97.84 207 A 1 
ATOM 1570 C CB  . GLU A 0 207 . 2.535    1.242   -3.882   1.00 97.84 207 A 1 
ATOM 1571 O O   . GLU A 0 207 . 2.365    0.397   -6.753   1.00 97.84 207 A 1 
ATOM 1572 C CG  . GLU A 0 207 . 2.104    1.685   -2.472   1.00 97.84 207 A 1 
ATOM 1573 C CD  . GLU A 0 207 . 2.978    1.126   -1.331   1.00 97.84 207 A 1 
ATOM 1574 O OE1 . GLU A 0 207 . 2.741    1.541   -0.164   1.00 97.84 207 A 1 
ATOM 1575 O OE2 . GLU A 0 207 . 3.920    0.347   -1.584   1.00 97.84 207 A 1 
ATOM 1576 N N   . ASN A 0 208 . 2.671    2.592   -7.104   1.00 97.51 208 A 1 
ATOM 1577 C CA  . ASN A 0 208 . 3.320    2.450   -8.400   1.00 97.51 208 A 1 
ATOM 1578 C C   . ASN A 0 208 . 4.673    3.157   -8.439   1.00 97.51 208 A 1 
ATOM 1579 C CB  . ASN A 0 208 . 2.391    2.885   -9.542   1.00 97.51 208 A 1 
ATOM 1580 O O   . ASN A 0 208 . 4.900    4.179   -7.786   1.00 97.51 208 A 1 
ATOM 1581 C CG  . ASN A 0 208 . 1.916    4.318   -9.436   1.00 97.51 208 A 1 
ATOM 1582 N ND2 . ASN A 0 208 . 0.647    4.506   -9.167   1.00 97.51 208 A 1 
ATOM 1583 O OD1 . ASN A 0 208 . 2.646    5.281   -9.598   1.00 97.51 208 A 1 
ATOM 1584 N N   . TYR A 0 209 . 5.565    2.587   -9.234   1.00 98.38 209 A 1 
ATOM 1585 C CA  . TYR A 0 209 . 6.869    3.124   -9.571   1.00 98.38 209 A 1 
ATOM 1586 C C   . TYR A 0 209 . 7.093    2.922   -11.062  1.00 98.38 209 A 1 
ATOM 1587 C CB  . TYR A 0 209 . 7.943    2.410   -8.746   1.00 98.38 209 A 1 
ATOM 1588 O O   . TYR A 0 209 . 6.881    1.826   -11.579  1.00 98.38 209 A 1 
ATOM 1589 C CG  . TYR A 0 209 . 9.361    2.718   -9.178   1.00 98.38 209 A 1 
ATOM 1590 C CD1 . TYR A 0 209 . 10.062   1.851   -10.042  1.00 98.38 209 A 1 
ATOM 1591 C CD2 . TYR A 0 209 . 9.970    3.896   -8.717   1.00 98.38 209 A 1 
ATOM 1592 C CE1 . TYR A 0 209 . 11.390   2.149   -10.413  1.00 98.38 209 A 1 
ATOM 1593 C CE2 . TYR A 0 209 . 11.294   4.189   -9.079   1.00 98.38 209 A 1 
ATOM 1594 O OH  . TYR A 0 209 . 13.308   3.598   -10.236  1.00 98.38 209 A 1 
ATOM 1595 C CZ  . TYR A 0 209 . 12.016   3.315   -9.918   1.00 98.38 209 A 1 
ATOM 1596 N N   . ALA A 0 210 . 7.546    3.963   -11.747  1.00 98.38 210 A 1 
ATOM 1597 C CA  . ALA A 0 210 . 7.991    3.852   -13.124  1.00 98.38 210 A 1 
ATOM 1598 C C   . ALA A 0 210 . 9.267    4.663   -13.319  1.00 98.38 210 A 1 
ATOM 1599 C CB  . ALA A 0 210 . 6.866    4.266   -14.079  1.00 98.38 210 A 1 
ATOM 1600 O O   . ALA A 0 210 . 9.316    5.840   -12.957  1.00 98.38 210 A 1 
ATOM 1601 N N   . ARG A 0 211 . 10.279   4.033   -13.913  1.00 98.50 211 A 1 
ATOM 1602 C CA  . ARG A 0 211 . 11.530   4.664   -14.322  1.00 98.50 211 A 1 
ATOM 1603 C C   . ARG A 0 211 . 11.791   4.357   -15.783  1.00 98.50 211 A 1 
ATOM 1604 C CB  . ARG A 0 211 . 12.683   4.210   -13.421  1.00 98.50 211 A 1 
ATOM 1605 O O   . ARG A 0 211 . 11.787   3.196   -16.181  1.00 98.50 211 A 1 
ATOM 1606 C CG  . ARG A 0 211 . 14.039   4.797   -13.855  1.00 98.50 211 A 1 
ATOM 1607 C CD  . ARG A 0 211 . 15.209   4.292   -13.001  1.00 98.50 211 A 1 
ATOM 1608 N NE  . ARG A 0 211 . 15.372   2.823   -13.075  1.00 98.50 211 A 1 
ATOM 1609 N NH1 . ARG A 0 211 . 16.559   2.624   -15.057  1.00 98.50 211 A 1 
ATOM 1610 N NH2 . ARG A 0 211 . 16.133   0.828   -13.874  1.00 98.50 211 A 1 
ATOM 1611 C CZ  . ARG A 0 211 . 16.009   2.114   -14.000  1.00 98.50 211 A 1 
ATOM 1612 N N   . ARG A 0 212 . 12.073   5.404   -16.541  1.00 98.49 212 A 1 
ATOM 1613 C CA  . ARG A 0 212 . 12.477   5.353   -17.936  1.00 98.49 212 A 1 
ATOM 1614 C C   . ARG A 0 212 . 13.838   6.017   -18.081  1.00 98.49 212 A 1 
ATOM 1615 C CB  . ARG A 0 212 . 11.384   6.022   -18.774  1.00 98.49 212 A 1 
ATOM 1616 O O   . ARG A 0 212 . 14.001   7.161   -17.667  1.00 98.49 212 A 1 
ATOM 1617 C CG  . ARG A 0 212 . 11.827   6.126   -20.230  1.00 98.49 212 A 1 
ATOM 1618 C CD  . ARG A 0 212 . 10.672   6.425   -21.176  1.00 98.49 212 A 1 
ATOM 1619 N NE  . ARG A 0 212 . 10.249   7.834   -21.077  1.00 98.49 212 A 1 
ATOM 1620 N NH1 . ARG A 0 212 . 8.585    7.718   -22.644  1.00 98.49 212 A 1 
ATOM 1621 N NH2 . ARG A 0 212 . 8.995    9.645   -21.705  1.00 98.49 212 A 1 
ATOM 1622 C CZ  . ARG A 0 212 . 9.300    8.392   -21.796  1.00 98.49 212 A 1 
ATOM 1623 N N   . VAL A 0 213 . 14.794   5.306   -18.664  1.00 98.57 213 A 1 
ATOM 1624 C CA  . VAL A 0 213 . 16.122   5.818   -19.023  1.00 98.57 213 A 1 
ATOM 1625 C C   . VAL A 0 213 . 16.277   5.723   -20.531  1.00 98.57 213 A 1 
ATOM 1626 C CB  . VAL A 0 213 . 17.244   5.053   -18.299  1.00 98.57 213 A 1 
ATOM 1627 O O   . VAL A 0 213 . 15.965   4.683   -21.112  1.00 98.57 213 A 1 
ATOM 1628 C CG1 . VAL A 0 213 . 18.641   5.541   -18.704  1.00 98.57 213 A 1 
ATOM 1629 C CG2 . VAL A 0 213 . 17.111   5.231   -16.781  1.00 98.57 213 A 1 
ATOM 1630 N N   . ARG A 0 214 . 16.732   6.810   -21.148  1.00 97.94 214 A 1 
ATOM 1631 C CA  . ARG A 0 214 . 17.156   6.878   -22.547  1.00 97.94 214 A 1 
ATOM 1632 C C   . ARG A 0 214 . 18.532   7.523   -22.586  1.00 97.94 214 A 1 
ATOM 1633 C CB  . ARG A 0 214 . 16.146   7.670   -23.393  1.00 97.94 214 A 1 
ATOM 1634 O O   . ARG A 0 214 . 18.699   8.580   -21.978  1.00 97.94 214 A 1 
ATOM 1635 C CG  . ARG A 0 214 . 14.735   7.062   -23.414  1.00 97.94 214 A 1 
ATOM 1636 C CD  . ARG A 0 214 . 14.731   5.670   -24.060  1.00 97.94 214 A 1 
ATOM 1637 N NE  . ARG A 0 214 . 13.383   5.071   -24.091  1.00 97.94 214 A 1 
ATOM 1638 N NH1 . ARG A 0 214 . 13.458   3.860   -22.127  1.00 97.94 214 A 1 
ATOM 1639 N NH2 . ARG A 0 214 . 11.636   3.812   -23.375  1.00 97.94 214 A 1 
ATOM 1640 C CZ  . ARG A 0 214 . 12.849   4.248   -23.204  1.00 97.94 214 A 1 
ATOM 1641 N N   . ALA A 0 215 . 19.489   6.865   -23.214  1.00 97.69 215 A 1 
ATOM 1642 C CA  . ALA A 0 215 . 20.826   7.382   -23.432  1.00 97.69 215 A 1 
ATOM 1643 C C   . ALA A 0 215 . 21.203   7.147   -24.891  1.00 97.69 215 A 1 
ATOM 1644 C CB  . ALA A 0 215 . 21.808   6.724   -22.458  1.00 97.69 215 A 1 
ATOM 1645 O O   . ALA A 0 215 . 20.971   6.050   -25.379  1.00 97.69 215 A 1 
ATOM 1646 N N   . ASP A 0 216 . 21.760   8.168   -25.519  1.00 96.38 216 A 1 
ATOM 1647 C CA  . ASP A 0 216 . 22.124   8.222   -26.934  1.00 96.38 216 A 1 
ATOM 1648 C C   . ASP A 0 216 . 23.554   8.791   -27.001  1.00 96.38 216 A 1 
ATOM 1649 C CB  . ASP A 0 216 . 21.055   9.081   -27.621  1.00 96.38 216 A 1 
ATOM 1650 O O   . ASP A 0 216 . 23.872   9.764   -26.300  1.00 96.38 216 A 1 
ATOM 1651 C CG  . ASP A 0 216 . 21.330   9.408   -29.085  1.00 96.38 216 A 1 
ATOM 1652 O OD1 . ASP A 0 216 . 20.441   9.085   -29.894  1.00 96.38 216 A 1 
ATOM 1653 O OD2 . ASP A 0 216 . 22.317   10.142  -29.305  1.00 96.38 216 A 1 
ATOM 1654 N N   . ASP A 0 217 . 24.458   8.096   -27.698  1.00 94.64 217 A 1 
ATOM 1655 C CA  . ASP A 0 217 . 25.879   8.451   -27.827  1.00 94.64 217 A 1 
ATOM 1656 C C   . ASP A 0 217 . 26.345   8.351   -29.282  1.00 94.64 217 A 1 
ATOM 1657 C CB  . ASP A 0 217 . 26.756   7.625   -26.855  1.00 94.64 217 A 1 
ATOM 1658 O O   . ASP A 0 217 . 27.108   7.450   -29.647  1.00 94.64 217 A 1 
ATOM 1659 C CG  . ASP A 0 217 . 28.266   7.949   -26.897  1.00 94.64 217 A 1 
ATOM 1660 O OD1 . ASP A 0 217 . 28.679   9.121   -26.744  1.00 94.64 217 A 1 
ATOM 1661 O OD2 . ASP A 0 217 . 29.150   7.058   -26.782  1.00 94.64 217 A 1 
ATOM 1662 N N   . ASP A 0 218 . 25.934   9.338   -30.071  1.00 93.64 218 A 1 
ATOM 1663 C CA  . ASP A 0 218 . 26.398   9.574   -31.432  1.00 93.64 218 A 1 
ATOM 1664 C C   . ASP A 0 218 . 27.882   9.957   -31.482  1.00 93.64 218 A 1 
ATOM 1665 C CB  . ASP A 0 218 . 25.598   10.727  -32.048  1.00 93.64 218 A 1 
ATOM 1666 O O   . ASP A 0 218 . 28.328   10.945  -30.886  1.00 93.64 218 A 1 
ATOM 1667 C CG  . ASP A 0 218 . 24.219   10.343  -32.566  1.00 93.64 218 A 1 
ATOM 1668 O OD1 . ASP A 0 218 . 24.126   9.209   -33.075  1.00 93.64 218 A 1 
ATOM 1669 O OD2 . ASP A 0 218 . 23.403   11.287  -32.687  1.00 93.64 218 A 1 
ATOM 1670 N N   . GLN A 0 219 . 28.663   9.230   -32.274  1.00 92.71 219 A 1 
ATOM 1671 C CA  . GLN A 0 219 . 30.037   9.568   -32.638  1.00 92.71 219 A 1 
ATOM 1672 C C   . GLN A 0 219 . 30.197   9.511   -34.148  1.00 92.71 219 A 1 
ATOM 1673 C CB  . GLN A 0 219 . 31.032   8.613   -31.965  1.00 92.71 219 A 1 
ATOM 1674 O O   . GLN A 0 219 . 29.781   8.551   -34.785  1.00 92.71 219 A 1 
ATOM 1675 C CG  . GLN A 0 219 . 31.090   8.850   -30.454  1.00 92.71 219 A 1 
ATOM 1676 C CD  . GLN A 0 219 . 31.966   7.841   -29.729  1.00 92.71 219 A 1 
ATOM 1677 N NE2 . GLN A 0 219 . 31.574   7.413   -28.549  1.00 92.71 219 A 1 
ATOM 1678 O OE1 . GLN A 0 219 . 33.038   7.433   -30.156  1.00 92.71 219 A 1 
ATOM 1679 N N   . TRP A 0 220 . 30.855   10.512  -34.724  1.00 92.64 220 A 1 
ATOM 1680 C CA  . TRP A 0 220 . 31.146   10.527  -36.154  1.00 92.64 220 A 1 
ATOM 1681 C C   . TRP A 0 220 . 32.443   11.275  -36.458  1.00 92.64 220 A 1 
ATOM 1682 C CB  . TRP A 0 220 . 29.955   11.124  -36.915  1.00 92.64 220 A 1 
ATOM 1683 O O   . TRP A 0 220 . 32.863   12.165  -35.705  1.00 92.64 220 A 1 
ATOM 1684 C CG  . TRP A 0 220 . 29.658   12.556  -36.592  1.00 92.64 220 A 1 
ATOM 1685 C CD1 . TRP A 0 220 . 28.812   12.992  -35.633  1.00 92.64 220 A 1 
ATOM 1686 C CD2 . TRP A 0 220 . 30.205   13.750  -37.222  1.00 92.64 220 A 1 
ATOM 1687 C CE2 . TRP A 0 220 . 29.652   14.895  -36.573  1.00 92.64 220 A 1 
ATOM 1688 C CE3 . TRP A 0 220 . 31.097   13.979  -38.289  1.00 92.64 220 A 1 
ATOM 1689 N NE1 . TRP A 0 220 . 28.793   14.372  -35.625  1.00 92.64 220 A 1 
ATOM 1690 C CH2 . TRP A 0 220 . 30.888   16.395  -38.019  1.00 92.64 220 A 1 
ATOM 1691 C CZ2 . TRP A 0 220 . 29.991   16.204  -36.952  1.00 92.64 220 A 1 
ATOM 1692 C CZ3 . TRP A 0 220 . 31.434   15.284  -38.687  1.00 92.64 220 A 1 
ATOM 1693 N N   . ALA A 0 221 . 33.071   10.931  -37.579  1.00 90.36 221 A 1 
ATOM 1694 C CA  . ALA A 0 221 . 34.123   11.739  -38.180  1.00 90.36 221 A 1 
ATOM 1695 C C   . ALA A 0 221 . 34.054   11.703  -39.708  1.00 90.36 221 A 1 
ATOM 1696 C CB  . ALA A 0 221 . 35.503   11.295  -37.683  1.00 90.36 221 A 1 
ATOM 1697 O O   . ALA A 0 221 . 33.613   10.716  -40.292  1.00 90.36 221 A 1 
ATOM 1698 N N   . GLU A 0 222 . 34.533   12.780  -40.320  1.00 87.50 222 A 1 
ATOM 1699 C CA  . GLU A 0 222 . 34.717   12.925  -41.762  1.00 87.50 222 A 1 
ATOM 1700 C C   . GLU A 0 222 . 36.134   13.449  -42.016  1.00 87.50 222 A 1 
ATOM 1701 C CB  . GLU A 0 222 . 33.688   13.908  -42.351  1.00 87.50 222 A 1 
ATOM 1702 O O   . GLU A 0 222 . 36.560   14.411  -41.364  1.00 87.50 222 A 1 
ATOM 1703 C CG  . GLU A 0 222 . 32.220   13.458  -42.241  1.00 87.50 222 A 1 
ATOM 1704 C CD  . GLU A 0 222 . 31.221   14.510  -42.771  1.00 87.50 222 A 1 
ATOM 1705 O OE1 . GLU A 0 222 . 30.004   14.217  -42.789  1.00 87.50 222 A 1 
ATOM 1706 O OE2 . GLU A 0 222 . 31.640   15.634  -43.150  1.00 87.50 222 A 1 
ATOM 1707 N N   . ASP A 0 223 . 36.830   12.840  -42.969  1.00 82.19 223 A 1 
ATOM 1708 C CA  . ASP A 0 223 . 38.101   13.307  -43.516  1.00 82.19 223 A 1 
ATOM 1709 C C   . ASP A 0 223 . 37.960   13.494  -45.032  1.00 82.19 223 A 1 
ATOM 1710 C CB  . ASP A 0 223 . 39.243   12.349  -43.137  1.00 82.19 223 A 1 
ATOM 1711 O O   . ASP A 0 223 . 37.265   12.744  -45.721  1.00 82.19 223 A 1 
ATOM 1712 C CG  . ASP A 0 223 . 40.643   12.894  -43.464  1.00 82.19 223 A 1 
ATOM 1713 O OD1 . ASP A 0 223 . 40.731   14.074  -43.884  1.00 82.19 223 A 1 
ATOM 1714 O OD2 . ASP A 0 223 . 41.610   12.129  -43.242  1.00 82.19 223 A 1 
ATOM 1715 N N   . TYR A 0 224 . 38.564   14.552  -45.555  1.00 83.20 224 A 1 
ATOM 1716 C CA  . TYR A 0 224 . 38.562   14.864  -46.976  1.00 83.20 224 A 1 
ATOM 1717 C C   . TYR A 0 224 . 39.888   15.504  -47.359  1.00 83.20 224 A 1 
ATOM 1718 C CB  . TYR A 0 224 . 37.383   15.797  -47.307  1.00 83.20 224 A 1 
ATOM 1719 O O   . TYR A 0 224 . 40.071   16.718  -47.163  1.00 83.20 224 A 1 
ATOM 1720 C CG  . TYR A 0 224 . 37.284   16.185  -48.776  1.00 83.20 224 A 1 
ATOM 1721 C CD1 . TYR A 0 224 . 37.714   17.453  -49.208  1.00 83.20 224 A 1 
ATOM 1722 C CD2 . TYR A 0 224 . 36.808   15.255  -49.717  1.00 83.20 224 A 1 
ATOM 1723 C CE1 . TYR A 0 224 . 37.646   17.799  -50.571  1.00 83.20 224 A 1 
ATOM 1724 C CE2 . TYR A 0 224 . 36.730   15.588  -51.082  1.00 83.20 224 A 1 
ATOM 1725 O OH  . TYR A 0 224 . 37.084   17.232  -52.818  1.00 83.20 224 A 1 
ATOM 1726 C CZ  . TYR A 0 224 . 37.150   16.862  -51.508  1.00 83.20 224 A 1 
ATOM 1727 N N   . ASP A 0 225 . 40.765   14.740  -48.011  1.00 80.56 225 A 1 
ATOM 1728 C CA  . ASP A 0 225 . 41.934   15.308  -48.653  1.00 80.56 225 A 1 
ATOM 1729 C C   . ASP A 0 225 . 41.679   15.561  -50.133  1.00 80.56 225 A 1 
ATOM 1730 C CB  . ASP A 0 225 . 43.266   14.576  -48.410  1.00 80.56 225 A 1 
ATOM 1731 O O   . ASP A 0 225 . 41.063   14.820  -50.902  1.00 80.56 225 A 1 
ATOM 1732 C CG  . ASP A 0 225 . 43.644   14.427  -46.941  1.00 80.56 225 A 1 
ATOM 1733 O OD1 . ASP A 0 225 . 43.656   15.521  -46.324  1.00 80.56 225 A 1 
ATOM 1734 O OD2 . ASP A 0 225 . 44.310   13.426  -46.599  1.00 80.56 225 A 1 
ATOM 1735 N N   . ARG A 0 226 . 42.209   16.691  -50.594  1.00 75.27 226 A 1 
ATOM 1736 C CA  . ARG A 0 226 . 42.275   16.997  -52.019  1.00 75.27 226 A 1 
ATOM 1737 C C   . ARG A 0 226 . 43.681   17.397  -52.387  1.00 75.27 226 A 1 
ATOM 1738 C CB  . ARG A 0 226 . 41.211   18.037  -52.360  1.00 75.27 226 A 1 
ATOM 1739 O O   . ARG A 0 226 . 44.142   18.475  -52.011  1.00 75.27 226 A 1 
ATOM 1740 C CG  . ARG A 0 226 . 41.116   18.210  -53.873  1.00 75.27 226 A 1 
ATOM 1741 C CD  . ARG A 0 226 . 39.977   19.165  -54.222  1.00 75.27 226 A 1 
ATOM 1742 N NE  . ARG A 0 226 . 39.956   19.371  -55.680  1.00 75.27 226 A 1 
ATOM 1743 N NH1 . ARG A 0 226 . 40.023   21.659  -55.709  1.00 75.27 226 A 1 
ATOM 1744 N NH2 . ARG A 0 226 . 40.775   20.496  -57.459  1.00 75.27 226 A 1 
ATOM 1745 C CZ  . ARG A 0 226 . 40.221   20.506  -56.284  1.00 75.27 226 A 1 
ATOM 1746 N N   . TYR A 0 227 . 44.333   16.590  -53.217  1.00 72.46 227 A 1 
ATOM 1747 C CA  . TYR A 0 227 . 45.663   16.877  -53.738  1.00 72.46 227 A 1 
ATOM 1748 C C   . TYR A 0 227 . 45.609   17.224  -55.227  1.00 72.46 227 A 1 
ATOM 1749 C CB  . TYR A 0 227 . 46.634   15.735  -53.401  1.00 72.46 227 A 1 
ATOM 1750 O O   . TYR A 0 227 . 45.311   16.400  -56.089  1.00 72.46 227 A 1 
ATOM 1751 C CG  . TYR A 0 227 . 46.197   14.350  -53.840  1.00 72.46 227 A 1 
ATOM 1752 C CD1 . TYR A 0 227 . 45.392   13.570  -52.986  1.00 72.46 227 A 1 
ATOM 1753 C CD2 . TYR A 0 227 . 46.596   13.838  -55.093  1.00 72.46 227 A 1 
ATOM 1754 C CE1 . TYR A 0 227 . 44.975   12.286  -53.377  1.00 72.46 227 A 1 
ATOM 1755 C CE2 . TYR A 0 227 . 46.183   12.549  -55.485  1.00 72.46 227 A 1 
ATOM 1756 O OH  . TYR A 0 227 . 44.974   10.539  -55.028  1.00 72.46 227 A 1 
ATOM 1757 C CZ  . TYR A 0 227 . 45.372   11.773  -54.627  1.00 72.46 227 A 1 
ATOM 1758 N N   . ASP A 0 228 . 45.977   18.462  -55.558  1.00 64.68 228 A 1 
ATOM 1759 C CA  . ASP A 0 228 . 46.302   18.846  -56.928  1.00 64.68 228 A 1 
ATOM 1760 C C   . ASP A 0 228 . 47.838   18.820  -57.077  1.00 64.68 228 A 1 
ATOM 1761 C CB  . ASP A 0 228 . 45.673   20.219  -57.270  1.00 64.68 228 A 1 
ATOM 1762 O O   . ASP A 0 228 . 48.527   19.776  -56.692  1.00 64.68 228 A 1 
ATOM 1763 C CG  . ASP A 0 228 . 44.140   20.231  -57.490  1.00 64.68 228 A 1 
ATOM 1764 O OD1 . ASP A 0 228 . 43.576   19.250  -58.020  1.00 64.68 228 A 1 
ATOM 1765 O OD2 . ASP A 0 228 . 43.499   21.296  -57.283  1.00 64.68 228 A 1 
ATOM 1766 N N   . ALA A 0 229 . 48.417   17.751  -57.653  1.00 56.31 229 A 1 
ATOM 1767 C CA  . ALA A 0 229 . 49.805   17.804  -58.120  1.00 56.31 229 A 1 
ATOM 1768 C C   . ALA A 0 229 . 49.871   18.733  -59.342  1.00 56.31 229 A 1 
ATOM 1769 C CB  . ALA A 0 229 . 50.376   16.405  -58.391  1.00 56.31 229 A 1 
ATOM 1770 O O   . ALA A 0 229 . 49.758   18.310  -60.495  1.00 56.31 229 A 1 
ATOM 1771 N N   . GLY A 0 230 . 49.992   20.035  -59.077  1.00 48.16 230 A 1 
ATOM 1772 C CA  . GLY A 0 230 . 50.183   21.048  -60.104  1.00 48.16 230 A 1 
ATOM 1773 C C   . GLY A 0 230 . 51.408   20.729  -60.963  1.00 48.16 230 A 1 
ATOM 1774 O O   . GLY A 0 230 . 52.387   20.175  -60.470  1.00 48.16 230 A 1 
ATOM 1775 N N   . GLU A 0 231 . 51.335   21.092  -62.244  1.00 43.94 231 A 1 
ATOM 1776 C CA  . GLU A 0 231 . 52.371   20.968  -63.279  1.00 43.94 231 A 1 
ATOM 1777 C C   . GLU A 0 231 . 53.726   21.573  -62.837  1.00 43.94 231 A 1 
ATOM 1778 C CB  . GLU A 0 231 . 51.868   21.687  -64.550  1.00 43.94 231 A 1 
ATOM 1779 O O   . GLU A 0 231 . 54.106   22.684  -63.219  1.00 43.94 231 A 1 
ATOM 1780 C CG  . GLU A 0 231 . 50.577   21.124  -65.174  1.00 43.94 231 A 1 
ATOM 1781 C CD  . GLU A 0 231 . 50.012   22.015  -66.303  1.00 43.94 231 A 1 
ATOM 1782 O OE1 . GLU A 0 231 . 49.188   21.505  -67.097  1.00 43.94 231 A 1 
ATOM 1783 O OE2 . GLU A 0 231 . 50.368   23.217  -66.373  1.00 43.94 231 A 1 
ATOM 1784 N N   . GLY A 0 232 . 54.476   20.872  -61.994  1.00 38.64 232 A 1 
ATOM 1785 C CA  . GLY A 0 232 . 55.816   21.259  -61.586  1.00 38.64 232 A 1 
ATOM 1786 C C   . GLY A 0 232 . 56.808   20.812  -62.643  1.00 38.64 232 A 1 
ATOM 1787 O O   . GLY A 0 232 . 57.253   19.689  -62.549  1.00 38.64 232 A 1 
ATOM 1788 N N   . ASP A 0 233 . 57.078   21.646  -63.662  1.00 41.50 233 A 1 
ATOM 1789 C CA  . ASP A 0 233 . 58.346   21.657  -64.430  1.00 41.50 233 A 1 
ATOM 1790 C C   . ASP A 0 233 . 58.396   22.719  -65.550  1.00 41.50 233 A 1 
ATOM 1791 C CB  . ASP A 0 233 . 58.739   20.250  -64.944  1.00 41.50 233 A 1 
ATOM 1792 O O   . ASP A 0 233 . 58.826   22.498  -66.683  1.00 41.50 233 A 1 
ATOM 1793 C CG  . ASP A 0 233 . 59.769   19.556  -64.052  1.00 41.50 233 A 1 
ATOM 1794 O OD1 . ASP A 0 233 . 60.072   20.079  -62.952  1.00 41.50 233 A 1 
ATOM 1795 O OD2 . ASP A 0 233 . 60.396   18.616  -64.587  1.00 41.50 233 A 1 
ATOM 1796 N N   . ALA A 0 234 . 58.024   23.967  -65.256  1.00 36.89 234 A 1 
ATOM 1797 C CA  . ALA A 0 234 . 58.267   25.064  -66.204  1.00 36.89 234 A 1 
ATOM 1798 C C   . ALA A 0 234 . 59.743   25.546  -66.248  1.00 36.89 234 A 1 
ATOM 1799 C CB  . ALA A 0 234 . 57.267   26.194  -65.941  1.00 36.89 234 A 1 
ATOM 1800 O O   . ALA A 0 234 . 60.041   26.503  -66.976  1.00 36.89 234 A 1 
ATOM 1801 N N   . TYR A 0 235 . 60.674   24.925  -65.504  1.00 34.43 235 A 1 
ATOM 1802 C CA  . TYR A 0 235 . 62.030   25.452  -65.266  1.00 34.43 235 A 1 
ATOM 1803 C C   . TYR A 0 235 . 63.178   24.711  -65.981  1.00 34.43 235 A 1 
ATOM 1804 C CB  . TYR A 0 235 . 62.274   25.705  -63.769  1.00 34.43 235 A 1 
ATOM 1805 O O   . TYR A 0 235 . 64.305   24.666  -65.501  1.00 34.43 235 A 1 
ATOM 1806 C CG  . TYR A 0 235 . 63.003   27.017  -63.522  1.00 34.43 235 A 1 
ATOM 1807 C CD1 . TYR A 0 235 . 64.402   27.050  -63.363  1.00 34.43 235 A 1 
ATOM 1808 C CD2 . TYR A 0 235 . 62.267   28.217  -63.484  1.00 34.43 235 A 1 
ATOM 1809 C CE1 . TYR A 0 235 . 65.063   28.278  -63.155  1.00 34.43 235 A 1 
ATOM 1810 C CE2 . TYR A 0 235 . 62.920   29.446  -63.270  1.00 34.43 235 A 1 
ATOM 1811 O OH  . TYR A 0 235 . 64.950   30.661  -62.882  1.00 34.43 235 A 1 
ATOM 1812 C CZ  . TYR A 0 235 . 64.321   29.476  -63.101  1.00 34.43 235 A 1 
ATOM 1813 N N   . GLY A 0 236 . 62.929   24.201  -67.190  1.00 35.41 236 A 1 
ATOM 1814 C CA  . GLY A 0 236 . 63.983   23.803  -68.139  1.00 35.41 236 A 1 
ATOM 1815 C C   . GLY A 0 236 . 64.339   24.875  -69.182  1.00 35.41 236 A 1 
ATOM 1816 O O   . GLY A 0 236 . 65.134   24.625  -70.089  1.00 35.41 236 A 1 
ATOM 1817 N N   . ARG A 0 237 . 63.737   26.074  -69.123  1.00 37.09 237 A 1 
ATOM 1818 C CA  . ARG A 0 237 . 64.019   27.140  -70.097  1.00 37.09 237 A 1 
ATOM 1819 C C   . ARG A 0 237 . 65.349   27.805  -69.772  1.00 37.09 237 A 1 
ATOM 1820 C CB  . ARG A 0 237 . 62.853   28.140  -70.210  1.00 37.09 237 A 1 
ATOM 1821 O O   . ARG A 0 237 . 65.400   28.726  -68.963  1.00 37.09 237 A 1 
ATOM 1822 C CG  . ARG A 0 237 . 61.739   27.551  -71.088  1.00 37.09 237 A 1 
ATOM 1823 C CD  . ARG A 0 237 . 60.658   28.573  -71.461  1.00 37.09 237 A 1 
ATOM 1824 N NE  . ARG A 0 237 . 59.564   28.617  -70.473  1.00 37.09 237 A 1 
ATOM 1825 N NH1 . ARG A 0 237 . 57.857   29.146  -71.926  1.00 37.09 237 A 1 
ATOM 1826 N NH2 . ARG A 0 237 . 57.402   28.744  -69.778  1.00 37.09 237 A 1 
ATOM 1827 C CZ  . ARG A 0 237 . 58.286   28.841  -70.730  1.00 37.09 237 A 1 
ATOM 1828 N N   . ALA A 0 238 . 66.403   27.355  -70.456  1.00 33.53 238 A 1 
ATOM 1829 C CA  . ALA A 0 238 . 67.648   28.092  -70.614  1.00 33.53 238 A 1 
ATOM 1830 C C   . ALA A 0 238 . 67.318   29.574  -70.835  1.00 33.53 238 A 1 
ATOM 1831 C CB  . ALA A 0 238 . 68.426   27.503  -71.802  1.00 33.53 238 A 1 
ATOM 1832 O O   . ALA A 0 238 . 66.740   29.947  -71.861  1.00 33.53 238 A 1 
ATOM 1833 N N   . ALA A 0 239 . 67.630   30.407  -69.841  1.00 28.79 239 A 1 
ATOM 1834 C CA  . ALA A 0 239 . 67.590   31.846  -69.991  1.00 28.79 239 A 1 
ATOM 1835 C C   . ALA A 0 239 . 68.475   32.167  -71.194  1.00 28.79 239 A 1 
ATOM 1836 C CB  . ALA A 0 239 . 68.082   32.503  -68.695  1.00 28.79 239 A 1 
ATOM 1837 O O   . ALA A 0 239 . 69.682   31.934  -71.158  1.00 28.79 239 A 1 
ATOM 1838 N N   . SER A 0 240 . 67.853   32.609  -72.287  1.00 37.43 240 A 1 
ATOM 1839 C CA  . SER A 0 240 . 68.542   32.985  -73.512  1.00 37.43 240 A 1 
ATOM 1840 C C   . SER A 0 240 . 69.682   33.927  -73.147  1.00 37.43 240 A 1 
ATOM 1841 C CB  . SER A 0 240 . 67.558   33.662  -74.472  1.00 37.43 240 A 1 
ATOM 1842 O O   . SER A 0 240 . 69.434   35.048  -72.687  1.00 37.43 240 A 1 
ATOM 1843 O OG  . SER A 0 240 . 66.914   34.742  -73.821  1.00 37.43 240 A 1 
ATOM 1844 N N   . GLU A 0 241 . 70.914   33.448  -73.314  1.00 32.61 241 A 1 
ATOM 1845 C CA  . GLU A 0 241 . 72.124   34.238  -73.175  1.00 32.61 241 A 1 
ATOM 1846 C C   . GLU A 0 241 . 71.932   35.485  -74.038  1.00 32.61 241 A 1 
ATOM 1847 C CB  . GLU A 0 241 . 73.334   33.386  -73.588  1.00 32.61 241 A 1 
ATOM 1848 O O   . GLU A 0 241 . 71.732   35.420  -75.254  1.00 32.61 241 A 1 
ATOM 1849 C CG  . GLU A 0 241 . 74.686   34.015  -73.211  1.00 32.61 241 A 1 
ATOM 1850 C CD  . GLU A 0 241 . 75.886   33.101  -73.538  1.00 32.61 241 A 1 
ATOM 1851 O OE1 . GLU A 0 241 . 77.012   33.450  -73.112  1.00 32.61 241 A 1 
ATOM 1852 O OE2 . GLU A 0 241 . 75.690   32.087  -74.244  1.00 32.61 241 A 1 
ATOM 1853 N N   . LYS A 0 242 . 71.862   36.632  -73.364  1.00 31.50 242 A 1 
ATOM 1854 C CA  . LYS A 0 242 . 71.639   37.941  -73.963  1.00 31.50 242 A 1 
ATOM 1855 C C   . LYS A 0 242 . 72.878   38.264  -74.798  1.00 31.50 242 A 1 
ATOM 1856 C CB  . LYS A 0 242 . 71.344   38.921  -72.811  1.00 31.50 242 A 1 
ATOM 1857 O O   . LYS A 0 242 . 73.807   38.895  -74.306  1.00 31.50 242 A 1 
ATOM 1858 C CG  . LYS A 0 242 . 70.677   40.237  -73.231  1.00 31.50 242 A 1 
ATOM 1859 C CD  . LYS A 0 242 . 70.448   41.097  -71.977  1.00 31.50 242 A 1 
ATOM 1860 C CE  . LYS A 0 242 . 69.631   42.357  -72.286  1.00 31.50 242 A 1 
ATOM 1861 N NZ  . LYS A 0 242 . 69.441   43.184  -71.065  1.00 31.50 242 A 1 
ATOM 1862 N N   . SER A 0 243 . 72.910   37.774  -76.037  1.00 31.40 243 A 1 
ATOM 1863 C CA  . SER A 0 243 . 73.985   38.008  -76.998  1.00 31.40 243 A 1 
ATOM 1864 C C   . SER A 0 243 . 74.054   39.503  -77.306  1.00 31.40 243 A 1 
ATOM 1865 C CB  . SER A 0 243 . 73.764   37.173  -78.267  1.00 31.40 243 A 1 
ATOM 1866 O O   . SER A 0 243 . 73.301   40.038  -78.120  1.00 31.40 243 A 1 
ATOM 1867 O OG  . SER A 0 243 . 74.866   37.295  -79.148  1.00 31.40 243 A 1 
ATOM 1868 N N   . TRP A 0 244 . 74.939   40.202  -76.599  1.00 27.70 244 A 1 
ATOM 1869 C CA  . TRP A 0 244 . 75.397   41.522  -76.990  1.00 27.70 244 A 1 
ATOM 1870 C C   . TRP A 0 244 . 76.514   41.360  -78.016  1.00 27.70 244 A 1 
ATOM 1871 C CB  . TRP A 0 244 . 75.857   42.329  -75.770  1.00 27.70 244 A 1 
ATOM 1872 O O   . TRP A 0 244 . 77.567   40.809  -77.718  1.00 27.70 244 A 1 
ATOM 1873 C CG  . TRP A 0 244 . 74.762   43.055  -75.056  1.00 27.70 244 A 1 
ATOM 1874 C CD1 . TRP A 0 244 . 73.946   42.526  -74.119  1.00 27.70 244 A 1 
ATOM 1875 C CD2 . TRP A 0 244 . 74.357   44.451  -75.205  1.00 27.70 244 A 1 
ATOM 1876 C CE2 . TRP A 0 244 . 73.273   44.703  -74.311  1.00 27.70 244 A 1 
ATOM 1877 C CE3 . TRP A 0 244 . 74.803   45.532  -75.995  1.00 27.70 244 A 1 
ATOM 1878 N NE1 . TRP A 0 244 . 73.079   43.500  -73.663  1.00 27.70 244 A 1 
ATOM 1879 C CH2 . TRP A 0 244 . 73.127   47.015  -75.013  1.00 27.70 244 A 1 
ATOM 1880 C CZ2 . TRP A 0 244 . 72.660   45.961  -74.207  1.00 27.70 244 A 1 
ATOM 1881 C CZ3 . TRP A 0 244 . 74.196   46.799  -75.901  1.00 27.70 244 A 1 
ATOM 1882 N N   . GLY A 0 245 . 76.277   41.909  -79.206  1.00 33.17 245 A 1 
ATOM 1883 C CA  . GLY A 0 245 . 77.330   42.486  -80.036  1.00 33.17 245 A 1 
ATOM 1884 C C   . GLY A 0 245 . 78.159   41.514  -80.871  1.00 33.17 245 A 1 
ATOM 1885 O O   . GLY A 0 245 . 79.248   41.103  -80.485  1.00 33.17 245 A 1 
ATOM 1886 N N   . LYS A 0 246 . 77.718   41.299  -82.116  1.00 30.35 246 A 1 
ATOM 1887 C CA  . LYS A 0 246 . 78.625   41.063  -83.247  1.00 30.35 246 A 1 
ATOM 1888 C C   . LYS A 0 246 . 79.598   42.248  -83.360  1.00 30.35 246 A 1 
ATOM 1889 C CB  . LYS A 0 246 . 77.821   40.968  -84.559  1.00 30.35 246 A 1 
ATOM 1890 O O   . LYS A 0 246 . 79.167   43.351  -83.681  1.00 30.35 246 A 1 
ATOM 1891 C CG  . LYS A 0 246 . 77.155   39.613  -84.824  1.00 30.35 246 A 1 
ATOM 1892 C CD  . LYS A 0 246 . 76.478   39.643  -86.205  1.00 30.35 246 A 1 
ATOM 1893 C CE  . LYS A 0 246 . 75.928   38.263  -86.581  1.00 30.35 246 A 1 
ATOM 1894 N NZ  . LYS A 0 246 . 75.335   38.261  -87.943  1.00 30.35 246 A 1 
ATOM 1895 N N   . GLY A 0 247 . 80.890   42.009  -83.159  1.00 31.54 247 A 1 
ATOM 1896 C CA  . GLY A 0 247 . 81.963   42.967  -83.431  1.00 31.54 247 A 1 
ATOM 1897 C C   . GLY A 0 247 . 83.172   42.247  -84.024  1.00 31.54 247 A 1 
ATOM 1898 O O   . GLY A 0 247 . 83.834   41.478  -83.345  1.00 31.54 247 A 1 
ATOM 1899 N N   . SER A 0 248 . 83.391   42.461  -85.318  1.00 30.76 248 A 1 
ATOM 1900 C CA  . SER A 0 248 . 84.379   41.840  -86.209  1.00 30.76 248 A 1 
ATOM 1901 C C   . SER A 0 248 . 85.833   41.862  -85.697  1.00 30.76 248 A 1 
ATOM 1902 C CB  . SER A 0 248 . 84.279   42.656  -87.506  1.00 30.76 248 A 1 
ATOM 1903 O O   . SER A 0 248 . 86.375   42.935  -85.454  1.00 30.76 248 A 1 
ATOM 1904 O OG  . SER A 0 248 . 85.098   42.152  -88.531  1.00 30.76 248 A 1 
ATOM 1905 N N   . GLY A 0 249 . 86.505   40.705  -85.647  1.00 34.54 249 A 1 
ATOM 1906 C CA  . GLY A 0 249 . 87.957   40.625  -85.431  1.00 34.54 249 A 1 
ATOM 1907 C C   . GLY A 0 249 . 88.476   39.188  -85.328  1.00 34.54 249 A 1 
ATOM 1908 O O   . GLY A 0 249 . 88.031   38.426  -84.482  1.00 34.54 249 A 1 
ATOM 1909 N N   . TYR A 0 250 . 89.395   38.814  -86.219  1.00 32.17 250 A 1 
ATOM 1910 C CA  . TYR A 0 250 . 90.046   37.503  -86.337  1.00 32.17 250 A 1 
ATOM 1911 C C   . TYR A 0 250 . 90.588   36.949  -85.001  1.00 32.17 250 A 1 
ATOM 1912 C CB  . TYR A 0 250 . 91.236   37.680  -87.302  1.00 32.17 250 A 1 
ATOM 1913 O O   . TYR A 0 250 . 91.445   37.573  -84.383  1.00 32.17 250 A 1 
ATOM 1914 C CG  . TYR A 0 250 . 90.965   37.431  -88.774  1.00 32.17 250 A 1 
ATOM 1915 C CD1 . TYR A 0 250 . 91.600   36.341  -89.401  1.00 32.17 250 A 1 
ATOM 1916 C CD2 . TYR A 0 250 . 90.143   38.292  -89.531  1.00 32.17 250 A 1 
ATOM 1917 C CE1 . TYR A 0 250 . 91.413   36.104  -90.773  1.00 32.17 250 A 1 
ATOM 1918 C CE2 . TYR A 0 250 . 89.953   38.057  -90.908  1.00 32.17 250 A 1 
ATOM 1919 O OH  . TYR A 0 250 . 90.423   36.719  -92.856  1.00 32.17 250 A 1 
ATOM 1920 C CZ  . TYR A 0 250 . 90.590   36.960  -91.530  1.00 32.17 250 A 1 
ATOM 1921 N N   . GLY A 0 251 . 90.194   35.730  -84.617  1.00 34.66 251 A 1 
ATOM 1922 C CA  . GLY A 0 251 . 90.851   34.996  -83.530  1.00 34.66 251 A 1 
ATOM 1923 C C   . GLY A 0 251 . 90.173   33.670  -83.186  1.00 34.66 251 A 1 
ATOM 1924 O O   . GLY A 0 251 . 89.061   33.651  -82.675  1.00 34.66 251 A 1 
ATOM 1925 N N   . LYS A 0 252 . 90.851   32.552  -83.470  1.00 30.36 252 A 1 
ATOM 1926 C CA  . LYS A 0 252 . 90.521   31.207  -82.972  1.00 30.36 252 A 1 
ATOM 1927 C C   . LYS A 0 252 . 90.464   31.198  -81.437  1.00 30.36 252 A 1 
ATOM 1928 C CB  . LYS A 0 252 . 91.648   30.231  -83.366  1.00 30.36 252 A 1 
ATOM 1929 O O   . LYS A 0 252 . 91.404   31.676  -80.812  1.00 30.36 252 A 1 
ATOM 1930 C CG  . LYS A 0 252 . 91.644   29.696  -84.802  1.00 30.36 252 A 1 
ATOM 1931 C CD  . LYS A 0 252 . 92.886   28.806  -84.990  1.00 30.36 252 A 1 
ATOM 1932 C CE  . LYS A 0 252 . 92.864   28.060  -86.327  1.00 30.36 252 A 1 
ATOM 1933 N NZ  . LYS A 0 252 . 94.079   27.220  -86.493  1.00 30.36 252 A 1 
ATOM 1934 N N   . GLY A 0 253 . 89.477   30.510  -80.863  1.00 29.58 253 A 1 
ATOM 1935 C CA  . GLY A 0 253 . 89.582   29.938  -79.515  1.00 29.58 253 A 1 
ATOM 1936 C C   . GLY A 0 253 . 88.359   30.168  -78.633  1.00 29.58 253 A 1 
ATOM 1937 O O   . GLY A 0 253 . 88.089   31.295  -78.233  1.00 29.58 253 A 1 
ATOM 1938 N N   . GLY A 0 254 . 87.663   29.084  -78.284  1.00 29.00 254 A 1 
ATOM 1939 C CA  . GLY A 0 254 . 86.678   29.093  -77.205  1.00 29.00 254 A 1 
ATOM 1940 C C   . GLY A 0 254 . 85.564   28.066  -77.360  1.00 29.00 254 A 1 
ATOM 1941 O O   . GLY A 0 254 . 84.401   28.452  -77.427  1.00 29.00 254 A 1 
ATOM 1942 N N   . ASP A 0 255 . 85.907   26.777  -77.396  1.00 31.34 255 A 1 
ATOM 1943 C CA  . ASP A 0 255 . 84.961   25.683  -77.177  1.00 31.34 255 A 1 
ATOM 1944 C C   . ASP A 0 255 . 84.306   25.848  -75.793  1.00 31.34 255 A 1 
ATOM 1945 C CB  . ASP A 0 255 . 85.708   24.336  -77.265  1.00 31.34 255 A 1 
ATOM 1946 O O   . ASP A 0 255 . 84.883   25.490  -74.768  1.00 31.34 255 A 1 
ATOM 1947 C CG  . ASP A 0 255 . 86.342   24.097  -78.636  1.00 31.34 255 A 1 
ATOM 1948 O OD1 . ASP A 0 255 . 85.596   24.169  -79.636  1.00 31.34 255 A 1 
ATOM 1949 O OD2 . ASP A 0 255 . 87.577   23.900  -78.678  1.00 31.34 255 A 1 
ATOM 1950 N N   . ARG A 0 256 . 83.101   26.424  -75.728  1.00 31.04 256 A 1 
ATOM 1951 C CA  . ARG A 0 256 . 82.258   26.371  -74.525  1.00 31.04 256 A 1 
ATOM 1952 C C   . ARG A 0 256 . 81.280   25.219  -74.663  1.00 31.04 256 A 1 
ATOM 1953 C CB  . ARG A 0 256 . 81.591   27.718  -74.210  1.00 31.04 256 A 1 
ATOM 1954 O O   . ARG A 0 256 . 80.139   25.380  -75.085  1.00 31.04 256 A 1 
ATOM 1955 C CG  . ARG A 0 256 . 82.558   28.621  -73.435  1.00 31.04 256 A 1 
ATOM 1956 C CD  . ARG A 0 256 . 81.879   29.939  -73.059  1.00 31.04 256 A 1 
ATOM 1957 N NE  . ARG A 0 256 . 82.838   30.860  -72.420  1.00 31.04 256 A 1 
ATOM 1958 N NH1 . ARG A 0 256 . 81.978   32.823  -73.250  1.00 31.04 256 A 1 
ATOM 1959 N NH2 . ARG A 0 256 . 83.818   32.867  -71.986  1.00 31.04 256 A 1 
ATOM 1960 C CZ  . ARG A 0 256 . 82.872   32.173  -72.557  1.00 31.04 256 A 1 
ATOM 1961 N N   . ALA A 0 257 . 81.759   24.039  -74.291  1.00 29.40 257 A 1 
ATOM 1962 C CA  . ALA A 0 257 . 80.915   22.905  -73.968  1.00 29.40 257 A 1 
ATOM 1963 C C   . ALA A 0 257 . 80.169   23.199  -72.654  1.00 29.40 257 A 1 
ATOM 1964 C CB  . ALA A 0 257 . 81.804   21.655  -73.891  1.00 29.40 257 A 1 
ATOM 1965 O O   . ALA A 0 257 . 80.660   22.893  -71.571  1.00 29.40 257 A 1 
ATOM 1966 N N   . ALA A 0 258 . 78.982   23.803  -72.731  1.00 29.54 258 A 1 
ATOM 1967 C CA  . ALA A 0 258 . 78.021   23.751  -71.631  1.00 29.54 258 A 1 
ATOM 1968 C C   . ALA A 0 258 . 77.397   22.344  -71.611  1.00 29.54 258 A 1 
ATOM 1969 C CB  . ALA A 0 258 . 77.007   24.893  -71.766  1.00 29.54 258 A 1 
ATOM 1970 O O   . ALA A 0 258 . 76.325   22.098  -72.159  1.00 29.54 258 A 1 
ATOM 1971 N N   . ALA A 0 259 . 78.140   21.389  -71.052  1.00 27.02 259 A 1 
ATOM 1972 C CA  . ALA A 0 259 . 77.709   20.018  -70.828  1.00 27.02 259 A 1 
ATOM 1973 C C   . ALA A 0 259 . 77.096   19.893  -69.426  1.00 27.02 259 A 1 
ATOM 1974 C CB  . ALA A 0 259 . 78.910   19.085  -71.047  1.00 27.02 259 A 1 
ATOM 1975 O O   . ALA A 0 259 . 77.739   19.408  -68.503  1.00 27.02 259 A 1 
ATOM 1976 N N   . SER A 0 260 . 75.847   20.316  -69.250  1.00 36.85 260 A 1 
ATOM 1977 C CA  . SER A 0 260 . 75.044   19.907  -68.091  1.00 36.85 260 A 1 
ATOM 1978 C C   . SER A 0 260 . 73.722   19.342  -68.587  1.00 36.85 260 A 1 
ATOM 1979 C CB  . SER A 0 260 . 74.900   21.013  -67.049  1.00 36.85 260 A 1 
ATOM 1980 O O   . SER A 0 260 . 72.735   20.038  -68.810  1.00 36.85 260 A 1 
ATOM 1981 O OG  . SER A 0 260 . 74.348   22.167  -67.635  1.00 36.85 260 A 1 
ATOM 1982 N N   . LYS A 0 261 . 73.786   18.035  -68.820  1.00 30.78 261 A 1 
ATOM 1983 C CA  . LYS A 0 261 . 72.711   17.105  -69.134  1.00 30.78 261 A 1 
ATOM 1984 C C   . LYS A 0 261 . 71.863   16.932  -67.863  1.00 30.78 261 A 1 
ATOM 1985 C CB  . LYS A 0 261 . 73.455   15.822  -69.575  1.00 30.78 261 A 1 
ATOM 1986 O O   . LYS A 0 261 . 72.176   16.072  -67.049  1.00 30.78 261 A 1 
ATOM 1987 C CG  . LYS A 0 261 . 72.652   14.764  -70.335  1.00 30.78 261 A 1 
ATOM 1988 C CD  . LYS A 0 261 . 73.519   13.498  -70.483  1.00 30.78 261 A 1 
ATOM 1989 C CE  . LYS A 0 261 . 72.923   12.525  -71.505  1.00 30.78 261 A 1 
ATOM 1990 N NZ  . LYS A 0 261 . 73.557   11.184  -71.418  1.00 30.78 261 A 1 
ATOM 1991 N N   . ALA A 0 262 . 70.854   17.773  -67.645  1.00 32.50 262 A 1 
ATOM 1992 C CA  . ALA A 0 262 . 69.856   17.510  -66.608  1.00 32.50 262 A 1 
ATOM 1993 C C   . ALA A 0 262 . 68.840   16.504  -67.172  1.00 32.50 262 A 1 
ATOM 1994 C CB  . ALA A 0 262 . 69.226   18.827  -66.140  1.00 32.50 262 A 1 
ATOM 1995 O O   . ALA A 0 262 . 68.175   16.786  -68.166  1.00 32.50 262 A 1 
ATOM 1996 N N   . HIS A 0 263 . 68.797   15.305  -66.587  1.00 36.71 263 A 1 
ATOM 1997 C CA  . HIS A 0 263 . 67.722   14.333  -66.784  1.00 36.71 263 A 1 
ATOM 1998 C C   . HIS A 0 263 . 66.405   15.010  -66.373  1.00 36.71 263 A 1 
ATOM 1999 C CB  . HIS A 0 263 . 68.008   13.091  -65.904  1.00 36.71 263 A 1 
ATOM 2000 O O   . HIS A 0 263 . 66.204   15.255  -65.186  1.00 36.71 263 A 1 
ATOM 2001 C CG  . HIS A 0 263 . 68.415   11.850  -66.657  1.00 36.71 263 A 1 
ATOM 2002 C CD2 . HIS A 0 263 . 69.678   11.472  -67.024  1.00 36.71 263 A 1 
ATOM 2003 N ND1 . HIS A 0 263 . 67.566   10.833  -67.024  1.00 36.71 263 A 1 
ATOM 2004 C CE1 . HIS A 0 263 . 68.298   9.867   -67.603  1.00 36.71 263 A 1 
ATOM 2005 N NE2 . HIS A 0 263 . 69.596   10.223  -67.653  1.00 36.71 263 A 1 
ATOM 2006 N N   . GLY A 0 264 . 65.549   15.361  -67.337  1.00 35.93 264 A 1 
ATOM 2007 C CA  . GLY A 0 264 . 64.163   15.721  -67.044  1.00 35.93 264 A 1 
ATOM 2008 C C   . GLY A 0 264 . 63.476   14.477  -66.499  1.00 35.93 264 A 1 
ATOM 2009 O O   . GLY A 0 264 . 63.476   13.448  -67.173  1.00 35.93 264 A 1 
ATOM 2010 N N   . GLN A 0 265 . 63.011   14.534  -65.256  1.00 33.58 265 A 1 
ATOM 2011 C CA  . GLN A 0 265 . 62.148   13.497  -64.708  1.00 33.58 265 A 1 
ATOM 2012 C C   . GLN A 0 265 . 60.770   13.706  -65.342  1.00 33.58 265 A 1 
ATOM 2013 C CB  . GLN A 0 265 . 62.134   13.572  -63.169  1.00 33.58 265 A 1 
ATOM 2014 O O   . GLN A 0 265 . 60.273   14.826  -65.360  1.00 33.58 265 A 1 
ATOM 2015 C CG  . GLN A 0 265 . 63.525   13.275  -62.578  1.00 33.58 265 A 1 
ATOM 2016 C CD  . GLN A 0 265 . 63.513   13.168  -61.056  1.00 33.58 265 A 1 
ATOM 2017 N NE2 . GLN A 0 265 . 64.278   13.971  -60.349  1.00 33.58 265 A 1 
ATOM 2018 O OE1 . GLN A 0 265 . 62.850   12.340  -60.463  1.00 33.58 265 A 1 
ATOM 2019 N N   . ASP A 0 266 . 60.198   12.667  -65.942  1.00 40.48 266 A 1 
ATOM 2020 C CA  . ASP A 0 266 . 58.864   12.721  -66.537  1.00 40.48 266 A 1 
ATOM 2021 C C   . ASP A 0 266 . 57.836   13.005  -65.425  1.00 40.48 266 A 1 
ATOM 2022 C CB  . ASP A 0 266 . 58.582   11.393  -67.266  1.00 40.48 266 A 1 
ATOM 2023 O O   . ASP A 0 266 . 57.582   12.151  -64.576  1.00 40.48 266 A 1 
ATOM 2024 C CG  . ASP A 0 266 . 59.523   11.147  -68.456  1.00 40.48 266 A 1 
ATOM 2025 O OD1 . ASP A 0 266 . 59.583   12.023  -69.351  1.00 40.48 266 A 1 
ATOM 2026 O OD2 . ASP A 0 266 . 60.185   10.083  -68.471  1.00 40.48 266 A 1 
ATOM 2027 N N   . TYR A 0 267 . 57.284   14.220  -65.377  1.00 38.50 267 A 1 
ATOM 2028 C CA  . TYR A 0 267 . 56.322   14.621  -64.346  1.00 38.50 267 A 1 
ATOM 2029 C C   . TYR A 0 267 . 54.910   14.112  -64.660  1.00 38.50 267 A 1 
ATOM 2030 C CB  . TYR A 0 267 . 56.346   16.141  -64.125  1.00 38.50 267 A 1 
ATOM 2031 O O   . TYR A 0 267 . 54.314   14.467  -65.676  1.00 38.50 267 A 1 
ATOM 2032 C CG  . TYR A 0 267 . 57.229   16.562  -62.968  1.00 38.50 267 A 1 
ATOM 2033 C CD1 . TYR A 0 267 . 56.670   16.809  -61.698  1.00 38.50 267 A 1 
ATOM 2034 C CD2 . TYR A 0 267 . 58.611   16.713  -63.159  1.00 38.50 267 A 1 
ATOM 2035 C CE1 . TYR A 0 267 . 57.485   17.270  -60.643  1.00 38.50 267 A 1 
ATOM 2036 C CE2 . TYR A 0 267 . 59.432   17.151  -62.104  1.00 38.50 267 A 1 
ATOM 2037 O OH  . TYR A 0 267 . 59.654   17.945  -59.852  1.00 38.50 267 A 1 
ATOM 2038 C CZ  . TYR A 0 267 . 58.869   17.468  -60.856  1.00 38.50 267 A 1 
ATOM 2039 N N   . TRP A 0 268 . 54.368   13.312  -63.738  1.00 43.16 268 A 1 
ATOM 2040 C CA  . TRP A 0 268 . 52.984   12.840  -63.711  1.00 43.16 268 A 1 
ATOM 2041 C C   . TRP A 0 268 . 52.158   13.773  -62.821  1.00 43.16 268 A 1 
ATOM 2042 C CB  . TRP A 0 268 . 52.940   11.403  -63.163  1.00 43.16 268 A 1 
ATOM 2043 O O   . TRP A 0 268 . 52.376   13.825  -61.611  1.00 43.16 268 A 1 
ATOM 2044 C CG  . TRP A 0 268 . 53.461   10.321  -64.061  1.00 43.16 268 A 1 
ATOM 2045 C CD1 . TRP A 0 268 . 54.685   10.276  -64.636  1.00 43.16 268 A 1 
ATOM 2046 C CD2 . TRP A 0 268 . 52.778   9.104   -64.496  1.00 43.16 268 A 1 
ATOM 2047 C CE2 . TRP A 0 268 . 53.654   8.378   -65.358  1.00 43.16 268 A 1 
ATOM 2048 C CE3 . TRP A 0 268 . 51.502   8.549   -64.258  1.00 43.16 268 A 1 
ATOM 2049 N NE1 . TRP A 0 268 . 54.799   9.142   -65.411  1.00 43.16 268 A 1 
ATOM 2050 C CH2 . TRP A 0 268 . 52.004   6.647   -65.708  1.00 43.16 268 A 1 
ATOM 2051 C CZ2 . TRP A 0 268 . 53.286   7.166   -65.958  1.00 43.16 268 A 1 
ATOM 2052 C CZ3 . TRP A 0 268 . 51.119   7.334   -64.858  1.00 43.16 268 A 1 
ATOM 2053 N N   . GLY A 0 269 . 51.202   14.502  -63.397  1.00 53.25 269 A 1 
ATOM 2054 C CA  . GLY A 0 269 . 50.192   15.211  -62.612  1.00 53.25 269 A 1 
ATOM 2055 C C   . GLY A 0 269 . 49.106   14.228  -62.187  1.00 53.25 269 A 1 
ATOM 2056 O O   . GLY A 0 269 . 48.206   13.944  -62.975  1.00 53.25 269 A 1 
ATOM 2057 N N   . LYS A 0 270 . 49.207   13.675  -60.974  1.00 55.86 270 A 1 
ATOM 2058 C CA  . LYS A 0 270 . 48.093   12.972  -60.323  1.00 55.86 270 A 1 
ATOM 2059 C C   . LYS A 0 270 . 47.290   13.998  -59.527  1.00 55.86 270 A 1 
ATOM 2060 C CB  . LYS A 0 270 . 48.600   11.841  -59.412  1.00 55.86 270 A 1 
ATOM 2061 O O   . LYS A 0 270 . 47.853   14.660  -58.659  1.00 55.86 270 A 1 
ATOM 2062 C CG  . LYS A 0 270 . 49.323   10.713  -60.167  1.00 55.86 270 A 1 
ATOM 2063 C CD  . LYS A 0 270 . 49.682   9.594   -59.179  1.00 55.86 270 A 1 
ATOM 2064 C CE  . LYS A 0 270 . 50.381   8.414   -59.862  1.00 55.86 270 A 1 
ATOM 2065 N NZ  . LYS A 0 270 . 50.516   7.282   -58.909  1.00 55.86 270 A 1 
ATOM 2066 N N   . SER A 0 271 . 46.009   14.150  -59.835  1.00 66.02 271 A 1 
ATOM 2067 C CA  . SER A 0 271 . 45.075   14.872  -58.967  1.00 66.02 271 A 1 
ATOM 2068 C C   . SER A 0 271 . 44.042   13.893  -58.448  1.00 66.02 271 A 1 
ATOM 2069 C CB  . SER A 0 271 . 44.396   16.048  -59.677  1.00 66.02 271 A 1 
ATOM 2070 O O   . SER A 0 271 . 43.502   13.128  -59.249  1.00 66.02 271 A 1 
ATOM 2071 O OG  . SER A 0 271 . 43.737   15.619  -60.857  1.00 66.02 271 A 1 
ATOM 2072 N N   . GLY A 0 272 . 43.757   13.934  -57.157  1.00 75.20 272 A 1 
ATOM 2073 C CA  . GLY A 0 272 . 42.750   13.081  -56.553  1.00 75.20 272 A 1 
ATOM 2074 C C   . GLY A 0 272 . 42.113   13.716  -55.330  1.00 75.20 272 A 1 
ATOM 2075 O O   . GLY A 0 272 . 42.538   14.785  -54.877  1.00 75.20 272 A 1 
ATOM 2076 N N   . SER A 0 273 . 41.049   13.072  -54.883  1.00 79.82 273 A 1 
ATOM 2077 C CA  . SER A 0 273 . 40.403   13.308  -53.602  1.00 79.82 273 A 1 
ATOM 2078 C C   . SER A 0 273 . 40.098   11.961  -52.977  1.00 79.82 273 A 1 
ATOM 2079 C CB  . SER A 0 273 . 39.104   14.111  -53.749  1.00 79.82 273 A 1 
ATOM 2080 O O   . SER A 0 273 . 39.631   11.091  -53.711  1.00 79.82 273 A 1 
ATOM 2081 O OG  . SER A 0 273 . 38.233   13.501  -54.697  1.00 79.82 273 A 1 
ATOM 2082 N N   . ASP A 0 274 . 40.348   11.832  -51.693  1.00 80.52 274 A 1 
ATOM 2083 C CA  . ASP A 0 274 . 39.892   10.754  -50.822  1.00 80.52 274 A 1 
ATOM 2084 C C   . ASP A 0 274 . 38.821   11.346  -49.890  1.00 80.52 274 A 1 
ATOM 2085 C CB  . ASP A 0 274 . 41.092   10.118  -50.086  1.00 80.52 274 A 1 
ATOM 2086 O O   . ASP A 0 274 . 38.763   12.561  -49.650  1.00 80.52 274 A 1 
ATOM 2087 C CG  . ASP A 0 274 . 42.075   11.134  -49.510  1.00 80.52 274 A 1 
ATOM 2088 O OD1 . ASP A 0 274 . 41.609   12.257  -49.232  1.00 80.52 274 A 1 
ATOM 2089 O OD2 . ASP A 0 274 . 43.308   10.901  -49.604  1.00 80.52 274 A 1 
ATOM 2090 N N   . TRP A 0 275 . 37.864   10.522  -49.492  1.00 83.95 275 A 1 
ATOM 2091 C CA  . TRP A 0 275 . 36.842   10.903  -48.531  1.00 83.95 275 A 1 
ATOM 2092 C C   . TRP A 0 275 . 36.552   9.700   -47.656  1.00 83.95 275 A 1 
ATOM 2093 C CB  . TRP A 0 275 . 35.570   11.398  -49.229  1.00 83.95 275 A 1 
ATOM 2094 O O   . TRP A 0 275 . 36.010   8.712   -48.144  1.00 83.95 275 A 1 
ATOM 2095 C CG  . TRP A 0 275 . 34.468   11.802  -48.292  1.00 83.95 275 A 1 
ATOM 2096 C CD1 . TRP A 0 275 . 34.434   12.932  -47.552  1.00 83.95 275 A 1 
ATOM 2097 C CD2 . TRP A 0 275 . 33.324   11.012  -47.842  1.00 83.95 275 A 1 
ATOM 2098 C CE2 . TRP A 0 275 . 32.584   11.783  -46.895  1.00 83.95 275 A 1 
ATOM 2099 C CE3 . TRP A 0 275 . 32.869   9.702   -48.096  1.00 83.95 275 A 1 
ATOM 2100 N NE1 . TRP A 0 275 . 33.316   12.939  -46.741  1.00 83.95 275 A 1 
ATOM 2101 C CH2 . TRP A 0 275 . 30.969   10.012  -46.589  1.00 83.95 275 A 1 
ATOM 2102 C CZ2 . TRP A 0 275 . 31.413   11.311  -46.285  1.00 83.95 275 A 1 
ATOM 2103 C CZ3 . TRP A 0 275 . 31.704   9.211   -47.478  1.00 83.95 275 A 1 
ATOM 2104 N N   . ASP A 0 276 . 36.886   9.830   -46.381  1.00 86.81 276 A 1 
ATOM 2105 C CA  . ASP A 0 276 . 36.620   8.826   -45.364  1.00 86.81 276 A 1 
ATOM 2106 C C   . ASP A 0 276 . 35.532   9.347   -44.428  1.00 86.81 276 A 1 
ATOM 2107 C CB  . ASP A 0 276 . 37.893   8.520   -44.564  1.00 86.81 276 A 1 
ATOM 2108 O O   . ASP A 0 276 . 35.592   10.481  -43.940  1.00 86.81 276 A 1 
ATOM 2109 C CG  . ASP A 0 276 . 38.959   7.747   -45.339  1.00 86.81 276 A 1 
ATOM 2110 O OD1 . ASP A 0 276 . 38.592   6.693   -45.891  1.00 86.81 276 A 1 
ATOM 2111 O OD2 . ASP A 0 276 . 40.151   8.115   -45.217  1.00 86.81 276 A 1 
ATOM 2112 N N   . ALA A 0 277 . 34.556   8.506   -44.110  1.00 87.57 277 A 1 
ATOM 2113 C CA  . ALA A 0 277 . 33.597   8.781   -43.055  1.00 87.57 277 A 1 
ATOM 2114 C C   . ALA A 0 277 . 33.363   7.548   -42.195  1.00 87.57 277 A 1 
ATOM 2115 C CB  . ALA A 0 277 . 32.303   9.323   -43.653  1.00 87.57 277 A 1 
ATOM 2116 O O   . ALA A 0 277 . 33.332   6.419   -42.677  1.00 87.57 277 A 1 
ATOM 2117 N N   . TRP A 0 278 . 33.168   7.766   -40.900  1.00 92.43 278 A 1 
ATOM 2118 C CA  . TRP A 0 278 . 32.725   6.712   -40.000  1.00 92.43 278 A 1 
ATOM 2119 C C   . TRP A 0 278 . 31.762   7.260   -38.963  1.00 92.43 278 A 1 
ATOM 2120 C CB  . TRP A 0 278 . 33.920   6.000   -39.347  1.00 92.43 278 A 1 
ATOM 2121 O O   . TRP A 0 278 . 31.841   8.429   -38.570  1.00 92.43 278 A 1 
ATOM 2122 C CG  . TRP A 0 278 . 34.510   6.696   -38.158  1.00 92.43 278 A 1 
ATOM 2123 C CD1 . TRP A 0 278 . 35.386   7.720   -38.204  1.00 92.43 278 A 1 
ATOM 2124 C CD2 . TRP A 0 278 . 34.201   6.496   -36.745  1.00 92.43 278 A 1 
ATOM 2125 C CE2 . TRP A 0 278 . 34.933   7.454   -35.982  1.00 92.43 278 A 1 
ATOM 2126 C CE3 . TRP A 0 278 . 33.349   5.625   -36.033  1.00 92.43 278 A 1 
ATOM 2127 N NE1 . TRP A 0 278 . 35.653   8.159   -36.921  1.00 92.43 278 A 1 
ATOM 2128 C CH2 . TRP A 0 278 . 33.962   6.671   -33.908  1.00 92.43 278 A 1 
ATOM 2129 C CZ2 . TRP A 0 278 . 34.823   7.551   -34.585  1.00 92.43 278 A 1 
ATOM 2130 C CZ3 . TRP A 0 278 . 33.235   5.710   -34.632  1.00 92.43 278 A 1 
ATOM 2131 N N   . GLY A 0 279 . 30.892   6.381   -38.481  1.00 94.02 279 A 1 
ATOM 2132 C CA  . GLY A 0 279 . 29.980   6.687   -37.399  1.00 94.02 279 A 1 
ATOM 2133 C C   . GLY A 0 279 . 29.750   5.503   -36.478  1.00 94.02 279 A 1 
ATOM 2134 O O   . GLY A 0 279 . 29.924   4.337   -36.849  1.00 94.02 279 A 1 
ATOM 2135 N N   . ARG A 0 280 . 29.373   5.834   -35.249  1.00 94.19 280 A 1 
ATOM 2136 C CA  . ARG A 0 280 . 28.798   4.918   -34.282  1.00 94.19 280 A 1 
ATOM 2137 C C   . ARG A 0 280 . 27.620   5.600   -33.601  1.00 94.19 280 A 1 
ATOM 2138 C CB  . ARG A 0 280 . 29.857   4.455   -33.280  1.00 94.19 280 A 1 
ATOM 2139 O O   . ARG A 0 280 . 27.812   6.681   -33.054  1.00 94.19 280 A 1 
ATOM 2140 C CG  . ARG A 0 280 . 29.247   3.499   -32.249  1.00 94.19 280 A 1 
ATOM 2141 C CD  . ARG A 0 280 . 30.246   3.122   -31.162  1.00 94.19 280 A 1 
ATOM 2142 N NE  . ARG A 0 280 . 31.332   2.263   -31.655  1.00 94.19 280 A 1 
ATOM 2143 N NH1 . ARG A 0 280 . 32.154   1.777   -29.589  1.00 94.19 280 A 1 
ATOM 2144 N NH2 . ARG A 0 280 . 32.874   0.614   -31.359  1.00 94.19 280 A 1 
ATOM 2145 C CZ  . ARG A 0 280 . 32.126   1.564   -30.875  1.00 94.19 280 A 1 
ATOM 2146 N N   . ASP A 0 281 . 26.479   4.940   -33.590  1.00 94.31 281 A 1 
ATOM 2147 C CA  . ASP A 0 281 . 25.292   5.338   -32.841  1.00 94.31 281 A 1 
ATOM 2148 C C   . ASP A 0 281 . 25.060   4.279   -31.755  1.00 94.31 281 A 1 
ATOM 2149 C CB  . ASP A 0 281 . 24.122   5.511   -33.819  1.00 94.31 281 A 1 
ATOM 2150 O O   . ASP A 0 281 . 25.020   3.084   -32.036  1.00 94.31 281 A 1 
ATOM 2151 C CG  . ASP A 0 281 . 22.812   5.924   -33.143  1.00 94.31 281 A 1 
ATOM 2152 O OD1 . ASP A 0 281 . 22.820   6.019   -31.892  1.00 94.31 281 A 1 
ATOM 2153 O OD2 . ASP A 0 281 . 21.836   6.110   -33.909  1.00 94.31 281 A 1 
ATOM 2154 N N   . GLN A 0 282 . 25.057   4.710   -30.495  1.00 94.52 282 A 1 
ATOM 2155 C CA  . GLN A 0 282 . 24.869   3.835   -29.340  1.00 94.52 282 A 1 
ATOM 2156 C C   . GLN A 0 282 . 23.628   4.271   -28.582  1.00 94.52 282 A 1 
ATOM 2157 C CB  . GLN A 0 282 . 26.083   3.866   -28.409  1.00 94.52 282 A 1 
ATOM 2158 O O   . GLN A 0 282 . 23.661   5.225   -27.798  1.00 94.52 282 A 1 
ATOM 2159 C CG  . GLN A 0 282 . 27.222   2.925   -28.805  1.00 94.52 282 A 1 
ATOM 2160 C CD  . GLN A 0 282 . 28.459   3.313   -28.007  1.00 94.52 282 A 1 
ATOM 2161 N NE2 . GLN A 0 282 . 29.114   4.384   -28.405  1.00 94.52 282 A 1 
ATOM 2162 O OE1 . GLN A 0 282 . 28.832   2.740   -26.988  1.00 94.52 282 A 1 
ATOM 2163 N N   . ASP A 0 283 . 22.585   3.476   -28.736  1.00 96.51 283 A 1 
ATOM 2164 C CA  . ASP A 0 283 . 21.269   3.733   -28.198  1.00 96.51 283 A 1 
ATOM 2165 C C   . ASP A 0 283 . 21.007   2.800   -27.009  1.00 96.51 283 A 1 
ATOM 2166 C CB  . ASP A 0 283 . 20.251   3.554   -29.342  1.00 96.51 283 A 1 
ATOM 2167 O O   . ASP A 0 283 . 21.149   1.580   -27.083  1.00 96.51 283 A 1 
ATOM 2168 C CG  . ASP A 0 283 . 19.497   4.819   -29.739  1.00 96.51 283 A 1 
ATOM 2169 O OD1 . ASP A 0 283 . 19.444   5.735   -28.885  1.00 96.51 283 A 1 
ATOM 2170 O OD2 . ASP A 0 283 . 18.705   4.723   -30.703  1.00 96.51 283 A 1 
ATOM 2171 N N   . TYR A 0 284 . 20.614   3.350   -25.861  1.00 97.62 284 A 1 
ATOM 2172 C CA  . TYR A 0 284 . 20.241   2.579   -24.675  1.00 97.62 284 A 1 
ATOM 2173 C C   . TYR A 0 284 . 18.912   3.044   -24.099  1.00 97.62 284 A 1 
ATOM 2174 C CB  . TYR A 0 284 . 21.341   2.587   -23.608  1.00 97.62 284 A 1 
ATOM 2175 O O   . TYR A 0 284 . 18.674   4.211   -23.788  1.00 97.62 284 A 1 
ATOM 2176 C CG  . TYR A 0 284 . 20.951   1.863   -22.322  1.00 97.62 284 A 1 
ATOM 2177 C CD1 . TYR A 0 284 . 20.337   2.566   -21.264  1.00 97.62 284 A 1 
ATOM 2178 C CD2 . TYR A 0 284 . 21.165   0.478   -22.201  1.00 97.62 284 A 1 
ATOM 2179 C CE1 . TYR A 0 284 . 19.950   1.893   -20.086  1.00 97.62 284 A 1 
ATOM 2180 C CE2 . TYR A 0 284 . 20.797   -0.199  -21.020  1.00 97.62 284 A 1 
ATOM 2181 O OH  . TYR A 0 284 . 19.847   -0.155  -18.813  1.00 97.62 284 A 1 
ATOM 2182 C CZ  . TYR A 0 284 . 20.192   0.506   -19.957  1.00 97.62 284 A 1 
ATOM 2183 N N   . SER A 0 285 . 18.047   2.073   -23.848  1.00 98.20 285 A 1 
ATOM 2184 C CA  . SER A 0 285 . 16.675   2.270   -23.424  1.00 98.20 285 A 1 
ATOM 2185 C C   . SER A 0 285 . 16.338   1.262   -22.331  1.00 98.20 285 A 1 
ATOM 2186 C CB  . SER A 0 285 . 15.818   2.167   -24.692  1.00 98.20 285 A 1 
ATOM 2187 O O   . SER A 0 285 . 16.438   0.051   -22.513  1.00 98.20 285 A 1 
ATOM 2188 O OG  . SER A 0 285 . 14.512   1.674   -24.488  1.00 98.20 285 A 1 
ATOM 2189 N N   . GLU A 0 286 . 15.940   1.752   -21.157  1.00 98.60 286 A 1 
ATOM 2190 C CA  . GLU A 0 286 . 15.438   0.906   -20.076  1.00 98.60 286 A 1 
ATOM 2191 C C   . GLU A 0 286 . 14.129   1.458   -19.524  1.00 98.60 286 A 1 
ATOM 2192 C CB  . GLU A 0 286 . 16.496   0.733   -18.981  1.00 98.60 286 A 1 
ATOM 2193 O O   . GLU A 0 286 . 14.067   2.602   -19.073  1.00 98.60 286 A 1 
ATOM 2194 C CG  . GLU A 0 286 . 16.048   -0.234  -17.870  1.00 98.60 286 A 1 
ATOM 2195 C CD  . GLU A 0 286 . 17.031   -0.307  -16.695  1.00 98.60 286 A 1 
ATOM 2196 O OE1 . GLU A 0 286 . 16.816   -1.150  -15.791  1.00 98.60 286 A 1 
ATOM 2197 O OE2 . GLU A 0 286 . 17.863   0.614   -16.524  1.00 98.60 286 A 1 
ATOM 2198 N N   . ASP A 0 287 . 13.101   0.616   -19.514  1.00 98.46 287 A 1 
ATOM 2199 C CA  . ASP A 0 287 . 11.822   0.880   -18.867  1.00 98.46 287 A 1 
ATOM 2200 C C   . ASP A 0 287 . 11.631   -0.103  -17.716  1.00 98.46 287 A 1 
ATOM 2201 C CB  . ASP A 0 287 . 10.669   0.787   -19.877  1.00 98.46 287 A 1 
ATOM 2202 O O   . ASP A 0 287 . 11.664   -1.318  -17.908  1.00 98.46 287 A 1 
ATOM 2203 C CG  . ASP A 0 287 . 10.733   1.878   -20.945  1.00 98.46 287 A 1 
ATOM 2204 O OD1 . ASP A 0 287 . 11.180   3.006   -20.648  1.00 98.46 287 A 1 
ATOM 2205 O OD2 . ASP A 0 287 . 10.325   1.639   -22.100  1.00 98.46 287 A 1 
ATOM 2206 N N   . VAL A 0 288 . 11.414   0.421   -16.513  1.00 98.50 288 A 1 
ATOM 2207 C CA  . VAL A 0 288 . 11.059   -0.351  -15.322  1.00 98.50 288 A 1 
ATOM 2208 C C   . VAL A 0 288 . 9.729    0.151   -14.800  1.00 98.50 288 A 1 
ATOM 2209 C CB  . VAL A 0 288 . 12.141   -0.262  -14.232  1.00 98.50 288 A 1 
ATOM 2210 O O   . VAL A 0 288 . 9.580    1.341   -14.533  1.00 98.50 288 A 1 
ATOM 2211 C CG1 . VAL A 0 288 . 11.742   -1.043  -12.970  1.00 98.50 288 A 1 
ATOM 2212 C CG2 . VAL A 0 288 . 13.450   -0.875  -14.729  1.00 98.50 288 A 1 
ATOM 2213 N N   . SER A 0 289 . 8.787    -0.758  -14.589  1.00 98.20 289 A 1 
ATOM 2214 C CA  . SER A 0 289 . 7.524    -0.471  -13.920  1.00 98.20 289 A 1 
ATOM 2215 C C   . SER A 0 289 . 7.267    -1.476  -12.811  1.00 98.20 289 A 1 
ATOM 2216 C CB  . SER A 0 289 . 6.359    -0.435  -14.909  1.00 98.20 289 A 1 
ATOM 2217 O O   . SER A 0 289 . 7.508    -2.670  -12.969  1.00 98.20 289 A 1 
ATOM 2218 O OG  . SER A 0 289 . 6.193    -1.681  -15.554  1.00 98.20 289 A 1 
ATOM 2219 N N   . TYR A 0 290 . 6.741    -0.988  -11.701  1.00 98.51 290 A 1 
ATOM 2220 C CA  . TYR A 0 290 . 6.254    -1.786  -10.591  1.00 98.51 290 A 1 
ATOM 2221 C C   . TYR A 0 290 . 4.899    -1.231  -10.165  1.00 98.51 290 A 1 
ATOM 2222 C CB  . TYR A 0 290 . 7.285    -1.751  -9.461   1.00 98.51 290 A 1 
ATOM 2223 O O   . TYR A 0 290 . 4.759    -0.016  -10.016  1.00 98.51 290 A 1 
ATOM 2224 C CG  . TYR A 0 290 . 6.810    -2.361  -8.162   1.00 98.51 290 A 1 
ATOM 2225 C CD1 . TYR A 0 290 . 6.152    -1.562  -7.206   1.00 98.51 290 A 1 
ATOM 2226 C CD2 . TYR A 0 290 . 7.003    -3.734  -7.922   1.00 98.51 290 A 1 
ATOM 2227 C CE1 . TYR A 0 290 . 5.703    -2.131  -6.000   1.00 98.51 290 A 1 
ATOM 2228 C CE2 . TYR A 0 290 . 6.568    -4.306  -6.713   1.00 98.51 290 A 1 
ATOM 2229 O OH  . TYR A 0 290 . 5.528    -4.045  -4.572   1.00 98.51 290 A 1 
ATOM 2230 C CZ  . TYR A 0 290 . 5.924    -3.503  -5.750   1.00 98.51 290 A 1 
ATOM 2231 N N   . ASP A 0 291 . 3.919    -2.102  -9.968   1.00 97.91 291 A 1 
ATOM 2232 C CA  . ASP A 0 291 . 2.585    -1.733  -9.501   1.00 97.91 291 A 1 
ATOM 2233 C C   . ASP A 0 291 . 2.101    -2.756  -8.478   1.00 97.91 291 A 1 
ATOM 2234 C CB  . ASP A 0 291 . 1.622    -1.596  -10.690  1.00 97.91 291 A 1 
ATOM 2235 O O   . ASP A 0 291 . 2.134    -3.965  -8.719   1.00 97.91 291 A 1 
ATOM 2236 C CG  . ASP A 0 291 . 0.255    -1.018  -10.303  1.00 97.91 291 A 1 
ATOM 2237 O OD1 . ASP A 0 291 . -0.765   -1.604  -10.721  1.00 97.91 291 A 1 
ATOM 2238 O OD2 . ASP A 0 291 . 0.225    0.052   -9.647   1.00 97.91 291 A 1 
ATOM 2239 N N   . ARG A 0 292 . 1.668    -2.260  -7.322   1.00 97.82 292 A 1 
ATOM 2240 C CA  . ARG A 0 292 . 1.117    -3.059  -6.237   1.00 97.82 292 A 1 
ATOM 2241 C C   . ARG A 0 292 . -0.235   -2.513  -5.823   1.00 97.82 292 A 1 
ATOM 2242 C CB  . ARG A 0 292 . 2.099    -3.125  -5.068   1.00 97.82 292 A 1 
ATOM 2243 O O   . ARG A 0 292 . -0.309   -1.457  -5.196   1.00 97.82 292 A 1 
ATOM 2244 C CG  . ARG A 0 292 . 1.473    -3.911  -3.910   1.00 97.82 292 A 1 
ATOM 2245 C CD  . ARG A 0 292 . 2.462    -4.058  -2.767   1.00 97.82 292 A 1 
ATOM 2246 N NE  . ARG A 0 292 . 1.840    -4.841  -1.699   1.00 97.82 292 A 1 
ATOM 2247 N NH1 . ARG A 0 292 . 3.093    -4.040  0.039    1.00 97.82 292 A 1 
ATOM 2248 N NH2 . ARG A 0 292 . 1.621    -5.723  0.353    1.00 97.82 292 A 1 
ATOM 2249 C CZ  . ARG A 0 292 . 2.193    -4.862  -0.439   1.00 97.82 292 A 1 
ATOM 2250 N N   . THR A 0 293 . -1.279   -3.292  -6.076   1.00 97.74 293 A 1 
ATOM 2251 C CA  . THR A 0 293 . -2.647   -2.990  -5.665   1.00 97.74 293 A 1 
ATOM 2252 C C   . THR A 0 293 . -3.100   -3.951  -4.576   1.00 97.74 293 A 1 
ATOM 2253 C CB  . THR A 0 293 . -3.618   -3.072  -6.847   1.00 97.74 293 A 1 
ATOM 2254 O O   . THR A 0 293 . -3.187   -5.156  -4.794   1.00 97.74 293 A 1 
ATOM 2255 C CG2 . THR A 0 293 . -5.052   -2.728  -6.432   1.00 97.74 293 A 1 
ATOM 2256 O OG1 . THR A 0 293 . -3.319   -2.169  -7.879   1.00 97.74 293 A 1 
ATOM 2257 N N   . THR A 0 294 . -3.515   -3.417  -3.432   1.00 97.30 294 A 1 
ATOM 2258 C CA  . THR A 0 294 . -4.239   -4.170  -2.409   1.00 97.30 294 A 1 
ATOM 2259 C C   . THR A 0 294 . -5.665   -3.634  -2.303   1.00 97.30 294 A 1 
ATOM 2260 C CB  . THR A 0 294 . -3.518   -4.121  -1.058   1.00 97.30 294 A 1 
ATOM 2261 O O   . THR A 0 294 . -5.885   -2.446  -2.075   1.00 97.30 294 A 1 
ATOM 2262 C CG2 . THR A 0 294 . -4.191   -5.022  -0.020   1.00 97.30 294 A 1 
ATOM 2263 O OG1 . THR A 0 294 . -2.170   -4.539  -1.143   1.00 97.30 294 A 1 
ATOM 2264 N N   . ALA A 0 295 . -6.657   -4.511  -2.427   1.00 97.76 295 A 1 
ATOM 2265 C CA  . ALA A 0 295 . -8.067   -4.170  -2.292   1.00 97.76 295 A 1 
ATOM 2266 C C   . ALA A 0 295 . -8.730   -5.008  -1.197   1.00 97.76 295 A 1 
ATOM 2267 C CB  . ALA A 0 295 . -8.766   -4.316  -3.647   1.00 97.76 295 A 1 
ATOM 2268 O O   . ALA A 0 295 . -8.520   -6.215  -1.111   1.00 97.76 295 A 1 
ATOM 2269 N N   . LYS A 0 296 . -9.571   -4.383  -0.372   1.00 97.74 296 A 1 
ATOM 2270 C CA  . LYS A 0 296 . -10.416  -5.073  0.611    1.00 97.74 296 A 1 
ATOM 2271 C C   . LYS A 0 296 . -11.847  -4.601  0.453    1.00 97.74 296 A 1 
ATOM 2272 C CB  . LYS A 0 296 . -9.927   -4.870  2.052    1.00 97.74 296 A 1 
ATOM 2273 O O   . LYS A 0 296 . -12.082  -3.410  0.278    1.00 97.74 296 A 1 
ATOM 2274 C CG  . LYS A 0 296 . -8.490   -5.362  2.255    1.00 97.74 296 A 1 
ATOM 2275 C CD  . LYS A 0 296 . -7.983   -5.009  3.654    1.00 97.74 296 A 1 
ATOM 2276 C CE  . LYS A 0 296 . -6.539   -5.500  3.769    1.00 97.74 296 A 1 
ATOM 2277 N NZ  . LYS A 0 296 . -5.878   -4.943  4.970    1.00 97.74 296 A 1 
ATOM 2278 N N   . ALA A 0 297 . -12.788  -5.526  0.517    1.00 97.05 297 A 1 
ATOM 2279 C CA  . ALA A 0 297 . -14.209  -5.248  0.482    1.00 97.05 297 A 1 
ATOM 2280 C C   . ALA A 0 297 . -14.900  -6.030  1.596    1.00 97.05 297 A 1 
ATOM 2281 C CB  . ALA A 0 297 . -14.763  -5.588  -0.906   1.00 97.05 297 A 1 
ATOM 2282 O O   . ALA A 0 297 . -14.661  -7.226  1.750    1.00 97.05 297 A 1 
ATOM 2283 N N   . TYR A 0 298 . -15.756  -5.349  2.338    1.00 94.75 298 A 1 
ATOM 2284 C CA  . TYR A 0 298 . -16.656  -5.908  3.332    1.00 94.75 298 A 1 
ATOM 2285 C C   . TYR A 0 298 . -18.075  -5.562  2.902    1.00 94.75 298 A 1 
ATOM 2286 C CB  . TYR A 0 298 . -16.334  -5.337  4.717    1.00 94.75 298 A 1 
ATOM 2287 O O   . TYR A 0 298 . -18.319  -4.429  2.484    1.00 94.75 298 A 1 
ATOM 2288 C CG  . TYR A 0 298 . -14.895  -5.547  5.146    1.00 94.75 298 A 1 
ATOM 2289 C CD1 . TYR A 0 298 . -14.524  -6.752  5.768    1.00 94.75 298 A 1 
ATOM 2290 C CD2 . TYR A 0 298 . -13.926  -4.553  4.898    1.00 94.75 298 A 1 
ATOM 2291 C CE1 . TYR A 0 298 . -13.187  -6.967  6.152    1.00 94.75 298 A 1 
ATOM 2292 C CE2 . TYR A 0 298 . -12.585  -4.764  5.275    1.00 94.75 298 A 1 
ATOM 2293 O OH  . TYR A 0 298 . -10.926  -6.184  6.281    1.00 94.75 298 A 1 
ATOM 2294 C CZ  . TYR A 0 298 . -12.217  -5.971  5.907    1.00 94.75 298 A 1 
ATOM 2295 N N   . ALA A 0 299 . -18.977  -6.526  2.976    1.00 91.88 299 A 1 
ATOM 2296 C CA  . ALA A 0 299 . -20.391  -6.341  2.702    1.00 91.88 299 A 1 
ATOM 2297 C C   . ALA A 0 299 . -21.209  -7.096  3.749    1.00 91.88 299 A 1 
ATOM 2298 C CB  . ALA A 0 299 . -20.705  -6.808  1.277    1.00 91.88 299 A 1 
ATOM 2299 O O   . ALA A 0 299 . -20.806  -8.190  4.154    1.00 91.88 299 A 1 
ATOM 2300 N N   . ALA A 0 300 . -22.337  -6.529  4.154    1.00 89.51 300 A 1 
ATOM 2301 C CA  . ALA A 0 300 . -23.369  -7.238  4.893    1.00 89.51 300 A 1 
ATOM 2302 C C   . ALA A 0 300 . -24.752  -6.810  4.397    1.00 89.51 300 A 1 
ATOM 2303 C CB  . ALA A 0 300 . -23.187  -7.009  6.397    1.00 89.51 300 A 1 
ATOM 2304 O O   . ALA A 0 300 . -24.924  -5.642  4.060    1.00 89.51 300 A 1 
ATOM 2305 N N   . GLU A 0 301 . -25.707  -7.737  4.307    1.00 83.67 301 A 1 
ATOM 2306 C CA  . GLU A 0 301 . -27.051  -7.457  3.762    1.00 83.67 301 A 1 
ATOM 2307 C C   . GLU A 0 301 . -27.953  -6.694  4.739    1.00 83.67 301 A 1 
ATOM 2308 C CB  . GLU A 0 301 . -27.711  -8.763  3.292    1.00 83.67 301 A 1 
ATOM 2309 O O   . GLU A 0 301 . -28.784  -5.900  4.302    1.00 83.67 301 A 1 
ATOM 2310 C CG  . GLU A 0 301 . -27.135  -9.199  1.931    1.00 83.67 301 A 1 
ATOM 2311 C CD  . GLU A 0 301 . -27.635  -10.572 1.452    1.00 83.67 301 A 1 
ATOM 2312 O OE1 . GLU A 0 301 . -27.595  -10.815 0.221    1.00 83.67 301 A 1 
ATOM 2313 O OE2 . GLU A 0 301 . -27.952  -11.421 2.314    1.00 83.67 301 A 1 
ATOM 2314 N N   . SER A 0 302 . -27.727  -6.852  6.040    1.00 83.33 302 A 1 
ATOM 2315 C CA  . SER A 0 302 . -28.356  -6.057  7.092    1.00 83.33 302 A 1 
ATOM 2316 C C   . SER A 0 302 . -27.452  -6.015  8.322    1.00 83.33 302 A 1 
ATOM 2317 C CB  . SER A 0 302 . -29.724  -6.637  7.460    1.00 83.33 302 A 1 
ATOM 2318 O O   . SER A 0 302 . -26.584  -6.877  8.510    1.00 83.33 302 A 1 
ATOM 2319 O OG  . SER A 0 302 . -29.528  -7.905  8.038    1.00 83.33 302 A 1 
ATOM 2320 N N   . TYR A 0 303 . -27.625  -4.983  9.140    1.00 83.18 303 A 1 
ATOM 2321 C CA  . TYR A 0 303 . -27.037  -4.916  10.469   1.00 83.18 303 A 1 
ATOM 2322 C C   . TYR A 0 303 . -28.049  -4.344  11.446   1.00 83.18 303 A 1 
ATOM 2323 C CB  . TYR A 0 303 . -25.769  -4.055  10.461   1.00 83.18 303 A 1 
ATOM 2324 O O   . TYR A 0 303 . -28.397  -3.168  11.326   1.00 83.18 303 A 1 
ATOM 2325 C CG  . TYR A 0 303 . -25.198  -3.837  11.850   1.00 83.18 303 A 1 
ATOM 2326 C CD1 . TYR A 0 303 . -25.173  -2.557  12.431   1.00 83.18 303 A 1 
ATOM 2327 C CD2 . TYR A 0 303 . -24.740  -4.939  12.587   1.00 83.18 303 A 1 
ATOM 2328 C CE1 . TYR A 0 303 . -24.628  -2.364  13.711   1.00 83.18 303 A 1 
ATOM 2329 C CE2 . TYR A 0 303 . -24.156  -4.754  13.850   1.00 83.18 303 A 1 
ATOM 2330 O OH  . TYR A 0 303 . -23.465  -3.284  15.587   1.00 83.18 303 A 1 
ATOM 2331 C CZ  . TYR A 0 303 . -24.080  -3.465  14.397   1.00 83.18 303 A 1 
ATOM 2332 N N   . ASP A 0 304 . -28.438  -5.147  12.431   1.00 85.06 304 A 1 
ATOM 2333 C CA  . ASP A 0 304 . -29.400  -4.758  13.454   1.00 85.06 304 A 1 
ATOM 2334 C C   . ASP A 0 304 . -28.726  -4.716  14.825   1.00 85.06 304 A 1 
ATOM 2335 C CB  . ASP A 0 304 . -30.604  -5.710  13.454   1.00 85.06 304 A 1 
ATOM 2336 O O   . ASP A 0 304 . -28.092  -5.681  15.249   1.00 85.06 304 A 1 
ATOM 2337 C CG  . ASP A 0 304 . -31.425  -5.673  12.162   1.00 85.06 304 A 1 
ATOM 2338 O OD1 . ASP A 0 304 . -31.374  -4.643  11.454   1.00 85.06 304 A 1 
ATOM 2339 O OD2 . ASP A 0 304 . -32.148  -6.665  11.931   1.00 85.06 304 A 1 
ATOM 2340 N N   . GLU A 0 305 . -28.885  -3.604  15.539   1.00 86.11 305 A 1 
ATOM 2341 C CA  . GLU A 0 305 . -28.688  -3.506  16.983   1.00 86.11 305 A 1 
ATOM 2342 C C   . GLU A 0 305 . -30.058  -3.366  17.638   1.00 86.11 305 A 1 
ATOM 2343 C CB  . GLU A 0 305 . -27.799  -2.312  17.386   1.00 86.11 305 A 1 
ATOM 2344 O O   . GLU A 0 305 . -30.842  -2.501  17.247   1.00 86.11 305 A 1 
ATOM 2345 C CG  . GLU A 0 305 . -26.422  -2.286  16.708   1.00 86.11 305 A 1 
ATOM 2346 C CD  . GLU A 0 305 . -25.426  -1.275  17.315   1.00 86.11 305 A 1 
ATOM 2347 O OE1 . GLU A 0 305 . -24.213  -1.358  16.978   1.00 86.11 305 A 1 
ATOM 2348 O OE2 . GLU A 0 305 . -25.784  -0.434  18.162   1.00 86.11 305 A 1 
ATOM 2349 N N   . TRP A 0 306 . -30.346  -4.176  18.649   1.00 88.45 306 A 1 
ATOM 2350 C CA  . TRP A 0 306 . -31.599  -4.095  19.389   1.00 88.45 306 A 1 
ATOM 2351 C C   . TRP A 0 306 . -31.351  -4.224  20.888   1.00 88.45 306 A 1 
ATOM 2352 C CB  . TRP A 0 306 . -32.593  -5.133  18.855   1.00 88.45 306 A 1 
ATOM 2353 O O   . TRP A 0 306 . -30.430  -4.911  21.329   1.00 88.45 306 A 1 
ATOM 2354 C CG  . TRP A 0 306 . -32.123  -6.554  18.899   1.00 88.45 306 A 1 
ATOM 2355 C CD1 . TRP A 0 306 . -31.510  -7.216  17.890   1.00 88.45 306 A 1 
ATOM 2356 C CD2 . TRP A 0 306 . -32.177  -7.491  20.015   1.00 88.45 306 A 1 
ATOM 2357 C CE2 . TRP A 0 306 . -31.569  -8.716  19.608   1.00 88.45 306 A 1 
ATOM 2358 C CE3 . TRP A 0 306 . -32.668  -7.420  21.335   1.00 88.45 306 A 1 
ATOM 2359 N NE1 . TRP A 0 306 . -31.189  -8.495  18.299   1.00 88.45 306 A 1 
ATOM 2360 C CH2 . TRP A 0 306 . -31.922  -9.701  21.791   1.00 88.45 306 A 1 
ATOM 2361 C CZ2 . TRP A 0 306 . -31.438  -9.812  20.476   1.00 88.45 306 A 1 
ATOM 2362 C CZ3 . TRP A 0 306 . -32.548  -8.513  22.209   1.00 88.45 306 A 1 
ATOM 2363 N N   . ASP A 0 307 . -32.187  -3.541  21.653   1.00 86.72 307 A 1 
ATOM 2364 C CA  . ASP A 0 307 . -32.237  -3.547  23.107   1.00 86.72 307 A 1 
ATOM 2365 C C   . ASP A 0 307 . -33.695  -3.728  23.537   1.00 86.72 307 A 1 
ATOM 2366 C CB  . ASP A 0 307 . -31.638  -2.238  23.643   1.00 86.72 307 A 1 
ATOM 2367 O O   . ASP A 0 307 . -34.606  -3.155  22.931   1.00 86.72 307 A 1 
ATOM 2368 C CG  . ASP A 0 307 . -31.352  -2.274  25.148   1.00 86.72 307 A 1 
ATOM 2369 O OD1 . ASP A 0 307 . -30.996  -3.365  25.645   1.00 86.72 307 A 1 
ATOM 2370 O OD2 . ASP A 0 307 . -31.378  -1.184  25.762   1.00 86.72 307 A 1 
ATOM 2371 N N   . ASN A 0 308 . -33.913  -4.564  24.541   1.00 85.70 308 A 1 
ATOM 2372 C CA  . ASN A 0 308 . -35.214  -4.893  25.102   1.00 85.70 308 A 1 
ATOM 2373 C C   . ASN A 0 308 . -35.071  -4.902  26.617   1.00 85.70 308 A 1 
ATOM 2374 C CB  . ASN A 0 308 . -35.646  -6.268  24.567   1.00 85.70 308 A 1 
ATOM 2375 O O   . ASN A 0 308 . -34.369  -5.761  27.149   1.00 85.70 308 A 1 
ATOM 2376 C CG  . ASN A 0 308 . -37.088  -6.607  24.892   1.00 85.70 308 A 1 
ATOM 2377 N ND2 . ASN A 0 308 . -37.407  -7.147  26.038   1.00 85.70 308 A 1 
ATOM 2378 O OD1 . ASN A 0 308 . -37.940  -6.464  24.044   1.00 85.70 308 A 1 
ATOM 2379 N N   . ALA A 0 309 . -35.727  -3.972  27.294   1.00 82.59 309 A 1 
ATOM 2380 C CA  . ALA A 0 309 . -35.769  -3.923  28.745   1.00 82.59 309 A 1 
ATOM 2381 C C   . ALA A 0 309 . -37.215  -4.070  29.214   1.00 82.59 309 A 1 
ATOM 2382 C CB  . ALA A 0 309 . -35.102  -2.630  29.223   1.00 82.59 309 A 1 
ATOM 2383 O O   . ALA A 0 309 . -38.046  -3.215  28.902   1.00 82.59 309 A 1 
ATOM 2384 N N   . ASP A 0 310 . -37.460  -5.138  29.964   1.00 79.23 310 A 1 
ATOM 2385 C CA  . ASP A 0 310 . -38.698  -5.429  30.675   1.00 79.23 310 A 1 
ATOM 2386 C C   . ASP A 0 310 . -38.540  -4.970  32.141   1.00 79.23 310 A 1 
ATOM 2387 C CB  . ASP A 0 310 . -38.981  -6.938  30.532   1.00 79.23 310 A 1 
ATOM 2388 O O   . ASP A 0 310 . -37.581  -5.343  32.820   1.00 79.23 310 A 1 
ATOM 2389 C CG  . ASP A 0 310 . -40.415  -7.324  30.895   1.00 79.23 310 A 1 
ATOM 2390 O OD1 . ASP A 0 310 . -41.039  -6.552  31.661   1.00 79.23 310 A 1 
ATOM 2391 O OD2 . ASP A 0 310 . -40.863  -8.366  30.360   1.00 79.23 310 A 1 
ATOM 2392 N N   . ASP A 0 311 . -39.415  -4.074  32.609   1.00 79.66 311 A 1 
ATOM 2393 C CA  . ASP A 0 311 . -39.521  -3.644  34.018   1.00 79.66 311 A 1 
ATOM 2394 C C   . ASP A 0 311 . -40.958  -3.825  34.529   1.00 79.66 311 A 1 
ATOM 2395 C CB  . ASP A 0 311 . -38.950  -2.226  34.240   1.00 79.66 311 A 1 
ATOM 2396 O O   . ASP A 0 311 . -41.596  -2.922  35.102   1.00 79.66 311 A 1 
ATOM 2397 C CG  . ASP A 0 311 . -38.959  -1.736  35.707   1.00 79.66 311 A 1 
ATOM 2398 O OD1 . ASP A 0 311 . -39.200  -2.477  36.691   1.00 79.66 311 A 1 
ATOM 2399 O OD2 . ASP A 0 311 . -38.775  -0.522  35.988   1.00 79.66 311 A 1 
ATOM 2400 N N   . ASP A 0 312 . -41.470  -5.027  34.304   1.00 82.11 312 A 1 
ATOM 2401 C CA  . ASP A 0 312 . -42.724  -5.527  34.825   1.00 82.11 312 A 1 
ATOM 2402 C C   . ASP A 0 312 . -42.797  -5.419  36.355   1.00 82.11 312 A 1 
ATOM 2403 C CB  . ASP A 0 312 . -42.869  -6.998  34.387   1.00 82.11 312 A 1 
ATOM 2404 O O   . ASP A 0 312 . -41.932  -5.867  37.112   1.00 82.11 312 A 1 
ATOM 2405 C CG  . ASP A 0 312 . -43.838  -7.259  33.239   1.00 82.11 312 A 1 
ATOM 2406 O OD1 . ASP A 0 312 . -44.587  -6.318  32.911   1.00 82.11 312 A 1 
ATOM 2407 O OD2 . ASP A 0 312 . -44.116  -8.454  32.993   1.00 82.11 312 A 1 
ATOM 2408 N N   . LYS A 0 313 . -43.904  -4.869  36.864   1.00 81.05 313 A 1 
ATOM 2409 C CA  . LYS A 0 313 . -44.223  -4.878  38.301   1.00 81.05 313 A 1 
ATOM 2410 C C   . LYS A 0 313 . -45.642  -5.348  38.520   1.00 81.05 313 A 1 
ATOM 2411 C CB  . LYS A 0 313 . -43.998  -3.508  38.954   1.00 81.05 313 A 1 
ATOM 2412 O O   . LYS A 0 313 . -46.594  -4.774  37.994   1.00 81.05 313 A 1 
ATOM 2413 C CG  . LYS A 0 313 . -42.544  -3.032  38.870   1.00 81.05 313 A 1 
ATOM 2414 C CD  . LYS A 0 313 . -42.389  -1.682  39.588   1.00 81.05 313 A 1 
ATOM 2415 C CE  . LYS A 0 313 . -41.000  -1.068  39.370   1.00 81.05 313 A 1 
ATOM 2416 N NZ  . LYS A 0 313 . -40.773  -0.780  37.938   1.00 81.05 313 A 1 
ATOM 2417 N N   . TRP A 0 314 . -45.821  -6.318  39.409   1.00 81.73 314 A 1 
ATOM 2418 C CA  . TRP A 0 314 . -47.136  -6.865  39.724   1.00 81.73 314 A 1 
ATOM 2419 C C   . TRP A 0 314 . -47.393  -6.943  41.229   1.00 81.73 314 A 1 
ATOM 2420 C CB  . TRP A 0 314 . -47.314  -8.208  39.009   1.00 81.73 314 A 1 
ATOM 2421 O O   . TRP A 0 314 . -46.495  -7.085  42.061   1.00 81.73 314 A 1 
ATOM 2422 C CG  . TRP A 0 314 . -46.298  -9.248  39.356   1.00 81.73 314 A 1 
ATOM 2423 C CD1 . TRP A 0 314 . -45.169  -9.507  38.657   1.00 81.73 314 A 1 
ATOM 2424 C CD2 . TRP A 0 314 . -46.286  -10.163 40.490   1.00 81.73 314 A 1 
ATOM 2425 C CE2 . TRP A 0 314 . -45.107  -10.963 40.410   1.00 81.73 314 A 1 
ATOM 2426 C CE3 . TRP A 0 314 . -47.158  -10.394 41.578   1.00 81.73 314 A 1 
ATOM 2427 N NE1 . TRP A 0 314 . -44.462  -10.518 39.275   1.00 81.73 314 A 1 
ATOM 2428 C CH2 . TRP A 0 314 . -45.694  -12.148 42.443   1.00 81.73 314 A 1 
ATOM 2429 C CZ2 . TRP A 0 314 . -44.810  -11.944 41.368   1.00 81.73 314 A 1 
ATOM 2430 C CZ3 . TRP A 0 314 . -46.867  -11.375 42.544   1.00 81.73 314 A 1 
ATOM 2431 N N   . GLY A 0 315 . -48.672  -6.848  41.590   1.00 80.73 315 A 1 
ATOM 2432 C CA  . GLY A 0 315 . -49.157  -6.921  42.959   1.00 80.73 315 A 1 
ATOM 2433 C C   . GLY A 0 315 . -50.550  -7.536  43.033   1.00 80.73 315 A 1 
ATOM 2434 O O   . GLY A 0 315 . -51.484  -7.094  42.368   1.00 80.73 315 A 1 
ATOM 2435 N N   . ALA A 0 316 . -50.718  -8.543  43.885   1.00 77.86 316 A 1 
ATOM 2436 C CA  . ALA A 0 316 . -51.991  -9.203  44.135   1.00 77.86 316 A 1 
ATOM 2437 C C   . ALA A 0 316 . -52.308  -9.210  45.631   1.00 77.86 316 A 1 
ATOM 2438 C CB  . ALA A 0 316 . -51.966  -10.610 43.531   1.00 77.86 316 A 1 
ATOM 2439 O O   . ALA A 0 316 . -51.482  -9.572  46.468   1.00 77.86 316 A 1 
ATOM 2440 N N   . GLN A 0 317 . -53.535  -8.835  45.970   1.00 79.60 317 A 1 
ATOM 2441 C CA  . GLN A 0 317 . -54.051  -8.813  47.328   1.00 79.60 317 A 1 
ATOM 2442 C C   . GLN A 0 317 . -55.400  -9.529  47.378   1.00 79.60 317 A 1 
ATOM 2443 C CB  . GLN A 0 317 . -54.161  -7.373  47.841   1.00 79.60 317 A 1 
ATOM 2444 O O   . GLN A 0 317 . -56.300  -9.277  46.577   1.00 79.60 317 A 1 
ATOM 2445 C CG  . GLN A 0 317 . -52.827  -6.608  47.817   1.00 79.60 317 A 1 
ATOM 2446 C CD  . GLN A 0 317 . -52.970  -5.264  48.518   1.00 79.60 317 A 1 
ATOM 2447 N NE2 . GLN A 0 317 . -52.140  -4.929  49.475   1.00 79.60 317 A 1 
ATOM 2448 O OE1 . GLN A 0 317 . -53.857  -4.479  48.249   1.00 79.60 317 A 1 
ATOM 2449 N N   . ALA A 0 318 . -55.557  -10.428 48.341   1.00 73.87 318 A 1 
ATOM 2450 C CA  . ALA A 0 318 . -56.806  -11.127 48.596   1.00 73.87 318 A 1 
ATOM 2451 C C   . ALA A 0 318 . -57.100  -11.127 50.092   1.00 73.87 318 A 1 
ATOM 2452 C CB  . ALA A 0 318 . -56.722  -12.541 48.014   1.00 73.87 318 A 1 
ATOM 2453 O O   . ALA A 0 318 . -56.193  -11.320 50.902   1.00 73.87 318 A 1 
ATOM 2454 N N   . TRP A 0 319 . -58.363  -10.929 50.446   1.00 79.12 319 A 1 
ATOM 2455 C CA  . TRP A 0 319 . -58.836  -11.015 51.823   1.00 79.12 319 A 1 
ATOM 2456 C C   . TRP A 0 319 . -60.204  -11.689 51.873   1.00 79.12 319 A 1 
ATOM 2457 C CB  . TRP A 0 319 . -58.846  -9.625  52.472   1.00 79.12 319 A 1 
ATOM 2458 O O   . TRP A 0 319 . -60.996  -11.579 50.932   1.00 79.12 319 A 1 
ATOM 2459 C CG  . TRP A 0 319 . -59.732  -8.595  51.834   1.00 79.12 319 A 1 
ATOM 2460 C CD1 . TRP A 0 319 . -59.359  -7.724  50.870   1.00 79.12 319 A 1 
ATOM 2461 C CD2 . TRP A 0 319 . -61.141  -8.315  52.101   1.00 79.12 319 A 1 
ATOM 2462 C CE2 . TRP A 0 319 . -61.554  -7.238  51.262   1.00 79.12 319 A 1 
ATOM 2463 C CE3 . TRP A 0 319 . -62.117  -8.873  52.957   1.00 79.12 319 A 1 
ATOM 2464 N NE1 . TRP A 0 319 . -60.419  -6.897  50.555   1.00 79.12 319 A 1 
ATOM 2465 C CH2 . TRP A 0 319 . -63.820  -7.339  52.108   1.00 79.12 319 A 1 
ATOM 2466 C CZ2 . TRP A 0 319 . -62.870  -6.750  51.255   1.00 79.12 319 A 1 
ATOM 2467 C CZ3 . TRP A 0 319 . -63.441  -8.394  52.958   1.00 79.12 319 A 1 
ATOM 2468 N N   . GLY A 0 320 . -60.471  -12.381 52.977   1.00 76.17 320 A 1 
ATOM 2469 C CA  . GLY A 0 320 . -61.727  -13.078 53.212   1.00 76.17 320 A 1 
ATOM 2470 C C   . GLY A 0 320 . -62.073  -13.137 54.693   1.00 76.17 320 A 1 
ATOM 2471 O O   . GLY A 0 320 . -61.186  -13.081 55.549   1.00 76.17 320 A 1 
ATOM 2472 N N   . LYS A 0 321 . -63.373  -13.210 54.967   1.00 68.55 321 A 1 
ATOM 2473 C CA  . LYS A 0 321 . -63.915  -13.575 56.274   1.00 68.55 321 A 1 
ATOM 2474 C C   . LYS A 0 321 . -64.878  -14.722 56.065   1.00 68.55 321 A 1 
ATOM 2475 C CB  . LYS A 0 321 . -64.644  -12.405 56.940   1.00 68.55 321 A 1 
ATOM 2476 O O   . LYS A 0 321 . -65.814  -14.523 55.283   1.00 68.55 321 A 1 
ATOM 2477 C CG  . LYS A 0 321 . -63.762  -11.161 57.036   1.00 68.55 321 A 1 
ATOM 2478 C CD  . LYS A 0 321 . -64.369  -10.174 58.027   1.00 68.55 321 A 1 
ATOM 2479 C CE  . LYS A 0 321 . -63.438  -8.970  58.125   1.00 68.55 321 A 1 
ATOM 2480 N NZ  . LYS A 0 321 . -63.640  -8.273  59.408   1.00 68.55 321 A 1 
ATOM 2481 N N   . ASP A 0 322 . -64.648  -15.843 56.734   1.00 60.99 322 A 1 
ATOM 2482 C CA  . ASP A 0 322 . -65.700  -16.841 56.857   1.00 60.99 322 A 1 
ATOM 2483 C C   . ASP A 0 322 . -66.604  -16.501 58.036   1.00 60.99 322 A 1 
ATOM 2484 C CB  . ASP A 0 322 . -65.195  -18.285 56.851   1.00 60.99 322 A 1 
ATOM 2485 O O   . ASP A 0 322 . -66.217  -15.799 58.980   1.00 60.99 322 A 1 
ATOM 2486 C CG  . ASP A 0 322 . -64.312  -18.656 58.031   1.00 60.99 322 A 1 
ATOM 2487 O OD1 . ASP A 0 322 . -64.503  -18.068 59.121   1.00 60.99 322 A 1 
ATOM 2488 O OD2 . ASP A 0 322 . -63.405  -19.464 57.760   1.00 60.99 322 A 1 
ATOM 2489 N N   . ARG A 0 323 . -67.878  -16.860 57.925   1.00 52.50 323 A 1 
ATOM 2490 C CA  . ARG A 0 323 . -68.821  -16.650 59.023   1.00 52.50 323 A 1 
ATOM 2491 C C   . ARG A 0 323 . -69.818  -17.789 59.078   1.00 52.50 323 A 1 
ATOM 2492 C CB  . ARG A 0 323 . -69.497  -15.277 58.912   1.00 52.50 323 A 1 
ATOM 2493 O O   . ARG A 0 323 . -71.003  -17.589 58.781   1.00 52.50 323 A 1 
ATOM 2494 C CG  . ARG A 0 323 . -68.594  -14.080 59.246   1.00 52.50 323 A 1 
ATOM 2495 C CD  . ARG A 0 323 . -69.364  -12.763 59.376   1.00 52.50 323 A 1 
ATOM 2496 N NE  . ARG A 0 323 . -70.412  -12.851 60.413   1.00 52.50 323 A 1 
ATOM 2497 N NH1 . ARG A 0 323 . -71.983  -11.472 59.471   1.00 52.50 323 A 1 
ATOM 2498 N NH2 . ARG A 0 323 . -72.413  -12.491 61.409   1.00 52.50 323 A 1 
ATOM 2499 C CZ  . ARG A 0 323 . -71.590  -12.263 60.425   1.00 52.50 323 A 1 
ATOM 2500 N N   . ASP A 0 324 . -69.373  -18.931 59.582   1.00 51.16 324 A 1 
ATOM 2501 C CA  . ASP A 0 324 . -70.264  -20.049 59.843   1.00 51.16 324 A 1 
ATOM 2502 C C   . ASP A 0 324 . -71.196  -19.755 61.022   1.00 51.16 324 A 1 
ATOM 2503 C CB  . ASP A 0 324 . -69.488  -21.353 60.068   1.00 51.16 324 A 1 
ATOM 2504 O O   . ASP A 0 324 . -70.795  -19.474 62.157   1.00 51.16 324 A 1 
ATOM 2505 C CG  . ASP A 0 324 . -69.024  -22.013 58.771   1.00 51.16 324 A 1 
ATOM 2506 O OD1 . ASP A 0 324 . -69.730  -21.797 57.764   1.00 51.16 324 A 1 
ATOM 2507 O OD2 . ASP A 0 324 . -68.156  -22.901 58.865   1.00 51.16 324 A 1 
ATOM 2508 N N   . VAL A 0 325 . -72.502  -19.852 60.769   1.00 44.66 325 A 1 
ATOM 2509 C CA  . VAL A 0 325 . -73.517  -19.839 61.824   1.00 44.66 325 A 1 
ATOM 2510 C C   . VAL A 0 325 . -73.987  -21.272 62.060   1.00 44.66 325 A 1 
ATOM 2511 C CB  . VAL A 0 325 . -74.672  -18.875 61.496   1.00 44.66 325 A 1 
ATOM 2512 O O   . VAL A 0 325 . -74.881  -21.760 61.368   1.00 44.66 325 A 1 
ATOM 2513 C CG1 . VAL A 0 325 . -75.670  -18.816 62.667   1.00 44.66 325 A 1 
ATOM 2514 C CG2 . VAL A 0 325 . -74.194  -17.438 61.244   1.00 44.66 325 A 1 
ATOM 2515 N N   . TYR A 0 326 . -73.451  -21.951 63.077   1.00 39.39 326 A 1 
ATOM 2516 C CA  . TYR A 0 326 . -73.914  -23.297 63.429   1.00 39.39 326 A 1 
ATOM 2517 C C   . TYR A 0 326 . -75.329  -23.257 64.043   1.00 39.39 326 A 1 
ATOM 2518 C CB  . TYR A 0 326 . -72.896  -24.010 64.329   1.00 39.39 326 A 1 
ATOM 2519 O O   . TYR A 0 326 . -75.547  -22.809 65.174   1.00 39.39 326 A 1 
ATOM 2520 C CG  . TYR A 0 326 . -73.070  -25.520 64.342   1.00 39.39 326 A 1 
ATOM 2521 C CD1 . TYR A 0 326 . -73.820  -26.154 65.353   1.00 39.39 326 A 1 
ATOM 2522 C CD2 . TYR A 0 326 . -72.469  -26.290 63.328   1.00 39.39 326 A 1 
ATOM 2523 C CE1 . TYR A 0 326 . -73.957  -27.558 65.354   1.00 39.39 326 A 1 
ATOM 2524 C CE2 . TYR A 0 326 . -72.601  -27.691 63.325   1.00 39.39 326 A 1 
ATOM 2525 O OH  . TYR A 0 326 . -73.457  -29.683 64.350   1.00 39.39 326 A 1 
ATOM 2526 C CZ  . TYR A 0 326 . -73.342  -28.328 64.342   1.00 39.39 326 A 1 
ATOM 2527 N N   . GLY A 0 327 . -76.328  -23.735 63.296   1.00 41.82 327 A 1 
ATOM 2528 C CA  . GLY A 0 327 . -77.704  -23.893 63.769   1.00 41.82 327 A 1 
ATOM 2529 C C   . GLY A 0 327 . -77.877  -25.182 64.574   1.00 41.82 327 A 1 
ATOM 2530 O O   . GLY A 0 327 . -77.864  -26.272 64.009   1.00 41.82 327 A 1 
ATOM 2531 N N   . ALA A 0 328 . -78.086  -25.073 65.890   1.00 35.38 328 A 1 
ATOM 2532 C CA  . ALA A 0 328 . -78.392  -26.207 66.766   1.00 35.38 328 A 1 
ATOM 2533 C C   . ALA A 0 328 . -79.523  -27.089 66.188   1.00 35.38 328 A 1 
ATOM 2534 C CB  . ALA A 0 328 . -78.765  -25.662 68.153   1.00 35.38 328 A 1 
ATOM 2535 O O   . ALA A 0 328 . -80.656  -26.631 66.021   1.00 35.38 328 A 1 
ATOM 2536 N N   . SER A 0 329 . -79.225  -28.360 65.893   1.00 34.47 329 A 1 
ATOM 2537 C CA  . SER A 0 329 . -80.217  -29.308 65.368   1.00 34.47 329 A 1 
ATOM 2538 C C   . SER A 0 329 . -81.382  -29.510 66.353   1.00 34.47 329 A 1 
ATOM 2539 C CB  . SER A 0 329 . -79.557  -30.637 64.968   1.00 34.47 329 A 1 
ATOM 2540 O O   . SER A 0 329 . -81.185  -29.740 67.549   1.00 34.47 329 A 1 
ATOM 2541 O OG  . SER A 0 329 . -79.185  -31.411 66.092   1.00 34.47 329 A 1 
ATOM 2542 N N   . SER A 0 330 . -82.620  -29.403 65.864   1.00 36.86 330 A 1 
ATOM 2543 C CA  . SER A 0 330 . -83.835  -29.603 66.656   1.00 36.86 330 A 1 
ATOM 2544 C C   . SER A 0 330 . -84.088  -31.092 66.920   1.00 36.86 330 A 1 
ATOM 2545 C CB  . SER A 0 330 . -85.034  -28.963 65.949   1.00 36.86 330 A 1 
ATOM 2546 O O   . SER A 0 330 . -84.331  -31.866 65.994   1.00 36.86 330 A 1 
ATOM 2547 O OG  . SER A 0 330 . -85.164  -29.486 64.642   1.00 36.86 330 A 1 
ATOM 2548 N N   . TYR A 0 331 . -84.068  -31.472 68.195   1.00 26.62 331 A 1 
ATOM 2549 C CA  . TYR A 0 331 . -84.362  -32.809 68.713   1.00 26.62 331 A 1 
ATOM 2550 C C   . TYR A 0 331 . -85.870  -33.141 68.602   1.00 26.62 331 A 1 
ATOM 2551 C CB  . TYR A 0 331 . -83.882  -32.839 70.184   1.00 26.62 331 A 1 
ATOM 2552 O O   . TYR A 0 331 . -86.708  -32.367 69.058   1.00 26.62 331 A 1 
ATOM 2553 C CG  . TYR A 0 331 . -83.154  -34.090 70.637   1.00 26.62 331 A 1 
ATOM 2554 C CD1 . TYR A 0 331 . -83.820  -35.070 71.399   1.00 26.62 331 A 1 
ATOM 2555 C CD2 . TYR A 0 331 . -81.777  -34.229 70.366   1.00 26.62 331 A 1 
ATOM 2556 C CE1 . TYR A 0 331 . -83.110  -36.186 71.887   1.00 26.62 331 A 1 
ATOM 2557 C CE2 . TYR A 0 331 . -81.064  -35.340 70.856   1.00 26.62 331 A 1 
ATOM 2558 O OH  . TYR A 0 331 . -81.052  -37.394 72.103   1.00 26.62 331 A 1 
ATOM 2559 C CZ  . TYR A 0 331 . -81.731  -36.321 71.620   1.00 26.62 331 A 1 
ATOM 2560 N N   . GLY A 0 332 . -86.219  -34.318 68.063   1.00 32.47 332 A 1 
ATOM 2561 C CA  . GLY A 0 332 . -87.477  -35.022 68.372   1.00 32.47 332 A 1 
ATOM 2562 C C   . GLY A 0 332 . -88.777  -34.546 67.703   1.00 32.47 332 A 1 
ATOM 2563 O O   . GLY A 0 332 . -89.741  -34.219 68.393   1.00 32.47 332 A 1 
ATOM 2564 N N   . ALA A 0 333 . -88.875  -34.609 66.373   1.00 26.69 333 A 1 
ATOM 2565 C CA  . ALA A 0 333 . -90.163  -34.553 65.677   1.00 26.69 333 A 1 
ATOM 2566 C C   . ALA A 0 333 . -90.926  -35.890 65.811   1.00 26.69 333 A 1 
ATOM 2567 C CB  . ALA A 0 333 . -89.928  -34.143 64.216   1.00 26.69 333 A 1 
ATOM 2568 O O   . ALA A 0 333 . -90.869  -36.747 64.933   1.00 26.69 333 A 1 
ATOM 2569 N N   . VAL A 0 334 . -91.680  -36.074 66.899   1.00 25.09 334 A 1 
ATOM 2570 C CA  . VAL A 0 334 . -92.821  -37.008 66.903   1.00 25.09 334 A 1 
ATOM 2571 C C   . VAL A 0 334 . -94.013  -36.319 66.246   1.00 25.09 334 A 1 
ATOM 2572 C CB  . VAL A 0 334 . -93.169  -37.591 68.290   1.00 25.09 334 A 1 
ATOM 2573 O O   . VAL A 0 334 . -94.856  -35.704 66.893   1.00 25.09 334 A 1 
ATOM 2574 C CG1 . VAL A 0 334 . -92.375  -38.878 68.537   1.00 25.09 334 A 1 
ATOM 2575 C CG2 . VAL A 0 334 . -92.927  -36.621 69.451   1.00 25.09 334 A 1 
ATOM 2576 N N   . ALA A 0 335 . -94.082  -36.431 64.922   1.00 25.36 335 A 1 
ATOM 2577 C CA  . ALA A 0 335 . -95.286  -36.158 64.156   1.00 25.36 335 A 1 
ATOM 2578 C C   . ALA A 0 335 . -96.233  -37.368 64.256   1.00 25.36 335 A 1 
ATOM 2579 C CB  . ALA A 0 335 . -94.877  -35.839 62.710   1.00 25.36 335 A 1 
ATOM 2580 O O   . ALA A 0 335 . -96.138  -38.302 63.468   1.00 25.36 335 A 1 
ATOM 2581 N N   . SER A 0 336 . -97.158  -37.381 65.219   1.00 32.07 336 A 1 
ATOM 2582 C CA  . SER A 0 336 . -98.413  -38.132 65.048   1.00 32.07 336 A 1 
ATOM 2583 C C   . SER A 0 336 . -99.559  -37.538 65.874   1.00 32.07 336 A 1 
ATOM 2584 C CB  . SER A 0 336 . -98.264  -39.651 65.249   1.00 32.07 336 A 1 
ATOM 2585 O O   . SER A 0 336 . -99.727  -37.779 67.063   1.00 32.07 336 A 1 
ATOM 2586 O OG  . SER A 0 336 . -97.736  -39.992 66.508   1.00 32.07 336 A 1 
ATOM 2587 N N   . ALA A 0 337 . -100.342 -36.709 65.185   1.00 30.02 337 A 1 
ATOM 2588 C CA  . ALA A 0 337 . -101.800 -36.763 65.135   1.00 30.02 337 A 1 
ATOM 2589 C C   . ALA A 0 337 . -102.568 -37.186 66.409   1.00 30.02 337 A 1 
ATOM 2590 C CB  . ALA A 0 337 . -102.154 -37.662 63.940   1.00 30.02 337 A 1 
ATOM 2591 O O   . ALA A 0 337 . -102.902 -38.354 66.599   1.00 30.02 337 A 1 
ATOM 2592 N N   . LYS A 0 338 . -103.033 -36.189 67.167   1.00 30.55 338 A 1 
ATOM 2593 C CA  . LYS A 0 338 . -104.389 -36.177 67.746   1.00 30.55 338 A 1 
ATOM 2594 C C   . LYS A 0 338 . -104.990 -34.777 67.604   1.00 30.55 338 A 1 
ATOM 2595 C CB  . LYS A 0 338 . -104.433 -36.691 69.200   1.00 30.55 338 A 1 
ATOM 2596 O O   . LYS A 0 338 . -105.294 -34.119 68.590   1.00 30.55 338 A 1 
ATOM 2597 C CG  . LYS A 0 338 . -104.402 -38.221 69.305   1.00 30.55 338 A 1 
ATOM 2598 C CD  . LYS A 0 338 . -104.845 -38.678 70.700   1.00 30.55 338 A 1 
ATOM 2599 C CE  . LYS A 0 338 . -104.799 -40.206 70.773   1.00 30.55 338 A 1 
ATOM 2600 N NZ  . LYS A 0 338 . -105.277 -40.702 72.088   1.00 30.55 338 A 1 
ATOM 2601 N N   . ASP A 0 339 . -105.154 -34.329 66.363   1.00 30.20 339 A 1 
ATOM 2602 C CA  . ASP A 0 339 . -106.101 -33.256 66.060   1.00 30.20 339 A 1 
ATOM 2603 C C   . ASP A 0 339 . -107.450 -33.912 65.742   1.00 30.20 339 A 1 
ATOM 2604 C CB  . ASP A 0 339 . -105.567 -32.323 64.965   1.00 30.20 339 A 1 
ATOM 2605 O O   . ASP A 0 339 . -107.713 -34.388 64.637   1.00 30.20 339 A 1 
ATOM 2606 C CG  . ASP A 0 339 . -106.322 -30.987 64.934   1.00 30.20 339 A 1 
ATOM 2607 O OD1 . ASP A 0 339 . -107.383 -30.887 65.593   1.00 30.20 339 A 1 
ATOM 2608 O OD2 . ASP A 0 339 . -105.843 -30.081 64.224   1.00 30.20 339 A 1 
ATOM 2609 N N   . ALA A 0 340 . -108.261 -34.059 66.787   1.00 29.08 340 A 1 
ATOM 2610 C CA  . ALA A 0 340 . -109.632 -34.532 66.704   1.00 29.08 340 A 1 
ATOM 2611 C C   . ALA A 0 340 . -110.524 -33.377 66.228   1.00 29.08 340 A 1 
ATOM 2612 C CB  . ALA A 0 340 . -110.039 -35.110 68.067   1.00 29.08 340 A 1 
ATOM 2613 O O   . ALA A 0 340 . -111.293 -32.806 66.999   1.00 29.08 340 A 1 
ATOM 2614 N N   . SER A 0 341 . -110.430 -33.034 64.947   1.00 35.08 341 A 1 
ATOM 2615 C CA  . SER A 0 341 . -111.390 -32.155 64.288   1.00 35.08 341 A 1 
ATOM 2616 C C   . SER A 0 341 . -112.004 -32.868 63.083   1.00 35.08 341 A 1 
ATOM 2617 C CB  . SER A 0 341 . -110.775 -30.784 63.971   1.00 35.08 341 A 1 
ATOM 2618 O O   . SER A 0 341 . -111.340 -33.603 62.362   1.00 35.08 341 A 1 
ATOM 2619 O OG  . SER A 0 341 . -109.812 -30.848 62.947   1.00 35.08 341 A 1 
ATOM 2620 N N   . LYS A 0 342 . -113.305 -32.627 62.880   1.00 32.88 342 A 1 
ATOM 2621 C CA  . LYS A 0 342 . -114.185 -33.137 61.807   1.00 32.88 342 A 1 
ATOM 2622 C C   . LYS A 0 342 . -114.978 -34.414 62.102   1.00 32.88 342 A 1 
ATOM 2623 C CB  . LYS A 0 342 . -113.533 -33.121 60.416   1.00 32.88 342 A 1 
ATOM 2624 O O   . LYS A 0 342 . -114.729 -35.512 61.617   1.00 32.88 342 A 1 
ATOM 2625 C CG  . LYS A 0 342 . -113.042 -31.710 60.060   1.00 32.88 342 A 1 
ATOM 2626 C CD  . LYS A 0 342 . -112.600 -31.650 58.600   1.00 32.88 342 A 1 
ATOM 2627 C CE  . LYS A 0 342 . -112.081 -30.242 58.296   1.00 32.88 342 A 1 
ATOM 2628 N NZ  . LYS A 0 342 . -111.650 -30.120 56.882   1.00 32.88 342 A 1 
ATOM 2629 N N   . LYS A 0 343 . -116.086 -34.150 62.800   1.00 32.76 343 A 1 
ATOM 2630 C CA  . LYS A 0 343 . -117.428 -34.675 62.509   1.00 32.76 343 A 1 
ATOM 2631 C C   . LYS A 0 343 . -117.645 -34.747 60.989   1.00 32.76 343 A 1 
ATOM 2632 C CB  . LYS A 0 343 . -118.442 -33.699 63.150   1.00 32.76 343 A 1 
ATOM 2633 O O   . LYS A 0 343 . -117.481 -33.744 60.297   1.00 32.76 343 A 1 
ATOM 2634 C CG  . LYS A 0 343 . -119.516 -34.379 64.005   1.00 32.76 343 A 1 
ATOM 2635 C CD  . LYS A 0 343 . -120.337 -33.301 64.732   1.00 32.76 343 A 1 
ATOM 2636 C CE  . LYS A 0 343 . -121.381 -33.930 65.659   1.00 32.76 343 A 1 
ATOM 2637 N NZ  . LYS A 0 343 . -122.097 -32.897 66.450   1.00 32.76 343 A 1 
ATOM 2638 N N   . GLY A 0 344 . -117.980 -35.937 60.501   1.00 29.34 344 A 1 
ATOM 2639 C CA  . GLY A 0 344 . -118.180 -36.211 59.086   1.00 29.34 344 A 1 
ATOM 2640 C C   . GLY A 0 344 . -119.410 -35.525 58.506   1.00 29.34 344 A 1 
ATOM 2641 O O   . GLY A 0 344 . -120.435 -35.429 59.169   1.00 29.34 344 A 1 
ATOM 2642 N N   . TYR A 0 345 . -119.285 -35.100 57.254   1.00 29.77 345 A 1 
ATOM 2643 C CA  . TYR A 0 345 . -120.335 -35.132 56.242   1.00 29.77 345 A 1 
ATOM 2644 C C   . TYR A 0 345 . -119.673 -34.987 54.869   1.00 29.77 345 A 1 
ATOM 2645 C CB  . TYR A 0 345 . -121.403 -34.039 56.454   1.00 29.77 345 A 1 
ATOM 2646 O O   . TYR A 0 345 . -118.867 -34.083 54.666   1.00 29.77 345 A 1 
ATOM 2647 C CG  . TYR A 0 345 . -122.758 -34.607 56.844   1.00 29.77 345 A 1 
ATOM 2648 C CD1 . TYR A 0 345 . -123.633 -35.095 55.853   1.00 29.77 345 A 1 
ATOM 2649 C CD2 . TYR A 0 345 . -123.137 -34.672 58.198   1.00 29.77 345 A 1 
ATOM 2650 C CE1 . TYR A 0 345 . -124.866 -35.668 56.223   1.00 29.77 345 A 1 
ATOM 2651 C CE2 . TYR A 0 345 . -124.354 -35.266 58.575   1.00 29.77 345 A 1 
ATOM 2652 O OH  . TYR A 0 345 . -126.406 -36.330 57.936   1.00 29.77 345 A 1 
ATOM 2653 C CZ  . TYR A 0 345 . -125.223 -35.766 57.583   1.00 29.77 345 A 1 
ATOM 2654 N N   . GLY A 0 346 . -120.053 -35.864 53.940   1.00 30.51 346 A 1 
ATOM 2655 C CA  . GLY A 0 346 . -119.975 -35.582 52.508   1.00 30.51 346 A 1 
ATOM 2656 C C   . GLY A 0 346 . -118.795 -36.185 51.761   1.00 30.51 346 A 1 
ATOM 2657 O O   . GLY A 0 346 . -117.889 -35.472 51.347   1.00 30.51 346 A 1 
ATOM 2658 N N   . ALA A 0 347 . -118.870 -37.491 51.511   1.00 28.74 347 A 1 
ATOM 2659 C CA  . ALA A 0 347 . -118.298 -38.077 50.309   1.00 28.74 347 A 1 
ATOM 2660 C C   . ALA A 0 347 . -118.969 -37.441 49.076   1.00 28.74 347 A 1 
ATOM 2661 C CB  . ALA A 0 347 . -118.549 -39.591 50.361   1.00 28.74 347 A 1 
ATOM 2662 O O   . ALA A 0 347 . -120.191 -37.490 48.945   1.00 28.74 347 A 1 
ATOM 2663 N N   . ALA A 0 348 . -118.170 -36.847 48.194   1.00 34.25 348 A 1 
ATOM 2664 C CA  . ALA A 0 348 . -118.565 -36.485 46.839   1.00 34.25 348 A 1 
ATOM 2665 C C   . ALA A 0 348 . -117.436 -36.924 45.905   1.00 34.25 348 A 1 
ATOM 2666 C CB  . ALA A 0 348 . -118.912 -34.997 46.748   1.00 34.25 348 A 1 
ATOM 2667 O O   . ALA A 0 348 . -116.461 -36.222 45.656   1.00 34.25 348 A 1 
ATOM 2668 N N   . GLU A 0 349 . -117.575 -38.170 45.485   1.00 29.37 349 A 1 
ATOM 2669 C CA  . GLU A 0 349 . -116.842 -38.842 44.430   1.00 29.37 349 A 1 
ATOM 2670 C C   . GLU A 0 349 . -117.443 -38.384 43.091   1.00 29.37 349 A 1 
ATOM 2671 C CB  . GLU A 0 349 . -117.052 -40.337 44.732   1.00 29.37 349 A 1 
ATOM 2672 O O   . GLU A 0 349 . -118.582 -38.714 42.781   1.00 29.37 349 A 1 
ATOM 2673 C CG  . GLU A 0 349 . -116.241 -41.350 43.923   1.00 29.37 349 A 1 
ATOM 2674 C CD  . GLU A 0 349 . -116.423 -42.776 44.489   1.00 29.37 349 A 1 
ATOM 2675 O OE1 . GLU A 0 349 . -115.505 -43.600 44.277   1.00 29.37 349 A 1 
ATOM 2676 O OE2 . GLU A 0 349 . -117.456 -43.034 45.151   1.00 29.37 349 A 1 
ATOM 2677 N N   . LEU A 0 350 . -116.710 -37.573 42.327   1.00 32.24 350 A 1 
ATOM 2678 C CA  . LEU A 0 350 . -116.984 -37.244 40.920   1.00 32.24 350 A 1 
ATOM 2679 C C   . LEU A 0 350 . -115.609 -37.083 40.256   1.00 32.24 350 A 1 
ATOM 2680 C CB  . LEU A 0 350 . -117.851 -35.970 40.810   1.00 32.24 350 A 1 
ATOM 2681 O O   . LEU A 0 350 . -114.861 -36.167 40.578   1.00 32.24 350 A 1 
ATOM 2682 C CG  . LEU A 0 350 . -119.373 -36.225 40.805   1.00 32.24 350 A 1 
ATOM 2683 C CD1 . LEU A 0 350 . -120.131 -34.913 41.006   1.00 32.24 350 A 1 
ATOM 2684 C CD2 . LEU A 0 350 . -119.846 -36.844 39.485   1.00 32.24 350 A 1 
ATOM 2685 N N   . TYR A 0 351 . -115.106 -38.139 39.624   1.00 27.90 351 A 1 
ATOM 2686 C CA  . TYR A 0 351 . -115.295 -38.464 38.207   1.00 27.90 351 A 1 
ATOM 2687 C C   . TYR A 0 351 . -114.561 -37.497 37.275   1.00 27.90 351 A 1 
ATOM 2688 C CB  . TYR A 0 351 . -116.750 -38.712 37.789   1.00 27.90 351 A 1 
ATOM 2689 O O   . TYR A 0 351 . -114.780 -36.289 37.280   1.00 27.90 351 A 1 
ATOM 2690 C CG  . TYR A 0 351 . -116.858 -39.658 36.604   1.00 27.90 351 A 1 
ATOM 2691 C CD1 . TYR A 0 351 . -116.951 -39.169 35.285   1.00 27.90 351 A 1 
ATOM 2692 C CD2 . TYR A 0 351 . -116.843 -41.048 36.835   1.00 27.90 351 A 1 
ATOM 2693 C CE1 . TYR A 0 351 . -117.053 -40.069 34.204   1.00 27.90 351 A 1 
ATOM 2694 C CE2 . TYR A 0 351 . -116.939 -41.948 35.758   1.00 27.90 351 A 1 
ATOM 2695 O OH  . TYR A 0 351 . -117.154 -42.337 33.406   1.00 27.90 351 A 1 
ATOM 2696 C CZ  . TYR A 0 351 . -117.053 -41.461 34.440   1.00 27.90 351 A 1 
ATOM 2697 N N   . GLY A 0 352 . -113.657 -38.082 36.491   1.00 26.83 352 A 1 
ATOM 2698 C CA  . GLY A 0 352 . -112.764 -37.386 35.589   1.00 26.83 352 A 1 
ATOM 2699 C C   . GLY A 0 352 . -113.452 -36.645 34.446   1.00 26.83 352 A 1 
ATOM 2700 O O   . GLY A 0 352 . -114.544 -36.979 33.992   1.00 26.83 352 A 1 
ATOM 2701 N N   . GLN A 0 353 . -112.711 -35.660 33.958   1.00 33.21 353 A 1 
ATOM 2702 C CA  . GLN A 0 353 . -112.865 -34.959 32.690   1.00 33.21 353 A 1 
ATOM 2703 C C   . GLN A 0 353 . -111.413 -34.581 32.335   1.00 33.21 353 A 1 
ATOM 2704 C CB  . GLN A 0 353 . -113.809 -33.767 32.951   1.00 33.21 353 A 1 
ATOM 2705 O O   . GLN A 0 353 . -110.816 -33.737 32.987   1.00 33.21 353 A 1 
ATOM 2706 C CG  . GLN A 0 353 . -114.308 -33.060 31.689   1.00 33.21 353 A 1 
ATOM 2707 C CD  . GLN A 0 353 . -115.512 -32.174 32.002   1.00 33.21 353 A 1 
ATOM 2708 N NE2 . GLN A 0 353 . -116.699 -32.525 31.556   1.00 33.21 353 A 1 
ATOM 2709 O OE1 . GLN A 0 353 . -115.423 -31.161 32.670   1.00 33.21 353 A 1 
ATOM 2710 N N   . GLN A 0 354 . -110.648 -35.405 31.612   1.00 25.92 354 A 1 
ATOM 2711 C CA  . GLN A 0 354 . -110.662 -35.549 30.155   1.00 25.92 354 A 1 
ATOM 2712 C C   . GLN A 0 354 . -110.876 -34.193 29.469   1.00 25.92 354 A 1 
ATOM 2713 C CB  . GLN A 0 354 . -111.653 -36.642 29.689   1.00 25.92 354 A 1 
ATOM 2714 O O   . GLN A 0 354 . -111.963 -33.646 29.595   1.00 25.92 354 A 1 
ATOM 2715 C CG  . GLN A 0 354 . -111.064 -37.513 28.560   1.00 25.92 354 A 1 
ATOM 2716 C CD  . GLN A 0 354 . -111.985 -38.647 28.102   1.00 25.92 354 A 1 
ATOM 2717 N NE2 . GLN A 0 354 . -111.594 -39.413 27.106   1.00 25.92 354 A 1 
ATOM 2718 O OE1 . GLN A 0 354 . -113.060 -38.883 28.621   1.00 25.92 354 A 1 
ATOM 2719 N N   . VAL A 0 355 . -109.851 -33.677 28.771   1.00 31.63 355 A 1 
ATOM 2720 C CA  . VAL A 0 355 . -109.912 -33.044 27.431   1.00 31.63 355 A 1 
ATOM 2721 C C   . VAL A 0 355 . -108.577 -32.339 27.095   1.00 31.63 355 A 1 
ATOM 2722 C CB  . VAL A 0 355 . -111.126 -32.094 27.242   1.00 31.63 355 A 1 
ATOM 2723 O O   . VAL A 0 355 . -108.087 -31.516 27.857   1.00 31.63 355 A 1 
ATOM 2724 C CG1 . VAL A 0 355 . -111.001 -31.123 26.064   1.00 31.63 355 A 1 
ATOM 2725 C CG2 . VAL A 0 355 . -112.416 -32.873 26.902   1.00 31.63 355 A 1 
ATOM 2726 N N   . SER A 0 356 . -108.073 -32.675 25.898   1.00 33.26 356 A 1 
ATOM 2727 C CA  . SER A 0 356 . -107.163 -31.941 24.991   1.00 33.26 356 A 1 
ATOM 2728 C C   . SER A 0 356 . -105.709 -31.676 25.406   1.00 33.26 356 A 1 
ATOM 2729 C CB  . SER A 0 356 . -107.856 -30.684 24.482   1.00 33.26 356 A 1 
ATOM 2730 O O   . SER A 0 356 . -105.420 -30.937 26.334   1.00 33.26 356 A 1 
ATOM 2731 O OG  . SER A 0 356 . -108.846 -31.084 23.549   1.00 33.26 356 A 1 
ATOM 2732 N N   . ALA A 0 357 . -104.761 -32.358 24.753   1.00 31.90 357 A 1 
ATOM 2733 C CA  . ALA A 0 357 . -104.091 -31.935 23.502   1.00 31.90 357 A 1 
ATOM 2734 C C   . ALA A 0 357 . -102.922 -30.986 23.832   1.00 31.90 357 A 1 
ATOM 2735 C CB  . ALA A 0 357 . -105.057 -31.369 22.448   1.00 31.90 357 A 1 
ATOM 2736 O O   . ALA A 0 357 . -103.121 -29.803 24.059   1.00 31.90 357 A 1 
ATOM 2737 N N   . ASN A 0 358 . -101.712 -31.480 24.093   1.00 28.29 358 A 1 
ATOM 2738 C CA  . ASN A 0 358 . -100.789 -32.128 23.153   1.00 28.29 358 A 1 
ATOM 2739 C C   . ASN A 0 358 . -100.516 -31.251 21.918   1.00 28.29 358 A 1 
ATOM 2740 C CB  . ASN A 0 358 . -101.170 -33.592 22.824   1.00 28.29 358 A 1 
ATOM 2741 O O   . ASN A 0 358 . -101.330 -31.203 20.999   1.00 28.29 358 A 1 
ATOM 2742 C CG  . ASN A 0 358 . -99.958  -34.488 22.604   1.00 28.29 358 A 1 
ATOM 2743 N ND2 . ASN A 0 358 . -100.148 -35.684 22.100   1.00 28.29 358 A 1 
ATOM 2744 O OD1 . ASN A 0 358 . -98.832  -34.150 22.917   1.00 28.29 358 A 1 
ATOM 2745 N N   . GLY A 0 359 . -99.363  -30.577 21.914   1.00 27.97 359 A 1 
ATOM 2746 C CA  . GLY A 0 359 . -98.870  -29.812 20.775   1.00 27.97 359 A 1 
ATOM 2747 C C   . GLY A 0 359 . -97.599  -29.021 21.084   1.00 27.97 359 A 1 
ATOM 2748 O O   . GLY A 0 359 . -97.692  -27.925 21.615   1.00 27.97 359 A 1 
ATOM 2749 N N   . GLN A 0 360 . -96.463  -29.566 20.625   1.00 31.60 360 A 1 
ATOM 2750 C CA  . GLN A 0 360 . -95.122  -28.964 20.474   1.00 31.60 360 A 1 
ATOM 2751 C C   . GLN A 0 360 . -94.226  -29.003 21.731   1.00 31.60 360 A 1 
ATOM 2752 C CB  . GLN A 0 360 . -95.211  -27.548 19.858   1.00 31.60 360 A 1 
ATOM 2753 O O   . GLN A 0 360 . -94.582  -28.475 22.771   1.00 31.60 360 A 1 
ATOM 2754 C CG  . GLN A 0 360 . -96.078  -27.479 18.588   1.00 31.60 360 A 1 
ATOM 2755 C CD  . GLN A 0 360 . -96.106  -26.079 17.993   1.00 31.60 360 A 1 
ATOM 2756 N NE2 . GLN A 0 360 . -95.320  -25.807 16.976   1.00 31.60 360 A 1 
ATOM 2757 O OE1 . GLN A 0 360 . -96.841  -25.205 18.413   1.00 31.60 360 A 1 
ATOM 2758 N N   . SER A 0 361 . -93.017  -29.568 21.730   1.00 30.48 361 A 1 
ATOM 2759 C CA  . SER A 0 361 . -92.225  -30.278 20.713   1.00 30.48 361 A 1 
ATOM 2760 C C   . SER A 0 361 . -90.923  -30.760 21.382   1.00 30.48 361 A 1 
ATOM 2761 C CB  . SER A 0 361 . -91.851  -29.362 19.529   1.00 30.48 361 A 1 
ATOM 2762 O O   . SER A 0 361 . -90.445  -30.097 22.296   1.00 30.48 361 A 1 
ATOM 2763 O OG  . SER A 0 361 . -91.744  -28.005 19.910   1.00 30.48 361 A 1 
ATOM 2764 N N   . TYR A 0 362 . -90.348  -31.844 20.846   1.00 34.17 362 A 1 
ATOM 2765 C CA  . TYR A 0 362 . -89.050  -32.484 21.149   1.00 34.17 362 A 1 
ATOM 2766 C C   . TYR A 0 362 . -89.032  -33.645 22.171   1.00 34.17 362 A 1 
ATOM 2767 C CB  . TYR A 0 362 . -87.883  -31.490 21.260   1.00 34.17 362 A 1 
ATOM 2768 O O   . TYR A 0 362 . -89.026  -33.483 23.386   1.00 34.17 362 A 1 
ATOM 2769 C CG  . TYR A 0 362 . -87.661  -30.726 19.966   1.00 34.17 362 A 1 
ATOM 2770 C CD1 . TYR A 0 362 . -86.993  -31.353 18.895   1.00 34.17 362 A 1 
ATOM 2771 C CD2 . TYR A 0 362 . -88.158  -29.417 19.812   1.00 34.17 362 A 1 
ATOM 2772 C CE1 . TYR A 0 362 . -86.831  -30.678 17.671   1.00 34.17 362 A 1 
ATOM 2773 C CE2 . TYR A 0 362 . -87.997  -28.737 18.588   1.00 34.17 362 A 1 
ATOM 2774 O OH  . TYR A 0 362 . -87.166  -28.724 16.332   1.00 34.17 362 A 1 
ATOM 2775 C CZ  . TYR A 0 362 . -87.331  -29.370 17.515   1.00 34.17 362 A 1 
ATOM 2776 N N   . HIS A 0 363 . -88.996  -34.840 21.571   1.00 32.22 363 A 1 
ATOM 2777 C CA  . HIS A 0 363 . -88.579  -36.169 22.045   1.00 32.22 363 A 1 
ATOM 2778 C C   . HIS A 0 363 . -87.033  -36.310 21.905   1.00 32.22 363 A 1 
ATOM 2779 C CB  . HIS A 0 363 . -89.269  -37.163 21.080   1.00 32.22 363 A 1 
ATOM 2780 O O   . HIS A 0 363 . -86.460  -35.410 21.283   1.00 32.22 363 A 1 
ATOM 2781 C CG  . HIS A 0 363 . -90.763  -37.012 20.893   1.00 32.22 363 A 1 
ATOM 2782 C CD2 . HIS A 0 363 . -91.427  -36.107 20.104   1.00 32.22 363 A 1 
ATOM 2783 N ND1 . HIS A 0 363 . -91.716  -37.838 21.439   1.00 32.22 363 A 1 
ATOM 2784 C CE1 . HIS A 0 363 . -92.921  -37.429 21.012   1.00 32.22 363 A 1 
ATOM 2785 N NE2 . HIS A 0 363 . -92.798  -36.371 20.196   1.00 32.22 363 A 1 
ATOM 2786 N N   . PRO A 0 364 . -86.340  -37.419 22.290   1.00 40.33 364 A 1 
ATOM 2787 C CA  . PRO A 0 364 . -86.775  -38.659 22.972   1.00 40.33 364 A 1 
ATOM 2788 C C   . PRO A 0 364 . -85.877  -39.153 24.158   1.00 40.33 364 A 1 
ATOM 2789 C CB  . PRO A 0 364 . -86.682  -39.707 21.850   1.00 40.33 364 A 1 
ATOM 2790 O O   . PRO A 0 364 . -84.660  -39.030 24.120   1.00 40.33 364 A 1 
ATOM 2791 C CG  . PRO A 0 364 . -85.530  -39.218 20.960   1.00 40.33 364 A 1 
ATOM 2792 C CD  . PRO A 0 364 . -85.198  -37.813 21.465   1.00 40.33 364 A 1 
ATOM 2793 N N   . ASP A 0 365 . -86.506  -39.727 25.199   1.00 41.85 365 A 1 
ATOM 2794 C CA  . ASP A 0 365 . -86.438  -41.135 25.699   1.00 41.85 365 A 1 
ATOM 2795 C C   . ASP A 0 365 . -85.150  -42.016 25.596   1.00 41.85 365 A 1 
ATOM 2796 C CB  . ASP A 0 365 . -87.605  -41.860 24.978   1.00 41.85 365 A 1 
ATOM 2797 O O   . ASP A 0 365 . -84.355  -41.833 24.677   1.00 41.85 365 A 1 
ATOM 2798 C CG  . ASP A 0 365 . -88.929  -41.889 25.745   1.00 41.85 365 A 1 
ATOM 2799 O OD1 . ASP A 0 365 . -88.959  -41.447 26.915   1.00 41.85 365 A 1 
ATOM 2800 O OD2 . ASP A 0 365 . -89.905  -42.400 25.156   1.00 41.85 365 A 1 
ATOM 2801 N N   . PRO A 0 366 . -85.054  -43.177 26.316   1.00 44.64 366 A 1 
ATOM 2802 C CA  . PRO A 0 366 . -85.593  -43.560 27.650   1.00 44.64 366 A 1 
ATOM 2803 C C   . PRO A 0 366 . -84.723  -44.569 28.476   1.00 44.64 366 A 1 
ATOM 2804 C CB  . PRO A 0 366 . -86.864  -44.336 27.299   1.00 44.64 366 A 1 
ATOM 2805 O O   . PRO A 0 366 . -83.872  -45.258 27.927   1.00 44.64 366 A 1 
ATOM 2806 C CG  . PRO A 0 366 . -86.455  -45.100 26.032   1.00 44.64 366 A 1 
ATOM 2807 C CD  . PRO A 0 366 . -85.211  -44.376 25.493   1.00 44.64 366 A 1 
ATOM 2808 N N   . TYR A 0 367 . -85.040  -44.752 29.774   1.00 32.79 367 A 1 
ATOM 2809 C CA  . TYR A 0 367 . -85.175  -46.021 30.566   1.00 32.79 367 A 1 
ATOM 2810 C C   . TYR A 0 367 . -85.238  -45.618 32.066   1.00 32.79 367 A 1 
ATOM 2811 C CB  . TYR A 0 367 . -84.025  -47.046 30.347   1.00 32.79 367 A 1 
ATOM 2812 O O   . TYR A 0 367 . -84.302  -44.993 32.546   1.00 32.79 367 A 1 
ATOM 2813 C CG  . TYR A 0 367 . -84.449  -48.341 29.655   1.00 32.79 367 A 1 
ATOM 2814 C CD1 . TYR A 0 367 . -84.667  -49.503 30.424   1.00 32.79 367 A 1 
ATOM 2815 C CD2 . TYR A 0 367 . -84.627  -48.400 28.257   1.00 32.79 367 A 1 
ATOM 2816 C CE1 . TYR A 0 367 . -85.072  -50.703 29.804   1.00 32.79 367 A 1 
ATOM 2817 C CE2 . TYR A 0 367 . -85.035  -49.594 27.631   1.00 32.79 367 A 1 
ATOM 2818 O OH  . TYR A 0 367 . -85.667  -51.904 27.814   1.00 32.79 367 A 1 
ATOM 2819 C CZ  . TYR A 0 367 . -85.261  -50.750 28.407   1.00 32.79 367 A 1 
ATOM 2820 N N   . GLY A 0 368 . -86.286  -45.803 32.891   1.00 31.69 368 A 1 
ATOM 2821 C CA  . GLY A 0 368 . -87.261  -46.899 33.086   1.00 31.69 368 A 1 
ATOM 2822 C C   . GLY A 0 368 . -86.744  -47.821 34.213   1.00 31.69 368 A 1 
ATOM 2823 O O   . GLY A 0 368 . -85.608  -48.254 34.115   1.00 31.69 368 A 1 
ATOM 2824 N N   . LYS A 0 369 . -87.414  -48.216 35.309   1.00 32.50 369 A 1 
ATOM 2825 C CA  . LYS A 0 369 . -88.813  -48.343 35.785   1.00 32.50 369 A 1 
ATOM 2826 C C   . LYS A 0 369 . -88.745  -48.485 37.331   1.00 32.50 369 A 1 
ATOM 2827 C CB  . LYS A 0 369 . -89.381  -49.659 35.230   1.00 32.50 369 A 1 
ATOM 2828 O O   . LYS A 0 369 . -87.737  -48.962 37.831   1.00 32.50 369 A 1 
ATOM 2829 C CG  . LYS A 0 369 . -89.834  -49.606 33.769   1.00 32.50 369 A 1 
ATOM 2830 C CD  . LYS A 0 369 . -90.301  -51.004 33.339   1.00 32.50 369 A 1 
ATOM 2831 C CE  . LYS A 0 369 . -90.928  -50.956 31.943   1.00 32.50 369 A 1 
ATOM 2832 N NZ  . LYS A 0 369 . -91.318  -52.309 31.475   1.00 32.50 369 A 1 
ATOM 2833 N N   . GLY A 0 370 . -89.721  -48.060 38.139   1.00 29.73 370 A 1 
ATOM 2834 C CA  . GLY A 0 370 . -91.007  -48.738 38.409   1.00 29.73 370 A 1 
ATOM 2835 C C   . GLY A 0 370 . -91.036  -49.212 39.875   1.00 29.73 370 A 1 
ATOM 2836 O O   . GLY A 0 370 . -90.175  -49.981 40.271   1.00 29.73 370 A 1 
ATOM 2837 N N   . GLY A 0 371 . -91.901  -48.675 40.741   1.00 28.90 371 A 1 
ATOM 2838 C CA  . GLY A 0 371 . -93.237  -49.225 41.034   1.00 28.90 371 A 1 
ATOM 2839 C C   . GLY A 0 371 . -93.222  -49.872 42.440   1.00 28.90 371 A 1 
ATOM 2840 O O   . GLY A 0 371 . -92.150  -50.060 42.992   1.00 28.90 371 A 1 
ATOM 2841 N N   . TYR A 0 372 . -94.289  -50.221 43.153   1.00 29.58 372 A 1 
ATOM 2842 C CA  . TYR A 0 372 . -95.720  -50.391 42.916   1.00 29.58 372 A 1 
ATOM 2843 C C   . TYR A 0 372 . -96.357  -50.423 44.336   1.00 29.58 372 A 1 
ATOM 2844 C CB  . TYR A 0 372 . -95.916  -51.732 42.157   1.00 29.58 372 A 1 
ATOM 2845 O O   . TYR A 0 372 . -95.772  -50.986 45.254   1.00 29.58 372 A 1 
ATOM 2846 C CG  . TYR A 0 372 . -96.305  -51.579 40.695   1.00 29.58 372 A 1 
ATOM 2847 C CD1 . TYR A 0 372 . -97.654  -51.546 40.308   1.00 29.58 372 A 1 
ATOM 2848 C CD2 . TYR A 0 372 . -95.318  -51.525 39.698   1.00 29.58 372 A 1 
ATOM 2849 C CE1 . TYR A 0 372 . -98.021  -51.263 38.981   1.00 29.58 372 A 1 
ATOM 2850 C CE2 . TYR A 0 372 . -95.665  -51.250 38.361   1.00 29.58 372 A 1 
ATOM 2851 O OH  . TYR A 0 372 . -97.374  -50.834 36.721   1.00 29.58 372 A 1 
ATOM 2852 C CZ  . TYR A 0 372 . -97.021  -51.087 38.007   1.00 29.58 372 A 1 
ATOM 2853 N N   . VAL A 0 373 . -97.456  -49.695 44.562   1.00 30.88 373 A 1 
ATOM 2854 C CA  . VAL A 0 373 . -98.823  -50.217 44.820   1.00 30.88 373 A 1 
ATOM 2855 C C   . VAL A 0 373 . -99.061  -50.838 46.209   1.00 30.88 373 A 1 
ATOM 2856 C CB  . VAL A 0 373 . -99.295  -51.100 43.638   1.00 30.88 373 A 1 
ATOM 2857 O O   . VAL A 0 373 . -98.389  -51.776 46.601   1.00 30.88 373 A 1 
ATOM 2858 C CG1 . VAL A 0 373 . -100.448 -52.104 43.806   1.00 30.88 373 A 1 
ATOM 2859 C CG2 . VAL A 0 373 . -99.590  -50.175 42.444   1.00 30.88 373 A 1 
ATOM 2860 N N   . THR A 0 374 . -99.895  -50.260 47.085   1.00 28.46 374 A 1 
ATOM 2861 C CA  . THR A 0 374 . -101.379 -50.141 47.138   1.00 28.46 374 A 1 
ATOM 2862 C C   . THR A 0 374 . -101.977 -51.201 48.068   1.00 28.46 374 A 1 
ATOM 2863 C CB  . THR A 0 374 . -102.187 -50.232 45.821   1.00 28.46 374 A 1 
ATOM 2864 O O   . THR A 0 374 . -101.725 -52.385 47.891   1.00 28.46 374 A 1 
ATOM 2865 C CG2 . THR A 0 374 . -103.555 -49.545 45.863   1.00 28.46 374 A 1 
ATOM 2866 O OG1 . THR A 0 374 . -101.650 -49.530 44.756   1.00 28.46 374 A 1 
ATOM 2867 N N   . LYS A 0 375 . -102.873 -50.763 48.961   1.00 30.08 375 A 1 
ATOM 2868 C CA  . LYS A 0 375 . -104.280 -51.207 49.098   1.00 30.08 375 A 1 
ATOM 2869 C C   . LYS A 0 375 . -104.730 -51.371 50.552   1.00 30.08 375 A 1 
ATOM 2870 C CB  . LYS A 0 375 . -104.673 -52.499 48.323   1.00 30.08 375 A 1 
ATOM 2871 O O   . LYS A 0 375 . -104.092 -52.075 51.314   1.00 30.08 375 A 1 
ATOM 2872 C CG  . LYS A 0 375 . -104.961 -52.283 46.825   1.00 30.08 375 A 1 
ATOM 2873 C CD  . LYS A 0 375 . -105.888 -53.325 46.195   1.00 30.08 375 A 1 
ATOM 2874 C CE  . LYS A 0 375 . -106.346 -52.794 44.828   1.00 30.08 375 A 1 
ATOM 2875 N NZ  . LYS A 0 375 . -107.081 -53.821 44.052   1.00 30.08 375 A 1 
ATOM 2876 N N   . HIS A 0 376 . -105.894 -50.750 50.804   1.00 25.68 376 A 1 
ATOM 2877 C CA  . HIS A 0 376 . -107.093 -51.242 51.507   1.00 25.68 376 A 1 
ATOM 2878 C C   . HIS A 0 376 . -106.889 -51.979 52.842   1.00 25.68 376 A 1 
ATOM 2879 C CB  . HIS A 0 376 . -107.915 -52.129 50.552   1.00 25.68 376 A 1 
ATOM 2880 O O   . HIS A 0 376 . -106.161 -52.950 52.924   1.00 25.68 376 A 1 
ATOM 2881 C CG  . HIS A 0 376 . -108.513 -51.435 49.349   1.00 25.68 376 A 1 
ATOM 2882 C CD2 . HIS A 0 376 . -107.858 -50.959 48.251   1.00 25.68 376 A 1 
ATOM 2883 N ND1 . HIS A 0 376 . -109.849 -51.195 49.130   1.00 25.68 376 A 1 
ATOM 2884 C CE1 . HIS A 0 376 . -109.982 -50.599 47.931   1.00 25.68 376 A 1 
ATOM 2885 N NE2 . HIS A 0 376 . -108.784 -50.457 47.344   1.00 25.68 376 A 1 
ATOM 2886 N N   . GLY A 0 377 . -107.614 -51.679 53.911   1.00 26.54 377 A 1 
ATOM 2887 C CA  . GLY A 0 377 . -108.898 -51.004 54.033   1.00 26.54 377 A 1 
ATOM 2888 C C   . GLY A 0 377 . -109.663 -51.650 55.196   1.00 26.54 377 A 1 
ATOM 2889 O O   . GLY A 0 377 . -109.320 -52.755 55.605   1.00 26.54 377 A 1 
ATOM 2890 N N   . ALA A 0 378 . -110.729 -50.976 55.640   1.00 30.29 378 A 1 
ATOM 2891 C CA  . ALA A 0 378 . -111.778 -51.492 56.531   1.00 30.29 378 A 1 
ATOM 2892 C C   . ALA A 0 378 . -111.335 -51.748 58.000   1.00 30.29 378 A 1 
ATOM 2893 C CB  . ALA A 0 378 . -112.427 -52.700 55.829   1.00 30.29 378 A 1 
ATOM 2894 O O   . ALA A 0 378 . -110.186 -52.041 58.278   1.00 30.29 378 A 1 
ATOM 2895 N N   . GLN A 0 379 . -112.165 -51.637 59.036   1.00 28.65 379 A 1 
ATOM 2896 C CA  . GLN A 0 379 . -113.589 -51.344 59.131   1.00 28.65 379 A 1 
ATOM 2897 C C   . GLN A 0 379 . -113.893 -50.832 60.546   1.00 28.65 379 A 1 
ATOM 2898 C CB  . GLN A 0 379 . -114.398 -52.633 58.889   1.00 28.65 379 A 1 
ATOM 2899 O O   . GLN A 0 379 . -113.240 -51.214 61.514   1.00 28.65 379 A 1 
ATOM 2900 C CG  . GLN A 0 379 . -115.795 -52.365 58.307   1.00 28.65 379 A 1 
ATOM 2901 C CD  . GLN A 0 379 . -116.339 -53.576 57.553   1.00 28.65 379 A 1 
ATOM 2902 N NE2 . GLN A 0 379 . -117.453 -54.145 57.954   1.00 28.65 379 A 1 
ATOM 2903 O OE1 . GLN A 0 379 . -115.776 -54.018 56.569   1.00 28.65 379 A 1 
ATOM 2904 N N   . ALA A 0 380 . -114.923 -49.995 60.634   1.00 27.79 380 A 1 
ATOM 2905 C CA  . ALA A 0 380 . -115.596 -49.559 61.847   1.00 27.79 380 A 1 
ATOM 2906 C C   . ALA A 0 380 . -115.867 -50.687 62.862   1.00 27.79 380 A 1 
ATOM 2907 C CB  . ALA A 0 380 . -116.925 -48.955 61.384   1.00 27.79 380 A 1 
ATOM 2908 O O   . ALA A 0 380 . -116.448 -51.717 62.525   1.00 27.79 380 A 1 
ATOM 2909 N N   . GLY A 0 381 . -115.528 -50.412 64.121   1.00 31.65 381 A 1 
ATOM 2910 C CA  . GLY A 0 381 . -115.862 -51.218 65.293   1.00 31.65 381 A 1 
ATOM 2911 C C   . GLY A 0 381 . -116.087 -50.319 66.505   1.00 31.65 381 A 1 
ATOM 2912 O O   . GLY A 0 381 . -115.153 -49.907 67.182   1.00 31.65 381 A 1 
ATOM 2913 N N   . GLN A 0 382 . -117.350 -49.968 66.705   1.00 26.16 382 A 1 
ATOM 2914 C CA  . GLN A 0 382 . -117.915 -49.218 67.821   1.00 26.16 382 A 1 
ATOM 2915 C C   . GLN A 0 382 . -118.112 -50.154 69.033   1.00 26.16 382 A 1 
ATOM 2916 C CB  . GLN A 0 382 . -119.236 -48.648 67.260   1.00 26.16 382 A 1 
ATOM 2917 O O   . GLN A 0 382 . -118.329 -51.347 68.845   1.00 26.16 382 A 1 
ATOM 2918 C CG  . GLN A 0 382 . -119.902 -47.482 68.000   1.00 26.16 382 A 1 
ATOM 2919 C CD  . GLN A 0 382 . -121.036 -46.885 67.156   1.00 26.16 382 A 1 
ATOM 2920 N NE2 . GLN A 0 382 . -122.188 -46.607 67.723   1.00 26.16 382 A 1 
ATOM 2921 O OE1 . GLN A 0 382 . -120.913 -46.657 65.965   1.00 26.16 382 A 1 
ATOM 2922 N N   . TYR A 0 383 . -118.139 -49.571 70.238   1.00 26.46 383 A 1 
ATOM 2923 C CA  . TYR A 0 383 . -118.427 -50.154 71.567   1.00 26.46 383 A 1 
ATOM 2924 C C   . TYR A 0 383 . -117.261 -50.763 72.356   1.00 26.46 383 A 1 
ATOM 2925 C CB  . TYR A 0 383 . -119.642 -51.097 71.580   1.00 26.46 383 A 1 
ATOM 2926 O O   . TYR A 0 383 . -116.596 -51.698 71.931   1.00 26.46 383 A 1 
ATOM 2927 C CG  . TYR A 0 383 . -120.930 -50.412 71.191   1.00 26.46 383 A 1 
ATOM 2928 C CD1 . TYR A 0 383 . -121.662 -49.718 72.172   1.00 26.46 383 A 1 
ATOM 2929 C CD2 . TYR A 0 383 . -121.380 -50.445 69.859   1.00 26.46 383 A 1 
ATOM 2930 C CE1 . TYR A 0 383 . -122.842 -49.040 71.819   1.00 26.46 383 A 1 
ATOM 2931 C CE2 . TYR A 0 383 . -122.549 -49.751 69.497   1.00 26.46 383 A 1 
ATOM 2932 O OH  . TYR A 0 383 . -124.400 -48.373 70.121   1.00 26.46 383 A 1 
ATOM 2933 C CZ  . TYR A 0 383 . -123.281 -49.051 70.477   1.00 26.46 383 A 1 
ATOM 2934 N N   . GLY A 0 384 . -117.099 -50.263 73.587   1.00 29.90 384 A 1 
ATOM 2935 C CA  . GLY A 0 384 . -116.250 -50.885 74.599   1.00 29.90 384 A 1 
ATOM 2936 C C   . GLY A 0 384 . -115.730 -49.920 75.654   1.00 29.90 384 A 1 
ATOM 2937 O O   . GLY A 0 384 . -114.525 -49.771 75.809   1.00 29.90 384 A 1 
ATOM 2938 N N   . ALA A 0 385 . -116.628 -49.258 76.386   1.00 28.22 385 A 1 
ATOM 2939 C CA  . ALA A 0 385 . -116.272 -48.663 77.667   1.00 28.22 385 A 1 
ATOM 2940 C C   . ALA A 0 385 . -115.832 -49.789 78.618   1.00 28.22 385 A 1 
ATOM 2941 C CB  . ALA A 0 385 . -117.492 -47.898 78.205   1.00 28.22 385 A 1 
ATOM 2942 O O   . ALA A 0 385 . -116.656 -50.593 79.044   1.00 28.22 385 A 1 
ATOM 2943 N N   . ALA A 0 386 . -114.543 -49.851 78.944   1.00 32.69 386 A 1 
ATOM 2944 C CA  . ALA A 0 386 . -114.032 -50.686 80.021   1.00 32.69 386 A 1 
ATOM 2945 C C   . ALA A 0 386 . -113.032 -49.876 80.845   1.00 32.69 386 A 1 
ATOM 2946 C CB  . ALA A 0 386 . -113.463 -51.996 79.472   1.00 32.69 386 A 1 
ATOM 2947 O O   . ALA A 0 386 . -111.896 -49.621 80.456   1.00 32.69 386 A 1 
ATOM 2948 N N   . SER A 0 387 . -113.534 -49.449 81.999   1.00 28.59 387 A 1 
ATOM 2949 C CA  . SER A 0 387 . -112.791 -48.997 83.166   1.00 28.59 387 A 1 
ATOM 2950 C C   . SER A 0 387 . -111.600 -49.922 83.454   1.00 28.59 387 A 1 
ATOM 2951 C CB  . SER A 0 387 . -113.796 -49.031 84.331   1.00 28.59 387 A 1 
ATOM 2952 O O   . SER A 0 387 . -111.783 -51.014 83.985   1.00 28.59 387 A 1 
ATOM 2953 O OG  . SER A 0 387 . -113.152 -49.047 85.585   1.00 28.59 387 A 1 
ATOM 2954 N N   . GLY A 0 388 . -110.383 -49.460 83.170   1.00 31.01 388 A 1 
ATOM 2955 C CA  . GLY A 0 388 . -109.135 -50.094 83.586   1.00 31.01 388 A 1 
ATOM 2956 C C   . GLY A 0 388 . -108.286 -49.095 84.360   1.00 31.01 388 A 1 
ATOM 2957 O O   . GLY A 0 388 . -107.508 -48.349 83.773   1.00 31.01 388 A 1 
ATOM 2958 N N   . LYS A 0 389 . -108.471 -49.053 85.683   1.00 28.92 389 A 1 
ATOM 2959 C CA  . LYS A 0 389 . -107.564 -48.377 86.615   1.00 28.92 389 A 1 
ATOM 2960 C C   . LYS A 0 389 . -106.182 -49.037 86.510   1.00 28.92 389 A 1 
ATOM 2961 C CB  . LYS A 0 389 . -108.094 -48.513 88.055   1.00 28.92 389 A 1 
ATOM 2962 O O   . LYS A 0 389 . -106.005 -50.141 87.008   1.00 28.92 389 A 1 
ATOM 2963 C CG  . LYS A 0 389 . -109.346 -47.684 88.379   1.00 28.92 389 A 1 
ATOM 2964 C CD  . LYS A 0 389 . -109.669 -47.829 89.875   1.00 28.92 389 A 1 
ATOM 2965 C CE  . LYS A 0 389 . -110.879 -46.979 90.279   1.00 28.92 389 A 1 
ATOM 2966 N NZ  . LYS A 0 389 . -111.144 -47.078 91.737   1.00 28.92 389 A 1 
ATOM 2967 N N   . GLY A 0 390 . -105.229 -48.360 85.879   1.00 31.51 390 A 1 
ATOM 2968 C CA  . GLY A 0 390 . -103.811 -48.717 85.868   1.00 31.51 390 A 1 
ATOM 2969 C C   . GLY A 0 390 . -103.000 -47.477 86.204   1.00 31.51 390 A 1 
ATOM 2970 O O   . GLY A 0 390 . -102.654 -46.690 85.330   1.00 31.51 390 A 1 
ATOM 2971 N N   . SER A 0 391 . -102.806 -47.253 87.497   1.00 26.34 391 A 1 
ATOM 2972 C CA  . SER A 0 391 . -101.982 -46.189 88.051   1.00 26.34 391 A 1 
ATOM 2973 C C   . SER A 0 391 . -100.499 -46.534 87.891   1.00 26.34 391 A 1 
ATOM 2974 C CB  . SER A 0 391 . -102.343 -46.034 89.537   1.00 26.34 391 A 1 
ATOM 2975 O O   . SER A 0 391 . -99.915  -47.073 88.822   1.00 26.34 391 A 1 
ATOM 2976 O OG  . SER A 0 391 . -102.252 -47.289 90.190   1.00 26.34 391 A 1 
ATOM 2977 N N   . ASP A 0 392 . -99.888  -46.189 86.759   1.00 34.45 392 A 1 
ATOM 2978 C CA  . ASP A 0 392 . -98.427  -46.074 86.665   1.00 34.45 392 A 1 
ATOM 2979 C C   . ASP A 0 392 . -98.044  -44.596 86.618   1.00 34.45 392 A 1 
ATOM 2980 C CB  . ASP A 0 392 . -97.823  -46.954 85.559   1.00 34.45 392 A 1 
ATOM 2981 O O   . ASP A 0 392 . -97.865  -43.955 85.583   1.00 34.45 392 A 1 
ATOM 2982 C CG  . ASP A 0 392 . -97.558  -48.399 86.020   1.00 34.45 392 A 1 
ATOM 2983 O OD1 . ASP A 0 392 . -97.469  -48.637 87.246   1.00 34.45 392 A 1 
ATOM 2984 O OD2 . ASP A 0 392 . -97.419  -49.259 85.125   1.00 34.45 392 A 1 
ATOM 2985 N N   . SER A 0 393 . -97.975  -44.049 87.829   1.00 28.95 393 A 1 
ATOM 2986 C CA  . SER A 0 393 . -97.350  -42.777 88.158   1.00 28.95 393 A 1 
ATOM 2987 C C   . SER A 0 393 . -95.835  -42.900 87.968   1.00 28.95 393 A 1 
ATOM 2988 C CB  . SER A 0 393 . -97.725  -42.423 89.608   1.00 28.95 393 A 1 
ATOM 2989 O O   . SER A 0 393 . -95.102  -43.104 88.935   1.00 28.95 393 A 1 
ATOM 2990 O OG  . SER A 0 393 . -96.889  -41.416 90.138   1.00 28.95 393 A 1 
ATOM 2991 N N   . MET A 0 394 . -95.346  -42.730 86.740   1.00 32.37 394 A 1 
ATOM 2992 C CA  . MET A 0 394 . -93.950  -42.355 86.508   1.00 32.37 394 A 1 
ATOM 2993 C C   . MET A 0 394 . -93.905  -40.887 86.083   1.00 32.37 394 A 1 
ATOM 2994 C CB  . MET A 0 394 . -93.230  -43.359 85.590   1.00 32.37 394 A 1 
ATOM 2995 O O   . MET A 0 394 . -93.806  -40.542 84.909   1.00 32.37 394 A 1 
ATOM 2996 C CG  . MET A 0 394 . -91.727  -43.383 85.909   1.00 32.37 394 A 1 
ATOM 2997 S SD  . MET A 0 394 . -90.827  -44.841 85.311   1.00 32.37 394 A 1 
ATOM 2998 C CE  . MET A 0 394 . -90.459  -44.349 83.610   1.00 32.37 394 A 1 
ATOM 2999 N N   . VAL A 0 395 . -94.034  -40.004 87.077   1.00 30.71 395 A 1 
ATOM 3000 C CA  . VAL A 0 395 . -93.767  -38.570 86.933   1.00 30.71 395 A 1 
ATOM 3001 C C   . VAL A 0 395 . -92.257  -38.413 86.750   1.00 30.71 395 A 1 
ATOM 3002 C CB  . VAL A 0 395 . -94.297  -37.774 88.149   1.00 30.71 395 A 1 
ATOM 3003 O O   . VAL A 0 395 . -91.511  -38.303 87.721   1.00 30.71 395 A 1 
ATOM 3004 C CG1 . VAL A 0 395 . -94.028  -36.268 88.015   1.00 30.71 395 A 1 
ATOM 3005 C CG2 . VAL A 0 395 . -95.813  -37.959 88.316   1.00 30.71 395 A 1 
ATOM 3006 N N   . TRP A 0 396 . -91.787  -38.446 85.502   1.00 26.75 396 A 1 
ATOM 3007 C CA  . TRP A 0 396 . -90.442  -37.984 85.169   1.00 26.75 396 A 1 
ATOM 3008 C C   . TRP A 0 396 . -90.431  -36.465 85.341   1.00 26.75 396 A 1 
ATOM 3009 C CB  . TRP A 0 396 . -90.012  -38.458 83.769   1.00 26.75 396 A 1 
ATOM 3010 O O   . TRP A 0 396 . -90.980  -35.719 84.530   1.00 26.75 396 A 1 
ATOM 3011 C CG  . TRP A 0 396 . -88.789  -39.327 83.765   1.00 26.75 396 A 1 
ATOM 3012 C CD1 . TRP A 0 396 . -88.716  -40.577 84.276   1.00 26.75 396 A 1 
ATOM 3013 C CD2 . TRP A 0 396 . -87.455  -39.035 83.239   1.00 26.75 396 A 1 
ATOM 3014 C CE2 . TRP A 0 396 . -86.624  -40.175 83.461   1.00 26.75 396 A 1 
ATOM 3015 C CE3 . TRP A 0 396 . -86.863  -37.927 82.593   1.00 26.75 396 A 1 
ATOM 3016 N NE1 . TRP A 0 396 . -87.443  -41.081 84.100   1.00 26.75 396 A 1 
ATOM 3017 C CH2 . TRP A 0 396 . -84.726  -39.103 82.413   1.00 26.75 396 A 1 
ATOM 3018 C CZ2 . TRP A 0 396 . -85.281  -40.220 83.059   1.00 26.75 396 A 1 
ATOM 3019 C CZ3 . TRP A 0 396 . -85.516  -37.961 82.183   1.00 26.75 396 A 1 
ATOM 3020 N N   . GLN A 0 397 . -89.880  -36.015 86.467   1.00 30.03 397 A 1 
ATOM 3021 C CA  . GLN A 0 397 . -89.688  -34.602 86.754   1.00 30.03 397 A 1 
ATOM 3022 C C   . GLN A 0 397 . -88.669  -34.051 85.755   1.00 30.03 397 A 1 
ATOM 3023 C CB  . GLN A 0 397 . -89.236  -34.406 88.210   1.00 30.03 397 A 1 
ATOM 3024 O O   . GLN A 0 397 . -87.485  -34.380 85.810   1.00 30.03 397 A 1 
ATOM 3025 C CG  . GLN A 0 397 . -90.322  -34.821 89.218   1.00 30.03 397 A 1 
ATOM 3026 C CD  . GLN A 0 397 . -89.972  -34.466 90.662   1.00 30.03 397 A 1 
ATOM 3027 N NE2 . GLN A 0 397 . -90.825  -34.794 91.607   1.00 30.03 397 A 1 
ATOM 3028 O OE1 . GLN A 0 397 . -88.950  -33.885 90.980   1.00 30.03 397 A 1 
ATOM 3029 N N   . GLY A 0 398 . -89.146  -33.240 84.810   1.00 30.41 398 A 1 
ATOM 3030 C CA  . GLY A 0 398 . -88.287  -32.495 83.903   1.00 30.41 398 A 1 
ATOM 3031 C C   . GLY A 0 398 . -87.334  -31.618 84.709   1.00 30.41 398 A 1 
ATOM 3032 O O   . GLY A 0 398 . -87.768  -30.773 85.489   1.00 30.41 398 A 1 
ATOM 3033 N N   . ALA A 0 399 . -86.031  -31.810 84.511   1.00 27.99 399 A 1 
ATOM 3034 C CA  . ALA A 0 399 . -85.000  -30.895 84.979   1.00 27.99 399 A 1 
ATOM 3035 C C   . ALA A 0 399 . -85.058  -29.596 84.152   1.00 27.99 399 A 1 
ATOM 3036 C CB  . ALA A 0 399 . -83.642  -31.610 84.926   1.00 27.99 399 A 1 
ATOM 3037 O O   . ALA A 0 399 . -84.181  -29.298 83.349   1.00 27.99 399 A 1 
ATOM 3038 N N   . SER A 0 400 . -86.131  -28.824 84.311   1.00 33.61 400 A 1 
ATOM 3039 C CA  . SER A 0 400 . -86.277  -27.486 83.749   1.00 33.61 400 A 1 
ATOM 3040 C C   . SER A 0 400 . -85.919  -26.457 84.818   1.00 33.61 400 A 1 
ATOM 3041 C CB  . SER A 0 400 . -87.702  -27.284 83.212   1.00 33.61 400 A 1 
ATOM 3042 O O   . SER A 0 400 . -86.800  -26.022 85.555   1.00 33.61 400 A 1 
ATOM 3043 O OG  . SER A 0 400 . -88.666  -27.484 84.227   1.00 33.61 400 A 1 
ATOM 3044 N N   . ALA A 0 401 . -84.646  -26.064 84.920   1.00 31.45 401 A 1 
ATOM 3045 C CA  . ALA A 0 401 . -84.292  -24.812 85.609   1.00 31.45 401 A 1 
ATOM 3046 C C   . ALA A 0 401 . -82.900  -24.224 85.304   1.00 31.45 401 A 1 
ATOM 3047 C CB  . ALA A 0 401 . -84.447  -24.968 87.129   1.00 31.45 401 A 1 
ATOM 3048 O O   . ALA A 0 401 . -82.604  -23.148 85.816   1.00 31.45 401 A 1 
ATOM 3049 N N   . ALA A 0 402 . -82.044  -24.831 84.475   1.00 34.47 402 A 1 
ATOM 3050 C CA  . ALA A 0 402 . -80.789  -24.182 84.083   1.00 34.47 402 A 1 
ATOM 3051 C C   . ALA A 0 402 . -80.980  -23.407 82.768   1.00 34.47 402 A 1 
ATOM 3052 C CB  . ALA A 0 402 . -79.655  -25.209 84.069   1.00 34.47 402 A 1 
ATOM 3053 O O   . ALA A 0 402 . -80.739  -23.916 81.677   1.00 34.47 402 A 1 
ATOM 3054 N N   . LYS A 0 403 . -81.457  -22.160 82.876   1.00 35.31 403 A 1 
ATOM 3055 C CA  . LYS A 0 403 . -81.421  -21.171 81.787   1.00 35.31 403 A 1 
ATOM 3056 C C   . LYS A 0 403 . -79.968  -20.799 81.471   1.00 35.31 403 A 1 
ATOM 3057 C CB  . LYS A 0 403 . -82.187  -19.888 82.165   1.00 35.31 403 A 1 
ATOM 3058 O O   . LYS A 0 403 . -79.470  -19.795 81.965   1.00 35.31 403 A 1 
ATOM 3059 C CG  . LYS A 0 403 . -83.713  -19.942 82.042   1.00 35.31 403 A 1 
ATOM 3060 C CD  . LYS A 0 403 . -84.230  -18.497 81.919   1.00 35.31 403 A 1 
ATOM 3061 C CE  . LYS A 0 403 . -85.755  -18.448 81.806   1.00 35.31 403 A 1 
ATOM 3062 N NZ  . LYS A 0 403 . -86.220  -17.103 81.380   1.00 35.31 403 A 1 
ATOM 3063 N N   . GLN A 0 404 . -79.304  -21.573 80.627   1.00 32.79 404 A 1 
ATOM 3064 C CA  . GLN A 0 404 . -78.122  -21.127 79.895   1.00 32.79 404 A 1 
ATOM 3065 C C   . GLN A 0 404 . -78.329  -21.568 78.451   1.00 32.79 404 A 1 
ATOM 3066 C CB  . GLN A 0 404 . -76.835  -21.673 80.539   1.00 32.79 404 A 1 
ATOM 3067 O O   . GLN A 0 404 . -77.992  -22.683 78.070   1.00 32.79 404 A 1 
ATOM 3068 C CG  . GLN A 0 404 . -76.517  -20.963 81.869   1.00 32.79 404 A 1 
ATOM 3069 C CD  . GLN A 0 404 . -75.356  -21.585 82.633   1.00 32.79 404 A 1 
ATOM 3070 N NE2 . GLN A 0 404 . -74.707  -20.845 83.505   1.00 32.79 404 A 1 
ATOM 3071 O OE1 . GLN A 0 404 . -75.036  -22.752 82.512   1.00 32.79 404 A 1 
ATOM 3072 N N   . ALA A 0 405 . -78.992  -20.719 77.662   1.00 34.36 405 A 1 
ATOM 3073 C CA  . ALA A 0 405 . -78.961  -20.871 76.217   1.00 34.36 405 A 1 
ATOM 3074 C C   . ALA A 0 405 . -77.487  -20.762 75.811   1.00 34.36 405 A 1 
ATOM 3075 C CB  . ALA A 0 405 . -79.833  -19.780 75.576   1.00 34.36 405 A 1 
ATOM 3076 O O   . ALA A 0 405 . -76.880  -19.716 76.046   1.00 34.36 405 A 1 
ATOM 3077 N N   . ALA A 0 406 . -76.903  -21.843 75.294   1.00 35.63 406 A 1 
ATOM 3078 C CA  . ALA A 0 406 . -75.587  -21.785 74.678   1.00 35.63 406 A 1 
ATOM 3079 C C   . ALA A 0 406 . -75.656  -20.701 73.594   1.00 35.63 406 A 1 
ATOM 3080 C CB  . ALA A 0 406 . -75.232  -23.171 74.126   1.00 35.63 406 A 1 
ATOM 3081 O O   . ALA A 0 406 . -76.478  -20.788 72.679   1.00 35.63 406 A 1 
ATOM 3082 N N   . ALA A 0 407 . -74.893  -19.620 73.765   1.00 34.04 407 A 1 
ATOM 3083 C CA  . ALA A 0 407 . -74.751  -18.620 72.721   1.00 34.04 407 A 1 
ATOM 3084 C C   . ALA A 0 407 . -74.167  -19.337 71.499   1.00 34.04 407 A 1 
ATOM 3085 C CB  . ALA A 0 407 . -73.861  -17.480 73.231   1.00 34.04 407 A 1 
ATOM 3086 O O   . ALA A 0 407 . -73.207  -20.088 71.655   1.00 34.04 407 A 1 
ATOM 3087 N N   . GLY A 0 408 . -74.790  -19.167 70.329   1.00 40.50 408 A 1 
ATOM 3088 C CA  . GLY A 0 408 . -74.287  -19.744 69.083   1.00 40.50 408 A 1 
ATOM 3089 C C   . GLY A 0 408 . -72.817  -19.374 68.918   1.00 40.50 408 A 1 
ATOM 3090 O O   . GLY A 0 408 . -72.482  -18.190 68.949   1.00 40.50 408 A 1 
ATOM 3091 N N   . ALA A 0 409 . -71.969  -20.392 68.851   1.00 40.39 409 A 1 
ATOM 3092 C CA  . ALA A 0 409 . -70.574  -20.258 68.480   1.00 40.39 409 A 1 
ATOM 3093 C C   . ALA A 0 409 . -70.523  -19.895 66.989   1.00 40.39 409 A 1 
ATOM 3094 C CB  . ALA A 0 409 . -69.878  -21.584 68.805   1.00 40.39 409 A 1 
ATOM 3095 O O   . ALA A 0 409 . -71.290  -20.451 66.200   1.00 40.39 409 A 1 
ATOM 3096 N N   . TYR A 0 410 . -69.690  -18.917 66.653   1.00 46.67 410 A 1 
ATOM 3097 C CA  . TYR A 0 410 . -69.410  -18.496 65.285   1.00 46.67 410 A 1 
ATOM 3098 C C   . TYR A 0 410 . -67.971  -18.893 65.005   1.00 46.67 410 A 1 
ATOM 3099 C CB  . TYR A 0 410 . -69.533  -16.970 65.153   1.00 46.67 410 A 1 
ATOM 3100 O O   . TYR A 0 410 . -67.120  -18.549 65.830   1.00 46.67 410 A 1 
ATOM 3101 C CG  . TYR A 0 410 . -70.864  -16.364 65.539   1.00 46.67 410 A 1 
ATOM 3102 C CD1 . TYR A 0 410 . -71.913  -16.316 64.605   1.00 46.67 410 A 1 
ATOM 3103 C CD2 . TYR A 0 410 . -71.044  -15.847 66.835   1.00 46.67 410 A 1 
ATOM 3104 C CE1 . TYR A 0 410 . -73.154  -15.754 64.968   1.00 46.67 410 A 1 
ATOM 3105 C CE2 . TYR A 0 410 . -72.279  -15.290 67.208   1.00 46.67 410 A 1 
ATOM 3106 O OH  . TYR A 0 410 . -74.531  -14.720 66.657   1.00 46.67 410 A 1 
ATOM 3107 C CZ  . TYR A 0 410 . -73.336  -15.249 66.273   1.00 46.67 410 A 1 
ATOM 3108 N N   . ASP A 0 411 . -67.729  -19.538 63.875   1.00 46.66 411 A 1 
ATOM 3109 C CA  . ASP A 0 411 . -66.411  -19.476 63.255   1.00 46.66 411 A 1 
ATOM 3110 C C   . ASP A 0 411 . -66.248  -18.060 62.659   1.00 46.66 411 A 1 
ATOM 3111 C CB  . ASP A 0 411 . -66.295  -20.589 62.204   1.00 46.66 411 A 1 
ATOM 3112 O O   . ASP A 0 411 . -67.229  -17.494 62.156   1.00 46.66 411 A 1 
ATOM 3113 C CG  . ASP A 0 411 . -64.847  -20.985 61.950   1.00 46.66 411 A 1 
ATOM 3114 O OD1 . ASP A 0 411 . -64.000  -20.191 62.417   1.00 46.66 411 A 1 
ATOM 3115 O OD2 . ASP A 0 411 . -64.681  -22.088 61.386   1.00 46.66 411 A 1 
ATOM 3116 N N   . ASN A 0 412 . -65.108  -17.397 62.861   1.00 56.74 412 A 1 
ATOM 3117 C CA  . ASN A 0 412 . -64.838  -16.072 62.273   1.00 56.74 412 A 1 
ATOM 3118 C C   . ASN A 0 412 . -63.362  -15.971 61.891   1.00 56.74 412 A 1 
ATOM 3119 C CB  . ASN A 0 412 . -65.192  -14.868 63.184   1.00 56.74 412 A 1 
ATOM 3120 O O   . ASN A 0 412 . -62.641  -15.094 62.408   1.00 56.74 412 A 1 
ATOM 3121 C CG  . ASN A 0 412 . -66.628  -14.698 63.606   1.00 56.74 412 A 1 
ATOM 3122 N ND2 . ASN A 0 412 . -66.891  -15.008 64.847   1.00 56.74 412 A 1 
ATOM 3123 O OD1 . ASN A 0 412 . -67.498  -14.135 62.953   1.00 56.74 412 A 1 
ATOM 3124 N N   . ASP A 0 413 . -62.922  -16.840 60.999   1.00 66.01 413 A 1 
ATOM 3125 C CA  . ASP A 0 413 . -61.585  -16.749 60.466   1.00 66.01 413 A 1 
ATOM 3126 C C   . ASP A 0 413 . -61.467  -15.513 59.585   1.00 66.01 413 A 1 
ATOM 3127 C CB  . ASP A 0 413 . -61.140  -18.008 59.725   1.00 66.01 413 A 1 
ATOM 3128 O O   . ASP A 0 413 . -62.302  -15.175 58.739   1.00 66.01 413 A 1 
ATOM 3129 C CG  . ASP A 0 413 . -61.039  -19.243 60.620   1.00 66.01 413 A 1 
ATOM 3130 O OD1 . ASP A 0 413 . -60.989  -19.016 61.855   1.00 66.01 413 A 1 
ATOM 3131 O OD2 . ASP A 0 413 . -60.710  -20.303 60.043   1.00 66.01 413 A 1 
ATOM 3132 N N   . GLU A 0 414 . -60.380  -14.784 59.809   1.00 71.15 414 A 1 
ATOM 3133 C CA  . GLU A 0 414 . -60.016  -13.630 59.003   1.00 71.15 414 A 1 
ATOM 3134 C C   . GLU A 0 414 . -58.633  -13.881 58.420   1.00 71.15 414 A 1 
ATOM 3135 C CB  . GLU A 0 414 . -60.063  -12.333 59.829   1.00 71.15 414 A 1 
ATOM 3136 O O   . GLU A 0 414 . -57.659  -14.031 59.161   1.00 71.15 414 A 1 
ATOM 3137 C CG  . GLU A 0 414 . -61.475  -11.959 60.321   1.00 71.15 414 A 1 
ATOM 3138 C CD  . GLU A 0 414 . -61.528  -10.600 61.039   1.00 71.15 414 A 1 
ATOM 3139 O OE1 . GLU A 0 414 . -62.634  -10.024 61.216   1.00 71.15 414 A 1 
ATOM 3140 O OE2 . GLU A 0 414 . -60.483  -10.077 61.486   1.00 71.15 414 A 1 
ATOM 3141 N N   . TRP A 0 415 . -58.531  -13.885 57.091   1.00 78.14 415 A 1 
ATOM 3142 C CA  . TRP A 0 415 . -57.261  -14.084 56.397   1.00 78.14 415 A 1 
ATOM 3143 C C   . TRP A 0 415 . -57.010  -13.007 55.347   1.00 78.14 415 A 1 
ATOM 3144 C CB  . TRP A 0 415 . -57.195  -15.501 55.809   1.00 78.14 415 A 1 
ATOM 3145 O O   . TRP A 0 415 . -57.931  -12.483 54.711   1.00 78.14 415 A 1 
ATOM 3146 C CG  . TRP A 0 415 . -58.141  -15.780 54.680   1.00 78.14 415 A 1 
ATOM 3147 C CD1 . TRP A 0 415 . -59.365  -16.342 54.800   1.00 78.14 415 A 1 
ATOM 3148 C CD2 . TRP A 0 415 . -57.973  -15.495 53.258   1.00 78.14 415 A 1 
ATOM 3149 C CE2 . TRP A 0 415 . -59.156  -15.901 52.571   1.00 78.14 415 A 1 
ATOM 3150 C CE3 . TRP A 0 415 . -56.939  -14.921 52.484   1.00 78.14 415 A 1 
ATOM 3151 N NE1 . TRP A 0 415 . -59.964  -16.425 53.559   1.00 78.14 415 A 1 
ATOM 3152 C CH2 . TRP A 0 415 . -58.265  -15.142 50.447   1.00 78.14 415 A 1 
ATOM 3153 C CZ2 . TRP A 0 415 . -59.306  -15.734 51.186   1.00 78.14 415 A 1 
ATOM 3154 C CZ3 . TRP A 0 415 . -57.083  -14.738 51.095   1.00 78.14 415 A 1 
ATOM 3155 N N   . ALA A 0 416 . -55.730  -12.711 55.118   1.00 74.28 416 A 1 
ATOM 3156 C CA  . ALA A 0 416 . -55.290  -11.952 53.959   1.00 74.28 416 A 1 
ATOM 3157 C C   . ALA A 0 416 . -53.966  -12.480 53.390   1.00 74.28 416 A 1 
ATOM 3158 C CB  . ALA A 0 416 . -55.218  -10.464 54.296   1.00 74.28 416 A 1 
ATOM 3159 O O   . ALA A 0 416 . -53.075  -12.945 54.104   1.00 74.28 416 A 1 
ATOM 3160 N N   . LYS A 0 417 . -53.844  -12.397 52.065   1.00 76.73 417 A 1 
ATOM 3161 C CA  . LYS A 0 417 . -52.652  -12.749 51.288   1.00 76.73 417 A 1 
ATOM 3162 C C   . LYS A 0 417 . -52.269  -11.558 50.421   1.00 76.73 417 A 1 
ATOM 3163 C CB  . LYS A 0 417 . -52.913  -13.997 50.429   1.00 76.73 417 A 1 
ATOM 3164 O O   . LYS A 0 417 . -53.129  -10.974 49.766   1.00 76.73 417 A 1 
ATOM 3165 C CG  . LYS A 0 417 . -53.142  -15.256 51.280   1.00 76.73 417 A 1 
ATOM 3166 C CD  . LYS A 0 417 . -53.539  -16.457 50.414   1.00 76.73 417 A 1 
ATOM 3167 C CE  . LYS A 0 417 . -53.832  -17.656 51.324   1.00 76.73 417 A 1 
ATOM 3168 N NZ  . LYS A 0 417 . -54.453  -18.782 50.583   1.00 76.73 417 A 1 
ATOM 3169 N N   . GLN A 0 418 . -50.992  -11.216 50.418   1.00 79.75 418 A 1 
ATOM 3170 C CA  . GLN A 0 418 . -50.397  -10.180 49.589   1.00 79.75 418 A 1 
ATOM 3171 C C   . GLN A 0 418 . -49.172  -10.767 48.890   1.00 79.75 418 A 1 
ATOM 3172 C CB  . GLN A 0 418 . -50.029  -8.956  50.441   1.00 79.75 418 A 1 
ATOM 3173 O O   . GLN A 0 418 . -48.355  -11.428 49.524   1.00 79.75 418 A 1 
ATOM 3174 C CG  . GLN A 0 418 . -51.259  -8.292  51.082   1.00 79.75 418 A 1 
ATOM 3175 C CD  . GLN A 0 418 . -50.921  -7.029  51.868   1.00 79.75 418 A 1 
ATOM 3176 N NE2 . GLN A 0 418 . -51.884  -6.182  52.149   1.00 79.75 418 A 1 
ATOM 3177 O OE1 . GLN A 0 418 . -49.805  -6.772  52.271   1.00 79.75 418 A 1 
ATOM 3178 N N   . ALA A 0 419 . -49.053  -10.553 47.589   1.00 79.75 419 A 1 
ATOM 3179 C CA  . ALA A 0 419 . -47.893  -10.940 46.803   1.00 79.75 419 A 1 
ATOM 3180 C C   . ALA A 0 419 . -47.507  -9.777  45.894   1.00 79.75 419 A 1 
ATOM 3181 C CB  . ALA A 0 419 . -48.200  -12.227 46.031   1.00 79.75 419 A 1 
ATOM 3182 O O   . ALA A 0 419 . -48.387  -9.106  45.356   1.00 79.75 419 A 1 
ATOM 3183 N N   . TYR A 0 420 . -46.209  -9.542  45.765   1.00 82.65 420 A 1 
ATOM 3184 C CA  . TYR A 0 420 . -45.622  -8.496  44.944   1.00 82.65 420 A 1 
ATOM 3185 C C   . TYR A 0 420 . -44.365  -9.038  44.281   1.00 82.65 420 A 1 
ATOM 3186 C CB  . TYR A 0 420 . -45.274  -7.276  45.805   1.00 82.65 420 A 1 
ATOM 3187 O O   . TYR A 0 420 . -43.615  -9.791  44.905   1.00 82.65 420 A 1 
ATOM 3188 C CG  . TYR A 0 420 . -46.477  -6.587  46.411   1.00 82.65 420 A 1 
ATOM 3189 C CD1 . TYR A 0 420 . -47.197  -5.661  45.636   1.00 82.65 420 A 1 
ATOM 3190 C CD2 . TYR A 0 420 . -46.879  -6.878  47.730   1.00 82.65 420 A 1 
ATOM 3191 C CE1 . TYR A 0 420 . -48.319  -5.012  46.178   1.00 82.65 420 A 1 
ATOM 3192 C CE2 . TYR A 0 420 . -47.996  -6.225  48.282   1.00 82.65 420 A 1 
ATOM 3193 O OH  . TYR A 0 420 . -49.775  -4.643  48.026   1.00 82.65 420 A 1 
ATOM 3194 C CZ  . TYR A 0 420 . -48.711  -5.294  47.501   1.00 82.65 420 A 1 
ATOM 3195 N N   . GLY A 0 421 . -44.111  -8.624  43.054   1.00 82.45 421 A 1 
ATOM 3196 C CA  . GLY A 0 421 . -42.885  -8.962  42.354   1.00 82.45 421 A 1 
ATOM 3197 C C   . GLY A 0 421 . -42.563  -7.942  41.282   1.00 82.45 421 A 1 
ATOM 3198 O O   . GLY A 0 421 . -43.399  -7.104  40.931   1.00 82.45 421 A 1 
ATOM 3199 N N   . SER A 0 422 . -41.327  -8.021  40.827   1.00 81.83 422 A 1 
ATOM 3200 C CA  . SER A 0 422 . -40.782  -7.268  39.713   1.00 81.83 422 A 1 
ATOM 3201 C C   . SER A 0 422 . -39.928  -8.210  38.881   1.00 81.83 422 A 1 
ATOM 3202 C CB  . SER A 0 422 . -39.939  -6.092  40.206   1.00 81.83 422 A 1 
ATOM 3203 O O   . SER A 0 422 . -39.070  -8.882  39.465   1.00 81.83 422 A 1 
ATOM 3204 O OG  . SER A 0 422 . -38.969  -6.565  41.131   1.00 81.83 422 A 1 
ATOM 3205 N N   . ASP A 0 423 . -40.191  -8.244  37.585   1.00 80.26 423 A 1 
ATOM 3206 C CA  . ASP A 0 423 . -39.357  -8.917  36.593   1.00 80.26 423 A 1 
ATOM 3207 C C   . ASP A 0 423 . -38.451  -7.850  35.968   1.00 80.26 423 A 1 
ATOM 3208 C CB  . ASP A 0 423 . -40.264  -9.679  35.613   1.00 80.26 423 A 1 
ATOM 3209 O O   . ASP A 0 423 . -38.887  -6.718  35.744   1.00 80.26 423 A 1 
ATOM 3210 C CG  . ASP A 0 423 . -39.564  -10.453 34.484   1.00 80.26 423 A 1 
ATOM 3211 O OD1 . ASP A 0 423 . -38.428  -10.086 34.116   1.00 80.26 423 A 1 
ATOM 3212 O OD2 . ASP A 0 423 . -40.227  -11.401 33.991   1.00 80.26 423 A 1 
ATOM 3213 N N   . TYR A 0 424 . -37.165  -8.165  35.858   1.00 81.53 424 A 1 
ATOM 3214 C CA  . TYR A 0 424 . -36.161  -7.266  35.299   1.00 81.53 424 A 1 
ATOM 3215 C C   . TYR A 0 424 . -35.327  -8.038  34.281   1.00 81.53 424 A 1 
ATOM 3216 C CB  . TYR A 0 424 . -35.270  -6.659  36.399   1.00 81.53 424 A 1 
ATOM 3217 O O   . TYR A 0 424 . -34.203  -8.445  34.587   1.00 81.53 424 A 1 
ATOM 3218 C CG  . TYR A 0 424 . -35.893  -5.587  37.264   1.00 81.53 424 A 1 
ATOM 3219 C CD1 . TYR A 0 424 . -36.061  -4.303  36.727   1.00 81.53 424 A 1 
ATOM 3220 C CD2 . TYR A 0 424 . -36.258  -5.855  38.598   1.00 81.53 424 A 1 
ATOM 3221 C CE1 . TYR A 0 424 . -36.651  -3.300  37.501   1.00 81.53 424 A 1 
ATOM 3222 C CE2 . TYR A 0 424 . -36.873  -4.849  39.374   1.00 81.53 424 A 1 
ATOM 3223 O OH  . TYR A 0 424 . -37.974  -2.693  39.358   1.00 81.53 424 A 1 
ATOM 3224 C CZ  . TYR A 0 424 . -37.146  -3.600  38.782   1.00 81.53 424 A 1 
ATOM 3225 N N   . ASP A 0 425 . -35.850  -8.210  33.071   1.00 81.19 425 A 1 
ATOM 3226 C CA  . ASP A 0 425 . -35.089  -8.764  31.954   1.00 81.19 425 A 1 
ATOM 3227 C C   . ASP A 0 425 . -34.513  -7.627  31.088   1.00 81.19 425 A 1 
ATOM 3228 C CB  . ASP A 0 425 . -35.923  -9.798  31.165   1.00 81.19 425 A 1 
ATOM 3229 O O   . ASP A 0 425 . -35.229  -6.744  30.616   1.00 81.19 425 A 1 
ATOM 3230 C CG  . ASP A 0 425 . -35.081  -10.604 30.161   1.00 81.19 425 A 1 
ATOM 3231 O OD1 . ASP A 0 425 . -33.897  -10.254 29.987   1.00 81.19 425 A 1 
ATOM 3232 O OD2 . ASP A 0 425 . -35.592  -11.540 29.487   1.00 81.19 425 A 1 
ATOM 3233 N N   . SER A 0 426 . -33.198  -7.638  30.853   1.00 82.88 426 A 1 
ATOM 3234 C CA  . SER A 0 426 . -32.581  -6.817  29.808   1.00 82.88 426 A 1 
ATOM 3235 C C   . SER A 0 426 . -31.828  -7.677  28.804   1.00 82.88 426 A 1 
ATOM 3236 C CB  . SER A 0 426 . -31.745  -5.665  30.366   1.00 82.88 426 A 1 
ATOM 3237 O O   . SER A 0 426 . -30.892  -8.419  29.127   1.00 82.88 426 A 1 
ATOM 3238 O OG  . SER A 0 426 . -30.733  -6.133  31.228   1.00 82.88 426 A 1 
ATOM 3239 N N   . ARG A 0 427 . -32.227  -7.539  27.540   1.00 83.96 427 A 1 
ATOM 3240 C CA  . ARG A 0 427 . -31.691  -8.292  26.412   1.00 83.96 427 A 1 
ATOM 3241 C C   . ARG A 0 427 . -31.205  -7.341  25.355   1.00 83.96 427 A 1 
ATOM 3242 C CB  . ARG A 0 427 . -32.737  -9.242  25.831   1.00 83.96 427 A 1 
ATOM 3243 O O   . ARG A 0 427 . -31.955  -6.514  24.853   1.00 83.96 427 A 1 
ATOM 3244 C CG  . ARG A 0 427 . -33.165  -10.268 26.873   1.00 83.96 427 A 1 
ATOM 3245 C CD  . ARG A 0 427 . -34.326  -11.136 26.415   1.00 83.96 427 A 1 
ATOM 3246 N NE  . ARG A 0 427 . -34.000  -11.876 25.181   1.00 83.96 427 A 1 
ATOM 3247 N NH1 . ARG A 0 427 . -36.117  -12.633 24.833   1.00 83.96 427 A 1 
ATOM 3248 N NH2 . ARG A 0 427 . -34.510  -13.086 23.328   1.00 83.96 427 A 1 
ATOM 3249 C CZ  . ARG A 0 427 . -34.874  -12.532 24.454   1.00 83.96 427 A 1 
ATOM 3250 N N   . TRP A 0 428 . -29.973  -7.558  24.945   1.00 89.18 428 A 1 
ATOM 3251 C CA  . TRP A 0 428 . -29.356  -6.780  23.894   1.00 89.18 428 A 1 
ATOM 3252 C C   . TRP A 0 428 . -28.731  -7.704  22.863   1.00 89.18 428 A 1 
ATOM 3253 C CB  . TRP A 0 428 . -28.351  -5.829  24.528   1.00 89.18 428 A 1 
ATOM 3254 O O   . TRP A 0 428 . -28.171  -8.750  23.211   1.00 89.18 428 A 1 
ATOM 3255 C CG  . TRP A 0 428 . -27.505  -5.115  23.539   1.00 89.18 428 A 1 
ATOM 3256 C CD1 . TRP A 0 428 . -27.813  -3.946  22.941   1.00 89.18 428 A 1 
ATOM 3257 C CD2 . TRP A 0 428 . -26.235  -5.547  22.981   1.00 89.18 428 A 1 
ATOM 3258 C CE2 . TRP A 0 428 . -25.757  -4.501  22.149   1.00 89.18 428 A 1 
ATOM 3259 C CE3 . TRP A 0 428 . -25.427  -6.698  23.118   1.00 89.18 428 A 1 
ATOM 3260 N NE1 . TRP A 0 428 . -26.783  -3.579  22.101   1.00 89.18 428 A 1 
ATOM 3261 C CH2 . TRP A 0 428 . -23.680  -5.686  21.757   1.00 89.18 428 A 1 
ATOM 3262 C CZ2 . TRP A 0 428 . -24.471  -4.528  21.613   1.00 89.18 428 A 1 
ATOM 3263 C CZ3 . TRP A 0 428 . -24.175  -6.783  22.482   1.00 89.18 428 A 1 
ATOM 3264 N N   . GLY A 0 429 . -28.786  -7.313  21.594   1.00 89.41 429 A 1 
ATOM 3265 C CA  . GLY A 0 429 . -28.166  -8.086  20.535   1.00 89.41 429 A 1 
ATOM 3266 C C   . GLY A 0 429 . -27.724  -7.280  19.328   1.00 89.41 429 A 1 
ATOM 3267 O O   . GLY A 0 429 . -28.155  -6.151  19.091   1.00 89.41 429 A 1 
ATOM 3268 N N   . LYS A 0 430 . -26.824  -7.911  18.575   1.00 88.98 430 A 1 
ATOM 3269 C CA  . LYS A 0 430 . -26.345  -7.489  17.263   1.00 88.98 430 A 1 
ATOM 3270 C C   . LYS A 0 430 . -26.476  -8.653  16.299   1.00 88.98 430 A 1 
ATOM 3271 C CB  . LYS A 0 430 . -24.882  -7.048  17.315   1.00 88.98 430 A 1 
ATOM 3272 O O   . LYS A 0 430 . -25.952  -9.720  16.608   1.00 88.98 430 A 1 
ATOM 3273 C CG  . LYS A 0 430 . -24.679  -5.846  18.231   1.00 88.98 430 A 1 
ATOM 3274 C CD  . LYS A 0 430 . -23.218  -5.394  18.177   1.00 88.98 430 A 1 
ATOM 3275 C CE  . LYS A 0 430 . -23.123  -4.086  18.956   1.00 88.98 430 A 1 
ATOM 3276 N NZ  . LYS A 0 430 . -22.382  -3.038  18.245   1.00 88.98 430 A 1 
ATOM 3277 N N   . SER A 0 431 . -27.082  -8.445  15.143   1.00 87.80 431 A 1 
ATOM 3278 C CA  . SER A 0 431 . -27.184  -9.475  14.107   1.00 87.80 431 A 1 
ATOM 3279 C C   . SER A 0 431 . -26.810  -8.933  12.735   1.00 87.80 431 A 1 
ATOM 3280 C CB  . SER A 0 431 . -28.563  -10.144 14.108   1.00 87.80 431 A 1 
ATOM 3281 O O   . SER A 0 431 . -26.982  -7.748  12.447   1.00 87.80 431 A 1 
ATOM 3282 O OG  . SER A 0 431 . -29.611  -9.196  14.107   1.00 87.80 431 A 1 
ATOM 3283 N N   . TYR A 0 432 . -26.274  -9.816  11.898   1.00 86.90 432 A 1 
ATOM 3284 C CA  . TYR A 0 432 . -26.036  -9.582  10.477   1.00 86.90 432 A 1 
ATOM 3285 C C   . TYR A 0 432 . -26.652  -10.740 9.692    1.00 86.90 432 A 1 
ATOM 3286 C CB  . TYR A 0 432 . -24.530  -9.507  10.175   1.00 86.90 432 A 1 
ATOM 3287 O O   . TYR A 0 432 . -26.269  -11.885 9.941    1.00 86.90 432 A 1 
ATOM 3288 C CG  . TYR A 0 432 . -23.734  -8.415  10.867   1.00 86.90 432 A 1 
ATOM 3289 C CD1 . TYR A 0 432 . -23.376  -7.249  10.167   1.00 86.90 432 A 1 
ATOM 3290 C CD2 . TYR A 0 432 . -23.314  -8.586  12.198   1.00 86.90 432 A 1 
ATOM 3291 C CE1 . TYR A 0 432 . -22.553  -6.281  10.773   1.00 86.90 432 A 1 
ATOM 3292 C CE2 . TYR A 0 432 . -22.503  -7.618  12.820   1.00 86.90 432 A 1 
ATOM 3293 O OH  . TYR A 0 432 . -21.355  -5.515  12.709   1.00 86.90 432 A 1 
ATOM 3294 C CZ  . TYR A 0 432 . -22.111  -6.468  12.099   1.00 86.90 432 A 1 
ATOM 3295 N N   . ASP A 0 433 . -27.535  -10.459 8.729    1.00 82.14 433 A 1 
ATOM 3296 C CA  . ASP A 0 433 . -28.181  -11.511 7.923    1.00 82.14 433 A 1 
ATOM 3297 C C   . ASP A 0 433 . -27.214  -12.213 6.972    1.00 82.14 433 A 1 
ATOM 3298 C CB  . ASP A 0 433 . -29.329  -10.943 7.077    1.00 82.14 433 A 1 
ATOM 3299 O O   . ASP A 0 433 . -27.418  -13.365 6.637    1.00 82.14 433 A 1 
ATOM 3300 C CG  . ASP A 0 433 . -30.587  -10.606 7.877    1.00 82.14 433 A 1 
ATOM 3301 O OD1 . ASP A 0 433 . -30.823  -11.241 8.924    1.00 82.14 433 A 1 
ATOM 3302 O OD2 . ASP A 0 433 . -31.317  -9.700  7.412    1.00 82.14 433 A 1 
ATOM 3303 N N   . SER A 0 434 . -26.154  -11.552 6.512    1.00 86.49 434 A 1 
ATOM 3304 C CA  . SER A 0 434 . -25.040  -12.203 5.821    1.00 86.49 434 A 1 
ATOM 3305 C C   . SER A 0 434 . -23.815  -11.308 5.879    1.00 86.49 434 A 1 
ATOM 3306 C CB  . SER A 0 434 . -25.390  -12.563 4.370    1.00 86.49 434 A 1 
ATOM 3307 O O   . SER A 0 434 . -23.933  -10.084 5.934    1.00 86.49 434 A 1 
ATOM 3308 O OG  . SER A 0 434 . -25.561  -11.424 3.556    1.00 86.49 434 A 1 
ATOM 3309 N N   . VAL A 0 435 . -22.620  -11.899 5.890    1.00 88.85 435 A 1 
ATOM 3310 C CA  . VAL A 0 435 . -21.362  -11.141 5.890    1.00 88.85 435 A 1 
ATOM 3311 C C   . VAL A 0 435 . -20.416  -11.723 4.852    1.00 88.85 435 A 1 
ATOM 3312 C CB  . VAL A 0 435 . -20.708  -11.079 7.286    1.00 88.85 435 A 1 
ATOM 3313 O O   . VAL A 0 435 . -20.108  -12.913 4.870    1.00 88.85 435 A 1 
ATOM 3314 C CG1 . VAL A 0 435 . -19.475  -10.158 7.270    1.00 88.85 435 A 1 
ATOM 3315 C CG2 . VAL A 0 435 . -21.663  -10.543 8.360    1.00 88.85 435 A 1 
ATOM 3316 N N   . SER A 0 436 . -19.904  -10.869 3.969    1.00 92.62 436 A 1 
ATOM 3317 C CA  . SER A 0 436 . -18.877  -11.211 2.988    1.00 92.62 436 A 1 
ATOM 3318 C C   . SER A 0 436 . -17.659  -10.313 3.169    1.00 92.62 436 A 1 
ATOM 3319 C CB  . SER A 0 436 . -19.429  -11.123 1.564    1.00 92.62 436 A 1 
ATOM 3320 O O   . SER A 0 436 . -17.768  -9.090  3.251    1.00 92.62 436 A 1 
ATOM 3321 O OG  . SER A 0 436 . -18.506  -11.653 0.617    1.00 92.62 436 A 1 
ATOM 3322 N N   . ALA A 0 437 . -16.473  -10.910 3.196    1.00 94.38 437 A 1 
ATOM 3323 C CA  . ALA A 0 437 . -15.206  -10.197 3.212    1.00 94.38 437 A 1 
ATOM 3324 C C   . ALA A 0 437 . -14.306  -10.722 2.097    1.00 94.38 437 A 1 
ATOM 3325 C CB  . ALA A 0 437 . -14.560  -10.314 4.595    1.00 94.38 437 A 1 
ATOM 3326 O O   . ALA A 0 437 . -14.008  -11.912 2.032    1.00 94.38 437 A 1 
ATOM 3327 N N   . LYS A 0 438 . -13.838  -9.835  1.223    1.00 96.85 438 A 1 
ATOM 3328 C CA  . LYS A 0 438 . -12.964  -10.148 0.089    1.00 96.85 438 A 1 
ATOM 3329 C C   . LYS A 0 438 . -11.692  -9.319  0.194    1.00 96.85 438 A 1 
ATOM 3330 C CB  . LYS A 0 438 . -13.713  -9.916  -1.235   1.00 96.85 438 A 1 
ATOM 3331 O O   . LYS A 0 438 . -11.750  -8.125  0.467    1.00 96.85 438 A 1 
ATOM 3332 C CG  . LYS A 0 438 . -14.889  -10.893 -1.411   1.00 96.85 438 A 1 
ATOM 3333 C CD  . LYS A 0 438 . -15.891  -10.436 -2.479   1.00 96.85 438 A 1 
ATOM 3334 C CE  . LYS A 0 438 . -17.085  -11.403 -2.466   1.00 96.85 438 A 1 
ATOM 3335 N NZ  . LYS A 0 438 . -18.366  -10.753 -2.839   1.00 96.85 438 A 1 
ATOM 3336 N N   . SER A 0 439 . -10.545  -9.942  -0.030   1.00 97.45 439 A 1 
ATOM 3337 C CA  . SER A 0 439 . -9.244   -9.280  -0.079   1.00 97.45 439 A 1 
ATOM 3338 C C   . SER A 0 439 . -8.511   -9.729  -1.329   1.00 97.45 439 A 1 
ATOM 3339 C CB  . SER A 0 439 . -8.419   -9.602  1.168    1.00 97.45 439 A 1 
ATOM 3340 O O   . SER A 0 439 . -8.409   -10.928 -1.576   1.00 97.45 439 A 1 
ATOM 3341 O OG  . SER A 0 439 . -7.246   -8.808  1.246    1.00 97.45 439 A 1 
ATOM 3342 N N   . TYR A 0 440 . -7.972   -8.776  -2.071   1.00 97.12 440 A 1 
ATOM 3343 C CA  . TYR A 0 440 . -7.158   -8.987  -3.257   1.00 97.12 440 A 1 
ATOM 3344 C C   . TYR A 0 440 . -5.823   -8.280  -3.047   1.00 97.12 440 A 1 
ATOM 3345 C CB  . TYR A 0 440 . -7.893   -8.464  -4.498   1.00 97.12 440 A 1 
ATOM 3346 O O   . TYR A 0 440 . -5.796   -7.164  -2.531   1.00 97.12 440 A 1 
ATOM 3347 C CG  . TYR A 0 440 . -9.296   -9.019  -4.665   1.00 97.12 440 A 1 
ATOM 3348 C CD1 . TYR A 0 440 . -9.484   -10.258 -5.304   1.00 97.12 440 A 1 
ATOM 3349 C CD2 . TYR A 0 440 . -10.406  -8.311  -4.161   1.00 97.12 440 A 1 
ATOM 3350 C CE1 . TYR A 0 440 . -10.779  -10.794 -5.440   1.00 97.12 440 A 1 
ATOM 3351 C CE2 . TYR A 0 440 . -11.704  -8.835  -4.306   1.00 97.12 440 A 1 
ATOM 3352 O OH  . TYR A 0 440 . -13.144  -10.582 -5.096   1.00 97.12 440 A 1 
ATOM 3353 C CZ  . TYR A 0 440 . -11.890  -10.081 -4.947   1.00 97.12 440 A 1 
ATOM 3354 N N   . ASP A 0 441 . -4.731   -8.928  -3.413   1.00 96.93 441 A 1 
ATOM 3355 C CA  . ASP A 0 441 . -3.403   -8.331  -3.493   1.00 96.93 441 A 1 
ATOM 3356 C C   . ASP A 0 441 . -2.829   -8.693  -4.859   1.00 96.93 441 A 1 
ATOM 3357 C CB  . ASP A 0 441 . -2.514   -8.810  -2.328   1.00 96.93 441 A 1 
ATOM 3358 O O   . ASP A 0 441 . -2.943   -9.841  -5.291   1.00 96.93 441 A 1 
ATOM 3359 C CG  . ASP A 0 441 . -1.325   -7.880  -2.025   1.00 96.93 441 A 1 
ATOM 3360 O OD1 . ASP A 0 441 . -1.122   -6.895  -2.766   1.00 96.93 441 A 1 
ATOM 3361 O OD2 . ASP A 0 441 . -0.691   -8.064  -0.957   1.00 96.93 441 A 1 
ATOM 3362 N N   . ASN A 0 442 . -2.278   -7.715  -5.558   1.00 97.36 442 A 1 
ATOM 3363 C CA  . ASN A 0 442 . -1.659   -7.902  -6.855   1.00 97.36 442 A 1 
ATOM 3364 C C   . ASN A 0 442 . -0.354   -7.119  -6.898   1.00 97.36 442 A 1 
ATOM 3365 C CB  . ASN A 0 442 . -2.623   -7.470  -7.968   1.00 97.36 442 A 1 
ATOM 3366 O O   . ASN A 0 442 . -0.363   -5.913  -6.667   1.00 97.36 442 A 1 
ATOM 3367 C CG  . ASN A 0 442 . -2.049   -7.851  -9.316   1.00 97.36 442 A 1 
ATOM 3368 N ND2 . ASN A 0 442 . -1.605   -6.908  -10.114  1.00 97.36 442 A 1 
ATOM 3369 O OD1 . ASN A 0 442 . -1.984   -9.020  -9.648   1.00 97.36 442 A 1 
ATOM 3370 N N   . GLU A 0 443 . 0.738    -7.794  -7.224   1.00 97.66 443 A 1 
ATOM 3371 C CA  . GLU A 0 443 . 2.067    -7.219  -7.403   1.00 97.66 443 A 1 
ATOM 3372 C C   . GLU A 0 443 . 2.538    -7.547  -8.818   1.00 97.66 443 A 1 
ATOM 3373 C CB  . GLU A 0 443 . 3.042    -7.786  -6.350   1.00 97.66 443 A 1 
ATOM 3374 O O   . GLU A 0 443 . 2.639    -8.716  -9.178   1.00 97.66 443 A 1 
ATOM 3375 C CG  . GLU A 0 443 . 2.786    -7.213  -4.946   1.00 97.66 443 A 1 
ATOM 3376 C CD  . GLU A 0 443 . 3.670    -7.801  -3.826   1.00 97.66 443 A 1 
ATOM 3377 O OE1 . GLU A 0 443 . 3.575    -7.278  -2.689   1.00 97.66 443 A 1 
ATOM 3378 O OE2 . GLU A 0 443 . 4.413    -8.796  -4.042   1.00 97.66 443 A 1 
ATOM 3379 N N   . SER A 0 444 . 2.834    -6.522  -9.611   1.00 98.00 444 A 1 
ATOM 3380 C CA  . SER A 0 444 . 3.380    -6.664  -10.959  1.00 98.00 444 A 1 
ATOM 3381 C C   . SER A 0 444 . 4.683    -5.887  -11.087  1.00 98.00 444 A 1 
ATOM 3382 C CB  . SER A 0 444 . 2.366    -6.262  -12.031  1.00 98.00 444 A 1 
ATOM 3383 O O   . SER A 0 444 . 4.842    -4.789  -10.550  1.00 98.00 444 A 1 
ATOM 3384 O OG  . SER A 0 444 . 2.035    -4.892  -11.932  1.00 98.00 444 A 1 
ATOM 3385 N N   . TYR A 0 445 . 5.637    -6.473  -11.793  1.00 98.42 445 A 1 
ATOM 3386 C CA  . TYR A 0 445 . 6.915    -5.876  -12.138  1.00 98.42 445 A 1 
ATOM 3387 C C   . TYR A 0 445 . 7.196    -6.161  -13.604  1.00 98.42 445 A 1 
ATOM 3388 C CB  . TYR A 0 445 . 8.022    -6.439  -11.240  1.00 98.42 445 A 1 
ATOM 3389 O O   . TYR A 0 445 . 7.075    -7.300  -14.050  1.00 98.42 445 A 1 
ATOM 3390 C CG  . TYR A 0 445 . 9.428    -6.055  -11.667  1.00 98.42 445 A 1 
ATOM 3391 C CD1 . TYR A 0 445 . 10.157   -6.892  -12.535  1.00 98.42 445 A 1 
ATOM 3392 C CD2 . TYR A 0 445 . 9.993    -4.849  -11.215  1.00 98.42 445 A 1 
ATOM 3393 C CE1 . TYR A 0 445 . 11.460   -6.536  -12.933  1.00 98.42 445 A 1 
ATOM 3394 C CE2 . TYR A 0 445 . 11.298   -4.492  -11.601  1.00 98.42 445 A 1 
ATOM 3395 O OH  . TYR A 0 445 . 13.307   -5.008  -12.802  1.00 98.42 445 A 1 
ATOM 3396 C CZ  . TYR A 0 445 . 12.035   -5.341  -12.455  1.00 98.42 445 A 1 
ATOM 3397 N N   . ALA A 0 446 . 7.633    -5.148  -14.341  1.00 98.40 446 A 1 
ATOM 3398 C CA  . ALA A 0 446 . 8.131    -5.313  -15.692  1.00 98.40 446 A 1 
ATOM 3399 C C   . ALA A 0 446 . 9.423    -4.522  -15.879  1.00 98.40 446 A 1 
ATOM 3400 C CB  . ALA A 0 446 . 7.047    -4.939  -16.707  1.00 98.40 446 A 1 
ATOM 3401 O O   . ALA A 0 446 . 9.561    -3.397  -15.396  1.00 98.40 446 A 1 
ATOM 3402 N N   . ARG A 0 447 . 10.368   -5.121  -16.602  1.00 98.56 447 A 1 
ATOM 3403 C CA  . ARG A 0 447 . 11.585   -4.470  -17.073  1.00 98.56 447 A 1 
ATOM 3404 C C   . ARG A 0 447 . 11.805   -4.784  -18.541  1.00 98.56 447 A 1 
ATOM 3405 C CB  . ARG A 0 447 . 12.778   -4.864  -16.200  1.00 98.56 447 A 1 
ATOM 3406 O O   . ARG A 0 447 . 11.846   -5.952  -18.925  1.00 98.56 447 A 1 
ATOM 3407 C CG  . ARG A 0 447 . 14.069   -4.161  -16.650  1.00 98.56 447 A 1 
ATOM 3408 C CD  . ARG A 0 447 . 15.214   -4.335  -15.646  1.00 98.56 447 A 1 
ATOM 3409 N NE  . ARG A 0 447 . 15.937   -5.599  -15.850  1.00 98.56 447 A 1 
ATOM 3410 N NH1 . ARG A 0 447 . 14.761   -7.043  -14.466  1.00 98.56 447 A 1 
ATOM 3411 N NH2 . ARG A 0 447 . 16.416   -7.779  -15.737  1.00 98.56 447 A 1 
ATOM 3412 C CZ  . ARG A 0 447 . 15.691   -6.785  -15.338  1.00 98.56 447 A 1 
ATOM 3413 N N   . ALA A 0 448 . 11.985   -3.745  -19.339  1.00 98.61 448 A 1 
ATOM 3414 C CA  . ALA A 0 448 . 12.423   -3.843  -20.718  1.00 98.61 448 A 1 
ATOM 3415 C C   . ALA A 0 448 . 13.765   -3.125  -20.866  1.00 98.61 448 A 1 
ATOM 3416 C CB  . ALA A 0 448 . 11.340   -3.284  -21.643  1.00 98.61 448 A 1 
ATOM 3417 O O   . ALA A 0 448 . 13.914   -2.010  -20.379  1.00 98.61 448 A 1 
ATOM 3418 N N   . VAL A 0 449 . 14.726   -3.776  -21.516  1.00 98.52 449 A 1 
ATOM 3419 C CA  . VAL A 0 449 . 16.003   -3.183  -21.924  1.00 98.52 449 A 1 
ATOM 3420 C C   . VAL A 0 449 . 16.112   -3.326  -23.434  1.00 98.52 449 A 1 
ATOM 3421 C CB  . VAL A 0 449 . 17.213   -3.827  -21.222  1.00 98.52 449 A 1 
ATOM 3422 O O   . VAL A 0 449 . 15.820   -4.400  -23.968  1.00 98.52 449 A 1 
ATOM 3423 C CG1 . VAL A 0 449 . 18.540   -3.194  -21.653  1.00 98.52 449 A 1 
ATOM 3424 C CG2 . VAL A 0 449 . 17.119   -3.709  -19.694  1.00 98.52 449 A 1 
ATOM 3425 N N   . GLN A 0 450 . 16.513   -2.252  -24.094  1.00 97.85 450 A 1 
ATOM 3426 C CA  . GLN A 0 450 . 16.930   -2.213  -25.486  1.00 97.85 450 A 1 
ATOM 3427 C C   . GLN A 0 450 . 18.294   -1.535  -25.530  1.00 97.85 450 A 1 
ATOM 3428 C CB  . GLN A 0 450 . 15.899   -1.477  -26.343  1.00 97.85 450 A 1 
ATOM 3429 O O   . GLN A 0 450 . 18.479   -0.503  -24.886  1.00 97.85 450 A 1 
ATOM 3430 C CG  . GLN A 0 450 . 14.579   -2.250  -26.413  1.00 97.85 450 A 1 
ATOM 3431 C CD  . GLN A 0 450 . 13.534   -1.495  -27.217  1.00 97.85 450 A 1 
ATOM 3432 N NE2 . GLN A 0 450 . 12.982   -2.086  -28.250  1.00 97.85 450 A 1 
ATOM 3433 O OE1 . GLN A 0 450 . 13.149   -0.381  -26.913  1.00 97.85 450 A 1 
ATOM 3434 N N   . ALA A 0 451 . 19.238   -2.152  -26.219  1.00 97.28 451 A 1 
ATOM 3435 C CA  . ALA A 0 451 . 20.511   -1.545  -26.547  1.00 97.28 451 A 1 
ATOM 3436 C C   . ALA A 0 451 . 20.787   -1.811  -28.023  1.00 97.28 451 A 1 
ATOM 3437 C CB  . ALA A 0 451 . 21.612   -2.088  -25.630  1.00 97.28 451 A 1 
ATOM 3438 O O   . ALA A 0 451 . 20.561   -2.939  -28.457  1.00 97.28 451 A 1 
ATOM 3439 N N   . ASP A 0 452 . 21.239   -0.786  -28.722  1.00 96.21 452 A 1 
ATOM 3440 C CA  . ASP A 0 452 . 21.596   -0.798  -30.134  1.00 96.21 452 A 1 
ATOM 3441 C C   . ASP A 0 452 . 22.985   -0.142  -30.268  1.00 96.21 452 A 1 
ATOM 3442 C CB  . ASP A 0 452 . 20.482   -0.080  -30.913  1.00 96.21 452 A 1 
ATOM 3443 O O   . ASP A 0 452 . 23.303   0.800   -29.534  1.00 96.21 452 A 1 
ATOM 3444 C CG  . ASP A 0 452 . 20.584   -0.251  -32.426  1.00 96.21 452 A 1 
ATOM 3445 O OD1 . ASP A 0 452 . 21.586   -0.874  -32.845  1.00 96.21 452 A 1 
ATOM 3446 O OD2 . ASP A 0 452 . 19.630   0.230   -33.083  1.00 96.21 452 A 1 
ATOM 3447 N N   . ASP A 0 453 . 23.859   -0.712  -31.091  1.00 94.24 453 A 1 
ATOM 3448 C CA  . ASP A 0 453 . 25.222   -0.217  -31.354  1.00 94.24 453 A 1 
ATOM 3449 C C   . ASP A 0 453 . 25.508   -0.385  -32.843  1.00 94.24 453 A 1 
ATOM 3450 C CB  . ASP A 0 453 . 26.284   -0.871  -30.437  1.00 94.24 453 A 1 
ATOM 3451 O O   . ASP A 0 453 . 26.136   -1.358  -33.284  1.00 94.24 453 A 1 
ATOM 3452 C CG  . ASP A 0 453 . 27.772   -0.518  -30.716  1.00 94.24 453 A 1 
ATOM 3453 O OD1 . ASP A 0 453 . 28.135   0.533   -31.295  1.00 94.24 453 A 1 
ATOM 3454 O OD2 . ASP A 0 453 . 28.677   -1.279  -30.275  1.00 94.24 453 A 1 
ATOM 3455 N N   . ASP A 0 454 . 25.029   0.598   -33.593  1.00 93.14 454 A 1 
ATOM 3456 C CA  . ASP A 0 454 . 25.232   0.742   -35.019  1.00 93.14 454 A 1 
ATOM 3457 C C   . ASP A 0 454 . 26.617   1.315   -35.289  1.00 93.14 454 A 1 
ATOM 3458 C CB  . ASP A 0 454 . 24.162   1.673   -35.605  1.00 93.14 454 A 1 
ATOM 3459 O O   . ASP A 0 454 . 27.022   2.345   -34.754  1.00 93.14 454 A 1 
ATOM 3460 C CG  . ASP A 0 454 . 22.894   0.963   -36.069  1.00 93.14 454 A 1 
ATOM 3461 O OD1 . ASP A 0 454 . 23.037   -0.196  -36.520  1.00 93.14 454 A 1 
ATOM 3462 O OD2 . ASP A 0 454 . 21.879   1.678   -36.222  1.00 93.14 454 A 1 
ATOM 3463 N N   . GLN A 0 455 . 27.367   0.662   -36.166  1.00 91.58 455 A 1 
ATOM 3464 C CA  . GLN A 0 455 . 28.672   1.111   -36.631  1.00 91.58 455 A 1 
ATOM 3465 C C   . GLN A 0 455 . 28.715   1.061   -38.140  1.00 91.58 455 A 1 
ATOM 3466 C CB  . GLN A 0 455 . 29.785   0.242   -36.035  1.00 91.58 455 A 1 
ATOM 3467 O O   . GLN A 0 455 . 28.361   0.049   -38.739  1.00 91.58 455 A 1 
ATOM 3468 C CG  . GLN A 0 455 . 29.951   0.585   -34.558  1.00 91.58 455 A 1 
ATOM 3469 C CD  . GLN A 0 455 . 30.787   -0.411  -33.791  1.00 91.58 455 A 1 
ATOM 3470 N NE2 . GLN A 0 455 . 30.491   -0.553  -32.520  1.00 91.58 455 A 1 
ATOM 3471 O OE1 . GLN A 0 455 . 31.775   -0.990  -34.242  1.00 91.58 455 A 1 
ATOM 3472 N N   . TRP A 0 456 . 29.236   2.117   -38.750  1.00 91.72 456 A 1 
ATOM 3473 C CA  . TRP A 0 456 . 29.421   2.179   -40.191  1.00 91.72 456 A 1 
ATOM 3474 C C   . TRP A 0 456 . 30.704   2.924   -40.552  1.00 91.72 456 A 1 
ATOM 3475 C CB  . TRP A 0 456 . 28.175   2.797   -40.837  1.00 91.72 456 A 1 
ATOM 3476 O O   . TRP A 0 456 . 31.195   3.762   -39.788  1.00 91.72 456 A 1 
ATOM 3477 C CG  . TRP A 0 456 . 27.896   4.215   -40.449  1.00 91.72 456 A 1 
ATOM 3478 C CD1 . TRP A 0 456 . 27.125   4.623   -39.416  1.00 91.72 456 A 1 
ATOM 3479 C CD2 . TRP A 0 456 . 28.401   5.428   -41.079  1.00 91.72 456 A 1 
ATOM 3480 C CE2 . TRP A 0 456 . 27.896   6.553   -40.362  1.00 91.72 456 A 1 
ATOM 3481 C CE3 . TRP A 0 456 . 29.235   5.686   -42.186  1.00 91.72 456 A 1 
ATOM 3482 N NE1 . TRP A 0 456 . 27.112   6.004   -39.366  1.00 91.72 456 A 1 
ATOM 3483 C CH2 . TRP A 0 456 . 29.061   8.093   -41.822  1.00 91.72 456 A 1 
ATOM 3484 C CZ2 . TRP A 0 456 . 28.220   7.871   -40.717  1.00 91.72 456 A 1 
ATOM 3485 C CZ3 . TRP A 0 456 . 29.562   7.002   -42.556  1.00 91.72 456 A 1 
ATOM 3486 N N   . ALA A 0 457 . 31.259   2.605   -41.718  1.00 90.01 457 A 1 
ATOM 3487 C CA  . ALA A 0 457 . 32.264   3.429   -42.372  1.00 90.01 457 A 1 
ATOM 3488 C C   . ALA A 0 457 . 32.127   3.360   -43.893  1.00 90.01 457 A 1 
ATOM 3489 C CB  . ALA A 0 457 . 33.675   3.037   -41.925  1.00 90.01 457 A 1 
ATOM 3490 O O   . ALA A 0 457 . 31.725   2.329   -44.436  1.00 90.01 457 A 1 
ATOM 3491 N N   . GLU A 0 458 . 32.494   4.456   -44.545  1.00 88.28 458 A 1 
ATOM 3492 C CA  . GLU A 0 458 . 32.522   4.636   -45.991  1.00 88.28 458 A 1 
ATOM 3493 C C   . GLU A 0 458 . 33.875   5.234   -46.393  1.00 88.28 458 A 1 
ATOM 3494 C CB  . GLU A 0 458 . 31.378   5.559   -46.448  1.00 88.28 458 A 1 
ATOM 3495 O O   . GLU A 0 458 . 34.365   6.151   -45.736  1.00 88.28 458 A 1 
ATOM 3496 C CG  . GLU A 0 458 . 29.972   4.996   -46.170  1.00 88.28 458 A 1 
ATOM 3497 C CD  . GLU A 0 458 . 28.829   5.873   -46.721  1.00 88.28 458 A 1 
ATOM 3498 O OE1 . GLU A 0 458 . 27.655   5.457   -46.580  1.00 88.28 458 A 1 
ATOM 3499 O OE2 . GLU A 0 458 . 29.096   6.930   -47.345  1.00 88.28 458 A 1 
ATOM 3500 N N   . ASP A 0 459 . 34.446   4.720   -47.475  1.00 83.23 459 A 1 
ATOM 3501 C CA  . ASP A 0 459 . 35.664   5.209   -48.120  1.00 83.23 459 A 1 
ATOM 3502 C C   . ASP A 0 459 . 35.352   5.459   -49.603  1.00 83.23 459 A 1 
ATOM 3503 C CB  . ASP A 0 459 . 36.801   4.195   -47.905  1.00 83.23 459 A 1 
ATOM 3504 O O   . ASP A 0 459 . 34.664   4.668   -50.260  1.00 83.23 459 A 1 
ATOM 3505 C CG  . ASP A 0 459 . 38.136   4.568   -48.570  1.00 83.23 459 A 1 
ATOM 3506 O OD1 . ASP A 0 459 . 38.248   5.701   -49.091  1.00 83.23 459 A 1 
ATOM 3507 O OD2 . ASP A 0 459 . 39.011   3.667   -48.597  1.00 83.23 459 A 1 
ATOM 3508 N N   . TYR A 0 460 . 35.795   6.598   -50.125  1.00 83.37 460 A 1 
ATOM 3509 C CA  . TYR A 0 460 . 35.612   6.990   -51.513  1.00 83.37 460 A 1 
ATOM 3510 C C   . TYR A 0 460 . 36.863   7.673   -52.063  1.00 83.37 460 A 1 
ATOM 3511 C CB  . TYR A 0 460 . 34.384   7.907   -51.620  1.00 83.37 460 A 1 
ATOM 3512 O O   . TYR A 0 460 . 37.038   8.889   -51.897  1.00 83.37 460 A 1 
ATOM 3513 C CG  . TYR A 0 460 . 34.087   8.390   -53.031  1.00 83.37 460 A 1 
ATOM 3514 C CD1 . TYR A 0 460 . 34.432   9.697   -53.416  1.00 83.37 460 A 1 
ATOM 3515 C CD2 . TYR A 0 460 . 33.516   7.513   -53.969  1.00 83.37 460 A 1 
ATOM 3516 C CE1 . TYR A 0 460 . 34.196   10.133  -54.733  1.00 83.37 460 A 1 
ATOM 3517 C CE2 . TYR A 0 460 . 33.265   7.937   -55.288  1.00 83.37 460 A 1 
ATOM 3518 O OH  . TYR A 0 460 . 33.382   9.711   -56.930  1.00 83.37 460 A 1 
ATOM 3519 C CZ  . TYR A 0 460 . 33.611   9.249   -55.668  1.00 83.37 460 A 1 
ATOM 3520 N N   . ASP A 0 461 . 37.659   6.954   -52.862  1.00 80.90 461 A 1 
ATOM 3521 C CA  . ASP A 0 461 . 38.727   7.584   -53.623  1.00 80.90 461 A 1 
ATOM 3522 C C   . ASP A 0 461 . 38.269   7.991   -55.019  1.00 80.90 461 A 1 
ATOM 3523 C CB  . ASP A 0 461 . 40.059   6.822   -53.699  1.00 80.90 461 A 1 
ATOM 3524 O O   . ASP A 0 461 . 37.490   7.361   -55.741  1.00 80.90 461 A 1 
ATOM 3525 C CG  . ASP A 0 461 . 40.622   6.347   -52.367  1.00 80.90 461 A 1 
ATOM 3526 O OD1 . ASP A 0 461 . 40.831   7.291   -51.579  1.00 80.90 461 A 1 
ATOM 3527 O OD2 . ASP A 0 461 . 41.225   5.249   -52.337  1.00 80.90 461 A 1 
ATOM 3528 N N   . ARG A 0 462 . 38.836   9.101   -55.480  1.00 77.05 462 A 1 
ATOM 3529 C CA  . ARG A 0 462 . 38.717   9.555   -56.858  1.00 77.05 462 A 1 
ATOM 3530 C C   . ARG A 0 462 . 40.063   10.010  -57.368  1.00 77.05 462 A 1 
ATOM 3531 C CB  . ARG A 0 462 . 37.651   10.644  -56.918  1.00 77.05 462 A 1 
ATOM 3532 O O   . ARG A 0 462 . 40.595   11.028  -56.935  1.00 77.05 462 A 1 
ATOM 3533 C CG  . ARG A 0 462 . 37.384   11.055  -58.363  1.00 77.05 462 A 1 
ATOM 3534 C CD  . ARG A 0 462 . 36.274   12.101  -58.381  1.00 77.05 462 A 1 
ATOM 3535 N NE  . ARG A 0 462 . 35.923   12.449  -59.769  1.00 77.05 462 A 1 
ATOM 3536 N NH1 . ARG A 0 462 . 37.044   14.442  -59.879  1.00 77.05 462 A 1 
ATOM 3537 N NH2 . ARG A 0 462 . 36.044   13.613  -61.709  1.00 77.05 462 A 1 
ATOM 3538 C CZ  . ARG A 0 462 . 36.334   13.502  -60.441  1.00 77.05 462 A 1 
ATOM 3539 N N   . TYR A 0 463 . 40.555   9.357   -58.415  1.00 75.80 463 A 1 
ATOM 3540 C CA  . TYR A 0 463 . 41.814   9.724   -59.061  1.00 75.80 463 A 1 
ATOM 3541 C C   . TYR A 0 463 . 41.613   10.141  -60.525  1.00 75.80 463 A 1 
ATOM 3542 C CB  . TYR A 0 463 . 42.839   8.599   -58.874  1.00 75.80 463 A 1 
ATOM 3543 O O   . TYR A 0 463 . 40.883   9.522   -61.299  1.00 75.80 463 A 1 
ATOM 3544 C CG  . TYR A 0 463 . 42.390   7.257   -59.410  1.00 75.80 463 A 1 
ATOM 3545 C CD1 . TYR A 0 463 . 41.678   6.373   -58.574  1.00 75.80 463 A 1 
ATOM 3546 C CD2 . TYR A 0 463 . 42.648   6.916   -60.752  1.00 75.80 463 A 1 
ATOM 3547 C CE1 . TYR A 0 463 . 41.209   5.150   -59.077  1.00 75.80 463 A 1 
ATOM 3548 C CE2 . TYR A 0 463 . 42.184   5.689   -61.259  1.00 75.80 463 A 1 
ATOM 3549 O OH  . TYR A 0 463 . 40.995   3.658   -60.928  1.00 75.80 463 A 1 
ATOM 3550 C CZ  . TYR A 0 463 . 41.463   4.815   -60.419  1.00 75.80 463 A 1 
ATOM 3551 N N   . ASP A 0 464 . 42.306   11.205  -60.935  1.00 68.71 464 A 1 
ATOM 3552 C CA  . ASP A 0 464 . 42.490   11.632  -62.327  1.00 68.71 464 A 1 
ATOM 3553 C C   . ASP A 0 464 . 43.998   11.615  -62.614  1.00 68.71 464 A 1 
ATOM 3554 C CB  . ASP A 0 464 . 41.816   13.007  -62.574  1.00 68.71 464 A 1 
ATOM 3555 O O   . ASP A 0 464 . 44.770   12.439  -62.111  1.00 68.71 464 A 1 
ATOM 3556 C CG  . ASP A 0 464 . 41.857   13.536  -64.029  1.00 68.71 464 A 1 
ATOM 3557 O OD1 . ASP A 0 464 . 42.294   12.799  -64.937  1.00 68.71 464 A 1 
ATOM 3558 O OD2 . ASP A 0 464 . 41.443   14.708  -64.282  1.00 68.71 464 A 1 
ATOM 3559 N N   . SER A 0 465 . 44.436   10.636  -63.407  1.00 62.88 465 A 1 
ATOM 3560 C CA  . SER A 0 465 . 45.781   10.628  -63.974  1.00 62.88 465 A 1 
ATOM 3561 C C   . SER A 0 465 . 45.720   11.237  -65.367  1.00 62.88 465 A 1 
ATOM 3562 C CB  . SER A 0 465 . 46.406   9.230   -63.958  1.00 62.88 465 A 1 
ATOM 3563 O O   . SER A 0 465 . 45.087   10.697  -66.275  1.00 62.88 465 A 1 
ATOM 3564 O OG  . SER A 0 465 . 45.677   8.303   -64.735  1.00 62.88 465 A 1 
ATOM 3565 N N   . ARG A 0 466 . 46.386   12.378  -65.546  1.00 55.52 466 A 1 
ATOM 3566 C CA  . ARG A 0 466 . 46.589   12.970  -66.869  1.00 55.52 466 A 1 
ATOM 3567 C C   . ARG A 0 466 . 47.997   12.632  -67.317  1.00 55.52 466 A 1 
ATOM 3568 C CB  . ARG A 0 466 . 46.345   14.485  -66.820  1.00 55.52 466 A 1 
ATOM 3569 O O   . ARG A 0 466 . 48.950   13.131  -66.718  1.00 55.52 466 A 1 
ATOM 3570 C CG  . ARG A 0 466 . 44.887   14.791  -66.468  1.00 55.52 466 A 1 
ATOM 3571 C CD  . ARG A 0 466 . 44.651   16.296  -66.402  1.00 55.52 466 A 1 
ATOM 3572 N NE  . ARG A 0 466 . 43.299   16.542  -65.896  1.00 55.52 466 A 1 
ATOM 3573 N NH1 . ARG A 0 466 . 43.462   18.812  -65.568  1.00 55.52 466 A 1 
ATOM 3574 N NH2 . ARG A 0 466 . 41.666   17.637  -64.859  1.00 55.52 466 A 1 
ATOM 3575 C CZ  . ARG A 0 466 . 42.816   17.678  -65.458  1.00 55.52 466 A 1 
ATOM 3576 N N   . ASP A 0 467 . 48.143   11.860  -68.394  1.00 47.95 467 A 1 
ATOM 3577 C CA  . ASP A 0 467 . 49.441   11.786  -69.058  1.00 47.95 467 A 1 
ATOM 3578 C C   . ASP A 0 467 . 49.773   13.181  -69.599  1.00 47.95 467 A 1 
ATOM 3579 C CB  . ASP A 0 467 . 49.490   10.725  -70.172  1.00 47.95 467 A 1 
ATOM 3580 O O   . ASP A 0 467 . 49.180   13.676  -70.567  1.00 47.95 467 A 1 
ATOM 3581 C CG  . ASP A 0 467 . 49.618   9.281   -69.662  1.00 47.95 467 A 1 
ATOM 3582 O OD1 . ASP A 0 467 . 50.007   9.094   -68.490  1.00 47.95 467 A 1 
ATOM 3583 O OD2 . ASP A 0 467 . 49.437   8.366   -70.495  1.00 47.95 467 A 1 
ATOM 3584 N N   . ALA A 0 468 . 50.739   13.846  -68.964  1.00 45.18 468 A 1 
ATOM 3585 C CA  . ALA A 0 468 . 51.391   14.997  -69.553  1.00 45.18 468 A 1 
ATOM 3586 C C   . ALA A 0 468 . 52.148   14.476  -70.776  1.00 45.18 468 A 1 
ATOM 3587 C CB  . ALA A 0 468 . 52.298   15.668  -68.514  1.00 45.18 468 A 1 
ATOM 3588 O O   . ALA A 0 468 . 53.208   13.869  -70.644  1.00 45.18 468 A 1 
ATOM 3589 N N   . GLY A 0 469 . 51.579   14.654  -71.971  1.00 45.05 469 A 1 
ATOM 3590 C CA  . GLY A 0 469 . 52.221   14.264  -73.221  1.00 45.05 469 A 1 
ATOM 3591 C C   . GLY A 0 469 . 53.605   14.901  -73.311  1.00 45.05 469 A 1 
ATOM 3592 O O   . GLY A 0 469 . 53.730   16.069  -73.688  1.00 45.05 469 A 1 
ATOM 3593 N N   . ALA A 0 470 . 54.643   14.146  -72.944  1.00 39.55 470 A 1 
ATOM 3594 C CA  . ALA A 0 470 . 56.019   14.584  -73.036  1.00 39.55 470 A 1 
ATOM 3595 C C   . ALA A 0 470 . 56.253   15.030  -74.482  1.00 39.55 470 A 1 
ATOM 3596 C CB  . ALA A 0 470 . 56.952   13.446  -72.597  1.00 39.55 470 A 1 
ATOM 3597 O O   . ALA A 0 470 . 56.070   14.259  -75.429  1.00 39.55 470 A 1 
ATOM 3598 N N   . GLN A 0 471 . 56.614   16.301  -74.667  1.00 39.43 471 A 1 
ATOM 3599 C CA  . GLN A 0 471 . 56.968   16.902  -75.954  1.00 39.43 471 A 1 
ATOM 3600 C C   . GLN A 0 471 . 58.300   16.317  -76.438  1.00 39.43 471 A 1 
ATOM 3601 C CB  . GLN A 0 471 . 57.022   18.430  -75.805  1.00 39.43 471 A 1 
ATOM 3602 O O   . GLN A 0 471 . 59.318   16.993  -76.548  1.00 39.43 471 A 1 
ATOM 3603 C CG  . GLN A 0 471 . 55.623   19.043  -75.653  1.00 39.43 471 A 1 
ATOM 3604 C CD  . GLN A 0 471 . 55.650   20.464  -75.102  1.00 39.43 471 A 1 
ATOM 3605 N NE2 . GLN A 0 471 . 54.583   21.213  -75.249  1.00 39.43 471 A 1 
ATOM 3606 O OE1 . GLN A 0 471 . 56.607   20.940  -74.520  1.00 39.43 471 A 1 
ATOM 3607 N N   . GLY A 0 472 . 58.323   15.019  -76.705  1.00 36.23 472 A 1 
ATOM 3608 C CA  . GLY A 0 472 . 59.518   14.287  -77.053  1.00 36.23 472 A 1 
ATOM 3609 C C   . GLY A 0 472 . 59.841   14.403  -78.528  1.00 36.23 472 A 1 
ATOM 3610 O O   . GLY A 0 472 . 59.961   13.358  -79.149  1.00 36.23 472 A 1 
ATOM 3611 N N   . ARG A 0 473 . 59.976   15.598  -79.132  1.00 34.73 473 A 1 
ATOM 3612 C CA  . ARG A 0 473 . 60.540   15.700  -80.498  1.00 34.73 473 A 1 
ATOM 3613 C C   . ARG A 0 473 . 61.383   16.957  -80.758  1.00 34.73 473 A 1 
ATOM 3614 C CB  . ARG A 0 473 . 59.469   15.480  -81.602  1.00 34.73 473 A 1 
ATOM 3615 O O   . ARG A 0 473 . 60.869   18.026  -81.061  1.00 34.73 473 A 1 
ATOM 3616 C CG  . ARG A 0 473 . 58.928   14.031  -81.630  1.00 34.73 473 A 1 
ATOM 3617 C CD  . ARG A 0 473 . 58.322   13.555  -82.945  1.00 34.73 473 A 1 
ATOM 3618 N NE  . ARG A 0 473 . 57.304   12.491  -82.767  1.00 34.73 473 A 1 
ATOM 3619 N NH1 . ARG A 0 473 . 58.553   10.733  -81.934  1.00 34.73 473 A 1 
ATOM 3620 N NH2 . ARG A 0 473 . 56.393   10.444  -82.400  1.00 34.73 473 A 1 
ATOM 3621 C CZ  . ARG A 0 473 . 57.431   11.233  -82.373  1.00 34.73 473 A 1 
ATOM 3622 N N   . GLY A 0 474 . 62.702   16.732  -80.794  1.00 34.23 474 A 1 
ATOM 3623 C CA  . GLY A 0 474 . 63.532   17.151  -81.929  1.00 34.23 474 A 1 
ATOM 3624 C C   . GLY A 0 474 . 64.430   18.379  -81.757  1.00 34.23 474 A 1 
ATOM 3625 O O   . GLY A 0 474 . 64.239   19.363  -82.462  1.00 34.23 474 A 1 
ATOM 3626 N N   . ALA A 0 475 . 65.490   18.304  -80.945  1.00 30.35 475 A 1 
ATOM 3627 C CA  . ALA A 0 475 . 66.670   19.142  -81.190  1.00 30.35 475 A 1 
ATOM 3628 C C   . ALA A 0 475 . 67.594   18.412  -82.182  1.00 30.35 475 A 1 
ATOM 3629 C CB  . ALA A 0 475 . 67.346   19.523  -79.870  1.00 30.35 475 A 1 
ATOM 3630 O O   . ALA A 0 475 . 68.331   17.493  -81.827  1.00 30.35 475 A 1 
ATOM 3631 N N   . SER A 0 476 . 67.490   18.789  -83.454  1.00 37.22 476 A 1 
ATOM 3632 C CA  . SER A 0 476 . 68.292   18.290  -84.568  1.00 37.22 476 A 1 
ATOM 3633 C C   . SER A 0 476 . 69.794   18.498  -84.330  1.00 37.22 476 A 1 
ATOM 3634 C CB  . SER A 0 476 . 67.834   19.005  -85.851  1.00 37.22 476 A 1 
ATOM 3635 O O   . SER A 0 476 . 70.265   19.615  -84.119  1.00 37.22 476 A 1 
ATOM 3636 O OG  . SER A 0 476 . 67.707   20.403  -85.646  1.00 37.22 476 A 1 
ATOM 3637 N N   . LYS A 0 477 . 70.589   17.423  -84.420  1.00 30.36 477 A 1 
ATOM 3638 C CA  . LYS A 0 477 . 72.029   17.552  -84.677  1.00 30.36 477 A 1 
ATOM 3639 C C   . LYS A 0 477 . 72.224   17.770  -86.175  1.00 30.36 477 A 1 
ATOM 3640 C CB  . LYS A 0 477 . 72.826   16.326  -84.189  1.00 30.36 477 A 1 
ATOM 3641 O O   . LYS A 0 477 . 72.009   16.856  -86.961  1.00 30.36 477 A 1 
ATOM 3642 C CG  . LYS A 0 477 . 73.469   16.537  -82.806  1.00 30.36 477 A 1 
ATOM 3643 C CD  . LYS A 0 477 . 74.732   15.673  -82.669  1.00 30.36 477 A 1 
ATOM 3644 C CE  . LYS A 0 477 . 75.442   15.945  -81.339  1.00 30.36 477 A 1 
ATOM 3645 N NZ  . LYS A 0 477 . 76.805   15.355  -81.327  1.00 30.36 477 A 1 
ATOM 3646 N N   . TRP A 0 478 . 72.666   18.964  -86.561  1.00 26.94 478 A 1 
ATOM 3647 C CA  . TRP A 0 478 . 73.210   19.213  -87.894  1.00 26.94 478 A 1 
ATOM 3648 C C   . TRP A 0 478 . 74.728   19.021  -87.836  1.00 26.94 478 A 1 
ATOM 3649 C CB  . TRP A 0 478 . 72.774   20.594  -88.405  1.00 26.94 478 A 1 
ATOM 3650 O O   . TRP A 0 478 . 75.439   19.807  -87.211  1.00 26.94 478 A 1 
ATOM 3651 C CG  . TRP A 0 478 . 72.491   20.644  -89.876  1.00 26.94 478 A 1 
ATOM 3652 C CD1 . TRP A 0 478 . 71.370   20.163  -90.460  1.00 26.94 478 A 1 
ATOM 3653 C CD2 . TRP A 0 478 . 73.300   21.193  -90.963  1.00 26.94 478 A 1 
ATOM 3654 C CE2 . TRP A 0 478 . 72.578   21.030  -92.184  1.00 26.94 478 A 1 
ATOM 3655 C CE3 . TRP A 0 478 . 74.562   21.823  -91.043  1.00 26.94 478 A 1 
ATOM 3656 N NE1 . TRP A 0 478 . 71.421   20.379  -91.822  1.00 26.94 478 A 1 
ATOM 3657 C CH2 . TRP A 0 478 . 74.308   22.145  -93.454  1.00 26.94 478 A 1 
ATOM 3658 C CZ2 . TRP A 0 478 . 73.066   21.491  -93.415  1.00 26.94 478 A 1 
ATOM 3659 C CZ3 . TRP A 0 478 . 75.060   22.299  -92.274  1.00 26.94 478 A 1 
ATOM 3660 N N   . GLY A 0 479 . 75.212   17.931  -88.428  1.00 31.79 479 A 1 
ATOM 3661 C CA  . GLY A 0 479 . 76.633   17.673  -88.629  1.00 31.79 479 A 1 
ATOM 3662 C C   . GLY A 0 479 . 77.083   18.130  -90.016  1.00 31.79 479 A 1 
ATOM 3663 O O   . GLY A 0 479 . 76.434   17.839  -91.015  1.00 31.79 479 A 1 
ATOM 3664 N N   . LYS A 0 480 . 78.235   18.801  -90.071  1.00 34.41 480 A 1 
ATOM 3665 C CA  . LYS A 0 480 . 79.178   18.734  -91.194  1.00 34.41 480 A 1 
ATOM 3666 C C   . LYS A 0 480 . 80.531   18.397  -90.583  1.00 34.41 480 A 1 
ATOM 3667 C CB  . LYS A 0 480 . 79.250   20.058  -91.983  1.00 34.41 480 A 1 
ATOM 3668 O O   . LYS A 0 480 . 81.219   19.297  -90.105  1.00 34.41 480 A 1 
ATOM 3669 C CG  . LYS A 0 480 . 78.205   20.164  -93.100  1.00 34.41 480 A 1 
ATOM 3670 C CD  . LYS A 0 480 . 78.464   21.416  -93.952  1.00 34.41 480 A 1 
ATOM 3671 C CE  . LYS A 0 480 . 77.456   21.466  -95.103  1.00 34.41 480 A 1 
ATOM 3672 N NZ  . LYS A 0 480 . 77.643   22.668  -95.952  1.00 34.41 480 A 1 
ATOM 3673 N N   . ASP A 0 481 . 80.901   17.122  -90.564  1.00 41.58 481 A 1 
ATOM 3674 C CA  . ASP A 0 481 . 82.288   16.763  -90.285  1.00 41.58 481 A 1 
ATOM 3675 C C   . ASP A 0 481 . 83.130   17.193  -91.492  1.00 41.58 481 A 1 
ATOM 3676 C CB  . ASP A 0 481 . 82.427   15.270  -89.949  1.00 41.58 481 A 1 
ATOM 3677 O O   . ASP A 0 481 . 82.891   16.774  -92.624  1.00 41.58 481 A 1 
ATOM 3678 C CG  . ASP A 0 481 . 81.884   14.933  -88.553  1.00 41.58 481 A 1 
ATOM 3679 O OD1 . ASP A 0 481 . 82.040   15.780  -87.644  1.00 41.58 481 A 1 
ATOM 3680 O OD2 . ASP A 0 481 . 81.333   13.823  -88.400  1.00 41.58 481 A 1 
ATOM 3681 N N   . ALA A 0 482 . 84.068   18.112  -91.263  1.00 40.32 482 A 1 
ATOM 3682 C CA  . ALA A 0 482 . 85.013   18.551  -92.277  1.00 40.32 482 A 1 
ATOM 3683 C C   . ALA A 0 482 . 85.976   17.403  -92.626  1.00 40.32 482 A 1 
ATOM 3684 C CB  . ALA A 0 482 . 85.746   19.801  -91.769  1.00 40.32 482 A 1 
ATOM 3685 O O   . ALA A 0 482 . 86.530   16.764  -91.729  1.00 40.32 482 A 1 
ATOM 3686 N N   . ASP A 0 483 . 86.182   17.178  -93.926  1.00 39.25 483 A 1 
ATOM 3687 C CA  . ASP A 0 483 . 87.102   16.188  -94.497  1.00 39.25 483 A 1 
ATOM 3688 C C   . ASP A 0 483 . 88.469   16.216  -93.782  1.00 39.25 483 A 1 
ATOM 3689 C CB  . ASP A 0 483 . 87.277   16.478  -96.014  1.00 39.25 483 A 1 
ATOM 3690 O O   . ASP A 0 483 . 89.224   17.189  -93.873  1.00 39.25 483 A 1 
ATOM 3691 C CG  . ASP A 0 483 . 86.634   15.464  -96.972  1.00 39.25 483 A 1 
ATOM 3692 O OD1 . ASP A 0 483 . 86.190   14.393  -96.511  1.00 39.25 483 A 1 
ATOM 3693 O OD2 . ASP A 0 483 . 86.671   15.726  -98.197  1.00 39.25 483 A 1 
ATOM 3694 N N   . LYS A 0 484 . 88.811   15.141  -93.060  1.00 43.55 484 A 1 
ATOM 3695 C CA  . LYS A 0 484 . 90.163   14.941  -92.524  1.00 43.55 484 A 1 
ATOM 3696 C C   . LYS A 0 484 . 91.001   14.177  -93.544  1.00 43.55 484 A 1 
ATOM 3697 C CB  . LYS A 0 484 . 90.152   14.254  -91.147  1.00 43.55 484 A 1 
ATOM 3698 O O   . LYS A 0 484 . 90.953   12.952  -93.614  1.00 43.55 484 A 1 
ATOM 3699 C CG  . LYS A 0 484 . 89.622   15.166  -90.029  1.00 43.55 484 A 1 
ATOM 3700 C CD  . LYS A 0 484 . 90.002   14.610  -88.647  1.00 43.55 484 A 1 
ATOM 3701 C CE  . LYS A 0 484 . 89.382   15.473  -87.543  1.00 43.55 484 A 1 
ATOM 3702 N NZ  . LYS A 0 484 . 89.800   15.031  -86.189  1.00 43.55 484 A 1 
ATOM 3703 N N   . THR A 0 485 . 91.818   14.902  -94.301  1.00 38.49 485 A 1 
ATOM 3704 C CA  . THR A 0 485 . 92.863   14.324  -95.155  1.00 38.49 485 A 1 
ATOM 3705 C C   . THR A 0 485 . 93.965   13.712  -94.288  1.00 38.49 485 A 1 
ATOM 3706 C CB  . THR A 0 485 . 93.448   15.387  -96.098  1.00 38.49 485 A 1 
ATOM 3707 O O   . THR A 0 485 . 94.818   14.422  -93.754  1.00 38.49 485 A 1 
ATOM 3708 C CG2 . THR A 0 485 . 94.387   14.791  -97.148  1.00 38.49 485 A 1 
ATOM 3709 O OG1 . THR A 0 485 . 92.397   16.011  -96.791  1.00 38.49 485 A 1 
ATOM 3710 N N   . VAL A 0 486 . 93.969   12.387  -94.151  1.00 42.84 486 A 1 
ATOM 3711 C CA  . VAL A 0 486 . 95.052   11.630  -93.507  1.00 42.84 486 A 1 
ATOM 3712 C C   . VAL A 0 486 . 96.055   11.201  -94.582  1.00 42.84 486 A 1 
ATOM 3713 C CB  . VAL A 0 486 . 94.492   10.435  -92.705  1.00 42.84 486 A 1 
ATOM 3714 O O   . VAL A 0 486 . 95.757   10.353  -95.419  1.00 42.84 486 A 1 
ATOM 3715 C CG1 . VAL A 0 486 . 95.613   9.606   -92.063  1.00 42.84 486 A 1 
ATOM 3716 C CG2 . VAL A 0 486 . 93.569   10.921  -91.577  1.00 42.84 486 A 1 
ATOM 3717 N N   . LYS A 0 487 . 97.258   11.791  -94.577  1.00 38.15 487 A 1 
ATOM 3718 C CA  . LYS A 0 487 . 98.391   11.333  -95.399  1.00 38.15 487 A 1 
ATOM 3719 C C   . LYS A 0 487 . 99.056   10.138  -94.708  1.00 38.15 487 A 1 
ATOM 3720 C CB  . LYS A 0 487 . 99.394   12.476  -95.652  1.00 38.15 487 A 1 
ATOM 3721 O O   . LYS A 0 487 . 99.848   10.322  -93.792  1.00 38.15 487 A 1 
ATOM 3722 C CG  . LYS A 0 487 . 98.898   13.490  -96.695  1.00 38.15 487 A 1 
ATOM 3723 C CD  . LYS A 0 487 . 99.973   14.552  -96.977  1.00 38.15 487 A 1 
ATOM 3724 C CE  . LYS A 0 487 . 99.493   15.531  -98.056  1.00 38.15 487 A 1 
ATOM 3725 N NZ  . LYS A 0 487 . 100.495  16.596  -98.318  1.00 38.15 487 A 1 
ATOM 3726 N N   . GLY A 0 488 . 98.699   8.928   -95.135  1.00 37.35 488 A 1 
ATOM 3727 C CA  . GLY A 0 488 . 99.347   7.677   -94.732  1.00 37.35 488 A 1 
ATOM 3728 C C   . GLY A 0 488 . 100.521  7.302   -95.644  1.00 37.35 488 A 1 
ATOM 3729 O O   . GLY A 0 488 . 100.462  7.486   -96.858  1.00 37.35 488 A 1 
ATOM 3730 N N   . HIS A 0 489 . 101.584  6.791   -95.027  1.00 29.74 489 A 1 
ATOM 3731 C CA  . HIS A 0 489 . 102.827  6.283   -95.613  1.00 29.74 489 A 1 
ATOM 3732 C C   . HIS A 0 489 . 102.683  4.845   -96.164  1.00 29.74 489 A 1 
ATOM 3733 C CB  . HIS A 0 489 . 103.869  6.265   -94.474  1.00 29.74 489 A 1 
ATOM 3734 O O   . HIS A 0 489 . 101.983  4.058   -95.534  1.00 29.74 489 A 1 
ATOM 3735 C CG  . HIS A 0 489 . 104.256  7.620   -93.930  1.00 29.74 489 A 1 
ATOM 3736 C CD2 . HIS A 0 489 . 103.765  8.251   -92.814  1.00 29.74 489 A 1 
ATOM 3737 N ND1 . HIS A 0 489 . 105.248  8.424   -94.441  1.00 29.74 489 A 1 
ATOM 3738 C CE1 . HIS A 0 489 . 105.350  9.512   -93.661  1.00 29.74 489 A 1 
ATOM 3739 N NE2 . HIS A 0 489 . 104.460  9.456   -92.662  1.00 29.74 489 A 1 
ATOM 3740 N N   . ALA A 0 490 . 103.404  4.494   -97.252  1.00 35.62 490 A 1 
ATOM 3741 C CA  . ALA A 0 490 . 104.381  3.372   -97.331  1.00 35.62 490 A 1 
ATOM 3742 C C   . ALA A 0 490 . 104.560  2.697   -98.731  1.00 35.62 490 A 1 
ATOM 3743 C CB  . ALA A 0 490 . 104.101  2.275   -96.288  1.00 35.62 490 A 1 
ATOM 3744 O O   . ALA A 0 490 . 103.609  2.165   -99.292  1.00 35.62 490 A 1 
ATOM 3745 N N   . HIS A 0 491 . 105.840  2.594   -99.156  1.00 33.56 491 A 1 
ATOM 3746 C CA  . HIS A 0 491 . 106.509  1.516   -99.944  1.00 33.56 491 A 1 
ATOM 3747 C C   . HIS A 0 491 . 106.384  1.416   -101.500 1.00 33.56 491 A 1 
ATOM 3748 C CB  . HIS A 0 491 . 106.421  0.210   -99.130  1.00 33.56 491 A 1 
ATOM 3749 O O   . HIS A 0 491 . 105.532  2.072   -102.090 1.00 33.56 491 A 1 
ATOM 3750 C CG  . HIS A 0 491 . 107.631  0.061   -98.229  1.00 33.56 491 A 1 
ATOM 3751 C CD2 . HIS A 0 491 . 107.672  0.313   -96.885  1.00 33.56 491 A 1 
ATOM 3752 N ND1 . HIS A 0 491 . 108.925  -0.232  -98.612  1.00 33.56 491 A 1 
ATOM 3753 C CE1 . HIS A 0 491 . 109.714  -0.168  -97.529  1.00 33.56 491 A 1 
ATOM 3754 N NE2 . HIS A 0 491 . 108.993  0.177   -96.456  1.00 33.56 491 A 1 
ATOM 3755 N N   . PRO A 0 492 . 107.346  0.759   -102.211 1.00 42.99 492 A 1 
ATOM 3756 C CA  . PRO A 0 492 . 108.147  1.409   -103.257 1.00 42.99 492 A 1 
ATOM 3757 C C   . PRO A 0 492 . 107.940  0.832   -104.672 1.00 42.99 492 A 1 
ATOM 3758 C CB  . PRO A 0 492 . 109.592  1.165   -102.800 1.00 42.99 492 A 1 
ATOM 3759 O O   . PRO A 0 492 . 107.887  -0.381  -104.857 1.00 42.99 492 A 1 
ATOM 3760 C CG  . PRO A 0 492 . 109.546  -0.241  -102.198 1.00 42.99 492 A 1 
ATOM 3761 C CD  . PRO A 0 492 . 108.069  -0.467  -101.868 1.00 42.99 492 A 1 
ATOM 3762 N N   . GLY A 0 493 . 107.926  1.696   -105.693 1.00 38.25 493 A 1 
ATOM 3763 C CA  . GLY A 0 493 . 108.048  1.252   -107.088 1.00 38.25 493 A 1 
ATOM 3764 C C   . GLY A 0 493 . 107.512  2.207   -108.151 1.00 38.25 493 A 1 
ATOM 3765 O O   . GLY A 0 493 . 108.041  2.209   -109.251 1.00 38.25 493 A 1 
ATOM 3766 N N   . TYR A 0 494 . 106.527  3.055   -107.847 1.00 35.80 494 A 1 
ATOM 3767 C CA  . TYR A 0 494 . 105.999  4.041   -108.798 1.00 35.80 494 A 1 
ATOM 3768 C C   . TYR A 0 494 . 105.590  5.333   -108.075 1.00 35.80 494 A 1 
ATOM 3769 C CB  . TYR A 0 494 . 104.857  3.429   -109.635 1.00 35.80 494 A 1 
ATOM 3770 O O   . TYR A 0 494 . 104.998  5.304   -106.997 1.00 35.80 494 A 1 
ATOM 3771 C CG  . TYR A 0 494 . 105.315  2.844   -110.965 1.00 35.80 494 A 1 
ATOM 3772 C CD1 . TYR A 0 494 . 105.228  3.623   -112.136 1.00 35.80 494 A 1 
ATOM 3773 C CD2 . TYR A 0 494 . 105.851  1.542   -111.040 1.00 35.80 494 A 1 
ATOM 3774 C CE1 . TYR A 0 494 . 105.696  3.118   -113.366 1.00 35.80 494 A 1 
ATOM 3775 C CE2 . TYR A 0 494 . 106.345  1.042   -112.261 1.00 35.80 494 A 1 
ATOM 3776 O OH  . TYR A 0 494 . 106.737  1.340   -114.605 1.00 35.80 494 A 1 
ATOM 3777 C CZ  . TYR A 0 494 . 106.268  1.829   -113.426 1.00 35.80 494 A 1 
ATOM 3778 N N   . HIS A 0 495 . 105.973  6.471   -108.660 1.00 38.60 495 A 1 
ATOM 3779 C CA  . HIS A 0 495 . 105.812  7.824   -108.125 1.00 38.60 495 A 1 
ATOM 3780 C C   . HIS A 0 495 . 104.339  8.175   -107.858 1.00 38.60 495 A 1 
ATOM 3781 C CB  . HIS A 0 495 . 106.453  8.811   -109.112 1.00 38.60 495 A 1 
ATOM 3782 O O   . HIS A 0 495 . 103.490  8.054   -108.736 1.00 38.60 495 A 1 
ATOM 3783 C CG  . HIS A 0 495 . 107.962  8.792   -109.079 1.00 38.60 495 A 1 
ATOM 3784 C CD2 . HIS A 0 495 . 108.807  8.044   -109.857 1.00 38.60 495 A 1 
ATOM 3785 N ND1 . HIS A 0 495 . 108.750  9.550   -108.243 1.00 38.60 495 A 1 
ATOM 3786 C CE1 . HIS A 0 495 . 110.035  9.266   -108.506 1.00 38.60 495 A 1 
ATOM 3787 N NE2 . HIS A 0 495 . 110.118  8.349   -109.479 1.00 38.60 495 A 1 
ATOM 3788 N N   . GLY A 0 496 . 104.043  8.593   -106.624 1.00 32.65 496 A 1 
ATOM 3789 C CA  . GLY A 0 496 . 102.681  8.785   -106.135 1.00 32.65 496 A 1 
ATOM 3790 C C   . GLY A 0 496 . 101.990  10.087  -106.545 1.00 32.65 496 A 1 
ATOM 3791 O O   . GLY A 0 496 . 102.619  11.042  -106.986 1.00 32.65 496 A 1 
ATOM 3792 N N   . THR A 0 497 . 100.676  10.136  -106.302 1.00 35.32 497 A 1 
ATOM 3793 C CA  . THR A 0 497 . 99.962   11.282  -105.703 1.00 35.32 497 A 1 
ATOM 3794 C C   . THR A 0 497 . 98.519   10.895  -105.326 1.00 35.32 497 A 1 
ATOM 3795 C CB  . THR A 0 497 . 99.946   12.570  -106.562 1.00 35.32 497 A 1 
ATOM 3796 O O   . THR A 0 497 . 97.692   10.608  -106.176 1.00 35.32 497 A 1 
ATOM 3797 C CG2 . THR A 0 497 . 100.915  13.614  -105.995 1.00 35.32 497 A 1 
ATOM 3798 O OG1 . THR A 0 497 . 100.309  12.351  -107.899 1.00 35.32 497 A 1 
ATOM 3799 N N   . SER A 0 498 . 98.263   10.882  -104.012 1.00 34.46 498 A 1 
ATOM 3800 C CA  . SER A 0 498 . 97.032   11.231  -103.276 1.00 34.46 498 A 1 
ATOM 3801 C C   . SER A 0 498 . 95.638   10.829  -103.799 1.00 34.46 498 A 1 
ATOM 3802 C CB  . SER A 0 498 . 97.054   12.740  -103.024 1.00 34.46 498 A 1 
ATOM 3803 O O   . SER A 0 498 . 95.085   11.437  -104.708 1.00 34.46 498 A 1 
ATOM 3804 O OG  . SER A 0 498 . 96.152   13.103  -102.003 1.00 34.46 498 A 1 
ATOM 3805 N N   . VAL A 0 499 . 95.007   9.939   -103.024 1.00 34.89 499 A 1 
ATOM 3806 C CA  . VAL A 0 499 . 93.563   9.660   -102.925 1.00 34.89 499 A 1 
ATOM 3807 C C   . VAL A 0 499 . 92.747   10.941  -102.686 1.00 34.89 499 A 1 
ATOM 3808 C CB  . VAL A 0 499 . 93.355   8.670   -101.750 1.00 34.89 499 A 1 
ATOM 3809 O O   . VAL A 0 499 . 93.083   11.741  -101.812 1.00 34.89 499 A 1 
ATOM 3810 C CG1 . VAL A 0 499 . 91.887   8.369   -101.422 1.00 34.89 499 A 1 
ATOM 3811 C CG2 . VAL A 0 499 . 94.052   7.331   -102.036 1.00 34.89 499 A 1 
ATOM 3812 N N   . THR A 0 500 . 91.657   11.109  -103.442 1.00 40.13 500 A 1 
ATOM 3813 C CA  . THR A 0 500 . 90.587   12.094  -103.205 1.00 40.13 500 A 1 
ATOM 3814 C C   . THR A 0 500 . 89.448   11.428  -102.427 1.00 40.13 500 A 1 
ATOM 3815 C CB  . THR A 0 500 . 90.070   12.698  -104.524 1.00 40.13 500 A 1 
ATOM 3816 O O   . THR A 0 500 . 89.047   10.305  -102.736 1.00 40.13 500 A 1 
ATOM 3817 C CG2 . THR A 0 500 . 89.200   13.936  -104.317 1.00 40.13 500 A 1 
ATOM 3818 O OG1 . THR A 0 500 . 91.154   13.094  -105.335 1.00 40.13 500 A 1 
ATOM 3819 N N   . SER A 0 501 . 88.979   12.114  -101.387 1.00 37.42 501 A 1 
ATOM 3820 C CA  . SER A 0 501 . 87.932   11.715  -100.446 1.00 37.42 501 A 1 
ATOM 3821 C C   . SER A 0 501 . 86.584   11.445  -101.126 1.00 37.42 501 A 1 
ATOM 3822 C CB  . SER A 0 501 . 87.785   12.801  -99.361  1.00 37.42 501 A 1 
ATOM 3823 O O   . SER A 0 501 . 86.184   12.106  -102.085 1.00 37.42 501 A 1 
ATOM 3824 O OG  . SER A 0 501 . 87.995   14.102  -99.882  1.00 37.42 501 A 1 
ATOM 3825 N N   . LYS A 0 502 . 85.880   10.429  -100.609 1.00 36.16 502 A 1 
ATOM 3826 C CA  . LYS A 0 502 . 84.522   10.043  -101.006 1.00 36.16 502 A 1 
ATOM 3827 C C   . LYS A 0 502 . 83.508   11.048  -100.454 1.00 36.16 502 A 1 
ATOM 3828 C CB  . LYS A 0 502 . 84.193   8.628   -100.493 1.00 36.16 502 A 1 
ATOM 3829 O O   . LYS A 0 502 . 83.496   11.326  -99.260  1.00 36.16 502 A 1 
ATOM 3830 C CG  . LYS A 0 502 . 84.982   7.513   -101.200 1.00 36.16 502 A 1 
ATOM 3831 C CD  . LYS A 0 502 . 84.539   6.135   -100.682 1.00 36.16 502 A 1 
ATOM 3832 C CE  . LYS A 0 502 . 85.263   5.008   -101.430 1.00 36.16 502 A 1 
ATOM 3833 N NZ  . LYS A 0 502 . 84.836   3.668   -100.947 1.00 36.16 502 A 1 
ATOM 3834 N N   . LYS A 0 503 . 82.619   11.517  -101.331 1.00 34.47 503 A 1 
ATOM 3835 C CA  . LYS A 0 503 . 81.427   12.317  -101.025 1.00 34.47 503 A 1 
ATOM 3836 C C   . LYS A 0 503 . 80.509   11.547  -100.059 1.00 34.47 503 A 1 
ATOM 3837 C CB  . LYS A 0 503 . 80.753   12.631  -102.377 1.00 34.47 503 A 1 
ATOM 3838 O O   . LYS A 0 503 . 80.066   10.449  -100.391 1.00 34.47 503 A 1 
ATOM 3839 C CG  . LYS A 0 503 . 79.568   13.602  -102.298 1.00 34.47 503 A 1 
ATOM 3840 C CD  . LYS A 0 503 . 78.987   13.873  -103.698 1.00 34.47 503 A 1 
ATOM 3841 C CE  . LYS A 0 503 . 77.801   14.839  -103.577 1.00 34.47 503 A 1 
ATOM 3842 N NZ  . LYS A 0 503 . 77.071   15.022  -104.857 1.00 34.47 503 A 1 
ATOM 3843 N N   . GLY A 0 504 . 80.260   12.113  -98.875  1.00 35.10 504 A 1 
ATOM 3844 C CA  . GLY A 0 504 . 79.309   11.591  -97.887  1.00 35.10 504 A 1 
ATOM 3845 C C   . GLY A 0 504 . 77.877   11.570  -98.432  1.00 35.10 504 A 1 
ATOM 3846 O O   . GLY A 0 504 . 77.465   12.503  -99.120  1.00 35.10 504 A 1 
ATOM 3847 N N   . ALA A 0 505 . 77.159   10.478  -98.164  1.00 33.70 505 A 1 
ATOM 3848 C CA  . ALA A 0 505 . 75.786   10.240  -98.596  1.00 33.70 505 A 1 
ATOM 3849 C C   . ALA A 0 505 . 74.771   10.988  -97.712  1.00 33.70 505 A 1 
ATOM 3850 C CB  . ALA A 0 505 . 75.537   8.726   -98.599  1.00 33.70 505 A 1 
ATOM 3851 O O   . ALA A 0 505 . 74.907   11.021  -96.489  1.00 33.70 505 A 1 
ATOM 3852 N N   . GLU A 0 506 . 73.763   11.567  -98.360  1.00 32.63 506 A 1 
ATOM 3853 C CA  . GLU A 0 506 . 72.594   12.230  -97.776  1.00 32.63 506 A 1 
ATOM 3854 C C   . GLU A 0 506 . 71.581   11.157  -97.319  1.00 32.63 506 A 1 
ATOM 3855 C CB  . GLU A 0 506 . 71.998   13.160  -98.863  1.00 32.63 506 A 1 
ATOM 3856 O O   . GLU A 0 506 . 71.176   10.318  -98.121  1.00 32.63 506 A 1 
ATOM 3857 C CG  . GLU A 0 506 . 72.908   14.369  -99.210  1.00 32.63 506 A 1 
ATOM 3858 C CD  . GLU A 0 506 . 72.914   14.829  -100.690 1.00 32.63 506 A 1 
ATOM 3859 O OE1 . GLU A 0 506 . 73.737   15.724  -101.011 1.00 32.63 506 A 1 
ATOM 3860 O OE2 . GLU A 0 506 . 72.193   14.251  -101.531 1.00 32.63 506 A 1 
ATOM 3861 N N   . TYR A 0 507 . 71.182   11.153  -96.041  1.00 32.62 507 A 1 
ATOM 3862 C CA  . TYR A 0 507 . 70.092   10.313  -95.523  1.00 32.62 507 A 1 
ATOM 3863 C C   . TYR A 0 507 . 68.943   11.214  -95.051  1.00 32.62 507 A 1 
ATOM 3864 C CB  . TYR A 0 507 . 70.579   9.389   -94.387  1.00 32.62 507 A 1 
ATOM 3865 O O   . TYR A 0 507 . 68.982   11.729  -93.935  1.00 32.62 507 A 1 
ATOM 3866 C CG  . TYR A 0 507 . 71.522   8.267   -94.791  1.00 32.62 507 A 1 
ATOM 3867 C CD1 . TYR A 0 507 . 71.011   7.072   -95.336  1.00 32.62 507 A 1 
ATOM 3868 C CD2 . TYR A 0 507 . 72.909   8.407   -94.591  1.00 32.62 507 A 1 
ATOM 3869 C CE1 . TYR A 0 507 . 71.884   6.022   -95.685  1.00 32.62 507 A 1 
ATOM 3870 C CE2 . TYR A 0 507 . 73.785   7.358   -94.931  1.00 32.62 507 A 1 
ATOM 3871 O OH  . TYR A 0 507 . 74.118   5.155   -95.818  1.00 32.62 507 A 1 
ATOM 3872 C CZ  . TYR A 0 507 . 73.271   6.164   -95.482  1.00 32.62 507 A 1 
ATOM 3873 N N   . ASP A 0 508 . 67.920   11.384  -95.892  1.00 31.91 508 A 1 
ATOM 3874 C CA  . ASP A 0 508 . 66.630   11.980  -95.525  1.00 31.91 508 A 1 
ATOM 3875 C C   . ASP A 0 508 . 65.650   10.857  -95.145  1.00 31.91 508 A 1 
ATOM 3876 C CB  . ASP A 0 508 . 66.066   12.845  -96.676  1.00 31.91 508 A 1 
ATOM 3877 O O   . ASP A 0 508 . 64.947   10.307  -95.989  1.00 31.91 508 A 1 
ATOM 3878 C CG  . ASP A 0 508 . 66.601   14.282  -96.739  1.00 31.91 508 A 1 
ATOM 3879 O OD1 . ASP A 0 508 . 67.055   14.798  -95.692  1.00 31.91 508 A 1 
ATOM 3880 O OD2 . ASP A 0 508 . 66.496   14.882  -97.831  1.00 31.91 508 A 1 
ATOM 3881 N N   . ILE A 0 509 . 65.592   10.499  -93.861  1.00 27.95 509 A 1 
ATOM 3882 C CA  . ILE A 0 509 . 64.415   9.831   -93.282  1.00 27.95 509 A 1 
ATOM 3883 C C   . ILE A 0 509 . 63.903   10.759  -92.182  1.00 27.95 509 A 1 
ATOM 3884 C CB  . ILE A 0 509 . 64.690   8.374   -92.828  1.00 27.95 509 A 1 
ATOM 3885 O O   . ILE A 0 509 . 64.257   10.634  -91.011  1.00 27.95 509 A 1 
ATOM 3886 C CG1 . ILE A 0 509 . 65.131   7.505   -94.033  1.00 27.95 509 A 1 
ATOM 3887 C CG2 . ILE A 0 509 . 63.424   7.768   -92.182  1.00 27.95 509 A 1 
ATOM 3888 C CD1 . ILE A 0 509 . 65.503   6.058   -93.683  1.00 27.95 509 A 1 
ATOM 3889 N N   . ALA A 0 510 . 63.107   11.752  -92.581  1.00 30.61 510 A 1 
ATOM 3890 C CA  . ALA A 0 510 . 62.283   12.516  -91.657  1.00 30.61 510 A 1 
ATOM 3891 C C   . ALA A 0 510 . 61.104   11.621  -91.253  1.00 30.61 510 A 1 
ATOM 3892 C CB  . ALA A 0 510 . 61.854   13.829  -92.328  1.00 30.61 510 A 1 
ATOM 3893 O O   . ALA A 0 510 . 60.135   11.479  -91.994  1.00 30.61 510 A 1 
ATOM 3894 N N   . SER A 0 511 . 61.229   10.951  -90.110  1.00 37.29 511 A 1 
ATOM 3895 C CA  . SER A 0 511 . 60.162   10.163  -89.507  1.00 37.29 511 A 1 
ATOM 3896 C C   . SER A 0 511 . 58.935   11.039  -89.250  1.00 37.29 511 A 1 
ATOM 3897 C CB  . SER A 0 511 . 60.657   9.488   -88.221  1.00 37.29 511 A 1 
ATOM 3898 O O   . SER A 0 511 . 58.989   12.042  -88.538  1.00 37.29 511 A 1 
ATOM 3899 O OG  . SER A 0 511 . 61.607   10.283  -87.524  1.00 37.29 511 A 1 
ATOM 3900 N N   . GLU A 0 512 . 57.822   10.632  -89.852  1.00 32.04 512 A 1 
ATOM 3901 C CA  . GLU A 0 512 . 56.472   11.090  -89.562  1.00 32.04 512 A 1 
ATOM 3902 C C   . GLU A 0 512 . 56.251   11.064  -88.042  1.00 32.04 512 A 1 
ATOM 3903 C CB  . GLU A 0 512 . 55.535   10.155  -90.338  1.00 32.04 512 A 1 
ATOM 3904 O O   . GLU A 0 512 . 56.329   10.023  -87.385  1.00 32.04 512 A 1 
ATOM 3905 C CG  . GLU A 0 512 . 54.063   10.576  -90.376  1.00 32.04 512 A 1 
ATOM 3906 C CD  . GLU A 0 512 . 53.248   9.726   -91.373  1.00 32.04 512 A 1 
ATOM 3907 O OE1 . GLU A 0 512 . 52.070   10.086  -91.586  1.00 32.04 512 A 1 
ATOM 3908 O OE2 . GLU A 0 512 . 53.809   8.757   -91.935  1.00 32.04 512 A 1 
ATOM 3909 N N   . ALA A 0 513 . 56.070   12.245  -87.453  1.00 39.71 513 A 1 
ATOM 3910 C CA  . ALA A 0 513 . 55.829   12.404  -86.032  1.00 39.71 513 A 1 
ATOM 3911 C C   . ALA A 0 513 . 54.422   11.889  -85.702  1.00 39.71 513 A 1 
ATOM 3912 C CB  . ALA A 0 513 . 56.037   13.883  -85.667  1.00 39.71 513 A 1 
ATOM 3913 O O   . ALA A 0 513 . 53.478   12.672  -85.646  1.00 39.71 513 A 1 
ATOM 3914 N N   . GLY A 0 514 . 54.291   10.580  -85.466  1.00 31.98 514 A 1 
ATOM 3915 C CA  . GLY A 0 514 . 53.092   9.995   -84.868  1.00 31.98 514 A 1 
ATOM 3916 C C   . GLY A 0 514 . 52.728   10.785  -83.611  1.00 31.98 514 A 1 
ATOM 3917 O O   . GLY A 0 514 . 53.570   10.950  -82.718  1.00 31.98 514 A 1 
ATOM 3918 N N   . GLN A 0 515 . 51.527   11.357  -83.616  1.00 36.63 515 A 1 
ATOM 3919 C CA  . GLN A 0 515 . 50.928   12.087  -82.506  1.00 36.63 515 A 1 
ATOM 3920 C C   . GLN A 0 515 . 50.817   11.114  -81.328  1.00 36.63 515 A 1 
ATOM 3921 C CB  . GLN A 0 515 . 49.545   12.604  -82.957  1.00 36.63 515 A 1 
ATOM 3922 O O   . GLN A 0 515 . 50.154   10.087  -81.441  1.00 36.63 515 A 1 
ATOM 3923 C CG  . GLN A 0 515 . 49.646   13.740  -83.996  1.00 36.63 515 A 1 
ATOM 3924 C CD  . GLN A 0 515 . 48.341   14.031  -84.740  1.00 36.63 515 A 1 
ATOM 3925 N NE2 . GLN A 0 515 . 48.299   15.066  -85.550  1.00 36.63 515 A 1 
ATOM 3926 O OE1 . GLN A 0 515 . 47.345   13.343  -84.649  1.00 36.63 515 A 1 
ATOM 3927 N N   . ALA A 0 516 . 51.519   11.385  -80.227  1.00 40.81 516 A 1 
ATOM 3928 C CA  . ALA A 0 516 . 51.337   10.616  -79.002  1.00 40.81 516 A 1 
ATOM 3929 C C   . ALA A 0 516 . 49.923   10.910  -78.476  1.00 40.81 516 A 1 
ATOM 3930 C CB  . ALA A 0 516 . 52.448   10.977  -78.007  1.00 40.81 516 A 1 
ATOM 3931 O O   . ALA A 0 516 . 49.603   12.068  -78.200  1.00 40.81 516 A 1 
ATOM 3932 N N   . GLY A 0 517 . 49.070   9.883   -78.443  1.00 38.60 517 A 1 
ATOM 3933 C CA  . GLY A 0 517 . 47.699   9.975   -77.948  1.00 38.60 517 A 1 
ATOM 3934 C C   . GLY A 0 517 . 47.669   10.403  -76.483  1.00 38.60 517 A 1 
ATOM 3935 O O   . GLY A 0 517 . 48.515   9.995   -75.692  1.00 38.60 517 A 1 
ATOM 3936 N N   . TYR A 0 518 . 46.709   11.258  -76.149  1.00 40.45 518 A 1 
ATOM 3937 C CA  . TYR A 0 518 . 46.400   11.660  -74.783  1.00 40.45 518 A 1 
ATOM 3938 C C   . TYR A 0 518 . 45.710   10.482  -74.084  1.00 40.45 518 A 1 
ATOM 3939 C CB  . TYR A 0 518 . 45.492   12.899  -74.884  1.00 40.45 518 A 1 
ATOM 3940 O O   . TYR A 0 518 . 44.602   10.128  -74.481  1.00 40.45 518 A 1 
ATOM 3941 C CG  . TYR A 0 518 . 45.195   13.616  -73.584  1.00 40.45 518 A 1 
ATOM 3942 C CD1 . TYR A 0 518 . 44.001   13.362  -72.881  1.00 40.45 518 A 1 
ATOM 3943 C CD2 . TYR A 0 518 . 46.109   14.570  -73.100  1.00 40.45 518 A 1 
ATOM 3944 C CE1 . TYR A 0 518 . 43.715   14.078  -71.701  1.00 40.45 518 A 1 
ATOM 3945 C CE2 . TYR A 0 518 . 45.834   15.278  -71.916  1.00 40.45 518 A 1 
ATOM 3946 O OH  . TYR A 0 518 . 44.365   15.727  -70.080  1.00 40.45 518 A 1 
ATOM 3947 C CZ  . TYR A 0 518 . 44.632   15.036  -71.218  1.00 40.45 518 A 1 
ATOM 3948 N N   . TRP A 0 519 . 46.351   9.869   -73.089  1.00 43.34 519 A 1 
ATOM 3949 C CA  . TRP A 0 519 . 45.739   8.835   -72.254  1.00 43.34 519 A 1 
ATOM 3950 C C   . TRP A 0 519 . 45.511   9.423   -70.862  1.00 43.34 519 A 1 
ATOM 3951 C CB  . TRP A 0 519 . 46.605   7.570   -72.231  1.00 43.34 519 A 1 
ATOM 3952 O O   . TRP A 0 519 . 46.443   9.828   -70.176  1.00 43.34 519 A 1 
ATOM 3953 C CG  . TRP A 0 519 . 46.773   6.874   -73.546  1.00 43.34 519 A 1 
ATOM 3954 C CD1 . TRP A 0 519 . 47.761   7.111   -74.437  1.00 43.34 519 A 1 
ATOM 3955 C CD2 . TRP A 0 519 . 45.951   5.820   -74.129  1.00 43.34 519 A 1 
ATOM 3956 C CE2 . TRP A 0 519 . 46.500   5.473   -75.401  1.00 43.34 519 A 1 
ATOM 3957 C CE3 . TRP A 0 519 . 44.791   5.130   -73.718  1.00 43.34 519 A 1 
ATOM 3958 N NE1 . TRP A 0 519 . 47.602   6.291   -75.537  1.00 43.34 519 A 1 
ATOM 3959 C CH2 . TRP A 0 519 . 44.767   3.831   -75.787  1.00 43.34 519 A 1 
ATOM 3960 C CZ2 . TRP A 0 519 . 45.928   4.492   -76.225  1.00 43.34 519 A 1 
ATOM 3961 C CZ3 . TRP A 0 519 . 44.203   4.150   -74.540  1.00 43.34 519 A 1 
ATOM 3962 N N   . GLY A 0 520 . 44.249   9.537   -70.464  1.00 52.68 520 A 1 
ATOM 3963 C CA  . GLY A 0 520 . 43.891   9.828   -69.082  1.00 52.68 520 A 1 
ATOM 3964 C C   . GLY A 0 520 . 43.110   8.651   -68.529  1.00 52.68 520 A 1 
ATOM 3965 O O   . GLY A 0 520 . 42.158   8.208   -69.178  1.00 52.68 520 A 1 
ATOM 3966 N N   . LYS A 0 521 . 43.517   8.135   -67.368  1.00 58.25 521 A 1 
ATOM 3967 C CA  . LYS A 0 521 . 42.714   7.178   -66.599  1.00 58.25 521 A 1 
ATOM 3968 C C   . LYS A 0 521 . 42.088   7.936   -65.440  1.00 58.25 521 A 1 
ATOM 3969 C CB  . LYS A 0 521 . 43.541   5.984   -66.095  1.00 58.25 521 A 1 
ATOM 3970 O O   . LYS A 0 521 . 42.824   8.514   -64.636  1.00 58.25 521 A 1 
ATOM 3971 C CG  . LYS A 0 521 . 44.250   5.205   -67.208  1.00 58.25 521 A 1 
ATOM 3972 C CD  . LYS A 0 521 . 45.057   4.065   -66.579  1.00 58.25 521 A 1 
ATOM 3973 C CE  . LYS A 0 521 . 45.787   3.259   -67.652  1.00 58.25 521 A 1 
ATOM 3974 N NZ  . LYS A 0 521 . 46.484   2.105   -67.036  1.00 58.25 521 A 1 
ATOM 3975 N N   . SER A 0 522 . 40.762   7.924   -65.385  1.00 68.00 522 A 1 
ATOM 3976 C CA  . SER A 0 522 . 39.999   8.380   -64.228  1.00 68.00 522 A 1 
ATOM 3977 C C   . SER A 0 522 . 39.199   7.218   -63.666  1.00 68.00 522 A 1 
ATOM 3978 C CB  . SER A 0 522 . 39.082   9.556   -64.576  1.00 68.00 522 A 1 
ATOM 3979 O O   . SER A 0 522 . 38.585   6.485   -64.443  1.00 68.00 522 A 1 
ATOM 3980 O OG  . SER A 0 522 . 38.222   9.254   -65.665  1.00 68.00 522 A 1 
ATOM 3981 N N   . GLY A 0 523 . 39.187   7.074   -62.350  1.00 75.26 523 A 1 
ATOM 3982 C CA  . GLY A 0 523 . 38.364   6.087   -61.668  1.00 75.26 523 A 1 
ATOM 3983 C C   . GLY A 0 523 . 37.903   6.587   -60.309  1.00 75.26 523 A 1 
ATOM 3984 O O   . GLY A 0 523 . 38.366   7.633   -59.840  1.00 75.26 523 A 1 
ATOM 3985 N N   . SER A 0 524 . 36.951   5.854   -59.755  1.00 77.99 524 A 1 
ATOM 3986 C CA  . SER A 0 524 . 36.506   5.954   -58.372  1.00 77.99 524 A 1 
ATOM 3987 C C   . SER A 0 524 . 36.272   4.551   -57.832  1.00 77.99 524 A 1 
ATOM 3988 C CB  . SER A 0 524 . 35.218   6.776   -58.246  1.00 77.99 524 A 1 
ATOM 3989 O O   . SER A 0 524 . 35.667   3.745   -58.542  1.00 77.99 524 A 1 
ATOM 3990 O OG  . SER A 0 524 . 34.187   6.217   -59.056  1.00 77.99 524 A 1 
ATOM 3991 N N   . ASP A 0 525 . 36.723   4.292   -56.624  1.00 78.72 525 A 1 
ATOM 3992 C CA  . ASP A 0 525 . 36.365   3.155   -55.780  1.00 78.72 525 A 1 
ATOM 3993 C C   . ASP A 0 525 . 35.473   3.677   -54.644  1.00 78.72 525 A 1 
ATOM 3994 C CB  . ASP A 0 525 . 37.625   2.409   -55.285  1.00 78.72 525 A 1 
ATOM 3995 O O   . ASP A 0 525 . 35.448   4.869   -54.331  1.00 78.72 525 A 1 
ATOM 3996 C CG  . ASP A 0 525 . 38.769   3.336   -54.872  1.00 78.72 525 A 1 
ATOM 3997 O OD1 . ASP A 0 525 . 38.440   4.486   -54.527  1.00 78.72 525 A 1 
ATOM 3998 O OD2 . ASP A 0 525 . 39.939   2.989   -55.175  1.00 78.72 525 A 1 
ATOM 3999 N N   . TRP A 0 526 . 34.604   2.807   -54.148  1.00 81.46 526 A 1 
ATOM 4000 C CA  . TRP A 0 526 . 33.726   3.099   -53.028  1.00 81.46 526 A 1 
ATOM 4001 C C   . TRP A 0 526 . 33.588   1.825   -52.217  1.00 81.46 526 A 1 
ATOM 4002 C CB  . TRP A 0 526 . 32.357   3.597   -53.508  1.00 81.46 526 A 1 
ATOM 4003 O O   . TRP A 0 526 . 33.074   0.834   -52.740  1.00 81.46 526 A 1 
ATOM 4004 C CG  . TRP A 0 526 . 31.389   3.913   -52.404  1.00 81.46 526 A 1 
ATOM 4005 C CD1 . TRP A 0 526 . 31.397   5.027   -51.636  1.00 81.46 526 A 1 
ATOM 4006 C CD2 . TRP A 0 526 . 30.352   3.058   -51.830  1.00 81.46 526 A 1 
ATOM 4007 C CE2 . TRP A 0 526 . 29.716   3.765   -50.765  1.00 81.46 526 A 1 
ATOM 4008 C CE3 . TRP A 0 526 . 29.913   1.739   -52.077  1.00 81.46 526 A 1 
ATOM 4009 N NE1 . TRP A 0 526 . 30.402   4.956   -50.680  1.00 81.46 526 A 1 
ATOM 4010 C CH2 . TRP A 0 526 . 28.226   1.916   -50.316  1.00 81.46 526 A 1 
ATOM 4011 C CZ2 . TRP A 0 526 . 28.661   3.220   -50.022  1.00 81.46 526 A 1 
ATOM 4012 C CZ3 . TRP A 0 526 . 28.857   1.179   -51.333  1.00 81.46 526 A 1 
ATOM 4013 N N   . ASP A 0 527 . 34.033   1.874   -50.971  1.00 83.38 527 A 1 
ATOM 4014 C CA  . ASP A 0 527 . 33.941   0.778   -50.020  1.00 83.38 527 A 1 
ATOM 4015 C C   . ASP A 0 527 . 33.063   1.216   -48.846  1.00 83.38 527 A 1 
ATOM 4016 C CB  . ASP A 0 527 . 35.346   0.352   -49.556  1.00 83.38 527 A 1 
ATOM 4017 O O   . ASP A 0 527 . 33.205   2.318   -48.321  1.00 83.38 527 A 1 
ATOM 4018 C CG  . ASP A 0 527 . 36.154   -0.412  -50.615  1.00 83.38 527 A 1 
ATOM 4019 O OD1 . ASP A 0 527 . 35.536   -1.201  -51.365  1.00 83.38 527 A 1 
ATOM 4020 O OD2 . ASP A 0 527 . 37.404   -0.328  -50.585  1.00 83.38 527 A 1 
ATOM 4021 N N   . ALA A 0 528 . 32.155   0.348   -48.409  1.00 84.21 528 A 1 
ATOM 4022 C CA  . ALA A 0 528 . 31.347   0.572   -47.217  1.00 84.21 528 A 1 
ATOM 4023 C C   . ALA A 0 528 . 31.244   -0.695  -46.375  1.00 84.21 528 A 1 
ATOM 4024 C CB  . ALA A 0 528 . 29.971   1.105   -47.615  1.00 84.21 528 A 1 
ATOM 4025 O O   . ALA A 0 528 . 31.140   -1.807  -46.899  1.00 84.21 528 A 1 
ATOM 4026 N N   . TYR A 0 529 . 31.238   -0.538  -45.054  1.00 88.97 529 A 1 
ATOM 4027 C CA  . TYR A 0 529 . 30.951   -1.626  -44.123  1.00 88.97 529 A 1 
ATOM 4028 C C   . TYR A 0 529 . 30.067   -1.143  -42.979  1.00 88.97 529 A 1 
ATOM 4029 C CB  . TYR A 0 529 . 32.250   -2.287  -43.614  1.00 88.97 529 A 1 
ATOM 4030 O O   . TYR A 0 529 . 30.134   0.022   -42.586  1.00 88.97 529 A 1 
ATOM 4031 C CG  . TYR A 0 529 . 32.712   -1.843  -42.233  1.00 88.97 529 A 1 
ATOM 4032 C CD1 . TYR A 0 529 . 33.495   -0.684  -42.085  1.00 88.97 529 A 1 
ATOM 4033 C CD2 . TYR A 0 529 . 32.305   -2.563  -41.091  1.00 88.97 529 A 1 
ATOM 4034 C CE1 . TYR A 0 529 . 33.859   -0.234  -40.799  1.00 88.97 529 A 1 
ATOM 4035 C CE2 . TYR A 0 529 . 32.672   -2.118  -39.807  1.00 88.97 529 A 1 
ATOM 4036 O OH  . TYR A 0 529 . 33.753   -0.495  -38.415  1.00 88.97 529 A 1 
ATOM 4037 C CZ  . TYR A 0 529 . 33.433   -0.943  -39.658  1.00 88.97 529 A 1 
ATOM 4038 N N   . GLY A 0 530 . 29.303   -2.065  -42.395  1.00 91.14 530 A 1 
ATOM 4039 C CA  . GLY A 0 530 . 28.581   -1.799  -41.161  1.00 91.14 530 A 1 
ATOM 4040 C C   . GLY A 0 530 . 28.403   -3.018  -40.264  1.00 91.14 530 A 1 
ATOM 4041 O O   . GLY A 0 530 . 28.523   -4.169  -40.704  1.00 91.14 530 A 1 
ATOM 4042 N N   . ARG A 0 531 . 28.156   -2.745  -38.981  1.00 91.73 531 A 1 
ATOM 4043 C CA  . ARG A 0 531 . 27.771   -3.713  -37.951  1.00 91.73 531 A 1 
ATOM 4044 C C   . ARG A 0 531 . 26.636   -3.131  -37.119  1.00 91.73 531 A 1 
ATOM 4045 C CB  . ARG A 0 531 . 28.938   -4.083  -37.028  1.00 91.73 531 A 1 
ATOM 4046 O O   . ARG A 0 531 . 26.764   -1.993  -36.696  1.00 91.73 531 A 1 
ATOM 4047 C CG  . ARG A 0 531 . 30.146   -4.626  -37.798  1.00 91.73 531 A 1 
ATOM 4048 C CD  . ARG A 0 531 . 31.155   -5.309  -36.872  1.00 91.73 531 A 1 
ATOM 4049 N NE  . ARG A 0 531 . 31.724   -4.380  -35.871  1.00 91.73 531 A 1 
ATOM 4050 N NH1 . ARG A 0 531 . 31.348   -5.673  -34.011  1.00 91.73 531 A 1 
ATOM 4051 N NH2 . ARG A 0 531 . 32.196   -3.639  -33.773  1.00 91.73 531 A 1 
ATOM 4052 C CZ  . ARG A 0 531 . 31.765   -4.571  -34.567  1.00 91.73 531 A 1 
ATOM 4053 N N   . ASP A 0 532 . 25.614   -3.927  -36.871  1.00 93.34 532 A 1 
ATOM 4054 C CA  . ASP A 0 532 . 24.420   -3.576  -36.095  1.00 93.34 532 A 1 
ATOM 4055 C C   . ASP A 0 532 . 24.314   -4.595  -34.950  1.00 93.34 532 A 1 
ATOM 4056 C CB  . ASP A 0 532 . 23.229   -3.585  -37.070  1.00 93.34 532 A 1 
ATOM 4057 O O   . ASP A 0 532 . 24.326   -5.808  -35.201  1.00 93.34 532 A 1 
ATOM 4058 C CG  . ASP A 0 532 . 21.833   -3.522  -36.438  1.00 93.34 532 A 1 
ATOM 4059 O OD1 . ASP A 0 532 . 21.747   -3.642  -35.198  1.00 93.34 532 A 1 
ATOM 4060 O OD2 . ASP A 0 532 . 20.872   -3.565  -37.248  1.00 93.34 532 A 1 
ATOM 4061 N N   . GLN A 0 533 . 24.332   -4.115  -33.701  1.00 93.97 533 A 1 
ATOM 4062 C CA  . GLN A 0 533 . 24.308   -4.952  -32.497  1.00 93.97 533 A 1 
ATOM 4063 C C   . GLN A 0 533 . 23.096   -4.660  -31.617  1.00 93.97 533 A 1 
ATOM 4064 C CB  . GLN A 0 533 . 25.612   -4.858  -31.689  1.00 93.97 533 A 1 
ATOM 4065 O O   . GLN A 0 533 . 23.173   -3.948  -30.614  1.00 93.97 533 A 1 
ATOM 4066 C CG  . GLN A 0 533 . 26.830   -5.220  -32.532  1.00 93.97 533 A 1 
ATOM 4067 C CD  . GLN A 0 533 . 28.053   -5.648  -31.733  1.00 93.97 533 A 1 
ATOM 4068 N NE2 . GLN A 0 533 . 28.894   -6.448  -32.357  1.00 93.97 533 A 1 
ATOM 4069 O OE1 . GLN A 0 533 . 28.289   -5.386  -30.560  1.00 93.97 533 A 1 
ATOM 4070 N N   . ASP A 0 534 . 22.015   -5.360  -31.918  1.00 95.45 534 A 1 
ATOM 4071 C CA  . ASP A 0 534 . 20.767   -5.311  -31.179  1.00 95.45 534 A 1 
ATOM 4072 C C   . ASP A 0 534 . 20.759   -6.218  -29.935  1.00 95.45 534 A 1 
ATOM 4073 C CB  . ASP A 0 534 . 19.648   -5.749  -32.129  1.00 95.45 534 A 1 
ATOM 4074 O O   . ASP A 0 534 . 21.045   -7.419  -29.985  1.00 95.45 534 A 1 
ATOM 4075 C CG  . ASP A 0 534 . 18.946   -4.616  -32.866  1.00 95.45 534 A 1 
ATOM 4076 O OD1 . ASP A 0 534 . 18.735   -3.595  -32.177  1.00 95.45 534 A 1 
ATOM 4077 O OD2 . ASP A 0 534 . 18.252   -4.959  -33.852  1.00 95.45 534 A 1 
ATOM 4078 N N   . LEU A 0 535 . 20.293   -5.692  -28.800  1.00 97.09 535 A 1 
ATOM 4079 C CA  . LEU A 0 535 . 19.948   -6.458  -27.599  1.00 97.09 535 A 1 
ATOM 4080 C C   . LEU A 0 535 . 18.585   -6.031  -27.054  1.00 97.09 535 A 1 
ATOM 4081 C CB  . LEU A 0 535 . 21.055   -6.298  -26.541  1.00 97.09 535 A 1 
ATOM 4082 O O   . LEU A 0 535 . 18.403   -4.916  -26.577  1.00 97.09 535 A 1 
ATOM 4083 C CG  . LEU A 0 535 . 20.758   -6.972  -25.186  1.00 97.09 535 A 1 
ATOM 4084 C CD1 . LEU A 0 535 . 20.729   -8.501  -25.273  1.00 97.09 535 A 1 
ATOM 4085 C CD2 . LEU A 0 535 . 21.817   -6.591  -24.151  1.00 97.09 535 A 1 
ATOM 4086 N N   . SER A 0 536 . 17.644   -6.974  -26.965  1.00 98.24 536 A 1 
ATOM 4087 C CA  . SER A 0 536 . 16.355   -6.778  -26.297  1.00 98.24 536 A 1 
ATOM 4088 C C   . SER A 0 536 . 16.131   -7.779  -25.166  1.00 98.24 536 A 1 
ATOM 4089 C CB  . SER A 0 536 . 15.205   -6.811  -27.303  1.00 98.24 536 A 1 
ATOM 4090 O O   . SER A 0 536 . 16.133   -8.998  -25.361  1.00 98.24 536 A 1 
ATOM 4091 O OG  . SER A 0 536 . 14.008   -6.398  -26.655  1.00 98.24 536 A 1 
ATOM 4092 N N   . ILE A 0 537 . 15.865   -7.269  -23.963  1.00 98.51 537 A 1 
ATOM 4093 C CA  . ILE A 0 537 . 15.494   -8.066  -22.789  1.00 98.51 537 A 1 
ATOM 4094 C C   . ILE A 0 537 . 14.119   -7.618  -22.315  1.00 98.51 537 A 1 
ATOM 4095 C CB  . ILE A 0 537 . 16.550   -7.963  -21.666  1.00 98.51 537 A 1 
ATOM 4096 O O   . ILE A 0 537 . 13.905   -6.441  -22.051  1.00 98.51 537 A 1 
ATOM 4097 C CG1 . ILE A 0 537 . 17.950   -8.370  -22.185  1.00 98.51 537 A 1 
ATOM 4098 C CG2 . ILE A 0 537 . 16.126   -8.828  -20.458  1.00 98.51 537 A 1 
ATOM 4099 C CD1 . ILE A 0 537 . 19.086   -8.158  -21.178  1.00 98.51 537 A 1 
ATOM 4100 N N   . LYS A 0 538 . 13.191   -8.563  -22.153  1.00 98.24 538 A 1 
ATOM 4101 C CA  . LYS A 0 538 . 11.886   -8.329  -21.522  1.00 98.24 538 A 1 
ATOM 4102 C C   . LYS A 0 538 . 11.719   -9.282  -20.356  1.00 98.24 538 A 1 
ATOM 4103 C CB  . LYS A 0 538 . 10.742   -8.467  -22.537  1.00 98.24 538 A 1 
ATOM 4104 O O   . LYS A 0 538 . 11.822   -10.495 -20.533  1.00 98.24 538 A 1 
ATOM 4105 C CG  . LYS A 0 538 . 10.828   -7.373  -23.608  1.00 98.24 538 A 1 
ATOM 4106 C CD  . LYS A 0 538 . 9.680    -7.452  -24.620  1.00 98.24 538 A 1 
ATOM 4107 C CE  . LYS A 0 538 . 9.931    -6.354  -25.661  1.00 98.24 538 A 1 
ATOM 4108 N NZ  . LYS A 0 538 . 8.928    -6.344  -26.752  1.00 98.24 538 A 1 
ATOM 4109 N N   . GLU A 0 539 . 11.456   -8.734  -19.184  1.00 98.41 539 A 1 
ATOM 4110 C CA  . GLU A 0 539 . 11.202   -9.475  -17.957  1.00 98.41 539 A 1 
ATOM 4111 C C   . GLU A 0 539 . 9.914    -8.995  -17.314  1.00 98.41 539 A 1 
ATOM 4112 C CB  . GLU A 0 539 . 12.362   -9.308  -16.977  1.00 98.41 539 A 1 
ATOM 4113 O O   . GLU A 0 539 . 9.702    -7.791  -17.191  1.00 98.41 539 A 1 
ATOM 4114 C CG  . GLU A 0 539 . 13.571   -10.114 -17.443  1.00 98.41 539 A 1 
ATOM 4115 C CD  . GLU A 0 539 . 14.722   -10.044 -16.451  1.00 98.41 539 A 1 
ATOM 4116 O OE1 . GLU A 0 539 . 15.864   -10.364 -16.834  1.00 98.41 539 A 1 
ATOM 4117 O OE2 . GLU A 0 539 . 14.545   -9.658  -15.275  1.00 98.41 539 A 1 
ATOM 4118 N N   . SER A 0 540 . 9.078    -9.932  -16.880  1.00 98.10 540 A 1 
ATOM 4119 C CA  . SER A 0 540 . 7.882    -9.640  -16.104  1.00 98.10 540 A 1 
ATOM 4120 C C   . SER A 0 540 . 7.721    -10.625 -14.952  1.00 98.10 540 A 1 
ATOM 4121 C CB  . SER A 0 540 . 6.632    -9.576  -16.990  1.00 98.10 540 A 1 
ATOM 4122 O O   . SER A 0 540 . 8.089    -11.800 -15.053  1.00 98.10 540 A 1 
ATOM 4123 O OG  . SER A 0 540 . 6.310    -10.839 -17.540  1.00 98.10 540 A 1 
ATOM 4124 N N   . TYR A 0 541 . 7.180    -10.127 -13.849  1.00 98.42 541 A 1 
ATOM 4125 C CA  . TYR A 0 541 . 6.763    -10.902 -12.692  1.00 98.42 541 A 1 
ATOM 4126 C C   . TYR A 0 541 . 5.387    -10.416 -12.263  1.00 98.42 541 A 1 
ATOM 4127 C CB  . TYR A 0 541 . 7.771    -10.739 -11.549  1.00 98.42 541 A 1 
ATOM 4128 O O   . TYR A 0 541 . 5.229    -9.223  -12.025  1.00 98.42 541 A 1 
ATOM 4129 C CG  . TYR A 0 541 . 7.334    -11.405 -10.258  1.00 98.42 541 A 1 
ATOM 4130 C CD1 . TYR A 0 541 . 6.674    -10.670 -9.249   1.00 98.42 541 A 1 
ATOM 4131 C CD2 . TYR A 0 541 . 7.547    -12.784 -10.095  1.00 98.42 541 A 1 
ATOM 4132 C CE1 . TYR A 0 541 . 6.267    -11.314 -8.060   1.00 98.42 541 A 1 
ATOM 4133 C CE2 . TYR A 0 541 . 7.134    -13.431 -8.917   1.00 98.42 541 A 1 
ATOM 4134 O OH  . TYR A 0 541 . 6.160    -13.345 -6.747   1.00 98.42 541 A 1 
ATOM 4135 C CZ  . TYR A 0 541 . 6.506    -12.698 -7.893   1.00 98.42 541 A 1 
ATOM 4136 N N   . ASP A 0 542 . 4.439    -11.335 -12.127  1.00 97.82 542 A 1 
ATOM 4137 C CA  . ASP A 0 542 . 3.089    -11.053 -11.654  1.00 97.82 542 A 1 
ATOM 4138 C C   . ASP A 0 542 . 2.752    -12.021 -10.518  1.00 97.82 542 A 1 
ATOM 4139 C CB  . ASP A 0 542 . 2.080    -11.164 -12.810  1.00 97.82 542 A 1 
ATOM 4140 O O   . ASP A 0 542 . 2.920    -13.233 -10.656  1.00 97.82 542 A 1 
ATOM 4141 C CG  . ASP A 0 542 . 2.314    -10.125 -13.913  1.00 97.82 542 A 1 
ATOM 4142 O OD1 . ASP A 0 542 . 2.407    -8.924  -13.576  1.00 97.82 542 A 1 
ATOM 4143 O OD2 . ASP A 0 542 . 2.388    -10.531 -15.098  1.00 97.82 542 A 1 
ATOM 4144 N N   . ARG A 0 543 . 2.278    -11.495 -9.388   1.00 97.78 543 A 1 
ATOM 4145 C CA  . ARG A 0 543 . 1.706    -12.282 -8.293   1.00 97.78 543 A 1 
ATOM 4146 C C   . ARG A 0 543 . 0.332    -11.743 -7.934   1.00 97.78 543 A 1 
ATOM 4147 C CB  . ARG A 0 543 . 2.662    -12.361 -7.086   1.00 97.78 543 A 1 
ATOM 4148 O O   . ARG A 0 543 . 0.199    -10.572 -7.586   1.00 97.78 543 A 1 
ATOM 4149 C CG  . ARG A 0 543 . 1.937    -12.889 -5.825   1.00 97.78 543 A 1 
ATOM 4150 C CD  . ARG A 0 543 . 2.742    -13.691 -4.793   1.00 97.78 543 A 1 
ATOM 4151 N NE  . ARG A 0 543 . 4.153    -13.291 -4.668   1.00 97.78 543 A 1 
ATOM 4152 N NH1 . ARG A 0 543 . 3.850    -11.454 -3.354   1.00 97.78 543 A 1 
ATOM 4153 N NH2 . ARG A 0 543 . 5.826    -11.801 -4.273   1.00 97.78 543 A 1 
ATOM 4154 C CZ  . ARG A 0 543 . 4.611    -12.209 -4.083   1.00 97.78 543 A 1 
ATOM 4155 N N   . THR A 0 544 . -0.663   -12.623 -7.915   1.00 97.38 544 A 1 
ATOM 4156 C CA  . THR A 0 544 . -2.021   -12.309 -7.473   1.00 97.38 544 A 1 
ATOM 4157 C C   . THR A 0 544 . -2.442   -13.234 -6.339   1.00 97.38 544 A 1 
ATOM 4158 C CB  . THR A 0 544 . -3.030   -12.410 -8.623   1.00 97.38 544 A 1 
ATOM 4159 O O   . THR A 0 544 . -2.471   -14.452 -6.482   1.00 97.38 544 A 1 
ATOM 4160 C CG2 . THR A 0 544 . -4.405   -11.874 -8.215   1.00 97.38 544 A 1 
ATOM 4161 O OG1 . THR A 0 544 . -2.637   -11.682 -9.763   1.00 97.38 544 A 1 
ATOM 4162 N N   . TRP A 0 545 . -2.869   -12.645 -5.226   1.00 97.47 545 A 1 
ATOM 4163 C CA  . TRP A 0 545 . -3.489   -13.345 -4.110   1.00 97.47 545 A 1 
ATOM 4164 C C   . TRP A 0 545 . -4.938   -12.875 -3.946   1.00 97.47 545 A 1 
ATOM 4165 C CB  . TRP A 0 545 . -2.659   -13.115 -2.836   1.00 97.47 545 A 1 
ATOM 4166 O O   . TRP A 0 545 . -5.204   -11.678 -3.851   1.00 97.47 545 A 1 
ATOM 4167 C CG  . TRP A 0 545 . -3.110   -13.924 -1.658   1.00 97.47 545 A 1 
ATOM 4168 C CD1 . TRP A 0 545 . -4.343   -13.883 -1.114   1.00 97.47 545 A 1 
ATOM 4169 C CD2 . TRP A 0 545 . -2.380   -14.931 -0.893   1.00 97.47 545 A 1 
ATOM 4170 C CE2 . TRP A 0 545 . -3.289   -15.549 0.015    1.00 97.47 545 A 1 
ATOM 4171 C CE3 . TRP A 0 545 . -1.056   -15.409 -0.878   1.00 97.47 545 A 1 
ATOM 4172 N NE1 . TRP A 0 545 . -4.494   -14.959 -0.276   1.00 97.47 545 A 1 
ATOM 4173 C CH2 . TRP A 0 545 . -1.572   -16.985 0.921    1.00 97.47 545 A 1 
ATOM 4174 C CZ2 . TRP A 0 545 . -2.913   -16.572 0.901    1.00 97.47 545 A 1 
ATOM 4175 C CZ3 . TRP A 0 545 . -0.653   -16.409 0.027    1.00 97.47 545 A 1 
ATOM 4176 N N   . ALA A 0 546 . -5.888   -13.799 -3.787   1.00 97.17 546 A 1 
ATOM 4177 C CA  . ALA A 0 546 . -7.254   -13.481 -3.366   1.00 97.17 546 A 1 
ATOM 4178 C C   . ALA A 0 546 . -7.706   -14.319 -2.159   1.00 97.17 546 A 1 
ATOM 4179 C CB  . ALA A 0 546 . -8.196   -13.610 -4.565   1.00 97.17 546 A 1 
ATOM 4180 O O   . ALA A 0 546 . -7.423   -15.513 -2.069   1.00 97.17 546 A 1 
ATOM 4181 N N   . LYS A 0 547 . -8.439   -13.709 -1.221   1.00 97.73 547 A 1 
ATOM 4182 C CA  . LYS A 0 547 . -9.167   -14.390 -0.135   1.00 97.73 547 A 1 
ATOM 4183 C C   . LYS A 0 547 . -10.612  -13.929 -0.121   1.00 97.73 547 A 1 
ATOM 4184 C CB  . LYS A 0 547 . -8.556   -14.142 1.258    1.00 97.73 547 A 1 
ATOM 4185 O O   . LYS A 0 547 . -10.863  -12.731 -0.236   1.00 97.73 547 A 1 
ATOM 4186 C CG  . LYS A 0 547 . -7.103   -14.597 1.343    1.00 97.73 547 A 1 
ATOM 4187 C CD  . LYS A 0 547 . -6.520   -14.536 2.762    1.00 97.73 547 A 1 
ATOM 4188 C CE  . LYS A 0 547 . -5.061   -14.995 2.688    1.00 97.73 547 A 1 
ATOM 4189 N NZ  . LYS A 0 547 . -4.334   -14.923 3.973    1.00 97.73 547 A 1 
ATOM 4190 N N   . SER A 0 548 . -11.541  -14.851 0.094    1.00 96.52 548 A 1 
ATOM 4191 C CA  . SER A 0 548 . -12.924  -14.519 0.422    1.00 96.52 548 A 1 
ATOM 4192 C C   . SER A 0 548 . -13.409  -15.311 1.629    1.00 96.52 548 A 1 
ATOM 4193 C CB  . SER A 0 548 . -13.859  -14.669 -0.782   1.00 96.52 548 A 1 
ATOM 4194 O O   . SER A 0 548 . -13.062  -16.483 1.790    1.00 96.52 548 A 1 
ATOM 4195 O OG  . SER A 0 548 . -14.110  -16.021 -1.112   1.00 96.52 548 A 1 
ATOM 4196 N N   . TYR A 0 549 . -14.223  -14.661 2.447    1.00 94.67 549 A 1 
ATOM 4197 C CA  . TYR A 0 549 . -14.965  -15.230 3.559    1.00 94.67 549 A 1 
ATOM 4198 C C   . TYR A 0 549 . -16.428  -14.877 3.353    1.00 94.67 549 A 1 
ATOM 4199 C CB  . TYR A 0 549 . -14.467  -14.652 4.888    1.00 94.67 549 A 1 
ATOM 4200 O O   . TYR A 0 549 . -16.727  -13.713 3.110    1.00 94.67 549 A 1 
ATOM 4201 C CG  . TYR A 0 549 . -13.000  -14.911 5.153    1.00 94.67 549 A 1 
ATOM 4202 C CD1 . TYR A 0 549 . -12.612  -16.112 5.774    1.00 94.67 549 A 1 
ATOM 4203 C CD2 . TYR A 0 549 . -12.029  -13.972 4.755    1.00 94.67 549 A 1 
ATOM 4204 C CE1 . TYR A 0 549 . -11.250  -16.377 6.004    1.00 94.67 549 A 1 
ATOM 4205 C CE2 . TYR A 0 549 . -10.664  -14.233 4.979    1.00 94.67 549 A 1 
ATOM 4206 O OH  . TYR A 0 549 . -8.958   -15.701 5.825    1.00 94.67 549 A 1 
ATOM 4207 C CZ  . TYR A 0 549 . -10.275  -15.437 5.605    1.00 94.67 549 A 1 
ATOM 4208 N N   . ASP A 0 550 . -17.303  -15.863 3.454    1.00 91.56 550 A 1 
ATOM 4209 C CA  . ASP A 0 550 . -18.748  -15.679 3.400    1.00 91.56 550 A 1 
ATOM 4210 C C   . ASP A 0 550 . -19.361  -16.395 4.613    1.00 91.56 550 A 1 
ATOM 4211 C CB  . ASP A 0 550 . -19.303  -16.194 2.058    1.00 91.56 550 A 1 
ATOM 4212 O O   . ASP A 0 550 . -18.948  -17.513 4.943    1.00 91.56 550 A 1 
ATOM 4213 C CG  . ASP A 0 550 . -18.708  -15.491 0.821    1.00 91.56 550 A 1 
ATOM 4214 O OD1 . ASP A 0 550 . -18.815  -14.245 0.708    1.00 91.56 550 A 1 
ATOM 4215 O OD2 . ASP A 0 550 . -18.129  -16.199 -0.046   1.00 91.56 550 A 1 
ATOM 4216 N N   . ALA A 0 551 . -20.305  -15.736 5.282    1.00 89.15 551 A 1 
ATOM 4217 C CA  . ALA A 0 551 . -21.083  -16.273 6.392    1.00 89.15 551 A 1 
ATOM 4218 C C   . ALA A 0 551 . -22.573  -15.965 6.190    1.00 89.15 551 A 1 
ATOM 4219 C CB  . ALA A 0 551 . -20.552  -15.708 7.716    1.00 89.15 551 A 1 
ATOM 4220 O O   . ALA A 0 551 . -22.921  -14.843 5.821    1.00 89.15 551 A 1 
ATOM 4221 N N   . GLU A 0 552 . -23.429  -16.962 6.428    1.00 82.92 552 A 1 
ATOM 4222 C CA  . GLU A 0 552 . -24.888  -16.867 6.239    1.00 82.92 552 A 1 
ATOM 4223 C C   . GLU A 0 552 . -25.628  -16.139 7.362    1.00 82.92 552 A 1 
ATOM 4224 C CB  . GLU A 0 552 . -25.484  -18.277 6.097    1.00 82.92 552 A 1 
ATOM 4225 O O   . GLU A 0 552 . -26.790  -15.845 7.169    1.00 82.92 552 A 1 
ATOM 4226 C CG  . GLU A 0 552 . -25.264  -18.889 4.709    1.00 82.92 552 A 1 
ATOM 4227 C CD  . GLU A 0 552 . -25.807  -20.326 4.607    1.00 82.92 552 A 1 
ATOM 4228 O OE1 . GLU A 0 552 . -26.091  -20.775 3.472    1.00 82.92 552 A 1 
ATOM 4229 O OE2 . GLU A 0 552 . -25.784  -21.056 5.630    1.00 82.92 552 A 1 
ATOM 4230 N N   . SER A 0 553 . -24.999  -15.892 8.511    1.00 83.76 553 A 1 
ATOM 4231 C CA  . SER A 0 553 . -25.470  -14.960 9.543    1.00 83.76 553 A 1 
ATOM 4232 C C   . SER A 0 553 . -24.399  -14.816 10.633   1.00 83.76 553 A 1 
ATOM 4233 C CB  . SER A 0 553 . -26.792  -15.400 10.194   1.00 83.76 553 A 1 
ATOM 4234 O O   . SER A 0 553 . -23.520  -15.683 10.778   1.00 83.76 553 A 1 
ATOM 4235 O OG  . SER A 0 553 . -26.573  -16.549 10.977   1.00 83.76 553 A 1 
ATOM 4236 N N   . TYR A 0 554 . -24.441  -13.722 11.394   1.00 83.20 554 A 1 
ATOM 4237 C CA  . TYR A 0 554 . -23.642  -13.545 12.608   1.00 83.20 554 A 1 
ATOM 4238 C C   . TYR A 0 554 . -24.453  -12.860 13.702   1.00 83.20 554 A 1 
ATOM 4239 C CB  . TYR A 0 554 . -22.376  -12.723 12.321   1.00 83.20 554 A 1 
ATOM 4240 O O   . TYR A 0 554 . -24.829  -11.705 13.526   1.00 83.20 554 A 1 
ATOM 4241 C CG  . TYR A 0 554 . -21.553  -12.427 13.567   1.00 83.20 554 A 1 
ATOM 4242 C CD1 . TYR A 0 554 . -21.392  -11.114 14.048   1.00 83.20 554 A 1 
ATOM 4243 C CD2 . TYR A 0 554 . -20.986  -13.489 14.287   1.00 83.20 554 A 1 
ATOM 4244 C CE1 . TYR A 0 554 . -20.615  -10.858 15.195   1.00 83.20 554 A 1 
ATOM 4245 C CE2 . TYR A 0 554 . -20.194  -13.243 15.421   1.00 83.20 554 A 1 
ATOM 4246 O OH  . TYR A 0 554 . -19.162  -11.709 16.920   1.00 83.20 554 A 1 
ATOM 4247 C CZ  . TYR A 0 554 . -19.982  -11.928 15.860   1.00 83.20 554 A 1 
ATOM 4248 N N   . ASP A 0 555 . -24.603  -13.527 14.848   1.00 85.27 555 A 1 
ATOM 4249 C CA  . ASP A 0 555 . -25.359  -13.017 15.993   1.00 85.27 555 A 1 
ATOM 4250 C C   . ASP A 0 555 . -24.481  -12.906 17.246   1.00 85.27 555 A 1 
ATOM 4251 C CB  . ASP A 0 555 . -26.575  -13.906 16.287   1.00 85.27 555 A 1 
ATOM 4252 O O   . ASP A 0 555 . -23.797  -13.858 17.644   1.00 85.27 555 A 1 
ATOM 4253 C CG  . ASP A 0 555 . -27.605  -13.974 15.158   1.00 85.27 555 A 1 
ATOM 4254 O OD1 . ASP A 0 555 . -27.691  -13.004 14.376   1.00 85.27 555 A 1 
ATOM 4255 O OD2 . ASP A 0 555 . -28.313  -15.005 15.137   1.00 85.27 555 A 1 
ATOM 4256 N N   . GLU A 0 556 . -24.552  -11.757 17.916   1.00 87.21 556 A 1 
ATOM 4257 C CA  . GLU A 0 556 . -24.111  -11.546 19.294   1.00 87.21 556 A 1 
ATOM 4258 C C   . GLU A 0 556 . -25.327  -11.211 20.156   1.00 87.21 556 A 1 
ATOM 4259 C CB  . GLU A 0 556 . -23.071  -10.412 19.426   1.00 87.21 556 A 1 
ATOM 4260 O O   . GLU A 0 556 . -26.109  -10.336 19.798   1.00 87.21 556 A 1 
ATOM 4261 C CG  . GLU A 0 556 . -21.866  -10.524 18.480   1.00 87.21 556 A 1 
ATOM 4262 C CD  . GLU A 0 556 . -20.657  -9.645  18.875   1.00 87.21 556 A 1 
ATOM 4263 O OE1 . GLU A 0 556 . -19.686  -9.557  18.083   1.00 87.21 556 A 1 
ATOM 4264 O OE2 . GLU A 0 556 . -20.477  -9.274  20.054   1.00 87.21 556 A 1 
ATOM 4265 N N   . TRP A 0 557 . -25.481  -11.856 21.310   1.00 89.57 557 A 1 
ATOM 4266 C CA  . TRP A 0 557 . -26.566  -11.531 22.237   1.00 89.57 557 A 1 
ATOM 4267 C C   . TRP A 0 557 . -26.117  -11.633 23.692   1.00 89.57 557 A 1 
ATOM 4268 C CB  . TRP A 0 557 . -27.793  -12.406 21.953   1.00 89.57 557 A 1 
ATOM 4269 O O   . TRP A 0 557 . -25.254  -12.446 24.041   1.00 89.57 557 A 1 
ATOM 4270 C CG  . TRP A 0 557 . -27.581  -13.878 22.130   1.00 89.57 557 A 1 
ATOM 4271 C CD1 . TRP A 0 557 . -27.178  -14.734 21.166   1.00 89.57 557 A 1 
ATOM 4272 C CD2 . TRP A 0 557 . -27.733  -14.676 23.340   1.00 89.57 557 A 1 
ATOM 4273 C CE2 . TRP A 0 557 . -27.394  -16.028 23.033   1.00 89.57 557 A 1 
ATOM 4274 C CE3 . TRP A 0 557 . -28.119  -14.393 24.667   1.00 89.57 557 A 1 
ATOM 4275 N NE1 . TRP A 0 557 . -27.072  -16.007 21.690   1.00 89.57 557 A 1 
ATOM 4276 C CH2 . TRP A 0 557 . -27.830  -16.731 25.310   1.00 89.57 557 A 1 
ATOM 4277 C CZ2 . TRP A 0 557 . -27.436  -17.049 23.997   1.00 89.57 557 A 1 
ATOM 4278 C CZ3 . TRP A 0 557 . -28.172  -15.407 25.639   1.00 89.57 557 A 1 
ATOM 4279 N N   . ASP A 0 558 . -26.723  -10.804 24.533   1.00 87.30 558 A 1 
ATOM 4280 C CA  . ASP A 0 558 . -26.610  -10.819 25.988   1.00 87.30 558 A 1 
ATOM 4281 C C   . ASP A 0 558 . -28.013  -10.813 26.603   1.00 87.30 558 A 1 
ATOM 4282 C CB  . ASP A 0 558 . -25.760  -9.629  26.473   1.00 87.30 558 A 1 
ATOM 4283 O O   . ASP A 0 558 . -28.920  -10.153 26.096   1.00 87.30 558 A 1 
ATOM 4284 C CG  . ASP A 0 558 . -25.302  -9.737  27.943   1.00 87.30 558 A 1 
ATOM 4285 O OD1 . ASP A 0 558 . -25.328  -10.838 28.545   1.00 87.30 558 A 1 
ATOM 4286 O OD2 . ASP A 0 558 . -24.773  -8.753  28.507   1.00 87.30 558 A 1 
ATOM 4287 N N   . ASN A 0 559 . -28.184  -11.580 27.674   1.00 86.40 559 A 1 
ATOM 4288 C CA  . ASN A 0 559 . -29.400  -11.645 28.472   1.00 86.40 559 A 1 
ATOM 4289 C C   . ASN A 0 559 . -29.034  -11.469 29.952   1.00 86.40 559 A 1 
ATOM 4290 C CB  . ASN A 0 559 . -30.114  -12.993 28.210   1.00 86.40 559 A 1 
ATOM 4291 O O   . ASN A 0 559 . -28.156  -12.199 30.432   1.00 86.40 559 A 1 
ATOM 4292 C CG  . ASN A 0 559 . -31.450  -13.026 28.927   1.00 86.40 559 A 1 
ATOM 4293 N ND2 . ASN A 0 559 . -32.134  -14.133 29.063   1.00 86.40 559 A 1 
ATOM 4294 O OD1 . ASN A 0 559 . -31.906  -12.025 29.389   1.00 86.40 559 A 1 
ATOM 4295 N N   . LYS A 0 560 . -29.682  -10.533 30.652   1.00 83.62 560 A 1 
ATOM 4296 C CA  . LYS A 0 560 . -29.585  -10.322 32.102   1.00 83.62 560 A 1 
ATOM 4297 C C   . LYS A 0 560 . -30.976  -10.439 32.712   1.00 83.62 560 A 1 
ATOM 4298 C CB  . LYS A 0 560 . -29.041  -8.925  32.444   1.00 83.62 560 A 1 
ATOM 4299 O O   . LYS A 0 560 . -31.827  -9.614  32.418   1.00 83.62 560 A 1 
ATOM 4300 C CG  . LYS A 0 560 . -27.705  -8.530  31.825   1.00 83.62 560 A 1 
ATOM 4301 C CD  . LYS A 0 560 . -26.602  -9.485  32.261   1.00 83.62 560 A 1 
ATOM 4302 C CE  . LYS A 0 560 . -25.281  -8.941  31.730   1.00 83.62 560 A 1 
ATOM 4303 N NZ  . LYS A 0 560 . -24.509  -9.993  31.051   1.00 83.62 560 A 1 
ATOM 4304 N N   . ASP A 0 561 . -31.135  -11.415 33.588   1.00 80.08 561 A 1 
ATOM 4305 C CA  . ASP A 0 561 . -32.351  -11.675 34.352   1.00 80.08 561 A 1 
ATOM 4306 C C   . ASP A 0 561 . -32.081  -11.268 35.811   1.00 80.08 561 A 1 
ATOM 4307 C CB  . ASP A 0 561 . -32.649  -13.171 34.153   1.00 80.08 561 A 1 
ATOM 4308 O O   . ASP A 0 561 . -31.183  -11.844 36.433   1.00 80.08 561 A 1 
ATOM 4309 C CG  . ASP A 0 561 . -33.844  -13.723 34.924   1.00 80.08 561 A 1 
ATOM 4310 O OD1 . ASP A 0 561 . -34.350  -13.009 35.810   1.00 80.08 561 A 1 
ATOM 4311 O OD2 . ASP A 0 561 . -34.128  -14.923 34.671   1.00 80.08 561 A 1 
ATOM 4312 N N   . ASP A 0 562 . -32.785  -10.242 36.310   1.00 79.71 562 A 1 
ATOM 4313 C CA  . ASP A 0 562 . -32.609  -9.596  37.624   1.00 79.71 562 A 1 
ATOM 4314 C C   . ASP A 0 562 . -33.906  -9.630  38.486   1.00 79.71 562 A 1 
ATOM 4315 C CB  . ASP A 0 562 . -32.039  -8.163  37.440   1.00 79.71 562 A 1 
ATOM 4316 O O   . ASP A 0 562 . -34.221  -8.696  39.248   1.00 79.71 562 A 1 
ATOM 4317 C CG  . ASP A 0 562 . -30.510  -8.005  37.343   1.00 79.71 562 A 1 
ATOM 4318 O OD1 . ASP A 0 562 . -29.743  -8.984  37.205   1.00 79.71 562 A 1 
ATOM 4319 O OD2 . ASP A 0 562 . -30.056  -6.849  37.541   1.00 79.71 562 A 1 
ATOM 4320 N N   . ASP A 0 563 . -34.659  -10.723 38.392   1.00 82.89 563 A 1 
ATOM 4321 C CA  . ASP A 0 563 . -35.952  -10.948 39.040   1.00 82.89 563 A 1 
ATOM 4322 C C   . ASP A 0 563 . -35.971  -10.808 40.577   1.00 82.89 563 A 1 
ATOM 4323 C CB  . ASP A 0 563 . -36.441  -12.351 38.647   1.00 82.89 563 A 1 
ATOM 4324 O O   . ASP A 0 563 . -35.064  -11.202 41.328   1.00 82.89 563 A 1 
ATOM 4325 C CG  . ASP A 0 563 . -37.122  -12.443 37.288   1.00 82.89 563 A 1 
ATOM 4326 O OD1 . ASP A 0 563 . -37.296  -11.362 36.690   1.00 82.89 563 A 1 
ATOM 4327 O OD2 . ASP A 0 563 . -37.645  -13.548 37.009   1.00 82.89 563 A 1 
ATOM 4328 N N   . LYS A 0 564 . -37.079  -10.255 41.104   1.00 82.19 564 A 1 
ATOM 4329 C CA  . LYS A 0 564 . -37.355  -10.165 42.553   1.00 82.19 564 A 1 
ATOM 4330 C C   . LYS A 0 564 . -38.815  -10.435 42.875   1.00 82.19 564 A 1 
ATOM 4331 C CB  . LYS A 0 564 . -36.951  -8.797  43.121   1.00 82.19 564 A 1 
ATOM 4332 O O   . LYS A 0 564 . -39.727  -9.825  42.325   1.00 82.19 564 A 1 
ATOM 4333 C CG  . LYS A 0 564 . -35.449  -8.540  42.999   1.00 82.19 564 A 1 
ATOM 4334 C CD  . LYS A 0 564 . -35.074  -7.136  43.466   1.00 82.19 564 A 1 
ATOM 4335 C CE  . LYS A 0 564 . -33.596  -6.949  43.113   1.00 82.19 564 A 1 
ATOM 4336 N NZ  . LYS A 0 564 . -33.367  -5.667  42.418   1.00 82.19 564 A 1 
ATOM 4337 N N   . TRP A 0 565 . -39.059  -11.252 43.897   1.00 83.45 565 A 1 
ATOM 4338 C CA  . TRP A 0 565 . -40.417  -11.591 44.328   1.00 83.45 565 A 1 
ATOM 4339 C C   . TRP A 0 565 . -40.573  -11.636 45.852   1.00 83.45 565 A 1 
ATOM 4340 C CB  . TRP A 0 565 . -40.842  -12.898 43.649   1.00 83.45 565 A 1 
ATOM 4341 O O   . TRP A 0 565 . -39.636  -11.906 46.610   1.00 83.45 565 A 1 
ATOM 4342 C CG  . TRP A 0 565 . -39.944  -14.065 43.914   1.00 83.45 565 A 1 
ATOM 4343 C CD1 . TRP A 0 565 . -38.917  -14.458 43.127   1.00 83.45 565 A 1 
ATOM 4344 C CD2 . TRP A 0 565 . -39.963  -14.988 45.041   1.00 83.45 565 A 1 
ATOM 4345 C CE2 . TRP A 0 565 . -38.911  -15.937 44.864   1.00 83.45 565 A 1 
ATOM 4346 C CE3 . TRP A 0 565 . -40.769  -15.115 46.195   1.00 83.45 565 A 1 
ATOM 4347 N NE1 . TRP A 0 565 . -38.304  -15.561 43.681   1.00 83.45 565 A 1 
ATOM 4348 C CH2 . TRP A 0 565 . -39.496  -17.062 46.933   1.00 83.45 565 A 1 
ATOM 4349 C CZ2 . TRP A 0 565 . -38.678  -16.965 45.791   1.00 83.45 565 A 1 
ATOM 4350 C CZ3 . TRP A 0 565 . -40.540  -16.139 47.133   1.00 83.45 565 A 1 
ATOM 4351 N N   . GLY A 0 566 . -41.797  -11.376 46.320   1.00 80.60 566 A 1 
ATOM 4352 C CA  . GLY A 0 566 . -42.165  -11.378 47.732   1.00 80.60 566 A 1 
ATOM 4353 C C   . GLY A 0 566 . -43.632  -11.739 47.979   1.00 80.60 566 A 1 
ATOM 4354 O O   . GLY A 0 566 . -44.541  -11.230 47.329   1.00 80.60 566 A 1 
ATOM 4355 N N   . ALA A 0 567 . -43.887  -12.597 48.965   1.00 77.15 567 A 1 
ATOM 4356 C CA  . ALA A 0 567 . -45.229  -12.995 49.378   1.00 77.15 567 A 1 
ATOM 4357 C C   . ALA A 0 567 . -45.386  -12.949 50.902   1.00 77.15 567 A 1 
ATOM 4358 C CB  . ALA A 0 567 . -45.557  -14.375 48.798   1.00 77.15 567 A 1 
ATOM 4359 O O   . ALA A 0 567 . -44.532  -13.412 51.663   1.00 77.15 567 A 1 
ATOM 4360 N N   . GLN A 0 568 . -46.514  -12.406 51.348   1.00 78.71 568 A 1 
ATOM 4361 C CA  . GLN A 0 568 . -46.894  -12.255 52.745   1.00 78.71 568 A 1 
ATOM 4362 C C   . GLN A 0 568 . -48.320  -12.776 52.944   1.00 78.71 568 A 1 
ATOM 4363 C CB  . GLN A 0 568 . -46.785  -10.782 53.165   1.00 78.71 568 A 1 
ATOM 4364 O O   . GLN A 0 568 . -49.251  -12.378 52.247   1.00 78.71 568 A 1 
ATOM 4365 C CG  . GLN A 0 568 . -45.371  -10.199 53.008   1.00 78.71 568 A 1 
ATOM 4366 C CD  . GLN A 0 568 . -45.306  -8.780  53.559   1.00 78.71 568 A 1 
ATOM 4367 N NE2 . GLN A 0 568 . -44.338  -8.447  54.380   1.00 78.71 568 A 1 
ATOM 4368 O OE1 . GLN A 0 568 . -46.136  -7.935  53.289   1.00 78.71 568 A 1 
ATOM 4369 N N   . ALA A 0 569 . -48.514  -13.665 53.911   1.00 74.47 569 A 1 
ATOM 4370 C CA  . ALA A 0 569 . -49.831  -14.178 54.269   1.00 74.47 569 A 1 
ATOM 4371 C C   . ALA A 0 569 . -50.008  -14.135 55.783   1.00 74.47 569 A 1 
ATOM 4372 C CB  . ALA A 0 569 . -49.994  -15.591 53.701   1.00 74.47 569 A 1 
ATOM 4373 O O   . ALA A 0 569 . -49.090  -14.502 56.518   1.00 74.47 569 A 1 
ATOM 4374 N N   . TRP A 0 570 . -51.182  -13.706 56.233   1.00 78.74 570 A 1 
ATOM 4375 C CA  . TRP A 0 570 . -51.551  -13.691 57.642   1.00 78.74 570 A 1 
ATOM 4376 C C   . TRP A 0 570 . -53.000  -14.134 57.826   1.00 78.74 570 A 1 
ATOM 4377 C CB  . TRP A 0 570 . -51.276  -12.309 58.251   1.00 78.74 570 A 1 
ATOM 4378 O O   . TRP A 0 570 . -53.847  -13.903 56.960   1.00 78.74 570 A 1 
ATOM 4379 C CG  . TRP A 0 570 . -52.016  -11.147 57.653   1.00 78.74 570 A 1 
ATOM 4380 C CD1 . TRP A 0 570 . -51.588  -10.385 56.620   1.00 78.74 570 A 1 
ATOM 4381 C CD2 . TRP A 0 570 . -53.311  -10.594 58.046   1.00 78.74 570 A 1 
ATOM 4382 C CE2 . TRP A 0 570 . -53.590  -9.467  57.217   1.00 78.74 570 A 1 
ATOM 4383 C CE3 . TRP A 0 570 . -54.282  -10.937 59.011   1.00 78.74 570 A 1 
ATOM 4384 N NE1 . TRP A 0 570 . -52.498  -9.376  56.377   1.00 78.74 570 A 1 
ATOM 4385 C CH2 . TRP A 0 570 . -55.732  -9.108  58.285   1.00 78.74 570 A 1 
ATOM 4386 C CZ2 . TRP A 0 570 . -54.779  -8.728  57.324   1.00 78.74 570 A 1 
ATOM 4387 C CZ3 . TRP A 0 570 . -55.481  -10.206 59.127   1.00 78.74 570 A 1 
ATOM 4388 N N   . GLY A 0 571 . -53.275  -14.778 58.956   1.00 75.84 571 A 1 
ATOM 4389 C CA  . GLY A 0 571 . -54.610  -15.230 59.319   1.00 75.84 571 A 1 
ATOM 4390 C C   . GLY A 0 571 . -54.792  -15.306 60.828   1.00 75.84 571 A 1 
ATOM 4391 O O   . GLY A 0 571 . -53.816  -15.431 61.574   1.00 75.84 571 A 1 
ATOM 4392 N N   . LYS A 0 572 . -56.044  -15.187 61.262   1.00 68.08 572 A 1 
ATOM 4393 C CA  . LYS A 0 572 . -56.474  -15.442 62.635   1.00 68.08 572 A 1 
ATOM 4394 C C   . LYS A 0 572 . -57.542  -16.515 62.586   1.00 68.08 572 A 1 
ATOM 4395 C CB  . LYS A 0 572 . -57.040  -14.177 63.289   1.00 68.08 572 A 1 
ATOM 4396 O O   . LYS A 0 572 . -58.587  -16.248 61.998   1.00 68.08 572 A 1 
ATOM 4397 C CG  . LYS A 0 572 . -56.047  -13.016 63.257   1.00 68.08 572 A 1 
ATOM 4398 C CD  . LYS A 0 572 . -56.512  -11.915 64.206   1.00 68.08 572 A 1 
ATOM 4399 C CE  . LYS A 0 572 . -55.507  -10.769 64.137   1.00 68.08 572 A 1 
ATOM 4400 N NZ  . LYS A 0 572 . -55.463  -10.046 65.420   1.00 68.08 572 A 1 
ATOM 4401 N N   . ASP A 0 573 . -57.244  -17.653 63.191   1.00 61.06 573 A 1 
ATOM 4402 C CA  . ASP A 0 573 . -58.228  -18.695 63.454   1.00 61.06 573 A 1 
ATOM 4403 C C   . ASP A 0 573 . -59.005  -18.316 64.727   1.00 61.06 573 A 1 
ATOM 4404 C CB  . ASP A 0 573 . -57.496  -20.036 63.547   1.00 61.06 573 A 1 
ATOM 4405 O O   . ASP A 0 573 . -58.387  -17.889 65.717   1.00 61.06 573 A 1 
ATOM 4406 C CG  . ASP A 0 573 . -58.427  -21.248 63.566   1.00 61.06 573 A 1 
ATOM 4407 O OD1 . ASP A 0 573 . -59.510  -21.110 64.171   1.00 61.06 573 A 1 
ATOM 4408 O OD2 . ASP A 0 573 . -57.944  -22.292 63.063   1.00 61.06 573 A 1 
ATOM 4409 N N   . ARG A 0 574 . -60.341  -18.341 64.686   1.00 52.44 574 A 1 
ATOM 4410 C CA  . ARG A 0 574 . -61.183  -18.042 65.859   1.00 52.44 574 A 1 
ATOM 4411 C C   . ARG A 0 574 . -62.180  -19.154 66.139   1.00 52.44 574 A 1 
ATOM 4412 C CB  . ARG A 0 574 . -61.879  -16.684 65.761   1.00 52.44 574 A 1 
ATOM 4413 O O   . ARG A 0 574 . -63.374  -18.890 66.310   1.00 52.44 574 A 1 
ATOM 4414 C CG  . ARG A 0 574 . -60.920  -15.507 65.622   1.00 52.44 574 A 1 
ATOM 4415 C CD  . ARG A 0 574 . -61.740  -14.227 65.796   1.00 52.44 574 A 1 
ATOM 4416 N NE  . ARG A 0 574 . -61.189  -13.135 64.986   1.00 52.44 574 A 1 
ATOM 4417 N NH1 . ARG A 0 574 . -62.786  -11.586 65.503   1.00 52.44 574 A 1 
ATOM 4418 N NH2 . ARG A 0 574 . -61.235  -11.103 63.977   1.00 52.44 574 A 1 
ATOM 4419 C CZ  . ARG A 0 574 . -61.732  -11.949 64.827   1.00 52.44 574 A 1 
ATOM 4420 N N   . ASP A 0 575 . -61.670  -20.354 66.329   1.00 50.18 575 A 1 
ATOM 4421 C CA  . ASP A 0 575 . -62.443  -21.469 66.842   1.00 50.18 575 A 1 
ATOM 4422 C C   . ASP A 0 575 . -63.077  -21.184 68.229   1.00 50.18 575 A 1 
ATOM 4423 C CB  . ASP A 0 575 . -61.536  -22.711 66.855   1.00 50.18 575 A 1 
ATOM 4424 O O   . ASP A 0 575 . -62.445  -20.853 69.241   1.00 50.18 575 A 1 
ATOM 4425 C CG  . ASP A 0 575 . -61.562  -23.537 65.568   1.00 50.18 575 A 1 
ATOM 4426 O OD1 . ASP A 0 575 . -62.643  -23.526 64.937   1.00 50.18 575 A 1 
ATOM 4427 O OD2 . ASP A 0 575 . -60.681  -24.416 65.421   1.00 50.18 575 A 1 
ATOM 4428 N N   . VAL A 0 576 . -64.404  -21.335 68.321   1.00 42.84 576 A 1 
ATOM 4429 C CA  . VAL A 0 576 . -65.120  -21.373 69.606   1.00 42.84 576 A 1 
ATOM 4430 C C   . VAL A 0 576 . -65.480  -22.823 69.914   1.00 42.84 576 A 1 
ATOM 4431 C CB  . VAL A 0 576 . -66.343  -20.434 69.628   1.00 42.84 576 A 1 
ATOM 4432 O O   . VAL A 0 576 . -66.470  -23.345 69.403   1.00 42.84 576 A 1 
ATOM 4433 C CG1 . VAL A 0 576 . -67.109  -20.526 70.964   1.00 42.84 576 A 1 
ATOM 4434 C CG2 . VAL A 0 576 . -65.951  -18.964 69.441   1.00 42.84 576 A 1 
ATOM 4435 N N   . TYR A 0 577 . -64.733  -23.461 70.825   1.00 38.80 577 A 1 
ATOM 4436 C CA  . TYR A 0 577 . -65.012  -24.817 71.324   1.00 38.80 577 A 1 
ATOM 4437 C C   . TYR A 0 577 . -66.383  -24.899 72.034   1.00 38.80 577 A 1 
ATOM 4438 C CB  . TYR A 0 577 . -63.848  -25.293 72.212   1.00 38.80 577 A 1 
ATOM 4439 O O   . TYR A 0 577 . -66.519  -24.736 73.252   1.00 38.80 577 A 1 
ATOM 4440 C CG  . TYR A 0 577 . -63.858  -26.783 72.524   1.00 38.80 577 A 1 
ATOM 4441 C CD1 . TYR A 0 577 . -64.436  -27.267 73.715   1.00 38.80 577 A 1 
ATOM 4442 C CD2 . TYR A 0 577 . -63.266  -27.686 71.620   1.00 38.80 577 A 1 
ATOM 4443 C CE1 . TYR A 0 577 . -64.415  -28.647 74.006   1.00 38.80 577 A 1 
ATOM 4444 C CE2 . TYR A 0 577 . -63.247  -29.066 71.901   1.00 38.80 577 A 1 
ATOM 4445 O OH  . TYR A 0 577 . -63.793  -30.879 73.380   1.00 38.80 577 A 1 
ATOM 4446 C CZ  . TYR A 0 577 . -63.816  -29.548 73.096   1.00 38.80 577 A 1 
ATOM 4447 N N   . GLY A 0 578 . -67.443  -25.127 71.256   1.00 39.42 578 A 1 
ATOM 4448 C CA  . GLY A 0 578 . -68.822  -25.260 71.712   1.00 39.42 578 A 1 
ATOM 4449 C C   . GLY A 0 578 . -69.160  -26.706 72.061   1.00 39.42 578 A 1 
ATOM 4450 O O   . GLY A 0 578 . -69.284  -27.556 71.186   1.00 39.42 578 A 1 
ATOM 4451 N N   . ALA A 0 579 . -69.343  -26.977 73.355   1.00 30.99 579 A 1 
ATOM 4452 C CA  . ALA A 0 579 . -69.750  -28.260 73.925   1.00 30.99 579 A 1 
ATOM 4453 C C   . ALA A 0 579 . -70.801  -29.015 73.080   1.00 30.99 579 A 1 
ATOM 4454 C CB  . ALA A 0 579 . -70.303  -27.958 75.327   1.00 30.99 579 A 1 
ATOM 4455 O O   . ALA A 0 579 . -71.984  -28.672 73.111   1.00 30.99 579 A 1 
ATOM 4456 N N   . SER A 0 580 . -70.402  -30.089 72.391   1.00 36.75 580 A 1 
ATOM 4457 C CA  . SER A 0 580 . -71.351  -31.041 71.812   1.00 36.75 580 A 1 
ATOM 4458 C C   . SER A 0 580 . -71.367  -32.354 72.595   1.00 36.75 580 A 1 
ATOM 4459 C CB  . SER A 0 580 . -71.202  -31.203 70.297   1.00 36.75 580 A 1 
ATOM 4460 O O   . SER A 0 580 . -70.362  -32.895 73.056   1.00 36.75 580 A 1 
ATOM 4461 O OG  . SER A 0 580 . -70.046  -31.927 69.962   1.00 36.75 580 A 1 
ATOM 4462 N N   . SER A 0 581 . -72.594  -32.805 72.820   1.00 36.18 581 A 1 
ATOM 4463 C CA  . SER A 0 581 . -72.996  -34.004 73.533   1.00 36.18 581 A 1 
ATOM 4464 C C   . SER A 0 581 . -72.347  -35.271 72.980   1.00 36.18 581 A 1 
ATOM 4465 C CB  . SER A 0 581 . -74.516  -34.121 73.379   1.00 36.18 581 A 1 
ATOM 4466 O O   . SER A 0 581 . -72.459  -35.558 71.793   1.00 36.18 581 A 1 
ATOM 4467 O OG  . SER A 0 581 . -74.874  -33.960 72.017   1.00 36.18 581 A 1 
ATOM 4468 N N   . PHE A 0 582 . -71.756  -36.045 73.890   1.00 27.59 582 A 1 
ATOM 4469 C CA  . PHE A 0 582 . -71.610  -37.503 73.886   1.00 27.59 582 A 1 
ATOM 4470 C C   . PHE A 0 582 . -71.994  -38.230 72.578   1.00 27.59 582 A 1 
ATOM 4471 C CB  . PHE A 0 582 . -72.448  -38.022 75.072   1.00 27.59 582 A 1 
ATOM 4472 O O   . PHE A 0 582 . -73.173  -38.424 72.286   1.00 27.59 582 A 1 
ATOM 4473 C CG  . PHE A 0 582 . -72.110  -39.421 75.544   1.00 27.59 582 A 1 
ATOM 4474 C CD1 . PHE A 0 582 . -72.866  -40.529 75.114   1.00 27.59 582 A 1 
ATOM 4475 C CD2 . PHE A 0 582 . -71.053  -39.608 76.455   1.00 27.59 582 A 1 
ATOM 4476 C CE1 . PHE A 0 582 . -72.566  -41.816 75.599   1.00 27.59 582 A 1 
ATOM 4477 C CE2 . PHE A 0 582 . -70.753  -40.894 76.937   1.00 27.59 582 A 1 
ATOM 4478 C CZ  . PHE A 0 582 . -71.511  -41.997 76.511   1.00 27.59 582 A 1 
ATOM 4479 N N   . GLY A 0 583 . -70.986  -38.750 71.868   1.00 33.74 583 A 1 
ATOM 4480 C CA  . GLY A 0 583 . -71.164  -39.926 71.012   1.00 33.74 583 A 1 
ATOM 4481 C C   . GLY A 0 583 . -71.180  -39.708 69.498   1.00 33.74 583 A 1 
ATOM 4482 O O   . GLY A 0 583 . -72.111  -40.142 68.830   1.00 33.74 583 A 1 
ATOM 4483 N N   . LYS A 0 584 . -70.096  -39.185 68.923   1.00 27.81 584 A 1 
ATOM 4484 C CA  . LYS A 0 584 . -69.544  -39.733 67.673   1.00 27.81 584 A 1 
ATOM 4485 C C   . LYS A 0 584 . -68.061  -39.393 67.611   1.00 27.81 584 A 1 
ATOM 4486 C CB  . LYS A 0 584 . -70.305  -39.233 66.424   1.00 27.81 584 A 1 
ATOM 4487 O O   . LYS A 0 584 . -67.684  -38.234 67.679   1.00 27.81 584 A 1 
ATOM 4488 C CG  . LYS A 0 584 . -70.998  -40.398 65.690   1.00 27.81 584 A 1 
ATOM 4489 C CD  . LYS A 0 584 . -71.766  -39.892 64.462   1.00 27.81 584 A 1 
ATOM 4490 C CE  . LYS A 0 584 . -72.609  -40.984 63.788   1.00 27.81 584 A 1 
ATOM 4491 N NZ  . LYS A 0 584 . -71.783  -41.893 62.956   1.00 27.81 584 A 1 
ATOM 4492 N N   . ALA A 0 585 . -67.235  -40.429 67.548   1.00 27.75 585 A 1 
ATOM 4493 C CA  . ALA A 0 585 . -65.799  -40.323 67.378   1.00 27.75 585 A 1 
ATOM 4494 C C   . ALA A 0 585 . -65.470  -39.528 66.101   1.00 27.75 585 A 1 
ATOM 4495 C CB  . ALA A 0 585 . -65.254  -41.759 67.330   1.00 27.75 585 A 1 
ATOM 4496 O O   . ALA A 0 585 . -65.533  -40.071 65.002   1.00 27.75 585 A 1 
ATOM 4497 N N   . ALA A 0 586 . -65.130  -38.250 66.254   1.00 30.18 586 A 1 
ATOM 4498 C CA  . ALA A 0 586 . -64.386  -37.467 65.276   1.00 30.18 586 A 1 
ATOM 4499 C C   . ALA A 0 586 . -62.900  -37.552 65.657   1.00 30.18 586 A 1 
ATOM 4500 C CB  . ALA A 0 586 . -64.944  -36.039 65.239   1.00 30.18 586 A 1 
ATOM 4501 O O   . ALA A 0 586 . -62.340  -36.626 66.225   1.00 30.18 586 A 1 
ATOM 4502 N N   . SER A 0 587 . -62.314  -38.742 65.495   1.00 39.24 587 A 1 
ATOM 4503 C CA  . SER A 0 587 . -60.871  -39.011 65.622   1.00 39.24 587 A 1 
ATOM 4504 C C   . SER A 0 587 . -60.625  -40.493 65.314   1.00 39.24 587 A 1 
ATOM 4505 C CB  . SER A 0 587 . -60.342  -38.643 67.023   1.00 39.24 587 A 1 
ATOM 4506 O O   . SER A 0 587 . -60.445  -41.303 66.217   1.00 39.24 587 A 1 
ATOM 4507 O OG  . SER A 0 587 . -59.000  -39.044 67.193   1.00 39.24 587 A 1 
ATOM 4508 N N   . ALA A 0 588 . -60.771  -40.882 64.042   1.00 37.04 588 A 1 
ATOM 4509 C CA  . ALA A 0 588 . -60.210  -42.117 63.465   1.00 37.04 588 A 1 
ATOM 4510 C C   . ALA A 0 588 . -60.580  -42.237 61.973   1.00 37.04 588 A 1 
ATOM 4511 C CB  . ALA A 0 588 . -60.650  -43.386 64.225   1.00 37.04 588 A 1 
ATOM 4512 O O   . ALA A 0 588 . -61.281  -43.166 61.573   1.00 37.04 588 A 1 
ATOM 4513 N N   . GLY A 0 589 . -60.137  -41.291 61.144   1.00 34.87 589 A 1 
ATOM 4514 C CA  . GLY A 0 589 . -60.244  -41.444 59.691   1.00 34.87 589 A 1 
ATOM 4515 C C   . GLY A 0 589 . -60.237  -40.131 58.929   1.00 34.87 589 A 1 
ATOM 4516 O O   . GLY A 0 589 . -61.277  -39.766 58.415   1.00 34.87 589 A 1 
ATOM 4517 N N   . ASP A 0 590 . -59.096  -39.432 58.924   1.00 31.15 590 A 1 
ATOM 4518 C CA  . ASP A 0 590 . -58.621  -38.625 57.776   1.00 31.15 590 A 1 
ATOM 4519 C C   . ASP A 0 590 . -57.174  -38.099 57.958   1.00 31.15 590 A 1 
ATOM 4520 C CB  . ASP A 0 590 . -59.631  -37.525 57.349   1.00 31.15 590 A 1 
ATOM 4521 O O   . ASP A 0 590 . -56.737  -37.166 57.292   1.00 31.15 590 A 1 
ATOM 4522 C CG  . ASP A 0 590 . -60.555  -37.969 56.194   1.00 31.15 590 A 1 
ATOM 4523 O OD1 . ASP A 0 590 . -60.230  -38.979 55.519   1.00 31.15 590 A 1 
ATOM 4524 O OD2 . ASP A 0 590 . -61.563  -37.268 55.961   1.00 31.15 590 A 1 
ATOM 4525 N N   . TYR A 0 591 . -56.362  -38.752 58.807   1.00 34.91 591 A 1 
ATOM 4526 C CA  . TYR A 0 591 . -54.935  -38.423 58.974   1.00 34.91 591 A 1 
ATOM 4527 C C   . TYR A 0 591 . -54.000  -39.143 57.976   1.00 34.91 591 A 1 
ATOM 4528 C CB  . TYR A 0 591 . -54.511  -38.603 60.444   1.00 34.91 591 A 1 
ATOM 4529 O O   . TYR A 0 591 . -52.790  -39.003 58.070   1.00 34.91 591 A 1 
ATOM 4530 C CG  . TYR A 0 591 . -53.331  -37.731 60.847   1.00 34.91 591 A 1 
ATOM 4531 C CD1 . TYR A 0 591 . -52.028  -38.264 60.897   1.00 34.91 591 A 1 
ATOM 4532 C CD2 . TYR A 0 591 . -53.539  -36.367 61.133   1.00 34.91 591 A 1 
ATOM 4533 C CE1 . TYR A 0 591 . -50.936  -37.437 61.227   1.00 34.91 591 A 1 
ATOM 4534 C CE2 . TYR A 0 591 . -52.451  -35.536 61.464   1.00 34.91 591 A 1 
ATOM 4535 O OH  . TYR A 0 591 . -50.089  -35.273 61.815   1.00 34.91 591 A 1 
ATOM 4536 C CZ  . TYR A 0 591 . -51.145  -36.071 61.508   1.00 34.91 591 A 1 
ATOM 4537 N N   . ASP A 0 592 . -54.523  -39.875 56.981   1.00 40.70 592 A 1 
ATOM 4538 C CA  . ASP A 0 592 . -53.691  -40.640 56.024   1.00 40.70 592 A 1 
ATOM 4539 C C   . ASP A 0 592 . -53.962  -40.348 54.535   1.00 40.70 592 A 1 
ATOM 4540 C CB  . ASP A 0 592 . -53.757  -42.147 56.354   1.00 40.70 592 A 1 
ATOM 4541 O O   . ASP A 0 592 . -53.442  -41.050 53.656   1.00 40.70 592 A 1 
ATOM 4542 C CG  . ASP A 0 592 . -52.661  -42.639 57.309   1.00 40.70 592 A 1 
ATOM 4543 O OD1 . ASP A 0 592 . -51.613  -41.972 57.434   1.00 40.70 592 A 1 
ATOM 4544 O OD2 . ASP A 0 592 . -52.857  -43.757 57.834   1.00 40.70 592 A 1 
ATOM 4545 N N   . MET A 0 593 . -54.726  -39.293 54.215   1.00 34.01 593 A 1 
ATOM 4546 C CA  . MET A 0 593 . -54.910  -38.863 52.820   1.00 34.01 593 A 1 
ATOM 4547 C C   . MET A 0 593 . -54.063  -37.638 52.435   1.00 34.01 593 A 1 
ATOM 4548 C CB  . MET A 0 593 . -56.404  -38.751 52.484   1.00 34.01 593 A 1 
ATOM 4549 O O   . MET A 0 593 . -53.640  -37.551 51.283   1.00 34.01 593 A 1 
ATOM 4550 C CG  . MET A 0 593 . -56.622  -38.815 50.966   1.00 34.01 593 A 1 
ATOM 4551 S SD  . MET A 0 593 . -58.314  -39.231 50.470   1.00 34.01 593 A 1 
ATOM 4552 C CE  . MET A 0 593 . -58.495  -38.136 49.040   1.00 34.01 593 A 1 
ATOM 4553 N N   . TYR A 0 594 . -53.677  -36.774 53.383   1.00 36.83 594 A 1 
ATOM 4554 C CA  . TYR A 0 594 . -52.826  -35.605 53.093   1.00 36.83 594 A 1 
ATOM 4555 C C   . TYR A 0 594 . -51.335  -35.949 52.901   1.00 36.83 594 A 1 
ATOM 4556 C CB  . TYR A 0 594 . -53.043  -34.521 54.162   1.00 36.83 594 A 1 
ATOM 4557 O O   . TYR A 0 594 . -50.614  -35.246 52.194   1.00 36.83 594 A 1 
ATOM 4558 C CG  . TYR A 0 594 . -53.255  -33.147 53.558   1.00 36.83 594 A 1 
ATOM 4559 C CD1 . TYR A 0 594 . -52.178  -32.250 53.418   1.00 36.83 594 A 1 
ATOM 4560 C CD2 . TYR A 0 594 . -54.541  -32.778 53.116   1.00 36.83 594 A 1 
ATOM 4561 C CE1 . TYR A 0 594 . -52.388  -30.979 52.846   1.00 36.83 594 A 1 
ATOM 4562 C CE2 . TYR A 0 594 . -54.751  -31.514 52.533   1.00 36.83 594 A 1 
ATOM 4563 O OH  . TYR A 0 594 . -53.894  -29.393 51.842   1.00 36.83 594 A 1 
ATOM 4564 C CZ  . TYR A 0 594 . -53.678  -30.612 52.400   1.00 36.83 594 A 1 
ATOM 4565 N N   . GLY A 0 595 . -50.874  -37.080 53.453   1.00 37.33 595 A 1 
ATOM 4566 C CA  . GLY A 0 595 . -49.510  -37.589 53.248   1.00 37.33 595 A 1 
ATOM 4567 C C   . GLY A 0 595 . -49.284  -38.290 51.901   1.00 37.33 595 A 1 
ATOM 4568 O O   . GLY A 0 595 . -48.141  -38.450 51.483   1.00 37.33 595 A 1 
ATOM 4569 N N   . ARG A 0 596 . -50.350  -38.690 51.188   1.00 41.01 596 A 1 
ATOM 4570 C CA  . ARG A 0 596 . -50.242  -39.331 49.861   1.00 41.01 596 A 1 
ATOM 4571 C C   . ARG A 0 596 . -50.663  -38.441 48.695   1.00 41.01 596 A 1 
ATOM 4572 C CB  . ARG A 0 596 . -50.962  -40.690 49.840   1.00 41.01 596 A 1 
ATOM 4573 O O   . ARG A 0 596 . -50.137  -38.634 47.603   1.00 41.01 596 A 1 
ATOM 4574 C CG  . ARG A 0 596 . -50.002  -41.817 50.256   1.00 41.01 596 A 1 
ATOM 4575 C CD  . ARG A 0 596 . -50.638  -43.202 50.102   1.00 41.01 596 A 1 
ATOM 4576 N NE  . ARG A 0 596 . -51.690  -43.430 51.107   1.00 41.01 596 A 1 
ATOM 4577 N NH1 . ARG A 0 596 . -52.222  -45.588 50.528   1.00 41.01 596 A 1 
ATOM 4578 N NH2 . ARG A 0 596 . -53.220  -44.609 52.284   1.00 41.01 596 A 1 
ATOM 4579 C CZ  . ARG A 0 596 . -52.372  -44.542 51.298   1.00 41.01 596 A 1 
ATOM 4580 N N   . SER A 0 597 . -51.529  -37.447 48.892   1.00 41.31 597 A 1 
ATOM 4581 C CA  . SER A 0 597 . -51.883  -36.505 47.820   1.00 41.31 597 A 1 
ATOM 4582 C C   . SER A 0 597 . -50.787  -35.463 47.550   1.00 41.31 597 A 1 
ATOM 4583 C CB  . SER A 0 597 . -53.232  -35.846 48.108   1.00 41.31 597 A 1 
ATOM 4584 O O   . SER A 0 597 . -50.583  -35.101 46.394   1.00 41.31 597 A 1 
ATOM 4585 O OG  . SER A 0 597 . -53.198  -35.236 49.379   1.00 41.31 597 A 1 
ATOM 4586 N N   . ASN A 0 598 . -49.983  -35.076 48.549   1.00 39.66 598 A 1 
ATOM 4587 C CA  . ASN A 0 598 . -48.827  -34.188 48.332   1.00 39.66 598 A 1 
ATOM 4588 C C   . ASN A 0 598 . -47.572  -34.893 47.782   1.00 39.66 598 A 1 
ATOM 4589 C CB  . ASN A 0 598 . -48.548  -33.364 49.603   1.00 39.66 598 A 1 
ATOM 4590 O O   . ASN A 0 598 . -46.686  -34.233 47.249   1.00 39.66 598 A 1 
ATOM 4591 C CG  . ASN A 0 598 . -49.033  -31.930 49.462   1.00 39.66 598 A 1 
ATOM 4592 N ND2 . ASN A 0 598 . -49.598  -31.359 50.498   1.00 39.66 598 A 1 
ATOM 4593 O OD1 . ASN A 0 598 . -48.919  -31.302 48.427   1.00 39.66 598 A 1 
ATOM 4594 N N   . ALA A 0 599 . -47.516  -36.229 47.807   1.00 40.87 599 A 1 
ATOM 4595 C CA  . ALA A 0 599 . -46.517  -36.986 47.046   1.00 40.87 599 A 1 
ATOM 4596 C C   . ALA A 0 599 . -46.921  -37.177 45.567   1.00 40.87 599 A 1 
ATOM 4597 C CB  . ALA A 0 599 . -46.262  -38.317 47.760   1.00 40.87 599 A 1 
ATOM 4598 O O   . ALA A 0 599 . -46.066  -37.448 44.729   1.00 40.87 599 A 1 
ATOM 4599 N N   . ALA A 0 600 . -48.207  -37.005 45.229   1.00 42.82 600 A 1 
ATOM 4600 C CA  . ALA A 0 600 . -48.708  -37.076 43.854   1.00 42.82 600 A 1 
ATOM 4601 C C   . ALA A 0 600 . -48.764  -35.702 43.154   1.00 42.82 600 A 1 
ATOM 4602 C CB  . ALA A 0 600 . -50.069  -37.779 43.875   1.00 42.82 600 A 1 
ATOM 4603 O O   . ALA A 0 600 . -48.661  -35.639 41.932   1.00 42.82 600 A 1 
ATOM 4604 N N   . ALA A 0 601 . -48.863  -34.600 43.905   1.00 37.59 601 A 1 
ATOM 4605 C CA  . ALA A 0 601 . -48.841  -33.243 43.346   1.00 37.59 601 A 1 
ATOM 4606 C C   . ALA A 0 601 . -47.426  -32.741 42.982   1.00 37.59 601 A 1 
ATOM 4607 C CB  . ALA A 0 601 . -49.560  -32.312 44.327   1.00 37.59 601 A 1 
ATOM 4608 O O   . ALA A 0 601 . -47.294  -31.799 42.208   1.00 37.59 601 A 1 
ATOM 4609 N N   . GLY A 0 602 . -46.366  -33.403 43.462   1.00 35.40 602 A 1 
ATOM 4610 C CA  . GLY A 0 602 . -44.972  -33.081 43.123   1.00 35.40 602 A 1 
ATOM 4611 C C   . GLY A 0 602 . -44.478  -33.606 41.766   1.00 35.40 602 A 1 
ATOM 4612 O O   . GLY A 0 602 . -43.313  -33.406 41.440   1.00 35.40 602 A 1 
ATOM 4613 N N   . ALA A 0 603 . -45.315  -34.288 40.973   1.00 42.23 603 A 1 
ATOM 4614 C CA  . ALA A 0 603 . -44.881  -34.927 39.722   1.00 42.23 603 A 1 
ATOM 4615 C C   . ALA A 0 603 . -45.760  -34.632 38.490   1.00 42.23 603 A 1 
ATOM 4616 C CB  . ALA A 0 603 . -44.719  -36.431 39.984   1.00 42.23 603 A 1 
ATOM 4617 O O   . ALA A 0 603 . -45.532  -35.213 37.431   1.00 42.23 603 A 1 
ATOM 4618 N N   . ALA A 0 604 . -46.744  -33.733 38.582   1.00 37.55 604 A 1 
ATOM 4619 C CA  . ALA A 0 604 . -47.723  -33.515 37.513   1.00 37.55 604 A 1 
ATOM 4620 C C   . ALA A 0 604 . -47.863  -32.039 37.103   1.00 37.55 604 A 1 
ATOM 4621 C CB  . ALA A 0 604 . -49.046  -34.182 37.914   1.00 37.55 604 A 1 
ATOM 4622 O O   . ALA A 0 604 . -48.963  -31.508 37.090   1.00 37.55 604 A 1 
ATOM 4623 N N   . SER A 0 605 . -46.754  -31.377 36.757   1.00 35.61 605 A 1 
ATOM 4624 C CA  . SER A 0 605 . -46.760  -30.211 35.851   1.00 35.61 605 A 1 
ATOM 4625 C C   . SER A 0 605 . -45.343  -29.877 35.363   1.00 35.61 605 A 1 
ATOM 4626 C CB  . SER A 0 605 . -47.440  -28.973 36.458   1.00 35.61 605 A 1 
ATOM 4627 O O   . SER A 0 605 . -44.862  -28.757 35.484   1.00 35.61 605 A 1 
ATOM 4628 O OG  . SER A 0 605 . -47.510  -27.962 35.474   1.00 35.61 605 A 1 
ATOM 4629 N N   . ALA A 0 606 . -44.652  -30.866 34.798   1.00 32.19 606 A 1 
ATOM 4630 C CA  . ALA A 0 606 . -43.532  -30.628 33.890   1.00 32.19 606 A 1 
ATOM 4631 C C   . ALA A 0 606 . -43.960  -31.102 32.496   1.00 32.19 606 A 1 
ATOM 4632 C CB  . ALA A 0 606 . -42.252  -31.273 34.433   1.00 32.19 606 A 1 
ATOM 4633 O O   . ALA A 0 606 . -43.427  -32.062 31.942   1.00 32.19 606 A 1 
ATOM 4634 N N   . SER A 0 607 . -44.989  -30.452 31.948   1.00 36.68 607 A 1 
ATOM 4635 C CA  . SER A 0 607 . -45.350  -30.562 30.535   1.00 36.68 607 A 1 
ATOM 4636 C C   . SER A 0 607 . -44.317  -29.784 29.720   1.00 36.68 607 A 1 
ATOM 4637 C CB  . SER A 0 607 . -46.789  -30.078 30.316   1.00 36.68 607 A 1 
ATOM 4638 O O   . SER A 0 607 . -44.568  -28.678 29.247   1.00 36.68 607 A 1 
ATOM 4639 O OG  . SER A 0 607 . -47.055  -29.865 28.949   1.00 36.68 607 A 1 
ATOM 4640 N N   . LYS A 0 608 . -43.129  -30.378 29.577   1.00 33.43 608 A 1 
ATOM 4641 C CA  . LYS A 0 608 . -42.185  -30.034 28.518   1.00 33.43 608 A 1 
ATOM 4642 C C   . LYS A 0 608 . -42.827  -30.389 27.181   1.00 33.43 608 A 1 
ATOM 4643 C CB  . LYS A 0 608 . -40.852  -30.780 28.697   1.00 33.43 608 A 1 
ATOM 4644 O O   . LYS A 0 608 . -42.930  -31.560 26.818   1.00 33.43 608 A 1 
ATOM 4645 C CG  . LYS A 0 608 . -39.938  -30.117 29.736   1.00 33.43 608 A 1 
ATOM 4646 C CD  . LYS A 0 608 . -38.531  -30.734 29.694   1.00 33.43 608 A 1 
ATOM 4647 C CE  . LYS A 0 608 . -37.601  -29.975 30.649   1.00 33.43 608 A 1 
ATOM 4648 N NZ  . LYS A 0 608 . -36.183  -30.384 30.490   1.00 33.43 608 A 1 
ATOM 4649 N N   . HIS A 0 609 . -43.241  -29.361 26.453   1.00 32.97 609 A 1 
ATOM 4650 C CA  . HIS A 0 609 . -43.390  -29.419 25.010   1.00 32.97 609 A 1 
ATOM 4651 C C   . HIS A 0 609 . -41.974  -29.348 24.423   1.00 32.97 609 A 1 
ATOM 4652 C CB  . HIS A 0 609 . -44.295  -28.261 24.556   1.00 32.97 609 A 1 
ATOM 4653 O O   . HIS A 0 609 . -41.267  -28.367 24.622   1.00 32.97 609 A 1 
ATOM 4654 C CG  . HIS A 0 609 . -45.110  -28.598 23.339   1.00 32.97 609 A 1 
ATOM 4655 C CD2 . HIS A 0 609 . -44.930  -28.132 22.064   1.00 32.97 609 A 1 
ATOM 4656 N ND1 . HIS A 0 609 . -46.226  -29.402 23.328   1.00 32.97 609 A 1 
ATOM 4657 C CE1 . HIS A 0 609 . -46.710  -29.423 22.076   1.00 32.97 609 A 1 
ATOM 4658 N NE2 . HIS A 0 609 . -45.941  -28.682 21.267   1.00 32.97 609 A 1 
ATOM 4659 N N   . GLY A 0 610 . -41.509  -30.430 23.806   1.00 31.95 610 A 1 
ATOM 4660 C CA  . GLY A 0 610 . -40.140  -30.513 23.298   1.00 31.95 610 A 1 
ATOM 4661 C C   . GLY A 0 610 . -39.761  -31.941 22.946   1.00 31.95 610 A 1 
ATOM 4662 O O   . GLY A 0 610 . -38.940  -32.560 23.617   1.00 31.95 610 A 1 
ATOM 4663 N N   . SER A 0 611 . -40.418  -32.478 21.917   1.00 29.19 611 A 1 
ATOM 4664 C CA  . SER A 0 611 . -40.058  -33.743 21.278   1.00 29.19 611 A 1 
ATOM 4665 C C   . SER A 0 611 . -38.641  -33.665 20.719   1.00 29.19 611 A 1 
ATOM 4666 C CB  . SER A 0 611 . -40.994  -34.033 20.094   1.00 29.19 611 A 1 
ATOM 4667 O O   . SER A 0 611 . -38.440  -33.096 19.652   1.00 29.19 611 A 1 
ATOM 4668 O OG  . SER A 0 611 . -42.227  -34.562 20.526   1.00 29.19 611 A 1 
ATOM 4669 N N   . VAL A 0 612 . -37.675  -34.296 21.383   1.00 33.99 612 A 1 
ATOM 4670 C CA  . VAL A 0 612 . -36.426  -34.713 20.737   1.00 33.99 612 A 1 
ATOM 4671 C C   . VAL A 0 612 . -36.091  -36.129 21.207   1.00 33.99 612 A 1 
ATOM 4672 C CB  . VAL A 0 612 . -35.258  -33.722 20.939   1.00 33.99 612 A 1 
ATOM 4673 O O   . VAL A 0 612 . -35.783  -36.377 22.369   1.00 33.99 612 A 1 
ATOM 4674 C CG1 . VAL A 0 612 . -34.130  -34.056 19.953   1.00 33.99 612 A 1 
ATOM 4675 C CG2 . VAL A 0 612 . -35.642  -32.256 20.687   1.00 33.99 612 A 1 
ATOM 4676 N N   . HIS A 0 613 . -36.221  -37.071 20.274   1.00 28.02 613 A 1 
ATOM 4677 C CA  . HIS A 0 613 . -35.709  -38.441 20.334   1.00 28.02 613 A 1 
ATOM 4678 C C   . HIS A 0 613 . -34.227  -38.437 20.773   1.00 28.02 613 A 1 
ATOM 4679 C CB  . HIS A 0 613 . -35.844  -39.016 18.904   1.00 28.02 613 A 1 
ATOM 4680 O O   . HIS A 0 613 . -33.445  -37.682 20.198   1.00 28.02 613 A 1 
ATOM 4681 C CG  . HIS A 0 613 . -36.790  -40.174 18.738   1.00 28.02 613 A 1 
ATOM 4682 C CD2 . HIS A 0 613 . -38.133  -40.210 19.005   1.00 28.02 613 A 1 
ATOM 4683 N ND1 . HIS A 0 613 . -36.456  -41.380 18.167   1.00 28.02 613 A 1 
ATOM 4684 C CE1 . HIS A 0 613 . -37.565  -42.132 18.105   1.00 28.02 613 A 1 
ATOM 4685 N NE2 . HIS A 0 613 . -38.610  -41.467 18.615   1.00 28.02 613 A 1 
ATOM 4686 N N   . PRO A 0 614 . -33.802  -39.319 21.701   1.00 31.34 614 A 1 
ATOM 4687 C CA  . PRO A 0 614 . -33.235  -40.571 21.206   1.00 31.34 614 A 1 
ATOM 4688 C C   . PRO A 0 614 . -33.543  -41.816 22.061   1.00 31.34 614 A 1 
ATOM 4689 C CB  . PRO A 0 614 . -31.725  -40.327 21.135   1.00 31.34 614 A 1 
ATOM 4690 O O   . PRO A 0 614 . -33.363  -41.875 23.272   1.00 31.34 614 A 1 
ATOM 4691 C CG  . PRO A 0 614 . -31.461  -39.375 22.300   1.00 31.34 614 A 1 
ATOM 4692 C CD  . PRO A 0 614 . -32.843  -38.845 22.698   1.00 31.34 614 A 1 
ATOM 4693 N N   . VAL A 0 615 . -33.975  -42.843 21.334   1.00 31.62 615 A 1 
ATOM 4694 C CA  . VAL A 0 615 . -33.669  -44.278 21.450   1.00 31.62 615 A 1 
ATOM 4695 C C   . VAL A 0 615 . -32.655  -44.669 22.545   1.00 31.62 615 A 1 
ATOM 4696 C CB  . VAL A 0 615 . -33.120  -44.735 20.072   1.00 31.62 615 A 1 
ATOM 4697 O O   . VAL A 0 615 . -31.475  -44.348 22.451   1.00 31.62 615 A 1 
ATOM 4698 C CG1 . VAL A 0 615 . -33.070  -46.264 19.959   1.00 31.62 615 A 1 
ATOM 4699 C CG2 . VAL A 0 615 . -33.966  -44.215 18.892   1.00 31.62 615 A 1 
ATOM 4700 N N   . GLY A 0 616 . -33.083  -45.488 23.513   1.00 31.44 616 A 1 
ATOM 4701 C CA  . GLY A 0 616 . -32.183  -46.110 24.491   1.00 31.44 616 A 1 
ATOM 4702 C C   . GLY A 0 616 . -32.892  -47.061 25.459   1.00 31.44 616 A 1 
ATOM 4703 O O   . GLY A 0 616 . -33.537  -46.644 26.408   1.00 31.44 616 A 1 
ATOM 4704 N N   . TYR A 0 617 . -32.779  -48.355 25.184   1.00 29.28 617 A 1 
ATOM 4705 C CA  . TYR A 0 617 . -33.338  -49.506 25.893   1.00 29.28 617 A 1 
ATOM 4706 C C   . TYR A 0 617 . -33.044  -49.576 27.409   1.00 29.28 617 A 1 
ATOM 4707 C CB  . TYR A 0 617 . -32.679  -50.740 25.246   1.00 29.28 617 A 1 
ATOM 4708 O O   . TYR A 0 617 . -31.904  -49.391 27.819   1.00 29.28 617 A 1 
ATOM 4709 C CG  . TYR A 0 617 . -33.100  -51.053 23.820   1.00 29.28 617 A 1 
ATOM 4710 C CD1 . TYR A 0 617 . -34.004  -52.109 23.601   1.00 29.28 617 A 1 
ATOM 4711 C CD2 . TYR A 0 617 . -32.581  -50.336 22.719   1.00 29.28 617 A 1 
ATOM 4712 C CE1 . TYR A 0 617 . -34.400  -52.442 22.294   1.00 29.28 617 A 1 
ATOM 4713 C CE2 . TYR A 0 617 . -32.993  -50.654 21.409   1.00 29.28 617 A 1 
ATOM 4714 O OH  . TYR A 0 617 . -34.304  -52.042 19.943   1.00 29.28 617 A 1 
ATOM 4715 C CZ  . TYR A 0 617 . -33.904  -51.712 21.197   1.00 29.28 617 A 1 
ATOM 4716 N N   . GLY A 0 618 . -34.003  -50.100 28.193   1.00 29.28 618 A 1 
ATOM 4717 C CA  . GLY A 0 618 . -33.666  -51.107 29.216   1.00 29.28 618 A 1 
ATOM 4718 C C   . GLY A 0 618 . -34.254  -50.993 30.633   1.00 29.28 618 A 1 
ATOM 4719 O O   . GLY A 0 618 . -33.706  -50.306 31.479   1.00 29.28 618 A 1 
ATOM 4720 N N   . LYS A 0 619 . -35.200  -51.909 30.910   1.00 29.79 619 A 1 
ATOM 4721 C CA  . LYS A 0 619 . -35.278  -52.809 32.093   1.00 29.79 619 A 1 
ATOM 4722 C C   . LYS A 0 619 . -36.009  -52.393 33.399   1.00 29.79 619 A 1 
ATOM 4723 C CB  . LYS A 0 619 . -33.889  -53.410 32.405   1.00 29.79 619 A 1 
ATOM 4724 O O   . LYS A 0 619 . -35.460  -51.740 34.267   1.00 29.79 619 A 1 
ATOM 4725 C CG  . LYS A 0 619 . -33.433  -54.430 31.347   1.00 29.79 619 A 1 
ATOM 4726 C CD  . LYS A 0 619 . -32.132  -55.123 31.780   1.00 29.79 619 A 1 
ATOM 4727 C CE  . LYS A 0 619 . -31.769  -56.291 30.853   1.00 29.79 619 A 1 
ATOM 4728 N NZ  . LYS A 0 619 . -32.584  -57.505 31.131   1.00 29.79 619 A 1 
ATOM 4729 N N   . HIS A 0 620 . -37.142  -53.098 33.578   1.00 29.55 620 A 1 
ATOM 4730 C CA  . HIS A 0 620 . -37.585  -53.925 34.730   1.00 29.55 620 A 1 
ATOM 4731 C C   . HIS A 0 620 . -38.128  -53.316 36.043   1.00 29.55 620 A 1 
ATOM 4732 C CB  . HIS A 0 620 . -36.536  -55.003 35.074   1.00 29.55 620 A 1 
ATOM 4733 O O   . HIS A 0 620 . -37.415  -52.651 36.776   1.00 29.55 620 A 1 
ATOM 4734 C CG  . HIS A 0 620 . -36.503  -56.170 34.123   1.00 29.55 620 A 1 
ATOM 4735 C CD2 . HIS A 0 620 . -35.466  -56.524 33.311   1.00 29.55 620 A 1 
ATOM 4736 N ND1 . HIS A 0 620 . -37.467  -57.141 33.986   1.00 29.55 620 A 1 
ATOM 4737 C CE1 . HIS A 0 620 . -37.029  -58.036 33.083   1.00 29.55 620 A 1 
ATOM 4738 N NE2 . HIS A 0 620 . -35.810  -57.693 32.626   1.00 29.55 620 A 1 
ATOM 4739 N N   . GLY A 0 621 . -39.327  -53.804 36.431   1.00 30.75 621 A 1 
ATOM 4740 C CA  . GLY A 0 621 . -39.784  -53.939 37.831   1.00 30.75 621 A 1 
ATOM 4741 C C   . GLY A 0 621 . -41.293  -53.701 38.056   1.00 30.75 621 A 1 
ATOM 4742 O O   . GLY A 0 621 . -41.654  -52.626 38.493   1.00 30.75 621 A 1 
ATOM 4743 N N   . TYR A 0 622 . -42.211  -54.535 37.543   1.00 28.31 622 A 1 
ATOM 4744 C CA  . TYR A 0 622 . -42.963  -55.622 38.232   1.00 28.31 622 A 1 
ATOM 4745 C C   . TYR A 0 622 . -44.145  -55.243 39.170   1.00 28.31 622 A 1 
ATOM 4746 C CB  . TYR A 0 622 . -42.054  -56.674 38.896   1.00 28.31 622 A 1 
ATOM 4747 O O   . TYR A 0 622 . -43.948  -54.631 40.210   1.00 28.31 622 A 1 
ATOM 4748 C CG  . TYR A 0 622 . -41.644  -57.805 37.973   1.00 28.31 622 A 1 
ATOM 4749 C CD1 . TYR A 0 622 . -42.544  -58.860 37.714   1.00 28.31 622 A 1 
ATOM 4750 C CD2 . TYR A 0 622 . -40.364  -57.814 37.388   1.00 28.31 622 A 1 
ATOM 4751 C CE1 . TYR A 0 622 . -42.170  -59.910 36.853   1.00 28.31 622 A 1 
ATOM 4752 C CE2 . TYR A 0 622 . -39.981  -58.869 36.538   1.00 28.31 622 A 1 
ATOM 4753 O OH  . TYR A 0 622 . -40.531  -60.938 35.447   1.00 28.31 622 A 1 
ATOM 4754 C CZ  . TYR A 0 622 . -40.889  -59.915 36.265   1.00 28.31 622 A 1 
ATOM 4755 N N   . GLY A 0 623 . -45.336  -55.790 38.831   1.00 34.13 623 A 1 
ATOM 4756 C CA  . GLY A 0 623 . -46.542  -56.010 39.676   1.00 34.13 623 A 1 
ATOM 4757 C C   . GLY A 0 623 . -47.797  -55.265 39.169   1.00 34.13 623 A 1 
ATOM 4758 O O   . GLY A 0 623 . -47.895  -54.074 39.409   1.00 34.13 623 A 1 
ATOM 4759 N N   . LYS A 0 624 . -48.744  -55.783 38.349   1.00 30.10 624 A 1 
ATOM 4760 C CA  . LYS A 0 624 . -49.669  -56.956 38.455   1.00 30.10 624 A 1 
ATOM 4761 C C   . LYS A 0 624 . -50.325  -57.057 39.852   1.00 30.10 624 A 1 
ATOM 4762 C CB  . LYS A 0 624 . -49.020  -58.285 38.008   1.00 30.10 624 A 1 
ATOM 4763 O O   . LYS A 0 624 . -49.586  -57.092 40.817   1.00 30.10 624 A 1 
ATOM 4764 C CG  . LYS A 0 624 . -48.980  -58.471 36.479   1.00 30.10 624 A 1 
ATOM 4765 C CD  . LYS A 0 624 . -48.433  -59.858 36.101   1.00 30.10 624 A 1 
ATOM 4766 C CE  . LYS A 0 624 . -48.423  -60.047 34.577   1.00 30.10 624 A 1 
ATOM 4767 N NZ  . LYS A 0 624 . -48.020  -61.425 34.193   1.00 30.10 624 A 1 
ATOM 4768 N N   . SER A 0 625 . -51.645  -57.154 40.070   1.00 29.66 625 A 1 
ATOM 4769 C CA  . SER A 0 625 . -52.777  -57.580 39.232   1.00 29.66 625 A 1 
ATOM 4770 C C   . SER A 0 625 . -54.155  -57.138 39.788   1.00 29.66 625 A 1 
ATOM 4771 C CB  . SER A 0 625 . -52.819  -59.114 39.207   1.00 29.66 625 A 1 
ATOM 4772 O O   . SER A 0 625 . -54.398  -57.197 40.986   1.00 29.66 625 A 1 
ATOM 4773 O OG  . SER A 0 625 . -52.963  -59.667 40.498   1.00 29.66 625 A 1 
ATOM 4774 N N   . TYR A 0 626 . -55.049  -56.796 38.861   1.00 26.78 626 A 1 
ATOM 4775 C CA  . TYR A 0 626 . -56.514  -56.963 38.778   1.00 26.78 626 A 1 
ATOM 4776 C C   . TYR A 0 626 . -57.255  -57.923 39.749   1.00 26.78 626 A 1 
ATOM 4777 C CB  . TYR A 0 626 . -56.756  -57.453 37.325   1.00 26.78 626 A 1 
ATOM 4778 O O   . TYR A 0 626 . -56.881  -59.083 39.903   1.00 26.78 626 A 1 
ATOM 4779 C CG  . TYR A 0 626 . -55.722  -58.464 36.814   1.00 26.78 626 A 1 
ATOM 4780 C CD1 . TYR A 0 626 . -54.556  -58.011 36.154   1.00 26.78 626 A 1 
ATOM 4781 C CD2 . TYR A 0 626 . -55.868  -59.839 37.084   1.00 26.78 626 A 1 
ATOM 4782 C CE1 . TYR A 0 626 . -53.526  -58.915 35.823   1.00 26.78 626 A 1 
ATOM 4783 C CE2 . TYR A 0 626 . -54.852  -60.751 36.733   1.00 26.78 626 A 1 
ATOM 4784 O OH  . TYR A 0 626 . -52.660  -61.154 35.837   1.00 26.78 626 A 1 
ATOM 4785 C CZ  . TYR A 0 626 . -53.669  -60.287 36.118   1.00 26.78 626 A 1 
ATOM 4786 N N   . SER A 0 627 . -58.390  -57.451 40.293   1.00 34.28 627 A 1 
ATOM 4787 C CA  . SER A 0 627 . -59.720  -58.118 40.430   1.00 34.28 627 A 1 
ATOM 4788 C C   . SER A 0 627 . -60.643  -57.182 41.251   1.00 34.28 627 A 1 
ATOM 4789 C CB  . SER A 0 627 . -59.650  -59.508 41.089   1.00 34.28 627 A 1 
ATOM 4790 O O   . SER A 0 627 . -60.308  -56.837 42.375   1.00 34.28 627 A 1 
ATOM 4791 O OG  . SER A 0 627 . -58.791  -59.549 42.206   1.00 34.28 627 A 1 
ATOM 4792 N N   . THR A 0 628 . -61.656  -56.476 40.729   1.00 27.36 628 A 1 
ATOM 4793 C CA  . THR A 0 628 . -63.020  -56.892 40.324   1.00 27.36 628 A 1 
ATOM 4794 C C   . THR A 0 628 . -63.637  -58.047 41.118   1.00 27.36 628 A 1 
ATOM 4795 C CB  . THR A 0 628 . -63.226  -57.115 38.808   1.00 27.36 628 A 1 
ATOM 4796 O O   . THR A 0 628 . -63.352  -59.200 40.824   1.00 27.36 628 A 1 
ATOM 4797 C CG2 . THR A 0 628 . -63.501  -55.797 38.083   1.00 27.36 628 A 1 
ATOM 4798 O OG1 . THR A 0 628 . -62.118  -57.702 38.175   1.00 27.36 628 A 1 
ATOM 4799 N N   . ALA A 0 629 . -64.558  -57.736 42.045   1.00 30.94 629 A 1 
ATOM 4800 C CA  . ALA A 0 629 . -65.971  -58.159 41.995   1.00 30.94 629 A 1 
ATOM 4801 C C   . ALA A 0 629 . -66.729  -57.907 43.321   1.00 30.94 629 A 1 
ATOM 4802 C CB  . ALA A 0 629 . -66.134  -59.637 41.604   1.00 30.94 629 A 1 
ATOM 4803 O O   . ALA A 0 629 . -66.341  -58.376 44.382   1.00 30.94 629 A 1 
ATOM 4804 N N   . GLN A 0 630 . -67.855  -57.198 43.180   1.00 27.94 630 A 1 
ATOM 4805 C CA  . GLN A 0 630 . -69.175  -57.452 43.781   1.00 27.94 630 A 1 
ATOM 4806 C C   . GLN A 0 630 . -69.340  -57.640 45.302   1.00 27.94 630 A 1 
ATOM 4807 C CB  . GLN A 0 630 . -69.871  -58.578 43.000   1.00 27.94 630 A 1 
ATOM 4808 O O   . GLN A 0 630 . -69.132  -58.703 45.873   1.00 27.94 630 A 1 
ATOM 4809 C CG  . GLN A 0 630 . -70.440  -58.044 41.675   1.00 27.94 630 A 1 
ATOM 4810 C CD  . GLN A 0 630 . -70.847  -59.142 40.701   1.00 27.94 630 A 1 
ATOM 4811 N NE2 . GLN A 0 630 . -71.839  -58.912 39.870   1.00 27.94 630 A 1 
ATOM 4812 O OE1 . GLN A 0 630 . -70.255  -60.202 40.622   1.00 27.94 630 A 1 
ATOM 4813 N N   . ALA A 0 631 . -69.925  -56.594 45.892   1.00 29.72 631 A 1 
ATOM 4814 C CA  . ALA A 0 631 . -71.226  -56.606 46.569   1.00 29.72 631 A 1 
ATOM 4815 C C   . ALA A 0 631 . -71.779  -57.969 47.038   1.00 29.72 631 A 1 
ATOM 4816 C CB  . ALA A 0 631 . -72.236  -55.922 45.629   1.00 29.72 631 A 1 
ATOM 4817 O O   . ALA A 0 631 . -72.308  -58.748 46.247   1.00 29.72 631 A 1 
ATOM 4818 N N   . ALA A 0 632 . -71.823  -58.145 48.359   1.00 34.46 632 A 1 
ATOM 4819 C CA  . ALA A 0 632 . -72.749  -59.046 49.029   1.00 34.46 632 A 1 
ATOM 4820 C C   . ALA A 0 632 . -73.473  -58.277 50.145   1.00 34.46 632 A 1 
ATOM 4821 C CB  . ALA A 0 632 . -72.001  -60.286 49.527   1.00 34.46 632 A 1 
ATOM 4822 O O   . ALA A 0 632 . -72.893  -57.919 51.168   1.00 34.46 632 A 1 
ATOM 4823 N N   . GLN A 0 633 . -74.754  -58.000 49.905   1.00 28.49 633 A 1 
ATOM 4824 C CA  . GLN A 0 633 . -75.742  -57.641 50.917   1.00 28.49 633 A 1 
ATOM 4825 C C   . GLN A 0 633 . -76.203  -58.916 51.642   1.00 28.49 633 A 1 
ATOM 4826 C CB  . GLN A 0 633 . -76.966  -57.006 50.227   1.00 28.49 633 A 1 
ATOM 4827 O O   . GLN A 0 633 . -76.634  -59.866 50.995   1.00 28.49 633 A 1 
ATOM 4828 C CG  . GLN A 0 633 . -76.784  -55.542 49.801   1.00 28.49 633 A 1 
ATOM 4829 C CD  . GLN A 0 633 . -77.942  -55.023 48.944   1.00 28.49 633 A 1 
ATOM 4830 N NE2 . GLN A 0 633 . -78.105  -53.725 48.821   1.00 28.49 633 A 1 
ATOM 4831 O OE1 . GLN A 0 633 . -78.713  -55.760 48.354   1.00 28.49 633 A 1 
ATOM 4832 N N   . ALA A 0 634 . -76.190  -58.903 52.973   1.00 35.09 634 A 1 
ATOM 4833 C CA  . ALA A 0 634 . -77.018  -59.741 53.848   1.00 35.09 634 A 1 
ATOM 4834 C C   . ALA A 0 634 . -77.142  -58.976 55.183   1.00 35.09 634 A 1 
ATOM 4835 C CB  . ALA A 0 634 . -76.366  -61.120 54.018   1.00 35.09 634 A 1 
ATOM 4836 O O   . ALA A 0 634 . -76.142  -58.711 55.837   1.00 35.09 634 A 1 
ATOM 4837 N N   . ALA A 0 635 . -78.256  -58.310 55.488   1.00 31.24 635 A 1 
ATOM 4838 C CA  . ALA A 0 635 . -79.528  -58.854 55.969   1.00 31.24 635 A 1 
ATOM 4839 C C   . ALA A 0 635 . -79.433  -59.544 57.350   1.00 31.24 635 A 1 
ATOM 4840 C CB  . ALA A 0 635 . -80.258  -59.687 54.908   1.00 31.24 635 A 1 
ATOM 4841 O O   . ALA A 0 635 . -79.086  -60.710 57.452   1.00 31.24 635 A 1 
ATOM 4842 N N   . SER A 0 636 . -79.831  -58.777 58.377   1.00 27.92 636 A 1 
ATOM 4843 C CA  . SER A 0 636 . -80.710  -59.152 59.501   1.00 27.92 636 A 1 
ATOM 4844 C C   . SER A 0 636 . -80.471  -60.477 60.243   1.00 27.92 636 A 1 
ATOM 4845 C CB  . SER A 0 636 . -82.156  -59.138 58.977   1.00 27.92 636 A 1 
ATOM 4846 O O   . SER A 0 636 . -80.839  -61.530 59.737   1.00 27.92 636 A 1 
ATOM 4847 O OG  . SER A 0 636 . -83.093  -59.234 60.033   1.00 27.92 636 A 1 
ATOM 4848 N N   . SER A 0 637 . -80.077  -60.397 61.526   1.00 30.38 637 A 1 
ATOM 4849 C CA  . SER A 0 637 . -80.908  -60.886 62.650   1.00 30.38 637 A 1 
ATOM 4850 C C   . SER A 0 637 . -80.208  -60.811 64.022   1.00 30.38 637 A 1 
ATOM 4851 C CB  . SER A 0 637 . -81.386  -62.341 62.481   1.00 30.38 637 A 1 
ATOM 4852 O O   . SER A 0 637 . -79.153  -61.401 64.196   1.00 30.38 637 A 1 
ATOM 4853 O OG  . SER A 0 637 . -80.318  -63.253 62.371   1.00 30.38 637 A 1 
ATOM 4854 N N   . LYS A 0 638 . -80.918  -60.200 64.987   1.00 27.06 638 A 1 
ATOM 4855 C CA  . LYS A 0 638 . -81.148  -60.606 66.399   1.00 27.06 638 A 1 
ATOM 4856 C C   . LYS A 0 638 . -80.004  -60.764 67.430   1.00 27.06 638 A 1 
ATOM 4857 C CB  . LYS A 0 638 . -82.020  -61.876 66.424   1.00 27.06 638 A 1 
ATOM 4858 O O   . LYS A 0 638 . -78.943  -61.293 67.157   1.00 27.06 638 A 1 
ATOM 4859 C CG  . LYS A 0 638 . -83.487  -61.602 66.068   1.00 27.06 638 A 1 
ATOM 4860 C CD  . LYS A 0 638 . -84.327  -62.856 66.336   1.00 27.06 638 A 1 
ATOM 4861 C CE  . LYS A 0 638 . -85.809  -62.580 66.063   1.00 27.06 638 A 1 
ATOM 4862 N NZ  . LYS A 0 638 . -86.646  -63.750 66.427   1.00 27.06 638 A 1 
ATOM 4863 N N   . GLN A 0 639 . -80.416  -60.454 68.676   1.00 29.73 639 A 1 
ATOM 4864 C CA  . GLN A 0 639 . -79.774  -60.618 69.999   1.00 29.73 639 A 1 
ATOM 4865 C C   . GLN A 0 639 . -78.628  -59.627 70.263   1.00 29.73 639 A 1 
ATOM 4866 C CB  . GLN A 0 639 . -79.403  -62.092 70.263   1.00 29.73 639 A 1 
ATOM 4867 O O   . GLN A 0 639 . -77.617  -59.651 69.590   1.00 29.73 639 A 1 
ATOM 4868 C CG  . GLN A 0 639 . -80.634  -62.906 70.687   1.00 29.73 639 A 1 
ATOM 4869 C CD  . GLN A 0 639 . -80.459  -64.405 70.482   1.00 29.73 639 A 1 
ATOM 4870 N NE2 . GLN A 0 639 . -80.190  -65.175 71.512   1.00 29.73 639 A 1 
ATOM 4871 O OE1 . GLN A 0 639 . -80.623  -64.917 69.390   1.00 29.73 639 A 1 
ATOM 4872 N N   . GLY A 0 640 . -78.723  -58.657 71.179   1.00 26.59 640 A 1 
ATOM 4873 C CA  . GLY A 0 640 . -79.327  -58.687 72.509   1.00 26.59 640 A 1 
ATOM 4874 C C   . GLY A 0 640 . -78.276  -59.165 73.506   1.00 26.59 640 A 1 
ATOM 4875 O O   . GLY A 0 640 . -78.084  -60.365 73.574   1.00 26.59 640 A 1 
ATOM 4876 N N   . TYR A 0 641 . -77.593  -58.238 74.191   1.00 26.27 641 A 1 
ATOM 4877 C CA  . TYR A 0 641 . -77.027  -58.306 75.556   1.00 26.27 641 A 1 
ATOM 4878 C C   . TYR A 0 641 . -76.015  -57.161 75.733   1.00 26.27 641 A 1 
ATOM 4879 C CB  . TYR A 0 641 . -76.352  -59.648 75.922   1.00 26.27 641 A 1 
ATOM 4880 O O   . TYR A 0 641 . -75.089  -57.029 74.941   1.00 26.27 641 A 1 
ATOM 4881 C CG  . TYR A 0 641 . -77.254  -60.554 76.751   1.00 26.27 641 A 1 
ATOM 4882 C CD1 . TYR A 0 641 . -77.448  -60.284 78.121   1.00 26.27 641 A 1 
ATOM 4883 C CD2 . TYR A 0 641 . -77.911  -61.656 76.171   1.00 26.27 641 A 1 
ATOM 4884 C CE1 . TYR A 0 641 . -78.331  -61.074 78.884   1.00 26.27 641 A 1 
ATOM 4885 C CE2 . TYR A 0 641 . -78.832  -62.416 76.911   1.00 26.27 641 A 1 
ATOM 4886 O OH  . TYR A 0 641 . -79.915  -62.884 78.984   1.00 26.27 641 A 1 
ATOM 4887 C CZ  . TYR A 0 641 . -79.044  -62.127 78.270   1.00 26.27 641 A 1 
ATOM 4888 N N   . GLY A 0 642 . -76.189  -56.339 76.773   1.00 32.51 642 A 1 
ATOM 4889 C CA  . GLY A 0 642 . -75.210  -55.309 77.134   1.00 32.51 642 A 1 
ATOM 4890 C C   . GLY A 0 642 . -75.792  -54.092 77.846   1.00 32.51 642 A 1 
ATOM 4891 O O   . GLY A 0 642 . -75.613  -52.969 77.392   1.00 32.51 642 A 1 
ATOM 4892 N N   . SER A 0 643 . -76.492  -54.301 78.963   1.00 27.94 643 A 1 
ATOM 4893 C CA  . SER A 0 643 . -76.643  -53.256 79.979   1.00 27.94 643 A 1 
ATOM 4894 C C   . SER A 0 643 . -75.249  -52.995 80.569   1.00 27.94 643 A 1 
ATOM 4895 C CB  . SER A 0 643 . -77.638  -53.749 81.045   1.00 27.94 643 A 1 
ATOM 4896 O O   . SER A 0 643 . -74.793  -53.774 81.401   1.00 27.94 643 A 1 
ATOM 4897 O OG  . SER A 0 643 . -77.768  -52.854 82.129   1.00 27.94 643 A 1 
ATOM 4898 N N   . HIS A 0 644 . -74.541  -51.965 80.089   1.00 31.99 644 A 1 
ATOM 4899 C CA  . HIS A 0 644 . -73.343  -51.440 80.752   1.00 31.99 644 A 1 
ATOM 4900 C C   . HIS A 0 644 . -73.700  -50.125 81.443   1.00 31.99 644 A 1 
ATOM 4901 C CB  . HIS A 0 644 . -72.128  -51.319 79.820   1.00 31.99 644 A 1 
ATOM 4902 O O   . HIS A 0 644 . -74.234  -49.191 80.845   1.00 31.99 644 A 1 
ATOM 4903 C CG  . HIS A 0 644 . -70.821  -51.391 80.586   1.00 31.99 644 A 1 
ATOM 4904 C CD2 . HIS A 0 644 . -70.147  -52.545 80.893   1.00 31.99 644 A 1 
ATOM 4905 N ND1 . HIS A 0 644 . -70.102  -50.351 81.151   1.00 31.99 644 A 1 
ATOM 4906 C CE1 . HIS A 0 644 . -69.034  -50.874 81.773   1.00 31.99 644 A 1 
ATOM 4907 N NE2 . HIS A 0 644 . -69.022  -52.213 81.649   1.00 31.99 644 A 1 
ATOM 4908 N N   . SER A 0 645 . -73.479  -50.125 82.748   1.00 29.50 645 A 1 
ATOM 4909 C CA  . SER A 0 645 . -73.835  -49.089 83.701   1.00 29.50 645 A 1 
ATOM 4910 C C   . SER A 0 645 . -72.713  -48.053 83.786   1.00 29.50 645 A 1 
ATOM 4911 C CB  . SER A 0 645 . -74.051  -49.806 85.045   1.00 29.50 645 A 1 
ATOM 4912 O O   . SER A 0 645 . -71.792  -48.256 84.561   1.00 29.50 645 A 1 
ATOM 4913 O OG  . SER A 0 645 . -74.148  -48.900 86.120   1.00 29.50 645 A 1 
ATOM 4914 N N   . ASP A 0 646 . -72.818  -46.934 83.061   1.00 34.34 646 A 1 
ATOM 4915 C CA  . ASP A 0 646 . -71.937  -45.758 83.249   1.00 34.34 646 A 1 
ATOM 4916 C C   . ASP A 0 646 . -72.711  -44.435 83.435   1.00 34.34 646 A 1 
ATOM 4917 C CB  . ASP A 0 646 . -70.848  -45.695 82.164   1.00 34.34 646 A 1 
ATOM 4918 O O   . ASP A 0 646 . -72.183  -43.334 83.291   1.00 34.34 646 A 1 
ATOM 4919 C CG  . ASP A 0 646 . -69.702  -46.661 82.476   1.00 34.34 646 A 1 
ATOM 4920 O OD1 . ASP A 0 646 . -69.167  -46.572 83.602   1.00 34.34 646 A 1 
ATOM 4921 O OD2 . ASP A 0 646 . -69.395  -47.490 81.589   1.00 34.34 646 A 1 
ATOM 4922 N N   . ALA A 0 647 . -73.977  -44.514 83.857   1.00 38.42 647 A 1 
ATOM 4923 C CA  . ALA A 0 647 . -74.816  -43.344 84.146   1.00 38.42 647 A 1 
ATOM 4924 C C   . ALA A 0 647 . -74.484  -42.628 85.480   1.00 38.42 647 A 1 
ATOM 4925 C CB  . ALA A 0 647 . -76.290  -43.759 84.035   1.00 38.42 647 A 1 
ATOM 4926 O O   . ALA A 0 647 . -75.341  -41.948 86.044   1.00 38.42 647 A 1 
ATOM 4927 N N   . GLN A 0 648 . -73.270  -42.772 86.028   1.00 35.83 648 A 1 
ATOM 4928 C CA  . GLN A 0 648 . -72.921  -42.215 87.347   1.00 35.83 648 A 1 
ATOM 4929 C C   . GLN A 0 648 . -71.728  -41.247 87.371   1.00 35.83 648 A 1 
ATOM 4930 C CB  . GLN A 0 648 . -72.831  -43.344 88.389   1.00 35.83 648 A 1 
ATOM 4931 O O   . GLN A 0 648 . -71.468  -40.664 88.422   1.00 35.83 648 A 1 
ATOM 4932 C CG  . GLN A 0 648 . -74.241  -43.842 88.760   1.00 35.83 648 A 1 
ATOM 4933 C CD  . GLN A 0 648 . -74.238  -44.992 89.759   1.00 35.83 648 A 1 
ATOM 4934 N NE2 . GLN A 0 648 . -75.348  -45.266 90.409   1.00 35.83 648 A 1 
ATOM 4935 O OE1 . GLN A 0 648 . -73.261  -45.679 89.976   1.00 35.83 648 A 1 
ATOM 4936 N N   . ALA A 0 649 . -71.082  -40.947 86.241   1.00 33.50 649 A 1 
ATOM 4937 C CA  . ALA A 0 649 . -69.972  -39.984 86.216   1.00 33.50 649 A 1 
ATOM 4938 C C   . ALA A 0 649 . -70.385  -38.503 86.024   1.00 33.50 649 A 1 
ATOM 4939 C CB  . ALA A 0 649 . -68.937  -40.454 85.190   1.00 33.50 649 A 1 
ATOM 4940 O O   . ALA A 0 649 . -69.517  -37.638 85.980   1.00 33.50 649 A 1 
ATOM 4941 N N   . SER A 0 650 . -71.681  -38.158 85.933   1.00 40.40 650 A 1 
ATOM 4942 C CA  . SER A 0 650 . -72.112  -36.791 85.560   1.00 40.40 650 A 1 
ATOM 4943 C C   . SER A 0 650 . -72.584  -35.884 86.710   1.00 40.40 650 A 1 
ATOM 4944 C CB  . SER A 0 650 . -73.098  -36.812 84.378   1.00 40.40 650 A 1 
ATOM 4945 O O   . SER A 0 650 . -73.358  -34.956 86.463   1.00 40.40 650 A 1 
ATOM 4946 O OG  . SER A 0 650 . -74.441  -36.727 84.808   1.00 40.40 650 A 1 
ATOM 4947 N N   . ARG A 0 651 . -72.188  -36.121 87.971   1.00 34.41 651 A 1 
ATOM 4948 C CA  . ARG A 0 651 . -72.684  -35.279 89.084   1.00 34.41 651 A 1 
ATOM 4949 C C   . ARG A 0 651 . -71.715  -34.323 89.759   1.00 34.41 651 A 1 
ATOM 4950 C CB  . ARG A 0 651 . -73.600  -36.053 90.051   1.00 34.41 651 A 1 
ATOM 4951 O O   . ARG A 0 651 . -72.219  -33.500 90.504   1.00 34.41 651 A 1 
ATOM 4952 C CG  . ARG A 0 651 . -75.029  -36.105 89.474   1.00 34.41 651 A 1 
ATOM 4953 C CD  . ARG A 0 651 . -76.099  -36.366 90.537   1.00 34.41 651 A 1 
ATOM 4954 N NE  . ARG A 0 651 . -76.079  -37.754 91.027   1.00 34.41 651 A 1 
ATOM 4955 N NH1 . ARG A 0 651 . -78.025  -37.639 92.240   1.00 34.41 651 A 1 
ATOM 4956 N NH2 . ARG A 0 651 . -76.907  -39.569 92.121   1.00 34.41 651 A 1 
ATOM 4957 C CZ  . ARG A 0 651 . -77.000  -38.312 91.791   1.00 34.41 651 A 1 
ATOM 4958 N N   . ASN A 0 652 . -70.415  -34.310 89.467   1.00 30.70 652 A 1 
ATOM 4959 C CA  . ASN A 0 652 . -69.519  -33.313 90.071   1.00 30.70 652 A 1 
ATOM 4960 C C   . ASN A 0 652 . -68.316  -32.978 89.173   1.00 30.70 652 A 1 
ATOM 4961 C CB  . ASN A 0 652 . -69.031  -33.840 91.442   1.00 30.70 652 A 1 
ATOM 4962 O O   . ASN A 0 652 . -67.264  -33.586 89.329   1.00 30.70 652 A 1 
ATOM 4963 C CG  . ASN A 0 652 . -70.059  -33.813 92.561   1.00 30.70 652 A 1 
ATOM 4964 N ND2 . ASN A 0 652 . -70.088  -34.827 93.392   1.00 30.70 652 A 1 
ATOM 4965 O OD1 . ASN A 0 652 . -70.802  -32.872 92.760   1.00 30.70 652 A 1 
ATOM 4966 N N   . HIS A 0 653 . -68.423  -31.983 88.287   1.00 33.03 653 A 1 
ATOM 4967 C CA  . HIS A 0 653 . -67.275  -31.114 88.003   1.00 33.03 653 A 1 
ATOM 4968 C C   . HIS A 0 653 . -67.723  -29.773 87.418   1.00 33.03 653 A 1 
ATOM 4969 C CB  . HIS A 0 653 . -66.193  -31.781 87.133   1.00 33.03 653 A 1 
ATOM 4970 O O   . HIS A 0 653 . -68.578  -29.711 86.538   1.00 33.03 653 A 1 
ATOM 4971 C CG  . HIS A 0 653 . -64.825  -31.573 87.738   1.00 33.03 653 A 1 
ATOM 4972 C CD2 . HIS A 0 653 . -64.245  -32.331 88.721   1.00 33.03 653 A 1 
ATOM 4973 N ND1 . HIS A 0 653 . -63.966  -30.530 87.471   1.00 33.03 653 A 1 
ATOM 4974 C CE1 . HIS A 0 653 . -62.887  -30.669 88.262   1.00 33.03 653 A 1 
ATOM 4975 N NE2 . HIS A 0 653 . -63.021  -31.742 89.055   1.00 33.03 653 A 1 
ATOM 4976 N N   . ALA A 0 654 . -67.158  -28.701 87.969   1.00 35.37 654 A 1 
ATOM 4977 C CA  . ALA A 0 654 . -67.385  -27.323 87.570   1.00 35.37 654 A 1 
ATOM 4978 C C   . ALA A 0 654 . -67.102  -27.121 86.073   1.00 35.37 654 A 1 
ATOM 4979 C CB  . ALA A 0 654 . -66.481  -26.446 88.445   1.00 35.37 654 A 1 
ATOM 4980 O O   . ALA A 0 654 . -66.130  -27.660 85.545   1.00 35.37 654 A 1 
ATOM 4981 N N   . ALA A 0 655 . -67.963  -26.335 85.420   1.00 37.80 655 A 1 
ATOM 4982 C CA  . ALA A 0 655 . -67.862  -25.951 84.019   1.00 37.80 655 A 1 
ATOM 4983 C C   . ALA A 0 655 . -66.446  -25.451 83.691   1.00 37.80 655 A 1 
ATOM 4984 C CB  . ALA A 0 655 . -68.921  -24.869 83.757   1.00 37.80 655 A 1 
ATOM 4985 O O   . ALA A 0 655 . -65.995  -24.445 84.243   1.00 37.80 655 A 1 
ATOM 4986 N N   . ALA A 0 656 . -65.752  -26.167 82.805   1.00 33.25 656 A 1 
ATOM 4987 C CA  . ALA A 0 656 . -64.503  -25.706 82.223   1.00 33.25 656 A 1 
ATOM 4988 C C   . ALA A 0 656 . -64.765  -24.354 81.545   1.00 33.25 656 A 1 
ATOM 4989 C CB  . ALA A 0 656 . -63.982  -26.769 81.248   1.00 33.25 656 A 1 
ATOM 4990 O O   . ALA A 0 656 . -65.649  -24.220 80.699   1.00 33.25 656 A 1 
ATOM 4991 N N   . ARG A 0 657 . -64.053  -23.322 81.994   1.00 34.26 657 A 1 
ATOM 4992 C CA  . ARG A 0 657 . -64.150  -21.974 81.444   1.00 34.26 657 A 1 
ATOM 4993 C C   . ARG A 0 657 . -63.564  -22.008 80.032   1.00 34.26 657 A 1 
ATOM 4994 C CB  . ARG A 0 657 . -63.430  -21.029 82.418   1.00 34.26 657 A 1 
ATOM 4995 O O   . ARG A 0 657 . -62.390  -22.325 79.898   1.00 34.26 657 A 1 
ATOM 4996 C CG  . ARG A 0 657 . -63.635  -19.538 82.123   1.00 34.26 657 A 1 
ATOM 4997 C CD  . ARG A 0 657 . -63.396  -18.751 83.420   1.00 34.26 657 A 1 
ATOM 4998 N NE  . ARG A 0 657 . -63.432  -17.292 83.205   1.00 34.26 657 A 1 
ATOM 4999 N NH1 . ARG A 0 657 . -65.013  -16.709 84.779   1.00 34.26 657 A 1 
ATOM 5000 N NH2 . ARG A 0 657 . -63.940  -15.121 83.638   1.00 34.26 657 A 1 
ATOM 5001 C CZ  . ARG A 0 657 . -64.129  -16.389 83.873   1.00 34.26 657 A 1
[truncated: 67,077 more chars]
