# Supplementary material for: Self-assembling proteins compose the chemically resistant shell biomaterial of planktonic tintinnid ciliates
Source: Nat Commun. 2026 Jun 13;17:7507. doi: 10.1038/s41467-026-74402-4 (PMC13408134; doi:10.1038/s41467-026-74402-4)
Supplement: Supplementary file 6 — Supplementary Data 16 [file 41467_2026_74402_MOESM6_ESM.zip › AF2_structure_models/Pacific_74.cif]

data_0
#
_entry.id   0
#
_struct_asym.id          A
_struct_asym.entity_id   0
#
_entity_poly.entity_id        0
_entity_poly.type             polypeptide(L)
_entity_poly.pdbx_strand_id   A
#
_entity.id     0
_entity.type   polymer
#
loop_
_entity_poly_seq.entity_id
_entity_poly_seq.num
_entity_poly_seq.mon_id
0 1   MET 
0 2   LYS 
0 3   SER 
0 4   PHE 
0 5   ALA 
0 6   PHE 
0 7   ALA 
0 8   LEU 
0 9   LEU 
0 10  VAL 
0 11  ALA 
0 12  SER 
0 13  ILE 
0 14  ASP 
0 15  ALA 
0 16  SER 
0 17  SER 
0 18  ARG 
0 19  TYR 
0 20  GLY 
0 21  GLY 
0 22  HIS 
0 23  GLY 
0 24  HIS 
0 25  GLN 
0 26  GLN 
0 27  SER 
0 28  TYR 
0 29  HIS 
0 30  ALA 
0 31  PRO 
0 32  ALA 
0 33  PRO 
0 34  LYS 
0 35  VAL 
0 36  THR 
0 37  VAL 
0 38  THR 
0 39  LYS 
0 40  THR 
0 41  PRO 
0 42  GLY 
0 43  TYR 
0 44  ALA 
0 45  ALA 
0 46  GLN 
0 47  GLY 
0 48  ALA 
0 49  SER 
0 50  LYS 
0 51  GLN 
0 52  ASN 
0 53  ARG 
0 54  GLN 
0 55  ALA 
0 56  ALA 
0 57  GLU 
0 58  GLN 
0 59  ARG 
0 60  SER 
0 61  ALA 
0 62  SER 
0 63  ASP 
0 64  PHE 
0 65  ASP 
0 66  ALA 
0 67  TYR 
0 68  GLY 
0 69  ARG 
0 70  ASP 
0 71  GLN 
0 72  ASP 
0 73  LEU 
0 74  SER 
0 75  ILE 
0 76  GLU 
0 77  GLU 
0 78  SER 
0 79  TYR 
0 80  GLY 
0 81  ARG 
0 82  THR 
0 83  ASN 
0 84  ALA 
0 85  LYS 
0 86  SER 
0 87  TYR 
0 88  ALA 
0 89  ALA 
0 90  GLU 
0 91  SER 
0 92  TYR 
0 93  ASP 
0 94  GLU 
0 95  TRP 
0 96  ASP 
0 97  ASN 
0 98  THR 
0 99  ASP 
0 100 ASP 
0 101 ASP 
0 102 LYS 
0 103 TRP 
0 104 GLY 
0 105 ALA 
0 106 GLN 
0 107 ALA 
0 108 TRP 
0 109 GLY 
0 110 GLN 
0 111 ASP 
0 112 ARG 
0 113 ASP 
0 114 VAL 
0 115 TYR 
0 116 GLY 
0 117 ALA 
0 118 SER 
0 119 SER 
0 120 TYR 
0 121 GLY 
0 122 LYS 
0 123 ALA 
0 124 ALA 
0 125 SER 
0 126 SER 
0 127 GLY 
0 128 ASP 
0 129 TYR 
0 130 ASP 
0 131 GLN 
0 132 TYR 
0 133 ALA 
0 134 LYS 
0 135 ALA 
0 136 GLY 
0 137 LYS 
0 138 ALA 
0 139 GLN 
0 140 GLN 
0 141 SER 
0 142 ALA 
0 143 HIS 
0 144 ALA 
0 145 ALA 
0 146 GLY 
0 147 HIS 
0 148 GLY 
0 149 ALA 
0 150 ALA 
0 151 ALA 
0 152 SER 
0 153 GLN 
0 154 TYR 
0 155 ALA 
0 156 LYS 
0 157 GLY 
0 158 GLN 
0 159 TYR 
0 160 GLY 
0 161 ALA 
0 162 SER 
0 163 ALA 
0 164 GLY 
0 165 GLN 
0 166 VAL 
0 167 TRP 
0 168 LYS 
0 169 GLY 
0 170 ALA 
0 171 SER 
0 172 ALA 
0 173 GLY 
0 174 TYR 
0 175 GLY 
0 176 ALA 
0 177 ALA 
0 178 GLN 
0 179 GLY 
0 180 GLY 
0 181 TYR 
0 182 ASP 
0 183 ASN 
0 184 ASP 
0 185 VAL 
0 186 TRP 
0 187 ALA 
0 188 LYS 
0 189 GLN 
0 190 ALA 
0 191 TYR 
0 192 GLY 
0 193 SER 
0 194 ASP 
0 195 TYR 
0 196 ASP 
0 197 SER 
0 198 ARG 
0 199 TRP 
0 200 GLY 
0 201 LYS 
0 202 SER 
0 203 TYR 
0 204 ASP 
0 205 SER 
0 206 VAL 
0 207 GLU 
0 208 ALA 
0 209 LYS 
0 210 SER 
0 211 TYR 
0 212 ASP 
0 213 ASN 
0 214 GLU 
0 215 ASN 
0 216 TYR 
0 217 ALA 
0 218 LYS 
0 219 ARG 
0 220 VAL 
0 221 ARG 
0 222 ALA 
0 223 ASP 
0 224 ASP 
0 225 ASP 
0 226 GLN 
0 227 TRP 
0 228 ALA 
0 229 GLU 
0 230 ASP 
0 231 TYR 
0 232 ASP 
0 233 ARG 
0 234 TYR 
0 235 ASP 
0 236 ALA 
0 237 GLY 
0 238 GLU 
0 239 GLY 
0 240 ASP 
0 241 ALA 
0 242 TYR 
0 243 GLY 
0 244 LYS 
0 245 ALA 
0 246 ALA 
0 247 SER 
0 248 ALA 
0 249 SER 
0 250 GLU 
0 251 TRP 
0 252 GLY 
0 253 GLN 
0 254 GLN 
0 255 LYS 
0 256 GLY 
0 257 TYR 
0 258 GLY 
0 259 LYS 
0 260 GLY 
0 261 LYS 
0 262 GLY 
0 263 GLY 
0 264 ASP 
0 265 ARG 
0 266 SER 
0 267 ALA 
0 268 ALA 
0 269 SER 
0 270 LYS 
0 271 ALA 
0 272 TYR 
0 273 GLY 
0 274 GLN 
0 275 ASP 
0 276 TYR 
0 277 TRP 
0 278 GLY 
0 279 LYS 
0 280 SER 
0 281 GLY 
0 282 SER 
0 283 ASP 
0 284 TRP 
0 285 ASP 
0 286 ALA 
0 287 TRP 
0 288 GLY 
0 289 ARG 
0 290 ASP 
0 291 GLN 
0 292 ASP 
0 293 TYR 
0 294 ALA 
0 295 GLU 
0 296 ASP 
0 297 ILE 
0 298 SER 
0 299 TYR 
0 300 ASP 
0 301 ARG 
0 302 THR 
0 303 THR 
0 304 ALA 
0 305 LYS 
0 306 ALA 
0 307 TYR 
0 308 ALA 
0 309 ALA 
0 310 GLU 
0 311 SER 
0 312 TYR 
0 313 ASP 
0 314 GLU 
0 315 TRP 
0 316 ASP 
0 317 ASN 
0 318 ALA 
0 319 ASP 
0 320 ASP 
0 321 ASP 
0 322 LYS 
0 323 TRP 
0 324 GLY 
0 325 ALA 
0 326 GLN 
0 327 ALA 
0 328 TRP 
0 329 GLY 
0 330 LYS 
0 331 ASP 
0 332 ARG 
0 333 ASP 
0 334 VAL 
0 335 TYR 
0 336 GLY 
0 337 ALA 
0 338 SER 
0 339 SER 
0 340 TYR 
0 341 GLY 
0 342 ALA 
0 343 VAL 
0 344 ALA 
0 345 SER 
0 346 ALA 
0 347 LYS 
0 348 ASP 
0 349 ALA 
0 350 SER 
0 351 LYS 
0 352 LYS 
0 353 GLY 
0 354 TYR 
0 355 GLY 
0 356 ALA 
0 357 SER 
0 358 ALA 
0 359 ALA 
0 360 GLN 
0 361 GLY 
0 362 SER 
0 363 GLN 
0 364 TYR 
0 365 GLY 
0 366 ALA 
0 367 HIS 
0 368 GLN 
0 369 THR 
0 370 THR 
0 371 LYS 
0 372 HIS 
0 373 GLY 
0 374 GLY 
0 375 HIS 
0 376 GLY 
0 377 GLY 
0 378 TYR 
0 379 GLY 
0 380 LYS 
0 381 HIS 
0 382 GLY 
0 383 HIS 
0 384 GLY 
0 385 ILE 
0 386 SER 
0 387 SER 
0 388 LYS 
0 389 SER 
0 390 GLN 
0 391 GLN 
0 392 TYR 
0 393 GLY 
0 394 GLN 
0 395 GLN 
0 396 SER 
0 397 SER 
0 398 ALA 
0 399 ALA 
0 400 GLY 
0 401 TYR 
0 402 GLY 
0 403 GLN 
0 404 ASP 
0 405 GLN 
0 406 MET 
0 407 VAL 
0 408 TRP 
0 409 LYS 
0 410 GLY 
0 411 ALA 
0 412 SER 
0 413 ALA 
0 414 THR 
0 415 LYS 
0 416 GLN 
0 417 ALA 
0 418 ALA 
0 419 ALA 
0 420 GLY 
0 421 ALA 
0 422 TYR 
0 423 ASP 
0 424 ASN 
0 425 ASP 
0 426 GLU 
0 427 TRP 
0 428 ALA 
0 429 LYS 
0 430 GLN 
0 431 ALA 
0 432 TYR 
0 433 GLY 
0 434 SER 
0 435 ASP 
0 436 TYR 
0 437 ASP 
0 438 SER 
0 439 ARG 
0 440 TRP 
0 441 GLY 
0 442 LYS 
0 443 SER 
0 444 TYR 
0 445 ASP 
0 446 SER 
0 447 VAL 
0 448 SER 
0 449 ALA 
0 450 LYS 
0 451 SER 
0 452 TYR 
0 453 ASP 
0 454 ASN 
0 455 GLU 
0 456 SER 
0 457 TYR 
0 458 ALA 
0 459 ARG 
0 460 ALA 
0 461 VAL 
0 462 GLN 
0 463 ALA 
0 464 ASP 
0 465 ASP 
0 466 ASP 
0 467 GLN 
0 468 TRP 
0 469 ALA 
0 470 GLU 
0 471 ASP 
0 472 TYR 
0 473 ASP 
0 474 ARG 
0 475 TYR 
0 476 ASP 
0 477 THR 
0 478 LYS 
0 479 ASP 
0 480 ALA 
0 481 GLY 
0 482 GLN 
0 483 TYR 
0 484 GLY 
0 485 GLN 
0 486 ALA 
0 487 ALA 
0 488 SER 
0 489 LYS 
0 490 TRP 
0 491 GLY 
0 492 LYS 
0 493 ASP 
0 494 ALA 
0 495 ASP 
0 496 SER 
0 497 VAL 
0 498 SER 
0 499 ARG 
0 500 GLY 
0 501 TYR 
0 502 GLY 
0 503 HIS 
0 504 GLY 
0 505 TYR 
0 506 GLY 
0 507 LYS 
0 508 SER 
0 509 ALA 
0 510 SER 
0 511 LEU 
0 512 THR 
0 513 LYS 
0 514 GLN 
0 515 GLY 
0 516 GLY 
0 517 ALA 
0 518 THR 
0 519 TYR 
0 520 ASP 
0 521 ALA 
0 522 ALA 
0 523 SER 
0 524 GLU 
0 525 ALA 
0 526 GLY 
0 527 ASN 
0 528 ALA 
0 529 GLY 
0 530 TYR 
0 531 TRP 
0 532 GLY 
0 533 LYS 
0 534 SER 
0 535 GLY 
0 536 SER 
0 537 ASP 
0 538 TRP 
0 539 ASP 
0 540 ALA 
0 541 TYR 
0 542 GLY 
0 543 ARG 
0 544 ASP 
0 545 GLN 
0 546 ASP 
0 547 LEU 
0 548 SER 
0 549 ILE 
0 550 LYS 
0 551 GLU 
0 552 SER 
0 553 TYR 
0 554 ASP 
0 555 ARG 
0 556 THR 
0 557 TRP 
0 558 ALA 
0 559 LYS 
0 560 SER 
0 561 TYR 
0 562 ASP 
0 563 ALA 
0 564 GLU 
0 565 SER 
0 566 TYR 
0 567 ASP 
0 568 GLU 
0 569 TRP 
0 570 ASP 
0 571 ASN 
0 572 LYS 
0 573 ASP 
0 574 ASP 
0 575 ASP 
0 576 LYS 
0 577 TRP 
0 578 GLY 
0 579 ALA 
0 580 GLN 
0 581 ALA 
0 582 TRP 
0 583 GLY 
0 584 LYS 
0 585 ASP 
0 586 ARG 
0 587 ASP 
0 588 VAL 
0 589 TYR 
0 590 GLY 
0 591 ALA 
0 592 SER 
0 593 SER 
0 594 TYR 
0 595 GLY 
0 596 LYS 
0 597 GLN 
0 598 ALA 
0 599 SER 
0 600 ALA 
0 601 GLY 
0 602 ASP 
0 603 TYR 
0 604 ASP 
0 605 ALA 
0 606 TYR 
0 607 GLY 
0 608 ARG 
0 609 ALA 
0 610 GLY 
0 611 GLN 
0 612 ALA 
0 613 GLN 
0 614 ALA 
0 615 SER 
0 616 GLN 
0 617 TYR 
0 618 GLY 
0 619 SER 
0 620 VAL 
0 621 GLN 
0 622 GLY 
0 623 LYS 
0 624 THR 
0 625 LEU 
0 626 GLY 
0 627 GLY 
0 628 TYR 
0 629 GLY 
0 630 LYS 
0 631 SER 
0 632 LYS 
0 633 GLY 
0 634 TYR 
0 635 GLY 
0 636 GLN 
0 637 GLN 
0 638 TYR 
0 639 GLY 
0 640 ALA 
0 641 GLN 
0 642 ALA 
0 643 SER 
0 644 ALA 
0 645 ALA 
0 646 ARG 
0 647 GLN 
0 648 GLY 
0 649 TYR 
0 650 GLY 
0 651 GLN 
0 652 HIS 
0 653 GLN 
0 654 ASP 
0 655 ALA 
0 656 GLN 
0 657 ALA 
0 658 SER 
0 659 LYS 
0 660 ASP 
0 661 HIS 
0 662 ALA 
0 663 ALA 
0 664 ALA 
0 665 LYS 
0 666 SER 
0 667 GLY 
0 668 TYR 
0 669 ASP 
0 670 ASN 
0 671 ASP 
0 672 GLU 
0 673 TRP 
0 674 ALA 
0 675 LYS 
0 676 GLN 
0 677 ALA 
0 678 TYR 
0 679 GLY 
0 680 SER 
0 681 ASP 
0 682 PHE 
0 683 ASP 
0 684 SER 
0 685 ARG 
0 686 TRP 
0 687 GLY 
0 688 LYS 
0 689 SER 
0 690 TYR 
0 691 ASP 
0 692 SER 
0 693 VAL 
0 694 ALA 
0 695 ALA 
0 696 LYS 
0 697 SER 
0 698 TYR 
0 699 ASP 
0 700 ASP 
0 701 GLU 
0 702 GLN 
0 703 TYR 
0 704 ALA 
0 705 ARG 
0 706 LYS 
0 707 VAL 
0 708 GLN 
0 709 ALA 
0 710 ASP 
0 711 ASP 
0 712 ASP 
0 713 GLN 
0 714 TRP 
0 715 ALA 
0 716 GLU 
0 717 ASP 
0 718 TYR 
0 719 ASP 
0 720 ARG 
0 721 TYR 
0 722 ASP 
0 723 SER 
0 724 ARG 
0 725 ASP 
0 726 ALA 
0 727 ASP 
0 728 ARG 
0 729 TYR 
0 730 GLY 
0 731 GLN 
0 732 ALA 
0 733 ALA 
0 734 SER 
0 735 ALA 
0 736 ALA 
0 737 VAL 
0 738 SER 
0 739 GLN 
0 740 PRO 
0 741 GLY 
0 742 LYS 
0 743 VAL 
0 744 GLN 
0 745 TYR 
0 746 ASN 
0 747 VAL 
0 748 SER 
0 749 TYR 
0 750 PRO 
0 751 LYS 
0 752 PRO 
0 753 ALA 
0 754 PRO 
0 755 LYS 
0 756 TYR 
0 757 GLN 
0 758 GLY 
0 759 TRP 
#
loop_
_chem_comp.id
_chem_comp.type
_chem_comp.name
ALA 'L-peptide linking' ALANINE         
ARG 'L-peptide linking' ARGININE        
ASN 'L-peptide linking' ASPARAGINE      
ASP 'L-peptide linking' 'ASPARTIC ACID' 
CYS 'L-peptide linking' CYSTEINE        
GLN 'L-peptide linking' GLUTAMINE       
GLU 'L-peptide linking' 'GLUTAMIC ACID' 
HIS 'L-peptide linking' HISTIDINE       
ILE 'L-peptide linking' ISOLEUCINE      
LEU 'L-peptide linking' LEUCINE         
LYS 'L-peptide linking' LYSINE          
MET 'L-peptide linking' METHIONINE      
PHE 'L-peptide linking' PHENYLALANINE   
PRO 'L-peptide linking' PROLINE         
SER 'L-peptide linking' SERINE          
THR 'L-peptide linking' THREONINE       
TRP 'L-peptide linking' TRYPTOPHAN      
TYR 'L-peptide linking' TYROSINE        
VAL 'L-peptide linking' VALINE          
GLY 'peptide linking'   GLYCINE         
#
loop_
_atom_site.group_PDB
_atom_site.id
_atom_site.type_symbol
_atom_site.label_atom_id
_atom_site.label_alt_id
_atom_site.label_comp_id
_atom_site.label_asym_id
_atom_site.label_entity_id
_atom_site.label_seq_id
_atom_site.pdbx_PDB_ins_code
_atom_site.Cartn_x
_atom_site.Cartn_y
_atom_site.Cartn_z
_atom_site.occupancy
_atom_site.B_iso_or_equiv
_atom_site.auth_seq_id
_atom_site.auth_asym_id
_atom_site.pdbx_PDB_model_num
ATOM 1    N N   . MET A 0 1   . 32.520   19.988  -87.574  1.00 34.25 1   A 1 
ATOM 2    C CA  . MET A 0 1   . 31.568   18.954  -87.107  1.00 34.25 1   A 1 
ATOM 3    C C   . MET A 0 1   . 30.264   19.654  -86.763  1.00 34.25 1   A 1 
ATOM 4    C CB  . MET A 0 1   . 32.132   18.199  -85.897  1.00 34.25 1   A 1 
ATOM 5    O O   . MET A 0 1   . 30.329   20.761  -86.245  1.00 34.25 1   A 1 
ATOM 6    C CG  . MET A 0 1   . 33.405   17.429  -86.270  1.00 34.25 1   A 1 
ATOM 7    S SD  . MET A 0 1   . 34.211   16.688  -84.843  1.00 34.25 1   A 1 
ATOM 8    C CE  . MET A 0 1   . 35.846   16.344  -85.548  1.00 34.25 1   A 1 
ATOM 9    N N   . LYS A 0 2   . 29.107   19.095  -87.133  1.00 35.04 2   A 1 
ATOM 10   C CA  . LYS A 0 2   . 27.797   19.680  -86.802  1.00 35.04 2   A 1 
ATOM 11   C C   . LYS A 0 2   . 27.662   19.735  -85.275  1.00 35.04 2   A 1 
ATOM 12   C CB  . LYS A 0 2   . 26.668   18.834  -87.426  1.00 35.04 2   A 1 
ATOM 13   O O   . LYS A 0 2   . 27.800   18.701  -84.631  1.00 35.04 2   A 1 
ATOM 14   C CG  . LYS A 0 2   . 26.586   18.954  -88.960  1.00 35.04 2   A 1 
ATOM 15   C CD  . LYS A 0 2   . 25.539   17.988  -89.541  1.00 35.04 2   A 1 
ATOM 16   C CE  . LYS A 0 2   . 25.408   18.153  -91.063  1.00 35.04 2   A 1 
ATOM 17   N NZ  . LYS A 0 2   . 24.462   17.163  -91.644  1.00 35.04 2   A 1 
ATOM 18   N N   . SER A 0 3   . 27.454   20.926  -84.718  1.00 37.68 3   A 1 
ATOM 19   C CA  . SER A 0 3   . 27.229   21.137  -83.288  1.00 37.68 3   A 1 
ATOM 20   C C   . SER A 0 3   . 25.941   20.431  -82.872  1.00 37.68 3   A 1 
ATOM 21   C CB  . SER A 0 3   . 27.116   22.639  -82.982  1.00 37.68 3   A 1 
ATOM 22   O O   . SER A 0 3   . 24.855   20.864  -83.253  1.00 37.68 3   A 1 
ATOM 23   O OG  . SER A 0 3   . 28.222   23.343  -83.521  1.00 37.68 3   A 1 
ATOM 24   N N   . PHE A 0 4   . 26.049   19.344  -82.114  1.00 32.97 4   A 1 
ATOM 25   C CA  . PHE A 0 4   . 24.898   18.782  -81.420  1.00 32.97 4   A 1 
ATOM 26   C C   . PHE A 0 4   . 24.696   19.584  -80.135  1.00 32.97 4   A 1 
ATOM 27   C CB  . PHE A 0 4   . 25.071   17.275  -81.203  1.00 32.97 4   A 1 
ATOM 28   O O   . PHE A 0 4   . 25.496   19.515  -79.206  1.00 32.97 4   A 1 
ATOM 29   C CG  . PHE A 0 4   . 24.730   16.470  -82.445  1.00 32.97 4   A 1 
ATOM 30   C CD1 . PHE A 0 4   . 23.391   16.119  -82.703  1.00 32.97 4   A 1 
ATOM 31   C CD2 . PHE A 0 4   . 25.735   16.087  -83.354  1.00 32.97 4   A 1 
ATOM 32   C CE1 . PHE A 0 4   . 23.059   15.380  -83.852  1.00 32.97 4   A 1 
ATOM 33   C CE2 . PHE A 0 4   . 25.405   15.341  -84.501  1.00 32.97 4   A 1 
ATOM 34   C CZ  . PHE A 0 4   . 24.066   14.985  -84.749  1.00 32.97 4   A 1 
ATOM 35   N N   . ALA A 0 5   . 23.650   20.409  -80.132  1.00 38.33 5   A 1 
ATOM 36   C CA  . ALA A 0 5   . 23.149   21.059  -78.935  1.00 38.33 5   A 1 
ATOM 37   C C   . ALA A 0 5   . 22.504   19.985  -78.051  1.00 38.33 5   A 1 
ATOM 38   C CB  . ALA A 0 5   . 22.152   22.150  -79.356  1.00 38.33 5   A 1 
ATOM 39   O O   . ALA A 0 5   . 21.469   19.429  -78.412  1.00 38.33 5   A 1 
ATOM 40   N N   . PHE A 0 6   . 23.117   19.686  -76.907  1.00 32.85 6   A 1 
ATOM 41   C CA  . PHE A 0 6   . 22.434   18.954  -75.847  1.00 32.85 6   A 1 
ATOM 42   C C   . PHE A 0 6   . 21.392   19.897  -75.236  1.00 32.85 6   A 1 
ATOM 43   C CB  . PHE A 0 6   . 23.443   18.403  -74.824  1.00 32.85 6   A 1 
ATOM 44   O O   . PHE A 0 6   . 21.719   20.805  -74.474  1.00 32.85 6   A 1 
ATOM 45   C CG  . PHE A 0 6   . 23.649   16.904  -74.940  1.00 32.85 6   A 1 
ATOM 46   C CD1 . PHE A 0 6   . 22.864   16.031  -74.162  1.00 32.85 6   A 1 
ATOM 47   C CD2 . PHE A 0 6   . 24.607   16.376  -75.828  1.00 32.85 6   A 1 
ATOM 48   C CE1 . PHE A 0 6   . 23.044   14.641  -74.260  1.00 32.85 6   A 1 
ATOM 49   C CE2 . PHE A 0 6   . 24.786   14.983  -75.925  1.00 32.85 6   A 1 
ATOM 50   C CZ  . PHE A 0 6   . 24.007   14.116  -75.139  1.00 32.85 6   A 1 
ATOM 51   N N   . ALA A 0 7   . 20.133   19.722  -75.634  1.00 36.79 7   A 1 
ATOM 52   C CA  . ALA A 0 7   . 19.003   20.265  -74.901  1.00 36.79 7   A 1 
ATOM 53   C C   . ALA A 0 7   . 18.889   19.469  -73.595  1.00 36.79 7   A 1 
ATOM 54   C CB  . ALA A 0 7   . 17.743   20.175  -75.772  1.00 36.79 7   A 1 
ATOM 55   O O   . ALA A 0 7   . 18.623   18.269  -73.621  1.00 36.79 7   A 1 
ATOM 56   N N   . LEU A 0 8   . 19.141   20.133  -72.468  1.00 35.48 8   A 1 
ATOM 57   C CA  . LEU A 0 8   . 18.926   19.587  -71.134  1.00 35.48 8   A 1 
ATOM 58   C C   . LEU A 0 8   . 17.412   19.371  -70.953  1.00 35.48 8   A 1 
ATOM 59   C CB  . LEU A 0 8   . 19.532   20.575  -70.111  1.00 35.48 8   A 1 
ATOM 60   O O   . LEU A 0 8   . 16.675   20.303  -70.635  1.00 35.48 8   A 1 
ATOM 61   C CG  . LEU A 0 8   . 19.803   19.944  -68.730  1.00 35.48 8   A 1 
ATOM 62   C CD1 . LEU A 0 8   . 21.274   19.537  -68.613  1.00 35.48 8   A 1 
ATOM 63   C CD2 . LEU A 0 8   . 19.508   20.931  -67.604  1.00 35.48 8   A 1 
ATOM 64   N N   . LEU A 0 9   . 16.929   18.163  -71.245  1.00 32.47 9   A 1 
ATOM 65   C CA  . LEU A 0 9   . 15.554   17.763  -70.970  1.00 32.47 9   A 1 
ATOM 66   C C   . LEU A 0 9   . 15.461   17.435  -69.474  1.00 32.47 9   A 1 
ATOM 67   C CB  . LEU A 0 9   . 15.159   16.579  -71.879  1.00 32.47 9   A 1 
ATOM 68   O O   . LEU A 0 9   . 15.759   16.319  -69.058  1.00 32.47 9   A 1 
ATOM 69   C CG  . LEU A 0 9   . 13.630   16.362  -71.930  1.00 32.47 9   A 1 
ATOM 70   C CD1 . LEU A 0 9   . 13.039   17.011  -73.186  1.00 32.47 9   A 1 
ATOM 71   C CD2 . LEU A 0 9   . 13.272   14.877  -71.952  1.00 32.47 9   A 1 
ATOM 72   N N   . VAL A 0 10  . 15.085   18.417  -68.656  1.00 37.05 10  A 1 
ATOM 73   C CA  . VAL A 0 10  . 14.703   18.174  -67.259  1.00 37.05 10  A 1 
ATOM 74   C C   . VAL A 0 10  . 13.317   17.536  -67.285  1.00 37.05 10  A 1 
ATOM 75   C CB  . VAL A 0 10  . 14.747   19.460  -66.408  1.00 37.05 10  A 1 
ATOM 76   O O   . VAL A 0 10  . 12.303   18.227  -67.353  1.00 37.05 10  A 1 
ATOM 77   C CG1 . VAL A 0 10  . 14.387   19.183  -64.943  1.00 37.05 10  A 1 
ATOM 78   C CG2 . VAL A 0 10  . 16.151   20.077  -66.438  1.00 37.05 10  A 1 
ATOM 79   N N   . ALA A 0 11  . 13.275   16.207  -67.314  1.00 34.02 11  A 1 
ATOM 80   C CA  . ALA A 0 11  . 12.054   15.461  -67.063  1.00 34.02 11  A 1 
ATOM 81   C C   . ALA A 0 11  . 11.810   15.455  -65.549  1.00 34.02 11  A 1 
ATOM 82   C CB  . ALA A 0 11  . 12.173   14.061  -67.676  1.00 34.02 11  A 1 
ATOM 83   O O   . ALA A 0 11  . 12.462   14.732  -64.801  1.00 34.02 11  A 1 
ATOM 84   N N   . SER A 0 12  . 10.891   16.306  -65.101  1.00 36.54 12  A 1 
ATOM 85   C CA  . SER A 0 12  . 10.294   16.251  -63.769  1.00 36.54 12  A 1 
ATOM 86   C C   . SER A 0 12  . 9.532    14.932  -63.621  1.00 36.54 12  A 1 
ATOM 87   C CB  . SER A 0 12  . 9.347    17.450  -63.609  1.00 36.54 12  A 1 
ATOM 88   O O   . SER A 0 12  . 8.485    14.754  -64.248  1.00 36.54 12  A 1 
ATOM 89   O OG  . SER A 0 12  . 8.496    17.552  -64.740  1.00 36.54 12  A 1 
ATOM 90   N N   . ILE A 0 13  . 10.060   14.001  -62.828  1.00 32.93 13  A 1 
ATOM 91   C CA  . ILE A 0 13  . 9.326    12.803  -62.414  1.00 32.93 13  A 1 
ATOM 92   C C   . ILE A 0 13  . 8.495    13.196  -61.194  1.00 32.93 13  A 1 
ATOM 93   C CB  . ILE A 0 13  . 10.261   11.593  -62.194  1.00 32.93 13  A 1 
ATOM 94   O O   . ILE A 0 13  . 8.998    13.334  -60.084  1.00 32.93 13  A 1 
ATOM 95   C CG1 . ILE A 0 13  . 10.968   11.248  -63.529  1.00 32.93 13  A 1 
ATOM 96   C CG2 . ILE A 0 13  . 9.453    10.385  -61.678  1.00 32.93 13  A 1 
ATOM 97   C CD1 . ILE A 0 13  . 12.001   10.120  -63.428  1.00 32.93 13  A 1 
ATOM 98   N N   . ASP A 0 14  . 7.217    13.441  -61.458  1.00 32.82 14  A 1 
ATOM 99   C CA  . ASP A 0 14  . 6.173    13.727  -60.482  1.00 32.82 14  A 1 
ATOM 100  C C   . ASP A 0 14  . 5.683    12.388  -59.899  1.00 32.82 14  A 1 
ATOM 101  C CB  . ASP A 0 14  . 5.086    14.543  -61.214  1.00 32.82 14  A 1 
ATOM 102  O O   . ASP A 0 14  . 4.856    11.686  -60.490  1.00 32.82 14  A 1 
ATOM 103  C CG  . ASP A 0 14  . 4.214    15.407  -60.302  1.00 32.82 14  A 1 
ATOM 104  O OD1 . ASP A 0 14  . 4.133    15.097  -59.094  1.00 32.82 14  A 1 
ATOM 105  O OD2 . ASP A 0 14  . 3.629    16.375  -60.842  1.00 32.82 14  A 1 
ATOM 106  N N   . ALA A 0 15  . 6.270    11.963  -58.777  1.00 33.00 15  A 1 
ATOM 107  C CA  . ALA A 0 15  . 5.863    10.753  -58.067  1.00 33.00 15  A 1 
ATOM 108  C C   . ALA A 0 15  . 4.658    11.062  -57.166  1.00 33.00 15  A 1 
ATOM 109  C CB  . ALA A 0 15  . 7.060    10.137  -57.337  1.00 33.00 15  A 1 
ATOM 110  O O   . ALA A 0 15  . 4.760    11.308  -55.968  1.00 33.00 15  A 1 
ATOM 111  N N   . SER A 0 16  . 3.485    11.044  -57.792  1.00 29.89 16  A 1 
ATOM 112  C CA  . SER A 0 16  . 2.181    11.059  -57.138  1.00 29.89 16  A 1 
ATOM 113  C C   . SER A 0 16  . 1.894    9.732   -56.419  1.00 29.89 16  A 1 
ATOM 114  C CB  . SER A 0 16  . 1.113    11.271  -58.213  1.00 29.89 16  A 1 
ATOM 115  O O   . SER A 0 16  . 1.710    8.704   -57.069  1.00 29.89 16  A 1 
ATOM 116  O OG  . SER A 0 16  . 1.217    12.540  -58.825  1.00 29.89 16  A 1 
ATOM 117  N N   . SER A 0 17  . 1.749    9.753   -55.092  1.00 33.95 17  A 1 
ATOM 118  C CA  . SER A 0 17  . 1.153    8.656   -54.308  1.00 33.95 17  A 1 
ATOM 119  C C   . SER A 0 17  . 0.584    9.198   -52.985  1.00 33.95 17  A 1 
ATOM 120  C CB  . SER A 0 17  . 2.195    7.557   -54.083  1.00 33.95 17  A 1 
ATOM 121  O O   . SER A 0 17  . 1.274    9.279   -51.981  1.00 33.95 17  A 1 
ATOM 122  O OG  . SER A 0 17  . 1.669    6.565   -53.235  1.00 33.95 17  A 1 
ATOM 123  N N   . ARG A 0 18  . -0.609   9.806   -53.020  1.00 30.75 18  A 1 
ATOM 124  C CA  . ARG A 0 18  . -1.881   9.214   -52.548  1.00 30.75 18  A 1 
ATOM 125  C C   . ARG A 0 18  . -1.953   8.938   -51.033  1.00 30.75 18  A 1 
ATOM 126  C CB  . ARG A 0 18  . -2.274   7.952   -53.346  1.00 30.75 18  A 1 
ATOM 127  O O   . ARG A 0 18  . -1.883   7.793   -50.615  1.00 30.75 18  A 1 
ATOM 128  C CG  . ARG A 0 18  . -2.585   8.185   -54.829  1.00 30.75 18  A 1 
ATOM 129  C CD  . ARG A 0 18  . -3.075   6.866   -55.442  1.00 30.75 18  A 1 
ATOM 130  N NE  . ARG A 0 18  . -2.894   6.844   -56.905  1.00 30.75 18  A 1 
ATOM 131  N NH1 . ARG A 0 18  . -4.502   5.280   -57.404  1.00 30.75 18  A 1 
ATOM 132  N NH2 . ARG A 0 18  . -3.157   6.047   -59.016  1.00 30.75 18  A 1 
ATOM 133  C CZ  . ARG A 0 18  . -3.520   6.062   -57.765  1.00 30.75 18  A 1 
ATOM 134  N N   . TYR A 0 19  . -2.285   9.969   -50.255  1.00 34.41 19  A 1 
ATOM 135  C CA  . TYR A 0 19  . -3.208   9.844   -49.118  1.00 34.41 19  A 1 
ATOM 136  C C   . TYR A 0 19  . -4.177   11.035  -49.126  1.00 34.41 19  A 1 
ATOM 137  C CB  . TYR A 0 19  . -2.483   9.650   -47.775  1.00 34.41 19  A 1 
ATOM 138  O O   . TYR A 0 19  . -3.805   12.153  -49.476  1.00 34.41 19  A 1 
ATOM 139  C CG  . TYR A 0 19  . -2.698   8.258   -47.202  1.00 34.41 19  A 1 
ATOM 140  C CD1 . TYR A 0 19  . -3.795   7.997   -46.355  1.00 34.41 19  A 1 
ATOM 141  C CD2 . TYR A 0 19  . -1.815   7.214   -47.541  1.00 34.41 19  A 1 
ATOM 142  C CE1 . TYR A 0 19  . -4.005   6.697   -45.853  1.00 34.41 19  A 1 
ATOM 143  C CE2 . TYR A 0 19  . -2.017   5.915   -47.034  1.00 34.41 19  A 1 
ATOM 144  O OH  . TYR A 0 19  . -3.318   4.408   -45.690  1.00 34.41 19  A 1 
ATOM 145  C CZ  . TYR A 0 19  . -3.114   5.655   -46.187  1.00 34.41 19  A 1 
ATOM 146  N N   . GLY A 0 20  . -5.458   10.749  -48.892  1.00 28.43 20  A 1 
ATOM 147  C CA  . GLY A 0 20  . -6.578   11.637  -49.194  1.00 28.43 20  A 1 
ATOM 148  C C   . GLY A 0 20  . -6.698   12.868  -48.295  1.00 28.43 20  A 1 
ATOM 149  O O   . GLY A 0 20  . -6.440   12.819  -47.099  1.00 28.43 20  A 1 
ATOM 150  N N   . GLY A 0 21  . -7.189   13.956  -48.882  1.00 31.20 21  A 1 
ATOM 151  C CA  . GLY A 0 21  . -7.606   15.158  -48.168  1.00 31.20 21  A 1 
ATOM 152  C C   . GLY A 0 21  . -8.269   16.134  -49.132  1.00 31.20 21  A 1 
ATOM 153  O O   . GLY A 0 21  . -7.652   16.603  -50.081  1.00 31.20 21  A 1 
ATOM 154  N N   . HIS A 0 22  . -9.564   16.368  -48.943  1.00 30.39 22  A 1 
ATOM 155  C CA  . HIS A 0 22  . -10.383  17.266  -49.747  1.00 30.39 22  A 1 
ATOM 156  C C   . HIS A 0 22  . -9.865   18.712  -49.747  1.00 30.39 22  A 1 
ATOM 157  C CB  . HIS A 0 22  . -11.809  17.265  -49.167  1.00 30.39 22  A 1 
ATOM 158  O O   . HIS A 0 22  . -9.661   19.303  -48.696  1.00 30.39 22  A 1 
ATOM 159  C CG  . HIS A 0 22  . -12.709  16.145  -49.618  1.00 30.39 22  A 1 
ATOM 160  C CD2 . HIS A 0 22  . -14.076  16.159  -49.548  1.00 30.39 22  A 1 
ATOM 161  N ND1 . HIS A 0 22  . -12.348  14.972  -50.244  1.00 30.39 22  A 1 
ATOM 162  C CE1 . HIS A 0 22  . -13.473  14.303  -50.548  1.00 30.39 22  A 1 
ATOM 163  N NE2 . HIS A 0 22  . -14.551  14.993  -50.152  1.00 30.39 22  A 1 
ATOM 164  N N   . GLY A 0 23  . -9.860   19.317  -50.937  1.00 27.91 23  A 1 
ATOM 165  C CA  . GLY A 0 23  . -10.472  20.634  -51.104  1.00 27.91 23  A 1 
ATOM 166  C C   . GLY A 0 23  . -9.592   21.863  -50.881  1.00 27.91 23  A 1 
ATOM 167  O O   . GLY A 0 23  . -9.565   22.442  -49.806  1.00 27.91 23  A 1 
ATOM 168  N N   . HIS A 0 24  . -9.095   22.373  -52.010  1.00 32.43 24  A 1 
ATOM 169  C CA  . HIS A 0 24  . -8.915   23.800  -52.299  1.00 32.43 24  A 1 
ATOM 170  C C   . HIS A 0 24  . -7.652   24.490  -51.761  1.00 32.43 24  A 1 
ATOM 171  C CB  . HIS A 0 24  . -10.238  24.565  -52.044  1.00 32.43 24  A 1 
ATOM 172  O O   . HIS A 0 24  . -7.717   25.425  -50.970  1.00 32.43 24  A 1 
ATOM 173  C CG  . HIS A 0 24  . -10.680  25.458  -53.173  1.00 32.43 24  A 1 
ATOM 174  C CD2 . HIS A 0 24  . -11.513  26.538  -53.067  1.00 32.43 24  A 1 
ATOM 175  N ND1 . HIS A 0 24  . -10.476  25.238  -54.519  1.00 32.43 24  A 1 
ATOM 176  C CE1 . HIS A 0 24  . -11.159  26.167  -55.203  1.00 32.43 24  A 1 
ATOM 177  N NE2 . HIS A 0 24  . -11.802  26.987  -54.362  1.00 32.43 24  A 1 
ATOM 178  N N   . GLN A 0 25  . -6.488   24.125  -52.305  1.00 31.43 25  A 1 
ATOM 179  C CA  . GLN A 0 25  . -5.309   24.993  -52.245  1.00 31.43 25  A 1 
ATOM 180  C C   . GLN A 0 25  . -4.902   25.392  -53.664  1.00 31.43 25  A 1 
ATOM 181  C CB  . GLN A 0 25  . -4.198   24.366  -51.400  1.00 31.43 25  A 1 
ATOM 182  O O   . GLN A 0 25  . -4.630   24.564  -54.530  1.00 31.43 25  A 1 
ATOM 183  C CG  . GLN A 0 25  . -4.651   24.159  -49.936  1.00 31.43 25  A 1 
ATOM 184  C CD  . GLN A 0 25  . -3.732   24.843  -48.937  1.00 31.43 25  A 1 
ATOM 185  N NE2 . GLN A 0 25  . -4.168   25.888  -48.267  1.00 31.43 25  A 1 
ATOM 186  O OE1 . GLN A 0 25  . -2.593   24.464  -48.759  1.00 31.43 25  A 1 
ATOM 187  N N   . GLN A 0 26  . -4.998   26.695  -53.908  1.00 35.32 26  A 1 
ATOM 188  C CA  . GLN A 0 26  . -4.772   27.353  -55.183  1.00 35.32 26  A 1 
ATOM 189  C C   . GLN A 0 26  . -3.359   27.049  -55.687  1.00 35.32 26  A 1 
ATOM 190  C CB  . GLN A 0 26  . -4.988   28.861  -54.979  1.00 35.32 26  A 1 
ATOM 191  O O   . GLN A 0 26  . -2.383   27.202  -54.960  1.00 35.32 26  A 1 
ATOM 192  C CG  . GLN A 0 26  . -6.449   29.195  -54.620  1.00 35.32 26  A 1 
ATOM 193  C CD  . GLN A 0 26  . -6.674   30.672  -54.304  1.00 35.32 26  A 1 
ATOM 194  N NE2 . GLN A 0 26  . -7.889   31.157  -54.432  1.00 35.32 26  A 1 
ATOM 195  O OE1 . GLN A 0 26  . -5.785   31.418  -53.931  1.00 35.32 26  A 1 
ATOM 196  N N   . SER A 0 27  . -3.260   26.625  -56.946  1.00 35.44 27  A 1 
ATOM 197  C CA  . SER A 0 27  . -2.003   26.328  -57.627  1.00 35.44 27  A 1 
ATOM 198  C C   . SER A 0 27  . -1.058   27.531  -57.573  1.00 35.44 27  A 1 
ATOM 199  C CB  . SER A 0 27  . -2.312   25.950  -59.083  1.00 35.44 27  A 1 
ATOM 200  O O   . SER A 0 27  . -1.246   28.502  -58.314  1.00 35.44 27  A 1 
ATOM 201  O OG  . SER A 0 27  . -3.117   26.954  -59.682  1.00 35.44 27  A 1 
ATOM 202  N N   . TYR A 0 28  . -0.034   27.458  -56.724  1.00 39.62 28  A 1 
ATOM 203  C CA  . TYR A 0 28  . 1.084    28.393  -56.713  1.00 39.62 28  A 1 
ATOM 204  C C   . TYR A 0 28  . 1.860    28.239  -58.025  1.00 39.62 28  A 1 
ATOM 205  C CB  . TYR A 0 28  . 1.976    28.137  -55.486  1.00 39.62 28  A 1 
ATOM 206  O O   . TYR A 0 28  . 2.774    27.429  -58.135  1.00 39.62 28  A 1 
ATOM 207  C CG  . TYR A 0 28  . 1.329    28.460  -54.152  1.00 39.62 28  A 1 
ATOM 208  C CD1 . TYR A 0 28  . 1.423    29.762  -53.619  1.00 39.62 28  A 1 
ATOM 209  C CD2 . TYR A 0 28  . 0.648    27.457  -53.436  1.00 39.62 28  A 1 
ATOM 210  C CE1 . TYR A 0 28  . 0.836    30.060  -52.372  1.00 39.62 28  A 1 
ATOM 211  C CE2 . TYR A 0 28  . 0.052    27.754  -52.196  1.00 39.62 28  A 1 
ATOM 212  O OH  . TYR A 0 28  . -0.427   29.329  -50.460  1.00 39.62 28  A 1 
ATOM 213  C CZ  . TYR A 0 28  . 0.145    29.053  -51.661  1.00 39.62 28  A 1 
ATOM 214  N N   . HIS A 0 29  . 1.484    29.000  -59.053  1.00 38.35 29  A 1 
ATOM 215  C CA  . HIS A 0 29  . 2.337    29.164  -60.224  1.00 38.35 29  A 1 
ATOM 216  C C   . HIS A 0 29  . 3.528    30.015  -59.786  1.00 38.35 29  A 1 
ATOM 217  C CB  . HIS A 0 29  . 1.564    29.781  -61.400  1.00 38.35 29  A 1 
ATOM 218  O O   . HIS A 0 29  . 3.430    31.242  -59.706  1.00 38.35 29  A 1 
ATOM 219  C CG  . HIS A 0 29  . 0.661    28.797  -62.100  1.00 38.35 29  A 1 
ATOM 220  C CD2 . HIS A 0 29  . 0.628    28.530  -63.443  1.00 38.35 29  A 1 
ATOM 221  N ND1 . HIS A 0 29  . -0.271   27.979  -61.504  1.00 38.35 29  A 1 
ATOM 222  C CE1 . HIS A 0 29  . -0.849   27.235  -62.463  1.00 38.35 29  A 1 
ATOM 223  N NE2 . HIS A 0 29  . -0.340   27.547  -63.665  1.00 38.35 29  A 1 
ATOM 224  N N   . ALA A 0 30  . 4.637    29.358  -59.442  1.00 46.80 30  A 1 
ATOM 225  C CA  . ALA A 0 30  . 5.905    30.037  -59.235  1.00 46.80 30  A 1 
ATOM 226  C C   . ALA A 0 30  . 6.222    30.858  -60.503  1.00 46.80 30  A 1 
ATOM 227  C CB  . ALA A 0 30  . 6.990    29.001  -58.919  1.00 46.80 30  A 1 
ATOM 228  O O   . ALA A 0 30  . 6.189    30.306  -61.609  1.00 46.80 30  A 1 
ATOM 229  N N   . PRO A 0 31  . 6.457    32.178  -60.393  1.00 49.25 31  A 1 
ATOM 230  C CA  . PRO A 0 31  . 6.721    33.011  -61.556  1.00 49.25 31  A 1 
ATOM 231  C C   . PRO A 0 31  . 7.972    32.525  -62.294  1.00 49.25 31  A 1 
ATOM 232  C CB  . PRO A 0 31  . 6.840    34.447  -61.037  1.00 49.25 31  A 1 
ATOM 233  O O   . PRO A 0 31  . 8.998    32.231  -61.680  1.00 49.25 31  A 1 
ATOM 234  C CG  . PRO A 0 31  . 7.140    34.275  -59.547  1.00 49.25 31  A 1 
ATOM 235  C CD  . PRO A 0 31  . 6.453    32.969  -59.177  1.00 49.25 31  A 1 
ATOM 236  N N   . ALA A 0 32  . 7.859    32.445  -63.621  1.00 51.50 32  A 1 
ATOM 237  C CA  . ALA A 0 32  . 8.880    31.875  -64.488  1.00 51.50 32  A 1 
ATOM 238  C C   . ALA A 0 32  . 10.256   32.550  -64.290  1.00 51.50 32  A 1 
ATOM 239  C CB  . ALA A 0 32  . 8.406    31.976  -65.944  1.00 51.50 32  A 1 
ATOM 240  O O   . ALA A 0 32  . 10.327   33.777  -64.143  1.00 51.50 32  A 1 
ATOM 241  N N   . PRO A 0 33  . 11.353   31.773  -64.313  1.00 53.72 33  A 1 
ATOM 242  C CA  . PRO A 0 33  . 12.700   32.302  -64.147  1.00 53.72 33  A 1 
ATOM 243  C C   . PRO A 0 33  . 13.050   33.296  -65.257  1.00 53.72 33  A 1 
ATOM 244  C CB  . PRO A 0 33  . 13.624   31.084  -64.162  1.00 53.72 33  A 1 
ATOM 245  O O   . PRO A 0 33  . 12.708   33.106  -66.427  1.00 53.72 33  A 1 
ATOM 246  C CG  . PRO A 0 33  . 12.838   30.027  -64.936  1.00 53.72 33  A 1 
ATOM 247  C CD  . PRO A 0 33  . 11.393   30.340  -64.565  1.00 53.72 33  A 1 
ATOM 248  N N   . LYS A 0 34  . 13.777   34.358  -64.900  1.00 60.20 34  A 1 
ATOM 249  C CA  . LYS A 0 34  . 14.257   35.350  -65.866  1.00 60.20 34  A 1 
ATOM 250  C C   . LYS A 0 34  . 15.677   34.979  -66.291  1.00 60.20 34  A 1 
ATOM 251  C CB  . LYS A 0 34  . 14.128   36.763  -65.271  1.00 60.20 34  A 1 
ATOM 252  O O   . LYS A 0 34  . 16.587   34.944  -65.466  1.00 60.20 34  A 1 
ATOM 253  C CG  . LYS A 0 34  . 13.699   37.784  -66.336  1.00 60.20 34  A 1 
ATOM 254  C CD  . LYS A 0 34  . 13.612   39.191  -65.733  1.00 60.20 34  A 1 
ATOM 255  C CE  . LYS A 0 34  . 13.054   40.179  -66.762  1.00 60.20 34  A 1 
ATOM 256  N NZ  . LYS A 0 34  . 13.053   41.566  -66.233  1.00 60.20 34  A 1 
ATOM 257  N N   . VAL A 0 35  . 15.871   34.713  -67.582  1.00 54.61 35  A 1 
ATOM 258  C CA  . VAL A 0 35  . 17.181   34.377  -68.164  1.00 54.61 35  A 1 
ATOM 259  C C   . VAL A 0 35  . 17.792   35.625  -68.795  1.00 54.61 35  A 1 
ATOM 260  C CB  . VAL A 0 35  . 17.071   33.229  -69.189  1.00 54.61 35  A 1 
ATOM 261  O O   . VAL A 0 35  . 17.180   36.236  -69.670  1.00 54.61 35  A 1 
ATOM 262  C CG1 . VAL A 0 35  . 18.459   32.800  -69.688  1.00 54.61 35  A 1 
ATOM 263  C CG2 . VAL A 0 35  . 16.371   32.005  -68.583  1.00 54.61 35  A 1 
ATOM 264  N N   . THR A 0 36  . 19.002   36.002  -68.379  1.00 50.12 36  A 1 
ATOM 265  C CA  . THR A 0 36  . 19.777   37.082  -69.015  1.00 50.12 36  A 1 
ATOM 266  C C   . THR A 0 36  . 21.032   36.507  -69.664  1.00 50.12 36  A 1 
ATOM 267  C CB  . THR A 0 36  . 20.130   38.209  -68.033  1.00 50.12 36  A 1 
ATOM 268  O O   . THR A 0 36  . 21.729   35.692  -69.059  1.00 50.12 36  A 1 
ATOM 269  C CG2 . THR A 0 36  . 20.599   39.473  -68.757  1.00 50.12 36  A 1 
ATOM 270  O OG1 . THR A 0 36  . 18.991   38.571  -67.286  1.00 50.12 36  A 1 
ATOM 271  N N   . VAL A 0 37  . 21.309   36.927  -70.902  1.00 50.57 37  A 1 
ATOM 272  C CA  . VAL A 0 37  . 22.407   36.416  -71.735  1.00 50.57 37  A 1 
ATOM 273  C C   . VAL A 0 37  . 23.450   37.510  -71.940  1.00 50.57 37  A 1 
ATOM 274  C CB  . VAL A 0 37  . 21.876   35.914  -73.096  1.00 50.57 37  A 1 
ATOM 275  O O   . VAL A 0 37  . 23.156   38.522  -72.575  1.00 50.57 37  A 1 
ATOM 276  C CG1 . VAL A 0 37  . 22.994   35.266  -73.918  1.00 50.57 37  A 1 
ATOM 277  C CG2 . VAL A 0 37  . 20.760   34.878  -72.922  1.00 50.57 37  A 1 
ATOM 278  N N   . THR A 0 38  . 24.677   37.291  -71.468  1.00 44.08 38  A 1 
ATOM 279  C CA  . THR A 0 38  . 25.802   38.221  -71.673  1.00 44.08 38  A 1 
ATOM 280  C C   . THR A 0 38  . 26.836   37.586  -72.603  1.00 44.08 38  A 1 
ATOM 281  C CB  . THR A 0 38  . 26.436   38.662  -70.344  1.00 44.08 38  A 1 
ATOM 282  O O   . THR A 0 38  . 27.208   36.425  -72.424  1.00 44.08 38  A 1 
ATOM 283  C CG2 . THR A 0 38  . 27.322   39.897  -70.521  1.00 44.08 38  A 1 
ATOM 284  O OG1 . THR A 0 38  . 25.439   39.032  -69.420  1.00 44.08 38  A 1 
ATOM 285  N N   . LYS A 0 39  . 27.291   38.336  -73.618  1.00 42.88 39  A 1 
ATOM 286  C CA  . LYS A 0 39  . 28.290   37.893  -74.608  1.00 42.88 39  A 1 
ATOM 287  C C   . LYS A 0 39  . 29.607   38.641  -74.407  1.00 42.88 39  A 1 
ATOM 288  C CB  . LYS A 0 39  . 27.779   38.116  -76.045  1.00 42.88 39  A 1 
ATOM 289  O O   . LYS A 0 39  . 29.638   39.856  -74.585  1.00 42.88 39  A 1 
ATOM 290  C CG  . LYS A 0 39  . 26.526   37.304  -76.399  1.00 42.88 39  A 1 
ATOM 291  C CD  . LYS A 0 39  . 26.194   37.447  -77.892  1.00 42.88 39  A 1 
ATOM 292  C CE  . LYS A 0 39  . 24.975   36.588  -78.243  1.00 42.88 39  A 1 
ATOM 293  N NZ  . LYS A 0 39  . 24.588   36.741  -79.669  1.00 42.88 39  A 1 
ATOM 294  N N   . THR A 0 40  . 30.689   37.923  -74.117  1.00 44.16 40  A 1 
ATOM 295  C CA  . THR A 0 40  . 32.036   38.509  -73.991  1.00 44.16 40  A 1 
ATOM 296  C C   . THR A 0 40  . 32.862   38.199  -75.248  1.00 44.16 40  A 1 
ATOM 297  C CB  . THR A 0 40  . 32.752   37.997  -72.733  1.00 44.16 40  A 1 
ATOM 298  O O   . THR A 0 40  . 32.998   37.020  -75.578  1.00 44.16 40  A 1 
ATOM 299  C CG2 . THR A 0 40  . 33.986   38.837  -72.403  1.00 44.16 40  A 1 
ATOM 300  O OG1 . THR A 0 40  . 31.885   38.096  -71.628  1.00 44.16 40  A 1 
ATOM 301  N N   . PRO A 0 41  . 33.416   39.194  -75.974  1.00 40.69 41  A 1 
ATOM 302  C CA  . PRO A 0 41  . 34.249   38.953  -77.158  1.00 40.69 41  A 1 
ATOM 303  C C   . PRO A 0 41  . 35.539   38.179  -76.833  1.00 40.69 41  A 1 
ATOM 304  C CB  . PRO A 0 41  . 34.564   40.334  -77.748  1.00 40.69 41  A 1 
ATOM 305  O O   . PRO A 0 41  . 36.157   38.407  -75.795  1.00 40.69 41  A 1 
ATOM 306  C CG  . PRO A 0 41  . 33.491   41.248  -77.159  1.00 40.69 41  A 1 
ATOM 307  C CD  . PRO A 0 41  . 33.201   40.622  -75.798  1.00 40.69 41  A 1 
ATOM 308  N N   . GLY A 0 42  . 35.954   37.277  -77.730  1.00 35.81 42  A 1 
ATOM 309  C CA  . GLY A 0 42  . 37.214   36.530  -77.614  1.00 35.81 42  A 1 
ATOM 310  C C   . GLY A 0 42  . 38.438   37.417  -77.875  1.00 35.81 42  A 1 
ATOM 311  O O   . GLY A 0 42  . 38.394   38.297  -78.733  1.00 35.81 42  A 1 
ATOM 312  N N   . TYR A 0 43  . 39.529   37.191  -77.140  1.00 40.22 43  A 1 
ATOM 313  C CA  . TYR A 0 43  . 40.781   37.949  -77.245  1.00 40.22 43  A 1 
ATOM 314  C C   . TYR A 0 43  . 41.933   37.063  -77.748  1.00 40.22 43  A 1 
ATOM 315  C CB  . TYR A 0 43  . 41.106   38.612  -75.895  1.00 40.22 43  A 1 
ATOM 316  O O   . TYR A 0 43  . 41.985   35.870  -77.453  1.00 40.22 43  A 1 
ATOM 317  C CG  . TYR A 0 43  . 41.372   37.643  -74.755  1.00 40.22 43  A 1 
ATOM 318  C CD1 . TYR A 0 43  . 40.304   37.171  -73.967  1.00 40.22 43  A 1 
ATOM 319  C CD2 . TYR A 0 43  . 42.685   37.200  -74.495  1.00 40.22 43  A 1 
ATOM 320  C CE1 . TYR A 0 43  . 40.546   36.244  -72.935  1.00 40.22 43  A 1 
ATOM 321  C CE2 . TYR A 0 43  . 42.931   36.274  -73.463  1.00 40.22 43  A 1 
ATOM 322  O OH  . TYR A 0 43  . 42.075   34.889  -71.691  1.00 40.22 43  A 1 
ATOM 323  C CZ  . TYR A 0 43  . 41.858   35.791  -72.683  1.00 40.22 43  A 1 
ATOM 324  N N   . ALA A 0 44  . 42.872   37.660  -78.489  1.00 32.00 44  A 1 
ATOM 325  C CA  . ALA A 0 44  . 44.133   37.044  -78.905  1.00 32.00 44  A 1 
ATOM 326  C C   . ALA A 0 44  . 45.277   37.671  -78.095  1.00 32.00 44  A 1 
ATOM 327  C CB  . ALA A 0 44  . 44.309   37.237  -80.418  1.00 32.00 44  A 1 
ATOM 328  O O   . ALA A 0 44  . 45.538   38.866  -78.216  1.00 32.00 44  A 1 
ATOM 329  N N   . ALA A 0 45  . 45.936   36.893  -77.237  1.00 32.67 45  A 1 
ATOM 330  C CA  . ALA A 0 45  . 47.029   37.387  -76.404  1.00 32.67 45  A 1 
ATOM 331  C C   . ALA A 0 45  . 48.391   37.119  -77.072  1.00 32.67 45  A 1 
ATOM 332  C CB  . ALA A 0 45  . 46.902   36.769  -75.005  1.00 32.67 45  A 1 
ATOM 333  O O   . ALA A 0 45  . 48.868   35.988  -77.088  1.00 32.67 45  A 1 
ATOM 334  N N   . GLN A 0 46  . 49.033   38.167  -77.598  1.00 28.35 46  A 1 
ATOM 335  C CA  . GLN A 0 46  . 50.474   38.204  -77.879  1.00 28.35 46  A 1 
ATOM 336  C C   . GLN A 0 46  . 51.175   38.774  -76.638  1.00 28.35 46  A 1 
ATOM 337  C CB  . GLN A 0 46  . 50.752   39.043  -79.141  1.00 28.35 46  A 1 
ATOM 338  O O   . GLN A 0 46  . 51.321   39.985  -76.487  1.00 28.35 46  A 1 
ATOM 339  C CG  . GLN A 0 46  . 50.398   38.295  -80.437  1.00 28.35 46  A 1 
ATOM 340  C CD  . GLN A 0 46  . 50.427   39.202  -81.667  1.00 28.35 46  A 1 
ATOM 341  N NE2 . GLN A 0 46  . 50.852   38.713  -82.812  1.00 28.35 46  A 1 
ATOM 342  O OE1 . GLN A 0 46  . 50.046   40.358  -81.638  1.00 28.35 46  A 1 
ATOM 343  N N   . GLY A 0 47  . 51.531   37.908  -75.689  1.00 32.53 47  A 1 
ATOM 344  C CA  . GLY A 0 47  . 52.178   38.312  -74.440  1.00 32.53 47  A 1 
ATOM 345  C C   . GLY A 0 47  . 53.674   38.570  -74.624  1.00 32.53 47  A 1 
ATOM 346  O O   . GLY A 0 47  . 54.463   37.632  -74.636  1.00 32.53 47  A 1 
ATOM 347  N N   . ALA A 0 48  . 54.060   39.843  -74.741  1.00 26.61 48  A 1 
ATOM 348  C CA  . ALA A 0 48  . 55.437   40.300  -74.595  1.00 26.61 48  A 1 
ATOM 349  C C   . ALA A 0 48  . 55.928   40.109  -73.145  1.00 26.61 48  A 1 
ATOM 350  C CB  . ALA A 0 48  . 55.522   41.768  -75.036  1.00 26.61 48  A 1 
ATOM 351  O O   . ALA A 0 48  . 55.231   40.416  -72.178  1.00 26.61 48  A 1 
ATOM 352  N N   . SER A 0 49  . 57.156   39.617  -73.003  1.00 31.78 49  A 1 
ATOM 353  C CA  . SER A 0 49  . 57.845   39.373  -71.738  1.00 31.78 49  A 1 
ATOM 354  C C   . SER A 0 49  . 58.085   40.659  -70.934  1.00 31.78 49  A 1 
ATOM 355  C CB  . SER A 0 49  . 59.204   38.733  -72.063  1.00 31.78 49  A 1 
ATOM 356  O O   . SER A 0 49  . 58.840   41.522  -71.381  1.00 31.78 49  A 1 
ATOM 357  O OG  . SER A 0 49  . 59.941   39.591  -72.920  1.00 31.78 49  A 1 
ATOM 358  N N   . LYS A 0 50  . 57.507   40.756  -69.731  1.00 27.08 50  A 1 
ATOM 359  C CA  . LYS A 0 50  . 58.108   41.332  -68.506  1.00 27.08 50  A 1 
ATOM 360  C C   . LYS A 0 50  . 57.044   41.419  -67.409  1.00 27.08 50  A 1 
ATOM 361  C CB  . LYS A 0 50  . 58.765   42.725  -68.716  1.00 27.08 50  A 1 
ATOM 362  O O   . LYS A 0 50  . 56.459   42.469  -67.174  1.00 27.08 50  A 1 
ATOM 363  C CG  . LYS A 0 50  . 60.299   42.647  -68.806  1.00 27.08 50  A 1 
ATOM 364  C CD  . LYS A 0 50  . 60.889   44.048  -69.013  1.00 27.08 50  A 1 
ATOM 365  C CE  . LYS A 0 50  . 62.419   43.983  -69.058  1.00 27.08 50  A 1 
ATOM 366  N NZ  . LYS A 0 50  . 63.016   45.326  -69.268  1.00 27.08 50  A 1 
ATOM 367  N N   . GLN A 0 51  . 56.842   40.332  -66.676  1.00 31.87 51  A 1 
ATOM 368  C CA  . GLN A 0 51  . 56.476   40.444  -65.268  1.00 31.87 51  A 1 
ATOM 369  C C   . GLN A 0 51  . 57.350   39.477  -64.485  1.00 31.87 51  A 1 
ATOM 370  C CB  . GLN A 0 51  . 54.972   40.268  -65.006  1.00 31.87 51  A 1 
ATOM 371  O O   . GLN A 0 51  . 57.106   38.280  -64.428  1.00 31.87 51  A 1 
ATOM 372  C CG  . GLN A 0 51  . 54.199   41.561  -65.328  1.00 31.87 51  A 1 
ATOM 373  C CD  . GLN A 0 51  . 52.823   41.630  -64.676  1.00 31.87 51  A 1 
ATOM 374  N NE2 . GLN A 0 51  . 52.297   42.816  -64.461  1.00 31.87 51  A 1 
ATOM 375  O OE1 . GLN A 0 51  . 52.207   40.638  -64.312  1.00 31.87 51  A 1 
ATOM 376  N N   . ASN A 0 52  . 58.407   40.050  -63.918  1.00 30.51 52  A 1 
ATOM 377  C CA  . ASN A 0 52  . 59.219   39.468  -62.868  1.00 30.51 52  A 1 
ATOM 378  C C   . ASN A 0 52  . 58.345   39.396  -61.602  1.00 30.51 52  A 1 
ATOM 379  C CB  . ASN A 0 52  . 60.459   40.381  -62.733  1.00 30.51 52  A 1 
ATOM 380  O O   . ASN A 0 52  . 58.436   40.255  -60.731  1.00 30.51 52  A 1 
ATOM 381  C CG  . ASN A 0 52  . 61.623   39.735  -62.011  1.00 30.51 52  A 1 
ATOM 382  N ND2 . ASN A 0 52  . 62.487   40.512  -61.403  1.00 30.51 52  A 1 
ATOM 383  O OD1 . ASN A 0 52  . 61.812   38.537  -62.045  1.00 30.51 52  A 1 
ATOM 384  N N   . ARG A 0 53  . 57.401   38.454  -61.559  1.00 32.24 53  A 1 
ATOM 385  C CA  . ARG A 0 53  . 56.766   38.023  -60.317  1.00 32.24 53  A 1 
ATOM 386  C C   . ARG A 0 53  . 57.338   36.652  -60.028  1.00 32.24 53  A 1 
ATOM 387  C CB  . ARG A 0 53  . 55.227   38.037  -60.403  1.00 32.24 53  A 1 
ATOM 388  O O   . ARG A 0 53  . 57.163   35.742  -60.829  1.00 32.24 53  A 1 
ATOM 389  C CG  . ARG A 0 53  . 54.685   39.456  -60.160  1.00 32.24 53  A 1 
ATOM 390  C CD  . ARG A 0 53  . 53.172   39.490  -59.900  1.00 32.24 53  A 1 
ATOM 391  N NE  . ARG A 0 53  . 52.369   39.525  -61.139  1.00 32.24 53  A 1 
ATOM 392  N NH1 . ARG A 0 53  . 50.301   39.376  -60.141  1.00 32.24 53  A 1 
ATOM 393  N NH2 . ARG A 0 53  . 50.456   39.624  -62.355  1.00 32.24 53  A 1 
ATOM 394  C CZ  . ARG A 0 53  . 51.049   39.505  -61.203  1.00 32.24 53  A 1 
ATOM 395  N N   . GLN A 0 54  . 58.075   36.562  -58.927  1.00 33.07 54  A 1 
ATOM 396  C CA  . GLN A 0 54  . 58.435   35.305  -58.288  1.00 33.07 54  A 1 
ATOM 397  C C   . GLN A 0 54  . 57.141   34.494  -58.165  1.00 33.07 54  A 1 
ATOM 398  C CB  . GLN A 0 54  . 59.032   35.632  -56.904  1.00 33.07 54  A 1 
ATOM 399  O O   . GLN A 0 54  . 56.279   34.825  -57.352  1.00 33.07 54  A 1 
ATOM 400  C CG  . GLN A 0 54  . 60.427   36.282  -56.986  1.00 33.07 54  A 1 
ATOM 401  C CD  . GLN A 0 54  . 60.840   36.988  -55.694  1.00 33.07 54  A 1 
ATOM 402  N NE2 . GLN A 0 54  . 62.110   37.001  -55.354  1.00 33.07 54  A 1 
ATOM 403  O OE1 . GLN A 0 54  . 60.049   37.596  -54.997  1.00 33.07 54  A 1 
ATOM 404  N N   . ALA A 0 55  . 56.942   33.525  -59.058  1.00 40.73 55  A 1 
ATOM 405  C CA  . ALA A 0 55  . 55.887   32.546  -58.910  1.00 40.73 55  A 1 
ATOM 406  C C   . ALA A 0 55  . 56.327   31.685  -57.731  1.00 40.73 55  A 1 
ATOM 407  C CB  . ALA A 0 55  . 55.712   31.771  -60.224  1.00 40.73 55  A 1 
ATOM 408  O O   . ALA A 0 55  . 57.195   30.830  -57.879  1.00 40.73 55  A 1 
ATOM 409  N N   . ALA A 0 56  . 55.820   32.010  -56.542  1.00 38.47 56  A 1 
ATOM 410  C CA  . ALA A 0 56  . 55.845   31.078  -55.434  1.00 38.47 56  A 1 
ATOM 411  C C   . ALA A 0 56  . 55.245   29.767  -55.952  1.00 38.47 56  A 1 
ATOM 412  C CB  . ALA A 0 56  . 55.055   31.667  -54.260  1.00 38.47 56  A 1 
ATOM 413  O O   . ALA A 0 56  . 54.180   29.782  -56.571  1.00 38.47 56  A 1 
ATOM 414  N N   . GLU A 0 57  . 55.994   28.687  -55.784  1.00 45.01 57  A 1 
ATOM 415  C CA  . GLU A 0 57  . 55.642   27.321  -56.146  1.00 45.01 57  A 1 
ATOM 416  C C   . GLU A 0 57  . 54.241   27.012  -55.597  1.00 45.01 57  A 1 
ATOM 417  C CB  . GLU A 0 57  . 56.718   26.405  -55.528  1.00 45.01 57  A 1 
ATOM 418  O O   . GLU A 0 57  . 54.066   26.817  -54.397  1.00 45.01 57  A 1 
ATOM 419  C CG  . GLU A 0 57  . 58.121   26.643  -56.130  1.00 45.01 57  A 1 
ATOM 420  C CD  . GLU A 0 57  . 59.279   26.074  -55.289  1.00 45.01 57  A 1 
ATOM 421  O OE1 . GLU A 0 57  . 60.438   26.319  -55.696  1.00 45.01 57  A 1 
ATOM 422  O OE2 . GLU A 0 57  . 59.015   25.442  -54.243  1.00 45.01 57  A 1 
ATOM 423  N N   . GLN A 0 58  . 53.214   27.045  -56.451  1.00 43.98 58  A 1 
ATOM 424  C CA  . GLN A 0 58  . 51.840   26.748  -56.045  1.00 43.98 58  A 1 
ATOM 425  C C   . GLN A 0 58  . 51.686   25.229  -55.934  1.00 43.98 58  A 1 
ATOM 426  C CB  . GLN A 0 58  . 50.811   27.384  -57.003  1.00 43.98 58  A 1 
ATOM 427  O O   . GLN A 0 58  . 51.090   24.590  -56.795  1.00 43.98 58  A 1 
ATOM 428  C CG  . GLN A 0 58  . 50.778   28.916  -56.908  1.00 43.98 58  A 1 
ATOM 429  C CD  . GLN A 0 58  . 49.714   29.569  -57.788  1.00 43.98 58  A 1 
ATOM 430  N NE2 . GLN A 0 58  . 49.586   30.876  -57.731  1.00 43.98 58  A 1 
ATOM 431  O OE1 . GLN A 0 58  . 48.979   28.966  -58.549  1.00 43.98 58  A 1 
ATOM 432  N N   . ARG A 0 59  . 52.254   24.639  -54.880  1.00 49.23 59  A 1 
ATOM 433  C CA  . ARG A 0 59  . 51.680   23.419  -54.311  1.00 49.23 59  A 1 
ATOM 434  C C   . ARG A 0 59  . 50.397   23.862  -53.617  1.00 49.23 59  A 1 
ATOM 435  C CB  . ARG A 0 59  . 52.651   22.749  -53.326  1.00 49.23 59  A 1 
ATOM 436  O O   . ARG A 0 59  . 50.462   24.522  -52.585  1.00 49.23 59  A 1 
ATOM 437  C CG  . ARG A 0 59  . 53.897   22.183  -54.019  1.00 49.23 59  A 1 
ATOM 438  C CD  . ARG A 0 59  . 54.774   21.459  -52.992  1.00 49.23 59  A 1 
ATOM 439  N NE  . ARG A 0 59  . 56.027   20.970  -53.597  1.00 49.23 59  A 1 
ATOM 440  N NH1 . ARG A 0 59  . 56.677   19.628  -51.852  1.00 49.23 59  A 1 
ATOM 441  N NH2 . ARG A 0 59  . 57.952   19.759  -53.683  1.00 49.23 59  A 1 
ATOM 442  C CZ  . ARG A 0 59  . 56.877   20.125  -53.042  1.00 49.23 59  A 1 
ATOM 443  N N   . SER A 0 60  . 49.250   23.605  -54.233  1.00 57.54 60  A 1 
ATOM 444  C CA  . SER A 0 60  . 47.968   23.717  -53.544  1.00 57.54 60  A 1 
ATOM 445  C C   . SER A 0 60  . 47.673   22.362  -52.917  1.00 57.54 60  A 1 
ATOM 446  C CB  . SER A 0 60  . 46.852   24.180  -54.487  1.00 57.54 60  A 1 
ATOM 447  O O   . SER A 0 60  . 47.385   21.408  -53.638  1.00 57.54 60  A 1 
ATOM 448  O OG  . SER A 0 60  . 46.802   23.408  -55.668  1.00 57.54 60  A 1 
ATOM 449  N N   . ALA A 0 61  . 47.806   22.295  -51.598  1.00 65.68 61  A 1 
ATOM 450  C CA  . ALA A 0 61  . 47.230   21.245  -50.775  1.00 65.68 61  A 1 
ATOM 451  C C   . ALA A 0 61  . 46.084   21.866  -49.968  1.00 65.68 61  A 1 
ATOM 452  C CB  . ALA A 0 61  . 48.315   20.610  -49.899  1.00 65.68 61  A 1 
ATOM 453  O O   . ALA A 0 61  . 46.174   23.042  -49.596  1.00 65.68 61  A 1 
ATOM 454  N N   . SER A 0 62  . 45.012   21.113  -49.766  1.00 73.80 62  A 1 
ATOM 455  C CA  . SER A 0 62  . 43.963   21.442  -48.802  1.00 73.80 62  A 1 
ATOM 456  C C   . SER A 0 62  . 43.723   20.216  -47.940  1.00 73.80 62  A 1 
ATOM 457  C CB  . SER A 0 62  . 42.659   21.875  -49.484  1.00 73.80 62  A 1 
ATOM 458  O O   . SER A 0 62  . 43.454   19.166  -48.516  1.00 73.80 62  A 1 
ATOM 459  O OG  . SER A 0 62  . 42.180   20.897  -50.390  1.00 73.80 62  A 1 
ATOM 460  N N   . ASP A 0 63  . 43.831   20.416  -46.635  1.00 76.06 63  A 1 
ATOM 461  C CA  . ASP A 0 63  . 43.527   19.510  -45.534  1.00 76.06 63  A 1 
ATOM 462  C C   . ASP A 0 63  . 42.216   19.985  -44.886  1.00 76.06 63  A 1 
ATOM 463  C CB  . ASP A 0 63  . 44.720   19.506  -44.541  1.00 76.06 63  A 1 
ATOM 464  O O   . ASP A 0 63  . 42.079   21.161  -44.519  1.00 76.06 63  A 1 
ATOM 465  C CG  . ASP A 0 63  . 45.298   20.877  -44.095  1.00 76.06 63  A 1 
ATOM 466  O OD1 . ASP A 0 63  . 44.973   21.941  -44.692  1.00 76.06 63  A 1 
ATOM 467  O OD2 . ASP A 0 63  . 46.215   20.896  -43.236  1.00 76.06 63  A 1 
ATOM 468  N N   . PHE A 0 64  . 41.199   19.125  -44.837  1.00 80.78 64  A 1 
ATOM 469  C CA  . PHE A 0 64  . 39.925   19.438  -44.190  1.00 80.78 64  A 1 
ATOM 470  C C   . PHE A 0 64  . 39.562   18.355  -43.182  1.00 80.78 64  A 1 
ATOM 471  C CB  . PHE A 0 64  . 38.804   19.657  -45.221  1.00 80.78 64  A 1 
ATOM 472  O O   . PHE A 0 64  . 39.063   17.305  -43.559  1.00 80.78 64  A 1 
ATOM 473  C CG  . PHE A 0 64  . 37.441   19.919  -44.590  1.00 80.78 64  A 1 
ATOM 474  C CD1 . PHE A 0 64  . 36.537   18.858  -44.386  1.00 80.78 64  A 1 
ATOM 475  C CD2 . PHE A 0 64  . 37.101   21.210  -44.142  1.00 80.78 64  A 1 
ATOM 476  C CE1 . PHE A 0 64  . 35.308   19.082  -43.742  1.00 80.78 64  A 1 
ATOM 477  C CE2 . PHE A 0 64  . 35.868   21.439  -43.499  1.00 80.78 64  A 1 
ATOM 478  C CZ  . PHE A 0 64  . 34.972   20.372  -43.298  1.00 80.78 64  A 1 
ATOM 479  N N   . ASP A 0 65  . 39.715   18.699  -41.905  1.00 85.86 65  A 1 
ATOM 480  C CA  . ASP A 0 65  . 39.257   17.884  -40.786  1.00 85.86 65  A 1 
ATOM 481  C C   . ASP A 0 65  . 37.906   18.387  -40.262  1.00 85.86 65  A 1 
ATOM 482  C CB  . ASP A 0 65  . 40.268   17.950  -39.636  1.00 85.86 65  A 1 
ATOM 483  O O   . ASP A 0 65  . 37.741   19.579  -39.948  1.00 85.86 65  A 1 
ATOM 484  C CG  . ASP A 0 65  . 41.683   17.513  -39.999  1.00 85.86 65  A 1 
ATOM 485  O OD1 . ASP A 0 65  . 41.825   16.381  -40.477  1.00 85.86 65  A 1 
ATOM 486  O OD2 . ASP A 0 65  . 42.609   18.296  -39.666  1.00 85.86 65  A 1 
ATOM 487  N N   . ALA A 0 66  . 36.963   17.472  -40.057  1.00 83.52 66  A 1 
ATOM 488  C CA  . ALA A 0 66  . 35.759   17.709  -39.274  1.00 83.52 66  A 1 
ATOM 489  C C   . ALA A 0 66  . 35.566   16.604  -38.228  1.00 83.52 66  A 1 
ATOM 490  C CB  . ALA A 0 66  . 34.560   17.868  -40.212  1.00 83.52 66  A 1 
ATOM 491  O O   . ALA A 0 66  . 35.767   15.426  -38.490  1.00 83.52 66  A 1 
ATOM 492  N N   . TYR A 0 67  . 35.167   17.001  -37.020  1.00 92.64 67  A 1 
ATOM 493  C CA  . TYR A 0 67  . 34.837   16.095  -35.923  1.00 92.64 67  A 1 
ATOM 494  C C   . TYR A 0 67  . 33.615   16.629  -35.191  1.00 92.64 67  A 1 
ATOM 495  C CB  . TYR A 0 67  . 36.027   15.949  -34.961  1.00 92.64 67  A 1 
ATOM 496  O O   . TYR A 0 67  . 33.539   17.828  -34.888  1.00 92.64 67  A 1 
ATOM 497  C CG  . TYR A 0 67  . 35.692   15.227  -33.664  1.00 92.64 67  A 1 
ATOM 498  C CD1 . TYR A 0 67  . 35.414   15.959  -32.490  1.00 92.64 67  A 1 
ATOM 499  C CD2 . TYR A 0 67  . 35.590   13.825  -33.650  1.00 92.64 67  A 1 
ATOM 500  C CE1 . TYR A 0 67  . 35.055   15.286  -31.304  1.00 92.64 67  A 1 
ATOM 501  C CE2 . TYR A 0 67  . 35.221   13.148  -32.472  1.00 92.64 67  A 1 
ATOM 502  O OH  . TYR A 0 67  . 34.591   13.224  -30.158  1.00 92.64 67  A 1 
ATOM 503  C CZ  . TYR A 0 67  . 34.955   13.878  -31.295  1.00 92.64 67  A 1 
ATOM 504  N N   . GLY A 0 68  . 32.691   15.734  -34.865  1.00 92.17 68  A 1 
ATOM 505  C CA  . GLY A 0 68  . 31.505   16.051  -34.093  1.00 92.17 68  A 1 
ATOM 506  C C   . GLY A 0 68  . 31.190   14.977  -33.066  1.00 92.17 68  A 1 
ATOM 507  O O   . GLY A 0 68  . 31.535   13.806  -33.215  1.00 92.17 68  A 1 
ATOM 508  N N   . ARG A 0 69  . 30.528   15.422  -32.000  1.00 95.76 69  A 1 
ATOM 509  C CA  . ARG A 0 69  . 29.895   14.563  -31.012  1.00 95.76 69  A 1 
ATOM 510  C C   . ARG A 0 69  . 28.581   15.199  -30.598  1.00 95.76 69  A 1 
ATOM 511  C CB  . ARG A 0 69  . 30.835   14.339  -29.824  1.00 95.76 69  A 1 
ATOM 512  O O   . ARG A 0 69  . 28.604   16.371  -30.208  1.00 95.76 69  A 1 
ATOM 513  C CG  . ARG A 0 69  . 30.223   13.372  -28.805  1.00 95.76 69  A 1 
ATOM 514  C CD  . ARG A 0 69  . 31.232   13.110  -27.691  1.00 95.76 69  A 1 
ATOM 515  N NE  . ARG A 0 69  . 30.785   11.992  -26.861  1.00 95.76 69  A 1 
ATOM 516  N NH1 . ARG A 0 69  . 32.523   11.913  -25.388  1.00 95.76 69  A 1 
ATOM 517  N NH2 . ARG A 0 69  . 30.947   10.318  -25.349  1.00 95.76 69  A 1 
ATOM 518  C CZ  . ARG A 0 69  . 31.413   11.417  -25.864  1.00 95.76 69  A 1 
ATOM 519  N N   . ASP A 0 70  . 27.495   14.450  -30.676  1.00 94.53 70  A 1 
ATOM 520  C CA  . ASP A 0 70  . 26.205   14.845  -30.117  1.00 94.53 70  A 1 
ATOM 521  C C   . ASP A 0 70  . 25.862   13.920  -28.950  1.00 94.53 70  A 1 
ATOM 522  C CB  . ASP A 0 70  . 25.108   14.898  -31.192  1.00 94.53 70  A 1 
ATOM 523  O O   . ASP A 0 70  . 26.268   12.764  -28.935  1.00 94.53 70  A 1 
ATOM 524  C CG  . ASP A 0 70  . 23.964   15.853  -30.820  1.00 94.53 70  A 1 
ATOM 525  O OD1 . ASP A 0 70  . 24.083   16.532  -29.765  1.00 94.53 70  A 1 
ATOM 526  O OD2 . ASP A 0 70  . 23.084   16.073  -31.678  1.00 94.53 70  A 1 
ATOM 527  N N   . GLN A 0 71  . 25.248   14.468  -27.905  1.00 95.20 71  A 1 
ATOM 528  C CA  . GLN A 0 71  . 24.937   13.707  -26.694  1.00 95.20 71  A 1 
ATOM 529  C C   . GLN A 0 71  . 23.566   14.094  -26.176  1.00 95.20 71  A 1 
ATOM 530  C CB  . GLN A 0 71  . 25.967   13.925  -25.572  1.00 95.20 71  A 1 
ATOM 531  O O   . GLN A 0 71  . 23.413   15.137  -25.526  1.00 95.20 71  A 1 
ATOM 532  C CG  . GLN A 0 71  . 27.398   13.567  -25.952  1.00 95.20 71  A 1 
ATOM 533  C CD  . GLN A 0 71  . 28.233   13.309  -24.711  1.00 95.20 71  A 1 
ATOM 534  N NE2 . GLN A 0 71  . 28.714   12.104  -24.568  1.00 95.20 71  A 1 
ATOM 535  O OE1 . GLN A 0 71  . 28.455   14.144  -23.839  1.00 95.20 71  A 1 
ATOM 536  N N   . ASP A 0 72  . 22.602   13.206  -26.369  1.00 96.24 72  A 1 
ATOM 537  C CA  . ASP A 0 72  . 21.243   13.401  -25.904  1.00 96.24 72  A 1 
ATOM 538  C C   . ASP A 0 72  . 20.924   12.465  -24.739  1.00 96.24 72  A 1 
ATOM 539  C CB  . ASP A 0 72  . 20.258   13.288  -27.073  1.00 96.24 72  A 1 
ATOM 540  O O   . ASP A 0 72  . 21.230   11.277  -24.730  1.00 96.24 72  A 1 
ATOM 541  C CG  . ASP A 0 72  . 20.197   14.555  -27.936  1.00 96.24 72  A 1 
ATOM 542  O OD1 . ASP A 0 72  . 20.346   15.660  -27.354  1.00 96.24 72  A 1 
ATOM 543  O OD2 . ASP A 0 72  . 19.748   14.447  -29.094  1.00 96.24 72  A 1 
ATOM 544  N N   . LEU A 0 73  . 20.293   13.019  -23.701  1.00 97.02 73  A 1 
ATOM 545  C CA  . LEU A 0 73  . 19.810   12.262  -22.550  1.00 97.02 73  A 1 
ATOM 546  C C   . LEU A 0 73  . 18.402   12.724  -22.195  1.00 97.02 73  A 1 
ATOM 547  C CB  . LEU A 0 73  . 20.789   12.403  -21.369  1.00 97.02 73  A 1 
ATOM 548  O O   . LEU A 0 73  . 18.190   13.859  -21.763  1.00 97.02 73  A 1 
ATOM 549  C CG  . LEU A 0 73  . 20.323   11.703  -20.076  1.00 97.02 73  A 1 
ATOM 550  C CD1 . LEU A 0 73  . 20.269   10.180  -20.200  1.00 97.02 73  A 1 
ATOM 551  C CD2 . LEU A 0 73  . 21.273   12.045  -18.926  1.00 97.02 73  A 1 
ATOM 552  N N   . SER A 0 74  . 17.446   11.806  -22.296  1.00 98.26 74  A 1 
ATOM 553  C CA  . SER A 0 74  . 16.071   12.004  -21.855  1.00 98.26 74  A 1 
ATOM 554  C C   . SER A 0 74  . 15.720   11.011  -20.757  1.00 98.26 74  A 1 
ATOM 555  C CB  . SER A 0 74  . 15.108   11.899  -23.031  1.00 98.26 74  A 1 
ATOM 556  O O   . SER A 0 74  . 15.886   9.798   -20.899  1.00 98.26 74  A 1 
ATOM 557  O OG  . SER A 0 74  . 13.799   12.203  -22.585  1.00 98.26 74  A 1 
ATOM 558  N N   . ILE A 0 75  . 15.226   11.539  -19.638  1.00 98.34 75  A 1 
ATOM 559  C CA  . ILE A 0 75  . 14.748   10.743  -18.513  1.00 98.34 75  A 1 
ATOM 560  C C   . ILE A 0 75  . 13.334   11.195  -18.187  1.00 98.34 75  A 1 
ATOM 561  C CB  . ILE A 0 75  . 15.690   10.822  -17.291  1.00 98.34 75  A 1 
ATOM 562  O O   . ILE A 0 75  . 13.104   12.337  -17.790  1.00 98.34 75  A 1 
ATOM 563  C CG1 . ILE A 0 75  . 17.120   10.372  -17.674  1.00 98.34 75  A 1 
ATOM 564  C CG2 . ILE A 0 75  . 15.126   9.948   -16.149  1.00 98.34 75  A 1 
ATOM 565  C CD1 . ILE A 0 75  . 18.151   10.511  -16.548  1.00 98.34 75  A 1 
ATOM 566  N N   . GLU A 0 76  . 12.393   10.269  -18.310  1.00 98.17 76  A 1 
ATOM 567  C CA  . GLU A 0 76  . 11.034   10.434  -17.820  1.00 98.17 76  A 1 
ATOM 568  C C   . GLU A 0 76  . 10.838   9.516   -16.623  1.00 98.17 76  A 1 
ATOM 569  C CB  . GLU A 0 76  . 10.015   10.137  -18.917  1.00 98.17 76  A 1 
ATOM 570  O O   . GLU A 0 76  . 11.063   8.311   -16.697  1.00 98.17 76  A 1 
ATOM 571  C CG  . GLU A 0 76  . 10.024   11.195  -20.026  1.00 98.17 76  A 1 
ATOM 572  C CD  . GLU A 0 76  . 9.091    10.785  -21.165  1.00 98.17 76  A 1 
ATOM 573  O OE1 . GLU A 0 76  . 9.390    11.073  -22.342  1.00 98.17 76  A 1 
ATOM 574  O OE2 . GLU A 0 76  . 8.088    10.080  -20.924  1.00 98.17 76  A 1 
ATOM 575  N N   . GLU A 0 77  . 10.415   10.086  -15.504  1.00 98.20 77  A 1 
ATOM 576  C CA  . GLU A 0 77  . 10.164   9.344   -14.278  1.00 98.20 77  A 1 
ATOM 577  C C   . GLU A 0 77  . 8.824    9.787   -13.707  1.00 98.20 77  A 1 
ATOM 578  C CB  . GLU A 0 77  . 11.339   9.533   -13.310  1.00 98.20 77  A 1 
ATOM 579  O O   . GLU A 0 77  . 8.526    10.979  -13.604  1.00 98.20 77  A 1 
ATOM 580  C CG  . GLU A 0 77  . 11.220   8.650   -12.059  1.00 98.20 77  A 1 
ATOM 581  C CD  . GLU A 0 77  . 12.520   8.625   -11.236  1.00 98.20 77  A 1 
ATOM 582  O OE1 . GLU A 0 77  . 12.764   7.593   -10.567  1.00 98.20 77  A 1 
ATOM 583  O OE2 . GLU A 0 77  . 13.289   9.609   -11.276  1.00 98.20 77  A 1 
ATOM 584  N N   . SER A 0 78  . 7.990    8.815   -13.361  1.00 98.02 78  A 1 
ATOM 585  C CA  . SER A 0 78  . 6.671    9.056   -12.802  1.00 98.02 78  A 1 
ATOM 586  C C   . SER A 0 78  . 6.396    8.092   -11.663  1.00 98.02 78  A 1 
ATOM 587  C CB  . SER A 0 78  . 5.593    8.996   -13.888  1.00 98.02 78  A 1 
ATOM 588  O O   . SER A 0 78  . 6.772    6.920   -11.693  1.00 98.02 78  A 1 
ATOM 589  O OG  . SER A 0 78  . 5.485    7.700   -14.432  1.00 98.02 78  A 1 
ATOM 590  N N   . TYR A 0 79  . 5.731    8.620   -10.646  1.00 98.29 79  A 1 
ATOM 591  C CA  . TYR A 0 79  . 5.231    7.868   -9.513   1.00 98.29 79  A 1 
ATOM 592  C C   . TYR A 0 79  . 3.801    8.314   -9.250   1.00 98.29 79  A 1 
ATOM 593  C CB  . TYR A 0 79  . 6.125    8.097   -8.290   1.00 98.29 79  A 1 
ATOM 594  O O   . TYR A 0 79  . 3.519    9.514   -9.175   1.00 98.29 79  A 1 
ATOM 595  C CG  . TYR A 0 79  . 5.586    7.451   -7.029   1.00 98.29 79  A 1 
ATOM 596  C CD1 . TYR A 0 79  . 4.783    8.193   -6.139   1.00 98.29 79  A 1 
ATOM 597  C CD2 . TYR A 0 79  . 5.842    6.091   -6.774   1.00 98.29 79  A 1 
ATOM 598  C CE1 . TYR A 0 79  . 4.252    7.579   -4.988   1.00 98.29 79  A 1 
ATOM 599  C CE2 . TYR A 0 79  . 5.310    5.472   -5.626   1.00 98.29 79  A 1 
ATOM 600  O OH  . TYR A 0 79  . 3.990    5.623   -3.620   1.00 98.29 79  A 1 
ATOM 601  C CZ  . TYR A 0 79  . 4.515    6.216   -4.728   1.00 98.29 79  A 1 
ATOM 602  N N   . GLY A 0 80  . 2.905    7.354   -9.094   1.00 97.84 80  A 1 
ATOM 603  C CA  . GLY A 0 80  . 1.514    7.595   -8.771   1.00 97.84 80  A 1 
ATOM 604  C C   . GLY A 0 80  . 1.072    6.694   -7.635   1.00 97.84 80  A 1 
ATOM 605  O O   . GLY A 0 80  . 1.446    5.530   -7.527   1.00 97.84 80  A 1 
ATOM 606  N N   . ARG A 0 81  . 0.237    7.252   -6.765   1.00 97.66 81  A 1 
ATOM 607  C CA  . ARG A 0 81  . -0.430   6.501   -5.712   1.00 97.66 81  A 1 
ATOM 608  C C   . ARG A 0 81  . -1.878   6.933   -5.644   1.00 97.66 81  A 1 
ATOM 609  C CB  . ARG A 0 81  . 0.321    6.677   -4.392   1.00 97.66 81  A 1 
ATOM 610  O O   . ARG A 0 81  . -2.165   8.120   -5.508   1.00 97.66 81  A 1 
ATOM 611  C CG  . ARG A 0 81  . -0.380   5.922   -3.259   1.00 97.66 81  A 1 
ATOM 612  C CD  . ARG A 0 81  . 0.508    5.935   -2.021   1.00 97.66 81  A 1 
ATOM 613  N NE  . ARG A 0 81  . -0.151   5.246   -0.904   1.00 97.66 81  A 1 
ATOM 614  N NH1 . ARG A 0 81  . 1.727    5.046   0.389    1.00 97.66 81  A 1 
ATOM 615  N NH2 . ARG A 0 81  . -0.172   4.058   1.031    1.00 97.66 81  A 1 
ATOM 616  C CZ  . ARG A 0 81  . 0.468    4.795   0.168    1.00 97.66 81  A 1 
ATOM 617  N N   . THR A 0 82  . -2.780   5.967   -5.713   1.00 97.13 82  A 1 
ATOM 618  C CA  . THR A 0 82  . -4.221   6.190   -5.619   1.00 97.13 82  A 1 
ATOM 619  C C   . THR A 0 82  . -4.787   5.334   -4.500   1.00 97.13 82  A 1 
ATOM 620  C CB  . THR A 0 82  . -4.917   5.896   -6.954   1.00 97.13 82  A 1 
ATOM 621  O O   . THR A 0 82  . -4.462   4.158   -4.393   1.00 97.13 82  A 1 
ATOM 622  C CG2 . THR A 0 82  . -6.404   6.252   -6.921   1.00 97.13 82  A 1 
ATOM 623  O OG1 . THR A 0 82  . -4.341   6.690   -7.965   1.00 97.13 82  A 1 
ATOM 624  N N   . ASN A 0 83  . -5.639   5.934   -3.673   1.00 96.87 83  A 1 
ATOM 625  C CA  . ASN A 0 83  . -6.442   5.241   -2.673   1.00 96.87 83  A 1 
ATOM 626  C C   . ASN A 0 83  . -7.903   5.602   -2.933   1.00 96.87 83  A 1 
ATOM 627  C CB  . ASN A 0 83  . -5.973   5.650   -1.268   1.00 96.87 83  A 1 
ATOM 628  O O   . ASN A 0 83  . -8.261   6.782   -2.919   1.00 96.87 83  A 1 
ATOM 629  C CG  . ASN A 0 83  . -6.695   4.900   -0.154   1.00 96.87 83  A 1 
ATOM 630  N ND2 . ASN A 0 83  . -5.991   4.542   0.888    1.00 96.87 83  A 1 
ATOM 631  O OD1 . ASN A 0 83  . -7.887   4.641   -0.160   1.00 96.87 83  A 1 
ATOM 632  N N   . ALA A 0 84  . -8.730   4.599   -3.187   1.00 96.97 84  A 1 
ATOM 633  C CA  . ALA A 0 84  . -10.157  4.752   -3.386   1.00 96.97 84  A 1 
ATOM 634  C C   . ALA A 0 84  . -10.912  3.876   -2.389   1.00 96.97 84  A 1 
ATOM 635  C CB  . ALA A 0 84  . -10.504  4.430   -4.843   1.00 96.97 84  A 1 
ATOM 636  O O   . ALA A 0 84  . -10.595  2.703   -2.198   1.00 96.97 84  A 1 
ATOM 637  N N   . LYS A 0 85  . -11.950  4.444   -1.777   1.00 97.28 85  A 1 
ATOM 638  C CA  . LYS A 0 85  . -12.875  3.732   -0.894   1.00 97.28 85  A 1 
ATOM 639  C C   . LYS A 0 85  . -14.293  3.973   -1.379   1.00 97.28 85  A 1 
ATOM 640  C CB  . LYS A 0 85  . -12.701  4.176   0.565    1.00 97.28 85  A 1 
ATOM 641  O O   . LYS A 0 85  . -14.645  5.112   -1.679   1.00 97.28 85  A 1 
ATOM 642  C CG  . LYS A 0 85  . -11.298  3.859   1.096    1.00 97.28 85  A 1 
ATOM 643  C CD  . LYS A 0 85  . -11.148  4.342   2.539    1.00 97.28 85  A 1 
ATOM 644  C CE  . LYS A 0 85  . -9.710   4.086   2.991    1.00 97.28 85  A 1 
ATOM 645  N NZ  . LYS A 0 85  . -9.486   4.604   4.360    1.00 97.28 85  A 1 
ATOM 646  N N   . SER A 0 86  . -15.097  2.923   -1.431   1.00 96.51 86  A 1 
ATOM 647  C CA  . SER A 0 86  . -16.526  3.018   -1.708   1.00 96.51 86  A 1 
ATOM 648  C C   . SER A 0 86  . -17.310  2.275   -0.644   1.00 96.51 86  A 1 
ATOM 649  C CB  . SER A 0 86  . -16.878  2.500   -3.105   1.00 96.51 86  A 1 
ATOM 650  O O   . SER A 0 86  . -16.927  1.176   -0.244   1.00 96.51 86  A 1 
ATOM 651  O OG  . SER A 0 86  . -16.623  1.118   -3.224   1.00 96.51 86  A 1 
ATOM 652  N N   . TYR A 0 87  . -18.424  2.870   -0.244   1.00 94.07 87  A 1 
ATOM 653  C CA  . TYR A 0 87  . -19.394  2.286   0.665    1.00 94.07 87  A 1 
ATOM 654  C C   . TYR A 0 87  . -20.747  2.330   -0.034   1.00 94.07 87  A 1 
ATOM 655  C CB  . TYR A 0 87  . -19.404  3.061   1.988    1.00 94.07 87  A 1 
ATOM 656  O O   . TYR A 0 87  . -21.104  3.362   -0.607   1.00 94.07 87  A 1 
ATOM 657  C CG  . TYR A 0 87  . -18.044  3.151   2.655    1.00 94.07 87  A 1 
ATOM 658  C CD1 . TYR A 0 87  . -17.606  2.108   3.490    1.00 94.07 87  A 1 
ATOM 659  C CD2 . TYR A 0 87  . -17.208  4.262   2.418    1.00 94.07 87  A 1 
ATOM 660  C CE1 . TYR A 0 87  . -16.339  2.175   4.099    1.00 94.07 87  A 1 
ATOM 661  C CE2 . TYR A 0 87  . -15.934  4.330   3.016    1.00 94.07 87  A 1 
ATOM 662  O OH  . TYR A 0 87  . -14.279  3.346   4.456    1.00 94.07 87  A 1 
ATOM 663  C CZ  . TYR A 0 87  . -15.502  3.287   3.862    1.00 94.07 87  A 1 
ATOM 664  N N   . ALA A 0 88  . -21.467  1.222   -0.010   1.00 91.03 88  A 1 
ATOM 665  C CA  . ALA A 0 88  . -22.837  1.121   -0.472   1.00 91.03 88  A 1 
ATOM 666  C C   . ALA A 0 88  . -23.650  0.417   0.611    1.00 91.03 88  A 1 
ATOM 667  C CB  . ALA A 0 88  . -22.876  0.385   -1.816   1.00 91.03 88  A 1 
ATOM 668  O O   . ALA A 0 88  . -23.141  -0.477  1.284    1.00 91.03 88  A 1 
ATOM 669  N N   . ALA A 0 89  . -24.892  0.846   0.787    1.00 87.93 89  A 1 
ATOM 670  C CA  . ALA A 0 89  . -25.846  0.164   1.636    1.00 87.93 89  A 1 
ATOM 671  C C   . ALA A 0 89  . -27.225  0.241   0.982    1.00 87.93 89  A 1 
ATOM 672  C CB  . ALA A 0 89  . -25.823  0.771   3.042    1.00 87.93 89  A 1 
ATOM 673  O O   . ALA A 0 89  . -27.587  1.293   0.439    1.00 87.93 89  A 1 
ATOM 674  N N   . GLU A 0 90  . -27.963  -0.862  0.995    1.00 82.88 90  A 1 
ATOM 675  C CA  . GLU A 0 90  . -29.355  -0.902  0.563    1.00 82.88 90  A 1 
ATOM 676  C C   . GLU A 0 90  . -30.251  -0.780  1.784    1.00 82.88 90  A 1 
ATOM 677  C CB  . GLU A 0 90  . -29.677  -2.171  -0.229   1.00 82.88 90  A 1 
ATOM 678  O O   . GLU A 0 90  . -30.136  -1.587  2.700    1.00 82.88 90  A 1 
ATOM 679  C CG  . GLU A 0 90  . -28.933  -2.183  -1.573   1.00 82.88 90  A 1 
ATOM 680  C CD  . GLU A 0 90  . -29.211  -3.445  -2.399   1.00 82.88 90  A 1 
ATOM 681  O OE1 . GLU A 0 90  . -29.153  -3.336  -3.648   1.00 82.88 90  A 1 
ATOM 682  O OE2 . GLU A 0 90  . -29.439  -4.514  -1.791   1.00 82.88 90  A 1 
ATOM 683  N N   . SER A 0 91  . -31.100  0.253   1.742    1.00 82.10 91  A 1 
ATOM 684  C CA  . SER A 0 91  . -32.026  0.680   2.794    1.00 82.10 91  A 1 
ATOM 685  C C   . SER A 0 91  . -31.380  0.891   4.173    1.00 82.10 91  A 1 
ATOM 686  C CB  . SER A 0 91  . -33.270  -0.216  2.831    1.00 82.10 91  A 1 
ATOM 687  O O   . SER A 0 91  . -30.263  0.480   4.475    1.00 82.10 91  A 1 
ATOM 688  O OG  . SER A 0 91  . -32.978  -1.370  3.556    1.00 82.10 91  A 1 
ATOM 689  N N   . TYR A 0 92  . -32.042  1.700   4.984    1.00 85.31 92  A 1 
ATOM 690  C CA  . TYR A 0 92  . -31.635  1.951   6.353    1.00 85.31 92  A 1 
ATOM 691  C C   . TYR A 0 92  . -32.896  2.270   7.120    1.00 85.31 92  A 1 
ATOM 692  C CB  . TYR A 0 92  . -30.651  3.118   6.449    1.00 85.31 92  A 1 
ATOM 693  O O   . TYR A 0 92  . -33.488  3.334   6.909    1.00 85.31 92  A 1 
ATOM 694  C CG  . TYR A 0 92  . -30.339  3.479   7.887    1.00 85.31 92  A 1 
ATOM 695  C CD1 . TYR A 0 92  . -30.836  4.664   8.465    1.00 85.31 92  A 1 
ATOM 696  C CD2 . TYR A 0 92  . -29.596  2.578   8.664    1.00 85.31 92  A 1 
ATOM 697  C CE1 . TYR A 0 92  . -30.495  4.991   9.791    1.00 85.31 92  A 1 
ATOM 698  C CE2 . TYR A 0 92  . -29.241  2.903   9.981    1.00 85.31 92  A 1 
ATOM 699  O OH  . TYR A 0 92  . -29.257  4.443   11.775   1.00 85.31 92  A 1 
ATOM 700  C CZ  . TYR A 0 92  . -29.670  4.118   10.531   1.00 85.31 92  A 1 
ATOM 701  N N   . ASP A 0 93  . -33.281  1.350   7.988    1.00 87.34 93  A 1 
ATOM 702  C CA  . ASP A 0 93  . -34.485  1.483   8.780    1.00 87.34 93  A 1 
ATOM 703  C C   . ASP A 0 93  . -34.089  1.620   10.250   1.00 87.34 93  A 1 
ATOM 704  C CB  . ASP A 0 93  . -35.446  0.321   8.478    1.00 87.34 93  A 1 
ATOM 705  O O   . ASP A 0 93  . -33.366  0.793   10.804   1.00 87.34 93  A 1 
ATOM 706  C CG  . ASP A 0 93  . -36.105  0.395   7.086    1.00 87.34 93  A 1 
ATOM 707  O OD1 . ASP A 0 93  . -36.025  1.455   6.416    1.00 87.34 93  A 1 
ATOM 708  O OD2 . ASP A 0 93  . -36.784  -0.588  6.717    1.00 87.34 93  A 1 
ATOM 709  N N   . GLU A 0 94  . -34.551  2.699   10.883   1.00 88.88 94  A 1 
ATOM 710  C CA  . GLU A 0 94  . -34.538  2.850   12.338   1.00 88.88 94  A 1 
ATOM 711  C C   . GLU A 0 94  . -35.961  2.649   12.843   1.00 88.88 94  A 1 
ATOM 712  C CB  . GLU A 0 94  . -34.020  4.225   12.801   1.00 88.88 94  A 1 
ATOM 713  O O   . GLU A 0 94  . -36.905  3.254   12.324   1.00 88.88 94  A 1 
ATOM 714  C CG  . GLU A 0 94  . -32.600  4.555   12.329   1.00 88.88 94  A 1 
ATOM 715  C CD  . GLU A 0 94  . -32.002  5.818   12.987   1.00 88.88 94  A 1 
ATOM 716  O OE1 . GLU A 0 94  . -30.748  5.923   13.062   1.00 88.88 94  A 1 
ATOM 717  O OE2 . GLU A 0 94  . -32.750  6.722   13.404   1.00 88.88 94  A 1 
ATOM 718  N N   . TRP A 0 95  . -36.115  1.831   13.876   1.00 89.20 95  A 1 
ATOM 719  C CA  . TRP A 0 95  . -37.396  1.614   14.527   1.00 89.20 95  A 1 
ATOM 720  C C   . TRP A 0 95  . -37.252  1.753   16.038   1.00 89.20 95  A 1 
ATOM 721  C CB  . TRP A 0 95  . -37.993  0.276   14.079   1.00 89.20 95  A 1 
ATOM 722  O O   . TRP A 0 95  . -36.221  1.432   16.623   1.00 89.20 95  A 1 
ATOM 723  C CG  . TRP A 0 95  . -37.131  -0.925  14.306   1.00 89.20 95  A 1 
ATOM 724  C CD1 . TRP A 0 95  . -36.276  -1.473  13.411   1.00 89.20 95  A 1 
ATOM 725  C CD2 . TRP A 0 95  . -36.998  -1.719  15.521   1.00 89.20 95  A 1 
ATOM 726  C CE2 . TRP A 0 95  . -36.043  -2.753  15.284   1.00 89.20 95  A 1 
ATOM 727  C CE3 . TRP A 0 95  . -37.581  -1.659  16.804   1.00 89.20 95  A 1 
ATOM 728  N NE1 . TRP A 0 95  . -35.639  -2.558  13.980   1.00 89.20 95  A 1 
ATOM 729  C CH2 . TRP A 0 95  . -36.261  -3.577  17.548   1.00 89.20 95  A 1 
ATOM 730  C CZ2 . TRP A 0 95  . -35.675  -3.675  16.274   1.00 89.20 95  A 1 
ATOM 731  C CZ3 . TRP A 0 95  . -37.220  -2.581  17.800   1.00 89.20 95  A 1 
ATOM 732  N N   . ASP A 0 96  . -38.305  2.274   16.653   1.00 86.32 96  A 1 
ATOM 733  C CA  . ASP A 0 96  . -38.438  2.477   18.090   1.00 86.32 96  A 1 
ATOM 734  C C   . ASP A 0 96  . -39.870  2.090   18.461   1.00 86.32 96  A 1 
ATOM 735  C CB  . ASP A 0 96  . -38.137  3.945   18.431   1.00 86.32 96  A 1 
ATOM 736  O O   . ASP A 0 96  . -40.831  2.589   17.864   1.00 86.32 96  A 1 
ATOM 737  C CG  . ASP A 0 96  . -38.168  4.273   19.930   1.00 86.32 96  A 1 
ATOM 738  O OD1 . ASP A 0 96  . -38.513  3.386   20.741   1.00 86.32 96  A 1 
ATOM 739  O OD2 . ASP A 0 96  . -37.871  5.450   20.237   1.00 86.32 96  A 1 
ATOM 740  N N   . ASN A 0 97  . -40.004  1.162   19.398   1.00 84.90 97  A 1 
ATOM 741  C CA  . ASN A 0 97  . -41.257  0.765   20.000   1.00 84.90 97  A 1 
ATOM 742  C C   . ASN A 0 97  . -41.106  0.837   21.517   1.00 84.90 97  A 1 
ATOM 743  C CB  . ASN A 0 97  . -41.660  -0.632  19.510   1.00 84.90 97  A 1 
ATOM 744  O O   . ASN A 0 97  . -40.499  -0.034  22.134   1.00 84.90 97  A 1 
ATOM 745  C CG  . ASN A 0 97  . -43.060  -0.971  19.986   1.00 84.90 97  A 1 
ATOM 746  N ND2 . ASN A 0 97  . -43.288  -2.164  20.473   1.00 84.90 97  A 1 
ATOM 747  O OD1 . ASN A 0 97  . -43.976  -0.173  19.902   1.00 84.90 97  A 1 
ATOM 748  N N   . THR A 0 98  . -41.675  1.889   22.092   1.00 81.36 98  A 1 
ATOM 749  C CA  . THR A 0 98  . -41.830  2.039   23.536   1.00 81.36 98  A 1 
ATOM 750  C C   . THR A 0 98  . -43.255  1.635   23.898   1.00 81.36 98  A 1 
ATOM 751  C CB  . THR A 0 98  . -41.560  3.493   23.944   1.00 81.36 98  A 1 
ATOM 752  O O   . THR A 0 98  . -44.198  2.298   23.450   1.00 81.36 98  A 1 
ATOM 753  C CG2 . THR A 0 98  . -41.598  3.682   25.459   1.00 81.36 98  A 1 
ATOM 754  O OG1 . THR A 0 98  . -40.295  3.952   23.508   1.00 81.36 98  A 1 
ATOM 755  N N   . ASP A 0 99  . -43.407  0.576   24.687   1.00 78.14 99  A 1 
ATOM 756  C CA  . ASP A 0 99  . -44.649  0.281   25.395   1.00 78.14 99  A 1 
ATOM 757  C C   . ASP A 0 99  . -44.583  0.914   26.799   1.00 78.14 99  A 1 
ATOM 758  C CB  . ASP A 0 99  . -44.971  -1.230  25.390   1.00 78.14 99  A 1 
ATOM 759  O O   . ASP A 0 99  . -43.551  0.917   27.463   1.00 78.14 99  A 1 
ATOM 760  C CG  . ASP A 0 99  . -46.484  -1.497  25.288   1.00 78.14 99  A 1 
ATOM 761  O OD1 . ASP A 0 99  . -47.274  -0.569  25.611   1.00 78.14 99  A 1 
ATOM 762  O OD2 . ASP A 0 99  . -46.872  -2.536  24.701   1.00 78.14 99  A 1 
ATOM 763  N N   . ASP A 0 100 . -45.662  1.578   27.204   1.00 76.85 100 A 1 
ATOM 764  C CA  . ASP A 0 100 . -45.827  2.164   28.549   1.00 76.85 100 A 1 
ATOM 765  C C   . ASP A 0 100 . -47.258  1.866   28.972   1.00 76.85 100 A 1 
ATOM 766  C CB  . ASP A 0 100 . -45.486  3.671   28.609   1.00 76.85 100 A 1 
ATOM 767  O O   . ASP A 0 100 . -48.134  2.745   29.073   1.00 76.85 100 A 1 
ATOM 768  C CG  . ASP A 0 100 . -45.746  4.340   29.984   1.00 76.85 100 A 1 
ATOM 769  O OD1 . ASP A 0 100 . -46.155  3.698   30.981   1.00 76.85 100 A 1 
ATOM 770  O OD2 . ASP A 0 100 . -45.607  5.585   30.106   1.00 76.85 100 A 1 
ATOM 771  N N   . ASP A 0 101 . -47.522  0.575   29.112   1.00 81.14 101 A 1 
ATOM 772  C CA  . ASP A 0 101 . -48.821  0.099   29.501   1.00 81.14 101 A 1 
ATOM 773  C C   . ASP A 0 101 . -48.926  0.057   31.037   1.00 81.14 101 A 1 
ATOM 774  C CB  . ASP A 0 101 . -49.254  -1.114  28.648   1.00 81.14 101 A 1 
ATOM 775  O O   . ASP A 0 101 . -47.974  -0.081  31.809   1.00 81.14 101 A 1 
ATOM 776  C CG  . ASP A 0 101 . -49.105  -2.501  29.261   1.00 81.14 101 A 1 
ATOM 777  O OD1 . ASP A 0 101 . -48.605  -2.577  30.398   1.00 81.14 101 A 1 
ATOM 778  O OD2 . ASP A 0 101 . -49.818  -3.406  28.767   1.00 81.14 101 A 1 
ATOM 779  N N   . LYS A 0 102 . -50.134  0.325   31.527   1.00 79.91 102 A 1 
ATOM 780  C CA  . LYS A 0 102 . -50.444  0.273   32.955   1.00 79.91 102 A 1 
ATOM 781  C C   . LYS A 0 102 . -51.699  -0.540  33.109   1.00 79.91 102 A 1 
ATOM 782  C CB  . LYS A 0 102 . -50.580  1.672   33.570   1.00 79.91 102 A 1 
ATOM 783  O O   . LYS A 0 102 . -52.764  -0.148  32.620   1.00 79.91 102 A 1 
ATOM 784  C CG  . LYS A 0 102 . -49.238  2.412   33.592   1.00 79.91 102 A 1 
ATOM 785  C CD  . LYS A 0 102 . -49.355  3.767   34.304   1.00 79.91 102 A 1 
ATOM 786  C CE  . LYS A 0 102 . -47.995  4.474   34.378   1.00 79.91 102 A 1 
ATOM 787  N NZ  . LYS A 0 102 . -47.384  4.718   33.054   1.00 79.91 102 A 1 
ATOM 788  N N   . TRP A 0 103 . -51.601  -1.636  33.844   1.00 81.12 103 A 1 
ATOM 789  C CA  . TRP A 0 103 . -52.713  -2.547  34.037   1.00 81.12 103 A 1 
ATOM 790  C C   . TRP A 0 103 . -53.083  -2.683  35.512   1.00 81.12 103 A 1 
ATOM 791  C CB  . TRP A 0 103 . -52.426  -3.865  33.318   1.00 81.12 103 A 1 
ATOM 792  O O   . TRP A 0 103 . -52.287  -2.522  36.439   1.00 81.12 103 A 1 
ATOM 793  C CG  . TRP A 0 103 . -51.188  -4.572  33.753   1.00 81.12 103 A 1 
ATOM 794  C CD1 . TRP A 0 103 . -49.992  -4.534  33.119   1.00 81.12 103 A 1 
ATOM 795  C CD2 . TRP A 0 103 . -51.004  -5.437  34.912   1.00 81.12 103 A 1 
ATOM 796  C CE2 . TRP A 0 103 . -49.656  -5.905  34.911   1.00 81.12 103 A 1 
ATOM 797  C CE3 . TRP A 0 103 . -51.850  -5.878  35.957   1.00 81.12 103 A 1 
ATOM 798  N NE1 . TRP A 0 103 . -49.084  -5.317  33.802   1.00 81.12 103 A 1 
ATOM 799  C CH2 . TRP A 0 103 . -50.038  -7.191  36.931   1.00 81.12 103 A 1 
ATOM 800  C CZ2 . TRP A 0 103 . -49.176  -6.774  35.902   1.00 81.12 103 A 1 
ATOM 801  C CZ3 . TRP A 0 103 . -51.372  -6.744  36.958   1.00 81.12 103 A 1 
ATOM 802  N N   . GLY A 0 104 . -54.366  -2.952  35.741   1.00 76.57 104 A 1 
ATOM 803  C CA  . GLY A 0 104 . -54.931  -3.110  37.070   1.00 76.57 104 A 1 
ATOM 804  C C   . GLY A 0 104 . -56.136  -4.034  37.041   1.00 76.57 104 A 1 
ATOM 805  O O   . GLY A 0 104 . -57.088  -3.798  36.300   1.00 76.57 104 A 1 
ATOM 806  N N   . ALA A 0 105 . -56.108  -5.073  37.869   1.00 74.69 105 A 1 
ATOM 807  C CA  . ALA A 0 105 . -57.189  -6.036  38.020   1.00 74.69 105 A 1 
ATOM 808  C C   . ALA A 0 105 . -57.640  -6.090  39.482   1.00 74.69 105 A 1 
ATOM 809  C CB  . ALA A 0 105 . -56.733  -7.399  37.489   1.00 74.69 105 A 1 
ATOM 810  O O   . ALA A 0 105 . -56.834  -6.234  40.403   1.00 74.69 105 A 1 
ATOM 811  N N   . GLN A 0 106 . -58.950  -5.989  39.699   1.00 77.27 106 A 1 
ATOM 812  C CA  . GLN A 0 106 . -59.554  -6.034  41.026   1.00 77.27 106 A 1 
ATOM 813  C C   . GLN A 0 106 . -60.686  -7.061  41.040   1.00 77.27 106 A 1 
ATOM 814  C CB  . GLN A 0 106 . -60.021  -4.624  41.417   1.00 77.27 106 A 1 
ATOM 815  O O   . GLN A 0 106 . -61.623  -6.967  40.250   1.00 77.27 106 A 1 
ATOM 816  C CG  . GLN A 0 106 . -60.510  -4.568  42.871   1.00 77.27 106 A 1 
ATOM 817  C CD  . GLN A 0 106 . -60.996  -3.175  43.254   1.00 77.27 106 A 1 
ATOM 818  N NE2 . GLN A 0 106 . -62.204  -3.040  43.755   1.00 77.27 106 A 1 
ATOM 819  O OE1 . GLN A 0 106 . -60.318  -2.173  43.111   1.00 77.27 106 A 1 
ATOM 820  N N   . ALA A 0 107 . -60.610  -8.018  41.965   1.00 72.00 107 A 1 
ATOM 821  C CA  . ALA A 0 107 . -61.632  -9.032  42.193   1.00 72.00 107 A 1 
ATOM 822  C C   . ALA A 0 107 . -62.029  -9.062  43.673   1.00 72.00 107 A 1 
ATOM 823  C CB  . ALA A 0 107 . -61.117  -10.391 41.703   1.00 72.00 107 A 1 
ATOM 824  O O   . ALA A 0 107 . -61.175  -9.024  44.561   1.00 72.00 107 A 1 
ATOM 825  N N   . TRP A 0 108 . -63.330  -9.150  43.933   1.00 72.84 108 A 1 
ATOM 826  C CA  . TRP A 0 108 . -63.913  -9.304  45.266   1.00 72.84 108 A 1 
ATOM 827  C C   . TRP A 0 108 . -64.799  -10.552 45.307   1.00 72.84 108 A 1 
ATOM 828  C CB  . TRP A 0 108 . -64.667  -8.019  45.665   1.00 72.84 108 A 1 
ATOM 829  O O   . TRP A 0 108 . -65.404  -10.916 44.298   1.00 72.84 108 A 1 
ATOM 830  C CG  . TRP A 0 108 . -65.614  -7.413  44.659   1.00 72.84 108 A 1 
ATOM 831  C CD1 . TRP A 0 108 . -66.573  -8.067  43.959   1.00 72.84 108 A 1 
ATOM 832  C CD2 . TRP A 0 108 . -65.725  -6.015  44.238   1.00 72.84 108 A 1 
ATOM 833  C CE2 . TRP A 0 108 . -66.745  -5.918  43.242   1.00 72.84 108 A 1 
ATOM 834  C CE3 . TRP A 0 108 . -65.081  -4.813  44.609   1.00 72.84 108 A 1 
ATOM 835  N NE1 . TRP A 0 108 . -67.211  -7.202  43.098   1.00 72.84 108 A 1 
ATOM 836  C CH2 . TRP A 0 108 . -66.429  -3.533  43.017   1.00 72.84 108 A 1 
ATOM 837  C CZ2 . TRP A 0 108 . -67.093  -4.707  42.628   1.00 72.84 108 A 1 
ATOM 838  C CZ3 . TRP A 0 108 . -65.436  -3.586  44.012   1.00 72.84 108 A 1 
ATOM 839  N N   . GLY A 0 109 . -64.900  -11.194 46.468   1.00 70.15 109 A 1 
ATOM 840  C CA  . GLY A 0 109 . -65.772  -12.347 46.674   1.00 70.15 109 A 1 
ATOM 841  C C   . GLY A 0 109 . -66.339  -12.391 48.089   1.00 70.15 109 A 1 
ATOM 842  O O   . GLY A 0 109 . -65.714  -11.924 49.041   1.00 70.15 109 A 1 
ATOM 843  N N   . GLN A 0 110 . -67.550  -12.930 48.192   1.00 61.01 110 A 1 
ATOM 844  C CA  . GLN A 0 110 . -68.231  -13.233 49.445   1.00 61.01 110 A 1 
ATOM 845  C C   . GLN A 0 110 . -68.857  -14.618 49.279   1.00 61.01 110 A 1 
ATOM 846  C CB  . GLN A 0 110 . -69.280  -12.140 49.726   1.00 61.01 110 A 1 
ATOM 847  O O   . GLN A 0 110 . -69.774  -14.771 48.466   1.00 61.01 110 A 1 
ATOM 848  C CG  . GLN A 0 110 . -70.061  -12.377 51.028   1.00 61.01 110 A 1 
ATOM 849  C CD  . GLN A 0 110 . -71.098  -11.292 51.312   1.00 61.01 110 A 1 
ATOM 850  N NE2 . GLN A 0 110 . -71.737  -11.301 52.457   1.00 61.01 110 A 1 
ATOM 851  O OE1 . GLN A 0 110 . -71.407  -10.403 50.535   1.00 61.01 110 A 1 
ATOM 852  N N   . ASP A 0 111 . -68.361  -15.615 50.001   1.00 57.23 111 A 1 
ATOM 853  C CA  . ASP A 0 111 . -69.082  -16.873 50.168   1.00 57.23 111 A 1 
ATOM 854  C C   . ASP A 0 111 . -70.084  -16.735 51.321   1.00 57.23 111 A 1 
ATOM 855  C CB  . ASP A 0 111 . -68.140  -18.077 50.310   1.00 57.23 111 A 1 
ATOM 856  O O   . ASP A 0 111 . -70.086  -15.787 52.113   1.00 57.23 111 A 1 
ATOM 857  C CG  . ASP A 0 111 . -67.105  -17.868 51.402   1.00 57.23 111 A 1 
ATOM 858  O OD1 . ASP A 0 111 . -67.496  -17.208 52.389   1.00 57.23 111 A 1 
ATOM 859  O OD2 . ASP A 0 111 . -65.945  -18.198 51.087   1.00 57.23 111 A 1 
ATOM 860  N N   . ARG A 0 112 . -71.087  -17.607 51.296   1.00 48.18 112 A 1 
ATOM 861  C CA  . ARG A 0 112 . -72.136  -17.655 52.308   1.00 48.18 112 A 1 
ATOM 862  C C   . ARG A 0 112 . -72.541  -19.099 52.488   1.00 48.18 112 A 1 
ATOM 863  C CB  . ARG A 0 112 . -73.342  -16.775 51.945   1.00 48.18 112 A 1 
ATOM 864  O O   . ARG A 0 112 . -73.588  -19.508 51.970   1.00 48.18 112 A 1 
ATOM 865  C CG  . ARG A 0 112 . -73.049  -15.270 52.009   1.00 48.18 112 A 1 
ATOM 866  C CD  . ARG A 0 112 . -74.334  -14.454 51.873   1.00 48.18 112 A 1 
ATOM 867  N NE  . ARG A 0 112 . -75.218  -14.673 53.034   1.00 48.18 112 A 1 
ATOM 868  N NH1 . ARG A 0 112 . -77.026  -13.516 52.264   1.00 48.18 112 A 1 
ATOM 869  N NH2 . ARG A 0 112 . -77.098  -14.486 54.292   1.00 48.18 112 A 1 
ATOM 870  C CZ  . ARG A 0 112 . -76.444  -14.228 53.193   1.00 48.18 112 A 1 
ATOM 871  N N   . ASP A 0 113 . -71.740  -19.858 53.215   1.00 51.56 113 A 1 
ATOM 872  C CA  . ASP A 0 113 . -72.094  -21.232 53.515   1.00 51.56 113 A 1 
ATOM 873  C C   . ASP A 0 113 . -73.121  -21.272 54.656   1.00 51.56 113 A 1 
ATOM 874  C CB  . ASP A 0 113 . -70.839  -22.103 53.673   1.00 51.56 113 A 1 
ATOM 875  O O   . ASP A 0 113 . -72.981  -20.699 55.739   1.00 51.56 113 A 1 
ATOM 876  C CG  . ASP A 0 113 . -70.197  -22.449 52.313   1.00 51.56 113 A 1 
ATOM 877  O OD1 . ASP A 0 113 . -70.824  -22.140 51.263   1.00 51.56 113 A 1 
ATOM 878  O OD2 . ASP A 0 113 . -69.205  -23.199 52.309   1.00 51.56 113 A 1 
ATOM 879  N N   . VAL A 0 114 . -74.271  -21.888 54.367   1.00 43.28 114 A 1 
ATOM 880  C CA  . VAL A 0 114 . -75.364  -22.043 55.331   1.00 43.28 114 A 1 
ATOM 881  C C   . VAL A 0 114 . -75.123  -23.333 56.104   1.00 43.28 114 A 1 
ATOM 882  C CB  . VAL A 0 114 . -76.748  -22.024 54.647   1.00 43.28 114 A 1 
ATOM 883  O O   . VAL A 0 114 . -75.545  -24.406 55.668   1.00 43.28 114 A 1 
ATOM 884  C CG1 . VAL A 0 114 . -77.889  -22.174 55.670   1.00 43.28 114 A 1 
ATOM 885  C CG2 . VAL A 0 114 . -76.996  -20.709 53.896   1.00 43.28 114 A 1 
ATOM 886  N N   . TYR A 0 115 . -74.501  -23.239 57.279   1.00 36.10 115 A 1 
ATOM 887  C CA  . TYR A 0 115 . -74.382  -24.380 58.182   1.00 36.10 115 A 1 
ATOM 888  C C   . TYR A 0 115 . -75.675  -24.535 59.001   1.00 36.10 115 A 1 
ATOM 889  C CB  . TYR A 0 115 . -73.099  -24.287 59.019   1.00 36.10 115 A 1 
ATOM 890  O O   . TYR A 0 115 . -75.857  -23.973 60.081   1.00 36.10 115 A 1 
ATOM 891  C CG  . TYR A 0 115 . -72.549  -25.656 59.373   1.00 36.10 115 A 1 
ATOM 892  C CD1 . TYR A 0 115 . -72.906  -26.285 60.581   1.00 36.10 115 A 1 
ATOM 893  C CD2 . TYR A 0 115 . -71.670  -26.297 58.479   1.00 36.10 115 A 1 
ATOM 894  C CE1 . TYR A 0 115 . -72.375  -27.553 60.898   1.00 36.10 115 A 1 
ATOM 895  C CE2 . TYR A 0 115 . -71.130  -27.558 58.794   1.00 36.10 115 A 1 
ATOM 896  O OH  . TYR A 0 115 . -70.939  -29.391 60.327   1.00 36.10 115 A 1 
ATOM 897  C CZ  . TYR A 0 115 . -71.478  -28.184 60.009   1.00 36.10 115 A 1 
ATOM 898  N N   . GLY A 0 116 . -76.647  -25.266 58.452   1.00 42.29 116 A 1 
ATOM 899  C CA  . GLY A 0 116 . -77.945  -25.493 59.088   1.00 42.29 116 A 1 
ATOM 900  C C   . GLY A 0 116 . -78.511  -26.861 58.731   1.00 42.29 116 A 1 
ATOM 901  O O   . GLY A 0 116 . -78.678  -27.180 57.558   1.00 42.29 116 A 1 
ATOM 902  N N   . ALA A 0 117 . -78.794  -27.671 59.754   1.00 33.29 117 A 1 
ATOM 903  C CA  . ALA A 0 117 . -79.280  -29.044 59.648   1.00 33.29 117 A 1 
ATOM 904  C C   . ALA A 0 117 . -80.339  -29.251 58.545   1.00 33.29 117 A 1 
ATOM 905  C CB  . ALA A 0 117 . -79.828  -29.457 61.019   1.00 33.29 117 A 1 
ATOM 906  O O   . ALA A 0 117 . -81.306  -28.501 58.417   1.00 33.29 117 A 1 
ATOM 907  N N   . SER A 0 118 . -80.160  -30.331 57.785   1.00 33.62 118 A 1 
ATOM 908  C CA  . SER A 0 118 . -81.026  -30.809 56.710   1.00 33.62 118 A 1 
ATOM 909  C C   . SER A 0 118 . -82.528  -30.668 56.996   1.00 33.62 118 A 1 
ATOM 910  C CB  . SER A 0 118 . -80.714  -32.297 56.488   1.00 33.62 118 A 1 
ATOM 911  O O   . SER A 0 118 . -83.081  -31.353 57.855   1.00 33.62 118 A 1 
ATOM 912  O OG  . SER A 0 118 . -80.969  -33.032 57.673   1.00 33.62 118 A 1 
ATOM 913  N N   . SER A 0 119 . -83.219  -29.844 56.218   1.00 36.62 119 A 1 
ATOM 914  C CA  . SER A 0 119 . -84.381  -30.218 55.396   1.00 36.62 119 A 1 
ATOM 915  C C   . SER A 0 119 . -85.093  -28.944 54.940   1.00 36.62 119 A 1 
ATOM 916  C CB  . SER A 0 119 . -85.383  -31.181 56.068   1.00 36.62 119 A 1 
ATOM 917  O O   . SER A 0 119 . -85.383  -28.059 55.735   1.00 36.62 119 A 1 
ATOM 918  O OG  . SER A 0 119 . -85.785  -30.760 57.349   1.00 36.62 119 A 1 
ATOM 919  N N   . TYR A 0 120 . -85.411  -28.890 53.646   1.00 30.11 120 A 1 
ATOM 920  C CA  . TYR A 0 120 . -86.180  -27.838 52.970   1.00 30.11 120 A 1 
ATOM 921  C C   . TYR A 0 120 . -85.400  -26.629 52.400   1.00 30.11 120 A 1 
ATOM 922  C CB  . TYR A 0 120 . -87.473  -27.497 53.743   1.00 30.11 120 A 1 
ATOM 923  O O   . TYR A 0 120 . -85.502  -25.496 52.854   1.00 30.11 120 A 1 
ATOM 924  C CG  . TYR A 0 120 . -88.707  -27.638 52.889   1.00 30.11 120 A 1 
ATOM 925  C CD1 . TYR A 0 120 . -89.263  -26.513 52.256   1.00 30.11 120 A 1 
ATOM 926  C CD2 . TYR A 0 120 . -89.273  -28.914 52.707   1.00 30.11 120 A 1 
ATOM 927  C CE1 . TYR A 0 120 . -90.402  -26.663 51.442   1.00 30.11 120 A 1 
ATOM 928  C CE2 . TYR A 0 120 . -90.408  -29.068 51.892   1.00 30.11 120 A 1 
ATOM 929  O OH  . TYR A 0 120 . -92.072  -28.093 50.478   1.00 30.11 120 A 1 
ATOM 930  C CZ  . TYR A 0 120 . -90.974  -27.941 51.262   1.00 30.11 120 A 1 
ATOM 931  N N   . GLY A 0 121 . -84.728  -26.867 51.267   1.00 39.44 121 A 1 
ATOM 932  C CA  . GLY A 0 121 . -85.034  -26.093 50.055   1.00 39.44 121 A 1 
ATOM 933  C C   . GLY A 0 121 . -84.403  -24.711 49.851   1.00 39.44 121 A 1 
ATOM 934  O O   . GLY A 0 121 . -85.051  -23.870 49.232   1.00 39.44 121 A 1 
ATOM 935  N N   . LYS A 0 122 . -83.153  -24.467 50.263   1.00 33.20 122 A 1 
ATOM 936  C CA  . LYS A 0 122 . -82.341  -23.405 49.640   1.00 33.20 122 A 1 
ATOM 937  C C   . LYS A 0 122 . -81.247  -24.033 48.785   1.00 33.20 122 A 1 
ATOM 938  C CB  . LYS A 0 122 . -81.776  -22.419 50.676   1.00 33.20 122 A 1 
ATOM 939  O O   . LYS A 0 122 . -80.376  -24.714 49.308   1.00 33.20 122 A 1 
ATOM 940  C CG  . LYS A 0 122 . -82.652  -21.159 50.800   1.00 33.20 122 A 1 
ATOM 941  C CD  . LYS A 0 122 . -81.835  -20.000 51.383   1.00 33.20 122 A 1 
ATOM 942  C CE  . LYS A 0 122 . -82.638  -18.697 51.337   1.00 33.20 122 A 1 
ATOM 943  N NZ  . LYS A 0 122 . -81.729  -17.526 51.336   1.00 33.20 122 A 1 
ATOM 944  N N   . ALA A 0 123 . -81.330  -23.834 47.472   1.00 30.03 123 A 1 
ATOM 945  C CA  . ALA A 0 123 . -80.264  -24.189 46.549   1.00 30.03 123 A 1 
ATOM 946  C C   . ALA A 0 123 . -78.986  -23.429 46.943   1.00 30.03 123 A 1 
ATOM 947  C CB  . ALA A 0 123 . -80.726  -23.852 45.124   1.00 30.03 123 A 1 
ATOM 948  O O   . ALA A 0 123 . -78.984  -22.198 46.965   1.00 30.03 123 A 1 
ATOM 949  N N   . ALA A 0 124 . -77.935  -24.171 47.288   1.00 37.72 124 A 1 
ATOM 950  C CA  . ALA A 0 124 . -76.564  -23.688 47.215   1.00 37.72 124 A 1 
ATOM 951  C C   . ALA A 0 124 . -76.213  -23.507 45.726   1.00 37.72 124 A 1 
ATOM 952  C CB  . ALA A 0 124 . -75.657  -24.707 47.920   1.00 37.72 124 A 1 
ATOM 953  O O   . ALA A 0 124 . -76.624  -24.336 44.915   1.00 37.72 124 A 1 
ATOM 954  N N   . SER A 0 125 . -75.474  -22.446 45.388   1.00 39.03 125 A 1 
ATOM 955  C CA  . SER A 0 125 . -75.147  -21.954 44.032   1.00 39.03 125 A 1 
ATOM 956  C C   . SER A 0 125 . -76.140  -20.937 43.445   1.00 39.03 125 A 1 
ATOM 957  C CB  . SER A 0 125 . -74.840  -23.090 43.044   1.00 39.03 125 A 1 
ATOM 958  O O   . SER A 0 125 . -77.149  -21.272 42.826   1.00 39.03 125 A 1 
ATOM 959  O OG  . SER A 0 125 . -74.346  -22.556 41.836   1.00 39.03 125 A 1 
ATOM 960  N N   . SER A 0 126 . -75.845  -19.649 43.641   1.00 36.51 126 A 1 
ATOM 961  C CA  . SER A 0 126 . -76.339  -18.505 42.854   1.00 36.51 126 A 1 
ATOM 962  C C   . SER A 0 126 . -75.435  -17.309 43.190   1.00 36.51 126 A 1 
ATOM 963  C CB  . SER A 0 126 . -77.776  -18.114 43.264   1.00 36.51 126 A 1 
ATOM 964  O O   . SER A 0 126 . -75.577  -16.753 44.270   1.00 36.51 126 A 1 
ATOM 965  O OG  . SER A 0 126 . -78.723  -19.136 43.036   1.00 36.51 126 A 1 
ATOM 966  N N   . GLY A 0 127 . -74.470  -16.852 42.403   1.00 38.10 127 A 1 
ATOM 967  C CA  . GLY A 0 127 . -73.943  -17.226 41.100   1.00 38.10 127 A 1 
ATOM 968  C C   . GLY A 0 127 . -72.687  -16.372 40.853   1.00 38.10 127 A 1 
ATOM 969  O O   . GLY A 0 127 . -72.524  -15.329 41.492   1.00 38.10 127 A 1 
ATOM 970  N N   . ASP A 0 128 . -71.820  -16.827 39.948   1.00 32.74 128 A 1 
ATOM 971  C CA  . ASP A 0 128 . -70.703  -16.047 39.405   1.00 32.74 128 A 1 
ATOM 972  C C   . ASP A 0 128 . -71.203  -14.697 38.880   1.00 32.74 128 A 1 
ATOM 973  C CB  . ASP A 0 128 . -70.031  -16.814 38.248   1.00 32.74 128 A 1 
ATOM 974  O O   . ASP A 0 128 . -72.100  -14.625 38.035   1.00 32.74 128 A 1 
ATOM 975  C CG  . ASP A 0 128 . -68.799  -17.606 38.679   1.00 32.74 128 A 1 
ATOM 976  O OD1 . ASP A 0 128 . -68.013  -17.043 39.471   1.00 32.74 128 A 1 
ATOM 977  O OD2 . ASP A 0 128 . -68.693  -18.771 38.238   1.00 32.74 128 A 1 
ATOM 978  N N   . TYR A 0 129 . -70.636  -13.614 39.402   1.00 36.88 129 A 1 
ATOM 979  C CA  . TYR A 0 129 . -70.985  -12.245 39.036   1.00 36.88 129 A 1 
ATOM 980  C C   . TYR A 0 129 . -70.111  -11.761 37.868   1.00 36.88 129 A 1 
ATOM 981  C CB  . TYR A 0 129 . -70.980  -11.344 40.292   1.00 36.88 129 A 1 
ATOM 982  O O   . TYR A 0 129 . -69.389  -10.776 37.988   1.00 36.88 129 A 1 
ATOM 983  C CG  . TYR A 0 129 . -72.334  -10.750 40.639   1.00 36.88 129 A 1 
ATOM 984  C CD1 . TYR A 0 129 . -72.792  -9.600  39.970   1.00 36.88 129 A 1 
ATOM 985  C CD2 . TYR A 0 129 . -73.121  -11.341 41.645   1.00 36.88 129 A 1 
ATOM 986  C CE1 . TYR A 0 129 . -74.023  -9.012  40.333   1.00 36.88 129 A 1 
ATOM 987  C CE2 . TYR A 0 129 . -74.352  -10.764 42.009   1.00 36.88 129 A 1 
ATOM 988  O OH  . TYR A 0 129 . -75.979  -9.024  41.727   1.00 36.88 129 A 1 
ATOM 989  C CZ  . TYR A 0 129 . -74.799  -9.593  41.363   1.00 36.88 129 A 1 
ATOM 990  N N   . ASP A 0 130 . -70.220  -12.410 36.707   1.00 37.22 130 A 1 
ATOM 991  C CA  . ASP A 0 130 . -69.691  -11.856 35.454   1.00 37.22 130 A 1 
ATOM 992  C C   . ASP A 0 130 . -70.628  -10.752 34.945   1.00 37.22 130 A 1 
ATOM 993  C CB  . ASP A 0 130 . -69.425  -12.949 34.404   1.00 37.22 130 A 1 
ATOM 994  O O   . ASP A 0 130 . -71.596  -10.956 34.205   1.00 37.22 130 A 1 
ATOM 995  C CG  . ASP A 0 130 . -67.996  -13.508 34.435   1.00 37.22 130 A 1 
ATOM 996  O OD1 . ASP A 0 130 . -67.108  -12.836 35.004   1.00 37.22 130 A 1 
ATOM 997  O OD2 . ASP A 0 130 . -67.812  -14.572 33.807   1.00 37.22 130 A 1 
ATOM 998  N N   . GLN A 0 131 . -70.357  -9.529  35.393   1.00 34.69 131 A 1 
ATOM 999  C CA  . GLN A 0 131 . -71.135  -8.326  35.105   1.00 34.69 131 A 1 
ATOM 1000 C C   . GLN A 0 131 . -70.838  -7.725  33.709   1.00 34.69 131 A 1 
ATOM 1001 C CB  . GLN A 0 131 . -70.989  -7.341  36.293   1.00 34.69 131 A 1 
ATOM 1002 O O   . GLN A 0 131 . -70.764  -6.508  33.569   1.00 34.69 131 A 1 
ATOM 1003 C CG  . GLN A 0 131 . -72.348  -7.003  36.917   1.00 34.69 131 A 1 
ATOM 1004 C CD  . GLN A 0 131 . -72.231  -5.940  38.005   1.00 34.69 131 A 1 
ATOM 1005 N NE2 . GLN A 0 131 . -72.224  -6.292  39.273   1.00 34.69 131 A 1 
ATOM 1006 O OE1 . GLN A 0 131 . -72.176  -4.754  37.740   1.00 34.69 131 A 1 
ATOM 1007 N N   . TYR A 0 132 . -70.714  -8.548  32.655   1.00 34.19 132 A 1 
ATOM 1008 C CA  . TYR A 0 132 . -70.410  -8.064  31.290   1.00 34.19 132 A 1 
ATOM 1009 C C   . TYR A 0 132 . -71.323  -8.579  30.160   1.00 34.19 132 A 1 
ATOM 1010 C CB  . TYR A 0 132 . -68.906  -8.183  30.982   1.00 34.19 132 A 1 
ATOM 1011 O O   . TYR A 0 132 . -70.927  -8.618  28.999   1.00 34.19 132 A 1 
ATOM 1012 C CG  . TYR A 0 132 . -68.324  -6.866  30.499   1.00 34.19 132 A 1 
ATOM 1013 C CD1 . TYR A 0 132 . -68.331  -6.530  29.130   1.00 34.19 132 A 1 
ATOM 1014 C CD2 . TYR A 0 132 . -67.814  -5.953  31.442   1.00 34.19 132 A 1 
ATOM 1015 C CE1 . TYR A 0 132 . -67.813  -5.288  28.708   1.00 34.19 132 A 1 
ATOM 1016 C CE2 . TYR A 0 132 . -67.285  -4.719  31.024   1.00 34.19 132 A 1 
ATOM 1017 O OH  . TYR A 0 132 . -66.771  -3.197  29.239   1.00 34.19 132 A 1 
ATOM 1018 C CZ  . TYR A 0 132 . -67.281  -4.386  29.653   1.00 34.19 132 A 1 
ATOM 1019 N N   . ALA A 0 133 . -72.585  -8.922  30.453   1.00 36.21 133 A 1 
ATOM 1020 C CA  . ALA A 0 133 . -73.540  -9.351  29.415   1.00 36.21 133 A 1 
ATOM 1021 C C   . ALA A 0 133 . -74.941  -8.710  29.502   1.00 36.21 133 A 1 
ATOM 1022 C CB  . ALA A 0 133 . -73.563  -10.882 29.356   1.00 36.21 133 A 1 
ATOM 1023 O O   . ALA A 0 133 . -75.946  -9.334  29.156   1.00 36.21 133 A 1 
ATOM 1024 N N   . LYS A 0 134 . -75.044  -7.444  29.932   1.00 34.74 134 A 1 
ATOM 1025 C CA  . LYS A 0 134 . -76.299  -6.672  29.819   1.00 34.74 134 A 1 
ATOM 1026 C C   . LYS A 0 134 . -76.100  -5.252  29.283   1.00 34.74 134 A 1 
ATOM 1027 C CB  . LYS A 0 134 . -77.153  -6.795  31.102   1.00 34.74 134 A 1 
ATOM 1028 O O   . LYS A 0 134 . -76.597  -4.279  29.837   1.00 34.74 134 A 1 
ATOM 1029 C CG  . LYS A 0 134 . -78.420  -7.623  30.824   1.00 34.74 134 A 1 
ATOM 1030 C CD  . LYS A 0 134 . -79.327  -7.664  32.056   1.00 34.74 134 A 1 
ATOM 1031 C CE  . LYS A 0 134 . -80.530  -8.573  31.791   1.00 34.74 134 A 1 
ATOM 1032 N NZ  . LYS A 0 134 . -81.375  -8.695  33.004   1.00 34.74 134 A 1 
ATOM 1033 N N   . ALA A 0 135 . -75.441  -5.164  28.131   1.00 35.17 135 A 1 
ATOM 1034 C CA  . ALA A 0 135 . -75.588  -4.053  27.199   1.00 35.17 135 A 1 
ATOM 1035 C C   . ALA A 0 135 . -76.233  -4.573  25.901   1.00 35.17 135 A 1 
ATOM 1036 C CB  . ALA A 0 135 . -74.220  -3.398  26.970   1.00 35.17 135 A 1 
ATOM 1037 O O   . ALA A 0 135 . -75.683  -5.440  25.232   1.00 35.17 135 A 1 
ATOM 1038 N N   . GLY A 0 136 . -77.405  -4.032  25.549   1.00 31.79 136 A 1 
ATOM 1039 C CA  . GLY A 0 136 . -77.908  -4.028  24.171   1.00 31.79 136 A 1 
ATOM 1040 C C   . GLY A 0 136 . -78.964  -5.071  23.794   1.00 31.79 136 A 1 
ATOM 1041 O O   . GLY A 0 136 . -78.625  -6.108  23.245   1.00 31.79 136 A 1 
ATOM 1042 N N   . LYS A 0 137 . -80.248  -4.730  23.979   1.00 32.67 137 A 1 
ATOM 1043 C CA  . LYS A 0 137 . -81.344  -4.769  22.974   1.00 32.67 137 A 1 
ATOM 1044 C C   . LYS A 0 137 . -82.556  -4.060  23.591   1.00 32.67 137 A 1 
ATOM 1045 C CB  . LYS A 0 137 . -81.812  -6.198  22.588   1.00 32.67 137 A 1 
ATOM 1046 O O   . LYS A 0 137 . -82.873  -4.315  24.742   1.00 32.67 137 A 1 
ATOM 1047 C CG  . LYS A 0 137 . -80.833  -7.003  21.718   1.00 32.67 137 A 1 
ATOM 1048 C CD  . LYS A 0 137 . -81.486  -7.947  20.708   1.00 32.67 137 A 1 
ATOM 1049 C CE  . LYS A 0 137 . -80.351  -8.711  20.012   1.00 32.67 137 A 1 
ATOM 1050 N NZ  . LYS A 0 137 . -80.843  -9.611  18.941   1.00 32.67 137 A 1 
ATOM 1051 N N   . ALA A 0 138 . -83.343  -3.227  22.935   1.00 31.96 138 A 1 
ATOM 1052 C CA  . ALA A 0 138 . -83.281  -2.494  21.682   1.00 31.96 138 A 1 
ATOM 1053 C C   . ALA A 0 138 . -84.495  -1.544  21.744   1.00 31.96 138 A 1 
ATOM 1054 C CB  . ALA A 0 138 . -83.411  -3.442  20.480   1.00 31.96 138 A 1 
ATOM 1055 O O   . ALA A 0 138 . -85.499  -1.864  22.382   1.00 31.96 138 A 1 
ATOM 1056 N N   . GLN A 0 139 . -84.398  -0.391  21.087   1.00 29.66 139 A 1 
ATOM 1057 C CA  . GLN A 0 139 . -85.495  0.546   20.846   1.00 29.66 139 A 1 
ATOM 1058 C C   . GLN A 0 139 . -86.828  -0.151  20.510   1.00 29.66 139 A 1 
ATOM 1059 C CB  . GLN A 0 139 . -85.095  1.400   19.628   1.00 29.66 139 A 1 
ATOM 1060 O O   . GLN A 0 139 . -86.919  -0.868  19.517   1.00 29.66 139 A 1 
ATOM 1061 C CG  . GLN A 0 139 . -84.034  2.470   19.923   1.00 29.66 139 A 1 
ATOM 1062 C CD  . GLN A 0 139 . -82.998  2.556   18.810   1.00 29.66 139 A 1 
ATOM 1063 N NE2 . GLN A 0 139 . -83.240  3.283   17.740   1.00 29.66 139 A 1 
ATOM 1064 O OE1 . GLN A 0 139 . -81.960  1.927   18.882   1.00 29.66 139 A 1 
ATOM 1065 N N   . GLN A 0 140 . -87.886  0.153   21.263   1.00 34.05 140 A 1 
ATOM 1066 C CA  . GLN A 0 140 . -89.267  0.042   20.788   1.00 34.05 140 A 1 
ATOM 1067 C C   . GLN A 0 140 . -89.974  1.381   21.006   1.00 34.05 140 A 1 
ATOM 1068 C CB  . GLN A 0 140 . -90.002  -1.168  21.386   1.00 34.05 140 A 1 
ATOM 1069 O O   . GLN A 0 140 . -90.476  1.698   22.078   1.00 34.05 140 A 1 
ATOM 1070 C CG  . GLN A 0 140 . -89.643  -2.445  20.605   1.00 34.05 140 A 1 
ATOM 1071 C CD  . GLN A 0 140 . -90.412  -3.680  21.057   1.00 34.05 140 A 1 
ATOM 1072 N NE2 . GLN A 0 140 . -90.378  -4.747  20.288   1.00 34.05 140 A 1 
ATOM 1073 O OE1 . GLN A 0 140 . -91.050  -3.731  22.093   1.00 34.05 140 A 1 
ATOM 1074 N N   . SER A 0 141 . -89.882  2.189   19.950   1.00 32.81 141 A 1 
ATOM 1075 C CA  . SER A 0 141 . -90.920  3.059   19.392   1.00 32.81 141 A 1 
ATOM 1076 C C   . SER A 0 141 . -92.061  3.504   20.313   1.00 32.81 141 A 1 
ATOM 1077 C CB  . SER A 0 141 . -91.517  2.365   18.162   1.00 32.81 141 A 1 
ATOM 1078 O O   . SER A 0 141 . -92.988  2.752   20.617   1.00 32.81 141 A 1 
ATOM 1079 O OG  . SER A 0 141 . -92.009  1.089   18.521   1.00 32.81 141 A 1 
ATOM 1080 N N   . ALA A 0 142 . -92.052  4.806   20.584   1.00 29.53 142 A 1 
ATOM 1081 C CA  . ALA A 0 142 . -93.224  5.594   20.908   1.00 29.53 142 A 1 
ATOM 1082 C C   . ALA A 0 142 . -94.291  5.492   19.796   1.00 29.53 142 A 1 
ATOM 1083 C CB  . ALA A 0 142 . -92.739  7.042   21.084   1.00 29.53 142 A 1 
ATOM 1084 O O   . ALA A 0 142 . -94.082  5.954   18.679   1.00 29.53 142 A 1 
ATOM 1085 N N   . HIS A 0 143 . -95.449  4.928   20.131   1.00 30.90 143 A 1 
ATOM 1086 C CA  . HIS A 0 143 . -96.733  5.134   19.454   1.00 30.90 143 A 1 
ATOM 1087 C C   . HIS A 0 143 . -97.769  5.306   20.576   1.00 30.90 143 A 1 
ATOM 1088 C CB  . HIS A 0 143 . -97.052  3.968   18.502   1.00 30.90 143 A 1 
ATOM 1089 O O   . HIS A 0 143 . -97.950  4.428   21.408   1.00 30.90 143 A 1 
ATOM 1090 C CG  . HIS A 0 143 . -96.650  4.241   17.072   1.00 30.90 143 A 1 
ATOM 1091 C CD2 . HIS A 0 143 . -95.566  3.737   16.404   1.00 30.90 143 A 1 
ATOM 1092 N ND1 . HIS A 0 143 . -97.331  5.044   16.183   1.00 30.90 143 A 1 
ATOM 1093 C CE1 . HIS A 0 143 . -96.673  5.024   15.012   1.00 30.90 143 A 1 
ATOM 1094 N NE2 . HIS A 0 143 . -95.594  4.235   15.096   1.00 30.90 143 A 1 
ATOM 1095 N N   . ALA A 0 144 . -98.211  6.536   20.821   1.00 30.31 144 A 1 
ATOM 1096 C CA  . ALA A 0 144 . -99.415  7.122   20.229   1.00 30.31 144 A 1 
ATOM 1097 C C   . ALA A 0 144 . -100.700 6.734   20.991   1.00 30.31 144 A 1 
ATOM 1098 C CB  . ALA A 0 144 . -99.499  6.900   18.712   1.00 30.31 144 A 1 
ATOM 1099 O O   . ALA A 0 144 . -101.221 5.635   20.870   1.00 30.31 144 A 1 
ATOM 1100 N N   . ALA A 0 145 . -101.156 7.707   21.784   1.00 30.06 145 A 1 
ATOM 1101 C CA  . ALA A 0 145 . -102.533 8.098   22.088   1.00 30.06 145 A 1 
ATOM 1102 C C   . ALA A 0 145 . -103.698 7.131   21.769   1.00 30.06 145 A 1 
ATOM 1103 C CB  . ALA A 0 145 . -102.754 9.430   21.356   1.00 30.06 145 A 1 
ATOM 1104 O O   . ALA A 0 145 . -103.976 6.815   20.617   1.00 30.06 145 A 1 
ATOM 1105 N N   . GLY A 0 146 . -104.503 6.850   22.800   1.00 26.61 146 A 1 
ATOM 1106 C CA  . GLY A 0 146 . -105.878 6.341   22.697   1.00 26.61 146 A 1 
ATOM 1107 C C   . GLY A 0 146 . -106.450 6.094   24.098   1.00 26.61 146 A 1 
ATOM 1108 O O   . GLY A 0 146 . -106.138 5.092   24.720   1.00 26.61 146 A 1 
ATOM 1109 N N   . HIS A 0 147 . -107.015 7.107   24.761   1.00 25.25 147 A 1 
ATOM 1110 C CA  . HIS A 0 147 . -108.464 7.350   24.871   1.00 25.25 147 A 1 
ATOM 1111 C C   . HIS A 0 147 . -109.314 6.137   25.301   1.00 25.25 147 A 1 
ATOM 1112 C CB  . HIS A 0 147 . -109.047 8.040   23.627   1.00 25.25 147 A 1 
ATOM 1113 O O   . HIS A 0 147 . -109.467 5.173   24.562   1.00 25.25 147 A 1 
ATOM 1114 C CG  . HIS A 0 147 . -108.920 9.540   23.685   1.00 25.25 147 A 1 
ATOM 1115 C CD2 . HIS A 0 147 . -107.953 10.308  23.095   1.00 25.25 147 A 1 
ATOM 1116 N ND1 . HIS A 0 147 . -109.765 10.396  24.358   1.00 25.25 147 A 1 
ATOM 1117 C CE1 . HIS A 0 147 . -109.317 11.650  24.177   1.00 25.25 147 A 1 
ATOM 1118 N NE2 . HIS A 0 147 . -108.212 11.643  23.419   1.00 25.25 147 A 1 
ATOM 1119 N N   . GLY A 0 148 . -109.952 6.267   26.469   1.00 30.71 148 A 1 
ATOM 1120 C CA  . GLY A 0 148 . -110.938 5.331   27.023   1.00 30.71 148 A 1 
ATOM 1121 C C   . GLY A 0 148 . -111.046 5.512   28.541   1.00 30.71 148 A 1 
ATOM 1122 O O   . GLY A 0 148 . -110.515 4.716   29.298   1.00 30.71 148 A 1 
ATOM 1123 N N   . ALA A 0 149 . -111.406 6.702   29.021   1.00 29.27 149 A 1 
ATOM 1124 C CA  . ALA A 0 149 . -112.791 7.120   29.261   1.00 29.27 149 A 1 
ATOM 1125 C C   . ALA A 0 149 . -113.443 6.382   30.446   1.00 29.27 149 A 1 
ATOM 1126 C CB  . ALA A 0 149 . -113.649 7.133   27.992   1.00 29.27 149 A 1 
ATOM 1127 O O   . ALA A 0 149 . -113.609 5.167   30.465   1.00 29.27 149 A 1 
ATOM 1128 N N   . ALA A 0 150 . -113.797 7.196   31.436   1.00 30.38 150 A 1 
ATOM 1129 C CA  . ALA A 0 150 . -114.452 6.856   32.681   1.00 30.38 150 A 1 
ATOM 1130 C C   . ALA A 0 150 . -115.811 6.161   32.495   1.00 30.38 150 A 1 
ATOM 1131 C CB  . ALA A 0 150 . -114.647 8.193   33.410   1.00 30.38 150 A 1 
ATOM 1132 O O   . ALA A 0 150 . -116.618 6.582   31.672   1.00 30.38 150 A 1 
ATOM 1133 N N   . ALA A 0 151 . -116.097 5.187   33.356   1.00 32.40 151 A 1 
ATOM 1134 C CA  . ALA A 0 151 . -117.441 4.809   33.794   1.00 32.40 151 A 1 
ATOM 1135 C C   . ALA A 0 151 . -117.258 3.973   35.071   1.00 32.40 151 A 1 
ATOM 1136 C CB  . ALA A 0 151 . -118.158 4.017   32.693   1.00 32.40 151 A 1 
ATOM 1137 O O   . ALA A 0 151 . -116.649 2.914   35.049   1.00 32.40 151 A 1 
ATOM 1138 N N   . SER A 0 152 . -117.527 4.520   36.250   1.00 32.10 152 A 1 
ATOM 1139 C CA  . SER A 0 152 . -118.861 4.661   36.842   1.00 32.10 152 A 1 
ATOM 1140 C C   . SER A 0 152 . -119.008 3.644   37.969   1.00 32.10 152 A 1 
ATOM 1141 C CB  . SER A 0 152 . -120.036 4.543   35.862   1.00 32.10 152 A 1 
ATOM 1142 O O   . SER A 0 152 . -119.225 2.460   37.741   1.00 32.10 152 A 1 
ATOM 1143 O OG  . SER A 0 152 . -121.243 4.674   36.585   1.00 32.10 152 A 1 
ATOM 1144 N N   . GLN A 0 153 . -118.877 4.175   39.184   1.00 29.37 153 A 1 
ATOM 1145 C CA  . GLN A 0 153 . -119.744 3.906   40.330   1.00 29.37 153 A 1 
ATOM 1146 C C   . GLN A 0 153 . -120.440 2.537   40.337   1.00 29.37 153 A 1 
ATOM 1147 C CB  . GLN A 0 153 . -120.826 5.010   40.351   1.00 29.37 153 A 1 
ATOM 1148 O O   . GLN A 0 153 . -121.488 2.402   39.724   1.00 29.37 153 A 1 
ATOM 1149 C CG  . GLN A 0 153 . -120.312 6.428   40.649   1.00 29.37 153 A 1 
ATOM 1150 C CD  . GLN A 0 153 . -121.404 7.490   40.511   1.00 29.37 153 A 1 
ATOM 1151 N NE2 . GLN A 0 153 . -121.191 8.680   41.028   1.00 29.37 153 A 1 
ATOM 1152 O OE1 . GLN A 0 153 . -122.457 7.294   39.937   1.00 29.37 153 A 1 
ATOM 1153 N N   . TYR A 0 154 . -119.955 1.591   41.145   1.00 31.26 154 A 1 
ATOM 1154 C CA  . TYR A 0 154 . -120.839 0.701   41.901   1.00 31.26 154 A 1 
ATOM 1155 C C   . TYR A 0 154 . -120.162 0.211   43.191   1.00 31.26 154 A 1 
ATOM 1156 C CB  . TYR A 0 154 . -121.387 -0.472  41.056   1.00 31.26 154 A 1 
ATOM 1157 O O   . TYR A 0 154 . -119.034 -0.266  43.189   1.00 31.26 154 A 1 
ATOM 1158 C CG  . TYR A 0 154 . -122.882 -0.360  40.768   1.00 31.26 154 A 1 
ATOM 1159 C CD1 . TYR A 0 154 . -123.831 -0.798  41.715   1.00 31.26 154 A 1 
ATOM 1160 C CD2 . TYR A 0 154 . -123.329 0.210   39.561   1.00 31.26 154 A 1 
ATOM 1161 C CE1 . TYR A 0 154 . -125.211 -0.630  41.470   1.00 31.26 154 A 1 
ATOM 1162 C CE2 . TYR A 0 154 . -124.700 0.419   39.328   1.00 31.26 154 A 1 
ATOM 1163 O OH  . TYR A 0 154 . -126.969 0.186   40.041   1.00 31.26 154 A 1 
ATOM 1164 C CZ  . TYR A 0 154 . -125.645 -0.002  40.280   1.00 31.26 154 A 1 
ATOM 1165 N N   . ALA A 0 155 . -120.925 0.322   44.279   1.00 36.00 155 A 1 
ATOM 1166 C CA  . ALA A 0 155 . -120.879 -0.501  45.487   1.00 36.00 155 A 1 
ATOM 1167 C C   . ALA A 0 155 . -119.641 -0.431  46.407   1.00 36.00 155 A 1 
ATOM 1168 C CB  . ALA A 0 155 . -121.299 -1.926  45.122   1.00 36.00 155 A 1 
ATOM 1169 O O   . ALA A 0 155 . -118.777 -1.300  46.446   1.00 36.00 155 A 1 
ATOM 1170 N N   . LYS A 0 156 . -119.702 0.557   47.306   1.00 29.14 156 A 1 
ATOM 1171 C CA  . LYS A 0 156 . -119.624 0.381   48.770   1.00 29.14 156 A 1 
ATOM 1172 C C   . LYS A 0 156 . -119.619 -1.098  49.217   1.00 29.14 156 A 1 
ATOM 1173 C CB  . LYS A 0 156 . -120.852 1.136   49.325   1.00 29.14 156 A 1 
ATOM 1174 O O   . LYS A 0 156 . -120.671 -1.724  49.304   1.00 29.14 156 A 1 
ATOM 1175 C CG  . LYS A 0 156 . -120.874 1.373   50.841   1.00 29.14 156 A 1 
ATOM 1176 C CD  . LYS A 0 156 . -122.148 2.155   51.209   1.00 29.14 156 A 1 
ATOM 1177 C CE  . LYS A 0 156 . -122.149 2.561   52.686   1.00 29.14 156 A 1 
ATOM 1178 N NZ  . LYS A 0 156 . -123.367 3.335   53.038   1.00 29.14 156 A 1 
ATOM 1179 N N   . GLY A 0 157 . -118.438 -1.610  49.553   1.00 30.95 157 A 1 
ATOM 1180 C CA  . GLY A 0 157 . -118.228 -2.928  50.147   1.00 30.95 157 A 1 
ATOM 1181 C C   . GLY A 0 157 . -117.033 -2.888  51.093   1.00 30.95 157 A 1 
ATOM 1182 O O   . GLY A 0 157 . -115.910 -3.185  50.703   1.00 30.95 157 A 1 
ATOM 1183 N N   . GLN A 0 158 . -117.278 -2.484  52.340   1.00 28.54 158 A 1 
ATOM 1184 C CA  . GLN A 0 158 . -116.379 -2.743  53.463   1.00 28.54 158 A 1 
ATOM 1185 C C   . GLN A 0 158 . -116.246 -4.262  53.650   1.00 28.54 158 A 1 
ATOM 1186 C CB  . GLN A 0 158 . -116.955 -2.110  54.750   1.00 28.54 158 A 1 
ATOM 1187 O O   . GLN A 0 158 . -117.062 -4.880  54.322   1.00 28.54 158 A 1 
ATOM 1188 C CG  . GLN A 0 158 . -116.590 -0.638  54.956   1.00 28.54 158 A 1 
ATOM 1189 C CD  . GLN A 0 158 . -117.468 0.002   56.027   1.00 28.54 158 A 1 
ATOM 1190 N NE2 . GLN A 0 158 . -117.047 0.057   57.273   1.00 28.54 158 A 1 
ATOM 1191 O OE1 . GLN A 0 158 . -118.566 0.457   55.750   1.00 28.54 158 A 1 
ATOM 1192 N N   . TYR A 0 159 . -115.201 -4.850  53.081   1.00 33.59 159 A 1 
ATOM 1193 C CA  . TYR A 0 159 . -114.576 -6.074  53.576   1.00 33.59 159 A 1 
ATOM 1194 C C   . TYR A 0 159 . -113.096 -5.706  53.712   1.00 33.59 159 A 1 
ATOM 1195 C CB  . TYR A 0 159 . -114.839 -7.252  52.625   1.00 33.59 159 A 1 
ATOM 1196 O O   . TYR A 0 159 . -112.361 -5.628  52.742   1.00 33.59 159 A 1 
ATOM 1197 C CG  . TYR A 0 159 . -116.265 -7.777  52.662   1.00 33.59 159 A 1 
ATOM 1198 C CD1 . TYR A 0 159 . -116.644 -8.718  53.641   1.00 33.59 159 A 1 
ATOM 1199 C CD2 . TYR A 0 159 . -117.212 -7.332  51.718   1.00 33.59 159 A 1 
ATOM 1200 C CE1 . TYR A 0 159 . -117.962 -9.215  53.678   1.00 33.59 159 A 1 
ATOM 1201 C CE2 . TYR A 0 159 . -118.532 -7.824  51.752   1.00 33.59 159 A 1 
ATOM 1202 O OH  . TYR A 0 159 . -120.182 -9.241  52.758   1.00 33.59 159 A 1 
ATOM 1203 C CZ  . TYR A 0 159 . -118.909 -8.766  52.732   1.00 33.59 159 A 1 
ATOM 1204 N N   . GLY A 0 160 . -112.647 -5.248  54.875   1.00 32.43 160 A 1 
ATOM 1205 C CA  . GLY A 0 160 . -112.595 -6.133  56.024   1.00 32.43 160 A 1 
ATOM 1206 C C   . GLY A 0 160 . -111.503 -7.155  55.751   1.00 32.43 160 A 1 
ATOM 1207 O O   . GLY A 0 160 . -111.794 -8.309  55.457   1.00 32.43 160 A 1 
ATOM 1208 N N   . ALA A 0 161 . -110.255 -6.686  55.820   1.00 34.10 161 A 1 
ATOM 1209 C CA  . ALA A 0 161 . -109.090 -7.508  56.079   1.00 34.10 161 A 1 
ATOM 1210 C C   . ALA A 0 161 . -109.354 -8.280  57.380   1.00 34.10 161 A 1 
ATOM 1211 C CB  . ALA A 0 161 . -107.872 -6.576  56.170   1.00 34.10 161 A 1 
ATOM 1212 O O   . ALA A 0 161 . -109.087 -7.807  58.482   1.00 34.10 161 A 1 
ATOM 1213 N N   . SER A 0 162 . -109.996 -9.438  57.251   1.00 31.05 162 A 1 
ATOM 1214 C CA  . SER A 0 162 . -110.131 -10.389 58.335   1.00 31.05 162 A 1 
ATOM 1215 C C   . SER A 0 162 . -108.834 -11.172 58.388   1.00 31.05 162 A 1 
ATOM 1216 C CB  . SER A 0 162 . -111.335 -11.305 58.135   1.00 31.05 162 A 1 
ATOM 1217 O O   . SER A 0 162 . -108.472 -11.874 57.444   1.00 31.05 162 A 1 
ATOM 1218 O OG  . SER A 0 162 . -111.413 -12.203 59.222   1.00 31.05 162 A 1 
ATOM 1219 N N   . ALA A 0 163 . -108.127 -10.998 59.498   1.00 32.78 163 A 1 
ATOM 1220 C CA  . ALA A 0 163 . -107.052 -11.855 59.943   1.00 32.78 163 A 1 
ATOM 1221 C C   . ALA A 0 163 . -107.532 -13.320 59.972   1.00 32.78 163 A 1 
ATOM 1222 C CB  . ALA A 0 163 . -106.624 -11.336 61.323   1.00 32.78 163 A 1 
ATOM 1223 O O   . ALA A 0 163 . -108.082 -13.803 60.961   1.00 32.78 163 A 1 
ATOM 1224 N N   . GLY A 0 164 . -107.332 -14.027 58.861   1.00 31.73 164 A 1 
ATOM 1225 C CA  . GLY A 0 164 . -107.537 -15.461 58.749   1.00 31.73 164 A 1 
ATOM 1226 C C   . GLY A 0 164 . -106.384 -16.199 59.415   1.00 31.73 164 A 1 
ATOM 1227 O O   . GLY A 0 164 . -105.345 -16.400 58.806   1.00 31.73 164 A 1 
ATOM 1228 N N   . GLN A 0 165 . -106.585 -16.575 60.677   1.00 31.37 165 A 1 
ATOM 1229 C CA  . GLN A 0 165 . -105.891 -17.667 61.364   1.00 31.37 165 A 1 
ATOM 1230 C C   . GLN A 0 165 . -104.352 -17.639 61.285   1.00 31.37 165 A 1 
ATOM 1231 C CB  . GLN A 0 165 . -106.480 -19.012 60.900   1.00 31.37 165 A 1 
ATOM 1232 O O   . GLN A 0 165 . -103.725 -18.390 60.543   1.00 31.37 165 A 1 
ATOM 1233 C CG  . GLN A 0 165 . -107.996 -19.099 61.140   1.00 31.37 165 A 1 
ATOM 1234 C CD  . GLN A 0 165 . -108.544 -20.477 60.796   1.00 31.37 165 A 1 
ATOM 1235 N NE2 . GLN A 0 165 . -109.020 -21.235 61.761   1.00 31.37 165 A 1 
ATOM 1236 O OE1 . GLN A 0 165 . -108.561 -20.904 59.659   1.00 31.37 165 A 1 
ATOM 1237 N N   . VAL A 0 166 . -103.731 -16.858 62.175   1.00 32.50 166 A 1 
ATOM 1238 C CA  . VAL A 0 166 . -102.359 -17.130 62.627   1.00 32.50 166 A 1 
ATOM 1239 C C   . VAL A 0 166 . -102.356 -18.525 63.254   1.00 32.50 166 A 1 
ATOM 1240 C CB  . VAL A 0 166 . -101.866 -16.066 63.630   1.00 32.50 166 A 1 
ATOM 1241 O O   . VAL A 0 166 . -102.793 -18.715 64.393   1.00 32.50 166 A 1 
ATOM 1242 C CG1 . VAL A 0 166 . -100.454 -16.368 64.153   1.00 32.50 166 A 1 
ATOM 1243 C CG2 . VAL A 0 166 . -101.839 -14.677 62.980   1.00 32.50 166 A 1 
ATOM 1244 N N   . TRP A 0 167 . -101.906 -19.518 62.493   1.00 28.19 167 A 1 
ATOM 1245 C CA  . TRP A 0 167 . -101.642 -20.851 63.007   1.00 28.19 167 A 1 
ATOM 1246 C C   . TRP A 0 167 . -100.459 -20.732 63.973   1.00 28.19 167 A 1 
ATOM 1247 C CB  . TRP A 0 167 . -101.414 -21.826 61.840   1.00 28.19 167 A 1 
ATOM 1248 O O   . TRP A 0 167 . -99.310  -20.569 63.566   1.00 28.19 167 A 1 
ATOM 1249 C CG  . TRP A 0 167 . -101.722 -23.268 62.122   1.00 28.19 167 A 1 
ATOM 1250 C CD1 . TRP A 0 167 . -102.934 -23.747 62.487   1.00 28.19 167 A 1 
ATOM 1251 C CD2 . TRP A 0 167 . -100.860 -24.441 61.976   1.00 28.19 167 A 1 
ATOM 1252 C CE2 . TRP A 0 167 . -101.630 -25.606 62.280   1.00 28.19 167 A 1 
ATOM 1253 C CE3 . TRP A 0 167 . -99.517  -24.646 61.592   1.00 28.19 167 A 1 
ATOM 1254 N NE1 . TRP A 0 167 . -102.879 -25.123 62.600   1.00 28.19 167 A 1 
ATOM 1255 C CH2 . TRP A 0 167 . -99.760  -27.069 61.820   1.00 28.19 167 A 1 
ATOM 1256 C CZ2 . TRP A 0 167 . -101.100 -26.902 62.208   1.00 28.19 167 A 1 
ATOM 1257 C CZ3 . TRP A 0 167 . -98.974  -25.943 61.514   1.00 28.19 167 A 1 
ATOM 1258 N N   . LYS A 0 168 . -100.753 -20.735 65.278   1.00 31.86 168 A 1 
ATOM 1259 C CA  . LYS A 0 168 . -99.753  -20.820 66.348   1.00 31.86 168 A 1 
ATOM 1260 C C   . LYS A 0 168 . -99.152  -22.231 66.338   1.00 31.86 168 A 1 
ATOM 1261 C CB  . LYS A 0 168 . -100.375 -20.450 67.710   1.00 31.86 168 A 1 
ATOM 1262 O O   . LYS A 0 168 . -99.546  -23.081 67.132   1.00 31.86 168 A 1 
ATOM 1263 C CG  . LYS A 0 168 . -100.678 -18.950 67.867   1.00 31.86 168 A 1 
ATOM 1264 C CD  . LYS A 0 168 . -101.168 -18.649 69.293   1.00 31.86 168 A 1 
ATOM 1265 C CE  . LYS A 0 168 . -101.401 -17.146 69.486   1.00 31.86 168 A 1 
ATOM 1266 N NZ  . LYS A 0 168 . -101.829 -16.829 70.873   1.00 31.86 168 A 1 
ATOM 1267 N N   . GLY A 0 169 . -98.241  -22.486 65.399   1.00 32.22 169 A 1 
ATOM 1268 C CA  . GLY A 0 169 . -97.403  -23.683 65.371   1.00 32.22 169 A 1 
ATOM 1269 C C   . GLY A 0 169 . -96.522  -23.737 66.623   1.00 32.22 169 A 1 
ATOM 1270 O O   . GLY A 0 169 . -95.932  -22.734 67.023   1.00 32.22 169 A 1 
ATOM 1271 N N   . ALA A 0 170 . -96.497  -24.895 67.277   1.00 37.43 170 A 1 
ATOM 1272 C CA  . ALA A 0 170 . -96.057  -25.123 68.653   1.00 37.43 170 A 1 
ATOM 1273 C C   . ALA A 0 170 . -94.532  -25.047 68.911   1.00 37.43 170 A 1 
ATOM 1274 C CB  . ALA A 0 170 . -96.674  -26.460 69.094   1.00 37.43 170 A 1 
ATOM 1275 O O   . ALA A 0 170 . -93.986  -25.884 69.624   1.00 37.43 170 A 1 
ATOM 1276 N N   . SER A 0 171 . -93.833  -24.036 68.394   1.00 37.21 171 A 1 
ATOM 1277 C CA  . SER A 0 171 . -92.407  -23.807 68.695   1.00 37.21 171 A 1 
ATOM 1278 C C   . SER A 0 171 . -92.024  -22.334 68.890   1.00 37.21 171 A 1 
ATOM 1279 C CB  . SER A 0 171 . -91.512  -24.506 67.668   1.00 37.21 171 A 1 
ATOM 1280 O O   . SER A 0 171 . -90.848  -21.992 68.881   1.00 37.21 171 A 1 
ATOM 1281 O OG  . SER A 0 171 . -91.804  -24.034 66.369   1.00 37.21 171 A 1 
ATOM 1282 N N   . ALA A 0 172 . -92.986  -21.453 69.188   1.00 35.65 172 A 1 
ATOM 1283 C CA  . ALA A 0 172 . -92.729  -20.043 69.520   1.00 35.65 172 A 1 
ATOM 1284 C C   . ALA A 0 172 . -92.127  -19.805 70.933   1.00 35.65 172 A 1 
ATOM 1285 C CB  . ALA A 0 172 . -94.022  -19.249 69.281   1.00 35.65 172 A 1 
ATOM 1286 O O   . ALA A 0 172 . -92.265  -18.715 71.481   1.00 35.65 172 A 1 
ATOM 1287 N N   . GLY A 0 173 . -91.491  -20.807 71.552   1.00 36.61 173 A 1 
ATOM 1288 C CA  . GLY A 0 173 . -91.005  -20.714 72.938   1.00 36.61 173 A 1 
ATOM 1289 C C   . GLY A 0 173 . -89.668  -21.386 73.253   1.00 36.61 173 A 1 
ATOM 1290 O O   . GLY A 0 173 . -89.180  -21.221 74.366   1.00 36.61 173 A 1 
ATOM 1291 N N   . TYR A 0 174 . -89.050  -22.100 72.311   1.00 33.80 174 A 1 
ATOM 1292 C CA  . TYR A 0 174 . -87.731  -22.707 72.508   1.00 33.80 174 A 1 
ATOM 1293 C C   . TYR A 0 174 . -86.800  -22.185 71.423   1.00 33.80 174 A 1 
ATOM 1294 C CB  . TYR A 0 174 . -87.842  -24.236 72.541   1.00 33.80 174 A 1 
ATOM 1295 O O   . TYR A 0 174 . -87.127  -22.291 70.245   1.00 33.80 174 A 1 
ATOM 1296 C CG  . TYR A 0 174 . -88.269  -24.750 73.904   1.00 33.80 174 A 1 
ATOM 1297 C CD1 . TYR A 0 174 . -87.287  -25.042 74.871   1.00 33.80 174 A 1 
ATOM 1298 C CD2 . TYR A 0 174 . -89.633  -24.889 74.226   1.00 33.80 174 A 1 
ATOM 1299 C CE1 . TYR A 0 174 . -87.662  -25.475 76.156   1.00 33.80 174 A 1 
ATOM 1300 C CE2 . TYR A 0 174 . -90.014  -25.318 75.513   1.00 33.80 174 A 1 
ATOM 1301 O OH  . TYR A 0 174 . -89.398  -26.027 77.719   1.00 33.80 174 A 1 
ATOM 1302 C CZ  . TYR A 0 174 . -89.029  -25.611 76.479   1.00 33.80 174 A 1 
ATOM 1303 N N   . GLY A 0 175 . -85.703  -21.545 71.838   1.00 34.96 175 A 1 
ATOM 1304 C CA  . GLY A 0 175 . -84.769  -20.846 70.962   1.00 34.96 175 A 1 
ATOM 1305 C C   . GLY A 0 175 . -84.323  -21.728 69.805   1.00 34.96 175 A 1 
ATOM 1306 O O   . GLY A 0 175 . -83.493  -22.614 69.984   1.00 34.96 175 A 1 
ATOM 1307 N N   . ALA A 0 176 . -84.889  -21.487 68.624   1.00 32.67 176 A 1 
ATOM 1308 C CA  . ALA A 0 176 . -84.315  -21.979 67.389   1.00 32.67 176 A 1 
ATOM 1309 C C   . ALA A 0 176 . -82.894  -21.412 67.320   1.00 32.67 176 A 1 
ATOM 1310 C CB  . ALA A 0 176 . -85.196  -21.528 66.216   1.00 32.67 176 A 1 
ATOM 1311 O O   . ALA A 0 176 . -82.721  -20.193 67.415   1.00 32.67 176 A 1 
ATOM 1312 N N   . ALA A 0 177 . -81.892  -22.289 67.232   1.00 37.36 177 A 1 
ATOM 1313 C CA  . ALA A 0 177 . -80.526  -21.883 66.951   1.00 37.36 177 A 1 
ATOM 1314 C C   . ALA A 0 177 . -80.568  -21.002 65.695   1.00 37.36 177 A 1 
ATOM 1315 C CB  . ALA A 0 177 . -79.661  -23.138 66.773   1.00 37.36 177 A 1 
ATOM 1316 O O   . ALA A 0 177 . -81.044  -21.437 64.646   1.00 37.36 177 A 1 
ATOM 1317 N N   . GLN A 0 178 . -80.183  -19.733 65.834   1.00 34.78 178 A 1 
ATOM 1318 C CA  . GLN A 0 178 . -79.980  -18.856 64.688   1.00 34.78 178 A 1 
ATOM 1319 C C   . GLN A 0 178 . -78.910  -19.545 63.840   1.00 34.78 178 A 1 
ATOM 1320 C CB  . GLN A 0 178 . -79.507  -17.473 65.177   1.00 34.78 178 A 1 
ATOM 1321 O O   . GLN A 0 178 . -77.807  -19.753 64.336   1.00 34.78 178 A 1 
ATOM 1322 C CG  . GLN A 0 178 . -80.596  -16.652 65.899   1.00 34.78 178 A 1 
ATOM 1323 C CD  . GLN A 0 178 . -81.319  -15.627 65.024   1.00 34.78 178 A 1 
ATOM 1324 N NE2 . GLN A 0 178 . -82.485  -15.171 65.427   1.00 34.78 178 A 1 
ATOM 1325 O OE1 . GLN A 0 178 . -80.869  -15.178 63.987   1.00 34.78 178 A 1 
ATOM 1326 N N   . GLY A 0 179 . -79.254  -19.983 62.626   1.00 40.33 179 A 1 
ATOM 1327 C CA  . GLY A 0 179 . -78.262  -20.525 61.703   1.00 40.33 179 A 1 
ATOM 1328 C C   . GLY A 0 179 . -77.183  -19.470 61.497   1.00 40.33 179 A 1 
ATOM 1329 O O   . GLY A 0 179 . -77.490  -18.378 61.015   1.00 40.33 179 A 1 
ATOM 1330 N N   . GLY A 0 180 . -75.964  -19.769 61.942   1.00 41.78 180 A 1 
ATOM 1331 C CA  . GLY A 0 180 . -74.791  -18.981 61.607   1.00 41.78 180 A 1 
ATOM 1332 C C   . GLY A 0 180 . -74.566  -19.085 60.110   1.00 41.78 180 A 1 
ATOM 1333 O O   . GLY A 0 180 . -74.614  -20.182 59.557   1.00 41.78 180 A 1 
ATOM 1334 N N   . TYR A 0 181 . -74.414  -17.945 59.451   1.00 45.53 181 A 1 
ATOM 1335 C CA  . TYR A 0 181 . -73.837  -17.926 58.117   1.00 45.53 181 A 1 
ATOM 1336 C C   . TYR A 0 181 . -72.339  -17.823 58.331   1.00 45.53 181 A 1 
ATOM 1337 C CB  . TYR A 0 181 . -74.370  -16.734 57.308   1.00 45.53 181 A 1 
ATOM 1338 O O   . TYR A 0 181 . -71.919  -16.904 59.038   1.00 45.53 181 A 1 
ATOM 1339 C CG  . TYR A 0 181 . -75.880  -16.698 57.169   1.00 45.53 181 A 1 
ATOM 1340 C CD1 . TYR A 0 181 . -76.507  -17.417 56.137   1.00 45.53 181 A 1 
ATOM 1341 C CD2 . TYR A 0 181 . -76.655  -15.986 58.104   1.00 45.53 181 A 1 
ATOM 1342 C CE1 . TYR A 0 181 . -77.913  -17.431 56.040   1.00 45.53 181 A 1 
ATOM 1343 C CE2 . TYR A 0 181 . -78.060  -16.007 58.024   1.00 45.53 181 A 1 
ATOM 1344 O OH  . TYR A 0 181 . -80.047  -16.758 56.918   1.00 45.53 181 A 1 
ATOM 1345 C CZ  . TYR A 0 181 . -78.690  -16.737 56.993   1.00 45.53 181 A 1 
ATOM 1346 N N   . ASP A 0 182 . -71.589  -18.729 57.727   1.00 45.67 182 A 1 
ATOM 1347 C CA  . ASP A 0 182 . -70.222  -18.412 57.352   1.00 45.67 182 A 1 
ATOM 1348 C C   . ASP A 0 182 . -70.290  -17.248 56.341   1.00 45.67 182 A 1 
ATOM 1349 C CB  . ASP A 0 182 . -69.581  -19.691 56.814   1.00 45.67 182 A 1 
ATOM 1350 O O   . ASP A 0 182 . -71.233  -17.154 55.536   1.00 45.67 182 A 1 
ATOM 1351 C CG  . ASP A 0 182 . -68.171  -19.465 56.296   1.00 45.67 182 A 1 
ATOM 1352 O OD1 . ASP A 0 182 . -67.665  -18.363 56.597   1.00 45.67 182 A 1 
ATOM 1353 O OD2 . ASP A 0 182 . -67.774  -20.348 55.512   1.00 45.67 182 A 1 
ATOM 1354 N N   . ASN A 0 183 . -69.423  -16.255 56.500   1.00 56.58 183 A 1 
ATOM 1355 C CA  . ASN A 0 183 . -69.418  -15.088 55.637   1.00 56.58 183 A 1 
ATOM 1356 C C   . ASN A 0 183 . -67.997  -14.573 55.494   1.00 56.58 183 A 1 
ATOM 1357 C CB  . ASN A 0 183 . -70.418  -14.045 56.167   1.00 56.58 183 A 1 
ATOM 1358 O O   . ASN A 0 183 . -67.690  -13.457 55.962   1.00 56.58 183 A 1 
ATOM 1359 C CG  . ASN A 0 183 . -70.687  -12.905 55.191   1.00 56.58 183 A 1 
ATOM 1360 N ND2 . ASN A 0 183 . -69.724  -12.141 54.737   1.00 56.58 183 A 1 
ATOM 1361 O OD1 . ASN A 0 183 . -71.813  -12.606 54.848   1.00 56.58 183 A 1 
ATOM 1362 N N   . ASP A 0 184 . -67.198  -15.331 54.765   1.00 64.99 184 A 1 
ATOM 1363 C CA  . ASP A 0 184 . -65.891  -14.878 54.362   1.00 64.99 184 A 1 
ATOM 1364 C C   . ASP A 0 184 . -66.029  -13.727 53.382   1.00 64.99 184 A 1 
ATOM 1365 C CB  . ASP A 0 184 . -64.995  -15.991 53.809   1.00 64.99 184 A 1 
ATOM 1366 O O   . ASP A 0 184 . -66.991  -13.572 52.614   1.00 64.99 184 A 1 
ATOM 1367 C CG  . ASP A 0 184 . -64.874  -17.166 54.773   1.00 64.99 184 A 1 
ATOM 1368 O OD1 . ASP A 0 184 . -64.990  -16.851 55.980   1.00 64.99 184 A 1 
ATOM 1369 O OD2 . ASP A 0 184 . -64.505  -18.251 54.280   1.00 64.99 184 A 1 
ATOM 1370 N N   . VAL A 0 185 . -65.067  -12.822 53.477   1.00 65.85 185 A 1 
ATOM 1371 C CA  . VAL A 0 185 . -64.937  -11.708 52.550   1.00 65.85 185 A 1 
ATOM 1372 C C   . VAL A 0 185 . -63.478  -11.616 52.173   1.00 65.85 185 A 1 
ATOM 1373 C CB  . VAL A 0 185 . -65.459  -10.386 53.141   1.00 65.85 185 A 1 
ATOM 1374 O O   . VAL A 0 185 . -62.622  -11.400 53.033   1.00 65.85 185 A 1 
ATOM 1375 C CG1 . VAL A 0 185 . -65.378  -9.262  52.097   1.00 65.85 185 A 1 
ATOM 1376 C CG2 . VAL A 0 185 . -66.922  -10.482 53.597   1.00 65.85 185 A 1 
ATOM 1377 N N   . TRP A 0 186 . -63.199  -11.733 50.880   1.00 77.23 186 A 1 
ATOM 1378 C CA  . TRP A 0 186 . -61.855  -11.591 50.343   1.00 77.23 186 A 1 
ATOM 1379 C C   . TRP A 0 186 . -61.822  -10.582 49.200   1.00 77.23 186 A 1 
ATOM 1380 C CB  . TRP A 0 186 . -61.298  -12.964 49.941   1.00 77.23 186 A 1 
ATOM 1381 O O   . TRP A 0 186 . -62.795  -10.396 48.461   1.00 77.23 186 A 1 
ATOM 1382 C CG  . TRP A 0 186 . -61.996  -13.639 48.798   1.00 77.23 186 A 1 
ATOM 1383 C CD1 . TRP A 0 186 . -62.974  -14.566 48.907   1.00 77.23 186 A 1 
ATOM 1384 C CD2 . TRP A 0 186 . -61.789  -13.446 47.365   1.00 77.23 186 A 1 
ATOM 1385 C CE2 . TRP A 0 186 . -62.693  -14.292 46.658   1.00 77.23 186 A 1 
ATOM 1386 C CE3 . TRP A 0 186 . -60.930  -12.632 46.594   1.00 77.23 186 A 1 
ATOM 1387 N NE1 . TRP A 0 186 . -63.380  -14.963 47.649   1.00 77.23 186 A 1 
ATOM 1388 C CH2 . TRP A 0 186 . -61.903  -13.467 44.518   1.00 77.23 186 A 1 
ATOM 1389 C CZ2 . TRP A 0 186 . -62.750  -14.314 45.256   1.00 77.23 186 A 1 
ATOM 1390 C CZ3 . TRP A 0 186 . -60.994  -12.628 45.188   1.00 77.23 186 A 1 
ATOM 1391 N N   . ALA A 0 187 . -60.667  -9.947  49.027   1.00 71.73 187 A 1 
ATOM 1392 C CA  . ALA A 0 187 . -60.365  -9.186  47.827   1.00 71.73 187 A 1 
ATOM 1393 C C   . ALA A 0 187 . -58.931  -9.445  47.357   1.00 71.73 187 A 1 
ATOM 1394 C CB  . ALA A 0 187 . -60.646  -7.703  48.055   1.00 71.73 187 A 1 
ATOM 1395 O O   . ALA A 0 187 . -58.009  -9.629  48.155   1.00 71.73 187 A 1 
ATOM 1396 N N   . LYS A 0 188 . -58.764  -9.453  46.035   1.00 73.93 188 A 1 
ATOM 1397 C CA  . LYS A 0 188 . -57.482  -9.534  45.333   1.00 73.93 188 A 1 
ATOM 1398 C C   . LYS A 0 188 . -57.356  -8.317  44.432   1.00 73.93 188 A 1 
ATOM 1399 C CB  . LYS A 0 188 . -57.382  -10.824 44.510   1.00 73.93 188 A 1 
ATOM 1400 O O   . LYS A 0 188 . -58.285  -7.978  43.700   1.00 73.93 188 A 1 
ATOM 1401 C CG  . LYS A 0 188 . -57.332  -12.085 45.384   1.00 73.93 188 A 1 
ATOM 1402 C CD  . LYS A 0 188 . -57.393  -13.343 44.510   1.00 73.93 188 A 1 
ATOM 1403 C CE  . LYS A 0 188 . -57.503  -14.588 45.394   1.00 73.93 188 A 1 
ATOM 1404 N NZ  . LYS A 0 188 . -57.738  -15.807 44.581   1.00 73.93 188 A 1 
ATOM 1405 N N   . GLN A 0 189 . -56.208  -7.674  44.492   1.00 77.24 189 A 1 
ATOM 1406 C CA  . GLN A 0 189 . -55.891  -6.479  43.740   1.00 77.24 189 A 1 
ATOM 1407 C C   . GLN A 0 189 . -54.484  -6.648  43.181   1.00 77.24 189 A 1 
ATOM 1408 C CB  . GLN A 0 189 . -56.037  -5.292  44.696   1.00 77.24 189 A 1 
ATOM 1409 O O   . GLN A 0 189 . -53.549  -6.883  43.939   1.00 77.24 189 A 1 
ATOM 1410 C CG  . GLN A 0 189 . -55.869  -3.943  44.003   1.00 77.24 189 A 1 
ATOM 1411 C CD  . GLN A 0 189 . -56.289  -2.807  44.936   1.00 77.24 189 A 1 
ATOM 1412 N NE2 . GLN A 0 189 . -56.893  -1.752  44.446   1.00 77.24 189 A 1 
ATOM 1413 O OE1 . GLN A 0 189 . -56.115  -2.841  46.142   1.00 77.24 189 A 1 
ATOM 1414 N N   . ALA A 0 190 . -54.346  -6.577  41.866   1.00 76.94 190 A 1 
ATOM 1415 C CA  . ALA A 0 190 . -53.062  -6.621  41.188   1.00 76.94 190 A 1 
ATOM 1416 C C   . ALA A 0 190 . -52.930  -5.375  40.320   1.00 76.94 190 A 1 
ATOM 1417 C CB  . ALA A 0 190 . -52.934  -7.927  40.398   1.00 76.94 190 A 1 
ATOM 1418 O O   . ALA A 0 190 . -53.883  -4.992  39.640   1.00 76.94 190 A 1 
ATOM 1419 N N   . TYR A 0 191 . -51.767  -4.749  40.376   1.00 79.96 191 A 1 
ATOM 1420 C CA  . TYR A 0 191 . -51.390  -3.623  39.541   1.00 79.96 191 A 1 
ATOM 1421 C C   . TYR A 0 191 . -49.989  -3.858  39.027   1.00 79.96 191 A 1 
ATOM 1422 C CB  . TYR A 0 191 . -51.423  -2.314  40.330   1.00 79.96 191 A 1 
ATOM 1423 O O   . TYR A 0 191 . -49.134  -4.352  39.761   1.00 79.96 191 A 1 
ATOM 1424 C CG  . TYR A 0 191 . -52.809  -1.894  40.741   1.00 79.96 191 A 1 
ATOM 1425 C CD1 . TYR A 0 191 . -53.696  -1.385  39.777   1.00 79.96 191 A 1 
ATOM 1426 C CD2 . TYR A 0 191 . -53.195  -1.980  42.084   1.00 79.96 191 A 1 
ATOM 1427 C CE1 . TYR A 0 191 . -55.005  -1.023  40.139   1.00 79.96 191 A 1 
ATOM 1428 C CE2 . TYR A 0 191 . -54.468  -1.533  42.459   1.00 79.96 191 A 1 
ATOM 1429 O OH  . TYR A 0 191 . -56.676  -0.783  41.823   1.00 79.96 191 A 1 
ATOM 1430 C CZ  . TYR A 0 191 . -55.403  -1.119  41.485   1.00 79.96 191 A 1 
ATOM 1431 N N   . GLY A 0 192 . -49.752  -3.443  37.800   1.00 81.11 192 A 1 
ATOM 1432 C CA  . GLY A 0 192 . -48.422  -3.418  37.243   1.00 81.11 192 A 1 
ATOM 1433 C C   . GLY A 0 192 . -48.321  -2.389  36.140   1.00 81.11 192 A 1 
ATOM 1434 O O   . GLY A 0 192 . -49.309  -1.762  35.741   1.00 81.11 192 A 1 
ATOM 1435 N N   . SER A 0 193 . -47.096  -2.201  35.708   1.00 79.97 193 A 1 
ATOM 1436 C CA  . SER A 0 193 . -46.724  -1.421  34.546   1.00 79.97 193 A 1 
ATOM 1437 C C   . SER A 0 193 . -45.689  -2.231  33.800   1.00 79.97 193 A 1 
ATOM 1438 C CB  . SER A 0 193 . -46.133  -0.079  34.968   1.00 79.97 193 A 1 
ATOM 1439 O O   . SER A 0 193 . -44.729  -2.655  34.449   1.00 79.97 193 A 1 
ATOM 1440 O OG  . SER A 0 193 . -45.134  -0.263  35.964   1.00 79.97 193 A 1 
ATOM 1441 N N   . ASP A 0 194 . -45.923  -2.435  32.515   1.00 78.85 194 A 1 
ATOM 1442 C CA  . ASP A 0 194 . -44.927  -2.959  31.593   1.00 78.85 194 A 1 
ATOM 1443 C C   . ASP A 0 194 . -44.303  -1.757  30.868   1.00 78.85 194 A 1 
ATOM 1444 C CB  . ASP A 0 194 . -45.560  -4.087  30.753   1.00 78.85 194 A 1 
ATOM 1445 O O   . ASP A 0 194 . -45.008  -0.842  30.415   1.00 78.85 194 A 1 
ATOM 1446 C CG  . ASP A 0 194 . -44.950  -4.424  29.388   1.00 78.85 194 A 1 
ATOM 1447 O OD1 . ASP A 0 194 . -44.023  -3.714  28.946   1.00 78.85 194 A 1 
ATOM 1448 O OD2 . ASP A 0 194 . -45.565  -5.314  28.746   1.00 78.85 194 A 1 
ATOM 1449 N N   . TYR A 0 195 . -42.975  -1.691  30.933   1.00 79.89 195 A 1 
ATOM 1450 C CA  . TYR A 0 195 . -42.179  -0.621  30.336   1.00 79.89 195 A 1 
ATOM 1451 C C   . TYR A 0 195 . -41.126  -1.222  29.409   1.00 79.89 195 A 1 
ATOM 1452 C CB  . TYR A 0 195 . -41.541  0.300   31.391   1.00 79.89 195 A 1 
ATOM 1453 O O   . TYR A 0 195 . -39.925  -1.017  29.603   1.00 79.89 195 A 1 
ATOM 1454 C CG  . TYR A 0 195 . -42.457  1.224   32.166   1.00 79.89 195 A 1 
ATOM 1455 C CD1 . TYR A 0 195 . -42.899  2.433   31.597   1.00 79.89 195 A 1 
ATOM 1456 C CD2 . TYR A 0 195 . -42.764  0.925   33.502   1.00 79.89 195 A 1 
ATOM 1457 C CE1 . TYR A 0 195 . -43.661  3.338   32.363   1.00 79.89 195 A 1 
ATOM 1458 C CE2 . TYR A 0 195 . -43.531  1.820   34.265   1.00 79.89 195 A 1 
ATOM 1459 O OH  . TYR A 0 195 . -44.844  3.790   34.435   1.00 79.89 195 A 1 
ATOM 1460 C CZ  . TYR A 0 195 . -44.031  2.998   33.678   1.00 79.89 195 A 1 
ATOM 1461 N N   . ASP A 0 196 . -41.577  -1.920  28.378   1.00 80.77 196 A 1 
ATOM 1462 C CA  . ASP A 0 196 . -40.697  -2.405  27.327   1.00 80.77 196 A 1 
ATOM 1463 C C   . ASP A 0 196 . -40.260  -1.271  26.387   1.00 80.77 196 A 1 
ATOM 1464 C CB  . ASP A 0 196 . -41.394  -3.524  26.548   1.00 80.77 196 A 1 
ATOM 1465 O O   . ASP A 0 196 . -41.062  -0.630  25.698   1.00 80.77 196 A 1 
ATOM 1466 C CG  . ASP A 0 196 . -41.491  -4.853  27.303   1.00 80.77 196 A 1 
ATOM 1467 O OD1 . ASP A 0 196 . -40.881  -4.958  28.388   1.00 80.77 196 A 1 
ATOM 1468 O OD2 . ASP A 0 196 . -42.050  -5.783  26.661   1.00 80.77 196 A 1 
ATOM 1469 N N   . SER A 0 197 . -38.950  -1.048  26.279   1.00 82.59 197 A 1 
ATOM 1470 C CA  . SER A 0 197 . -38.372  -0.183  25.246   1.00 82.59 197 A 1 
ATOM 1471 C C   . SER A 0 197 . -37.528  -0.996  24.278   1.00 82.59 197 A 1 
ATOM 1472 C CB  . SER A 0 197 . -37.642  1.020   25.841   1.00 82.59 197 A 1 
ATOM 1473 O O   . SER A 0 197 . -36.551  -1.649  24.647   1.00 82.59 197 A 1 
ATOM 1474 O OG  . SER A 0 197 . -36.574  0.642   26.679   1.00 82.59 197 A 1 
ATOM 1475 N N   . ARG A 0 198 . -37.932  -0.969  23.005   1.00 84.97 198 A 1 
ATOM 1476 C CA  . ARG A 0 198 . -37.312  -1.751  21.939   1.00 84.97 198 A 1 
ATOM 1477 C C   . ARG A 0 198 . -36.901  -0.837  20.817   1.00 84.97 198 A 1 
ATOM 1478 C CB  . ARG A 0 198 . -38.258  -2.851  21.448   1.00 84.97 198 A 1 
ATOM 1479 O O   . ARG A 0 198 . -37.738  -0.176  20.211   1.00 84.97 198 A 1 
ATOM 1480 C CG  . ARG A 0 198 . -38.723  -3.724  22.614   1.00 84.97 198 A 1 
ATOM 1481 C CD  . ARG A 0 198 . -39.561  -4.927  22.176   1.00 84.97 198 A 1 
ATOM 1482 N NE  . ARG A 0 198 . -38.858  -5.784  21.200   1.00 84.97 198 A 1 
ATOM 1483 N NH1 . ARG A 0 198 . -40.713  -6.836  20.397   1.00 84.97 198 A 1 
ATOM 1484 N NH2 . ARG A 0 198 . -38.711  -7.275  19.484   1.00 84.97 198 A 1 
ATOM 1485 C CZ  . ARG A 0 198 . -39.425  -6.627  20.364   1.00 84.97 198 A 1 
ATOM 1486 N N   . TRP A 0 199 . -35.625  -0.850  20.490   1.00 90.24 199 A 1 
ATOM 1487 C CA  . TRP A 0 199 . -35.093  -0.025  19.423   1.00 90.24 199 A 1 
ATOM 1488 C C   . TRP A 0 199 . -34.147  -0.832  18.550   1.00 90.24 199 A 1 
ATOM 1489 C CB  . TRP A 0 199 . -34.434  1.204   20.042   1.00 90.24 199 A 1 
ATOM 1490 O O   . TRP A 0 199 . -33.450  -1.724  19.031   1.00 90.24 199 A 1 
ATOM 1491 C CG  . TRP A 0 199 . -33.667  2.027   19.070   1.00 90.24 199 A 1 
ATOM 1492 C CD1 . TRP A 0 199 . -34.158  3.039   18.324   1.00 90.24 199 A 1 
ATOM 1493 C CD2 . TRP A 0 199 . -32.278  1.868   18.685   1.00 90.24 199 A 1 
ATOM 1494 C CE2 . TRP A 0 199 . -31.964  2.903   17.766   1.00 90.24 199 A 1 
ATOM 1495 C CE3 . TRP A 0 199 . -31.250  0.966   19.034   1.00 90.24 199 A 1 
ATOM 1496 N NE1 . TRP A 0 199 . -33.156  3.554   17.532   1.00 90.24 199 A 1 
ATOM 1497 C CH2 . TRP A 0 199 . -29.646  2.208   17.690   1.00 90.24 199 A 1 
ATOM 1498 C CZ2 . TRP A 0 199 . -30.662  3.117   17.322   1.00 90.24 199 A 1 
ATOM 1499 C CZ3 . TRP A 0 199 . -29.952  1.116   18.518   1.00 90.24 199 A 1 
ATOM 1500 N N   . GLY A 0 200 . -34.088  -0.506  17.265   1.00 89.83 200 A 1 
ATOM 1501 C CA  . GLY A 0 200 . -33.133  -1.141  16.379   1.00 89.83 200 A 1 
ATOM 1502 C C   . GLY A 0 200 . -32.857  -0.385  15.095   1.00 89.83 200 A 1 
ATOM 1503 O O   . GLY A 0 200 . -33.546  0.568   14.721   1.00 89.83 200 A 1 
ATOM 1504 N N   . LYS A 0 201 . -31.795  -0.840  14.435   1.00 90.53 201 A 1 
ATOM 1505 C CA  . LYS A 0 201 . -31.323  -0.381  13.133   1.00 90.53 201 A 1 
ATOM 1506 C C   . LYS A 0 201 . -31.128  -1.586  12.239   1.00 90.53 201 A 1 
ATOM 1507 C CB  . LYS A 0 201 . -29.985  0.351   13.258   1.00 90.53 201 A 1 
ATOM 1508 O O   . LYS A 0 201 . -30.456  -2.520  12.659   1.00 90.53 201 A 1 
ATOM 1509 C CG  . LYS A 0 201 . -30.087  1.590   14.140   1.00 90.53 201 A 1 
ATOM 1510 C CD  . LYS A 0 201 . -28.746  2.324   14.156   1.00 90.53 201 A 1 
ATOM 1511 C CE  . LYS A 0 201 . -28.969  3.668   14.838   1.00 90.53 201 A 1 
ATOM 1512 N NZ  . LYS A 0 201 . -28.089  4.725   14.334   1.00 90.53 201 A 1 
ATOM 1513 N N   . SER A 0 202 . -31.625  -1.526  11.015   1.00 89.29 202 A 1 
ATOM 1514 C CA  . SER A 0 202 . -31.376  -2.558  10.017   1.00 89.29 202 A 1 
ATOM 1515 C C   . SER A 0 202 . -30.888  -1.968  8.697    1.00 89.29 202 A 1 
ATOM 1516 C CB  . SER A 0 202 . -32.584  -3.480  9.846    1.00 89.29 202 A 1 
ATOM 1517 O O   . SER A 0 202 . -31.267  -0.857  8.316    1.00 89.29 202 A 1 
ATOM 1518 O OG  . SER A 0 202 . -33.739  -2.748  9.493    1.00 89.29 202 A 1 
ATOM 1519 N N   . TYR A 0 203 . -30.039  -2.714  8.000    1.00 88.77 203 A 1 
ATOM 1520 C CA  . TYR A 0 203 . -29.664  -2.485  6.603    1.00 88.77 203 A 1 
ATOM 1521 C C   . TYR A 0 203 . -29.952  -3.770  5.833    1.00 88.77 203 A 1 
ATOM 1522 C CB  . TYR A 0 203 . -28.171  -2.148  6.484    1.00 88.77 203 A 1 
ATOM 1523 O O   . TYR A 0 203 . -29.606  -4.831  6.339    1.00 88.77 203 A 1 
ATOM 1524 C CG  . TYR A 0 203 . -27.702  -0.896  7.200    1.00 88.77 203 A 1 
ATOM 1525 C CD1 . TYR A 0 203 . -27.488  0.292   6.481    1.00 88.77 203 A 1 
ATOM 1526 C CD2 . TYR A 0 203 . -27.458  -0.927  8.582    1.00 88.77 203 A 1 
ATOM 1527 C CE1 . TYR A 0 203 . -26.953  1.424   7.124    1.00 88.77 203 A 1 
ATOM 1528 C CE2 . TYR A 0 203 . -26.925  0.197   9.240    1.00 88.77 203 A 1 
ATOM 1529 O OH  . TYR A 0 203 . -26.165  2.468   9.140    1.00 88.77 203 A 1 
ATOM 1530 C CZ  . TYR A 0 203 . -26.658  1.372   8.503    1.00 88.77 203 A 1 
ATOM 1531 N N   . ASP A 0 204 . -30.513  -3.708  4.624    1.00 84.88 204 A 1 
ATOM 1532 C CA  . ASP A 0 204 . -30.776  -4.917  3.824    1.00 84.88 204 A 1 
ATOM 1533 C C   . ASP A 0 204 . -29.480  -5.509  3.252    1.00 84.88 204 A 1 
ATOM 1534 C CB  . ASP A 0 204 . -31.730  -4.615  2.656    1.00 84.88 204 A 1 
ATOM 1535 O O   . ASP A 0 204 . -29.309  -6.726  3.172    1.00 84.88 204 A 1 
ATOM 1536 C CG  . ASP A 0 204 . -33.166  -4.281  3.062    1.00 84.88 204 A 1 
ATOM 1537 O OD1 . ASP A 0 204 . -33.654  -4.829  4.069    1.00 84.88 204 A 1 
ATOM 1538 O OD2 . ASP A 0 204 . -33.800  -3.483  2.324    1.00 84.88 204 A 1 
ATOM 1539 N N   . SER A 0 205 . -28.539  -4.652  2.850    1.00 88.19 205 A 1 
ATOM 1540 C CA  . SER A 0 205 . -27.200  -5.070  2.432    1.00 88.19 205 A 1 
ATOM 1541 C C   . SER A 0 205 . -26.177  -3.970  2.678    1.00 88.19 205 A 1 
ATOM 1542 C CB  . SER A 0 205 . -27.191  -5.533  0.966    1.00 88.19 205 A 1 
ATOM 1543 O O   . SER A 0 205 . -26.486  -2.780  2.595    1.00 88.19 205 A 1 
ATOM 1544 O OG  . SER A 0 205 . -27.326  -4.472  0.038    1.00 88.19 205 A 1 
ATOM 1545 N N   . VAL A 0 206 . -24.937  -4.357  2.977    1.00 88.63 206 A 1 
ATOM 1546 C CA  . VAL A 0 206 . -23.811  -3.425  3.120    1.00 88.63 206 A 1 
ATOM 1547 C C   . VAL A 0 206 . -22.609  -3.920  2.331    1.00 88.63 206 A 1 
ATOM 1548 C CB  . VAL A 0 206 . -23.450  -3.136  4.593    1.00 88.63 206 A 1 
ATOM 1549 O O   . VAL A 0 206 . -22.235  -5.089  2.390    1.00 88.63 206 A 1 
ATOM 1550 C CG1 . VAL A 0 206 . -24.576  -2.381  5.307    1.00 88.63 206 A 1 
ATOM 1551 C CG2 . VAL A 0 206 . -23.120  -4.388  5.412    1.00 88.63 206 A 1 
ATOM 1552 N N   . GLU A 0 207 . -21.966  -3.017  1.597    1.00 92.72 207 A 1 
ATOM 1553 C CA  . GLU A 0 207 . -20.757  -3.300  0.835    1.00 92.72 207 A 1 
ATOM 1554 C C   . GLU A 0 207 . -19.711  -2.206  1.064    1.00 92.72 207 A 1 
ATOM 1555 C CB  . GLU A 0 207 . -21.084  -3.487  -0.657   1.00 92.72 207 A 1 
ATOM 1556 O O   . GLU A 0 207 . -19.972  -1.011  0.921    1.00 92.72 207 A 1 
ATOM 1557 C CG  . GLU A 0 207 . -19.886  -4.087  -1.404   1.00 92.72 207 A 1 
ATOM 1558 C CD  . GLU A 0 207 . -20.124  -4.267  -2.906   1.00 92.72 207 A 1 
ATOM 1559 O OE1 . GLU A 0 207 . -19.586  -5.244  -3.480   1.00 92.72 207 A 1 
ATOM 1560 O OE2 . GLU A 0 207 . -20.567  -3.320  -3.595   1.00 92.72 207 A 1 
ATOM 1561 N N   . ALA A 0 208 . -18.487  -2.615  1.383    1.00 94.50 208 A 1 
ATOM 1562 C CA  . ALA A 0 208 . -17.345  -1.728  1.520    1.00 94.50 208 A 1 
ATOM 1563 C C   . ALA A 0 208 . -16.186  -2.243  0.670    1.00 94.50 208 A 1 
ATOM 1564 C CB  . ALA A 0 208 . -16.979  -1.595  3.001    1.00 94.50 208 A 1 
ATOM 1565 O O   . ALA A 0 208 . -15.712  -3.362  0.858    1.00 94.50 208 A 1 
ATOM 1566 N N   . LYS A 0 209 . -15.687  -1.412  -0.245   1.00 97.17 209 A 1 
ATOM 1567 C CA  . LYS A 0 209 . -14.537  -1.734  -1.097   1.00 97.17 209 A 1 
ATOM 1568 C C   . LYS A 0 209 . -13.434  -0.708  -0.894   1.00 97.17 209 A 1 
ATOM 1569 C CB  . LYS A 0 209 . -14.936  -1.838  -2.576   1.00 97.17 209 A 1 
ATOM 1570 O O   . LYS A 0 209 . -13.702  0.489   -0.794   1.00 97.17 209 A 1 
ATOM 1571 C CG  . LYS A 0 209 . -16.018  -2.886  -2.873   1.00 97.17 209 A 1 
ATOM 1572 C CD  . LYS A 0 209 . -16.673  -2.631  -4.239   1.00 97.17 209 A 1 
ATOM 1573 C CE  . LYS A 0 209 . -17.363  -3.908  -4.711   1.00 97.17 209 A 1 
ATOM 1574 N NZ  . LYS A 0 209 . -18.631  -3.664  -5.436   1.00 97.17 209 A 1 
ATOM 1575 N N   . SER A 0 210 . -12.191  -1.169  -0.865   1.00 97.76 210 A 1 
ATOM 1576 C CA  . SER A 0 210 . -11.003  -0.320  -0.892   1.00 97.76 210 A 1 
ATOM 1577 C C   . SER A 0 210 . -10.052  -0.790  -1.979   1.00 97.76 210 A 1 
ATOM 1578 C CB  . SER A 0 210 . -10.293  -0.278  0.463    1.00 97.76 210 A 1 
ATOM 1579 O O   . SER A 0 210 . -9.759   -1.982  -2.052   1.00 97.76 210 A 1 
ATOM 1580 O OG  . SER A 0 210 . -9.754   -1.539  0.808    1.00 97.76 210 A 1 
ATOM 1581 N N   . TYR A 0 211 . -9.544   0.151   -2.761   1.00 97.13 211 A 1 
ATOM 1582 C CA  . TYR A 0 211 . -8.572   -0.064  -3.822   1.00 97.13 211 A 1 
ATOM 1583 C C   . TYR A 0 211 . -7.389   0.862   -3.581   1.00 97.13 211 A 1 
ATOM 1584 C CB  . TYR A 0 211 . -9.216   0.218   -5.184   1.00 97.13 211 A 1 
ATOM 1585 O O   . TYR A 0 211 . -7.540   2.083   -3.594   1.00 97.13 211 A 1 
ATOM 1586 C CG  . TYR A 0 211 . -10.454  -0.605  -5.468   1.00 97.13 211 A 1 
ATOM 1587 C CD1 . TYR A 0 211 . -10.317  -1.895  -6.009   1.00 97.13 211 A 1 
ATOM 1588 C CD2 . TYR A 0 211 . -11.734  -0.086  -5.189   1.00 97.13 211 A 1 
ATOM 1589 C CE1 . TYR A 0 211 . -11.458  -2.670  -6.282   1.00 97.13 211 A 1 
ATOM 1590 C CE2 . TYR A 0 211 . -12.881  -0.856  -5.463   1.00 97.13 211 A 1 
ATOM 1591 O OH  . TYR A 0 211 . -13.838  -2.896  -6.296   1.00 97.13 211 A 1 
ATOM 1592 C CZ  . TYR A 0 211 . -12.741  -2.148  -6.012   1.00 97.13 211 A 1 
ATOM 1593 N N   . ASP A 0 212 . -6.225   0.275   -3.369   1.00 97.39 212 A 1 
ATOM 1594 C CA  . ASP A 0 212 . -4.954   0.972   -3.287   1.00 97.39 212 A 1 
ATOM 1595 C C   . ASP A 0 212 . -4.133   0.570   -4.512   1.00 97.39 212 A 1 
ATOM 1596 C CB  . ASP A 0 212 . -4.254   0.619   -1.965   1.00 97.39 212 A 1 
ATOM 1597 O O   . ASP A 0 212 . -3.993   -0.619  -4.791   1.00 97.39 212 A 1 
ATOM 1598 C CG  . ASP A 0 212 . -4.960   1.207   -0.736   1.00 97.39 212 A 1 
ATOM 1599 O OD1 . ASP A 0 212 . -5.320   2.405   -0.780   1.00 97.39 212 A 1 
ATOM 1600 O OD2 . ASP A 0 212 . -5.068   0.515   0.304    1.00 97.39 212 A 1 
ATOM 1601 N N   . ASN A 0 213 . -3.614   1.548   -5.251   1.00 97.66 213 A 1 
ATOM 1602 C CA  . ASN A 0 213 . -2.672   1.308   -6.338   1.00 97.66 213 A 1 
ATOM 1603 C C   . ASN A 0 213 . -1.442   2.206   -6.180   1.00 97.66 213 A 1 
ATOM 1604 C CB  . ASN A 0 213 . -3.348   1.475   -7.716   1.00 97.66 213 A 1 
ATOM 1605 O O   . ASN A 0 213 . -1.583   3.409   -5.945   1.00 97.66 213 A 1 
ATOM 1606 C CG  . ASN A 0 213 . -2.421   0.992   -8.828   1.00 97.66 213 A 1 
ATOM 1607 N ND2 . ASN A 0 213 . -2.564   1.428   -10.054  1.00 97.66 213 A 1 
ATOM 1608 O OD1 . ASN A 0 213 . -1.524   0.216   -8.601   1.00 97.66 213 A 1 
ATOM 1609 N N   . GLU A 0 214 . -0.257   1.631   -6.328   1.00 98.11 214 A 1 
ATOM 1610 C CA  . GLU A 0 214 . 1.029    2.317   -6.389   1.00 98.11 214 A 1 
ATOM 1611 C C   . GLU A 0 214 . 1.718    1.938   -7.697   1.00 98.11 214 A 1 
ATOM 1612 C CB  . GLU A 0 214 . 1.911    1.953   -5.180   1.00 98.11 214 A 1 
ATOM 1613 O O   . GLU A 0 214 . 1.953    0.762   -7.954   1.00 98.11 214 A 1 
ATOM 1614 C CG  . GLU A 0 214 . 1.349    2.517   -3.865   1.00 98.11 214 A 1 
ATOM 1615 C CD  . GLU A 0 214 . 2.224    2.261   -2.624   1.00 98.11 214 A 1 
ATOM 1616 O OE1 . GLU A 0 214 . 1.816    2.736   -1.531   1.00 98.11 214 A 1 
ATOM 1617 O OE2 . GLU A 0 214 . 3.325    1.683   -2.741   1.00 98.11 214 A 1 
ATOM 1618 N N   . ASN A 0 215 . 2.063    2.928   -8.515   1.00 97.71 215 A 1 
ATOM 1619 C CA  . ASN A 0 215 . 2.776    2.710   -9.762   1.00 97.71 215 A 1 
ATOM 1620 C C   . ASN A 0 215 . 4.041    3.567   -9.850   1.00 97.71 215 A 1 
ATOM 1621 C CB  . ASN A 0 215 . 1.821    2.836   -10.960  1.00 97.71 215 A 1 
ATOM 1622 O O   . ASN A 0 215 . 4.126    4.682   -9.333   1.00 97.71 215 A 1 
ATOM 1623 C CG  . ASN A 0 215 . 1.215    4.209   -11.187  1.00 97.71 215 A 1 
ATOM 1624 N ND2 . ASN A 0 215 . 0.262    4.297   -12.082  1.00 97.71 215 A 1 
ATOM 1625 O OD1 . ASN A 0 215 . 1.562    5.222   -10.612  1.00 97.71 215 A 1 
ATOM 1626 N N   . TYR A 0 216 . 5.046    3.011   -10.510  1.00 98.51 216 A 1 
ATOM 1627 C CA  . TYR A 0 216 . 6.304    3.660   -10.829  1.00 98.51 216 A 1 
ATOM 1628 C C   . TYR A 0 216 . 6.663    3.317   -12.265  1.00 98.51 216 A 1 
ATOM 1629 C CB  . TYR A 0 216 . 7.390    3.200   -9.855   1.00 98.51 216 A 1 
ATOM 1630 O O   . TYR A 0 216 . 6.620    2.151   -12.656  1.00 98.51 216 A 1 
ATOM 1631 C CG  . TYR A 0 216 . 8.783    3.679   -10.206  1.00 98.51 216 A 1 
ATOM 1632 C CD1 . TYR A 0 216 . 9.671    2.853   -10.927  1.00 98.51 216 A 1 
ATOM 1633 C CD2 . TYR A 0 216 . 9.181    4.968   -9.815   1.00 98.51 216 A 1 
ATOM 1634 C CE1 . TYR A 0 216 . 10.972   3.310   -11.225  1.00 98.51 216 A 1 
ATOM 1635 C CE2 . TYR A 0 216 . 10.476   5.423   -10.107  1.00 98.51 216 A 1 
ATOM 1636 O OH  . TYR A 0 216 . 12.640   5.035   -11.052  1.00 98.51 216 A 1 
ATOM 1637 C CZ  . TYR A 0 216 . 11.381   4.593   -10.801  1.00 98.51 216 A 1 
ATOM 1638 N N   . ALA A 0 217 . 7.031    4.323   -13.045  1.00 98.47 217 A 1 
ATOM 1639 C CA  . ALA A 0 217 . 7.567    4.120   -14.377  1.00 98.47 217 A 1 
ATOM 1640 C C   . ALA A 0 217 . 8.759    5.045   -14.590  1.00 98.47 217 A 1 
ATOM 1641 C CB  . ALA A 0 217 . 6.466    4.310   -15.425  1.00 98.47 217 A 1 
ATOM 1642 O O   . ALA A 0 217 . 8.666    6.248   -14.335  1.00 98.47 217 A 1 
ATOM 1643 N N   . LYS A 0 218 . 9.861    4.479   -15.075  1.00 98.59 218 A 1 
ATOM 1644 C CA  . LYS A 0 218 . 11.063   5.210   -15.458  1.00 98.59 218 A 1 
ATOM 1645 C C   . LYS A 0 218 . 11.480   4.795   -16.855  1.00 98.59 218 A 1 
ATOM 1646 C CB  . LYS A 0 218 . 12.166   4.997   -14.419  1.00 98.59 218 A 1 
ATOM 1647 O O   . LYS A 0 218 . 11.598   3.609   -17.143  1.00 98.59 218 A 1 
ATOM 1648 C CG  . LYS A 0 218 . 13.472   5.697   -14.817  1.00 98.59 218 A 1 
ATOM 1649 C CD  . LYS A 0 218 . 14.530   5.520   -13.728  1.00 98.59 218 A 1 
ATOM 1650 C CE  . LYS A 0 218 . 15.858   6.082   -14.229  1.00 98.59 218 A 1 
ATOM 1651 N NZ  . LYS A 0 218 . 16.953   5.768   -13.288  1.00 98.59 218 A 1 
ATOM 1652 N N   . ARG A 0 219 . 11.728   5.790   -17.691  1.00 98.57 219 A 1 
ATOM 1653 C CA  . ARG A 0 219 . 12.188   5.654   -19.061  1.00 98.57 219 A 1 
ATOM 1654 C C   . ARG A 0 219 . 13.462   6.469   -19.231  1.00 98.57 219 A 1 
ATOM 1655 C CB  . ARG A 0 219 . 11.046   6.092   -19.983  1.00 98.57 219 A 1 
ATOM 1656 O O   . ARG A 0 219 . 13.453   7.668   -18.969  1.00 98.57 219 A 1 
ATOM 1657 C CG  . ARG A 0 219 . 11.510   6.099   -21.433  1.00 98.57 219 A 1 
ATOM 1658 C CD  . ARG A 0 219 . 10.356   6.083   -22.425  1.00 98.57 219 A 1 
ATOM 1659 N NE  . ARG A 0 219 . 9.676    7.388   -22.505  1.00 98.57 219 A 1 
ATOM 1660 N NH1 . ARG A 0 219 . 8.042    6.707   -23.943  1.00 98.57 219 A 1 
ATOM 1661 N NH2 . ARG A 0 219 . 8.191    8.854   -23.428  1.00 98.57 219 A 1 
ATOM 1662 C CZ  . ARG A 0 219 . 8.643    7.651   -23.277  1.00 98.57 219 A 1 
ATOM 1663 N N   . VAL A 0 220 . 14.539   5.822   -19.655  1.00 98.63 220 A 1 
ATOM 1664 C CA  . VAL A 0 220 . 15.827   6.446   -19.980  1.00 98.63 220 A 1 
ATOM 1665 C C   . VAL A 0 220 . 16.101   6.228   -21.457  1.00 98.63 220 A 1 
ATOM 1666 C CB  . VAL A 0 220 . 16.976   5.865   -19.133  1.00 98.63 220 A 1 
ATOM 1667 O O   . VAL A 0 220 . 15.953   5.106   -21.940  1.00 98.63 220 A 1 
ATOM 1668 C CG1 . VAL A 0 220 . 18.312   6.556   -19.433  1.00 98.63 220 A 1 
ATOM 1669 C CG2 . VAL A 0 220 . 16.690   6.012   -17.632  1.00 98.63 220 A 1 
ATOM 1670 N N   . ARG A 0 221 . 16.475   7.291   -22.161  1.00 98.02 221 A 1 
ATOM 1671 C CA  . ARG A 0 221 . 17.005   7.263   -23.526  1.00 98.02 221 A 1 
ATOM 1672 C C   . ARG A 0 221 . 18.297   8.064   -23.533  1.00 98.02 221 A 1 
ATOM 1673 C CB  . ARG A 0 221 . 15.990   7.846   -24.523  1.00 98.02 221 A 1 
ATOM 1674 O O   . ARG A 0 221 . 18.279   9.201   -23.059  1.00 98.02 221 A 1 
ATOM 1675 C CG  . ARG A 0 221 . 14.649   7.097   -24.561  1.00 98.02 221 A 1 
ATOM 1676 C CD  . ARG A 0 221 . 14.820   5.645   -25.027  1.00 98.02 221 A 1 
ATOM 1677 N NE  . ARG A 0 221 . 13.535   4.916   -25.044  1.00 98.02 221 A 1 
ATOM 1678 N NH1 . ARG A 0 221 . 13.606   3.979   -22.935  1.00 98.02 221 A 1 
ATOM 1679 N NH2 . ARG A 0 221 . 11.888   3.568   -24.253  1.00 98.02 221 A 1 
ATOM 1680 C CZ  . ARG A 0 221 . 13.028   4.167   -24.081  1.00 98.02 221 A 1 
ATOM 1681 N N   . ALA A 0 222 . 19.382   7.460   -23.980  1.00 97.65 222 A 1 
ATOM 1682 C CA  . ALA A 0 222 . 20.665   8.114   -24.151  1.00 97.65 222 A 1 
ATOM 1683 C C   . ALA A 0 222 . 21.216   7.756   -25.529  1.00 97.65 222 A 1 
ATOM 1684 C CB  . ALA A 0 222 . 21.614   7.717   -23.017  1.00 97.65 222 A 1 
ATOM 1685 O O   . ALA A 0 222 . 21.163   6.587   -25.887  1.00 97.65 222 A 1 
ATOM 1686 N N   . ASP A 0 223 . 21.712   8.759   -26.232  1.00 96.28 223 A 1 
ATOM 1687 C CA  . ASP A 0 223 . 22.213   8.696   -27.604  1.00 96.28 223 A 1 
ATOM 1688 C C   . ASP A 0 223 . 23.564   9.440   -27.615  1.00 96.28 223 A 1 
ATOM 1689 C CB  . ASP A 0 223 . 21.120   9.313   -28.487  1.00 96.28 223 A 1 
ATOM 1690 O O   . ASP A 0 223 . 23.689   10.518  -27.009  1.00 96.28 223 A 1 
ATOM 1691 C CG  . ASP A 0 223 . 21.482   9.499   -29.957  1.00 96.28 223 A 1 
ATOM 1692 O OD1 . ASP A 0 223 . 20.634   9.096   -30.778  1.00 96.28 223 A 1 
ATOM 1693 O OD2 . ASP A 0 223 . 22.470   10.228  -30.192  1.00 96.28 223 A 1 
ATOM 1694 N N   . ASP A 0 224 . 24.610   8.800   -28.143  1.00 94.40 224 A 1 
ATOM 1695 C CA  . ASP A 0 224 . 25.986   9.318   -28.189  1.00 94.40 224 A 1 
ATOM 1696 C C   . ASP A 0 224 . 26.621   9.112   -29.568  1.00 94.40 224 A 1 
ATOM 1697 C CB  . ASP A 0 224 . 26.846   8.735   -27.042  1.00 94.40 224 A 1 
ATOM 1698 O O   . ASP A 0 224 . 27.536   8.297   -29.736  1.00 94.40 224 A 1 
ATOM 1699 C CG  . ASP A 0 224 . 28.294   9.270   -26.985  1.00 94.40 224 A 1 
ATOM 1700 O OD1 . ASP A 0 224 . 28.517   10.499  -26.913  1.00 94.40 224 A 1 
ATOM 1701 O OD2 . ASP A 0 224 . 29.282   8.532   -26.717  1.00 94.40 224 A 1 
ATOM 1702 N N   . ASP A 0 225 . 26.178   9.930   -30.517  1.00 93.60 225 A 1 
ATOM 1703 C CA  . ASP A 0 225 . 26.755   10.062  -31.850  1.00 93.60 225 A 1 
ATOM 1704 C C   . ASP A 0 225 . 28.181   10.626  -31.822  1.00 93.60 225 A 1 
ATOM 1705 C CB  . ASP A 0 225 . 25.894   11.023  -32.678  1.00 93.60 225 A 1 
ATOM 1706 O O   . ASP A 0 225 . 28.451   11.720  -31.311  1.00 93.60 225 A 1 
ATOM 1707 C CG  . ASP A 0 225 . 24.629   10.407  -33.262  1.00 93.60 225 A 1 
ATOM 1708 O OD1 . ASP A 0 225 . 24.730   9.224   -33.641  1.00 93.60 225 A 1 
ATOM 1709 O OD2 . ASP A 0 225 . 23.722   11.217  -33.566  1.00 93.60 225 A 1 
ATOM 1710 N N   . GLN A 0 226 . 29.117   9.929   -32.462  1.00 93.12 226 A 1 
ATOM 1711 C CA  . GLN A 0 226 . 30.467   10.405  -32.755  1.00 93.12 226 A 1 
ATOM 1712 C C   . GLN A 0 226 . 30.775   10.211  -34.231  1.00 93.12 226 A 1 
ATOM 1713 C CB  . GLN A 0 226 . 31.509   9.672   -31.898  1.00 93.12 226 A 1 
ATOM 1714 O O   . GLN A 0 226 . 30.537   9.143   -34.782  1.00 93.12 226 A 1 
ATOM 1715 C CG  . GLN A 0 226 . 31.372   10.048  -30.421  1.00 93.12 226 A 1 
ATOM 1716 C CD  . GLN A 0 226 . 32.309   9.270   -29.511  1.00 93.12 226 A 1 
ATOM 1717 N NE2 . GLN A 0 226 . 31.857   8.914   -28.327  1.00 93.12 226 A 1 
ATOM 1718 O OE1 . GLN A 0 226 . 33.473   9.006   -29.794  1.00 93.12 226 A 1 
ATOM 1719 N N   . TRP A 0 227 . 31.369   11.221  -34.859  1.00 91.80 227 A 1 
ATOM 1720 C CA  . TRP A 0 227 . 31.786   11.128  -36.254  1.00 91.80 227 A 1 
ATOM 1721 C C   . TRP A 0 227 . 33.039   11.957  -36.532  1.00 91.80 227 A 1 
ATOM 1722 C CB  . TRP A 0 227 . 30.621   11.530  -37.167  1.00 91.80 227 A 1 
ATOM 1723 O O   . TRP A 0 227 . 33.316   12.954  -35.851  1.00 91.80 227 A 1 
ATOM 1724 C CG  . TRP A 0 227 . 30.177   12.953  -37.030  1.00 91.80 227 A 1 
ATOM 1725 C CD1 . TRP A 0 227 . 29.230   13.407  -36.179  1.00 91.80 227 A 1 
ATOM 1726 C CD2 . TRP A 0 227 . 30.652   14.116  -37.765  1.00 91.80 227 A 1 
ATOM 1727 C CE2 . TRP A 0 227 . 29.949   15.265  -37.295  1.00 91.80 227 A 1 
ATOM 1728 C CE3 . TRP A 0 227 . 31.592   14.310  -38.798  1.00 91.80 227 A 1 
ATOM 1729 N NE1 . TRP A 0 227 . 29.080   14.770  -36.340  1.00 91.80 227 A 1 
ATOM 1730 C CH2 . TRP A 0 227 . 31.127   16.706  -38.844  1.00 91.80 227 A 1 
ATOM 1731 C CZ2 . TRP A 0 227 . 30.184   16.549  -37.812  1.00 91.80 227 A 1 
ATOM 1732 C CZ3 . TRP A 0 227 . 31.824   15.587  -39.337  1.00 91.80 227 A 1 
ATOM 1733 N N   . ALA A 0 228 . 33.793   11.547  -37.547  1.00 90.45 228 A 1 
ATOM 1734 C CA  . ALA A 0 228 . 34.883   12.320  -38.122  1.00 90.45 228 A 1 
ATOM 1735 C C   . ALA A 0 228 . 34.932   12.152  -39.644  1.00 90.45 228 A 1 
ATOM 1736 C CB  . ALA A 0 228 . 36.215   11.919  -37.478  1.00 90.45 228 A 1 
ATOM 1737 O O   . ALA A 0 228 . 34.602   11.087  -40.161  1.00 90.45 228 A 1 
ATOM 1738 N N   . GLU A 0 229 . 35.371   13.204  -40.326  1.00 87.70 229 A 1 
ATOM 1739 C CA  . GLU A 0 229 . 35.665   13.220  -41.758  1.00 87.70 229 A 1 
ATOM 1740 C C   . GLU A 0 229 . 37.039   13.870  -41.962  1.00 87.70 229 A 1 
ATOM 1741 C CB  . GLU A 0 229 . 34.598   14.015  -42.535  1.00 87.70 229 A 1 
ATOM 1742 O O   . GLU A 0 229 . 37.303   14.935  -41.390  1.00 87.70 229 A 1 
ATOM 1743 C CG  . GLU A 0 229 . 33.178   13.418  -42.496  1.00 87.70 229 A 1 
ATOM 1744 C CD  . GLU A 0 229 . 32.130   14.292  -43.221  1.00 87.70 229 A 1 
ATOM 1745 O OE1 . GLU A 0 229 . 30.952   13.873  -43.291  1.00 87.70 229 A 1 
ATOM 1746 O OE2 . GLU A 0 229 . 32.468   15.402  -43.708  1.00 87.70 229 A 1 
ATOM 1747 N N   . ASP A 0 230 . 37.877   13.249  -42.785  1.00 82.75 230 A 1 
ATOM 1748 C CA  . ASP A 0 230 . 39.145   13.789  -43.272  1.00 82.75 230 A 1 
ATOM 1749 C C   . ASP A 0 230 . 39.129   13.808  -44.807  1.00 82.75 230 A 1 
ATOM 1750 C CB  . ASP A 0 230 . 40.330   12.994  -42.699  1.00 82.75 230 A 1 
ATOM 1751 O O   . ASP A 0 230 . 38.561   12.932  -45.462  1.00 82.75 230 A 1 
ATOM 1752 C CG  . ASP A 0 230 . 41.698   13.642  -42.963  1.00 82.75 230 A 1 
ATOM 1753 O OD1 . ASP A 0 230 . 41.716   14.776  -43.503  1.00 82.75 230 A 1 
ATOM 1754 O OD2 . ASP A 0 230 . 42.707   13.003  -42.583  1.00 82.75 230 A 1 
ATOM 1755 N N   . TYR A 0 231 . 39.688   14.859  -45.396  1.00 83.60 231 A 1 
ATOM 1756 C CA  . TYR A 0 231 . 39.768   15.030  -46.840  1.00 83.60 231 A 1 
ATOM 1757 C C   . TYR A 0 231 . 41.048   15.770  -47.207  1.00 83.60 231 A 1 
ATOM 1758 C CB  . TYR A 0 231 . 38.531   15.793  -47.349  1.00 83.60 231 A 1 
ATOM 1759 O O   . TYR A 0 231 . 41.087   17.011  -47.145  1.00 83.60 231 A 1 
ATOM 1760 C CG  . TYR A 0 231 . 38.495   15.993  -48.858  1.00 83.60 231 A 1 
ATOM 1761 C CD1 . TYR A 0 231 . 38.814   17.241  -49.423  1.00 83.60 231 A 1 
ATOM 1762 C CD2 . TYR A 0 231 . 38.196   14.907  -49.699  1.00 83.60 231 A 1 
ATOM 1763 C CE1 . TYR A 0 231 . 38.815   17.407  -50.822  1.00 83.60 231 A 1 
ATOM 1764 C CE2 . TYR A 0 231 . 38.186   15.059  -51.098  1.00 83.60 231 A 1 
ATOM 1765 O OH  . TYR A 0 231 . 38.496   16.501  -53.009  1.00 83.60 231 A 1 
ATOM 1766 C CZ  . TYR A 0 231 . 38.497   16.312  -51.659  1.00 83.60 231 A 1 
ATOM 1767 N N   . ASP A 0 232 . 42.048   15.045  -47.710  1.00 81.86 232 A 1 
ATOM 1768 C CA  . ASP A 0 232 . 43.214   15.659  -48.316  1.00 81.86 232 A 1 
ATOM 1769 C C   . ASP A 0 232 . 43.083   15.725  -49.833  1.00 81.86 232 A 1 
ATOM 1770 C CB  . ASP A 0 232 . 44.570   15.075  -47.889  1.00 81.86 232 A 1 
ATOM 1771 O O   . ASP A 0 232 . 42.628   14.836  -50.555  1.00 81.86 232 A 1 
ATOM 1772 C CG  . ASP A 0 232 . 44.836   15.135  -46.388  1.00 81.86 232 A 1 
ATOM 1773 O OD1 . ASP A 0 232 . 44.667   16.279  -45.898  1.00 81.86 232 A 1 
ATOM 1774 O OD2 . ASP A 0 232 . 45.571   14.261  -45.879  1.00 81.86 232 A 1 
ATOM 1775 N N   . ARG A 0 233 . 43.541   16.850  -50.380  1.00 75.27 233 A 1 
ATOM 1776 C CA  . ARG A 0 233 . 43.704   17.020  -51.823  1.00 75.27 233 A 1 
ATOM 1777 C C   . ARG A 0 233 . 45.091   17.536  -52.122  1.00 75.27 233 A 1 
ATOM 1778 C CB  . ARG A 0 233 . 42.576   17.907  -52.353  1.00 75.27 233 A 1 
ATOM 1779 O O   . ARG A 0 233 . 45.423   18.670  -51.774  1.00 75.27 233 A 1 
ATOM 1780 C CG  . ARG A 0 233 . 42.553   17.924  -53.882  1.00 75.27 233 A 1 
ATOM 1781 C CD  . ARG A 0 233 . 41.340   18.722  -54.373  1.00 75.27 233 A 1 
ATOM 1782 N NE  . ARG A 0 233 . 41.307   18.747  -55.848  1.00 75.27 233 A 1 
ATOM 1783 N NH1 . ARG A 0 233 . 41.962   20.925  -56.153  1.00 75.27 233 A 1 
ATOM 1784 N NH2 . ARG A 0 233 . 42.286   19.450  -57.769  1.00 75.27 233 A 1 
ATOM 1785 C CZ  . ARG A 0 233 . 41.809   19.710  -56.591  1.00 75.27 233 A 1 
ATOM 1786 N N   . TYR A 0 234 . 45.874   16.755  -52.861  1.00 73.21 234 A 1 
ATOM 1787 C CA  . TYR A 0 234 . 47.208   17.145  -53.306  1.00 73.21 234 A 1 
ATOM 1788 C C   . TYR A 0 234 . 47.262   17.298  -54.827  1.00 73.21 234 A 1 
ATOM 1789 C CB  . TYR A 0 234 . 48.272   16.190  -52.747  1.00 73.21 234 A 1 
ATOM 1790 O O   . TYR A 0 234 . 47.066   16.361  -55.599  1.00 73.21 234 A 1 
ATOM 1791 C CG  . TYR A 0 234 . 48.056   14.722  -53.060  1.00 73.21 234 A 1 
ATOM 1792 C CD1 . TYR A 0 234 . 47.275   13.934  -52.192  1.00 73.21 234 A 1 
ATOM 1793 C CD2 . TYR A 0 234 . 48.630   14.145  -54.212  1.00 73.21 234 A 1 
ATOM 1794 C CE1 . TYR A 0 234 . 47.053   12.575  -52.472  1.00 73.21 234 A 1 
ATOM 1795 C CE2 . TYR A 0 234 . 48.412   12.782  -54.493  1.00 73.21 234 A 1 
ATOM 1796 O OH  . TYR A 0 234 . 47.417   10.686  -53.914  1.00 73.21 234 A 1 
ATOM 1797 C CZ  . TYR A 0 234 . 47.623   11.996  -53.623  1.00 73.21 234 A 1 
ATOM 1798 N N   . ASP A 0 235 . 47.602   18.505  -55.278  1.00 65.16 235 A 1 
ATOM 1799 C CA  . ASP A 0 235 . 48.001   18.755  -56.658  1.00 65.16 235 A 1 
ATOM 1800 C C   . ASP A 0 235 . 49.541   18.860  -56.687  1.00 65.16 235 A 1 
ATOM 1801 C CB  . ASP A 0 235 . 47.271   20.012  -57.195  1.00 65.16 235 A 1 
ATOM 1802 O O   . ASP A 0 235 . 50.107   19.873  -56.261  1.00 65.16 235 A 1 
ATOM 1803 C CG  . ASP A 0 235 . 45.767   19.816  -57.511  1.00 65.16 235 A 1 
ATOM 1804 O OD1 . ASP A 0 235 . 45.414   18.794  -58.137  1.00 65.16 235 A 1 
ATOM 1805 O OD2 . ASP A 0 235 . 44.939   20.739  -57.283  1.00 65.16 235 A 1 
ATOM 1806 N N   . ALA A 0 236 . 50.259   17.835  -57.183  1.00 56.20 236 A 1 
ATOM 1807 C CA  . ALA A 0 236 . 51.689   17.981  -57.476  1.00 56.20 236 A 1 
ATOM 1808 C C   . ALA A 0 236 . 51.855   18.950  -58.658  1.00 56.20 236 A 1 
ATOM 1809 C CB  . ALA A 0 236 . 52.370   16.626  -57.705  1.00 56.20 236 A 1 
ATOM 1810 O O   . ALA A 0 236 . 51.846   18.566  -59.830  1.00 56.20 236 A 1 
ATOM 1811 N N   . GLY A 0 237 . 51.936   20.238  -58.321  1.00 46.83 237 A 1 
ATOM 1812 C CA  . GLY A 0 237 . 52.140   21.333  -59.254  1.00 46.83 237 A 1 
ATOM 1813 C C   . GLY A 0 237 . 53.430   21.160  -60.043  1.00 46.83 237 A 1 
ATOM 1814 O O   . GLY A 0 237 . 54.391   20.532  -59.598  1.00 46.83 237 A 1 
ATOM 1815 N N   . GLU A 0 238 . 53.435   21.722  -61.246  1.00 44.79 238 A 1 
ATOM 1816 C CA  . GLU A 0 238 . 54.492   21.505  -62.208  1.00 44.79 238 A 1 
ATOM 1817 C C   . GLU A 0 238 . 55.876   21.995  -61.675  1.00 44.79 238 A 1 
ATOM 1818 C CB  . GLU A 0 238 . 54.118   22.207  -63.540  1.00 44.79 238 A 1 
ATOM 1819 O O   . GLU A 0 238 . 56.201   23.164  -61.860  1.00 44.79 238 A 1 
ATOM 1820 C CG  . GLU A 0 238 . 52.893   21.641  -64.287  1.00 44.79 238 A 1 
ATOM 1821 C CD  . GLU A 0 238 . 52.457   22.501  -65.497  1.00 44.79 238 A 1 
ATOM 1822 O OE1 . GLU A 0 238 . 51.642   21.999  -66.306  1.00 44.79 238 A 1 
ATOM 1823 O OE2 . GLU A 0 238 . 52.911   23.664  -65.615  1.00 44.79 238 A 1 
ATOM 1824 N N   . GLY A 0 239 . 56.753   21.150  -61.105  1.00 38.95 239 A 1 
ATOM 1825 C CA  . GLY A 0 239 . 58.123   21.541  -60.692  1.00 38.95 239 A 1 
ATOM 1826 C C   . GLY A 0 239 . 59.285   21.166  -61.641  1.00 38.95 239 A 1 
ATOM 1827 O O   . GLY A 0 239 . 59.695   20.023  -61.598  1.00 38.95 239 A 1 
ATOM 1828 N N   . ASP A 0 240 . 59.769   22.104  -62.490  1.00 41.71 240 A 1 
ATOM 1829 C CA  . ASP A 0 240 . 61.140   22.286  -63.066  1.00 41.71 240 A 1 
ATOM 1830 C C   . ASP A 0 240 . 61.192   23.380  -64.176  1.00 41.71 240 A 1 
ATOM 1831 C CB  . ASP A 0 240 . 61.902   21.044  -63.605  1.00 41.71 240 A 1 
ATOM 1832 O O   . ASP A 0 240 . 61.801   23.218  -65.240  1.00 41.71 240 A 1 
ATOM 1833 C CG  . ASP A 0 240 . 62.286   19.977  -62.599  1.00 41.71 240 A 1 
ATOM 1834 O OD1 . ASP A 0 240 . 62.736   20.381  -61.500  1.00 41.71 240 A 1 
ATOM 1835 O OD2 . ASP A 0 240 . 62.360   18.809  -63.030  1.00 41.71 240 A 1 
ATOM 1836 N N   . ALA A 0 241 . 60.628   24.573  -63.956  1.00 37.12 241 A 1 
ATOM 1837 C CA  . ALA A 0 241 . 60.828   25.692  -64.896  1.00 37.12 241 A 1 
ATOM 1838 C C   . ALA A 0 241 . 62.253   26.311  -64.861  1.00 37.12 241 A 1 
ATOM 1839 C CB  . ALA A 0 241 . 59.722   26.733  -64.693  1.00 37.12 241 A 1 
ATOM 1840 O O   . ALA A 0 241 . 62.524   27.277  -65.577  1.00 37.12 241 A 1 
ATOM 1841 N N   . TYR A 0 242 . 63.198   25.795  -64.062  1.00 33.73 242 A 1 
ATOM 1842 C CA  . TYR A 0 242 . 64.459   26.492  -63.746  1.00 33.73 242 A 1 
ATOM 1843 C C   . TYR A 0 242 . 65.708   26.019  -64.520  1.00 33.73 242 A 1 
ATOM 1844 C CB  . TYR A 0 242 . 64.656   26.580  -62.226  1.00 33.73 242 A 1 
ATOM 1845 O O   . TYR A 0 242 . 66.823   26.019  -64.005  1.00 33.73 242 A 1 
ATOM 1846 C CG  . TYR A 0 242 . 65.547   27.745  -61.833  1.00 33.73 242 A 1 
ATOM 1847 C CD1 . TYR A 0 242 . 66.861   27.517  -61.383  1.00 33.73 242 A 1 
ATOM 1848 C CD2 . TYR A 0 242 . 65.067   29.064  -61.959  1.00 33.73 242 A 1 
ATOM 1849 C CE1 . TYR A 0 242 . 67.697   28.601  -61.058  1.00 33.73 242 A 1 
ATOM 1850 C CE2 . TYR A 0 242 . 65.901   30.153  -61.643  1.00 33.73 242 A 1 
ATOM 1851 O OH  . TYR A 0 242 . 68.019   30.971  -60.872  1.00 33.73 242 A 1 
ATOM 1852 C CZ  . TYR A 0 242 . 67.215   29.922  -61.188  1.00 33.73 242 A 1 
ATOM 1853 N N   . GLY A 0 243 . 65.553   25.642  -65.793  1.00 34.44 243 A 1 
ATOM 1854 C CA  . GLY A 0 243 . 66.679   25.202  -66.630  1.00 34.44 243 A 1 
ATOM 1855 C C   . GLY A 0 243 . 67.181   26.176  -67.704  1.00 34.44 243 A 1 
ATOM 1856 O O   . GLY A 0 243 . 68.218   25.899  -68.309  1.00 34.44 243 A 1 
ATOM 1857 N N   . LYS A 0 244 . 66.477   27.275  -68.032  1.00 33.78 244 A 1 
ATOM 1858 C CA  . LYS A 0 244 . 66.780   28.025  -69.271  1.00 33.78 244 A 1 
ATOM 1859 C C   . LYS A 0 244 . 66.833   29.551  -69.145  1.00 33.78 244 A 1 
ATOM 1860 C CB  . LYS A 0 244 . 65.864   27.568  -70.425  1.00 33.78 244 A 1 
ATOM 1861 O O   . LYS A 0 244 . 65.853   30.218  -68.852  1.00 33.78 244 A 1 
ATOM 1862 C CG  . LYS A 0 244 . 66.232   26.147  -70.898  1.00 33.78 244 A 1 
ATOM 1863 C CD  . LYS A 0 244 . 65.626   25.785  -72.259  1.00 33.78 244 A 1 
ATOM 1864 C CE  . LYS A 0 244 . 66.103   24.380  -72.656  1.00 33.78 244 A 1 
ATOM 1865 N NZ  . LYS A 0 244 . 65.550   23.942  -73.962  1.00 33.78 244 A 1 
ATOM 1866 N N   . ALA A 0 245 . 67.992   30.054  -69.579  1.00 34.23 245 A 1 
ATOM 1867 C CA  . ALA A 0 245 . 68.234   31.354  -70.202  1.00 34.23 245 A 1 
ATOM 1868 C C   . ALA A 0 245 . 68.301   32.595  -69.291  1.00 34.23 245 A 1 
ATOM 1869 C CB  . ALA A 0 245 . 67.323   31.508  -71.431  1.00 34.23 245 A 1 
ATOM 1870 O O   . ALA A 0 245 . 67.525   33.537  -69.431  1.00 34.23 245 A 1 
ATOM 1871 N N   . ALA A 0 246 . 69.377   32.693  -68.501  1.00 28.15 246 A 1 
ATOM 1872 C CA  . ALA A 0 246 . 70.032   33.990  -68.340  1.00 28.15 246 A 1 
ATOM 1873 C C   . ALA A 0 246 . 70.690   34.351  -69.684  1.00 28.15 246 A 1 
ATOM 1874 C CB  . ALA A 0 246 . 71.025   33.947  -67.175  1.00 28.15 246 A 1 
ATOM 1875 O O   . ALA A 0 246 . 71.700   33.776  -70.088  1.00 28.15 246 A 1 
ATOM 1876 N N   . SER A 0 247 . 70.044   35.257  -70.411  1.00 37.72 247 A 1 
ATOM 1877 C CA  . SER A 0 247 . 70.482   35.838  -71.676  1.00 37.72 247 A 1 
ATOM 1878 C C   . SER A 0 247 . 71.953   36.270  -71.635  1.00 37.72 247 A 1 
ATOM 1879 C CB  . SER A 0 247 . 69.592   37.059  -71.948  1.00 37.72 247 A 1 
ATOM 1880 O O   . SER A 0 247 . 72.297   37.262  -70.986  1.00 37.72 247 A 1 
ATOM 1881 O OG  . SER A 0 247 . 69.600   37.922  -70.822  1.00 37.72 247 A 1 
ATOM 1882 N N   . ALA A 0 248 . 72.817   35.582  -72.384  1.00 30.40 248 A 1 
ATOM 1883 C CA  . ALA A 0 248 . 74.061   36.178  -72.844  1.00 30.40 248 A 1 
ATOM 1884 C C   . ALA A 0 248 . 73.682   37.317  -73.801  1.00 30.40 248 A 1 
ATOM 1885 C CB  . ALA A 0 248 . 74.947   35.109  -73.496  1.00 30.40 248 A 1 
ATOM 1886 O O   . ALA A 0 248 . 73.261   37.080  -74.928  1.00 30.40 248 A 1 
ATOM 1887 N N   . SER A 0 249 . 73.760   38.543  -73.287  1.00 30.07 249 A 1 
ATOM 1888 C CA  . SER A 0 249 . 73.608   39.803  -74.012  1.00 30.07 249 A 1 
ATOM 1889 C C   . SER A 0 249 . 74.289   39.742  -75.385  1.00 30.07 249 A 1 
ATOM 1890 C CB  . SER A 0 249 . 74.234   40.897  -73.128  1.00 30.07 249 A 1 
ATOM 1891 O O   . SER A 0 249 . 75.518   39.755  -75.472  1.00 30.07 249 A 1 
ATOM 1892 O OG  . SER A 0 249 . 74.587   42.054  -73.852  1.00 30.07 249 A 1 
ATOM 1893 N N   . GLU A 0 250 . 73.486   39.732  -76.451  1.00 30.21 250 A 1 
ATOM 1894 C CA  . GLU A 0 250 . 73.915   40.020  -77.817  1.00 30.21 250 A 1 
ATOM 1895 C C   . GLU A 0 250 . 74.543   41.420  -77.875  1.00 30.21 250 A 1 
ATOM 1896 C CB  . GLU A 0 250 . 72.714   39.976  -78.784  1.00 30.21 250 A 1 
ATOM 1897 O O   . GLU A 0 250 . 73.851   42.431  -77.948  1.00 30.21 250 A 1 
ATOM 1898 C CG  . GLU A 0 250 . 72.315   38.572  -79.248  1.00 30.21 250 A 1 
ATOM 1899 C CD  . GLU A 0 250 . 71.131   38.636  -80.228  1.00 30.21 250 A 1 
ATOM 1900 O OE1 . GLU A 0 250 . 71.268   38.084  -81.343  1.00 30.21 250 A 1 
ATOM 1901 O OE2 . GLU A 0 250 . 70.108   39.250  -79.853  1.00 30.21 250 A 1 
ATOM 1902 N N   . TRP A 0 251 . 75.873   41.490  -77.897  1.00 27.87 251 A 1 
ATOM 1903 C CA  . TRP A 0 251 . 76.573   42.586  -78.567  1.00 27.87 251 A 1 
ATOM 1904 C C   . TRP A 0 251 . 76.865   42.146  -80.000  1.00 27.87 251 A 1 
ATOM 1905 C CB  . TRP A 0 251 . 77.788   43.068  -77.764  1.00 27.87 251 A 1 
ATOM 1906 O O   . TRP A 0 251 . 77.980   41.775  -80.367  1.00 27.87 251 A 1 
ATOM 1907 C CG  . TRP A 0 251 . 77.508   44.295  -76.952  1.00 27.87 251 A 1 
ATOM 1908 C CD1 . TRP A 0 251 . 76.928   44.323  -75.731  1.00 27.87 251 A 1 
ATOM 1909 C CD2 . TRP A 0 251 . 77.735   45.693  -77.315  1.00 27.87 251 A 1 
ATOM 1910 C CE2 . TRP A 0 251 . 77.290   46.518  -76.238  1.00 27.87 251 A 1 
ATOM 1911 C CE3 . TRP A 0 251 . 78.266   46.349  -78.449  1.00 27.87 251 A 1 
ATOM 1912 N NE1 . TRP A 0 251 . 76.804   45.630  -75.303  1.00 27.87 251 A 1 
ATOM 1913 C CH2 . TRP A 0 251 . 77.924   48.536  -77.412  1.00 27.87 251 A 1 
ATOM 1914 C CZ2 . TRP A 0 251 . 77.382   47.917  -76.273  1.00 27.87 251 A 1 
ATOM 1915 C CZ3 . TRP A 0 251 . 78.360   47.754  -78.497  1.00 27.87 251 A 1 
ATOM 1916 N N   . GLY A 0 252 . 75.811   42.130  -80.813  1.00 31.97 252 A 1 
ATOM 1917 C CA  . GLY A 0 252 . 75.932   42.041  -82.257  1.00 31.97 252 A 1 
ATOM 1918 C C   . GLY A 0 252 . 76.241   43.421  -82.824  1.00 31.97 252 A 1 
ATOM 1919 O O   . GLY A 0 252 . 75.401   44.308  -82.737  1.00 31.97 252 A 1 
ATOM 1920 N N   . GLN A 0 253 . 77.423   43.597  -83.422  1.00 31.98 253 A 1 
ATOM 1921 C CA  . GLN A 0 253 . 77.567   44.288  -84.713  1.00 31.98 253 A 1 
ATOM 1922 C C   . GLN A 0 253 . 78.978   44.114  -85.298  1.00 31.98 253 A 1 
ATOM 1923 C CB  . GLN A 0 253 . 77.075   45.751  -84.698  1.00 31.98 253 A 1 
ATOM 1924 O O   . GLN A 0 253 . 79.880   44.936  -85.194  1.00 31.98 253 A 1 
ATOM 1925 C CG  . GLN A 0 253 . 75.697   45.816  -85.392  1.00 31.98 253 A 1 
ATOM 1926 C CD  . GLN A 0 253 . 75.034   47.176  -85.278  1.00 31.98 253 A 1 
ATOM 1927 N NE2 . GLN A 0 253 . 73.799   47.245  -84.830  1.00 31.98 253 A 1 
ATOM 1928 O OE1 . GLN A 0 253 . 75.600   48.196  -85.633  1.00 31.98 253 A 1 
ATOM 1929 N N   . GLN A 0 254 . 79.120   42.953  -85.929  1.00 29.66 254 A 1 
ATOM 1930 C CA  . GLN A 0 254 . 79.773   42.685  -87.208  1.00 29.66 254 A 1 
ATOM 1931 C C   . GLN A 0 254 . 80.126   43.914  -88.081  1.00 29.66 254 A 1 
ATOM 1932 C CB  . GLN A 0 254 . 78.716   41.812  -87.918  1.00 29.66 254 A 1 
ATOM 1933 O O   . GLN A 0 254 . 79.239   44.580  -88.609  1.00 29.66 254 A 1 
ATOM 1934 C CG  . GLN A 0 254 . 79.036   41.260  -89.312  1.00 29.66 254 A 1 
ATOM 1935 C CD  . GLN A 0 254 . 77.861   40.442  -89.861  1.00 29.66 254 A 1 
ATOM 1936 N NE2 . GLN A 0 254 . 77.966   39.891  -91.048  1.00 29.66 254 A 1 
ATOM 1937 O OE1 . GLN A 0 254 . 76.824   40.276  -89.246  1.00 29.66 254 A 1 
ATOM 1938 N N   . LYS A 0 255 . 81.422   44.095  -88.385  1.00 31.29 255 A 1 
ATOM 1939 C CA  . LYS A 0 255 . 81.913   44.501  -89.720  1.00 31.29 255 A 1 
ATOM 1940 C C   . LYS A 0 255 . 83.419   44.233  -89.867  1.00 31.29 255 A 1 
ATOM 1941 C CB  . LYS A 0 255 . 81.611   45.994  -90.013  1.00 31.29 255 A 1 
ATOM 1942 O O   . LYS A 0 255 . 84.216   44.795  -89.131  1.00 31.29 255 A 1 
ATOM 1943 C CG  . LYS A 0 255 . 80.581   46.156  -91.147  1.00 31.29 255 A 1 
ATOM 1944 C CD  . LYS A 0 255 . 80.403   47.625  -91.552  1.00 31.29 255 A 1 
ATOM 1945 C CE  . LYS A 0 255 . 79.306   47.750  -92.618  1.00 31.29 255 A 1 
ATOM 1946 N NZ  . LYS A 0 255 . 79.142   49.152  -93.080  1.00 31.29 255 A 1 
ATOM 1947 N N   . GLY A 0 256 . 83.796   43.458  -90.890  1.00 32.07 256 A 1 
ATOM 1948 C CA  . GLY A 0 256 . 85.113   43.575  -91.538  1.00 32.07 256 A 1 
ATOM 1949 C C   . GLY A 0 256 . 86.075   42.388  -91.407  1.00 32.07 256 A 1 
ATOM 1950 O O   . GLY A 0 256 . 86.753   42.242  -90.403  1.00 32.07 256 A 1 
ATOM 1951 N N   . TYR A 0 257 . 86.145   41.589  -92.481  1.00 29.65 257 A 1 
ATOM 1952 C CA  . TYR A 0 257 . 87.300   40.841  -93.012  1.00 29.65 257 A 1 
ATOM 1953 C C   . TYR A 0 257 . 88.476   40.533  -92.063  1.00 29.65 257 A 1 
ATOM 1954 C CB  . TYR A 0 257 . 87.812   41.601  -94.252  1.00 29.65 257 A 1 
ATOM 1955 O O   . TYR A 0 257 . 89.385   41.338  -91.894  1.00 29.65 257 A 1 
ATOM 1956 C CG  . TYR A 0 257 . 87.030   41.320  -95.521  1.00 29.65 257 A 1 
ATOM 1957 C CD1 . TYR A 0 257 . 87.557   40.415  -96.463  1.00 29.65 257 A 1 
ATOM 1958 C CD2 . TYR A 0 257 . 85.794   41.951  -95.769  1.00 29.65 257 A 1 
ATOM 1959 C CE1 . TYR A 0 257 . 86.850   40.133  -97.645  1.00 29.65 257 A 1 
ATOM 1960 C CE2 . TYR A 0 257 . 85.077   41.662  -96.948  1.00 29.65 257 A 1 
ATOM 1961 O OH  . TYR A 0 257 . 84.937   40.469  -99.035  1.00 29.65 257 A 1 
ATOM 1962 C CZ  . TYR A 0 257 . 85.608   40.752  -97.889  1.00 29.65 257 A 1 
ATOM 1963 N N   . GLY A 0 258 . 88.547   39.294  -91.570  1.00 35.93 258 A 1 
ATOM 1964 C CA  . GLY A 0 258 . 89.746   38.791  -90.901  1.00 35.93 258 A 1 
ATOM 1965 C C   . GLY A 0 258 . 89.597   37.348  -90.439  1.00 35.93 258 A 1 
ATOM 1966 O O   . GLY A 0 258 . 88.847   37.048  -89.521  1.00 35.93 258 A 1 
ATOM 1967 N N   . LYS A 0 259 . 90.316   36.443  -91.099  1.00 32.96 259 A 1 
ATOM 1968 C CA  . LYS A 0 259 . 90.419   35.007  -90.816  1.00 32.96 259 A 1 
ATOM 1969 C C   . LYS A 0 259 . 91.057   34.782  -89.433  1.00 32.96 259 A 1 
ATOM 1970 C CB  . LYS A 0 259 . 91.251   34.443  -91.985  1.00 32.96 259 A 1 
ATOM 1971 O O   . LYS A 0 259 . 92.270   34.643  -89.339  1.00 32.96 259 A 1 
ATOM 1972 C CG  . LYS A 0 259 . 91.402   32.919  -92.080  1.00 32.96 259 A 1 
ATOM 1973 C CD  . LYS A 0 259 . 92.289   32.609  -93.300  1.00 32.96 259 A 1 
ATOM 1974 C CE  . LYS A 0 259 . 92.436   31.107  -93.554  1.00 32.96 259 A 1 
ATOM 1975 N NZ  . LYS A 0 259 . 93.339   30.843  -94.705  1.00 32.96 259 A 1 
ATOM 1976 N N   . GLY A 0 260 . 90.253   34.751  -88.372  1.00 34.44 260 A 1 
ATOM 1977 C CA  . GLY A 0 260 . 90.689   34.450  -87.006  1.00 34.44 260 A 1 
ATOM 1978 C C   . GLY A 0 260 . 90.026   33.183  -86.472  1.00 34.44 260 A 1 
ATOM 1979 O O   . GLY A 0 260 . 88.868   33.210  -86.072  1.00 34.44 260 A 1 
ATOM 1980 N N   . LYS A 0 261 . 90.765   32.067  -86.466  1.00 31.90 261 A 1 
ATOM 1981 C CA  . LYS A 0 261 . 90.478   30.910  -85.606  1.00 31.90 261 A 1 
ATOM 1982 C C   . LYS A 0 261 . 90.588   31.368  -84.147  1.00 31.90 261 A 1 
ATOM 1983 C CB  . LYS A 0 261 . 91.538   29.811  -85.821  1.00 31.90 261 A 1 
ATOM 1984 O O   . LYS A 0 261 . 91.639   31.879  -83.777  1.00 31.90 261 A 1 
ATOM 1985 C CG  . LYS A 0 261 . 91.348   28.889  -87.033  1.00 31.90 261 A 1 
ATOM 1986 C CD  . LYS A 0 261 . 92.476   27.840  -87.027  1.00 31.90 261 A 1 
ATOM 1987 C CE  . LYS A 0 261 . 92.264   26.744  -88.077  1.00 31.90 261 A 1 
ATOM 1988 N NZ  . LYS A 0 261 . 93.297   25.681  -87.962  1.00 31.90 261 A 1 
ATOM 1989 N N   . GLY A 0 262 . 89.573   31.130  -83.322  1.00 28.98 262 A 1 
ATOM 1990 C CA  . GLY A 0 262 . 89.716   31.257  -81.871  1.00 28.98 262 A 1 
ATOM 1991 C C   . GLY A 0 262 . 88.399   31.507  -81.151  1.00 28.98 262 A 1 
ATOM 1992 O O   . GLY A 0 262 . 87.882   32.618  -81.185  1.00 28.98 262 A 1 
ATOM 1993 N N   . GLY A 0 263 . 87.892   30.479  -80.469  1.00 29.60 263 A 1 
ATOM 1994 C CA  . GLY A 0 263 . 86.815   30.630  -79.496  1.00 29.60 263 A 1 
ATOM 1995 C C   . GLY A 0 263 . 85.906   29.416  -79.358  1.00 29.60 263 A 1 
ATOM 1996 O O   . GLY A 0 263 . 84.694   29.571  -79.470  1.00 29.60 263 A 1 
ATOM 1997 N N   . ASP A 0 264 . 86.472   28.232  -79.105  1.00 31.07 264 A 1 
ATOM 1998 C CA  . ASP A 0 264 . 85.731   27.065  -78.616  1.00 31.07 264 A 1 
ATOM 1999 C C   . ASP A 0 264 . 85.068   27.409  -77.271  1.00 31.07 264 A 1 
ATOM 2000 C CB  . ASP A 0 264 . 86.684   25.863  -78.451  1.00 31.07 264 A 1 
ATOM 2001 O O   . ASP A 0 264 . 85.658   27.258  -76.202  1.00 31.07 264 A 1 
ATOM 2002 C CG  . ASP A 0 264 . 87.213   25.325  -79.780  1.00 31.07 264 A 1 
ATOM 2003 O OD1 . ASP A 0 264 . 86.384   25.137  -80.696  1.00 31.07 264 A 1 
ATOM 2004 O OD2 . ASP A 0 264 . 88.448   25.155  -79.886  1.00 31.07 264 A 1 
ATOM 2005 N N   . ARG A 0 265 . 83.830   27.910  -77.296  1.00 30.75 265 A 1 
ATOM 2006 C CA  . ARG A 0 265 . 82.986   27.978  -76.098  1.00 30.75 265 A 1 
ATOM 2007 C C   . ARG A 0 265 . 82.249   26.656  -75.955  1.00 30.75 265 A 1 
ATOM 2008 C CB  . ARG A 0 265 . 82.063   29.205  -76.091  1.00 30.75 265 A 1 
ATOM 2009 O O   . ARG A 0 265 . 81.095   26.516  -76.343  1.00 30.75 265 A 1 
ATOM 2010 C CG  . ARG A 0 265 . 82.830   30.470  -75.678  1.00 30.75 265 A 1 
ATOM 2011 C CD  . ARG A 0 265 . 81.857   31.632  -75.455  1.00 30.75 265 A 1 
ATOM 2012 N NE  . ARG A 0 265 . 82.569   32.873  -75.086  1.00 30.75 265 A 1 
ATOM 2013 N NH1 . ARG A 0 265 . 82.227   34.060  -77.029  1.00 30.75 265 A 1 
ATOM 2014 N NH2 . ARG A 0 265 . 83.344   34.999  -75.344  1.00 30.75 265 A 1 
ATOM 2015 C CZ  . ARG A 0 265 . 82.708   33.964  -75.820  1.00 30.75 265 A 1 
ATOM 2016 N N   . SER A 0 266 . 82.952   25.694  -75.369  1.00 30.02 266 A 1 
ATOM 2017 C CA  . SER A 0 266 . 82.349   24.519  -74.747  1.00 30.02 266 A 1 
ATOM 2018 C C   . SER A 0 266 . 81.567   24.970  -73.507  1.00 30.02 266 A 1 
ATOM 2019 C CB  . SER A 0 266 . 83.446   23.507  -74.398  1.00 30.02 266 A 1 
ATOM 2020 O O   . SER A 0 266 . 82.080   24.960  -72.391  1.00 30.02 266 A 1 
ATOM 2021 O OG  . SER A 0 266 . 82.872   22.315  -73.906  1.00 30.02 266 A 1 
ATOM 2022 N N   . ALA A 0 267 . 80.327   25.427  -73.691  1.00 29.55 267 A 1 
ATOM 2023 C CA  . ALA A 0 267 . 79.356   25.509  -72.603  1.00 29.55 267 A 1 
ATOM 2024 C C   . ALA A 0 267 . 78.768   24.104  -72.387  1.00 29.55 267 A 1 
ATOM 2025 C CB  . ALA A 0 267 . 78.317   26.596  -72.905  1.00 29.55 267 A 1 
ATOM 2026 O O   . ALA A 0 267 . 77.633   23.815  -72.749  1.00 29.55 267 A 1 
ATOM 2027 N N   . ALA A 0 268 . 79.593   23.199  -71.860  1.00 27.01 268 A 1 
ATOM 2028 C CA  . ALA A 0 268 . 79.211   21.840  -71.498  1.00 27.01 268 A 1 
ATOM 2029 C C   . ALA A 0 268 . 78.622   21.802  -70.076  1.00 27.01 268 A 1 
ATOM 2030 C CB  . ALA A 0 268 . 80.426   20.919  -71.688  1.00 27.01 268 A 1 
ATOM 2031 O O   . ALA A 0 268 . 79.158   21.131  -69.198  1.00 27.01 268 A 1 
ATOM 2032 N N   . SER A 0 269 . 77.531   22.523  -69.814  1.00 33.99 269 A 1 
ATOM 2033 C CA  . SER A 0 269 . 76.737   22.296  -68.600  1.00 33.99 269 A 1 
ATOM 2034 C C   . SER A 0 269 . 75.654   21.266  -68.911  1.00 33.99 269 A 1 
ATOM 2035 C CB  . SER A 0 269 . 76.198   23.597  -68.003  1.00 33.99 269 A 1 
ATOM 2036 O O   . SER A 0 269 . 74.578   21.594  -69.406  1.00 33.99 269 A 1 
ATOM 2037 O OG  . SER A 0 269 . 75.498   24.339  -68.975  1.00 33.99 269 A 1 
ATOM 2038 N N   . LYS A 0 270 . 75.998   20.001  -68.650  1.00 29.43 270 A 1 
ATOM 2039 C CA  . LYS A 0 270 . 75.074   18.871  -68.519  1.00 29.43 270 A 1 
ATOM 2040 C C   . LYS A 0 270 . 73.992   19.231  -67.490  1.00 29.43 270 A 1 
ATOM 2041 C CB  . LYS A 0 270 . 75.859   17.649  -67.997  1.00 29.43 270 A 1 
ATOM 2042 O O   . LYS A 0 270 . 74.292   19.265  -66.302  1.00 29.43 270 A 1 
ATOM 2043 C CG  . LYS A 0 270 . 76.866   17.022  -68.972  1.00 29.43 270 A 1 
ATOM 2044 C CD  . LYS A 0 270 . 77.602   15.877  -68.255  1.00 29.43 270 A 1 
ATOM 2045 C CE  . LYS A 0 270 . 78.527   15.106  -69.202  1.00 29.43 270 A 1 
ATOM 2046 N NZ  . LYS A 0 270 . 79.196   13.983  -68.497  1.00 29.43 270 A 1 
ATOM 2047 N N   . ALA A 0 271 . 72.765   19.489  -67.928  1.00 30.90 271 A 1 
ATOM 2048 C CA  . ALA A 0 271 . 71.603   19.442  -67.049  1.00 30.90 271 A 1 
ATOM 2049 C C   . ALA A 0 271 . 71.088   17.998  -67.069  1.00 30.90 271 A 1 
ATOM 2050 C CB  . ALA A 0 271 . 70.567   20.475  -67.509  1.00 30.90 271 A 1 
ATOM 2051 O O   . ALA A 0 271 . 70.642   17.519  -68.112  1.00 30.90 271 A 1 
ATOM 2052 N N   . TYR A 0 272 . 71.239   17.284  -65.952  1.00 32.65 272 A 1 
ATOM 2053 C CA  . TYR A 0 272 . 70.486   16.058  -65.702  1.00 32.65 272 A 1 
ATOM 2054 C C   . TYR A 0 272 . 69.001   16.441  -65.709  1.00 32.65 272 A 1 
ATOM 2055 C CB  . TYR A 0 272 . 70.911   15.456  -64.350  1.00 32.65 272 A 1 
ATOM 2056 O O   . TYR A 0 272 . 68.605   17.325  -64.952  1.00 32.65 272 A 1 
ATOM 2057 C CG  . TYR A 0 272 . 72.090   14.499  -64.420  1.00 32.65 272 A 1 
ATOM 2058 C CD1 . TYR A 0 272 . 71.842   13.119  -64.553  1.00 32.65 272 A 1 
ATOM 2059 C CD2 . TYR A 0 272 . 73.418   14.964  -64.322  1.00 32.65 272 A 1 
ATOM 2060 C CE1 . TYR A 0 272 . 72.909   12.203  -64.591  1.00 32.65 272 A 1 
ATOM 2061 C CE2 . TYR A 0 272 . 74.491   14.049  -64.341  1.00 32.65 272 A 1 
ATOM 2062 O OH  . TYR A 0 272 . 75.265   11.778  -64.476  1.00 32.65 272 A 1 
ATOM 2063 C CZ  . TYR A 0 272 . 74.234   12.664  -64.475  1.00 32.65 272 A 1 
ATOM 2064 N N   . GLY A 0 273 . 68.220   15.848  -66.615  1.00 36.44 273 A 1 
ATOM 2065 C CA  . GLY A 0 273 . 66.767   15.974  -66.601  1.00 36.44 273 A 1 
ATOM 2066 C C   . GLY A 0 273 . 66.253   15.336  -65.321  1.00 36.44 273 A 1 
ATOM 2067 O O   . GLY A 0 273 . 66.515   14.159  -65.089  1.00 36.44 273 A 1 
ATOM 2068 N N   . GLN A 0 274 . 65.617   16.129  -64.466  1.00 31.40 274 A 1 
ATOM 2069 C CA  . GLN A 0 274 . 64.805   15.581  -63.395  1.00 31.40 274 A 1 
ATOM 2070 C C   . GLN A 0 274 . 63.478   15.152  -64.026  1.00 31.40 274 A 1 
ATOM 2071 C CB  . GLN A 0 274 . 64.684   16.588  -62.244  1.00 31.40 274 A 1 
ATOM 2072 O O   . GLN A 0 274 . 62.874   15.886  -64.811  1.00 31.40 274 A 1 
ATOM 2073 C CG  . GLN A 0 274 . 66.033   16.782  -61.538  1.00 31.40 274 A 1 
ATOM 2074 C CD  . GLN A 0 274 . 65.869   17.388  -60.152  1.00 31.40 274 A 1 
ATOM 2075 N NE2 . GLN A 0 274 . 65.721   18.683  -60.024  1.00 31.40 274 A 1 
ATOM 2076 O OE1 . GLN A 0 274 . 65.889   16.705  -59.145  1.00 31.40 274 A 1 
ATOM 2077 N N   . ASP A 0 275 . 63.128   13.890  -63.800  1.00 36.47 275 A 1 
ATOM 2078 C CA  . ASP A 0 275 . 61.934   13.253  -64.334  1.00 36.47 275 A 1 
ATOM 2079 C C   . ASP A 0 275 . 60.697   13.821  -63.637  1.00 36.47 275 A 1 
ATOM 2080 C CB  . ASP A 0 275 . 62.028   11.730  -64.167  1.00 36.47 275 A 1 
ATOM 2081 O O   . ASP A 0 275 . 60.562   13.791  -62.415  1.00 36.47 275 A 1 
ATOM 2082 C CG  . ASP A 0 275 . 63.042   11.092  -65.124  1.00 36.47 275 A 1 
ATOM 2083 O OD1 . ASP A 0 275 . 62.965   11.392  -66.338  1.00 36.47 275 A 1 
ATOM 2084 O OD2 . ASP A 0 275 . 63.876   10.291  -64.644  1.00 36.47 275 A 1 
ATOM 2085 N N   . TYR A 0 276 . 59.787   14.347  -64.443  1.00 38.54 276 A 1 
ATOM 2086 C CA  . TYR A 0 276 . 58.614   15.081  -63.999  1.00 38.54 276 A 1 
ATOM 2087 C C   . TYR A 0 276 . 57.402   14.143  -63.914  1.00 38.54 276 A 1 
ATOM 2088 C CB  . TYR A 0 276 . 58.405   16.217  -65.000  1.00 38.54 276 A 1 
ATOM 2089 O O   . TYR A 0 276 . 56.883   13.702  -64.940  1.00 38.54 276 A 1 
ATOM 2090 C CG  . TYR A 0 276 . 58.268   17.580  -64.398  1.00 38.54 276 A 1 
ATOM 2091 C CD1 . TYR A 0 276 . 57.058   17.934  -63.792  1.00 38.54 276 A 1 
ATOM 2092 C CD2 . TYR A 0 276 . 59.248   18.546  -64.667  1.00 38.54 276 A 1 
ATOM 2093 C CE1 . TYR A 0 276 . 56.786   19.282  -63.560  1.00 38.54 276 A 1 
ATOM 2094 C CE2 . TYR A 0 276 . 58.922   19.895  -64.508  1.00 38.54 276 A 1 
ATOM 2095 O OH  . TYR A 0 276 . 57.435   21.608  -63.945  1.00 38.54 276 A 1 
ATOM 2096 C CZ  . TYR A 0 276 . 57.701   20.276  -63.958  1.00 38.54 276 A 1 
ATOM 2097 N N   . TRP A 0 277 . 56.946   13.834  -62.698  1.00 40.55 277 A 1 
ATOM 2098 C CA  . TRP A 0 277 . 55.728   13.063  -62.414  1.00 40.55 277 A 1 
ATOM 2099 C C   . TRP A 0 277 . 54.748   13.945  -61.634  1.00 40.55 277 A 1 
ATOM 2100 C CB  . TRP A 0 277 . 56.069   11.793  -61.615  1.00 40.55 277 A 1 
ATOM 2101 O O   . TRP A 0 277 . 54.914   14.151  -60.434  1.00 40.55 277 A 1 
ATOM 2102 C CG  . TRP A 0 277 . 56.452   10.571  -62.396  1.00 40.55 277 A 1 
ATOM 2103 C CD1 . TRP A 0 277 . 57.292   10.522  -63.455  1.00 40.55 277 A 1 
ATOM 2104 C CD2 . TRP A 0 277 . 56.013   9.195   -62.176  1.00 40.55 277 A 1 
ATOM 2105 C CE2 . TRP A 0 277 . 56.636   8.357   -63.147  1.00 40.55 277 A 1 
ATOM 2106 C CE3 . TRP A 0 277 . 55.141   8.573   -61.255  1.00 40.55 277 A 1 
ATOM 2107 N NE1 . TRP A 0 277 . 57.398   9.221   -63.905  1.00 40.55 277 A 1 
ATOM 2108 C CH2 . TRP A 0 277 . 55.550   6.385   -62.260  1.00 40.55 277 A 1 
ATOM 2109 C CZ2 . TRP A 0 277 . 56.418   6.973   -63.196  1.00 40.55 277 A 1 
ATOM 2110 C CZ3 . TRP A 0 277 . 54.911   7.184   -61.294  1.00 40.55 277 A 1 
ATOM 2111 N N   . GLY A 0 278 . 53.722   14.475  -62.300  1.00 52.40 278 A 1 
ATOM 2112 C CA  . GLY A 0 278 . 52.605   15.122  -61.611  1.00 52.40 278 A 1 
ATOM 2113 C C   . GLY A 0 278 . 51.597   14.063  -61.175  1.00 52.40 278 A 1 
ATOM 2114 O O   . GLY A 0 278 . 50.789   13.634  -61.997  1.00 52.40 278 A 1 
ATOM 2115 N N   . LYS A 0 279 . 51.661   13.620  -59.915  1.00 55.92 279 A 1 
ATOM 2116 C CA  . LYS A 0 279 . 50.578   12.859  -59.275  1.00 55.92 279 A 1 
ATOM 2117 C C   . LYS A 0 279 . 49.596   13.857  -58.660  1.00 55.92 279 A 1 
ATOM 2118 C CB  . LYS A 0 279 . 51.126   11.901  -58.202  1.00 55.92 279 A 1 
ATOM 2119 O O   . LYS A 0 279 . 50.015   14.707  -57.878  1.00 55.92 279 A 1 
ATOM 2120 C CG  . LYS A 0 279 . 52.058   10.806  -58.749  1.00 55.92 279 A 1 
ATOM 2121 C CD  . LYS A 0 279 . 52.435   9.847   -57.611  1.00 55.92 279 A 1 
ATOM 2122 C CE  . LYS A 0 279 . 53.349   8.709   -58.075  1.00 55.92 279 A 1 
ATOM 2123 N NZ  . LYS A 0 279 . 53.536   7.722   -56.982  1.00 55.92 279 A 1 
ATOM 2124 N N   . SER A 0 280 . 48.323   13.781  -59.025  1.00 67.04 280 A 1 
ATOM 2125 C CA  . SER A 0 280 . 47.249   14.476  -58.307  1.00 67.04 280 A 1 
ATOM 2126 C C   . SER A 0 280 . 46.301   13.438  -57.738  1.00 67.04 280 A 1 
ATOM 2127 C CB  . SER A 0 280 . 46.505   15.485  -59.192  1.00 67.04 280 A 1 
ATOM 2128 O O   . SER A 0 280 . 45.974   12.485  -58.446  1.00 67.04 280 A 1 
ATOM 2129 O OG  . SER A 0 280 . 46.088   14.909  -60.422  1.00 67.04 280 A 1 
ATOM 2130 N N   . GLY A 0 281 . 45.870   13.621  -56.499  1.00 75.95 281 A 1 
ATOM 2131 C CA  . GLY A 0 281 . 44.947   12.708  -55.844  1.00 75.95 281 A 1 
ATOM 2132 C C   . GLY A 0 281 . 44.142   13.388  -54.748  1.00 75.95 281 A 1 
ATOM 2133 O O   . GLY A 0 281 . 44.400   14.545  -54.396  1.00 75.95 281 A 1 
ATOM 2134 N N   . SER A 0 282 . 43.133   12.666  -54.287  1.00 79.33 282 A 1 
ATOM 2135 C CA  . SER A 0 282 . 42.353   12.980  -53.097  1.00 79.33 282 A 1 
ATOM 2136 C C   . SER A 0 282 . 42.113   11.694  -52.329  1.00 79.33 282 A 1 
ATOM 2137 C CB  . SER A 0 282 . 41.000   13.618  -53.442  1.00 79.33 282 A 1 
ATOM 2138 O O   . SER A 0 282 . 41.726   10.718  -52.973  1.00 79.33 282 A 1 
ATOM 2139 O OG  . SER A 0 282 . 40.238   12.766  -54.293  1.00 79.33 282 A 1 
ATOM 2140 N N   . ASP A 0 283 . 42.301   11.727  -51.026  1.00 81.57 283 A 1 
ATOM 2141 C CA  . ASP A 0 283 . 41.840   10.716  -50.077  1.00 81.57 283 A 1 
ATOM 2142 C C   . ASP A 0 283 . 40.622   11.293  -49.332  1.00 81.57 283 A 1 
ATOM 2143 C CB  . ASP A 0 283 . 42.995   10.279  -49.153  1.00 81.57 283 A 1 
ATOM 2144 O O   . ASP A 0 283 . 40.393   12.511  -49.296  1.00 81.57 283 A 1 
ATOM 2145 C CG  . ASP A 0 283 . 43.789   11.453  -48.589  1.00 81.57 283 A 1 
ATOM 2146 O OD1 . ASP A 0 283 . 43.140   12.494  -48.362  1.00 81.57 283 A 1 
ATOM 2147 O OD2 . ASP A 0 283 . 45.045   11.396  -48.621  1.00 81.57 283 A 1 
ATOM 2148 N N   . TRP A 0 284 . 39.743   10.416  -48.872  1.00 84.09 284 A 1 
ATOM 2149 C CA  . TRP A 0 284 . 38.609   10.791  -48.045  1.00 84.09 284 A 1 
ATOM 2150 C C   . TRP A 0 284 . 38.356   9.662   -47.068  1.00 84.09 284 A 1 
ATOM 2151 C CB  . TRP A 0 284 . 37.360   11.067  -48.891  1.00 84.09 284 A 1 
ATOM 2152 O O   . TRP A 0 284 . 37.956   8.580   -47.488  1.00 84.09 284 A 1 
ATOM 2153 C CG  . TRP A 0 284 . 36.143   11.449  -48.098  1.00 84.09 284 A 1 
ATOM 2154 C CD1 . TRP A 0 284 . 35.934   12.641  -47.498  1.00 84.09 284 A 1 
ATOM 2155 C CD2 . TRP A 0 284 . 35.046   10.595  -47.647  1.00 84.09 284 A 1 
ATOM 2156 C CE2 . TRP A 0 284 . 34.151   11.383  -46.861  1.00 84.09 284 A 1 
ATOM 2157 C CE3 . TRP A 0 284 . 34.746   9.222   -47.773  1.00 84.09 284 A 1 
ATOM 2158 N NE1 . TRP A 0 284 . 34.752   12.619  -46.785  1.00 84.09 284 A 1 
ATOM 2159 C CH2 . TRP A 0 284 . 32.694   9.494   -46.473  1.00 84.09 284 A 1 
ATOM 2160 C CZ2 . TRP A 0 284 . 32.980   10.860  -46.295  1.00 84.09 284 A 1 
ATOM 2161 C CZ3 . TRP A 0 284 . 33.584   8.681   -47.193  1.00 84.09 284 A 1 
ATOM 2162 N N   . ASP A 0 285 . 38.553   9.951   -45.791  1.00 87.25 285 A 1 
ATOM 2163 C CA  . ASP A 0 285 . 38.285   9.025   -44.704  1.00 87.25 285 A 1 
ATOM 2164 C C   . ASP A 0 285 . 37.065   9.514   -43.928  1.00 87.25 285 A 1 
ATOM 2165 C CB  . ASP A 0 285 . 39.502   8.908   -43.776  1.00 87.25 285 A 1 
ATOM 2166 O O   . ASP A 0 285 . 36.947   10.696  -43.591  1.00 87.25 285 A 1 
ATOM 2167 C CG  . ASP A 0 285 . 40.709   8.214   -44.408  1.00 87.25 285 A 1 
ATOM 2168 O OD1 . ASP A 0 285 . 40.488   7.171   -45.051  1.00 87.25 285 A 1 
ATOM 2169 O OD2 . ASP A 0 285 . 41.849   8.649   -44.119  1.00 87.25 285 A 1 
ATOM 2170 N N   . ALA A 0 286 . 36.166   8.600   -43.584  1.00 87.39 286 A 1 
ATOM 2171 C CA  . ALA A 0 286 . 35.087   8.868   -42.649  1.00 87.39 286 A 1 
ATOM 2172 C C   . ALA A 0 286 . 34.921   7.723   -41.660  1.00 87.39 286 A 1 
ATOM 2173 C CB  . ALA A 0 286 . 33.800   9.174   -43.407  1.00 87.39 286 A 1 
ATOM 2174 O O   . ALA A 0 286 . 35.075   6.549   -41.984  1.00 87.39 286 A 1 
ATOM 2175 N N   . TRP A 0 287 . 34.580   8.072   -40.426  1.00 92.90 287 A 1 
ATOM 2176 C CA  . TRP A 0 287 . 34.262   7.108   -39.382  1.00 92.90 287 A 1 
ATOM 2177 C C   . TRP A 0 287 . 33.127   7.640   -38.520  1.00 92.90 287 A 1 
ATOM 2178 C CB  . TRP A 0 287 . 35.522   6.778   -38.559  1.00 92.90 287 A 1 
ATOM 2179 O O   . TRP A 0 287 . 33.059   8.840   -38.236  1.00 92.90 287 A 1 
ATOM 2180 C CG  . TRP A 0 287 . 35.264   6.381   -37.135  1.00 92.90 287 A 1 
ATOM 2181 C CD1 . TRP A 0 287 . 34.816   5.180   -36.713  1.00 92.90 287 A 1 
ATOM 2182 C CD2 . TRP A 0 287 . 35.263   7.239   -35.956  1.00 92.90 287 A 1 
ATOM 2183 C CE2 . TRP A 0 287 . 34.773   6.488   -34.847  1.00 92.90 287 A 1 
ATOM 2184 C CE3 . TRP A 0 287 . 35.568   8.596   -35.731  1.00 92.90 287 A 1 
ATOM 2185 N NE1 . TRP A 0 287 . 34.484   5.247   -35.374  1.00 92.90 287 A 1 
ATOM 2186 C CH2 . TRP A 0 287 . 34.942   8.410   -33.380  1.00 92.90 287 A 1 
ATOM 2187 C CZ2 . TRP A 0 287 . 34.610   7.057   -33.574  1.00 92.90 287 A 1 
ATOM 2188 C CZ3 . TRP A 0 287 . 35.417   9.179   -34.459  1.00 92.90 287 A 1 
ATOM 2189 N N   . GLY A 0 288 . 32.283   6.726   -38.048  1.00 93.83 288 A 1 
ATOM 2190 C CA  . GLY A 0 288 . 31.262   7.019   -37.060  1.00 93.83 288 A 1 
ATOM 2191 C C   . GLY A 0 288 . 31.104   5.926   -36.012  1.00 93.83 288 A 1 
ATOM 2192 O O   . GLY A 0 288 . 31.461   4.759   -36.209  1.00 93.83 288 A 1 
ATOM 2193 N N   . ARG A 0 289 . 30.573   6.340   -34.866  1.00 94.46 289 A 1 
ATOM 2194 C CA  . ARG A 0 289 . 30.004   5.471   -33.846  1.00 94.46 289 A 1 
ATOM 2195 C C   . ARG A 0 289 . 28.680   6.065   -33.385  1.00 94.46 289 A 1 
ATOM 2196 C CB  . ARG A 0 289 . 30.981   5.272   -32.680  1.00 94.46 289 A 1 
ATOM 2197 O O   . ARG A 0 289 . 28.679   7.218   -32.968  1.00 94.46 289 A 1 
ATOM 2198 C CG  . ARG A 0 289 . 30.367   4.353   -31.609  1.00 94.46 289 A 1 
ATOM 2199 C CD  . ARG A 0 289 . 31.265   4.196   -30.382  1.00 94.46 289 A 1 
ATOM 2200 N NE  . ARG A 0 289 . 32.506   3.471   -30.697  1.00 94.46 289 A 1 
ATOM 2201 N NH1 . ARG A 0 289 . 33.928   4.652   -29.369  1.00 94.46 289 A 1 
ATOM 2202 N NH2 . ARG A 0 289 . 34.730   3.054   -30.732  1.00 94.46 289 A 1 
ATOM 2203 C CZ  . ARG A 0 289 . 33.716   3.726   -30.261  1.00 94.46 289 A 1 
ATOM 2204 N N   . ASP A 0 290 . 27.629   5.267   -33.403  1.00 94.30 290 A 1 
ATOM 2205 C CA  . ASP A 0 290 . 26.332   5.585   -32.815  1.00 94.30 290 A 1 
ATOM 2206 C C   . ASP A 0 290 . 26.126   4.643   -31.619  1.00 94.30 290 A 1 
ATOM 2207 C CB  . ASP A 0 290 . 25.251   5.485   -33.900  1.00 94.30 290 A 1 
ATOM 2208 O O   . ASP A 0 290 . 26.339   3.437   -31.719  1.00 94.30 290 A 1 
ATOM 2209 C CG  . ASP A 0 290 . 23.846   5.833   -33.401  1.00 94.30 290 A 1 
ATOM 2210 O OD1 . ASP A 0 290 . 23.728   6.111   -32.183  1.00 94.30 290 A 1 
ATOM 2211 O OD2 . ASP A 0 290 . 22.934   5.794   -34.261  1.00 94.30 290 A 1 
ATOM 2212 N N   . GLN A 0 291 . 25.864   5.216   -30.447  1.00 94.62 291 A 1 
ATOM 2213 C CA  . GLN A 0 291 . 25.694   4.474   -29.199  1.00 94.62 291 A 1 
ATOM 2214 C C   . GLN A 0 291 . 24.345   4.822   -28.598  1.00 94.62 291 A 1 
ATOM 2215 C CB  . GLN A 0 291 . 26.803   4.798   -28.195  1.00 94.62 291 A 1 
ATOM 2216 O O   . GLN A 0 291 . 24.186   5.854   -27.938  1.00 94.62 291 A 1 
ATOM 2217 C CG  . GLN A 0 291 . 28.096   3.998   -28.366  1.00 94.62 291 A 1 
ATOM 2218 C CD  . GLN A 0 291 . 29.176   4.652   -27.515  1.00 94.62 291 A 1 
ATOM 2219 N NE2 . GLN A 0 291 . 29.680   5.786   -27.962  1.00 94.62 291 A 1 
ATOM 2220 O OE1 . GLN A 0 291 . 29.531   4.235   -26.416  1.00 94.62 291 A 1 
ATOM 2221 N N   . ASP A 0 292 . 23.426   3.884   -28.734  1.00 96.51 292 A 1 
ATOM 2222 C CA  . ASP A 0 292 . 22.049   4.014   -28.315  1.00 96.51 292 A 1 
ATOM 2223 C C   . ASP A 0 292 . 21.805   3.203   -27.038  1.00 96.51 292 A 1 
ATOM 2224 C CB  . ASP A 0 292 . 21.148   3.570   -29.484  1.00 96.51 292 A 1 
ATOM 2225 O O   . ASP A 0 292 . 22.150   2.026   -26.920  1.00 96.51 292 A 1 
ATOM 2226 C CG  . ASP A 0 292 . 20.384   4.696   -30.174  1.00 96.51 292 A 1 
ATOM 2227 O OD1 . ASP A 0 292 . 20.200   5.741   -29.507  1.00 96.51 292 A 1 
ATOM 2228 O OD2 . ASP A 0 292 . 19.702   4.382   -31.175  1.00 96.51 292 A 1 
ATOM 2229 N N   . TYR A 0 293 . 21.183   3.816   -26.032  1.00 97.78 293 A 1 
ATOM 2230 C CA  . TYR A 0 293 . 20.770   3.146   -24.799  1.00 97.78 293 A 1 
ATOM 2231 C C   . TYR A 0 293 . 19.335   3.502   -24.434  1.00 97.78 293 A 1 
ATOM 2232 C CB  . TYR A 0 293 . 21.729   3.456   -23.643  1.00 97.78 293 A 1 
ATOM 2233 O O   . TYR A 0 293 . 18.984   4.655   -24.168  1.00 97.78 293 A 1 
ATOM 2234 C CG  . TYR A 0 293 . 21.324   2.834   -22.310  1.00 97.78 293 A 1 
ATOM 2235 C CD1 . TYR A 0 293 . 20.511   3.542   -21.399  1.00 97.78 293 A 1 
ATOM 2236 C CD2 . TYR A 0 293 . 21.742   1.529   -21.995  1.00 97.78 293 A 1 
ATOM 2237 C CE1 . TYR A 0 293 . 20.124   2.952   -20.175  1.00 97.78 293 A 1 
ATOM 2238 C CE2 . TYR A 0 293 . 21.374   0.941   -20.767  1.00 97.78 293 A 1 
ATOM 2239 O OH  . TYR A 0 293 . 20.229   1.057   -18.667  1.00 97.78 293 A 1 
ATOM 2240 C CZ  . TYR A 0 293 . 20.565   1.648   -19.852  1.00 97.78 293 A 1 
ATOM 2241 N N   . ALA A 0 294 . 18.504   2.475   -24.292  1.00 98.43 294 A 1 
ATOM 2242 C CA  . ALA A 0 294 . 17.138   2.588   -23.823  1.00 98.43 294 A 1 
ATOM 2243 C C   . ALA A 0 294 . 16.879   1.661   -22.634  1.00 98.43 294 A 1 
ATOM 2244 C CB  . ALA A 0 294 . 16.187   2.335   -24.995  1.00 98.43 294 A 1 
ATOM 2245 O O   . ALA A 0 294 . 17.099   0.454   -22.690  1.00 98.43 294 A 1 
ATOM 2246 N N   . GLU A 0 295 . 16.321   2.216   -21.561  1.00 98.63 295 A 1 
ATOM 2247 C CA  . GLU A 0 295 . 15.837   1.441   -20.422  1.00 98.63 295 A 1 
ATOM 2248 C C   . GLU A 0 295 . 14.413   1.856   -20.063  1.00 98.63 295 A 1 
ATOM 2249 C CB  . GLU A 0 295 . 16.814   1.564   -19.248  1.00 98.63 295 A 1 
ATOM 2250 O O   . GLU A 0 295 . 14.135   3.036   -19.848  1.00 98.63 295 A 1 
ATOM 2251 C CG  . GLU A 0 295 . 16.388   0.765   -18.007  1.00 98.63 295 A 1 
ATOM 2252 C CD  . GLU A 0 295 . 17.441   0.798   -16.886  1.00 98.63 295 A 1 
ATOM 2253 O OE1 . GLU A 0 295 . 17.410   -0.125  -16.036  1.00 98.63 295 A 1 
ATOM 2254 O OE2 . GLU A 0 295 . 18.242   1.765   -16.834  1.00 98.63 295 A 1 
ATOM 2255 N N   . ASP A 0 296 . 13.519   0.875   -19.980  1.00 98.54 296 A 1 
ATOM 2256 C CA  . ASP A 0 296 . 12.151   1.035   -19.497  1.00 98.54 296 A 1 
ATOM 2257 C C   . ASP A 0 296 . 11.964   0.176   -18.248  1.00 98.54 296 A 1 
ATOM 2258 C CB  . ASP A 0 296 . 11.135   0.659   -20.588  1.00 98.54 296 A 1 
ATOM 2259 O O   . ASP A 0 296 . 12.153   -1.039  -18.282  1.00 98.54 296 A 1 
ATOM 2260 C CG  . ASP A 0 296 . 11.134   1.631   -21.769  1.00 98.54 296 A 1 
ATOM 2261 O OD1 . ASP A 0 296 . 11.380   2.842   -21.578  1.00 98.54 296 A 1 
ATOM 2262 O OD2 . ASP A 0 296 . 10.852   1.220   -22.912  1.00 98.54 296 A 1 
ATOM 2263 N N   . ILE A 0 297 . 11.576   0.804   -17.142  1.00 98.55 297 A 1 
ATOM 2264 C CA  . ILE A 0 297 . 11.246   0.155   -15.875  1.00 98.55 297 A 1 
ATOM 2265 C C   . ILE A 0 297 . 9.802    0.502   -15.538  1.00 98.55 297 A 1 
ATOM 2266 C CB  . ILE A 0 297 . 12.195   0.602   -14.740  1.00 98.55 297 A 1 
ATOM 2267 O O   . ILE A 0 297 . 9.437    1.676   -15.510  1.00 98.55 297 A 1 
ATOM 2268 C CG1 . ILE A 0 297 . 13.673   0.274   -15.043  1.00 98.55 297 A 1 
ATOM 2269 C CG2 . ILE A 0 297 . 11.784   -0.071  -13.411  1.00 98.55 297 A 1 
ATOM 2270 C CD1 . ILE A 0 297 . 14.649   1.091   -14.188  1.00 98.55 297 A 1 
ATOM 2271 N N   . SER A 0 298 . 9.001    -0.502  -15.204  1.00 98.32 298 A 1 
ATOM 2272 C CA  . SER A 0 298 . 7.667    -0.317  -14.643  1.00 98.32 298 A 1 
ATOM 2273 C C   . SER A 0 298 . 7.471    -1.194  -13.417  1.00 98.32 298 A 1 
ATOM 2274 C CB  . SER A 0 298 . 6.579    -0.581  -15.684  1.00 98.32 298 A 1 
ATOM 2275 O O   . SER A 0 298 . 7.861    -2.359  -13.409  1.00 98.32 298 A 1 
ATOM 2276 O OG  . SER A 0 298 . 6.624    -1.914  -16.147  1.00 98.32 298 A 1 
ATOM 2277 N N   . TYR A 0 299 . 6.826    -0.642  -12.401  1.00 98.60 299 A 1 
ATOM 2278 C CA  . TYR A 0 299 . 6.356    -1.353  -11.224  1.00 98.60 299 A 1 
ATOM 2279 C C   . TYR A 0 299 . 4.911    -0.935  -10.956  1.00 98.60 299 A 1 
ATOM 2280 C CB  . TYR A 0 299 . 7.284    -1.048  -10.044  1.00 98.60 299 A 1 
ATOM 2281 O O   . TYR A 0 299 . 4.611    0.259   -10.962  1.00 98.60 299 A 1 
ATOM 2282 C CG  . TYR A 0 299 . 6.822    -1.603  -8.712   1.00 98.60 299 A 1 
ATOM 2283 C CD1 . TYR A 0 299 . 6.038    -0.817  -7.842   1.00 98.60 299 A 1 
ATOM 2284 C CD2 . TYR A 0 299 . 7.165    -2.918  -8.353   1.00 98.60 299 A 1 
ATOM 2285 C CE1 . TYR A 0 299 . 5.615    -1.345  -6.606   1.00 98.60 299 A 1 
ATOM 2286 C CE2 . TYR A 0 299 . 6.739    -3.451  -7.123   1.00 98.60 299 A 1 
ATOM 2287 O OH  . TYR A 0 299 . 5.565    -3.187  -5.052   1.00 98.60 299 A 1 
ATOM 2288 C CZ  . TYR A 0 299 . 5.967    -2.664  -6.243   1.00 98.60 299 A 1 
ATOM 2289 N N   . ASP A 0 300 . 4.028    -1.899  -10.725  1.00 98.00 300 A 1 
ATOM 2290 C CA  . ASP A 0 300 . 2.638    -1.667  -10.328  1.00 98.00 300 A 1 
ATOM 2291 C C   . ASP A 0 300 . 2.293    -2.599  -9.170   1.00 98.00 300 A 1 
ATOM 2292 C CB  . ASP A 0 300 . 1.683    -1.844  -11.522  1.00 98.00 300 A 1 
ATOM 2293 O O   . ASP A 0 300 . 2.551    -3.805  -9.225   1.00 98.00 300 A 1 
ATOM 2294 C CG  . ASP A 0 300 . 0.227    -1.459  -11.206  1.00 98.00 300 A 1 
ATOM 2295 O OD1 . ASP A 0 300 . -0.394   -2.129  -10.346  1.00 98.00 300 A 1 
ATOM 2296 O OD2 . ASP A 0 300 . -0.275   -0.503  -11.850  1.00 98.00 300 A 1 
ATOM 2297 N N   . ARG A 0 301 . 1.721    -2.026  -8.116   1.00 97.96 301 A 1 
ATOM 2298 C CA  . ARG A 0 301 . 1.205    -2.743  -6.965   1.00 97.96 301 A 1 
ATOM 2299 C C   . ARG A 0 301 . -0.229   -2.324  -6.708   1.00 97.96 301 A 1 
ATOM 2300 C CB  . ARG A 0 301 . 2.104    -2.503  -5.756   1.00 97.96 301 A 1 
ATOM 2301 O O   . ARG A 0 301 . -0.482   -1.215  -6.244   1.00 97.96 301 A 1 
ATOM 2302 C CG  . ARG A 0 301 . 1.488    -3.151  -4.515   1.00 97.96 301 A 1 
ATOM 2303 C CD  . ARG A 0 301 . 2.412    -2.978  -3.327   1.00 97.96 301 A 1 
ATOM 2304 N NE  . ARG A 0 301 . 1.777    -3.567  -2.146   1.00 97.96 301 A 1 
ATOM 2305 N NH1 . ARG A 0 301 . 3.427    -3.012  -0.672   1.00 97.96 301 A 1 
ATOM 2306 N NH2 . ARG A 0 301 . 1.699    -4.311  -0.029   1.00 97.96 301 A 1 
ATOM 2307 C CZ  . ARG A 0 301 . 2.305    -3.621  -0.950   1.00 97.96 301 A 1 
ATOM 2308 N N   . THR A 0 302 . -1.143   -3.271  -6.864   1.00 97.72 302 A 1 
ATOM 2309 C CA  . THR A 0 302 . -2.565   -3.087  -6.597   1.00 97.72 302 A 1 
ATOM 2310 C C   . THR A 0 302 . -3.005   -3.977  -5.439   1.00 97.72 302 A 1 
ATOM 2311 C CB  . THR A 0 302 . -3.376   -3.363  -7.867   1.00 97.72 302 A 1 
ATOM 2312 O O   . THR A 0 302 . -2.926   -5.200  -5.517   1.00 97.72 302 A 1 
ATOM 2313 C CG2 . THR A 0 302 . -4.881   -3.248  -7.605   1.00 97.72 302 A 1 
ATOM 2314 O OG1 . THR A 0 302 . -3.106   -2.409  -8.871   1.00 97.72 302 A 1 
ATOM 2315 N N   . THR A 0 303 . -3.552   -3.380  -4.383   1.00 97.56 303 A 1 
ATOM 2316 C CA  . THR A 0 303 . -4.221   -4.095  -3.292   1.00 97.56 303 A 1 
ATOM 2317 C C   . THR A 0 303 . -5.704   -3.725  -3.299   1.00 97.56 303 A 1 
ATOM 2318 C CB  . THR A 0 303 . -3.585   -3.793  -1.924   1.00 97.56 303 A 1 
ATOM 2319 O O   . THR A 0 303 . -6.065   -2.551  -3.265   1.00 97.56 303 A 1 
ATOM 2320 C CG2 . THR A 0 303 . -4.179   -4.668  -0.815   1.00 97.56 303 A 1 
ATOM 2321 O OG1 . THR A 0 303 . -2.181   -3.966  -1.901   1.00 97.56 303 A 1 
ATOM 2322 N N   . ALA A 0 304 . -6.592   -4.715  -3.301   1.00 97.99 304 A 1 
ATOM 2323 C CA  . ALA A 0 304 . -8.034   -4.516  -3.220   1.00 97.99 304 A 1 
ATOM 2324 C C   . ALA A 0 304 . -8.627   -5.312  -2.056   1.00 97.99 304 A 1 
ATOM 2325 C CB  . ALA A 0 304 . -8.690   -4.863  -4.560   1.00 97.99 304 A 1 
ATOM 2326 O O   . ALA A 0 304 . -8.280   -6.472  -1.844   1.00 97.99 304 A 1 
ATOM 2327 N N   . LYS A 0 305 . -9.555   -4.715  -1.310   1.00 97.93 305 A 1 
ATOM 2328 C CA  . LYS A 0 305 . -10.339  -5.400  -0.274   1.00 97.93 305 A 1 
ATOM 2329 C C   . LYS A 0 305 . -11.809  -5.115  -0.505   1.00 97.93 305 A 1 
ATOM 2330 C CB  . LYS A 0 305 . -9.919   -4.995  1.145    1.00 97.93 305 A 1 
ATOM 2331 O O   . LYS A 0 305 . -12.168  -3.981  -0.805   1.00 97.93 305 A 1 
ATOM 2332 C CG  . LYS A 0 305 . -8.440   -5.285  1.421    1.00 97.93 305 A 1 
ATOM 2333 C CD  . LYS A 0 305 . -8.021   -4.725  2.779    1.00 97.93 305 A 1 
ATOM 2334 C CE  . LYS A 0 305 . -6.532   -5.015  2.974    1.00 97.93 305 A 1 
ATOM 2335 N NZ  . LYS A 0 305 . -5.986   -4.242  4.111    1.00 97.93 305 A 1 
ATOM 2336 N N   . ALA A 0 306 . -12.642  -6.129  -0.363   1.00 97.46 306 A 1 
ATOM 2337 C CA  . ALA A 0 306 . -14.084  -6.018  -0.445   1.00 97.46 306 A 1 
ATOM 2338 C C   . ALA A 0 306 . -14.696  -6.746  0.748    1.00 97.46 306 A 1 
ATOM 2339 C CB  . ALA A 0 306 . -14.565  -6.576  -1.788   1.00 97.46 306 A 1 
ATOM 2340 O O   . ALA A 0 306 . -14.339  -7.888  1.025    1.00 97.46 306 A 1 
ATOM 2341 N N   . TYR A 0 307 . -15.612  -6.080  1.428    1.00 95.62 307 A 1 
ATOM 2342 C CA  . TYR A 0 307 . -16.450  -6.626  2.479    1.00 95.62 307 A 1 
ATOM 2343 C C   . TYR A 0 307 . -17.891  -6.491  2.008    1.00 95.62 307 A 1 
ATOM 2344 C CB  . TYR A 0 307 . -16.216  -5.868  3.789    1.00 95.62 307 A 1 
ATOM 2345 O O   . TYR A 0 307 . -18.264  -5.436  1.499    1.00 95.62 307 A 1 
ATOM 2346 C CG  . TYR A 0 307 . -14.768  -5.852  4.238    1.00 95.62 307 A 1 
ATOM 2347 C CD1 . TYR A 0 307 . -14.261  -6.927  4.989    1.00 95.62 307 A 1 
ATOM 2348 C CD2 . TYR A 0 307 . -13.926  -4.779  3.883    1.00 95.62 307 A 1 
ATOM 2349 C CE1 . TYR A 0 307 . -12.915  -6.930  5.398    1.00 95.62 307 A 1 
ATOM 2350 C CE2 . TYR A 0 307 . -12.576  -4.778  4.285    1.00 95.62 307 A 1 
ATOM 2351 O OH  . TYR A 0 307 . -10.771  -5.861  5.446    1.00 95.62 307 A 1 
ATOM 2352 C CZ  . TYR A 0 307 . -12.072  -5.853  5.046    1.00 95.62 307 A 1 
ATOM 2353 N N   . ALA A 0 308 . -18.671  -7.548  2.155    1.00 93.09 308 A 1 
ATOM 2354 C CA  . ALA A 0 308 . -20.092  -7.553  1.870    1.00 93.09 308 A 1 
ATOM 2355 C C   . ALA A 0 308 . -20.808  -8.288  2.998    1.00 93.09 308 A 1 
ATOM 2356 C CB  . ALA A 0 308 . -20.339  -8.206  0.506    1.00 93.09 308 A 1 
ATOM 2357 O O   . ALA A 0 308 . -20.276  -9.279  3.505    1.00 93.09 308 A 1 
ATOM 2358 N N   . ALA A 0 309 . -21.989  -7.813  3.363    1.00 91.19 309 A 1 
ATOM 2359 C CA  . ALA A 0 309 . -22.902  -8.571  4.192    1.00 91.19 309 A 1 
ATOM 2360 C C   . ALA A 0 309 . -24.343  -8.423  3.698    1.00 91.19 309 A 1 
ATOM 2361 C CB  . ALA A 0 309 . -22.730  -8.181  5.663    1.00 91.19 309 A 1 
ATOM 2362 O O   . ALA A 0 309 . -24.740  -7.337  3.262    1.00 91.19 309 A 1 
ATOM 2363 N N   . GLU A 0 310 . -25.085  -9.527  3.736    1.00 87.13 310 A 1 
ATOM 2364 C CA  . GLU A 0 310 . -26.536  -9.541  3.549    1.00 87.13 310 A 1 
ATOM 2365 C C   . GLU A 0 310 . -27.170  -9.412  4.923    1.00 87.13 310 A 1 
ATOM 2366 C CB  . GLU A 0 310 . -27.015  -10.824 2.860    1.00 87.13 310 A 1 
ATOM 2367 O O   . GLU A 0 310 . -26.833  -10.189 5.814    1.00 87.13 310 A 1 
ATOM 2368 C CG  . GLU A 0 310 . -26.481  -10.943 1.422    1.00 87.13 310 A 1 
ATOM 2369 C CD  . GLU A 0 310 . -26.775  -12.303 0.768    1.00 87.13 310 A 1 
ATOM 2370 O OE1 . GLU A 0 310 . -26.771  -12.363 -0.487   1.00 87.13 310 A 1 
ATOM 2371 O OE2 . GLU A 0 310 . -26.898  -13.309 1.503    1.00 87.13 310 A 1 
ATOM 2372 N N   . SER A 0 311 . -28.028  -8.403  5.042    1.00 82.89 311 A 1 
ATOM 2373 C CA  . SER A 0 311 . -28.625  -7.872  6.259    1.00 82.89 311 A 1 
ATOM 2374 C C   . SER A 0 311 . -27.637  -7.500  7.375    1.00 82.89 311 A 1 
ATOM 2375 C CB  . SER A 0 311 . -29.815  -8.705  6.734    1.00 82.89 311 A 1 
ATOM 2376 O O   . SER A 0 311 . -26.616  -8.139  7.628    1.00 82.89 311 A 1 
ATOM 2377 O OG  . SER A 0 311 . -29.354  -9.857  7.381    1.00 82.89 311 A 1 
ATOM 2378 N N   . TYR A 0 312 . -27.909  -6.390  8.046    1.00 86.01 312 A 1 
ATOM 2379 C CA  . TYR A 0 312 . -27.257  -6.056  9.303    1.00 86.01 312 A 1 
ATOM 2380 C C   . TYR A 0 312 . -28.295  -5.507  10.249   1.00 86.01 312 A 1 
ATOM 2381 C CB  . TYR A 0 312 . -26.136  -5.030  9.109    1.00 86.01 312 A 1 
ATOM 2382 O O   . TYR A 0 312 . -28.781  -4.405  10.008   1.00 86.01 312 A 1 
ATOM 2383 C CG  . TYR A 0 312 . -25.560  -4.540  10.428   1.00 86.01 312 A 1 
ATOM 2384 C CD1 . TYR A 0 312 . -25.622  -3.184  10.790   1.00 86.01 312 A 1 
ATOM 2385 C CD2 . TYR A 0 312 . -24.993  -5.461  11.322   1.00 86.01 312 A 1 
ATOM 2386 C CE1 . TYR A 0 312 . -25.047  -2.737  11.990   1.00 86.01 312 A 1 
ATOM 2387 C CE2 . TYR A 0 312 . -24.385  -5.021  12.509   1.00 86.01 312 A 1 
ATOM 2388 O OH  . TYR A 0 312 . -23.701  -3.227  13.918   1.00 86.01 312 A 1 
ATOM 2389 C CZ  . TYR A 0 312 . -24.377  -3.657  12.823   1.00 86.01 312 A 1 
ATOM 2390 N N   . ASP A 0 313 . -28.561  -6.235  11.327   1.00 87.45 313 A 1 
ATOM 2391 C CA  . ASP A 0 313 . -29.529  -5.839  12.339   1.00 87.45 313 A 1 
ATOM 2392 C C   . ASP A 0 313 . -28.809  -5.544  13.653   1.00 87.45 313 A 1 
ATOM 2393 C CB  . ASP A 0 313 . -30.600  -6.927  12.508   1.00 87.45 313 A 1 
ATOM 2394 O O   . ASP A 0 313 . -28.091  -6.387  14.185   1.00 87.45 313 A 1 
ATOM 2395 C CG  . ASP A 0 313 . -31.487  -7.127  11.274   1.00 87.45 313 A 1 
ATOM 2396 O OD1 . ASP A 0 313 . -31.582  -6.191  10.449   1.00 87.45 313 A 1 
ATOM 2397 O OD2 . ASP A 0 313 . -32.125  -8.199  11.207   1.00 87.45 313 A 1 
ATOM 2398 N N   . GLU A 0 314 . -29.013  -4.345  14.195   1.00 89.06 314 A 1 
ATOM 2399 C CA  . GLU A 0 314 . -28.754  -4.010  15.594   1.00 89.06 314 A 1 
ATOM 2400 C C   . GLU A 0 314 . -30.091  -3.874  16.311   1.00 89.06 314 A 1 
ATOM 2401 C CB  . GLU A 0 314 . -27.964  -2.697  15.772   1.00 89.06 314 A 1 
ATOM 2402 O O   . GLU A 0 314 . -30.970  -3.150  15.841   1.00 89.06 314 A 1 
ATOM 2403 C CG  . GLU A 0 314 . -26.676  -2.599  14.949   1.00 89.06 314 A 1 
ATOM 2404 C CD  . GLU A 0 314 . -25.698  -1.492  15.415   1.00 89.06 314 A 1 
ATOM 2405 O OE1 . GLU A 0 314 . -24.781  -1.109  14.647   1.00 89.06 314 A 1 
ATOM 2406 O OE2 . GLU A 0 314 . -25.616  -1.154  16.614   1.00 89.06 314 A 1 
ATOM 2407 N N   . TRP A 0 315 . -30.241  -4.507  17.467   1.00 90.19 315 A 1 
ATOM 2408 C CA  . TRP A 0 315 . -31.436  -4.365  18.290   1.00 90.19 315 A 1 
ATOM 2409 C C   . TRP A 0 315 . -31.070  -4.256  19.766   1.00 90.19 315 A 1 
ATOM 2410 C CB  . TRP A 0 315 . -32.413  -5.510  17.998   1.00 90.19 315 A 1 
ATOM 2411 O O   . TRP A 0 315 . -30.070  -4.810  20.224   1.00 90.19 315 A 1 
ATOM 2412 C CG  . TRP A 0 315 . -31.869  -6.886  18.224   1.00 90.19 315 A 1 
ATOM 2413 C CD1 . TRP A 0 315 . -31.284  -7.671  17.291   1.00 90.19 315 A 1 
ATOM 2414 C CD2 . TRP A 0 315 . -31.804  -7.634  19.473   1.00 90.19 315 A 1 
ATOM 2415 C CE2 . TRP A 0 315 . -31.156  -8.881  19.221   1.00 90.19 315 A 1 
ATOM 2416 C CE3 . TRP A 0 315 . -32.213  -7.373  20.797   1.00 90.19 315 A 1 
ATOM 2417 N NE1 . TRP A 0 315 . -30.870  -8.854  17.870   1.00 90.19 315 A 1 
ATOM 2418 C CH2 . TRP A 0 315 . -31.318  -9.518  21.551   1.00 90.19 315 A 1 
ATOM 2419 C CZ2 . TRP A 0 315 . -30.910  -9.816  20.238   1.00 90.19 315 A 1 
ATOM 2420 C CZ3 . TRP A 0 315 . -31.981  -8.306  21.820   1.00 90.19 315 A 1 
ATOM 2421 N N   . ASP A 0 316 . -31.897  -3.523  20.494   1.00 88.03 316 A 1 
ATOM 2422 C CA  . ASP A 0 316 . -31.837  -3.317  21.932   1.00 88.03 316 A 1 
ATOM 2423 C C   . ASP A 0 316 . -33.246  -3.488  22.505   1.00 88.03 316 A 1 
ATOM 2424 C CB  . ASP A 0 316 . -31.260  -1.923  22.223   1.00 88.03 316 A 1 
ATOM 2425 O O   . ASP A 0 316 . -34.235  -3.076  21.890   1.00 88.03 316 A 1 
ATOM 2426 C CG  . ASP A 0 316 . -30.837  -1.726  23.683   1.00 88.03 316 A 1 
ATOM 2427 O OD1 . ASP A 0 316 . -30.376  -2.715  24.295   1.00 88.03 316 A 1 
ATOM 2428 O OD2 . ASP A 0 316 . -30.854  -0.559  24.133   1.00 88.03 316 A 1 
ATOM 2429 N N   . ASN A 0 317 . -33.335  -4.148  23.650   1.00 86.62 317 A 1 
ATOM 2430 C CA  . ASN A 0 317 . -34.565  -4.459  24.361   1.00 86.62 317 A 1 
ATOM 2431 C C   . ASN A 0 317 . -34.293  -4.273  25.848   1.00 86.62 317 A 1 
ATOM 2432 C CB  . ASN A 0 317 . -34.970  -5.902  24.022   1.00 86.62 317 A 1 
ATOM 2433 O O   . ASN A 0 317 . -33.500  -5.025  26.414   1.00 86.62 317 A 1 
ATOM 2434 C CG  . ASN A 0 317 . -36.306  -6.305  24.615   1.00 86.62 317 A 1 
ATOM 2435 N ND2 . ASN A 0 317 . -36.337  -6.914  25.768   1.00 86.62 317 A 1 
ATOM 2436 O OD1 . ASN A 0 317 . -37.314  -6.160  23.955   1.00 86.62 317 A 1 
ATOM 2437 N N   . ALA A 0 318 . -34.922  -3.278  26.455   1.00 83.21 318 A 1 
ATOM 2438 C CA  . ALA A 0 318 . -34.884  -3.069  27.891   1.00 83.21 318 A 1 
ATOM 2439 C C   . ALA A 0 318 . -36.297  -3.220  28.448   1.00 83.21 318 A 1 
ATOM 2440 C CB  . ALA A 0 318 . -34.257  -1.703  28.187   1.00 83.21 318 A 1 
ATOM 2441 O O   . ALA A 0 318 . -37.171  -2.434  28.074   1.00 83.21 318 A 1 
ATOM 2442 N N   . ASP A 0 319 . -36.454  -4.197  29.333   1.00 79.74 319 A 1 
ATOM 2443 C CA  . ASP A 0 319 . -37.667  -4.479  30.091   1.00 79.74 319 A 1 
ATOM 2444 C C   . ASP A 0 319 . -37.498  -3.770  31.459   1.00 79.74 319 A 1 
ATOM 2445 C CB  . ASP A 0 319 . -37.883  -6.013  30.188   1.00 79.74 319 A 1 
ATOM 2446 O O   . ASP A 0 319 . -36.451  -3.883  32.109   1.00 79.74 319 A 1 
ATOM 2447 C CG  . ASP A 0 319 . -37.930  -6.781  28.837   1.00 79.74 319 A 1 
ATOM 2448 O OD1 . ASP A 0 319 . -38.010  -6.161  27.749   1.00 79.74 319 A 1 
ATOM 2449 O OD2 . ASP A 0 319 . -37.697  -8.019  28.820   1.00 79.74 319 A 1 
ATOM 2450 N N   . ASP A 0 320 . -38.463  -2.934  31.860   1.00 78.14 320 A 1 
ATOM 2451 C CA  . ASP A 0 320 . -38.501  -2.262  33.179   1.00 78.14 320 A 1 
ATOM 2452 C C   . ASP A 0 320 . -39.866  -2.477  33.848   1.00 78.14 320 A 1 
ATOM 2453 C CB  . ASP A 0 320 . -38.070  -0.771  33.104   1.00 78.14 320 A 1 
ATOM 2454 O O   . ASP A 0 320 . -40.519  -1.534  34.341   1.00 78.14 320 A 1 
ATOM 2455 C CG  . ASP A 0 320 . -38.050  -0.031  34.467   1.00 78.14 320 A 1 
ATOM 2456 O OD1 . ASP A 0 320 . -38.055  -0.638  35.562   1.00 78.14 320 A 1 
ATOM 2457 O OD2 . ASP A 0 320 . -38.053  1.227   34.549   1.00 78.14 320 A 1 
ATOM 2458 N N   . ASP A 0 321 . -40.331  -3.723  33.866   1.00 81.22 321 A 1 
ATOM 2459 C CA  . ASP A 0 321 . -41.638  -4.033  34.401   1.00 81.22 321 A 1 
ATOM 2460 C C   . ASP A 0 321 . -41.626  -3.913  35.912   1.00 81.22 321 A 1 
ATOM 2461 C CB  . ASP A 0 321 . -42.212  -5.395  33.993   1.00 81.22 321 A 1 
ATOM 2462 O O   . ASP A 0 321 . -40.679  -4.221  36.641   1.00 81.22 321 A 1 
ATOM 2463 C CG  . ASP A 0 321 . -42.304  -5.616  32.486   1.00 81.22 321 A 1 
ATOM 2464 O OD1 . ASP A 0 321 . -42.271  -4.577  31.788   1.00 81.22 321 A 1 
ATOM 2465 O OD2 . ASP A 0 321 . -42.695  -6.748  32.122   1.00 81.22 321 A 1 
ATOM 2466 N N   . LYS A 0 322 . -42.759  -3.459  36.434   1.00 79.44 322 A 1 
ATOM 2467 C CA  . LYS A 0 322 . -43.015  -3.433  37.870   1.00 79.44 322 A 1 
ATOM 2468 C C   . LYS A 0 322 . -44.379  -4.010  38.115   1.00 79.44 322 A 1 
ATOM 2469 C CB  . LYS A 0 322 . -42.871  -2.018  38.440   1.00 79.44 322 A 1 
ATOM 2470 O O   . LYS A 0 322 . -45.380  -3.512  37.605   1.00 79.44 322 A 1 
ATOM 2471 C CG  . LYS A 0 322 . -41.442  -1.494  38.256   1.00 79.44 322 A 1 
ATOM 2472 C CD  . LYS A 0 322 . -41.283  -0.086  38.840   1.00 79.44 322 A 1 
ATOM 2473 C CE  . LYS A 0 322 . -39.888  0.459   38.520   1.00 79.44 322 A 1 
ATOM 2474 N NZ  . LYS A 0 322 . -39.716  0.650   37.063   1.00 79.44 322 A 1 
ATOM 2475 N N   . TRP A 0 323 . -44.446  -5.008  38.981   1.00 79.88 323 A 1 
ATOM 2476 C CA  . TRP A 0 323 . -45.700  -5.646  39.345   1.00 79.88 323 A 1 
ATOM 2477 C C   . TRP A 0 323 . -45.897  -5.675  40.858   1.00 79.88 323 A 1 
ATOM 2478 C CB  . TRP A 0 323 . -45.792  -7.018  38.673   1.00 79.88 323 A 1 
ATOM 2479 O O   . TRP A 0 323 . -44.964  -5.737  41.660   1.00 79.88 323 A 1 
ATOM 2480 C CG  . TRP A 0 323 . -44.683  -7.962  39.004   1.00 79.88 323 A 1 
ATOM 2481 C CD1 . TRP A 0 323 . -43.573  -8.169  38.256   1.00 79.88 323 A 1 
ATOM 2482 C CD2 . TRP A 0 323 . -44.547  -8.828  40.168   1.00 79.88 323 A 1 
ATOM 2483 C CE2 . TRP A 0 323 . -43.322  -9.550  40.053   1.00 79.88 323 A 1 
ATOM 2484 C CE3 . TRP A 0 323 . -45.345  -9.073  41.310   1.00 79.88 323 A 1 
ATOM 2485 N NE1 . TRP A 0 323 . -42.767  -9.103  38.871   1.00 79.88 323 A 1 
ATOM 2486 C CH2 . TRP A 0 323 . -43.721  -10.688 42.156   1.00 79.88 323 A 1 
ATOM 2487 C CZ2 . TRP A 0 323 . -42.911  -10.471 41.027   1.00 79.88 323 A 1 
ATOM 2488 C CZ3 . TRP A 0 323 . -44.937  -9.991  42.295   1.00 79.88 323 A 1 
ATOM 2489 N N   . GLY A 0 324 . -47.163  -5.615  41.261   1.00 78.12 324 A 1 
ATOM 2490 C CA  . GLY A 0 324 . -47.601  -5.641  42.646   1.00 78.12 324 A 1 
ATOM 2491 C C   . GLY A 0 324 . -48.935  -6.362  42.786   1.00 78.12 324 A 1 
ATOM 2492 O O   . GLY A 0 324 . -49.925  -6.006  42.152   1.00 78.12 324 A 1 
ATOM 2493 N N   . ALA A 0 325 . -48.990  -7.365  43.656   1.00 73.92 325 A 1 
ATOM 2494 C CA  . ALA A 0 325 . -50.195  -8.116  43.970   1.00 73.92 325 A 1 
ATOM 2495 C C   . ALA A 0 325 . -50.479  -8.067  45.473   1.00 73.92 325 A 1 
ATOM 2496 C CB  . ALA A 0 325 . -50.056  -9.547  43.442   1.00 73.92 325 A 1 
ATOM 2497 O O   . ALA A 0 325 . -49.637  -8.407  46.303   1.00 73.92 325 A 1 
ATOM 2498 N N   . GLN A 0 326 . -51.699  -7.680  45.826   1.00 77.04 326 A 1 
ATOM 2499 C CA  . GLN A 0 326 . -52.195  -7.629  47.190   1.00 77.04 326 A 1 
ATOM 2500 C C   . GLN A 0 326 . -53.480  -8.449  47.313   1.00 77.04 326 A 1 
ATOM 2501 C CB  . GLN A 0 326 . -52.370  -6.165  47.616   1.00 77.04 326 A 1 
ATOM 2502 O O   . GLN A 0 326 . -54.444  -8.258  46.576   1.00 77.04 326 A 1 
ATOM 2503 C CG  . GLN A 0 326 . -52.851  -6.058  49.070   1.00 77.04 326 A 1 
ATOM 2504 C CD  . GLN A 0 326 . -52.798  -4.629  49.595   1.00 77.04 326 A 1 
ATOM 2505 N NE2 . GLN A 0 326 . -53.855  -4.125  50.189   1.00 77.04 326 A 1 
ATOM 2506 O OE1 . GLN A 0 326 . -51.790  -3.947  49.540   1.00 77.04 326 A 1 
ATOM 2507 N N   . ALA A 0 327 . -53.515  -9.348  48.289   1.00 69.89 327 A 1 
ATOM 2508 C CA  . ALA A 0 327 . -54.696  -10.113 48.655   1.00 69.89 327 A 1 
ATOM 2509 C C   . ALA A 0 327 . -54.955  -9.971  50.152   1.00 69.89 327 A 1 
ATOM 2510 C CB  . ALA A 0 327 . -54.505  -11.571 48.228   1.00 69.89 327 A 1 
ATOM 2511 O O   . ALA A 0 327 . -54.019  -10.024 50.948   1.00 69.89 327 A 1 
ATOM 2512 N N   . TRP A 0 328 . -56.215  -9.803  50.533   1.00 75.72 328 A 1 
ATOM 2513 C CA  . TRP A 0 328 . -56.640  -9.771  51.929   1.00 75.72 328 A 1 
ATOM 2514 C C   . TRP A 0 328 . -57.958  -10.523 52.101   1.00 75.72 328 A 1 
ATOM 2515 C CB  . TRP A 0 328 . -56.719  -8.322  52.429   1.00 75.72 328 A 1 
ATOM 2516 O O   . TRP A 0 328 . -58.787  -10.550 51.187   1.00 75.72 328 A 1 
ATOM 2517 C CG  . TRP A 0 328 . -57.653  -7.406  51.692   1.00 75.72 328 A 1 
ATOM 2518 C CD1 . TRP A 0 328 . -57.335  -6.665  50.607   1.00 75.72 328 A 1 
ATOM 2519 C CD2 . TRP A 0 328 . -59.065  -7.143  51.957   1.00 75.72 328 A 1 
ATOM 2520 C CE2 . TRP A 0 328 . -59.530  -6.187  51.004   1.00 75.72 328 A 1 
ATOM 2521 C CE3 . TRP A 0 328 . -60.007  -7.633  52.888   1.00 75.72 328 A 1 
ATOM 2522 N NE1 . TRP A 0 328 . -58.427  -5.912  50.221   1.00 75.72 328 A 1 
ATOM 2523 C CH2 . TRP A 0 328 . -61.778  -6.270  51.898   1.00 75.72 328 A 1 
ATOM 2524 C CZ2 . TRP A 0 328 . -60.864  -5.750  50.966   1.00 75.72 328 A 1 
ATOM 2525 C CZ3 . TRP A 0 328 . -61.348  -7.206  52.857   1.00 75.72 328 A 1 
ATOM 2526 N N   . GLY A 0 329 . -58.138  -11.138 53.268   1.00 72.52 329 A 1 
ATOM 2527 C CA  . GLY A 0 329 . -59.322  -11.923 53.598   1.00 72.52 329 A 1 
ATOM 2528 C C   . GLY A 0 329 . -59.658  -11.866 55.082   1.00 72.52 329 A 1 
ATOM 2529 O O   . GLY A 0 329 . -58.775  -11.656 55.919   1.00 72.52 329 A 1 
ATOM 2530 N N   . LYS A 0 330 . -60.948  -12.019 55.380   1.00 64.57 330 A 1 
ATOM 2531 C CA  . LYS A 0 330 . -61.460  -12.273 56.726   1.00 64.57 330 A 1 
ATOM 2532 C C   . LYS A 0 330 . -62.243  -13.572 56.698   1.00 64.57 330 A 1 
ATOM 2533 C CB  . LYS A 0 330 . -62.352  -11.133 57.226   1.00 64.57 330 A 1 
ATOM 2534 O O   . LYS A 0 330 . -63.203  -13.631 55.928   1.00 64.57 330 A 1 
ATOM 2535 C CG  . LYS A 0 330 . -61.629  -9.787  57.186   1.00 64.57 330 A 1 
ATOM 2536 C CD  . LYS A 0 330 . -62.363  -8.779  58.064   1.00 64.57 330 A 1 
ATOM 2537 C CE  . LYS A 0 330 . -61.631  -7.444  57.980   1.00 64.57 330 A 1 
ATOM 2538 N NZ  . LYS A 0 330 . -61.873  -6.650  59.198   1.00 64.57 330 A 1 
ATOM 2539 N N   . ASP A 0 331 . -61.811  -14.528 57.504   1.00 60.20 331 A 1 
ATOM 2540 C CA  . ASP A 0 331 . -62.529  -15.776 57.757   1.00 60.20 331 A 1 
ATOM 2541 C C   . ASP A 0 331 . -63.522  -15.541 58.906   1.00 60.20 331 A 1 
ATOM 2542 C CB  . ASP A 0 331 . -61.519  -16.885 58.065   1.00 60.20 331 A 1 
ATOM 2543 O O   . ASP A 0 331 . -63.182  -14.843 59.874   1.00 60.20 331 A 1 
ATOM 2544 C CG  . ASP A 0 331 . -62.096  -18.293 57.920   1.00 60.20 331 A 1 
ATOM 2545 O OD1 . ASP A 0 331 . -63.291  -18.442 58.234   1.00 60.20 331 A 1 
ATOM 2546 O OD2 . ASP A 0 331 . -61.294  -19.164 57.504   1.00 60.20 331 A 1 
ATOM 2547 N N   . ARG A 0 332 . -64.771  -15.991 58.764   1.00 50.81 332 A 1 
ATOM 2548 C CA  . ARG A 0 332 . -65.796  -15.875 59.814   1.00 50.81 332 A 1 
ATOM 2549 C C   . ARG A 0 332 . -66.559  -17.177 59.978   1.00 50.81 332 A 1 
ATOM 2550 C CB  . ARG A 0 332 . -66.749  -14.705 59.561   1.00 50.81 332 A 1 
ATOM 2551 O O   . ARG A 0 332 . -67.785  -17.210 59.800   1.00 50.81 332 A 1 
ATOM 2552 C CG  . ARG A 0 332 . -66.055  -13.350 59.665   1.00 50.81 332 A 1 
ATOM 2553 C CD  . ARG A 0 332 . -67.109  -12.252 59.769   1.00 50.81 332 A 1 
ATOM 2554 N NE  . ARG A 0 332 . -67.954  -12.174 58.566   1.00 50.81 332 A 1 
ATOM 2555 N NH1 . ARG A 0 332 . -69.530  -10.781 59.457   1.00 50.81 332 A 1 
ATOM 2556 N NH2 . ARG A 0 332 . -69.590  -11.223 57.314   1.00 50.81 332 A 1 
ATOM 2557 C CZ  . ARG A 0 332 . -69.018  -11.416 58.447   1.00 50.81 332 A 1 
ATOM 2558 N N   . ASP A 0 333 . -65.871  -18.196 60.449   1.00 51.82 333 A 1 
ATOM 2559 C CA  . ASP A 0 333 . -66.474  -19.457 60.817   1.00 51.82 333 A 1 
ATOM 2560 C C   . ASP A 0 333 . -67.382  -19.289 62.058   1.00 51.82 333 A 1 
ATOM 2561 C CB  . ASP A 0 333 . -65.376  -20.523 61.001   1.00 51.82 333 A 1 
ATOM 2562 O O   . ASP A 0 333 . -67.062  -18.693 63.097   1.00 51.82 333 A 1 
ATOM 2563 C CG  . ASP A 0 333 . -65.031  -21.352 59.771   1.00 51.82 333 A 1 
ATOM 2564 O OD1 . ASP A 0 333 . -65.977  -21.572 58.980   1.00 51.82 333 A 1 
ATOM 2565 O OD2 . ASP A 0 333 . -63.975  -22.028 59.801   1.00 51.82 333 A 1 
ATOM 2566 N N   . VAL A 0 334 . -68.604  -19.828 61.964   1.00 44.67 334 A 1 
ATOM 2567 C CA  . VAL A 0 334 . -69.519  -19.924 63.112   1.00 44.67 334 A 1 
ATOM 2568 C C   . VAL A 0 334 . -69.409  -21.315 63.722   1.00 44.67 334 A 1 
ATOM 2569 C CB  . VAL A 0 334 . -70.978  -19.567 62.762   1.00 44.67 334 A 1 
ATOM 2570 O O   . VAL A 0 334 . -70.006  -22.269 63.217   1.00 44.67 334 A 1 
ATOM 2571 C CG1 . VAL A 0 334 . -71.846  -19.646 64.036   1.00 44.67 334 A 1 
ATOM 2572 C CG2 . VAL A 0 334 . -71.096  -18.141 62.213   1.00 44.67 334 A 1 
ATOM 2573 N N   . TYR A 0 335 . -68.751  -21.441 64.879   1.00 39.40 335 A 1 
ATOM 2574 C CA  . TYR A 0 335 . -68.716  -22.711 65.610   1.00 39.40 335 A 1 
ATOM 2575 C C   . TYR A 0 335 . -70.102  -23.058 66.193   1.00 39.40 335 A 1 
ATOM 2576 C CB  . TYR A 0 335 . -67.598  -22.722 66.661   1.00 39.40 335 A 1 
ATOM 2577 O O   . TYR A 0 335 . -70.519  -22.599 67.263   1.00 39.40 335 A 1 
ATOM 2578 C CG  . TYR A 0 335 . -67.179  -24.130 67.054   1.00 39.40 335 A 1 
ATOM 2579 C CD1 . TYR A 0 335 . -67.731  -24.763 68.187   1.00 39.40 335 A 1 
ATOM 2580 C CD2 . TYR A 0 335 . -66.233  -24.810 66.263   1.00 39.40 335 A 1 
ATOM 2581 C CE1 . TYR A 0 335 . -67.325  -26.069 68.533   1.00 39.40 335 A 1 
ATOM 2582 C CE2 . TYR A 0 335 . -65.825  -26.112 66.604   1.00 39.40 335 A 1 
ATOM 2583 O OH  . TYR A 0 335 . -65.962  -27.996 68.077   1.00 39.40 335 A 1 
ATOM 2584 C CZ  . TYR A 0 335 . -66.368  -26.742 67.743   1.00 39.40 335 A 1 
ATOM 2585 N N   . GLY A 0 336 . -70.861  -23.880 65.464   1.00 41.93 336 A 1 
ATOM 2586 C CA  . GLY A 0 336 . -72.182  -24.357 65.862   1.00 41.93 336 A 1 
ATOM 2587 C C   . GLY A 0 336 . -72.113  -25.360 67.016   1.00 41.93 336 A 1 
ATOM 2588 O O   . GLY A 0 336 . -71.753  -26.520 66.826   1.00 41.93 336 A 1 
ATOM 2589 N N   . ALA A 0 337 . -72.539  -24.943 68.211   1.00 33.28 337 A 1 
ATOM 2590 C CA  . ALA A 0 337 . -72.796  -25.826 69.348   1.00 33.28 337 A 1 
ATOM 2591 C C   . ALA A 0 337 . -73.708  -27.004 68.935   1.00 33.28 337 A 1 
ATOM 2592 C CB  . ALA A 0 337 . -73.424  -24.988 70.473   1.00 33.28 337 A 1 
ATOM 2593 O O   . ALA A 0 337 . -74.916  -26.840 68.751   1.00 33.28 337 A 1 
ATOM 2594 N N   . SER A 0 338 . -73.136  -28.200 68.766   1.00 34.98 338 A 1 
ATOM 2595 C CA  . SER A 0 338 . -73.898  -29.386 68.362   1.00 34.98 338 A 1 
ATOM 2596 C C   . SER A 0 338 . -74.943  -29.775 69.424   1.00 34.98 338 A 1 
ATOM 2597 C CB  . SER A 0 338 . -72.971  -30.550 67.985   1.00 34.98 338 A 1 
ATOM 2598 O O   . SER A 0 338 . -74.662  -29.882 70.618   1.00 34.98 338 A 1 
ATOM 2599 O OG  . SER A 0 338 . -72.264  -31.061 69.097   1.00 34.98 338 A 1 
ATOM 2600 N N   . SER A 0 339 . -76.193  -29.966 68.990   1.00 36.26 339 A 1 
ATOM 2601 C CA  . SER A 0 339 . -77.319  -30.349 69.845   1.00 36.26 339 A 1 
ATOM 2602 C C   . SER A 0 339 . -77.239  -31.826 70.253   1.00 36.26 339 A 1 
ATOM 2603 C CB  . SER A 0 339 . -78.640  -30.060 69.126   1.00 36.26 339 A 1 
ATOM 2604 O O   . SER A 0 339 . -77.266  -32.722 69.409   1.00 36.26 339 A 1 
ATOM 2605 O OG  . SER A 0 339 . -78.679  -30.745 67.889   1.00 36.26 339 A 1 
ATOM 2606 N N   . TYR A 0 340 . -77.196  -32.073 71.560   1.00 28.21 340 A 1 
ATOM 2607 C CA  . TYR A 0 340 . -77.104  -33.388 72.194   1.00 28.21 340 A 1 
ATOM 2608 C C   . TYR A 0 340 . -78.421  -34.194 72.070   1.00 28.21 340 A 1 
ATOM 2609 C CB  . TYR A 0 340 . -76.715  -33.134 73.669   1.00 28.21 340 A 1 
ATOM 2610 O O   . TYR A 0 340 . -79.471  -33.752 72.530   1.00 28.21 340 A 1 
ATOM 2611 C CG  . TYR A 0 340 . -75.839  -34.175 74.340   1.00 28.21 340 A 1 
ATOM 2612 C CD1 . TYR A 0 340 . -76.404  -35.154 75.181   1.00 28.21 340 A 1 
ATOM 2613 C CD2 . TYR A 0 340 . -74.439  -34.091 74.202   1.00 28.21 340 A 1 
ATOM 2614 C CE1 . TYR A 0 340 . -75.568  -36.049 75.879   1.00 28.21 340 A 1 
ATOM 2615 C CE2 . TYR A 0 340 . -73.601  -34.977 74.906   1.00 28.21 340 A 1 
ATOM 2616 O OH  . TYR A 0 340 . -73.366  -36.809 76.443   1.00 28.21 340 A 1 
ATOM 2617 C CZ  . TYR A 0 340 . -74.166  -35.957 75.749   1.00 28.21 340 A 1 
ATOM 2618 N N   . GLY A 0 341 . -78.358  -35.409 71.509   1.00 31.22 341 A 1 
ATOM 2619 C CA  . GLY A 0 341 . -79.231  -36.535 71.885   1.00 31.22 341 A 1 
ATOM 2620 C C   . GLY A 0 341 . -80.689  -36.563 71.396   1.00 31.22 341 A 1 
ATOM 2621 O O   . GLY A 0 341 . -81.602  -36.675 72.211   1.00 31.22 341 A 1 
ATOM 2622 N N   . ALA A 0 342 . -80.936  -36.606 70.084   1.00 26.65 342 A 1 
ATOM 2623 C CA  . ALA A 0 342 . -82.210  -37.106 69.557   1.00 26.65 342 A 1 
ATOM 2624 C C   . ALA A 0 342 . -82.194  -38.646 69.505   1.00 26.65 342 A 1 
ATOM 2625 C CB  . ALA A 0 342 . -82.506  -36.458 68.199   1.00 26.65 342 A 1 
ATOM 2626 O O   . ALA A 0 342 . -81.778  -39.255 68.520   1.00 26.65 342 A 1 
ATOM 2627 N N   . VAL A 0 343 . -82.662  -39.294 70.574   1.00 26.19 343 A 1 
ATOM 2628 C CA  . VAL A 0 343 . -83.065  -40.708 70.532   1.00 26.19 343 A 1 
ATOM 2629 C C   . VAL A 0 343 . -84.311  -40.819 69.651   1.00 26.19 343 A 1 
ATOM 2630 C CB  . VAL A 0 343 . -83.285  -41.346 71.930   1.00 26.19 343 A 1 
ATOM 2631 O O   . VAL A 0 343 . -85.442  -40.623 70.092   1.00 26.19 343 A 1 
ATOM 2632 C CG1 . VAL A 0 343 . -82.302  -42.503 72.142   1.00 26.19 343 A 1 
ATOM 2633 C CG2 . VAL A 0 343 . -83.145  -40.371 73.107   1.00 26.19 343 A 1 
ATOM 2634 N N   . ALA A 0 344 . -84.095  -41.124 68.376   1.00 24.77 344 A 1 
ATOM 2635 C CA  . ALA A 0 344 . -85.129  -41.528 67.440   1.00 24.77 344 A 1 
ATOM 2636 C C   . ALA A 0 344 . -85.519  -42.991 67.711   1.00 24.77 344 A 1 
ATOM 2637 C CB  . ALA A 0 344 . -84.598  -41.302 66.015   1.00 24.77 344 A 1 
ATOM 2638 O O   . ALA A 0 344 . -84.946  -43.911 67.139   1.00 24.77 344 A 1 
ATOM 2639 N N   . SER A 0 345 . -86.497  -43.237 68.588   1.00 30.04 345 A 1 
ATOM 2640 C CA  . SER A 0 345 . -87.261  -44.491 68.519   1.00 30.04 345 A 1 
ATOM 2641 C C   . SER A 0 345 . -88.702  -44.328 69.015   1.00 30.04 345 A 1 
ATOM 2642 C CB  . SER A 0 345 . -86.536  -45.681 69.169   1.00 30.04 345 A 1 
ATOM 2643 O O   . SER A 0 345 . -88.990  -44.180 70.197   1.00 30.04 345 A 1 
ATOM 2644 O OG  . SER A 0 345 . -86.285  -45.486 70.541   1.00 30.04 345 A 1 
ATOM 2645 N N   . ALA A 0 346 . -89.607  -44.326 68.036   1.00 29.33 346 A 1 
ATOM 2646 C CA  . ALA A 0 346 . -90.894  -45.013 68.041   1.00 29.33 346 A 1 
ATOM 2647 C C   . ALA A 0 346 . -91.663  -45.116 69.379   1.00 29.33 346 A 1 
ATOM 2648 C CB  . ALA A 0 346 . -90.646  -46.392 67.411   1.00 29.33 346 A 1 
ATOM 2649 O O   . ALA A 0 346 . -91.644  -46.146 70.049   1.00 29.33 346 A 1 
ATOM 2650 N N   . LYS A 0 347 . -92.505  -44.115 69.661   1.00 30.55 347 A 1 
ATOM 2651 C CA  . LYS A 0 347 . -93.842  -44.352 70.230   1.00 30.55 347 A 1 
ATOM 2652 C C   . LYS A 0 347 . -94.881  -43.545 69.458   1.00 30.55 347 A 1 
ATOM 2653 C CB  . LYS A 0 347 . -93.906  -44.117 71.751   1.00 30.55 347 A 1 
ATOM 2654 O O   . LYS A 0 347 . -95.237  -42.429 69.819   1.00 30.55 347 A 1 
ATOM 2655 C CG  . LYS A 0 347 . -93.414  -45.346 72.533   1.00 30.55 347 A 1 
ATOM 2656 C CD  . LYS A 0 347 . -93.777  -45.264 74.019   1.00 30.55 347 A 1 
ATOM 2657 C CE  . LYS A 0 347 . -93.264  -46.522 74.729   1.00 30.55 347 A 1 
ATOM 2658 N NZ  . LYS A 0 347 . -93.612  -46.519 76.172   1.00 30.55 347 A 1 
ATOM 2659 N N   . ASP A 0 348 . -95.358  -44.164 68.384   1.00 29.29 348 A 1 
ATOM 2660 C CA  . ASP A 0 348 . -96.687  -43.936 67.829   1.00 29.29 348 A 1 
ATOM 2661 C C   . ASP A 0 348 . -97.711  -44.304 68.919   1.00 29.29 348 A 1 
ATOM 2662 C CB  . ASP A 0 348 . -96.810  -44.809 66.564   1.00 29.29 348 A 1 
ATOM 2663 O O   . ASP A 0 348 . -97.925  -45.477 69.229   1.00 29.29 348 A 1 
ATOM 2664 C CG  . ASP A 0 348 . -98.080  -44.568 65.740   1.00 29.29 348 A 1 
ATOM 2665 O OD1 . ASP A 0 348 . -98.882  -43.683 66.122   1.00 29.29 348 A 1 
ATOM 2666 O OD2 . ASP A 0 348 . -98.233  -45.267 64.715   1.00 29.29 348 A 1 
ATOM 2667 N N   . ALA A 0 349 . -98.253  -43.296 69.603   1.00 29.33 349 A 1 
ATOM 2668 C CA  . ALA A 0 349 . -99.269  -43.468 70.631   1.00 29.33 349 A 1 
ATOM 2669 C C   . ALA A 0 349 . -100.462 -42.549 70.349   1.00 29.33 349 A 1 
ATOM 2670 C CB  . ALA A 0 349 . -98.660  -43.292 72.027   1.00 29.33 349 A 1 
ATOM 2671 O O   . ALA A 0 349 . -100.551 -41.412 70.803   1.00 29.33 349 A 1 
ATOM 2672 N N   . SER A 0 350 . -101.438 -43.136 69.660   1.00 35.12 350 A 1 
ATOM 2673 C CA  . SER A 0 350 . -102.865 -42.811 69.708   1.00 35.12 350 A 1 
ATOM 2674 C C   . SER A 0 350 . -103.335 -41.500 69.061   1.00 35.12 350 A 1 
ATOM 2675 C CB  . SER A 0 350 . -103.425 -43.029 71.122   1.00 35.12 350 A 1 
ATOM 2676 O O   . SER A 0 350 . -103.624 -40.497 69.708   1.00 35.12 350 A 1 
ATOM 2677 O OG  . SER A 0 350 . -102.987 -42.071 72.061   1.00 35.12 350 A 1 
ATOM 2678 N N   . LYS A 0 351 . -103.671 -41.616 67.771   1.00 30.67 351 A 1 
ATOM 2679 C CA  . LYS A 0 351 . -104.948 -41.085 67.271   1.00 30.67 351 A 1 
ATOM 2680 C C   . LYS A 0 351 . -106.088 -41.596 68.167   1.00 30.67 351 A 1 
ATOM 2681 C CB  . LYS A 0 351 . -105.205 -41.590 65.836   1.00 30.67 351 A 1 
ATOM 2682 O O   . LYS A 0 351 . -106.409 -42.783 68.126   1.00 30.67 351 A 1 
ATOM 2683 C CG  . LYS A 0 351 . -104.460 -40.829 64.735   1.00 30.67 351 A 1 
ATOM 2684 C CD  . LYS A 0 351 . -104.845 -41.404 63.361   1.00 30.67 351 A 1 
ATOM 2685 C CE  . LYS A 0 351 . -104.125 -40.644 62.243   1.00 30.67 351 A 1 
ATOM 2686 N NZ  . LYS A 0 351 . -104.412 -41.221 60.905   1.00 30.67 351 A 1 
ATOM 2687 N N   . LYS A 0 352 . -106.739 -40.719 68.935   1.00 34.68 352 A 1 
ATOM 2688 C CA  . LYS A 0 352 . -108.029 -41.015 69.577   1.00 34.68 352 A 1 
ATOM 2689 C C   . LYS A 0 352 . -108.984 -39.828 69.434   1.00 34.68 352 A 1 
ATOM 2690 C CB  . LYS A 0 352 . -107.816 -41.468 71.039   1.00 34.68 352 A 1 
ATOM 2691 O O   . LYS A 0 352 . -108.822 -38.810 70.088   1.00 34.68 352 A 1 
ATOM 2692 C CG  . LYS A 0 352 . -108.935 -42.410 71.527   1.00 34.68 352 A 1 
ATOM 2693 C CD  . LYS A 0 352 . -108.659 -42.919 72.952   1.00 34.68 352 A 1 
ATOM 2694 C CE  . LYS A 0 352 . -109.688 -43.975 73.384   1.00 34.68 352 A 1 
ATOM 2695 N NZ  . LYS A 0 352 . -109.401 -44.492 74.748   1.00 34.68 352 A 1 
ATOM 2696 N N   . GLY A 0 353 . -109.990 -40.019 68.578   1.00 30.86 353 A 1 
ATOM 2697 C CA  . GLY A 0 353 . -111.345 -39.495 68.767   1.00 30.86 353 A 1 
ATOM 2698 C C   . GLY A 0 353 . -111.574 -37.998 68.570   1.00 30.86 353 A 1 
ATOM 2699 O O   . GLY A 0 353 . -111.919 -37.310 69.522   1.00 30.86 353 A 1 
ATOM 2700 N N   . TYR A 0 354 . -111.517 -37.538 67.320   1.00 30.38 354 A 1 
ATOM 2701 C CA  . TYR A 0 354 . -112.359 -36.436 66.839   1.00 30.38 354 A 1 
ATOM 2702 C C   . TYR A 0 354 . -113.479 -37.037 65.972   1.00 30.38 354 A 1 
ATOM 2703 C CB  . TYR A 0 354 . -111.523 -35.365 66.117   1.00 30.38 354 A 1 
ATOM 2704 O O   . TYR A 0 354 . -113.282 -38.085 65.358   1.00 30.38 354 A 1 
ATOM 2705 C CG  . TYR A 0 354 . -111.610 -33.991 66.760   1.00 30.38 354 A 1 
ATOM 2706 C CD1 . TYR A 0 354 . -112.436 -32.994 66.203   1.00 30.38 354 A 1 
ATOM 2707 C CD2 . TYR A 0 354 . -110.862 -33.712 67.921   1.00 30.38 354 A 1 
ATOM 2708 C CE1 . TYR A 0 354 . -112.503 -31.719 66.799   1.00 30.38 354 A 1 
ATOM 2709 C CE2 . TYR A 0 354 . -110.922 -32.436 68.515   1.00 30.38 354 A 1 
ATOM 2710 O OH  . TYR A 0 354 . -111.804 -30.199 68.513   1.00 30.38 354 A 1 
ATOM 2711 C CZ  . TYR A 0 354 . -111.742 -31.435 67.951   1.00 30.38 354 A 1 
ATOM 2712 N N   . GLY A 0 355 . -114.658 -36.416 66.009   1.00 33.09 355 A 1 
ATOM 2713 C CA  . GLY A 0 355 . -115.968 -36.970 65.646   1.00 33.09 355 A 1 
ATOM 2714 C C   . GLY A 0 355 . -116.052 -37.862 64.401   1.00 33.09 355 A 1 
ATOM 2715 O O   . GLY A 0 355 . -115.581 -37.525 63.319   1.00 33.09 355 A 1 
ATOM 2716 N N   . ALA A 0 356 . -116.745 -38.989 64.567   1.00 31.37 356 A 1 
ATOM 2717 C CA  . ALA A 0 356 . -117.206 -39.834 63.479   1.00 31.37 356 A 1 
ATOM 2718 C C   . ALA A 0 356 . -118.460 -39.217 62.838   1.00 31.37 356 A 1 
ATOM 2719 C CB  . ALA A 0 356 . -117.470 -41.241 64.038   1.00 31.37 356 A 1 
ATOM 2720 O O   . ALA A 0 356 . -119.565 -39.361 63.356   1.00 31.37 356 A 1 
ATOM 2721 N N   . SER A 0 357 . -118.296 -38.573 61.688   1.00 33.03 357 A 1 
ATOM 2722 C CA  . SER A 0 357 . -119.363 -38.433 60.699   1.00 33.03 357 A 1 
ATOM 2723 C C   . SER A 0 357 . -118.794 -38.757 59.321   1.00 33.03 357 A 1 
ATOM 2724 C CB  . SER A 0 357 . -120.075 -37.076 60.765   1.00 33.03 357 A 1 
ATOM 2725 O O   . SER A 0 357 . -118.004 -38.025 58.731   1.00 33.03 357 A 1 
ATOM 2726 O OG  . SER A 0 357 . -119.177 -35.997 60.636   1.00 33.03 357 A 1 
ATOM 2727 N N   . ALA A 0 358 . -119.178 -39.932 58.832   1.00 30.66 358 A 1 
ATOM 2728 C CA  . ALA A 0 358 . -119.007 -40.319 57.449   1.00 30.66 358 A 1 
ATOM 2729 C C   . ALA A 0 358 . -119.959 -39.464 56.603   1.00 30.66 358 A 1 
ATOM 2730 C CB  . ALA A 0 358 . -119.300 -41.823 57.340   1.00 30.66 358 A 1 
ATOM 2731 O O   . ALA A 0 358 . -121.170 -39.675 56.628   1.00 30.66 358 A 1 
ATOM 2732 N N   . ALA A 0 359 . -119.405 -38.499 55.874   1.00 34.88 359 A 1 
ATOM 2733 C CA  . ALA A 0 359 . -120.080 -37.821 54.779   1.00 34.88 359 A 1 
ATOM 2734 C C   . ALA A 0 359 . -119.335 -38.148 53.480   1.00 34.88 359 A 1 
ATOM 2735 C CB  . ALA A 0 359 . -120.229 -36.329 55.066   1.00 34.88 359 A 1 
ATOM 2736 O O   . ALA A 0 359 . -118.249 -37.667 53.174   1.00 34.88 359 A 1 
ATOM 2737 N N   . GLN A 0 360 . -119.964 -39.086 52.799   1.00 29.42 360 A 1 
ATOM 2738 C CA  . GLN A 0 360 . -119.841 -39.543 51.432   1.00 29.42 360 A 1 
ATOM 2739 C C   . GLN A 0 360 . -119.660 -38.410 50.398   1.00 29.42 360 A 1 
ATOM 2740 C CB  . GLN A 0 360 . -121.200 -40.253 51.284   1.00 29.42 360 A 1 
ATOM 2741 O O   . GLN A 0 360 . -120.423 -37.453 50.381   1.00 29.42 360 A 1 
ATOM 2742 C CG  . GLN A 0 360 . -121.481 -41.137 50.075   1.00 29.42 360 A 1 
ATOM 2743 C CD  . GLN A 0 360 . -122.870 -41.776 50.200   1.00 29.42 360 A 1 
ATOM 2744 N NE2 . GLN A 0 360 . -123.289 -42.565 49.239   1.00 29.42 360 A 1 
ATOM 2745 O OE1 . GLN A 0 360 . -123.606 -41.599 51.158   1.00 29.42 360 A 1 
ATOM 2746 N N   . GLY A 0 361 . -118.703 -38.609 49.485   1.00 28.02 361 A 1 
ATOM 2747 C CA  . GLY A 0 361 . -118.830 -38.302 48.055   1.00 28.02 361 A 1 
ATOM 2748 C C   . GLY A 0 361 . -118.847 -36.838 47.599   1.00 28.02 361 A 1 
ATOM 2749 O O   . GLY A 0 361 . -119.878 -36.177 47.628   1.00 28.02 361 A 1 
ATOM 2750 N N   . SER A 0 362 . -117.762 -36.401 46.954   1.00 33.28 362 A 1 
ATOM 2751 C CA  . SER A 0 362 . -117.887 -35.665 45.690   1.00 33.28 362 A 1 
ATOM 2752 C C   . SER A 0 362 . -116.658 -35.844 44.807   1.00 33.28 362 A 1 
ATOM 2753 C CB  . SER A 0 362 . -118.236 -34.186 45.857   1.00 33.28 362 A 1 
ATOM 2754 O O   . SER A 0 362 . -115.510 -35.751 45.225   1.00 33.28 362 A 1 
ATOM 2755 O OG  . SER A 0 362 . -119.643 -34.077 45.855   1.00 33.28 362 A 1 
ATOM 2756 N N   . GLN A 0 363 . -116.990 -36.168 43.571   1.00 27.14 363 A 1 
ATOM 2757 C CA  . GLN A 0 363 . -116.204 -36.588 42.431   1.00 27.14 363 A 1 
ATOM 2758 C C   . GLN A 0 363 . -116.115 -35.391 41.485   1.00 27.14 363 A 1 
ATOM 2759 C CB  . GLN A 0 363 . -117.067 -37.726 41.829   1.00 27.14 363 A 1 
ATOM 2760 O O   . GLN A 0 363 . -117.158 -35.038 40.968   1.00 27.14 363 A 1 
ATOM 2761 C CG  . GLN A 0 363 . -116.839 -38.142 40.369   1.00 27.14 363 A 1 
ATOM 2762 C CD  . GLN A 0 363 . -118.043 -38.937 39.864   1.00 27.14 363 A 1 
ATOM 2763 N NE2 . GLN A 0 363 . -118.741 -38.464 38.855   1.00 27.14 363 A 1 
ATOM 2764 O OE1 . GLN A 0 363 . -118.398 -39.977 40.391   1.00 27.14 363 A 1 
ATOM 2765 N N   . TYR A 0 364 . -114.932 -34.819 41.237   1.00 33.60 364 A 1 
ATOM 2766 C CA  . TYR A 0 364 . -114.553 -33.992 40.065   1.00 33.60 364 A 1 
ATOM 2767 C C   . TYR A 0 364 . -113.011 -33.899 40.105   1.00 33.60 364 A 1 
ATOM 2768 C CB  . TYR A 0 364 . -115.197 -32.584 40.124   1.00 33.60 364 A 1 
ATOM 2769 O O   . TYR A 0 364 . -112.466 -33.490 41.121   1.00 33.60 364 A 1 
ATOM 2770 C CG  . TYR A 0 364 . -116.682 -32.531 39.772   1.00 33.60 364 A 1 
ATOM 2771 C CD1 . TYR A 0 364 . -117.098 -32.781 38.449   1.00 33.60 364 A 1 
ATOM 2772 C CD2 . TYR A 0 364 . -117.653 -32.311 40.775   1.00 33.60 364 A 1 
ATOM 2773 C CE1 . TYR A 0 364 . -118.469 -32.868 38.136   1.00 33.60 364 A 1 
ATOM 2774 C CE2 . TYR A 0 364 . -119.025 -32.431 40.473   1.00 33.60 364 A 1 
ATOM 2775 O OH  . TYR A 0 364 . -120.759 -32.836 38.868   1.00 33.60 364 A 1 
ATOM 2776 C CZ  . TYR A 0 364 . -119.435 -32.718 39.156   1.00 33.60 364 A 1 
ATOM 2777 N N   . GLY A 0 365 . -112.221 -34.455 39.181   1.00 30.40 365 A 1 
ATOM 2778 C CA  . GLY A 0 365 . -112.082 -34.115 37.756   1.00 30.40 365 A 1 
ATOM 2779 C C   . GLY A 0 365 . -110.620 -33.663 37.547   1.00 30.40 365 A 1 
ATOM 2780 O O   . GLY A 0 365 . -110.251 -32.582 37.974   1.00 30.40 365 A 1 
ATOM 2781 N N   . ALA A 0 366 . -109.697 -34.571 37.222   1.00 27.64 366 A 1 
ATOM 2782 C CA  . ALA A 0 366 . -109.209 -34.840 35.863   1.00 27.64 366 A 1 
ATOM 2783 C C   . ALA A 0 366 . -108.356 -33.705 35.245   1.00 27.64 366 A 1 
ATOM 2784 C CB  . ALA A 0 366 . -110.356 -35.295 34.945   1.00 27.64 366 A 1 
ATOM 2785 O O   . ALA A 0 366 . -108.891 -32.807 34.609   1.00 27.64 366 A 1 
ATOM 2786 N N   . HIS A 0 367 . -107.023 -33.824 35.332   1.00 32.90 367 A 1 
ATOM 2787 C CA  . HIS A 0 367 . -106.126 -33.469 34.225   1.00 32.90 367 A 1 
ATOM 2788 C C   . HIS A 0 367 . -104.831 -34.303 34.285   1.00 32.90 367 A 1 
ATOM 2789 C CB  . HIS A 0 367 . -105.833 -31.964 34.142   1.00 32.90 367 A 1 
ATOM 2790 O O   . HIS A 0 367 . -104.243 -34.506 35.345   1.00 32.90 367 A 1 
ATOM 2791 C CG  . HIS A 0 367 . -105.173 -31.592 32.834   1.00 32.90 367 A 1 
ATOM 2792 C CD2 . HIS A 0 367 . -105.749 -31.600 31.590   1.00 32.90 367 A 1 
ATOM 2793 N ND1 . HIS A 0 367 . -103.859 -31.218 32.664   1.00 32.90 367 A 1 
ATOM 2794 C CE1 . HIS A 0 367 . -103.652 -30.998 31.355   1.00 32.90 367 A 1 
ATOM 2795 N NE2 . HIS A 0 367 . -104.774 -31.228 30.661   1.00 32.90 367 A 1 
ATOM 2796 N N   . GLN A 0 368 . -104.475 -34.831 33.117   1.00 31.67 368 A 1 
ATOM 2797 C CA  . GLN A 0 368 . -103.403 -35.768 32.758   1.00 31.67 368 A 1 
ATOM 2798 C C   . GLN A 0 368 . -102.015 -35.282 33.217   1.00 31.67 368 A 1 
ATOM 2799 C CB  . GLN A 0 368 . -103.477 -35.861 31.229   1.00 31.67 368 A 1 
ATOM 2800 O O   . GLN A 0 368 . -101.739 -34.090 33.177   1.00 31.67 368 A 1 
ATOM 2801 C CG  . GLN A 0 368 . -104.714 -36.649 30.754   1.00 31.67 368 A 1 
ATOM 2802 C CD  . GLN A 0 368 . -105.109 -36.313 29.320   1.00 31.67 368 A 1 
ATOM 2803 N NE2 . GLN A 0 368 . -105.507 -37.279 28.524   1.00 31.67 368 A 1 
ATOM 2804 O OE1 . GLN A 0 368 . -105.118 -35.175 28.896   1.00 31.67 368 A 1 
ATOM 2805 N N   . THR A 0 369 . -101.132 -36.098 33.802   1.00 28.14 369 A 1 
ATOM 2806 C CA  . THR A 0 369 . -100.364 -37.253 33.277   1.00 28.14 369 A 1 
ATOM 2807 C C   . THR A 0 369 . -99.478  -36.970 32.053   1.00 28.14 369 A 1 
ATOM 2808 C CB  . THR A 0 369 . -101.109 -38.594 33.090   1.00 28.14 369 A 1 
ATOM 2809 O O   . THR A 0 369 . -99.939  -37.080 30.920   1.00 28.14 369 A 1 
ATOM 2810 C CG2 . THR A 0 369 . -102.014 -38.995 34.252   1.00 28.14 369 A 1 
ATOM 2811 O OG1 . THR A 0 369 . -101.854 -38.653 31.900   1.00 28.14 369 A 1 
ATOM 2812 N N   . THR A 0 370 . -98.174  -36.830 32.305   1.00 39.05 370 A 1 
ATOM 2813 C CA  . THR A 0 370 . -97.069  -37.285 31.434   1.00 39.05 370 A 1 
ATOM 2814 C C   . THR A 0 370 . -96.108  -38.040 32.371   1.00 39.05 370 A 1 
ATOM 2815 C CB  . THR A 0 370 . -96.371  -36.097 30.732   1.00 39.05 370 A 1 
ATOM 2816 O O   . THR A 0 370 . -95.542  -37.427 33.267   1.00 39.05 370 A 1 
ATOM 2817 C CG2 . THR A 0 370 . -95.543  -36.546 29.531   1.00 39.05 370 A 1 
ATOM 2818 O OG1 . THR A 0 370 . -97.319  -35.190 30.221   1.00 39.05 370 A 1 
ATOM 2819 N N   . LYS A 0 371 . -96.212  -39.377 32.513   1.00 31.35 371 A 1 
ATOM 2820 C CA  . LYS A 0 371 . -95.350  -40.420 31.889   1.00 31.35 371 A 1 
ATOM 2821 C C   . LYS A 0 371 . -93.869  -39.992 31.869   1.00 31.35 371 A 1 
ATOM 2822 C CB  . LYS A 0 371 . -95.864  -40.800 30.487   1.00 31.35 371 A 1 
ATOM 2823 O O   . LYS A 0 371 . -93.563  -39.008 31.219   1.00 31.35 371 A 1 
ATOM 2824 C CG  . LYS A 0 371 . -97.243  -41.487 30.514   1.00 31.35 371 A 1 
ATOM 2825 C CD  . LYS A 0 371 . -97.610  -42.019 29.120   1.00 31.35 371 A 1 
ATOM 2826 C CE  . LYS A 0 371 . -98.982  -42.705 29.123   1.00 31.35 371 A 1 
ATOM 2827 N NZ  . LYS A 0 371 . -99.328  -43.222 27.773   1.00 31.35 371 A 1 
ATOM 2828 N N   . HIS A 0 372 . -92.915  -40.609 32.571   1.00 31.88 372 A 1 
ATOM 2829 C CA  . HIS A 0 372 . -92.521  -42.026 32.710   1.00 31.88 372 A 1 
ATOM 2830 C C   . HIS A 0 372 . -92.089  -42.303 34.177   1.00 31.88 372 A 1 
ATOM 2831 C CB  . HIS A 0 372 . -91.313  -42.214 31.768   1.00 31.88 372 A 1 
ATOM 2832 O O   . HIS A 0 372 . -91.505  -41.425 34.795   1.00 31.88 372 A 1 
ATOM 2833 C CG  . HIS A 0 372 . -91.658  -42.384 30.306   1.00 31.88 372 A 1 
ATOM 2834 C CD2 . HIS A 0 372 . -92.074  -41.436 29.405   1.00 31.88 372 A 1 
ATOM 2835 N ND1 . HIS A 0 372 . -91.553  -43.570 29.619   1.00 31.88 372 A 1 
ATOM 2836 C CE1 . HIS A 0 372 . -91.919  -43.354 28.347   1.00 31.88 372 A 1 
ATOM 2837 N NE2 . HIS A 0 372 . -92.283  -42.076 28.178   1.00 31.88 372 A 1 
ATOM 2838 N N   . GLY A 0 373 . -92.498  -43.382 34.864   1.00 31.55 373 A 1 
ATOM 2839 C CA  . GLY A 0 373 . -91.977  -44.764 34.777   1.00 31.55 373 A 1 
ATOM 2840 C C   . GLY A 0 373 . -90.769  -44.932 35.726   1.00 31.55 373 A 1 
ATOM 2841 O O   . GLY A 0 373 . -89.791  -44.231 35.546   1.00 31.55 373 A 1 
ATOM 2842 N N   . GLY A 0 374 . -90.707  -45.765 36.767   1.00 28.20 374 A 1 
ATOM 2843 C CA  . GLY A 0 374 . -91.558  -46.841 37.270   1.00 28.20 374 A 1 
ATOM 2844 C C   . GLY A 0 374 . -90.674  -48.010 37.733   1.00 28.20 374 A 1 
ATOM 2845 O O   . GLY A 0 374 . -90.209  -48.738 36.877   1.00 28.20 374 A 1 
ATOM 2846 N N   . HIS A 0 375 . -90.471  -48.192 39.046   1.00 34.56 375 A 1 
ATOM 2847 C CA  . HIS A 0 375 . -90.036  -49.426 39.746   1.00 34.56 375 A 1 
ATOM 2848 C C   . HIS A 0 375 . -90.291  -49.193 41.258   1.00 34.56 375 A 1 
ATOM 2849 C CB  . HIS A 0 375 . -88.525  -49.696 39.533   1.00 34.56 375 A 1 
ATOM 2850 O O   . HIS A 0 375 . -89.880  -48.159 41.763   1.00 34.56 375 A 1 
ATOM 2851 C CG  . HIS A 0 375 . -88.136  -50.289 38.194   1.00 34.56 375 A 1 
ATOM 2852 C CD2 . HIS A 0 375 . -87.397  -49.687 37.207   1.00 34.56 375 A 1 
ATOM 2853 N ND1 . HIS A 0 375 . -88.458  -51.548 37.737   1.00 34.56 375 A 1 
ATOM 2854 C CE1 . HIS A 0 375 . -87.946  -51.689 36.502   1.00 34.56 375 A 1 
ATOM 2855 N NE2 . HIS A 0 375 . -87.286  -50.583 36.138   1.00 34.56 375 A 1 
ATOM 2856 N N   . GLY A 0 376 . -90.959  -50.006 42.083   1.00 31.53 376 A 1 
ATOM 2857 C CA  . GLY A 0 376 . -91.632  -51.294 41.927   1.00 31.53 376 A 1 
ATOM 2858 C C   . GLY A 0 376 . -91.591  -52.081 43.254   1.00 31.53 376 A 1 
ATOM 2859 O O   . GLY A 0 376 . -90.522  -52.553 43.608   1.00 31.53 376 A 1 
ATOM 2860 N N   . GLY A 0 377 . -92.755  -52.263 43.913   1.00 29.48 377 A 1 
ATOM 2861 C CA  . GLY A 0 377 . -93.073  -53.307 44.926   1.00 29.48 377 A 1 
ATOM 2862 C C   . GLY A 0 377 . -92.411  -53.150 46.308   1.00 29.48 377 A 1 
ATOM 2863 O O   . GLY A 0 377 . -91.344  -52.576 46.403   1.00 29.48 377 A 1 
ATOM 2864 N N   . TYR A 0 378 . -92.917  -53.602 47.462   1.00 30.78 378 A 1 
ATOM 2865 C CA  . TYR A 0 378 . -93.900  -54.603 47.937   1.00 30.78 378 A 1 
ATOM 2866 C C   . TYR A 0 378 . -93.908  -54.416 49.489   1.00 30.78 378 A 1 
ATOM 2867 C CB  . TYR A 0 378 . -93.377  -56.022 47.584   1.00 30.78 378 A 1 
ATOM 2868 O O   . TYR A 0 378 . -92.901  -53.998 50.041   1.00 30.78 378 A 1 
ATOM 2869 C CG  . TYR A 0 378 . -91.858  -56.115 47.446   1.00 30.78 378 A 1 
ATOM 2870 C CD1 . TYR A 0 378 . -91.269  -56.057 46.165   1.00 30.78 378 A 1 
ATOM 2871 C CD2 . TYR A 0 378 . -91.031  -56.082 48.587   1.00 30.78 378 A 1 
ATOM 2872 C CE1 . TYR A 0 378 . -89.881  -55.878 46.026   1.00 30.78 378 A 1 
ATOM 2873 C CE2 . TYR A 0 378 . -89.636  -55.933 48.452   1.00 30.78 378 A 1 
ATOM 2874 O OH  . TYR A 0 378 . -87.722  -55.628 47.027   1.00 30.78 378 A 1 
ATOM 2875 C CZ  . TYR A 0 378 . -89.061  -55.805 47.169   1.00 30.78 378 A 1 
ATOM 2876 N N   . GLY A 0 379 . -94.906  -54.667 50.338   1.00 33.11 379 A 1 
ATOM 2877 C CA  . GLY A 0 379 . -96.219  -55.283 50.267   1.00 33.11 379 A 1 
ATOM 2878 C C   . GLY A 0 379 . -96.607  -55.753 51.690   1.00 33.11 379 A 1 
ATOM 2879 O O   . GLY A 0 379 . -95.801  -56.372 52.365   1.00 33.11 379 A 1 
ATOM 2880 N N   . LYS A 0 380 . -97.860  -55.484 52.091   1.00 29.55 380 A 1 
ATOM 2881 C CA  . LYS A 0 380 . -98.778  -56.318 52.914   1.00 29.55 380 A 1 
ATOM 2882 C C   . LYS A 0 380 . -98.425  -56.766 54.355   1.00 29.55 380 A 1 
ATOM 2883 C CB  . LYS A 0 380 . -99.132  -57.585 52.112   1.00 29.55 380 A 1 
ATOM 2884 O O   . LYS A 0 380 . -97.662  -57.705 54.537   1.00 29.55 380 A 1 
ATOM 2885 C CG  . LYS A 0 380 . -99.768  -57.318 50.742   1.00 29.55 380 A 1 
ATOM 2886 C CD  . LYS A 0 380 . -100.232 -58.645 50.129   1.00 29.55 380 A 1 
ATOM 2887 C CE  . LYS A 0 380 . -100.909 -58.391 48.780   1.00 29.55 380 A 1 
ATOM 2888 N NZ  . LYS A 0 380 . -101.625 -59.600 48.304   1.00 29.55 380 A 1 
ATOM 2889 N N   . HIS A 0 381 . -99.215  -56.290 55.328   1.00 31.42 381 A 1 
ATOM 2890 C CA  . HIS A 0 381 . -100.195 -57.031 56.177   1.00 31.42 381 A 1 
ATOM 2891 C C   . HIS A 0 381 . -100.706 -56.064 57.275   1.00 31.42 381 A 1 
ATOM 2892 C CB  . HIS A 0 381 . -99.601  -58.287 56.850   1.00 31.42 381 A 1 
ATOM 2893 O O   . HIS A 0 381 . -99.903  -55.361 57.866   1.00 31.42 381 A 1 
ATOM 2894 C CG  . HIS A 0 381 . -99.926  -59.570 56.119   1.00 31.42 381 A 1 
ATOM 2895 C CD2 . HIS A 0 381 . -100.901 -60.477 56.444   1.00 31.42 381 A 1 
ATOM 2896 N ND1 . HIS A 0 381 . -99.272  -60.055 55.013   1.00 31.42 381 A 1 
ATOM 2897 C CE1 . HIS A 0 381 . -99.835  -61.229 54.677   1.00 31.42 381 A 1 
ATOM 2898 N NE2 . HIS A 0 381 . -100.852 -61.513 55.503   1.00 31.42 381 A 1 
ATOM 2899 N N   . GLY A 0 382 . -101.990 -55.888 57.602   1.00 27.09 382 A 1 
ATOM 2900 C CA  . GLY A 0 382 . -103.182 -56.685 57.323   1.00 27.09 382 A 1 
ATOM 2901 C C   . GLY A 0 382 . -103.563 -57.546 58.530   1.00 27.09 382 A 1 
ATOM 2902 O O   . GLY A 0 382 . -103.018 -58.632 58.641   1.00 27.09 382 A 1 
ATOM 2903 N N   . HIS A 0 383 . -104.462 -57.036 59.391   1.00 31.41 383 A 1 
ATOM 2904 C CA  . HIS A 0 383 . -105.428 -57.706 60.303   1.00 31.41 383 A 1 
ATOM 2905 C C   . HIS A 0 383 . -105.715 -56.760 61.493   1.00 31.41 383 A 1 
ATOM 2906 C CB  . HIS A 0 383 . -104.952 -59.082 60.816   1.00 31.41 383 A 1 
ATOM 2907 O O   . HIS A 0 383 . -104.783 -56.269 62.110   1.00 31.41 383 A 1 
ATOM 2908 C CG  . HIS A 0 383 . -105.132 -60.204 59.814   1.00 31.41 383 A 1 
ATOM 2909 C CD2 . HIS A 0 383 . -104.331 -61.306 59.665   1.00 31.41 383 A 1 
ATOM 2910 N ND1 . HIS A 0 383 . -106.125 -60.305 58.860   1.00 31.41 383 A 1 
ATOM 2911 C CE1 . HIS A 0 383 . -105.927 -61.435 58.164   1.00 31.41 383 A 1 
ATOM 2912 N NE2 . HIS A 0 383 . -104.851 -62.082 58.622   1.00 31.41 383 A 1 
ATOM 2913 N N   . GLY A 0 384 . -106.939 -56.367 61.857   1.00 27.51 384 A 1 
ATOM 2914 C CA  . GLY A 0 384 . -108.264 -56.959 61.649   1.00 27.51 384 A 1 
ATOM 2915 C C   . GLY A 0 384 . -108.826 -57.436 62.999   1.00 27.51 384 A 1 
ATOM 2916 O O   . GLY A 0 384 . -108.060 -58.000 63.768   1.00 27.51 384 A 1 
ATOM 2917 N N   . ILE A 0 385 . -110.147 -57.269 63.216   1.00 34.73 385 A 1 
ATOM 2918 C CA  . ILE A 0 385 . -111.007 -57.698 64.362   1.00 34.73 385 A 1 
ATOM 2919 C C   . ILE A 0 385 . -111.339 -56.519 65.319   1.00 34.73 385 A 1 
ATOM 2920 C CB  . ILE A 0 385 . -110.481 -58.989 65.057   1.00 34.73 385 A 1 
ATOM 2921 O O   . ILE A 0 385 . -110.474 -56.031 66.031   1.00 34.73 385 A 1 
ATOM 2922 C CG1 . ILE A 0 385 . -110.283 -60.158 64.050   1.00 34.73 385 A 1 
ATOM 2923 C CG2 . ILE A 0 385 . -111.432 -59.482 66.157   1.00 34.73 385 A 1 
ATOM 2924 C CD1 . ILE A 0 385 . -109.374 -61.276 64.573   1.00 34.73 385 A 1 
ATOM 2925 N N   . SER A 0 386 . -112.504 -55.847 65.202   1.00 30.79 386 A 1 
ATOM 2926 C CA  . SER A 0 386 . -113.884 -56.258 65.599   1.00 30.79 386 A 1 
ATOM 2927 C C   . SER A 0 386 . -113.998 -56.423 67.132   1.00 30.79 386 A 1 
ATOM 2928 C CB  . SER A 0 386 . -114.370 -57.486 64.821   1.00 30.79 386 A 1 
ATOM 2929 O O   . SER A 0 386 . -113.129 -57.023 67.731   1.00 30.79 386 A 1 
ATOM 2930 O OG  . SER A 0 386 . -115.749 -57.701 65.018   1.00 30.79 386 A 1 
ATOM 2931 N N   . SER A 0 387 . -114.983 -55.944 67.896   1.00 30.86 387 A 1 
ATOM 2932 C CA  . SER A 0 387 . -116.407 -55.705 67.651   1.00 30.86 387 A 1 
ATOM 2933 C C   . SER A 0 387 . -117.003 -54.915 68.831   1.00 30.86 387 A 1 
ATOM 2934 C CB  . SER A 0 387 . -117.204 -57.032 67.593   1.00 30.86 387 A 1 
ATOM 2935 O O   . SER A 0 387 . -116.545 -55.026 69.962   1.00 30.86 387 A 1 
ATOM 2936 O OG  . SER A 0 387 . -116.390 -58.189 67.683   1.00 30.86 387 A 1 
ATOM 2937 N N   . LYS A 0 388 . -118.069 -54.173 68.515   1.00 26.27 388 A 1 
ATOM 2938 C CA  . LYS A 0 388 . -119.196 -53.690 69.341   1.00 26.27 388 A 1 
ATOM 2939 C C   . LYS A 0 388 . -119.460 -54.389 70.688   1.00 26.27 388 A 1 
ATOM 2940 C CB  . LYS A 0 388 . -120.467 -53.988 68.519   1.00 26.27 388 A 1 
ATOM 2941 O O   . LYS A 0 388 . -119.451 -55.611 70.735   1.00 26.27 388 A 1 
ATOM 2942 C CG  . LYS A 0 388 . -120.664 -53.147 67.254   1.00 26.27 388 A 1 
ATOM 2943 C CD  . LYS A 0 388 . -121.829 -53.733 66.441   1.00 26.27 388 A 1 
ATOM 2944 C CE  . LYS A 0 388 . -122.219 -52.809 65.284   1.00 26.27 388 A 1 
ATOM 2945 N NZ  . LYS A 0 388 . -123.272 -53.420 64.433   1.00 26.27 388 A 1 
ATOM 2946 N N   . SER A 0 389 . -119.930 -53.597 71.664   1.00 33.69 389 A 1 
ATOM 2947 C CA  . SER A 0 389 . -121.073 -53.860 72.581   1.00 33.69 389 A 1 
ATOM 2948 C C   . SER A 0 389 . -120.966 -52.896 73.779   1.00 33.69 389 A 1 
ATOM 2949 C CB  . SER A 0 389 . -121.078 -55.311 73.078   1.00 33.69 389 A 1 
ATOM 2950 O O   . SER A 0 389 . -119.989 -52.945 74.509   1.00 33.69 389 A 1 
ATOM 2951 O OG  . SER A 0 389 . -122.091 -55.525 74.025   1.00 33.69 389 A 1 
ATOM 2952 N N   . GLN A 0 390 . -121.752 -51.817 73.823   1.00 28.34 390 A 1 
ATOM 2953 C CA  . GLN A 0 390 . -123.021 -51.687 74.562   1.00 28.34 390 A 1 
ATOM 2954 C C   . GLN A 0 390 . -122.900 -51.544 76.093   1.00 28.34 390 A 1 
ATOM 2955 C CB  . GLN A 0 390 . -124.094 -52.735 74.201   1.00 28.34 390 A 1 
ATOM 2956 O O   . GLN A 0 390 . -122.386 -52.410 76.787   1.00 28.34 390 A 1 
ATOM 2957 C CG  . GLN A 0 390 . -124.835 -52.489 72.874   1.00 28.34 390 A 1 
ATOM 2958 C CD  . GLN A 0 390 . -126.343 -52.274 73.044   1.00 28.34 390 A 1 
ATOM 2959 N NE2 . GLN A 0 390 . -126.981 -51.519 72.178   1.00 28.34 390 A 1 
ATOM 2960 O OE1 . GLN A 0 390 . -126.994 -52.769 73.940   1.00 28.34 390 A 1 
ATOM 2961 N N   . GLN A 0 391 . -123.568 -50.479 76.546   1.00 28.71 391 A 1 
ATOM 2962 C CA  . GLN A 0 391 . -124.433 -50.395 77.724   1.00 28.71 391 A 1 
ATOM 2963 C C   . GLN A 0 391 . -123.888 -49.762 79.016   1.00 28.71 391 A 1 
ATOM 2964 C CB  . GLN A 0 391 . -125.249 -51.679 77.935   1.00 28.71 391 A 1 
ATOM 2965 O O   . GLN A 0 391 . -122.908 -50.174 79.623   1.00 28.71 391 A 1 
ATOM 2966 C CG  . GLN A 0 391 . -126.566 -51.401 78.669   1.00 28.71 391 A 1 
ATOM 2967 C CD  . GLN A 0 391 . -127.480 -52.616 78.658   1.00 28.71 391 A 1 
ATOM 2968 N NE2 . GLN A 0 391 . -127.830 -53.154 79.804   1.00 28.71 391 A 1 
ATOM 2969 O OE1 . GLN A 0 391 . -127.904 -53.091 77.621   1.00 28.71 391 A 1 
ATOM 2970 N N   . TYR A 0 392 . -124.644 -48.733 79.403   1.00 25.77 392 A 1 
ATOM 2971 C CA  . TYR A 0 392 . -124.686 -48.005 80.662   1.00 25.77 392 A 1 
ATOM 2972 C C   . TYR A 0 392 . -124.986 -48.905 81.874   1.00 25.77 392 A 1 
ATOM 2973 C CB  . TYR A 0 392 . -125.850 -47.001 80.531   1.00 25.77 392 A 1 
ATOM 2974 O O   . TYR A 0 392 . -125.826 -49.797 81.801   1.00 25.77 392 A 1 
ATOM 2975 C CG  . TYR A 0 392 . -125.538 -45.670 79.872   1.00 25.77 392 A 1 
ATOM 2976 C CD1 . TYR A 0 392 . -125.477 -44.521 80.684   1.00 25.77 392 A 1 
ATOM 2977 C CD2 . TYR A 0 392 . -125.363 -45.552 78.477   1.00 25.77 392 A 1 
ATOM 2978 C CE1 . TYR A 0 392 . -125.233 -43.259 80.117   1.00 25.77 392 A 1 
ATOM 2979 C CE2 . TYR A 0 392 . -125.112 -44.287 77.905   1.00 25.77 392 A 1 
ATOM 2980 O OH  . TYR A 0 392 . -124.810 -41.923 78.171   1.00 25.77 392 A 1 
ATOM 2981 C CZ  . TYR A 0 392 . -125.047 -43.140 78.724   1.00 25.77 392 A 1 
ATOM 2982 N N   . GLY A 0 393 . -124.388 -48.555 83.013   1.00 30.11 393 A 1 
ATOM 2983 C CA  . GLY A 0 393 . -124.707 -49.061 84.355   1.00 30.11 393 A 1 
ATOM 2984 C C   . GLY A 0 393 . -123.557 -48.710 85.300   1.00 30.11 393 A 1 
ATOM 2985 O O   . GLY A 0 393 . -122.471 -49.251 85.173   1.00 30.11 393 A 1 
ATOM 2986 N N   . GLN A 0 394 . -123.637 -47.578 85.999   1.00 25.77 394 A 1 
ATOM 2987 C CA  . GLN A 0 394 . -124.049 -47.494 87.405   1.00 25.77 394 A 1 
ATOM 2988 C C   . GLN A 0 394 . -123.136 -48.235 88.402   1.00 25.77 394 A 1 
ATOM 2989 C CB  . GLN A 0 394 . -125.536 -47.827 87.647   1.00 25.77 394 A 1 
ATOM 2990 O O   . GLN A 0 394 . -123.115 -49.454 88.470   1.00 25.77 394 A 1 
ATOM 2991 C CG  . GLN A 0 394 . -126.467 -46.630 87.387   1.00 25.77 394 A 1 
ATOM 2992 C CD  . GLN A 0 394 . -127.913 -46.894 87.807   1.00 25.77 394 A 1 
ATOM 2993 N NE2 . GLN A 0 394 . -128.779 -45.906 87.745   1.00 25.77 394 A 1 
ATOM 2994 O OE1 . GLN A 0 394 . -128.306 -47.980 88.188   1.00 25.77 394 A 1 
ATOM 2995 N N   . GLN A 0 395 . -122.545 -47.404 89.269   1.00 25.16 395 A 1 
ATOM 2996 C CA  . GLN A 0 395 . -122.510 -47.555 90.726   1.00 25.16 395 A 1 
ATOM 2997 C C   . GLN A 0 395 . -121.424 -48.438 91.383   1.00 25.16 395 A 1 
ATOM 2998 C CB  . GLN A 0 395 . -123.946 -47.817 91.230   1.00 25.16 395 A 1 
ATOM 2999 O O   . GLN A 0 395 . -121.410 -49.654 91.278   1.00 25.16 395 A 1 
ATOM 3000 C CG  . GLN A 0 395 . -124.100 -47.779 92.755   1.00 25.16 395 A 1 
ATOM 3001 C CD  . GLN A 0 395 . -125.549 -47.728 93.228   1.00 25.16 395 A 1 
ATOM 3002 N NE2 . GLN A 0 395 . -125.817 -48.124 94.452   1.00 25.16 395 A 1 
ATOM 3003 O OE1 . GLN A 0 395 . -126.456 -47.307 92.535   1.00 25.16 395 A 1 
ATOM 3004 N N   . SER A 0 396 . -120.682 -47.744 92.263   1.00 27.00 396 A 1 
ATOM 3005 C CA  . SER A 0 396 . -120.192 -48.176 93.584   1.00 27.00 396 A 1 
ATOM 3006 C C   . SER A 0 396 . -118.856 -48.920 93.712   1.00 27.00 396 A 1 
ATOM 3007 C CB  . SER A 0 396 . -121.302 -48.894 94.365   1.00 27.00 396 A 1 
ATOM 3008 O O   . SER A 0 396 . -118.559 -49.866 92.997   1.00 27.00 396 A 1 
ATOM 3009 O OG  . SER A 0 396 . -120.870 -49.388 95.610   1.00 27.00 396 A 1 
ATOM 3010 N N   . SER A 0 397 . -118.172 -48.531 94.802   1.00 29.36 397 A 1 
ATOM 3011 C CA  . SER A 0 397 . -117.096 -49.189 95.569   1.00 29.36 397 A 1 
ATOM 3012 C C   . SER A 0 397 . -115.720 -49.265 94.895   1.00 29.36 397 A 1 
ATOM 3013 C CB  . SER A 0 397 . -117.554 -50.531 96.163   1.00 29.36 397 A 1 
ATOM 3014 O O   . SER A 0 397 . -115.570 -49.908 93.872   1.00 29.36 397 A 1 
ATOM 3015 O OG  . SER A 0 397 . -118.286 -51.333 95.263   1.00 29.36 397 A 1 
ATOM 3016 N N   . ALA A 0 398 . -114.706 -48.510 95.334   1.00 27.68 398 A 1 
ATOM 3017 C CA  . ALA A 0 398 . -113.975 -48.518 96.618   1.00 27.68 398 A 1 
ATOM 3018 C C   . ALA A 0 398 . -112.633 -49.268 96.488   1.00 27.68 398 A 1 
ATOM 3019 C CB  . ALA A 0 398 . -114.778 -49.007 97.838   1.00 27.68 398 A 1 
ATOM 3020 O O   . ALA A 0 398 . -112.567 -50.295 95.826   1.00 27.68 398 A 1 
ATOM 3021 N N   . ALA A 0 399 . -111.619 -48.746 97.197   1.00 31.49 399 A 1 
ATOM 3022 C CA  . ALA A 0 399 . -110.209 -49.168 97.272   1.00 31.49 399 A 1 
ATOM 3023 C C   . ALA A 0 399 . -109.363 -48.796 96.035   1.00 31.49 399 A 1 
ATOM 3024 C CB  . ALA A 0 399 . -110.117 -50.654 97.651   1.00 31.49 399 A 1 
ATOM 3025 O O   . ALA A 0 399 . -109.750 -49.057 94.910   1.00 31.49 399 A 1 
ATOM 3026 N N   . GLY A 0 400 . -108.191 -48.172 96.126   1.00 25.64 400 A 1 
ATOM 3027 C CA  . GLY A 0 400 . -107.303 -47.869 97.243   1.00 25.64 400 A 1 
ATOM 3028 C C   . GLY A 0 400 . -105.868 -47.814 96.691   1.00 25.64 400 A 1 
ATOM 3029 O O   . GLY A 0 400 . -105.533 -48.607 95.821   1.00 25.64 400 A 1 
ATOM 3030 N N   . TYR A 0 401 . -105.049 -46.914 97.244   1.00 27.66 401 A 1 
ATOM 3031 C CA  . TYR A 0 401 . -103.584 -46.803 97.106   1.00 27.66 401 A 1 
ATOM 3032 C C   . TYR A 0 401 . -102.974 -46.206 95.825   1.00 27.66 401 A 1 
ATOM 3033 C CB  . TYR A 0 401 . -102.893 -48.116 97.500   1.00 27.66 401 A 1 
ATOM 3034 O O   . TYR A 0 401 . -103.238 -46.636 94.709   1.00 27.66 401 A 1 
ATOM 3035 C CG  . TYR A 0 401 . -103.005 -48.391 98.981   1.00 27.66 401 A 1 
ATOM 3036 C CD1 . TYR A 0 401 . -102.014 -47.889 99.844   1.00 27.66 401 A 1 
ATOM 3037 C CD2 . TYR A 0 401 . -104.110 -49.093 99.499   1.00 27.66 401 A 1 
ATOM 3038 C CE1 . TYR A 0 401 . -102.123 -48.086 101.231  1.00 27.66 401 A 1 
ATOM 3039 C CE2 . TYR A 0 401 . -104.228 -49.281 100.890  1.00 27.66 401 A 1 
ATOM 3040 O OH  . TYR A 0 401 . -103.347 -48.971 103.094  1.00 27.66 401 A 1 
ATOM 3041 C CZ  . TYR A 0 401 . -103.233 -48.780 101.755  1.00 27.66 401 A 1 
ATOM 3042 N N   . GLY A 0 402 . -102.055 -45.253 96.048   1.00 33.13 402 A 1 
ATOM 3043 C CA  . GLY A 0 402 . -101.045 -44.832 95.072   1.00 33.13 402 A 1 
ATOM 3044 C C   . GLY A 0 402 . -100.854 -43.323 94.914   1.00 33.13 402 A 1 
ATOM 3045 O O   . GLY A 0 402 . -100.842 -42.835 93.791   1.00 33.13 402 A 1 
ATOM 3046 N N   . GLN A 0 403 . -100.734 -42.566 96.010   1.00 26.34 403 A 1 
ATOM 3047 C CA  . GLN A 0 403 . -100.155 -41.221 95.956   1.00 26.34 403 A 1 
ATOM 3048 C C   . GLN A 0 403 . -98.663  -41.364 95.605   1.00 26.34 403 A 1 
ATOM 3049 C CB  . GLN A 0 403 . -100.311 -40.511 97.326   1.00 26.34 403 A 1 
ATOM 3050 O O   . GLN A 0 403 . -97.902  -41.838 96.439   1.00 26.34 403 A 1 
ATOM 3051 C CG  . GLN A 0 403 . -101.109 -39.196 97.275   1.00 26.34 403 A 1 
ATOM 3052 C CD  . GLN A 0 403 . -100.728 -38.208 98.384   1.00 26.34 403 A 1 
ATOM 3053 N NE2 . GLN A 0 403 . -101.570 -37.250 98.699   1.00 26.34 403 A 1 
ATOM 3054 O OE1 . GLN A 0 403 . -99.661  -38.232 98.966   1.00 26.34 403 A 1 
ATOM 3055 N N   . ASP A 0 404 . -98.253  -40.941 94.410   1.00 32.48 404 A 1 
ATOM 3056 C CA  . ASP A 0 404 . -96.858  -40.592 94.124   1.00 32.48 404 A 1 
ATOM 3057 C C   . ASP A 0 404 . -96.830  -39.117 93.710   1.00 32.48 404 A 1 
ATOM 3058 C CB  . ASP A 0 404 . -96.195  -41.570 93.124   1.00 32.48 404 A 1 
ATOM 3059 O O   . ASP A 0 404 . -96.983  -38.734 92.548   1.00 32.48 404 A 1 
ATOM 3060 C CG  . ASP A 0 404 . -94.981  -42.332 93.690   1.00 32.48 404 A 1 
ATOM 3061 O OD1 . ASP A 0 404 . -94.471  -41.946 94.766   1.00 32.48 404 A 1 
ATOM 3062 O OD2 . ASP A 0 404 . -94.548  -43.285 93.006   1.00 32.48 404 A 1 
ATOM 3063 N N   . GLN A 0 405 . -96.734  -38.259 94.727   1.00 26.62 405 A 1 
ATOM 3064 C CA  . GLN A 0 405 . -96.452  -36.838 94.575   1.00 26.62 405 A 1 
ATOM 3065 C C   . GLN A 0 405 . -94.971  -36.655 94.219   1.00 26.62 405 A 1 
ATOM 3066 C CB  . GLN A 0 405 . -96.778  -36.068 95.871   1.00 26.62 405 A 1 
ATOM 3067 O O   . GLN A 0 405 . -94.154  -36.334 95.081   1.00 26.62 405 A 1 
ATOM 3068 C CG  . GLN A 0 405 . -98.263  -35.794 96.128   1.00 26.62 405 A 1 
ATOM 3069 C CD  . GLN A 0 405 . -98.445  -34.684 97.168   1.00 26.62 405 A 1 
ATOM 3070 N NE2 . GLN A 0 405 . -99.526  -33.938 97.111   1.00 26.62 405 A 1 
ATOM 3071 O OE1 . GLN A 0 405 . -97.621  -34.425 98.027   1.00 26.62 405 A 1 
ATOM 3072 N N   . MET A 0 406 . -94.604  -36.798 92.945   1.00 33.30 406 A 1 
ATOM 3073 C CA  . MET A 0 406 . -93.333  -36.241 92.479   1.00 33.30 406 A 1 
ATOM 3074 C C   . MET A 0 406 . -93.545  -34.755 92.165   1.00 33.30 406 A 1 
ATOM 3075 C CB  . MET A 0 406 . -92.710  -37.081 91.357   1.00 33.30 406 A 1 
ATOM 3076 O O   . MET A 0 406 . -93.965  -34.364 91.078   1.00 33.30 406 A 1 
ATOM 3077 C CG  . MET A 0 406 . -91.221  -36.735 91.210   1.00 33.30 406 A 1 
ATOM 3078 S SD  . MET A 0 406 . -90.284  -37.820 90.098   1.00 33.30 406 A 1 
ATOM 3079 C CE  . MET A 0 406 . -89.575  -39.001 91.280   1.00 33.30 406 A 1 
ATOM 3080 N N   . VAL A 0 407 . -93.305  -33.919 93.177   1.00 31.34 407 A 1 
ATOM 3081 C CA  . VAL A 0 407 . -93.271  -32.458 93.067   1.00 31.34 407 A 1 
ATOM 3082 C C   . VAL A 0 407 . -92.163  -32.072 92.084   1.00 31.34 407 A 1 
ATOM 3083 C CB  . VAL A 0 407 . -93.055  -31.818 94.456   1.00 31.34 407 A 1 
ATOM 3084 O O   . VAL A 0 407 . -90.976  -32.141 92.402   1.00 31.34 407 A 1 
ATOM 3085 C CG1 . VAL A 0 407 . -92.904  -30.290 94.390   1.00 31.34 407 A 1 
ATOM 3086 C CG2 . VAL A 0 407 . -94.239  -32.128 95.384   1.00 31.34 407 A 1 
ATOM 3087 N N   . TRP A 0 408 . -92.561  -31.662 90.879   1.00 27.71 408 A 1 
ATOM 3088 C CA  . TRP A 0 408 . -91.686  -31.086 89.863   1.00 27.71 408 A 1 
ATOM 3089 C C   . TRP A 0 408 . -91.161  -29.737 90.372   1.00 27.71 408 A 1 
ATOM 3090 C CB  . TRP A 0 408 . -92.470  -30.987 88.540   1.00 27.71 408 A 1 
ATOM 3091 O O   . TRP A 0 408 . -91.834  -28.709 90.296   1.00 27.71 408 A 1 
ATOM 3092 C CG  . TRP A 0 408 . -91.674  -30.812 87.279   1.00 27.71 408 A 1 
ATOM 3093 C CD1 . TRP A 0 408 . -90.697  -31.643 86.849   1.00 27.71 408 A 1 
ATOM 3094 C CD2 . TRP A 0 408 . -91.840  -29.817 86.216   1.00 27.71 408 A 1 
ATOM 3095 C CE2 . TRP A 0 408 . -90.920  -30.119 85.166   1.00 27.71 408 A 1 
ATOM 3096 C CE3 . TRP A 0 408 . -92.689  -28.705 86.020   1.00 27.71 408 A 1 
ATOM 3097 N NE1 . TRP A 0 408 . -90.237  -31.228 85.615   1.00 27.71 408 A 1 
ATOM 3098 C CH2 . TRP A 0 408 . -91.705  -28.268 83.823   1.00 27.71 408 A 1 
ATOM 3099 C CZ2 . TRP A 0 408 . -90.845  -29.366 83.986   1.00 27.71 408 A 1 
ATOM 3100 C CZ3 . TRP A 0 408 . -92.622  -27.939 84.838   1.00 27.71 408 A 1 
ATOM 3101 N N   . LYS A 0 409 . -89.962  -29.741 90.965   1.00 28.56 409 A 1 
ATOM 3102 C CA  . LYS A 0 409 . -89.230  -28.518 91.301   1.00 28.56 409 A 1 
ATOM 3103 C C   . LYS A 0 409 . -88.555  -27.998 90.034   1.00 28.56 409 A 1 
ATOM 3104 C CB  . LYS A 0 409 . -88.220  -28.757 92.438   1.00 28.56 409 A 1 
ATOM 3105 O O   . LYS A 0 409 . -87.440  -28.397 89.716   1.00 28.56 409 A 1 
ATOM 3106 C CG  . LYS A 0 409 . -88.897  -28.972 93.801   1.00 28.56 409 A 1 
ATOM 3107 C CD  . LYS A 0 409 . -87.864  -28.887 94.934   1.00 28.56 409 A 1 
ATOM 3108 C CE  . LYS A 0 409 . -88.544  -29.076 96.295   1.00 28.56 409 A 1 
ATOM 3109 N NZ  . LYS A 0 409 . -87.592  -28.872 97.416   1.00 28.56 409 A 1 
ATOM 3110 N N   . GLY A 0 410 . -89.236  -27.105 89.318   1.00 28.74 410 A 1 
ATOM 3111 C CA  . GLY A 0 410 . -88.608  -26.264 88.302   1.00 28.74 410 A 1 
ATOM 3112 C C   . GLY A 0 410 . -87.593  -25.337 88.970   1.00 28.74 410 A 1 
ATOM 3113 O O   . GLY A 0 410 . -87.970  -24.326 89.557   1.00 28.74 410 A 1 
ATOM 3114 N N   . ALA A 0 411 . -86.315  -25.709 88.934   1.00 25.67 411 A 1 
ATOM 3115 C CA  . ALA A 0 411 . -85.211  -24.866 89.367   1.00 25.67 411 A 1 
ATOM 3116 C C   . ALA A 0 411 . -84.465  -24.314 88.146   1.00 25.67 411 A 1 
ATOM 3117 C CB  . ALA A 0 411 . -84.302  -25.636 90.331   1.00 25.67 411 A 1 
ATOM 3118 O O   . ALA A 0 411 . -84.240  -25.016 87.164   1.00 25.67 411 A 1 
ATOM 3119 N N   . SER A 0 412 . -84.095  -23.040 88.280   1.00 33.44 412 A 1 
ATOM 3120 C CA  . SER A 0 412 . -83.250  -22.209 87.415   1.00 33.44 412 A 1 
ATOM 3121 C C   . SER A 0 412 . -83.787  -21.854 86.028   1.00 33.44 412 A 1 
ATOM 3122 C CB  . SER A 0 412 . -81.782  -22.646 87.420   1.00 33.44 412 A 1 
ATOM 3123 O O   . SER A 0 412 . -83.373  -22.365 84.992   1.00 33.44 412 A 1 
ATOM 3124 O OG  . SER A 0 412 . -81.611  -23.990 87.050   1.00 33.44 412 A 1 
ATOM 3125 N N   . ALA A 0 413 . -84.626  -20.818 86.039   1.00 31.07 413 A 1 
ATOM 3126 C CA  . ALA A 0 413 . -84.540  -19.740 85.070   1.00 31.07 413 A 1 
ATOM 3127 C C   . ALA A 0 413 . -83.177  -19.027 85.208   1.00 31.07 413 A 1 
ATOM 3128 C CB  . ALA A 0 413 . -85.709  -18.781 85.352   1.00 31.07 413 A 1 
ATOM 3129 O O   . ALA A 0 413 . -83.021  -18.138 86.040   1.00 31.07 413 A 1 
ATOM 3130 N N   . THR A 0 414 . -82.198  -19.395 84.388   1.00 35.40 414 A 1 
ATOM 3131 C CA  . THR A 0 414 . -81.000  -18.576 84.138   1.00 35.40 414 A 1 
ATOM 3132 C C   . THR A 0 414 . -80.828  -18.433 82.633   1.00 35.40 414 A 1 
ATOM 3133 C CB  . THR A 0 414 . -79.732  -19.093 84.844   1.00 35.40 414 A 1 
ATOM 3134 O O   . THR A 0 414 . -80.326  -19.313 81.943   1.00 35.40 414 A 1 
ATOM 3135 C CG2 . THR A 0 414 . -79.666  -18.570 86.279   1.00 35.40 414 A 1 
ATOM 3136 O OG1 . THR A 0 414 . -79.717  -20.497 84.913   1.00 35.40 414 A 1 
ATOM 3137 N N   . LYS A 0 415 . -81.343  -17.308 82.124   1.00 36.95 415 A 1 
ATOM 3138 C CA  . LYS A 0 415 . -81.195  -16.833 80.748   1.00 36.95 415 A 1 
ATOM 3139 C C   . LYS A 0 415 . -79.769  -16.321 80.537   1.00 36.95 415 A 1 
ATOM 3140 C CB  . LYS A 0 415 . -82.162  -15.658 80.495   1.00 36.95 415 A 1 
ATOM 3141 O O   . LYS A 0 415 . -79.530  -15.144 80.762   1.00 36.95 415 A 1 
ATOM 3142 C CG  . LYS A 0 415 . -83.658  -15.972 80.435   1.00 36.95 415 A 1 
ATOM 3143 C CD  . LYS A 0 415 . -84.385  -14.668 80.065   1.00 36.95 415 A 1 
ATOM 3144 C CE  . LYS A 0 415 . -85.893  -14.875 79.913   1.00 36.95 415 A 1 
ATOM 3145 N NZ  . LYS A 0 415 . -86.549  -13.636 79.424   1.00 36.95 415 A 1 
ATOM 3146 N N   . GLN A 0 416 . -78.856  -17.161 80.076   1.00 32.23 416 A 1 
ATOM 3147 C CA  . GLN A 0 416 . -77.628  -16.722 79.409   1.00 32.23 416 A 1 
ATOM 3148 C C   . GLN A 0 416 . -77.399  -17.691 78.248   1.00 32.23 416 A 1 
ATOM 3149 C CB  . GLN A 0 416 . -76.450  -16.652 80.405   1.00 32.23 416 A 1 
ATOM 3150 O O   . GLN A 0 416 . -76.816  -18.755 78.416   1.00 32.23 416 A 1 
ATOM 3151 C CG  . GLN A 0 416 . -76.325  -15.268 81.079   1.00 32.23 416 A 1 
ATOM 3152 C CD  . GLN A 0 416 . -75.487  -15.254 82.351   1.00 32.23 416 A 1 
ATOM 3153 N NE2 . GLN A 0 416 . -75.087  -14.092 82.819   1.00 32.23 416 A 1 
ATOM 3154 O OE1 . GLN A 0 416 . -75.221  -16.258 82.985   1.00 32.23 416 A 1 
ATOM 3155 N N   . ALA A 0 417 . -77.957  -17.362 77.080   1.00 33.86 417 A 1 
ATOM 3156 C CA  . ALA A 0 417 . -77.530  -17.996 75.841   1.00 33.86 417 A 1 
ATOM 3157 C C   . ALA A 0 417 . -76.086  -17.541 75.600   1.00 33.86 417 A 1 
ATOM 3158 C CB  . ALA A 0 417 . -78.479  -17.581 74.708   1.00 33.86 417 A 1 
ATOM 3159 O O   . ALA A 0 417 . -75.838  -16.334 75.566   1.00 33.86 417 A 1 
ATOM 3160 N N   . ALA A 0 418 . -75.143  -18.478 75.499   1.00 36.11 418 A 1 
ATOM 3161 C CA  . ALA A 0 418 . -73.806  -18.168 75.013   1.00 36.11 418 A 1 
ATOM 3162 C C   . ALA A 0 418 . -73.967  -17.541 73.620   1.00 36.11 418 A 1 
ATOM 3163 C CB  . ALA A 0 418 . -72.971  -19.456 74.999   1.00 36.11 418 A 1 
ATOM 3164 O O   . ALA A 0 418 . -74.579  -18.148 72.739   1.00 36.11 418 A 1 
ATOM 3165 N N   . ALA A 0 419 . -73.532  -16.291 73.452   1.00 35.28 419 A 1 
ATOM 3166 C CA  . ALA A 0 419 . -73.476  -15.676 72.134   1.00 35.28 419 A 1 
ATOM 3167 C C   . ALA A 0 419 . -72.533  -16.528 71.276   1.00 35.28 419 A 1 
ATOM 3168 C CB  . ALA A 0 419 . -73.001  -14.224 72.277   1.00 35.28 419 A 1 
ATOM 3169 O O   . ALA A 0 419 . -71.456  -16.876 71.757   1.00 35.28 419 A 1 
ATOM 3170 N N   . GLY A 0 420 . -72.956  -16.901 70.062   1.00 41.90 420 A 1 
ATOM 3171 C CA  . GLY A 0 420 . -72.085  -17.586 69.109   1.00 41.90 420 A 1 
ATOM 3172 C C   . GLY A 0 420 . -70.812  -16.765 68.949   1.00 41.90 420 A 1 
ATOM 3173 O O   . GLY A 0 420 . -70.886  -15.590 68.585   1.00 41.90 420 A 1 
ATOM 3174 N N   . ALA A 0 421 . -69.686  -17.340 69.349   1.00 41.12 421 A 1 
ATOM 3175 C CA  . ALA A 0 421 . -68.389  -16.740 69.126   1.00 41.12 421 A 1 
ATOM 3176 C C   . ALA A 0 421 . -67.988  -17.063 67.682   1.00 41.12 421 A 1 
ATOM 3177 C CB  . ALA A 0 421 . -67.412  -17.252 70.187   1.00 41.12 421 A 1 
ATOM 3178 O O   . ALA A 0 421 . -68.190  -18.191 67.235   1.00 41.12 421 A 1 
ATOM 3179 N N   . TYR A 0 422 . -67.514  -16.046 66.975   1.00 46.68 422 A 1 
ATOM 3180 C CA  . TYR A 0 422 . -66.913  -16.164 65.651   1.00 46.68 422 A 1 
ATOM 3181 C C   . TYR A 0 422 . -65.404  -16.247 65.877   1.00 46.68 422 A 1 
ATOM 3182 C CB  . TYR A 0 422 . -67.269  -14.923 64.805   1.00 46.68 422 A 1 
ATOM 3183 O O   . TYR A 0 422 . -64.895  -15.440 66.672   1.00 46.68 422 A 1 
ATOM 3184 C CG  . TYR A 0 422 . -68.745  -14.565 64.717   1.00 46.68 422 A 1 
ATOM 3185 C CD1 . TYR A 0 422 . -69.513  -15.038 63.639   1.00 46.68 422 A 1 
ATOM 3186 C CD2 . TYR A 0 422 . -69.345  -13.754 65.702   1.00 46.68 422 A 1 
ATOM 3187 C CE1 . TYR A 0 422 . -70.884  -14.722 63.551   1.00 46.68 422 A 1 
ATOM 3188 C CE2 . TYR A 0 422 . -70.717  -13.446 65.630   1.00 46.68 422 A 1 
ATOM 3189 O OH  . TYR A 0 422 . -72.818  -13.648 64.501   1.00 46.68 422 A 1 
ATOM 3190 C CZ  . TYR A 0 422 . -71.490  -13.939 64.554   1.00 46.68 422 A 1 
ATOM 3191 N N   . ASP A 0 423 . -64.700  -17.145 65.199   1.00 45.97 423 A 1 
ATOM 3192 C CA  . ASP A 0 423 . -63.308  -16.832 64.870   1.00 45.97 423 A 1 
ATOM 3193 C C   . ASP A 0 423 . -63.319  -15.627 63.901   1.00 45.97 423 A 1 
ATOM 3194 C CB  . ASP A 0 423 . -62.543  -18.064 64.362   1.00 45.97 423 A 1 
ATOM 3195 O O   . ASP A 0 423 . -64.332  -15.271 63.291   1.00 45.97 423 A 1 
ATOM 3196 C CG  . ASP A 0 423 . -63.306  -18.794 63.274   1.00 45.97 423 A 1 
ATOM 3197 O OD1 . ASP A 0 423 . -63.851  -18.060 62.421   1.00 45.97 423 A 1 
ATOM 3198 O OD2 . ASP A 0 423 . -63.493  -20.017 63.456   1.00 45.97 423 A 1 
ATOM 3199 N N   . ASN A 0 424 . -62.266  -14.818 63.934   1.00 56.54 424 A 1 
ATOM 3200 C CA  . ASN A 0 424 . -62.135  -13.669 63.034   1.00 56.54 424 A 1 
ATOM 3201 C C   . ASN A 0 424 . -60.685  -13.615 62.590   1.00 56.54 424 A 1 
ATOM 3202 C CB  . ASN A 0 424 . -62.564  -12.332 63.679   1.00 56.54 424 A 1 
ATOM 3203 O O   . ASN A 0 424 . -59.949  -12.698 62.983   1.00 56.54 424 A 1 
ATOM 3204 C CG  . ASN A 0 424 . -64.050  -12.150 63.873   1.00 56.54 424 A 1 
ATOM 3205 N ND2 . ASN A 0 424 . -64.527  -12.371 65.066   1.00 56.54 424 A 1 
ATOM 3206 O OD1 . ASN A 0 424 . -64.799  -11.677 63.035   1.00 56.54 424 A 1 
ATOM 3207 N N   . ASP A 0 425 . -60.285  -14.615 61.817   1.00 62.08 425 A 1 
ATOM 3208 C CA  . ASP A 0 425 . -58.944  -14.647 61.271   1.00 62.08 425 A 1 
ATOM 3209 C C   . ASP A 0 425 . -58.835  -13.576 60.188   1.00 62.08 425 A 1 
ATOM 3210 C CB  . ASP A 0 425 . -58.561  -16.045 60.780   1.00 62.08 425 A 1 
ATOM 3211 O O   . ASP A 0 425 . -59.656  -13.464 59.274   1.00 62.08 425 A 1 
ATOM 3212 C CG  . ASP A 0 425 . -58.438  -17.069 61.914   1.00 62.08 425 A 1 
ATOM 3213 O OD1 . ASP A 0 425 . -58.488  -16.653 63.100   1.00 62.08 425 A 1 
ATOM 3214 O OD2 . ASP A 0 425 . -58.188  -18.237 61.565   1.00 62.08 425 A 1 
ATOM 3215 N N   . GLU A 0 426 . -57.821  -12.727 60.318   1.00 68.47 426 A 1 
ATOM 3216 C CA  . GLU A 0 426 . -57.543  -11.645 59.379   1.00 68.47 426 A 1 
ATOM 3217 C C   . GLU A 0 426 . -56.158  -11.880 58.783   1.00 68.47 426 A 1 
ATOM 3218 C CB  . GLU A 0 426 . -57.650  -10.262 60.062   1.00 68.47 426 A 1 
ATOM 3219 O O   . GLU A 0 426 . -55.161  -11.889 59.507   1.00 68.47 426 A 1 
ATOM 3220 C CG  . GLU A 0 426 . -59.080  -9.900  60.513   1.00 68.47 426 A 1 
ATOM 3221 C CD  . GLU A 0 426 . -59.221  -8.495  61.139   1.00 68.47 426 A 1 
ATOM 3222 O OE1 . GLU A 0 426 . -60.324  -7.893  61.026   1.00 68.47 426 A 1 
ATOM 3223 O OE2 . GLU A 0 426 . -58.267  -7.968  61.760   1.00 68.47 426 A 1 
ATOM 3224 N N   . TRP A 0 427 . -56.076  -12.039 57.461   1.00 76.04 427 A 1 
ATOM 3225 C CA  . TRP A 0 427 . -54.804  -12.235 56.766   1.00 76.04 427 A 1 
ATOM 3226 C C   . TRP A 0 427 . -54.645  -11.285 55.582   1.00 76.04 427 A 1 
ATOM 3227 C CB  . TRP A 0 427 . -54.637  -13.707 56.357   1.00 76.04 427 A 1 
ATOM 3228 O O   . TRP A 0 427 . -55.614  -10.909 54.915   1.00 76.04 427 A 1 
ATOM 3229 C CG  . TRP A 0 427 . -55.554  -14.192 55.273   1.00 76.04 427 A 1 
ATOM 3230 C CD1 . TRP A 0 427 . -56.740  -14.814 55.463   1.00 76.04 427 A 1 
ATOM 3231 C CD2 . TRP A 0 427 . -55.394  -14.082 53.825   1.00 76.04 427 A 1 
ATOM 3232 C CE2 . TRP A 0 427 . -56.542  -14.649 53.197   1.00 76.04 427 A 1 
ATOM 3233 C CE3 . TRP A 0 427 . -54.395  -13.545 52.981   1.00 76.04 427 A 1 
ATOM 3234 N NE1 . TRP A 0 427 . -57.321  -15.098 54.243   1.00 76.04 427 A 1 
ATOM 3235 C CH2 . TRP A 0 427 . -55.696  -14.098 50.992   1.00 76.04 427 A 1 
ATOM 3236 C CZ2 . TRP A 0 427 . -56.696  -14.666 51.802   1.00 76.04 427 A 1 
ATOM 3237 C CZ3 . TRP A 0 427 . -54.547  -13.539 51.581   1.00 76.04 427 A 1 
ATOM 3238 N N   . ALA A 0 428 . -53.394  -10.936 55.276   1.00 72.06 428 A 1 
ATOM 3239 C CA  . ALA A 0 428 . -53.043  -10.322 54.006   1.00 72.06 428 A 1 
ATOM 3240 C C   . ALA A 0 428 . -51.698  -10.824 53.461   1.00 72.06 428 A 1 
ATOM 3241 C CB  . ALA A 0 428 . -53.090  -8.799  54.112   1.00 72.06 428 A 1 
ATOM 3242 O O   . ALA A 0 428 . -50.759  -11.138 54.195   1.00 72.06 428 A 1 
ATOM 3243 N N   . LYS A 0 429 . -51.618  -10.892 52.131   1.00 73.81 429 A 1 
ATOM 3244 C CA  . LYS A 0 429 . -50.424  -11.224 51.351   1.00 73.81 429 A 1 
ATOM 3245 C C   . LYS A 0 429 . -50.154  -10.086 50.375   1.00 73.81 429 A 1 
ATOM 3246 C CB  . LYS A 0 429 . -50.613  -12.555 50.605   1.00 73.81 429 A 1 
ATOM 3247 O O   . LYS A 0 429 . -51.064  -9.640  49.682   1.00 73.81 429 A 1 
ATOM 3248 C CG  . LYS A 0 429 . -50.719  -13.756 51.557   1.00 73.81 429 A 1 
ATOM 3249 C CD  . LYS A 0 429 . -51.054  -15.042 50.792   1.00 73.81 429 A 1 
ATOM 3250 C CE  . LYS A 0 429 . -51.245  -16.191 51.790   1.00 73.81 429 A 1 
ATOM 3251 N NZ  . LYS A 0 429 . -51.784  -17.409 51.136   1.00 73.81 429 A 1 
ATOM 3252 N N   . GLN A 0 430 . -48.914  -9.638  50.327   1.00 77.16 430 A 1 
ATOM 3253 C CA  . GLN A 0 430 . -48.402  -8.607  49.438   1.00 77.16 430 A 1 
ATOM 3254 C C   . GLN A 0 430 . -47.172  -9.168  48.729   1.00 77.16 430 A 1 
ATOM 3255 C CB  . GLN A 0 430 . -48.058  -7.354  50.254   1.00 77.16 430 A 1 
ATOM 3256 O O   . GLN A 0 430 . -46.293  -9.733  49.373   1.00 77.16 430 A 1 
ATOM 3257 C CG  . GLN A 0 430 . -49.320  -6.594  50.691   1.00 77.16 430 A 1 
ATOM 3258 C CD  . GLN A 0 430 . -49.026  -5.416  51.613   1.00 77.16 430 A 1 
ATOM 3259 N NE2 . GLN A 0 430 . -49.866  -4.407  51.633   1.00 77.16 430 A 1 
ATOM 3260 O OE1 . GLN A 0 430 . -48.069  -5.383  52.367   1.00 77.16 430 A 1 
ATOM 3261 N N   . ALA A 0 431 . -47.113  -9.041  47.413   1.00 76.20 431 A 1 
ATOM 3262 C CA  . ALA A 0 431 . -45.950  -9.383  46.612   1.00 76.20 431 A 1 
ATOM 3263 C C   . ALA A 0 431 . -45.672  -8.229  45.653   1.00 76.20 431 A 1 
ATOM 3264 C CB  . ALA A 0 431 . -46.190  -10.715 45.895   1.00 76.20 431 A 1 
ATOM 3265 O O   . ALA A 0 431 . -46.608  -7.669  45.089   1.00 76.20 431 A 1 
ATOM 3266 N N   . TYR A 0 432 . -44.404  -7.875  45.510   1.00 80.25 432 A 1 
ATOM 3267 C CA  . TYR A 0 432 . -43.924  -6.832  44.618   1.00 80.25 432 A 1 
ATOM 3268 C C   . TYR A 0 432 . -42.653  -7.328  43.943   1.00 80.25 432 A 1 
ATOM 3269 C CB  . TYR A 0 432 . -43.651  -5.538  45.397   1.00 80.25 432 A 1 
ATOM 3270 O O   . TYR A 0 432 . -41.818  -7.957  44.594   1.00 80.25 432 A 1 
ATOM 3271 C CG  . TYR A 0 432 . -44.882  -4.915  46.023   1.00 80.25 432 A 1 
ATOM 3272 C CD1 . TYR A 0 432 . -45.715  -4.091  45.243   1.00 80.25 432 A 1 
ATOM 3273 C CD2 . TYR A 0 432 . -45.198  -5.163  47.373   1.00 80.25 432 A 1 
ATOM 3274 C CE1 . TYR A 0 432 . -46.873  -3.522  45.806   1.00 80.25 432 A 1 
ATOM 3275 C CE2 . TYR A 0 432 . -46.348  -4.585  47.944   1.00 80.25 432 A 1 
ATOM 3276 O OH  . TYR A 0 432 . -48.314  -3.238  47.708   1.00 80.25 432 A 1 
ATOM 3277 C CZ  . TYR A 0 432 . -47.192  -3.775  47.158   1.00 80.25 432 A 1 
ATOM 3278 N N   . GLY A 0 433 . -42.492  -7.021  42.670   1.00 81.36 433 A 1 
ATOM 3279 C CA  . GLY A 0 433 . -41.276  -7.321  41.936   1.00 81.36 433 A 1 
ATOM 3280 C C   . GLY A 0 433 . -41.056  -6.329  40.813   1.00 81.36 433 A 1 
ATOM 3281 O O   . GLY A 0 433 . -41.951  -5.553  40.467   1.00 81.36 433 A 1 
ATOM 3282 N N   . SER A 0 434 . -39.836  -6.350  40.311   1.00 80.80 434 A 1 
ATOM 3283 C CA  . SER A 0 434 . -39.386  -5.594  39.157   1.00 80.80 434 A 1 
ATOM 3284 C C   . SER A 0 434 . -38.430  -6.465  38.363   1.00 80.80 434 A 1 
ATOM 3285 C CB  . SER A 0 434 . -38.670  -4.311  39.588   1.00 80.80 434 A 1 
ATOM 3286 O O   . SER A 0 434 . -37.502  -6.998  38.984   1.00 80.80 434 A 1 
ATOM 3287 O OG  . SER A 0 434 . -37.656  -4.630  40.532   1.00 80.80 434 A 1 
ATOM 3288 N N   . ASP A 0 435 . -38.654  -6.581  37.062   1.00 79.96 435 A 1 
ATOM 3289 C CA  . ASP A 0 435 . -37.634  -7.066  36.141   1.00 79.96 435 A 1 
ATOM 3290 C C   . ASP A 0 435 . -36.878  -5.875  35.550   1.00 79.96 435 A 1 
ATOM 3291 C CB  . ASP A 0 435 . -38.187  -8.051  35.099   1.00 79.96 435 A 1 
ATOM 3292 O O   . ASP A 0 435 . -37.367  -4.745  35.518   1.00 79.96 435 A 1 
ATOM 3293 C CG  . ASP A 0 435 . -39.358  -7.514  34.295   1.00 79.96 435 A 1 
ATOM 3294 O OD1 . ASP A 0 435 . -39.291  -6.329  33.912   1.00 79.96 435 A 1 
ATOM 3295 O OD2 . ASP A 0 435 . -40.353  -8.271  34.212   1.00 79.96 435 A 1 
ATOM 3296 N N   . TYR A 0 436 . -35.606  -6.101  35.255   1.00 81.49 436 A 1 
ATOM 3297 C CA  . TYR A 0 436 . -34.713  -5.088  34.692   1.00 81.49 436 A 1 
ATOM 3298 C C   . TYR A 0 436 . -33.842  -5.735  33.617   1.00 81.49 436 A 1 
ATOM 3299 C CB  . TYR A 0 436 . -33.891  -4.399  35.793   1.00 81.49 436 A 1 
ATOM 3300 O O   . TYR A 0 436 . -32.622  -5.539  33.578   1.00 81.49 436 A 1 
ATOM 3301 C CG  . TYR A 0 436 . -34.648  -3.428  36.674   1.00 81.49 436 A 1 
ATOM 3302 C CD1 . TYR A 0 436 . -35.015  -2.178  36.152   1.00 81.49 436 A 1 
ATOM 3303 C CD2 . TYR A 0 436 . -34.945  -3.751  38.013   1.00 81.49 436 A 1 
ATOM 3304 C CE1 . TYR A 0 436 . -35.683  -1.251  36.961   1.00 81.49 436 A 1 
ATOM 3305 C CE2 . TYR A 0 436 . -35.641  -2.828  38.822   1.00 81.49 436 A 1 
ATOM 3306 O OH  . TYR A 0 436 . -36.807  -0.712  38.972   1.00 81.49 436 A 1 
ATOM 3307 C CZ  . TYR A 0 436 . -36.057  -1.600  38.269   1.00 81.49 436 A 1 
ATOM 3308 N N   . ASP A 0 437 . -34.460  -6.556  32.775   1.00 82.05 437 A 1 
ATOM 3309 C CA  . ASP A 0 437 . -33.743  -7.293  31.751   1.00 82.05 437 A 1 
ATOM 3310 C C   . ASP A 0 437 . -33.309  -6.343  30.635   1.00 82.05 437 A 1 
ATOM 3311 C CB  . ASP A 0 437 . -34.571  -8.482  31.233   1.00 82.05 437 A 1 
ATOM 3312 O O   . ASP A 0 437 . -34.093  -5.578  30.080   1.00 82.05 437 A 1 
ATOM 3313 C CG  . ASP A 0 437 . -34.503  -9.718  32.140   1.00 82.05 437 A 1 
ATOM 3314 O OD1 . ASP A 0 437 . -33.917  -9.603  33.237   1.00 82.05 437 A 1 
ATOM 3315 O OD2 . ASP A 0 437 . -34.896  -10.807 31.650   1.00 82.05 437 A 1 
ATOM 3316 N N   . SER A 0 438 . -32.028  -6.387  30.273   1.00 83.70 438 A 1 
ATOM 3317 C CA  . SER A 0 438 . -31.520  -5.669  29.103   1.00 83.70 438 A 1 
ATOM 3318 C C   . SER A 0 438 . -30.809  -6.617  28.156   1.00 83.70 438 A 1 
ATOM 3319 C CB  . SER A 0 438 . -30.691  -4.438  29.473   1.00 83.70 438 A 1 
ATOM 3320 O O   . SER A 0 438 . -29.885  -7.352  28.519   1.00 83.70 438 A 1 
ATOM 3321 O OG  . SER A 0 438 . -29.629  -4.758  30.349   1.00 83.70 438 A 1 
ATOM 3322 N N   . ARG A 0 439 . -31.259  -6.605  26.904   1.00 85.38 439 A 1 
ATOM 3323 C CA  . ARG A 0 439 . -30.812  -7.499  25.846   1.00 85.38 439 A 1 
ATOM 3324 C C   . ARG A 0 439 . -30.450  -6.692  24.627   1.00 85.38 439 A 1 
ATOM 3325 C CB  . ARG A 0 439 . -31.906  -8.512  25.512   1.00 85.38 439 A 1 
ATOM 3326 O O   . ARG A 0 439 . -31.263  -5.946  24.100   1.00 85.38 439 A 1 
ATOM 3327 C CG  . ARG A 0 439 . -32.156  -9.450  26.686   1.00 85.38 439 A 1 
ATOM 3328 C CD  . ARG A 0 439 . -33.335  -10.381 26.435   1.00 85.38 439 A 1 
ATOM 3329 N NE  . ARG A 0 439 . -33.028  -11.339 25.356   1.00 85.38 439 A 1 
ATOM 3330 N NH1 . ARG A 0 439 . -35.080  -12.330 25.354   1.00 85.38 439 A 1 
ATOM 3331 N NH2 . ARG A 0 439 . -33.503  -13.022 23.910   1.00 85.38 439 A 1 
ATOM 3332 C CZ  . ARG A 0 439 . -33.870  -12.228 24.880   1.00 85.38 439 A 1 
ATOM 3333 N N   . TRP A 0 440 . -29.252  -6.933  24.132   1.00 91.17 440 A 1 
ATOM 3334 C CA  . TRP A 0 440 . -28.757  -6.288  22.933   1.00 91.17 440 A 1 
ATOM 3335 C C   . TRP A 0 440 . -28.171  -7.328  21.995   1.00 91.17 440 A 1 
ATOM 3336 C CB  . TRP A 0 440 . -27.746  -5.220  23.336   1.00 91.17 440 A 1 
ATOM 3337 O O   . TRP A 0 440 . -27.559  -8.307  22.439   1.00 91.17 440 A 1 
ATOM 3338 C CG  . TRP A 0 440 . -26.972  -4.635  22.205   1.00 91.17 440 A 1 
ATOM 3339 C CD1 . TRP A 0 440 . -27.322  -3.550  21.482   1.00 91.17 440 A 1 
ATOM 3340 C CD2 . TRP A 0 440 . -25.721  -5.115  21.642   1.00 91.17 440 A 1 
ATOM 3341 C CE2 . TRP A 0 440 . -25.277  -4.162  20.683   1.00 91.17 440 A 1 
ATOM 3342 C CE3 . TRP A 0 440 . -24.897  -6.237  21.877   1.00 91.17 440 A 1 
ATOM 3343 N NE1 . TRP A 0 440 . -26.327  -3.271  20.565   1.00 91.17 440 A 1 
ATOM 3344 C CH2 . TRP A 0 440 . -23.204  -5.383  20.350   1.00 91.17 440 A 1 
ATOM 3345 C CZ2 . TRP A 0 440 . -23.993  -4.241  20.125   1.00 91.17 440 A 1 
ATOM 3346 C CZ3 . TRP A 0 440 . -23.673  -6.394  21.202   1.00 91.17 440 A 1 
ATOM 3347 N N   . GLY A 0 441 . -28.319  -7.107  20.694   1.00 91.07 441 A 1 
ATOM 3348 C CA  . GLY A 0 441 . -27.741  -7.992  19.701   1.00 91.07 441 A 1 
ATOM 3349 C C   . GLY A 0 441 . -27.396  -7.322  18.385   1.00 91.07 441 A 1 
ATOM 3350 O O   . GLY A 0 441 . -27.913  -6.262  18.028   1.00 91.07 441 A 1 
ATOM 3351 N N   . LYS A 0 442 . -26.483  -7.985  17.677   1.00 91.16 442 A 1 
ATOM 3352 C CA  . LYS A 0 442 . -26.052  -7.691  16.316   1.00 91.16 442 A 1 
ATOM 3353 C C   . LYS A 0 442 . -26.044  -8.967  15.508   1.00 91.16 442 A 1 
ATOM 3354 C CB  . LYS A 0 442 . -24.655  -7.071  16.296   1.00 91.16 442 A 1 
ATOM 3355 O O   . LYS A 0 442 . -25.415  -9.926  15.947   1.00 91.16 442 A 1 
ATOM 3356 C CG  . LYS A 0 442 . -24.721  -5.714  16.972   1.00 91.16 442 A 1 
ATOM 3357 C CD  . LYS A 0 442 . -23.420  -4.926  16.826   1.00 91.16 442 A 1 
ATOM 3358 C CE  . LYS A 0 442 . -23.920  -3.510  17.037   1.00 91.16 442 A 1 
ATOM 3359 N NZ  . LYS A 0 442 . -22.923  -2.445  16.875   1.00 91.16 442 A 1 
ATOM 3360 N N   . SER A 0 443 . -26.656  -8.962  14.337   1.00 90.19 443 A 1 
ATOM 3361 C CA  . SER A 0 443 . -26.643  -10.115 13.439   1.00 90.19 443 A 1 
ATOM 3362 C C   . SER A 0 443 . -26.386  -9.709  11.995   1.00 90.19 443 A 1 
ATOM 3363 C CB  . SER A 0 443 . -27.917  -10.954 13.582   1.00 90.19 443 A 1 
ATOM 3364 O O   . SER A 0 443 . -26.715  -8.597  11.581   1.00 90.19 443 A 1 
ATOM 3365 O OG  . SER A 0 443 . -29.083  -10.163 13.477   1.00 90.19 443 A 1 
ATOM 3366 N N   . TYR A 0 444 . -25.780  -10.625 11.247   1.00 89.83 444 A 1 
ATOM 3367 C CA  . TYR A 0 444 . -25.608  -10.559 9.799    1.00 89.83 444 A 1 
ATOM 3368 C C   . TYR A 0 444 . -26.037  -11.905 9.204    1.00 89.83 444 A 1 
ATOM 3369 C CB  . TYR A 0 444 . -24.139  -10.282 9.443    1.00 89.83 444 A 1 
ATOM 3370 O O   . TYR A 0 444 . -25.529  -12.935 9.658    1.00 89.83 444 A 1 
ATOM 3371 C CG  . TYR A 0 444 . -23.524  -8.996  9.971    1.00 89.83 444 A 1 
ATOM 3372 C CD1 . TYR A 0 444 . -23.430  -7.867  9.139    1.00 89.83 444 A 1 
ATOM 3373 C CD2 . TYR A 0 444 . -23.009  -8.942  11.279   1.00 89.83 444 A 1 
ATOM 3374 C CE1 . TYR A 0 444 . -22.749  -6.715  9.577    1.00 89.83 444 A 1 
ATOM 3375 C CE2 . TYR A 0 444 . -22.358  -7.781  11.742   1.00 89.83 444 A 1 
ATOM 3376 O OH  . TYR A 0 444 . -21.599  -5.541  11.326   1.00 89.83 444 A 1 
ATOM 3377 C CZ  . TYR A 0 444 . -22.209  -6.672  10.879   1.00 89.83 444 A 1 
ATOM 3378 N N   . ASP A 0 445 . -26.906  -11.913 8.189    1.00 84.28 445 A 1 
ATOM 3379 C CA  . ASP A 0 445 . -27.382  -13.151 7.548    1.00 84.28 445 A 1 
ATOM 3380 C C   . ASP A 0 445 . -26.352  -13.760 6.595    1.00 84.28 445 A 1 
ATOM 3381 C CB  . ASP A 0 445 . -28.675  -12.930 6.746    1.00 84.28 445 A 1 
ATOM 3382 O O   . ASP A 0 445 . -26.400  -14.950 6.330    1.00 84.28 445 A 1 
ATOM 3383 C CG  . ASP A 0 445 . -29.931  -12.715 7.589    1.00 84.28 445 A 1 
ATOM 3384 O OD1 . ASP A 0 445 . -30.025  -13.289 8.694    1.00 84.28 445 A 1 
ATOM 3385 O OD2 . ASP A 0 445 . -30.836  -12.010 7.079    1.00 84.28 445 A 1 
ATOM 3386 N N   . SER A 0 446 . -25.410  -12.991 6.050    1.00 88.96 446 A 1 
ATOM 3387 C CA  . SER A 0 446 . -24.209  -13.553 5.421    1.00 88.96 446 A 1 
ATOM 3388 C C   . SER A 0 446 . -23.072  -12.546 5.449    1.00 88.96 446 A 1 
ATOM 3389 C CB  . SER A 0 446 . -24.482  -14.072 3.998    1.00 88.96 446 A 1 
ATOM 3390 O O   . SER A 0 446 . -23.301  -11.343 5.378    1.00 88.96 446 A 1 
ATOM 3391 O OG  . SER A 0 446 . -24.592  -13.057 3.022    1.00 88.96 446 A 1 
ATOM 3392 N N   . VAL A 0 447 . -21.825  -13.010 5.564    1.00 90.96 447 A 1 
ATOM 3393 C CA  . VAL A 0 447 . -20.647  -12.128 5.557    1.00 90.96 447 A 1 
ATOM 3394 C C   . VAL A 0 447 . -19.598  -12.678 4.604    1.00 90.96 447 A 1 
ATOM 3395 C CB  . VAL A 0 447 . -20.067  -11.903 6.969    1.00 90.96 447 A 1 
ATOM 3396 O O   . VAL A 0 447 . -19.168  -13.823 4.721    1.00 90.96 447 A 1 
ATOM 3397 C CG1 . VAL A 0 447 . -18.927  -10.871 6.934    1.00 90.96 447 A 1 
ATOM 3398 C CG2 . VAL A 0 447 . -21.118  -11.386 7.958    1.00 90.96 447 A 1 
ATOM 3399 N N   . SER A 0 448 . -19.132  -11.841 3.679    1.00 93.79 448 A 1 
ATOM 3400 C CA  . SER A 0 448 . -18.053  -12.156 2.746    1.00 93.79 448 A 1 
ATOM 3401 C C   . SER A 0 448 . -16.954  -11.104 2.826    1.00 93.79 448 A 1 
ATOM 3402 C CB  . SER A 0 448 . -18.591  -12.284 1.320    1.00 93.79 448 A 1 
ATOM 3403 O O   . SER A 0 448 . -17.204  -9.903  2.738    1.00 93.79 448 A 1 
ATOM 3404 O OG  . SER A 0 448 . -17.594  -12.782 0.433    1.00 93.79 448 A 1 
ATOM 3405 N N   . ALA A 0 449 . -15.707  -11.547 2.938    1.00 95.58 449 A 1 
ATOM 3406 C CA  . ALA A 0 449 . -14.531  -10.694 2.870    1.00 95.58 449 A 1 
ATOM 3407 C C   . ALA A 0 449 . -13.568  -11.236 1.817    1.00 95.58 449 A 1 
ATOM 3408 C CB  . ALA A 0 449 . -13.889  -10.587 4.256    1.00 95.58 449 A 1 
ATOM 3409 O O   . ALA A 0 449 . -13.130  -12.380 1.891    1.00 95.58 449 A 1 
ATOM 3410 N N   . LYS A 0 450 . -13.202  -10.408 0.843    1.00 97.22 450 A 1 
ATOM 3411 C CA  . LYS A 0 450 . -12.277  -10.741 -0.242   1.00 97.22 450 A 1 
ATOM 3412 C C   . LYS A 0 450 . -11.105  -9.767  -0.216   1.00 97.22 450 A 1 
ATOM 3413 C CB  . LYS A 0 450 . -13.013  -10.744 -1.593   1.00 97.22 450 A 1 
ATOM 3414 O O   . LYS A 0 450 . -11.298  -8.566  -0.059   1.00 97.22 450 A 1 
ATOM 3415 C CG  . LYS A 0 450 . -14.225  -11.699 -1.626   1.00 97.22 450 A 1 
ATOM 3416 C CD  . LYS A 0 450 . -14.939  -11.643 -2.984   1.00 97.22 450 A 1 
ATOM 3417 C CE  . LYS A 0 450 . -16.126  -12.616 -3.088   1.00 97.22 450 A 1 
ATOM 3418 N NZ  . LYS A 0 450 . -17.325  -12.169 -2.333   1.00 97.22 450 A 1 
ATOM 3419 N N   . SER A 0 451 . -9.889   -10.269 -0.371   1.00 97.63 451 A 1 
ATOM 3420 C CA  . SER A 0 451 . -8.669   -9.470  -0.467   1.00 97.63 451 A 1 
ATOM 3421 C C   . SER A 0 451 . -7.850   -9.961  -1.647   1.00 97.63 451 A 1 
ATOM 3422 C CB  . SER A 0 451 . -7.853   -9.558  0.825    1.00 97.63 451 A 1 
ATOM 3423 O O   . SER A 0 451 . -7.576   -11.153 -1.749   1.00 97.63 451 A 1 
ATOM 3424 O OG  . SER A 0 451 . -6.761   -8.653  0.825    1.00 97.63 451 A 1 
ATOM 3425 N N   . TYR A 0 452 . -7.431   -9.035  -2.494   1.00 97.33 452 A 1 
ATOM 3426 C CA  . TYR A 0 452 . -6.581   -9.260  -3.652   1.00 97.33 452 A 1 
ATOM 3427 C C   . TYR A 0 452 . -5.342   -8.385  -3.507   1.00 97.33 452 A 1 
ATOM 3428 C CB  . TYR A 0 452 . -7.348   -8.930  -4.936   1.00 97.33 452 A 1 
ATOM 3429 O O   . TYR A 0 452 . -5.441   -7.242  -3.066   1.00 97.33 452 A 1 
ATOM 3430 C CG  . TYR A 0 452 . -8.669   -9.664  -5.065   1.00 97.33 452 A 1 
ATOM 3431 C CD1 . TYR A 0 452 . -8.688   -10.960 -5.609   1.00 97.33 452 A 1 
ATOM 3432 C CD2 . TYR A 0 452 . -9.865   -9.067  -4.616   1.00 97.33 452 A 1 
ATOM 3433 C CE1 . TYR A 0 452 . -9.901   -11.662 -5.718   1.00 97.33 452 A 1 
ATOM 3434 C CE2 . TYR A 0 452 . -11.083  -9.766  -4.722   1.00 97.33 452 A 1 
ATOM 3435 O OH  . TYR A 0 452 . -12.271  -11.738 -5.396   1.00 97.33 452 A 1 
ATOM 3436 C CZ  . TYR A 0 452 . -11.100  -11.063 -5.277   1.00 97.33 452 A 1 
ATOM 3437 N N   . ASP A 0 453 . -4.189   -8.921  -3.852   1.00 97.28 453 A 1 
ATOM 3438 C CA  . ASP A 0 453 . -2.928   -8.199  -3.908   1.00 97.28 453 A 1 
ATOM 3439 C C   . ASP A 0 453 . -2.213   -8.649  -5.177   1.00 97.28 453 A 1 
ATOM 3440 C CB  . ASP A 0 453 . -2.124   -8.482  -2.635   1.00 97.28 453 A 1 
ATOM 3441 O O   . ASP A 0 453 . -2.181   -9.841  -5.483   1.00 97.28 453 A 1 
ATOM 3442 C CG  . ASP A 0 453 . -0.915   -7.563  -2.461   1.00 97.28 453 A 1 
ATOM 3443 O OD1 . ASP A 0 453 . -1.132   -6.399  -2.041   1.00 97.28 453 A 1 
ATOM 3444 O OD2 . ASP A 0 453 . 0.217    -8.056  -2.629   1.00 97.28 453 A 1 
ATOM 3445 N N   . ASN A 0 454 . -1.716   -7.696  -5.948   1.00 97.51 454 A 1 
ATOM 3446 C CA  . ASN A 0 454 . -0.970   -7.953  -7.160   1.00 97.51 454 A 1 
ATOM 3447 C C   . ASN A 0 454 . 0.232    -7.021  -7.206   1.00 97.51 454 A 1 
ATOM 3448 C CB  . ASN A 0 454 . -1.883   -7.773  -8.378   1.00 97.51 454 A 1 
ATOM 3449 O O   . ASN A 0 454 . 0.070    -5.814  -7.058   1.00 97.51 454 A 1 
ATOM 3450 C CG  . ASN A 0 454 . -1.167   -8.235  -9.629   1.00 97.51 454 A 1 
ATOM 3451 N ND2 . ASN A 0 454 . -0.793   -7.347  -10.519  1.00 97.51 454 A 1 
ATOM 3452 O OD1 . ASN A 0 454 . -0.930   -9.416  -9.800   1.00 97.51 454 A 1 
ATOM 3453 N N   . GLU A 0 455 . 1.410    -7.576  -7.442   1.00 97.73 455 A 1 
ATOM 3454 C CA  . GLU A 0 455 . 2.649    -6.841  -7.655   1.00 97.73 455 A 1 
ATOM 3455 C C   . GLU A 0 455 . 3.249    -7.289  -8.985   1.00 97.73 455 A 1 
ATOM 3456 C CB  . GLU A 0 455 . 3.632    -7.088  -6.501   1.00 97.73 455 A 1 
ATOM 3457 O O   . GLU A 0 455 . 3.478    -8.476  -9.194   1.00 97.73 455 A 1 
ATOM 3458 C CG  . GLU A 0 455 . 3.221    -6.401  -5.188   1.00 97.73 455 A 1 
ATOM 3459 C CD  . GLU A 0 455 . 4.233    -6.646  -4.056   1.00 97.73 455 A 1 
ATOM 3460 O OE1 . GLU A 0 455 . 3.873    -6.577  -2.855   1.00 97.73 455 A 1 
ATOM 3461 O OE2 . GLU A 0 455 . 5.417    -6.934  -4.350   1.00 97.73 455 A 1 
ATOM 3462 N N   . SER A 0 456 . 3.509    -6.338  -9.876   1.00 98.16 456 A 1 
ATOM 3463 C CA  . SER A 0 456 . 4.147    -6.575  -11.167  1.00 98.16 456 A 1 
ATOM 3464 C C   . SER A 0 456 . 5.348    -5.655  -11.332  1.00 98.16 456 A 1 
ATOM 3465 C CB  . SER A 0 456 . 3.157    -6.436  -12.324  1.00 98.16 456 A 1 
ATOM 3466 O O   . SER A 0 456 . 5.328    -4.487  -10.942  1.00 98.16 456 A 1 
ATOM 3467 O OG  . SER A 0 456 . 2.625    -5.128  -12.387  1.00 98.16 456 A 1 
ATOM 3468 N N   . TYR A 0 457 . 6.414    -6.195  -11.900  1.00 98.48 457 A 1 
ATOM 3469 C CA  . TYR A 0 457 . 7.633    -5.489  -12.248  1.00 98.48 457 A 1 
ATOM 3470 C C   . TYR A 0 457 . 8.040    -5.902  -13.653  1.00 98.48 457 A 1 
ATOM 3471 C CB  . TYR A 0 457 . 8.737    -5.804  -11.234  1.00 98.48 457 A 1 
ATOM 3472 O O   . TYR A 0 457 . 8.070    -7.090  -13.970  1.00 98.48 457 A 1 
ATOM 3473 C CG  . TYR A 0 457 . 10.116   -5.312  -11.636  1.00 98.48 457 A 1 
ATOM 3474 C CD1 . TYR A 0 457 . 11.000   -6.170  -12.321  1.00 98.48 457 A 1 
ATOM 3475 C CD2 . TYR A 0 457 . 10.506   -3.993  -11.339  1.00 98.48 457 A 1 
ATOM 3476 C CE1 . TYR A 0 457 . 12.284   -5.721  -12.682  1.00 98.48 457 A 1 
ATOM 3477 C CE2 . TYR A 0 457 . 11.792   -3.541  -11.690  1.00 98.48 457 A 1 
ATOM 3478 O OH  . TYR A 0 457 . 13.944   -3.990  -12.649  1.00 98.48 457 A 1 
ATOM 3479 C CZ  . TYR A 0 457 . 12.686   -4.410  -12.350  1.00 98.48 457 A 1 
ATOM 3480 N N   . ALA A 0 458 . 8.416    -4.933  -14.476  1.00 98.47 458 A 1 
ATOM 3481 C CA  . ALA A 0 458 . 9.034    -5.186  -15.762  1.00 98.47 458 A 1 
ATOM 3482 C C   . ALA A 0 458 . 10.220   -4.248  -15.966  1.00 98.47 458 A 1 
ATOM 3483 C CB  . ALA A 0 458 . 7.994    -5.087  -16.882  1.00 98.47 458 A 1 
ATOM 3484 O O   . ALA A 0 458 . 10.170   -3.070  -15.610  1.00 98.47 458 A 1 
ATOM 3485 N N   . ARG A 0 459 . 11.285   -4.785  -16.555  1.00 98.56 459 A 1 
ATOM 3486 C CA  . ARG A 0 459 . 12.438   -4.026  -17.021  1.00 98.56 459 A 1 
ATOM 3487 C C   . ARG A 0 459 . 12.836   -4.488  -18.410  1.00 98.56 459 A 1 
ATOM 3488 C CB  . ARG A 0 459 . 13.590   -4.135  -16.024  1.00 98.56 459 A 1 
ATOM 3489 O O   . ARG A 0 459 . 13.051   -5.681  -18.630  1.00 98.56 459 A 1 
ATOM 3490 C CG  . ARG A 0 459 . 14.763   -3.226  -16.420  1.00 98.56 459 A 1 
ATOM 3491 C CD  . ARG A 0 459 . 15.880   -3.206  -15.372  1.00 98.56 459 A 1 
ATOM 3492 N NE  . ARG A 0 459 . 16.787   -4.353  -15.511  1.00 98.56 459 A 1 
ATOM 3493 N NH1 . ARG A 0 459 . 15.726   -5.922  -14.181  1.00 98.56 459 A 1 
ATOM 3494 N NH2 . ARG A 0 459 . 17.581   -6.430  -15.294  1.00 98.56 459 A 1 
ATOM 3495 C CZ  . ARG A 0 459 . 16.678   -5.554  -14.989  1.00 98.56 459 A 1 
ATOM 3496 N N   . ALA A 0 460 . 12.968   -3.541  -19.322  1.00 98.67 460 A 1 
ATOM 3497 C CA  . ALA A 0 460 . 13.543   -3.747  -20.636  1.00 98.67 460 A 1 
ATOM 3498 C C   . ALA A 0 460 . 14.781   -2.863  -20.782  1.00 98.67 460 A 1 
ATOM 3499 C CB  . ALA A 0 460 . 12.484   -3.478  -21.708  1.00 98.67 460 A 1 
ATOM 3500 O O   . ALA A 0 460 . 14.728   -1.683  -20.452  1.00 98.67 460 A 1 
ATOM 3501 N N   . VAL A 0 461 . 15.877   -3.443  -21.259  1.00 98.57 461 A 1 
ATOM 3502 C CA  . VAL A 0 461 . 17.098   -2.729  -21.644  1.00 98.57 461 A 1 
ATOM 3503 C C   . VAL A 0 461 . 17.372   -3.048  -23.106  1.00 98.57 461 A 1 
ATOM 3504 C CB  . VAL A 0 461 . 18.302   -3.098  -20.757  1.00 98.57 461 A 1 
ATOM 3505 O O   . VAL A 0 461 . 17.274   -4.214  -23.503  1.00 98.57 461 A 1 
ATOM 3506 C CG1 . VAL A 0 461 . 19.574   -2.349  -21.165  1.00 98.57 461 A 1 
ATOM 3507 C CG2 . VAL A 0 461 . 18.027   -2.794  -19.277  1.00 98.57 461 A 1 
ATOM 3508 N N   . GLN A 0 462 . 17.686   -2.022  -23.881  1.00 97.86 462 A 1 
ATOM 3509 C CA  . GLN A 0 462 . 18.225   -2.111  -25.229  1.00 97.86 462 A 1 
ATOM 3510 C C   . GLN A 0 462 . 19.485   -1.254  -25.264  1.00 97.86 462 A 1 
ATOM 3511 C CB  . GLN A 0 462 . 17.200   -1.663  -26.278  1.00 97.86 462 A 1 
ATOM 3512 O O   . GLN A 0 462 . 19.465   -0.132  -24.761  1.00 97.86 462 A 1 
ATOM 3513 C CG  . GLN A 0 462 . 15.921   -2.505  -26.212  1.00 97.86 462 A 1 
ATOM 3514 C CD  . GLN A 0 462 . 14.926   -2.114  -27.291  1.00 97.86 462 A 1 
ATOM 3515 N NE2 . GLN A 0 462 . 14.858   -2.839  -28.381  1.00 97.86 462 A 1 
ATOM 3516 O OE1 . GLN A 0 462 . 14.139   -1.196  -27.159  1.00 97.86 462 A 1 
ATOM 3517 N N   . ALA A 0 463 . 20.567   -1.812  -25.777  1.00 97.36 463 A 1 
ATOM 3518 C CA  . ALA A 0 463 . 21.783   -1.079  -26.064  1.00 97.36 463 A 1 
ATOM 3519 C C   . ALA A 0 463 . 22.252   -1.484  -27.455  1.00 97.36 463 A 1 
ATOM 3520 C CB  . ALA A 0 463 . 22.833   -1.354  -24.983  1.00 97.36 463 A 1 
ATOM 3521 O O   . ALA A 0 463 . 22.228   -2.679  -27.744  1.00 97.36 463 A 1 
ATOM 3522 N N   . ASP A 0 464 . 22.642   -0.499  -28.245  1.00 96.29 464 A 1 
ATOM 3523 C CA  . ASP A 0 464 . 23.115   -0.638  -29.615  1.00 96.29 464 A 1 
ATOM 3524 C C   . ASP A 0 464 . 24.412   0.183   -29.756  1.00 96.29 464 A 1 
ATOM 3525 C CB  . ASP A 0 464 . 21.980   -0.196  -30.551  1.00 96.29 464 A 1 
ATOM 3526 O O   . ASP A 0 464 . 24.536   1.261   -29.166  1.00 96.29 464 A 1 
ATOM 3527 C CG  . ASP A 0 464 . 22.296   -0.411  -32.027  1.00 96.29 464 A 1 
ATOM 3528 O OD1 . ASP A 0 464 . 23.287   -1.127  -32.282  1.00 96.29 464 A 1 
ATOM 3529 O OD2 . ASP A 0 464 . 21.521   0.149   -32.833  1.00 96.29 464 A 1 
ATOM 3530 N N   . ASP A 0 465 . 25.427   -0.378  -30.410  1.00 94.55 465 A 1 
ATOM 3531 C CA  . ASP A 0 465 . 26.749   0.239   -30.629  1.00 94.55 465 A 1 
ATOM 3532 C C   . ASP A 0 465 . 27.188   -0.043  -32.063  1.00 94.55 465 A 1 
ATOM 3533 C CB  . ASP A 0 465 . 27.794   -0.196  -29.570  1.00 94.55 465 A 1 
ATOM 3534 O O   . ASP A 0 465 . 27.972   -0.962  -32.339  1.00 94.55 465 A 1 
ATOM 3535 C CG  . ASP A 0 465 . 29.275   0.191   -29.848  1.00 94.55 465 A 1 
ATOM 3536 O OD1 . ASP A 0 465 . 29.613   1.313   -30.300  1.00 94.55 465 A 1 
ATOM 3537 O OD2 . ASP A 0 465 . 30.195   -0.609  -29.512  1.00 94.55 465 A 1 
ATOM 3538 N N   . ASP A 0 466 . 26.680   0.798   -32.954  1.00 93.21 466 A 1 
ATOM 3539 C CA  . ASP A 0 466 . 27.004   0.824   -34.365  1.00 93.21 466 A 1 
ATOM 3540 C C   . ASP A 0 466 . 28.342   1.524   -34.581  1.00 93.21 466 A 1 
ATOM 3541 C CB  . ASP A 0 466 . 25.892   1.551   -35.136  1.00 93.21 466 A 1 
ATOM 3542 O O   . ASP A 0 466 . 28.587   2.644   -34.135  1.00 93.21 466 A 1 
ATOM 3543 C CG  . ASP A 0 466 . 24.788   0.643   -35.670  1.00 93.21 466 A 1 
ATOM 3544 O OD1 . ASP A 0 466 . 25.117   -0.531  -35.958  1.00 93.21 466 A 1 
ATOM 3545 O OD2 . ASP A 0 466 . 23.735   1.205   -36.044  1.00 93.21 466 A 1 
ATOM 3546 N N   . GLN A 0 467 . 29.243   0.875   -35.307  1.00 91.91 467 A 1 
ATOM 3547 C CA  . GLN A 0 467 . 30.532   1.426   -35.708  1.00 91.91 467 A 1 
ATOM 3548 C C   . GLN A 0 467 . 30.721   1.223   -37.195  1.00 91.91 467 A 1 
ATOM 3549 C CB  . GLN A 0 467 . 31.677   0.770   -34.921  1.00 91.91 467 A 1 
ATOM 3550 O O   . GLN A 0 467 . 30.570   0.111   -37.690  1.00 91.91 467 A 1 
ATOM 3551 C CG  . GLN A 0 467 . 31.597   1.190   -33.454  1.00 91.91 467 A 1 
ATOM 3552 C CD  . GLN A 0 467 . 32.595   0.511   -32.536  1.00 91.91 467 A 1 
ATOM 3553 N NE2 . GLN A 0 467 . 32.302   0.546   -31.254  1.00 91.91 467 A 1 
ATOM 3554 O OE1 . GLN A 0 467 . 33.674   0.033   -32.893  1.00 91.91 467 A 1 
ATOM 3555 N N   . TRP A 0 468 . 31.139   2.271   -37.896  1.00 91.38 468 A 1 
ATOM 3556 C CA  . TRP A 0 468 . 31.415   2.200   -39.325  1.00 91.38 468 A 1 
ATOM 3557 C C   . TRP A 0 468 . 32.624   3.052   -39.704  1.00 91.38 468 A 1 
ATOM 3558 C CB  . TRP A 0 468 . 30.159   2.589   -40.109  1.00 91.38 468 A 1 
ATOM 3559 O O   . TRP A 0 468 . 32.952   4.028   -39.026  1.00 91.38 468 A 1 
ATOM 3560 C CG  . TRP A 0 468 . 29.697   3.995   -39.896  1.00 91.38 468 A 1 
ATOM 3561 C CD1 . TRP A 0 468 . 28.794   4.405   -38.976  1.00 91.38 468 A 1 
ATOM 3562 C CD2 . TRP A 0 468 . 30.126   5.195   -40.604  1.00 91.38 468 A 1 
ATOM 3563 C CE2 . TRP A 0 468 . 29.435   6.314   -40.051  1.00 91.38 468 A 1 
ATOM 3564 C CE3 . TRP A 0 468 . 31.029   5.446   -41.658  1.00 91.38 468 A 1 
ATOM 3565 N NE1 . TRP A 0 468 . 28.627   5.772   -39.071  1.00 91.38 468 A 1 
ATOM 3566 C CH2 . TRP A 0 468 . 30.557   7.840   -41.559  1.00 91.38 468 A 1 
ATOM 3567 C CZ2 . TRP A 0 468 . 29.644   7.622   -40.512  1.00 91.38 468 A 1 
ATOM 3568 C CZ3 . TRP A 0 468 . 31.242   6.753   -42.133  1.00 91.38 468 A 1 
ATOM 3569 N N   . ALA A 0 469 . 33.303   2.664   -40.778  1.00 90.17 469 A 1 
ATOM 3570 C CA  . ALA A 0 469 . 34.364   3.437   -41.407  1.00 90.17 469 A 1 
ATOM 3571 C C   . ALA A 0 469 . 34.326   3.251   -42.928  1.00 90.17 469 A 1 
ATOM 3572 C CB  . ALA A 0 469 . 35.721   3.031   -40.816  1.00 90.17 469 A 1 
ATOM 3573 O O   . ALA A 0 469 . 34.037   2.152   -43.403  1.00 90.17 469 A 1 
ATOM 3574 N N   . GLU A 0 470 . 34.633   4.316   -43.659  1.00 88.01 470 A 1 
ATOM 3575 C CA  . GLU A 0 470 . 34.749   4.360   -45.115  1.00 88.01 470 A 1 
ATOM 3576 C C   . GLU A 0 470 . 36.064   5.052   -45.492  1.00 88.01 470 A 1 
ATOM 3577 C CB  . GLU A 0 470 . 33.560   5.113   -45.742  1.00 88.01 470 A 1 
ATOM 3578 O O   . GLU A 0 470 . 36.390   6.096   -44.930  1.00 88.01 470 A 1 
ATOM 3579 C CG  . GLU A 0 470 . 32.193   4.440   -45.516  1.00 88.01 470 A 1 
ATOM 3580 C CD  . GLU A 0 470 . 31.025   5.140   -46.243  1.00 88.01 470 A 1 
ATOM 3581 O OE1 . GLU A 0 470 . 29.881   4.640   -46.127  1.00 88.01 470 A 1 
ATOM 3582 O OE2 . GLU A 0 470 . 31.248   6.133   -46.978  1.00 88.01 470 A 1 
ATOM 3583 N N   . ASP A 0 471 . 36.789   4.481   -46.448  1.00 83.20 471 A 1 
ATOM 3584 C CA  . ASP A 0 471 . 37.989   5.055   -47.064  1.00 83.20 471 A 1 
ATOM 3585 C C   . ASP A 0 471 . 37.750   5.139   -48.576  1.00 83.20 471 A 1 
ATOM 3586 C CB  . ASP A 0 471 . 39.223   4.213   -46.694  1.00 83.20 471 A 1 
ATOM 3587 O O   . ASP A 0 471 . 37.251   4.200   -49.207  1.00 83.20 471 A 1 
ATOM 3588 C CG  . ASP A 0 471 . 40.548   4.669   -47.334  1.00 83.20 471 A 1 
ATOM 3589 O OD1 . ASP A 0 471 . 40.555   5.692   -48.059  1.00 83.20 471 A 1 
ATOM 3590 O OD2 . ASP A 0 471 . 41.541   3.922   -47.152  1.00 83.20 471 A 1 
ATOM 3591 N N   . TYR A 0 472 . 38.035   6.298   -49.163  1.00 83.34 472 A 1 
ATOM 3592 C CA  . TYR A 0 472 . 37.898   6.542   -50.586  1.00 83.34 472 A 1 
ATOM 3593 C C   . TYR A 0 472 . 39.101   7.279   -51.172  1.00 83.34 472 A 1 
ATOM 3594 C CB  . TYR A 0 472 . 36.592   7.286   -50.861  1.00 83.34 472 A 1 
ATOM 3595 O O   . TYR A 0 472 . 39.194   8.512   -51.167  1.00 83.34 472 A 1 
ATOM 3596 C CG  . TYR A 0 472 . 36.355   7.524   -52.337  1.00 83.34 472 A 1 
ATOM 3597 C CD1 . TYR A 0 472 . 36.565   8.803   -52.876  1.00 83.34 472 A 1 
ATOM 3598 C CD2 . TYR A 0 472 . 35.995   6.455   -53.175  1.00 83.34 472 A 1 
ATOM 3599 C CE1 . TYR A 0 472 . 36.379   9.020   -54.248  1.00 83.34 472 A 1 
ATOM 3600 C CE2 . TYR A 0 472 . 35.796   6.659   -54.551  1.00 83.34 472 A 1 
ATOM 3601 O OH  . TYR A 0 472 . 35.856   8.184   -56.412  1.00 83.34 472 A 1 
ATOM 3602 C CZ  . TYR A 0 472 . 35.991   7.945   -55.082  1.00 83.34 472 A 1 
ATOM 3603 N N   . ASP A 0 473 . 39.939   6.517   -51.862  1.00 80.87 473 A 1 
ATOM 3604 C CA  . ASP A 0 473 . 41.089   7.031   -52.583  1.00 80.87 473 A 1 
ATOM 3605 C C   . ASP A 0 473 . 40.765   7.336   -54.048  1.00 80.87 473 A 1 
ATOM 3606 C CB  . ASP A 0 473 . 42.234   6.019   -52.503  1.00 80.87 473 A 1 
ATOM 3607 O O   . ASP A 0 473 . 40.168   6.545   -54.785  1.00 80.87 473 A 1 
ATOM 3608 C CG  . ASP A 0 473 . 43.130   6.160   -51.279  1.00 80.87 473 A 1 
ATOM 3609 O OD1 . ASP A 0 473 . 43.345   7.334   -50.908  1.00 80.87 473 A 1 
ATOM 3610 O OD2 . ASP A 0 473 . 43.875   5.189   -51.027  1.00 80.87 473 A 1 
ATOM 3611 N N   . ARG A 0 474 . 41.261   8.470   -54.553  1.00 75.80 474 A 1 
ATOM 3612 C CA  . ARG A 0 474 . 41.362   8.754   -55.992  1.00 75.80 474 A 1 
ATOM 3613 C C   . ARG A 0 474 . 42.743   9.223   -56.383  1.00 75.80 474 A 1 
ATOM 3614 C CB  . ARG A 0 474 . 40.320   9.781   -56.449  1.00 75.80 474 A 1 
ATOM 3615 O O   . ARG A 0 474 . 43.250   10.216  -55.870  1.00 75.80 474 A 1 
ATOM 3616 C CG  . ARG A 0 474 . 38.980   9.099   -56.705  1.00 75.80 474 A 1 
ATOM 3617 C CD  . ARG A 0 474 . 38.095   9.923   -57.650  1.00 75.80 474 A 1 
ATOM 3618 N NE  . ARG A 0 474 . 37.421   11.044  -56.964  1.00 75.80 474 A 1 
ATOM 3619 N NH1 . ARG A 0 474 . 35.343   10.827  -57.922  1.00 75.80 474 A 1 
ATOM 3620 N NH2 . ARG A 0 474 . 35.689   12.379  -56.351  1.00 75.80 474 A 1 
ATOM 3621 C CZ  . ARG A 0 474 . 36.163   11.422  -57.096  1.00 75.80 474 A 1 
ATOM 3622 N N   . TYR A 0 475 . 43.287   8.611   -57.431  1.00 74.97 475 A 1 
ATOM 3623 C CA  . TYR A 0 475 . 44.557   9.019   -58.020  1.00 74.97 475 A 1 
ATOM 3624 C C   . TYR A 0 475 . 44.454   9.202   -59.536  1.00 74.97 475 A 1 
ATOM 3625 C CB  . TYR A 0 475 . 45.661   8.033   -57.620  1.00 74.97 475 A 1 
ATOM 3626 O O   . TYR A 0 475 . 43.893   8.383   -60.262  1.00 74.97 475 A 1 
ATOM 3627 C CG  . TYR A 0 475 . 45.379   6.595   -58.006  1.00 74.97 475 A 1 
ATOM 3628 C CD1 . TYR A 0 475 . 44.697   5.754   -57.103  1.00 74.97 475 A 1 
ATOM 3629 C CD2 . TYR A 0 475 . 45.755   6.117   -59.277  1.00 74.97 475 A 1 
ATOM 3630 C CE1 . TYR A 0 475 . 44.378   4.437   -57.470  1.00 74.97 475 A 1 
ATOM 3631 C CE2 . TYR A 0 475 . 45.441   4.797   -59.646  1.00 74.97 475 A 1 
ATOM 3632 O OH  . TYR A 0 475 . 44.433   2.708   -59.121  1.00 74.97 475 A 1 
ATOM 3633 C CZ  . TYR A 0 475 . 44.752   3.963   -58.741  1.00 74.97 475 A 1 
ATOM 3634 N N   . ASP A 0 476 . 45.081   10.273  -60.018  1.00 67.79 476 A 1 
ATOM 3635 C CA  . ASP A 0 476 . 45.318   10.553  -61.429  1.00 67.79 476 A 1 
ATOM 3636 C C   . ASP A 0 476 . 46.834   10.633  -61.672  1.00 67.79 476 A 1 
ATOM 3637 C CB  . ASP A 0 476 . 44.647   11.881  -61.829  1.00 67.79 476 A 1 
ATOM 3638 O O   . ASP A 0 476 . 47.513   11.554  -61.198  1.00 67.79 476 A 1 
ATOM 3639 C CG  . ASP A 0 476 . 43.148   11.808  -62.142  1.00 67.79 476 A 1 
ATOM 3640 O OD1 . ASP A 0 476 . 42.719   10.799  -62.740  1.00 67.79 476 A 1 
ATOM 3641 O OD2 . ASP A 0 476 . 42.483   12.859  -61.978  1.00 67.79 476 A 1 
ATOM 3642 N N   . THR A 0 477 . 47.388   9.708   -62.464  1.00 60.22 477 A 1 
ATOM 3643 C CA  . THR A 0 477 . 48.744   9.862   -63.009  1.00 60.22 477 A 1 
ATOM 3644 C C   . THR A 0 477 . 48.670   10.435  -64.417  1.00 60.22 477 A 1 
ATOM 3645 C CB  . THR A 0 477 . 49.607   8.588   -62.951  1.00 60.22 477 A 1 
ATOM 3646 O O   . THR A 0 477 . 48.072   9.853   -65.322  1.00 60.22 477 A 1 
ATOM 3647 C CG2 . THR A 0 477 . 49.680   8.007   -61.540  1.00 60.22 477 A 1 
ATOM 3648 O OG1 . THR A 0 477 . 49.186   7.568   -63.828  1.00 60.22 477 A 1 
ATOM 3649 N N   . LYS A 0 478 . 49.307   11.587  -64.633  1.00 54.93 478 A 1 
ATOM 3650 C CA  . LYS A 0 478 . 49.541   12.126  -65.979  1.00 54.93 478 A 1 
ATOM 3651 C C   . LYS A 0 478 . 50.935   11.691  -66.419  1.00 54.93 478 A 1 
ATOM 3652 C CB  . LYS A 0 478 . 49.391   13.658  -65.961  1.00 54.93 478 A 1 
ATOM 3653 O O   . LYS A 0 478 . 51.910   12.215  -65.881  1.00 54.93 478 A 1 
ATOM 3654 C CG  . LYS A 0 478 . 47.959   14.106  -65.628  1.00 54.93 478 A 1 
ATOM 3655 C CD  . LYS A 0 478 . 47.881   15.627  -65.443  1.00 54.93 478 A 1 
ATOM 3656 C CE  . LYS A 0 478 . 46.466   15.996  -64.984  1.00 54.93 478 A 1 
ATOM 3657 N NZ  . LYS A 0 478 . 46.413   17.355  -64.395  1.00 54.93 478 A 1 
ATOM 3658 N N   . ASP A 0 479 . 51.062   10.787  -67.394  1.00 47.70 479 A 1 
ATOM 3659 C CA  . ASP A 0 479 . 52.381   10.528  -67.975  1.00 47.70 479 A 1 
ATOM 3660 C C   . ASP A 0 479 . 52.799   11.754  -68.799  1.00 47.70 479 A 1 
ATOM 3661 C CB  . ASP A 0 479 . 52.473   9.229   -68.801  1.00 47.70 479 A 1 
ATOM 3662 O O   . ASP A 0 479 . 52.118   12.175  -69.742  1.00 47.70 479 A 1 
ATOM 3663 C CG  . ASP A 0 479 . 52.201   7.951   -67.993  1.00 47.70 479 A 1 
ATOM 3664 O OD1 . ASP A 0 479 . 52.571   7.932   -66.799  1.00 47.70 479 A 1 
ATOM 3665 O OD2 . ASP A 0 479 . 51.702   6.967   -68.583  1.00 47.70 479 A 1 
ATOM 3666 N N   . ALA A 0 480 . 53.936   12.353  -68.445  1.00 45.00 480 A 1 
ATOM 3667 C CA  . ALA A 0 480 . 54.551   13.398  -69.246  1.00 45.00 480 A 1 
ATOM 3668 C C   . ALA A 0 480 . 55.020   12.791  -70.581  1.00 45.00 480 A 1 
ATOM 3669 C CB  . ALA A 0 480 . 55.687   14.046  -68.441  1.00 45.00 480 A 1 
ATOM 3670 O O   . ALA A 0 480 . 56.018   12.073  -70.650  1.00 45.00 480 A 1 
ATOM 3671 N N   . GLY A 0 481 . 54.294   13.069  -71.666  1.00 43.71 481 A 1 
ATOM 3672 C CA  . GLY A 0 481 . 54.668   12.663  -73.021  1.00 43.71 481 A 1 
ATOM 3673 C C   . GLY A 0 481 . 56.041   13.214  -73.442  1.00 43.71 481 A 1 
ATOM 3674 O O   . GLY A 0 481 . 56.157   14.361  -73.856  1.00 43.71 481 A 1 
ATOM 3675 N N   . GLN A 0 482 . 57.065   12.367  -73.312  1.00 41.00 482 A 1 
ATOM 3676 C CA  . GLN A 0 482 . 58.408   12.345  -73.918  1.00 41.00 482 A 1 
ATOM 3677 C C   . GLN A 0 482 . 58.960   13.595  -74.649  1.00 41.00 482 A 1 
ATOM 3678 C CB  . GLN A 0 482 . 58.473   11.169  -74.906  1.00 41.00 482 A 1 
ATOM 3679 O O   . GLN A 0 482 . 58.548   13.924  -75.762  1.00 41.00 482 A 1 
ATOM 3680 C CG  . GLN A 0 482 . 58.340   9.786   -74.249  1.00 41.00 482 A 1 
ATOM 3681 C CD  . GLN A 0 482 . 58.871   8.677   -75.155  1.00 41.00 482 A 1 
ATOM 3682 N NE2 . GLN A 0 482 . 58.249   7.520   -75.173  1.00 41.00 482 A 1 
ATOM 3683 O OE1 . GLN A 0 482 . 59.861   8.822   -75.856  1.00 41.00 482 A 1 
ATOM 3684 N N   . TYR A 0 483 . 60.091   14.127  -74.154  1.00 37.09 483 A 1 
ATOM 3685 C CA  . TYR A 0 483 . 61.063   14.898  -74.952  1.00 37.09 483 A 1 
ATOM 3686 C C   . TYR A 0 483 . 62.217   13.996  -75.436  1.00 37.09 483 A 1 
ATOM 3687 C CB  . TYR A 0 483 . 61.553   16.143  -74.188  1.00 37.09 483 A 1 
ATOM 3688 O O   . TYR A 0 483 . 63.335   14.039  -74.928  1.00 37.09 483 A 1 
ATOM 3689 C CG  . TYR A 0 483 . 62.132   17.231  -75.085  1.00 37.09 483 A 1 
ATOM 3690 C CD1 . TYR A 0 483 . 63.519   17.327  -75.327  1.00 37.09 483 A 1 
ATOM 3691 C CD2 . TYR A 0 483 . 61.258   18.163  -75.676  1.00 37.09 483 A 1 
ATOM 3692 C CE1 . TYR A 0 483 . 64.027   18.362  -76.142  1.00 37.09 483 A 1 
ATOM 3693 C CE2 . TYR A 0 483 . 61.758   19.195  -76.493  1.00 37.09 483 A 1 
ATOM 3694 O OH  . TYR A 0 483 . 63.623   20.314  -77.493  1.00 37.09 483 A 1 
ATOM 3695 C CZ  . TYR A 0 483 . 63.146   19.301  -76.721  1.00 37.09 483 A 1 
ATOM 3696 N N   . GLY A 0 484 . 61.960   13.175  -76.454  1.00 34.56 484 A 1 
ATOM 3697 C CA  . GLY A 0 484 . 62.968   12.339  -77.122  1.00 34.56 484 A 1 
ATOM 3698 C C   . GLY A 0 484 . 63.869   13.084  -78.123  1.00 34.56 484 A 1 
ATOM 3699 O O   . GLY A 0 484 . 64.147   12.548  -79.191  1.00 34.56 484 A 1 
ATOM 3700 N N   . GLN A 0 485 . 64.318   14.317  -77.842  1.00 36.04 485 A 1 
ATOM 3701 C CA  . GLN A 0 485 . 65.194   15.080  -78.752  1.00 36.04 485 A 1 
ATOM 3702 C C   . GLN A 0 485 . 66.429   15.676  -78.061  1.00 36.04 485 A 1 
ATOM 3703 C CB  . GLN A 0 485 . 64.418   16.169  -79.523  1.00 36.04 485 A 1 
ATOM 3704 O O   . GLN A 0 485 . 66.541   16.890  -77.930  1.00 36.04 485 A 1 
ATOM 3705 C CG  . GLN A 0 485 . 63.417   15.612  -80.547  1.00 36.04 485 A 1 
ATOM 3706 C CD  . GLN A 0 485 . 63.164   16.562  -81.720  1.00 36.04 485 A 1 
ATOM 3707 N NE2 . GLN A 0 485 . 61.972   16.574  -82.273  1.00 36.04 485 A 1 
ATOM 3708 O OE1 . GLN A 0 485 . 64.029   17.284  -82.193  1.00 36.04 485 A 1 
ATOM 3709 N N   . ALA A 0 486 . 67.396   14.848  -77.649  1.00 33.10 486 A 1 
ATOM 3710 C CA  . ALA A 0 486 . 68.772   15.319  -77.414  1.00 33.10 486 A 1 
ATOM 3711 C C   . ALA A 0 486 . 69.826   14.188  -77.384  1.00 33.10 486 A 1 
ATOM 3712 C CB  . ALA A 0 486 . 68.846   16.195  -76.144  1.00 33.10 486 A 1 
ATOM 3713 O O   . ALA A 0 486 . 70.691   14.178  -76.513  1.00 33.10 486 A 1 
ATOM 3714 N N   . ALA A 0 487 . 69.812   13.237  -78.327  1.00 30.03 487 A 1 
ATOM 3715 C CA  . ALA A 0 487 . 70.927   12.292  -78.498  1.00 30.03 487 A 1 
ATOM 3716 C C   . ALA A 0 487 . 71.774   12.620  -79.746  1.00 30.03 487 A 1 
ATOM 3717 C CB  . ALA A 0 487 . 70.418   10.850  -78.441  1.00 30.03 487 A 1 
ATOM 3718 O O   . ALA A 0 487 . 71.437   12.277  -80.873  1.00 30.03 487 A 1 
ATOM 3719 N N   . SER A 0 488 . 72.888   13.315  -79.485  1.00 34.61 488 A 1 
ATOM 3720 C CA  . SER A 0 488 . 74.197   13.280  -80.169  1.00 34.61 488 A 1 
ATOM 3721 C C   . SER A 0 488 . 74.278   13.285  -81.710  1.00 34.61 488 A 1 
ATOM 3722 C CB  . SER A 0 488 . 75.003   12.092  -79.624  1.00 34.61 488 A 1 
ATOM 3723 O O   . SER A 0 488 . 74.118   12.256  -82.362  1.00 34.61 488 A 1 
ATOM 3724 O OG  . SER A 0 488 . 74.354   10.870  -79.898  1.00 34.61 488 A 1 
ATOM 3725 N N   . LYS A 0 489 . 74.786   14.392  -82.279  1.00 31.25 489 A 1 
ATOM 3726 C CA  . LYS A 0 489 . 75.596   14.354  -83.513  1.00 31.25 489 A 1 
ATOM 3727 C C   . LYS A 0 489 . 77.074   14.217  -83.136  1.00 31.25 489 A 1 
ATOM 3728 C CB  . LYS A 0 489 . 75.365   15.599  -84.401  1.00 31.25 489 A 1 
ATOM 3729 O O   . LYS A 0 489 . 77.657   15.143  -82.580  1.00 31.25 489 A 1 
ATOM 3730 C CG  . LYS A 0 489 . 74.332   15.357  -85.515  1.00 31.25 489 A 1 
ATOM 3731 C CD  . LYS A 0 489 . 74.364   16.469  -86.580  1.00 31.25 489 A 1 
ATOM 3732 C CE  . LYS A 0 489 . 73.397   16.128  -87.724  1.00 31.25 489 A 1 
ATOM 3733 N NZ  . LYS A 0 489 . 73.549   17.034  -88.891  1.00 31.25 489 A 1 
ATOM 3734 N N   . TRP A 0 490 . 77.680   13.085  -83.481  1.00 23.82 490 A 1 
ATOM 3735 C CA  . TRP A 0 490 . 79.131   12.886  -83.502  1.00 23.82 490 A 1 
ATOM 3736 C C   . TRP A 0 490 . 79.475   12.237  -84.850  1.00 23.82 490 A 1 
ATOM 3737 C CB  . TRP A 0 490 . 79.575   12.057  -82.279  1.00 23.82 490 A 1 
ATOM 3738 O O   . TRP A 0 490 . 79.185   11.066  -85.066  1.00 23.82 490 A 1 
ATOM 3739 C CG  . TRP A 0 490 . 80.838   12.526  -81.621  1.00 23.82 490 A 1 
ATOM 3740 C CD1 . TRP A 0 490 . 80.914   13.540  -80.730  1.00 23.82 490 A 1 
ATOM 3741 C CD2 . TRP A 0 490 . 82.202   12.024  -81.760  1.00 23.82 490 A 1 
ATOM 3742 C CE2 . TRP A 0 490 . 83.061   12.798  -80.922  1.00 23.82 490 A 1 
ATOM 3743 C CE3 . TRP A 0 490 . 82.797   10.983  -82.499  1.00 23.82 490 A 1 
ATOM 3744 N NE1 . TRP A 0 490 . 82.221   13.704  -80.315  1.00 23.82 490 A 1 
ATOM 3745 C CH2 . TRP A 0 490 . 85.004   11.519  -81.579  1.00 23.82 490 A 1 
ATOM 3746 C CZ2 . TRP A 0 490 . 84.442   12.568  -80.834  1.00 23.82 490 A 1 
ATOM 3747 C CZ3 . TRP A 0 490 . 84.174   10.723  -82.390  1.00 23.82 490 A 1 
ATOM 3748 N N   . GLY A 0 491 . 80.003   13.017  -85.796  1.00 33.23 491 A 1 
ATOM 3749 C CA  . GLY A 0 491 . 80.424   12.533  -87.114  1.00 33.23 491 A 1 
ATOM 3750 C C   . GLY A 0 491 . 81.942   12.624  -87.237  1.00 33.23 491 A 1 
ATOM 3751 O O   . GLY A 0 491 . 82.487   13.723  -87.206  1.00 33.23 491 A 1 
ATOM 3752 N N   . LYS A 0 492 . 82.609   11.469  -87.329  1.00 29.60 492 A 1 
ATOM 3753 C CA  . LYS A 0 492 . 84.049   11.310  -87.592  1.00 29.60 492 A 1 
ATOM 3754 C C   . LYS A 0 492 . 84.291   11.372  -89.105  1.00 29.60 492 A 1 
ATOM 3755 C CB  . LYS A 0 492 . 84.522   9.947   -87.032  1.00 29.60 492 A 1 
ATOM 3756 O O   . LYS A 0 492 . 83.679   10.599  -89.837  1.00 29.60 492 A 1 
ATOM 3757 C CG  . LYS A 0 492 . 85.395   10.043  -85.773  1.00 29.60 492 A 1 
ATOM 3758 C CD  . LYS A 0 492 . 85.618   8.639   -85.179  1.00 29.60 492 A 1 
ATOM 3759 C CE  . LYS A 0 492 . 86.657   8.642   -84.048  1.00 29.60 492 A 1 
ATOM 3760 N NZ  . LYS A 0 492 . 86.720   7.325   -83.363  1.00 29.60 492 A 1 
ATOM 3761 N N   . ASP A 0 493 . 85.198   12.237  -89.556  1.00 33.29 493 A 1 
ATOM 3762 C CA  . ASP A 0 493 . 85.700   12.244  -90.936  1.00 33.29 493 A 1 
ATOM 3763 C C   . ASP A 0 493 . 86.422   10.913  -91.236  1.00 33.29 493 A 1 
ATOM 3764 C CB  . ASP A 0 493 . 86.667   13.431  -91.134  1.00 33.29 493 A 1 
ATOM 3765 O O   . ASP A 0 493 . 87.360   10.551  -90.524  1.00 33.29 493 A 1 
ATOM 3766 C CG  . ASP A 0 493 . 86.003   14.814  -91.113  1.00 33.29 493 A 1 
ATOM 3767 O OD1 . ASP A 0 493 . 84.883   14.939  -91.654  1.00 33.29 493 A 1 
ATOM 3768 O OD2 . ASP A 0 493 . 86.663   15.765  -90.634  1.00 33.29 493 A 1 
ATOM 3769 N N   . ALA A 0 494 . 85.988   10.179  -92.268  1.00 31.11 494 A 1 
ATOM 3770 C CA  . ALA A 0 494 . 86.605   8.926   -92.713  1.00 31.11 494 A 1 
ATOM 3771 C C   . ALA A 0 494 . 87.037   8.977   -94.190  1.00 31.11 494 A 1 
ATOM 3772 C CB  . ALA A 0 494 . 85.672   7.743   -92.423  1.00 31.11 494 A 1 
ATOM 3773 O O   . ALA A 0 494 . 86.328   9.492   -95.055  1.00 31.11 494 A 1 
ATOM 3774 N N   . ASP A 0 495 . 88.225   8.415   -94.411  1.00 27.71 495 A 1 
ATOM 3775 C CA  . ASP A 0 495 . 89.004   8.222   -95.636  1.00 27.71 495 A 1 
ATOM 3776 C C   . ASP A 0 495 . 88.335   7.409   -96.761  1.00 27.71 495 A 1 
ATOM 3777 C CB  . ASP A 0 495 . 90.256   7.416   -95.231  1.00 27.71 495 A 1 
ATOM 3778 O O   . ASP A 0 495 . 87.563   6.486   -96.508  1.00 27.71 495 A 1 
ATOM 3779 C CG  . ASP A 0 495 . 91.381   8.258   -94.642  1.00 27.71 495 A 1 
ATOM 3780 O OD1 . ASP A 0 495 . 91.714   9.276   -95.290  1.00 27.71 495 A 1 
ATOM 3781 O OD2 . ASP A 0 495 . 91.927   7.845   -93.597  1.00 27.71 495 A 1 
ATOM 3782 N N   . SER A 0 496 . 88.746   7.696   -98.009  1.00 31.31 496 A 1 
ATOM 3783 C CA  . SER A 0 496 . 88.991   6.777   -99.159  1.00 31.31 496 A 1 
ATOM 3784 C C   . SER A 0 496 . 88.897   7.560   -100.493 1.00 31.31 496 A 1 
ATOM 3785 C CB  . SER A 0 496 . 88.009   5.592   -99.224  1.00 31.31 496 A 1 
ATOM 3786 O O   . SER A 0 496 . 88.180   8.551   -100.547 1.00 31.31 496 A 1 
ATOM 3787 O OG  . SER A 0 496 . 86.667   6.005   -99.109  1.00 31.31 496 A 1 
ATOM 3788 N N   . VAL A 0 497 . 89.438   7.201   -101.668 1.00 28.77 497 A 1 
ATOM 3789 C CA  . VAL A 0 497 . 90.711   6.659   -102.209 1.00 28.77 497 A 1 
ATOM 3790 C C   . VAL A 0 497 . 90.405   6.211   -103.660 1.00 28.77 497 A 1 
ATOM 3791 C CB  . VAL A 0 497 . 91.357   5.495   -101.405 1.00 28.77 497 A 1 
ATOM 3792 O O   . VAL A 0 497 . 89.446   5.489   -103.893 1.00 28.77 497 A 1 
ATOM 3793 C CG1 . VAL A 0 497 . 92.199   4.499   -102.220 1.00 28.77 497 A 1 
ATOM 3794 C CG2 . VAL A 0 497 . 92.355   6.061   -100.380 1.00 28.77 497 A 1 
ATOM 3795 N N   . SER A 0 498 . 91.290   6.583   -104.600 1.00 29.16 498 A 1 
ATOM 3796 C CA  . SER A 0 498 . 91.675   5.902   -105.864 1.00 29.16 498 A 1 
ATOM 3797 C C   . SER A 0 498 . 90.656   5.565   -106.979 1.00 29.16 498 A 1 
ATOM 3798 C CB  . SER A 0 498 . 92.462   4.631   -105.534 1.00 29.16 498 A 1 
ATOM 3799 O O   . SER A 0 498 . 89.797   4.699   -106.845 1.00 29.16 498 A 1 
ATOM 3800 O OG  . SER A 0 498 . 93.124   4.128   -106.675 1.00 29.16 498 A 1 
ATOM 3801 N N   . ARG A 0 499 . 90.926   6.128   -108.171 1.00 34.04 499 A 1 
ATOM 3802 C CA  . ARG A 0 499 . 90.857   5.530   -109.533 1.00 34.04 499 A 1 
ATOM 3803 C C   . ARG A 0 499 . 91.567   6.521   -110.480 1.00 34.04 499 A 1 
ATOM 3804 C CB  . ARG A 0 499 . 89.389   5.307   -109.962 1.00 34.04 499 A 1 
ATOM 3805 O O   . ARG A 0 499 . 91.374   7.716   -110.324 1.00 34.04 499 A 1 
ATOM 3806 C CG  . ARG A 0 499 . 88.964   3.830   -109.865 1.00 34.04 499 A 1 
ATOM 3807 C CD  . ARG A 0 499 . 87.451   3.678   -110.062 1.00 34.04 499 A 1 
ATOM 3808 N NE  . ARG A 0 499 . 87.045   2.258   -110.115 1.00 34.04 499 A 1 
ATOM 3809 N NH1 . ARG A 0 499 . 84.792   2.560   -109.774 1.00 34.04 499 A 1 
ATOM 3810 N NH2 . ARG A 0 499 . 85.589   0.502   -110.080 1.00 34.04 499 A 1 
ATOM 3811 C CZ  . ARG A 0 499 . 85.816   1.783   -109.990 1.00 34.04 499 A 1 
ATOM 3812 N N   . GLY A 0 500 . 92.439   6.187   -111.431 1.00 26.57 500 A 1 
ATOM 3813 C CA  . GLY A 0 500 . 92.700   4.948   -112.158 1.00 26.57 500 A 1 
ATOM 3814 C C   . GLY A 0 500 . 92.520   5.215   -113.665 1.00 26.57 500 A 1 
ATOM 3815 O O   . GLY A 0 500 . 91.397   5.467   -114.075 1.00 26.57 500 A 1 
ATOM 3816 N N   . TYR A 0 501 . 93.613   5.097   -114.441 1.00 29.13 501 A 1 
ATOM 3817 C CA  . TYR A 0 501 . 93.748   5.063   -115.919 1.00 29.13 501 A 1 
ATOM 3818 C C   . TYR A 0 501 . 93.813   6.368   -116.751 1.00 29.13 501 A 1 
ATOM 3819 C CB  . TYR A 0 501 . 92.781   4.049   -116.556 1.00 29.13 501 A 1 
ATOM 3820 O O   . TYR A 0 501 . 92.811   7.022   -116.999 1.00 29.13 501 A 1 
ATOM 3821 C CG  . TYR A 0 501 . 93.151   2.611   -116.268 1.00 29.13 501 A 1 
ATOM 3822 C CD1 . TYR A 0 501 . 94.012   1.933   -117.151 1.00 29.13 501 A 1 
ATOM 3823 C CD2 . TYR A 0 501 . 92.661   1.962   -115.118 1.00 29.13 501 A 1 
ATOM 3824 C CE1 . TYR A 0 501 . 94.393   0.608   -116.882 1.00 29.13 501 A 1 
ATOM 3825 C CE2 . TYR A 0 501 . 93.046   0.635   -114.842 1.00 29.13 501 A 1 
ATOM 3826 O OH  . TYR A 0 501 . 94.287   -1.324  -115.481 1.00 29.13 501 A 1 
ATOM 3827 C CZ  . TYR A 0 501 . 93.912   -0.043  -115.728 1.00 29.13 501 A 1 
ATOM 3828 N N   . GLY A 0 502 . 94.990   6.588   -117.368 1.00 28.64 502 A 1 
ATOM 3829 C CA  . GLY A 0 502 . 95.081   6.681   -118.837 1.00 28.64 502 A 1 
ATOM 3830 C C   . GLY A 0 502 . 95.418   8.030   -119.497 1.00 28.64 502 A 1 
ATOM 3831 O O   . GLY A 0 502 . 94.526   8.816   -119.755 1.00 28.64 502 A 1 
ATOM 3832 N N   . HIS A 0 503 . 96.689   8.168   -119.913 1.00 28.71 503 A 1 
ATOM 3833 C CA  . HIS A 0 503 . 97.201   8.855   -121.121 1.00 28.71 503 A 1 
ATOM 3834 C C   . HIS A 0 503 . 96.945   10.364  -121.363 1.00 28.71 503 A 1 
ATOM 3835 C CB  . HIS A 0 503 . 96.804   8.042   -122.369 1.00 28.71 503 A 1 
ATOM 3836 O O   . HIS A 0 503 . 95.844   10.781  -121.693 1.00 28.71 503 A 1 
ATOM 3837 C CG  . HIS A 0 503 . 97.484   6.699   -122.455 1.00 28.71 503 A 1 
ATOM 3838 C CD2 . HIS A 0 503 . 98.548   6.379   -123.254 1.00 28.71 503 A 1 
ATOM 3839 N ND1 . HIS A 0 503 . 97.160   5.566   -121.742 1.00 28.71 503 A 1 
ATOM 3840 C CE1 . HIS A 0 503 . 98.022   4.595   -122.089 1.00 28.71 503 A 1 
ATOM 3841 N NE2 . HIS A 0 503 . 98.891   5.049   -123.002 1.00 28.71 503 A 1 
ATOM 3842 N N   . GLY A 0 504 . 98.048   11.130  -121.444 1.00 31.47 504 A 1 
ATOM 3843 C CA  . GLY A 0 504 . 98.177   12.233  -122.414 1.00 31.47 504 A 1 
ATOM 3844 C C   . GLY A 0 504 . 98.423   13.643  -121.859 1.00 31.47 504 A 1 
ATOM 3845 O O   . GLY A 0 504 . 97.484   14.384  -121.615 1.00 31.47 504 A 1 
ATOM 3846 N N   . TYR A 0 505 . 99.708   14.013  -121.742 1.00 31.39 505 A 1 
ATOM 3847 C CA  . TYR A 0 505 . 100.288  15.370  -121.879 1.00 31.39 505 A 1 
ATOM 3848 C C   . TYR A 0 505 . 99.585   16.573  -121.202 1.00 31.39 505 A 1 
ATOM 3849 C CB  . TYR A 0 505 . 100.628  15.642  -123.364 1.00 31.39 505 A 1 
ATOM 3850 O O   . TYR A 0 505 . 98.790   17.287  -121.803 1.00 31.39 505 A 1 
ATOM 3851 C CG  . TYR A 0 505 . 99.721   14.956  -124.371 1.00 31.39 505 A 1 
ATOM 3852 C CD1 . TYR A 0 505 . 100.114  13.726  -124.937 1.00 31.39 505 A 1 
ATOM 3853 C CD2 . TYR A 0 505 . 98.449   15.487  -124.658 1.00 31.39 505 A 1 
ATOM 3854 C CE1 . TYR A 0 505 . 99.228   13.019  -125.770 1.00 31.39 505 A 1 
ATOM 3855 C CE2 . TYR A 0 505 . 97.564   14.786  -125.499 1.00 31.39 505 A 1 
ATOM 3856 O OH  . TYR A 0 505 . 97.101   12.844  -126.841 1.00 31.39 505 A 1 
ATOM 3857 C CZ  . TYR A 0 505 . 97.952   13.546  -126.050 1.00 31.39 505 A 1 
ATOM 3858 N N   . GLY A 0 506 . 100.049  16.916  -119.993 1.00 35.27 506 A 1 
ATOM 3859 C CA  . GLY A 0 506 . 99.864   18.237  -119.377 1.00 35.27 506 A 1 
ATOM 3860 C C   . GLY A 0 506 . 100.313  18.252  -117.913 1.00 35.27 506 A 1 
ATOM 3861 O O   . GLY A 0 506 . 99.763   17.538  -117.089 1.00 35.27 506 A 1 
ATOM 3862 N N   . LYS A 0 507 . 101.367  19.006  -117.593 1.00 32.82 507 A 1 
ATOM 3863 C CA  . LYS A 0 507 . 102.106  18.990  -116.316 1.00 32.82 507 A 1 
ATOM 3864 C C   . LYS A 0 507 . 101.254  19.280  -115.058 1.00 32.82 507 A 1 
ATOM 3865 C CB  . LYS A 0 507 . 103.218  20.055  -116.394 1.00 32.82 507 A 1 
ATOM 3866 O O   . LYS A 0 507 . 100.589  20.300  -114.997 1.00 32.82 507 A 1 
ATOM 3867 C CG  . LYS A 0 507 . 104.408  19.700  -117.299 1.00 32.82 507 A 1 
ATOM 3868 C CD  . LYS A 0 507 . 105.392  20.881  -117.347 1.00 32.82 507 A 1 
ATOM 3869 C CE  . LYS A 0 507 . 106.647  20.531  -118.155 1.00 32.82 507 A 1 
ATOM 3870 N NZ  . LYS A 0 507 . 107.587  21.680  -118.231 1.00 32.82 507 A 1 
ATOM 3871 N N   . SER A 0 508 . 101.493  18.464  -114.020 1.00 29.07 508 A 1 
ATOM 3872 C CA  . SER A 0 508 . 101.652  18.829  -112.593 1.00 29.07 508 A 1 
ATOM 3873 C C   . SER A 0 508 . 100.520  19.586  -111.872 1.00 29.07 508 A 1 
ATOM 3874 C CB  . SER A 0 508 . 102.970  19.613  -112.456 1.00 29.07 508 A 1 
ATOM 3875 O O   . SER A 0 508 . 100.458  20.807  -111.960 1.00 29.07 508 A 1 
ATOM 3876 O OG  . SER A 0 508 . 103.163  20.101  -111.148 1.00 29.07 508 A 1 
ATOM 3877 N N   . ALA A 0 509 . 99.784   18.901  -110.982 1.00 32.45 509 A 1 
ATOM 3878 C CA  . ALA A 0 509 . 99.940   19.038  -109.515 1.00 32.45 509 A 1 
ATOM 3879 C C   . ALA A 0 509 . 98.778   18.389  -108.716 1.00 32.45 509 A 1 
ATOM 3880 C CB  . ALA A 0 509 . 100.089  20.503  -109.068 1.00 32.45 509 A 1 
ATOM 3881 O O   . ALA A 0 509 . 97.646   18.849  -108.750 1.00 32.45 509 A 1 
ATOM 3882 N N   . SER A 0 510 . 99.121   17.342  -107.955 1.00 31.78 510 A 1 
ATOM 3883 C CA  . SER A 0 510 . 98.784   17.109  -106.536 1.00 31.78 510 A 1 
ATOM 3884 C C   . SER A 0 510 . 97.334   17.264  -106.003 1.00 31.78 510 A 1 
ATOM 3885 C CB  . SER A 0 510 . 99.761   17.952  -105.705 1.00 31.78 510 A 1 
ATOM 3886 O O   . SER A 0 510 . 96.931   18.340  -105.581 1.00 31.78 510 A 1 
ATOM 3887 O OG  . SER A 0 510 . 99.729   17.590  -104.346 1.00 31.78 510 A 1 
ATOM 3888 N N   . LEU A 0 511 . 96.702   16.096  -105.791 1.00 29.78 511 A 1 
ATOM 3889 C CA  . LEU A 0 511 . 96.208   15.584  -104.488 1.00 29.78 511 A 1 
ATOM 3890 C C   . LEU A 0 511 . 94.818   16.019  -103.932 1.00 29.78 511 A 1 
ATOM 3891 C CB  . LEU A 0 511 . 97.360   15.680  -103.457 1.00 29.78 511 A 1 
ATOM 3892 O O   . LEU A 0 511 . 94.640   17.092  -103.371 1.00 29.78 511 A 1 
ATOM 3893 C CG  . LEU A 0 511 . 97.324   14.702  -102.274 1.00 29.78 511 A 1 
ATOM 3894 C CD1 . LEU A 0 511 . 97.580   13.254  -102.713 1.00 29.78 511 A 1 
ATOM 3895 C CD2 . LEU A 0 511 . 98.397   15.062  -101.249 1.00 29.78 511 A 1 
ATOM 3896 N N   . THR A 0 512 . 93.882   15.060  -104.045 1.00 30.39 512 A 1 
ATOM 3897 C CA  . THR A 0 512 . 92.770   14.614  -103.161 1.00 30.39 512 A 1 
ATOM 3898 C C   . THR A 0 512 . 91.993   15.596  -102.270 1.00 30.39 512 A 1 
ATOM 3899 C CB  . THR A 0 512 . 93.234   13.470  -102.232 1.00 30.39 512 A 1 
ATOM 3900 O O   . THR A 0 512 . 92.535   16.121  -101.301 1.00 30.39 512 A 1 
ATOM 3901 C CG2 . THR A 0 512 . 93.813   12.268  -102.979 1.00 30.39 512 A 1 
ATOM 3902 O OG1 . THR A 0 512 . 94.211   13.921  -101.337 1.00 30.39 512 A 1 
ATOM 3903 N N   . LYS A 0 513 . 90.655   15.584  -102.419 1.00 30.86 513 A 1 
ATOM 3904 C CA  . LYS A 0 513 . 89.723   15.299  -101.306 1.00 30.86 513 A 1 
ATOM 3905 C C   . LYS A 0 513 . 88.355   14.826  -101.834 1.00 30.86 513 A 1 
ATOM 3906 C CB  . LYS A 0 513 . 89.570   16.514  -100.358 1.00 30.86 513 A 1 
ATOM 3907 O O   . LYS A 0 513 . 87.609   15.604  -102.418 1.00 30.86 513 A 1 
ATOM 3908 C CG  . LYS A 0 513 . 89.156   16.053  -98.949  1.00 30.86 513 A 1 
ATOM 3909 C CD  . LYS A 0 513 . 89.118   17.202  -97.929  1.00 30.86 513 A 1 
ATOM 3910 C CE  . LYS A 0 513 . 88.772   16.615  -96.551  1.00 30.86 513 A 1 
ATOM 3911 N NZ  . LYS A 0 513 . 88.531   17.649  -95.513  1.00 30.86 513 A 1 
ATOM 3912 N N   . GLN A 0 514 . 88.047   13.544  -101.626 1.00 27.63 514 A 1 
ATOM 3913 C CA  . GLN A 0 514 . 86.678   13.021  -101.547 1.00 27.63 514 A 1 
ATOM 3914 C C   . GLN A 0 514 . 86.155   13.276  -100.127 1.00 27.63 514 A 1 
ATOM 3915 C CB  . GLN A 0 514 . 86.658   11.514  -101.882 1.00 27.63 514 A 1 
ATOM 3916 O O   . GLN A 0 514 . 86.916   13.231  -99.164  1.00 27.63 514 A 1 
ATOM 3917 C CG  . GLN A 0 514 . 86.532   11.257  -103.392 1.00 27.63 514 A 1 
ATOM 3918 C CD  . GLN A 0 514 . 86.953   9.846   -103.806 1.00 27.63 514 A 1 
ATOM 3919 N NE2 . GLN A 0 514 . 86.129   9.116   -104.526 1.00 27.63 514 A 1 
ATOM 3920 O OE1 . GLN A 0 514 . 88.059   9.394   -103.557 1.00 27.63 514 A 1 
ATOM 3921 N N   . GLY A 0 515 . 84.867   13.584  -100.016 1.00 26.26 515 A 1 
ATOM 3922 C CA  . GLY A 0 515 . 84.193   13.859  -98.752  1.00 26.26 515 A 1 
ATOM 3923 C C   . GLY A 0 515 . 82.743   14.242  -99.004  1.00 26.26 515 A 1 
ATOM 3924 O O   . GLY A 0 515 . 82.374   15.402  -98.854  1.00 26.26 515 A 1 
ATOM 3925 N N   . GLY A 0 516 . 81.955   13.271  -99.466  1.00 25.68 516 A 1 
ATOM 3926 C CA  . GLY A 0 516 . 80.499   13.329  -99.418  1.00 25.68 516 A 1 
ATOM 3927 C C   . GLY A 0 516 . 80.023   12.802  -98.067  1.00 25.68 516 A 1 
ATOM 3928 O O   . GLY A 0 516 . 80.405   11.707  -97.669  1.00 25.68 516 A 1 
ATOM 3929 N N   . ALA A 0 517 . 79.194   13.582  -97.381  1.00 28.56 517 A 1 
ATOM 3930 C CA  . ALA A 0 517 . 78.352   13.118  -96.289  1.00 28.56 517 A 1 
ATOM 3931 C C   . ALA A 0 517 . 76.967   13.758  -96.471  1.00 28.56 517 A 1 
ATOM 3932 C CB  . ALA A 0 517 . 79.017   13.433  -94.943  1.00 28.56 517 A 1 
ATOM 3933 O O   . ALA A 0 517 . 76.724   14.893  -96.063  1.00 28.56 517 A 1 
ATOM 3934 N N   . THR A 0 518 . 76.086   13.048  -97.173  1.00 27.26 518 A 1 
ATOM 3935 C CA  . THR A 0 518 . 74.636   13.268  -97.190  1.00 27.26 518 A 1 
ATOM 3936 C C   . THR A 0 518 . 74.061   12.641  -95.921  1.00 27.26 518 A 1 
ATOM 3937 C CB  . THR A 0 518 . 74.002   12.614  -98.435  1.00 27.26 518 A 1 
ATOM 3938 O O   . THR A 0 518 . 74.242   11.448  -95.701  1.00 27.26 518 A 1 
ATOM 3939 C CG2 . THR A 0 518 . 74.163   13.498  -99.671  1.00 27.26 518 A 1 
ATOM 3940 O OG1 . THR A 0 518 . 74.635   11.384  -98.724  1.00 27.26 518 A 1 
ATOM 3941 N N   . TYR A 0 519 . 73.419   13.443  -95.071  1.00 31.77 519 A 1 
ATOM 3942 C CA  . TYR A 0 519 . 72.734   12.969  -93.868  1.00 31.77 519 A 1 
ATOM 3943 C C   . TYR A 0 519 . 71.228   13.040  -94.106  1.00 31.77 519 A 1 
ATOM 3944 C CB  . TYR A 0 519 . 73.157   13.792  -92.641  1.00 31.77 519 A 1 
ATOM 3945 O O   . TYR A 0 519 . 70.688   14.134  -94.278  1.00 31.77 519 A 1 
ATOM 3946 C CG  . TYR A 0 519 . 74.597   13.581  -92.210  1.00 31.77 519 A 1 
ATOM 3947 C CD1 . TYR A 0 519 . 74.934   12.465  -91.420  1.00 31.77 519 A 1 
ATOM 3948 C CD2 . TYR A 0 519 . 75.602   14.485  -92.610  1.00 31.77 519 A 1 
ATOM 3949 C CE1 . TYR A 0 519 . 76.269   12.252  -91.029  1.00 31.77 519 A 1 
ATOM 3950 C CE2 . TYR A 0 519 . 76.938   14.279  -92.215  1.00 31.77 519 A 1 
ATOM 3951 O OH  . TYR A 0 519 . 78.564   12.934  -91.059  1.00 31.77 519 A 1 
ATOM 3952 C CZ  . TYR A 0 519 . 77.275   13.154  -91.429  1.00 31.77 519 A 1 
ATOM 3953 N N   . ASP A 0 520 . 70.583   11.876  -94.123  1.00 28.56 520 A 1 
ATOM 3954 C CA  . ASP A 0 520 . 69.139   11.735  -94.265  1.00 28.56 520 A 1 
ATOM 3955 C C   . ASP A 0 520 . 68.419   12.308  -93.039  1.00 28.56 520 A 1 
ATOM 3956 C CB  . ASP A 0 520 . 68.771   10.262  -94.514  1.00 28.56 520 A 1 
ATOM 3957 O O   . ASP A 0 520 . 68.690   11.956  -91.889  1.00 28.56 520 A 1 
ATOM 3958 C CG  . ASP A 0 520 . 69.208   9.790   -95.906  1.00 28.56 520 A 1 
ATOM 3959 O OD1 . ASP A 0 520 . 69.010   10.570  -96.865  1.00 28.56 520 A 1 
ATOM 3960 O OD2 . ASP A 0 520 . 69.771   8.678   -95.992  1.00 28.56 520 A 1 
ATOM 3961 N N   . ALA A 0 521 . 67.502   13.236  -93.306  1.00 31.15 521 A 1 
ATOM 3962 C CA  . ALA A 0 521 . 66.599   13.825  -92.334  1.00 31.15 521 A 1 
ATOM 3963 C C   . ALA A 0 521 . 65.477   12.828  -92.005  1.00 31.15 521 A 1 
ATOM 3964 C CB  . ALA A 0 521 . 66.078   15.148  -92.916  1.00 31.15 521 A 1 
ATOM 3965 O O   . ALA A 0 521 . 64.384   12.911  -92.555  1.00 31.15 521 A 1 
ATOM 3966 N N   . ALA A 0 522 . 65.743   11.872  -91.118  1.00 26.09 522 A 1 
ATOM 3967 C CA  . ALA A 0 522 . 64.698   11.045  -90.524  1.00 26.09 522 A 1 
ATOM 3968 C C   . ALA A 0 522 . 64.240   11.674  -89.198  1.00 26.09 522 A 1 
ATOM 3969 C CB  . ALA A 0 522 . 65.202   9.604   -90.394  1.00 26.09 522 A 1 
ATOM 3970 O O   . ALA A 0 522 . 64.758   11.362  -88.130  1.00 26.09 522 A 1 
ATOM 3971 N N   . SER A 0 523 . 63.278   12.592  -89.264  1.00 36.89 523 A 1 
ATOM 3972 C CA  . SER A 0 523 . 62.487   13.002  -88.098  1.00 36.89 523 A 1 
ATOM 3973 C C   . SER A 0 523 . 61.044   13.231  -88.538  1.00 36.89 523 A 1 
ATOM 3974 C CB  . SER A 0 523 . 63.113   14.188  -87.347  1.00 36.89 523 A 1 
ATOM 3975 O O   . SER A 0 523 . 60.554   14.357  -88.594  1.00 36.89 523 A 1 
ATOM 3976 O OG  . SER A 0 523 . 63.278   15.313  -88.184  1.00 36.89 523 A 1 
ATOM 3977 N N   . GLU A 0 524 . 60.388   12.136  -88.919  1.00 31.30 524 A 1 
ATOM 3978 C CA  . GLU A 0 524 . 58.933   12.041  -88.931  1.00 31.30 524 A 1 
ATOM 3979 C C   . GLU A 0 524 . 58.466   12.122  -87.470  1.00 31.30 524 A 1 
ATOM 3980 C CB  . GLU A 0 524 . 58.534   10.739  -89.645  1.00 31.30 524 A 1 
ATOM 3981 O O   . GLU A 0 524 . 58.891   11.340  -86.618  1.00 31.30 524 A 1 
ATOM 3982 C CG  . GLU A 0 524 . 57.024   10.616  -89.904  1.00 31.30 524 A 1 
ATOM 3983 C CD  . GLU A 0 524 . 56.667   9.446   -90.843  1.00 31.30 524 A 1 
ATOM 3984 O OE1 . GLU A 0 524 . 55.466   9.336   -91.175  1.00 31.30 524 A 1 
ATOM 3985 O OE2 . GLU A 0 524 . 57.587   8.701   -91.252  1.00 31.30 524 A 1 
ATOM 3986 N N   . ALA A 0 525 . 57.686   13.155  -87.153  1.00 36.68 525 A 1 
ATOM 3987 C CA  . ALA A 0 525 . 57.223   13.458  -85.807  1.00 36.68 525 A 1 
ATOM 3988 C C   . ALA A 0 525 . 56.169   12.429  -85.362  1.00 36.68 525 A 1 
ATOM 3989 C CB  . ALA A 0 525 . 56.699   14.903  -85.796  1.00 36.68 525 A 1 
ATOM 3990 O O   . ALA A 0 525 . 54.974   12.615  -85.583  1.00 36.68 525 A 1 
ATOM 3991 N N   . GLY A 0 526 . 56.614   11.338  -84.735  1.00 31.19 526 A 1 
ATOM 3992 C CA  . GLY A 0 526 . 55.740   10.444  -83.981  1.00 31.19 526 A 1 
ATOM 3993 C C   . GLY A 0 526 . 55.112   11.210  -82.817  1.00 31.19 526 A 1 
ATOM 3994 O O   . GLY A 0 526 . 55.795   11.580  -81.866  1.00 31.19 526 A 1 
ATOM 3995 N N   . ASN A 0 527 . 53.819   11.503  -82.933  1.00 37.82 527 A 1 
ATOM 3996 C CA  . ASN A 0 527 . 53.010   12.185  -81.930  1.00 37.82 527 A 1 
ATOM 3997 C C   . ASN A 0 527 . 52.870   11.257  -80.707  1.00 37.82 527 A 1 
ATOM 3998 C CB  . ASN A 0 527 . 51.674   12.526  -82.626  1.00 37.82 527 A 1 
ATOM 3999 O O   . ASN A 0 527 . 52.208   10.224  -80.792  1.00 37.82 527 A 1 
ATOM 4000 C CG  . ASN A 0 527 . 50.892   13.664  -82.004  1.00 37.82 527 A 1 
ATOM 4001 N ND2 . ASN A 0 527 . 49.790   14.034  -82.613  1.00 37.82 527 A 1 
ATOM 4002 O OD1 . ASN A 0 527 . 51.257   14.270  -81.016  1.00 37.82 527 A 1 
ATOM 4003 N N   . ALA A 0 528 . 53.563   11.565  -79.609  1.00 38.56 528 A 1 
ATOM 4004 C CA  . ALA A 0 528 . 53.575   10.737  -78.404  1.00 38.56 528 A 1 
ATOM 4005 C C   . ALA A 0 528 . 52.173   10.699  -77.766  1.00 38.56 528 A 1 
ATOM 4006 C CB  . ALA A 0 528 . 54.651   11.270  -77.447  1.00 38.56 528 A 1 
ATOM 4007 O O   . ALA A 0 528 . 51.606   11.740  -77.436  1.00 38.56 528 A 1 
ATOM 4008 N N   . GLY A 0 529 . 51.608   9.494   -77.632  1.00 37.96 529 A 1 
ATOM 4009 C CA  . GLY A 0 529 . 50.301   9.262   -77.016  1.00 37.96 529 A 1 
ATOM 4010 C C   . GLY A 0 529 . 50.268   9.708   -75.553  1.00 37.96 529 A 1 
ATOM 4011 O O   . GLY A 0 529 . 51.230   9.513   -74.815  1.00 37.96 529 A 1 
ATOM 4012 N N   . TYR A 0 530 . 49.158   10.327  -75.161  1.00 38.79 530 A 1 
ATOM 4013 C CA  . TYR A 0 530 . 48.839   10.679  -73.781  1.00 38.79 530 A 1 
ATOM 4014 C C   . TYR A 0 530 . 48.448   9.396   -73.039  1.00 38.79 530 A 1 
ATOM 4015 C CB  . TYR A 0 530 . 47.691   11.703  -73.828  1.00 38.79 530 A 1 
ATOM 4016 O O   . TYR A 0 530 . 47.398   8.828   -73.336  1.00 38.79 530 A 1 
ATOM 4017 C CG  . TYR A 0 530 . 47.357   12.396  -72.523  1.00 38.79 530 A 1 
ATOM 4018 C CD1 . TYR A 0 530 . 46.323   11.916  -71.695  1.00 38.79 530 A 1 
ATOM 4019 C CD2 . TYR A 0 530 . 48.067   13.557  -72.161  1.00 38.79 530 A 1 
ATOM 4020 C CE1 . TYR A 0 530 . 45.985   12.612  -70.515  1.00 38.79 530 A 1 
ATOM 4021 C CE2 . TYR A 0 530 . 47.741   14.248  -70.979  1.00 38.79 530 A 1 
ATOM 4022 O OH  . TYR A 0 530 . 46.373   14.459  -69.028  1.00 38.79 530 A 1 
ATOM 4023 C CZ  . TYR A 0 530 . 46.693   13.779  -70.159  1.00 38.79 530 A 1 
ATOM 4024 N N   . TRP A 0 531 . 49.290   8.932   -72.119  1.00 44.10 531 A 1 
ATOM 4025 C CA  . TRP A 0 531 . 48.995   7.806   -71.237  1.00 44.10 531 A 1 
ATOM 4026 C C   . TRP A 0 531 . 48.708   8.380   -69.848  1.00 44.10 531 A 1 
ATOM 4027 C CB  . TRP A 0 531 . 50.148   6.793   -71.261  1.00 44.10 531 A 1 
ATOM 4028 O O   . TRP A 0 531 . 49.461   9.190   -69.320  1.00 44.10 531 A 1 
ATOM 4029 C CG  . TRP A 0 531 . 50.388   6.119   -72.581  1.00 44.10 531 A 1 
ATOM 4030 C CD1 . TRP A 0 531 . 51.181   6.601   -73.563  1.00 44.10 531 A 1 
ATOM 4031 C CD2 . TRP A 0 531 . 49.863   4.849   -73.081  1.00 44.10 531 A 1 
ATOM 4032 C CE2 . TRP A 0 531 . 50.371   4.642   -74.401  1.00 44.10 531 A 1 
ATOM 4033 C CE3 . TRP A 0 531 . 49.010   3.853   -72.562  1.00 44.10 531 A 1 
ATOM 4034 N NE1 . TRP A 0 531 . 51.165   5.742   -74.644  1.00 44.10 531 A 1 
ATOM 4035 C CH2 . TRP A 0 531 . 49.192   2.542   -74.618  1.00 44.10 531 A 1 
ATOM 4036 C CZ2 . TRP A 0 531 . 50.048   3.512   -75.167  1.00 44.10 531 A 1 
ATOM 4037 C CZ3 . TRP A 0 531 . 48.676   2.714   -73.321  1.00 44.10 531 A 1 
ATOM 4038 N N   . GLY A 0 532 . 47.554   8.061   -69.287  1.00 52.05 532 A 1 
ATOM 4039 C CA  . GLY A 0 532 . 47.239   8.407   -67.910  1.00 52.05 532 A 1 
ATOM 4040 C C   . GLY A 0 532 . 46.453   7.262   -67.312  1.00 52.05 532 A 1 
ATOM 4041 O O   . GLY A 0 532 . 45.569   6.722   -67.983  1.00 52.05 532 A 1 
ATOM 4042 N N   . LYS A 0 533 . 46.822   6.861   -66.097  1.00 57.39 533 A 1 
ATOM 4043 C CA  . LYS A 0 533 . 46.082   5.879   -65.310  1.00 57.39 533 A 1 
ATOM 4044 C C   . LYS A 0 533 . 45.301   6.660   -64.265  1.00 57.39 533 A 1 
ATOM 4045 C CB  . LYS A 0 533 . 47.027   4.853   -64.667  1.00 57.39 533 A 1 
ATOM 4046 O O   . LYS A 0 533 . 45.893   7.450   -63.532  1.00 57.39 533 A 1 
ATOM 4047 C CG  . LYS A 0 533 . 47.842   4.062   -65.702  1.00 57.39 533 A 1 
ATOM 4048 C CD  . LYS A 0 533 . 48.712   3.024   -64.989  1.00 57.39 533 A 1 
ATOM 4049 C CE  . LYS A 0 533 . 49.537   2.229   -66.001  1.00 57.39 533 A 1 
ATOM 4050 N NZ  . LYS A 0 533 . 50.265   1.133   -65.320  1.00 57.39 533 A 1 
ATOM 4051 N N   . SER A 0 534 . 43.992   6.459   -64.245  1.00 66.56 534 A 1 
ATOM 4052 C CA  . SER A 0 534 . 43.107   6.977   -63.206  1.00 66.56 534 A 1 
ATOM 4053 C C   . SER A 0 534 . 42.442   5.795   -62.519  1.00 66.56 534 A 1 
ATOM 4054 C CB  . SER A 0 534 . 42.071   7.943   -63.789  1.00 66.56 534 A 1 
ATOM 4055 O O   . SER A 0 534 . 41.982   4.879   -63.209  1.00 66.56 534 A 1 
ATOM 4056 O OG  . SER A 0 534 . 41.336   7.340   -64.846  1.00 66.56 534 A 1 
ATOM 4057 N N   . GLY A 0 535 . 42.390   5.811   -61.195  1.00 75.46 535 A 1 
ATOM 4058 C CA  . GLY A 0 535 . 41.695   4.792   -60.420  1.00 75.46 535 A 1 
ATOM 4059 C C   . GLY A 0 535 . 41.045   5.372   -59.174  1.00 75.46 535 A 1 
ATOM 4060 O O   . GLY A 0 535 . 41.371   6.487   -58.755  1.00 75.46 535 A 1 
ATOM 4061 N N   . SER A 0 536 . 40.093   4.617   -58.641  1.00 78.20 536 A 1 
ATOM 4062 C CA  . SER A 0 536 . 39.496   4.845   -57.332  1.00 78.20 536 A 1 
ATOM 4063 C C   . SER A 0 536 . 39.472   3.541   -56.550  1.00 78.20 536 A 1 
ATOM 4064 C CB  . SER A 0 536 . 38.077   5.419   -57.431  1.00 78.20 536 A 1 
ATOM 4065 O O   . SER A 0 536 . 39.095   2.525   -57.140  1.00 78.20 536 A 1 
ATOM 4066 O OG  . SER A 0 536 . 37.204   4.516   -58.096  1.00 78.20 536 A 1 
ATOM 4067 N N   . ASP A 0 537 . 39.817   3.608   -55.277  1.00 79.03 537 A 1 
ATOM 4068 C CA  . ASP A 0 537 . 39.673   2.528   -54.301  1.00 79.03 537 A 1 
ATOM 4069 C C   . ASP A 0 537 . 38.578   2.933   -53.302  1.00 79.03 537 A 1 
ATOM 4070 C CB  . ASP A 0 537 . 41.033   2.281   -53.630  1.00 79.03 537 A 1 
ATOM 4071 O O   . ASP A 0 537 . 38.394   4.130   -53.062  1.00 79.03 537 A 1 
ATOM 4072 C CG  . ASP A 0 537 . 41.138   0.923   -52.947  1.00 79.03 537 A 1 
ATOM 4073 O OD1 . ASP A 0 537 . 40.068   0.291   -52.824  1.00 79.03 537 A 1 
ATOM 4074 O OD2 . ASP A 0 537 . 42.304   0.525   -52.707  1.00 79.03 537 A 1 
ATOM 4075 N N   . TRP A 0 538 . 37.781   1.980   -52.831  1.00 80.95 538 A 1 
ATOM 4076 C CA  . TRP A 0 538 . 36.738   2.223   -51.835  1.00 80.95 538 A 1 
ATOM 4077 C C   . TRP A 0 538 . 36.648   1.028   -50.902  1.00 80.95 538 A 1 
ATOM 4078 C CB  . TRP A 0 538 . 35.370   2.505   -52.475  1.00 80.95 538 A 1 
ATOM 4079 O O   . TRP A 0 538 . 36.225   -0.048  -51.329  1.00 80.95 538 A 1 
ATOM 4080 C CG  . TRP A 0 538 . 34.272   2.842   -51.497  1.00 80.95 538 A 1 
ATOM 4081 C CD1 . TRP A 0 538 . 34.120   4.025   -50.857  1.00 80.95 538 A 1 
ATOM 4082 C CD2 . TRP A 0 538 . 33.264   1.960   -50.902  1.00 80.95 538 A 1 
ATOM 4083 C CE2 . TRP A 0 538 . 32.475   2.721   -49.984  1.00 80.95 538 A 1 
ATOM 4084 C CE3 . TRP A 0 538 . 32.968   0.583   -51.003  1.00 80.95 538 A 1 
ATOM 4085 N NE1 . TRP A 0 538 . 33.048   3.971   -49.986  1.00 80.95 538 A 1 
ATOM 4086 C CH2 . TRP A 0 538 . 31.125   0.801   -49.411  1.00 80.95 538 A 1 
ATOM 4087 C CZ2 . TRP A 0 538 . 31.412   2.168   -49.258  1.00 80.95 538 A 1 
ATOM 4088 C CZ3 . TRP A 0 538 . 31.909   0.012   -50.270  1.00 80.95 538 A 1 
ATOM 4089 N N   . ASP A 0 539 . 36.979   1.260   -49.641  1.00 83.93 539 A 1 
ATOM 4090 C CA  . ASP A 0 539 . 36.882   0.283   -48.568  1.00 83.93 539 A 1 
ATOM 4091 C C   . ASP A 0 539 . 35.832   0.744   -47.554  1.00 83.93 539 A 1 
ATOM 4092 C CB  . ASP A 0 539 . 38.254   0.093   -47.900  1.00 83.93 539 A 1 
ATOM 4093 O O   . ASP A 0 539 . 35.769   1.917   -47.186  1.00 83.93 539 A 1 
ATOM 4094 C CG  . ASP A 0 539 . 39.243   -0.759  -48.705  1.00 83.93 539 A 1 
ATOM 4095 O OD1 . ASP A 0 539 . 38.781   -1.745  -49.326  1.00 83.93 539 A 1 
ATOM 4096 O OD2 . ASP A 0 539 . 40.465   -0.548  -48.532  1.00 83.93 539 A 1 
ATOM 4097 N N   . ALA A 0 540 . 35.010   -0.185  -47.068  1.00 84.45 540 A 1 
ATOM 4098 C CA  . ALA A 0 540 . 34.074   0.060   -45.980  1.00 84.45 540 A 1 
ATOM 4099 C C   . ALA A 0 540 . 34.056   -1.098  -44.984  1.00 84.45 540 A 1 
ATOM 4100 C CB  . ALA A 0 540 . 32.683   0.355   -46.539  1.00 84.45 540 A 1 
ATOM 4101 O O   . ALA A 0 540 . 34.146   -2.272  -45.350  1.00 84.45 540 A 1 
ATOM 4102 N N   . TYR A 0 541 . 33.908   -0.771  -43.706  1.00 89.30 541 A 1 
ATOM 4103 C CA  . TYR A 0 541 . 33.821   -1.734  -42.615  1.00 89.30 541 A 1 
ATOM 4104 C C   . TYR A 0 541 . 32.787   -1.286  -41.593  1.00 89.30 541 A 1 
ATOM 4105 C CB  . TYR A 0 541 . 35.199   -1.880  -41.955  1.00 89.30 541 A 1 
ATOM 4106 O O   . TYR A 0 541 . 32.702   -0.097  -41.288  1.00 89.30 541 A 1 
ATOM 4107 C CG  . TYR A 0 541 . 35.193   -2.708  -40.684  1.00 89.30 541 A 1 
ATOM 4108 C CD1 . TYR A 0 541 . 35.210   -2.082  -39.422  1.00 89.30 541 A 1 
ATOM 4109 C CD2 . TYR A 0 541 . 35.123   -4.108  -40.770  1.00 89.30 541 A 1 
ATOM 4110 C CE1 . TYR A 0 541 . 35.212   -2.864  -38.250  1.00 89.30 541 A 1 
ATOM 4111 C CE2 . TYR A 0 541 . 35.093   -4.895  -39.608  1.00 89.30 541 A 1 
ATOM 4112 O OH  . TYR A 0 541 . 35.237   -5.053  -37.242  1.00 89.30 541 A 1 
ATOM 4113 C CZ  . TYR A 0 541 . 35.164   -4.272  -38.349  1.00 89.30 541 A 1 
ATOM 4114 N N   . GLY A 0 542 . 32.074   -2.241  -40.994  1.00 91.70 542 A 1 
ATOM 4115 C CA  . GLY A 0 542 . 31.205   -1.954  -39.863  1.00 91.70 542 A 1 
ATOM 4116 C C   . GLY A 0 542 . 31.085   -3.083  -38.845  1.00 91.70 542 A 1 
ATOM 4117 O O   . GLY A 0 542 . 31.354   -4.255  -39.135  1.00 91.70 542 A 1 
ATOM 4118 N N   . ARG A 0 543 . 30.690   -2.696  -37.630  1.00 93.00 543 A 1 
ATOM 4119 C CA  . ARG A 0 543 . 30.277   -3.574  -36.535  1.00 93.00 543 A 1 
ATOM 4120 C C   . ARG A 0 543 . 28.994   -3.054  -35.914  1.00 93.00 543 A 1 
ATOM 4121 C CB  . ARG A 0 543 . 31.324   -3.671  -35.426  1.00 93.00 543 A 1 
ATOM 4122 O O   . ARG A 0 543 . 28.929   -1.866  -35.639  1.00 93.00 543 A 1 
ATOM 4123 C CG  . ARG A 0 543 . 32.646   -4.243  -35.925  1.00 93.00 543 A 1 
ATOM 4124 C CD  . ARG A 0 543 . 33.479   -4.717  -34.732  1.00 93.00 543 A 1 
ATOM 4125 N NE  . ARG A 0 543 . 34.027   -3.577  -33.978  1.00 93.00 543 A 1 
ATOM 4126 N NH1 . ARG A 0 543 . 34.174   -4.654  -31.970  1.00 93.00 543 A 1 
ATOM 4127 N NH2 . ARG A 0 543 . 34.612   -2.468  -32.088  1.00 93.00 543 A 1 
ATOM 4128 C CZ  . ARG A 0 543 . 34.285   -3.573  -32.691  1.00 93.00 543 A 1 
ATOM 4129 N N   . ASP A 0 544 . 28.073   -3.956  -35.642  1.00 93.65 544 A 1 
ATOM 4130 C CA  . ASP A 0 544 . 26.784   -3.700  -35.002  1.00 93.65 544 A 1 
ATOM 4131 C C   . ASP A 0 544 . 26.724   -4.593  -33.752  1.00 93.65 544 A 1 
ATOM 4132 C CB  . ASP A 0 544 . 25.700   -3.993  -36.052  1.00 93.65 544 A 1 
ATOM 4133 O O   . ASP A 0 544 . 26.935   -5.808  -33.844  1.00 93.65 544 A 1 
ATOM 4134 C CG  . ASP A 0 544 . 24.259   -3.982  -35.537  1.00 93.65 544 A 1 
ATOM 4135 O OD1 . ASP A 0 544 . 24.089   -3.904  -34.304  1.00 93.65 544 A 1 
ATOM 4136 O OD2 . ASP A 0 544 . 23.376   -4.225  -36.400  1.00 93.65 544 A 1 
ATOM 4137 N N   . GLN A 0 545 . 26.579   -3.977  -32.575  1.00 94.60 545 A 1 
ATOM 4138 C CA  . GLN A 0 545 . 26.588   -4.646  -31.273  1.00 94.60 545 A 1 
ATOM 4139 C C   . GLN A 0 545 . 25.282   -4.395  -30.525  1.00 94.60 545 A 1 
ATOM 4140 C CB  . GLN A 0 545 . 27.784   -4.193  -30.427  1.00 94.60 545 A 1 
ATOM 4141 O O   . GLN A 0 545 . 25.165   -3.480  -29.708  1.00 94.60 545 A 1 
ATOM 4142 C CG  . GLN A 0 545 . 29.086   -4.949  -30.696  1.00 94.60 545 A 1 
ATOM 4143 C CD  . GLN A 0 545 . 30.205   -4.257  -29.930  1.00 94.60 545 A 1 
ATOM 4144 N NE2 . GLN A 0 545 . 30.841   -3.290  -30.544  1.00 94.60 545 A 1 
ATOM 4145 O OE1 . GLN A 0 545 . 30.493   -4.502  -28.765  1.00 94.60 545 A 1 
ATOM 4146 N N   . ASP A 0 546 . 24.361   -5.327  -30.703  1.00 95.56 546 A 1 
ATOM 4147 C CA  . ASP A 0 546 . 23.028   -5.285  -30.133  1.00 95.56 546 A 1 
ATOM 4148 C C   . ASP A 0 546 . 22.942   -6.055  -28.800  1.00 95.56 546 A 1 
ATOM 4149 C CB  . ASP A 0 546 . 22.067   -5.861  -31.189  1.00 95.56 546 A 1 
ATOM 4150 O O   . ASP A 0 546 . 23.403   -7.194  -28.649  1.00 95.56 546 A 1 
ATOM 4151 C CG  . ASP A 0 546 . 21.145   -4.854  -31.872  1.00 95.56 546 A 1 
ATOM 4152 O OD1 . ASP A 0 546 . 20.854   -3.842  -31.195  1.00 95.56 546 A 1 
ATOM 4153 O OD2 . ASP A 0 546 . 20.415   -5.278  -32.800  1.00 95.56 546 A 1 
ATOM 4154 N N   . LEU A 0 547 . 22.287   -5.470  -27.793  1.00 97.15 547 A 1 
ATOM 4155 C CA  . LEU A 0 547 . 21.953   -6.119  -26.522  1.00 97.15 547 A 1 
ATOM 4156 C C   . LEU A 0 547 . 20.510   -5.817  -26.119  1.00 97.15 547 A 1 
ATOM 4157 C CB  . LEU A 0 547 . 22.948   -5.687  -25.427  1.00 97.15 547 A 1 
ATOM 4158 O O   . LEU A 0 547 . 20.158   -4.694  -25.774  1.00 97.15 547 A 1 
ATOM 4159 C CG  . LEU A 0 547 . 22.635   -6.233  -24.017  1.00 97.15 547 A 1 
ATOM 4160 C CD1 . LEU A 0 547 . 22.815   -7.750  -23.909  1.00 97.15 547 A 1 
ATOM 4161 C CD2 . LEU A 0 547 . 23.544   -5.589  -22.970  1.00 97.15 547 A 1 
ATOM 4162 N N   . SER A 0 548 . 19.688   -6.861  -25.992  1.00 98.28 548 A 1 
ATOM 4163 C CA  . SER A 0 548 . 18.328   -6.765  -25.458  1.00 98.28 548 A 1 
ATOM 4164 C C   . SER A 0 548 . 18.125   -7.642  -24.224  1.00 98.28 548 A 1 
ATOM 4165 C CB  . SER A 0 548 . 17.296   -7.080  -26.540  1.00 98.28 548 A 1 
ATOM 4166 O O   . SER A 0 548 . 18.289   -8.865  -24.254  1.00 98.28 548 A 1 
ATOM 4167 O OG  . SER A 0 548 . 15.997   -6.764  -26.054  1.00 98.28 548 A 1 
ATOM 4168 N N   . ILE A 0 549 . 17.688   -7.030  -23.123  1.00 98.55 549 A 1 
ATOM 4169 C CA  . ILE A 0 549 . 17.317   -7.718  -21.883  1.00 98.55 549 A 1 
ATOM 4170 C C   . ILE A 0 549 . 15.857   -7.411  -21.571  1.00 98.55 549 A 1 
ATOM 4171 C CB  . ILE A 0 549 . 18.248   -7.338  -20.710  1.00 98.55 549 A 1 
ATOM 4172 O O   . ILE A 0 549 . 15.471   -6.253  -21.476  1.00 98.55 549 A 1 
ATOM 4173 C CG1 . ILE A 0 549 . 19.726   -7.620  -21.068  1.00 98.55 549 A 1 
ATOM 4174 C CG2 . ILE A 0 549 . 17.824   -8.094  -19.431  1.00 98.55 549 A 1 
ATOM 4175 C CD1 . ILE A 0 549 . 20.735   -7.141  -20.018  1.00 98.55 549 A 1 
ATOM 4176 N N   . LYS A 0 550 . 15.048   -8.450  -21.359  1.00 98.33 550 A 1 
ATOM 4177 C CA  . LYS A 0 550 . 13.669   -8.333  -20.868  1.00 98.33 550 A 1 
ATOM 4178 C C   . LYS A 0 550 . 13.522   -9.151  -19.601  1.00 98.33 550 A 1 
ATOM 4179 C CB  . LYS A 0 550 . 12.660   -8.761  -21.945  1.00 98.33 550 A 1 
ATOM 4180 O O   . LYS A 0 550 . 13.779   -10.354 -19.612  1.00 98.33 550 A 1 
ATOM 4181 C CG  . LYS A 0 550 . 12.694   -7.794  -23.134  1.00 98.33 550 A 1 
ATOM 4182 C CD  . LYS A 0 550 . 11.699   -8.174  -24.237  1.00 98.33 550 A 1 
ATOM 4183 C CE  . LYS A 0 550 . 11.891   -7.153  -25.365  1.00 98.33 550 A 1 
ATOM 4184 N NZ  . LYS A 0 550 . 11.074   -7.442  -26.567  1.00 98.33 550 A 1 
ATOM 4185 N N   . GLU A 0 551 . 13.107   -8.506  -18.525  1.00 98.41 551 A 1 
ATOM 4186 C CA  . GLU A 0 551 . 12.854   -9.125  -17.232  1.00 98.41 551 A 1 
ATOM 4187 C C   . GLU A 0 551 . 11.468   -8.744  -16.735  1.00 98.41 551 A 1 
ATOM 4188 C CB  . GLU A 0 551 . 13.925   -8.708  -16.219  1.00 98.41 551 A 1 
ATOM 4189 O O   . GLU A 0 551 . 11.090   -7.577  -16.796  1.00 98.41 551 A 1 
ATOM 4190 C CG  . GLU A 0 551 . 15.252   -9.414  -16.517  1.00 98.41 551 A 1 
ATOM 4191 C CD  . GLU A 0 551 . 16.348   -9.047  -15.523  1.00 98.41 551 A 1 
ATOM 4192 O OE1 . GLU A 0 551 . 17.547   -9.163  -15.859  1.00 98.41 551 A 1 
ATOM 4193 O OE2 . GLU A 0 551 . 16.063   -8.592  -14.396  1.00 98.41 551 A 1 
ATOM 4194 N N   . SER A 0 552 . 10.722   -9.721  -16.229  1.00 98.23 552 A 1 
ATOM 4195 C CA  . SER A 0 552 . 9.440    -9.490  -15.577  1.00 98.23 552 A 1 
ATOM 4196 C C   . SER A 0 552 . 9.283    -10.357 -14.334  1.00 98.23 552 A 1 
ATOM 4197 C CB  . SER A 0 552 . 8.264    -9.659  -16.545  1.00 98.23 552 A 1 
ATOM 4198 O O   . SER A 0 552 . 9.815    -11.468 -14.250  1.00 98.23 552 A 1 
ATOM 4199 O OG  . SER A 0 552 . 8.123    -10.999 -16.980  1.00 98.23 552 A 1 
ATOM 4200 N N   . TYR A 0 553 . 8.560    -9.824  -13.361  1.00 98.56 553 A 1 
ATOM 4201 C CA  . TYR A 0 553 . 8.161    -10.504 -12.141  1.00 98.56 553 A 1 
ATOM 4202 C C   . TYR A 0 553 . 6.709    -10.151 -11.851  1.00 98.56 553 A 1 
ATOM 4203 C CB  . TYR A 0 553 . 9.072    -10.082 -10.984  1.00 98.56 553 A 1 
ATOM 4204 O O   . TYR A 0 553 . 6.386    -8.970  -11.784  1.00 98.56 553 A 1 
ATOM 4205 C CG  . TYR A 0 553 . 8.598    -10.558 -9.626   1.00 98.56 553 A 1 
ATOM 4206 C CD1 . TYR A 0 553 . 7.812    -9.717  -8.812   1.00 98.56 553 A 1 
ATOM 4207 C CD2 . TYR A 0 553 . 8.909    -11.861 -9.196   1.00 98.56 553 A 1 
ATOM 4208 C CE1 . TYR A 0 553 . 7.373    -10.164 -7.551   1.00 98.56 553 A 1 
ATOM 4209 C CE2 . TYR A 0 553 . 8.466    -12.315 -7.939   1.00 98.56 553 A 1 
ATOM 4210 O OH  . TYR A 0 553 . 7.319    -11.884 -5.878   1.00 98.56 553 A 1 
ATOM 4211 C CZ  . TYR A 0 553 . 7.710    -11.461 -7.109   1.00 98.56 553 A 1 
ATOM 4212 N N   . ASP A 0 554 . 5.874    -11.162 -11.648  1.00 97.97 554 A 1 
ATOM 4213 C CA  . ASP A 0 554 . 4.463    -11.009 -11.314  1.00 97.97 554 A 1 
ATOM 4214 C C   . ASP A 0 554 . 4.146    -11.864 -10.088  1.00 97.97 554 A 1 
ATOM 4215 C CB  . ASP A 0 554 . 3.581    -11.396 -12.511  1.00 97.97 554 A 1 
ATOM 4216 O O   . ASP A 0 554 . 4.515    -13.039 -10.023  1.00 97.97 554 A 1 
ATOM 4217 C CG  . ASP A 0 554 . 3.750    -10.448 -13.703  1.00 97.97 554 A 1 
ATOM 4218 O OD1 . ASP A 0 554 . 3.631    -9.220  -13.495  1.00 97.97 554 A 1 
ATOM 4219 O OD2 . ASP A 0 554 . 3.982    -10.951 -14.828  1.00 97.97 554 A 1 
ATOM 4220 N N   . ARG A 0 555 . 3.465    -11.277 -9.107   1.00 97.92 555 A 1 
ATOM 4221 C CA  . ARG A 0 555 . 2.981    -11.960 -7.908   1.00 97.92 555 A 1 
ATOM 4222 C C   . ARG A 0 555 . 1.536    -11.584 -7.650   1.00 97.92 555 A 1 
ATOM 4223 C CB  . ARG A 0 555 . 3.902    -11.645 -6.723   1.00 97.92 555 A 1 
ATOM 4224 O O   . ARG A 0 555 . 1.230    -10.408 -7.476   1.00 97.92 555 A 1 
ATOM 4225 C CG  . ARG A 0 555 . 3.379    -12.225 -5.397   1.00 97.92 555 A 1 
ATOM 4226 C CD  . ARG A 0 555 . 4.507    -12.401 -4.372   1.00 97.92 555 A 1 
ATOM 4227 N NE  . ARG A 0 555 . 5.146    -11.130 -3.979   1.00 97.92 555 A 1 
ATOM 4228 N NH1 . ARG A 0 555 . 3.681    -10.564 -2.323   1.00 97.92 555 A 1 
ATOM 4229 N NH2 . ARG A 0 555 . 5.313    -9.158  -2.841   1.00 97.92 555 A 1 
ATOM 4230 C CZ  . ARG A 0 555 . 4.729    -10.299 -3.047   1.00 97.92 555 A 1 
ATOM 4231 N N   . THR A 0 556 . 0.665    -12.581 -7.553   1.00 97.46 556 A 1 
ATOM 4232 C CA  . THR A 0 556 . -0.756   -12.391 -7.265   1.00 97.46 556 A 1 
ATOM 4233 C C   . THR A 0 556 . -1.171   -13.232 -6.069   1.00 97.46 556 A 1 
ATOM 4234 C CB  . THR A 0 556 . -1.640   -12.745 -8.468   1.00 97.46 556 A 1 
ATOM 4235 O O   . THR A 0 556 . -1.055   -14.452 -6.075   1.00 97.46 556 A 1 
ATOM 4236 C CG2 . THR A 0 556 . -3.097   -12.337 -8.234   1.00 97.46 556 A 1 
ATOM 4237 O OG1 . THR A 0 556 . -1.232   -12.113 -9.659   1.00 97.46 556 A 1 
ATOM 4238 N N   . TRP A 0 557 . -1.754   -12.583 -5.066   1.00 97.28 557 A 1 
ATOM 4239 C CA  . TRP A 0 557 . -2.349   -13.227 -3.904   1.00 97.28 557 A 1 
ATOM 4240 C C   . TRP A 0 557 . -3.846   -12.913 -3.837   1.00 97.28 557 A 1 
ATOM 4241 C CB  . TRP A 0 557 . -1.607   -12.772 -2.641   1.00 97.28 557 A 1 
ATOM 4242 O O   . TRP A 0 557 . -4.259   -11.756 -3.918   1.00 97.28 557 A 1 
ATOM 4243 C CG  . TRP A 0 557 . -2.046   -13.446 -1.379   1.00 97.28 557 A 1 
ATOM 4244 C CD1 . TRP A 0 557 . -3.271   -13.351 -0.821   1.00 97.28 557 A 1 
ATOM 4245 C CD2 . TRP A 0 557 . -1.295   -14.370 -0.540   1.00 97.28 557 A 1 
ATOM 4246 C CE2 . TRP A 0 557 . -2.174   -14.894 0.454    1.00 97.28 557 A 1 
ATOM 4247 C CE3 . TRP A 0 557 . 0.024    -14.861 -0.548   1.00 97.28 557 A 1 
ATOM 4248 N NE1 . TRP A 0 557 . -3.377   -14.270 0.197    1.00 97.28 557 A 1 
ATOM 4249 C CH2 . TRP A 0 557 . -0.428   -16.304 1.368    1.00 97.28 557 A 1 
ATOM 4250 C CZ2 . TRP A 0 557 . -1.764   -15.879 1.374    1.00 97.28 557 A 1 
ATOM 4251 C CZ3 . TRP A 0 557 . 0.459    -15.796 0.407    1.00 97.28 557 A 1 
ATOM 4252 N N   . ALA A 0 558 . -4.680   -13.920 -3.576   1.00 97.22 558 A 1 
ATOM 4253 C CA  . ALA A 0 558 . -6.093   -13.728 -3.257   1.00 97.22 558 A 1 
ATOM 4254 C C   . ALA A 0 558 . -6.501   -14.493 -1.990   1.00 97.22 558 A 1 
ATOM 4255 C CB  . ALA A 0 558 . -6.953   -14.086 -4.472   1.00 97.22 558 A 1 
ATOM 4256 O O   . ALA A 0 558 . -6.088   -15.627 -1.762   1.00 97.22 558 A 1 
ATOM 4257 N N   . LYS A 0 559 . -7.341   -13.878 -1.158   1.00 97.66 559 A 1 
ATOM 4258 C CA  . LYS A 0 559 . -7.978   -14.468 0.028    1.00 97.66 559 A 1 
ATOM 4259 C C   . LYS A 0 559 . -9.469   -14.194 -0.017   1.00 97.66 559 A 1 
ATOM 4260 C CB  . LYS A 0 559 . -7.378   -13.875 1.314    1.00 97.66 559 A 1 
ATOM 4261 O O   . LYS A 0 559 . -9.863   -13.061 -0.279   1.00 97.66 559 A 1 
ATOM 4262 C CG  . LYS A 0 559 . -6.231   -14.726 1.859    1.00 97.66 559 A 1 
ATOM 4263 C CD  . LYS A 0 559 . -5.325   -13.897 2.784    1.00 97.66 559 A 1 
ATOM 4264 C CE  . LYS A 0 559 . -4.185   -14.777 3.293    1.00 97.66 559 A 1 
ATOM 4265 N NZ  . LYS A 0 559 . -2.972   -13.999 3.650    1.00 97.66 559 A 1 
ATOM 4266 N N   . SER A 0 560 . -10.283  -15.191 0.300    1.00 96.56 560 A 1 
ATOM 4267 C CA  . SER A 0 560 . -11.699  -14.987 0.590    1.00 96.56 560 A 1 
ATOM 4268 C C   . SER A 0 560 . -12.104  -15.702 1.871    1.00 96.56 560 A 1 
ATOM 4269 C CB  . SER A 0 560 . -12.597  -15.363 -0.594   1.00 96.56 560 A 1 
ATOM 4270 O O   . SER A 0 560 . -11.630  -16.805 2.147    1.00 96.56 560 A 1 
ATOM 4271 O OG  . SER A 0 560 . -12.684  -16.761 -0.788   1.00 96.56 560 A 1 
ATOM 4272 N N   . TYR A 0 561 . -12.987  -15.064 2.624    1.00 95.61 561 A 1 
ATOM 4273 C CA  . TYR A 0 561 . -13.683  -15.601 3.782    1.00 95.61 561 A 1 
ATOM 4274 C C   . TYR A 0 561 . -15.171  -15.439 3.528    1.00 95.61 561 A 1 
ATOM 4275 C CB  . TYR A 0 561 . -13.283  -14.844 5.052    1.00 95.61 561 A 1 
ATOM 4276 O O   . TYR A 0 561 . -15.593  -14.352 3.144    1.00 95.61 561 A 1 
ATOM 4277 C CG  . TYR A 0 561 . -11.805  -14.918 5.364    1.00 95.61 561 A 1 
ATOM 4278 C CD1 . TYR A 0 561 . -11.310  -16.001 6.111    1.00 95.61 561 A 1 
ATOM 4279 C CD2 . TYR A 0 561 . -10.930  -13.923 4.886    1.00 95.61 561 A 1 
ATOM 4280 C CE1 . TYR A 0 561 . -9.934   -16.094 6.388    1.00 95.61 561 A 1 
ATOM 4281 C CE2 . TYR A 0 561 . -9.551   -14.013 5.157    1.00 95.61 561 A 1 
ATOM 4282 O OH  . TYR A 0 561 . -7.723   -15.196 6.169    1.00 95.61 561 A 1 
ATOM 4283 C CZ  . TYR A 0 561 . -9.054   -15.099 5.907    1.00 95.61 561 A 1 
ATOM 4284 N N   . ASP A 0 562 . -15.934  -16.498 3.741    1.00 92.63 562 A 1 
ATOM 4285 C CA  . ASP A 0 562 . -17.387  -16.487 3.652    1.00 92.63 562 A 1 
ATOM 4286 C C   . ASP A 0 562 . -17.942  -17.145 4.924    1.00 92.63 562 A 1 
ATOM 4287 C CB  . ASP A 0 562 . -17.848  -17.191 2.361    1.00 92.63 562 A 1 
ATOM 4288 O O   . ASP A 0 562 . -17.416  -18.172 5.367    1.00 92.63 562 A 1 
ATOM 4289 C CG  . ASP A 0 562 . -17.305  -16.552 1.067    1.00 92.63 562 A 1 
ATOM 4290 O OD1 . ASP A 0 562 . -17.526  -15.338 0.835    1.00 92.63 562 A 1 
ATOM 4291 O OD2 . ASP A 0 562 . -16.652  -17.278 0.270    1.00 92.63 562 A 1 
ATOM 4292 N N   . ALA A 0 563 . -18.967  -16.540 5.515    1.00 90.81 563 A 1 
ATOM 4293 C CA  . ALA A 0 563 . -19.716  -17.067 6.648    1.00 90.81 563 A 1 
ATOM 4294 C C   . ALA A 0 563 . -21.218  -16.973 6.357    1.00 90.81 563 A 1 
ATOM 4295 C CB  . ALA A 0 563 . -19.325  -16.318 7.928    1.00 90.81 563 A 1 
ATOM 4296 O O   . ALA A 0 563 . -21.685  -15.953 5.847    1.00 90.81 563 A 1 
ATOM 4297 N N   . GLU A 0 564 . -21.952  -18.039 6.676    1.00 87.05 564 A 1 
ATOM 4298 C CA  . GLU A 0 564 . -23.409  -18.121 6.486    1.00 87.05 564 A 1 
ATOM 4299 C C   . GLU A 0 564 . -24.218  -17.299 7.489    1.00 87.05 564 A 1 
ATOM 4300 C CB  . GLU A 0 564 . -23.864  -19.586 6.580    1.00 87.05 564 A 1 
ATOM 4301 O O   . GLU A 0 564 . -25.405  -17.165 7.274    1.00 87.05 564 A 1 
ATOM 4302 C CG  . GLU A 0 564 . -23.651  -20.368 5.282    1.00 87.05 564 A 1 
ATOM 4303 C CD  . GLU A 0 564 . -24.056  -21.846 5.421    1.00 87.05 564 A 1 
ATOM 4304 O OE1 . GLU A 0 564 . -24.281  -22.502 4.377    1.00 87.05 564 A 1 
ATOM 4305 O OE2 . GLU A 0 564 . -23.969  -22.399 6.546    1.00 87.05 564 A 1 
ATOM 4306 N N   . SER A 0 565 . -23.616  -16.811 8.573    1.00 87.31 565 A 1 
ATOM 4307 C CA  . SER A 0 565 . -24.196  -15.814 9.479    1.00 87.31 565 A 1 
ATOM 4308 C C   . SER A 0 565 . -23.152  -15.388 10.515   1.00 87.31 565 A 1 
ATOM 4309 C CB  . SER A 0 565 . -25.435  -16.337 10.223   1.00 87.31 565 A 1 
ATOM 4310 O O   . SER A 0 565 . -22.135  -16.074 10.718   1.00 87.31 565 A 1 
ATOM 4311 O OG  . SER A 0 565 . -25.048  -17.346 11.129   1.00 87.31 565 A 1 
ATOM 4312 N N   . TYR A 0 566 . -23.390  -14.258 11.178   1.00 87.94 566 A 1 
ATOM 4313 C CA  . TYR A 0 566 . -22.628  -13.832 12.348   1.00 87.94 566 A 1 
ATOM 4314 C C   . TYR A 0 566 . -23.523  -13.139 13.369   1.00 87.94 566 A 1 
ATOM 4315 C CB  . TYR A 0 566 . -21.501  -12.878 11.929   1.00 87.94 566 A 1 
ATOM 4316 O O   . TYR A 0 566 . -24.069  -12.087 13.058   1.00 87.94 566 A 1 
ATOM 4317 C CG  . TYR A 0 566 . -20.713  -12.340 13.110   1.00 87.94 566 A 1 
ATOM 4318 C CD1 . TYR A 0 566 . -20.719  -10.971 13.438   1.00 87.94 566 A 1 
ATOM 4319 C CD2 . TYR A 0 566 . -20.015  -13.240 13.927   1.00 87.94 566 A 1 
ATOM 4320 C CE1 . TYR A 0 566 . -19.962  -10.496 14.528   1.00 87.94 566 A 1 
ATOM 4321 C CE2 . TYR A 0 566 . -19.269  -12.775 15.021   1.00 87.94 566 A 1 
ATOM 4322 O OH  . TYR A 0 566 . -18.395  -10.981 16.301   1.00 87.94 566 A 1 
ATOM 4323 C CZ  . TYR A 0 566 . -19.202  -11.405 15.295   1.00 87.94 566 A 1 
ATOM 4324 N N   . ASP A 0 567 . -23.558  -13.663 14.597   1.00 88.58 567 A 1 
ATOM 4325 C CA  . ASP A 0 567 . -24.342  -13.101 15.698   1.00 88.58 567 A 1 
ATOM 4326 C C   . ASP A 0 567 . -23.452  -12.714 16.887   1.00 88.58 567 A 1 
ATOM 4327 C CB  . ASP A 0 567 . -25.422  -14.084 16.170   1.00 88.58 567 A 1 
ATOM 4328 O O   . ASP A 0 567 . -22.631  -13.508 17.363   1.00 88.58 567 A 1 
ATOM 4329 C CG  . ASP A 0 567 . -26.449  -14.471 15.106   1.00 88.58 567 A 1 
ATOM 4330 O OD1 . ASP A 0 567 . -26.727  -13.637 14.221   1.00 88.58 567 A 1 
ATOM 4331 O OD2 . ASP A 0 567 . -26.959  -15.607 15.241   1.00 88.58 567 A 1 
ATOM 4332 N N   . GLU A 0 568 . -23.669  -11.515 17.425   1.00 90.15 568 A 1 
ATOM 4333 C CA  . GLU A 0 568 . -23.226  -11.082 18.751   1.00 90.15 568 A 1 
ATOM 4334 C C   . GLU A 0 568 . -24.452  -10.765 19.607   1.00 90.15 568 A 1 
ATOM 4335 C CB  . GLU A 0 568 . -22.315  -9.838  18.707   1.00 90.15 568 A 1 
ATOM 4336 O O   . GLU A 0 568 . -25.334  -10.036 19.168   1.00 90.15 568 A 1 
ATOM 4337 C CG  . GLU A 0 568 . -21.131  -9.929  17.734   1.00 90.15 568 A 1 
ATOM 4338 C CD  . GLU A 0 568 . -20.029  -8.871  17.971   1.00 90.15 568 A 1 
ATOM 4339 O OE1 . GLU A 0 568 . -19.099  -8.754  17.136   1.00 90.15 568 A 1 
ATOM 4340 O OE2 . GLU A 0 568 . -19.844  -8.364  19.097   1.00 90.15 568 A 1 
ATOM 4341 N N   . TRP A 0 569 . -24.507  -11.259 20.841   1.00 91.28 569 A 1 
ATOM 4342 C CA  . TRP A 0 569 . -25.595  -10.923 21.761   1.00 91.28 569 A 1 
ATOM 4343 C C   . TRP A 0 569 . -25.102  -10.791 23.201   1.00 91.28 569 A 1 
ATOM 4344 C CB  . TRP A 0 569 . -26.736  -11.940 21.625   1.00 91.28 569 A 1 
ATOM 4345 O O   . TRP A 0 569 . -24.137  -11.446 23.607   1.00 91.28 569 A 1 
ATOM 4346 C CG  . TRP A 0 569 . -26.370  -13.354 21.954   1.00 91.28 569 A 1 
ATOM 4347 C CD1 . TRP A 0 569 . -25.929  -14.278 21.072   1.00 91.28 569 A 1 
ATOM 4348 C CD2 . TRP A 0 569 . -26.380  -14.011 23.255   1.00 91.28 569 A 1 
ATOM 4349 C CE2 . TRP A 0 569 . -25.916  -15.351 23.085   1.00 91.28 569 A 1 
ATOM 4350 C CE3 . TRP A 0 569 . -26.730  -13.609 24.561   1.00 91.28 569 A 1 
ATOM 4351 N NE1 . TRP A 0 569 . -25.665  -15.462 21.732   1.00 91.28 569 A 1 
ATOM 4352 C CH2 . TRP A 0 569 . -26.160  -15.810 25.451   1.00 91.28 569 A 1 
ATOM 4353 C CZ2 . TRP A 0 569 . -25.800  -16.245 24.162   1.00 91.28 569 A 1 
ATOM 4354 C CZ3 . TRP A 0 569 . -26.628  -14.499 25.645   1.00 91.28 569 A 1 
ATOM 4355 N N   . ASP A 0 570 . -25.784  -9.940  23.961   1.00 89.18 570 A 1 
ATOM 4356 C CA  . ASP A 0 570 . -25.612  -9.723  25.396   1.00 89.18 570 A 1 
ATOM 4357 C C   . ASP A 0 570 . -26.988  -9.784  26.072   1.00 89.18 570 A 1 
ATOM 4358 C CB  . ASP A 0 570 . -24.904  -8.374  25.645   1.00 89.18 570 A 1 
ATOM 4359 O O   . ASP A 0 570 . -27.967  -9.255  25.544   1.00 89.18 570 A 1 
ATOM 4360 C CG  . ASP A 0 570 . -24.425  -8.173  27.095   1.00 89.18 570 A 1 
ATOM 4361 O OD1 . ASP A 0 570 . -24.147  -9.193  27.764   1.00 89.18 570 A 1 
ATOM 4362 O OD2 . ASP A 0 570 . -24.227  -7.002  27.512   1.00 89.18 570 A 1 
ATOM 4363 N N   . ASN A 0 571 . -27.066  -10.457 27.216   1.00 87.59 571 A 1 
ATOM 4364 C CA  . ASN A 0 571 . -28.241  -10.490 28.080   1.00 87.59 571 A 1 
ATOM 4365 C C   . ASN A 0 571 . -27.803  -10.188 29.509   1.00 87.59 571 A 1 
ATOM 4366 C CB  . ASN A 0 571 . -28.933  -11.868 28.010   1.00 87.59 571 A 1 
ATOM 4367 O O   . ASN A 0 571 . -26.936  -10.898 30.029   1.00 87.59 571 A 1 
ATOM 4368 C CG  . ASN A 0 571 . -30.200  -11.881 28.856   1.00 87.59 571 A 1 
ATOM 4369 N ND2 . ASN A 0 571 . -30.604  -12.985 29.432   1.00 87.59 571 A 1 
ATOM 4370 O OD1 . ASN A 0 571 . -30.870  -10.889 28.996   1.00 87.59 571 A 1 
ATOM 4371 N N   . LYS A 0 572 . -28.412  -9.185  30.132   1.00 84.26 572 A 1 
ATOM 4372 C CA  . LYS A 0 572 . -28.253  -8.861  31.548   1.00 84.26 572 A 1 
ATOM 4373 C C   . LYS A 0 572 . -29.605  -8.982  32.218   1.00 84.26 572 A 1 
ATOM 4374 C CB  . LYS A 0 572 . -27.728  -7.442  31.726   1.00 84.26 572 A 1 
ATOM 4375 O O   . LYS A 0 572 . -30.531  -8.287  31.823   1.00 84.26 572 A 1 
ATOM 4376 C CG  . LYS A 0 572 . -26.320  -7.289  31.164   1.00 84.26 572 A 1 
ATOM 4377 C CD  . LYS A 0 572 . -25.930  -5.820  31.241   1.00 84.26 572 A 1 
ATOM 4378 C CE  . LYS A 0 572 . -24.602  -5.668  30.512   1.00 84.26 572 A 1 
ATOM 4379 N NZ  . LYS A 0 572 . -24.513  -4.320  29.931   1.00 84.26 572 A 1 
ATOM 4380 N N   . ASP A 0 573 . -29.648  -9.854  33.204   1.00 79.90 573 A 1 
ATOM 4381 C CA  . ASP A 0 573 . -30.777  -10.099 34.084   1.00 79.90 573 A 1 
ATOM 4382 C C   . ASP A 0 573 . -30.471  -9.397  35.412   1.00 79.90 573 A 1 
ATOM 4383 C CB  . ASP A 0 573 . -30.921  -11.628 34.165   1.00 79.90 573 A 1 
ATOM 4384 O O   . ASP A 0 573 . -29.437  -9.693  36.020   1.00 79.90 573 A 1 
ATOM 4385 C CG  . ASP A 0 573 . -31.965  -12.177 35.136   1.00 79.90 573 A 1 
ATOM 4386 O OD1 . ASP A 0 573 . -32.393  -11.429 36.039   1.00 79.90 573 A 1 
ATOM 4387 O OD2 . ASP A 0 573 . -32.142  -13.423 35.065   1.00 79.90 573 A 1 
ATOM 4388 N N   . ASP A 0 574 . -31.303  -8.422  35.792   1.00 78.82 574 A 1 
ATOM 4389 C CA  . ASP A 0 574 . -31.153  -7.570  36.989   1.00 78.82 574 A 1 
ATOM 4390 C C   . ASP A 0 574 . -32.427  -7.611  37.879   1.00 78.82 574 A 1 
ATOM 4391 C CB  . ASP A 0 574 . -30.723  -6.128  36.598   1.00 78.82 574 A 1 
ATOM 4392 O O   . ASP A 0 574 . -32.801  -6.627  38.545   1.00 78.82 574 A 1 
ATOM 4393 C CG  . ASP A 0 574 . -29.222  -5.839  36.392   1.00 78.82 574 A 1 
ATOM 4394 O OD1 . ASP A 0 574 . -28.349  -6.723  36.536   1.00 78.82 574 A 1 
ATOM 4395 O OD2 . ASP A 0 574 . -28.889  -4.637  36.229   1.00 78.82 574 A 1 
ATOM 4396 N N   . ASP A 0 575 . -33.091  -8.765  37.914   1.00 82.04 575 A 1 
ATOM 4397 C CA  . ASP A 0 575 . -34.369  -8.994  38.583   1.00 82.04 575 A 1 
ATOM 4398 C C   . ASP A 0 575 . -34.346  -8.775  40.109   1.00 82.04 575 A 1 
ATOM 4399 C CB  . ASP A 0 575 . -34.848  -10.416 38.254   1.00 82.04 575 A 1 
ATOM 4400 O O   . ASP A 0 575 . -33.397  -9.077  40.850   1.00 82.04 575 A 1 
ATOM 4401 C CG  . ASP A 0 575 . -35.538  -10.580 36.903   1.00 82.04 575 A 1 
ATOM 4402 O OD1 . ASP A 0 575 . -35.723  -9.538  36.239   1.00 82.04 575 A 1 
ATOM 4403 O OD2 . ASP A 0 575 . -36.063  -11.698 36.684   1.00 82.04 575 A 1 
ATOM 4404 N N   . LYS A 0 576 . -35.456  -8.237  40.637   1.00 80.86 576 A 1 
ATOM 4405 C CA  . LYS A 0 576 . -35.686  -8.072  42.083   1.00 80.86 576 A 1 
ATOM 4406 C C   . LYS A 0 576 . -37.108  -8.436  42.463   1.00 80.86 576 A 1 
ATOM 4407 C CB  . LYS A 0 576 . -35.377  -6.641  42.541   1.00 80.86 576 A 1 
ATOM 4408 O O   . LYS A 0 576 . -38.078  -7.933  41.904   1.00 80.86 576 A 1 
ATOM 4409 C CG  . LYS A 0 576 . -33.897  -6.297  42.380   1.00 80.86 576 A 1 
ATOM 4410 C CD  . LYS A 0 576 . -33.629  -4.835  42.727   1.00 80.86 576 A 1 
ATOM 4411 C CE  . LYS A 0 576 . -32.173  -4.560  42.347   1.00 80.86 576 A 1 
ATOM 4412 N NZ  . LYS A 0 576 . -32.052  -3.300  41.588   1.00 80.86 576 A 1 
ATOM 4413 N N   . TRP A 0 577 . -37.252  -9.214  43.532   1.00 81.26 577 A 1 
ATOM 4414 C CA  . TRP A 0 577 . -38.562  -9.633  44.027   1.00 81.26 577 A 1 
ATOM 4415 C C   . TRP A 0 577 . -38.669  -9.573  45.554   1.00 81.26 577 A 1 
ATOM 4416 C CB  . TRP A 0 577 . -38.894  -11.016 43.457   1.00 81.26 577 A 1 
ATOM 4417 O O   . TRP A 0 577 . -37.697  -9.724  46.300   1.00 81.26 577 A 1 
ATOM 4418 C CG  . TRP A 0 577 . -37.880  -12.078 43.743   1.00 81.26 577 A 1 
ATOM 4419 C CD1 . TRP A 0 577 . -36.871  -12.442 42.918   1.00 81.26 577 A 1 
ATOM 4420 C CD2 . TRP A 0 577 . -37.741  -12.905 44.934   1.00 81.26 577 A 1 
ATOM 4421 C CE2 . TRP A 0 577 . -36.622  -13.773 44.753   1.00 81.26 577 A 1 
ATOM 4422 C CE3 . TRP A 0 577 . -38.454  -13.005 46.151   1.00 81.26 577 A 1 
ATOM 4423 N NE1 . TRP A 0 577 . -36.127  -13.441 43.506   1.00 81.26 577 A 1 
ATOM 4424 C CH2 . TRP A 0 577 . -36.966  -14.772 46.938   1.00 81.26 577 A 1 
ATOM 4425 C CZ2 . TRP A 0 577 . -36.240  -14.701 45.734   1.00 81.26 577 A 1 
ATOM 4426 C CZ3 . TRP A 0 577 . -38.071  -13.925 47.145   1.00 81.26 577 A 1 
ATOM 4427 N N   . GLY A 0 578 . -39.893  -9.356  46.038   1.00 78.18 578 A 1 
ATOM 4428 C CA  . GLY A 0 578 . -40.230  -9.265  47.454   1.00 78.18 578 A 1 
ATOM 4429 C C   . GLY A 0 578 . -41.646  -9.752  47.759   1.00 78.18 578 A 1 
ATOM 4430 O O   . GLY A 0 578 . -42.609  -9.406  47.081   1.00 78.18 578 A 1 
ATOM 4431 N N   . ALA A 0 579 . -41.797  -10.541 48.821   1.00 74.01 579 A 1 
ATOM 4432 C CA  . ALA A 0 579 . -43.082  -11.033 49.303   1.00 74.01 579 A 1 
ATOM 4433 C C   . ALA A 0 579 . -43.214  -10.861 50.822   1.00 74.01 579 A 1 
ATOM 4434 C CB  . ALA A 0 579 . -43.276  -12.486 48.857   1.00 74.01 579 A 1 
ATOM 4435 O O   . ALA A 0 579 . -42.325  -11.206 51.604   1.00 74.01 579 A 1 
ATOM 4436 N N   . GLN A 0 580 . -44.371  -10.358 51.240   1.00 77.07 580 A 1 
ATOM 4437 C CA  . GLN A 0 580 . -44.770  -10.123 52.618   1.00 77.07 580 A 1 
ATOM 4438 C C   . GLN A 0 580 . -46.124  -10.773 52.895   1.00 77.07 580 A 1 
ATOM 4439 C CB  . GLN A 0 580 . -44.808  -8.607  52.894   1.00 77.07 580 A 1 
ATOM 4440 O O   . GLN A 0 580 . -47.101  -10.535 52.195   1.00 77.07 580 A 1 
ATOM 4441 C CG  . GLN A 0 580 . -43.542  -8.205  53.645   1.00 77.07 580 A 1 
ATOM 4442 C CD  . GLN A 0 580 . -43.488  -6.725  53.984   1.00 77.07 580 A 1 
ATOM 4443 N NE2 . GLN A 0 580 . -43.632  -6.357  55.241   1.00 77.07 580 A 1 
ATOM 4444 O OE1 . GLN A 0 580 . -43.314  -5.862  53.149   1.00 77.07 580 A 1 
ATOM 4445 N N   . ALA A 0 581 . -46.208  -11.577 53.950   1.00 70.94 581 A 1 
ATOM 4446 C CA  . ALA A 0 581 . -47.468  -12.140 54.424   1.00 70.94 581 A 1 
ATOM 4447 C C   . ALA A 0 581 . -47.611  -11.891 55.921   1.00 70.94 581 A 1 
ATOM 4448 C CB  . ALA A 0 581 . -47.524  -13.629 54.068   1.00 70.94 581 A 1 
ATOM 4449 O O   . ALA A 0 581 . -46.653  -12.097 56.669   1.00 70.94 581 A 1 
ATOM 4450 N N   . TRP A 0 582 . -48.798  -11.472 56.349   1.00 75.57 582 A 1 
ATOM 4451 C CA  . TRP A 0 582 . -49.143  -11.311 57.755   1.00 75.57 582 A 1 
ATOM 4452 C C   . TRP A 0 582 . -50.536  -11.871 58.037   1.00 75.57 582 A 1 
ATOM 4453 C CB  . TRP A 0 582 . -49.001  -9.843  58.180   1.00 75.57 582 A 1 
ATOM 4454 O O   . TRP A 0 582 . -51.418  -11.833 57.176   1.00 75.57 582 A 1 
ATOM 4455 C CG  . TRP A 0 582 . -49.908  -8.852  57.511   1.00 75.57 582 A 1 
ATOM 4456 C CD1 . TRP A 0 582 . -49.625  -8.158  56.385   1.00 75.57 582 A 1 
ATOM 4457 C CD2 . TRP A 0 582 . -51.243  -8.421  57.921   1.00 75.57 582 A 1 
ATOM 4458 C CE2 . TRP A 0 582 . -51.705  -7.440  56.993   1.00 75.57 582 A 1 
ATOM 4459 C CE3 . TRP A 0 582 . -52.116  -8.767  58.976   1.00 75.57 582 A 1 
ATOM 4460 N NE1 . TRP A 0 582 . -50.659  -7.288  56.105   1.00 75.57 582 A 1 
ATOM 4461 C CH2 . TRP A 0 582 . -53.827  -7.236  58.138   1.00 75.57 582 A 1 
ATOM 4462 C CZ2 . TRP A 0 582 . -52.976  -6.853  57.087   1.00 75.57 582 A 1 
ATOM 4463 C CZ3 . TRP A 0 582 . -53.393  -8.184  59.082   1.00 75.57 582 A 1 
ATOM 4464 N N   . GLY A 0 583 . -50.721  -12.400 59.243   1.00 73.22 583 A 1 
ATOM 4465 C CA  . GLY A 0 583 . -51.994  -12.938 59.706   1.00 73.22 583 A 1 
ATOM 4466 C C   . GLY A 0 583 . -52.161  -12.766 61.210   1.00 73.22 583 A 1 
ATOM 4467 O O   . GLY A 0 583 . -51.173  -12.708 61.947   1.00 73.22 583 A 1 
ATOM 4468 N N   . LYS A 0 584 . -53.416  -12.650 61.636   1.00 64.15 584 A 1 
ATOM 4469 C CA  . LYS A 0 584 . -53.843  -12.766 63.028   1.00 64.15 584 A 1 
ATOM 4470 C C   . LYS A 0 584 . -54.821  -13.924 63.092   1.00 64.15 584 A 1 
ATOM 4471 C CB  . LYS A 0 584 . -54.523  -11.477 63.513   1.00 64.15 584 A 1 
ATOM 4472 O O   . LYS A 0 584 . -55.864  -13.823 62.444   1.00 64.15 584 A 1 
ATOM 4473 C CG  . LYS A 0 584 . -53.647  -10.239 63.314   1.00 64.15 584 A 1 
ATOM 4474 C CD  . LYS A 0 584 . -54.215  -9.060  64.101   1.00 64.15 584 A 1 
ATOM 4475 C CE  . LYS A 0 584 . -53.328  -7.844  63.849   1.00 64.15 584 A 1 
ATOM 4476 N NZ  . LYS A 0 584 . -53.350  -6.933  65.008   1.00 64.15 584 A 1 
ATOM 4477 N N   . ASP A 0 585 . -54.482  -14.972 63.827   1.00 59.72 585 A 1 
ATOM 4478 C CA  . ASP A 0 585 . -55.489  -15.942 64.243   1.00 59.72 585 A 1 
ATOM 4479 C C   . ASP A 0 585 . -56.220  -15.409 65.483   1.00 59.72 585 A 1 
ATOM 4480 C CB  . ASP A 0 585 . -54.910  -17.355 64.405   1.00 59.72 585 A 1 
ATOM 4481 O O   . ASP A 0 585 . -55.682  -14.633 66.284   1.00 59.72 585 A 1 
ATOM 4482 C CG  . ASP A 0 585 . -53.694  -17.437 65.319   1.00 59.72 585 A 1 
ATOM 4483 O OD1 . ASP A 0 585 . -53.674  -16.710 66.338   1.00 59.72 585 A 1 
ATOM 4484 O OD2 . ASP A 0 585 . -52.752  -18.164 64.923   1.00 59.72 585 A 1 
ATOM 4485 N N   . ARG A 0 586 . -57.511  -15.709 65.584   1.00 49.85 586 A 1 
ATOM 4486 C CA  . ARG A 0 586 . -58.316  -15.391 66.766   1.00 49.85 586 A 1 
ATOM 4487 C C   . ARG A 0 586 . -59.124  -16.610 67.154   1.00 49.85 586 A 1 
ATOM 4488 C CB  . ARG A 0 586 . -59.202  -14.163 66.542   1.00 49.85 586 A 1 
ATOM 4489 O O   . ARG A 0 586 . -60.355  -16.599 67.074   1.00 49.85 586 A 1 
ATOM 4490 C CG  . ARG A 0 586 . -58.404  -12.880 66.312   1.00 49.85 586 A 1 
ATOM 4491 C CD  . ARG A 0 586 . -59.385  -11.712 66.386   1.00 49.85 586 A 1 
ATOM 4492 N NE  . ARG A 0 586 . -58.780  -10.465 65.897   1.00 49.85 586 A 1 
ATOM 4493 N NH1 . ARG A 0 586 . -60.666  -9.189  66.052   1.00 49.85 586 A 1 
ATOM 4494 N NH2 . ARG A 0 586 . -58.889  -8.411  64.930   1.00 49.85 586 A 1 
ATOM 4495 C CZ  . ARG A 0 586 . -59.436  -9.355  65.644   1.00 49.85 586 A 1 
ATOM 4496 N N   . ASP A 0 587 . -58.431  -17.630 67.626   1.00 52.31 587 A 1 
ATOM 4497 C CA  . ASP A 0 587 . -59.071  -18.831 68.131   1.00 52.31 587 A 1 
ATOM 4498 C C   . ASP A 0 587 . -59.841  -18.530 69.436   1.00 52.31 587 A 1 
ATOM 4499 C CB  . ASP A 0 587 . -58.031  -19.955 68.278   1.00 52.31 587 A 1 
ATOM 4500 O O   . ASP A 0 587 . -59.403  -17.820 70.350   1.00 52.31 587 A 1 
ATOM 4501 C CG  . ASP A 0 587 . -57.616  -20.611 66.957   1.00 52.31 587 A 1 
ATOM 4502 O OD1 . ASP A 0 587 . -58.468  -20.644 66.047   1.00 52.31 587 A 1 
ATOM 4503 O OD2 . ASP A 0 587 . -56.518  -21.210 66.922   1.00 52.31 587 A 1 
ATOM 4504 N N   . VAL A 0 588 . -61.068  -19.049 69.543   1.00 43.31 588 A 1 
ATOM 4505 C CA  . VAL A 0 588 . -61.886  -18.920 70.759   1.00 43.31 588 A 1 
ATOM 4506 C C   . VAL A 0 588 . -61.535  -20.055 71.723   1.00 43.31 588 A 1 
ATOM 4507 C CB  . VAL A 0 588 . -63.394  -18.861 70.447   1.00 43.31 588 A 1 
ATOM 4508 O O   . VAL A 0 588 . -62.164  -21.117 71.728   1.00 43.31 588 A 1 
ATOM 4509 C CG1 . VAL A 0 588 . -64.227  -18.696 71.734   1.00 43.31 588 A 1 
ATOM 4510 C CG2 . VAL A 0 588 . -63.741  -17.677 69.535   1.00 43.31 588 A 1 
ATOM 4511 N N   . TYR A 0 589 . -60.577  -19.831 72.621   1.00 36.42 589 A 1 
ATOM 4512 C CA  . TYR A 0 589 . -60.270  -20.782 73.691   1.00 36.42 589 A 1 
ATOM 4513 C C   . TYR A 0 589 . -61.304  -20.682 74.836   1.00 36.42 589 A 1 
ATOM 4514 C CB  . TYR A 0 589 . -58.821  -20.568 74.160   1.00 36.42 589 A 1 
ATOM 4515 O O   . TYR A 0 589 . -61.224  -19.794 75.692   1.00 36.42 589 A 1 
ATOM 4516 C CG  . TYR A 0 589 . -58.260  -21.722 74.968   1.00 36.42 589 A 1 
ATOM 4517 C CD1 . TYR A 0 589 . -58.342  -21.720 76.374   1.00 36.42 589 A 1 
ATOM 4518 C CD2 . TYR A 0 589 . -57.629  -22.788 74.301   1.00 36.42 589 A 1 
ATOM 4519 C CE1 . TYR A 0 589 . -57.785  -22.782 77.115   1.00 36.42 589 A 1 
ATOM 4520 C CE2 . TYR A 0 589 . -57.085  -23.859 75.034   1.00 36.42 589 A 1 
ATOM 4521 O OH  . TYR A 0 589 . -56.615  -24.875 77.158   1.00 36.42 589 A 1 
ATOM 4522 C CZ  . TYR A 0 589 . -57.155  -23.854 76.441   1.00 36.42 589 A 1 
ATOM 4523 N N   . GLY A 0 590 . -62.304  -21.582 74.910   1.00 38.28 590 A 1 
ATOM 4524 C CA  . GLY A 0 590 . -63.188  -21.568 76.094   1.00 38.28 590 A 1 
ATOM 4525 C C   . GLY A 0 590 . -64.508  -22.344 76.170   1.00 38.28 590 A 1 
ATOM 4526 O O   . GLY A 0 590 . -65.268  -22.062 77.097   1.00 38.28 590 A 1 
ATOM 4527 N N   . ALA A 0 591 . -64.831  -23.305 75.297   1.00 32.34 591 A 1 
ATOM 4528 C CA  . ALA A 0 591 . -66.072  -24.089 75.443   1.00 32.34 591 A 1 
ATOM 4529 C C   . ALA A 0 591 . -65.912  -25.593 75.151   1.00 32.34 591 A 1 
ATOM 4530 C CB  . ALA A 0 591 . -67.199  -23.424 74.639   1.00 32.34 591 A 1 
ATOM 4531 O O   . ALA A 0 591 . -66.713  -26.183 74.432   1.00 32.34 591 A 1 
ATOM 4532 N N   . SER A 0 592 . -64.910  -26.258 75.734   1.00 36.18 592 A 1 
ATOM 4533 C CA  . SER A 0 592 . -64.870  -27.726 75.743   1.00 36.18 592 A 1 
ATOM 4534 C C   . SER A 0 592 . -65.673  -28.280 76.929   1.00 36.18 592 A 1 
ATOM 4535 C CB  . SER A 0 592 . -63.433  -28.251 75.645   1.00 36.18 592 A 1 
ATOM 4536 O O   . SER A 0 592 . -65.213  -28.374 78.067   1.00 36.18 592 A 1 
ATOM 4537 O OG  . SER A 0 592 . -62.617  -27.768 76.691   1.00 36.18 592 A 1 
ATOM 4538 N N   . SER A 0 593 . -66.922  -28.676 76.670   1.00 36.67 593 A 1 
ATOM 4539 C CA  . SER A 0 593 . -67.657  -29.565 77.569   1.00 36.67 593 A 1 
ATOM 4540 C C   . SER A 0 593 . -67.085  -30.981 77.457   1.00 36.67 593 A 1 
ATOM 4541 C CB  . SER A 0 593 . -69.161  -29.544 77.274   1.00 36.67 593 A 1 
ATOM 4542 O O   . SER A 0 593 . -67.316  -31.673 76.472   1.00 36.67 593 A 1 
ATOM 4543 O OG  . SER A 0 593 . -69.422  -29.942 75.945   1.00 36.67 593 A 1 
ATOM 4544 N N   . TYR A 0 594 . -66.323  -31.371 78.474   1.00 26.91 594 A 1 
ATOM 4545 C CA  . TYR A 0 594 . -66.199  -32.718 79.041   1.00 26.91 594 A 1 
ATOM 4546 C C   . TYR A 0 594 . -66.332  -33.935 78.092   1.00 26.91 594 A 1 
ATOM 4547 C CB  . TYR A 0 594 . -67.180  -32.816 80.228   1.00 26.91 594 A 1 
ATOM 4548 O O   . TYR A 0 594 . -67.424  -34.347 77.710   1.00 26.91 594 A 1 
ATOM 4549 C CG  . TYR A 0 594 . -66.602  -33.497 81.451   1.00 26.91 594 A 1 
ATOM 4550 C CD1 . TYR A 0 594 . -66.936  -34.830 81.763   1.00 26.91 594 A 1 
ATOM 4551 C CD2 . TYR A 0 594 . -65.742  -32.768 82.296   1.00 26.91 594 A 1 
ATOM 4552 C CE1 . TYR A 0 594 . -66.418  -35.428 82.929   1.00 26.91 594 A 1 
ATOM 4553 C CE2 . TYR A 0 594 . -65.218  -33.365 83.456   1.00 26.91 594 A 1 
ATOM 4554 O OH  . TYR A 0 594 . -65.060  -35.269 84.898   1.00 26.91 594 A 1 
ATOM 4555 C CZ  . TYR A 0 594 . -65.560  -34.696 83.776   1.00 26.91 594 A 1 
ATOM 4556 N N   . GLY A 0 595 . -65.202  -34.611 77.863   1.00 33.09 595 A 1 
ATOM 4557 C CA  . GLY A 0 595 . -65.137  -36.075 77.882   1.00 33.09 595 A 1 
ATOM 4558 C C   . GLY A 0 595 . -65.852  -36.850 76.771   1.00 33.09 595 A 1 
ATOM 4559 O O   . GLY A 0 595 . -66.799  -37.587 77.034   1.00 33.09 595 A 1 
ATOM 4560 N N   . LYS A 0 596 . -65.288  -36.864 75.560   1.00 29.28 596 A 1 
ATOM 4561 C CA  . LYS A 0 596 . -65.258  -38.103 74.771   1.00 29.28 596 A 1 
ATOM 4562 C C   . LYS A 0 596 . -63.890  -38.239 74.115   1.00 29.28 596 A 1 
ATOM 4563 C CB  . LYS A 0 596 . -66.429  -38.190 73.775   1.00 29.28 596 A 1 
ATOM 4564 O O   . LYS A 0 596 . -63.455  -37.357 73.393   1.00 29.28 596 A 1 
ATOM 4565 C CG  . LYS A 0 596 . -67.053  -39.593 73.832   1.00 29.28 596 A 1 
ATOM 4566 C CD  . LYS A 0 596 . -68.095  -39.796 72.729   1.00 29.28 596 A 1 
ATOM 4567 C CE  . LYS A 0 596 . -68.767  -41.161 72.914   1.00 29.28 596 A 1 
ATOM 4568 N NZ  . LYS A 0 596 . -69.299  -41.674 71.630   1.00 29.28 596 A 1 
ATOM 4569 N N   . GLN A 0 597 . -63.217  -39.325 74.479   1.00 27.00 597 A 1 
ATOM 4570 C CA  . GLN A 0 597 . -61.887  -39.755 74.057   1.00 27.00 597 A 1 
ATOM 4571 C C   . GLN A 0 597 . -61.439  -39.213 72.694   1.00 27.00 597 A 1 
ATOM 4572 C CB  . GLN A 0 597 . -61.918  -41.291 73.987   1.00 27.00 597 A 1 
ATOM 4573 O O   . GLN A 0 597 . -62.033  -39.535 71.665   1.00 27.00 597 A 1 
ATOM 4574 C CG  . GLN A 0 597 . -61.919  -41.952 75.374   1.00 27.00 597 A 1 
ATOM 4575 C CD  . GLN A 0 597 . -62.413  -43.394 75.329   1.00 27.00 597 A 1 
ATOM 4576 N NE2 . GLN A 0 597 . -61.689  -44.333 75.897   1.00 27.00 597 A 1 
ATOM 4577 O OE1 . GLN A 0 597 . -63.479  -43.697 74.819   1.00 27.00 597 A 1 
ATOM 4578 N N   . ALA A 0 598 . -60.295  -38.528 72.702   1.00 29.07 598 A 1 
ATOM 4579 C CA  . ALA A 0 598 . -59.333  -38.611 71.618   1.00 29.07 598 A 1 
ATOM 4580 C C   . ALA A 0 598 . -58.944  -40.092 71.438   1.00 29.07 598 A 1 
ATOM 4581 C CB  . ALA A 0 598 . -58.133  -37.722 71.979   1.00 29.07 598 A 1 
ATOM 4582 O O   . ALA A 0 598 . -58.045  -40.602 72.102   1.00 29.07 598 A 1 
ATOM 4583 N N   . SER A 0 599 . -59.685  -40.815 70.600   1.00 34.00 599 A 1 
ATOM 4584 C CA  . SER A 0 599 . -59.193  -42.030 69.955   1.00 34.00 599 A 1 
ATOM 4585 C C   . SER A 0 599 . -58.616  -41.546 68.630   1.00 34.00 599 A 1 
ATOM 4586 C CB  . SER A 0 599 . -60.332  -43.038 69.770   1.00 34.00 599 A 1 
ATOM 4587 O O   . SER A 0 599 . -59.362  -41.242 67.709   1.00 34.00 599 A 1 
ATOM 4588 O OG  . SER A 0 599 . -59.847  -44.271 69.273   1.00 34.00 599 A 1 
ATOM 4589 N N   . ALA A 0 600 . -57.313  -41.274 68.547   1.00 38.49 600 A 1 
ATOM 4590 C CA  . ALA A 0 600 . -56.380  -42.281 68.039   1.00 38.49 600 A 1 
ATOM 4591 C C   . ALA A 0 600 . -57.048  -43.080 66.903   1.00 38.49 600 A 1 
ATOM 4592 C CB  . ALA A 0 600 . -55.853  -43.146 69.195   1.00 38.49 600 A 1 
ATOM 4593 O O   . ALA A 0 600 . -57.664  -44.116 67.160   1.00 38.49 600 A 1 
ATOM 4594 N N   . GLY A 0 601 . -57.032  -42.528 65.684   1.00 32.94 601 A 1 
ATOM 4595 C CA  . GLY A 0 601 . -57.754  -43.122 64.556   1.00 32.94 601 A 1 
ATOM 4596 C C   . GLY A 0 601 . -57.533  -42.525 63.163   1.00 32.94 601 A 1 
ATOM 4597 O O   . GLY A 0 601 . -57.672  -43.285 62.218   1.00 32.94 601 A 1 
ATOM 4598 N N   . ASP A 0 602 . -57.133  -41.254 63.007   1.00 29.44 602 A 1 
ATOM 4599 C CA  . ASP A 0 602 . -56.977  -40.628 61.670   1.00 29.44 602 A 1 
ATOM 4600 C C   . ASP A 0 602 . -55.562  -40.094 61.363   1.00 29.44 602 A 1 
ATOM 4601 C CB  . ASP A 0 602 . -58.109  -39.604 61.411   1.00 29.44 602 A 1 
ATOM 4602 O O   . ASP A 0 602 . -55.370  -39.239 60.504   1.00 29.44 602 A 1 
ATOM 4603 C CG  . ASP A 0 602 . -59.273  -40.161 60.573   1.00 29.44 602 A 1 
ATOM 4604 O OD1 . ASP A 0 602 . -59.075  -41.157 59.840   1.00 29.44 602 A 1 
ATOM 4605 O OD2 . ASP A 0 602 . -60.372  -39.579 60.681   1.00 29.44 602 A 1 
ATOM 4606 N N   . TYR A 0 603 . -54.530  -40.653 62.008   1.00 33.34 603 A 1 
ATOM 4607 C CA  . TYR A 0 603 . -53.126  -40.352 61.674   1.00 33.34 603 A 1 
ATOM 4608 C C   . TYR A 0 603 . -52.553  -41.205 60.521   1.00 33.34 603 A 1 
ATOM 4609 C CB  . TYR A 0 603 . -52.237  -40.338 62.931   1.00 33.34 603 A 1 
ATOM 4610 O O   . TYR A 0 603 . -51.343  -41.261 60.357   1.00 33.34 603 A 1 
ATOM 4611 C CG  . TYR A 0 603 . -51.247  -39.182 62.941   1.00 33.34 603 A 1 
ATOM 4612 C CD1 . TYR A 0 603 . -49.957  -39.325 62.391   1.00 33.34 603 A 1 
ATOM 4613 C CD2 . TYR A 0 603 . -51.647  -37.936 63.464   1.00 33.34 603 A 1 
ATOM 4614 C CE1 . TYR A 0 603 . -49.072  -38.229 62.368   1.00 33.34 603 A 1 
ATOM 4615 C CE2 . TYR A 0 603 . -50.764  -36.838 63.445   1.00 33.34 603 A 1 
ATOM 4616 O OH  . TYR A 0 603 . -48.618  -35.929 62.865   1.00 33.34 603 A 1 
ATOM 4617 C CZ  . TYR A 0 603 . -49.473  -36.984 62.894   1.00 33.34 603 A 1 
ATOM 4618 N N   . ASP A 0 604 . -53.386  -41.851 59.696   1.00 41.50 604 A 1 
ATOM 4619 C CA  . ASP A 0 604 . -52.909  -42.646 58.545   1.00 41.50 604 A 1 
ATOM 4620 C C   . ASP A 0 604 . -53.666  -42.395 57.224   1.00 41.50 604 A 1 
ATOM 4621 C CB  . ASP A 0 604 . -52.849  -44.141 58.924   1.00 41.50 604 A 1 
ATOM 4622 O O   . ASP A 0 604 . -53.428  -43.088 56.228   1.00 41.50 604 A 1 
ATOM 4623 C CG  . ASP A 0 604 . -51.506  -44.594 59.516   1.00 41.50 604 A 1 
ATOM 4624 O OD1 . ASP A 0 604 . -50.457  -44.041 59.123   1.00 41.50 604 A 1 
ATOM 4625 O OD2 . ASP A 0 604 . -51.530  -45.613 60.243   1.00 41.50 604 A 1 
ATOM 4626 N N   . ALA A 0 605 . -54.532  -41.375 57.154   1.00 35.13 605 A 1 
ATOM 4627 C CA  . ALA A 0 605 . -55.210  -41.010 55.904   1.00 35.13 605 A 1 
ATOM 4628 C C   . ALA A 0 605 . -54.397  -40.052 55.006   1.00 35.13 605 A 1 
ATOM 4629 C CB  . ALA A 0 605 . -56.609  -40.485 56.228   1.00 35.13 605 A 1 
ATOM 4630 O O   . ALA A 0 605 . -54.625  -40.027 53.799   1.00 35.13 605 A 1 
ATOM 4631 N N   . TYR A 0 606 . -53.389  -39.339 55.530   1.00 35.58 606 A 1 
ATOM 4632 C CA  . TYR A 0 606 . -52.558  -38.430 54.716   1.00 35.58 606 A 1 
ATOM 4633 C C   . TYR A 0 606 . -51.345  -39.114 54.049   1.00 35.58 606 A 1 
ATOM 4634 C CB  . TYR A 0 606 . -52.180  -37.185 55.533   1.00 35.58 606 A 1 
ATOM 4635 O O   . TYR A 0 606 . -50.644  -38.511 53.243   1.00 35.58 606 A 1 
ATOM 4636 C CG  . TYR A 0 606 . -52.027  -35.940 54.679   1.00 35.58 606 A 1 
ATOM 4637 C CD1 . TYR A 0 606 . -50.751  -35.470 54.312   1.00 35.58 606 A 1 
ATOM 4638 C CD2 . TYR A 0 606 . -53.179  -35.262 54.230   1.00 35.58 606 A 1 
ATOM 4639 C CE1 . TYR A 0 606 . -50.623  -34.323 53.503   1.00 35.58 606 A 1 
ATOM 4640 C CE2 . TYR A 0 606 . -53.056  -34.120 53.415   1.00 35.58 606 A 1 
ATOM 4641 O OH  . TYR A 0 606 . -51.668  -32.545 52.267   1.00 35.58 606 A 1 
ATOM 4642 C CZ  . TYR A 0 606 . -51.779  -33.648 53.052   1.00 35.58 606 A 1 
ATOM 4643 N N   . GLY A 0 607 . -51.099  -40.398 54.342   1.00 40.22 607 A 1 
ATOM 4644 C CA  . GLY A 0 607 . -49.965  -41.149 53.786   1.00 40.22 607 A 1 
ATOM 4645 C C   . GLY A 0 607 . -50.270  -42.040 52.573   1.00 40.22 607 A 1 
ATOM 4646 O O   . GLY A 0 607 . -49.330  -42.527 51.947   1.00 40.22 607 A 1 
ATOM 4647 N N   . ARG A 0 608 . -51.542  -42.315 52.231   1.00 41.74 608 A 1 
ATOM 4648 C CA  . ARG A 0 608 . -51.886  -43.336 51.206   1.00 41.74 608 A 1 
ATOM 4649 C C   . ARG A 0 608 . -53.066  -43.043 50.266   1.00 41.74 608 A 1 
ATOM 4650 C CB  . ARG A 0 608 . -51.981  -44.731 51.856   1.00 41.74 608 A 1 
ATOM 4651 O O   . ARG A 0 608 . -53.529  -43.954 49.586   1.00 41.74 608 A 1 
ATOM 4652 C CG  . ARG A 0 608 . -50.603  -45.407 51.968   1.00 41.74 608 A 1 
ATOM 4653 C CD  . ARG A 0 608 . -50.737  -46.874 52.380   1.00 41.74 608 A 1 
ATOM 4654 N NE  . ARG A 0 608 . -51.432  -46.983 53.675   1.00 41.74 608 A 1 
ATOM 4655 N NH1 . ARG A 0 608 . -50.401  -48.862 54.490   1.00 41.74 608 A 1 
ATOM 4656 N NH2 . ARG A 0 608 . -51.844  -47.727 55.773   1.00 41.74 608 A 1 
ATOM 4657 C CZ  . ARG A 0 608 . -51.226  -47.861 54.634   1.00 41.74 608 A 1 
ATOM 4658 N N   . ALA A 0 609 . -53.477  -41.789 50.126   1.00 40.79 609 A 1 
ATOM 4659 C CA  . ALA A 0 609 . -54.180  -41.308 48.932   1.00 40.79 609 A 1 
ATOM 4660 C C   . ALA A 0 609 . -53.321  -40.182 48.325   1.00 40.79 609 A 1 
ATOM 4661 C CB  . ALA A 0 609 . -55.600  -40.877 49.320   1.00 40.79 609 A 1 
ATOM 4662 O O   . ALA A 0 609 . -53.567  -39.009 48.538   1.00 40.79 609 A 1 
ATOM 4663 N N   . GLY A 0 610 . -52.173  -40.456 47.713   1.00 30.30 610 A 1 
ATOM 4664 C CA  . GLY A 0 610 . -51.981  -41.530 46.753   1.00 30.30 610 A 1 
ATOM 4665 C C   . GLY A 0 610 . -52.538  -41.079 45.409   1.00 30.30 610 A 1 
ATOM 4666 O O   . GLY A 0 610 . -53.689  -41.347 45.098   1.00 30.30 610 A 1 
ATOM 4667 N N   . GLN A 0 611 . -51.692  -40.380 44.651   1.00 40.73 611 A 1 
ATOM 4668 C CA  . GLN A 0 611 . -51.512  -40.600 43.217   1.00 40.73 611 A 1 
ATOM 4669 C C   . GLN A 0 611 . -52.761  -41.062 42.446   1.00 40.73 611 A 1 
ATOM 4670 C CB  . GLN A 0 611 . -50.375  -41.624 43.036   1.00 40.73 611 A 1 
ATOM 4671 O O   . GLN A 0 611 . -52.903  -42.244 42.146   1.00 40.73 611 A 1 
ATOM 4672 C CG  . GLN A 0 611 . -49.011  -41.152 43.554   1.00 40.73 611 A 1 
ATOM 4673 C CD  . GLN A 0 611 . -47.896  -42.113 43.151   1.00 40.73 611 A 1 
ATOM 4674 N NE2 . GLN A 0 611 . -46.703  -41.619 42.904   1.00 40.73 611 A 1 
ATOM 4675 O OE1 . GLN A 0 611 . -48.061  -43.317 43.050   1.00 40.73 611 A 1 
ATOM 4676 N N   . ALA A 0 612 . -53.619  -40.127 42.048   1.00 34.78 612 A 1 
ATOM 4677 C CA  . ALA A 0 612 . -54.458  -40.272 40.862   1.00 34.78 612 A 1 
ATOM 4678 C C   . ALA A 0 612 . -54.982  -38.896 40.429   1.00 34.78 612 A 1 
ATOM 4679 C CB  . ALA A 0 612 . -55.624  -41.237 41.127   1.00 34.78 612 A 1 
ATOM 4680 O O   . ALA A 0 612 . -55.441  -38.123 41.257   1.00 34.78 612 A 1 
ATOM 4681 N N   . GLN A 0 613 . -54.939  -38.636 39.121   1.00 33.24 613 A 1 
ATOM 4682 C CA  . GLN A 0 613 . -55.503  -37.471 38.419   1.00 33.24 613 A 1 
ATOM 4683 C C   . GLN A 0 613 . -54.715  -36.153 38.473   1.00 33.24 613 A 1 
ATOM 4684 C CB  . GLN A 0 613 . -57.019  -37.326 38.659   1.00 33.24 613 A 1 
ATOM 4685 O O   . GLN A 0 613 . -55.267  -35.083 38.692   1.00 33.24 613 A 1 
ATOM 4686 C CG  . GLN A 0 613 . -57.784  -38.474 37.991   1.00 33.24 613 A 1 
ATOM 4687 C CD  . GLN A 0 613 . -59.273  -38.422 38.294   1.00 33.24 613 A 1 
ATOM 4688 N NE2 . GLN A 0 613 . -60.128  -38.439 37.295   1.00 33.24 613 A 1 
ATOM 4689 O OE1 . GLN A 0 613 . -59.707  -38.406 39.428   1.00 33.24 613 A 1 
ATOM 4690 N N   . ALA A 0 614 . -53.442  -36.209 38.070   1.00 33.36 614 A 1 
ATOM 4691 C CA  . ALA A 0 614 . -52.897  -35.137 37.238   1.00 33.36 614 A 1 
ATOM 4692 C C   . ALA A 0 614 . -53.429  -35.343 35.809   1.00 33.36 614 A 1 
ATOM 4693 C CB  . ALA A 0 614 . -51.367  -35.133 37.325   1.00 33.36 614 A 1 
ATOM 4694 O O   . ALA A 0 614 . -52.866  -36.094 35.010   1.00 33.36 614 A 1 
ATOM 4695 N N   . SER A 0 615 . -54.584  -34.746 35.516   1.00 36.86 615 A 1 
ATOM 4696 C CA  . SER A 0 615 . -55.130  -34.666 34.165   1.00 36.86 615 A 1 
ATOM 4697 C C   . SER A 0 615 . -54.248  -33.748 33.319   1.00 36.86 615 A 1 
ATOM 4698 C CB  . SER A 0 615 . -56.581  -34.174 34.194   1.00 36.86 615 A 1 
ATOM 4699 O O   . SER A 0 615 . -54.411  -32.534 33.318   1.00 36.86 615 A 1 
ATOM 4700 O OG  . SER A 0 615 . -56.676  -32.948 34.885   1.00 36.86 615 A 1 
ATOM 4701 N N   . GLN A 0 616 . -53.276  -34.363 32.651   1.00 30.30 616 A 1 
ATOM 4702 C CA  . GLN A 0 616 . -52.974  -34.193 31.231   1.00 30.30 616 A 1 
ATOM 4703 C C   . GLN A 0 616 . -53.570  -32.924 30.580   1.00 30.30 616 A 1 
ATOM 4704 C CB  . GLN A 0 616 . -53.439  -35.500 30.557   1.00 30.30 616 A 1 
ATOM 4705 O O   . GLN A 0 616 . -54.573  -32.996 29.874   1.00 30.30 616 A 1 
ATOM 4706 C CG  . GLN A 0 616 . -52.894  -35.719 29.142   1.00 30.30 616 A 1 
ATOM 4707 C CD  . GLN A 0 616 . -53.355  -37.048 28.540   1.00 30.30 616 A 1 
ATOM 4708 N NE2 . GLN A 0 616 . -53.219  -37.227 27.244   1.00 30.30 616 A 1 
ATOM 4709 O OE1 . GLN A 0 616 . -53.835  -37.957 29.200   1.00 30.30 616 A 1 
ATOM 4710 N N   . TYR A 0 617 . -52.911  -31.781 30.770   1.00 33.14 617 A 1 
ATOM 4711 C CA  . TYR A 0 617 . -52.901  -30.701 29.786   1.00 33.14 617 A 1 
ATOM 4712 C C   . TYR A 0 617 . -51.498  -30.649 29.189   1.00 33.14 617 A 1 
ATOM 4713 C CB  . TYR A 0 617 . -53.401  -29.371 30.364   1.00 33.14 617 A 1 
ATOM 4714 O O   . TYR A 0 617 . -50.500  -30.595 29.905   1.00 33.14 617 A 1 
ATOM 4715 C CG  . TYR A 0 617 . -54.816  -29.068 29.906   1.00 33.14 617 A 1 
ATOM 4716 C CD1 . TYR A 0 617 . -55.030  -28.298 28.744   1.00 33.14 617 A 1 
ATOM 4717 C CD2 . TYR A 0 617 . -55.913  -29.611 30.601   1.00 33.14 617 A 1 
ATOM 4718 C CE1 . TYR A 0 617 . -56.340  -28.066 28.282   1.00 33.14 617 A 1 
ATOM 4719 C CE2 . TYR A 0 617 . -57.225  -29.371 30.150   1.00 33.14 617 A 1 
ATOM 4720 O OH  . TYR A 0 617 . -58.703  -28.362 28.549   1.00 33.14 617 A 1 
ATOM 4721 C CZ  . TYR A 0 617 . -57.439  -28.596 28.988   1.00 33.14 617 A 1 
ATOM 4722 N N   . GLY A 0 618 . -51.453  -30.842 27.872   1.00 29.03 618 A 1 
ATOM 4723 C CA  . GLY A 0 618 . -50.263  -31.185 27.114   1.00 29.03 618 A 1 
ATOM 4724 C C   . GLY A 0 618 . -49.209  -30.090 27.123   1.00 29.03 618 A 1 
ATOM 4725 O O   . GLY A 0 618 . -49.465  -28.972 26.689   1.00 29.03 618 A 1 
ATOM 4726 N N   . SER A 0 619 . -48.003  -30.460 27.540   1.00 33.62 619 A 1 
ATOM 4727 C CA  . SER A 0 619 . -46.784  -29.772 27.150   1.00 33.62 619 A 1 
ATOM 4728 C C   . SER A 0 619 . -46.086  -30.552 26.038   1.00 33.62 619 A 1 
ATOM 4729 C CB  . SER A 0 619 . -45.886  -29.459 28.344   1.00 33.62 619 A 1 
ATOM 4730 O O   . SER A 0 619 . -46.126  -31.781 25.936   1.00 33.62 619 A 1 
ATOM 4731 O OG  . SER A 0 619 . -45.581  -30.629 29.073   1.00 33.62 619 A 1 
ATOM 4732 N N   . VAL A 0 620 . -45.555  -29.749 25.136   1.00 30.28 620 A 1 
ATOM 4733 C CA  . VAL A 0 620 . -45.165  -30.027 23.764   1.00 30.28 620 A 1 
ATOM 4734 C C   . VAL A 0 620 . -43.874  -30.852 23.713   1.00 30.28 620 A 1 
ATOM 4735 C CB  . VAL A 0 620 . -45.058  -28.652 23.067   1.00 30.28 620 A 1 
ATOM 4736 O O   . VAL A 0 620 . -43.029  -30.783 24.602   1.00 30.28 620 A 1 
ATOM 4737 C CG1 . VAL A 0 620 . -44.726  -28.751 21.579   1.00 30.28 620 A 1 
ATOM 4738 C CG2 . VAL A 0 620 . -46.385  -27.875 23.191   1.00 30.28 620 A 1 
ATOM 4739 N N   . GLN A 0 621 . -43.740  -31.663 22.659   1.00 31.09 621 A 1 
ATOM 4740 C CA  . GLN A 0 621 . -42.573  -32.490 22.346   1.00 31.09 621 A 1 
ATOM 4741 C C   . GLN A 0 621 . -41.265  -31.679 22.319   1.00 31.09 621 A 1 
ATOM 4742 C CB  . GLN A 0 621 . -42.778  -33.132 20.956   1.00 31.09 621 A 1 
ATOM 4743 O O   . GLN A 0 621 . -40.904  -31.116 21.292   1.00 31.09 621 A 1 
ATOM 4744 C CG  . GLN A 0 621 . -43.705  -34.347 20.943   1.00 31.09 621 A 1 
ATOM 4745 C CD  . GLN A 0 621 . -44.091  -34.734 19.519   1.00 31.09 621 A 1 
ATOM 4746 N NE2 . GLN A 0 621 . -43.446  -35.700 18.901   1.00 31.09 621 A 1 
ATOM 4747 O OE1 . GLN A 0 621 . -44.993  -34.176 18.929   1.00 31.09 621 A 1 
ATOM 4748 N N   . GLY A 0 622 . -40.499  -31.722 23.406   1.00 32.97 622 A 1 
ATOM 4749 C CA  . GLY A 0 622 . -39.074  -31.393 23.423   1.00 32.97 622 A 1 
ATOM 4750 C C   . GLY A 0 622 . -38.248  -32.664 23.607   1.00 32.97 622 A 1 
ATOM 4751 O O   . GLY A 0 622 . -38.091  -33.156 24.720   1.00 32.97 622 A 1 
ATOM 4752 N N   . LYS A 0 623 . -37.746  -33.240 22.510   1.00 30.54 623 A 1 
ATOM 4753 C CA  . LYS A 0 623 . -36.751  -34.325 22.525   1.00 30.54 623 A 1 
ATOM 4754 C C   . LYS A 0 623 . -35.455  -33.816 23.164   1.00 30.54 623 A 1 
ATOM 4755 C CB  . LYS A 0 623 . -36.386  -34.715 21.074   1.00 30.54 623 A 1 
ATOM 4756 O O   . LYS A 0 623 . -34.766  -33.042 22.514   1.00 30.54 623 A 1 
ATOM 4757 C CG  . LYS A 0 623 . -37.270  -35.724 20.339   1.00 30.54 623 A 1 
ATOM 4758 C CD  . LYS A 0 623 . -36.715  -35.856 18.910   1.00 30.54 623 A 1 
ATOM 4759 C CE  . LYS A 0 623 . -37.395  -36.962 18.101   1.00 30.54 623 A 1 
ATOM 4760 N NZ  . LYS A 0 623 . -36.809  -37.041 16.737   1.00 30.54 623 A 1 
ATOM 4761 N N   . THR A 0 624 . -35.021  -34.346 24.308   1.00 32.60 624 A 1 
ATOM 4762 C CA  . THR A 0 624 . -33.581  -34.559 24.564   1.00 32.60 624 A 1 
ATOM 4763 C C   . THR A 0 624 . -33.358  -35.710 25.552   1.00 32.60 624 A 1 
ATOM 4764 C CB  . THR A 0 624 . -32.794  -33.305 25.008   1.00 32.60 624 A 1 
ATOM 4765 O O   . THR A 0 624 . -34.145  -35.951 26.461   1.00 32.60 624 A 1 
ATOM 4766 C CG2 . THR A 0 624 . -31.293  -33.467 24.742   1.00 32.60 624 A 1 
ATOM 4767 O OG1 . THR A 0 624 . -33.139  -32.143 24.299   1.00 32.60 624 A 1 
ATOM 4768 N N   . LEU A 0 625 . -32.296  -36.459 25.261   1.00 29.24 625 A 1 
ATOM 4769 C CA  . LEU A 0 625 . -31.765  -37.691 25.840   1.00 29.24 625 A 1 
ATOM 4770 C C   . LEU A 0 625 . -31.726  -37.675 27.385   1.00 29.24 625 A 1 
ATOM 4771 C CB  . LEU A 0 625 . -30.341  -37.815 25.263   1.00 29.24 625 A 1 
ATOM 4772 O O   . LEU A 0 625 . -31.366  -36.679 27.989   1.00 29.24 625 A 1 
ATOM 4773 C CG  . LEU A 0 625 . -30.215  -37.998 23.730   1.00 29.24 625 A 1 
ATOM 4774 C CD1 . LEU A 0 625 . -30.352  -36.720 22.885   1.00 29.24 625 A 1 
ATOM 4775 C CD2 . LEU A 0 625 . -28.831  -38.574 23.436   1.00 29.24 625 A 1 
ATOM 4776 N N   . GLY A 0 626 . -32.097  -38.736 28.104   1.00 28.46 626 A 1 
ATOM 4777 C CA  . GLY A 0 626 . -31.370  -40.007 28.135   1.00 28.46 626 A 1 
ATOM 4778 C C   . GLY A 0 626 . -30.305  -39.999 29.244   1.00 28.46 626 A 1 
ATOM 4779 O O   . GLY A 0 626 . -29.122  -39.902 28.950   1.00 28.46 626 A 1 
ATOM 4780 N N   . GLY A 0 627 . -30.717  -40.118 30.512   1.00 29.48 627 A 1 
ATOM 4781 C CA  . GLY A 0 627 . -29.811  -40.157 31.667   1.00 29.48 627 A 1 
ATOM 4782 C C   . GLY A 0 627 . -30.404  -40.942 32.835   1.00 29.48 627 A 1 
ATOM 4783 O O   . GLY A 0 627 . -31.365  -40.523 33.467   1.00 29.48 627 A 1 
ATOM 4784 N N   . TYR A 0 628 . -29.843  -42.123 33.076   1.00 28.49 628 A 1 
ATOM 4785 C CA  . TYR A 0 628 . -30.241  -43.112 34.072   1.00 28.49 628 A 1 
ATOM 4786 C C   . TYR A 0 628 . -29.909  -42.673 35.510   1.00 28.49 628 A 1 
ATOM 4787 C CB  . TYR A 0 628 . -29.467  -44.405 33.761   1.00 28.49 628 A 1 
ATOM 4788 O O   . TYR A 0 628 . -28.755  -42.394 35.816   1.00 28.49 628 A 1 
ATOM 4789 C CG  . TYR A 0 628 . -30.026  -45.277 32.651   1.00 28.49 628 A 1 
ATOM 4790 C CD1 . TYR A 0 628 . -30.643  -46.495 32.995   1.00 28.49 628 A 1 
ATOM 4791 C CD2 . TYR A 0 628 . -29.901  -44.914 31.293   1.00 28.49 628 A 1 
ATOM 4792 C CE1 . TYR A 0 628 . -31.134  -47.349 31.993   1.00 28.49 628 A 1 
ATOM 4793 C CE2 . TYR A 0 628 . -30.399  -45.765 30.285   1.00 28.49 628 A 1 
ATOM 4794 O OH  . TYR A 0 628 . -31.492  -47.826 29.683   1.00 28.49 628 A 1 
ATOM 4795 C CZ  . TYR A 0 628 . -31.013  -46.986 30.637   1.00 28.49 628 A 1 
ATOM 4796 N N   . GLY A 0 629 . -30.882  -42.765 36.421   1.00 34.81 629 A 1 
ATOM 4797 C CA  . GLY A 0 629 . -30.674  -42.673 37.870   1.00 34.81 629 A 1 
ATOM 4798 C C   . GLY A 0 629 . -31.643  -43.593 38.609   1.00 34.81 629 A 1 
ATOM 4799 O O   . GLY A 0 629 . -32.834  -43.324 38.693   1.00 34.81 629 A 1 
ATOM 4800 N N   . LYS A 0 630 . -31.134  -44.732 39.081   1.00 30.30 630 A 1 
ATOM 4801 C CA  . LYS A 0 630 . -31.870  -45.895 39.590   1.00 30.30 630 A 1 
ATOM 4802 C C   . LYS A 0 630 . -31.471  -46.150 41.048   1.00 30.30 630 A 1 
ATOM 4803 C CB  . LYS A 0 630 . -31.463  -47.071 38.672   1.00 30.30 630 A 1 
ATOM 4804 O O   . LYS A 0 630 . -30.320  -46.489 41.286   1.00 30.30 630 A 1 
ATOM 4805 C CG  . LYS A 0 630 . -32.229  -48.397 38.809   1.00 30.30 630 A 1 
ATOM 4806 C CD  . LYS A 0 630 . -31.435  -49.495 38.075   1.00 30.30 630 A 1 
ATOM 4807 C CE  . LYS A 0 630 . -32.261  -50.747 37.765   1.00 30.30 630 A 1 
ATOM 4808 N NZ  . LYS A 0 630 . -31.423  -51.776 37.093   1.00 30.30 630 A 1 
ATOM 4809 N N   . SER A 0 631 . -32.415  -46.115 41.987   1.00 34.50 631 A 1 
ATOM 4810 C CA  . SER A 0 631 . -32.404  -46.852 43.275   1.00 34.50 631 A 1 
ATOM 4811 C C   . SER A 0 631 . -33.831  -46.743 43.853   1.00 34.50 631 A 1 
ATOM 4812 C CB  . SER A 0 631 . -31.346  -46.294 44.249   1.00 34.50 631 A 1 
ATOM 4813 O O   . SER A 0 631 . -34.373  -45.652 43.916   1.00 34.50 631 A 1 
ATOM 4814 O OG  . SER A 0 631 . -31.547  -44.928 44.525   1.00 34.50 631 A 1 
ATOM 4815 N N   . LYS A 0 632 . -34.662  -47.772 44.081   1.00 31.43 632 A 1 
ATOM 4816 C CA  . LYS A 0 632 . -34.586  -49.101 44.725   1.00 31.43 632 A 1 
ATOM 4817 C C   . LYS A 0 632 . -34.222  -49.083 46.221   1.00 31.43 632 A 1 
ATOM 4818 C CB  . LYS A 0 632 . -33.860  -50.208 43.920   1.00 31.43 632 A 1 
ATOM 4819 O O   . LYS A 0 632 . -33.059  -49.213 46.574   1.00 31.43 632 A 1 
ATOM 4820 C CG  . LYS A 0 632 . -34.830  -51.086 43.104   1.00 31.43 632 A 1 
ATOM 4821 C CD  . LYS A 0 632 . -34.174  -52.409 42.675   1.00 31.43 632 A 1 
ATOM 4822 C CE  . LYS A 0 632 . -35.155  -53.248 41.843   1.00 31.43 632 A 1 
ATOM 4823 N NZ  . LYS A 0 632 . -34.647  -54.623 41.596   1.00 31.43 632 A 1 
ATOM 4824 N N   . GLY A 0 633 . -35.264  -49.093 47.059   1.00 30.93 633 A 1 
ATOM 4825 C CA  . GLY A 0 633 . -35.310  -49.619 48.434   1.00 30.93 633 A 1 
ATOM 4826 C C   . GLY A 0 633 . -36.778  -49.911 48.788   1.00 30.93 633 A 1 
ATOM 4827 O O   . GLY A 0 633 . -37.565  -48.981 48.860   1.00 30.93 633 A 1 
ATOM 4828 N N   . TYR A 0 634 . -37.276  -51.136 48.579   1.00 27.37 634 A 1 
ATOM 4829 C CA  . TYR A 0 634 . -37.419  -52.245 49.546   1.00 27.37 634 A 1 
ATOM 4830 C C   . TYR A 0 634 . -38.404  -51.989 50.699   1.00 27.37 634 A 1 
ATOM 4831 C CB  . TYR A 0 634 . -36.086  -52.814 50.055   1.00 27.37 634 A 1 
ATOM 4832 O O   . TYR A 0 634 . -38.161  -51.151 51.556   1.00 27.37 634 A 1 
ATOM 4833 C CG  . TYR A 0 634 . -35.474  -53.845 49.128   1.00 27.37 634 A 1 
ATOM 4834 C CD1 . TYR A 0 634 . -35.981  -55.161 49.105   1.00 27.37 634 A 1 
ATOM 4835 C CD2 . TYR A 0 634 . -34.389  -53.498 48.302   1.00 27.37 634 A 1 
ATOM 4836 C CE1 . TYR A 0 634 . -35.417  -56.121 48.242   1.00 27.37 634 A 1 
ATOM 4837 C CE2 . TYR A 0 634 . -33.812  -54.457 47.451   1.00 27.37 634 A 1 
ATOM 4838 O OH  . TYR A 0 634 . -33.760  -56.697 46.605   1.00 27.37 634 A 1 
ATOM 4839 C CZ  . TYR A 0 634 . -34.327  -55.770 47.419   1.00 27.37 634 A 1 
ATOM 4840 N N   . GLY A 0 635 . -39.474  -52.796 50.738   1.00 32.63 635 A 1 
ATOM 4841 C CA  . GLY A 0 635 . -40.421  -52.855 51.854   1.00 32.63 635 A 1 
ATOM 4842 C C   . GLY A 0 635 . -41.740  -53.560 51.521   1.00 32.63 635 A 1 
ATOM 4843 O O   . GLY A 0 635 . -42.802  -52.973 51.677   1.00 32.63 635 A 1 
ATOM 4844 N N   . GLN A 0 636 . -41.680  -54.797 51.013   1.00 28.66 636 A 1 
ATOM 4845 C CA  . GLN A 0 636 . -42.824  -55.714 51.043   1.00 28.66 636 A 1 
ATOM 4846 C C   . GLN A 0 636 . -43.013  -56.265 52.467   1.00 28.66 636 A 1 
ATOM 4847 C CB  . GLN A 0 636 . -42.598  -56.921 50.111   1.00 28.66 636 A 1 
ATOM 4848 O O   . GLN A 0 636 . -42.021  -56.477 53.159   1.00 28.66 636 A 1 
ATOM 4849 C CG  . GLN A 0 636 . -42.783  -56.672 48.606   1.00 28.66 636 A 1 
ATOM 4850 C CD  . GLN A 0 636 . -43.014  -57.975 47.828   1.00 28.66 636 A 1 
ATOM 4851 N NE2 . GLN A 0 636 . -42.982  -57.943 46.515   1.00 28.66 636 A 1 
ATOM 4852 O OE1 . GLN A 0 636 . -43.256  -59.042 48.367   1.00 28.66 636 A 1 
ATOM 4853 N N   . GLN A 0 637 . -44.264  -56.582 52.825   1.00 29.00 637 A 1 
ATOM 4854 C CA  . GLN A 0 637 . -44.775  -57.927 53.173   1.00 29.00 637 A 1 
ATOM 4855 C C   . GLN A 0 637 . -45.728  -57.965 54.391   1.00 29.00 637 A 1 
ATOM 4856 C CB  . GLN A 0 637 . -43.700  -59.047 53.265   1.00 29.00 637 A 1 
ATOM 4857 O O   . GLN A 0 637 . -45.394  -57.495 55.470   1.00 29.00 637 A 1 
ATOM 4858 C CG  . GLN A 0 637 . -43.944  -60.164 52.238   1.00 29.00 637 A 1 
ATOM 4859 C CD  . GLN A 0 637 . -42.791  -61.165 52.165   1.00 29.00 637 A 1 
ATOM 4860 N NE2 . GLN A 0 637 . -43.063  -62.423 51.903   1.00 29.00 637 A 1 
ATOM 4861 O OE1 . GLN A 0 637 . -41.622  -60.854 52.293   1.00 29.00 637 A 1 
ATOM 4862 N N   . TYR A 0 638 . -46.863  -58.651 54.166   1.00 29.78 638 A 1 
ATOM 4863 C CA  . TYR A 0 638 . -47.886  -59.178 55.095   1.00 29.78 638 A 1 
ATOM 4864 C C   . TYR A 0 638 . -48.739  -58.150 55.874   1.00 29.78 638 A 1 
ATOM 4865 C CB  . TYR A 0 638 . -47.260  -60.253 55.993   1.00 29.78 638 A 1 
ATOM 4866 O O   . TYR A 0 638 . -48.223  -57.299 56.574   1.00 29.78 638 A 1 
ATOM 4867 C CG  . TYR A 0 638 . -46.884  -61.517 55.241   1.00 29.78 638 A 1 
ATOM 4868 C CD1 . TYR A 0 638 . -47.881  -62.464 54.941   1.00 29.78 638 A 1 
ATOM 4869 C CD2 . TYR A 0 638 . -45.552  -61.770 54.870   1.00 29.78 638 A 1 
ATOM 4870 C CE1 . TYR A 0 638 . -47.556  -63.637 54.233   1.00 29.78 638 A 1 
ATOM 4871 C CE2 . TYR A 0 638 . -45.219  -62.954 54.184   1.00 29.78 638 A 1 
ATOM 4872 O OH  . TYR A 0 638 . -45.914  -65.020 53.169   1.00 29.78 638 A 1 
ATOM 4873 C CZ  . TYR A 0 638 . -46.225  -63.881 53.842   1.00 29.78 638 A 1 
ATOM 4874 N N   . GLY A 0 639 . -50.077  -58.142 55.837   1.00 29.17 639 A 1 
ATOM 4875 C CA  . GLY A 0 639 . -51.038  -59.195 55.505   1.00 29.17 639 A 1 
ATOM 4876 C C   . GLY A 0 639 . -51.441  -59.986 56.752   1.00 29.17 639 A 1 
ATOM 4877 O O   . GLY A 0 639 . -50.964  -61.100 56.925   1.00 29.17 639 A 1 
ATOM 4878 N N   . ALA A 0 640 . -52.311  -59.432 57.605   1.00 34.15 640 A 1 
ATOM 4879 C CA  . ALA A 0 640 . -53.055  -60.208 58.600   1.00 34.15 640 A 1 
ATOM 4880 C C   . ALA A 0 640 . -54.379  -59.521 58.972   1.00 34.15 640 A 1 
ATOM 4881 C CB  . ALA A 0 640 . -52.201  -60.482 59.841   1.00 34.15 640 A 1 
ATOM 4882 O O   . ALA A 0 640 . -54.432  -58.340 59.304   1.00 34.15 640 A 1 
ATOM 4883 N N   . GLN A 0 641 . -55.442  -60.311 58.857   1.00 30.83 641 A 1 
ATOM 4884 C CA  . GLN A 0 641 . -56.843  -59.988 59.077   1.00 30.83 641 A 1 
ATOM 4885 C C   . GLN A 0 641 . -57.219  -59.735 60.540   1.00 30.83 641 A 1 
ATOM 4886 C CB  . GLN A 0 641 . -57.678  -61.174 58.555   1.00 30.83 641 A 1 
ATOM 4887 O O   . GLN A 0 641 . -56.649  -60.286 61.475   1.00 30.83 641 A 1 
ATOM 4888 C CG  . GLN A 0 641 . -57.977  -61.065 57.057   1.00 30.83 641 A 1 
ATOM 4889 C CD  . GLN A 0 641 . -58.079  -62.428 56.389   1.00 30.83 641 A 1 
ATOM 4890 N NE2 . GLN A 0 641 . -59.259  -62.975 56.190   1.00 30.83 641 A 1 
ATOM 4891 O OE1 . GLN A 0 641 . -57.081  -63.025 56.034   1.00 30.83 641 A 1 
ATOM 4892 N N   . ALA A 0 642 . -58.297  -58.963 60.651   1.00 28.56 642 A 1 
ATOM 4893 C CA  . ALA A 0 642 . -59.261  -58.861 61.734   1.00 28.56 642 A 1 
ATOM 4894 C C   . ALA A 0 642 . -59.439  -60.095 62.640   1.00 28.56 642 A 1 
ATOM 4895 C CB  . ALA A 0 642 . -60.602  -58.599 61.029   1.00 28.56 642 A 1 
ATOM 4896 O O   . ALA A 0 642 . -59.688  -61.202 62.166   1.00 28.56 642 A 1 
ATOM 4897 N N   . SER A 0 643 . -59.546  -59.837 63.945   1.00 33.42 643 A 1 
ATOM 4898 C CA  . SER A 0 643 . -60.490  -60.533 64.825   1.00 33.42 643 A 1 
ATOM 4899 C C   . SER A 0 643 . -60.765  -59.711 66.083   1.00 33.42 643 A 1 
ATOM 4900 C CB  . SER A 0 643 . -60.032  -61.941 65.206   1.00 33.42 643 A 1 
ATOM 4901 O O   . SER A 0 643 . -59.882  -59.057 66.630   1.00 33.42 643 A 1 
ATOM 4902 O OG  . SER A 0 643 . -58.807  -61.910 65.898   1.00 33.42 643 A 1 
ATOM 4903 N N   . ALA A 0 644 . -62.023  -59.752 66.496   1.00 31.83 644 A 1 
ATOM 4904 C CA  . ALA A 0 644 . -62.665  -58.923 67.495   1.00 31.83 644 A 1 
ATOM 4905 C C   . ALA A 0 644 . -62.423  -59.347 68.960   1.00 31.83 644 A 1 
ATOM 4906 C CB  . ALA A 0 644 . -64.159  -59.010 67.150   1.00 31.83 644 A 1 
ATOM 4907 O O   . ALA A 0 644 . -62.079  -60.489 69.245   1.00 31.83 644 A 1 
ATOM 4908 N N   . ALA A 0 645 . -62.818  -58.429 69.853   1.00 28.74 645 A 1 
ATOM 4909 C CA  . ALA A 0 645 . -63.462  -58.656 71.154   1.00 28.74 645 A 1 
ATOM 4910 C C   . ALA A 0 645 . -62.628  -59.141 72.361   1.00 28.74 645 A 1 
ATOM 4911 C CB  . ALA A 0 645 . -64.707  -59.537 70.945   1.00 28.74 645 A 1 
ATOM 4912 O O   . ALA A 0 645 . -62.289  -60.314 72.466   1.00 28.74 645 A 1 
ATOM 4913 N N   . ARG A 0 646 . -62.510  -58.268 73.382   1.00 29.25 646 A 1 
ATOM 4914 C CA  . ARG A 0 646 . -63.035  -58.443 74.768   1.00 29.25 646 A 1 
ATOM 4915 C C   . ARG A 0 646 . -62.558  -57.293 75.675   1.00 29.25 646 A 1 
ATOM 4916 C CB  . ARG A 0 646 . -62.626  -59.795 75.387   1.00 29.25 646 A 1 
ATOM 4917 O O   . ARG A 0 646 . -61.380  -56.989 75.712   1.00 29.25 646 A 1 
ATOM 4918 C CG  . ARG A 0 646 . -63.787  -60.798 75.285   1.00 29.25 646 A 1 
ATOM 4919 C CD  . ARG A 0 646 . -63.387  -62.140 75.895   1.00 29.25 646 A 1 
ATOM 4920 N NE  . ARG A 0 646 . -64.522  -63.083 75.926   1.00 29.25 646 A 1 
ATOM 4921 N NH1 . ARG A 0 646 . -63.464  -64.737 77.110   1.00 29.25 646 A 1 
ATOM 4922 N NH2 . ARG A 0 646 . -65.589  -65.018 76.488   1.00 29.25 646 A 1 
ATOM 4923 C CZ  . ARG A 0 646 . -64.521  -64.269 76.506   1.00 29.25 646 A 1 
ATOM 4924 N N   . GLN A 0 647 . -63.493  -56.523 76.241   1.00 28.53 647 A 1 
ATOM 4925 C CA  . GLN A 0 647 . -63.905  -56.543 77.662   1.00 28.53 647 A 1 
ATOM 4926 C C   . GLN A 0 647 . -62.828  -56.127 78.679   1.00 28.53 647 A 1 
ATOM 4927 C CB  . GLN A 0 647 . -64.542  -57.876 78.098   1.00 28.53 647 A 1 
ATOM 4928 O O   . GLN A 0 647 . -61.869  -56.852 78.909   1.00 28.53 647 A 1 
ATOM 4929 C CG  . GLN A 0 647 . -65.976  -58.076 77.596   1.00 28.53 647 A 1 
ATOM 4930 C CD  . GLN A 0 647 . -66.613  -59.355 78.139   1.00 28.53 647 A 1 
ATOM 4931 N NE2 . GLN A 0 647 . -67.914  -59.504 78.026   1.00 28.53 647 A 1 
ATOM 4932 O OE1 . GLN A 0 647 . -65.969  -60.258 78.646   1.00 28.53 647 A 1 
ATOM 4933 N N   . GLY A 0 648 . -63.088  -55.021 79.386   1.00 32.56 648 A 1 
ATOM 4934 C CA  . GLY A 0 648 . -62.348  -54.605 80.578   1.00 32.56 648 A 1 
ATOM 4935 C C   . GLY A 0 648 . -62.900  -53.305 81.165   1.00 32.56 648 A 1 
ATOM 4936 O O   . GLY A 0 648 . -62.444  -52.225 80.819   1.00 32.56 648 A 1 
ATOM 4937 N N   . TYR A 0 649 . -63.918  -53.427 82.018   1.00 27.67 649 A 1 
ATOM 4938 C CA  . TYR A 0 649 . -64.482  -52.363 82.852   1.00 27.67 649 A 1 
ATOM 4939 C C   . TYR A 0 649 . -63.419  -51.751 83.782   1.00 27.67 649 A 1 
ATOM 4940 C CB  . TYR A 0 649 . -65.584  -52.989 83.732   1.00 27.67 649 A 1 
ATOM 4941 O O   . TYR A 0 649 . -62.786  -52.480 84.543   1.00 27.67 649 A 1 
ATOM 4942 C CG  . TYR A 0 649 . -66.980  -53.044 83.141   1.00 27.67 649 A 1 
ATOM 4943 C CD1 . TYR A 0 649 . -67.949  -52.136 83.610   1.00 27.67 649 A 1 
ATOM 4944 C CD2 . TYR A 0 649 . -67.334  -54.015 82.183   1.00 27.67 649 A 1 
ATOM 4945 C CE1 . TYR A 0 649 . -69.269  -52.192 83.130   1.00 27.67 649 A 1 
ATOM 4946 C CE2 . TYR A 0 649 . -68.656  -54.072 81.695   1.00 27.67 649 A 1 
ATOM 4947 O OH  . TYR A 0 649 . -70.899  -53.222 81.705   1.00 27.67 649 A 1 
ATOM 4948 C CZ  . TYR A 0 649 . -69.625  -53.162 82.170   1.00 27.67 649 A 1 
ATOM 4949 N N   . GLY A 0 650 . -63.306  -50.422 83.799   1.00 32.73 650 A 1 
ATOM 4950 C CA  . GLY A 0 650 . -62.591  -49.654 84.819   1.00 32.73 650 A 1 
ATOM 4951 C C   . GLY A 0 650 . -63.465  -48.494 85.286   1.00 32.73 650 A 1 
ATOM 4952 O O   . GLY A 0 650 . -63.701  -47.554 84.536   1.00 32.73 650 A 1 
ATOM 4953 N N   . GLN A 0 651 . -63.996  -48.603 86.501   1.00 26.08 651 A 1 
ATOM 4954 C CA  . GLN A 0 651 . -64.749  -47.552 87.179   1.00 26.08 651 A 1 
ATOM 4955 C C   . GLN A 0 651 . -63.820  -46.379 87.524   1.00 26.08 651 A 1 
ATOM 4956 C CB  . GLN A 0 651 . -65.333  -48.135 88.478   1.00 26.08 651 A 1 
ATOM 4957 O O   . GLN A 0 651 . -62.828  -46.589 88.216   1.00 26.08 651 A 1 
ATOM 4958 C CG  . GLN A 0 651 . -66.377  -49.248 88.251   1.00 26.08 651 A 1 
ATOM 4959 C CD  . GLN A 0 651 . -67.644  -49.059 89.082   1.00 26.08 651 A 1 
ATOM 4960 N NE2 . GLN A 0 651 . -68.326  -50.117 89.457   1.00 26.08 651 A 1 
ATOM 4961 O OE1 . GLN A 0 651 . -68.076  -47.964 89.390   1.00 26.08 651 A 1 
ATOM 4962 N N   . HIS A 0 652 . -64.152  -45.155 87.110   1.00 31.26 652 A 1 
ATOM 4963 C CA  . HIS A 0 652 . -63.596  -43.946 87.717   1.00 31.26 652 A 1 
ATOM 4964 C C   . HIS A 0 652 . -64.726  -42.956 88.003   1.00 31.26 652 A 1 
ATOM 4965 C CB  . HIS A 0 652 . -62.453  -43.349 86.889   1.00 31.26 652 A 1 
ATOM 4966 O O   . HIS A 0 652 . -65.661  -42.805 87.222   1.00 31.26 652 A 1 
ATOM 4967 C CG  . HIS A 0 652 . -61.649  -42.352 87.690   1.00 31.26 652 A 1 
ATOM 4968 C CD2 . HIS A 0 652 . -60.669  -42.641 88.603   1.00 31.26 652 A 1 
ATOM 4969 N ND1 . HIS A 0 652 . -61.809  -40.985 87.688   1.00 31.26 652 A 1 
ATOM 4970 C CE1 . HIS A 0 652 . -60.938  -40.463 88.569   1.00 31.26 652 A 1 
ATOM 4971 N NE2 . HIS A 0 652 . -60.225  -41.438 89.156   1.00 31.26 652 A 1 
ATOM 4972 N N   . GLN A 0 653 . -64.672  -42.395 89.205   1.00 29.56 653 A 1 
ATOM 4973 C CA  . GLN A 0 653 . -65.756  -41.737 89.916   1.00 29.56 653 A 1 
ATOM 4974 C C   . GLN A 0 653 . -65.962  -40.307 89.405   1.00 29.56 653 A 1 
ATOM 4975 C CB  . GLN A 0 653 . -65.377  -41.753 91.410   1.00 29.56 653 A 1 
ATOM 4976 O O   . GLN A 0 653 . -65.223  -39.402 89.781   1.00 29.56 653 A 1 
ATOM 4977 C CG  . GLN A 0 653 . -65.413  -43.166 92.029   1.00 29.56 653 A 1 
ATOM 4978 C CD  . GLN A 0 653 . -64.538  -43.328 93.273   1.00 29.56 653 A 1 
ATOM 4979 N NE2 . GLN A 0 653 . -64.802  -44.316 94.100   1.00 29.56 653 A 1 
ATOM 4980 O OE1 . GLN A 0 653 . -63.578  -42.623 93.519   1.00 29.56 653 A 1 
ATOM 4981 N N   . ASP A 0 654 . -67.009  -40.096 88.611   1.00 31.73 654 A 1 
ATOM 4982 C CA  . ASP A 0 654 . -67.559  -38.766 88.346   1.00 31.73 654 A 1 
ATOM 4983 C C   . ASP A 0 654 . -68.452  -38.355 89.522   1.00 31.73 654 A 1 
ATOM 4984 C CB  . ASP A 0 654 . -68.329  -38.739 87.015   1.00 31.73 654 A 1 
ATOM 4985 O O   . ASP A 0 654 . -69.657  -38.607 89.550   1.00 31.73 654 A 1 
ATOM 4986 C CG  . ASP A 0 654 . -67.427  -38.764 85.778   1.00 31.73 654 A 1 
ATOM 4987 O OD1 . ASP A 0 654 . -66.255  -38.347 85.893   1.00 31.73 654 A 1 
ATOM 4988 O OD2 . ASP A 0 654 . -67.941  -39.186 84.718   1.00 31.73 654 A 1 
ATOM 4989 N N   . ALA A 0 655 . -67.854  -37.738 90.537   1.00 32.49 655 A 1 
ATOM 4990 C CA  . ALA A 0 655 . -68.596  -37.001 91.546   1.00 32.49 655 A 1 
ATOM 4991 C C   . ALA A 0 655 . -67.770  -35.806 92.035   1.00 32.49 655 A 1 
ATOM 4992 C CB  . ALA A 0 655 . -69.011  -37.935 92.694   1.00 32.49 655 A 1 
ATOM 4993 O O   . ALA A 0 655 . -66.697  -35.973 92.605   1.00 32.49 655 A 1 
ATOM 4994 N N   . GLN A 0 656 . -68.356  -34.613 91.886   1.00 30.30 656 A 1 
ATOM 4995 C CA  . GLN A 0 656 . -68.055  -33.400 92.656   1.00 30.30 656 A 1 
ATOM 4996 C C   . GLN A 0 656 . -67.067  -32.362 92.078   1.00 30.30 656 A 1 
ATOM 4997 C CB  . GLN A 0 656 . -67.800  -33.749 94.144   1.00 30.30 656 A 1 
ATOM 4998 O O   . GLN A 0 656 . -66.156  -31.919 92.767   1.00 30.30 656 A 1 
ATOM 4999 C CG  . GLN A 0 656 . -68.365  -32.696 95.098   1.00 30.30 656 A 1 
ATOM 5000 C CD  . GLN A 0 656 . -69.889  -32.662 95.054   1.00 30.30 656 A 1
[truncated: 71,133 more chars]
