# Supplementary material for: Self-assembling proteins compose the chemically resistant shell biomaterial of planktonic tintinnid ciliates
Source: Nat Commun. 2026 Jun 13;17:7507. doi: 10.1038/s41467-026-74402-4 (PMC13408134; doi:10.1038/s41467-026-74402-4)
Supplement: Supplementary file 6 — Supplementary Data 16 [file 41467_2026_74402_MOESM6_ESM.zip › AF2_structure_models/Pacific_75.cif]

data_0
#
_entry.id   0
#
_struct_asym.id          A
_struct_asym.entity_id   0
#
_entity_poly.entity_id        0
_entity_poly.type             polypeptide(L)
_entity_poly.pdbx_strand_id   A
#
_entity.id     0
_entity.type   polymer
#
loop_
_entity_poly_seq.entity_id
_entity_poly_seq.num
_entity_poly_seq.mon_id
0 1   MET 
0 2   LYS 
0 3   THR 
0 4   PHE 
0 5   ALA 
0 6   PHE 
0 7   ALA 
0 8   LEU 
0 9   LEU 
0 10  VAL 
0 11  ALA 
0 12  THR 
0 13  ILE 
0 14  SER 
0 15  ALA 
0 16  ASN 
0 17  PRO 
0 18  GLY 
0 19  TYR 
0 20  TYR 
0 21  GLN 
0 22  PRO 
0 23  LYS 
0 24  PRO 
0 25  VAL 
0 26  VAL 
0 27  THR 
0 28  VAL 
0 29  THR 
0 30  LYS 
0 31  LYS 
0 32  PRO 
0 33  GLY 
0 34  PHE 
0 35  SER 
0 36  GLN 
0 37  SER 
0 38  GLY 
0 39  ALA 
0 40  SER 
0 41  LYS 
0 42  GLY 
0 43  TYR 
0 44  GLY 
0 45  GLN 
0 46  GLN 
0 47  ALA 
0 48  GLU 
0 49  LYS 
0 50  ARG 
0 51  SER 
0 52  ALA 
0 53  SER 
0 54  ASP 
0 55  PHE 
0 56  ASP 
0 57  ALA 
0 58  TYR 
0 59  GLY 
0 60  ARG 
0 61  ASP 
0 62  GLN 
0 63  ASP 
0 64  LEU 
0 65  SER 
0 66  ILE 
0 67  GLU 
0 68  GLU 
0 69  SER 
0 70  TYR 
0 71  GLY 
0 72  ARG 
0 73  THR 
0 74  ASN 
0 75  ALA 
0 76  LYS 
0 77  SER 
0 78  TYR 
0 79  ALA 
0 80  ALA 
0 81  GLU 
0 82  SER 
0 83  TYR 
0 84  ASP 
0 85  GLU 
0 86  TRP 
0 87  ASP 
0 88  ASN 
0 89  THR 
0 90  ASP 
0 91  ASP 
0 92  ASP 
0 93  LYS 
0 94  TRP 
0 95  GLY 
0 96  ALA 
0 97  GLN 
0 98  ALA 
0 99  TRP 
0 100 GLY 
0 101 GLN 
0 102 ASP 
0 103 ARG 
0 104 ASP 
0 105 VAL 
0 106 TYR 
0 107 GLY 
0 108 ALA 
0 109 SER 
0 110 SER 
0 111 TYR 
0 112 GLY 
0 113 LYS 
0 114 GLN 
0 115 ALA 
0 116 SER 
0 117 SER 
0 118 GLY 
0 119 ASP 
0 120 TYR 
0 121 ASP 
0 122 LYS 
0 123 TYR 
0 124 GLY 
0 125 LYS 
0 126 LYS 
0 127 ALA 
0 128 ALA 
0 129 ALA 
0 130 ALA 
0 131 GLY 
0 132 THR 
0 133 LYS 
0 134 TRP 
0 135 GLY 
0 136 ASP 
0 137 LEU 
0 138 LYS 
0 139 GLY 
0 140 GLY 
0 141 LYS 
0 142 GLY 
0 143 GLU 
0 144 VAL 
0 145 ASP 
0 146 ALA 
0 147 TYR 
0 148 GLY 
0 149 LYS 
0 150 GLN 
0 151 SER 
0 152 HIS 
0 153 ALA 
0 154 ALA 
0 155 GLY 
0 156 ALA 
0 157 SER 
0 158 ALA 
0 159 VAL 
0 160 TRP 
0 161 GLN 
0 162 GLY 
0 163 ALA 
0 164 SER 
0 165 ALA 
0 166 GLY 
0 167 TYR 
0 168 GLY 
0 169 ALA 
0 170 ALA 
0 171 ARG 
0 172 GLY 
0 173 GLY 
0 174 TYR 
0 175 ASP 
0 176 ASN 
0 177 ASP 
0 178 VAL 
0 179 TRP 
0 180 ALA 
0 181 LYS 
0 182 GLN 
0 183 ALA 
0 184 TYR 
0 185 GLY 
0 186 SER 
0 187 ASP 
0 188 TYR 
0 189 ASP 
0 190 SER 
0 191 ARG 
0 192 TRP 
0 193 GLY 
0 194 LYS 
0 195 SER 
0 196 TYR 
0 197 ASP 
0 198 SER 
0 199 VAL 
0 200 GLU 
0 201 ALA 
0 202 LYS 
0 203 SER 
0 204 TYR 
0 205 ASP 
0 206 ASN 
0 207 GLU 
0 208 ASN 
0 209 TYR 
0 210 ALA 
0 211 ARG 
0 212 ARG 
0 213 VAL 
0 214 ARG 
0 215 ALA 
0 216 ASP 
0 217 ASP 
0 218 ASP 
0 219 GLN 
0 220 TRP 
0 221 ALA 
0 222 GLU 
0 223 ASP 
0 224 TYR 
0 225 ASP 
0 226 ARG 
0 227 TYR 
0 228 ASP 
0 229 ALA 
0 230 GLY 
0 231 GLU 
0 232 GLY 
0 233 ASP 
0 234 ALA 
0 235 TYR 
0 236 GLY 
0 237 ARG 
0 238 ALA 
0 239 ALA 
0 240 SER 
0 241 GLU 
0 242 LYS 
0 243 SER 
0 244 TRP 
0 245 GLY 
0 246 LYS 
0 247 GLY 
0 248 SER 
0 249 GLY 
0 250 TYR 
0 251 GLY 
0 252 LYS 
0 253 GLY 
0 254 GLY 
0 255 ASP 
0 256 ARG 
0 257 ALA 
0 258 ALA 
0 259 ALA 
0 260 SER 
0 261 LYS 
0 262 ALA 
0 263 HIS 
0 264 GLY 
0 265 GLN 
0 266 ASP 
0 267 TYR 
0 268 TRP 
0 269 GLY 
0 270 LYS 
0 271 SER 
0 272 GLY 
0 273 SER 
0 274 ASP 
0 275 TRP 
0 276 ASP 
0 277 ALA 
0 278 TRP 
0 279 GLY 
0 280 ARG 
0 281 ASP 
0 282 GLN 
0 283 ASP 
0 284 TYR 
0 285 SER 
0 286 GLU 
0 287 ASP 
0 288 VAL 
0 289 SER 
0 290 TYR 
0 291 ASP 
0 292 ARG 
0 293 THR 
0 294 THR 
0 295 ALA 
0 296 LYS 
0 297 ALA 
0 298 TYR 
0 299 ALA 
0 300 ALA 
0 301 GLU 
0 302 SER 
0 303 TYR 
0 304 ASP 
0 305 GLU 
0 306 TRP 
0 307 ASP 
0 308 ASN 
0 309 ALA 
0 310 ASP 
0 311 ASP 
0 312 ASP 
0 313 LYS 
0 314 TRP 
0 315 GLY 
0 316 ALA 
0 317 GLN 
0 318 ALA 
0 319 TRP 
0 320 GLY 
0 321 LYS 
0 322 ASP 
0 323 ARG 
0 324 ASP 
0 325 VAL 
0 326 TYR 
0 327 GLY 
0 328 ALA 
0 329 SER 
0 330 SER 
0 331 TYR 
0 332 GLY 
0 333 ALA 
0 334 VAL 
0 335 ALA 
0 336 SER 
0 337 ALA 
0 338 LYS 
0 339 ASP 
0 340 ALA 
0 341 SER 
0 342 LYS 
0 343 LYS 
0 344 GLY 
0 345 TYR 
0 346 GLY 
0 347 ALA 
0 348 ALA 
0 349 GLU 
0 350 LEU 
0 351 TYR 
0 352 GLY 
0 353 GLN 
0 354 GLN 
0 355 VAL 
0 356 SER 
0 357 ALA 
0 358 ASN 
0 359 GLY 
0 360 GLN 
0 361 SER 
0 362 TYR 
0 363 HIS 
0 364 PRO 
0 365 ASP 
0 366 PRO 
0 367 TYR 
0 368 GLY 
0 369 LYS 
0 370 GLY 
0 371 GLY 
0 372 TYR 
0 373 VAL 
0 374 THR 
0 375 LYS 
0 376 HIS 
0 377 GLY 
0 378 ALA 
0 379 GLN 
0 380 GLN 
0 381 SER 
0 382 GLN 
0 383 TYR 
0 384 GLY 
0 385 ALA 
0 386 ALA 
0 387 SER 
0 388 GLY 
0 389 LYS 
0 390 GLY 
0 391 SER 
0 392 ASP 
0 393 SER 
0 394 MET 
0 395 VAL 
0 396 TRP 
0 397 GLN 
0 398 GLY 
0 399 ALA 
0 400 SER 
0 401 ALA 
0 402 ALA 
0 403 LYS 
0 404 GLN 
0 405 ALA 
0 406 ALA 
0 407 ALA 
0 408 GLY 
0 409 ALA 
0 410 TYR 
0 411 ASP 
0 412 ASN 
0 413 ASP 
0 414 GLU 
0 415 TRP 
0 416 ALA 
0 417 LYS 
0 418 GLN 
0 419 ALA 
0 420 TYR 
0 421 GLY 
0 422 SER 
0 423 ASP 
0 424 TYR 
0 425 ASP 
0 426 SER 
0 427 ARG 
0 428 TRP 
0 429 GLY 
0 430 LYS 
0 431 SER 
0 432 TYR 
0 433 ASP 
0 434 SER 
0 435 VAL 
0 436 SER 
0 437 ALA 
0 438 LYS 
0 439 SER 
0 440 TYR 
0 441 ASP 
0 442 ASN 
0 443 GLU 
0 444 SER 
0 445 TYR 
0 446 ALA 
0 447 ARG 
0 448 ALA 
0 449 VAL 
0 450 GLN 
0 451 ALA 
0 452 ASP 
0 453 ASP 
0 454 ASP 
0 455 GLN 
0 456 TRP 
0 457 ALA 
0 458 GLU 
0 459 ASP 
0 460 TYR 
0 461 ASP 
0 462 ARG 
0 463 TYR 
0 464 ASP 
0 465 SER 
0 466 ARG 
0 467 ASP 
0 468 ALA 
0 469 GLY 
0 470 ALA 
0 471 GLN 
0 472 GLY 
0 473 ARG 
0 474 GLY 
0 475 ALA 
0 476 SER 
0 477 LYS 
0 478 TRP 
0 479 GLY 
0 480 LYS 
0 481 ASP 
0 482 ALA 
0 483 ASP 
0 484 LYS 
0 485 THR 
0 486 VAL 
0 487 LYS 
0 488 GLY 
0 489 HIS 
0 490 ALA 
0 491 HIS 
0 492 PRO 
0 493 GLY 
0 494 TYR 
0 495 HIS 
0 496 GLY 
0 497 THR 
0 498 SER 
0 499 VAL 
0 500 THR 
0 501 SER 
0 502 LYS 
0 503 LYS 
0 504 GLY 
0 505 ALA 
0 506 GLU 
0 507 TYR 
0 508 ASP 
0 509 ILE 
0 510 ALA 
0 511 SER 
0 512 GLU 
0 513 ALA 
0 514 GLY 
0 515 GLN 
0 516 ALA 
0 517 GLY 
0 518 TYR 
0 519 TRP 
0 520 GLY 
0 521 LYS 
0 522 SER 
0 523 GLY 
0 524 SER 
0 525 ASP 
0 526 TRP 
0 527 ASP 
0 528 ALA 
0 529 TYR 
0 530 GLY 
0 531 ARG 
0 532 ASP 
0 533 GLN 
0 534 ASP 
0 535 LEU 
0 536 SER 
0 537 ILE 
0 538 LYS 
0 539 GLU 
0 540 SER 
0 541 TYR 
0 542 ASP 
0 543 ARG 
0 544 THR 
0 545 TRP 
0 546 ALA 
0 547 LYS 
0 548 SER 
0 549 TYR 
0 550 ASP 
0 551 ALA 
0 552 GLU 
0 553 SER 
0 554 TYR 
0 555 ASP 
0 556 GLU 
0 557 TRP 
0 558 ASP 
0 559 ASN 
0 560 LYS 
0 561 ASP 
0 562 ASP 
0 563 ASP 
0 564 LYS 
0 565 TRP 
0 566 GLY 
0 567 ALA 
0 568 GLN 
0 569 ALA 
0 570 TRP 
0 571 GLY 
0 572 LYS 
0 573 ASP 
0 574 ARG 
0 575 ASP 
0 576 VAL 
0 577 TYR 
0 578 GLY 
0 579 ALA 
0 580 SER 
0 581 SER 
0 582 PHE 
0 583 GLY 
0 584 LYS 
0 585 ALA 
0 586 ALA 
0 587 SER 
0 588 ALA 
0 589 GLY 
0 590 ASP 
0 591 TYR 
0 592 ASP 
0 593 MET 
0 594 TYR 
0 595 GLY 
0 596 ARG 
0 597 SER 
0 598 ASN 
0 599 ALA 
0 600 ALA 
0 601 ALA 
0 602 GLY 
0 603 ALA 
0 604 ALA 
0 605 SER 
0 606 ALA 
0 607 SER 
0 608 LYS 
0 609 HIS 
0 610 GLY 
0 611 SER 
0 612 VAL 
0 613 HIS 
0 614 PRO 
0 615 VAL 
0 616 GLY 
0 617 TYR 
0 618 GLY 
0 619 LYS 
0 620 HIS 
0 621 GLY 
0 622 TYR 
0 623 GLY 
0 624 LYS 
0 625 SER 
0 626 TYR 
0 627 SER 
0 628 THR 
0 629 ALA 
0 630 GLN 
0 631 ALA 
0 632 ALA 
0 633 GLN 
0 634 ALA 
0 635 ALA 
0 636 SER 
0 637 SER 
0 638 LYS 
0 639 GLN 
0 640 GLY 
0 641 TYR 
0 642 GLY 
0 643 SER 
0 644 HIS 
0 645 SER 
0 646 ASP 
0 647 ALA 
0 648 GLN 
0 649 ALA 
0 650 SER 
0 651 ARG 
0 652 ASN 
0 653 HIS 
0 654 ALA 
0 655 ALA 
0 656 ALA 
0 657 ARG 
0 658 SER 
0 659 GLY 
0 660 TYR 
0 661 ASP 
0 662 ASN 
0 663 ASP 
0 664 GLU 
0 665 TRP 
0 666 ALA 
0 667 LYS 
0 668 GLN 
0 669 ALA 
0 670 TYR 
0 671 GLY 
0 672 SER 
0 673 ASP 
0 674 PHE 
0 675 ASP 
0 676 SER 
0 677 ARG 
0 678 TRP 
0 679 GLY 
0 680 LYS 
0 681 SER 
0 682 TYR 
0 683 ASP 
0 684 SER 
0 685 VAL 
0 686 ALA 
0 687 ALA 
0 688 LYS 
0 689 SER 
0 690 TYR 
0 691 ASP 
0 692 ASP 
0 693 GLU 
0 694 GLN 
0 695 TYR 
0 696 ALA 
0 697 ARG 
0 698 LYS 
0 699 VAL 
0 700 GLN 
0 701 ALA 
0 702 ASP 
0 703 ASP 
0 704 ASP 
0 705 GLN 
0 706 TRP 
0 707 ALA 
0 708 GLU 
0 709 ASP 
0 710 TYR 
0 711 ASP 
0 712 ARG 
0 713 TYR 
0 714 ASP 
0 715 SER 
0 716 ARG 
0 717 ASP 
0 718 ALA 
0 719 ASP 
0 720 ARG 
0 721 TYR 
0 722 GLY 
0 723 GLN 
0 724 ALA 
0 725 ALA 
0 726 SER 
0 727 ALA 
0 728 ALA 
0 729 LEU 
0 730 ARG 
0 731 GLN 
0 732 PRO 
0 733 GLY 
0 734 LYS 
0 735 VAL 
0 736 GLN 
0 737 TYR 
0 738 GLN 
0 739 VAL 
0 740 SER 
0 741 TYR 
0 742 PRO 
0 743 LYS 
0 744 PRO 
0 745 GLN 
0 746 PRO 
0 747 ARG 
0 748 HIS 
0 749 GLN 
0 750 ALA 
0 751 TRP 
#
loop_
_chem_comp.id
_chem_comp.type
_chem_comp.name
ALA 'L-peptide linking' ALANINE         
ARG 'L-peptide linking' ARGININE        
ASN 'L-peptide linking' ASPARAGINE      
ASP 'L-peptide linking' 'ASPARTIC ACID' 
CYS 'L-peptide linking' CYSTEINE        
GLN 'L-peptide linking' GLUTAMINE       
GLU 'L-peptide linking' 'GLUTAMIC ACID' 
HIS 'L-peptide linking' HISTIDINE       
ILE 'L-peptide linking' ISOLEUCINE      
LEU 'L-peptide linking' LEUCINE         
LYS 'L-peptide linking' LYSINE          
MET 'L-peptide linking' METHIONINE      
PHE 'L-peptide linking' PHENYLALANINE   
PRO 'L-peptide linking' PROLINE         
SER 'L-peptide linking' SERINE          
THR 'L-peptide linking' THREONINE       
TRP 'L-peptide linking' TRYPTOPHAN      
TYR 'L-peptide linking' TYROSINE        
VAL 'L-peptide linking' VALINE          
GLY 'peptide linking'   GLYCINE         
#
loop_
_atom_site.group_PDB
_atom_site.id
_atom_site.type_symbol
_atom_site.label_atom_id
_atom_site.label_alt_id
_atom_site.label_comp_id
_atom_site.label_asym_id
_atom_site.label_entity_id
_atom_site.label_seq_id
_atom_site.pdbx_PDB_ins_code
_atom_site.Cartn_x
_atom_site.Cartn_y
_atom_site.Cartn_z
_atom_site.occupancy
_atom_site.B_iso_or_equiv
_atom_site.auth_seq_id
_atom_site.auth_asym_id
_atom_site.pdbx_PDB_model_num
ATOM 1    N N   . MET A 0 1   . 7.812    9.381   -70.869  1.00 36.96 1   A 1 
ATOM 2    C CA  . MET A 0 1   . 6.435    9.906   -70.663  1.00 36.96 1   A 1 
ATOM 3    C C   . MET A 0 1   . 6.566    11.245  -69.912  1.00 36.96 1   A 1 
ATOM 4    C CB  . MET A 0 1   . 5.567    8.838   -69.969  1.00 36.96 1   A 1 
ATOM 5    O O   . MET A 0 1   . 7.633    11.456  -69.362  1.00 36.96 1   A 1 
ATOM 6    C CG  . MET A 0 1   . 5.432    7.576   -70.846  1.00 36.96 1   A 1 
ATOM 7    S SD  . MET A 0 1   . 4.401    6.269   -70.140  1.00 36.96 1   A 1 
ATOM 8    C CE  . MET A 0 1   . 4.544    4.973   -71.407  1.00 36.96 1   A 1 
ATOM 9    N N   . LYS A 0 2   . 5.736    12.276  -70.172  1.00 41.68 2   A 1 
ATOM 10   C CA  . LYS A 0 2   . 4.676    12.824  -69.268  1.00 41.68 2   A 1 
ATOM 11   C C   . LYS A 0 2   . 5.129    12.990  -67.796  1.00 41.68 2   A 1 
ATOM 12   C CB  . LYS A 0 2   . 3.411    11.941  -69.301  1.00 41.68 2   A 1 
ATOM 13   O O   . LYS A 0 2   . 5.581    11.989  -67.262  1.00 41.68 2   A 1 
ATOM 14   C CG  . LYS A 0 2   . 2.769    11.737  -70.686  1.00 41.68 2   A 1 
ATOM 15   C CD  . LYS A 0 2   . 1.531    10.833  -70.548  1.00 41.68 2   A 1 
ATOM 16   C CE  . LYS A 0 2   . 0.782    10.662  -71.877  1.00 41.68 2   A 1 
ATOM 17   N NZ  . LYS A 0 2   . -0.423   9.807   -71.707  1.00 41.68 2   A 1 
ATOM 18   N N   . THR A 0 3   . 4.998    14.111  -67.068  1.00 32.27 3   A 1 
ATOM 19   C CA  . THR A 0 3   . 4.530    15.530  -67.251  1.00 32.27 3   A 1 
ATOM 20   C C   . THR A 0 3   . 5.352    16.418  -66.261  1.00 32.27 3   A 1 
ATOM 21   C CB  . THR A 0 3   . 3.011    15.673  -66.994  1.00 32.27 3   A 1 
ATOM 22   O O   . THR A 0 3   . 6.250    15.868  -65.639  1.00 32.27 3   A 1 
ATOM 23   C CG2 . THR A 0 3   . 2.206    15.594  -68.289  1.00 32.27 3   A 1 
ATOM 24   O OG1 . THR A 0 3   . 2.489    14.670  -66.157  1.00 32.27 3   A 1 
ATOM 25   N N   . PHE A 0 4   . 5.252    17.744  -66.033  1.00 36.33 4   A 1 
ATOM 26   C CA  . PHE A 0 4   . 4.301    18.870  -66.251  1.00 36.33 4   A 1 
ATOM 27   C C   . PHE A 0 4   . 5.120    20.165  -66.579  1.00 36.33 4   A 1 
ATOM 28   C CB  . PHE A 0 4   . 3.541    19.107  -64.926  1.00 36.33 4   A 1 
ATOM 29   O O   . PHE A 0 4   . 6.341    20.106  -66.516  1.00 36.33 4   A 1 
ATOM 30   C CG  . PHE A 0 4   . 2.741    17.940  -64.371  1.00 36.33 4   A 1 
ATOM 31   C CD1 . PHE A 0 4   . 1.352    17.868  -64.592  1.00 36.33 4   A 1 
ATOM 32   C CD2 . PHE A 0 4   . 3.374    16.942  -63.602  1.00 36.33 4   A 1 
ATOM 33   C CE1 . PHE A 0 4   . 0.606    16.799  -64.060  1.00 36.33 4   A 1 
ATOM 34   C CE2 . PHE A 0 4   . 2.629    15.872  -63.076  1.00 36.33 4   A 1 
ATOM 35   C CZ  . PHE A 0 4   . 1.244    15.802  -63.303  1.00 36.33 4   A 1 
ATOM 36   N N   . ALA A 0 5   . 4.644    21.362  -66.975  1.00 34.30 5   A 1 
ATOM 37   C CA  . ALA A 0 5   . 3.323    21.984  -67.208  1.00 34.30 5   A 1 
ATOM 38   C C   . ALA A 0 5   . 2.627    22.789  -66.066  1.00 34.30 5   A 1 
ATOM 39   C CB  . ALA A 0 5   . 2.379    21.014  -67.943  1.00 34.30 5   A 1 
ATOM 40   O O   . ALA A 0 5   . 1.649    22.288  -65.528  1.00 34.30 5   A 1 
ATOM 41   N N   . PHE A 0 6   . 3.014    24.061  -65.803  1.00 31.54 6   A 1 
ATOM 42   C CA  . PHE A 0 6   . 2.079    25.188  -65.506  1.00 31.54 6   A 1 
ATOM 43   C C   . PHE A 0 6   . 2.708    26.592  -65.731  1.00 31.54 6   A 1 
ATOM 44   C CB  . PHE A 0 6   . 1.419    25.095  -64.109  1.00 31.54 6   A 1 
ATOM 45   O O   . PHE A 0 6   . 3.924    26.710  -65.870  1.00 31.54 6   A 1 
ATOM 46   C CG  . PHE A 0 6   . -0.101   25.025  -64.219  1.00 31.54 6   A 1 
ATOM 47   C CD1 . PHE A 0 6   . -0.874   26.196  -64.358  1.00 31.54 6   A 1 
ATOM 48   C CD2 . PHE A 0 6   . -0.741   23.772  -64.274  1.00 31.54 6   A 1 
ATOM 49   C CE1 . PHE A 0 6   . -2.258   26.106  -64.602  1.00 31.54 6   A 1 
ATOM 50   C CE2 . PHE A 0 6   . -2.119   23.681  -64.527  1.00 31.54 6   A 1 
ATOM 51   C CZ  . PHE A 0 6   . -2.879   24.849  -64.702  1.00 31.54 6   A 1 
ATOM 52   N N   . ALA A 0 7   . 1.882    27.649  -65.806  1.00 34.23 7   A 1 
ATOM 53   C CA  . ALA A 0 7   . 2.274    29.054  -66.030  1.00 34.23 7   A 1 
ATOM 54   C C   . ALA A 0 7   . 1.334    30.041  -65.293  1.00 34.23 7   A 1 
ATOM 55   C CB  . ALA A 0 7   . 2.259    29.325  -67.543  1.00 34.23 7   A 1 
ATOM 56   O O   . ALA A 0 7   . 0.252    29.642  -64.863  1.00 34.23 7   A 1 
ATOM 57   N N   . LEU A 0 8   . 1.707    31.327  -65.187  1.00 34.42 8   A 1 
ATOM 58   C CA  . LEU A 0 8   . 0.900    32.381  -64.545  1.00 34.42 8   A 1 
ATOM 59   C C   . LEU A 0 8   . 0.842    33.675  -65.387  1.00 34.42 8   A 1 
ATOM 60   C CB  . LEU A 0 8   . 1.457    32.645  -63.126  1.00 34.42 8   A 1 
ATOM 61   O O   . LEU A 0 8   . 1.791    33.979  -66.100  1.00 34.42 8   A 1 
ATOM 62   C CG  . LEU A 0 8   . 0.495    33.403  -62.189  1.00 34.42 8   A 1 
ATOM 63   C CD1 . LEU A 0 8   . -0.672   32.523  -61.735  1.00 34.42 8   A 1 
ATOM 64   C CD2 . LEU A 0 8   . 1.220    33.914  -60.948  1.00 34.42 8   A 1 
ATOM 65   N N   . LEU A 0 9   . -0.286   34.395  -65.273  1.00 29.11 9   A 1 
ATOM 66   C CA  . LEU A 0 9   . -0.599   35.784  -65.678  1.00 29.11 9   A 1 
ATOM 67   C C   . LEU A 0 9   . 0.215    36.396  -66.843  1.00 29.11 9   A 1 
ATOM 68   C CB  . LEU A 0 9   . -0.592   36.686  -64.427  1.00 29.11 9   A 1 
ATOM 69   O O   . LEU A 0 9   . 1.378    36.753  -66.711  1.00 29.11 9   A 1 
ATOM 70   C CG  . LEU A 0 9   . -1.955   36.811  -63.711  1.00 29.11 9   A 1 
ATOM 71   C CD1 . LEU A 0 9   . -2.683   35.491  -63.429  1.00 29.11 9   A 1 
ATOM 72   C CD2 . LEU A 0 9   . -1.758   37.525  -62.375  1.00 29.11 9   A 1 
ATOM 73   N N   . VAL A 0 10  . -0.365   36.596  -68.030  1.00 28.94 10  A 1 
ATOM 74   C CA  . VAL A 0 10  . -1.467   37.547  -68.315  1.00 28.94 10  A 1 
ATOM 75   C C   . VAL A 0 10  . -1.115   38.988  -67.918  1.00 28.94 10  A 1 
ATOM 76   C CB  . VAL A 0 10  . -2.875   37.125  -67.822  1.00 28.94 10  A 1 
ATOM 77   O O   . VAL A 0 10  . -1.546   39.497  -66.889  1.00 28.94 10  A 1 
ATOM 78   C CG1 . VAL A 0 10  . -3.966   38.046  -68.385  1.00 28.94 10  A 1 
ATOM 79   C CG2 . VAL A 0 10  . -3.237   35.707  -68.285  1.00 28.94 10  A 1 
ATOM 80   N N   . ALA A 0 11  . -0.401   39.671  -68.815  1.00 31.36 11  A 1 
ATOM 81   C CA  . ALA A 0 11  . -0.448   41.125  -68.952  1.00 31.36 11  A 1 
ATOM 82   C C   . ALA A 0 11  . -1.223   41.454  -70.241  1.00 31.36 11  A 1 
ATOM 83   C CB  . ALA A 0 11  . 0.981    41.682  -68.938  1.00 31.36 11  A 1 
ATOM 84   O O   . ALA A 0 11  . -0.689   41.363  -71.348  1.00 31.36 11  A 1 
ATOM 85   N N   . THR A 0 12  . -2.514   41.769  -70.120  1.00 30.67 12  A 1 
ATOM 86   C CA  . THR A 0 12  . -3.362   42.087  -71.277  1.00 30.67 12  A 1 
ATOM 87   C C   . THR A 0 12  . -3.067   43.476  -71.830  1.00 30.67 12  A 1 
ATOM 88   C CB  . THR A 0 12  . -4.862   42.016  -70.952  1.00 30.67 12  A 1 
ATOM 89   O O   . THR A 0 12  . -3.395   44.478  -71.202  1.00 30.67 12  A 1 
ATOM 90   C CG2 . THR A 0 12  . -5.366   40.579  -70.882  1.00 30.67 12  A 1 
ATOM 91   O OG1 . THR A 0 12  . -5.111   42.627  -69.710  1.00 30.67 12  A 1 
ATOM 92   N N   . ILE A 0 13  . -2.519   43.496  -73.045  1.00 28.61 13  A 1 
ATOM 93   C CA  . ILE A 0 13  . -2.921   44.363  -74.165  1.00 28.61 13  A 1 
ATOM 94   C C   . ILE A 0 13  . -3.537   45.717  -73.753  1.00 28.61 13  A 1 
ATOM 95   C CB  . ILE A 0 13  . -3.893   43.591  -75.106  1.00 28.61 13  A 1 
ATOM 96   O O   . ILE A 0 13  . -4.750   45.841  -73.588  1.00 28.61 13  A 1 
ATOM 97   C CG1 . ILE A 0 13  . -3.377   42.177  -75.485  1.00 28.61 13  A 1 
ATOM 98   C CG2 . ILE A 0 13  . -4.150   44.409  -76.391  1.00 28.61 13  A 1 
ATOM 99   C CD1 . ILE A 0 13  . -4.398   41.319  -76.245  1.00 28.61 13  A 1 
ATOM 100  N N   . SER A 0 14  . -2.720   46.768  -73.773  1.00 31.85 14  A 1 
ATOM 101  C CA  . SER A 0 14  . -3.163   48.072  -74.272  1.00 31.85 14  A 1 
ATOM 102  C C   . SER A 0 14  . -2.421   48.354  -75.581  1.00 31.85 14  A 1 
ATOM 103  C CB  . SER A 0 14  . -3.024   49.173  -73.216  1.00 31.85 14  A 1 
ATOM 104  O O   . SER A 0 14  . -1.250   48.005  -75.739  1.00 31.85 14  A 1 
ATOM 105  O OG  . SER A 0 14  . -1.680   49.357  -72.827  1.00 31.85 14  A 1 
ATOM 106  N N   . ALA A 0 15  . -3.132   48.887  -76.572  1.00 32.90 15  A 1 
ATOM 107  C CA  . ALA A 0 15  . -2.637   49.040  -77.938  1.00 32.90 15  A 1 
ATOM 108  C C   . ALA A 0 15  . -2.563   50.518  -78.347  1.00 32.90 15  A 1 
ATOM 109  C CB  . ALA A 0 15  . -3.545   48.225  -78.873  1.00 32.90 15  A 1 
ATOM 110  O O   . ALA A 0 15  . -3.242   51.356  -77.756  1.00 32.90 15  A 1 
ATOM 111  N N   . ASN A 0 16  . -1.846   50.781  -79.451  1.00 32.24 16  A 1 
ATOM 112  C CA  . ASN A 0 16  . -1.723   52.085  -80.128  1.00 32.24 16  A 1 
ATOM 113  C C   . ASN A 0 16  . -0.821   53.112  -79.378  1.00 32.24 16  A 1 
ATOM 114  C CB  . ASN A 0 16  . -3.159   52.614  -80.406  1.00 32.24 16  A 1 
ATOM 115  O O   . ASN A 0 16  . -0.776   53.088  -78.151  1.00 32.24 16  A 1 
ATOM 116  C CG  . ASN A 0 16  . -3.444   53.143  -81.793  1.00 32.24 16  A 1 
ATOM 117  N ND2 . ASN A 0 16  . -4.539   53.845  -81.952  1.00 32.24 16  A 1 
ATOM 118  O OD1 . ASN A 0 16  . -2.736   52.907  -82.756  1.00 32.24 16  A 1 
ATOM 119  N N   . PRO A 0 17  . -0.128   54.055  -80.061  1.00 44.02 17  A 1 
ATOM 120  C CA  . PRO A 0 17  . 0.040    54.231  -81.505  1.00 44.02 17  A 1 
ATOM 121  C C   . PRO A 0 17  . 1.433    53.835  -82.039  1.00 44.02 17  A 1 
ATOM 122  C CB  . PRO A 0 17  . -0.251   55.715  -81.717  1.00 44.02 17  A 1 
ATOM 123  O O   . PRO A 0 17  . 2.412    53.717  -81.305  1.00 44.02 17  A 1 
ATOM 124  C CG  . PRO A 0 17  . 0.408    56.354  -80.493  1.00 44.02 17  A 1 
ATOM 125  C CD  . PRO A 0 17  . 0.332    55.275  -79.406  1.00 44.02 17  A 1 
ATOM 126  N N   . GLY A 0 18  . 1.524    53.624  -83.355  1.00 34.43 18  A 1 
ATOM 127  C CA  . GLY A 0 18  . 2.724    53.092  -84.008  1.00 34.43 18  A 1 
ATOM 128  C C   . GLY A 0 18  . 3.891    54.080  -84.131  1.00 34.43 18  A 1 
ATOM 129  O O   . GLY A 0 18  . 3.845    55.015  -84.929  1.00 34.43 18  A 1 
ATOM 130  N N   . TYR A 0 19  . 4.993    53.801  -83.431  1.00 40.65 19  A 1 
ATOM 131  C CA  . TYR A 0 19  . 6.305    54.373  -83.745  1.00 40.65 19  A 1 
ATOM 132  C C   . TYR A 0 19  . 6.886    53.708  -85.000  1.00 40.65 19  A 1 
ATOM 133  C CB  . TYR A 0 19  . 7.271    54.203  -82.564  1.00 40.65 19  A 1 
ATOM 134  O O   . TYR A 0 19  . 6.972    52.482  -85.078  1.00 40.65 19  A 1 
ATOM 135  C CG  . TYR A 0 19  . 6.955    55.075  -81.365  1.00 40.65 19  A 1 
ATOM 136  C CD1 . TYR A 0 19  . 7.576    56.334  -81.226  1.00 40.65 19  A 1 
ATOM 137  C CD2 . TYR A 0 19  . 6.040    54.631  -80.391  1.00 40.65 19  A 1 
ATOM 138  C CE1 . TYR A 0 19  . 7.281    57.148  -80.115  1.00 40.65 19  A 1 
ATOM 139  C CE2 . TYR A 0 19  . 5.744    55.444  -79.281  1.00 40.65 19  A 1 
ATOM 140  O OH  . TYR A 0 19  . 6.066    57.478  -78.066  1.00 40.65 19  A 1 
ATOM 141  C CZ  . TYR A 0 19  . 6.362    56.702  -79.140  1.00 40.65 19  A 1 
ATOM 142  N N   . TYR A 0 20  . 7.350    54.507  -85.965  1.00 42.98 20  A 1 
ATOM 143  C CA  . TYR A 0 20  . 8.084    53.994  -87.124  1.00 42.98 20  A 1 
ATOM 144  C C   . TYR A 0 20  . 9.471    53.508  -86.681  1.00 42.98 20  A 1 
ATOM 145  C CB  . TYR A 0 20  . 8.163    55.077  -88.211  1.00 42.98 20  A 1 
ATOM 146  O O   . TYR A 0 20  . 10.379   54.313  -86.469  1.00 42.98 20  A 1 
ATOM 147  C CG  . TYR A 0 20  . 8.773    54.608  -89.523  1.00 42.98 20  A 1 
ATOM 148  C CD1 . TYR A 0 20  . 10.162   54.708  -89.740  1.00 42.98 20  A 1 
ATOM 149  C CD2 . TYR A 0 20  . 7.942    54.088  -90.535  1.00 42.98 20  A 1 
ATOM 150  C CE1 . TYR A 0 20  . 10.719   54.305  -90.970  1.00 42.98 20  A 1 
ATOM 151  C CE2 . TYR A 0 20  . 8.495    53.680  -91.765  1.00 42.98 20  A 1 
ATOM 152  O OH  . TYR A 0 20  . 10.413   53.422  -93.182  1.00 42.98 20  A 1 
ATOM 153  C CZ  . TYR A 0 20  . 9.883    53.794  -91.987  1.00 42.98 20  A 1 
ATOM 154  N N   . GLN A 0 21  . 9.636    52.194  -86.518  1.00 42.63 21  A 1 
ATOM 155  C CA  . GLN A 0 21  . 10.932   51.598  -86.200  1.00 42.63 21  A 1 
ATOM 156  C C   . GLN A 0 21  . 11.843   51.646  -87.443  1.00 42.63 21  A 1 
ATOM 157  C CB  . GLN A 0 21  . 10.766   50.153  -85.700  1.00 42.63 21  A 1 
ATOM 158  O O   . GLN A 0 21  . 11.518   51.017  -88.455  1.00 42.63 21  A 1 
ATOM 159  C CG  . GLN A 0 21  . 10.031   50.060  -84.350  1.00 42.63 21  A 1 
ATOM 160  C CD  . GLN A 0 21  . 10.001   48.639  -83.786  1.00 42.63 21  A 1 
ATOM 161  N NE2 . GLN A 0 21  . 9.409    48.433  -82.631  1.00 42.63 21  A 1 
ATOM 162  O OE1 . GLN A 0 21  . 10.510   47.690  -84.356  1.00 42.63 21  A 1 
ATOM 163  N N   . PRO A 0 22  . 12.987   52.359  -87.413  1.00 48.95 22  A 1 
ATOM 164  C CA  . PRO A 0 22  . 13.978   52.236  -88.474  1.00 48.95 22  A 1 
ATOM 165  C C   . PRO A 0 22  . 14.540   50.809  -88.470  1.00 48.95 22  A 1 
ATOM 166  C CB  . PRO A 0 22  . 15.041   53.296  -88.174  1.00 48.95 22  A 1 
ATOM 167  O O   . PRO A 0 22  . 14.847   50.259  -87.412  1.00 48.95 22  A 1 
ATOM 168  C CG  . PRO A 0 22  . 14.973   53.441  -86.653  1.00 48.95 22  A 1 
ATOM 169  C CD  . PRO A 0 22  . 13.499   53.196  -86.335  1.00 48.95 22  A 1 
ATOM 170  N N   . LYS A 0 23  . 14.670   50.204  -89.658  1.00 50.14 23  A 1 
ATOM 171  C CA  . LYS A 0 23  . 15.172   48.828  -89.802  1.00 50.14 23  A 1 
ATOM 172  C C   . LYS A 0 23  . 16.551   48.695  -89.129  1.00 50.14 23  A 1 
ATOM 173  C CB  . LYS A 0 23  . 15.263   48.426  -91.285  1.00 50.14 23  A 1 
ATOM 174  O O   . LYS A 0 23  . 17.396   49.563  -89.361  1.00 50.14 23  A 1 
ATOM 175  C CG  . LYS A 0 23  . 13.891   48.375  -91.976  1.00 50.14 23  A 1 
ATOM 176  C CD  . LYS A 0 23  . 14.029   47.951  -93.446  1.00 50.14 23  A 1 
ATOM 177  C CE  . LYS A 0 23  . 12.645   47.903  -94.108  1.00 50.14 23  A 1 
ATOM 178  N NZ  . LYS A 0 23  . 12.725   47.489  -95.533  1.00 50.14 23  A 1 
ATOM 179  N N   . PRO A 0 24  . 16.803   47.637  -88.334  1.00 48.02 24  A 1 
ATOM 180  C CA  . PRO A 0 24  . 18.096   47.448  -87.691  1.00 48.02 24  A 1 
ATOM 181  C C   . PRO A 0 24  . 19.195   47.265  -88.742  1.00 48.02 24  A 1 
ATOM 182  C CB  . PRO A 0 24  . 17.942   46.219  -86.792  1.00 48.02 24  A 1 
ATOM 183  O O   . PRO A 0 24  . 19.011   46.560  -89.737  1.00 48.02 24  A 1 
ATOM 184  C CG  . PRO A 0 24  . 16.827   45.421  -87.468  1.00 48.02 24  A 1 
ATOM 185  C CD  . PRO A 0 24  . 15.923   46.515  -88.037  1.00 48.02 24  A 1 
ATOM 186  N N   . VAL A 0 25  . 20.349   47.889  -88.511  1.00 55.85 25  A 1 
ATOM 187  C CA  . VAL A 0 25  . 21.515   47.748  -89.392  1.00 55.85 25  A 1 
ATOM 188  C C   . VAL A 0 25  . 22.349   46.574  -88.896  1.00 55.85 25  A 1 
ATOM 189  C CB  . VAL A 0 25  . 22.332   49.049  -89.490  1.00 55.85 25  A 1 
ATOM 190  O O   . VAL A 0 25  . 22.798   46.568  -87.750  1.00 55.85 25  A 1 
ATOM 191  C CG1 . VAL A 0 25  . 23.536   48.883  -90.428  1.00 55.85 25  A 1 
ATOM 192  C CG2 . VAL A 0 25  . 21.472   50.198  -90.036  1.00 55.85 25  A 1 
ATOM 193  N N   . VAL A 0 26  . 22.549   45.578  -89.761  1.00 50.32 26  A 1 
ATOM 194  C CA  . VAL A 0 26  . 23.373   44.397  -89.476  1.00 50.32 26  A 1 
ATOM 195  C C   . VAL A 0 26  . 24.729   44.564  -90.150  1.00 50.32 26  A 1 
ATOM 196  C CB  . VAL A 0 26  . 22.680   43.093  -89.921  1.00 50.32 26  A 1 
ATOM 197  O O   . VAL A 0 26  . 24.834   44.477  -91.373  1.00 50.32 26  A 1 
ATOM 198  C CG1 . VAL A 0 26  . 23.525   41.866  -89.548  1.00 50.32 26  A 1 
ATOM 199  C CG2 . VAL A 0 26  . 21.306   42.937  -89.255  1.00 50.32 26  A 1 
ATOM 200  N N   . THR A 0 27  . 25.775   44.765  -89.351  1.00 53.70 27  A 1 
ATOM 201  C CA  . THR A 0 27  . 27.160   44.797  -89.838  1.00 53.70 27  A 1 
ATOM 202  C C   . THR A 0 27  . 27.807   43.437  -89.596  1.00 53.70 27  A 1 
ATOM 203  C CB  . THR A 0 27  . 27.967   45.930  -89.189  1.00 53.70 27  A 1 
ATOM 204  O O   . THR A 0 27  . 27.822   42.940  -88.466  1.00 53.70 27  A 1 
ATOM 205  C CG2 . THR A 0 27  . 29.352   46.087  -89.819  1.00 53.70 27  A 1 
ATOM 206  O OG1 . THR A 0 27  . 27.307   47.159  -89.387  1.00 53.70 27  A 1 
ATOM 207  N N   . VAL A 0 28  . 28.344   42.830  -90.658  1.00 46.43 28  A 1 
ATOM 208  C CA  . VAL A 0 28  . 28.993   41.510  -90.619  1.00 46.43 28  A 1 
ATOM 209  C C   . VAL A 0 28  . 30.499   41.678  -90.798  1.00 46.43 28  A 1 
ATOM 210  C CB  . VAL A 0 28  . 28.408   40.561  -91.686  1.00 46.43 28  A 1 
ATOM 211  O O   . VAL A 0 28  . 30.968   41.978  -91.894  1.00 46.43 28  A 1 
ATOM 212  C CG1 . VAL A 0 28  . 29.048   39.168  -91.596  1.00 46.43 28  A 1 
ATOM 213  C CG2 . VAL A 0 28  . 26.894   40.385  -91.511  1.00 46.43 28  A 1 
ATOM 214  N N   . THR A 0 29  . 31.266   41.439  -89.732  1.00 47.12 29  A 1 
ATOM 215  C CA  . THR A 0 29  . 32.732   41.560  -89.760  1.00 47.12 29  A 1 
ATOM 216  C C   . THR A 0 29  . 33.378   40.184  -89.627  1.00 47.12 29  A 1 
ATOM 217  C CB  . THR A 0 29  . 33.237   42.538  -88.690  1.00 47.12 29  A 1 
ATOM 218  O O   . THR A 0 29  . 33.278   39.524  -88.590  1.00 47.12 29  A 1 
ATOM 219  C CG2 . THR A 0 29  . 34.749   42.759  -88.773  1.00 47.12 29  A 1 
ATOM 220  O OG1 . THR A 0 29  . 32.645   43.797  -88.904  1.00 47.12 29  A 1 
ATOM 221  N N   . LYS A 0 30  . 34.068   39.748  -90.686  1.00 40.30 30  A 1 
ATOM 222  C CA  . LYS A 0 30  . 34.748   38.448  -90.768  1.00 40.30 30  A 1 
ATOM 223  C C   . LYS A 0 30  . 36.222   38.590  -90.380  1.00 40.30 30  A 1 
ATOM 224  C CB  . LYS A 0 30  . 34.549   37.896  -92.191  1.00 40.30 30  A 1 
ATOM 225  O O   . LYS A 0 30  . 37.035   39.021  -91.194  1.00 40.30 30  A 1 
ATOM 226  C CG  . LYS A 0 30  . 35.068   36.460  -92.366  1.00 40.30 30  A 1 
ATOM 227  C CD  . LYS A 0 30  . 34.813   35.993  -93.808  1.00 40.30 30  A 1 
ATOM 228  C CE  . LYS A 0 30  . 35.227   34.529  -93.997  1.00 40.30 30  A 1 
ATOM 229  N NZ  . LYS A 0 30  . 34.941   34.063  -95.379  1.00 40.30 30  A 1 
ATOM 230  N N   . LYS A 0 31  . 36.579   38.217  -89.148  1.00 42.33 31  A 1 
ATOM 231  C CA  . LYS A 0 31  . 37.986   38.166  -88.712  1.00 42.33 31  A 1 
ATOM 232  C C   . LYS A 0 31  . 38.641   36.846  -89.158  1.00 42.33 31  A 1 
ATOM 233  C CB  . LYS A 0 31  . 38.092   38.373  -87.193  1.00 42.33 31  A 1 
ATOM 234  O O   . LYS A 0 31  . 38.007   35.795  -89.025  1.00 42.33 31  A 1 
ATOM 235  C CG  . LYS A 0 31  . 37.842   39.844  -86.816  1.00 42.33 31  A 1 
ATOM 236  C CD  . LYS A 0 31  . 37.824   40.040  -85.295  1.00 42.33 31  A 1 
ATOM 237  C CE  . LYS A 0 31  . 37.598   41.520  -84.954  1.00 42.33 31  A 1 
ATOM 238  N NZ  . LYS A 0 31  . 37.152   41.685  -83.548  1.00 42.33 31  A 1 
ATOM 239  N N   . PRO A 0 32  . 39.890   36.860  -89.664  1.00 38.83 32  A 1 
ATOM 240  C CA  . PRO A 0 32  . 40.672   35.640  -89.855  1.00 38.83 32  A 1 
ATOM 241  C C   . PRO A 0 32  . 40.829   34.859  -88.543  1.00 38.83 32  A 1 
ATOM 242  C CB  . PRO A 0 32  . 42.033   36.092  -90.403  1.00 38.83 32  A 1 
ATOM 243  O O   . PRO A 0 32  . 40.843   35.450  -87.463  1.00 38.83 32  A 1 
ATOM 244  C CG  . PRO A 0 32  . 41.732   37.449  -91.037  1.00 38.83 32  A 1 
ATOM 245  C CD  . PRO A 0 32  . 40.652   38.015  -90.117  1.00 38.83 32  A 1 
ATOM 246  N N   . GLY A 0 33  . 40.971   33.534  -88.633  1.00 35.29 33  A 1 
ATOM 247  C CA  . GLY A 0 33  . 41.372   32.723  -87.481  1.00 35.29 33  A 1 
ATOM 248  C C   . GLY A 0 33  . 42.790   33.100  -87.046  1.00 35.29 33  A 1 
ATOM 249  O O   . GLY A 0 33  . 43.686   33.169  -87.884  1.00 35.29 33  A 1 
ATOM 250  N N   . PHE A 0 34  . 42.986   33.368  -85.755  1.00 39.30 34  A 1 
ATOM 251  C CA  . PHE A 0 34  . 44.266   33.808  -85.200  1.00 39.30 34  A 1 
ATOM 252  C C   . PHE A 0 34  . 44.898   32.706  -84.346  1.00 39.30 34  A 1 
ATOM 253  C CB  . PHE A 0 34  . 44.060   35.105  -84.406  1.00 39.30 34  A 1 
ATOM 254  O O   . PHE A 0 34  . 44.265   32.194  -83.425  1.00 39.30 34  A 1 
ATOM 255  C CG  . PHE A 0 34  . 45.324   35.633  -83.752  1.00 39.30 34  A 1 
ATOM 256  C CD1 . PHE A 0 34  . 45.454   35.626  -82.350  1.00 39.30 34  A 1 
ATOM 257  C CD2 . PHE A 0 34  . 46.379   36.119  -84.548  1.00 39.30 34  A 1 
ATOM 258  C CE1 . PHE A 0 34  . 46.626   36.116  -81.748  1.00 39.30 34  A 1 
ATOM 259  C CE2 . PHE A 0 34  . 47.561   36.587  -83.945  1.00 39.30 34  A 1 
ATOM 260  C CZ  . PHE A 0 34  . 47.684   36.585  -82.545  1.00 39.30 34  A 1 
ATOM 261  N N   . SER A 0 35  . 46.155   32.372  -84.638  1.00 31.97 35  A 1 
ATOM 262  C CA  . SER A 0 35  . 46.971   31.477  -83.813  1.00 31.97 35  A 1 
ATOM 263  C C   . SER A 0 35  . 47.585   32.273  -82.663  1.00 31.97 35  A 1 
ATOM 264  C CB  . SER A 0 35  . 48.053   30.824  -84.677  1.00 31.97 35  A 1 
ATOM 265  O O   . SER A 0 35  . 48.554   33.007  -82.862  1.00 31.97 35  A 1 
ATOM 266  O OG  . SER A 0 35  . 48.885   30.008  -83.883  1.00 31.97 35  A 1 
ATOM 267  N N   . GLN A 0 36  . 47.024   32.148  -81.461  1.00 31.06 36  A 1 
ATOM 268  C CA  . GLN A 0 36  . 47.449   32.929  -80.300  1.00 31.06 36  A 1 
ATOM 269  C C   . GLN A 0 36  . 48.724   32.365  -79.653  1.00 31.06 36  A 1 
ATOM 270  C CB  . GLN A 0 36  . 46.262   33.090  -79.333  1.00 31.06 36  A 1 
ATOM 271  O O   . GLN A 0 36  . 48.678   31.695  -78.624  1.00 31.06 36  A 1 
ATOM 272  C CG  . GLN A 0 36  . 46.569   34.047  -78.164  1.00 31.06 36  A 1 
ATOM 273  C CD  . GLN A 0 36  . 45.333   34.426  -77.351  1.00 31.06 36  A 1 
ATOM 274  N NE2 . GLN A 0 36  . 45.501   35.048  -76.206  1.00 31.06 36  A 1 
ATOM 275  O OE1 . GLN A 0 36  . 44.195   34.215  -77.735  1.00 31.06 36  A 1 
ATOM 276  N N   . SER A 0 37  . 49.887   32.704  -80.214  1.00 30.33 37  A 1 
ATOM 277  C CA  . SER A 0 37  . 51.165   32.598  -79.501  1.00 30.33 37  A 1 
ATOM 278  C C   . SER A 0 37  . 51.232   33.681  -78.413  1.00 30.33 37  A 1 
ATOM 279  C CB  . SER A 0 37  . 52.346   32.675  -80.479  1.00 30.33 37  A 1 
ATOM 280  O O   . SER A 0 37  . 51.737   34.784  -78.644  1.00 30.33 37  A 1 
ATOM 281  O OG  . SER A 0 37  . 52.347   33.908  -81.170  1.00 30.33 37  A 1 
ATOM 282  N N   . GLY A 0 38  . 50.656   33.396  -77.243  1.00 30.70 38  A 1 
ATOM 283  C CA  . GLY A 0 38  . 50.641   34.307  -76.098  1.00 30.70 38  A 1 
ATOM 284  C C   . GLY A 0 38  . 52.050   34.575  -75.570  1.00 30.70 38  A 1 
ATOM 285  O O   . GLY A 0 38  . 52.607   33.759  -74.844  1.00 30.70 38  A 1 
ATOM 286  N N   . ALA A 0 39  . 52.633   35.719  -75.934  1.00 27.99 39  A 1 
ATOM 287  C CA  . ALA A 0 39  . 53.946   36.122  -75.444  1.00 27.99 39  A 1 
ATOM 288  C C   . ALA A 0 39  . 53.900   36.434  -73.937  1.00 27.99 39  A 1 
ATOM 289  C CB  . ALA A 0 39  . 54.459   37.305  -76.272  1.00 27.99 39  A 1 
ATOM 290  O O   . ALA A 0 39  . 53.005   37.131  -73.458  1.00 27.99 39  A 1 
ATOM 291  N N   . SER A 0 40  . 54.892   35.940  -73.198  1.00 35.44 40  A 1 
ATOM 292  C CA  . SER A 0 40  . 54.949   35.973  -71.735  1.00 35.44 40  A 1 
ATOM 293  C C   . SER A 0 40  . 54.939   37.393  -71.146  1.00 35.44 40  A 1 
ATOM 294  C CB  . SER A 0 40  . 56.209   35.220  -71.284  1.00 35.44 40  A 1 
ATOM 295  O O   . SER A 0 40  . 55.956   38.094  -71.164  1.00 35.44 40  A 1 
ATOM 296  O OG  . SER A 0 40  . 57.347   35.794  -71.902  1.00 35.44 40  A 1 
ATOM 297  N N   . LYS A 0 41  . 53.813   37.785  -70.540  1.00 28.90 41  A 1 
ATOM 298  C CA  . LYS A 0 41  . 53.719   38.869  -69.547  1.00 28.90 41  A 1 
ATOM 299  C C   . LYS A 0 41  . 52.781   38.470  -68.405  1.00 28.90 41  A 1 
ATOM 300  C CB  . LYS A 0 41  . 53.310   40.209  -70.190  1.00 28.90 41  A 1 
ATOM 301  O O   . LYS A 0 41  . 51.659   38.951  -68.308  1.00 28.90 41  A 1 
ATOM 302  C CG  . LYS A 0 41  . 54.503   40.940  -70.824  1.00 28.90 41  A 1 
ATOM 303  C CD  . LYS A 0 41  . 54.175   42.426  -71.021  1.00 28.90 41  A 1 
ATOM 304  C CE  . LYS A 0 41  . 55.420   43.186  -71.488  1.00 28.90 41  A 1 
ATOM 305  N NZ  . LYS A 0 41  . 55.184   44.652  -71.483  1.00 28.90 41  A 1 
ATOM 306  N N   . GLY A 0 42  . 53.284   37.594  -67.542  1.00 32.90 42  A 1 
ATOM 307  C CA  . GLY A 0 42  . 52.668   37.220  -66.273  1.00 32.90 42  A 1 
ATOM 308  C C   . GLY A 0 42  . 53.749   37.102  -65.206  1.00 32.90 42  A 1 
ATOM 309  O O   . GLY A 0 42  . 54.239   36.010  -64.953  1.00 32.90 42  A 1 
ATOM 310  N N   . TYR A 0 43  . 54.158   38.231  -64.619  1.00 31.53 43  A 1 
ATOM 311  C CA  . TYR A 0 43  . 54.959   38.218  -63.392  1.00 31.53 43  A 1 
ATOM 312  C C   . TYR A 0 43  . 54.023   37.880  -62.229  1.00 31.53 43  A 1 
ATOM 313  C CB  . TYR A 0 43  . 55.695   39.554  -63.178  1.00 31.53 43  A 1 
ATOM 314  O O   . TYR A 0 43  . 53.431   38.762  -61.613  1.00 31.53 43  A 1 
ATOM 315  C CG  . TYR A 0 43  . 57.147   39.559  -63.617  1.00 31.53 43  A 1 
ATOM 316  C CD1 . TYR A 0 43  . 58.155   39.206  -62.697  1.00 31.53 43  A 1 
ATOM 317  C CD2 . TYR A 0 43  . 57.497   39.956  -64.922  1.00 31.53 43  A 1 
ATOM 318  C CE1 . TYR A 0 43  . 59.512   39.268  -63.069  1.00 31.53 43  A 1 
ATOM 319  C CE2 . TYR A 0 43  . 58.853   40.020  -65.299  1.00 31.53 43  A 1 
ATOM 320  O OH  . TYR A 0 43  . 61.167   39.771  -64.738  1.00 31.53 43  A 1 
ATOM 321  C CZ  . TYR A 0 43  . 59.862   39.685  -64.371  1.00 31.53 43  A 1 
ATOM 322  N N   . GLY A 0 44  . 53.863   36.588  -61.974  1.00 31.09 44  A 1 
ATOM 323  C CA  . GLY A 0 44  . 53.158   36.054  -60.820  1.00 31.09 44  A 1 
ATOM 324  C C   . GLY A 0 44  . 53.768   34.706  -60.482  1.00 31.09 44  A 1 
ATOM 325  O O   . GLY A 0 44  . 53.943   33.877  -61.374  1.00 31.09 44  A 1 
ATOM 326  N N   . GLN A 0 45  . 54.117   34.494  -59.213  1.00 34.39 45  A 1 
ATOM 327  C CA  . GLN A 0 45  . 54.526   33.173  -58.745  1.00 34.39 45  A 1 
ATOM 328  C C   . GLN A 0 45  . 53.273   32.309  -58.646  1.00 34.39 45  A 1 
ATOM 329  C CB  . GLN A 0 45  . 55.303   33.254  -57.423  1.00 34.39 45  A 1 
ATOM 330  O O   . GLN A 0 45  . 52.612   32.258  -57.612  1.00 34.39 45  A 1 
ATOM 331  C CG  . GLN A 0 45  . 56.599   34.064  -57.577  1.00 34.39 45  A 1 
ATOM 332  C CD  . GLN A 0 45  . 57.684   33.592  -56.619  1.00 34.39 45  A 1 
ATOM 333  N NE2 . GLN A 0 45  . 57.578   33.856  -55.336  1.00 34.39 45  A 1 
ATOM 334  O OE1 . GLN A 0 45  . 58.654   32.978  -57.019  1.00 34.39 45  A 1 
ATOM 335  N N   . GLN A 0 46  . 52.898   31.704  -59.771  1.00 39.23 46  A 1 
ATOM 336  C CA  . GLN A 0 46  . 51.795   30.763  -59.832  1.00 39.23 46  A 1 
ATOM 337  C C   . GLN A 0 46  . 52.301   29.447  -59.241  1.00 39.23 46  A 1 
ATOM 338  C CB  . GLN A 0 46  . 51.267   30.701  -61.275  1.00 39.23 46  A 1 
ATOM 339  O O   . GLN A 0 46  . 52.874   28.623  -59.949  1.00 39.23 46  A 1 
ATOM 340  C CG  . GLN A 0 46  . 49.874   30.060  -61.347  1.00 39.23 46  A 1 
ATOM 341  C CD  . GLN A 0 46  . 49.107   30.470  -62.603  1.00 39.23 46  A 1 
ATOM 342  N NE2 . GLN A 0 46  . 47.800   30.592  -62.523  1.00 39.23 46  A 1 
ATOM 343  O OE1 . GLN A 0 46  . 49.639   30.731  -63.669  1.00 39.23 46  A 1 
ATOM 344  N N   . ALA A 0 47  . 52.180   29.346  -57.915  1.00 39.30 47  A 1 
ATOM 345  C CA  . ALA A 0 47  . 52.612   28.199  -57.131  1.00 39.30 47  A 1 
ATOM 346  C C   . ALA A 0 47  . 52.015   26.893  -57.673  1.00 39.30 47  A 1 
ATOM 347  C CB  . ALA A 0 47  . 52.228   28.434  -55.663  1.00 39.30 47  A 1 
ATOM 348  O O   . ALA A 0 47  . 50.956   26.898  -58.309  1.00 39.30 47  A 1 
ATOM 349  N N   . GLU A 0 48  . 52.724   25.795  -57.416  1.00 45.68 48  A 1 
ATOM 350  C CA  . GLU A 0 48  . 52.355   24.441  -57.826  1.00 45.68 48  A 1 
ATOM 351  C C   . GLU A 0 48  . 50.899   24.150  -57.455  1.00 45.68 48  A 1 
ATOM 352  C CB  . GLU A 0 48  . 53.293   23.434  -57.139  1.00 45.68 48  A 1 
ATOM 353  O O   . GLU A 0 48  . 50.552   24.058  -56.279  1.00 45.68 48  A 1 
ATOM 354  C CG  . GLU A 0 48  . 54.741   23.567  -57.635  1.00 45.68 48  A 1 
ATOM 355  C CD  . GLU A 0 48  . 55.740   22.729  -56.821  1.00 45.68 48  A 1 
ATOM 356  O OE1 . GLU A 0 48  . 56.935   23.100  -56.870  1.00 45.68 48  A 1 
ATOM 357  O OE2 . GLU A 0 48  . 55.316   21.739  -56.178  1.00 45.68 48  A 1 
ATOM 358  N N   . LYS A 0 49  . 50.033   24.016  -58.466  1.00 43.90 49  A 1 
ATOM 359  C CA  . LYS A 0 49  . 48.615   23.705  -58.270  1.00 43.90 49  A 1 
ATOM 360  C C   . LYS A 0 49  . 48.409   22.216  -57.999  1.00 43.90 49  A 1 
ATOM 361  C CB  . LYS A 0 49  . 47.755   24.211  -59.434  1.00 43.90 49  A 1 
ATOM 362  O O   . LYS A 0 49  . 47.745   21.523  -58.763  1.00 43.90 49  A 1 
ATOM 363  C CG  . LYS A 0 49  . 47.523   25.726  -59.390  1.00 43.90 49  A 1 
ATOM 364  C CD  . LYS A 0 49  . 46.324   26.042  -60.291  1.00 43.90 49  A 1 
ATOM 365  C CE  . LYS A 0 49  . 45.831   27.472  -60.084  1.00 43.90 49  A 1 
ATOM 366  N NZ  . LYS A 0 49  . 44.398   27.561  -60.462  1.00 43.90 49  A 1 
ATOM 367  N N   . ARG A 0 50  . 48.946   21.755  -56.871  1.00 48.90 50  A 1 
ATOM 368  C CA  . ARG A 0 50  . 48.318   20.658  -56.138  1.00 48.90 50  A 1 
ATOM 369  C C   . ARG A 0 50  . 46.998   21.210  -55.613  1.00 48.90 50  A 1 
ATOM 370  C CB  . ARG A 0 50  . 49.217   20.184  -54.988  1.00 48.90 50  A 1 
ATOM 371  O O   . ARG A 0 50  . 47.002   22.162  -54.835  1.00 48.90 50  A 1 
ATOM 372  C CG  . ARG A 0 50  . 50.551   19.618  -55.490  1.00 48.90 50  A 1 
ATOM 373  C CD  . ARG A 0 50  . 51.387   19.142  -54.300  1.00 48.90 50  A 1 
ATOM 374  N NE  . ARG A 0 50  . 52.724   18.692  -54.734  1.00 48.90 50  A 1 
ATOM 375  N NH1 . ARG A 0 50  . 52.713   16.591  -53.783  1.00 48.90 50  A 1 
ATOM 376  N NH2 . ARG A 0 50  . 54.484   17.286  -54.952  1.00 48.90 50  A 1 
ATOM 377  C CZ  . ARG A 0 50  . 53.292   17.526  -54.486  1.00 48.90 50  A 1 
ATOM 378  N N   . SER A 0 51  . 45.890   20.672  -56.099  1.00 59.30 51  A 1 
ATOM 379  C CA  . SER A 0 51  . 44.578   20.917  -55.514  1.00 59.30 51  A 1 
ATOM 380  C C   . SER A 0 51  . 44.209   19.665  -54.737  1.00 59.30 51  A 1 
ATOM 381  C CB  . SER A 0 51  . 43.549   21.292  -56.586  1.00 59.30 51  A 1 
ATOM 382  O O   . SER A 0 51  . 43.879   18.646  -55.337  1.00 59.30 51  A 1 
ATOM 383  O OG  . SER A 0 51  . 43.732   22.660  -56.939  1.00 59.30 51  A 1 
ATOM 384  N N   . ALA A 0 52  . 44.356   19.765  -53.420  1.00 65.17 52  A 1 
ATOM 385  C CA  . ALA A 0 52  . 43.717   18.884  -52.459  1.00 65.17 52  A 1 
ATOM 386  C C   . ALA A 0 52  . 42.490   19.609  -51.884  1.00 65.17 52  A 1 
ATOM 387  C CB  . ALA A 0 52  . 44.729   18.483  -51.380  1.00 65.17 52  A 1 
ATOM 388  O O   . ALA A 0 52  . 42.444   20.848  -51.909  1.00 65.17 52  A 1 
ATOM 389  N N   . SER A 0 53  . 41.522   18.849  -51.394  1.00 74.65 53  A 1 
ATOM 390  C CA  . SER A 0 53  . 40.470   19.335  -50.507  1.00 74.65 53  A 1 
ATOM 391  C C   . SER A 0 53  . 40.169   18.251  -49.488  1.00 74.65 53  A 1 
ATOM 392  C CB  . SER A 0 53  . 39.193   19.718  -51.264  1.00 74.65 53  A 1 
ATOM 393  O O   . SER A 0 53  . 39.706   17.185  -49.879  1.00 74.65 53  A 1 
ATOM 394  O OG  . SER A 0 53  . 38.716   18.656  -52.068  1.00 74.65 53  A 1 
ATOM 395  N N   . ASP A 0 54  . 40.449   18.598  -48.244  1.00 75.34 54  A 1 
ATOM 396  C CA  . ASP A 0 54  . 40.139   17.944  -46.983  1.00 75.34 54  A 1 
ATOM 397  C C   . ASP A 0 54  . 38.740   18.390  -46.503  1.00 75.34 54  A 1 
ATOM 398  C CB  . ASP A 0 54  . 41.275   18.285  -45.970  1.00 75.34 54  A 1 
ATOM 399  O O   . ASP A 0 54  . 38.402   19.579  -46.587  1.00 75.34 54  A 1 
ATOM 400  C CG  . ASP A 0 54  . 41.947   19.697  -46.008  1.00 75.34 54  A 1 
ATOM 401  O OD1 . ASP A 0 54  . 41.653   20.552  -46.889  1.00 75.34 54  A 1 
ATOM 402  O OD2 . ASP A 0 54  . 42.880   19.931  -45.202  1.00 75.34 54  A 1 
ATOM 403  N N   . PHE A 0 55  . 37.904   17.453  -46.040  1.00 80.70 55  A 1 
ATOM 404  C CA  . PHE A 0 55  . 36.581   17.749  -45.479  1.00 80.70 55  A 1 
ATOM 405  C C   . PHE A 0 55  . 36.232   16.782  -44.340  1.00 80.70 55  A 1 
ATOM 406  C CB  . PHE A 0 55  . 35.500   17.744  -46.583  1.00 80.70 55  A 1 
ATOM 407  O O   . PHE A 0 55  . 35.575   15.772  -44.562  1.00 80.70 55  A 1 
ATOM 408  C CG  . PHE A 0 55  . 34.083   17.992  -46.071  1.00 80.70 55  A 1 
ATOM 409  C CD1 . PHE A 0 55  . 33.186   16.917  -45.902  1.00 80.70 55  A 1 
ATOM 410  C CD2 . PHE A 0 55  . 33.684   19.287  -45.685  1.00 80.70 55  A 1 
ATOM 411  C CE1 . PHE A 0 55  . 31.916   17.127  -45.337  1.00 80.70 55  A 1 
ATOM 412  C CE2 . PHE A 0 55  . 32.408   19.502  -45.126  1.00 80.70 55  A 1 
ATOM 413  C CZ  . PHE A 0 55  . 31.526   18.419  -44.947  1.00 80.70 55  A 1 
ATOM 414  N N   . ASP A 0 56  . 36.609   17.149  -43.114  1.00 86.17 56  A 1 
ATOM 415  C CA  . ASP A 0 56  . 36.110   16.486  -41.910  1.00 86.17 56  A 1 
ATOM 416  C C   . ASP A 0 56  . 34.676   16.952  -41.579  1.00 86.17 56  A 1 
ATOM 417  C CB  . ASP A 0 56  . 37.000   16.770  -40.681  1.00 86.17 56  A 1 
ATOM 418  O O   . ASP A 0 56  . 34.406   18.156  -41.448  1.00 86.17 56  A 1 
ATOM 419  C CG  . ASP A 0 56  . 38.505   16.917  -40.927  1.00 86.17 56  A 1 
ATOM 420  O OD1 . ASP A 0 56  . 39.262   16.018  -40.505  1.00 86.17 56  A 1 
ATOM 421  O OD2 . ASP A 0 56  . 38.904   18.032  -41.351  1.00 86.17 56  A 1 
ATOM 422  N N   . ALA A 0 57  . 33.779   16.006  -41.309  1.00 83.80 57  A 1 
ATOM 423  C CA  . ALA A 0 57  . 32.532   16.234  -40.588  1.00 83.80 57  A 1 
ATOM 424  C C   . ALA A 0 57  . 32.399   15.238  -39.426  1.00 83.80 57  A 1 
ATOM 425  C CB  . ALA A 0 57  . 31.352   16.173  -41.563  1.00 83.80 57  A 1 
ATOM 426  O O   . ALA A 0 57  . 32.705   14.059  -39.554  1.00 83.80 57  A 1 
ATOM 427  N N   . TYR A 0 58  . 31.932   15.717  -38.274  1.00 92.75 58  A 1 
ATOM 428  C CA  . TYR A 0 58  . 31.640   14.893  -37.100  1.00 92.75 58  A 1 
ATOM 429  C C   . TYR A 0 58  . 30.394   15.435  -36.409  1.00 92.75 58  A 1 
ATOM 430  C CB  . TYR A 0 58  . 32.843   14.868  -36.140  1.00 92.75 58  A 1 
ATOM 431  O O   . TYR A 0 58  . 30.277   16.650  -36.192  1.00 92.75 58  A 1 
ATOM 432  C CG  . TYR A 0 58  . 32.537   14.309  -34.756  1.00 92.75 58  A 1 
ATOM 433  C CD1 . TYR A 0 58  . 32.098   15.175  -33.733  1.00 92.75 58  A 1 
ATOM 434  C CD2 . TYR A 0 58  . 32.629   12.926  -34.505  1.00 92.75 58  A 1 
ATOM 435  C CE1 . TYR A 0 58  . 31.743   14.663  -32.471  1.00 92.75 58  A 1 
ATOM 436  C CE2 . TYR A 0 58  . 32.298   12.410  -33.235  1.00 92.75 58  A 1 
ATOM 437  O OH  . TYR A 0 58  . 31.503   12.800  -30.992  1.00 92.75 58  A 1 
ATOM 438  C CZ  . TYR A 0 58  . 31.847   13.277  -32.219  1.00 92.75 58  A 1 
ATOM 439  N N   . GLY A 0 59  . 29.497   14.534  -36.024  1.00 92.88 59  A 1 
ATOM 440  C CA  . GLY A 0 59  . 28.300   14.840  -35.262  1.00 92.88 59  A 1 
ATOM 441  C C   . GLY A 0 59  . 28.137   13.927  -34.055  1.00 92.88 59  A 1 
ATOM 442  O O   . GLY A 0 59  . 28.623   12.798  -34.010  1.00 92.88 59  A 1 
ATOM 443  N N   . ARG A 0 60  . 27.435   14.460  -33.058  1.00 95.74 60  A 1 
ATOM 444  C CA  . ARG A 0 60  . 26.853   13.692  -31.965  1.00 95.74 60  A 1 
ATOM 445  C C   . ARG A 0 60  . 25.588   14.396  -31.511  1.00 95.74 60  A 1 
ATOM 446  C CB  . ARG A 0 60  . 27.865   13.532  -30.827  1.00 95.74 60  A 1 
ATOM 447  O O   . ARG A 0 60  . 25.679   15.579  -31.169  1.00 95.74 60  A 1 
ATOM 448  C CG  . ARG A 0 60  . 27.323   12.679  -29.669  1.00 95.74 60  A 1 
ATOM 449  C CD  . ARG A 0 60  . 28.457   12.450  -28.668  1.00 95.74 60  A 1 
ATOM 450  N NE  . ARG A 0 60  . 28.174   11.354  -27.728  1.00 95.74 60  A 1 
ATOM 451  N NH1 . ARG A 0 60  . 30.320   10.583  -27.487  1.00 95.74 60  A 1 
ATOM 452  N NH2 . ARG A 0 60  . 28.680   9.580   -26.402  1.00 95.74 60  A 1 
ATOM 453  C CZ  . ARG A 0 60  . 29.051   10.526  -27.199  1.00 95.74 60  A 1 
ATOM 454  N N   . ASP A 0 61  . 24.466   13.694  -31.510  1.00 94.46 61  A 1 
ATOM 455  C CA  . ASP A 0 61  . 23.273   14.125  -30.780  1.00 94.46 61  A 1 
ATOM 456  C C   . ASP A 0 61  . 23.151   13.305  -29.488  1.00 94.46 61  A 1 
ATOM 457  C CB  . ASP A 0 61  . 22.011   14.129  -31.669  1.00 94.46 61  A 1 
ATOM 458  O O   . ASP A 0 61  . 23.826   12.287  -29.330  1.00 94.46 61  A 1 
ATOM 459  C CG  . ASP A 0 61  . 21.153   15.380  -31.403  1.00 94.46 61  A 1 
ATOM 460  O OD1 . ASP A 0 61  . 21.144   15.846  -30.235  1.00 94.46 61  A 1 
ATOM 461  O OD2 . ASP A 0 61  . 20.616   15.966  -32.376  1.00 94.46 61  A 1 
ATOM 462  N N   . GLN A 0 62  . 22.415   13.820  -28.503  1.00 95.25 62  A 1 
ATOM 463  C CA  . GLN A 0 62  . 22.264   13.172  -27.193  1.00 95.25 62  A 1 
ATOM 464  C C   . GLN A 0 62  . 20.896   13.492  -26.592  1.00 95.25 62  A 1 
ATOM 465  C CB  . GLN A 0 62  . 23.378   13.589  -26.205  1.00 95.25 62  A 1 
ATOM 466  O O   . GLN A 0 62  . 20.763   14.452  -25.819  1.00 95.25 62  A 1 
ATOM 467  C CG  . GLN A 0 62  . 24.783   13.125  -26.601  1.00 95.25 62  A 1 
ATOM 468  C CD  . GLN A 0 62  . 25.733   13.049  -25.413  1.00 95.25 62  A 1 
ATOM 469  N NE2 . GLN A 0 62  . 26.211   11.873  -25.084  1.00 95.25 62  A 1 
ATOM 470  O OE1 . GLN A 0 62  . 26.081   14.023  -24.755  1.00 95.25 62  A 1 
ATOM 471  N N   . ASP A 0 63  . 19.888   12.687  -26.918  1.00 96.28 63  A 1 
ATOM 472  C CA  . ASP A 0 63  . 18.538   12.870  -26.392  1.00 96.28 63  A 1 
ATOM 473  C C   . ASP A 0 63  . 18.310   12.021  -25.128  1.00 96.28 63  A 1 
ATOM 474  C CB  . ASP A 0 63  . 17.467   12.694  -27.498  1.00 96.28 63  A 1 
ATOM 475  O O   . ASP A 0 63  . 18.735   10.872  -25.006  1.00 96.28 63  A 1 
ATOM 476  C CG  . ASP A 0 63  . 16.560   13.929  -27.695  1.00 96.28 63  A 1 
ATOM 477  O OD1 . ASP A 0 63  . 16.495   14.786  -26.776  1.00 96.28 63  A 1 
ATOM 478  O OD2 . ASP A 0 63  . 15.831   13.992  -28.711  1.00 96.28 63  A 1 
ATOM 479  N N   . LEU A 0 64  . 17.641   12.604  -24.129  1.00 97.06 64  A 1 
ATOM 480  C CA  . LEU A 0 64  . 17.323   11.932  -22.864  1.00 97.06 64  A 1 
ATOM 481  C C   . LEU A 0 64  . 15.934   12.350  -22.390  1.00 97.06 64  A 1 
ATOM 482  C CB  . LEU A 0 64  . 18.412   12.226  -21.810  1.00 97.06 64  A 1 
ATOM 483  O O   . LEU A 0 64  . 15.729   13.471  -21.914  1.00 97.06 64  A 1 
ATOM 484  C CG  . LEU A 0 64  . 18.116   11.657  -20.404  1.00 97.06 64  A 1 
ATOM 485  C CD1 . LEU A 0 64  . 18.053   10.130  -20.367  1.00 97.06 64  A 1 
ATOM 486  C CD2 . LEU A 0 64  . 19.200   12.096  -19.418  1.00 97.06 64  A 1 
ATOM 487  N N   . SER A 0 65  . 14.989   11.413  -22.436  1.00 98.23 65  A 1 
ATOM 488  C CA  . SER A 0 65  . 13.653   11.594  -21.873  1.00 98.23 65  A 1 
ATOM 489  C C   . SER A 0 65  . 13.443   10.702  -20.651  1.00 98.23 65  A 1 
ATOM 490  C CB  . SER A 0 65  . 12.562   11.443  -22.936  1.00 98.23 65  A 1 
ATOM 491  O O   . SER A 0 65  . 13.742   9.506   -20.645  1.00 98.23 65  A 1 
ATOM 492  O OG  . SER A 0 65  . 12.450   10.118  -23.395  1.00 98.23 65  A 1 
ATOM 493  N N   . ILE A 0 66  . 12.926   11.308  -19.581  1.00 98.24 66  A 1 
ATOM 494  C CA  . ILE A 0 66  . 12.552   10.618  -18.348  1.00 98.24 66  A 1 
ATOM 495  C C   . ILE A 0 66  . 11.136   11.051  -17.981  1.00 98.24 66  A 1 
ATOM 496  C CB  . ILE A 0 66  . 13.565   10.864  -17.203  1.00 98.24 66  A 1 
ATOM 497  O O   . ILE A 0 66  . 10.889   12.211  -17.651  1.00 98.24 66  A 1 
ATOM 498  C CG1 . ILE A 0 66  . 15.004   10.502  -17.646  1.00 98.24 66  A 1 
ATOM 499  C CG2 . ILE A 0 66  . 13.130   10.053  -15.963  1.00 98.24 66  A 1 
ATOM 500  C CD1 . ILE A 0 66  . 16.078   10.650  -16.561  1.00 98.24 66  A 1 
ATOM 501  N N   . GLU A 0 67  . 10.209   10.102  -18.020  1.00 98.09 67  A 1 
ATOM 502  C CA  . GLU A 0 67  . 8.858    10.250  -17.491  1.00 98.09 67  A 1 
ATOM 503  C C   . GLU A 0 67  . 8.774    9.465   -16.185  1.00 98.09 67  A 1 
ATOM 504  C CB  . GLU A 0 67  . 7.826    9.728   -18.498  1.00 98.09 67  A 1 
ATOM 505  O O   . GLU A 0 67  . 8.979    8.254   -16.172  1.00 98.09 67  A 1 
ATOM 506  C CG  . GLU A 0 67  . 7.622    10.648  -19.706  1.00 98.09 67  A 1 
ATOM 507  C CD  . GLU A 0 67  . 6.817    9.919   -20.787  1.00 98.09 67  A 1 
ATOM 508  O OE1 . GLU A 0 67  . 7.309    9.779   -21.928  1.00 98.09 67  A 1 
ATOM 509  O OE2 . GLU A 0 67  . 5.721    9.380   -20.505  1.00 98.09 67  A 1 
ATOM 510  N N   . GLU A 0 68  . 8.457    10.132  -15.080  1.00 98.06 68  A 1 
ATOM 511  C CA  . GLU A 0 68  . 8.247    9.484   -13.787  1.00 98.06 68  A 1 
ATOM 512  C C   . GLU A 0 68  . 6.908    9.930   -13.198  1.00 98.06 68  A 1 
ATOM 513  C CB  . GLU A 0 68  . 9.443    9.743   -12.859  1.00 98.06 68  A 1 
ATOM 514  O O   . GLU A 0 68  . 6.551    11.110  -13.222  1.00 98.06 68  A 1 
ATOM 515  C CG  . GLU A 0 68  . 9.335    8.939   -11.556  1.00 98.06 68  A 1 
ATOM 516  C CD  . GLU A 0 68  . 10.643   8.966   -10.753  1.00 98.06 68  A 1 
ATOM 517  O OE1 . GLU A 0 68  . 11.145   7.860   -10.433  1.00 98.06 68  A 1 
ATOM 518  O OE2 . GLU A 0 68  . 11.119   10.076  -10.431  1.00 98.06 68  A 1 
ATOM 519  N N   . SER A 0 69  . 6.141    8.966   -12.698  1.00 97.85 69  A 1 
ATOM 520  C CA  . SER A 0 69  . 4.790    9.178   -12.194  1.00 97.85 69  A 1 
ATOM 521  C C   . SER A 0 69  . 4.529    8.335   -10.949  1.00 97.85 69  A 1 
ATOM 522  C CB  . SER A 0 69  . 3.766    8.895   -13.298  1.00 97.85 69  A 1 
ATOM 523  O O   . SER A 0 69  . 4.948    7.182   -10.851  1.00 97.85 69  A 1 
ATOM 524  O OG  . SER A 0 69  . 3.794    7.541   -13.696  1.00 97.85 69  A 1 
ATOM 525  N N   . TYR A 0 70  . 3.814    8.929   -9.995   1.00 97.99 70  A 1 
ATOM 526  C CA  . TYR A 0 70  . 3.347    8.268   -8.783   1.00 97.99 70  A 1 
ATOM 527  C C   . TYR A 0 70  . 1.863    8.575   -8.585   1.00 97.99 70  A 1 
ATOM 528  C CB  . TYR A 0 70  . 4.189    8.708   -7.579   1.00 97.99 70  A 1 
ATOM 529  O O   . TYR A 0 70  . 1.451    9.738   -8.586   1.00 97.99 70  A 1 
ATOM 530  C CG  . TYR A 0 70  . 3.684    8.156   -6.257   1.00 97.99 70  A 1 
ATOM 531  C CD1 . TYR A 0 70  . 2.901    8.965   -5.410   1.00 97.99 70  A 1 
ATOM 532  C CD2 . TYR A 0 70  . 3.951    6.820   -5.901   1.00 97.99 70  A 1 
ATOM 533  C CE1 . TYR A 0 70  . 2.398    8.442   -4.203   1.00 97.99 70  A 1 
ATOM 534  C CE2 . TYR A 0 70  . 3.445    6.291   -4.696   1.00 97.99 70  A 1 
ATOM 535  O OH  . TYR A 0 70  . 2.167    6.618   -2.673   1.00 97.99 70  A 1 
ATOM 536  C CZ  . TYR A 0 70  . 2.667    7.104   -3.842   1.00 97.99 70  A 1 
ATOM 537  N N   . GLY A 0 71  . 1.069    7.524   -8.419   1.00 97.51 71  A 1 
ATOM 538  C CA  . GLY A 0 71  . -0.351   7.581   -8.117   1.00 97.51 71  A 1 
ATOM 539  C C   . GLY A 0 71  . -0.626   7.023   -6.725   1.00 97.51 71  A 1 
ATOM 540  O O   . GLY A 0 71  . -0.054   6.016   -6.311   1.00 97.51 71  A 1 
ATOM 541  N N   . ARG A 0 72  . -1.546   7.662   -5.999   1.00 97.17 72  A 1 
ATOM 542  C CA  . ARG A 0 72  . -2.160   7.064   -4.814   1.00 97.17 72  A 1 
ATOM 543  C C   . ARG A 0 72  . -3.632   7.428   -4.732   1.00 97.17 72  A 1 
ATOM 544  C CB  . ARG A 0 72  . -1.377   7.427   -3.544   1.00 97.17 72  A 1 
ATOM 545  O O   . ARG A 0 72  . -3.986   8.604   -4.733   1.00 97.17 72  A 1 
ATOM 546  C CG  . ARG A 0 72  . -2.013   6.750   -2.323   1.00 97.17 72  A 1 
ATOM 547  C CD  . ARG A 0 72  . -1.101   6.791   -1.098   1.00 97.17 72  A 1 
ATOM 548  N NE  . ARG A 0 72  . -1.755   6.108   0.033    1.00 97.17 72  A 1 
ATOM 549  N NH1 . ARG A 0 72  . 0.119    5.746   1.312    1.00 97.17 72  A 1 
ATOM 550  N NH2 . ARG A 0 72  . -1.872   5.058   2.035    1.00 97.17 72  A 1 
ATOM 551  C CZ  . ARG A 0 72  . -1.163   5.654   1.121    1.00 97.17 72  A 1 
ATOM 552  N N   . THR A 0 73  . -4.478   6.411   -4.610   1.00 96.72 73  A 1 
ATOM 553  C CA  . THR A 0 73  . -5.933   6.547   -4.475   1.00 96.72 73  A 1 
ATOM 554  C C   . THR A 0 73  . -6.394   5.845   -3.203   1.00 96.72 73  A 1 
ATOM 555  C CB  . THR A 0 73  . -6.650   5.973   -5.708   1.00 96.72 73  A 1 
ATOM 556  O O   . THR A 0 73  . -6.013   4.708   -2.953   1.00 96.72 73  A 1 
ATOM 557  C CG2 . THR A 0 73  . -8.168   6.151   -5.650   1.00 96.72 73  A 1 
ATOM 558  O OG1 . THR A 0 73  . -6.223   6.658   -6.860   1.00 96.72 73  A 1 
ATOM 559  N N   . ASN A 0 74  . -7.240   6.508   -2.412   1.00 96.19 74  A 1 
ATOM 560  C CA  . ASN A 0 74  . -8.021   5.881   -1.345   1.00 96.19 74  A 1 
ATOM 561  C C   . ASN A 0 74  . -9.499   6.157   -1.638   1.00 96.19 74  A 1 
ATOM 562  C CB  . ASN A 0 74  . -7.579   6.421   0.029    1.00 96.19 74  A 1 
ATOM 563  O O   . ASN A 0 74  . -9.917   7.315   -1.672   1.00 96.19 74  A 1 
ATOM 564  C CG  . ASN A 0 74  . -8.321   5.756   1.183    1.00 96.19 74  A 1 
ATOM 565  N ND2 . ASN A 0 74  . -7.686   4.869   1.903    1.00 96.19 74  A 1 
ATOM 566  O OD1 . ASN A 0 74  . -9.478   6.020   1.475    1.00 96.19 74  A 1 
ATOM 567  N N   . ALA A 0 75  . -10.273  5.103   -1.872   1.00 96.51 75  A 1 
ATOM 568  C CA  . ALA A 0 75  . -11.708  5.168   -2.101   1.00 96.51 75  A 1 
ATOM 569  C C   . ALA A 0 75  . -12.438  4.366   -1.021   1.00 96.51 75  A 1 
ATOM 570  C CB  . ALA A 0 75  . -12.016  4.665   -3.516   1.00 96.51 75  A 1 
ATOM 571  O O   . ALA A 0 75  . -12.013  3.272   -0.648   1.00 96.51 75  A 1 
ATOM 572  N N   . LYS A 0 76  . -13.557  4.900   -0.528   1.00 96.76 76  A 1 
ATOM 573  C CA  . LYS A 0 76  . -14.444  4.226   0.427    1.00 96.76 76  A 1 
ATOM 574  C C   . LYS A 0 76  . -15.885  4.430   -0.008   1.00 96.76 76  A 1 
ATOM 575  C CB  . LYS A 0 76  . -14.230  4.743   1.860    1.00 96.76 76  A 1 
ATOM 576  O O   . LYS A 0 76  . -16.261  5.554   -0.335   1.00 96.76 76  A 1 
ATOM 577  C CG  . LYS A 0 76  . -12.788  4.533   2.341    1.00 96.76 76  A 1 
ATOM 578  C CD  . LYS A 0 76  . -12.592  5.022   3.778    1.00 96.76 76  A 1 
ATOM 579  C CE  . LYS A 0 76  . -11.099  4.923   4.102    1.00 96.76 76  A 1 
ATOM 580  N NZ  . LYS A 0 76  . -10.794  5.438   5.456    1.00 96.76 76  A 1 
ATOM 581  N N   . SER A 0 77  . -16.680  3.370   0.016    1.00 95.76 77  A 1 
ATOM 582  C CA  . SER A 0 77  . -18.119  3.430   -0.236   1.00 95.76 77  A 1 
ATOM 583  C C   . SER A 0 77  . -18.867  2.661   0.841    1.00 95.76 77  A 1 
ATOM 584  C CB  . SER A 0 77  . -18.472  2.912   -1.635   1.00 95.76 77  A 1 
ATOM 585  O O   . SER A 0 77  . -18.442  1.579   1.244    1.00 95.76 77  A 1 
ATOM 586  O OG  . SER A 0 77  . -18.106  1.558   -1.797   1.00 95.76 77  A 1 
ATOM 587  N N   . TYR A 0 78  . -19.992  3.224   1.263    1.00 92.93 78  A 1 
ATOM 588  C CA  . TYR A 0 78  . -20.913  2.626   2.217    1.00 92.93 78  A 1 
ATOM 589  C C   . TYR A 0 78  . -22.294  2.586   1.565    1.00 92.93 78  A 1 
ATOM 590  C CB  . TYR A 0 78  . -20.931  3.438   3.521    1.00 92.93 78  A 1 
ATOM 591  O O   . TYR A 0 78  . -22.699  3.571   0.942    1.00 92.93 78  A 1 
ATOM 592  C CG  . TYR A 0 78  . -19.564  3.666   4.142    1.00 92.93 78  A 1 
ATOM 593  C CD1 . TYR A 0 78  . -19.004  2.700   4.999    1.00 92.93 78  A 1 
ATOM 594  C CD2 . TYR A 0 78  . -18.852  4.848   3.855    1.00 92.93 78  A 1 
ATOM 595  C CE1 . TYR A 0 78  . -17.733  2.912   5.571    1.00 92.93 78  A 1 
ATOM 596  C CE2 . TYR A 0 78  . -17.586  5.069   4.426    1.00 92.93 78  A 1 
ATOM 597  O OH  . TYR A 0 78  . -15.812  4.343   5.852    1.00 92.93 78  A 1 
ATOM 598  C CZ  . TYR A 0 78  . -17.026  4.100   5.288    1.00 92.93 78  A 1 
ATOM 599  N N   . ALA A 0 79  . -22.987  1.466   1.705    1.00 88.49 79  A 1 
ATOM 600  C CA  . ALA A 0 79  . -24.376  1.280   1.324    1.00 88.49 79  A 1 
ATOM 601  C C   . ALA A 0 79  . -25.138  0.668   2.507    1.00 88.49 79  A 1 
ATOM 602  C CB  . ALA A 0 79  . -24.443  0.406   0.066    1.00 88.49 79  A 1 
ATOM 603  O O   . ALA A 0 79  . -24.567  -0.093  3.286    1.00 88.49 79  A 1 
ATOM 604  N N   . ALA A 0 80  . -26.407  1.037   2.627    1.00 84.08 80  A 1 
ATOM 605  C CA  . ALA A 0 80  . -27.391  0.463   3.535    1.00 84.08 80  A 1 
ATOM 606  C C   . ALA A 0 80  . -28.741  0.560   2.815    1.00 84.08 80  A 1 
ATOM 607  C CB  . ALA A 0 80  . -27.394  1.246   4.854    1.00 84.08 80  A 1 
ATOM 608  O O   . ALA A 0 80  . -29.009  1.597   2.196    1.00 84.08 80  A 1 
ATOM 609  N N   . GLU A 0 81  . -29.552  -0.495  2.832    1.00 77.94 81  A 1 
ATOM 610  C CA  . GLU A 0 81  . -30.812  -0.508  2.073    1.00 77.94 81  A 1 
ATOM 611  C C   . GLU A 0 81  . -31.959  0.208   2.812    1.00 77.94 81  A 1 
ATOM 612  C CB  . GLU A 0 81  . -31.142  -1.939  1.614    1.00 77.94 81  A 1 
ATOM 613  O O   . GLU A 0 81  . -32.741  0.919   2.175    1.00 77.94 81  A 1 
ATOM 614  C CG  . GLU A 0 81  . -30.105  -2.411  0.576    1.00 77.94 81  A 1 
ATOM 615  C CD  . GLU A 0 81  . -30.453  -3.766  -0.054   1.00 77.94 81  A 1 
ATOM 616  O OE1 . GLU A 0 81  . -30.647  -3.792  -1.295   1.00 77.94 81  A 1 
ATOM 617  O OE2 . GLU A 0 81  . -30.470  -4.772  0.691    1.00 77.94 81  A 1 
ATOM 618  N N   . SER A 0 82  . -31.988  0.143   4.148    1.00 80.31 82  A 1 
ATOM 619  C CA  . SER A 0 82  . -32.853  0.954   5.015    1.00 80.31 82  A 1 
ATOM 620  C C   . SER A 0 82  . -32.269  1.120   6.431    1.00 80.31 82  A 1 
ATOM 621  C CB  . SER A 0 82  . -34.269  0.360   5.077    1.00 80.31 82  A 1 
ATOM 622  O O   . SER A 0 82  . -31.193  0.605   6.746    1.00 80.31 82  A 1 
ATOM 623  O OG  . SER A 0 82  . -34.332  -0.668  6.029    1.00 80.31 82  A 1 
ATOM 624  N N   . TYR A 0 83  . -32.970  1.890   7.265    1.00 80.02 83  A 1 
ATOM 625  C CA  . TYR A 0 83  . -32.773  1.984   8.711    1.00 80.02 83  A 1 
ATOM 626  C C   . TYR A 0 83  . -34.116  2.365   9.333    1.00 80.02 83  A 1 
ATOM 627  C CB  . TYR A 0 83  . -31.714  3.044   9.049    1.00 80.02 83  A 1 
ATOM 628  O O   . TYR A 0 83  . -34.575  3.496   9.140    1.00 80.02 83  A 1 
ATOM 629  C CG  . TYR A 0 83  . -31.635  3.402   10.527   1.00 80.02 83  A 1 
ATOM 630  C CD1 . TYR A 0 83  . -32.247  4.574   11.019   1.00 80.02 83  A 1 
ATOM 631  C CD2 . TYR A 0 83  . -30.972  2.540   11.417   1.00 80.02 83  A 1 
ATOM 632  C CE1 . TYR A 0 83  . -32.143  4.916   12.383   1.00 80.02 83  A 1 
ATOM 633  C CE2 . TYR A 0 83  . -30.846  2.886   12.775   1.00 80.02 83  A 1 
ATOM 634  O OH  . TYR A 0 83  . -31.228  4.432   14.555   1.00 80.02 83  A 1 
ATOM 635  C CZ  . TYR A 0 83  . -31.408  4.083   13.254   1.00 80.02 83  A 1 
ATOM 636  N N   . ASP A 0 84  . -34.717  1.437   10.072   1.00 83.55 84  A 1 
ATOM 637  C CA  . ASP A 0 84  . -36.017  1.620   10.712   1.00 83.55 84  A 1 
ATOM 638  C C   . ASP A 0 84  . -35.861  1.646   12.242   1.00 83.55 84  A 1 
ATOM 639  C CB  . ASP A 0 84  . -37.019  0.552   10.220   1.00 83.55 84  A 1 
ATOM 640  O O   . ASP A 0 84  . -35.303  0.735   12.855   1.00 83.55 84  A 1 
ATOM 641  C CG  . ASP A 0 84  . -37.703  0.867   8.872    1.00 83.55 84  A 1 
ATOM 642  O OD1 . ASP A 0 84  . -37.515  1.984   8.330    1.00 83.55 84  A 1 
ATOM 643  O OD2 . ASP A 0 84  . -38.504  0.018   8.418    1.00 83.55 84  A 1 
ATOM 644  N N   . GLU A 0 85  . -36.371  2.713   12.863   1.00 85.57 85  A 1 
ATOM 645  C CA  . GLU A 0 85  . -36.592  2.819   14.311   1.00 85.57 85  A 1 
ATOM 646  C C   . GLU A 0 85  . -38.064  2.516   14.604   1.00 85.57 85  A 1 
ATOM 647  C CB  . GLU A 0 85  . -36.216  4.228   14.832   1.00 85.57 85  A 1 
ATOM 648  O O   . GLU A 0 85  . -38.953  3.155   14.032   1.00 85.57 85  A 1 
ATOM 649  C CG  . GLU A 0 85  . -34.719  4.340   15.159   1.00 85.57 85  A 1 
ATOM 650  C CD  . GLU A 0 85  . -34.222  5.724   15.633   1.00 85.57 85  A 1 
ATOM 651  O OE1 . GLU A 0 85  . -32.979  5.854   15.822   1.00 85.57 85  A 1 
ATOM 652  O OE2 . GLU A 0 85  . -35.026  6.652   15.854   1.00 85.57 85  A 1 
ATOM 653  N N   . TRP A 0 86  . -38.329  1.574   15.512   1.00 86.33 86  A 1 
ATOM 654  C CA  . TRP A 0 86  . -39.684  1.208   15.924   1.00 86.33 86  A 1 
ATOM 655  C C   . TRP A 0 86  . -39.857  1.253   17.446   1.00 86.33 86  A 1 
ATOM 656  C CB  . TRP A 0 86  . -40.090  -0.133  15.295   1.00 86.33 86  A 1 
ATOM 657  O O   . TRP A 0 86  . -38.933  0.989   18.211   1.00 86.33 86  A 1 
ATOM 658  C CG  . TRP A 0 86  . -39.228  -1.320  15.605   1.00 86.33 86  A 1 
ATOM 659  C CD1 . TRP A 0 86  . -38.217  -1.784  14.833   1.00 86.33 86  A 1 
ATOM 660  C CD2 . TRP A 0 86  . -39.286  -2.212  16.761   1.00 86.33 86  A 1 
ATOM 661  C CE2 . TRP A 0 86  . -38.272  -3.208  16.617   1.00 86.33 86  A 1 
ATOM 662  C CE3 . TRP A 0 86  . -40.087  -2.274  17.922   1.00 86.33 86  A 1 
ATOM 663  N NE1 . TRP A 0 86  . -37.657  -2.902  15.421   1.00 86.33 86  A 1 
ATOM 664  C CH2 . TRP A 0 86  . -38.851  -4.219  18.739   1.00 86.33 86  A 1 
ATOM 665  C CZ2 . TRP A 0 86  . -38.052  -4.202  17.583   1.00 86.33 86  A 1 
ATOM 666  C CZ3 . TRP A 0 86  . -39.873  -3.266  18.896   1.00 86.33 86  A 1 
ATOM 667  N N   . ASP A 0 87  . -41.067  1.615   17.867   1.00 83.83 87  A 1 
ATOM 668  C CA  . ASP A 0 87  . -41.520  1.745   19.254   1.00 83.83 87  A 1 
ATOM 669  C C   . ASP A 0 87  . -42.960  1.218   19.309   1.00 83.83 87  A 1 
ATOM 670  C CB  . ASP A 0 87  . -41.429  3.226   19.677   1.00 83.83 87  A 1 
ATOM 671  O O   . ASP A 0 87  . -43.822  1.653   18.536   1.00 83.83 87  A 1 
ATOM 672  C CG  . ASP A 0 87  . -41.901  3.569   21.103   1.00 83.83 87  A 1 
ATOM 673  O OD1 . ASP A 0 87  . -42.584  2.745   21.755   1.00 83.83 87  A 1 
ATOM 674  O OD2 . ASP A 0 87  . -41.605  4.718   21.507   1.00 83.83 87  A 1 
ATOM 675  N N   . ASN A 0 88  . -43.197  0.248   20.185   1.00 81.84 88  A 1 
ATOM 676  C CA  . ASN A 0 88  . -44.508  -0.253  20.552   1.00 81.84 88  A 1 
ATOM 677  C C   . ASN A 0 88  . -44.582  -0.338  22.079   1.00 81.84 88  A 1 
ATOM 678  C CB  . ASN A 0 88  . -44.763  -1.604  19.865   1.00 81.84 88  A 1 
ATOM 679  O O   . ASN A 0 88  . -44.183  -1.336  22.680   1.00 81.84 88  A 1 
ATOM 680  C CG  . ASN A 0 88  . -46.157  -2.123  20.177   1.00 81.84 88  A 1 
ATOM 681  N ND2 . ASN A 0 88  . -46.338  -2.792  21.293   1.00 81.84 88  A 1 
ATOM 682  O OD1 . ASN A 0 88  . -47.092  -1.914  19.420   1.00 81.84 88  A 1 
ATOM 683  N N   . THR A 0 89  . -45.131  0.707   22.685   1.00 79.74 89  A 1 
ATOM 684  C CA  . THR A 0 89  . -45.613  0.684   24.068   1.00 79.74 89  A 1 
ATOM 685  C C   . THR A 0 89  . -47.072  0.228   24.071   1.00 79.74 89  A 1 
ATOM 686  C CB  . THR A 0 89  . -45.494  2.090   24.680   1.00 79.74 89  A 1 
ATOM 687  O O   . THR A 0 89  . -47.914  0.931   23.499   1.00 79.74 89  A 1 
ATOM 688  C CG2 . THR A 0 89  . -45.838  2.108   26.168   1.00 79.74 89  A 1 
ATOM 689  O OG1 . THR A 0 89  . -44.184  2.612   24.557   1.00 79.74 89  A 1 
ATOM 690  N N   . ASP A 0 90  . -47.385  -0.907  24.702   1.00 75.55 90  A 1 
ATOM 691  C CA  . ASP A 0 90  . -48.756  -1.177  25.153   1.00 75.55 90  A 1 
ATOM 692  C C   . ASP A 0 90  . -48.939  -0.642  26.587   1.00 75.55 90  A 1 
ATOM 693  C CB  . ASP A 0 90  . -49.184  -2.647  24.945   1.00 75.55 90  A 1 
ATOM 694  O O   . ASP A 0 90  . -47.996  -0.541  27.369   1.00 75.55 90  A 1 
ATOM 695  C CG  . ASP A 0 90  . -50.661  -2.749  24.508   1.00 75.55 90  A 1 
ATOM 696  O OD1 . ASP A 0 90  . -51.479  -1.908  24.967   1.00 75.55 90  A 1 
ATOM 697  O OD2 . ASP A 0 90  . -50.971  -3.582  23.619   1.00 75.55 90  A 1 
ATOM 698  N N   . ASP A 0 91  . -50.147  -0.173  26.892   1.00 75.59 91  A 1 
ATOM 699  C CA  . ASP A 0 91  . -50.466  0.577   28.124   1.00 75.59 91  A 1 
ATOM 700  C C   . ASP A 0 91  . -51.824  0.091   28.683   1.00 75.59 91  A 1 
ATOM 701  C CB  . ASP A 0 91  . -50.374  2.100   27.835   1.00 75.59 91  A 1 
ATOM 702  O O   . ASP A 0 91  . -52.634  0.864   29.225   1.00 75.59 91  A 1 
ATOM 703  C CG  . ASP A 0 91  . -49.971  2.976   29.038   1.00 75.59 91  A 1 
ATOM 704  O OD1 . ASP A 0 91  . -48.768  3.240   29.229   1.00 75.59 91  A 1 
ATOM 705  O OD2 . ASP A 0 91  . -50.868  3.470   29.779   1.00 75.59 91  A 1 
ATOM 706  N N   . ASP A 0 92  . -52.104  -1.202  28.477   1.00 79.97 92  A 1 
ATOM 707  C CA  . ASP A 0 92  . -53.370  -1.890  28.740   1.00 79.97 92  A 1 
ATOM 708  C C   . ASP A 0 92  . -53.756  -1.858  30.229   1.00 79.97 92  A 1 
ATOM 709  C CB  . ASP A 0 92  . -53.335  -3.316  28.145   1.00 79.97 92  A 1 
ATOM 710  O O   . ASP A 0 92  . -52.924  -1.824  31.138   1.00 79.97 92  A 1 
ATOM 711  C CG  . ASP A 0 92  . -54.531  -4.191  28.569   1.00 79.97 92  A 1 
ATOM 712  O OD1 . ASP A 0 92  . -54.651  -4.522  29.772   1.00 79.97 92  A 1 
ATOM 713  O OD2 . ASP A 0 92  . -55.464  -4.389  27.754   1.00 79.97 92  A 1 
ATOM 714  N N   . LYS A 0 93  . -55.072  -1.795  30.493   1.00 77.90 93  A 1 
ATOM 715  C CA  . LYS A 0 93  . -55.641  -1.782  31.851   1.00 77.90 93  A 1 
ATOM 716  C C   . LYS A 0 93  . -56.901  -2.634  31.923   1.00 77.90 93  A 1 
ATOM 717  C CB  . LYS A 0 93  . -55.840  -0.337  32.362   1.00 77.90 93  A 1 
ATOM 718  O O   . LYS A 0 93  . -58.017  -2.153  31.691   1.00 77.90 93  A 1 
ATOM 719  C CG  . LYS A 0 93  . -54.469  0.351   32.413   1.00 77.90 93  A 1 
ATOM 720  C CD  . LYS A 0 93  . -54.347  1.730   33.057   1.00 77.90 93  A 1 
ATOM 721  C CE  . LYS A 0 93  . -52.850  2.109   33.065   1.00 77.90 93  A 1 
ATOM 722  N NZ  . LYS A 0 93  . -52.227  2.162   31.716   1.00 77.90 93  A 1 
ATOM 723  N N   . TRP A 0 94  . -56.730  -3.898  32.295   1.00 79.29 94  A 1 
ATOM 724  C CA  . TRP A 0 94  . -57.809  -4.870  32.428   1.00 79.29 94  A 1 
ATOM 725  C C   . TRP A 0 94  . -58.441  -4.911  33.832   1.00 79.29 94  A 1 
ATOM 726  C CB  . TRP A 0 94  . -57.327  -6.236  31.926   1.00 79.29 94  A 1 
ATOM 727  O O   . TRP A 0 94  . -57.833  -4.630  34.866   1.00 79.29 94  A 1 
ATOM 728  C CG  . TRP A 0 94  . -56.122  -6.818  32.600   1.00 79.29 94  A 1 
ATOM 729  C CD1 . TRP A 0 94  . -54.858  -6.763  32.118   1.00 79.29 94  A 1 
ATOM 730  C CD2 . TRP A 0 94  . -56.032  -7.589  33.837   1.00 79.29 94  A 1 
ATOM 731  C CE2 . TRP A 0 94  . -54.672  -7.985  34.025   1.00 79.29 94  A 1 
ATOM 732  C CE3 . TRP A 0 94  . -56.967  -8.011  34.810   1.00 79.29 94  A 1 
ATOM 733  N NE1 . TRP A 0 94  . -53.997  -7.429  32.963   1.00 79.29 94  A 1 
ATOM 734  C CH2 . TRP A 0 94  . -55.219  -9.170  36.065   1.00 79.29 94  A 1 
ATOM 735  C CZ2 . TRP A 0 94  . -54.265  -8.768  35.114   1.00 79.29 94  A 1 
ATOM 736  C CZ3 . TRP A 0 94  . -56.566  -8.791  35.912   1.00 79.29 94  A 1 
ATOM 737  N N   . GLY A 0 95  . -59.724  -5.286  33.883   1.00 74.41 95  A 1 
ATOM 738  C CA  . GLY A 0 95  . -60.488  -5.368  35.128   1.00 74.41 95  A 1 
ATOM 739  C C   . GLY A 0 95  . -61.641  -6.363  35.052   1.00 74.41 95  A 1 
ATOM 740  O O   . GLY A 0 95  . -62.609  -6.156  34.320   1.00 74.41 95  A 1 
ATOM 741  N N   . ALA A 0 96  . -61.562  -7.430  35.845   1.00 72.66 96  A 1 
ATOM 742  C CA  . ALA A 0 96  . -62.551  -8.499  35.918   1.00 72.66 96  A 1 
ATOM 743  C C   . ALA A 0 96  . -63.248  -8.506  37.288   1.00 72.66 96  A 1 
ATOM 744  C CB  . ALA A 0 96  . -61.865  -9.832  35.600   1.00 72.66 96  A 1 
ATOM 745  O O   . ALA A 0 96  . -62.609  -8.517  38.338   1.00 72.66 96  A 1 
ATOM 746  N N   . GLN A 0 97  . -64.582  -8.520  37.286   1.00 75.80 97  A 1 
ATOM 747  C CA  . GLN A 0 97  . -65.390  -8.378  38.498   1.00 75.80 97  A 1 
ATOM 748  C C   . GLN A 0 97  . -66.570  -9.356  38.464   1.00 75.80 97  A 1 
ATOM 749  C CB  . GLN A 0 97  . -65.826  -6.910  38.591   1.00 75.80 97  A 1 
ATOM 750  O O   . GLN A 0 97  . -67.485  -9.212  37.650   1.00 75.80 97  A 1 
ATOM 751  C CG  . GLN A 0 97  . -66.610  -6.571  39.865   1.00 75.80 97  A 1 
ATOM 752  C CD  . GLN A 0 97  . -67.131  -5.139  39.807   1.00 75.80 97  A 1 
ATOM 753  N NE2 . GLN A 0 97  . -67.977  -4.814  38.852   1.00 75.80 97  A 1 
ATOM 754  O OE1 . GLN A 0 97  . -66.809  -4.276  40.602   1.00 75.80 97  A 1 
ATOM 755  N N   . ALA A 0 98  . -66.545  -10.347 39.355   1.00 70.60 98  A 1 
ATOM 756  C CA  . ALA A 0 98  . -67.528  -11.419 39.454   1.00 70.60 98  A 1 
ATOM 757  C C   . ALA A 0 98  . -68.157  -11.474 40.854   1.00 70.60 98  A 1 
ATOM 758  C CB  . ALA A 0 98  . -66.856  -12.744 39.072   1.00 70.60 98  A 1 
ATOM 759  O O   . ALA A 0 98  . -67.477  -11.310 41.868   1.00 70.60 98  A 1 
ATOM 760  N N   . TRP A 0 99  . -69.458  -11.753 40.896   1.00 71.82 99  A 1 
ATOM 761  C CA  . TRP A 0 99  . -70.268  -11.822 42.114   1.00 71.82 99  A 1 
ATOM 762  C C   . TRP A 0 99  . -71.025  -13.151 42.145   1.00 71.82 99  A 1 
ATOM 763  C CB  . TRP A 0 99  . -71.278  -10.661 42.145   1.00 71.82 99  A 1 
ATOM 764  O O   . TRP A 0 99  . -71.530  -13.577 41.102   1.00 71.82 99  A 1 
ATOM 765  C CG  . TRP A 0 99  . -70.844  -9.323  41.616   1.00 71.82 99  A 1 
ATOM 766  C CD1 . TRP A 0 99  . -71.156  -8.827  40.396   1.00 71.82 99  A 1 
ATOM 767  C CD2 . TRP A 0 99  . -70.067  -8.280  42.279   1.00 71.82 99  A 1 
ATOM 768  C CE2 . TRP A 0 99  . -70.033  -7.135  41.429   1.00 71.82 99  A 1 
ATOM 769  C CE3 . TRP A 0 99  . -69.410  -8.174  43.522   1.00 71.82 99  A 1 
ATOM 770  N NE1 . TRP A 0 99  . -70.670  -7.539  40.278   1.00 71.82 99  A 1 
ATOM 771  C CH2 . TRP A 0 99  . -68.762  -5.866  43.050   1.00 71.82 99  A 1 
ATOM 772  C CZ2 . TRP A 0 99  . -69.432  -5.930  41.818   1.00 71.82 99  A 1 
ATOM 773  C CZ3 . TRP A 0 99  . -68.746  -6.989  43.896   1.00 71.82 99  A 1 
ATOM 774  N N   . GLY A 0 100 . -71.163  -13.767 43.319   1.00 69.12 100 A 1 
ATOM 775  C CA  . GLY A 0 100 . -71.916  -15.008 43.493   1.00 69.12 100 A 1 
ATOM 776  C C   . GLY A 0 100 . -72.774  -15.036 44.755   1.00 69.12 100 A 1 
ATOM 777  O O   . GLY A 0 100 . -72.494  -14.354 45.741   1.00 69.12 100 A 1 
ATOM 778  N N   . GLN A 0 101 . -73.843  -15.828 44.675   1.00 60.94 101 A 1 
ATOM 779  C CA  . GLN A 0 101 . -74.706  -16.214 45.788   1.00 60.94 101 A 1 
ATOM 780  C C   . GLN A 0 101 . -75.229  -17.629 45.507   1.00 60.94 101 A 1 
ATOM 781  C CB  . GLN A 0 101 . -75.858  -15.205 45.950   1.00 60.94 101 A 1 
ATOM 782  O O   . GLN A 0 101 . -76.155  -17.827 44.713   1.00 60.94 101 A 1 
ATOM 783  C CG  . GLN A 0 101 . -76.754  -15.571 47.147   1.00 60.94 101 A 1 
ATOM 784  C CD  . GLN A 0 101 . -77.996  -14.698 47.287   1.00 60.94 101 A 1 
ATOM 785  N NE2 . GLN A 0 101 . -78.742  -14.841 48.360   1.00 60.94 101 A 1 
ATOM 786  O OE1 . GLN A 0 101 . -78.377  -13.891 46.451   1.00 60.94 101 A 1 
ATOM 787  N N   . ASP A 0 102 . -74.609  -18.601 46.151   1.00 55.91 102 A 1 
ATOM 788  C CA  . ASP A 0 102 . -75.048  -19.984 46.307   1.00 55.91 102 A 1 
ATOM 789  C C   . ASP A 0 102 . -76.169  -20.047 47.358   1.00 55.91 102 A 1 
ATOM 790  C CB  . ASP A 0 102 . -73.863  -20.923 46.654   1.00 55.91 102 A 1 
ATOM 791  O O   . ASP A 0 102 . -76.395  -19.103 48.122   1.00 55.91 102 A 1 
ATOM 792  C CG  . ASP A 0 102 . -72.513  -20.205 46.825   1.00 55.91 102 A 1 
ATOM 793  O OD1 . ASP A 0 102 . -72.474  -19.227 47.596   1.00 55.91 102 A 1 
ATOM 794  O OD2 . ASP A 0 102 . -71.588  -20.480 46.026   1.00 55.91 102 A 1 
ATOM 795  N N   . ARG A 0 103 . -76.968  -21.120 47.317   1.00 46.51 103 A 1 
ATOM 796  C CA  . ARG A 0 103 . -78.159  -21.286 48.167   1.00 46.51 103 A 1 
ATOM 797  C C   . ARG A 0 103 . -78.510  -22.757 48.374   1.00 46.51 103 A 1 
ATOM 798  C CB  . ARG A 0 103 . -79.365  -20.506 47.603   1.00 46.51 103 A 1 
ATOM 799  O O   . ARG A 0 103 . -79.554  -23.218 47.892   1.00 46.51 103 A 1 
ATOM 800  C CG  . ARG A 0 103 . -79.227  -18.977 47.709   1.00 46.51 103 A 1 
ATOM 801  C CD  . ARG A 0 103 . -80.553  -18.242 47.532   1.00 46.51 103 A 1 
ATOM 802  N NE  . ARG A 0 103 . -81.483  -18.605 48.618   1.00 46.51 103 A 1 
ATOM 803  N NH1 . ARG A 0 103 . -83.286  -19.200 47.341   1.00 46.51 103 A 1 
ATOM 804  N NH2 . ARG A 0 103 . -83.263  -19.675 49.525   1.00 46.51 103 A 1 
ATOM 805  C CZ  . ARG A 0 103 . -82.673  -19.151 48.492   1.00 46.51 103 A 1 
ATOM 806  N N   . ASP A 0 104 . -77.665  -23.489 49.087   1.00 49.47 104 A 1 
ATOM 807  C CA  . ASP A 0 104 . -77.903  -24.907 49.336   1.00 49.47 104 A 1 
ATOM 808  C C   . ASP A 0 104 . -79.069  -25.137 50.317   1.00 49.47 104 A 1 
ATOM 809  C CB  . ASP A 0 104 . -76.590  -25.644 49.665   1.00 49.47 104 A 1 
ATOM 810  O O   . ASP A 0 104 . -79.219  -24.511 51.370   1.00 49.47 104 A 1 
ATOM 811  C CG  . ASP A 0 104 . -75.931  -26.228 48.399   1.00 49.47 104 A 1 
ATOM 812  O OD1 . ASP A 0 104 . -76.244  -25.738 47.285   1.00 49.47 104 A 1 
ATOM 813  O OD2 . ASP A 0 104 . -75.271  -27.283 48.523   1.00 49.47 104 A 1 
ATOM 814  N N   . VAL A 0 105 . -79.989  -26.017 49.902   1.00 40.33 105 A 1 
ATOM 815  C CA  . VAL A 0 105 . -81.290  -26.237 50.559   1.00 40.33 105 A 1 
ATOM 816  C C   . VAL A 0 105 . -81.249  -27.531 51.366   1.00 40.33 105 A 1 
ATOM 817  C CB  . VAL A 0 105 . -82.466  -26.210 49.557   1.00 40.33 105 A 1 
ATOM 818  O O   . VAL A 0 105 . -81.787  -28.565 50.956   1.00 40.33 105 A 1 
ATOM 819  C CG1 . VAL A 0 105 . -83.813  -26.209 50.301   1.00 40.33 105 A 1 
ATOM 820  C CG2 . VAL A 0 105 . -82.450  -24.972 48.650   1.00 40.33 105 A 1 
ATOM 821  N N   . TYR A 0 106 . -80.603  -27.489 52.528   1.00 35.54 106 A 1 
ATOM 822  C CA  . TYR A 0 106 . -80.442  -28.680 53.356   1.00 35.54 106 A 1 
ATOM 823  C C   . TYR A 0 106 . -81.765  -29.093 54.038   1.00 35.54 106 A 1 
ATOM 824  C CB  . TYR A 0 106 . -79.279  -28.485 54.340   1.00 35.54 106 A 1 
ATOM 825  O O   . TYR A 0 106 . -82.352  -28.354 54.827   1.00 35.54 106 A 1 
ATOM 826  C CG  . TYR A 0 106 . -78.579  -29.785 54.693   1.00 35.54 106 A 1 
ATOM 827  C CD1 . TYR A 0 106 . -78.869  -30.455 55.897   1.00 35.54 106 A 1 
ATOM 828  C CD2 . TYR A 0 106 . -77.618  -30.313 53.809   1.00 35.54 106 A 1 
ATOM 829  C CE1 . TYR A 0 106 . -78.195  -31.651 56.217   1.00 35.54 106 A 1 
ATOM 830  C CE2 . TYR A 0 106 . -76.937  -31.503 54.127   1.00 35.54 106 A 1 
ATOM 831  O OH  . TYR A 0 106 . -76.553  -33.310 55.658   1.00 35.54 106 A 1 
ATOM 832  C CZ  . TYR A 0 106 . -77.221  -32.171 55.337   1.00 35.54 106 A 1 
ATOM 833  N N   . GLY A 0 107 . -82.239  -30.316 53.763   1.00 39.60 107 A 1 
ATOM 834  C CA  . GLY A 0 107 . -83.224  -31.001 54.618   1.00 39.60 107 A 1 
ATOM 835  C C   . GLY A 0 107 . -84.718  -30.936 54.252   1.00 39.60 107 A 1 
ATOM 836  O O   . GLY A 0 107 . -85.544  -31.231 55.115   1.00 39.60 107 A 1 
ATOM 837  N N   . ALA A 0 108 . -85.111  -30.622 53.010   1.00 33.83 108 A 1 
ATOM 838  C CA  . ALA A 0 108 . -86.519  -30.689 52.572   1.00 33.83 108 A 1 
ATOM 839  C C   . ALA A 0 108 . -86.815  -31.939 51.712   1.00 33.83 108 A 1 
ATOM 840  C CB  . ALA A 0 108 . -86.881  -29.375 51.868   1.00 33.83 108 A 1 
ATOM 841  O O   . ALA A 0 108 . -86.651  -31.926 50.492   1.00 33.83 108 A 1 
ATOM 842  N N   . SER A 0 109 . -87.258  -33.039 52.332   1.00 36.10 109 A 1 
ATOM 843  C CA  . SER A 0 109 . -87.510  -34.300 51.623   1.00 36.10 109 A 1 
ATOM 844  C C   . SER A 0 109 . -88.881  -34.369 50.928   1.00 36.10 109 A 1 
ATOM 845  C CB  . SER A 0 109 . -87.267  -35.510 52.538   1.00 36.10 109 A 1 
ATOM 846  O O   . SER A 0 109 . -89.935  -34.223 51.541   1.00 36.10 109 A 1 
ATOM 847  O OG  . SER A 0 109 . -88.025  -35.433 53.728   1.00 36.10 109 A 1 
ATOM 848  N N   . SER A 0 110 . -88.841  -34.744 49.644   1.00 36.47 110 A 1 
ATOM 849  C CA  . SER A 0 110 . -89.954  -35.165 48.773   1.00 36.47 110 A 1 
ATOM 850  C C   . SER A 0 110 . -90.976  -34.115 48.277   1.00 36.47 110 A 1 
ATOM 851  C CB  . SER A 0 110 . -90.643  -36.428 49.318   1.00 36.47 110 A 1 
ATOM 852  O O   . SER A 0 110 . -91.564  -33.349 49.027   1.00 36.47 110 A 1 
ATOM 853  O OG  . SER A 0 110 . -91.462  -36.164 50.435   1.00 36.47 110 A 1 
ATOM 854  N N   . TYR A 0 111 . -91.250  -34.220 46.968   1.00 31.59 111 A 1 
ATOM 855  C CA  . TYR A 0 111 . -92.399  -33.697 46.210   1.00 31.59 111 A 1 
ATOM 856  C C   . TYR A 0 111 . -92.537  -32.169 45.992   1.00 31.59 111 A 1 
ATOM 857  C CB  . TYR A 0 111 . -93.700  -34.358 46.707   1.00 31.59 111 A 1 
ATOM 858  O O   . TYR A 0 111 . -92.901  -31.405 46.878   1.00 31.59 111 A 1 
ATOM 859  C CG  . TYR A 0 111 . -94.566  -34.880 45.578   1.00 31.59 111 A 1 
ATOM 860  C CD1 . TYR A 0 111 . -95.655  -34.125 45.101   1.00 31.59 111 A 1 
ATOM 861  C CD2 . TYR A 0 111 . -94.257  -36.122 44.989   1.00 31.59 111 A 1 
ATOM 862  C CE1 . TYR A 0 111 . -96.435  -34.617 44.036   1.00 31.59 111 A 1 
ATOM 863  C CE2 . TYR A 0 111 . -95.031  -36.614 43.921   1.00 31.59 111 A 1 
ATOM 864  O OH  . TYR A 0 111 . -96.879  -36.326 42.416   1.00 31.59 111 A 1 
ATOM 865  C CZ  . TYR A 0 111 . -96.125  -35.860 43.445   1.00 31.59 111 A 1 
ATOM 866  N N   . GLY A 0 112 . -92.379  -31.739 44.731   1.00 41.52 112 A 1 
ATOM 867  C CA  . GLY A 0 112 . -92.923  -30.467 44.218   1.00 41.52 112 A 1 
ATOM 868  C C   . GLY A 0 112 . -91.930  -29.336 43.917   1.00 41.52 112 A 1 
ATOM 869  O O   . GLY A 0 112 . -92.317  -28.354 43.286   1.00 41.52 112 A 1 
ATOM 870  N N   . LYS A 0 113 . -90.656  -29.458 44.305   1.00 34.88 113 A 1 
ATOM 871  C CA  . LYS A 0 113 . -89.584  -28.521 43.925   1.00 34.88 113 A 1 
ATOM 872  C C   . LYS A 0 113 . -88.554  -29.228 43.049   1.00 34.88 113 A 1 
ATOM 873  C CB  . LYS A 0 113 . -88.931  -27.922 45.186   1.00 34.88 113 A 1 
ATOM 874  O O   . LYS A 0 113 . -87.837  -30.100 43.527   1.00 34.88 113 A 1 
ATOM 875  C CG  . LYS A 0 113 . -89.739  -26.781 45.827   1.00 34.88 113 A 1 
ATOM 876  C CD  . LYS A 0 113 . -89.611  -25.470 45.036   1.00 34.88 113 A 1 
ATOM 877  C CE  . LYS A 0 113 . -90.296  -24.324 45.788   1.00 34.88 113 A 1 
ATOM 878  N NZ  . LYS A 0 113 . -90.039  -23.024 45.118   1.00 34.88 113 A 1 
ATOM 879  N N   . GLN A 0 114 . -88.471  -28.837 41.780   1.00 28.86 114 A 1 
ATOM 880  C CA  . GLN A 0 114 . -87.334  -29.186 40.931   1.00 28.86 114 A 1 
ATOM 881  C C   . GLN A 0 114 . -86.118  -28.373 41.388   1.00 28.86 114 A 1 
ATOM 882  C CB  . GLN A 0 114 . -87.684  -28.927 39.454   1.00 28.86 114 A 1 
ATOM 883  O O   . GLN A 0 114 . -86.136  -27.142 41.334   1.00 28.86 114 A 1 
ATOM 884  C CG  . GLN A 0 114 . -88.641  -30.006 38.915   1.00 28.86 114 A 1 
ATOM 885  C CD  . GLN A 0 114 . -89.534  -29.487 37.795   1.00 28.86 114 A 1 
ATOM 886  N NE2 . GLN A 0 114 . -89.315  -29.875 36.559   1.00 28.86 114 A 1 
ATOM 887  O OE1 . GLN A 0 114 . -90.462  -28.731 38.026   1.00 28.86 114 A 1 
ATOM 888  N N   . ALA A 0 115 . -85.080  -29.065 41.856   1.00 37.24 115 A 1 
ATOM 889  C CA  . ALA A 0 115 . -83.728  -28.521 41.837   1.00 37.24 115 A 1 
ATOM 890  C C   . ALA A 0 115 . -83.271  -28.415 40.369   1.00 37.24 115 A 1 
ATOM 891  C CB  . ALA A 0 115 . -82.814  -29.412 42.685   1.00 37.24 115 A 1 
ATOM 892  O O   . ALA A 0 115 . -83.659  -29.247 39.550   1.00 37.24 115 A 1 
ATOM 893  N N   . SER A 0 116 . -82.466  -27.398 40.055   1.00 40.85 116 A 1 
ATOM 894  C CA  . SER A 0 116 . -82.171  -26.927 38.691   1.00 40.85 116 A 1 
ATOM 895  C C   . SER A 0 116 . -83.382  -26.373 37.916   1.00 40.85 116 A 1 
ATOM 896  C CB  . SER A 0 116 . -81.413  -27.978 37.875   1.00 40.85 116 A 1 
ATOM 897  O O   . SER A 0 116 . -84.139  -27.099 37.276   1.00 40.85 116 A 1 
ATOM 898  O OG  . SER A 0 116 . -80.889  -27.336 36.732   1.00 40.85 116 A 1 
ATOM 899  N N   . SER A 0 117 . -83.542  -25.045 37.984   1.00 37.20 117 A 1 
ATOM 900  C CA  . SER A 0 117 . -84.126  -24.174 36.940   1.00 37.20 117 A 1 
ATOM 901  C C   . SER A 0 117 . -83.950  -22.690 37.341   1.00 37.20 117 A 1 
ATOM 902  C CB  . SER A 0 117 . -85.601  -24.508 36.641   1.00 37.20 117 A 1 
ATOM 903  O O   . SER A 0 117 . -84.900  -21.904 37.295   1.00 37.20 117 A 1 
ATOM 904  O OG  . SER A 0 117 . -86.101  -23.665 35.620   1.00 37.20 117 A 1 
ATOM 905  N N   . GLY A 0 118 . -82.758  -22.321 37.830   1.00 36.10 118 A 1 
ATOM 906  C CA  . GLY A 0 118 . -82.441  -20.959 38.293   1.00 36.10 118 A 1 
ATOM 907  C C   . GLY A 0 118 . -81.922  -20.036 37.185   1.00 36.10 118 A 1 
ATOM 908  O O   . GLY A 0 118 . -82.289  -18.861 37.145   1.00 36.10 118 A 1 
ATOM 909  N N   . ASP A 0 119 . -81.136  -20.586 36.256   1.00 35.79 119 A 1 
ATOM 910  C CA  . ASP A 0 119 . -80.514  -19.868 35.137   1.00 35.79 119 A 1 
ATOM 911  C C   . ASP A 0 119 . -81.523  -19.539 34.030   1.00 35.79 119 A 1 
ATOM 912  C CB  . ASP A 0 119 . -79.319  -20.675 34.609   1.00 35.79 119 A 1 
ATOM 913  O O   . ASP A 0 119 . -81.542  -20.148 32.961   1.00 35.79 119 A 1 
ATOM 914  C CG  . ASP A 0 119 . -78.249  -20.813 35.684   1.00 35.79 119 A 1 
ATOM 915  O OD1 . ASP A 0 119 . -77.858  -19.754 36.221   1.00 35.79 119 A 1 
ATOM 916  O OD2 . ASP A 0 119 . -77.922  -21.974 36.008   1.00 35.79 119 A 1 
ATOM 917  N N   . TYR A 0 120 . -82.408  -18.575 34.300   1.00 32.69 120 A 1 
ATOM 918  C CA  . TYR A 0 120 . -83.501  -18.221 33.395   1.00 32.69 120 A 1 
ATOM 919  C C   . TYR A 0 120 . -83.312  -16.851 32.716   1.00 32.69 120 A 1 
ATOM 920  C CB  . TYR A 0 120 . -84.858  -18.421 34.094   1.00 32.69 120 A 1 
ATOM 921  O O   . TYR A 0 120 . -83.719  -15.804 33.226   1.00 32.69 120 A 1 
ATOM 922  C CG  . TYR A 0 120 . -85.891  -18.997 33.144   1.00 32.69 120 A 1 
ATOM 923  C CD1 . TYR A 0 120 . -86.592  -18.151 32.264   1.00 32.69 120 A 1 
ATOM 924  C CD2 . TYR A 0 120 . -86.063  -20.393 33.063   1.00 32.69 120 A 1 
ATOM 925  C CE1 . TYR A 0 120 . -87.428  -18.702 31.273   1.00 32.69 120 A 1 
ATOM 926  C CE2 . TYR A 0 120 . -86.928  -20.945 32.100   1.00 32.69 120 A 1 
ATOM 927  O OH  . TYR A 0 120 . -88.378  -20.638 30.217   1.00 32.69 120 A 1 
ATOM 928  C CZ  . TYR A 0 120 . -87.594  -20.102 31.188   1.00 32.69 120 A 1 
ATOM 929  N N   . ASP A 0 121 . -82.745  -16.884 31.505   1.00 46.14 121 A 1 
ATOM 930  C CA  . ASP A 0 121 . -83.014  -15.984 30.364   1.00 46.14 121 A 1 
ATOM 931  C C   . ASP A 0 121 . -82.836  -14.453 30.494   1.00 46.14 121 A 1 
ATOM 932  C CB  . ASP A 0 121 . -84.402  -16.327 29.778   1.00 46.14 121 A 1 
ATOM 933  O O   . ASP A 0 121 . -83.101  -13.733 29.523   1.00 46.14 121 A 1 
ATOM 934  C CG  . ASP A 0 121 . -84.421  -17.432 28.724   1.00 46.14 121 A 1 
ATOM 935  O OD1 . ASP A 0 121 . -83.335  -17.897 28.324   1.00 46.14 121 A 1 
ATOM 936  O OD2 . ASP A 0 121 . -85.559  -17.685 28.251   1.00 46.14 121 A 1 
ATOM 937  N N   . LYS A 0 122 . -82.359  -13.900 31.618   1.00 36.54 122 A 1 
ATOM 938  C CA  . LYS A 0 122 . -82.229  -12.431 31.757   1.00 36.54 122 A 1 
ATOM 939  C C   . LYS A 0 122 . -81.200  -11.777 30.823   1.00 36.54 122 A 1 
ATOM 940  C CB  . LYS A 0 122 . -82.009  -12.014 33.218   1.00 36.54 122 A 1 
ATOM 941  O O   . LYS A 0 122 . -81.375  -10.603 30.506   1.00 36.54 122 A 1 
ATOM 942  C CG  . LYS A 0 122 . -83.348  -11.928 33.966   1.00 36.54 122 A 1 
ATOM 943  C CD  . LYS A 0 122 . -83.161  -11.262 35.334   1.00 36.54 122 A 1 
ATOM 944  C CE  . LYS A 0 122 . -84.514  -11.101 36.035   1.00 36.54 122 A 1 
ATOM 945  N NZ  . LYS A 0 122 . -84.343  -10.495 37.379   1.00 36.54 122 A 1 
ATOM 946  N N   . TYR A 0 123 . -80.189  -12.508 30.347   1.00 37.45 123 A 1 
ATOM 947  C CA  . TYR A 0 123 . -79.227  -11.991 29.359   1.00 37.45 123 A 1 
ATOM 948  C C   . TYR A 0 123 . -79.611  -12.299 27.903   1.00 37.45 123 A 1 
ATOM 949  C CB  . TYR A 0 123 . -77.800  -12.431 29.722   1.00 37.45 123 A 1 
ATOM 950  O O   . TYR A 0 123 . -79.544  -11.405 27.054   1.00 37.45 123 A 1 
ATOM 951  C CG  . TYR A 0 123 . -77.113  -11.404 30.603   1.00 37.45 123 A 1 
ATOM 952  C CD1 . TYR A 0 123 . -76.564  -10.253 30.004   1.00 37.45 123 A 1 
ATOM 953  C CD2 . TYR A 0 123 . -77.070  -11.557 32.004   1.00 37.45 123 A 1 
ATOM 954  C CE1 . TYR A 0 123 . -75.988  -9.248  30.801   1.00 37.45 123 A 1 
ATOM 955  C CE2 . TYR A 0 123 . -76.481  -10.557 32.804   1.00 37.45 123 A 1 
ATOM 956  O OH  . TYR A 0 123 . -75.390  -8.415  32.960   1.00 37.45 123 A 1 
ATOM 957  C CZ  . TYR A 0 123 . -75.945  -9.396  32.202   1.00 37.45 123 A 1 
ATOM 958  N N   . GLY A 0 124 . -80.108  -13.509 27.608   1.00 39.58 124 A 1 
ATOM 959  C CA  . GLY A 0 124 . -80.451  -13.922 26.238   1.00 39.58 124 A 1 
ATOM 960  C C   . GLY A 0 124 . -81.447  -12.985 25.541   1.00 39.58 124 A 1 
ATOM 961  O O   . GLY A 0 124 . -81.255  -12.610 24.384   1.00 39.58 124 A 1 
ATOM 962  N N   . LYS A 0 125 . -82.468  -12.506 26.266   1.00 37.42 125 A 1 
ATOM 963  C CA  . LYS A 0 125 . -83.517  -11.634 25.700   1.00 37.42 125 A 1 
ATOM 964  C C   . LYS A 0 125 . -83.140  -10.157 25.557   1.00 37.42 125 A 1 
ATOM 965  C CB  . LYS A 0 125 . -84.847  -11.844 26.444   1.00 37.42 125 A 1 
ATOM 966  O O   . LYS A 0 125 . -83.949  -9.399  25.028   1.00 37.42 125 A 1 
ATOM 967  C CG  . LYS A 0 125 . -85.379  -13.244 26.113   1.00 37.42 125 A 1 
ATOM 968  C CD  . LYS A 0 125 . -86.733  -13.556 26.749   1.00 37.42 125 A 1 
ATOM 969  C CE  . LYS A 0 125 . -87.049  -15.002 26.343   1.00 37.42 125 A 1 
ATOM 970  N NZ  . LYS A 0 125 . -88.171  -15.585 27.106   1.00 37.42 125 A 1 
ATOM 971  N N   . LYS A 0 126 . -81.935  -9.739  25.972   1.00 37.70 126 A 1 
ATOM 972  C CA  . LYS A 0 126 . -81.417  -8.386  25.689   1.00 37.70 126 A 1 
ATOM 973  C C   . LYS A 0 126 . -80.338  -8.379  24.601   1.00 37.70 126 A 1 
ATOM 974  C CB  . LYS A 0 126 . -80.990  -7.685  26.992   1.00 37.70 126 A 1 
ATOM 975  O O   . LYS A 0 126 . -80.298  -7.435  23.820   1.00 37.70 126 A 1 
ATOM 976  C CG  . LYS A 0 126 . -81.191  -6.164  26.867   1.00 37.70 126 A 1 
ATOM 977  C CD  . LYS A 0 126 . -80.762  -5.410  28.131   1.00 37.70 126 A 1 
ATOM 978  C CE  . LYS A 0 126 . -81.060  -3.913  27.958   1.00 37.70 126 A 1 
ATOM 979  N NZ  . LYS A 0 126 . -80.454  -3.100  29.044   1.00 37.70 126 A 1 
ATOM 980  N N   . ALA A 0 127 . -79.543  -9.447  24.482   1.00 39.34 127 A 1 
ATOM 981  C CA  . ALA A 0 127 . -78.581  -9.610  23.387   1.00 39.34 127 A 1 
ATOM 982  C C   . ALA A 0 127 . -79.268  -9.750  22.011   1.00 39.34 127 A 1 
ATOM 983  C CB  . ALA A 0 127 . -77.698  -10.822 23.708   1.00 39.34 127 A 1 
ATOM 984  O O   . ALA A 0 127 . -78.847  -9.129  21.038   1.00 39.34 127 A 1 
ATOM 985  N N   . ALA A 0 128 . -80.392  -10.476 21.943   1.00 39.33 128 A 1 
ATOM 986  C CA  . ALA A 0 128 . -81.151  -10.703 20.706   1.00 39.33 128 A 1 
ATOM 987  C C   . ALA A 0 128 . -81.749  -9.433  20.047   1.00 39.33 128 A 1 
ATOM 988  C CB  . ALA A 0 128 . -82.242  -11.737 21.019   1.00 39.33 128 A 1 
ATOM 989  O O   . ALA A 0 128 . -82.285  -9.519  18.946   1.00 39.33 128 A 1 
ATOM 990  N N   . ALA A 0 129 . -81.668  -8.266  20.697   1.00 42.01 129 A 1 
ATOM 991  C CA  . ALA A 0 129 . -82.154  -6.984  20.175   1.00 42.01 129 A 1 
ATOM 992  C C   . ALA A 0 129 . -81.039  -6.059  19.637   1.00 42.01 129 A 1 
ATOM 993  C CB  . ALA A 0 129 . -82.982  -6.314  21.279   1.00 42.01 129 A 1 
ATOM 994  O O   . ALA A 0 129 . -81.345  -4.975  19.146   1.00 42.01 129 A 1 
ATOM 995  N N   . ALA A 0 130 . -79.765  -6.460  19.734   1.00 37.96 130 A 1 
ATOM 996  C CA  . ALA A 0 130 . -78.604  -5.636  19.377   1.00 37.96 130 A 1 
ATOM 997  C C   . ALA A 0 130 . -77.552  -6.414  18.558   1.00 37.96 130 A 1 
ATOM 998  C CB  . ALA A 0 130 . -78.043  -4.998  20.656   1.00 37.96 130 A 1 
ATOM 999  O O   . ALA A 0 130 . -76.349  -6.257  18.752   1.00 37.96 130 A 1 
ATOM 1000 N N   . GLY A 0 131 . -78.010  -7.269  17.637   1.00 34.29 131 A 1 
ATOM 1001 C CA  . GLY A 0 131 . -77.154  -8.002  16.700   1.00 34.29 131 A 1 
ATOM 1002 C C   . GLY A 0 131 . -76.566  -7.104  15.607   1.00 34.29 131 A 1 
ATOM 1003 O O   . GLY A 0 131 . -76.976  -7.190  14.449   1.00 34.29 131 A 1 
ATOM 1004 N N   . THR A 0 132 . -75.622  -6.230  15.963   1.00 35.78 132 A 1 
ATOM 1005 C CA  . THR A 0 132 . -74.848  -5.447  14.989   1.00 35.78 132 A 1 
ATOM 1006 C C   . THR A 0 132 . -73.980  -6.396  14.165   1.00 35.78 132 A 1 
ATOM 1007 C CB  . THR A 0 132 . -73.981  -4.377  15.665   1.00 35.78 132 A 1 
ATOM 1008 O O   . THR A 0 132 . -73.229  -7.199  14.712   1.00 35.78 132 A 1 
ATOM 1009 C CG2 . THR A 0 132 . -73.408  -3.386  14.651   1.00 35.78 132 A 1 
ATOM 1010 O OG1 . THR A 0 132 . -74.770  -3.618  16.552   1.00 35.78 132 A 1 
ATOM 1011 N N   . LYS A 0 133 . -74.126  -6.342  12.838   1.00 32.76 133 A 1 
ATOM 1012 C CA  . LYS A 0 133 . -73.610  -7.368  11.928   1.00 32.76 133 A 1 
ATOM 1013 C C   . LYS A 0 133 . -72.084  -7.511  11.958   1.00 32.76 133 A 1 
ATOM 1014 C CB  . LYS A 0 133 . -74.008  -7.042  10.485   1.00 32.76 133 A 1 
ATOM 1015 O O   . LYS A 0 133 . -71.368  -6.560  11.662   1.00 32.76 133 A 1 
ATOM 1016 C CG  . LYS A 0 133 . -75.515  -6.999  10.204   1.00 32.76 133 A 1 
ATOM 1017 C CD  . LYS A 0 133 . -75.654  -6.797  8.692    1.00 32.76 133 A 1 
ATOM 1018 C CE  . LYS A 0 133 . -77.094  -6.836  8.185    1.00 32.76 133 A 1 
ATOM 1019 N NZ  . LYS A 0 133 . -77.068  -7.100  6.729    1.00 32.76 133 A 1 
ATOM 1020 N N   . TRP A 0 134 . -71.628  -8.752  12.101   1.00 28.76 134 A 1 
ATOM 1021 C CA  . TRP A 0 134 . -70.430  -9.259  11.430   1.00 28.76 134 A 1 
ATOM 1022 C C   . TRP A 0 134 . -70.853  -10.434 10.540   1.00 28.76 134 A 1 
ATOM 1023 C CB  . TRP A 0 134 . -69.343  -9.643  12.445   1.00 28.76 134 A 1 
ATOM 1024 O O   . TRP A 0 134 . -71.640  -11.274 10.970   1.00 28.76 134 A 1 
ATOM 1025 C CG  . TRP A 0 134 . -68.206  -8.671  12.521   1.00 28.76 134 A 1 
ATOM 1026 C CD1 . TRP A 0 134 . -68.267  -7.426  13.045   1.00 28.76 134 A 1 
ATOM 1027 C CD2 . TRP A 0 134 . -66.833  -8.834  12.039   1.00 28.76 134 A 1 
ATOM 1028 C CE2 . TRP A 0 134 . -66.113  -7.632  12.312   1.00 28.76 134 A 1 
ATOM 1029 C CE3 . TRP A 0 134 . -66.124  -9.874  11.396   1.00 28.76 134 A 1 
ATOM 1030 N NE1 . TRP A 0 134 . -67.032  -6.814  12.934   1.00 28.76 134 A 1 
ATOM 1031 C CH2 . TRP A 0 134 . -64.087  -8.521  11.334   1.00 28.76 134 A 1 
ATOM 1032 C CZ2 . TRP A 0 134 . -64.764  -7.467  11.970   1.00 28.76 134 A 1 
ATOM 1033 C CZ3 . TRP A 0 134 . -64.767  -9.719  11.048   1.00 28.76 134 A 1 
ATOM 1034 N N   . GLY A 0 135 . -70.365  -10.478 9.297    1.00 33.16 135 A 1 
ATOM 1035 C CA  . GLY A 0 135 . -70.652  -11.575 8.364    1.00 33.16 135 A 1 
ATOM 1036 C C   . GLY A 0 135 . -71.906  -11.424 7.490    1.00 33.16 135 A 1 
ATOM 1037 O O   . GLY A 0 135 . -72.727  -12.337 7.442    1.00 33.16 135 A 1 
ATOM 1038 N N   . ASP A 0 136 . -72.014  -10.349 6.696    1.00 36.37 136 A 1 
ATOM 1039 C CA  . ASP A 0 136 . -72.868  -10.340 5.486    1.00 36.37 136 A 1 
ATOM 1040 C C   . ASP A 0 136 . -72.253  -11.239 4.380    1.00 36.37 136 A 1 
ATOM 1041 C CB  . ASP A 0 136 . -73.174  -8.894  5.013    1.00 36.37 136 A 1 
ATOM 1042 O O   . ASP A 0 136 . -71.910  -10.797 3.280    1.00 36.37 136 A 1 
ATOM 1043 C CG  . ASP A 0 136 . -74.494  -8.307  5.535    1.00 36.37 136 A 1 
ATOM 1044 O OD1 . ASP A 0 136 . -75.447  -9.054  5.857    1.00 36.37 136 A 1 
ATOM 1045 O OD2 . ASP A 0 136 . -74.641  -7.063  5.588    1.00 36.37 136 A 1 
ATOM 1046 N N   . LEU A 0 137 . -72.085  -12.535 4.675    1.00 39.35 137 A 1 
ATOM 1047 C CA  . LEU A 0 137 . -71.637  -13.535 3.706    1.00 39.35 137 A 1 
ATOM 1048 C C   . LEU A 0 137 . -72.787  -13.895 2.756    1.00 39.35 137 A 1 
ATOM 1049 C CB  . LEU A 0 137 . -70.998  -14.750 4.406    1.00 39.35 137 A 1 
ATOM 1050 O O   . LEU A 0 137 . -73.825  -14.448 3.119    1.00 39.35 137 A 1 
ATOM 1051 C CG  . LEU A 0 137 . -69.480  -14.577 4.627    1.00 39.35 137 A 1 
ATOM 1052 C CD1 . LEU A 0 137 . -68.959  -15.664 5.565    1.00 39.35 137 A 1 
ATOM 1053 C CD2 . LEU A 0 137 . -68.688  -14.684 3.316    1.00 39.35 137 A 1 
ATOM 1054 N N   . LYS A 0 138 . -72.592  -13.512 1.497    1.00 33.24 138 A 1 
ATOM 1055 C CA  . LYS A 0 138 . -73.622  -13.407 0.466    1.00 33.24 138 A 1 
ATOM 1056 C C   . LYS A 0 138 . -73.982  -14.760 -0.165   1.00 33.24 138 A 1 
ATOM 1057 C CB  . LYS A 0 138 . -73.073  -12.392 -0.550   1.00 33.24 138 A 1 
ATOM 1058 O O   . LYS A 0 138 . -73.434  -15.114 -1.205   1.00 33.24 138 A 1 
ATOM 1059 C CG  . LYS A 0 138 . -73.996  -12.029 -1.724   1.00 33.24 138 A 1 
ATOM 1060 C CD  . LYS A 0 138 . -73.175  -11.176 -2.700   1.00 33.24 138 A 1 
ATOM 1061 C CE  . LYS A 0 138 . -73.978  -10.760 -3.933   1.00 33.24 138 A 1 
ATOM 1062 N NZ  . LYS A 0 138 . -73.121  -9.984  -4.866   1.00 33.24 138 A 1 
ATOM 1063 N N   . GLY A 0 139 . -74.999  -15.439 0.372    1.00 28.19 139 A 1 
ATOM 1064 C CA  . GLY A 0 139 . -75.802  -16.395 -0.407   1.00 28.19 139 A 1 
ATOM 1065 C C   . GLY A 0 139 . -76.233  -17.672 0.316    1.00 28.19 139 A 1 
ATOM 1066 O O   . GLY A 0 139 . -75.440  -18.585 0.500    1.00 28.19 139 A 1 
ATOM 1067 N N   . GLY A 0 140 . -77.532  -17.783 0.606    1.00 32.19 140 A 1 
ATOM 1068 C CA  . GLY A 0 140 . -78.157  -19.015 1.092    1.00 32.19 140 A 1 
ATOM 1069 C C   . GLY A 0 140 . -79.681  -18.901 1.102    1.00 32.19 140 A 1 
ATOM 1070 O O   . GLY A 0 140 . -80.256  -18.378 2.050    1.00 32.19 140 A 1 
ATOM 1071 N N   . LYS A 0 141 . -80.353  -19.358 0.037    1.00 28.21 141 A 1 
ATOM 1072 C CA  . LYS A 0 141 . -81.822  -19.477 0.027    1.00 28.21 141 A 1 
ATOM 1073 C C   . LYS A 0 141 . -82.216  -20.754 0.774    1.00 28.21 141 A 1 
ATOM 1074 C CB  . LYS A 0 141 . -82.380  -19.498 -1.406   1.00 28.21 141 A 1 
ATOM 1075 O O   . LYS A 0 141 . -81.911  -21.841 0.294    1.00 28.21 141 A 1 
ATOM 1076 C CG  . LYS A 0 141 . -82.342  -18.134 -2.113   1.00 28.21 141 A 1 
ATOM 1077 C CD  . LYS A 0 141 . -83.060  -18.247 -3.467   1.00 28.21 141 A 1 
ATOM 1078 C CE  . LYS A 0 141 . -83.153  -16.891 -4.173   1.00 28.21 141 A 1 
ATOM 1079 N NZ  . LYS A 0 141 . -83.971  -16.994 -5.409   1.00 28.21 141 A 1 
ATOM 1080 N N   . GLY A 0 142 . -82.886  -20.610 1.916    1.00 32.29 142 A 1 
ATOM 1081 C CA  . GLY A 0 142 . -83.297  -21.712 2.795    1.00 32.29 142 A 1 
ATOM 1082 C C   . GLY A 0 142 . -84.662  -21.448 3.428    1.00 32.29 142 A 1 
ATOM 1083 O O   . GLY A 0 142 . -84.762  -21.204 4.623    1.00 32.29 142 A 1 
ATOM 1084 N N   . GLU A 0 143 . -85.699  -21.435 2.597    1.00 29.23 143 A 1 
ATOM 1085 C CA  . GLU A 0 143 . -87.101  -21.227 2.972    1.00 29.23 143 A 1 
ATOM 1086 C C   . GLU A 0 143 . -87.726  -22.543 3.465    1.00 29.23 143 A 1 
ATOM 1087 C CB  . GLU A 0 143 . -87.793  -20.689 1.704    1.00 29.23 143 A 1 
ATOM 1088 O O   . GLU A 0 143 . -87.877  -23.475 2.676    1.00 29.23 143 A 1 
ATOM 1089 C CG  . GLU A 0 143 . -89.317  -20.491 1.753    1.00 29.23 143 A 1 
ATOM 1090 C CD  . GLU A 0 143 . -89.845  -19.917 0.419    1.00 29.23 143 A 1 
ATOM 1091 O OE1 . GLU A 0 143 . -90.887  -19.226 0.446    1.00 29.23 143 A 1 
ATOM 1092 O OE2 . GLU A 0 143 . -89.180  -20.117 -0.629   1.00 29.23 143 A 1 
ATOM 1093 N N   . VAL A 0 144 . -88.100  -22.628 4.750    1.00 36.49 144 A 1 
ATOM 1094 C CA  . VAL A 0 144 . -89.053  -23.637 5.256    1.00 36.49 144 A 1 
ATOM 1095 C C   . VAL A 0 144 . -89.895  -23.044 6.393    1.00 36.49 144 A 1 
ATOM 1096 C CB  . VAL A 0 144 . -88.411  -24.964 5.733    1.00 36.49 144 A 1 
ATOM 1097 O O   . VAL A 0 144 . -89.392  -22.286 7.222    1.00 36.49 144 A 1 
ATOM 1098 C CG1 . VAL A 0 144 . -89.435  -26.103 5.592    1.00 36.49 144 A 1 
ATOM 1099 C CG2 . VAL A 0 144 . -87.150  -25.422 4.987    1.00 36.49 144 A 1 
ATOM 1100 N N   . ASP A 0 145 . -91.181  -23.388 6.406    1.00 33.26 145 A 1 
ATOM 1101 C CA  . ASP A 0 145 . -92.234  -22.707 7.163    1.00 33.26 145 A 1 
ATOM 1102 C C   . ASP A 0 145 . -92.459  -23.157 8.616    1.00 33.26 145 A 1 
ATOM 1103 C CB  . ASP A 0 145 . -93.547  -22.837 6.371    1.00 33.26 145 A 1 
ATOM 1104 O O   . ASP A 0 145 . -91.988  -24.191 9.094    1.00 33.26 145 A 1 
ATOM 1105 C CG  . ASP A 0 145 . -93.776  -21.620 5.488    1.00 33.26 145 A 1 
ATOM 1106 O OD1 . ASP A 0 145 . -93.896  -20.522 6.081    1.00 33.26 145 A 1 
ATOM 1107 O OD2 . ASP A 0 145 . -93.881  -21.822 4.262    1.00 33.26 145 A 1 
ATOM 1108 N N   . ALA A 0 146 . -93.277  -22.363 9.311    1.00 33.89 146 A 1 
ATOM 1109 C CA  . ALA A 0 146 . -93.716  -22.606 10.676   1.00 33.89 146 A 1 
ATOM 1110 C C   . ALA A 0 146 . -94.658  -23.819 10.838   1.00 33.89 146 A 1 
ATOM 1111 C CB  . ALA A 0 146 . -94.388  -21.327 11.194   1.00 33.89 146 A 1 
ATOM 1112 O O   . ALA A 0 146 . -95.677  -23.963 10.161   1.00 33.89 146 A 1 
ATOM 1113 N N   . TYR A 0 147 . -94.398  -24.594 11.890   1.00 32.64 147 A 1 
ATOM 1114 C CA  . TYR A 0 147 . -95.314  -25.545 12.524   1.00 32.64 147 A 1 
ATOM 1115 C C   . TYR A 0 147 . -95.223  -25.282 14.037   1.00 32.64 147 A 1 
ATOM 1116 C CB  . TYR A 0 147 . -94.869  -26.969 12.153   1.00 32.64 147 A 1 
ATOM 1117 O O   . TYR A 0 147 . -94.140  -25.054 14.556   1.00 32.64 147 A 1 
ATOM 1118 C CG  . TYR A 0 147 . -95.889  -28.062 12.406   1.00 32.64 147 A 1 
ATOM 1119 C CD1 . TYR A 0 147 . -95.929  -28.738 13.641   1.00 32.64 147 A 1 
ATOM 1120 C CD2 . TYR A 0 147 . -96.766  -28.439 11.370   1.00 32.64 147 A 1 
ATOM 1121 C CE1 . TYR A 0 147 . -96.843  -29.793 13.841   1.00 32.64 147 A 1 
ATOM 1122 C CE2 . TYR A 0 147 . -97.677  -29.494 11.564   1.00 32.64 147 A 1 
ATOM 1123 O OH  . TYR A 0 147 . -98.588  -31.202 12.974   1.00 32.64 147 A 1 
ATOM 1124 C CZ  . TYR A 0 147 . -97.714  -30.177 12.797   1.00 32.64 147 A 1 
ATOM 1125 N N   . GLY A 0 148 . -96.264  -25.255 14.854   1.00 32.89 148 A 1 
ATOM 1126 C CA  . GLY A 0 148 . -97.652  -25.608 14.666   1.00 32.89 148 A 1 
ATOM 1127 C C   . GLY A 0 148 . -98.329  -25.428 16.026   1.00 32.89 148 A 1 
ATOM 1128 O O   . GLY A 0 148 . -97.946  -26.033 17.021   1.00 32.89 148 A 1 
ATOM 1129 N N   . LYS A 0 149 . -99.311  -24.531 16.037   1.00 29.63 149 A 1 
ATOM 1130 C CA  . LYS A 0 149 . -100.413 -24.381 16.994   1.00 29.63 149 A 1 
ATOM 1131 C C   . LYS A 0 149 . -100.769 -25.672 17.763   1.00 29.63 149 A 1 
ATOM 1132 C CB  . LYS A 0 149 . -101.649 -24.033 16.133   1.00 29.63 149 A 1 
ATOM 1133 O O   . LYS A 0 149 . -101.039 -26.677 17.118   1.00 29.63 149 A 1 
ATOM 1134 C CG  . LYS A 0 149 . -101.543 -22.782 15.236   1.00 29.63 149 A 1 
ATOM 1135 C CD  . LYS A 0 149 . -102.614 -22.835 14.134   1.00 29.63 149 A 1 
ATOM 1136 C CE  . LYS A 0 149 . -102.537 -21.590 13.240   1.00 29.63 149 A 1 
ATOM 1137 N NZ  . LYS A 0 149 . -103.445 -21.697 12.069   1.00 29.63 149 A 1 
ATOM 1138 N N   . GLN A 0 150 . -101.019 -25.571 19.074   1.00 30.54 150 A 1 
ATOM 1139 C CA  . GLN A 0 150 . -102.389 -25.699 19.608   1.00 30.54 150 A 1 
ATOM 1140 C C   . GLN A 0 150 . -102.516 -25.107 21.029   1.00 30.54 150 A 1 
ATOM 1141 C CB  . GLN A 0 150 . -102.937 -27.147 19.555   1.00 30.54 150 A 1 
ATOM 1142 O O   . GLN A 0 150 . -101.548 -24.976 21.771   1.00 30.54 150 A 1 
ATOM 1143 C CG  . GLN A 0 150 . -104.467 -27.180 19.769   1.00 30.54 150 A 1 
ATOM 1144 C CD  . GLN A 0 150 . -105.173 -28.256 18.955   1.00 30.54 150 A 1 
ATOM 1145 N NE2 . GLN A 0 150 . -105.738 -29.262 19.582   1.00 30.54 150 A 1 
ATOM 1146 O OE1 . GLN A 0 150 . -105.268 -28.178 17.743   1.00 30.54 150 A 1 
ATOM 1147 N N   . SER A 0 151 . -103.737 -24.711 21.384   1.00 29.32 151 A 1 
ATOM 1148 C CA  . SER A 0 151 . -104.174 -24.254 22.705   1.00 29.32 151 A 1 
ATOM 1149 C C   . SER A 0 151 . -104.144 -25.347 23.779   1.00 29.32 151 A 1 
ATOM 1150 C CB  . SER A 0 151 . -105.640 -23.830 22.550   1.00 29.32 151 A 1 
ATOM 1151 O O   . SER A 0 151 . -104.366 -26.505 23.451   1.00 29.32 151 A 1 
ATOM 1152 O OG  . SER A 0 151 . -106.407 -24.901 22.015   1.00 29.32 151 A 1 
ATOM 1153 N N   . HIS A 0 152 . -104.115 -24.954 25.057   1.00 31.42 152 A 1 
ATOM 1154 C CA  . HIS A 0 152 . -105.298 -25.078 25.930   1.00 31.42 152 A 1 
ATOM 1155 C C   . HIS A 0 152 . -105.168 -24.180 27.170   1.00 31.42 152 A 1 
ATOM 1156 C CB  . HIS A 0 152 . -105.588 -26.535 26.347   1.00 31.42 152 A 1 
ATOM 1157 O O   . HIS A 0 152 . -104.282 -24.367 27.997   1.00 31.42 152 A 1 
ATOM 1158 C CG  . HIS A 0 152 . -106.576 -27.215 25.426   1.00 31.42 152 A 1 
ATOM 1159 C CD2 . HIS A 0 152 . -106.314 -28.247 24.563   1.00 31.42 152 A 1 
ATOM 1160 N ND1 . HIS A 0 152 . -107.895 -26.860 25.236   1.00 31.42 152 A 1 
ATOM 1161 C CE1 . HIS A 0 152 . -108.401 -27.640 24.265   1.00 31.42 152 A 1 
ATOM 1162 N NE2 . HIS A 0 152 . -107.470 -28.492 23.815   1.00 31.42 152 A 1 
ATOM 1163 N N   . ALA A 0 153 . -106.086 -23.222 27.323   1.00 31.77 153 A 1 
ATOM 1164 C CA  . ALA A 0 153 . -106.278 -22.511 28.583   1.00 31.77 153 A 1 
ATOM 1165 C C   . ALA A 0 153 . -107.266 -23.304 29.452   1.00 31.77 153 A 1 
ATOM 1166 C CB  . ALA A 0 153 . -106.763 -21.085 28.291   1.00 31.77 153 A 1 
ATOM 1167 O O   . ALA A 0 153 . -108.408 -23.515 29.045   1.00 31.77 153 A 1 
ATOM 1168 N N   . ALA A 0 154 . -106.832 -23.735 30.637   1.00 36.08 154 A 1 
ATOM 1169 C CA  . ALA A 0 154 . -107.673 -24.392 31.634   1.00 36.08 154 A 1 
ATOM 1170 C C   . ALA A 0 154 . -107.759 -23.505 32.885   1.00 36.08 154 A 1 
ATOM 1171 C CB  . ALA A 0 154 . -107.114 -25.791 31.921   1.00 36.08 154 A 1 
ATOM 1172 O O   . ALA A 0 154 . -106.740 -23.165 33.484   1.00 36.08 154 A 1 
ATOM 1173 N N   . GLY A 0 155 . -108.976 -23.084 33.239   1.00 29.10 155 A 1 
ATOM 1174 C CA  . GLY A 0 155 . -109.227 -22.207 34.384   1.00 29.10 155 A 1 
ATOM 1175 C C   . GLY A 0 155 . -109.135 -22.925 35.733   1.00 29.10 155 A 1 
ATOM 1176 O O   . GLY A 0 155 . -109.214 -24.150 35.817   1.00 29.10 155 A 1 
ATOM 1177 N N   . ALA A 0 156 . -108.998 -22.145 36.804   1.00 29.70 156 A 1 
ATOM 1178 C CA  . ALA A 0 156 . -108.879 -22.666 38.161   1.00 29.70 156 A 1 
ATOM 1179 C C   . ALA A 0 156 . -110.165 -23.354 38.659   1.00 29.70 156 A 1 
ATOM 1180 C CB  . ALA A 0 156 . -108.481 -21.513 39.091   1.00 29.70 156 A 1 
ATOM 1181 O O   . ALA A 0 156 . -111.262 -22.806 38.558   1.00 29.70 156 A 1 
ATOM 1182 N N   . SER A 0 157 . -110.007 -24.507 39.309   1.00 31.37 157 A 1 
ATOM 1183 C CA  . SER A 0 157 . -110.955 -25.033 40.298   1.00 31.37 157 A 1 
ATOM 1184 C C   . SER A 0 157 . -110.213 -25.933 41.299   1.00 31.37 157 A 1 
ATOM 1185 C CB  . SER A 0 157 . -112.128 -25.758 39.621   1.00 31.37 157 A 1 
ATOM 1186 O O   . SER A 0 157 . -109.044 -26.249 41.092   1.00 31.37 157 A 1 
ATOM 1187 O OG  . SER A 0 157 . -111.724 -26.978 39.044   1.00 31.37 157 A 1 
ATOM 1188 N N   . ALA A 0 158 . -110.881 -26.321 42.392   1.00 33.93 158 A 1 
ATOM 1189 C CA  . ALA A 0 158 . -110.360 -27.230 43.421   1.00 33.93 158 A 1 
ATOM 1190 C C   . ALA A 0 158 . -109.083 -26.764 44.164   1.00 33.93 158 A 1 
ATOM 1191 C CB  . ALA A 0 158 . -110.276 -28.652 42.842   1.00 33.93 158 A 1 
ATOM 1192 O O   . ALA A 0 158 . -108.069 -27.460 44.198   1.00 33.93 158 A 1 
ATOM 1193 N N   . VAL A 0 159 . -109.173 -25.634 44.880   1.00 34.36 159 A 1 
ATOM 1194 C CA  . VAL A 0 159 . -108.250 -25.332 45.994   1.00 34.36 159 A 1 
ATOM 1195 C C   . VAL A 0 159 . -108.458 -26.375 47.100   1.00 34.36 159 A 1 
ATOM 1196 C CB  . VAL A 0 159 . -108.445 -23.896 46.539   1.00 34.36 159 A 1 
ATOM 1197 O O   . VAL A 0 159 . -109.341 -26.232 47.945   1.00 34.36 159 A 1 
ATOM 1198 C CG1 . VAL A 0 159 . -107.513 -23.589 47.723   1.00 34.36 159 A 1 
ATOM 1199 C CG2 . VAL A 0 159 . -108.158 -22.854 45.451   1.00 34.36 159 A 1 
ATOM 1200 N N   . TRP A 0 160 . -107.666 -27.448 47.083   1.00 28.90 160 A 1 
ATOM 1201 C CA  . TRP A 0 160 . -107.679 -28.466 48.134   1.00 28.90 160 A 1 
ATOM 1202 C C   . TRP A 0 160 . -107.050 -27.912 49.414   1.00 28.90 160 A 1 
ATOM 1203 C CB  . TRP A 0 160 . -107.001 -29.762 47.660   1.00 28.90 160 A 1 
ATOM 1204 O O   . TRP A 0 160 . -105.837 -27.732 49.510   1.00 28.90 160 A 1 
ATOM 1205 C CG  . TRP A 0 160 . -107.962 -30.819 47.211   1.00 28.90 160 A 1 
ATOM 1206 C CD1 . TRP A 0 160 . -108.741 -30.752 46.109   1.00 28.90 160 A 1 
ATOM 1207 C CD2 . TRP A 0 160 . -108.274 -32.102 47.844   1.00 28.90 160 A 1 
ATOM 1208 C CE2 . TRP A 0 160 . -109.275 -32.757 47.065   1.00 28.90 160 A 1 
ATOM 1209 C CE3 . TRP A 0 160 . -107.808 -32.783 48.991   1.00 28.90 160 A 1 
ATOM 1210 N NE1 . TRP A 0 160 . -109.522 -31.888 46.022   1.00 28.90 160 A 1 
ATOM 1211 C CH2 . TRP A 0 160 . -109.302 -34.667 48.552   1.00 28.90 160 A 1 
ATOM 1212 C CZ2 . TRP A 0 160 . -109.790 -34.017 47.406   1.00 28.90 160 A 1 
ATOM 1213 C CZ3 . TRP A 0 160 . -108.313 -34.051 49.340   1.00 28.90 160 A 1 
ATOM 1214 N N   . GLN A 0 161 . -107.891 -27.652 50.414   1.00 31.68 161 A 1 
ATOM 1215 C CA  . GLN A 0 161 . -107.482 -27.168 51.733   1.00 31.68 161 A 1 
ATOM 1216 C C   . GLN A 0 161 . -106.901 -28.321 52.571   1.00 31.68 161 A 1 
ATOM 1217 C CB  . GLN A 0 161 . -108.664 -26.442 52.404   1.00 31.68 161 A 1 
ATOM 1218 O O   . GLN A 0 161 . -107.539 -28.840 53.485   1.00 31.68 161 A 1 
ATOM 1219 C CG  . GLN A 0 161 . -109.059 -25.164 51.639   1.00 31.68 161 A 1 
ATOM 1220 C CD  . GLN A 0 161 . -110.234 -24.414 52.260   1.00 31.68 161 A 1 
ATOM 1221 N NE2 . GLN A 0 161 . -110.573 -23.253 51.747   1.00 31.68 161 A 1 
ATOM 1222 O OE1 . GLN A 0 161 . -110.878 -24.840 53.202   1.00 31.68 161 A 1 
ATOM 1223 N N   . GLY A 0 162 . -105.683 -28.751 52.225   1.00 31.35 162 A 1 
ATOM 1224 C CA  . GLY A 0 162 . -104.921 -29.742 52.986   1.00 31.35 162 A 1 
ATOM 1225 C C   . GLY A 0 162 . -104.618 -29.252 54.406   1.00 31.35 162 A 1 
ATOM 1226 O O   . GLY A 0 162 . -104.180 -28.120 54.604   1.00 31.35 162 A 1 
ATOM 1227 N N   . ALA A 0 163 . -104.862 -30.099 55.408   1.00 35.85 163 A 1 
ATOM 1228 C CA  . ALA A 0 163 . -104.915 -29.709 56.820   1.00 35.85 163 A 1 
ATOM 1229 C C   . ALA A 0 163 . -103.535 -29.555 57.510   1.00 35.85 163 A 1 
ATOM 1230 C CB  . ALA A 0 163 . -105.869 -30.673 57.541   1.00 35.85 163 A 1 
ATOM 1231 O O   . ALA A 0 163 . -103.326 -30.075 58.603   1.00 35.85 163 A 1 
ATOM 1232 N N   . SER A 0 164 . -102.598 -28.825 56.895   1.00 39.61 164 A 1 
ATOM 1233 C CA  . SER A 0 164 . -101.261 -28.513 57.443   1.00 39.61 164 A 1 
ATOM 1234 C C   . SER A 0 164 . -101.047 -27.022 57.757   1.00 39.61 164 A 1 
ATOM 1235 C CB  . SER A 0 164 . -100.161 -29.078 56.539   1.00 39.61 164 A 1 
ATOM 1236 O O   . SER A 0 164 . -99.920  -26.568 57.934   1.00 39.61 164 A 1 
ATOM 1237 O OG  . SER A 0 164 . -100.276 -28.549 55.233   1.00 39.61 164 A 1 
ATOM 1238 N N   . ALA A 0 165 . -102.130 -26.248 57.889   1.00 35.05 165 A 1 
ATOM 1239 C CA  . ALA A 0 165 . -102.095 -24.834 58.289   1.00 35.05 165 A 1 
ATOM 1240 C C   . ALA A 0 165 . -101.862 -24.603 59.804   1.00 35.05 165 A 1 
ATOM 1241 C CB  . ALA A 0 165 . -103.384 -24.168 57.790   1.00 35.05 165 A 1 
ATOM 1242 O O   . ALA A 0 165 . -101.928 -23.468 60.274   1.00 35.05 165 A 1 
ATOM 1243 N N   . GLY A 0 166 . -101.611 -25.663 60.579   1.00 34.65 166 A 1 
ATOM 1244 C CA  . GLY A 0 166 . -101.337 -25.607 62.015   1.00 34.65 166 A 1 
ATOM 1245 C C   . GLY A 0 166 . -100.028 -26.309 62.370   1.00 34.65 166 A 1 
ATOM 1246 O O   . GLY A 0 166 . -99.747  -27.384 61.856   1.00 34.65 166 A 1 
ATOM 1247 N N   . TYR A 0 167 . -99.279  -25.708 63.298   1.00 35.58 167 A 1 
ATOM 1248 C CA  . TYR A 0 167 . -98.039  -26.218 63.902   1.00 35.58 167 A 1 
ATOM 1249 C C   . TYR A 0 167 . -96.814  -26.359 62.983   1.00 35.58 167 A 1 
ATOM 1250 C CB  . TYR A 0 167 . -98.311  -27.474 64.744   1.00 35.58 167 A 1 
ATOM 1251 O O   . TYR A 0 167 . -96.427  -27.443 62.564   1.00 35.58 167 A 1 
ATOM 1252 C CG  . TYR A 0 167 . -99.300  -27.205 65.858   1.00 35.58 167 A 1 
ATOM 1253 C CD1 . TYR A 0 167 . -98.858  -26.604 67.052   1.00 35.58 167 A 1 
ATOM 1254 C CD2 . TYR A 0 167 . -100.667 -27.485 65.668   1.00 35.58 167 A 1 
ATOM 1255 C CE1 . TYR A 0 167 . -99.784  -26.273 68.059   1.00 35.58 167 A 1 
ATOM 1256 C CE2 . TYR A 0 167 . -101.596 -27.150 66.670   1.00 35.58 167 A 1 
ATOM 1257 O OH  . TYR A 0 167 . -102.058 -26.218 68.827   1.00 35.58 167 A 1 
ATOM 1258 C CZ  . TYR A 0 167 . -101.157 -26.543 67.865   1.00 35.58 167 A 1 
ATOM 1259 N N   . GLY A 0 168 . -96.088  -25.245 62.851   1.00 36.70 168 A 1 
ATOM 1260 C CA  . GLY A 0 168 . -94.655  -25.263 63.170   1.00 36.70 168 A 1 
ATOM 1261 C C   . GLY A 0 168 . -93.728  -26.065 62.256   1.00 36.70 168 A 1 
ATOM 1262 O O   . GLY A 0 168 . -92.699  -26.530 62.737   1.00 36.70 168 A 1 
ATOM 1263 N N   . ALA A 0 169 . -94.048  -26.200 60.966   1.00 31.90 169 A 1 
ATOM 1264 C CA  . ALA A 0 169 . -93.075  -26.668 59.982   1.00 31.90 169 A 1 
ATOM 1265 C C   . ALA A 0 169 . -91.788  -25.830 60.092   1.00 31.90 169 A 1 
ATOM 1266 C CB  . ALA A 0 169 . -93.689  -26.584 58.579   1.00 31.90 169 A 1 
ATOM 1267 O O   . ALA A 0 169 . -91.835  -24.598 60.002   1.00 31.90 169 A 1 
ATOM 1268 N N   . ALA A 0 170 . -90.653  -26.495 60.323   1.00 37.44 170 A 1 
ATOM 1269 C CA  . ALA A 0 170 . -89.370  -25.822 60.436   1.00 37.44 170 A 1 
ATOM 1270 C C   . ALA A 0 170 . -89.086  -25.050 59.142   1.00 37.44 170 A 1 
ATOM 1271 C CB  . ALA A 0 170 . -88.276  -26.851 60.750   1.00 37.44 170 A 1 
ATOM 1272 O O   . ALA A 0 170 . -89.175  -25.603 58.044   1.00 37.44 170 A 1 
ATOM 1273 N N   . ARG A 0 171 . -88.726  -23.767 59.264   1.00 36.20 171 A 1 
ATOM 1274 C CA  . ARG A 0 171 . -88.049  -23.085 58.160   1.00 36.20 171 A 1 
ATOM 1275 C C   . ARG A 0 171 . -86.690  -23.757 58.046   1.00 36.20 171 A 1 
ATOM 1276 C CB  . ARG A 0 171 . -87.892  -21.580 58.425   1.00 36.20 171 A 1 
ATOM 1277 O O   . ARG A 0 171 . -85.890  -23.617 58.966   1.00 36.20 171 A 1 
ATOM 1278 C CG  . ARG A 0 171 . -89.232  -20.836 58.451   1.00 36.20 171 A 1 
ATOM 1279 C CD  . ARG A 0 171 . -88.968  -19.338 58.639   1.00 36.20 171 A 1 
ATOM 1280 N NE  . ARG A 0 171 . -90.222  -18.574 58.782   1.00 36.20 171 A 1 
ATOM 1281 N NH1 . ARG A 0 171 . -89.260  -16.500 58.990   1.00 36.20 171 A 1 
ATOM 1282 N NH2 . ARG A 0 171 . -91.478  -16.702 59.106   1.00 36.20 171 A 1 
ATOM 1283 C CZ  . ARG A 0 171 . -90.313  -17.268 58.958   1.00 36.20 171 A 1 
ATOM 1284 N N   . GLY A 0 172 . -86.474  -24.512 56.971   1.00 40.55 172 A 1 
ATOM 1285 C CA  . GLY A 0 172 . -85.148  -25.032 56.664   1.00 40.55 172 A 1 
ATOM 1286 C C   . GLY A 0 172 . -84.151  -23.879 56.652   1.00 40.55 172 A 1 
ATOM 1287 O O   . GLY A 0 172 . -84.471  -22.798 56.141   1.00 40.55 172 A 1 
ATOM 1288 N N   . GLY A 0 173 . -82.982  -24.110 57.248   1.00 38.38 173 A 1 
ATOM 1289 C CA  . GLY A 0 173 . -81.833  -23.262 56.990   1.00 38.38 173 A 1 
ATOM 1290 C C   . GLY A 0 173 . -81.579  -23.255 55.488   1.00 38.38 173 A 1 
ATOM 1291 O O   . GLY A 0 173 . -81.673  -24.294 54.832   1.00 38.38 173 A 1 
ATOM 1292 N N   . TYR A 0 174 . -81.340  -22.070 54.948   1.00 43.88 174 A 1 
ATOM 1293 C CA  . TYR A 0 174 . -80.667  -21.953 53.669   1.00 43.88 174 A 1 
ATOM 1294 C C   . TYR A 0 174 . -79.253  -21.550 54.013   1.00 43.88 174 A 1 
ATOM 1295 C CB  . TYR A 0 174 . -81.325  -20.897 52.775   1.00 43.88 174 A 1 
ATOM 1296 O O   . TYR A 0 174 . -79.082  -20.549 54.713   1.00 43.88 174 A 1 
ATOM 1297 C CG  . TYR A 0 174 . -82.770  -21.185 52.439   1.00 43.88 174 A 1 
ATOM 1298 C CD1 . TYR A 0 174 . -83.078  -22.101 51.418   1.00 43.88 174 A 1 
ATOM 1299 C CD2 . TYR A 0 174 . -83.798  -20.562 53.168   1.00 43.88 174 A 1 
ATOM 1300 C CE1 . TYR A 0 174 . -84.423  -22.381 51.106   1.00 43.88 174 A 1 
ATOM 1301 C CE2 . TYR A 0 174 . -85.143  -20.855 52.880   1.00 43.88 174 A 1 
ATOM 1302 O OH  . TYR A 0 174 . -86.755  -22.044 51.569   1.00 43.88 174 A 1 
ATOM 1303 C CZ  . TYR A 0 174 . -85.454  -21.768 51.849   1.00 43.88 174 A 1 
ATOM 1304 N N   . ASP A 0 175 . -78.301  -22.295 53.480   1.00 42.39 175 A 1 
ATOM 1305 C CA  . ASP A 0 175 . -77.004  -21.721 53.178   1.00 42.39 175 A 1 
ATOM 1306 C C   . ASP A 0 175 . -77.228  -20.488 52.267   1.00 42.39 175 A 1 
ATOM 1307 C CB  . ASP A 0 175 . -76.166  -22.839 52.552   1.00 42.39 175 A 1 
ATOM 1308 O O   . ASP A 0 175 . -78.189  -20.424 51.478   1.00 42.39 175 A 1 
ATOM 1309 C CG  . ASP A 0 175 . -74.747  -22.429 52.185   1.00 42.39 175 A 1 
ATOM 1310 O OD1 . ASP A 0 175 . -74.431  -21.240 52.396   1.00 42.39 175 A 1 
ATOM 1311 O OD2 . ASP A 0 175 . -74.081  -23.299 51.590   1.00 42.39 175 A 1 
ATOM 1312 N N   . ASN A 0 176 . -76.433  -19.446 52.488   1.00 53.72 176 A 1 
ATOM 1313 C CA  . ASN A 0 176 . -76.512  -18.172 51.794   1.00 53.72 176 A 1 
ATOM 1314 C C   . ASN A 0 176 . -75.165  -17.438 51.904   1.00 53.72 176 A 1 
ATOM 1315 C CB  . ASN A 0 176 . -77.711  -17.363 52.347   1.00 53.72 176 A 1 
ATOM 1316 O O   . ASN A 0 176 . -75.119  -16.280 52.348   1.00 53.72 176 A 1 
ATOM 1317 C CG  . ASN A 0 176 . -78.126  -16.213 51.445   1.00 53.72 176 A 1 
ATOM 1318 N ND2 . ASN A 0 176 . -77.364  -15.147 51.379   1.00 53.72 176 A 1 
ATOM 1319 O OD1 . ASN A 0 176 . -79.171  -16.231 50.802   1.00 53.72 176 A 1 
ATOM 1320 N N   . ASP A 0 177 . -74.091  -18.093 51.486   1.00 61.55 177 A 1 
ATOM 1321 C CA  . ASP A 0 177 . -72.829  -17.417 51.220   1.00 61.55 177 A 1 
ATOM 1322 C C   . ASP A 0 177 . -73.029  -16.263 50.217   1.00 61.55 177 A 1 
ATOM 1323 C CB  . ASP A 0 177 . -71.776  -18.410 50.704   1.00 61.55 177 A 1 
ATOM 1324 O O   . ASP A 0 177 . -73.912  -16.259 49.347   1.00 61.55 177 A 1 
ATOM 1325 C CG  . ASP A 0 177 . -71.233  -19.392 51.741   1.00 61.55 177 A 1 
ATOM 1326 O OD1 . ASP A 0 177 . -71.792  -19.424 52.859   1.00 61.55 177 A 1 
ATOM 1327 O OD2 . ASP A 0 177 . -70.204  -20.025 51.409   1.00 61.55 177 A 1 
ATOM 1328 N N   . VAL A 0 178 . -72.217  -15.218 50.370   1.00 62.16 178 A 1 
ATOM 1329 C CA  . VAL A 0 178 . -72.124  -14.122 49.399   1.00 62.16 178 A 1 
ATOM 1330 C C   . VAL A 0 178 . -70.654  -13.819 49.178   1.00 62.16 178 A 1 
ATOM 1331 C CB  . VAL A 0 178 . -72.899  -12.866 49.847   1.00 62.16 178 A 1 
ATOM 1332 O O   . VAL A 0 178 . -69.959  -13.385 50.101   1.00 62.16 178 A 1 
ATOM 1333 C CG1 . VAL A 0 178 . -72.790  -11.746 48.800   1.00 62.16 178 A 1 
ATOM 1334 C CG2 . VAL A 0 178 . -74.396  -13.146 50.050   1.00 62.16 178 A 1 
ATOM 1335 N N   . TRP A 0 179 . -70.189  -14.022 47.945   1.00 75.66 179 A 1 
ATOM 1336 C CA  . TRP A 0 179 . -68.792  -13.825 47.572   1.00 75.66 179 A 1 
ATOM 1337 C C   . TRP A 0 179 . -68.626  -12.860 46.399   1.00 75.66 179 A 1 
ATOM 1338 C CB  . TRP A 0 179 . -68.103  -15.176 47.327   1.00 75.66 179 A 1 
ATOM 1339 O O   . TRP A 0 179 . -69.467  -12.754 45.500   1.00 75.66 179 A 1 
ATOM 1340 C CG  . TRP A 0 179 . -68.571  -15.981 46.148   1.00 75.66 179 A 1 
ATOM 1341 C CD1 . TRP A 0 179 . -69.413  -17.040 46.211   1.00 75.66 179 A 1 
ATOM 1342 C CD2 . TRP A 0 179 . -68.223  -15.838 44.733   1.00 75.66 179 A 1 
ATOM 1343 C CE2 . TRP A 0 179 . -68.893  -16.860 43.994   1.00 75.66 179 A 1 
ATOM 1344 C CE3 . TRP A 0 179 . -67.412  -14.942 43.999   1.00 75.66 179 A 1 
ATOM 1345 N NE1 . TRP A 0 179 . -69.593  -17.573 44.951   1.00 75.66 179 A 1 
ATOM 1346 C CH2 . TRP A 0 179 . -67.991  -16.032 41.895   1.00 75.66 179 A 1 
ATOM 1347 C CZ2 . TRP A 0 179 . -68.776  -16.966 42.597   1.00 75.66 179 A 1 
ATOM 1348 C CZ3 . TRP A 0 179 . -67.307  -15.024 42.597   1.00 75.66 179 A 1 
ATOM 1349 N N   . ALA A 0 180 . -67.483  -12.183 46.392   1.00 69.80 180 A 1 
ATOM 1350 C CA  . ALA A 0 180 . -67.028  -11.338 45.302   1.00 69.80 180 A 1 
ATOM 1351 C C   . ALA A 0 180 . -65.570  -11.656 44.955   1.00 69.80 180 A 1 
ATOM 1352 C CB  . ALA A 0 180 . -67.185  -9.879  45.714   1.00 69.80 180 A 1 
ATOM 1353 O O   . ALA A 0 180 . -64.750  -11.941 45.831   1.00 69.80 180 A 1 
ATOM 1354 N N   . LYS A 0 181 . -65.247  -11.583 43.664   1.00 72.59 181 A 1 
ATOM 1355 C CA  . LYS A 0 181 . -63.881  -11.656 43.136   1.00 72.59 181 A 1 
ATOM 1356 C C   . LYS A 0 181 . -63.670  -10.470 42.209   1.00 72.59 181 A 1 
ATOM 1357 C CB  . LYS A 0 181 . -63.644  -12.986 42.405   1.00 72.59 181 A 1 
ATOM 1358 O O   . LYS A 0 181 . -64.440  -10.273 41.270   1.00 72.59 181 A 1 
ATOM 1359 C CG  . LYS A 0 181 . -63.672  -14.180 43.369   1.00 72.59 181 A 1 
ATOM 1360 C CD  . LYS A 0 181 . -63.604  -15.510 42.612   1.00 72.59 181 A 1 
ATOM 1361 C CE  . LYS A 0 181 . -63.858  -16.651 43.603   1.00 72.59 181 A 1 
ATOM 1362 N NZ  . LYS A 0 181 . -64.018  -17.953 42.912   1.00 72.59 181 A 1 
ATOM 1363 N N   . GLN A 0 182 . -62.640  -9.693  42.492   1.00 74.95 182 A 1 
ATOM 1364 C CA  . GLN A 0 182 . -62.295  -8.470  41.791   1.00 74.95 182 A 1 
ATOM 1365 C C   . GLN A 0 182 . -60.799  -8.524  41.494   1.00 74.95 182 A 1 
ATOM 1366 C CB  . GLN A 0 182 . -62.716  -7.295  42.684   1.00 74.95 182 A 1 
ATOM 1367 O O   . GLN A 0 182 . -59.981  -8.558  42.409   1.00 74.95 182 A 1 
ATOM 1368 C CG  . GLN A 0 182 . -62.564  -5.925  42.014   1.00 74.95 182 A 1 
ATOM 1369 C CD  . GLN A 0 182 . -63.311  -4.836  42.787   1.00 74.95 182 A 1 
ATOM 1370 N NE2 . GLN A 0 182 . -63.668  -3.741  42.158   1.00 74.95 182 A 1 
ATOM 1371 O OE1 . GLN A 0 182 . -63.634  -4.950  43.959   1.00 74.95 182 A 1 
ATOM 1372 N N   . ALA A 0 183 . -60.455  -8.601  40.215   1.00 74.31 183 A 1 
ATOM 1373 C CA  . ALA A 0 183 . -59.083  -8.602  39.743   1.00 74.31 183 A 1 
ATOM 1374 C C   . ALA A 0 183 . -58.880  -7.398  38.825   1.00 74.31 183 A 1 
ATOM 1375 C CB  . ALA A 0 183 . -58.772  -9.941  39.067   1.00 74.31 183 A 1 
ATOM 1376 O O   . ALA A 0 183 . -59.710  -7.138  37.952   1.00 74.31 183 A 1 
ATOM 1377 N N   . TYR A 0 184 . -57.788  -6.682  39.038   1.00 77.14 184 A 1 
ATOM 1378 C CA  . TYR A 0 184 . -57.322  -5.604  38.180   1.00 77.14 184 A 1 
ATOM 1379 C C   . TYR A 0 184 . -55.866  -5.853  37.841   1.00 77.14 184 A 1 
ATOM 1380 C CB  . TYR A 0 184 . -57.464  -4.248  38.884   1.00 77.14 184 A 1 
ATOM 1381 O O   . TYR A 0 184 . -55.115  -6.348  38.684   1.00 77.14 184 A 1 
ATOM 1382 C CG  . TYR A 0 184 . -58.895  -3.799  39.076   1.00 77.14 184 A 1 
ATOM 1383 C CD1 . TYR A 0 184 . -59.652  -3.423  37.952   1.00 77.14 184 A 1 
ATOM 1384 C CD2 . TYR A 0 184 . -59.458  -3.743  40.364   1.00 77.14 184 A 1 
ATOM 1385 C CE1 . TYR A 0 184 . -60.993  -3.025  38.105   1.00 77.14 184 A 1 
ATOM 1386 C CE2 . TYR A 0 184 . -60.788  -3.315  40.526   1.00 77.14 184 A 1 
ATOM 1387 O OH  . TYR A 0 184 . -62.867  -2.623  39.540   1.00 77.14 184 A 1 
ATOM 1388 C CZ  . TYR A 0 184 . -61.564  -2.982  39.395   1.00 77.14 184 A 1 
ATOM 1389 N N   . GLY A 0 185 . -55.476  -5.447  36.647   1.00 79.85 185 A 1 
ATOM 1390 C CA  . GLY A 0 185 . -54.080  -5.322  36.298   1.00 79.85 185 A 1 
ATOM 1391 C C   . GLY A 0 185 . -53.868  -4.206  35.297   1.00 79.85 185 A 1 
ATOM 1392 O O   . GLY A 0 185 . -54.815  -3.597  34.790   1.00 79.85 185 A 1 
ATOM 1393 N N   . SER A 0 186 . -52.601  -3.939  35.058   1.00 77.50 186 A 1 
ATOM 1394 C CA  . SER A 0 186 . -52.120  -3.146  33.942   1.00 77.50 186 A 1 
ATOM 1395 C C   . SER A 0 186 . -50.963  -3.904  33.329   1.00 77.50 186 A 1 
ATOM 1396 C CB  . SER A 0 186 . -51.665  -1.762  34.401   1.00 77.50 186 A 1 
ATOM 1397 O O   . SER A 0 186 . -50.034  -4.234  34.073   1.00 77.50 186 A 1 
ATOM 1398 O OG  . SER A 0 186 . -50.795  -1.871  35.516   1.00 77.50 186 A 1 
ATOM 1399 N N   . ASP A 0 187 . -51.076  -4.163  32.035   1.00 76.73 187 A 1 
ATOM 1400 C CA  . ASP A 0 187 . -49.983  -4.651  31.205   1.00 76.73 187 A 1 
ATOM 1401 C C   . ASP A 0 187 . -49.170  -3.427  30.741   1.00 76.73 187 A 1 
ATOM 1402 C CB  . ASP A 0 187 . -50.574  -5.581  30.126   1.00 76.73 187 A 1 
ATOM 1403 O O   . ASP A 0 187 . -49.739  -2.346  30.519   1.00 76.73 187 A 1 
ATOM 1404 C CG  . ASP A 0 187 . -49.692  -6.025  28.945   1.00 76.73 187 A 1 
ATOM 1405 O OD1 . ASP A 0 187 . -48.793  -5.259  28.530   1.00 76.73 187 A 1 
ATOM 1406 O OD2 . ASP A 0 187 . -50.065  -7.076  28.362   1.00 76.73 187 A 1 
ATOM 1407 N N   . TYR A 0 188 . -47.845  -3.553  30.756   1.00 78.00 188 A 1 
ATOM 1408 C CA  . TYR A 0 188 . -46.904  -2.461  30.495   1.00 78.00 188 A 1 
ATOM 1409 C C   . TYR A 0 188 . -45.708  -2.904  29.626   1.00 78.00 188 A 1 
ATOM 1410 C CB  . TYR A 0 188 . -46.510  -1.787  31.832   1.00 78.00 188 A 1 
ATOM 1411 O O   . TYR A 0 188 . -44.584  -2.439  29.828   1.00 78.00 188 A 1 
ATOM 1412 C CG  . TYR A 0 188 . -47.475  -0.726  32.347   1.00 78.00 188 A 1 
ATOM 1413 C CD1 . TYR A 0 188 . -47.714  0.415   31.559   1.00 78.00 188 A 1 
ATOM 1414 C CD2 . TYR A 0 188 . -48.065  -0.826  33.625   1.00 78.00 188 A 1 
ATOM 1415 C CE1 . TYR A 0 188 . -48.517  1.458   32.041   1.00 78.00 188 A 1 
ATOM 1416 C CE2 . TYR A 0 188 . -48.876  0.223   34.116   1.00 78.00 188 A 1 
ATOM 1417 O OH  . TYR A 0 188 . -49.843  2.420   33.750   1.00 78.00 188 A 1 
ATOM 1418 C CZ  . TYR A 0 188 . -49.099  1.365   33.316   1.00 78.00 188 A 1 
ATOM 1419 N N   . ASP A 0 189 . -45.944  -3.769  28.632   1.00 78.15 189 A 1 
ATOM 1420 C CA  . ASP A 0 189 . -44.930  -4.168  27.643   1.00 78.15 189 A 1 
ATOM 1421 C C   . ASP A 0 189 . -44.461  -2.969  26.789   1.00 78.15 189 A 1 
ATOM 1422 C CB  . ASP A 0 189 . -45.477  -5.321  26.777   1.00 78.15 189 A 1 
ATOM 1423 O O   . ASP A 0 189 . -45.167  -2.464  25.906   1.00 78.15 189 A 1 
ATOM 1424 C CG  . ASP A 0 189 . -44.455  -5.917  25.794   1.00 78.15 189 A 1 
ATOM 1425 O OD1 . ASP A 0 189 . -43.235  -5.926  26.096   1.00 78.15 189 A 1 
ATOM 1426 O OD2 . ASP A 0 189 . -44.870  -6.393  24.704   1.00 78.15 189 A 1 
ATOM 1427 N N   . SER A 0 190 . -43.233  -2.508  27.043   1.00 79.68 190 A 1 
ATOM 1428 C CA  . SER A 0 190 . -42.585  -1.431  26.290   1.00 79.68 190 A 1 
ATOM 1429 C C   . SER A 0 190 . -41.441  -1.974  25.438   1.00 79.68 190 A 1 
ATOM 1430 C CB  . SER A 0 190 . -42.185  -0.272  27.208   1.00 79.68 190 A 1 
ATOM 1431 O O   . SER A 0 190 . -40.431  -2.478  25.937   1.00 79.68 190 A 1 
ATOM 1432 O OG  . SER A 0 190 . -41.268  -0.648  28.213   1.00 79.68 190 A 1 
ATOM 1433 N N   . ARG A 0 191 . -41.618  -1.902  24.113   1.00 81.17 191 A 1 
ATOM 1434 C CA  . ARG A 0 191 . -40.747  -2.574  23.144   1.00 81.17 191 A 1 
ATOM 1435 C C   . ARG A 0 191 . -40.224  -1.614  22.102   1.00 81.17 191 A 1 
ATOM 1436 C CB  . ARG A 0 191 . -41.492  -3.734  22.485   1.00 81.17 191 A 1 
ATOM 1437 O O   . ARG A 0 191 . -40.994  -0.949  21.415   1.00 81.17 191 A 1 
ATOM 1438 C CG  . ARG A 0 191 . -41.908  -4.753  23.545   1.00 81.17 191 A 1 
ATOM 1439 C CD  . ARG A 0 191 . -42.601  -5.966  22.944   1.00 81.17 191 A 1 
ATOM 1440 N NE  . ARG A 0 191 . -41.816  -6.616  21.887   1.00 81.17 191 A 1 
ATOM 1441 N NH1 . ARG A 0 191 . -43.528  -7.941  21.202   1.00 81.17 191 A 1 
ATOM 1442 N NH2 . ARG A 0 191 . -41.535  -8.057  20.162   1.00 81.17 191 A 1 
ATOM 1443 C CZ  . ARG A 0 191 . -42.293  -7.537  21.086   1.00 81.17 191 A 1 
ATOM 1444 N N   . TRP A 0 192 . -38.912  -1.595  21.943   1.00 86.99 192 A 1 
ATOM 1445 C CA  . TRP A 0 192 . -38.226  -0.672  21.053   1.00 86.99 192 A 1 
ATOM 1446 C C   . TRP A 0 192 . -37.116  -1.386  20.293   1.00 86.99 192 A 1 
ATOM 1447 C CB  . TRP A 0 192 . -37.691  0.484   21.896   1.00 86.99 192 A 1 
ATOM 1448 O O   . TRP A 0 192 . -36.491  -2.312  20.812   1.00 86.99 192 A 1 
ATOM 1449 C CG  . TRP A 0 192 . -36.847  1.475   21.168   1.00 86.99 192 A 1 
ATOM 1450 C CD1 . TRP A 0 192 . -37.300  2.569   20.520   1.00 86.99 192 A 1 
ATOM 1451 C CD2 . TRP A 0 192 . -35.398  1.477   21.003   1.00 86.99 192 A 1 
ATOM 1452 C CE2 . TRP A 0 192 . -35.032  2.689   20.350   1.00 86.99 192 A 1 
ATOM 1453 C CE3 . TRP A 0 192 . -34.355  0.594   21.360   1.00 86.99 192 A 1 
ATOM 1454 N NE1 . TRP A 0 192 . -36.232  3.283   20.017   1.00 86.99 192 A 1 
ATOM 1455 C CH2 . TRP A 0 192 . -32.675  2.164   20.540   1.00 86.99 192 A 1 
ATOM 1456 C CZ2 . TRP A 0 192 . -33.695  3.064   20.173   1.00 86.99 192 A 1 
ATOM 1457 C CZ3 . TRP A 0 192 . -33.010  0.922   21.107   1.00 86.99 192 A 1 
ATOM 1458 N N   . GLY A 0 193 . -36.830  -0.938  19.074   1.00 86.10 193 A 1 
ATOM 1459 C CA  . GLY A 0 193 . -35.722  -1.497  18.321   1.00 86.10 193 A 1 
ATOM 1460 C C   . GLY A 0 193 . -35.281  -0.691  17.112   1.00 86.10 193 A 1 
ATOM 1461 O O   . GLY A 0 193 . -35.872  0.321   16.724   1.00 86.10 193 A 1 
ATOM 1462 N N   . LYS A 0 194 . -34.178  -1.175  16.545   1.00 85.36 194 A 1 
ATOM 1463 C CA  . LYS A 0 194 . -33.480  -0.641  15.380   1.00 85.36 194 A 1 
ATOM 1464 C C   . LYS A 0 194 . -33.106  -1.782  14.467   1.00 85.36 194 A 1 
ATOM 1465 C CB  . LYS A 0 194 . -32.194  0.064   15.819   1.00 85.36 194 A 1 
ATOM 1466 O O   . LYS A 0 194 . -32.251  -2.576  14.843   1.00 85.36 194 A 1 
ATOM 1467 C CG  . LYS A 0 194 . -32.564  1.393   16.440   1.00 85.36 194 A 1 
ATOM 1468 C CD  . LYS A 0 194 . -31.336  2.146   16.929   1.00 85.36 194 A 1 
ATOM 1469 C CE  . LYS A 0 194 . -31.949  3.463   17.370   1.00 85.36 194 A 1 
ATOM 1470 N NZ  . LYS A 0 194 . -30.972  4.546   17.512   1.00 85.36 194 A 1 
ATOM 1471 N N   . SER A 0 195 . -33.684  -1.808  13.278   1.00 84.25 195 A 1 
ATOM 1472 C CA  . SER A 0 195 . -33.306  -2.741  12.222   1.00 84.25 195 A 1 
ATOM 1473 C C   . SER A 0 195 . -32.578  -1.994  11.108   1.00 84.25 195 A 1 
ATOM 1474 C CB  . SER A 0 195 . -34.534  -3.504  11.715   1.00 84.25 195 A 1 
ATOM 1475 O O   . SER A 0 195 . -33.064  -0.981  10.595   1.00 84.25 195 A 1 
ATOM 1476 O OG  . SER A 0 195 . -35.595  -2.617  11.400   1.00 84.25 195 A 1 
ATOM 1477 N N   . TYR A 0 196 . -31.405  -2.494  10.733   1.00 81.27 196 A 1 
ATOM 1478 C CA  . TYR A 0 196 . -30.723  -2.132  9.495    1.00 81.27 196 A 1 
ATOM 1479 C C   . TYR A 0 196 . -30.921  -3.280  8.500    1.00 81.27 196 A 1 
ATOM 1480 C CB  . TYR A 0 196 . -29.221  -1.890  9.738    1.00 81.27 196 A 1 
ATOM 1481 O O   . TYR A 0 196 . -30.482  -4.399  8.776    1.00 81.27 196 A 1 
ATOM 1482 C CG  . TYR A 0 196 . -28.829  -0.733  10.649   1.00 81.27 196 A 1 
ATOM 1483 C CD1 . TYR A 0 196 . -28.217  0.420   10.113   1.00 81.27 196 A 1 
ATOM 1484 C CD2 . TYR A 0 196 . -28.997  -0.845  12.042   1.00 81.27 196 A 1 
ATOM 1485 C CE1 . TYR A 0 196 . -27.758  1.444   10.969   1.00 81.27 196 A 1 
ATOM 1486 C CE2 . TYR A 0 196 . -28.537  0.168   12.903   1.00 81.27 196 A 1 
ATOM 1487 O OH  . TYR A 0 196 . -27.453  2.283   13.203   1.00 81.27 196 A 1 
ATOM 1488 C CZ  . TYR A 0 196 . -27.908  1.312   12.366   1.00 81.27 196 A 1 
ATOM 1489 N N   . ASP A 0 197 . -31.517  -2.997  7.337    1.00 81.77 197 A 1 
ATOM 1490 C CA  . ASP A 0 197 . -31.386  -3.881  6.168    1.00 81.77 197 A 1 
ATOM 1491 C C   . ASP A 0 197 . -29.917  -3.926  5.702    1.00 81.77 197 A 1 
ATOM 1492 C CB  . ASP A 0 197 . -32.270  -3.408  5.000    1.00 81.77 197 A 1 
ATOM 1493 O O   . ASP A 0 197 . -29.062  -3.199  6.220    1.00 81.77 197 A 1 
ATOM 1494 C CG  . ASP A 0 197 . -33.776  -3.599  5.166    1.00 81.77 197 A 1 
ATOM 1495 O OD1 . ASP A 0 197 . -34.197  -4.566  5.829    1.00 81.77 197 A 1 
ATOM 1496 O OD2 . ASP A 0 197 . -34.508  -2.779  4.561    1.00 81.77 197 A 1 
ATOM 1497 N N   . SER A 0 198 . -29.619  -4.755  4.695    1.00 82.72 198 A 1 
ATOM 1498 C CA  . SER A 0 198 . -28.248  -5.118  4.334    1.00 82.72 198 A 1 
ATOM 1499 C C   . SER A 0 198 . -27.287  -3.924  4.219    1.00 82.72 198 A 1 
ATOM 1500 C CB  . SER A 0 198 . -28.203  -6.037  3.103    1.00 82.72 198 A 1 
ATOM 1501 O O   . SER A 0 198 . -27.544  -2.919  3.544    1.00 82.72 198 A 1 
ATOM 1502 O OG  . SER A 0 198 . -28.180  -5.355  1.864    1.00 82.72 198 A 1 
ATOM 1503 N N   . VAL A 0 199 . -26.154  -4.037  4.920    1.00 85.72 199 A 1 
ATOM 1504 C CA  . VAL A 0 199 . -25.108  -3.012  4.992    1.00 85.72 199 A 1 
ATOM 1505 C C   . VAL A 0 199 . -23.843  -3.502  4.306    1.00 85.72 199 A 1 
ATOM 1506 C CB  . VAL A 0 199 . -24.818  -2.532  6.432    1.00 85.72 199 A 1 
ATOM 1507 O O   . VAL A 0 199 . -23.351  -4.595  4.584    1.00 85.72 199 A 1 
ATOM 1508 C CG1 . VAL A 0 199 . -25.995  -1.746  7.012    1.00 85.72 199 A 1 
ATOM 1509 C CG2 . VAL A 0 199 . -24.467  -3.649  7.424    1.00 85.72 199 A 1 
ATOM 1510 N N   . GLU A 0 200 . -23.266  -2.673  3.437    1.00 90.98 200 A 1 
ATOM 1511 C CA  . GLU A 0 200 . -22.018  -2.979  2.738    1.00 90.98 200 A 1 
ATOM 1512 C C   . GLU A 0 200 . -21.016  -1.824  2.857    1.00 90.98 200 A 1 
ATOM 1513 C CB  . GLU A 0 200 . -22.288  -3.356  1.271    1.00 90.98 200 A 1 
ATOM 1514 O O   . GLU A 0 200 . -21.297  -0.681  2.493    1.00 90.98 200 A 1 
ATOM 1515 C CG  . GLU A 0 200 . -21.060  -4.063  0.675    1.00 90.98 200 A 1 
ATOM 1516 C CD  . GLU A 0 200 . -21.141  -4.240  -0.842   1.00 90.98 200 A 1 
ATOM 1517 O OE1 . GLU A 0 200 . -20.723  -5.308  -1.355   1.00 90.98 200 A 1 
ATOM 1518 O OE2 . GLU A 0 200 . -21.355  -3.239  -1.569   1.00 90.98 200 A 1 
ATOM 1519 N N   . ALA A 0 201 . -19.805  -2.126  3.327    1.00 92.60 201 A 1 
ATOM 1520 C CA  . ALA A 0 201 . -18.699  -1.183  3.437    1.00 92.60 201 A 1 
ATOM 1521 C C   . ALA A 0 201 . -17.485  -1.686  2.646    1.00 92.60 201 A 1 
ATOM 1522 C CB  . ALA A 0 201 . -18.384  -0.956  4.920    1.00 92.60 201 A 1 
ATOM 1523 O O   . ALA A 0 201 . -16.874  -2.701  2.987    1.00 92.60 201 A 1 
ATOM 1524 N N   . LYS A 0 202 . -17.097  -0.948  1.603    1.00 96.52 202 A 1 
ATOM 1525 C CA  . LYS A 0 202 . -15.938  -1.241  0.746    1.00 96.52 202 A 1 
ATOM 1526 C C   . LYS A 0 202 . -14.870  -0.162  0.893    1.00 96.52 202 A 1 
ATOM 1527 C CB  . LYS A 0 202 . -16.392  -1.375  -0.715   1.00 96.52 202 A 1 
ATOM 1528 O O   . LYS A 0 202 . -15.179  1.029   0.923    1.00 96.52 202 A 1 
ATOM 1529 C CG  . LYS A 0 202 . -17.086  -2.710  -1.018   1.00 96.52 202 A 1 
ATOM 1530 C CD  . LYS A 0 202 . -17.957  -2.605  -2.279   1.00 96.52 202 A 1 
ATOM 1531 C CE  . LYS A 0 202 . -18.394  -4.008  -2.710   1.00 96.52 202 A 1 
ATOM 1532 N NZ  . LYS A 0 202 . -19.673  -3.992  -3.456   1.00 96.52 202 A 1 
ATOM 1533 N N   . SER A 0 203 . -13.604  -0.568  0.923    1.00 97.21 203 A 1 
ATOM 1534 C CA  . SER A 0 203 . -12.451  0.330   0.824    1.00 97.21 203 A 1 
ATOM 1535 C C   . SER A 0 203 . -11.421  -0.209  -0.160   1.00 97.21 203 A 1 
ATOM 1536 C CB  . SER A 0 203 . -11.796  0.575   2.189    1.00 97.21 203 A 1 
ATOM 1537 O O   . SER A 0 203 . -11.033  -1.373  -0.051   1.00 97.21 203 A 1 
ATOM 1538 O OG  . SER A 0 203 . -11.183  -0.596  2.692    1.00 97.21 203 A 1 
ATOM 1539 N N   . TYR A 0 204 . -10.938  0.658   -1.044   1.00 96.34 204 A 1 
ATOM 1540 C CA  . TYR A 0 204 . -9.892   0.375   -2.020   1.00 96.34 204 A 1 
ATOM 1541 C C   . TYR A 0 204 . -8.756   1.383   -1.823   1.00 96.34 204 A 1 
ATOM 1542 C CB  . TYR A 0 204 . -10.473  0.444   -3.442   1.00 96.34 204 A 1 
ATOM 1543 O O   . TYR A 0 204 . -8.951   2.588   -1.991   1.00 96.34 204 A 1 
ATOM 1544 C CG  . TYR A 0 204 . -11.702  -0.420  -3.675   1.00 96.34 204 A 1 
ATOM 1545 C CD1 . TYR A 0 204 . -11.552  -1.765  -4.063   1.00 96.34 204 A 1 
ATOM 1546 C CD2 . TYR A 0 204 . -12.993  0.122   -3.507   1.00 96.34 204 A 1 
ATOM 1547 C CE1 . TYR A 0 204 . -12.686  -2.572  -4.278   1.00 96.34 204 A 1 
ATOM 1548 C CE2 . TYR A 0 204 . -14.131  -0.680  -3.723   1.00 96.34 204 A 1 
ATOM 1549 O OH  . TYR A 0 204 . -15.073  -2.809  -4.316   1.00 96.34 204 A 1 
ATOM 1550 C CZ  . TYR A 0 204 . -13.979  -2.029  -4.106   1.00 96.34 204 A 1 
ATOM 1551 N N   . ASP A 0 205 . -7.582   0.890   -1.451   1.00 96.84 205 A 1 
ATOM 1552 C CA  . ASP A 0 205 . -6.319   1.621   -1.471   1.00 96.84 205 A 1 
ATOM 1553 C C   . ASP A 0 205 . -5.526   1.147   -2.694   1.00 96.84 205 A 1 
ATOM 1554 C CB  . ASP A 0 205 . -5.538   1.366   -0.169   1.00 96.84 205 A 1 
ATOM 1555 O O   . ASP A 0 205 . -5.372   -0.057  -2.892   1.00 96.84 205 A 1 
ATOM 1556 C CG  . ASP A 0 205 . -5.974   2.273   0.985    1.00 96.84 205 A 1 
ATOM 1557 O OD1 . ASP A 0 205 . -5.579   3.466   0.965    1.00 96.84 205 A 1 
ATOM 1558 O OD2 . ASP A 0 205 . -6.662   1.805   1.924    1.00 96.84 205 A 1 
ATOM 1559 N N   . ASN A 0 206 . -5.020   2.074   -3.507   1.00 97.24 206 A 1 
ATOM 1560 C CA  . ASN A 0 206 . -4.120   1.759   -4.613   1.00 97.24 206 A 1 
ATOM 1561 C C   . ASN A 0 206 . -2.908   2.690   -4.602   1.00 97.24 206 A 1 
ATOM 1562 C CB  . ASN A 0 206 . -4.874   1.807   -5.951   1.00 97.24 206 A 1 
ATOM 1563 O O   . ASN A 0 206 . -3.073   3.905   -4.471   1.00 97.24 206 A 1 
ATOM 1564 C CG  . ASN A 0 206 . -4.203   0.908   -6.971   1.00 97.24 206 A 1 
ATOM 1565 N ND2 . ASN A 0 206 . -3.189   1.369   -7.659   1.00 97.24 206 A 1 
ATOM 1566 O OD1 . ASN A 0 206 . -4.598   -0.231  -7.125   1.00 97.24 206 A 1 
ATOM 1567 N N   . GLU A 0 207 . -1.715   2.131   -4.772   1.00 97.90 207 A 1 
ATOM 1568 C CA  . GLU A 0 207 . -0.447   2.851   -4.894   1.00 97.90 207 A 1 
ATOM 1569 C C   . GLU A 0 207 . 0.259    2.385   -6.170   1.00 97.90 207 A 1 
ATOM 1570 C CB  . GLU A 0 207 . 0.432    2.623   -3.647   1.00 97.90 207 A 1 
ATOM 1571 O O   . GLU A 0 207 . 0.595    1.210   -6.297   1.00 97.90 207 A 1 
ATOM 1572 C CG  . GLU A 0 207 . -0.226   3.180   -2.377   1.00 97.90 207 A 1 
ATOM 1573 C CD  . GLU A 0 207 . 0.678    3.095   -1.141   1.00 97.90 207 A 1 
ATOM 1574 O OE1 . GLU A 0 207 . 1.036    4.184   -0.626   1.00 97.90 207 A 1 
ATOM 1575 O OE2 . GLU A 0 207 . 0.928    1.974   -0.641   1.00 97.90 207 A 1 
ATOM 1576 N N   . ASN A 0 208 . 0.464    3.300   -7.117   1.00 97.45 208 A 1 
ATOM 1577 C CA  . ASN A 0 208 . 1.092    3.028   -8.406   1.00 97.45 208 A 1 
ATOM 1578 C C   . ASN A 0 208 . 2.361    3.868   -8.587   1.00 97.45 208 A 1 
ATOM 1579 C CB  . ASN A 0 208 . 0.143    3.226   -9.614   1.00 97.45 208 A 1 
ATOM 1580 O O   . ASN A 0 208 . 2.408    5.042   -8.221   1.00 97.45 208 A 1 
ATOM 1581 C CG  . ASN A 0 208 . -1.318   3.574   -9.362   1.00 97.45 208 A 1 
ATOM 1582 N ND2 . ASN A 0 208 . -2.209   2.897   -10.038  1.00 97.45 208 A 1 
ATOM 1583 O OD1 . ASN A 0 208 . -1.695   4.475   -8.622   1.00 97.45 208 A 1 
ATOM 1584 N N   . TYR A 0 209 . 3.361    3.292   -9.240   1.00 98.40 209 A 1 
ATOM 1585 C CA  . TYR A 0 209 . 4.562    3.975   -9.703   1.00 98.40 209 A 1 
ATOM 1586 C C   . TYR A 0 209 . 4.889    3.505   -11.119  1.00 98.40 209 A 1 
ATOM 1587 C CB  . TYR A 0 209 . 5.713    3.692   -8.730   1.00 98.40 209 A 1 
ATOM 1588 O O   . TYR A 0 209 . 4.887    2.304   -11.392  1.00 98.40 209 A 1 
ATOM 1589 C CG  . TYR A 0 209 . 7.082    4.130   -9.214   1.00 98.40 209 A 1 
ATOM 1590 C CD1 . TYR A 0 209 . 7.944    3.197   -9.825   1.00 98.40 209 A 1 
ATOM 1591 C CD2 . TYR A 0 209 . 7.497    5.465   -9.047   1.00 98.40 209 A 1 
ATOM 1592 C CE1 . TYR A 0 209 . 9.233    3.589   -10.235  1.00 98.40 209 A 1 
ATOM 1593 C CE2 . TYR A 0 209 . 8.787    5.858   -9.454   1.00 98.40 209 A 1 
ATOM 1594 O OH  . TYR A 0 209 . 10.921   5.272   -10.414  1.00 98.40 209 A 1 
ATOM 1595 C CZ  . TYR A 0 209 . 9.663    4.917   -10.038  1.00 98.40 209 A 1 
ATOM 1596 N N   . ALA A 0 210 . 5.198    4.441   -12.010  1.00 98.40 210 A 1 
ATOM 1597 C CA  . ALA A 0 210 . 5.730    4.125   -13.328  1.00 98.40 210 A 1 
ATOM 1598 C C   . ALA A 0 210 . 6.830    5.118   -13.706  1.00 98.40 210 A 1 
ATOM 1599 C CB  . ALA A 0 210 . 4.594    4.072   -14.357  1.00 98.40 210 A 1 
ATOM 1600 O O   . ALA A 0 210 . 6.617    6.335   -13.658  1.00 98.40 210 A 1 
ATOM 1601 N N   . ARG A 0 211 . 7.985    4.582   -14.109  1.00 98.49 211 A 1 
ATOM 1602 C CA  . ARG A 0 211 . 9.123    5.320   -14.658  1.00 98.49 211 A 1 
ATOM 1603 C C   . ARG A 0 211 . 9.478    4.756   -16.026  1.00 98.49 211 A 1 
ATOM 1604 C CB  . ARG A 0 211 . 10.317   5.274   -13.691  1.00 98.49 211 A 1 
ATOM 1605 O O   . ARG A 0 211 . 9.735    3.562   -16.152  1.00 98.49 211 A 1 
ATOM 1606 C CG  . ARG A 0 211 . 11.584   5.929   -14.279  1.00 98.49 211 A 1 
ATOM 1607 C CD  . ARG A 0 211 . 12.783   5.885   -13.322  1.00 98.49 211 A 1 
ATOM 1608 N NE  . ARG A 0 211 . 13.196   4.505   -12.989  1.00 98.49 211 A 1 
ATOM 1609 N NH1 . ARG A 0 211 . 14.566   4.056   -14.794  1.00 98.49 211 A 1 
ATOM 1610 N NH2 . ARG A 0 211 . 14.302   2.530   -13.220  1.00 98.49 211 A 1 
ATOM 1611 C CZ  . ARG A 0 211 . 14.011   3.714   -13.671  1.00 98.49 211 A 1 
ATOM 1612 N N   . ARG A 0 212 . 9.562    5.643   -17.010  1.00 98.50 212 A 1 
ATOM 1613 C CA  . ARG A 0 212 . 10.082   5.399   -18.351  1.00 98.50 212 A 1 
ATOM 1614 C C   . ARG A 0 212 . 11.336   6.243   -18.555  1.00 98.50 212 A 1 
ATOM 1615 C CB  . ARG A 0 212 . 8.970    5.687   -19.375  1.00 98.50 212 A 1 
ATOM 1616 O O   . ARG A 0 212 . 11.310   7.448   -18.318  1.00 98.50 212 A 1 
ATOM 1617 C CG  . ARG A 0 212 . 9.528    5.875   -20.792  1.00 98.50 212 A 1 
ATOM 1618 C CD  . ARG A 0 212 . 8.481    5.661   -21.885  1.00 98.50 212 A 1 
ATOM 1619 N NE  . ARG A 0 212 . 7.551    6.801   -22.010  1.00 98.50 212 A 1 
ATOM 1620 N NH1 . ARG A 0 212 . 5.890    5.710   -23.161  1.00 98.50 212 A 1 
ATOM 1621 N NH2 . ARG A 0 212 . 5.676    7.854   -22.756  1.00 98.50 212 A 1 
ATOM 1622 C CZ  . ARG A 0 212 . 6.389    6.783   -22.628  1.00 98.50 212 A 1 
ATOM 1623 N N   . VAL A 0 213 . 12.409   5.614   -19.016  1.00 98.57 213 A 1 
ATOM 1624 C CA  . VAL A 0 213 . 13.630   6.266   -19.508  1.00 98.57 213 A 1 
ATOM 1625 C C   . VAL A 0 213 . 13.817   5.877   -20.969  1.00 98.57 213 A 1 
ATOM 1626 C CB  . VAL A 0 213 . 14.862   5.867   -18.669  1.00 98.57 213 A 1 
ATOM 1627 O O   . VAL A 0 213 . 13.656   4.701   -21.308  1.00 98.57 213 A 1 
ATOM 1628 C CG1 . VAL A 0 213 . 16.160   6.494   -19.195  1.00 98.57 213 A 1 
ATOM 1629 C CG2 . VAL A 0 213 . 14.692   6.306   -17.207  1.00 98.57 213 A 1 
ATOM 1630 N N   . ARG A 0 214 . 14.148   6.851   -21.818  1.00 97.95 214 A 1 
ATOM 1631 C CA  . ARG A 0 214 . 14.734   6.645   -23.148  1.00 97.95 214 A 1 
ATOM 1632 C C   . ARG A 0 214 . 15.963   7.539   -23.268  1.00 97.95 214 A 1 
ATOM 1633 C CB  . ARG A 0 214 . 13.737   6.945   -24.282  1.00 97.95 214 A 1 
ATOM 1634 O O   . ARG A 0 214 . 15.867   8.716   -22.912  1.00 97.95 214 A 1 
ATOM 1635 C CG  . ARG A 0 214 . 12.446   6.114   -24.254  1.00 97.95 214 A 1 
ATOM 1636 C CD  . ARG A 0 214 . 12.745   4.630   -24.491  1.00 97.95 214 A 1 
ATOM 1637 N NE  . ARG A 0 214 . 11.523   3.799   -24.490  1.00 97.95 214 A 1 
ATOM 1638 N NH1 . ARG A 0 214 . 11.378   3.329   -22.235  1.00 97.95 214 A 1 
ATOM 1639 N NH2 . ARG A 0 214 . 9.886    2.482   -23.626  1.00 97.95 214 A 1 
ATOM 1640 C CZ  . ARG A 0 214 . 10.944   3.217   -23.454  1.00 97.95 214 A 1 
ATOM 1641 N N   . ALA A 0 215 . 17.078   6.982   -23.712  1.00 97.57 215 A 1 
ATOM 1642 C CA  . ALA A 0 215 . 18.313   7.699   -23.989  1.00 97.57 215 A 1 
ATOM 1643 C C   . ALA A 0 215 . 18.849   7.254   -25.351  1.00 97.57 215 A 1 
ATOM 1644 C CB  . ALA A 0 215 . 19.319   7.450   -22.860  1.00 97.57 215 A 1 
ATOM 1645 O O   . ALA A 0 215 . 18.781   6.071   -25.661  1.00 97.57 215 A 1 
ATOM 1646 N N   . ASP A 0 216 . 19.353   8.214   -26.109  1.00 96.22 216 A 1 
ATOM 1647 C CA  . ASP A 0 216 . 19.730   8.131   -27.520  1.00 96.22 216 A 1 
ATOM 1648 C C   . ASP A 0 216 . 21.081   8.870   -27.646  1.00 96.22 216 A 1 
ATOM 1649 C CB  . ASP A 0 216 . 18.549   8.775   -28.278  1.00 96.22 216 A 1 
ATOM 1650 O O   . ASP A 0 216 . 21.244   9.953   -27.068  1.00 96.22 216 A 1 
ATOM 1651 C CG  . ASP A 0 216 . 18.709   8.969   -29.785  1.00 96.22 216 A 1 
ATOM 1652 O OD1 . ASP A 0 216 . 17.682   8.771   -30.477  1.00 96.22 216 A 1 
ATOM 1653 O OD2 . ASP A 0 216 . 19.787   9.459   -30.182  1.00 96.22 216 A 1 
ATOM 1654 N N   . ASP A 0 217 . 22.093   8.241   -28.253  1.00 94.44 217 A 1 
ATOM 1655 C CA  . ASP A 0 217 . 23.490   8.728   -28.277  1.00 94.44 217 A 1 
ATOM 1656 C C   . ASP A 0 217 . 24.165   8.524   -29.648  1.00 94.44 217 A 1 
ATOM 1657 C CB  . ASP A 0 217 . 24.265   8.140   -27.083  1.00 94.44 217 A 1 
ATOM 1658 O O   . ASP A 0 217 . 25.305   8.041   -29.757  1.00 94.44 217 A 1 
ATOM 1659 C CG  . ASP A 0 217 . 25.699   8.658   -26.937  1.00 94.44 217 A 1 
ATOM 1660 O OD1 . ASP A 0 217 . 25.952   9.886   -26.924  1.00 94.44 217 A 1 
ATOM 1661 O OD2 . ASP A 0 217 . 26.634   7.869   -26.663  1.00 94.44 217 A 1 
ATOM 1662 N N   . ASP A 0 218 . 23.412   8.932   -30.669  1.00 93.69 218 A 1 
ATOM 1663 C CA  . ASP A 0 218 . 23.748   9.049   -32.088  1.00 93.69 218 A 1 
ATOM 1664 C C   . ASP A 0 218 . 25.132   9.707   -32.306  1.00 93.69 218 A 1 
ATOM 1665 C CB  . ASP A 0 218 . 22.596   9.882   -32.708  1.00 93.69 218 A 1 
ATOM 1666 O O   . ASP A 0 218 . 25.371   10.858  -31.923  1.00 93.69 218 A 1 
ATOM 1667 C CG  . ASP A 0 218 . 22.343   9.680   -34.204  1.00 93.69 218 A 1 
ATOM 1668 O OD1 . ASP A 0 218 . 22.968   8.771   -34.791  1.00 93.69 218 A 1 
ATOM 1669 O OD2 . ASP A 0 218 . 21.597   10.509  -34.782  1.00 93.69 218 A 1 
ATOM 1670 N N   . GLN A 0 219 . 26.083   8.986   -32.909  1.00 93.26 219 A 1 
ATOM 1671 C CA  . GLN A 0 219 . 27.444   9.447   -33.229  1.00 93.26 219 A 1 
ATOM 1672 C C   . GLN A 0 219 . 27.799   9.111   -34.674  1.00 93.26 219 A 1 
ATOM 1673 C CB  . GLN A 0 219 . 28.476   8.773   -32.306  1.00 93.26 219 A 1 
ATOM 1674 O O   . GLN A 0 219 . 27.635   7.971   -35.096  1.00 93.26 219 A 1 
ATOM 1675 C CG  . GLN A 0 219 . 28.572   9.455   -30.941  1.00 93.26 219 A 1 
ATOM 1676 C CD  . GLN A 0 219 . 29.220   8.549   -29.908  1.00 93.26 219 A 1 
ATOM 1677 N NE2 . GLN A 0 219 . 28.412   7.762   -29.243  1.00 93.26 219 A 1 
ATOM 1678 O OE1 . GLN A 0 219 . 30.421   8.576   -29.641  1.00 93.26 219 A 1 
ATOM 1679 N N   . TRP A 0 220 . 28.382   10.062  -35.406  1.00 92.46 220 A 1 
ATOM 1680 C CA  . TRP A 0 220 . 28.818   9.834   -36.787  1.00 92.46 220 A 1 
ATOM 1681 C C   . TRP A 0 220 . 30.009   10.706  -37.193  1.00 92.46 220 A 1 
ATOM 1682 C CB  . TRP A 0 220 . 27.634   10.055  -37.741  1.00 92.46 220 A 1 
ATOM 1683 O O   . TRP A 0 220 . 30.243   11.780  -36.627  1.00 92.46 220 A 1 
ATOM 1684 C CG  . TRP A 0 220 . 27.059   11.440  -37.743  1.00 92.46 220 A 1 
ATOM 1685 C CD1 . TRP A 0 220 . 26.030   11.859  -36.972  1.00 92.46 220 A 1 
ATOM 1686 C CD2 . TRP A 0 220 . 27.445   12.590  -38.556  1.00 92.46 220 A 1 
ATOM 1687 C CE2 . TRP A 0 220 . 26.614   13.695  -38.199  1.00 92.46 220 A 1 
ATOM 1688 C CE3 . TRP A 0 220 . 28.394   12.805  -39.578  1.00 92.46 220 A 1 
ATOM 1689 N NE1 . TRP A 0 220 . 25.758   13.185  -37.241  1.00 92.46 220 A 1 
ATOM 1690 C CH2 . TRP A 0 220 . 27.718   15.141  -39.802  1.00 92.46 220 A 1 
ATOM 1691 C CZ2 . TRP A 0 220 . 26.750   14.960  -38.797  1.00 92.46 220 A 1 
ATOM 1692 C CZ3 . TRP A 0 220 . 28.529   14.061  -40.197  1.00 92.46 220 A 1 
ATOM 1693 N N   . ALA A 0 221 . 30.740   10.265  -38.217  1.00 90.39 221 A 1 
ATOM 1694 C CA  . ALA A 0 221 . 31.682   11.099  -38.955  1.00 90.39 221 A 1 
ATOM 1695 C C   . ALA A 0 221 . 31.697   10.763  -40.454  1.00 90.39 221 A 1 
ATOM 1696 C CB  . ALA A 0 221 . 33.086   10.969  -38.353  1.00 90.39 221 A 1 
ATOM 1697 O O   . ALA A 0 221 . 31.417   9.632   -40.847  1.00 90.39 221 A 1 
ATOM 1698 N N   . GLU A 0 222 . 32.079   11.753  -41.257  1.00 87.49 222 A 1 
ATOM 1699 C CA  . GLU A 0 222 . 32.432   11.624  -42.674  1.00 87.49 222 A 1 
ATOM 1700 C C   . GLU A 0 222 . 33.813   12.282  -42.867  1.00 87.49 222 A 1 
ATOM 1701 C CB  . GLU A 0 222 . 31.398   12.334  -43.582  1.00 87.49 222 A 1 
ATOM 1702 O O   . GLU A 0 222 . 34.028   13.395  -42.376  1.00 87.49 222 A 1 
ATOM 1703 C CG  . GLU A 0 222 . 29.924   11.895  -43.446  1.00 87.49 222 A 1 
ATOM 1704 C CD  . GLU A 0 222 . 28.953   12.726  -44.324  1.00 87.49 222 A 1 
ATOM 1705 O OE1 . GLU A 0 222 . 27.866   12.207  -44.674  1.00 87.49 222 A 1 
ATOM 1706 O OE2 . GLU A 0 222 . 29.258   13.902  -44.647  1.00 87.49 222 A 1 
ATOM 1707 N N   . ASP A 0 223 . 34.728   11.641  -43.594  1.00 82.27 223 A 1 
ATOM 1708 C CA  . ASP A 0 223 . 35.895   12.293  -44.207  1.00 82.27 223 A 1 
ATOM 1709 C C   . ASP A 0 223 . 35.771   12.183  -45.734  1.00 82.27 223 A 1 
ATOM 1710 C CB  . ASP A 0 223 . 37.227   11.727  -43.669  1.00 82.27 223 A 1 
ATOM 1711 O O   . ASP A 0 223 . 35.189   11.241  -46.271  1.00 82.27 223 A 1 
ATOM 1712 C CG  . ASP A 0 223 . 38.469   12.595  -43.982  1.00 82.27 223 A 1 
ATOM 1713 O OD1 . ASP A 0 223 . 38.344   13.607  -44.721  1.00 82.27 223 A 1 
ATOM 1714 O OD2 . ASP A 0 223 . 39.555   12.266  -43.452  1.00 82.27 223 A 1 
ATOM 1715 N N   . TYR A 0 224 . 36.285   13.169  -46.461  1.00 83.09 224 A 1 
ATOM 1716 C CA  . TYR A 0 224 . 36.324   13.155  -47.918  1.00 83.09 224 A 1 
ATOM 1717 C C   . TYR A 0 224 . 37.581   13.862  -48.422  1.00 83.09 224 A 1 
ATOM 1718 C CB  . TYR A 0 224 . 35.043   13.780  -48.487  1.00 83.09 224 A 1 
ATOM 1719 O O   . TYR A 0 224 . 37.579   15.075  -48.676  1.00 83.09 224 A 1 
ATOM 1720 C CG  . TYR A 0 224 . 35.007   13.792  -50.005  1.00 83.09 224 A 1 
ATOM 1721 C CD1 . TYR A 0 224 . 35.159   15.005  -50.701  1.00 83.09 224 A 1 
ATOM 1722 C CD2 . TYR A 0 224 . 34.883   12.586  -50.718  1.00 83.09 224 A 1 
ATOM 1723 C CE1 . TYR A 0 224 . 35.152   15.019  -52.107  1.00 83.09 224 A 1 
ATOM 1724 C CE2 . TYR A 0 224 . 34.882   12.586  -52.126  1.00 83.09 224 A 1 
ATOM 1725 O OH  . TYR A 0 224 . 34.962   13.855  -54.179  1.00 83.09 224 A 1 
ATOM 1726 C CZ  . TYR A 0 224 . 35.006   13.806  -52.819  1.00 83.09 224 A 1 
ATOM 1727 N N   . ASP A 0 225 . 38.651   13.091  -48.613  1.00 81.14 225 A 1 
ATOM 1728 C CA  . ASP A 0 225 . 39.914   13.601  -49.139  1.00 81.14 225 A 1 
ATOM 1729 C C   . ASP A 0 225 . 39.954   13.476  -50.671  1.00 81.14 225 A 1 
ATOM 1730 C CB  . ASP A 0 225 . 41.125   12.961  -48.432  1.00 81.14 225 A 1 
ATOM 1731 O O   . ASP A 0 225 . 39.629   12.449  -51.273  1.00 81.14 225 A 1 
ATOM 1732 C CG  . ASP A 0 225 . 42.428   13.755  -48.646  1.00 81.14 225 A 1 
ATOM 1733 O OD1 . ASP A 0 225 . 42.377   14.868  -49.236  1.00 81.14 225 A 1 
ATOM 1734 O OD2 . ASP A 0 225 . 43.524   13.243  -48.319  1.00 81.14 225 A 1 
ATOM 1735 N N   . ARG A 0 226 . 40.352   14.548  -51.364  1.00 75.45 226 A 1 
ATOM 1736 C CA  . ARG A 0 226 . 40.356   14.577  -52.835  1.00 75.45 226 A 1 
ATOM 1737 C C   . ARG A 0 226 . 41.613   15.207  -53.409  1.00 75.45 226 A 1 
ATOM 1738 C CB  . ARG A 0 226 . 39.064   15.238  -53.330  1.00 75.45 226 A 1 
ATOM 1739 O O   . ARG A 0 226 . 41.761   16.430  -53.426  1.00 75.45 226 A 1 
ATOM 1740 C CG  . ARG A 0 226 . 38.976   15.088  -54.847  1.00 75.45 226 A 1 
ATOM 1741 C CD  . ARG A 0 226 . 37.745   15.771  -55.438  1.00 75.45 226 A 1 
ATOM 1742 N NE  . ARG A 0 226 . 37.811   15.672  -56.908  1.00 75.45 226 A 1 
ATOM 1743 N NH1 . ARG A 0 226 . 39.133   17.515  -57.260  1.00 75.45 226 A 1 
ATOM 1744 N NH2 . ARG A 0 226 . 39.054   15.922  -58.800  1.00 75.45 226 A 1 
ATOM 1745 C CZ  . ARG A 0 226 . 38.640   16.378  -57.654  1.00 75.45 226 A 1 
ATOM 1746 N N   . TYR A 0 227 . 42.455   14.383  -54.032  1.00 72.22 227 A 1 
ATOM 1747 C CA  . TYR A 0 227 . 43.749   14.784  -54.583  1.00 72.22 227 A 1 
ATOM 1748 C C   . TYR A 0 227 . 43.782   14.816  -56.126  1.00 72.22 227 A 1 
ATOM 1749 C CB  . TYR A 0 227 . 44.852   13.902  -53.966  1.00 72.22 227 A 1 
ATOM 1750 O O   . TYR A 0 227 . 43.700   13.792  -56.802  1.00 72.22 227 A 1 
ATOM 1751 C CG  . TYR A 0 227 . 44.706   12.396  -54.148  1.00 72.22 227 A 1 
ATOM 1752 C CD1 . TYR A 0 227 . 43.976   11.635  -53.210  1.00 72.22 227 A 1 
ATOM 1753 C CD2 . TYR A 0 227 . 45.326   11.748  -55.237  1.00 72.22 227 A 1 
ATOM 1754 C CE1 . TYR A 0 227 . 43.849   10.239  -53.365  1.00 72.22 227 A 1 
ATOM 1755 C CE2 . TYR A 0 227 . 45.209   10.352  -55.389  1.00 72.22 227 A 1 
ATOM 1756 O OH  . TYR A 0 227 . 44.359   8.250   -54.637  1.00 72.22 227 A 1 
ATOM 1757 C CZ  . TYR A 0 227 . 44.470   9.593   -54.453  1.00 72.22 227 A 1 
ATOM 1758 N N   . ASP A 0 228 . 44.014   15.998  -56.714  1.00 65.47 228 A 1 
ATOM 1759 C CA  . ASP A 0 228 . 44.362   16.156  -58.137  1.00 65.47 228 A 1 
ATOM 1760 C C   . ASP A 0 228 . 45.880   16.401  -58.307  1.00 65.47 228 A 1 
ATOM 1761 C CB  . ASP A 0 228 . 43.566   17.315  -58.777  1.00 65.47 228 A 1 
ATOM 1762 O O   . ASP A 0 228 . 46.360   17.533  -58.158  1.00 65.47 228 A 1 
ATOM 1763 C CG  . ASP A 0 228 . 42.098   17.020  -59.110  1.00 65.47 228 A 1 
ATOM 1764 O OD1 . ASP A 0 228 . 41.782   15.958  -59.688  1.00 65.47 228 A 1 
ATOM 1765 O OD2 . ASP A 0 228 . 41.246   17.915  -58.907  1.00 65.47 228 A 1 
ATOM 1766 N N   . ALA A 0 229 . 46.662   15.378  -58.692  1.00 56.32 229 A 1 
ATOM 1767 C CA  . ALA A 0 229 . 48.081   15.551  -59.046  1.00 56.32 229 A 1 
ATOM 1768 C C   . ALA A 0 229 . 48.248   16.133  -60.469  1.00 56.32 229 A 1 
ATOM 1769 C CB  . ALA A 0 229 . 48.871   14.256  -58.811  1.00 56.32 229 A 1 
ATOM 1770 O O   . ALA A 0 229 . 48.657   15.456  -61.417  1.00 56.32 229 A 1 
ATOM 1771 N N   . GLY A 0 230 . 47.894   17.410  -60.629  1.00 47.37 230 A 1 
ATOM 1772 C CA  . GLY A 0 230 . 47.896   18.113  -61.913  1.00 47.37 230 A 1 
ATOM 1773 C C   . GLY A 0 230 . 49.284   18.500  -62.444  1.00 47.37 230 A 1 
ATOM 1774 O O   . GLY A 0 230 . 49.988   19.298  -61.833  1.00 47.37 230 A 1 
ATOM 1775 N N   . GLU A 0 231 . 49.620   17.997  -63.638  1.00 45.63 231 A 1 
ATOM 1776 C CA  . GLU A 0 231 . 50.596   18.536  -64.612  1.00 45.63 231 A 1 
ATOM 1777 C C   . GLU A 0 231 . 51.880   19.209  -64.061  1.00 45.63 231 A 1 
ATOM 1778 C CB  . GLU A 0 231 . 49.893   19.401  -65.683  1.00 45.63 231 A 1 
ATOM 1779 O O   . GLU A 0 231 . 52.274   20.303  -64.484  1.00 45.63 231 A 1 
ATOM 1780 C CG  . GLU A 0 231 . 48.849   18.634  -66.518  1.00 45.63 231 A 1 
ATOM 1781 C CD  . GLU A 0 231 . 48.369   19.406  -67.769  1.00 45.63 231 A 1 
ATOM 1782 O OE1 . GLU A 0 231 . 47.751   18.759  -68.647  1.00 45.63 231 A 1 
ATOM 1783 O OE2 . GLU A 0 231 . 48.622   20.631  -67.880  1.00 45.63 231 A 1 
ATOM 1784 N N   . GLY A 0 232 . 52.620   18.498  -63.206  1.00 38.83 232 A 1 
ATOM 1785 C CA  . GLY A 0 232 . 54.082   18.592  -63.252  1.00 38.83 232 A 1 
ATOM 1786 C C   . GLY A 0 232 . 54.581   18.019  -64.595  1.00 38.83 232 A 1 
ATOM 1787 O O   . GLY A 0 232 . 54.109   16.961  -64.991  1.00 38.83 232 A 1 
ATOM 1788 N N   . ASP A 0 233 . 55.471   18.651  -65.368  1.00 43.15 233 A 1 
ATOM 1789 C CA  . ASP A 0 233 . 56.131   19.942  -65.159  1.00 43.15 233 A 1 
ATOM 1790 C C   . ASP A 0 233 . 56.255   20.793  -66.444  1.00 43.15 233 A 1 
ATOM 1791 C CB  . ASP A 0 233 . 57.491   19.738  -64.464  1.00 43.15 233 A 1 
ATOM 1792 O O   . ASP A 0 233 . 56.470   20.329  -67.561  1.00 43.15 233 A 1 
ATOM 1793 C CG  . ASP A 0 233 . 58.417   18.739  -65.168  1.00 43.15 233 A 1 
ATOM 1794 O OD1 . ASP A 0 233 . 59.122   19.162  -66.117  1.00 43.15 233 A 1 
ATOM 1795 O OD2 . ASP A 0 233 . 58.437   17.563  -64.762  1.00 43.15 233 A 1 
ATOM 1796 N N   . ALA A 0 234 . 56.148   22.117  -66.296  1.00 37.61 234 A 1 
ATOM 1797 C CA  . ALA A 0 234 . 56.274   23.049  -67.421  1.00 37.61 234 A 1 
ATOM 1798 C C   . ALA A 0 234 . 57.738   23.326  -67.842  1.00 37.61 234 A 1 
ATOM 1799 C CB  . ALA A 0 234 . 55.510   24.333  -67.070  1.00 37.61 234 A 1 
ATOM 1800 O O   . ALA A 0 234 . 57.971   24.100  -68.779  1.00 37.61 234 A 1 
ATOM 1801 N N   . TYR A 0 235 . 58.724   22.734  -67.156  1.00 34.51 235 A 1 
ATOM 1802 C CA  . TYR A 0 235 . 60.121   23.186  -67.173  1.00 34.51 235 A 1 
ATOM 1803 C C   . TYR A 0 235 . 60.946   22.662  -68.364  1.00 34.51 235 A 1 
ATOM 1804 C CB  . TYR A 0 235 . 60.770   22.878  -65.814  1.00 34.51 235 A 1 
ATOM 1805 O O   . TYR A 0 235 . 61.990   23.224  -68.692  1.00 34.51 235 A 1 
ATOM 1806 C CG  . TYR A 0 235 . 61.872   23.854  -65.442  1.00 34.51 235 A 1 
ATOM 1807 C CD1 . TYR A 0 235 . 63.225   23.511  -65.626  1.00 34.51 235 A 1 
ATOM 1808 C CD2 . TYR A 0 235 . 61.533   25.122  -64.928  1.00 34.51 235 A 1 
ATOM 1809 C CE1 . TYR A 0 235 . 64.238   24.437  -65.306  1.00 34.51 235 A 1 
ATOM 1810 C CE2 . TYR A 0 235 . 62.542   26.050  -64.603  1.00 34.51 235 A 1 
ATOM 1811 O OH  . TYR A 0 235 . 64.875   26.600  -64.487  1.00 34.51 235 A 1 
ATOM 1812 C CZ  . TYR A 0 235 . 63.898   25.706  -64.795  1.00 34.51 235 A 1 
ATOM 1813 N N   . GLY A 0 236 . 60.453   21.654  -69.093  1.00 34.37 236 A 1 
ATOM 1814 C CA  . GLY A 0 236 . 61.112   21.129  -70.298  1.00 34.37 236 A 1 
ATOM 1815 C C   . GLY A 0 236 . 61.120   22.072  -71.517  1.00 34.37 236 A 1 
ATOM 1816 O O   . GLY A 0 236 . 61.867   21.846  -72.472  1.00 34.37 236 A 1 
ATOM 1817 N N   . ARG A 0 237 . 60.312   23.145  -71.528  1.00 35.92 237 A 1 
ATOM 1818 C CA  . ARG A 0 237 . 60.263   24.100  -72.653  1.00 35.92 237 A 1 
ATOM 1819 C C   . ARG A 0 237 . 61.385   25.133  -72.568  1.00 35.92 237 A 1 
ATOM 1820 C CB  . ARG A 0 237 . 58.862   24.723  -72.809  1.00 35.92 237 A 1 
ATOM 1821 O O   . ARG A 0 237 . 61.178   26.258  -72.120  1.00 35.92 237 A 1 
ATOM 1822 C CG  . ARG A 0 237 . 57.958   23.782  -73.621  1.00 35.92 237 A 1 
ATOM 1823 C CD  . ARG A 0 237 . 56.600   24.403  -73.975  1.00 35.92 237 A 1 
ATOM 1824 N NE  . ARG A 0 237 . 55.652   24.344  -72.846  1.00 35.92 237 A 1 
ATOM 1825 N NH1 . ARG A 0 237 . 53.698   24.168  -74.053  1.00 35.92 237 A 1 
ATOM 1826 N NH2 . ARG A 0 237 . 53.642   24.002  -71.833  1.00 35.92 237 A 1 
ATOM 1827 C CZ  . ARG A 0 237 . 54.341   24.178  -72.917  1.00 35.92 237 A 1 
ATOM 1828 N N   . ALA A 0 238 . 62.555   24.747  -73.082  1.00 35.18 238 A 1 
ATOM 1829 C CA  . ALA A 0 238 . 63.700   25.629  -73.294  1.00 35.18 238 A 1 
ATOM 1830 C C   . ALA A 0 238 . 63.264   26.975  -73.903  1.00 35.18 238 A 1 
ATOM 1831 C CB  . ALA A 0 238 . 64.711   24.911  -74.199  1.00 35.18 238 A 1 
ATOM 1832 O O   . ALA A 0 238 . 62.742   27.030  -75.021  1.00 35.18 238 A 1 
ATOM 1833 N N   . ALA A 0 239 . 63.473   28.063  -73.156  1.00 29.77 239 A 1 
ATOM 1834 C CA  . ALA A 0 239 . 63.127   29.406  -73.597  1.00 29.77 239 A 1 
ATOM 1835 C C   . ALA A 0 239 . 63.927   29.738  -74.864  1.00 29.77 239 A 1 
ATOM 1836 C CB  . ALA A 0 239 . 63.395   30.393  -72.453  1.00 29.77 239 A 1 
ATOM 1837 O O   . ALA A 0 239 . 65.147   29.879  -74.809  1.00 29.77 239 A 1 
ATOM 1838 N N   . SER A 0 240 . 63.236   29.827  -76.006  1.00 37.62 240 A 1 
ATOM 1839 C CA  . SER A 0 240 . 63.859   29.956  -77.326  1.00 37.62 240 A 1 
ATOM 1840 C C   . SER A 0 240 . 64.855   31.114  -77.343  1.00 37.62 240 A 1 
ATOM 1841 C CB  . SER A 0 240 . 62.786   30.164  -78.403  1.00 37.62 240 A 1 
ATOM 1842 O O   . SER A 0 240 . 64.443   32.272  -77.198  1.00 37.62 240 A 1 
ATOM 1843 O OG  . SER A 0 240 . 62.024   31.324  -78.119  1.00 37.62 240 A 1 
ATOM 1844 N N   . GLU A 0 241 . 66.145   30.801  -77.508  1.00 33.24 241 A 1 
ATOM 1845 C CA  . GLU A 0 241 . 67.219   31.789  -77.436  1.00 33.24 241 A 1 
ATOM 1846 C C   . GLU A 0 241 . 66.919   32.931  -78.412  1.00 33.24 241 A 1 
ATOM 1847 C CB  . GLU A 0 241 . 68.587   31.134  -77.686  1.00 33.24 241 A 1 
ATOM 1848 O O   . GLU A 0 241 . 66.710   32.727  -79.612  1.00 33.24 241 A 1 
ATOM 1849 C CG  . GLU A 0 241 . 69.734   32.126  -77.420  1.00 33.24 241 A 1 
ATOM 1850 C CD  . GLU A 0 241 . 71.133   31.488  -77.480  1.00 33.24 241 A 1 
ATOM 1851 O OE1 . GLU A 0 241 . 72.067   32.118  -76.932  1.00 33.24 241 A 1 
ATOM 1852 O OE2 . GLU A 0 241 . 71.268   30.404  -78.088  1.00 33.24 241 A 1 
ATOM 1853 N N   . LYS A 0 242 . 66.782   34.142  -77.863  1.00 32.26 242 A 1 
ATOM 1854 C CA  . LYS A 0 242 . 66.150   35.269  -78.550  1.00 32.26 242 A 1 
ATOM 1855 C C   . LYS A 0 242 . 67.110   35.852  -79.585  1.00 32.26 242 A 1 
ATOM 1856 C CB  . LYS A 0 242 . 65.653   36.273  -77.498  1.00 32.26 242 A 1 
ATOM 1857 O O   . LYS A 0 242 . 67.762   36.857  -79.321  1.00 32.26 242 A 1 
ATOM 1858 C CG  . LYS A 0 242 . 64.738   37.349  -78.101  1.00 32.26 242 A 1 
ATOM 1859 C CD  . LYS A 0 242 . 64.261   38.296  -76.994  1.00 32.26 242 A 1 
ATOM 1860 C CE  . LYS A 0 242 . 63.262   39.314  -77.549  1.00 32.26 242 A 1 
ATOM 1861 N NZ  . LYS A 0 242 . 62.746   40.192  -76.469  1.00 32.26 242 A 1 
ATOM 1862 N N   . SER A 0 243 . 67.183   35.195  -80.743  1.00 31.65 243 A 1 
ATOM 1863 C CA  . SER A 0 243 . 68.127   35.446  -81.836  1.00 31.65 243 A 1 
ATOM 1864 C C   . SER A 0 243 . 68.101   36.901  -82.318  1.00 31.65 243 A 1 
ATOM 1865 C CB  . SER A 0 243 . 67.836   34.466  -82.982  1.00 31.65 243 A 1 
ATOM 1866 O O   . SER A 0 243 . 67.379   37.266  -83.250  1.00 31.65 243 A 1 
ATOM 1867 O OG  . SER A 0 243 . 68.657   34.747  -84.099  1.00 31.65 243 A 1 
ATOM 1868 N N   . TRP A 0 244 . 68.935   37.734  -81.702  1.00 29.13 244 A 1 
ATOM 1869 C CA  . TRP A 0 244 . 69.153   39.117  -82.098  1.00 29.13 244 A 1 
ATOM 1870 C C   . TRP A 0 244 . 70.085   39.188  -83.306  1.00 29.13 244 A 1 
ATOM 1871 C CB  . TRP A 0 244 . 69.706   39.927  -80.917  1.00 29.13 244 A 1 
ATOM 1872 O O   . TRP A 0 244 . 71.267   38.894  -83.195  1.00 29.13 244 A 1 
ATOM 1873 C CG  . TRP A 0 244 . 68.670   40.647  -80.114  1.00 29.13 244 A 1 
ATOM 1874 C CD1 . TRP A 0 244 . 68.032   40.165  -79.026  1.00 29.13 244 A 1 
ATOM 1875 C CD2 . TRP A 0 244 . 68.173   42.007  -80.304  1.00 29.13 244 A 1 
ATOM 1876 C CE2 . TRP A 0 244 . 67.223   42.287  -79.276  1.00 29.13 244 A 1 
ATOM 1877 C CE3 . TRP A 0 244 . 68.449   43.040  -81.226  1.00 29.13 244 A 1 
ATOM 1878 N NE1 . TRP A 0 244 . 67.190   41.135  -78.517  1.00 29.13 244 A 1 
ATOM 1879 C CH2 . TRP A 0 244 . 66.872   44.534  -80.107  1.00 29.13 244 A 1 
ATOM 1880 C CZ2 . TRP A 0 244 . 66.577   43.528  -79.169  1.00 29.13 244 A 1 
ATOM 1881 C CZ3 . TRP A 0 244 . 67.806   44.289  -81.130  1.00 29.13 244 A 1 
ATOM 1882 N N   . GLY A 0 245 . 69.533   39.640  -84.436  1.00 34.77 245 A 1 
ATOM 1883 C CA  . GLY A 0 245 . 70.239   40.371  -85.494  1.00 34.77 245 A 1 
ATOM 1884 C C   . GLY A 0 245 . 71.497   39.730  -86.093  1.00 34.77 245 A 1 
ATOM 1885 O O   . GLY A 0 245 . 72.590   39.851  -85.552  1.00 34.77 245 A 1 
ATOM 1886 N N   . LYS A 0 246 . 71.379   39.202  -87.319  1.00 29.95 246 A 1 
ATOM 1887 C CA  . LYS A 0 246 . 72.537   38.899  -88.179  1.00 29.95 246 A 1 
ATOM 1888 C C   . LYS A 0 246 . 73.406   40.155  -88.389  1.00 29.95 246 A 1 
ATOM 1889 C CB  . LYS A 0 246 . 72.066   38.384  -89.553  1.00 29.95 246 A 1 
ATOM 1890 O O   . LYS A 0 246 . 73.071   40.995  -89.221  1.00 29.95 246 A 1 
ATOM 1891 C CG  . LYS A 0 246 . 71.441   36.983  -89.546  1.00 29.95 246 A 1 
ATOM 1892 C CD  . LYS A 0 246 . 71.040   36.602  -90.981  1.00 29.95 246 A 1 
ATOM 1893 C CE  . LYS A 0 246 . 70.507   35.166  -91.040  1.00 29.95 246 A 1 
ATOM 1894 N NZ  . LYS A 0 246 . 70.140   34.774  -92.426  1.00 29.95 246 A 1 
ATOM 1895 N N   . GLY A 0 247 . 74.530   40.256  -87.681  1.00 30.47 247 A 1 
ATOM 1896 C CA  . GLY A 0 247 . 75.601   41.219  -87.952  1.00 30.47 247 A 1 
ATOM 1897 C C   . GLY A 0 247 . 76.687   40.578  -88.817  1.00 30.47 247 A 1 
ATOM 1898 O O   . GLY A 0 247 . 77.279   39.580  -88.419  1.00 30.47 247 A 1 
ATOM 1899 N N   . SER A 0 248 . 76.941   41.117  -90.011  1.00 30.35 248 A 1 
ATOM 1900 C CA  . SER A 0 248 . 77.917   40.543  -90.949  1.00 30.35 248 A 1 
ATOM 1901 C C   . SER A 0 248 . 79.353   40.944  -90.592  1.00 30.35 248 A 1 
ATOM 1902 C CB  . SER A 0 248 . 77.567   40.971  -92.379  1.00 30.35 248 A 1 
ATOM 1903 O O   . SER A 0 248 . 79.765   42.065  -90.886  1.00 30.35 248 A 1 
ATOM 1904 O OG  . SER A 0 248 . 78.506   40.451  -93.296  1.00 30.35 248 A 1 
ATOM 1905 N N   . GLY A 0 249 . 80.137   40.024  -90.023  1.00 33.06 249 A 1 
ATOM 1906 C CA  . GLY A 0 249 . 81.563   40.226  -89.746  1.00 33.06 249 A 1 
ATOM 1907 C C   . GLY A 0 249 . 82.315   38.908  -89.532  1.00 33.06 249 A 1 
ATOM 1908 O O   . GLY A 0 249 . 81.797   37.988  -88.907  1.00 33.06 249 A 1 
ATOM 1909 N N   . TYR A 0 250 . 83.537   38.807  -90.063  1.00 31.99 250 A 1 
ATOM 1910 C CA  . TYR A 0 250 . 84.395   37.628  -89.898  1.00 31.99 250 A 1 
ATOM 1911 C C   . TYR A 0 250 . 84.986   37.578  -88.479  1.00 31.99 250 A 1 
ATOM 1912 C CB  . TYR A 0 250 . 85.539   37.658  -90.930  1.00 31.99 250 A 1 
ATOM 1913 O O   . TYR A 0 250 . 85.738   38.471  -88.096  1.00 31.99 250 A 1 
ATOM 1914 C CG  . TYR A 0 250 . 85.211   37.172  -92.333  1.00 31.99 250 A 1 
ATOM 1915 C CD1 . TYR A 0 250 . 85.764   35.959  -92.797  1.00 31.99 250 A 1 
ATOM 1916 C CD2 . TYR A 0 250 . 84.420   37.952  -93.200  1.00 31.99 250 A 1 
ATOM 1917 C CE1 . TYR A 0 250 . 85.533   35.529  -94.118  1.00 31.99 250 A 1 
ATOM 1918 C CE2 . TYR A 0 250 . 84.183   37.523  -94.521  1.00 31.99 250 A 1 
ATOM 1919 O OH  . TYR A 0 250 . 84.526   35.915  -96.265  1.00 31.99 250 A 1 
ATOM 1920 C CZ  . TYR A 0 250 . 84.743   36.314  -94.984  1.00 31.99 250 A 1 
ATOM 1921 N N   . GLY A 0 251 . 84.725   36.505  -87.728  1.00 32.63 251 A 1 
ATOM 1922 C CA  . GLY A 0 251 . 85.346   36.264  -86.422  1.00 32.63 251 A 1 
ATOM 1923 C C   . GLY A 0 251 . 85.116   34.836  -85.923  1.00 32.63 251 A 1 
ATOM 1924 O O   . GLY A 0 251 . 84.010   34.315  -86.027  1.00 32.63 251 A 1 
ATOM 1925 N N   . LYS A 0 252 . 86.162   34.184  -85.396  1.00 31.37 252 A 1 
ATOM 1926 C CA  . LYS A 0 252 . 86.046   32.868  -84.744  1.00 31.37 252 A 1 
ATOM 1927 C C   . LYS A 0 252 . 85.559   33.035  -83.302  1.00 31.37 252 A 1 
ATOM 1928 C CB  . LYS A 0 252 . 87.399   32.136  -84.706  1.00 31.37 252 A 1 
ATOM 1929 O O   . LYS A 0 252 . 86.171   33.790  -82.552  1.00 31.37 252 A 1 
ATOM 1930 C CG  . LYS A 0 252 . 87.891   31.575  -86.047  1.00 31.37 252 A 1 
ATOM 1931 C CD  . LYS A 0 252 . 89.217   30.834  -85.805  1.00 31.37 252 A 1 
ATOM 1932 C CE  . LYS A 0 252 . 89.732   30.147  -87.074  1.00 31.37 252 A 1 
ATOM 1933 N NZ  . LYS A 0 252 . 90.988   29.399  -86.804  1.00 31.37 252 A 1 
ATOM 1934 N N   . GLY A 0 253 . 84.560   32.254  -82.901  1.00 28.55 253 A 1 
ATOM 1935 C CA  . GLY A 0 253 . 84.140   32.106  -81.504  1.00 28.55 253 A 1 
ATOM 1936 C C   . GLY A 0 253 . 82.637   31.832  -81.386  1.00 28.55 253 A 1 
ATOM 1937 O O   . GLY A 0 253 . 81.842   32.584  -81.933  1.00 28.55 253 A 1 
ATOM 1938 N N   . GLY A 0 254 . 82.189   30.785  -80.697  1.00 29.70 254 A 1 
ATOM 1939 C CA  . GLY A 0 254 . 82.956   29.698  -80.082  1.00 29.70 254 A 1 
ATOM 1940 C C   . GLY A 0 254 . 82.017   28.620  -79.535  1.00 29.70 254 A 1 
ATOM 1941 O O   . GLY A 0 254 . 80.855   28.903  -79.242  1.00 29.70 254 A 1 
ATOM 1942 N N   . ASP A 0 255 . 82.509   27.390  -79.425  1.00 31.86 255 A 1 
ATOM 1943 C CA  . ASP A 0 255 . 81.695   26.198  -79.177  1.00 31.86 255 A 1 
ATOM 1944 C C   . ASP A 0 255 . 81.067   26.183  -77.772  1.00 31.86 255 A 1 
ATOM 1945 C CB  . ASP A 0 255 . 82.556   24.950  -79.436  1.00 31.86 255 A 1 
ATOM 1946 O O   . ASP A 0 255 . 81.670   25.745  -76.792  1.00 31.86 255 A 1 
ATOM 1947 C CG  . ASP A 0 255 . 83.211   25.026  -80.815  1.00 31.86 255 A 1 
ATOM 1948 O OD1 . ASP A 0 255 . 82.581   24.553  -81.783  1.00 31.86 255 A 1 
ATOM 1949 O OD2 . ASP A 0 255 . 84.293   25.657  -80.893  1.00 31.86 255 A 1 
ATOM 1950 N N   . ARG A 0 256 . 79.811   26.633  -77.664  1.00 32.96 256 A 1 
ATOM 1951 C CA  . ARG A 0 256 . 78.993   26.441  -76.459  1.00 32.96 256 A 1 
ATOM 1952 C C   . ARG A 0 256 . 78.230   25.127  -76.538  1.00 32.96 256 A 1 
ATOM 1953 C CB  . ARG A 0 256 . 78.092   27.652  -76.182  1.00 32.96 256 A 1 
ATOM 1954 O O   . ARG A 0 256 . 77.054   25.085  -76.889  1.00 32.96 256 A 1 
ATOM 1955 C CG  . ARG A 0 256 . 78.921   28.775  -75.548  1.00 32.96 256 A 1 
ATOM 1956 C CD  . ARG A 0 256 . 78.022   29.925  -75.095  1.00 32.96 256 A 1 
ATOM 1957 N NE  . ARG A 0 256 . 78.809   30.943  -74.375  1.00 32.96 256 A 1 
ATOM 1958 N NH1 . ARG A 0 256 . 77.482   32.755  -74.850  1.00 32.96 256 A 1 
ATOM 1959 N NH2 . ARG A 0 256 . 79.338   33.026  -73.639  1.00 32.96 256 A 1 
ATOM 1960 C CZ  . ARG A 0 256 . 78.539   32.232  -74.294  1.00 32.96 256 A 1 
ATOM 1961 N N   . ALA A 0 257 . 78.910   24.053  -76.147  1.00 30.51 257 A 1 
ATOM 1962 C CA  . ALA A 0 257 . 78.269   22.787  -75.822  1.00 30.51 257 A 1 
ATOM 1963 C C   . ALA A 0 257 . 77.388   22.953  -74.567  1.00 30.51 257 A 1 
ATOM 1964 C CB  . ALA A 0 257 . 79.358   21.717  -75.660  1.00 30.51 257 A 1 
ATOM 1965 O O   . ALA A 0 257 . 77.832   22.720  -73.443  1.00 30.51 257 A 1 
ATOM 1966 N N   . ALA A 0 258 . 76.132   23.368  -74.757  1.00 32.17 258 A 1 
ATOM 1967 C CA  . ALA A 0 258 . 75.107   23.435  -73.715  1.00 32.17 258 A 1 
ATOM 1968 C C   . ALA A 0 258 . 74.640   22.017  -73.321  1.00 32.17 258 A 1 
ATOM 1969 C CB  . ALA A 0 258 . 73.974   24.356  -74.192  1.00 32.17 258 A 1 
ATOM 1970 O O   . ALA A 0 258 . 73.505   21.615  -73.560  1.00 32.17 258 A 1 
ATOM 1971 N N   . ALA A 0 259 . 75.551   21.230  -72.747  1.00 27.90 259 A 1 
ATOM 1972 C CA  . ALA A 0 259 . 75.361   19.825  -72.396  1.00 27.90 259 A 1 
ATOM 1973 C C   . ALA A 0 259 . 74.566   19.632  -71.088  1.00 27.90 259 A 1 
ATOM 1974 C CB  . ALA A 0 259 . 76.734   19.137  -72.399  1.00 27.90 259 A 1 
ATOM 1975 O O   . ALA A 0 259 . 74.890   18.767  -70.273  1.00 27.90 259 A 1 
ATOM 1976 N N   . SER A 0 260 . 73.512   20.426  -70.876  1.00 36.38 260 A 1 
ATOM 1977 C CA  . SER A 0 260 . 72.571   20.269  -69.764  1.00 36.38 260 A 1 
ATOM 1978 C C   . SER A 0 260 . 71.649   19.073  -70.022  1.00 36.38 260 A 1 
ATOM 1979 C CB  . SER A 0 260 . 71.799   21.573  -69.524  1.00 36.38 260 A 1 
ATOM 1980 O O   . SER A 0 260 . 70.482   19.223  -70.383  1.00 36.38 260 A 1 
ATOM 1981 O OG  . SER A 0 260 . 71.163   21.999  -70.711  1.00 36.38 260 A 1 
ATOM 1982 N N   . LYS A 0 261 . 72.209   17.869  -69.866  1.00 31.13 261 A 1 
ATOM 1983 C CA  . LYS A 0 261 . 71.527   16.572  -69.963  1.00 31.13 261 A 1 
ATOM 1984 C C   . LYS A 0 261 . 70.603   16.369  -68.752  1.00 31.13 261 A 1 
ATOM 1985 C CB  . LYS A 0 261 . 72.599   15.471  -70.104  1.00 31.13 261 A 1 
ATOM 1986 O O   . LYS A 0 261 . 70.888   15.551  -67.880  1.00 31.13 261 A 1 
ATOM 1987 C CG  . LYS A 0 261 . 72.011   14.086  -70.433  1.00 31.13 261 A 1 
ATOM 1988 C CD  . LYS A 0 261 . 73.030   12.970  -70.161  1.00 31.13 261 A 1 
ATOM 1989 C CE  . LYS A 0 261 . 72.363   11.609  -70.404  1.00 31.13 261 A 1 
ATOM 1990 N NZ  . LYS A 0 261 . 73.169   10.483  -69.866  1.00 31.13 261 A 1 
ATOM 1991 N N   . ALA A 0 262 . 69.522   17.141  -68.683  1.00 31.84 262 A 1 
ATOM 1992 C CA  . ALA A 0 262 . 68.469   16.933  -67.700  1.00 31.84 262 A 1 
ATOM 1993 C C   . ALA A 0 262 . 67.794   15.576  -67.957  1.00 31.84 262 A 1 
ATOM 1994 C CB  . ALA A 0 262 . 67.478   18.101  -67.765  1.00 31.84 262 A 1 
ATOM 1995 O O   . ALA A 0 262 . 67.373   15.295  -69.081  1.00 31.84 262 A 1 
ATOM 1996 N N   . HIS A 0 263 . 67.706   14.737  -66.924  1.00 35.02 263 A 1 
ATOM 1997 C CA  . HIS A 0 263 . 66.782   13.608  -66.931  1.00 35.02 263 A 1 
ATOM 1998 C C   . HIS A 0 263 . 65.365   14.187  -66.918  1.00 35.02 263 A 1 
ATOM 1999 C CB  . HIS A 0 263 . 67.025   12.702  -65.705  1.00 35.02 263 A 1 
ATOM 2000 O O   . HIS A 0 263 . 64.982   14.825  -65.940  1.00 35.02 263 A 1 
ATOM 2001 C CG  . HIS A 0 263 . 67.632   11.363  -66.039  1.00 35.02 263 A 1 
ATOM 2002 C CD2 . HIS A 0 263 . 68.947   11.098  -66.307  1.00 35.02 263 A 1 
ATOM 2003 N ND1 . HIS A 0 263 . 66.960   10.163  -66.090  1.00 35.02 263 A 1 
ATOM 2004 C CE1 . HIS A 0 263 . 67.851   9.199   -66.377  1.00 35.02 263 A 1 
ATOM 2005 N NE2 . HIS A 0 263 . 69.082   9.724   -66.544  1.00 35.02 263 A 1 
ATOM 2006 N N   . GLY A 0 264 . 64.597   13.971  -67.987  1.00 36.06 264 A 1 
ATOM 2007 C CA  . GLY A 0 264 . 63.145   13.999  -67.854  1.00 36.06 264 A 1 
ATOM 2008 C C   . GLY A 0 264 . 62.768   12.813  -66.976  1.00 36.06 264 A 1 
ATOM 2009 O O   . GLY A 0 264 . 63.141   11.689  -67.307  1.00 36.06 264 A 1 
ATOM 2010 N N   . GLN A 0 265 . 62.134   13.074  -65.837  1.00 33.56 265 A 1 
ATOM 2011 C CA  . GLN A 0 265 . 61.497   12.022  -65.050  1.00 33.56 265 A 1 
ATOM 2012 C C   . GLN A 0 265 . 60.122   11.743  -65.662  1.00 33.56 265 A 1 
ATOM 2013 C CB  . GLN A 0 265 . 61.428   12.415  -63.565  1.00 33.56 265 A 1 
ATOM 2014 O O   . GLN A 0 265 . 59.520   12.644  -66.246  1.00 33.56 265 A 1 
ATOM 2015 C CG  . GLN A 0 265 . 62.835   12.618  -62.979  1.00 33.56 265 A 1 
ATOM 2016 C CD  . GLN A 0 265 . 62.833   12.675  -61.457  1.00 33.56 265 A 1 
ATOM 2017 N NE2 . GLN A 0 265 . 62.399   13.760  -60.855  1.00 33.56 265 A 1 
ATOM 2018 O OE1 . GLN A 0 265 . 63.248   11.754  -60.779  1.00 33.56 265 A 1 
ATOM 2019 N N   . ASP A 0 266 . 59.658   10.503  -65.585  1.00 38.50 266 A 1 
ATOM 2020 C CA  . ASP A 0 266 . 58.428   10.079  -66.248  1.00 38.50 266 A 1 
ATOM 2021 C C   . ASP A 0 266 . 57.183   10.636  -65.530  1.00 38.50 266 A 1 
ATOM 2022 C CB  . ASP A 0 266 . 58.446   8.552   -66.391  1.00 38.50 266 A 1 
ATOM 2023 O O   . ASP A 0 266 . 57.098   10.630  -64.301  1.00 38.50 266 A 1 
ATOM 2024 C CG  . ASP A 0 266 . 59.693   8.109   -67.170  1.00 38.50 266 A 1 
ATOM 2025 O OD1 . ASP A 0 266 . 59.649   8.173   -68.422  1.00 38.50 266 A 1 
ATOM 2026 O OD2 . ASP A 0 266 . 60.709   7.787   -66.510  1.00 38.50 266 A 1 
ATOM 2027 N N   . TYR A 0 267 . 56.231   11.178  -66.298  1.00 41.48 267 A 1 
ATOM 2028 C CA  . TYR A 0 267 . 55.084   11.915  -65.753  1.00 41.48 267 A 1 
ATOM 2029 C C   . TYR A 0 267 . 53.940   10.958  -65.404  1.00 41.48 267 A 1 
ATOM 2030 C CB  . TYR A 0 267 . 54.575   12.978  -66.747  1.00 41.48 267 A 1 
ATOM 2031 O O   . TYR A 0 267 . 53.327   10.372  -66.297  1.00 41.48 267 A 1 
ATOM 2032 C CG  . TYR A 0 267 . 55.415   14.221  -67.013  1.00 41.48 267 A 1 
ATOM 2033 C CD1 . TYR A 0 267 . 54.807   15.305  -67.678  1.00 41.48 267 A 1 
ATOM 2034 C CD2 . TYR A 0 267 . 56.766   14.324  -66.625  1.00 41.48 267 A 1 
ATOM 2035 C CE1 . TYR A 0 267 . 55.549   16.460  -67.992  1.00 41.48 267 A 1 
ATOM 2036 C CE2 . TYR A 0 267 . 57.508   15.483  -66.921  1.00 41.48 267 A 1 
ATOM 2037 O OH  . TYR A 0 267 . 57.610   17.663  -67.927  1.00 41.48 267 A 1 
ATOM 2038 C CZ  . TYR A 0 267 . 56.904   16.546  -67.619  1.00 41.48 267 A 1 
ATOM 2039 N N   . TRP A 0 268 . 53.602   10.865  -64.118  1.00 42.21 268 A 1 
ATOM 2040 C CA  . TRP A 0 268 . 52.449   10.113  -63.620  1.00 42.21 268 A 1 
ATOM 2041 C C   . TRP A 0 268 . 51.426   11.046  -62.971  1.00 42.21 268 A 1 
ATOM 2042 C CB  . TRP A 0 268 . 52.922   8.987   -62.683  1.00 42.21 268 A 1 
ATOM 2043 O O   . TRP A 0 268 . 51.644   11.568  -61.879  1.00 42.21 268 A 1 
ATOM 2044 C CG  . TRP A 0 268 . 52.893   7.609   -63.276  1.00 42.21 268 A 1 
ATOM 2045 C CD1 . TRP A 0 268 . 53.054   7.296   -64.585  1.00 42.21 268 A 1 
ATOM 2046 C CD2 . TRP A 0 268 . 52.598   6.345   -62.604  1.00 42.21 268 A 1 
ATOM 2047 C CE2 . TRP A 0 268 . 52.564   5.309   -63.584  1.00 42.21 268 A 1 
ATOM 2048 C CE3 . TRP A 0 268 . 52.320   5.972   -61.269  1.00 42.21 268 A 1 
ATOM 2049 N NE1 . TRP A 0 268 . 52.810   5.951   -64.776  1.00 42.21 268 A 1 
ATOM 2050 C CH2 . TRP A 0 268 . 52.001   3.639   -61.928  1.00 42.21 268 A 1 
ATOM 2051 C CZ2 . TRP A 0 268 . 52.265   3.978   -63.266  1.00 42.21 268 A 1 
ATOM 2052 C CZ3 . TRP A 0 268 . 52.029   4.634   -60.934  1.00 42.21 268 A 1 
ATOM 2053 N N   . GLY A 0 269 . 50.295   11.241  -63.654  1.00 53.67 269 A 1 
ATOM 2054 C CA  . GLY A 0 269 . 49.118   11.894  -63.089  1.00 53.67 269 A 1 
ATOM 2055 C C   . GLY A 0 269 . 48.223   10.858  -62.416  1.00 53.67 269 A 1 
ATOM 2056 O O   . GLY A 0 269 . 47.520   10.118  -63.107  1.00 53.67 269 A 1 
ATOM 2057 N N   . LYS A 0 270 . 48.253   10.818  -61.081  1.00 57.18 270 A 1 
ATOM 2058 C CA  . LYS A 0 270 . 47.221   10.171  -60.262  1.00 57.18 270 A 1 
ATOM 2059 C C   . LYS A 0 270 . 46.210   11.226  -59.815  1.00 57.18 270 A 1 
ATOM 2060 C CB  . LYS A 0 270 . 47.824   9.495   -59.019  1.00 57.18 270 A 1 
ATOM 2061 O O   . LYS A 0 270 . 46.605   12.257  -59.276  1.00 57.18 270 A 1 
ATOM 2062 C CG  . LYS A 0 270 . 48.673   8.239   -59.286  1.00 57.18 270 A 1 
ATOM 2063 C CD  . LYS A 0 270 . 48.937   7.547   -57.937  1.00 57.18 270 A 1 
ATOM 2064 C CE  . LYS A 0 270 . 49.625   6.182   -58.058  1.00 57.18 270 A 1 
ATOM 2065 N NZ  . LYS A 0 270 . 49.445   5.406   -56.798  1.00 57.18 270 A 1 
ATOM 2066 N N   . SER A 0 271 . 44.927   10.960  -59.990  1.00 67.67 271 A 1 
ATOM 2067 C CA  . SER A 0 271 . 43.864   11.706  -59.310  1.00 67.67 271 A 1 
ATOM 2068 C C   . SER A 0 271 . 42.947   10.722  -58.612  1.00 67.67 271 A 1 
ATOM 2069 C CB  . SER A 0 271 . 43.071   12.587  -60.281  1.00 67.67 271 A 1 
ATOM 2070 O O   . SER A 0 271 . 42.566   9.736   -59.243  1.00 67.67 271 A 1 
ATOM 2071 O OG  . SER A 0 271 . 42.623   11.835  -61.399  1.00 67.67 271 A 1 
ATOM 2072 N N   . GLY A 0 272 . 42.587   10.991  -57.364  1.00 76.43 272 A 1 
ATOM 2073 C CA  . GLY A 0 272 . 41.687   10.139  -56.598  1.00 76.43 272 A 1 
ATOM 2074 C C   . GLY A 0 272 . 40.773   10.932  -55.676  1.00 76.43 272 A 1 
ATOM 2075 O O   . GLY A 0 272 . 40.918   12.151  -55.525  1.00 76.43 272 A 1 
ATOM 2076 N N   . SER A 0 273 . 39.807   10.219  -55.122  1.00 80.39 273 A 1 
ATOM 2077 C CA  . SER A 0 273 . 38.955   10.645  -54.019  1.00 80.39 273 A 1 
ATOM 2078 C C   . SER A 0 273 . 38.795   9.459   -53.085  1.00 80.39 273 A 1 
ATOM 2079 C CB  . SER A 0 273 . 37.573   11.100  -54.495  1.00 80.39 273 A 1 
ATOM 2080 O O   . SER A 0 273 . 38.514   8.370   -53.578  1.00 80.39 273 A 1 
ATOM 2081 O OG  . SER A 0 273 . 36.981   10.122  -55.337  1.00 80.39 273 A 1 
ATOM 2082 N N   . ASP A 0 274 . 38.957   9.733   -51.808  1.00 81.55 274 A 1 
ATOM 2083 C CA  . ASP A 0 274 . 38.847   8.840   -50.664  1.00 81.55 274 A 1 
ATOM 2084 C C   . ASP A 0 274 . 37.576   9.253   -49.889  1.00 81.55 274 A 1 
ATOM 2085 C CB  . ASP A 0 274 . 40.156   9.051   -49.880  1.00 81.55 274 A 1 
ATOM 2086 O O   . ASP A 0 274 . 37.197   10.433  -49.939  1.00 81.55 274 A 1 
ATOM 2087 C CG  . ASP A 0 274 . 40.489   7.960   -48.874  1.00 81.55 274 A 1 
ATOM 2088 O OD1 . ASP A 0 274 . 39.527   7.309   -48.431  1.00 81.55 274 A 1 
ATOM 2089 O OD2 . ASP A 0 274 . 41.709   7.814   -48.611  1.00 81.55 274 A 1 
ATOM 2090 N N   . TRP A 0 275 . 36.868   8.316   -49.260  1.00 84.28 275 A 1 
ATOM 2091 C CA  . TRP A 0 275 . 35.655   8.605   -48.483  1.00 84.28 275 A 1 
ATOM 2092 C C   . TRP A 0 275 . 35.453   7.554   -47.393  1.00 84.28 275 A 1 
ATOM 2093 C CB  . TRP A 0 275 . 34.407   8.693   -49.382  1.00 84.28 275 A 1 
ATOM 2094 O O   . TRP A 0 275 . 34.963   6.460   -47.672  1.00 84.28 275 A 1 
ATOM 2095 C CG  . TRP A 0 275 . 33.141   9.098   -48.672  1.00 84.28 275 A 1 
ATOM 2096 C CD1 . TRP A 0 275 . 32.904   10.318  -48.142  1.00 84.28 275 A 1 
ATOM 2097 C CD2 . TRP A 0 275 . 31.995   8.277   -48.265  1.00 84.28 275 A 1 
ATOM 2098 C CE2 . TRP A 0 275 . 31.074   9.103   -47.547  1.00 84.28 275 A 1 
ATOM 2099 C CE3 . TRP A 0 275 . 31.663   6.909   -48.371  1.00 84.28 275 A 1 
ATOM 2100 N NE1 . TRP A 0 275 . 31.691   10.332  -47.483  1.00 84.28 275 A 1 
ATOM 2101 C CH2 . TRP A 0 275 . 29.563   7.253   -47.164  1.00 84.28 275 A 1 
ATOM 2102 C CZ2 . TRP A 0 275 . 29.869   8.617   -47.017  1.00 84.28 275 A 1 
ATOM 2103 C CZ3 . TRP A 0 275 . 30.463   6.404   -47.832  1.00 84.28 275 A 1 
ATOM 2104 N N   . ASP A 0 276 . 35.798   7.933   -46.166  1.00 87.44 276 A 1 
ATOM 2105 C CA  . ASP A 0 276 . 35.468   7.210   -44.940  1.00 87.44 276 A 1 
ATOM 2106 C C   . ASP A 0 276 . 34.139   7.744   -44.384  1.00 87.44 276 A 1 
ATOM 2107 C CB  . ASP A 0 276 . 36.564   7.436   -43.875  1.00 87.44 276 A 1 
ATOM 2108 O O   . ASP A 0 276 . 33.956   8.957   -44.228  1.00 87.44 276 A 1 
ATOM 2109 C CG  . ASP A 0 276 . 37.723   6.431   -43.853  1.00 87.44 276 A 1 
ATOM 2110 O OD1 . ASP A 0 276 . 37.449   5.221   -43.995  1.00 87.44 276 A 1 
ATOM 2111 O OD2 . ASP A 0 276 . 38.848   6.858   -43.491  1.00 87.44 276 A 1 
ATOM 2112 N N   . ALA A 0 277 . 33.245   6.852   -43.969  1.00 87.77 277 A 1 
ATOM 2113 C CA  . ALA A 0 277 . 32.134   7.193   -43.089  1.00 87.77 277 A 1 
ATOM 2114 C C   . ALA A 0 277 . 31.946   6.129   -42.006  1.00 87.77 277 A 1 
ATOM 2115 C CB  . ALA A 0 277 . 30.868   7.416   -43.918  1.00 87.77 277 A 1 
ATOM 2116 O O   . ALA A 0 277 . 32.095   4.934   -42.252  1.00 87.77 277 A 1 
ATOM 2117 N N   . TRP A 0 278 . 31.585   6.553   -40.796  1.00 92.92 278 A 1 
ATOM 2118 C CA  . TRP A 0 278 . 31.202   5.630   -39.726  1.00 92.92 278 A 1 
ATOM 2119 C C   . TRP A 0 278 . 30.108   6.217   -38.846  1.00 92.92 278 A 1 
ATOM 2120 C CB  . TRP A 0 278 . 32.420   5.208   -38.882  1.00 92.92 278 A 1 
ATOM 2121 O O   . TRP A 0 278 . 29.993   7.439   -38.699  1.00 92.92 278 A 1 
ATOM 2122 C CG  . TRP A 0 278 . 32.919   6.222   -37.892  1.00 92.92 278 A 1 
ATOM 2123 C CD1 . TRP A 0 278 . 33.785   7.218   -38.173  1.00 92.92 278 A 1 
ATOM 2124 C CD2 . TRP A 0 278 . 32.540   6.407   -36.489  1.00 92.92 278 A 1 
ATOM 2125 C CE2 . TRP A 0 278 . 33.203   7.570   -35.992  1.00 92.92 278 A 1 
ATOM 2126 C CE3 . TRP A 0 278 . 31.674   5.738   -35.597  1.00 92.92 278 A 1 
ATOM 2127 N NE1 . TRP A 0 278 . 33.974   8.001   -37.050  1.00 92.92 278 A 1 
ATOM 2128 C CH2 . TRP A 0 278 . 32.104   7.385   -33.840  1.00 92.92 278 A 1 
ATOM 2129 C CZ2 . TRP A 0 278 . 32.996   8.060   -34.692  1.00 92.92 278 A 1 
ATOM 2130 C CZ3 . TRP A 0 278 . 31.449   6.224   -34.293  1.00 92.92 278 A 1 
ATOM 2131 N N   . GLY A 0 279 . 29.360   5.329   -38.197  1.00 94.41 279 A 1 
ATOM 2132 C CA  . GLY A 0 279 . 28.394   5.698   -37.177  1.00 94.41 279 A 1 
ATOM 2133 C C   . GLY A 0 279 . 28.269   4.679   -36.049  1.00 94.41 279 A 1 
ATOM 2134 O O   . GLY A 0 279 . 28.679   3.519   -36.160  1.00 94.41 279 A 1 
ATOM 2135 N N   . ARG A 0 280 . 27.708   5.154   -34.940  1.00 94.65 280 A 1 
ATOM 2136 C CA  . ARG A 0 280 . 27.175   4.358   -33.837  1.00 94.65 280 A 1 
ATOM 2137 C C   . ARG A 0 280 . 25.853   4.981   -33.398  1.00 94.65 280 A 1 
ATOM 2138 C CB  . ARG A 0 280 . 28.181   4.286   -32.675  1.00 94.65 280 A 1 
ATOM 2139 O O   . ARG A 0 280 . 25.865   6.125   -32.946  1.00 94.65 280 A 1 
ATOM 2140 C CG  . ARG A 0 280 . 27.555   3.619   -31.436  1.00 94.65 280 A 1 
ATOM 2141 C CD  . ARG A 0 280 . 28.475   3.606   -30.214  1.00 94.65 280 A 1 
ATOM 2142 N NE  . ARG A 0 280 . 29.471   2.539   -30.268  1.00 94.65 280 A 1 
ATOM 2143 N NH1 . ARG A 0 280 . 31.316   3.801   -30.727  1.00 94.65 280 A 1 
ATOM 2144 N NH2 . ARG A 0 280 . 31.475   1.572   -30.662  1.00 94.65 280 A 1 
ATOM 2145 C CZ  . ARG A 0 280 . 30.750   2.642   -30.540  1.00 94.65 280 A 1 
ATOM 2146 N N   . ASP A 0 281 . 24.783   4.204   -33.453  1.00 94.53 281 A 1 
ATOM 2147 C CA  . ASP A 0 281 . 23.555   4.451   -32.696  1.00 94.53 281 A 1 
ATOM 2148 C C   . ASP A 0 281 . 23.671   3.732   -31.332  1.00 94.53 281 A 1 
ATOM 2149 C CB  . ASP A 0 281 . 22.341   4.006   -33.535  1.00 94.53 281 A 1 
ATOM 2150 O O   . ASP A 0 281 . 24.424   2.769   -31.188  1.00 94.53 281 A 1 
ATOM 2151 C CG  . ASP A 0 281 . 21.003   4.592   -33.062  1.00 94.53 281 A 1 
ATOM 2152 O OD1 . ASP A 0 281 . 20.949   5.047   -31.895  1.00 94.53 281 A 1 
ATOM 2153 O OD2 . ASP A 0 281 . 20.052   4.579   -33.877  1.00 94.53 281 A 1 
ATOM 2154 N N   . GLN A 0 282 . 22.999   4.234   -30.299  1.00 94.82 282 A 1 
ATOM 2155 C CA  . GLN A 0 282 . 22.984   3.676   -28.940  1.00 94.82 282 A 1 
ATOM 2156 C C   . GLN A 0 282 . 21.637   3.997   -28.286  1.00 94.82 282 A 1 
ATOM 2157 C CB  . GLN A 0 282 . 24.125   4.261   -28.090  1.00 94.82 282 A 1 
ATOM 2158 O O   . GLN A 0 282 . 21.513   4.967   -27.530  1.00 94.82 282 A 1 
ATOM 2159 C CG  . GLN A 0 282 . 25.465   3.516   -28.137  1.00 94.82 282 A 1 
ATOM 2160 C CD  . GLN A 0 282 . 26.546   4.389   -27.510  1.00 94.82 282 A 1 
ATOM 2161 N NE2 . GLN A 0 282 . 26.792   5.539   -28.098  1.00 94.82 282 A 1 
ATOM 2162 O OE1 . GLN A 0 282 . 27.168   4.094   -26.494  1.00 94.82 282 A 1 
ATOM 2163 N N   . ASP A 0 283 . 20.633   3.170   -28.560  1.00 96.52 283 A 1 
ATOM 2164 C CA  . ASP A 0 283 . 19.298   3.312   -27.980  1.00 96.52 283 A 1 
ATOM 2165 C C   . ASP A 0 283 . 19.223   2.553   -26.641  1.00 96.52 283 A 1 
ATOM 2166 C CB  . ASP A 0 283 . 18.231   2.880   -29.007  1.00 96.52 283 A 1 
ATOM 2167 O O   . ASP A 0 283 . 19.474   1.349   -26.551  1.00 96.52 283 A 1 
ATOM 2168 C CG  . ASP A 0 283 . 16.789   3.284   -28.638  1.00 96.52 283 A 1 
ATOM 2169 O OD1 . ASP A 0 283 . 16.568   3.864   -27.544  1.00 96.52 283 A 1 
ATOM 2170 O OD2 . ASP A 0 283 . 15.850   2.933   -29.393  1.00 96.52 283 A 1 
ATOM 2171 N N   . TYR A 0 284 . 18.875   3.249   -25.557  1.00 97.77 284 A 1 
ATOM 2172 C CA  . TYR A 0 284 . 18.610   2.649   -24.248  1.00 97.77 284 A 1 
ATOM 2173 C C   . TYR A 0 284 . 17.196   2.968   -23.782  1.00 97.77 284 A 1 
ATOM 2174 C CB  . TYR A 0 284 . 19.642   3.076   -23.196  1.00 97.77 284 A 1 
ATOM 2175 O O   . TYR A 0 284 . 16.829   4.119   -23.524  1.00 97.77 284 A 1 
ATOM 2176 C CG  . TYR A 0 284 . 19.323   2.566   -21.791  1.00 97.77 284 A 1 
ATOM 2177 C CD1 . TYR A 0 284 . 18.553   3.348   -20.904  1.00 97.77 284 A 1 
ATOM 2178 C CD2 . TYR A 0 284 . 19.751   1.286   -21.391  1.00 97.77 284 A 1 
ATOM 2179 C CE1 . TYR A 0 284 . 18.217   2.859   -19.624  1.00 97.77 284 A 1 
ATOM 2180 C CE2 . TYR A 0 284 . 19.433   0.798   -20.107  1.00 97.77 284 A 1 
ATOM 2181 O OH  . TYR A 0 284 . 18.370   1.107   -17.974  1.00 97.77 284 A 1 
ATOM 2182 C CZ  . TYR A 0 284 . 18.666   1.582   -19.218  1.00 97.77 284 A 1 
ATOM 2183 N N   . SER A 0 285 . 16.429   1.915   -23.515  1.00 98.22 285 A 1 
ATOM 2184 C CA  . SER A 0 285 . 15.094   2.005   -22.945  1.00 98.22 285 A 1 
ATOM 2185 C C   . SER A 0 285 . 14.959   1.217   -21.647  1.00 98.22 285 A 1 
ATOM 2186 C CB  . SER A 0 285 . 14.048   1.596   -23.980  1.00 98.22 285 A 1 
ATOM 2187 O O   . SER A 0 285 . 15.334   0.051   -21.541  1.00 98.22 285 A 1 
ATOM 2188 O OG  . SER A 0 285 . 14.149   0.244   -24.335  1.00 98.22 285 A 1 
ATOM 2189 N N   . GLU A 0 286 . 14.340   1.842   -20.647  1.00 98.61 286 A 1 
ATOM 2190 C CA  . GLU A 0 286 . 13.891   1.158   -19.437  1.00 98.61 286 A 1 
ATOM 2191 C C   . GLU A 0 286 . 12.472   1.599   -19.088  1.00 98.61 286 A 1 
ATOM 2192 C CB  . GLU A 0 286 . 14.865   1.412   -18.279  1.00 98.61 286 A 1 
ATOM 2193 O O   . GLU A 0 286 . 12.207   2.790   -18.922  1.00 98.61 286 A 1 
ATOM 2194 C CG  . GLU A 0 286 . 14.485   0.637   -17.004  1.00 98.61 286 A 1 
ATOM 2195 C CD  . GLU A 0 286 . 15.355   0.992   -15.792  1.00 98.61 286 A 1 
ATOM 2196 O OE1 . GLU A 0 286 . 15.171   0.367   -14.721  1.00 98.61 286 A 1 
ATOM 2197 O OE2 . GLU A 0 286 . 16.072   2.019   -15.813  1.00 98.61 286 A 1 
ATOM 2198 N N   . ASP A 0 287 . 11.578   0.627   -18.920  1.00 98.47 287 A 1 
ATOM 2199 C CA  . ASP A 0 287 . 10.243   0.830   -18.365  1.00 98.47 287 A 1 
ATOM 2200 C C   . ASP A 0 287 . 10.128   0.039   -17.058  1.00 98.47 287 A 1 
ATOM 2201 C CB  . ASP A 0 287 . 9.156    0.419   -19.373  1.00 98.47 287 A 1 
ATOM 2202 O O   . ASP A 0 287 . 10.213   -1.190  -17.051  1.00 98.47 287 A 1 
ATOM 2203 C CG  . ASP A 0 287 . 9.102    1.309   -20.620  1.00 98.47 287 A 1 
ATOM 2204 O OD1 . ASP A 0 287 . 9.356    2.531   -20.533  1.00 98.47 287 A 1 
ATOM 2205 O OD2 . ASP A 0 287 . 8.788    0.799   -21.716  1.00 98.47 287 A 1 
ATOM 2206 N N   . VAL A 0 288 . 9.918    0.742   -15.946  1.00 98.53 288 A 1 
ATOM 2207 C CA  . VAL A 0 288 . 9.596    0.169   -14.634  1.00 98.53 288 A 1 
ATOM 2208 C C   . VAL A 0 288 . 8.170    0.545   -14.269  1.00 98.53 288 A 1 
ATOM 2209 C CB  . VAL A 0 288 . 10.579   0.630   -13.540  1.00 98.53 288 A 1 
ATOM 2210 O O   . VAL A 0 288 . 7.797    1.716   -14.300  1.00 98.53 288 A 1 
ATOM 2211 C CG1 . VAL A 0 288 . 10.143   0.190   -12.132  1.00 98.53 288 A 1 
ATOM 2212 C CG2 . VAL A 0 288 . 11.957   0.012   -13.771  1.00 98.53 288 A 1 
ATOM 2213 N N   . SER A 0 289 . 7.396    -0.447  -13.844  1.00 98.23 289 A 1 
ATOM 2214 C CA  . SER A 0 289 . 6.064    -0.269  -13.277  1.00 98.23 289 A 1 
ATOM 2215 C C   . SER A 0 289 . 5.915    -1.066  -11.984  1.00 98.23 289 A 1 
ATOM 2216 C CB  . SER A 0 289 . 4.985    -0.635  -14.299  1.00 98.23 289 A 1 
ATOM 2217 O O   . SER A 0 289 . 6.502    -2.137  -11.818  1.00 98.23 289 A 1 
ATOM 2218 O OG  . SER A 0 289 . 5.143    -1.965  -14.745  1.00 98.23 289 A 1 
ATOM 2219 N N   . TYR A 0 290 . 5.142    -0.513  -11.060  1.00 98.53 290 A 1 
ATOM 2220 C CA  . TYR A 0 290 . 4.751    -1.128  -9.801   1.00 98.53 290 A 1 
ATOM 2221 C C   . TYR A 0 290 . 3.323    -0.694  -9.483   1.00 98.53 290 A 1 
ATOM 2222 C CB  . TYR A 0 290 . 5.726    -0.687  -8.704   1.00 98.53 290 A 1 
ATOM 2223 O O   . TYR A 0 290 . 3.030    0.503   -9.506   1.00 98.53 290 A 1 
ATOM 2224 C CG  . TYR A 0 290 . 5.355    -1.137  -7.306   1.00 98.53 290 A 1 
ATOM 2225 C CD1 . TYR A 0 290 . 4.699    -0.255  -6.424   1.00 98.53 290 A 1 
ATOM 2226 C CD2 . TYR A 0 290 . 5.670    -2.443  -6.890   1.00 98.53 290 A 1 
ATOM 2227 C CE1 . TYR A 0 290 . 4.405    -0.667  -5.109   1.00 98.53 290 A 1 
ATOM 2228 C CE2 . TYR A 0 290 . 5.376    -2.862  -5.580   1.00 98.53 290 A 1 
ATOM 2229 O OH  . TYR A 0 290 . 4.539    -2.342  -3.400   1.00 98.53 290 A 1 
ATOM 2230 C CZ  . TYR A 0 290 . 4.763    -1.963  -4.683   1.00 98.53 290 A 1 
ATOM 2231 N N   . ASP A 0 291 . 2.441    -1.642  -9.186   1.00 97.95 291 A 1 
ATOM 2232 C CA  . ASP A 0 291 . 1.061    -1.358  -8.794   1.00 97.95 291 A 1 
ATOM 2233 C C   . ASP A 0 291 . 0.649    -2.256  -7.626   1.00 97.95 291 A 1 
ATOM 2234 C CB  . ASP A 0 291 . 0.114    -1.483  -9.995   1.00 97.95 291 A 1 
ATOM 2235 O O   . ASP A 0 291 . 0.810    -3.482  -7.666   1.00 97.95 291 A 1 
ATOM 2236 C CG  . ASP A 0 291 . -1.282   -0.957  -9.655   1.00 97.95 291 A 1 
ATOM 2237 O OD1 . ASP A 0 291 . -2.204   -1.771  -9.467   1.00 97.95 291 A 1 
ATOM 2238 O OD2 . ASP A 0 291 . -1.437   0.286   -9.564   1.00 97.95 291 A 1 
ATOM 2239 N N   . ARG A 0 292 . 0.153    -1.612  -6.567   1.00 97.80 292 A 1 
ATOM 2240 C CA  . ARG A 0 292 . -0.228   -2.231  -5.302   1.00 97.80 292 A 1 
ATOM 2241 C C   . ARG A 0 292 . -1.668   -1.875  -4.954   1.00 97.80 292 A 1 
ATOM 2242 C CB  . ARG A 0 292 . 0.783    -1.804  -4.228   1.00 97.80 292 A 1 
ATOM 2243 O O   . ARG A 0 292 . -1.948   -0.729  -4.601   1.00 97.80 292 A 1 
ATOM 2244 C CG  . ARG A 0 292 . 0.420    -2.333  -2.836   1.00 97.80 292 A 1 
ATOM 2245 C CD  . ARG A 0 292 . 1.580    -2.098  -1.859   1.00 97.80 292 A 1 
ATOM 2246 N NE  . ARG A 0 292 . 1.350    -2.804  -0.595   1.00 97.80 292 A 1 
ATOM 2247 N NH1 . ARG A 0 292 . 0.072    -1.237  0.457    1.00 97.80 292 A 1 
ATOM 2248 N NH2 . ARG A 0 292 . -0.153   -3.421  0.966    1.00 97.80 292 A 1 
ATOM 2249 C CZ  . ARG A 0 292 . 0.441    -2.480  0.290    1.00 97.80 292 A 1 
ATOM 2250 N N   . THR A 0 293 . -2.560   -2.861  -4.979   1.00 97.72 293 A 1 
ATOM 2251 C CA  . THR A 0 293 . -3.982   -2.712  -4.636   1.00 97.72 293 A 1 
ATOM 2252 C C   . THR A 0 293 . -4.308   -3.454  -3.340   1.00 97.72 293 A 1 
ATOM 2253 C CB  . THR A 0 293 . -4.912   -3.249  -5.741   1.00 97.72 293 A 1 
ATOM 2254 O O   . THR A 0 293 . -4.250   -4.680  -3.297   1.00 97.72 293 A 1 
ATOM 2255 C CG2 . THR A 0 293 . -6.333   -2.701  -5.592   1.00 97.72 293 A 1 
ATOM 2256 O OG1 . THR A 0 293 . -4.477   -2.959  -7.042   1.00 97.72 293 A 1 
ATOM 2257 N N   . THR A 0 294 . -4.751   -2.743  -2.301   1.00 97.36 294 A 1 
ATOM 2258 C CA  . THR A 0 294 . -5.373   -3.347  -1.111   1.00 97.36 294 A 1 
ATOM 2259 C C   . THR A 0 294 . -6.879   -3.076  -1.135   1.00 97.36 294 A 1 
ATOM 2260 C CB  . THR A 0 294 . -4.780   -2.819  0.208    1.00 97.36 294 A 1 
ATOM 2261 O O   . THR A 0 294 . -7.312   -1.926  -1.049   1.00 97.36 294 A 1 
ATOM 2262 C CG2 . THR A 0 294 . -5.265   -3.648  1.403    1.00 97.36 294 A 1 
ATOM 2263 O OG1 . THR A 0 294 . -3.371   -2.831  0.262    1.00 97.36 294 A 1 
ATOM 2264 N N   . ALA A 0 295 . -7.706   -4.120  -1.177   1.00 97.68 295 A 1 
ATOM 2265 C CA  . ALA A 0 295 . -9.163   -4.011  -1.119   1.00 97.68 295 A 1 
ATOM 2266 C C   . ALA A 0 295 . -9.733   -4.709  0.124    1.00 97.68 295 A 1 
ATOM 2267 C CB  . ALA A 0 295 . -9.768   -4.547  -2.420   1.00 97.68 295 A 1 
ATOM 2268 O O   . ALA A 0 295 . -9.291   -5.790  0.512    1.00 97.68 295 A 1 
ATOM 2269 N N   . LYS A 0 296 . -10.750  -4.113  0.750    1.00 97.56 296 A 1 
ATOM 2270 C CA  . LYS A 0 296 . -11.519  -4.717  1.851    1.00 97.56 296 A 1 
ATOM 2271 C C   . LYS A 0 296 . -13.002  -4.490  1.604    1.00 97.56 296 A 1 
ATOM 2272 C CB  . LYS A 0 296 . -11.099  -4.148  3.218    1.00 97.56 296 A 1 
ATOM 2273 O O   . LYS A 0 296 . -13.390  -3.392  1.209    1.00 97.56 296 A 1 
ATOM 2274 C CG  . LYS A 0 296 . -9.634   -4.457  3.568    1.00 97.56 296 A 1 
ATOM 2275 C CD  . LYS A 0 296 . -9.105   -3.554  4.687    1.00 97.56 296 A 1 
ATOM 2276 C CE  . LYS A 0 296 . -7.593   -3.792  4.816    1.00 97.56 296 A 1 
ATOM 2277 N NZ  . LYS A 0 296 . -6.871   -2.564  5.234    1.00 97.56 296 A 1 
ATOM 2278 N N   . ALA A 0 297 . -13.809  -5.510  1.850    1.00 96.73 297 A 1 
ATOM 2279 C CA  . ALA A 0 297 . -15.260  -5.449  1.791    1.00 96.73 297 A 1 
ATOM 2280 C C   . ALA A 0 297 . -15.841  -6.127  3.034    1.00 96.73 297 A 1 
ATOM 2281 C CB  . ALA A 0 297 . -15.744  -6.104  0.492    1.00 96.73 297 A 1 
ATOM 2282 O O   . ALA A 0 297 . -15.445  -7.241  3.375    1.00 96.73 297 A 1 
ATOM 2283 N N   . TYR A 0 298 . -16.778  -5.453  3.685    1.00 94.17 298 A 1 
ATOM 2284 C CA  . TYR A 0 298 . -17.587  -5.975  4.777    1.00 94.17 298 A 1 
ATOM 2285 C C   . TYR A 0 298 . -19.043  -5.924  4.331    1.00 94.17 298 A 1 
ATOM 2286 C CB  . TYR A 0 298 . -17.370  -5.141  6.047    1.00 94.17 298 A 1 
ATOM 2287 O O   . TYR A 0 298 . -19.462  -4.913  3.770    1.00 94.17 298 A 1 
ATOM 2288 C CG  . TYR A 0 298 . -15.921  -5.027  6.480    1.00 94.17 298 A 1 
ATOM 2289 C CD1 . TYR A 0 298 . -15.368  -5.987  7.348    1.00 94.17 298 A 1 
ATOM 2290 C CD2 . TYR A 0 298 . -15.127  -3.967  6.001    1.00 94.17 298 A 1 
ATOM 2291 C CE1 . TYR A 0 298 . -14.017  -5.891  7.737    1.00 94.17 298 A 1 
ATOM 2292 C CE2 . TYR A 0 298 . -13.779  -3.862  6.390    1.00 94.17 298 A 1 
ATOM 2293 O OH  . TYR A 0 298 . -11.925  -4.712  7.642    1.00 94.17 298 A 1 
ATOM 2294 C CZ  . TYR A 0 298 . -13.225  -4.827  7.261    1.00 94.17 298 A 1 
ATOM 2295 N N   . ALA A 0 299 . -19.786  -6.995  4.573    1.00 90.64 299 A 1 
ATOM 2296 C CA  . ALA A 0 299 . -21.219  -7.072  4.346    1.00 90.64 299 A 1 
ATOM 2297 C C   . ALA A 0 299 . -21.896  -7.743  5.547    1.00 90.64 299 A 1 
ATOM 2298 C CB  . ALA A 0 299 . -21.487  -7.826  3.038    1.00 90.64 299 A 1 
ATOM 2299 O O   . ALA A 0 299 . -21.316  -8.662  6.133    1.00 90.64 299 A 1 
ATOM 2300 N N   . ALA A 0 300 . -23.104  -7.304  5.880    1.00 87.47 300 A 1 
ATOM 2301 C CA  . ALA A 0 300 . -24.029  -8.011  6.760    1.00 87.47 300 A 1 
ATOM 2302 C C   . ALA A 0 300 . -25.436  -7.917  6.158    1.00 87.47 300 A 1 
ATOM 2303 C CB  . ALA A 0 300 . -23.963  -7.418  8.173    1.00 87.47 300 A 1 
ATOM 2304 O O   . ALA A 0 300 . -25.780  -6.874  5.600    1.00 87.47 300 A 1 
ATOM 2305 N N   . GLU A 0 301 . -26.218  -8.995  6.217    1.00 80.78 301 A 1 
ATOM 2306 C CA  . GLU A 0 301 . -27.543  -9.041  5.571    1.00 80.78 301 A 1 
ATOM 2307 C C   . GLU A 0 301 . -28.644  -8.376  6.414    1.00 80.78 301 A 1 
ATOM 2308 C CB  . GLU A 0 301 . -27.870  -10.483 5.136    1.00 80.78 301 A 1 
ATOM 2309 O O   . GLU A 0 301 . -29.581  -7.824  5.842    1.00 80.78 301 A 1 
ATOM 2310 C CG  . GLU A 0 301 . -27.040  -10.841 3.884    1.00 80.78 301 A 1 
ATOM 2311 C CD  . GLU A 0 301 . -27.136  -12.310 3.438    1.00 80.78 301 A 1 
ATOM 2312 O OE1 . GLU A 0 301 . -27.208  -12.548 2.208    1.00 80.78 301 A 1 
ATOM 2313 O OE2 . GLU A 0 301 . -26.998  -13.202 4.306    1.00 80.78 301 A 1 
ATOM 2314 N N   . SER A 0 302 . -28.470  -8.324  7.737    1.00 79.40 302 A 1 
ATOM 2315 C CA  . SER A 0 302 . -29.256  -7.508  8.670    1.00 79.40 302 A 1 
ATOM 2316 C C   . SER A 0 302 . -28.422  -7.129  9.903    1.00 79.40 302 A 1 
ATOM 2317 C CB  . SER A 0 302 . -30.514  -8.263  9.116    1.00 79.40 302 A 1 
ATOM 2318 O O   . SER A 0 302 . -27.362  -7.717  10.161   1.00 79.40 302 A 1 
ATOM 2319 O OG  . SER A 0 302 . -30.145  -9.369  9.913    1.00 79.40 302 A 1 
ATOM 2320 N N   . TYR A 0 303 . -28.899  -6.151  10.674   1.00 79.66 303 A 1 
ATOM 2321 C CA  . TYR A 0 303 . -28.489  -5.946  12.064   1.00 79.66 303 A 1 
ATOM 2322 C C   . TYR A 0 303 . -29.643  -5.364  12.880   1.00 79.66 303 A 1 
ATOM 2323 C CB  . TYR A 0 303 . -27.258  -5.033  12.140   1.00 79.66 303 A 1 
ATOM 2324 O O   . TYR A 0 303 . -30.062  -4.230  12.635   1.00 79.66 303 A 1 
ATOM 2325 C CG  . TYR A 0 303 . -26.892  -4.588  13.548   1.00 79.66 303 A 1 
ATOM 2326 C CD1 . TYR A 0 303 . -26.955  -3.225  13.891   1.00 79.66 303 A 1 
ATOM 2327 C CD2 . TYR A 0 303 . -26.512  -5.535  14.518   1.00 79.66 303 A 1 
ATOM 2328 C CE1 . TYR A 0 303 . -26.600  -2.800  15.183   1.00 79.66 303 A 1 
ATOM 2329 C CE2 . TYR A 0 303 . -26.127  -5.116  15.806   1.00 79.66 303 A 1 
ATOM 2330 O OH  . TYR A 0 303 . -25.754  -3.309  17.349   1.00 79.66 303 A 1 
ATOM 2331 C CZ  . TYR A 0 303 . -26.154  -3.746  16.129   1.00 79.66 303 A 1 
ATOM 2332 N N   . ASP A 0 304 . -30.091  -6.122  13.878   1.00 82.49 304 A 1 
ATOM 2333 C CA  . ASP A 0 304 . -31.180  -5.741  14.774   1.00 82.49 304 A 1 
ATOM 2334 C C   . ASP A 0 304 . -30.647  -5.451  16.181   1.00 82.49 304 A 1 
ATOM 2335 C CB  . ASP A 0 304 . -32.256  -6.838  14.818   1.00 82.49 304 A 1 
ATOM 2336 O O   . ASP A 0 304 . -29.983  -6.290  16.790   1.00 82.49 304 A 1 
ATOM 2337 C CG  . ASP A 0 304 . -33.127  -6.939  13.559   1.00 82.49 304 A 1 
ATOM 2338 O OD1 . ASP A 0 304 . -33.097  -6.003  12.728   1.00 82.49 304 A 1 
ATOM 2339 O OD2 . ASP A 0 304 . -33.876  -7.938  13.484   1.00 82.49 304 A 1 
ATOM 2340 N N   . GLU A 0 305 . -30.985  -4.283  16.731   1.00 83.77 305 A 1 
ATOM 2341 C CA  . GLU A 0 305 . -30.985  -4.021  18.175   1.00 83.77 305 A 1 
ATOM 2342 C C   . GLU A 0 305 . -32.435  -4.039  18.668   1.00 83.77 305 A 1 
ATOM 2343 C CB  . GLU A 0 305 . -30.326  -2.669  18.546   1.00 83.77 305 A 1 
ATOM 2344 O O   . GLU A 0 305 . -33.283  -3.362  18.084   1.00 83.77 305 A 1 
ATOM 2345 C CG  . GLU A 0 305 . -29.027  -2.337  17.790   1.00 83.77 305 A 1 
ATOM 2346 C CD  . GLU A 0 305 . -28.185  -1.205  18.419   1.00 83.77 305 A 1 
ATOM 2347 O OE1 . GLU A 0 305 . -26.957  -1.158  18.140   1.00 83.77 305 A 1 
ATOM 2348 O OE2 . GLU A 0 305 . -28.651  -0.442  19.289   1.00 83.77 305 A 1 
ATOM 2349 N N   . TRP A 0 306 . -32.732  -4.752  19.753   1.00 86.03 306 A 1 
ATOM 2350 C CA  . TRP A 0 306 . -34.061  -4.741  20.371   1.00 86.03 306 A 1 
ATOM 2351 C C   . TRP A 0 306 . -33.980  -4.680  21.896   1.00 86.03 306 A 1 
ATOM 2352 C CB  . TRP A 0 306 . -34.896  -5.931  19.879   1.00 86.03 306 A 1 
ATOM 2353 O O   . TRP A 0 306 . -33.046  -5.198  22.510   1.00 86.03 306 A 1 
ATOM 2354 C CG  . TRP A 0 306 . -34.312  -7.294  20.108   1.00 86.03 306 A 1 
ATOM 2355 C CD1 . TRP A 0 306 . -33.564  -7.980  19.214   1.00 86.03 306 A 1 
ATOM 2356 C CD2 . TRP A 0 306 . -34.400  -8.149  21.292   1.00 86.03 306 A 1 
ATOM 2357 C CE2 . TRP A 0 306 . -33.674  -9.352  21.034   1.00 86.03 306 A 1 
ATOM 2358 C CE3 . TRP A 0 306 . -35.009  -8.029  22.561   1.00 86.03 306 A 1 
ATOM 2359 N NE1 . TRP A 0 306 . -33.189  -9.195  19.751   1.00 86.03 306 A 1 
ATOM 2360 C CH2 . TRP A 0 306 . -34.152  -10.213 23.248   1.00 86.03 306 A 1 
ATOM 2361 C CZ2 . TRP A 0 306 . -33.546  -10.374 21.989   1.00 86.03 306 A 1 
ATOM 2362 C CZ3 . TRP A 0 306 . -34.892  -9.050  23.522   1.00 86.03 306 A 1 
ATOM 2363 N N   . ASP A 0 307 . -34.980  -4.037  22.488   1.00 84.79 307 A 1 
ATOM 2364 C CA  . ASP A 0 307 . -35.187  -3.894  23.925   1.00 84.79 307 A 1 
ATOM 2365 C C   . ASP A 0 307 . -36.669  -4.157  24.243   1.00 84.79 307 A 1 
ATOM 2366 C CB  . ASP A 0 307 . -34.728  -2.491  24.367   1.00 84.79 307 A 1 
ATOM 2367 O O   . ASP A 0 307 . -37.563  -3.794  23.470   1.00 84.79 307 A 1 
ATOM 2368 C CG  . ASP A 0 307 . -34.427  -2.362  25.866   1.00 84.79 307 A 1 
ATOM 2369 O OD1 . ASP A 0 307 . -34.433  -3.397  26.569   1.00 84.79 307 A 1 
ATOM 2370 O OD2 . ASP A 0 307 . -34.096  -1.226  26.279   1.00 84.79 307 A 1 
ATOM 2371 N N   . ASN A 0 308 . -36.922  -4.841  25.353   1.00 83.72 308 A 1 
ATOM 2372 C CA  . ASN A 0 308 . -38.241  -5.278  25.797   1.00 83.72 308 A 1 
ATOM 2373 C C   . ASN A 0 308 . -38.275  -5.151  27.321   1.00 83.72 308 A 1 
ATOM 2374 C CB  . ASN A 0 308 . -38.457  -6.737  25.331   1.00 83.72 308 A 1 
ATOM 2375 O O   . ASN A 0 308 . -37.657  -5.963  28.012   1.00 83.72 308 A 1 
ATOM 2376 C CG  . ASN A 0 308 . -39.909  -7.178  25.295   1.00 83.72 308 A 1 
ATOM 2377 N ND2 . ASN A 0 308 . -40.661  -7.018  26.359   1.00 83.72 308 A 1 
ATOM 2378 O OD1 . ASN A 0 308 . -40.352  -7.692  24.274   1.00 83.72 308 A 1 
ATOM 2379 N N   . ALA A 0 309 . -38.986  -4.152  27.837   1.00 80.26 309 A 1 
ATOM 2380 C CA  . ALA A 0 309 . -39.154  -3.940  29.269   1.00 80.26 309 A 1 
ATOM 2381 C C   . ALA A 0 309 . -40.618  -4.163  29.662   1.00 80.26 309 A 1 
ATOM 2382 C CB  . ALA A 0 309 . -38.618  -2.555  29.644   1.00 80.26 309 A 1 
ATOM 2383 O O   . ALA A 0 309 . -41.504  -3.423  29.229   1.00 80.26 309 A 1 
ATOM 2384 N N   . ASP A 0 310 . -40.813  -5.198  30.473   1.00 76.98 310 A 1 
ATOM 2385 C CA  . ASP A 0 310 . -42.055  -5.635  31.101   1.00 76.98 310 A 1 
ATOM 2386 C C   . ASP A 0 310 . -42.109  -5.061  32.537   1.00 76.98 310 A 1 
ATOM 2387 C CB  . ASP A 0 310 . -42.044  -7.177  31.035   1.00 76.98 310 A 1 
ATOM 2388 O O   . ASP A 0 310 . -41.116  -5.083  33.273   1.00 76.98 310 A 1 
ATOM 2389 C CG  . ASP A 0 310 . -43.351  -7.871  31.418   1.00 76.98 310 A 1 
ATOM 2390 O OD1 . ASP A 0 310 . -44.085  -7.296  32.251   1.00 76.98 310 A 1 
ATOM 2391 O OD2 . ASP A 0 310 . -43.551  -8.998  30.902   1.00 76.98 310 A 1 
ATOM 2392 N N   . ASP A 0 311 . -43.242  -4.463  32.905   1.00 76.66 311 A 1 
ATOM 2393 C CA  . ASP A 0 311 . -43.522  -3.856  34.221   1.00 76.66 311 A 1 
ATOM 2394 C C   . ASP A 0 311 . -45.012  -4.071  34.556   1.00 76.66 311 A 1 
ATOM 2395 C CB  . ASP A 0 311 . -43.054  -2.375  34.231   1.00 76.66 311 A 1 
ATOM 2396 O O   . ASP A 0 311 . -45.714  -3.168  35.039   1.00 76.66 311 A 1 
ATOM 2397 C CG  . ASP A 0 311 . -43.318  -1.550  35.511   1.00 76.66 311 A 1 
ATOM 2398 O OD1 . ASP A 0 311 . -43.413  -2.054  36.656   1.00 76.66 311 A 1 
ATOM 2399 O OD2 . ASP A 0 311 . -43.557  -0.319  35.426   1.00 76.66 311 A 1 
ATOM 2400 N N   . ASP A 0 312 . -45.529  -5.261  34.241   1.00 79.35 312 A 1 
ATOM 2401 C CA  . ASP A 0 312 . -46.893  -5.661  34.565   1.00 79.35 312 A 1 
ATOM 2402 C C   . ASP A 0 312 . -47.168  -5.543  36.073   1.00 79.35 312 A 1 
ATOM 2403 C CB  . ASP A 0 312 . -47.185  -7.081  34.047   1.00 79.35 312 A 1 
ATOM 2404 O O   . ASP A 0 312 . -46.309  -5.695  36.947   1.00 79.35 312 A 1 
ATOM 2405 C CG  . ASP A 0 312 . -47.722  -7.107  32.617   1.00 79.35 312 A 1 
ATOM 2406 O OD1 . ASP A 0 312 . -47.340  -6.209  31.831   1.00 79.35 312 A 1 
ATOM 2407 O OD2 . ASP A 0 312 . -48.667  -7.907  32.392   1.00 79.35 312 A 1 
ATOM 2408 N N   . LYS A 0 313 . -48.410  -5.183  36.416   1.00 77.17 313 A 1 
ATOM 2409 C CA  . LYS A 0 313 . -48.846  -5.052  37.817   1.00 77.17 313 A 1 
ATOM 2410 C C   . LYS A 0 313 . -50.224  -5.643  37.974   1.00 77.17 313 A 1 
ATOM 2411 C CB  . LYS A 0 313 . -48.807  -3.590  38.290   1.00 77.17 313 A 1 
ATOM 2412 O O   . LYS A 0 313 . -51.211  -5.067  37.513   1.00 77.17 313 A 1 
ATOM 2413 C CG  . LYS A 0 313 . -47.376  -3.043  38.309   1.00 77.17 313 A 1 
ATOM 2414 C CD  . LYS A 0 313 . -47.333  -1.540  38.600   1.00 77.17 313 A 1 
ATOM 2415 C CE  . LYS A 0 313 . -46.011  -0.953  38.096   1.00 77.17 313 A 1 
ATOM 2416 N NZ  . LYS A 0 313 . -45.923  -0.995  36.619   1.00 77.17 313 A 1 
ATOM 2417 N N   . TRP A 0 314 . -50.313  -6.755  38.692   1.00 77.48 314 A 1 
ATOM 2418 C CA  . TRP A 0 314 . -51.561  -7.481  38.903   1.00 77.48 314 A 1 
ATOM 2419 C C   . TRP A 0 314 . -52.012  -7.447  40.366   1.00 77.48 314 A 1 
ATOM 2420 C CB  . TRP A 0 314 . -51.433  -8.893  38.325   1.00 77.48 314 A 1 
ATOM 2421 O O   . TRP A 0 314 . -51.222  -7.462  41.311   1.00 77.48 314 A 1 
ATOM 2422 C CG  . TRP A 0 314 . -50.295  -9.718  38.839   1.00 77.48 314 A 1 
ATOM 2423 C CD1 . TRP A 0 314 . -49.095  -9.863  38.227   1.00 77.48 314 A 1 
ATOM 2424 C CD2 . TRP A 0 314 . -50.219  -10.526 40.054   1.00 77.48 314 A 1 
ATOM 2425 C CE2 . TRP A 0 314 . -48.946  -11.176 40.087   1.00 77.48 314 A 1 
ATOM 2426 C CE3 . TRP A 0 314 . -51.102  -10.774 41.131   1.00 77.48 314 A 1 
ATOM 2427 N NE1 . TRP A 0 314 . -48.301  -10.727 38.949   1.00 77.48 314 A 1 
ATOM 2428 C CH2 . TRP A 0 314 . -49.479  -12.252 42.196   1.00 77.48 314 A 1 
ATOM 2429 C CZ2 . TRP A 0 314 . -48.582  -12.037 41.134   1.00 77.48 314 A 1 
ATOM 2430 C CZ3 . TRP A 0 314 . -50.737  -11.622 42.194   1.00 77.48 314 A 1 
ATOM 2431 N N   . GLY A 0 315 . -53.329  -7.406  40.569   1.00 76.20 315 A 1 
ATOM 2432 C CA  . GLY A 0 315 . -53.956  -7.327  41.883   1.00 76.20 315 A 1 
ATOM 2433 C C   . GLY A 0 315 . -55.280  -8.077  41.943   1.00 76.20 315 A 1 
ATOM 2434 O O   . GLY A 0 315 . -56.259  -7.695  41.303   1.00 76.20 315 A 1 
ATOM 2435 N N   . ALA A 0 316 . -55.337  -9.123  42.765   1.00 72.09 316 A 1 
ATOM 2436 C CA  . ALA A 0 316 . -56.516  -9.956  42.964   1.00 72.09 316 A 1 
ATOM 2437 C C   . ALA A 0 316 . -57.052  -9.822  44.397   1.00 72.09 316 A 1 
ATOM 2438 C CB  . ALA A 0 316 . -56.167  -11.402 42.595   1.00 72.09 316 A 1 
ATOM 2439 O O   . ALA A 0 316 . -56.378  -10.161 45.372   1.00 72.09 316 A 1 
ATOM 2440 N N   . GLN A 0 317 . -58.299  -9.373  44.522   1.00 72.46 317 A 1 
ATOM 2441 C CA  . GLN A 0 317 . -59.039  -9.272  45.776   1.00 72.46 317 A 1 
ATOM 2442 C C   . GLN A 0 317 . -60.268  -10.187 45.734   1.00 72.46 317 A 1 
ATOM 2443 C CB  . GLN A 0 317 . -59.431  -7.809  46.037   1.00 72.46 317 A 1 
ATOM 2444 O O   . GLN A 0 317 . -61.109  -10.108 44.838   1.00 72.46 317 A 1 
ATOM 2445 C CG  . GLN A 0 317 . -58.215  -6.938  46.396   1.00 72.46 317 A 1 
ATOM 2446 C CD  . GLN A 0 317 . -58.600  -5.479  46.625   1.00 72.46 317 A 1 
ATOM 2447 N NE2 . GLN A 0 317 . -58.078  -4.821  47.635   1.00 72.46 317 A 1 
ATOM 2448 O OE1 . GLN A 0 317 . -59.384  -4.884  45.910   1.00 72.46 317 A 1 
ATOM 2449 N N   . ALA A 0 318 . -60.399  -11.055 46.731   1.00 67.37 318 A 1 
ATOM 2450 C CA  . ALA A 0 318 . -61.572  -11.896 46.929   1.00 67.37 318 A 1 
ATOM 2451 C C   . ALA A 0 318 . -62.057  -11.759 48.370   1.00 67.37 318 A 1 
ATOM 2452 C CB  . ALA A 0 318 . -61.226  -13.343 46.561   1.00 67.37 318 A 1 
ATOM 2453 O O   . ALA A 0 318 . -61.258  -11.872 49.299   1.00 67.37 318 A 1 
ATOM 2454 N N   . TRP A 0 319 . -63.356  -11.542 48.556   1.00 71.09 319 A 1 
ATOM 2455 C CA  . TRP A 0 319 . -63.985  -11.488 49.874   1.00 71.09 319 A 1 
ATOM 2456 C C   . TRP A 0 319 . -65.257  -12.326 49.894   1.00 71.09 319 A 1 
ATOM 2457 C CB  . TRP A 0 319 . -64.220  -10.036 50.319   1.00 71.09 319 A 1 
ATOM 2458 O O   . TRP A 0 319 . -65.962  -12.439 48.886   1.00 71.09 319 A 1 
ATOM 2459 C CG  . TRP A 0 319 . -65.069  -9.154  49.444   1.00 71.09 319 A 1 
ATOM 2460 C CD1 . TRP A 0 319 . -64.599  -8.337  48.474   1.00 71.09 319 A 1 
ATOM 2461 C CD2 . TRP A 0 319 . -66.517  -8.938  49.473   1.00 71.09 319 A 1 
ATOM 2462 C CE2 . TRP A 0 319 . -66.846  -7.942  48.503   1.00 71.09 319 A 1 
ATOM 2463 C CE3 . TRP A 0 319 . -67.589  -9.483  50.216   1.00 71.09 319 A 1 
ATOM 2464 N NE1 . TRP A 0 319 . -65.638  -7.612  47.924   1.00 71.09 319 A 1 
ATOM 2465 C CH2 . TRP A 0 319 . -69.206  -8.085  49.028   1.00 71.09 319 A 1 
ATOM 2466 C CZ2 . TRP A 0 319 . -68.164  -7.514  48.276   1.00 71.09 319 A 1 
ATOM 2467 C CZ3 . TRP A 0 319 . -68.917  -9.066  49.995   1.00 71.09 319 A 1 
ATOM 2468 N N   . GLY A 0 320 . -65.535  -12.919 51.049   1.00 70.43 320 A 1 
ATOM 2469 C CA  . GLY A 0 320 . -66.704  -13.753 51.272   1.00 70.43 320 A 1 
ATOM 2470 C C   . GLY A 0 320 . -67.236  -13.601 52.689   1.00 70.43 320 A 1 
ATOM 2471 O O   . GLY A 0 320 . -66.509  -13.218 53.609   1.00 70.43 320 A 1 
ATOM 2472 N N   . LYS A 0 321 . -68.526  -13.890 52.835   1.00 64.16 321 A 1 
ATOM 2473 C CA  . LYS A 0 321 . -69.160  -14.163 54.122   1.00 64.16 321 A 1 
ATOM 2474 C C   . LYS A 0 321 . -69.934  -15.456 53.979   1.00 64.16 321 A 1 
ATOM 2475 C CB  . LYS A 0 321 . -70.101  -13.029 54.553   1.00 64.16 321 A 1 
ATOM 2476 O O   . LYS A 0 321 . -70.849  -15.484 53.151   1.00 64.16 321 A 1 
ATOM 2477 C CG  . LYS A 0 321 . -69.395  -11.672 54.538   1.00 64.16 321 A 1 
ATOM 2478 C CD  . LYS A 0 321 . -70.141  -10.636 55.380   1.00 64.16 321 A 1 
ATOM 2479 C CE  . LYS A 0 321 . -69.242  -9.400  55.455   1.00 64.16 321 A 1 
ATOM 2480 N NZ  . LYS A 0 321 . -69.545  -8.571  56.642   1.00 64.16 321 A 1 
ATOM 2481 N N   . ASP A 0 322 . -69.574  -16.457 54.765   1.00 57.73 322 A 1 
ATOM 2482 C CA  . ASP A 0 322 . -70.452  -17.597 55.005   1.00 57.73 322 A 1 
ATOM 2483 C C   . ASP A 0 322 . -71.461  -17.266 56.108   1.00 57.73 322 A 1 
ATOM 2484 C CB  . ASP A 0 322 . -69.656  -18.888 55.240   1.00 57.73 322 A 1 
ATOM 2485 O O   . ASP A 0 322 . -71.333  -16.245 56.801   1.00 57.73 322 A 1 
ATOM 2486 C CG  . ASP A 0 322 . -68.591  -18.697 56.308   1.00 57.73 322 A 1 
ATOM 2487 O OD1 . ASP A 0 322 . -68.991  -18.337 57.437   1.00 57.73 322 A 1 
ATOM 2488 O OD2 . ASP A 0 322 . -67.394  -18.782 55.940   1.00 57.73 322 A 1 
ATOM 2489 N N   . ARG A 0 323 . -72.570  -18.018 56.146   1.00 48.07 323 A 1 
ATOM 2490 C CA  . ARG A 0 323 . -73.735  -17.727 57.003   1.00 48.07 323 A 1 
ATOM 2491 C C   . ARG A 0 323 . -74.553  -18.982 57.319   1.00 48.07 323 A 1 
ATOM 2492 C CB  . ARG A 0 323 . -74.630  -16.658 56.339   1.00 48.07 323 A 1 
ATOM 2493 O O   . ARG A 0 323 . -75.727  -19.057 56.928   1.00 48.07 323 A 1 
ATOM 2494 C CG  . ARG A 0 323 . -73.953  -15.293 56.139   1.00 48.07 323 A 1 
ATOM 2495 C CD  . ARG A 0 323 . -74.955  -14.181 55.861   1.00 48.07 323 A 1 
ATOM 2496 N NE  . ARG A 0 323 . -75.729  -13.923 57.090   1.00 48.07 323 A 1 
ATOM 2497 N NH1 . ARG A 0 323 . -77.828  -13.945 56.183   1.00 48.07 323 A 1 
ATOM 2498 N NH2 . ARG A 0 323 . -77.552  -14.099 58.406   1.00 48.07 323 A 1 
ATOM 2499 C CZ  . ARG A 0 323 . -77.034  -13.979 57.218   1.00 48.07 323 A 1 
ATOM 2500 N N   . ASP A 0 324 . -73.984  -19.943 58.033   1.00 50.79 324 A 1 
ATOM 2501 C CA  . ASP A 0 324 . -74.648  -21.219 58.269   1.00 50.79 324 A 1 
ATOM 2502 C C   . ASP A 0 324 . -75.872  -21.050 59.198   1.00 50.79 324 A 1 
ATOM 2503 C CB  . ASP A 0 324 . -73.631  -22.293 58.727   1.00 50.79 324 A 1 
ATOM 2504 O O   . ASP A 0 324 . -75.866  -20.380 60.240   1.00 50.79 324 A 1 
ATOM 2505 C CG  . ASP A 0 324 . -73.738  -23.636 57.996   1.00 50.79 324 A 1 
ATOM 2506 O OD1 . ASP A 0 324 . -74.634  -23.760 57.127   1.00 50.79 324 A 1 
ATOM 2507 O OD2 . ASP A 0 324 . -73.027  -24.592 58.385   1.00 50.79 324 A 1 
ATOM 2508 N N   . VAL A 0 325 . -77.007  -21.631 58.794   1.00 42.67 325 A 1 
ATOM 2509 C CA  . VAL A 0 325 . -78.285  -21.513 59.522   1.00 42.67 325 A 1 
ATOM 2510 C C   . VAL A 0 325 . -78.595  -22.838 60.207   1.00 42.67 325 A 1 
ATOM 2511 C CB  . VAL A 0 325 . -79.432  -20.986 58.635   1.00 42.67 325 A 1 
ATOM 2512 O O   . VAL A 0 325 . -79.435  -23.617 59.744   1.00 42.67 325 A 1 
ATOM 2513 C CG1 . VAL A 0 325 . -80.717  -20.755 59.457   1.00 42.67 325 A 1 
ATOM 2514 C CG2 . VAL A 0 325 . -79.099  -19.635 57.992   1.00 42.67 325 A 1 
ATOM 2515 N N   . TYR A 0 326 . -77.926  -23.091 61.336   1.00 37.91 326 A 1 
ATOM 2516 C CA  . TYR A 0 326 . -78.024  -24.365 62.052   1.00 37.91 326 A 1 
ATOM 2517 C C   . TYR A 0 326 . -79.468  -24.709 62.471   1.00 37.91 326 A 1 
ATOM 2518 C CB  . TYR A 0 326 . -77.059  -24.402 63.243   1.00 37.91 326 A 1 
ATOM 2519 O O   . TYR A 0 326 . -80.060  -24.133 63.392   1.00 37.91 326 A 1 
ATOM 2520 C CG  . TYR A 0 326 . -76.882  -25.813 63.774   1.00 37.91 326 A 1 
ATOM 2521 C CD1 . TYR A 0 326 . -77.738  -26.319 64.774   1.00 37.91 326 A 1 
ATOM 2522 C CD2 . TYR A 0 326 . -75.887  -26.637 63.217   1.00 37.91 326 A 1 
ATOM 2523 C CE1 . TYR A 0 326 . -77.594  -27.649 65.217   1.00 37.91 326 A 1 
ATOM 2524 C CE2 . TYR A 0 326 . -75.735  -27.963 63.660   1.00 37.91 326 A 1 
ATOM 2525 O OH  . TYR A 0 326 . -76.435  -29.750 65.093   1.00 37.91 326 A 1 
ATOM 2526 C CZ  . TYR A 0 326 . -76.589  -28.470 64.662   1.00 37.91 326 A 1 
ATOM 2527 N N   . GLY A 0 327 . -80.056  -25.688 61.780   1.00 39.28 327 A 1 
ATOM 2528 C CA  . GLY A 0 327 . -81.454  -26.081 61.942   1.00 39.28 327 A 1 
ATOM 2529 C C   . GLY A 0 327 . -81.710  -26.894 63.211   1.00 39.28 327 A 1 
ATOM 2530 O O   . GLY A 0 327 . -81.527  -28.110 63.222   1.00 39.28 327 A 1 
ATOM 2531 N N   . ALA A 0 328 . -82.217  -26.246 64.265   1.00 31.70 328 A 1 
ATOM 2532 C CA  . ALA A 0 328 . -82.585  -26.905 65.521   1.00 31.70 328 A 1 
ATOM 2533 C C   . ALA A 0 328 . -83.562  -28.086 65.305   1.00 31.70 328 A 1 
ATOM 2534 C CB  . ALA A 0 328 . -83.165  -25.853 66.476   1.00 31.70 328 A 1 
ATOM 2535 O O   . ALA A 0 328 . -84.718  -27.907 64.910   1.00 31.70 328 A 1 
ATOM 2536 N N   . SER A 0 329 . -83.100  -29.309 65.584   1.00 33.65 329 A 1 
ATOM 2537 C CA  . SER A 0 329 . -83.832  -30.542 65.282   1.00 33.65 329 A 1 
ATOM 2538 C C   . SER A 0 329 . -85.099  -30.706 66.128   1.00 33.65 329 A 1 
ATOM 2539 C CB  . SER A 0 329 . -82.918  -31.758 65.478   1.00 33.65 329 A 1 
ATOM 2540 O O   . SER A 0 329 . -85.031  -30.778 67.357   1.00 33.65 329 A 1 
ATOM 2541 O OG  . SER A 0 329 . -82.504  -31.851 66.828   1.00 33.65 329 A 1 
ATOM 2542 N N   . SER A 0 330 . -86.255  -30.856 65.479   1.00 34.26 330 A 1 
ATOM 2543 C CA  . SER A 0 330 . -87.512  -31.166 66.171   1.00 34.26 330 A 1 
ATOM 2544 C C   . SER A 0 330 . -87.634  -32.663 66.494   1.00 34.26 330 A 1 
ATOM 2545 C CB  . SER A 0 330 . -88.722  -30.634 65.390   1.00 34.26 330 A 1 
ATOM 2546 O O   . SER A 0 330 . -87.537  -33.509 65.607   1.00 34.26 330 A 1 
ATOM 2547 O OG  . SER A 0 330 . -88.912  -31.272 64.142   1.00 34.26 330 A 1 
ATOM 2548 N N   . TYR A 0 331 . -87.882  -33.001 67.764   1.00 26.18 331 A 1 
ATOM 2549 C CA  . TYR A 0 331 . -88.176  -34.370 68.198   1.00 26.18 331 A 1 
ATOM 2550 C C   . TYR A 0 331 . -89.405  -34.386 69.115   1.00 26.18 331 A 1 
ATOM 2551 C CB  . TYR A 0 331 . -86.945  -35.000 68.866   1.00 26.18 331 A 1 
ATOM 2552 O O   . TYR A 0 331 . -89.448  -33.683 70.121   1.00 26.18 331 A 1 
ATOM 2553 C CG  . TYR A 0 331 . -87.029  -36.513 68.957   1.00 26.18 331 A 1 
ATOM 2554 C CD1 . TYR A 0 331 . -87.499  -37.139 70.129   1.00 26.18 331 A 1 
ATOM 2555 C CD2 . TYR A 0 331 . -86.646  -37.294 67.849   1.00 26.18 331 A 1 
ATOM 2556 C CE1 . TYR A 0 331 . -87.574  -38.545 70.195   1.00 26.18 331 A 1 
ATOM 2557 C CE2 . TYR A 0 331 . -86.717  -38.699 67.912   1.00 26.18 331 A 1 
ATOM 2558 O OH  . TYR A 0 331 . -87.245  -40.682 69.157   1.00 26.18 331 A 1 
ATOM 2559 C CZ  . TYR A 0 331 . -87.178  -39.327 69.089   1.00 26.18 331 A 1 
ATOM 2560 N N   . GLY A 0 332 . -90.425  -35.166 68.747   1.00 33.42 332 A 1 
ATOM 2561 C CA  . GLY A 0 332 . -91.717  -35.187 69.452   1.00 33.42 332 A 1 
ATOM 2562 C C   . GLY A 0 332 . -92.870  -35.862 68.698   1.00 33.42 332 A 1 
ATOM 2563 O O   . GLY A 0 332 . -94.036  -35.607 68.995   1.00 33.42 332 A 1 
ATOM 2564 N N   . ALA A 0 333 . -92.579  -36.698 67.698   1.00 25.05 333 A 1 
ATOM 2565 C CA  . ALA A 0 333 . -93.590  -37.290 66.826   1.00 25.05 333 A 1 
ATOM 2566 C C   . ALA A 0 333 . -94.168  -38.601 67.396   1.00 25.05 333 A 1 
ATOM 2567 C CB  . ALA A 0 333 . -92.977  -37.464 65.429   1.00 25.05 333 A 1 
ATOM 2568 O O   . ALA A 0 333 . -93.699  -39.686 67.068   1.00 25.05 333 A 1 
ATOM 2569 N N   . VAL A 0 334 . -95.233  -38.508 68.201   1.00 25.67 334 A 1 
ATOM 2570 C CA  . VAL A 0 334 . -96.110  -39.653 68.540   1.00 25.67 334 A 1 
ATOM 2571 C C   . VAL A 0 334 . -97.592  -39.273 68.485   1.00 25.67 334 A 1 
ATOM 2572 C CB  . VAL A 0 334 . -95.729  -40.394 69.848   1.00 25.67 334 A 1 
ATOM 2573 O O   . VAL A 0 334 . -98.336  -39.374 69.459   1.00 25.67 334 A 1 
ATOM 2574 C CG1 . VAL A 0 334 . -94.638  -41.442 69.602   1.00 25.67 334 A 1 
ATOM 2575 C CG2 . VAL A 0 334 . -95.285  -39.463 70.980   1.00 25.67 334 A 1 
ATOM 2576 N N   . ALA A 0 335 . -98.054  -38.909 67.287   1.00 23.92 335 A 1 
ATOM 2577 C CA  . ALA A 0 335 . -99.477  -38.916 66.940   1.00 23.92 335 A 1 
ATOM 2578 C C   . ALA A 0 335 . -99.989  -40.369 66.795   1.00 23.92 335 A 1 
ATOM 2579 C CB  . ALA A 0 335 . -99.686  -38.057 65.684   1.00 23.92 335 A 1 
ATOM 2580 O O   . ALA A 0 335 . -100.352 -40.818 65.709   1.00 23.92 335 A 1 
ATOM 2581 N N   . SER A 0 336 . -99.962  -41.138 67.889   1.00 32.59 336 A 1 
ATOM 2582 C CA  . SER A 0 336 . -100.455 -42.520 67.906   1.00 32.59 336 A 1 
ATOM 2583 C C   . SER A 0 336 . -101.983 -42.548 68.020   1.00 32.59 336 A 1 
ATOM 2584 C CB  . SER A 0 336 . -99.743  -43.380 68.958   1.00 32.59 336 A 1 
ATOM 2585 O O   . SER A 0 336 . -102.579 -41.910 68.888   1.00 32.59 336 A 1 
ATOM 2586 O OG  . SER A 0 336 . -99.998  -42.965 70.283   1.00 32.59 336 A 1 
ATOM 2587 N N   . ALA A 0 337 . -102.630 -43.244 67.085   1.00 30.99 337 A 1 
ATOM 2588 C CA  . ALA A 0 337 . -104.062 -43.121 66.859   1.00 30.99 337 A 1 
ATOM 2589 C C   . ALA A 0 337 . -104.920 -43.677 68.011   1.00 30.99 337 A 1 
ATOM 2590 C CB  . ALA A 0 337 . -104.402 -43.799 65.526   1.00 30.99 337 A 1 
ATOM 2591 O O   . ALA A 0 337 . -104.930 -44.878 68.283   1.00 30.99 337 A 1 
ATOM 2592 N N   . LYS A 0 338 . -105.756 -42.805 68.584   1.00 29.91 338 A 1 
ATOM 2593 C CA  . LYS A 0 338 . -107.070 -43.169 69.134   1.00 29.91 338 A 1 
ATOM 2594 C C   . LYS A 0 338 . -108.153 -42.229 68.606   1.00 29.91 338 A 1 
ATOM 2595 C CB  . LYS A 0 338 . -107.056 -43.289 70.671   1.00 29.91 338 A 1 
ATOM 2596 O O   . LYS A 0 338 . -108.780 -41.494 69.362   1.00 29.91 338 A 1 
ATOM 2597 C CG  . LYS A 0 338 . -106.491 -44.643 71.123   1.00 29.91 338 A 1 
ATOM 2598 C CD  . LYS A 0 338 . -106.835 -44.928 72.590   1.00 29.91 338 A 1 
ATOM 2599 C CE  . LYS A 0 338 . -106.385 -46.350 72.942   1.00 29.91 338 A 1 
ATOM 2600 N NZ  . LYS A 0 338 . -106.751 -46.706 74.335   1.00 29.91 338 A 1 
ATOM 2601 N N   . ASP A 0 339 . -108.405 -42.312 67.301   1.00 30.69 339 A 1 
ATOM 2602 C CA  . ASP A 0 339 . -109.773 -42.098 66.830   1.00 30.69 339 A 1 
ATOM 2603 C C   . ASP A 0 339 . -110.612 -43.279 67.339   1.00 30.69 339 A 1 
ATOM 2604 C CB  . ASP A 0 339 . -109.841 -41.955 65.302   1.00 30.69 339 A 1 
ATOM 2605 O O   . ASP A 0 339 . -110.433 -44.423 66.916   1.00 30.69 339 A 1 
ATOM 2606 C CG  . ASP A 0 339 . -111.268 -41.655 64.809   1.00 30.69 339 A 1 
ATOM 2607 O OD1 . ASP A 0 339 . -112.170 -41.459 65.661   1.00 30.69 339 A 1 
ATOM 2608 O OD2 . ASP A 0 339 . -111.451 -41.604 63.575   1.00 30.69 339 A 1 
ATOM 2609 N N   . ALA A 0 340 . -111.440 -43.018 68.347   1.00 27.01 340 A 1 
ATOM 2610 C CA  . ALA A 0 340 . -112.279 -44.019 68.980   1.00 27.01 340 A 1 
ATOM 2611 C C   . ALA A 0 340 . -113.580 -43.383 69.486   1.00 27.01 340 A 1 
ATOM 2612 C CB  . ALA A 0 340 . -111.490 -44.706 70.105   1.00 27.01 340 A 1 
ATOM 2613 O O   . ALA A 0 340 . -113.596 -42.598 70.432   1.00 27.01 340 A 1 
ATOM 2614 N N   . SER A 0 341 . -114.699 -43.809 68.899   1.00 33.52 341 A 1 
ATOM 2615 C CA  . SER A 0 341 . -116.069 -43.573 69.378   1.00 33.52 341 A 1 
ATOM 2616 C C   . SER A 0 341 . -116.578 -42.120 69.440   1.00 33.52 341 A 1 
ATOM 2617 C CB  . SER A 0 341 . -116.365 -44.375 70.661   1.00 33.52 341 A 1 
ATOM 2618 O O   . SER A 0 341 . -117.055 -41.650 70.471   1.00 33.52 341 A 1 
ATOM 2619 O OG  . SER A 0 341 . -115.494 -44.074 71.731   1.00 33.52 341 A 1 
ATOM 2620 N N   . LYS A 0 342 . -116.796 -41.517 68.262   1.00 29.10 342 A 1 
ATOM 2621 C CA  . LYS A 0 342 . -118.120 -40.904 68.016   1.00 29.10 342 A 1 
ATOM 2622 C C   . LYS A 0 342 . -119.195 -42.009 68.028   1.00 29.10 342 A 1 
ATOM 2623 C CB  . LYS A 0 342 . -118.161 -40.137 66.673   1.00 29.10 342 A 1 
ATOM 2624 O O   . LYS A 0 342 . -119.600 -42.473 66.962   1.00 29.10 342 A 1 
ATOM 2625 C CG  . LYS A 0 342 . -117.805 -38.647 66.752   1.00 29.10 342 A 1 
ATOM 2626 C CD  . LYS A 0 342 . -118.128 -37.992 65.396   1.00 29.10 342 A 1 
ATOM 2627 C CE  . LYS A 0 342 . -117.894 -36.478 65.424   1.00 29.10 342 A 1 
ATOM 2628 N NZ  . LYS A 0 342 . -118.177 -35.861 64.100   1.00 29.10 342 A 1 
ATOM 2629 N N   . LYS A 0 343 . -119.654 -42.471 69.202   1.00 26.86 343 A 1 
ATOM 2630 C CA  . LYS A 0 343 . -120.877 -43.299 69.293   1.00 26.86 343 A 1 
ATOM 2631 C C   . LYS A 0 343 . -121.483 -43.405 70.699   1.00 26.86 343 A 1 
ATOM 2632 C CB  . LYS A 0 343 . -120.628 -44.716 68.708   1.00 26.86 343 A 1 
ATOM 2633 O O   . LYS A 0 343 . -120.886 -43.992 71.587   1.00 26.86 343 A 1 
ATOM 2634 C CG  . LYS A 0 343 . -121.618 -45.002 67.565   1.00 26.86 343 A 1 
ATOM 2635 C CD  . LYS A 0 343 . -121.307 -46.310 66.825   1.00 26.86 343 A 1 
ATOM 2636 C CE  . LYS A 0 343 . -122.272 -46.463 65.639   1.00 26.86 343 A 1 
ATOM 2637 N NZ  . LYS A 0 343 . -122.014 -47.704 64.864   1.00 26.86 343 A 1 
ATOM 2638 N N   . GLY A 0 344 . -122.735 -42.952 70.808   1.00 27.71 344 A 1 
ATOM 2639 C CA  . GLY A 0 344 . -123.772 -43.588 71.627   1.00 27.71 344 A 1 
ATOM 2640 C C   . GLY A 0 344 . -123.764 -43.363 73.142   1.00 27.71 344 A 1 
ATOM 2641 O O   . GLY A 0 344 . -123.242 -44.191 73.871   1.00 27.71 344 A 1 
ATOM 2642 N N   . TYR A 0 345 . -124.515 -42.354 73.601   1.00 28.72 345 A 1 
ATOM 2643 C CA  . TYR A 0 345 . -125.424 -42.503 74.757   1.00 28.72 345 A 1 
ATOM 2644 C C   . TYR A 0 345 . -126.644 -41.559 74.655   1.00 28.72 345 A 1 
ATOM 2645 C CB  . TYR A 0 345 . -124.683 -42.487 76.116   1.00 28.72 345 A 1 
ATOM 2646 O O   . TYR A 0 345 . -127.048 -40.901 75.607   1.00 28.72 345 A 1 
ATOM 2647 C CG  . TYR A 0 345 . -124.727 -43.851 76.794   1.00 28.72 345 A 1 
ATOM 2648 C CD1 . TYR A 0 345 . -125.944 -44.348 77.304   1.00 28.72 345 A 1 
ATOM 2649 C CD2 . TYR A 0 345 . -123.573 -44.657 76.836   1.00 28.72 345 A 1 
ATOM 2650 C CE1 . TYR A 0 345 . -126.009 -45.656 77.828   1.00 28.72 345 A 1 
ATOM 2651 C CE2 . TYR A 0 345 . -123.632 -45.962 77.360   1.00 28.72 345 A 1 
ATOM 2652 O OH  . TYR A 0 345 . -124.924 -47.735 78.334   1.00 28.72 345 A 1 
ATOM 2653 C CZ  . TYR A 0 345 . -124.855 -46.468 77.849   1.00 28.72 345 A 1 
ATOM 2654 N N   . GLY A 0 346 . -127.241 -41.487 73.459   1.00 28.41 346 A 1 
ATOM 2655 C CA  . GLY A 0 346 . -128.548 -40.861 73.231   1.00 28.41 346 A 1 
ATOM 2656 C C   . GLY A 0 346 . -129.621 -41.940 73.119   1.00 28.41 346 A 1 
ATOM 2657 O O   . GLY A 0 346 . -129.820 -42.482 72.036   1.00 28.41 346 A 1 
ATOM 2658 N N   . ALA A 0 347 . -130.258 -42.297 74.234   1.00 27.47 347 A 1 
ATOM 2659 C CA  . ALA A 0 347 . -131.269 -43.353 74.277   1.00 27.47 347 A 1 
ATOM 2660 C C   . ALA A 0 347 . -132.659 -42.797 73.924   1.00 27.47 347 A 1 
ATOM 2661 C CB  . ALA A 0 347 . -131.232 -44.009 75.664   1.00 27.47 347 A 1 
ATOM 2662 O O   . ALA A 0 347 . -133.228 -42.028 74.697   1.00 27.47 347 A 1 
ATOM 2663 N N   . ALA A 0 348 . -133.198 -43.185 72.765   1.00 27.97 348 A 1 
ATOM 2664 C CA  . ALA A 0 348 . -134.519 -42.763 72.297   1.00 27.97 348 A 1 
ATOM 2665 C C   . ALA A 0 348 . -135.138 -43.783 71.316   1.00 27.97 348 A 1 
ATOM 2666 C CB  . ALA A 0 348 . -134.398 -41.357 71.684   1.00 27.97 348 A 1 
ATOM 2667 O O   . ALA A 0 348 . -135.279 -43.502 70.129   1.00 27.97 348 A 1 
ATOM 2668 N N   . GLU A 0 349 . -135.532 -44.960 71.812   1.00 27.70 349 A 1 
ATOM 2669 C CA  . GLU A 0 349 . -136.393 -45.892 71.069   1.00 27.70 349 A 1 
ATOM 2670 C C   . GLU A 0 349 . -137.660 -46.242 71.862   1.00 27.70 349 A 1 
ATOM 2671 C CB  . GLU A 0 349 . -135.651 -47.173 70.636   1.00 27.70 349 A 1 
ATOM 2672 O O   . GLU A 0 349 . -137.589 -46.647 73.018   1.00 27.70 349 A 1 
ATOM 2673 C CG  . GLU A 0 349 . -134.919 -46.990 69.298   1.00 27.70 349 A 1 
ATOM 2674 C CD  . GLU A 0 349 . -134.382 -48.324 68.756   1.00 27.70 349 A 1 
ATOM 2675 O OE1 . GLU A 0 349 . -134.857 -48.749 67.679   1.00 27.70 349 A 1 
ATOM 2676 O OE2 . GLU A 0 349 . -133.496 -48.904 69.424   1.00 27.70 349 A 1 
ATOM 2677 N N   . LEU A 0 350 . -138.799 -46.085 71.176   1.00 28.29 350 A 1 
ATOM 2678 C CA  . LEU A 0 350 . -140.058 -46.837 71.298   1.00 28.29 350 A 1 
ATOM 2679 C C   . LEU A 0 350 . -140.576 -47.086 72.734   1.00 28.29 350 A 1 
ATOM 2680 C CB  . LEU A 0 350 . -139.914 -48.122 70.460   1.00 28.29 350 A 1 
ATOM 2681 O O   . LEU A 0 350 . -140.196 -48.045 73.396   1.00 28.29 350 A 1 
ATOM 2682 C CG  . LEU A 0 350 . -139.570 -47.864 68.974   1.00 28.29 350 A 1 
ATOM 2683 C CD1 . LEU A 0 350 . -139.271 -49.182 68.268   1.00 28.29 350 A 1 
ATOM 2684 C CD2 . LEU A 0 350 . -140.709 -47.161 68.228   1.00 28.29 350 A 1 
ATOM 2685 N N   . TYR A 0 351 . -141.416 -46.223 73.314   1.00 30.41 351 A 1 
ATOM 2686 C CA  . TYR A 0 351 . -142.779 -45.819 72.902   1.00 30.41 351 A 1 
ATOM 2687 C C   . TYR A 0 351 . -143.808 -46.957 72.852   1.00 30.41 351 A 1 
ATOM 2688 C CB  . TYR A 0 351 . -142.881 -44.954 71.632   1.00 30.41 351 A 1 
ATOM 2689 O O   . TYR A 0 351 . -143.692 -47.904 72.077   1.00 30.41 351 A 1 
ATOM 2690 C CG  . TYR A 0 351 . -144.270 -44.372 71.415   1.00 30.41 351 A 1 
ATOM 2691 C CD1 . TYR A 0 351 . -145.189 -45.044 70.582   1.00 30.41 351 A 1 
ATOM 2692 C CD2 . TYR A 0 351 . -144.653 -43.177 72.056   1.00 30.41 351 A 1 
ATOM 2693 C CE1 . TYR A 0 351 . -146.476 -44.514 70.377   1.00 30.41 351 A 1 
ATOM 2694 C CE2 . TYR A 0 351 . -145.949 -42.652 71.864   1.00 30.41 351 A 1 
ATOM 2695 O OH  . TYR A 0 351 . -148.113 -42.844 70.798   1.00 30.41 351 A 1 
ATOM 2696 C CZ  . TYR A 0 351 . -146.859 -43.316 71.011   1.00 30.41 351 A 1 
ATOM 2697 N N   . GLY A 0 352 . -144.897 -46.762 73.597   1.00 27.51 352 A 1 
ATOM 2698 C CA  . GLY A 0 352 . -146.139 -47.497 73.410   1.00 27.51 352 A 1 
ATOM 2699 C C   . GLY A 0 352 . -147.257 -46.969 74.302   1.00 27.51 352 A 1 
ATOM 2700 O O   . GLY A 0 352 . -147.378 -47.455 75.418   1.00 27.51 352 A 1 
ATOM 2701 N N   . GLN A 0 353 . -148.056 -46.007 73.806   1.00 29.38 353 A 1 
ATOM 2702 C CA  . GLN A 0 353 . -149.492 -45.811 74.108   1.00 29.38 353 A 1 
ATOM 2703 C C   . GLN A 0 353 . -150.069 -44.554 73.396   1.00 29.38 353 A 1 
ATOM 2704 C CB  . GLN A 0 353 . -149.761 -45.760 75.635   1.00 29.38 353 A 1 
ATOM 2705 O O   . GLN A 0 353 . -149.418 -43.519 73.338   1.00 29.38 353 A 1 
ATOM 2706 C CG  . GLN A 0 353 . -151.228 -45.564 76.038   1.00 29.38 353 A 1 
ATOM 2707 C CD  . GLN A 0 353 . -151.566 -46.231 77.369   1.00 29.38 353 A 1 
ATOM 2708 N NE2 . GLN A 0 353 . -151.844 -47.517 77.390   1.00 29.38 353 A 1 
ATOM 2709 O OE1 . GLN A 0 353 . -151.600 -45.619 78.417   1.00 29.38 353 A 1 
ATOM 2710 N N   . GLN A 0 354 . -151.336 -44.666 72.957   1.00 27.62 354 A 1 
ATOM 2711 C CA  . GLN A 0 354 . -152.304 -43.617 72.555   1.00 27.62 354 A 1 
ATOM 2712 C C   . GLN A 0 354 . -152.285 -42.963 71.137   1.00 27.62 354 A 1 
ATOM 2713 C CB  . GLN A 0 354 . -152.528 -42.585 73.688   1.00 27.62 354 A 1 
ATOM 2714 O O   . GLN A 0 354 . -151.602 -41.981 70.887   1.00 27.62 354 A 1 
ATOM 2715 C CG  . GLN A 0 354 . -153.604 -43.036 74.696   1.00 27.62 354 A 1 
ATOM 2716 C CD  . GLN A 0 354 . -153.899 -41.974 75.748   1.00 27.62 354 A 1 
ATOM 2717 N NE2 . GLN A 0 354 . -155.148 -41.639 75.984   1.00 27.62 354 A 1 
ATOM 2718 O OE1 . GLN A 0 354 . -153.023 -41.428 76.387   1.00 27.62 354 A 1 
ATOM 2719 N N   . VAL A 0 355 . -153.272 -43.421 70.336   1.00 28.12 355 A 1 
ATOM 2720 C CA  . VAL A 0 355 . -154.221 -42.684 69.445   1.00 28.12 355 A 1 
ATOM 2721 C C   . VAL A 0 355 . -153.787 -42.170 68.046   1.00 28.12 355 A 1 
ATOM 2722 C CB  . VAL A 0 355 . -155.026 -41.608 70.221   1.00 28.12 355 A 1 
ATOM 2723 O O   . VAL A 0 355 . -152.877 -41.370 67.906   1.00 28.12 355 A 1 
ATOM 2724 C CG1 . VAL A 0 355 . -156.211 -41.066 69.408   1.00 28.12 355 A 1 
ATOM 2725 C CG2 . VAL A 0 355 . -155.652 -42.162 71.510   1.00 28.12 355 A 1 
ATOM 2726 N N   . SER A 0 356 . -154.571 -42.605 67.036   1.00 28.91 356 A 1 
ATOM 2727 C CA  . SER A 0 356 . -154.887 -42.068 65.681   1.00 28.91 356 A 1 
ATOM 2728 C C   . SER A 0 356 . -153.998 -40.968 65.066   1.00 28.91 356 A 1 
ATOM 2729 C CB  . SER A 0 356 . -156.322 -41.524 65.716   1.00 28.91 356 A 1 
ATOM 2730 O O   . SER A 0 356 . -153.926 -39.870 65.600   1.00 28.91 356 A 1 
ATOM 2731 O OG  . SER A 0 356 . -157.211 -42.476 66.284   1.00 28.91 356 A 1 
ATOM 2732 N N   . ALA A 0 357 . -153.423 -41.117 63.865   1.00 29.58 357 A 1 
ATOM 2733 C CA  . ALA A 0 357 . -154.031 -41.521 62.579   1.00 29.58 357 A 1 
ATOM 2734 C C   . ALA A 0 357 . -152.965 -42.192 61.667   1.00 29.58 357 A 1 
ATOM 2735 C CB  . ALA A 0 357 . -154.552 -40.224 61.937   1.00 29.58 357 A 1 
ATOM 2736 O O   . ALA A 0 357 . -151.796 -41.844 61.764   1.00 29.58 357 A 1 
ATOM 2737 N N   . ASN A 0 358 . -153.216 -43.253 60.887   1.00 30.73 358 A 1 
ATOM 2738 C CA  . ASN A 0 358 . -154.171 -43.488 59.783   1.00 30.73 358 A 1 
ATOM 2739 C C   . ASN A 0 358 . -153.770 -42.791 58.452   1.00 30.73 358 A 1 
ATOM 2740 C CB  . ASN A 0 358 . -155.650 -43.299 60.189   1.00 30.73 358 A 1 
ATOM 2741 O O   . ASN A 0 358 . -153.822 -41.569 58.367   1.00 30.73 358 A 1 
ATOM 2742 C CG  . ASN A 0 358 . -156.599 -44.058 59.272   1.00 30.73 358 A 1 
ATOM 2743 N ND2 . ASN A 0 358 . -157.833 -43.631 59.149   1.00 30.73 358 A 1 
ATOM 2744 O OD1 . ASN A 0 358 . -156.253 -45.063 58.678   1.00 30.73 358 A 1 
ATOM 2745 N N   . GLY A 0 359 . -153.403 -43.590 57.431   1.00 29.00 359 A 1 
ATOM 2746 C CA  . GLY A 0 359 . -152.779 -43.186 56.147   1.00 29.00 359 A 1 
ATOM 2747 C C   . GLY A 0 359 . -151.259 -43.471 56.118   1.00 29.00 359 A 1 
ATOM 2748 O O   . GLY A 0 359 . -150.507 -42.771 56.779   1.00 29.00 359 A 1 
ATOM 2749 N N   . GLN A 0 360 . -150.745 -44.586 55.568   1.00 28.04 360 A 1 
ATOM 2750 C CA  . GLN A 0 360 . -150.560 -44.911 54.128   1.00 28.04 360 A 1 
ATOM 2751 C C   . GLN A 0 360 . -149.665 -43.864 53.413   1.00 28.04 360 A 1 
ATOM 2752 C CB  . GLN A 0 360 . -151.903 -45.158 53.406   1.00 28.04 360 A 1 
ATOM 2753 O O   . GLN A 0 360 . -150.014 -42.694 53.422   1.00 28.04 360 A 1 
ATOM 2754 C CG  . GLN A 0 360 . -152.739 -46.293 54.025   1.00 28.04 360 A 1 
ATOM 2755 C CD  . GLN A 0 360 . -154.047 -46.509 53.270   1.00 28.04 360 A 1 
ATOM 2756 N NE2 . GLN A 0 360 . -154.093 -47.395 52.299   1.00 28.04 360 A 1 
ATOM 2757 O OE1 . GLN A 0 360 . -155.053 -45.876 53.529   1.00 28.04 360 A 1 
ATOM 2758 N N   . SER A 0 361 . -148.524 -44.172 52.765   1.00 27.97 361 A 1 
ATOM 2759 C CA  . SER A 0 361 . -148.132 -45.388 52.009   1.00 27.97 361 A 1 
ATOM 2760 C C   . SER A 0 361 . -146.666 -45.345 51.477   1.00 27.97 361 A 1 
ATOM 2761 C CB  . SER A 0 361 . -149.040 -45.472 50.769   1.00 27.97 361 A 1 
ATOM 2762 O O   . SER A 0 361 . -146.097 -44.262 51.419   1.00 27.97 361 A 1 
ATOM 2763 O OG  . SER A 0 361 . -149.170 -44.213 50.128   1.00 27.97 361 A 1 
ATOM 2764 N N   . TYR A 0 362 . -146.149 -46.487 50.972   1.00 32.06 362 A 1 
ATOM 2765 C CA  . TYR A 0 362 . -144.880 -46.730 50.217   1.00 32.06 362 A 1 
ATOM 2766 C C   . TYR A 0 362 . -143.541 -46.610 51.003   1.00 32.06 362 A 1 
ATOM 2767 C CB  . TYR A 0 362 . -144.892 -45.987 48.862   1.00 32.06 362 A 1 
ATOM 2768 O O   . TYR A 0 362 . -143.337 -45.610 51.676   1.00 32.06 362 A 1 
ATOM 2769 C CG  . TYR A 0 362 . -146.100 -46.320 47.993   1.00 32.06 362 A 1 
ATOM 2770 C CD1 . TYR A 0 362 . -146.163 -47.544 47.295   1.00 32.06 362 A 1 
ATOM 2771 C CD2 . TYR A 0 362 . -147.194 -45.435 47.933   1.00 32.06 362 A 1 
ATOM 2772 C CE1 . TYR A 0 362 . -147.340 -47.917 46.617   1.00 32.06 362 A 1 
ATOM 2773 C CE2 . TYR A 0 362 . -148.374 -45.801 47.254   1.00 32.06 362 A 1 
ATOM 2774 O OH  . TYR A 0 362 . -149.602 -47.434 45.987   1.00 32.06 362 A 1 
ATOM 2775 C CZ  . TYR A 0 362 . -148.456 -47.055 46.611   1.00 32.06 362 A 1 
ATOM 2776 N N   . HIS A 0 363 . -142.614 -47.593 51.102   1.00 38.33 363 A 1 
ATOM 2777 C CA  . HIS A 0 363 . -142.040 -48.678 50.237   1.00 38.33 363 A 1 
ATOM 2778 C C   . HIS A 0 363 . -140.717 -48.266 49.524   1.00 38.33 363 A 1 
ATOM 2779 C CB  . HIS A 0 363 . -143.014 -49.289 49.201   1.00 38.33 363 A 1 
ATOM 2780 O O   . HIS A 0 363 . -140.651 -47.121 49.079   1.00 38.33 363 A 1 
ATOM 2781 C CG  . HIS A 0 363 . -144.020 -50.294 49.720   1.00 38.33 363 A 1 
ATOM 2782 C CD2 . HIS A 0 363 . -145.385 -50.243 49.589   1.00 38.33 363 A 1 
ATOM 2783 N ND1 . HIS A 0 363 . -143.727 -51.526 50.269   1.00 38.33 363 A 1 
ATOM 2784 C CE1 . HIS A 0 363 . -144.884 -52.174 50.486   1.00 38.33 363 A 1 
ATOM 2785 N NE2 . HIS A 0 363 . -145.925 -51.423 50.100   1.00 38.33 363 A 1 
ATOM 2786 N N   . PRO A 0 364 . -139.740 -49.177 49.240   1.00 46.65 364 A 1 
ATOM 2787 C CA  . PRO A 0 364 . -139.419 -50.473 49.897   1.00 46.65 364 A 1 
ATOM 2788 C C   . PRO A 0 364 . -137.902 -50.891 49.985   1.00 46.65 364 A 1 
ATOM 2789 C CB  . PRO A 0 364 . -140.094 -51.474 48.956   1.00 46.65 364 A 1 
ATOM 2790 O O   . PRO A 0 364 . -137.126 -50.585 49.090   1.00 46.65 364 A 1 
ATOM 2791 C CG  . PRO A 0 364 . -139.838 -50.877 47.564   1.00 46.65 364 A 1 
ATOM 2792 C CD  . PRO A 0 364 . -139.511 -49.398 47.815   1.00 46.65 364 A 1 
ATOM 2793 N N   . ASP A 0 365 . -137.549 -51.716 50.994   1.00 46.26 365 A 1 
ATOM 2794 C CA  . ASP A 0 365 . -136.712 -52.960 50.945   1.00 46.26 365 A 1 
ATOM 2795 C C   . ASP A 0 365 . -135.254 -52.994 50.342   1.00 46.26 365 A 1 
ATOM 2796 C CB  . ASP A 0 365 . -137.655 -54.059 50.401   1.00 46.26 365 A 1 
ATOM 2797 O O   . ASP A 0 365 . -134.744 -51.994 49.850   1.00 46.26 365 A 1 
ATOM 2798 C CG  . ASP A 0 365 . -138.889 -54.245 51.286   1.00 46.26 365 A 1 
ATOM 2799 O OD1 . ASP A 0 365 . -138.700 -54.253 52.522   1.00 46.26 365 A 1 
ATOM 2800 O OD2 . ASP A 0 365 . -140.006 -54.345 50.734   1.00 46.26 365 A 1 
ATOM 2801 N N   . PRO A 0 366 . -134.499 -54.130 50.403   1.00 46.55 366 A 1 
ATOM 2802 C CA  . PRO A 0 366 . -134.014 -54.782 51.642   1.00 46.55 366 A 1 
ATOM 2803 C C   . PRO A 0 366 . -132.549 -55.327 51.590   1.00 46.55 366 A 1 
ATOM 2804 C CB  . PRO A 0 366 . -134.932 -56.000 51.762   1.00 46.55 366 A 1 
ATOM 2805 O O   . PRO A 0 366 . -132.029 -55.588 50.513   1.00 46.55 366 A 1 
ATOM 2806 C CG  . PRO A 0 366 . -135.009 -56.482 50.304   1.00 46.55 366 A 1 
ATOM 2807 C CD  . PRO A 0 366 . -134.764 -55.216 49.460   1.00 46.55 366 A 1 
ATOM 2808 N N   . TYR A 0 367 . -131.929 -55.618 52.754   1.00 33.38 367 A 1 
ATOM 2809 C CA  . TYR A 0 367 . -131.097 -56.816 53.107   1.00 33.38 367 A 1 
ATOM 2810 C C   . TYR A 0 367 . -130.293 -56.558 54.416   1.00 33.38 367 A 1 
ATOM 2811 C CB  . TYR A 0 367 . -130.089 -57.279 52.017   1.00 33.38 367 A 1 
ATOM 2812 O O   . TYR A 0 367 . -129.790 -55.461 54.614   1.00 33.38 367 A 1 
ATOM 2813 C CG  . TYR A 0 367 . -130.409 -58.629 51.373   1.00 33.38 367 A 1 
ATOM 2814 C CD1 . TYR A 0 367 . -129.821 -59.808 51.877   1.00 33.38 367 A 1 
ATOM 2815 C CD2 . TYR A 0 367 . -131.270 -58.715 50.259   1.00 33.38 367 A 1 
ATOM 2816 C CE1 . TYR A 0 367 . -130.095 -61.055 51.278   1.00 33.38 367 A 1 
ATOM 2817 C CE2 . TYR A 0 367 . -131.552 -59.958 49.660   1.00 33.38 367 A 1 
ATOM 2818 O OH  . TYR A 0 367 . -131.215 -62.337 49.590   1.00 33.38 367 A 1 
ATOM 2819 C CZ  . TYR A 0 367 . -130.960 -61.133 50.167   1.00 33.38 367 A 1 
ATOM 2820 N N   . GLY A 0 368 . -130.063 -57.507 55.340   1.00 32.73 368 A 1 
ATOM 2821 C CA  . GLY A 0 368 . -130.633 -58.861 55.443   1.00 32.73 368 A 1 
ATOM 2822 C C   . GLY A 0 368 . -129.740 -59.929 56.115   1.00 32.73 368 A 1 
ATOM 2823 O O   . GLY A 0 368 . -129.378 -60.883 55.434   1.00 32.73 368 A 1 
ATOM 2824 N N   . LYS A 0 369 . -129.378 -59.772 57.407   1.00 34.10 369 A 1 
ATOM 2825 C CA  . LYS A 0 369 . -128.803 -60.760 58.383   1.00 34.10 369 A 1 
ATOM 2826 C C   . LYS A 0 369 . -128.421 -59.978 59.666   1.00 34.10 369 A 1 
ATOM 2827 C CB  . LYS A 0 369 . -127.520 -61.425 57.817   1.00 34.10 369 A 1 
ATOM 2828 O O   . LYS A 0 369 . -127.849 -58.907 59.518   1.00 34.10 369 A 1 
ATOM 2829 C CG  . LYS A 0 369 . -127.754 -62.797 57.146   1.00 34.10 369 A 1 
ATOM 2830 C CD  . LYS A 0 369 . -126.693 -63.090 56.070   1.00 34.10 369 A 1 
ATOM 2831 C CE  . LYS A 0 369 . -127.031 -64.379 55.307   1.00 34.10 369 A 1 
ATOM 2832 N NZ  . LYS A 0 369 . -126.007 -64.695 54.278   1.00 34.10 369 A 1 
ATOM 2833 N N   . GLY A 0 370 . -128.673 -60.360 60.925   1.00 31.33 370 A 1 
ATOM 2834 C CA  . GLY A 0 370 . -129.199 -61.588 61.555   1.00 31.33 370 A 1 
ATOM 2835 C C   . GLY A 0 370 . -128.193 -62.109 62.608   1.00 31.33 370 A 1 
ATOM 2836 O O   . GLY A 0 370 . -127.021 -62.215 62.269   1.00 31.33 370 A 1 
ATOM 2837 N N   . GLY A 0 371 . -128.523 -62.440 63.867   1.00 30.01 371 A 1 
ATOM 2838 C CA  . GLY A 0 371 . -129.782 -62.370 64.637   1.00 30.01 371 A 1 
ATOM 2839 C C   . GLY A 0 371 . -129.602 -62.951 66.069   1.00 30.01 371 A 1 
ATOM 2840 O O   . GLY A 0 371 . -128.500 -63.382 66.390   1.00 30.01 371 A 1 
ATOM 2841 N N   . TYR A 0 372 . -130.686 -63.030 66.867   1.00 28.68 372 A 1 
ATOM 2842 C CA  . TYR A 0 372 . -130.802 -63.668 68.214   1.00 28.68 372 A 1 
ATOM 2843 C C   . TYR A 0 372 . -130.124 -62.909 69.402   1.00 28.68 372 A 1 
ATOM 2844 C CB  . TYR A 0 372 . -130.479 -65.175 68.086   1.00 28.68 372 A 1 
ATOM 2845 O O   . TYR A 0 372 . -128.970 -62.524 69.300   1.00 28.68 372 A 1 
ATOM 2846 C CG  . TYR A 0 372 . -131.465 -65.879 67.162   1.00 28.68 372 A 1 
ATOM 2847 C CD1 . TYR A 0 372 . -132.728 -66.275 67.648   1.00 28.68 372 A 1 
ATOM 2848 C CD2 . TYR A 0 372 . -131.163 -66.042 65.794   1.00 28.68 372 A 1 
ATOM 2849 C CE1 . TYR A 0 372 . -133.699 -66.797 66.770   1.00 28.68 372 A 1 
ATOM 2850 C CE2 . TYR A 0 372 . -132.133 -66.559 64.911   1.00 28.68 372 A 1 
ATOM 2851 O OH  . TYR A 0 372 . -134.342 -67.400 64.534   1.00 28.68 372 A 1 
ATOM 2852 C CZ  . TYR A 0 372 . -133.405 -66.927 65.395   1.00 28.68 372 A 1 
ATOM 2853 N N   . VAL A 0 373 . -130.833 -62.448 70.465   1.00 31.52 373 A 1 
ATOM 2854 C CA  . VAL A 0 373 . -131.566 -63.140 71.585   1.00 31.52 373 A 1 
ATOM 2855 C C   . VAL A 0 373 . -130.586 -63.585 72.699   1.00 31.52 373 A 1 
ATOM 2856 C CB  . VAL A 0 373 . -132.503 -64.256 71.069   1.00 31.52 373 A 1 
ATOM 2857 O O   . VAL A 0 373 . -129.542 -64.120 72.362   1.00 31.52 373 A 1 
ATOM 2858 C CG1 . VAL A 0 373 . -133.019 -65.236 72.113   1.00 31.52 373 A 1 
ATOM 2859 C CG2 . VAL A 0 373 . -133.745 -63.646 70.400   1.00 31.52 373 A 1 
ATOM 2860 N N   . THR A 0 374 . -130.753 -63.386 74.025   1.00 30.79 374 A 1 
ATOM 2861 C CA  . THR A 0 374 . -131.854 -63.039 74.990   1.00 30.79 374 A 1 
ATOM 2862 C C   . THR A 0 374 . -131.226 -62.181 76.139   1.00 30.79 374 A 1 
ATOM 2863 C CB  . THR A 0 374 . -132.430 -64.330 75.657   1.00 30.79 374 A 1 
ATOM 2864 O O   . THR A 0 374 . -130.047 -62.379 76.395   1.00 30.79 374 A 1 
ATOM 2865 C CG2 . THR A 0 374 . -133.913 -64.633 75.386   1.00 30.79 374 A 1 
ATOM 2866 O OG1 . THR A 0 374 . -131.741 -65.502 75.288   1.00 30.79 374 A 1 
ATOM 2867 N N   . LYS A 0 375 . -131.809 -61.173 76.830   1.00 31.58 375 A 1 
ATOM 2868 C CA  . LYS A 0 375 . -133.081 -60.977 77.596   1.00 31.58 375 A 1 
ATOM 2869 C C   . LYS A 0 375 . -132.893 -61.105 79.138   1.00 31.58 375 A 1 
ATOM 2870 C CB  . LYS A 0 375 . -134.206 -61.898 77.107   1.00 31.58 375 A 1 
ATOM 2871 O O   . LYS A 0 375 . -132.412 -62.135 79.586   1.00 31.58 375 A 1 
ATOM 2872 C CG  . LYS A 0 375 . -135.631 -61.522 77.541   1.00 31.58 375 A 1 
ATOM 2873 C CD  . LYS A 0 375 . -136.563 -62.730 77.350   1.00 31.58 375 A 1 
ATOM 2874 C CE  . LYS A 0 375 . -138.028 -62.344 77.579   1.00 31.58 375 A 1 
ATOM 2875 N NZ  . LYS A 0 375 . -138.871 -63.538 77.836   1.00 31.58 375 A 1 
ATOM 2876 N N   . HIS A 0 376 . -133.411 -60.125 79.909   1.00 26.56 376 A 1 
ATOM 2877 C CA  . HIS A 0 376 . -133.409 -59.995 81.399   1.00 26.56 376 A 1 
ATOM 2878 C C   . HIS A 0 376 . -132.018 -59.819 82.055   1.00 26.56 376 A 1 
ATOM 2879 C CB  . HIS A 0 376 . -134.194 -61.147 82.055   1.00 26.56 376 A 1 
ATOM 2880 O O   . HIS A 0 376 . -131.032 -60.296 81.516   1.00 26.56 376 A 1 
ATOM 2881 C CG  . HIS A 0 376 . -135.606 -61.322 81.550   1.00 26.56 376 A 1 
ATOM 2882 C CD2 . HIS A 0 376 . -136.140 -62.458 81.002   1.00 26.56 376 A 1 
ATOM 2883 N ND1 . HIS A 0 376 . -136.620 -60.393 81.619   1.00 26.56 376 A 1 
ATOM 2884 C CE1 . HIS A 0 376 . -137.735 -60.956 81.127   1.00 26.56 376 A 1 
ATOM 2885 N NE2 . HIS A 0 376 . -137.489 -62.210 80.705   1.00 26.56 376 A 1 
ATOM 2886 N N   . GLY A 0 377 . -131.829 -59.150 83.202   1.00 29.53 377 A 1 
ATOM 2887 C CA  . GLY A 0 377 . -132.644 -58.324 84.131   1.00 29.53 377 A 1 
ATOM 2888 C C   . GLY A 0 377 . -131.671 -57.787 85.222   1.00 29.53 377 A 1 
ATOM 2889 O O   . GLY A 0 377 . -130.498 -58.127 85.160   1.00 29.53 377 A 1 
ATOM 2890 N N   . ALA A 0 378 . -131.958 -57.016 86.273   1.00 30.37 378 A 1 
ATOM 2891 C CA  . ALA A 0 378 . -133.077 -56.252 86.825   1.00 30.37 378 A 1 
ATOM 2892 C C   . ALA A 0 378 . -132.532 -55.549 88.114   1.00 30.37 378 A 1 
ATOM 2893 C CB  . ALA A 0 378 . -134.215 -57.212 87.201   1.00 30.37 378 A 1 
ATOM 2894 O O   . ALA A 0 378 . -131.565 -56.028 88.692   1.00 30.37 378 A 1 
ATOM 2895 N N   . GLN A 0 379 . -133.166 -54.461 88.577   1.00 27.27 379 A 1 
ATOM 2896 C CA  . GLN A 0 379 . -133.141 -53.908 89.958   1.00 27.27 379 A 1 
ATOM 2897 C C   . GLN A 0 379 . -131.823 -53.601 90.743   1.00 27.27 379 A 1 
ATOM 2898 C CB  . GLN A 0 379 . -134.100 -54.739 90.830   1.00 27.27 379 A 1 
ATOM 2899 O O   . GLN A 0 379 . -131.163 -54.469 91.295   1.00 27.27 379 A 1 
ATOM 2900 C CG  . GLN A 0 379 . -135.557 -54.315 90.599   1.00 27.27 379 A 1 
ATOM 2901 C CD  . GLN A 0 379 . -136.499 -55.077 91.516   1.00 27.27 379 A 1 
ATOM 2902 N NE2 . GLN A 0 379 . -136.763 -54.584 92.706   1.00 27.27 379 A 1 
ATOM 2903 O OE1 . GLN A 0 379 . -137.006 -56.129 91.169   1.00 27.27 379 A 1 
ATOM 2904 N N   . GLN A 0 380 . -131.615 -52.296 90.993   1.00 27.00 380 A 1 
ATOM 2905 C CA  . GLN A 0 380 . -131.760 -51.646 92.322   1.00 27.00 380 A 1 
ATOM 2906 C C   . GLN A 0 380 . -130.940 -52.130 93.556   1.00 27.00 380 A 1 
ATOM 2907 C CB  . GLN A 0 380 . -133.270 -51.639 92.647   1.00 27.00 380 A 1 
ATOM 2908 O O   . GLN A 0 380 . -131.407 -52.960 94.327   1.00 27.00 380 A 1 
ATOM 2909 C CG  . GLN A 0 380 . -133.714 -50.815 93.868   1.00 27.00 380 A 1 
ATOM 2910 C CD  . GLN A 0 380 . -135.159 -51.122 94.267   1.00 27.00 380 A 1 
ATOM 2911 N NE2 . GLN A 0 380 . -135.656 -50.513 95.320   1.00 27.00 380 A 1 
ATOM 2912 O OE1 . GLN A 0 380 . -135.871 -51.905 93.649   1.00 27.00 380 A 1 
ATOM 2913 N N   . SER A 0 381 . -129.843 -51.421 93.864   1.00 31.57 381 A 1 
ATOM 2914 C CA  . SER A 0 381 . -129.449 -50.873 95.196   1.00 31.57 381 A 1 
ATOM 2915 C C   . SER A 0 381 . -128.252 -49.927 94.949   1.00 31.57 381 A 1 
ATOM 2916 C CB  . SER A 0 381 . -129.057 -51.970 96.198   1.00 31.57 381 A 1 
ATOM 2917 O O   . SER A 0 381 . -127.453 -50.218 94.068   1.00 31.57 381 A 1 
ATOM 2918 O OG  . SER A 0 381 . -129.149 -51.460 97.515   1.00 31.57 381 A 1 
ATOM 2919 N N   . GLN A 0 382 . -128.075 -48.717 95.492   1.00 26.40 382 A 1 
ATOM 2920 C CA  . GLN A 0 382 . -128.247 -48.134 96.832   1.00 26.40 382 A 1 
ATOM 2921 C C   . GLN A 0 382 . -127.187 -48.592 97.864   1.00 26.40 382 A 1 
ATOM 2922 C CB  . GLN A 0 382 . -129.705 -48.116 97.342   1.00 26.40 382 A 1 
ATOM 2923 O O   . GLN A 0 382 . -127.164 -49.752 98.259   1.00 26.40 382 A 1 
ATOM 2924 C CG  . GLN A 0 382 . -129.995 -46.816 98.116   1.00 26.40 382 A 1 
ATOM 2925 C CD  . GLN A 0 382 . -131.384 -46.794 98.747   1.00 26.40 382 A 1 
ATOM 2926 N NE2 . GLN A 0 382 . -131.497 -46.811 100.056  1.00 26.40 382 A 1 
ATOM 2927 O OE1 . GLN A 0 382 . -132.397 -46.760 98.073   1.00 26.40 382 A 1 
ATOM 2928 N N   . TYR A 0 383 . -126.365 -47.624 98.306   1.00 26.62 383 A 1 
ATOM 2929 C CA  . TYR A 0 383 . -125.265 -47.671 99.295   1.00 26.62 383 A 1 
ATOM 2930 C C   . TYR A 0 383 . -124.053 -48.591 99.030   1.00 26.62 383 A 1 
ATOM 2931 C CB  . TYR A 0 383 . -125.805 -47.823 100.725  1.00 26.62 383 A 1 
ATOM 2932 O O   . TYR A 0 383 . -124.178 -49.764 98.709   1.00 26.62 383 A 1 
ATOM 2933 C CG  . TYR A 0 383 . -126.521 -46.577 101.209  1.00 26.62 383 A 1 
ATOM 2934 C CD1 . TYR A 0 383 . -125.772 -45.446 101.590  1.00 26.62 383 A 1 
ATOM 2935 C CD2 . TYR A 0 383 . -127.927 -46.534 101.240  1.00 26.62 383 A 1 
ATOM 2936 C CE1 . TYR A 0 383 . -126.426 -44.260 101.976  1.00 26.62 383 A 1 
ATOM 2937 C CE2 . TYR A 0 383 . -128.585 -45.345 101.615  1.00 26.62 383 A 1 
ATOM 2938 O OH  . TYR A 0 383 . -128.481 -43.067 102.334  1.00 26.62 383 A 1 
ATOM 2939 C CZ  . TYR A 0 383 . -127.836 -44.207 101.979  1.00 26.62 383 A 1 
ATOM 2940 N N   . GLY A 0 384 . -122.848 -48.035 99.238   1.00 30.94 384 A 1 
ATOM 2941 C CA  . GLY A 0 384 . -121.572 -48.748 99.100   1.00 30.94 384 A 1 
ATOM 2942 C C   . GLY A 0 384 . -120.359 -47.814 99.020   1.00 30.94 384 A 1 
ATOM 2943 O O   . GLY A 0 384 . -119.757 -47.675 97.961   1.00 30.94 384 A 1 
ATOM 2944 N N   . ALA A 0 385 . -120.002 -47.142 100.119  1.00 29.22 385 A 1 
ATOM 2945 C CA  . ALA A 0 385 . -118.778 -46.337 100.175  1.00 29.22 385 A 1 
ATOM 2946 C C   . ALA A 0 385 . -117.553 -47.233 100.434  1.00 29.22 385 A 1 
ATOM 2947 C CB  . ALA A 0 385 . -118.933 -45.250 101.248  1.00 29.22 385 A 1 
ATOM 2948 O O   . ALA A 0 385 . -117.529 -47.964 101.422  1.00 29.22 385 A 1 
ATOM 2949 N N   . ALA A 0 386 . -116.526 -47.147 99.584   1.00 35.02 386 A 1 
ATOM 2950 C CA  . ALA A 0 386 . -115.273 -47.888 99.738   1.00 35.02 386 A 1 
ATOM 2951 C C   . ALA A 0 386 . -114.062 -46.955 99.578   1.00 35.02 386 A 1 
ATOM 2952 C CB  . ALA A 0 386 . -115.252 -49.054 98.742   1.00 35.02 386 A 1 
ATOM 2953 O O   . ALA A 0 386 . -113.899 -46.288 98.558   1.00 35.02 386 A 1 
ATOM 2954 N N   . SER A 0 387 . -113.211 -46.903 100.605  1.00 29.04 387 A 1 
ATOM 2955 C CA  . SER A 0 387 . -111.993 -46.086 100.623  1.00 29.04 387 A 1 
ATOM 2956 C C   . SER A 0 387 . -110.875 -46.755 99.818   1.00 29.04 387 A 1 
ATOM 2957 C CB  . SER A 0 387 . -111.558 -45.870 102.075  1.00 29.04 387 A 1 
ATOM 2958 O O   . SER A 0 387 . -110.304 -47.750 100.260  1.00 29.04 387 A 1 
ATOM 2959 O OG  . SER A 0 387 . -110.389 -45.078 102.151  1.00 29.04 387 A 1 
ATOM 2960 N N   . GLY A 0 388 . -110.551 -46.203 98.646   1.00 35.36 388 A 1 
ATOM 2961 C CA  . GLY A 0 388 . -109.428 -46.636 97.811   1.00 35.36 388 A 1 
ATOM 2962 C C   . GLY A 0 388 . -108.262 -45.649 97.865   1.00 35.36 388 A 1 
ATOM 2963 O O   . GLY A 0 388 . -108.182 -44.748 97.034   1.00 35.36 388 A 1 
ATOM 2964 N N   . LYS A 0 389 . -107.336 -45.810 98.821   1.00 30.26 389 A 1 
ATOM 2965 C CA  . LYS A 0 389 . -106.072 -45.049 98.831   1.00 30.26 389 A 1 
ATOM 2966 C C   . LYS A 0 389 . -105.118 -45.582 97.751   1.00 30.26 389 A 1 
ATOM 2967 C CB  . LYS A 0 389 . -105.389 -45.099 100.211  1.00 30.26 389 A 1 
ATOM 2968 O O   . LYS A 0 389 . -104.349 -46.498 98.019   1.00 30.26 389 A 1 
ATOM 2969 C CG  . LYS A 0 389 . -106.021 -44.192 101.277  1.00 30.26 389 A 1 
ATOM 2970 C CD  . LYS A 0 389 . -105.111 -44.175 102.516  1.00 30.26 389 A 1 
ATOM 2971 C CE  . LYS A 0 389 . -105.632 -43.216 103.592  1.00 30.26 389 A 1 
ATOM 2972 N NZ  . LYS A 0 389 . -104.688 -43.134 104.737  1.00 30.26 389 A 1 
ATOM 2973 N N   . GLY A 0 390 . -105.152 -44.989 96.559   1.00 35.23 390 A 1 
ATOM 2974 C CA  . GLY A 0 390 . -104.133 -45.169 95.518   1.00 35.23 390 A 1 
ATOM 2975 C C   . GLY A 0 390 . -103.225 -43.943 95.441   1.00 35.23 390 A 1 
ATOM 2976 O O   . GLY A 0 390 . -103.620 -42.929 94.874   1.00 35.23 390 A 1 
ATOM 2977 N N   . SER A 0 391 . -102.037 -44.008 96.044   1.00 27.45 391 A 1 
ATOM 2978 C CA  . SER A 0 391 . -101.086 -42.890 96.094   1.00 27.45 391 A 1 
ATOM 2979 C C   . SER A 0 391 . -99.891  -43.115 95.166   1.00 27.45 391 A 1 
ATOM 2980 C CB  . SER A 0 391 . -100.635 -42.645 97.542   1.00 27.45 391 A 1 
ATOM 2981 O O   . SER A 0 391 . -98.849  -43.579 95.624   1.00 27.45 391 A 1 
ATOM 2982 O OG  . SER A 0 391 . -100.051 -43.808 98.095   1.00 27.45 391 A 1 
ATOM 2983 N N   . ASP A 0 392 . -100.022 -42.730 93.895   1.00 35.30 392 A 1 
ATOM 2984 C CA  . ASP A 0 392 . -98.880  -42.587 92.983   1.00 35.30 392 A 1 
ATOM 2985 C C   . ASP A 0 392 . -98.528  -41.106 92.805   1.00 35.30 392 A 1 
ATOM 2986 C CB  . ASP A 0 392 . -99.117  -43.316 91.649   1.00 35.30 392 A 1 
ATOM 2987 O O   . ASP A 0 392 . -99.216  -40.335 92.135   1.00 35.30 392 A 1 
ATOM 2988 C CG  . ASP A 0 392 . -98.507  -44.722 91.660   1.00 35.30 392 A 1 
ATOM 2989 O OD1 . ASP A 0 392 . -97.337  -44.833 92.092   1.00 35.30 392 A 1 
ATOM 2990 O OD2 . ASP A 0 392 . -99.210  -45.660 91.225   1.00 35.30 392 A 1 
ATOM 2991 N N   . SER A 0 393 . -97.450  -40.695 93.472   1.00 31.04 393 A 1 
ATOM 2992 C CA  . SER A 0 393 . -96.993  -39.307 93.550   1.00 31.04 393 A 1 
ATOM 2993 C C   . SER A 0 393 . -95.736  -39.097 92.707   1.00 31.04 393 A 1 
ATOM 2994 C CB  . SER A 0 393 . -96.776  -38.923 95.019   1.00 31.04 393 A 1 
ATOM 2995 O O   . SER A 0 393 . -94.623  -39.103 93.235   1.00 31.04 393 A 1 
ATOM 2996 O OG  . SER A 0 393 . -96.132  -37.669 95.120   1.00 31.04 393 A 1 
ATOM 2997 N N   . MET A 0 394 . -95.906  -38.837 91.408   1.00 32.84 394 A 1 
ATOM 2998 C CA  . MET A 0 394 . -94.811  -38.348 90.561   1.00 32.84 394 A 1 
ATOM 2999 C C   . MET A 0 394 . -95.273  -37.281 89.560   1.00 32.84 394 A 1 
ATOM 3000 C CB  . MET A 0 394 . -94.017  -39.519 89.948   1.00 32.84 394 A 1 
ATOM 3001 O O   . MET A 0 394 . -95.118  -37.409 88.348   1.00 32.84 394 A 1 
ATOM 3002 C CG  . MET A 0 394 . -92.552  -39.102 89.759   1.00 32.84 394 A 1 
ATOM 3003 S SD  . MET A 0 394 . -91.408  -40.470 89.445   1.00 32.84 394 A 1 
ATOM 3004 C CE  . MET A 0 394 . -89.835  -39.641 89.801   1.00 32.84 394 A 1 
ATOM 3005 N N   . VAL A 0 395 . -95.837  -36.187 90.087   1.00 33.49 395 A 1 
ATOM 3006 C CA  . VAL A 0 395 . -96.113  -34.970 89.307   1.00 33.49 395 A 1 
ATOM 3007 C C   . VAL A 0 395 . -94.781  -34.309 88.942   1.00 33.49 395 A 1 
ATOM 3008 C CB  . VAL A 0 395 . -97.045  -33.996 90.063   1.00 33.49 395 A 1 
ATOM 3009 O O   . VAL A 0 395 . -94.237  -33.507 89.701   1.00 33.49 395 A 1 
ATOM 3010 C CG1 . VAL A 0 395 . -97.365  -32.755 89.216   1.00 33.49 395 A 1 
ATOM 3011 C CG2 . VAL A 0 395 . -98.379  -34.666 90.419   1.00 33.49 395 A 1 
ATOM 3012 N N   . TRP A 0 396 . -94.233  -34.677 87.784   1.00 26.55 396 A 1 
ATOM 3013 C CA  . TRP A 0 396 . -92.994  -34.107 87.260   1.00 26.55 396 A 1 
ATOM 3014 C C   . TRP A 0 396 . -93.253  -32.661 86.811   1.00 26.55 396 A 1 
ATOM 3015 C CB  . TRP A 0 396 . -92.442  -35.017 86.148   1.00 26.55 396 A 1 
ATOM 3016 O O   . TRP A 0 396 . -93.859  -32.415 85.768   1.00 26.55 396 A 1 
ATOM 3017 C CG  . TRP A 0 396 . -90.948  -35.037 86.013   1.00 26.55 396 A 1 
ATOM 3018 C CD1 . TRP A 0 396 . -90.108  -35.661 86.870   1.00 26.55 396 A 1 
ATOM 3019 C CD2 . TRP A 0 396 . -90.100  -34.491 84.953   1.00 26.55 396 A 1 
ATOM 3020 C CE2 . TRP A 0 396 . -88.744  -34.841 85.237   1.00 26.55 396 A 1 
ATOM 3021 C CE3 . TRP A 0 396 . -90.334  -33.757 83.768   1.00 26.55 396 A 1 
ATOM 3022 N NE1 . TRP A 0 396 . -88.808  -35.539 86.423   1.00 26.55 396 A 1 
ATOM 3023 C CH2 . TRP A 0 396 . -87.949  -33.772 83.218   1.00 26.55 396 A 1 
ATOM 3024 C CZ2 . TRP A 0 396 . -87.680  -34.495 84.392   1.00 26.55 396 A 1 
ATOM 3025 C CZ3 . TRP A 0 396 . -89.272  -33.403 82.910   1.00 26.55 396 A 1 
ATOM 3026 N N   . GLN A 0 397 . -92.861  -31.692 87.642   1.00 31.50 397 A 1 
ATOM 3027 C CA  . GLN A 0 397 . -93.089  -30.271 87.375   1.00 31.50 397 A 1 
ATOM 3028 C C   . GLN A 0 397 . -92.164  -29.797 86.247   1.00 31.50 397 A 1 
ATOM 3029 C CB  . GLN A 0 397 . -92.905  -29.441 88.658   1.00 31.50 397 A 1 
ATOM 3030 O O   . GLN A 0 397 . -90.978  -29.554 86.459   1.00 31.50 397 A 1 
ATOM 3031 C CG  . GLN A 0 397 . -93.975  -29.757 89.719   1.00 31.50 397 A 1 
ATOM 3032 C CD  . GLN A 0 397 . -93.882  -28.869 90.958   1.00 31.50 397 A 1 
ATOM 3033 N NE2 . GLN A 0 397 . -94.745  -29.063 91.930   1.00 31.50 397 A 1 
ATOM 3034 O OE1 . GLN A 0 397 . -93.052  -27.989 91.092   1.00 31.50 397 A 1 
ATOM 3035 N N   . GLY A 0 398 . -92.710  -29.684 85.034   1.00 31.35 398 A 1 
ATOM 3036 C CA  . GLY A 0 398 . -91.957  -29.247 83.861   1.00 31.35 398 A 1 
ATOM 3037 C C   . GLY A 0 398 . -91.426  -27.820 84.016   1.00 31.35 398 A 1 
ATOM 3038 O O   . GLY A 0 398 . -92.200  -26.879 84.181   1.00 31.35 398 A 1 
ATOM 3039 N N   . ALA A 0 399 . -90.109  -27.644 83.889   1.00 32.13 399 A 1 
ATOM 3040 C CA  . ALA A 0 399 . -89.420  -26.351 83.992   1.00 32.13 399 A 1 
ATOM 3041 C C   . ALA A 0 399 . -89.658  -25.403 82.785   1.00 32.13 399 A 1 
ATOM 3042 C CB  . ALA A 0 399 . -87.934  -26.627 84.261   1.00 32.13 399 A 1 
ATOM 3043 O O   . ALA A 0 399 . -88.886  -24.482 82.534   1.00 32.13 399 A 1 
ATOM 3044 N N   . SER A 0 400 . -90.739  -25.603 82.028   1.00 36.07 400 A 1 
ATOM 3045 C CA  . SER A 0 400 . -91.053  -24.927 80.762   1.00 36.07 400 A 1 
ATOM 3046 C C   . SER A 0 400 . -91.836  -23.613 80.923   1.00 36.07 400 A 1 
ATOM 3047 C CB  . SER A 0 400 . -91.759  -25.922 79.832   1.00 36.07 400 A 1 
ATOM 3048 O O   . SER A 0 400 . -92.547  -23.198 80.009   1.00 36.07 400 A 1 
ATOM 3049 O OG  . SER A 0 400 . -92.940  -26.411 80.441   1.00 36.07 400 A 1 
ATOM 3050 N N   . ALA A 0 401 . -91.735  -22.958 82.084   1.00 33.09 401 A 1 
ATOM 3051 C CA  . ALA A 0 401 . -92.351  -21.651 82.350   1.00 33.09 401 A 1 
ATOM 3052 C C   . ALA A 0 401 . -91.416  -20.459 82.039   1.00 33.09 401 A 1 
ATOM 3053 C CB  . ALA A 0 401 . -92.842  -21.638 83.802   1.00 33.09 401 A 1 
ATOM 3054 O O   . ALA A 0 401 . -91.881  -19.328 81.897   1.00 33.09 401 A 1 
ATOM 3055 N N   . ALA A 0 402 . -90.106  -20.696 81.908   1.00 35.83 402 A 1 
ATOM 3056 C CA  . ALA A 0 402 . -89.126  -19.663 81.584   1.00 35.83 402 A 1 
ATOM 3057 C C   . ALA A 0 402 . -89.116  -19.358 80.073   1.00 35.83 402 A 1 
ATOM 3058 C CB  . ALA A 0 402 . -87.757  -20.109 82.116   1.00 35.83 402 A 1 
ATOM 3059 O O   . ALA A 0 402 . -88.488  -20.059 79.281   1.00 35.83 402 A 1 
ATOM 3060 N N   . LYS A 0 403 . -89.813  -18.293 79.654   1.00 36.62 403 A 1 
ATOM 3061 C CA  . LYS A 0 403 . -89.773  -17.805 78.265   1.00 36.62 403 A 1 
ATOM 3062 C C   . LYS A 0 403 . -88.430  -17.142 77.934   1.00 36.62 403 A 1 
ATOM 3063 C CB  . LYS A 0 403 . -90.921  -16.821 77.975   1.00 36.62 403 A 1 
ATOM 3064 O O   . LYS A 0 403 . -88.306  -15.926 78.044   1.00 36.62 403 A 1 
ATOM 3065 C CG  . LYS A 0 403 . -92.255  -17.490 77.625   1.00 36.62 403 A 1 
ATOM 3066 C CD  . LYS A 0 403 . -93.169  -16.443 76.969   1.00 36.62 403 A 1 
ATOM 3067 C CE  . LYS A 0 403 . -94.480  -17.074 76.498   1.00 36.62 403 A 1 
ATOM 3068 N NZ  . LYS A 0 403 . -95.260  -16.123 75.664   1.00 36.62 403 A 1 
ATOM 3069 N N   . GLN A 0 404 . -87.480  -17.930 77.444   1.00 32.66 404 A 1 
ATOM 3070 C CA  . GLN A 0 404 . -86.305  -17.473 76.694   1.00 32.66 404 A 1 
ATOM 3071 C C   . GLN A 0 404 . -85.891  -18.581 75.718   1.00 32.66 404 A 1 
ATOM 3072 C CB  . GLN A 0 404 . -85.177  -17.049 77.663   1.00 32.66 404 A 1 
ATOM 3073 O O   . GLN A 0 404 . -85.031  -19.404 76.008   1.00 32.66 404 A 1 
ATOM 3074 C CG  . GLN A 0 404 . -85.088  -15.516 77.806   1.00 32.66 404 A 1 
ATOM 3075 C CD  . GLN A 0 404 . -84.552  -15.054 79.158   1.00 32.66 404 A 1 
ATOM 3076 N NE2 . GLN A 0 404 . -84.849  -13.839 79.564   1.00 32.66 404 A 1 
ATOM 3077 O OE1 . GLN A 0 404 . -83.867  -15.751 79.882   1.00 32.66 404 A 1 
ATOM 3078 N N   . ALA A 0 405 . -86.544  -18.623 74.553   1.00 33.51 405 A 1 
ATOM 3079 C CA  . ALA A 0 405 . -86.009  -19.381 73.430   1.00 33.51 405 A 1 
ATOM 3080 C C   . ALA A 0 405 . -84.746  -18.659 72.947   1.00 33.51 405 A 1 
ATOM 3081 C CB  . ALA A 0 405 . -87.070  -19.495 72.327   1.00 33.51 405 A 1 
ATOM 3082 O O   . ALA A 0 405 . -84.809  -17.460 72.663   1.00 33.51 405 A 1 
ATOM 3083 N N   . ALA A 0 406 . -83.618  -19.366 72.874   1.00 35.05 406 A 1 
ATOM 3084 C CA  . ALA A 0 406 . -82.430  -18.831 72.227   1.00 35.05 406 A 1 
ATOM 3085 C C   . ALA A 0 406 . -82.778  -18.526 70.763   1.00 35.05 406 A 1 
ATOM 3086 C CB  . ALA A 0 406 . -81.278  -19.835 72.365   1.00 35.05 406 A 1 
ATOM 3087 O O   . ALA A 0 406 . -83.248  -19.405 70.038   1.00 35.05 406 A 1 
ATOM 3088 N N   . ALA A 0 407 . -82.595  -17.273 70.343   1.00 34.67 407 A 1 
ATOM 3089 C CA  . ALA A 0 407 . -82.564  -16.965 68.921   1.00 34.67 407 A 1 
ATOM 3090 C C   . ALA A 0 407 . -81.356  -17.695 68.323   1.00 34.67 407 A 1 
ATOM 3091 C CB  . ALA A 0 407 . -82.494  -15.447 68.726   1.00 34.67 407 A 1 
ATOM 3092 O O   . ALA A 0 407 . -80.307  -17.734 68.966   1.00 34.67 407 A 1 
ATOM 3093 N N   . GLY A 0 408 . -81.518  -18.291 67.139   1.00 42.14 408 A 1 
ATOM 3094 C CA  . GLY A 0 408 . -80.429  -19.010 66.484   1.00 42.14 408 A 1 
ATOM 3095 C C   . GLY A 0 408 . -79.215  -18.100 66.336   1.00 42.14 408 A 1 
ATOM 3096 O O   . GLY A 0 408 . -79.325  -17.030 65.734   1.00 42.14 408 A 1 
ATOM 3097 N N   . ALA A 0 409 . -78.095  -18.513 66.925   1.00 39.26 409 A 1 
ATOM 3098 C CA  . ALA A 0 409 . -76.804  -17.989 66.530   1.00 39.26 409 A 1 
ATOM 3099 C C   . ALA A 0 409 . -76.530  -18.489 65.109   1.00 39.26 409 A 1 
ATOM 3100 C CB  . ALA A 0 409 . -75.732  -18.434 67.531   1.00 39.26 409 A 1 
ATOM 3101 O O   . ALA A 0 409 . -76.811  -19.646 64.797   1.00 39.26 409 A 1 
ATOM 3102 N N   . TYR A 0 410 . -76.034  -17.587 64.277   1.00 44.79 410 A 1 
ATOM 3103 C CA  . TYR A 0 410 . -75.367  -17.927 63.033   1.00 44.79 410 A 1 
ATOM 3104 C C   . TYR A 0 410 . -73.873  -17.841 63.357   1.00 44.79 410 A 1 
ATOM 3105 C CB  . TYR A 0 410 . -75.732  -16.924 61.915   1.00 44.79 410 A 1 
ATOM 3106 O O   . TYR A 0 410 . -73.476  -16.862 64.006   1.00 44.79 410 A 1 
ATOM 3107 C CG  . TYR A 0 410 . -77.146  -16.367 61.845   1.00 44.79 410 A 1 
ATOM 3108 C CD1 . TYR A 0 410 . -78.010  -16.796 60.823   1.00 44.79 410 A 1 
ATOM 3109 C CD2 . TYR A 0 410 . -77.563  -15.357 62.736   1.00 44.79 410 A 1 
ATOM 3110 C CE1 . TYR A 0 410 . -79.303  -16.246 60.707   1.00 44.79 410 A 1 
ATOM 3111 C CE2 . TYR A 0 410 . -78.857  -14.813 62.639   1.00 44.79 410 A 1 
ATOM 3112 O OH  . TYR A 0 410 . -80.977  -14.729 61.530   1.00 44.79 410 A 1 
ATOM 3113 C CZ  . TYR A 0 410 . -79.730  -15.263 61.625   1.00 44.79 410 A 1 
ATOM 3114 N N   . ASP A 0 411 . -73.060  -18.773 62.876   1.00 46.62 411 A 1 
ATOM 3115 C CA  . ASP A 0 411 . -71.712  -18.379 62.462   1.00 46.62 411 A 1 
ATOM 3116 C C   . ASP A 0 411 . -71.834  -17.350 61.320   1.00 46.62 411 A 1 
ATOM 3117 C CB  . ASP A 0 411 . -70.865  -19.600 62.076   1.00 46.62 411 A 1 
ATOM 3118 O O   . ASP A 0 411 . -72.901  -17.124 60.733   1.00 46.62 411 A 1 
ATOM 3119 C CG  . ASP A 0 411 . -71.637  -20.507 61.129   1.00 46.62 411 A 1 
ATOM 3120 O OD1 . ASP A 0 411 . -72.016  -19.997 60.053   1.00 46.62 411 A 1 
ATOM 3121 O OD2 . ASP A 0 411 . -72.036  -21.599 61.594   1.00 46.62 411 A 1 
ATOM 3122 N N   . ASN A 0 412 . -70.780  -16.571 61.128   1.00 56.23 412 A 1 
ATOM 3123 C CA  . ASN A 0 412 . -70.692  -15.625 60.024   1.00 56.23 412 A 1 
ATOM 3124 C C   . ASN A 0 412 . -69.194  -15.394 59.819   1.00 56.23 412 A 1 
ATOM 3125 C CB  . ASN A 0 412 . -71.411  -14.269 60.314   1.00 56.23 412 A 1 
ATOM 3126 O O   . ASN A 0 412 . -68.687  -14.353 60.257   1.00 56.23 412 A 1 
ATOM 3127 C CG  . ASN A 0 412 . -72.866  -14.261 60.744   1.00 56.23 412 A 1 
ATOM 3128 N ND2 . ASN A 0 412 . -73.085  -14.493 62.018   1.00 56.23 412 A 1 
ATOM 3129 O OD1 . ASN A 0 412 . -73.795  -13.884 60.025   1.00 56.23 412 A 1 
ATOM 3130 N N   . ASP A 0 413 . -68.448  -16.347 59.286   1.00 62.24 413 A 1 
ATOM 3131 C CA  . ASP A 0 413 . -67.012  -16.150 59.156   1.00 62.24 413 A 1 
ATOM 3132 C C   . ASP A 0 413 . -66.760  -15.124 58.042   1.00 62.24 413 A 1 
ATOM 3133 C CB  . ASP A 0 413 . -66.238  -17.470 59.042   1.00 62.24 413 A 1 
ATOM 3134 O O   . ASP A 0 413 . -67.400  -15.093 56.986   1.00 62.24 413 A 1 
ATOM 3135 C CG  . ASP A 0 413 . -66.302  -18.331 60.315   1.00 62.24 413 A 1 
ATOM 3136 O OD1 . ASP A 0 413 . -66.921  -17.897 61.324   1.00 62.24 413 A 1 
ATOM 3137 O OD2 . ASP A 0 413 . -65.586  -19.355 60.336   1.00 62.24 413 A 1 
ATOM 3138 N N   . GLU A 0 414 . -65.884  -14.162 58.333   1.00 66.01 414 A 1 
ATOM 3139 C CA  . GLU A 0 414 . -65.593  -13.054 57.423   1.00 66.01 414 A 1 
ATOM 3140 C C   . GLU A 0 414 . -64.140  -13.143 56.988   1.00 66.01 414 A 1 
ATOM 3141 C CB  . GLU A 0 414 . -65.949  -11.686 58.039   1.00 66.01 414 A 1 
ATOM 3142 O O   . GLU A 0 414 . -63.227  -12.890 57.779   1.00 66.01 414 A 1 
ATOM 3143 C CG  . GLU A 0 414 . -67.472  -11.501 58.109   1.00 66.01 414 A 1 
ATOM 3144 C CD  . GLU A 0 414 . -67.939  -10.089 58.500   1.00 66.01 414 A 1 
ATOM 3145 O OE1 . GLU A 0 414 . -69.094  -9.948  58.985   1.00 66.01 414 A 1 
ATOM 3146 O OE2 . GLU A 0 414 . -67.336  -9.069  58.098   1.00 66.01 414 A 1 
ATOM 3147 N N   . TRP A 0 415 . -63.932  -13.497 55.719   1.00 74.47 415 A 1 
ATOM 3148 C CA  . TRP A 0 415 . -62.609  -13.674 55.137   1.00 74.47 415 A 1 
ATOM 3149 C C   . TRP A 0 415 . -62.395  -12.774 53.923   1.00 74.47 415 A 1 
ATOM 3150 C CB  . TRP A 0 415 . -62.361  -15.158 54.813   1.00 74.47 415 A 1 
ATOM 3151 O O   . TRP A 0 415 . -63.294  -12.548 53.106   1.00 74.47 415 A 1 
ATOM 3152 C CG  . TRP A 0 415 . -63.162  -15.744 53.684   1.00 74.47 415 A 1 
ATOM 3153 C CD1 . TRP A 0 415 . -64.322  -16.430 53.814   1.00 74.47 415 A 1 
ATOM 3154 C CD2 . TRP A 0 415 . -62.892  -15.700 52.246   1.00 74.47 415 A 1 
ATOM 3155 C CE2 . TRP A 0 415 . -63.954  -16.364 51.561   1.00 74.47 415 A 1 
ATOM 3156 C CE3 . TRP A 0 415 . -61.862  -15.147 51.450   1.00 74.47 415 A 1 
ATOM 3157 N NE1 . TRP A 0 415 . -64.785  -16.809 52.569   1.00 74.47 415 A 1 
ATOM 3158 C CH2 . TRP A 0 415 . -62.976  -15.858 49.398   1.00 74.47 415 A 1 
ATOM 3159 C CZ2 . TRP A 0 415 . -63.998  -16.454 50.160   1.00 74.47 415 A 1 
ATOM 3160 C CZ3 . TRP A 0 415 . -61.908  -15.209 50.044   1.00 74.47 415 A 1 
ATOM 3161 N N   . ALA A 0 416 . -61.153  -12.323 53.755   1.00 70.60 416 A 1 
ATOM 3162 C CA  . ALA A 0 416 . -60.682  -11.805 52.481   1.00 70.60 416 A 1 
ATOM 3163 C C   . ALA A 0 416 . -59.250  -12.260 52.176   1.00 70.60 416 A 1 
ATOM 3164 C CB  . ALA A 0 416 . -60.847  -10.285 52.415   1.00 70.60 416 A 1 
ATOM 3165 O O   . ALA A 0 416 . -58.422  -12.503 53.058   1.00 70.60 416 A 1 
ATOM 3166 N N   . LYS A 0 417 . -58.975  -12.394 50.881   1.00 72.11 417 A 1 
ATOM 3167 C CA  . LYS A 0 417 . -57.679  -12.748 50.304   1.00 72.11 417 A 1 
ATOM 3168 C C   . LYS A 0 417 . -57.308  -11.661 49.307   1.00 72.11 417 A 1 
ATOM 3169 C CB  . LYS A 0 417 . -57.751  -14.135 49.646   1.00 72.11 417 A 1 
ATOM 3170 O O   . LYS A 0 417 . -58.131  -11.275 48.478   1.00 72.11 417 A 1 
ATOM 3171 C CG  . LYS A 0 417 . -57.941  -15.247 50.692   1.00 72.11 417 A 1 
ATOM 3172 C CD  . LYS A 0 417 . -58.373  -16.573 50.054   1.00 72.11 417 A 1 
ATOM 3173 C CE  . LYS A 0 417 . -58.718  -17.563 51.174   1.00 72.11 417 A 1 
ATOM 3174 N NZ  . LYS A 0 417 . -59.579  -18.673 50.696   1.00 72.11 417 A 1 
ATOM 3175 N N   . GLN A 0 418 . -56.086  -11.171 49.417   1.00 76.24 418 A 1 
ATOM 3176 C CA  . GLN A 0 418 . -55.565  -10.038 48.674   1.00 76.24 418 A 1 
ATOM 3177 C C   . GLN A 0 418 . -54.151  -10.396 48.226   1.00 76.24 418 A 1 
ATOM 3178 C CB  . GLN A 0 418 . -55.634  -8.820  49.606   1.00 76.24 418 A 1 
ATOM 3179 O O   . GLN A 0 418 . -53.265  -10.588 49.057   1.00 76.24 418 A 1 
ATOM 3180 C CG  . GLN A 0 418 . -55.119  -7.515  48.988   1.00 76.24 418 A 1 
ATOM 3181 C CD  . GLN A 0 418 . -55.531  -6.301  49.823   1.00 76.24 418 A 1 
ATOM 3182 N NE2 . GLN A 0 418 . -55.556  -5.113  49.261   1.00 76.24 418 A 1 
ATOM 3183 O OE1 . GLN A 0 418 . -55.901  -6.380  50.981   1.00 76.24 418 A 1 
ATOM 3184 N N   . ALA A 0 419 . -53.956  -10.540 46.923   1.00 74.55 419 A 1 
ATOM 3185 C CA  . ALA A 0 419 . -52.662  -10.830 46.323   1.00 74.55 419 A 1 
ATOM 3186 C C   . ALA A 0 419 . -52.305  -9.723  45.333   1.00 74.55 419 A 1 
ATOM 3187 C CB  . ALA A 0 419 . -52.698  -12.220 45.680   1.00 74.55 419 A 1 
ATOM 3188 O O   . ALA A 0 419 . -53.176  -9.256  44.597   1.00 74.55 419 A 1 
ATOM 3189 N N   . TYR A 0 420 . -51.039  -9.329  45.332   1.00 78.51 420 A 1 
ATOM 3190 C CA  . TYR A 0 420 . -50.452  -8.406  44.374   1.00 78.51 420 A 1 
ATOM 3191 C C   . TYR A 0 420 . -49.112  -8.956  43.907   1.00 78.51 420 A 1 
ATOM 3192 C CB  . TYR A 0 420 . -50.239  -7.020  44.998   1.00 78.51 420 A 1 
ATOM 3193 O O   . TYR A 0 420 . -48.387  -9.576  44.691   1.00 78.51 420 A 1 
ATOM 3194 C CG  . TYR A 0 420 . -51.511  -6.309  45.404   1.00 78.51 420 A 1 
ATOM 3195 C CD1 . TYR A 0 420 . -52.346  -5.762  44.413   1.00 78.51 420 A 1 
ATOM 3196 C CD2 . TYR A 0 420 . -51.843  -6.176  46.763   1.00 78.51 420 A 1 
ATOM 3197 C CE1 . TYR A 0 420 . -53.546  -5.122  44.773   1.00 78.51 420 A 1 
ATOM 3198 C CE2 . TYR A 0 420 . -53.019  -5.503  47.132   1.00 78.51 420 A 1 
ATOM 3199 O OH  . TYR A 0 420 . -55.052  -4.396  46.489   1.00 78.51 420 A 1 
ATOM 3200 C CZ  . TYR A 0 420 . -53.886  -5.001  46.136   1.00 78.51 420 A 1 
ATOM 3201 N N   . GLY A 0 421 . -48.765  -8.659  42.669   1.00 80.08 421 A 1 
ATOM 3202 C CA  . GLY A 0 421 . -47.424  -8.845  42.156   1.00 80.08 421 A 1 
ATOM 3203 C C   . GLY A 0 421 . -47.095  -7.791  41.119   1.00 80.08 421 A 1 
ATOM 3204 O O   . GLY A 0 421 . -47.961  -7.034  40.670   1.00 80.08 421 A 1 
ATOM 3205 N N   . SER A 0 422 . -45.812  -7.747  40.822   1.00 78.72 422 A 1 
ATOM 3206 C CA  . SER A 0 422 . -45.214  -6.966  39.760   1.00 78.72 422 A 1 
ATOM 3207 C C   . SER A 0 422 . -44.056  -7.784  39.219   1.00 78.72 422 A 1 
ATOM 3208 C CB  . SER A 0 422 . -44.725  -5.613  40.274   1.00 78.72 422 A 1 
ATOM 3209 O O   . SER A 0 422 . -43.077  -8.030  39.939   1.00 78.72 422 A 1 
ATOM 3210 O OG  . SER A 0 422 . -43.902  -5.819  41.413   1.00 78.72 422 A 1 
ATOM 3211 N N   . ASP A 0 423 . -44.247  -8.232  37.998   1.00 78.00 423 A 1 
ATOM 3212 C CA  . ASP A 0 423 . -43.263  -8.821  37.115   1.00 78.00 423 A 1 
ATOM 3213 C C   . ASP A 0 423 . -42.266  -7.711  36.727   1.00 78.00 423 A 1 
ATOM 3214 C CB  . ASP A 0 423 . -43.985  -9.445  35.890   1.00 78.00 423 A 1 
ATOM 3215 O O   . ASP A 0 423 . -42.605  -6.523  36.751   1.00 78.00 423 A 1 
ATOM 3216 C CG  . ASP A 0 423 . -45.464  -9.831  36.146   1.00 78.00 423 A 1 
ATOM 3217 O OD1 . ASP A 0 423 . -46.293  -8.921  36.400   1.00 78.00 423 A 1 
ATOM 3218 O OD2 . ASP A 0 423 . -45.800  -11.035 36.265   1.00 78.00 423 A 1 
ATOM 3219 N N   . TYR A 0 424 . -41.014  -8.069  36.457   1.00 79.72 424 A 1 
ATOM 3220 C CA  . TYR A 0 424 . -39.990  -7.111  36.028   1.00 79.72 424 A 1 
ATOM 3221 C C   . TYR A 0 424 . -38.955  -7.811  35.142   1.00 79.72 424 A 1 
ATOM 3222 C CB  . TYR A 0 424 . -39.315  -6.449  37.252   1.00 79.72 424 A 1 
ATOM 3223 O O   . TYR A 0 424 . -37.819  -8.014  35.576   1.00 79.72 424 A 1 
ATOM 3224 C CG  . TYR A 0 424 . -40.041  -5.290  37.898   1.00 79.72 424 A 1 
ATOM 3225 C CD1 . TYR A 0 424 . -40.108  -4.076  37.196   1.00 79.72 424 A 1 
ATOM 3226 C CD2 . TYR A 0 424 . -40.662  -5.422  39.158   1.00 79.72 424 A 1 
ATOM 3227 C CE1 . TYR A 0 424 . -40.886  -3.025  37.693   1.00 79.72 424 A 1 
ATOM 3228 C CE2 . TYR A 0 424 . -41.431  -4.356  39.671   1.00 79.72 424 A 1 
ATOM 3229 O OH  . TYR A 0 424 . -42.578  -2.290  39.186   1.00 79.72 424 A 1 
ATOM 3230 C CZ  . TYR A 0 424 . -41.613  -3.196  38.886   1.00 79.72 424 A 1 
ATOM 3231 N N   . ASP A 0 425 . -39.323  -8.184  33.911   1.00 79.05 425 A 1 
ATOM 3232 C CA  . ASP A 0 425 . -38.341  -8.670  32.934   1.00 79.05 425 A 1 
ATOM 3233 C C   . ASP A 0 425 . -37.857  -7.529  32.024   1.00 79.05 425 A 1 
ATOM 3234 C CB  . ASP A 0 425 . -38.798  -9.924  32.163   1.00 79.05 425 A 1 
ATOM 3235 O O   . ASP A 0 425 . -38.640  -6.859  31.352   1.00 79.05 425 A 1 
ATOM 3236 C CG  . ASP A 0 425 . -37.609  -10.712 31.568   1.00 79.05 425 A 1 
ATOM 3237 O OD1 . ASP A 0 425 . -36.458  -10.214 31.574   1.00 79.05 425 A 1 
ATOM 3238 O OD2 . ASP A 0 425 . -37.794  -11.847 31.062   1.00 79.05 425 A 1 
ATOM 3239 N N   . SER A 0 426 . -36.542  -7.315  31.974   1.00 80.81 426 A 1 
ATOM 3240 C CA  . SER A 0 426 . -35.916  -6.473  30.948   1.00 80.81 426 A 1 
ATOM 3241 C C   . SER A 0 426 . -34.959  -7.299  30.097   1.00 80.81 426 A 1 
ATOM 3242 C CB  . SER A 0 426 . -35.305  -5.189  31.515   1.00 80.81 426 A 1 
ATOM 3243 O O   . SER A 0 426 . -33.989  -7.898  30.579   1.00 80.81 426 A 1 
ATOM 3244 O OG  . SER A 0 426 . -34.511  -5.435  32.656   1.00 80.81 426 A 1 
ATOM 3245 N N   . ARG A 0 427 . -35.269  -7.349  28.799   1.00 81.35 427 A 1 
ATOM 3246 C CA  . ARG A 0 427 . -34.654  -8.248  27.824   1.00 81.35 427 A 1 
ATOM 3247 C C   . ARG A 0 427 . -34.143  -7.434  26.651   1.00 81.35 427 A 1 
ATOM 3248 C CB  . ARG A 0 427 . -35.663  -9.305  27.354   1.00 81.35 427 A 1 
ATOM 3249 O O   . ARG A 0 427 . -34.920  -6.805  25.941   1.00 81.35 427 A 1 
ATOM 3250 C CG  . ARG A 0 427 . -36.396  -10.012 28.502   1.00 81.35 427 A 1 
ATOM 3251 C CD  . ARG A 0 427 . -37.427  -11.005 27.968   1.00 81.35 427 A 1 
ATOM 3252 N NE  . ARG A 0 427 . -36.774  -12.125 27.272   1.00 81.35 427 A 1 
ATOM 3253 N NH1 . ARG A 0 427 . -38.379  -12.453 25.688   1.00 81.35 427 A 1 
ATOM 3254 N NH2 . ARG A 0 427 . -36.382  -13.452 25.482   1.00 81.35 427 A 1 
ATOM 3255 C CZ  . ARG A 0 427 . -37.184  -12.678 26.155   1.00 81.35 427 A 1 
ATOM 3256 N N   . TRP A 0 428 . -32.842  -7.510  26.421   1.00 87.33 428 A 1 
ATOM 3257 C CA  . TRP A 0 428 . -32.163  -6.769  25.366   1.00 87.33 428 A 1 
ATOM 3258 C C   . TRP A 0 428 . -31.351  -7.724  24.504   1.00 87.33 428 A 1 
ATOM 3259 C CB  . TRP A 0 428 . -31.294  -5.688  26.009   1.00 87.33 428 A 1 
ATOM 3260 O O   . TRP A 0 428 . -30.739  -8.669  25.016   1.00 87.33 428 A 1 
ATOM 3261 C CG  . TRP A 0 428 . -30.351  -4.970  25.095   1.00 87.33 428 A 1 
ATOM 3262 C CD1 . TRP A 0 428 . -30.625  -3.832  24.424   1.00 87.33 428 A 1 
ATOM 3263 C CD2 . TRP A 0 428 . -28.973  -5.313  24.759   1.00 87.33 428 A 1 
ATOM 3264 C CE2 . TRP A 0 428 . -28.423  -4.250  23.983   1.00 87.33 428 A 1 
ATOM 3265 C CE3 . TRP A 0 428 . -28.122  -6.399  25.062   1.00 87.33 428 A 1 
ATOM 3266 N NE1 . TRP A 0 428 . -29.494  -3.406  23.753   1.00 87.33 428 A 1 
ATOM 3267 C CH2 . TRP A 0 428 . -26.242  -5.313  23.947   1.00 87.33 428 A 1 
ATOM 3268 C CZ2 . TRP A 0 428 . -27.064  -4.215  23.630   1.00 87.33 428 A 1 
ATOM 3269 C CZ3 . TRP A 0 428 . -26.779  -6.412  24.639   1.00 87.33 428 A 1 
ATOM 3270 N N   . GLY A 0 429 . -31.304  -7.467  23.201   1.00 86.99 429 A 1 
ATOM 3271 C CA  . GLY A 0 429 . -30.550  -8.299  22.278   1.00 86.99 429 A 1 
ATOM 3272 C C   . GLY A 0 429 . -30.028  -7.573  21.051   1.00 86.99 429 A 1 
ATOM 3273 O O   . GLY A 0 429 . -30.456  -6.471  20.697   1.00 86.99 429 A 1 
ATOM 3274 N N   . LYS A 0 430 . -29.047  -8.225  20.428   1.00 85.51 430 A 1 
ATOM 3275 C CA  . LYS A 0 430 . -28.388  -7.809  19.196   1.00 85.51 430 A 1 
ATOM 3276 C C   . LYS A 0 430 . -28.131  -9.016  18.316   1.00 85.51 430 A 1 
ATOM 3277 C CB  . LYS A 0 430 . -27.071  -7.092  19.508   1.00 85.51 430 A 1 
ATOM 3278 O O   . LYS A 0 430 . -27.396  -9.902  18.744   1.00 85.51 430 A 1 
ATOM 3279 C CG  . LYS A 0 430 . -27.377  -5.762  20.191   1.00 85.51 430 A 1 
ATOM 3280 C CD  . LYS A 0 430 . -26.154  -4.856  20.269   1.00 85.51 430 A 1 
ATOM 3281 C CE  . LYS A 0 430 . -26.734  -3.447  20.361   1.00 85.51 430 A 1 
ATOM 3282 N NZ  . LYS A 0 430 . -25.719  -2.406  20.131   1.00 85.51 430 A 1 
ATOM 3283 N N   . SER A 0 431 . -28.680  -9.023  17.110   1.00 83.87 431 A 1 
ATOM 3284 C CA  . SER A 0 431 . -28.543  -10.124 16.149   1.00 83.87 431 A 1 
ATOM 3285 C C   . SER A 0 431 . -28.065  -9.621  14.786   1.00 83.87 431 A 1 
ATOM 3286 C CB  . SER A 0 431 . -29.844  -10.936 16.047   1.00 83.87 431 A 1 
ATOM 3287 O O   . SER A 0 431 . -28.398  -8.513  14.367   1.00 83.87 431 A 1 
ATOM 3288 O OG  . SER A 0 431 . -30.995  -10.108 16.008   1.00 83.87 431 A 1 
ATOM 3289 N N   . TYR A 0 432 . -27.274  -10.445 14.100   1.00 82.41 432 A 1 
ATOM 3290 C CA  . TYR A 0 432 . -26.875  -10.269 12.700   1.00 82.41 432 A 1 
ATOM 3291 C C   . TYR A 0 432 . -27.213  -11.564 11.949   1.00 82.41 432 A 1 
ATOM 3292 C CB  . TYR A 0 432 . -25.356  -10.016 12.588   1.00 82.41 432 A 1 
ATOM 3293 O O   . TYR A 0 432 . -26.644  -12.602 12.297   1.00 82.41 432 A 1 
ATOM 3294 C CG  . TYR A 0 432 . -24.767  -8.782  13.254   1.00 82.41 432 A 1 
ATOM 3295 C CD1 . TYR A 0 432 . -24.345  -7.692  12.469   1.00 82.41 432 A 1 
ATOM 3296 C CD2 . TYR A 0 432 . -24.551  -8.764  14.646   1.00 82.41 432 A 1 
ATOM 3297 C CE1 . TYR A 0 432 . -23.688  -6.597  13.067   1.00 82.41 432 A 1 
ATOM 3298 C CE2 . TYR A 0 432 . -23.910  -7.667  15.253   1.00 82.41 432 A 1 
ATOM 3299 O OH  . TYR A 0 432 . -22.862  -5.519  15.049   1.00 82.41 432 A 1 
ATOM 3300 C CZ  . TYR A 0 432 . -23.471  -6.583  14.460   1.00 82.41 432 A 1 
ATOM 3301 N N   . ASP A 0 433 . -28.069  -11.524 10.919   1.00 78.36 433 A 1 
ATOM 3302 C CA  . ASP A 0 433 . -28.452  -12.743 10.170   1.00 78.36 433 A 1 
ATOM 3303 C C   . ASP A 0 433 . -27.297  -13.344 9.357    1.00 78.36 433 A 1 
ATOM 3304 C CB  . ASP A 0 433 . -29.620  -12.472 9.208    1.00 78.36 433 A 1 
ATOM 3305 O O   . ASP A 0 433 . -27.281  -14.540 9.088    1.00 78.36 433 A 1 
ATOM 3306 C CG  . ASP A 0 433 . -30.976  -12.328 9.899    1.00 78.36 433 A 1 
ATOM 3307 O OD1 . ASP A 0 433 . -31.276  -13.143 10.797   1.00 78.36 433 A 1 
ATOM 3308 O OD2 . ASP A 0 433 . -31.721  -11.409 9.488    1.00 78.36 433 A 1 
ATOM 3309 N N   . SER A 0 434 . -26.311  -12.537 8.958    1.00 84.79 434 A 1 
ATOM 3310 C CA  . SER A 0 434 . -25.022  -13.030 8.466    1.00 84.79 434 A 1 
ATOM 3311 C C   . SER A 0 434 . -23.969  -11.927 8.502    1.00 84.79 434 A 1 
ATOM 3312 C CB  . SER A 0 434 . -25.138  -13.614 7.048    1.00 84.79 434 A 1 
ATOM 3313 O O   . SER A 0 434 . -24.294  -10.738 8.452    1.00 84.79 434 A 1 
ATOM 3314 O OG  . SER A 0 434 . -25.165  -12.616 6.050    1.00 84.79 434 A 1 
ATOM 3315 N N   . VAL A 0 435 . -22.687  -12.304 8.560    1.00 87.17 435 A 1 
ATOM 3316 C CA  . VAL A 0 435 . -21.568  -11.366 8.367    1.00 87.17 435 A 1 
ATOM 3317 C C   . VAL A 0 435 . -20.497  -11.957 7.452    1.00 87.17 435 A 1 
ATOM 3318 C CB  . VAL A 0 435 . -20.960  -10.850 9.691    1.00 87.17 435 A 1 
ATOM 3319 O O   . VAL A 0 435 . -20.069  -13.102 7.605    1.00 87.17 435 A 1 
ATOM 3320 C CG1 . VAL A 0 435 . -21.956  -10.017 10.504   1.00 87.17 435 A 1 
ATOM 3321 C CG2 . VAL A 0 435 . -20.419  -11.952 10.608   1.00 87.17 435 A 1 
ATOM 3322 N N   . SER A 0 436 . -20.015  -11.157 6.500    1.00 91.24 436 A 1 
ATOM 3323 C CA  . SER A 0 436 . -18.949  -11.540 5.575    1.00 91.24 436 A 1 
ATOM 3324 C C   . SER A 0 436 . -17.898  -10.438 5.446    1.00 91.24 436 A 1 
ATOM 3325 C CB  . SER A 0 436 . -19.542  -11.916 4.218    1.00 91.24 436 A 1 
ATOM 3326 O O   . SER A 0 436 . -18.190  -9.317  5.031    1.00 91.24 436 A 1 
ATOM 3327 O OG  . SER A 0 436 . -18.526  -12.398 3.353    1.00 91.24 436 A 1 
ATOM 3328 N N   . ALA A 0 437 . -16.648  -10.765 5.769    1.00 93.47 437 A 1 
ATOM 3329 C CA  . ALA A 0 437 . -15.495  -9.878  5.666    1.00 93.47 437 A 1 
ATOM 3330 C C   . ALA A 0 437 . -14.463  -10.461 4.691    1.00 93.47 437 A 1 
ATOM 3331 C CB  . ALA A 0 437 . -14.915  -9.642  7.064    1.00 93.47 437 A 1 
ATOM 3332 O O   . ALA A 0 437 . -13.904  -11.536 4.914    1.00 93.47 437 A 1 
ATOM 3333 N N   . LYS A 0 438 . -14.186  -9.740  3.606    1.00 96.50 438 A 1 
ATOM 3334 C CA  . LYS A 0 438 . -13.272  -10.135 2.526    1.00 96.50 438 A 1 
ATOM 3335 C C   . LYS A 0 438 . -12.142  -9.116  2.414    1.00 96.50 438 A 1 
ATOM 3336 C CB  . LYS A 0 438 . -14.072  -10.276 1.217    1.00 96.50 438 A 1 
ATOM 3337 O O   . LYS A 0 438 . -12.388  -7.911  2.422    1.00 96.50 438 A 1 
ATOM 3338 C CG  . LYS A 0 438 . -15.022  -11.492 1.236    1.00 96.50 438 A 1 
ATOM 3339 C CD  . LYS A 0 438 . -16.246  -11.289 0.330    1.00 96.50 438 A 1 
ATOM 3340 C CE  . LYS A 0 438 . -17.158  -12.530 0.367    1.00 96.50 438 A 1 
ATOM 3341 N NZ  . LYS A 0 438 . -18.579  -12.188 0.636    1.00 96.50 438 A 1 
ATOM 3342 N N   . SER A 0 439 . -10.904  -9.583  2.290    1.00 97.24 439 A 1 
ATOM 3343 C CA  . SER A 0 439 . -9.733   -8.725  2.076    1.00 97.24 439 A 1 
ATOM 3344 C C   . SER A 0 439 . -8.834   -9.290  0.987    1.00 97.24 439 A 1 
ATOM 3345 C CB  . SER A 0 439 . -8.931   -8.524  3.367    1.00 97.24 439 A 1 
ATOM 3346 O O   . SER A 0 439 . -8.471   -10.464 1.052    1.00 97.24 439 A 1 
ATOM 3347 O OG  . SER A 0 439 . -8.330   -9.732  3.797    1.00 97.24 439 A 1 
ATOM 3348 N N   . TYR A 0 440 . -8.430   -8.439  0.056    1.00 97.06 440 A 1 
ATOM 3349 C CA  . TYR A 0 440 . -7.523   -8.745  -1.043   1.00 97.06 440 A 1 
ATOM 3350 C C   . TYR A 0 440 . -6.328   -7.791  -0.967   1.00 97.06 440 A 1 
ATOM 3351 C CB  . TYR A 0 440 . -8.267   -8.617  -2.383   1.00 97.06 440 A 1 
ATOM 3352 O O   . TYR A 0 440 . -6.501   -6.614  -0.650   1.00 97.06 440 A 1 
ATOM 3353 C CG  . TYR A 0 440 . -9.595   -9.358  -2.445   1.00 97.06 440 A 1 
ATOM 3354 C CD1 . TYR A 0 440 . -9.629   -10.696 -2.880   1.00 97.06 440 A 1 
ATOM 3355 C CD2 . TYR A 0 440 . -10.787  -8.720  -2.045   1.00 97.06 440 A 1 
ATOM 3356 C CE1 . TYR A 0 440 . -10.848  -11.402 -2.907   1.00 97.06 440 A 1 
ATOM 3357 C CE2 . TYR A 0 440 . -12.009  -9.421  -2.067   1.00 97.06 440 A 1 
ATOM 3358 O OH  . TYR A 0 440 . -13.218  -11.444 -2.513   1.00 97.06 440 A 1 
ATOM 3359 C CZ  . TYR A 0 440 . -12.040  -10.765 -2.496   1.00 97.06 440 A 1 
ATOM 3360 N N   . ASP A 0 441 . -5.133   -8.289  -1.248   1.00 96.86 441 A 1 
ATOM 3361 C CA  . ASP A 0 441 . -3.915   -7.495  -1.401   1.00 96.86 441 A 1 
ATOM 3362 C C   . ASP A 0 441 . -3.190   -8.018  -2.642   1.00 96.86 441 A 1 
ATOM 3363 C CB  . ASP A 0 441 . -3.051   -7.591  -0.128   1.00 96.86 441 A 1 
ATOM 3364 O O   . ASP A 0 441 . -2.999   -9.226  -2.777   1.00 96.86 441 A 1 
ATOM 3365 C CG  . ASP A 0 441 . -2.103   -6.398  0.052    1.00 96.86 441 A 1 
ATOM 3366 O OD1 . ASP A 0 441 . -2.616   -5.259  0.130    1.00 96.86 441 A 1 
ATOM 3367 O OD2 . ASP A 0 441 . -0.888   -6.597  0.254    1.00 96.86 441 A 1 
ATOM 3368 N N   . ASN A 0 442 . -2.845   -7.135  -3.570   1.00 97.27 442 A 1 
ATOM 3369 C CA  . ASN A 0 442 . -2.148   -7.484  -4.799   1.00 97.27 442 A 1 
ATOM 3370 C C   . ASN A 0 442 . -0.952   -6.555  -4.974   1.00 97.27 442 A 1 
ATOM 3371 C CB  . ASN A 0 442 . -3.123   -7.408  -5.984   1.00 97.27 442 A 1 
ATOM 3372 O O   . ASN A 0 442 . -1.121   -5.339  -4.936   1.00 97.27 442 A 1 
ATOM 3373 C CG  . ASN A 0 442 . -2.499   -8.021  -7.219   1.00 97.27 442 A 1 
ATOM 3374 N ND2 . ASN A 0 442 . -1.910   -7.240  -8.093   1.00 97.27 442 A 1 
ATOM 3375 O OD1 . ASN A 0 442 . -2.526   -9.227  -7.387   1.00 97.27 442 A 1 
ATOM 3376 N N   . GLU A 0 443 . 0.232    -7.117  -5.182   1.00 97.68 443 A 1 
ATOM 3377 C CA  . GLU A 0 443 . 1.467    -6.387  -5.460   1.00 97.68 443 A 1 
ATOM 3378 C C   . GLU A 0 443 . 2.053    -6.908  -6.768   1.00 97.68 443 A 1 
ATOM 3379 C CB  . GLU A 0 443 . 2.466    -6.552  -4.299   1.00 97.68 443 A 1 
ATOM 3380 O O   . GLU A 0 443 . 2.447    -8.069  -6.853   1.00 97.68 443 A 1 
ATOM 3381 C CG  . GLU A 0 443 . 2.070    -5.696  -3.087   1.00 97.68 443 A 1 
ATOM 3382 C CD  . GLU A 0 443 . 2.999    -5.846  -1.871   1.00 97.68 443 A 1 
ATOM 3383 O OE1 . GLU A 0 443 . 2.771    -5.118  -0.879   1.00 97.68 443 A 1 
ATOM 3384 O OE2 . GLU A 0 443 . 3.927    -6.691  -1.888   1.00 97.68 443 A 1 
ATOM 3385 N N   . SER A 0 444 . 2.111    -6.042  -7.777   1.00 98.02 444 A 1 
ATOM 3386 C CA  . SER A 0 444 . 2.700    -6.335  -9.084   1.00 98.02 444 A 1 
ATOM 3387 C C   . SER A 0 444 . 3.885    -5.413  -9.355   1.00 98.02 444 A 1 
ATOM 3388 C CB  . SER A 0 444 . 1.649    -6.248  -10.194  1.00 98.02 444 A 1 
ATOM 3389 O O   . SER A 0 444 . 3.881    -4.234  -8.991   1.00 98.02 444 A 1 
ATOM 3390 O OG  . SER A 0 444 . 1.120    -4.937  -10.301  1.00 98.02 444 A 1 
ATOM 3391 N N   . TYR A 0 445 . 4.914    -5.955  -9.992   1.00 98.41 445 A 1 
ATOM 3392 C CA  . TYR A 0 445 . 6.103    -5.246  -10.444  1.00 98.41 445 A 1 
ATOM 3393 C C   . TYR A 0 445 . 6.498    -5.783  -11.815  1.00 98.41 445 A 1 
ATOM 3394 C CB  . TYR A 0 445 . 7.248    -5.457  -9.443   1.00 98.41 445 A 1 
ATOM 3395 O O   . TYR A 0 445 . 6.612    -6.995  -11.990  1.00 98.41 445 A 1 
ATOM 3396 C CG  . TYR A 0 445 . 8.599    -4.939  -9.913   1.00 98.41 445 A 1 
ATOM 3397 C CD1 . TYR A 0 445 . 9.500    -5.811  -10.557  1.00 98.41 445 A 1 
ATOM 3398 C CD2 . TYR A 0 445 . 8.946    -3.588  -9.723   1.00 98.41 445 A 1 
ATOM 3399 C CE1 . TYR A 0 445 . 10.753   -5.340  -10.995  1.00 98.41 445 A 1 
ATOM 3400 C CE2 . TYR A 0 445 . 10.202   -3.113  -10.149  1.00 98.41 445 A 1 
ATOM 3401 O OH  . TYR A 0 445 . 12.329   -3.537  -11.180  1.00 98.41 445 A 1 
ATOM 3402 C CZ  . TYR A 0 445 . 11.109   -3.992  -10.782  1.00 98.41 445 A 1 
ATOM 3403 N N   . ALA A 0 446 . 6.787    -4.896  -12.762  1.00 98.44 446 A 1 
ATOM 3404 C CA  . ALA A 0 446 . 7.385    -5.276  -14.034  1.00 98.44 446 A 1 
ATOM 3405 C C   . ALA A 0 446 . 8.496    -4.303  -14.431  1.00 98.44 446 A 1 
ATOM 3406 C CB  . ALA A 0 446 . 6.296    -5.406  -15.105  1.00 98.44 446 A 1 
ATOM 3407 O O   . ALA A 0 446 . 8.348    -3.085  -14.303  1.00 98.44 446 A 1 
ATOM 3408 N N   . ARG A 0 447 . 9.597    -4.852  -14.953  1.00 98.54 447 A 1 
ATOM 3409 C CA  . ARG A 0 447 . 10.696   -4.097  -15.559  1.00 98.54 447 A 1 
ATOM 3410 C C   . ARG A 0 447 . 11.038   -4.664  -16.927  1.00 98.54 447 A 1 
ATOM 3411 C CB  . ARG A 0 447 . 11.913   -4.070  -14.626  1.00 98.54 447 A 1 
ATOM 3412 O O   . ARG A 0 447 . 11.376   -5.843  -17.046  1.00 98.54 447 A 1 
ATOM 3413 C CG  . ARG A 0 447 . 13.057   -3.208  -15.191  1.00 98.54 447 A 1 
ATOM 3414 C CD  . ARG A 0 447 . 14.175   -2.954  -14.165  1.00 98.54 447 A 1 
ATOM 3415 N NE  . ARG A 0 447 . 15.150   -4.059  -14.108  1.00 98.54 447 A 1 
ATOM 3416 N NH1 . ARG A 0 447 . 14.138   -5.481  -12.580  1.00 98.54 447 A 1 
ATOM 3417 N NH2 . ARG A 0 447 . 15.944   -6.129  -13.667  1.00 98.54 447 A 1 
ATOM 3418 C CZ  . ARG A 0 447 . 15.066   -5.198  -13.446  1.00 98.54 447 A 1 
ATOM 3419 N N   . ALA A 0 448 . 11.009   -3.805  -17.935  1.00 98.62 448 A 1 
ATOM 3420 C CA  . ALA A 0 448 . 11.621   -4.050  -19.229  1.00 98.62 448 A 1 
ATOM 3421 C C   . ALA A 0 448 . 12.877   -3.181  -19.364  1.00 98.62 448 A 1 
ATOM 3422 C CB  . ALA A 0 448 . 10.596   -3.785  -20.337  1.00 98.62 448 A 1 
ATOM 3423 O O   . ALA A 0 448 . 12.864   -2.013  -18.984  1.00 98.62 448 A 1 
ATOM 3424 N N   . VAL A 0 449 . 13.940   -3.760  -19.914  1.00 98.50 449 A 1 
ATOM 3425 C CA  . VAL A 0 449 . 15.102   -3.045  -20.448  1.00 98.50 449 A 1 
ATOM 3426 C C   . VAL A 0 449 . 15.274   -3.495  -21.894  1.00 98.50 449 A 1 
ATOM 3427 C CB  . VAL A 0 449 . 16.393   -3.310  -19.643  1.00 98.50 449 A 1 
ATOM 3428 O O   . VAL A 0 449 . 15.176   -4.697  -22.167  1.00 98.50 449 A 1 
ATOM 3429 C CG1 . VAL A 0 449 . 17.577   -2.489  -20.166  1.00 98.50 449 A 1 
ATOM 3430 C CG2 . VAL A 0 449 . 16.231   -2.985  -18.151  1.00 98.50 449 A 1 
ATOM 3431 N N   . GLN A 0 450 . 15.530   -2.557  -22.798  1.00 97.89 450 A 1 
ATOM 3432 C CA  . GLN A 0 450 . 16.134   -2.837  -24.098  1.00 97.89 450 A 1 
ATOM 3433 C C   . GLN A 0 450 . 17.348   -1.923  -24.254  1.00 97.89 450 A 1 
ATOM 3434 C CB  . GLN A 0 450 . 15.152   -2.701  -25.277  1.00 97.89 450 A 1 
ATOM 3435 O O   . GLN A 0 450 . 17.274   -0.757  -23.864  1.00 97.89 450 A 1 
ATOM 3436 C CG  . GLN A 0 450 . 13.765   -3.306  -24.990  1.00 97.89 450 A 1 
ATOM 3437 C CD  . GLN A 0 450 . 12.788   -3.212  -26.157  1.00 97.89 450 A 1 
ATOM 3438 N NE2 . GLN A 0 450 . 13.207   -3.497  -27.370  1.00 97.89 450 A 1 
ATOM 3439 O OE1 . GLN A 0 450 . 11.594   -3.009  -25.973  1.00 97.89 450 A 1 
ATOM 3440 N N   . ALA A 0 451 . 18.445   -2.452  -24.773  1.00 97.46 451 A 1 
ATOM 3441 C CA  . ALA A 0 451 . 19.609   -1.675  -25.162  1.00 97.46 451 A 1 
ATOM 3442 C C   . ALA A 0 451 . 20.076   -2.152  -26.537  1.00 97.46 451 A 1 
ATOM 3443 C CB  . ALA A 0 451 . 20.703   -1.800  -24.095  1.00 97.46 451 A 1 
ATOM 3444 O O   . ALA A 0 451 . 20.037   -3.354  -26.798  1.00 97.46 451 A 1 
ATOM 3445 N N   . ASP A 0 452 . 20.497   -1.201  -27.355  1.00 96.40 452 A 1 
ATOM 3446 C CA  . ASP A 0 452 . 20.965   -1.354  -28.726  1.00 96.40 452 A 1 
ATOM 3447 C C   . ASP A 0 452 . 22.300   -0.581  -28.865  1.00 96.40 452 A 1 
ATOM 3448 C CB  . ASP A 0 452 . 19.850   -0.831  -29.651  1.00 96.40 452 A 1 
ATOM 3449 O O   . ASP A 0 452 . 22.530   0.390   -28.138  1.00 96.40 452 A 1 
ATOM 3450 C CG  . ASP A 0 452 . 19.886   -1.484  -31.027  1.00 96.40 452 A 1 
ATOM 3451 O OD1 . ASP A 0 452 . 18.809   -1.966  -31.451  1.00 96.40 452 A 1 
ATOM 3452 O OD2 . ASP A 0 452 . 21.005   -1.518  -31.584  1.00 96.40 452 A 1 
ATOM 3453 N N   . ASP A 0 453 . 23.212   -1.041  -29.721  1.00 94.40 453 A 1 
ATOM 3454 C CA  . ASP A 0 453 . 24.542   -0.441  -29.976  1.00 94.40 453 A 1 
ATOM 3455 C C   . ASP A 0 453 . 24.958   -0.768  -31.420  1.00 94.40 453 A 1 
ATOM 3456 C CB  . ASP A 0 453 . 25.572   -0.853  -28.889  1.00 94.40 453 A 1 
ATOM 3457 O O   . ASP A 0 453 . 25.985   -1.408  -31.679  1.00 94.40 453 A 1 
ATOM 3458 C CG  . ASP A 0 453 . 27.040   -0.421  -29.110  1.00 94.40 453 A 1 
ATOM 3459 O OD1 . ASP A 0 453 . 27.342   0.678   -29.638  1.00 94.40 453 A 1 
ATOM 3460 O OD2 . ASP A 0 453 . 27.968   -1.175  -28.710  1.00 94.40 453 A 1 
ATOM 3461 N N   . ASP A 0 454 . 24.084   -0.365  -32.345  1.00 93.30 454 A 1 
ATOM 3462 C CA  . ASP A 0 454 . 24.222   -0.504  -33.791  1.00 93.30 454 A 1 
ATOM 3463 C C   . ASP A 0 454 . 25.434   0.305   -34.292  1.00 93.30 454 A 1 
ATOM 3464 C CB  . ASP A 0 454 . 22.896   -0.067  -34.462  1.00 93.30 454 A 1 
ATOM 3465 O O   . ASP A 0 454 . 25.582   1.501   -34.028  1.00 93.30 454 A 1 
ATOM 3466 C CG  . ASP A 0 454 . 22.573   -0.776  -35.787  1.00 93.30 454 A 1 
ATOM 3467 O OD1 . ASP A 0 454 . 23.307   -1.725  -36.154  1.00 93.30 454 A 1 
ATOM 3468 O OD2 . ASP A 0 454 . 21.623   -0.332  -36.476  1.00 93.30 454 A 1 
ATOM 3469 N N   . GLN A 0 455 . 26.356   -0.347  -34.994  1.00 92.29 455 A 1 
ATOM 3470 C CA  . GLN A 0 455 . 27.633   0.225   -35.431  1.00 92.29 455 A 1 
ATOM 3471 C C   . GLN A 0 455 . 27.889   -0.101  -36.889  1.00 92.29 455 A 1 
ATOM 3472 C CB  . GLN A 0 455 . 28.787   -0.336  -34.590  1.00 92.29 455 A 1 
ATOM 3473 O O   . GLN A 0 455 . 27.806   -1.262  -37.284  1.00 92.29 455 A 1 
ATOM 3474 C CG  . GLN A 0 455 . 28.790   0.257   -33.183  1.00 92.29 455 A 1 
ATOM 3475 C CD  . GLN A 0 455 . 29.715   -0.491  -32.240  1.00 92.29 455 A 1 
ATOM 3476 N NE2 . GLN A 0 455 . 29.418   -0.448  -30.966  1.00 92.29 455 A 1 
ATOM 3477 O OE1 . GLN A 0 455 . 30.781   -1.011  -32.562  1.00 92.29 455 A 1 
ATOM 3478 N N   . TRP A 0 456 . 28.307   0.895   -37.667  1.00 91.95 456 A 1 
ATOM 3479 C CA  . TRP A 0 456 . 28.605   0.724   -39.087  1.00 91.95 456 A 1 
ATOM 3480 C C   . TRP A 0 456 . 29.810   1.558   -39.533  1.00 91.95 456 A 1 
ATOM 3481 C CB  . TRP A 0 456 . 27.352   1.042   -39.913  1.00 91.95 456 A 1 
ATOM 3482 O O   . TRP A 0 456 . 30.135   2.587   -38.936  1.00 91.95 456 A 1 
ATOM 3483 C CG  . TRP A 0 456 . 26.864   2.454   -39.809  1.00 91.95 456 A 1 
ATOM 3484 C CD1 . TRP A 0 456 . 25.957   2.912   -38.916  1.00 91.95 456 A 1 
ATOM 3485 C CD2 . TRP A 0 456 . 27.270   3.613   -40.600  1.00 91.95 456 A 1 
ATOM 3486 C CE2 . TRP A 0 456 . 26.573   4.758   -40.111  1.00 91.95 456 A 1 
ATOM 3487 C CE3 . TRP A 0 456 . 28.164   3.812   -41.675  1.00 91.95 456 A 1 
ATOM 3488 N NE1 . TRP A 0 456 . 25.774   4.269   -39.096  1.00 91.95 456 A 1 
ATOM 3489 C CH2 . TRP A 0 456 . 27.686   6.207   -41.702  1.00 91.95 456 A 1 
ATOM 3490 C CZ2 . TRP A 0 456 . 26.775   6.041   -40.644  1.00 91.95 456 A 1 
ATOM 3491 C CZ3 . TRP A 0 456 . 28.371   5.092   -42.219  1.00 91.95 456 A 1 
ATOM 3492 N N   . ALA A 0 457 . 30.464   1.106   -40.601  1.00 90.69 457 A 1 
ATOM 3493 C CA  . ALA A 0 457 . 31.467   1.856   -41.347  1.00 90.69 457 A 1 
ATOM 3494 C C   . ALA A 0 457 . 31.394   1.516   -42.846  1.00 90.69 457 A 1 
ATOM 3495 C CB  . ALA A 0 457 . 32.857   1.570   -40.766  1.00 90.69 457 A 1 
ATOM 3496 O O   . ALA A 0 457 . 31.130   0.365   -43.202  1.00 90.69 457 A 1 
ATOM 3497 N N   . GLU A 0 458 . 31.655   2.509   -43.696  1.00 88.72 458 A 1 
ATOM 3498 C CA  . GLU A 0 458 . 31.821   2.389   -45.149  1.00 88.72 458 A 1 
ATOM 3499 C C   . GLU A 0 458 . 33.118   3.100   -45.588  1.00 88.72 458 A 1 
ATOM 3500 C CB  . GLU A 0 458 . 30.621   2.989   -45.915  1.00 88.72 458 A 1 
ATOM 3501 O O   . GLU A 0 458 . 33.386   4.217   -45.146  1.00 88.72 458 A 1 
ATOM 3502 C CG  . GLU A 0 458 . 29.274   2.268   -45.703  1.00 88.72 458 A 1 
ATOM 3503 C CD  . GLU A 0 458 . 28.166   2.701   -46.694  1.00 88.72 458 A 1 
ATOM 3504 O OE1 . GLU A 0 458 . 26.990   2.327   -46.468  1.00 88.72 458 A 1 
ATOM 3505 O OE2 . GLU A 0 458 . 28.473   3.337   -47.734  1.00 88.72 458 A 1 
ATOM 3506 N N   . ASP A 0 459 . 33.882   2.462   -46.476  1.00 84.27 459 A 1 
ATOM 3507 C CA  . ASP A 0 459 . 35.093   2.968   -47.146  1.00 84.27 459 A 1 
ATOM 3508 C C   . ASP A 0 459 . 34.845   2.955   -48.670  1.00 84.27 459 A 1 
ATOM 3509 C CB  . ASP A 0 459 . 36.296   2.094   -46.714  1.00 84.27 459 A 1 
ATOM 3510 O O   . ASP A 0 459 . 34.283   1.997   -49.217  1.00 84.27 459 A 1 
ATOM 3511 C CG  . ASP A 0 459 . 37.655   2.348   -47.403  1.00 84.27 459 A 1 
ATOM 3512 O OD1 . ASP A 0 459 . 37.700   3.039   -48.449  1.00 84.27 459 A 1 
ATOM 3513 O OD2 . ASP A 0 459 . 38.652   1.751   -46.926  1.00 84.27 459 A 1 
ATOM 3514 N N   . TYR A 0 460 . 35.216   4.031   -49.372  1.00 84.45 460 A 1 
ATOM 3515 C CA  . TYR A 0 460 . 35.093   4.148   -50.827  1.00 84.45 460 A 1 
ATOM 3516 C C   . TYR A 0 460 . 36.258   4.916   -51.484  1.00 84.45 460 A 1 
ATOM 3517 C CB  . TYR A 0 460 . 33.719   4.753   -51.161  1.00 84.45 460 A 1 
ATOM 3518 O O   . TYR A 0 460 . 36.099   6.046   -51.971  1.00 84.45 460 A 1 
ATOM 3519 C CG  . TYR A 0 460 . 33.419   4.860   -52.648  1.00 84.45 460 A 1 
ATOM 3520 C CD1 . TYR A 0 460 . 33.393   6.124   -53.263  1.00 84.45 460 A 1 
ATOM 3521 C CD2 . TYR A 0 460 . 33.217   3.702   -53.419  1.00 84.45 460 A 1 
ATOM 3522 C CE1 . TYR A 0 460 . 33.163   6.236   -54.645  1.00 84.45 460 A 1 
ATOM 3523 C CE2 . TYR A 0 460 . 32.985   3.800   -54.806  1.00 84.45 460 A 1 
ATOM 3524 O OH  . TYR A 0 460 . 32.702   5.222   -56.746  1.00 84.45 460 A 1 
ATOM 3525 C CZ  . TYR A 0 460 . 32.959   5.071   -55.416  1.00 84.45 460 A 1 
ATOM 3526 N N   . ASP A 0 461 . 37.425   4.277   -51.594  1.00 81.48 461 A 1 
ATOM 3527 C CA  . ASP A 0 461 . 38.524   4.779   -52.431  1.00 81.48 461 A 1 
ATOM 3528 C C   . ASP A 0 461 . 38.180   4.711   -53.945  1.00 81.48 461 A 1 
ATOM 3529 C CB  . ASP A 0 461 . 39.875   4.137   -52.021  1.00 81.48 461 A 1 
ATOM 3530 O O   . ASP A 0 461 . 37.405   3.893   -54.465  1.00 81.48 461 A 1 
ATOM 3531 C CG  . ASP A 0 461 . 41.144   4.828   -52.573  1.00 81.48 461 A 1 
ATOM 3532 O OD1 . ASP A 0 461 . 41.047   5.921   -53.198  1.00 81.48 461 A 1 
ATOM 3533 O OD2 . ASP A 0 461 . 42.258   4.252   -52.483  1.00 81.48 461 A 1 
ATOM 3534 N N   . ARG A 0 462 . 38.713   5.670   -54.711  1.00 76.92 462 A 1 
ATOM 3535 C CA  . ARG A 0 462 . 38.424   5.820   -56.143  1.00 76.92 462 A 1 
ATOM 3536 C C   . ARG A 0 462 . 39.546   6.519   -56.893  1.00 76.92 462 A 1 
ATOM 3537 C CB  . ARG A 0 462 . 37.088   6.556   -56.298  1.00 76.92 462 A 1 
ATOM 3538 O O   . ARG A 0 462 . 39.617   7.750   -56.964  1.00 76.92 462 A 1 
ATOM 3539 C CG  . ARG A 0 462 . 36.666   6.557   -57.765  1.00 76.92 462 A 1 
ATOM 3540 C CD  . ARG A 0 462 . 35.362   7.330   -57.948  1.00 76.92 462 A 1 
ATOM 3541 N NE  . ARG A 0 462 . 34.926   7.250   -59.355  1.00 76.92 462 A 1 
ATOM 3542 N NH1 . ARG A 0 462 . 36.291   8.907   -60.149  1.00 76.92 462 A 1 
ATOM 3543 N NH2 . ARG A 0 462 . 35.217   7.567   -61.585  1.00 76.92 462 A 1 
ATOM 3544 C CZ  . ARG A 0 462 . 35.469   7.916   -60.355  1.00 76.92 462 A 1 
ATOM 3545 N N   . TYR A 0 463 . 40.335   5.741   -57.628  1.00 76.20 463 A 1 
ATOM 3546 C CA  . TYR A 0 463 . 41.493   6.234   -58.375  1.00 76.20 463 A 1 
ATOM 3547 C C   . TYR A 0 463 . 41.282   6.309   -59.902  1.00 76.20 463 A 1 
ATOM 3548 C CB  . TYR A 0 463 . 42.724   5.407   -57.985  1.00 76.20 463 A 1 
ATOM 3549 O O   . TYR A 0 463 . 40.671   5.451   -60.540  1.00 76.20 463 A 1 
ATOM 3550 C CG  . TYR A 0 463 . 42.623   3.935   -58.332  1.00 76.20 463 A 1 
ATOM 3551 C CD1 . TYR A 0 463 . 42.085   3.028   -57.396  1.00 76.20 463 A 1 
ATOM 3552 C CD2 . TYR A 0 463 . 43.042   3.481   -59.600  1.00 76.20 463 A 1 
ATOM 3553 C CE1 . TYR A 0 463 . 41.953   1.669   -57.726  1.00 76.20 463 A 1 
ATOM 3554 C CE2 . TYR A 0 463 . 42.923   2.119   -59.929  1.00 76.20 463 A 1 
ATOM 3555 O OH  . TYR A 0 463 . 42.243   -0.085  -59.330  1.00 76.20 463 A 1 
ATOM 3556 C CZ  . TYR A 0 463 . 42.376   1.217   -58.992  1.00 76.20 463 A 1 
ATOM 3557 N N   . ASP A 0 464 . 41.879   7.328   -60.527  1.00 68.49 464 A 1 
ATOM 3558 C CA  . ASP A 0 464 . 42.107   7.452   -61.972  1.00 68.49 464 A 1 
ATOM 3559 C C   . ASP A 0 464 . 43.611   7.669   -62.209  1.00 68.49 464 A 1 
ATOM 3560 C CB  . ASP A 0 464 . 41.223   8.576   -62.552  1.00 68.49 464 A 1 
ATOM 3561 O O   . ASP A 0 464 . 44.191   8.694   -61.830  1.00 68.49 464 A 1 
ATOM 3562 C CG  . ASP A 0 464 . 41.343   8.818   -64.068  1.00 68.49 464 A 1 
ATOM 3563 O OD1 . ASP A 0 464 . 42.175   8.208   -64.769  1.00 68.49 464 A 1 
ATOM 3564 O OD2 . ASP A 0 464 . 40.599   9.688   -64.584  1.00 68.49 464 A 1 
ATOM 3565 N N   . SER A 0 465 . 44.253   6.666   -62.811  1.00 63.14 465 A 1 
ATOM 3566 C CA  . SER A 0 465 . 45.667   6.695   -63.186  1.00 63.14 465 A 1 
ATOM 3567 C C   . SER A 0 465 . 45.806   6.801   -64.702  1.00 63.14 465 A 1 
ATOM 3568 C CB  . SER A 0 465 . 46.419   5.491   -62.607  1.00 63.14 465 A 1 
ATOM 3569 O O   . SER A 0 465 . 45.295   5.964   -65.452  1.00 63.14 465 A 1 
ATOM 3570 O OG  . SER A 0 465 . 45.954   4.257   -63.112  1.00 63.14 465 A 1 
ATOM 3571 N N   . ARG A 0 466 . 46.502   7.848   -65.161  1.00 56.76 466 A 1 
ATOM 3572 C CA  . ARG A 0 466 . 46.637   8.173   -66.587  1.00 56.76 466 A 1 
ATOM 3573 C C   . ARG A 0 466 . 48.100   8.109   -67.007  1.00 56.76 466 A 1 
ATOM 3574 C CB  . ARG A 0 466 . 46.012   9.550   -66.864  1.00 56.76 466 A 1 
ATOM 3575 O O   . ARG A 0 466 . 48.875   9.012   -66.685  1.00 56.76 466 A 1 
ATOM 3576 C CG  . ARG A 0 466 . 44.523   9.602   -66.482  1.00 56.76 466 A 1 
ATOM 3577 C CD  . ARG A 0 466 . 43.938   10.986  -66.770  1.00 56.76 466 A 1 
ATOM 3578 N NE  . ARG A 0 466 . 42.566   11.104  -66.248  1.00 56.76 466 A 1 
ATOM 3579 N NH1 . ARG A 0 466 . 42.391   13.391  -66.362  1.00 56.76 466 A 1 
ATOM 3580 N NH2 . ARG A 0 466 . 40.749   12.202  -65.453  1.00 56.76 466 A 1 
ATOM 3581 C CZ  . ARG A 0 466 . 41.907   12.225  -66.031  1.00 56.76 466 A 1 
ATOM 3582 N N   . ASP A 0 467 . 48.466   7.083   -67.773  1.00 48.92 467 A 1 
ATOM 3583 C CA  . ASP A 0 467 . 49.794   7.007   -68.379  1.00 48.92 467 A 1 
ATOM 3584 C C   . ASP A 0 467 . 49.897   8.051   -69.499  1.00 48.92 467 A 1 
ATOM 3585 C CB  . ASP A 0 467 . 50.114   5.595   -68.899  1.00 48.92 467 A 1 
ATOM 3586 O O   . ASP A 0 467 . 49.338   7.908   -70.593  1.00 48.92 467 A 1 
ATOM 3587 C CG  . ASP A 0 467 . 50.585   4.638   -67.800  1.00 48.92 467 A 1 
ATOM 3588 O OD1 . ASP A 0 467 . 51.547   5.015   -67.090  1.00 48.92 467 A 1 
ATOM 3589 O OD2 . ASP A 0 467 . 50.038   3.515   -67.732  1.00 48.92 467 A 1 
ATOM 3590 N N   . ALA A 0 468 . 50.645   9.123   -69.234  1.00 45.77 468 A 1 
ATOM 3591 C CA  . ALA A 0 468 . 50.977   10.143  -70.219  1.00 45.77 468 A 1 
ATOM 3592 C C   . ALA A 0 468 . 51.964   9.569   -71.254  1.00 45.77 468 A 1 
ATOM 3593 C CB  . ALA A 0 468 . 51.501   11.383  -69.481  1.00 45.77 468 A 1 
ATOM 3594 O O   . ALA A 0 468 . 53.173   9.775   -71.155  1.00 45.77 468 A 1 
ATOM 3595 N N   . GLY A 0 469 . 51.422   8.829   -72.231  1.00 45.75 469 A 1 
ATOM 3596 C CA  . GLY A 0 469 . 52.128   7.982   -73.201  1.00 45.75 469 A 1 
ATOM 3597 C C   . GLY A 0 469 . 53.542   8.445   -73.558  1.00 45.75 469 A 1 
ATOM 3598 O O   . GLY A 0 469 . 53.729   9.385   -74.340  1.00 45.75 469 A 1 
ATOM 3599 N N   . ALA A 0 470 . 54.536   7.760   -72.983  1.00 40.96 470 A 1 
ATOM 3600 C CA  . ALA A 0 470 . 55.941   8.129   -73.086  1.00 40.96 470 A 1 
ATOM 3601 C C   . ALA A 0 470 . 56.380   8.254   -74.554  1.00 40.96 470 A 1 
ATOM 3602 C CB  . ALA A 0 470 . 56.786   7.105   -72.318  1.00 40.96 470 A 1 
ATOM 3603 O O   . ALA A 0 470 . 56.125   7.381   -75.388  1.00 40.96 470 A 1 
ATOM 3604 N N   . GLN A 0 471 . 57.062   9.354   -74.890  1.00 41.89 471 A 1 
ATOM 3605 C CA  . GLN A 0 471 . 57.482   9.607   -76.268  1.00 41.89 471 A 1 
ATOM 3606 C C   . GLN A 0 471 . 58.569   8.608   -76.683  1.00 41.89 471 A 1 
ATOM 3607 C CB  . GLN A 0 471 . 57.967   11.056  -76.454  1.00 41.89 471 A 1 
ATOM 3608 O O   . GLN A 0 471 . 59.747   8.826   -76.400  1.00 41.89 471 A 1 
ATOM 3609 C CG  . GLN A 0 471 . 56.850   12.091  -76.264  1.00 41.89 471 A 1 
ATOM 3610 C CD  . GLN A 0 471 . 57.295   13.519  -76.571  1.00 41.89 471 A 1 
ATOM 3611 N NE2 . GLN A 0 471 . 56.480   14.497  -76.254  1.00 41.89 471 A 1 
ATOM 3612 O OE1 . GLN A 0 471 . 58.342   13.800  -77.147  1.00 41.89 471 A 1 
ATOM 3613 N N   . GLY A 0 472 . 58.177   7.559   -77.414  1.00 36.02 472 A 1 
ATOM 3614 C CA  . GLY A 0 472 . 59.048   6.529   -77.991  1.00 36.02 472 A 1 
ATOM 3615 C C   . GLY A 0 472 . 60.033   7.064   -79.038  1.00 36.02 472 A 1 
ATOM 3616 O O   . GLY A 0 472 . 59.945   6.752   -80.224  1.00 36.02 472 A 1 
ATOM 3617 N N   . ARG A 0 473 . 60.985   7.899   -78.615  1.00 39.00 473 A 1 
ATOM 3618 C CA  . ARG A 0 473 . 62.044   8.462   -79.456  1.00 39.00 473 A 1 
ATOM 3619 C C   . ARG A 0 473 . 63.253   7.537   -79.415  1.00 39.00 473 A 1 
ATOM 3620 C CB  . ARG A 0 473 . 62.374   9.901   -79.028  1.00 39.00 473 A 1 
ATOM 3621 O O   . ARG A 0 473 . 64.111   7.662   -78.545  1.00 39.00 473 A 1 
ATOM 3622 C CG  . ARG A 0 473 . 61.158   10.822  -79.203  1.00 39.00 473 A 1 
ATOM 3623 C CD  . ARG A 0 473 . 61.549   12.297  -79.056  1.00 39.00 473 A 1 
ATOM 3624 N NE  . ARG A 0 473 . 60.359   13.166  -79.050  1.00 39.00 473 A 1 
ATOM 3625 N NH1 . ARG A 0 473 . 59.950   13.326  -81.312  1.00 39.00 473 A 1 
ATOM 3626 N NH2 . ARG A 0 473 . 58.594   14.322  -79.846  1.00 39.00 473 A 1 
ATOM 3627 C CZ  . ARG A 0 473 . 59.650   13.602  -80.074  1.00 39.00 473 A 1 
ATOM 3628 N N   . GLY A 0 474 . 63.304   6.611   -80.373  1.00 35.66 474 A 1 
ATOM 3629 C CA  . GLY A 0 474 . 64.433   5.697   -80.549  1.00 35.66 474 A 1 
ATOM 3630 C C   . GLY A 0 474 . 65.776   6.435   -80.564  1.00 35.66 474 A 1 
ATOM 3631 O O   . GLY A 0 474 . 65.906   7.493   -81.184  1.00 35.66 474 A 1 
ATOM 3632 N N   . ALA A 0 475 . 66.766   5.883   -79.858  1.00 29.24 475 A 1 
ATOM 3633 C CA  . ALA A 0 475 . 68.049   6.535   -79.608  1.00 29.24 475 A 1 
ATOM 3634 C C   . ALA A 0 475 . 68.781   6.889   -80.917  1.00 29.24 475 A 1 
ATOM 3635 C CB  . ALA A 0 475 . 68.885   5.621   -78.703  1.00 29.24 475 A 1 
ATOM 3636 O O   . ALA A 0 475 . 69.262   6.015   -81.643  1.00 29.24 475 A 1 
ATOM 3637 N N   . SER A 0 476 . 68.878   8.185   -81.223  1.00 37.24 476 A 1 
ATOM 3638 C CA  . SER A 0 476 . 69.519   8.669   -82.445  1.00 37.24 476 A 1 
ATOM 3639 C C   . SER A 0 476 . 71.036   8.442   -82.404  1.00 37.24 476 A 1 
ATOM 3640 C CB  . SER A 0 476 . 69.141   10.129  -82.726  1.00 37.24 476 A 1 
ATOM 3641 O O   . SER A 0 476 . 71.722   8.807   -81.451  1.00 37.24 476 A 1 
ATOM 3642 O OG  . SER A 0 476 . 69.337   10.949  -81.591  1.00 37.24 476 A 1 
ATOM 3643 N N   . LYS A 0 477 . 71.546   7.792   -83.460  1.00 33.43 477 A 1 
ATOM 3644 C CA  . LYS A 0 477 . 72.912   7.254   -83.582  1.00 33.43 477 A 1 
ATOM 3645 C C   . LYS A 0 477 . 74.020   8.198   -83.093  1.00 33.43 477 A 1 
ATOM 3646 C CB  . LYS A 0 477 . 73.206   6.913   -85.057  1.00 33.43 477 A 1 
ATOM 3647 O O   . LYS A 0 477 . 74.116   9.344   -83.525  1.00 33.43 477 A 1 
ATOM 3648 C CG  . LYS A 0 477 . 72.413   5.716   -85.606  1.00 33.43 477 A 1 
ATOM 3649 C CD  . LYS A 0 477 . 72.781   5.450   -87.077  1.00 33.43 477 A 1 
ATOM 3650 C CE  . LYS A 0 477 . 72.095   4.173   -87.590  1.00 33.43 477 A 1 
ATOM 3651 N NZ  . LYS A 0 477 . 72.435   3.865   -89.007  1.00 33.43 477 A 1 
ATOM 3652 N N   . TRP A 0 478 . 74.970   7.637   -82.343  1.00 25.23 478 A 1 
ATOM 3653 C CA  . TRP A 0 478 . 76.314   8.203   -82.208  1.00 25.23 478 A 1 
ATOM 3654 C C   . TRP A 0 478 . 77.105   7.912   -83.494  1.00 25.23 478 A 1 
ATOM 3655 C CB  . TRP A 0 478 . 77.002   7.621   -80.957  1.00 25.23 478 A 1 
ATOM 3656 O O   . TRP A 0 478 . 77.252   6.752   -83.878  1.00 25.23 478 A 1 
ATOM 3657 C CG  . TRP A 0 478 . 77.813   8.577   -80.132  1.00 25.23 478 A 1 
ATOM 3658 C CD1 . TRP A 0 478 . 77.328   9.711   -79.576  1.00 25.23 478 A 1 
ATOM 3659 C CD2 . TRP A 0 478 . 79.188   8.453   -79.640  1.00 25.23 478 A 1 
ATOM 3660 C CE2 . TRP A 0 478 . 79.450   9.545   -78.757  1.00 25.23 478 A 1 
ATOM 3661 C CE3 . TRP A 0 478 . 80.224   7.505   -79.801  1.00 25.23 478 A 1 
ATOM 3662 N NE1 . TRP A 0 478 . 78.297   10.298  -78.788  1.00 25.23 478 A 1 
ATOM 3663 C CH2 . TRP A 0 478 . 81.646   8.690   -78.202  1.00 25.23 478 A 1 
ATOM 3664 C CZ2 . TRP A 0 478 . 80.655   9.674   -78.050  1.00 25.23 478 A 1 
ATOM 3665 C CZ3 . TRP A 0 478 . 81.434   7.616   -79.086  1.00 25.23 478 A 1 
ATOM 3666 N N   . GLY A 0 479 . 77.597   8.950   -84.172  1.00 33.70 479 A 1 
ATOM 3667 C CA  . GLY A 0 479 . 78.412   8.832   -85.384  1.00 33.70 479 A 1 
ATOM 3668 C C   . GLY A 0 479 . 79.751   9.534   -85.194  1.00 33.70 479 A 1 
ATOM 3669 O O   . GLY A 0 479 . 79.788   10.758  -85.101  1.00 33.70 479 A 1 
ATOM 3670 N N   . LYS A 0 480 . 80.840   8.764   -85.120  1.00 31.79 480 A 1 
ATOM 3671 C CA  . LYS A 0 480 . 82.203   9.281   -84.948  1.00 31.79 480 A 1 
ATOM 3672 C C   . LYS A 0 480 . 83.030   9.156   -86.226  1.00 31.79 480 A 1 
ATOM 3673 C CB  . LYS A 0 480 . 82.909   8.571   -83.777  1.00 31.79 480 A 1 
ATOM 3674 O O   . LYS A 0 480 . 82.935   8.157   -86.927  1.00 31.79 480 A 1 
ATOM 3675 C CG  . LYS A 0 480 . 82.994   9.472   -82.539  1.00 31.79 480 A 1 
ATOM 3676 C CD  . LYS A 0 480 . 83.908   8.829   -81.493  1.00 31.79 480 A 1 
ATOM 3677 C CE  . LYS A 0 480 . 84.189   9.829   -80.373  1.00 31.79 480 A 1 
ATOM 3678 N NZ  . LYS A 0 480 . 85.355   9.386   -79.576  1.00 31.79 480 A 1 
ATOM 3679 N N   . ASP A 0 481 . 83.880   10.160  -86.428  1.00 33.02 481 A 1 
ATOM 3680 C CA  . ASP A 0 481 . 85.190   10.100  -87.084  1.00 33.02 481 A 1 
ATOM 3681 C C   . ASP A 0 481 . 85.303   9.368   -88.441  1.00 33.02 481 A 1 
ATOM 3682 C CB  . ASP A 0 481 . 86.216   9.557   -86.060  1.00 33.02 481 A 1 
ATOM 3683 O O   . ASP A 0 481 . 85.607   8.178   -88.477  1.00 33.02 481 A 1 
ATOM 3684 C CG  . ASP A 0 481 . 86.182   10.281  -84.704  1.00 33.02 481 A 1 
ATOM 3685 O OD1 . ASP A 0 481 . 85.886   11.496  -84.703  1.00 33.02 481 A 1 
ATOM 3686 O OD2 . ASP A 0 481 . 86.413   9.621   -83.662  1.00 33.02 481 A 1 
ATOM 3687 N N   . ALA A 0 482 . 85.243   10.116  -89.558  1.00 35.67 482 A 1 
ATOM 3688 C CA  . ALA A 0 482 . 86.379   10.236  -90.500  1.00 35.67 482 A 1 
ATOM 3689 C C   . ALA A 0 482 . 86.058   11.027  -91.791  1.00 35.67 482 A 1 
ATOM 3690 C CB  . ALA A 0 482 . 86.928   8.864   -90.940  1.00 35.67 482 A 1 
ATOM 3691 O O   . ALA A 0 482 . 85.253   10.593  -92.606  1.00 35.67 482 A 1 
ATOM 3692 N N   . ASP A 0 483 . 86.845   12.072  -92.073  1.00 36.30 483 A 1 
ATOM 3693 C CA  . ASP A 0 483 . 87.275   12.395  -93.446  1.00 36.30 483 A 1 
ATOM 3694 C C   . ASP A 0 483 . 88.756   12.808  -93.426  1.00 36.30 483 A 1 
ATOM 3695 C CB  . ASP A 0 483 . 86.381   13.437  -94.142  1.00 36.30 483 A 1 
ATOM 3696 O O   . ASP A 0 483 . 89.119   13.974  -93.265  1.00 36.30 483 A 1 
ATOM 3697 C CG  . ASP A 0 483 . 86.718   13.595  -95.642  1.00 36.30 483 A 1 
ATOM 3698 O OD1 . ASP A 0 483 . 87.790   13.107  -96.095  1.00 36.30 483 A 1 
ATOM 3699 O OD2 . ASP A 0 483 . 85.902   14.216  -96.352  1.00 36.30 483 A 1 
ATOM 3700 N N   . LYS A 0 484 . 89.642   11.811  -93.538  1.00 38.53 484 A 1 
ATOM 3701 C CA  . LYS A 0 484 . 91.075   12.027  -93.778  1.00 38.53 484 A 1 
ATOM 3702 C C   . LYS A 0 484 . 91.372   11.893  -95.268  1.00 38.53 484 A 1 
ATOM 3703 C CB  . LYS A 0 484 . 91.955   11.118  -92.903  1.00 38.53 484 A 1 
ATOM 3704 O O   . LYS A 0 484 . 91.958   10.907  -95.713  1.00 38.53 484 A 1 
ATOM 3705 C CG  . LYS A 0 484 . 92.070   11.641  -91.464  1.00 38.53 484 A 1 
ATOM 3706 C CD  . LYS A 0 484 . 93.173   10.889  -90.704  1.00 38.53 484 A 1 
ATOM 3707 C CE  . LYS A 0 484 . 93.344   11.488  -89.303  1.00 38.53 484 A 1 
ATOM 3708 N NZ  . LYS A 0 484 . 94.426   10.811  -88.544  1.00 38.53 484 A 1 
ATOM 3709 N N   . THR A 0 485 . 90.992   12.909  -96.035  1.00 37.22 485 A 1 
ATOM 3710 C CA  . THR A 0 485 . 91.409   13.040  -97.434  1.00 37.22 485 A 1 
ATOM 3711 C C   . THR A 0 485 . 92.937   13.193  -97.533  1.00 37.22 485 A 1 
ATOM 3712 C CB  . THR A 0 485 . 90.651   14.198  -98.102  1.00 37.22 485 A 1 
ATOM 3713 O O   . THR A 0 485 . 93.507   14.211  -97.148  1.00 37.22 485 A 1 
ATOM 3714 C CG2 . THR A 0 485 . 91.208   14.564  -99.483  1.00 37.22 485 A 1 
ATOM 3715 O OG1 . THR A 0 485 . 89.321   13.794  -98.345  1.00 37.22 485 A 1 
ATOM 3716 N N   . VAL A 0 486 . 93.604   12.178  -98.091  1.00 37.15 486 A 1 
ATOM 3717 C CA  . VAL A 0 486 . 95.028   12.184  -98.478  1.00 37.15 486 A 1 
ATOM 3718 C C   . VAL A 0 486 . 95.114   11.853  -99.967  1.00 37.15 486 A 1 
ATOM 3719 C CB  . VAL A 0 486 . 95.851   11.187  -97.631  1.00 37.15 486 A 1 
ATOM 3720 O O   . VAL A 0 486 . 94.403   10.969  -100.438 1.00 37.15 486 A 1 
ATOM 3721 C CG1 . VAL A 0 486 . 97.313   11.095  -98.093  1.00 37.15 486 A 1 
ATOM 3722 C CG2 . VAL A 0 486 . 95.860   11.597  -96.153  1.00 37.15 486 A 1 
ATOM 3723 N N   . LYS A 0 487 . 95.967   12.553  -100.728 1.00 39.42 487 A 1 
ATOM 3724 C CA  . LYS A 0 487 . 96.078   12.394  -102.189 1.00 39.42 487 A 1 
ATOM 3725 C C   . LYS A 0 487 . 97.525   12.136  -102.635 1.00 39.42 487 A 1 
ATOM 3726 C CB  . LYS A 0 487 . 95.440   13.612  -102.894 1.00 39.42 487 A 1 
ATOM 3727 O O   . LYS A 0 487 . 98.387   12.962  -102.357 1.00 39.42 487 A 1 
ATOM 3728 C CG  . LYS A 0 487 . 93.911   13.663  -102.690 1.00 39.42 487 A 1 
ATOM 3729 C CD  . LYS A 0 487 . 93.215   14.699  -103.588 1.00 39.42 487 A 1 
ATOM 3730 C CE  . LYS A 0 487 . 91.733   14.324  -103.732 1.00 39.42 487 A 1 
ATOM 3731 N NZ  . LYS A 0 487 . 91.029   15.208  -104.691 1.00 39.42 487 A 1 
ATOM 3732 N N   . GLY A 0 488 . 97.804   11.022  -103.332 1.00 29.85 488 A 1 
ATOM 3733 C CA  . GLY A 0 488 . 99.180   10.579  -103.643 1.00 29.85 488 A 1 
ATOM 3734 C C   . GLY A 0 488 . 99.323   9.691   -104.893 1.00 29.85 488 A 1 
ATOM 3735 O O   . GLY A 0 488 . 98.558   8.751   -105.044 1.00 29.85 488 A 1 
ATOM 3736 N N   . HIS A 0 489 . 100.299  10.015  -105.760 1.00 30.20 489 A 1 
ATOM 3737 C CA  . HIS A 0 489 . 100.668  9.417   -107.075 1.00 30.20 489 A 1 
ATOM 3738 C C   . HIS A 0 489 . 99.530   9.217   -108.121 1.00 30.20 489 A 1 
ATOM 3739 C CB  . HIS A 0 489 . 101.462  8.129   -106.800 1.00 30.20 489 A 1 
ATOM 3740 O O   . HIS A 0 489 . 98.366   9.160   -107.756 1.00 30.20 489 A 1 
ATOM 3741 C CG  . HIS A 0 489 . 102.531  8.336   -105.751 1.00 30.20 489 A 1 
ATOM 3742 C CD2 . HIS A 0 489 . 102.491  7.866   -104.465 1.00 30.20 489 A 1 
ATOM 3743 N ND1 . HIS A 0 489 . 103.615  9.184   -105.838 1.00 30.20 489 A 1 
ATOM 3744 C CE1 . HIS A 0 489 . 104.215  9.215   -104.636 1.00 30.20 489 A 1 
ATOM 3745 N NE2 . HIS A 0 489 . 103.556  8.438   -103.765 1.00 30.20 489 A 1 
ATOM 3746 N N   . ALA A 0 490 . 99.739   9.071   -109.438 1.00 33.51 490 A 1 
ATOM 3747 C CA  . ALA A 0 490 . 100.665  9.715   -110.390 1.00 33.51 490 A 1 
ATOM 3748 C C   . ALA A 0 490 . 100.143  9.484   -111.844 1.00 33.51 490 A 1 
ATOM 3749 C CB  . ALA A 0 490 . 102.083  9.140   -110.249 1.00 33.51 490 A 1 
ATOM 3750 O O   . ALA A 0 490 . 99.364   8.561   -112.067 1.00 33.51 490 A 1 
ATOM 3751 N N   . HIS A 0 491 . 100.585  10.272  -112.836 1.00 34.01 491 A 1 
ATOM 3752 C CA  . HIS A 0 491 . 100.457  9.977   -114.283 1.00 34.01 491 A 1 
ATOM 3753 C C   . HIS A 0 491 . 101.688  10.567  -115.018 1.00 34.01 491 A 1 
ATOM 3754 C CB  . HIS A 0 491 . 99.126   10.525  -114.849 1.00 34.01 491 A 1 
ATOM 3755 O O   . HIS A 0 491 . 102.224  11.567  -114.537 1.00 34.01 491 A 1 
ATOM 3756 C CG  . HIS A 0 491 . 98.390   9.550   -115.743 1.00 34.01 491 A 1 
ATOM 3757 C CD2 . HIS A 0 491 . 97.662   8.467   -115.323 1.00 34.01 491 A 1 
ATOM 3758 N ND1 . HIS A 0 491 . 98.294   9.585   -117.119 1.00 34.01 491 A 1 
ATOM 3759 C CE1 . HIS A 0 491 . 97.544   8.540   -117.513 1.00 34.01 491 A 1 
ATOM 3760 N NE2 . HIS A 0 491 . 97.135   7.832   -116.451 1.00 34.01 491 A 1 
ATOM 3761 N N   . PRO A 0 492 . 102.203  9.977   -116.116 1.00 41.69 492 A 1 
ATOM 3762 C CA  . PRO A 0 492 . 103.498  10.377  -116.677 1.00 41.69 492 A 1 
ATOM 3763 C C   . PRO A 0 492 . 103.408  11.623  -117.575 1.00 41.69 492 A 1 
ATOM 3764 C CB  . PRO A 0 492 . 104.005  9.148   -117.435 1.00 41.69 492 A 1 
ATOM 3765 O O   . PRO A 0 492 . 102.576  11.690  -118.475 1.00 41.69 492 A 1 
ATOM 3766 C CG  . PRO A 0 492 . 102.714  8.477   -117.904 1.00 41.69 492 A 1 
ATOM 3767 C CD  . PRO A 0 492 . 101.735  8.759   -116.764 1.00 41.69 492 A 1 
ATOM 3768 N N   . GLY A 0 493 . 104.301  12.590  -117.346 1.00 41.94 493 A 1 
ATOM 3769 C CA  . GLY A 0 493 . 104.436  13.827  -118.131 1.00 41.94 493 A 1 
ATOM 3770 C C   . GLY A 0 493 . 104.630  15.064  -117.251 1.00 41.94 493 A 1 
ATOM 3771 O O   . GLY A 0 493 . 105.536  15.852  -117.491 1.00 41.94 493 A 1 
ATOM 3772 N N   . TYR A 0 494 . 103.846  15.172  -116.176 1.00 34.03 494 A 1 
ATOM 3773 C CA  . TYR A 0 494 . 104.026  16.139  -115.087 1.00 34.03 494 A 1 
ATOM 3774 C C   . TYR A 0 494 . 103.824  15.426  -113.740 1.00 34.03 494 A 1 
ATOM 3775 C CB  . TYR A 0 494 . 103.076  17.339  -115.259 1.00 34.03 494 A 1 
ATOM 3776 O O   . TYR A 0 494 . 102.999  14.520  -113.630 1.00 34.03 494 A 1 
ATOM 3777 C CG  . TYR A 0 494 . 103.610  18.419  -116.189 1.00 34.03 494 A 1 
ATOM 3778 C CD1 . TYR A 0 494 . 104.312  19.519  -115.654 1.00 34.03 494 A 1 
ATOM 3779 C CD2 . TYR A 0 494 . 103.436  18.314  -117.584 1.00 34.03 494 A 1 
ATOM 3780 C CE1 . TYR A 0 494 . 104.856  20.499  -116.507 1.00 34.03 494 A 1 
ATOM 3781 C CE2 . TYR A 0 494 . 103.983  19.290  -118.441 1.00 34.03 494 A 1 
ATOM 3782 O OH  . TYR A 0 494 . 105.237  21.311  -118.737 1.00 34.03 494 A 1 
ATOM 3783 C CZ  . TYR A 0 494 . 104.700  20.380  -117.906 1.00 34.03 494 A 1 
ATOM 3784 N N   . HIS A 0 495 . 104.602  15.797  -112.719 1.00 35.44 495 A 1 
ATOM 3785 C CA  . HIS A 0 495 . 104.613  15.112  -111.418 1.00 35.44 495 A 1 
ATOM 3786 C C   . HIS A 0 495 . 103.229  15.156  -110.741 1.00 35.44 495 A 1 
ATOM 3787 C CB  . HIS A 0 495 . 105.689  15.740  -110.517 1.00 35.44 495 A 1 
ATOM 3788 O O   . HIS A 0 495 . 102.645  16.230  -110.616 1.00 35.44 495 A 1 
ATOM 3789 C CG  . HIS A 0 495 . 107.096  15.605  -111.052 1.00 35.44 495 A 1 
ATOM 3790 C CD2 . HIS A 0 495 . 107.734  16.466  -111.905 1.00 35.44 495 A 1 
ATOM 3791 N ND1 . HIS A 0 495 . 107.990  14.600  -110.753 1.00 35.44 495 A 1 
ATOM 3792 C CE1 . HIS A 0 495 . 109.133  14.848  -111.417 1.00 35.44 495 A 1 
ATOM 3793 N NE2 . HIS A 0 495 . 109.019  15.972  -112.137 1.00 35.44 495 A 1 
ATOM 3794 N N   . GLY A 0 496 . 102.698  14.005  -110.304 1.00 29.98 496 A 1 
ATOM 3795 C CA  . GLY A 0 496 . 101.274  13.881  -109.953 1.00 29.98 496 A 1 
ATOM 3796 C C   . GLY A 0 496 . 100.944  13.261  -108.591 1.00 29.98 496 A 1 
ATOM 3797 O O   . GLY A 0 496 . 101.743  12.531  -108.003 1.00 29.98 496 A 1 
ATOM 3798 N N   . THR A 0 497 . 99.704   13.496  -108.143 1.00 31.44 497 A 1 
ATOM 3799 C CA  . THR A 0 497 . 99.056   12.893  -106.962 1.00 31.44 497 A 1 
ATOM 3800 C C   . THR A 0 497 . 97.544   12.664  -107.188 1.00 31.44 497 A 1 
ATOM 3801 C CB  . THR A 0 497 . 99.290   13.740  -105.692 1.00 31.44 497 A 1 
ATOM 3802 O O   . THR A 0 497 . 96.922   13.480  -107.858 1.00 31.44 497 A 1 
ATOM 3803 C CG2 . THR A 0 497 . 100.731  13.701  -105.177 1.00 31.44 497 A 1 
ATOM 3804 O OG1 . THR A 0 497 . 99.006   15.097  -105.925 1.00 31.44 497 A 1 
ATOM 3805 N N   . SER A 0 498 . 96.931   11.576  -106.674 1.00 29.73 498 A 1 
ATOM 3806 C CA  . SER A 0 498 . 95.502   11.235  -106.930 1.00 29.73 498 A 1 
ATOM 3807 C C   . SER A 0 498 . 94.532   11.511  -105.760 1.00 29.73 498 A 1 
ATOM 3808 C CB  . SER A 0 498 . 95.335   9.850   -107.565 1.00 29.73 498 A 1 
ATOM 3809 O O   . SER A 0 498 . 93.811   12.502  -105.821 1.00 29.73 498 A 1 
ATOM 3810 O OG  . SER A 0 498 . 95.924   8.841   -106.783 1.00 29.73 498 A 1 
ATOM 3811 N N   . VAL A 0 499 . 94.526   10.824  -104.607 1.00 33.97 499 A 1 
ATOM 3812 C CA  . VAL A 0 499 . 93.965   9.471   -104.371 1.00 33.97 499 A 1 
ATOM 3813 C C   . VAL A 0 499 . 92.446   9.577   -104.118 1.00 33.97 499 A 1 
ATOM 3814 C CB  . VAL A 0 499 . 94.724   8.749   -103.211 1.00 33.97 499 A 1 
ATOM 3815 O O   . VAL A 0 499 . 91.915   10.666  -103.896 1.00 33.97 499 A 1 
ATOM 3816 C CG1 . VAL A 0 499 . 93.895   8.254   -102.014 1.00 33.97 499 A 1 
ATOM 3817 C CG2 . VAL A 0 499 . 95.495   7.531   -103.721 1.00 33.97 499 A 1 
ATOM 3818 N N   . THR A 0 500 . 91.741   8.444   -104.161 1.00 33.02 500 A 1 
ATOM 3819 C CA  . THR A 0 500 . 90.285   8.340   -103.945 1.00 33.02 500 A 1 
ATOM 3820 C C   . THR A 0 500 . 89.911   8.202   -102.461 1.00 33.02 500 A 1 
ATOM 3821 C CB  . THR A 0 500 . 89.756   7.110   -104.706 1.00 33.02 500 A 1 
ATOM 3822 O O   . THR A 0 500 . 90.338   7.244   -101.818 1.00 33.02 500 A 1 
ATOM 3823 C CG2 . THR A 0 500 . 88.239   6.948   -104.661 1.00 33.02 500 A 1 
ATOM 3824 O OG1 . THR A 0 500 . 90.107   7.196   -106.067 1.00 33.02 500 A 1 
ATOM 3825 N N   . SER A 0 501 . 89.041   9.075   -101.940 1.00 38.02 501 A 1 
ATOM 3826 C CA  . SER A 0 501 . 88.216   8.797   -100.750 1.00 38.02 501 A 1 
ATOM 3827 C C   . SER A 0 501 . 86.921   8.072   -101.163 1.00 38.02 501 A 1 
ATOM 3828 C CB  . SER A 0 501 . 87.954   10.074  -99.932  1.00 38.02 501 A 1 
ATOM 3829 O O   . SER A 0 501 . 86.402   8.286   -102.259 1.00 38.02 501 A 1 
ATOM 3830 O OG  . SER A 0 501 . 87.628   11.178  -100.754 1.00 38.02 501 A 1 
ATOM 3831 N N   . LYS A 0 502 . 86.436   7.135   -100.335 1.00 36.46 502 A 1 
ATOM 3832 C CA  . LYS A 0 502 . 85.355   6.191   -100.691 1.00 36.46 502 A 1 
ATOM 3833 C C   . LYS A 0 502 . 83.984   6.598   -100.136 1.00 36.46 502 A 1 
ATOM 3834 C CB  . LYS A 0 502 . 85.706   4.764   -100.231 1.00 36.46 502 A 1 
ATOM 3835 O O   . LYS A 0 502 . 83.891   7.237   -99.097  1.00 36.46 502 A 1 
ATOM 3836 C CG  . LYS A 0 502 . 86.768   4.079   -101.106 1.00 36.46 502 A 1 
ATOM 3837 C CD  . LYS A 0 502 . 86.983   2.635   -100.623 1.00 36.46 502 A 1 
ATOM 3838 C CE  . LYS A 0 502 . 87.963   1.881   -101.531 1.00 36.46 502 A 1 
ATOM 3839 N NZ  . LYS A 0 502 . 88.165   0.483   -101.067 1.00 36.46 502 A 1 
ATOM 3840 N N   . LYS A 0 503 . 82.930   6.128   -100.814 1.00 31.67 503 A 1 
ATOM 3841 C CA  . LYS A 0 503 . 81.518   6.199   -100.402 1.00 31.67 503 A 1 
ATOM 3842 C C   . LYS A 0 503 . 81.290   5.554   -99.023  1.00 31.67 503 A 1 
ATOM 3843 C CB  . LYS A 0 503 . 80.679   5.471   -101.478 1.00 31.67 503 A 1 
ATOM 3844 O O   . LYS A 0 503 . 81.638   4.392   -98.830  1.00 31.67 503 A 1 
ATOM 3845 C CG  . LYS A 0 503 . 79.155   5.516   -101.261 1.00 31.67 503 A 1 
ATOM 3846 C CD  . LYS A 0 503 . 78.434   4.465   -102.125 1.00 31.67 503 A 1 
ATOM 3847 C CE  . LYS A 0 503 . 76.913   4.572   -101.945 1.00 31.67 503 A 1 
ATOM 3848 N NZ  . LYS A 0 503 . 76.199   3.304   -102.237 1.00 31.67 503 A 1 
ATOM 3849 N N   . GLY A 0 504 . 80.619   6.282   -98.135  1.00 30.22 504 A 1 
ATOM 3850 C CA  . GLY A 0 504 . 80.028   5.804   -96.881  1.00 30.22 504 A 1 
ATOM 3851 C C   . GLY A 0 504 . 79.334   6.978   -96.167  1.00 30.22 504 A 1 
ATOM 3852 O O   . GLY A 0 504 . 79.871   8.078   -96.190  1.00 30.22 504 A 1 
ATOM 3853 N N   . ALA A 0 505 . 78.145   6.861   -95.577  1.00 30.99 505 A 1 
ATOM 3854 C CA  . ALA A 0 505 . 77.265   5.698   -95.445  1.00 30.99 505 A 1 
ATOM 3855 C C   . ALA A 0 505 . 75.839   6.017   -95.930  1.00 30.99 505 A 1 
ATOM 3856 C CB  . ALA A 0 505 . 77.270   5.248   -93.979  1.00 30.99 505 A 1 
ATOM 3857 O O   . ALA A 0 505 . 75.413   7.171   -95.936  1.00 30.99 505 A 1 
ATOM 3858 N N   . GLU A 0 506 . 75.110   4.974   -96.319  1.00 29.18 506 A 1 
ATOM 3859 C CA  . GLU A 0 506 . 73.662   5.020   -96.533  1.00 29.18 506 A 1 
ATOM 3860 C C   . GLU A 0 506 . 72.946   4.872   -95.176  1.00 29.18 506 A 1 
ATOM 3861 C CB  . GLU A 0 506 . 73.290   3.951   -97.585  1.00 29.18 506 A 1 
ATOM 3862 O O   . GLU A 0 506 . 73.435   4.178   -94.282  1.00 29.18 506 A 1 
ATOM 3863 C CG  . GLU A 0 506 . 73.703   4.451   -98.987  1.00 29.18 506 A 1 
ATOM 3864 C CD  . GLU A 0 506 . 74.161   3.379   -99.988  1.00 29.18 506 A 1 
ATOM 3865 O OE1 . GLU A 0 506 . 73.809   3.519   -101.182 1.00 29.18 506 A 1 
ATOM 3866 O OE2 . GLU A 0 506 . 75.121   2.619   -99.718  1.00 29.18 506 A 1 
ATOM 3867 N N   . TYR A 0 507 . 71.830   5.583   -94.990  1.00 35.85 507 A 1 
ATOM 3868 C CA  . TYR A 0 507 . 71.094   5.646   -93.722  1.00 35.85 507 A 1 
ATOM 3869 C C   . TYR A 0 507 . 69.602   5.415   -93.967  1.00 35.85 507 A 1 
ATOM 3870 C CB  . TYR A 0 507 . 71.316   7.005   -93.029  1.00 35.85 507 A 1 
ATOM 3871 O O   . TYR A 0 507 . 68.903   6.316   -94.429  1.00 35.85 507 A 1 
ATOM 3872 C CG  . TYR A 0 507 . 72.675   7.198   -92.381  1.00 35.85 507 A 1 
ATOM 3873 C CD1 . TYR A 0 507 . 72.857   6.886   -91.018  1.00 35.85 507 A 1 
ATOM 3874 C CD2 . TYR A 0 507 . 73.743   7.734   -93.125  1.00 35.85 507 A 1 
ATOM 3875 C CE1 . TYR A 0 507 . 74.117   7.071   -90.413  1.00 35.85 507 A 1 
ATOM 3876 C CE2 . TYR A 0 507 . 74.997   7.940   -92.522  1.00 35.85 507 A 1 
ATOM 3877 O OH  . TYR A 0 507 . 76.397   7.773   -90.574  1.00 35.85 507 A 1 
ATOM 3878 C CZ  . TYR A 0 507 . 75.189   7.595   -91.167  1.00 35.85 507 A 1 
ATOM 3879 N N   . ASP A 0 508 . 69.118   4.224   -93.622  1.00 28.41 508 A 1 
ATOM 3880 C CA  . ASP A 0 508 . 67.698   3.886   -93.716  1.00 28.41 508 A 1 
ATOM 3881 C C   . ASP A 0 508 . 66.866   4.694   -92.711  1.00 28.41 508 A 1 
ATOM 3882 C CB  . ASP A 0 508 . 67.501   2.379   -93.509  1.00 28.41 508 A 1 
ATOM 3883 O O   . ASP A 0 508 . 67.144   4.705   -91.507  1.00 28.41 508 A 1 
ATOM 3884 C CG  . ASP A 0 508 . 68.342   1.584   -94.505  1.00 28.41 508 A 1 
ATOM 3885 O OD1 . ASP A 0 508 . 68.088   1.739   -95.718  1.00 28.41 508 A 1 
ATOM 3886 O OD2 . ASP A 0 508 . 69.290   0.916   -94.035  1.00 28.41 508 A 1 
ATOM 3887 N N   . ILE A 0 509 . 65.818   5.360   -93.204  1.00 32.35 509 A 1 
ATOM 3888 C CA  . ILE A 0 509 . 64.850   6.094   -92.378  1.00 32.35 509 A 1 
ATOM 3889 C C   . ILE A 0 509 . 63.775   5.105   -91.907  1.00 32.35 509 A 1 
ATOM 3890 C CB  . ILE A 0 509 . 64.311   7.354   -93.103  1.00 32.35 509 A 1 
ATOM 3891 O O   . ILE A 0 509 . 62.649   5.086   -92.398  1.00 32.35 509 A 1 
ATOM 3892 C CG1 . ILE A 0 509 . 65.488   8.272   -93.525  1.00 32.35 509 A 1 
ATOM 3893 C CG2 . ILE A 0 509 . 63.345   8.138   -92.189  1.00 32.35 509 A 1 
ATOM 3894 C CD1 . ILE A 0 509 . 65.079   9.541   -94.286  1.00 32.35 509 A 1 
ATOM 3895 N N   . ALA A 0 510 . 64.156   4.247   -90.962  1.00 26.87 510 A 1 
ATOM 3896 C CA  . ALA A 0 510 . 63.273   3.285   -90.308  1.00 26.87 510 A 1 
ATOM 3897 C C   . ALA A 0 510 . 62.768   3.840   -88.963  1.00 26.87 510 A 1 
ATOM 3898 C CB  . ALA A 0 510 . 64.008   1.943   -90.195  1.00 26.87 510 A 1 
ATOM 3899 O O   . ALA A 0 510 . 63.250   3.463   -87.896  1.00 26.87 510 A 1 
ATOM 3900 N N   . SER A 0 511 . 61.817   4.774   -89.023  1.00 38.53 511 A 1 
ATOM 3901 C CA  . SER A 0 511 . 61.110   5.302   -87.845  1.00 38.53 511 A 1 
ATOM 3902 C C   . SER A 0 511 . 59.779   5.962   -88.221  1.00 38.53 511 A 1 
ATOM 3903 C CB  . SER A 0 511 . 62.009   6.216   -86.994  1.00 38.53 511 A 1 
ATOM 3904 O O   . SER A 0 511 . 59.521   7.129   -87.918  1.00 38.53 511 A 1 
ATOM 3905 O OG  . SER A 0 511 . 62.724   7.168   -87.763  1.00 38.53 511 A 1 
ATOM 3906 N N   . GLU A 0 512 . 58.904   5.191   -88.872  1.00 34.03 512 A 1 
ATOM 3907 C CA  . GLU A 0 512 . 57.474   5.503   -88.898  1.00 34.03 512 A 1 
ATOM 3908 C C   . GLU A 0 512 . 56.961   5.520   -87.450  1.00 34.03 512 A 1 
ATOM 3909 C CB  . GLU A 0 512 . 56.738   4.490   -89.788  1.00 34.03 512 A 1 
ATOM 3910 O O   . GLU A 0 512 . 57.031   4.522   -86.732  1.00 34.03 512 A 1 
ATOM 3911 C CG  . GLU A 0 512 . 55.242   4.813   -89.926  1.00 34.03 512 A 1 
ATOM 3912 C CD  . GLU A 0 512 . 54.566   4.036   -91.070  1.00 34.03 512 A 1 
ATOM 3913 O OE1 . GLU A 0 512 . 53.525   4.536   -91.551  1.00 34.03 512 A 1 
ATOM 3914 O OE2 . GLU A 0 512 . 55.109   2.985   -91.480  1.00 34.03 512 A 1 
ATOM 3915 N N   . ALA A 0 513 . 56.550   6.698   -86.979  1.00 38.49 513 A 1 
ATOM 3916 C CA  . ALA A 0 513 . 56.273   6.936   -85.569  1.00 38.49 513 A 1 
ATOM 3917 C C   . ALA A 0 513 . 54.891   6.392   -85.181  1.00 38.49 513 A 1 
ATOM 3918 C CB  . ALA A 0 513 . 56.460   8.430   -85.270  1.00 38.49 513 A 1 
ATOM 3919 O O   . ALA A 0 513 . 53.917   7.145   -85.114  1.00 38.49 513 A 1 
ATOM 3920 N N   . GLY A 0 514 . 54.828   5.086   -84.909  1.00 33.17 514 A 1 
ATOM 3921 C CA  . GLY A 0 514 . 53.673   4.448   -84.282  1.00 33.17 514 A 1 
ATOM 3922 C C   . GLY A 0 514 . 53.273   5.212   -83.020  1.00 33.17 514 A 1 
ATOM 3923 O O   . GLY A 0 514 . 54.071   5.369   -82.095  1.00 33.17 514 A 1 
ATOM 3924 N N   . GLN A 0 515 . 52.053   5.743   -83.014  1.00 38.77 515 A 1 
ATOM 3925 C CA  . GLN A 0 515 . 51.530   6.522   -81.897  1.00 38.77 515 A 1 
ATOM 3926 C C   . GLN A 0 515 . 51.262   5.565   -80.733  1.00 38.77 515 A 1 
ATOM 3927 C CB  . GLN A 0 515 . 50.274   7.289   -82.347  1.00 38.77 515 A 1 
ATOM 3928 O O   . GLN A 0 515 . 50.400   4.697   -80.837  1.00 38.77 515 A 1 
ATOM 3929 C CG  . GLN A 0 515 . 50.625   8.382   -83.373  1.00 38.77 515 A 1 
ATOM 3930 C CD  . GLN A 0 515 . 49.403   9.094   -83.947  1.00 38.77 515 A 1 
ATOM 3931 N NE2 . GLN A 0 515 . 49.460   10.394  -84.138  1.00 38.77 515 A 1 
ATOM 3932 O OE1 . GLN A 0 515 . 48.381   8.519   -84.269  1.00 38.77 515 A 1 
ATOM 3933 N N   . ALA A 0 516 . 52.034   5.695   -79.651  1.00 41.16 516 A 1 
ATOM 3934 C CA  . ALA A 0 516 . 51.864   4.864   -78.465  1.00 41.16 516 A 1 
ATOM 3935 C C   . ALA A 0 516 . 50.447   5.039   -77.896  1.00 41.16 516 A 1 
ATOM 3936 C CB  . ALA A 0 516 . 52.952   5.211   -77.440  1.00 41.16 516 A 1 
ATOM 3937 O O   . ALA A 0 516 . 49.969   6.168   -77.757  1.00 41.16 516 A 1 
ATOM 3938 N N   . GLY A 0 517 . 49.783   3.918   -77.602  1.00 39.34 517 A 1 
ATOM 3939 C CA  . GLY A 0 517 . 48.423   3.907   -77.070  1.00 39.34 517 A 1 
ATOM 3940 C C   . GLY A 0 517 . 48.321   4.648   -75.737  1.00 39.34 517 A 1 
ATOM 3941 O O   . GLY A 0 517 . 49.245   4.616   -74.924  1.00 39.34 517 A 1 
ATOM 3942 N N   . TYR A 0 518 . 47.190   5.317   -75.531  1.00 41.23 518 A 1 
ATOM 3943 C CA  . TYR A 0 518 . 46.851   5.944   -74.259  1.00 41.23 518 A 1 
ATOM 3944 C C   . TYR A 0 518 . 46.324   4.863   -73.317  1.00 41.23 518 A 1 
ATOM 3945 C CB  . TYR A 0 518 . 45.814   7.044   -74.519  1.00 41.23 518 A 1 
ATOM 3946 O O   . TYR A 0 518 . 45.284   4.271   -73.604  1.00 41.23 518 A 1 
ATOM 3947 C CG  . TYR A 0 518 . 45.548   7.955   -73.338  1.00 41.23 518 A 1 
ATOM 3948 C CD1 . TYR A 0 518 . 44.473   7.701   -72.463  1.00 41.23 518 A 1 
ATOM 3949 C CD2 . TYR A 0 518 . 46.374   9.077   -73.135  1.00 41.23 518 A 1 
ATOM 3950 C CE1 . TYR A 0 518 . 44.205   8.592   -71.403  1.00 41.23 518 A 1 
ATOM 3951 C CE2 . TYR A 0 518 . 46.116   9.962   -72.072  1.00 41.23 518 A 1 
ATOM 3952 O OH  . TYR A 0 518 . 44.760   10.600  -70.208  1.00 41.23 518 A 1 
ATOM 3953 C CZ  . TYR A 0 518 . 45.023   9.725   -71.212  1.00 41.23 518 A 1 
ATOM 3954 N N   . TRP A 0 519 . 47.039   4.605   -72.224  1.00 44.69 519 A 1 
ATOM 3955 C CA  . TRP A 0 519 . 46.628   3.647   -71.202  1.00 44.69 519 A 1 
ATOM 3956 C C   . TRP A 0 519 . 46.131   4.398   -69.970  1.00 44.69 519 A 1 
ATOM 3957 C CB  . TRP A 0 519 . 47.765   2.668   -70.883  1.00 44.69 519 A 1 
ATOM 3958 O O   . TRP A 0 519 . 46.684   5.423   -69.572  1.00 44.69 519 A 1 
ATOM 3959 C CG  . TRP A 0 519 . 48.149   1.771   -72.023  1.00 44.69 519 A 1 
ATOM 3960 C CD1 . TRP A 0 519 . 49.102   2.039   -72.942  1.00 44.69 519 A 1 
ATOM 3961 C CD2 . TRP A 0 519 . 47.582   0.477   -72.404  1.00 44.69 519 A 1 
ATOM 3962 C CE2 . TRP A 0 519 . 48.251   0.021   -73.581  1.00 44.69 519 A 1 
ATOM 3963 C CE3 . TRP A 0 519 . 46.560   -0.350  -71.889  1.00 44.69 519 A 1 
ATOM 3964 N NE1 . TRP A 0 519 . 49.171   1.009   -73.859  1.00 44.69 519 A 1 
ATOM 3965 C CH2 . TRP A 0 519 . 46.903   -1.987  -73.674  1.00 44.69 519 A 1 
ATOM 3966 C CZ2 . TRP A 0 519 . 47.927   -1.190  -74.214  1.00 44.69 519 A 1 
ATOM 3967 C CZ3 . TRP A 0 519 . 46.227   -1.566  -72.516  1.00 44.69 519 A 1 
ATOM 3968 N N   . GLY A 0 520 . 45.062   3.885   -69.374  1.00 53.83 520 A 1 
ATOM 3969 C CA  . GLY A 0 520 . 44.551   4.383   -68.110  1.00 53.83 520 A 1 
ATOM 3970 C C   . GLY A 0 520 . 43.849   3.267   -67.359  1.00 53.83 520 A 1 
ATOM 3971 O O   . GLY A 0 520 . 43.101   2.488   -67.961  1.00 53.83 520 A 1 
ATOM 3972 N N   . LYS A 0 521 . 44.118   3.187   -66.057  1.00 59.19 521 A 1 
ATOM 3973 C CA  . LYS A 0 521 . 43.413   2.299   -65.134  1.00 59.19 521 A 1 
ATOM 3974 C C   . LYS A 0 521 . 42.625   3.169   -64.171  1.00 59.19 521 A 1 
ATOM 3975 C CB  . LYS A 0 521 . 44.374   1.385   -64.363  1.00 59.19 521 A 1 
ATOM 3976 O O   . LYS A 0 521 . 43.216   4.007   -63.483  1.00 59.19 521 A 1 
ATOM 3977 C CG  . LYS A 0 521 . 45.311   0.548   -65.243  1.00 59.19 521 A 1 
ATOM 3978 C CD  . LYS A 0 521 . 46.181   -0.308  -64.318  1.00 59.19 521 A 1 
ATOM 3979 C CE  . LYS A 0 521 . 47.192   -1.143  -65.102  1.00 59.19 521 A 1 
ATOM 3980 N NZ  . LYS A 0 521 . 47.960   -2.004  -64.169  1.00 59.19 521 A 1 
ATOM 3981 N N   . SER A 0 522 . 41.322   2.949   -64.127  1.00 69.65 522 A 1 
ATOM 3982 C CA  . SER A 0 522 . 40.449   3.511   -63.105  1.00 69.65 522 A 1 
ATOM 3983 C C   . SER A 0 522 . 39.803   2.381   -62.326  1.00 69.65 522 A 1 
ATOM 3984 C CB  . SER A 0 522 . 39.394   4.443   -63.708  1.00 69.65 522 A 1 
ATOM 3985 O O   . SER A 0 522 . 39.415   1.379   -62.932  1.00 69.65 522 A 1 
ATOM 3986 O OG  . SER A 0 522 . 38.745   3.862   -64.829  1.00 69.65 522 A 1 
ATOM 3987 N N   . GLY A 0 523 . 39.672   2.557   -61.020  1.00 75.54 523 A 1 
ATOM 3988 C CA  . GLY A 0 523 . 38.975   1.620   -60.155  1.00 75.54 523 A 1 
ATOM 3989 C C   . GLY A 0 523 . 38.191   2.334   -59.064  1.00 75.54 523 A 1 
ATOM 3990 O O   . GLY A 0 523 . 38.304   3.553   -58.899  1.00 75.54 523 A 1 
ATOM 3991 N N   . SER A 0 524 . 37.371   1.548   -58.387  1.00 79.08 524 A 1 
ATOM 3992 C CA  . SER A 0 524 . 36.772   1.851   -57.093  1.00 79.08 524 A 1 
ATOM 3993 C C   . SER A 0 524 . 36.573   0.530   -56.367  1.00 79.08 524 A 1 
ATOM 3994 C CB  . SER A 0 524 . 35.412   2.546   -57.229  1.00 79.08 524 A 1 
ATOM 3995 O O   . SER A 0 524 . 35.925   -0.368  -56.917  1.00 79.08 524 A 1 
ATOM 3996 O OG  . SER A 0 524 . 34.508   1.728   -57.971  1.00 79.08 524 A 1 
ATOM 3997 N N   . ASP A 0 525 . 37.122   0.441   -55.180  1.00 79.67 525 A 1 
ATOM 3998 C CA  . ASP A 0 525 . 36.793   -0.502  -54.123  1.00 79.67 525 A 1 
ATOM 3999 C C   . ASP A 0 525 . 35.473   -0.031  -53.462  1.00 79.67 525 A 1 
ATOM 4000 C CB  . ASP A 0 525 . 37.991   -0.590  -53.133  1.00 79.67 525 A 1 
ATOM 4001 O O   . ASP A 0 525 . 34.901   0.995   -53.852  1.00 79.67 525 A 1 
ATOM 4002 C CG  . ASP A 0 525 . 39.292   0.090   -53.626  1.00 79.67 525 A 1 
ATOM 4003 O OD1 . ASP A 0 525 . 39.256   1.320   -53.855  1.00 79.67 525 A 1 
ATOM 4004 O OD2 . ASP A 0 525 . 40.274   -0.607  -53.978  1.00 79.67 525 A 1 
ATOM 4005 N N   . TRP A 0 526 . 34.942   -0.816  -52.529  1.00 82.10 526 A 1 
ATOM 4006 C CA  . TRP A 0 526 . 33.952   -0.390  -51.535  1.00 82.10 526 A 1 
ATOM 4007 C C   . TRP A 0 526 . 33.907   -1.480  -50.471  1.00 82.10 526 A 1 
ATOM 4008 C CB  . TRP A 0 526 . 32.546   -0.198  -52.131  1.00 82.10 526 A 1 
ATOM 4009 O O   . TRP A 0 526 . 33.512   -2.605  -50.791  1.00 82.10 526 A 1 
ATOM 4010 C CG  . TRP A 0 526 . 31.464   0.176   -51.151  1.00 82.10 526 A 1 
ATOM 4011 C CD1 . TRP A 0 526 . 31.315   1.382   -50.551  1.00 82.10 526 A 1 
ATOM 4012 C CD2 . TRP A 0 526 . 30.421   -0.670  -50.567  1.00 82.10 526 A 1 
ATOM 4013 C CE2 . TRP A 0 526 . 29.614   0.130   -49.700  1.00 82.10 526 A 1 
ATOM 4014 C CE3 . TRP A 0 526 . 30.096   -2.043  -50.650  1.00 82.10 526 A 1 
ATOM 4015 N NE1 . TRP A 0 526 . 30.205   1.372   -49.722  1.00 82.10 526 A 1 
ATOM 4016 C CH2 . TRP A 0 526 . 28.204   -1.752  -49.130  1.00 82.10 526 A 1 
ATOM 4017 C CZ2 . TRP A 0 526 . 28.510   -0.386  -49.006  1.00 82.10 526 A 1 
ATOM 4018 C CZ3 . TRP A 0 526 . 29.000   -2.578  -49.944  1.00 82.10 526 A 1 
ATOM 4019 N N   . ASP A 0 527 . 34.316   -1.144  -49.255  1.00 84.66 527 A 1 
ATOM 4020 C CA  . ASP A 0 527 . 34.268   -2.041  -48.103  1.00 84.66 527 A 1 
ATOM 4021 C C   . ASP A 0 527 . 33.246   -1.492  -47.102  1.00 84.66 527 A 1 
ATOM 4022 C CB  . ASP A 0 527 . 35.666   -2.216  -47.468  1.00 84.66 527 A 1 
ATOM 4023 O O   . ASP A 0 527 . 33.200   -0.294  -46.826  1.00 84.66 527 A 1 
ATOM 4024 C CG  . ASP A 0 527 . 36.588   -3.232  -48.169  1.00 84.66 527 A 1 
ATOM 4025 O OD1 . ASP A 0 527 . 36.122   -3.957  -49.078  1.00 84.66 527 A 1 
ATOM 4026 O OD2 . ASP A 0 527 . 37.761   -3.349  -47.735  1.00 84.66 527 A 1 
ATOM 4027 N N   . ALA A 0 528 . 32.417   -2.372  -46.545  1.00 85.87 528 A 1 
ATOM 4028 C CA  . ALA A 0 528 . 31.436   -2.015  -45.528  1.00 85.87 528 A 1 
ATOM 4029 C C   . ALA A 0 528 . 31.397   -3.061  -44.412  1.00 85.87 528 A 1 
ATOM 4030 C CB  . ALA A 0 528 . 30.070   -1.809  -46.186  1.00 85.87 528 A 1 
ATOM 4031 O O   . ALA A 0 528 . 31.532   -4.263  -44.654  1.00 85.87 528 A 1 
ATOM 4032 N N   . TYR A 0 529 . 31.196   -2.606  -43.179  1.00 89.60 529 A 1 
ATOM 4033 C CA  . TYR A 0 529 . 31.160   -3.445  -41.983  1.00 89.60 529 A 1 
ATOM 4034 C C   . TYR A 0 529 . 30.103   -2.945  -41.005  1.00 89.60 529 A 1 
ATOM 4035 C CB  . TYR A 0 529 . 32.545   -3.435  -41.315  1.00 89.60 529 A 1 
ATOM 4036 O O   . TYR A 0 529 . 29.930   -1.736  -40.852  1.00 89.60 529 A 1 
ATOM 4037 C CG  . TYR A 0 529 . 32.625   -4.194  -39.999  1.00 89.60 529 A 1 
ATOM 4038 C CD1 . TYR A 0 529 . 32.741   -3.510  -38.772  1.00 89.60 529 A 1 
ATOM 4039 C CD2 . TYR A 0 529 . 32.548   -5.596  -40.005  1.00 89.60 529 A 1 
ATOM 4040 C CE1 . TYR A 0 529 . 32.813   -4.236  -37.565  1.00 89.60 529 A 1 
ATOM 4041 C CE2 . TYR A 0 529 . 32.589   -6.328  -38.806  1.00 89.60 529 A 1 
ATOM 4042 O OH  . TYR A 0 529 . 32.837   -6.361  -36.432  1.00 89.60 529 A 1 
ATOM 4043 C CZ  . TYR A 0 529 . 32.740   -5.647  -37.584  1.00 89.60 529 A 1 
ATOM 4044 N N   . GLY A 0 530 . 29.472   -3.862  -40.270  1.00 92.59 530 A 1 
ATOM 4045 C CA  . GLY A 0 530 . 28.641   -3.481  -39.137  1.00 92.59 530 A 1 
ATOM 4046 C C   . GLY A 0 530 . 28.488   -4.541  -38.050  1.00 92.59 530 A 1 
ATOM 4047 O O   . GLY A 0 530 . 28.799   -5.723  -38.241  1.00 92.59 530 A 1 
ATOM 4048 N N   . ARG A 0 531 . 28.013   -4.080  -36.889  1.00 93.31 531 A 1 
ATOM 4049 C CA  . ARG A 0 531 . 27.626   -4.889  -35.728  1.00 93.31 531 A 1 
ATOM 4050 C C   . ARG A 0 531 . 26.334   -4.354  -35.115  1.00 93.31 531 A 1 
ATOM 4051 C CB  . ARG A 0 531 . 28.701   -4.889  -34.632  1.00 93.31 531 A 1 
ATOM 4052 O O   . ARG A 0 531 . 26.268   -3.167  -34.831  1.00 93.31 531 A 1 
ATOM 4053 C CG  . ARG A 0 531 . 30.098   -5.312  -35.100  1.00 93.31 531 A 1 
ATOM 4054 C CD  . ARG A 0 531 . 30.988   -5.625  -33.890  1.00 93.31 531 A 1 
ATOM 4055 N NE  . ARG A 0 531 . 31.183   -4.447  -33.017  1.00 93.31 531 A 1 
ATOM 4056 N NH1 . ARG A 0 531 . 30.682   -5.462  -31.014  1.00 93.31 531 A 1 
ATOM 4057 N NH2 . ARG A 0 531 . 31.058   -3.296  -31.055  1.00 93.31 531 A 1 
ATOM 4058 C CZ  . ARG A 0 531 . 30.986   -4.411  -31.713  1.00 93.31 531 A 1 
ATOM 4059 N N   . ASP A 0 532 . 25.409   -5.258  -34.835  1.00 93.87 532 A 1 
ATOM 4060 C CA  . ASP A 0 532 . 24.162   -5.062  -34.087  1.00 93.87 532 A 1 
ATOM 4061 C C   . ASP A 0 532 . 24.339   -5.764  -32.723  1.00 93.87 532 A 1 
ATOM 4062 C CB  . ASP A 0 532 . 23.033   -5.643  -34.967  1.00 93.87 532 A 1 
ATOM 4063 O O   . ASP A 0 532 . 24.847   -6.892  -32.678  1.00 93.87 532 A 1 
ATOM 4064 C CG  . ASP A 0 532 . 21.648   -5.827  -34.328  1.00 93.87 532 A 1 
ATOM 4065 O OD1 . ASP A 0 532 . 21.554   -5.834  -33.079  1.00 93.87 532 A 1 
ATOM 4066 O OD2 . ASP A 0 532 . 20.709   -6.101  -35.115  1.00 93.87 532 A 1 
ATOM 4067 N N   . GLN A 0 533 . 24.021   -5.093  -31.607  1.00 94.90 533 A 1 
ATOM 4068 C CA  . GLN A 0 533 . 24.226   -5.618  -30.243  1.00 94.90 533 A 1 
ATOM 4069 C C   . GLN A 0 533 . 22.955   -5.521  -29.364  1.00 94.90 533 A 1 
ATOM 4070 C CB  . GLN A 0 533 . 25.466   -4.985  -29.563  1.00 94.90 533 A 1 
ATOM 4071 O O   . GLN A 0 533 . 22.993   -4.969  -28.260  1.00 94.90 533 A 1 
ATOM 4072 C CG  . GLN A 0 533 . 26.793   -4.984  -30.355  1.00 94.90 533 A 1 
ATOM 4073 C CD  . GLN A 0 533 . 27.972   -5.576  -29.579  1.00 94.90 533 A 1 
ATOM 4074 N NE2 . GLN A 0 533 . 28.300   -6.828  -29.792  1.00 94.90 533 A 1 
ATOM 4075 O OE1 . GLN A 0 533 . 28.741   -4.940  -28.865  1.00 94.90 533 A 1 
ATOM 4076 N N   . ASP A 0 534 . 21.835   -6.081  -29.833  1.00 95.83 534 A 1 
ATOM 4077 C CA  . ASP A 0 534 . 20.541   -6.138  -29.121  1.00 95.83 534 A 1 
ATOM 4078 C C   . ASP A 0 534 . 20.604   -6.863  -27.749  1.00 95.83 534 A 1 
ATOM 4079 C CB  . ASP A 0 534 . 19.490   -6.784  -30.059  1.00 95.83 534 A 1 
ATOM 4080 O O   . ASP A 0 534 . 21.050   -8.010  -27.616  1.00 95.83 534 A 1 
ATOM 4081 C CG  . ASP A 0 534 . 18.029   -6.810  -29.547  1.00 95.83 534 A 1 
ATOM 4082 O OD1 . ASP A 0 534 . 17.722   -6.266  -28.454  1.00 95.83 534 A 1 
ATOM 4083 O OD2 . ASP A 0 534 . 17.174   -7.472  -30.189  1.00 95.83 534 A 1 
ATOM 4084 N N   . LEU A 0 535 . 20.083   -6.217  -26.697  1.00 97.27 535 A 1 
ATOM 4085 C CA  . LEU A 0 535 . 19.891   -6.768  -25.350  1.00 97.27 535 A 1 
ATOM 4086 C C   . LEU A 0 535 . 18.478   -6.472  -24.824  1.00 97.27 535 A 1 
ATOM 4087 C CB  . LEU A 0 535 . 20.976   -6.187  -24.418  1.00 97.27 535 A 1 
ATOM 4088 O O   . LEU A 0 535 . 18.185   -5.357  -24.394  1.00 97.27 535 A 1 
ATOM 4089 C CG  . LEU A 0 535 . 20.804   -6.505  -22.916  1.00 97.27 535 A 1 
ATOM 4090 C CD1 . LEU A 0 535 . 20.928   -7.996  -22.598  1.00 97.27 535 A 1 
ATOM 4091 C CD2 . LEU A 0 535 . 21.857   -5.773  -22.084  1.00 97.27 535 A 1 
ATOM 4092 N N   . SER A 0 536 . 17.636   -7.502  -24.672  1.00 98.31 536 A 1 
ATOM 4093 C CA  . SER A 0 536 . 16.304   -7.377  -24.057  1.00 98.31 536 A 1 
ATOM 4094 C C   . SER A 0 536 . 16.164   -8.168  -22.749  1.00 98.31 536 A 1 
ATOM 4095 C CB  . SER A 0 536 . 15.201   -7.738  -25.056  1.00 98.31 536 A 1 
ATOM 4096 O O   . SER A 0 536 . 16.242   -9.399  -22.716  1.00 98.31 536 A 1 
ATOM 4097 O OG  . SER A 0 536 . 13.954   -7.242  -24.575  1.00 98.31 536 A 1 
ATOM 4098 N N   . ILE A 0 537 . 15.865   -7.469  -21.649  1.00 98.49 537 A 1 
ATOM 4099 C CA  . ILE A 0 537 . 15.567   -8.060  -20.334  1.00 98.49 537 A 1 
ATOM 4100 C C   . ILE A 0 537 . 14.117   -7.753  -19.968  1.00 98.49 537 A 1 
ATOM 4101 C CB  . ILE A 0 537 . 16.540   -7.564  -19.238  1.00 98.49 537 A 1 
ATOM 4102 O O   . ILE A 0 537 . 13.700   -6.598  -19.972  1.00 98.49 537 A 1 
ATOM 4103 C CG1 . ILE A 0 537 . 18.009   -7.858  -19.623  1.00 98.49 537 A 1 
ATOM 4104 C CG2 . ILE A 0 537 . 16.188   -8.212  -17.879  1.00 98.49 537 A 1 
ATOM 4105 C CD1 . ILE A 0 537 . 19.045   -7.245  -18.672  1.00 98.49 537 A 1 
ATOM 4106 N N   . LYS A 0 538 . 13.346   -8.781  -19.601  1.00 98.23 538 A 1 
ATOM 4107 C CA  . LYS A 0 538 . 11.961   -8.634  -19.127  1.00 98.23 538 A 1 
ATOM 4108 C C   . LYS A 0 538 . 11.789   -9.405  -17.826  1.00 98.23 538 A 1 
ATOM 4109 C CB  . LYS A 0 538 . 10.965   -9.042  -20.236  1.00 98.23 538 A 1 
ATOM 4110 O O   . LYS A 0 538 . 11.984   -10.618 -17.795  1.00 98.23 538 A 1 
ATOM 4111 C CG  . LYS A 0 538 . 11.047   -8.022  -21.387  1.00 98.23 538 A 1 
ATOM 4112 C CD  . LYS A 0 538 . 10.212   -8.310  -22.642  1.00 98.23 538 A 1 
ATOM 4113 C CE  . LYS A 0 538 . 10.568   -7.164  -23.611  1.00 98.23 538 A 1 
ATOM 4114 N NZ  . LYS A 0 538 . 10.120   -7.363  -25.011  1.00 98.23 538 A 1 
ATOM 4115 N N   . GLU A 0 539 . 11.445   -8.695  -16.760  1.00 98.35 539 A 1 
ATOM 4116 C CA  . GLU A 0 539 . 11.181   -9.236  -15.427  1.00 98.35 539 A 1 
ATOM 4117 C C   . GLU A 0 539 . 9.778    -8.853  -14.961  1.00 98.35 539 A 1 
ATOM 4118 C CB  . GLU A 0 539 . 12.211   -8.716  -14.411  1.00 98.35 539 A 1 
ATOM 4119 O O   . GLU A 0 539 . 9.375    -7.701  -15.120  1.00 98.35 539 A 1 
ATOM 4120 C CG  . GLU A 0 539 . 13.566   -9.416  -14.550  1.00 98.35 539 A 1 
ATOM 4121 C CD  . GLU A 0 539 . 14.616   -8.873  -13.576  1.00 98.35 539 A 1 
ATOM 4122 O OE1 . GLU A 0 539 . 15.825   -9.036  -13.848  1.00 98.35 539 A 1 
ATOM 4123 O OE2 . GLU A 0 539 . 14.287   -8.230  -12.556  1.00 98.35 539 A 1 
ATOM 4124 N N   . SER A 0 540 . 9.073    -9.789  -14.327  1.00 98.14 540 A 1 
ATOM 4125 C CA  . SER A 0 540 . 7.884    -9.492  -13.531  1.00 98.14 540 A 1 
ATOM 4126 C C   . SER A 0 540 . 7.872    -10.268 -12.215  1.00 98.14 540 A 1 
ATOM 4127 C CB  . SER A 0 540 . 6.578    -9.687  -14.315  1.00 98.14 540 A 1 
ATOM 4128 O O   . SER A 0 540 . 8.451    -11.353 -12.099  1.00 98.14 540 A 1 
ATOM 4129 O OG  . SER A 0 540 . 6.274    -11.051 -14.540  1.00 98.14 540 A 1 
ATOM 4130 N N   . TYR A 0 541 . 7.219    -9.683  -11.219  1.00 98.45 541 A 1 
ATOM 4131 C CA  . TYR A 0 541 . 6.883    -10.301 -9.946   1.00 98.45 541 A 1 
ATOM 4132 C C   . TYR A 0 541 . 5.449    -9.921  -9.598   1.00 98.45 541 A 1 
ATOM 4133 C CB  . TYR A 0 541 . 7.850    -9.835  -8.851   1.00 98.45 541 A 1 
ATOM 4134 O O   . TYR A 0 541 . 5.118    -8.736  -9.588   1.00 98.45 541 A 1 
ATOM 4135 C CG  . TYR A 0 541 . 7.416    -10.206 -7.444   1.00 98.45 541 A 1 
ATOM 4136 C CD1 . TYR A 0 541 . 6.738    -9.255  -6.657   1.00 98.45 541 A 1 
ATOM 4137 C CD2 . TYR A 0 541 . 7.652    -11.499 -6.934   1.00 98.45 541 A 1 
ATOM 4138 C CE1 . TYR A 0 541 . 6.349    -9.573  -5.345   1.00 98.45 541 A 1 
ATOM 4139 C CE2 . TYR A 0 541 . 7.255    -11.827 -5.620   1.00 98.45 541 A 1 
ATOM 4140 O OH  . TYR A 0 541 . 6.290    -11.100 -3.526   1.00 98.45 541 A 1 
ATOM 4141 C CZ  . TYR A 0 541 . 6.622    -10.851 -4.819   1.00 98.45 541 A 1 
ATOM 4142 N N   . ASP A 0 542 . 4.634    -10.917 -9.280   1.00 97.86 542 A 1 
ATOM 4143 C CA  . ASP A 0 542 . 3.232    -10.752 -8.922   1.00 97.86 542 A 1 
ATOM 4144 C C   . ASP A 0 542 . 2.956    -11.553 -7.643   1.00 97.86 542 A 1 
ATOM 4145 C CB  . ASP A 0 542 . 2.343    -11.211 -10.093  1.00 97.86 542 A 1 
ATOM 4146 O O   . ASP A 0 542 . 3.244    -12.751 -7.586   1.00 97.86 542 A 1 
ATOM 4147 C CG  . ASP A 0 542 . 2.563    -10.384 -11.368  1.00 97.86 542 A 1 
ATOM 4148 O OD1 . ASP A 0 542 . 2.127    -9.210  -11.371  1.00 97.86 542 A 1 
ATOM 4149 O OD2 . ASP A 0 542 . 3.154    -10.925 -12.337  1.00 97.86 542 A 1 
ATOM 4150 N N   . ARG A 0 543 . 2.393    -10.910 -6.614   1.00 97.79 543 A 1 
ATOM 4151 C CA  . ARG A 0 543 . 1.827    -11.584 -5.435   1.00 97.79 543 A 1 
ATOM 4152 C C   . ARG A 0 543 . 0.373    -11.184 -5.238   1.00 97.79 543 A 1 
ATOM 4153 C CB  . ARG A 0 543 . 2.680    -11.355 -4.172   1.00 97.79 543 A 1 
ATOM 4154 O O   . ARG A 0 543 . 0.064    -9.995  -5.150   1.00 97.79 543 A 1 
ATOM 4155 C CG  . ARG A 0 543 . 1.944    -11.805 -2.881   1.00 97.79 543 A 1 
ATOM 4156 C CD  . ARG A 0 543 . 2.800    -12.018 -1.621   1.00 97.79 543 A 1 
ATOM 4157 N NE  . ARG A 0 543 . 4.001    -11.169 -1.585   1.00 97.79 543 A 1 
ATOM 4158 N NH1 . ARG A 0 543 . 3.042    -9.150  -1.047   1.00 97.79 543 A 1 
ATOM 4159 N NH2 . ARG A 0 543 . 5.114    -9.189  -1.761   1.00 97.79 543 A 1 
ATOM 4160 C CZ  . ARG A 0 543 . 4.051    -9.860  -1.449   1.00 97.79 543 A 1 
ATOM 4161 N N   . THR A 0 544 . -0.493   -12.176 -5.047   1.00 97.21 544 A 1 
ATOM 4162 C CA  . THR A 0 544 . -1.907   -11.975 -4.706   1.00 97.21 544 A 1 
ATOM 4163 C C   . THR A 0 544 . -2.262   -12.718 -3.418   1.00 97.21 544 A 1 
ATOM 4164 C CB  . THR A 0 544 . -2.836   -12.432 -5.843   1.00 97.21 544 A 1 
ATOM 4165 O O   . THR A 0 544 . -2.297   -13.945 -3.380   1.00 97.21 544 A 1 
ATOM 4166 C CG2 . THR A 0 544 . -4.273   -11.963 -5.610   1.00 97.21 544 A 1 
ATOM 4167 O OG1 . THR A 0 544 . -2.448   -11.937 -7.102   1.00 97.21 544 A 1 
ATOM 4168 N N   . TRP A 0 545 . -2.615   -11.971 -2.371   1.00 97.28 545 A 1 
ATOM 4169 C CA  . TRP A 0 545 . -3.190   -12.500 -1.133   1.00 97.28 545 A 1 
ATOM 4170 C C   . TRP A 0 545 . -4.710   -12.274 -1.120   1.00 97.28 545 A 1 
ATOM 4171 C CB  . TRP A 0 545 . -2.502   -11.853 0.087    1.00 97.28 545 A 1 
ATOM 4172 O O   . TRP A 0 545 . -5.186   -11.159 -1.340   1.00 97.28 545 A 1 
ATOM 4173 C CG  . TRP A 0 545 . -2.830   -12.496 1.406    1.00 97.28 545 A 1 
ATOM 4174 C CD1 . TRP A 0 545 . -4.069   -12.622 1.923    1.00 97.28 545 A 1 
ATOM 4175 C CD2 . TRP A 0 545 . -1.945   -13.154 2.368    1.00 97.28 545 A 1 
ATOM 4176 C CE2 . TRP A 0 545 . -2.753   -13.791 3.359    1.00 97.28 545 A 1 
ATOM 4177 C CE3 . TRP A 0 545 . -0.550   -13.305 2.502    1.00 97.28 545 A 1 
ATOM 4178 N NE1 . TRP A 0 545 . -4.041   -13.521 2.962    1.00 97.28 545 A 1 
ATOM 4179 C CH2 . TRP A 0 545 . -0.820   -14.643 4.533    1.00 97.28 545 A 1 
ATOM 4180 C CZ2 . TRP A 0 545 . -2.217   -14.541 4.419    1.00 97.28 545 A 1 
ATOM 4181 C CZ3 . TRP A 0 545 . 0.005    -14.026 3.577    1.00 97.28 545 A 1 
ATOM 4182 N N   . ALA A 0 546 . -5.497   -13.285 -0.739   1.00 96.95 546 A 1 
ATOM 4183 C CA  . ALA A 0 546 . -6.905   -13.112 -0.366   1.00 96.95 546 A 1 
ATOM 4184 C C   . ALA A 0 546 . -7.256   -13.767 0.986    1.00 96.95 546 A 1 
ATOM 4185 C CB  . ALA A 0 546 . -7.797   -13.607 -1.509   1.00 96.95 546 A 1 
ATOM 4186 O O   . ALA A 0 546 . -6.711   -14.803 1.367    1.00 96.95 546 A 1 
ATOM 4187 N N   . LYS A 0 547 . -8.212   -13.179 1.715    1.00 97.48 547 A 1 
ATOM 4188 C CA  . LYS A 0 547 . -8.900   -13.790 2.867    1.00 97.48 547 A 1 
ATOM 4189 C C   . LYS A 0 547 . -10.404  -13.572 2.754    1.00 97.48 547 A 1 
ATOM 4190 C CB  . LYS A 0 547 . -8.417   -13.246 4.229    1.00 97.48 547 A 1 
ATOM 4191 O O   . LYS A 0 547 . -10.830  -12.487 2.355    1.00 97.48 547 A 1 
ATOM 4192 C CG  . LYS A 0 547 . -6.898   -13.293 4.406    1.00 97.48 547 A 1 
ATOM 4193 C CD  . LYS A 0 547 . -6.443   -12.860 5.807    1.00 97.48 547 A 1 
ATOM 4194 C CE  . LYS A 0 547 . -4.909   -12.891 5.827    1.00 97.48 547 A 1 
ATOM 4195 N NZ  . LYS A 0 547 . -4.332   -12.481 7.126    1.00 97.48 547 A 1 
ATOM 4196 N N   . SER A 0 548 . -11.195  -14.554 3.175    1.00 96.06 548 A 1 
ATOM 4197 C CA  . SER A 0 548 . -12.599  -14.344 3.538    1.00 96.06 548 A 1 
ATOM 4198 C C   . SER A 0 548 . -12.901  -14.948 4.904    1.00 96.06 548 A 1 
ATOM 4199 C CB  . SER A 0 548 . -13.586  -14.824 2.459    1.00 96.06 548 A 1 
ATOM 4200 O O   . SER A 0 548 . -12.385  -16.008 5.258    1.00 96.06 548 A 1 
ATOM 4201 O OG  . SER A 0 548 . -13.876  -16.211 2.501    1.00 96.06 548 A 1 
ATOM 4202 N N   . TYR A 0 549 . -13.751  -14.256 5.647    1.00 93.67 549 A 1 
ATOM 4203 C CA  . TYR A 0 549 . -14.425  -14.731 6.843    1.00 93.67 549 A 1 
ATOM 4204 C C   . TYR A 0 549 . -15.916  -14.616 6.561    1.00 93.67 549 A 1 
ATOM 4205 C CB  . TYR A 0 549 . -14.027  -13.878 8.054    1.00 93.67 549 A 1 
ATOM 4206 O O   . TYR A 0 549 . -16.377  -13.536 6.201    1.00 93.67 549 A 1 
ATOM 4207 C CG  . TYR A 0 549 . -12.537  -13.849 8.329    1.00 93.67 549 A 1 
ATOM 4208 C CD1 . TYR A 0 549 . -11.964  -14.824 9.166    1.00 93.67 549 A 1 
ATOM 4209 C CD2 . TYR A 0 549 . -11.726  -12.862 7.733    1.00 93.67 549 A 1 
ATOM 4210 C CE1 . TYR A 0 549 . -10.578  -14.815 9.411    1.00 93.67 549 A 1 
ATOM 4211 C CE2 . TYR A 0 549 . -10.338  -12.852 7.970    1.00 93.67 549 A 1 
ATOM 4212 O OH  . TYR A 0 549 . -8.423   -13.833 9.045    1.00 93.67 549 A 1 
ATOM 4213 C CZ  . TYR A 0 549 . -9.764   -13.829 8.810    1.00 93.67 549 A 1 
ATOM 4214 N N   . ASP A 0 550 . -16.643  -15.714 6.686    1.00 90.47 550 A 1 
ATOM 4215 C CA  . ASP A 0 550 . -18.087  -15.780 6.492    1.00 90.47 550 A 1 
ATOM 4216 C C   . ASP A 0 550 . -18.682  -16.447 7.747    1.00 90.47 550 A 1 
ATOM 4217 C CB  . ASP A 0 550 . -18.391  -16.553 5.187    1.00 90.47 550 A 1 
ATOM 4218 O O   . ASP A 0 550 . -18.143  -17.465 8.192    1.00 90.47 550 A 1 
ATOM 4219 C CG  . ASP A 0 550 . -17.583  -16.091 3.953    1.00 90.47 550 A 1 
ATOM 4220 O OD1 . ASP A 0 550 . -17.804  -14.959 3.458    1.00 90.47 550 A 1 
ATOM 4221 O OD2 . ASP A 0 550 . -16.742  -16.886 3.443    1.00 90.47 550 A 1 
ATOM 4222 N N   . ALA A 0 551 . -19.735  -15.879 8.341    1.00 87.23 551 A 1 
ATOM 4223 C CA  . ALA A 0 551 . -20.433  -16.452 9.495    1.00 87.23 551 A 1 
ATOM 4224 C C   . ALA A 0 551 . -21.959  -16.345 9.345    1.00 87.23 551 A 1 
ATOM 4225 C CB  . ALA A 0 551 . -19.934  -15.801 10.790   1.00 87.23 551 A 1 
ATOM 4226 O O   . ALA A 0 551 . -22.466  -15.330 8.864    1.00 87.23 551 A 1 
ATOM 4227 N N   . GLU A 0 552 . -22.659  -17.410 9.744    1.00 79.25 552 A 1 
ATOM 4228 C CA  . GLU A 0 552 . -24.095  -17.629 9.479    1.00 79.25 552 A 1 
ATOM 4229 C C   . GLU A 0 552 . -25.055  -17.001 10.502   1.00 79.25 552 A 1 
ATOM 4230 C CB  . GLU A 0 552 . -24.358  -19.144 9.378    1.00 79.25 552 A 1 
ATOM 4231 O O   . GLU A 0 552 . -26.249  -16.986 10.246   1.00 79.25 552 A 1 
ATOM 4232 C CG  . GLU A 0 552 . -23.728  -19.783 8.129    1.00 79.25 552 A 1 
ATOM 4233 C CD  . GLU A 0 552 . -23.882  -21.314 8.108    1.00 79.25 552 A 1 
ATOM 4234 O OE1 . GLU A 0 552 . -24.116  -21.877 7.013    1.00 79.25 552 A 1 
ATOM 4235 O OE2 . GLU A 0 552 . -23.637  -21.953 9.162    1.00 79.25 552 A 1 
ATOM 4236 N N   . SER A 0 553 . -24.557  -16.513 11.642   1.00 80.64 553 A 1 
ATOM 4237 C CA  . SER A 0 553 . -25.277  -15.631 12.575   1.00 80.64 553 A 1 
ATOM 4238 C C   . SER A 0 553 . -24.316  -15.089 13.643   1.00 80.64 553 A 1 
ATOM 4239 C CB  . SER A 0 553 . -26.441  -16.346 13.283   1.00 80.64 553 A 1 
ATOM 4240 O O   . SER A 0 553 . -23.229  -15.651 13.859   1.00 80.64 553 A 1 
ATOM 4241 O OG  . SER A 0 553 . -25.952  -17.306 14.199   1.00 80.64 553 A 1 
ATOM 4242 N N   . TYR A 0 554 . -24.708  -14.021 14.341   1.00 78.85 554 A 1 
ATOM 4243 C CA  . TYR A 0 554 . -24.109  -13.644 15.626   1.00 78.85 554 A 1 
ATOM 4244 C C   . TYR A 0 554 . -25.129  -12.962 16.540   1.00 78.85 554 A 1 
ATOM 4245 C CB  . TYR A 0 554 . -22.891  -12.732 15.415   1.00 78.85 554 A 1 
ATOM 4246 O O   . TYR A 0 554 . -25.632  -11.892 16.199   1.00 78.85 554 A 1 
ATOM 4247 C CG  . TYR A 0 554 . -22.299  -12.184 16.706   1.00 78.85 554 A 1 
ATOM 4248 C CD1 . TYR A 0 554 . -22.361  -10.807 16.983   1.00 78.85 554 A 1 
ATOM 4249 C CD2 . TYR A 0 554 . -21.723  -13.056 17.648   1.00 78.85 554 A 1 
ATOM 4250 C CE1 . TYR A 0 554 . -21.819  -10.297 18.176   1.00 78.85 554 A 1 
ATOM 4251 C CE2 . TYR A 0 554 . -21.171  -12.555 18.843   1.00 78.85 554 A 1 
ATOM 4252 O OH  . TYR A 0 554 . -20.644  -10.655 20.219   1.00 78.85 554 A 1 
ATOM 4253 C CZ  . TYR A 0 554 . -21.203  -11.171 19.095   1.00 78.85 554 A 1 
ATOM 4254 N N   . ASP A 0 555 . -25.344  -13.544 17.723   1.00 82.60 555 A 1 
ATOM 4255 C CA  . ASP A 0 555 . -26.276  -13.042 18.734   1.00 82.60 555 A 1 
ATOM 4256 C C   . ASP A 0 555 . -25.550  -12.634 20.024   1.00 82.60 555 A 1 
ATOM 4257 C CB  . ASP A 0 555 . -27.329  -14.096 19.103   1.00 82.60 555 A 1 
ATOM 4258 O O   . ASP A 0 555 . -24.770  -13.408 20.592   1.00 82.60 555 A 1 
ATOM 4259 C CG  . ASP A 0 555 . -28.234  -14.559 17.965   1.00 82.60 555 A 1 
ATOM 4260 O OD1 . ASP A 0 555 . -28.507  -13.754 17.050   1.00 82.60 555 A 1 
ATOM 4261 O OD2 . ASP A 0 555 . -28.663  -15.731 18.084   1.00 82.60 555 A 1 
ATOM 4262 N N   . GLU A 0 556 . -25.897  -11.463 20.557   1.00 85.15 556 A 1 
ATOM 4263 C CA  . GLU A 0 556 . -25.730  -11.094 21.965   1.00 85.15 556 A 1 
ATOM 4264 C C   . GLU A 0 556 . -27.112  -10.932 22.603   1.00 85.15 556 A 1 
ATOM 4265 C CB  . GLU A 0 556 . -24.924  -9.789  22.146   1.00 85.15 556 A 1 
ATOM 4266 O O   . GLU A 0 556 . -27.988  -10.305 22.012   1.00 85.15 556 A 1 
ATOM 4267 C CG  . GLU A 0 556 . -23.646  -9.718  21.299   1.00 85.15 556 A 1 
ATOM 4268 C CD  . GLU A 0 556 . -22.651  -8.624  21.724   1.00 85.15 556 A 1 
ATOM 4269 O OE1 . GLU A 0 556 . -21.666  -8.412  20.974   1.00 85.15 556 A 1 
ATOM 4270 O OE2 . GLU A 0 556 . -22.578  -8.235  22.914   1.00 85.15 556 A 1 
ATOM 4271 N N   . TRP A 0 557 . -27.318  -11.440 23.818   1.00 87.25 557 A 1 
ATOM 4272 C CA  . TRP A 0 557 . -28.558  -11.195 24.564   1.00 87.25 557 A 1 
ATOM 4273 C C   . TRP A 0 557 . -28.318  -11.103 26.068   1.00 87.25 557 A 1 
ATOM 4274 C CB  . TRP A 0 557 . -29.616  -12.257 24.230   1.00 87.25 557 A 1 
ATOM 4275 O O   . TRP A 0 557 . -27.380  -11.704 26.601   1.00 87.25 557 A 1 
ATOM 4276 C CG  . TRP A 0 557 . -29.261  -13.674 24.573   1.00 87.25 557 A 1 
ATOM 4277 C CD1 . TRP A 0 557 . -28.653  -14.544 23.737   1.00 87.25 557 A 1 
ATOM 4278 C CD2 . TRP A 0 557 . -29.493  -14.408 25.815   1.00 87.25 557 A 1 
ATOM 4279 C CE2 . TRP A 0 557 . -28.981  -15.733 25.657   1.00 87.25 557 A 1 
ATOM 4280 C CE3 . TRP A 0 557 . -30.089  -14.097 27.056   1.00 87.25 557 A 1 
ATOM 4281 N NE1 . TRP A 0 557 . -28.490  -15.761 24.366   1.00 87.25 557 A 1 
ATOM 4282 C CH2 . TRP A 0 557 . -29.640  -16.344 27.907   1.00 87.25 557 A 1 
ATOM 4283 C CZ2 . TRP A 0 557 . -29.043  -16.691 26.683   1.00 87.25 557 A 1 
ATOM 4284 C CZ3 . TRP A 0 557 . -30.171  -15.054 28.086   1.00 87.25 557 A 1 
ATOM 4285 N N   . ASP A 0 558 . -29.187  -10.360 26.746   1.00 86.08 558 A 1 
ATOM 4286 C CA  . ASP A 0 558 . -29.264  -10.250 28.199   1.00 86.08 558 A 1 
ATOM 4287 C C   . ASP A 0 558 . -30.734  -10.296 28.652   1.00 86.08 558 A 1 
ATOM 4288 C CB  . ASP A 0 558 . -28.547  -8.966  28.660   1.00 86.08 558 A 1 
ATOM 4289 O O   . ASP A 0 558 . -31.627  -9.823  27.950   1.00 86.08 558 A 1 
ATOM 4290 C CG  . ASP A 0 558 . -28.069  -9.017  30.115   1.00 86.08 558 A 1 
ATOM 4291 O OD1 . ASP A 0 558 . -28.302  -10.019 30.833   1.00 86.08 558 A 1 
ATOM 4292 O OD2 . ASP A 0 558 . -27.400  -8.063  30.576   1.00 86.08 558 A 1 
ATOM 4293 N N   . ASN A 0 559 . -30.982  -10.891 29.815   1.00 84.16 559 A 1 
ATOM 4294 C CA  . ASN A 0 559 . -32.300  -11.069 30.427   1.00 84.16 559 A 1 
ATOM 4295 C C   . ASN A 0 559 . -32.147  -10.748 31.921   1.00 84.16 559 A 1 
ATOM 4296 C CB  . ASN A 0 559 . -32.746  -12.533 30.183   1.00 84.16 559 A 1 
ATOM 4297 O O   . ASN A 0 559 . -31.269  -11.335 32.569   1.00 84.16 559 A 1 
ATOM 4298 C CG  . ASN A 0 559 . -34.243  -12.744 30.017   1.00 84.16 559 A 1 
ATOM 4299 N ND2 . ASN A 0 559 . -35.028  -12.566 31.050   1.00 84.16 559 A 1 
ATOM 4300 O OD1 . ASN A 0 559 . -34.689  -13.146 28.945   1.00 84.16 559 A 1 
ATOM 4301 N N   . LYS A 0 560 . -32.960  -9.836  32.463   1.00 81.25 560 A 1 
ATOM 4302 C CA  . LYS A 0 560 . -33.004  -9.486  33.893   1.00 81.25 560 A 1 
ATOM 4303 C C   . LYS A 0 560 . -34.410  -9.736  34.415   1.00 81.25 560 A 1 
ATOM 4304 C CB  . LYS A 0 560 . -32.648  -8.005  34.132   1.00 81.25 560 A 1 
ATOM 4305 O O   . LYS A 0 560 . -35.289  -8.933  34.151   1.00 81.25 560 A 1 
ATOM 4306 C CG  . LYS A 0 560 . -31.326  -7.512  33.555   1.00 81.25 560 A 1 
ATOM 4307 C CD  . LYS A 0 560 . -30.131  -8.289  34.102   1.00 81.25 560 A 1 
ATOM 4308 C CE  . LYS A 0 560 . -28.884  -7.678  33.473   1.00 81.25 560 A 1 
ATOM 4309 N NZ  . LYS A 0 560 . -27.903  -8.715  33.110   1.00 81.25 560 A 1 
ATOM 4310 N N   . ASP A 0 561 . -34.564  -10.827 35.149   1.00 78.20 561 A 1 
ATOM 4311 C CA  . ASP A 0 561 . -35.776  -11.206 35.873   1.00 78.20 561 A 1 
ATOM 4312 C C   . ASP A 0 561 . -35.646  -10.637 37.293   1.00 78.20 561 A 1 
ATOM 4313 C CB  . ASP A 0 561 . -35.844  -12.744 35.804   1.00 78.20 561 A 1 
ATOM 4314 O O   . ASP A 0 561 . -34.722  -11.008 38.024   1.00 78.20 561 A 1 
ATOM 4315 C CG  . ASP A 0 561 . -36.913  -13.450 36.648   1.00 78.20 561 A 1 
ATOM 4316 O OD1 . ASP A 0 561 . -37.468  -12.827 37.579   1.00 78.20 561 A 1 
ATOM 4317 O OD2 . ASP A 0 561 . -37.066  -14.674 36.404   1.00 78.20 561 A 1 
ATOM 4318 N N   . ASP A 0 562 . -36.496  -9.667  37.632   1.00 77.80 562 A 1 
ATOM 4319 C CA  . ASP A 0 562 . -36.450  -8.874  38.866   1.00 77.80 562 A 1 
ATOM 4320 C C   . ASP A 0 562 . -37.785  -9.005  39.652   1.00 77.80 562 A 1 
ATOM 4321 C CB  . ASP A 0 562 . -36.041  -7.423  38.484   1.00 77.80 562 A 1 
ATOM 4322 O O   . ASP A 0 562 . -38.176  -8.095  40.382   1.00 77.80 562 A 1 
ATOM 4323 C CG  . ASP A 0 562 . -35.078  -6.714  39.442   1.00 77.80 562 A 1 
ATOM 4324 O OD1 . ASP A 0 562 . -33.854  -6.982  39.382   1.00 77.80 562 A 1 
ATOM 4325 O OD2 . ASP A 0 562 . -35.557  -5.846  40.229   1.00 77.80 562 A 1 
ATOM 4326 N N   . ASP A 0 563 . -38.529  -10.101 39.470   1.00 80.86 563 A 1 
ATOM 4327 C CA  . ASP A 0 563 . -39.922  -10.312 39.910   1.00 80.86 563 A 1 
ATOM 4328 C C   . ASP A 0 563 . -40.199  -10.108 41.416   1.00 80.86 563 A 1 
ATOM 4329 C CB  . ASP A 0 563 . -40.354  -11.736 39.510   1.00 80.86 563 A 1 
ATOM 4330 O O   . ASP A 0 563 . -39.381  -10.400 42.295   1.00 80.86 563 A 1 
ATOM 4331 C CG  . ASP A 0 563 . -41.016  -11.837 38.137   1.00 80.86 563 A 1 
ATOM 4332 O OD1 . ASP A 0 563 . -40.820  -10.909 37.318   1.00 80.86 563 A 1 
ATOM 4333 O OD2 . ASP A 0 563 . -41.800  -12.805 37.989   1.00 80.86 563 A 1 
ATOM 4334 N N   . LYS A 0 564 . -41.403  -9.612  41.760   1.00 79.15 564 A 1 
ATOM 4335 C CA  . LYS A 0 564 . -41.810  -9.312  43.153   1.00 79.15 564 A 1 
ATOM 4336 C C   . LYS A 0 564 . -43.279  -9.674  43.408   1.00 79.15 564 A 1 
ATOM 4337 C CB  . LYS A 0 564 . -41.533  -7.824  43.472   1.00 79.15 564 A 1 
ATOM 4338 O O   . LYS A 0 564 . -44.181  -9.185  42.733   1.00 79.15 564 A 1 
ATOM 4339 C CG  . LYS A 0 564 . -40.062  -7.415  43.247   1.00 79.15 564 A 1 
ATOM 4340 C CD  . LYS A 0 564 . -39.787  -5.908  43.357   1.00 79.15 564 A 1 
ATOM 4341 C CE  . LYS A 0 564 . -38.348  -5.562  42.905   1.00 79.15 564 A 1 
ATOM 4342 N NZ  . LYS A 0 564 . -38.133  -5.675  41.433   1.00 79.15 564 A 1 
ATOM 4343 N N   . TRP A 0 565 . -43.556  -10.466 44.449   1.00 79.91 565 A 1 
ATOM 4344 C CA  . TRP A 0 565 . -44.911  -10.953 44.757   1.00 79.91 565 A 1 
ATOM 4345 C C   . TRP A 0 565 . -45.272  -10.890 46.248   1.00 79.91 565 A 1 
ATOM 4346 C CB  . TRP A 0 565 . -45.097  -12.362 44.175   1.00 79.91 565 A 1 
ATOM 4347 O O   . TRP A 0 565 . -44.434  -11.035 47.141   1.00 79.91 565 A 1 
ATOM 4348 C CG  . TRP A 0 565 . -44.062  -13.375 44.564   1.00 79.91 565 A 1 
ATOM 4349 C CD1 . TRP A 0 565 . -42.956  -13.665 43.841   1.00 79.91 565 A 1 
ATOM 4350 C CD2 . TRP A 0 565 . -43.997  -14.232 45.746   1.00 79.91 565 A 1 
ATOM 4351 C CE2 . TRP A 0 565 . -42.821  -15.040 45.654   1.00 79.91 565 A 1 
ATOM 4352 C CE3 . TRP A 0 565 . -44.816  -14.403 46.887   1.00 79.91 565 A 1 
ATOM 4353 N NE1 . TRP A 0 565 . -42.207  -14.629 44.482   1.00 79.91 565 A 1 
ATOM 4354 C CH2 . TRP A 0 565 . -43.329  -16.126 47.766   1.00 79.91 565 A 1 
ATOM 4355 C CZ2 . TRP A 0 565 . -42.493  -15.983 46.642   1.00 79.91 565 A 1 
ATOM 4356 C CZ3 . TRP A 0 565 . -44.486  -15.335 47.890   1.00 79.91 565 A 1 
ATOM 4357 N N   . GLY A 0 566 . -46.561  -10.687 46.540   1.00 76.89 566 A 1 
ATOM 4358 C CA  . GLY A 0 566 . -47.084  -10.540 47.898   1.00 76.89 566 A 1 
ATOM 4359 C C   . GLY A 0 566 . -48.525  -11.025 48.056   1.00 76.89 566 A 1 
ATOM 4360 O O   . GLY A 0 566 . -49.429  -10.613 47.332   1.00 76.89 566 A 1 
ATOM 4361 N N   . ALA A 0 567 . -48.769  -11.866 49.059   1.00 73.42 567 A 1 
ATOM 4362 C CA  . ALA A 0 567 . -50.087  -12.399 49.386   1.00 73.42 567 A 1 
ATOM 4363 C C   . ALA A 0 567 . -50.436  -12.159 50.861   1.00 73.42 567 A 1 
ATOM 4364 C CB  . ALA A 0 567 . -50.136  -13.883 49.006   1.00 73.42 567 A 1 
ATOM 4365 O O   . ALA A 0 567 . -49.701  -12.544 51.773   1.00 73.42 567 A 1 
ATOM 4366 N N   . GLN A 0 568 . -51.602  -11.562 51.095   1.00 74.50 568 A 1 
ATOM 4367 C CA  . GLN A 0 568 . -52.185  -11.331 52.411   1.00 74.50 568 A 1 
ATOM 4368 C C   . GLN A 0 568 . -53.565  -11.995 52.486   1.00 74.50 568 A 1 
ATOM 4369 C CB  . GLN A 0 568 . -52.270  -9.823  52.703   1.00 74.50 568 A 1 
ATOM 4370 O O   . GLN A 0 568 . -54.427  -11.799 51.629   1.00 74.50 568 A 1 
ATOM 4371 C CG  . GLN A 0 568 . -50.906  -9.113  52.662   1.00 74.50 568 A 1 
ATOM 4372 C CD  . GLN A 0 568 . -51.027  -7.665  53.125   1.00 74.50 568 A 1 
ATOM 4373 N NE2 . GLN A 0 568 . -50.336  -7.256  54.165   1.00 74.50 568 A 1 
ATOM 4374 O OE1 . GLN A 0 568 . -51.761  -6.864  52.579   1.00 74.50 568 A 1 
ATOM 4375 N N   . ALA A 0 569 . -53.797  -12.781 53.532   1.00 70.16 569 A 1 
ATOM 4376 C CA  . ALA A 0 569 . -55.096  -13.375 53.825   1.00 70.16 569 A 1 
ATOM 4377 C C   . ALA A 0 569 . -55.462  -13.094 55.279   1.00 70.16 569 A 1 
ATOM 4378 C CB  . ALA A 0 569 . -55.050  -14.876 53.513   1.00 70.16 569 A 1 
ATOM 4379 O O   . ALA A 0 569 . -54.643  -13.323 56.173   1.00 70.16 569 A 1 
ATOM 4380 N N   . TRP A 0 570 . -56.684  -12.626 55.510   1.00 72.94 570 A 1 
ATOM 4381 C CA  . TRP A 0 570 . -57.234  -12.424 56.845   1.00 72.94 570 A 1 
ATOM 4382 C C   . TRP A 0 570 . -58.604  -13.083 56.965   1.00 72.94 570 A 1 
ATOM 4383 C CB  . TRP A 0 570 . -57.254  -10.934 57.216   1.00 72.94 570 A 1 
ATOM 4384 O O   . TRP A 0 570 . -59.371  -13.142 56.000   1.00 72.94 570 A 1 
ATOM 4385 C CG  . TRP A 0 570 . -58.040  -10.009 56.330   1.00 72.94 570 A 1 
ATOM 4386 C CD1 . TRP A 0 570 . -57.539  -9.321  55.279   1.00 72.94 570 A 1 
ATOM 4387 C CD2 . TRP A 0 570 . -59.450  -9.623  56.421   1.00 72.94 570 A 1 
ATOM 4388 C CE2 . TRP A 0 570 . -59.718  -8.655  55.405   1.00 72.94 570 A 1 
ATOM 4389 C CE3 . TRP A 0 570 . -60.531  -9.992  57.251   1.00 72.94 570 A 1 
ATOM 4390 N NE1 . TRP A 0 570 . -58.518  -8.512  54.739   1.00 72.94 570 A 1 
ATOM 4391 C CH2 . TRP A 0 570 . -62.042  -8.479  56.064   1.00 72.94 570 A 1 
ATOM 4392 C CZ2 . TRP A 0 570 . -60.986  -8.081  55.224   1.00 72.94 570 A 1 
ATOM 4393 C CZ3 . TRP A 0 570 . -61.812  -9.433  57.072   1.00 72.94 570 A 1 
ATOM 4394 N N   . GLY A 0 571 . -58.890  -13.587 58.159   1.00 71.38 571 A 1 
ATOM 4395 C CA  . GLY A 0 571 . -60.159  -14.208 58.502   1.00 71.38 571 A 1 
ATOM 4396 C C   . GLY A 0 571 . -60.537  -13.914 59.946   1.00 71.38 571 A 1 
ATOM 4397 O O   . GLY A 0 571 . -59.673  -13.675 60.793   1.00 71.38 571 A 1 
ATOM 4398 N N   . LYS A 0 572 . -61.840  -13.926 60.208   1.00 65.06 572 A 1 
ATOM 4399 C CA  . LYS A 0 572 . -62.405  -14.016 61.552   1.00 65.06 572 A 1 
ATOM 4400 C C   . LYS A 0 572 . -63.347  -15.203 61.565   1.00 65.06 572 A 1 
ATOM 4401 C CB  . LYS A 0 572 . -63.155  -12.731 61.935   1.00 65.06 572 A 1 
ATOM 4402 O O   . LYS A 0 572 . -64.368  -15.142 60.880   1.00 65.06 572 A 1 
ATOM 4403 C CG  . LYS A 0 572 . -62.281  -11.490 61.752   1.00 65.06 572 A 1 
ATOM 4404 C CD  . LYS A 0 572 . -62.899  -10.262 62.419   1.00 65.06 572 A 1 
ATOM 4405 C CE  . LYS A 0 572 . -61.926  -9.107  62.180   1.00 65.06 572 A 1 
ATOM 4406 N NZ  . LYS A 0 572 . -62.079  -8.038  63.187   1.00 65.06 572 A 1 
ATOM 4407 N N   . ASP A 0 573 . -62.988  -16.231 62.318   1.00 59.15 573 A 1 
ATOM 4408 C CA  . ASP A 0 573 . -63.949  -17.236 62.756   1.00 59.15 573 A 1 
ATOM 4409 C C   . ASP A 0 573 . -64.868  -16.648 63.842   1.00 59.15 573 A 1 
ATOM 4410 C CB  . ASP A 0 573 . -63.241  -18.533 63.184   1.00 59.15 573 A 1 
ATOM 4411 O O   . ASP A 0 573 . -64.518  -15.686 64.542   1.00 59.15 573 A 1 
ATOM 4412 C CG  . ASP A 0 573 . -62.001  -18.280 64.041   1.00 59.15 573 A 1 
ATOM 4413 O OD1 . ASP A 0 573 . -62.164  -17.659 65.117   1.00 59.15 573 A 1 
ATOM 4414 O OD2 . ASP A 0 573 . -60.895  -18.622 63.555   1.00 59.15 573 A 1 
ATOM 4415 N N   . ARG A 0 574 . -66.097  -17.167 63.930   1.00 51.15 574 A 1 
ATOM 4416 C CA  . ARG A 0 574 . -67.088  -16.801 64.958   1.00 51.15 574 A 1 
ATOM 4417 C C   . ARG A 0 574 . -67.792  -18.029 65.528   1.00 51.15 574 A 1 
ATOM 4418 C CB  . ARG A 0 574 . -68.038  -15.712 64.431   1.00 51.15 574 A 1 
ATOM 4419 O O   . ARG A 0 574 . -69.023  -18.109 65.560   1.00 51.15 574 A 1 
ATOM 4420 C CG  . ARG A 0 574 . -67.303  -14.364 64.380   1.00 51.15 574 A 1 
ATOM 4421 C CD  . ARG A 0 574 . -68.250  -13.180 64.197   1.00 51.15 574 A 1 
ATOM 4422 N NE  . ARG A 0 574 . -68.646  -13.002 62.790   1.00 51.15 574 A 1 
ATOM 4423 N NH1 . ARG A 0 574 . -69.290  -10.802 62.906   1.00 51.15 574 A 1 
ATOM 4424 N NH2 . ARG A 0 574 . -69.216  -11.822 60.947   1.00 51.15 574 A 1 
ATOM 4425 C CZ  . ARG A 0 574 . -69.052  -11.884 62.226   1.00 51.15 574 A 1 
ATOM 4426 N N   . ASP A 0 575 . -66.978  -18.955 66.023   1.00 51.30 575 A 1 
ATOM 4427 C CA  . ASP A 0 575 . -67.411  -20.199 66.655   1.00 51.30 575 A 1 
ATOM 4428 C C   . ASP A 0 575 . -68.366  -19.966 67.848   1.00 51.30 575 A 1 
ATOM 4429 C CB  . ASP A 0 575 . -66.178  -21.040 67.061   1.00 51.30 575 A 1 
ATOM 4430 O O   . ASP A 0 575 . -68.211  -19.064 68.681   1.00 51.30 575 A 1 
ATOM 4431 C CG  . ASP A 0 575 . -65.978  -22.298 66.202   1.00 51.30 575 A 1 
ATOM 4432 O OD1 . ASP A 0 575 . -67.011  -22.896 65.818   1.00 51.30 575 A 1 
ATOM 4433 O OD2 . ASP A 0 575 . -64.815  -22.731 66.043   1.00 51.30 575 A 1 
ATOM 4434 N N   . VAL A 0 576 . -69.411  -20.797 67.946   1.00 43.65 576 A 1 
ATOM 4435 C CA  . VAL A 0 576 . -70.481  -20.637 68.951   1.00 43.65 576 A 1 
ATOM 4436 C C   . VAL A 0 576 . -70.189  -21.476 70.202   1.00 43.65 576 A 1 
ATOM 4437 C CB  . VAL A 0 576 . -71.890  -20.848 68.358   1.00 43.65 576 A 1 
ATOM 4438 O O   . VAL A 0 576 . -70.866  -22.467 70.508   1.00 43.65 576 A 1 
ATOM 4439 C CG1 . VAL A 0 576 . -72.986  -20.453 69.366   1.00 43.65 576 A 1 
ATOM 4440 C CG2 . VAL A 0 576 . -72.121  -19.975 67.115   1.00 43.65 576 A 1 
ATOM 4441 N N   . TYR A 0 577 . -69.184  -21.056 70.973   1.00 36.52 577 A 1 
ATOM 4442 C CA  . TYR A 0 577 . -68.793  -21.723 72.217   1.00 36.52 577 A 1 
ATOM 4443 C C   . TYR A 0 577 . -69.912  -21.712 73.279   1.00 36.52 577 A 1 
ATOM 4444 C CB  . TYR A 0 577 . -67.496  -21.106 72.748   1.00 36.52 577 A 1 
ATOM 4445 O O   . TYR A 0 577 . -70.191  -20.709 73.944   1.00 36.52 577 A 1 
ATOM 4446 C CG  . TYR A 0 577 . -66.784  -21.950 73.786   1.00 36.52 577 A 1 
ATOM 4447 C CD1 . TYR A 0 577 . -67.150  -21.872 75.143   1.00 36.52 577 A 1 
ATOM 4448 C CD2 . TYR A 0 577 . -65.738  -22.803 73.386   1.00 36.52 577 A 1 
ATOM 4449 C CE1 . TYR A 0 577 . -66.479  -22.659 76.100   1.00 36.52 577 A 1 
ATOM 4450 C CE2 . TYR A 0 577 . -65.074  -23.603 74.334   1.00 36.52 577 A 1 
ATOM 4451 O OH  . TYR A 0 577 . -64.795  -24.285 76.621   1.00 36.52 577 A 1 
ATOM 4452 C CZ  . TYR A 0 577 . -65.441  -23.529 75.693   1.00 36.52 577 A 1 
ATOM 4453 N N   . GLY A 0 578 . -70.554  -22.869 73.487   1.00 39.78 578 A 1 
ATOM 4454 C CA  . GLY A 0 578 . -71.498  -23.074 74.597   1.00 39.78 578 A 1 
ATOM 4455 C C   . GLY A 0 578 . -72.601  -24.122 74.400   1.00 39.78 578 A 1 
ATOM 4456 O O   . GLY A 0 578 . -73.243  -24.512 75.382   1.00 39.78 578 A 1 
ATOM 4457 N N   . ALA A 0 579 . -72.832  -24.616 73.179   1.00 34.72 579 A 1 
ATOM 4458 C CA  . ALA A 0 579 . -73.903  -25.575 72.867   1.00 34.72 579 A 1 
ATOM 4459 C C   . ALA A 0 579 . -73.597  -27.021 73.334   1.00 34.72 579 A 1 
ATOM 4460 C CB  . ALA A 0 579 . -74.239  -25.464 71.374   1.00 34.72 579 A 1 
ATOM 4461 O O   . ALA A 0 579 . -73.398  -27.940 72.539   1.00 34.72 579 A 1 
ATOM 4462 N N   . SER A 0 580 . -73.577  -27.235 74.653   1.00 32.15 580 A 1 
ATOM 4463 C CA  . SER A 0 580 . -73.260  -28.517 75.307   1.00 32.15 580 A 1 
ATOM 4464 C C   . SER A 0 580 . -74.261  -29.651 75.002   1.00 32.15 580 A 1 
ATOM 4465 C CB  . SER A 0 580 . -73.047  -28.321 76.820   1.00 32.15 580 A 1 
ATOM 4466 O O   . SER A 0 580 . -75.167  -29.951 75.780   1.00 32.15 580 A 1 
ATOM 4467 O OG  . SER A 0 580 . -74.053  -27.536 77.439   1.00 32.15 580 A 1 
ATOM 4468 N N   . SER A 0 581 . -74.057  -30.347 73.879   1.00 39.39 581 A 1 
ATOM 4469 C CA  . SER A 0 581 . -74.778  -31.576 73.521   1.00 39.39 581 A 1 
ATOM 4470 C C   . SER A 0 581 . -73.941  -32.829 73.821   1.00 39.39 581 A 1 
ATOM 4471 C CB  . SER A 0 581 . -75.334  -31.514 72.092   1.00 39.39 581 A 1 
ATOM 4472 O O   . SER A 0 581 . -73.059  -33.253 73.077   1.00 39.39 581 A 1 
ATOM 4473 O OG  . SER A 0 581 . -74.343  -31.304 71.112   1.00 39.39 581 A 1 
ATOM 4474 N N   . PHE A 0 582 . -74.227  -33.441 74.969   1.00 28.73 582 A 1 
ATOM 4475 C CA  . PHE A 0 582 . -73.617  -34.692 75.424   1.00 28.73 582 A 1 
ATOM 4476 C C   . PHE A 0 582 . -73.922  -35.841 74.441   1.00 28.73 582 A 1 
ATOM 4477 C CB  . PHE A 0 582 . -74.183  -34.958 76.833   1.00 28.73 582 A 1 
ATOM 4478 O O   . PHE A 0 582 . -75.072  -36.269 74.346   1.00 28.73 582 A 1 
ATOM 4479 C CG  . PHE A 0 582 . -73.685  -36.192 77.565   1.00 28.73 582 A 1 
ATOM 4480 C CD1 . PHE A 0 582 . -74.322  -37.435 77.377   1.00 28.73 582 A 1 
ATOM 4481 C CD2 . PHE A 0 582 . -72.645  -36.081 78.508   1.00 28.73 582 A 1 
ATOM 4482 C CE1 . PHE A 0 582 . -73.921  -38.557 78.125   1.00 28.73 582 A 1 
ATOM 4483 C CE2 . PHE A 0 582 . -72.247  -37.202 79.259   1.00 28.73 582 A 1 
ATOM 4484 C CZ  . PHE A 0 582 . -72.886  -38.439 79.069   1.00 28.73 582 A 1 
ATOM 4485 N N   . GLY A 0 583 . -72.909  -36.373 73.738   1.00 39.98 583 A 1 
ATOM 4486 C CA  . GLY A 0 583 . -73.036  -37.662 73.030   1.00 39.98 583 A 1 
ATOM 4487 C C   . GLY A 0 583 . -72.468  -37.803 71.610   1.00 39.98 583 A 1 
ATOM 4488 O O   . GLY A 0 583 . -72.634  -38.877 71.032   1.00 39.98 583 A 1 
ATOM 4489 N N   . LYS A 0 584 . -71.787  -36.803 71.028   1.00 29.43 584 A 1 
ATOM 4490 C CA  . LYS A 0 584 . -71.048  -36.973 69.757   1.00 29.43 584 A 1 
ATOM 4491 C C   . LYS A 0 584 . -69.580  -36.570 69.907   1.00 29.43 584 A 1 
ATOM 4492 C CB  . LYS A 0 584 . -71.756  -36.228 68.604   1.00 29.43 584 A 1 
ATOM 4493 O O   . LYS A 0 584 . -69.279  -35.448 70.289   1.00 29.43 584 A 1 
ATOM 4494 C CG  . LYS A 0 584 . -72.377  -37.220 67.605   1.00 29.43 584 A 1 
ATOM 4495 C CD  . LYS A 0 584 . -73.143  -36.491 66.491   1.00 29.43 584 A 1 
ATOM 4496 C CE  . LYS A 0 584 . -73.627  -37.449 65.390   1.00 29.43 584 A 1 
ATOM 4497 N NZ  . LYS A 0 584 . -72.510  -37.887 64.511   1.00 29.43 584 A 1 
ATOM 4498 N N   . ALA A 0 585 . -68.673  -37.499 69.603   1.00 28.91 585 A 1 
ATOM 4499 C CA  . ALA A 0 585 . -67.232  -37.273 69.670   1.00 28.91 585 A 1 
ATOM 4500 C C   . ALA A 0 585 . -66.739  -36.523 68.421   1.00 28.91 585 A 1 
ATOM 4501 C CB  . ALA A 0 585 . -66.531  -38.627 69.857   1.00 28.91 585 A 1 
ATOM 4502 O O   . ALA A 0 585 . -66.566  -37.124 67.361   1.00 28.91 585 A 1 
ATOM 4503 N N   . ALA A 0 586 . -66.500  -35.219 68.555   1.00 35.61 586 A 1 
ATOM 4504 C CA  . ALA A 0 586 . -65.912  -34.368 67.519   1.00 35.61 586 A 1 
ATOM 4505 C C   . ALA A 0 586 . -64.367  -34.458 67.502   1.00 35.61 586 A 1 
ATOM 4506 C CB  . ALA A 0 586 . -66.456  -32.943 67.704   1.00 35.61 586 A 1 
ATOM 4507 O O   . ALA A 0 586 . -63.681  -33.447 67.597   1.00 35.61 586 A 1 
ATOM 4508 N N   . SER A 0 587 . -63.814  -35.679 67.448   1.00 41.37 587 A 1 
ATOM 4509 C CA  . SER A 0 587 . -62.357  -35.926 67.395   1.00 41.37 587 A 1 
ATOM 4510 C C   . SER A 0 587 . -62.001  -37.398 67.100   1.00 41.37 587 A 1 
ATOM 4511 C CB  . SER A 0 587 . -61.663  -35.434 68.683   1.00 41.37 587 A 1 
ATOM 4512 O O   . SER A 0 587 . -61.312  -38.053 67.879   1.00 41.37 587 A 1 
ATOM 4513 O OG  . SER A 0 587 . -62.321  -35.876 69.860   1.00 41.37 587 A 1 
ATOM 4514 N N   . ALA A 0 588 . -62.488  -37.957 65.983   1.00 35.98 588 A 1 
ATOM 4515 C CA  . ALA A 0 588 . -62.232  -39.368 65.632   1.00 35.98 588 A 1 
ATOM 4516 C C   . ALA A 0 588 . -62.035  -39.684 64.131   1.00 35.98 588 A 1 
ATOM 4517 C CB  . ALA A 0 588 . -63.349  -40.223 66.248   1.00 35.98 588 A 1 
ATOM 4518 O O   . ALA A 0 588 . -61.867  -40.851 63.781   1.00 35.98 588 A 1 
ATOM 4519 N N   . GLY A 0 589 . -62.046  -38.689 63.241   1.00 35.18 589 A 1 
ATOM 4520 C CA  . GLY A 0 589 . -61.827  -38.903 61.808   1.00 35.18 589 A 1 
ATOM 4521 C C   . GLY A 0 589 . -61.660  -37.590 61.055   1.00 35.18 589 A 1 
ATOM 4522 O O   . GLY A 0 589 . -62.631  -36.857 60.947   1.00 35.18 589 A 1 
ATOM 4523 N N   . ASP A 0 590 . -60.414  -37.315 60.642   1.00 32.40 590 A 1 
ATOM 4524 C CA  . ASP A 0 590 . -59.981  -36.539 59.450   1.00 32.40 590 A 1 
ATOM 4525 C C   . ASP A 0 590 . -58.504  -36.091 59.532   1.00 32.40 590 A 1 
ATOM 4526 C CB  . ASP A 0 590 . -60.907  -35.356 59.078   1.00 32.40 590 A 1 
ATOM 4527 O O   . ASP A 0 590 . -57.898  -35.721 58.525   1.00 32.40 590 A 1 
ATOM 4528 C CG  . ASP A 0 590 . -62.060  -35.783 58.146   1.00 32.40 590 A 1 
ATOM 4529 O OD1 . ASP A 0 590 . -61.998  -36.916 57.604   1.00 32.40 590 A 1 
ATOM 4530 O OD2 . ASP A 0 590 . -62.970  -34.955 57.933   1.00 32.40 590 A 1 
ATOM 4531 N N   . TYR A 0 591 . -57.856  -36.255 60.694   1.00 35.47 591 A 1 
ATOM 4532 C CA  . TYR A 0 591 . -56.434  -35.923 60.894   1.00 35.47 591 A 1 
ATOM 4533 C C   . TYR A 0 591 . -55.450  -36.724 59.999   1.00 35.47 591 A 1 
ATOM 4534 C CB  . TYR A 0 591 . -56.100  -36.066 62.392   1.00 35.47 591 A 1 
ATOM 4535 O O   . TYR A 0 591 . -54.316  -36.301 59.791   1.00 35.47 591 A 1 
ATOM 4536 C CG  . TYR A 0 591 . -55.034  -35.098 62.871   1.00 35.47 591 A 1 
ATOM 4537 C CD1 . TYR A 0 591 . -53.689  -35.504 62.969   1.00 35.47 591 A 1 
ATOM 4538 C CD2 . TYR A 0 591 . -55.392  -33.770 63.183   1.00 35.47 591 A 1 
ATOM 4539 C CE1 . TYR A 0 591 . -52.703  -34.581 63.369   1.00 35.47 591 A 1 
ATOM 4540 C CE2 . TYR A 0 591 . -54.408  -32.844 63.579   1.00 35.47 591 A 1 
ATOM 4541 O OH  . TYR A 0 591 . -52.100  -32.355 64.026   1.00 35.47 591 A 1 
ATOM 4542 C CZ  . TYR A 0 591 . -53.059  -33.248 63.666   1.00 35.47 591 A 1 
ATOM 4543 N N   . ASP A 0 592 . -55.889  -37.846 59.409   1.00 40.16 592 A 1 
ATOM 4544 C CA  . ASP A 0 592 . -55.060  -38.774 58.613   1.00 40.16 592 A 1 
ATOM 4545 C C   . ASP A 0 592 . -55.151  -38.604 57.078   1.00 40.16 592 A 1 
ATOM 4546 C CB  . ASP A 0 592 . -55.395  -40.225 59.018   1.00 40.16 592 A 1 
ATOM 4547 O O   . ASP A 0 592 . -54.520  -39.374 56.332   1.00 40.16 592 A 1 
ATOM 4548 C CG  . ASP A 0 592 . -54.601  -40.763 60.213   1.00 40.16 592 A 1 
ATOM 4549 O OD1 . ASP A 0 592 . -53.586  -40.143 60.596   1.00 40.16 592 A 1 
ATOM 4550 O OD2 . ASP A 0 592 . -54.996  -41.853 60.681   1.00 40.16 592 A 1 
ATOM 4551 N N   . MET A 0 593 . -55.924  -37.627 56.573   1.00 34.76 593 A 1 
ATOM 4552 C CA  . MET A 0 593 . -55.989  -37.349 55.125   1.00 34.76 593 A 1 
ATOM 4553 C C   . MET A 0 593 . -55.046  -36.215 54.690   1.00 34.76 593 A 1 
ATOM 4554 C CB  . MET A 0 593 . -57.443  -37.164 54.648   1.00 34.76 593 A 1 
ATOM 4555 O O   . MET A 0 593 . -54.372  -36.348 53.665   1.00 34.76 593 A 1 
ATOM 4556 C CG  . MET A 0 593 . -57.518  -37.437 53.135   1.00 34.76 593 A 1 
ATOM 4557 S SD  . MET A 0 593 . -59.164  -37.761 52.445   1.00 34.76 593 A 1 
ATOM 4558 C CE  . MET A 0 593 . -59.733  -36.072 52.113   1.00 34.76 593 A 1 
ATOM 4559 N N   . TYR A 0 594 . -54.899  -35.157 55.497   1.00 38.23 594 A 1 
ATOM 4560 C CA  . TYR A 0 594 . -54.044  -34.002 55.164   1.00 38.23 594 A 1 
ATOM 4561 C C   . TYR A 0 594 . -52.540  -34.344 55.097   1.00 38.23 594 A 1 
ATOM 4562 C CB  . TYR A 0 594 . -54.319  -32.858 56.156   1.00 38.23 594 A 1 
ATOM 4563 O O   . TYR A 0 594 . -51.783  -33.736 54.337   1.00 38.23 594 A 1 
ATOM 4564 C CG  . TYR A 0 594 . -54.338  -31.496 55.490   1.00 38.23 594 A 1 
ATOM 4565 C CD1 . TYR A 0 594 . -53.174  -30.704 55.430   1.00 38.23 594 A 1 
ATOM 4566 C CD2 . TYR A 0 594 . -55.535  -31.032 54.909   1.00 38.23 594 A 1 
ATOM 4567 C CE1 . TYR A 0 594 . -53.207  -29.447 54.791   1.00 38.23 594 A 1 
ATOM 4568 C CE2 . TYR A 0 594 . -55.570  -29.781 54.266   1.00 38.23 594 A 1 
ATOM 4569 O OH  . TYR A 0 594 . -54.452  -27.783 53.578   1.00 38.23 594 A 1 
ATOM 4570 C CZ  . TYR A 0 594 . -54.408  -28.986 54.206   1.00 38.23 594 A 1 
ATOM 4571 N N   . GLY A 0 595 . -52.115  -35.373 55.842   1.00 38.96 595 A 1 
ATOM 4572 C CA  . GLY A 0 595 . -50.749  -35.908 55.810   1.00 38.96 595 A 1 
ATOM 4573 C C   . GLY A 0 595 . -50.406  -36.746 54.569   1.00 38.96 595 A 1 
ATOM 4574 O O   . GLY A 0 595 . -49.234  -37.034 54.343   1.00 38.96 595 A 1 
ATOM 4575 N N   . ARG A 0 596 . -51.394  -37.138 53.745   1.00 41.25 596 A 1 
ATOM 4576 C CA  . ARG A 0 596 . -51.167  -37.898 52.496   1.00 41.25 596 A 1 
ATOM 4577 C C   . ARG A 0 596 . -51.506  -37.129 51.223   1.00 41.25 596 A 1 
ATOM 4578 C CB  . ARG A 0 596 . -51.885  -39.256 52.549   1.00 41.25 596 A 1 
ATOM 4579 O O   . ARG A 0 596 . -50.890  -37.407 50.199   1.00 41.25 596 A 1 
ATOM 4580 C CG  . ARG A 0 596 . -51.015  -40.296 53.274   1.00 41.25 596 A 1 
ATOM 4581 C CD  . ARG A 0 596 . -51.699  -41.666 53.335   1.00 41.25 596 A 1 
ATOM 4582 N NE  . ARG A 0 596 . -52.853  -41.638 54.251   1.00 41.25 596 A 1 
ATOM 4583 N NH1 . ARG A 0 596 . -53.668  -43.752 53.867   1.00 41.25 596 A 1 
ATOM 4584 N NH2 . ARG A 0 596 . -54.637  -42.406 55.385   1.00 41.25 596 A 1 
ATOM 4585 C CZ  . ARG A 0 596 . -53.713  -42.605 54.491   1.00 41.25 596 A 1 
ATOM 4586 N N   . SER A 0 597 . -52.400  -36.141 51.269   1.00 41.27 597 A 1 
ATOM 4587 C CA  . SER A 0 597 . -52.667  -35.269 50.115   1.00 41.27 597 A 1 
ATOM 4588 C C   . SER A 0 597 . -51.437  -34.443 49.718   1.00 41.27 597 A 1 
ATOM 4589 C CB  . SER A 0 597 . -53.867  -34.359 50.396   1.00 41.27 597 A 1 
ATOM 4590 O O   . SER A 0 597 . -51.072  -34.427 48.545   1.00 41.27 597 A 1 
ATOM 4591 O OG  . SER A 0 597 . -53.674  -33.666 51.613   1.00 41.27 597 A 1 
ATOM 4592 N N   . ASN A 0 598 . -50.723  -33.847 50.679   1.00 40.44 598 A 1 
ATOM 4593 C CA  . ASN A 0 598 . -49.505  -33.074 50.390   1.00 40.44 598 A 1 
ATOM 4594 C C   . ASN A 0 598 . -48.335  -33.938 49.877   1.00 40.44 598 A 1 
ATOM 4595 C CB  . ASN A 0 598 . -49.124  -32.239 51.622   1.00 40.44 598 A 1 
ATOM 4596 O O   . ASN A 0 598 . -47.548  -33.475 49.056   1.00 40.44 598 A 1 
ATOM 4597 C CG  . ASN A 0 598 . -50.022  -31.023 51.740   1.00 40.44 598 A 1 
ATOM 4598 N ND2 . ASN A 0 598 . -50.836  -30.937 52.764   1.00 40.44 598 A 1 
ATOM 4599 O OD1 . ASN A 0 598 . -50.039  -30.163 50.881   1.00 40.44 598 A 1 
ATOM 4600 N N   . ALA A 0 599 . -48.265  -35.215 50.271   1.00 42.31 599 A 1 
ATOM 4601 C CA  . ALA A 0 599 . -47.301  -36.165 49.709   1.00 42.31 599 A 1 
ATOM 4602 C C   . ALA A 0 599 . -47.619  -36.559 48.249   1.00 42.31 599 A 1 
ATOM 4603 C CB  . ALA A 0 599 . -47.239  -37.392 50.626   1.00 42.31 599 A 1 
ATOM 4604 O O   . ALA A 0 599 . -46.720  -36.972 47.521   1.00 42.31 599 A 1 
ATOM 4605 N N   . ALA A 0 600 . -48.876  -36.421 47.809   1.00 43.96 600 A 1 
ATOM 4606 C CA  . ALA A 0 600 . -49.282  -36.633 46.418   1.00 43.96 600 A 1 
ATOM 4607 C C   . ALA A 0 600 . -49.143  -35.357 45.563   1.00 43.96 600 A 1 
ATOM 4608 C CB  . ALA A 0 600 . -50.714  -37.182 46.414   1.00 43.96 600 A 1 
ATOM 4609 O O   . ALA A 0 600 . -48.735  -35.438 44.405   1.00 43.96 600 A 1 
ATOM 4610 N N   . ALA A 0 601 . -49.425  -34.180 46.133   1.00 38.81 601 A 1 
ATOM 4611 C CA  . ALA A 0 601 . -49.284  -32.893 45.448   1.00 38.81 601 A 1 
ATOM 4612 C C   . ALA A 0 601 . -47.832  -32.618 45.009   1.00 38.81 601 A 1 
ATOM 4613 C CB  . ALA A 0 601 . -49.815  -31.793 46.377   1.00 38.81 601 A 1 
ATOM 4614 O O   . ALA A 0 601 . -47.603  -32.181 43.882   1.00 38.81 601 A 1 
ATOM 4615 N N   . GLY A 0 602 . -46.847  -32.973 45.846   1.00 37.60 602 A 1 
ATOM 4616 C CA  . GLY A 0 602 . -45.415  -32.796 45.563   1.00 37.60 602 A 1 
ATOM 4617 C C   . GLY A 0 602 . -44.842  -33.613 44.392   1.00 37.60 602 A 1 
ATOM 4618 O O   . GLY A 0 602 . -43.656  -33.490 44.104   1.00 37.60 602 A 1 
ATOM 4619 N N   . ALA A 0 603 . -45.648  -34.439 43.714   1.00 43.96 603 A 1 
ATOM 4620 C CA  . ALA A 0 603 . -45.230  -35.247 42.562   1.00 43.96 603 A 1 
ATOM 4621 C C   . ALA A 0 603 . -46.053  -34.986 41.280   1.00 43.96 603 A 1 
ATOM 4622 C CB  . ALA A 0 603 . -45.273  -36.721 42.987   1.00 43.96 603 A 1 
ATOM 4623 O O   . ALA A 0 603 . -45.797  -35.614 40.253   1.00 43.96 603 A 1 
ATOM 4624 N N   . ALA A 0 604 . -47.041  -34.082 41.321   1.00 37.32 604 A 1 
ATOM 4625 C CA  . ALA A 0 604 . -48.106  -33.993 40.314   1.00 37.32 604 A 1 
ATOM 4626 C C   . ALA A 0 604 . -48.099  -32.713 39.447   1.00 37.32 604 A 1 
ATOM 4627 C CB  . ALA A 0 604 . -49.446  -34.256 41.014   1.00 37.32 604 A 1 
ATOM 4628 O O   . ALA A 0 604 . -49.102  -32.418 38.804   1.00 37.32 604 A 1 
ATOM 4629 N N   . SER A 0 605 . -46.980  -31.978 39.380   1.00 36.01 605 A 1 
ATOM 4630 C CA  . SER A 0 605 . -46.798  -30.852 38.436   1.00 36.01 605 A 1 
ATOM 4631 C C   . SER A 0 605 . -45.440  -30.869 37.712   1.00 36.01 605 A 1 
ATOM 4632 C CB  . SER A 0 605 . -47.096  -29.502 39.101   1.00 36.01 605 A 1 
ATOM 4633 O O   . SER A 0 605 . -44.883  -29.839 37.348   1.00 36.01 605 A 1 
ATOM 4634 O OG  . SER A 0 605 . -47.450  -28.569 38.101   1.00 36.01 605 A 1 
ATOM 4635 N N   . ALA A 0 606 . -44.891  -32.063 37.471   1.00 33.66 606 A 1 
ATOM 4636 C CA  . ALA A 0 606 . -43.691  -32.266 36.653   1.00 33.66 606 A 1 
ATOM 4637 C C   . ALA A 0 606 . -44.053  -32.695 35.216   1.00 33.66 606 A 1 
ATOM 4638 C CB  . ALA A 0 606 . -42.741  -33.223 37.383   1.00 33.66 606 A 1 
ATOM 4639 O O   . ALA A 0 606 . -43.496  -33.654 34.681   1.00 33.66 606 A 1 
ATOM 4640 N N   . SER A 0 607 . -45.008  -31.999 34.585   1.00 36.01 607 A 1 
ATOM 4641 C CA  . SER A 0 607 . -45.465  -32.274 33.212   1.00 36.01 607 A 1 
ATOM 4642 C C   . SER A 0 607 . -44.451  -31.798 32.158   1.00 36.01 607 A 1 
ATOM 4643 C CB  . SER A 0 607 . -46.868  -31.693 32.982   1.00 36.01 607 A 1 
ATOM 4644 O O   . SER A 0 607 . -44.765  -30.974 31.296   1.00 36.01 607 A 1 
ATOM 4645 O OG  . SER A 0 607 . -47.317  -32.020 31.682   1.00 36.01 607 A 1 
ATOM 4646 N N   . LYS A 0 608 . -43.215  -32.315 32.208   1.00 34.84 608 A 1 
ATOM 4647 C CA  . LYS A 0 608 . -42.220  -32.058 31.163   1.00 34.84 608 A 1 
ATOM 4648 C C   . LYS A 0 608 . -42.676  -32.669 29.840   1.00 34.84 608 A 1 
ATOM 4649 C CB  . LYS A 0 608 . -40.810  -32.544 31.552   1.00 34.84 608 A 1 
ATOM 4650 O O   . LYS A 0 608 . -42.793  -33.885 29.701   1.00 34.84 608 A 1 
ATOM 4651 C CG  . LYS A 0 608 . -40.036  -31.441 32.292   1.00 34.84 608 A 1 
ATOM 4652 C CD  . LYS A 0 608 . -38.529  -31.728 32.373   1.00 34.84 608 A 1 
ATOM 4653 C CE  . LYS A 0 608 . -37.819  -30.473 32.906   1.00 34.84 608 A 1 
ATOM 4654 N NZ  . LYS A 0 608 . -36.339  -30.577 32.837   1.00 34.84 608 A 1 
ATOM 4655 N N   . HIS A 0 609 . -42.881  -31.796 28.862   1.00 33.00 609 A 1 
ATOM 4656 C CA  . HIS A 0 609 . -43.023  -32.150 27.457   1.00 33.00 609 A 1 
ATOM 4657 C C   . HIS A 0 609 . -41.759  -32.914 27.009   1.00 33.00 609 A 1 
ATOM 4658 C CB  . HIS A 0 609 . -43.233  -30.840 26.675   1.00 33.00 609 A 1 
ATOM 4659 O O   . HIS A 0 609 . -40.648  -32.436 27.232   1.00 33.00 609 A 1 
ATOM 4660 C CG  . HIS A 0 609 . -44.165  -30.970 25.504   1.00 33.00 609 A 1 
ATOM 4661 C CD2 . HIS A 0 609 . -43.818  -31.191 24.200   1.00 33.00 609 A 1 
ATOM 4662 N ND1 . HIS A 0 609 . -45.531  -30.797 25.541   1.00 33.00 609 A 1 
ATOM 4663 C CE1 . HIS A 0 609 . -45.996  -30.915 24.286   1.00 33.00 609 A 1 
ATOM 4664 N NE2 . HIS A 0 609 . -44.991  -31.187 23.441   1.00 33.00 609 A 1 
ATOM 4665 N N   . GLY A 0 610 . -41.902  -34.117 26.439   1.00 31.92 610 A 1 
ATOM 4666 C CA  . GLY A 0 610 . -40.736  -34.972 26.165   1.00 31.92 610 A 1 
ATOM 4667 C C   . GLY A 0 610 . -41.061  -36.426 25.823   1.00 31.92 610 A 1 
ATOM 4668 O O   . GLY A 0 610 . -40.579  -37.342 26.485   1.00 31.92 610 A 1 
ATOM 4669 N N   . SER A 0 611 . -41.886  -36.662 24.797   1.00 29.60 611 A 1 
ATOM 4670 C CA  . SER A 0 611 . -42.196  -38.026 24.340   1.00 29.60 611 A 1 
ATOM 4671 C C   . SER A 0 611 . -41.010  -38.666 23.607   1.00 29.60 611 A 1 
ATOM 4672 C CB  . SER A 0 611 . -43.436  -38.046 23.436   1.00 29.60 611 A 1 
ATOM 4673 O O   . SER A 0 611 . -40.905  -38.557 22.388   1.00 29.60 611 A 1 
ATOM 4674 O OG  . SER A 0 611 . -44.604  -37.819 24.198   1.00 29.60 611 A 1 
ATOM 4675 N N   . VAL A 0 612 . -40.146  -39.379 24.337   1.00 34.98 612 A 1 
ATOM 4676 C CA  . VAL A 0 612 . -39.075  -40.211 23.759   1.00 34.98 612 A 1 
ATOM 4677 C C   . VAL A 0 612 . -39.206  -41.658 24.245   1.00 34.98 612 A 1 
ATOM 4678 C CB  . VAL A 0 612 . -37.671  -39.622 24.010   1.00 34.98 612 A 1 
ATOM 4679 O O   . VAL A 0 612 . -38.910  -42.002 25.385   1.00 34.98 612 A 1 
ATOM 4680 C CG1 . VAL A 0 612 . -36.598  -40.435 23.272   1.00 34.98 612 A 1 
ATOM 4681 C CG2 . VAL A 0 612 . -37.570  -38.175 23.503   1.00 34.98 612 A 1 
ATOM 4682 N N   . HIS A 0 613 . -39.679  -42.514 23.342   1.00 27.95 613 A 1 
ATOM 4683 C CA  . HIS A 0 613 . -39.630  -43.980 23.431   1.00 27.95 613 A 1 
ATOM 4684 C C   . HIS A 0 613 . -38.160  -44.457 23.219   1.00 27.95 613 A 1 
ATOM 4685 C CB  . HIS A 0 613 . -40.593  -44.491 22.328   1.00 27.95 613 A 1 
ATOM 4686 O O   . HIS A 0 613 . -37.421  -43.703 22.584   1.00 27.95 613 A 1 
ATOM 4687 C CG  . HIS A 0 613 . -41.574  -45.569 22.717   1.00 27.95 613 A 1 
ATOM 4688 C CD2 . HIS A 0 613 . -42.508  -45.505 23.718   1.00 27.95 613 A 1 
ATOM 4689 N ND1 . HIS A 0 613 . -41.823  -46.725 22.010   1.00 27.95 613 A 1 
ATOM 4690 C CE1 . HIS A 0 613 . -42.866  -47.349 22.580   1.00 27.95 613 A 1 
ATOM 4691 N NE2 . HIS A 0 613 . -43.307  -46.653 23.636   1.00 27.95 613 A 1 
ATOM 4692 N N   . PRO A 0 614 . -37.720  -45.689 23.601   1.00 39.53 614 A 1 
ATOM 4693 C CA  . PRO A 0 614 . -38.562  -46.855 23.906   1.00 39.53 614 A 1 
ATOM 4694 C C   . PRO A 0 614 . -38.017  -47.875 24.968   1.00 39.53 614 A 1 
ATOM 4695 C CB  . PRO A 0 614 . -38.533  -47.508 22.521   1.00 39.53 614 A 1 
ATOM 4696 O O   . PRO A 0 614 . -36.970  -47.690 25.571   1.00 39.53 614 A 1 
ATOM 4697 C CG  . PRO A 0 614 . -37.033  -47.483 22.189   1.00 39.53 614 A 1 
ATOM 4698 C CD  . PRO A 0 614 . -36.529  -46.247 22.949   1.00 39.53 614 A 1 
ATOM 4699 N N   . VAL A 0 615 . -38.729  -49.008 25.112   1.00 31.21 615 A 1 
ATOM 4700 C CA  . VAL A 0 615 . -38.332  -50.350 25.642   1.00 31.21 615 A 1 
ATOM 4701 C C   . VAL A 0 615 . -37.490  -50.465 26.939   1.00 31.21 615 A 1 
ATOM 4702 C CB  . VAL A 0 615 . -37.672  -51.238 24.551   1.00 31.21 615 A 1 
ATOM 4703 O O   . VAL A 0 615 . -36.275  -50.303 26.936   1.00 31.21 615 A 1 
ATOM 4704 C CG1 . VAL A 0 615 . -37.580  -52.707 25.005   1.00 31.21 615 A 1 
ATOM 4705 C CG2 . VAL A 0 615 . -38.447  -51.260 23.224   1.00 31.21 615 A 1 
ATOM 4706 N N   . GLY A 0 616 . -38.098  -51.041 27.990   1.00 31.24 616 A 1 
ATOM 4707 C CA  . GLY A 0 616 . -37.402  -51.690 29.118   1.00 31.24 616 A 1 
ATOM 4708 C C   . GLY A 0 616 . -38.313  -52.676 29.876   1.00 31.24 616 A 1 
ATOM 4709 O O   . GLY A 0 616 . -39.482  -52.374 30.102   1.00 31.24 616 A 1 
ATOM 4710 N N   . TYR A 0 617 . -37.824  -53.870 30.241   1.00 28.20 617 A 1 
ATOM 4711 C CA  . TYR A 0 617 . -38.632  -54.958 30.838   1.00 28.20 617 A 1 
ATOM 4712 C C   . TYR A 0 617 . -38.380  -55.152 32.351   1.00 28.20 617 A 1 
ATOM 4713 C CB  . TYR A 0 617 . -38.329  -56.296 30.129   1.00 28.20 617 A 1 
ATOM 4714 O O   . TYR A 0 617 . -37.230  -55.254 32.767   1.00 28.20 617 A 1 
ATOM 4715 C CG  . TYR A 0 617 . -38.984  -56.551 28.780   1.00 28.20 617 A 1 
ATOM 4716 C CD1 . TYR A 0 617 . -40.067  -57.451 28.685   1.00 28.20 617 A 1 
ATOM 4717 C CD2 . TYR A 0 617 . -38.451  -55.977 27.608   1.00 28.20 617 A 1 
ATOM 4718 C CE1 . TYR A 0 617 . -40.606  -57.782 27.426   1.00 28.20 617 A 1 
ATOM 4719 C CE2 . TYR A 0 617 . -38.991  -56.302 26.347   1.00 28.20 617 A 1 
ATOM 4720 O OH  . TYR A 0 617 . -40.580  -57.556 25.045   1.00 28.20 617 A 1 
ATOM 4721 C CZ  . TYR A 0 617 . -40.066  -57.213 26.255   1.00 28.20 617 A 1 
ATOM 4722 N N   . GLY A 0 618 . -39.439  -55.361 33.151   1.00 32.50 618 A 1 
ATOM 4723 C CA  . GLY A 0 618 . -39.339  -55.844 34.548   1.00 32.50 618 A 1 
ATOM 4724 C C   . GLY A 0 618 . -40.591  -55.563 35.403   1.00 32.50 618 A 1 
ATOM 4725 O O   . GLY A 0 618 . -40.711  -54.501 35.987   1.00 32.50 618 A 1 
ATOM 4726 N N   . LYS A 0 619 . -41.650  -56.383 35.344   1.00 29.91 619 A 1 
ATOM 4727 C CA  . LYS A 0 619 . -41.921  -57.611 36.138   1.00 29.91 619 A 1 
ATOM 4728 C C   . LYS A 0 619 . -42.487  -57.421 37.570   1.00 29.91 619 A 1 
ATOM 4729 C CB  . LYS A 0 619 . -40.751  -58.623 36.178   1.00 29.91 619 A 1 
ATOM 4730 O O   . LYS A 0 619 . -41.758  -57.136 38.503   1.00 29.91 619 A 1 
ATOM 4731 C CG  . LYS A 0 619 . -40.757  -59.636 35.024   1.00 29.91 619 A 1 
ATOM 4732 C CD  . LYS A 0 619 . -39.778  -60.790 35.312   1.00 29.91 619 A 1 
ATOM 4733 C CE  . LYS A 0 619 . -40.008  -61.995 34.389   1.00 29.91 619 A 1 
ATOM 4734 N NZ  . LYS A 0 619 . -41.234  -62.755 34.755   1.00 29.91 619 A 1 
ATOM 4735 N N   . HIS A 0 620 . -43.736  -57.890 37.716   1.00 29.88 620 A 1 
ATOM 4736 C CA  . HIS A 0 620 . -44.339  -58.569 38.886   1.00 29.88 620 A 1 
ATOM 4737 C C   . HIS A 0 620 . -44.666  -57.765 40.169   1.00 29.88 620 A 1 
ATOM 4738 C CB  . HIS A 0 620 . -43.548  -59.846 39.246   1.00 29.88 620 A 1 
ATOM 4739 O O   . HIS A 0 620 . -43.825  -57.560 41.034   1.00 29.88 620 A 1 
ATOM 4740 C CG  . HIS A 0 620 . -43.641  -61.012 38.286   1.00 29.88 620 A 1 
ATOM 4741 C CD2 . HIS A 0 620 . -43.624  -60.990 36.917   1.00 29.88 620 A 1 
ATOM 4742 N ND1 . HIS A 0 620 . -43.678  -62.337 38.658   1.00 29.88 620 A 1 
ATOM 4743 C CE1 . HIS A 0 620 . -43.681  -63.090 37.546   1.00 29.88 620 A 1 
ATOM 4744 N NE2 . HIS A 0 620 . -43.614  -62.312 36.451   1.00 29.88 620 A 1 
ATOM 4745 N N   . GLY A 0 621 . -45.970  -57.548 40.381   1.00 32.32 621 A 1 
ATOM 4746 C CA  . GLY A 0 621 . -46.632  -57.363 41.681   1.00 32.32 621 A 1 
ATOM 4747 C C   . GLY A 0 621 . -48.099  -57.806 41.551   1.00 32.32 621 A 1 
ATOM 4748 O O   . GLY A 0 621 . -48.736  -57.479 40.552   1.00 32.32 621 A 1 
ATOM 4749 N N   . TYR A 0 622 . -48.622  -58.630 42.467   1.00 28.68 622 A 1 
ATOM 4750 C CA  . TYR A 0 622 . -49.934  -59.298 42.318   1.00 28.68 622 A 1 
ATOM 4751 C C   . TYR A 0 622 . -51.046  -58.610 43.131   1.00 28.68 622 A 1 
ATOM 4752 C CB  . TYR A 0 622 . -49.820  -60.782 42.718   1.00 28.68 622 A 1 
ATOM 4753 O O   . TYR A 0 622 . -50.800  -58.197 44.259   1.00 28.68 622 A 1 
ATOM 4754 C CG  . TYR A 0 622 . -49.341  -61.729 41.627   1.00 28.68 622 A 1 
ATOM 4755 C CD1 . TYR A 0 622 . -50.235  -62.670 41.075   1.00 28.68 622 A 1 
ATOM 4756 C CD2 . TYR A 0 622 . -48.000  -61.705 41.194   1.00 28.68 622 A 1 
ATOM 4757 C CE1 . TYR A 0 622 . -49.794  -63.579 40.096   1.00 28.68 622 A 1 
ATOM 4758 C CE2 . TYR A 0 622 . -47.554  -62.611 40.210   1.00 28.68 622 A 1 
ATOM 4759 O OH  . TYR A 0 622 . -48.036  -64.437 38.719   1.00 28.68 622 A 1 
ATOM 4760 C CZ  . TYR A 0 622 . -48.453  -63.553 39.662   1.00 28.68 622 A 1 
ATOM 4761 N N   . GLY A 0 623 . -52.280  -58.551 42.598   1.00 34.10 623 A 1 
ATOM 4762 C CA  . GLY A 0 623 . -53.404  -57.894 43.294   1.00 34.10 623 A 1 
ATOM 4763 C C   . GLY A 0 623 . -54.793  -57.936 42.626   1.00 34.10 623 A 1 
ATOM 4764 O O   . GLY A 0 623 . -55.496  -56.933 42.641   1.00 34.10 623 A 1 
ATOM 4765 N N   . LYS A 0 624 . -55.216  -59.063 42.028   1.00 31.21 624 A 1 
ATOM 4766 C CA  . LYS A 0 624 . -56.649  -59.298 41.690   1.00 31.21 624 A 1 
ATOM 4767 C C   . LYS A 0 624 . -57.432  -59.625 42.987   1.00 31.21 624 A 1 
ATOM 4768 C CB  . LYS A 0 624 . -56.766  -60.400 40.616   1.00 31.21 624 A 1 
ATOM 4769 O O   . LYS A 0 624 . -56.809  -60.053 43.951   1.00 31.21 624 A 1 
ATOM 4770 C CG  . LYS A 0 624 . -56.218  -59.971 39.243   1.00 31.21 624 A 1 
ATOM 4771 C CD  . LYS A 0 624 . -56.418  -61.086 38.202   1.00 31.21 624 A 1 
ATOM 4772 C CE  . LYS A 0 624 . -55.925  -60.631 36.820   1.00 31.21 624 A 1 
ATOM 4773 N NZ  . LYS A 0 624 . -56.120  -61.682 35.788   1.00 31.21 624 A 1 
ATOM 4774 N N   . SER A 0 625 . -58.761  -59.504 43.096   1.00 30.08 625 A 1 
ATOM 4775 C CA  . SER A 0 625 . -59.814  -59.486 42.064   1.00 30.08 625 A 1 
ATOM 4776 C C   . SER A 0 625 . -61.061  -58.676 42.486   1.00 30.08 625 A 1 
ATOM 4777 C CB  . SER A 0 625 . -60.257  -60.937 41.812   1.00 30.08 625 A 1 
ATOM 4778 O O   . SER A 0 625 . -61.131  -58.149 43.591   1.00 30.08 625 A 1 
ATOM 4779 O OG  . SER A 0 625 . -60.880  -61.054 40.545   1.00 30.08 625 A 1 
ATOM 4780 N N   . TYR A 0 626 . -62.052  -58.612 41.595   1.00 27.40 626 A 1 
ATOM 4781 C CA  . TYR A 0 626 . -63.283  -57.816 41.684   1.00 27.40 626 A 1 
ATOM 4782 C C   . TYR A 0 626 . -64.504  -58.625 42.160   1.00 27.40 626 A 1 
ATOM 4783 C CB  . TYR A 0 626 . -63.609  -57.263 40.281   1.00 27.40 626 A 1 
ATOM 4784 O O   . TYR A 0 626 . -64.577  -59.825 41.892   1.00 27.40 626 A 1 
ATOM 4785 C CG  . TYR A 0 626 . -62.450  -56.641 39.523   1.00 27.40 626 A 1 
ATOM 4786 C CD1 . TYR A 0 626 . -62.253  -55.247 39.557   1.00 27.40 626 A 1 
ATOM 4787 C CD2 . TYR A 0 626 . -61.575  -57.458 38.776   1.00 27.40 626 A 1 
ATOM 4788 C CE1 . TYR A 0 626 . -61.171  -54.669 38.867   1.00 27.40 626 A 1 
ATOM 4789 C CE2 . TYR A 0 626 . -60.483  -56.884 38.099   1.00 27.40 626 A 1 
ATOM 4790 O OH  . TYR A 0 626 . -59.215  -54.952 37.495   1.00 27.40 626 A 1 
ATOM 4791 C CZ  . TYR A 0 626 . -60.277  -55.491 38.146   1.00 27.40 626 A 1 
ATOM 4792 N N   . SER A 0 627 . -65.536  -57.913 42.647   1.00 29.64 627 A 1 
ATOM 4793 C CA  . SER A 0 627 . -66.954  -58.348 42.749   1.00 29.64 627 A 1 
ATOM 4794 C C   . SER A 0 627 . -67.262  -59.481 43.765   1.00 29.64 627 A 1 
ATOM 4795 C CB  . SER A 0 627 . -67.469  -58.620 41.328   1.00 29.64 627 A 1 
ATOM 4796 O O   . SER A 0 627 . -66.350  -60.163 44.210   1.00 29.64 627 A 1 
ATOM 4797 O OG  . SER A 0 627 . -67.057  -59.883 40.854   1.00 29.64 627 A 1 
ATOM 4798 N N   . THR A 0 628 . -68.494  -59.715 44.246   1.00 30.12 628 A 1 
ATOM 4799 C CA  . THR A 0 628 . -69.836  -59.164 43.929   1.00 30.12 628 A 1 
ATOM 4800 C C   . THR A 0 628 . -70.678  -58.871 45.187   1.00 30.12 628 A 1 
ATOM 4801 C CB  . THR A 0 628 . -70.712  -60.177 43.151   1.00 30.12 628 A 1 
ATOM 4802 O O   . THR A 0 628 . -70.678  -59.656 46.124   1.00 30.12 628 A 1 
ATOM 4803 C CG2 . THR A 0 628 . -70.520  -60.200 41.642   1.00 30.12 628 A 1 
ATOM 4804 O OG1 . THR A 0 628 . -70.504  -61.487 43.621   1.00 30.12 628 A 1 
ATOM 4805 N N   . ALA A 0 629 . -71.467  -57.793 45.111   1.00 29.74 629 A 1 
ATOM 4806 C CA  . ALA A 0 629 . -72.888  -57.641 45.481   1.00 29.74 629 A 1 
ATOM 4807 C C   . ALA A 0 629 . -73.559  -58.371 46.684   1.00 29.74 629 A 1 
ATOM 4808 C CB  . ALA A 0 629 . -73.707  -57.913 44.208   1.00 29.74 629 A 1 
ATOM 4809 O O   . ALA A 0 629 . -73.513  -59.583 46.835   1.00 29.74 629 A 1 
ATOM 4810 N N   . GLN A 0 630 . -74.422  -57.583 47.348   1.00 27.31 630 A 1 
ATOM 4811 C CA  . GLN A 0 630 . -75.738  -57.937 47.923   1.00 27.31 630 A 1 
ATOM 4812 C C   . GLN A 0 630 . -75.860  -58.821 49.191   1.00 27.31 630 A 1 
ATOM 4813 C CB  . GLN A 0 630 . -76.714  -58.378 46.811   1.00 27.31 630 A 1 
ATOM 4814 O O   . GLN A 0 630 . -75.899  -60.041 49.152   1.00 27.31 630 A 1 
ATOM 4815 C CG  . GLN A 0 630 . -77.255  -57.169 46.026   1.00 27.31 630 A 1 
ATOM 4816 C CD  . GLN A 0 630 . -78.110  -57.565 44.826   1.00 27.31 630 A 1 
ATOM 4817 N NE2 . GLN A 0 630 . -79.179  -56.855 44.543   1.00 27.31 630 A 1 
ATOM 4818 O OE1 . GLN A 0 630 . -77.822  -58.492 44.094   1.00 27.31 630 A 1 
ATOM 4819 N N   . ALA A 0 631 . -76.191  -58.113 50.280   1.00 28.74 631 A 1 
ATOM 4820 C CA  . ALA A 0 631 . -77.385  -58.313 51.117   1.00 28.74 631 A 1 
ATOM 4821 C C   . ALA A 0 631 . -77.599  -59.635 51.894   1.00 28.74 631 A 1 
ATOM 4822 C CB  . ALA A 0 631 . -78.628  -57.955 50.283   1.00 28.74 631 A 1 
ATOM 4823 O O   . ALA A 0 631 . -78.076  -60.634 51.365   1.00 28.74 631 A 1 
ATOM 4824 N N   . ALA A 0 632 . -77.508  -59.523 53.224   1.00 32.36 632 A 1 
ATOM 4825 C CA  . ALA A 0 632 . -78.318  -60.296 54.168   1.00 32.36 632 A 1 
ATOM 4826 C C   . ALA A 0 632 . -78.721  -59.409 55.364   1.00 32.36 632 A 1 
ATOM 4827 C CB  . ALA A 0 632 . -77.548  -61.544 54.613   1.00 32.36 632 A 1 
ATOM 4828 O O   . ALA A 0 632 . -77.911  -58.623 55.854   1.00 32.36 632 A 1 
ATOM 4829 N N   . GLN A 0 633 . -79.968  -59.522 55.831   1.00 28.32 633 A 1 
ATOM 4830 C CA  . GLN A 0 633 . -80.463  -58.840 57.034   1.00 28.32 633 A 1 
ATOM 4831 C C   . GLN A 0 633 . -80.446  -59.794 58.238   1.00 28.32 633 A 1 
ATOM 4832 C CB  . GLN A 0 633 . -81.906  -58.344 56.814   1.00 28.32 633 A 1 
ATOM 4833 O O   . GLN A 0 633 . -81.067  -60.851 58.189   1.00 28.32 633 A 1 
ATOM 4834 C CG  . GLN A 0 633 . -82.054  -57.170 55.832   1.00 28.32 633 A 1 
ATOM 4835 C CD  . GLN A 0 633 . -83.521  -56.812 55.579   1.00 28.32 633 A 1 
ATOM 4836 N NE2 . GLN A 0 633 . -83.820  -55.600 55.166   1.00 28.32 633 A 1 
ATOM 4837 O OE1 . GLN A 0 633 . -84.433  -57.605 55.732   1.00 28.32 633 A 1 
ATOM 4838 N N   . ALA A 0 634 . -79.817  -59.380 59.339   1.00 33.31 634 A 1 
ATOM 4839 C CA  . ALA A 0 634 . -80.063  -59.872 60.700   1.00 33.31 634 A 1 
ATOM 4840 C C   . ALA A 0 634 . -79.624  -58.754 61.673   1.00 33.31 634 A 1 
ATOM 4841 C CB  . ALA A 0 634 . -79.284  -61.173 60.935   1.00 33.31 634 A 1 
ATOM 4842 O O   . ALA A 0 634 . -78.535  -58.220 61.506   1.00 33.31 634 A 1 
ATOM 4843 N N   . ALA A 0 635 . -80.390  -58.244 62.641   1.00 28.82 635 A 1 
ATOM 4844 C CA  . ALA A 0 635 . -81.539  -58.758 63.393   1.00 28.82 635 A 1 
ATOM 4845 C C   . ALA A 0 635 . -81.210  -59.868 64.413   1.00 28.82 635 A 1 
ATOM 4846 C CB  . ALA A 0 635 . -82.777  -59.023 62.517   1.00 28.82 635 A 1 
ATOM 4847 O O   . ALA A 0 635 . -81.570  -61.023 64.216   1.00 28.82 635 A 1 
ATOM 4848 N N   . SER A 0 636 . -80.604  -59.492 65.549   1.00 30.59 636 A 1 
ATOM 4849 C CA  . SER A 0 636 . -81.032  -59.969 66.879   1.00 30.59 636 A 1 
ATOM 4850 C C   . SER A 0 636 . -80.458  -59.104 68.013   1.00 30.59 636 A 1 
ATOM 4851 C CB  . SER A 0 636 . -80.680  -61.440 67.141   1.00 30.59 636 A 1 
ATOM 4852 O O   . SER A 0 636 . -79.435  -58.443 67.867   1.00 30.59 636 A 1 
ATOM 4853 O OG  . SER A 0 636 . -81.322  -61.869 68.334   1.00 30.59 636 A 1 
ATOM 4854 N N   . SER A 0 637 . -81.140  -59.122 69.156   1.00 28.43 637 A 1 
ATOM 4855 C CA  . SER A 0 637 . -80.802  -58.446 70.412   1.00 28.43 637 A 1 
ATOM 4856 C C   . SER A 0 637 . -79.654  -59.098 71.203   1.00 28.43 637 A 1 
ATOM 4857 C CB  . SER A 0 637 . -82.068  -58.475 71.282   1.00 28.43 637 A 1 
ATOM 4858 O O   . SER A 0 637 . -79.442  -60.306 71.093   1.00 28.43 637 A 1 
ATOM 4859 O OG  . SER A 0 637 . -82.570  -59.800 71.396   1.00 28.43 637 A 1 
ATOM 4860 N N   . LYS A 0 638 . -78.998  -58.305 72.076   1.00 31.15 638 A 1 
ATOM 4861 C CA  . LYS A 0 638 . -78.817  -58.533 73.540   1.00 31.15 638 A 1 
ATOM 4862 C C   . LYS A 0 638 . -78.064  -57.351 74.196   1.00 31.15 638 A 1 
ATOM 4863 C CB  . LYS A 0 638 . -78.112  -59.874 73.821   1.00 31.15 638 A 1 
ATOM 4864 O O   . LYS A 0 638 . -77.092  -56.867 73.643   1.00 31.15 638 A 1 
ATOM 4865 C CG  . LYS A 0 638 . -79.181  -60.928 74.152   1.00 31.15 638 A 1 
ATOM 4866 C CD  . LYS A 0 638 . -78.598  -62.292 74.511   1.00 31.15 638 A 1 
ATOM 4867 C CE  . LYS A 0 638 . -79.768  -63.225 74.839   1.00 31.15 638 A 1 
ATOM 4868 N NZ  . LYS A 0 638 . -79.291  -64.568 75.245   1.00 31.15 638 A 1 
ATOM 4869 N N   . GLN A 0 639 . -78.630  -56.697 75.219   1.00 29.31 639 A 1 
ATOM 4870 C CA  . GLN A 0 639 . -78.402  -56.923 76.667   1.00 29.31 639 A 1 
ATOM 4871 C C   . GLN A 0 639 . -76.940  -56.734 77.141   1.00 29.31 639 A 1 
ATOM 4872 C CB  . GLN A 0 639 . -78.932  -58.286 77.165   1.00 29.31 639 A 1 
ATOM 4873 O O   . GLN A 0 639 . -76.114  -57.604 76.892   1.00 29.31 639 A 1 
ATOM 4874 C CG  . GLN A 0 639 . -80.450  -58.498 77.081   1.00 29.31 639 A 1 
ATOM 4875 C CD  . GLN A 0 639 . -80.853  -59.821 77.739   1.00 29.31 639 A 1 
ATOM 4876 N NE2 . GLN A 0 639 . -81.399  -59.797 78.934   1.00 29.31 639 A 1 
ATOM 4877 O OE1 . GLN A 0 639 . -80.666  -60.906 77.209   1.00 29.31 639 A 1 
ATOM 4878 N N   . GLY A 0 640 . -76.651  -55.680 77.925   1.00 29.47 640 A 1 
ATOM 4879 C CA  . GLY A 0 640 . -75.356  -55.509 78.615   1.00 29.47 640 A 1 
ATOM 4880 C C   . GLY A 0 640 . -75.174  -54.145 79.301   1.00 29.47 640 A 1 
ATOM 4881 O O   . GLY A 0 640 . -74.986  -53.140 78.634   1.00 29.47 640 A 1 
ATOM 4882 N N   . TYR A 0 641 . -75.248  -54.115 80.633   1.00 27.44 641 A 1 
ATOM 4883 C CA  . TYR A 0 641 . -75.154  -52.933 81.508   1.00 27.44 641 A 1 
ATOM 4884 C C   . TYR A 0 641 . -73.901  -52.048 81.322   1.00 27.44 641 A 1 
ATOM 4885 C CB  . TYR A 0 641 . -75.134  -53.444 82.960   1.00 27.44 641 A 1 
ATOM 4886 O O   . TYR A 0 641 . -72.792  -52.561 81.220   1.00 27.44 641 A 1 
ATOM 4887 C CG  . TYR A 0 641 . -76.488  -53.703 83.588   1.00 27.44 641 A 1 
ATOM 4888 C CD1 . TYR A 0 641 . -76.926  -52.858 84.626   1.00 27.44 641 A 1 
ATOM 4889 C CD2 . TYR A 0 641 . -77.291  -54.785 83.174   1.00 27.44 641 A 1 
ATOM 4890 C CE1 . TYR A 0 641 . -78.167  -53.083 85.248   1.00 27.44 641 A 1 
ATOM 4891 C CE2 . TYR A 0 641 . -78.538  -55.008 83.789   1.00 27.44 641 A 1 
ATOM 4892 O OH  . TYR A 0 641 . -80.179  -54.379 85.418   1.00 27.44 641 A 1 
ATOM 4893 C CZ  . TYR A 0 641 . -78.977  -54.158 84.826   1.00 27.44 641 A 1 
ATOM 4894 N N   . GLY A 0 642 . -74.072  -50.725 81.469   1.00 35.00 642 A 1 
ATOM 4895 C CA  . GLY A 0 642 . -72.983  -49.748 81.628   1.00 35.00 642 A 1 
ATOM 4896 C C   . GLY A 0 642 . -73.451  -48.486 82.365   1.00 35.00 642 A 1 
ATOM 4897 O O   . GLY A 0 642 . -73.887  -47.529 81.737   1.00 35.00 642 A 1 
ATOM 4898 N N   . SER A 0 643 . -73.409  -48.494 83.701   1.00 29.35 643 A 1 
ATOM 4899 C CA  . SER A 0 643 . -73.910  -47.398 84.550   1.00 29.35 643 A 1 
ATOM 4900 C C   . SER A 0 643 . -72.772  -46.493 85.038   1.00 29.35 643 A 1 
ATOM 4901 C CB  . SER A 0 643 . -74.693  -47.994 85.731   1.00 29.35 643 A 1 
ATOM 4902 O O   . SER A 0 643 . -72.204  -46.762 86.096   1.00 29.35 643 A 1 
ATOM 4903 O OG  . SER A 0 643 . -75.117  -46.993 86.632   1.00 29.35 643 A 1 
ATOM 4904 N N   . HIS A 0 644 . -72.466  -45.413 84.311   1.00 33.70 644 A 1 
ATOM 4905 C CA  . HIS A 0 644 . -71.594  -44.336 84.809   1.00 33.70 644 A 1 
ATOM 4906 C C   . HIS A 0 644 . -72.417  -43.202 85.450   1.00 33.70 644 A 1 
ATOM 4907 C CB  . HIS A 0 644 . -70.637  -43.842 83.715   1.00 33.70 644 A 1 
ATOM 4908 O O   . HIS A 0 644 . -73.563  -42.975 85.063   1.00 33.70 644 A 1 
ATOM 4909 C CG  . HIS A 0 644 . -69.341  -43.352 84.313   1.00 33.70 644 A 1 
ATOM 4910 C CD2 . HIS A 0 644 . -68.320  -44.145 84.763   1.00 33.70 644 A 1 
ATOM 4911 N ND1 . HIS A 0 644 . -68.995  -42.055 84.620   1.00 33.70 644 A 1 
ATOM 4912 C CE1 . HIS A 0 644 . -67.803  -42.067 85.232   1.00 33.70 644 A 1 
ATOM 4913 N NE2 . HIS A 0 644 . -67.355  -43.327 85.355   1.00 33.70 644 A 1 
ATOM 4914 N N   . SER A 0 645 . -71.872  -42.529 86.470   1.00 31.46 645 A 1 
ATOM 4915 C CA  . SER A 0 645 . -72.667  -41.806 87.480   1.00 31.46 645 A 1 
ATOM 4916 C C   . SER A 0 645 . -72.317  -40.313 87.628   1.00 31.46 645 A 1 
ATOM 4917 C CB  . SER A 0 645 . -72.599  -42.565 88.815   1.00 31.46 645 A 1 
ATOM 4918 O O   . SER A 0 645 . -72.043  -39.846 88.732   1.00 31.46 645 A 1 
ATOM 4919 O OG  . SER A 0 645 . -73.398  -41.928 89.793   1.00 31.46 645 A 1 
ATOM 4920 N N   . ASP A 0 646 . -72.407  -39.539 86.545   1.00 36.54 646 A 1 
ATOM 4921 C CA  . ASP A 0 646 . -72.090  -38.092 86.551   1.00 36.54 646 A 1 
ATOM 4922 C C   . ASP A 0 646 . -73.312  -37.161 86.695   1.00 36.54 646 A 1 
ATOM 4923 C CB  . ASP A 0 646 . -71.246  -37.750 85.321   1.00 36.54 646 A 1 
ATOM 4924 O O   . ASP A 0 646 . -73.190  -35.935 86.691   1.00 36.54 646 A 1 
ATOM 4925 C CG  . ASP A 0 646 . -69.959  -38.564 85.348   1.00 36.54 646 A 1 
ATOM 4926 O OD1 . ASP A 0 646 . -69.130  -38.309 86.245   1.00 36.54 646 A 1 
ATOM 4927 O OD2 . ASP A 0 646 . -69.878  -39.509 84.532   1.00 36.54 646 A 1 
ATOM 4928 N N   . ALA A 0 647 . -74.512  -37.720 86.880   1.00 39.88 647 A 1 
ATOM 4929 C CA  . ALA A 0 647 . -75.790  -36.995 86.916   1.00 39.88 647 A 1 
ATOM 4930 C C   . ALA A 0 647 . -76.019  -36.097 88.164   1.00 39.88 647 A 1 
ATOM 4931 C CB  . ALA A 0 647 . -76.918  -38.016 86.702   1.00 39.88 647 A 1 
ATOM 4932 O O   . ALA A 0 647 . -77.163  -35.834 88.539   1.00 39.88 647 A 1 
ATOM 4933 N N   . GLN A 0 648 . -74.956  -35.637 88.837   1.00 37.62 648 A 1 
ATOM 4934 C CA  . GLN A 0 648 . -75.034  -34.837 90.070   1.00 37.62 648 A 1 
ATOM 4935 C C   . GLN A 0 648 . -74.285  -33.493 90.035   1.00 37.62 648 A 1 
ATOM 4936 C CB  . GLN A 0 648 . -74.623  -35.693 91.282   1.00 37.62 648 A 1 
ATOM 4937 O O   . GLN A 0 648 . -74.554  -32.656 90.895   1.00 37.62 648 A 1 
ATOM 4938 C CG  . GLN A 0 648 . -75.638  -36.824 91.536   1.00 37.62 648 A 1 
ATOM 4939 C CD  . GLN A 0 648 . -75.465  -37.522 92.882   1.00 37.62 648 A 1 
ATOM 4940 N NE2 . GLN A 0 648 . -76.382  -38.384 93.260   1.00 37.62 648 A 1 
ATOM 4941 O OE1 . GLN A 0 648 . -74.535  -37.309 93.635   1.00 37.62 648 A 1 
ATOM 4942 N N   . ALA A 0 649 . -73.433  -33.222 89.038   1.00 35.38 649 A 1 
ATOM 4943 C CA  . ALA A 0 649 . -72.735  -31.931 88.935   1.00 35.38 649 A 1 
ATOM 4944 C C   . ALA A 0 649 . -73.674  -30.753 88.576   1.00 35.38 649 A 1 
ATOM 4945 C CB  . ALA A 0 649 . -71.605  -32.085 87.908   1.00 35.38 649 A 1 
ATOM 4946 O O   . ALA A 0 649 . -73.501  -29.630 89.051   1.00 35.38 649 A 1 
ATOM 4947 N N   . SER A 0 650 . -74.705  -31.002 87.762   1.00 40.03 650 A 1 
ATOM 4948 C CA  . SER A 0 650 . -75.539  -29.953 87.154   1.00 40.03 650 A 1 
ATOM 4949 C C   . SER A 0 650 . -76.740  -29.531 88.018   1.00 40.03 650 A 1 
ATOM 4950 C CB  . SER A 0 650 . -75.947  -30.371 85.736   1.00 40.03 650 A 1 
ATOM 4951 O O   . SER A 0 650 . -77.894  -29.742 87.646   1.00 40.03 650 A 1 
ATOM 4952 O OG  . SER A 0 650 . -76.411  -29.239 85.032   1.00 40.03 650 A 1 
ATOM 4953 N N   . ARG A 0 651 . -76.490  -28.952 89.206   1.00 37.14 651 A 1 
ATOM 4954 C CA  . ARG A 0 651 . -77.552  -28.273 89.991   1.00 37.14 651 A 1 
ATOM 4955 C C   . ARG A 0 651 . -77.194  -26.946 90.672   1.00 37.14 651 A 1 
ATOM 4956 C CB  . ARG A 0 651 . -78.241  -29.241 90.984   1.00 37.14 651 A 1 
ATOM 4957 O O   . ARG A 0 651 . -78.128  -26.252 91.050   1.00 37.14 651 A 1 
ATOM 4958 C CG  . ARG A 0 651 . -79.315  -30.101 90.286   1.00 37.14 651 A 1 
ATOM 4959 C CD  . ARG A 0 651 . -80.412  -30.619 91.224   1.00 37.14 651 A 1 
ATOM 4960 N NE  . ARG A 0 651 . -79.939  -31.691 92.120   1.00 37.14 651 A 1 
ATOM 4961 N NH1 . ARG A 0 651 . -82.000  -32.331 92.908   1.00 37.14 651 A 1 
ATOM 4962 N NH2 . ARG A 0 651 . -80.173  -33.418 93.584   1.00 37.14 651 A 1 
ATOM 4963 C CZ  . ARG A 0 651 . -80.703  -32.472 92.863   1.00 37.14 651 A 1 
ATOM 4964 N N   . ASN A 0 652 . -75.920  -26.567 90.815   1.00 31.60 652 A 1 
ATOM 4965 C CA  . ASN A 0 652 . -75.528  -25.348 91.548   1.00 31.60 652 A 1 
ATOM 4966 C C   . ASN A 0 652 . -74.359  -24.575 90.899   1.00 31.60 652 A 1 
ATOM 4967 C CB  . ASN A 0 652 . -75.228  -25.704 93.025   1.00 31.60 652 A 1 
ATOM 4968 O O   . ASN A 0 652 . -73.306  -24.419 91.510   1.00 31.60 652 A 1 
ATOM 4969 C CG  . ASN A 0 652 . -76.450  -25.855 93.909   1.00 31.60 652 A 1 
ATOM 4970 N ND2 . ASN A 0 652 . -76.386  -26.723 94.890   1.00 31.60 652 A 1 
ATOM 4971 O OD1 . ASN A 0 652 . -77.448  -25.171 93.792   1.00 31.60 652 A 1 
ATOM 4972 N N   . HIS A 0 653 . -74.553  -24.023 89.697   1.00 34.33 653 A 1 
ATOM 4973 C CA  . HIS A 0 653 . -73.906  -22.751 89.351   1.00 34.33 653 A 1 
ATOM 4974 C C   . HIS A 0 653 . -74.676  -21.991 88.265   1.00 34.33 653 A 1 
ATOM 4975 C CB  . HIS A 0 653 . -72.426  -22.917 88.960   1.00 34.33 653 A 1 
ATOM 4976 O O   . HIS A 0 653 . -75.399  -22.592 87.472   1.00 34.33 653 A 1 
ATOM 4977 C CG  . HIS A 0 653 . -71.618  -21.775 89.522   1.00 34.33 653 A 1 
ATOM 4978 C CD2 . HIS A 0 653 . -71.267  -21.619 90.838   1.00 34.33 653 A 1 
ATOM 4979 N ND1 . HIS A 0 653 . -71.226  -20.635 88.856   1.00 34.33 653 A 1 
ATOM 4980 C CE1 . HIS A 0 653 . -70.635  -19.821 89.750   1.00 34.33 653 A 1 
ATOM 4981 N NE2 . HIS A 0 653 . -70.657  -20.369 90.975   1.00 34.33 653 A 1 
ATOM 4982 N N   . ALA A 0 654 . -74.522  -20.666 88.229   1.00 37.12 654 A 1 
ATOM 4983 C CA  . ALA A 0 654 . -75.048  -19.852 87.138   1.00 37.12 654 A 1 
ATOM 4984 C C   . ALA A 0 654 . -74.274  -20.153 85.844   1.00 37.12 654 A 1 
ATOM 4985 C CB  . ALA A 0 654 . -74.970  -18.371 87.527   1.00 37.12 654 A 1 
ATOM 4986 O O   . ALA A 0 654 . -73.041  -20.187 85.859   1.00 37.12 654 A 1 
ATOM 4987 N N   . ALA A 0 655 . -74.995  -20.363 84.740   1.00 38.38 655 A 1 
ATOM 4988 C CA  . ALA A 0 655 . -74.393  -20.606 83.434   1.00 38.38 655 A 1 
ATOM 4989 C C   . ALA A 0 655 . -73.575  -19.387 82.978   1.00 38.38 655 A 1 
ATOM 4990 C CB  . ALA A 0 655 . -75.496  -20.962 82.428   1.00 38.38 655 A 1 
ATOM 4991 O O   . ALA A 0 655 . -74.058  -18.252 83.036   1.00 38.38 655 A 1 
ATOM 4992 N N   . ALA A 0 656 . -72.348  -19.626 82.510   1.00 34.60 656 A 1 
ATOM 4993 C CA  . ALA A 0 656 . -71.525  -18.587 81.908   1.00 34.60 656 A 1 
ATOM 4994 C C   . ALA A 0 656 . -72.231  -18.026 80.664   1.00 34.60 656 A 1 
ATOM 4995 C CB  . ALA A 0 656 . -70.136  -19.153 81.592   1.00 34.60 656 A 1 
ATOM 4996 O O   . ALA A 0 656 . -72.747  -18.770 79.828   1.00 34.60 656 A 1 
ATOM 4997 N N   . ARG A 0 657 . -72.296  -16.698 80.558   1.00 37.31 657 A 1 
ATOM 4998 C CA  . ARG A 0 657 . -73.028  -16.013 79.490   1.00 37.31 657 A 1 
ATOM 4999 C C   . ARG A 0 657 . -72.172  -15.958 78.224   1.00 37.31 657 A 1 
ATOM 5000 C CB  . ARG A 0 657 . -73.454  -14.627 80.005   1.00 37.31 657 A 1 
ATOM 5001 O O   . ARG A 0 657 . -71.417  -15.007 78.081   1.00 37.31 657 A 1
[truncated: 67,545 more chars]
