# Supplementary material for: Self-assembling proteins compose the chemically resistant shell biomaterial of planktonic tintinnid ciliates
Source: Nat Commun. 2026 Jun 13;17:7507. doi: 10.1038/s41467-026-74402-4 (PMC13408134; doi:10.1038/s41467-026-74402-4)
Supplement: Supplementary file 6 — Supplementary Data 16 [file 41467_2026_74402_MOESM6_ESM.zip › AF2_structure_models/Pacific_76.cif]

data_0
#
_entry.id   0
#
_struct_asym.id          A
_struct_asym.entity_id   0
#
_entity_poly.entity_id        0
_entity_poly.type             polypeptide(L)
_entity_poly.pdbx_strand_id   A
#
_entity.id     0
_entity.type   polymer
#
loop_
_entity_poly_seq.entity_id
_entity_poly_seq.num
_entity_poly_seq.mon_id
0 1   MET 
0 2   LYS 
0 3   THR 
0 4   PHE 
0 5   ALA 
0 6   PHE 
0 7   ALA 
0 8   LEU 
0 9   LEU 
0 10  VAL 
0 11  ALA 
0 12  THR 
0 13  ILE 
0 14  SER 
0 15  ALA 
0 16  ASN 
0 17  PRO 
0 18  GLY 
0 19  TYR 
0 20  TYR 
0 21  GLN 
0 22  PRO 
0 23  LYS 
0 24  PRO 
0 25  VAL 
0 26  VAL 
0 27  THR 
0 28  VAL 
0 29  THR 
0 30  LYS 
0 31  LYS 
0 32  PRO 
0 33  GLY 
0 34  PHE 
0 35  SER 
0 36  GLN 
0 37  SER 
0 38  GLY 
0 39  ALA 
0 40  SER 
0 41  LYS 
0 42  GLY 
0 43  TYR 
0 44  GLY 
0 45  GLN 
0 46  GLN 
0 47  ALA 
0 48  GLU 
0 49  LYS 
0 50  ARG 
0 51  SER 
0 52  ALA 
0 53  SER 
0 54  ASP 
0 55  PHE 
0 56  ASP 
0 57  ALA 
0 58  TYR 
0 59  GLY 
0 60  ARG 
0 61  ASP 
0 62  GLN 
0 63  ASP 
0 64  LEU 
0 65  SER 
0 66  ILE 
0 67  GLU 
0 68  GLU 
0 69  SER 
0 70  TYR 
0 71  GLY 
0 72  ARG 
0 73  THR 
0 74  ASN 
0 75  ALA 
0 76  LYS 
0 77  SER 
0 78  TYR 
0 79  ALA 
0 80  ALA 
0 81  GLU 
0 82  SER 
0 83  TYR 
0 84  ASP 
0 85  GLU 
0 86  TRP 
0 87  ASP 
0 88  ASN 
0 89  THR 
0 90  ASP 
0 91  ASP 
0 92  ASP 
0 93  LYS 
0 94  TRP 
0 95  GLY 
0 96  ALA 
0 97  GLN 
0 98  ALA 
0 99  TRP 
0 100 GLY 
0 101 GLN 
0 102 ASP 
0 103 ARG 
0 104 ASP 
0 105 VAL 
0 106 TYR 
0 107 GLY 
0 108 ALA 
0 109 SER 
0 110 SER 
0 111 TYR 
0 112 GLY 
0 113 LYS 
0 114 GLN 
0 115 ALA 
0 116 SER 
0 117 SER 
0 118 GLY 
0 119 ASP 
0 120 TYR 
0 121 ASP 
0 122 LYS 
0 123 TYR 
0 124 GLY 
0 125 LYS 
0 126 LYS 
0 127 ALA 
0 128 ALA 
0 129 ALA 
0 130 ALA 
0 131 GLY 
0 132 THR 
0 133 LYS 
0 134 TRP 
0 135 GLY 
0 136 ASP 
0 137 LEU 
0 138 LYS 
0 139 GLY 
0 140 GLY 
0 141 LYS 
0 142 GLY 
0 143 GLU 
0 144 VAL 
0 145 ASP 
0 146 ALA 
0 147 TYR 
0 148 GLY 
0 149 LYS 
0 150 GLN 
0 151 SER 
0 152 GLN 
0 153 ALA 
0 154 ALA 
0 155 GLY 
0 156 ALA 
0 157 SER 
0 158 ALA 
0 159 VAL 
0 160 TRP 
0 161 GLN 
0 162 GLY 
0 163 ALA 
0 164 SER 
0 165 ALA 
0 166 GLY 
0 167 TYR 
0 168 GLY 
0 169 ALA 
0 170 ALA 
0 171 ARG 
0 172 GLY 
0 173 GLY 
0 174 TYR 
0 175 ASP 
0 176 ASN 
0 177 ASP 
0 178 VAL 
0 179 TRP 
0 180 ALA 
0 181 LYS 
0 182 GLN 
0 183 ALA 
0 184 TYR 
0 185 GLY 
0 186 SER 
0 187 ASP 
0 188 TYR 
0 189 ASP 
0 190 SER 
0 191 ARG 
0 192 TRP 
0 193 GLY 
0 194 LYS 
0 195 SER 
0 196 TYR 
0 197 ASP 
0 198 SER 
0 199 VAL 
0 200 GLU 
0 201 ALA 
0 202 LYS 
0 203 SER 
0 204 TYR 
0 205 ASP 
0 206 ASN 
0 207 GLU 
0 208 ASN 
0 209 TYR 
0 210 ALA 
0 211 ARG 
0 212 ARG 
0 213 VAL 
0 214 ARG 
0 215 ALA 
0 216 ASP 
0 217 ASP 
0 218 ASP 
0 219 GLN 
0 220 TRP 
0 221 ALA 
0 222 GLU 
0 223 ASP 
0 224 TYR 
0 225 ASP 
0 226 ARG 
0 227 TYR 
0 228 ASP 
0 229 ALA 
0 230 GLY 
0 231 GLU 
0 232 GLY 
0 233 ASP 
0 234 ALA 
0 235 TYR 
0 236 GLY 
0 237 ARG 
0 238 ALA 
0 239 ALA 
0 240 SER 
0 241 GLU 
0 242 LYS 
0 243 SER 
0 244 TRP 
0 245 GLY 
0 246 LYS 
0 247 GLY 
0 248 SER 
0 249 GLY 
0 250 TYR 
0 251 GLY 
0 252 LYS 
0 253 GLY 
0 254 GLY 
0 255 ASP 
0 256 ARG 
0 257 ALA 
0 258 ALA 
0 259 ALA 
0 260 SER 
0 261 LYS 
0 262 ALA 
0 263 HIS 
0 264 GLY 
0 265 GLN 
0 266 ASP 
0 267 TYR 
0 268 TRP 
0 269 GLY 
0 270 LYS 
0 271 SER 
0 272 GLY 
0 273 SER 
0 274 ASP 
0 275 TRP 
0 276 ASP 
0 277 ALA 
0 278 TRP 
0 279 GLY 
0 280 ARG 
0 281 ASP 
0 282 GLN 
0 283 ASP 
0 284 TYR 
0 285 SER 
0 286 GLU 
0 287 ASP 
0 288 VAL 
0 289 SER 
0 290 TYR 
0 291 ASP 
0 292 ARG 
0 293 THR 
0 294 THR 
0 295 ALA 
0 296 LYS 
0 297 ALA 
0 298 TYR 
0 299 ALA 
0 300 ALA 
0 301 GLU 
0 302 SER 
0 303 TYR 
0 304 ASP 
0 305 GLU 
0 306 TRP 
0 307 ASP 
0 308 ASN 
0 309 ALA 
0 310 ASP 
0 311 ASP 
0 312 ASP 
0 313 LYS 
0 314 TRP 
0 315 GLY 
0 316 ALA 
0 317 GLN 
0 318 ALA 
0 319 TRP 
0 320 GLY 
0 321 LYS 
0 322 ASP 
0 323 ARG 
0 324 ASP 
0 325 VAL 
0 326 TYR 
0 327 GLY 
0 328 ALA 
0 329 SER 
0 330 SER 
0 331 TYR 
0 332 GLY 
0 333 ALA 
0 334 VAL 
0 335 ALA 
0 336 SER 
0 337 ALA 
0 338 LYS 
0 339 ASP 
0 340 ALA 
0 341 SER 
0 342 LYS 
0 343 LYS 
0 344 GLY 
0 345 TYR 
0 346 GLY 
0 347 ALA 
0 348 ALA 
0 349 GLU 
0 350 LEU 
0 351 TYR 
0 352 GLY 
0 353 GLN 
0 354 GLN 
0 355 VAL 
0 356 SER 
0 357 ALA 
0 358 ASN 
0 359 GLY 
0 360 GLN 
0 361 SER 
0 362 TYR 
0 363 HIS 
0 364 PRO 
0 365 ASP 
0 366 PRO 
0 367 TYR 
0 368 GLY 
0 369 LYS 
0 370 GLY 
0 371 GLY 
0 372 TYR 
0 373 VAL 
0 374 THR 
0 375 LYS 
0 376 HIS 
0 377 GLY 
0 378 ALA 
0 379 GLN 
0 380 ALA 
0 381 GLY 
0 382 GLN 
0 383 TYR 
0 384 GLY 
0 385 ALA 
0 386 ALA 
0 387 SER 
0 388 GLY 
0 389 LYS 
0 390 GLY 
0 391 SER 
0 392 ASP 
0 393 SER 
0 394 MET 
0 395 VAL 
0 396 TRP 
0 397 GLN 
0 398 GLY 
0 399 ALA 
0 400 SER 
0 401 ALA 
0 402 ALA 
0 403 LYS 
0 404 GLN 
0 405 ALA 
0 406 ALA 
0 407 ALA 
0 408 GLY 
0 409 ALA 
0 410 TYR 
0 411 ASP 
0 412 ASN 
0 413 ASP 
0 414 GLU 
0 415 TRP 
0 416 ALA 
0 417 LYS 
0 418 GLN 
0 419 ALA 
0 420 TYR 
0 421 GLY 
0 422 SER 
0 423 ASP 
0 424 TYR 
0 425 ASP 
0 426 SER 
0 427 ARG 
0 428 TRP 
0 429 GLY 
0 430 LYS 
0 431 SER 
0 432 TYR 
0 433 ASP 
0 434 SER 
0 435 VAL 
0 436 SER 
0 437 ALA 
0 438 LYS 
0 439 SER 
0 440 TYR 
0 441 ASP 
0 442 ASN 
0 443 GLU 
0 444 SER 
0 445 TYR 
0 446 ALA 
0 447 ARG 
0 448 ALA 
0 449 VAL 
0 450 GLN 
0 451 ALA 
0 452 ASP 
0 453 ASP 
0 454 ASP 
0 455 GLN 
0 456 TRP 
0 457 ALA 
0 458 GLU 
0 459 ASP 
0 460 TYR 
0 461 ASP 
0 462 ARG 
0 463 TYR 
0 464 ASP 
0 465 SER 
0 466 ARG 
0 467 ASP 
0 468 ALA 
0 469 GLY 
0 470 ALA 
0 471 GLN 
0 472 GLY 
0 473 ARG 
0 474 GLY 
0 475 ALA 
0 476 SER 
0 477 LYS 
0 478 TRP 
0 479 GLY 
0 480 LYS 
0 481 ASP 
0 482 ALA 
0 483 ASP 
0 484 LYS 
0 485 THR 
0 486 VAL 
0 487 LYS 
0 488 GLY 
0 489 HIS 
0 490 ALA 
0 491 HIS 
0 492 PRO 
0 493 GLY 
0 494 TYR 
0 495 HIS 
0 496 GLY 
0 497 SER 
0 498 SER 
0 499 VAL 
0 500 THR 
0 501 SER 
0 502 LYS 
0 503 LYS 
0 504 GLY 
0 505 ALA 
0 506 GLU 
0 507 TYR 
0 508 ASP 
0 509 ILE 
0 510 ALA 
0 511 SER 
0 512 GLU 
0 513 ALA 
0 514 GLY 
0 515 GLN 
0 516 ALA 
0 517 GLY 
0 518 TYR 
0 519 TRP 
0 520 GLY 
0 521 LYS 
0 522 SER 
0 523 GLY 
0 524 SER 
0 525 ASP 
0 526 TRP 
0 527 ASP 
0 528 ALA 
0 529 TYR 
0 530 GLY 
0 531 ARG 
0 532 ASP 
0 533 GLN 
0 534 ASP 
0 535 LEU 
0 536 SER 
0 537 ILE 
0 538 LYS 
0 539 GLU 
0 540 SER 
0 541 TYR 
0 542 ASP 
0 543 ARG 
0 544 THR 
0 545 TRP 
0 546 ALA 
0 547 LYS 
0 548 SER 
0 549 TYR 
0 550 ASP 
0 551 ALA 
0 552 GLU 
0 553 SER 
0 554 TYR 
0 555 ASP 
0 556 GLU 
0 557 TRP 
0 558 ASP 
0 559 ASN 
0 560 LYS 
0 561 ASP 
0 562 ASP 
0 563 ASP 
0 564 LYS 
0 565 TRP 
0 566 GLY 
0 567 ALA 
0 568 GLN 
0 569 ALA 
0 570 TRP 
0 571 GLY 
0 572 LYS 
0 573 ASP 
0 574 ARG 
0 575 ASP 
0 576 VAL 
0 577 TYR 
0 578 GLY 
0 579 ALA 
0 580 SER 
0 581 SER 
0 582 PHE 
0 583 GLY 
0 584 LYS 
0 585 ALA 
0 586 ALA 
0 587 SER 
0 588 ALA 
0 589 GLY 
0 590 ASP 
0 591 TYR 
0 592 ASP 
0 593 MET 
0 594 TYR 
0 595 GLY 
0 596 ARG 
0 597 SER 
0 598 ASN 
0 599 ALA 
0 600 ALA 
0 601 ALA 
0 602 GLY 
0 603 ALA 
0 604 ALA 
0 605 SER 
0 606 ALA 
0 607 SER 
0 608 LYS 
0 609 HIS 
0 610 GLY 
0 611 SER 
0 612 VAL 
0 613 HIS 
0 614 PRO 
0 615 VAL 
0 616 GLY 
0 617 TYR 
0 618 GLY 
0 619 LYS 
0 620 HIS 
0 621 GLY 
0 622 TYR 
0 623 GLY 
0 624 LYS 
0 625 SER 
0 626 TYR 
0 627 SER 
0 628 THR 
0 629 ALA 
0 630 GLN 
0 631 ALA 
0 632 ALA 
0 633 GLN 
0 634 ALA 
0 635 ALA 
0 636 SER 
0 637 SER 
0 638 LYS 
0 639 GLN 
0 640 GLY 
0 641 TYR 
0 642 GLY 
0 643 SER 
0 644 HIS 
0 645 SER 
0 646 ASP 
0 647 ALA 
0 648 GLN 
0 649 ALA 
0 650 SER 
0 651 ARG 
0 652 ASN 
0 653 HIS 
0 654 ALA 
0 655 ALA 
0 656 ALA 
0 657 ARG 
0 658 SER 
0 659 GLY 
0 660 TYR 
0 661 ASP 
0 662 ASN 
0 663 ASP 
0 664 GLU 
0 665 TRP 
0 666 ALA 
0 667 LYS 
0 668 GLN 
0 669 ALA 
0 670 TYR 
0 671 GLY 
0 672 SER 
0 673 ASP 
0 674 PHE 
0 675 ASP 
0 676 SER 
0 677 ARG 
0 678 TRP 
0 679 GLY 
0 680 LYS 
0 681 SER 
0 682 TYR 
0 683 ASP 
0 684 SER 
0 685 VAL 
0 686 ALA 
0 687 ALA 
0 688 LYS 
0 689 SER 
0 690 TYR 
0 691 ASP 
0 692 ASP 
0 693 GLU 
0 694 GLN 
0 695 TYR 
0 696 ALA 
0 697 ARG 
0 698 LYS 
0 699 VAL 
0 700 GLN 
0 701 ALA 
0 702 ASP 
0 703 ASP 
0 704 ASP 
0 705 GLN 
0 706 TRP 
0 707 ALA 
0 708 GLU 
0 709 ASP 
0 710 TYR 
0 711 ASP 
0 712 ARG 
0 713 TYR 
0 714 ASP 
0 715 SER 
0 716 ARG 
0 717 ASP 
0 718 ALA 
0 719 ASP 
0 720 ARG 
0 721 TYR 
0 722 GLY 
0 723 GLN 
0 724 ALA 
0 725 ALA 
0 726 SER 
0 727 ALA 
0 728 ALA 
0 729 LEU 
0 730 ARG 
0 731 GLN 
0 732 PRO 
0 733 GLY 
0 734 LYS 
0 735 VAL 
0 736 GLN 
0 737 TYR 
0 738 GLN 
0 739 VAL 
0 740 SER 
0 741 TYR 
0 742 PRO 
0 743 LYS 
0 744 PRO 
0 745 GLN 
0 746 PRO 
0 747 ARG 
0 748 HIS 
0 749 GLN 
0 750 ALA 
0 751 TRP 
#
loop_
_chem_comp.id
_chem_comp.type
_chem_comp.name
ALA 'L-peptide linking' ALANINE         
ARG 'L-peptide linking' ARGININE        
ASN 'L-peptide linking' ASPARAGINE      
ASP 'L-peptide linking' 'ASPARTIC ACID' 
CYS 'L-peptide linking' CYSTEINE        
GLN 'L-peptide linking' GLUTAMINE       
GLU 'L-peptide linking' 'GLUTAMIC ACID' 
HIS 'L-peptide linking' HISTIDINE       
ILE 'L-peptide linking' ISOLEUCINE      
LEU 'L-peptide linking' LEUCINE         
LYS 'L-peptide linking' LYSINE          
MET 'L-peptide linking' METHIONINE      
PHE 'L-peptide linking' PHENYLALANINE   
PRO 'L-peptide linking' PROLINE         
SER 'L-peptide linking' SERINE          
THR 'L-peptide linking' THREONINE       
TRP 'L-peptide linking' TRYPTOPHAN      
TYR 'L-peptide linking' TYROSINE        
VAL 'L-peptide linking' VALINE          
GLY 'peptide linking'   GLYCINE         
#
loop_
_atom_site.group_PDB
_atom_site.id
_atom_site.type_symbol
_atom_site.label_atom_id
_atom_site.label_alt_id
_atom_site.label_comp_id
_atom_site.label_asym_id
_atom_site.label_entity_id
_atom_site.label_seq_id
_atom_site.pdbx_PDB_ins_code
_atom_site.Cartn_x
_atom_site.Cartn_y
_atom_site.Cartn_z
_atom_site.occupancy
_atom_site.B_iso_or_equiv
_atom_site.auth_seq_id
_atom_site.auth_asym_id
_atom_site.pdbx_PDB_model_num
ATOM 1    N N   . MET A 0 1   . -19.890  11.934  -48.061  1.00 33.20 1   A 1 
ATOM 2    C CA  . MET A 0 1   . -19.647  10.515  -47.701  1.00 33.20 1   A 1 
ATOM 3    C C   . MET A 0 1   . -18.589  9.966   -48.659  1.00 33.20 1   A 1 
ATOM 4    C CB  . MET A 0 1   . -20.960  9.716   -47.717  1.00 33.20 1   A 1 
ATOM 5    O O   . MET A 0 1   . -18.535  10.463  -49.772  1.00 33.20 1   A 1 
ATOM 6    C CG  . MET A 0 1   . -21.829  10.055  -46.499  1.00 33.20 1   A 1 
ATOM 7    S SD  . MET A 0 1   . -23.165  8.867   -46.223  1.00 33.20 1   A 1 
ATOM 8    C CE  . MET A 0 1   . -23.995  9.623   -44.796  1.00 33.20 1   A 1 
ATOM 9    N N   . LYS A 0 2   . -17.585  9.233   -48.155  1.00 32.83 2   A 1 
ATOM 10   C CA  . LYS A 0 2   . -17.392  7.767   -48.316  1.00 32.83 2   A 1 
ATOM 11   C C   . LYS A 0 2   . -17.231  7.283   -49.775  1.00 32.83 2   A 1 
ATOM 12   C CB  . LYS A 0 2   . -18.510  6.938   -47.646  1.00 32.83 2   A 1 
ATOM 13   O O   . LYS A 0 2   . -18.058  7.651   -50.593  1.00 32.83 2   A 1 
ATOM 14   C CG  . LYS A 0 2   . -18.728  7.114   -46.130  1.00 32.83 2   A 1 
ATOM 15   C CD  . LYS A 0 2   . -19.586  5.947   -45.601  1.00 32.83 2   A 1 
ATOM 16   C CE  . LYS A 0 2   . -19.766  5.996   -44.077  1.00 32.83 2   A 1 
ATOM 17   N NZ  . LYS A 0 2   . -20.466  4.786   -43.566  1.00 32.83 2   A 1 
ATOM 18   N N   . THR A 0 3   . -16.296  6.398   -50.147  1.00 31.45 3   A 1 
ATOM 19   C CA  . THR A 0 3   . -15.088  5.833   -49.481  1.00 31.45 3   A 1 
ATOM 20   C C   . THR A 0 3   . -14.343  4.918   -50.473  1.00 31.45 3   A 1 
ATOM 21   C CB  . THR A 0 3   . -15.393  4.855   -48.310  1.00 31.45 3   A 1 
ATOM 22   O O   . THR A 0 3   . -15.018  4.113   -51.100  1.00 31.45 3   A 1 
ATOM 23   C CG2 . THR A 0 3   . -15.301  5.437   -46.900  1.00 31.45 3   A 1 
ATOM 24   O OG1 . THR A 0 3   . -16.637  4.222   -48.477  1.00 31.45 3   A 1 
ATOM 25   N N   . PHE A 0 4   . -13.000  4.904   -50.426  1.00 27.94 4   A 1 
ATOM 26   C CA  . PHE A 0 4   . -12.131  3.708   -50.584  1.00 27.94 4   A 1 
ATOM 27   C C   . PHE A 0 4   . -12.113  2.904   -51.915  1.00 27.94 4   A 1 
ATOM 28   C CB  . PHE A 0 4   . -12.389  2.753   -49.388  1.00 27.94 4   A 1 
ATOM 29   O O   . PHE A 0 4   . -12.926  3.088   -52.810  1.00 27.94 4   A 1 
ATOM 30   C CG  . PHE A 0 4   . -11.700  3.097   -48.077  1.00 27.94 4   A 1 
ATOM 31   C CD1 . PHE A 0 4   . -10.813  2.163   -47.506  1.00 27.94 4   A 1 
ATOM 32   C CD2 . PHE A 0 4   . -11.950  4.309   -47.403  1.00 27.94 4   A 1 
ATOM 33   C CE1 . PHE A 0 4   . -10.190  2.434   -46.276  1.00 27.94 4   A 1 
ATOM 34   C CE2 . PHE A 0 4   . -11.333  4.578   -46.169  1.00 27.94 4   A 1 
ATOM 35   C CZ  . PHE A 0 4   . -10.453  3.640   -45.606  1.00 27.94 4   A 1 
ATOM 36   N N   . ALA A 0 5   . -11.177  1.937   -51.917  1.00 32.54 5   A 1 
ATOM 37   C CA  . ALA A 0 5   . -11.125  0.660   -52.649  1.00 32.54 5   A 1 
ATOM 38   C C   . ALA A 0 5   . -10.507  0.674   -54.067  1.00 32.54 5   A 1 
ATOM 39   C CB  . ALA A 0 5   . -12.472  -0.069  -52.532  1.00 32.54 5   A 1 
ATOM 40   O O   . ALA A 0 5   . -11.011  1.326   -54.969  1.00 32.54 5   A 1 
ATOM 41   N N   . PHE A 0 6   . -9.324   0.066   -54.273  1.00 26.70 6   A 1 
ATOM 42   C CA  . PHE A 0 6   . -9.091   -1.391  -54.469  1.00 26.70 6   A 1 
ATOM 43   C C   . PHE A 0 6   . -9.857   -1.946  -55.701  1.00 26.70 6   A 1 
ATOM 44   C CB  . PHE A 0 6   . -9.342   -2.223  -53.187  1.00 26.70 6   A 1 
ATOM 45   O O   . PHE A 0 6   . -11.058  -1.742  -55.801  1.00 26.70 6   A 1 
ATOM 46   C CG  . PHE A 0 6   . -8.205   -2.278  -52.175  1.00 26.70 6   A 1 
ATOM 47   C CD1 . PHE A 0 6   . -7.106   -3.134  -52.395  1.00 26.70 6   A 1 
ATOM 48   C CD2 . PHE A 0 6   . -8.270   -1.543  -50.973  1.00 26.70 6   A 1 
ATOM 49   C CE1 . PHE A 0 6   . -6.087   -3.249  -51.433  1.00 26.70 6   A 1 
ATOM 50   C CE2 . PHE A 0 6   . -7.246   -1.650  -50.016  1.00 26.70 6   A 1 
ATOM 51   C CZ  . PHE A 0 6   . -6.154   -2.505  -50.244  1.00 26.70 6   A 1 
ATOM 52   N N   . ALA A 0 7   . -9.274   -2.697  -56.649  1.00 29.62 7   A 1 
ATOM 53   C CA  . ALA A 0 7   . -7.989   -3.413  -56.679  1.00 29.62 7   A 1 
ATOM 54   C C   . ALA A 0 7   . -7.610   -3.872  -58.119  1.00 29.62 7   A 1 
ATOM 55   C CB  . ALA A 0 7   . -8.170   -4.680  -55.820  1.00 29.62 7   A 1 
ATOM 56   O O   . ALA A 0 7   . -8.300   -3.554  -59.079  1.00 29.62 7   A 1 
ATOM 57   N N   . LEU A 0 8   . -6.587   -4.740  -58.196  1.00 28.99 8   A 1 
ATOM 58   C CA  . LEU A 0 8   . -6.379   -5.801  -59.201  1.00 28.99 8   A 1 
ATOM 59   C C   . LEU A 0 8   . -6.015   -5.415  -60.656  1.00 28.99 8   A 1 
ATOM 60   C CB  . LEU A 0 8   . -7.520   -6.849  -59.127  1.00 28.99 8   A 1 
ATOM 61   O O   . LEU A 0 8   . -6.852   -5.129  -61.502  1.00 28.99 8   A 1 
ATOM 62   C CG  . LEU A 0 8   . -7.129   -8.189  -58.473  1.00 28.99 8   A 1 
ATOM 63   C CD1 . LEU A 0 8   . -6.719   -8.048  -57.005  1.00 28.99 8   A 1 
ATOM 64   C CD2 . LEU A 0 8   . -8.303   -9.164  -58.551  1.00 28.99 8   A 1 
ATOM 65   N N   . LEU A 0 9   . -4.721   -5.580  -60.953  1.00 26.66 9   A 1 
ATOM 66   C CA  . LEU A 0 9   . -4.201   -6.670  -61.798  1.00 26.66 9   A 1 
ATOM 67   C C   . LEU A 0 9   . -5.043   -7.110  -63.022  1.00 26.66 9   A 1 
ATOM 68   C CB  . LEU A 0 9   . -3.982   -7.889  -60.868  1.00 26.66 9   A 1 
ATOM 69   O O   . LEU A 0 9   . -6.066   -7.766  -62.868  1.00 26.66 9   A 1 
ATOM 70   C CG  . LEU A 0 9   . -3.064   -8.993  -61.423  1.00 26.66 9   A 1 
ATOM 71   C CD1 . LEU A 0 9   . -1.602   -8.677  -61.109  1.00 26.66 9   A 1 
ATOM 72   C CD2 . LEU A 0 9   . -3.409   -10.351 -60.813  1.00 26.66 9   A 1 
ATOM 73   N N   . VAL A 0 10  . -4.467   -6.973  -64.222  1.00 31.02 10  A 1 
ATOM 74   C CA  . VAL A 0 10  . -4.195   -8.106  -65.140  1.00 31.02 10  A 1 
ATOM 75   C C   . VAL A 0 10  . -3.184   -7.662  -66.201  1.00 31.02 10  A 1 
ATOM 76   C CB  . VAL A 0 10  . -5.474   -8.743  -65.750  1.00 31.02 10  A 1 
ATOM 77   O O   . VAL A 0 10  . -3.218   -6.530  -66.677  1.00 31.02 10  A 1 
ATOM 78   C CG1 . VAL A 0 10  . -5.404   -9.089  -67.247  1.00 31.02 10  A 1 
ATOM 79   C CG2 . VAL A 0 10  . -5.770   -10.078 -65.042  1.00 31.02 10  A 1 
ATOM 80   N N   . ALA A 0 11  . -2.255   -8.548  -66.561  1.00 27.58 11  A 1 
ATOM 81   C CA  . ALA A 0 11  . -1.275   -8.280  -67.606  1.00 27.58 11  A 1 
ATOM 82   C C   . ALA A 0 11  . -1.874   -8.506  -69.003  1.00 27.58 11  A 1 
ATOM 83   C CB  . ALA A 0 11  . -0.047   -9.170  -67.374  1.00 27.58 11  A 1 
ATOM 84   O O   . ALA A 0 11  . -2.430   -9.568  -69.278  1.00 27.58 11  A 1 
ATOM 85   N N   . THR A 0 12  . -1.658   -7.563  -69.922  1.00 33.85 12  A 1 
ATOM 86   C CA  . THR A 0 12  . -1.814   -7.800  -71.364  1.00 33.85 12  A 1 
ATOM 87   C C   . THR A 0 12  . -0.535   -7.430  -72.098  1.00 33.85 12  A 1 
ATOM 88   C CB  . THR A 0 12  . -3.016   -7.066  -71.979  1.00 33.85 12  A 1 
ATOM 89   O O   . THR A 0 12  . -0.220   -6.253  -72.277  1.00 33.85 12  A 1 
ATOM 90   C CG2 . THR A 0 12  . -4.339   -7.692  -71.547  1.00 33.85 12  A 1 
ATOM 91   O OG1 . THR A 0 12  . -3.027   -5.707  -71.616  1.00 33.85 12  A 1 
ATOM 92   N N   . ILE A 0 13  . 0.187    -8.448  -72.567  1.00 28.71 13  A 1 
ATOM 93   C CA  . ILE A 0 13  . 1.247    -8.275  -73.560  1.00 28.71 13  A 1 
ATOM 94   C C   . ILE A 0 13  . 0.564    -7.949  -74.892  1.00 28.71 13  A 1 
ATOM 95   C CB  . ILE A 0 13  . 2.148    -9.532  -73.652  1.00 28.71 13  A 1 
ATOM 96   O O   . ILE A 0 13  . 0.109    -8.839  -75.606  1.00 28.71 13  A 1 
ATOM 97   C CG1 . ILE A 0 13  . 2.831    -9.827  -72.295  1.00 28.71 13  A 1 
ATOM 98   C CG2 . ILE A 0 13  . 3.213    -9.350  -74.754  1.00 28.71 13  A 1 
ATOM 99   C CD1 . ILE A 0 13  . 3.563    -11.176 -72.246  1.00 28.71 13  A 1 
ATOM 100  N N   . SER A 0 14  . 0.495    -6.666  -75.236  1.00 35.46 14  A 1 
ATOM 101  C CA  . SER A 0 14  . 0.163    -6.206  -76.585  1.00 35.46 14  A 1 
ATOM 102  C C   . SER A 0 14  . 1.261    -5.268  -77.065  1.00 35.46 14  A 1 
ATOM 103  C CB  . SER A 0 14  . -1.217   -5.543  -76.638  1.00 35.46 14  A 1 
ATOM 104  O O   . SER A 0 14  . 1.601    -4.310  -76.369  1.00 35.46 14  A 1 
ATOM 105  O OG  . SER A 0 14  . -1.279   -4.405  -75.804  1.00 35.46 14  A 1 
ATOM 106  N N   . ALA A 0 15  . 1.832    -5.551  -78.236  1.00 34.72 15  A 1 
ATOM 107  C CA  . ALA A 0 15  . 2.942    -4.777  -78.778  1.00 34.72 15  A 1 
ATOM 108  C C   . ALA A 0 15  . 2.549    -3.300  -78.935  1.00 34.72 15  A 1 
ATOM 109  C CB  . ALA A 0 15  . 3.379    -5.400  -80.109  1.00 34.72 15  A 1 
ATOM 110  O O   . ALA A 0 15  . 1.585    -2.983  -79.632  1.00 34.72 15  A 1 
ATOM 111  N N   . ASN A 0 16  . 3.306    -2.408  -78.291  1.00 34.31 16  A 1 
ATOM 112  C CA  . ASN A 0 16  . 3.113    -0.964  -78.383  1.00 34.31 16  A 1 
ATOM 113  C C   . ASN A 0 16  . 3.180    -0.536  -79.867  1.00 34.31 16  A 1 
ATOM 114  C CB  . ASN A 0 16  . 4.200    -0.298  -77.515  1.00 34.31 16  A 1 
ATOM 115  O O   . ASN A 0 16  . 4.240    -0.720  -80.477  1.00 34.31 16  A 1 
ATOM 116  C CG  . ASN A 0 16  . 4.116    1.218   -77.451  1.00 34.31 16  A 1 
ATOM 117  N ND2 . ASN A 0 16  . 4.990    1.843   -76.700  1.00 34.31 16  A 1 
ATOM 118  O OD1 . ASN A 0 16  . 3.282    1.866   -78.054  1.00 34.31 16  A 1 
ATOM 119  N N   . PRO A 0 17  . 2.093    -0.010  -80.472  1.00 40.34 17  A 1 
ATOM 120  C CA  . PRO A 0 17  . 2.093    0.421   -81.866  1.00 40.34 17  A 1 
ATOM 121  C C   . PRO A 0 17  . 3.005    1.643   -81.990  1.00 40.34 17  A 1 
ATOM 122  C CB  . PRO A 0 17  . 0.628    0.700   -82.217  1.00 40.34 17  A 1 
ATOM 123  O O   . PRO A 0 17  . 2.625    2.763   -81.655  1.00 40.34 17  A 1 
ATOM 124  C CG  . PRO A 0 17  . 0.008    1.083   -80.874  1.00 40.34 17  A 1 
ATOM 125  C CD  . PRO A 0 17  . 0.788    0.236   -79.871  1.00 40.34 17  A 1 
ATOM 126  N N   . GLY A 0 18  . 4.248    1.380   -82.399  1.00 35.68 18  A 1 
ATOM 127  C CA  . GLY A 0 18  . 5.386    2.234   -82.086  1.00 35.68 18  A 1 
ATOM 128  C C   . GLY A 0 18  . 5.179    3.707   -82.423  1.00 35.68 18  A 1 
ATOM 129  O O   . GLY A 0 18  . 4.915    4.061   -83.574  1.00 35.68 18  A 1 
ATOM 130  N N   . TYR A 0 19  . 5.390    4.564   -81.419  1.00 37.98 19  A 1 
ATOM 131  C CA  . TYR A 0 19  . 5.609    5.994   -81.617  1.00 37.98 19  A 1 
ATOM 132  C C   . TYR A 0 19  . 6.593    6.187   -82.773  1.00 37.98 19  A 1 
ATOM 133  C CB  . TYR A 0 19  . 6.193    6.624   -80.342  1.00 37.98 19  A 1 
ATOM 134  O O   . TYR A 0 19  . 7.729    5.714   -82.702  1.00 37.98 19  A 1 
ATOM 135  C CG  . TYR A 0 19  . 5.216    6.747   -79.191  1.00 37.98 19  A 1 
ATOM 136  C CD1 . TYR A 0 19  . 4.458    7.926   -79.047  1.00 37.98 19  A 1 
ATOM 137  C CD2 . TYR A 0 19  . 5.069    5.695   -78.264  1.00 37.98 19  A 1 
ATOM 138  C CE1 . TYR A 0 19  . 3.550    8.052   -77.979  1.00 37.98 19  A 1 
ATOM 139  C CE2 . TYR A 0 19  . 4.155    5.817   -77.199  1.00 37.98 19  A 1 
ATOM 140  O OH  . TYR A 0 19  . 2.510    7.130   -76.035  1.00 37.98 19  A 1 
ATOM 141  C CZ  . TYR A 0 19  . 3.394    6.998   -77.056  1.00 37.98 19  A 1 
ATOM 142  N N   . TYR A 0 20  . 6.156    6.867   -83.835  1.00 42.30 20  A 1 
ATOM 143  C CA  . TYR A 0 20  . 6.991    7.129   -85.004  1.00 42.30 20  A 1 
ATOM 144  C C   . TYR A 0 20  . 8.120    8.083   -84.606  1.00 42.30 20  A 1 
ATOM 145  C CB  . TYR A 0 20  . 6.130    7.662   -86.160  1.00 42.30 20  A 1 
ATOM 146  O O   . TYR A 0 20  . 7.971    9.304   -84.662  1.00 42.30 20  A 1 
ATOM 147  C CG  . TYR A 0 20  . 6.892    7.864   -87.461  1.00 42.30 20  A 1 
ATOM 148  C CD1 . TYR A 0 20  . 7.462    9.117   -87.765  1.00 42.30 20  A 1 
ATOM 149  C CD2 . TYR A 0 20  . 7.027    6.797   -88.371  1.00 42.30 20  A 1 
ATOM 150  C CE1 . TYR A 0 20  . 8.159    9.308   -88.974  1.00 42.30 20  A 1 
ATOM 151  C CE2 . TYR A 0 20  . 7.724    6.982   -89.582  1.00 42.30 20  A 1 
ATOM 152  O OH  . TYR A 0 20  . 8.955    8.422   -91.057  1.00 42.30 20  A 1 
ATOM 153  C CZ  . TYR A 0 20  . 8.290    8.238   -89.886  1.00 42.30 20  A 1 
ATOM 154  N N   . GLN A 0 21  . 9.242    7.520   -84.157  1.00 40.77 21  A 1 
ATOM 155  C CA  . GLN A 0 21  . 10.437   8.288   -83.851  1.00 40.77 21  A 1 
ATOM 156  C C   . GLN A 0 21  . 10.981   8.855   -85.171  1.00 40.77 21  A 1 
ATOM 157  C CB  . GLN A 0 21  . 11.487   7.430   -83.125  1.00 40.77 21  A 1 
ATOM 158  O O   . GLN A 0 21  . 11.374   8.077   -86.048  1.00 40.77 21  A 1 
ATOM 159  C CG  . GLN A 0 21  . 11.044   7.025   -81.707  1.00 40.77 21  A 1 
ATOM 160  C CD  . GLN A 0 21  . 12.160   6.367   -80.894  1.00 40.77 21  A 1 
ATOM 161  N NE2 . GLN A 0 21  . 11.906   6.007   -79.656  1.00 40.77 21  A 1 
ATOM 162  O OE1 . GLN A 0 21  . 13.277   6.175   -81.339  1.00 40.77 21  A 1 
ATOM 163  N N   . PRO A 0 22  . 10.998   10.189  -85.363  1.00 47.77 22  A 1 
ATOM 164  C CA  . PRO A 0 22  . 11.662   10.774  -86.518  1.00 47.77 22  A 1 
ATOM 165  C C   . PRO A 0 22  . 13.136   10.361  -86.491  1.00 47.77 22  A 1 
ATOM 166  C CB  . PRO A 0 22  . 11.464   12.288  -86.390  1.00 47.77 22  A 1 
ATOM 167  O O   . PRO A 0 22  . 13.805   10.499  -85.466  1.00 47.77 22  A 1 
ATOM 168  C CG  . PRO A 0 22  . 11.282   12.493  -84.886  1.00 47.77 22  A 1 
ATOM 169  C CD  . PRO A 0 22  . 10.550   11.233  -84.450  1.00 47.77 22  A 1 
ATOM 170  N N   . LYS A 0 23  . 13.630   9.822   -87.613  1.00 49.80 23  A 1 
ATOM 171  C CA  . LYS A 0 23  . 14.998   9.295   -87.717  1.00 49.80 23  A 1 
ATOM 172  C C   . LYS A 0 23  . 16.003   10.357  -87.240  1.00 49.80 23  A 1 
ATOM 173  C CB  . LYS A 0 23  . 15.319   8.875   -89.161  1.00 49.80 23  A 1 
ATOM 174  O O   . LYS A 0 23  . 15.906   11.495  -87.707  1.00 49.80 23  A 1 
ATOM 175  C CG  . LYS A 0 23  . 14.448   7.708   -89.649  1.00 49.80 23  A 1 
ATOM 176  C CD  . LYS A 0 23  . 14.810   7.319   -91.089  1.00 49.80 23  A 1 
ATOM 177  C CE  . LYS A 0 23  . 13.921   6.155   -91.545  1.00 49.80 23  A 1 
ATOM 178  N NZ  . LYS A 0 23  . 14.229   5.736   -92.936  1.00 49.80 23  A 1 
ATOM 179  N N   . PRO A 0 24  . 16.953   10.017  -86.349  1.00 48.80 24  A 1 
ATOM 180  C CA  . PRO A 0 24  . 17.897   10.993  -85.824  1.00 48.80 24  A 1 
ATOM 181  C C   . PRO A 0 24  . 18.746   11.579  -86.952  1.00 48.80 24  A 1 
ATOM 182  C CB  . PRO A 0 24  . 18.739   10.247  -84.788  1.00 48.80 24  A 1 
ATOM 183  O O   . PRO A 0 24  . 19.218   10.859  -87.837  1.00 48.80 24  A 1 
ATOM 184  C CG  . PRO A 0 24  . 18.654   8.788   -85.235  1.00 48.80 24  A 1 
ATOM 185  C CD  . PRO A 0 24  . 17.241   8.696   -85.808  1.00 48.80 24  A 1 
ATOM 186  N N   . VAL A 0 25  . 18.951   12.894  -86.918  1.00 57.34 25  A 1 
ATOM 187  C CA  . VAL A 0 25  . 19.776   13.588  -87.911  1.00 57.34 25  A 1 
ATOM 188  C C   . VAL A 0 25  . 21.227   13.523  -87.454  1.00 57.34 25  A 1 
ATOM 189  C CB  . VAL A 0 25  . 19.298   15.031  -88.155  1.00 57.34 25  A 1 
ATOM 190  O O   . VAL A 0 25  . 21.569   14.028  -86.385  1.00 57.34 25  A 1 
ATOM 191  C CG1 . VAL A 0 25  . 20.165   15.729  -89.212  1.00 57.34 25  A 1 
ATOM 192  C CG2 . VAL A 0 25  . 17.847   15.050  -88.658  1.00 57.34 25  A 1 
ATOM 193  N N   . VAL A 0 26  . 22.078   12.890  -88.265  1.00 48.54 26  A 1 
ATOM 194  C CA  . VAL A 0 26  . 23.519   12.775  -88.010  1.00 48.54 26  A 1 
ATOM 195  C C   . VAL A 0 26  . 24.259   13.841  -88.812  1.00 48.54 26  A 1 
ATOM 196  C CB  . VAL A 0 26  . 24.048   11.360  -88.319  1.00 48.54 26  A 1 
ATOM 197  O O   . VAL A 0 26  . 24.430   13.712  -90.024  1.00 48.54 26  A 1 
ATOM 198  C CG1 . VAL A 0 26  . 25.537   11.244  -87.962  1.00 48.54 26  A 1 
ATOM 199  C CG2 . VAL A 0 26  . 23.288   10.293  -87.520  1.00 48.54 26  A 1 
ATOM 200  N N   . THR A 0 27  . 24.732   14.881  -88.131  1.00 50.38 27  A 1 
ATOM 201  C CA  . THR A 0 27  . 25.584   15.914  -88.736  1.00 50.38 27  A 1 
ATOM 202  C C   . THR A 0 27  . 27.051   15.529  -88.554  1.00 50.38 27  A 1 
ATOM 203  C CB  . THR A 0 27  . 25.284   17.304  -88.161  1.00 50.38 27  A 1 
ATOM 204  O O   . THR A 0 27  . 27.501   15.279  -87.434  1.00 50.38 27  A 1 
ATOM 205  C CG2 . THR A 0 27  . 26.061   18.410  -88.877  1.00 50.38 27  A 1 
ATOM 206  O OG1 . THR A 0 27  . 23.920   17.601  -88.349  1.00 50.38 27  A 1 
ATOM 207  N N   . VAL A 0 28  . 27.802   15.475  -89.659  1.00 44.93 28  A 1 
ATOM 208  C CA  . VAL A 0 28  . 29.206   15.034  -89.688  1.00 44.93 28  A 1 
ATOM 209  C C   . VAL A 0 28  . 30.127   16.225  -89.941  1.00 44.93 28  A 1 
ATOM 210  C CB  . VAL A 0 28  . 29.422   13.923  -90.738  1.00 44.93 28  A 1 
ATOM 211  O O   . VAL A 0 28  . 30.313   16.649  -91.083  1.00 44.93 28  A 1 
ATOM 212  C CG1 . VAL A 0 28  . 30.859   13.388  -90.685  1.00 44.93 28  A 1 
ATOM 213  C CG2 . VAL A 0 28  . 28.483   12.733  -90.505  1.00 44.93 28  A 1 
ATOM 214  N N   . THR A 0 29  . 30.750   16.743  -88.884  1.00 44.40 29  A 1 
ATOM 215  C CA  . THR A 0 29  . 31.650   17.902  -88.977  1.00 44.40 29  A 1 
ATOM 216  C C   . THR A 0 29  . 33.108   17.448  -88.962  1.00 44.40 29  A 1 
ATOM 217  C CB  . THR A 0 29  . 31.350   18.928  -87.876  1.00 44.40 29  A 1 
ATOM 218  O O   . THR A 0 29  . 33.615   16.947  -87.956  1.00 44.40 29  A 1 
ATOM 219  C CG2 . THR A 0 29  . 32.216   20.184  -87.995  1.00 44.40 29  A 1 
ATOM 220  O OG1 . THR A 0 29  . 30.016   19.356  -88.015  1.00 44.40 29  A 1 
ATOM 221  N N   . LYS A 0 30  . 33.809   17.648  -90.085  1.00 39.17 30  A 1 
ATOM 222  C CA  . LYS A 0 30  . 35.255   17.407  -90.212  1.00 39.17 30  A 1 
ATOM 223  C C   . LYS A 0 30  . 36.026   18.690  -89.903  1.00 39.17 30  A 1 
ATOM 224  C CB  . LYS A 0 30  . 35.593   16.896  -91.626  1.00 39.17 30  A 1 
ATOM 225  O O   . LYS A 0 30  . 36.069   19.590  -90.738  1.00 39.17 30  A 1 
ATOM 226  C CG  . LYS A 0 30  . 35.046   15.488  -91.896  1.00 39.17 30  A 1 
ATOM 227  C CD  . LYS A 0 30  . 35.454   14.996  -93.293  1.00 39.17 30  A 1 
ATOM 228  C CE  . LYS A 0 30  . 34.940   13.567  -93.510  1.00 39.17 30  A 1 
ATOM 229  N NZ  . LYS A 0 30  . 35.254   13.063  -94.872  1.00 39.17 30  A 1 
ATOM 230  N N   . LYS A 0 31  . 36.665   18.770  -88.733  1.00 41.01 31  A 1 
ATOM 231  C CA  . LYS A 0 31  . 37.635   19.839  -88.440  1.00 41.01 31  A 1 
ATOM 232  C C   . LYS A 0 31  . 39.007   19.461  -89.025  1.00 41.01 31  A 1 
ATOM 233  C CB  . LYS A 0 31  . 37.708   20.117  -86.930  1.00 41.01 31  A 1 
ATOM 234  O O   . LYS A 0 31  . 39.486   18.362  -88.732  1.00 41.01 31  A 1 
ATOM 235  C CG  . LYS A 0 31  . 36.452   20.858  -86.440  1.00 41.01 31  A 1 
ATOM 236  C CD  . LYS A 0 31  . 36.486   21.092  -84.924  1.00 41.01 31  A 1 
ATOM 237  C CE  . LYS A 0 31  . 35.234   21.862  -84.481  1.00 41.01 31  A 1 
ATOM 238  N NZ  . LYS A 0 31  . 35.002   21.725  -83.021  1.00 41.01 31  A 1 
ATOM 239  N N   . PRO A 0 32  . 39.650   20.321  -89.840  1.00 37.49 32  A 1 
ATOM 240  C CA  . PRO A 0 32  . 41.035   20.115  -90.257  1.00 37.49 32  A 1 
ATOM 241  C C   . PRO A 0 32  . 41.982   20.032  -89.053  1.00 37.49 32  A 1 
ATOM 242  C CB  . PRO A 0 32  . 41.386   21.304  -91.162  1.00 37.49 32  A 1 
ATOM 243  O O   . PRO A 0 32  . 41.729   20.646  -88.017  1.00 37.49 32  A 1 
ATOM 244  C CG  . PRO A 0 32  . 40.027   21.780  -91.671  1.00 37.49 32  A 1 
ATOM 245  C CD  . PRO A 0 32  . 39.113   21.516  -90.476  1.00 37.49 32  A 1 
ATOM 246  N N   . GLY A 0 33  . 43.091   19.303  -89.202  1.00 33.00 33  A 1 
ATOM 247  C CA  . GLY A 0 33  . 44.186   19.356  -88.231  1.00 33.00 33  A 1 
ATOM 248  C C   . GLY A 0 33  . 44.771   20.769  -88.186  1.00 33.00 33  A 1 
ATOM 249  O O   . GLY A 0 33  . 45.146   21.314  -89.222  1.00 33.00 33  A 1 
ATOM 250  N N   . PHE A 0 34  . 44.811   21.366  -86.998  1.00 39.16 34  A 1 
ATOM 251  C CA  . PHE A 0 34  . 45.175   22.765  -86.778  1.00 39.16 34  A 1 
ATOM 252  C C   . PHE A 0 34  . 46.538   22.864  -86.087  1.00 39.16 34  A 1 
ATOM 253  C CB  . PHE A 0 34  . 44.042   23.427  -85.978  1.00 39.16 34  A 1 
ATOM 254  O O   . PHE A 0 34  . 46.771   22.216  -85.071  1.00 39.16 34  A 1 
ATOM 255  C CG  . PHE A 0 34  . 44.381   24.715  -85.249  1.00 39.16 34  A 1 
ATOM 256  C CD1 . PHE A 0 34  . 44.251   24.768  -83.848  1.00 39.16 34  A 1 
ATOM 257  C CD2 . PHE A 0 34  . 44.773   25.869  -85.955  1.00 39.16 34  A 1 
ATOM 258  C CE1 . PHE A 0 34  . 44.464   25.973  -83.162  1.00 39.16 34  A 1 
ATOM 259  C CE2 . PHE A 0 34  . 45.010   27.072  -85.264  1.00 39.16 34  A 1 
ATOM 260  C CZ  . PHE A 0 34  . 44.834   27.128  -83.870  1.00 39.16 34  A 1 
ATOM 261  N N   . SER A 0 35  . 47.426   23.693  -86.642  1.00 31.80 35  A 1 
ATOM 262  C CA  . SER A 0 35  . 48.726   24.033  -86.058  1.00 31.80 35  A 1 
ATOM 263  C C   . SER A 0 35  . 48.666   25.453  -85.501  1.00 31.80 35  A 1 
ATOM 264  C CB  . SER A 0 35  . 49.820   23.894  -87.121  1.00 31.80 35  A 1 
ATOM 265  O O   . SER A 0 35  . 48.534   26.411  -86.264  1.00 31.80 35  A 1 
ATOM 266  O OG  . SER A 0 35  . 51.073   24.273  -86.594  1.00 31.80 35  A 1 
ATOM 267  N N   . GLN A 0 36  . 48.755   25.600  -84.179  1.00 31.16 36  A 1 
ATOM 268  C CA  . GLN A 0 36  . 48.547   26.882  -83.505  1.00 31.16 36  A 1 
ATOM 269  C C   . GLN A 0 36  . 49.840   27.701  -83.388  1.00 31.16 36  A 1 
ATOM 270  C CB  . GLN A 0 36  . 47.861   26.633  -82.152  1.00 31.16 36  A 1 
ATOM 271  O O   . GLN A 0 36  . 50.546   27.640  -82.384  1.00 31.16 36  A 1 
ATOM 272  C CG  . GLN A 0 36  . 47.371   27.944  -81.506  1.00 31.16 36  A 1 
ATOM 273  C CD  . GLN A 0 36  . 46.261   27.735  -80.476  1.00 31.16 36  A 1 
ATOM 274  N NE2 . GLN A 0 36  . 45.639   28.791  -80.000  1.00 31.16 36  A 1 
ATOM 275  O OE1 . GLN A 0 36  . 45.904   26.636  -80.096  1.00 31.16 36  A 1 
ATOM 276  N N   . SER A 0 37  . 50.130   28.533  -84.390  1.00 28.75 37  A 1 
ATOM 277  C CA  . SER A 0 37  . 51.153   29.582  -84.276  1.00 28.75 37  A 1 
ATOM 278  C C   . SER A 0 37  . 50.609   30.776  -83.477  1.00 28.75 37  A 1 
ATOM 279  C CB  . SER A 0 37  . 51.668   29.990  -85.662  1.00 28.75 37  A 1 
ATOM 280  O O   . SER A 0 37  . 50.162   31.772  -84.051  1.00 28.75 37  A 1 
ATOM 281  O OG  . SER A 0 37  . 50.616   30.494  -86.457  1.00 28.75 37  A 1 
ATOM 282  N N   . GLY A 0 38  . 50.599   30.664  -82.146  1.00 32.10 38  A 1 
ATOM 283  C CA  . GLY A 0 38  . 50.202   31.755  -81.252  1.00 32.10 38  A 1 
ATOM 284  C C   . GLY A 0 38  . 51.156   32.949  -81.363  1.00 32.10 38  A 1 
ATOM 285  O O   . GLY A 0 38  . 52.336   32.831  -81.040  1.00 32.10 38  A 1 
ATOM 286  N N   . ALA A 0 39  . 50.656   34.096  -81.827  1.00 27.16 39  A 1 
ATOM 287  C CA  . ALA A 0 39  . 51.440   35.326  -81.908  1.00 27.16 39  A 1 
ATOM 288  C C   . ALA A 0 39  . 51.657   35.939  -80.514  1.00 27.16 39  A 1 
ATOM 289  C CB  . ALA A 0 39  . 50.758   36.301  -82.874  1.00 27.16 39  A 1 
ATOM 290  O O   . ALA A 0 39  . 50.763   35.932  -79.668  1.00 27.16 39  A 1 
ATOM 291  N N   . SER A 0 40  . 52.845   36.491  -80.273  1.00 30.36 40  A 1 
ATOM 292  C CA  . SER A 0 40  . 53.231   37.020  -78.966  1.00 30.36 40  A 1 
ATOM 293  C C   . SER A 0 40  . 52.594   38.378  -78.654  1.00 30.36 40  A 1 
ATOM 294  C CB  . SER A 0 40  . 54.761   37.106  -78.873  1.00 30.36 40  A 1 
ATOM 295  O O   . SER A 0 40  . 52.763   39.338  -79.407  1.00 30.36 40  A 1 
ATOM 296  O OG  . SER A 0 40  . 55.329   37.744  -80.007  1.00 30.36 40  A 1 
ATOM 297  N N   . LYS A 0 41  . 51.938   38.475  -77.487  1.00 28.97 41  A 1 
ATOM 298  C CA  . LYS A 0 41  . 51.897   39.680  -76.629  1.00 28.97 41  A 1 
ATOM 299  C C   . LYS A 0 41  . 51.258   39.382  -75.265  1.00 28.97 41  A 1 
ATOM 300  C CB  . LYS A 0 41  . 51.227   40.877  -77.346  1.00 28.97 41  A 1 
ATOM 301  O O   . LYS A 0 41  . 50.106   39.703  -75.007  1.00 28.97 41  A 1 
ATOM 302  C CG  . LYS A 0 41  . 52.295   41.926  -77.697  1.00 28.97 41  A 1 
ATOM 303  C CD  . LYS A 0 41  . 51.722   43.006  -78.613  1.00 28.97 41  A 1 
ATOM 304  C CE  . LYS A 0 41  . 52.840   43.971  -79.012  1.00 28.97 41  A 1 
ATOM 305  N NZ  . LYS A 0 41  . 52.307   45.098  -79.816  1.00 28.97 41  A 1 
ATOM 306  N N   . GLY A 0 42  . 52.057   38.797  -74.379  1.00 30.63 42  A 1 
ATOM 307  C CA  . GLY A 0 42  . 51.759   38.687  -72.954  1.00 30.63 42  A 1 
ATOM 308  C C   . GLY A 0 42  . 53.067   38.682  -72.176  1.00 30.63 42  A 1 
ATOM 309  O O   . GLY A 0 42  . 53.740   37.661  -72.136  1.00 30.63 42  A 1 
ATOM 310  N N   . TYR A 0 43  . 53.443   39.821  -71.588  1.00 31.83 43  A 1 
ATOM 311  C CA  . TYR A 0 43  . 54.596   39.935  -70.680  1.00 31.83 43  A 1 
ATOM 312  C C   . TYR A 0 43  . 54.208   39.490  -69.254  1.00 31.83 43  A 1 
ATOM 313  C CB  . TYR A 0 43  . 55.211   41.350  -70.766  1.00 31.83 43  A 1 
ATOM 314  O O   . TYR A 0 43  . 54.480   40.172  -68.272  1.00 31.83 43  A 1 
ATOM 315  C CG  . TYR A 0 43  . 56.354   41.492  -71.757  1.00 31.83 43  A 1 
ATOM 316  C CD1 . TYR A 0 43  . 57.667   41.192  -71.341  1.00 31.83 43  A 1 
ATOM 317  C CD2 . TYR A 0 43  . 56.126   41.979  -73.059  1.00 31.83 43  A 1 
ATOM 318  C CE1 . TYR A 0 43  . 58.755   41.394  -72.212  1.00 31.83 43  A 1 
ATOM 319  C CE2 . TYR A 0 43  . 57.212   42.181  -73.936  1.00 31.83 43  A 1 
ATOM 320  O OH  . TYR A 0 43  . 59.573   42.116  -74.351  1.00 31.83 43  A 1 
ATOM 321  C CZ  . TYR A 0 43  . 58.527   41.897  -73.511  1.00 31.83 43  A 1 
ATOM 322  N N   . GLY A 0 44  . 53.520   38.351  -69.149  1.00 31.28 44  A 1 
ATOM 323  C CA  . GLY A 0 44  . 53.324   37.655  -67.881  1.00 31.28 44  A 1 
ATOM 324  C C   . GLY A 0 44  . 54.486   36.694  -67.671  1.00 31.28 44  A 1 
ATOM 325  O O   . GLY A 0 44  . 54.841   35.966  -68.599  1.00 31.28 44  A 1 
ATOM 326  N N   . GLN A 0 45  . 55.082   36.684  -66.478  1.00 34.72 45  A 1 
ATOM 327  C CA  . GLN A 0 45  . 56.033   35.632  -66.128  1.00 34.72 45  A 1 
ATOM 328  C C   . GLN A 0 45  . 55.273   34.305  -66.118  1.00 34.72 45  A 1 
ATOM 329  C CB  . GLN A 0 45  . 56.728   35.919  -64.789  1.00 34.72 45  A 1 
ATOM 330  O O   . GLN A 0 45  . 54.292   34.152  -65.391  1.00 34.72 45  A 1 
ATOM 331  C CG  . GLN A 0 45  . 57.555   37.212  -64.856  1.00 34.72 45  A 1 
ATOM 332  C CD  . GLN A 0 45  . 58.640   37.249  -63.788  1.00 34.72 45  A 1 
ATOM 333  N NE2 . GLN A 0 45  . 58.363   37.725  -62.595  1.00 34.72 45  A 1 
ATOM 334  O OE1 . GLN A 0 45  . 59.764   36.847  -64.020  1.00 34.72 45  A 1 
ATOM 335  N N   . GLN A 0 46  . 55.668   33.385  -66.994  1.00 40.45 46  A 1 
ATOM 336  C CA  . GLN A 0 46  . 54.952   32.134  -67.201  1.00 40.45 46  A 1 
ATOM 337  C C   . GLN A 0 46  . 55.380   31.148  -66.112  1.00 40.45 46  A 1 
ATOM 338  C CB  . GLN A 0 46  . 55.161   31.673  -68.654  1.00 40.45 46  A 1 
ATOM 339  O O   . GLN A 0 46  . 56.308   30.370  -66.311  1.00 40.45 46  A 1 
ATOM 340  C CG  . GLN A 0 46  . 54.162   30.578  -69.053  1.00 40.45 46  A 1 
ATOM 341  C CD  . GLN A 0 46  . 54.041   30.391  -70.566  1.00 40.45 46  A 1 
ATOM 342  N NE2 . GLN A 0 46  . 52.944   29.834  -71.030  1.00 40.45 46  A 1 
ATOM 343  O OE1 . GLN A 0 46  . 54.885   30.742  -71.373  1.00 40.45 46  A 1 
ATOM 344  N N   . ALA A 0 47  . 54.748   31.289  -64.944  1.00 42.19 47  A 1 
ATOM 345  C CA  . ALA A 0 47  . 55.080   30.580  -63.714  1.00 42.19 47  A 1 
ATOM 346  C C   . ALA A 0 47  . 55.126   29.054  -63.891  1.00 42.19 47  A 1 
ATOM 347  C CB  . ALA A 0 47  . 54.063   30.983  -62.636  1.00 42.19 47  A 1 
ATOM 348  O O   . ALA A 0 47  . 54.462   28.492  -64.770  1.00 42.19 47  A 1 
ATOM 349  N N   . GLU A 0 48  . 55.899   28.406  -63.016  1.00 44.70 48  A 1 
ATOM 350  C CA  . GLU A 0 48  . 55.919   26.953  -62.857  1.00 44.70 48  A 1 
ATOM 351  C C   . GLU A 0 48  . 54.488   26.418  -62.773  1.00 44.70 48  A 1 
ATOM 352  C CB  . GLU A 0 48  . 56.660   26.570  -61.566  1.00 44.70 48  A 1 
ATOM 353  O O   . GLU A 0 48  . 53.695   26.864  -61.945  1.00 44.70 48  A 1 
ATOM 354  C CG  . GLU A 0 48  . 58.162   26.879  -61.620  1.00 44.70 48  A 1 
ATOM 355  C CD  . GLU A 0 48  . 58.857   26.661  -60.266  1.00 44.70 48  A 1 
ATOM 356  O OE1 . GLU A 0 48  . 59.939   27.254  -60.084  1.00 44.70 48  A 1 
ATOM 357  O OE2 . GLU A 0 48  . 58.301   25.939  -59.402  1.00 44.70 48  A 1 
ATOM 358  N N   . LYS A 0 49  . 54.152   25.443  -63.620  1.00 46.94 49  A 1 
ATOM 359  C CA  . LYS A 0 49  . 52.846   24.779  -63.582  1.00 46.94 49  A 1 
ATOM 360  C C   . LYS A 0 49  . 52.800   23.691  -62.510  1.00 46.94 49  A 1 
ATOM 361  C CB  . LYS A 0 49  . 52.436   24.270  -64.967  1.00 46.94 49  A 1 
ATOM 362  O O   . LYS A 0 49  . 52.430   22.558  -62.803  1.00 46.94 49  A 1 
ATOM 363  C CG  . LYS A 0 49  . 51.955   25.402  -65.878  1.00 46.94 49  A 1 
ATOM 364  C CD  . LYS A 0 49  . 51.231   24.764  -67.065  1.00 46.94 49  A 1 
ATOM 365  C CE  . LYS A 0 49  . 50.436   25.812  -67.835  1.00 46.94 49  A 1 
ATOM 366  N NZ  . LYS A 0 49  . 49.351   25.146  -68.593  1.00 46.94 49  A 1 
ATOM 367  N N   . ARG A 0 50  . 53.122   24.063  -61.270  1.00 50.46 50  A 1 
ATOM 368  C CA  . ARG A 0 50  . 52.658   23.308  -60.105  1.00 50.46 50  A 1 
ATOM 369  C C   . ARG A 0 50  . 51.137   23.369  -60.146  1.00 50.46 50  A 1 
ATOM 370  C CB  . ARG A 0 50  . 53.204   23.905  -58.797  1.00 50.46 50  A 1 
ATOM 371  O O   . ARG A 0 50  . 50.567   24.457  -60.094  1.00 50.46 50  A 1 
ATOM 372  C CG  . ARG A 0 50  . 54.737   23.887  -58.754  1.00 50.46 50  A 1 
ATOM 373  C CD  . ARG A 0 50  . 55.263   24.443  -57.429  1.00 50.46 50  A 1 
ATOM 374  N NE  . ARG A 0 50  . 56.716   24.665  -57.522  1.00 50.46 50  A 1 
ATOM 375  N NH1 . ARG A 0 50  . 57.486   23.366  -55.780  1.00 50.46 50  A 1 
ATOM 376  N NH2 . ARG A 0 50  . 58.905   24.416  -57.173  1.00 50.46 50  A 1 
ATOM 377  C CZ  . ARG A 0 50  . 57.689   24.141  -56.810  1.00 50.46 50  A 1 
ATOM 378  N N   . SER A 0 51  . 50.505   22.225  -60.364  1.00 59.89 51  A 1 
ATOM 379  C CA  . SER A 0 51  . 49.063   22.084  -60.185  1.00 59.89 51  A 1 
ATOM 380  C C   . SER A 0 51  . 48.899   21.314  -58.888  1.00 59.89 51  A 1 
ATOM 381  C CB  . SER A 0 51  . 48.409   21.396  -61.387  1.00 59.89 51  A 1 
ATOM 382  O O   . SER A 0 51  . 49.230   20.133  -58.845  1.00 59.89 51  A 1 
ATOM 383  O OG  . SER A 0 51  . 48.753   22.112  -62.568  1.00 59.89 51  A 1 
ATOM 384  N N   . ALA A 0 52  . 48.504   22.040  -57.847  1.00 67.15 52  A 1 
ATOM 385  C CA  . ALA A 0 52  . 48.036   21.487  -56.589  1.00 67.15 52  A 1 
ATOM 386  C C   . ALA A 0 52  . 46.510   21.637  -56.537  1.00 67.15 52  A 1 
ATOM 387  C CB  . ALA A 0 52  . 48.747   22.181  -55.422  1.00 67.15 52  A 1 
ATOM 388  O O   . ALA A 0 52  . 45.960   22.516  -57.220  1.00 67.15 52  A 1 
ATOM 389  N N   . SER A 0 53  . 45.849   20.791  -55.761  1.00 75.21 53  A 1 
ATOM 390  C CA  . SER A 0 53  . 44.460   20.978  -55.354  1.00 75.21 53  A 1 
ATOM 391  C C   . SER A 0 53  . 44.307   20.483  -53.928  1.00 75.21 53  A 1 
ATOM 392  C CB  . SER A 0 53  . 43.478   20.245  -56.275  1.00 75.21 53  A 1 
ATOM 393  O O   . SER A 0 53  . 44.393   19.282  -53.711  1.00 75.21 53  A 1 
ATOM 394  O OG  . SER A 0 53  . 43.779   18.866  -56.393  1.00 75.21 53  A 1 
ATOM 395  N N   . ASP A 0 54  . 44.062   21.443  -53.053  1.00 76.97 54  A 1 
ATOM 396  C CA  . ASP A 0 54  . 43.698   21.362  -51.649  1.00 76.97 54  A 1 
ATOM 397  C C   . ASP A 0 54  . 42.171   21.168  -51.513  1.00 76.97 54  A 1 
ATOM 398  C CB  . ASP A 0 54  . 44.224   22.647  -50.939  1.00 76.97 54  A 1 
ATOM 399  O O   . ASP A 0 54  . 41.391   21.850  -52.194  1.00 76.97 54  A 1 
ATOM 400  C CG  . ASP A 0 54  . 44.188   24.017  -51.693  1.00 76.97 54  A 1 
ATOM 401  O OD1 . ASP A 0 54  . 43.855   24.103  -52.908  1.00 76.97 54  A 1 
ATOM 402  O OD2 . ASP A 0 54  . 44.598   25.040  -51.090  1.00 76.97 54  A 1 
ATOM 403  N N   . PHE A 0 55  . 41.727   20.230  -50.669  1.00 81.09 55  A 1 
ATOM 404  C CA  . PHE A 0 55  . 40.306   20.004  -50.374  1.00 81.09 55  A 1 
ATOM 405  C C   . PHE A 0 55  . 40.084   19.610  -48.907  1.00 81.09 55  A 1 
ATOM 406  C CB  . PHE A 0 55  . 39.702   18.965  -51.344  1.00 81.09 55  A 1 
ATOM 407  O O   . PHE A 0 55  . 39.994   18.431  -48.583  1.00 81.09 55  A 1 
ATOM 408  C CG  . PHE A 0 55  . 38.229   18.657  -51.089  1.00 81.09 55  A 1 
ATOM 409  C CD1 . PHE A 0 55  . 37.851   17.476  -50.416  1.00 81.09 55  A 1 
ATOM 410  C CD2 . PHE A 0 55  . 37.236   19.590  -51.447  1.00 81.09 55  A 1 
ATOM 411  C CE1 . PHE A 0 55  . 36.505   17.239  -50.088  1.00 81.09 55  A 1 
ATOM 412  C CE2 . PHE A 0 55  . 35.885   19.352  -51.127  1.00 81.09 55  A 1 
ATOM 413  C CZ  . PHE A 0 55  . 35.521   18.177  -50.442  1.00 81.09 55  A 1 
ATOM 414  N N   . ASP A 0 56  . 39.901   20.612  -48.043  1.00 86.88 56  A 1 
ATOM 415  C CA  . ASP A 0 56  . 39.378   20.399  -46.694  1.00 86.88 56  A 1 
ATOM 416  C C   . ASP A 0 56  . 37.858   20.132  -46.723  1.00 86.88 56  A 1 
ATOM 417  C CB  . ASP A 0 56  . 39.616   21.616  -45.774  1.00 86.88 56  A 1 
ATOM 418  O O   . ASP A 0 56  . 37.078   20.918  -47.287  1.00 86.88 56  A 1 
ATOM 419  C CG  . ASP A 0 56  . 40.916   22.404  -45.960  1.00 86.88 56  A 1 
ATOM 420  O OD1 . ASP A 0 56  . 41.749   22.382  -45.028  1.00 86.88 56  A 1 
ATOM 421  O OD2 . ASP A 0 56  . 40.960   23.206  -46.927  1.00 86.88 56  A 1 
ATOM 422  N N   . ALA A 0 57  . 37.406   19.115  -45.993  1.00 85.19 57  A 1 
ATOM 423  C CA  . ALA A 0 57  . 36.025   18.978  -45.543  1.00 85.19 57  A 1 
ATOM 424  C C   . ALA A 0 57  . 35.976   18.694  -44.033  1.00 85.19 57  A 1 
ATOM 425  C CB  . ALA A 0 57  . 35.315   17.909  -46.378  1.00 85.19 57  A 1 
ATOM 426  O O   . ALA A 0 57  . 36.758   17.915  -43.503  1.00 85.19 57  A 1 
ATOM 427  N N   . TYR A 0 58  . 35.038   19.331  -43.329  1.00 92.90 58  A 1 
ATOM 428  C CA  . TYR A 0 58  . 34.782   19.103  -41.905  1.00 92.90 58  A 1 
ATOM 429  C C   . TYR A 0 58  . 33.280   19.142  -41.643  1.00 92.90 58  A 1 
ATOM 430  C CB  . TYR A 0 58  . 35.509   20.148  -41.041  1.00 92.90 58  A 1 
ATOM 431  O O   . TYR A 0 58  . 32.587   20.053  -42.118  1.00 92.90 58  A 1 
ATOM 432  C CG  . TYR A 0 58  . 35.123   20.110  -39.567  1.00 92.90 58  A 1 
ATOM 433  C CD1 . TYR A 0 58  . 34.271   21.092  -39.019  1.00 92.90 58  A 1 
ATOM 434  C CD2 . TYR A 0 58  . 35.555   19.041  -38.762  1.00 92.90 58  A 1 
ATOM 435  C CE1 . TYR A 0 58  . 33.859   21.002  -37.672  1.00 92.90 58  A 1 
ATOM 436  C CE2 . TYR A 0 58  . 35.136   18.936  -37.422  1.00 92.90 58  A 1 
ATOM 437  O OH  . TYR A 0 58  . 33.872   19.811  -35.580  1.00 92.90 58  A 1 
ATOM 438  C CZ  . TYR A 0 58  . 34.285   19.918  -36.873  1.00 92.90 58  A 1 
ATOM 439  N N   . GLY A 0 59  . 32.795   18.188  -40.855  1.00 93.10 59  A 1 
ATOM 440  C CA  . GLY A 0 59  . 31.412   18.106  -40.422  1.00 93.10 59  A 1 
ATOM 441  C C   . GLY A 0 59  . 31.283   17.858  -38.925  1.00 93.10 59  A 1 
ATOM 442  O O   . GLY A 0 59  . 32.142   17.261  -38.277  1.00 93.10 59  A 1 
ATOM 443  N N   . ARG A 0 60  . 30.163   18.338  -38.390  1.00 95.59 60  A 1 
ATOM 444  C CA  . ARG A 0 60  . 29.630   17.938  -37.095  1.00 95.59 60  A 1 
ATOM 445  C C   . ARG A 0 60  . 28.115   18.005  -37.159  1.00 95.59 60  A 1 
ATOM 446  C CB  . ARG A 0 60  . 30.196   18.830  -35.984  1.00 95.59 60  A 1 
ATOM 447  O O   . ARG A 0 60  . 27.598   19.069  -37.514  1.00 95.59 60  A 1 
ATOM 448  C CG  . ARG A 0 60  . 29.688   18.411  -34.596  1.00 95.59 60  A 1 
ATOM 449  C CD  . ARG A 0 60  . 30.426   19.225  -33.533  1.00 95.59 60  A 1 
ATOM 450  N NE  . ARG A 0 60  . 30.223   18.679  -32.181  1.00 95.59 60  A 1 
ATOM 451  N NH1 . ARG A 0 60  . 32.178   19.438  -31.238  1.00 95.59 60  A 1 
ATOM 452  N NH2 . ARG A 0 60  . 30.758   18.305  -30.009  1.00 95.59 60  A 1 
ATOM 453  C CZ  . ARG A 0 60  . 31.040   18.817  -31.158  1.00 95.59 60  A 1 
ATOM 454  N N   . ASP A 0 61  . 27.439   16.919  -36.815  1.00 94.62 61  A 1 
ATOM 455  C CA  . ASP A 0 61  . 26.013   16.952  -36.484  1.00 94.62 61  A 1 
ATOM 456  C C   . ASP A 0 61  . 25.843   16.812  -34.964  1.00 94.62 61  A 1 
ATOM 457  C CB  . ASP A 0 61  . 25.192   15.951  -37.324  1.00 94.62 61  A 1 
ATOM 458  O O   . ASP A 0 61  . 26.786   16.449  -34.262  1.00 94.62 61  A 1 
ATOM 459  C CG  . ASP A 0 61  . 23.847   16.562  -37.764  1.00 94.62 61  A 1 
ATOM 460  O OD1 . ASP A 0 61  . 23.310   17.407  -37.003  1.00 94.62 61  A 1 
ATOM 461  O OD2 . ASP A 0 61  . 23.411   16.304  -38.912  1.00 94.62 61  A 1 
ATOM 462  N N   . GLN A 0 62  . 24.698   17.242  -34.434  1.00 94.99 62  A 1 
ATOM 463  C CA  . GLN A 0 62  . 24.428   17.234  -32.990  1.00 94.99 62  A 1 
ATOM 464  C C   . GLN A 0 62  . 22.936   17.034  -32.722  1.00 94.99 62  A 1 
ATOM 465  C CB  . GLN A 0 62  . 24.905   18.533  -32.303  1.00 94.99 62  A 1 
ATOM 466  O O   . GLN A 0 62  . 22.196   18.014  -32.561  1.00 94.99 62  A 1 
ATOM 467  C CG  . GLN A 0 62  . 26.416   18.784  -32.346  1.00 94.99 62  A 1 
ATOM 468  C CD  . GLN A 0 62  . 26.874   19.664  -31.191  1.00 94.99 62  A 1 
ATOM 469  N NE2 . GLN A 0 62  . 27.488   19.082  -30.189  1.00 94.99 62  A 1 
ATOM 470  O OE1 . GLN A 0 62  . 26.691   20.875  -31.143  1.00 94.99 62  A 1 
ATOM 471  N N   . ASP A 0 63  . 22.491   15.782  -32.648  1.00 96.15 63  A 1 
ATOM 472  C CA  . ASP A 0 63  . 21.087   15.465  -32.390  1.00 96.15 63  A 1 
ATOM 473  C C   . ASP A 0 63  . 20.828   15.219  -30.891  1.00 96.15 63  A 1 
ATOM 474  C CB  . ASP A 0 63  . 20.574   14.348  -33.332  1.00 96.15 63  A 1 
ATOM 475  O O   . ASP A 0 63  . 21.633   14.642  -30.160  1.00 96.15 63  A 1 
ATOM 476  C CG  . ASP A 0 63  . 19.338   14.750  -34.166  1.00 96.15 63  A 1 
ATOM 477  O OD1 . ASP A 0 63  . 18.654   15.740  -33.798  1.00 96.15 63  A 1 
ATOM 478  O OD2 . ASP A 0 63  . 18.987   14.021  -35.123  1.00 96.15 63  A 1 
ATOM 479  N N   . LEU A 0 64  . 19.682   15.695  -30.396  1.00 96.88 64  A 1 
ATOM 480  C CA  . LEU A 0 64  . 19.265   15.522  -29.000  1.00 96.88 64  A 1 
ATOM 481  C C   . LEU A 0 64  . 17.752   15.333  -28.927  1.00 96.88 64  A 1 
ATOM 482  C CB  . LEU A 0 64  . 19.740   16.714  -28.141  1.00 96.88 64  A 1 
ATOM 483  O O   . LEU A 0 64  . 16.978   16.272  -29.130  1.00 96.88 64  A 1 
ATOM 484  C CG  . LEU A 0 64  . 19.249   16.688  -26.675  1.00 96.88 64  A 1 
ATOM 485  C CD1 . LEU A 0 64  . 19.785   15.503  -25.872  1.00 96.88 64  A 1 
ATOM 486  C CD2 . LEU A 0 64  . 19.683   17.965  -25.951  1.00 96.88 64  A 1 
ATOM 487  N N   . SER A 0 65  . 17.327   14.132  -28.540  1.00 98.22 65  A 1 
ATOM 488  C CA  . SER A 0 65  . 15.926   13.829  -28.252  1.00 98.22 65  A 1 
ATOM 489  C C   . SER A 0 65  . 15.722   13.515  -26.772  1.00 98.22 65  A 1 
ATOM 490  C CB  . SER A 0 65  . 15.376   12.746  -29.183  1.00 98.22 65  A 1 
ATOM 491  O O   . SER A 0 65  . 16.489   12.782  -26.144  1.00 98.22 65  A 1 
ATOM 492  O OG  . SER A 0 65  . 15.965   11.493  -28.933  1.00 98.22 65  A 1 
ATOM 493  N N   . ILE A 0 66  . 14.668   14.103  -26.203  1.00 98.27 66  A 1 
ATOM 494  C CA  . ILE A 0 66  . 14.235   13.862  -24.828  1.00 98.27 66  A 1 
ATOM 495  C C   . ILE A 0 66  . 12.729   13.608  -24.852  1.00 98.27 66  A 1 
ATOM 496  C CB  . ILE A 0 66  . 14.624   15.019  -23.875  1.00 98.27 66  A 1 
ATOM 497  O O   . ILE A 0 66  . 11.940   14.515  -25.119  1.00 98.27 66  A 1 
ATOM 498  C CG1 . ILE A 0 66  . 16.138   15.336  -23.966  1.00 98.27 66  A 1 
ATOM 499  C CG2 . ILE A 0 66  . 14.209   14.644  -22.436  1.00 98.27 66  A 1 
ATOM 500  C CD1 . ILE A 0 66  . 16.635   16.423  -23.005  1.00 98.27 66  A 1 
ATOM 501  N N   . GLU A 0 67  . 12.333   12.375  -24.554  1.00 98.06 67  A 1 
ATOM 502  C CA  . GLU A 0 67  . 10.943   12.009  -24.292  1.00 98.06 67  A 1 
ATOM 503  C C   . GLU A 0 67  . 10.764   11.908  -22.775  1.00 98.06 67  A 1 
ATOM 504  C CB  . GLU A 0 67  . 10.565   10.691  -24.994  1.00 98.06 67  A 1 
ATOM 505  O O   . GLU A 0 67  . 11.480   11.162  -22.111  1.00 98.06 67  A 1 
ATOM 506  C CG  . GLU A 0 67  . 10.708   10.735  -26.527  1.00 98.06 67  A 1 
ATOM 507  C CD  . GLU A 0 67  . 10.319   9.411   -27.216  1.00 98.06 67  A 1 
ATOM 508  O OE1 . GLU A 0 67  . 9.958    9.468   -28.413  1.00 98.06 67  A 1 
ATOM 509  O OE2 . GLU A 0 67  . 10.385   8.340   -26.565  1.00 98.06 67  A 1 
ATOM 510  N N   . GLU A 0 68  . 9.823    12.654  -22.199  1.00 98.12 68  A 1 
ATOM 511  C CA  . GLU A 0 68  . 9.511    12.590  -20.768  1.00 98.12 68  A 1 
ATOM 512  C C   . GLU A 0 68  . 7.998    12.510  -20.564  1.00 98.12 68  A 1 
ATOM 513  C CB  . GLU A 0 68  . 10.163   13.763  -20.014  1.00 98.12 68  A 1 
ATOM 514  O O   . GLU A 0 68  . 7.218    13.216  -21.208  1.00 98.12 68  A 1 
ATOM 515  C CG  . GLU A 0 68  . 9.973    13.638  -18.493  1.00 98.12 68  A 1 
ATOM 516  C CD  . GLU A 0 68  . 10.824   14.646  -17.708  1.00 98.12 68  A 1 
ATOM 517  O OE1 . GLU A 0 68  . 11.580   14.191  -16.814  1.00 98.12 68  A 1 
ATOM 518  O OE2 . GLU A 0 68  . 10.695   15.862  -17.967  1.00 98.12 68  A 1 
ATOM 519  N N   . SER A 0 69  . 7.573    11.616  -19.674  1.00 97.90 69  A 1 
ATOM 520  C CA  . SER A 0 69  . 6.169    11.327  -19.409  1.00 97.90 69  A 1 
ATOM 521  C C   . SER A 0 69  . 5.930    11.038  -17.928  1.00 97.90 69  A 1 
ATOM 522  C CB  . SER A 0 69  . 5.699    10.167  -20.293  1.00 97.90 69  A 1 
ATOM 523  O O   . SER A 0 69  . 6.750    10.414  -17.255  1.00 97.90 69  A 1 
ATOM 524  O OG  . SER A 0 69  . 6.395    8.976   -19.997  1.00 97.90 69  A 1 
ATOM 525  N N   . TYR A 0 70  . 4.782    11.494  -17.429  1.00 98.10 70  A 1 
ATOM 526  C CA  . TYR A 0 70  . 4.283    11.205  -16.087  1.00 98.10 70  A 1 
ATOM 527  C C   . TYR A 0 70  . 2.794    10.871  -16.173  1.00 98.10 70  A 1 
ATOM 528  C CB  . TYR A 0 70  . 4.534    12.397  -15.151  1.00 98.10 70  A 1 
ATOM 529  O O   . TYR A 0 70  . 2.013    11.633  -16.753  1.00 98.10 70  A 1 
ATOM 530  C CG  . TYR A 0 70  . 3.901    12.251  -13.774  1.00 98.10 70  A 1 
ATOM 531  C CD1 . TYR A 0 70  . 2.668    12.872  -13.490  1.00 98.10 70  A 1 
ATOM 532  C CD2 . TYR A 0 70  . 4.527    11.468  -12.785  1.00 98.10 70  A 1 
ATOM 533  C CE1 . TYR A 0 70  . 2.075    12.723  -12.220  1.00 98.10 70  A 1 
ATOM 534  C CE2 . TYR A 0 70  . 3.935    11.312  -11.513  1.00 98.10 70  A 1 
ATOM 535  O OH  . TYR A 0 70  . 2.113    11.812  -10.000  1.00 98.10 70  A 1 
ATOM 536  C CZ  . TYR A 0 70  . 2.706    11.943  -11.223  1.00 98.10 70  A 1 
ATOM 537  N N   . GLY A 0 71  . 2.402    9.743   -15.593  1.00 97.69 71  A 1 
ATOM 538  C CA  . GLY A 0 71  . 1.025    9.281   -15.521  1.00 97.69 71  A 1 
ATOM 539  C C   . GLY A 0 71  . 0.594    9.079   -14.076  1.00 97.69 71  A 1 
ATOM 540  O O   . GLY A 0 71  . 1.318    8.509   -13.265  1.00 97.69 71  A 1 
ATOM 541  N N   . ARG A 0 72  . -0.626   9.513   -13.747  1.00 97.43 72  A 1 
ATOM 542  C CA  . ARG A 0 72  . -1.253   9.223   -12.455  1.00 97.43 72  A 1 
ATOM 543  C C   . ARG A 0 72  . -2.697   8.797   -12.639  1.00 97.43 72  A 1 
ATOM 544  C CB  . ARG A 0 72  . -1.100   10.419  -11.510  1.00 97.43 72  A 1 
ATOM 545  O O   . ARG A 0 72  . -3.510   9.556   -13.161  1.00 97.43 72  A 1 
ATOM 546  C CG  . ARG A 0 72  . -1.712   10.115  -10.135  1.00 97.43 72  A 1 
ATOM 547  C CD  . ARG A 0 72  . -1.302   11.193  -9.132   1.00 97.43 72  A 1 
ATOM 548  N NE  . ARG A 0 72  . -1.637   10.795  -7.755   1.00 97.43 72  A 1 
ATOM 549  N NH1 . ARG A 0 72  . -0.097   12.157  -6.725   1.00 97.43 72  A 1 
ATOM 550  N NH2 . ARG A 0 72  . -1.100   10.568  -5.562   1.00 97.43 72  A 1 
ATOM 551  C CZ  . ARG A 0 72  . -0.975   11.198  -6.687   1.00 97.43 72  A 1 
ATOM 552  N N   . THR A 0 73  . -3.017   7.604   -12.154  1.00 96.99 73  A 1 
ATOM 553  C CA  . THR A 0 73  . -4.372   7.049   -12.132  1.00 96.99 73  A 1 
ATOM 554  C C   . THR A 0 73  . -4.827   6.877   -10.690  1.00 96.99 73  A 1 
ATOM 555  C CB  . THR A 0 73  . -4.442   5.722   -12.899  1.00 96.99 73  A 1 
ATOM 556  O O   . THR A 0 73  . -4.078   6.390   -9.848   1.00 96.99 73  A 1 
ATOM 557  C CG2 . THR A 0 73  . -5.859   5.151   -12.972  1.00 96.99 73  A 1 
ATOM 558  O OG1 . THR A 0 73  . -4.040   5.941   -14.231  1.00 96.99 73  A 1 
ATOM 559  N N   . ASN A 0 74  . -6.069   7.267   -10.409  1.00 96.73 74  A 1 
ATOM 560  C CA  . ASN A 0 74  . -6.756   6.976   -9.156   1.00 96.73 74  A 1 
ATOM 561  C C   . ASN A 0 74  . -8.138   6.420   -9.509   1.00 96.73 74  A 1 
ATOM 562  C CB  . ASN A 0 74  . -6.822   8.259   -8.308   1.00 96.73 74  A 1 
ATOM 563  O O   . ASN A 0 74  . -8.988   7.154   -10.015  1.00 96.73 74  A 1 
ATOM 564  C CG  . ASN A 0 74  . -7.334   7.968   -6.910   1.00 96.73 74  A 1 
ATOM 565  N ND2 . ASN A 0 74  . -6.564   8.302   -5.905   1.00 96.73 74  A 1 
ATOM 566  O OD1 . ASN A 0 74  . -8.410   7.434   -6.703   1.00 96.73 74  A 1 
ATOM 567  N N   . ALA A 0 75  . -8.343   5.124   -9.295   1.00 97.18 75  A 1 
ATOM 568  C CA  . ALA A 0 75  . -9.608   4.446   -9.544   1.00 97.18 75  A 1 
ATOM 569  C C   . ALA A 0 75  . -10.180  3.924   -8.225   1.00 97.18 75  A 1 
ATOM 570  C CB  . ALA A 0 75  . -9.388   3.332   -10.573  1.00 97.18 75  A 1 
ATOM 571  O O   . ALA A 0 75  . -9.470   3.291   -7.445   1.00 97.18 75  A 1 
ATOM 572  N N   . LYS A 0 76  . -11.471  4.166   -7.977   1.00 97.49 76  A 1 
ATOM 573  C CA  . LYS A 0 76  . -12.178  3.676   -6.787   1.00 97.49 76  A 1 
ATOM 574  C C   . LYS A 0 76  . -13.519  3.085   -7.189   1.00 97.49 76  A 1 
ATOM 575  C CB  . LYS A 0 76  . -12.357  4.782   -5.729   1.00 97.49 76  A 1 
ATOM 576  O O   . LYS A 0 76  . -14.234  3.692   -7.985   1.00 97.49 76  A 1 
ATOM 577  C CG  . LYS A 0 76  . -11.027  5.466   -5.383   1.00 97.49 76  A 1 
ATOM 578  C CD  . LYS A 0 76  . -11.143  6.434   -4.203   1.00 97.49 76  A 1 
ATOM 579  C CE  . LYS A 0 76  . -9.827   7.213   -4.144   1.00 97.49 76  A 1 
ATOM 580  N NZ  . LYS A 0 76  . -9.721   8.078   -2.951   1.00 97.49 76  A 1 
ATOM 581  N N   . SER A 0 77  . -13.866  1.937   -6.624   1.00 97.18 77  A 1 
ATOM 582  C CA  . SER A 0 77  . -15.193  1.337   -6.749   1.00 97.18 77  A 1 
ATOM 583  C C   . SER A 0 77  . -15.727  0.965   -5.375   1.00 97.18 77  A 1 
ATOM 584  C CB  . SER A 0 77  . -15.188  0.124   -7.687   1.00 97.18 77  A 1 
ATOM 585  O O   . SER A 0 77  . -14.981  0.474   -4.529   1.00 97.18 77  A 1 
ATOM 586  O OG  . SER A 0 77  . -14.402  -0.930  -7.171   1.00 97.18 77  A 1 
ATOM 587  N N   . TYR A 0 78  . -17.024  1.173   -5.192   1.00 97.15 78  A 1 
ATOM 588  C CA  . TYR A 0 78  . -17.756  0.857   -3.976   1.00 97.15 78  A 1 
ATOM 589  C C   . TYR A 0 78  . -19.004  0.069   -4.376   1.00 97.15 78  A 1 
ATOM 590  C CB  . TYR A 0 78  . -18.129  2.155   -3.241   1.00 97.15 78  A 1 
ATOM 591  O O   . TYR A 0 78  . -19.742  0.511   -5.259   1.00 97.15 78  A 1 
ATOM 592  C CG  . TYR A 0 78  . -16.957  3.066   -2.912   1.00 97.15 78  A 1 
ATOM 593  C CD1 . TYR A 0 78  . -16.225  2.863   -1.728   1.00 97.15 78  A 1 
ATOM 594  C CD2 . TYR A 0 78  . -16.602  4.116   -3.784   1.00 97.15 78  A 1 
ATOM 595  C CE1 . TYR A 0 78  . -15.144  3.707   -1.409   1.00 97.15 78  A 1 
ATOM 596  C CE2 . TYR A 0 78  . -15.516  4.960   -3.476   1.00 97.15 78  A 1 
ATOM 597  O OH  . TYR A 0 78  . -13.745  5.570   -1.966   1.00 97.15 78  A 1 
ATOM 598  C CZ  . TYR A 0 78  . -14.788  4.757   -2.284   1.00 97.15 78  A 1 
ATOM 599  N N   . ALA A 0 79  . -19.219  -1.071  -3.735   1.00 94.85 79  A 1 
ATOM 600  C CA  . ALA A 0 79  . -20.475  -1.803  -3.709   1.00 94.85 79  A 1 
ATOM 601  C C   . ALA A 0 79  . -20.979  -1.826  -2.260   1.00 94.85 79  A 1 
ATOM 602  C CB  . ALA A 0 79  . -20.262  -3.206  -4.286   1.00 94.85 79  A 1 
ATOM 603  O O   . ALA A 0 79  . -20.176  -1.864  -1.325   1.00 94.85 79  A 1 
ATOM 604  N N   . ALA A 0 80  . -22.295  -1.750  -2.091   1.00 93.13 80  A 1 
ATOM 605  C CA  . ALA A 0 80  . -22.973  -1.830  -0.806   1.00 93.13 80  A 1 
ATOM 606  C C   . ALA A 0 80  . -24.387  -2.374  -1.041   1.00 93.13 80  A 1 
ATOM 607  C CB  . ALA A 0 80  . -23.010  -0.441  -0.154   1.00 93.13 80  A 1 
ATOM 608  O O   . ALA A 0 80  . -25.066  -1.920  -1.967   1.00 93.13 80  A 1 
ATOM 609  N N   . GLU A 0 81  . -24.818  -3.325  -0.222   1.00 81.23 81  A 1 
ATOM 610  C CA  . GLU A 0 81  . -26.131  -3.978  -0.278   1.00 81.23 81  A 1 
ATOM 611  C C   . GLU A 0 81  . -26.685  -3.967  1.148    1.00 81.23 81  A 1 
ATOM 612  C CB  . GLU A 0 81  . -25.991  -5.414  -0.828   1.00 81.23 81  A 1 
ATOM 613  O O   . GLU A 0 81  . -25.959  -4.399  2.033    1.00 81.23 81  A 1 
ATOM 614  C CG  . GLU A 0 81  . -25.314  -5.452  -2.212   1.00 81.23 81  A 1 
ATOM 615  C CD  . GLU A 0 81  . -25.355  -6.826  -2.905   1.00 81.23 81  A 1 
ATOM 616  O OE1 . GLU A 0 81  . -25.406  -6.824  -4.161   1.00 81.23 81  A 1 
ATOM 617  O OE2 . GLU A 0 81  . -25.335  -7.864  -2.210   1.00 81.23 81  A 1 
ATOM 618  N N   . SER A 0 82  . -27.881  -3.406  1.399    1.00 82.23 82  A 1 
ATOM 619  C CA  . SER A 0 82  . -28.180  -2.810  2.716    1.00 82.23 82  A 1 
ATOM 620  C C   . SER A 0 82  . -29.347  -3.372  3.544    1.00 82.23 82  A 1 
ATOM 621  C CB  . SER A 0 82  . -28.274  -1.284  2.615    1.00 82.23 82  A 1 
ATOM 622  O O   . SER A 0 82  . -30.270  -3.980  3.014    1.00 82.23 82  A 1 
ATOM 623  O OG  . SER A 0 82  . -29.437  -0.901  1.899    1.00 82.23 82  A 1 
ATOM 624  N N   . TYR A 0 83  . -29.278  -3.056  4.841    1.00 80.92 83  A 1 
ATOM 625  C CA  . TYR A 0 83  . -30.005  -3.564  6.019    1.00 80.92 83  A 1 
ATOM 626  C C   . TYR A 0 83  . -31.536  -3.396  6.050    1.00 80.92 83  A 1 
ATOM 627  C CB  . TYR A 0 83  . -29.366  -2.802  7.196    1.00 80.92 83  A 1 
ATOM 628  O O   . TYR A 0 83  . -32.063  -2.359  5.640    1.00 80.92 83  A 1 
ATOM 629  C CG  . TYR A 0 83  . -29.975  -2.903  8.579    1.00 80.92 83  A 1 
ATOM 630  C CD1 . TYR A 0 83  . -30.706  -1.822  9.097    1.00 80.92 83  A 1 
ATOM 631  C CD2 . TYR A 0 83  . -29.644  -3.978  9.415    1.00 80.92 83  A 1 
ATOM 632  C CE1 . TYR A 0 83  . -31.044  -1.797  10.461   1.00 80.92 83  A 1 
ATOM 633  C CE2 . TYR A 0 83  . -29.982  -3.972  10.777   1.00 80.92 83  A 1 
ATOM 634  O OH  . TYR A 0 83  . -30.968  -2.805  12.629   1.00 80.92 83  A 1 
ATOM 635  C CZ  . TYR A 0 83  . -30.674  -2.868  11.306   1.00 80.92 83  A 1 
ATOM 636  N N   . ASP A 0 84  . -32.214  -4.372  6.672    1.00 78.90 84  A 1 
ATOM 637  C CA  . ASP A 0 84  . -33.659  -4.391  6.964    1.00 78.90 84  A 1 
ATOM 638  C C   . ASP A 0 84  . -33.953  -4.552  8.478    1.00 78.90 84  A 1 
ATOM 639  C CB  . ASP A 0 84  . -34.352  -5.519  6.165    1.00 78.90 84  A 1 
ATOM 640  O O   . ASP A 0 84  . -33.235  -5.244  9.206    1.00 78.90 84  A 1 
ATOM 641  C CG  . ASP A 0 84  . -34.748  -5.148  4.725    1.00 78.90 84  A 1 
ATOM 642  O OD1 . ASP A 0 84  . -35.288  -4.032  4.532    1.00 78.90 84  A 1 
ATOM 643  O OD2 . ASP A 0 84  . -34.637  -6.027  3.838    1.00 78.90 84  A 1 
ATOM 644  N N   . GLU A 0 85  . -35.060  -3.956  8.949    1.00 85.34 85  A 1 
ATOM 645  C CA  . GLU A 0 85  . -35.615  -4.142  10.305   1.00 85.34 85  A 1 
ATOM 646  C C   . GLU A 0 85  . -37.088  -4.567  10.261   1.00 85.34 85  A 1 
ATOM 647  C CB  . GLU A 0 85  . -35.552  -2.867  11.171   1.00 85.34 85  A 1 
ATOM 648  O O   . GLU A 0 85  . -37.855  -4.086  9.422    1.00 85.34 85  A 1 
ATOM 649  C CG  . GLU A 0 85  . -34.172  -2.217  11.303   1.00 85.34 85  A 1 
ATOM 650  C CD  . GLU A 0 85  . -34.017  -1.349  12.567   1.00 85.34 85  A 1 
ATOM 651  O OE1 . GLU A 0 85  . -32.860  -1.099  12.988   1.00 85.34 85  A 1 
ATOM 652  O OE2 . GLU A 0 85  . -34.993  -1.059  13.295   1.00 85.34 85  A 1 
ATOM 653  N N   . TRP A 0 86  . -37.515  -5.389  11.221   1.00 89.98 86  A 1 
ATOM 654  C CA  . TRP A 0 86  . -38.916  -5.754  11.428   1.00 89.98 86  A 1 
ATOM 655  C C   . TRP A 0 86  . -39.278  -5.872  12.917   1.00 89.98 86  A 1 
ATOM 656  C CB  . TRP A 0 86  . -39.238  -7.032  10.642   1.00 89.98 86  A 1 
ATOM 657  O O   . TRP A 0 86  . -38.449  -6.219  13.757   1.00 89.98 86  A 1 
ATOM 658  C CG  . TRP A 0 86  . -38.423  -8.244  10.980   1.00 89.98 86  A 1 
ATOM 659  C CD1 . TRP A 0 86  . -37.245  -8.588  10.409   1.00 89.98 86  A 1 
ATOM 660  C CD2 . TRP A 0 86  . -38.690  -9.267  11.986   1.00 89.98 86  A 1 
ATOM 661  C CE2 . TRP A 0 86  . -37.630  -10.222 11.955   1.00 89.98 86  A 1 
ATOM 662  C CE3 . TRP A 0 86  . -39.712  -9.470  12.939   1.00 89.98 86  A 1 
ATOM 663  N NE1 . TRP A 0 86  . -36.778  -9.759  10.973   1.00 89.98 86  A 1 
ATOM 664  C CH2 . TRP A 0 86  . -38.597  -11.473 13.789   1.00 89.98 86  A 1 
ATOM 665  C CZ2 . TRP A 0 86  . -37.576  -11.314 12.836   1.00 89.98 86  A 1 
ATOM 666  C CZ3 . TRP A 0 86  . -39.667  -10.560 13.826   1.00 89.98 86  A 1 
ATOM 667  N N   . ASP A 0 87  . -40.540  -5.573  13.221   1.00 84.01 87  A 1 
ATOM 668  C CA  . ASP A 0 87  . -41.172  -5.593  14.546   1.00 84.01 87  A 1 
ATOM 669  C C   . ASP A 0 87  . -42.624  -6.057  14.349   1.00 84.01 87  A 1 
ATOM 670  C CB  . ASP A 0 87  . -41.085  -4.180  15.162   1.00 84.01 87  A 1 
ATOM 671  O O   . ASP A 0 87  . -43.329  -5.556  13.465   1.00 84.01 87  A 1 
ATOM 672  C CG  . ASP A 0 87  . -41.863  -3.943  16.471   1.00 84.01 87  A 1 
ATOM 673  O OD1 . ASP A 0 87  . -42.426  -4.902  17.044   1.00 84.01 87  A 1 
ATOM 674  O OD2 . ASP A 0 87  . -41.906  -2.756  16.875   1.00 84.01 87  A 1 
ATOM 675  N N   . ASN A 0 88  . -43.046  -7.048  15.130   1.00 84.01 88  A 1 
ATOM 676  C CA  . ASN A 0 88  . -44.406  -7.551  15.206   1.00 84.01 88  A 1 
ATOM 677  C C   . ASN A 0 88  . -44.762  -7.805  16.676   1.00 84.01 88  A 1 
ATOM 678  C CB  . ASN A 0 88  . -44.526  -8.823  14.351   1.00 84.01 88  A 1 
ATOM 679  O O   . ASN A 0 88  . -44.270  -8.752  17.286   1.00 84.01 88  A 1 
ATOM 680  C CG  . ASN A 0 88  . -45.949  -9.350  14.350   1.00 84.01 88  A 1 
ATOM 681  N ND2 . ASN A 0 88  . -46.303  -10.192 15.293   1.00 84.01 88  A 1 
ATOM 682  O OD1 . ASN A 0 88  . -46.753  -8.986  13.506   1.00 84.01 88  A 1 
ATOM 683  N N   . THR A 0 89  . -45.656  -6.980  17.211   1.00 80.71 89  A 1 
ATOM 684  C CA  . THR A 0 89  . -46.227  -7.123  18.555   1.00 80.71 89  A 1 
ATOM 685  C C   . THR A 0 89  . -47.722  -7.397  18.428   1.00 80.71 89  A 1 
ATOM 686  C CB  . THR A 0 89  . -46.010  -5.828  19.357   1.00 80.71 89  A 1 
ATOM 687  O O   . THR A 0 89  . -48.424  -6.574  17.830   1.00 80.71 89  A 1 
ATOM 688  C CG2 . THR A 0 89  . -46.579  -5.906  20.774   1.00 80.71 89  A 1 
ATOM 689  O OG1 . THR A 0 89  . -44.640  -5.509  19.498   1.00 80.71 89  A 1 
ATOM 690  N N   . ASP A 0 90  . -48.211  -8.489  19.015   1.00 78.30 90  A 1 
ATOM 691  C CA  . ASP A 0 90  . -49.638  -8.657  19.309   1.00 78.30 90  A 1 
ATOM 692  C C   . ASP A 0 90  . -49.953  -8.271  20.773   1.00 78.30 90  A 1 
ATOM 693  C CB  . ASP A 0 90  . -50.159  -10.047 18.875   1.00 78.30 90  A 1 
ATOM 694  O O   . ASP A 0 90  . -49.094  -8.293  21.655   1.00 78.30 90  A 1 
ATOM 695  C CG  . ASP A 0 90  . -51.526  -9.927  18.176   1.00 78.30 90  A 1 
ATOM 696  O OD1 . ASP A 0 90  . -52.362  -9.127  18.671   1.00 78.30 90  A 1 
ATOM 697  O OD2 . ASP A 0 90  . -51.711  -10.528 17.090   1.00 78.30 90  A 1 
ATOM 698  N N   . ASP A 0 91  . -51.182  -7.813  21.015   1.00 77.22 91  A 1 
ATOM 699  C CA  . ASP A 0 91  . -51.717  -7.426  22.340   1.00 77.22 91  A 1 
ATOM 700  C C   . ASP A 0 91  . -53.229  -7.729  22.377   1.00 77.22 91  A 1 
ATOM 701  C CB  . ASP A 0 91  . -51.362  -5.956  22.686   1.00 77.22 91  A 1 
ATOM 702  O O   . ASP A 0 91  . -54.067  -6.922  22.821   1.00 77.22 91  A 1 
ATOM 703  C CG  . ASP A 0 91  . -51.879  -5.473  24.056   1.00 77.22 91  A 1 
ATOM 704  O OD1 . ASP A 0 91  . -51.894  -6.224  25.055   1.00 77.22 91  A 1 
ATOM 705  O OD2 . ASP A 0 91  . -52.379  -4.327  24.200   1.00 77.22 91  A 1 
ATOM 706  N N   . ASP A 0 92  . -53.585  -8.896  21.837   1.00 82.05 92  A 1 
ATOM 707  C CA  . ASP A 0 92  . -54.937  -9.442  21.837   1.00 82.05 92  A 1 
ATOM 708  C C   . ASP A 0 92  . -55.446  -9.604  23.281   1.00 82.05 92  A 1 
ATOM 709  C CB  . ASP A 0 92  . -54.974  -10.763 21.046   1.00 82.05 92  A 1 
ATOM 710  O O   . ASP A 0 92  . -54.723  -9.950  24.216   1.00 82.05 92  A 1 
ATOM 711  C CG  . ASP A 0 92  . -56.332  -11.476 21.116   1.00 82.05 92  A 1 
ATOM 712  O OD1 . ASP A 0 92  . -56.694  -11.953 22.217   1.00 82.05 92  A 1 
ATOM 713  O OD2 . ASP A 0 92  . -57.105  -11.438 20.130   1.00 82.05 92  A 1 
ATOM 714  N N   . LYS A 0 93  . -56.737  -9.316  23.480   1.00 80.78 93  A 1 
ATOM 715  C CA  . LYS A 0 93  . -57.437  -9.572  24.745   1.00 80.78 93  A 1 
ATOM 716  C C   . LYS A 0 93  . -58.807  -10.153 24.465   1.00 80.78 93  A 1 
ATOM 717  C CB  . LYS A 0 93  . -57.524  -8.311  25.616   1.00 80.78 93  A 1 
ATOM 718  O O   . LYS A 0 93  . -59.794  -9.420  24.319   1.00 80.78 93  A 1 
ATOM 719  C CG  . LYS A 0 93  . -56.139  -7.879  26.092   1.00 80.78 93  A 1 
ATOM 720  C CD  . LYS A 0 93  . -56.198  -6.614  26.954   1.00 80.78 93  A 1 
ATOM 721  C CE  . LYS A 0 93  . -54.792  -6.022  27.066   1.00 80.78 93  A 1 
ATOM 722  N NZ  . LYS A 0 93  . -54.299  -5.613  25.730   1.00 80.78 93  A 1 
ATOM 723  N N   . TRP A 0 94  . -58.889  -11.474 24.427   1.00 81.70 94  A 1 
ATOM 724  C CA  . TRP A 0 94  . -60.144  -12.186 24.251   1.00 81.70 94  A 1 
ATOM 725  C C   . TRP A 0 94  . -60.926  -12.336 25.567   1.00 81.70 94  A 1 
ATOM 726  C CB  . TRP A 0 94  . -59.893  -13.499 23.507   1.00 81.70 94  A 1 
ATOM 727  O O   . TRP A 0 94  . -60.392  -12.578 26.651   1.00 81.70 94  A 1 
ATOM 728  C CG  . TRP A 0 94  . -58.938  -14.464 24.138   1.00 81.70 94  A 1 
ATOM 729  C CD1 . TRP A 0 94  . -57.629  -14.592 23.823   1.00 81.70 94  A 1 
ATOM 730  C CD2 . TRP A 0 94  . -59.199  -15.491 25.141   1.00 81.70 94  A 1 
ATOM 731  C CE2 . TRP A 0 94  . -57.994  -16.226 25.358   1.00 81.70 94  A 1 
ATOM 732  C CE3 . TRP A 0 94  . -60.341  -15.891 25.870   1.00 81.70 94  A 1 
ATOM 733  N NE1 . TRP A 0 94  . -57.060  -15.609 24.558   1.00 81.70 94  A 1 
ATOM 734  C CH2 . TRP A 0 94  . -59.083  -17.685 26.953   1.00 81.70 94  A 1 
ATOM 735  C CZ2 . TRP A 0 94  . -57.931  -17.312 26.241   1.00 81.70 94  A 1 
ATOM 736  C CZ3 . TRP A 0 94  . -60.285  -16.974 26.767   1.00 81.70 94  A 1 
ATOM 737  N N   . GLY A 0 95  . -62.253  -12.196 25.481   1.00 76.67 95  A 1 
ATOM 738  C CA  . GLY A 0 95  . -63.130  -12.243 26.650   1.00 76.67 95  A 1 
ATOM 739  C C   . GLY A 0 95  . -64.545  -12.708 26.335   1.00 76.67 95  A 1 
ATOM 740  O O   . GLY A 0 95  . -65.311  -12.016 25.667   1.00 76.67 95  A 1 
ATOM 741  N N   . ALA A 0 96  . -64.914  -13.867 26.875   1.00 75.95 96  A 1 
ATOM 742  C CA  . ALA A 0 96  . -66.219  -14.491 26.720   1.00 75.95 96  A 1 
ATOM 743  C C   . ALA A 0 96  . -66.926  -14.593 28.081   1.00 75.95 96  A 1 
ATOM 744  C CB  . ALA A 0 96  . -66.027  -15.850 26.035   1.00 75.95 96  A 1 
ATOM 745  O O   . ALA A 0 96  . -66.673  -15.505 28.870   1.00 75.95 96  A 1 
ATOM 746  N N   . GLN A 0 97  . -67.848  -13.663 28.345   1.00 78.38 97  A 1 
ATOM 747  C CA  . GLN A 0 97  . -68.709  -13.682 29.529   1.00 78.38 97  A 1 
ATOM 748  C C   . GLN A 0 97  . -70.148  -14.042 29.139   1.00 78.38 97  A 1 
ATOM 749  C CB  . GLN A 0 97  . -68.610  -12.336 30.266   1.00 78.38 97  A 1 
ATOM 750  O O   . GLN A 0 97  . -70.859  -13.246 28.528   1.00 78.38 97  A 1 
ATOM 751  C CG  . GLN A 0 97  . -69.397  -12.353 31.588   1.00 78.38 97  A 1 
ATOM 752  C CD  . GLN A 0 97  . -69.379  -11.012 32.316   1.00 78.38 97  A 1 
ATOM 753  N NE2 . GLN A 0 97  . -70.268  -10.803 33.263   1.00 78.38 97  A 1 
ATOM 754  O OE1 . GLN A 0 97  . -68.588  -10.123 32.061   1.00 78.38 97  A 1 
ATOM 755  N N   . ALA A 0 98  . -70.596  -15.224 29.554   1.00 73.66 98  A 1 
ATOM 756  C CA  . ALA A 0 98  . -71.980  -15.672 29.459   1.00 73.66 98  A 1 
ATOM 757  C C   . ALA A 0 98  . -72.585  -15.769 30.864   1.00 73.66 98  A 1 
ATOM 758  C CB  . ALA A 0 98  . -72.023  -17.007 28.708   1.00 73.66 98  A 1 
ATOM 759  O O   . ALA A 0 98  . -71.998  -16.370 31.763   1.00 73.66 98  A 1 
ATOM 760  N N   . TRP A 0 99  . -73.767  -15.194 31.054   1.00 75.99 99  A 1 
ATOM 761  C CA  . TRP A 0 99  . -74.515  -15.243 32.307   1.00 75.99 99  A 1 
ATOM 762  C C   . TRP A 0 99  . -75.964  -15.615 32.016   1.00 75.99 99  A 1 
ATOM 763  C CB  . TRP A 0 99  . -74.385  -13.910 33.062   1.00 75.99 99  A 1 
ATOM 764  O O   . TRP A 0 99  . -76.530  -15.186 31.009   1.00 75.99 99  A 1 
ATOM 765  C CG  . TRP A 0 99  . -74.718  -12.661 32.292   1.00 75.99 99  A 1 
ATOM 766  C CD1 . TRP A 0 99  . -73.885  -12.025 31.436   1.00 75.99 99  A 1 
ATOM 767  C CD2 . TRP A 0 99  . -75.960  -11.883 32.283   1.00 75.99 99  A 1 
ATOM 768  C CE2 . TRP A 0 99  . -75.794  -10.777 31.394   1.00 75.99 99  A 1 
ATOM 769  C CE3 . TRP A 0 99  . -77.212  -11.997 32.928   1.00 75.99 99  A 1 
ATOM 770  N NE1 . TRP A 0 99  . -74.513  -10.918 30.904   1.00 75.99 99  A 1 
ATOM 771  C CH2 . TRP A 0 99  . -78.037  -9.977  31.823   1.00 75.99 99  A 1 
ATOM 772  C CZ2 . TRP A 0 99  . -76.806  -9.833  31.161   1.00 75.99 99  A 1 
ATOM 773  C CZ3 . TRP A 0 99  . -78.238  -11.057 32.702   1.00 75.99 99  A 1 
ATOM 774  N N   . GLY A 0 100 . -76.547  -16.424 32.893   1.00 72.02 100 A 1 
ATOM 775  C CA  . GLY A 0 100 . -77.941  -16.830 32.826   1.00 72.02 100 A 1 
ATOM 776  C C   . GLY A 0 100 . -78.606  -16.667 34.182   1.00 72.02 100 A 1 
ATOM 777  O O   . GLY A 0 100 . -78.012  -16.961 35.220   1.00 72.02 100 A 1 
ATOM 778  N N   . GLN A 0 101 . -79.840  -16.178 34.141   1.00 64.57 101 A 1 
ATOM 779  C CA  . GLN A 0 101 . -80.777  -16.266 35.246   1.00 64.57 101 A 1 
ATOM 780  C C   . GLN A 0 101 . -82.156  -16.593 34.669   1.00 64.57 101 A 1 
ATOM 781  C CB  . GLN A 0 101 . -80.766  -14.970 36.081   1.00 64.57 101 A 1 
ATOM 782  O O   . GLN A 0 101 . -82.753  -15.773 33.965   1.00 64.57 101 A 1 
ATOM 783  C CG  . GLN A 0 101 . -81.815  -15.093 37.189   1.00 64.57 101 A 1 
ATOM 784  C CD  . GLN A 0 101 . -81.855  -13.960 38.199   1.00 64.57 101 A 1 
ATOM 785  N NE2 . GLN A 0 101 . -81.828  -14.293 39.470   1.00 64.57 101 A 1 
ATOM 786  O OE1 . GLN A 0 101 . -81.976  -12.778 37.896   1.00 64.57 101 A 1 
ATOM 787  N N   . ASP A 0 102 . -82.650  -17.779 34.981   1.00 57.82 102 A 1 
ATOM 788  C CA  . ASP A 0 102 . -84.063  -18.144 34.920   1.00 57.82 102 A 1 
ATOM 789  C C   . ASP A 0 102 . -84.759  -17.652 36.202   1.00 57.82 102 A 1 
ATOM 790  C CB  . ASP A 0 102 . -84.227  -19.656 34.665   1.00 57.82 102 A 1 
ATOM 791  O O   . ASP A 0 102 . -84.133  -17.280 37.199   1.00 57.82 102 A 1 
ATOM 792  C CG  . ASP A 0 102 . -83.088  -20.453 35.295   1.00 57.82 102 A 1 
ATOM 793  O OD1 . ASP A 0 102 . -82.832  -20.151 36.474   1.00 57.82 102 A 1 
ATOM 794  O OD2 . ASP A 0 102 . -82.361  -21.130 34.530   1.00 57.82 102 A 1 
ATOM 795  N N   . ARG A 0 103 . -86.079  -17.467 36.114   1.00 49.30 103 A 1 
ATOM 796  C CA  . ARG A 0 103 . -86.891  -16.839 37.166   1.00 49.30 103 A 1 
ATOM 797  C C   . ARG A 0 103 . -88.336  -17.298 37.062   1.00 49.30 103 A 1 
ATOM 798  C CB  . ARG A 0 103 . -86.825  -15.298 37.098   1.00 49.30 103 A 1 
ATOM 799  O O   . ARG A 0 103 . -89.208  -16.504 36.687   1.00 49.30 103 A 1 
ATOM 800  C CG  . ARG A 0 103 . -85.452  -14.705 37.431   1.00 49.30 103 A 1 
ATOM 801  C CD  . ARG A 0 103 . -85.524  -13.247 37.866   1.00 49.30 103 A 1 
ATOM 802  N NE  . ARG A 0 103 . -86.293  -13.148 39.119   1.00 49.30 103 A 1 
ATOM 803  N NH1 . ARG A 0 103 . -86.790  -10.930 38.994   1.00 49.30 103 A 1 
ATOM 804  N NH2 . ARG A 0 103 . -87.803  -12.226 40.530   1.00 49.30 103 A 1 
ATOM 805  C CZ  . ARG A 0 103 . -86.957  -12.101 39.546   1.00 49.30 103 A 1 
ATOM 806  N N   . ASP A 0 104 . -88.609  -18.544 37.416   1.00 53.17 104 A 1 
ATOM 807  C CA  . ASP A 0 104 . -89.966  -19.069 37.322   1.00 53.17 104 A 1 
ATOM 808  C C   . ASP A 0 104 . -90.847  -18.522 38.465   1.00 53.17 104 A 1 
ATOM 809  C CB  . ASP A 0 104 . -89.943  -20.590 37.107   1.00 53.17 104 A 1 
ATOM 810  O O   . ASP A 0 104 . -90.747  -18.849 39.651   1.00 53.17 104 A 1 
ATOM 811  C CG  . ASP A 0 104 . -89.741  -20.940 35.616   1.00 53.17 104 A 1 
ATOM 812  O OD1 . ASP A 0 104 . -89.198  -20.086 34.868   1.00 53.17 104 A 1 
ATOM 813  O OD2 . ASP A 0 104 . -90.314  -21.965 35.184   1.00 53.17 104 A 1 
ATOM 814  N N   . VAL A 0 105 . -91.711  -17.564 38.105   1.00 42.40 105 A 1 
ATOM 815  C CA  . VAL A 0 105 . -92.518  -16.782 39.056   1.00 42.40 105 A 1 
ATOM 816  C C   . VAL A 0 105 . -93.766  -17.558 39.496   1.00 42.40 105 A 1 
ATOM 817  C CB  . VAL A 0 105 . -92.876  -15.387 38.496   1.00 42.40 105 A 1 
ATOM 818  O O   . VAL A 0 105 . -94.838  -17.430 38.903   1.00 42.40 105 A 1 
ATOM 819  C CG1 . VAL A 0 105 . -93.722  -14.583 39.499   1.00 42.40 105 A 1 
ATOM 820  C CG2 . VAL A 0 105 . -91.629  -14.546 38.188   1.00 42.40 105 A 1 
ATOM 821  N N   . TYR A 0 106 . -93.659  -18.297 40.602   1.00 37.07 106 A 1 
ATOM 822  C CA  . TYR A 0 106 . -94.718  -19.192 41.093   1.00 37.07 106 A 1 
ATOM 823  C C   . TYR A 0 106 . -95.647  -18.605 42.197   1.00 37.07 106 A 1 
ATOM 824  C CB  . TYR A 0 106 . -94.104  -20.568 41.404   1.00 37.07 106 A 1 
ATOM 825  O O   . TYR A 0 106 . -95.909  -19.227 43.223   1.00 37.07 106 A 1 
ATOM 826  C CG  . TYR A 0 106 . -95.053  -21.713 41.102   1.00 37.07 106 A 1 
ATOM 827  C CD1 . TYR A 0 106 . -95.857  -22.254 42.122   1.00 37.07 106 A 1 
ATOM 828  C CD2 . TYR A 0 106 . -95.138  -22.225 39.791   1.00 37.07 106 A 1 
ATOM 829  C CE1 . TYR A 0 106 . -96.740  -23.313 41.839   1.00 37.07 106 A 1 
ATOM 830  C CE2 . TYR A 0 106 . -96.031  -23.275 39.500   1.00 37.07 106 A 1 
ATOM 831  O OH  . TYR A 0 106 . -97.680  -24.848 40.255   1.00 37.07 106 A 1 
ATOM 832  C CZ  . TYR A 0 106 . -96.827  -23.824 40.525   1.00 37.07 106 A 1 
ATOM 833  N N   . GLY A 0 107 . -96.211  -17.406 41.964   1.00 34.24 107 A 1 
ATOM 834  C CA  . GLY A 0 107 . -97.343  -16.825 42.733   1.00 34.24 107 A 1 
ATOM 835  C C   . GLY A 0 107 . -97.053  -16.277 44.157   1.00 34.24 107 A 1 
ATOM 836  O O   . GLY A 0 107 . -95.998  -16.499 44.730   1.00 34.24 107 A 1 
ATOM 837  N N   . ALA A 0 108 . -97.938  -15.510 44.818   1.00 35.62 108 A 1 
ATOM 838  C CA  . ALA A 0 108 . -99.163  -14.835 44.365   1.00 35.62 108 A 1 
ATOM 839  C C   . ALA A 0 108 . -99.479  -13.553 45.197   1.00 35.62 108 A 1 
ATOM 840  C CB  . ALA A 0 108 . -100.341 -15.818 44.440   1.00 35.62 108 A 1 
ATOM 841  O O   . ALA A 0 108 . -99.283  -13.506 46.407   1.00 35.62 108 A 1 
ATOM 842  N N   . SER A 0 109 . -99.990  -12.518 44.515   1.00 33.88 109 A 1 
ATOM 843  C CA  . SER A 0 109 . -100.704 -11.301 44.982   1.00 33.88 109 A 1 
ATOM 844  C C   . SER A 0 109 . -100.599 -10.785 46.445   1.00 33.88 109 A 1 
ATOM 845  C CB  . SER A 0 109 . -102.198 -11.481 44.663   1.00 33.88 109 A 1 
ATOM 846  O O   . SER A 0 109 . -101.288 -11.287 47.331   1.00 33.88 109 A 1 
ATOM 847  O OG  . SER A 0 109 . -102.738 -12.583 45.364   1.00 33.88 109 A 1 
ATOM 848  N N   . SER A 0 110 . -100.000 -9.595  46.643   1.00 36.89 110 A 1 
ATOM 849  C CA  . SER A 0 110 . -100.701 -8.455  47.291   1.00 36.89 110 A 1 
ATOM 850  C C   . SER A 0 110 . -100.034 -7.081  47.037   1.00 36.89 110 A 1 
ATOM 851  C CB  . SER A 0 110 . -100.951 -8.637  48.800   1.00 36.89 110 A 1 
ATOM 852  O O   . SER A 0 110 . -98.823  -6.919  47.119   1.00 36.89 110 A 1 
ATOM 853  O OG  . SER A 0 110 . -99.763  -8.788  49.537   1.00 36.89 110 A 1 
ATOM 854  N N   . TYR A 0 111 . -100.878 -6.106  46.687   1.00 31.66 111 A 1 
ATOM 855  C CA  . TYR A 0 111 . -100.694 -4.648  46.543   1.00 31.66 111 A 1 
ATOM 856  C C   . TYR A 0 111 . -99.328  -3.991  46.891   1.00 31.66 111 A 1 
ATOM 857  C CB  . TYR A 0 111 . -101.800 -4.028  47.417   1.00 31.66 111 A 1 
ATOM 858  O O   . TYR A 0 111 . -98.911  -3.952  48.045   1.00 31.66 111 A 1 
ATOM 859  C CG  . TYR A 0 111 . -102.195 -2.608  47.074   1.00 31.66 111 A 1 
ATOM 860  C CD1 . TYR A 0 111 . -101.692 -1.528  47.825   1.00 31.66 111 A 1 
ATOM 861  C CD2 . TYR A 0 111 . -103.133 -2.381  46.048   1.00 31.66 111 A 1 
ATOM 862  C CE1 . TYR A 0 111 . -102.140 -0.218  47.560   1.00 31.66 111 A 1 
ATOM 863  C CE2 . TYR A 0 111 . -103.580 -1.074  45.781   1.00 31.66 111 A 1 
ATOM 864  O OH  . TYR A 0 111 . -103.546 1.262   46.288   1.00 31.66 111 A 1 
ATOM 865  C CZ  . TYR A 0 111 . -103.092 0.008   46.541   1.00 31.66 111 A 1 
ATOM 866  N N   . GLY A 0 112 . -98.724  -3.289  45.917   1.00 35.94 112 A 1 
ATOM 867  C CA  . GLY A 0 112 . -97.858  -2.120  46.178   1.00 35.94 112 A 1 
ATOM 868  C C   . GLY A 0 112 . -96.398  -2.200  45.715   1.00 35.94 112 A 1 
ATOM 869  O O   . GLY A 0 112 . -95.817  -1.167  45.387   1.00 35.94 112 A 1 
ATOM 870  N N   . LYS A 0 113 . -95.797  -3.391  45.609   1.00 34.13 113 A 1 
ATOM 871  C CA  . LYS A 0 113 . -94.507  -3.553  44.914   1.00 34.13 113 A 1 
ATOM 872  C C   . LYS A 0 113 . -94.758  -3.687  43.413   1.00 34.13 113 A 1 
ATOM 873  C CB  . LYS A 0 113 . -93.705  -4.739  45.488   1.00 34.13 113 A 1 
ATOM 874  O O   . LYS A 0 113 . -95.050  -4.775  42.929   1.00 34.13 113 A 1 
ATOM 875  C CG  . LYS A 0 113 . -92.850  -4.369  46.715   1.00 34.13 113 A 1 
ATOM 876  C CD  . LYS A 0 113 . -91.606  -3.543  46.340   1.00 34.13 113 A 1 
ATOM 877  C CE  . LYS A 0 113 . -90.729  -3.274  47.570   1.00 34.13 113 A 1 
ATOM 878  N NZ  . LYS A 0 113 . -89.504  -2.515  47.204   1.00 34.13 113 A 1 
ATOM 879  N N   . GLN A 0 114 . -94.635  -2.581  42.681   1.00 30.39 114 A 1 
ATOM 880  C CA  . GLN A 0 114 . -94.538  -2.625  41.222   1.00 30.39 114 A 1 
ATOM 881  C C   . GLN A 0 114 . -93.237  -3.339  40.839   1.00 30.39 114 A 1 
ATOM 882  C CB  . GLN A 0 114 . -94.620  -1.208  40.632   1.00 30.39 114 A 1 
ATOM 883  O O   . GLN A 0 114 . -92.142  -2.844  41.101   1.00 30.39 114 A 1 
ATOM 884  C CG  . GLN A 0 114 . -96.066  -0.687  40.676   1.00 30.39 114 A 1 
ATOM 885  C CD  . GLN A 0 114 . -96.148  0.812   40.416   1.00 30.39 114 A 1 
ATOM 886  N NE2 . GLN A 0 114 . -96.585  1.244   39.255   1.00 30.39 114 A 1 
ATOM 887  O OE1 . GLN A 0 114 . -95.833  1.622   41.268   1.00 30.39 114 A 1 
ATOM 888  N N   . ALA A 0 115 . -93.377  -4.531  40.266   1.00 37.19 115 A 1 
ATOM 889  C CA  . ALA A 0 115 . -92.308  -5.195  39.541   1.00 37.19 115 A 1 
ATOM 890  C C   . ALA A 0 115 . -92.218  -4.619  38.117   1.00 37.19 115 A 1 
ATOM 891  C CB  . ALA A 0 115 . -92.579  -6.707  39.546   1.00 37.19 115 A 1 
ATOM 892  O O   . ALA A 0 115 . -93.240  -4.229  37.550   1.00 37.19 115 A 1 
ATOM 893  N N   . SER A 0 116 . -91.015  -4.665  37.536   1.00 37.27 116 A 1 
ATOM 894  C CA  . SER A 0 116 . -90.655  -4.263  36.160   1.00 37.27 116 A 1 
ATOM 895  C C   . SER A 0 116 . -90.626  -2.760  35.816   1.00 37.27 116 A 1 
ATOM 896  C CB  . SER A 0 116 . -91.469  -5.051  35.118   1.00 37.27 116 A 1 
ATOM 897  O O   . SER A 0 116 . -91.300  -1.939  36.432   1.00 37.27 116 A 1 
ATOM 898  O OG  . SER A 0 116 . -92.757  -4.497  34.954   1.00 37.27 116 A 1 
ATOM 899  N N   . SER A 0 117 . -89.859  -2.471  34.753   1.00 40.37 117 A 1 
ATOM 900  C CA  . SER A 0 117 . -89.862  -1.267  33.904   1.00 40.37 117 A 1 
ATOM 901  C C   . SER A 0 117 . -89.425  0.062   34.538   1.00 40.37 117 A 1 
ATOM 902  C CB  . SER A 0 117 . -91.221  -1.146  33.211   1.00 40.37 117 A 1 
ATOM 903  O O   . SER A 0 117 . -90.215  0.764   35.169   1.00 40.37 117 A 1 
ATOM 904  O OG  . SER A 0 117 . -91.173  -0.129  32.234   1.00 40.37 117 A 1 
ATOM 905  N N   . GLY A 0 118 . -88.187  0.481   34.250   1.00 35.00 118 A 1 
ATOM 906  C CA  . GLY A 0 118 . -87.654  1.768   34.708   1.00 35.00 118 A 1 
ATOM 907  C C   . GLY A 0 118 . -86.288  2.162   34.143   1.00 35.00 118 A 1 
ATOM 908  O O   . GLY A 0 118 . -85.527  2.805   34.863   1.00 35.00 118 A 1 
ATOM 909  N N   . ASP A 0 119 . -85.963  1.782   32.902   1.00 37.11 119 A 1 
ATOM 910  C CA  . ASP A 0 119 . -84.688  2.132   32.260   1.00 37.11 119 A 1 
ATOM 911  C C   . ASP A 0 119 . -84.431  3.642   32.299   1.00 37.11 119 A 1 
ATOM 912  C CB  . ASP A 0 119 . -84.656  1.642   30.807   1.00 37.11 119 A 1 
ATOM 913  O O   . ASP A 0 119 . -85.309  4.453   31.982   1.00 37.11 119 A 1 
ATOM 914  C CG  . ASP A 0 119 . -84.886  0.138   30.764   1.00 37.11 119 A 1 
ATOM 915  O OD1 . ASP A 0 119 . -83.977  -0.586  31.217   1.00 37.11 119 A 1 
ATOM 916  O OD2 . ASP A 0 119 . -86.032  -0.246  30.436   1.00 37.11 119 A 1 
ATOM 917  N N   . TYR A 0 120 . -83.214  4.029   32.691   1.00 31.64 120 A 1 
ATOM 918  C CA  . TYR A 0 120 . -82.831  5.435   32.831   1.00 31.64 120 A 1 
ATOM 919  C C   . TYR A 0 120 . -81.804  5.900   31.796   1.00 31.64 120 A 1 
ATOM 920  C CB  . TYR A 0 120 . -82.592  5.823   34.301   1.00 31.64 120 A 1 
ATOM 921  O O   . TYR A 0 120 . -80.913  6.703   32.082   1.00 31.64 120 A 1 
ATOM 922  C CG  . TYR A 0 120 . -83.493  6.979   34.702   1.00 31.64 120 A 1 
ATOM 923  C CD1 . TYR A 0 120 . -82.973  8.279   34.837   1.00 31.64 120 A 1 
ATOM 924  C CD2 . TYR A 0 120 . -84.877  6.756   34.843   1.00 31.64 120 A 1 
ATOM 925  C CE1 . TYR A 0 120 . -83.831  9.355   35.134   1.00 31.64 120 A 1 
ATOM 926  C CE2 . TYR A 0 120 . -85.747  7.833   35.101   1.00 31.64 120 A 1 
ATOM 927  O OH  . TYR A 0 120 . -86.053  10.191  35.448   1.00 31.64 120 A 1 
ATOM 928  C CZ  . TYR A 0 120 . -85.221  9.132   35.251   1.00 31.64 120 A 1 
ATOM 929  N N   . ASP A 0 121 . -82.028  5.471   30.552   1.00 40.14 121 A 1 
ATOM 930  C CA  . ASP A 0 121 . -81.477  6.076   29.337   1.00 40.14 121 A 1 
ATOM 931  C C   . ASP A 0 121 . -81.918  7.546   29.200   1.00 40.14 121 A 1 
ATOM 932  C CB  . ASP A 0 121 . -81.884  5.250   28.098   1.00 40.14 121 A 1 
ATOM 933  O O   . ASP A 0 121 . -82.855  7.907   28.482   1.00 40.14 121 A 1 
ATOM 934  C CG  . ASP A 0 121 . -80.831  4.233   27.666   1.00 40.14 121 A 1 
ATOM 935  O OD1 . ASP A 0 121 . -79.633  4.542   27.855   1.00 40.14 121 A 1 
ATOM 936  O OD2 . ASP A 0 121 . -81.247  3.218   27.073   1.00 40.14 121 A 1 
ATOM 937  N N   . LYS A 0 122 . -81.228  8.432   29.926   1.00 34.32 122 A 1 
ATOM 938  C CA  . LYS A 0 122 . -81.376  9.896   29.838   1.00 34.32 122 A 1 
ATOM 939  C C   . LYS A 0 122 . -80.059  10.645  29.634   1.00 34.32 122 A 1 
ATOM 940  C CB  . LYS A 0 122 . -82.242  10.438  30.987   1.00 34.32 122 A 1 
ATOM 941  O O   . LYS A 0 122 . -80.037  11.868  29.727   1.00 34.32 122 A 1 
ATOM 942  C CG  . LYS A 0 122 . -83.707  10.040  30.761   1.00 34.32 122 A 1 
ATOM 943  C CD  . LYS A 0 122 . -84.648  10.724  31.751   1.00 34.32 122 A 1 
ATOM 944  C CE  . LYS A 0 122 . -86.052  10.156  31.531   1.00 34.32 122 A 1 
ATOM 945  N NZ  . LYS A 0 122 . -86.968  10.499  32.644   1.00 34.32 122 A 1 
ATOM 946  N N   . TYR A 0 123 . -79.006  9.937   29.217   1.00 35.44 123 A 1 
ATOM 947  C CA  . TYR A 0 123 . -77.935  10.559  28.426   1.00 35.44 123 A 1 
ATOM 948  C C   . TYR A 0 123 . -78.367  10.853  26.973   1.00 35.44 123 A 1 
ATOM 949  C CB  . TYR A 0 123 . -76.631  9.754   28.546   1.00 35.44 123 A 1 
ATOM 950  O O   . TYR A 0 123 . -77.702  11.603  26.261   1.00 35.44 123 A 1 
ATOM 951  C CG  . TYR A 0 123 . -75.706  10.386  29.569   1.00 35.44 123 A 1 
ATOM 952  C CD1 . TYR A 0 123 . -74.897  11.471  29.180   1.00 35.44 123 A 1 
ATOM 953  C CD2 . TYR A 0 123 . -75.722  9.965   30.913   1.00 35.44 123 A 1 
ATOM 954  C CE1 . TYR A 0 123 . -74.107  12.142  30.133   1.00 35.44 123 A 1 
ATOM 955  C CE2 . TYR A 0 123 . -74.927  10.630  31.869   1.00 35.44 123 A 1 
ATOM 956  O OH  . TYR A 0 123 . -73.365  12.381  32.395   1.00 35.44 123 A 1 
ATOM 957  C CZ  . TYR A 0 123 . -74.123  11.723  31.479   1.00 35.44 123 A 1 
ATOM 958  N N   . GLY A 0 124 . -79.541  10.367  26.552   1.00 32.99 124 A 1 
ATOM 959  C CA  . GLY A 0 124 . -80.236  10.837  25.356   1.00 32.99 124 A 1 
ATOM 960  C C   . GLY A 0 124 . -81.179  12.023  25.624   1.00 32.99 124 A 1 
ATOM 961  O O   . GLY A 0 124 . -82.014  11.977  26.522   1.00 32.99 124 A 1 
ATOM 962  N N   . LYS A 0 125 . -81.133  13.028  24.734   1.00 33.81 125 A 1 
ATOM 963  C CA  . LYS A 0 125 . -82.158  14.084  24.525   1.00 33.81 125 A 1 
ATOM 964  C C   . LYS A 0 125 . -82.244  15.254  25.531   1.00 33.81 125 A 1 
ATOM 965  C CB  . LYS A 0 125 . -83.547  13.468  24.228   1.00 33.81 125 A 1 
ATOM 966  O O   . LYS A 0 125 . -83.336  15.647  25.936   1.00 33.81 125 A 1 
ATOM 967  C CG  . LYS A 0 125 . -83.545  12.449  23.078   1.00 33.81 125 A 1 
ATOM 968  C CD  . LYS A 0 125 . -84.934  11.830  22.878   1.00 33.81 125 A 1 
ATOM 969  C CE  . LYS A 0 125 . -84.845  10.759  21.782   1.00 33.81 125 A 1 
ATOM 970  N NZ  . LYS A 0 125 . -86.092  9.960   21.669   1.00 33.81 125 A 1 
ATOM 971  N N   . LYS A 0 126 . -81.142  16.003  25.688   1.00 35.33 126 A 1 
ATOM 972  C CA  . LYS A 0 126 . -81.213  17.467  25.426   1.00 35.33 126 A 1 
ATOM 973  C C   . LYS A 0 126 . -79.985  18.097  24.738   1.00 35.33 126 A 1 
ATOM 974  C CB  . LYS A 0 126 . -81.717  18.284  26.640   1.00 35.33 126 A 1 
ATOM 975  O O   . LYS A 0 126 . -79.765  19.295  24.858   1.00 35.33 126 A 1 
ATOM 976  C CG  . LYS A 0 126 . -82.642  19.411  26.128   1.00 35.33 126 A 1 
ATOM 977  C CD  . LYS A 0 126 . -83.050  20.422  27.203   1.00 35.33 126 A 1 
ATOM 978  C CE  . LYS A 0 126 . -83.920  21.505  26.548   1.00 35.33 126 A 1 
ATOM 979  N NZ  . LYS A 0 126 . -84.274  22.583  27.506   1.00 35.33 126 A 1 
ATOM 980  N N   . ALA A 0 127 . -79.257  17.311  23.943   1.00 36.27 127 A 1 
ATOM 981  C CA  . ALA A 0 127 . -78.220  17.785  23.016   1.00 36.27 127 A 1 
ATOM 982  C C   . ALA A 0 127 . -78.566  17.439  21.548   1.00 36.27 127 A 1 
ATOM 983  C CB  . ALA A 0 127 . -76.854  17.267  23.483   1.00 36.27 127 A 1 
ATOM 984  O O   . ALA A 0 127 . -77.718  17.039  20.762   1.00 36.27 127 A 1 
ATOM 985  N N   . ALA A 0 128 . -79.849  17.563  21.186   1.00 33.45 128 A 1 
ATOM 986  C CA  . ALA A 0 128 . -80.350  17.415  19.815   1.00 33.45 128 A 1 
ATOM 987  C C   . ALA A 0 128 . -80.757  18.784  19.230   1.00 33.45 128 A 1 
ATOM 988  C CB  . ALA A 0 128 . -81.456  16.351  19.787   1.00 33.45 128 A 1 
ATOM 989  O O   . ALA A 0 128 . -81.848  18.946  18.688   1.00 33.45 128 A 1 
ATOM 990  N N   . ALA A 0 129 . -79.899  19.789  19.423   1.00 35.45 129 A 1 
ATOM 991  C CA  . ALA A 0 129 . -79.983  21.122  18.830   1.00 35.45 129 A 1 
ATOM 992  C C   . ALA A 0 129 . -78.602  21.791  18.942   1.00 35.45 129 A 1 
ATOM 993  C CB  . ALA A 0 129 . -81.045  21.958  19.560   1.00 35.45 129 A 1 
ATOM 994  O O   . ALA A 0 129 . -78.032  21.790  20.028   1.00 35.45 129 A 1 
ATOM 995  N N   . ALA A 0 130 . -78.120  22.368  17.835   1.00 36.51 130 A 1 
ATOM 996  C CA  . ALA A 0 130 . -76.750  22.852  17.614   1.00 36.51 130 A 1 
ATOM 997  C C   . ALA A 0 130 . -75.643  21.763  17.733   1.00 36.51 130 A 1 
ATOM 998  C CB  . ALA A 0 130 . -76.464  24.088  18.479   1.00 36.51 130 A 1 
ATOM 999  O O   . ALA A 0 130 . -75.553  21.053  18.724   1.00 36.51 130 A 1 
ATOM 1000 N N   . GLY A 0 131 . -74.741  21.574  16.766   1.00 31.40 131 A 1 
ATOM 1001 C CA  . GLY A 0 131 . -74.679  22.166  15.426   1.00 31.40 131 A 1 
ATOM 1002 C C   . GLY A 0 131 . -73.268  22.569  15.009   1.00 31.40 131 A 1 
ATOM 1003 O O   . GLY A 0 131 . -72.913  23.731  15.142   1.00 31.40 131 A 1 
ATOM 1004 N N   . THR A 0 132 . -72.547  21.631  14.388   1.00 30.54 132 A 1 
ATOM 1005 C CA  . THR A 0 132 . -71.327  21.824  13.571   1.00 30.54 132 A 1 
ATOM 1006 C C   . THR A 0 132 . -70.038  22.382  14.204   1.00 30.54 132 A 1 
ATOM 1007 C CB  . THR A 0 132 . -71.603  22.600  12.264   1.00 30.54 132 A 1 
ATOM 1008 O O   . THR A 0 132 . -70.026  23.408  14.865   1.00 30.54 132 A 1 
ATOM 1009 C CG2 . THR A 0 132 . -72.373  21.755  11.252   1.00 30.54 132 A 1 
ATOM 1010 O OG1 . THR A 0 132 . -72.343  23.779  12.458   1.00 30.54 132 A 1 
ATOM 1011 N N   . LYS A 0 133 . -68.938  21.752  13.756   1.00 28.77 133 A 1 
ATOM 1012 C CA  . LYS A 0 133 . -67.529  22.190  13.710   1.00 28.77 133 A 1 
ATOM 1013 C C   . LYS A 0 133 . -66.664  22.164  14.983   1.00 28.77 133 A 1 
ATOM 1014 C CB  . LYS A 0 133 . -67.363  23.520  12.952   1.00 28.77 133 A 1 
ATOM 1015 O O   . LYS A 0 133 . -66.941  22.787  15.997   1.00 28.77 133 A 1 
ATOM 1016 C CG  . LYS A 0 133 . -67.511  23.332  11.436   1.00 28.77 133 A 1 
ATOM 1017 C CD  . LYS A 0 133 . -67.072  24.595  10.690   1.00 28.77 133 A 1 
ATOM 1018 C CE  . LYS A 0 133 . -67.091  24.334  9.180    1.00 28.77 133 A 1 
ATOM 1019 N NZ  . LYS A 0 133 . -66.457  25.449  8.436    1.00 28.77 133 A 1 
ATOM 1020 N N   . TRP A 0 134 . -65.523  21.494  14.794   1.00 26.64 134 A 1 
ATOM 1021 C CA  . TRP A 0 134 . -64.225  21.765  15.413   1.00 26.64 134 A 1 
ATOM 1022 C C   . TRP A 0 134 . -63.893  23.270  15.456   1.00 26.64 134 A 1 
ATOM 1023 C CB  . TRP A 0 134 . -63.155  21.152  14.492   1.00 26.64 134 A 1 
ATOM 1024 O O   . TRP A 0 134 . -64.186  23.973  14.486   1.00 26.64 134 A 1 
ATOM 1025 C CG  . TRP A 0 134 . -62.980  19.667  14.382   1.00 26.64 134 A 1 
ATOM 1026 C CD1 . TRP A 0 134 . -63.900  18.681  14.526   1.00 26.64 134 A 1 
ATOM 1027 C CD2 . TRP A 0 134 . -61.715  18.991  14.110   1.00 26.64 134 A 1 
ATOM 1028 C CE2 . TRP A 0 134 . -61.931  17.584  14.129   1.00 26.64 134 A 1 
ATOM 1029 C CE3 . TRP A 0 134 . -60.396  19.442  13.885   1.00 26.64 134 A 1 
ATOM 1030 N NE1 . TRP A 0 134 . -63.284  17.451  14.363   1.00 26.64 134 A 1 
ATOM 1031 C CH2 . TRP A 0 134 . -59.582  17.145  13.744   1.00 26.64 134 A 1 
ATOM 1032 C CZ2 . TRP A 0 134 . -60.887  16.664  13.952   1.00 26.64 134 A 1 
ATOM 1033 C CZ3 . TRP A 0 134 . -59.340  18.529  13.706   1.00 26.64 134 A 1 
ATOM 1034 N N   . GLY A 0 135 . -63.183  23.727  16.496   1.00 32.65 135 A 1 
ATOM 1035 C CA  . GLY A 0 135 . -62.580  25.067  16.505   1.00 32.65 135 A 1 
ATOM 1036 C C   . GLY A 0 135 . -62.287  25.672  17.884   1.00 32.65 135 A 1 
ATOM 1037 O O   . GLY A 0 135 . -62.968  26.606  18.279   1.00 32.65 135 A 1 
ATOM 1038 N N   . ASP A 0 136 . -61.237  25.171  18.541   1.00 32.80 136 A 1 
ATOM 1039 C CA  . ASP A 0 136 . -60.232  25.950  19.292   1.00 32.80 136 A 1 
ATOM 1040 C C   . ASP A 0 136 . -60.535  26.826  20.543   1.00 32.80 136 A 1 
ATOM 1041 C CB  . ASP A 0 136 . -59.382  26.726  18.265   1.00 32.80 136 A 1 
ATOM 1042 O O   . ASP A 0 136 . -61.535  27.515  20.697   1.00 32.80 136 A 1 
ATOM 1043 C CG  . ASP A 0 136 . -58.511  25.800  17.415   1.00 32.80 136 A 1 
ATOM 1044 O OD1 . ASP A 0 136 . -58.035  24.792  17.985   1.00 32.80 136 A 1 
ATOM 1045 O OD2 . ASP A 0 136 . -58.348  26.100  16.215   1.00 32.80 136 A 1 
ATOM 1046 N N   . LEU A 0 137 . -59.493  26.870  21.394   1.00 36.51 137 A 1 
ATOM 1047 C CA  . LEU A 0 137 . -59.078  27.955  22.308   1.00 36.51 137 A 1 
ATOM 1048 C C   . LEU A 0 137 . -59.906  28.303  23.572   1.00 36.51 137 A 1 
ATOM 1049 C CB  . LEU A 0 137 . -58.647  29.186  21.486   1.00 36.51 137 A 1 
ATOM 1050 O O   . LEU A 0 137 . -60.507  29.363  23.713   1.00 36.51 137 A 1 
ATOM 1051 C CG  . LEU A 0 137 . -57.322  28.974  20.723   1.00 36.51 137 A 1 
ATOM 1052 C CD1 . LEU A 0 137 . -57.178  30.025  19.625   1.00 36.51 137 A 1 
ATOM 1053 C CD2 . LEU A 0 137 . -56.101  29.068  21.645   1.00 36.51 137 A 1 
ATOM 1054 N N   . LYS A 0 138 . -59.684  27.494  24.617   1.00 31.16 138 A 1 
ATOM 1055 C CA  . LYS A 0 138 . -58.872  27.888  25.800   1.00 31.16 138 A 1 
ATOM 1056 C C   . LYS A 0 138 . -58.954  29.365  26.267   1.00 31.16 138 A 1 
ATOM 1057 C CB  . LYS A 0 138 . -57.407  27.508  25.463   1.00 31.16 138 A 1 
ATOM 1058 O O   . LYS A 0 138 . -58.137  30.184  25.852   1.00 31.16 138 A 1 
ATOM 1059 C CG  . LYS A 0 138 . -56.372  27.634  26.598   1.00 31.16 138 A 1 
ATOM 1060 C CD  . LYS A 0 138 . -54.967  27.371  26.026   1.00 31.16 138 A 1 
ATOM 1061 C CE  . LYS A 0 138 . -53.881  27.396  27.108   1.00 31.16 138 A 1 
ATOM 1062 N NZ  . LYS A 0 138 . -52.542  27.088  26.536   1.00 31.16 138 A 1 
ATOM 1063 N N   . GLY A 0 139 . -59.757  29.645  27.303   1.00 27.66 139 A 1 
ATOM 1064 C CA  . GLY A 0 139 . -59.498  30.774  28.219   1.00 27.66 139 A 1 
ATOM 1065 C C   . GLY A 0 139 . -60.723  31.410  28.886   1.00 27.66 139 A 1 
ATOM 1066 O O   . GLY A 0 139 . -61.442  32.172  28.254   1.00 27.66 139 A 1 
ATOM 1067 N N   . GLY A 0 140 . -60.913  31.183  30.193   1.00 32.00 140 A 1 
ATOM 1068 C CA  . GLY A 0 140 . -61.927  31.898  30.982   1.00 32.00 140 A 1 
ATOM 1069 C C   . GLY A 0 140 . -62.167  31.302  32.371   1.00 32.00 140 A 1 
ATOM 1070 O O   . GLY A 0 140 . -62.949  30.368  32.513   1.00 32.00 140 A 1 
ATOM 1071 N N   . LYS A 0 141 . -61.518  31.848  33.409   1.00 29.13 141 A 1 
ATOM 1072 C CA  . LYS A 0 141 . -61.913  31.594  34.808   1.00 29.13 141 A 1 
ATOM 1073 C C   . LYS A 0 141 . -63.080  32.522  35.164   1.00 29.13 141 A 1 
ATOM 1074 C CB  . LYS A 0 141 . -60.742  31.816  35.782   1.00 29.13 141 A 1 
ATOM 1075 O O   . LYS A 0 141 . -62.974  33.723  34.939   1.00 29.13 141 A 1 
ATOM 1076 C CG  . LYS A 0 141 . -59.667  30.717  35.736   1.00 29.13 141 A 1 
ATOM 1077 C CD  . LYS A 0 141 . -58.632  30.953  36.849   1.00 29.13 141 A 1 
ATOM 1078 C CE  . LYS A 0 141 . -57.613  29.809  36.927   1.00 29.13 141 A 1 
ATOM 1079 N NZ  . LYS A 0 141 . -56.716  29.965  38.103   1.00 29.13 141 A 1 
ATOM 1080 N N   . GLY A 0 142 . -64.151  31.972  35.733   1.00 32.23 142 A 1 
ATOM 1081 C CA  . GLY A 0 142 . -65.363  32.710  36.108   1.00 32.23 142 A 1 
ATOM 1082 C C   . GLY A 0 142 . -66.086  32.025  37.264   1.00 32.23 142 A 1 
ATOM 1083 O O   . GLY A 0 142 . -67.039  31.284  37.056   1.00 32.23 142 A 1 
ATOM 1084 N N   . GLU A 0 143 . -65.576  32.237  38.471   1.00 33.02 143 A 1 
ATOM 1085 C CA  . GLU A 0 143 . -66.106  31.714  39.733   1.00 33.02 143 A 1 
ATOM 1086 C C   . GLU A 0 143 . -67.262  32.604  40.222   1.00 33.02 143 A 1 
ATOM 1087 C CB  . GLU A 0 143 . -64.911  31.681  40.697   1.00 33.02 143 A 1 
ATOM 1088 O O   . GLU A 0 143 . -67.121  33.827  40.249   1.00 33.02 143 A 1 
ATOM 1089 C CG  . GLU A 0 143 . -65.147  31.093  42.092   1.00 33.02 143 A 1 
ATOM 1090 C CD  . GLU A 0 143 . -63.799  30.898  42.818   1.00 33.02 143 A 1 
ATOM 1091 O OE1 . GLU A 0 143 . -63.680  29.912  43.575   1.00 33.02 143 A 1 
ATOM 1092 O OE2 . GLU A 0 143 . -62.860  31.690  42.551   1.00 33.02 143 A 1 
ATOM 1093 N N   . VAL A 0 144 . -68.419  32.016  40.560   1.00 39.98 144 A 1 
ATOM 1094 C CA  . VAL A 0 144 . -69.616  32.769  40.985   1.00 39.98 144 A 1 
ATOM 1095 C C   . VAL A 0 144 . -70.364  32.032  42.101   1.00 39.98 144 A 1 
ATOM 1096 C CB  . VAL A 0 144 . -70.575  33.084  39.808   1.00 39.98 144 A 1 
ATOM 1097 O O   . VAL A 0 144 . -71.239  31.205  41.843   1.00 39.98 144 A 1 
ATOM 1098 C CG1 . VAL A 0 144 . -71.630  34.112  40.250   1.00 39.98 144 A 1 
ATOM 1099 C CG2 . VAL A 0 144 . -69.882  33.669  38.568   1.00 39.98 144 A 1 
ATOM 1100 N N   . ASP A 0 145 . -70.055  32.375  43.351   1.00 34.03 145 A 1 
ATOM 1101 C CA  . ASP A 0 145 . -70.887  32.021  44.505   1.00 34.03 145 A 1 
ATOM 1102 C C   . ASP A 0 145 . -72.208  32.810  44.498   1.00 34.03 145 A 1 
ATOM 1103 C CB  . ASP A 0 145 . -70.139  32.304  45.819   1.00 34.03 145 A 1 
ATOM 1104 O O   . ASP A 0 145 . -72.223  34.028  44.302   1.00 34.03 145 A 1 
ATOM 1105 C CG  . ASP A 0 145 . -69.295  31.130  46.314   1.00 34.03 145 A 1 
ATOM 1106 O OD1 . ASP A 0 145 . -69.826  29.997  46.279   1.00 34.03 145 A 1 
ATOM 1107 O OD2 . ASP A 0 145 . -68.186  31.403  46.819   1.00 34.03 145 A 1 
ATOM 1108 N N   . ALA A 0 146 . -73.327  32.136  44.788   1.00 38.01 146 A 1 
ATOM 1109 C CA  . ALA A 0 146 . -74.644  32.761  44.929   1.00 38.01 146 A 1 
ATOM 1110 C C   . ALA A 0 146 . -75.365  32.270  46.200   1.00 38.01 146 A 1 
ATOM 1111 C CB  . ALA A 0 146 . -75.453  32.531  43.648   1.00 38.01 146 A 1 
ATOM 1112 O O   . ALA A 0 146 . -75.771  31.116  46.324   1.00 38.01 146 A 1 
ATOM 1113 N N   . TYR A 0 147 . -75.518  33.177  47.165   1.00 27.96 147 A 1 
ATOM 1114 C CA  . TYR A 0 147 . -75.931  32.905  48.545   1.00 27.96 147 A 1 
ATOM 1115 C C   . TYR A 0 147 . -77.448  33.060  48.755   1.00 27.96 147 A 1 
ATOM 1116 C CB  . TYR A 0 147 . -75.133  33.892  49.402   1.00 27.96 147 A 1 
ATOM 1117 O O   . TYR A 0 147 . -78.007  34.115  48.464   1.00 27.96 147 A 1 
ATOM 1118 C CG  . TYR A 0 147 . -75.328  33.880  50.904   1.00 27.96 147 A 1 
ATOM 1119 C CD1 . TYR A 0 147 . -76.217  34.795  51.503   1.00 27.96 147 A 1 
ATOM 1120 C CD2 . TYR A 0 147 . -74.441  33.133  51.700   1.00 27.96 147 A 1 
ATOM 1121 C CE1 . TYR A 0 147 . -76.145  35.043  52.889   1.00 27.96 147 A 1 
ATOM 1122 C CE2 . TYR A 0 147 . -74.354  33.385  53.079   1.00 27.96 147 A 1 
ATOM 1123 O OH  . TYR A 0 147 . -74.926  34.737  54.950   1.00 27.96 147 A 1 
ATOM 1124 C CZ  . TYR A 0 147 . -75.168  34.377  53.661   1.00 27.96 147 A 1 
ATOM 1125 N N   . GLY A 0 148 . -78.111  32.042  49.324   1.00 38.58 148 A 1 
ATOM 1126 C CA  . GLY A 0 148 . -79.577  31.993  49.466   1.00 38.58 148 A 1 
ATOM 1127 C C   . GLY A 0 148 . -80.085  31.551  50.845   1.00 38.58 148 A 1 
ATOM 1128 O O   . GLY A 0 148 . -80.631  30.461  50.990   1.00 38.58 148 A 1 
ATOM 1129 N N   . LYS A 0 149 . -79.948  32.399  51.872   1.00 30.84 149 A 1 
ATOM 1130 C CA  . LYS A 0 149 . -80.675  32.236  53.151   1.00 30.84 149 A 1 
ATOM 1131 C C   . LYS A 0 149 . -82.161  32.597  52.982   1.00 30.84 149 A 1 
ATOM 1132 C CB  . LYS A 0 149 . -80.078  33.175  54.218   1.00 30.84 149 A 1 
ATOM 1133 O O   . LYS A 0 149 . -82.439  33.575  52.297   1.00 30.84 149 A 1 
ATOM 1134 C CG  . LYS A 0 149 . -78.739  32.722  54.816   1.00 30.84 149 A 1 
ATOM 1135 C CD  . LYS A 0 149 . -78.245  33.790  55.805   1.00 30.84 149 A 1 
ATOM 1136 C CE  . LYS A 0 149 . -77.062  33.283  56.634   1.00 30.84 149 A 1 
ATOM 1137 N NZ  . LYS A 0 149 . -76.401  34.399  57.356   1.00 30.84 149 A 1 
ATOM 1138 N N   . GLN A 0 150 . -83.073  31.952  53.734   1.00 30.52 150 A 1 
ATOM 1139 C CA  . GLN A 0 150 . -83.813  32.604  54.847   1.00 30.52 150 A 1 
ATOM 1140 C C   . GLN A 0 150 . -85.053  31.827  55.384   1.00 30.52 150 A 1 
ATOM 1141 C CB  . GLN A 0 150 . -84.220  34.058  54.495   1.00 30.52 150 A 1 
ATOM 1142 O O   . GLN A 0 150 . -86.014  31.609  54.663   1.00 30.52 150 A 1 
ATOM 1143 C CG  . GLN A 0 150 . -84.965  34.778  55.621   1.00 30.52 150 A 1 
ATOM 1144 C CD  . GLN A 0 150 . -84.917  36.293  55.489   1.00 30.52 150 A 1 
ATOM 1145 N NE2 . GLN A 0 150 . -85.978  36.935  55.056   1.00 30.52 150 A 1 
ATOM 1146 O OE1 . GLN A 0 150 . -83.928  36.924  55.812   1.00 30.52 150 A 1 
ATOM 1147 N N   . SER A 0 151 . -85.043  31.615  56.713   1.00 29.74 151 A 1 
ATOM 1148 C CA  . SER A 0 151 . -86.160  31.558  57.695   1.00 29.74 151 A 1 
ATOM 1149 C C   . SER A 0 151 . -87.176  30.392  57.804   1.00 29.74 151 A 1 
ATOM 1150 C CB  . SER A 0 151 . -86.885  32.914  57.806   1.00 29.74 151 A 1 
ATOM 1151 O O   . SER A 0 151 . -87.471  29.651  56.878   1.00 29.74 151 A 1 
ATOM 1152 O OG  . SER A 0 151 . -87.841  33.106  56.786   1.00 29.74 151 A 1 
ATOM 1153 N N   . GLN A 0 152 . -87.738  30.359  59.027   1.00 32.19 152 A 1 
ATOM 1154 C CA  . GLN A 0 152 . -88.924  29.666  59.560   1.00 32.19 152 A 1 
ATOM 1155 C C   . GLN A 0 152 . -88.862  28.146  59.839   1.00 32.19 152 A 1 
ATOM 1156 C CB  . GLN A 0 152 . -90.218  30.067  58.826   1.00 32.19 152 A 1 
ATOM 1157 O O   . GLN A 0 152 . -88.432  27.368  59.001   1.00 32.19 152 A 1 
ATOM 1158 C CG  . GLN A 0 152 . -90.415  31.594  58.791   1.00 32.19 152 A 1 
ATOM 1159 C CD  . GLN A 0 152 . -91.834  32.046  58.459   1.00 32.19 152 A 1 
ATOM 1160 N NE2 . GLN A 0 152 . -92.011  33.279  58.039   1.00 32.19 152 A 1 
ATOM 1161 O OE1 . GLN A 0 152 . -92.814  31.341  58.609   1.00 32.19 152 A 1 
ATOM 1162 N N   . ALA A 0 153 . -89.447  27.635  60.936   1.00 31.57 153 A 1 
ATOM 1163 C CA  . ALA A 0 153 . -89.280  27.933  62.379   1.00 31.57 153 A 1 
ATOM 1164 C C   . ALA A 0 153 . -90.246  27.058  63.215   1.00 31.57 153 A 1 
ATOM 1165 C CB  . ALA A 0 153 . -89.580  29.394  62.767   1.00 31.57 153 A 1 
ATOM 1166 O O   . ALA A 0 153 . -91.436  27.056  62.929   1.00 31.57 153 A 1 
ATOM 1167 N N   . ALA A 0 154 . -89.747  26.464  64.312   1.00 31.88 154 A 1 
ATOM 1168 C CA  . ALA A 0 154 . -90.505  25.889  65.445   1.00 31.88 154 A 1 
ATOM 1169 C C   . ALA A 0 154 . -91.516  24.736  65.174   1.00 31.88 154 A 1 
ATOM 1170 C CB  . ALA A 0 154 . -91.144  27.046  66.231   1.00 31.88 154 A 1 
ATOM 1171 O O   . ALA A 0 154 . -92.052  24.576  64.086   1.00 31.88 154 A 1 
ATOM 1172 N N   . GLY A 0 155 . -91.806  23.930  66.212   1.00 30.54 155 A 1 
ATOM 1173 C CA  . GLY A 0 155 . -92.871  22.904  66.190   1.00 30.54 155 A 1 
ATOM 1174 C C   . GLY A 0 155 . -92.460  21.534  66.748   1.00 30.54 155 A 1 
ATOM 1175 O O   . GLY A 0 155 . -92.232  20.597  65.993   1.00 30.54 155 A 1 
ATOM 1176 N N   . ALA A 0 156 . -92.333  21.415  68.072   1.00 30.51 156 A 1 
ATOM 1177 C CA  . ALA A 0 156 . -91.778  20.232  68.740   1.00 30.51 156 A 1 
ATOM 1178 C C   . ALA A 0 156 . -92.687  18.975  68.767   1.00 30.51 156 A 1 
ATOM 1179 C CB  . ALA A 0 156 . -91.412  20.658  70.171   1.00 30.51 156 A 1 
ATOM 1180 O O   . ALA A 0 156 . -93.904  19.062  68.640   1.00 30.51 156 A 1 
ATOM 1181 N N   . SER A 0 157 . -92.067  17.840  69.134   1.00 30.05 157 A 1 
ATOM 1182 C CA  . SER A 0 157 . -92.673  16.673  69.811   1.00 30.05 157 A 1 
ATOM 1183 C C   . SER A 0 157 . -93.622  15.745  69.023   1.00 30.05 157 A 1 
ATOM 1184 C CB  . SER A 0 157 . -93.329  17.140  71.124   1.00 30.05 157 A 1 
ATOM 1185 O O   . SER A 0 157 . -94.835  15.936  69.041   1.00 30.05 157 A 1 
ATOM 1186 O OG  . SER A 0 157 . -93.993  16.071  71.765   1.00 30.05 157 A 1 
ATOM 1187 N N   . ALA A 0 158 . -93.091  14.607  68.540   1.00 33.29 158 A 1 
ATOM 1188 C CA  . ALA A 0 158 . -93.357  13.274  69.135   1.00 33.29 158 A 1 
ATOM 1189 C C   . ALA A 0 158 . -92.767  12.118  68.288   1.00 33.29 158 A 1 
ATOM 1190 C CB  . ALA A 0 158 . -94.865  13.020  69.330   1.00 33.29 158 A 1 
ATOM 1191 O O   . ALA A 0 158 . -93.368  11.700  67.300   1.00 33.29 158 A 1 
ATOM 1192 N N   . VAL A 0 159 . -91.635  11.529  68.700   1.00 36.92 159 A 1 
ATOM 1193 C CA  . VAL A 0 159 . -91.131  10.279  68.090   1.00 36.92 159 A 1 
ATOM 1194 C C   . VAL A 0 159 . -91.864  9.088   68.711   1.00 36.92 159 A 1 
ATOM 1195 C CB  . VAL A 0 159 . -89.598  10.139  68.203   1.00 36.92 159 A 1 
ATOM 1196 O O   . VAL A 0 159 . -91.573  8.676   69.833   1.00 36.92 159 A 1 
ATOM 1197 C CG1 . VAL A 0 159 . -89.098  8.816   67.601   1.00 36.92 159 A 1 
ATOM 1198 C CG2 . VAL A 0 159 . -88.898  11.278  67.448   1.00 36.92 159 A 1 
ATOM 1199 N N   . TRP A 0 160 . -92.842  8.543   67.988   1.00 28.38 160 A 1 
ATOM 1200 C CA  . TRP A 0 160 . -93.615  7.375   68.416   1.00 28.38 160 A 1 
ATOM 1201 C C   . TRP A 0 160 . -92.844  6.077   68.131   1.00 28.38 160 A 1 
ATOM 1202 C CB  . TRP A 0 160 . -95.006  7.394   67.747   1.00 28.38 160 A 1 
ATOM 1203 O O   . TRP A 0 160 . -92.820  5.595   67.000   1.00 28.38 160 A 1 
ATOM 1204 C CG  . TRP A 0 160 . -96.172  7.494   68.681   1.00 28.38 160 A 1 
ATOM 1205 C CD1 . TRP A 0 160 . -96.541  8.609   69.350   1.00 28.38 160 A 1 
ATOM 1206 C CD2 . TRP A 0 160 . -97.171  6.478   69.014   1.00 28.38 160 A 1 
ATOM 1207 C CE2 . TRP A 0 160 . -98.138  7.066   69.885   1.00 28.38 160 A 1 
ATOM 1208 C CE3 . TRP A 0 160 . -97.376  5.129   68.649   1.00 28.38 160 A 1 
ATOM 1209 N NE1 . TRP A 0 160 . -97.696  8.361   70.066   1.00 28.38 160 A 1 
ATOM 1210 C CH2 . TRP A 0 160 . -99.433  5.022   69.968   1.00 28.38 160 A 1 
ATOM 1211 C CZ2 . TRP A 0 160 . -99.256  6.361   70.358   1.00 28.38 160 A 1 
ATOM 1212 C CZ3 . TRP A 0 160 . -98.492  4.409   69.120   1.00 28.38 160 A 1 
ATOM 1213 N N   . GLN A 0 161 . -92.248  5.472   69.161   1.00 35.87 161 A 1 
ATOM 1214 C CA  . GLN A 0 161 . -91.725  4.103   69.076   1.00 35.87 161 A 1 
ATOM 1215 C C   . GLN A 0 161 . -92.882  3.092   69.188   1.00 35.87 161 A 1 
ATOM 1216 C CB  . GLN A 0 161 . -90.598  3.879   70.099   1.00 35.87 161 A 1 
ATOM 1217 O O   . GLN A 0 161 . -93.136  2.510   70.240   1.00 35.87 161 A 1 
ATOM 1218 C CG  . GLN A 0 161 . -89.334  4.684   69.737   1.00 35.87 161 A 1 
ATOM 1219 C CD  . GLN A 0 161 . -88.127  4.345   70.611   1.00 35.87 161 A 1 
ATOM 1220 N NE2 . GLN A 0 161 . -86.964  4.878   70.309   1.00 35.87 161 A 1 
ATOM 1221 O OE1 . GLN A 0 161 . -88.194  3.605   71.574   1.00 35.87 161 A 1 
ATOM 1222 N N   . GLY A 0 162 . -93.631  2.931   68.092   1.00 31.18 162 A 1 
ATOM 1223 C CA  . GLY A 0 162 . -94.699  1.936   67.961   1.00 31.18 162 A 1 
ATOM 1224 C C   . GLY A 0 162 . -94.143  0.525   67.740   1.00 31.18 162 A 1 
ATOM 1225 O O   . GLY A 0 162 . -93.277  0.314   66.892   1.00 31.18 162 A 1 
ATOM 1226 N N   . ALA A 0 163 . -94.638  -0.456  68.496   1.00 41.59 163 A 1 
ATOM 1227 C CA  . ALA A 0 163 . -94.061  -1.798  68.534   1.00 41.59 163 A 1 
ATOM 1228 C C   . ALA A 0 163 . -94.387  -2.646  67.285   1.00 41.59 163 A 1 
ATOM 1229 C CB  . ALA A 0 163 . -94.508  -2.477  69.835   1.00 41.59 163 A 1 
ATOM 1230 O O   . ALA A 0 163 . -95.446  -3.260  67.197   1.00 41.59 163 A 1 
ATOM 1231 N N   . SER A 0 164 . -93.435  -2.735  66.350   1.00 42.14 164 A 1 
ATOM 1232 C CA  . SER A 0 164 . -93.386  -3.790  65.314   1.00 42.14 164 A 1 
ATOM 1233 C C   . SER A 0 164 . -91.983  -4.390  65.107   1.00 42.14 164 A 1 
ATOM 1234 C CB  . SER A 0 164 . -94.005  -3.314  63.996   1.00 42.14 164 A 1 
ATOM 1235 O O   . SER A 0 164 . -91.759  -5.172  64.185   1.00 42.14 164 A 1 
ATOM 1236 O OG  . SER A 0 164 . -93.306  -2.196  63.490   1.00 42.14 164 A 1 
ATOM 1237 N N   . ALA A 0 165 . -91.040  -4.097  66.010   1.00 32.27 165 A 1 
ATOM 1238 C CA  . ALA A 0 165 . -89.721  -4.731  66.070   1.00 32.27 165 A 1 
ATOM 1239 C C   . ALA A 0 165 . -89.803  -6.156  66.668   1.00 32.27 165 A 1 
ATOM 1240 C CB  . ALA A 0 165 . -88.760  -3.793  66.815   1.00 32.27 165 A 1 
ATOM 1241 O O   . ALA A 0 165 . -89.214  -6.451  67.706   1.00 32.27 165 A 1 
ATOM 1242 N N   . GLY A 0 166 . -90.583  -7.035  66.032   1.00 31.62 166 A 1 
ATOM 1243 C CA  . GLY A 0 166 . -90.757  -8.429  66.441   1.00 31.62 166 A 1 
ATOM 1244 C C   . GLY A 0 166 . -91.884  -9.146  65.689   1.00 31.62 166 A 1 
ATOM 1245 O O   . GLY A 0 166 . -93.021  -8.691  65.701   1.00 31.62 166 A 1 
ATOM 1246 N N   . TYR A 0 167 . -91.561  -10.310 65.113   1.00 36.46 167 A 1 
ATOM 1247 C CA  . TYR A 0 167 . -92.476  -11.278 64.476   1.00 36.46 167 A 1 
ATOM 1248 C C   . TYR A 0 167 . -93.058  -10.942 63.087   1.00 36.46 167 A 1 
ATOM 1249 C CB  . TYR A 0 167 . -93.498  -11.834 65.485   1.00 36.46 167 A 1 
ATOM 1250 O O   . TYR A 0 167 . -94.263  -10.944 62.872   1.00 36.46 167 A 1 
ATOM 1251 C CG  . TYR A 0 167 . -92.827  -12.375 66.733   1.00 36.46 167 A 1 
ATOM 1252 C CD1 . TYR A 0 167 . -91.977  -13.494 66.633   1.00 36.46 167 A 1 
ATOM 1253 C CD2 . TYR A 0 167 . -92.941  -11.682 67.954   1.00 36.46 167 A 1 
ATOM 1254 C CE1 . TYR A 0 167 . -91.209  -13.891 67.741   1.00 36.46 167 A 1 
ATOM 1255 C CE2 . TYR A 0 167 . -92.190  -12.092 69.072   1.00 36.46 167 A 1 
ATOM 1256 O OH  . TYR A 0 167 . -90.579  -13.599 70.024   1.00 36.46 167 A 1 
ATOM 1257 C CZ  . TYR A 0 167 . -91.310  -13.189 68.959   1.00 36.46 167 A 1 
ATOM 1258 N N   . GLY A 0 168 . -92.151  -10.828 62.110   1.00 38.26 168 A 1 
ATOM 1259 C CA  . GLY A 0 168 . -92.136  -11.751 60.962   1.00 38.26 168 A 1 
ATOM 1260 C C   . GLY A 0 168 . -93.346  -11.787 60.019   1.00 38.26 168 A 1 
ATOM 1261 O O   . GLY A 0 168 . -94.166  -12.697 60.099   1.00 38.26 168 A 1 
ATOM 1262 N N   . ALA A 0 169 . -93.356  -10.899 59.023   1.00 34.83 169 A 1 
ATOM 1263 C CA  . ALA A 0 169 . -94.118  -11.110 57.792   1.00 34.83 169 A 1 
ATOM 1264 C C   . ALA A 0 169 . -93.352  -12.055 56.844   1.00 34.83 169 A 1 
ATOM 1265 C CB  . ALA A 0 169 . -94.402  -9.751  57.141   1.00 34.83 169 A 1 
ATOM 1266 O O   . ALA A 0 169 . -92.177  -11.814 56.547   1.00 34.83 169 A 1 
ATOM 1267 N N   . ALA A 0 170 . -94.012  -13.112 56.364   1.00 40.13 170 A 1 
ATOM 1268 C CA  . ALA A 0 170 . -93.446  -14.028 55.375   1.00 40.13 170 A 1 
ATOM 1269 C C   . ALA A 0 170 . -93.290  -13.339 54.007   1.00 40.13 170 A 1 
ATOM 1270 C CB  . ALA A 0 170 . -94.324  -15.283 55.291   1.00 40.13 170 A 1 
ATOM 1271 O O   . ALA A 0 170 . -94.127  -12.526 53.612   1.00 40.13 170 A 1 
ATOM 1272 N N   . ARG A 0 171 . -92.220  -13.672 53.279   1.00 36.86 171 A 1 
ATOM 1273 C CA  . ARG A 0 171 . -91.981  -13.223 51.899   1.00 36.86 171 A 1 
ATOM 1274 C C   . ARG A 0 171 . -92.098  -14.439 50.986   1.00 36.86 171 A 1 
ATOM 1275 C CB  . ARG A 0 171 . -90.595  -12.569 51.758   1.00 36.86 171 A 1 
ATOM 1276 O O   . ARG A 0 171 . -91.550  -15.481 51.330   1.00 36.86 171 A 1 
ATOM 1277 C CG  . ARG A 0 171 . -90.355  -11.415 52.746   1.00 36.86 171 A 1 
ATOM 1278 C CD  . ARG A 0 171 . -88.967  -10.801 52.522   1.00 36.86 171 A 1 
ATOM 1279 N NE  . ARG A 0 171 . -88.544  -9.984  53.678   1.00 36.86 171 A 1 
ATOM 1280 N NH1 . ARG A 0 171 . -86.441  -9.455  52.918   1.00 36.86 171 A 1 
ATOM 1281 N NH2 . ARG A 0 171 . -87.053  -8.846  54.972   1.00 36.86 171 A 1 
ATOM 1282 C CZ  . ARG A 0 171 . -87.355  -9.432  53.848   1.00 36.86 171 A 1 
ATOM 1283 N N   . GLY A 0 172 . -92.795  -14.304 49.859   1.00 46.25 172 A 1 
ATOM 1284 C CA  . GLY A 0 172 . -92.814  -15.349 48.835   1.00 46.25 172 A 1 
ATOM 1285 C C   . GLY A 0 172 . -91.412  -15.562 48.267   1.00 46.25 172 A 1 
ATOM 1286 O O   . GLY A 0 172 . -90.708  -14.583 47.998   1.00 46.25 172 A 1 
ATOM 1287 N N   . GLY A 0 173 . -91.013  -16.825 48.131   1.00 43.83 173 A 1 
ATOM 1288 C CA  . GLY A 0 173 . -89.823  -17.199 47.378   1.00 43.83 173 A 1 
ATOM 1289 C C   . GLY A 0 173 . -90.086  -17.096 45.878   1.00 43.83 173 A 1 
ATOM 1290 O O   . GLY A 0 173 . -91.224  -17.217 45.430   1.00 43.83 173 A 1 
ATOM 1291 N N   . TYR A 0 174 . -89.021  -16.860 45.126   1.00 46.49 174 A 1 
ATOM 1292 C CA  . TYR A 0 174 . -88.972  -17.064 43.686   1.00 46.49 174 A 1 
ATOM 1293 C C   . TYR A 0 174 . -87.879  -18.093 43.457   1.00 46.49 174 A 1 
ATOM 1294 C CB  . TYR A 0 174 . -88.612  -15.767 42.944   1.00 46.49 174 A 1 
ATOM 1295 O O   . TYR A 0 174 . -86.824  -17.972 44.088   1.00 46.49 174 A 1 
ATOM 1296 C CG  . TYR A 0 174 . -89.583  -14.617 43.119   1.00 46.49 174 A 1 
ATOM 1297 C CD1 . TYR A 0 174 . -90.511  -14.320 42.104   1.00 46.49 174 A 1 
ATOM 1298 C CD2 . TYR A 0 174 . -89.555  -13.845 44.296   1.00 46.49 174 A 1 
ATOM 1299 C CE1 . TYR A 0 174 . -91.412  -13.249 42.266   1.00 46.49 174 A 1 
ATOM 1300 C CE2 . TYR A 0 174 . -90.477  -12.800 44.480   1.00 46.49 174 A 1 
ATOM 1301 O OH  . TYR A 0 174 . -92.307  -11.500 43.643   1.00 46.49 174 A 1 
ATOM 1302 C CZ  . TYR A 0 174 . -91.411  -12.505 43.463   1.00 46.49 174 A 1 
ATOM 1303 N N   . ASP A 0 175 . -88.129  -19.040 42.566   1.00 48.16 175 A 1 
ATOM 1304 C CA  . ASP A 0 175 . -87.043  -19.715 41.872   1.00 48.16 175 A 1 
ATOM 1305 C C   . ASP A 0 175 . -86.193  -18.656 41.129   1.00 48.16 175 A 1 
ATOM 1306 C CB  . ASP A 0 175 . -87.667  -20.776 40.962   1.00 48.16 175 A 1 
ATOM 1307 O O   . ASP A 0 175 . -86.703  -17.592 40.726   1.00 48.16 175 A 1 
ATOM 1308 C CG  . ASP A 0 175 . -86.626  -21.419 40.062   1.00 48.16 175 A 1 
ATOM 1309 O OD1 . ASP A 0 175 . -85.461  -21.441 40.509   1.00 48.16 175 A 1 
ATOM 1310 O OD2 . ASP A 0 175 . -87.014  -21.713 38.916   1.00 48.16 175 A 1 
ATOM 1311 N N   . ASN A 0 176 . -84.873  -18.847 41.108   1.00 56.01 176 A 1 
ATOM 1312 C CA  . ASN A 0 176 . -83.928  -17.812 40.705   1.00 56.01 176 A 1 
ATOM 1313 C C   . ASN A 0 176 . -82.521  -18.315 40.330   1.00 56.01 176 A 1 
ATOM 1314 C CB  . ASN A 0 176 . -83.886  -16.702 41.807   1.00 56.01 176 A 1 
ATOM 1315 O O   . ASN A 0 176 . -81.582  -17.577 40.663   1.00 56.01 176 A 1 
ATOM 1316 C CG  . ASN A 0 176 . -83.390  -17.143 43.182   1.00 56.01 176 A 1 
ATOM 1317 N ND2 . ASN A 0 176 . -82.254  -17.791 43.281   1.00 56.01 176 A 1 
ATOM 1318 O OD1 . ASN A 0 176 . -83.931  -16.783 44.226   1.00 56.01 176 A 1 
ATOM 1319 N N   . ASP A 0 177 . -82.322  -19.510 39.768   1.00 63.81 177 A 1 
ATOM 1320 C CA  . ASP A 0 177 . -80.964  -20.036 39.537   1.00 63.81 177 A 1 
ATOM 1321 C C   . ASP A 0 177 . -80.067  -19.013 38.831   1.00 63.81 177 A 1 
ATOM 1322 C CB  . ASP A 0 177 . -80.908  -21.379 38.785   1.00 63.81 177 A 1 
ATOM 1323 O O   . ASP A 0 177 . -80.484  -18.216 37.986   1.00 63.81 177 A 1 
ATOM 1324 C CG  . ASP A 0 177 . -81.635  -22.530 39.471   1.00 63.81 177 A 1 
ATOM 1325 O OD1 . ASP A 0 177 . -82.052  -22.325 40.637   1.00 63.81 177 A 1 
ATOM 1326 O OD2 . ASP A 0 177 . -81.584  -23.638 38.895   1.00 63.81 177 A 1 
ATOM 1327 N N   . VAL A 0 178 . -78.804  -18.961 39.250   1.00 66.12 178 A 1 
ATOM 1328 C CA  . VAL A 0 178 . -77.840  -18.008 38.692   1.00 66.12 178 A 1 
ATOM 1329 C C   . VAL A 0 178 . -76.566  -18.742 38.354   1.00 66.12 178 A 1 
ATOM 1330 C CB  . VAL A 0 178 . -77.548  -16.802 39.608   1.00 66.12 178 A 1 
ATOM 1331 O O   . VAL A 0 178 . -75.878  -19.256 39.239   1.00 66.12 178 A 1 
ATOM 1332 C CG1 . VAL A 0 178 . -76.833  -15.707 38.802   1.00 66.12 178 A 1 
ATOM 1333 C CG2 . VAL A 0 178 . -78.797  -16.160 40.216   1.00 66.12 178 A 1 
ATOM 1334 N N   . TRP A 0 179 . -76.214  -18.726 37.074   1.00 77.83 179 A 1 
ATOM 1335 C CA  . TRP A 0 179 . -74.939  -19.236 36.597   1.00 77.83 179 A 1 
ATOM 1336 C C   . TRP A 0 179 . -74.200  -18.187 35.774   1.00 77.83 179 A 1 
ATOM 1337 C CB  . TRP A 0 179 . -75.136  -20.557 35.842   1.00 77.83 179 A 1 
ATOM 1338 O O   . TRP A 0 179 . -74.790  -17.374 35.057   1.00 77.83 179 A 1 
ATOM 1339 C CG  . TRP A 0 179 . -75.863  -20.461 34.534   1.00 77.83 179 A 1 
ATOM 1340 C CD1 . TRP A 0 179 . -77.189  -20.664 34.356   1.00 77.83 179 A 1 
ATOM 1341 C CD2 . TRP A 0 179 . -75.336  -20.102 33.218   1.00 77.83 179 A 1 
ATOM 1342 C CE2 . TRP A 0 179 . -76.415  -20.093 32.284   1.00 77.83 179 A 1 
ATOM 1343 C CE3 . TRP A 0 179 . -74.056  -19.758 32.728   1.00 77.83 179 A 1 
ATOM 1344 N NE1 . TRP A 0 179 . -77.516  -20.470 33.029   1.00 77.83 179 A 1 
ATOM 1345 C CH2 . TRP A 0 179 . -74.951  -19.368 30.491   1.00 77.83 179 A 1 
ATOM 1346 C CZ2 . TRP A 0 179 . -76.233  -19.737 30.939   1.00 77.83 179 A 1 
ATOM 1347 C CZ3 . TRP A 0 179 . -73.863  -19.383 31.384   1.00 77.83 179 A 1 
ATOM 1348 N N   . ALA A 0 180 . -72.874  -18.244 35.835   1.00 72.58 180 A 1 
ATOM 1349 C CA  . ALA A 0 180 . -72.014  -17.529 34.908   1.00 72.58 180 A 1 
ATOM 1350 C C   . ALA A 0 180 . -70.842  -18.408 34.467   1.00 72.58 180 A 1 
ATOM 1351 C CB  . ALA A 0 180 . -71.561  -16.202 35.519   1.00 72.58 180 A 1 
ATOM 1352 O O   . ALA A 0 180 . -70.301  -19.211 35.231   1.00 72.58 180 A 1 
ATOM 1353 N N   . LYS A 0 181 . -70.451  -18.237 33.208   1.00 75.92 181 A 1 
ATOM 1354 C CA  . LYS A 0 181 . -69.243  -18.791 32.598   1.00 75.92 181 A 1 
ATOM 1355 C C   . LYS A 0 181 . -68.461  -17.621 32.031   1.00 75.92 181 A 1 
ATOM 1356 C CB  . LYS A 0 181 . -69.599  -19.805 31.505   1.00 75.92 181 A 1 
ATOM 1357 O O   . LYS A 0 181 . -69.003  -16.821 31.271   1.00 75.92 181 A 1 
ATOM 1358 C CG  . LYS A 0 181 . -70.252  -21.061 32.092   1.00 75.92 181 A 1 
ATOM 1359 C CD  . LYS A 0 181 . -70.760  -21.980 30.980   1.00 75.92 181 A 1 
ATOM 1360 C CE  . LYS A 0 181 . -71.501  -23.159 31.617   1.00 75.92 181 A 1 
ATOM 1361 N NZ  . LYS A 0 181 . -72.254  -23.939 30.605   1.00 75.92 181 A 1 
ATOM 1362 N N   . GLN A 0 182 . -67.212  -17.507 32.439   1.00 79.98 182 A 1 
ATOM 1363 C CA  . GLN A 0 182 . -66.390  -16.338 32.204   1.00 79.98 182 A 1 
ATOM 1364 C C   . GLN A 0 182 . -64.981  -16.817 31.878   1.00 79.98 182 A 1 
ATOM 1365 C CB  . GLN A 0 182 . -66.494  -15.459 33.456   1.00 79.98 182 A 1 
ATOM 1366 O O   . GLN A 0 182 . -64.275  -17.328 32.746   1.00 79.98 182 A 1 
ATOM 1367 C CG  . GLN A 0 182 . -65.851  -14.084 33.271   1.00 79.98 182 A 1 
ATOM 1368 C CD  . GLN A 0 182 . -66.351  -13.090 34.318   1.00 79.98 182 A 1 
ATOM 1369 N NE2 . GLN A 0 182 . -66.507  -11.831 33.977   1.00 79.98 182 A 1 
ATOM 1370 O OE1 . GLN A 0 182 . -66.656  -13.420 35.452   1.00 79.98 182 A 1 
ATOM 1371 N N   . ALA A 0 183 . -64.616  -16.709 30.606   1.00 79.46 183 A 1 
ATOM 1372 C CA  . ALA A 0 183 . -63.286  -17.025 30.118   1.00 79.46 183 A 1 
ATOM 1373 C C   . ALA A 0 183 . -62.631  -15.745 29.593   1.00 79.46 183 A 1 
ATOM 1374 C CB  . ALA A 0 183 . -63.376  -18.148 29.079   1.00 79.46 183 A 1 
ATOM 1375 O O   . ALA A 0 183 . -63.269  -14.983 28.865   1.00 79.46 183 A 1 
ATOM 1376 N N   . TYR A 0 184 . -61.383  -15.520 29.979   1.00 83.35 184 A 1 
ATOM 1377 C CA  . TYR A 0 184 . -60.547  -14.415 29.530   1.00 83.35 184 A 1 
ATOM 1378 C C   . TYR A 0 184 . -59.149  -14.934 29.237   1.00 83.35 184 A 1 
ATOM 1379 C CB  . TYR A 0 184 . -60.446  -13.322 30.606   1.00 83.35 184 A 1 
ATOM 1380 O O   . TYR A 0 184 . -58.675  -15.854 29.907   1.00 83.35 184 A 1 
ATOM 1381 C CG  . TYR A 0 184 . -61.731  -12.573 30.885   1.00 83.35 184 A 1 
ATOM 1382 C CD1 . TYR A 0 184 . -62.280  -11.745 29.890   1.00 83.35 184 A 1 
ATOM 1383 C CD2 . TYR A 0 184 . -62.343  -12.661 32.147   1.00 83.35 184 A 1 
ATOM 1384 C CE1 . TYR A 0 184 . -63.494  -11.069 30.118   1.00 83.35 184 A 1 
ATOM 1385 C CE2 . TYR A 0 184 . -63.521  -11.939 32.401   1.00 83.35 184 A 1 
ATOM 1386 O OH  . TYR A 0 184 . -65.312  -10.563 31.610   1.00 83.35 184 A 1 
ATOM 1387 C CZ  . TYR A 0 184 . -64.125  -11.183 31.375   1.00 83.35 184 A 1 
ATOM 1388 N N   . GLY A 0 185 . -58.479  -14.280 28.308   1.00 84.43 185 A 1 
ATOM 1389 C CA  . GLY A 0 185 . -57.052  -14.417 28.123   1.00 84.43 185 A 1 
ATOM 1390 C C   . GLY A 0 185 . -56.502  -13.268 27.303   1.00 84.43 185 A 1 
ATOM 1391 O O   . GLY A 0 185 . -57.210  -12.299 27.008   1.00 84.43 185 A 1 
ATOM 1392 N N   . SER A 0 186 . -55.223  -13.378 27.000   1.00 83.51 186 A 1 
ATOM 1393 C CA  . SER A 0 186 . -54.464  -12.392 26.250   1.00 83.51 186 A 1 
ATOM 1394 C C   . SER A 0 186 . -53.251  -13.071 25.638   1.00 83.51 186 A 1 
ATOM 1395 C CB  . SER A 0 186 . -53.998  -11.270 27.182   1.00 83.51 186 A 1 
ATOM 1396 O O   . SER A 0 186 . -52.441  -13.605 26.401   1.00 83.51 186 A 1 
ATOM 1397 O OG  . SER A 0 186 . -53.354  -11.819 28.325   1.00 83.51 186 A 1 
ATOM 1398 N N   . ASP A 0 187 . -53.172  -13.011 24.314   1.00 82.03 187 A 1 
ATOM 1399 C CA  . ASP A 0 187 . -51.994  -13.380 23.528   1.00 82.03 187 A 1 
ATOM 1400 C C   . ASP A 0 187 . -51.024  -12.188 23.534   1.00 82.03 187 A 1 
ATOM 1401 C CB  . ASP A 0 187 . -52.464  -13.823 22.129   1.00 82.03 187 A 1 
ATOM 1402 O O   . ASP A 0 187 . -51.447  -11.024 23.521   1.00 82.03 187 A 1 
ATOM 1403 C CG  . ASP A 0 187 . -51.399  -14.388 21.184   1.00 82.03 187 A 1 
ATOM 1404 O OD1 . ASP A 0 187 . -50.236  -13.932 21.259   1.00 82.03 187 A 1 
ATOM 1405 O OD2 . ASP A 0 187 . -51.806  -15.216 20.332   1.00 82.03 187 A 1 
ATOM 1406 N N   . TYR A 0 188 . -49.736  -12.495 23.658   1.00 80.69 188 A 1 
ATOM 1407 C CA  . TYR A 0 188 . -48.659  -11.539 23.891   1.00 80.69 188 A 1 
ATOM 1408 C C   . TYR A 0 188 . -47.390  -11.861 23.080   1.00 80.69 188 A 1 
ATOM 1409 C CB  . TYR A 0 188 . -48.410  -11.413 25.413   1.00 80.69 188 A 1 
ATOM 1410 O O   . TYR A 0 188 . -46.292  -11.499 23.505   1.00 80.69 188 A 1 
ATOM 1411 C CG  . TYR A 0 188 . -49.257  -10.363 26.101   1.00 80.69 188 A 1 
ATOM 1412 C CD1 . TYR A 0 188 . -49.106  -9.034  25.679   1.00 80.69 188 A 1 
ATOM 1413 C CD2 . TYR A 0 188 . -50.173  -10.683 27.125   1.00 80.69 188 A 1 
ATOM 1414 C CE1 . TYR A 0 188 . -49.934  -8.037  26.197   1.00 80.69 188 A 1 
ATOM 1415 C CE2 . TYR A 0 188 . -51.002  -9.673  27.665   1.00 80.69 188 A 1 
ATOM 1416 O OH  . TYR A 0 188 . -51.859  -7.420  27.423   1.00 80.69 188 A 1 
ATOM 1417 C CZ  . TYR A 0 188 . -50.931  -8.368  27.134   1.00 80.69 188 A 1 
ATOM 1418 N N   . ASP A 0 189 . -47.515  -12.503 21.911   1.00 83.03 189 A 1 
ATOM 1419 C CA  . ASP A 0 189 . -46.368  -12.722 21.016   1.00 83.03 189 A 1 
ATOM 1420 C C   . ASP A 0 189 . -45.728  -11.383 20.593   1.00 83.03 189 A 1 
ATOM 1421 C CB  . ASP A 0 189 . -46.768  -13.579 19.794   1.00 83.03 189 A 1 
ATOM 1422 O O   . ASP A 0 189 . -46.326  -10.558 19.889   1.00 83.03 189 A 1 
ATOM 1423 C CG  . ASP A 0 189 . -45.565  -14.017 18.935   1.00 83.03 189 A 1 
ATOM 1424 O OD1 . ASP A 0 189 . -44.451  -14.157 19.491   1.00 83.03 189 A 1 
ATOM 1425 O OD2 . ASP A 0 189 . -45.718  -14.224 17.699   1.00 83.03 189 A 1 
ATOM 1426 N N   . SER A 0 190 . -44.485  -11.158 21.023   1.00 85.06 190 A 1 
ATOM 1427 C CA  . SER A 0 190 . -43.693  -9.975  20.676   1.00 85.06 190 A 1 
ATOM 1428 C C   . SER A 0 190 . -42.356  -10.384 20.070   1.00 85.06 190 A 1 
ATOM 1429 C CB  . SER A 0 190 . -43.559  -9.024  21.866   1.00 85.06 190 A 1 
ATOM 1430 O O   . SER A 0 190 . -41.578  -11.145 20.648   1.00 85.06 190 A 1 
ATOM 1431 O OG  . SER A 0 190 . -42.907  -9.619  22.967   1.00 85.06 190 A 1 
ATOM 1432 N N   . ARG A 0 191 . -42.117  -9.933  18.834   1.00 88.34 191 A 1 
ATOM 1433 C CA  . ARG A 0 191 . -41.047  -10.451 17.976   1.00 88.34 191 A 1 
ATOM 1434 C C   . ARG A 0 191 . -40.435  -9.338  17.153   1.00 88.34 191 A 1 
ATOM 1435 C CB  . ARG A 0 191 . -41.611  -11.529 17.042   1.00 88.34 191 A 1 
ATOM 1436 O O   . ARG A 0 191 . -41.140  -8.667  16.400   1.00 88.34 191 A 1 
ATOM 1437 C CG  . ARG A 0 191 . -42.244  -12.690 17.812   1.00 88.34 191 A 1 
ATOM 1438 C CD  . ARG A 0 191 . -42.912  -13.687 16.887   1.00 88.34 191 A 1 
ATOM 1439 N NE  . ARG A 0 191 . -41.995  -14.284 15.913   1.00 88.34 191 A 1 
ATOM 1440 N NH1 . ARG A 0 191 . -43.620  -15.639 15.076   1.00 88.34 191 A 1 
ATOM 1441 N NH2 . ARG A 0 191 . -41.483  -15.879 14.398   1.00 88.34 191 A 1 
ATOM 1442 C CZ  . ARG A 0 191 . -42.370  -15.263 15.129   1.00 88.34 191 A 1 
ATOM 1443 N N   . TRP A 0 192 . -39.119  -9.192  17.215   1.00 91.51 192 A 1 
ATOM 1444 C CA  . TRP A 0 192 . -38.393  -8.276  16.338   1.00 91.51 192 A 1 
ATOM 1445 C C   . TRP A 0 192 . -37.175  -8.967  15.727   1.00 91.51 192 A 1 
ATOM 1446 C CB  . TRP A 0 192 . -38.053  -6.955  17.066   1.00 91.51 192 A 1 
ATOM 1447 O O   . TRP A 0 192 . -36.632  -9.929  16.276   1.00 91.51 192 A 1 
ATOM 1448 C CG  . TRP A 0 192 . -36.677  -6.857  17.658   1.00 91.51 192 A 1 
ATOM 1449 C CD1 . TRP A 0 192 . -35.547  -6.614  16.953   1.00 91.51 192 A 1 
ATOM 1450 C CD2 . TRP A 0 192 . -36.245  -7.072  19.038   1.00 91.51 192 A 1 
ATOM 1451 C CE2 . TRP A 0 192 . -34.817  -7.043  19.066   1.00 91.51 192 A 1 
ATOM 1452 C CE3 . TRP A 0 192 . -36.904  -7.331  20.259   1.00 91.51 192 A 1 
ATOM 1453 N NE1 . TRP A 0 192 . -34.445  -6.756  17.771   1.00 91.51 192 A 1 
ATOM 1454 C CH2 . TRP A 0 192 . -34.766  -7.597  21.418   1.00 91.51 192 A 1 
ATOM 1455 C CZ2 . TRP A 0 192 . -34.078  -7.309  20.227   1.00 91.51 192 A 1 
ATOM 1456 C CZ3 . TRP A 0 192 . -36.173  -7.587  21.435   1.00 91.51 192 A 1 
ATOM 1457 N N   . GLY A 0 193 . -36.708  -8.438  14.601   1.00 91.98 193 A 1 
ATOM 1458 C CA  . GLY A 0 193 . -35.423  -8.820  14.037   1.00 91.98 193 A 1 
ATOM 1459 C C   . GLY A 0 193 . -34.832  -7.757  13.124   1.00 91.98 193 A 1 
ATOM 1460 O O   . GLY A 0 193 . -35.501  -6.818  12.688   1.00 91.98 193 A 1 
ATOM 1461 N N   . LYS A 0 194 . -33.526  -7.870  12.917   1.00 86.20 194 A 1 
ATOM 1462 C CA  . LYS A 0 194 . -32.649  -6.886  12.277   1.00 86.20 194 A 1 
ATOM 1463 C C   . LYS A 0 194 . -31.565  -7.661  11.532   1.00 86.20 194 A 1 
ATOM 1464 C CB  . LYS A 0 194 . -32.029  -6.008  13.381   1.00 86.20 194 A 1 
ATOM 1465 O O   . LYS A 0 194 . -30.944  -8.517  12.154   1.00 86.20 194 A 1 
ATOM 1466 C CG  . LYS A 0 194 . -33.043  -5.057  14.041   1.00 86.20 194 A 1 
ATOM 1467 C CD  . LYS A 0 194 . -32.501  -4.421  15.325   1.00 86.20 194 A 1 
ATOM 1468 C CE  . LYS A 0 194 . -33.590  -3.540  15.953   1.00 86.20 194 A 1 
ATOM 1469 N NZ  . LYS A 0 194 . -33.617  -2.187  15.352   1.00 86.20 194 A 1 
ATOM 1470 N N   . SER A 0 195 . -31.347  -7.386  10.249   1.00 87.80 195 A 1 
ATOM 1471 C CA  . SER A 0 195 . -30.419  -8.163  9.405    1.00 87.80 195 A 1 
ATOM 1472 C C   . SER A 0 195 . -29.601  -7.261  8.473    1.00 87.80 195 A 1 
ATOM 1473 C CB  . SER A 0 195 . -31.189  -9.233  8.614    1.00 87.80 195 A 1 
ATOM 1474 O O   . SER A 0 195 . -30.174  -6.615  7.588    1.00 87.80 195 A 1 
ATOM 1475 O OG  . SER A 0 195 . -32.301  -8.678  7.926    1.00 87.80 195 A 1 
ATOM 1476 N N   . TYR A 0 196 . -28.281  -7.176  8.712    1.00 81.35 196 A 1 
ATOM 1477 C CA  . TYR A 0 196 . -27.263  -6.498  7.869    1.00 81.35 196 A 1 
ATOM 1478 C C   . TYR A 0 196 . -27.067  -7.312  6.559    1.00 81.35 196 A 1 
ATOM 1479 C CB  . TYR A 0 196 . -25.955  -6.316  8.689    1.00 81.35 196 A 1 
ATOM 1480 O O   . TYR A 0 196 . -27.410  -8.488  6.518    1.00 81.35 196 A 1 
ATOM 1481 C CG  . TYR A 0 196 . -25.406  -4.917  8.944    1.00 81.35 196 A 1 
ATOM 1482 C CD1 . TYR A 0 196 . -24.133  -4.562  8.443    1.00 81.35 196 A 1 
ATOM 1483 C CD2 . TYR A 0 196 . -26.192  -3.942  9.582    1.00 81.35 196 A 1 
ATOM 1484 C CE1 . TYR A 0 196 . -23.685  -3.230  8.510    1.00 81.35 196 A 1 
ATOM 1485 C CE2 . TYR A 0 196 . -25.761  -2.602  9.631    1.00 81.35 196 A 1 
ATOM 1486 O OH  . TYR A 0 196 . -24.125  -0.938  9.085    1.00 81.35 196 A 1 
ATOM 1487 C CZ  . TYR A 0 196 . -24.512  -2.242  9.077    1.00 81.35 196 A 1 
ATOM 1488 N N   . ASP A 0 197 . -26.664  -6.794  5.395    1.00 87.28 197 A 1 
ATOM 1489 C CA  . ASP A 0 197 . -25.857  -5.629  4.973    1.00 87.28 197 A 1 
ATOM 1490 C C   . ASP A 0 197 . -24.355  -5.943  4.798    1.00 87.28 197 A 1 
ATOM 1491 C CB  . ASP A 0 197 . -26.236  -4.317  5.676    1.00 87.28 197 A 1 
ATOM 1492 O O   . ASP A 0 197 . -23.706  -6.557  5.647    1.00 87.28 197 A 1 
ATOM 1493 C CG  . ASP A 0 197 . -25.728  -2.967  5.142    1.00 87.28 197 A 1 
ATOM 1494 O OD1 . ASP A 0 197 . -24.594  -2.871  4.626    1.00 87.28 197 A 1 
ATOM 1495 O OD2 . ASP A 0 197 . -26.525  -1.998  5.253    1.00 87.28 197 A 1 
ATOM 1496 N N   . SER A 0 198 . -23.831  -5.599  3.616    1.00 93.59 198 A 1 
ATOM 1497 C CA  . SER A 0 198 . -22.484  -5.934  3.146    1.00 93.59 198 A 1 
ATOM 1498 C C   . SER A 0 198 . -21.888  -4.810  2.299    1.00 93.59 198 A 1 
ATOM 1499 C CB  . SER A 0 198 . -22.480  -7.245  2.347    1.00 93.59 198 A 1 
ATOM 1500 O O   . SER A 0 198 . -22.595  -4.095  1.581    1.00 93.59 198 A 1 
ATOM 1501 O OG  . SER A 0 198 . -23.013  -7.073  1.045    1.00 93.59 198 A 1 
ATOM 1502 N N   . VAL A 0 199 . -20.563  -4.661  2.347    1.00 95.98 199 A 1 
ATOM 1503 C CA  . VAL A 0 199 . -19.830  -3.618  1.617    1.00 95.98 199 A 1 
ATOM 1504 C C   . VAL A 0 199 . -18.529  -4.139  1.012    1.00 95.98 199 A 1 
ATOM 1505 C CB  . VAL A 0 199 . -19.565  -2.376  2.496    1.00 95.98 199 A 1 
ATOM 1506 O O   . VAL A 0 199 . -17.752  -4.834  1.665    1.00 95.98 199 A 1 
ATOM 1507 C CG1 . VAL A 0 199 . -20.862  -1.654  2.876    1.00 95.98 199 A 1 
ATOM 1508 C CG2 . VAL A 0 199 . -18.802  -2.669  3.794    1.00 95.98 199 A 1 
ATOM 1509 N N   . GLU A 0 200 . -18.232  -3.724  -0.221   1.00 96.81 200 A 1 
ATOM 1510 C CA  . GLU A 0 200 . -16.934  -3.944  -0.864   1.00 96.81 200 A 1 
ATOM 1511 C C   . GLU A 0 200 . -16.380  -2.626  -1.425   1.00 96.81 200 A 1 
ATOM 1512 C CB  . GLU A 0 200 . -17.016  -5.034  -1.948   1.00 96.81 200 A 1 
ATOM 1513 O O   . GLU A 0 200 . -16.985  -1.978  -2.281   1.00 96.81 200 A 1 
ATOM 1514 C CG  . GLU A 0 200 . -15.603  -5.531  -2.298   1.00 96.81 200 A 1 
ATOM 1515 C CD  . GLU A 0 200 . -15.524  -6.300  -3.620   1.00 96.81 200 A 1 
ATOM 1516 O OE1 . GLU A 0 200 . -14.753  -7.288  -3.700   1.00 96.81 200 A 1 
ATOM 1517 O OE2 . GLU A 0 200 . -15.960  -5.771  -4.672   1.00 96.81 200 A 1 
ATOM 1518 N N   . ALA A 0 201 . -15.193  -2.224  -0.973   1.00 97.60 201 A 1 
ATOM 1519 C CA  . ALA A 0 201 . -14.503  -1.017  -1.411   1.00 97.60 201 A 1 
ATOM 1520 C C   . ALA A 0 201 . -13.117  -1.358  -1.970   1.00 97.60 201 A 1 
ATOM 1521 C CB  . ALA A 0 201 . -14.432  -0.033  -0.239   1.00 97.60 201 A 1 
ATOM 1522 O O   . ALA A 0 201 . -12.273  -1.924  -1.276   1.00 97.60 201 A 1 
ATOM 1523 N N   . LYS A 0 202 . -12.847  -0.961  -3.216   1.00 97.98 202 A 1 
ATOM 1524 C CA  . LYS A 0 202 . -11.552  -1.140  -3.890   1.00 97.98 202 A 1 
ATOM 1525 C C   . LYS A 0 202 . -10.993  0.210   -4.320   1.00 97.98 202 A 1 
ATOM 1526 C CB  . LYS A 0 202 . -11.701  -2.088  -5.091   1.00 97.98 202 A 1 
ATOM 1527 O O   . LYS A 0 202 . -11.721  1.042   -4.860   1.00 97.98 202 A 1 
ATOM 1528 C CG  . LYS A 0 202 . -11.984  -3.544  -4.688   1.00 97.98 202 A 1 
ATOM 1529 C CD  . LYS A 0 202 . -12.603  -4.342  -5.845   1.00 97.98 202 A 1 
ATOM 1530 C CE  . LYS A 0 202 . -12.727  -5.806  -5.416   1.00 97.98 202 A 1 
ATOM 1531 N NZ  . LYS A 0 202 . -13.855  -6.505  -6.073   1.00 97.98 202 A 1 
ATOM 1532 N N   . SER A 0 203 . -9.694   0.416   -4.127   1.00 98.02 203 A 1 
ATOM 1533 C CA  . SER A 0 203 . -8.950   1.564   -4.649   1.00 98.02 203 A 1 
ATOM 1534 C C   . SER A 0 203 . -7.651   1.114   -5.306   1.00 98.02 203 A 1 
ATOM 1535 C CB  . SER A 0 203 . -8.653   2.598   -3.558   1.00 98.02 203 A 1 
ATOM 1536 O O   . SER A 0 203 . -6.874   0.387   -4.686   1.00 98.02 203 A 1 
ATOM 1537 O OG  . SER A 0 203 . -7.793   2.069   -2.567   1.00 98.02 203 A 1 
ATOM 1538 N N   . TYR A 0 204 . -7.401   1.600   -6.516   1.00 97.38 204 A 1 
ATOM 1539 C CA  . TYR A 0 204 . -6.183   1.374   -7.283   1.00 97.38 204 A 1 
ATOM 1540 C C   . TYR A 0 204 . -5.560   2.732   -7.603   1.00 97.38 204 A 1 
ATOM 1541 C CB  . TYR A 0 204 . -6.506   0.571   -8.553   1.00 97.38 204 A 1 
ATOM 1542 O O   . TYR A 0 204 . -6.104   3.505   -8.398   1.00 97.38 204 A 1 
ATOM 1543 C CG  . TYR A 0 204 . -7.229   -0.739  -8.300   1.00 97.38 204 A 1 
ATOM 1544 C CD1 . TYR A 0 204 . -6.494   -1.908  -8.027   1.00 97.38 204 A 1 
ATOM 1545 C CD2 . TYR A 0 204 . -8.638   -0.785  -8.327   1.00 97.38 204 A 1 
ATOM 1546 C CE1 . TYR A 0 204 . -7.162   -3.121  -7.772   1.00 97.38 204 A 1 
ATOM 1547 C CE2 . TYR A 0 204 . -9.311   -1.996  -8.077   1.00 97.38 204 A 1 
ATOM 1548 O OH  . TYR A 0 204 . -9.223   -4.332  -7.541   1.00 97.38 204 A 1 
ATOM 1549 C CZ  . TYR A 0 204 . -8.573   -3.165  -7.793   1.00 97.38 204 A 1 
ATOM 1550 N N   . ASP A 0 205 . -4.436   3.019   -6.958   1.00 97.42 205 A 1 
ATOM 1551 C CA  . ASP A 0 205 . -3.584   4.165   -7.246   1.00 97.42 205 A 1 
ATOM 1552 C C   . ASP A 0 205 . -2.385   3.663   -8.071   1.00 97.42 205 A 1 
ATOM 1553 C CB  . ASP A 0 205 . -3.146   4.829   -5.922   1.00 97.42 205 A 1 
ATOM 1554 O O   . ASP A 0 205 . -1.738   2.696   -7.669   1.00 97.42 205 A 1 
ATOM 1555 C CG  . ASP A 0 205 . -4.306   5.315   -5.035   1.00 97.42 205 A 1 
ATOM 1556 O OD1 . ASP A 0 205 . -5.162   6.078   -5.542   1.00 97.42 205 A 1 
ATOM 1557 O OD2 . ASP A 0 205 . -4.330   5.000   -3.818   1.00 97.42 205 A 1 
ATOM 1558 N N   . ASN A 0 206 . -2.078   4.293   -9.209   1.00 97.70 206 A 1 
ATOM 1559 C CA  . ASN A 0 206 . -0.790   4.115   -9.895   1.00 97.70 206 A 1 
ATOM 1560 C C   . ASN A 0 206 . -0.182   5.488   -10.228  1.00 97.70 206 A 1 
ATOM 1561 C CB  . ASN A 0 206 . -0.891   3.155   -11.109  1.00 97.70 206 A 1 
ATOM 1562 O O   . ASN A 0 206 . -0.880   6.362   -10.754  1.00 97.70 206 A 1 
ATOM 1563 C CG  . ASN A 0 206 . 0.465    2.863   -11.766  1.00 97.70 206 A 1 
ATOM 1564 N ND2 . ASN A 0 206 . 0.541    2.013   -12.757  1.00 97.70 206 A 1 
ATOM 1565 O OD1 . ASN A 0 206 . 1.484    3.424   -11.431  1.00 97.70 206 A 1 
ATOM 1566 N N   . GLU A 0 207 . 1.098    5.669   -9.917   1.00 98.07 207 A 1 
ATOM 1567 C CA  . GLU A 0 207 . 1.952    6.774   -10.348  1.00 98.07 207 A 1 
ATOM 1568 C C   . GLU A 0 207 . 3.151    6.228   -11.132  1.00 98.07 207 A 1 
ATOM 1569 C CB  . GLU A 0 207 . 2.423    7.586   -9.128   1.00 98.07 207 A 1 
ATOM 1570 O O   . GLU A 0 207 . 3.975    5.502   -10.578  1.00 98.07 207 A 1 
ATOM 1571 C CG  . GLU A 0 207 . 1.250    8.327   -8.478   1.00 98.07 207 A 1 
ATOM 1572 C CD  . GLU A 0 207 . 1.667    9.263   -7.339   1.00 98.07 207 A 1 
ATOM 1573 O OE1 . GLU A 0 207 . 1.053    9.184   -6.246   1.00 98.07 207 A 1 
ATOM 1574 O OE2 . GLU A 0 207 . 2.429    10.219  -7.603   1.00 98.07 207 A 1 
ATOM 1575 N N   . ASN A 0 208 . 3.282    6.616   -12.402  1.00 97.80 208 A 1 
ATOM 1576 C CA  . ASN A 0 208 . 4.407    6.232   -13.246  1.00 97.80 208 A 1 
ATOM 1577 C C   . ASN A 0 208 . 5.120    7.432   -13.874  1.00 97.80 208 A 1 
ATOM 1578 C CB  . ASN A 0 208 . 3.991    5.148   -14.254  1.00 97.80 208 A 1 
ATOM 1579 O O   . ASN A 0 208 . 4.551    8.504   -14.086  1.00 97.80 208 A 1 
ATOM 1580 C CG  . ASN A 0 208 . 2.852    5.515   -15.188  1.00 97.80 208 A 1 
ATOM 1581 N ND2 . ASN A 0 208 . 1.916    4.611   -15.348  1.00 97.80 208 A 1 
ATOM 1582 O OD1 . ASN A 0 208 . 2.783    6.570   -15.800  1.00 97.80 208 A 1 
ATOM 1583 N N   . TYR A 0 209 . 6.402    7.229   -14.149  1.00 98.49 209 A 1 
ATOM 1584 C CA  . TYR A 0 209 . 7.306    8.175   -14.782  1.00 98.49 209 A 1 
ATOM 1585 C C   . TYR A 0 209 . 8.212    7.411   -15.743  1.00 98.49 209 A 1 
ATOM 1586 C CB  . TYR A 0 209 . 8.125    8.894   -13.703  1.00 98.49 209 A 1 
ATOM 1587 O O   . TYR A 0 209 . 8.781    6.382   -15.376  1.00 98.49 209 A 1 
ATOM 1588 C CG  . TYR A 0 209 . 9.273    9.740   -14.225  1.00 98.49 209 A 1 
ATOM 1589 C CD1 . TYR A 0 209 . 10.586   9.227   -14.229  1.00 98.49 209 A 1 
ATOM 1590 C CD2 . TYR A 0 209 . 9.028    11.044  -14.695  1.00 98.49 209 A 1 
ATOM 1591 C CE1 . TYR A 0 209 . 11.657   10.030  -14.667  1.00 98.49 209 A 1 
ATOM 1592 C CE2 . TYR A 0 209 . 10.097   11.849  -15.132  1.00 98.49 209 A 1 
ATOM 1593 O OH  . TYR A 0 209 . 12.461   12.129  -15.502  1.00 98.49 209 A 1 
ATOM 1594 C CZ  . TYR A 0 209 . 11.418   11.350  -15.107  1.00 98.49 209 A 1 
ATOM 1595 N N   . ALA A 0 210 . 8.375    7.926   -16.957  1.00 98.44 210 A 1 
ATOM 1596 C CA  . ALA A 0 210 . 9.371    7.430   -17.893  1.00 98.44 210 A 1 
ATOM 1597 C C   . ALA A 0 210 . 10.041   8.602   -18.608  1.00 98.44 210 A 1 
ATOM 1598 C CB  . ALA A 0 210 . 8.732    6.427   -18.862  1.00 98.44 210 A 1 
ATOM 1599 O O   . ALA A 0 210 . 9.356    9.462   -19.171  1.00 98.44 210 A 1 
ATOM 1600 N N   . ARG A 0 211 . 11.376   8.608   -18.596  1.00 98.54 211 A 1 
ATOM 1601 C CA  . ARG A 0 211 . 12.225   9.551   -19.326  1.00 98.54 211 A 1 
ATOM 1602 C C   . ARG A 0 211 . 13.218   8.783   -20.180  1.00 98.54 211 A 1 
ATOM 1603 C CB  . ARG A 0 211 . 12.925   10.518  -18.361  1.00 98.54 211 A 1 
ATOM 1604 O O   . ARG A 0 211 . 13.856   7.848   -19.705  1.00 98.54 211 A 1 
ATOM 1605 C CG  . ARG A 0 211 . 13.891   11.480  -19.082  1.00 98.54 211 A 1 
ATOM 1606 C CD  . ARG A 0 211 . 14.592   12.453  -18.125  1.00 98.54 211 A 1 
ATOM 1607 N NE  . ARG A 0 211 . 15.423   11.759  -17.118  1.00 98.54 211 A 1 
ATOM 1608 N NH1 . ARG A 0 211 . 17.308   11.386  -18.392  1.00 98.54 211 A 1 
ATOM 1609 N NH2 . ARG A 0 211 . 17.304   10.755  -16.290  1.00 98.54 211 A 1 
ATOM 1610 C CZ  . ARG A 0 211 . 16.658   11.307  -17.273  1.00 98.54 211 A 1 
ATOM 1611 N N   . ARG A 0 212 . 13.379   9.226   -21.417  1.00 98.54 212 A 1 
ATOM 1612 C CA  . ARG A 0 212 . 14.302   8.684   -22.401  1.00 98.54 212 A 1 
ATOM 1613 C C   . ARG A 0 212 . 15.105   9.821   -23.008  1.00 98.54 212 A 1 
ATOM 1614 C CB  . ARG A 0 212 . 13.468   7.915   -23.424  1.00 98.54 212 A 1 
ATOM 1615 O O   . ARG A 0 212 . 14.524   10.791  -23.486  1.00 98.54 212 A 1 
ATOM 1616 C CG  . ARG A 0 212 . 14.304   7.348   -24.568  1.00 98.54 212 A 1 
ATOM 1617 C CD  . ARG A 0 212 . 13.483   6.278   -25.295  1.00 98.54 212 A 1 
ATOM 1618 N NE  . ARG A 0 212 . 14.370   5.250   -25.859  1.00 98.54 212 A 1 
ATOM 1619 N NH1 . ARG A 0 212 . 13.719   5.415   -28.054  1.00 98.54 212 A 1 
ATOM 1620 N NH2 . ARG A 0 212 . 15.363   4.013   -27.477  1.00 98.54 212 A 1 
ATOM 1621 C CZ  . ARG A 0 212 . 14.474   4.897   -27.124  1.00 98.54 212 A 1 
ATOM 1622 N N   . VAL A 0 213 . 16.424   9.698   -22.971  1.00 98.52 213 A 1 
ATOM 1623 C CA  . VAL A 0 213 . 17.371   10.612  -23.614  1.00 98.52 213 A 1 
ATOM 1624 C C   . VAL A 0 213 . 18.140   9.835   -24.674  1.00 98.52 213 A 1 
ATOM 1625 C CB  . VAL A 0 213 . 18.319   11.261  -22.584  1.00 98.52 213 A 1 
ATOM 1626 O O   . VAL A 0 213 . 18.551   8.698   -24.425  1.00 98.52 213 A 1 
ATOM 1627 C CG1 . VAL A 0 213 . 19.355   12.185  -23.237  1.00 98.52 213 A 1 
ATOM 1628 C CG2 . VAL A 0 213 . 17.520   12.102  -21.577  1.00 98.52 213 A 1 
ATOM 1629 N N   . ARG A 0 214 . 18.320   10.453  -25.841  1.00 98.00 214 A 1 
ATOM 1630 C CA  . ARG A 0 214 . 19.300   10.071  -26.865  1.00 98.00 214 A 1 
ATOM 1631 C C   . ARG A 0 214 . 20.031   11.335  -27.296  1.00 98.00 214 A 1 
ATOM 1632 C CB  . ARG A 0 214 . 18.634   9.390   -28.077  1.00 98.00 214 A 1 
ATOM 1633 O O   . ARG A 0 214 . 19.359   12.327  -27.588  1.00 98.00 214 A 1 
ATOM 1634 C CG  . ARG A 0 214 . 17.778   8.159   -27.739  1.00 98.00 214 A 1 
ATOM 1635 C CD  . ARG A 0 214 . 18.666   6.995   -27.295  1.00 98.00 214 A 1 
ATOM 1636 N NE  . ARG A 0 214 . 17.934   6.002   -26.480  1.00 98.00 214 A 1 
ATOM 1637 N NH1 . ARG A 0 214 . 19.267   4.194   -26.986  1.00 98.00 214 A 1 
ATOM 1638 N NH2 . ARG A 0 214 . 17.705   4.013   -25.404  1.00 98.00 214 A 1 
ATOM 1639 C CZ  . ARG A 0 214 . 18.306   4.747   -26.299  1.00 98.00 214 A 1 
ATOM 1640 N N   . ALA A 0 215 . 21.354   11.306  -27.285  1.00 97.54 215 A 1 
ATOM 1641 C CA  . ALA A 0 215 . 22.213   12.380  -27.755  1.00 97.54 215 A 1 
ATOM 1642 C C   . ALA A 0 215 . 23.305   11.783  -28.644  1.00 97.54 215 A 1 
ATOM 1643 C CB  . ALA A 0 215 . 22.790   13.144  -26.558  1.00 97.54 215 A 1 
ATOM 1644 O O   . ALA A 0 215 . 23.826   10.723  -28.321  1.00 97.54 215 A 1 
ATOM 1645 N N   . ASP A 0 216 . 23.604   12.471  -29.732  1.00 96.19 216 A 1 
ATOM 1646 C CA  . ASP A 0 216 . 24.403   12.015  -30.869  1.00 96.19 216 A 1 
ATOM 1647 C C   . ASP A 0 216 . 25.322   13.196  -31.253  1.00 96.19 216 A 1 
ATOM 1648 C CB  . ASP A 0 216 . 23.363   11.608  -31.933  1.00 96.19 216 A 1 
ATOM 1649 O O   . ASP A 0 216 . 24.862   14.345  -31.282  1.00 96.19 216 A 1 
ATOM 1650 C CG  . ASP A 0 216 . 23.900   11.161  -33.290  1.00 96.19 216 A 1 
ATOM 1651 O OD1 . ASP A 0 216 . 23.298   10.203  -33.831  1.00 96.19 216 A 1 
ATOM 1652 O OD2 . ASP A 0 216 . 24.784   11.875  -33.808  1.00 96.19 216 A 1 
ATOM 1653 N N   . ASP A 0 217 . 26.633   12.963  -31.397  1.00 94.55 217 A 1 
ATOM 1654 C CA  . ASP A 0 217 . 27.657   14.015  -31.573  1.00 94.55 217 A 1 
ATOM 1655 C C   . ASP A 0 217 . 28.728   13.634  -32.612  1.00 94.55 217 A 1 
ATOM 1656 C CB  . ASP A 0 217 . 28.235   14.438  -30.207  1.00 94.55 217 A 1 
ATOM 1657 O O   . ASP A 0 217 . 29.937   13.806  -32.393  1.00 94.55 217 A 1 
ATOM 1658 C CG  . ASP A 0 217 . 29.163   15.656  -30.281  1.00 94.55 217 A 1 
ATOM 1659 O OD1 . ASP A 0 217 . 28.724   16.739  -30.739  1.00 94.55 217 A 1 
ATOM 1660 O OD2 . ASP A 0 217 . 30.298   15.651  -29.734  1.00 94.55 217 A 1 
ATOM 1661 N N   . ASP A 0 218 . 28.224   13.136  -33.740  1.00 93.55 218 A 1 
ATOM 1662 C CA  . ASP A 0 218 . 28.905   12.809  -34.993  1.00 93.55 218 A 1 
ATOM 1663 C C   . ASP A 0 218 . 29.899   13.914  -35.423  1.00 93.55 218 A 1 
ATOM 1664 C CB  . ASP A 0 218 . 27.767   12.611  -36.029  1.00 93.55 218 A 1 
ATOM 1665 O O   . ASP A 0 218 . 29.519   15.067  -35.659  1.00 93.55 218 A 1 
ATOM 1666 C CG  . ASP A 0 218 . 28.067   11.668  -37.194  1.00 93.55 218 A 1 
ATOM 1667 O OD1 . ASP A 0 218 . 29.139   11.026  -37.173  1.00 93.55 218 A 1 
ATOM 1668 O OD2 . ASP A 0 218 . 27.262   11.669  -38.158  1.00 93.55 218 A 1 
ATOM 1669 N N   . GLN A 0 219 . 31.196   13.600  -35.516  1.00 92.81 219 A 1 
ATOM 1670 C CA  . GLN A 0 219 . 32.267   14.516  -35.946  1.00 92.81 219 A 1 
ATOM 1671 C C   . GLN A 0 219 . 33.189   13.842  -36.960  1.00 92.81 219 A 1 
ATOM 1672 C CB  . GLN A 0 219 . 33.099   14.980  -34.737  1.00 92.81 219 A 1 
ATOM 1673 O O   . GLN A 0 219 . 33.657   12.735  -36.722  1.00 92.81 219 A 1 
ATOM 1674 C CG  . GLN A 0 219 . 32.390   16.086  -33.952  1.00 92.81 219 A 1 
ATOM 1675 C CD  . GLN A 0 219 . 33.099   16.406  -32.647  1.00 92.81 219 A 1 
ATOM 1676 N NE2 . GLN A 0 219 . 32.673   15.808  -31.561  1.00 92.81 219 A 1 
ATOM 1677 O OE1 . GLN A 0 219 . 33.994   17.242  -32.563  1.00 92.81 219 A 1 
ATOM 1678 N N   . TRP A 0 220 . 33.524   14.530  -38.054  1.00 92.98 220 A 1 
ATOM 1679 C CA  . TRP A 0 220 . 34.416   13.986  -39.085  1.00 92.98 220 A 1 
ATOM 1680 C C   . TRP A 0 220 . 35.189   15.067  -39.845  1.00 92.98 220 A 1 
ATOM 1681 C CB  . TRP A 0 220 . 33.600   13.126  -40.063  1.00 92.98 220 A 1 
ATOM 1682 O O   . TRP A 0 220 . 34.754   16.221  -39.934  1.00 92.98 220 A 1 
ATOM 1683 C CG  . TRP A 0 220 . 32.532   13.856  -40.822  1.00 92.98 220 A 1 
ATOM 1684 C CD1 . TRP A 0 220 . 31.242   13.974  -40.436  1.00 92.98 220 A 1 
ATOM 1685 C CD2 . TRP A 0 220 . 32.633   14.556  -42.100  1.00 92.98 220 A 1 
ATOM 1686 C CE2 . TRP A 0 220 . 31.356   15.110  -42.415  1.00 92.98 220 A 1 
ATOM 1687 C CE3 . TRP A 0 220 . 33.668   14.756  -43.039  1.00 92.98 220 A 1 
ATOM 1688 N NE1 . TRP A 0 220 . 30.541   14.707  -41.374  1.00 92.98 220 A 1 
ATOM 1689 C CH2 . TRP A 0 220 . 32.190   16.053  -44.487  1.00 92.98 220 A 1 
ATOM 1690 C CZ2 . TRP A 0 220 . 31.130   15.862  -43.581  1.00 92.98 220 A 1 
ATOM 1691 C CZ3 . TRP A 0 220 . 33.451   15.491  -44.219  1.00 92.98 220 A 1 
ATOM 1692 N N   . ALA A 0 221 . 36.318   14.683  -40.441  1.00 91.12 221 A 1 
ATOM 1693 C CA  . ALA A 0 221 . 36.996   15.463  -41.472  1.00 91.12 221 A 1 
ATOM 1694 C C   . ALA A 0 221 . 37.588   14.570  -42.573  1.00 91.12 221 A 1 
ATOM 1695 C CB  . ALA A 0 221 . 38.085   16.341  -40.846  1.00 91.12 221 A 1 
ATOM 1696 O O   . ALA A 0 221 . 37.946   13.421  -42.324  1.00 91.12 221 A 1 
ATOM 1697 N N   . GLU A 0 222 . 37.730   15.147  -43.764  1.00 88.67 222 A 1 
ATOM 1698 C CA  . GLU A 0 222 . 38.501   14.611  -44.890  1.00 88.67 222 A 1 
ATOM 1699 C C   . GLU A 0 222 . 39.483   15.706  -45.345  1.00 88.67 222 A 1 
ATOM 1700 C CB  . GLU A 0 222 . 37.581   14.225  -46.073  1.00 88.67 222 A 1 
ATOM 1701 O O   . GLU A 0 222 . 39.082   16.867  -45.475  1.00 88.67 222 A 1 
ATOM 1702 C CG  . GLU A 0 222 . 36.469   13.196  -45.783  1.00 88.67 222 A 1 
ATOM 1703 C CD  . GLU A 0 222 . 35.528   12.948  -46.989  1.00 88.67 222 A 1 
ATOM 1704 O OE1 . GLU A 0 222 . 34.882   11.875  -47.034  1.00 88.67 222 A 1 
ATOM 1705 O OE2 . GLU A 0 222 . 35.412   13.828  -47.880  1.00 88.67 222 A 1 
ATOM 1706 N N   . ASP A 0 223 . 40.736   15.349  -45.622  1.00 83.59 223 A 1 
ATOM 1707 C CA  . ASP A 0 223 . 41.681   16.165  -46.394  1.00 83.59 223 A 1 
ATOM 1708 C C   . ASP A 0 223 . 42.139   15.370  -47.626  1.00 83.59 223 A 1 
ATOM 1709 C CB  . ASP A 0 223 . 42.855   16.660  -45.524  1.00 83.59 223 A 1 
ATOM 1710 O O   . ASP A 0 223 . 42.258   14.143  -47.606  1.00 83.59 223 A 1 
ATOM 1711 C CG  . ASP A 0 223 . 43.654   17.828  -46.142  1.00 83.59 223 A 1 
ATOM 1712 O OD1 . ASP A 0 223 . 43.365   18.213  -47.304  1.00 83.59 223 A 1 
ATOM 1713 O OD2 . ASP A 0 223 . 44.532   18.366  -45.429  1.00 83.59 223 A 1 
ATOM 1714 N N   . TYR A 0 224 . 42.350   16.064  -48.737  1.00 83.64 224 A 1 
ATOM 1715 C CA  . TYR A 0 224 . 42.807   15.480  -49.992  1.00 83.64 224 A 1 
ATOM 1716 C C   . TYR A 0 224 . 43.650   16.498  -50.747  1.00 83.64 224 A 1 
ATOM 1717 C CB  . TYR A 0 224 . 41.613   15.002  -50.836  1.00 83.64 224 A 1 
ATOM 1718 O O   . TYR A 0 224 . 43.138   17.269  -51.570  1.00 83.64 224 A 1 
ATOM 1719 C CG  . TYR A 0 224 . 42.038   14.329  -52.132  1.00 83.64 224 A 1 
ATOM 1720 C CD1 . TYR A 0 224 . 41.930   15.000  -53.367  1.00 83.64 224 A 1 
ATOM 1721 C CD2 . TYR A 0 224 . 42.635   13.059  -52.081  1.00 83.64 224 A 1 
ATOM 1722 C CE1 . TYR A 0 224 . 42.421   14.403  -54.547  1.00 83.64 224 A 1 
ATOM 1723 C CE2 . TYR A 0 224 . 43.136   12.457  -53.247  1.00 83.64 224 A 1 
ATOM 1724 O OH  . TYR A 0 224 . 43.582   12.560  -55.593  1.00 83.64 224 A 1 
ATOM 1725 C CZ  . TYR A 0 224 . 43.040   13.134  -54.481  1.00 83.64 224 A 1 
ATOM 1726 N N   . ASP A 0 225 . 44.952   16.478  -50.487  1.00 81.12 225 A 1 
ATOM 1727 C CA  . ASP A 0 225 . 45.910   17.233  -51.275  1.00 81.12 225 A 1 
ATOM 1728 C C   . ASP A 0 225 . 46.339   16.405  -52.509  1.00 81.12 225 A 1 
ATOM 1729 C CB  . ASP A 0 225 . 47.029   17.801  -50.368  1.00 81.12 225 A 1 
ATOM 1730 O O   . ASP A 0 225 . 46.218   15.175  -52.602  1.00 81.12 225 A 1 
ATOM 1731 C CG  . ASP A 0 225 . 47.613   19.143  -50.838  1.00 81.12 225 A 1 
ATOM 1732 O OD1 . ASP A 0 225 . 47.278   19.587  -51.969  1.00 81.12 225 A 1 
ATOM 1733 O OD2 . ASP A 0 225 . 48.469   19.721  -50.126  1.00 81.12 225 A 1 
ATOM 1734 N N   . ARG A 0 226 . 46.758   17.095  -53.571  1.00 75.63 226 A 1 
ATOM 1735 C CA  . ARG A 0 226 . 47.250   16.418  -54.781  1.00 75.63 226 A 1 
ATOM 1736 C C   . ARG A 0 226 . 48.228   17.277  -55.547  1.00 75.63 226 A 1 
ATOM 1737 C CB  . ARG A 0 226 . 46.081   15.959  -55.670  1.00 75.63 226 A 1 
ATOM 1738 O O   . ARG A 0 226 . 47.844   18.232  -56.224  1.00 75.63 226 A 1 
ATOM 1739 C CG  . ARG A 0 226 . 46.638   15.199  -56.880  1.00 75.63 226 A 1 
ATOM 1740 C CD  . ARG A 0 226 . 45.558   14.784  -57.865  1.00 75.63 226 A 1 
ATOM 1741 N NE  . ARG A 0 226 . 46.158   14.671  -59.211  1.00 75.63 226 A 1 
ATOM 1742 N NH1 . ARG A 0 226 . 44.207   14.483  -60.354  1.00 75.63 226 A 1 
ATOM 1743 N NH2 . ARG A 0 226 . 46.117   14.831  -61.473  1.00 75.63 226 A 1 
ATOM 1744 C CZ  . ARG A 0 226 . 45.500   14.654  -60.342  1.00 75.63 226 A 1 
ATOM 1745 N N   . TYR A 0 227 . 49.480   16.840  -55.591  1.00 72.42 227 A 1 
ATOM 1746 C CA  . TYR A 0 227 . 50.567   17.547  -56.257  1.00 72.42 227 A 1 
ATOM 1747 C C   . TYR A 0 227 . 50.977   16.901  -57.593  1.00 72.42 227 A 1 
ATOM 1748 C CB  . TYR A 0 227 . 51.731   17.710  -55.266  1.00 72.42 227 A 1 
ATOM 1749 O O   . TYR A 0 227 . 51.560   15.820  -57.645  1.00 72.42 227 A 1 
ATOM 1750 C CG  . TYR A 0 227 . 52.258   16.429  -54.637  1.00 72.42 227 A 1 
ATOM 1751 C CD1 . TYR A 0 227 . 51.673   15.929  -53.453  1.00 72.42 227 A 1 
ATOM 1752 C CD2 . TYR A 0 227 . 53.344   15.746  -55.221  1.00 72.42 227 A 1 
ATOM 1753 C CE1 . TYR A 0 227 . 52.163   14.753  -52.857  1.00 72.42 227 A 1 
ATOM 1754 C CE2 . TYR A 0 227 . 53.839   14.570  -54.625  1.00 72.42 227 A 1 
ATOM 1755 O OH  . TYR A 0 227 . 53.737   12.930  -52.888  1.00 72.42 227 A 1 
ATOM 1756 C CZ  . TYR A 0 227 . 53.252   14.073  -53.439  1.00 72.42 227 A 1 
ATOM 1757 N N   . ASP A 0 228 . 50.775   17.613  -58.708  1.00 65.97 228 A 1 
ATOM 1758 C CA  . ASP A 0 228 . 51.407   17.305  -60.003  1.00 65.97 228 A 1 
ATOM 1759 C C   . ASP A 0 228 . 52.688   18.151  -60.180  1.00 65.97 228 A 1 
ATOM 1760 C CB  . ASP A 0 228 . 50.402   17.468  -61.165  1.00 65.97 228 A 1 
ATOM 1761 O O   . ASP A 0 228 . 52.695   19.215  -60.814  1.00 65.97 228 A 1 
ATOM 1762 C CG  . ASP A 0 228 . 49.542   16.224  -61.446  1.00 65.97 228 A 1 
ATOM 1763 O OD1 . ASP A 0 228 . 50.104   15.111  -61.533  1.00 65.97 228 A 1 
ATOM 1764 O OD2 . ASP A 0 228 . 48.331   16.376  -61.739  1.00 65.97 228 A 1 
ATOM 1765 N N   . ALA A 0 229 . 53.804   17.677  -59.614  1.00 56.36 229 A 1 
ATOM 1766 C CA  . ALA A 0 229 . 55.122   18.311  -59.690  1.00 56.36 229 A 1 
ATOM 1767 C C   . ALA A 0 229 . 55.922   17.821  -60.915  1.00 56.36 229 A 1 
ATOM 1768 C CB  . ALA A 0 229 . 55.854   18.122  -58.354  1.00 56.36 229 A 1 
ATOM 1769 O O   . ALA A 0 229 . 56.858   17.024  -60.815  1.00 56.36 229 A 1 
ATOM 1770 N N   . GLY A 0 230 . 55.546   18.315  -62.099  1.00 50.03 230 A 1 
ATOM 1771 C CA  . GLY A 0 230 . 56.328   18.151  -63.329  1.00 50.03 230 A 1 
ATOM 1772 C C   . GLY A 0 230 . 57.267   19.332  -63.579  1.00 50.03 230 A 1 
ATOM 1773 O O   . GLY A 0 230 . 56.797   20.419  -63.929  1.00 50.03 230 A 1 
ATOM 1774 N N   . GLU A 0 231 . 58.582   19.129  -63.465  1.00 42.54 231 A 1 
ATOM 1775 C CA  . GLU A 0 231 . 59.564   20.161  -63.823  1.00 42.54 231 A 1 
ATOM 1776 C C   . GLU A 0 231 . 59.540   20.420  -65.341  1.00 42.54 231 A 1 
ATOM 1777 C CB  . GLU A 0 231 . 60.973   19.823  -63.303  1.00 42.54 231 A 1 
ATOM 1778 O O   . GLU A 0 231 . 59.859   19.564  -66.163  1.00 42.54 231 A 1 
ATOM 1779 C CG  . GLU A 0 231 . 61.028   19.877  -61.765  1.00 42.54 231 A 1 
ATOM 1780 C CD  . GLU A 0 231 . 62.460   19.935  -61.206  1.00 42.54 231 A 1 
ATOM 1781 O OE1 . GLU A 0 231 . 62.655   20.669  -60.209  1.00 42.54 231 A 1 
ATOM 1782 O OE2 . GLU A 0 231 . 63.351   19.267  -61.773  1.00 42.54 231 A 1 
ATOM 1783 N N   . GLY A 0 232 . 59.084   21.615  -65.732  1.00 43.30 232 A 1 
ATOM 1784 C CA  . GLY A 0 232 . 58.875   21.982  -67.132  1.00 43.30 232 A 1 
ATOM 1785 C C   . GLY A 0 232 . 59.959   22.915  -67.664  1.00 43.30 232 A 1 
ATOM 1786 O O   . GLY A 0 232 . 59.895   24.114  -67.408  1.00 43.30 232 A 1 
ATOM 1787 N N   . ASP A 0 233 . 60.890   22.385  -68.465  1.00 43.96 233 A 1 
ATOM 1788 C CA  . ASP A 0 233 . 62.078   23.053  -69.041  1.00 43.96 233 A 1 
ATOM 1789 C C   . ASP A 0 233 . 61.828   24.414  -69.735  1.00 43.96 233 A 1 
ATOM 1790 C CB  . ASP A 0 233 . 62.744   22.110  -70.054  1.00 43.96 233 A 1 
ATOM 1791 O O   . ASP A 0 233 . 61.805   24.547  -70.968  1.00 43.96 233 A 1 
ATOM 1792 C CG  . ASP A 0 233 . 63.224   20.806  -69.443  1.00 43.96 233 A 1 
ATOM 1793 O OD1 . ASP A 0 233 . 63.864   20.912  -68.382  1.00 43.96 233 A 1 
ATOM 1794 O OD2 . ASP A 0 233 . 62.992   19.772  -70.104  1.00 43.96 233 A 1 
ATOM 1795 N N   . ALA A 0 234 . 61.680   25.479  -68.950  1.00 36.95 234 A 1 
ATOM 1796 C CA  . ALA A 0 234 . 61.235   26.780  -69.445  1.00 36.95 234 A 1 
ATOM 1797 C C   . ALA A 0 234 . 62.347   27.659  -70.055  1.00 36.95 234 A 1 
ATOM 1798 C CB  . ALA A 0 234 . 60.459   27.481  -68.323  1.00 36.95 234 A 1 
ATOM 1799 O O   . ALA A 0 234 . 62.044   28.744  -70.554  1.00 36.95 234 A 1 
ATOM 1800 N N   . TYR A 0 235 . 63.617   27.220  -70.069  1.00 34.11 235 A 1 
ATOM 1801 C CA  . TYR A 0 235 . 64.756   28.084  -70.440  1.00 34.11 235 A 1 
ATOM 1802 C C   . TYR A 0 235 . 65.782   27.488  -71.430  1.00 34.11 235 A 1 
ATOM 1803 C CB  . TYR A 0 235 . 65.369   28.719  -69.178  1.00 34.11 235 A 1 
ATOM 1804 O O   . TYR A 0 235 . 66.989   27.657  -71.279  1.00 34.11 235 A 1 
ATOM 1805 C CG  . TYR A 0 235 . 65.608   30.205  -69.369  1.00 34.11 235 A 1 
ATOM 1806 C CD1 . TYR A 0 235 . 66.874   30.684  -69.755  1.00 34.11 235 A 1 
ATOM 1807 C CD2 . TYR A 0 235 . 64.530   31.100  -69.222  1.00 34.11 235 A 1 
ATOM 1808 C CE1 . TYR A 0 235 . 67.068   32.063  -69.973  1.00 34.11 235 A 1 
ATOM 1809 C CE2 . TYR A 0 235 . 64.717   32.476  -69.447  1.00 34.11 235 A 1 
ATOM 1810 O OH  . TYR A 0 235 . 66.171   34.290  -70.030  1.00 34.11 235 A 1 
ATOM 1811 C CZ  . TYR A 0 235 . 65.988   32.960  -69.817  1.00 34.11 235 A 1 
ATOM 1812 N N   . GLY A 0 236 . 65.305   26.825  -72.494  1.00 34.96 236 A 1 
ATOM 1813 C CA  . GLY A 0 236 . 66.163   26.263  -73.561  1.00 34.96 236 A 1 
ATOM 1814 C C   . GLY A 0 236 . 65.934   26.779  -74.994  1.00 34.96 236 A 1 
ATOM 1815 O O   . GLY A 0 236 . 66.732   26.495  -75.888  1.00 34.96 236 A 1 
ATOM 1816 N N   . ARG A 0 237 . 64.851   27.523  -75.272  1.00 35.00 237 A 1 
ATOM 1817 C CA  . ARG A 0 237 . 64.485   27.913  -76.651  1.00 35.00 237 A 1 
ATOM 1818 C C   . ARG A 0 237 . 65.168   29.209  -77.097  1.00 35.00 237 A 1 
ATOM 1819 C CB  . ARG A 0 237 . 62.955   27.925  -76.839  1.00 35.00 237 A 1 
ATOM 1820 O O   . ARG A 0 237 . 64.687   30.305  -76.827  1.00 35.00 237 A 1 
ATOM 1821 C CG  . ARG A 0 237 . 62.462   26.505  -77.167  1.00 35.00 237 A 1 
ATOM 1822 C CD  . ARG A 0 237 . 60.956   26.425  -77.452  1.00 35.00 237 A 1 
ATOM 1823 N NE  . ARG A 0 237 . 60.169   26.208  -76.220  1.00 35.00 237 A 1 
ATOM 1824 N NH1 . ARG A 0 237 . 58.532   24.837  -77.091  1.00 35.00 237 A 1 
ATOM 1825 N NH2 . ARG A 0 237 . 58.599   25.224  -74.898  1.00 35.00 237 A 1 
ATOM 1826 C CZ  . ARG A 0 237 . 59.106   25.431  -76.079  1.00 35.00 237 A 1 
ATOM 1827 N N   . ALA A 0 238 . 66.273   29.057  -77.829  1.00 34.08 238 A 1 
ATOM 1828 C CA  . ALA A 0 238 . 67.016   30.155  -78.445  1.00 34.08 238 A 1 
ATOM 1829 C C   . ALA A 0 238 . 66.112   31.081  -79.287  1.00 34.08 238 A 1 
ATOM 1830 C CB  . ALA A 0 238 . 68.146   29.562  -79.298  1.00 34.08 238 A 1 
ATOM 1831 O O   . ALA A 0 238 . 65.324   30.620  -80.116  1.00 34.08 238 A 1 
ATOM 1832 N N   . ALA A 0 239 . 66.256   32.396  -79.097  1.00 28.28 239 A 1 
ATOM 1833 C CA  . ALA A 0 239 . 65.492   33.397  -79.834  1.00 28.28 239 A 1 
ATOM 1834 C C   . ALA A 0 239 . 65.814   33.330  -81.338  1.00 28.28 239 A 1 
ATOM 1835 C CB  . ALA A 0 239 . 65.779   34.781  -79.238  1.00 28.28 239 A 1 
ATOM 1836 O O   . ALA A 0 239 . 66.959   33.518  -81.751  1.00 28.28 239 A 1 
ATOM 1837 N N   . SER A 0 240 . 64.798   33.058  -82.160  1.00 37.70 240 A 1 
ATOM 1838 C CA  . SER A 0 240 . 64.968   32.785  -83.588  1.00 37.70 240 A 1 
ATOM 1839 C C   . SER A 0 240 . 65.534   33.983  -84.358  1.00 37.70 240 A 1 
ATOM 1840 C CB  . SER A 0 240 . 63.641   32.343  -84.209  1.00 37.70 240 A 1 
ATOM 1841 O O   . SER A 0 240 . 64.971   35.080  -84.327  1.00 37.70 240 A 1 
ATOM 1842 O OG  . SER A 0 240 . 62.667   33.350  -84.015  1.00 37.70 240 A 1 
ATOM 1843 N N   . GLU A 0 241 . 66.611   33.720  -85.096  1.00 33.14 241 A 1 
ATOM 1844 C CA  . GLU A 0 241 . 67.355   34.626  -85.973  1.00 33.14 241 A 1 
ATOM 1845 C C   . GLU A 0 241 . 66.465   35.609  -86.762  1.00 33.14 241 A 1 
ATOM 1846 C CB  . GLU A 0 241 . 68.173   33.719  -86.909  1.00 33.14 241 A 1 
ATOM 1847 O O   . GLU A 0 241 . 65.764   35.242  -87.708  1.00 33.14 241 A 1 
ATOM 1848 C CG  . GLU A 0 241 . 69.137   34.464  -87.836  1.00 33.14 241 A 1 
ATOM 1849 C CD  . GLU A 0 241 . 70.030   33.485  -88.615  1.00 33.14 241 A 1 
ATOM 1850 O OE1 . GLU A 0 241 . 71.237   33.787  -88.762  1.00 33.14 241 A 1 
ATOM 1851 O OE2 . GLU A 0 241 . 69.513   32.468  -89.120  1.00 33.14 241 A 1 
ATOM 1852 N N   . LYS A 0 242 . 66.519   36.900  -86.403  1.00 31.85 242 A 1 
ATOM 1853 C CA  . LYS A 0 242 . 65.745   37.964  -87.064  1.00 31.85 242 A 1 
ATOM 1854 C C   . LYS A 0 242 . 66.409   38.388  -88.380  1.00 31.85 242 A 1 
ATOM 1855 C CB  . LYS A 0 242 . 65.482   39.115  -86.075  1.00 31.85 242 A 1 
ATOM 1856 O O   . LYS A 0 242 . 66.963   39.480  -88.484  1.00 31.85 242 A 1 
ATOM 1857 C CG  . LYS A 0 242 . 64.268   39.959  -86.497  1.00 31.85 242 A 1 
ATOM 1858 C CD  . LYS A 0 242 . 64.035   41.106  -85.505  1.00 31.85 242 A 1 
ATOM 1859 C CE  . LYS A 0 242 . 62.690   41.793  -85.765  1.00 31.85 242 A 1 
ATOM 1860 N NZ  . LYS A 0 242 . 62.462   42.908  -84.810  1.00 31.85 242 A 1 
ATOM 1861 N N   . SER A 0 243 . 66.365   37.499  -89.371  1.00 31.35 243 A 1 
ATOM 1862 C CA  . SER A 0 243 . 66.959   37.688  -90.699  1.00 31.35 243 A 1 
ATOM 1863 C C   . SER A 0 243 . 66.488   38.990  -91.362  1.00 31.35 243 A 1 
ATOM 1864 C CB  . SER A 0 243 . 66.620   36.481  -91.578  1.00 31.35 243 A 1 
ATOM 1865 O O   . SER A 0 243 . 65.307   39.151  -91.672  1.00 31.35 243 A 1 
ATOM 1866 O OG  . SER A 0 243 . 67.290   36.567  -92.820  1.00 31.35 243 A 1 
ATOM 1867 N N   . TRP A 0 244 . 67.419   39.924  -91.578  1.00 29.12 244 A 1 
ATOM 1868 C CA  . TRP A 0 244 . 67.181   41.199  -92.256  1.00 29.12 244 A 1 
ATOM 1869 C C   . TRP A 0 244 . 68.108   41.365  -93.460  1.00 29.12 244 A 1 
ATOM 1870 C CB  . TRP A 0 244 . 67.335   42.386  -91.285  1.00 29.12 244 A 1 
ATOM 1871 O O   . TRP A 0 244 . 69.323   41.296  -93.325  1.00 29.12 244 A 1 
ATOM 1872 C CG  . TRP A 0 244 . 66.039   42.922  -90.766  1.00 29.12 244 A 1 
ATOM 1873 C CD1 . TRP A 0 244 . 65.282   42.325  -89.821  1.00 29.12 244 A 1 
ATOM 1874 C CD2 . TRP A 0 244 . 65.283   44.096  -91.205  1.00 29.12 244 A 1 
ATOM 1875 C CE2 . TRP A 0 244 . 64.058   44.139  -90.473  1.00 29.12 244 A 1 
ATOM 1876 C CE3 . TRP A 0 244 . 65.488   45.110  -92.168  1.00 29.12 244 A 1 
ATOM 1877 N NE1 . TRP A 0 244 . 64.109   43.035  -89.650  1.00 29.12 244 A 1 
ATOM 1878 C CH2 . TRP A 0 244 . 63.324   46.124  -91.647  1.00 29.12 244 A 1 
ATOM 1879 C CZ2 . TRP A 0 244 . 63.087   45.130  -90.683  1.00 29.12 244 A 1 
ATOM 1880 C CZ3 . TRP A 0 244 . 64.520   46.111  -92.386  1.00 29.12 244 A 1 
ATOM 1881 N N   . GLY A 0 245 . 67.503   41.678  -94.610  1.00 32.71 245 A 1 
ATOM 1882 C CA  . GLY A 0 245 . 68.121   42.455  -95.689  1.00 32.71 245 A 1 
ATOM 1883 C C   . GLY A 0 245 . 69.268   41.803  -96.470  1.00 32.71 245 A 1 
ATOM 1884 O O   . GLY A 0 245 . 70.426   41.853  -96.069  1.00 32.71 245 A 1 
ATOM 1885 N N   . LYS A 0 246 . 68.978   41.337  -97.692  1.00 29.90 246 A 1 
ATOM 1886 C CA  . LYS A 0 246 . 70.019   41.138  -98.715  1.00 29.90 246 A 1 
ATOM 1887 C C   . LYS A 0 246 . 70.677   42.487  -99.047  1.00 29.90 246 A 1 
ATOM 1888 C CB  . LYS A 0 246 . 69.417   40.555  -100.007 1.00 29.90 246 A 1 
ATOM 1889 O O   . LYS A 0 246 . 70.010   43.358  -99.598  1.00 29.90 246 A 1 
ATOM 1890 C CG  . LYS A 0 246 . 68.913   39.109  -99.903  1.00 29.90 246 A 1 
ATOM 1891 C CD  . LYS A 0 246 . 68.317   38.685  -101.256 1.00 29.90 246 A 1 
ATOM 1892 C CE  . LYS A 0 246 . 67.849   37.226  -101.230 1.00 29.90 246 A 1 
ATOM 1893 N NZ  . LYS A 0 246 . 67.246   36.823  -102.528 1.00 29.90 246 A 1 
ATOM 1894 N N   . GLY A 0 247 . 71.976   42.627  -98.788  1.00 30.81 247 A 1 
ATOM 1895 C CA  . GLY A 0 247 . 72.825   43.701  -99.319  1.00 30.81 247 A 1 
ATOM 1896 C C   . GLY A 0 247 . 73.863   43.121  -100.280 1.00 30.81 247 A 1 
ATOM 1897 O O   . GLY A 0 247 . 74.514   42.132  -99.951  1.00 30.81 247 A 1 
ATOM 1898 N N   . SER A 0 248 . 73.999   43.685  -101.483 1.00 29.63 248 A 1 
ATOM 1899 C CA  . SER A 0 248 . 74.881   43.131  -102.522 1.00 29.63 248 A 1 
ATOM 1900 C C   . SER A 0 248 . 76.333   43.585  -102.347 1.00 29.63 248 A 1 
ATOM 1901 C CB  . SER A 0 248 . 74.358   43.515  -103.910 1.00 29.63 248 A 1 
ATOM 1902 O O   . SER A 0 248 . 76.652   44.739  -102.619 1.00 29.63 248 A 1 
ATOM 1903 O OG  . SER A 0 248 . 75.197   42.983  -104.915 1.00 29.63 248 A 1 
ATOM 1904 N N   . GLY A 0 249 . 77.226   42.666  -101.972 1.00 32.39 249 A 1 
ATOM 1905 C CA  . GLY A 0 249 . 78.672   42.899  -101.935 1.00 32.39 249 A 1 
ATOM 1906 C C   . GLY A 0 249 . 79.461   41.591  -101.847 1.00 32.39 249 A 1 
ATOM 1907 O O   . GLY A 0 249 . 79.096   40.695  -101.089 1.00 32.39 249 A 1 
ATOM 1908 N N   . TYR A 0 250 . 80.539   41.467  -102.627 1.00 33.07 250 A 1 
ATOM 1909 C CA  . TYR A 0 250 . 81.416   40.292  -102.597 1.00 33.07 250 A 1 
ATOM 1910 C C   . TYR A 0 250 . 82.272   40.296  -101.319 1.00 33.07 250 A 1 
ATOM 1911 C CB  . TYR A 0 250 . 82.299   40.245  -103.858 1.00 33.07 250 A 1 
ATOM 1912 O O   . TYR A 0 250 . 83.280   40.995  -101.237 1.00 33.07 250 A 1 
ATOM 1913 C CG  . TYR A 0 250 . 81.670   39.588  -105.076 1.00 33.07 250 A 1 
ATOM 1914 C CD1 . TYR A 0 250 . 82.045   38.275  -105.432 1.00 33.07 250 A 1 
ATOM 1915 C CD2 . TYR A 0 250 . 80.754   40.294  -105.881 1.00 33.07 250 A 1 
ATOM 1916 C CE1 . TYR A 0 250 . 81.517   37.676  -106.591 1.00 33.07 250 A 1 
ATOM 1917 C CE2 . TYR A 0 250 . 80.221   39.696  -107.041 1.00 33.07 250 A 1 
ATOM 1918 O OH  . TYR A 0 250 . 80.117   37.807  -108.527 1.00 33.07 250 A 1 
ATOM 1919 C CZ  . TYR A 0 250 . 80.609   38.386  -107.401 1.00 33.07 250 A 1 
ATOM 1920 N N   . GLY A 0 251 . 81.887   39.486  -100.333 1.00 32.58 251 A 1 
ATOM 1921 C CA  . GLY A 0 251 . 82.641   39.243  -99.101  1.00 32.58 251 A 1 
ATOM 1922 C C   . GLY A 0 251 . 82.510   37.782  -98.674  1.00 32.58 251 A 1 
ATOM 1923 O O   . GLY A 0 251 . 81.470   37.163  -98.896  1.00 32.58 251 A 1 
ATOM 1924 N N   . LYS A 0 252 . 83.574   37.203  -98.100  1.00 32.92 252 A 1 
ATOM 1925 C CA  . LYS A 0 252 . 83.582   35.792  -97.676  1.00 32.92 252 A 1 
ATOM 1926 C C   . LYS A 0 252 . 82.483   35.537  -96.639  1.00 32.92 252 A 1 
ATOM 1927 C CB  . LYS A 0 252 . 84.942   35.401  -97.072  1.00 32.92 252 A 1 
ATOM 1928 O O   . LYS A 0 252 . 82.425   36.236  -95.631  1.00 32.92 252 A 1 
ATOM 1929 C CG  . LYS A 0 252 . 86.096   35.362  -98.085  1.00 32.92 252 A 1 
ATOM 1930 C CD  . LYS A 0 252 . 87.393   34.960  -97.366  1.00 32.92 252 A 1 
ATOM 1931 C CE  . LYS A 0 252 . 88.572   34.870  -98.341  1.00 32.92 252 A 1 
ATOM 1932 N NZ  . LYS A 0 252 . 89.828   34.511  -97.632  1.00 32.92 252 A 1 
ATOM 1933 N N   . GLY A 0 253 . 81.668   34.505  -96.857  1.00 29.54 253 A 1 
ATOM 1934 C CA  . GLY A 0 253 . 80.768   33.991  -95.826  1.00 29.54 253 A 1 
ATOM 1935 C C   . GLY A 0 253 . 81.585   33.410  -94.675  1.00 29.54 253 A 1 
ATOM 1936 O O   . GLY A 0 253 . 82.260   32.404  -94.865  1.00 29.54 253 A 1 
ATOM 1937 N N   . GLY A 0 254 . 81.562   34.083  -93.523  1.00 31.59 254 A 1 
ATOM 1938 C CA  . GLY A 0 254 . 82.234   33.645  -92.303  1.00 31.59 254 A 1 
ATOM 1939 C C   . GLY A 0 254 . 81.362   32.688  -91.497  1.00 31.59 254 A 1 
ATOM 1940 O O   . GLY A 0 254 . 80.229   33.016  -91.143  1.00 31.59 254 A 1 
ATOM 1941 N N   . ASP A 0 255 . 81.928   31.523  -91.218  1.00 32.08 255 A 1 
ATOM 1942 C CA  . ASP A 0 255 . 81.400   30.403  -90.442  1.00 32.08 255 A 1 
ATOM 1943 C C   . ASP A 0 255 . 80.569   30.820  -89.210  1.00 32.08 255 A 1 
ATOM 1944 C CB  . ASP A 0 255 . 82.620   29.559  -90.027  1.00 32.08 255 A 1 
ATOM 1945 O O   . ASP A 0 255 . 81.102   31.249  -88.183  1.00 32.08 255 A 1 
ATOM 1946 C CG  . ASP A 0 255 . 83.488   29.231  -91.246  1.00 32.08 255 A 1 
ATOM 1947 O OD1 . ASP A 0 255 . 83.001   28.459  -92.098  1.00 32.08 255 A 1 
ATOM 1948 O OD2 . ASP A 0 255 . 84.562   29.862  -91.381  1.00 32.08 255 A 1 
ATOM 1949 N N   . ARG A 0 256 . 79.240   30.640  -89.272  1.00 30.90 256 A 1 
ATOM 1950 C CA  . ARG A 0 256 . 78.359   30.781  -88.097  1.00 30.90 256 A 1 
ATOM 1951 C C   . ARG A 0 256 . 78.473   29.551  -87.200  1.00 30.90 256 A 1 
ATOM 1952 C CB  . ARG A 0 256 . 76.900   31.097  -88.481  1.00 30.90 256 A 1 
ATOM 1953 O O   . ARG A 0 256 . 77.573   28.717  -87.150  1.00 30.90 256 A 1 
ATOM 1954 C CG  . ARG A 0 256 . 76.736   32.551  -88.936  1.00 30.90 256 A 1 
ATOM 1955 C CD  . ARG A 0 256 . 75.257   32.931  -89.095  1.00 30.90 256 A 1 
ATOM 1956 N NE  . ARG A 0 256 . 75.144   34.327  -89.556  1.00 30.90 256 A 1 
ATOM 1957 N NH1 . ARG A 0 256 . 73.085   34.204  -90.591  1.00 30.90 256 A 1 
ATOM 1958 N NH2 . ARG A 0 256 . 74.328   36.022  -90.821  1.00 30.90 256 A 1 
ATOM 1959 C CZ  . ARG A 0 256 . 74.185   34.832  -90.310  1.00 30.90 256 A 1 
ATOM 1960 N N   . ALA A 0 257 . 79.571   29.473  -86.454  1.00 29.51 257 A 1 
ATOM 1961 C CA  . ALA A 0 257 . 79.749   28.538  -85.347  1.00 29.51 257 A 1 
ATOM 1962 C C   . ALA A 0 257 . 78.842   28.923  -84.158  1.00 29.51 257 A 1 
ATOM 1963 C CB  . ALA A 0 257 . 81.241   28.470  -84.994  1.00 29.51 257 A 1 
ATOM 1964 O O   . ALA A 0 257 . 79.307   29.353  -83.103  1.00 29.51 257 A 1 
ATOM 1965 N N   . ALA A 0 258 . 77.526   28.785  -84.338  1.00 29.85 258 A 1 
ATOM 1966 C CA  . ALA A 0 258 . 76.521   28.950  -83.294  1.00 29.85 258 A 1 
ATOM 1967 C C   . ALA A 0 258 . 76.595   27.766  -82.316  1.00 29.85 258 A 1 
ATOM 1968 C CB  . ALA A 0 258 . 75.145   29.128  -83.952  1.00 29.85 258 A 1 
ATOM 1969 O O   . ALA A 0 258 . 75.767   26.859  -82.337  1.00 29.85 258 A 1 
ATOM 1970 N N   . ALA A 0 259 . 77.625   27.762  -81.469  1.00 26.58 259 A 1 
ATOM 1971 C CA  . ALA A 0 259 . 77.884   26.739  -80.461  1.00 26.58 259 A 1 
ATOM 1972 C C   . ALA A 0 259 . 76.925   26.866  -79.259  1.00 26.58 259 A 1 
ATOM 1973 C CB  . ALA A 0 259 . 79.372   26.794  -80.085  1.00 26.58 259 A 1 
ATOM 1974 O O   . ALA A 0 259 . 77.352   26.986  -78.111  1.00 26.58 259 A 1 
ATOM 1975 N N   . SER A 0 260 . 75.613   26.850  -79.520  1.00 35.55 260 A 1 
ATOM 1976 C CA  . SER A 0 260 . 74.563   26.805  -78.502  1.00 35.55 260 A 1 
ATOM 1977 C C   . SER A 0 260 . 74.558   25.431  -77.832  1.00 35.55 260 A 1 
ATOM 1978 C CB  . SER A 0 260 . 73.200   27.167  -79.105  1.00 35.55 260 A 1 
ATOM 1979 O O   . SER A 0 260 . 73.759   24.554  -78.163  1.00 35.55 260 A 1 
ATOM 1980 O OG  . SER A 0 260 . 72.877   26.311  -80.180  1.00 35.55 260 A 1 
ATOM 1981 N N   . LYS A 0 261 . 75.499   25.247  -76.902  1.00 30.02 261 A 1 
ATOM 1982 C CA  . LYS A 0 261 . 75.666   24.068  -76.050  1.00 30.02 261 A 1 
ATOM 1983 C C   . LYS A 0 261 . 74.528   24.006  -75.022  1.00 30.02 261 A 1 
ATOM 1984 C CB  . LYS A 0 261 . 77.069   24.131  -75.416  1.00 30.02 261 A 1 
ATOM 1985 O O   . LYS A 0 261 . 74.742   24.233  -73.834  1.00 30.02 261 A 1 
ATOM 1986 C CG  . LYS A 0 261 . 77.478   22.814  -74.737  1.00 30.02 261 A 1 
ATOM 1987 C CD  . LYS A 0 261 . 78.690   23.028  -73.822  1.00 30.02 261 A 1 
ATOM 1988 C CE  . LYS A 0 261 . 79.091   21.695  -73.180  1.00 30.02 261 A 1 
ATOM 1989 N NZ  . LYS A 0 261 . 79.897   21.896  -71.950  1.00 30.02 261 A 1 
ATOM 1990 N N   . ALA A 0 262 . 73.314   23.750  -75.501  1.00 31.61 262 A 1 
ATOM 1991 C CA  . ALA A 0 262 . 72.161   23.508  -74.653  1.00 31.61 262 A 1 
ATOM 1992 C C   . ALA A 0 262 . 72.426   22.248  -73.822  1.00 31.61 262 A 1 
ATOM 1993 C CB  . ALA A 0 262 . 70.906   23.381  -75.529  1.00 31.61 262 A 1 
ATOM 1994 O O   . ALA A 0 262 . 72.546   21.151  -74.370  1.00 31.61 262 A 1 
ATOM 1995 N N   . HIS A 0 263 . 72.543   22.416  -72.506  1.00 35.14 263 A 1 
ATOM 1996 C CA  . HIS A 0 263 . 72.332   21.300  -71.598  1.00 35.14 263 A 1 
ATOM 1997 C C   . HIS A 0 263 . 70.867   20.878  -71.750  1.00 35.14 263 A 1 
ATOM 1998 C CB  . HIS A 0 263 . 72.685   21.713  -70.160  1.00 35.14 263 A 1 
ATOM 1999 O O   . HIS A 0 263 . 69.974   21.723  -71.675  1.00 35.14 263 A 1 
ATOM 2000 C CG  . HIS A 0 263 . 74.164   21.633  -69.853  1.00 35.14 263 A 1 
ATOM 2001 C CD2 . HIS A 0 263 . 75.193   22.291  -70.476  1.00 35.14 263 A 1 
ATOM 2002 N ND1 . HIS A 0 263 . 74.730   20.825  -68.896  1.00 35.14 263 A 1 
ATOM 2003 C CE1 . HIS A 0 263 . 76.062   20.991  -68.940  1.00 35.14 263 A 1 
ATOM 2004 N NE2 . HIS A 0 263 . 76.407   21.864  -69.909  1.00 35.14 263 A 1 
ATOM 2005 N N   . GLY A 0 264 . 70.632   19.589  -72.006  1.00 38.08 264 A 1 
ATOM 2006 C CA  . GLY A 0 264 . 69.335   19.009  -71.679  1.00 38.08 264 A 1 
ATOM 2007 C C   . GLY A 0 264 . 69.174   19.110  -70.168  1.00 38.08 264 A 1 
ATOM 2008 O O   . GLY A 0 264 . 70.133   18.836  -69.448  1.00 38.08 264 A 1 
ATOM 2009 N N   . GLN A 0 265 . 68.020   19.587  -69.725  1.00 34.31 265 A 1 
ATOM 2010 C CA  . GLN A 0 265 . 67.620   19.524  -68.327  1.00 34.31 265 A 1 
ATOM 2011 C C   . GLN A 0 265 . 66.780   18.254  -68.151  1.00 34.31 265 A 1 
ATOM 2012 C CB  . GLN A 0 265 . 66.918   20.834  -67.946  1.00 34.31 265 A 1 
ATOM 2013 O O   . GLN A 0 265 . 66.228   17.727  -69.125  1.00 34.31 265 A 1 
ATOM 2014 C CG  . GLN A 0 265 . 67.930   21.983  -67.781  1.00 34.31 265 A 1 
ATOM 2015 C CD  . GLN A 0 265 . 67.274   23.357  -67.678  1.00 34.31 265 A 1 
ATOM 2016 N NE2 . GLN A 0 265 . 66.484   23.763  -68.645  1.00 34.31 265 A 1 
ATOM 2017 O OE1 . GLN A 0 265 . 67.497   24.137  -66.770  1.00 34.31 265 A 1 
ATOM 2018 N N   . ASP A 0 266 . 66.813   17.698  -66.948  1.00 38.14 266 A 1 
ATOM 2019 C CA  . ASP A 0 266 . 66.332   16.350  -66.676  1.00 38.14 266 A 1 
ATOM 2020 C C   . ASP A 0 266 . 64.861   16.396  -66.251  1.00 38.14 266 A 1 
ATOM 2021 C CB  . ASP A 0 266 . 67.260   15.679  -65.655  1.00 38.14 266 A 1 
ATOM 2022 O O   . ASP A 0 266 . 64.490   17.102  -65.319  1.00 38.14 266 A 1 
ATOM 2023 C CG  . ASP A 0 266 . 68.683   15.548  -66.218  1.00 38.14 266 A 1 
ATOM 2024 O OD1 . ASP A 0 266 . 68.871   14.716  -67.140  1.00 38.14 266 A 1 
ATOM 2025 O OD2 . ASP A 0 266 . 69.575   16.306  -65.769  1.00 38.14 266 A 1 
ATOM 2026 N N   . TYR A 0 267 . 64.008   15.656  -66.962  1.00 38.70 267 A 1 
ATOM 2027 C CA  . TYR A 0 267 . 62.556   15.762  -66.814  1.00 38.70 267 A 1 
ATOM 2028 C C   . TYR A 0 267 . 62.057   14.932  -65.623  1.00 38.70 267 A 1 
ATOM 2029 C CB  . TYR A 0 267 . 61.879   15.419  -68.153  1.00 38.70 267 A 1 
ATOM 2030 O O   . TYR A 0 267 . 61.510   13.839  -65.798  1.00 38.70 267 A 1 
ATOM 2031 C CG  . TYR A 0 267 . 60.514   16.058  -68.328  1.00 38.70 267 A 1 
ATOM 2032 C CD1 . TYR A 0 267 . 59.346   15.403  -67.888  1.00 38.70 267 A 1 
ATOM 2033 C CD2 . TYR A 0 267 . 60.427   17.339  -68.907  1.00 38.70 267 A 1 
ATOM 2034 C CE1 . TYR A 0 267 . 58.091   16.029  -68.029  1.00 38.70 267 A 1 
ATOM 2035 C CE2 . TYR A 0 267 . 59.174   17.960  -69.066  1.00 38.70 267 A 1 
ATOM 2036 O OH  . TYR A 0 267 . 56.798   17.924  -68.748  1.00 38.70 267 A 1 
ATOM 2037 C CZ  . TYR A 0 267 . 58.006   17.312  -68.618  1.00 38.70 267 A 1 
ATOM 2038 N N   . TRP A 0 268 . 62.281   15.431  -64.406  1.00 40.48 268 A 1 
ATOM 2039 C CA  . TRP A 0 268 . 61.773   14.811  -63.184  1.00 40.48 268 A 1 
ATOM 2040 C C   . TRP A 0 268 . 60.301   15.170  -62.955  1.00 40.48 268 A 1 
ATOM 2041 C CB  . TRP A 0 268 . 62.703   15.086  -61.985  1.00 40.48 268 A 1 
ATOM 2042 O O   . TRP A 0 268 . 59.911   16.334  -62.841  1.00 40.48 268 A 1 
ATOM 2043 C CG  . TRP A 0 268 . 63.480   13.882  -61.519  1.00 40.48 268 A 1 
ATOM 2044 C CD1 . TRP A 0 268 . 63.977   12.907  -62.319  1.00 40.48 268 A 1 
ATOM 2045 C CD2 . TRP A 0 268 . 63.802   13.462  -60.152  1.00 40.48 268 A 1 
ATOM 2046 C CE2 . TRP A 0 268 . 64.447   12.188  -60.210  1.00 40.48 268 A 1 
ATOM 2047 C CE3 . TRP A 0 268 . 63.600   14.013  -58.866  1.00 40.48 268 A 1 
ATOM 2048 N NE1 . TRP A 0 268 . 64.504   11.887  -61.551  1.00 40.48 268 A 1 
ATOM 2049 C CH2 . TRP A 0 268 . 64.638   12.070  -57.801  1.00 40.48 268 A 1 
ATOM 2050 C CZ2 . TRP A 0 268 . 64.849   11.491  -59.063  1.00 40.48 268 A 1 
ATOM 2051 C CZ3 . TRP A 0 268 . 64.020   13.332  -57.704  1.00 40.48 268 A 1 
ATOM 2052 N N   . GLY A 0 269 . 59.468   14.129  -62.924  1.00 52.25 269 A 1 
ATOM 2053 C CA  . GLY A 0 269 . 58.048   14.214  -62.611  1.00 52.25 269 A 1 
ATOM 2054 C C   . GLY A 0 269 . 57.735   13.384  -61.376  1.00 52.25 269 A 1 
ATOM 2055 O O   . GLY A 0 269 . 57.834   12.154  -61.420  1.00 52.25 269 A 1 
ATOM 2056 N N   . LYS A 0 270 . 57.332   14.061  -60.300  1.00 58.05 270 A 1 
ATOM 2057 C CA  . LYS A 0 270 . 56.667   13.444  -59.151  1.00 58.05 270 A 1 
ATOM 2058 C C   . LYS A 0 270 . 55.194   13.822  -59.199  1.00 58.05 270 A 1 
ATOM 2059 C CB  . LYS A 0 270 . 57.294   13.911  -57.830  1.00 58.05 270 A 1 
ATOM 2060 O O   . LYS A 0 270 . 54.874   15.006  -59.276  1.00 58.05 270 A 1 
ATOM 2061 C CG  . LYS A 0 270 . 58.732   13.417  -57.614  1.00 58.05 270 A 1 
ATOM 2062 C CD  . LYS A 0 270 . 59.163   13.782  -56.189  1.00 58.05 270 A 1 
ATOM 2063 C CE  . LYS A 0 270 . 60.551   13.238  -55.846  1.00 58.05 270 A 1 
ATOM 2064 N NZ  . LYS A 0 270 . 60.797   13.363  -54.386  1.00 58.05 270 A 1 
ATOM 2065 N N   . SER A 0 271 . 54.314   12.834  -59.152  1.00 67.22 271 A 1 
ATOM 2066 C CA  . SER A 0 271 . 52.883   13.055  -58.942  1.00 67.22 271 A 1 
ATOM 2067 C C   . SER A 0 271 . 52.429   12.203  -57.772  1.00 67.22 271 A 1 
ATOM 2068 C CB  . SER A 0 271 . 52.067   12.747  -60.203  1.00 67.22 271 A 1 
ATOM 2069 O O   . SER A 0 271 . 52.677   10.995  -57.797  1.00 67.22 271 A 1 
ATOM 2070 O OG  . SER A 0 271 . 52.377   11.455  -60.705  1.00 67.22 271 A 1 
ATOM 2071 N N   . GLY A 0 272 . 51.782   12.814  -56.787  1.00 76.54 272 A 1 
ATOM 2072 C CA  . GLY A 0 272 . 51.225   12.119  -55.634  1.00 76.54 272 A 1 
ATOM 2073 C C   . GLY A 0 272 . 49.866   12.675  -55.232  1.00 76.54 272 A 1 
ATOM 2074 O O   . GLY A 0 272 . 49.458   13.736  -55.715  1.00 76.54 272 A 1 
ATOM 2075 N N   . SER A 0 273 . 49.176   11.909  -54.401  1.00 79.96 273 A 1 
ATOM 2076 C CA  . SER A 0 273 . 48.012   12.334  -53.632  1.00 79.96 273 A 1 
ATOM 2077 C C   . SER A 0 273 . 48.036   11.606  -52.302  1.00 79.96 273 A 1 
ATOM 2078 C CB  . SER A 0 273 . 46.689   12.014  -54.331  1.00 79.96 273 A 1 
ATOM 2079 O O   . SER A 0 273 . 48.139   10.378  -52.299  1.00 79.96 273 A 1 
ATOM 2080 O OG  . SER A 0 273 . 46.591   10.629  -54.647  1.00 79.96 273 A 1 
ATOM 2081 N N   . ASP A 0 274 . 47.913   12.396  -51.264  1.00 81.80 274 A 1 
ATOM 2082 C CA  . ASP A 0 274 . 47.671   12.108  -49.865  1.00 81.80 274 A 1 
ATOM 2083 C C   . ASP A 0 274 . 46.137   12.000  -49.676  1.00 81.80 274 A 1 
ATOM 2084 C CB  . ASP A 0 274 . 48.317   13.251  -49.015  1.00 81.80 274 A 1 
ATOM 2085 O O   . ASP A 0 274 . 45.367   12.535  -50.486  1.00 81.80 274 A 1 
ATOM 2086 C CG  . ASP A 0 274 . 49.154   14.318  -49.789  1.00 81.80 274 A 1 
ATOM 2087 O OD1 . ASP A 0 274 . 48.656   14.887  -50.795  1.00 81.80 274 A 1 
ATOM 2088 O OD2 . ASP A 0 274 . 50.346   14.547  -49.474  1.00 81.80 274 A 1 
ATOM 2089 N N   . TRP A 0 275 . 45.666   11.297  -48.648  1.00 84.31 275 A 1 
ATOM 2090 C CA  . TRP A 0 275 . 44.267   11.360  -48.205  1.00 84.31 275 A 1 
ATOM 2091 C C   . TRP A 0 275 . 44.193   11.002  -46.725  1.00 84.31 275 A 1 
ATOM 2092 C CB  . TRP A 0 275 . 43.366   10.423  -49.028  1.00 84.31 275 A 1 
ATOM 2093 O O   . TRP A 0 275 . 44.394   9.844   -46.368  1.00 84.31 275 A 1 
ATOM 2094 C CG  . TRP A 0 275 . 41.915   10.426  -48.633  1.00 84.31 275 A 1 
ATOM 2095 C CD1 . TRP A 0 275 . 41.062   11.462  -48.792  1.00 84.31 275 A 1 
ATOM 2096 C CD2 . TRP A 0 275 . 41.161   9.418   -47.884  1.00 84.31 275 A 1 
ATOM 2097 C CE2 . TRP A 0 275 . 39.823   9.889   -47.706  1.00 84.31 275 A 1 
ATOM 2098 C CE3 . TRP A 0 275 . 41.481   8.179   -47.289  1.00 84.31 275 A 1 
ATOM 2099 N NE1 . TRP A 0 275 . 39.825   11.149  -48.261  1.00 84.31 275 A 1 
ATOM 2100 C CH2 . TRP A 0 275 . 39.193   7.908   -46.469  1.00 84.31 275 A 1 
ATOM 2101 C CZ2 . TRP A 0 275 . 38.841   9.148   -47.031  1.00 84.31 275 A 1 
ATOM 2102 C CZ3 . TRP A 0 275 . 40.510   7.433   -46.592  1.00 84.31 275 A 1 
ATOM 2103 N N   . ASP A 0 276 . 43.894   12.002  -45.901  1.00 87.26 276 A 1 
ATOM 2104 C CA  . ASP A 0 276 . 43.624   11.843  -44.475  1.00 87.26 276 A 1 
ATOM 2105 C C   . ASP A 0 276 . 42.107   11.844  -44.259  1.00 87.26 276 A 1 
ATOM 2106 C CB  . ASP A 0 276 . 44.238   13.004  -43.670  1.00 87.26 276 A 1 
ATOM 2107 O O   . ASP A 0 276 . 41.398   12.736  -44.738  1.00 87.26 276 A 1 
ATOM 2108 C CG  . ASP A 0 276 . 45.740   12.897  -43.389  1.00 87.26 276 A 1 
ATOM 2109 O OD1 . ASP A 0 276 . 46.114   11.954  -42.660  1.00 87.26 276 A 1 
ATOM 2110 O OD2 . ASP A 0 276 . 46.474   13.845  -43.754  1.00 87.26 276 A 1 
ATOM 2111 N N   . ALA A 0 277 . 41.598   10.910  -43.464  1.00 88.71 277 A 1 
ATOM 2112 C CA  . ALA A 0 277 . 40.247   10.989  -42.923  1.00 88.71 277 A 1 
ATOM 2113 C C   . ALA A 0 277 . 40.227   10.592  -41.450  1.00 88.71 277 A 1 
ATOM 2114 C CB  . ALA A 0 277 . 39.300   10.141  -43.771  1.00 88.71 277 A 1 
ATOM 2115 O O   . ALA A 0 277 . 40.931   9.678   -41.026  1.00 88.71 277 A 1 
ATOM 2116 N N   . TRP A 0 278 . 39.390   11.259  -40.660  1.00 92.80 278 A 1 
ATOM 2117 C CA  . TRP A 0 278 . 39.113   10.844  -39.287  1.00 92.80 278 A 1 
ATOM 2118 C C   . TRP A 0 278 . 37.655   11.079  -38.927  1.00 92.80 278 A 1 
ATOM 2119 C CB  . TRP A 0 278 . 40.058   11.529  -38.286  1.00 92.80 278 A 1 
ATOM 2120 O O   . TRP A 0 278 . 37.012   12.005  -39.432  1.00 92.80 278 A 1 
ATOM 2121 C CG  . TRP A 0 278 . 39.765   12.970  -37.984  1.00 92.80 278 A 1 
ATOM 2122 C CD1 . TRP A 0 278 . 40.200   14.020  -38.712  1.00 92.80 278 A 1 
ATOM 2123 C CD2 . TRP A 0 278 . 38.925   13.536  -36.928  1.00 92.80 278 A 1 
ATOM 2124 C CE2 . TRP A 0 278 . 38.884   14.953  -37.095  1.00 92.80 278 A 1 
ATOM 2125 C CE3 . TRP A 0 278 . 38.164   12.997  -35.867  1.00 92.80 278 A 1 
ATOM 2126 N NE1 . TRP A 0 278 . 39.703   15.193  -38.178  1.00 92.80 278 A 1 
ATOM 2127 C CH2 . TRP A 0 278 . 37.363   15.219  -35.228  1.00 92.80 278 A 1 
ATOM 2128 C CZ2 . TRP A 0 278 . 38.119   15.791  -36.267  1.00 92.80 278 A 1 
ATOM 2129 C CZ3 . TRP A 0 278 . 37.391   13.826  -35.030  1.00 92.80 278 A 1 
ATOM 2130 N N   . GLY A 0 279 . 37.160   10.266  -38.002  1.00 94.58 279 A 1 
ATOM 2131 C CA  . GLY A 0 279 . 35.827   10.404  -37.446  1.00 94.58 279 A 1 
ATOM 2132 C C   . GLY A 0 279 . 35.769   10.063  -35.965  1.00 94.58 279 A 1 
ATOM 2133 O O   . GLY A 0 279 . 36.650   9.405   -35.404  1.00 94.58 279 A 1 
ATOM 2134 N N   . ARG A 0 280 . 34.715   10.563  -35.330  1.00 94.50 280 A 1 
ATOM 2135 C CA  . ARG A 0 280 . 34.342   10.271  -33.954  1.00 94.50 280 A 1 
ATOM 2136 C C   . ARG A 0 280 . 32.825   10.311  -33.816  1.00 94.50 280 A 1 
ATOM 2137 C CB  . ARG A 0 280 . 35.042   11.262  -33.024  1.00 94.50 280 A 1 
ATOM 2138 O O   . ARG A 0 280 . 32.244   11.393  -33.903  1.00 94.50 280 A 1 
ATOM 2139 C CG  . ARG A 0 280 . 34.702   10.987  -31.556  1.00 94.50 280 A 1 
ATOM 2140 C CD  . ARG A 0 280 . 35.646   11.808  -30.676  1.00 94.50 280 A 1 
ATOM 2141 N NE  . ARG A 0 280 . 35.508   11.423  -29.266  1.00 94.50 280 A 1 
ATOM 2142 N NH1 . ARG A 0 280 . 35.037   13.447  -28.345  1.00 94.50 280 A 1 
ATOM 2143 N NH2 . ARG A 0 280 . 34.968   11.641  -27.072  1.00 94.50 280 A 1 
ATOM 2144 C CZ  . ARG A 0 280 . 35.204   12.165  -28.232  1.00 94.50 280 A 1 
ATOM 2145 N N   . ASP A 0 281 . 32.233   9.154   -33.565  1.00 94.42 281 A 1 
ATOM 2146 C CA  . ASP A 0 281 . 30.853   9.019   -33.100  1.00 94.42 281 A 1 
ATOM 2147 C C   . ASP A 0 281 . 30.852   9.060   -31.557  1.00 94.42 281 A 1 
ATOM 2148 C CB  . ASP A 0 281 . 30.234   7.738   -33.695  1.00 94.42 281 A 1 
ATOM 2149 O O   . ASP A 0 281 . 31.856   8.754   -30.914  1.00 94.42 281 A 1 
ATOM 2150 C CG  . ASP A 0 281 . 28.700   7.683   -33.619  1.00 94.42 281 A 1 
ATOM 2151 O OD1 . ASP A 0 281 . 28.124   8.478   -32.838  1.00 94.42 281 A 1 
ATOM 2152 O OD2 . ASP A 0 281 . 28.119   6.844   -34.344  1.00 94.42 281 A 1 
ATOM 2153 N N   . GLN A 0 282 . 29.763   9.520   -30.950  1.00 94.33 282 A 1 
ATOM 2154 C CA  . GLN A 0 282 . 29.582   9.646   -29.500  1.00 94.33 282 A 1 
ATOM 2155 C C   . GLN A 0 282 . 28.087   9.490   -29.168  1.00 94.33 282 A 1 
ATOM 2156 C CB  . GLN A 0 282 . 30.115   11.004  -29.001  1.00 94.33 282 A 1 
ATOM 2157 O O   . GLN A 0 282 . 27.413   10.462  -28.806  1.00 94.33 282 A 1 
ATOM 2158 C CG  . GLN A 0 282 . 31.629   11.134  -28.768  1.00 94.33 282 A 1 
ATOM 2159 C CD  . GLN A 0 282 . 31.985   12.603  -28.587  1.00 94.33 282 A 1 
ATOM 2160 N NE2 . GLN A 0 282 . 31.879   13.376  -29.647  1.00 94.33 282 A 1 
ATOM 2161 O OE1 . GLN A 0 282 . 32.386   13.091  -27.526  1.00 94.33 282 A 1 
ATOM 2162 N N   . ASP A 0 283 . 27.559   8.273   -29.301  1.00 96.27 283 A 1 
ATOM 2163 C CA  . ASP A 0 283 . 26.167   7.958   -28.963  1.00 96.27 283 A 1 
ATOM 2164 C C   . ASP A 0 283 . 25.989   7.873   -27.435  1.00 96.27 283 A 1 
ATOM 2165 C CB  . ASP A 0 283 . 25.700   6.682   -29.701  1.00 96.27 283 A 1 
ATOM 2166 O O   . ASP A 0 283 . 26.686   7.148   -26.720  1.00 96.27 283 A 1 
ATOM 2167 C CG  . ASP A 0 283 . 24.185   6.390   -29.597  1.00 96.27 283 A 1 
ATOM 2168 O OD1 . ASP A 0 283 . 23.428   7.195   -28.996  1.00 96.27 283 A 1 
ATOM 2169 O OD2 . ASP A 0 283 . 23.737   5.301   -30.034  1.00 96.27 283 A 1 
ATOM 2170 N N   . TYR A 0 284 . 25.029   8.619   -26.894  1.00 97.53 284 A 1 
ATOM 2171 C CA  . TYR A 0 284 . 24.650   8.572   -25.487  1.00 97.53 284 A 1 
ATOM 2172 C C   . TYR A 0 284 . 23.162   8.310   -25.323  1.00 97.53 284 A 1 
ATOM 2173 C CB  . TYR A 0 284 . 25.049   9.857   -24.754  1.00 97.53 284 A 1 
ATOM 2174 O O   . TYR A 0 284 . 22.300   9.035   -25.829  1.00 97.53 284 A 1 
ATOM 2175 C CG  . TYR A 0 284 . 24.553   9.883   -23.315  1.00 97.53 284 A 1 
ATOM 2176 C CD1 . TYR A 0 284 . 23.339   10.521  -22.985  1.00 97.53 284 A 1 
ATOM 2177 C CD2 . TYR A 0 284 . 25.267   9.185   -22.325  1.00 97.53 284 A 1 
ATOM 2178 C CE1 . TYR A 0 284 . 22.853   10.479  -21.662  1.00 97.53 284 A 1 
ATOM 2179 C CE2 . TYR A 0 284 . 24.790   9.139   -21.002  1.00 97.53 284 A 1 
ATOM 2180 O OH  . TYR A 0 284 . 23.139   9.763   -19.386  1.00 97.53 284 A 1 
ATOM 2181 C CZ  . TYR A 0 284 . 23.584   9.793   -20.670  1.00 97.53 284 A 1 
ATOM 2182 N N   . SER A 0 285 . 22.837   7.347   -24.463  1.00 98.22 285 A 1 
ATOM 2183 C CA  . SER A 0 285 . 21.462   7.084   -24.075  1.00 98.22 285 A 1 
ATOM 2184 C C   . SER A 0 285 . 21.249   6.838   -22.592  1.00 98.22 285 A 1 
ATOM 2185 C CB  . SER A 0 285 . 20.894   5.948   -24.901  1.00 98.22 285 A 1 
ATOM 2186 O O   . SER A 0 285 . 22.029   6.174   -21.910  1.00 98.22 285 A 1 
ATOM 2187 O OG  . SER A 0 285 . 21.490   4.700   -24.639  1.00 98.22 285 A 1 
ATOM 2188 N N   . GLU A 0 286 . 20.105   7.321   -22.110  1.00 98.58 286 A 1 
ATOM 2189 C CA  . GLU A 0 286 . 19.584   7.001   -20.788  1.00 98.58 286 A 1 
ATOM 2190 C C   . GLU A 0 286 . 18.080   6.725   -20.880  1.00 98.58 286 A 1 
ATOM 2191 C CB  . GLU A 0 286 . 19.902   8.135   -19.800  1.00 98.58 286 A 1 
ATOM 2192 O O   . GLU A 0 286 . 17.299   7.613   -21.230  1.00 98.58 286 A 1 
ATOM 2193 C CG  . GLU A 0 286 . 19.569   7.736   -18.352  1.00 98.58 286 A 1 
ATOM 2194 C CD  . GLU A 0 286 . 19.625   8.902   -17.353  1.00 98.58 286 A 1 
ATOM 2195 O OE1 . GLU A 0 286 . 19.523   8.656   -16.130  1.00 98.58 286 A 1 
ATOM 2196 O OE2 . GLU A 0 286 . 19.571   10.085  -17.756  1.00 98.58 286 A 1 
ATOM 2197 N N   . ASP A 0 287 . 17.666   5.507   -20.529  1.00 98.52 287 A 1 
ATOM 2198 C CA  . ASP A 0 287 . 16.261   5.154   -20.323  1.00 98.52 287 A 1 
ATOM 2199 C C   . ASP A 0 287 . 16.017   5.010   -18.804  1.00 98.52 287 A 1 
ATOM 2200 C CB  . ASP A 0 287 . 15.877   3.865   -21.086  1.00 98.52 287 A 1 
ATOM 2201 O O   . ASP A 0 287 . 16.612   4.148   -18.150  1.00 98.52 287 A 1 
ATOM 2202 C CG  . ASP A 0 287 . 16.204   3.804   -22.595  1.00 98.52 287 A 1 
ATOM 2203 O OD1 . ASP A 0 287 . 15.828   4.694   -23.399  1.00 98.52 287 A 1 
ATOM 2204 O OD2 . ASP A 0 287 . 16.788   2.789   -23.028  1.00 98.52 287 A 1 
ATOM 2205 N N   . VAL A 0 288 . 15.139   5.837   -18.226  1.00 98.56 288 A 1 
ATOM 2206 C CA  . VAL A 0 288 . 14.704   5.781   -16.817  1.00 98.56 288 A 1 
ATOM 2207 C C   . VAL A 0 288 . 13.211   5.500   -16.747  1.00 98.56 288 A 1 
ATOM 2208 C CB  . VAL A 0 288 . 15.011   7.079   -16.040  1.00 98.56 288 A 1 
ATOM 2209 O O   . VAL A 0 288 . 12.416   6.170   -17.404  1.00 98.56 288 A 1 
ATOM 2210 C CG1 . VAL A 0 288 . 14.590   6.983   -14.563  1.00 98.56 288 A 1 
ATOM 2211 C CG2 . VAL A 0 288 . 16.504   7.389   -16.049  1.00 98.56 288 A 1 
ATOM 2212 N N   . SER A 0 289 . 12.815   4.567   -15.884  1.00 98.32 289 A 1 
ATOM 2213 C CA  . SER A 0 289 . 11.413   4.276   -15.580  1.00 98.32 289 A 1 
ATOM 2214 C C   . SER A 0 289 . 11.179   4.082   -14.082  1.00 98.32 289 A 1 
ATOM 2215 C CB  . SER A 0 289 . 10.927   3.066   -16.382  1.00 98.32 289 A 1 
ATOM 2216 O O   . SER A 0 289 . 12.048   3.592   -13.360  1.00 98.32 289 A 1 
ATOM 2217 O OG  . SER A 0 289 . 11.718   1.930   -16.108  1.00 98.32 289 A 1 
ATOM 2218 N N   . TYR A 0 290 . 9.995    4.480   -13.628  1.00 98.59 290 A 1 
ATOM 2219 C CA  . TYR A 0 290 . 9.463    4.246   -12.289  1.00 98.59 290 A 1 
ATOM 2220 C C   . TYR A 0 290 . 7.960    3.964   -12.401  1.00 98.59 290 A 1 
ATOM 2221 C CB  . TYR A 0 290 . 9.750    5.476   -11.410  1.00 98.59 290 A 1 
ATOM 2222 O O   . TYR A 0 290 . 7.250    4.732   -13.050  1.00 98.59 290 A 1 
ATOM 2223 C CG  . TYR A 0 290 . 9.137    5.462   -10.018  1.00 98.59 290 A 1 
ATOM 2224 C CD1 . TYR A 0 290 . 7.918    6.126   -9.771   1.00 98.59 290 A 1 
ATOM 2225 C CD2 . TYR A 0 290 . 9.797    4.806   -8.962   1.00 98.59 290 A 1 
ATOM 2226 C CE1 . TYR A 0 290 . 7.377    6.153   -8.469   1.00 98.59 290 A 1 
ATOM 2227 C CE2 . TYR A 0 290 . 9.261    4.829   -7.658   1.00 98.59 290 A 1 
ATOM 2228 O OH  . TYR A 0 290 . 7.541    5.555   -6.144   1.00 98.59 290 A 1 
ATOM 2229 C CZ  . TYR A 0 290 . 8.052    5.513   -7.406   1.00 98.59 290 A 1 
ATOM 2230 N N   . ASP A 0 291 . 7.470    2.898   -11.769  1.00 98.05 291 A 1 
ATOM 2231 C CA  . ASP A 0 291 . 6.034    2.635   -11.575  1.00 98.05 291 A 1 
ATOM 2232 C C   . ASP A 0 291 . 5.788    2.299   -10.106  1.00 98.05 291 A 1 
ATOM 2233 C CB  . ASP A 0 291 . 5.510    1.518   -12.503  1.00 98.05 291 A 1 
ATOM 2234 O O   . ASP A 0 291 . 6.440    1.412   -9.538   1.00 98.05 291 A 1 
ATOM 2235 C CG  . ASP A 0 291 . 3.981    1.299   -12.413  1.00 98.05 291 A 1 
ATOM 2236 O OD1 . ASP A 0 291 . 3.497    0.715   -11.411  1.00 98.05 291 A 1 
ATOM 2237 O OD2 . ASP A 0 291 . 3.273    1.691   -13.375  1.00 98.05 291 A 1 
ATOM 2238 N N   . ARG A 0 292 . 4.841    3.020   -9.502   1.00 97.99 292 A 1 
ATOM 2239 C CA  . ARG A 0 292 . 4.293    2.732   -8.183   1.00 97.99 292 A 1 
ATOM 2240 C C   . ARG A 0 292 . 2.814    2.416   -8.296   1.00 97.99 292 A 1 
ATOM 2241 C CB  . ARG A 0 292 . 4.534    3.895   -7.221   1.00 97.99 292 A 1 
ATOM 2242 O O   . ARG A 0 292 . 1.998    3.326   -8.429   1.00 97.99 292 A 1 
ATOM 2243 C CG  . ARG A 0 292 . 3.862    3.587   -5.872   1.00 97.99 292 A 1 
ATOM 2244 C CD  . ARG A 0 292 . 4.097    4.710   -4.881   1.00 97.99 292 A 1 
ATOM 2245 N NE  . ARG A 0 292 . 3.566    4.326   -3.561   1.00 97.99 292 A 1 
ATOM 2246 N NH1 . ARG A 0 292 . 5.001    5.630   -2.371   1.00 97.99 292 A 1 
ATOM 2247 N NH2 . ARG A 0 292 . 3.910    4.027   -1.324   1.00 97.99 292 A 1 
ATOM 2248 C CZ  . ARG A 0 292 . 4.130    4.669   -2.427   1.00 97.99 292 A 1 
ATOM 2249 N N   . THR A 0 293 . 2.463    1.158   -8.069   1.00 97.99 293 A 1 
ATOM 2250 C CA  . THR A 0 293 . 1.075    0.704   -7.977   1.00 97.99 293 A 1 
ATOM 2251 C C   . THR A 0 293 . 0.718    0.353   -6.528   1.00 97.99 293 A 1 
ATOM 2252 C CB  . THR A 0 293 . 0.850    -0.460  -8.951   1.00 97.99 293 A 1 
ATOM 2253 O O   . THR A 0 293 . 1.190    -0.647  -5.987   1.00 97.99 293 A 1 
ATOM 2254 C CG2 . THR A 0 293 . -0.552   -1.062  -8.821   1.00 97.99 293 A 1 
ATOM 2255 O OG1 . THR A 0 293 . 0.934    -0.004  -10.287  1.00 97.99 293 A 1 
ATOM 2256 N N   . THR A 0 294 . -0.176   1.130   -5.907   1.00 97.85 294 A 1 
ATOM 2257 C CA  . THR A 0 294 . -0.767   0.823   -4.595   1.00 97.85 294 A 1 
ATOM 2258 C C   . THR A 0 294 . -2.234   0.413   -4.754   1.00 97.85 294 A 1 
ATOM 2259 C CB  . THR A 0 294 . -0.673   1.995   -3.604   1.00 97.85 294 A 1 
ATOM 2260 O O   . THR A 0 294 . -3.094   1.229   -5.091   1.00 97.85 294 A 1 
ATOM 2261 C CG2 . THR A 0 294 . -0.988   1.529   -2.178   1.00 97.85 294 A 1 
ATOM 2262 O OG1 . THR A 0 294 . 0.585    2.622   -3.569   1.00 97.85 294 A 1 
ATOM 2263 N N   . ALA A 0 295 . -2.564   -0.837  -4.431   1.00 98.16 295 A 1 
ATOM 2264 C CA  . ALA A 0 295 . -3.933   -1.349  -4.440   1.00 98.16 295 A 1 
ATOM 2265 C C   . ALA A 0 295 . -4.433   -1.645  -3.019   1.00 98.16 295 A 1 
ATOM 2266 C CB  . ALA A 0 295 . -4.009   -2.575  -5.353   1.00 98.16 295 A 1 
ATOM 2267 O O   . ALA A 0 295 . -3.716   -2.220  -2.201   1.00 98.16 295 A 1 
ATOM 2268 N N   . LYS A 0 296 . -5.684   -1.293  -2.718   1.00 98.06 296 A 1 
ATOM 2269 C CA  . LYS A 0 296 . -6.353   -1.632  -1.451   1.00 98.06 296 A 1 
ATOM 2270 C C   . LYS A 0 296 . -7.750   -2.164  -1.740   1.00 98.06 296 A 1 
ATOM 2271 C CB  . LYS A 0 296 . -6.400   -0.440  -0.474   1.00 98.06 296 A 1 
ATOM 2272 O O   . LYS A 0 296 . -8.457   -1.601  -2.573   1.00 98.06 296 A 1 
ATOM 2273 C CG  . LYS A 0 296 . -5.041   0.255   -0.301   1.00 98.06 296 A 1 
ATOM 2274 C CD  . LYS A 0 296 . -5.106   1.428   0.687    1.00 98.06 296 A 1 
ATOM 2275 C CE  . LYS A 0 296 . -3.784   2.213   0.702    1.00 98.06 296 A 1 
ATOM 2276 N NZ  . LYS A 0 296 . -3.531   2.925   -0.586   1.00 98.06 296 A 1 
ATOM 2277 N N   . ALA A 0 297 . -8.140   -3.225  -1.052   1.00 98.17 297 A 1 
ATOM 2278 C CA  . ALA A 0 297 . -9.479   -3.789  -1.082   1.00 98.17 297 A 1 
ATOM 2279 C C   . ALA A 0 297 . -9.949   -4.043  0.353    1.00 98.17 297 A 1 
ATOM 2280 C CB  . ALA A 0 297 . -9.485   -5.064  -1.932   1.00 98.17 297 A 1 
ATOM 2281 O O   . ALA A 0 297 . -9.194   -4.567  1.172    1.00 98.17 297 A 1 
ATOM 2282 N N   . TYR A 0 298 . -11.192  -3.685  0.632    1.00 98.01 298 A 1 
ATOM 2283 C CA  . TYR A 0 298 . -11.880  -3.922  1.891    1.00 98.01 298 A 1 
ATOM 2284 C C   . TYR A 0 298 . -13.215  -4.583  1.567    1.00 98.01 298 A 1 
ATOM 2285 C CB  . TYR A 0 298 . -12.089  -2.596  2.637    1.00 98.01 298 A 1 
ATOM 2286 O O   . TYR A 0 298 . -13.933  -4.097  0.696    1.00 98.01 298 A 1 
ATOM 2287 C CG  . TYR A 0 298 . -10.811  -1.825  2.917    1.00 98.01 298 A 1 
ATOM 2288 C CD1 . TYR A 0 298 . -10.085  -2.078  4.096    1.00 98.01 298 A 1 
ATOM 2289 C CD2 . TYR A 0 298 . -10.344  -0.869  1.993    1.00 98.01 298 A 1 
ATOM 2290 C CE1 . TYR A 0 298 . -8.890   -1.379  4.354    1.00 98.01 298 A 1 
ATOM 2291 C CE2 . TYR A 0 298 . -9.149   -0.168  2.244    1.00 98.01 298 A 1 
ATOM 2292 O OH  . TYR A 0 298 . -7.263   0.247   3.670    1.00 98.01 298 A 1 
ATOM 2293 C CZ  . TYR A 0 298 . -8.420   -0.425  3.425    1.00 98.01 298 A 1 
ATOM 2294 N N   . ALA A 0 299 . -13.532  -5.666  2.259    1.00 96.87 299 A 1 
ATOM 2295 C CA  . ALA A 0 299 . -14.849  -6.275  2.295    1.00 96.87 299 A 1 
ATOM 2296 C C   . ALA A 0 299 . -15.284  -6.379  3.761    1.00 96.87 299 A 1 
ATOM 2297 C CB  . ALA A 0 299 . -14.812  -7.636  1.591    1.00 96.87 299 A 1 
ATOM 2298 O O   . ALA A 0 299 . -14.448  -6.656  4.628    1.00 96.87 299 A 1 
ATOM 2299 N N   . ALA A 0 300 . -16.560  -6.139  4.029    1.00 95.89 300 A 1 
ATOM 2300 C CA  . ALA A 0 300 . -17.182  -6.421  5.313    1.00 95.89 300 A 1 
ATOM 2301 C C   . ALA A 0 300 . -18.598  -6.954  5.081    1.00 95.89 300 A 1 
ATOM 2302 C CB  . ALA A 0 300 . -17.163  -5.171  6.201    1.00 95.89 300 A 1 
ATOM 2303 O O   . ALA A 0 300 . -19.320  -6.456  4.217    1.00 95.89 300 A 1 
ATOM 2304 N N   . GLU A 0 301 . -18.957  -7.970  5.849    1.00 89.77 301 A 1 
ATOM 2305 C CA  . GLU A 0 301 . -20.238  -8.669  5.844    1.00 89.77 301 A 1 
ATOM 2306 C C   . GLU A 0 301 . -20.672  -8.821  7.305    1.00 89.77 301 A 1 
ATOM 2307 C CB  . GLU A 0 301 . -20.092  -10.053 5.186    1.00 89.77 301 A 1 
ATOM 2308 O O   . GLU A 0 301 . -19.842  -8.922  8.210    1.00 89.77 301 A 1 
ATOM 2309 C CG  . GLU A 0 301 . -19.580  -10.031 3.731    1.00 89.77 301 A 1 
ATOM 2310 C CD  . GLU A 0 301 . -19.096  -11.407 3.232    1.00 89.77 301 A 1 
ATOM 2311 O OE1 . GLU A 0 301 . -19.193  -11.651 2.006    1.00 89.77 301 A 1 
ATOM 2312 O OE2 . GLU A 0 301 . -18.534  -12.178 4.049    1.00 89.77 301 A 1 
ATOM 2313 N N   . SER A 0 302 . -21.966  -8.750  7.572    1.00 85.87 302 A 1 
ATOM 2314 C CA  . SER A 0 302 . -22.573  -8.774  8.913    1.00 85.87 302 A 1 
ATOM 2315 C C   . SER A 0 302 . -24.068  -9.100  8.685    1.00 85.87 302 A 1 
ATOM 2316 C CB  . SER A 0 302 . -22.338  -7.411  9.618    1.00 85.87 302 A 1 
ATOM 2317 O O   . SER A 0 302 . -24.462  -9.290  7.538    1.00 85.87 302 A 1 
ATOM 2318 O OG  . SER A 0 302 . -21.274  -6.638  9.088    1.00 85.87 302 A 1 
ATOM 2319 N N   . TYR A 0 303 . -25.013  -9.136  9.624    1.00 84.55 303 A 1 
ATOM 2320 C CA  . TYR A 0 303 . -25.065  -9.327  11.078   1.00 84.55 303 A 1 
ATOM 2321 C C   . TYR A 0 303 . -26.554  -9.392  11.416   1.00 84.55 303 A 1 
ATOM 2322 C CB  . TYR A 0 303 . -24.458  -8.185  11.907   1.00 84.55 303 A 1 
ATOM 2323 O O   . TYR A 0 303 . -27.295  -8.447  11.127   1.00 84.55 303 A 1 
ATOM 2324 C CG  . TYR A 0 303 . -24.914  -8.070  13.358   1.00 84.55 303 A 1 
ATOM 2325 C CD1 . TYR A 0 303 . -25.432  -6.858  13.856   1.00 84.55 303 A 1 
ATOM 2326 C CD2 . TYR A 0 303 . -24.705  -9.142  14.245   1.00 84.55 303 A 1 
ATOM 2327 C CE1 . TYR A 0 303 . -25.678  -6.710  15.238   1.00 84.55 303 A 1 
ATOM 2328 C CE2 . TYR A 0 303 . -24.888  -8.985  15.625   1.00 84.55 303 A 1 
ATOM 2329 O OH  . TYR A 0 303 . -25.531  -7.612  17.462   1.00 84.55 303 A 1 
ATOM 2330 C CZ  . TYR A 0 303 . -25.358  -7.762  16.125   1.00 84.55 303 A 1 
ATOM 2331 N N   . ASP A 0 304 . -26.978  -10.478 12.044   1.00 89.45 304 A 1 
ATOM 2332 C CA  . ASP A 0 304 . -28.380  -10.701 12.372   1.00 89.45 304 A 1 
ATOM 2333 C C   . ASP A 0 304 . -28.607  -10.615 13.883   1.00 89.45 304 A 1 
ATOM 2334 C CB  . ASP A 0 304 . -28.849  -12.041 11.793   1.00 89.45 304 A 1 
ATOM 2335 O O   . ASP A 0 304 . -27.848  -11.182 14.671   1.00 89.45 304 A 1 
ATOM 2336 C CG  . ASP A 0 304 . -28.710  -12.123 10.268   1.00 89.45 304 A 1 
ATOM 2337 O OD1 . ASP A 0 304 . -29.078  -11.136 9.594    1.00 89.45 304 A 1 
ATOM 2338 O OD2 . ASP A 0 304 . -28.282  -13.199 9.792    1.00 89.45 304 A 1 
ATOM 2339 N N   . GLU A 0 305 . -29.694  -9.956  14.288   1.00 87.22 305 A 1 
ATOM 2340 C CA  . GLU A 0 305 . -30.297  -10.062 15.619   1.00 87.22 305 A 1 
ATOM 2341 C C   . GLU A 0 305 . -31.774  -10.444 15.489   1.00 87.22 305 A 1 
ATOM 2342 C CB  . GLU A 0 305 . -30.226  -8.752  16.425   1.00 87.22 305 A 1 
ATOM 2343 O O   . GLU A 0 305 . -32.489  -9.894  14.648   1.00 87.22 305 A 1 
ATOM 2344 C CG  . GLU A 0 305 . -28.832  -8.141  16.631   1.00 87.22 305 A 1 
ATOM 2345 C CD  . GLU A 0 305 . -28.806  -7.073  17.745   1.00 87.22 305 A 1 
ATOM 2346 O OE1 . GLU A 0 305 . -27.736  -6.459  17.980   1.00 87.22 305 A 1 
ATOM 2347 O OE2 . GLU A 0 305 . -29.726  -6.993  18.591   1.00 87.22 305 A 1 
ATOM 2348 N N   . TRP A 0 306 . -32.265  -11.320 16.362   1.00 92.78 306 A 1 
ATOM 2349 C CA  . TRP A 0 306 . -33.692  -11.631 16.476   1.00 92.78 306 A 1 
ATOM 2350 C C   . TRP A 0 306 . -34.075  -11.969 17.916   1.00 92.78 306 A 1 
ATOM 2351 C CB  . TRP A 0 306 . -34.059  -12.778 15.525   1.00 92.78 306 A 1 
ATOM 2352 O O   . TRP A 0 306 . -33.259  -12.481 18.686   1.00 92.78 306 A 1 
ATOM 2353 C CG  . TRP A 0 306 . -33.335  -14.063 15.794   1.00 92.78 306 A 1 
ATOM 2354 C CD1 . TRP A 0 306 . -32.147  -14.416 15.255   1.00 92.78 306 A 1 
ATOM 2355 C CD2 . TRP A 0 306 . -33.677  -15.123 16.739   1.00 92.78 306 A 1 
ATOM 2356 C CE2 . TRP A 0 306 . -32.627  -16.089 16.730   1.00 92.78 306 A 1 
ATOM 2357 C CE3 . TRP A 0 306 . -34.748  -15.346 17.633   1.00 92.78 306 A 1 
ATOM 2358 N NE1 . TRP A 0 306 . -31.731  -15.617 15.793   1.00 92.78 306 A 1 
ATOM 2359 C CH2 . TRP A 0 306 . -33.700  -17.388 18.472   1.00 92.78 306 A 1 
ATOM 2360 C CZ2 . TRP A 0 306 . -32.628  -17.207 17.580   1.00 92.78 306 A 1 
ATOM 2361 C CZ3 . TRP A 0 306 . -34.763  -16.466 18.484   1.00 92.78 306 A 1 
ATOM 2362 N N   . ASP A 0 307 . -35.330  -11.699 18.259   1.00 88.53 307 A 1 
ATOM 2363 C CA  . ASP A 0 307 . -35.922  -11.932 19.575   1.00 88.53 307 A 1 
ATOM 2364 C C   . ASP A 0 307 . -37.396  -12.344 19.418   1.00 88.53 307 A 1 
ATOM 2365 C CB  . ASP A 0 307 . -35.766  -10.653 20.402   1.00 88.53 307 A 1 
ATOM 2366 O O   . ASP A 0 307 . -38.062  -11.990 18.435   1.00 88.53 307 A 1 
ATOM 2367 C CG  . ASP A 0 307 . -36.032  -10.836 21.899   1.00 88.53 307 A 1 
ATOM 2368 O OD1 . ASP A 0 307 . -35.041  -10.860 22.665   1.00 88.53 307 A 1 
ATOM 2369 O OD2 . ASP A 0 307 . -37.219  -10.920 22.274   1.00 88.53 307 A 1 
ATOM 2370 N N   . ASN A 0 308 . -37.876  -13.157 20.351   1.00 87.81 308 A 1 
ATOM 2371 C CA  . ASN A 0 308 . -39.211  -13.729 20.392   1.00 87.81 308 A 1 
ATOM 2372 C C   . ASN A 0 308 . -39.580  -13.960 21.861   1.00 87.81 308 A 1 
ATOM 2373 C CB  . ASN A 0 308 . -39.178  -15.056 19.599   1.00 87.81 308 A 1 
ATOM 2374 O O   . ASN A 0 308 . -39.004  -14.846 22.497   1.00 87.81 308 A 1 
ATOM 2375 C CG  . ASN A 0 308 . -40.544  -15.627 19.260   1.00 87.81 308 A 1 
ATOM 2376 N ND2 . ASN A 0 308 . -41.399  -15.883 20.224   1.00 87.81 308 A 1 
ATOM 2377 O OD1 . ASN A 0 308 . -40.825  -15.870 18.092   1.00 87.81 308 A 1 
ATOM 2378 N N   . ALA A 0 309 . -40.563  -13.230 22.376   1.00 83.75 309 A 1 
ATOM 2379 C CA  . ALA A 0 309 . -41.123  -13.446 23.703   1.00 83.75 309 A 1 
ATOM 2380 C C   . ALA A 0 309 . -42.620  -13.741 23.595   1.00 83.75 309 A 1 
ATOM 2381 C CB  . ALA A 0 309 . -40.810  -12.233 24.585   1.00 83.75 309 A 1 
ATOM 2382 O O   . ALA A 0 309 . -43.392  -12.889 23.151   1.00 83.75 309 A 1 
ATOM 2383 N N   . ASP A 0 310 . -42.987  -14.950 24.009   1.00 81.34 310 A 1 
ATOM 2384 C CA  . ASP A 0 310 . -44.354  -15.372 24.281   1.00 81.34 310 A 1 
ATOM 2385 C C   . ASP A 0 310 . -44.644  -15.117 25.774   1.00 81.34 310 A 1 
ATOM 2386 C CB  . ASP A 0 310 . -44.497  -16.849 23.868   1.00 81.34 310 A 1 
ATOM 2387 O O   . ASP A 0 310 . -43.836  -15.451 26.643   1.00 81.34 310 A 1 
ATOM 2388 C CG  . ASP A 0 310 . -45.955  -17.288 23.731   1.00 81.34 310 A 1 
ATOM 2389 O OD1 . ASP A 0 310 . -46.784  -16.741 24.493   1.00 81.34 310 A 1 
ATOM 2390 O OD2 . ASP A 0 310 . -46.219  -18.139 22.850   1.00 81.34 310 A 1 
ATOM 2391 N N   . ASP A 0 311 . -45.763  -14.461 26.073   1.00 79.95 311 A 1 
ATOM 2392 C CA  . ASP A 0 311 . -46.180  -14.076 27.430   1.00 79.95 311 A 1 
ATOM 2393 C C   . ASP A 0 311 . -47.672  -14.451 27.626   1.00 79.95 311 A 1 
ATOM 2394 C CB  . ASP A 0 311 . -45.821  -12.578 27.674   1.00 79.95 311 A 1 
ATOM 2395 O O   . ASP A 0 311 . -48.417  -13.749 28.320   1.00 79.95 311 A 1 
ATOM 2396 C CG  . ASP A 0 311 . -45.331  -12.201 29.086   1.00 79.95 311 A 1 
ATOM 2397 O OD1 . ASP A 0 311 . -44.144  -12.394 29.419   1.00 79.95 311 A 1 
ATOM 2398 O OD2 . ASP A 0 311 . -46.132  -11.653 29.891   1.00 79.95 311 A 1 
ATOM 2399 N N   . ASP A 0 312 . -48.149  -15.512 26.962   1.00 82.59 312 A 1 
ATOM 2400 C CA  . ASP A 0 312 . -49.562  -15.912 26.884   1.00 82.59 312 A 1 
ATOM 2401 C C   . ASP A 0 312 . -50.214  -16.138 28.262   1.00 82.59 312 A 1 
ATOM 2402 C CB  . ASP A 0 312 . -49.706  -17.170 26.002   1.00 82.59 312 A 1 
ATOM 2403 O O   . ASP A 0 312 . -49.613  -16.674 29.198   1.00 82.59 312 A 1 
ATOM 2404 C CG  . ASP A 0 312 . -51.127  -17.359 25.473   1.00 82.59 312 A 1 
ATOM 2405 O OD1 . ASP A 0 312 . -51.703  -16.362 24.992   1.00 82.59 312 A 1 
ATOM 2406 O OD2 . ASP A 0 312 . -51.718  -18.449 25.671   1.00 82.59 312 A 1 
ATOM 2407 N N   . LYS A 0 313 . -51.478  -15.728 28.433   1.00 83.32 313 A 1 
ATOM 2408 C CA  . LYS A 0 313 . -52.224  -15.908 29.700   1.00 83.32 313 A 1 
ATOM 2409 C C   . LYS A 0 313 . -53.668  -16.292 29.447   1.00 83.32 313 A 1 
ATOM 2410 C CB  . LYS A 0 313 . -52.163  -14.641 30.573   1.00 83.32 313 A 1 
ATOM 2411 O O   . LYS A 0 313 . -54.406  -15.559 28.791   1.00 83.32 313 A 1 
ATOM 2412 C CG  . LYS A 0 313 . -50.746  -14.362 31.085   1.00 83.32 313 A 1 
ATOM 2413 C CD  . LYS A 0 313 . -50.621  -12.992 31.762   1.00 83.32 313 A 1 
ATOM 2414 C CE  . LYS A 0 313 . -49.141  -12.613 31.883   1.00 83.32 313 A 1 
ATOM 2415 N NZ  . LYS A 0 313 . -48.547  -12.373 30.549   1.00 83.32 313 A 1 
ATOM 2416 N N   . TRP A 0 314 . -54.130  -17.366 30.085   1.00 82.10 314 A 1 
ATOM 2417 C CA  . TRP A 0 314 . -55.509  -17.843 29.962   1.00 82.10 314 A 1 
ATOM 2418 C C   . TRP A 0 314 . -56.167  -18.128 31.315   1.00 82.10 314 A 1 
ATOM 2419 C CB  . TRP A 0 314 . -55.554  -19.052 29.020   1.00 82.10 314 A 1 
ATOM 2420 O O   . TRP A 0 314 . -55.536  -18.534 32.293   1.00 82.10 314 A 1 
ATOM 2421 C CG  . TRP A 0 314 . -54.711  -20.226 29.413   1.00 82.10 314 A 1 
ATOM 2422 C CD1 . TRP A 0 314 . -53.460  -20.468 28.959   1.00 82.10 314 A 1 
ATOM 2423 C CD2 . TRP A 0 314 . -55.028  -21.332 30.316   1.00 82.10 314 A 1 
ATOM 2424 C CE2 . TRP A 0 314 . -53.912  -22.222 30.348   1.00 82.10 314 A 1 
ATOM 2425 C CE3 . TRP A 0 314 . -56.149  -21.675 31.109   1.00 82.10 314 A 1 
ATOM 2426 N NE1 . TRP A 0 314 . -52.979  -21.636 29.516   1.00 82.10 314 A 1 
ATOM 2427 C CH2 . TRP A 0 314 . -55.038  -23.699 31.907   1.00 82.10 314 A 1 
ATOM 2428 C CZ2 . TRP A 0 314 . -53.911  -23.391 31.125   1.00 82.10 314 A 1 
ATOM 2429 C CZ3 . TRP A 0 314 . -56.156  -22.844 31.896   1.00 82.10 314 A 1 
ATOM 2430 N N   . GLY A 0 315 . -57.484  -17.925 31.377   1.00 81.37 315 A 1 
ATOM 2431 C CA  . GLY A 0 315 . -58.276  -18.105 32.586   1.00 81.37 315 A 1 
ATOM 2432 C C   . GLY A 0 315 . -59.743  -18.408 32.317   1.00 81.37 315 A 1 
ATOM 2433 O O   . GLY A 0 315 . -60.436  -17.659 31.634   1.00 81.37 315 A 1 
ATOM 2434 N N   . ALA A 0 316 . -60.253  -19.485 32.908   1.00 78.60 316 A 1 
ATOM 2435 C CA  . ALA A 0 316 . -61.643  -19.908 32.791   1.00 78.60 316 A 1 
ATOM 2436 C C   . ALA A 0 316 . -62.265  -20.133 34.174   1.00 78.60 316 A 1 
ATOM 2437 C CB  . ALA A 0 316 . -61.703  -21.161 31.910   1.00 78.60 316 A 1 
ATOM 2438 O O   . ALA A 0 316 . -61.870  -21.040 34.908   1.00 78.60 316 A 1 
ATOM 2439 N N   . GLN A 0 317 . -63.284  -19.341 34.508   1.00 79.36 317 A 1 
ATOM 2440 C CA  . GLN A 0 317 . -64.102  -19.502 35.706   1.00 79.36 317 A 1 
ATOM 2441 C C   . GLN A 0 317 . -65.559  -19.787 35.324   1.00 79.36 317 A 1 
ATOM 2442 C CB  . GLN A 0 317 . -63.951  -18.271 36.615   1.00 79.36 317 A 1 
ATOM 2443 O O   . GLN A 0 317 . -66.162  -19.107 34.495   1.00 79.36 317 A 1 
ATOM 2444 C CG  . GLN A 0 317 . -64.677  -18.449 37.961   1.00 79.36 317 A 1 
ATOM 2445 C CD  . GLN A 0 317 . -64.497  -17.259 38.902   1.00 79.36 317 A 1 
ATOM 2446 N NE2 . GLN A 0 317 . -65.428  -17.016 39.799   1.00 79.36 317 A 1 
ATOM 2447 O OE1 . GLN A 0 317 . -63.525  -16.529 38.874   1.00 79.36 317 A 1 
ATOM 2448 N N   . ALA A 0 318 . -66.159  -20.781 35.966   1.00 73.80 318 A 1 
ATOM 2449 C CA  . ALA A 0 318 . -67.581  -21.077 35.875   1.00 73.80 318 A 1 
ATOM 2450 C C   . ALA A 0 318 . -68.140  -21.299 37.278   1.00 73.80 318 A 1 
ATOM 2451 C CB  . ALA A 0 318 . -67.783  -22.294 34.967   1.00 73.80 318 A 1 
ATOM 2452 O O   . ALA A 0 318 . -67.519  -21.995 38.080   1.00 73.80 318 A 1 
ATOM 2453 N N   . TRP A 0 319 . -69.305  -20.731 37.569   1.00 78.88 319 A 1 
ATOM 2454 C CA  . TRP A 0 319 . -70.020  -20.950 38.823   1.00 78.88 319 A 1 
ATOM 2455 C C   . TRP A 0 319 . -71.522  -21.038 38.583   1.00 78.88 319 A 1 
ATOM 2456 C CB  . TRP A 0 319 . -69.664  -19.864 39.849   1.00 78.88 319 A 1 
ATOM 2457 O O   . TRP A 0 319 . -72.046  -20.462 37.625   1.00 78.88 319 A 1 
ATOM 2458 C CG  . TRP A 0 319 . -69.976  -18.442 39.475   1.00 78.88 319 A 1 
ATOM 2459 C CD1 . TRP A 0 319 . -69.122  -17.590 38.863   1.00 78.88 319 A 1 
ATOM 2460 C CD2 . TRP A 0 319 . -71.216  -17.688 39.669   1.00 78.88 319 A 1 
ATOM 2461 C CE2 . TRP A 0 319 . -71.020  -16.362 39.173   1.00 78.88 319 A 1 
ATOM 2462 C CE3 . TRP A 0 319 . -72.494  -17.989 40.192   1.00 78.88 319 A 1 
ATOM 2463 N NE1 . TRP A 0 319 . -69.720  -16.355 38.711   1.00 78.88 319 A 1 
ATOM 2464 C CH2 . TRP A 0 319 . -73.289  -15.725 39.722   1.00 78.88 319 A 1 
ATOM 2465 C CZ2 . TRP A 0 319 . -72.029  -15.389 39.197   1.00 78.88 319 A 1 
ATOM 2466 C CZ3 . TRP A 0 319 . -73.518  -17.022 40.215   1.00 78.88 319 A 1 
ATOM 2467 N N   . GLY A 0 320 . -72.203  -21.755 39.468   1.00 76.01 320 A 1 
ATOM 2468 C CA  . GLY A 0 320 . -73.653  -21.878 39.479   1.00 76.01 320 A 1 
ATOM 2469 C C   . GLY A 0 320 . -74.189  -21.956 40.901   1.00 76.01 320 A 1 
ATOM 2470 O O   . GLY A 0 320 . -73.484  -22.392 41.816   1.00 76.01 320 A 1 
ATOM 2471 N N   . LYS A 0 321 . -75.432  -21.507 41.057   1.00 67.38 321 A 1 
ATOM 2472 C CA  . LYS A 0 321 . -76.299  -21.830 42.185   1.00 67.38 321 A 1 
ATOM 2473 C C   . LYS A 0 321 . -77.659  -22.221 41.642   1.00 67.38 321 A 1 
ATOM 2474 C CB  . LYS A 0 321 . -76.465  -20.649 43.149   1.00 67.38 321 A 1 
ATOM 2475 O O   . LYS A 0 321 . -78.292  -21.367 41.015   1.00 67.38 321 A 1 
ATOM 2476 C CG  . LYS A 0 321 . -75.127  -20.074 43.605   1.00 67.38 321 A 1 
ATOM 2477 C CD  . LYS A 0 321 . -75.335  -19.197 44.836   1.00 67.38 321 A 1 
ATOM 2478 C CE  . LYS A 0 321 . -73.973  -18.659 45.264   1.00 67.38 321 A 1 
ATOM 2479 N NZ  . LYS A 0 321 . -74.029  -18.161 46.653   1.00 67.38 321 A 1 
ATOM 2480 N N   . ASP A 0 322 . -78.072  -23.446 41.911   1.00 63.73 322 A 1 
ATOM 2481 C CA  . ASP A 0 322 . -79.487  -23.803 41.947   1.00 63.73 322 A 1 
ATOM 2482 C C   . ASP A 0 322 . -80.097  -23.312 43.268   1.00 63.73 322 A 1 
ATOM 2483 C CB  . ASP A 0 322 . -79.697  -25.304 41.709   1.00 63.73 322 A 1 
ATOM 2484 O O   . ASP A 0 322 . -79.386  -23.146 44.269   1.00 63.73 322 A 1 
ATOM 2485 C CG  . ASP A 0 322 . -78.652  -26.127 42.448   1.00 63.73 322 A 1 
ATOM 2486 O OD1 . ASP A 0 322 . -78.649  -26.051 43.697   1.00 63.73 322 A 1 
ATOM 2487 O OD2 . ASP A 0 322 . -77.762  -26.670 41.746   1.00 63.73 322 A 1 
ATOM 2488 N N   . ARG A 0 323 . -81.380  -22.939 43.243   1.00 52.49 323 A 1 
ATOM 2489 C CA  . ARG A 0 323 . -82.164  -22.481 44.402   1.00 52.49 323 A 1 
ATOM 2490 C C   . ARG A 0 323 . -83.658  -22.774 44.204   1.00 52.49 323 A 1 
ATOM 2491 C CB  . ARG A 0 323 . -81.889  -20.991 44.694   1.00 52.49 323 A 1 
ATOM 2492 O O   . ARG A 0 323 . -84.487  -21.855 44.302   1.00 52.49 323 A 1 
ATOM 2493 C CG  . ARG A 0 323 . -80.500  -20.731 45.317   1.00 52.49 323 A 1 
ATOM 2494 C CD  . ARG A 0 323 . -80.291  -19.367 45.981   1.00 52.49 323 A 1 
ATOM 2495 N NE  . ARG A 0 323 . -81.399  -19.044 46.900   1.00 52.49 323 A 1 
ATOM 2496 N NH1 . ARG A 0 323 . -81.912  -16.976 46.102   1.00 52.49 323 A 1 
ATOM 2497 N NH2 . ARG A 0 323 . -83.554  -18.310 46.758   1.00 52.49 323 A 1 
ATOM 2498 C CZ  . ARG A 0 323 . -82.279  -18.107 46.626   1.00 52.49 323 A 1 
ATOM 2499 N N   . ASP A 0 324 . -83.985  -24.046 44.003   1.00 55.45 324 A 1 
ATOM 2500 C CA  . ASP A 0 324 . -85.340  -24.574 43.864   1.00 55.45 324 A 1 
ATOM 2501 C C   . ASP A 0 324 . -86.186  -24.177 45.096   1.00 55.45 324 A 1 
ATOM 2502 C CB  . ASP A 0 324 . -85.296  -26.115 43.666   1.00 55.45 324 A 1 
ATOM 2503 O O   . ASP A 0 324 . -85.941  -24.539 46.254   1.00 55.45 324 A 1 
ATOM 2504 C CG  . ASP A 0 324 . -85.677  -26.630 42.272   1.00 55.45 324 A 1 
ATOM 2505 O OD1 . ASP A 0 324 . -86.464  -25.932 41.595   1.00 55.45 324 A 1 
ATOM 2506 O OD2 . ASP A 0 324 . -85.335  -27.794 41.957   1.00 55.45 324 A 1 
ATOM 2507 N N   . VAL A 0 325 . -87.236  -23.378 44.879   1.00 47.32 325 A 1 
ATOM 2508 C CA  . VAL A 0 325 . -88.156  -23.005 45.965   1.00 47.32 325 A 1 
ATOM 2509 C C   . VAL A 0 325 . -89.199  -24.102 46.132   1.00 47.32 325 A 1 
ATOM 2510 C CB  . VAL A 0 325 . -88.774  -21.605 45.790   1.00 47.32 325 A 1 
ATOM 2511 O O   . VAL A 0 325 . -90.312  -24.004 45.607   1.00 47.32 325 A 1 
ATOM 2512 C CG1 . VAL A 0 325 . -89.748  -21.243 46.931   1.00 47.32 325 A 1 
ATOM 2513 C CG2 . VAL A 0 325 . -87.689  -20.528 45.846   1.00 47.32 325 A 1 
ATOM 2514 N N   . TYR A 0 326 . -88.890  -25.116 46.946   1.00 41.22 326 A 1 
ATOM 2515 C CA  . TYR A 0 326 . -89.879  -26.123 47.341   1.00 41.22 326 A 1 
ATOM 2516 C C   . TYR A 0 326 . -90.959  -25.516 48.262   1.00 41.22 326 A 1 
ATOM 2517 C CB  . TYR A 0 326 . -89.223  -27.388 47.906   1.00 41.22 326 A 1 
ATOM 2518 O O   . TYR A 0 326 . -90.894  -25.551 49.495   1.00 41.22 326 A 1 
ATOM 2519 C CG  . TYR A 0 326 . -90.149  -28.581 47.739   1.00 41.22 326 A 1 
ATOM 2520 C CD1 . TYR A 0 326 . -91.151  -28.856 48.692   1.00 41.22 326 A 1 
ATOM 2521 C CD2 . TYR A 0 326 . -90.067  -29.351 46.564   1.00 41.22 326 A 1 
ATOM 2522 C CE1 . TYR A 0 326 . -92.069  -29.903 48.467   1.00 41.22 326 A 1 
ATOM 2523 C CE2 . TYR A 0 326 . -90.978  -30.397 46.335   1.00 41.22 326 A 1 
ATOM 2524 O OH  . TYR A 0 326 . -92.866  -31.682 47.062   1.00 41.22 326 A 1 
ATOM 2525 C CZ  . TYR A 0 326 . -91.982  -30.673 47.287   1.00 41.22 326 A 1 
ATOM 2526 N N   . GLY A 0 327 . -91.969  -24.902 47.640   1.00 41.24 327 A 1 
ATOM 2527 C CA  . GLY A 0 327 . -92.978  -24.041 48.260   1.00 41.24 327 A 1 
ATOM 2528 C C   . GLY A 0 327 . -93.972  -24.751 49.186   1.00 41.24 327 A 1 
ATOM 2529 O O   . GLY A 0 327 . -95.153  -24.878 48.863   1.00 41.24 327 A 1 
ATOM 2530 N N   . ALA A 0 328 . -93.526  -25.155 50.377   1.00 37.31 328 A 1 
ATOM 2531 C CA  . ALA A 0 328 . -94.384  -25.716 51.419   1.00 37.31 328 A 1 
ATOM 2532 C C   . ALA A 0 328 . -95.454  -24.702 51.887   1.00 37.31 328 A 1 
ATOM 2533 C CB  . ALA A 0 328 . -93.498  -26.215 52.568   1.00 37.31 328 A 1 
ATOM 2534 O O   . ALA A 0 328 . -95.158  -23.687 52.524   1.00 37.31 328 A 1 
ATOM 2535 N N   . SER A 0 329 . -96.722  -24.983 51.574   1.00 34.90 329 A 1 
ATOM 2536 C CA  . SER A 0 329 . -97.863  -24.091 51.823   1.00 34.90 329 A 1 
ATOM 2537 C C   . SER A 0 329 . -98.146  -23.845 53.311   1.00 34.90 329 A 1 
ATOM 2538 C CB  . SER A 0 329 . -99.119  -24.671 51.169   1.00 34.90 329 A 1 
ATOM 2539 O O   . SER A 0 329 . -98.142  -24.777 54.116   1.00 34.90 329 A 1 
ATOM 2540 O OG  . SER A 0 329 . -99.399  -25.947 51.715   1.00 34.90 329 A 1 
ATOM 2541 N N   . SER A 0 330 . -98.495  -22.607 53.669   1.00 37.42 330 A 1 
ATOM 2542 C CA  . SER A 0 330 . -98.814  -22.208 55.045   1.00 37.42 330 A 1 
ATOM 2543 C C   . SER A 0 330 . -100.224 -22.621 55.501   1.00 37.42 330 A 1 
ATOM 2544 C CB  . SER A 0 330 . -98.604  -20.697 55.200   1.00 37.42 330 A 1 
ATOM 2545 O O   . SER A 0 330 . -101.173 -22.651 54.719   1.00 37.42 330 A 1 
ATOM 2546 O OG  . SER A 0 330 . -99.389  -19.969 54.273   1.00 37.42 330 A 1 
ATOM 2547 N N   . TYR A 0 331 . -100.381 -22.894 56.803   1.00 27.19 331 A 1 
ATOM 2548 C CA  . TYR A 0 331 . -101.679 -23.174 57.427   1.00 27.19 331 A 1 
ATOM 2549 C C   . TYR A 0 331 . -101.735 -22.674 58.881   1.00 27.19 331 A 1 
ATOM 2550 C CB  . TYR A 0 331 . -101.971 -24.682 57.358   1.00 27.19 331 A 1 
ATOM 2551 O O   . TYR A 0 331 . -100.733 -22.719 59.591   1.00 27.19 331 A 1 
ATOM 2552 C CG  . TYR A 0 331 . -103.426 -25.030 57.617   1.00 27.19 331 A 1 
ATOM 2553 C CD1 . TYR A 0 331 . -103.859 -25.406 58.904   1.00 27.19 331 A 1 
ATOM 2554 C CD2 . TYR A 0 331 . -104.351 -24.957 56.558   1.00 27.19 331 A 1 
ATOM 2555 C CE1 . TYR A 0 331 . -105.216 -25.712 59.132   1.00 27.19 331 A 1 
ATOM 2556 C CE2 . TYR A 0 331 . -105.707 -25.263 56.781   1.00 27.19 331 A 1 
ATOM 2557 O OH  . TYR A 0 331 . -107.451 -25.939 58.275   1.00 27.19 331 A 1 
ATOM 2558 C CZ  . TYR A 0 331 . -106.142 -25.643 58.066   1.00 27.19 331 A 1 
ATOM 2559 N N   . GLY A 0 332 . -102.923 -22.253 59.337   1.00 36.10 332 A 1 
ATOM 2560 C CA  . GLY A 0 332 . -103.213 -21.952 60.748   1.00 36.10 332 A 1 
ATOM 2561 C C   . GLY A 0 332 . -103.349 -20.462 61.088   1.00 36.10 332 A 1 
ATOM 2562 O O   . GLY A 0 332 . -102.393 -19.826 61.522   1.00 36.10 332 A 1 
ATOM 2563 N N   . ALA A 0 333 . -104.565 -19.919 60.970   1.00 26.09 333 A 1 
ATOM 2564 C CA  . ALA A 0 333 . -104.901 -18.559 61.399   1.00 26.09 333 A 1 
ATOM 2565 C C   . ALA A 0 333 . -105.828 -18.553 62.629   1.00 26.09 333 A 1 
ATOM 2566 C CB  . ALA A 0 333 . -105.545 -17.820 60.217   1.00 26.09 333 A 1 
ATOM 2567 O O   . ALA A 0 333 . -106.845 -19.241 62.629   1.00 26.09 333 A 1 
ATOM 2568 N N   . VAL A 0 334 . -105.518 -17.721 63.631   1.00 30.07 334 A 1 
ATOM 2569 C CA  . VAL A 0 334 . -106.442 -17.183 64.658   1.00 30.07 334 A 1 
ATOM 2570 C C   . VAL A 0 334 . -105.831 -15.908 65.260   1.00 30.07 334 A 1 
ATOM 2571 C CB  . VAL A 0 334 . -106.796 -18.164 65.806   1.00 30.07 334 A 1 
ATOM 2572 O O   . VAL A 0 334 . -104.609 -15.774 65.303   1.00 30.07 334 A 1 
ATOM 2573 C CG1 . VAL A 0 334 . -108.160 -18.828 65.585   1.00 30.07 334 A 1 
ATOM 2574 C CG2 . VAL A 0 334 . -105.742 -19.241 66.084   1.00 30.07 334 A 1 
ATOM 2575 N N   . ALA A 0 335 . -106.661 -14.958 65.705   1.00 24.96 335 A 1 
ATOM 2576 C CA  . ALA A 0 335 . -106.224 -13.625 66.143   1.00 24.96 335 A 1 
ATOM 2577 C C   . ALA A 0 335 . -107.022 -13.082 67.351   1.00 24.96 335 A 1 
ATOM 2578 C CB  . ALA A 0 335 . -106.331 -12.679 64.936   1.00 24.96 335 A 1 
ATOM 2579 O O   . ALA A 0 335 . -108.106 -13.577 67.654   1.00 24.96 335 A 1 
ATOM 2580 N N   . SER A 0 336 . -106.511 -11.997 67.964   1.00 30.70 336 A 1 
ATOM 2581 C CA  . SER A 0 336 . -107.000 -11.299 69.183   1.00 30.70 336 A 1 
ATOM 2582 C C   . SER A 0 336 . -106.810 -12.093 70.500   1.00 30.70 336 A 1 
ATOM 2583 C CB  . SER A 0 336 . -108.420 -10.747 68.968   1.00 30.70 336 A 1 
ATOM 2584 O O   . SER A 0 336 . -106.943 -13.306 70.510   1.00 30.70 336 A 1 
ATOM 2585 O OG  . SER A 0 336 . -109.409 -11.743 69.102   1.00 30.70 336 A 1 
ATOM 2586 N N   . ALA A 0 337 . -106.445 -11.512 71.654   1.00 30.12 337 A 1 
ATOM 2587 C CA  . ALA A 0 337 . -106.957 -10.274 72.244   1.00 30.12 337 A 1 
ATOM 2588 C C   . ALA A 0 337 . -106.086 -9.684  73.395   1.00 30.12 337 A 1 
ATOM 2589 C CB  . ALA A 0 337 . -108.332 -10.644 72.831   1.00 30.12 337 A 1 
ATOM 2590 O O   . ALA A 0 337 . -105.339 -10.401 74.053   1.00 30.12 337 A 1 
ATOM 2591 N N   . LYS A 0 338 . -106.371 -8.406  73.709   1.00 31.80 338 A 1 
ATOM 2592 C CA  . LYS A 0 338 . -106.023 -7.586  74.899   1.00 31.80 338 A 1 
ATOM 2593 C C   . LYS A 0 338 . -104.634 -6.924  75.023   1.00 31.80 338 A 1 
ATOM 2594 C CB  . LYS A 0 338 . -106.450 -8.253  76.222   1.00 31.80 338 A 1 
ATOM 2595 O O   . LYS A 0 338 . -103.583 -7.522  74.847   1.00 31.80 338 A 1 
ATOM 2596 C CG  . LYS A 0 338 . -107.978 -8.340  76.341   1.00 31.80 338 A 1 
ATOM 2597 C CD  . LYS A 0 338 . -108.415 -8.734  77.756   1.00 31.80 338 A 1 
ATOM 2598 C CE  . LYS A 0 338 . -109.945 -8.669  77.839   1.00 31.80 338 A 1 
ATOM 2599 N NZ  . LYS A 0 338 . -110.434 -8.964  79.208   1.00 31.80 338 A 1 
ATOM 2600 N N   . ASP A 0 339 . -104.724 -5.659  75.440   1.00 31.14 339 A 1 
ATOM 2601 C CA  . ASP A 0 339 . -103.707 -4.684  75.853   1.00 31.14 339 A 1 
ATOM 2602 C C   . ASP A 0 339 . -104.159 -4.118  77.220   1.00 31.14 339 A 1 
ATOM 2603 C CB  . ASP A 0 339 . -103.654 -3.570  74.778   1.00 31.14 339 A 1 
ATOM 2604 O O   . ASP A 0 339 . -105.369 -3.954  77.404   1.00 31.14 339 A 1 
ATOM 2605 C CG  . ASP A 0 339 . -103.081 -2.221  75.251   1.00 31.14 339 A 1 
ATOM 2606 O OD1 . ASP A 0 339 . -102.130 -2.232  76.067   1.00 31.14 339 A 1 
ATOM 2607 O OD2 . ASP A 0 339 . -103.613 -1.179  74.808   1.00 31.14 339 A 1 
ATOM 2608 N N   . ALA A 0 340 . -103.226 -3.873  78.158   1.00 31.42 340 A 1 
ATOM 2609 C CA  . ALA A 0 340 . -103.284 -2.806  79.179   1.00 31.42 340 A 1 
ATOM 2610 C C   . ALA A 0 340 . -102.209 -2.954  80.285   1.00 31.42 340 A 1 
ATOM 2611 C CB  . ALA A 0 340 . -104.653 -2.740  79.890   1.00 31.42 340 A 1 
ATOM 2612 O O   . ALA A 0 340 . -102.392 -3.751  81.203   1.00 31.42 340 A 1 
ATOM 2613 N N   . SER A 0 341 . -101.196 -2.072  80.315   1.00 40.06 341 A 1 
ATOM 2614 C CA  . SER A 0 341 . -100.745 -1.409  81.566   1.00 40.06 341 A 1 
ATOM 2615 C C   . SER A 0 341 . -99.698  -0.302  81.328   1.00 40.06 341 A 1 
ATOM 2616 C CB  . SER A 0 341 . -100.172 -2.379  82.624   1.00 40.06 341 A 1 
ATOM 2617 O O   . SER A 0 341 . -98.535  -0.588  81.056   1.00 40.06 341 A 1 
ATOM 2618 O OG  . SER A 0 341 . -99.050  -3.096  82.158   1.00 40.06 341 A 1 
ATOM 2619 N N   . LYS A 0 342 . -100.073 0.971   81.530   1.00 33.84 342 A 1 
ATOM 2620 C CA  . LYS A 0 342 . -99.132  2.100   81.708   1.00 33.84 342 A 1 
ATOM 2621 C C   . LYS A 0 342 . -99.047  2.504   83.184   1.00 33.84 342 A 1 
ATOM 2622 C CB  . LYS A 0 342 . -99.590  3.341   80.914   1.00 33.84 342 A 1 
ATOM 2623 O O   . LYS A 0 342 . -100.080 2.844   83.760   1.00 33.84 342 A 1 
ATOM 2624 C CG  . LYS A 0 342 . -99.272  3.331   79.414   1.00 33.84 342 A 1 
ATOM 2625 C CD  . LYS A 0 342 . -99.688  4.679   78.797   1.00 33.84 342 A 1 
ATOM 2626 C CE  . LYS A 0 342 . -99.302  4.742   77.316   1.00 33.84 342 A 1 
ATOM 2627 N NZ  . LYS A 0 342 . -99.705  6.029   76.692   1.00 33.84 342 A 1 
ATOM 2628 N N   . LYS A 0 343 . -97.841  2.594   83.761   1.00 33.80 343 A 1 
ATOM 2629 C CA  . LYS A 0 343 . -97.542  3.429   84.948   1.00 33.80 343 A 1 
ATOM 2630 C C   . LYS A 0 343 . -96.029  3.566   85.178   1.00 33.80 343 A 1 
ATOM 2631 C CB  . LYS A 0 343 . -98.215  2.845   86.214   1.00 33.80 343 A 1 
ATOM 2632 O O   . LYS A 0 343 . -95.301  2.630   84.888   1.00 33.80 343 A 1 
ATOM 2633 C CG  . LYS A 0 343 . -99.121  3.894   86.880   1.00 33.80 343 A 1 
ATOM 2634 C CD  . LYS A 0 343 . -99.873  3.316   88.086   1.00 33.80 343 A 1 
ATOM 2635 C CE  . LYS A 0 343 . -100.766 4.397   88.710   1.00 33.80 343 A 1 
ATOM 2636 N NZ  . LYS A 0 343 . -101.498 3.888   89.898   1.00 33.80 343 A 1 
ATOM 2637 N N   . GLY A 0 344 . -95.596  4.693   85.756   1.00 33.50 344 A 1 
ATOM 2638 C CA  . GLY A 0 344 . -94.221  4.897   86.247   1.00 33.50 344 A 1 
ATOM 2639 C C   . GLY A 0 344 . -93.267  5.565   85.250   1.00 33.50 344 A 1 
ATOM 2640 O O   . GLY A 0 344 . -92.468  4.892   84.615   1.00 33.50 344 A 1 
ATOM 2641 N N   . TYR A 0 345 . -93.327  6.895   85.142   1.00 27.96 345 A 1 
ATOM 2642 C CA  . TYR A 0 345 . -92.365  7.710   84.390   1.00 27.96 345 A 1 
ATOM 2643 C C   . TYR A 0 345 . -92.084  8.999   85.175   1.00 27.96 345 A 1 
ATOM 2644 C CB  . TYR A 0 345 . -92.939  8.053   82.995   1.00 27.96 345 A 1 
ATOM 2645 O O   . TYR A 0 345 . -93.037  9.629   85.635   1.00 27.96 345 A 1 
ATOM 2646 C CG  . TYR A 0 345 . -91.976  7.936   81.823   1.00 27.96 345 A 1 
ATOM 2647 C CD1 . TYR A 0 345 . -91.071  8.973   81.511   1.00 27.96 345 A 1 
ATOM 2648 C CD2 . TYR A 0 345 . -92.033  6.791   81.004   1.00 27.96 345 A 1 
ATOM 2649 C CE1 . TYR A 0 345 . -90.229  8.863   80.383   1.00 27.96 345 A 1 
ATOM 2650 C CE2 . TYR A 0 345 . -91.208  6.687   79.868   1.00 27.96 345 A 1 
ATOM 2651 O OH  . TYR A 0 345 . -89.518  7.605   78.452   1.00 27.96 345 A 1 
ATOM 2652 C CZ  . TYR A 0 345 . -90.304  7.721   79.554   1.00 27.96 345 A 1 
ATOM 2653 N N   . GLY A 0 346 . -90.819  9.428   85.238   1.00 29.32 346 A 1 
ATOM 2654 C CA  . GLY A 0 346 . -90.456  10.837  85.440   1.00 29.32 346 A 1 
ATOM 2655 C C   . GLY A 0 346 . -89.749  11.237  86.745   1.00 29.32 346 A 1 
ATOM 2656 O O   . GLY A 0 346 . -90.012  10.684  87.807   1.00 29.32 346 A 1 
ATOM 2657 N N   . ALA A 0 347 . -88.946  12.301  86.590   1.00 31.40 347 A 1 
ATOM 2658 C CA  . ALA A 0 347 . -88.249  13.133  87.583   1.00 31.40 347 A 1 
ATOM 2659 C C   . ALA A 0 347 . -87.029  12.530  88.328   1.00 31.40 347 A 1 
ATOM 2660 C CB  . ALA A 0 347 . -89.285  13.753  88.537   1.00 31.40 347 A 1 
ATOM 2661 O O   . ALA A 0 347 . -87.081  11.390  88.771   1.00 31.40 347 A 1 
ATOM 2662 N N   . ALA A 0 348 . -85.927  13.270  88.546   1.00 29.43 348 A 1 
ATOM 2663 C CA  . ALA A 0 348 . -85.419  14.512  87.915   1.00 29.43 348 A 1 
ATOM 2664 C C   . ALA A 0 348 . -83.938  14.761  88.336   1.00 29.43 348 A 1 
ATOM 2665 C CB  . ALA A 0 348 . -86.265  15.727  88.349   1.00 29.43 348 A 1 
ATOM 2666 O O   . ALA A 0 348 . -83.439  14.026  89.181   1.00 29.43 348 A 1 
ATOM 2667 N N   . GLU A 0 349 . -83.315  15.843  87.819   1.00 30.83 349 A 1 
ATOM 2668 C CA  . GLU A 0 349 . -82.131  16.547  88.393   1.00 30.83 349 A 1 
ATOM 2669 C C   . GLU A 0 349 . -80.764  15.804  88.363   1.00 30.83 349 A 1 
ATOM 2670 C CB  . GLU A 0 349 . -82.530  17.061  89.798   1.00 30.83 349 A 1 
ATOM 2671 O O   . GLU A 0 349 . -80.730  14.581  88.303   1.00 30.83 349 A 1 
ATOM 2672 C CG  . GLU A 0 349 . -83.644  18.123  89.678   1.00 30.83 349 A 1 
ATOM 2673 C CD  . GLU A 0 349 . -83.937  18.875  90.978   1.00 30.83 349 A 1 
ATOM 2674 O OE1 . GLU A 0 349 . -84.016  20.122  90.900   1.00 30.83 349 A 1 
ATOM 2675 O OE2 . GLU A 0 349 . -84.134  18.204  92.013   1.00 30.83 349 A 1 
ATOM 2676 N N   . LEU A 0 350 . -79.561  16.417  88.364   1.00 30.38 350 A 1 
ATOM 2677 C CA  . LEU A 0 350 . -78.997  17.779  88.125   1.00 30.38 350 A 1 
ATOM 2678 C C   . LEU A 0 350 . -77.492  17.527  87.748   1.00 30.38 350 A 1 
ATOM 2679 C CB  . LEU A 0 350 . -79.104  18.629  89.422   1.00 30.38 350 A 1 
ATOM 2680 O O   . LEU A 0 350 . -76.881  16.655  88.353   1.00 30.38 350 A 1 
ATOM 2681 C CG  . LEU A 0 350 . -80.254  19.661  89.493   1.00 30.38 350 A 1 
ATOM 2682 C CD1 . LEU A 0 350 . -80.476  20.090  90.944   1.00 30.38 350 A 1 
ATOM 2683 C CD2 . LEU A 0 350 . -80.052  20.936  88.676   1.00 30.38 350 A 1 
ATOM 2684 N N   . TYR A 0 351 . -76.869  18.069  86.684   1.00 28.14 351 A 1 
ATOM 2685 C CA  . TYR A 0 351 . -76.266  19.417  86.504   1.00 28.14 351 A 1 
ATOM 2686 C C   . TYR A 0 351 . -74.715  19.403  86.396   1.00 28.14 351 A 1 
ATOM 2687 C CB  . TYR A 0 351 . -76.691  20.397  87.599   1.00 28.14 351 A 1 
ATOM 2688 O O   . TYR A 0 351 . -74.047  18.749  87.188   1.00 28.14 351 A 1 
ATOM 2689 C CG  . TYR A 0 351 . -76.281  21.843  87.385   1.00 28.14 351 A 1 
ATOM 2690 C CD1 . TYR A 0 351 . -75.062  22.322  87.904   1.00 28.14 351 A 1 
ATOM 2691 C CD2 . TYR A 0 351 . -77.138  22.717  86.687   1.00 28.14 351 A 1 
ATOM 2692 C CE1 . TYR A 0 351 . -74.697  23.672  87.727   1.00 28.14 351 A 1 
ATOM 2693 C CE2 . TYR A 0 351 . -76.779  24.066  86.509   1.00 28.14 351 A 1 
ATOM 2694 O OH  . TYR A 0 351 . -75.223  25.852  86.862   1.00 28.14 351 A 1 
ATOM 2695 C CZ  . TYR A 0 351 . -75.561  24.547  87.032   1.00 28.14 351 A 1 
ATOM 2696 N N   . GLY A 0 352 . -74.156  20.210  85.475   1.00 32.22 352 A 1 
ATOM 2697 C CA  . GLY A 0 352 . -72.716  20.534  85.348   1.00 32.22 352 A 1 
ATOM 2698 C C   . GLY A 0 352 . -71.878  19.604  84.441   1.00 32.22 352 A 1 
ATOM 2699 O O   . GLY A 0 352 . -72.224  18.442  84.273   1.00 32.22 352 A 1 
ATOM 2700 N N   . GLN A 0 353 . -70.768  20.038  83.817   1.00 31.05 353 A 1 
ATOM 2701 C CA  . GLN A 0 353 . -70.284  21.402  83.506   1.00 31.05 353 A 1 
ATOM 2702 C C   . GLN A 0 353 . -69.287  21.355  82.300   1.00 31.05 353 A 1 
ATOM 2703 C CB  . GLN A 0 353 . -69.678  22.063  84.772   1.00 31.05 353 A 1 
ATOM 2704 O O   . GLN A 0 353 . -68.984  20.280  81.798   1.00 31.05 353 A 1 
ATOM 2705 C CG  . GLN A 0 353 . -69.444  23.583  84.616   1.00 31.05 353 A 1 
ATOM 2706 C CD  . GLN A 0 353 . -69.322  24.373  85.917   1.00 31.05 353 A 1 
ATOM 2707 N NE2 . GLN A 0 353 . -69.014  25.646  85.827   1.00 31.05 353 A 1 
ATOM 2708 O OE1 . GLN A 0 353 . -69.524  23.892  87.017   1.00 31.05 353 A 1 
ATOM 2709 N N   . GLN A 0 354 . -68.842  22.527  81.818   1.00 29.55 354 A 1 
ATOM 2710 C CA  . GLN A 0 354 . -67.879  22.846  80.725   1.00 29.55 354 A 1 
ATOM 2711 C C   . GLN A 0 354 . -66.640  21.903  80.624   1.00 29.55 354 A 1 
ATOM 2712 C CB  . GLN A 0 354 . -67.428  24.298  81.002   1.00 29.55 354 A 1 
ATOM 2713 O O   . GLN A 0 354 . -66.258  21.304  81.621   1.00 29.55 354 A 1 
ATOM 2714 C CG  . GLN A 0 354 . -68.562  25.346  80.987   1.00 29.55 354 A 1 
ATOM 2715 C CD  . GLN A 0 354 . -68.260  26.508  81.928   1.00 29.55 354 A 1 
ATOM 2716 N NE2 . GLN A 0 354 . -67.641  27.569  81.463   1.00 29.55 354 A 1 
ATOM 2717 O OE1 . GLN A 0 354 . -68.567  26.466  83.109   1.00 29.55 354 A 1 
ATOM 2718 N N   . VAL A 0 355 . -65.928  21.745  79.489   1.00 35.70 355 A 1 
ATOM 2719 C CA  . VAL A 0 355 . -65.168  22.757  78.695   1.00 35.70 355 A 1 
ATOM 2720 C C   . VAL A 0 355 . -64.956  22.316  77.219   1.00 35.70 355 A 1 
ATOM 2721 C CB  . VAL A 0 355 . -63.784  22.988  79.381   1.00 35.70 355 A 1 
ATOM 2722 O O   . VAL A 0 355 . -65.046  21.138  76.895   1.00 35.70 355 A 1 
ATOM 2723 C CG1 . VAL A 0 355 . -62.748  23.778  78.565   1.00 35.70 355 A 1 
ATOM 2724 C CG2 . VAL A 0 355 . -63.914  23.770  80.699   1.00 35.70 355 A 1 
ATOM 2725 N N   . SER A 0 356 . -64.680  23.275  76.323   1.00 34.69 356 A 1 
ATOM 2726 C CA  . SER A 0 356 . -64.460  23.129  74.866   1.00 34.69 356 A 1 
ATOM 2727 C C   . SER A 0 356 . -63.112  22.521  74.433   1.00 34.69 356 A 1 
ATOM 2728 C CB  . SER A 0 356 . -64.450  24.531  74.226   1.00 34.69 356 A 1 
ATOM 2729 O O   . SER A 0 356 . -62.098  22.843  75.044   1.00 34.69 356 A 1 
ATOM 2730 O OG  . SER A 0 356 . -65.409  25.409  74.791   1.00 34.69 356 A 1 
ATOM 2731 N N   . ALA A 0 357 . -63.079  21.848  73.267   1.00 33.34 357 A 1 
ATOM 2732 C CA  . ALA A 0 357 . -62.023  21.971  72.234   1.00 33.34 357 A 1 
ATOM 2733 C C   . ALA A 0 357 . -62.369  21.182  70.944   1.00 33.34 357 A 1 
ATOM 2734 C CB  . ALA A 0 357 . -60.671  21.464  72.766   1.00 33.34 357 A 1 
ATOM 2735 O O   . ALA A 0 357 . -62.550  19.977  71.035   1.00 33.34 357 A 1 
ATOM 2736 N N   . ASN A 0 358 . -62.375  21.855  69.776   1.00 33.58 358 A 1 
ATOM 2737 C CA  . ASN A 0 358 . -62.499  21.340  68.386   1.00 33.58 358 A 1 
ATOM 2738 C C   . ASN A 0 358 . -63.661  20.359  68.045   1.00 33.58 358 A 1 
ATOM 2739 C CB  . ASN A 0 358 . -61.125  20.817  67.914   1.00 33.58 358 A 1 
ATOM 2740 O O   . ASN A 0 358 . -64.129  19.583  68.861   1.00 33.58 358 A 1 
ATOM 2741 C CG  . ASN A 0 358 . -60.094  21.920  67.721   1.00 33.58 358 A 1 
ATOM 2742 N ND2 . ASN A 0 358 . -58.842  21.571  67.544   1.00 33.58 358 A 1 
ATOM 2743 O OD1 . ASN A 0 358 . -60.396  23.102  67.716   1.00 33.58 358 A 1 
ATOM 2744 N N   . GLY A 0 359 . -64.202  20.325  66.823   1.00 27.95 359 A 1 
ATOM 2745 C CA  . GLY A 0 359 . -63.910  21.115  65.620   1.00 27.95 359 A 1 
ATOM 2746 C C   . GLY A 0 359 . -63.860  20.211  64.382   1.00 27.95 359 A 1 
ATOM 2747 O O   . GLY A 0 359 . -63.122  19.236  64.407   1.00 27.95 359 A 1 
ATOM 2748 N N   . GLN A 0 360 . -64.590  20.572  63.311   1.00 29.45 360 A 1 
ATOM 2749 C CA  . GLN A 0 360 . -64.791  19.774  62.076   1.00 29.45 360 A 1 
ATOM 2750 C C   . GLN A 0 360 . -65.634  18.487  62.291   1.00 29.45 360 A 1 
ATOM 2751 C CB  . GLN A 0 360 . -63.432  19.460  61.398   1.00 29.45 360 A 1 
ATOM 2752 O O   . GLN A 0 360 . -65.627  17.920  63.375   1.00 29.45 360 A 1 
ATOM 2753 C CG  . GLN A 0 360 . -62.515  20.680  61.195   1.00 29.45 360 A 1 
ATOM 2754 C CD  . GLN A 0 360 . -61.144  20.274  60.665   1.00 29.45 360 A 1 
ATOM 2755 N NE2 . GLN A 0 360 . -60.990  20.068  59.376   1.00 29.45 360 A 1 
ATOM 2756 O OE1 . GLN A 0 360 . -60.181  20.145  61.397   1.00 29.45 360 A 1 
ATOM 2757 N N   . SER A 0 361 . -66.399  17.957  61.328   1.00 26.21 361 A 1 
ATOM 2758 C CA  . SER A 0 361 . -67.045  18.528  60.124   1.00 26.21 361 A 1 
ATOM 2759 C C   . SER A 0 361 . -68.112  17.536  59.595   1.00 26.21 361 A 1 
ATOM 2760 C CB  . SER A 0 361 . -66.038  18.857  59.003   1.00 26.21 361 A 1 
ATOM 2761 O O   . SER A 0 361 . -68.242  16.440  60.129   1.00 26.21 361 A 1 
ATOM 2762 O OG  . SER A 0 361 . -65.164  17.790  58.709   1.00 26.21 361 A 1 
ATOM 2763 N N   . TYR A 0 362 . -68.807  17.901  58.508   1.00 33.17 362 A 1 
ATOM 2764 C CA  . TYR A 0 362 . -69.846  17.136  57.786   1.00 33.17 362 A 1 
ATOM 2765 C C   . TYR A 0 362 . -71.254  17.116  58.415   1.00 33.17 362 A 1 
ATOM 2766 C CB  . TYR A 0 362 . -69.346  15.754  57.323   1.00 33.17 362 A 1 
ATOM 2767 O O   . TYR A 0 362 . -71.447  16.898  59.605   1.00 33.17 362 A 1 
ATOM 2768 C CG  . TYR A 0 362 . -68.078  15.845  56.494   1.00 33.17 362 A 1 
ATOM 2769 C CD1 . TYR A 0 362 . -68.158  16.296  55.162   1.00 33.17 362 A 1 
ATOM 2770 C CD2 . TYR A 0 362 . -66.824  15.550  57.066   1.00 33.17 362 A 1 
ATOM 2771 C CE1 . TYR A 0 362 . -66.984  16.480  54.409   1.00 33.17 362 A 1 
ATOM 2772 C CE2 . TYR A 0 362 . -65.646  15.730  56.312   1.00 33.17 362 A 1 
ATOM 2773 O OH  . TYR A 0 362 . -64.602  16.407  54.250   1.00 33.17 362 A 1 
ATOM 2774 C CZ  . TYR A 0 362 . -65.727  16.205  54.983   1.00 33.17 362 A 1 
ATOM 2775 N N   . HIS A 0 363 . -72.244  17.402  57.563   1.00 35.28 363 A 1 
ATOM 2776 C CA  . HIS A 0 363 . -73.682  17.544  57.831   1.00 35.28 363 A 1 
ATOM 2777 C C   . HIS A 0 363 . -74.448  17.164  56.522   1.00 35.28 363 A 1 
ATOM 2778 C CB  . HIS A 0 363 . -73.961  18.981  58.346   1.00 35.28 363 A 1 
ATOM 2779 O O   . HIS A 0 363 . -73.797  17.055  55.480   1.00 35.28 363 A 1 
ATOM 2780 C CG  . HIS A 0 363 . -74.458  19.053  59.781   1.00 35.28 363 A 1 
ATOM 2781 C CD2 . HIS A 0 363 . -73.718  18.883  60.923   1.00 35.28 363 A 1 
ATOM 2782 N ND1 . HIS A 0 363 . -75.750  19.319  60.190   1.00 35.28 363 A 1 
ATOM 2783 C CE1 . HIS A 0 363 . -75.791  19.283  61.531   1.00 35.28 363 A 1 
ATOM 2784 N NE2 . HIS A 0 363 . -74.571  19.042  62.025   1.00 35.28 363 A 1 
ATOM 2785 N N   . PRO A 0 364 . -75.767  16.868  56.549   1.00 40.03 364 A 1 
ATOM 2786 C CA  . PRO A 0 364 . -76.253  15.578  56.027   1.00 40.03 364 A 1 
ATOM 2787 C C   . PRO A 0 364 . -77.579  15.686  55.213   1.00 40.03 364 A 1 
ATOM 2788 C CB  . PRO A 0 364 . -76.424  14.805  57.359   1.00 40.03 364 A 1 
ATOM 2789 O O   . PRO A 0 364 . -77.928  16.769  54.749   1.00 40.03 364 A 1 
ATOM 2790 C CG  . PRO A 0 364 . -76.811  15.861  58.409   1.00 40.03 364 A 1 
ATOM 2791 C CD  . PRO A 0 364 . -76.668  17.171  57.644   1.00 40.03 364 A 1 
ATOM 2792 N N   . ASP A 0 365 . -78.384  14.602  55.219   1.00 41.96 365 A 1 
ATOM 2793 C CA  . ASP A 0 365 . -79.868  14.661  55.346   1.00 41.96 365 A 1 
ATOM 2794 C C   . ASP A 0 365 . -80.672  15.025  54.046   1.00 41.96 365 A 1 
ATOM 2795 C CB  . ASP A 0 365 . -80.136  15.579  56.576   1.00 41.96 365 A 1 
ATOM 2796 O O   . ASP A 0 365 . -80.052  15.223  53.001   1.00 41.96 365 A 1 
ATOM 2797 C CG  . ASP A 0 365 . -80.897  14.969  57.749   1.00 41.96 365 A 1 
ATOM 2798 O OD1 . ASP A 0 365 . -80.955  13.724  57.840   1.00 41.96 365 A 1 
ATOM 2799 O OD2 . ASP A 0 365 . -81.439  15.772  58.542   1.00 41.96 365 A 1 
ATOM 2800 N N   . PRO A 0 366 . -82.027  15.193  54.025   1.00 40.31 366 A 1 
ATOM 2801 C CA  . PRO A 0 366 . -83.136  14.411  54.643   1.00 40.31 366 A 1 
ATOM 2802 C C   . PRO A 0 366 . -84.424  14.163  53.761   1.00 40.31 366 A 1 
ATOM 2803 C CB  . PRO A 0 366 . -83.580  15.298  55.816   1.00 40.31 366 A 1 
ATOM 2804 O O   . PRO A 0 366 . -84.562  14.679  52.657   1.00 40.31 366 A 1 
ATOM 2805 C CG  . PRO A 0 366 . -83.181  16.728  55.420   1.00 40.31 366 A 1 
ATOM 2806 C CD  . PRO A 0 366 . -82.451  16.580  54.085   1.00 40.31 366 A 1 
ATOM 2807 N N   . TYR A 0 367 . -85.448  13.517  54.374   1.00 32.73 367 A 1 
ATOM 2808 C CA  . TYR A 0 367 . -86.923  13.481  54.082   1.00 32.73 367 A 1 
ATOM 2809 C C   . TYR A 0 367 . -87.514  12.554  52.982   1.00 32.73 367 A 1 
ATOM 2810 C CB  . TYR A 0 367 . -87.527  14.896  53.933   1.00 32.73 367 A 1 
ATOM 2811 O O   . TYR A 0 367 . -86.884  12.283  51.972   1.00 32.73 367 A 1 
ATOM 2812 C CG  . TYR A 0 367 . -87.553  15.715  55.207   1.00 32.73 367 A 1 
ATOM 2813 C CD1 . TYR A 0 367 . -88.477  15.426  56.230   1.00 32.73 367 A 1 
ATOM 2814 C CD2 . TYR A 0 367 . -86.630  16.757  55.375   1.00 32.73 367 A 1 
ATOM 2815 C CE1 . TYR A 0 367 . -88.416  16.123  57.451   1.00 32.73 367 A 1 
ATOM 2816 C CE2 . TYR A 0 367 . -86.534  17.429  56.610   1.00 32.73 367 A 1 
ATOM 2817 O OH  . TYR A 0 367 . -87.323  17.711  58.863   1.00 32.73 367 A 1 
ATOM 2818 C CZ  . TYR A 0 367 . -87.418  17.097  57.657   1.00 32.73 367 A 1 
ATOM 2819 N N   . GLY A 0 368 . -88.781  12.084  53.093   1.00 31.50 368 A 1 
ATOM 2820 C CA  . GLY A 0 368 . -89.723  12.104  54.245   1.00 31.50 368 A 1 
ATOM 2821 C C   . GLY A 0 368 . -91.245  12.183  53.921   1.00 31.50 368 A 1 
ATOM 2822 O O   . GLY A 0 368 . -91.628  12.133  52.757   1.00 31.50 368 A 1 
ATOM 2823 N N   . LYS A 0 369 . -92.082  12.417  54.965   1.00 32.36 369 A 1 
ATOM 2824 C CA  . LYS A 0 369 . -93.577  12.608  55.002   1.00 32.36 369 A 1 
ATOM 2825 C C   . LYS A 0 369 . -94.454  11.330  54.875   1.00 32.36 369 A 1 
ATOM 2826 C CB  . LYS A 0 369 . -94.035  13.665  53.969   1.00 32.36 369 A 1 
ATOM 2827 O O   . LYS A 0 369 . -94.025  10.370  54.257   1.00 32.36 369 A 1 
ATOM 2828 C CG  . LYS A 0 369 . -93.303  15.017  54.049   1.00 32.36 369 A 1 
ATOM 2829 C CD  . LYS A 0 369 . -93.791  15.968  52.946   1.00 32.36 369 A 1 
ATOM 2830 C CE  . LYS A 0 369 . -93.021  17.293  53.016   1.00 32.36 369 A 1 
ATOM 2831 N NZ  . LYS A 0 369 . -93.412  18.220  51.923   1.00 32.36 369 A 1 
ATOM 2832 N N   . GLY A 0 370 . -95.693  11.249  55.410   1.00 30.53 370 A 1 
ATOM 2833 C CA  . GLY A 0 370 . -96.406  12.107  56.394   1.00 30.53 370 A 1 
ATOM 2834 C C   . GLY A 0 370 . -97.961  11.967  56.420   1.00 30.53 370 A 1 
ATOM 2835 O O   . GLY A 0 370 . -98.560  11.741  55.376   1.00 30.53 370 A 1 
ATOM 2836 N N   . GLY A 0 371 . -98.612  12.192  57.585   1.00 29.09 371 A 1 
ATOM 2837 C CA  . GLY A 0 371 . -100.087 12.345  57.777   1.00 29.09 371 A 1 
ATOM 2838 C C   . GLY A 0 371 . -100.905 11.061  58.083   1.00 29.09 371 A 1 
ATOM 2839 O O   . GLY A 0 371 . -100.431 9.973   57.787   1.00 29.09 371 A 1 
ATOM 2840 N N   . TYR A 0 372 . -102.132 11.085  58.651   1.00 28.52 372 A 1 
ATOM 2841 C CA  . TYR A 0 372 . -102.928 12.157  59.307   1.00 28.52 372 A 1 
ATOM 2842 C C   . TYR A 0 372 . -104.192 11.595  60.048   1.00 28.52 372 A 1 
ATOM 2843 C CB  . TYR A 0 372 . -103.417 13.169  58.243   1.00 28.52 372 A 1 
ATOM 2844 O O   . TYR A 0 372 . -104.748 10.599  59.600   1.00 28.52 372 A 1 
ATOM 2845 C CG  . TYR A 0 372 . -102.861 14.579  58.367   1.00 28.52 372 A 1 
ATOM 2846 C CD1 . TYR A 0 372 . -103.115 15.355  59.518   1.00 28.52 372 A 1 
ATOM 2847 C CD2 . TYR A 0 372 . -102.127 15.138  57.301   1.00 28.52 372 A 1 
ATOM 2848 C CE1 . TYR A 0 372 . -102.629 16.675  59.609   1.00 28.52 372 A 1 
ATOM 2849 C CE2 . TYR A 0 372 . -101.636 16.454  57.390   1.00 28.52 372 A 1 
ATOM 2850 O OH  . TYR A 0 372 . -101.410 18.496  58.614   1.00 28.52 372 A 1 
ATOM 2851 C CZ  . TYR A 0 372 . -101.885 17.226  58.542   1.00 28.52 372 A 1 
ATOM 2852 N N   . VAL A 0 373 . -104.718 12.324  61.062   1.00 33.63 373 A 1 
ATOM 2853 C CA  . VAL A 0 373 . -106.124 12.301  61.606   1.00 33.63 373 A 1 
ATOM 2854 C C   . VAL A 0 373 . -106.587 11.065  62.445   1.00 33.63 373 A 1 
ATOM 2855 C CB  . VAL A 0 373 . -107.110 12.693  60.466   1.00 33.63 373 A 1 
ATOM 2856 O O   . VAL A 0 373 . -106.031 9.986   62.309   1.00 33.63 373 A 1 
ATOM 2857 C CG1 . VAL A 0 373 . -108.613 12.519  60.731   1.00 33.63 373 A 1 
ATOM 2858 C CG2 . VAL A 0 373 . -106.921 14.178  60.110   1.00 33.63 373 A 1 
ATOM 2859 N N   . THR A 0 374 . -107.690 11.081  63.233   1.00 29.07 374 A 1 
ATOM 2860 C CA  . THR A 0 374 . -108.020 11.723  64.552   1.00 29.07 374 A 1 
ATOM 2861 C C   . THR A 0 374 . -109.420 11.233  65.029   1.00 29.07 374 A 1 
ATOM 2862 C CB  . THR A 0 374 . -108.086 13.272  64.506   1.00 29.07 374 A 1 
ATOM 2863 O O   . THR A 0 374 . -110.290 11.091  64.174   1.00 29.07 374 A 1 
ATOM 2864 C CG2 . THR A 0 374 . -108.601 13.959  65.778   1.00 29.07 374 A 1 
ATOM 2865 O OG1 . THR A 0 374 . -106.807 13.827  64.361   1.00 29.07 374 A 1 
ATOM 2866 N N   . LYS A 0 375 . -109.660 11.092  66.362   1.00 31.23 375 A 1 
ATOM 2867 C CA  . LYS A 0 375 . -110.947 10.969  67.147   1.00 31.23 375 A 1 
ATOM 2868 C C   . LYS A 0 375 . -111.067 9.673   67.992   1.00 31.23 375 A 1 
ATOM 2869 C CB  . LYS A 0 375 . -112.235 11.060  66.286   1.00 31.23 375 A 1 
ATOM 2870 O O   . LYS A 0 375 . -110.397 8.703   67.676   1.00 31.23 375 A 1 
ATOM 2871 C CG  . LYS A 0 375 . -112.598 12.462  65.763   1.00 31.23 375 A 1 
ATOM 2872 C CD  . LYS A 0 375 . -113.851 12.360  64.879   1.00 31.23 375 A 1 
ATOM 2873 C CE  . LYS A 0 375 . -114.291 13.737  64.373   1.00 31.23 375 A 1 
ATOM 2874 N NZ  . LYS A 0 375 . -115.483 13.632  63.492   1.00 31.23 375 A 1 
ATOM 2875 N N   . HIS A 0 376 . -111.980 9.539   68.975   1.00 27.25 376 A 1 
ATOM 2876 C CA  . HIS A 0 376 . -112.290 10.379  70.164   1.00 27.25 376 A 1 
ATOM 2877 C C   . HIS A 0 376 . -113.317 9.657   71.086   1.00 27.25 376 A 1 
ATOM 2878 C CB  . HIS A 0 376 . -112.888 11.768  69.823   1.00 27.25 376 A 1 
ATOM 2879 O O   . HIS A 0 376 . -114.395 9.316   70.611   1.00 27.25 376 A 1 
ATOM 2880 C CG  . HIS A 0 376 . -112.221 12.905  70.557   1.00 27.25 376 A 1 
ATOM 2881 C CD2 . HIS A 0 376 . -111.206 13.697  70.089   1.00 27.25 376 A 1 
ATOM 2882 N ND1 . HIS A 0 376 . -112.543 13.369  71.815   1.00 27.25 376 A 1 
ATOM 2883 C CE1 . HIS A 0 376 . -111.739 14.410  72.094   1.00 27.25 376 A 1 
ATOM 2884 N NE2 . HIS A 0 376 . -110.904 14.640  71.070   1.00 27.25 376 A 1 
ATOM 2885 N N   . GLY A 0 377 . -113.051 9.534   72.399   1.00 29.34 377 A 1 
ATOM 2886 C CA  . GLY A 0 377 . -114.025 9.071   73.422   1.00 29.34 377 A 1 
ATOM 2887 C C   . GLY A 0 377 . -114.361 7.560   73.428   1.00 29.34 377 A 1 
ATOM 2888 O O   . GLY A 0 377 . -113.950 6.845   72.524   1.00 29.34 377 A 1 
ATOM 2889 N N   . ALA A 0 378 . -115.091 7.007   74.413   1.00 28.72 378 A 1 
ATOM 2890 C CA  . ALA A 0 378 . -115.469 7.498   75.755   1.00 28.72 378 A 1 
ATOM 2891 C C   . ALA A 0 378 . -116.009 6.337   76.646   1.00 28.72 378 A 1 
ATOM 2892 C CB  . ALA A 0 378 . -116.563 8.574   75.630   1.00 28.72 378 A 1 
ATOM 2893 O O   . ALA A 0 378 . -116.414 5.317   76.106   1.00 28.72 378 A 1 
ATOM 2894 N N   . GLN A 0 379 . -116.077 6.554   77.975   1.00 28.06 379 A 1 
ATOM 2895 C CA  . GLN A 0 379 . -116.798 5.779   79.027   1.00 28.06 379 A 1 
ATOM 2896 C C   . GLN A 0 379 . -116.423 4.280   79.212   1.00 28.06 379 A 1 
ATOM 2897 C CB  . GLN A 0 379 . -118.316 5.994   78.876   1.00 28.06 379 A 1 
ATOM 2898 O O   . GLN A 0 379 . -116.435 3.502   78.273   1.00 28.06 379 A 1 
ATOM 2899 C CG  . GLN A 0 379 . -118.716 7.443   79.213   1.00 28.06 379 A 1 
ATOM 2900 C CD  . GLN A 0 379 . -120.060 7.832   78.612   1.00 28.06 379 A 1 
ATOM 2901 N NE2 . GLN A 0 379 . -121.167 7.460   79.213   1.00 28.06 379 A 1 
ATOM 2902 O OE1 . GLN A 0 379 . -120.129 8.491   77.591   1.00 28.06 379 A 1 
ATOM 2903 N N   . ALA A 0 380 . -115.985 3.772   80.374   1.00 27.71 380 A 1 
ATOM 2904 C CA  . ALA A 0 380 . -116.399 3.907   81.788   1.00 27.71 380 A 1 
ATOM 2905 C C   . ALA A 0 380 . -117.532 2.944   82.226   1.00 27.71 380 A 1 
ATOM 2906 C CB  . ALA A 0 380 . -116.613 5.349   82.269   1.00 27.71 380 A 1 
ATOM 2907 O O   . ALA A 0 380 . -118.680 3.081   81.816   1.00 27.71 380 A 1 
ATOM 2908 N N   . GLY A 0 381 . -117.168 2.008   83.114   1.00 31.14 381 A 1 
ATOM 2909 C CA  . GLY A 0 381 . -117.981 0.953   83.744   1.00 31.14 381 A 1 
ATOM 2910 C C   . GLY A 0 381 . -117.029 -0.188  84.151   1.00 31.14 381 A 1 
ATOM 2911 O O   . GLY A 0 381 . -116.348 -0.706  83.275   1.00 31.14 381 A 1 
ATOM 2912 N N   . GLN A 0 382 . -116.731 -0.531  85.412   1.00 25.89 382 A 1 
ATOM 2913 C CA  . GLN A 0 382 . -117.460 -0.562  86.697   1.00 25.89 382 A 1 
ATOM 2914 C C   . GLN A 0 382 . -118.305 -1.838  86.885   1.00 25.89 382 A 1 
ATOM 2915 C CB  . GLN A 0 382 . -118.147 0.761   87.093   1.00 25.89 382 A 1 
ATOM 2916 O O   . GLN A 0 382 . -118.910 -2.324  85.937   1.00 25.89 382 A 1 
ATOM 2917 C CG  . GLN A 0 382 . -118.453 0.842   88.604   1.00 25.89 382 A 1 
ATOM 2918 C CD  . GLN A 0 382 . -118.793 2.251   89.091   1.00 25.89 382 A 1 
ATOM 2919 N NE2 . GLN A 0 382 . -119.421 2.386   90.238   1.00 25.89 382 A 1 
ATOM 2920 O OE1 . GLN A 0 382 . -118.478 3.255   88.480   1.00 25.89 382 A 1 
ATOM 2921 N N   . TYR A 0 383 . -118.309 -2.352  88.127   1.00 29.66 383 A 1 
ATOM 2922 C CA  . TYR A 0 383 . -118.630 -3.734  88.539   1.00 29.66 383 A 1 
ATOM 2923 C C   . TYR A 0 383 . -117.581 -4.775  88.077   1.00 29.66 383 A 1 
ATOM 2924 C CB  . TYR A 0 383 . -120.072 -4.130  88.178   1.00 29.66 383 A 1 
ATOM 2925 O O   . TYR A 0 383 . -117.015 -4.654  86.998   1.00 29.66 383 A 1 
ATOM 2926 C CG  . TYR A 0 383 . -121.116 -3.097  88.566   1.00 29.66 383 A 1 
ATOM 2927 C CD1 . TYR A 0 383 . -121.503 -2.953  89.913   1.00 29.66 383 A 1 
ATOM 2928 C CD2 . TYR A 0 383 . -121.676 -2.259  87.581   1.00 29.66 383 A 1 
ATOM 2929 C CE1 . TYR A 0 383 . -122.440 -1.965  90.274   1.00 29.66 383 A 1 
ATOM 2930 C CE2 . TYR A 0 383 . -122.613 -1.270  87.937   1.00 29.66 383 A 1 
ATOM 2931 O OH  . TYR A 0 383 . -123.891 -0.167  89.645   1.00 29.66 383 A 1 
ATOM 2932 C CZ  . TYR A 0 383 . -122.995 -1.123  89.288   1.00 29.66 383 A 1 
ATOM 2933 N N   . GLY A 0 384 . -117.226 -5.800  88.861   1.00 31.16 384 A 1 
ATOM 2934 C CA  . GLY A 0 384 . -117.611 -6.129  90.242   1.00 31.16 384 A 1 
ATOM 2935 C C   . GLY A 0 384 . -116.524 -6.967  90.938   1.00 31.16 384 A 1 
ATOM 2936 O O   . GLY A 0 384 . -115.599 -7.448  90.289   1.00 31.16 384 A 1 
ATOM 2937 N N   . ALA A 0 385 . -116.596 -7.102  92.265   1.00 27.42 385 A 1 
ATOM 2938 C CA  . ALA A 0 385 . -115.557 -7.763  93.060   1.00 27.42 385 A 1 
ATOM 2939 C C   . ALA A 0 385 . -115.770 -9.281  93.196   1.00 27.42 385 A 1 
ATOM 2940 C CB  . ALA A 0 385 . -115.489 -7.088  94.437   1.00 27.42 385 A 1 
ATOM 2941 O O   . ALA A 0 385 . -116.895 -9.738  93.383   1.00 27.42 385 A 1 
ATOM 2942 N N   . ALA A 0 386 . -114.671 -10.041 93.222   1.00 34.60 386 A 1 
ATOM 2943 C CA  . ALA A 0 386 . -114.636 -11.426 93.687   1.00 34.60 386 A 1 
ATOM 2944 C C   . ALA A 0 386 . -113.370 -11.648 94.532   1.00 34.60 386 A 1 
ATOM 2945 C CB  . ALA A 0 386 . -114.711 -12.374 92.484   1.00 34.60 386 A 1 
ATOM 2946 O O   . ALA A 0 386 . -112.252 -11.473 94.052   1.00 34.60 386 A 1 
ATOM 2947 N N   . SER A 0 387 . -113.545 -11.998 95.809   1.00 30.80 387 A 1 
ATOM 2948 C CA  . SER A 0 387 . -112.439 -12.309 96.723   1.00 30.80 387 A 1 
ATOM 2949 C C   . SER A 0 387 . -112.023 -13.769 96.552   1.00 30.80 387 A 1 
ATOM 2950 C CB  . SER A 0 387 . -112.872 -12.044 98.167   1.00 30.80 387 A 1 
ATOM 2951 O O   . SER A 0 387 . -112.809 -14.665 96.852   1.00 30.80 387 A 1 
ATOM 2952 O OG  . SER A 0 387 . -111.826 -12.343 99.072   1.00 30.80 387 A 1 
ATOM 2953 N N   . GLY A 0 388 . -110.795 -14.010 96.089   1.00 32.32 388 A 1 
ATOM 2954 C CA  . GLY A 0 388 . -110.235 -15.351 95.906   1.00 32.32 388 A 1 
ATOM 2955 C C   . GLY A 0 388 . -108.830 -15.461 96.491   1.00 32.32 388 A 1 
ATOM 2956 O O   . GLY A 0 388 . -107.848 -15.211 95.798   1.00 32.32 388 A 1 
ATOM 2957 N N   . LYS A 0 389 . -108.716 -15.845 97.770   1.00 30.71 389 A 1 
ATOM 2958 C CA  . LYS A 0 389 . -107.424 -16.201 98.380   1.00 30.71 389 A 1 
ATOM 2959 C C   . LYS A 0 389 . -106.997 -17.602 97.918   1.00 30.71 389 A 1 
ATOM 2960 C CB  . LYS A 0 389 . -107.486 -16.132 99.918   1.00 30.71 389 A 1 
ATOM 2961 O O   . LYS A 0 389 . -107.271 -18.577 98.608   1.00 30.71 389 A 1 
ATOM 2962 C CG  . LYS A 0 389 . -107.480 -14.712 100.503  1.00 30.71 389 A 1 
ATOM 2963 C CD  . LYS A 0 389 . -107.326 -14.805 102.030  1.00 30.71 389 A 1 
ATOM 2964 C CE  . LYS A 0 389 . -107.225 -13.422 102.679  1.00 30.71 389 A 1 
ATOM 2965 N NZ  . LYS A 0 389 . -106.974 -13.534 104.140  1.00 30.71 389 A 1 
ATOM 2966 N N   . GLY A 0 390 . -106.330 -17.686 96.768   1.00 30.99 390 A 1 
ATOM 2967 C CA  . GLY A 0 390 . -105.667 -18.900 96.278   1.00 30.99 390 A 1 
ATOM 2968 C C   . GLY A 0 390 . -104.155 -18.697 96.217   1.00 30.99 390 A 1 
ATOM 2969 O O   . GLY A 0 390 . -103.649 -18.155 95.240   1.00 30.99 390 A 1 
ATOM 2970 N N   . SER A 0 391 . -103.433 -19.079 97.271   1.00 28.97 391 A 1 
ATOM 2971 C CA  . SER A 0 391 . -101.977 -18.909 97.371   1.00 28.97 391 A 1 
ATOM 2972 C C   . SER A 0 391 . -101.211 -20.137 96.860   1.00 28.97 391 A 1 
ATOM 2973 C CB  . SER A 0 391 . -101.583 -18.521 98.802   1.00 28.97 391 A 1 
ATOM 2974 O O   . SER A 0 391 . -100.426 -20.724 97.604   1.00 28.97 391 A 1 
ATOM 2975 O OG  . SER A 0 391 . -102.004 -19.512 99.717   1.00 28.97 391 A 1 
ATOM 2976 N N   . ASP A 0 392 . -101.441 -20.530 95.605   1.00 34.16 392 A 1 
ATOM 2977 C CA  . ASP A 0 392 . -100.689 -21.618 94.969   1.00 34.16 392 A 1 
ATOM 2978 C C   . ASP A 0 392 . -99.360  -21.112 94.400   1.00 34.16 392 A 1 
ATOM 2979 C CB  . ASP A 0 392 . -101.532 -22.369 93.922   1.00 34.16 392 A 1 
ATOM 2980 O O   . ASP A 0 392 . -99.271  -20.557 93.304   1.00 34.16 392 A 1 
ATOM 2981 C CG  . ASP A 0 392 . -102.217 -23.608 94.510   1.00 34.16 392 A 1 
ATOM 2982 O OD1 . ASP A 0 392 . -101.552 -24.316 95.300   1.00 34.16 392 A 1 
ATOM 2983 O OD2 . ASP A 0 392 . -103.392 -23.836 94.155   1.00 34.16 392 A 1 
ATOM 2984 N N   . SER A 0 393 . -98.294  -21.326 95.171   1.00 29.95 393 A 1 
ATOM 2985 C CA  . SER A 0 393 . -96.916  -20.979 94.814   1.00 29.95 393 A 1 
ATOM 2986 C C   . SER A 0 393 . -96.290  -21.992 93.837   1.00 29.95 393 A 1 
ATOM 2987 C CB  . SER A 0 393 . -96.093  -20.791 96.096   1.00 29.95 393 A 1 
ATOM 2988 O O   . SER A 0 393 . -95.216  -22.540 94.103   1.00 29.95 393 A 1 
ATOM 2989 O OG  . SER A 0 393 . -94.757  -20.451 95.790   1.00 29.95 393 A 1 
ATOM 2990 N N   . MET A 0 394 . -96.922  -22.242 92.686   1.00 33.26 394 A 1 
ATOM 2991 C CA  . MET A 0 394 . -96.263  -22.958 91.587   1.00 33.26 394 A 1 
ATOM 2992 C C   . MET A 0 394 . -95.396  -22.008 90.757   1.00 33.26 394 A 1 
ATOM 2993 C CB  . MET A 0 394 . -97.253  -23.745 90.714   1.00 33.26 394 A 1 
ATOM 2994 O O   . MET A 0 394 . -95.878  -21.280 89.891   1.00 33.26 394 A 1 
ATOM 2995 C CG  . MET A 0 394 . -97.524  -25.135 91.302   1.00 33.26 394 A 1 
ATOM 2996 S SD  . MET A 0 394 . -98.134  -26.334 90.087   1.00 33.26 394 A 1 
ATOM 2997 C CE  . MET A 0 394 . -98.071  -27.835 91.102   1.00 33.26 394 A 1 
ATOM 2998 N N   . VAL A 0 395 . -94.084  -22.063 90.995   1.00 31.99 395 A 1 
ATOM 2999 C CA  . VAL A 0 395 . -93.071  -21.410 90.155   1.00 31.99 395 A 1 
ATOM 3000 C C   . VAL A 0 395 . -92.978  -22.158 88.821   1.00 31.99 395 A 1 
ATOM 3001 C CB  . VAL A 0 395 . -91.707  -21.329 90.876   1.00 31.99 395 A 1 
ATOM 3002 O O   . VAL A 0 395 . -92.181  -23.083 88.662   1.00 31.99 395 A 1 
ATOM 3003 C CG1 . VAL A 0 395 . -90.649  -20.612 90.023   1.00 31.99 395 A 1 
ATOM 3004 C CG2 . VAL A 0 395 . -91.825  -20.555 92.197   1.00 31.99 395 A 1 
ATOM 3005 N N   . TRP A 0 396 . -93.812  -21.770 87.856   1.00 26.48 396 A 1 
ATOM 3006 C CA  . TRP A 0 396 . -93.733  -22.271 86.483   1.00 26.48 396 A 1 
ATOM 3007 C C   . TRP A 0 396 . -92.467  -21.732 85.805   1.00 26.48 396 A 1 
ATOM 3008 C CB  . TRP A 0 396 . -95.021  -21.945 85.706   1.00 26.48 396 A 1 
ATOM 3009 O O   . TRP A 0 396 . -92.401  -20.573 85.397   1.00 26.48 396 A 1 
ATOM 3010 C CG  . TRP A 0 396 . -95.827  -23.150 85.329   1.00 26.48 396 A 1 
ATOM 3011 C CD1 . TRP A 0 396 . -96.538  -23.914 86.188   1.00 26.48 396 A 1 
ATOM 3012 C CD2 . TRP A 0 396 . -96.007  -23.759 84.010   1.00 26.48 396 A 1 
ATOM 3013 C CE2 . TRP A 0 396 . -96.854  -24.899 84.152   1.00 26.48 396 A 1 
ATOM 3014 C CE3 . TRP A 0 396 . -95.543  -23.465 82.708   1.00 26.48 396 A 1 
ATOM 3015 N NE1 . TRP A 0 396 . -97.143  -24.948 85.500   1.00 26.48 396 A 1 
ATOM 3016 C CH2 . TRP A 0 396 . -96.755  -25.375 81.780   1.00 26.48 396 A 1 
ATOM 3017 C CZ2 . TRP A 0 396 . -97.228  -25.701 83.063   1.00 26.48 396 A 1 
ATOM 3018 C CZ3 . TRP A 0 396 . -95.914  -24.261 81.606   1.00 26.48 396 A 1 
ATOM 3019 N N   . GLN A 0 397 . -91.440  -22.576 85.710   1.00 31.36 397 A 1 
ATOM 3020 C CA  . GLN A 0 397 . -90.203  -22.250 85.002   1.00 31.36 397 A 1 
ATOM 3021 C C   . GLN A 0 397 . -90.452  -22.252 83.486   1.00 31.36 397 A 1 
ATOM 3022 C CB  . GLN A 0 397 . -89.078  -23.214 85.409   1.00 31.36 397 A 1 
ATOM 3023 O O   . GLN A 0 397 . -91.062  -23.171 82.941   1.00 31.36 397 A 1 
ATOM 3024 C CG  . GLN A 0 397 . -88.728  -23.096 86.905   1.00 31.36 397 A 1 
ATOM 3025 C CD  . GLN A 0 397 . -87.537  -23.958 87.319   1.00 31.36 397 A 1 
ATOM 3026 N NE2 . GLN A 0 397 . -87.167  -23.949 88.580   1.00 31.36 397 A 1 
ATOM 3027 O OE1 . GLN A 0 397 . -86.911  -24.647 86.536   1.00 31.36 397 A 1 
ATOM 3028 N N   . GLY A 0 398 . -90.005  -21.199 82.799   1.00 28.46 398 A 1 
ATOM 3029 C CA  . GLY A 0 398 . -90.316  -20.986 81.387   1.00 28.46 398 A 1 
ATOM 3030 C C   . GLY A 0 398 . -89.519  -21.888 80.442   1.00 28.46 398 A 1 
ATOM 3031 O O   . GLY A 0 398 . -88.308  -21.735 80.318   1.00 28.46 398 A 1 
ATOM 3032 N N   . ALA A 0 399 . -90.214  -22.746 79.693   1.00 36.15 399 A 1 
ATOM 3033 C CA  . ALA A 0 399 . -89.651  -23.572 78.618   1.00 36.15 399 A 1 
ATOM 3034 C C   . ALA A 0 399 . -90.005  -23.034 77.211   1.00 36.15 399 A 1 
ATOM 3035 C CB  . ALA A 0 399 . -90.063  -25.031 78.855   1.00 36.15 399 A 1 
ATOM 3036 O O   . ALA A 0 399 . -90.275  -23.799 76.290   1.00 36.15 399 A 1 
ATOM 3037 N N   . SER A 0 400 . -90.058  -21.706 77.038   1.00 35.64 400 A 1 
ATOM 3038 C CA  . SER A 0 400 . -90.560  -21.069 75.805   1.00 35.64 400 A 1 
ATOM 3039 C C   . SER A 0 400 . -89.813  -19.788 75.396   1.00 35.64 400 A 1 
ATOM 3040 C CB  . SER A 0 400 . -92.077  -20.856 75.903   1.00 35.64 400 A 1 
ATOM 3041 O O   . SER A 0 400 . -90.424  -18.829 74.927   1.00 35.64 400 A 1 
ATOM 3042 O OG  . SER A 0 400 . -92.374  -19.870 76.870   1.00 35.64 400 A 1 
ATOM 3043 N N   . ALA A 0 401 . -88.485  -19.770 75.548   1.00 31.19 401 A 1 
ATOM 3044 C CA  . ALA A 0 401 . -87.607  -18.739 74.971   1.00 31.19 401 A 1 
ATOM 3045 C C   . ALA A 0 401 . -87.060  -19.115 73.569   1.00 31.19 401 A 1 
ATOM 3046 C CB  . ALA A 0 401 . -86.499  -18.415 75.981   1.00 31.19 401 A 1 
ATOM 3047 O O   . ALA A 0 401 . -86.296  -18.362 72.972   1.00 31.19 401 A 1 
ATOM 3048 N N   . ALA A 0 402 . -87.462  -20.268 73.020   1.00 36.12 402 A 1 
ATOM 3049 C CA  . ALA A 0 402 . -86.987  -20.808 71.744   1.00 36.12 402 A 1 
ATOM 3050 C C   . ALA A 0 402 . -87.977  -20.544 70.589   1.00 36.12 402 A 1 
ATOM 3051 C CB  . ALA A 0 402 . -86.658  -22.294 71.949   1.00 36.12 402 A 1 
ATOM 3052 O O   . ALA A 0 402 . -88.626  -21.453 70.074   1.00 36.12 402 A 1 
ATOM 3053 N N   . LYS A 0 403 . -88.101  -19.282 70.159   1.00 37.56 403 A 1 
ATOM 3054 C CA  . LYS A 0 403 . -88.887  -18.879 68.972   1.00 37.56 403 A 1 
ATOM 3055 C C   . LYS A 0 403 . -88.138  -19.198 67.664   1.00 37.56 403 A 1 
ATOM 3056 C CB  . LYS A 0 403 . -89.283  -17.393 69.096   1.00 37.56 403 A 1 
ATOM 3057 O O   . LYS A 0 403 . -87.751  -18.300 66.922   1.00 37.56 403 A 1 
ATOM 3058 C CG  . LYS A 0 403 . -90.573  -17.147 69.900   1.00 37.56 403 A 1 
ATOM 3059 C CD  . LYS A 0 403 . -91.836  -17.085 69.015   1.00 37.56 403 A 1 
ATOM 3060 C CE  . LYS A 0 403 . -92.916  -16.217 69.684   1.00 37.56 403 A 1 
ATOM 3061 N NZ  . LYS A 0 403 . -93.811  -15.573 68.685   1.00 37.56 403 A 1 
ATOM 3062 N N   . GLN A 0 404 . -87.941  -20.482 67.376   1.00 33.05 404 A 1 
ATOM 3063 C CA  . GLN A 0 404 . -87.403  -20.950 66.095   1.00 33.05 404 A 1 
ATOM 3064 C C   . GLN A 0 404 . -88.548  -21.120 65.089   1.00 33.05 404 A 1 
ATOM 3065 C CB  . GLN A 0 404 . -86.586  -22.235 66.308   1.00 33.05 404 A 1 
ATOM 3066 O O   . GLN A 0 404 . -89.161  -22.179 64.996   1.00 33.05 404 A 1 
ATOM 3067 C CG  . GLN A 0 404 . -85.254  -21.923 67.013   1.00 33.05 404 A 1 
ATOM 3068 C CD  . GLN A 0 404 . -84.451  -23.162 67.397   1.00 33.05 404 A 1 
ATOM 3069 N NE2 . GLN A 0 404 . -83.220  -22.999 67.829   1.00 33.05 404 A 1 
ATOM 3070 O OE1 . GLN A 0 404 . -84.900  -24.291 67.361   1.00 33.05 404 A 1 
ATOM 3071 N N   . ALA A 0 405 . -88.859  -20.054 64.349   1.00 34.12 405 A 1 
ATOM 3072 C CA  . ALA A 0 405 . -89.663  -20.186 63.140   1.00 34.12 405 A 1 
ATOM 3073 C C   . ALA A 0 405 . -88.793  -20.841 62.059   1.00 34.12 405 A 1 
ATOM 3074 C CB  . ALA A 0 405 . -90.183  -18.805 62.716   1.00 34.12 405 A 1 
ATOM 3075 O O   . ALA A 0 405 . -87.738  -20.300 61.723   1.00 34.12 405 A 1 
ATOM 3076 N N   . ALA A 0 406 . -89.219  -21.990 61.533   1.00 37.14 406 A 1 
ATOM 3077 C CA  . ALA A 0 406 . -88.573  -22.593 60.375   1.00 37.14 406 A 1 
ATOM 3078 C C   . ALA A 0 406 . -88.751  -21.650 59.176   1.00 37.14 406 A 1 
ATOM 3079 C CB  . ALA A 0 406 . -89.166  -23.987 60.134   1.00 37.14 406 A 1 
ATOM 3080 O O   . ALA A 0 406 . -89.872  -21.423 58.718   1.00 37.14 406 A 1 
ATOM 3081 N N   . ALA A 0 407 . -87.653  -21.048 58.718   1.00 36.59 407 A 1 
ATOM 3082 C CA  . ALA A 0 407 . -87.637  -20.353 57.440   1.00 36.59 407 A 1 
ATOM 3083 C C   . ALA A 0 407 . -87.828  -21.379 56.314   1.00 36.59 407 A 1 
ATOM 3084 C CB  . ALA A 0 407 . -86.320  -19.577 57.308   1.00 36.59 407 A 1 
ATOM 3085 O O   . ALA A 0 407 . -87.463  -22.543 56.484   1.00 36.59 407 A 1 
ATOM 3086 N N   . GLY A 0 408 . -88.383  -20.947 55.177   1.00 43.87 408 A 1 
ATOM 3087 C CA  . GLY A 0 408 . -88.401  -21.779 53.976   1.00 43.87 408 A 1 
ATOM 3088 C C   . GLY A 0 408 . -86.972  -22.192 53.639   1.00 43.87 408 A 1 
ATOM 3089 O O   . GLY A 0 408 . -86.113  -21.324 53.472   1.00 43.87 408 A 1 
ATOM 3090 N N   . ALA A 0 409 . -86.726  -23.498 53.633   1.00 44.74 409 A 1 
ATOM 3091 C CA  . ALA A 0 409 . -85.470  -24.054 53.175   1.00 44.74 409 A 1 
ATOM 3092 C C   . ALA A 0 409 . -85.490  -24.060 51.646   1.00 44.74 409 A 1 
ATOM 3093 C CB  . ALA A 0 409 . -85.272  -25.446 53.784   1.00 44.74 409 A 1 
ATOM 3094 O O   . ALA A 0 409 . -86.487  -24.450 51.042   1.00 44.74 409 A 1 
ATOM 3095 N N   . TYR A 0 410 . -84.393  -23.594 51.072   1.00 47.42 410 A 1 
ATOM 3096 C CA  . TYR A 0 410 . -84.026  -23.822 49.685   1.00 47.42 410 A 1 
ATOM 3097 C C   . TYR A 0 410 . -82.913  -24.869 49.746   1.00 47.42 410 A 1 
ATOM 3098 C CB  . TYR A 0 410 . -83.514  -22.523 49.021   1.00 47.42 410 A 1 
ATOM 3099 O O   . TYR A 0 410 . -82.068  -24.781 50.651   1.00 47.42 410 A 1 
ATOM 3100 C CG  . TYR A 0 410 . -84.097  -21.198 49.483   1.00 47.42 410 A 1 
ATOM 3101 C CD1 . TYR A 0 410 . -85.012  -20.520 48.662   1.00 47.42 410 A 1 
ATOM 3102 C CD2 . TYR A 0 410 . -83.682  -20.621 50.700   1.00 47.42 410 A 1 
ATOM 3103 C CE1 . TYR A 0 410 . -85.553  -19.284 49.074   1.00 47.42 410 A 1 
ATOM 3104 C CE2 . TYR A 0 410 . -84.225  -19.396 51.126   1.00 47.42 410 A 1 
ATOM 3105 O OH  . TYR A 0 410 . -85.694  -17.549 50.741   1.00 47.42 410 A 1 
ATOM 3106 C CZ  . TYR A 0 410 . -85.168  -18.729 50.314   1.00 47.42 410 A 1 
ATOM 3107 N N   . ASP A 0 411 . -82.860  -25.789 48.798   1.00 47.13 411 A 1 
ATOM 3108 C CA  . ASP A 0 411 . -81.560  -26.255 48.311   1.00 47.13 411 A 1 
ATOM 3109 C C   . ASP A 0 411 . -80.745  -25.038 47.824   1.00 47.13 411 A 1 
ATOM 3110 C CB  . ASP A 0 411 . -81.741  -27.333 47.231   1.00 47.13 411 A 1 
ATOM 3111 O O   . ASP A 0 411 . -81.254  -23.940 47.571   1.00 47.13 411 A 1 
ATOM 3112 C CG  . ASP A 0 411 . -82.919  -26.968 46.339   1.00 47.13 411 A 1 
ATOM 3113 O OD1 . ASP A 0 411 . -82.816  -25.883 45.730   1.00 47.13 411 A 1 
ATOM 3114 O OD2 . ASP A 0 411 . -83.987  -27.599 46.520   1.00 47.13 411 A 1 
ATOM 3115 N N   . ASN A 0 412 . -79.429  -25.161 47.914   1.00 57.59 412 A 1 
ATOM 3116 C CA  . ASN A 0 412 . -78.503  -24.126 47.470   1.00 57.59 412 A 1 
ATOM 3117 C C   . ASN A 0 412 . -77.197  -24.848 47.150   1.00 57.59 412 A 1 
ATOM 3118 C CB  . ASN A 0 412 . -78.253  -23.017 48.538   1.00 57.59 412 A 1 
ATOM 3119 O O   . ASN A 0 412 . -76.221  -24.662 47.900   1.00 57.59 412 A 1 
ATOM 3120 C CG  . ASN A 0 412 . -79.434  -22.253 49.096   1.00 57.59 412 A 1 
ATOM 3121 N ND2 . ASN A 0 412 . -80.081  -22.818 50.085   1.00 57.59 412 A 1 
ATOM 3122 O OD1 . ASN A 0 412 . -79.699  -21.092 48.796   1.00 57.59 412 A 1 
ATOM 3123 N N   . ASP A 0 413 . -77.182  -25.705 46.130   1.00 62.94 413 A 1 
ATOM 3124 C CA  . ASP A 0 413 . -75.928  -26.311 45.720   1.00 62.94 413 A 1 
ATOM 3125 C C   . ASP A 0 413 . -75.057  -25.195 45.147   1.00 62.94 413 A 1 
ATOM 3126 C CB  . ASP A 0 413 . -76.050  -27.509 44.765   1.00 62.94 413 A 1 
ATOM 3127 O O   . ASP A 0 413 . -75.472  -24.328 44.372   1.00 62.94 413 A 1 
ATOM 3128 C CG  . ASP A 0 413 . -76.744  -28.743 45.353   1.00 62.94 413 A 1 
ATOM 3129 O OD1 . ASP A 0 413 . -77.274  -28.659 46.489   1.00 62.94 413 A 1 
ATOM 3130 O OD2 . ASP A 0 413 . -76.548  -29.829 44.762   1.00 62.94 413 A 1 
ATOM 3131 N N   . GLU A 0 414 . -73.820  -25.144 45.617   1.00 69.24 414 A 1 
ATOM 3132 C CA  . GLU A 0 414 . -72.882  -24.093 45.253   1.00 69.24 414 A 1 
ATOM 3133 C C   . GLU A 0 414 . -71.655  -24.763 44.665   1.00 69.24 414 A 1 
ATOM 3134 C CB  . GLU A 0 414 . -72.571  -23.194 46.463   1.00 69.24 414 A 1 
ATOM 3135 O O   . GLU A 0 414 . -70.885  -25.410 45.378   1.00 69.24 414 A 1 
ATOM 3136 C CG  . GLU A 0 414 . -73.740  -22.245 46.776   1.00 69.24 414 A 1 
ATOM 3137 C CD  . GLU A 0 414 . -73.506  -21.338 47.989   1.00 69.24 414 A 1 
ATOM 3138 O OE1 . GLU A 0 414 . -74.251  -20.342 48.140   1.00 69.24 414 A 1 
ATOM 3139 O OE2 . GLU A 0 414 . -72.644  -21.617 48.851   1.00 69.24 414 A 1 
ATOM 3140 N N   . TRP A 0 415 . -71.471  -24.607 43.355   1.00 77.19 415 A 1 
ATOM 3141 C CA  . TRP A 0 415 . -70.318  -25.147 42.648   1.00 77.19 415 A 1 
ATOM 3142 C C   . TRP A 0 415 . -69.559  -24.054 41.906   1.00 77.19 415 A 1 
ATOM 3143 C CB  . TRP A 0 415 . -70.733  -26.308 41.733   1.00 77.19 415 A 1 
ATOM 3144 O O   . TRP A 0 415 . -70.139  -23.125 41.334   1.00 77.19 415 A 1 
ATOM 3145 C CG  . TRP A 0 415 . -71.527  -25.941 40.513   1.00 77.19 415 A 1 
ATOM 3146 C CD1 . TRP A 0 415 . -72.877  -25.956 40.422   1.00 77.19 415 A 1 
ATOM 3147 C CD2 . TRP A 0 415 . -71.047  -25.472 39.213   1.00 77.19 415 A 1 
ATOM 3148 C CE2 . TRP A 0 415 . -72.176  -25.200 38.383   1.00 77.19 415 A 1 
ATOM 3149 C CE3 . TRP A 0 415 . -69.768  -25.224 38.663   1.00 77.19 415 A 1 
ATOM 3150 N NE1 . TRP A 0 415 . -73.264  -25.536 39.165   1.00 77.19 415 A 1 
ATOM 3151 C CH2 . TRP A 0 415 . -70.755  -24.428 36.576   1.00 77.19 415 A 1 
ATOM 3152 C CZ2 . TRP A 0 415 . -72.041  -24.689 37.083   1.00 77.19 415 A 1 
ATOM 3153 C CZ3 . TRP A 0 415 . -69.620  -24.701 37.363   1.00 77.19 415 A 1 
ATOM 3154 N N   . ALA A 0 416 . -68.237  -24.203 41.864   1.00 73.80 416 A 1 
ATOM 3155 C CA  . ALA A 0 416 . -67.388  -23.436 40.970   1.00 73.80 416 A 1 
ATOM 3156 C C   . ALA A 0 416 . -66.223  -24.275 40.431   1.00 73.80 416 A 1 
ATOM 3157 C CB  . ALA A 0 416 . -66.913  -22.152 41.654   1.00 73.80 416 A 1 
ATOM 3158 O O   . ALA A 0 416 . -65.696  -25.180 41.081   1.00 73.80 416 A 1 
ATOM 3159 N N   . LYS A 0 417 . -65.816  -23.954 39.207   1.00 76.21 417 A 1 
ATOM 3160 C CA  . LYS A 0 417 . -64.649  -24.506 38.516   1.00 76.21 417 A 1 
ATOM 3161 C C   . LYS A 0 417 . -63.824  -23.340 37.999   1.00 76.21 417 A 1 
ATOM 3162 C CB  . LYS A 0 417 . -65.089  -25.440 37.381   1.00 76.21 417 A 1 
ATOM 3163 O O   . LYS A 0 417 . -64.385  -22.380 37.474   1.00 76.21 417 A 1 
ATOM 3164 C CG  . LYS A 0 417 . -65.761  -26.704 37.936   1.00 76.21 417 A 1 
ATOM 3165 C CD  . LYS A 0 417 . -66.387  -27.555 36.829   1.00 76.21 417 A 1 
ATOM 3166 C CE  . LYS A 0 417 . -67.101  -28.739 37.491   1.00 76.21 417 A 1 
ATOM 3167 N NZ  . LYS A 0 417 . -68.024  -29.426 36.556   1.00 76.21 417 A 1 
ATOM 3168 N N   . GLN A 0 418 . -62.519  -23.419 38.179   1.00 81.22 418 A 1 
ATOM 3169 C CA  . GLN A 0 418 . -61.593  -22.321 37.967   1.00 81.22 418 A 1 
ATOM 3170 C C   . GLN A 0 418 . -60.266  -22.903 37.481   1.00 81.22 418 A 1 
ATOM 3171 C CB  . GLN A 0 418 . -61.479  -21.574 39.304   1.00 81.22 418 A 1 
ATOM 3172 O O   . GLN A 0 418 . -59.697  -23.769 38.139   1.00 81.22 418 A 1 
ATOM 3173 C CG  . GLN A 0 418 . -60.690  -20.268 39.202   1.00 81.22 418 A 1 
ATOM 3174 C CD  . GLN A 0 418 . -60.839  -19.411 40.461   1.00 81.22 418 A 1 
ATOM 3175 N NE2 . GLN A 0 418 . -60.621  -18.120 40.375   1.00 81.22 418 A 1 
ATOM 3176 O OE1 . GLN A 0 418 . -61.190  -19.868 41.537   1.00 81.22 418 A 1 
ATOM 3177 N N   . ALA A 0 419 . -59.787  -22.477 36.321   1.00 80.40 419 A 1 
ATOM 3178 C CA  . ALA A 0 419 . -58.508  -22.911 35.771   1.00 80.40 419 A 1 
ATOM 3179 C C   . ALA A 0 419 . -57.776  -21.717 35.161   1.00 80.40 419 A 1 
ATOM 3180 C CB  . ALA A 0 419 . -58.743  -24.038 34.757   1.00 80.40 419 A 1 
ATOM 3181 O O   . ALA A 0 419 . -58.420  -20.852 34.568   1.00 80.40 419 A 1 
ATOM 3182 N N   . TYR A 0 420 . -56.458  -21.690 35.318   1.00 84.64 420 A 1 
ATOM 3183 C CA  . TYR A 0 420 . -55.566  -20.672 34.777   1.00 84.64 420 A 1 
ATOM 3184 C C   . TYR A 0 420 . -54.262  -21.311 34.312   1.00 84.64 420 A 1 
ATOM 3185 C CB  . TYR A 0 420 . -55.235  -19.610 35.839   1.00 84.64 420 A 1 
ATOM 3186 O O   . TYR A 0 420 . -53.838  -22.332 34.861   1.00 84.64 420 A 1 
ATOM 3187 C CG  . TYR A 0 420 . -56.427  -18.860 36.392   1.00 84.64 420 A 1 
ATOM 3188 C CD1 . TYR A 0 420 . -57.027  -17.847 35.625   1.00 84.64 420 A 1 
ATOM 3189 C CD2 . TYR A 0 420 . -56.916  -19.158 37.675   1.00 84.64 420 A 1 
ATOM 3190 C CE1 . TYR A 0 420 . -58.175  -17.183 36.099   1.00 84.64 420 A 1 
ATOM 3191 C CE2 . TYR A 0 420 . -58.025  -18.457 38.178   1.00 84.64 420 A 1 
ATOM 3192 O OH  . TYR A 0 420 . -59.802  -16.883 37.842   1.00 84.64 420 A 1 
ATOM 3193 C CZ  . TYR A 0 420 . -58.684  -17.502 37.375   1.00 84.64 420 A 1 
ATOM 3194 N N   . GLY A 0 421 . -53.593  -20.651 33.382   1.00 85.05 421 A 1 
ATOM 3195 C CA  . GLY A 0 421 . -52.207  -20.925 33.044   1.00 85.05 421 A 1 
ATOM 3196 C C   . GLY A 0 421 . -51.588  -19.759 32.294   1.00 85.05 421 A 1 
ATOM 3197 O O   . GLY A 0 421 . -52.268  -18.776 31.975   1.00 85.05 421 A 1 
ATOM 3198 N N   . SER A 0 422 . -50.292  -19.878 32.070   1.00 84.70 422 A 1 
ATOM 3199 C CA  . SER A 0 422 . -49.483  -18.917 31.339   1.00 84.70 422 A 1 
ATOM 3200 C C   . SER A 0 422 . -48.298  -19.634 30.712   1.00 84.70 422 A 1 
ATOM 3201 C CB  . SER A 0 422 . -48.965  -17.822 32.278   1.00 84.70 422 A 1 
ATOM 3202 O O   . SER A 0 422 . -47.518  -20.231 31.463   1.00 84.70 422 A 1 
ATOM 3203 O OG  . SER A 0 422 . -48.316  -18.421 33.393   1.00 84.70 422 A 1 
ATOM 3204 N N   . ASP A 0 423 . -48.190  -19.538 29.392   1.00 82.12 423 A 1 
ATOM 3205 C CA  . ASP A 0 423 . -46.976  -19.895 28.660   1.00 82.12 423 A 1 
ATOM 3206 C C   . ASP A 0 423 . -45.968  -18.738 28.799   1.00 82.12 423 A 1 
ATOM 3207 C CB  . ASP A 0 423 . -47.327  -20.232 27.196   1.00 82.12 423 A 1 
ATOM 3208 O O   . ASP A 0 423 . -46.348  -17.611 29.138   1.00 82.12 423 A 1 
ATOM 3209 C CG  . ASP A 0 423 . -46.339  -21.214 26.549   1.00 82.12 423 A 1 
ATOM 3210 O OD1 . ASP A 0 423 . -45.123  -21.074 26.819   1.00 82.12 423 A 1 
ATOM 3211 O OD2 . ASP A 0 423 . -46.817  -22.132 25.837   1.00 82.12 423 A 1 
ATOM 3212 N N   . TYR A 0 424 . -44.683  -19.038 28.638   1.00 82.65 424 A 1 
ATOM 3213 C CA  . TYR A 0 424 . -43.570  -18.108 28.834   1.00 82.65 424 A 1 
ATOM 3214 C C   . TYR A 0 424 . -42.301  -18.629 28.117   1.00 82.65 424 A 1 
ATOM 3215 C CB  . TYR A 0 424 . -43.319  -17.890 30.348   1.00 82.65 424 A 1 
ATOM 3216 O O   . TYR A 0 424 . -41.289  -18.898 28.774   1.00 82.65 424 A 1 
ATOM 3217 C CG  . TYR A 0 424 . -44.250  -16.959 31.117   1.00 82.65 424 A 1 
ATOM 3218 C CD1 . TYR A 0 424 . -44.287  -15.593 30.780   1.00 82.65 424 A 1 
ATOM 3219 C CD2 . TYR A 0 424 . -45.006  -17.428 32.214   1.00 82.65 424 A 1 
ATOM 3220 C CE1 . TYR A 0 424 . -45.061  -14.698 31.536   1.00 82.65 424 A 1 
ATOM 3221 C CE2 . TYR A 0 424 . -45.779  -16.527 32.982   1.00 82.65 424 A 1 
ATOM 3222 O OH  . TYR A 0 424 . -46.525  -14.247 33.342   1.00 82.65 424 A 1 
ATOM 3223 C CZ  . TYR A 0 424 . -45.812  -15.161 32.629   1.00 82.65 424 A 1 
ATOM 3224 N N   . ASP A 0 425 . -42.331  -18.797 26.787   1.00 83.80 425 A 1 
ATOM 3225 C CA  . ASP A 0 425 . -41.117  -19.051 25.984   1.00 83.80 425 A 1 
ATOM 3226 C C   . ASP A 0 425 . -40.458  -17.720 25.576   1.00 83.80 425 A 1 
ATOM 3227 C CB  . ASP A 0 425 . -41.380  -19.978 24.775   1.00 83.80 425 A 1 
ATOM 3228 O O   . ASP A 0 425 . -41.049  -16.901 24.873   1.00 83.80 425 A 1 
ATOM 3229 C CG  . ASP A 0 425 . -40.107  -20.503 24.058   1.00 83.80 425 A 1 
ATOM 3230 O OD1 . ASP A 0 425 . -38.997  -20.523 24.650   1.00 83.80 425 A 1 
ATOM 3231 O OD2 . ASP A 0 425 . -40.203  -20.935 22.878   1.00 83.80 425 A 1 
ATOM 3232 N N   . SER A 0 426 . -39.207  -17.495 25.987   1.00 86.47 426 A 1 
ATOM 3233 C CA  . SER A 0 426 . -38.405  -16.352 25.521   1.00 86.47 426 A 1 
ATOM 3234 C C   . SER A 0 426 . -37.090  -16.799 24.891   1.00 86.47 426 A 1 
ATOM 3235 C CB  . SER A 0 426 . -38.244  -15.257 26.579   1.00 86.47 426 A 1 
ATOM 3236 O O   . SER A 0 426 . -36.309  -17.578 25.455   1.00 86.47 426 A 1 
ATOM 3237 O OG  . SER A 0 426 . -37.788  -15.771 27.812   1.00 86.47 426 A 1 
ATOM 3238 N N   . ARG A 0 427 . -36.873  -16.347 23.654   1.00 88.71 427 A 1 
ATOM 3239 C CA  . ARG A 0 427 . -35.864  -16.876 22.735   1.00 88.71 427 A 1 
ATOM 3240 C C   . ARG A 0 427 . -35.247  -15.768 21.915   1.00 88.71 427 A 1 
ATOM 3241 C CB  . ARG A 0 427 . -36.506  -17.899 21.798   1.00 88.71 427 A 1 
ATOM 3242 O O   . ARG A 0 427 . -35.941  -14.930 21.355   1.00 88.71 427 A 1 
ATOM 3243 C CG  . ARG A 0 427 . -36.915  -19.143 22.584   1.00 88.71 427 A 1 
ATOM 3244 C CD  . ARG A 0 427 . -37.636  -20.157 21.723   1.00 88.71 427 A 1 
ATOM 3245 N NE  . ARG A 0 427 . -36.822  -20.610 20.587   1.00 88.71 427 A 1 
ATOM 3246 N NH1 . ARG A 0 427 . -38.528  -21.788 19.664   1.00 88.71 427 A 1 
ATOM 3247 N NH2 . ARG A 0 427 . -36.537  -21.671 18.611   1.00 88.71 427 A 1 
ATOM 3248 C CZ  . ARG A 0 427 . -37.296  -21.360 19.626   1.00 88.71 427 A 1 
ATOM 3249 N N   . TRP A 0 428 . -33.933  -15.818 21.795   1.00 92.17 428 A 1 
ATOM 3250 C CA  . TRP A 0 428 . -33.160  -14.740 21.201   1.00 92.17 428 A 1 
ATOM 3251 C C   . TRP A 0 428 . -31.873  -15.286 20.588   1.00 92.17 428 A 1 
ATOM 3252 C CB  . TRP A 0 428 . -32.907  -13.702 22.303   1.00 92.17 428 A 1 
ATOM 3253 O O   . TRP A 0 428 . -31.331  -16.292 21.062   1.00 92.17 428 A 1 
ATOM 3254 C CG  . TRP A 0 428 . -31.669  -12.892 22.156   1.00 92.17 428 A 1 
ATOM 3255 C CD1 . TRP A 0 428 . -31.502  -11.857 21.311   1.00 92.17 428 A 1 
ATOM 3256 C CD2 . TRP A 0 428 . -30.405  -13.057 22.856   1.00 92.17 428 A 1 
ATOM 3257 C CE2 . TRP A 0 428 . -29.493  -12.075 22.373   1.00 92.17 428 A 1 
ATOM 3258 C CE3 . TRP A 0 428 . -29.951  -13.929 23.867   1.00 92.17 428 A 1 
ATOM 3259 N NE1 . TRP A 0 428 . -30.202  -11.412 21.389   1.00 92.17 428 A 1 
ATOM 3260 C CH2 . TRP A 0 428 . -27.808  -12.777 23.960   1.00 92.17 428 A 1 
ATOM 3261 C CZ2 . TRP A 0 428 . -28.201  -11.937 22.904   1.00 92.17 428 A 1 
ATOM 3262 C CZ3 . TRP A 0 428 . -28.667  -13.790 24.420   1.00 92.17 428 A 1 
ATOM 3263 N N   . GLY A 0 429 . -31.365  -14.619 19.554   1.00 93.47 429 A 1 
ATOM 3264 C CA  . GLY A 0 429 . -30.073  -14.944 18.966   1.00 93.47 429 A 1 
ATOM 3265 C C   . GLY A 0 429 . -29.428  -13.802 18.192   1.00 93.47 429 A 1 
ATOM 3266 O O   . GLY A 0 429 . -30.084  -12.837 17.791   1.00 93.47 429 A 1 
ATOM 3267 N N   . LYS A 0 430 . -28.110  -13.925 18.010   1.00 88.33 430 A 1 
ATOM 3268 C CA  . LYS A 0 430 . -27.251  -12.999 17.263   1.00 88.33 430 A 1 
ATOM 3269 C C   . LYS A 0 430 . -26.179  -13.766 16.483   1.00 88.33 430 A 1 
ATOM 3270 C CB  . LYS A 0 430 . -26.588  -11.978 18.206   1.00 88.33 430 A 1 
ATOM 3271 O O   . LYS A 0 430 . -25.614  -14.710 17.033   1.00 88.33 430 A 1 
ATOM 3272 C CG  . LYS A 0 430 . -27.617  -11.188 19.026   1.00 88.33 430 A 1 
ATOM 3273 C CD  . LYS A 0 430 . -27.005  -9.972  19.727   1.00 88.33 430 A 1 
ATOM 3274 C CE  . LYS A 0 430 . -28.145  -9.130  20.310   1.00 88.33 430 A 1 
ATOM 3275 N NZ  . LYS A 0 430 . -27.797  -7.697  20.403   1.00 88.33 430 A 1 
ATOM 3276 N N   . SER A 0 431 . -25.866  -13.342 15.260   1.00 87.98 431 A 1 
ATOM 3277 C CA  . SER A 0 431 . -24.806  -13.937 14.420   1.00 87.98 431 A 1 
ATOM 3278 C C   . SER A 0 431 . -24.105  -12.876 13.557   1.00 87.98 431 A 1 
ATOM 3279 C CB  . SER A 0 431 . -25.356  -15.090 13.566   1.00 87.98 431 A 1 
ATOM 3280 O O   . SER A 0 431 . -24.774  -12.202 12.778   1.00 87.98 431 A 1 
ATOM 3281 O OG  . SER A 0 431 . -26.616  -14.789 12.986   1.00 87.98 431 A 1 
ATOM 3282 N N   . TYR A 0 432 . -22.789  -12.681 13.731   1.00 81.52 432 A 1 
ATOM 3283 C CA  . TYR A 0 432 . -22.037  -11.452 13.376   1.00 81.52 432 A 1 
ATOM 3284 C C   . TYR A 0 432 . -20.921  -11.613 12.314   1.00 81.52 432 A 1 
ATOM 3285 C CB  . TYR A 0 432 . -21.543  -10.812 14.707   1.00 81.52 432 A 1 
ATOM 3286 O O   . TYR A 0 432 . -20.581  -12.710 11.874   1.00 81.52 432 A 1 
ATOM 3287 C CG  . TYR A 0 432 . -20.670  -9.560  14.650   1.00 81.52 432 A 1 
ATOM 3288 C CD1 . TYR A 0 432 . -18.736  -9.766  15.002   1.00 81.52 432 A 1 
ATOM 3289 C CD2 . TYR A 0 432 . -21.427  -7.776  14.229   1.00 81.52 432 A 1 
ATOM 3290 C CE1 . TYR A 0 432 . -17.520  -8.191  14.831   1.00 81.52 432 A 1 
ATOM 3291 C CE2 . TYR A 0 432 . -20.233  -6.181  14.115   1.00 81.52 432 A 1 
ATOM 3292 O OH  . TYR A 0 432 . -17.420  -5.350  14.253   1.00 81.52 432 A 1 
ATOM 3293 C CZ  . TYR A 0 432 . -18.276  -6.407  14.373   1.00 81.52 432 A 1 
ATOM 3294 N N   . ASP A 0 433 . -20.436  -10.445 11.883   1.00 87.66 433 A 1 
ATOM 3295 C CA  . ASP A 0 433 . -19.115  -10.022 11.396   1.00 87.66 433 A 1 
ATOM 3296 C C   . ASP A 0 433 . -18.169  -11.010 10.664   1.00 87.66 433 A 1 
ATOM 3297 C CB  . ASP A 0 433 . -18.382  -9.187  12.499   1.00 87.66 433 A 1 
ATOM 3298 O O   . ASP A 0 433 . -17.431  -11.810 11.251   1.00 87.66 433 A 1 
ATOM 3299 C CG  . ASP A 0 433 . -19.322  -8.195  13.437   1.00 87.66 433 A 1 
ATOM 3300 O OD1 . ASP A 0 433 . -19.771  -7.701  12.332   1.00 87.66 433 A 1 
ATOM 3301 O OD2 . ASP A 0 433 . -19.568  -7.842  15.248   1.00 87.66 433 A 1 
ATOM 3302 N N   . SER A 0 434 . -18.044  -10.784 9.352    1.00 93.98 434 A 1 
ATOM 3303 C CA  . SER A 0 434 . -16.906  -11.137 8.492    1.00 93.98 434 A 1 
ATOM 3304 C C   . SER A 0 434 . -16.227  -9.841  8.016    1.00 93.98 434 A 1 
ATOM 3305 C CB  . SER A 0 434 . -17.387  -12.027 7.327    1.00 93.98 434 A 1 
ATOM 3306 O O   . SER A 0 434 . -16.886  -8.911  7.549    1.00 93.98 434 A 1 
ATOM 3307 O OG  . SER A 0 434 . -16.818  -11.695 6.068    1.00 93.98 434 A 1 
ATOM 3308 N N   . VAL A 0 435 . -14.898  -9.737  8.122    1.00 96.10 435 A 1 
ATOM 3309 C CA  . VAL A 0 435 . -14.132  -8.607  7.567    1.00 96.10 435 A 1 
ATOM 3310 C C   . VAL A 0 435 . -12.849  -9.070  6.889    1.00 96.10 435 A 1 
ATOM 3311 C CB  . VAL A 0 435 . -13.837  -7.489  8.592    1.00 96.10 435 A 1 
ATOM 3312 O O   . VAL A 0 435 . -12.075  -9.863  7.425    1.00 96.10 435 A 1 
ATOM 3313 C CG1 . VAL A 0 435 . -15.110  -6.806  9.098    1.00 96.10 435 A 1 
ATOM 3314 C CG2 . VAL A 0 435 . -13.032  -7.946  9.813    1.00 96.10 435 A 1 
ATOM 3315 N N   . SER A 0 436 . -12.567  -8.514  5.711    1.00 97.03 436 A 1 
ATOM 3316 C CA  . SER A 0 436 . -11.328  -8.772  4.983    1.00 97.03 436 A 1 
ATOM 3317 C C   . SER A 0 436 . -10.727  -7.490  4.413    1.00 97.03 436 A 1 
ATOM 3318 C CB  . SER A 0 436 . -11.561  -9.813  3.894    1.00 97.03 436 A 1 
ATOM 3319 O O   . SER A 0 436 . -11.351  -6.773  3.635    1.00 97.03 436 A 1 
ATOM 3320 O OG  . SER A 0 436 . -10.313  -10.154 3.316    1.00 97.03 436 A 1 
ATOM 3321 N N   . ALA A 0 437 . -9.474   -7.212  4.763    1.00 97.62 437 A 1 
ATOM 3322 C CA  . ALA A 0 437 . -8.705   -6.074  4.277    1.00 97.62 437 A 1 
ATOM 3323 C C   . ALA A 0 437 . -7.418   -6.558  3.602    1.00 97.62 437 A 1 
ATOM 3324 C CB  . ALA A 0 437 . -8.434   -5.119  5.444    1.00 97.62 437 A 1 
ATOM 3325 O O   . ALA A 0 437 . -6.596   -7.244  4.209    1.00 97.62 437 A 1 
ATOM 3326 N N   . LYS A 0 438 . -7.218   -6.177  2.341    1.00 97.96 438 A 1 
ATOM 3327 C CA  . LYS A 0 438 . -6.072   -6.557  1.509    1.00 97.96 438 A 1 
ATOM 3328 C C   . LYS A 0 438 . -5.399   -5.291  0.985    1.00 97.96 438 A 1 
ATOM 3329 C CB  . LYS A 0 438 . -6.544   -7.496  0.382    1.00 97.96 438 A 1 
ATOM 3330 O O   . LYS A 0 438 . -6.057   -4.438  0.398    1.00 97.96 438 A 1 
ATOM 3331 C CG  . LYS A 0 438 . -7.130   -8.821  0.914    1.00 97.96 438 A 1 
ATOM 3332 C CD  . LYS A 0 438 . -7.683   -9.707  -0.214   1.00 97.96 438 A 1 
ATOM 3333 C CE  . LYS A 0 438 . -8.162   -11.078 0.299    1.00 97.96 438 A 1 
ATOM 3334 N NZ  . LYS A 0 438 . -9.514   -11.046 0.913    1.00 97.96 438 A 1 
ATOM 3335 N N   . SER A 0 439 . -4.094   -5.153  1.195    1.00 97.87 439 A 1 
ATOM 3336 C CA  . SER A 0 439 . -3.300   -4.013  0.727    1.00 97.87 439 A 1 
ATOM 3337 C C   . SER A 0 439 . -2.044   -4.511  0.033    1.00 97.87 439 A 1 
ATOM 3338 C CB  . SER A 0 439 . -2.936   -3.085  1.891    1.00 97.87 439 A 1 
ATOM 3339 O O   . SER A 0 439 . -1.301   -5.313  0.595    1.00 97.87 439 A 1 
ATOM 3340 O OG  . SER A 0 439 . -2.350   -1.877  1.434    1.00 97.87 439 A 1 
ATOM 3341 N N   . TYR A 0 440 . -1.791   -3.981  -1.154   1.00 97.67 440 A 1 
ATOM 3342 C CA  . TYR A 0 440 . -0.623   -4.246  -1.982   1.00 97.67 440 A 1 
ATOM 3343 C C   . TYR A 0 440 . 0.029    -2.903  -2.310   1.00 97.67 440 A 1 
ATOM 3344 C CB  . TYR A 0 440 . -1.044   -4.997  -3.255   1.00 97.67 440 A 1 
ATOM 3345 O O   . TYR A 0 440 . -0.672   -1.945  -2.636   1.00 97.67 440 A 1 
ATOM 3346 C CG  . TYR A 0 440 . -1.911   -6.221  -3.006   1.00 97.67 440 A 1 
ATOM 3347 C CD1 . TYR A 0 440 . -1.310   -7.474  -2.785   1.00 97.67 440 A 1 
ATOM 3348 C CD2 . TYR A 0 440 . -3.315   -6.099  -2.964   1.00 97.67 440 A 1 
ATOM 3349 C CE1 . TYR A 0 440 . -2.106   -8.605  -2.516   1.00 97.67 440 A 1 
ATOM 3350 C CE2 . TYR A 0 440 . -4.116   -7.225  -2.693   1.00 97.67 440 A 1 
ATOM 3351 O OH  . TYR A 0 440 . -4.283   -9.565  -2.193   1.00 97.67 440 A 1 
ATOM 3352 C CZ  . TYR A 0 440 . -3.512   -8.479  -2.465   1.00 97.67 440 A 1 
ATOM 3353 N N   . ASP A 0 441 . 1.345    -2.821  -2.209   1.00 97.36 441 A 1 
ATOM 3354 C CA  . ASP A 0 441 . 2.133    -1.678  -2.662   1.00 97.36 441 A 1 
ATOM 3355 C C   . ASP A 0 441 . 3.332    -2.230  -3.428   1.00 97.36 441 A 1 
ATOM 3356 C CB  . ASP A 0 441 . 2.535    -0.793  -1.462   1.00 97.36 441 A 1 
ATOM 3357 O O   . ASP A 0 441 . 4.038    -3.103  -2.922   1.00 97.36 441 A 1 
ATOM 3358 C CG  . ASP A 0 441 . 2.769    0.682   -1.818   1.00 97.36 441 A 1 
ATOM 3359 O OD1 . ASP A 0 441 . 2.575    1.080   -2.987   1.00 97.36 441 A 1 
ATOM 3360 O OD2 . ASP A 0 441 . 3.009    1.480   -0.884   1.00 97.36 441 A 1 
ATOM 3361 N N   . ASN A 0 442 . 3.517    -1.778  -4.661   1.00 97.68 442 A 1 
ATOM 3362 C CA  . ASN A 0 442 . 4.611    -2.203  -5.519   1.00 97.68 442 A 1 
ATOM 3363 C C   . ASN A 0 442 . 5.313    -0.966  -6.069   1.00 97.68 442 A 1 
ATOM 3364 C CB  . ASN A 0 442 . 4.072    -3.113  -6.631   1.00 97.68 442 A 1 
ATOM 3365 O O   . ASN A 0 442 . 4.691    -0.209  -6.810   1.00 97.68 442 A 1 
ATOM 3366 C CG  . ASN A 0 442 . 5.204    -3.684  -7.464   1.00 97.68 442 A 1 
ATOM 3367 N ND2 . ASN A 0 442 . 5.690    -2.972  -8.453   1.00 97.68 442 A 1 
ATOM 3368 O OD1 . ASN A 0 442 . 5.661    -4.783  -7.225   1.00 97.68 442 A 1 
ATOM 3369 N N   . GLU A 0 443 . 6.587    -0.785  -5.738   1.00 97.96 443 A 1 
ATOM 3370 C CA  . GLU A 0 443 . 7.444    0.257   -6.306   1.00 97.96 443 A 1 
ATOM 3371 C C   . GLU A 0 443 . 8.541    -0.411  -7.136   1.00 97.96 443 A 1 
ATOM 3372 C CB  . GLU A 0 443 . 8.050    1.156   -5.211   1.00 97.96 443 A 1 
ATOM 3373 O O   . GLU A 0 443 . 9.293    -1.240  -6.628   1.00 97.96 443 A 1 
ATOM 3374 C CG  . GLU A 0 443 . 7.022    2.047   -4.494   1.00 97.96 443 A 1 
ATOM 3375 C CD  . GLU A 0 443 . 7.643    2.990   -3.443   1.00 97.96 443 A 1 
ATOM 3376 O OE1 . GLU A 0 443 . 6.893    3.827   -2.884   1.00 97.96 443 A 1 
ATOM 3377 O OE2 . GLU A 0 443 . 8.871    2.941   -3.216   1.00 97.96 443 A 1 
ATOM 3378 N N   . SER A 0 444 . 8.637    -0.040  -8.408   1.00 98.27 444 A 1 
ATOM 3379 C CA  . SER A 0 444 . 9.679    -0.502  -9.327   1.00 98.27 444 A 1 
ATOM 3380 C C   . SER A 0 444 . 10.415   0.694   -9.919   1.00 98.27 444 A 1 
ATOM 3381 C CB  . SER A 0 444 . 9.093    -1.406  -10.417  1.00 98.27 444 A 1 
ATOM 3382 O O   . SER A 0 444 . 9.809    1.725   -10.218  1.00 98.27 444 A 1 
ATOM 3383 O OG  . SER A 0 444 . 8.109    -0.723  -11.177  1.00 98.27 444 A 1 
ATOM 3384 N N   . TYR A 0 445 . 11.727   0.568   -10.069  1.00 98.45 445 A 1 
ATOM 3385 C CA  . TYR A 0 445 . 12.604   1.552   -10.691  1.00 98.45 445 A 1 
ATOM 3386 C C   . TYR A 0 445 . 13.615   0.830   -11.575  1.00 98.45 445 A 1 
ATOM 3387 C CB  . TYR A 0 445 . 13.326   2.373   -9.612   1.00 98.45 445 A 1 
ATOM 3388 O O   . TYR A 0 445 . 14.254   -0.124  -11.132  1.00 98.45 445 A 1 
ATOM 3389 C CG  . TYR A 0 445 . 14.444   3.259   -10.138  1.00 98.45 445 A 1 
ATOM 3390 C CD1 . TYR A 0 445 . 15.772   2.787   -10.135  1.00 98.45 445 A 1 
ATOM 3391 C CD2 . TYR A 0 445 . 14.156   4.537   -10.654  1.00 98.45 445 A 1 
ATOM 3392 C CE1 . TYR A 0 445 . 16.815   3.597   -10.623  1.00 98.45 445 A 1 
ATOM 3393 C CE2 . TYR A 0 445 . 15.197   5.357   -11.136  1.00 98.45 445 A 1 
ATOM 3394 O OH  . TYR A 0 445 . 17.542   5.681   -11.558  1.00 98.45 445 A 1 
ATOM 3395 C CZ  . TYR A 0 445 . 16.529   4.889   -11.113  1.00 98.45 445 A 1 
ATOM 3396 N N   . ALA A 0 446 . 13.824   1.326   -12.791  1.00 98.52 446 A 1 
ATOM 3397 C CA  . ALA A 0 446 . 14.901   0.869   -13.656  1.00 98.52 446 A 1 
ATOM 3398 C C   . ALA A 0 446 . 15.590   2.045   -14.352  1.00 98.52 446 A 1 
ATOM 3399 C CB  . ALA A 0 446 . 14.365   -0.171  -14.647  1.00 98.52 446 A 1 
ATOM 3400 O O   . ALA A 0 446 . 14.941   2.997   -14.790  1.00 98.52 446 A 1 
ATOM 3401 N N   . ARG A 0 447 . 16.914   1.945   -14.485  1.00 98.58 447 A 1 
ATOM 3402 C CA  . ARG A 0 447 . 17.759   2.851   -15.265  1.00 98.58 447 A 1 
ATOM 3403 C C   . ARG A 0 447 . 18.728   2.047   -16.119  1.00 98.58 447 A 1 
ATOM 3404 C CB  . ARG A 0 447 . 18.481   3.825   -14.328  1.00 98.58 447 A 1 
ATOM 3405 O O   . ARG A 0 447 . 19.522   1.265   -15.591  1.00 98.58 447 A 1 
ATOM 3406 C CG  . ARG A 0 447 . 19.397   4.807   -15.080  1.00 98.58 447 A 1 
ATOM 3407 C CD  . ARG A 0 447 . 19.905   5.944   -14.177  1.00 98.58 447 A 1 
ATOM 3408 N NE  . ARG A 0 447 . 21.160   5.609   -13.480  1.00 98.58 447 A 1 
ATOM 3409 N NH1 . ARG A 0 447 . 20.380   4.488   -11.601  1.00 98.58 447 A 1 
ATOM 3410 N NH2 . ARG A 0 447 . 22.541   4.618   -11.988  1.00 98.58 447 A 1 
ATOM 3411 C CZ  . ARG A 0 447 . 21.338   4.920   -12.368  1.00 98.58 447 A 1 
ATOM 3412 N N   . ALA A 0 448 . 18.691   2.284   -17.421  1.00 98.68 448 A 1 
ATOM 3413 C CA  . ALA A 0 448 . 19.727   1.873   -18.353  1.00 98.68 448 A 1 
ATOM 3414 C C   . ALA A 0 448 . 20.494   3.113   -18.823  1.00 98.68 448 A 1 
ATOM 3415 C CB  . ALA A 0 448 . 19.093   1.096   -19.510  1.00 98.68 448 A 1 
ATOM 3416 O O   . ALA A 0 448 . 19.879   4.121   -19.161  1.00 98.68 448 A 1 
ATOM 3417 N N   . VAL A 0 449 . 21.820   3.022   -18.848  1.00 98.49 449 A 1 
ATOM 3418 C CA  . VAL A 0 449 . 22.709   3.943   -19.563  1.00 98.49 449 A 1 
ATOM 3419 C C   . VAL A 0 449 . 23.484   3.120   -20.584  1.00 98.49 449 A 1 
ATOM 3420 C CB  . VAL A 0 449 . 23.675   4.697   -18.625  1.00 98.49 449 A 1 
ATOM 3421 O O   . VAL A 0 449 . 23.951   2.022   -20.258  1.00 98.49 449 A 1 
ATOM 3422 C CG1 . VAL A 0 449 . 24.581   5.678   -19.379  1.00 98.49 449 A 1 
ATOM 3423 C CG2 . VAL A 0 449 . 22.933   5.502   -17.550  1.00 98.49 449 A 1 
ATOM 3424 N N   . GLN A 0 450 . 23.619   3.648   -21.792  1.00 97.79 450 A 1 
ATOM 3425 C CA  . GLN A 0 450 . 24.633   3.230   -22.756  1.00 97.79 450 A 1 
ATOM 3426 C C   . GLN A 0 450 . 25.365   4.491   -23.206  1.00 97.79 450 A 1 
ATOM 3427 C CB  . GLN A 0 450 . 24.028   2.471   -23.949  1.00 97.79 450 A 1 
ATOM 3428 O O   . GLN A 0 450 . 24.712   5.510   -23.436  1.00 97.79 450 A 1 
ATOM 3429 C CG  . GLN A 0 450 . 23.131   1.299   -23.521  1.00 97.79 450 A 1 
ATOM 3430 C CD  . GLN A 0 450 . 22.562   0.533   -24.709  1.00 97.79 450 A 1 
ATOM 3431 N NE2 . GLN A 0 450 . 23.398   -0.084  -25.514  1.00 97.79 450 A 1 
ATOM 3432 O OE1 . GLN A 0 450 . 21.356   0.402   -24.876  1.00 97.79 450 A 1 
ATOM 3433 N N   . ALA A 0 451 . 26.685   4.434   -23.287  1.00 97.18 451 A 1 
ATOM 3434 C CA  . ALA A 0 451 . 27.497   5.461   -23.916  1.00 97.18 451 A 1 
ATOM 3435 C C   . ALA A 0 451 . 28.520   4.767   -24.813  1.00 97.18 451 A 1 
ATOM 3436 C CB  . ALA A 0 451 . 28.155   6.338   -22.845  1.00 97.18 451 A 1 
ATOM 3437 O O   . ALA A 0 451 . 29.062   3.740   -24.410  1.00 97.18 451 A 1 
ATOM 3438 N N   . ASP A 0 452 . 28.735   5.338   -25.984  1.00 95.98 452 A 1 
ATOM 3439 C CA  . ASP A 0 452 . 29.650   4.899   -27.027  1.00 95.98 452 A 1 
ATOM 3440 C C   . ASP A 0 452 . 30.580   6.082   -27.377  1.00 95.98 452 A 1 
ATOM 3441 C CB  . ASP A 0 452 . 28.802   4.406   -28.214  1.00 95.98 452 A 1 
ATOM 3442 O O   . ASP A 0 452 . 30.238   7.244   -27.121  1.00 95.98 452 A 1 
ATOM 3443 C CG  . ASP A 0 452 . 29.534   3.372   -29.061  1.00 95.98 452 A 1 
ATOM 3444 O OD1 . ASP A 0 452 . 28.912   2.315   -29.323  1.00 95.98 452 A 1 
ATOM 3445 O OD2 . ASP A 0 452 . 30.708   3.658   -29.383  1.00 95.98 452 A 1 
ATOM 3446 N N   . ASP A 0 453 . 31.780   5.806   -27.880  1.00 94.18 453 A 1 
ATOM 3447 C CA  . ASP A 0 453 . 32.802   6.812   -28.225  1.00 94.18 453 A 1 
ATOM 3448 C C   . ASP A 0 453 . 33.769   6.244   -29.278  1.00 94.18 453 A 1 
ATOM 3449 C CB  . ASP A 0 453 . 33.517   7.327   -26.958  1.00 94.18 453 A 1 
ATOM 3450 O O   . ASP A 0 453 . 34.992   6.206   -29.090  1.00 94.18 453 A 1 
ATOM 3451 C CG  . ASP A 0 453 . 34.453   8.522   -27.189  1.00 94.18 453 A 1 
ATOM 3452 O OD1 . ASP A 0 453 . 34.563   9.088   -28.297  1.00 94.18 453 A 1 
ATOM 3453 O OD2 . ASP A 0 453 . 35.088   9.025   -26.229  1.00 94.18 453 A 1 
ATOM 3454 N N   . ASP A 0 454 . 33.175   5.747   -30.362  1.00 92.97 454 A 1 
ATOM 3455 C CA  . ASP A 0 454 . 33.839   5.164   -31.522  1.00 92.97 454 A 1 
ATOM 3456 C C   . ASP A 0 454 . 34.724   6.213   -32.224  1.00 92.97 454 A 1 
ATOM 3457 C CB  . ASP A 0 454 . 32.749   4.579   -32.455  1.00 92.97 454 A 1 
ATOM 3458 O O   . ASP A 0 454 . 34.261   7.265   -32.673  1.00 92.97 454 A 1 
ATOM 3459 C CG  . ASP A 0 454 . 33.128   3.271   -33.166  1.00 92.97 454 A 1 
ATOM 3460 O OD1 . ASP A 0 454 . 34.244   2.754   -32.918  1.00 92.97 454 A 1 
ATOM 3461 O OD2 . ASP A 0 454 . 32.326   2.817   -34.017  1.00 92.97 454 A 1 
ATOM 3462 N N   . GLN A 0 455 . 36.029   5.958   -32.313  1.00 91.89 455 A 1 
ATOM 3463 C CA  . GLN A 0 455 . 37.028   6.858   -32.904  1.00 91.89 455 A 1 
ATOM 3464 C C   . GLN A 0 455 . 37.843   6.123   -33.956  1.00 91.89 455 A 1 
ATOM 3465 C CB  . GLN A 0 455 . 37.967   7.399   -31.814  1.00 91.89 455 A 1 
ATOM 3466 O O   . GLN A 0 455 . 38.383   5.056   -33.670  1.00 91.89 455 A 1 
ATOM 3467 C CG  . GLN A 0 455 . 37.273   8.468   -30.971  1.00 91.89 455 A 1 
ATOM 3468 C CD  . GLN A 0 455 . 38.017   8.802   -29.686  1.00 91.89 455 A 1 
ATOM 3469 N NE2 . GLN A 0 455 . 37.302   8.946   -28.596  1.00 91.89 455 A 1 
ATOM 3470 O OE1 . GLN A 0 455 . 39.237   8.947   -29.611  1.00 91.89 455 A 1 
ATOM 3471 N N   . TRP A 0 456 . 38.019   6.720   -35.135  1.00 92.20 456 A 1 
ATOM 3472 C CA  . TRP A 0 456 . 38.798   6.129   -36.225  1.00 92.20 456 A 1 
ATOM 3473 C C   . TRP A 0 456 . 39.576   7.177   -37.027  1.00 92.20 456 A 1 
ATOM 3474 C CB  . TRP A 0 456 . 37.869   5.313   -37.136  1.00 92.20 456 A 1 
ATOM 3475 O O   . TRP A 0 456 . 39.198   8.351   -37.079  1.00 92.20 456 A 1 
ATOM 3476 C CG  . TRP A 0 456 . 36.816   6.104   -37.853  1.00 92.20 456 A 1 
ATOM 3477 C CD1 . TRP A 0 456 . 35.569   6.352   -37.392  1.00 92.20 456 A 1 
ATOM 3478 C CD2 . TRP A 0 456 . 36.908   6.787   -39.143  1.00 92.20 456 A 1 
ATOM 3479 C CE2 . TRP A 0 456 . 35.673   7.459   -39.386  1.00 92.20 456 A 1 
ATOM 3480 C CE3 . TRP A 0 456 . 37.912   6.912   -40.128  1.00 92.20 456 A 1 
ATOM 3481 N NE1 . TRP A 0 456 . 34.885   7.138   -38.299  1.00 92.20 456 A 1 
ATOM 3482 C CH2 . TRP A 0 456 . 36.493   8.375   -41.474  1.00 92.20 456 A 1 
ATOM 3483 C CZ2 . TRP A 0 456 . 35.461   8.249   -40.528  1.00 92.20 456 A 1 
ATOM 3484 C CZ3 . TRP A 0 456 . 37.711   7.700   -41.277  1.00 92.20 456 A 1 
ATOM 3485 N N   . ALA A 0 457 . 40.651   6.740   -37.683  1.00 91.04 457 A 1 
ATOM 3486 C CA  . ALA A 0 457 . 41.285   7.475   -38.773  1.00 91.04 457 A 1 
ATOM 3487 C C   . ALA A 0 457 . 41.899   6.528   -39.815  1.00 91.04 457 A 1 
ATOM 3488 C CB  . ALA A 0 457 . 42.337   8.441   -38.219  1.00 91.04 457 A 1 
ATOM 3489 O O   . ALA A 0 457 . 42.305   5.412   -39.480  1.00 91.04 457 A 1 
ATOM 3490 N N   . GLU A 0 458 . 41.991   7.010   -41.053  1.00 88.92 458 A 1 
ATOM 3491 C CA  . GLU A 0 458 . 42.665   6.378   -42.190  1.00 88.92 458 A 1 
ATOM 3492 C C   . GLU A 0 458 . 43.613   7.391   -42.863  1.00 88.92 458 A 1 
ATOM 3493 C CB  . GLU A 0 458 . 41.645   5.856   -43.225  1.00 88.92 458 A 1 
ATOM 3494 O O   . GLU A 0 458 . 43.240   8.548   -43.057  1.00 88.92 458 A 1 
ATOM 3495 C CG  . GLU A 0 458 . 40.697   4.754   -42.711  1.00 88.92 458 A 1 
ATOM 3496 C CD  . GLU A 0 458 . 39.862   4.079   -43.824  1.00 88.92 458 A 1 
ATOM 3497 O OE1 . GLU A 0 458 . 38.879   3.378   -43.485  1.00 88.92 458 A 1 
ATOM 3498 O OE2 . GLU A 0 458 . 40.229   4.183   -45.022  1.00 88.92 458 A 1 
ATOM 3499 N N   . ASP A 0 459 . 44.809   6.937   -43.239  1.00 84.67 459 A 1 
ATOM 3500 C CA  . ASP A 0 459 . 45.822   7.646   -44.038  1.00 84.67 459 A 1 
ATOM 3501 C C   . ASP A 0 459 . 46.114   6.817   -45.308  1.00 84.67 459 A 1 
ATOM 3502 C CB  . ASP A 0 459 . 47.078   7.886   -43.169  1.00 84.67 459 A 1 
ATOM 3503 O O   . ASP A 0 459 . 46.165   5.581   -45.269  1.00 84.67 459 A 1 
ATOM 3504 C CG  . ASP A 0 459 . 48.259   8.613   -43.846  1.00 84.67 459 A 1 
ATOM 3505 O OD1 . ASP A 0 459 . 48.160   8.961   -45.046  1.00 84.67 459 A 1 
ATOM 3506 O OD2 . ASP A 0 459 . 49.299   8.766   -43.158  1.00 84.67 459 A 1 
ATOM 3507 N N   . TYR A 0 460 . 46.263   7.477   -46.458  1.00 84.08 460 A 1 
ATOM 3508 C CA  . TYR A 0 460 . 46.510   6.849   -47.757  1.00 84.08 460 A 1 
ATOM 3509 C C   . TYR A 0 460 . 47.398   7.707   -48.675  1.00 84.08 460 A 1 
ATOM 3510 C CB  . TYR A 0 460 . 45.161   6.520   -48.421  1.00 84.08 460 A 1 
ATOM 3511 O O   . TYR A 0 460 . 46.913   8.407   -49.574  1.00 84.08 460 A 1 
ATOM 3512 C CG  . TYR A 0 460 . 45.292   5.771   -49.736  1.00 84.08 460 A 1 
ATOM 3513 C CD1 . TYR A 0 460 . 45.014   6.401   -50.966  1.00 84.08 460 A 1 
ATOM 3514 C CD2 . TYR A 0 460 . 45.780   4.456   -49.721  1.00 84.08 460 A 1 
ATOM 3515 C CE1 . TYR A 0 460 . 45.249   5.723   -52.181  1.00 84.08 460 A 1 
ATOM 3516 C CE2 . TYR A 0 460 . 46.027   3.774   -50.922  1.00 84.08 460 A 1 
ATOM 3517 O OH  . TYR A 0 460 . 46.126   3.762   -53.302  1.00 84.08 460 A 1 
ATOM 3518 C CZ  . TYR A 0 460 . 45.785   4.415   -52.154  1.00 84.08 460 A 1 
ATOM 3519 N N   . ASP A 0 461 . 48.719   7.596   -48.526  1.00 81.73 461 A 1 
ATOM 3520 C CA  . ASP A 0 461 . 49.667   8.185   -49.472  1.00 81.73 461 A 1 
ATOM 3521 C C   . ASP A 0 461 . 49.719   7.371   -50.785  1.00 81.73 461 A 1 
ATOM 3522 C CB  . ASP A 0 461 . 51.061   8.361   -48.826  1.00 81.73 461 A 1 
ATOM 3523 O O   . ASP A 0 461 . 49.663   6.134   -50.841  1.00 81.73 461 A 1 
ATOM 3524 C CG  . ASP A 0 461 . 51.739   9.712   -49.051  1.00 81.73 461 A 1 
ATOM 3525 O OD1 . ASP A 0 461 . 51.338   10.412  -50.015  1.00 81.73 461 A 1 
ATOM 3526 O OD2 . ASP A 0 461 . 52.810   9.953   -48.442  1.00 81.73 461 A 1 
ATOM 3527 N N   . ARG A 0 462 . 49.839   8.064   -51.922  1.00 76.90 462 A 1 
ATOM 3528 C CA  . ARG A 0 462 . 49.926   7.412   -53.239  1.00 76.90 462 A 1 
ATOM 3529 C C   . ARG A 0 462 . 50.852   8.141   -54.199  1.00 76.90 462 A 1 
ATOM 3530 C CB  . ARG A 0 462 . 48.509   7.218   -53.793  1.00 76.90 462 A 1 
ATOM 3531 O O   . ARG A 0 462 . 50.435   9.003   -54.978  1.00 76.90 462 A 1 
ATOM 3532 C CG  . ARG A 0 462 . 48.573   6.321   -55.029  1.00 76.90 462 A 1 
ATOM 3533 C CD  . ARG A 0 462 . 47.207   6.187   -55.703  1.00 76.90 462 A 1 
ATOM 3534 N NE  . ARG A 0 462 . 47.370   5.531   -57.016  1.00 76.90 462 A 1 
ATOM 3535 N NH1 . ARG A 0 462 . 48.067   7.403   -58.138  1.00 76.90 462 A 1 
ATOM 3536 N NH2 . ARG A 0 462 . 48.354   5.387   -59.062  1.00 76.90 462 A 1 
ATOM 3537 C CZ  . ARG A 0 462 . 47.912   6.110   -58.070  1.00 76.90 462 A 1 
ATOM 3538 N N   . TYR A 0 463 . 52.099   7.687   -54.267  1.00 75.53 463 A 1 
ATOM 3539 C CA  . TYR A 0 463 . 53.144   8.268   -55.112  1.00 75.53 463 A 1 
ATOM 3540 C C   . TYR A 0 463 . 53.359   7.526   -56.446  1.00 75.53 463 A 1 
ATOM 3541 C CB  . TYR A 0 463 . 54.436   8.400   -54.292  1.00 75.53 463 A 1 
ATOM 3542 O O   . TYR A 0 463 . 53.419   6.299   -56.530  1.00 75.53 463 A 1 
ATOM 3543 C CG  . TYR A 0 463 . 54.905   7.110   -53.645  1.00 75.53 463 A 1 
ATOM 3544 C CD1 . TYR A 0 463 . 54.454   6.778   -52.350  1.00 75.53 463 A 1 
ATOM 3545 C CD2 . TYR A 0 463 . 55.754   6.229   -54.346  1.00 75.53 463 A 1 
ATOM 3546 C CE1 . TYR A 0 463 . 54.832   5.561   -51.758  1.00 75.53 463 A 1 
ATOM 3547 C CE2 . TYR A 0 463 . 56.144   5.015   -53.751  1.00 75.53 463 A 1 
ATOM 3548 O OH  . TYR A 0 463 . 56.027   3.494   -51.914  1.00 75.53 463 A 1 
ATOM 3549 C CZ  . TYR A 0 463 . 55.675   4.680   -52.460  1.00 75.53 463 A 1 
ATOM 3550 N N   . ASP A 0 464 . 53.561   8.291   -57.522  1.00 68.04 464 A 1 
ATOM 3551 C CA  . ASP A 0 464 . 54.036   7.831   -58.834  1.00 68.04 464 A 1 
ATOM 3552 C C   . ASP A 0 464 . 55.268   8.663   -59.228  1.00 68.04 464 A 1 
ATOM 3553 C CB  . ASP A 0 464 . 52.880   7.899   -59.849  1.00 68.04 464 A 1 
ATOM 3554 O O   . ASP A 0 464 . 55.183   9.856   -59.542  1.00 68.04 464 A 1 
ATOM 3555 C CG  . ASP A 0 464 . 53.170   7.359   -61.260  1.00 68.04 464 A 1 
ATOM 3556 O OD1 . ASP A 0 464 . 54.332   7.212   -61.689  1.00 68.04 464 A 1 
ATOM 3557 O OD2 . ASP A 0 464 . 52.190   7.146   -62.015  1.00 68.04 464 A 1 
ATOM 3558 N N   . SER A 0 465 . 56.439   8.024   -59.161  1.00 63.12 465 A 1 
ATOM 3559 C CA  . SER A 0 465 . 57.728   8.610   -59.535  1.00 63.12 465 A 1 
ATOM 3560 C C   . SER A 0 465 . 58.187   8.054   -60.881  1.00 63.12 465 A 1 
ATOM 3561 C CB  . SER A 0 465 . 58.768   8.396   -58.430  1.00 63.12 465 A 1 
ATOM 3562 O O   . SER A 0 465 . 58.269   6.836   -61.069  1.00 63.12 465 A 1 
ATOM 3563 O OG  . SER A 0 465 . 59.050   7.028   -58.213  1.00 63.12 465 A 1 
ATOM 3564 N N   . ARG A 0 466 . 58.484   8.945   -61.834  1.00 54.74 466 A 1 
ATOM 3565 C CA  . ARG A 0 466 . 58.779   8.573   -63.227  1.00 54.74 466 A 1 
ATOM 3566 C C   . ARG A 0 466 . 60.147   9.084   -63.655  1.00 54.74 466 A 1 
ATOM 3567 C CB  . ARG A 0 466 . 57.658   9.083   -64.147  1.00 54.74 466 A 1 
ATOM 3568 O O   . ARG A 0 466 . 60.291   10.245  -64.038  1.00 54.74 466 A 1 
ATOM 3569 C CG  . ARG A 0 466 . 56.291   8.505   -63.755  1.00 54.74 466 A 1 
ATOM 3570 C CD  . ARG A 0 466 . 55.206   9.006   -64.703  1.00 54.74 466 A 1 
ATOM 3571 N NE  . ARG A 0 466 . 53.874   8.551   -64.272  1.00 54.74 466 A 1 
ATOM 3572 N NH1 . ARG A 0 466 . 52.650   10.076  -65.468  1.00 54.74 466 A 1 
ATOM 3573 N NH2 . ARG A 0 466 . 51.602   8.654   -64.132  1.00 54.74 466 A 1 
ATOM 3574 C CZ  . ARG A 0 466 . 52.720   9.082   -64.625  1.00 54.74 466 A 1 
ATOM 3575 N N   . ASP A 0 467 . 61.135   8.194   -63.658  1.00 48.13 467 A 1 
ATOM 3576 C CA  . ASP A 0 467 . 62.448   8.471   -64.233  1.00 48.13 467 A 1 
ATOM 3577 C C   . ASP A 0 467 . 62.361   8.409   -65.763  1.00 48.13 467 A 1 
ATOM 3578 C CB  . ASP A 0 467 . 63.520   7.516   -63.674  1.00 48.13 467 A 1 
ATOM 3579 O O   . ASP A 0 467 . 62.333   7.342   -66.390  1.00 48.13 467 A 1 
ATOM 3580 C CG  . ASP A 0 467 . 64.236   8.075   -62.440  1.00 48.13 467 A 1 
ATOM 3581 O OD1 . ASP A 0 467 . 64.659   9.254   -62.504  1.00 48.13 467 A 1 
ATOM 3582 O OD2 . ASP A 0 467 . 64.422   7.302   -61.476  1.00 48.13 467 A 1 
ATOM 3583 N N   . ALA A 0 468 . 62.341   9.586   -66.390  1.00 46.26 468 A 1 
ATOM 3584 C CA  . ALA A 0 468 . 62.457   9.738   -67.834  1.00 46.26 468 A 1 
ATOM 3585 C C   . ALA A 0 468 . 63.872   9.335   -68.301  1.00 46.26 468 A 1 
ATOM 3586 C CB  . ALA A 0 468 . 62.067   11.177  -68.203  1.00 46.26 468 A 1 
ATOM 3587 O O   . ALA A 0 468 . 64.746   10.183  -68.469  1.00 46.26 468 A 1 
ATOM 3588 N N   . GLY A 0 469 . 64.071   8.023   -68.493  1.00 44.98 469 A 1 
ATOM 3589 C CA  . GLY A 0 469 . 65.337   7.317   -68.739  1.00 44.98 469 A 1 
ATOM 3590 C C   . GLY A 0 469 . 66.512   8.174   -69.221  1.00 44.98 469 A 1 
ATOM 3591 O O   . GLY A 0 469 . 66.622   8.488   -70.412  1.00 44.98 469 A 1 
ATOM 3592 N N   . ALA A 0 470 . 67.412   8.503   -68.287  1.00 40.23 470 A 1 
ATOM 3593 C CA  . ALA A 0 470 . 68.575   9.353   -68.521  1.00 40.23 470 A 1 
ATOM 3594 C C   . ALA A 0 470 . 69.397   8.874   -69.731  1.00 40.23 470 A 1 
ATOM 3595 C CB  . ALA A 0 470 . 69.422   9.401   -67.243  1.00 40.23 470 A 1 
ATOM 3596 O O   . ALA A 0 470 . 69.719   7.691   -69.878  1.00 40.23 470 A 1 
ATOM 3597 N N   . GLN A 0 471 . 69.744   9.799   -70.630  1.00 41.54 471 A 1 
ATOM 3598 C CA  . GLN A 0 471 . 70.356   9.427   -71.904  1.00 41.54 471 A 1 
ATOM 3599 C C   . GLN A 0 471 . 71.798   8.933   -71.710  1.00 41.54 471 A 1 
ATOM 3600 C CB  . GLN A 0 471 . 70.306   10.583  -72.916  1.00 41.54 471 A 1 
ATOM 3601 O O   . GLN A 0 471 . 72.719   9.738   -71.575  1.00 41.54 471 A 1 
ATOM 3602 C CG  . GLN A 0 471 . 68.890   11.042  -73.283  1.00 41.54 471 A 1 
ATOM 3603 C CD  . GLN A 0 471 . 68.867   12.054  -74.429  1.00 41.54 471 A 1 
ATOM 3604 N NE2 . GLN A 0 471 . 67.741   12.680  -74.676  1.00 41.54 471 A 1 
ATOM 3605 O OE1 . GLN A 0 471 . 69.814   12.263  -75.181  1.00 41.54 471 A 1 
ATOM 3606 N N   . GLY A 0 472 . 72.007   7.616   -71.817  1.00 34.42 472 A 1 
ATOM 3607 C CA  . GLY A 0 472 . 73.318   6.948   -71.869  1.00 34.42 472 A 1 
ATOM 3608 C C   . GLY A 0 472 . 74.144   7.285   -73.122  1.00 34.42 472 A 1 
ATOM 3609 O O   . GLY A 0 472 . 74.512   6.409   -73.903  1.00 34.42 472 A 1 
ATOM 3610 N N   . ARG A 0 473 . 74.421   8.571   -73.356  1.00 38.23 473 A 1 
ATOM 3611 C CA  . ARG A 0 473 . 75.172   9.096   -74.504  1.00 38.23 473 A 1 
ATOM 3612 C C   . ARG A 0 473 . 76.669   8.941   -74.248  1.00 38.23 473 A 1 
ATOM 3613 C CB  . ARG A 0 473 . 74.798   10.571  -74.746  1.00 38.23 473 A 1 
ATOM 3614 O O   . ARG A 0 473 . 77.316   9.850   -73.733  1.00 38.23 473 A 1 
ATOM 3615 C CG  . ARG A 0 473 . 73.339   10.796  -75.158  1.00 38.23 473 A 1 
ATOM 3616 C CD  . ARG A 0 473 . 73.083   10.747  -76.667  1.00 38.23 473 A 1 
ATOM 3617 N NE  . ARG A 0 473 . 71.686   11.138  -76.925  1.00 38.23 473 A 1 
ATOM 3618 N NH1 . ARG A 0 473 . 71.152   9.764   -78.694  1.00 38.23 473 A 1 
ATOM 3619 N NH2 . ARG A 0 473 . 69.585   11.025  -77.713  1.00 38.23 473 A 1 
ATOM 3620 C CZ  . ARG A 0 473 . 70.824   10.640  -77.786  1.00 38.23 473 A 1 
ATOM 3621 N N   . GLY A 0 474 . 77.227   7.797   -74.642  1.00 33.17 474 A 1 
ATOM 3622 C CA  . GLY A 0 474 . 78.678   7.597   -74.668  1.00 33.17 474 A 1 
ATOM 3623 C C   . GLY A 0 474 . 79.389   8.740   -75.410  1.00 33.17 474 A 1 
ATOM 3624 O O   . GLY A 0 474 . 78.933   9.180   -76.466  1.00 33.17 474 A 1 
ATOM 3625 N N   . ALA A 0 475 . 80.492   9.243   -74.848  1.00 27.31 475 A 1 
ATOM 3626 C CA  . ALA A 0 475 . 81.162   10.470  -75.290  1.00 27.31 475 A 1 
ATOM 3627 C C   . ALA A 0 475 . 81.932   10.304  -76.622  1.00 27.31 475 A 1 
ATOM 3628 C CB  . ALA A 0 475 . 82.037   10.977  -74.134  1.00 27.31 475 A 1 
ATOM 3629 O O   . ALA A 0 475 . 83.166   10.288  -76.664  1.00 27.31 475 A 1 
ATOM 3630 N N   . SER A 0 476 . 81.208   10.178  -77.736  1.00 33.89 476 A 1 
ATOM 3631 C CA  . SER A 0 476 . 81.762   9.878   -79.060  1.00 33.89 476 A 1 
ATOM 3632 C C   . SER A 0 476 . 82.438   11.084  -79.736  1.00 33.89 476 A 1 
ATOM 3633 C CB  . SER A 0 476 . 80.698   9.218   -79.946  1.00 33.89 476 A 1 
ATOM 3634 O O   . SER A 0 476 . 81.879   11.719  -80.625  1.00 33.89 476 A 1 
ATOM 3635 O OG  . SER A 0 476 . 79.637   10.112  -80.199  1.00 33.89 476 A 1 
ATOM 3636 N N   . LYS A 0 477 . 83.686   11.328  -79.320  1.00 31.20 477 A 1 
ATOM 3637 C CA  . LYS A 0 477 . 84.870   11.555  -80.178  1.00 31.20 477 A 1 
ATOM 3638 C C   . LYS A 0 477 . 84.795   12.644  -81.273  1.00 31.20 477 A 1 
ATOM 3639 C CB  . LYS A 0 477 . 85.247   10.182  -80.763  1.00 31.20 477 A 1 
ATOM 3640 O O   . LYS A 0 477 . 84.131   12.512  -82.294  1.00 31.20 477 A 1 
ATOM 3641 C CG  . LYS A 0 477 . 86.729   10.026  -81.125  1.00 31.20 477 A 1 
ATOM 3642 C CD  . LYS A 0 477 . 86.938   8.611   -81.684  1.00 31.20 477 A 1 
ATOM 3643 C CE  . LYS A 0 477 . 88.417   8.264   -81.875  1.00 31.20 477 A 1 
ATOM 3644 N NZ  . LYS A 0 477 . 88.562   6.924   -82.504  1.00 31.20 477 A 1 
ATOM 3645 N N   . TRP A 0 478 . 85.637   13.668  -81.124  1.00 24.60 478 A 1 
ATOM 3646 C CA  . TRP A 0 478 . 85.900   14.691  -82.147  1.00 24.60 478 A 1 
ATOM 3647 C C   . TRP A 0 478 . 86.708   14.115  -83.329  1.00 24.60 478 A 1 
ATOM 3648 C CB  . TRP A 0 478 . 86.647   15.867  -81.480  1.00 24.60 478 A 1 
ATOM 3649 O O   . TRP A 0 478 . 87.734   13.468  -83.113  1.00 24.60 478 A 1 
ATOM 3650 C CG  . TRP A 0 478 . 86.169   17.253  -81.791  1.00 24.60 478 A 1 
ATOM 3651 C CD1 . TRP A 0 478 . 84.910   17.705  -81.588  1.00 24.60 478 A 1 
ATOM 3652 C CD2 . TRP A 0 478 . 86.936   18.413  -82.253  1.00 24.60 478 A 1 
ATOM 3653 C CE2 . TRP A 0 478 . 86.062   19.542  -82.299  1.00 24.60 478 A 1 
ATOM 3654 C CE3 . TRP A 0 478 . 88.287   18.637  -82.602  1.00 24.60 478 A 1 
ATOM 3655 N NE1 . TRP A 0 478 . 84.839   19.047  -81.903  1.00 24.60 478 A 1 
ATOM 3656 C CH2 . TRP A 0 478 . 87.851   21.010  -83.008  1.00 24.60 478 A 1 
ATOM 3657 C CZ2 . TRP A 0 478 . 86.500   20.820  -82.675  1.00 24.60 478 A 1 
ATOM 3658 C CZ3 . TRP A 0 478 . 88.742   19.922  -82.965  1.00 24.60 478 A 1 
ATOM 3659 N N   . GLY A 0 479 . 86.296   14.395  -84.570  1.00 31.59 479 A 1 
ATOM 3660 C CA  . GLY A 0 479 . 87.019   14.036  -85.797  1.00 31.59 479 A 1 
ATOM 3661 C C   . GLY A 0 479 . 87.066   15.220  -86.764  1.00 31.59 479 A 1 
ATOM 3662 O O   . GLY A 0 479 . 86.043   15.858  -86.991  1.00 31.59 479 A 1 
ATOM 3663 N N   . LYS A 0 480 . 88.251   15.544  -87.297  1.00 32.97 480 A 1 
ATOM 3664 C CA  . LYS A 0 480 . 88.443   16.645  -88.260  1.00 32.97 480 A 1 
ATOM 3665 C C   . LYS A 0 480 . 88.286   16.173  -89.702  1.00 32.97 480 A 1 
ATOM 3666 C CB  . LYS A 0 480 . 89.815   17.313  -88.078  1.00 32.97 480 A 1 
ATOM 3667 O O   . LYS A 0 480 . 88.638   15.039  -90.018  1.00 32.97 480 A 1 
ATOM 3668 C CG  . LYS A 0 480 . 89.810   18.347  -86.947  1.00 32.97 480 A 1 
ATOM 3669 C CD  . LYS A 0 480 . 91.148   19.096  -86.915  1.00 32.97 480 A 1 
ATOM 3670 C CE  . LYS A 0 480 . 91.066   20.245  -85.909  1.00 32.97 480 A 1 
ATOM 3671 N NZ  . LYS A 0 480 . 92.324   21.033  -85.878  1.00 32.97 480 A 1 
ATOM 3672 N N   . ASP A 0 481 . 87.832   17.084  -90.558  1.00 37.37 481 A 1 
ATOM 3673 C CA  . ASP A 0 481 . 87.623   16.864  -91.987  1.00 37.37 481 A 1 
ATOM 3674 C C   . ASP A 0 481 . 88.871   16.334  -92.700  1.00 37.37 481 A 1 
ATOM 3675 C CB  . ASP A 0 481 . 87.194   18.176  -92.656  1.00 37.37 481 A 1 
ATOM 3676 O O   . ASP A 0 481 . 89.980   16.853  -92.533  1.00 37.37 481 A 1 
ATOM 3677 C CG  . ASP A 0 481 . 86.011   18.808  -91.934  1.00 37.37 481 A 1 
ATOM 3678 O OD1 . ASP A 0 481 . 84.869   18.509  -92.336  1.00 37.37 481 A 1 
ATOM 3679 O OD2 . ASP A 0 481 . 86.288   19.555  -90.966  1.00 37.37 481 A 1 
ATOM 3680 N N   . ALA A 0 482 . 88.661   15.333  -93.553  1.00 33.36 482 A 1 
ATOM 3681 C CA  . ALA A 0 482 . 89.676   14.796  -94.441  1.00 33.36 482 A 1 
ATOM 3682 C C   . ALA A 0 482 . 89.372   15.156  -95.903  1.00 33.36 482 A 1 
ATOM 3683 C CB  . ALA A 0 482 . 89.793   13.283  -94.221  1.00 33.36 482 A 1 
ATOM 3684 O O   . ALA A 0 482 . 88.242   15.042  -96.365  1.00 33.36 482 A 1 
ATOM 3685 N N   . ASP A 0 483 . 90.442   15.513  -96.611  1.00 33.88 483 A 1 
ATOM 3686 C CA  . ASP A 0 483 . 90.620   15.375  -98.058  1.00 33.88 483 A 1 
ATOM 3687 C C   . ASP A 0 483 . 89.684   16.157  -99.018  1.00 33.88 483 A 1 
ATOM 3688 C CB  . ASP A 0 483 . 90.731   13.877  -98.395  1.00 33.88 483 A 1 
ATOM 3689 O O   . ASP A 0 483 . 88.555   15.777  -99.328  1.00 33.88 483 A 1 
ATOM 3690 C CG  . ASP A 0 483 . 91.696   13.653  -99.553  1.00 33.88 483 A 1 
ATOM 3691 O OD1 . ASP A 0 483 . 91.661   14.472  -100.500 1.00 33.88 483 A 1 
ATOM 3692 O OD2 . ASP A 0 483 . 92.509   12.713  -99.469  1.00 33.88 483 A 1 
ATOM 3693 N N   . LYS A 0 484 . 90.239   17.223  -99.616  1.00 39.66 484 A 1 
ATOM 3694 C CA  . LYS A 0 484 . 89.779   17.779  -100.901 1.00 39.66 484 A 1 
ATOM 3695 C C   . LYS A 0 484 . 90.806   17.498  -102.000 1.00 39.66 484 A 1 
ATOM 3696 C CB  . LYS A 0 484 . 89.418   19.273  -100.796 1.00 39.66 484 A 1 
ATOM 3697 O O   . LYS A 0 484 . 91.491   18.409  -102.464 1.00 39.66 484 A 1 
ATOM 3698 C CG  . LYS A 0 484 . 88.042   19.491  -100.158 1.00 39.66 484 A 1 
ATOM 3699 C CD  . LYS A 0 484 . 87.619   20.963  -100.257 1.00 39.66 484 A 1 
ATOM 3700 C CE  . LYS A 0 484 . 86.217   21.115  -99.659  1.00 39.66 484 A 1 
ATOM 3701 N NZ  . LYS A 0 484 . 85.762   22.528  -99.648  1.00 39.66 484 A 1 
ATOM 3702 N N   . THR A 0 485 . 90.885   16.247  -102.443 1.00 32.97 485 A 1 
ATOM 3703 C CA  . THR A 0 485 . 91.647   15.837  -103.628 1.00 32.97 485 A 1 
ATOM 3704 C C   . THR A 0 485 . 91.111   16.562  -104.866 1.00 32.97 485 A 1 
ATOM 3705 C CB  . THR A 0 485 . 91.614   14.306  -103.797 1.00 32.97 485 A 1 
ATOM 3706 O O   . THR A 0 485 . 90.063   16.222  -105.421 1.00 32.97 485 A 1 
ATOM 3707 C CG2 . THR A 0 485 . 92.149   13.815  -105.146 1.00 32.97 485 A 1 
ATOM 3708 O OG1 . THR A 0 485 . 92.476   13.714  -102.862 1.00 32.97 485 A 1 
ATOM 3709 N N   . VAL A 0 486 . 91.840   17.587  -105.313 1.00 38.77 486 A 1 
ATOM 3710 C CA  . VAL A 0 486 . 91.579   18.284  -106.578 1.00 38.77 486 A 1 
ATOM 3711 C C   . VAL A 0 486 . 92.266   17.521  -107.709 1.00 38.77 486 A 1 
ATOM 3712 C CB  . VAL A 0 486 . 92.009   19.762  -106.516 1.00 38.77 486 A 1 
ATOM 3713 O O   . VAL A 0 486 . 93.451   17.201  -107.633 1.00 38.77 486 A 1 
ATOM 3714 C CG1 . VAL A 0 486 . 91.817   20.474  -107.862 1.00 38.77 486 A 1 
ATOM 3715 C CG2 . VAL A 0 486 . 91.171   20.522  -105.477 1.00 38.77 486 A 1 
ATOM 3716 N N   . LYS A 0 487 . 91.510   17.213  -108.768 1.00 36.07 487 A 1 
ATOM 3717 C CA  . LYS A 0 487 . 91.997   16.441  -109.919 1.00 36.07 487 A 1 
ATOM 3718 C C   . LYS A 0 487 . 93.067   17.213  -110.693 1.00 36.07 487 A 1 
ATOM 3719 C CB  . LYS A 0 487 . 90.834   16.075  -110.853 1.00 36.07 487 A 1 
ATOM 3720 O O   . LYS A 0 487 . 92.889   18.391  -110.994 1.00 36.07 487 A 1 
ATOM 3721 C CG  . LYS A 0 487 . 89.818   15.135  -110.187 1.00 36.07 487 A 1 
ATOM 3722 C CD  . LYS A 0 487 . 88.679   14.797  -111.155 1.00 36.07 487 A 1 
ATOM 3723 C CE  . LYS A 0 487 . 87.686   13.851  -110.470 1.00 36.07 487 A 1 
ATOM 3724 N NZ  . LYS A 0 487 . 86.548   13.510  -111.360 1.00 36.07 487 A 1 
ATOM 3725 N N   . GLY A 0 488 . 94.140   16.523  -111.071 1.00 27.33 488 A 1 
ATOM 3726 C CA  . GLY A 0 488 . 95.154   17.069  -111.967 1.00 27.33 488 A 1 
ATOM 3727 C C   . GLY A 0 488 . 94.702   17.088  -113.431 1.00 27.33 488 A 1 
ATOM 3728 O O   . GLY A 0 488 . 94.043   16.161  -113.899 1.00 27.33 488 A 1 
ATOM 3729 N N   . HIS A 0 489 . 95.139   18.112  -114.162 1.00 37.39 489 A 1 
ATOM 3730 C CA  . HIS A 0 489 . 95.246   18.106  -115.621 1.00 37.39 489 A 1 
ATOM 3731 C C   . HIS A 0 489 . 96.717   18.345  -115.982 1.00 37.39 489 A 1 
ATOM 3732 C CB  . HIS A 0 489 . 94.314   19.157  -116.241 1.00 37.39 489 A 1 
ATOM 3733 O O   . HIS A 0 489 . 97.379   19.166  -115.349 1.00 37.39 489 A 1 
ATOM 3734 C CG  . HIS A 0 489 . 92.862   18.747  -116.227 1.00 37.39 489 A 1 
ATOM 3735 C CD2 . HIS A 0 489 . 91.906   19.128  -115.323 1.00 37.39 489 A 1 
ATOM 3736 N ND1 . HIS A 0 489 . 92.251   17.909  -117.132 1.00 37.39 489 A 1 
ATOM 3737 C CE1 . HIS A 0 489 . 90.959   17.792  -116.784 1.00 37.39 489 A 1 
ATOM 3738 N NE2 . HIS A 0 489 . 90.699   18.517  -115.686 1.00 37.39 489 A 1 
ATOM 3739 N N   . ALA A 0 490 . 97.243   17.605  -116.959 1.00 27.96 490 A 1 
ATOM 3740 C CA  . ALA A 0 490 . 98.671   17.586  -117.270 1.00 27.96 490 A 1 
ATOM 3741 C C   . ALA A 0 490 . 99.001   18.379  -118.543 1.00 27.96 490 A 1 
ATOM 3742 C CB  . ALA A 0 490 . 99.115   16.122  -117.396 1.00 27.96 490 A 1 
ATOM 3743 O O   . ALA A 0 490 . 98.369   18.163  -119.569 1.00 27.96 490 A 1 
ATOM 3744 N N   . HIS A 0 491 . 100.024  19.233  -118.474 1.00 34.71 491 A 1 
ATOM 3745 C CA  . HIS A 0 491 . 100.915  19.670  -119.564 1.00 34.71 491 A 1 
ATOM 3746 C C   . HIS A 0 491 . 102.186  20.287  -118.903 1.00 34.71 491 A 1 
ATOM 3747 C CB  . HIS A 0 491 . 100.166  20.560  -120.585 1.00 34.71 491 A 1 
ATOM 3748 O O   . HIS A 0 491 . 102.206  20.407  -117.674 1.00 34.71 491 A 1 
ATOM 3749 C CG  . HIS A 0 491 . 99.948   19.838  -121.910 1.00 34.71 491 A 1 
ATOM 3750 C CD2 . HIS A 0 491 . 98.820   19.165  -122.305 1.00 34.71 491 A 1 
ATOM 3751 N ND1 . HIS A 0 491 . 100.871  19.660  -122.922 1.00 34.71 491 A 1 
ATOM 3752 C CE1 . HIS A 0 491 . 100.324  18.893  -123.878 1.00 34.71 491 A 1 
ATOM 3753 N NE2 . HIS A 0 491 . 99.071   18.566  -123.545 1.00 34.71 491 A 1 
ATOM 3754 N N   . PRO A 0 492 . 103.313  20.525  -119.607 1.00 39.08 492 A 1 
ATOM 3755 C CA  . PRO A 0 492 . 104.597  20.048  -119.091 1.00 39.08 492 A 1 
ATOM 3756 C C   . PRO A 0 492 . 105.605  21.154  -118.746 1.00 39.08 492 A 1 
ATOM 3757 C CB  . PRO A 0 492 . 105.145  19.141  -120.207 1.00 39.08 492 A 1 
ATOM 3758 O O   . PRO A 0 492 . 105.633  22.207  -119.374 1.00 39.08 492 A 1 
ATOM 3759 C CG  . PRO A 0 492 . 104.359  19.512  -121.473 1.00 39.08 492 A 1 
ATOM 3760 C CD  . PRO A 0 492 . 103.493  20.687  -121.036 1.00 39.08 492 A 1 
ATOM 3761 N N   . GLY A 0 493 . 106.532  20.829  -117.837 1.00 33.20 493 A 1 
ATOM 3762 C CA  . GLY A 0 493 . 107.833  21.500  -117.765 1.00 33.20 493 A 1 
ATOM 3763 C C   . GLY A 0 493 . 108.074  22.440  -116.583 1.00 33.20 493 A 1 
ATOM 3764 O O   . GLY A 0 493 . 108.398  23.594  -116.810 1.00 33.20 493 A 1 
ATOM 3765 N N   . TYR A 0 494 . 108.026  21.932  -115.346 1.00 33.69 494 A 1 
ATOM 3766 C CA  . TYR A 0 494 . 108.962  22.318  -114.271 1.00 33.69 494 A 1 
ATOM 3767 C C   . TYR A 0 494 . 109.081  21.166  -113.252 1.00 33.69 494 A 1 
ATOM 3768 C CB  . TYR A 0 494 . 108.591  23.663  -113.603 1.00 33.69 494 A 1 
ATOM 3769 O O   . TYR A 0 494 . 108.107  20.462  -112.991 1.00 33.69 494 A 1 
ATOM 3770 C CG  . TYR A 0 494 . 109.464  24.824  -114.068 1.00 33.69 494 A 1 
ATOM 3771 C CD1 . TYR A 0 494 . 110.799  24.924  -113.624 1.00 33.69 494 A 1 
ATOM 3772 C CD2 . TYR A 0 494 . 108.969  25.772  -114.987 1.00 33.69 494 A 1 
ATOM 3773 C CE1 . TYR A 0 494 . 111.646  25.929  -114.133 1.00 33.69 494 A 1 
ATOM 3774 C CE2 . TYR A 0 494 . 109.814  26.773  -115.506 1.00 33.69 494 A 1 
ATOM 3775 O OH  . TYR A 0 494 . 111.976  27.797  -115.613 1.00 33.69 494 A 1 
ATOM 3776 C CZ  . TYR A 0 494 . 111.157  26.846  -115.090 1.00 33.69 494 A 1 
ATOM 3777 N N   . HIS A 0 495 . 110.281  20.927  -112.709 1.00 32.61 495 A 1 
ATOM 3778 C CA  . HIS A 0 495 . 110.565  19.812  -111.787 1.00 32.61 495 A 1 
ATOM 3779 C C   . HIS A 0 495 . 110.382  20.234  -110.314 1.00 32.61 495 A 1 
ATOM 3780 C CB  . HIS A 0 495 . 111.991  19.283  -112.032 1.00 32.61 495 A 1 
ATOM 3781 O O   . HIS A 0 495 . 110.813  21.323  -109.945 1.00 32.61 495 A 1 
ATOM 3782 C CG  . HIS A 0 495 . 112.178  18.517  -113.322 1.00 32.61 495 A 1 
ATOM 3783 C CD2 . HIS A 0 495 . 112.206  19.030  -114.593 1.00 32.61 495 A 1 
ATOM 3784 N ND1 . HIS A 0 495 . 112.414  17.163  -113.435 1.00 32.61 495 A 1 
ATOM 3785 C CE1 . HIS A 0 495 . 112.569  16.870  -114.738 1.00 32.61 495 A 1 
ATOM 3786 N NE2 . HIS A 0 495 . 112.442  17.978  -115.482 1.00 32.61 495 A 1 
ATOM 3787 N N   . GLY A 0 496 . 109.792  19.374  -109.463 1.00 34.07 496 A 1 
ATOM 3788 C CA  . GLY A 0 496 . 109.412  19.761  -108.087 1.00 34.07 496 A 1 
ATOM 3789 C C   . GLY A 0 496 . 109.041  18.632  -107.104 1.00 34.07 496 A 1 
ATOM 3790 O O   . GLY A 0 496 . 108.023  18.725  -106.437 1.00 34.07 496 A 1 
ATOM 3791 N N   . SER A 0 497 . 109.842  17.562  -107.049 1.00 31.61 497 A 1 
ATOM 3792 C CA  . SER A 0 497 . 109.980  16.561  -105.959 1.00 31.61 497 A 1 
ATOM 3793 C C   . SER A 0 497 . 108.937  16.470  -104.805 1.00 31.61 497 A 1 
ATOM 3794 C CB  . SER A 0 497 . 111.357  16.800  -105.322 1.00 31.61 497 A 1 
ATOM 3795 O O   . SER A 0 497 . 108.976  17.270  -103.881 1.00 31.61 497 A 1 
ATOM 3796 O OG  . SER A 0 497 . 111.611  15.868  -104.294 1.00 31.61 497 A 1 
ATOM 3797 N N   . SER A 0 498 . 108.211  15.337  -104.762 1.00 29.00 498 A 1 
ATOM 3798 C CA  . SER A 0 498 . 107.988  14.433  -103.597 1.00 29.00 498 A 1 
ATOM 3799 C C   . SER A 0 498 . 107.539  14.967  -102.212 1.00 29.00 498 A 1 
ATOM 3800 C CB  . SER A 0 498 . 109.281  13.627  -103.382 1.00 29.00 498 A 1 
ATOM 3801 O O   . SER A 0 498 . 108.278  15.703  -101.567 1.00 29.00 498 A 1 
ATOM 3802 O OG  . SER A 0 498 . 109.056  12.491  -102.573 1.00 29.00 498 A 1 
ATOM 3803 N N   . VAL A 0 499 . 106.453  14.396  -101.648 1.00 32.37 499 A 1 
ATOM 3804 C CA  . VAL A 0 499 . 106.549  13.495  -100.463 1.00 32.37 499 A 1 
ATOM 3805 C C   . VAL A 0 499 . 105.261  12.687  -100.174 1.00 32.37 499 A 1 
ATOM 3806 C CB  . VAL A 0 499 . 107.094  14.186  -99.178  1.00 32.37 499 A 1 
ATOM 3807 O O   . VAL A 0 499 . 104.139  13.177  -100.219 1.00 32.37 499 A 1 
ATOM 3808 C CG1 . VAL A 0 499 . 106.453  13.760  -97.844  1.00 32.37 499 A 1 
ATOM 3809 C CG2 . VAL A 0 499 . 108.589  13.856  -99.008  1.00 32.37 499 A 1 
ATOM 3810 N N   . THR A 0 500 . 105.509  11.421  -99.845  1.00 32.28 500 A 1 
ATOM 3811 C CA  . THR A 0 500 . 104.716  10.300  -99.306  1.00 32.28 500 A 1 
ATOM 3812 C C   . THR A 0 500 . 103.419  10.543  -98.498  1.00 32.28 500 A 1 
ATOM 3813 C CB  . THR A 0 500 . 105.695  9.546   -98.384  1.00 32.28 500 A 1 
ATOM 3814 O O   . THR A 0 500 . 103.429  11.095  -97.402  1.00 32.28 500 A 1 
ATOM 3815 C CG2 . THR A 0 500 . 105.227  8.168   -97.930  1.00 32.28 500 A 1 
ATOM 3816 O OG1 . THR A 0 500 . 106.921  9.340   -99.061  1.00 32.28 500 A 1 
ATOM 3817 N N   . SER A 0 501 . 102.343  9.922   -98.998  1.00 30.60 501 A 1 
ATOM 3818 C CA  . SER A 0 501 . 101.338  9.059   -98.334  1.00 30.60 501 A 1 
ATOM 3819 C C   . SER A 0 501 . 101.081  9.117   -96.812  1.00 30.60 501 A 1 
ATOM 3820 C CB  . SER A 0 501 . 101.691  7.588   -98.634  1.00 30.60 501 A 1 
ATOM 3821 O O   . SER A 0 501 . 101.966  8.832   -96.006  1.00 30.60 501 A 1 
ATOM 3822 O OG  . SER A 0 501 . 102.146  7.419   -99.966  1.00 30.60 501 A 1 
ATOM 3823 N N   . LYS A 0 502 . 99.789   9.162   -96.435  1.00 32.98 502 A 1 
ATOM 3824 C CA  . LYS A 0 502 . 99.246   8.425   -95.271  1.00 32.98 502 A 1 
ATOM 3825 C C   . LYS A 0 502 . 97.926   7.719   -95.613  1.00 32.98 502 A 1 
ATOM 3826 C CB  . LYS A 0 502 . 99.091   9.323   -94.027  1.00 32.98 502 A 1 
ATOM 3827 O O   . LYS A 0 502 . 97.121   8.240   -96.375  1.00 32.98 502 A 1 
ATOM 3828 C CG  . LYS A 0 502 . 100.445  9.566   -93.342  1.00 32.98 502 A 1 
ATOM 3829 C CD  . LYS A 0 502 . 100.294  10.116  -91.919  1.00 32.98 502 A 1 
ATOM 3830 C CE  . LYS A 0 502 . 101.685  10.210  -91.281  1.00 32.98 502 A 1 
ATOM 3831 N NZ  . LYS A 0 502 . 101.614  10.645  -89.864  1.00 32.98 502 A 1 
ATOM 3832 N N   . LYS A 0 503 . 97.733   6.529   -95.035  1.00 29.61 503 A 1 
ATOM 3833 C CA  . LYS A 0 503 . 96.540   5.665   -95.116  1.00 29.61 503 A 1 
ATOM 3834 C C   . LYS A 0 503 . 95.950   5.524   -93.708  1.00 29.61 503 A 1 
ATOM 3835 C CB  . LYS A 0 503 . 96.958   4.282   -95.686  1.00 29.61 503 A 1 
ATOM 3836 O O   . LYS A 0 503 . 96.724   5.436   -92.759  1.00 29.61 503 A 1 
ATOM 3837 C CG  . LYS A 0 503 . 95.867   3.191   -95.600  1.00 29.61 503 A 1 
ATOM 3838 C CD  . LYS A 0 503 . 96.346   1.773   -95.954  1.00 29.61 503 A 1 
ATOM 3839 C CE  . LYS A 0 503 . 95.198   0.799   -95.623  1.00 29.61 503 A 1 
ATOM 3840 N NZ  . LYS A 0 503 . 95.585   -0.632  -95.705  1.00 29.61 503 A 1 
ATOM 3841 N N   . GLY A 0 504 . 94.628   5.378   -93.608  1.00 28.92 504 A 1 
ATOM 3842 C CA  . GLY A 0 504 . 93.964   4.794   -92.437  1.00 28.92 504 A 1 
ATOM 3843 C C   . GLY A 0 504 . 93.194   5.800   -91.586  1.00 28.92 504 A 1 
ATOM 3844 O O   . GLY A 0 504 . 93.786   6.596   -90.862  1.00 28.92 504 A 1 
ATOM 3845 N N   . ALA A 0 505 . 91.868   5.715   -91.669  1.00 30.56 505 A 1 
ATOM 3846 C CA  . ALA A 0 505 . 90.908   6.313   -90.744  1.00 30.56 505 A 1 
ATOM 3847 C C   . ALA A 0 505 . 89.607   5.486   -90.777  1.00 30.56 505 A 1 
ATOM 3848 C CB  . ALA A 0 505 . 90.699   7.799   -91.080  1.00 30.56 505 A 1 
ATOM 3849 O O   . ALA A 0 505 . 88.520   6.014   -90.998  1.00 30.56 505 A 1 
ATOM 3850 N N   . GLU A 0 506 . 89.740   4.163   -90.633  1.00 26.94 506 A 1 
ATOM 3851 C CA  . GLU A 0 506 . 88.601   3.299   -90.321  1.00 26.94 506 A 1 
ATOM 3852 C C   . GLU A 0 506 . 88.097   3.662   -88.909  1.00 26.94 506 A 1 
ATOM 3853 C CB  . GLU A 0 506 . 89.016   1.814   -90.429  1.00 26.94 506 A 1 
ATOM 3854 O O   . GLU A 0 506 . 88.891   3.743   -87.968  1.00 26.94 506 A 1 
ATOM 3855 C CG  . GLU A 0 506 . 89.315   1.337   -91.878  1.00 26.94 506 A 1 
ATOM 3856 C CD  . GLU A 0 506 . 90.754   0.846   -92.177  1.00 26.94 506 A 1 
ATOM 3857 O OE1 . GLU A 0 506 . 91.104   0.750   -93.380  1.00 26.94 506 A 1 
ATOM 3858 O OE2 . GLU A 0 506 . 91.553   0.625   -91.241  1.00 26.94 506 A 1 
ATOM 3859 N N   . TYR A 0 507 . 86.796   3.928   -88.762  1.00 31.90 507 A 1 
ATOM 3860 C CA  . TYR A 0 507 . 86.159   4.204   -87.472  1.00 31.90 507 A 1 
ATOM 3861 C C   . TYR A 0 507 . 84.844   3.434   -87.367  1.00 31.90 507 A 1 
ATOM 3862 C CB  . TYR A 0 507 . 85.920   5.712   -87.268  1.00 31.90 507 A 1 
ATOM 3863 O O   . TYR A 0 507 . 83.910   3.684   -88.128  1.00 31.90 507 A 1 
ATOM 3864 C CG  . TYR A 0 507 . 87.158   6.573   -87.057  1.00 31.90 507 A 1 
ATOM 3865 C CD1 . TYR A 0 507 . 88.132   6.205   -86.105  1.00 31.90 507 A 1 
ATOM 3866 C CD2 . TYR A 0 507 . 87.331   7.750   -87.813  1.00 31.90 507 A 1 
ATOM 3867 C CE1 . TYR A 0 507 . 89.282   6.997   -85.925  1.00 31.90 507 A 1 
ATOM 3868 C CE2 . TYR A 0 507 . 88.475   8.550   -87.632  1.00 31.90 507 A 1 
ATOM 3869 O OH  . TYR A 0 507 . 90.571   8.923   -86.521  1.00 31.90 507 A 1 
ATOM 3870 C CZ  . TYR A 0 507 . 89.454   8.169   -86.690  1.00 31.90 507 A 1 
ATOM 3871 N N   . ASP A 0 508 . 84.790   2.507   -86.415  1.00 27.23 508 A 1 
ATOM 3872 C CA  . ASP A 0 508 . 83.652   1.615   -86.221  1.00 27.23 508 A 1 
ATOM 3873 C C   . ASP A 0 508 . 82.408   2.339   -85.693  1.00 27.23 508 A 1 
ATOM 3874 C CB  . ASP A 0 508 . 84.054   0.463   -85.294  1.00 27.23 508 A 1 
ATOM 3875 O O   . ASP A 0 508 . 82.475   3.226   -84.836  1.00 27.23 508 A 1 
ATOM 3876 C CG  . ASP A 0 508 . 85.258   -0.280  -85.869  1.00 27.23 508 A 1 
ATOM 3877 O OD1 . ASP A 0 508 . 85.067   -0.953  -86.904  1.00 27.23 508 A 1 
ATOM 3878 O OD2 . ASP A 0 508 . 86.362   -0.079  -85.316  1.00 27.23 508 A 1 
ATOM 3879 N N   . ILE A 0 509 . 81.245   1.914   -86.190  1.00 28.31 509 A 1 
ATOM 3880 C CA  . ILE A 0 509 . 79.931   2.388   -85.749  1.00 28.31 509 A 1 
ATOM 3881 C C   . ILE A 0 509 . 79.590   1.667   -84.438  1.00 28.31 509 A 1 
ATOM 3882 C CB  . ILE A 0 509 . 78.879   2.192   -86.871  1.00 28.31 509 A 1 
ATOM 3883 O O   . ILE A 0 509 . 78.960   0.614   -84.437  1.00 28.31 509 A 1 
ATOM 3884 C CG1 . ILE A 0 509 . 79.297   2.963   -88.149  1.00 28.31 509 A 1 
ATOM 3885 C CG2 . ILE A 0 509 . 77.488   2.665   -86.401  1.00 28.31 509 A 1 
ATOM 3886 C CD1 . ILE A 0 509 . 78.404   2.700   -89.370  1.00 28.31 509 A 1 
ATOM 3887 N N   . ALA A 0 510 . 80.053   2.226   -83.318  1.00 26.88 510 A 1 
ATOM 3888 C CA  . ALA A 0 510 . 79.985   1.609   -81.991  1.00 26.88 510 A 1 
ATOM 3889 C C   . ALA A 0 510 . 79.126   2.408   -80.987  1.00 26.88 510 A 1 
ATOM 3890 C CB  . ALA A 0 510 . 81.417   1.330   -81.513  1.00 26.88 510 A 1 
ATOM 3891 O O   . ALA A 0 510 . 79.566   2.712   -79.879  1.00 26.88 510 A 1 
ATOM 3892 N N   . SER A 0 511 . 77.898   2.756   -81.383  1.00 35.91 511 A 1 
ATOM 3893 C CA  . SER A 0 511 . 76.829   3.188   -80.466  1.00 35.91 511 A 1 
ATOM 3894 C C   . SER A 0 511 . 75.453   3.138   -81.142  1.00 35.91 511 A 1 
ATOM 3895 C CB  . SER A 0 511 . 77.107   4.560   -79.824  1.00 35.91 511 A 1 
ATOM 3896 O O   . SER A 0 511 . 74.806   4.159   -81.382  1.00 35.91 511 A 1 
ATOM 3897 O OG  . SER A 0 511 . 77.532   5.540   -80.755  1.00 35.91 511 A 1 
ATOM 3898 N N   . GLU A 0 512 . 74.980   1.923   -81.430  1.00 34.30 512 A 1 
ATOM 3899 C CA  . GLU A 0 512 . 73.544   1.693   -81.605  1.00 34.30 512 A 1 
ATOM 3900 C C   . GLU A 0 512 . 72.831   2.167   -80.329  1.00 34.30 512 A 1 
ATOM 3901 C CB  . GLU A 0 512 . 73.284   0.212   -81.920  1.00 34.30 512 A 1 
ATOM 3902 O O   . GLU A 0 512 . 73.137   1.718   -79.224  1.00 34.30 512 A 1 
ATOM 3903 C CG  . GLU A 0 512 . 71.797   -0.081  -82.174  1.00 34.30 512 A 1 
ATOM 3904 C CD  . GLU A 0 512 . 71.564   -1.471  -82.793  1.00 34.30 512 A 1 
ATOM 3905 O OE1 . GLU A 0 512 . 70.541   -1.608  -83.501  1.00 34.30 512 A 1 
ATOM 3906 O OE2 . GLU A 0 512 . 72.417   -2.363  -82.587  1.00 34.30 512 A 1 
ATOM 3907 N N   . ALA A 0 513 . 71.957   3.166   -80.466  1.00 37.49 513 A 1 
ATOM 3908 C CA  . ALA A 0 513 . 71.387   3.876   -79.329  1.00 37.49 513 A 1 
ATOM 3909 C C   . ALA A 0 513 . 70.247   3.063   -78.703  1.00 37.49 513 A 1 
ATOM 3910 C CB  . ALA A 0 513 . 70.982   5.289   -79.770  1.00 37.49 513 A 1 
ATOM 3911 O O   . ALA A 0 513 . 69.072   3.351   -78.941  1.00 37.49 513 A 1 
ATOM 3912 N N   . GLY A 0 514 . 70.612   2.055   -77.905  1.00 33.01 514 A 1 
ATOM 3913 C CA  . GLY A 0 514 . 69.678   1.299   -77.078  1.00 33.01 514 A 1 
ATOM 3914 C C   . GLY A 0 514 . 68.775   2.252   -76.297  1.00 33.01 514 A 1 
ATOM 3915 O O   . GLY A 0 514 . 69.256   3.153   -75.605  1.00 33.01 514 A 1 
ATOM 3916 N N   . GLN A 0 515 . 67.462   2.096   -76.464  1.00 37.36 515 A 1 
ATOM 3917 C CA  . GLN A 0 515 . 66.485   2.938   -75.784  1.00 37.36 515 A 1 
ATOM 3918 C C   . GLN A 0 515 . 66.591   2.675   -74.281  1.00 37.36 515 A 1 
ATOM 3919 C CB  . GLN A 0 515 . 65.071   2.660   -76.321  1.00 37.36 515 A 1 
ATOM 3920 O O   . GLN A 0 515 . 66.406   1.541   -73.843  1.00 37.36 515 A 1 
ATOM 3921 C CG  . GLN A 0 515 . 64.918   3.107   -77.785  1.00 37.36 515 A 1 
ATOM 3922 C CD  . GLN A 0 515 . 63.541   2.774   -78.348  1.00 37.36 515 A 1 
ATOM 3923 N NE2 . GLN A 0 515 . 62.530   3.575   -78.092  1.00 37.36 515 A 1 
ATOM 3924 O OE1 . GLN A 0 515 . 63.342   1.790   -79.035  1.00 37.36 515 A 1 
ATOM 3925 N N   . ALA A 0 516 . 66.915   3.712   -73.504  1.00 39.24 516 A 1 
ATOM 3926 C CA  . ALA A 0 516 . 66.967   3.606   -72.053  1.00 39.24 516 A 1 
ATOM 3927 C C   . ALA A 0 516 . 65.601   3.140   -71.526  1.00 39.24 516 A 1 
ATOM 3928 C CB  . ALA A 0 516 . 67.396   4.953   -71.456  1.00 39.24 516 A 1 
ATOM 3929 O O   . ALA A 0 516 . 64.565   3.669   -71.940  1.00 39.24 516 A 1 
ATOM 3930 N N   . GLY A 0 517 . 65.613   2.135   -70.646  1.00 38.28 517 A 1 
ATOM 3931 C CA  . GLY A 0 517 . 64.399   1.599   -70.037  1.00 38.28 517 A 1 
ATOM 3932 C C   . GLY A 0 517 . 63.622   2.689   -69.301  1.00 38.28 517 A 1 
ATOM 3933 O O   . GLY A 0 517 . 64.213   3.581   -68.691  1.00 38.28 517 A 1 
ATOM 3934 N N   . TYR A 0 518 . 62.295   2.619   -69.381  1.00 40.34 518 A 1 
ATOM 3935 C CA  . TYR A 0 518 . 61.414   3.496   -68.621  1.00 40.34 518 A 1 
ATOM 3936 C C   . TYR A 0 518 . 61.332   2.954   -67.194  1.00 40.34 518 A 1 
ATOM 3937 C CB  . TYR A 0 518 . 60.046   3.547   -69.316  1.00 40.34 518 A 1 
ATOM 3938 O O   . TYR A 0 518 . 60.755   1.888   -66.989  1.00 40.34 518 A 1 
ATOM 3939 C CG  . TYR A 0 518 . 59.164   4.698   -68.878  1.00 40.34 518 A 1 
ATOM 3940 C CD1 . TYR A 0 518 . 58.311   4.569   -67.764  1.00 40.34 518 A 1 
ATOM 3941 C CD2 . TYR A 0 518 . 59.199   5.905   -69.604  1.00 40.34 518 A 1 
ATOM 3942 C CE1 . TYR A 0 518 . 57.475   5.641   -67.391  1.00 40.34 518 A 1 
ATOM 3943 C CE2 . TYR A 0 518 . 58.373   6.980   -69.229  1.00 40.34 518 A 1 
ATOM 3944 O OH  . TYR A 0 518 . 56.701   7.884   -67.776  1.00 40.34 518 A 1 
ATOM 3945 C CZ  . TYR A 0 518 . 57.504   6.846   -68.124  1.00 40.34 518 A 1 
ATOM 3946 N N   . TRP A 0 519 . 61.929   3.659   -66.235  1.00 44.08 519 A 1 
ATOM 3947 C CA  . TRP A 0 519 . 61.891   3.277   -64.827  1.00 44.08 519 A 1 
ATOM 3948 C C   . TRP A 0 519 . 60.844   4.118   -64.105  1.00 44.08 519 A 1 
ATOM 3949 C CB  . TRP A 0 519 . 63.283   3.395   -64.193  1.00 44.08 519 A 1 
ATOM 3950 O O   . TRP A 0 519 . 60.774   5.335   -64.270  1.00 44.08 519 A 1 
ATOM 3951 C CG  . TRP A 0 519 . 64.263   2.359   -64.657  1.00 44.08 519 A 1 
ATOM 3952 C CD1 . TRP A 0 519 . 65.086   2.478   -65.722  1.00 44.08 519 A 1 
ATOM 3953 C CD2 . TRP A 0 519 . 64.517   1.028   -64.105  1.00 44.08 519 A 1 
ATOM 3954 C CE2 . TRP A 0 519 . 65.512   0.388   -64.906  1.00 44.08 519 A 1 
ATOM 3955 C CE3 . TRP A 0 519 . 63.997   0.288   -63.022  1.00 44.08 519 A 1 
ATOM 3956 N NE1 . TRP A 0 519 . 65.827   1.321   -65.871  1.00 44.08 519 A 1 
ATOM 3957 C CH2 . TRP A 0 519 . 65.417   -1.626  -63.571  1.00 44.08 519 A 1 
ATOM 3958 C CZ2 . TRP A 0 519 . 65.964   -0.916  -64.653  1.00 44.08 519 A 1 
ATOM 3959 C CZ3 . TRP A 0 519 . 64.442   -1.021  -62.759  1.00 44.08 519 A 1 
ATOM 3960 N N   . GLY A 0 520 . 60.022   3.462   -63.297  1.00 52.10 520 A 1 
ATOM 3961 C CA  . GLY A 0 520 . 59.081   4.143   -62.425  1.00 52.10 520 A 1 
ATOM 3962 C C   . GLY A 0 520 . 58.801   3.304   -61.194  1.00 52.10 520 A 1 
ATOM 3963 O O   . GLY A 0 520 . 58.662   2.081   -61.293  1.00 52.10 520 A 1 
ATOM 3964 N N   . LYS A 0 521 . 58.740   3.971   -60.043  1.00 57.92 521 A 1 
ATOM 3965 C CA  . LYS A 0 521 . 58.260   3.380   -58.796  1.00 57.92 521 A 1 
ATOM 3966 C C   . LYS A 0 521 . 56.922   4.024   -58.482  1.00 57.92 521 A 1 
ATOM 3967 C CB  . LYS A 0 521 . 59.243   3.585   -57.637  1.00 57.92 521 A 1 
ATOM 3968 O O   . LYS A 0 521 . 56.862   5.240   -58.279  1.00 57.92 521 A 1 
ATOM 3969 C CG  . LYS A 0 521 . 60.657   3.052   -57.896  1.00 57.92 521 A 1 
ATOM 3970 C CD  . LYS A 0 521 . 61.492   3.326   -56.642  1.00 57.92 521 A 1 
ATOM 3971 C CE  . LYS A 0 521 . 62.933   2.849   -56.811  1.00 57.92 521 A 1 
ATOM 3972 N NZ  . LYS A 0 521 . 63.680   3.051   -55.546  1.00 57.92 521 A 1 
ATOM 3973 N N   . SER A 0 522 . 55.886   3.201   -58.450  1.00 66.14 522 A 1 
ATOM 3974 C CA  . SER A 0 522 . 54.587   3.561   -57.900  1.00 66.14 522 A 1 
ATOM 3975 C C   . SER A 0 522 . 54.326   2.721   -56.663  1.00 66.14 522 A 1 
ATOM 3976 C CB  . SER A 0 522 . 53.469   3.382   -58.929  1.00 66.14 522 A 1 
ATOM 3977 O O   . SER A 0 522 . 54.574   1.513   -56.694  1.00 66.14 522 A 1 
ATOM 3978 O OG  . SER A 0 522 . 53.529   2.113   -59.561  1.00 66.14 522 A 1 
ATOM 3979 N N   . GLY A 0 523 . 53.812   3.345   -55.616  1.00 75.34 523 A 1 
ATOM 3980 C CA  . GLY A 0 523 . 53.381   2.660   -54.409  1.00 75.34 523 A 1 
ATOM 3981 C C   . GLY A 0 523 . 52.164   3.333   -53.796  1.00 75.34 523 A 1 
ATOM 3982 O O   . GLY A 0 523 . 51.741   4.404   -54.243  1.00 75.34 523 A 1 
ATOM 3983 N N   . SER A 0 524 . 51.601   2.646   -52.818  1.00 77.45 524 A 1 
ATOM 3984 C CA  . SER A 0 524 . 50.694   3.198   -51.823  1.00 77.45 524 A 1 
ATOM 3985 C C   . SER A 0 524 . 50.846   2.380   -50.555  1.00 77.45 524 A 1 
ATOM 3986 C CB  . SER A 0 524 . 49.231   3.158   -52.271  1.00 77.45 524 A 1 
ATOM 3987 O O   . SER A 0 524 . 50.785   1.148   -50.616  1.00 77.45 524 A 1 
ATOM 3988 O OG  . SER A 0 524 . 48.815   1.825   -52.564  1.00 77.45 524 A 1 
ATOM 3989 N N   . ASP A 0 525 . 51.033   3.069   -49.457  1.00 79.54 525 A 1 
ATOM 3990 C CA  . ASP A 0 525 . 50.802   2.626   -48.091  1.00 79.54 525 A 1 
ATOM 3991 C C   . ASP A 0 525 . 49.301   2.828   -47.777  1.00 79.54 525 A 1 
ATOM 3992 C CB  . ASP A 0 525 . 51.789   3.375   -47.150  1.00 79.54 525 A 1 
ATOM 3993 O O   . ASP A 0 525 . 48.529   3.295   -48.624  1.00 79.54 525 A 1 
ATOM 3994 C CG  . ASP A 0 525 . 52.459   4.595   -47.814  1.00 79.54 525 A 1 
ATOM 3995 O OD1 . ASP A 0 525 . 51.691   5.447   -48.298  1.00 79.54 525 A 1 
ATOM 3996 O OD2 . ASP A 0 525 . 53.690   4.571   -48.078  1.00 79.54 525 A 1 
ATOM 3997 N N   . TRP A 0 526 . 48.859   2.355   -46.617  1.00 81.30 526 A 1 
ATOM 3998 C CA  . TRP A 0 526 . 47.546   2.639   -46.032  1.00 81.30 526 A 1 
ATOM 3999 C C   . TRP A 0 526 . 47.646   2.273   -44.558  1.00 81.30 526 A 1 
ATOM 4000 C CB  . TRP A 0 526 . 46.422   1.824   -46.695  1.00 81.30 526 A 1 
ATOM 4001 O O   . TRP A 0 526 . 47.875   1.100   -44.251  1.00 81.30 526 A 1 
ATOM 4002 C CG  . TRP A 0 526 . 45.047   1.978   -46.099  1.00 81.30 526 A 1 
ATOM 4003 C CD1 . TRP A 0 526 . 44.229   3.050   -46.235  1.00 81.30 526 A 1 
ATOM 4004 C CD2 . TRP A 0 526 . 44.334   1.068   -45.199  1.00 81.30 526 A 1 
ATOM 4005 C CE2 . TRP A 0 526 . 43.049   1.622   -44.911  1.00 81.30 526 A 1 
ATOM 4006 C CE3 . TRP A 0 526 . 44.655   -0.156  -44.570  1.00 81.30 526 A 1 
ATOM 4007 N NE1 . TRP A 0 526 . 43.035   2.831   -45.567  1.00 81.30 526 A 1 
ATOM 4008 C CH2 . TRP A 0 526 . 42.462   -0.250  -43.494  1.00 81.30 526 A 1 
ATOM 4009 C CZ2 . TRP A 0 526 . 42.116   0.976   -44.088  1.00 81.30 526 A 1 
ATOM 4010 C CZ3 . TRP A 0 526 . 43.730   -0.811  -43.732  1.00 81.30 526 A 1 
ATOM 4011 N N   . ASP A 0 527 . 47.503   3.262   -43.686  1.00 84.31 527 A 1 
ATOM 4012 C CA  . ASP A 0 527 . 47.511   3.082   -42.237  1.00 84.31 527 A 1 
ATOM 4013 C C   . ASP A 0 527 . 46.120   3.432   -41.703  1.00 84.31 527 A 1 
ATOM 4014 C CB  . ASP A 0 527 . 48.609   3.939   -41.571  1.00 84.31 527 A 1 
ATOM 4015 O O   . ASP A 0 527 . 45.541   4.458   -42.060  1.00 84.31 527 A 1 
ATOM 4016 C CG  . ASP A 0 527 . 50.027   3.338   -41.597  1.00 84.31 527 A 1 
ATOM 4017 O OD1 . ASP A 0 527 . 50.166   2.116   -41.830  1.00 84.31 527 A 1 
ATOM 4018 O OD2 . ASP A 0 527 . 50.984   4.087   -41.282  1.00 84.31 527 A 1 
ATOM 4019 N N   . ALA A 0 528 . 45.577   2.592   -40.829  1.00 85.70 528 A 1 
ATOM 4020 C CA  . ALA A 0 528 . 44.296   2.837   -40.178  1.00 85.70 528 A 1 
ATOM 4021 C C   . ALA A 0 528 . 44.368   2.486   -38.694  1.00 85.70 528 A 1 
ATOM 4022 C CB  . ALA A 0 528 . 43.200   2.058   -40.908  1.00 85.70 528 A 1 
ATOM 4023 O O   . ALA A 0 528 . 45.025   1.517   -38.304  1.00 85.70 528 A 1 
ATOM 4024 N N   . TYR A 0 529 . 43.671   3.246   -37.851  1.00 89.48 529 A 1 
ATOM 4025 C CA  . TYR A 0 529 . 43.504   2.911   -36.438  1.00 89.48 529 A 1 
ATOM 4026 C C   . TYR A 0 529 . 42.100   3.241   -35.948  1.00 89.48 529 A 1 
ATOM 4027 C CB  . TYR A 0 529 . 44.583   3.584   -35.566  1.00 89.48 529 A 1 
ATOM 4028 O O   . TYR A 0 529 . 41.441   4.140   -36.472  1.00 89.48 529 A 1 
ATOM 4029 C CG  . TYR A 0 529 . 44.321   5.036   -35.189  1.00 89.48 529 A 1 
ATOM 4030 C CD1 . TYR A 0 529 . 44.797   6.078   -36.007  1.00 89.48 529 A 1 
ATOM 4031 C CD2 . TYR A 0 529 . 43.580   5.341   -34.027  1.00 89.48 529 A 1 
ATOM 4032 C CE1 . TYR A 0 529 . 44.522   7.419   -35.676  1.00 89.48 529 A 1 
ATOM 4033 C CE2 . TYR A 0 529 . 43.283   6.681   -33.706  1.00 89.48 529 A 1 
ATOM 4034 O OH  . TYR A 0 529 . 43.421   9.011   -34.260  1.00 89.48 529 A 1 
ATOM 4035 C CZ  . TYR A 0 529 . 43.740   7.721   -34.541  1.00 89.48 529 A 1 
ATOM 4036 N N   . GLY A 0 530 . 41.681   2.567   -34.878  1.00 91.94 530 A 1 
ATOM 4037 C CA  . GLY A 0 530 . 40.468   2.936   -34.165  1.00 91.94 530 A 1 
ATOM 4038 C C   . GLY A 0 530 . 40.441   2.514   -32.701  1.00 91.94 530 A 1 
ATOM 4039 O O   . GLY A 0 530 . 41.270   1.719   -32.239  1.00 91.94 530 A 1 
ATOM 4040 N N   . ARG A 0 531 . 39.505   3.110   -31.960  1.00 92.64 531 A 1 
ATOM 4041 C CA  . ARG A 0 531 . 39.232   2.858   -30.540  1.00 92.64 531 A 1 
ATOM 4042 C C   . ARG A 0 531 . 37.722   2.920   -30.295  1.00 92.64 531 A 1 
ATOM 4043 C CB  . ARG A 0 531 . 39.954   3.874   -29.634  1.00 92.64 531 A 1 
ATOM 4044 O O   . ARG A 0 531 . 37.124   3.951   -30.577  1.00 92.64 531 A 1 
ATOM 4045 C CG  . ARG A 0 531 . 41.440   4.093   -29.977  1.00 92.64 531 A 1 
ATOM 4046 C CD  . ARG A 0 531 . 42.195   4.929   -28.934  1.00 92.64 531 A 1 
ATOM 4047 N NE  . ARG A 0 531 . 41.493   6.192   -28.607  1.00 92.64 531 A 1 
ATOM 4048 N NH1 . ARG A 0 531 . 40.814   5.607   -26.495  1.00 92.64 531 A 1 
ATOM 4049 N NH2 . ARG A 0 531 . 40.058   7.486   -27.399  1.00 92.64 531 A 1 
ATOM 4050 C CZ  . ARG A 0 531 . 40.802   6.428   -27.505  1.00 92.64 531 A 1 
ATOM 4051 N N   . ASP A 0 532 . 37.172   1.857   -29.728  1.00 93.39 532 A 1 
ATOM 4052 C CA  . ASP A 0 532 . 35.777   1.694   -29.285  1.00 93.39 532 A 1 
ATOM 4053 C C   . ASP A 0 532 . 35.768   1.773   -27.746  1.00 93.39 532 A 1 
ATOM 4054 C CB  . ASP A 0 532 . 35.291   0.337   -29.843  1.00 93.39 532 A 1 
ATOM 4055 O O   . ASP A 0 532 . 36.617   1.142   -27.107  1.00 93.39 532 A 1 
ATOM 4056 C CG  . ASP A 0 532 . 33.999   -0.268  -29.263  1.00 93.39 532 A 1 
ATOM 4057 O OD1 . ASP A 0 532 . 33.511   0.213   -28.213  1.00 93.39 532 A 1 
ATOM 4058 O OD2 . ASP A 0 532 . 33.584   -1.313  -29.820  1.00 93.39 532 A 1 
ATOM 4059 N N   . GLN A 0 533 . 34.876   2.574   -27.143  1.00 93.81 533 A 1 
ATOM 4060 C CA  . GLN A 0 533 . 34.776   2.727   -25.679  1.00 93.81 533 A 1 
ATOM 4061 C C   . GLN A 0 533 . 33.339   2.568   -25.130  1.00 93.81 533 A 1 
ATOM 4062 C CB  . GLN A 0 533 . 35.477   4.011   -25.171  1.00 93.81 533 A 1 
ATOM 4063 O O   . GLN A 0 533 . 32.858   3.426   -24.382  1.00 93.81 533 A 1 
ATOM 4064 C CG  . GLN A 0 533 . 36.893   4.242   -25.729  1.00 93.81 533 A 1 
ATOM 4065 C CD  . GLN A 0 533 . 37.800   5.041   -24.794  1.00 93.81 533 A 1 
ATOM 4066 N NE2 . GLN A 0 533 . 38.993   4.564   -24.518  1.00 93.81 533 A 1 
ATOM 4067 O OE1 . GLN A 0 533 . 37.532   6.123   -24.293  1.00 93.81 533 A 1 
ATOM 4068 N N   . ASP A 0 534 . 32.666   1.459   -25.464  1.00 95.41 534 A 1 
ATOM 4069 C CA  . ASP A 0 534 . 31.339   1.085   -24.929  1.00 95.41 534 A 1 
ATOM 4070 C C   . ASP A 0 534 . 31.273   1.111   -23.375  1.00 95.41 534 A 1 
ATOM 4071 C CB  . ASP A 0 534 . 30.918   -0.291  -25.511  1.00 95.41 534 A 1 
ATOM 4072 O O   . ASP A 0 534 . 32.150   0.624   -22.650  1.00 95.41 534 A 1 
ATOM 4073 C CG  . ASP A 0 534 . 29.458   -0.743  -25.266  1.00 95.41 534 A 1 
ATOM 4074 O OD1 . ASP A 0 534 . 28.656   -0.010  -24.629  1.00 95.41 534 A 1 
ATOM 4075 O OD2 . ASP A 0 534 . 29.112   -1.902  -25.615  1.00 95.41 534 A 1 
ATOM 4076 N N   . LEU A 0 535 . 30.184   1.666   -22.832  1.00 96.91 535 A 1 
ATOM 4077 C CA  . LEU A 0 535 . 29.842   1.700   -21.406  1.00 96.91 535 A 1 
ATOM 4078 C C   . LEU A 0 535 . 28.348   1.413   -21.196  1.00 96.91 535 A 1 
ATOM 4079 C CB  . LEU A 0 535 . 30.258   3.066   -20.820  1.00 96.91 535 A 1 
ATOM 4080 O O   . LEU A 0 535 . 27.496   2.299   -21.302  1.00 96.91 535 A 1 
ATOM 4081 C CG  . LEU A 0 535 . 29.814   3.325   -19.364  1.00 96.91 535 A 1 
ATOM 4082 C CD1 . LEU A 0 535 . 30.439   2.356   -18.358  1.00 96.91 535 A 1 
ATOM 4083 C CD2 . LEU A 0 535 . 30.190   4.742   -18.929  1.00 96.91 535 A 1 
ATOM 4084 N N   . SER A 0 536 . 28.019   0.200   -20.739  1.00 98.18 536 A 1 
ATOM 4085 C CA  . SER A 0 536 . 26.643   -0.188  -20.397  1.00 98.18 536 A 1 
ATOM 4086 C C   . SER A 0 536 . 26.420   -0.323  -18.887  1.00 98.18 536 A 1 
ATOM 4087 C CB  . SER A 0 536 . 26.226   -1.457  -21.145  1.00 98.18 536 A 1 
ATOM 4088 O O   . SER A 0 536 . 26.953   -1.222  -18.230  1.00 98.18 536 A 1 
ATOM 4089 O OG  . SER A 0 536 . 24.806   -1.573  -21.100  1.00 98.18 536 A 1 
ATOM 4090 N N   . ILE A 0 537 . 25.548   0.520   -18.322  1.00 98.46 537 A 1 
ATOM 4091 C CA  . ILE A 0 537 . 25.096   0.437   -16.922  1.00 98.46 537 A 1 
ATOM 4092 C C   . ILE A 0 537 . 23.617   0.062   -16.894  1.00 98.46 537 A 1 
ATOM 4093 C CB  . ILE A 0 537 . 25.355   1.745   -16.136  1.00 98.46 537 A 1 
ATOM 4094 O O   . ILE A 0 537 . 22.790   0.730   -17.507  1.00 98.46 537 A 1 
ATOM 4095 C CG1 . ILE A 0 537 . 26.832   2.189   -16.267  1.00 98.46 537 A 1 
ATOM 4096 C CG2 . ILE A 0 537 . 24.932   1.555   -14.661  1.00 98.46 537 A 1 
ATOM 4097 C CD1 . ILE A 0 537 . 27.192   3.476   -15.514  1.00 98.46 537 A 1 
ATOM 4098 N N   . LYS A 0 538 . 23.257   -0.983  -16.143  1.00 98.25 538 A 1 
ATOM 4099 C CA  . LYS A 0 538 . 21.861   -1.401  -15.941  1.00 98.25 538 A 1 
ATOM 4100 C C   . LYS A 0 538 . 21.597   -1.582  -14.455  1.00 98.25 538 A 1 
ATOM 4101 C CB  . LYS A 0 538 . 21.544   -2.653  -16.785  1.00 98.25 538 A 1 
ATOM 4102 O O   . LYS A 0 538 . 22.229   -2.418  -13.811  1.00 98.25 538 A 1 
ATOM 4103 C CG  . LYS A 0 538 . 21.579   -2.281  -18.279  1.00 98.25 538 A 1 
ATOM 4104 C CD  . LYS A 0 538 . 21.402   -3.432  -19.276  1.00 98.25 538 A 1 
ATOM 4105 C CE  . LYS A 0 538 . 21.567   -2.777  -20.661  1.00 98.25 538 A 1 
ATOM 4106 N NZ  . LYS A 0 538 . 21.757   -3.733  -21.778  1.00 98.25 538 A 1 
ATOM 4107 N N   . GLU A 0 539 . 20.680   -0.788  -13.920  1.00 98.36 539 A 1 
ATOM 4108 C CA  . GLU A 0 539 . 20.265   -0.805  -12.518  1.00 98.36 539 A 1 
ATOM 4109 C C   . GLU A 0 539 . 18.752   -0.974  -12.412  1.00 98.36 539 A 1 
ATOM 4110 C CB  . GLU A 0 539 . 20.707   0.483   -11.807  1.00 98.36 539 A 1 
ATOM 4111 O O   . GLU A 0 539 . 18.007   -0.273  -13.095  1.00 98.36 539 A 1 
ATOM 4112 C CG  . GLU A 0 539 . 22.210   0.459   -11.508  1.00 98.36 539 A 1 
ATOM 4113 C CD  . GLU A 0 539 . 22.725   1.749   -10.866  1.00 98.36 539 A 1 
ATOM 4114 O OE1 . GLU A 0 539 . 23.944   2.006   -10.977  1.00 98.36 539 A 1 
ATOM 4115 O OE2 . GLU A 0 539 . 21.937   2.529   -10.281  1.00 98.36 539 A 1 
ATOM 4116 N N   . SER A 0 540 . 18.298   -1.863  -11.530  1.00 98.18 540 A 1 
ATOM 4117 C CA  . SER A 0 540 . 16.895   -1.955  -11.130  1.00 98.18 540 A 1 
ATOM 4118 C C   . SER A 0 540 . 16.745   -2.108  -9.620   1.00 98.18 540 A 1 
ATOM 4119 C CB  . SER A 0 540 . 16.129   -3.046  -11.892  1.00 98.18 540 A 1 
ATOM 4120 O O   . SER A 0 540 . 17.629   -2.621  -8.927   1.00 98.18 540 A 1 
ATOM 4121 O OG  . SER A 0 540 . 16.476   -4.353  -11.472  1.00 98.18 540 A 1 
ATOM 4122 N N   . TYR A 0 541 . 15.615   -1.630  -9.116   1.00 98.49 541 A 1 
ATOM 4123 C CA  . TYR A 0 541 . 15.161   -1.787  -7.744   1.00 98.49 541 A 1 
ATOM 4124 C C   . TYR A 0 541 . 13.673   -2.119  -7.777   1.00 98.49 541 A 1 
ATOM 4125 C CB  . TYR A 0 541 . 15.430   -0.504  -6.950   1.00 98.49 541 A 1 
ATOM 4126 O O   . TYR A 0 541 . 12.889   -1.354  -8.340   1.00 98.49 541 A 1 
ATOM 4127 C CG  . TYR A 0 541 . 14.701   -0.421  -5.621   1.00 98.49 541 A 1 
ATOM 4128 C CD1 . TYR A 0 541 . 13.478   0.273   -5.547   1.00 98.49 541 A 1 
ATOM 4129 C CD2 . TYR A 0 541 . 15.221   -1.049  -4.471   1.00 98.49 541 A 1 
ATOM 4130 C CE1 . TYR A 0 541 . 12.796   0.385   -4.323   1.00 98.49 541 A 1 
ATOM 4131 C CE2 . TYR A 0 541 . 14.539   -0.944  -3.240   1.00 98.49 541 A 1 
ATOM 4132 O OH  . TYR A 0 541 . 12.680   -0.051  -1.979   1.00 98.49 541 A 1 
ATOM 4133 C CZ  . TYR A 0 541 . 13.334   -0.211  -3.163   1.00 98.49 541 A 1 
ATOM 4134 N N   . ASP A 0 542 . 13.301   -3.229  -7.154   1.00 97.90 542 A 1 
ATOM 4135 C CA  . ASP A 0 542 . 11.928   -3.710  -7.081   1.00 97.90 542 A 1 
ATOM 4136 C C   . ASP A 0 542 . 11.551   -3.956  -5.616   1.00 97.90 542 A 1 
ATOM 4137 C CB  . ASP A 0 542 . 11.757   -4.964  -7.953   1.00 97.90 542 A 1 
ATOM 4138 O O   . ASP A 0 542 . 12.291   -4.578  -4.848   1.00 97.90 542 A 1 
ATOM 4139 C CG  . ASP A 0 542 . 11.979   -4.663  -9.441   1.00 97.90 542 A 1 
ATOM 4140 O OD1 . ASP A 0 542 . 11.116   -3.961  -10.015  1.00 97.90 542 A 1 
ATOM 4141 O OD2 . ASP A 0 542 . 13.003   -5.136  -9.996   1.00 97.90 542 A 1 
ATOM 4142 N N   . ARG A 0 543 . 10.386   -3.442  -5.226   1.00 97.96 543 A 1 
ATOM 4143 C CA  . ARG A 0 543 . 9.809    -3.523  -3.883   1.00 97.96 543 A 1 
ATOM 4144 C C   . ARG A 0 543 . 8.379    -4.017  -4.004   1.00 97.96 543 A 1 
ATOM 4145 C CB  . ARG A 0 543 . 9.854    -2.116  -3.261   1.00 97.96 543 A 1 
ATOM 4146 O O   . ARG A 0 543 . 7.549    -3.310  -4.569   1.00 97.96 543 A 1 
ATOM 4147 C CG  . ARG A 0 543 . 9.053    -1.951  -1.956   1.00 97.96 543 A 1 
ATOM 4148 C CD  . ARG A 0 543 . 9.722    -2.624  -0.760   1.00 97.96 543 A 1 
ATOM 4149 N NE  . ARG A 0 543 . 10.921   -1.865  -0.382   1.00 97.96 543 A 1 
ATOM 4150 N NH1 . ARG A 0 543 . 11.025   -2.500  1.818    1.00 97.96 543 A 1 
ATOM 4151 N NH2 . ARG A 0 543 . 12.631   -1.220  0.918    1.00 97.96 543 A 1 
ATOM 4152 C CZ  . ARG A 0 543 . 11.500   -1.848  0.795    1.00 97.96 543 A 1 
ATOM 4153 N N   . THR A 0 544 . 8.059    -5.159  -3.402   1.00 97.64 544 A 1 
ATOM 4154 C CA  . THR A 0 544 . 6.669    -5.634  -3.283   1.00 97.64 544 A 1 
ATOM 4155 C C   . THR A 0 544 . 6.293    -5.816  -1.818   1.00 97.64 544 A 1 
ATOM 4156 C CB  . THR A 0 544 . 6.444    -6.956  -4.032   1.00 97.64 544 A 1 
ATOM 4157 O O   . THR A 0 544 . 6.797    -6.719  -1.157   1.00 97.64 544 A 1 
ATOM 4158 C CG2 . THR A 0 544 . 4.960    -7.333  -4.068   1.00 97.64 544 A 1 
ATOM 4159 O OG1 . THR A 0 544 . 6.832    -6.872  -5.377   1.00 97.64 544 A 1 
ATOM 4160 N N   . TRP A 0 545 . 5.346    -5.018  -1.323   1.00 97.76 545 A 1 
ATOM 4161 C CA  . TRP A 0 545 . 4.720    -5.215  -0.016   1.00 97.76 545 A 1 
ATOM 4162 C C   . TRP A 0 545 . 3.275    -5.699  -0.181   1.00 97.76 545 A 1 
ATOM 4163 C CB  . TRP A 0 545 . 4.796    -3.929  0.828    1.00 97.76 545 A 1 
ATOM 4164 O O   . TRP A 0 545 . 2.453    -5.032  -0.809   1.00 97.76 545 A 1 
ATOM 4165 C CG  . TRP A 0 545 . 4.404    -4.155  2.259    1.00 97.76 545 A 1 
ATOM 4166 C CD1 . TRP A 0 545 . 3.172    -4.518  2.677    1.00 97.76 545 A 1 
ATOM 4167 C CD2 . TRP A 0 545 . 5.256    -4.207  3.445    1.00 97.76 545 A 1 
ATOM 4168 C CE2 . TRP A 0 545 . 4.494    -4.762  4.516    1.00 97.76 545 A 1 
ATOM 4169 C CE3 . TRP A 0 545 . 6.604    -3.907  3.719    1.00 97.76 545 A 1 
ATOM 4170 N NE1 . TRP A 0 545 . 3.250    -4.990  3.968    1.00 97.76 545 A 1 
ATOM 4171 C CH2 . TRP A 0 545 . 6.379    -4.677  6.028    1.00 97.76 545 A 1 
ATOM 4172 C CZ2 . TRP A 0 545 . 5.036    -5.012  5.788    1.00 97.76 545 A 1 
ATOM 4173 C CZ3 . TRP A 0 545 . 7.154    -4.125  4.995    1.00 97.76 545 A 1 
ATOM 4174 N N   . ALA A 0 546 . 2.903    -6.795  0.481    1.00 97.73 546 A 1 
ATOM 4175 C CA  . ALA A 0 546 . 1.513    -7.229  0.619    1.00 97.73 546 A 1 
ATOM 4176 C C   . ALA A 0 546 . 1.112    -7.447  2.089    1.00 97.73 546 A 1 
ATOM 4177 C CB  . ALA A 0 546 . 1.269    -8.462  -0.256   1.00 97.73 546 A 1 
ATOM 4178 O O   . ALA A 0 546 . 1.888    -7.924  2.918    1.00 97.73 546 A 1 
ATOM 4179 N N   . LYS A 0 547 . -0.135   -7.109  2.418    1.00 98.07 547 A 1 
ATOM 4180 C CA  . LYS A 0 547 . -0.808   -7.376  3.698    1.00 98.07 547 A 1 
ATOM 4181 C C   . LYS A 0 547 . -2.205   -7.924  3.422    1.00 98.07 547 A 1 
ATOM 4182 C CB  . LYS A 0 547 . -0.897   -6.086  4.540    1.00 98.07 547 A 1 
ATOM 4183 O O   . LYS A 0 547 . -2.938   -7.326  2.637    1.00 98.07 547 A 1 
ATOM 4184 C CG  . LYS A 0 547 . 0.302    -5.895  5.482    1.00 98.07 547 A 1 
ATOM 4185 C CD  . LYS A 0 547 . 0.510    -4.410  5.829    1.00 98.07 547 A 1 
ATOM 4186 C CE  . LYS A 0 547 . 1.721    -4.213  6.756    1.00 98.07 547 A 1 
ATOM 4187 N NZ  . LYS A 0 547 . 2.589    -3.084  6.315    1.00 98.07 547 A 1 
ATOM 4188 N N   . SER A 0 548 . -2.598   -8.996  4.106    1.00 97.70 548 A 1 
ATOM 4189 C CA  . SER A 0 548 . -4.010   -9.341  4.291    1.00 97.70 548 A 1 
ATOM 4190 C C   . SER A 0 548 . -4.342   -9.480  5.771    1.00 97.70 548 A 1 
ATOM 4191 C CB  . SER A 0 548 . -4.472   -10.556 3.466    1.00 97.70 548 A 1 
ATOM 4192 O O   . SER A 0 548 . -3.531   -9.965  6.563    1.00 97.70 548 A 1 
ATOM 4193 O OG  . SER A 0 548 . -4.326   -11.811 4.112    1.00 97.70 548 A 1 
ATOM 4194 N N   . TYR A 0 549 . -5.547   -9.056  6.115    1.00 97.81 549 A 1 
ATOM 4195 C CA  . TYR A 0 549 . -6.207   -9.290  7.387    1.00 97.81 549 A 1 
ATOM 4196 C C   . TYR A 0 549 . -7.573   -9.868  7.051    1.00 97.81 549 A 1 
ATOM 4197 C CB  . TYR A 0 549 . -6.337   -7.978  8.170    1.00 97.81 549 A 1 
ATOM 4198 O O   . TYR A 0 549 . -8.304   -9.270  6.269    1.00 97.81 549 A 1 
ATOM 4199 C CG  . TYR A 0 549 . -5.012   -7.297  8.446    1.00 97.81 549 A 1 
ATOM 4200 C CD1 . TYR A 0 549 . -4.267   -7.655  9.584    1.00 97.81 549 A 1 
ATOM 4201 C CD2 . TYR A 0 549 . -4.514   -6.331  7.549    1.00 97.81 549 A 1 
ATOM 4202 C CE1 . TYR A 0 549 . -3.018   -7.054  9.828    1.00 97.81 549 A 1 
ATOM 4203 C CE2 . TYR A 0 549 . -3.265   -5.726  7.787    1.00 97.81 549 A 1 
ATOM 4204 O OH  . TYR A 0 549 . -1.300   -5.520  9.149    1.00 97.81 549 A 1 
ATOM 4205 C CZ  . TYR A 0 549 . -2.514   -6.091  8.924    1.00 97.81 549 A 1 
ATOM 4206 N N   . ASP A 0 550 . -7.884   -11.028 7.602    1.00 95.78 550 A 1 
ATOM 4207 C CA  . ASP A 0 550 . -9.159   -11.715 7.448    1.00 95.78 550 A 1 
ATOM 4208 C C   . ASP A 0 550 . -9.632   -12.056 8.877    1.00 95.78 550 A 1 
ATOM 4209 C CB  . ASP A 0 550 . -8.960   -12.955 6.540    1.00 95.78 550 A 1 
ATOM 4210 O O   . ASP A 0 550 . -8.825   -12.554 9.669    1.00 95.78 550 A 1 
ATOM 4211 C CG  . ASP A 0 550 . -8.196   -12.696 5.216    1.00 95.78 550 A 1 
ATOM 4212 O OD1 . ASP A 0 550 . -8.745   -12.015 4.313    1.00 95.78 550 A 1 
ATOM 4213 O OD2 . ASP A 0 550 . -7.044   -13.204 5.056    1.00 95.78 550 A 1 
ATOM 4214 N N   . ALA A 0 551 . -10.871  -11.735 9.250    1.00 94.79 551 A 1 
ATOM 4215 C CA  . ALA A 0 551 . -11.440  -12.049 10.564   1.00 94.79 551 A 1 
ATOM 4216 C C   . ALA A 0 551 . -12.933  -12.389 10.452   1.00 94.79 551 A 1 
ATOM 4217 C CB  . ALA A 0 551 . -11.191  -10.890 11.539   1.00 94.79 551 A 1 
ATOM 4218 O O   . ALA A 0 551 . -13.642  -11.792 9.645    1.00 94.79 551 A 1 
ATOM 4219 N N   . GLU A 0 552 . -13.378  -13.363 11.242   1.00 87.77 552 A 1 
ATOM 4220 C CA  . GLU A 0 552 . -14.694  -14.012 11.153   1.00 87.77 552 A 1 
ATOM 4221 C C   . GLU A 0 552 . -15.177  -14.344 12.575   1.00 87.77 552 A 1 
ATOM 4222 C CB  . GLU A 0 552 . -14.558  -15.330 10.363   1.00 87.77 552 A 1 
ATOM 4223 O O   . GLU A 0 552 . -14.436  -14.960 13.342   1.00 87.77 552 A 1 
ATOM 4224 C CG  . GLU A 0 552 . -14.070  -15.208 8.901    1.00 87.77 552 A 1 
ATOM 4225 C CD  . GLU A 0 552 . -13.520  -16.530 8.323    1.00 87.77 552 A 1 
ATOM 4226 O OE1 . GLU A 0 552 . -13.399  -16.624 7.078    1.00 87.77 552 A 1 
ATOM 4227 O OE2 . GLU A 0 552 . -13.103  -17.415 9.115    1.00 87.77 552 A 1 
ATOM 4228 N N   . SER A 0 553 . -16.387  -13.939 12.955   1.00 84.30 553 A 1 
ATOM 4229 C CA  . SER A 0 553 . -16.892  -13.999 14.340   1.00 84.30 553 A 1 
ATOM 4230 C C   . SER A 0 553 . -18.381  -13.658 14.310   1.00 84.30 553 A 1 
ATOM 4231 C CB  . SER A 0 553 . -16.161  -12.922 15.170   1.00 84.30 553 A 1 
ATOM 4232 O O   . SER A 0 553 . -18.689  -12.565 13.877   1.00 84.30 553 A 1 
ATOM 4233 O OG  . SER A 0 553 . -16.055  -11.688 14.471   1.00 84.30 553 A 1 
ATOM 4234 N N   . TYR A 0 554 . -19.363  -14.436 14.761   1.00 75.00 554 A 1 
ATOM 4235 C CA  . TYR A 0 554 . -19.544  -15.018 16.101   1.00 75.00 554 A 1 
ATOM 4236 C C   . TYR A 0 554 . -21.048  -15.356 16.242   1.00 75.00 554 A 1 
ATOM 4237 C CB  . TYR A 0 554 . -19.191  -13.940 17.151   1.00 75.00 554 A 1 
ATOM 4238 O O   . TYR A 0 554 . -21.854  -14.589 15.719   1.00 75.00 554 A 1 
ATOM 4239 C CG  . TYR A 0 554 . -19.927  -14.017 18.475   1.00 75.00 554 A 1 
ATOM 4240 C CD1 . TYR A 0 554 . -20.884  -13.042 18.823   1.00 75.00 554 A 1 
ATOM 4241 C CD2 . TYR A 0 554 . -19.660  -15.078 19.350   1.00 75.00 554 A 1 
ATOM 4242 C CE1 . TYR A 0 554 . -21.520  -13.096 20.079   1.00 75.00 554 A 1 
ATOM 4243 C CE2 . TYR A 0 554 . -20.319  -15.160 20.583   1.00 75.00 554 A 1 
ATOM 4244 O OH  . TYR A 0 554 . -21.705  -14.143 22.231   1.00 75.00 554 A 1 
ATOM 4245 C CZ  . TYR A 0 554 . -21.205  -14.142 20.971   1.00 75.00 554 A 1 
ATOM 4246 N N   . ASP A 0 555 . -21.441  -16.398 16.989   1.00 87.24 555 A 1 
ATOM 4247 C CA  . ASP A 0 555 . -22.856  -16.710 17.275   1.00 87.24 555 A 1 
ATOM 4248 C C   . ASP A 0 555 . -23.194  -16.735 18.778   1.00 87.24 555 A 1 
ATOM 4249 C CB  . ASP A 0 555 . -23.303  -18.056 16.684   1.00 87.24 555 A 1 
ATOM 4250 O O   . ASP A 0 555 . -22.453  -17.295 19.596   1.00 87.24 555 A 1 
ATOM 4251 C CG  . ASP A 0 555 . -22.725  -18.397 15.315   1.00 87.24 555 A 1 
ATOM 4252 O OD1 . ASP A 0 555 . -23.129  -17.748 14.328   1.00 87.24 555 A 1 
ATOM 4253 O OD2 . ASP A 0 555 . -21.924  -19.368 15.290   1.00 87.24 555 A 1 
ATOM 4254 N N   . GLU A 0 556 . -24.385  -16.241 19.125   1.00 87.88 556 A 1 
ATOM 4255 C CA  . GLU A 0 556 . -25.021  -16.335 20.445   1.00 87.88 556 A 1 
ATOM 4256 C C   . GLU A 0 556 . -26.503  -16.701 20.322   1.00 87.88 556 A 1 
ATOM 4257 C CB  . GLU A 0 556 . -24.871  -14.998 21.191   1.00 87.88 556 A 1 
ATOM 4258 O O   . GLU A 0 556 . -27.194  -16.204 19.436   1.00 87.88 556 A 1 
ATOM 4259 C CG  . GLU A 0 556 . -25.399  -15.041 22.638   1.00 87.88 556 A 1 
ATOM 4260 C CD  . GLU A 0 556 . -24.787  -13.987 23.582   1.00 87.88 556 A 1 
ATOM 4261 O OE1 . GLU A 0 556 . -24.915  -14.165 24.821   1.00 87.88 556 A 1 
ATOM 4262 O OE2 . GLU A 0 556 . -23.945  -13.151 23.175   1.00 87.88 556 A 1 
ATOM 4263 N N   . TRP A 0 557 . -27.016  -17.530 21.233   1.00 93.70 557 A 1 
ATOM 4264 C CA  . TRP A 0 557 . -28.456  -17.772 21.364   1.00 93.70 557 A 1 
ATOM 4265 C C   . TRP A 0 557 . -28.853  -18.187 22.782   1.00 93.70 557 A 1 
ATOM 4266 C CB  . TRP A 0 557 . -28.915  -18.829 20.349   1.00 93.70 557 A 1 
ATOM 4267 O O   . TRP A 0 557 . -28.055  -18.782 23.513   1.00 93.70 557 A 1 
ATOM 4268 C CG  . TRP A 0 557 . -28.257  -20.169 20.489   1.00 93.70 557 A 1 
ATOM 4269 C CD1 . TRP A 0 557 . -27.089  -20.523 19.910   1.00 93.70 557 A 1 
ATOM 4270 C CD2 . TRP A 0 557 . -28.677  -21.319 21.283   1.00 93.70 557 A 1 
ATOM 4271 C CE2 . TRP A 0 557 . -27.692  -22.344 21.146   1.00 93.70 557 A 1 
ATOM 4272 C CE3 . TRP A 0 557 . -29.783  -21.601 22.113   1.00 93.70 557 A 1 
ATOM 4273 N NE1 . TRP A 0 557 . -26.756  -21.809 20.282   1.00 93.70 557 A 1 
ATOM 4274 C CH2 . TRP A 0 557 . -28.902  -23.820 22.637   1.00 93.70 557 A 1 
ATOM 4275 C CZ2 . TRP A 0 557 . -27.788  -23.575 21.815   1.00 93.70 557 A 1 
ATOM 4276 C CZ3 . TRP A 0 557 . -29.903  -22.841 22.769   1.00 93.70 557 A 1 
ATOM 4277 N N   . ASP A 0 558 . -30.107  -17.916 23.142   1.00 88.86 558 A 1 
ATOM 4278 C CA  . ASP A 0 558 . -30.745  -18.358 24.383   1.00 88.86 558 A 1 
ATOM 4279 C C   . ASP A 0 558 . -32.183  -18.858 24.140   1.00 88.86 558 A 1 
ATOM 4280 C CB  . ASP A 0 558 . -30.706  -17.226 25.430   1.00 88.86 558 A 1 
ATOM 4281 O O   . ASP A 0 558 . -32.843  -18.487 23.166   1.00 88.86 558 A 1 
ATOM 4282 C CG  . ASP A 0 558 . -30.802  -17.721 26.877   1.00 88.86 558 A 1 
ATOM 4283 O OD1 . ASP A 0 558 . -30.944  -18.942 27.119   1.00 88.86 558 A 1 
ATOM 4284 O OD2 . ASP A 0 558 . -30.713  -16.907 27.824   1.00 88.86 558 A 1 
ATOM 4285 N N   . ASN A 0 559 . -32.654  -19.713 25.043   1.00 87.69 559 A 1 
ATOM 4286 C CA  . ASN A 0 559 . -34.000  -20.265 25.116   1.00 87.69 559 A 1 
ATOM 4287 C C   . ASN A 0 559 . -34.390  -20.398 26.593   1.00 87.69 559 A 1 
ATOM 4288 C CB  . ASN A 0 559 . -34.023  -21.638 24.407   1.00 87.69 559 A 1 
ATOM 4289 O O   . ASN A 0 559 . -33.617  -20.943 27.394   1.00 87.69 559 A 1 
ATOM 4290 C CG  . ASN A 0 559 . -35.397  -22.075 23.917   1.00 87.69 559 A 1 
ATOM 4291 N ND2 . ASN A 0 559 . -36.404  -22.124 24.761   1.00 87.69 559 A 1 
ATOM 4292 O OD1 . ASN A 0 559 . -35.544  -22.394 22.745   1.00 87.69 559 A 1 
ATOM 4293 N N   . LYS A 0 560 . -35.588  -19.937 26.947   1.00 84.19 560 A 1 
ATOM 4294 C CA  . LYS A 0 560 . -36.159  -19.981 28.297   1.00 84.19 560 A 1 
ATOM 4295 C C   . LYS A 0 560 . -37.608  -20.434 28.207   1.00 84.19 560 A 1 
ATOM 4296 C CB  . LYS A 0 560 . -36.127  -18.566 28.899   1.00 84.19 560 A 1 
ATOM 4297 O O   . LYS A 0 560 . -38.430  -19.663 27.746   1.00 84.19 560 A 1 
ATOM 4298 C CG  . LYS A 0 560 . -34.736  -18.003 29.184   1.00 84.19 560 A 1 
ATOM 4299 C CD  . LYS A 0 560 . -34.096  -18.710 30.380   1.00 84.19 560 A 1 
ATOM 4300 C CE  . LYS A 0 560 . -32.708  -18.125 30.622   1.00 84.19 560 A 1 
ATOM 4301 N NZ  . LYS A 0 560 . -31.754  -18.607 29.604   1.00 84.19 560 A 1 
ATOM 4302 N N   . ASP A 0 561 . -37.869  -21.653 28.650   1.00 81.13 561 A 1 
ATOM 4303 C CA  . ASP A 0 561 . -39.198  -22.239 28.825   1.00 81.13 561 A 1 
ATOM 4304 C C   . ASP A 0 561 . -39.534  -22.123 30.321   1.00 81.13 561 A 1 
ATOM 4305 C CB  . ASP A 0 561 . -39.098  -23.686 28.301   1.00 81.13 561 A 1 
ATOM 4306 O O   . ASP A 0 561 . -38.768  -22.620 31.153   1.00 81.13 561 A 1 
ATOM 4307 C CG  . ASP A 0 561 . -40.309  -24.601 28.515   1.00 81.13 561 A 1 
ATOM 4308 O OD1 . ASP A 0 561 . -41.197  -24.254 29.321   1.00 81.13 561 A 1 
ATOM 4309 O OD2 . ASP A 0 561 . -40.262  -25.707 27.920   1.00 81.13 561 A 1 
ATOM 4310 N N   . ASP A 0 562 . -40.592  -21.383 30.661   1.00 80.77 562 A 1 
ATOM 4311 C CA  . ASP A 0 562 . -40.954  -20.994 32.034   1.00 80.77 562 A 1 
ATOM 4312 C C   . ASP A 0 562 . -42.457  -21.280 32.314   1.00 80.77 562 A 1 
ATOM 4313 C CB  . ASP A 0 562 . -40.497  -19.522 32.262   1.00 80.77 562 A 1 
ATOM 4314 O O   . ASP A 0 562 . -43.119  -20.532 33.034   1.00 80.77 562 A 1 
ATOM 4315 C CG  . ASP A 0 562 . -39.936  -19.195 33.657   1.00 80.77 562 A 1 
ATOM 4316 O OD1 . ASP A 0 562 . -38.736  -19.446 33.914   1.00 80.77 562 A 1 
ATOM 4317 O OD2 . ASP A 0 562 . -40.688  -18.638 34.504   1.00 80.77 562 A 1 
ATOM 4318 N N   . ASP A 0 563 . -43.031  -22.328 31.714   1.00 83.53 563 A 1 
ATOM 4319 C CA  . ASP A 0 563 . -44.479  -22.630 31.658   1.00 83.53 563 A 1 
ATOM 4320 C C   . ASP A 0 563 . -45.147  -22.911 33.037   1.00 83.53 563 A 1 
ATOM 4321 C CB  . ASP A 0 563 . -44.663  -23.791 30.657   1.00 83.53 563 A 1 
ATOM 4322 O O   . ASP A 0 563 . -44.539  -23.464 33.966   1.00 83.53 563 A 1 
ATOM 4323 C CG  . ASP A 0 563 . -46.111  -24.093 30.259   1.00 83.53 563 A 1 
ATOM 4324 O OD1 . ASP A 0 563 . -46.987  -23.241 30.535   1.00 83.53 563 A 1 
ATOM 4325 O OD2 . ASP A 0 563 . -46.382  -25.235 29.816   1.00 83.53 563 A 1 
ATOM 4326 N N   . LYS A 0 564 . -46.417  -22.502 33.234   1.00 84.04 564 A 1 
ATOM 4327 C CA  . LYS A 0 564 . -47.143  -22.586 34.532   1.00 84.04 564 A 1 
ATOM 4328 C C   . LYS A 0 564 . -48.651  -22.824 34.370   1.00 84.04 564 A 1 
ATOM 4329 C CB  . LYS A 0 564 . -46.925  -21.301 35.364   1.00 84.04 564 A 1 
ATOM 4330 O O   . LYS A 0 564 . -49.350  -22.052 33.718   1.00 84.04 564 A 1 
ATOM 4331 C CG  . LYS A 0 564 . -45.451  -20.976 35.661   1.00 84.04 564 A 1 
ATOM 4332 C CD  . LYS A 0 564 . -45.259  -19.632 36.378   1.00 84.04 564 A 1 
ATOM 4333 C CE  . LYS A 0 564 . -43.776  -19.219 36.394   1.00 84.04 564 A 1 
ATOM 4334 N NZ  . LYS A 0 564 . -43.289  -18.829 35.047   1.00 84.04 564 A 1 
ATOM 4335 N N   . TRP A 0 565 . -49.217  -23.797 35.096   1.00 83.94 565 A 1 
ATOM 4336 C CA  . TRP A 0 565 . -50.657  -24.117 35.036   1.00 83.94 565 A 1 
ATOM 4337 C C   . TRP A 0 565 . -51.296  -24.501 36.383   1.00 83.94 565 A 1 
ATOM 4338 C CB  . TRP A 0 565 . -50.890  -25.201 33.975   1.00 83.94 565 A 1 
ATOM 4339 O O   . TRP A 0 565 . -50.655  -25.014 37.305   1.00 83.94 565 A 1 
ATOM 4340 C CG  . TRP A 0 565 . -50.143  -26.484 34.185   1.00 83.94 565 A 1 
ATOM 4341 C CD1 . TRP A 0 565 . -48.945  -26.778 33.631   1.00 83.94 565 A 1 
ATOM 4342 C CD2 . TRP A 0 565 . -50.503  -27.644 34.997   1.00 83.94 565 A 1 
ATOM 4343 C CE2 . TRP A 0 565 . -49.464  -28.618 34.875   1.00 83.94 565 A 1 
ATOM 4344 C CE3 . TRP A 0 565 . -51.601  -27.969 35.827   1.00 83.94 565 A 1 
ATOM 4345 N NE1 . TRP A 0 565 . -48.530  -28.027 34.045   1.00 83.94 565 A 1 
ATOM 4346 C CH2 . TRP A 0 565 . -50.625  -30.141 36.369   1.00 83.94 565 A 1 
ATOM 4347 C CZ2 . TRP A 0 565 . -49.522  -29.852 35.544   1.00 83.94 565 A 1 
ATOM 4348 C CZ3 . TRP A 0 565 . -51.663  -29.200 36.509   1.00 83.94 565 A 1 
ATOM 4349 N N   . GLY A 0 566 . -52.611  -24.279 36.506   1.00 81.40 566 A 1 
ATOM 4350 C CA  . GLY A 0 566 . -53.377  -24.548 37.725   1.00 81.40 566 A 1 
ATOM 4351 C C   . GLY A 0 566 . -54.882  -24.731 37.517   1.00 81.40 566 A 1 
ATOM 4352 O O   . GLY A 0 566 . -55.533  -23.972 36.804   1.00 81.40 566 A 1 
ATOM 4353 N N   . ALA A 0 567 . -55.469  -25.716 38.199   1.00 77.86 567 A 1 
ATOM 4354 C CA  . ALA A 0 567 . -56.897  -26.019 38.159   1.00 77.86 567 A 1 
ATOM 4355 C C   . ALA A 0 567 . -57.470  -26.296 39.559   1.00 77.86 567 A 1 
ATOM 4356 C CB  . ALA A 0 567 . -57.133  -27.188 37.196   1.00 77.86 567 A 1 
ATOM 4357 O O   . ALA A 0 567 . -56.959  -27.114 40.328   1.00 77.86 567 A 1 
ATOM 4358 N N   . GLN A 0 568 . -58.589  -25.642 39.859   1.00 78.46 568 A 1 
ATOM 4359 C CA  . GLN A 0 568 . -59.353  -25.728 41.097   1.00 78.46 568 A 1 
ATOM 4360 C C   . GLN A 0 568 . -60.832  -25.989 40.787   1.00 78.46 568 A 1 
ATOM 4361 C CB  . GLN A 0 568 . -59.168  -24.429 41.911   1.00 78.46 568 A 1 
ATOM 4362 O O   . GLN A 0 568 . -61.449  -25.340 39.944   1.00 78.46 568 A 1 
ATOM 4363 C CG  . GLN A 0 568 . -58.325  -24.675 43.171   1.00 78.46 568 A 1 
ATOM 4364 C CD  . GLN A 0 568 . -58.016  -23.407 43.965   1.00 78.46 568 A 1 
ATOM 4365 N NE2 . GLN A 0 568 . -57.392  -23.516 45.117   1.00 78.46 568 A 1 
ATOM 4366 O OE1 . GLN A 0 568 . -58.334  -22.294 43.596   1.00 78.46 568 A 1 
ATOM 4367 N N   . ALA A 0 569 . -61.438  -26.938 41.493   1.00 73.23 569 A 1 
ATOM 4368 C CA  . ALA A 0 569 . -62.871  -27.195 41.413   1.00 73.23 569 A 1 
ATOM 4369 C C   . ALA A 0 569 . -63.415  -27.508 42.801   1.00 73.23 569 A 1 
ATOM 4370 C CB  . ALA A 0 569 . -63.123  -28.339 40.424   1.00 73.23 569 A 1 
ATOM 4371 O O   . ALA A 0 569 . -62.823  -28.316 43.519   1.00 73.23 569 A 1 
ATOM 4372 N N   . TRP A 0 570 . -64.542  -26.901 43.159   1.00 79.47 570 A 1 
ATOM 4373 C CA  . TRP A 0 570 . -65.261  -27.205 44.390   1.00 79.47 570 A 1 
ATOM 4374 C C   . TRP A 0 570 . -66.765  -27.272 44.153   1.00 79.47 570 A 1 
ATOM 4375 C CB  . TRP A 0 570 . -64.890  -26.217 45.506   1.00 79.47 570 A 1 
ATOM 4376 O O   . TRP A 0 570 . -67.307  -26.625 43.253   1.00 79.47 570 A 1 
ATOM 4377 C CG  . TRP A 0 570 . -65.226  -24.769 45.286   1.00 79.47 570 A 1 
ATOM 4378 C CD1 . TRP A 0 570 . -64.398  -23.848 44.741   1.00 79.47 570 A 1 
ATOM 4379 C CD2 . TRP A 0 570 . -66.452  -24.044 45.630   1.00 79.47 570 A 1 
ATOM 4380 C CE2 . TRP A 0 570 . -66.286  -22.674 45.260   1.00 79.47 570 A 1 
ATOM 4381 C CE3 . TRP A 0 570 . -67.685  -24.399 46.218   1.00 79.47 570 A 1 
ATOM 4382 N NE1 . TRP A 0 570 . -65.010  -22.610 44.740   1.00 79.47 570 A 1 
ATOM 4383 C CH2 . TRP A 0 570 . -68.510  -22.104 46.026   1.00 79.47 570 A 1 
ATOM 4384 C CZ2 . TRP A 0 570 . -67.293  -21.713 45.443   1.00 79.47 570 A 1 
ATOM 4385 C CZ3 . TRP A 0 570 . -68.696  -23.439 46.422   1.00 79.47 570 A 1 
ATOM 4386 N N   . GLY A 0 571 . -67.428  -28.066 44.982   1.00 77.21 571 A 1 
ATOM 4387 C CA  . GLY A 0 571 . -68.875  -28.153 45.049   1.00 77.21 571 A 1 
ATOM 4388 C C   . GLY A 0 571 . -69.320  -28.411 46.478   1.00 77.21 571 A 1 
ATOM 4389 O O   . GLY A 0 571 . -68.605  -29.036 47.263   1.00 77.21 571 A 1 
ATOM 4390 N N   . LYS A 0 572 . -70.499  -27.899 46.803   1.00 66.15 572 A 1 
ATOM 4391 C CA  . LYS A 0 572 . -71.271  -28.272 47.980   1.00 66.15 572 A 1 
ATOM 4392 C C   . LYS A 0 572 . -72.652  -28.627 47.477   1.00 66.15 572 A 1 
ATOM 4393 C CB  . LYS A 0 572 . -71.345  -27.108 48.982   1.00 66.15 572 A 1 
ATOM 4394 O O   . LYS A 0 572 . -73.330  -27.725 46.991   1.00 66.15 572 A 1 
ATOM 4395 C CG  . LYS A 0 572 . -69.952  -26.611 49.370   1.00 66.15 572 A 1 
ATOM 4396 C CD  . LYS A 0 572 . -70.014  -25.621 50.532   1.00 66.15 572 A 1 
ATOM 4397 C CE  . LYS A 0 572 . -68.570  -25.286 50.907   1.00 66.15 572 A 1 
ATOM 4398 N NZ  . LYS A 0 572 . -68.449  -24.889 52.325   1.00 66.15 572 A 1 
ATOM 4399 N N   . ASP A 0 573 . -73.026  -29.892 47.580   1.00 63.84 573 A 1 
ATOM 4400 C CA  . ASP A 0 573 . -74.442  -30.223 47.637   1.00 63.84 573 A 1 
ATOM 4401 C C   . ASP A 0 573 . -75.021  -29.724 48.969   1.00 63.84 573 A 1 
ATOM 4402 C CB  . ASP A 0 573 . -74.697  -31.717 47.376   1.00 63.84 573 A 1 
ATOM 4403 O O   . ASP A 0 573 . -74.320  -29.551 49.978   1.00 63.84 573 A 1 
ATOM 4404 C CG  . ASP A 0 573 . -73.698  -32.629 48.086   1.00 63.84 573 A 1 
ATOM 4405 O OD1 . ASP A 0 573 . -73.591  -32.518 49.330   1.00 63.84 573 A 1 
ATOM 4406 O OD2 . ASP A 0 573 . -72.965  -33.345 47.365   1.00 63.84 573 A 1 
ATOM 4407 N N   . ARG A 0 574 . -76.305  -29.388 48.928   1.00 54.41 574 A 1 
ATOM 4408 C CA  . ARG A 0 574 . -77.160  -29.045 50.064   1.00 54.41 574 A 1 
ATOM 4409 C C   . ARG A 0 574 . -78.554  -29.585 49.802   1.00 54.41 574 A 1 
ATOM 4410 C CB  . ARG A 0 574 . -77.189  -27.534 50.308   1.00 54.41 574 A 1 
ATOM 4411 O O   . ARG A 0 574 . -79.535  -28.866 49.999   1.00 54.41 574 A 1 
ATOM 4412 C CG  . ARG A 0 574 . -75.813  -26.982 50.654   1.00 54.41 574 A 1 
ATOM 4413 C CD  . ARG A 0 574 . -75.982  -25.559 51.162   1.00 54.41 574 A 1 
ATOM 4414 N NE  . ARG A 0 574 . -74.666  -24.926 51.294   1.00 54.41 574 A 1 
ATOM 4415 N NH1 . ARG A 0 574 . -75.071  -23.081 49.980   1.00 54.41 574 A 1 
ATOM 4416 N NH2 . ARG A 0 574 . -73.064  -23.392 50.851   1.00 54.41 574 A 1 
ATOM 4417 C CZ  . ARG A 0 574 . -74.286  -23.806 50.715   1.00 54.41 574 A 1 
ATOM 4418 N N   . ASP A 0 575 . -78.600  -30.847 49.381   1.00 56.49 575 A 1 
ATOM 4419 C CA  . ASP A 0 575 . -79.807  -31.632 49.148   1.00 56.49 575 A 1 
ATOM 4420 C C   . ASP A 0 575 . -80.743  -31.459 50.358   1.00 56.49 575 A 1 
ATOM 4421 C CB  . ASP A 0 575 . -79.405  -33.111 48.893   1.00 56.49 575 A 1 
ATOM 4422 O O   . ASP A 0 575 . -80.534  -31.991 51.456   1.00 56.49 575 A 1 
ATOM 4423 C CG  . ASP A 0 575 . -79.944  -33.726 47.590   1.00 56.49 575 A 1 
ATOM 4424 O OD1 . ASP A 0 575 . -80.907  -33.167 47.020   1.00 56.49 575 A 1 
ATOM 4425 O OD2 . ASP A 0 575 . -79.460  -34.821 47.215   1.00 56.49 575 A 1 
ATOM 4426 N N   . VAL A 0 576 . -81.767  -30.613 50.214   1.00 47.38 576 A 1 
ATOM 4427 C CA  . VAL A 0 576 . -82.714  -30.394 51.300   1.00 47.38 576 A 1 
ATOM 4428 C C   . VAL A 0 576 . -83.625  -31.607 51.318   1.00 47.38 576 A 1 
ATOM 4429 C CB  . VAL A 0 576 . -83.437  -29.032 51.218   1.00 47.38 576 A 1 
ATOM 4430 O O   . VAL A 0 576 . -84.649  -31.650 50.636   1.00 47.38 576 A 1 
ATOM 4431 C CG1 . VAL A 0 576 . -84.642  -28.916 52.169   1.00 47.38 576 A 1 
ATOM 4432 C CG2 . VAL A 0 576 . -82.479  -27.923 51.665   1.00 47.38 576 A 1 
ATOM 4433 N N   . TYR A 0 577 . -83.309  -32.567 52.195   1.00 36.67 577 A 1 
ATOM 4434 C CA  . TYR A 0 577 . -84.257  -33.592 52.640   1.00 36.67 577 A 1 
ATOM 4435 C C   . TYR A 0 577 . -85.362  -32.953 53.506   1.00 36.67 577 A 1 
ATOM 4436 C CB  . TYR A 0 577 . -83.549  -34.793 53.283   1.00 36.67 577 A 1 
ATOM 4437 O O   . TYR A 0 577 . -85.558  -33.233 54.695   1.00 36.67 577 A 1 
ATOM 4438 C CG  . TYR A 0 577 . -84.442  -36.024 53.280   1.00 36.67 577 A 1 
ATOM 4439 C CD1 . TYR A 0 577 . -85.257  -36.330 54.389   1.00 36.67 577 A 1 
ATOM 4440 C CD2 . TYR A 0 577 . -84.514  -36.818 52.120   1.00 36.67 577 A 1 
ATOM 4441 C CE1 . TYR A 0 577 . -86.149  -37.419 54.336   1.00 36.67 577 A 1 
ATOM 4442 C CE2 . TYR A 0 577 . -85.400  -37.910 52.060   1.00 36.67 577 A 1 
ATOM 4443 O OH  . TYR A 0 577 . -87.082  -39.259 53.103   1.00 36.67 577 A 1 
ATOM 4444 C CZ  . TYR A 0 577 . -86.221  -38.208 53.169   1.00 36.67 577 A 1 
ATOM 4445 N N   . GLY A 0 578 . -86.078  -32.012 52.895   1.00 43.72 578 A 1 
ATOM 4446 C CA  . GLY A 0 578 . -87.190  -31.276 53.450   1.00 43.72 578 A 1 
ATOM 4447 C C   . GLY A 0 578 . -88.319  -32.249 53.723   1.00 43.72 578 A 1 
ATOM 4448 O O   . GLY A 0 578 . -88.734  -33.010 52.849   1.00 43.72 578 A 1 
ATOM 4449 N N   . ALA A 0 579 . -88.813  -32.231 54.959   1.00 35.89 579 A 1 
ATOM 4450 C CA  . ALA A 0 579 . -89.802  -33.178 55.448   1.00 35.89 579 A 1 
ATOM 4451 C C   . ALA A 0 579 . -91.186  -32.967 54.800   1.00 35.89 579 A 1 
ATOM 4452 C CB  . ALA A 0 579 . -89.819  -33.108 56.982   1.00 35.89 579 A 1 
ATOM 4453 O O   . ALA A 0 579 . -92.125  -32.481 55.436   1.00 35.89 579 A 1 
ATOM 4454 N N   . SER A 0 580 . -91.322  -33.378 53.538   1.00 35.55 580 A 1 
ATOM 4455 C CA  . SER A 0 580 . -92.614  -33.640 52.915   1.00 35.55 580 A 1 
ATOM 4456 C C   . SER A 0 580 . -93.364  -34.685 53.747   1.00 35.55 580 A 1 
ATOM 4457 C CB  . SER A 0 580 . -92.472  -34.046 51.441   1.00 35.55 580 A 1 
ATOM 4458 O O   . SER A 0 580 . -92.791  -35.620 54.319   1.00 35.55 580 A 1 
ATOM 4459 O OG  . SER A 0 580 . -91.739  -35.244 51.289   1.00 35.55 580 A 1 
ATOM 4460 N N   . SER A 0 581 . -94.666  -34.477 53.916   1.00 38.65 581 A 1 
ATOM 4461 C CA  . SER A 0 581 . -95.441  -35.182 54.930   1.00 38.65 581 A 1 
ATOM 4462 C C   . SER A 0 581 . -95.646  -36.661 54.595   1.00 38.65 581 A 1 
ATOM 4463 C CB  . SER A 0 581 . -96.777  -34.470 55.174   1.00 38.65 581 A 1 
ATOM 4464 O O   . SER A 0 581 . -96.470  -37.021 53.762   1.00 38.65 581 A 1 
ATOM 4465 O OG  . SER A 0 581 . -97.369  -34.047 53.960   1.00 38.65 581 A 1 
ATOM 4466 N N   . PHE A 0 582 . -94.973  -37.524 55.359   1.00 31.11 582 A 1 
ATOM 4467 C CA  . PHE A 0 582 . -95.400  -38.898 55.644   1.00 31.11 582 A 1 
ATOM 4468 C C   . PHE A 0 582 . -95.724  -39.773 54.406   1.00 31.11 582 A 1 
ATOM 4469 C CB  . PHE A 0 582 . -96.533  -38.835 56.688   1.00 31.11 582 A 1 
ATOM 4470 O O   . PHE A 0 582 . -96.861  -40.178 54.174   1.00 31.11 582 A 1 
ATOM 4471 C CG  . PHE A 0 582 . -96.908  -40.162 57.325   1.00 31.11 582 A 1 
ATOM 4472 C CD1 . PHE A 0 582 . -98.035  -40.872 56.870   1.00 31.11 582 A 1 
ATOM 4473 C CD2 . PHE A 0 582 . -96.142  -40.681 58.386   1.00 31.11 582 A 1 
ATOM 4474 C CE1 . PHE A 0 582 . -98.388  -42.098 57.460   1.00 31.11 582 A 1 
ATOM 4475 C CE2 . PHE A 0 582 . -96.498  -41.905 58.981   1.00 31.11 582 A 1 
ATOM 4476 C CZ  . PHE A 0 582 . -97.619  -42.615 58.517   1.00 31.11 582 A 1 
ATOM 4477 N N   . GLY A 0 583 . -94.678  -40.185 53.681   1.00 34.05 583 A 1 
ATOM 4478 C CA  . GLY A 0 583 . -94.659  -41.514 53.052   1.00 34.05 583 A 1 
ATOM 4479 C C   . GLY A 0 583 . -95.131  -41.645 51.598   1.00 34.05 583 A 1 
ATOM 4480 O O   . GLY A 0 583 . -96.114  -42.335 51.324   1.00 34.05 583 A 1 
ATOM 4481 N N   . LYS A 0 584 . -94.339  -41.124 50.652   1.00 28.61 584 A 1 
ATOM 4482 C CA  . LYS A 0 584 . -94.202  -41.636 49.268   1.00 28.61 584 A 1 
ATOM 4483 C C   . LYS A 0 584 . -92.902  -41.067 48.669   1.00 28.61 584 A 1 
ATOM 4484 C CB  . LYS A 0 584 . -95.437  -41.225 48.439   1.00 28.61 584 A 1 
ATOM 4485 O O   . LYS A 0 584 . -92.804  -39.867 48.501   1.00 28.61 584 A 1 
ATOM 4486 C CG  . LYS A 0 584 . -96.327  -42.427 48.089   1.00 28.61 584 A 1 
ATOM 4487 C CD  . LYS A 0 584 . -97.751  -41.957 47.758   1.00 28.61 584 A 1 
ATOM 4488 C CE  . LYS A 0 584 . -98.593  -43.076 47.138   1.00 28.61 584 A 1 
ATOM 4489 N NZ  . LYS A 0 584 . -98.106  -43.406 45.773   1.00 28.61 584 A 1 
ATOM 4490 N N   . ALA A 0 585 . -91.815  -41.823 48.517   1.00 26.83 585 A 1 
ATOM 4491 C CA  . ALA A 0 585 . -91.609  -42.947 47.592   1.00 26.83 585 A 1 
ATOM 4492 C C   . ALA A 0 585 . -91.501  -42.541 46.100   1.00 26.83 585 A 1 
ATOM 4493 C CB  . ALA A 0 585 . -92.543  -44.137 47.865   1.00 26.83 585 A 1 
ATOM 4494 O O   . ALA A 0 585 . -92.403  -42.827 45.318   1.00 26.83 585 A 1 
ATOM 4495 N N   . ALA A 0 586 . -90.344  -41.950 45.767   1.00 27.60 586 A 1 
ATOM 4496 C CA  . ALA A 0 586 . -89.533  -42.118 44.548   1.00 27.60 586 A 1 
ATOM 4497 C C   . ALA A 0 586 . -90.106  -41.851 43.133   1.00 27.60 586 A 1 
ATOM 4498 C CB  . ALA A 0 586 . -88.894  -43.515 44.605   1.00 27.60 586 A 1 
ATOM 4499 O O   . ALA A 0 586 . -90.888  -42.640 42.610   1.00 27.60 586 A 1 
ATOM 4500 N N   . SER A 0 587 . -89.485  -40.883 42.445   1.00 35.10 587 A 1 
ATOM 4501 C CA  . SER A 0 587 . -88.746  -41.070 41.171   1.00 35.10 587 A 1 
ATOM 4502 C C   . SER A 0 587 . -87.911  -39.800 40.915   1.00 35.10 587 A 1 
ATOM 4503 C CB  . SER A 0 587 . -89.678  -41.315 39.976   1.00 35.10 587 A 1 
ATOM 4504 O O   . SER A 0 587 . -88.483  -38.724 40.991   1.00 35.10 587 A 1 
ATOM 4505 O OG  . SER A 0 587 . -90.664  -40.308 39.871   1.00 35.10 587 A 1 
ATOM 4506 N N   . ALA A 0 588 . -86.588  -39.787 40.726   1.00 33.91 588 A 1 
ATOM 4507 C CA  . ALA A 0 588 . -85.693  -40.666 39.962   1.00 33.91 588 A 1 
ATOM 4508 C C   . ALA A 0 588 . -85.871  -40.559 38.433   1.00 33.91 588 A 1 
ATOM 4509 C CB  . ALA A 0 588 . -85.637  -42.107 40.497   1.00 33.91 588 A 1 
ATOM 4510 O O   . ALA A 0 588 . -86.499  -41.424 37.824   1.00 33.91 588 A 1 
ATOM 4511 N N   . GLY A 0 589 . -85.237  -39.539 37.837   1.00 32.78 589 A 1 
ATOM 4512 C CA  . GLY A 0 589 . -84.823  -39.546 36.430   1.00 32.78 589 A 1 
ATOM 4513 C C   . GLY A 0 589 . -85.189  -38.309 35.609   1.00 32.78 589 A 1 
ATOM 4514 O O   . GLY A 0 589 . -86.227  -38.331 34.964   1.00 32.78 589 A 1 
ATOM 4515 N N   . ASP A 0 590 . -84.285  -37.320 35.536   1.00 33.03 590 A 1 
ATOM 4516 C CA  . ASP A 0 590 . -84.205  -36.410 34.373   1.00 33.03 590 A 1 
ATOM 4517 C C   . ASP A 0 590 . -82.803  -35.777 34.137   1.00 33.03 590 A 1 
ATOM 4518 C CB  . ASP A 0 590 . -85.376  -35.387 34.362   1.00 33.03 590 A 1 
ATOM 4519 O O   . ASP A 0 590 . -82.675  -34.667 33.632   1.00 33.03 590 A 1 
ATOM 4520 C CG  . ASP A 0 590 . -86.260  -35.489 33.099   1.00 33.03 590 A 1 
ATOM 4521 O OD1 . ASP A 0 590 . -85.809  -36.083 32.087   1.00 33.03 590 A 1 
ATOM 4522 O OD2 . ASP A 0 590 . -87.405  -34.987 33.152   1.00 33.03 590 A 1 
ATOM 4523 N N   . TYR A 0 591 . -81.707  -36.484 34.481   1.00 31.53 591 A 1 
ATOM 4524 C CA  . TYR A 0 591 . -80.334  -35.963 34.285   1.00 31.53 591 A 1 
ATOM 4525 C C   . TYR A 0 591 . -79.276  -36.999 33.836   1.00 31.53 591 A 1 
ATOM 4526 C CB  . TYR A 0 591 . -79.897  -35.105 35.493   1.00 31.53 591 A 1 
ATOM 4527 O O   . TYR A 0 591 . -78.161  -37.034 34.348   1.00 31.53 591 A 1 
ATOM 4528 C CG  . TYR A 0 591 . -79.248  -33.799 35.062   1.00 31.53 591 A 1 
ATOM 4529 C CD1 . TYR A 0 591 . -77.898  -33.757 34.657   1.00 31.53 591 A 1 
ATOM 4530 C CD2 . TYR A 0 591 . -80.027  -32.626 35.019   1.00 31.53 591 A 1 
ATOM 4531 C CE1 . TYR A 0 591 . -77.332  -32.544 34.211   1.00 31.53 591 A 1 
ATOM 4532 C CE2 . TYR A 0 591 . -79.461  -31.409 34.597   1.00 31.53 591 A 1 
ATOM 4533 O OH  . TYR A 0 591 . -77.563  -30.194 33.777   1.00 31.53 591 A 1 
ATOM 4534 C CZ  . TYR A 0 591 . -78.111  -31.367 34.190   1.00 31.53 591 A 1 
ATOM 4535 N N   . ASP A 0 592 . -79.591  -37.858 32.853   1.00 35.52 592 A 1 
ATOM 4536 C CA  . ASP A 0 592 . -78.587  -38.774 32.251   1.00 35.52 592 A 1 
ATOM 4537 C C   . ASP A 0 592 . -78.749  -38.998 30.725   1.00 35.52 592 A 1 
ATOM 4538 C CB  . ASP A 0 592 . -78.491  -40.084 33.061   1.00 35.52 592 A 1 
ATOM 4539 O O   . ASP A 0 592 . -78.373  -40.036 30.169   1.00 35.52 592 A 1 
ATOM 4540 C CG  . ASP A 0 592 . -77.257  -40.929 32.698   1.00 35.52 592 A 1 
ATOM 4541 O OD1 . ASP A 0 592 . -76.229  -40.352 32.276   1.00 35.52 592 A 1 
ATOM 4542 O OD2 . ASP A 0 592 . -77.384  -42.178 32.726   1.00 35.52 592 A 1 
ATOM 4543 N N   . MET A 0 593 . -79.320  -38.020 30.006   1.00 32.86 593 A 1 
ATOM 4544 C CA  . MET A 0 593 . -79.456  -38.079 28.538   1.00 32.86 593 A 1 
ATOM 4545 C C   . MET A 0 593 . -78.434  -37.210 27.784   1.00 32.86 593 A 1 
ATOM 4546 C CB  . MET A 0 593 . -80.915  -37.807 28.134   1.00 32.86 593 A 1 
ATOM 4547 O O   . MET A 0 593 . -77.980  -37.608 26.711   1.00 32.86 593 A 1 
ATOM 4548 C CG  . MET A 0 593 . -81.151  -38.129 26.652   1.00 32.86 593 A 1 
ATOM 4549 S SD  . MET A 0 593 . -82.891  -38.353 26.199   1.00 32.86 593 A 1 
ATOM 4550 C CE  . MET A 0 593 . -82.732  -38.476 24.399   1.00 32.86 593 A 1 
ATOM 4551 N N   . TYR A 0 594 . -77.994  -36.075 28.345   1.00 36.92 594 A 1 
ATOM 4552 C CA  . TYR A 0 594 . -77.068  -35.163 27.650   1.00 36.92 594 A 1 
ATOM 4553 C C   . TYR A 0 594 . -75.588  -35.595 27.702   1.00 36.92 594 A 1 
ATOM 4554 C CB  . TYR A 0 594 . -77.277  -33.719 28.139   1.00 36.92 594 A 1 
ATOM 4555 O O   . TYR A 0 594 . -74.799  -35.216 26.840   1.00 36.92 594 A 1 
ATOM 4556 C CG  . TYR A 0 594 . -77.406  -32.745 26.984   1.00 36.92 594 A 1 
ATOM 4557 C CD1 . TYR A 0 594 . -76.271  -32.087 26.471   1.00 36.92 594 A 1 
ATOM 4558 C CD2 . TYR A 0 594 . -78.665  -32.545 26.384   1.00 36.92 594 A 1 
ATOM 4559 C CE1 . TYR A 0 594 . -76.395  -31.222 25.365   1.00 36.92 594 A 1 
ATOM 4560 C CE2 . TYR A 0 594 . -78.791  -31.691 25.273   1.00 36.92 594 A 1 
ATOM 4561 O OH  . TYR A 0 594 . -77.787  -30.209 23.687   1.00 36.92 594 A 1 
ATOM 4562 C CZ  . TYR A 0 594 . -77.658  -31.025 24.764   1.00 36.92 594 A 1 
ATOM 4563 N N   . GLY A 0 595 . -75.206  -36.449 28.660   1.00 35.23 595 A 1 
ATOM 4564 C CA  . GLY A 0 595 . -73.840  -36.986 28.767   1.00 35.23 595 A 1 
ATOM 4565 C C   . GLY A 0 595 . -73.464  -38.014 27.688   1.00 35.23 595 A 1 
ATOM 4566 O O   . GLY A 0 595 . -72.285  -38.314 27.515   1.00 35.23 595 A 1 
ATOM 4567 N N   . ARG A 0 596 . -74.441  -38.557 26.945   1.00 39.02 596 A 1 
ATOM 4568 C CA  . ARG A 0 596 . -74.225  -39.611 25.931   1.00 39.02 596 A 1 
ATOM 4569 C C   . ARG A 0 596 . -74.294  -39.145 24.477   1.00 39.02 596 A 1 
ATOM 4570 C CB  . ARG A 0 596 . -75.188  -40.785 26.184   1.00 39.02 596 A 1 
ATOM 4571 O O   . ARG A 0 596 . -73.843  -39.885 23.609   1.00 39.02 596 A 1 
ATOM 4572 C CG  . ARG A 0 596 . -74.517  -41.860 27.051   1.00 39.02 596 A 1 
ATOM 4573 C CD  . ARG A 0 596 . -75.486  -43.001 27.377   1.00 39.02 596 A 1 
ATOM 4574 N NE  . ARG A 0 596 . -76.505  -42.566 28.351   1.00 39.02 596 A 1 
ATOM 4575 N NH1 . ARG A 0 596 . -77.574  -44.573 28.689   1.00 39.02 596 A 1 
ATOM 4576 N NH2 . ARG A 0 596 . -78.082  -42.807 29.947   1.00 39.02 596 A 1 
ATOM 4577 C CZ  . ARG A 0 596 . -77.380  -43.318 28.986   1.00 39.02 596 A 1 
ATOM 4578 N N   . SER A 0 597 . -74.829  -37.958 24.195   1.00 37.95 597 A 1 
ATOM 4579 C CA  . SER A 0 597 . -74.993  -37.454 22.823   1.00 37.95 597 A 1 
ATOM 4580 C C   . SER A 0 597 . -73.706  -36.850 22.248   1.00 37.95 597 A 1 
ATOM 4581 C CB  . SER A 0 597 . -76.154  -36.455 22.769   1.00 37.95 597 A 1 
ATOM 4582 O O   . SER A 0 597 . -73.328  -37.196 21.133   1.00 37.95 597 A 1 
ATOM 4583 O OG  . SER A 0 597 . -76.040  -35.525 23.829   1.00 37.95 597 A 1 
ATOM 4584 N N   . ASN A 0 598 . -72.989  -36.016 23.012   1.00 38.06 598 A 1 
ATOM 4585 C CA  . ASN A 0 598 . -71.764  -35.350 22.534   1.00 38.06 598 A 1 
ATOM 4586 C C   . ASN A 0 598 . -70.455  -36.113 22.810   1.00 38.06 598 A 1 
ATOM 4587 C CB  . ASN A 0 598 . -71.728  -33.894 23.042   1.00 38.06 598 A 1 
ATOM 4588 O O   . ASN A 0 598 . -69.431  -35.790 22.218   1.00 38.06 598 A 1 
ATOM 4589 C CG  . ASN A 0 598 . -72.464  -32.923 22.130   1.00 38.06 598 A 1 
ATOM 4590 N ND2 . ASN A 0 598 . -72.647  -31.698 22.558   1.00 38.06 598 A 1 
ATOM 4591 O OD1 . ASN A 0 598 . -72.875  -33.226 21.026   1.00 38.06 598 A 1 
ATOM 4592 N N   . ALA A 0 599 . -70.467  -37.172 23.625   1.00 37.42 599 A 1 
ATOM 4593 C CA  . ALA A 0 599 . -69.290  -38.030 23.823   1.00 37.42 599 A 1 
ATOM 4594 C C   . ALA A 0 599 . -68.961  -38.929 22.604   1.00 37.42 599 A 1 
ATOM 4595 C CB  . ALA A 0 599 . -69.504  -38.850 25.102   1.00 37.42 599 A 1 
ATOM 4596 O O   . ALA A 0 599 . -67.935  -39.605 22.595   1.00 37.42 599 A 1 
ATOM 4597 N N   . ALA A 0 600 . -69.829  -38.954 21.583   1.00 44.67 600 A 1 
ATOM 4598 C CA  . ALA A 0 600 . -69.725  -39.830 20.413   1.00 44.67 600 A 1 
ATOM 4599 C C   . ALA A 0 600 . -69.232  -39.133 19.125   1.00 44.67 600 A 1 
ATOM 4600 C CB  . ALA A 0 600 . -71.094  -40.496 20.218   1.00 44.67 600 A 1 
ATOM 4601 O O   . ALA A 0 600 . -69.020  -39.807 18.119   1.00 44.67 600 A 1 
ATOM 4602 N N   . ALA A 0 601 . -69.044  -37.807 19.134   1.00 42.99 601 A 1 
ATOM 4603 C CA  . ALA A 0 601 . -68.674  -37.021 17.954   1.00 42.99 601 A 1 
ATOM 4604 C C   . ALA A 0 601 . -67.579  -35.993 18.297   1.00 42.99 601 A 1 
ATOM 4605 C CB  . ALA A 0 601 . -69.947  -36.374 17.388   1.00 42.99 601 A 1 
ATOM 4606 O O   . ALA A 0 601 . -67.867  -34.864 18.679   1.00 42.99 601 A 1 
ATOM 4607 N N   . GLY A 0 602 . -66.311  -36.399 18.177   1.00 32.59 602 A 1 
ATOM 4608 C CA  . GLY A 0 602 . -65.160  -35.524 18.452   1.00 32.59 602 A 1 
ATOM 4609 C C   . GLY A 0 602 . -63.807  -36.241 18.467   1.00 32.59 602 A 1 
ATOM 4610 O O   . GLY A 0 602 . -62.801  -35.668 18.061   1.00 32.59 602 A 1 
ATOM 4611 N N   . ALA A 0 603 . -63.778  -37.529 18.828   1.00 34.52 603 A 1 
ATOM 4612 C CA  . ALA A 0 603 . -62.587  -38.385 18.759   1.00 34.52 603 A 1 
ATOM 4613 C C   . ALA A 0 603 . -62.245  -38.803 17.307   1.00 34.52 603 A 1 
ATOM 4614 C CB  . ALA A 0 603 . -62.794  -39.571 19.714   1.00 34.52 603 A 1 
ATOM 4615 O O   . ALA A 0 603 . -62.220  -39.989 16.979   1.00 34.52 603 A 1 
ATOM 4616 N N   . ALA A 0 604 . -62.056  -37.822 16.417   1.00 38.28 604 A 1 
ATOM 4617 C CA  . ALA A 0 604 . -61.948  -38.024 14.969   1.00 38.28 604 A 1 
ATOM 4618 C C   . ALA A 0 604 . -61.053  -36.996 14.238   1.00 38.28 604 A 1 
ATOM 4619 C CB  . ALA A 0 604 . -63.367  -38.095 14.382   1.00 38.28 604 A 1 
ATOM 4620 O O   . ALA A 0 604 . -61.281  -36.711 13.065   1.00 38.28 604 A 1 
ATOM 4621 N N   . SER A 0 605 . -60.011  -36.465 14.888   1.00 37.04 605 A 1 
ATOM 4622 C CA  . SER A 0 605 . -58.900  -35.809 14.181   1.00 37.04 605 A 1 
ATOM 4623 C C   . SER A 0 605 . -57.563  -36.212 14.795   1.00 37.04 605 A 1 
ATOM 4624 C CB  . SER A 0 605 . -59.050  -34.287 14.160   1.00 37.04 605 A 1 
ATOM 4625 O O   . SER A 0 605 . -57.274  -35.895 15.945   1.00 37.04 605 A 1 
ATOM 4626 O OG  . SER A 0 605 . -58.090  -33.768 13.259   1.00 37.04 605 A 1 
ATOM 4627 N N   . ALA A 0 606 . -56.761  -36.952 14.029   1.00 31.94 606 A 1 
ATOM 4628 C CA  . ALA A 0 606 . -55.418  -37.367 14.409   1.00 31.94 606 A 1 
ATOM 4629 C C   . ALA A 0 606 . -54.467  -37.184 13.218   1.00 31.94 606 A 1 
ATOM 4630 C CB  . ALA A 0 606 . -55.459  -38.819 14.911   1.00 31.94 606 A 1 
ATOM 4631 O O   . ALA A 0 606 . -54.463  -37.988 12.286   1.00 31.94 606 A 1 
ATOM 4632 N N   . SER A 0 607 . -53.639  -36.142 13.270   1.00 36.01 607 A 1 
ATOM 4633 C CA  . SER A 0 607 . -52.491  -35.938 12.379   1.00 36.01 607 A 1 
ATOM 4634 C C   . SER A 0 607 . -51.415  -35.201 13.182   1.00 36.01 607 A 1 
ATOM 4635 C CB  . SER A 0 607 . -52.917  -35.136 11.146   1.00 36.01 607 A 1 
ATOM 4636 O O   . SER A 0 607 . -51.665  -34.095 13.634   1.00 36.01 607 A 1 
ATOM 4637 O OG  . SER A 0 607 . -51.890  -35.187 10.178   1.00 36.01 607 A 1 
ATOM 4638 N N   . LYS A 0 608 . -50.302  -35.822 13.590   1.00 30.36 608 A 1 
ATOM 4639 C CA  . LYS A 0 608 . -49.173  -36.321 12.775   1.00 30.36 608 A 1 
ATOM 4640 C C   . LYS A 0 608 . -48.409  -35.213 12.035   1.00 30.36 608 A 1 
ATOM 4641 C CB  . LYS A 0 608 . -49.509  -37.450 11.782   1.00 30.36 608 A 1 
ATOM 4642 O O   . LYS A 0 608 . -48.656  -35.012 10.850   1.00 30.36 608 A 1 
ATOM 4643 C CG  . LYS A 0 608 . -49.883  -38.815 12.366   1.00 30.36 608 A 1 
ATOM 4644 C CD  . LYS A 0 608 . -49.910  -39.807 11.193   1.00 30.36 608 A 1 
ATOM 4645 C CE  . LYS A 0 608 . -50.115  -41.246 11.658   1.00 30.36 608 A 1 
ATOM 4646 N NZ  . LYS A 0 608 . -49.965  -42.182 10.516   1.00 30.36 608 A 1 
ATOM 4647 N N   . HIS A 0 609 . -47.455  -34.593 12.731   1.00 29.78 609 A 1 
ATOM 4648 C CA  . HIS A 0 609 . -46.048  -34.293 12.372   1.00 29.78 609 A 1 
ATOM 4649 C C   . HIS A 0 609 . -45.510  -33.318 13.442   1.00 29.78 609 A 1 
ATOM 4650 C CB  . HIS A 0 609 . -45.880  -33.654 10.976   1.00 29.78 609 A 1 
ATOM 4651 O O   . HIS A 0 609 . -46.281  -32.504 13.928   1.00 29.78 609 A 1 
ATOM 4652 C CG  . HIS A 0 609 . -45.605  -34.662 9.881    1.00 29.78 609 A 1 
ATOM 4653 C CD2 . HIS A 0 609 . -44.385  -35.020 9.371    1.00 29.78 609 A 1 
ATOM 4654 N ND1 . HIS A 0 609 . -46.546  -35.387 9.197    1.00 29.78 609 A 1 
ATOM 4655 C CE1 . HIS A 0 609 . -45.922  -36.167 8.303    1.00 29.78 609 A 1 
ATOM 4656 N NE2 . HIS A 0 609 . -44.597  -35.994 8.385    1.00 29.78 609 A 1 
ATOM 4657 N N   . GLY A 0 610 . -44.250  -33.342 13.881   1.00 30.00 610 A 1 
ATOM 4658 C CA  . GLY A 0 610 . -43.184  -34.348 13.761   1.00 30.00 610 A 1 
ATOM 4659 C C   . GLY A 0 610 . -42.161  -34.074 14.880   1.00 30.00 610 A 1 
ATOM 4660 O O   . GLY A 0 610 . -41.852  -32.929 15.159   1.00 30.00 610 A 1 
ATOM 4661 N N   . SER A 0 611 . -41.731  -35.059 15.667   1.00 29.12 611 A 1 
ATOM 4662 C CA  . SER A 0 611 . -40.609  -35.946 15.319   1.00 29.12 611 A 1 
ATOM 4663 C C   . SER A 0 611 . -39.248  -35.246 15.155   1.00 29.12 611 A 1 
ATOM 4664 C CB  . SER A 0 611 . -40.920  -36.898 14.153   1.00 29.12 611 A 1 
ATOM 4665 O O   . SER A 0 611 . -38.602  -35.394 14.121   1.00 29.12 611 A 1 
ATOM 4666 O OG  . SER A 0 611 . -41.992  -37.760 14.492   1.00 29.12 611 A 1 
ATOM 4667 N N   . VAL A 0 612 . -38.761  -34.611 16.227   1.00 37.94 612 A 1 
ATOM 4668 C CA  . VAL A 0 612 . -37.317  -34.531 16.531   1.00 37.94 612 A 1 
ATOM 4669 C C   . VAL A 0 612 . -37.076  -35.147 17.924   1.00 37.94 612 A 1 
ATOM 4670 C CB  . VAL A 0 612 . -36.737  -33.107 16.369   1.00 37.94 612 A 1 
ATOM 4671 O O   . VAL A 0 612 . -37.965  -35.162 18.770   1.00 37.94 612 A 1 
ATOM 4672 C CG1 . VAL A 0 612 . -35.200  -33.135 16.412   1.00 37.94 612 A 1 
ATOM 4673 C CG2 . VAL A 0 612 . -37.126  -32.479 15.022   1.00 37.94 612 A 1 
ATOM 4674 N N   . HIS A 0 613 . -35.922  -35.786 18.103   1.00 31.48 613 A 1 
ATOM 4675 C CA  . HIS A 0 613 . -35.532  -36.725 19.174   1.00 31.48 613 A 1 
ATOM 4676 C C   . HIS A 0 613 . -33.981  -36.748 19.174   1.00 31.48 613 A 1 
ATOM 4677 C CB  . HIS A 0 613 . -36.142  -38.085 18.755   1.00 31.48 613 A 1 
ATOM 4678 O O   . HIS A 0 613 . -33.441  -36.450 18.103   1.00 31.48 613 A 1 
ATOM 4679 C CG  . HIS A 0 613 . -36.022  -39.266 19.686   1.00 31.48 613 A 1 
ATOM 4680 C CD2 . HIS A 0 613 . -36.862  -39.569 20.726   1.00 31.48 613 A 1 
ATOM 4681 N ND1 . HIS A 0 613 . -35.202  -40.357 19.503   1.00 31.48 613 A 1 
ATOM 4682 C CE1 . HIS A 0 613 . -35.528  -41.286 20.417   1.00 31.48 613 A 1 
ATOM 4683 N NE2 . HIS A 0 613 . -36.532  -40.850 21.191   1.00 31.48 613 A 1 
ATOM 4684 N N   . PRO A 0 614 . -33.213  -37.134 20.226   1.00 42.83 614 A 1 
ATOM 4685 C CA  . PRO A 0 614 . -33.527  -37.770 21.524   1.00 42.83 614 A 1 
ATOM 4686 C C   . PRO A 0 614 . -33.291  -36.769 22.707   1.00 42.83 614 A 1 
ATOM 4687 C CB  . PRO A 0 614 . -32.629  -39.031 21.479   1.00 42.83 614 A 1 
ATOM 4688 O O   . PRO A 0 614 . -33.346  -35.575 22.455   1.00 42.83 614 A 1 
ATOM 4689 C CG  . PRO A 0 614 . -31.666  -38.853 20.303   1.00 42.83 614 A 1 
ATOM 4690 C CD  . PRO A 0 614 . -31.789  -37.366 20.038   1.00 42.83 614 A 1 
ATOM 4691 N N   . VAL A 0 615 . -33.078  -37.084 24.002   1.00 33.24 615 A 1 
ATOM 4692 C CA  . VAL A 0 615 . -32.524  -38.263 24.718   1.00 33.24 615 A 1 
ATOM 4693 C C   . VAL A 0 615 . -33.196  -38.454 26.091   1.00 33.24 615 A 1 
ATOM 4694 C CB  . VAL A 0 615 . -30.990  -38.089 24.951   1.00 33.24 615 A 1 
ATOM 4695 O O   . VAL A 0 615 . -33.652  -37.499 26.704   1.00 33.24 615 A 1 
ATOM 4696 C CG1 . VAL A 0 615 . -30.309  -39.407 25.362   1.00 33.24 615 A 1 
ATOM 4697 C CG2 . VAL A 0 615 . -30.175  -37.561 23.755   1.00 33.24 615 A 1 
ATOM 4698 N N   . GLY A 0 616 . -33.249  -39.703 26.581   1.00 25.31 616 A 1 
ATOM 4699 C CA  . GLY A 0 616 . -33.695  -40.038 27.945   1.00 25.31 616 A 1 
ATOM 4700 C C   . GLY A 0 616 . -32.739  -39.546 29.048   1.00 25.31 616 A 1 
ATOM 4701 O O   . GLY A 0 616 . -31.683  -38.993 28.765   1.00 25.31 616 A 1 
ATOM 4702 N N   . TYR A 0 617 . -33.009  -39.773 30.335   1.00 29.51 617 A 1 
ATOM 4703 C CA  . TYR A 0 617 . -33.854  -40.795 30.976   1.00 29.51 617 A 1 
ATOM 4704 C C   . TYR A 0 617 . -34.603  -40.142 32.164   1.00 29.51 617 A 1 
ATOM 4705 C CB  . TYR A 0 617 . -32.932  -41.917 31.516   1.00 29.51 617 A 1 
ATOM 4706 O O   . TYR A 0 617 . -34.086  -39.202 32.746   1.00 29.51 617 A 1 
ATOM 4707 C CG  . TYR A 0 617 . -32.017  -42.640 30.527   1.00 29.51 617 A 1 
ATOM 4708 C CD1 . TYR A 0 617 . -32.265  -43.986 30.186   1.00 29.51 617 A 1 
ATOM 4709 C CD2 . TYR A 0 617 . -30.868  -42.002 30.010   1.00 29.51 617 A 1 
ATOM 4710 C CE1 . TYR A 0 617 . -31.389  -44.676 29.323   1.00 29.51 617 A 1 
ATOM 4711 C CE2 . TYR A 0 617 . -30.006  -42.677 29.125   1.00 29.51 617 A 1 
ATOM 4712 O OH  . TYR A 0 617 . -29.430  -44.689 27.943   1.00 29.51 617 A 1 
ATOM 4713 C CZ  . TYR A 0 617 . -30.263  -44.021 28.783   1.00 29.51 617 A 1 
ATOM 4714 N N   . GLY A 0 618 . -35.771  -40.580 32.642   1.00 29.50 618 A 1 
ATOM 4715 C CA  . GLY A 0 618 . -36.508  -41.828 32.428   1.00 29.50 618 A 1 
ATOM 4716 C C   . GLY A 0 618 . -36.845  -42.495 33.777   1.00 29.50 618 A 1 
ATOM 4717 O O   . GLY A 0 618 . -36.062  -42.404 34.714   1.00 29.50 618 A 1 
ATOM 4718 N N   . LYS A 0 619 . -37.963  -43.240 33.849   1.00 28.72 619 A 1 
ATOM 4719 C CA  . LYS A 0 619 . -38.502  -43.934 35.051   1.00 28.72 619 A 1 
ATOM 4720 C C   . LYS A 0 619 . -39.142  -43.031 36.128   1.00 28.72 619 A 1 
ATOM 4721 C CB  . LYS A 0 619 . -37.456  -44.850 35.736   1.00 28.72 619 A 1 
ATOM 4722 O O   . LYS A 0 619 . -38.572  -42.835 37.189   1.00 28.72 619 A 1 
ATOM 4723 C CG  . LYS A 0 619 . -36.655  -45.818 34.860   1.00 28.72 619 A 1 
ATOM 4724 C CD  . LYS A 0 619 . -35.508  -46.386 35.714   1.00 28.72 619 A 1 
ATOM 4725 C CE  . LYS A 0 619 . -34.574  -47.300 34.918   1.00 28.72 619 A 1 
ATOM 4726 N NZ  . LYS A 0 619 . -35.244  -48.563 34.524   1.00 28.72 619 A 1 
ATOM 4727 N N   . HIS A 0 620 . -40.408  -42.672 35.933   1.00 30.39 620 A 1 
ATOM 4728 C CA  . HIS A 0 620 . -41.526  -43.163 36.761   1.00 30.39 620 A 1 
ATOM 4729 C C   . HIS A 0 620 . -42.845  -42.800 36.042   1.00 30.39 620 A 1 
ATOM 4730 C CB  . HIS A 0 620 . -41.502  -42.591 38.197   1.00 30.39 620 A 1 
ATOM 4731 O O   . HIS A 0 620 . -43.013  -41.666 35.630   1.00 30.39 620 A 1 
ATOM 4732 C CG  . HIS A 0 620 . -40.920  -43.554 39.212   1.00 30.39 620 A 1 
ATOM 4733 C CD2 . HIS A 0 620 . -39.677  -43.506 39.791   1.00 30.39 620 A 1 
ATOM 4734 N ND1 . HIS A 0 620 . -41.569  -44.647 39.745   1.00 30.39 620 A 1 
ATOM 4735 C CE1 . HIS A 0 620 . -40.732  -45.244 40.612   1.00 30.39 620 A 1 
ATOM 4736 N NE2 . HIS A 0 620 . -39.556  -44.604 40.654   1.00 30.39 620 A 1 
ATOM 4737 N N   . GLY A 0 621 . -43.808  -43.688 35.781   1.00 28.19 621 A 1 
ATOM 4738 C CA  . GLY A 0 621 . -43.848  -45.140 35.967   1.00 28.19 621 A 1 
ATOM 4739 C C   . GLY A 0 621 . -44.905  -45.577 36.981   1.00 28.19 621 A 1 
ATOM 4740 O O   . GLY A 0 621 . -44.645  -45.504 38.177   1.00 28.19 621 A 1 
ATOM 4741 N N   . TYR A 0 622 . -46.002  -46.153 36.462   1.00 28.81 622 A 1 
ATOM 4742 C CA  . TYR A 0 622 . -47.165  -46.725 37.171   1.00 28.81 622 A 1 
ATOM 4743 C C   . TYR A 0 622 . -48.064  -45.687 37.888   1.00 28.81 622 A 1 
ATOM 4744 C CB  . TYR A 0 622 . -46.728  -47.874 38.101   1.00 28.81 622 A 1 
ATOM 4745 O O   . TYR A 0 622 . -47.569  -44.855 38.630   1.00 28.81 622 A 1 
ATOM 4746 C CG  . TYR A 0 622 . -45.834  -48.920 37.449   1.00 28.81 622 A 1 
ATOM 4747 C CD1 . TYR A 0 622 . -46.408  -49.983 36.725   1.00 28.81 622 A 1 
ATOM 4748 C CD2 . TYR A 0 622 . -44.431  -48.822 37.554   1.00 28.81 622 A 1 
ATOM 4749 C CE1 . TYR A 0 622 . -45.583  -50.943 36.107   1.00 28.81 622 A 1 
ATOM 4750 C CE2 . TYR A 0 622 . -43.601  -49.771 36.926   1.00 28.81 622 A 1 
ATOM 4751 O OH  . TYR A 0 622 . -43.396  -51.768 35.602   1.00 28.81 622 A 1 
ATOM 4752 C CZ  . TYR A 0 622 . -44.180  -50.836 36.203   1.00 28.81 622 A 1 
ATOM 4753 N N   . GLY A 0 623 . -49.395  -45.691 37.733   1.00 27.78 623 A 1 
ATOM 4754 C CA  . GLY A 0 623 . -50.281  -46.626 37.017   1.00 27.78 623 A 1 
ATOM 4755 C C   . GLY A 0 623 . -51.652  -46.001 36.674   1.00 27.78 623 A 1 
ATOM 4756 O O   . GLY A 0 623 . -51.828  -44.800 36.798   1.00 27.78 623 A 1 
ATOM 4757 N N   . LYS A 0 624 . -52.605  -46.735 36.077   1.00 28.02 624 A 1 
ATOM 4758 C CA  . LYS A 0 624 . -53.532  -47.679 36.756   1.00 28.02 624 A 1 
ATOM 4759 C C   . LYS A 0 624 . -54.301  -46.993 37.905   1.00 28.02 624 A 1 
ATOM 4760 C CB  . LYS A 0 624 . -52.838  -48.951 37.277   1.00 28.02 624 A 1 
ATOM 4761 O O   . LYS A 0 624 . -53.661  -46.535 38.837   1.00 28.02 624 A 1 
ATOM 4762 C CG  . LYS A 0 624 . -52.145  -49.781 36.190   1.00 28.02 624 A 1 
ATOM 4763 C CD  . LYS A 0 624 . -51.412  -50.976 36.808   1.00 28.02 624 A 1 
ATOM 4764 C CE  . LYS A 0 624 . -50.859  -51.873 35.696   1.00 28.02 624 A 1 
ATOM 4765 N NZ  . LYS A 0 624 . -50.248  -53.107 36.250   1.00 28.02 624 A 1 
ATOM 4766 N N   . SER A 0 625 . -55.635  -46.952 37.949   1.00 30.32 625 A 1 
ATOM 4767 C CA  . SER A 0 625 . -56.667  -47.688 37.187   1.00 30.32 625 A 1 
ATOM 4768 C C   . SER A 0 625 . -57.927  -46.806 37.096   1.00 30.32 625 A 1 
ATOM 4769 C CB  . SER A 0 625 . -56.987  -48.970 37.976   1.00 30.32 625 A 1 
ATOM 4770 O O   . SER A 0 625 . -58.358  -46.271 38.107   1.00 30.32 625 A 1 
ATOM 4771 O OG  . SER A 0 625 . -57.428  -50.016 37.144   1.00 30.32 625 A 1 
ATOM 4772 N N   . TYR A 0 626 . -58.492  -46.496 35.927   1.00 31.82 626 A 1 
ATOM 4773 C CA  . TYR A 0 626 . -59.581  -47.261 35.290   1.00 31.82 626 A 1 
ATOM 4774 C C   . TYR A 0 626 . -60.336  -48.263 36.186   1.00 31.82 626 A 1 
ATOM 4775 C CB  . TYR A 0 626 . -59.166  -47.880 33.938   1.00 31.82 626 A 1 
ATOM 4776 O O   . TYR A 0 626 . -59.949  -49.427 36.279   1.00 31.82 626 A 1 
ATOM 4777 C CG  . TYR A 0 626 . -57.723  -48.316 33.783   1.00 31.82 626 A 1 
ATOM 4778 C CD1 . TYR A 0 626 . -56.796  -47.418 33.222   1.00 31.82 626 A 1 
ATOM 4779 C CD2 . TYR A 0 626 . -57.310  -49.608 34.157   1.00 31.82 626 A 1 
ATOM 4780 C CE1 . TYR A 0 626 . -55.458  -47.805 33.033   1.00 31.82 626 A 1 
ATOM 4781 C CE2 . TYR A 0 626 . -55.964  -49.993 33.997   1.00 31.82 626 A 1 
ATOM 4782 O OH  . TYR A 0 626 . -53.750  -49.466 33.217   1.00 31.82 626 A 1 
ATOM 4783 C CZ  . TYR A 0 626 . -55.041  -49.096 33.420   1.00 31.82 626 A 1 
ATOM 4784 N N   . SER A 0 627 . -61.448  -47.801 36.767   1.00 31.36 627 A 1 
ATOM 4785 C CA  . SER A 0 627 . -62.672  -48.562 37.098   1.00 31.36 627 A 1 
ATOM 4786 C C   . SER A 0 627 . -63.683  -47.611 37.754   1.00 31.36 627 A 1 
ATOM 4787 C CB  . SER A 0 627 . -62.401  -49.698 38.101   1.00 31.36 627 A 1 
ATOM 4788 O O   . SER A 0 627 . -63.284  -46.870 38.646   1.00 31.36 627 A 1 
ATOM 4789 O OG  . SER A 0 627 . -61.679  -49.231 39.226   1.00 31.36 627 A 1 
ATOM 4790 N N   . THR A 0 628 . -64.974  -47.559 37.431   1.00 31.91 628 A 1 
ATOM 4791 C CA  . THR A 0 628 . -65.787  -48.112 36.323   1.00 31.91 628 A 1 
ATOM 4792 C C   . THR A 0 628 . -67.044  -47.221 36.319   1.00 31.91 628 A 1 
ATOM 4793 C CB  . THR A 0 628 . -66.208  -49.589 36.542   1.00 31.91 628 A 1 
ATOM 4794 O O   . THR A 0 628 . -67.602  -46.966 37.378   1.00 31.91 628 A 1 
ATOM 4795 C CG2 . THR A 0 628 . -65.465  -50.568 35.631   1.00 31.91 628 A 1 
ATOM 4796 O OG1 . THR A 0 628 . -65.953  -50.026 37.857   1.00 31.91 628 A 1 
ATOM 4797 N N   . ALA A 0 629 . -67.461  -46.566 35.235   1.00 28.73 629 A 1 
ATOM 4798 C CA  . ALA A 0 629 . -68.050  -47.180 34.048   1.00 28.73 629 A 1 
ATOM 4799 C C   . ALA A 0 629 . -69.120  -48.231 34.405   1.00 28.73 629 A 1 
ATOM 4800 C CB  . ALA A 0 629 . -66.975  -47.682 33.073   1.00 28.73 629 A 1 
ATOM 4801 O O   . ALA A 0 629 . -68.804  -49.413 34.475   1.00 28.73 629 A 1 
ATOM 4802 N N   . GLN A 0 630 . -70.373  -47.770 34.536   1.00 28.55 630 A 1 
ATOM 4803 C CA  . GLN A 0 630 . -71.605  -48.575 34.605   1.00 28.55 630 A 1 
ATOM 4804 C C   . GLN A 0 630 . -71.798  -49.442 35.871   1.00 28.55 630 A 1 
ATOM 4805 C CB  . GLN A 0 630 . -71.717  -49.432 33.320   1.00 28.55 630 A 1 
ATOM 4806 O O   . GLN A 0 630 . -70.843  -49.833 36.528   1.00 28.55 630 A 1 
ATOM 4807 C CG  . GLN A 0 630 . -71.826  -48.596 32.032   1.00 28.55 630 A 1 
ATOM 4808 C CD  . GLN A 0 630 . -71.759  -49.449 30.767   1.00 28.55 630 A 1 
ATOM 4809 N NE2 . GLN A 0 630 . -72.385  -49.030 29.691   1.00 28.55 630 A 1 
ATOM 4810 O OE1 . GLN A 0 630 . -71.131  -50.488 30.695   1.00 28.55 630 A 1 
ATOM 4811 N N   . ALA A 0 631 . -73.020  -49.843 36.240   1.00 26.79 631 A 1 
ATOM 4812 C CA  . ALA A 0 631 . -74.364  -49.265 36.053   1.00 26.79 631 A 1 
ATOM 4813 C C   . ALA A 0 631 . -75.369  -50.142 36.826   1.00 26.79 631 A 1 
ATOM 4814 C CB  . ALA A 0 631 . -74.830  -49.276 34.582   1.00 26.79 631 A 1 
ATOM 4815 O O   . ALA A 0 631 . -75.098  -51.324 37.025   1.00 26.79 631 A 1 
ATOM 4816 N N   . ALA A 0 632 . -76.585  -49.622 37.058   1.00 28.38 632 A 1 
ATOM 4817 C CA  . ALA A 0 632 . -77.778  -50.434 37.345   1.00 28.38 632 A 1 
ATOM 4818 C C   . ALA A 0 632 . -77.705  -51.284 38.645   1.00 28.38 632 A 1 
ATOM 4819 C CB  . ALA A 0 632 . -78.104  -51.236 36.065   1.00 28.38 632 A 1 
ATOM 4820 O O   . ALA A 0 632 . -76.705  -51.298 39.349   1.00 28.38 632 A 1 
ATOM 4821 N N   . GLN A 0 633 . -78.764  -51.967 39.089   1.00 29.92 633 A 1 
ATOM 4822 C CA  . GLN A 0 633 . -80.187  -51.940 38.713   1.00 29.92 633 A 1 
ATOM 4823 C C   . GLN A 0 633 . -80.948  -51.934 40.057   1.00 29.92 633 A 1 
ATOM 4824 C CB  . GLN A 0 633 . -80.521  -53.179 37.840   1.00 29.92 633 A 1 
ATOM 4825 O O   . GLN A 0 633 . -80.603  -52.701 40.946   1.00 29.92 633 A 1 
ATOM 4826 C CG  . GLN A 0 633 . -81.107  -52.847 36.449   1.00 29.92 633 A 1 
ATOM 4827 C CD  . GLN A 0 633 . -80.650  -53.811 35.352   1.00 29.92 633 A 1 
ATOM 4828 N NE2 . GLN A 0 633 . -80.438  -53.340 34.142   1.00 29.92 633 A 1 
ATOM 4829 O OE1 . GLN A 0 633 . -80.489  -55.001 35.542   1.00 29.92 633 A 1 
ATOM 4830 N N   . ALA A 0 634 . -81.812  -50.952 40.321   1.00 29.70 634 A 1 
ATOM 4831 C CA  . ALA A 0 634 . -83.242  -50.967 39.981   1.00 29.70 634 A 1 
ATOM 4832 C C   . ALA A 0 634 . -84.086  -51.918 40.856   1.00 29.70 634 A 1 
ATOM 4833 C CB  . ALA A 0 634 . -83.472  -51.214 38.484   1.00 29.70 634 A 1 
ATOM 4834 O O   . ALA A 0 634 . -83.573  -52.878 41.414   1.00 29.70 634 A 1 
ATOM 4835 N N   . ALA A 0 635 . -85.405  -51.677 40.878   1.00 31.47 635 A 1 
ATOM 4836 C CA  . ALA A 0 635 . -86.421  -52.466 41.587   1.00 31.47 635 A 1 
ATOM 4837 C C   . ALA A 0 635 . -86.322  -52.452 43.137   1.00 31.47 635 A 1 
ATOM 4838 C CB  . ALA A 0 635 . -86.443  -53.889 40.983   1.00 31.47 635 A 1 
ATOM 4839 O O   . ALA A 0 635 . -85.268  -52.247 43.716   1.00 31.47 635 A 1 
ATOM 4840 N N   . SER A 0 636 . -87.397  -52.690 43.895   1.00 31.19 636 A 1 
ATOM 4841 C CA  . SER A 0 636 . -88.842  -52.542 43.630   1.00 31.19 636 A 1 
ATOM 4842 C C   . SER A 0 636 . -89.589  -52.829 44.935   1.00 31.19 636 A 1 
ATOM 4843 C CB  . SER A 0 636 . -89.363  -53.567 42.608   1.00 31.19 636 A 1 
ATOM 4844 O O   . SER A 0 636 . -89.255  -53.808 45.602   1.00 31.19 636 A 1 
ATOM 4845 O OG  . SER A 0 636 . -90.771  -53.534 42.477   1.00 31.19 636 A 1 
ATOM 4846 N N   . SER A 0 637 . -90.692  -52.115 45.207   1.00 31.02 637 A 1 
ATOM 4847 C CA  . SER A 0 637 . -91.727  -52.548 46.173   1.00 31.02 637 A 1 
ATOM 4848 C C   . SER A 0 637 . -91.238  -52.630 47.650   1.00 31.02 637 A 1 
ATOM 4849 C CB  . SER A 0 637 . -92.319  -53.848 45.596   1.00 31.02 637 A 1 
ATOM 4850 O O   . SER A 0 637 . -90.080  -52.358 47.926   1.00 31.02 637 A 1 
ATOM 4851 O OG  . SER A 0 637 . -91.608  -55.005 45.977   1.00 31.02 637 A 1 
ATOM 4852 N N   . LYS A 0 638 . -92.038  -52.921 48.689   1.00 29.48 638 A 1 
ATOM 4853 C CA  . LYS A 0 638 . -93.505  -52.935 48.870   1.00 29.48 638 A 1 
ATOM 4854 C C   . LYS A 0 638 . -93.834  -52.771 50.369   1.00 29.48 638 A 1 
ATOM 4855 C CB  . LYS A 0 638 . -94.103  -54.281 48.407   1.00 29.48 638 A 1 
ATOM 4856 O O   . LYS A 0 638 . -93.037  -53.148 51.213   1.00 29.48 638 A 1 
ATOM 4857 C CG  . LYS A 0 638 . -95.345  -54.102 47.519   1.00 29.48 638 A 1 
ATOM 4858 C CD  . LYS A 0 638 . -95.738  -55.448 46.894   1.00 29.48 638 A 1 
ATOM 4859 C CE  . LYS A 0 638 . -96.905  -55.281 45.918   1.00 29.48 638 A 1 
ATOM 4860 N NZ  . LYS A 0 638 . -97.331  -56.592 45.371   1.00 29.48 638 A 1 
ATOM 4861 N N   . GLN A 0 639 . -95.045  -52.288 50.660   1.00 29.17 639 A 1 
ATOM 4862 C CA  . GLN A 0 639 . -95.875  -52.581 51.849   1.00 29.17 639 A 1 
ATOM 4863 C C   . GLN A 0 639 . -95.177  -53.122 53.125   1.00 29.17 639 A 1 
ATOM 4864 C CB  . GLN A 0 639 . -96.956  -53.595 51.415   1.00 29.17 639 A 1 
ATOM 4865 O O   . GLN A 0 639 . -94.968  -54.326 53.252   1.00 29.17 639 A 1 
ATOM 4866 C CG  . GLN A 0 639 . -97.966  -53.049 50.393   1.00 29.17 639 A 1 
ATOM 4867 C CD  . GLN A 0 639 . -98.767  -54.180 49.753   1.00 29.17 639 A 1 
ATOM 4868 N NE2 . GLN A 0 639 . -99.778  -54.692 50.417   1.00 29.17 639 A 1 
ATOM 4869 O OE1 . GLN A 0 639 . -98.488  -54.630 48.651   1.00 29.17 639 A 1 
ATOM 4870 N N   . GLY A 0 640 . -94.994  -52.262 54.136   1.00 34.24 640 A 1 
ATOM 4871 C CA  . GLY A 0 640 . -94.627  -52.657 55.505   1.00 34.24 640 A 1 
ATOM 4872 C C   . GLY A 0 640 . -95.418  -51.873 56.558   1.00 34.24 640 A 1 
ATOM 4873 O O   . GLY A 0 640 . -94.976  -50.822 57.006   1.00 34.24 640 A 1 
ATOM 4874 N N   . TYR A 0 641 . -96.602  -52.361 56.946   1.00 27.16 641 A 1 
ATOM 4875 C CA  . TYR A 0 641 . -97.418  -51.747 58.006   1.00 27.16 641 A 1 
ATOM 4876 C C   . TYR A 0 641 . -96.806  -52.035 59.392   1.00 27.16 641 A 1 
ATOM 4877 C CB  . TYR A 0 641 . -98.879  -52.244 57.917   1.00 27.16 641 A 1 
ATOM 4878 O O   . TYR A 0 641 . -97.028  -53.102 59.961   1.00 27.16 641 A 1 
ATOM 4879 C CG  . TYR A 0 641 . -99.865  -51.299 57.248   1.00 27.16 641 A 1 
ATOM 4880 C CD1 . TYR A 0 641 . -100.798 -50.590 58.034   1.00 27.16 641 A 1 
ATOM 4881 C CD2 . TYR A 0 641 . -99.889  -51.164 55.846   1.00 27.16 641 A 1 
ATOM 4882 C CE1 . TYR A 0 641 . -101.758 -49.759 57.425   1.00 27.16 641 A 1 
ATOM 4883 C CE2 . TYR A 0 641 . -100.849 -50.333 55.233   1.00 27.16 641 A 1 
ATOM 4884 O OH  . TYR A 0 641 . -102.720 -48.848 55.420   1.00 27.16 641 A 1 
ATOM 4885 C CZ  . TYR A 0 641 . -101.789 -49.634 56.020   1.00 27.16 641 A 1 
ATOM 4886 N N   . GLY A 0 642 . -96.047  -51.082 59.941   1.00 32.78 642 A 1 
ATOM 4887 C CA  . GLY A 0 642 . -95.542  -51.111 61.320   1.00 32.78 642 A 1 
ATOM 4888 C C   . GLY A 0 642 . -96.428  -50.283 62.252   1.00 32.78 642 A 1 
ATOM 4889 O O   . GLY A 0 642 . -96.449  -49.059 62.151   1.00 32.78 642 A 1 
ATOM 4890 N N   . SER A 0 643 . -97.183  -50.934 63.140   1.00 29.20 643 A 1 
ATOM 4891 C CA  . SER A 0 643 . -98.161  -50.255 64.001   1.00 29.20 643 A 1 
ATOM 4892 C C   . SER A 0 643 . -97.554  -49.717 65.303   1.00 29.20 643 A 1 
ATOM 4893 C CB  . SER A 0 643 . -99.324  -51.193 64.333   1.00 29.20 643 A 1 
ATOM 4894 O O   . SER A 0 643 . -96.921  -50.462 66.042   1.00 29.20 643 A 1 
ATOM 4895 O OG  . SER A 0 643 . -100.389 -50.455 64.898   1.00 29.20 643 A 1 
ATOM 4896 N N   . HIS A 0 644 . -97.837  -48.443 65.584   1.00 26.09 644 A 1 
ATOM 4897 C CA  . HIS A 0 644 . -98.142  -47.870 66.904   1.00 26.09 644 A 1 
ATOM 4898 C C   . HIS A 0 644 . -97.384  -48.412 68.141   1.00 26.09 644 A 1 
ATOM 4899 C CB  . HIS A 0 644 . -99.668  -47.981 67.094   1.00 26.09 644 A 1 
ATOM 4900 O O   . HIS A 0 644 . -97.797  -49.395 68.754   1.00 26.09 644 A 1 
ATOM 4901 C CG  . HIS A 0 644 . -100.251 -46.981 68.057   1.00 26.09 644 A 1 
ATOM 4902 C CD2 . HIS A 0 644 . -101.077 -45.944 67.718   1.00 26.09 644 A 1 
ATOM 4903 N ND1 . HIS A 0 644 . -100.092 -46.939 69.427   1.00 26.09 644 A 1 
ATOM 4904 C CE1 . HIS A 0 644 . -100.798 -45.894 69.895   1.00 26.09 644 A 1 
ATOM 4905 N NE2 . HIS A 0 644 . -101.418 -45.259 68.883   1.00 26.09 644 A 1 
ATOM 4906 N N   . SER A 0 645 . -96.376  -47.666 68.612   1.00 31.86 645 A 1 
ATOM 4907 C CA  . SER A 0 645 . -95.917  -47.733 70.009   1.00 31.86 645 A 1 
ATOM 4908 C C   . SER A 0 645 . -95.619  -46.330 70.545   1.00 31.86 645 A 1 
ATOM 4909 C CB  . SER A 0 645 . -94.716  -48.664 70.169   1.00 31.86 645 A 1 
ATOM 4910 O O   . SER A 0 645 . -94.637  -45.690 70.183   1.00 31.86 645 A 1 
ATOM 4911 O OG  . SER A 0 645 . -94.375  -48.770 71.540   1.00 31.86 645 A 1 
ATOM 4912 N N   . ASP A 0 646 . -96.517  -45.879 71.408   1.00 32.09 646 A 1 
ATOM 4913 C CA  . ASP A 0 646 . -96.650  -44.584 72.073   1.00 32.09 646 A 1 
ATOM 4914 C C   . ASP A 0 646 . -95.380  -43.772 72.396   1.00 32.09 646 A 1 
ATOM 4915 C CB  . ASP A 0 646 . -97.408  -44.879 73.373   1.00 32.09 646 A 1 
ATOM 4916 O O   . ASP A 0 646 . -94.526  -44.176 73.183   1.00 32.09 646 A 1 
ATOM 4917 C CG  . ASP A 0 646 . -98.798  -45.401 73.028   1.00 32.09 646 A 1 
ATOM 4918 O OD1 . ASP A 0 646 . -99.681  -44.543 72.831   1.00 32.09 646 A 1 
ATOM 4919 O OD2 . ASP A 0 646 . -98.929  -46.631 72.834   1.00 32.09 646 A 1 
ATOM 4920 N N   . ALA A 0 647 . -95.360  -42.534 71.885   1.00 38.45 647 A 1 
ATOM 4921 C CA  . ALA A 0 647 . -95.400  -41.274 72.655   1.00 38.45 647 A 1 
ATOM 4922 C C   . ALA A 0 647 . -94.444  -41.027 73.853   1.00 38.45 647 A 1 
ATOM 4923 C CB  . ALA A 0 647 . -96.869  -41.010 73.030   1.00 38.45 647 A 1 
ATOM 4924 O O   . ALA A 0 647 . -94.603  -40.022 74.546   1.00 38.45 647 A 1 
ATOM 4925 N N   . GLN A 0 648 . -93.448  -41.875 74.120   1.00 32.77 648 A 1 
ATOM 4926 C CA  . GLN A 0 648 . -92.584  -41.770 75.310   1.00 32.77 648 A 1 
ATOM 4927 C C   . GLN A 0 648 . -91.105  -41.481 74.994   1.00 32.77 648 A 1 
ATOM 4928 C CB  . GLN A 0 648 . -92.804  -42.995 76.216   1.00 32.77 648 A 1 
ATOM 4929 O O   . GLN A 0 648 . -90.346  -41.121 75.892   1.00 32.77 648 A 1 
ATOM 4930 C CG  . GLN A 0 648 . -94.258  -43.030 76.734   1.00 32.77 648 A 1 
ATOM 4931 C CD  . GLN A 0 648 . -94.529  -44.097 77.790   1.00 32.77 648 A 1 
ATOM 4932 N NE2 . GLN A 0 648 . -95.717  -44.126 78.351   1.00 32.77 648 A 1 
ATOM 4933 O OE1 . GLN A 0 648 . -93.695  -44.904 78.155   1.00 32.77 648 A 1 
ATOM 4934 N N   . ALA A 0 649 . -90.702  -41.517 73.718   1.00 32.81 649 A 1 
ATOM 4935 C CA  . ALA A 0 649 . -89.354  -41.131 73.278   1.00 32.81 649 A 1 
ATOM 4936 C C   . ALA A 0 649 . -89.127  -39.600 73.194   1.00 32.81 649 A 1 
ATOM 4937 C CB  . ALA A 0 649 . -89.086  -41.817 71.931   1.00 32.81 649 A 1 
ATOM 4938 O O   . ALA A 0 649 . -87.987  -39.131 73.203   1.00 32.81 649 A 1 
ATOM 4939 N N   . SER A 0 650 . -90.191  -38.787 73.146   1.00 38.46 650 A 1 
ATOM 4940 C CA  . SER A 0 650 . -90.125  -37.360 72.774   1.00 38.46 650 A 1 
ATOM 4941 C C   . SER A 0 650 . -89.670  -36.392 73.882   1.00 38.46 650 A 1 
ATOM 4942 C CB  . SER A 0 650 . -91.456  -36.913 72.155   1.00 38.46 650 A 1 
ATOM 4943 O O   . SER A 0 650 . -90.007  -35.209 73.831   1.00 38.46 650 A 1 
ATOM 4944 O OG  . SER A 0 650 . -92.428  -36.752 73.166   1.00 38.46 650 A 1 
ATOM 4945 N N   . ARG A 0 651 . -88.933  -36.861 74.900   1.00 33.73 651 A 1 
ATOM 4946 C CA  . ARG A 0 651 . -88.283  -35.986 75.902   1.00 33.73 651 A 1 
ATOM 4947 C C   . ARG A 0 651 . -86.754  -35.978 75.868   1.00 33.73 651 A 1 
ATOM 4948 C CB  . ARG A 0 651 . -88.828  -36.232 77.323   1.00 33.73 651 A 1 
ATOM 4949 O O   . ARG A 0 651 . -86.182  -35.030 76.387   1.00 33.73 651 A 1 
ATOM 4950 C CG  . ARG A 0 651 . -90.174  -35.513 77.527   1.00 33.73 651 A 1 
ATOM 4951 C CD  . ARG A 0 651 . -90.537  -35.317 79.006   1.00 33.73 651 A 1 
ATOM 4952 N NE  . ARG A 0 651 . -90.944  -36.572 79.668   1.00 33.73 651 A 1 
ATOM 4953 N NH1 . ARG A 0 651 . -91.636  -35.642 81.652   1.00 33.73 651 A 1 
ATOM 4954 N NH2 . ARG A 0 651 . -91.860  -37.837 81.325   1.00 33.73 651 A 1 
ATOM 4955 C CZ  . ARG A 0 651 . -91.475  -36.677 80.874   1.00 33.73 651 A 1 
ATOM 4956 N N   . ASN A 0 652 . -86.116  -36.964 75.228   1.00 33.09 652 A 1 
ATOM 4957 C CA  . ASN A 0 652 . -84.650  -37.042 75.117   1.00 33.09 652 A 1 
ATOM 4958 C C   . ASN A 0 652 . -84.131  -37.084 73.670   1.00 33.09 652 A 1 
ATOM 4959 C CB  . ASN A 0 652 . -84.130  -38.236 75.943   1.00 33.09 652 A 1 
ATOM 4960 O O   . ASN A 0 652 . -82.920  -37.099 73.470   1.00 33.09 652 A 1 
ATOM 4961 C CG  . ASN A 0 652 . -84.037  -37.965 77.435   1.00 33.09 652 A 1 
ATOM 4962 N ND2 . ASN A 0 652 . -83.646  -38.951 78.205   1.00 33.09 652 A 1 
ATOM 4963 O OD1 . ASN A 0 652 . -84.304  -36.895 77.946   1.00 33.09 652 A 1 
ATOM 4964 N N   . HIS A 0 653 . -85.005  -37.081 72.660   1.00 33.42 653 A 1 
ATOM 4965 C CA  . HIS A 0 653 . -84.557  -36.910 71.281   1.00 33.42 653 A 1 
ATOM 4966 C C   . HIS A 0 653 . -84.377  -35.426 70.966   1.00 33.42 653 A 1 
ATOM 4967 C CB  . HIS A 0 653 . -85.490  -37.623 70.290   1.00 33.42 653 A 1 
ATOM 4968 O O   . HIS A 0 653 . -85.337  -34.654 71.013   1.00 33.42 653 A 1 
ATOM 4969 C CG  . HIS A 0 653 . -84.720  -38.640 69.492   1.00 33.42 653 A 1 
ATOM 4970 C CD2 . HIS A 0 653 . -84.499  -39.941 69.853   1.00 33.42 653 A 1 
ATOM 4971 N ND1 . HIS A 0 653 . -83.970  -38.394 68.363   1.00 33.42 653 A 1 
ATOM 4972 C CE1 . HIS A 0 653 . -83.328  -39.532 68.042   1.00 33.42 653 A 1 
ATOM 4973 N NE2 . HIS A 0 653 . -83.619  -40.500 68.926   1.00 33.42 653 A 1 
ATOM 4974 N N   . ALA A 0 654 . -83.154  -35.036 70.601   1.00 34.48 654 A 1 
ATOM 4975 C CA  . ALA A 0 654 . -82.949  -33.790 69.879   1.00 34.48 654 A 1 
ATOM 4976 C C   . ALA A 0 654 . -83.823  -33.814 68.616   1.00 34.48 654 A 1 
ATOM 4977 C CB  . ALA A 0 654 . -81.460  -33.637 69.542   1.00 34.48 654 A 1 
ATOM 4978 O O   . ALA A 0 654 . -83.885  -34.838 67.926   1.00 34.48 654 A 1 
ATOM 4979 N N   . ALA A 0 655 . -84.494  -32.699 68.317   1.00 36.82 655 A 1 
ATOM 4980 C CA  . ALA A 0 655 . -85.137  -32.531 67.021   1.00 36.82 655 A 1 
ATOM 4981 C C   . ALA A 0 655 . -84.068  -32.750 65.944   1.00 36.82 655 A 1 
ATOM 4982 C CB  . ALA A 0 655 . -85.765  -31.133 66.940   1.00 36.82 655 A 1 
ATOM 4983 O O   . ALA A 0 655 . -83.021  -32.101 66.003   1.00 36.82 655 A 1 
ATOM 4984 N N   . ALA A 0 656 . -84.309  -33.685 65.018   1.00 35.02 656 A 1 
ATOM 4985 C CA  . ALA A 0 656 . -83.382  -33.994 63.935   1.00 35.02 656 A 1 
ATOM 4986 C C   . ALA A 0 656 . -83.157  -32.708 63.131   1.00 35.02 656 A 1 
ATOM 4987 C CB  . ALA A 0 656 . -83.950  -35.146 63.097   1.00 35.02 656 A 1 
ATOM 4988 O O   . ALA A 0 656 . -84.047  -32.231 62.424   1.00 35.02 656 A 1 
ATOM 4989 N N   . ARG A 0 657 . -82.014  -32.063 63.376   1.00 37.42 657 A 1 
ATOM 4990 C CA  . ARG A 0 657 . -81.787  -30.660 63.035   1.00 37.42 657 A 1 
ATOM 4991 C C   . ARG A 0 657 . -81.493  -30.565 61.548   1.00 37.42 657 A 1 
ATOM 4992 C CB  . ARG A 0 657 . -80.645  -30.114 63.915   1.00 37.42 657 A 1 
ATOM 4993 O O   . ARG A 0 657 . -80.324  -30.641 61.202   1.00 37.42 657 A 1 
ATOM 4994 C CG  . ARG A 0 657 . -80.277  -28.655 63.588   1.00 37.42 657 A 1 
ATOM 4995 C CD  . ARG A 0 657 . -79.035  -28.232 64.378   1.00 37.42 657 A 1 
ATOM 4996 N NE  . ARG A 0 657 . -78.498  -26.944 63.896   1.00 37.42 657 A 1 
ATOM 4997 N NH1 . ARG A 0 657 . -79.819  -25.521 65.121   1.00 37.42 657 A 1 
ATOM 4998 N NH2 . ARG A 0 657 . -78.270  -24.690 63.742   1.00 37.42 657 A 1 
ATOM 4999 C CZ  . ARG A 0 657 . -78.864  -25.729 64.257   1.00 37.42 657 A 1 
ATOM 5000 N N   . SER A 0 658 . -82.559  -30.416 60.748   1.00 45.71 658 A 1 
ATOM 5001 C CA  . SER A 0 658 . -82.572  -30.235 59.284   1.00 45.71 658 A 1
[truncated: 66,921 more chars]
