# Supplementary material for: Self-assembling proteins compose the chemically resistant shell biomaterial of planktonic tintinnid ciliates
Source: Nat Commun. 2026 Jun 13;17:7507. doi: 10.1038/s41467-026-74402-4 (PMC13408134; doi:10.1038/s41467-026-74402-4)
Supplement: Supplementary file 6 — Supplementary Data 16 [file 41467_2026_74402_MOESM6_ESM.zip › AF2_structure_models/Pacific_77.cif]

data_0
#
_entry.id   0
#
_struct_asym.id          A
_struct_asym.entity_id   0
#
_entity_poly.entity_id        0
_entity_poly.type             polypeptide(L)
_entity_poly.pdbx_strand_id   A
#
_entity.id     0
_entity.type   polymer
#
loop_
_entity_poly_seq.entity_id
_entity_poly_seq.num
_entity_poly_seq.mon_id
0 1   MET 
0 2   LYS 
0 3   SER 
0 4   PHE 
0 5   ALA 
0 6   PHE 
0 7   ALA 
0 8   LEU 
0 9   LEU 
0 10  VAL 
0 11  ALA 
0 12  SER 
0 13  ILE 
0 14  ASP 
0 15  ALA 
0 16  SER 
0 17  SER 
0 18  ARG 
0 19  TYR 
0 20  GLY 
0 21  GLY 
0 22  HIS 
0 23  GLY 
0 24  HIS 
0 25  GLN 
0 26  GLN 
0 27  SER 
0 28  TYR 
0 29  HIS 
0 30  ALA 
0 31  PRO 
0 32  ALA 
0 33  PRO 
0 34  LYS 
0 35  VAL 
0 36  THR 
0 37  VAL 
0 38  THR 
0 39  LYS 
0 40  THR 
0 41  PRO 
0 42  GLY 
0 43  TYR 
0 44  ALA 
0 45  ALA 
0 46  GLN 
0 47  GLY 
0 48  ALA 
0 49  SER 
0 50  LYS 
0 51  GLN 
0 52  ASN 
0 53  ARG 
0 54  GLN 
0 55  ALA 
0 56  ALA 
0 57  GLU 
0 58  GLN 
0 59  ARG 
0 60  SER 
0 61  ALA 
0 62  SER 
0 63  ASP 
0 64  PHE 
0 65  ASP 
0 66  ALA 
0 67  TYR 
0 68  GLY 
0 69  ARG 
0 70  ASP 
0 71  GLN 
0 72  ASP 
0 73  LEU 
0 74  SER 
0 75  ILE 
0 76  GLU 
0 77  GLU 
0 78  SER 
0 79  TYR 
0 80  GLY 
0 81  ARG 
0 82  THR 
0 83  ASN 
0 84  ALA 
0 85  LYS 
0 86  SER 
0 87  TYR 
0 88  ALA 
0 89  ALA 
0 90  GLU 
0 91  SER 
0 92  TYR 
0 93  ASP 
0 94  GLU 
0 95  TRP 
0 96  ASP 
0 97  ASN 
0 98  THR 
0 99  ASP 
0 100 ASP 
0 101 ASP 
0 102 LYS 
0 103 TRP 
0 104 GLY 
0 105 ALA 
0 106 GLN 
0 107 ALA 
0 108 TRP 
0 109 GLY 
0 110 GLN 
0 111 ASP 
0 112 ARG 
0 113 ASP 
0 114 VAL 
0 115 TYR 
0 116 GLY 
0 117 ALA 
0 118 SER 
0 119 SER 
0 120 TYR 
0 121 GLY 
0 122 LYS 
0 123 ALA 
0 124 ALA 
0 125 SER 
0 126 SER 
0 127 GLY 
0 128 ASP 
0 129 TYR 
0 130 ASP 
0 131 GLN 
0 132 TYR 
0 133 ALA 
0 134 LYS 
0 135 ALA 
0 136 GLY 
0 137 LYS 
0 138 ALA 
0 139 GLN 
0 140 GLN 
0 141 SER 
0 142 ALA 
0 143 HIS 
0 144 ALA 
0 145 ALA 
0 146 GLY 
0 147 HIS 
0 148 GLY 
0 149 ALA 
0 150 ALA 
0 151 ALA 
0 152 SER 
0 153 GLN 
0 154 TYR 
0 155 ALA 
0 156 LYS 
0 157 GLY 
0 158 GLN 
0 159 TYR 
0 160 GLY 
0 161 ALA 
0 162 SER 
0 163 ALA 
0 164 GLY 
0 165 GLN 
0 166 VAL 
0 167 TRP 
0 168 LYS 
0 169 GLY 
0 170 ALA 
0 171 SER 
0 172 ALA 
0 173 GLY 
0 174 TYR 
0 175 GLY 
0 176 ALA 
0 177 ALA 
0 178 GLN 
0 179 GLY 
0 180 GLY 
0 181 TYR 
0 182 ASP 
0 183 ASN 
0 184 ASP 
0 185 VAL 
0 186 TRP 
0 187 ALA 
0 188 LYS 
0 189 GLN 
0 190 ALA 
0 191 TYR 
0 192 GLY 
0 193 SER 
0 194 ASP 
0 195 TYR 
0 196 ASP 
0 197 SER 
0 198 ARG 
0 199 TRP 
0 200 GLY 
0 201 LYS 
0 202 SER 
0 203 TYR 
0 204 ASP 
0 205 SER 
0 206 VAL 
0 207 GLU 
0 208 ALA 
0 209 LYS 
0 210 SER 
0 211 TYR 
0 212 ASP 
0 213 ASN 
0 214 GLU 
0 215 ASN 
0 216 TYR 
0 217 ALA 
0 218 LYS 
0 219 ARG 
0 220 VAL 
0 221 ARG 
0 222 ALA 
0 223 ASP 
0 224 ASP 
0 225 ASP 
0 226 GLN 
0 227 TRP 
0 228 ALA 
0 229 GLU 
0 230 ASP 
0 231 TYR 
0 232 ASP 
0 233 ARG 
0 234 TYR 
0 235 ASP 
0 236 ALA 
0 237 GLY 
0 238 GLU 
0 239 GLY 
0 240 ASP 
0 241 ALA 
0 242 TYR 
0 243 GLY 
0 244 LYS 
0 245 ALA 
0 246 ALA 
0 247 SER 
0 248 ALA 
0 249 SER 
0 250 GLU 
0 251 TRP 
0 252 GLY 
0 253 GLN 
0 254 GLN 
0 255 LYS 
0 256 GLY 
0 257 TYR 
0 258 GLY 
0 259 LYS 
0 260 GLY 
0 261 LYS 
0 262 GLY 
0 263 GLY 
0 264 ASP 
0 265 ARG 
0 266 SER 
0 267 ALA 
0 268 ALA 
0 269 SER 
0 270 LYS 
0 271 ALA 
0 272 TYR 
0 273 GLY 
0 274 GLN 
0 275 ASP 
0 276 TYR 
0 277 TRP 
0 278 GLY 
0 279 LYS 
0 280 SER 
0 281 GLY 
0 282 SER 
0 283 ASP 
0 284 TRP 
0 285 ASP 
0 286 ALA 
0 287 TRP 
0 288 GLY 
0 289 ARG 
0 290 ASP 
0 291 GLN 
0 292 ASP 
0 293 TYR 
0 294 ALA 
0 295 GLU 
0 296 ASP 
0 297 ILE 
0 298 SER 
0 299 TYR 
0 300 ASP 
0 301 ARG 
0 302 THR 
0 303 THR 
0 304 ALA 
0 305 LYS 
0 306 ALA 
0 307 TYR 
0 308 ALA 
0 309 ALA 
0 310 GLU 
0 311 SER 
0 312 TYR 
0 313 ASP 
0 314 GLU 
0 315 TRP 
0 316 ASP 
0 317 ASN 
0 318 ALA 
0 319 ASP 
0 320 ASP 
0 321 ASP 
0 322 LYS 
0 323 TRP 
0 324 GLY 
0 325 ALA 
0 326 GLN 
0 327 ALA 
0 328 TRP 
0 329 GLY 
0 330 LYS 
0 331 ASP 
0 332 ARG 
0 333 ASP 
0 334 VAL 
0 335 TYR 
0 336 GLY 
0 337 ALA 
0 338 SER 
0 339 SER 
0 340 TYR 
0 341 GLY 
0 342 ALA 
0 343 VAL 
0 344 ALA 
0 345 SER 
0 346 ALA 
0 347 LYS 
0 348 ASP 
0 349 ALA 
0 350 SER 
0 351 LYS 
0 352 LYS 
0 353 GLY 
0 354 TYR 
0 355 GLY 
0 356 ALA 
0 357 SER 
0 358 ALA 
0 359 ALA 
0 360 GLN 
0 361 GLY 
0 362 SER 
0 363 GLN 
0 364 TYR 
0 365 GLY 
0 366 ALA 
0 367 HIS 
0 368 GLN 
0 369 THR 
0 370 LEU 
0 371 LYS 
0 372 HIS 
0 373 GLY 
0 374 GLY 
0 375 HIS 
0 376 GLY 
0 377 GLY 
0 378 TYR 
0 379 GLY 
0 380 LYS 
0 381 HIS 
0 382 GLY 
0 383 VAL 
0 384 SER 
0 385 SER 
0 386 LYS 
0 387 SER 
0 388 GLN 
0 389 GLN 
0 390 TYR 
0 391 GLY 
0 392 GLN 
0 393 GLN 
0 394 SER 
0 395 SER 
0 396 ALA 
0 397 ALA 
0 398 GLY 
0 399 TYR 
0 400 GLY 
0 401 GLN 
0 402 ASP 
0 403 GLN 
0 404 MET 
0 405 VAL 
0 406 TRP 
0 407 LYS 
0 408 GLY 
0 409 ALA 
0 410 SER 
0 411 ALA 
0 412 THR 
0 413 LYS 
0 414 GLN 
0 415 ALA 
0 416 ALA 
0 417 ALA 
0 418 GLY 
0 419 ALA 
0 420 TYR 
0 421 ASP 
0 422 ASN 
0 423 ASP 
0 424 GLU 
0 425 TRP 
0 426 ALA 
0 427 LYS 
0 428 GLN 
0 429 ALA 
0 430 TYR 
0 431 GLY 
0 432 SER 
0 433 ASP 
0 434 TYR 
0 435 ASP 
0 436 SER 
0 437 ARG 
0 438 TRP 
0 439 GLY 
0 440 LYS 
0 441 SER 
0 442 TYR 
0 443 ASP 
0 444 SER 
0 445 VAL 
0 446 SER 
0 447 ALA 
0 448 LYS 
0 449 SER 
0 450 TYR 
0 451 ASP 
0 452 ASN 
0 453 GLU 
0 454 SER 
0 455 TYR 
0 456 ALA 
0 457 ARG 
0 458 ALA 
0 459 VAL 
0 460 GLN 
0 461 ALA 
0 462 ASP 
0 463 ASP 
0 464 ASP 
0 465 GLN 
0 466 TRP 
0 467 ALA 
0 468 GLU 
0 469 ASP 
0 470 TYR 
0 471 ASP 
0 472 ARG 
0 473 TYR 
0 474 ASP 
0 475 THR 
0 476 LYS 
0 477 ASP 
0 478 ALA 
0 479 GLY 
0 480 ARG 
0 481 TYR 
0 482 GLY 
0 483 GLN 
0 484 ALA 
0 485 ALA 
0 486 SER 
0 487 LYS 
0 488 TRP 
0 489 GLY 
0 490 LYS 
0 491 ASP 
0 492 ALA 
0 493 ASP 
0 494 SER 
0 495 VAL 
0 496 SER 
0 497 ARG 
0 498 GLY 
0 499 TYR 
0 500 GLY 
0 501 HIS 
0 502 GLY 
0 503 TYR 
0 504 GLY 
0 505 LYS 
0 506 SER 
0 507 ALA 
0 508 SER 
0 509 LEU 
0 510 THR 
0 511 LYS 
0 512 GLN 
0 513 GLY 
0 514 GLY 
0 515 ALA 
0 516 THR 
0 517 TYR 
0 518 ASP 
0 519 ALA 
0 520 ALA 
0 521 SER 
0 522 GLU 
0 523 ALA 
0 524 GLY 
0 525 ASN 
0 526 ALA 
0 527 GLY 
0 528 TYR 
0 529 TRP 
0 530 GLY 
0 531 LYS 
0 532 SER 
0 533 GLY 
0 534 SER 
0 535 ASP 
0 536 TRP 
0 537 ASP 
0 538 ALA 
0 539 TYR 
0 540 GLY 
0 541 ARG 
0 542 ASP 
0 543 GLN 
0 544 ASP 
0 545 LEU 
0 546 SER 
0 547 ILE 
0 548 LYS 
0 549 GLU 
0 550 SER 
0 551 TYR 
0 552 ASP 
0 553 ARG 
0 554 THR 
0 555 TRP 
0 556 ALA 
0 557 LYS 
0 558 SER 
0 559 TYR 
0 560 ASP 
0 561 ALA 
0 562 GLU 
0 563 SER 
0 564 TYR 
0 565 ASP 
0 566 GLU 
0 567 TRP 
0 568 ASP 
0 569 ASN 
0 570 LYS 
0 571 ASP 
0 572 ASP 
0 573 ASP 
0 574 LYS 
0 575 TRP 
0 576 GLY 
0 577 ALA 
0 578 GLN 
0 579 ALA 
0 580 TRP 
0 581 GLY 
0 582 LYS 
0 583 ASP 
0 584 ARG 
0 585 ASP 
0 586 VAL 
0 587 TYR 
0 588 GLY 
0 589 ALA 
0 590 SER 
0 591 SER 
0 592 TYR 
0 593 GLY 
0 594 LYS 
0 595 GLN 
0 596 ALA 
0 597 SER 
0 598 ALA 
0 599 GLY 
0 600 ASP 
0 601 TYR 
0 602 ASP 
0 603 ALA 
0 604 TYR 
0 605 GLY 
0 606 ARG 
0 607 ALA 
0 608 GLY 
0 609 LYS 
0 610 ALA 
0 611 GLN 
0 612 ALA 
0 613 SER 
0 614 LYS 
0 615 TYR 
0 616 GLY 
0 617 SER 
0 618 VAL 
0 619 GLN 
0 620 GLY 
0 621 SER 
0 622 LYS 
0 623 SER 
0 624 LEU 
0 625 GLY 
0 626 GLY 
0 627 TYR 
0 628 GLY 
0 629 LYS 
0 630 SER 
0 631 GLN 
0 632 GLY 
0 633 TYR 
0 634 GLY 
0 635 ALA 
0 636 GLN 
0 637 TYR 
0 638 GLY 
0 639 ALA 
0 640 GLN 
0 641 ALA 
0 642 SER 
0 643 ALA 
0 644 ALA 
0 645 GLN 
0 646 GLN 
0 647 GLY 
0 648 TYR 
0 649 GLY 
0 650 GLN 
0 651 HIS 
0 652 GLN 
0 653 ASP 
0 654 ALA 
0 655 GLN 
0 656 ALA 
0 657 SER 
0 658 LYS 
0 659 ASP 
0 660 HIS 
0 661 ALA 
0 662 ALA 
0 663 ALA 
0 664 LYS 
0 665 SER 
0 666 GLY 
0 667 TYR 
0 668 ASP 
0 669 ASN 
0 670 ASP 
0 671 GLU 
0 672 TRP 
0 673 ALA 
0 674 LYS 
0 675 GLN 
0 676 ALA 
0 677 TYR 
0 678 GLY 
0 679 SER 
0 680 ASP 
0 681 PHE 
0 682 ASP 
0 683 SER 
0 684 ARG 
0 685 TRP 
0 686 GLY 
0 687 LYS 
0 688 SER 
0 689 TYR 
0 690 ASP 
0 691 SER 
0 692 VAL 
0 693 ALA 
0 694 ALA 
0 695 LYS 
0 696 SER 
0 697 TYR 
0 698 ASP 
0 699 ASP 
0 700 GLU 
0 701 GLN 
0 702 TYR 
0 703 ALA 
0 704 ARG 
0 705 LYS 
0 706 VAL 
0 707 GLN 
0 708 ALA 
0 709 ASP 
0 710 ASP 
0 711 ASP 
0 712 GLN 
0 713 TRP 
0 714 ALA 
0 715 GLU 
0 716 ASP 
0 717 TYR 
0 718 ASP 
0 719 ARG 
0 720 TYR 
0 721 ASP 
0 722 SER 
0 723 ARG 
0 724 ASP 
0 725 ALA 
0 726 ASP 
0 727 ARG 
0 728 TYR 
0 729 GLY 
0 730 GLN 
0 731 ALA 
0 732 ALA 
0 733 SER 
0 734 ALA 
0 735 ALA 
0 736 VAL 
0 737 SER 
0 738 GLN 
0 739 PRO 
0 740 GLY 
0 741 LYS 
0 742 VAL 
0 743 GLN 
0 744 TYR 
0 745 ASN 
0 746 VAL 
0 747 SER 
0 748 TYR 
0 749 PRO 
0 750 LYS 
0 751 PRO 
0 752 ALA 
0 753 PRO 
0 754 LYS 
0 755 TYR 
0 756 GLN 
0 757 GLY 
0 758 TRP 
#
loop_
_chem_comp.id
_chem_comp.type
_chem_comp.name
ALA 'L-peptide linking' ALANINE         
ARG 'L-peptide linking' ARGININE        
ASN 'L-peptide linking' ASPARAGINE      
ASP 'L-peptide linking' 'ASPARTIC ACID' 
CYS 'L-peptide linking' CYSTEINE        
GLN 'L-peptide linking' GLUTAMINE       
GLU 'L-peptide linking' 'GLUTAMIC ACID' 
HIS 'L-peptide linking' HISTIDINE       
ILE 'L-peptide linking' ISOLEUCINE      
LEU 'L-peptide linking' LEUCINE         
LYS 'L-peptide linking' LYSINE          
MET 'L-peptide linking' METHIONINE      
PHE 'L-peptide linking' PHENYLALANINE   
PRO 'L-peptide linking' PROLINE         
SER 'L-peptide linking' SERINE          
THR 'L-peptide linking' THREONINE       
TRP 'L-peptide linking' TRYPTOPHAN      
TYR 'L-peptide linking' TYROSINE        
VAL 'L-peptide linking' VALINE          
GLY 'peptide linking'   GLYCINE         
#
loop_
_atom_site.group_PDB
_atom_site.id
_atom_site.type_symbol
_atom_site.label_atom_id
_atom_site.label_alt_id
_atom_site.label_comp_id
_atom_site.label_asym_id
_atom_site.label_entity_id
_atom_site.label_seq_id
_atom_site.pdbx_PDB_ins_code
_atom_site.Cartn_x
_atom_site.Cartn_y
_atom_site.Cartn_z
_atom_site.occupancy
_atom_site.B_iso_or_equiv
_atom_site.auth_seq_id
_atom_site.auth_asym_id
_atom_site.pdbx_PDB_model_num
ATOM 1    N N   . MET A 0 1   . 44.963   -5.245  -86.848  1.00 32.46 1   A 1 
ATOM 2    C CA  . MET A 0 1   . 44.545   -6.310  -85.900  1.00 32.46 1   A 1 
ATOM 3    C C   . MET A 0 1   . 43.024   -6.429  -85.937  1.00 32.46 1   A 1 
ATOM 4    C CB  . MET A 0 1   . 45.054   -5.996  -84.487  1.00 32.46 1   A 1 
ATOM 5    O O   . MET A 0 1   . 42.391   -5.506  -86.438  1.00 32.46 1   A 1 
ATOM 6    C CG  . MET A 0 1   . 46.584   -6.108  -84.418  1.00 32.46 1   A 1 
ATOM 7    S SD  . MET A 0 1   . 47.294   -5.263  -82.994  1.00 32.46 1   A 1 
ATOM 8    C CE  . MET A 0 1   . 49.051   -5.666  -83.208  1.00 32.46 1   A 1 
ATOM 9    N N   . LYS A 0 2   . 42.428   -7.539  -85.476  1.00 32.88 2   A 1 
ATOM 10   C CA  . LYS A 0 2   . 40.960   -7.652  -85.383  1.00 32.88 2   A 1 
ATOM 11   C C   . LYS A 0 2   . 40.468   -6.718  -84.276  1.00 32.88 2   A 1 
ATOM 12   C CB  . LYS A 0 2   . 40.523   -9.099  -85.073  1.00 32.88 2   A 1 
ATOM 13   O O   . LYS A 0 2   . 40.914   -6.856  -83.142  1.00 32.88 2   A 1 
ATOM 14   C CG  . LYS A 0 2   . 40.788   -10.100 -86.211  1.00 32.88 2   A 1 
ATOM 15   C CD  . LYS A 0 2   . 40.347   -11.515 -85.795  1.00 32.88 2   A 1 
ATOM 16   C CE  . LYS A 0 2   . 40.624   -12.542 -86.905  1.00 32.88 2   A 1 
ATOM 17   N NZ  . LYS A 0 2   . 40.271   -13.922 -86.474  1.00 32.88 2   A 1 
ATOM 18   N N   . SER A 0 3   . 39.570   -5.789  -84.592  1.00 35.30 3   A 1 
ATOM 19   C CA  . SER A 0 3   . 38.908   -4.966  -83.578  1.00 35.30 3   A 1 
ATOM 20   C C   . SER A 0 3   . 37.945   -5.839  -82.779  1.00 35.30 3   A 1 
ATOM 21   C CB  . SER A 0 3   . 38.156   -3.798  -84.226  1.00 35.30 3   A 1 
ATOM 22   O O   . SER A 0 3   . 36.829   -6.100  -83.226  1.00 35.30 3   A 1 
ATOM 23   O OG  . SER A 0 3   . 39.063   -2.976  -84.937  1.00 35.30 3   A 1 
ATOM 24   N N   . PHE A 0 4   . 38.375   -6.296  -81.604  1.00 31.56 4   A 1 
ATOM 25   C CA  . PHE A 0 4   . 37.458   -6.831  -80.605  1.00 31.56 4   A 1 
ATOM 26   C C   . PHE A 0 4   . 36.605   -5.675  -80.090  1.00 31.56 4   A 1 
ATOM 27   C CB  . PHE A 0 4   . 38.223   -7.549  -79.487  1.00 31.56 4   A 1 
ATOM 28   O O   . PHE A 0 4   . 37.012   -4.920  -79.210  1.00 31.56 4   A 1 
ATOM 29   C CG  . PHE A 0 4   . 38.667   -8.945  -79.877  1.00 31.56 4   A 1 
ATOM 30   C CD1 . PHE A 0 4   . 37.785   -10.030 -79.706  1.00 31.56 4   A 1 
ATOM 31   C CD2 . PHE A 0 4   . 39.950   -9.165  -80.411  1.00 31.56 4   A 1 
ATOM 32   C CE1 . PHE A 0 4   . 38.189   -11.330 -80.054  1.00 31.56 4   A 1 
ATOM 33   C CE2 . PHE A 0 4   . 40.356   -10.467 -80.756  1.00 31.56 4   A 1 
ATOM 34   C CZ  . PHE A 0 4   . 39.477   -11.550 -80.574  1.00 31.56 4   A 1 
ATOM 35   N N   . ALA A 0 5   . 35.424   -5.516  -80.682  1.00 34.44 5   A 1 
ATOM 36   C CA  . ALA A 0 5   . 34.373   -4.736  -80.065  1.00 34.44 5   A 1 
ATOM 37   C C   . ALA A 0 5   . 33.980   -5.464  -78.776  1.00 34.44 5   A 1 
ATOM 38   C CB  . ALA A 0 5   . 33.204   -4.591  -81.050  1.00 34.44 5   A 1 
ATOM 39   O O   . ALA A 0 5   . 33.330   -6.509  -78.833  1.00 34.44 5   A 1 
ATOM 40   N N   . PHE A 0 6   . 34.390   -4.923  -77.628  1.00 31.98 6   A 1 
ATOM 41   C CA  . PHE A 0 6   . 33.766   -5.275  -76.362  1.00 31.98 6   A 1 
ATOM 42   C C   . PHE A 0 6   . 32.312   -4.816  -76.447  1.00 31.98 6   A 1 
ATOM 43   C CB  . PHE A 0 6   . 34.533   -4.675  -75.170  1.00 31.98 6   A 1 
ATOM 44   O O   . PHE A 0 6   . 31.991   -3.643  -76.257  1.00 31.98 6   A 1 
ATOM 45   C CG  . PHE A 0 6   . 35.274   -5.724  -74.364  1.00 31.98 6   A 1 
ATOM 46   C CD1 . PHE A 0 6   . 34.643   -6.336  -73.263  1.00 31.98 6   A 1 
ATOM 47   C CD2 . PHE A 0 6   . 36.579   -6.111  -74.726  1.00 31.98 6   A 1 
ATOM 48   C CE1 . PHE A 0 6   . 35.319   -7.319  -72.519  1.00 31.98 6   A 1 
ATOM 49   C CE2 . PHE A 0 6   . 37.254   -7.095  -73.981  1.00 31.98 6   A 1 
ATOM 50   C CZ  . PHE A 0 6   . 36.625   -7.697  -72.876  1.00 31.98 6   A 1 
ATOM 51   N N   . ALA A 0 7   . 31.431   -5.747  -76.808  1.00 34.19 7   A 1 
ATOM 52   C CA  . ALA A 0 7   . 30.022   -5.591  -76.525  1.00 34.19 7   A 1 
ATOM 53   C C   . ALA A 0 7   . 29.915   -5.462  -75.005  1.00 34.19 7   A 1 
ATOM 54   C CB  . ALA A 0 7   . 29.253   -6.799  -77.073  1.00 34.19 7   A 1 
ATOM 55   O O   . ALA A 0 7   . 30.349   -6.363  -74.285  1.00 34.19 7   A 1 
ATOM 56   N N   . LEU A 0 8   . 29.381   -4.336  -74.530  1.00 35.20 8   A 1 
ATOM 57   C CA  . LEU A 0 8   . 29.034   -4.176  -73.127  1.00 35.20 8   A 1 
ATOM 58   C C   . LEU A 0 8   . 27.914   -5.178  -72.840  1.00 35.20 8   A 1 
ATOM 59   C CB  . LEU A 0 8   . 28.626   -2.716  -72.853  1.00 35.20 8   A 1 
ATOM 60   O O   . LEU A 0 8   . 26.741   -4.902  -73.097  1.00 35.20 8   A 1 
ATOM 61   C CG  . LEU A 0 8   . 28.454   -2.427  -71.348  1.00 35.20 8   A 1 
ATOM 62   C CD1 . LEU A 0 8   . 29.808   -2.180  -70.679  1.00 35.20 8   A 1 
ATOM 63   C CD2 . LEU A 0 8   . 27.584   -1.188  -71.142  1.00 35.20 8   A 1 
ATOM 64   N N   . LEU A 0 9   . 28.291   -6.376  -72.392  1.00 32.28 9   A 1 
ATOM 65   C CA  . LEU A 0 9   . 27.349   -7.392  -71.967  1.00 32.28 9   A 1 
ATOM 66   C C   . LEU A 0 9   . 26.727   -6.883  -70.671  1.00 32.28 9   A 1 
ATOM 67   C CB  . LEU A 0 9   . 28.053   -8.756  -71.811  1.00 32.28 9   A 1 
ATOM 68   O O   . LEU A 0 9   . 27.258   -7.112  -69.587  1.00 32.28 9   A 1 
ATOM 69   C CG  . LEU A 0 9   . 27.049   -9.901  -71.558  1.00 32.28 9   A 1 
ATOM 70   C CD1 . LEU A 0 9   . 26.395   -10.363 -72.865  1.00 32.28 9   A 1 
ATOM 71   C CD2 . LEU A 0 9   . 27.744   -11.106 -70.929  1.00 32.28 9   A 1 
ATOM 72   N N   . VAL A 0 10  . 25.609   -6.168  -70.801  1.00 34.15 10  A 1 
ATOM 73   C CA  . VAL A 0 10  . 24.726   -5.855  -69.680  1.00 34.15 10  A 1 
ATOM 74   C C   . VAL A 0 10  . 24.109   -7.176  -69.236  1.00 34.15 10  A 1 
ATOM 75   C CB  . VAL A 0 10  . 23.676   -4.782  -70.034  1.00 34.15 10  A 1 
ATOM 76   O O   . VAL A 0 10  . 23.010   -7.552  -69.646  1.00 34.15 10  A 1 
ATOM 77   C CG1 . VAL A 0 10  . 22.802   -4.436  -68.820  1.00 34.15 10  A 1 
ATOM 78   C CG2 . VAL A 0 10  . 24.353   -3.483  -70.496  1.00 34.15 10  A 1 
ATOM 79   N N   . ALA A 0 11  . 24.881   -7.910  -68.437  1.00 30.92 11  A 1 
ATOM 80   C CA  . ALA A 0 11  . 24.425   -9.044  -67.670  1.00 30.92 11  A 1 
ATOM 81   C C   . ALA A 0 11  . 23.447   -8.501  -66.627  1.00 30.92 11  A 1 
ATOM 82   C CB  . ALA A 0 11  . 25.637   -9.770  -67.072  1.00 30.92 11  A 1 
ATOM 83   O O   . ALA A 0 11  . 23.813   -8.166  -65.504  1.00 30.92 11  A 1 
ATOM 84   N N   . SER A 0 12  . 22.188   -8.385  -67.041  1.00 34.60 12  A 1 
ATOM 85   C CA  . SER A 0 12  . 21.075   -8.412  -66.109  1.00 34.60 12  A 1 
ATOM 86   C C   . SER A 0 12  . 21.197   -9.727  -65.349  1.00 34.60 12  A 1 
ATOM 87   C CB  . SER A 0 12  . 19.723   -8.292  -66.836  1.00 34.60 12  A 1 
ATOM 88   O O   . SER A 0 12  . 20.945   -10.799 -65.899  1.00 34.60 12  A 1 
ATOM 89   O OG  . SER A 0 12  . 19.743   -8.843  -68.145  1.00 34.60 12  A 1 
ATOM 90   N N   . ILE A 0 13  . 21.666   -9.646  -64.102  1.00 32.70 13  A 1 
ATOM 91   C CA  . ILE A 0 13  . 21.624   -10.768 -63.171  1.00 32.70 13  A 1 
ATOM 92   C C   . ILE A 0 13  . 20.150   -10.937 -62.811  1.00 32.70 13  A 1 
ATOM 93   C CB  . ILE A 0 13  . 22.572   -10.564 -61.966  1.00 32.70 13  A 1 
ATOM 94   O O   . ILE A 0 13  . 19.637   -10.345 -61.864  1.00 32.70 13  A 1 
ATOM 95   C CG1 . ILE A 0 13  . 24.031   -10.441 -62.474  1.00 32.70 13  A 1 
ATOM 96   C CG2 . ILE A 0 13  . 22.444   -11.743 -60.980  1.00 32.70 13  A 1 
ATOM 97   C CD1 . ILE A 0 13  . 25.085   -10.243 -61.377  1.00 32.70 13  A 1 
ATOM 98   N N   . ASP A 0 14  . 19.457   -11.692 -63.658  1.00 32.13 14  A 1 
ATOM 99   C CA  . ASP A 0 14  . 18.099   -12.153 -63.430  1.00 32.13 14  A 1 
ATOM 100  C C   . ASP A 0 14  . 18.142   -13.089 -62.216  1.00 32.13 14  A 1 
ATOM 101  C CB  . ASP A 0 14  . 17.577   -12.808 -64.720  1.00 32.13 14  A 1 
ATOM 102  O O   . ASP A 0 14  . 18.557   -14.246 -62.303  1.00 32.13 14  A 1 
ATOM 103  C CG  . ASP A 0 14  . 16.064   -13.047 -64.697  1.00 32.13 14  A 1 
ATOM 104  O OD1 . ASP A 0 14  . 15.539   -13.409 -63.618  1.00 32.13 14  A 1 
ATOM 105  O OD2 . ASP A 0 14  . 15.437   -12.878 -65.765  1.00 32.13 14  A 1 
ATOM 106  N N   . ALA A 0 15  . 17.817   -12.534 -61.047  1.00 31.80 15  A 1 
ATOM 107  C CA  . ALA A 0 15  . 17.875   -13.211 -59.759  1.00 31.80 15  A 1 
ATOM 108  C C   . ALA A 0 15  . 16.698   -14.192 -59.600  1.00 31.80 15  A 1 
ATOM 109  C CB  . ALA A 0 15  . 17.970   -12.149 -58.653  1.00 31.80 15  A 1 
ATOM 110  O O   . ALA A 0 15  . 15.853   -14.047 -58.714  1.00 31.80 15  A 1 
ATOM 111  N N   . SER A 0 16  . 16.622   -15.191 -60.482  1.00 31.91 16  A 1 
ATOM 112  C CA  . SER A 0 16  . 15.529   -16.157 -60.540  1.00 31.91 16  A 1 
ATOM 113  C C   . SER A 0 16  . 16.001   -17.607 -60.363  1.00 31.91 16  A 1 
ATOM 114  C CB  . SER A 0 16  . 14.660   -15.929 -61.784  1.00 31.91 16  A 1 
ATOM 115  O O   . SER A 0 16  . 16.659   -18.219 -61.204  1.00 31.91 16  A 1 
ATOM 116  O OG  . SER A 0 16  . 15.391   -15.940 -62.985  1.00 31.91 16  A 1 
ATOM 117  N N   . SER A 0 17  . 15.534   -18.201 -59.256  1.00 31.75 17  A 1 
ATOM 118  C CA  . SER A 0 17  . 15.749   -19.595 -58.829  1.00 31.75 17  A 1 
ATOM 119  C C   . SER A 0 17  . 17.162   -19.887 -58.253  1.00 31.75 17  A 1 
ATOM 120  C CB  . SER A 0 17  . 15.273   -20.543 -59.950  1.00 31.75 17  A 1 
ATOM 121  O O   . SER A 0 17  . 18.163   -19.444 -58.796  1.00 31.75 17  A 1 
ATOM 122  O OG  . SER A 0 17  . 16.309   -20.913 -60.840  1.00 31.75 17  A 1 
ATOM 123  N N   . ARG A 0 18  . 17.336   -20.642 -57.151  1.00 32.78 18  A 1 
ATOM 124  C CA  . ARG A 0 18  . 16.408   -21.559 -56.447  1.00 32.78 18  A 1 
ATOM 125  C C   . ARG A 0 18  . 16.607   -21.547 -54.921  1.00 32.78 18  A 1 
ATOM 126  C CB  . ARG A 0 18  . 16.688   -23.013 -56.908  1.00 32.78 18  A 1 
ATOM 127  O O   . ARG A 0 18  . 17.569   -22.131 -54.447  1.00 32.78 18  A 1 
ATOM 128  C CG  . ARG A 0 18  . 16.443   -23.240 -58.394  1.00 32.78 18  A 1 
ATOM 129  C CD  . ARG A 0 18  . 16.976   -24.562 -58.931  1.00 32.78 18  A 1 
ATOM 130  N NE  . ARG A 0 18  . 16.983   -24.484 -60.401  1.00 32.78 18  A 1 
ATOM 131  N NH1 . ARG A 0 18  . 17.323   -26.701 -60.864  1.00 32.78 18  A 1 
ATOM 132  N NH2 . ARG A 0 18  . 17.184   -25.215 -62.533  1.00 32.78 18  A 1 
ATOM 133  C CZ  . ARG A 0 18  . 17.162   -25.468 -61.256  1.00 32.78 18  A 1 
ATOM 134  N N   . TYR A 0 19  . 15.645   -21.002 -54.180  1.00 37.23 19  A 1 
ATOM 135  C CA  . TYR A 0 19  . 14.931   -21.630 -53.048  1.00 37.23 19  A 1 
ATOM 136  C C   . TYR A 0 19  . 13.727   -20.716 -52.716  1.00 37.23 19  A 1 
ATOM 137  C CB  . TYR A 0 19  . 15.834   -21.922 -51.825  1.00 37.23 19  A 1 
ATOM 138  O O   . TYR A 0 19  . 13.792   -19.513 -52.957  1.00 37.23 19  A 1 
ATOM 139  C CG  . TYR A 0 19  . 16.220   -23.397 -51.687  1.00 37.23 19  A 1 
ATOM 140  C CD1 . TYR A 0 19  . 15.274   -24.330 -51.212  1.00 37.23 19  A 1 
ATOM 141  C CD2 . TYR A 0 19  . 17.510   -23.849 -52.034  1.00 37.23 19  A 1 
ATOM 142  C CE1 . TYR A 0 19  . 15.600   -25.701 -51.132  1.00 37.23 19  A 1 
ATOM 143  C CE2 . TYR A 0 19  . 17.840   -25.217 -51.964  1.00 37.23 19  A 1 
ATOM 144  O OH  . TYR A 0 19  . 17.187   -27.471 -51.451  1.00 37.23 19  A 1 
ATOM 145  C CZ  . TYR A 0 19  . 16.880   -26.149 -51.518  1.00 37.23 19  A 1 
ATOM 146  N N   . GLY A 0 20  . 12.583   -21.278 -52.309  1.00 31.47 20  A 1 
ATOM 147  C CA  . GLY A 0 20  . 11.321   -20.525 -52.151  1.00 31.47 20  A 1 
ATOM 148  C C   . GLY A 0 20  . 11.108   -19.954 -50.739  1.00 31.47 20  A 1 
ATOM 149  O O   . GLY A 0 20  . 11.799   -20.347 -49.811  1.00 31.47 20  A 1 
ATOM 150  N N   . GLY A 0 21  . 10.133   -19.071 -50.500  1.00 28.88 21  A 1 
ATOM 151  C CA  . GLY A 0 21  . 9.201    -18.458 -51.455  1.00 28.88 21  A 1 
ATOM 152  C C   . GLY A 0 21  . 7.999    -17.805 -50.755  1.00 28.88 21  A 1 
ATOM 153  O O   . GLY A 0 21  . 7.133    -18.507 -50.236  1.00 28.88 21  A 1 
ATOM 154  N N   . HIS A 0 22  . 7.930    -16.472 -50.759  1.00 34.08 22  A 1 
ATOM 155  C CA  . HIS A 0 22  . 6.805    -15.660 -50.265  1.00 34.08 22  A 1 
ATOM 156  C C   . HIS A 0 22  . 6.483    -14.544 -51.274  1.00 34.08 22  A 1 
ATOM 157  C CB  . HIS A 0 22  . 7.097    -15.114 -48.854  1.00 34.08 22  A 1 
ATOM 158  O O   . HIS A 0 22  . 7.341    -14.155 -52.066  1.00 34.08 22  A 1 
ATOM 159  C CG  . HIS A 0 22  . 6.535    -15.974 -47.745  1.00 34.08 22  A 1 
ATOM 160  C CD2 . HIS A 0 22  . 6.042    -15.528 -46.547  1.00 34.08 22  A 1 
ATOM 161  N ND1 . HIS A 0 22  . 6.361    -17.341 -47.764  1.00 34.08 22  A 1 
ATOM 162  C CE1 . HIS A 0 22  . 5.780    -17.707 -46.610  1.00 34.08 22  A 1 
ATOM 163  N NE2 . HIS A 0 22  . 5.555    -16.634 -45.842  1.00 34.08 22  A 1 
ATOM 164  N N   . GLY A 0 23  . 5.221    -14.106 -51.325  1.00 31.10 23  A 1 
ATOM 165  C CA  . GLY A 0 23  . 4.655    -13.496 -52.531  1.00 31.10 23  A 1 
ATOM 166  C C   . GLY A 0 23  . 4.327    -12.000 -52.480  1.00 31.10 23  A 1 
ATOM 167  O O   . GLY A 0 23  . 3.857    -11.473 -51.479  1.00 31.10 23  A 1 
ATOM 168  N N   . HIS A 0 24  . 4.430    -11.383 -53.660  1.00 33.39 24  A 1 
ATOM 169  C CA  . HIS A 0 24  . 3.637    -10.232 -54.111  1.00 33.39 24  A 1 
ATOM 170  C C   . HIS A 0 24  . 3.926    -8.820  -53.550  1.00 33.39 24  A 1 
ATOM 171  C CB  . HIS A 0 24  . 2.140    -10.604 -54.180  1.00 33.39 24  A 1 
ATOM 172  O O   . HIS A 0 24  . 3.030    -7.975  -53.506  1.00 33.39 24  A 1 
ATOM 173  C CG  . HIS A 0 24  . 1.450    -10.026 -55.391  1.00 33.39 24  A 1 
ATOM 174  C CD2 . HIS A 0 24  . 0.500    -10.637 -56.163  1.00 33.39 24  A 1 
ATOM 175  N ND1 . HIS A 0 24  . 1.727    -8.814  -55.979  1.00 33.39 24  A 1 
ATOM 176  C CE1 . HIS A 0 24  . 0.980    -8.706  -57.089  1.00 33.39 24  A 1 
ATOM 177  N NE2 . HIS A 0 24  . 0.210    -9.794  -57.241  1.00 33.39 24  A 1 
ATOM 178  N N   . GLN A 0 25  . 5.190    -8.479  -53.293  1.00 33.54 25  A 1 
ATOM 179  C CA  . GLN A 0 25  . 5.629    -7.075  -53.407  1.00 33.54 25  A 1 
ATOM 180  C C   . GLN A 0 25  . 5.560    -6.636  -54.891  1.00 33.54 25  A 1 
ATOM 181  C CB  . GLN A 0 25  . 7.042    -6.927  -52.820  1.00 33.54 25  A 1 
ATOM 182  O O   . GLN A 0 25  . 5.892    -7.418  -55.783  1.00 33.54 25  A 1 
ATOM 183  C CG  . GLN A 0 25  . 7.091    -7.099  -51.288  1.00 33.54 25  A 1 
ATOM 184  C CD  . GLN A 0 25  . 6.800    -5.801  -50.540  1.00 33.54 25  A 1 
ATOM 185  N NE2 . GLN A 0 25  . 5.703    -5.685  -49.826  1.00 33.54 25  A 1 
ATOM 186  O OE1 . GLN A 0 25  . 7.552    -4.851  -50.607  1.00 33.54 25  A 1 
ATOM 187  N N   . GLN A 0 26  . 5.071    -5.426  -55.189  1.00 36.70 26  A 1 
ATOM 188  C CA  . GLN A 0 26  . 4.820    -4.990  -56.575  1.00 36.70 26  A 1 
ATOM 189  C C   . GLN A 0 26  . 6.098    -4.464  -57.251  1.00 36.70 26  A 1 
ATOM 190  C CB  . GLN A 0 26  . 3.680    -3.957  -56.631  1.00 36.70 26  A 1 
ATOM 191  O O   . GLN A 0 26  . 6.710    -3.506  -56.793  1.00 36.70 26  A 1 
ATOM 192  C CG  . GLN A 0 26  . 2.316    -4.560  -56.241  1.00 36.70 26  A 1 
ATOM 193  C CD  . GLN A 0 26  . 1.149    -3.583  -56.391  1.00 36.70 26  A 1 
ATOM 194  N NE2 . GLN A 0 26  . -0.064   -4.013  -56.127  1.00 36.70 26  A 1 
ATOM 195  O OE1 . GLN A 0 26  . 1.284    -2.431  -56.763  1.00 36.70 26  A 1 
ATOM 196  N N   . SER A 0 27  . 6.496    -5.076  -58.371  1.00 36.84 27  A 1 
ATOM 197  C CA  . SER A 0 27  . 7.757    -4.771  -59.059  1.00 36.84 27  A 1 
ATOM 198  C C   . SER A 0 27  . 7.736    -3.425  -59.799  1.00 36.84 27  A 1 
ATOM 199  C CB  . SER A 0 27  . 8.089    -5.902  -60.041  1.00 36.84 27  A 1 
ATOM 200  O O   . SER A 0 27  . 7.099    -3.304  -60.852  1.00 36.84 27  A 1 
ATOM 201  O OG  . SER A 0 27  . 7.036    -6.051  -60.977  1.00 36.84 27  A 1 
ATOM 202  N N   . TYR A 0 28  . 8.502    -2.446  -59.312  1.00 39.16 28  A 1 
ATOM 203  C CA  . TYR A 0 28  . 8.730    -1.159  -59.977  1.00 39.16 28  A 1 
ATOM 204  C C   . TYR A 0 28  . 9.472    -1.332  -61.316  1.00 39.16 28  A 1 
ATOM 205  C CB  . TYR A 0 28  . 9.510    -0.223  -59.037  1.00 39.16 28  A 1 
ATOM 206  O O   . TYR A 0 28  . 10.699   -1.342  -61.372  1.00 39.16 28  A 1 
ATOM 207  C CG  . TYR A 0 28  . 8.758    0.200   -57.789  1.00 39.16 28  A 1 
ATOM 208  C CD1 . TYR A 0 28  . 7.947    1.353   -57.811  1.00 39.16 28  A 1 
ATOM 209  C CD2 . TYR A 0 28  . 8.891    -0.542  -56.598  1.00 39.16 28  A 1 
ATOM 210  C CE1 . TYR A 0 28  . 7.269    1.763   -56.646  1.00 39.16 28  A 1 
ATOM 211  C CE2 . TYR A 0 28  . 8.206    -0.141  -55.437  1.00 39.16 28  A 1 
ATOM 212  O OH  . TYR A 0 28  . 6.752    1.398   -54.324  1.00 39.16 28  A 1 
ATOM 213  C CZ  . TYR A 0 28  . 7.397    1.013   -55.455  1.00 39.16 28  A 1 
ATOM 214  N N   . HIS A 0 29  . 8.731    -1.444  -62.421  1.00 39.51 29  A 1 
ATOM 215  C CA  . HIS A 0 29  . 9.310    -1.435  -63.767  1.00 39.51 29  A 1 
ATOM 216  C C   . HIS A 0 29  . 9.791    -0.024  -64.136  1.00 39.51 29  A 1 
ATOM 217  C CB  . HIS A 0 29  . 8.309    -1.990  -64.793  1.00 39.51 29  A 1 
ATOM 218  O O   . HIS A 0 29  . 9.024    0.799   -64.642  1.00 39.51 29  A 1 
ATOM 219  C CG  . HIS A 0 29  . 8.331    -3.493  -64.898  1.00 39.51 29  A 1 
ATOM 220  C CD2 . HIS A 0 29  . 8.508    -4.218  -66.046  1.00 39.51 29  A 1 
ATOM 221  N ND1 . HIS A 0 29  . 8.220    -4.394  -63.863  1.00 39.51 29  A 1 
ATOM 222  C CE1 . HIS A 0 29  . 8.329    -5.632  -64.378  1.00 39.51 29  A 1 
ATOM 223  N NE2 . HIS A 0 29  . 8.494    -5.573  -65.709  1.00 39.51 29  A 1 
ATOM 224  N N   . ALA A 0 30  . 11.074   0.250   -63.896  1.00 47.94 30  A 1 
ATOM 225  C CA  . ALA A 0 30  . 11.731   1.446   -64.405  1.00 47.94 30  A 1 
ATOM 226  C C   . ALA A 0 30  . 11.737   1.436   -65.954  1.00 47.94 30  A 1 
ATOM 227  C CB  . ALA A 0 30  . 13.146   1.530   -63.820  1.00 47.94 30  A 1 
ATOM 228  O O   . ALA A 0 30  . 12.070   0.412   -66.558  1.00 47.94 30  A 1 
ATOM 229  N N   . PRO A 0 31  . 11.364   2.541   -66.627  1.00 48.63 31  A 1 
ATOM 230  C CA  . PRO A 0 31  . 11.336   2.602   -68.087  1.00 48.63 31  A 1 
ATOM 231  C C   . PRO A 0 31  . 12.743   2.471   -68.689  1.00 48.63 31  A 1 
ATOM 232  C CB  . PRO A 0 31  . 10.675   3.941   -68.429  1.00 48.63 31  A 1 
ATOM 233  O O   . PRO A 0 31  . 13.684   3.136   -68.257  1.00 48.63 31  A 1 
ATOM 234  C CG  . PRO A 0 31  . 10.966   4.801   -67.198  1.00 48.63 31  A 1 
ATOM 235  C CD  . PRO A 0 31  . 10.915   3.799   -66.053  1.00 48.63 31  A 1 
ATOM 236  N N   . ALA A 0 32  . 12.872   1.625   -69.715  1.00 53.28 32  A 1 
ATOM 237  C CA  . ALA A 0 32  . 14.158   1.275   -70.316  1.00 53.28 32  A 1 
ATOM 238  C C   . ALA A 0 32  . 14.920   2.496   -70.891  1.00 53.28 32  A 1 
ATOM 239  C CB  . ALA A 0 32  . 13.922   0.203   -71.388  1.00 53.28 32  A 1 
ATOM 240  O O   . ALA A 0 32  . 14.299   3.392   -71.475  1.00 53.28 32  A 1 
ATOM 241  N N   . PRO A 0 33  . 16.263   2.531   -70.776  1.00 54.24 33  A 1 
ATOM 242  C CA  . PRO A 0 33  . 17.072   3.649   -71.250  1.00 54.24 33  A 1 
ATOM 243  C C   . PRO A 0 33  . 17.064   3.780   -72.774  1.00 54.24 33  A 1 
ATOM 244  C CB  . PRO A 0 33  . 18.486   3.389   -70.731  1.00 54.24 33  A 1 
ATOM 245  O O   . PRO A 0 33  . 17.066   2.793   -73.515  1.00 54.24 33  A 1 
ATOM 246  C CG  . PRO A 0 33  . 18.544   1.870   -70.587  1.00 54.24 33  A 1 
ATOM 247  C CD  . PRO A 0 33  . 17.118   1.518   -70.169  1.00 54.24 33  A 1 
ATOM 248  N N   . LYS A 0 34  . 17.136   5.022   -73.260  1.00 58.80 34  A 1 
ATOM 249  C CA  . LYS A 0 34  . 17.227   5.323   -74.690  1.00 58.80 34  A 1 
ATOM 250  C C   . LYS A 0 34  . 18.687   5.506   -75.100  1.00 58.80 34  A 1 
ATOM 251  C CB  . LYS A 0 34  . 16.351   6.541   -75.005  1.00 58.80 34  A 1 
ATOM 252  O O   . LYS A 0 34  . 19.360   6.419   -74.628  1.00 58.80 34  A 1 
ATOM 253  C CG  . LYS A 0 34  . 16.232   6.757   -76.519  1.00 58.80 34  A 1 
ATOM 254  C CD  . LYS A 0 34  . 15.278   7.916   -76.821  1.00 58.80 34  A 1 
ATOM 255  C CE  . LYS A 0 34  . 15.169   8.107   -78.336  1.00 58.80 34  A 1 
ATOM 256  N NZ  . LYS A 0 34  . 14.252   9.225   -78.669  1.00 58.80 34  A 1 
ATOM 257  N N   . VAL A 0 35  . 19.159   4.670   -76.023  1.00 55.25 35  A 1 
ATOM 258  C CA  . VAL A 0 35  . 20.513   4.760   -76.594  1.00 55.25 35  A 1 
ATOM 259  C C   . VAL A 0 35  . 20.469   5.496   -77.934  1.00 55.25 35  A 1 
ATOM 260  C CB  . VAL A 0 35  . 21.169   3.372   -76.736  1.00 55.25 35  A 1 
ATOM 261  O O   . VAL A 0 35  . 19.641   5.188   -78.790  1.00 55.25 35  A 1 
ATOM 262  C CG1 . VAL A 0 35  . 22.648   3.501   -77.130  1.00 55.25 35  A 1 
ATOM 263  C CG2 . VAL A 0 35  . 21.091   2.573   -75.428  1.00 55.25 35  A 1 
ATOM 264  N N   . THR A 0 36  . 21.369   6.460   -78.134  1.00 49.80 36  A 1 
ATOM 265  C CA  . THR A 0 36  . 21.550   7.188   -79.403  1.00 49.80 36  A 1 
ATOM 266  C C   . THR A 0 36  . 23.010   7.100   -79.845  1.00 49.80 36  A 1 
ATOM 267  C CB  . THR A 0 36  . 21.105   8.655   -79.276  1.00 49.80 36  A 1 
ATOM 268  O O   . THR A 0 36  . 23.911   7.239   -79.020  1.00 49.80 36  A 1 
ATOM 269  C CG2 . THR A 0 36  . 20.983   9.344   -80.636  1.00 49.80 36  A 1 
ATOM 270  O OG1 . THR A 0 36  . 19.832   8.727   -78.672  1.00 49.80 36  A 1 
ATOM 271  N N   . VAL A 0 37  . 23.252   6.856   -81.138  1.00 51.67 37  A 1 
ATOM 272  C CA  . VAL A 0 37  . 24.593   6.575   -81.680  1.00 51.67 37  A 1 
ATOM 273  C C   . VAL A 0 37  . 24.997   7.630   -82.706  1.00 51.67 37  A 1 
ATOM 274  C CB  . VAL A 0 37  . 24.672   5.165   -82.301  1.00 51.67 37  A 1 
ATOM 275  O O   . VAL A 0 37  . 24.344   7.768   -83.740  1.00 51.67 37  A 1 
ATOM 276  C CG1 . VAL A 0 37  . 26.119   4.807   -82.665  1.00 51.67 37  A 1 
ATOM 277  C CG2 . VAL A 0 37  . 24.144   4.093   -81.340  1.00 51.67 37  A 1 
ATOM 278  N N   . THR A 0 38  . 26.111   8.317   -82.458  1.00 46.53 38  A 1 
ATOM 279  C CA  . THR A 0 38  . 26.665   9.352   -83.347  1.00 46.53 38  A 1 
ATOM 280  C C   . THR A 0 38  . 28.018   8.898   -83.896  1.00 46.53 38  A 1 
ATOM 281  C CB  . THR A 0 38  . 26.773   10.706  -82.625  1.00 46.53 38  A 1 
ATOM 282  O O   . THR A 0 38  . 28.824   8.311   -83.173  1.00 46.53 38  A 1 
ATOM 283  C CG2 . THR A 0 38  . 27.107   11.855  -83.577  1.00 46.53 38  A 1 
ATOM 284  O OG1 . THR A 0 38  . 25.534   11.036  -82.042  1.00 46.53 38  A 1 
ATOM 285  N N   . LYS A 0 39  . 28.280   9.150   -85.185  1.00 44.98 39  A 1 
ATOM 286  C CA  . LYS A 0 39  . 29.535   8.782   -85.864  1.00 44.98 39  A 1 
ATOM 287  C C   . LYS A 0 39  . 30.220   10.026  -86.420  1.00 44.98 39  A 1 
ATOM 288  C CB  . LYS A 0 39  . 29.272   7.776   -86.998  1.00 44.98 39  A 1 
ATOM 289  O O   . LYS A 0 39  . 29.639   10.704  -87.264  1.00 44.98 39  A 1 
ATOM 290  C CG  . LYS A 0 39  . 28.654   6.459   -86.512  1.00 44.98 39  A 1 
ATOM 291  C CD  . LYS A 0 39  . 28.607   5.429   -87.649  1.00 44.98 39  A 1 
ATOM 292  C CE  . LYS A 0 39  . 28.033   4.109   -87.124  1.00 44.98 39  A 1 
ATOM 293  N NZ  . LYS A 0 39  . 27.946   3.082   -88.193  1.00 44.98 39  A 1 
ATOM 294  N N   . THR A 0 40  . 31.460   10.274  -86.009  1.00 44.19 40  A 1 
ATOM 295  C CA  . THR A 0 40  . 32.241   11.437  -86.457  1.00 44.19 40  A 1 
ATOM 296  C C   . THR A 0 40  . 33.340   10.990  -87.429  1.00 44.19 40  A 1 
ATOM 297  C CB  . THR A 0 40  . 32.826   12.198  -85.259  1.00 44.19 40  A 1 
ATOM 298  O O   . THR A 0 40  . 34.193   10.186  -87.038  1.00 44.19 40  A 1 
ATOM 299  C CG2 . THR A 0 40  . 33.469   13.521  -85.672  1.00 44.19 40  A 1 
ATOM 300  O OG1 . THR A 0 40  . 31.777   12.515  -84.373  1.00 44.19 40  A 1 
ATOM 301  N N   . PRO A 0 41  . 33.356   11.470  -88.690  1.00 41.68 41  A 1 
ATOM 302  C CA  . PRO A 0 41  . 34.421   11.157  -89.642  1.00 41.68 41  A 1 
ATOM 303  C C   . PRO A 0 41  . 35.801   11.627  -89.159  1.00 41.68 41  A 1 
ATOM 304  C CB  . PRO A 0 41  . 34.027   11.838  -90.959  1.00 41.68 41  A 1 
ATOM 305  O O   . PRO A 0 41  . 35.933   12.704  -88.580  1.00 41.68 41  A 1 
ATOM 306  C CG  . PRO A 0 41  . 32.511   11.981  -90.847  1.00 41.68 41  A 1 
ATOM 307  C CD  . PRO A 0 41  . 32.310   12.235  -89.355  1.00 41.68 41  A 1 
ATOM 308  N N   . GLY A 0 42  . 36.838   10.830  -89.424  1.00 36.18 42  A 1 
ATOM 309  C CA  . GLY A 0 42  . 38.225   11.232  -89.181  1.00 36.18 42  A 1 
ATOM 310  C C   . GLY A 0 42  . 38.691   12.281  -90.194  1.00 36.18 42  A 1 
ATOM 311  O O   . GLY A 0 42  . 38.348   12.199  -91.373  1.00 36.18 42  A 1 
ATOM 312  N N   . TYR A 0 43  . 39.484   13.253  -89.741  1.00 37.29 43  A 1 
ATOM 313  C CA  . TYR A 0 43  . 40.017   14.345  -90.558  1.00 37.29 43  A 1 
ATOM 314  C C   . TYR A 0 43  . 41.550   14.386  -90.504  1.00 37.29 43  A 1 
ATOM 315  C CB  . TYR A 0 43  . 39.390   15.679  -90.116  1.00 37.29 43  A 1 
ATOM 316  O O   . TYR A 0 43  . 42.157   14.039  -89.493  1.00 37.29 43  A 1 
ATOM 317  C CG  . TYR A 0 43  . 39.637   16.056  -88.663  1.00 37.29 43  A 1 
ATOM 318  C CD1 . TYR A 0 43  . 38.722   15.656  -87.668  1.00 37.29 43  A 1 
ATOM 319  C CD2 . TYR A 0 43  . 40.785   16.792  -88.305  1.00 37.29 43  A 1 
ATOM 320  C CE1 . TYR A 0 43  . 38.962   15.981  -86.319  1.00 37.29 43  A 1 
ATOM 321  C CE2 . TYR A 0 43  . 41.028   17.118  -86.956  1.00 37.29 43  A 1 
ATOM 322  O OH  . TYR A 0 43  . 40.342   17.004  -84.653  1.00 37.29 43  A 1 
ATOM 323  C CZ  . TYR A 0 43  . 40.116   16.708  -85.959  1.00 37.29 43  A 1 
ATOM 324  N N   . ALA A 0 44  . 42.178   14.849  -91.587  1.00 30.59 44  A 1 
ATOM 325  C CA  . ALA A 0 44  . 43.616   15.095  -91.664  1.00 30.59 44  A 1 
ATOM 326  C C   . ALA A 0 44  . 43.856   16.592  -91.913  1.00 30.59 44  A 1 
ATOM 327  C CB  . ALA A 0 44  . 44.215   14.204  -92.759  1.00 30.59 44  A 1 
ATOM 328  O O   . ALA A 0 44  . 43.464   17.117  -92.953  1.00 30.59 44  A 1 
ATOM 329  N N   . ALA A 0 45  . 44.471   17.287  -90.953  1.00 31.92 45  A 1 
ATOM 330  C CA  . ALA A 0 45  . 44.639   18.739  -90.988  1.00 31.92 45  A 1 
ATOM 331  C C   . ALA A 0 45  . 46.105   19.140  -91.228  1.00 31.92 45  A 1 
ATOM 332  C CB  . ALA A 0 45  . 44.068   19.325  -89.689  1.00 31.92 45  A 1 
ATOM 333  O O   . ALA A 0 45  . 46.929   19.105  -90.318  1.00 31.92 45  A 1 
ATOM 334  N N   . GLN A 0 46  . 46.427   19.575  -92.449  1.00 27.42 46  A 1 
ATOM 335  C CA  . GLN A 0 46  . 47.720   20.184  -92.788  1.00 27.42 46  A 1 
ATOM 336  C C   . GLN A 0 46  . 47.664   21.710  -92.576  1.00 27.42 46  A 1 
ATOM 337  C CB  . GLN A 0 46  . 48.133   19.779  -94.216  1.00 27.42 46  A 1 
ATOM 338  O O   . GLN A 0 46  . 47.581   22.483  -93.527  1.00 27.42 46  A 1 
ATOM 339  C CG  . GLN A 0 46  . 48.528   18.294  -94.306  1.00 27.42 46  A 1 
ATOM 340  C CD  . GLN A 0 46  . 48.935   17.877  -95.718  1.00 27.42 46  A 1 
ATOM 341  N NE2 . GLN A 0 46  . 49.872   16.967  -95.867  1.00 27.42 46  A 1 
ATOM 342  O OE1 . GLN A 0 46  . 48.417   18.341  -96.716  1.00 27.42 46  A 1 
ATOM 343  N N   . GLY A 0 47  . 47.657   22.150  -91.312  1.00 29.29 47  A 1 
ATOM 344  C CA  . GLY A 0 47  . 47.572   23.569  -90.934  1.00 29.29 47  A 1 
ATOM 345  C C   . GLY A 0 47  . 48.936   24.192  -90.621  1.00 29.29 47  A 1 
ATOM 346  O O   . GLY A 0 47  . 49.482   23.963  -89.546  1.00 29.29 47  A 1 
ATOM 347  N N   . ALA A 0 48  . 49.480   25.007  -91.530  1.00 24.67 48  A 1 
ATOM 348  C CA  . ALA A 0 48  . 50.834   25.562  -91.420  1.00 24.67 48  A 1 
ATOM 349  C C   . ALA A 0 48  . 50.874   27.088  -91.177  1.00 24.67 48  A 1 
ATOM 350  C CB  . ALA A 0 48  . 51.636   25.120  -92.654  1.00 24.67 48  A 1 
ATOM 351  O O   . ALA A 0 48  . 51.304   27.848  -92.042  1.00 24.67 48  A 1 
ATOM 352  N N   . SER A 0 49  . 50.496   27.553  -89.978  1.00 30.49 49  A 1 
ATOM 353  C CA  . SER A 0 49  . 50.869   28.903  -89.514  1.00 30.49 49  A 1 
ATOM 354  C C   . SER A 0 49  . 50.824   29.065  -87.991  1.00 30.49 49  A 1 
ATOM 355  C CB  . SER A 0 49  . 49.996   29.995  -90.149  1.00 30.49 49  A 1 
ATOM 356  O O   . SER A 0 49  . 49.842   28.701  -87.353  1.00 30.49 49  A 1 
ATOM 357  O OG  . SER A 0 49  . 48.640   29.843  -89.791  1.00 30.49 49  A 1 
ATOM 358  N N   . LYS A 0 50  . 51.880   29.682  -87.446  1.00 26.96 50  A 1 
ATOM 359  C CA  . LYS A 0 50  . 52.082   30.134  -86.056  1.00 26.96 50  A 1 
ATOM 360  C C   . LYS A 0 50  . 50.804   30.325  -85.205  1.00 26.96 50  A 1 
ATOM 361  C CB  . LYS A 0 50  . 52.802   31.503  -86.109  1.00 26.96 50  A 1 
ATOM 362  O O   . LYS A 0 50  . 50.120   31.335  -85.340  1.00 26.96 50  A 1 
ATOM 363  C CG  . LYS A 0 50  . 54.202   31.507  -86.745  1.00 26.96 50  A 1 
ATOM 364  C CD  . LYS A 0 50  . 54.733   32.950  -86.817  1.00 26.96 50  A 1 
ATOM 365  C CE  . LYS A 0 50  . 56.161   32.993  -87.379  1.00 26.96 50  A 1 
ATOM 366  N NZ  . LYS A 0 50  . 56.684   34.383  -87.451  1.00 26.96 50  A 1 
ATOM 367  N N   . GLN A 0 51  . 50.628   29.486  -84.183  1.00 30.49 51  A 1 
ATOM 368  C CA  . GLN A 0 51  . 50.242   29.985  -82.858  1.00 30.49 51  A 1 
ATOM 369  C C   . GLN A 0 51  . 51.461   29.885  -81.944  1.00 30.49 51  A 1 
ATOM 370  C CB  . GLN A 0 51  . 49.040   29.237  -82.259  1.00 30.49 51  A 1 
ATOM 371  O O   . GLN A 0 51  . 52.011   28.803  -81.754  1.00 30.49 51  A 1 
ATOM 372  C CG  . GLN A 0 51  . 47.698   29.755  -82.799  1.00 30.49 51  A 1 
ATOM 373  C CD  . GLN A 0 51  . 46.505   29.318  -81.945  1.00 30.49 51  A 1 
ATOM 374  N NE2 . GLN A 0 51  . 45.384   29.994  -82.068  1.00 30.49 51  A 1 
ATOM 375  O OE1 . GLN A 0 51  . 46.556   28.391  -81.141  1.00 30.49 51  A 1 
ATOM 376  N N   . ASN A 0 52  . 51.894   31.017  -81.391  1.00 30.15 52  A 1 
ATOM 377  C CA  . ASN A 0 52  . 53.025   31.086  -80.472  1.00 30.15 52  A 1 
ATOM 378  C C   . ASN A 0 52  . 52.564   30.777  -79.039  1.00 30.15 52  A 1 
ATOM 379  C CB  . ASN A 0 52  . 53.706   32.457  -80.631  1.00 30.15 52  A 1 
ATOM 380  O O   . ASN A 0 52  . 52.545   31.665  -78.190  1.00 30.15 52  A 1 
ATOM 381  C CG  . ASN A 0 52  . 55.037   32.508  -79.903  1.00 30.15 52  A 1 
ATOM 382  N ND2 . ASN A 0 52  . 55.131   33.209  -78.802  1.00 30.15 52  A 1 
ATOM 383  O OD1 . ASN A 0 52  . 56.004   31.911  -80.338  1.00 30.15 52  A 1 
ATOM 384  N N   . ARG A 0 53  . 52.147   29.530  -78.788  1.00 31.60 53  A 1 
ATOM 385  C CA  . ARG A 0 53  . 52.030   29.011  -77.420  1.00 31.60 53  A 1 
ATOM 386  C C   . ARG A 0 53  . 53.380   28.432  -77.017  1.00 31.60 53  A 1 
ATOM 387  C CB  . ARG A 0 53  . 50.876   28.000  -77.283  1.00 31.60 53  A 1 
ATOM 388  O O   . ARG A 0 53  . 53.934   27.606  -77.740  1.00 31.60 53  A 1 
ATOM 389  C CG  . ARG A 0 53  . 49.549   28.743  -77.049  1.00 31.60 53  A 1 
ATOM 390  C CD  . ARG A 0 53  . 48.389   27.804  -76.689  1.00 31.60 53  A 1 
ATOM 391  N NE  . ARG A 0 53  . 47.671   27.302  -77.877  1.00 31.60 53  A 1 
ATOM 392  N NH1 . ARG A 0 53  . 46.266   25.847  -76.780  1.00 31.60 53  A 1 
ATOM 393  N NH2 . ARG A 0 53  . 46.029   26.204  -78.980  1.00 31.60 53  A 1 
ATOM 394  C CZ  . ARG A 0 53  . 46.664   26.447  -77.869  1.00 31.60 53  A 1 
ATOM 395  N N   . GLN A 0 54  . 53.919   28.920  -75.904  1.00 34.10 54  A 1 
ATOM 396  C CA  . GLN A 0 54  . 55.148   28.396  -75.316  1.00 34.10 54  A 1 
ATOM 397  C C   . GLN A 0 54  . 54.929   26.928  -74.933  1.00 34.10 54  A 1 
ATOM 398  C CB  . GLN A 0 54  . 55.538   29.261  -74.106  1.00 34.10 54  A 1 
ATOM 399  O O   . GLN A 0 54  . 53.856   26.568  -74.449  1.00 34.10 54  A 1 
ATOM 400  C CG  . GLN A 0 54  . 56.031   30.656  -74.538  1.00 34.10 54  A 1 
ATOM 401  C CD  . GLN A 0 54  . 55.617   31.748  -73.560  1.00 34.10 54  A 1 
ATOM 402  N NE2 . GLN A 0 54  . 56.503   32.251  -72.731  1.00 34.10 54  A 1 
ATOM 403  O OE1 . GLN A 0 54  . 54.478   32.179  -73.550  1.00 34.10 54  A 1 
ATOM 404  N N   . ALA A 0 55  . 55.929   26.086  -75.183  1.00 40.43 55  A 1 
ATOM 405  C CA  . ALA A 0 55  . 55.892   24.694  -74.765  1.00 40.43 55  A 1 
ATOM 406  C C   . ALA A 0 55  . 56.149   24.634  -73.255  1.00 40.43 55  A 1 
ATOM 407  C CB  . ALA A 0 55  . 56.911   23.896  -75.590  1.00 40.43 55  A 1 
ATOM 408  O O   . ALA A 0 55  . 57.297   24.694  -72.824  1.00 40.43 55  A 1 
ATOM 409  N N   . ALA A 0 56  . 55.076   24.562  -72.467  1.00 38.85 56  A 1 
ATOM 410  C CA  . ALA A 0 56  . 55.172   24.068  -71.102  1.00 38.85 56  A 1 
ATOM 411  C C   . ALA A 0 56  . 55.545   22.578  -71.157  1.00 38.85 56  A 1 
ATOM 412  C CB  . ALA A 0 56  . 53.852   24.322  -70.366  1.00 38.85 56  A 1 
ATOM 413  O O   . ALA A 0 56  . 55.004   21.827  -71.974  1.00 38.85 56  A 1 
ATOM 414  N N   . GLU A 0 57  . 56.501   22.179  -70.327  1.00 44.35 57  A 1 
ATOM 415  C CA  . GLU A 0 57  . 56.960   20.796  -70.212  1.00 44.35 57  A 1 
ATOM 416  C C   . GLU A 0 57  . 55.815   19.926  -69.675  1.00 44.35 57  A 1 
ATOM 417  C CB  . GLU A 0 57  . 58.193   20.754  -69.293  1.00 44.35 57  A 1 
ATOM 418  O O   . GLU A 0 57  . 55.138   20.320  -68.728  1.00 44.35 57  A 1 
ATOM 419  C CG  . GLU A 0 57  . 59.386   21.517  -69.904  1.00 44.35 57  A 1 
ATOM 420  C CD  . GLU A 0 57  . 60.562   21.738  -68.938  1.00 44.35 57  A 1 
ATOM 421  O OE1 . GLU A 0 57  . 61.506   22.442  -69.364  1.00 44.35 57  A 1 
ATOM 422  O OE2 . GLU A 0 57  . 60.519   21.218  -67.798  1.00 44.35 57  A 1 
ATOM 423  N N   . GLN A 0 58  . 55.572   18.757  -70.276  1.00 46.48 58  A 1 
ATOM 424  C CA  . GLN A 0 58  . 54.421   17.903  -69.942  1.00 46.48 58  A 1 
ATOM 425  C C   . GLN A 0 58  . 54.656   17.054  -68.682  1.00 46.48 58  A 1 
ATOM 426  C CB  . GLN A 0 58  . 53.957   17.085  -71.164  1.00 46.48 58  A 1 
ATOM 427  O O   . GLN A 0 58  . 54.510   15.834  -68.698  1.00 46.48 58  A 1 
ATOM 428  C CG  . GLN A 0 58  . 53.347   17.996  -72.241  1.00 46.48 58  A 1 
ATOM 429  C CD  . GLN A 0 58  . 52.700   17.241  -73.399  1.00 46.48 58  A 1 
ATOM 430  N NE2 . GLN A 0 58  . 51.917   17.915  -74.211  1.00 46.48 58  A 1 
ATOM 431  O OE1 . GLN A 0 58  . 52.869   16.060  -73.635  1.00 46.48 58  A 1 
ATOM 432  N N   . ARG A 0 59  . 54.974   17.725  -67.571  1.00 50.16 59  A 1 
ATOM 433  C CA  . ARG A 0 59  . 54.653   17.209  -66.238  1.00 50.16 59  A 1 
ATOM 434  C C   . ARG A 0 59  . 53.142   17.333  -66.086  1.00 50.16 59  A 1 
ATOM 435  C CB  . ARG A 0 59  . 55.369   18.021  -65.149  1.00 50.16 59  A 1 
ATOM 436  O O   . ARG A 0 59  . 52.630   18.451  -66.072  1.00 50.16 59  A 1 
ATOM 437  C CG  . ARG A 0 59  . 56.895   17.942  -65.260  1.00 50.16 59  A 1 
ATOM 438  C CD  . ARG A 0 59  . 57.527   18.728  -64.108  1.00 50.16 59  A 1 
ATOM 439  N NE  . ARG A 0 59  . 58.996   18.766  -64.235  1.00 50.16 59  A 1 
ATOM 440  N NH1 . ARG A 0 59  . 59.525   18.487  -62.011  1.00 50.16 59  A 1 
ATOM 441  N NH2 . ARG A 0 59  . 61.147   18.633  -63.538  1.00 50.16 59  A 1 
ATOM 442  C CZ  . ARG A 0 59  . 59.875   18.629  -63.260  1.00 50.16 59  A 1 
ATOM 443  N N   . SER A 0 60  . 52.439   16.207  -66.048  1.00 62.11 60  A 1 
ATOM 444  C CA  . SER A 0 60  . 51.015   16.208  -65.710  1.00 62.11 60  A 1 
ATOM 445  C C   . SER A 0 60  . 50.912   15.866  -64.233  1.00 62.11 60  A 1 
ATOM 446  C CB  . SER A 0 60  . 50.206   15.262  -66.602  1.00 62.11 60  A 1 
ATOM 447  O O   . SER A 0 60  . 51.120   14.715  -63.862  1.00 62.11 60  A 1 
ATOM 448  O OG  . SER A 0 60  . 50.378   15.638  -67.960  1.00 62.11 60  A 1 
ATOM 449  N N   . ALA A 0 61  . 50.677   16.897  -63.427  1.00 66.15 61  A 1 
ATOM 450  C CA  . ALA A 0 61  . 50.235   16.782  -62.046  1.00 66.15 61  A 1 
ATOM 451  C C   . ALA A 0 61  . 48.725   17.062  -61.993  1.00 66.15 61  A 1 
ATOM 452  C CB  . ALA A 0 61  . 51.049   17.732  -61.162  1.00 66.15 61  A 1 
ATOM 453  O O   . ALA A 0 61  . 48.212   17.793  -62.853  1.00 66.15 61  A 1 
ATOM 454  N N   . SER A 0 62  . 48.036   16.488  -61.016  1.00 74.64 62  A 1 
ATOM 455  C CA  . SER A 0 62  . 46.667   16.852  -60.656  1.00 74.64 62  A 1 
ATOM 456  C C   . SER A 0 62  . 46.460   16.601  -59.172  1.00 74.64 62  A 1 
ATOM 457  C CB  . SER A 0 62  . 45.625   16.059  -61.454  1.00 74.64 62  A 1 
ATOM 458  O O   . SER A 0 62  . 46.628   15.460  -58.753  1.00 74.64 62  A 1 
ATOM 459  O OG  . SER A 0 62  . 45.802   14.661  -61.321  1.00 74.64 62  A 1 
ATOM 460  N N   . ASP A 0 63  . 46.066   17.673  -58.502  1.00 76.47 63  A 1 
ATOM 461  C CA  . ASP A 0 63  . 45.745   17.879  -57.096  1.00 76.47 63  A 1 
ATOM 462  C C   . ASP A 0 63  . 44.211   17.875  -56.895  1.00 76.47 63  A 1 
ATOM 463  C CB  . ASP A 0 63  . 46.408   19.221  -56.653  1.00 76.47 63  A 1 
ATOM 464  O O   . ASP A 0 63  . 43.473   18.392  -57.749  1.00 76.47 63  A 1 
ATOM 465  C CG  . ASP A 0 63  . 46.398   20.443  -57.630  1.00 76.47 63  A 1 
ATOM 466  O OD1 . ASP A 0 63  . 46.063   20.324  -58.842  1.00 76.47 63  A 1 
ATOM 467  O OD2 . ASP A 0 63  . 46.826   21.548  -57.213  1.00 76.47 63  A 1 
ATOM 468  N N   . PHE A 0 64  . 43.703   17.283  -55.803  1.00 80.24 64  A 1 
ATOM 469  C CA  . PHE A 0 64  . 42.264   17.249  -55.490  1.00 80.24 64  A 1 
ATOM 470  C C   . PHE A 0 64  . 41.974   17.121  -53.982  1.00 80.24 64  A 1 
ATOM 471  C CB  . PHE A 0 64  . 41.585   16.109  -56.287  1.00 80.24 64  A 1 
ATOM 472  O O   . PHE A 0 64  . 41.807   16.015  -53.480  1.00 80.24 64  A 1 
ATOM 473  C CG  . PHE A 0 64  . 40.100   15.912  -56.000  1.00 80.24 64  A 1 
ATOM 474  C CD1 . PHE A 0 64  . 39.668   14.873  -55.151  1.00 80.24 64  A 1 
ATOM 475  C CD2 . PHE A 0 64  . 39.151   16.809  -56.526  1.00 80.24 64  A 1 
ATOM 476  C CE1 . PHE A 0 64  . 38.311   14.748  -54.806  1.00 80.24 64  A 1 
ATOM 477  C CE2 . PHE A 0 64  . 37.787   16.678  -56.193  1.00 80.24 64  A 1 
ATOM 478  C CZ  . PHE A 0 64  . 37.370   15.651  -55.326  1.00 80.24 64  A 1 
ATOM 479  N N   . ASP A 0 65  . 41.793   18.254  -53.293  1.00 82.73 65  A 1 
ATOM 480  C CA  . ASP A 0 65  . 41.244   18.279  -51.931  1.00 82.73 65  A 1 
ATOM 481  C C   . ASP A 0 65  . 39.704   18.132  -51.914  1.00 82.73 65  A 1 
ATOM 482  C CB  . ASP A 0 65  . 41.569   19.590  -51.179  1.00 82.73 65  A 1 
ATOM 483  O O   . ASP A 0 65  . 38.983   18.790  -52.682  1.00 82.73 65  A 1 
ATOM 484  C CG  . ASP A 0 65  . 42.874   20.323  -51.510  1.00 82.73 65  A 1 
ATOM 485  O OD1 . ASP A 0 65  . 43.655   20.565  -50.563  1.00 82.73 65  A 1 
ATOM 486  O OD2 . ASP A 0 65  . 42.951   20.876  -52.638  1.00 82.73 65  A 1 
ATOM 487  N N   . ALA A 0 66  . 39.176   17.408  -50.924  1.00 81.59 66  A 1 
ATOM 488  C CA  . ALA A 0 66  . 37.780   17.478  -50.497  1.00 81.59 66  A 1 
ATOM 489  C C   . ALA A 0 66  . 37.643   17.429  -48.960  1.00 81.59 66  A 1 
ATOM 490  C CB  . ALA A 0 66  . 36.983   16.375  -51.202  1.00 81.59 66  A 1 
ATOM 491  O O   . ALA A 0 66  . 38.442   16.813  -48.264  1.00 81.59 66  A 1 
ATOM 492  N N   . TYR A 0 67  . 36.622   18.103  -48.418  1.00 89.56 67  A 1 
ATOM 493  C CA  . TYR A 0 67  . 36.308   18.127  -46.982  1.00 89.56 67  A 1 
ATOM 494  C C   . TYR A 0 67  . 34.807   18.342  -46.760  1.00 89.56 67  A 1 
ATOM 495  C CB  . TYR A 0 67  . 37.111   19.238  -46.276  1.00 89.56 67  A 1 
ATOM 496  O O   . TYR A 0 67  . 34.185   19.154  -47.459  1.00 89.56 67  A 1 
ATOM 497  C CG  . TYR A 0 67  . 36.682   19.518  -44.840  1.00 89.56 67  A 1 
ATOM 498  C CD1 . TYR A 0 67  . 35.785   20.569  -44.559  1.00 89.56 67  A 1 
ATOM 499  C CD2 . TYR A 0 67  . 37.117   18.678  -43.798  1.00 89.56 67  A 1 
ATOM 500  C CE1 . TYR A 0 67  . 35.314   20.769  -43.246  1.00 89.56 67  A 1 
ATOM 501  C CE2 . TYR A 0 67  . 36.660   18.880  -42.480  1.00 89.56 67  A 1 
ATOM 502  O OH  . TYR A 0 67  . 35.273   20.110  -40.944  1.00 89.56 67  A 1 
ATOM 503  C CZ  . TYR A 0 67  . 35.749   19.919  -42.204  1.00 89.56 67  A 1 
ATOM 504  N N   . GLY A 0 68  . 34.244   17.687  -45.743  1.00 90.70 68  A 1 
ATOM 505  C CA  . GLY A 0 68  . 32.853   17.854  -45.337  1.00 90.70 68  A 1 
ATOM 506  C C   . GLY A 0 68  . 32.621   17.710  -43.833  1.00 90.70 68  A 1 
ATOM 507  O O   . GLY A 0 68  . 33.431   17.152  -43.096  1.00 90.70 68  A 1 
ATOM 508  N N   . ARG A 0 69  . 31.484   18.257  -43.391  1.00 92.18 69  A 1 
ATOM 509  C CA  . ARG A 0 69  . 30.893   18.041  -42.067  1.00 92.18 69  A 1 
ATOM 510  C C   . ARG A 0 69  . 29.381   18.211  -42.154  1.00 92.18 69  A 1 
ATOM 511  C CB  . ARG A 0 69  . 31.507   19.004  -41.039  1.00 92.18 69  A 1 
ATOM 512  O O   . ARG A 0 69  . 28.945   19.216  -42.725  1.00 92.18 69  A 1 
ATOM 513  C CG  . ARG A 0 69  . 30.899   18.858  -39.630  1.00 92.18 69  A 1 
ATOM 514  C CD  . ARG A 0 69  . 31.729   19.671  -38.634  1.00 92.18 69  A 1 
ATOM 515  N NE  . ARG A 0 69  . 31.449   19.314  -37.232  1.00 92.18 69  A 1 
ATOM 516  N NH1 . ARG A 0 69  . 33.374   20.181  -36.345  1.00 92.18 69  A 1 
ATOM 517  N NH2 . ARG A 0 69  . 31.945   19.145  -35.016  1.00 92.18 69  A 1 
ATOM 518  C CZ  . ARG A 0 69  . 32.238   19.558  -36.205  1.00 92.18 69  A 1 
ATOM 519  N N   . ASP A 0 70  . 28.623   17.294  -41.567  1.00 94.80 70  A 1 
ATOM 520  C CA  . ASP A 0 70  . 27.179   17.436  -41.335  1.00 94.80 70  A 1 
ATOM 521  C C   . ASP A 0 70  . 26.883   17.351  -39.824  1.00 94.80 70  A 1 
ATOM 522  C CB  . ASP A 0 70  . 26.368   16.440  -42.195  1.00 94.80 70  A 1 
ATOM 523  O O   . ASP A 0 70  . 27.758   16.953  -39.057  1.00 94.80 70  A 1 
ATOM 524  C CG  . ASP A 0 70  . 25.076   17.070  -42.747  1.00 94.80 70  A 1 
ATOM 525  O OD1 . ASP A 0 70  . 24.566   18.026  -42.109  1.00 94.80 70  A 1 
ATOM 526  O OD2 . ASP A 0 70  . 24.655   16.699  -43.870  1.00 94.80 70  A 1 
ATOM 527  N N   . GLN A 0 71  . 25.727   17.852  -39.371  1.00 92.51 71  A 1 
ATOM 528  C CA  . GLN A 0 71  . 25.391   17.927  -37.935  1.00 92.51 71  A 1 
ATOM 529  C C   . GLN A 0 71  . 23.873   17.875  -37.687  1.00 92.51 71  A 1 
ATOM 530  C CB  . GLN A 0 71  . 25.934   19.231  -37.297  1.00 92.51 71  A 1 
ATOM 531  O O   . GLN A 0 71  . 23.175   18.856  -37.970  1.00 92.51 71  A 1 
ATOM 532  C CG  . GLN A 0 71  . 27.450   19.445  -37.397  1.00 92.51 71  A 1 
ATOM 533  C CD  . GLN A 0 71  . 27.961   20.479  -36.401  1.00 92.51 71  A 1 
ATOM 534  N NE2 . GLN A 0 71  . 28.689   20.052  -35.398  1.00 92.51 71  A 1 
ATOM 535  O OE1 . GLN A 0 71  . 27.735   21.682  -36.488  1.00 92.51 71  A 1 
ATOM 536  N N   . ASP A 0 72  . 23.369   16.799  -37.072  1.00 94.94 72  A 1 
ATOM 537  C CA  . ASP A 0 72  . 21.928   16.587  -36.836  1.00 94.94 72  A 1 
ATOM 538  C C   . ASP A 0 72  . 21.571   16.350  -35.345  1.00 94.94 72  A 1 
ATOM 539  C CB  . ASP A 0 72  . 21.386   15.485  -37.786  1.00 94.94 72  A 1 
ATOM 540  O O   . ASP A 0 72  . 22.380   15.882  -34.541  1.00 94.94 72  A 1 
ATOM 541  C CG  . ASP A 0 72  . 20.320   15.972  -38.791  1.00 94.94 72  A 1 
ATOM 542  O OD1 . ASP A 0 72  . 19.669   17.014  -38.517  1.00 94.94 72  A 1 
ATOM 543  O OD2 . ASP A 0 72  . 20.035   15.249  -39.773  1.00 94.94 72  A 1 
ATOM 544  N N   . LEU A 0 73  . 20.350   16.731  -34.926  1.00 94.62 73  A 1 
ATOM 545  C CA  . LEU A 0 73  . 19.915   16.707  -33.509  1.00 94.62 73  A 1 
ATOM 546  C C   . LEU A 0 73  . 18.382   16.593  -33.332  1.00 94.62 73  A 1 
ATOM 547  C CB  . LEU A 0 73  . 20.446   17.990  -32.825  1.00 94.62 73  A 1 
ATOM 548  O O   . LEU A 0 73  . 17.624   17.384  -33.896  1.00 94.62 73  A 1 
ATOM 549  C CG  . LEU A 0 73  . 20.037   18.192  -31.351  1.00 94.62 73  A 1 
ATOM 550  C CD1 . LEU A 0 73  . 20.603   17.126  -30.415  1.00 94.62 73  A 1 
ATOM 551  C CD2 . LEU A 0 73  . 20.532   19.550  -30.848  1.00 94.62 73  A 1 
ATOM 552  N N   . SER A 0 74  . 17.904   15.687  -32.460  1.00 98.07 74  A 1 
ATOM 553  C CA  . SER A 0 74  . 16.463   15.505  -32.152  1.00 98.07 74  A 1 
ATOM 554  C C   . SER A 0 74  . 16.146   15.081  -30.693  1.00 98.07 74  A 1 
ATOM 555  C CB  . SER A 0 74  . 15.852   14.521  -33.157  1.00 98.07 74  A 1 
ATOM 556  O O   . SER A 0 74  . 16.948   14.408  -30.045  1.00 98.07 74  A 1 
ATOM 557  O OG  . SER A 0 74  . 16.440   13.243  -33.049  1.00 98.07 74  A 1 
ATOM 558  N N   . ILE A 0 75  . 14.992   15.520  -30.134  1.00 97.72 75  A 1 
ATOM 559  C CA  . ILE A 0 75  . 14.617   15.410  -28.690  1.00 97.72 75  A 1 
ATOM 560  C C   . ILE A 0 75  . 13.075   15.288  -28.467  1.00 97.72 75  A 1 
ATOM 561  C CB  . ILE A 0 75  . 15.172   16.637  -27.900  1.00 97.72 75  A 1 
ATOM 562  O O   . ILE A 0 75  . 12.320   16.015  -29.114  1.00 97.72 75  A 1 
ATOM 563  C CG1 . ILE A 0 75  . 16.704   16.824  -28.075  1.00 97.72 75  A 1 
ATOM 564  C CG2 . ILE A 0 75  . 14.827   16.524  -26.399  1.00 97.72 75  A 1 
ATOM 565  C CD1 . ILE A 0 75  . 17.352   17.993  -27.321  1.00 97.72 75  A 1 
ATOM 566  N N   . GLU A 0 76  . 12.596   14.440  -27.523  1.00 97.51 76  A 1 
ATOM 567  C CA  . GLU A 0 76  . 11.160   14.135  -27.198  1.00 97.51 76  A 1 
ATOM 568  C C   . GLU A 0 76  . 10.891   13.844  -25.663  1.00 97.51 76  A 1 
ATOM 569  C CB  . GLU A 0 76  . 10.741   12.896  -28.032  1.00 97.51 76  A 1 
ATOM 570  O O   . GLU A 0 76  . 11.783   13.290  -25.024  1.00 97.51 76  A 1 
ATOM 571  C CG  . GLU A 0 76  . 10.731   13.065  -29.570  1.00 97.51 76  A 1 
ATOM 572  C CD  . GLU A 0 76  . 10.794   11.721  -30.313  1.00 97.51 76  A 1 
ATOM 573  O OE1 . GLU A 0 76  . 11.635   11.559  -31.225  1.00 97.51 76  A 1 
ATOM 574  O OE2 . GLU A 0 76  . 10.056   10.767  -29.973  1.00 97.51 76  A 1 
ATOM 575  N N   . GLU A 0 77  . 9.714    14.159  -25.033  1.00 97.54 77  A 1 
ATOM 576  C CA  . GLU A 0 77  . 9.447    14.056  -23.536  1.00 97.54 77  A 1 
ATOM 577  C C   . GLU A 0 77  . 7.930    14.019  -23.025  1.00 97.54 77  A 1 
ATOM 578  C CB  . GLU A 0 77  . 10.209   15.236  -22.887  1.00 97.54 77  A 1 
ATOM 579  O O   . GLU A 0 77  . 7.071    14.546  -23.734  1.00 97.54 77  A 1 
ATOM 580  C CG  . GLU A 0 77  . 10.224   15.211  -21.353  1.00 97.54 77  A 1 
ATOM 581  C CD  . GLU A 0 77  . 11.304   16.119  -20.738  1.00 97.54 77  A 1 
ATOM 582  O OE1 . GLU A 0 77  . 11.810   15.733  -19.657  1.00 97.54 77  A 1 
ATOM 583  O OE2 . GLU A 0 77  . 11.609   17.187  -21.315  1.00 97.54 77  A 1 
ATOM 584  N N   . SER A 0 78  . 7.551    13.424  -21.835  1.00 95.12 78  A 1 
ATOM 585  C CA  . SER A 0 78  . 6.130    13.214  -21.280  1.00 95.12 78  A 1 
ATOM 586  C C   . SER A 0 78  . 5.896    12.738  -19.756  1.00 95.12 78  A 1 
ATOM 587  C CB  . SER A 0 78  . 5.465    12.181  -22.197  1.00 95.12 78  A 1 
ATOM 588  O O   . SER A 0 78  . 6.877    12.330  -19.146  1.00 95.12 78  A 1 
ATOM 589  O OG  . SER A 0 78  . 6.196    10.974  -22.181  1.00 95.12 78  A 1 
ATOM 590  N N   . TYR A 0 79  . 4.663    12.758  -19.101  1.00 96.43 79  A 1 
ATOM 591  C CA  . TYR A 0 79  . 4.368    12.556  -17.588  1.00 96.43 79  A 1 
ATOM 592  C C   . TYR A 0 79  . 2.876    12.213  -17.005  1.00 96.43 79  A 1 
ATOM 593  C CB  . TYR A 0 79  . 4.840    13.877  -16.942  1.00 96.43 79  A 1 
ATOM 594  O O   . TYR A 0 79  . 1.928    12.530  -17.724  1.00 96.43 79  A 1 
ATOM 595  C CG  . TYR A 0 79  . 4.609    13.960  -15.451  1.00 96.43 79  A 1 
ATOM 596  C CD1 . TYR A 0 79  . 3.528    14.707  -14.942  1.00 96.43 79  A 1 
ATOM 597  C CD2 . TYR A 0 79  . 5.384    13.168  -14.589  1.00 96.43 79  A 1 
ATOM 598  C CE1 . TYR A 0 79  . 3.198    14.615  -13.576  1.00 96.43 79  A 1 
ATOM 599  C CE2 . TYR A 0 79  . 5.043    13.051  -13.231  1.00 96.43 79  A 1 
ATOM 600  O OH  . TYR A 0 79  . 3.562    13.621  -11.427  1.00 96.43 79  A 1 
ATOM 601  C CZ  . TYR A 0 79  . 3.937    13.764  -12.725  1.00 96.43 79  A 1 
ATOM 602  N N   . GLY A 0 80  . 2.613    11.681  -15.730  1.00 77.36 80  A 1 
ATOM 603  C CA  . GLY A 0 80  . 1.271    11.424  -14.961  1.00 77.36 80  A 1 
ATOM 604  C C   . GLY A 0 80  . 1.197    11.008  -13.377  1.00 77.36 80  A 1 
ATOM 605  O O   . GLY A 0 80  . 2.282    10.784  -12.857  1.00 77.36 80  A 1 
ATOM 606  N N   . ARG A 0 81  . 0.030    10.914  -12.571  1.00 90.29 81  A 1 
ATOM 607  C CA  . ARG A 0 81  . -0.106   10.768  -10.992  1.00 90.29 81  A 1 
ATOM 608  C C   . ARG A 0 81  . -1.457   10.364  -10.109  1.00 90.29 81  A 1 
ATOM 609  C CB  . ARG A 0 81  . 0.423    12.119  -10.461  1.00 90.29 81  A 1 
ATOM 610  O O   . ARG A 0 81  . -2.535   10.537  -10.674  1.00 90.29 81  A 1 
ATOM 611  C CG  . ARG A 0 81  . 0.409    12.241  -8.934   1.00 90.29 81  A 1 
ATOM 612  C CD  . ARG A 0 81  . 1.380    13.266  -8.343   1.00 90.29 81  A 1 
ATOM 613  N NE  . ARG A 0 81  . 2.042    12.644  -7.189   1.00 90.29 81  A 1 
ATOM 614  N NH1 . ARG A 0 81  . 1.322    13.842  -5.393   1.00 90.29 81  A 1 
ATOM 615  N NH2 . ARG A 0 81  . 2.153    11.779  -5.119   1.00 90.29 81  A 1 
ATOM 616  C CZ  . ARG A 0 81  . 1.833    12.761  -5.903   1.00 90.29 81  A 1 
ATOM 617  N N   . THR A 0 82  . -1.466   9.938   -8.743   1.00 56.97 82  A 1 
ATOM 618  C CA  . THR A 0 82  . -2.579   9.565   -7.661   1.00 56.97 82  A 1 
ATOM 619  C C   . THR A 0 82  . -2.197   9.225   -6.077   1.00 56.97 82  A 1 
ATOM 620  C CB  . THR A 0 82  . -3.472   8.464   -8.290   1.00 56.97 82  A 1 
ATOM 621  O O   . THR A 0 82  . -1.031   9.441   -5.773   1.00 56.97 82  A 1 
ATOM 622  C CG2 . THR A 0 82  . -4.496   7.738   -7.413   1.00 56.97 82  A 1 
ATOM 623  O OG1 . THR A 0 82  . -4.298   9.101   -9.236   1.00 56.97 82  A 1 
ATOM 624  N N   . ASN A 0 83  . -3.063   8.815   -5.022   1.00 81.58 83  A 1 
ATOM 625  C CA  . ASN A 0 83  . -2.849   8.736   -3.448   1.00 81.58 83  A 1 
ATOM 626  C C   . ASN A 0 83  . -3.840   7.938   -2.357   1.00 81.58 83  A 1 
ATOM 627  C CB  . ASN A 0 83  . -2.880   10.242  -3.070   1.00 81.58 83  A 1 
ATOM 628  O O   . ASN A 0 83  . -5.049   8.069   -2.567   1.00 81.58 83  A 1 
ATOM 629  C CG  . ASN A 0 83  . -2.792   10.605  -1.595   1.00 81.58 83  A 1 
ATOM 630  N ND2 . ASN A 0 83  . -3.840   10.402  -0.831   1.00 81.58 83  A 1 
ATOM 631  O OD1 . ASN A 0 83  . -1.824   11.163  -1.114   1.00 81.58 83  A 1 
ATOM 632  N N   . ALA A 0 84  . -3.489   7.317   -1.126   1.00 33.39 84  A 1 
ATOM 633  C CA  . ALA A 0 84  . -4.396   6.597   -0.037   1.00 33.39 84  A 1 
ATOM 634  C C   . ALA A 0 84  . -4.100   6.338   1.599    1.00 33.39 84  A 1 
ATOM 635  C CB  . ALA A 0 84  . -4.727   5.275   -0.695   1.00 33.39 84  A 1 
ATOM 636  O O   . ALA A 0 84  . -3.390   7.176   2.150    1.00 33.39 84  A 1 
ATOM 637  N N   . LYS A 0 85  . -4.737   5.366   2.447    1.00 87.23 85  A 1 
ATOM 638  C CA  . LYS A 0 85  . -4.843   5.142   4.045    1.00 87.23 85  A 1 
ATOM 639  C C   . LYS A 0 85  . -5.424   3.782   4.824    1.00 87.23 85  A 1 
ATOM 640  C CB  . LYS A 0 85  . -5.796   6.219   4.615    1.00 87.23 85  A 1 
ATOM 641  O O   . LYS A 0 85  . -6.176   3.089   4.161    1.00 87.23 85  A 1 
ATOM 642  C CG  . LYS A 0 85  . -5.483   7.676   4.264    1.00 87.23 85  A 1 
ATOM 643  C CD  . LYS A 0 85  . -6.409   8.635   5.015    1.00 87.23 85  A 1 
ATOM 644  C CE  . LYS A 0 85  . -6.096   10.061  4.553    1.00 87.23 85  A 1 
ATOM 645  N NZ  . LYS A 0 85  . -7.008   11.045  5.183    1.00 87.23 85  A 1 
ATOM 646  N N   . SER A 0 86  . -5.289   3.413   6.186    1.00 85.75 86  A 1 
ATOM 647  C CA  . SER A 0 86  . -5.595   2.041   6.943    1.00 85.75 86  A 1 
ATOM 648  C C   . SER A 0 86  . -6.124   1.802   8.494    1.00 85.75 86  A 1 
ATOM 649  C CB  . SER A 0 86  . -4.245   1.297   6.929    1.00 85.75 86  A 1 
ATOM 650  O O   . SER A 0 86  . -5.973   2.762   9.243    1.00 85.75 86  A 1 
ATOM 651  O OG  . SER A 0 86  . -3.253   2.069   7.577    1.00 85.75 86  A 1 
ATOM 652  N N   . TYR A 0 87  . -6.658   0.586   9.020    1.00 89.33 87  A 1 
ATOM 653  C CA  . TYR A 0 87  . -7.265   0.186   10.438   1.00 89.33 87  A 1 
ATOM 654  C C   . TYR A 0 87  . -7.451   -1.347  10.982   1.00 89.33 87  A 1 
ATOM 655  C CB  . TYR A 0 87  . -8.703   0.740   10.583   1.00 89.33 87  A 1 
ATOM 656  O O   . TYR A 0 87  . -7.175   -2.255  10.208   1.00 89.33 87  A 1 
ATOM 657  C CG  . TYR A 0 87  . -8.849   2.152   10.111   1.00 89.33 87  A 1 
ATOM 658  C CD1 . TYR A 0 87  . -8.428   3.183   10.966   1.00 89.33 87  A 1 
ATOM 659  C CD2 . TYR A 0 87  . -9.215   2.414   8.777    1.00 89.33 87  A 1 
ATOM 660  C CE1 . TYR A 0 87  . -8.272   4.480   10.457   1.00 89.33 87  A 1 
ATOM 661  C CE2 . TYR A 0 87  . -9.050   3.711   8.260    1.00 89.33 87  A 1 
ATOM 662  O OH  . TYR A 0 87  . -8.285   5.965   8.588    1.00 89.33 87  A 1 
ATOM 663  C CZ  . TYR A 0 87  . -8.541   4.730   9.094    1.00 89.33 87  A 1 
ATOM 664  N N   . ALA A 0 88  . -7.948   -1.657  12.253   1.00 92.05 88  A 1 
ATOM 665  C CA  . ALA A 0 88  . -8.451   -2.988  12.871   1.00 92.05 88  A 1 
ATOM 666  C C   . ALA A 0 88  . -9.107   -2.968  14.347   1.00 92.05 88  A 1 
ATOM 667  C CB  . ALA A 0 88  . -7.270   -3.971  12.932   1.00 92.05 88  A 1 
ATOM 668  O O   . ALA A 0 88  . -8.884   -1.956  15.013   1.00 92.05 88  A 1 
ATOM 669  N N   . ALA A 0 89  . -9.852   -4.006  14.882   1.00 95.55 89  A 1 
ATOM 670  C CA  . ALA A 0 89  . -10.405  -4.174  16.304   1.00 95.55 89  A 1 
ATOM 671  C C   . ALA A 0 89  . -11.053  -5.575  16.729   1.00 95.55 89  A 1 
ATOM 672  C CB  . ALA A 0 89  . -11.461  -3.081  16.561   1.00 95.55 89  A 1 
ATOM 673  O O   . ALA A 0 89  . -11.225  -6.414  15.855   1.00 95.55 89  A 1 
ATOM 674  N N   . GLU A 0 90  . -11.447  -5.816  18.020   1.00 93.73 90  A 1 
ATOM 675  C CA  . GLU A 0 90  . -12.106  -7.051  18.618   1.00 93.73 90  A 1 
ATOM 676  C C   . GLU A 0 90  . -13.015  -6.799  19.882   1.00 93.73 90  A 1 
ATOM 677  C CB  . GLU A 0 90  . -11.035  -8.065  19.097   1.00 93.73 90  A 1 
ATOM 678  O O   . GLU A 0 90  . -12.766  -5.823  20.599   1.00 93.73 90  A 1 
ATOM 679  C CG  . GLU A 0 90  . -10.492  -9.034  18.040   1.00 93.73 90  A 1 
ATOM 680  C CD  . GLU A 0 90  . -9.457   -9.992  18.660   1.00 93.73 90  A 1 
ATOM 681  O OE1 . GLU A 0 90  . -8.260   -9.863  18.307   1.00 93.73 90  A 1 
ATOM 682  O OE2 . GLU A 0 90  . -9.845   -10.816 19.526   1.00 93.73 90  A 1 
ATOM 683  N N   . SER A 0 91  . -13.975  -7.699  20.220   1.00 96.92 91  A 1 
ATOM 684  C CA  . SER A 0 91  . -14.787  -7.736  21.484   1.00 96.92 91  A 1 
ATOM 685  C C   . SER A 0 91  . -15.285  -9.140  21.938   1.00 96.92 91  A 1 
ATOM 686  C CB  . SER A 0 91  . -16.002  -6.782  21.421   1.00 96.92 91  A 1 
ATOM 687  O O   . SER A 0 91  . -15.420  -10.037 21.116   1.00 96.92 91  A 1 
ATOM 688  O OG  . SER A 0 91  . -16.598  -6.651  20.144   1.00 96.92 91  A 1 
ATOM 689  N N   . TYR A 0 92  . -15.581  -9.332  23.242   1.00 95.94 92  A 1 
ATOM 690  C CA  . TYR A 0 92  . -16.248  -10.523 23.831   1.00 95.94 92  A 1 
ATOM 691  C C   . TYR A 0 92  . -17.137  -10.128 25.021   1.00 95.94 92  A 1 
ATOM 692  C CB  . TYR A 0 92  . -15.227  -11.553 24.360   1.00 95.94 92  A 1 
ATOM 693  O O   . TYR A 0 92  . -16.635  -9.476  25.940   1.00 95.94 92  A 1 
ATOM 694  C CG  . TYR A 0 92  . -15.833  -12.809 24.991   1.00 95.94 92  A 1 
ATOM 695  C CD1 . TYR A 0 92  . -15.815  -13.007 26.390   1.00 95.94 92  A 1 
ATOM 696  C CD2 . TYR A 0 92  . -16.418  -13.790 24.170   1.00 95.94 92  A 1 
ATOM 697  C CE1 . TYR A 0 92  . -16.338  -14.193 26.951   1.00 95.94 92  A 1 
ATOM 698  C CE2 . TYR A 0 92  . -16.947  -14.973 24.722   1.00 95.94 92  A 1 
ATOM 699  O OH  . TYR A 0 92  . -17.372  -16.347 26.632   1.00 95.94 92  A 1 
ATOM 700  C CZ  . TYR A 0 92  . -16.900  -15.183 26.113   1.00 95.94 92  A 1 
ATOM 701  N N   . ASP A 0 93  . -18.390  -10.590 25.052   1.00 95.18 93  A 1 
ATOM 702  C CA  . ASP A 0 93  . -19.341  -10.356 26.148   1.00 95.18 93  A 1 
ATOM 703  C C   . ASP A 0 93  . -20.027  -11.666 26.596   1.00 95.18 93  A 1 
ATOM 704  C CB  . ASP A 0 93  . -20.383  -9.293  25.739   1.00 95.18 93  A 1 
ATOM 705  O O   . ASP A 0 93  . -20.400  -12.509 25.780   1.00 95.18 93  A 1 
ATOM 706  C CG  . ASP A 0 93  . -19.846  -7.851  25.728   1.00 95.18 93  A 1 
ATOM 707  O OD1 . ASP A 0 93  . -19.216  -7.450  26.736   1.00 95.18 93  A 1 
ATOM 708  O OD2 . ASP A 0 93  . -20.136  -7.111  24.760   1.00 95.18 93  A 1 
ATOM 709  N N   . GLU A 0 94  . -20.243  -11.824 27.908   1.00 96.71 94  A 1 
ATOM 710  C CA  . GLU A 0 94  . -21.161  -12.826 28.479   1.00 96.71 94  A 1 
ATOM 711  C C   . GLU A 0 94  . -22.290  -12.109 29.219   1.00 96.71 94  A 1 
ATOM 712  C CB  . GLU A 0 94  . -20.480  -13.806 29.458   1.00 96.71 94  A 1 
ATOM 713  O O   . GLU A 0 94  . -22.037  -11.161 29.969   1.00 96.71 94  A 1 
ATOM 714  C CG  . GLU A 0 94  . -19.296  -14.570 28.855   1.00 96.71 94  A 1 
ATOM 715  C CD  . GLU A 0 94  . -18.860  -15.821 29.641   1.00 96.71 94  A 1 
ATOM 716  O OE1 . GLU A 0 94  . -17.911  -16.500 29.176   1.00 96.71 94  A 1 
ATOM 717  O OE2 . GLU A 0 94  . -19.534  -16.291 30.584   1.00 96.71 94  A 1 
ATOM 718  N N   . TRP A 0 95  . -23.523  -12.586 29.058   1.00 95.59 95  A 1 
ATOM 719  C CA  . TRP A 0 95  . -24.686  -12.057 29.764   1.00 95.59 95  A 1 
ATOM 720  C C   . TRP A 0 95  . -25.588  -13.178 30.288   1.00 95.59 95  A 1 
ATOM 721  C CB  . TRP A 0 95  . -25.430  -11.052 28.873   1.00 95.59 95  A 1 
ATOM 722  O O   . TRP A 0 95  . -25.726  -14.239 29.683   1.00 95.59 95  A 1 
ATOM 723  C CG  . TRP A 0 95  . -25.914  -11.573 27.555   1.00 95.59 95  A 1 
ATOM 724  C CD1 . TRP A 0 95  . -25.233  -11.518 26.387   1.00 95.59 95  A 1 
ATOM 725  C CD2 . TRP A 0 95  . -27.167  -12.261 27.254   1.00 95.59 95  A 1 
ATOM 726  C CE2 . TRP A 0 95  . -27.179  -12.587 25.864   1.00 95.59 95  A 1 
ATOM 727  C CE3 . TRP A 0 95  . -28.286  -12.661 28.018   1.00 95.59 95  A 1 
ATOM 728  N NE1 . TRP A 0 95  . -25.976  -12.111 25.386   1.00 95.59 95  A 1 
ATOM 729  C CH2 . TRP A 0 95  . -29.330  -13.682 26.059   1.00 95.59 95  A 1 
ATOM 730  C CZ2 . TRP A 0 95  . -28.241  -13.282 25.265   1.00 95.59 95  A 1 
ATOM 731  C CZ3 . TRP A 0 95  . -29.355  -13.360 27.427   1.00 95.59 95  A 1 
ATOM 732  N N   . ASP A 0 96  . -26.193  -12.919 31.442   1.00 91.03 96  A 1 
ATOM 733  C CA  . ASP A 0 96  . -27.103  -13.801 32.171   1.00 91.03 96  A 1 
ATOM 734  C C   . ASP A 0 96  . -28.207  -12.915 32.760   1.00 91.03 96  A 1 
ATOM 735  C CB  . ASP A 0 96  . -26.306  -14.559 33.251   1.00 91.03 96  A 1 
ATOM 736  O O   . ASP A 0 96  . -27.924  -11.898 33.405   1.00 91.03 96  A 1 
ATOM 737  C CG  . ASP A 0 96  . -27.123  -15.451 34.203   1.00 91.03 96  A 1 
ATOM 738  O OD1 . ASP A 0 96  . -28.367  -15.519 34.075   1.00 91.03 96  A 1 
ATOM 739  O OD2 . ASP A 0 96  . -26.468  -16.040 35.094   1.00 91.03 96  A 1 
ATOM 740  N N   . ASN A 0 97  . -29.456  -13.266 32.474   1.00 91.05 97  A 1 
ATOM 741  C CA  . ASN A 0 97  . -30.653  -12.651 33.015   1.00 91.05 97  A 1 
ATOM 742  C C   . ASN A 0 97  . -31.646  -13.757 33.387   1.00 91.05 97  A 1 
ATOM 743  C CB  . ASN A 0 97  . -31.222  -11.652 31.993   1.00 91.05 97  A 1 
ATOM 744  O O   . ASN A 0 97  . -32.445  -14.200 32.560   1.00 91.05 97  A 1 
ATOM 745  C CG  . ASN A 0 97  . -32.430  -10.911 32.543   1.00 91.05 97  A 1 
ATOM 746  N ND2 . ASN A 0 97  . -33.586  -11.534 32.569   1.00 91.05 97  A 1 
ATOM 747  O OD1 . ASN A 0 97  . -32.334  -9.764  32.951   1.00 91.05 97  A 1 
ATOM 748  N N   . THR A 0 98  . -31.611  -14.156 34.652   1.00 88.02 98  A 1 
ATOM 749  C CA  . THR A 0 98  . -32.671  -14.937 35.298   1.00 88.02 98  A 1 
ATOM 750  C C   . THR A 0 98  . -33.693  -13.976 35.907   1.00 88.02 98  A 1 
ATOM 751  C CB  . THR A 0 98  . -32.054  -15.822 36.392   1.00 88.02 98  A 1 
ATOM 752  O O   . THR A 0 98  . -33.298  -13.133 36.719   1.00 88.02 98  A 1 
ATOM 753  C CG2 . THR A 0 98  . -33.074  -16.727 37.076   1.00 88.02 98  A 1 
ATOM 754  O OG1 . THR A 0 98  . -31.046  -16.664 35.867   1.00 88.02 98  A 1 
ATOM 755  N N   . ASP A 0 99  . -34.973  -14.098 35.549   1.00 82.72 99  A 1 
ATOM 756  C CA  . ASP A 0 99  . -36.065  -13.557 36.370   1.00 82.72 99  A 1 
ATOM 757  C C   . ASP A 0 99  . -36.555  -14.618 37.380   1.00 82.72 99  A 1 
ATOM 758  C CB  . ASP A 0 99  . -37.181  -12.911 35.520   1.00 82.72 99  A 1 
ATOM 759  O O   . ASP A 0 99  . -36.320  -15.817 37.230   1.00 82.72 99  A 1 
ATOM 760  C CG  . ASP A 0 99  . -37.682  -11.613 36.182   1.00 82.72 99  A 1 
ATOM 761  O OD1 . ASP A 0 99  . -37.907  -11.640 37.419   1.00 82.72 99  A 1 
ATOM 762  O OD2 . ASP A 0 99  . -37.693  -10.553 35.507   1.00 82.72 99  A 1 
ATOM 763  N N   . ASP A 0 100 . -37.131  -14.166 38.492   1.00 81.24 100 A 1 
ATOM 764  C CA  . ASP A 0 100 . -37.519  -14.999 39.651   1.00 81.24 100 A 1 
ATOM 765  C C   . ASP A 0 100 . -38.737  -14.363 40.371   1.00 81.24 100 A 1 
ATOM 766  C CB  . ASP A 0 100 . -36.274  -15.212 40.551   1.00 81.24 100 A 1 
ATOM 767  O O   . ASP A 0 100 . -38.914  -14.431 41.601   1.00 81.24 100 A 1 
ATOM 768  C CG  . ASP A 0 100 . -36.328  -16.376 41.563   1.00 81.24 100 A 1 
ATOM 769  O OD1 . ASP A 0 100 . -37.384  -17.044 41.734   1.00 81.24 100 A 1 
ATOM 770  O OD2 . ASP A 0 100 . -35.311  -16.557 42.279   1.00 81.24 100 A 1 
ATOM 771  N N   . ASP A 0 101 . -39.563  -13.664 39.585   1.00 85.62 101 A 1 
ATOM 772  C CA  . ASP A 0 101 . -40.707  -12.847 39.988   1.00 85.62 101 A 1 
ATOM 773  C C   . ASP A 0 101 . -41.869  -13.685 40.553   1.00 85.62 101 A 1 
ATOM 774  C CB  . ASP A 0 101 . -41.138  -11.944 38.813   1.00 85.62 101 A 1 
ATOM 775  O O   . ASP A 0 101 . -42.048  -14.873 40.267   1.00 85.62 101 A 1 
ATOM 776  C CG  . ASP A 0 101 . -42.424  -11.153 39.098   1.00 85.62 101 A 1 
ATOM 777  O OD1 . ASP A 0 101 . -43.520  -11.761 39.080   1.00 85.62 101 A 1 
ATOM 778  O OD2 . ASP A 0 101 . -42.341  -9.978  39.525   1.00 85.62 101 A 1 
ATOM 779  N N   . LYS A 0 102 . -42.652  -13.068 41.452   1.00 83.75 102 A 1 
ATOM 780  C CA  . LYS A 0 102 . -43.853  -13.666 42.065   1.00 83.75 102 A 1 
ATOM 781  C C   . LYS A 0 102 . -44.943  -12.611 42.215   1.00 83.75 102 A 1 
ATOM 782  C CB  . LYS A 0 102 . -43.520  -14.394 43.389   1.00 83.75 102 A 1 
ATOM 783  O O   . LYS A 0 102 . -45.163  -12.067 43.305   1.00 83.75 102 A 1 
ATOM 784  C CG  . LYS A 0 102 . -42.513  -15.511 43.099   1.00 83.75 102 A 1 
ATOM 785  C CD  . LYS A 0 102 . -41.928  -16.320 44.251   1.00 83.75 102 A 1 
ATOM 786  C CE  . LYS A 0 102 . -40.876  -17.323 43.705   1.00 83.75 102 A 1 
ATOM 787  N NZ  . LYS A 0 102 . -40.005  -16.798 42.595   1.00 83.75 102 A 1 
ATOM 788  N N   . TRP A 0 103 . -45.629  -12.309 41.120   1.00 83.82 103 A 1 
ATOM 789  C CA  . TRP A 0 103 . -46.731  -11.355 41.102   1.00 83.82 103 A 1 
ATOM 790  C C   . TRP A 0 103 . -48.018  -11.892 41.758   1.00 83.82 103 A 1 
ATOM 791  C CB  . TRP A 0 103 . -46.937  -10.827 39.677   1.00 83.82 103 A 1 
ATOM 792  O O   . TRP A 0 103 . -48.386  -13.066 41.680   1.00 83.82 103 A 1 
ATOM 793  C CG  . TRP A 0 103 . -47.271  -11.837 38.622   1.00 83.82 103 A 1 
ATOM 794  C CD1 . TRP A 0 103 . -46.386  -12.398 37.765   1.00 83.82 103 A 1 
ATOM 795  C CD2 . TRP A 0 103 . -48.572  -12.387 38.252   1.00 83.82 103 A 1 
ATOM 796  C CE2 . TRP A 0 103 . -48.393  -13.267 37.142   1.00 83.82 103 A 1 
ATOM 797  C CE3 . TRP A 0 103 . -49.890  -12.214 38.732   1.00 83.82 103 A 1 
ATOM 798  N NE1 . TRP A 0 103 . -47.036  -13.259 36.907   1.00 83.82 103 A 1 
ATOM 799  C CH2 . TRP A 0 103 . -50.763  -13.744 37.037   1.00 83.82 103 A 1 
ATOM 800  C CZ2 . TRP A 0 103 . -49.465  -13.935 36.535   1.00 83.82 103 A 1 
ATOM 801  C CZ3 . TRP A 0 103 . -50.973  -12.884 38.131   1.00 83.82 103 A 1 
ATOM 802  N N   . GLY A 0 104 . -48.752  -10.993 42.423   1.00 78.91 104 A 1 
ATOM 803  C CA  . GLY A 0 104 . -49.990  -11.327 43.128   1.00 78.91 104 A 1 
ATOM 804  C C   . GLY A 0 104 . -50.964  -10.158 43.194   1.00 78.91 104 A 1 
ATOM 805  O O   . GLY A 0 104 . -50.752  -9.195  43.930   1.00 78.91 104 A 1 
ATOM 806  N N   . ALA A 0 105 . -52.063  -10.259 42.450   1.00 78.21 105 A 1 
ATOM 807  C CA  . ALA A 0 105 . -53.098  -9.239  42.350   1.00 78.21 105 A 1 
ATOM 808  C C   . ALA A 0 105 . -54.383  -9.697  43.057   1.00 78.21 105 A 1 
ATOM 809  C CB  . ALA A 0 105 . -53.319  -8.913  40.869   1.00 78.21 105 A 1 
ATOM 810  O O   . ALA A 0 105 . -55.080  -10.604 42.597   1.00 78.21 105 A 1 
ATOM 811  N N   . GLN A 0 106 . -54.727  -9.031  44.162   1.00 80.17 106 A 1 
ATOM 812  C CA  . GLN A 0 106 . -55.973  -9.254  44.894   1.00 80.17 106 A 1 
ATOM 813  C C   . GLN A 0 106 . -56.861  -8.006  44.815   1.00 80.17 106 A 1 
ATOM 814  C CB  . GLN A 0 106 . -55.654  -9.679  46.336   1.00 80.17 106 A 1 
ATOM 815  O O   . GLN A 0 106 . -56.521  -6.954  45.351   1.00 80.17 106 A 1 
ATOM 816  C CG  . GLN A 0 106 . -56.922  -10.095 47.098   1.00 80.17 106 A 1 
ATOM 817  C CD  . GLN A 0 106 . -56.646  -10.515 48.540   1.00 80.17 106 A 1 
ATOM 818  N NE2 . GLN A 0 106 . -57.625  -10.444 49.415   1.00 80.17 106 A 1 
ATOM 819  O OE1 . GLN A 0 106 . -55.567  -10.926 48.926   1.00 80.17 106 A 1 
ATOM 820  N N   . ALA A 0 107 . -58.023  -8.141  44.177   1.00 73.66 107 A 1 
ATOM 821  C CA  . ALA A 0 107 . -59.048  -7.108  44.089   1.00 73.66 107 A 1 
ATOM 822  C C   . ALA A 0 107 . -60.330  -7.584  44.782   1.00 73.66 107 A 1 
ATOM 823  C CB  . ALA A 0 107 . -59.281  -6.758  42.614   1.00 73.66 107 A 1 
ATOM 824  O O   . ALA A 0 107 . -60.837  -8.666  44.484   1.00 73.66 107 A 1 
ATOM 825  N N   . TRP A 0 108 . -60.868  -6.766  45.684   1.00 78.51 108 A 1 
ATOM 826  C CA  . TRP A 0 108 . -62.141  -7.000  46.367   1.00 78.51 108 A 1 
ATOM 827  C C   . TRP A 0 108 . -63.146  -5.905  46.011   1.00 78.51 108 A 1 
ATOM 828  C CB  . TRP A 0 108 . -61.913  -7.105  47.883   1.00 78.51 108 A 1 
ATOM 829  O O   . TRP A 0 108 . -62.785  -4.731  45.907   1.00 78.51 108 A 1 
ATOM 830  C CG  . TRP A 0 108 . -61.111  -6.003  48.521   1.00 78.51 108 A 1 
ATOM 831  C CD1 . TRP A 0 108 . -61.543  -4.744  48.764   1.00 78.51 108 A 1 
ATOM 832  C CD2 . TRP A 0 108 . -59.717  -6.028  48.963   1.00 78.51 108 A 1 
ATOM 833  C CE2 . TRP A 0 108 . -59.375  -4.741  49.477   1.00 78.51 108 A 1 
ATOM 834  C CE3 . TRP A 0 108 . -58.699  -7.005  48.957   1.00 78.51 108 A 1 
ATOM 835  N NE1 . TRP A 0 108 . -60.524  -3.997  49.324   1.00 78.51 108 A 1 
ATOM 836  C CH2 . TRP A 0 108 . -57.107  -5.440  49.951   1.00 78.51 108 A 1 
ATOM 837  C CZ2 . TRP A 0 108 . -58.096  -4.441  49.969   1.00 78.51 108 A 1 
ATOM 838  C CZ3 . TRP A 0 108 . -57.409  -6.717  49.445   1.00 78.51 108 A 1 
ATOM 839  N N   . GLY A 0 109 . -64.411  -6.286  45.856   1.00 71.66 109 A 1 
ATOM 840  C CA  . GLY A 0 109 . -65.519  -5.368  45.635   1.00 71.66 109 A 1 
ATOM 841  C C   . GLY A 0 109 . -66.635  -5.567  46.652   1.00 71.66 109 A 1 
ATOM 842  O O   . GLY A 0 109 . -66.895  -6.681  47.107   1.00 71.66 109 A 1 
ATOM 843  N N   . GLN A 0 110 . -67.283  -4.458  46.993   1.00 63.96 110 A 1 
ATOM 844  C CA  . GLN A 0 110 . -68.625  -4.426  47.561   1.00 63.96 110 A 1 
ATOM 845  C C   . GLN A 0 110 . -69.381  -3.334  46.817   1.00 63.96 110 A 1 
ATOM 846  C CB  . GLN A 0 110 . -68.607  -4.118  49.070   1.00 63.96 110 A 1 
ATOM 847  O O   . GLN A 0 110 . -69.041  -2.156  46.972   1.00 63.96 110 A 1 
ATOM 848  C CG  . GLN A 0 110 . -67.983  -5.245  49.896   1.00 63.96 110 A 1 
ATOM 849  C CD  . GLN A 0 110 . -67.986  -4.988  51.401   1.00 63.96 110 A 1 
ATOM 850  N NE2 . GLN A 0 110 . -67.424  -5.900  52.164   1.00 63.96 110 A 1 
ATOM 851  O OE1 . GLN A 0 110 . -68.456  -3.994  51.940   1.00 63.96 110 A 1 
ATOM 852  N N   . ASP A 0 111 . -70.377  -3.699  46.019   1.00 56.26 111 A 1 
ATOM 853  C CA  . ASP A 0 111 . -71.454  -2.760  45.724   1.00 56.26 111 A 1 
ATOM 854  C C   . ASP A 0 111 . -72.537  -2.873  46.808   1.00 56.26 111 A 1 
ATOM 855  C CB  . ASP A 0 111 . -71.950  -2.883  44.281   1.00 56.26 111 A 1 
ATOM 856  O O   . ASP A 0 111 . -72.452  -3.694  47.729   1.00 56.26 111 A 1 
ATOM 857  C CG  . ASP A 0 111 . -72.631  -4.213  44.029   1.00 56.26 111 A 1 
ATOM 858  O OD1 . ASP A 0 111 . -73.647  -4.423  44.722   1.00 56.26 111 A 1 
ATOM 859  O OD2 . ASP A 0 111 . -72.076  -4.948  43.184   1.00 56.26 111 A 1 
ATOM 860  N N   . ARG A 0 112 . -73.450  -1.898  46.808   1.00 50.69 112 A 1 
ATOM 861  C CA  . ARG A 0 112 . -74.429  -1.677  47.875   1.00 50.69 112 A 1 
ATOM 862  C C   . ARG A 0 112 . -75.610  -0.870  47.349   1.00 50.69 112 A 1 
ATOM 863  C CB  . ARG A 0 112 . -73.779  -0.963  49.079   1.00 50.69 112 A 1 
ATOM 864  O O   . ARG A 0 112 . -75.758  0.305   47.708   1.00 50.69 112 A 1 
ATOM 865  C CG  . ARG A 0 112 . -72.723  -1.797  49.827   1.00 50.69 112 A 1 
ATOM 866  C CD  . ARG A 0 112 . -72.416  -1.239  51.210   1.00 50.69 112 A 1 
ATOM 867  N NE  . ARG A 0 112 . -73.617  -1.346  52.053   1.00 50.69 112 A 1 
ATOM 868  N NH1 . ARG A 0 112 . -73.073  0.245   53.590   1.00 50.69 112 A 1 
ATOM 869  N NH2 . ARG A 0 112 . -75.103  -0.719  53.635   1.00 50.69 112 A 1 
ATOM 870  C CZ  . ARG A 0 112 . -73.926  -0.606  53.090   1.00 50.69 112 A 1 
ATOM 871  N N   . ASP A 0 113 . -76.452  -1.472  46.521   1.00 49.96 113 A 1 
ATOM 872  C CA  . ASP A 0 113 . -77.642  -0.792  46.008   1.00 49.96 113 A 1 
ATOM 873  C C   . ASP A 0 113 . -78.708  -0.626  47.111   1.00 49.96 113 A 1 
ATOM 874  C CB  . ASP A 0 113 . -78.120  -1.417  44.681   1.00 49.96 113 A 1 
ATOM 875  O O   . ASP A 0 113 . -79.476  -1.520  47.475   1.00 49.96 113 A 1 
ATOM 876  C CG  . ASP A 0 113 . -77.638  -0.604  43.461   1.00 49.96 113 A 1 
ATOM 877  O OD1 . ASP A 0 113 . -76.596  0.089   43.576   1.00 49.96 113 A 1 
ATOM 878  O OD2 . ASP A 0 113 . -78.402  -0.529  42.474   1.00 49.96 113 A 1 
ATOM 879  N N   . VAL A 0 114 . -78.721  0.576   47.704   1.00 41.67 114 A 1 
ATOM 880  C CA  . VAL A 0 114 . -79.613  0.958   48.810   1.00 41.67 114 A 1 
ATOM 881  C C   . VAL A 0 114 . -80.998  1.327   48.272   1.00 41.67 114 A 1 
ATOM 882  C CB  . VAL A 0 114 . -79.010  2.079   49.689   1.00 41.67 114 A 1 
ATOM 883  O O   . VAL A 0 114 . -81.351  2.505   48.138   1.00 41.67 114 A 1 
ATOM 884  C CG1 . VAL A 0 114 . -79.883  2.362   50.924   1.00 41.67 114 A 1 
ATOM 885  C CG2 . VAL A 0 114 . -77.620  1.714   50.227   1.00 41.67 114 A 1 
ATOM 886  N N   . TYR A 0 115 . -81.815  0.315   47.988   1.00 34.43 115 A 1 
ATOM 887  C CA  . TYR A 0 115 . -83.176  0.528   47.510   1.00 34.43 115 A 1 
ATOM 888  C C   . TYR A 0 115 . -84.128  0.986   48.635   1.00 34.43 115 A 1 
ATOM 889  C CB  . TYR A 0 115 . -83.686  -0.712  46.765   1.00 34.43 115 A 1 
ATOM 890  O O   . TYR A 0 115 . -84.577  0.214   49.478   1.00 34.43 115 A 1 
ATOM 891  C CG  . TYR A 0 115 . -84.902  -0.400  45.912   1.00 34.43 115 A 1 
ATOM 892  C CD1 . TYR A 0 115 . -86.200  -0.574  46.430   1.00 34.43 115 A 1 
ATOM 893  C CD2 . TYR A 0 115 . -84.727  0.093   44.604   1.00 34.43 115 A 1 
ATOM 894  C CE1 . TYR A 0 115 . -87.324  -0.263  45.638   1.00 34.43 115 A 1 
ATOM 895  C CE2 . TYR A 0 115 . -85.846  0.400   43.806   1.00 34.43 115 A 1 
ATOM 896  O OH  . TYR A 0 115 . -88.228  0.500   43.549   1.00 34.43 115 A 1 
ATOM 897  C CZ  . TYR A 0 115 . -87.147  0.217   44.323   1.00 34.43 115 A 1 
ATOM 898  N N   . GLY A 0 116 . -84.515  2.267   48.610   1.00 37.22 116 A 1 
ATOM 899  C CA  . GLY A 0 116 . -85.757  2.716   49.255   1.00 37.22 116 A 1 
ATOM 900  C C   . GLY A 0 116 . -85.690  3.186   50.717   1.00 37.22 116 A 1 
ATOM 901  O O   . GLY A 0 116 . -86.550  2.819   51.514   1.00 37.22 116 A 1 
ATOM 902  N N   . ALA A 0 117 . -84.774  4.099   51.064   1.00 39.67 117 A 1 
ATOM 903  C CA  . ALA A 0 117 . -84.866  4.887   52.305   1.00 39.67 117 A 1 
ATOM 904  C C   . ALA A 0 117 . -84.756  6.400   52.031   1.00 39.67 117 A 1 
ATOM 905  C CB  . ALA A 0 117 . -83.834  4.373   53.314   1.00 39.67 117 A 1 
ATOM 906  O O   . ALA A 0 117 . -83.674  6.984   52.004   1.00 39.67 117 A 1 
ATOM 907  N N   . SER A 0 118 . -85.896  7.060   51.806   1.00 34.92 118 A 1 
ATOM 908  C CA  . SER A 0 118 . -85.931  8.491   51.484   1.00 34.92 118 A 1 
ATOM 909  C C   . SER A 0 118 . -85.570  9.392   52.673   1.00 34.92 118 A 1 
ATOM 910  C CB  . SER A 0 118 . -87.313  8.883   50.950   1.00 34.92 118 A 1 
ATOM 911  O O   . SER A 0 118 . -86.159  9.273   53.746   1.00 34.92 118 A 1 
ATOM 912  O OG  . SER A 0 118 . -88.306  8.624   51.921   1.00 34.92 118 A 1 
ATOM 913  N N   . SER A 0 119 . -84.752  10.411  52.393   1.00 40.02 119 A 1 
ATOM 914  C CA  . SER A 0 119 . -84.402  11.575  53.230   1.00 40.02 119 A 1 
ATOM 915  C C   . SER A 0 119 . -83.351  11.395  54.346   1.00 40.02 119 A 1 
ATOM 916  C CB  . SER A 0 119 . -85.644  12.358  53.700   1.00 40.02 119 A 1 
ATOM 917  O O   . SER A 0 119 . -83.475  10.586  55.255   1.00 40.02 119 A 1 
ATOM 918  O OG  . SER A 0 119 . -86.322  11.739  54.769   1.00 40.02 119 A 1 
ATOM 919  N N   . TYR A 0 120 . -82.366  12.302  54.295   1.00 32.19 120 A 1 
ATOM 920  C CA  . TYR A 0 120 . -81.450  12.730  55.362   1.00 32.19 120 A 1 
ATOM 921  C C   . TYR A 0 120 . -80.265  11.826  55.788   1.00 32.19 120 A 1 
ATOM 922  C CB  . TYR A 0 120 . -82.240  13.346  56.537   1.00 32.19 120 A 1 
ATOM 923  O O   . TYR A 0 120 . -80.245  11.228  56.860   1.00 32.19 120 A 1 
ATOM 924  C CG  . TYR A 0 120 . -81.734  14.726  56.905   1.00 32.19 120 A 1 
ATOM 925  C CD1 . TYR A 0 120 . -80.691  14.878  57.839   1.00 32.19 120 A 1 
ATOM 926  C CD2 . TYR A 0 120 . -82.271  15.855  56.256   1.00 32.19 120 A 1 
ATOM 927  C CE1 . TYR A 0 120 . -80.189  16.162  58.130   1.00 32.19 120 A 1 
ATOM 928  C CE2 . TYR A 0 120 . -81.771  17.138  56.543   1.00 32.19 120 A 1 
ATOM 929  O OH  . TYR A 0 120 . -80.252  18.537  57.750   1.00 32.19 120 A 1 
ATOM 930  C CZ  . TYR A 0 120 . -80.730  17.294  57.480   1.00 32.19 120 A 1 
ATOM 931  N N   . GLY A 0 121 . -79.146  11.956  55.059   1.00 44.07 121 A 1 
ATOM 932  C CA  . GLY A 0 121 . -77.898  12.350  55.741   1.00 44.07 121 A 1 
ATOM 933  C C   . GLY A 0 121 . -76.702  11.390  55.760   1.00 44.07 121 A 1 
ATOM 934  O O   . GLY A 0 121 . -75.686  11.747  56.352   1.00 44.07 121 A 1 
ATOM 935  N N   . LYS A 0 122 . -76.756  10.221  55.113   1.00 36.34 122 A 1 
ATOM 936  C CA  . LYS A 0 122 . -75.579  9.352   54.903   1.00 36.34 122 A 1 
ATOM 937  C C   . LYS A 0 122 . -75.185  9.357   53.425   1.00 36.34 122 A 1 
ATOM 938  C CB  . LYS A 0 122 . -75.873  7.932   55.429   1.00 36.34 122 A 1 
ATOM 939  O O   . LYS A 0 122 . -75.857  8.735   52.612   1.00 36.34 122 A 1 
ATOM 940  C CG  . LYS A 0 122 . -75.575  7.754   56.931   1.00 36.34 122 A 1 
ATOM 941  C CD  . LYS A 0 122 . -74.083  7.486   57.192   1.00 36.34 122 A 1 
ATOM 942  C CE  . LYS A 0 122 . -73.819  7.179   58.673   1.00 36.34 122 A 1 
ATOM 943  N NZ  . LYS A 0 122 . -72.418  6.728   58.884   1.00 36.34 122 A 1 
ATOM 944  N N   . ALA A 0 123 . -74.111  10.069  53.082   1.00 30.26 123 A 1 
ATOM 945  C CA  . ALA A 0 123 . -73.511  9.994   51.750   1.00 30.26 123 A 1 
ATOM 946  C C   . ALA A 0 123 . -72.829  8.629   51.558   1.00 30.26 123 A 1 
ATOM 947  C CB  . ALA A 0 123 . -72.528  11.158  51.570   1.00 30.26 123 A 1 
ATOM 948  O O   . ALA A 0 123 . -72.118  8.169   52.451   1.00 30.26 123 A 1 
ATOM 949  N N   . ALA A 0 124 . -73.038  7.994   50.405   1.00 37.02 124 A 1 
ATOM 950  C CA  . ALA A 0 124 . -72.563  6.641   50.102   1.00 37.02 124 A 1 
ATOM 951  C C   . ALA A 0 124 . -71.106  6.598   49.585   1.00 37.02 124 A 1 
ATOM 952  C CB  . ALA A 0 124 . -73.578  5.976   49.160   1.00 37.02 124 A 1 
ATOM 953  O O   . ALA A 0 124 . -70.776  5.796   48.721   1.00 37.02 124 A 1 
ATOM 954  N N   . SER A 0 125 . -70.231  7.477   50.086   1.00 40.29 125 A 1 
ATOM 955  C CA  . SER A 0 125 . -68.831  7.562   49.648   1.00 40.29 125 A 1 
ATOM 956  C C   . SER A 0 125 . -67.892  7.937   50.801   1.00 40.29 125 A 1 
ATOM 957  C CB  . SER A 0 125 . -68.698  8.531   48.463   1.00 40.29 125 A 1 
ATOM 958  O O   . SER A 0 125 . -67.661  9.112   51.091   1.00 40.29 125 A 1 
ATOM 959  O OG  . SER A 0 125 . -69.047  9.847   48.851   1.00 40.29 125 A 1 
ATOM 960  N N   . SER A 0 126 . -67.342  6.914   51.447   1.00 38.94 126 A 1 
ATOM 961  C CA  . SER A 0 126 . -66.149  6.976   52.297   1.00 38.94 126 A 1 
ATOM 962  C C   . SER A 0 126 . -65.477  5.603   52.183   1.00 38.94 126 A 1 
ATOM 963  C CB  . SER A 0 126 . -66.513  7.291   53.759   1.00 38.94 126 A 1 
ATOM 964  O O   . SER A 0 126 . -66.089  4.625   52.608   1.00 38.94 126 A 1 
ATOM 965  O OG  . SER A 0 126 . -67.423  6.343   54.293   1.00 38.94 126 A 1 
ATOM 966  N N   . GLY A 0 127 . -64.313  5.438   51.560   1.00 36.40 127 A 1 
ATOM 967  C CA  . GLY A 0 127 . -63.219  6.399   51.362   1.00 36.40 127 A 1 
ATOM 968  C C   . GLY A 0 127 . -62.053  5.963   52.248   1.00 36.40 127 A 1 
ATOM 969  O O   . GLY A 0 127 . -62.283  5.650   53.416   1.00 36.40 127 A 1 
ATOM 970  N N   . ASP A 0 128 . -60.857  5.858   51.672   1.00 34.21 128 A 1 
ATOM 971  C CA  . ASP A 0 128 . -59.816  4.942   52.151   1.00 34.21 128 A 1 
ATOM 972  C C   . ASP A 0 128 . -59.367  5.142   53.603   1.00 34.21 128 A 1 
ATOM 973  C CB  . ASP A 0 128 . -58.639  4.949   51.173   1.00 34.21 128 A 1 
ATOM 974  O O   . ASP A 0 128 . -59.217  6.255   54.112   1.00 34.21 128 A 1 
ATOM 975  C CG  . ASP A 0 128 . -59.147  4.446   49.826   1.00 34.21 128 A 1 
ATOM 976  O OD1 . ASP A 0 128 . -59.307  3.211   49.719   1.00 34.21 128 A 1 
ATOM 977  O OD2 . ASP A 0 128 . -59.534  5.310   49.008   1.00 34.21 128 A 1 
ATOM 978  N N   . TYR A 0 129 . -59.172  4.014   54.290   1.00 36.47 129 A 1 
ATOM 979  C CA  . TYR A 0 129 . -59.069  3.954   55.747   1.00 36.47 129 A 1 
ATOM 980  C C   . TYR A 0 129 . -57.610  3.910   56.226   1.00 36.47 129 A 1 
ATOM 981  C CB  . TYR A 0 129 . -59.969  2.825   56.278   1.00 36.47 129 A 1 
ATOM 982  O O   . TYR A 0 129 . -57.154  2.935   56.827   1.00 36.47 129 A 1 
ATOM 983  C CG  . TYR A 0 129 . -60.643  3.189   57.585   1.00 36.47 129 A 1 
ATOM 984  C CD1 . TYR A 0 129 . -59.941  3.087   58.800   1.00 36.47 129 A 1 
ATOM 985  C CD2 . TYR A 0 129 . -61.962  3.684   57.570   1.00 36.47 129 A 1 
ATOM 986  C CE1 . TYR A 0 129 . -60.562  3.465   60.006   1.00 36.47 129 A 1 
ATOM 987  C CE2 . TYR A 0 129 . -62.591  4.056   58.772   1.00 36.47 129 A 1 
ATOM 988  O OH  . TYR A 0 129 . -62.490  4.311   61.156   1.00 36.47 129 A 1 
ATOM 989  C CZ  . TYR A 0 129 . -61.891  3.946   59.991   1.00 36.47 129 A 1 
ATOM 990  N N   . ASP A 0 130 . -56.871  4.977   55.927   1.00 36.31 130 A 1 
ATOM 991  C CA  . ASP A 0 130 . -55.423  5.053   56.138   1.00 36.31 130 A 1 
ATOM 992  C C   . ASP A 0 130 . -55.038  5.070   57.641   1.00 36.31 130 A 1 
ATOM 993  C CB  . ASP A 0 130 . -54.878  6.253   55.344   1.00 36.31 130 A 1 
ATOM 994  O O   . ASP A 0 130 . -55.495  5.906   58.430   1.00 36.31 130 A 1 
ATOM 995  C CG  . ASP A 0 130 . -53.413  6.086   54.939   1.00 36.31 130 A 1 
ATOM 996  O OD1 . ASP A 0 130 . -52.792  5.102   55.407   1.00 36.31 130 A 1 
ATOM 997  O OD2 . ASP A 0 130 . -52.931  6.969   54.198   1.00 36.31 130 A 1 
ATOM 998  N N   . GLN A 0 131 . -54.230  4.099   58.087   1.00 36.00 131 A 1 
ATOM 999  C CA  . GLN A 0 131 . -54.161  3.682   59.502   1.00 36.00 131 A 1 
ATOM 1000 C C   . GLN A 0 131 . -53.111  4.415   60.367   1.00 36.00 131 A 1 
ATOM 1001 C CB  . GLN A 0 131 . -54.042  2.149   59.637   1.00 36.00 131 A 1 
ATOM 1002 O O   . GLN A 0 131 . -52.484  3.799   61.229   1.00 36.00 131 A 1 
ATOM 1003 C CG  . GLN A 0 131 . -55.248  1.364   59.103   1.00 36.00 131 A 1 
ATOM 1004 C CD  . GLN A 0 131 . -55.261  -0.090  59.579   1.00 36.00 131 A 1 
ATOM 1005 N NE2 . GLN A 0 131 . -55.806  -0.996  58.801   1.00 36.00 131 A 1 
ATOM 1006 O OE1 . GLN A 0 131 . -54.828  -0.442  60.667   1.00 36.00 131 A 1 
ATOM 1007 N N   . TYR A 0 132 . -52.919  5.731   60.211   1.00 37.32 132 A 1 
ATOM 1008 C CA  . TYR A 0 132 . -51.785  6.434   60.855   1.00 37.32 132 A 1 
ATOM 1009 C C   . TYR A 0 132 . -52.099  7.357   62.057   1.00 37.32 132 A 1 
ATOM 1010 C CB  . TYR A 0 132 . -50.879  7.067   59.788   1.00 37.32 132 A 1 
ATOM 1011 O O   . TYR A 0 132 . -51.229  8.083   62.536   1.00 37.32 132 A 1 
ATOM 1012 C CG  . TYR A 0 132 . -49.425  6.727   60.049   1.00 37.32 132 A 1 
ATOM 1013 C CD1 . TYR A 0 132 . -48.587  7.636   60.723   1.00 37.32 132 A 1 
ATOM 1014 C CD2 . TYR A 0 132 . -48.943  5.450   59.699   1.00 37.32 132 A 1 
ATOM 1015 C CE1 . TYR A 0 132 . -47.263  7.273   61.038   1.00 37.32 132 A 1 
ATOM 1016 C CE2 . TYR A 0 132 . -47.625  5.079   60.024   1.00 37.32 132 A 1 
ATOM 1017 O OH  . TYR A 0 132 . -45.512  5.630   61.008   1.00 37.32 132 A 1 
ATOM 1018 C CZ  . TYR A 0 132 . -46.783  5.990   60.692   1.00 37.32 132 A 1 
ATOM 1019 N N   . ALA A 0 133 . -53.322  7.329   62.603   1.00 38.34 133 A 1 
ATOM 1020 C CA  . ALA A 0 133 . -53.800  8.337   63.570   1.00 38.34 133 A 1 
ATOM 1021 C C   . ALA A 0 133 . -54.062  7.843   65.018   1.00 38.34 133 A 1 
ATOM 1022 C CB  . ALA A 0 133 . -55.005  9.055   62.945   1.00 38.34 133 A 1 
ATOM 1023 O O   . ALA A 0 133 . -54.892  8.426   65.718   1.00 38.34 133 A 1 
ATOM 1024 N N   . LYS A 0 134 . -53.398  6.776   65.505   1.00 37.70 134 A 1 
ATOM 1025 C CA  . LYS A 0 134 . -53.709  6.185   66.835   1.00 37.70 134 A 1 
ATOM 1026 C C   . LYS A 0 134 . -52.531  5.942   67.795   1.00 37.70 134 A 1 
ATOM 1027 C CB  . LYS A 0 134 . -54.658  4.981   66.672   1.00 37.70 134 A 1 
ATOM 1028 O O   . LYS A 0 134 . -52.628  5.103   68.687   1.00 37.70 134 A 1 
ATOM 1029 C CG  . LYS A 0 134 . -55.724  4.974   67.783   1.00 37.70 134 A 1 
ATOM 1030 C CD  . LYS A 0 134 . -56.754  3.866   67.553   1.00 37.70 134 A 1 
ATOM 1031 C CE  . LYS A 0 134 . -57.879  3.970   68.588   1.00 37.70 134 A 1 
ATOM 1032 N NZ  . LYS A 0 134 . -58.917  2.939   68.341   1.00 37.70 134 A 1 
ATOM 1033 N N   . ALA A 0 135 . -51.463  6.733   67.674   1.00 36.10 135 A 1 
ATOM 1034 C CA  . ALA A 0 135 . -50.307  6.731   68.585   1.00 36.10 135 A 1 
ATOM 1035 C C   . ALA A 0 135 . -50.067  8.100   69.276   1.00 36.10 135 A 1 
ATOM 1036 C CB  . ALA A 0 135 . -49.089  6.181   67.830   1.00 36.10 135 A 1 
ATOM 1037 O O   . ALA A 0 135 . -48.931  8.540   69.433   1.00 36.10 135 A 1 
ATOM 1038 N N   . GLY A 0 136 . -51.138  8.789   69.694   1.00 33.84 136 A 1 
ATOM 1039 C CA  . GLY A 0 136 . -51.091  10.068  70.425   1.00 33.84 136 A 1 
ATOM 1040 C C   . GLY A 0 136 . -51.706  9.962   71.826   1.00 33.84 136 A 1 
ATOM 1041 O O   . GLY A 0 136 . -52.738  9.316   72.001   1.00 33.84 136 A 1 
ATOM 1042 N N   . LYS A 0 137 . -51.069  10.560  72.844   1.00 32.00 137 A 1 
ATOM 1043 C CA  . LYS A 0 137 . -51.468  10.411  74.260   1.00 32.00 137 A 1 
ATOM 1044 C C   . LYS A 0 137 . -52.671  11.271  74.664   1.00 32.00 137 A 1 
ATOM 1045 C CB  . LYS A 0 137 . -50.286  10.694  75.204   1.00 32.00 137 A 1 
ATOM 1046 O O   . LYS A 0 137 . -52.909  12.345  74.123   1.00 32.00 137 A 1 
ATOM 1047 C CG  . LYS A 0 137 . -49.298  9.522   75.275   1.00 32.00 137 A 1 
ATOM 1048 C CD  . LYS A 0 137 . -48.234  9.791   76.349   1.00 32.00 137 A 1 
ATOM 1049 C CE  . LYS A 0 137 . -47.286  8.592   76.474   1.00 32.00 137 A 1 
ATOM 1050 N NZ  . LYS A 0 137 . -46.236  8.832   77.495   1.00 32.00 137 A 1 
ATOM 1051 N N   . ALA A 0 138 . -53.373  10.811  75.699   1.00 32.17 138 A 1 
ATOM 1052 C CA  . ALA A 0 138 . -54.467  11.531  76.339   1.00 32.17 138 A 1 
ATOM 1053 C C   . ALA A 0 138 . -53.983  12.593  77.345   1.00 32.17 138 A 1 
ATOM 1054 C CB  . ALA A 0 138 . -55.365  10.502  77.040   1.00 32.17 138 A 1 
ATOM 1055 O O   . ALA A 0 138 . -53.174  12.289  78.216   1.00 32.17 138 A 1 
ATOM 1056 N N   . GLN A 0 139 . -54.590  13.781  77.279   1.00 33.27 139 A 1 
ATOM 1057 C CA  . GLN A 0 139 . -54.841  14.746  78.365   1.00 33.27 139 A 1 
ATOM 1058 C C   . GLN A 0 139 . -56.082  15.537  77.898   1.00 33.27 139 A 1 
ATOM 1059 C CB  . GLN A 0 139 . -53.614  15.658  78.586   1.00 33.27 139 A 1 
ATOM 1060 O O   . GLN A 0 139 . -56.096  16.012  76.771   1.00 33.27 139 A 1 
ATOM 1061 C CG  . GLN A 0 139 . -52.733  15.182  79.756   1.00 33.27 139 A 1 
ATOM 1062 C CD  . GLN A 0 139 . -51.332  15.782  79.724   1.00 33.27 139 A 1 
ATOM 1063 N NE2 . GLN A 0 139 . -51.159  17.021  80.131   1.00 33.27 139 A 1 
ATOM 1064 O OE1 . GLN A 0 139 . -50.361  15.153  79.339   1.00 33.27 139 A 1 
ATOM 1065 N N   . GLN A 0 140 . -57.233  15.566  78.578   1.00 28.91 140 A 1 
ATOM 1066 C CA  . GLN A 0 140 . -57.503  15.987  79.963   1.00 28.91 140 A 1 
ATOM 1067 C C   . GLN A 0 140 . -57.141  17.450  80.270   1.00 28.91 140 A 1 
ATOM 1068 C CB  . GLN A 0 140 . -57.143  14.979  81.071   1.00 28.91 140 A 1 
ATOM 1069 O O   . GLN A 0 140 . -56.456  17.761  81.240   1.00 28.91 140 A 1 
ATOM 1070 C CG  . GLN A 0 140 . -58.017  13.712  81.023   1.00 28.91 140 A 1 
ATOM 1071 C CD  . GLN A 0 140 . -58.061  12.959  82.354   1.00 28.91 140 A 1 
ATOM 1072 N NE2 . GLN A 0 140 . -58.908  11.963  82.485   1.00 28.91 140 A 1 
ATOM 1073 O OE1 . GLN A 0 140 . -57.361  13.244  83.308   1.00 28.91 140 A 1 
ATOM 1074 N N   . SER A 0 141 . -57.693  18.352  79.462   1.00 32.26 141 A 1 
ATOM 1075 C CA  . SER A 0 141 . -58.000  19.747  79.803   1.00 32.26 141 A 1 
ATOM 1076 C C   . SER A 0 141 . -59.080  20.262  78.834   1.00 32.26 141 A 1 
ATOM 1077 C CB  . SER A 0 141 . -56.732  20.613  79.707   1.00 32.26 141 A 1 
ATOM 1078 O O   . SER A 0 141 . -59.248  19.691  77.761   1.00 32.26 141 A 1 
ATOM 1079 O OG  . SER A 0 141 . -56.149  20.525  78.423   1.00 32.26 141 A 1 
ATOM 1080 N N   . ALA A 0 142 . -59.853  21.317  79.092   1.00 30.13 142 A 1 
ATOM 1081 C CA  . ALA A 0 142 . -60.431  21.876  80.323   1.00 30.13 142 A 1 
ATOM 1082 C C   . ALA A 0 142 . -61.490  22.928  79.880   1.00 30.13 142 A 1 
ATOM 1083 C CB  . ALA A 0 142 . -59.345  22.523  81.200   1.00 30.13 142 A 1 
ATOM 1084 O O   . ALA A 0 142 . -61.649  23.166  78.688   1.00 30.13 142 A 1 
ATOM 1085 N N   . HIS A 0 143 . -62.177  23.590  80.818   1.00 28.89 143 A 1 
ATOM 1086 C CA  . HIS A 0 143 . -62.945  24.830  80.577   1.00 28.89 143 A 1 
ATOM 1087 C C   . HIS A 0 143 . -64.017  24.817  79.466   1.00 28.89 143 A 1 
ATOM 1088 C CB  . HIS A 0 143 . -61.975  26.013  80.420   1.00 28.89 143 A 1 
ATOM 1089 O O   . HIS A 0 143 . -63.869  25.433  78.412   1.00 28.89 143 A 1 
ATOM 1090 C CG  . HIS A 0 143 . -61.119  26.208  81.639   1.00 28.89 143 A 1 
ATOM 1091 C CD2 . HIS A 0 143 . -59.796  25.889  81.768   1.00 28.89 143 A 1 
ATOM 1092 N ND1 . HIS A 0 143 . -61.553  26.664  82.862   1.00 28.89 143 A 1 
ATOM 1093 C CE1 . HIS A 0 143 . -60.515  26.610  83.713   1.00 28.89 143 A 1 
ATOM 1094 N NE2 . HIS A 0 143 . -59.428  26.126  83.095   1.00 28.89 143 A 1 
ATOM 1095 N N   . ALA A 0 144 . -65.191  24.271  79.792   1.00 34.46 144 A 1 
ATOM 1096 C CA  . ALA A 0 144 . -66.432  24.882  79.312   1.00 34.46 144 A 1 
ATOM 1097 C C   . ALA A 0 144 . -66.701  26.208  80.066   1.00 34.46 144 A 1 
ATOM 1098 C CB  . ALA A 0 144 . -67.581  23.875  79.455   1.00 34.46 144 A 1 
ATOM 1099 O O   . ALA A 0 144 . -66.166  26.416  81.155   1.00 34.46 144 A 1 
ATOM 1100 N N   . ALA A 0 145 . -67.521  27.075  79.457   1.00 34.87 145 A 1 
ATOM 1101 C CA  . ALA A 0 145 . -68.019  28.385  79.914   1.00 34.87 145 A 1 
ATOM 1102 C C   . ALA A 0 145 . -68.180  28.580  81.448   1.00 34.87 145 A 1 
ATOM 1103 C CB  . ALA A 0 145 . -69.372  28.565  79.206   1.00 34.87 145 A 1 
ATOM 1104 O O   . ALA A 0 145 . -68.461  27.652  82.195   1.00 34.87 145 A 1 
ATOM 1105 N N   . GLY A 0 146 . -68.082  29.785  82.010   1.00 28.34 146 A 1 
ATOM 1106 C CA  . GLY A 0 146 . -68.388  31.082  81.408   1.00 28.34 146 A 1 
ATOM 1107 C C   . GLY A 0 146 . -69.666  31.667  82.025   1.00 28.34 146 A 1 
ATOM 1108 O O   . GLY A 0 146 . -70.762  31.368  81.579   1.00 28.34 146 A 1 
ATOM 1109 N N   . HIS A 0 147 . -69.460  32.483  83.064   1.00 27.16 147 A 1 
ATOM 1110 C CA  . HIS A 0 147 . -70.099  33.783  83.338   1.00 27.16 147 A 1 
ATOM 1111 C C   . HIS A 0 147 . -71.623  33.985  83.154   1.00 27.16 147 A 1 
ATOM 1112 C CB  . HIS A 0 147 . -69.316  34.852  82.557   1.00 27.16 147 A 1 
ATOM 1113 O O   . HIS A 0 147 . -72.141  33.968  82.044   1.00 27.16 147 A 1 
ATOM 1114 C CG  . HIS A 0 147 . -68.013  35.222  83.218   1.00 27.16 147 A 1 
ATOM 1115 C CD2 . HIS A 0 147 . -66.826  34.540  83.171   1.00 27.16 147 A 1 
ATOM 1116 N ND1 . HIS A 0 147 . -67.813  36.324  84.018   1.00 27.16 147 A 1 
ATOM 1117 C CE1 . HIS A 0 147 . -66.541  36.305  84.445   1.00 27.16 147 A 1 
ATOM 1118 N NE2 . HIS A 0 147 . -65.906  35.226  83.968   1.00 27.16 147 A 1 
ATOM 1119 N N   . GLY A 0 148 . -72.288  34.397  84.247   1.00 27.15 148 A 1 
ATOM 1120 C CA  . GLY A 0 148 . -73.700  34.825  84.297   1.00 27.15 148 A 1 
ATOM 1121 C C   . GLY A 0 148 . -74.522  33.932  85.240   1.00 27.15 148 A 1 
ATOM 1122 O O   . GLY A 0 148 . -74.967  32.872  84.832   1.00 27.15 148 A 1 
ATOM 1123 N N   . ALA A 0 149 . -74.549  34.161  86.558   1.00 27.75 149 A 1 
ATOM 1124 C CA  . ALA A 0 149 . -75.287  35.211  87.286   1.00 27.75 149 A 1 
ATOM 1125 C C   . ALA A 0 149 . -76.826  34.975  87.299   1.00 27.75 149 A 1 
ATOM 1126 C CB  . ALA A 0 149 . -74.877  36.625  86.848   1.00 27.75 149 A 1 
ATOM 1127 O O   . ALA A 0 149 . -77.412  34.773  86.245   1.00 27.75 149 A 1 
ATOM 1128 N N   . ALA A 0 150 . -77.541  35.005  88.437   1.00 30.84 150 A 1 
ATOM 1129 C CA  . ALA A 0 150 . -77.148  35.489  89.768   1.00 30.84 150 A 1 
ATOM 1130 C C   . ALA A 0 150 . -77.851  34.797  90.964   1.00 30.84 150 A 1 
ATOM 1131 C CB  . ALA A 0 150 . -77.472  36.992  89.818   1.00 30.84 150 A 1 
ATOM 1132 O O   . ALA A 0 150 . -79.003  34.399  90.869   1.00 30.84 150 A 1 
ATOM 1133 N N   . ALA A 0 151 . -77.145  34.833  92.104   1.00 29.16 151 A 1 
ATOM 1134 C CA  . ALA A 0 151 . -77.629  35.008  93.487   1.00 29.16 151 A 1 
ATOM 1135 C C   . ALA A 0 151 . -78.519  33.959  94.210   1.00 29.16 151 A 1 
ATOM 1136 C CB  . ALA A 0 151 . -78.223  36.419  93.613   1.00 29.16 151 A 1 
ATOM 1137 O O   . ALA A 0 151 . -79.509  33.460  93.700   1.00 29.16 151 A 1 
ATOM 1138 N N   . SER A 0 152 . -78.211  33.825  95.513   1.00 34.42 152 A 1 
ATOM 1139 C CA  . SER A 0 152 . -79.005  33.253  96.623   1.00 34.42 152 A 1 
ATOM 1140 C C   . SER A 0 152 . -79.277  31.735  96.679   1.00 34.42 152 A 1 
ATOM 1141 C CB  . SER A 0 152 . -80.315  34.028  96.823   1.00 34.42 152 A 1 
ATOM 1142 O O   . SER A 0 152 . -79.817  31.163  95.748   1.00 34.42 152 A 1 
ATOM 1143 O OG  . SER A 0 152 . -80.117  35.081  97.747   1.00 34.42 152 A 1 
ATOM 1144 N N   . GLN A 0 153 . -79.028  31.036  97.803   1.00 31.15 153 A 1 
ATOM 1145 C CA  . GLN A 0 153 . -78.302  31.418  99.034   1.00 31.15 153 A 1 
ATOM 1146 C C   . GLN A 0 153 . -77.896  30.162  99.859   1.00 31.15 153 A 1 
ATOM 1147 C CB  . GLN A 0 153 . -79.186  32.350  99.910   1.00 31.15 153 A 1 
ATOM 1148 O O   . GLN A 0 153 . -78.712  29.272  100.055  1.00 31.15 153 A 1 
ATOM 1149 C CG  . GLN A 0 153 . -78.528  33.694  100.293  1.00 31.15 153 A 1 
ATOM 1150 C CD  . GLN A 0 153 . -79.476  34.633  101.043  1.00 31.15 153 A 1 
ATOM 1151 N NE2 . GLN A 0 153 . -79.143  35.897  101.181  1.00 31.15 153 A 1 
ATOM 1152 O OE1 . GLN A 0 153 . -80.523  34.260  101.537  1.00 31.15 153 A 1 
ATOM 1153 N N   . TYR A 0 154 . -76.678  30.169  100.428  1.00 30.52 154 A 1 
ATOM 1154 C CA  . TYR A 0 154 . -76.181  29.332  101.552  1.00 30.52 154 A 1 
ATOM 1155 C C   . TYR A 0 154 . -76.005  27.790  101.444  1.00 30.52 154 A 1 
ATOM 1156 C CB  . TYR A 0 154 . -76.912  29.736  102.853  1.00 30.52 154 A 1 
ATOM 1157 O O   . TYR A 0 154 . -76.508  27.110  100.564  1.00 30.52 154 A 1 
ATOM 1158 C CG  . TYR A 0 154 . -76.285  30.955  103.494  1.00 30.52 154 A 1 
ATOM 1159 C CD1 . TYR A 0 154 . -75.101  30.821  104.247  1.00 30.52 154 A 1 
ATOM 1160 C CD2 . TYR A 0 154 . -76.848  32.226  103.287  1.00 30.52 154 A 1 
ATOM 1161 C CE1 . TYR A 0 154 . -74.456  31.964  104.757  1.00 30.52 154 A 1 
ATOM 1162 C CE2 . TYR A 0 154 . -76.197  33.373  103.778  1.00 30.52 154 A 1 
ATOM 1163 O OH  . TYR A 0 154 . -74.370  34.355  104.972  1.00 30.52 154 A 1 
ATOM 1164 C CZ  . TYR A 0 154 . -74.997  33.244  104.508  1.00 30.52 154 A 1 
ATOM 1165 N N   . ALA A 0 155 . -75.256  27.273  102.440  1.00 35.76 155 A 1 
ATOM 1166 C CA  . ALA A 0 155 . -75.203  25.881  102.935  1.00 35.76 155 A 1 
ATOM 1167 C C   . ALA A 0 155 . -74.338  24.813  102.214  1.00 35.76 155 A 1 
ATOM 1168 C CB  . ALA A 0 155 . -76.602  25.423  103.358  1.00 35.76 155 A 1 
ATOM 1169 O O   . ALA A 0 155 . -74.734  23.668  102.029  1.00 35.76 155 A 1 
ATOM 1170 N N   . LYS A 0 156 . -73.074  25.174  101.961  1.00 29.23 156 A 1 
ATOM 1171 C CA  . LYS A 0 156 . -71.859  24.333  102.109  1.00 29.23 156 A 1 
ATOM 1172 C C   . LYS A 0 156 . -72.031  22.974  102.846  1.00 29.23 156 A 1 
ATOM 1173 C CB  . LYS A 0 156 . -70.875  25.223  102.900  1.00 29.23 156 A 1 
ATOM 1174 O O   . LYS A 0 156 . -72.224  22.955  104.059  1.00 29.23 156 A 1 
ATOM 1175 C CG  . LYS A 0 156 . -69.501  24.612  103.224  1.00 29.23 156 A 1 
ATOM 1176 C CD  . LYS A 0 156 . -68.711  25.573  104.127  1.00 29.23 156 A 1 
ATOM 1177 C CE  . LYS A 0 156 . -67.341  24.976  104.468  1.00 29.23 156 A 1 
ATOM 1178 N NZ  . LYS A 0 156 . -66.566  25.859  105.377  1.00 29.23 156 A 1 
ATOM 1179 N N   . GLY A 0 157 . -71.768  21.870  102.138  1.00 30.84 157 A 1 
ATOM 1180 C CA  . GLY A 0 157 . -71.551  20.506  102.659  1.00 30.84 157 A 1 
ATOM 1181 C C   . GLY A 0 157 . -71.512  19.513  101.484  1.00 30.84 157 A 1 
ATOM 1182 O O   . GLY A 0 157 . -72.506  19.401  100.785  1.00 30.84 157 A 1 
ATOM 1183 N N   . GLN A 0 158 . -70.422  18.851  101.078  1.00 28.69 158 A 1 
ATOM 1184 C CA  . GLN A 0 158 . -69.208  18.357  101.753  1.00 28.69 158 A 1 
ATOM 1185 C C   . GLN A 0 158 . -69.414  17.093  102.612  1.00 28.69 158 A 1 
ATOM 1186 C CB  . GLN A 0 158 . -68.320  19.454  102.390  1.00 28.69 158 A 1 
ATOM 1187 O O   . GLN A 0 158 . -69.145  17.115  103.805  1.00 28.69 158 A 1 
ATOM 1188 C CG  . GLN A 0 158 . -66.858  18.976  102.525  1.00 28.69 158 A 1 
ATOM 1189 C CD  . GLN A 0 158 . -65.916  19.982  103.187  1.00 28.69 158 A 1 
ATOM 1190 N NE2 . GLN A 0 158 . -64.678  19.600  103.417  1.00 28.69 158 A 1 
ATOM 1191 O OE1 . GLN A 0 158 . -66.248  21.118  103.495  1.00 28.69 158 A 1 
ATOM 1192 N N   . TYR A 0 159 . -69.817  15.989  101.969  1.00 32.57 159 A 1 
ATOM 1193 C CA  . TYR A 0 159 . -69.329  14.618  102.222  1.00 32.57 159 A 1 
ATOM 1194 C C   . TYR A 0 159 . -69.408  13.801  100.911  1.00 32.57 159 A 1 
ATOM 1195 C CB  . TYR A 0 159 . -70.038  13.940  103.411  1.00 32.57 159 A 1 
ATOM 1196 O O   . TYR A 0 159 . -69.998  14.268  99.937   1.00 32.57 159 A 1 
ATOM 1197 C CG  . TYR A 0 159 . -69.293  14.141  104.725  1.00 32.57 159 A 1 
ATOM 1198 C CD1 . TYR A 0 159 . -68.035  13.532  104.918  1.00 32.57 159 A 1 
ATOM 1199 C CD2 . TYR A 0 159 . -69.819  14.984  105.724  1.00 32.57 159 A 1 
ATOM 1200 C CE1 . TYR A 0 159 . -67.286  13.805  106.080  1.00 32.57 159 A 1 
ATOM 1201 C CE2 . TYR A 0 159 . -69.073  15.261  106.887  1.00 32.57 159 A 1 
ATOM 1202 O OH  . TYR A 0 159 . -67.058  14.966  108.162  1.00 32.57 159 A 1 
ATOM 1203 C CZ  . TYR A 0 159 . -67.798  14.682  107.059  1.00 32.57 159 A 1 
ATOM 1204 N N   . GLY A 0 160 . -68.716  12.658  100.828  1.00 37.07 160 A 1 
ATOM 1205 C CA  . GLY A 0 160 . -68.346  12.031  99.549   1.00 37.07 160 A 1 
ATOM 1206 C C   . GLY A 0 160 . -69.172  10.821  99.082   1.00 37.07 160 A 1 
ATOM 1207 O O   . GLY A 0 160 . -69.730  10.086  99.885   1.00 37.07 160 A 1 
ATOM 1208 N N   . ALA A 0 161 . -69.133  10.611  97.760   1.00 40.75 161 A 1 
ATOM 1209 C CA  . ALA A 0 161 . -69.283  9.350   97.015   1.00 40.75 161 A 1 
ATOM 1210 C C   . ALA A 0 161 . -70.475  8.404   97.315   1.00 40.75 161 A 1 
ATOM 1211 C CB  . ALA A 0 161 . -67.939  8.609   97.076   1.00 40.75 161 A 1 
ATOM 1212 O O   . ALA A 0 161 . -70.401  7.518   98.161   1.00 40.75 161 A 1 
ATOM 1213 N N   . SER A 0 162 . -71.496  8.455   96.448   1.00 35.59 162 A 1 
ATOM 1214 C CA  . SER A 0 162 . -72.295  7.284   96.041   1.00 35.59 162 A 1 
ATOM 1215 C C   . SER A 0 162 . -72.856  7.497   94.625   1.00 35.59 162 A 1 
ATOM 1216 C CB  . SER A 0 162 . -73.419  6.994   97.036   1.00 35.59 162 A 1 
ATOM 1217 O O   . SER A 0 162 . -73.022  8.641   94.199   1.00 35.59 162 A 1 
ATOM 1218 O OG  . SER A 0 162 . -74.012  5.752   96.706   1.00 35.59 162 A 1 
ATOM 1219 N N   . ALA A 0 163 . -73.101  6.422   93.868   1.00 42.40 163 A 1 
ATOM 1220 C CA  . ALA A 0 163 . -73.444  6.486   92.441   1.00 42.40 163 A 1 
ATOM 1221 C C   . ALA A 0 163 . -74.963  6.497   92.171   1.00 42.40 163 A 1 
ATOM 1222 C CB  . ALA A 0 163 . -72.740  5.338   91.706   1.00 42.40 163 A 1 
ATOM 1223 O O   . ALA A 0 163 . -75.727  5.750   92.782   1.00 42.40 163 A 1 
ATOM 1224 N N   . GLY A 0 164 . -75.398  7.313   91.204   1.00 36.15 164 A 1 
ATOM 1225 C CA  . GLY A 0 164 . -76.808  7.510   90.855   1.00 36.15 164 A 1 
ATOM 1226 C C   . GLY A 0 164 . -77.269  6.779   89.588   1.00 36.15 164 A 1 
ATOM 1227 O O   . GLY A 0 164 . -77.189  7.344   88.509   1.00 36.15 164 A 1 
ATOM 1228 N N   . GLN A 0 165 . -77.831  5.580   89.776   1.00 38.63 165 A 1 
ATOM 1229 C CA  . GLN A 0 165 . -78.837  4.888   88.938   1.00 38.63 165 A 1 
ATOM 1230 C C   . GLN A 0 165 . -78.568  4.578   87.441   1.00 38.63 165 A 1 
ATOM 1231 C CB  . GLN A 0 165 . -80.215  5.551   89.119   1.00 38.63 165 A 1 
ATOM 1232 O O   . GLN A 0 165 . -78.236  5.419   86.614   1.00 38.63 165 A 1 
ATOM 1233 C CG  . GLN A 0 165 . -80.702  5.475   90.577   1.00 38.63 165 A 1 
ATOM 1234 C CD  . GLN A 0 165 . -82.146  5.936   90.745   1.00 38.63 165 A 1 
ATOM 1235 N NE2 . GLN A 0 165 . -82.899  5.338   91.642   1.00 38.63 165 A 1 
ATOM 1236 O OE1 . GLN A 0 165 . -82.635  6.835   90.089   1.00 38.63 165 A 1 
ATOM 1237 N N   . VAL A 0 166 . -78.864  3.324   87.073   1.00 36.83 166 A 1 
ATOM 1238 C CA  . VAL A 0 166 . -78.877  2.800   85.694   1.00 36.83 166 A 1 
ATOM 1239 C C   . VAL A 0 166 . -80.164  3.205   84.966   1.00 36.83 166 A 1 
ATOM 1240 C CB  . VAL A 0 166 . -78.755  1.259   85.721   1.00 36.83 166 A 1 
ATOM 1241 O O   . VAL A 0 166 . -81.261  2.960   85.472   1.00 36.83 166 A 1 
ATOM 1242 C CG1 . VAL A 0 166 . -78.868  0.615   84.333   1.00 36.83 166 A 1 
ATOM 1243 C CG2 . VAL A 0 166 . -77.418  0.819   86.333   1.00 36.83 166 A 1 
ATOM 1244 N N   . TRP A 0 167 . -80.050  3.742   83.747   1.00 32.87 167 A 1 
ATOM 1245 C CA  . TRP A 0 167 . -81.205  4.027   82.885   1.00 32.87 167 A 1 
ATOM 1246 C C   . TRP A 0 167 . -81.632  2.773   82.103   1.00 32.87 167 A 1 
ATOM 1247 C CB  . TRP A 0 167 . -80.908  5.230   81.973   1.00 32.87 167 A 1 
ATOM 1248 O O   . TRP A 0 167 . -80.802  2.109   81.483   1.00 32.87 167 A 1 
ATOM 1249 C CG  . TRP A 0 167 . -82.078  6.131   81.703   1.00 32.87 167 A 1 
ATOM 1250 C CD1 . TRP A 0 167 . -82.774  6.792   82.657   1.00 32.87 167 A 1 
ATOM 1251 C CD2 . TRP A 0 167 . -82.654  6.559   80.425   1.00 32.87 167 A 1 
ATOM 1252 C CE2 . TRP A 0 167 . -83.712  7.480   80.696   1.00 32.87 167 A 1 
ATOM 1253 C CE3 . TRP A 0 167 . -82.378  6.290   79.066   1.00 32.87 167 A 1 
ATOM 1254 N NE1 . TRP A 0 167 . -83.749  7.572   82.070   1.00 32.87 167 A 1 
ATOM 1255 C CH2 . TRP A 0 167 . -84.152  7.810   78.340   1.00 32.87 167 A 1 
ATOM 1256 C CZ2 . TRP A 0 167 . -84.456  8.100   79.681   1.00 32.87 167 A 1 
ATOM 1257 C CZ3 . TRP A 0 167 . -83.117  6.908   78.036   1.00 32.87 167 A 1 
ATOM 1258 N N   . LYS A 0 168 . -82.924  2.421   82.143   1.00 35.04 168 A 1 
ATOM 1259 C CA  . LYS A 0 168 . -83.468  1.232   81.461   1.00 35.04 168 A 1 
ATOM 1260 C C   . LYS A 0 168 . -83.971  1.593   80.063   1.00 35.04 168 A 1 
ATOM 1261 C CB  . LYS A 0 168 . -84.590  0.583   82.289   1.00 35.04 168 A 1 
ATOM 1262 O O   . LYS A 0 168 . -84.748  2.530   79.918   1.00 35.04 168 A 1 
ATOM 1263 C CG  . LYS A 0 168 . -84.074  -0.077  83.578   1.00 35.04 168 A 1 
ATOM 1264 C CD  . LYS A 0 168 . -85.221  -0.788  84.312   1.00 35.04 168 A 1 
ATOM 1265 C CE  . LYS A 0 168 . -84.690  -1.497  85.564   1.00 35.04 168 A 1 
ATOM 1266 N NZ  . LYS A 0 168 . -85.769  -2.223  86.281   1.00 35.04 168 A 1 
ATOM 1267 N N   . GLY A 0 169 . -83.568  0.820   79.056   1.00 32.55 169 A 1 
ATOM 1268 C CA  . GLY A 0 169 . -84.007  1.016   77.673   1.00 32.55 169 A 1 
ATOM 1269 C C   . GLY A 0 169 . -85.492  0.702   77.458   1.00 32.55 169 A 1 
ATOM 1270 O O   . GLY A 0 169 . -86.031  -0.243  78.037   1.00 32.55 169 A 1 
ATOM 1271 N N   . ALA A 0 170 . -86.141  1.474   76.585   1.00 31.74 170 A 1 
ATOM 1272 C CA  . ALA A 0 170 . -87.489  1.189   76.109   1.00 31.74 170 A 1 
ATOM 1273 C C   . ALA A 0 170 . -87.444  0.159   74.965   1.00 31.74 170 A 1 
ATOM 1274 C CB  . ALA A 0 170 . -88.155  2.505   75.687   1.00 31.74 170 A 1 
ATOM 1275 O O   . ALA A 0 170 . -86.870  0.430   73.915   1.00 31.74 170 A 1 
ATOM 1276 N N   . SER A 0 171 . -88.053  -1.010  75.192   1.00 37.06 171 A 1 
ATOM 1277 C CA  . SER A 0 171 . -88.401  -2.030  74.184   1.00 37.06 171 A 1 
ATOM 1278 C C   . SER A 0 171 . -87.360  -2.299  73.083   1.00 37.06 171 A 1 
ATOM 1279 C CB  . SER A 0 171 . -89.780  -1.727  73.576   1.00 37.06 171 A 1 
ATOM 1280 O O   . SER A 0 171 . -87.538  -1.909  71.928   1.00 37.06 171 A 1 
ATOM 1281 O OG  . SER A 0 171 . -89.792  -0.458  72.957   1.00 37.06 171 A 1 
ATOM 1282 N N   . ALA A 0 172 . -86.332  -3.086  73.405   1.00 35.14 172 A 1 
ATOM 1283 C CA  . ALA A 0 172 . -85.686  -3.893  72.376   1.00 35.14 172 A 1 
ATOM 1284 C C   . ALA A 0 172 . -86.699  -4.935  71.856   1.00 35.14 172 A 1 
ATOM 1285 C CB  . ALA A 0 172 . -84.423  -4.545  72.953   1.00 35.14 172 A 1 
ATOM 1286 O O   . ALA A 0 172 . -87.188  -5.755  72.632   1.00 35.14 172 A 1 
ATOM 1287 N N   . GLY A 0 173 . -87.002  -4.892  70.555   1.00 37.29 173 A 1 
ATOM 1288 C CA  . GLY A 0 173 . -87.802  -5.903  69.857   1.00 37.29 173 A 1 
ATOM 1289 C C   . GLY A 0 173 . -89.288  -5.580  69.666   1.00 37.29 173 A 1 
ATOM 1290 O O   . GLY A 0 173 . -90.121  -6.049  70.433   1.00 37.29 173 A 1 
ATOM 1291 N N   . TYR A 0 174 . -89.619  -4.887  68.569   1.00 37.95 174 A 1 
ATOM 1292 C CA  . TYR A 0 174 . -90.543  -5.415  67.547   1.00 37.95 174 A 1 
ATOM 1293 C C   . TYR A 0 174 . -90.498  -4.569  66.255   1.00 37.95 174 A 1 
ATOM 1294 C CB  . TYR A 0 174 . -92.000  -5.557  68.054   1.00 37.95 174 A 1 
ATOM 1295 O O   . TYR A 0 174 . -90.950  -3.430  66.239   1.00 37.95 174 A 1 
ATOM 1296 C CG  . TYR A 0 174 . -92.455  -7.009  68.139   1.00 37.95 174 A 1 
ATOM 1297 C CD1 . TYR A 0 174 . -92.740  -7.720  66.957   1.00 37.95 174 A 1 
ATOM 1298 C CD2 . TYR A 0 174 . -92.554  -7.663  69.384   1.00 37.95 174 A 1 
ATOM 1299 C CE1 . TYR A 0 174 . -93.096  -9.082  67.014   1.00 37.95 174 A 1 
ATOM 1300 C CE2 . TYR A 0 174 . -92.904  -9.027  69.448   1.00 37.95 174 A 1 
ATOM 1301 O OH  . TYR A 0 174 . -93.497  -11.063 68.300   1.00 37.95 174 A 1 
ATOM 1302 C CZ  . TYR A 0 174 . -93.170  -9.740  68.260   1.00 37.95 174 A 1 
ATOM 1303 N N   . GLY A 0 175 . -89.988  -5.151  65.163   1.00 37.64 175 A 1 
ATOM 1304 C CA  . GLY A 0 175 . -90.373  -4.785  63.790   1.00 37.64 175 A 1 
ATOM 1305 C C   . GLY A 0 175 . -90.099  -3.359  63.291   1.00 37.64 175 A 1 
ATOM 1306 O O   . GLY A 0 175 . -90.986  -2.767  62.683   1.00 37.64 175 A 1 
ATOM 1307 N N   . ALA A 0 176 . -88.885  -2.823  63.454   1.00 33.70 176 A 1 
ATOM 1308 C CA  . ALA A 0 176 . -88.427  -1.792  62.515   1.00 33.70 176 A 1 
ATOM 1309 C C   . ALA A 0 176 . -88.235  -2.451  61.137   1.00 33.70 176 A 1 
ATOM 1310 C CB  . ALA A 0 176 . -87.138  -1.142  63.032   1.00 33.70 176 A 1 
ATOM 1311 O O   . ALA A 0 176 . -87.584  -3.494  61.056   1.00 33.70 176 A 1 
ATOM 1312 N N   . ALA A 0 177 . -88.822  -1.884  60.080   1.00 37.18 177 A 1 
ATOM 1313 C CA  . ALA A 0 177 . -88.731  -2.451  58.738   1.00 37.18 177 A 1 
ATOM 1314 C C   . ALA A 0 177 . -87.275  -2.421  58.247   1.00 37.18 177 A 1 
ATOM 1315 C CB  . ALA A 0 177 . -89.684  -1.697  57.800   1.00 37.18 177 A 1 
ATOM 1316 O O   . ALA A 0 177 . -86.698  -1.347  58.077   1.00 37.18 177 A 1 
ATOM 1317 N N   . GLN A 0 178 . -86.690  -3.602  58.042   1.00 34.63 178 A 1 
ATOM 1318 C CA  . GLN A 0 178 . -85.416  -3.753  57.345   1.00 34.63 178 A 1 
ATOM 1319 C C   . GLN A 0 178 . -85.697  -3.505  55.861   1.00 34.63 178 A 1 
ATOM 1320 C CB  . GLN A 0 178 . -84.846  -5.167  57.578   1.00 34.63 178 A 1 
ATOM 1321 O O   . GLN A 0 178 . -86.418  -4.285  55.240   1.00 34.63 178 A 1 
ATOM 1322 C CG  . GLN A 0 178 . -84.516  -5.496  59.047   1.00 34.63 178 A 1 
ATOM 1323 C CD  . GLN A 0 178 . -83.268  -4.805  59.592   1.00 34.63 178 A 1 
ATOM 1324 N NE2 . GLN A 0 178 . -83.158  -4.637  60.891   1.00 34.63 178 A 1 
ATOM 1325 O OE1 . GLN A 0 178 . -82.353  -4.412  58.897   1.00 34.63 178 A 1 
ATOM 1326 N N   . GLY A 0 179 . -85.196  -2.397  55.315   1.00 41.21 179 A 1 
ATOM 1327 C CA  . GLY A 0 179 . -85.172  -2.218  53.866   1.00 41.21 179 A 1 
ATOM 1328 C C   . GLY A 0 179 . -84.235  -3.255  53.257   1.00 41.21 179 A 1 
ATOM 1329 O O   . GLY A 0 179 . -83.159  -3.483  53.812   1.00 41.21 179 A 1 
ATOM 1330 N N   . GLY A 0 180 . -84.652  -3.877  52.155   1.00 41.89 180 A 1 
ATOM 1331 C CA  . GLY A 0 180 . -83.747  -4.682  51.342   1.00 41.89 180 A 1 
ATOM 1332 C C   . GLY A 0 180 . -82.605  -3.809  50.830   1.00 41.89 180 A 1 
ATOM 1333 O O   . GLY A 0 180 . -82.806  -2.642  50.487   1.00 41.89 180 A 1 
ATOM 1334 N N   . TYR A 0 181 . -81.405  -4.361  50.835   1.00 47.29 181 A 1 
ATOM 1335 C CA  . TYR A 0 181 . -80.235  -3.766  50.217   1.00 47.29 181 A 1 
ATOM 1336 C C   . TYR A 0 181 . -79.480  -4.888  49.533   1.00 47.29 181 A 1 
ATOM 1337 C CB  . TYR A 0 181 . -79.364  -3.017  51.246   1.00 47.29 181 A 1 
ATOM 1338 O O   . TYR A 0 181 . -79.271  -5.942  50.136   1.00 47.29 181 A 1 
ATOM 1339 C CG  . TYR A 0 181 . -79.094  -3.738  52.562   1.00 47.29 181 A 1 
ATOM 1340 C CD1 . TYR A 0 181 . -79.889  -3.455  53.690   1.00 47.29 181 A 1 
ATOM 1341 C CD2 . TYR A 0 181 . -78.082  -4.713  52.654   1.00 47.29 181 A 1 
ATOM 1342 C CE1 . TYR A 0 181 . -79.691  -4.154  54.898   1.00 47.29 181 A 1 
ATOM 1343 C CE2 . TYR A 0 181 . -77.882  -5.420  53.856   1.00 47.29 181 A 1 
ATOM 1344 O OH  . TYR A 0 181 . -78.517  -5.849  56.129   1.00 47.29 181 A 1 
ATOM 1345 C CZ  . TYR A 0 181 . -78.694  -5.147  54.977   1.00 47.29 181 A 1 
ATOM 1346 N N   . ASP A 0 182 . -79.049  -4.626  48.309   1.00 45.97 182 A 1 
ATOM 1347 C CA  . ASP A 0 182 . -77.982  -5.413  47.722   1.00 45.97 182 A 1 
ATOM 1348 C C   . ASP A 0 182 . -76.694  -5.190  48.545   1.00 45.97 182 A 1 
ATOM 1349 C CB  . ASP A 0 182 . -77.831  -5.037  46.245   1.00 45.97 182 A 1 
ATOM 1350 O O   . ASP A 0 182 . -76.513  -4.159  49.220   1.00 45.97 182 A 1 
ATOM 1351 C CG  . ASP A 0 182 . -77.142  -6.129  45.428   1.00 45.97 182 A 1 
ATOM 1352 O OD1 . ASP A 0 182 . -76.449  -6.952  46.073   1.00 45.97 182 A 1 
ATOM 1353 O OD2 . ASP A 0 182 . -77.353  -6.089  44.201   1.00 45.97 182 A 1 
ATOM 1354 N N   . ASN A 0 183 . -75.823  -6.188  48.566   1.00 57.00 183 A 1 
ATOM 1355 C CA  . ASN A 0 183 . -74.525  -6.129  49.219   1.00 57.00 183 A 1 
ATOM 1356 C C   . ASN A 0 183 . -73.519  -7.088  48.571   1.00 57.00 183 A 1 
ATOM 1357 C CB  . ASN A 0 183 . -74.691  -6.348  50.745   1.00 57.00 183 A 1 
ATOM 1358 O O   . ASN A 0 183 . -72.771  -7.736  49.312   1.00 57.00 183 A 1 
ATOM 1359 C CG  . ASN A 0 183 . -75.380  -7.645  51.136   1.00 57.00 183 A 1 
ATOM 1360 N ND2 . ASN A 0 183 . -74.982  -8.772  50.607   1.00 57.00 183 A 1 
ATOM 1361 O OD1 . ASN A 0 183 . -76.184  -7.686  52.059   1.00 57.00 183 A 1 
ATOM 1362 N N   . ASP A 0 184 . -73.572  -7.254  47.255   1.00 67.76 184 A 1 
ATOM 1363 C CA  . ASP A 0 184 . -72.751  -8.193  46.499   1.00 67.76 184 A 1 
ATOM 1364 C C   . ASP A 0 184 . -71.277  -8.164  46.927   1.00 67.76 184 A 1 
ATOM 1365 C CB  . ASP A 0 184 . -72.919  -7.897  44.992   1.00 67.76 184 A 1 
ATOM 1366 O O   . ASP A 0 184 . -70.647  -7.105  47.031   1.00 67.76 184 A 1 
ATOM 1367 C CG  . ASP A 0 184 . -73.323  -9.148  44.224   1.00 67.76 184 A 1 
ATOM 1368 O OD1 . ASP A 0 184 . -74.163  -9.882  44.780   1.00 67.76 184 A 1 
ATOM 1369 O OD2 . ASP A 0 184 . -72.672  -9.443  43.192   1.00 67.76 184 A 1 
ATOM 1370 N N   . VAL A 0 185 . -70.717  -9.340  47.237   1.00 67.55 185 A 1 
ATOM 1371 C CA  . VAL A 0 185 . -69.315  -9.468  47.664   1.00 67.55 185 A 1 
ATOM 1372 C C   . VAL A 0 185 . -68.581  -10.389 46.709   1.00 67.55 185 A 1 
ATOM 1373 C CB  . VAL A 0 185 . -69.138  -9.937  49.123   1.00 67.55 185 A 1 
ATOM 1374 O O   . VAL A 0 185 . -68.753  -11.610 46.739   1.00 67.55 185 A 1 
ATOM 1375 C CG1 . VAL A 0 185 . -67.667  -9.784  49.549   1.00 67.55 185 A 1 
ATOM 1376 C CG2 . VAL A 0 185 . -69.985  -9.143  50.124   1.00 67.55 185 A 1 
ATOM 1377 N N   . TRP A 0 186 . -67.697  -9.799  45.910   1.00 78.69 186 A 1 
ATOM 1378 C CA  . TRP A 0 186 . -66.810  -10.525 45.010   1.00 78.69 186 A 1 
ATOM 1379 C C   . TRP A 0 186 . -65.343  -10.262 45.339   1.00 78.69 186 A 1 
ATOM 1380 C CB  . TRP A 0 186 . -67.153  -10.206 43.548   1.00 78.69 186 A 1 
ATOM 1381 O O   . TRP A 0 186 . -64.952  -9.176  45.781   1.00 78.69 186 A 1 
ATOM 1382 C CG  . TRP A 0 186 . -66.904  -8.795  43.097   1.00 78.69 186 A 1 
ATOM 1383 C CD1 . TRP A 0 186 . -67.839  -7.820  43.037   1.00 78.69 186 A 1 
ATOM 1384 C CD2 . TRP A 0 186 . -65.658  -8.178  42.643   1.00 78.69 186 A 1 
ATOM 1385 C CE2 . TRP A 0 186 . -65.915  -6.809  42.330   1.00 78.69 186 A 1 
ATOM 1386 C CE3 . TRP A 0 186 . -64.332  -8.636  42.475   1.00 78.69 186 A 1 
ATOM 1387 N NE1 . TRP A 0 186 . -67.266  -6.651  42.575   1.00 78.69 186 A 1 
ATOM 1388 C CH2 . TRP A 0 186 . -63.584  -6.419  41.780   1.00 78.69 186 A 1 
ATOM 1389 C CZ2 . TRP A 0 186 . -64.901  -5.939  41.898   1.00 78.69 186 A 1 
ATOM 1390 C CZ3 . TRP A 0 186 . -63.302  -7.767  42.065   1.00 78.69 186 A 1 
ATOM 1391 N N   . ALA A 0 187 . -64.503  -11.255 45.056   1.00 73.27 187 A 1 
ATOM 1392 C CA  . ALA A 0 187 . -63.063  -11.075 44.999   1.00 73.27 187 A 1 
ATOM 1393 C C   . ALA A 0 187 . -62.470  -11.780 43.775   1.00 73.27 187 A 1 
ATOM 1394 C CB  . ALA A 0 187 . -62.419  -11.525 46.311   1.00 73.27 187 A 1 
ATOM 1395 O O   . ALA A 0 187 . -62.898  -12.862 43.363   1.00 73.27 187 A 1 
ATOM 1396 N N   . LYS A 0 188 . -61.458  -11.139 43.195   1.00 77.14 188 A 1 
ATOM 1397 C CA  . LYS A 0 188 . -60.610  -11.677 42.131   1.00 77.14 188 A 1 
ATOM 1398 C C   . LYS A 0 188 . -59.189  -11.724 42.665   1.00 77.14 188 A 1 
ATOM 1399 C CB  . LYS A 0 188 . -60.718  -10.821 40.864   1.00 77.14 188 A 1 
ATOM 1400 O O   . LYS A 0 188 . -58.709  -10.752 43.247   1.00 77.14 188 A 1 
ATOM 1401 C CG  . LYS A 0 188 . -62.114  -10.928 40.233   1.00 77.14 188 A 1 
ATOM 1402 C CD  . LYS A 0 188 . -62.301  -9.885  39.128   1.00 77.14 188 A 1 
ATOM 1403 C CE  . LYS A 0 188 . -63.763  -9.909  38.670   1.00 77.14 188 A 1 
ATOM 1404 N NZ  . LYS A 0 188 . -64.087  -8.737  37.821   1.00 77.14 188 A 1 
ATOM 1405 N N   . GLN A 0 189 . -58.553  -12.867 42.496   1.00 79.81 189 A 1 
ATOM 1406 C CA  . GLN A 0 189 . -57.274  -13.200 43.090   1.00 79.81 189 A 1 
ATOM 1407 C C   . GLN A 0 189 . -56.468  -13.948 42.033   1.00 79.81 189 A 1 
ATOM 1408 C CB  . GLN A 0 189 . -57.570  -14.023 44.352   1.00 79.81 189 A 1 
ATOM 1409 O O   . GLN A 0 189 . -56.767  -15.098 41.718   1.00 79.81 189 A 1 
ATOM 1410 C CG  . GLN A 0 189 . -56.314  -14.364 45.154   1.00 79.81 189 A 1 
ATOM 1411 C CD  . GLN A 0 189 . -56.661  -14.973 46.512   1.00 79.81 189 A 1 
ATOM 1412 N NE2 . GLN A 0 189 . -55.812  -14.827 47.503   1.00 79.81 189 A 1 
ATOM 1413 O OE1 . GLN A 0 189 . -57.706  -15.569 46.728   1.00 79.81 189 A 1 
ATOM 1414 N N   . ALA A 0 190 . -55.498  -13.263 41.442   1.00 81.02 190 A 1 
ATOM 1415 C CA  . ALA A 0 190 . -54.597  -13.833 40.453   1.00 81.02 190 A 1 
ATOM 1416 C C   . ALA A 0 190 . -53.178  -13.846 41.022   1.00 81.02 190 A 1 
ATOM 1417 C CB  . ALA A 0 190 . -54.728  -13.055 39.139   1.00 81.02 190 A 1 
ATOM 1418 O O   . ALA A 0 190 . -52.743  -12.864 41.625   1.00 81.02 190 A 1 
ATOM 1419 N N   . TYR A 0 191 . -52.488  -14.961 40.833   1.00 84.35 191 A 1 
ATOM 1420 C CA  . TYR A 0 191 . -51.093  -15.156 41.191   1.00 84.35 191 A 1 
ATOM 1421 C C   . TYR A 0 191 . -50.361  -15.759 40.005   1.00 84.35 191 A 1 
ATOM 1422 C CB  . TYR A 0 191 . -50.973  -16.098 42.398   1.00 84.35 191 A 1 
ATOM 1423 O O   . TYR A 0 191 . -50.944  -16.546 39.256   1.00 84.35 191 A 1 
ATOM 1424 C CG  . TYR A 0 191 . -51.525  -15.532 43.689   1.00 84.35 191 A 1 
ATOM 1425 C CD1 . TYR A 0 191 . -50.871  -14.445 44.294   1.00 84.35 191 A 1 
ATOM 1426 C CD2 . TYR A 0 191 . -52.666  -16.095 44.288   1.00 84.35 191 A 1 
ATOM 1427 C CE1 . TYR A 0 191 . -51.393  -13.868 45.467   1.00 84.35 191 A 1 
ATOM 1428 C CE2 . TYR A 0 191 . -53.163  -15.555 45.488   1.00 84.35 191 A 1 
ATOM 1429 O OH  . TYR A 0 191 . -53.075  -13.847 47.175   1.00 84.35 191 A 1 
ATOM 1430 C CZ  . TYR A 0 191 . -52.550  -14.418 46.057   1.00 84.35 191 A 1 
ATOM 1431 N N   . GLY A 0 192 . -49.081  -15.450 39.900   1.00 85.69 192 A 1 
ATOM 1432 C CA  . GLY A 0 192 . -48.180  -16.194 39.048   1.00 85.69 192 A 1 
ATOM 1433 C C   . GLY A 0 192 . -46.749  -16.100 39.538   1.00 85.69 192 A 1 
ATOM 1434 O O   . GLY A 0 192 . -46.465  -15.517 40.590   1.00 85.69 192 A 1 
ATOM 1435 N N   . SER A 0 193 . -45.874  -16.729 38.777   1.00 85.61 193 A 1 
ATOM 1436 C CA  . SER A 0 193 . -44.437  -16.692 38.966   1.00 85.61 193 A 1 
ATOM 1437 C C   . SER A 0 193 . -43.778  -16.906 37.617   1.00 85.61 193 A 1 
ATOM 1438 C CB  . SER A 0 193 . -43.988  -17.773 39.951   1.00 85.61 193 A 1 
ATOM 1439 O O   . SER A 0 193 . -43.886  -18.002 37.065   1.00 85.61 193 A 1 
ATOM 1440 O OG  . SER A 0 193 . -44.498  -19.041 39.570   1.00 85.61 193 A 1 
ATOM 1441 N N   . ASP A 0 194 . -43.132  -15.850 37.151   1.00 85.78 194 A 1 
ATOM 1442 C CA  . ASP A 0 194 . -42.179  -15.854 36.052   1.00 85.78 194 A 1 
ATOM 1443 C C   . ASP A 0 194 . -40.835  -16.350 36.623   1.00 85.78 194 A 1 
ATOM 1444 C CB  . ASP A 0 194 . -42.185  -14.421 35.488   1.00 85.78 194 A 1 
ATOM 1445 O O   . ASP A 0 194 . -40.454  -16.007 37.750   1.00 85.78 194 A 1 
ATOM 1446 C CG  . ASP A 0 194 . -41.180  -14.087 34.384   1.00 85.78 194 A 1 
ATOM 1447 O OD1 . ASP A 0 194 . -40.175  -14.820 34.259   1.00 85.78 194 A 1 
ATOM 1448 O OD2 . ASP A 0 194 . -41.423  -13.035 33.745   1.00 85.78 194 A 1 
ATOM 1449 N N   . TYR A 0 195 . -40.184  -17.246 35.890   1.00 86.55 195 A 1 
ATOM 1450 C CA  . TYR A 0 195 . -38.915  -17.881 36.255   1.00 86.55 195 A 1 
ATOM 1451 C C   . TYR A 0 195 . -37.983  -17.949 35.031   1.00 86.55 195 A 1 
ATOM 1452 C CB  . TYR A 0 195 . -39.184  -19.276 36.845   1.00 86.55 195 A 1 
ATOM 1453 O O   . TYR A 0 195 . -37.132  -18.840 34.937   1.00 86.55 195 A 1 
ATOM 1454 C CG  . TYR A 0 195 . -39.821  -19.350 38.219   1.00 86.55 195 A 1 
ATOM 1455 C CD1 . TYR A 0 195 . -39.095  -18.970 39.363   1.00 86.55 195 A 1 
ATOM 1456 C CD2 . TYR A 0 195 . -41.086  -19.946 38.358   1.00 86.55 195 A 1 
ATOM 1457 C CE1 . TYR A 0 195 . -39.627  -19.202 40.645   1.00 86.55 195 A 1 
ATOM 1458 C CE2 . TYR A 0 195 . -41.627  -20.172 39.633   1.00 86.55 195 A 1 
ATOM 1459 O OH  . TYR A 0 195 . -41.484  -19.967 41.995   1.00 86.55 195 A 1 
ATOM 1460 C CZ  . TYR A 0 195 . -40.908  -19.777 40.777   1.00 86.55 195 A 1 
ATOM 1461 N N   . ASP A 0 196 . -38.180  -17.050 34.063   1.00 87.63 196 A 1 
ATOM 1462 C CA  . ASP A 0 196 . -37.556  -17.153 32.750   1.00 87.63 196 A 1 
ATOM 1463 C C   . ASP A 0 196 . -36.037  -16.955 32.853   1.00 87.63 196 A 1 
ATOM 1464 C CB  . ASP A 0 196 . -38.206  -16.173 31.761   1.00 87.63 196 A 1 
ATOM 1465 O O   . ASP A 0 196 . -35.523  -15.958 33.376   1.00 87.63 196 A 1 
ATOM 1466 C CG  . ASP A 0 196 . -39.661  -16.516 31.388   1.00 87.63 196 A 1 
ATOM 1467 O OD1 . ASP A 0 196 . -40.182  -17.561 31.866   1.00 87.63 196 A 1 
ATOM 1468 O OD2 . ASP A 0 196 . -40.216  -15.730 30.583   1.00 87.63 196 A 1 
ATOM 1469 N N   . SER A 0 197 . -35.293  -17.929 32.331   1.00 89.32 197 A 1 
ATOM 1470 C CA  . SER A 0 197 . -33.835  -17.985 32.428   1.00 89.32 197 A 1 
ATOM 1471 C C   . SER A 0 197 . -33.197  -17.838 31.050   1.00 89.32 197 A 1 
ATOM 1472 C CB  . SER A 0 197 . -33.387  -19.227 33.201   1.00 89.32 197 A 1 
ATOM 1473 O O   . SER A 0 197 . -33.474  -18.592 30.115   1.00 89.32 197 A 1 
ATOM 1474 O OG  . SER A 0 197 . -33.789  -20.429 32.580   1.00 89.32 197 A 1 
ATOM 1475 N N   . ARG A 0 198 . -32.384  -16.785 30.899   1.00 92.57 198 A 1 
ATOM 1476 C CA  . ARG A 0 198 . -31.920  -16.303 29.594   1.00 92.57 198 A 1 
ATOM 1477 C C   . ARG A 0 198 . -30.432  -15.979 29.662   1.00 92.57 198 A 1 
ATOM 1478 C CB  . ARG A 0 198 . -32.779  -15.096 29.163   1.00 92.57 198 A 1 
ATOM 1479 O O   . ARG A 0 198 . -30.024  -15.068 30.381   1.00 92.57 198 A 1 
ATOM 1480 C CG  . ARG A 0 198 . -34.296  -15.383 29.261   1.00 92.57 198 A 1 
ATOM 1481 C CD  . ARG A 0 198 . -35.168  -14.223 28.779   1.00 92.57 198 A 1 
ATOM 1482 N NE  . ARG A 0 198 . -35.019  -14.038 27.329   1.00 92.57 198 A 1 
ATOM 1483 N NH1 . ARG A 0 198 . -34.855  -11.765 27.239   1.00 92.57 198 A 1 
ATOM 1484 N NH2 . ARG A 0 198 . -34.460  -13.000 25.407   1.00 92.57 198 A 1 
ATOM 1485 C CZ  . ARG A 0 198 . -34.784  -12.933 26.665   1.00 92.57 198 A 1 
ATOM 1486 N N   . TRP A 0 199 . -29.623  -16.708 28.904   1.00 95.30 199 A 1 
ATOM 1487 C CA  . TRP A 0 199 . -28.161  -16.599 28.905   1.00 95.30 199 A 1 
ATOM 1488 C C   . TRP A 0 199 . -27.638  -16.490 27.465   1.00 95.30 199 A 1 
ATOM 1489 C CB  . TRP A 0 199 . -27.555  -17.788 29.692   1.00 95.30 199 A 1 
ATOM 1490 O O   . TRP A 0 199 . -28.193  -17.090 26.544   1.00 95.30 199 A 1 
ATOM 1491 C CG  . TRP A 0 199 . -26.220  -18.265 29.202   1.00 95.30 199 A 1 
ATOM 1492 C CD1 . TRP A 0 199 . -25.081  -17.540 29.222   1.00 95.30 199 A 1 
ATOM 1493 C CD2 . TRP A 0 199 . -25.915  -19.467 28.429   1.00 95.30 199 A 1 
ATOM 1494 C CE2 . TRP A 0 199 . -24.626  -19.302 27.840   1.00 95.30 199 A 1 
ATOM 1495 C CE3 . TRP A 0 199 . -26.617  -20.648 28.106   1.00 95.30 199 A 1 
ATOM 1496 N NE1 . TRP A 0 199 . -24.156  -18.123 28.383   1.00 95.30 199 A 1 
ATOM 1497 C CH2 . TRP A 0 199 . -24.860  -21.343 26.557   1.00 95.30 199 A 1 
ATOM 1498 C CZ2 . TRP A 0 199 . -24.108  -20.205 26.897   1.00 95.30 199 A 1 
ATOM 1499 C CZ3 . TRP A 0 199 . -26.099  -21.575 27.181   1.00 95.30 199 A 1 
ATOM 1500 N N   . GLY A 0 200 . -26.545  -15.752 27.262   1.00 96.74 200 A 1 
ATOM 1501 C CA  . GLY A 0 200 . -25.813  -15.777 26.000   1.00 96.74 200 A 1 
ATOM 1502 C C   . GLY A 0 200 . -24.362  -15.311 26.094   1.00 96.74 200 A 1 
ATOM 1503 O O   . GLY A 0 200 . -23.882  -14.856 27.138   1.00 96.74 200 A 1 
ATOM 1504 N N   . LYS A 0 201 . -23.643  -15.494 24.984   1.00 96.44 201 A 1 
ATOM 1505 C CA  . LYS A 0 201 . -22.227  -15.147 24.789   1.00 96.44 201 A 1 
ATOM 1506 C C   . LYS A 0 201 . -22.020  -14.675 23.353   1.00 96.44 201 A 1 
ATOM 1507 C CB  . LYS A 0 201 . -21.314  -16.360 25.065   1.00 96.44 201 A 1 
ATOM 1508 O O   . LYS A 0 201 . -22.527  -15.330 22.448   1.00 96.44 201 A 1 
ATOM 1509 C CG  . LYS A 0 201 . -21.585  -16.967 26.444   1.00 96.44 201 A 1 
ATOM 1510 C CD  . LYS A 0 201 . -20.564  -18.018 26.877   1.00 96.44 201 A 1 
ATOM 1511 C CE  . LYS A 0 201 . -20.855  -18.344 28.348   1.00 96.44 201 A 1 
ATOM 1512 N NZ  . LYS A 0 201 . -19.622  -18.644 29.103   1.00 96.44 201 A 1 
ATOM 1513 N N   . SER A 0 202 . -21.262  -13.602 23.151   1.00 97.38 202 A 1 
ATOM 1514 C CA  . SER A 0 202 . -20.970  -13.044 21.822   1.00 97.38 202 A 1 
ATOM 1515 C C   . SER A 0 202 . -19.489  -12.676 21.670   1.00 97.38 202 A 1 
ATOM 1516 C CB  . SER A 0 202 . -21.881  -11.845 21.529   1.00 97.38 202 A 1 
ATOM 1517 O O   . SER A 0 202 . -18.820  -12.341 22.652   1.00 97.38 202 A 1 
ATOM 1518 O OG  . SER A 0 202 . -21.721  -10.819 22.496   1.00 97.38 202 A 1 
ATOM 1519 N N   . TYR A 0 203 . -18.965  -12.742 20.445   1.00 97.05 203 A 1 
ATOM 1520 C CA  . TYR A 0 203 . -17.574  -12.436 20.085   1.00 97.05 203 A 1 
ATOM 1521 C C   . TYR A 0 203 . -17.494  -11.761 18.704   1.00 97.05 203 A 1 
ATOM 1522 C CB  . TYR A 0 203 . -16.766  -13.747 20.079   1.00 97.05 203 A 1 
ATOM 1523 O O   . TYR A 0 203 . -18.119  -12.257 17.772   1.00 97.05 203 A 1 
ATOM 1524 C CG  . TYR A 0 203 . -15.299  -13.584 19.721   1.00 97.05 203 A 1 
ATOM 1525 C CD1 . TYR A 0 203 . -14.817  -14.029 18.475   1.00 97.05 203 A 1 
ATOM 1526 C CD2 . TYR A 0 203 . -14.427  -12.925 20.607   1.00 97.05 203 A 1 
ATOM 1527 C CE1 . TYR A 0 203 . -13.472  -13.806 18.118   1.00 97.05 203 A 1 
ATOM 1528 C CE2 . TYR A 0 203 . -13.087  -12.674 20.245   1.00 97.05 203 A 1 
ATOM 1529 O OH  . TYR A 0 203 . -11.327  -12.865 18.602   1.00 97.05 203 A 1 
ATOM 1530 C CZ  . TYR A 0 203 . -12.608  -13.111 18.991   1.00 97.05 203 A 1 
ATOM 1531 N N   . ASP A 0 204 . -16.691  -10.697 18.546   1.00 96.97 204 A 1 
ATOM 1532 C CA  . ASP A 0 204 . -16.522  -9.940  17.283   1.00 96.97 204 A 1 
ATOM 1533 C C   . ASP A 0 204 . -15.050  -9.584  16.969   1.00 96.97 204 A 1 
ATOM 1534 C CB  . ASP A 0 204 . -17.264  -8.594  17.314   1.00 96.97 204 A 1 
ATOM 1535 O O   . ASP A 0 204 . -14.236  -9.400  17.877   1.00 96.97 204 A 1 
ATOM 1536 C CG  . ASP A 0 204 . -18.722  -8.625  17.757   1.00 96.97 204 A 1 
ATOM 1537 O OD1 . ASP A 0 204 . -19.558  -9.047  16.931   1.00 96.97 204 A 1 
ATOM 1538 O OD2 . ASP A 0 204 . -18.973  -8.100  18.869   1.00 96.97 204 A 1 
ATOM 1539 N N   . SER A 0 205 . -14.720  -9.364  15.685   1.00 94.59 205 A 1 
ATOM 1540 C CA  . SER A 0 205 . -13.385  -8.951  15.186   1.00 94.59 205 A 1 
ATOM 1541 C C   . SER A 0 205 . -13.414  -8.223  13.813   1.00 94.59 205 A 1 
ATOM 1542 C CB  . SER A 0 205 . -12.508  -10.203 15.093   1.00 94.59 205 A 1 
ATOM 1543 O O   . SER A 0 205 . -14.320  -8.475  13.024   1.00 94.59 205 A 1 
ATOM 1544 O OG  . SER A 0 205 . -12.998  -11.055 14.083   1.00 94.59 205 A 1 
ATOM 1545 N N   . VAL A 0 206 . -12.452  -7.319  13.490   1.00 95.68 206 A 1 
ATOM 1546 C CA  . VAL A 0 206 . -12.365  -6.513  12.219   1.00 95.68 206 A 1 
ATOM 1547 C C   . VAL A 0 206 . -10.928  -6.051  11.782   1.00 95.68 206 A 1 
ATOM 1548 C CB  . VAL A 0 206 . -13.280  -5.258  12.274   1.00 95.68 206 A 1 
ATOM 1549 O O   . VAL A 0 206 . -10.066  -5.830  12.630   1.00 95.68 206 A 1 
ATOM 1550 C CG1 . VAL A 0 206 . -14.760  -5.511  12.590   1.00 95.68 206 A 1 
ATOM 1551 C CG2 . VAL A 0 206 . -12.809  -4.216  13.294   1.00 95.68 206 A 1 
ATOM 1552 N N   . GLU A 0 207 . -10.664  -5.779  10.476   1.00 85.83 207 A 1 
ATOM 1553 C CA  . GLU A 0 207 . -9.352   -5.359  9.862    1.00 85.83 207 A 1 
ATOM 1554 C C   . GLU A 0 207 . -9.455   -4.437  8.573    1.00 85.83 207 A 1 
ATOM 1555 C CB  . GLU A 0 207 . -8.542   -6.634  9.516    1.00 85.83 207 A 1 
ATOM 1556 O O   . GLU A 0 207 . -10.491  -4.475  7.910    1.00 85.83 207 A 1 
ATOM 1557 C CG  . GLU A 0 207 . -7.043   -6.492  9.840    1.00 85.83 207 A 1 
ATOM 1558 C CD  . GLU A 0 207 . -6.108   -7.348  8.961    1.00 85.83 207 A 1 
ATOM 1559 O OE1 . GLU A 0 207 . -4.966   -6.871  8.732    1.00 85.83 207 A 1 
ATOM 1560 O OE2 . GLU A 0 207 . -6.532   -8.347  8.346    1.00 85.83 207 A 1 
ATOM 1561 N N   . ALA A 0 208 . -8.435   -3.612  8.162    1.00 89.91 208 A 1 
ATOM 1562 C CA  . ALA A 0 208 . -8.483   -2.600  7.029    1.00 89.91 208 A 1 
ATOM 1563 C C   . ALA A 0 208 . -7.150   -1.889  6.508    1.00 89.91 208 A 1 
ATOM 1564 C CB  . ALA A 0 208 . -9.374   -1.462  7.526    1.00 89.91 208 A 1 
ATOM 1565 O O   . ALA A 0 208 . -6.264   -1.655  7.325    1.00 89.91 208 A 1 
ATOM 1566 N N   . LYS A 0 209 . -6.996   -1.430  5.212    1.00 83.15 209 A 1 
ATOM 1567 C CA  . LYS A 0 209 . -5.837   -0.682  4.528    1.00 83.15 209 A 1 
ATOM 1568 C C   . LYS A 0 209 . -6.198   0.137   3.196    1.00 83.15 209 A 1 
ATOM 1569 C CB  . LYS A 0 209 . -4.615   -1.635  4.314    1.00 83.15 209 A 1 
ATOM 1570 O O   . LYS A 0 209 . -7.276   -0.150  2.681    1.00 83.15 209 A 1 
ATOM 1571 C CG  . LYS A 0 209 . -4.294   -2.639  5.447    1.00 83.15 209 A 1 
ATOM 1572 C CD  . LYS A 0 209 . -3.144   -3.630  5.218    1.00 83.15 209 A 1 
ATOM 1573 C CE  . LYS A 0 209 . -2.977   -4.566  6.442    1.00 83.15 209 A 1 
ATOM 1574 N NZ  . LYS A 0 209 . -4.159   -5.433  6.705    1.00 83.15 209 A 1 
ATOM 1575 N N   . SER A 0 210 . -5.377   1.040   2.530    1.00 80.87 210 A 1 
ATOM 1576 C CA  . SER A 0 210 . -5.667   1.689   1.158    1.00 80.87 210 A 1 
ATOM 1577 C C   . SER A 0 210 . -4.520   2.200   0.122    1.00 80.87 210 A 1 
ATOM 1578 C CB  . SER A 0 210 . -6.790   2.726   1.310    1.00 80.87 210 A 1 
ATOM 1579 O O   . SER A 0 210 . -3.532   2.675   0.650    1.00 80.87 210 A 1 
ATOM 1580 O OG  . SER A 0 210 . -7.409   3.065   0.081    1.00 80.87 210 A 1 
ATOM 1581 N N   . TYR A 0 211 . -4.637   2.178   -1.279   1.00 81.67 211 A 1 
ATOM 1582 C CA  . TYR A 0 211 . -3.634   2.396   -2.474   1.00 81.67 211 A 1 
ATOM 1583 C C   . TYR A 0 211 . -3.680   3.670   -3.456   1.00 81.67 211 A 1 
ATOM 1584 C CB  . TYR A 0 211 . -3.550   1.200   -3.504   1.00 81.67 211 A 1 
ATOM 1585 O O   . TYR A 0 211 . -4.810   4.054   -3.778   1.00 81.67 211 A 1 
ATOM 1586 C CG  . TYR A 0 211 . -2.883   -0.135  -3.169   1.00 81.67 211 A 1 
ATOM 1587 C CD1 . TYR A 0 211 . -1.496   -0.363  -3.237   1.00 81.67 211 A 1 
ATOM 1588 C CD2 . TYR A 0 211 . -3.679   -1.238  -2.875   1.00 81.67 211 A 1 
ATOM 1589 C CE1 . TYR A 0 211 . -0.928   -1.505  -2.631   1.00 81.67 211 A 1 
ATOM 1590 C CE2 . TYR A 0 211 . -3.133   -2.375  -2.254   1.00 81.67 211 A 1 
ATOM 1591 O OH  . TYR A 0 211 . -1.266   -3.543  -1.374   1.00 81.67 211 A 1 
ATOM 1592 C CZ  . TYR A 0 211 . -1.752   -2.500  -2.087   1.00 81.67 211 A 1 
ATOM 1593 N N   . ASP A 0 212 . -2.518   4.145   -4.045   1.00 89.74 212 A 1 
ATOM 1594 C CA  . ASP A 0 212 . -2.161   5.283   -5.039   1.00 89.74 212 A 1 
ATOM 1595 C C   . ASP A 0 212 . -2.122   5.053   -6.641   1.00 89.74 212 A 1 
ATOM 1596 C CB  . ASP A 0 212 . -0.759   5.864   -4.696   1.00 89.74 212 A 1 
ATOM 1597 O O   . ASP A 0 212 . -2.907   4.218   -7.080   1.00 89.74 212 A 1 
ATOM 1598 C CG  . ASP A 0 212 . -0.355   6.165   -3.252   1.00 89.74 212 A 1 
ATOM 1599 O OD1 . ASP A 0 212 . -1.256   6.279   -2.392   1.00 89.74 212 A 1 
ATOM 1600 O OD2 . ASP A 0 212 . 0.868    6.360   -3.055   1.00 89.74 212 A 1 
ATOM 1601 N N   . ASN A 0 213 . -1.315   5.810   -7.498   1.00 91.76 213 A 1 
ATOM 1602 C CA  . ASN A 0 213 . -0.727   5.505   -8.897   1.00 91.76 213 A 1 
ATOM 1603 C C   . ASN A 0 213 . 0.060    6.646   -9.733   1.00 91.76 213 A 1 
ATOM 1604 C CB  . ASN A 0 213 . -1.831   4.918   -9.811   1.00 91.76 213 A 1 
ATOM 1605 O O   . ASN A 0 213 . -0.515   7.714   -9.790   1.00 91.76 213 A 1 
ATOM 1606 C CG  . ASN A 0 213 . -1.482   4.842   -11.295  1.00 91.76 213 A 1 
ATOM 1607 N ND2 . ASN A 0 213 . -0.419   4.172   -11.682  1.00 91.76 213 A 1 
ATOM 1608 O OD1 . ASN A 0 213 . -2.195   5.395   -12.118  1.00 91.76 213 A 1 
ATOM 1609 N N   . GLU A 0 214 . 1.237    6.527   -10.452  1.00 96.22 214 A 1 
ATOM 1610 C CA  . GLU A 0 214 . 1.955    7.630   -11.278  1.00 96.22 214 A 1 
ATOM 1611 C C   . GLU A 0 214 . 2.874    7.229   -12.534  1.00 96.22 214 A 1 
ATOM 1612 C CB  . GLU A 0 214 . 2.819    8.543   -10.360  1.00 96.22 214 A 1 
ATOM 1613 O O   . GLU A 0 214 . 3.062    6.040   -12.702  1.00 96.22 214 A 1 
ATOM 1614 C CG  . GLU A 0 214 . 2.293    8.795   -8.933   1.00 96.22 214 A 1 
ATOM 1615 C CD  . GLU A 0 214 . 3.023    9.897   -8.166   1.00 96.22 214 A 1 
ATOM 1616 O OE1 . GLU A 0 214 . 2.902    9.911   -6.917   1.00 96.22 214 A 1 
ATOM 1617 O OE2 . GLU A 0 214 . 3.472    10.897  -8.766   1.00 96.22 214 A 1 
ATOM 1618 N N   . ASN A 0 215 . 3.460    8.134   -13.410  1.00 95.37 215 A 1 
ATOM 1619 C CA  . ASN A 0 215 . 4.337    7.836   -14.641  1.00 95.37 215 A 1 
ATOM 1620 C C   . ASN A 0 215 . 5.272    8.977   -15.280  1.00 95.37 215 A 1 
ATOM 1621 C CB  . ASN A 0 215 . 3.415    7.411   -15.809  1.00 95.37 215 A 1 
ATOM 1622 O O   . ASN A 0 215 . 4.965    10.153  -15.097  1.00 95.37 215 A 1 
ATOM 1623 C CG  . ASN A 0 215 . 2.768    6.047   -15.682  1.00 95.37 215 A 1 
ATOM 1624 N ND2 . ASN A 0 215 . 3.510    5.012   -15.993  1.00 95.37 215 A 1 
ATOM 1625 O OD1 . ASN A 0 215 . 1.583    5.944   -15.405  1.00 95.37 215 A 1 
ATOM 1626 N N   . TYR A 0 216 . 6.328    8.690   -16.120  1.00 98.18 216 A 1 
ATOM 1627 C CA  . TYR A 0 216 . 7.162    9.641   -16.991  1.00 98.18 216 A 1 
ATOM 1628 C C   . TYR A 0 216 . 7.952    8.990   -18.192  1.00 98.18 216 A 1 
ATOM 1629 C CB  . TYR A 0 216 . 8.172    10.432  -16.110  1.00 98.18 216 A 1 
ATOM 1630 O O   . TYR A 0 216 . 8.193    7.788   -18.137  1.00 98.18 216 A 1 
ATOM 1631 C CG  . TYR A 0 216 . 9.281    11.240  -16.794  1.00 98.18 216 A 1 
ATOM 1632 C CD1 . TYR A 0 216 . 10.546   10.652  -17.012  1.00 98.18 216 A 1 
ATOM 1633 C CD2 . TYR A 0 216 . 9.077    12.581  -17.181  1.00 98.18 216 A 1 
ATOM 1634 C CE1 . TYR A 0 216 . 11.583   11.390  -17.622  1.00 98.18 216 A 1 
ATOM 1635 C CE2 . TYR A 0 216 . 10.108   13.319  -17.804  1.00 98.18 216 A 1 
ATOM 1636 O OH  . TYR A 0 216 . 12.391   13.420  -18.592  1.00 98.18 216 A 1 
ATOM 1637 C CZ  . TYR A 0 216 . 11.370   12.726  -18.021  1.00 98.18 216 A 1 
ATOM 1638 N N   . ALA A 0 217 . 8.401    9.738   -19.243  1.00 98.06 217 A 1 
ATOM 1639 C CA  . ALA A 0 217 . 9.391    9.294   -20.285  1.00 98.06 217 A 1 
ATOM 1640 C C   . ALA A 0 217 . 10.097   10.406  -21.147  1.00 98.06 217 A 1 
ATOM 1641 C CB  . ALA A 0 217 . 8.695    8.310   -21.241  1.00 98.06 217 A 1 
ATOM 1642 O O   . ALA A 0 217 . 9.508    11.468  -21.353  1.00 98.06 217 A 1 
ATOM 1643 N N   . LYS A 0 218 . 11.305   10.146  -21.720  1.00 98.60 218 A 1 
ATOM 1644 C CA  . LYS A 0 218 . 12.139   11.058  -22.582  1.00 98.60 218 A 1 
ATOM 1645 C C   . LYS A 0 218 . 13.061   10.330  -23.607  1.00 98.60 218 A 1 
ATOM 1646 C CB  . LYS A 0 218 . 12.973   11.979  -21.654  1.00 98.60 218 A 1 
ATOM 1647 O O   . LYS A 0 218 . 13.484   9.212   -23.328  1.00 98.60 218 A 1 
ATOM 1648 C CG  . LYS A 0 218 . 14.090   12.802  -22.332  1.00 98.60 218 A 1 
ATOM 1649 C CD  . LYS A 0 218 . 14.790   13.763  -21.360  1.00 98.60 218 A 1 
ATOM 1650 C CE  . LYS A 0 218 . 15.974   14.466  -22.049  1.00 98.60 218 A 1 
ATOM 1651 N NZ  . LYS A 0 218 . 17.298   13.911  -21.654  1.00 98.60 218 A 1 
ATOM 1652 N N   . ARG A 0 219 . 13.427   10.977  -24.737  1.00 98.48 219 A 1 
ATOM 1653 C CA  . ARG A 0 219 . 14.410   10.525  -25.768  1.00 98.48 219 A 1 
ATOM 1654 C C   . ARG A 0 219 . 15.293   11.664  -26.343  1.00 98.48 219 A 1 
ATOM 1655 C CB  . ARG A 0 219 . 13.649   9.788   -26.895  1.00 98.48 219 A 1 
ATOM 1656 O O   . ARG A 0 219 . 14.808   12.785  -26.491  1.00 98.48 219 A 1 
ATOM 1657 C CG  . ARG A 0 219 . 14.549   9.434   -28.090  1.00 98.48 219 A 1 
ATOM 1658 C CD  . ARG A 0 219 . 13.950   8.405   -29.051  1.00 98.48 219 A 1 
ATOM 1659 N NE  . ARG A 0 219 . 12.923   8.991   -29.937  1.00 98.48 219 A 1 
ATOM 1660 N NH1 . ARG A 0 219 . 12.347   7.067   -31.054  1.00 98.48 219 A 1 
ATOM 1661 N NH2 . ARG A 0 219 . 11.330   8.943   -31.560  1.00 98.48 219 A 1 
ATOM 1662 C CZ  . ARG A 0 219 . 12.215   8.341   -30.836  1.00 98.48 219 A 1 
ATOM 1663 N N   . VAL A 0 220 . 16.551   11.369  -26.712  1.00 98.67 220 A 1 
ATOM 1664 C CA  . VAL A 0 220 . 17.534   12.253  -27.403  1.00 98.67 220 A 1 
ATOM 1665 C C   . VAL A 0 220 . 18.348   11.470  -28.455  1.00 98.67 220 A 1 
ATOM 1666 C CB  . VAL A 0 220 . 18.533   12.859  -26.388  1.00 98.67 220 A 1 
ATOM 1667 O O   . VAL A 0 220 . 18.730   10.335  -28.166  1.00 98.67 220 A 1 
ATOM 1668 C CG1 . VAL A 0 220 . 19.561   13.794  -27.044  1.00 98.67 220 A 1 
ATOM 1669 C CG2 . VAL A 0 220 . 17.834   13.657  -25.277  1.00 98.67 220 A 1 
ATOM 1670 N N   . ARG A 0 221 . 18.651   12.058  -29.627  1.00 97.73 221 A 1 
ATOM 1671 C CA  . ARG A 0 221 . 19.625   11.557  -30.635  1.00 97.73 221 A 1 
ATOM 1672 C C   . ARG A 0 221 . 20.441   12.709  -31.258  1.00 97.73 221 A 1 
ATOM 1673 C CB  . ARG A 0 221 . 18.914   10.781  -31.764  1.00 97.73 221 A 1 
ATOM 1674 O O   . ARG A 0 221 . 19.847   13.765  -31.491  1.00 97.73 221 A 1 
ATOM 1675 C CG  . ARG A 0 221 . 18.138   9.522   -31.340  1.00 97.73 221 A 1 
ATOM 1676 C CD  . ARG A 0 221 . 19.060   8.433   -30.775  1.00 97.73 221 A 1 
ATOM 1677 N NE  . ARG A 0 221 . 18.332   7.200   -30.397  1.00 97.73 221 A 1 
ATOM 1678 N NH1 . ARG A 0 221 . 17.599   7.803   -28.293  1.00 97.73 221 A 1 
ATOM 1679 N NH2 . ARG A 0 221 . 17.182   5.776   -29.030  1.00 97.73 221 A 1 
ATOM 1680 C CZ  . ARG A 0 221 . 17.714   6.942   -29.253  1.00 97.73 221 A 1 
ATOM 1681 N N   . ALA A 0 222 . 21.738   12.520  -31.525  1.00 97.69 222 A 1 
ATOM 1682 C CA  . ALA A 0 222 . 22.626   13.509  -32.162  1.00 97.69 222 A 1 
ATOM 1683 C C   . ALA A 0 222 . 23.781   12.852  -32.953  1.00 97.69 222 A 1 
ATOM 1684 C CB  . ALA A 0 222 . 23.194   14.437  -31.080  1.00 97.69 222 A 1 
ATOM 1685 O O   . ALA A 0 222 . 24.212   11.773  -32.568  1.00 97.69 222 A 1 
ATOM 1686 N N   . ASP A 0 223 . 24.259   13.538  -33.997  1.00 96.23 223 A 1 
ATOM 1687 C CA  . ASP A 0 223 . 25.124   13.041  -35.089  1.00 96.23 223 A 1 
ATOM 1688 C C   . ASP A 0 223 . 26.090   14.182  -35.540  1.00 96.23 223 A 1 
ATOM 1689 C CB  . ASP A 0 223 . 24.123   12.592  -36.180  1.00 96.23 223 A 1 
ATOM 1690 O O   . ASP A 0 223 . 25.664   15.346  -35.589  1.00 96.23 223 A 1 
ATOM 1691 C CG  . ASP A 0 223 . 24.680   12.112  -37.522  1.00 96.23 223 A 1 
ATOM 1692 O OD1 . ASP A 0 223 . 24.070   11.156  -38.059  1.00 96.23 223 A 1 
ATOM 1693 O OD2 . ASP A 0 223 . 25.573   12.806  -38.054  1.00 96.23 223 A 1 
ATOM 1694 N N   . ASP A 0 224 . 27.389   13.904  -35.768  1.00 94.56 224 A 1 
ATOM 1695 C CA  . ASP A 0 224 . 28.449   14.907  -36.068  1.00 94.56 224 A 1 
ATOM 1696 C C   . ASP A 0 224 . 29.559   14.398  -37.029  1.00 94.56 224 A 1 
ATOM 1697 C CB  . ASP A 0 224 . 29.013   15.483  -34.749  1.00 94.56 224 A 1 
ATOM 1698 O O   . ASP A 0 224 . 30.766   14.521  -36.758  1.00 94.56 224 A 1 
ATOM 1699 C CG  . ASP A 0 224 . 30.033   16.620  -34.923  1.00 94.56 224 A 1 
ATOM 1700 O OD1 . ASP A 0 224 . 29.804   17.584  -35.691  1.00 94.56 224 A 1 
ATOM 1701 O OD2 . ASP A 0 224 . 31.042   16.700  -34.175  1.00 94.56 224 A 1 
ATOM 1702 N N   . ASP A 0 225 . 29.108   13.855  -38.159  1.00 93.30 225 A 1 
ATOM 1703 C CA  . ASP A 0 225 . 29.852   13.340  -39.323  1.00 93.30 225 A 1 
ATOM 1704 C C   . ASP A 0 225 . 30.944   14.311  -39.856  1.00 93.30 225 A 1 
ATOM 1705 C CB  . ASP A 0 225 . 28.759   13.071  -40.388  1.00 93.30 225 A 1 
ATOM 1706 O O   . ASP A 0 225 . 30.655   15.472  -40.171  1.00 93.30 225 A 1 
ATOM 1707 C CG  . ASP A 0 225 . 29.117   12.081  -41.498  1.00 93.30 225 A 1 
ATOM 1708 O OD1 . ASP A 0 225 . 30.228   11.512  -41.443  1.00 93.30 225 A 1 
ATOM 1709 O OD2 . ASP A 0 225 . 28.317   11.979  -42.461  1.00 93.30 225 A 1 
ATOM 1710 N N   . GLN A 0 226 . 32.210   13.875  -39.979  1.00 92.70 226 A 1 
ATOM 1711 C CA  . GLN A 0 226 . 33.361   14.666  -40.476  1.00 92.70 226 A 1 
ATOM 1712 C C   . GLN A 0 226 . 34.301   13.841  -41.372  1.00 92.70 226 A 1 
ATOM 1713 C CB  . GLN A 0 226 . 34.173   15.225  -39.286  1.00 92.70 226 A 1 
ATOM 1714 O O   . GLN A 0 226 . 34.732   12.759  -40.985  1.00 92.70 226 A 1 
ATOM 1715 C CG  . GLN A 0 226 . 33.570   16.523  -38.741  1.00 92.70 226 A 1 
ATOM 1716 C CD  . GLN A 0 226 . 34.015   16.843  -37.323  1.00 92.70 226 A 1 
ATOM 1717 N NE2 . GLN A 0 226 . 33.349   16.256  -36.355  1.00 92.70 226 A 1 
ATOM 1718 O OE1 . GLN A 0 226 . 34.880   17.679  -37.063  1.00 92.70 226 A 1 
ATOM 1719 N N   . TRP A 0 227 . 34.706   14.377  -42.532  1.00 89.90 227 A 1 
ATOM 1720 C CA  . TRP A 0 227 . 35.574   13.658  -43.485  1.00 89.90 227 A 1 
ATOM 1721 C C   . TRP A 0 227 . 36.466   14.565  -44.348  1.00 89.90 227 A 1 
ATOM 1722 C CB  . TRP A 0 227 . 34.701   12.768  -44.383  1.00 89.90 227 A 1 
ATOM 1723 O O   . TRP A 0 227 . 36.156   15.742  -44.567  1.00 89.90 227 A 1 
ATOM 1724 C CG  . TRP A 0 227 . 33.743   13.503  -45.272  1.00 89.90 227 A 1 
ATOM 1725 C CD1 . TRP A 0 227 . 32.463   13.804  -44.960  1.00 89.90 227 A 1 
ATOM 1726 C CD2 . TRP A 0 227 . 33.956   14.009  -46.625  1.00 89.90 227 A 1 
ATOM 1727 C CE2 . TRP A 0 227 . 32.754   14.641  -47.066  1.00 89.90 227 A 1 
ATOM 1728 C CE3 . TRP A 0 227 . 35.032   13.968  -47.537  1.00 89.90 227 A 1 
ATOM 1729 N NE1 . TRP A 0 227 . 31.872   14.471  -46.015  1.00 89.90 227 A 1 
ATOM 1730 C CH2 . TRP A 0 227 . 33.734   15.175  -49.218  1.00 89.90 227 A 1 
ATOM 1731 C CZ2 . TRP A 0 227 . 32.639   15.233  -48.336  1.00 89.90 227 A 1 
ATOM 1732 C CZ3 . TRP A 0 227 . 34.920   14.533  -48.820  1.00 89.90 227 A 1 
ATOM 1733 N N   . ALA A 0 228 . 37.560   13.999  -44.869  1.00 88.99 228 A 1 
ATOM 1734 C CA  . ALA A 0 228 . 38.468   14.602  -45.845  1.00 88.99 228 A 1 
ATOM 1735 C C   . ALA A 0 228 . 39.059   13.561  -46.824  1.00 88.99 228 A 1 
ATOM 1736 C CB  . ALA A 0 228 . 39.589   15.334  -45.094  1.00 88.99 228 A 1 
ATOM 1737 O O   . ALA A 0 228 . 39.276   12.409  -46.451  1.00 88.99 228 A 1 
ATOM 1738 N N   . GLU A 0 229 . 39.356   13.993  -48.053  1.00 86.35 229 A 1 
ATOM 1739 C CA  . GLU A 0 229 . 40.080   13.236  -49.093  1.00 86.35 229 A 1 
ATOM 1740 C C   . GLU A 0 229 . 41.141   14.155  -49.739  1.00 86.35 229 A 1 
ATOM 1741 C CB  . GLU A 0 229 . 39.121   12.744  -50.208  1.00 86.35 229 A 1 
ATOM 1742 O O   . GLU A 0 229 . 40.858   15.336  -49.964  1.00 86.35 229 A 1 
ATOM 1743 C CG  . GLU A 0 229 . 37.938   11.845  -49.787  1.00 86.35 229 A 1 
ATOM 1744 C CD  . GLU A 0 229 . 37.001   11.465  -50.963  1.00 86.35 229 A 1 
ATOM 1745 O OE1 . GLU A 0 229 . 36.294   10.434  -50.858  1.00 86.35 229 A 1 
ATOM 1746 O OE2 . GLU A 0 229 . 36.937   12.207  -51.977  1.00 86.35 229 A 1 
ATOM 1747 N N   . ASP A 0 230 . 42.317   13.625  -50.085  1.00 83.81 230 A 1 
ATOM 1748 C CA  . ASP A 0 230 . 43.321   14.262  -50.957  1.00 83.81 230 A 1 
ATOM 1749 C C   . ASP A 0 230 . 43.835   13.254  -52.009  1.00 83.81 230 A 1 
ATOM 1750 C CB  . ASP A 0 230 . 44.467   14.886  -50.132  1.00 83.81 230 A 1 
ATOM 1751 O O   . ASP A 0 230 . 43.780   12.038  -51.816  1.00 83.81 230 A 1 
ATOM 1752 C CG  . ASP A 0 230 . 45.325   15.915  -50.899  1.00 83.81 230 A 1 
ATOM 1753 O OD1 . ASP A 0 230 . 45.045   16.165  -52.100  1.00 83.81 230 A 1 
ATOM 1754 O OD2 . ASP A 0 230 . 46.236   16.493  -50.262  1.00 83.81 230 A 1 
ATOM 1755 N N   . TYR A 0 231 . 44.292   13.741  -53.163  1.00 81.60 231 A 1 
ATOM 1756 C CA  . TYR A 0 231 . 44.781   12.914  -54.268  1.00 81.60 231 A 1 
ATOM 1757 C C   . TYR A 0 231 . 45.740   13.690  -55.175  1.00 81.60 231 A 1 
ATOM 1758 C CB  . TYR A 0 231 . 43.581   12.402  -55.093  1.00 81.60 231 A 1 
ATOM 1759 O O   . TYR A 0 231 . 45.291   14.418  -56.072  1.00 81.60 231 A 1 
ATOM 1760 C CG  . TYR A 0 231 . 43.967   11.453  -56.216  1.00 81.60 231 A 1 
ATOM 1761 C CD1 . TYR A 0 231 . 43.905   11.843  -57.570  1.00 81.60 231 A 1 
ATOM 1762 C CD2 . TYR A 0 231 . 44.462   10.187  -55.881  1.00 81.60 231 A 1 
ATOM 1763 C CE1 . TYR A 0 231 . 44.339   10.958  -58.583  1.00 81.60 231 A 1 
ATOM 1764 C CE2 . TYR A 0 231 . 44.917   9.307   -56.874  1.00 81.60 231 A 1 
ATOM 1765 O OH  . TYR A 0 231 . 45.357   8.836   -59.161  1.00 81.60 231 A 1 
ATOM 1766 C CZ  . TYR A 0 231 . 44.863   9.694   -58.226  1.00 81.60 231 A 1 
ATOM 1767 N N   . ASP A 0 232 . 47.048   13.474  -55.024  1.00 81.63 232 A 1 
ATOM 1768 C CA  . ASP A 0 232 . 48.052   13.960  -55.963  1.00 81.63 232 A 1 
ATOM 1769 C C   . ASP A 0 232 . 48.428   12.847  -56.967  1.00 81.63 232 A 1 
ATOM 1770 C CB  . ASP A 0 232 . 49.261   14.583  -55.219  1.00 81.63 232 A 1 
ATOM 1771 O O   . ASP A 0 232 . 48.582   11.655  -56.678  1.00 81.63 232 A 1 
ATOM 1772 C CG  . ASP A 0 232 . 49.634   16.016  -55.627  1.00 81.63 232 A 1 
ATOM 1773 O OD1 . ASP A 0 232 . 49.155   16.488  -56.690  1.00 81.63 232 A 1 
ATOM 1774 O OD2 . ASP A 0 232 . 50.539   16.610  -54.990  1.00 81.63 232 A 1 
ATOM 1775 N N   . ARG A 0 233 . 48.578   13.224  -58.240  1.00 73.51 233 A 1 
ATOM 1776 C CA  . ARG A 0 233 . 48.981   12.286  -59.304  1.00 73.51 233 A 1 
ATOM 1777 C C   . ARG A 0 233 . 50.078   12.858  -60.177  1.00 73.51 233 A 1 
ATOM 1778 C CB  . ARG A 0 233 . 47.744   11.831  -60.086  1.00 73.51 233 A 1 
ATOM 1779 O O   . ARG A 0 233 . 49.819   13.671  -61.062  1.00 73.51 233 A 1 
ATOM 1780 C CG  . ARG A 0 233 . 48.139   10.834  -61.178  1.00 73.51 233 A 1 
ATOM 1781 C CD  . ARG A 0 233 . 46.923   10.288  -61.927  1.00 73.51 233 A 1 
ATOM 1782 N NE  . ARG A 0 233 . 47.377   9.333   -62.954  1.00 73.51 233 A 1 
ATOM 1783 N NH1 . ARG A 0 233 . 47.813   10.862  -64.610  1.00 73.51 233 A 1 
ATOM 1784 N NH2 . ARG A 0 233 . 48.733   8.851   -64.713  1.00 73.51 233 A 1 
ATOM 1785 C CZ  . ARG A 0 233 . 47.946   9.678   -64.092  1.00 73.51 233 A 1 
ATOM 1786 N N   . TYR A 0 234 . 51.294   12.341  -60.021  1.00 74.64 234 A 1 
ATOM 1787 C CA  . TYR A 0 234 . 52.493   12.806  -60.712  1.00 74.64 234 A 1 
ATOM 1788 C C   . TYR A 0 234 . 52.917   11.891  -61.881  1.00 74.64 234 A 1 
ATOM 1789 C CB  . TYR A 0 234 . 53.600   13.067  -59.671  1.00 74.64 234 A 1 
ATOM 1790 O O   . TYR A 0 234 . 53.677   10.932  -61.732  1.00 74.64 234 A 1 
ATOM 1791 C CG  . TYR A 0 234 . 53.918   11.931  -58.705  1.00 74.64 234 A 1 
ATOM 1792 C CD1 . TYR A 0 234 . 53.187   11.790  -57.504  1.00 74.64 234 A 1 
ATOM 1793 C CD2 . TYR A 0 234 . 54.968   11.033  -58.985  1.00 74.64 234 A 1 
ATOM 1794 C CE1 . TYR A 0 234 . 53.479   10.743  -56.606  1.00 74.64 234 A 1 
ATOM 1795 C CE2 . TYR A 0 234 . 55.264   9.990   -58.083  1.00 74.64 234 A 1 
ATOM 1796 O OH  . TYR A 0 234 . 54.818   8.797   -56.066  1.00 74.64 234 A 1 
ATOM 1797 C CZ  . TYR A 0 234 . 54.517   9.835   -56.892  1.00 74.64 234 A 1 
ATOM 1798 N N   . ASP A 0 235 . 52.522   12.236  -63.113  1.00 62.91 235 A 1 
ATOM 1799 C CA  . ASP A 0 235 . 53.146   11.663  -64.314  1.00 62.91 235 A 1 
ATOM 1800 C C   . ASP A 0 235 . 54.484   12.367  -64.613  1.00 62.91 235 A 1 
ATOM 1801 C CB  . ASP A 0 235 . 52.228   11.740  -65.550  1.00 62.91 235 A 1 
ATOM 1802 O O   . ASP A 0 235 . 54.522   13.463  -65.192  1.00 62.91 235 A 1 
ATOM 1803 C CG  . ASP A 0 235 . 51.175   10.635  -65.663  1.00 62.91 235 A 1 
ATOM 1804 O OD1 . ASP A 0 235 . 51.465   9.453   -65.376  1.00 62.91 235 A 1 
ATOM 1805 O OD2 . ASP A 0 235 . 50.052   10.923  -66.140  1.00 62.91 235 A 1 
ATOM 1806 N N   . ALA A 0 236 . 55.604   11.693  -64.324  1.00 55.67 236 A 1 
ATOM 1807 C CA  . ALA A 0 236 . 56.897   12.001  -64.941  1.00 55.67 236 A 1 
ATOM 1808 C C   . ALA A 0 236 . 56.869   11.634  -66.437  1.00 55.67 236 A 1 
ATOM 1809 C CB  . ALA A 0 236 . 58.033   11.308  -64.182  1.00 55.67 236 A 1 
ATOM 1810 O O   . ALA A 0 236 . 57.365   10.586  -66.856  1.00 55.67 236 A 1 
ATOM 1811 N N   . GLY A 0 237 . 56.240   12.500  -67.234  1.00 49.29 237 A 1 
ATOM 1812 C CA  . GLY A 0 237 . 56.073   12.324  -68.673  1.00 49.29 237 A 1 
ATOM 1813 C C   . GLY A 0 237 . 57.399   12.112  -69.405  1.00 49.29 237 A 1 
ATOM 1814 O O   . GLY A 0 237 . 58.409   12.744  -69.087  1.00 49.29 237 A 1 
ATOM 1815 N N   . GLU A 0 238 . 57.381   11.228  -70.409  1.00 39.79 238 A 1 
ATOM 1816 C CA  . GLU A 0 238 . 58.531   10.960  -71.277  1.00 39.79 238 A 1 
ATOM 1817 C C   . GLU A 0 238 . 59.070   12.278  -71.855  1.00 39.79 238 A 1 
ATOM 1818 C CB  . GLU A 0 238 . 58.157   9.987   -72.415  1.00 39.79 238 A 1 
ATOM 1819 O O   . GLU A 0 238 . 58.349   13.052  -72.492  1.00 39.79 238 A 1 
ATOM 1820 C CG  . GLU A 0 238 . 57.789   8.570   -71.933  1.00 39.79 238 A 1 
ATOM 1821 C CD  . GLU A 0 238 . 57.465   7.596   -73.089  1.00 39.79 238 A 1 
ATOM 1822 O OE1 . GLU A 0 238 . 57.832   6.400   -72.983  1.00 39.79 238 A 1 
ATOM 1823 O OE2 . GLU A 0 238 . 56.822   8.023   -74.077  1.00 39.79 238 A 1 
ATOM 1824 N N   . GLY A 0 239 . 60.348   12.561  -71.604  1.00 35.49 239 A 1 
ATOM 1825 C CA  . GLY A 0 239 . 60.946   13.827  -71.999  1.00 35.49 239 A 1 
ATOM 1826 C C   . GLY A 0 239 . 61.131   13.919  -73.510  1.00 35.49 239 A 1 
ATOM 1827 O O   . GLY A 0 239 . 61.949   13.197  -74.066  1.00 35.49 239 A 1 
ATOM 1828 N N   . ASP A 0 240 . 60.453   14.870  -74.158  1.00 46.29 240 A 1 
ATOM 1829 C CA  . ASP A 0 240 . 60.901   15.392  -75.457  1.00 46.29 240 A 1 
ATOM 1830 C C   . ASP A 0 240 . 60.434   16.840  -75.711  1.00 46.29 240 A 1 
ATOM 1831 C CB  . ASP A 0 240 . 60.620   14.393  -76.607  1.00 46.29 240 A 1 
ATOM 1832 O O   . ASP A 0 240 . 59.905   17.212  -76.765  1.00 46.29 240 A 1 
ATOM 1833 C CG  . ASP A 0 240 . 61.857   14.119  -77.485  1.00 46.29 240 A 1 
ATOM 1834 O OD1 . ASP A 0 240 . 62.860   14.869  -77.382  1.00 46.29 240 A 1 
ATOM 1835 O OD2 . ASP A 0 240 . 61.762   13.215  -78.346  1.00 46.29 240 A 1 
ATOM 1836 N N   . ALA A 0 241 . 60.664   17.705  -74.714  1.00 33.52 241 A 1 
ATOM 1837 C CA  . ALA A 0 241 . 60.517   19.157  -74.825  1.00 33.52 241 A 1 
ATOM 1838 C C   . ALA A 0 241 . 61.625   19.784  -75.703  1.00 33.52 241 A 1 
ATOM 1839 C CB  . ALA A 0 241 . 60.385   19.781  -73.430  1.00 33.52 241 A 1 
ATOM 1840 O O   . ALA A 0 241 . 62.377   20.665  -75.294  1.00 33.52 241 A 1 
ATOM 1841 N N   . TYR A 0 242 . 61.627   19.384  -76.978  1.00 35.87 242 A 1 
ATOM 1842 C CA  . TYR A 0 242 . 62.051   20.204  -78.107  1.00 35.87 242 A 1 
ATOM 1843 C C   . TYR A 0 242 . 63.565   20.432  -78.241  1.00 35.87 242 A 1 
ATOM 1844 C CB  . TYR A 0 242 . 61.217   21.497  -78.060  1.00 35.87 242 A 1 
ATOM 1845 O O   . TYR A 0 242 . 64.073   21.538  -78.058  1.00 35.87 242 A 1 
ATOM 1846 C CG  . TYR A 0 242 . 60.968   22.225  -79.359  1.00 35.87 242 A 1 
ATOM 1847 C CD1 . TYR A 0 242 . 61.389   23.560  -79.490  1.00 35.87 242 A 1 
ATOM 1848 C CD2 . TYR A 0 242 . 60.112   21.651  -80.317  1.00 35.87 242 A 1 
ATOM 1849 C CE1 . TYR A 0 242 . 60.889   24.354  -80.536  1.00 35.87 242 A 1 
ATOM 1850 C CE2 . TYR A 0 242 . 59.618   22.435  -81.375  1.00 35.87 242 A 1 
ATOM 1851 O OH  . TYR A 0 242 . 59.453   24.585  -82.438  1.00 35.87 242 A 1 
ATOM 1852 C CZ  . TYR A 0 242 . 59.976   23.798  -81.457  1.00 35.87 242 A 1 
ATOM 1853 N N   . GLY A 0 243 . 64.265   19.414  -78.753  1.00 38.81 243 A 1 
ATOM 1854 C CA  . GLY A 0 243 . 65.629   19.510  -79.294  1.00 38.81 243 A 1 
ATOM 1855 C C   . GLY A 0 243 . 65.771   20.399  -80.545  1.00 38.81 243 A 1 
ATOM 1856 O O   . GLY A 0 243 . 66.380   19.993  -81.535  1.00 38.81 243 A 1 
ATOM 1857 N N   . LYS A 0 244 . 65.213   21.618  -80.542  1.00 33.50 244 A 1 
ATOM 1858 C CA  . LYS A 0 244 . 65.477   22.627  -81.570  1.00 33.50 244 A 1 
ATOM 1859 C C   . LYS A 0 244 . 66.560   23.586  -81.120  1.00 33.50 244 A 1 
ATOM 1860 C CB  . LYS A 0 244 . 64.222   23.392  -81.996  1.00 33.50 244 A 1 
ATOM 1861 O O   . LYS A 0 244 . 66.391   24.347  -80.173  1.00 33.50 244 A 1 
ATOM 1862 C CG  . LYS A 0 244 . 63.273   22.469  -82.764  1.00 33.50 244 A 1 
ATOM 1863 C CD  . LYS A 0 244 . 62.392   23.265  -83.728  1.00 33.50 244 A 1 
ATOM 1864 C CE  . LYS A 0 244 . 61.315   22.319  -84.268  1.00 33.50 244 A 1 
ATOM 1865 N NZ  . LYS A 0 244 . 60.149   23.062  -84.798  1.00 33.50 244 A 1 
ATOM 1866 N N   . ALA A 0 245 . 67.624   23.606  -81.915  1.00 35.58 245 A 1 
ATOM 1867 C CA  . ALA A 0 245 . 68.593   24.684  -81.951  1.00 35.58 245 A 1 
ATOM 1868 C C   . ALA A 0 245 . 67.893   26.052  -81.866  1.00 35.58 245 A 1 
ATOM 1869 C CB  . ALA A 0 245 . 69.384   24.548  -83.260  1.00 35.58 245 A 1 
ATOM 1870 O O   . ALA A 0 245 . 67.118   26.420  -82.756  1.00 35.58 245 A 1 
ATOM 1871 N N   . ALA A 0 246 . 68.192   26.801  -80.801  1.00 26.68 246 A 1 
ATOM 1872 C CA  . ALA A 0 246 . 67.867   28.217  -80.724  1.00 26.68 246 A 1 
ATOM 1873 C C   . ALA A 0 246 . 68.407   28.913  -81.982  1.00 26.68 246 A 1 
ATOM 1874 C CB  . ALA A 0 246 . 68.449   28.803  -79.434  1.00 26.68 246 A 1 
ATOM 1875 O O   . ALA A 0 246 . 69.510   28.611  -82.444  1.00 26.68 246 A 1 
ATOM 1876 N N   . SER A 0 247 . 67.593   29.793  -82.565  1.00 33.48 247 A 1 
ATOM 1877 C CA  . SER A 0 247 . 67.782   30.318  -83.919  1.00 33.48 247 A 1 
ATOM 1878 C C   . SER A 0 247 . 69.215   30.772  -84.192  1.00 33.48 247 A 1 
ATOM 1879 C CB  . SER A 0 247 . 66.839   31.506  -84.149  1.00 33.48 247 A 1 
ATOM 1880 O O   . SER A 0 247 . 69.714   31.690  -83.536  1.00 33.48 247 A 1 
ATOM 1881 O OG  . SER A 0 247 . 66.985   32.445  -83.101  1.00 33.48 247 A 1 
ATOM 1882 N N   . ALA A 0 248 . 69.835   30.200  -85.228  1.00 28.98 248 A 1 
ATOM 1883 C CA  . ALA A 0 248 . 70.997   30.813  -85.848  1.00 28.98 248 A 1 
ATOM 1884 C C   . ALA A 0 248 . 70.610   32.238  -86.268  1.00 28.98 248 A 1 
ATOM 1885 C CB  . ALA A 0 248 . 71.447   29.959  -87.042  1.00 28.98 248 A 1 
ATOM 1886 O O   . ALA A 0 248 . 69.717   32.422  -87.093  1.00 28.98 248 A 1 
ATOM 1887 N N   . SER A 0 249 . 71.246   33.242  -85.662  1.00 28.56 249 A 1 
ATOM 1888 C CA  . SER A 0 249 . 71.009   34.640  -86.018  1.00 28.56 249 A 1 
ATOM 1889 C C   . SER A 0 249 . 71.521   34.874  -87.437  1.00 28.56 249 A 1 
ATOM 1890 C CB  . SER A 0 249 . 71.679   35.567  -85.001  1.00 28.56 249 A 1 
ATOM 1891 O O   . SER A 0 249 . 72.732   34.852  -87.677  1.00 28.56 249 A 1 
ATOM 1892 O OG  . SER A 0 249 . 71.375   36.917  -85.288  1.00 28.56 249 A 1 
ATOM 1893 N N   . GLU A 0 250 . 70.598   35.046  -88.385  1.00 30.25 250 A 1 
ATOM 1894 C CA  . GLU A 0 250 . 70.901   35.336  -89.785  1.00 30.25 250 A 1 
ATOM 1895 C C   . GLU A 0 250 . 71.492   36.744  -89.926  1.00 30.25 250 A 1 
ATOM 1896 C CB  . GLU A 0 250 . 69.655   35.184  -90.677  1.00 30.25 250 A 1 
ATOM 1897 O O   . GLU A 0 250 . 70.812   37.702  -90.294  1.00 30.25 250 A 1 
ATOM 1898 C CG  . GLU A 0 250 . 69.206   33.734  -90.878  1.00 30.25 250 A 1 
ATOM 1899 C CD  . GLU A 0 250 . 68.118   33.674  -91.960  1.00 30.25 250 A 1 
ATOM 1900 O OE1 . GLU A 0 250 . 68.456   33.267  -93.096  1.00 30.25 250 A 1 
ATOM 1901 O OE2 . GLU A 0 250 . 66.967   34.056  -91.648  1.00 30.25 250 A 1 
ATOM 1902 N N   . TRP A 0 251 . 72.797   36.877  -89.685  1.00 25.79 251 A 1 
ATOM 1903 C CA  . TRP A 0 251 . 73.530   38.022  -90.210  1.00 25.79 251 A 1 
ATOM 1904 C C   . TRP A 0 251 . 73.681   37.864  -91.722  1.00 25.79 251 A 1 
ATOM 1905 C CB  . TRP A 0 251 . 74.825   38.293  -89.440  1.00 25.79 251 A 1 
ATOM 1906 O O   . TRP A 0 251 . 74.475   37.062  -92.217  1.00 25.79 251 A 1 
ATOM 1907 C CG  . TRP A 0 251 . 74.671   39.526  -88.608  1.00 25.79 251 A 1 
ATOM 1908 C CD1 . TRP A 0 251 . 74.024   39.586  -87.422  1.00 25.79 251 A 1 
ATOM 1909 C CD2 . TRP A 0 251 . 74.970   40.909  -88.974  1.00 25.79 251 A 1 
ATOM 1910 C CE2 . TRP A 0 251 . 74.479   41.763  -87.941  1.00 25.79 251 A 1 
ATOM 1911 C CE3 . TRP A 0 251 . 75.561   41.531  -90.096  1.00 25.79 251 A 1 
ATOM 1912 N NE1 . TRP A 0 251 . 73.933   40.902  -87.012  1.00 25.79 251 A 1 
ATOM 1913 C CH2 . TRP A 0 251 . 75.187   43.747  -89.133  1.00 25.79 251 A 1 
ATOM 1914 C CZ2 . TRP A 0 251 . 74.581   43.160  -88.009  1.00 25.79 251 A 1 
ATOM 1915 C CZ3 . TRP A 0 251 . 75.673   42.933  -90.173  1.00 25.79 251 A 1 
ATOM 1916 N N   . GLY A 0 252 . 72.825   38.600  -92.434  1.00 33.46 252 A 1 
ATOM 1917 C CA  . GLY A 0 252 . 72.582   38.458  -93.863  1.00 33.46 252 A 1 
ATOM 1918 C C   . GLY A 0 252 . 73.844   38.531  -94.721  1.00 33.46 252 A 1 
ATOM 1919 O O   . GLY A 0 252 . 74.711   39.388  -94.551  1.00 33.46 252 A 1 
ATOM 1920 N N   . GLN A 0 253 . 73.912   37.625  -95.692  1.00 29.25 253 A 1 
ATOM 1921 C CA  . GLN A 0 253 . 74.967   37.565  -96.698  1.00 29.25 253 A 1 
ATOM 1922 C C   . GLN A 0 253 . 74.955   38.830  -97.572  1.00 29.25 253 A 1 
ATOM 1923 C CB  . GLN A 0 253 . 74.695   36.369  -97.634  1.00 29.25 253 A 1 
ATOM 1924 O O   . GLN A 0 253 . 73.914   39.148  -98.144  1.00 29.25 253 A 1 
ATOM 1925 C CG  . GLN A 0 253 . 74.447   34.999  -96.978  1.00 29.25 253 A 1 
ATOM 1926 C CD  . GLN A 0 253 . 73.817   34.010  -97.962  1.00 29.25 253 A 1 
ATOM 1927 N NE2 . GLN A 0 253 . 73.213   32.946  -97.483  1.00 29.25 253 A 1 
ATOM 1928 O OE1 . GLN A 0 253 . 73.848   34.172  -99.171  1.00 29.25 253 A 1 
ATOM 1929 N N   . GLN A 0 254 . 76.112   39.451  -97.847  1.00 30.76 254 A 1 
ATOM 1930 C CA  . GLN A 0 254 . 76.282   40.132  -99.138  1.00 30.76 254 A 1 
ATOM 1931 C C   . GLN A 0 254 . 77.730   40.160  -99.666  1.00 30.76 254 A 1 
ATOM 1932 C CB  . GLN A 0 254 . 75.634   41.534  -99.151  1.00 30.76 254 A 1 
ATOM 1933 O O   . GLN A 0 254 . 78.576   40.900  -99.183  1.00 30.76 254 A 1 
ATOM 1934 C CG  . GLN A 0 254 . 75.458   42.004  -100.608 1.00 30.76 254 A 1 
ATOM 1935 C CD  . GLN A 0 254 . 74.302   42.976  -100.811 1.00 30.76 254 A 1 
ATOM 1936 N NE2 . GLN A 0 254 . 74.557   44.207  -101.190 1.00 30.76 254 A 1 
ATOM 1937 O OE1 . GLN A 0 254 . 73.141   42.631  -100.723 1.00 30.76 254 A 1 
ATOM 1938 N N   . LYS A 0 255 . 77.947   39.383  -100.739 1.00 30.43 255 A 1 
ATOM 1939 C CA  . LYS A 0 255 . 78.911   39.561  -101.851 1.00 30.43 255 A 1 
ATOM 1940 C C   . LYS A 0 255 . 80.311   40.143  -101.546 1.00 30.43 255 A 1 
ATOM 1941 C CB  . LYS A 0 255 . 78.246   40.428  -102.940 1.00 30.43 255 A 1 
ATOM 1942 O O   . LYS A 0 255 . 80.493   41.354  -101.500 1.00 30.43 255 A 1 
ATOM 1943 C CG  . LYS A 0 255 . 76.997   39.797  -103.574 1.00 30.43 255 A 1 
ATOM 1944 C CD  . LYS A 0 255 . 76.384   40.757  -104.604 1.00 30.43 255 A 1 
ATOM 1945 C CE  . LYS A 0 255 . 75.170   40.103  -105.278 1.00 30.43 255 A 1 
ATOM 1946 N NZ  . LYS A 0 255 . 74.498   41.034  -106.220 1.00 30.43 255 A 1 
ATOM 1947 N N   . GLY A 0 256 . 81.333   39.285  -101.621 1.00 29.52 256 A 1 
ATOM 1948 C CA  . GLY A 0 256 . 82.728   39.686  -101.852 1.00 29.52 256 A 1 
ATOM 1949 C C   . GLY A 0 256 . 83.595   38.509  -102.318 1.00 29.52 256 A 1 
ATOM 1950 O O   . GLY A 0 256 . 83.481   37.414  -101.777 1.00 29.52 256 A 1 
ATOM 1951 N N   . TYR A 0 257 . 84.448   38.705  -103.331 1.00 27.71 257 A 1 
ATOM 1952 C CA  . TYR A 0 257 . 85.406   37.681  -103.783 1.00 27.71 257 A 1 
ATOM 1953 C C   . TYR A 0 257 . 86.513   37.495  -102.727 1.00 27.71 257 A 1 
ATOM 1954 C CB  . TYR A 0 257 . 86.027   38.090  -105.141 1.00 27.71 257 A 1 
ATOM 1955 O O   . TYR A 0 257 . 87.315   38.402  -102.517 1.00 27.71 257 A 1 
ATOM 1956 C CG  . TYR A 0 257 . 85.482   37.405  -106.387 1.00 27.71 257 A 1 
ATOM 1957 C CD1 . TYR A 0 257 . 86.365   36.717  -107.247 1.00 27.71 257 A 1 
ATOM 1958 C CD2 . TYR A 0 257 . 84.119   37.510  -106.730 1.00 27.71 257 A 1 
ATOM 1959 C CE1 . TYR A 0 257 . 85.896   36.143  -108.444 1.00 27.71 257 A 1 
ATOM 1960 C CE2 . TYR A 0 257 . 83.645   36.934  -107.927 1.00 27.71 257 A 1 
ATOM 1961 O OH  . TYR A 0 257 . 84.071   35.722  -109.950 1.00 27.71 257 A 1 
ATOM 1962 C CZ  . TYR A 0 257 . 84.532   36.256  -108.789 1.00 27.71 257 A 1 
ATOM 1963 N N   . GLY A 0 258 . 86.601   36.320  -102.092 1.00 32.62 258 A 1 
ATOM 1964 C CA  . GLY A 0 258 . 87.643   36.032  -101.099 1.00 32.62 258 A 1 
ATOM 1965 C C   . GLY A 0 258 . 87.793   34.541  -100.787 1.00 32.62 258 A 1 
ATOM 1966 O O   . GLY A 0 258 . 86.861   33.893  -100.322 1.00 32.62 258 A 1 
ATOM 1967 N N   . LYS A 0 259 . 88.983   33.979  -101.031 1.00 30.86 259 A 1 
ATOM 1968 C CA  . LYS A 0 259 . 89.297   32.551  -100.831 1.00 30.86 259 A 1 
ATOM 1969 C C   . LYS A 0 259 . 89.659   32.259  -99.364  1.00 30.86 259 A 1 
ATOM 1970 C CB  . LYS A 0 259 . 90.398   32.157  -101.837 1.00 30.86 259 A 1 
ATOM 1971 O O   . LYS A 0 259 . 90.830   32.063  -99.047  1.00 30.86 259 A 1 
ATOM 1972 C CG  . LYS A 0 259 . 90.740   30.656  -101.869 1.00 30.86 259 A 1 
ATOM 1973 C CD  . LYS A 0 259 . 91.920   30.418  -102.824 1.00 30.86 259 A 1 
ATOM 1974 C CE  . LYS A 0 259 . 92.350   28.946  -102.825 1.00 30.86 259 A 1 
ATOM 1975 N NZ  . LYS A 0 259 . 93.501   28.722  -103.739 1.00 30.86 259 A 1 
ATOM 1976 N N   . GLY A 0 260 . 88.665   32.238  -98.475  1.00 30.64 260 A 1 
ATOM 1977 C CA  . GLY A 0 260 . 88.836   31.927  -97.048  1.00 30.64 260 A 1 
ATOM 1978 C C   . GLY A 0 260 . 88.308   30.540  -96.662  1.00 30.64 260 A 1 
ATOM 1979 O O   . GLY A 0 260 . 87.115   30.285  -96.781  1.00 30.64 260 A 1 
ATOM 1980 N N   . LYS A 0 261 . 89.182   29.654  -96.161  1.00 30.65 261 A 1 
ATOM 1981 C CA  . LYS A 0 261 . 88.770   28.488  -95.354  1.00 30.65 261 A 1 
ATOM 1982 C C   . LYS A 0 261 . 88.637   28.912  -93.888  1.00 30.65 261 A 1 
ATOM 1983 C CB  . LYS A 0 261 . 89.808   27.348  -95.417  1.00 30.65 261 A 1 
ATOM 1984 O O   . LYS A 0 261 . 89.475   29.675  -93.418  1.00 30.65 261 A 1 
ATOM 1985 C CG  . LYS A 0 261 . 89.725   26.423  -96.641  1.00 30.65 261 A 1 
ATOM 1986 C CD  . LYS A 0 261 . 90.637   25.203  -96.403  1.00 30.65 261 A 1 
ATOM 1987 C CE  . LYS A 0 261 . 90.487   24.143  -97.502  1.00 30.65 261 A 1 
ATOM 1988 N NZ  . LYS A 0 261 . 91.168   22.874  -97.130  1.00 30.65 261 A 1 
ATOM 1989 N N   . GLY A 0 262 . 87.691   28.314  -93.164  1.00 28.96 262 A 1 
ATOM 1990 C CA  . GLY A 0 262 . 87.607   28.379  -91.700  1.00 28.96 262 A 1 
ATOM 1991 C C   . GLY A 0 262 . 86.253   28.884  -91.210  1.00 28.96 262 A 1 
ATOM 1992 O O   . GLY A 0 262 . 85.951   30.067  -91.329  1.00 28.96 262 A 1 
ATOM 1993 N N   . GLY A 0 263 . 85.444   27.983  -90.652  1.00 27.56 263 A 1 
ATOM 1994 C CA  . GLY A 0 263 . 84.110   28.322  -90.142  1.00 27.56 263 A 1 
ATOM 1995 C C   . GLY A 0 263 . 83.376   27.188  -89.423  1.00 27.56 263 A 1 
ATOM 1996 O O   . GLY A 0 263 . 82.183   27.328  -89.158  1.00 27.56 263 A 1 
ATOM 1997 N N   . ASP A 0 264 . 84.059   26.082  -89.114  1.00 27.50 264 A 1 
ATOM 1998 C CA  . ASP A 0 264 . 83.484   24.872  -88.522  1.00 27.50 264 A 1 
ATOM 1999 C C   . ASP A 0 264 . 83.007   25.112  -87.080  1.00 27.50 264 A 1 
ATOM 2000 C CB  . ASP A 0 264 . 84.516   23.733  -88.595  1.00 27.50 264 A 1 
ATOM 2001 O O   . ASP A 0 264 . 83.720   24.857  -86.107  1.00 27.50 264 A 1 
ATOM 2002 C CG  . ASP A 0 264 . 84.995   23.510  -90.029  1.00 27.50 264 A 1 
ATOM 2003 O OD1 . ASP A 0 264 . 84.238   22.890  -90.803  1.00 27.50 264 A 1 
ATOM 2004 O OD2 . ASP A 0 264 . 86.079   24.049  -90.359  1.00 27.50 264 A 1 
ATOM 2005 N N   . ARG A 0 265 . 81.773   25.606  -86.921  1.00 28.96 265 A 1 
ATOM 2006 C CA  . ARG A 0 265 . 81.118   25.737  -85.612  1.00 28.96 265 A 1 
ATOM 2007 C C   . ARG A 0 265 . 80.595   24.388  -85.125  1.00 28.96 265 A 1 
ATOM 2008 C CB  . ARG A 0 265 . 80.052   26.843  -85.608  1.00 28.96 265 A 1 
ATOM 2009 O O   . ARG A 0 265 . 79.395   24.138  -85.097  1.00 28.96 265 A 1 
ATOM 2010 C CG  . ARG A 0 265 . 80.703   28.233  -85.621  1.00 28.96 265 A 1 
ATOM 2011 C CD  . ARG A 0 265 . 79.674   29.306  -85.250  1.00 28.96 265 A 1 
ATOM 2012 N NE  . ARG A 0 265 . 80.294   30.641  -85.141  1.00 28.96 265 A 1 
ATOM 2013 N NH1 . ARG A 0 265 . 79.948   31.345  -87.301  1.00 28.96 265 A 1 
ATOM 2014 N NH2 . ARG A 0 265 . 80.922   32.714  -85.837  1.00 28.96 265 A 1 
ATOM 2015 C CZ  . ARG A 0 265 . 80.385   31.555  -86.091  1.00 28.96 265 A 1 
ATOM 2016 N N   . SER A 0 266 . 81.528   23.540  -84.704  1.00 27.85 266 A 1 
ATOM 2017 C CA  . SER A 0 266 . 81.227   22.394  -83.851  1.00 27.85 266 A 1 
ATOM 2018 C C   . SER A 0 266 . 80.679   22.896  -82.510  1.00 27.85 266 A 1 
ATOM 2019 C CB  . SER A 0 266 . 82.492   21.558  -83.645  1.00 27.85 266 A 1 
ATOM 2020 O O   . SER A 0 266 . 81.412   23.489  -81.718  1.00 27.85 266 A 1 
ATOM 2021 O OG  . SER A 0 266 . 82.166   20.390  -82.925  1.00 27.85 266 A 1 
ATOM 2022 N N   . ALA A 0 267 . 79.386   22.679  -82.258  1.00 26.80 267 A 1 
ATOM 2023 C CA  . ALA A 0 267 . 78.726   23.002  -80.992  1.00 26.80 267 A 1 
ATOM 2024 C C   . ALA A 0 267 . 79.066   21.948  -79.916  1.00 26.80 267 A 1 
ATOM 2025 C CB  . ALA A 0 267 . 77.223   23.177  -81.247  1.00 26.80 267 A 1 
ATOM 2026 O O   . ALA A 0 267 . 78.209   21.222  -79.419  1.00 26.80 267 A 1 
ATOM 2027 N N   . ALA A 0 268 . 80.355   21.825  -79.596  1.00 27.26 268 A 1 
ATOM 2028 C CA  . ALA A 0 268 . 80.901   20.791  -78.723  1.00 27.26 268 A 1 
ATOM 2029 C C   . ALA A 0 268 . 80.824   21.168  -77.229  1.00 27.26 268 A 1 
ATOM 2030 C CB  . ALA A 0 268 . 82.316   20.448  -79.208  1.00 27.26 268 A 1 
ATOM 2031 O O   . ALA A 0 268 . 81.844   21.247  -76.545  1.00 27.26 268 A 1 
ATOM 2032 N N   . SER A 0 269 . 79.614   21.377  -76.710  1.00 32.24 269 A 1 
ATOM 2033 C CA  . SER A 0 269 . 79.358   21.563  -75.275  1.00 32.24 269 A 1 
ATOM 2034 C C   . SER A 0 269 . 78.432   20.465  -74.758  1.00 32.24 269 A 1 
ATOM 2035 C CB  . SER A 0 269 . 78.801   22.962  -74.987  1.00 32.24 269 A 1 
ATOM 2036 O O   . SER A 0 269 . 77.221   20.515  -74.965  1.00 32.24 269 A 1 
ATOM 2037 O OG  . SER A 0 269 . 77.643   23.212  -75.755  1.00 32.24 269 A 1 
ATOM 2038 N N   . LYS A 0 270 . 79.015   19.468  -74.084  1.00 27.76 270 A 1 
ATOM 2039 C CA  . LYS A 0 270 . 78.266   18.419  -73.385  1.00 27.76 270 A 1 
ATOM 2040 C C   . LYS A 0 270 . 77.377   19.057  -72.312  1.00 27.76 270 A 1 
ATOM 2041 C CB  . LYS A 0 270 . 79.225   17.436  -72.685  1.00 27.76 270 A 1 
ATOM 2042 O O   . LYS A 0 270 . 77.910   19.626  -71.361  1.00 27.76 270 A 1 
ATOM 2043 C CG  . LYS A 0 270 . 80.238   16.703  -73.578  1.00 27.76 270 A 1 
ATOM 2044 C CD  . LYS A 0 270 . 81.137   15.844  -72.673  1.00 27.76 270 A 1 
ATOM 2045 C CE  . LYS A 0 270 . 82.200   15.075  -73.464  1.00 27.76 270 A 1 
ATOM 2046 N NZ  . LYS A 0 270 . 82.994   14.202  -72.559  1.00 27.76 270 A 1 
ATOM 2047 N N   . ALA A 0 271 . 76.064   18.876  -72.400  1.00 27.66 271 A 1 
ATOM 2048 C CA  . ALA A 0 271 . 75.297   18.686  -71.176  1.00 27.66 271 A 1 
ATOM 2049 C C   . ALA A 0 271 . 75.693   17.306  -70.627  1.00 27.66 271 A 1 
ATOM 2050 C CB  . ALA A 0 271 . 73.799   18.802  -71.478  1.00 27.66 271 A 1 
ATOM 2051 O O   . ALA A 0 271 . 75.737   16.336  -71.388  1.00 27.66 271 A 1 
ATOM 2052 N N   . TYR A 0 272 . 76.041   17.215  -69.343  1.00 31.50 272 A 1 
ATOM 2053 C CA  . TYR A 0 272 . 76.075   15.910  -68.685  1.00 31.50 272 A 1 
ATOM 2054 C C   . TYR A 0 272 . 74.643   15.375  -68.630  1.00 31.50 272 A 1 
ATOM 2055 C CB  . TYR A 0 272 . 76.701   16.003  -67.285  1.00 31.50 272 A 1 
ATOM 2056 O O   . TYR A 0 272 . 73.710   16.149  -68.409  1.00 31.50 272 A 1 
ATOM 2057 C CG  . TYR A 0 272 . 78.190   15.702  -67.256  1.00 31.50 272 A 1 
ATOM 2058 C CD1 . TYR A 0 272 . 78.632   14.414  -66.894  1.00 31.50 272 A 1 
ATOM 2059 C CD2 . TYR A 0 272 . 79.129   16.704  -67.571  1.00 31.50 272 A 1 
ATOM 2060 C CE1 . TYR A 0 272 . 80.010   14.128  -66.837  1.00 31.50 272 A 1 
ATOM 2061 C CE2 . TYR A 0 272 . 80.510   16.427  -67.496  1.00 31.50 272 A 1 
ATOM 2062 O OH  . TYR A 0 272 . 82.281   14.873  -67.041  1.00 31.50 272 A 1 
ATOM 2063 C CZ  . TYR A 0 272 . 80.950   15.137  -67.124  1.00 31.50 272 A 1 
ATOM 2064 N N   . GLY A 0 273 . 74.474   14.070  -68.846  1.00 32.60 273 A 1 
ATOM 2065 C CA  . GLY A 0 273 . 73.189   13.429  -68.605  1.00 32.60 273 A 1 
ATOM 2066 C C   . GLY A 0 273 . 72.823   13.594  -67.135  1.00 32.60 273 A 1 
ATOM 2067 O O   . GLY A 0 273 . 73.595   13.202  -66.265  1.00 32.60 273 A 1 
ATOM 2068 N N   . GLN A 0 274 . 71.671   14.202  -66.870  1.00 29.90 274 A 1 
ATOM 2069 C CA  . GLN A 0 274 . 70.940   13.902  -65.648  1.00 29.90 274 A 1 
ATOM 2070 C C   . GLN A 0 274 . 70.204   12.601  -65.950  1.00 29.90 274 A 1 
ATOM 2071 C CB  . GLN A 0 274 . 69.978   15.048  -65.290  1.00 29.90 274 A 1 
ATOM 2072 O O   . GLN A 0 274 . 69.333   12.598  -66.822  1.00 29.90 274 A 1 
ATOM 2073 C CG  . GLN A 0 274 . 70.732   16.329  -64.908  1.00 29.90 274 A 1 
ATOM 2074 C CD  . GLN A 0 274 . 69.786   17.436  -64.462  1.00 29.90 274 A 1 
ATOM 2075 N NE2 . GLN A 0 274 . 69.105   18.104  -65.368  1.00 29.90 274 A 1 
ATOM 2076 O OE1 . GLN A 0 274 . 69.643   17.738  -63.293  1.00 29.90 274 A 1 
ATOM 2077 N N   . ASP A 0 275 . 70.617   11.504  -65.317  1.00 35.31 275 A 1 
ATOM 2078 C CA  . ASP A 0 275 . 70.011   10.192  -65.536  1.00 35.31 275 A 1 
ATOM 2079 C C   . ASP A 0 275 . 68.535   10.255  -65.122  1.00 35.31 275 A 1 
ATOM 2080 C CB  . ASP A 0 275 . 70.804   9.107   -64.791  1.00 35.31 275 A 1 
ATOM 2081 O O   . ASP A 0 275 . 68.202   10.425  -63.949  1.00 35.31 275 A 1 
ATOM 2082 C CG  . ASP A 0 275 . 72.213   8.936   -65.374  1.00 35.31 275 A 1 
ATOM 2083 O OD1 . ASP A 0 275 . 72.314   8.766   -66.611  1.00 35.31 275 A 1 
ATOM 2084 O OD2 . ASP A 0 275 . 73.183   9.012   -64.587  1.00 35.31 275 A 1 
ATOM 2085 N N   . TYR A 0 276 . 67.646   10.225  -66.116  1.00 36.14 276 A 1 
ATOM 2086 C CA  . TYR A 0 276 . 66.250   10.623  -65.947  1.00 36.14 276 A 1 
ATOM 2087 C C   . TYR A 0 276 . 65.430   9.462   -65.371  1.00 36.14 276 A 1 
ATOM 2088 C CB  . TYR A 0 276 . 65.702   11.190  -67.274  1.00 36.14 276 A 1 
ATOM 2089 O O   . TYR A 0 276 . 64.936   8.602   -66.099  1.00 36.14 276 A 1 
ATOM 2090 C CG  . TYR A 0 276 . 64.971   12.515  -67.132  1.00 36.14 276 A 1 
ATOM 2091 C CD1 . TYR A 0 276 . 63.581   12.546  -66.902  1.00 36.14 276 A 1 
ATOM 2092 C CD2 . TYR A 0 276 . 65.688   13.721  -67.258  1.00 36.14 276 A 1 
ATOM 2093 C CE1 . TYR A 0 276 . 62.907   13.781  -66.815  1.00 36.14 276 A 1 
ATOM 2094 C CE2 . TYR A 0 276 . 65.017   14.958  -67.181  1.00 36.14 276 A 1 
ATOM 2095 O OH  . TYR A 0 276 . 62.970   16.182  -66.898  1.00 36.14 276 A 1 
ATOM 2096 C CZ  . TYR A 0 276 . 63.621   14.989  -66.962  1.00 36.14 276 A 1 
ATOM 2097 N N   . TRP A 0 277 . 65.292   9.432   -64.045  1.00 39.83 277 A 1 
ATOM 2098 C CA  . TRP A 0 277 . 64.415   8.489   -63.350  1.00 39.83 277 A 1 
ATOM 2099 C C   . TRP A 0 277 . 62.951   8.898   -63.554  1.00 39.83 277 A 1 
ATOM 2100 C CB  . TRP A 0 277 . 64.789   8.407   -61.862  1.00 39.83 277 A 1 
ATOM 2101 O O   . TRP A 0 277 . 62.418   9.728   -62.818  1.00 39.83 277 A 1 
ATOM 2102 C CG  . TRP A 0 277 . 65.990   7.570   -61.529  1.00 39.83 277 A 1 
ATOM 2103 C CD1 . TRP A 0 277 . 67.219   7.678   -62.084  1.00 39.83 277 A 1 
ATOM 2104 C CD2 . TRP A 0 277 . 66.095   6.484   -60.553  1.00 39.83 277 A 1 
ATOM 2105 C CE2 . TRP A 0 277 . 67.433   5.986   -60.572  1.00 39.83 277 A 1 
ATOM 2106 C CE3 . TRP A 0 277 . 65.196   5.871   -59.651  1.00 39.83 277 A 1 
ATOM 2107 N NE1 . TRP A 0 277 . 68.069   6.743   -61.531  1.00 39.83 277 A 1 
ATOM 2108 C CH2 . TRP A 0 277 . 66.942   4.362   -58.845  1.00 39.83 277 A 1 
ATOM 2109 C CZ2 . TRP A 0 277 . 67.861   4.943   -59.736  1.00 39.83 277 A 1 
ATOM 2110 C CZ3 . TRP A 0 277 . 65.614   4.823   -58.806  1.00 39.83 277 A 1 
ATOM 2111 N N   . GLY A 0 278 . 62.301   8.308   -64.559  1.00 52.13 278 A 1 
ATOM 2112 C CA  . GLY A 0 278 . 60.870   8.463   -64.826  1.00 52.13 278 A 1 
ATOM 2113 C C   . GLY A 0 278 . 60.002   7.752   -63.785  1.00 52.13 278 A 1 
ATOM 2114 O O   . GLY A 0 278 . 59.402   6.721   -64.083  1.00 52.13 278 A 1 
ATOM 2115 N N   . LYS A 0 279 . 59.951   8.292   -62.560  1.00 55.20 279 A 1 
ATOM 2116 C CA  . LYS A 0 279 . 58.983   7.899   -61.529  1.00 55.20 279 A 1 
ATOM 2117 C C   . LYS A 0 279 . 57.615   8.499   -61.861  1.00 55.20 279 A 1 
ATOM 2118 C CB  . LYS A 0 279 . 59.415   8.405   -60.140  1.00 55.20 279 A 1 
ATOM 2119 O O   . LYS A 0 279 . 57.419   9.694   -61.666  1.00 55.20 279 A 1 
ATOM 2120 C CG  . LYS A 0 279 . 60.626   7.705   -59.504  1.00 55.20 279 A 1 
ATOM 2121 C CD  . LYS A 0 279 . 60.660   8.086   -58.013  1.00 55.20 279 A 1 
ATOM 2122 C CE  . LYS A 0 279 . 61.671   7.292   -57.178  1.00 55.20 279 A 1 
ATOM 2123 N NZ  . LYS A 0 279 . 61.314   7.381   -55.732  1.00 55.20 279 A 1 
ATOM 2124 N N   . SER A 0 280 . 56.684   7.691   -62.356  1.00 66.38 280 A 1 
ATOM 2125 C CA  . SER A 0 280 . 55.266   8.073   -62.425  1.00 66.38 280 A 1 
ATOM 2126 C C   . SER A 0 280 . 54.513   7.434   -61.266  1.00 66.38 280 A 1 
ATOM 2127 C CB  . SER A 0 280 . 54.637   7.660   -63.761  1.00 66.38 280 A 1 
ATOM 2128 O O   . SER A 0 280 . 54.671   6.224   -61.081  1.00 66.38 280 A 1 
ATOM 2129 O OG  . SER A 0 280 . 54.842   6.275   -64.012  1.00 66.38 280 A 1 
ATOM 2130 N N   . GLY A 0 281 . 53.691   8.195   -60.550  1.00 73.78 281 A 1 
ATOM 2131 C CA  . GLY A 0 281 . 52.910   7.669   -59.435  1.00 73.78 281 A 1 
ATOM 2132 C C   . GLY A 0 281 . 51.663   8.478   -59.092  1.00 73.78 281 A 1 
ATOM 2133 O O   . GLY A 0 281 . 51.280   9.393   -59.828  1.00 73.78 281 A 1 
ATOM 2134 N N   . SER A 0 282 . 51.018   8.065   -58.011  1.00 80.32 282 A 1 
ATOM 2135 C CA  . SER A 0 282 . 49.926   8.757   -57.329  1.00 80.32 282 A 1 
ATOM 2136 C C   . SER A 0 282 . 49.901   8.305   -55.881  1.00 80.32 282 A 1 
ATOM 2137 C CB  . SER A 0 282 . 48.553   8.428   -57.927  1.00 80.32 282 A 1 
ATOM 2138 O O   . SER A 0 282 . 50.034   7.103   -55.650  1.00 80.32 282 A 1 
ATOM 2139 O OG  . SER A 0 282 . 48.330   7.022   -57.983  1.00 80.32 282 A 1 
ATOM 2140 N N   . ASP A 0 283 . 49.661   9.248   -54.995  1.00 79.95 283 A 1 
ATOM 2141 C CA  . ASP A 0 283 . 49.306   9.068   -53.592  1.00 79.95 283 A 1 
ATOM 2142 C C   . ASP A 0 283 . 47.773   9.211   -53.449  1.00 79.95 283 A 1 
ATOM 2143 C CB  . ASP A 0 283 . 50.135   10.072  -52.764  1.00 79.95 283 A 1 
ATOM 2144 O O   . ASP A 0 283 . 47.075   9.507   -54.430  1.00 79.95 283 A 1 
ATOM 2145 C CG  . ASP A 0 283 . 50.264   11.423  -53.478  1.00 79.95 283 A 1 
ATOM 2146 O OD1 . ASP A 0 283 . 49.208   12.067  -53.636  1.00 79.95 283 A 1 
ATOM 2147 O OD2 . ASP A 0 283 . 51.361   11.719  -54.026  1.00 79.95 283 A 1 
ATOM 2148 N N   . TRP A 0 284 . 47.227   8.900   -52.274  1.00 84.47 284 A 1 
ATOM 2149 C CA  . TRP A 0 284 . 45.825   9.142   -51.914  1.00 84.47 284 A 1 
ATOM 2150 C C   . TRP A 0 284 . 45.684   9.061   -50.394  1.00 84.47 284 A 1 
ATOM 2151 C CB  . TRP A 0 284 . 44.897   8.104   -52.572  1.00 84.47 284 A 1 
ATOM 2152 O O   . TRP A 0 284 . 45.820   7.976   -49.836  1.00 84.47 284 A 1 
ATOM 2153 C CG  . TRP A 0 284 . 43.440   8.250   -52.243  1.00 84.47 284 A 1 
ATOM 2154 C CD1 . TRP A 0 284 . 42.647   9.278   -52.616  1.00 84.47 284 A 1 
ATOM 2155 C CD2 . TRP A 0 284 . 42.619   7.432   -51.353  1.00 84.47 284 A 1 
ATOM 2156 C CE2 . TRP A 0 284 . 41.310   8.000   -51.289  1.00 84.47 284 A 1 
ATOM 2157 C CE3 . TRP A 0 284 . 42.864   6.301   -50.547  1.00 84.47 284 A 1 
ATOM 2158 N NE1 . TRP A 0 284 . 41.390   9.137   -52.061  1.00 84.47 284 A 1 
ATOM 2159 C CH2 . TRP A 0 284 . 40.557   6.307   -49.735  1.00 84.47 284 A 1 
ATOM 2160 C CZ2 . TRP A 0 284 . 40.282   7.447   -50.511  1.00 84.47 284 A 1 
ATOM 2161 C CZ3 . TRP A 0 284 . 41.845   5.745   -49.751  1.00 84.47 284 A 1 
ATOM 2162 N N   . ASP A 0 285 . 45.397   10.195  -49.758  1.00 84.61 285 A 1 
ATOM 2163 C CA  . ASP A 0 285 . 45.117   10.295  -48.325  1.00 84.61 285 A 1 
ATOM 2164 C C   . ASP A 0 285 . 43.598   10.398  -48.110  1.00 84.61 285 A 1 
ATOM 2165 C CB  . ASP A 0 285 . 45.792   11.545  -47.724  1.00 84.61 285 A 1 
ATOM 2166 O O   . ASP A 0 285 . 42.909   11.177  -48.778  1.00 84.61 285 A 1 
ATOM 2167 C CG  . ASP A 0 285 . 47.273   11.397  -47.352  1.00 84.61 285 A 1 
ATOM 2168 O OD1 . ASP A 0 285 . 47.550   10.622  -46.412  1.00 84.61 285 A 1 
ATOM 2169 O OD2 . ASP A 0 285 . 48.094   12.191  -47.872  1.00 84.61 285 A 1 
ATOM 2170 N N   . ALA A 0 286 . 43.062   9.685   -47.121  1.00 87.08 286 A 1 
ATOM 2171 C CA  . ALA A 0 286 . 41.693   9.881   -46.653  1.00 87.08 286 A 1 
ATOM 2172 C C   . ALA A 0 286 . 41.591   9.775   -45.129  1.00 87.08 286 A 1 
ATOM 2173 C CB  . ALA A 0 286 . 40.766   8.903   -47.377  1.00 87.08 286 A 1 
ATOM 2174 O O   . ALA A 0 286 . 42.289   8.989   -44.489  1.00 87.08 286 A 1 
ATOM 2175 N N   . TRP A 0 287 . 40.697   10.570  -44.540  1.00 91.70 287 A 1 
ATOM 2176 C CA  . TRP A 0 287 . 40.442   10.583  -43.099  1.00 91.70 287 A 1 
ATOM 2177 C C   . TRP A 0 287 . 38.966   10.834  -42.799  1.00 91.70 287 A 1 
ATOM 2178 C CB  . TRP A 0 287 . 41.311   11.655  -42.421  1.00 91.70 287 A 1 
ATOM 2179 O O   . TRP A 0 287 . 38.330   11.681  -43.433  1.00 91.70 287 A 1 
ATOM 2180 C CG  . TRP A 0 287 . 41.018   11.856  -40.963  1.00 91.70 287 A 1 
ATOM 2181 C CD1 . TRP A 0 287 . 41.419   11.029  -39.974  1.00 91.70 287 A 1 
ATOM 2182 C CD2 . TRP A 0 287 . 40.126   12.825  -40.327  1.00 91.70 287 A 1 
ATOM 2183 C CE2 . TRP A 0 287 . 40.047   12.521  -38.935  1.00 91.70 287 A 1 
ATOM 2184 C CE3 . TRP A 0 287 . 39.319   13.885  -40.797  1.00 91.70 287 A 1 
ATOM 2185 N NE1 . TRP A 0 287 . 40.845   11.409  -38.778  1.00 91.70 287 A 1 
ATOM 2186 C CH2 . TRP A 0 287 . 38.450   14.301  -38.549  1.00 91.70 287 A 1 
ATOM 2187 C CZ2 . TRP A 0 287 . 39.238   13.250  -38.049  1.00 91.70 287 A 1 
ATOM 2188 C CZ3 . TRP A 0 287 . 38.489   14.613  -39.921  1.00 91.70 287 A 1 
ATOM 2189 N N   . GLY A 0 288 . 38.443   10.172  -41.769  1.00 93.89 288 A 1 
ATOM 2190 C CA  . GLY A 0 288 . 37.098   10.425  -41.270  1.00 93.89 288 A 1 
ATOM 2191 C C   . GLY A 0 288 . 36.952   10.256  -39.762  1.00 93.89 288 A 1 
ATOM 2192 O O   . GLY A 0 288 . 37.776   9.634   -39.083  1.00 93.89 288 A 1 
ATOM 2193 N N   . ARG A 0 289 . 35.873   10.847  -39.248  1.00 93.71 289 A 1 
ATOM 2194 C CA  . ARG A 0 289 . 35.416   10.719  -37.869  1.00 93.71 289 A 1 
ATOM 2195 C C   . ARG A 0 289 . 33.896   10.824  -37.787  1.00 93.71 289 A 1 
ATOM 2196 C CB  . ARG A 0 289 . 36.107   11.782  -37.012  1.00 93.71 289 A 1 
ATOM 2197 O O   . ARG A 0 289 . 33.342   11.868  -38.131  1.00 93.71 289 A 1 
ATOM 2198 C CG  . ARG A 0 289 . 35.672   11.704  -35.545  1.00 93.71 289 A 1 
ATOM 2199 C CD  . ARG A 0 289 . 36.604   12.578  -34.704  1.00 93.71 289 A 1 
ATOM 2200 N NE  . ARG A 0 289 . 36.350   12.368  -33.272  1.00 93.71 289 A 1 
ATOM 2201 N NH1 . ARG A 0 289 . 35.583   14.440  -32.701  1.00 93.71 289 A 1 
ATOM 2202 N NH2 . ARG A 0 289 . 35.550   12.805  -31.201  1.00 93.71 289 A 1 
ATOM 2203 C CZ  . ARG A 0 289 . 35.855   13.206  -32.395  1.00 93.71 289 A 1 
ATOM 2204 N N   . ASP A 0 290 . 33.272   9.783   -37.257  1.00 95.00 290 A 1 
ATOM 2205 C CA  . ASP A 0 290 . 31.853   9.739   -36.897  1.00 95.00 290 A 1 
ATOM 2206 C C   . ASP A 0 290 . 31.713   9.899   -35.367  1.00 95.00 290 A 1 
ATOM 2207 C CB  . ASP A 0 290 . 31.231   8.441   -37.450  1.00 95.00 290 A 1 
ATOM 2208 O O   . ASP A 0 290 . 32.646   9.612   -34.614  1.00 95.00 290 A 1 
ATOM 2209 C CG  . ASP A 0 290 . 29.698   8.467   -37.531  1.00 95.00 290 A 1 
ATOM 2210 O OD1 . ASP A 0 290 . 29.100   9.384   -36.918  1.00 95.00 290 A 1 
ATOM 2211 O OD2 . ASP A 0 290 . 29.147   7.575   -38.214  1.00 95.00 290 A 1 
ATOM 2212 N N   . GLN A 0 291 . 30.591   10.439  -34.894  1.00 94.32 291 A 1 
ATOM 2213 C CA  . GLN A 0 291 . 30.308   10.700  -33.478  1.00 94.32 291 A 1 
ATOM 2214 C C   . GLN A 0 291 . 28.796   10.628  -33.225  1.00 94.32 291 A 1 
ATOM 2215 C CB  . GLN A 0 291 . 30.810   12.096  -33.076  1.00 94.32 291 A 1 
ATOM 2216 O O   . GLN A 0 291 . 28.088   11.635  -33.338  1.00 94.32 291 A 1 
ATOM 2217 C CG  . GLN A 0 291 . 32.317   12.254  -32.839  1.00 94.32 291 A 1 
ATOM 2218 C CD  . GLN A 0 291 . 32.638   13.735  -32.737  1.00 94.32 291 A 1 
ATOM 2219 N NE2 . GLN A 0 291 . 32.569   14.436  -33.848  1.00 94.32 291 A 1 
ATOM 2220 O OE1 . GLN A 0 291 . 33.010   14.284  -31.697  1.00 94.32 291 A 1 
ATOM 2221 N N   . ASP A 0 292 . 28.315   9.452   -32.832  1.00 96.38 292 A 1 
ATOM 2222 C CA  . ASP A 0 292 . 26.890   9.172   -32.625  1.00 96.38 292 A 1 
ATOM 2223 C C   . ASP A 0 292 . 26.525   9.205   -31.123  1.00 96.38 292 A 1 
ATOM 2224 C CB  . ASP A 0 292 . 26.534   7.846   -33.332  1.00 96.38 292 A 1 
ATOM 2225 O O   . ASP A 0 292 . 27.311   8.819   -30.249  1.00 96.38 292 A 1 
ATOM 2226 C CG  . ASP A 0 292 . 25.026   7.610   -33.535  1.00 96.38 292 A 1 
ATOM 2227 O OD1 . ASP A 0 292 . 24.215   8.498   -33.173  1.00 96.38 292 A 1 
ATOM 2228 O OD2 . ASP A 0 292 . 24.641   6.489   -33.945  1.00 96.38 292 A 1 
ATOM 2229 N N   . TYR A 0 293 . 25.325   9.686   -30.778  1.00 97.26 293 A 1 
ATOM 2230 C CA  . TYR A 0 293 . 24.860   9.781   -29.388  1.00 97.26 293 A 1 
ATOM 2231 C C   . TYR A 0 293 . 23.356   9.541   -29.213  1.00 97.26 293 A 1 
ATOM 2232 C CB  . TYR A 0 293 . 25.243   11.141  -28.783  1.00 97.26 293 A 1 
ATOM 2233 O O   . TYR A 0 293 . 22.509   10.195  -29.826  1.00 97.26 293 A 1 
ATOM 2234 C CG  . TYR A 0 293 . 24.759   11.301  -27.349  1.00 97.26 293 A 1 
ATOM 2235 C CD1 . TYR A 0 293 . 23.561   11.990  -27.071  1.00 97.26 293 A 1 
ATOM 2236 C CD2 . TYR A 0 293 . 25.460   10.669  -26.306  1.00 97.26 293 A 1 
ATOM 2237 C CE1 . TYR A 0 293 . 23.069   12.050  -25.752  1.00 97.26 293 A 1 
ATOM 2238 C CE2 . TYR A 0 293 . 24.973   10.721  -24.986  1.00 97.26 293 A 1 
ATOM 2239 O OH  . TYR A 0 293 . 23.296   11.461  -23.438  1.00 97.26 293 A 1 
ATOM 2240 C CZ  . TYR A 0 293 . 23.774   11.413  -24.709  1.00 97.26 293 A 1 
ATOM 2241 N N   . ALA A 0 294 . 23.004   8.695   -28.238  1.00 98.35 294 A 1 
ATOM 2242 C CA  . ALA A 0 294 . 21.626   8.353   -27.895  1.00 98.35 294 A 1 
ATOM 2243 C C   . ALA A 0 294 . 21.354   8.285   -26.378  1.00 98.35 294 A 1 
ATOM 2244 C CB  . ALA A 0 294 . 21.310   7.011   -28.566  1.00 98.35 294 A 1 
ATOM 2245 O O   . ALA A 0 294 . 22.097   7.653   -25.631  1.00 98.35 294 A 1 
ATOM 2246 N N   . GLU A 0 295 . 20.216   8.835   -25.929  1.00 98.47 295 A 1 
ATOM 2247 C CA  . GLU A 0 295 . 19.648   8.620   -24.581  1.00 98.47 295 A 1 
ATOM 2248 C C   . GLU A 0 295 . 18.132   8.334   -24.644  1.00 98.47 295 A 1 
ATOM 2249 C CB  . GLU A 0 295 . 19.942   9.823   -23.652  1.00 98.47 295 A 1 
ATOM 2250 O O   . GLU A 0 295 . 17.408   9.009   -25.378  1.00 98.47 295 A 1 
ATOM 2251 C CG  . GLU A 0 295 . 19.373   9.637   -22.229  1.00 98.47 295 A 1 
ATOM 2252 C CD  . GLU A 0 295 . 19.579   10.844  -21.302  1.00 98.47 295 A 1 
ATOM 2253 O OE1 . GLU A 0 295 . 20.173   10.663  -20.212  1.00 98.47 295 A 1 
ATOM 2254 O OE2 . GLU A 0 295 . 19.001   11.923  -21.599  1.00 98.47 295 A 1 
ATOM 2255 N N   . ASP A 0 296 . 17.643   7.392   -23.824  1.00 98.47 296 A 1 
ATOM 2256 C CA  . ASP A 0 296 . 16.216   7.067   -23.609  1.00 98.47 296 A 1 
ATOM 2257 C C   . ASP A 0 296 . 15.902   6.918   -22.092  1.00 98.47 296 A 1 
ATOM 2258 C CB  . ASP A 0 296 . 15.862   5.760   -24.352  1.00 98.47 296 A 1 
ATOM 2259 O O   . ASP A 0 296 . 16.737   6.381   -21.365  1.00 98.47 296 A 1 
ATOM 2260 C CG  . ASP A 0 296 . 16.029   5.807   -25.881  1.00 98.47 296 A 1 
ATOM 2261 O OD1 . ASP A 0 296 . 15.667   6.816   -26.523  1.00 98.47 296 A 1 
ATOM 2262 O OD2 . ASP A 0 296 . 16.488   4.813   -26.483  1.00 98.47 296 A 1 
ATOM 2263 N N   . ILE A 0 297 . 14.727   7.358   -21.587  1.00 98.40 297 A 1 
ATOM 2264 C CA  . ILE A 0 297 . 14.321   7.348   -20.145  1.00 98.40 297 A 1 
ATOM 2265 C C   . ILE A 0 297 . 12.803   7.044   -19.941  1.00 98.40 297 A 1 
ATOM 2266 C CB  . ILE A 0 297 . 14.674   8.697   -19.445  1.00 98.40 297 A 1 
ATOM 2267 O O   . ILE A 0 297 . 11.996   7.476   -20.763  1.00 98.40 297 A 1 
ATOM 2268 C CG1 . ILE A 0 297 . 16.079   9.240   -19.809  1.00 98.40 297 A 1 
ATOM 2269 C CG2 . ILE A 0 297 . 14.545   8.564   -17.910  1.00 98.40 297 A 1 
ATOM 2270 C CD1 . ILE A 0 297 . 16.503   10.529  -19.092  1.00 98.40 297 A 1 
ATOM 2271 N N   . SER A 0 298 . 12.379   6.376   -18.842  1.00 97.92 298 A 1 
ATOM 2272 C CA  . SER A 0 298 . 10.956   6.077   -18.463  1.00 97.92 298 A 1 
ATOM 2273 C C   . SER A 0 298 . 10.683   5.885   -16.934  1.00 97.92 298 A 1 
ATOM 2274 C CB  . SER A 0 298 . 10.495   4.828   -19.221  1.00 97.92 298 A 1 
ATOM 2275 O O   . SER A 0 298 . 11.657   5.732   -16.203  1.00 97.92 298 A 1 
ATOM 2276 O OG  . SER A 0 298 . 11.349   3.741   -18.939  1.00 97.92 298 A 1 
ATOM 2277 N N   . TYR A 0 299 . 9.412    5.910   -16.442  1.00 98.08 299 A 1 
ATOM 2278 C CA  . TYR A 0 299 . 8.957    5.717   -15.018  1.00 98.08 299 A 1 
ATOM 2279 C C   . TYR A 0 299 . 7.433    5.354   -14.805  1.00 98.08 299 A 1 
ATOM 2280 C CB  . TYR A 0 299 . 9.293    7.003   -14.230  1.00 98.08 299 A 1 
ATOM 2281 O O   . TYR A 0 299 . 6.616    5.733   -15.653  1.00 98.08 299 A 1 
ATOM 2282 C CG  . TYR A 0 299 . 8.832    7.095   -12.779  1.00 98.08 299 A 1 
ATOM 2283 C CD1 . TYR A 0 299 . 7.619    7.735   -12.457  1.00 98.08 299 A 1 
ATOM 2284 C CD2 . TYR A 0 299 . 9.602    6.534   -11.743  1.00 98.08 299 A 1 
ATOM 2285 C CE1 . TYR A 0 299 . 7.161    7.764   -11.124  1.00 98.08 299 A 1 
ATOM 2286 C CE2 . TYR A 0 299 . 9.136    6.526   -10.414  1.00 98.08 299 A 1 
ATOM 2287 O OH  . TYR A 0 299 . 7.421    7.120   -8.830   1.00 98.08 299 A 1 
ATOM 2288 C CZ  . TYR A 0 299 . 7.902    7.132   -10.103  1.00 98.08 299 A 1 
ATOM 2289 N N   . ASP A 0 300 . 7.036    4.718   -13.668  1.00 91.81 300 A 1 
ATOM 2290 C CA  . ASP A 0 300 . 5.657    4.269   -13.223  1.00 91.81 300 A 1 
ATOM 2291 C C   . ASP A 0 300 . 5.454    4.238   -11.642  1.00 91.81 300 A 1 
ATOM 2292 C CB  . ASP A 0 300 . 5.392    2.882   -13.854  1.00 91.81 300 A 1 
ATOM 2293 O O   . ASP A 0 300 . 6.480    4.321   -10.969  1.00 91.81 300 A 1 
ATOM 2294 C CG  . ASP A 0 300 . 3.913    2.609   -14.147  1.00 91.81 300 A 1 
ATOM 2295 O OD1 . ASP A 0 300 . 3.097    2.727   -13.209  1.00 91.81 300 A 1 
ATOM 2296 O OD2 . ASP A 0 300 . 3.587    2.330   -15.325  1.00 91.81 300 A 1 
ATOM 2297 N N   . ARG A 0 301 . 4.238    4.108   -11.003  1.00 93.95 301 A 1 
ATOM 2298 C CA  . ARG A 0 301 . 3.972    4.068   -9.488   1.00 93.95 301 A 1 
ATOM 2299 C C   . ARG A 0 301 . 2.578    3.567   -8.918   1.00 93.95 301 A 1 
ATOM 2300 C CB  . ARG A 0 301 . 4.317    5.446   -8.884   1.00 93.95 301 A 1 
ATOM 2301 O O   . ARG A 0 301 . 1.617    3.650   -9.680   1.00 93.95 301 A 1 
ATOM 2302 C CG  . ARG A 0 301 . 3.885    5.643   -7.418   1.00 93.95 301 A 1 
ATOM 2303 C CD  . ARG A 0 301 . 4.414    6.862   -6.670   1.00 93.95 301 A 1 
ATOM 2304 N NE  . ARG A 0 301 . 3.891    6.831   -5.286   1.00 93.95 301 A 1 
ATOM 2305 N NH1 . ARG A 0 301 . 5.680    5.797   -4.285   1.00 93.95 301 A 1 
ATOM 2306 N NH2 . ARG A 0 301 . 3.762    6.036   -3.167   1.00 93.95 301 A 1 
ATOM 2307 C CZ  . ARG A 0 301 . 4.453    6.227   -4.256   1.00 93.95 301 A 1 
ATOM 2308 N N   . THR A 0 302 . 2.421    3.159   -7.595   1.00 80.47 302 A 1 
ATOM 2309 C CA  . THR A 0 302 . 1.212    3.123   -6.627   1.00 80.47 302 A 1 
ATOM 2310 C C   . THR A 0 302 . 1.540    3.035   -5.028   1.00 80.47 302 A 1 
ATOM 2311 C CB  . THR A 0 302 . 0.248    2.037   -7.136   1.00 80.47 302 A 1 
ATOM 2312 O O   . THR A 0 302 . 2.659    3.434   -4.730   1.00 80.47 302 A 1 
ATOM 2313 C CG2 . THR A 0 302 . -0.992   1.762   -6.297   1.00 80.47 302 A 1 
ATOM 2314 O OG1 . THR A 0 302 . -0.293   2.351   -8.385   1.00 80.47 302 A 1 
ATOM 2315 N N   . THR A 0 303 . 0.638    2.721   -3.988   1.00 89.43 303 A 1 
ATOM 2316 C CA  . THR A 0 303 . 0.847    2.332   -2.466   1.00 89.43 303 A 1 
ATOM 2317 C C   . THR A 0 303 . -0.385   2.131   -1.438   1.00 89.43 303 A 1 
ATOM 2318 C CB  . THR A 0 303 . 1.789    3.323   -1.705   1.00 89.43 303 A 1 
ATOM 2319 O O   . THR A 0 303 . -0.889   3.144   -0.963   1.00 89.43 303 A 1 
ATOM 2320 C CG2 . THR A 0 303 . 2.087    2.956   -0.237   1.00 89.43 303 A 1 
ATOM 2321 O OG1 . THR A 0 303 . 3.098    3.376   -2.214   1.00 89.43 303 A 1 
ATOM 2322 N N   . ALA A 0 304 . -0.843   0.902   -0.986   1.00 81.72 304 A 1 
ATOM 2323 C CA  . ALA A 0 304 . -1.504   0.448   0.321    1.00 81.72 304 A 1 
ATOM 2324 C C   . ALA A 0 304 . -2.920   -0.326  0.690    1.00 81.72 304 A 1 
ATOM 2325 C CB  . ALA A 0 304 . -0.373   -0.370  0.974    1.00 81.72 304 A 1 
ATOM 2326 O O   . ALA A 0 304 . -3.127   -0.416  1.897    1.00 81.72 304 A 1 
ATOM 2327 N N   . LYS A 0 305 . -3.941   -0.872  -0.080   1.00 93.23 305 A 1 
ATOM 2328 C CA  . LYS A 0 305 . -5.340   -1.470  0.334    1.00 93.23 305 A 1 
ATOM 2329 C C   . LYS A 0 305 . -5.595   -2.945  0.861    1.00 93.23 305 A 1 
ATOM 2330 C CB  . LYS A 0 305 . -6.624   -1.130  -0.552   1.00 93.23 305 A 1 
ATOM 2331 O O   . LYS A 0 305 . -5.086   -3.883  0.264    1.00 93.23 305 A 1 
ATOM 2332 C CG  . LYS A 0 305 . -6.761   0.046   -1.572   1.00 93.23 305 A 1 
ATOM 2333 C CD  . LYS A 0 305 . -7.922   0.107   -2.572   1.00 93.23 305 A 1 
ATOM 2334 C CE  . LYS A 0 305 . -8.113   1.540   -3.147   1.00 93.23 305 A 1 
ATOM 2335 N NZ  . LYS A 0 305 . -6.958   2.102   -3.922   1.00 93.23 305 A 1 
ATOM 2336 N N   . ALA A 0 306 . -6.524   -3.158  1.854    1.00 94.68 306 A 1 
ATOM 2337 C CA  . ALA A 0 306 . -7.126   -4.451  2.377    1.00 94.68 306 A 1 
ATOM 2338 C C   . ALA A 0 306 . -8.281   -4.323  3.437    1.00 94.68 306 A 1 
ATOM 2339 C CB  . ALA A 0 306 . -6.004   -5.301  2.998    1.00 94.68 306 A 1 
ATOM 2340 O O   . ALA A 0 306 . -8.463   -3.208  3.895    1.00 94.68 306 A 1 
ATOM 2341 N N   . TYR A 0 307 . -9.025   -5.392  3.840    1.00 96.56 307 A 1 
ATOM 2342 C CA  . TYR A 0 307 . -10.030  -5.475  4.963    1.00 96.56 307 A 1 
ATOM 2343 C C   . TYR A 0 307 . -10.306  -6.923  5.491    1.00 96.56 307 A 1 
ATOM 2344 C CB  . TYR A 0 307 . -11.401  -4.846  4.594    1.00 96.56 307 A 1 
ATOM 2345 O O   . TYR A 0 307 . -9.955   -7.869  4.789    1.00 96.56 307 A 1 
ATOM 2346 C CG  . TYR A 0 307 . -11.367  -3.407  4.113    1.00 96.56 307 A 1 
ATOM 2347 C CD1 . TYR A 0 307 . -11.442  -2.365  5.054    1.00 96.56 307 A 1 
ATOM 2348 C CD2 . TYR A 0 307 . -11.185  -3.109  2.746    1.00 96.56 307 A 1 
ATOM 2349 C CE1 . TYR A 0 307 . -11.240  -1.031  4.650    1.00 96.56 307 A 1 
ATOM 2350 C CE2 . TYR A 0 307 . -10.958  -1.779  2.340    1.00 96.56 307 A 1 
ATOM 2351 O OH  . TYR A 0 307 . -10.689  0.534   2.918    1.00 96.56 307 A 1 
ATOM 2352 C CZ  . TYR A 0 307 . -10.955  -0.744  3.298    1.00 96.56 307 A 1 
ATOM 2353 N N   . ALA A 0 308 . -10.946  -7.107  6.666    1.00 96.95 308 A 1 
ATOM 2354 C CA  . ALA A 0 308 . -11.546  -8.374  7.177    1.00 96.95 308 A 1 
ATOM 2355 C C   . ALA A 0 308 . -12.519  -8.167  8.374    1.00 96.95 308 A 1 
ATOM 2356 C CB  . ALA A 0 308 . -10.433  -9.359  7.579    1.00 96.95 308 A 1 
ATOM 2357 O O   . ALA A 0 308 . -12.558  -7.054  8.899    1.00 96.95 308 A 1 
ATOM 2358 N N   . ALA A 0 309 . -13.289  -9.194  8.782    1.00 97.76 309 A 1 
ATOM 2359 C CA  . ALA A 0 309 . -14.060  -9.282  10.045   1.00 97.76 309 A 1 
ATOM 2360 C C   . ALA A 0 309 . -14.611  -10.705 10.318   1.00 97.76 309 A 1 
ATOM 2361 C CB  . ALA A 0 309 . -15.233  -8.284  10.018   1.00 97.76 309 A 1 
ATOM 2362 O O   . ALA A 0 309 . -14.817  -11.448 9.362    1.00 97.76 309 A 1 
ATOM 2363 N N   . GLU A 0 310 . -14.892  -11.062 11.578   1.00 97.28 310 A 1 
ATOM 2364 C CA  . GLU A 0 310 . -15.555  -12.321 12.002   1.00 97.28 310 A 1 
ATOM 2365 C C   . GLU A 0 310 . -16.398  -12.108 13.276   1.00 97.28 310 A 1 
ATOM 2366 C CB  . GLU A 0 310 . -14.549  -13.460 12.295   1.00 97.28 310 A 1 
ATOM 2367 O O   . GLU A 0 310 . -16.006  -11.293 14.115   1.00 97.28 310 A 1 
ATOM 2368 C CG  . GLU A 0 310 . -13.456  -13.694 11.237   1.00 97.28 310 A 1 
ATOM 2369 C CD  . GLU A 0 310 . -12.516  -14.867 11.571   1.00 97.28 310 A 1 
ATOM 2370 O OE1 . GLU A 0 310 . -11.382  -14.864 11.029   1.00 97.28 310 A 1 
ATOM 2371 O OE2 . GLU A 0 310 . -12.929  -15.784 12.325   1.00 97.28 310 A 1 
ATOM 2372 N N   . SER A 0 311 . -17.498  -12.852 13.454   1.00 97.89 311 A 1 
ATOM 2373 C CA  . SER A 0 311 . -18.359  -12.804 14.655   1.00 97.89 311 A 1 
ATOM 2374 C C   . SER A 0 311 . -18.994  -14.161 15.011   1.00 97.89 311 A 1 
ATOM 2375 C CB  . SER A 0 311 . -19.438  -11.713 14.526   1.00 97.89 311 A 1 
ATOM 2376 O O   . SER A 0 311 . -19.189  -15.008 14.138   1.00 97.89 311 A 1 
ATOM 2377 O OG  . SER A 0 311 . -20.141  -11.794 13.296   1.00 97.89 311 A 1 
ATOM 2378 N N   . TYR A 0 312 . -19.308  -14.386 16.293   1.00 97.66 312 A 1 
ATOM 2379 C CA  . TYR A 0 312 . -19.869  -15.638 16.828   1.00 97.66 312 A 1 
ATOM 2380 C C   . TYR A 0 312 . -20.812  -15.399 18.016   1.00 97.66 312 A 1 
ATOM 2381 C CB  . TYR A 0 312 . -18.722  -16.549 17.295   1.00 97.66 312 A 1 
ATOM 2382 O O   . TYR A 0 312 . -20.423  -14.716 18.963   1.00 97.66 312 A 1 
ATOM 2383 C CG  . TYR A 0 312 . -19.165  -17.881 17.877   1.00 97.66 312 A 1 
ATOM 2384 C CD1 . TYR A 0 312 . -19.111  -18.114 19.265   1.00 97.66 312 A 1 
ATOM 2385 C CD2 . TYR A 0 312 . -19.650  -18.885 17.023   1.00 97.66 312 A 1 
ATOM 2386 C CE1 . TYR A 0 312 . -19.511  -19.359 19.789   1.00 97.66 312 A 1 
ATOM 2387 C CE2 . TYR A 0 312 . -20.058  -20.131 17.537   1.00 97.66 312 A 1 
ATOM 2388 O OH  . TYR A 0 312 . -20.354  -21.579 19.426   1.00 97.66 312 A 1 
ATOM 2389 C CZ  . TYR A 0 312 . -19.984  -20.371 18.923   1.00 97.66 312 A 1 
ATOM 2390 N N   . ASP A 0 313 . -21.981  -16.047 18.015   1.00 96.91 313 A 1 
ATOM 2391 C CA  . ASP A 0 313 . -22.984  -15.962 19.087   1.00 96.91 313 A 1 
ATOM 2392 C C   . ASP A 0 313 . -23.425  -17.344 19.607   1.00 96.91 313 A 1 
ATOM 2393 C CB  . ASP A 0 313 . -24.233  -15.204 18.610   1.00 96.91 313 A 1 
ATOM 2394 O O   . ASP A 0 313 . -23.618  -18.294 18.842   1.00 96.91 313 A 1 
ATOM 2395 C CG  . ASP A 0 313 . -24.004  -13.723 18.308   1.00 96.91 313 A 1 
ATOM 2396 O OD1 . ASP A 0 313 . -23.465  -13.028 19.198   1.00 96.91 313 A 1 
ATOM 2397 O OD2 . ASP A 0 313 . -24.457  -13.289 17.226   1.00 96.91 313 A 1 
ATOM 2398 N N   . GLU A 0 314 . -23.693  -17.425 20.913   1.00 97.20 314 A 1 
ATOM 2399 C CA  . GLU A 0 314 . -24.478  -18.484 21.561   1.00 97.20 314 A 1 
ATOM 2400 C C   . GLU A 0 314 . -25.585  -17.863 22.423   1.00 97.20 314 A 1 
ATOM 2401 C CB  . GLU A 0 314 . -23.617  -19.395 22.463   1.00 97.20 314 A 1 
ATOM 2402 O O   . GLU A 0 314 . -25.323  -16.920 23.172   1.00 97.20 314 A 1 
ATOM 2403 C CG  . GLU A 0 314 . -22.310  -19.891 21.829   1.00 97.20 314 A 1 
ATOM 2404 C CD  . GLU A 0 314 . -21.657  -21.075 22.563   1.00 97.20 314 A 1 
ATOM 2405 O OE1 . GLU A 0 314 . -20.695  -21.652 21.997   1.00 97.20 314 A 1 
ATOM 2406 O OE2 . GLU A 0 314 . -22.220  -21.653 23.524   1.00 97.20 314 A 1 
ATOM 2407 N N   . TRP A 0 315 . -26.800  -18.414 22.383   1.00 96.06 315 A 1 
ATOM 2408 C CA  . TRP A 0 315 . -27.897  -17.992 23.260   1.00 96.06 315 A 1 
ATOM 2409 C C   . TRP A 0 315 . -28.816  -19.153 23.655   1.00 96.06 315 A 1 
ATOM 2410 C CB  . TRP A 0 315 . -28.690  -16.851 22.605   1.00 96.06 315 A 1 
ATOM 2411 O O   . TRP A 0 315 . -28.988  -20.122 22.912   1.00 96.06 315 A 1 
ATOM 2412 C CG  . TRP A 0 315 . -29.333  -17.190 21.294   1.00 96.06 315 A 1 
ATOM 2413 C CD1 . TRP A 0 315 . -28.772  -17.001 20.079   1.00 96.06 315 A 1 
ATOM 2414 C CD2 . TRP A 0 315 . -30.620  -17.836 21.043   1.00 96.06 315 A 1 
ATOM 2415 C CE2 . TRP A 0 315 . -30.765  -18.019 19.635   1.00 96.06 315 A 1 
ATOM 2416 C CE3 . TRP A 0 315 . -31.669  -18.311 21.863   1.00 96.06 315 A 1 
ATOM 2417 N NE1 . TRP A 0 315 . -29.615  -17.479 19.096   1.00 96.06 315 A 1 
ATOM 2418 C CH2 . TRP A 0 315 . -32.900  -19.129 19.917   1.00 96.06 315 A 1 
ATOM 2419 C CZ2 . TRP A 0 315 . -31.883  -18.655 19.071   1.00 96.06 315 A 1 
ATOM 2420 C CZ3 . TRP A 0 315 . -32.797  -18.944 21.308   1.00 96.06 315 A 1 
ATOM 2421 N N   . ASP A 0 316 . -29.422  -19.022 24.831   1.00 93.22 316 A 1 
ATOM 2422 C CA  . ASP A 0 316 . -30.333  -19.983 25.450   1.00 93.22 316 A 1 
ATOM 2423 C C   . ASP A 0 316 . -31.463  -19.236 26.174   1.00 93.22 316 A 1 
ATOM 2424 C CB  . ASP A 0 316 . -29.530  -20.849 26.426   1.00 93.22 316 A 1 
ATOM 2425 O O   . ASP A 0 316 . -31.265  -18.147 26.728   1.00 93.22 316 A 1 
ATOM 2426 C CG  . ASP A 0 316 . -30.243  -22.122 26.886   1.00 93.22 316 A 1 
ATOM 2427 O OD1 . ASP A 0 316 . -30.842  -22.796 26.019   1.00 93.22 316 A 1 
ATOM 2428 O OD2 . ASP A 0 316 . -30.095  -22.469 28.077   1.00 93.22 316 A 1 
ATOM 2429 N N   . ASN A 0 317 . -32.662  -19.804 26.125   1.00 92.25 317 A 1 
ATOM 2430 C CA  . ASN A 0 317 . -33.889  -19.216 26.640   1.00 92.25 317 A 1 
ATOM 2431 C C   . ASN A 0 317 . -34.808  -20.353 27.101   1.00 92.25 317 A 1 
ATOM 2432 C CB  . ASN A 0 317 . -34.497  -18.376 25.497   1.00 92.25 317 A 1 
ATOM 2433 O O   . ASN A 0 317 . -35.378  -21.059 26.263   1.00 92.25 317 A 1 
ATOM 2434 C CG  . ASN A 0 317 . -35.717  -17.575 25.901   1.00 92.25 317 A 1 
ATOM 2435 N ND2 . ASN A 0 317 . -36.828  -18.230 26.121   1.00 92.25 317 A 1 
ATOM 2436 O OD1 . ASN A 0 317 . -35.655  -16.349 25.931   1.00 92.25 317 A 1 
ATOM 2437 N N   . ALA A 0 318 . -34.942  -20.526 28.413   1.00 89.00 318 A 1 
ATOM 2438 C CA  . ALA A 0 318 . -35.866  -21.478 29.016   1.00 89.00 318 A 1 
ATOM 2439 C C   . ALA A 0 318 . -36.899  -20.724 29.852   1.00 89.00 318 A 1 
ATOM 2440 C CB  . ALA A 0 318 . -35.076  -22.514 29.822   1.00 89.00 318 A 1 
ATOM 2441 O O   . ALA A 0 318 . -36.550  -20.091 30.855   1.00 89.00 318 A 1 
ATOM 2442 N N   . ASP A 0 319 . -38.146  -20.819 29.408   1.00 85.73 319 A 1 
ATOM 2443 C CA  . ASP A 0 319 . -39.310  -20.199 30.015   1.00 85.73 319 A 1 
ATOM 2444 C C   . ASP A 0 319 . -39.897  -21.206 31.036   1.00 85.73 319 A 1 
ATOM 2445 C CB  . ASP A 0 319 . -40.270  -19.748 28.884   1.00 85.73 319 A 1 
ATOM 2446 O O   . ASP A 0 319 . -39.950  -22.413 30.781   1.00 85.73 319 A 1 
ATOM 2447 C CG  . ASP A 0 319 . -39.585  -18.897 27.777   1.00 85.73 319 A 1 
ATOM 2448 O OD1 . ASP A 0 319 . -38.713  -18.046 28.082   1.00 85.73 319 A 1 
ATOM 2449 O OD2 . ASP A 0 319 . -39.836  -19.114 26.565   1.00 85.73 319 A 1 
ATOM 2450 N N   . ASP A 0 320 . -40.263  -20.754 32.239   1.00 83.78 320 A 1 
ATOM 2451 C CA  . ASP A 0 320 . -40.825  -21.614 33.309   1.00 83.78 320 A 1 
ATOM 2452 C C   . ASP A 0 320 . -42.015  -20.905 33.991   1.00 83.78 320 A 1 
ATOM 2453 C CB  . ASP A 0 320 . -39.708  -22.145 34.256   1.00 83.78 320 A 1 
ATOM 2454 O O   . ASP A 0 320 . -42.234  -21.002 35.203   1.00 83.78 320 A 1 
ATOM 2455 C CG  . ASP A 0 320 . -40.181  -23.156 35.324   1.00 83.78 320 A 1 
ATOM 2456 O OD1 . ASP A 0 320 . -40.858  -24.154 34.984   1.00 83.78 320 A 1 
ATOM 2457 O OD2 . ASP A 0 320 . -40.013  -22.967 36.554   1.00 83.78 320 A 1 
ATOM 2458 N N   . ASP A 0 321 . -42.800  -20.162 33.206   1.00 85.15 321 A 1 
ATOM 2459 C CA  . ASP A 0 321 . -43.928  -19.361 33.686   1.00 85.15 321 A 1 
ATOM 2460 C C   . ASP A 0 321 . -45.058  -20.233 34.270   1.00 85.15 321 A 1 
ATOM 2461 C CB  . ASP A 0 321 . -44.424  -18.399 32.586   1.00 85.15 321 A 1 
ATOM 2462 O O   . ASP A 0 321 . -45.339  -21.364 33.857   1.00 85.15 321 A 1 
ATOM 2463 C CG  . ASP A 0 321 . -45.449  -17.360 33.083   1.00 85.15 321 A 1 
ATOM 2464 O OD1 . ASP A 0 321 . -45.537  -17.125 34.316   1.00 85.15 321 A 1 
ATOM 2465 O OD2 . ASP A 0 321 . -46.265  -16.874 32.265   1.00 85.15 321 A 1 
ATOM 2466 N N   . LYS A 0 322 . -45.732  -19.718 35.299   1.00 84.17 322 A 1 
ATOM 2467 C CA  . LYS A 0 322 . -46.761  -20.442 36.053   1.00 84.17 322 A 1 
ATOM 2468 C C   . LYS A 0 322 . -47.826  -19.478 36.539   1.00 84.17 322 A 1 
ATOM 2469 C CB  . LYS A 0 322 . -46.077  -21.207 37.208   1.00 84.17 322 A 1 
ATOM 2470 O O   . LYS A 0 322 . -47.584  -18.681 37.443   1.00 84.17 322 A 1 
ATOM 2471 C CG  . LYS A 0 322 . -46.409  -22.710 37.225   1.00 84.17 322 A 1 
ATOM 2472 C CD  . LYS A 0 322 . -45.150  -23.553 37.468   1.00 84.17 322 A 1 
ATOM 2473 C CE  . LYS A 0 322 . -44.273  -23.552 36.207   1.00 84.17 322 A 1 
ATOM 2474 N NZ  . LYS A 0 322 . -42.861  -23.222 36.477   1.00 84.17 322 A 1 
ATOM 2475 N N   . TRP A 0 323 . -49.043  -19.592 36.010   1.00 82.65 323 A 1 
ATOM 2476 C CA  . TRP A 0 323 . -50.134  -18.660 36.300   1.00 82.65 323 A 1 
ATOM 2477 C C   . TRP A 0 323 . -51.378  -19.345 36.877   1.00 82.65 323 A 1 
ATOM 2478 C CB  . TRP A 0 323 . -50.430  -17.810 35.058   1.00 82.65 323 A 1 
ATOM 2479 O O   . TRP A 0 323 . -51.721  -20.486 36.562   1.00 82.65 323 A 1 
ATOM 2480 C CG  . TRP A 0 323 . -50.806  -18.556 33.814   1.00 82.65 323 A 1 
ATOM 2481 C CD1 . TRP A 0 323 . -49.954  -18.871 32.811   1.00 82.65 323 A 1 
ATOM 2482 C CD2 . TRP A 0 323 . -52.114  -19.060 33.399   1.00 82.65 323 A 1 
ATOM 2483 C CE2 . TRP A 0 323 . -51.977  -19.666 32.113   1.00 82.65 323 A 1 
ATOM 2484 C CE3 . TRP A 0 323 . -53.405  -19.058 33.977   1.00 82.65 323 A 1 
ATOM 2485 N NE1 . TRP A 0 323 . -50.635  -19.542 31.814   1.00 82.65 323 A 1 
ATOM 2486 C CH2 . TRP A 0 323 . -54.335  -20.225 32.042   1.00 82.65 323 A 1 
ATOM 2487 C CZ2 . TRP A 0 323 . -53.066  -20.237 31.437   1.00 82.65 323 A 1 
ATOM 2488 C CZ3 . TRP A 0 323 . -54.503  -19.632 33.308   1.00 82.65 323 A 1 
ATOM 2489 N N   . GLY A 0 324 . -52.090  -18.622 37.745   1.00 81.78 324 A 1 
ATOM 2490 C CA  . GLY A 0 324 . -53.288  -19.098 38.429   1.00 81.78 324 A 1 
ATOM 2491 C C   . GLY A 0 324 . -54.260  -17.972 38.773   1.00 81.78 324 A 1 
ATOM 2492 O O   . GLY A 0 324 . -53.976  -17.107 39.601   1.00 81.78 324 A 1 
ATOM 2493 N N   . ALA A 0 325 . -55.452  -18.006 38.183   1.00 79.03 325 A 1 
ATOM 2494 C CA  . ALA A 0 325 . -56.509  -17.025 38.401   1.00 79.03 325 A 1 
ATOM 2495 C C   . ALA A 0 325 . -57.720  -17.661 39.096   1.00 79.03 325 A 1 
ATOM 2496 C CB  . ALA A 0 325 . -56.873  -16.389 37.054   1.00 79.03 325 A 1 
ATOM 2497 O O   . ALA A 0 325 . -58.357  -18.567 38.558   1.00 79.03 325 A 1 
ATOM 2498 N N   . GLN A 0 326 . -58.084  -17.139 40.269   1.00 79.68 326 A 1 
ATOM 2499 C CA  . GLN A 0 326 . -59.285  -17.511 41.012   1.00 79.68 326 A 1 
ATOM 2500 C C   . GLN A 0 326 . -60.214  -16.301 41.184   1.00 79.68 326 A 1 
ATOM 2501 C CB  . GLN A 0 326 . -58.889  -18.156 42.350   1.00 79.68 326 A 1 
ATOM 2502 O O   . GLN A 0 326 . -59.821  -15.241 41.667   1.00 79.68 326 A 1 
ATOM 2503 C CG  . GLN A 0 326 . -60.115  -18.629 43.150   1.00 79.68 326 A 1 
ATOM 2504 C CD  . GLN A 0 326 . -59.729  -19.496 44.343   1.00 79.68 326 A 1 
ATOM 2505 N NE2 . GLN A 0 326 . -60.178  -19.186 45.539   1.00 79.68 326 A 1 
ATOM 2506 O OE1 . GLN A 0 326 . -59.042  -20.497 44.226   1.00 79.68 326 A 1 
ATOM 2507 N N   . ALA A 0 327 . -61.484  -16.469 40.835   1.00 73.37 327 A 1 
ATOM 2508 C CA  . ALA A 0 327 . -62.540  -15.499 41.104   1.00 73.37 327 A 1 
ATOM 2509 C C   . ALA A 0 327 . -63.682  -16.185 41.852   1.00 73.37 327 A 1 
ATOM 2510 C CB  . ALA A 0 327 . -62.998  -14.874 39.782   1.00 73.37 327 A 1 
ATOM 2511 O O   . ALA A 0 327 . -64.075  -17.292 41.486   1.00 73.37 327 A 1 
ATOM 2512 N N   . TRP A 0 328 . -64.221  -15.524 42.873   1.00 77.92 328 A 1 
ATOM 2513 C CA  . TRP A 0 328 . -65.397  -15.984 43.606   1.00 77.92 328 A 1 
ATOM 2514 C C   . TRP A 0 328 . -66.332  -14.816 43.911   1.00 77.92 328 A 1 
ATOM 2515 C CB  . TRP A 0 328 . -64.987  -16.748 44.875   1.00 77.92 328 A 1 
ATOM 2516 O O   . TRP A 0 328 . -65.892  -13.675 44.085   1.00 77.92 328 A 1 
ATOM 2517 C CG  . TRP A 0 328 . -64.170  -16.001 45.892   1.00 77.92 328 A 1 
ATOM 2518 C CD1 . TRP A 0 328 . -62.819  -15.941 45.919   1.00 77.92 328 A 1 
ATOM 2519 C CD2 . TRP A 0 328 . -64.624  -15.199 47.030   1.00 77.92 328 A 1 
ATOM 2520 C CE2 . TRP A 0 328 . -63.475  -14.719 47.730   1.00 77.92 328 A 1 
ATOM 2521 C CE3 . TRP A 0 328 . -65.887  -14.808 47.528   1.00 77.92 328 A 1 
ATOM 2522 N NE1 . TRP A 0 328 . -62.402  -15.210 47.014   1.00 77.92 328 A 1 
ATOM 2523 C CH2 . TRP A 0 328 . -64.845  -13.517 49.326   1.00 77.92 328 A 1 
ATOM 2524 C CZ2 . TRP A 0 328 . -63.573  -13.898 48.865   1.00 77.92 328 A 1 
ATOM 2525 C CZ3 . TRP A 0 328 . -65.997  -13.971 48.657   1.00 77.92 328 A 1 
ATOM 2526 N N   . GLY A 0 329 . -67.624  -15.116 43.972   1.00 75.54 329 A 1 
ATOM 2527 C CA  . GLY A 0 329 . -68.671  -14.161 44.309   1.00 75.54 329 A 1 
ATOM 2528 C C   . GLY A 0 329 . -69.782  -14.830 45.105   1.00 75.54 329 A 1 
ATOM 2529 O O   . GLY A 0 329 . -69.947  -16.052 45.053   1.00 75.54 329 A 1 
ATOM 2530 N N   . LYS A 0 330 . -70.514  -14.011 45.857   1.00 68.41 330 A 1 
ATOM 2531 C CA  . LYS A 0 330 . -71.781  -14.391 46.475   1.00 68.41 330 A 1 
ATOM 2532 C C   . LYS A 0 330 . -72.817  -13.346 46.113   1.00 68.41 330 A 1 
ATOM 2533 C CB  . LYS A 0 330 . -71.651  -14.513 47.999   1.00 68.41 330 A 1 
ATOM 2534 O O   . LYS A 0 330 . -72.672  -12.217 46.591   1.00 68.41 330 A 1 
ATOM 2535 C CG  . LYS A 0 330 . -70.627  -15.588 48.365   1.00 68.41 330 A 1 
ATOM 2536 C CD  . LYS A 0 330 . -70.769  -16.038 49.819   1.00 68.41 330 A 1 
ATOM 2537 C CE  . LYS A 0 330 . -69.786  -17.196 50.004   1.00 68.41 330 A 1 
ATOM 2538 N NZ  . LYS A 0 330 . -70.247  -18.149 51.032   1.00 68.41 330 A 1 
ATOM 2539 N N   . ASP A 0 331 . -73.813  -13.762 45.336   1.00 63.79 331 A 1 
ATOM 2540 C CA  . ASP A 0 331 . -75.059  -13.008 45.238   1.00 63.79 331 A 1 
ATOM 2541 C C   . ASP A 0 331 . -75.719  -13.005 46.620   1.00 63.79 331 A 1 
ATOM 2542 C CB  . ASP A 0 331 . -75.982  -13.553 44.142   1.00 63.79 331 A 1 
ATOM 2543 O O   . ASP A 0 331 . -75.590  -13.972 47.386   1.00 63.79 331 A 1 
ATOM 2544 C CG  . ASP A 0 331 . -77.017  -12.503 43.704   1.00 63.79 331 A 1 
ATOM 2545 O OD1 . ASP A 0 331 . -77.713  -11.964 44.603   1.00 63.79 331 A 1 
ATOM 2546 O OD2 . ASP A 0 331 . -77.062  -12.230 42.481   1.00 63.79 331 A 1 
ATOM 2547 N N   . ARG A 0 332 . -76.345  -11.893 46.995   1.00 54.67 332 A 1 
ATOM 2548 C CA  . ARG A 0 332 . -77.093  -11.775 48.248   1.00 54.67 332 A 1 
ATOM 2549 C C   . ARG A 0 332 . -78.265  -10.804 48.106   1.00 54.67 332 A 1 
ATOM 2550 C CB  . ARG A 0 332 . -76.135  -11.457 49.415   1.00 54.67 332 A 1 
ATOM 2551 O O   . ARG A 0 332 . -78.419  -9.917  48.954   1.00 54.67 332 A 1 
ATOM 2552 C CG  . ARG A 0 332 . -75.552  -12.708 50.097   1.00 54.67 332 A 1 
ATOM 2553 C CD  . ARG A 0 332 . -74.919  -12.412 51.461   1.00 54.67 332 A 1 
ATOM 2554 N NE  . ARG A 0 332 . -75.901  -11.829 52.398   1.00 54.67 332 A 1 
ATOM 2555 N NH1 . ARG A 0 332 . -74.574  -10.199 53.308   1.00 54.67 332 A 1 
ATOM 2556 N NH2 . ARG A 0 332 . -76.792  -9.986  53.362   1.00 54.67 332 A 1 
ATOM 2557 C CZ  . ARG A 0 332 . -75.749  -10.693 53.044   1.00 54.67 332 A 1 
ATOM 2558 N N   . ASP A 0 333 . -79.123  -11.024 47.112   1.00 53.22 333 A 1 
ATOM 2559 C CA  . ASP A 0 333 . -80.400  -10.318 46.963   1.00 53.22 333 A 1 
ATOM 2560 C C   . ASP A 0 333 . -81.272  -10.420 48.242   1.00 53.22 333 A 1 
ATOM 2561 C CB  . ASP A 0 333 . -81.134  -10.798 45.692   1.00 53.22 333 A 1 
ATOM 2562 O O   . ASP A 0 333 . -81.920  -11.431 48.554   1.00 53.22 333 A 1 
ATOM 2563 C CG  . ASP A 0 333 . -82.275  -9.855  45.276   1.00 53.22 333 A 1 
ATOM 2564 O OD1 . ASP A 0 333 . -82.353  -8.733  45.838   1.00 53.22 333 A 1 
ATOM 2565 O OD2 . ASP A 0 333 . -83.149  -10.264 44.476   1.00 53.22 333 A 1 
ATOM 2566 N N   . VAL A 0 334 . -81.262  -9.357  49.061   1.00 44.08 334 A 1 
ATOM 2567 C CA  . VAL A 0 334 . -82.046  -9.273  50.304   1.00 44.08 334 A 1 
ATOM 2568 C C   . VAL A 0 334 . -83.462  -8.811  49.968   1.00 44.08 334 A 1 
ATOM 2569 C CB  . VAL A 0 334 . -81.386  -8.401  51.399   1.00 44.08 334 A 1 
ATOM 2570 O O   . VAL A 0 334 . -83.836  -7.660  50.228   1.00 44.08 334 A 1 
ATOM 2571 C CG1 . VAL A 0 334 . -82.169  -8.478  52.725   1.00 44.08 334 A 1 
ATOM 2572 C CG2 . VAL A 0 334 . -79.959  -8.852  51.735   1.00 44.08 334 A 1 
ATOM 2573 N N   . TYR A 0 335 . -84.284  -9.721  49.438   1.00 38.86 335 A 1 
ATOM 2574 C CA  . TYR A 0 335 . -85.678  -9.402  49.145   1.00 38.86 335 A 1 
ATOM 2575 C C   . TYR A 0 335 . -86.440  -9.046  50.432   1.00 38.86 335 A 1 
ATOM 2576 C CB  . TYR A 0 335 . -86.375  -10.502 48.339   1.00 38.86 335 A 1 
ATOM 2577 O O   . TYR A 0 335 . -86.742  -9.886  51.287   1.00 38.86 335 A 1 
ATOM 2578 C CG  . TYR A 0 335 . -87.585  -9.943  47.609   1.00 38.86 335 A 1 
ATOM 2579 C CD1 . TYR A 0 335 . -88.846  -9.872  48.237   1.00 38.86 335 A 1 
ATOM 2580 C CD2 . TYR A 0 335 . -87.412  -9.412  46.317   1.00 38.86 335 A 1 
ATOM 2581 C CE1 . TYR A 0 335 . -89.935  -9.275  47.566   1.00 38.86 335 A 1 
ATOM 2582 C CE2 . TYR A 0 335 . -88.495  -8.820  45.642   1.00 38.86 335 A 1 
ATOM 2583 O OH  . TYR A 0 335 . -90.802  -8.178  45.610   1.00 38.86 335 A 1 
ATOM 2584 C CZ  . TYR A 0 335 . -89.758  -8.752  46.266   1.00 38.86 335 A 1 
ATOM 2585 N N   . GLY A 0 336 . -86.752  -7.757  50.588   1.00 39.97 336 A 1 
ATOM 2586 C CA  . GLY A 0 336 . -87.370  -7.200  51.788   1.00 39.97 336 A 1 
ATOM 2587 C C   . GLY A 0 336 . -88.798  -7.705  51.994   1.00 39.97 336 A 1 
ATOM 2588 O O   . GLY A 0 336 . -89.748  -7.069  51.541   1.00 39.97 336 A 1 
ATOM 2589 N N   . ALA A 0 337 . -88.948  -8.830  52.702   1.00 36.32 337 A 1 
ATOM 2590 C CA  . ALA A 0 337 . -90.222  -9.499  52.970   1.00 36.32 337 A 1 
ATOM 2591 C C   . ALA A 0 337 . -91.268  -8.541  53.578   1.00 36.32 337 A 1 
ATOM 2592 C CB  . ALA A 0 337 . -89.950  -10.717 53.865   1.00 36.32 337 A 1 
ATOM 2593 O O   . ALA A 0 337 . -91.287  -8.270  54.783   1.00 36.32 337 A 1 
ATOM 2594 N N   . SER A 0 338 . -92.145  -8.009  52.720   1.00 33.69 338 A 1 
ATOM 2595 C CA  . SER A 0 338 . -93.106  -6.971  53.095   1.00 33.69 338 A 1 
ATOM 2596 C C   . SER A 0 338 . -94.124  -7.488  54.113   1.00 33.69 338 A 1 
ATOM 2597 C CB  . SER A 0 338 . -93.794  -6.400  51.853   1.00 33.69 338 A 1 
ATOM 2598 O O   . SER A 0 338 . -94.620  -8.611  54.002   1.00 33.69 338 A 1 
ATOM 2599 O OG  . SER A 0 338 . -94.673  -7.347  51.281   1.00 33.69 338 A 1 
ATOM 2600 N N   . SER A 0 339 . -94.458  -6.668  55.107   1.00 34.70 339 A 1 
ATOM 2601 C CA  . SER A 0 339 . -95.279  -7.085  56.242   1.00 34.70 339 A 1 
ATOM 2602 C C   . SER A 0 339 . -96.744  -7.344  55.872   1.00 34.70 339 A 1 
ATOM 2603 C CB  . SER A 0 339 . -95.176  -6.047  57.367   1.00 34.70 339 A 1 
ATOM 2604 O O   . SER A 0 339 . -97.536  -6.415  55.712   1.00 34.70 339 A 1 
ATOM 2605 O OG  . SER A 0 339 . -95.349  -4.724  56.887   1.00 34.70 339 A 1 
ATOM 2606 N N   . TYR A 0 340 . -97.153  -8.615  55.864   1.00 28.02 340 A 1 
ATOM 2607 C CA  . TYR A 0 340 . -98.572  -8.963  55.952   1.00 28.02 340 A 1 
ATOM 2608 C C   . TYR A 0 340 . -99.024  -8.908  57.419   1.00 28.02 340 A 1 
ATOM 2609 C CB  . TYR A 0 340 . -98.862  -10.310 55.282   1.00 28.02 340 A 1 
ATOM 2610 O O   . TYR A 0 340 . -98.468  -9.593  58.278   1.00 28.02 340 A 1 
ATOM 2611 C CG  . TYR A 0 340 . -100.279 -10.361 54.748   1.00 28.02 340 A 1 
ATOM 2612 C CD1 . TYR A 0 340 . -101.336 -10.831 55.551   1.00 28.02 340 A 1 
ATOM 2613 C CD2 . TYR A 0 340 . -100.541 -9.868  53.454   1.00 28.02 340 A 1 
ATOM 2614 C CE1 . TYR A 0 340 . -102.655 -10.815 55.053   1.00 28.02 340 A 1 
ATOM 2615 C CE2 . TYR A 0 340 . -101.855 -9.855  52.953   1.00 28.02 340 A 1 
ATOM 2616 O OH  . TYR A 0 340 . -104.186 -10.322 53.272   1.00 28.02 340 A 1 
ATOM 2617 C CZ  . TYR A 0 340 . -102.915 -10.331 53.754   1.00 28.02 340 A 1 
ATOM 2618 N N   . GLY A 0 341 . -99.994  -8.048  57.735   1.00 32.96 341 A 1 
ATOM 2619 C CA  . GLY A 0 341 . -100.376 -7.743  59.118   1.00 32.96 341 A 1 
ATOM 2620 C C   . GLY A 0 341 . -101.731 -8.311  59.538   1.00 32.96 341 A 1 
ATOM 2621 O O   . GLY A 0 341 . -102.691 -8.237  58.777   1.00 32.96 341 A 1 
ATOM 2622 N N   . ALA A 0 342 . -101.837 -8.773  60.790   1.00 27.44 342 A 1 
ATOM 2623 C CA  . ALA A 0 342 . -103.113 -8.950  61.492   1.00 27.44 342 A 1 
ATOM 2624 C C   . ALA A 0 342 . -102.929 -8.993  63.031   1.00 27.44 342 A 1 
ATOM 2625 C CB  . ALA A 0 342 . -103.793 -10.235 60.988   1.00 27.44 342 A 1 
ATOM 2626 O O   . ALA A 0 342 . -102.279 -9.898  63.529   1.00 27.44 342 A 1 
ATOM 2627 N N   . VAL A 0 343 . -103.549 -8.029  63.738   1.00 25.56 343 A 1 
ATOM 2628 C CA  . VAL A 0 343 . -104.087 -8.040  65.134   1.00 25.56 343 A 1 
ATOM 2629 C C   . VAL A 0 343 . -103.266 -8.610  66.331   1.00 25.56 343 A 1 
ATOM 2630 C CB  . VAL A 0 343 . -105.510 -8.651  65.134   1.00 25.56 343 A 1 
ATOM 2631 O O   . VAL A 0 343 . -102.633 -9.648  66.250   1.00 25.56 343 A 1 
ATOM 2632 C CG1 . VAL A 0 343 . -106.454 -7.837  64.235   1.00 25.56 343 A 1 
ATOM 2633 C CG2 . VAL A 0 343 . -105.581 -10.122 64.711   1.00 25.56 343 A 1 
ATOM 2634 N N   . ALA A 0 344 . -103.313 -8.052  67.554   1.00 24.93 344 A 1 
ATOM 2635 C CA  . ALA A 0 344 . -103.787 -6.741  68.025   1.00 24.93 344 A 1 
ATOM 2636 C C   . ALA A 0 344 . -103.261 -6.388  69.445   1.00 24.93 344 A 1 
ATOM 2637 C CB  . ALA A 0 344 . -105.325 -6.706  68.069   1.00 24.93 344 A 1 
ATOM 2638 O O   . ALA A 0 344 . -103.028 -7.253  70.282   1.00 24.93 344 A 1 
ATOM 2639 N N   . SER A 0 345 . -103.184 -5.077  69.712   1.00 31.20 345 A 1 
ATOM 2640 C CA  . SER A 0 345 . -103.335 -4.388  71.015   1.00 31.20 345 A 1 
ATOM 2641 C C   . SER A 0 345 . -102.571 -4.859  72.274   1.00 31.20 345 A 1 
ATOM 2642 C CB  . SER A 0 345 . -104.828 -4.257  71.356   1.00 31.20 345 A 1 
ATOM 2643 O O   . SER A 0 345 . -103.032 -5.722  73.017   1.00 31.20 345 A 1 
ATOM 2644 O OG  . SER A 0 345 . -105.438 -5.521  71.504   1.00 31.20 345 A 1 
ATOM 2645 N N   . ALA A 0 346 . -101.565 -4.067  72.664   1.00 30.91 346 A 1 
ATOM 2646 C CA  . ALA A 0 346 . -101.279 -3.732  74.065   1.00 30.91 346 A 1 
ATOM 2647 C C   . ALA A 0 346 . -100.982 -2.217  74.177   1.00 30.91 346 A 1 
ATOM 2648 C CB  . ALA A 0 346 . -100.140 -4.609  74.597   1.00 30.91 346 A 1 
ATOM 2649 O O   . ALA A 0 346 . -100.373 -1.644  73.275   1.00 30.91 346 A 1 
ATOM 2650 N N   . LYS A 0 347 . -101.471 -1.561  75.241   1.00 32.24 347 A 1 
ATOM 2651 C CA  . LYS A 0 347 . -101.428 -0.091  75.461   1.00 32.24 347 A 1 
ATOM 2652 C C   . LYS A 0 347 . -99.973  0.393   75.600   1.00 32.24 347 A 1 
ATOM 2653 C CB  . LYS A 0 347 . -102.251 0.247   76.717   1.00 32.24 347 A 1 
ATOM 2654 O O   . LYS A 0 347 . -99.177  -0.295  76.226   1.00 32.24 347 A 1 
ATOM 2655 C CG  . LYS A 0 347 . -103.724 -0.191  76.610   1.00 32.24 347 A 1 
ATOM 2656 C CD  . LYS A 0 347 . -104.453 -0.007  77.946   1.00 32.24 347 A 1 
ATOM 2657 C CE  . LYS A 0 347 . -105.882 -0.553  77.834   1.00 32.24 347 A 1 
ATOM 2658 N NZ  . LYS A 0 347 . -106.595 -0.488  79.134   1.00 32.24 347 A 1 
ATOM 2659 N N   . ASP A 0 348 . -99.522  1.476   74.968   1.00 29.75 348 A 1 
ATOM 2660 C CA  . ASP A 0 348 . -99.934  2.892   75.090   1.00 29.75 348 A 1 
ATOM 2661 C C   . ASP A 0 348 . -99.730  3.498   76.495   1.00 29.75 348 A 1 
ATOM 2662 C CB  . ASP A 0 348 . -101.311 3.232   74.491   1.00 29.75 348 A 1 
ATOM 2663 O O   . ASP A 0 348 . -100.552 3.316   77.394   1.00 29.75 348 A 1 
ATOM 2664 C CG  . ASP A 0 348 . -101.551 4.756   74.450   1.00 29.75 348 A 1 
ATOM 2665 O OD1 . ASP A 0 348 . -100.550 5.513   74.401   1.00 29.75 348 A 1 
ATOM 2666 O OD2 . ASP A 0 348 . -102.737 5.152   74.451   1.00 29.75 348 A 1 
ATOM 2667 N N   . ALA A 0 349 . -98.622  4.239   76.646   1.00 29.67 349 A 1 
ATOM 2668 C CA  . ALA A 0 349 . -98.383  5.251   77.677   1.00 29.67 349 A 1 
ATOM 2669 C C   . ALA A 0 349 . -97.223  6.200   77.267   1.00 29.67 349 A 1 
ATOM 2670 C CB  . ALA A 0 349 . -98.078  4.572   79.023   1.00 29.67 349 A 1 
ATOM 2671 O O   . ALA A 0 349 . -96.343  5.839   76.488   1.00 29.67 349 A 1 
ATOM 2672 N N   . SER A 0 350 . -97.208  7.415   77.834   1.00 34.05 350 A 1 
ATOM 2673 C CA  . SER A 0 350 . -96.100  8.403   77.828   1.00 34.05 350 A 1 
ATOM 2674 C C   . SER A 0 350 . -95.611  9.035   76.501   1.00 34.05 350 A 1 
ATOM 2675 C CB  . SER A 0 350 . -94.945  7.985   78.759   1.00 34.05 350 A 1 
ATOM 2676 O O   . SER A 0 350 . -94.451  9.429   76.402   1.00 34.05 350 A 1 
ATOM 2677 O OG  . SER A 0 350 . -94.273  6.819   78.335   1.00 34.05 350 A 1 
ATOM 2678 N N   . LYS A 0 351 . -96.485  9.291   75.516   1.00 31.20 351 A 1 
ATOM 2679 C CA  . LYS A 0 351 . -96.210  10.321  74.481   1.00 31.20 351 A 1 
ATOM 2680 C C   . LYS A 0 351 . -96.512  11.742  75.005   1.00 31.20 351 A 1 
ATOM 2681 C CB  . LYS A 0 351 . -97.007  10.033  73.185   1.00 31.20 351 A 1 
ATOM 2682 O O   . LYS A 0 351 . -97.666  12.168  74.948   1.00 31.20 351 A 1 
ATOM 2683 C CG  . LYS A 0 351 . -96.163  9.407   72.064   1.00 31.20 351 A 1 
ATOM 2684 C CD  . LYS A 0 351 . -96.990  9.311   70.769   1.00 31.20 351 A 1 
ATOM 2685 C CE  . LYS A 0 351 . -96.144  8.755   69.615   1.00 31.20 351 A 1 
ATOM 2686 N NZ  . LYS A 0 351 . -96.940  8.601   68.369   1.00 31.20 351 A 1 
ATOM 2687 N N   . LYS A 0 352 . -95.503  12.514  75.446   1.00 32.99 352 A 1 
ATOM 2688 C CA  . LYS A 0 352 . -95.592  13.997  75.507   1.00 32.99 352 A 1 
ATOM 2689 C C   . LYS A 0 352 . -94.231  14.703  75.666   1.00 32.99 352 A 1 
ATOM 2690 C CB  . LYS A 0 352 . -96.558  14.446  76.633   1.00 32.99 352 A 1 
ATOM 2691 O O   . LYS A 0 352 . -93.559  14.488  76.662   1.00 32.99 352 A 1 
ATOM 2692 C CG  . LYS A 0 352 . -97.618  15.404  76.065   1.00 32.99 352 A 1 
ATOM 2693 C CD  . LYS A 0 352 . -98.676  15.781  77.109   1.00 32.99 352 A 1 
ATOM 2694 C CE  . LYS A 0 352 . -99.728  16.690  76.458   1.00 32.99 352 A 1 
ATOM 2695 N NZ  . LYS A 0 352 . -100.798 17.067  77.416   1.00 32.99 352 A 1 
ATOM 2696 N N   . GLY A 0 353 . -93.907  15.596  74.719   1.00 30.38 353 A 1 
ATOM 2697 C CA  . GLY A 0 353 . -92.686  16.427  74.681   1.00 30.38 353 A 1 
ATOM 2698 C C   . GLY A 0 353 . -91.428  15.646  74.260   1.00 30.38 353 A 1 
ATOM 2699 O O   . GLY A 0 353 . -91.037  14.717  74.949   1.00 30.38 353 A 1 
ATOM 2700 N N   . TYR A 0 354 . -90.757  15.891  73.129   1.00 28.87 354 A 1 
ATOM 2701 C CA  . TYR A 0 354 . -90.866  16.936  72.093   1.00 28.87 354 A 1 
ATOM 2702 C C   . TYR A 0 354 . -90.549  18.379  72.536   1.00 28.87 354 A 1 
ATOM 2703 C CB  . TYR A 0 354 . -92.150  16.800  71.254   1.00 28.87 354 A 1 
ATOM 2704 O O   . TYR A 0 354 . -91.312  19.001  73.267   1.00 28.87 354 A 1 
ATOM 2705 C CG  . TYR A 0 354 . -91.910  16.064  69.949   1.00 28.87 354 A 1 
ATOM 2706 C CD1 . TYR A 0 354 . -91.526  16.784  68.799   1.00 28.87 354 A 1 
ATOM 2707 C CD2 . TYR A 0 354 . -91.997  14.659  69.903   1.00 28.87 354 A 1 
ATOM 2708 C CE1 . TYR A 0 354 . -91.232  16.103  67.602   1.00 28.87 354 A 1 
ATOM 2709 C CE2 . TYR A 0 354 . -91.710  13.976  68.704   1.00 28.87 354 A 1 
ATOM 2710 O OH  . TYR A 0 354 . -91.042  14.022  66.409   1.00 28.87 354 A 1 
ATOM 2711 C CZ  . TYR A 0 354 . -91.325  14.695  67.554   1.00 28.87 354 A 1 
ATOM 2712 N N   . GLY A 0 355 . -89.421  18.893  72.029   1.00 31.96 355 A 1 
ATOM 2713 C CA  . GLY A 0 355 . -88.753  20.140  72.431   1.00 31.96 355 A 1 
ATOM 2714 C C   . GLY A 0 355 . -87.233  19.913  72.397   1.00 31.96 355 A 1 
ATOM 2715 O O   . GLY A 0 355 . -86.688  19.478  73.399   1.00 31.96 355 A 1 
ATOM 2716 N N   . ALA A 0 356 . -86.503  19.960  71.276   1.00 32.49 356 A 1 
ATOM 2717 C CA  . ALA A 0 356 . -86.562  20.799  70.065   1.00 32.49 356 A 1 
ATOM 2718 C C   . ALA A 0 356 . -85.833  22.161  70.185   1.00 32.49 356 A 1 
ATOM 2719 C CB  . ALA A 0 356 . -87.938  20.834  69.378   1.00 32.49 356 A 1 
ATOM 2720 O O   . ALA A 0 356 . -86.435  23.222  70.065   1.00 32.49 356 A 1 
ATOM 2721 N N   . SER A 0 357 . -84.508  22.092  70.355   1.00 33.63 357 A 1 
ATOM 2722 C CA  . SER A 0 357 . -83.522  23.161  70.103   1.00 33.63 357 A 1 
ATOM 2723 C C   . SER A 0 357 . -82.232  22.489  69.589   1.00 33.63 357 A 1 
ATOM 2724 C CB  . SER A 0 357 . -83.239  23.947  71.392   1.00 33.63 357 A 1 
ATOM 2725 O O   . SER A 0 357 . -81.764  21.570  70.256   1.00 33.63 357 A 1 
ATOM 2726 O OG  . SER A 0 357 . -82.850  23.079  72.442   1.00 33.63 357 A 1 
ATOM 2727 N N   . ALA A 0 358 . -81.644  22.734  68.412   1.00 33.12 358 A 1 
ATOM 2728 C CA  . ALA A 0 358 . -81.544  23.912  67.533   1.00 33.12 358 A 1 
ATOM 2729 C C   . ALA A 0 358 . -80.424  24.913  67.905   1.00 33.12 358 A 1 
ATOM 2730 C CB  . ALA A 0 358 . -82.895  24.557  67.184   1.00 33.12 358 A 1 
ATOM 2731 O O   . ALA A 0 358 . -80.694  25.972  68.457   1.00 33.12 358 A 1 
ATOM 2732 N N   . ALA A 0 359 . -79.180  24.558  67.551   1.00 35.76 359 A 1 
ATOM 2733 C CA  . ALA A 0 359 . -78.050  25.428  67.171   1.00 35.76 359 A 1 
ATOM 2734 C C   . ALA A 0 359 . -76.929  24.510  66.601   1.00 35.76 359 A 1 
ATOM 2735 C CB  . ALA A 0 359 . -77.527  26.197  68.392   1.00 35.76 359 A 1 
ATOM 2736 O O   . ALA A 0 359 . -76.764  23.422  67.143   1.00 35.76 359 A 1 
ATOM 2737 N N   . GLN A 0 360 . -76.125  24.741  65.550   1.00 30.11 360 A 1 
ATOM 2738 C CA  . GLN A 0 360 . -75.888  25.801  64.545   1.00 30.11 360 A 1 
ATOM 2739 C C   . GLN A 0 360 . -74.424  26.301  64.567   1.00 30.11 360 A 1 
ATOM 2740 C CB  . GLN A 0 360 . -76.883  26.981  64.579   1.00 30.11 360 A 1 
ATOM 2741 O O   . GLN A 0 360 . -74.043  27.036  65.468   1.00 30.11 360 A 1 
ATOM 2742 C CG  . GLN A 0 360 . -76.609  28.032  63.481   1.00 30.11 360 A 1 
ATOM 2743 C CD  . GLN A 0 360 . -77.596  29.198  63.495   1.00 30.11 360 A 1 
ATOM 2744 N NE2 . GLN A 0 360 . -77.458  30.150  62.599   1.00 30.11 360 A 1 
ATOM 2745 O OE1 . GLN A 0 360 . -78.514  29.280  64.291   1.00 30.11 360 A 1 
ATOM 2746 N N   . GLY A 0 361 . -73.670  26.008  63.494   1.00 28.78 361 A 1 
ATOM 2747 C CA  . GLY A 0 361 . -72.656  26.917  62.924   1.00 28.78 361 A 1 
ATOM 2748 C C   . GLY A 0 361 . -71.180  26.793  63.348   1.00 28.78 361 A 1 
ATOM 2749 O O   . GLY A 0 361 . -70.782  27.391  64.340   1.00 28.78 361 A 1 
ATOM 2750 N N   . SER A 0 362 . -70.361  26.132  62.512   1.00 32.62 362 A 1 
ATOM 2751 C CA  . SER A 0 362 . -68.955  26.459  62.126   1.00 32.62 362 A 1 
ATOM 2752 C C   . SER A 0 362 . -68.401  25.300  61.258   1.00 32.62 362 A 1 
ATOM 2753 C CB  . SER A 0 362 . -68.014  26.613  63.330   1.00 32.62 362 A 1 
ATOM 2754 O O   . SER A 0 362 . -68.453  24.174  61.738   1.00 32.62 362 A 1 
ATOM 2755 O OG  . SER A 0 362 . -68.224  27.870  63.940   1.00 32.62 362 A 1 
ATOM 2756 N N   . GLN A 0 363 . -67.943  25.363  59.993   1.00 28.04 363 A 1 
ATOM 2757 C CA  . GLN A 0 363 . -67.617  26.400  58.983   1.00 28.04 363 A 1 
ATOM 2758 C C   . GLN A 0 363 . -66.094  26.586  58.721   1.00 28.04 363 A 1 
ATOM 2759 C CB  . GLN A 0 363 . -68.396  27.718  59.174   1.00 28.04 363 A 1 
ATOM 2760 O O   . GLN A 0 363 . -65.355  26.925  59.637   1.00 28.04 363 A 1 
ATOM 2761 C CG  . GLN A 0 363 . -68.502  28.601  57.918   1.00 28.04 363 A 1 
ATOM 2762 C CD  . GLN A 0 363 . -69.312  29.879  58.162   1.00 28.04 363 A 1 
ATOM 2763 N NE2 . GLN A 0 363 . -69.270  30.847  57.274   1.00 28.04 363 A 1 
ATOM 2764 O OE1 . GLN A 0 363 . -70.032  30.032  59.133   1.00 28.04 363 A 1 
ATOM 2765 N N   . TYR A 0 364 . -65.700  26.456  57.435   1.00 28.94 364 A 1 
ATOM 2766 C CA  . TYR A 0 364 . -64.388  26.712  56.772   1.00 28.94 364 A 1 
ATOM 2767 C C   . TYR A 0 364 . -63.305  25.602  56.672   1.00 28.94 364 A 1 
ATOM 2768 C CB  . TYR A 0 364 . -63.788  28.070  57.175   1.00 28.94 364 A 1 
ATOM 2769 O O   . TYR A 0 364 . -63.145  24.783  57.567   1.00 28.94 364 A 1 
ATOM 2770 C CG  . TYR A 0 364 . -64.666  29.256  56.832   1.00 28.94 364 A 1 
ATOM 2771 C CD1 . TYR A 0 364 . -64.986  29.518  55.485   1.00 28.94 364 A 1 
ATOM 2772 C CD2 . TYR A 0 364 . -65.154  30.100  57.849   1.00 28.94 364 A 1 
ATOM 2773 C CE1 . TYR A 0 364 . -65.809  30.608  55.153   1.00 28.94 364 A 1 
ATOM 2774 C CE2 . TYR A 0 364 . -65.961  31.206  57.519   1.00 28.94 364 A 1 
ATOM 2775 O OH  . TYR A 0 364 . -67.097  32.498  55.841   1.00 28.94 364 A 1 
ATOM 2776 C CZ  . TYR A 0 364 . -66.289  31.457  56.168   1.00 28.94 364 A 1 
ATOM 2777 N N   . GLY A 0 365 . -62.554  25.637  55.546   1.00 31.42 365 A 1 
ATOM 2778 C CA  . GLY A 0 365 . -61.495  24.694  55.104   1.00 31.42 365 A 1 
ATOM 2779 C C   . GLY A 0 365 . -62.025  23.599  54.153   1.00 31.42 365 A 1 
ATOM 2780 O O   . GLY A 0 365 . -62.697  22.698  54.630   1.00 31.42 365 A 1 
ATOM 2781 N N   . ALA A 0 366 . -61.915  23.604  52.811   1.00 29.15 366 A 1 
ATOM 2782 C CA  . ALA A 0 366 . -60.906  24.087  51.841   1.00 29.15 366 A 1 
ATOM 2783 C C   . ALA A 0 366 . -59.566  23.313  51.893   1.00 29.15 366 A 1 
ATOM 2784 C CB  . ALA A 0 366 . -60.737  25.615  51.880   1.00 29.15 366 A 1 
ATOM 2785 O O   . ALA A 0 366 . -59.024  23.151  52.977   1.00 29.15 366 A 1 
ATOM 2786 N N   . HIS A 0 367 . -58.952  22.858  50.786   1.00 26.35 367 A 1 
ATOM 2787 C CA  . HIS A 0 367 . -59.365  22.807  49.366   1.00 26.35 367 A 1 
ATOM 2788 C C   . HIS A 0 367 . -58.475  21.803  48.593   1.00 26.35 367 A 1 
ATOM 2789 C CB  . HIS A 0 367 . -59.222  24.215  48.725   1.00 26.35 367 A 1 
ATOM 2790 O O   . HIS A 0 367 . -57.252  21.884  48.704   1.00 26.35 367 A 1 
ATOM 2791 C CG  . HIS A 0 367 . -58.752  24.258  47.279   1.00 26.35 367 A 1 
ATOM 2792 C CD2 . HIS A 0 367 . -59.519  24.372  46.149   1.00 26.35 367 A 1 
ATOM 2793 N ND1 . HIS A 0 367 . -57.443  24.158  46.859   1.00 26.35 367 A 1 
ATOM 2794 C CE1 . HIS A 0 367 . -57.420  24.206  45.517   1.00 26.35 367 A 1 
ATOM 2795 N NE2 . HIS A 0 367 . -58.668  24.319  45.035   1.00 26.35 367 A 1 
ATOM 2796 N N   . GLN A 0 368 . -59.056  20.963  47.726   1.00 38.46 368 A 1 
ATOM 2797 C CA  . GLN A 0 368 . -58.376  20.429  46.533   1.00 38.46 368 A 1 
ATOM 2798 C C   . GLN A 0 368 . -59.398  20.007  45.461   1.00 38.46 368 A 1 
ATOM 2799 C CB  . GLN A 0 368 . -57.387  19.298  46.885   1.00 38.46 368 A 1 
ATOM 2800 O O   . GLN A 0 368 . -60.561  19.764  45.779   1.00 38.46 368 A 1 
ATOM 2801 C CG  . GLN A 0 368 . -55.978  19.663  46.374   1.00 38.46 368 A 1 
ATOM 2802 C CD  . GLN A 0 368 . -54.899  18.657  46.763   1.00 38.46 368 A 1 
ATOM 2803 N NE2 . GLN A 0 368 . -53.643  18.946  46.504   1.00 38.46 368 A 1 
ATOM 2804 O OE1 . GLN A 0 368 . -55.152  17.597  47.297   1.00 38.46 368 A 1 
ATOM 2805 N N   . THR A 0 369 . -58.983  20.000  44.188   1.00 29.85 369 A 1 
ATOM 2806 C CA  . THR A 0 369 . -59.899  20.079  43.034   1.00 29.85 369 A 1 
ATOM 2807 C C   . THR A 0 369 . -59.459  19.182  41.873   1.00 29.85 369 A 1 
ATOM 2808 C CB  . THR A 0 369 . -59.957  21.538  42.526   1.00 29.85 369 A 1 
ATOM 2809 O O   . THR A 0 369 . -58.462  19.496  41.231   1.00 29.85 369 A 1 
ATOM 2810 C CG2 . THR A 0 369 . -60.868  21.724  41.309   1.00 29.85 369 A 1 
ATOM 2811 O OG1 . THR A 0 369 . -60.466  22.400  43.519   1.00 29.85 369 A 1 
ATOM 2812 N N   . LEU A 0 370 . -60.246  18.144  41.556   1.00 36.61 370 A 1 
ATOM 2813 C CA  . LEU A 0 370 . -60.295  17.355  40.304   1.00 36.61 370 A 1 
ATOM 2814 C C   . LEU A 0 370 . -61.538  16.427  40.370   1.00 36.61 370 A 1 
ATOM 2815 C CB  . LEU A 0 370 . -59.043  16.445  40.184   1.00 36.61 370 A 1 
ATOM 2816 O O   . LEU A 0 370 . -61.850  15.960  41.457   1.00 36.61 370 A 1 
ATOM 2817 C CG  . LEU A 0 370 . -57.801  17.060  39.497   1.00 36.61 370 A 1 
ATOM 2818 C CD1 . LEU A 0 370 . -56.546  16.878  40.353   1.00 36.61 370 A 1 
ATOM 2819 C CD2 . LEU A 0 370 . -57.530  16.418  38.135   1.00 36.61 370 A 1 
ATOM 2820 N N   . LYS A 0 371 . -62.232  16.023  39.295   1.00 30.36 371 A 1 
ATOM 2821 C CA  . LYS A 0 371 . -62.801  16.737  38.124   1.00 30.36 371 A 1 
ATOM 2822 C C   . LYS A 0 371 . -63.789  15.762  37.424   1.00 30.36 371 A 1 
ATOM 2823 C CB  . LYS A 0 371 . -61.705  17.172  37.124   1.00 30.36 371 A 1 
ATOM 2824 O O   . LYS A 0 371 . -63.493  14.574  37.396   1.00 30.36 371 A 1 
ATOM 2825 C CG  . LYS A 0 371 . -61.808  18.657  36.734   1.00 30.36 371 A 1 
ATOM 2826 C CD  . LYS A 0 371 . -60.786  18.989  35.636   1.00 30.36 371 A 1 
ATOM 2827 C CE  . LYS A 0 371 . -60.852  20.465  35.220   1.00 30.36 371 A 1 
ATOM 2828 N NZ  . LYS A 0 371 . -59.936  20.739  34.082   1.00 30.36 371 A 1 
ATOM 2829 N N   . HIS A 0 372 . -64.866  16.264  36.794   1.00 29.09 372 A 1 
ATOM 2830 C CA  . HIS A 0 372 . -65.972  15.496  36.144   1.00 29.09 372 A 1 
ATOM 2831 C C   . HIS A 0 372 . -66.906  14.749  37.139   1.00 29.09 372 A 1 
ATOM 2832 C CB  . HIS A 0 372 . -65.436  14.546  35.046   1.00 29.09 372 A 1 
ATOM 2833 O O   . HIS A 0 372 . -66.434  14.259  38.154   1.00 29.09 372 A 1 
ATOM 2834 C CG  . HIS A 0 372 . -64.263  15.071  34.247   1.00 29.09 372 A 1 
ATOM 2835 C CD2 . HIS A 0 372 . -64.288  15.993  33.236   1.00 29.09 372 A 1 
ATOM 2836 N ND1 . HIS A 0 372 . -62.947  14.717  34.434   1.00 29.09 372 A 1 
ATOM 2837 C CE1 . HIS A 0 372 . -62.197  15.405  33.558   1.00 29.09 372 A 1 
ATOM 2838 N NE2 . HIS A 0 372 . -62.967  16.234  32.832   1.00 29.09 372 A 1 
ATOM 2839 N N   . GLY A 0 373 . -68.239  14.638  36.983   1.00 27.86 373 A 1 
ATOM 2840 C CA  . GLY A 0 373 . -69.201  15.230  36.026   1.00 27.86 373 A 1 
ATOM 2841 C C   . GLY A 0 373 . -69.748  14.229  34.988   1.00 27.86 373 A 1 
ATOM 2842 O O   . GLY A 0 373 . -68.945  13.664  34.261   1.00 27.86 373 A 1 
ATOM 2843 N N   . GLY A 0 374 . -71.064  13.995  34.821   1.00 28.20 374 A 1 
ATOM 2844 C CA  . GLY A 0 374 . -72.261  14.530  35.512   1.00 28.20 374 A 1 
ATOM 2845 C C   . GLY A 0 374 . -73.596  14.053  34.870   1.00 28.20 374 A 1 
ATOM 2846 O O   . GLY A 0 374 . -73.568  13.154  34.039   1.00 28.20 374 A 1 
ATOM 2847 N N   . HIS A 0 375 . -74.727  14.724  35.179   1.00 30.70 375 A 1 
ATOM 2848 C CA  . HIS A 0 375 . -76.106  14.540  34.626   1.00 30.70 375 A 1 
ATOM 2849 C C   . HIS A 0 375 . -76.901  13.271  35.068   1.00 30.70 375 A 1 
ATOM 2850 C CB  . HIS A 0 375 . -76.100  14.679  33.086   1.00 30.70 375 A 1 
ATOM 2851 O O   . HIS A 0 375 . -76.306  12.232  35.303   1.00 30.70 375 A 1 
ATOM 2852 C CG  . HIS A 0 375 . -75.360  15.885  32.551   1.00 30.70 375 A 1 
ATOM 2853 C CD2 . HIS A 0 375 . -74.034  15.947  32.208   1.00 30.70 375 A 1 
ATOM 2854 N ND1 . HIS A 0 375 . -75.900  17.125  32.294   1.00 30.70 375 A 1 
ATOM 2855 C CE1 . HIS A 0 375 . -74.919  17.918  31.828   1.00 30.70 375 A 1 
ATOM 2856 N NE2 . HIS A 0 375 . -73.760  17.250  31.777   1.00 30.70 375 A 1 
ATOM 2857 N N   . GLY A 0 376 . -78.249  13.262  35.198   1.00 31.33 376 A 1 
ATOM 2858 C CA  . GLY A 0 376 . -79.198  14.396  35.299   1.00 31.33 376 A 1 
ATOM 2859 C C   . GLY A 0 376 . -80.722  14.111  35.117   1.00 31.33 376 A 1 
ATOM 2860 O O   . GLY A 0 376 . -81.207  14.163  33.992   1.00 31.33 376 A 1 
ATOM 2861 N N   . GLY A 0 377 . -81.502  14.008  36.214   1.00 30.09 377 A 1 
ATOM 2862 C CA  . GLY A 0 377 . -82.992  14.142  36.269   1.00 30.09 377 A 1 
ATOM 2863 C C   . GLY A 0 377 . -83.844  12.907  35.870   1.00 30.09 377 A 1 
ATOM 2864 O O   . GLY A 0 377 . -83.276  11.861  35.596   1.00 30.09 377 A 1 
ATOM 2865 N N   . TYR A 0 378 . -85.197  12.927  35.835   1.00 29.44 378 A 1 
ATOM 2866 C CA  . TYR A 0 378 . -86.200  13.978  36.155   1.00 29.44 378 A 1 
ATOM 2867 C C   . TYR A 0 378 . -87.668  13.435  36.281   1.00 29.44 378 A 1 
ATOM 2868 C CB  . TYR A 0 378 . -86.170  15.077  35.059   1.00 29.44 378 A 1 
ATOM 2869 O O   . TYR A 0 378 . -88.106  12.632  35.466   1.00 29.44 378 A 1 
ATOM 2870 C CG  . TYR A 0 378 . -85.826  14.595  33.651   1.00 29.44 378 A 1 
ATOM 2871 C CD1 . TYR A 0 378 . -84.543  14.843  33.119   1.00 29.44 378 A 1 
ATOM 2872 C CD2 . TYR A 0 378 . -86.737  13.810  32.914   1.00 29.44 378 A 1 
ATOM 2873 C CE1 . TYR A 0 378 . -84.139  14.236  31.916   1.00 29.44 378 A 1 
ATOM 2874 C CE2 . TYR A 0 378 . -86.342  13.215  31.700   1.00 29.44 378 A 1 
ATOM 2875 O OH  . TYR A 0 378 . -84.641  12.776  30.077   1.00 29.44 378 A 1 
ATOM 2876 C CZ  . TYR A 0 378 . -85.033  13.403  31.215   1.00 29.44 378 A 1 
ATOM 2877 N N   . GLY A 0 379 . -88.495  13.975  37.203   1.00 34.26 379 A 1 
ATOM 2878 C CA  . GLY A 0 379 . -89.972  13.756  37.277   1.00 34.26 379 A 1 
ATOM 2879 C C   . GLY A 0 379 . -90.448  12.417  37.891   1.00 34.26 379 A 1 
ATOM 2880 O O   . GLY A 0 379 . -89.616  11.568  38.161   1.00 34.26 379 A 1 
ATOM 2881 N N   . LYS A 0 380 . -91.739  12.114  38.154   1.00 33.50 380 A 1 
ATOM 2882 C CA  . LYS A 0 380 . -93.067  12.811  38.163   1.00 33.50 380 A 1 
ATOM 2883 C C   . LYS A 0 380 . -94.110  11.828  38.799   1.00 33.50 380 A 1 
ATOM 2884 C CB  . LYS A 0 380 . -93.520  13.070  36.704   1.00 33.50 380 A 1 
ATOM 2885 O O   . LYS A 0 380 . -93.871  10.634  38.729   1.00 33.50 380 A 1 
ATOM 2886 C CG  . LYS A 0 380 . -93.253  14.483  36.155   1.00 33.50 380 A 1 
ATOM 2887 C CD  . LYS A 0 380 . -93.392  14.485  34.624   1.00 33.50 380 A 1 
ATOM 2888 C CE  . LYS A 0 380 . -93.072  15.864  34.033   1.00 33.50 380 A 1 
ATOM 2889 N NZ  . LYS A 0 380 . -93.095  15.834  32.546   1.00 33.50 380 A 1 
ATOM 2890 N N   . HIS A 0 381 . -95.308  12.162  39.315   1.00 30.82 381 A 1 
ATOM 2891 C CA  . HIS A 0 381 . -95.878  13.378  39.937   1.00 30.82 381 A 1 
ATOM 2892 C C   . HIS A 0 381 . -97.335  13.120  40.461   1.00 30.82 381 A 1 
ATOM 2893 C CB  . HIS A 0 381 . -95.912  14.531  38.910   1.00 30.82 381 A 1 
ATOM 2894 O O   . HIS A 0 381 . -98.229  12.874  39.652   1.00 30.82 381 A 1 
ATOM 2895 C CG  . HIS A 0 381 . -96.797  15.695  39.291   1.00 30.82 381 A 1 
ATOM 2896 C CD2 . HIS A 0 381 . -96.414  16.892  39.835   1.00 30.82 381 A 1 
ATOM 2897 N ND1 . HIS A 0 381 . -98.165  15.735  39.151   1.00 30.82 381 A 1 
ATOM 2898 C CE1 . HIS A 0 381 . -98.601  16.919  39.607   1.00 30.82 381 A 1 
ATOM 2899 N NE2 . HIS A 0 381 . -97.567  17.659  40.035   1.00 30.82 381 A 1 
ATOM 2900 N N   . GLY A 0 382 . -97.610  13.328  41.763   1.00 34.57 382 A 1 
ATOM 2901 C CA  . GLY A 0 382 . -98.964  13.546  42.342   1.00 34.57 382 A 1 
ATOM 2902 C C   . GLY A 0 382 . -99.767  12.309  42.823   1.00 34.57 382 A 1 
ATOM 2903 O O   . GLY A 0 382 . -99.325  11.189  42.618   1.00 34.57 382 A 1 
ATOM 2904 N N   . VAL A 0 383 . -100.955 12.425  43.456   1.00 30.25 383 A 1 
ATOM 2905 C CA  . VAL A 0 383 . -101.578 13.533  44.238   1.00 30.25 383 A 1 
ATOM 2906 C C   . VAL A 0 383 . -102.875 13.039  44.939   1.00 30.25 383 A 1 
ATOM 2907 C CB  . VAL A 0 383 . -101.880 14.773  43.339   1.00 30.25 383 A 1 
ATOM 2908 O O   . VAL A 0 383 . -103.601 12.259  44.337   1.00 30.25 383 A 1 
ATOM 2909 C CG1 . VAL A 0 383 . -103.343 15.178  43.117   1.00 30.25 383 A 1 
ATOM 2910 C CG2 . VAL A 0 383 . -101.171 16.012  43.903   1.00 30.25 383 A 1 
ATOM 2911 N N   . SER A 0 384 . -103.236 13.594  46.117   1.00 36.52 384 A 1 
ATOM 2912 C CA  . SER A 0 384 . -104.601 13.580  46.730   1.00 36.52 384 A 1 
ATOM 2913 C C   . SER A 0 384 . -105.192 12.230  47.223   1.00 36.52 384 A 1 
ATOM 2914 C CB  . SER A 0 384 . -105.550 14.278  45.728   1.00 36.52 384 A 1 
ATOM 2915 O O   . SER A 0 384 . -104.921 11.191  46.647   1.00 36.52 384 A 1 
ATOM 2916 O OG  . SER A 0 384 . -106.921 14.197  46.049   1.00 36.52 384 A 1 
ATOM 2917 N N   . SER A 0 385 . -106.092 12.134  48.223   1.00 31.43 385 A 1 
ATOM 2918 C CA  . SER A 0 385 . -106.483 12.968  49.393   1.00 31.43 385 A 1 
ATOM 2919 C C   . SER A 0 385 . -107.508 12.188  50.245   1.00 31.43 385 A 1 
ATOM 2920 C CB  . SER A 0 385 . -107.293 14.228  49.036   1.00 31.43 385 A 1 
ATOM 2921 O O   . SER A 0 385 . -108.314 11.474  49.659   1.00 31.43 385 A 1 
ATOM 2922 O OG  . SER A 0 385 . -106.534 15.277  48.498   1.00 31.43 385 A 1 
ATOM 2923 N N   . LYS A 0 386 . -107.660 12.544  51.542   1.00 30.03 386 A 1 
ATOM 2924 C CA  . LYS A 0 386 . -108.944 12.468  52.305   1.00 30.03 386 A 1 
ATOM 2925 C C   . LYS A 0 386 . -109.489 11.030  52.587   1.00 30.03 386 A 1 
ATOM 2926 C CB  . LYS A 0 386 . -109.933 13.412  51.563   1.00 30.03 386 A 1 
ATOM 2927 O O   . LYS A 0 386 . -109.027 10.072  51.997   1.00 30.03 386 A 1 
ATOM 2928 C CG  . LYS A 0 386 . -109.773 14.880  52.009   1.00 30.03 386 A 1 
ATOM 2929 C CD  . LYS A 0 386 . -110.694 15.810  51.206   1.00 30.03 386 A 1 
ATOM 2930 C CE  . LYS A 0 386 . -110.476 17.272  51.620   1.00 30.03 386 A 1 
ATOM 2931 N NZ  . LYS A 0 386 . -111.327 18.195  50.825   1.00 30.03 386 A 1 
ATOM 2932 N N   . SER A 0 387 . -110.436 10.772  53.506   1.00 31.59 387 A 1 
ATOM 2933 C CA  . SER A 0 387 . -111.082 11.580  54.566   1.00 31.59 387 A 1 
ATOM 2934 C C   . SER A 0 387 . -111.916 10.694  55.519   1.00 31.59 387 A 1 
ATOM 2935 C CB  . SER A 0 387 . -112.049 12.582  53.909   1.00 31.59 387 A 1 
ATOM 2936 O O   . SER A 0 387 . -112.720 9.919   55.019   1.00 31.59 387 A 1 
ATOM 2937 O OG  . SER A 0 387 . -113.068 13.097  54.722   1.00 31.59 387 A 1 
ATOM 2938 N N   . GLN A 0 388 . -111.865 10.965  56.839   1.00 29.49 388 A 1 
ATOM 2939 C CA  . GLN A 0 388 . -112.966 10.748  57.818   1.00 29.49 388 A 1 
ATOM 2940 C C   . GLN A 0 388 . -113.406 9.282   58.147   1.00 29.49 388 A 1 
ATOM 2941 C CB  . GLN A 0 388 . -114.134 11.663  57.359   1.00 29.49 388 A 1 
ATOM 2942 O O   . GLN A 0 388 . -113.035 8.363   57.434   1.00 29.49 388 A 1 
ATOM 2943 C CG  . GLN A 0 388 . -113.887 13.144  57.738   1.00 29.49 388 A 1 
ATOM 2944 C CD  . GLN A 0 388 . -115.074 14.058  57.447   1.00 29.49 388 A 1 
ATOM 2945 N NE2 . GLN A 0 388 . -115.020 15.303  57.859   1.00 29.49 388 A 1 
ATOM 2946 O OE1 . GLN A 0 388 . -116.073 13.686  56.860   1.00 29.49 388 A 1 
ATOM 2947 N N   . GLN A 0 389 . -114.190 8.953   59.201   1.00 27.12 389 A 1 
ATOM 2948 C CA  . GLN A 0 389 . -114.520 9.581   60.514   1.00 27.12 389 A 1 
ATOM 2949 C C   . GLN A 0 389 . -115.524 8.700   61.301   1.00 27.12 389 A 1 
ATOM 2950 C CB  . GLN A 0 389 . -115.172 10.946  60.290   1.00 27.12 389 A 1 
ATOM 2951 O O   . GLN A 0 389 . -116.358 8.052   60.681   1.00 27.12 389 A 1 
ATOM 2952 C CG  . GLN A 0 389 . -115.709 11.811  61.423   1.00 27.12 389 A 1 
ATOM 2953 C CD  . GLN A 0 389 . -116.256 13.097  60.802   1.00 27.12 389 A 1 
ATOM 2954 N NE2 . GLN A 0 389 . -117.377 13.045  60.117   1.00 27.12 389 A 1 
ATOM 2955 O OE1 . GLN A 0 389 . -115.629 14.142  60.837   1.00 27.12 389 A 1 
ATOM 2956 N N   . TYR A 0 390 . -115.513 8.783   62.643   1.00 27.36 390 A 1 
ATOM 2957 C CA  . TYR A 0 390 . -116.402 8.076   63.601   1.00 27.36 390 A 1 
ATOM 2958 C C   . TYR A 0 390 . -116.294 6.526   63.611   1.00 27.36 390 A 1 
ATOM 2959 C CB  . TYR A 0 390 . -117.873 8.541   63.459   1.00 27.36 390 A 1 
ATOM 2960 O O   . TYR A 0 390 . -115.918 5.909   62.626   1.00 27.36 390 A 1 
ATOM 2961 C CG  . TYR A 0 390 . -118.136 10.040  63.546   1.00 27.36 390 A 1 
ATOM 2962 C CD1 . TYR A 0 390 . -117.591 10.807  64.597   1.00 27.36 390 A 1 
ATOM 2963 C CD2 . TYR A 0 390 . -118.936 10.670  62.569   1.00 27.36 390 A 1 
ATOM 2964 C CE1 . TYR A 0 390 . -117.795 12.201  64.643   1.00 27.36 390 A 1 
ATOM 2965 C CE2 . TYR A 0 390 . -119.149 12.063  62.617   1.00 27.36 390 A 1 
ATOM 2966 O OH  . TYR A 0 390 . -118.739 14.181  63.658   1.00 27.36 390 A 1 
ATOM 2967 C CZ  . TYR A 0 390 . -118.565 12.834  63.642   1.00 27.36 390 A 1 
ATOM 2968 N N   . GLY A 0 391 . -116.588 5.829   64.718   1.00 28.66 391 A 1 
ATOM 2969 C CA  . GLY A 0 391 . -116.755 6.319   66.093   1.00 28.66 391 A 1 
ATOM 2970 C C   . GLY A 0 391 . -117.468 5.340   67.046   1.00 28.66 391 A 1 
ATOM 2971 O O   . GLY A 0 391 . -118.213 4.482   66.605   1.00 28.66 391 A 1 
ATOM 2972 N N   . GLN A 0 392 . -117.284 5.582   68.353   1.00 26.34 392 A 1 
ATOM 2973 C CA  . GLN A 0 392 . -118.233 5.316   69.456   1.00 26.34 392 A 1 
ATOM 2974 C C   . GLN A 0 392 . -118.592 3.863   69.904   1.00 26.34 392 A 1 
ATOM 2975 C CB  . GLN A 0 392 . -119.490 6.188   69.222   1.00 26.34 392 A 1 
ATOM 2976 O O   . GLN A 0 392 . -119.187 3.082   69.177   1.00 26.34 392 A 1 
ATOM 2977 C CG  . GLN A 0 392 . -119.222 7.688   69.444   1.00 26.34 392 A 1 
ATOM 2978 C CD  . GLN A 0 392 . -120.486 8.546   69.410   1.00 26.34 392 A 1 
ATOM 2979 N NE2 . GLN A 0 392 . -120.375 9.841   69.607   1.00 26.34 392 A 1 
ATOM 2980 O OE1 . GLN A 0 392 . -121.595 8.097   69.210   1.00 26.34 392 A 1 
ATOM 2981 N N   . GLN A 0 393 . -118.385 3.624   71.219   1.00 26.74 393 A 1 
ATOM 2982 C CA  . GLN A 0 393 . -119.433 3.273   72.219   1.00 26.74 393 A 1 
ATOM 2983 C C   . GLN A 0 393 . -119.479 1.882   72.933   1.00 26.74 393 A 1 
ATOM 2984 C CB  . GLN A 0 393 . -120.814 3.817   71.785   1.00 26.74 393 A 1 
ATOM 2985 O O   . GLN A 0 393 . -120.202 0.972   72.548   1.00 26.74 393 A 1 
ATOM 2986 C CG  . GLN A 0 393 . -121.934 3.648   72.813   1.00 26.74 393 A 1 
ATOM 2987 C CD  . GLN A 0 393 . -123.165 4.493   72.530   1.00 26.74 393 A 1 
ATOM 2988 N NE2 . GLN A 0 393 . -124.344 3.990   72.810   1.00 26.74 393 A 1 
ATOM 2989 O OE1 . GLN A 0 393 . -123.090 5.638   72.126   1.00 26.74 393 A 1 
ATOM 2990 N N   . SER A 0 394 . -118.950 1.890   74.174   1.00 27.58 394 A 1 
ATOM 2991 C CA  . SER A 0 394 . -119.532 1.337   75.435   1.00 27.58 394 A 1 
ATOM 2992 C C   . SER A 0 394 . -119.475 -0.155  75.832   1.00 27.58 394 A 1 
ATOM 2993 C CB  . SER A 0 394 . -120.968 1.836   75.637   1.00 27.58 394 A 1 
ATOM 2994 O O   . SER A 0 394 . -119.290 -1.052  75.023   1.00 27.58 394 A 1 
ATOM 2995 O OG  . SER A 0 394 . -121.866 1.126   74.813   1.00 27.58 394 A 1 
ATOM 2996 N N   . SER A 0 395 . -119.742 -0.360  77.138   1.00 29.12 395 A 1 
ATOM 2997 C CA  . SER A 0 395 . -119.899 -1.608  77.919   1.00 29.12 395 A 1 
ATOM 2998 C C   . SER A 0 395 . -118.629 -2.470  78.063   1.00 29.12 395 A 1 
ATOM 2999 C CB  . SER A 0 395 . -121.144 -2.390  77.487   1.00 29.12 395 A 1 
ATOM 3000 O O   . SER A 0 395 . -118.016 -2.838  77.074   1.00 29.12 395 A 1 
ATOM 3001 O OG  . SER A 0 395 . -121.035 -2.897  76.178   1.00 29.12 395 A 1 
ATOM 3002 N N   . ALA A 0 396 . -118.074 -2.774  79.246   1.00 29.56 396 A 1 
ATOM 3003 C CA  . ALA A 0 396 . -118.506 -2.716  80.659   1.00 29.56 396 A 1 
ATOM 3004 C C   . ALA A 0 396 . -119.293 -3.933  81.201   1.00 29.56 396 A 1 
ATOM 3005 C CB  . ALA A 0 396 . -119.006 -1.336  81.124   1.00 29.56 396 A 1 
ATOM 3006 O O   . ALA A 0 396 . -120.429 -3.817  81.649   1.00 29.56 396 A 1 
ATOM 3007 N N   . ALA A 0 397 . -118.606 -5.077  81.240   1.00 32.63 397 A 1 
ATOM 3008 C CA  . ALA A 0 397 . -118.808 -6.201  82.162   1.00 32.63 397 A 1 
ATOM 3009 C C   . ALA A 0 397 . -117.413 -6.809  82.470   1.00 32.63 397 A 1 
ATOM 3010 C CB  . ALA A 0 397 . -119.756 -7.217  81.510   1.00 32.63 397 A 1 
ATOM 3011 O O   . ALA A 0 397 . -116.476 -6.585  81.708   1.00 32.63 397 A 1 
ATOM 3012 N N   . GLY A 0 398 . -117.163 -7.552  83.551   1.00 29.07 398 A 1 
ATOM 3013 C CA  . GLY A 0 398 . -118.050 -7.922  84.658   1.00 29.07 398 A 1 
ATOM 3014 C C   . GLY A 0 398 . -117.609 -9.246  85.296   1.00 29.07 398 A 1 
ATOM 3015 O O   . GLY A 0 398 . -118.115 -10.283 84.906   1.00 29.07 398 A 1 
ATOM 3016 N N   . TYR A 0 399 . -116.660 -9.187  86.241   1.00 27.90 399 A 1 
ATOM 3017 C CA  . TYR A 0 399 . -116.203 -10.261 87.150   1.00 27.90 399 A 1 
ATOM 3018 C C   . TYR A 0 399 . -116.150 -11.719 86.636   1.00 27.90 399 A 1 
ATOM 3019 C CB  . TYR A 0 399 . -116.994 -10.192 88.467   1.00 27.90 399 A 1 
ATOM 3020 O O   . TYR A 0 399 . -117.136 -12.446 86.655   1.00 27.90 399 A 1 
ATOM 3021 C CG  . TYR A 0 399 . -116.495 -9.108  89.400   1.00 27.90 399 A 1 
ATOM 3022 C CD1 . TYR A 0 399 . -115.526 -9.421  90.375   1.00 27.90 399 A 1 
ATOM 3023 C CD2 . TYR A 0 399 . -116.977 -7.791  89.281   1.00 27.90 399 A 1 
ATOM 3024 C CE1 . TYR A 0 399 . -115.039 -8.419  91.236   1.00 27.90 399 A 1 
ATOM 3025 C CE2 . TYR A 0 399 . -116.484 -6.784  90.133   1.00 27.90 399 A 1 
ATOM 3026 O OH  . TYR A 0 399 . -115.057 -6.122  91.938   1.00 27.90 399 A 1 
ATOM 3027 C CZ  . TYR A 0 399 . -115.519 -7.097  91.113   1.00 27.90 399 A 1 
ATOM 3028 N N   . GLY A 0 400 . -114.927 -12.200 86.391   1.00 30.40 400 A 1 
ATOM 3029 C CA  . GLY A 0 400 . -114.592 -13.627 86.349   1.00 30.40 400 A 1 
ATOM 3030 C C   . GLY A 0 400 . -113.159 -13.845 86.836   1.00 30.40 400 A 1 
ATOM 3031 O O   . GLY A 0 400 . -112.226 -13.743 86.046   1.00 30.40 400 A 1 
ATOM 3032 N N   . GLN A 0 401 . -112.963 -14.071 88.142   1.00 28.29 401 A 1 
ATOM 3033 C CA  . GLN A 0 401 . -111.642 -14.403 88.692   1.00 28.29 401 A 1 
ATOM 3034 C C   . GLN A 0 401 . -111.451 -15.921 88.655   1.00 28.29 401 A 1 
ATOM 3035 C CB  . GLN A 0 401 . -111.443 -13.833 90.113   1.00 28.29 401 A 1 
ATOM 3036 O O   . GLN A 0 401 . -111.787 -16.605 89.617   1.00 28.29 401 A 1 
ATOM 3037 C CG  . GLN A 0 401 . -109.981 -14.040 90.571   1.00 28.29 401 A 1 
ATOM 3038 C CD  . GLN A 0 401 . -109.769 -13.869 92.072   1.00 28.29 401 A 1 
ATOM 3039 N NE2 . GLN A 0 401 . -109.853 -12.666 92.597   1.00 28.29 401 A 1 
ATOM 3040 O OE1 . GLN A 0 401 . -109.476 -14.799 92.803   1.00 28.29 401 A 1 
ATOM 3041 N N   . ASP A 0 402 . -110.899 -16.427 87.557   1.00 31.92 402 A 1 
ATOM 3042 C CA  . ASP A 0 402 . -110.542 -17.839 87.432   1.00 31.92 402 A 1 
ATOM 3043 C C   . ASP A 0 402 . -109.027 -18.017 87.632   1.00 31.92 402 A 1 
ATOM 3044 C CB  . ASP A 0 402 . -111.064 -18.378 86.089   1.00 31.92 402 A 1 
ATOM 3045 O O   . ASP A 0 402 . -108.219 -17.466 86.879   1.00 31.92 402 A 1 
ATOM 3046 C CG  . ASP A 0 402 . -111.264 -19.897 86.101   1.00 31.92 402 A 1 
ATOM 3047 O OD1 . ASP A 0 402 . -110.860 -20.533 87.102   1.00 31.92 402 A 1 
ATOM 3048 O OD2 . ASP A 0 402 . -111.828 -20.399 85.106   1.00 31.92 402 A 1 
ATOM 3049 N N   . GLN A 0 403 . -108.618 -18.741 88.681   1.00 28.07 403 A 1 
ATOM 3050 C CA  . GLN A 0 403 . -107.201 -18.982 88.993   1.00 28.07 403 A 1 
ATOM 3051 C C   . GLN A 0 403 . -106.644 -20.150 88.166   1.00 28.07 403 A 1 
ATOM 3052 C CB  . GLN A 0 403 . -106.948 -19.162 90.503   1.00 28.07 403 A 1 
ATOM 3053 O O   . GLN A 0 403 . -106.205 -21.169 88.706   1.00 28.07 403 A 1 
ATOM 3054 C CG  . GLN A 0 403 . -107.108 -17.865 91.312   1.00 28.07 403 A 1 
ATOM 3055 C CD  . GLN A 0 403 . -106.475 -17.935 92.704   1.00 28.07 403 A 1 
ATOM 3056 N NE2 . GLN A 0 403 . -106.713 -16.949 93.539   1.00 28.07 403 A 1 
ATOM 3057 O OE1 . GLN A 0 403 . -105.743 -18.839 93.074   1.00 28.07 403 A 1 
ATOM 3058 N N   . MET A 0 404 . -106.635 -20.008 86.839   1.00 33.33 404 A 1 
ATOM 3059 C CA  . MET A 0 404 . -106.027 -21.019 85.975   1.00 33.33 404 A 1 
ATOM 3060 C C   . MET A 0 404 . -104.498 -21.018 86.142   1.00 33.33 404 A 1 
ATOM 3061 C CB  . MET A 0 404 . -106.498 -20.874 84.523   1.00 33.33 404 A 1 
ATOM 3062 O O   . MET A 0 404 . -103.804 -20.061 85.795   1.00 33.33 404 A 1 
ATOM 3063 C CG  . MET A 0 404 . -105.998 -22.073 83.704   1.00 33.33 404 A 1 
ATOM 3064 S SD  . MET A 0 404 . -106.822 -22.341 82.112   1.00 33.33 404 A 1 
ATOM 3065 C CE  . MET A 0 404 . -108.353 -23.142 82.670   1.00 33.33 404 A 1 
ATOM 3066 N N   . VAL A 0 405 . -103.982 -22.109 86.714   1.00 31.16 405 A 1 
ATOM 3067 C CA  . VAL A 0 405 . -102.577 -22.260 87.120   1.00 31.16 405 A 1 
ATOM 3068 C C   . VAL A 0 405 . -101.616 -22.126 85.937   1.00 31.16 405 A 1 
ATOM 3069 C CB  . VAL A 0 405 . -102.366 -23.597 87.859   1.00 31.16 405 A 1 
ATOM 3070 O O   . VAL A 0 405 . -101.780 -22.756 84.893   1.00 31.16 405 A 1 
ATOM 3071 C CG1 . VAL A 0 405 . -100.893 -23.888 88.187   1.00 31.16 405 A 1 
ATOM 3072 C CG2 . VAL A 0 405 . -103.138 -23.600 89.186   1.00 31.16 405 A 1 
ATOM 3073 N N   . TRP A 0 406 . -100.557 -21.343 86.148   1.00 23.09 406 A 1 
ATOM 3074 C CA  . TRP A 0 406 . -99.507  -21.056 85.174   1.00 23.09 406 A 1 
ATOM 3075 C C   . TRP A 0 406 . -98.802  -22.337 84.693   1.00 23.09 406 A 1 
ATOM 3076 C CB  . TRP A 0 406 . -98.527  -20.069 85.834   1.00 23.09 406 A 1 
ATOM 3077 O O   . TRP A 0 406 . -98.051  -22.968 85.438   1.00 23.09 406 A 1 
ATOM 3078 C CG  . TRP A 0 406 . -97.626  -19.275 84.937   1.00 23.09 406 A 1 
ATOM 3079 C CD1 . TRP A 0 406 . -98.042  -18.304 84.092   1.00 23.09 406 A 1 
ATOM 3080 C CD2 . TRP A 0 406 . -96.162  -19.259 84.869   1.00 23.09 406 A 1 
ATOM 3081 C CE2 . TRP A 0 406 . -95.764  -18.215 83.978   1.00 23.09 406 A 1 
ATOM 3082 C CE3 . TRP A 0 406 . -95.128  -19.995 85.490   1.00 23.09 406 A 1 
ATOM 3083 N NE1 . TRP A 0 406 . -96.949  -17.689 83.513   1.00 23.09 406 A 1 
ATOM 3084 C CH2 . TRP A 0 406 . -93.416  -18.648 84.376   1.00 23.09 406 A 1 
ATOM 3085 C CZ2 . TRP A 0 406 . -94.419  -17.902 83.733   1.00 23.09 406 A 1 
ATOM 3086 C CZ3 . TRP A 0 406 . -93.773  -19.694 85.246   1.00 23.09 406 A 1 
ATOM 3087 N N   . LYS A 0 407 . -99.010  -22.706 83.424   1.00 30.62 407 A 1 
ATOM 3088 C CA  . LYS A 0 407 . -98.218  -23.718 82.711   1.00 30.62 407 A 1 
ATOM 3089 C C   . LYS A 0 407 . -97.717  -23.148 81.389   1.00 30.62 407 A 1 
ATOM 3090 C CB  . LYS A 0 407 . -99.017  -25.018 82.510   1.00 30.62 407 A 1 
ATOM 3091 O O   . LYS A 0 407 . -98.418  -23.174 80.383   1.00 30.62 407 A 1 
ATOM 3092 C CG  . LYS A 0 407 . -99.124  -25.823 83.814   1.00 30.62 407 A 1 
ATOM 3093 C CD  . LYS A 0 407 . -99.609  -27.254 83.543   1.00 30.62 407 A 1 
ATOM 3094 C CE  . LYS A 0 407 . -99.578  -28.059 84.848   1.00 30.62 407 A 1 
ATOM 3095 N NZ  . LYS A 0 407 . -99.909  -29.487 84.617   1.00 30.62 407 A 1 
ATOM 3096 N N   . GLY A 0 408 . -96.490  -22.631 81.402   1.00 29.14 408 A 1 
ATOM 3097 C CA  . GLY A 0 408 . -95.799  -22.225 80.182   1.00 29.14 408 A 1 
ATOM 3098 C C   . GLY A 0 408 . -95.422  -23.444 79.342   1.00 29.14 408 A 1 
ATOM 3099 O O   . GLY A 0 408 . -94.551  -24.213 79.740   1.00 29.14 408 A 1 
ATOM 3100 N N   . ALA A 0 409 . -96.056  -23.604 78.181   1.00 27.91 409 A 1 
ATOM 3101 C CA  . ALA A 0 409 . -95.687  -24.594 77.174   1.00 27.91 409 A 1 
ATOM 3102 C C   . ALA A 0 409 . -95.159  -23.877 75.920   1.00 27.91 409 A 1 
ATOM 3103 C CB  . ALA A 0 409 . -96.895  -25.494 76.887   1.00 27.91 409 A 1 
ATOM 3104 O O   . ALA A 0 409 . -95.890  -23.112 75.300   1.00 27.91 409 A 1 
ATOM 3105 N N   . SER A 0 410 . -93.879  -24.112 75.604   1.00 33.85 410 A 1 
ATOM 3106 C CA  . SER A 0 410 . -93.193  -23.861 74.319   1.00 33.85 410 A 1 
ATOM 3107 C C   . SER A 0 410 . -93.627  -22.642 73.481   1.00 33.85 410 A 1 
ATOM 3108 C CB  . SER A 0 410 . -93.273  -25.124 73.451   1.00 33.85 410 A 1 
ATOM 3109 O O   . SER A 0 410 . -94.606  -22.687 72.739   1.00 33.85 410 A 1 
ATOM 3110 O OG  . SER A 0 410 . -94.618  -25.508 73.264   1.00 33.85 410 A 1 
ATOM 3111 N N   . ALA A 0 411 . -92.798  -21.595 73.466   1.00 31.80 411 A 1 
ATOM 3112 C CA  . ALA A 0 411 . -92.918  -20.520 72.483   1.00 31.80 411 A 1 
ATOM 3113 C C   . ALA A 0 411 . -92.426  -20.973 71.092   1.00 31.80 411 A 1 
ATOM 3114 C CB  . ALA A 0 411 . -92.145  -19.297 73.000   1.00 31.80 411 A 1 
ATOM 3115 O O   . ALA A 0 411 . -91.227  -20.962 70.824   1.00 31.80 411 A 1 
ATOM 3116 N N   . THR A 0 412 . -93.343  -21.309 70.185   1.00 33.69 412 A 1 
ATOM 3117 C CA  . THR A 0 412 . -93.058  -21.604 68.767   1.00 33.69 412 A 1 
ATOM 3118 C C   . THR A 0 412 . -93.411  -20.415 67.867   1.00 33.69 412 A 1 
ATOM 3119 C CB  . THR A 0 412 . -93.741  -22.906 68.313   1.00 33.69 412 A 1 
ATOM 3120 O O   . THR A 0 412 . -94.288  -20.480 67.010   1.00 33.69 412 A 1 
ATOM 3121 C CG2 . THR A 0 412 . -93.029  -24.129 68.889   1.00 33.69 412 A 1 
ATOM 3122 O OG1 . THR A 0 412 . -95.071  -22.946 68.775   1.00 33.69 412 A 1 
ATOM 3123 N N   . LYS A 0 413 . -92.709  -19.287 68.048   1.00 37.46 413 A 1 
ATOM 3124 C CA  . LYS A 0 413 . -92.798  -18.149 67.116   1.00 37.46 413 A 1 
ATOM 3125 C C   . LYS A 0 413 . -92.021  -18.449 65.833   1.00 37.46 413 A 1 
ATOM 3126 C CB  . LYS A 0 413 . -92.328  -16.835 67.763   1.00 37.46 413 A 1 
ATOM 3127 O O   . LYS A 0 413 . -90.878  -18.027 65.684   1.00 37.46 413 A 1 
ATOM 3128 C CG  . LYS A 0 413 . -93.362  -16.254 68.735   1.00 37.46 413 A 1 
ATOM 3129 C CD  . LYS A 0 413 . -92.925  -14.853 69.186   1.00 37.46 413 A 1 
ATOM 3130 C CE  . LYS A 0 413 . -93.981  -14.240 70.112   1.00 37.46 413 A 1 
ATOM 3131 N NZ  . LYS A 0 413 . -93.597  -12.871 70.535   1.00 37.46 413 A 1 
ATOM 3132 N N   . GLN A 0 414 . -92.661  -19.153 64.904   1.00 33.96 414 A 1 
ATOM 3133 C CA  . GLN A 0 414 . -92.207  -19.250 63.518   1.00 33.96 414 A 1 
ATOM 3134 C C   . GLN A 0 414 . -92.409  -17.891 62.836   1.00 33.96 414 A 1 
ATOM 3135 C CB  . GLN A 0 414 . -92.963  -20.382 62.803   1.00 33.96 414 A 1 
ATOM 3136 O O   . GLN A 0 414 . -93.444  -17.625 62.230   1.00 33.96 414 A 1 
ATOM 3137 C CG  . GLN A 0 414 . -92.526  -21.769 63.303   1.00 33.96 414 A 1 
ATOM 3138 C CD  . GLN A 0 414 . -93.466  -22.875 62.837   1.00 33.96 414 A 1 
ATOM 3139 N NE2 . GLN A 0 414 . -92.962  -23.975 62.323   1.00 33.96 414 A 1 
ATOM 3140 O OE1 . GLN A 0 414 . -94.674  -22.789 62.959   1.00 33.96 414 A 1 
ATOM 3141 N N   . ALA A 0 415 . -91.422  -17.003 62.966   1.00 33.73 415 A 1 
ATOM 3142 C CA  . ALA A 0 415 . -91.261  -15.941 61.985   1.00 33.73 415 A 1 
ATOM 3143 C C   . ALA A 0 415 . -90.891  -16.607 60.654   1.00 33.73 415 A 1 
ATOM 3144 C CB  . ALA A 0 415 . -90.184  -14.958 62.463   1.00 33.73 415 A 1 
ATOM 3145 O O   . ALA A 0 415 . -89.984  -17.441 60.629   1.00 33.73 415 A 1 
ATOM 3146 N N   . ALA A 0 416 . -91.580  -16.253 59.568   1.00 37.97 416 A 1 
ATOM 3147 C CA  . ALA A 0 416 . -91.083  -16.574 58.239   1.00 37.97 416 A 1 
ATOM 3148 C C   . ALA A 0 416 . -89.715  -15.894 58.096   1.00 37.97 416 A 1 
ATOM 3149 C CB  . ALA A 0 416 . -92.094  -16.109 57.185   1.00 37.97 416 A 1 
ATOM 3150 O O   . ALA A 0 416 . -89.614  -14.675 58.252   1.00 37.97 416 A 1 
ATOM 3151 N N   . ALA A 0 417 . -88.662  -16.686 57.895   1.00 34.75 417 A 1 
ATOM 3152 C CA  . ALA A 0 417 . -87.356  -16.136 57.571   1.00 34.75 417 A 1 
ATOM 3153 C C   . ALA A 0 417 . -87.469  -15.378 56.243   1.00 34.75 417 A 1 
ATOM 3154 C CB  . ALA A 0 417 . -86.324  -17.269 57.514   1.00 34.75 417 A 1 
ATOM 3155 O O   . ALA A 0 417 . -88.236  -15.786 55.369   1.00 34.75 417 A 1 
ATOM 3156 N N   . GLY A 0 418 . -86.710  -14.291 56.091   1.00 39.91 418 A 1 
ATOM 3157 C CA  . GLY A 0 418 . -86.497  -13.734 54.759   1.00 39.91 418 A 1 
ATOM 3158 C C   . GLY A 0 418 . -85.892  -14.829 53.888   1.00 39.91 418 A 1 
ATOM 3159 O O   . GLY A 0 418 . -84.908  -15.450 54.295   1.00 39.91 418 A 1 
ATOM 3160 N N   . ALA A 0 419 . -86.513  -15.102 52.742   1.00 42.53 419 A 1 
ATOM 3161 C CA  . ALA A 0 419 . -85.837  -15.840 51.693   1.00 42.53 419 A 1 
ATOM 3162 C C   . ALA A 0 419 . -84.665  -14.968 51.238   1.00 42.53 419 A 1 
ATOM 3163 C CB  . ALA A 0 419 . -86.819  -16.161 50.563   1.00 42.53 419 A 1 
ATOM 3164 O O   . ALA A 0 419 . -84.845  -13.781 50.969   1.00 42.53 419 A 1 
ATOM 3165 N N   . TYR A 0 420 . -83.477  -15.553 51.245   1.00 46.12 420 A 1 
ATOM 3166 C CA  . TYR A 0 420 . -82.273  -14.938 50.725   1.00 46.12 420 A 1 
ATOM 3167 C C   . TYR A 0 420 . -81.874  -15.755 49.508   1.00 46.12 420 A 1 
ATOM 3168 C CB  . TYR A 0 420 . -81.152  -15.002 51.771   1.00 46.12 420 A 1 
ATOM 3169 O O   . TYR A 0 420 . -81.633  -16.958 49.659   1.00 46.12 420 A 1 
ATOM 3170 C CG  . TYR A 0 420 . -81.328  -14.220 53.051   1.00 46.12 420 A 1 
ATOM 3171 C CD1 . TYR A 0 420 . -80.993  -12.855 53.085   1.00 46.12 420 A 1 
ATOM 3172 C CD2 . TYR A 0 420 . -81.739  -14.881 54.224   1.00 46.12 420 A 1 
ATOM 3173 C CE1 . TYR A 0 420 . -81.066  -12.145 54.299   1.00 46.12 420 A 1 
ATOM 3174 C CE2 . TYR A 0 420 . -81.814  -14.178 55.441   1.00 46.12 420 A 1 
ATOM 3175 O OH  . TYR A 0 420 . -81.553  -12.122 56.647   1.00 46.12 420 A 1 
ATOM 3176 C CZ  . TYR A 0 420 . -81.476  -12.810 55.477   1.00 46.12 420 A 1 
ATOM 3177 N N   . ASP A 0 421 . -81.732  -15.094 48.366   1.00 45.18 421 A 1 
ATOM 3178 C CA  . ASP A 0 421 . -80.757  -15.542 47.382   1.00 45.18 421 A 1 
ATOM 3179 C C   . ASP A 0 421 . -79.385  -15.660 48.081   1.00 45.18 421 A 1 
ATOM 3180 C CB  . ASP A 0 421 . -80.722  -14.541 46.221   1.00 45.18 421 A 1 
ATOM 3181 O O   . ASP A 0 421 . -79.058  -14.876 48.985   1.00 45.18 421 A 1 
ATOM 3182 C CG  . ASP A 0 421 . -80.014  -15.137 45.007   1.00 45.18 421 A 1 
ATOM 3183 O OD1 . ASP A 0 421 . -78.893  -15.657 45.219   1.00 45.18 421 A 1 
ATOM 3184 O OD2 . ASP A 0 421 . -80.663  -15.174 43.944   1.00 45.18 421 A 1 
ATOM 3185 N N   . ASN A 0 422 . -78.641  -16.718 47.768   1.00 56.63 422 A 1 
ATOM 3186 C CA  . ASN A 0 422 . -77.242  -16.872 48.157   1.00 56.63 422 A 1 
ATOM 3187 C C   . ASN A 0 422 . -76.512  -17.691 47.082   1.00 56.63 422 A 1 
ATOM 3188 C CB  . ASN A 0 422 . -77.067  -17.550 49.537   1.00 56.63 422 A 1 
ATOM 3189 O O   . ASN A 0 422 . -75.892  -18.704 47.422   1.00 56.63 422 A 1 
ATOM 3190 C CG  . ASN A 0 422 . -77.681  -16.858 50.728   1.00 56.63 422 A 1 
ATOM 3191 N ND2 . ASN A 0 422 . -78.940  -17.117 50.967   1.00 56.63 422 A 1 
ATOM 3192 O OD1 . ASN A 0 422 . -77.035  -16.225 51.554   1.00 56.63 422 A 1 
ATOM 3193 N N   . ASP A 0 423 . -76.630  -17.326 45.809   1.00 65.77 423 A 1 
ATOM 3194 C CA  . ASP A 0 423 . -75.898  -18.005 44.744   1.00 65.77 423 A 1 
ATOM 3195 C C   . ASP A 0 423 . -74.380  -17.876 44.967   1.00 65.77 423 A 1 
ATOM 3196 C CB  . ASP A 0 423 . -76.361  -17.505 43.364   1.00 65.77 423 A 1 
ATOM 3197 O O   . ASP A 0 423 . -73.810  -16.782 45.057   1.00 65.77 423 A 1 
ATOM 3198 C CG  . ASP A 0 423 . -77.428  -18.422 42.749   1.00 65.77 423 A 1 
ATOM 3199 O OD1 . ASP A 0 423 . -78.201  -19.048 43.518   1.00 65.77 423 A 1 
ATOM 3200 O OD2 . ASP A 0 423 . -77.354  -18.616 41.512   1.00 65.77 423 A 1 
ATOM 3201 N N   . GLU A 0 424 . -73.703  -19.023 45.096   1.00 70.35 424 A 1 
ATOM 3202 C CA  . GLU A 0 424 . -72.264  -19.094 45.370   1.00 70.35 424 A 1 
ATOM 3203 C C   . GLU A 0 424 . -71.537  -19.703 44.170   1.00 70.35 424 A 1 
ATOM 3204 C CB  . GLU A 0 424 . -71.938  -19.864 46.671   1.00 70.35 424 A 1 
ATOM 3205 O O   . GLU A 0 424 . -71.714  -20.881 43.846   1.00 70.35 424 A 1 
ATOM 3206 C CG  . GLU A 0 424 . -72.612  -19.282 47.929   1.00 70.35 424 A 1 
ATOM 3207 C CD  . GLU A 0 424 . -71.984  -19.699 49.270   1.00 70.35 424 A 1 
ATOM 3208 O OE1 . GLU A 0 424 . -72.537  -19.328 50.337   1.00 70.35 424 A 1 
ATOM 3209 O OE2 . GLU A 0 424 . -70.830  -20.189 49.340   1.00 70.35 424 A 1 
ATOM 3210 N N   . TRP A 0 425 . -70.678  -18.912 43.522   1.00 77.65 425 A 1 
ATOM 3211 C CA  . TRP A 0 425 . -69.908  -19.348 42.356   1.00 77.65 425 A 1 
ATOM 3212 C C   . TRP A 0 425 . -68.410  -19.104 42.529   1.00 77.65 425 A 1 
ATOM 3213 C CB  . TRP A 0 425 . -70.449  -18.686 41.078   1.00 77.65 425 A 1 
ATOM 3214 O O   . TRP A 0 425 . -67.976  -18.118 43.133   1.00 77.65 425 A 1 
ATOM 3215 C CG  . TRP A 0 425 . -70.222  -17.206 40.953   1.00 77.65 425 A 1 
ATOM 3216 C CD1 . TRP A 0 425 . -71.100  -16.247 41.326   1.00 77.65 425 A 1 
ATOM 3217 C CD2 . TRP A 0 425 . -69.042  -16.492 40.463   1.00 77.65 425 A 1 
ATOM 3218 C CE2 . TRP A 0 425 . -69.275  -15.089 40.593   1.00 77.65 425 A 1 
ATOM 3219 C CE3 . TRP A 0 425 . -67.787  -16.889 39.947   1.00 77.65 425 A 1 
ATOM 3220 N NE1 . TRP A 0 425 . -70.554  -14.998 41.103   1.00 77.65 425 A 1 
ATOM 3221 C CH2 . TRP A 0 425 . -67.055  -14.567 39.766   1.00 77.65 425 A 1 
ATOM 3222 C CZ2 . TRP A 0 425 . -68.305  -14.135 40.246   1.00 77.65 425 A 1 
ATOM 3223 C CZ3 . TRP A 0 425 . -66.798  -15.942 39.614   1.00 77.65 425 A 1 
ATOM 3224 N N   . ALA A 0 426 . -67.604  -19.975 41.917   1.00 75.31 426 A 1 
ATOM 3225 C CA  . ALA A 0 426 . -66.185  -19.722 41.725   1.00 75.31 426 A 1 
ATOM 3226 C C   . ALA A 0 426 . -65.671  -20.245 40.376   1.00 75.31 426 A 1 
ATOM 3227 C CB  . ALA A 0 426 . -65.383  -20.270 42.907   1.00 75.31 426 A 1 
ATOM 3228 O O   . ALA A 0 426 . -66.134  -21.243 39.819   1.00 75.31 426 A 1 
ATOM 3229 N N   . LYS A 0 427 . -64.678  -19.538 39.842   1.00 77.15 427 A 1 
ATOM 3230 C CA  . LYS A 0 427 . -63.962  -19.872 38.608   1.00 77.15 427 A 1 
ATOM 3231 C C   . LYS A 0 427 . -62.475  -19.908 38.922   1.00 77.15 427 A 1 
ATOM 3232 C CB  . LYS A 0 427 . -64.294  -18.849 37.508   1.00 77.15 427 A 1 
ATOM 3233 O O   . LYS A 0 427 . -61.962  -18.992 39.560   1.00 77.15 427 A 1 
ATOM 3234 C CG  . LYS A 0 427 . -65.760  -18.962 37.058   1.00 77.15 427 A 1 
ATOM 3235 C CD  . LYS A 0 427 . -66.203  -17.770 36.203   1.00 77.15 427 A 1 
ATOM 3236 C CE  . LYS A 0 427 . -67.707  -17.907 35.927   1.00 77.15 427 A 1 
ATOM 3237 N NZ  . LYS A 0 427 . -68.319  -16.627 35.493   1.00 77.15 427 A 1 
ATOM 3238 N N   . GLN A 0 428 . -61.813  -20.961 38.473   1.00 81.30 428 A 1 
ATOM 3239 C CA  . GLN A 0 428 . -60.384  -21.198 38.600   1.00 81.30 428 A 1 
ATOM 3240 C C   . GLN A 0 428 . -59.819  -21.506 37.211   1.00 81.30 428 A 1 
ATOM 3241 C CB  . GLN A 0 428 . -60.141  -22.366 39.567   1.00 81.30 428 A 1 
ATOM 3242 O O   . GLN A 0 428 . -60.406  -22.281 36.455   1.00 81.30 428 A 1 
ATOM 3243 C CG  . GLN A 0 428 . -60.350  -21.971 41.038   1.00 81.30 428 A 1 
ATOM 3244 C CD  . GLN A 0 428 . -60.303  -23.174 41.979   1.00 81.30 428 A 1 
ATOM 3245 N NE2 . GLN A 0 428 . -59.728  -23.036 43.152   1.00 81.30 428 A 1 
ATOM 3246 O OE1 . GLN A 0 428 . -60.820  -24.249 41.698   1.00 81.30 428 A 1 
ATOM 3247 N N   . ALA A 0 429 . -58.684  -20.915 36.875   1.00 81.09 429 A 1 
ATOM 3248 C CA  . ALA A 0 429 . -57.904  -21.263 35.696   1.00 81.09 429 A 1 
ATOM 3249 C C   . ALA A 0 429 . -56.425  -21.279 36.080   1.00 81.09 429 A 1 
ATOM 3250 C CB  . ALA A 0 429 . -58.215  -20.280 34.562   1.00 81.09 429 A 1 
ATOM 3251 O O   . ALA A 0 429 . -55.993  -20.434 36.863   1.00 81.09 429 A 1 
ATOM 3252 N N   . TYR A 0 430 . -55.686  -22.242 35.547   1.00 85.68 430 A 1 
ATOM 3253 C CA  . TYR A 0 430 . -54.267  -22.445 35.800   1.00 85.68 430 A 1 
ATOM 3254 C C   . TYR A 0 430 . -53.578  -22.851 34.501   1.00 85.68 430 A 1 
ATOM 3255 C CB  . TYR A 0 430 . -54.064  -23.536 36.865   1.00 85.68 430 A 1 
ATOM 3256 O O   . TYR A 0 430 . -54.168  -23.564 33.686   1.00 85.68 430 A 1 
ATOM 3257 C CG  . TYR A 0 430 . -54.673  -23.229 38.222   1.00 85.68 430 A 1 
ATOM 3258 C CD1 . TYR A 0 430 . -53.998  -22.367 39.105   1.00 85.68 430 A 1 
ATOM 3259 C CD2 . TYR A 0 430 . -55.905  -23.801 38.600   1.00 85.68 430 A 1 
ATOM 3260 C CE1 . TYR A 0 430 . -54.566  -22.042 40.352   1.00 85.68 430 A 1 
ATOM 3261 C CE2 . TYR A 0 430 . -56.464  -23.501 39.857   1.00 85.68 430 A 1 
ATOM 3262 O OH  . TYR A 0 430 . -56.371  -22.286 41.920   1.00 85.68 430 A 1 
ATOM 3263 C CZ  . TYR A 0 430 . -55.806  -22.605 40.725   1.00 85.68 430 A 1 
ATOM 3264 N N   . GLY A 0 431 . -52.326  -22.456 34.340   1.00 86.19 431 A 1 
ATOM 3265 C CA  . GLY A 0 431 . -51.484  -22.908 33.244   1.00 86.19 431 A 1 
ATOM 3266 C C   . GLY A 0 431 . -50.013  -22.722 33.567   1.00 86.19 431 A 1 
ATOM 3267 O O   . GLY A 0 431 . -49.653  -22.151 34.602   1.00 86.19 431 A 1 
ATOM 3268 N N   . SER A 0 432 . -49.187  -23.271 32.695   1.00 86.19 432 A 1 
ATOM 3269 C CA  . SER A 0 432 . -47.742  -23.292 32.834   1.00 86.19 432 A 1 
ATOM 3270 C C   . SER A 0 432 . -47.110  -23.404 31.457   1.00 86.19 432 A 1 
ATOM 3271 C CB  . SER A 0 432 . -47.310  -24.484 33.691   1.00 86.19 432 A 1 
ATOM 3272 O O   . SER A 0 432 . -47.345  -24.407 30.774   1.00 86.19 432 A 1 
ATOM 3273 O OG  . SER A 0 432 . -47.875  -25.679 33.178   1.00 86.19 432 A 1 
ATOM 3274 N N   . ASP A 0 433 . -46.324  -22.393 31.119   1.00 85.56 433 A 1 
ATOM 3275 C CA  . ASP A 0 433 . -45.392  -22.422 30.000   1.00 85.56 433 A 1 
ATOM 3276 C C   . ASP A 0 433 . -44.115  -23.150 30.464   1.00 85.56 433 A 1 
ATOM 3277 C CB  . ASP A 0 433 . -45.140  -20.978 29.532   1.00 85.56 433 A 1 
ATOM 3278 O O   . ASP A 0 433 . -43.829  -23.220 31.666   1.00 85.56 433 A 1 
ATOM 3279 C CG  . ASP A 0 433 . -44.704  -20.896 28.069   1.00 85.56 433 A 1 
ATOM 3280 O OD1 . ASP A 0 433 . -43.863  -21.741 27.691   1.00 85.56 433 A 1 
ATOM 3281 O OD2 . ASP A 0 433 . -45.251  -20.016 27.361   1.00 85.56 433 A 1 
ATOM 3282 N N   . TYR A 0 434 . -43.409  -23.769 29.529   1.00 87.66 434 A 1 
ATOM 3283 C CA  . TYR A 0 434 . -42.219  -24.590 29.770   1.00 87.66 434 A 1 
ATOM 3284 C C   . TYR A 0 434 . -41.283  -24.597 28.540   1.00 87.66 434 A 1 
ATOM 3285 C CB  . TYR A 0 434 . -42.672  -26.012 30.159   1.00 87.66 434 A 1 
ATOM 3286 O O   . TYR A 0 434 . -40.446  -25.499 28.393   1.00 87.66 434 A 1 
ATOM 3287 C CG  . TYR A 0 434 . -43.138  -26.232 31.587   1.00 87.66 434 A 1 
ATOM 3288 C CD1 . TYR A 0 434 . -42.215  -26.122 32.642   1.00 87.66 434 A 1 
ATOM 3289 C CD2 . TYR A 0 434 . -44.471  -26.608 31.857   1.00 87.66 434 A 1 
ATOM 3290 C CE1 . TYR A 0 434 . -42.615  -26.385 33.962   1.00 87.66 434 A 1 
ATOM 3291 C CE2 . TYR A 0 434 . -44.873  -26.879 33.182   1.00 87.66 434 A 1 
ATOM 3292 O OH  . TYR A 0 434 . -44.314  -26.940 35.532   1.00 87.66 434 A 1 
ATOM 3293 C CZ  . TYR A 0 434 . -43.948  -26.737 34.237   1.00 87.66 434 A 1 
ATOM 3294 N N   . ASP A 0 435 . -41.459  -23.644 27.620   1.00 88.17 435 A 1 
ATOM 3295 C CA  . ASP A 0 435 . -40.769  -23.623 26.336   1.00 88.17 435 A 1 
ATOM 3296 C C   . ASP A 0 435 . -39.246  -23.478 26.493   1.00 88.17 435 A 1 
ATOM 3297 C CB  . ASP A 0 435 . -41.372  -22.538 25.425   1.00 88.17 435 A 1 
ATOM 3298 O O   . ASP A 0 435 . -38.725  -22.729 27.319   1.00 88.17 435 A 1 
ATOM 3299 C CG  . ASP A 0 435 . -42.568  -23.053 24.613   1.00 88.17 435 A 1 
ATOM 3300 O OD1 . ASP A 0 435 . -43.320  -23.917 25.131   1.00 88.17 435 A 1 
ATOM 3301 O OD2 . ASP A 0 435 . -42.627  -22.686 23.408   1.00 88.17 435 A 1 
ATOM 3302 N N   . SER A 0 436 . -38.489  -24.218 25.674   1.00 89.71 436 A 1 
ATOM 3303 C CA  . SER A 0 436 . -37.018  -24.184 25.711   1.00 89.71 436 A 1 
ATOM 3304 C C   . SER A 0 436 . -36.412  -24.045 24.320   1.00 89.71 436 A 1 
ATOM 3305 C CB  . SER A 0 436 . -36.434  -25.363 26.496   1.00 89.71 436 A 1 
ATOM 3306 O O   . SER A 0 436 . -36.689  -24.825 23.399   1.00 89.71 436 A 1 
ATOM 3307 O OG  . SER A 0 436 . -36.810  -26.613 25.941   1.00 89.71 436 A 1 
ATOM 3308 N N   . ARG A 0 437 . -35.594  -23.001 24.158   1.00 93.17 437 A 1 
ATOM 3309 C CA  . ARG A 0 437 . -35.211  -22.442 22.859   1.00 93.17 437 A 1 
ATOM 3310 C C   . ARG A 0 437 . -33.743  -22.023 22.894   1.00 93.17 437 A 1 
ATOM 3311 C CB  . ARG A 0 437 . -36.135  -21.247 22.542   1.00 93.17 437 A 1 
ATOM 3312 O O   . ARG A 0 437 . -33.336  -21.264 23.766   1.00 93.17 437 A 1 
ATOM 3313 C CG  . ARG A 0 437 . -37.640  -21.562 22.715   1.00 93.17 437 A 1 
ATOM 3314 C CD  . ARG A 0 437 . -38.550  -20.375 22.394   1.00 93.17 437 A 1 
ATOM 3315 N NE  . ARG A 0 437 . -38.441  -20.010 20.971   1.00 93.17 437 A 1 
ATOM 3316 N NH1 . ARG A 0 437 . -38.216  -17.750 21.211   1.00 93.17 437 A 1 
ATOM 3317 N NH2 . ARG A 0 437 . -37.899  -18.713 19.206   1.00 93.17 437 A 1 
ATOM 3318 C CZ  . ARG A 0 437 . -38.192  -18.823 20.471   1.00 93.17 437 A 1 
ATOM 3319 N N   . TRP A 0 438 . -32.960  -22.489 21.929   1.00 95.12 438 A 1 
ATOM 3320 C CA  . TRP A 0 438 . -31.502  -22.321 21.910   1.00 95.12 438 A 1 
ATOM 3321 C C   . TRP A 0 438 . -30.991  -22.113 20.485   1.00 95.12 438 A 1 
ATOM 3322 C CB  . TRP A 0 438 . -30.871  -23.565 22.549   1.00 95.12 438 A 1 
ATOM 3323 O O   . TRP A 0 438 . -31.568  -22.653 19.533   1.00 95.12 438 A 1 
ATOM 3324 C CG  . TRP A 0 438 . -29.403  -23.762 22.329   1.00 95.12 438 A 1 
ATOM 3325 C CD1 . TRP A 0 438 . -28.408  -23.239 23.074   1.00 95.12 438 A 1 
ATOM 3326 C CD2 . TRP A 0 438 . -28.754  -24.548 21.289   1.00 95.12 438 A 1 
ATOM 3327 C CE2 . TRP A 0 438 . -27.344  -24.524 21.508   1.00 95.12 438 A 1 
ATOM 3328 C CE3 . TRP A 0 438 . -29.232  -25.300 20.195   1.00 95.12 438 A 1 
ATOM 3329 N NE1 . TRP A 0 438 . -27.187  -23.668 22.585   1.00 95.12 438 A 1 
ATOM 3330 C CH2 . TRP A 0 438 . -26.972  -26.029 19.639   1.00 95.12 438 A 1 
ATOM 3331 C CZ2 . TRP A 0 438 . -26.462  -25.279 20.713   1.00 95.12 438 A 1 
ATOM 3332 C CZ3 . TRP A 0 438 . -28.353  -26.030 19.378   1.00 95.12 438 A 1 
ATOM 3333 N N   . GLY A 0 439 . -29.884  -21.384 20.332   1.00 97.00 439 A 1 
ATOM 3334 C CA  . GLY A 0 439 . -29.234  -21.231 19.036   1.00 97.00 439 A 1 
ATOM 3335 C C   . GLY A 0 439 . -27.782  -20.761 19.078   1.00 97.00 439 A 1 
ATOM 3336 O O   . GLY A 0 439 . -27.275  -20.281 20.095   1.00 97.00 439 A 1 
ATOM 3337 N N   . LYS A 0 440 . -27.112  -20.935 17.935   1.00 96.58 440 A 1 
ATOM 3338 C CA  . LYS A 0 440 . -25.725  -20.533 17.670   1.00 96.58 440 A 1 
ATOM 3339 C C   . LYS A 0 440 . -25.555  -20.048 16.233   1.00 96.58 440 A 1 
ATOM 3340 C CB  . LYS A 0 440 . -24.763  -21.704 17.921   1.00 96.58 440 A 1 
ATOM 3341 O O   . LYS A 0 440 . -26.149  -20.634 15.325   1.00 96.58 440 A 1 
ATOM 3342 C CG  . LYS A 0 440 . -24.800  -22.142 19.386   1.00 96.58 440 A 1 
ATOM 3343 C CD  . LYS A 0 440 . -23.661  -23.097 19.731   1.00 96.58 440 A 1 
ATOM 3344 C CE  . LYS A 0 440 . -23.654  -23.202 21.255   1.00 96.58 440 A 1 
ATOM 3345 N NZ  . LYS A 0 440 . -22.386  -23.748 21.777   1.00 96.58 440 A 1 
ATOM 3346 N N   . SER A 0 441 . -24.698  -19.051 16.033   1.00 97.76 441 A 1 
ATOM 3347 C CA  . SER A 0 441 . -24.374  -18.491 14.712   1.00 97.76 441 A 1 
ATOM 3348 C C   . SER A 0 441 . -22.902  -18.073 14.599   1.00 97.76 441 A 1 
ATOM 3349 C CB  . SER A 0 441 . -25.322  -17.335 14.344   1.00 97.76 441 A 1 
ATOM 3350 O O   . SER A 0 441 . -22.275  -17.722 15.597   1.00 97.76 441 A 1 
ATOM 3351 O OG  . SER A 0 441 . -25.612  -16.492 15.449   1.00 97.76 441 A 1 
ATOM 3352 N N   . TYR A 0 442 . -22.342  -18.130 13.386   1.00 97.93 442 A 1 
ATOM 3353 C CA  . TYR A 0 442 . -20.981  -17.682 13.046   1.00 97.93 442 A 1 
ATOM 3354 C C   . TYR A 0 442 . -20.968  -16.998 11.673   1.00 97.93 442 A 1 
ATOM 3355 C CB  . TYR A 0 442 . -20.014  -18.881 13.012   1.00 97.93 442 A 1 
ATOM 3356 O O   . TYR A 0 442 . -21.546  -17.549 10.738   1.00 97.93 442 A 1 
ATOM 3357 C CG  . TYR A 0 442 . -18.590  -18.540 12.589   1.00 97.93 442 A 1 
ATOM 3358 C CD1 . TYR A 0 442 . -18.133  -18.898 11.305   1.00 97.93 442 A 1 
ATOM 3359 C CD2 . TYR A 0 442 . -17.736  -17.818 13.448   1.00 97.93 442 A 1 
ATOM 3360 C CE1 . TYR A 0 442 . -16.832  -18.549 10.892   1.00 97.93 442 A 1 
ATOM 3361 C CE2 . TYR A 0 442 . -16.434  -17.456 13.034   1.00 97.93 442 A 1 
ATOM 3362 O OH  . TYR A 0 442 . -14.731  -17.501 11.305   1.00 97.93 442 A 1 
ATOM 3363 C CZ  . TYR A 0 442 . -15.978  -17.823 11.749   1.00 97.93 442 A 1 
ATOM 3364 N N   . ASP A 0 443 . -20.254  -15.877 11.540   1.00 97.44 443 A 1 
ATOM 3365 C CA  . ASP A 0 443 . -20.066  -15.112 10.295   1.00 97.44 443 A 1 
ATOM 3366 C C   . ASP A 0 443 . -18.588  -14.700 10.095   1.00 97.44 443 A 1 
ATOM 3367 C CB  . ASP A 0 443 . -20.927  -13.834 10.315   1.00 97.44 443 A 1 
ATOM 3368 O O   . ASP A 0 443 . -17.870  -14.440 11.062   1.00 97.44 443 A 1 
ATOM 3369 C CG  . ASP A 0 443 . -22.432  -14.043 10.116   1.00 97.44 443 A 1 
ATOM 3370 O OD1 . ASP A 0 443 . -22.800  -14.780 9.174    1.00 97.44 443 A 1 
ATOM 3371 O OD2 . ASP A 0 443 . -23.207  -13.357 10.819   1.00 97.44 443 A 1 
ATOM 3372 N N   . SER A 0 444 . -18.125  -14.567 8.842    1.00 97.36 444 A 1 
ATOM 3373 C CA  . SER A 0 444 . -16.770  -14.078 8.495    1.00 97.36 444 A 1 
ATOM 3374 C C   . SER A 0 444 . -16.683  -13.365 7.129    1.00 97.36 444 A 1 
ATOM 3375 C CB  . SER A 0 444 . -15.773  -15.242 8.531    1.00 97.36 444 A 1 
ATOM 3376 O O   . SER A 0 444 . -17.487  -13.640 6.239    1.00 97.36 444 A 1 
ATOM 3377 O OG  . SER A 0 444 . -16.062  -16.156 7.493    1.00 97.36 444 A 1 
ATOM 3378 N N   . VAL A 0 445 . -15.707  -12.451 6.934    1.00 96.33 445 A 1 
ATOM 3379 C CA  . VAL A 0 445 . -15.430  -11.682 5.685    1.00 96.33 445 A 1 
ATOM 3380 C C   . VAL A 0 445 . -13.948  -11.232 5.511    1.00 96.33 445 A 1 
ATOM 3381 C CB  . VAL A 0 445 . -16.343  -10.434 5.557    1.00 96.33 445 A 1 
ATOM 3382 O O   . VAL A 0 445 . -13.232  -11.023 6.488    1.00 96.33 445 A 1 
ATOM 3383 C CG1 . VAL A 0 445 . -17.844  -10.729 5.479    1.00 96.33 445 A 1 
ATOM 3384 C CG2 . VAL A 0 445 . -16.158  -9.433  6.696    1.00 96.33 445 A 1 
ATOM 3385 N N   . SER A 0 446 . -13.459  -10.990 4.273    1.00 95.77 446 A 1 
ATOM 3386 C CA  . SER A 0 446 . -12.071  -10.519 3.959    1.00 95.77 446 A 1 
ATOM 3387 C C   . SER A 0 446 . -11.911  -9.681  2.652    1.00 95.77 446 A 1 
ATOM 3388 C CB  . SER A 0 446 . -11.133  -11.733 3.919    1.00 95.77 446 A 1 
ATOM 3389 O O   . SER A 0 446 . -12.821  -9.683  1.826    1.00 95.77 446 A 1 
ATOM 3390 O OG  . SER A 0 446 . -9.788   -11.329 4.134    1.00 95.77 446 A 1 
ATOM 3391 N N   . ALA A 0 447 . -10.775  -8.962  2.433    1.00 87.00 447 A 1 
ATOM 3392 C CA  . ALA A 0 447 . -10.430  -8.105  1.252    1.00 87.00 447 A 1 
ATOM 3393 C C   . ALA A 0 447 . -8.929   -7.635  1.103    1.00 87.00 447 A 1 
ATOM 3394 C CB  . ALA A 0 447 . -11.282  -6.839  1.324    1.00 87.00 447 A 1 
ATOM 3395 O O   . ALA A 0 447 . -8.267   -7.489  2.125    1.00 87.00 447 A 1 
ATOM 3396 N N   . LYS A 0 448 . -8.384   -7.309  -0.112   1.00 89.99 448 A 1 
ATOM 3397 C CA  . LYS A 0 448 . -6.996   -6.745  -0.438   1.00 89.99 448 A 1 
ATOM 3398 C C   . LYS A 0 448 . -6.943   -5.837  -1.734   1.00 89.99 448 A 1 
ATOM 3399 C CB  . LYS A 0 448 . -5.918   -7.866  -0.412   1.00 89.99 448 A 1 
ATOM 3400 O O   . LYS A 0 448 . -7.981   -5.720  -2.385   1.00 89.99 448 A 1 
ATOM 3401 C CG  . LYS A 0 448 . -5.863   -8.636  0.921    1.00 89.99 448 A 1 
ATOM 3402 C CD  . LYS A 0 448 . -4.763   -9.692  1.067    1.00 89.99 448 A 1 
ATOM 3403 C CE  . LYS A 0 448 . -4.945   -10.427 2.414    1.00 89.99 448 A 1 
ATOM 3404 N NZ  . LYS A 0 448 . -6.139   -11.320 2.431    1.00 89.99 448 A 1 
ATOM 3405 N N   . SER A 0 449 . -5.815   -5.220  -2.206   1.00 77.81 449 A 1 
ATOM 3406 C CA  . SER A 0 449 . -5.709   -4.481  -3.531   1.00 77.81 449 A 1 
ATOM 3407 C C   . SER A 0 449 . -4.296   -4.300  -4.225   1.00 77.81 449 A 1 
ATOM 3408 C CB  . SER A 0 449 . -6.378   -3.131  -3.340   1.00 77.81 449 A 1 
ATOM 3409 O O   . SER A 0 449 . -3.306   -4.703  -3.661   1.00 77.81 449 A 1 
ATOM 3410 O OG  . SER A 0 449 . -6.339   -2.260  -4.466   1.00 77.81 449 A 1 
ATOM 3411 N N   . TYR A 0 450 . -4.163   -3.679  -5.426   1.00 88.31 450 A 1 
ATOM 3412 C CA  . TYR A 0 450 . -2.920   -3.560  -6.262   1.00 88.31 450 A 1 
ATOM 3413 C C   . TYR A 0 450 . -1.990   -2.309  -6.083   1.00 88.31 450 A 1 
ATOM 3414 C CB  . TYR A 0 450 . -3.317   -3.643  -7.760   1.00 88.31 450 A 1 
ATOM 3415 O O   . TYR A 0 450 . -2.543   -1.224  -5.902   1.00 88.31 450 A 1 
ATOM 3416 C CG  . TYR A 0 450 . -3.023   -4.970  -8.433   1.00 88.31 450 A 1 
ATOM 3417 C CD1 . TYR A 0 450 . -1.688   -5.323  -8.693   1.00 88.31 450 A 1 
ATOM 3418 C CD2 . TYR A 0 450 . -4.060   -5.848  -8.808   1.00 88.31 450 A 1 
ATOM 3419 C CE1 . TYR A 0 450 . -1.371   -6.604  -9.174   1.00 88.31 450 A 1 
ATOM 3420 C CE2 . TYR A 0 450 . -3.750   -7.119  -9.333   1.00 88.31 450 A 1 
ATOM 3421 O OH  . TYR A 0 450 . -2.099   -8.793  -9.810   1.00 88.31 450 A 1 
ATOM 3422 C CZ  . TYR A 0 450 . -2.401   -7.518  -9.459   1.00 88.31 450 A 1 
ATOM 3423 N N   . ASP A 0 451 . -0.652   -2.445  -6.286   1.00 89.80 451 A 1 
ATOM 3424 C CA  . ASP A 0 451 . 0.405    -1.398  -6.554   1.00 89.80 451 A 1 
ATOM 3425 C C   . ASP A 0 451 . 1.249    -1.709  -7.817   1.00 89.80 451 A 1 
ATOM 3426 C CB  . ASP A 0 451 . 1.394    -1.279  -5.374   1.00 89.80 451 A 1 
ATOM 3427 O O   . ASP A 0 451 . 1.114    -2.832  -8.295   1.00 89.80 451 A 1 
ATOM 3428 C CG  . ASP A 0 451 . 2.288    -0.055  -5.150   1.00 89.80 451 A 1 
ATOM 3429 O OD1 . ASP A 0 451 . 2.757    0.579   -6.111   1.00 89.80 451 A 1 
ATOM 3430 O OD2 . ASP A 0 451 . 2.441    0.291   -3.966   1.00 89.80 451 A 1 
ATOM 3431 N N   . ASN A 0 452 . 2.100    -0.778  -8.311   1.00 92.87 452 A 1 
ATOM 3432 C CA  . ASN A 0 452 . 3.236    -0.970  -9.246   1.00 92.87 452 A 1 
ATOM 3433 C C   . ASN A 0 452 . 4.135    0.288   -9.456   1.00 92.87 452 A 1 
ATOM 3434 C CB  . ASN A 0 452 . 2.683    -1.445  -10.607  1.00 92.87 452 A 1 
ATOM 3435 O O   . ASN A 0 452 . 3.584    1.258   -9.941   1.00 92.87 452 A 1 
ATOM 3436 C CG  . ASN A 0 452 . 3.750    -2.000  -11.526  1.00 92.87 452 A 1 
ATOM 3437 N ND2 . ASN A 0 452 . 4.528    -1.155  -12.159  1.00 92.87 452 A 1 
ATOM 3438 O OD1 . ASN A 0 452 . 3.842    -3.196  -11.733  1.00 92.87 452 A 1 
ATOM 3439 N N   . GLU A 0 453 . 5.472    0.308   -9.242   1.00 94.89 453 A 1 
ATOM 3440 C CA  . GLU A 0 453 . 6.382    1.421   -9.673   1.00 94.89 453 A 1 
ATOM 3441 C C   . GLU A 0 453 . 7.553    0.978   -10.570  1.00 94.89 453 A 1 
ATOM 3442 C CB  . GLU A 0 453 . 7.055    2.224   -8.525   1.00 94.89 453 A 1 
ATOM 3443 O O   . GLU A 0 453 . 8.227    0.038   -10.210  1.00 94.89 453 A 1 
ATOM 3444 C CG  . GLU A 0 453 . 6.346    2.567   -7.209   1.00 94.89 453 A 1 
ATOM 3445 C CD  . GLU A 0 453 . 7.113    3.718   -6.541   1.00 94.89 453 A 1 
ATOM 3446 O OE1 . GLU A 0 453 . 6.698    4.893   -6.613   1.00 94.89 453 A 1 
ATOM 3447 O OE2 . GLU A 0 453 . 8.147    3.445   -5.904   1.00 94.89 453 A 1 
ATOM 3448 N N   . SER A 0 454 . 7.920    1.671   -11.652  1.00 96.82 454 A 1 
ATOM 3449 C CA  . SER A 0 454 . 9.120    1.310   -12.447  1.00 96.82 454 A 1 
ATOM 3450 C C   . SER A 0 454 . 9.935    2.515   -12.922  1.00 96.82 454 A 1 
ATOM 3451 C CB  . SER A 0 454 . 8.754    0.367   -13.604  1.00 96.82 454 A 1 
ATOM 3452 O O   . SER A 0 454 . 9.534    3.657   -12.713  1.00 96.82 454 A 1 
ATOM 3453 O OG  . SER A 0 454 . 8.005    1.026   -14.605  1.00 96.82 454 A 1 
ATOM 3454 N N   . TYR A 0 455 . 11.117   2.281   -13.502  1.00 98.09 455 A 1 
ATOM 3455 C CA  . TYR A 0 455 . 11.967   3.264   -14.188  1.00 98.09 455 A 1 
ATOM 3456 C C   . TYR A 0 455 . 12.967   2.577   -15.125  1.00 98.09 455 A 1 
ATOM 3457 C CB  . TYR A 0 455 . 12.697   4.162   -13.166  1.00 98.09 455 A 1 
ATOM 3458 O O   . TYR A 0 455 . 13.443   1.485   -14.834  1.00 98.09 455 A 1 
ATOM 3459 C CG  . TYR A 0 455 . 13.871   4.990   -13.662  1.00 98.09 455 A 1 
ATOM 3460 C CD1 . TYR A 0 455 . 15.166   4.434   -13.701  1.00 98.09 455 A 1 
ATOM 3461 C CD2 . TYR A 0 455 . 13.673   6.327   -14.052  1.00 98.09 455 A 1 
ATOM 3462 C CE1 . TYR A 0 455 . 16.256   5.207   -14.150  1.00 98.09 455 A 1 
ATOM 3463 C CE2 . TYR A 0 455 . 14.755   7.105   -14.502  1.00 98.09 455 A 1 
ATOM 3464 O OH  . TYR A 0 455 . 17.092   7.309   -14.977  1.00 98.09 455 A 1 
ATOM 3465 C CZ  . TYR A 0 455 . 16.049   6.544   -14.552  1.00 98.09 455 A 1 
ATOM 3466 N N   . ALA A 0 456 . 13.372   3.233   -16.213  1.00 98.16 456 A 1 
ATOM 3467 C CA  . ALA A 0 456 . 14.532   2.801   -16.998  1.00 98.16 456 A 1 
ATOM 3468 C C   . ALA A 0 456 . 15.282   3.974   -17.634  1.00 98.16 456 A 1 
ATOM 3469 C CB  . ALA A 0 456 . 14.103   1.765   -18.047  1.00 98.16 456 A 1 
ATOM 3470 O O   . ALA A 0 456 . 14.701   5.034   -17.868  1.00 98.16 456 A 1 
ATOM 3471 N N   . ARG A 0 457 . 16.564   3.760   -17.949  1.00 98.53 457 A 1 
ATOM 3472 C CA  . ARG A 0 457 . 17.403   4.656   -18.752  1.00 98.53 457 A 1 
ATOM 3473 C C   . ARG A 0 457 . 18.426   3.876   -19.577  1.00 98.53 457 A 1 
ATOM 3474 C CB  . ARG A 0 457 . 18.078   5.693   -17.842  1.00 98.53 457 A 1 
ATOM 3475 O O   . ARG A 0 457 . 19.084   2.980   -19.057  1.00 98.53 457 A 1 
ATOM 3476 C CG  . ARG A 0 457 . 18.973   6.686   -18.606  1.00 98.53 457 A 1 
ATOM 3477 C CD  . ARG A 0 457 . 19.368   7.905   -17.755  1.00 98.53 457 A 1 
ATOM 3478 N NE  . ARG A 0 457 . 20.643   7.701   -17.043  1.00 98.53 457 A 1 
ATOM 3479 N NH1 . ARG A 0 457 . 19.943   6.524   -15.174  1.00 98.53 457 A 1 
ATOM 3480 N NH2 . ARG A 0 457 . 22.102   6.719   -15.625  1.00 98.53 457 A 1 
ATOM 3481 C CZ  . ARG A 0 457 . 20.874   6.994   -15.951  1.00 98.53 457 A 1 
ATOM 3482 N N   . ALA A 0 458 . 18.619   4.257   -20.833  1.00 98.63 458 A 1 
ATOM 3483 C CA  . ALA A 0 458 . 19.706   3.765   -21.676  1.00 98.63 458 A 1 
ATOM 3484 C C   . ALA A 0 458 . 20.498   4.940   -22.258  1.00 98.63 458 A 1 
ATOM 3485 C CB  . ALA A 0 458 . 19.136   2.854   -22.768  1.00 98.63 458 A 1 
ATOM 3486 O O   . ALA A 0 458 . 19.916   5.982   -22.554  1.00 98.63 458 A 1 
ATOM 3487 N N   . VAL A 0 459 . 21.808   4.755   -22.416  1.00 98.59 459 A 1 
ATOM 3488 C CA  . VAL A 0 459 . 22.720   5.665   -23.116  1.00 98.59 459 A 1 
ATOM 3489 C C   . VAL A 0 459 . 23.623   4.843   -24.033  1.00 98.59 459 A 1 
ATOM 3490 C CB  . VAL A 0 459 . 23.566   6.523   -22.151  1.00 98.59 459 A 1 
ATOM 3491 O O   . VAL A 0 459 . 24.097   3.776   -23.632  1.00 98.59 459 A 1 
ATOM 3492 C CG1 . VAL A 0 459 . 24.428   7.553   -22.894  1.00 98.59 459 A 1 
ATOM 3493 C CG2 . VAL A 0 459 . 22.685   7.274   -21.139  1.00 98.59 459 A 1 
ATOM 3494 N N   . GLN A 0 460 . 23.855   5.340   -25.241  1.00 97.87 460 A 1 
ATOM 3495 C CA  . GLN A 0 460 . 24.882   4.864   -26.166  1.00 97.87 460 A 1 
ATOM 3496 C C   . GLN A 0 460 . 25.640   6.081   -26.706  1.00 97.87 460 A 1 
ATOM 3497 C CB  . GLN A 0 460 . 24.259   4.029   -27.299  1.00 97.87 460 A 1 
ATOM 3498 O O   . GLN A 0 460 . 25.030   7.134   -26.905  1.00 97.87 460 A 1 
ATOM 3499 C CG  . GLN A 0 460 . 23.622   2.735   -26.766  1.00 97.87 460 A 1 
ATOM 3500 C CD  . GLN A 0 460 . 23.023   1.862   -27.862  1.00 97.87 460 A 1 
ATOM 3501 N NE2 . GLN A 0 460 . 23.825   1.353   -28.770  1.00 97.87 460 A 1 
ATOM 3502 O OE1 . GLN A 0 460 . 21.839   1.544   -27.854  1.00 97.87 460 A 1 
ATOM 3503 N N   . ALA A 0 461 . 26.947   5.948   -26.890  1.00 97.38 461 A 1 
ATOM 3504 C CA  . ALA A 0 461 . 27.796   6.937   -27.538  1.00 97.38 461 A 1 
ATOM 3505 C C   . ALA A 0 461 . 28.904   6.212   -28.307  1.00 97.38 461 A 1 
ATOM 3506 C CB  . ALA A 0 461 . 28.378   7.885   -26.481  1.00 97.38 461 A 1 
ATOM 3507 O O   . ALA A 0 461 . 29.384   5.188   -27.821  1.00 97.38 461 A 1 
ATOM 3508 N N   . ASP A 0 462 . 29.284   6.760   -29.454  1.00 96.09 462 A 1 
ATOM 3509 C CA  . ASP A 0 462 . 30.285   6.215   -30.373  1.00 96.09 462 A 1 
ATOM 3510 C C   . ASP A 0 462 . 31.219   7.349   -30.859  1.00 96.09 462 A 1 
ATOM 3511 C CB  . ASP A 0 462 . 29.538   5.513   -31.524  1.00 96.09 462 A 1 
ATOM 3512 O O   . ASP A 0 462 . 30.833   8.523   -30.841  1.00 96.09 462 A 1 
ATOM 3513 C CG  . ASP A 0 462 . 30.369   4.440   -32.230  1.00 96.09 462 A 1 
ATOM 3514 O OD1 . ASP A 0 462 . 31.610   4.480   -32.063  1.00 96.09 462 A 1 
ATOM 3515 O OD2 . ASP A 0 462 . 29.724   3.588   -32.883  1.00 96.09 462 A 1 
ATOM 3516 N N   . ASP A 0 463 . 32.462   7.028   -31.223  1.00 93.91 463 A 1 
ATOM 3517 C CA  . ASP A 0 463 . 33.500   7.979   -31.672  1.00 93.91 463 A 1 
ATOM 3518 C C   . ASP A 0 463 . 34.530   7.262   -32.563  1.00 93.91 463 A 1 
ATOM 3519 C CB  . ASP A 0 463 . 34.138   8.708   -30.467  1.00 93.91 463 A 1 
ATOM 3520 O O   . ASP A 0 463 . 35.708   7.108   -32.203  1.00 93.91 463 A 1 
ATOM 3521 C CG  . ASP A 0 463 . 35.267   9.688   -30.827  1.00 93.91 463 A 1 
ATOM 3522 O OD1 . ASP A 0 463 . 35.398   10.168  -31.973  1.00 93.91 463 A 1 
ATOM 3523 O OD2 . ASP A 0 463 . 36.041   10.122  -29.938  1.00 93.91 463 A 1 
ATOM 3524 N N   . ASP A 0 464 . 34.025   6.811   -33.710  1.00 93.24 464 A 1 
ATOM 3525 C CA  . ASP A 0 464 . 34.718   6.058   -34.753  1.00 93.24 464 A 1 
ATOM 3526 C C   . ASP A 0 464 . 35.674   6.978   -35.539  1.00 93.24 464 A 1 
ATOM 3527 C CB  . ASP A 0 464 . 33.643   5.407   -35.655  1.00 93.24 464 A 1 
ATOM 3528 O O   . ASP A 0 464 . 35.302   8.071   -35.977  1.00 93.24 464 A 1 
ATOM 3529 C CG  . ASP A 0 464 . 34.066   4.099   -36.335  1.00 93.24 464 A 1 
ATOM 3530 O OD1 . ASP A 0 464 . 35.200   3.633   -36.069  1.00 93.24 464 A 1 
ATOM 3531 O OD2 . ASP A 0 464 . 33.281   3.594   -37.171  1.00 93.24 464 A 1 
ATOM 3532 N N   . GLN A 0 465 . 36.938   6.580   -35.700  1.00 91.00 465 A 1 
ATOM 3533 C CA  . GLN A 0 465 . 37.992   7.384   -36.338  1.00 91.00 465 A 1 
ATOM 3534 C C   . GLN A 0 465 . 38.867   6.519   -37.237  1.00 91.00 465 A 1 
ATOM 3535 C CB  . GLN A 0 465 . 38.878   8.046   -35.265  1.00 91.00 465 A 1 
ATOM 3536 O O   . GLN A 0 465 . 39.451   5.549   -36.761  1.00 91.00 465 A 1 
ATOM 3537 C CG  . GLN A 0 465 . 38.166   9.216   -34.586  1.00 91.00 465 A 1 
ATOM 3538 C CD  . GLN A 0 465 . 38.894   9.729   -33.353  1.00 91.00 465 A 1 
ATOM 3539 N NE2 . GLN A 0 465 . 38.165   9.991   -32.293  1.00 91.00 465 A 1 
ATOM 3540 O OE1 . GLN A 0 465 . 40.108   9.924   -33.305  1.00 91.00 465 A 1 
ATOM 3541 N N   . TRP A 0 466 . 39.050   6.915   -38.498  1.00 89.76 466 A 1 
ATOM 3542 C CA  . TRP A 0 466 . 39.815   6.140   -39.481  1.00 89.76 466 A 1 
ATOM 3543 C C   . TRP A 0 466 . 40.698   7.014   -40.381  1.00 89.76 466 A 1 
ATOM 3544 C CB  . TRP A 0 466 . 38.850   5.276   -40.304  1.00 89.76 466 A 1 
ATOM 3545 O O   . TRP A 0 466 . 40.421   8.197   -40.591  1.00 89.76 466 A 1 
ATOM 3546 C CG  . TRP A 0 466 . 37.839   6.035   -41.110  1.00 89.76 466 A 1 
ATOM 3547 C CD1 . TRP A 0 466 . 36.591   6.359   -40.704  1.00 89.76 466 A 1 
ATOM 3548 C CD2 . TRP A 0 466 . 37.976   6.581   -42.458  1.00 89.76 466 A 1 
ATOM 3549 C CE2 . TRP A 0 466 . 36.762   7.247   -42.801  1.00 89.76 466 A 1 
ATOM 3550 C CE3 . TRP A 0 466 . 39.004   6.578   -43.427  1.00 89.76 466 A 1 
ATOM 3551 N NE1 . TRP A 0 466 . 35.949   7.069   -41.699  1.00 89.76 466 A 1 
ATOM 3552 C CH2 . TRP A 0 466 . 37.637   7.895   -44.965  1.00 89.76 466 A 1 
ATOM 3553 C CZ2 . TRP A 0 466 . 36.587   7.903   -44.030  1.00 89.76 466 A 1 
ATOM 3554 C CZ3 . TRP A 0 466 . 38.837   7.225   -44.664  1.00 89.76 466 A 1 
ATOM 3555 N N   . ALA A 0 467 . 41.769   6.419   -40.908  1.00 90.36 467 A 1 
ATOM 3556 C CA  . ALA A 0 467 . 42.636   6.988   -41.936  1.00 90.36 467 A 1 
ATOM 3557 C C   . ALA A 0 467 . 43.149   5.895   -42.893  1.00 90.36 467 A 1 
ATOM 3558 C CB  . ALA A 0 467 . 43.808   7.718   -41.268  1.00 90.36 467 A 1 
ATOM 3559 O O   . ALA A 0 467 . 43.443   4.783   -42.447  1.00 90.36 467 A 1 
ATOM 3560 N N   . GLU A 0 468 . 43.295   6.232   -44.175  1.00 87.58 468 A 1 
ATOM 3561 C CA  . GLU A 0 468 . 43.916   5.397   -45.216  1.00 87.58 468 A 1 
ATOM 3562 C C   . GLU A 0 468 . 44.924   6.227   -46.038  1.00 87.58 468 A 1 
ATOM 3563 C CB  . GLU A 0 468 . 42.853   4.784   -46.159  1.00 87.58 468 A 1 
ATOM 3564 O O   . GLU A 0 468 . 44.635   7.374   -46.376  1.00 87.58 468 A 1 
ATOM 3565 C CG  . GLU A 0 468 . 41.869   3.804   -45.486  1.00 87.58 468 A 1 
ATOM 3566 C CD  . GLU A 0 468 . 40.973   3.021   -46.477  1.00 87.58 468 A 1 
ATOM 3567 O OE1 . GLU A 0 468 . 39.991   2.393   -46.015  1.00 87.58 468 A 1 
ATOM 3568 O OE2 . GLU A 0 468 . 41.286   2.968   -47.692  1.00 87.58 468 A 1 
ATOM 3569 N N   . ASP A 0 469 . 46.073   5.629   -46.372  1.00 84.24 469 A 1 
ATOM 3570 C CA  . ASP A 0 469 . 47.125   6.141   -47.271  1.00 84.24 469 A 1 
ATOM 3571 C C   . ASP A 0 469 . 47.419   5.085   -48.364  1.00 84.24 469 A 1 
ATOM 3572 C CB  . ASP A 0 469 . 48.379   6.506   -46.445  1.00 84.24 469 A 1 
ATOM 3573 O O   . ASP A 0 469 . 47.360   3.873   -48.117  1.00 84.24 469 A 1 
ATOM 3574 C CG  . ASP A 0 469 . 49.585   7.056   -47.238  1.00 84.24 469 A 1 
ATOM 3575 O OD1 . ASP A 0 469 . 49.456   7.309   -48.460  1.00 84.24 469 A 1 
ATOM 3576 O OD2 . ASP A 0 469 . 50.668   7.178   -46.614  1.00 84.24 469 A 1 
ATOM 3577 N N   . TYR A 0 470 . 47.707   5.519   -49.593  1.00 82.14 470 A 1 
ATOM 3578 C CA  . TYR A 0 470 . 47.966   4.653   -50.748  1.00 82.14 470 A 1 
ATOM 3579 C C   . TYR A 0 470 . 48.952   5.266   -51.762  1.00 82.14 470 A 1 
ATOM 3580 C CB  . TYR A 0 470 . 46.622   4.302   -51.419  1.00 82.14 470 A 1 
ATOM 3581 O O   . TYR A 0 470 . 48.544   5.799   -52.802  1.00 82.14 470 A 1 
ATOM 3582 C CG  . TYR A 0 470 . 46.750   3.313   -52.566  1.00 82.14 470 A 1 
ATOM 3583 C CD1 . TYR A 0 470 . 46.524   3.703   -53.902  1.00 82.14 470 A 1 
ATOM 3584 C CD2 . TYR A 0 470 . 47.191   2.013   -52.287  1.00 82.14 470 A 1 
ATOM 3585 C CE1 . TYR A 0 470 . 46.764   2.795   -54.957  1.00 82.14 470 A 1 
ATOM 3586 C CE2 . TYR A 0 470 . 47.446   1.105   -53.325  1.00 82.14 470 A 1 
ATOM 3587 O OH  . TYR A 0 470 . 47.589   0.618   -55.648  1.00 82.14 470 A 1 
ATOM 3588 C CZ  . TYR A 0 470 . 47.251   1.501   -54.663  1.00 82.14 470 A 1 
ATOM 3589 N N   . ASP A 0 471 . 50.262   5.112   -51.539  1.00 80.94 471 A 1 
ATOM 3590 C CA  . ASP A 0 471 . 51.274   5.460   -52.542  1.00 80.94 471 A 1 
ATOM 3591 C C   . ASP A 0 471 . 51.364   4.363   -53.626  1.00 80.94 471 A 1 
ATOM 3592 C CB  . ASP A 0 471 . 52.639   5.789   -51.889  1.00 80.94 471 A 1 
ATOM 3593 O O   . ASP A 0 471 . 51.337   3.145   -53.402  1.00 80.94 471 A 1 
ATOM 3594 C CG  . ASP A 0 471 . 53.454   6.921   -52.536  1.00 80.94 471 A 1 
ATOM 3595 O OD1 . ASP A 0 471 . 53.149   7.323   -53.692  1.00 80.94 471 A 1 
ATOM 3596 O OD2 . ASP A 0 471 . 54.523   7.281   -51.984  1.00 80.94 471 A 1 
ATOM 3597 N N   . ARG A 0 472 . 51.486   4.788   -54.885  1.00 75.65 472 A 1 
ATOM 3598 C CA  . ARG A 0 472 . 51.597   3.878   -56.030  1.00 75.65 472 A 1 
ATOM 3599 C C   . ARG A 0 472 . 52.617   4.373   -57.031  1.00 75.65 472 A 1 
ATOM 3600 C CB  . ARG A 0 472 . 50.209   3.680   -56.645  1.00 75.65 472 A 1 
ATOM 3601 O O   . ARG A 0 472 . 52.347   5.275   -57.822  1.00 75.65 472 A 1 
ATOM 3602 C CG  . ARG A 0 472 . 50.280   2.629   -57.752  1.00 75.65 472 A 1 
ATOM 3603 C CD  . ARG A 0 472 . 48.887   2.375   -58.317  1.00 75.65 472 A 1 
ATOM 3604 N NE  . ARG A 0 472 . 48.926   1.236   -59.251  1.00 75.65 472 A 1 
ATOM 3605 N NH1 . ARG A 0 472 . 48.699   2.413   -61.197  1.00 75.65 472 A 1 
ATOM 3606 N NH2 . ARG A 0 472 . 49.073   0.206   -61.264  1.00 75.65 472 A 1 
ATOM 3607 C CZ  . ARG A 0 472 . 48.895   1.291   -60.563  1.00 75.65 472 A 1 
ATOM 3608 N N   . TYR A 0 473 . 53.746   3.676   -57.123  1.00 75.78 473 A 1 
ATOM 3609 C CA  . TYR A 0 473 . 54.867   4.050   -57.983  1.00 75.78 473 A 1 
ATOM 3610 C C   . TYR A 0 473 . 55.143   3.031   -59.102  1.00 75.78 473 A 1 
ATOM 3611 C CB  . TYR A 0 473 . 56.101   4.333   -57.114  1.00 75.78 473 A 1 
ATOM 3612 O O   . TYR A 0 473 . 55.238   1.821   -58.903  1.00 75.78 473 A 1 
ATOM 3613 C CG  . TYR A 0 473 . 56.457   3.220   -56.146  1.00 75.78 473 A 1 
ATOM 3614 C CD1 . TYR A 0 473 . 55.911   3.229   -54.845  1.00 75.78 473 A 1 
ATOM 3615 C CD2 . TYR A 0 473 . 57.281   2.153   -56.558  1.00 75.78 473 A 1 
ATOM 3616 C CE1 . TYR A 0 473 . 56.164   2.165   -53.963  1.00 75.78 473 A 1 
ATOM 3617 C CE2 . TYR A 0 473 . 57.544   1.091   -55.670  1.00 75.78 473 A 1 
ATOM 3618 O OH  . TYR A 0 473 . 57.210   0.045   -53.552  1.00 75.78 473 A 1 
ATOM 3619 C CZ  . TYR A 0 473 . 56.977   1.094   -54.376  1.00 75.78 473 A 1 
ATOM 3620 N N   . ASP A 0 474 . 55.359   3.538   -60.316  1.00 66.64 474 A 1 
ATOM 3621 C CA  . ASP A 0 474 . 55.856   2.782   -61.469  1.00 66.64 474 A 1 
ATOM 3622 C C   . ASP A 0 474 . 57.188   3.391   -61.927  1.00 66.64 474 A 1 
ATOM 3623 C CB  . ASP A 0 474 . 54.774   2.770   -62.566  1.00 66.64 474 A 1 
ATOM 3624 O O   . ASP A 0 474 . 57.215   4.457   -62.557  1.00 66.64 474 A 1 
ATOM 3625 C CG  . ASP A 0 474 . 55.163   2.052   -63.867  1.00 66.64 474 A 1 
ATOM 3626 O OD1 . ASP A 0 474 . 56.172   1.321   -63.914  1.00 66.64 474 A 1 
ATOM 3627 O OD2 . ASP A 0 474 . 54.439   2.261   -64.873  1.00 66.64 474 A 1 
ATOM 3628 N N   . THR A 0 475 . 58.307   2.729   -61.601  1.00 61.06 475 A 1 
ATOM 3629 C CA  . THR A 0 475 . 59.612   3.096   -62.157  1.00 61.06 475 A 1 
ATOM 3630 C C   . THR A 0 475 . 59.768   2.478   -63.543  1.00 61.06 475 A 1 
ATOM 3631 C CB  . THR A 0 475 . 60.821   2.833   -61.233  1.00 61.06 475 A 1 
ATOM 3632 O O   . THR A 0 475 . 60.154   1.320   -63.722  1.00 61.06 475 A 1 
ATOM 3633 C CG2 . THR A 0 475 . 60.609   3.392   -59.828  1.00 61.06 475 A 1 
ATOM 3634 O OG1 . THR A 0 475 . 61.201   1.486   -61.078  1.00 61.06 475 A 1 
ATOM 3635 N N   . LYS A 0 476 . 59.498   3.283   -64.572  1.00 53.83 476 A 1 
ATOM 3636 C CA  . LYS A 0 476 . 59.813   2.907   -65.951  1.00 53.83 476 A 1 
ATOM 3637 C C   . LYS A 0 476 . 61.299   3.137   -66.193  1.00 53.83 476 A 1 
ATOM 3638 C CB  . LYS A 0 476 . 58.941   3.682   -66.942  1.00 53.83 476 A 1 
ATOM 3639 O O   . LYS A 0 476 . 61.733   4.265   -66.422  1.00 53.83 476 A 1 
ATOM 3640 C CG  . LYS A 0 476 . 57.457   3.314   -66.804  1.00 53.83 476 A 1 
ATOM 3641 C CD  . LYS A 0 476 . 56.636   4.136   -67.807  1.00 53.83 476 A 1 
ATOM 3642 C CE  . LYS A 0 476 . 55.123   4.010   -67.596  1.00 53.83 476 A 1 
ATOM 3643 N NZ  . LYS A 0 476 . 54.704   4.500   -66.259  1.00 53.83 476 A 1 
ATOM 3644 N N   . ASP A 0 477 . 62.071   2.057   -66.165  1.00 47.52 477 A 1 
ATOM 3645 C CA  . ASP A 0 477 . 63.469   2.072   -66.596  1.00 47.52 477 A 1 
ATOM 3646 C C   . ASP A 0 477 . 63.569   2.652   -68.017  1.00 47.52 477 A 1 
ATOM 3647 C CB  . ASP A 0 477 . 64.052   0.642   -66.548  1.00 47.52 477 A 1 
ATOM 3648 O O   . ASP A 0 477 . 62.908   2.175   -68.947  1.00 47.52 477 A 1 
ATOM 3649 C CG  . ASP A 0 477 . 65.166   0.426   -65.519  1.00 47.52 477 A 1 
ATOM 3650 O OD1 . ASP A 0 477 . 65.515   1.373   -64.783  1.00 47.52 477 A 1 
ATOM 3651 O OD2 . ASP A 0 477 . 65.683   -0.712  -65.526  1.00 47.52 477 A 1 
ATOM 3652 N N   . ALA A 0 478 . 64.410   3.674   -68.199  1.00 44.93 478 A 1 
ATOM 3653 C CA  . ALA A 0 478 . 64.525   4.453   -69.437  1.00 44.93 478 A 1 
ATOM 3654 C C   . ALA A 0 478 . 65.275   3.709   -70.573  1.00 44.93 478 A 1 
ATOM 3655 C CB  . ALA A 0 478 . 65.098   5.837   -69.098  1.00 44.93 478 A 1 
ATOM 3656 O O   . ALA A 0 478 . 66.083   4.279   -71.304  1.00 44.93 478 A 1 
ATOM 3657 N N   . GLY A 0 479 . 64.982   2.417   -70.763  1.00 40.20 479 A 1 
ATOM 3658 C CA  . GLY A 0 479 . 65.517   1.543   -71.817  1.00 40.20 479 A 1 
ATOM 3659 C C   . GLY A 0 479 . 65.011   1.856   -73.236  1.00 40.20 479 A 1 
ATOM 3660 O O   . GLY A 0 479 . 65.212   1.070   -74.164  1.00 40.20 479 A 1 
ATOM 3661 N N   . ARG A 0 480 . 64.338   2.996   -73.425  1.00 35.10 480 A 1 
ATOM 3662 C CA  . ARG A 0 480 . 63.973   3.594   -74.716  1.00 35.10 480 A 1 
ATOM 3663 C C   . ARG A 0 480 . 64.360   5.080   -74.633  1.00 35.10 480 A 1 
ATOM 3664 C CB  . ARG A 0 480 . 62.467   3.411   -74.987  1.00 35.10 480 A 1 
ATOM 3665 O O   . ARG A 0 480 . 64.055   5.715   -73.639  1.00 35.10 480 A 1 
ATOM 3666 C CG  . ARG A 0 480 . 62.023   1.937   -75.010  1.00 35.10 480 A 1 
ATOM 3667 C CD  . ARG A 0 480 . 60.525   1.826   -75.316  1.00 35.10 480 A 1 
ATOM 3668 N NE  . ARG A 0 480 . 60.067   0.423   -75.262  1.00 35.10 480 A 1 
ATOM 3669 N NH1 . ARG A 0 480 . 57.924   0.789   -75.988  1.00 35.10 480 A 1 
ATOM 3670 N NH2 . ARG A 0 480 . 58.551   -1.271  -75.389  1.00 35.10 480 A 1 
ATOM 3671 C CZ  . ARG A 0 480 . 58.855   -0.013  -75.551  1.00 35.10 480 A 1 
ATOM 3672 N N   . TYR A 0 481 . 65.023   5.689   -75.614  1.00 37.41 481 A 1 
ATOM 3673 C CA  . TYR A 0 481 . 65.065   5.331   -77.032  1.00 37.41 481 A 1 
ATOM 3674 C C   . TYR A 0 481 . 66.458   5.574   -77.645  1.00 37.41 481 A 1 
ATOM 3675 C CB  . TYR A 0 481 . 63.994   6.199   -77.713  1.00 37.41 481 A 1 
ATOM 3676 O O   . TYR A 0 481 . 66.943   6.702   -77.708  1.00 37.41 481 A 1 
ATOM 3677 C CG  . TYR A 0 481 . 63.545   5.744   -79.083  1.00 37.41 481 A 1 
ATOM 3678 C CD1 . TYR A 0 481 . 64.191   6.225   -80.236  1.00 37.41 481 A 1 
ATOM 3679 C CD2 . TYR A 0 481 . 62.415   4.911   -79.202  1.00 37.41 481 A 1 
ATOM 3680 C CE1 . TYR A 0 481 . 63.704   5.886   -81.511  1.00 37.41 481 A 1 
ATOM 3681 C CE2 . TYR A 0 481 . 61.921   4.571   -80.475  1.00 37.41 481 A 1 
ATOM 3682 O OH  . TYR A 0 481 . 62.066   4.768   -82.861  1.00 37.41 481 A 1 
ATOM 3683 C CZ  . TYR A 0 481 . 62.559   5.068   -81.630  1.00 37.41 481 A 1 
ATOM 3684 N N   . GLY A 0 482 . 67.106   4.521   -78.149  1.00 29.97 482 A 1 
ATOM 3685 C CA  . GLY A 0 482 . 68.302   4.667   -78.986  1.00 29.97 482 A 1 
ATOM 3686 C C   . GLY A 0 482 . 67.963   5.024   -80.443  1.00 29.97 482 A 1 
ATOM 3687 O O   . GLY A 0 482 . 66.867   4.742   -80.911  1.00 29.97 482 A 1 
ATOM 3688 N N   . GLN A 0 483 . 68.966   5.513   -81.188  1.00 32.15 483 A 1 
ATOM 3689 C CA  . GLN A 0 483 . 68.983   5.752   -82.652  1.00 32.15 483 A 1 
ATOM 3690 C C   . GLN A 0 483 . 68.437   7.095   -83.196  1.00 32.15 483 A 1 
ATOM 3691 C CB  . GLN A 0 483 . 68.408   4.569   -83.465  1.00 32.15 483 A 1 
ATOM 3692 O O   . GLN A 0 483 . 67.362   7.149   -83.787  1.00 32.15 483 A 1 
ATOM 3693 C CG  . GLN A 0 483 . 68.978   3.189   -83.118  1.00 32.15 483 A 1 
ATOM 3694 C CD  . GLN A 0 483 . 68.406   2.120   -84.041  1.00 32.15 483 A 1 
ATOM 3695 N NE2 . GLN A 0 483 . 67.806   1.076   -83.513  1.00 32.15 483 A 1 
ATOM 3696 O OE1 . GLN A 0 483 . 68.496   2.197   -85.256  1.00 32.15 483 A 1 
ATOM 3697 N N   . ALA A 0 484 . 69.285   8.136   -83.168  1.00 31.14 484 A 1 
ATOM 3698 C CA  . ALA A 0 484 . 69.335   9.218   -84.176  1.00 31.14 484 A 1 
ATOM 3699 C C   . ALA A 0 484 . 70.673   10.011  -84.112  1.00 31.14 484 A 1 
ATOM 3700 C CB  . ALA A 0 484 . 68.122   10.154  -84.034  1.00 31.14 484 A 1 
ATOM 3701 O O   . ALA A 0 484 . 70.709   11.225  -83.971  1.00 31.14 484 A 1 
ATOM 3702 N N   . ALA A 0 485 . 71.833   9.357   -84.045  1.00 27.41 485 A 1 
ATOM 3703 C CA  . ALA A 0 485 . 72.625   9.051   -85.244  1.00 27.41 485 A 1 
ATOM 3704 C C   . ALA A 0 485 . 72.989   10.265  -86.143  1.00 27.41 485 A 1 
ATOM 3705 C CB  . ALA A 0 485 . 71.980   7.897   -86.029  1.00 27.41 485 A 1 
ATOM 3706 O O   . ALA A 0 485 . 72.416   10.451  -87.215  1.00 27.41 485 A 1 
ATOM 3707 N N   . SER A 0 486 . 74.055   10.998  -85.795  1.00 32.39 486 A 1 
ATOM 3708 C CA  . SER A 0 486 . 74.835   11.795  -86.760  1.00 32.39 486 A 1 
ATOM 3709 C C   . SER A 0 486 . 76.250   11.219  -86.901  1.00 32.39 486 A 1 
ATOM 3710 C CB  . SER A 0 486 . 74.843   13.285  -86.391  1.00 32.39 486 A 1 
ATOM 3711 O O   . SER A 0 486 . 77.107   11.426  -86.041  1.00 32.39 486 A 1 
ATOM 3712 O OG  . SER A 0 486 . 75.472   13.506  -85.147  1.00 32.39 486 A 1 
ATOM 3713 N N   . LYS A 0 487 . 76.502   10.470  -87.984  1.00 28.21 487 A 1 
ATOM 3714 C CA  . LYS A 0 487 . 77.838   9.938   -88.308  1.00 28.21 487 A 1 
ATOM 3715 C C   . LYS A 0 487 . 78.832   11.081  -88.532  1.00 28.21 487 A 1 
ATOM 3716 C CB  . LYS A 0 487 . 77.801   9.103   -89.602  1.00 28.21 487 A 1 
ATOM 3717 O O   . LYS A 0 487 . 78.517   12.011  -89.268  1.00 28.21 487 A 1 
ATOM 3718 C CG  . LYS A 0 487 . 77.039   7.773   -89.512  1.00 28.21 487 A 1 
ATOM 3719 C CD  . LYS A 0 487 . 77.121   7.051   -90.869  1.00 28.21 487 A 1 
ATOM 3720 C CE  . LYS A 0 487 . 76.424   5.686   -90.812  1.00 28.21 487 A 1 
ATOM 3721 N NZ  . LYS A 0 487 . 76.528   4.960   -92.104  1.00 28.21 487 A 1 
ATOM 3722 N N   . TRP A 0 488 . 80.065   10.936  -88.044  1.00 23.71 488 A 1 
ATOM 3723 C CA  . TRP A 0 488 . 81.201   11.728  -88.530  1.00 23.71 488 A 1 
ATOM 3724 C C   . TRP A 0 488 . 82.174   10.850  -89.321  1.00 23.71 488 A 1 
ATOM 3725 C CB  . TRP A 0 488 . 81.856   12.531  -87.404  1.00 23.71 488 A 1 
ATOM 3726 O O   . TRP A 0 488 . 83.189   10.378  -88.812  1.00 23.71 488 A 1 
ATOM 3727 C CG  . TRP A 0 488 . 82.635   13.705  -87.916  1.00 23.71 488 A 1 
ATOM 3728 C CD1 . TRP A 0 488 . 82.082   14.864  -88.340  1.00 23.71 488 A 1 
ATOM 3729 C CD2 . TRP A 0 488 . 84.079   13.869  -88.089  1.00 23.71 488 A 1 
ATOM 3730 C CE2 . TRP A 0 488 . 84.325   15.185  -88.586  1.00 23.71 488 A 1 
ATOM 3731 C CE3 . TRP A 0 488 . 85.209   13.056  -87.849  1.00 23.71 488 A 1 
ATOM 3732 N NE1 . TRP A 0 488 . 83.072   15.733  -88.750  1.00 23.71 488 A 1 
ATOM 3733 C CH2 . TRP A 0 488 . 86.720   14.874  -88.477  1.00 23.71 488 A 1 
ATOM 3734 C CZ2 . TRP A 0 488 . 85.618   15.686  -88.788  1.00 23.71 488 A 1 
ATOM 3735 C CZ3 . TRP A 0 488 . 86.515   13.555  -88.025  1.00 23.71 488 A 1 
ATOM 3736 N N   . GLY A 0 489 . 81.830   10.598  -90.584  1.00 29.20 489 A 1 
ATOM 3737 C CA  . GLY A 0 489 . 82.776   10.072  -91.562  1.00 29.20 489 A 1 
ATOM 3738 C C   . GLY A 0 489 . 83.538   11.229  -92.201  1.00 29.20 489 A 1 
ATOM 3739 O O   . GLY A 0 489 . 82.917   12.191  -92.642  1.00 29.20 489 A 1 
ATOM 3740 N N   . LYS A 0 490 . 84.870   11.142  -92.273  1.00 29.59 490 A 1 
ATOM 3741 C CA  . LYS A 0 490 . 85.637   11.990  -93.196  1.00 29.59 490 A 1 
ATOM 3742 C C   . LYS A 0 490 . 85.454   11.460  -94.612  1.00 29.59 490 A 1 
ATOM 3743 C CB  . LYS A 0 490 . 87.133   11.998  -92.857  1.00 29.59 490 A 1 
ATOM 3744 O O   . LYS A 0 490 . 85.617   10.258  -94.822  1.00 29.59 490 A 1 
ATOM 3745 C CG  . LYS A 0 490 . 87.459   12.826  -91.611  1.00 29.59 490 A 1 
ATOM 3746 C CD  . LYS A 0 490 . 88.977   12.839  -91.394  1.00 29.59 490 A 1 
ATOM 3747 C CE  . LYS A 0 490 . 89.313   13.724  -90.194  1.00 29.59 490 A 1 
ATOM 3748 N NZ  . LYS A 0 490 . 90.762   13.706  -89.882  1.00 29.59 490 A 1 
ATOM 3749 N N   . ASP A 0 491 . 85.219   12.351  -95.567  1.00 33.07 491 A 1 
ATOM 3750 C CA  . ASP A 0 491 . 85.202   12.000  -96.984  1.00 33.07 491 A 1 
ATOM 3751 C C   . ASP A 0 491 . 86.584   11.508  -97.433  1.00 33.07 491 A 1 
ATOM 3752 C CB  . ASP A 0 491 . 84.736   13.195  -97.825  1.00 33.07 491 A 1 
ATOM 3753 O O   . ASP A 0 491 . 87.514   12.284  -97.664  1.00 33.07 491 A 1 
ATOM 3754 C CG  . ASP A 0 491 . 83.322   13.618  -97.436  1.00 33.07 491 A 1 
ATOM 3755 O OD1 . ASP A 0 491 . 82.414   12.771  -97.580  1.00 33.07 491 A 1 
ATOM 3756 O OD2 . ASP A 0 491 . 83.193   14.759  -96.940  1.00 33.07 491 A 1 
ATOM 3757 N N   . ALA A 0 492 . 86.718   10.190  -97.572  1.00 31.63 492 A 1 
ATOM 3758 C CA  . ALA A 0 492 . 87.806   9.568   -98.312  1.00 31.63 492 A 1 
ATOM 3759 C C   . ALA A 0 492 . 87.489   9.664   -99.814  1.00 31.63 492 A 1 
ATOM 3760 C CB  . ALA A 0 492 . 88.009   8.137   -97.792  1.00 31.63 492 A 1 
ATOM 3761 O O   . ALA A 0 492 . 87.189   8.657   -100.455 1.00 31.63 492 A 1 
ATOM 3762 N N   . ASP A 0 493 . 87.492   10.887  -100.355 1.00 32.62 493 A 1 
ATOM 3763 C CA  . ASP A 0 493 . 87.155   11.161  -101.756 1.00 32.62 493 A 1 
ATOM 3764 C C   . ASP A 0 493 . 88.126   10.423  -102.695 1.00 32.62 493 A 1 
ATOM 3765 C CB  . ASP A 0 493 . 87.114   12.676  -102.013 1.00 32.62 493 A 1 
ATOM 3766 O O   . ASP A 0 493 . 89.317   10.732  -102.778 1.00 32.62 493 A 1 
ATOM 3767 C CG  . ASP A 0 493 . 86.588   13.025  -103.414 1.00 32.62 493 A 1 
ATOM 3768 O OD1 . ASP A 0 493 . 86.055   12.112  -104.091 1.00 32.62 493 A 1 
ATOM 3769 O OD2 . ASP A 0 493 . 86.724   14.209  -103.797 1.00 32.62 493 A 1 
ATOM 3770 N N   . SER A 0 494 . 87.627   9.351   -103.313 1.00 30.11 494 A 1 
ATOM 3771 C CA  . SER A 0 494 . 88.449   8.308   -103.937 1.00 30.11 494 A 1 
ATOM 3772 C C   . SER A 0 494 . 87.806   7.697   -105.187 1.00 30.11 494 A 1 
ATOM 3773 C CB  . SER A 0 494 . 88.878   7.258   -102.899 1.00 30.11 494 A 1 
ATOM 3774 O O   . SER A 0 494 . 87.973   6.513   -105.479 1.00 30.11 494 A 1 
ATOM 3775 O OG  . SER A 0 494 . 87.782   6.714   -102.193 1.00 30.11 494 A 1 
ATOM 3776 N N   . VAL A 0 495 . 87.123   8.516   -105.996 1.00 32.74 495 A 1 
ATOM 3777 C CA  . VAL A 0 495 . 86.724   8.114   -107.357 1.00 32.74 495 A 1 
ATOM 3778 C C   . VAL A 0 495 . 87.748   8.599   -108.380 1.00 32.74 495 A 1 
ATOM 3779 C CB  . VAL A 0 495 . 85.284   8.522   -107.707 1.00 32.74 495 A 1 
ATOM 3780 O O   . VAL A 0 495 . 87.731   9.740   -108.839 1.00 32.74 495 A 1 
ATOM 3781 C CG1 . VAL A 0 495 . 84.906   8.054   -109.124 1.00 32.74 495 A 1 
ATOM 3782 C CG2 . VAL A 0 495 . 84.295   7.859   -106.738 1.00 32.74 495 A 1 
ATOM 3783 N N   . SER A 0 496 . 88.617   7.679   -108.799 1.00 33.38 496 A 1 
ATOM 3784 C CA  . SER A 0 496 . 89.470   7.866   -109.973 1.00 33.38 496 A 1 
ATOM 3785 C C   . SER A 0 496 . 88.628   8.150   -111.223 1.00 33.38 496 A 1 
ATOM 3786 C CB  . SER A 0 496 . 90.318   6.613   -110.205 1.00 33.38 496 A 1 
ATOM 3787 O O   . SER A 0 496 . 87.789   7.340   -111.622 1.00 33.38 496 A 1 
ATOM 3788 O OG  . SER A 0 496 . 91.136   6.772   -111.350 1.00 33.38 496 A 1 
ATOM 3789 N N   . ARG A 0 497 . 88.897   9.277   -111.891 1.00 36.01 497 A 1 
ATOM 3790 C CA  . ARG A 0 497 . 88.486   9.533   -113.279 1.00 36.01 497 A 1 
ATOM 3791 C C   . ARG A 0 497 . 89.696   9.918   -114.116 1.00 36.01 497 A 1 
ATOM 3792 C CB  . ARG A 0 497 . 87.337   10.553  -113.353 1.00 36.01 497 A 1 
ATOM 3793 O O   . ARG A 0 497 . 89.948   11.087  -114.392 1.00 36.01 497 A 1 
ATOM 3794 C CG  . ARG A 0 497 . 85.998   9.853   -113.091 1.00 36.01 497 A 1 
ATOM 3795 C CD  . ARG A 0 497 . 84.818   10.800  -113.321 1.00 36.01 497 A 1 
ATOM 3796 N NE  . ARG A 0 497 . 83.543   10.058  -113.294 1.00 36.01 497 A 1 
ATOM 3797 N NH1 . ARG A 0 497 . 82.132   11.848  -113.018 1.00 36.01 497 A 1 
ATOM 3798 N NH2 . ARG A 0 497 . 81.289   9.788   -113.158 1.00 36.01 497 A 1 
ATOM 3799 C CZ  . ARG A 0 497 . 82.333   10.567  -113.158 1.00 36.01 497 A 1 
ATOM 3800 N N   . GLY A 0 498 . 90.446   8.900   -114.524 1.00 28.77 498 A 1 
ATOM 3801 C CA  . GLY A 0 498 . 91.518   9.058   -115.496 1.00 28.77 498 A 1 
ATOM 3802 C C   . GLY A 0 498 . 90.975   9.412   -116.882 1.00 28.77 498 A 1 
ATOM 3803 O O   . GLY A 0 498 . 90.435   8.553   -117.569 1.00 28.77 498 A 1 
ATOM 3804 N N   . TYR A 0 499 . 91.198   10.652  -117.312 1.00 33.50 499 A 1 
ATOM 3805 C CA  . TYR A 0 499 . 91.328   11.011  -118.725 1.00 33.50 499 A 1 
ATOM 3806 C C   . TYR A 0 499 . 92.714   11.627  -118.910 1.00 33.50 499 A 1 
ATOM 3807 C CB  . TYR A 0 499 . 90.189   11.933  -119.184 1.00 33.50 499 A 1 
ATOM 3808 O O   . TYR A 0 499 . 92.949   12.784  -118.575 1.00 33.50 499 A 1 
ATOM 3809 C CG  . TYR A 0 499 . 89.032   11.163  -119.790 1.00 33.50 499 A 1 
ATOM 3810 C CD1 . TYR A 0 499 . 89.048   10.849  -121.164 1.00 33.50 499 A 1 
ATOM 3811 C CD2 . TYR A 0 499 . 87.973   10.716  -118.977 1.00 33.50 499 A 1 
ATOM 3812 C CE1 . TYR A 0 499 . 88.005   10.089  -121.726 1.00 33.50 499 A 1 
ATOM 3813 C CE2 . TYR A 0 499 . 86.926   9.956   -119.537 1.00 33.50 499 A 1 
ATOM 3814 O OH  . TYR A 0 499 . 85.947   8.898   -121.462 1.00 33.50 499 A 1 
ATOM 3815 C CZ  . TYR A 0 499 . 86.944   9.639   -120.913 1.00 33.50 499 A 1 
ATOM 3816 N N   . GLY A 0 500 . 93.666   10.812  -119.364 1.00 27.98 500 A 1 
ATOM 3817 C CA  . GLY A 0 500 . 95.056   11.233  -119.516 1.00 27.98 500 A 1 
ATOM 3818 C C   . GLY A 0 500 . 95.283   12.029  -120.799 1.00 27.98 500 A 1 
ATOM 3819 O O   . GLY A 0 500 . 94.870   11.591  -121.870 1.00 27.98 500 A 1 
ATOM 3820 N N   . HIS A 0 501 . 95.997   13.150  -120.691 1.00 34.23 501 A 1 
ATOM 3821 C CA  . HIS A 0 501 . 96.689   13.837  -121.785 1.00 34.23 501 A 1 
ATOM 3822 C C   . HIS A 0 501 . 97.946   14.520  -121.218 1.00 34.23 501 A 1 
ATOM 3823 C CB  . HIS A 0 501 . 95.777   14.890  -122.456 1.00 34.23 501 A 1 
ATOM 3824 O O   . HIS A 0 501 . 97.839   15.317  -120.294 1.00 34.23 501 A 1 
ATOM 3825 C CG  . HIS A 0 501 . 95.114   14.436  -123.737 1.00 34.23 501 A 1 
ATOM 3826 C CD2 . HIS A 0 501 . 95.258   14.999  -124.978 1.00 34.23 501 A 1 
ATOM 3827 N ND1 . HIS A 0 501 . 94.245   13.382  -123.879 1.00 34.23 501 A 1 
ATOM 3828 C CE1 . HIS A 0 501 . 93.876   13.306  -125.168 1.00 34.23 501 A 1 
ATOM 3829 N NE2 . HIS A 0 501 . 94.477   14.270  -125.881 1.00 34.23 501 A 1 
ATOM 3830 N N   . GLY A 0 502 . 99.116   14.247  -121.806 1.00 32.16 502 A 1 
ATOM 3831 C CA  . GLY A 0 502 . 100.261  15.169  -121.797 1.00 32.16 502 A 1 
ATOM 3832 C C   . GLY A 0 502 . 101.168  15.276  -120.551 1.00 32.16 502 A 1 
ATOM 3833 O O   . GLY A 0 502 . 100.859  15.967  -119.593 1.00 32.16 502 A 1 
ATOM 3834 N N   . TYR A 0 503 . 102.388  14.742  -120.692 1.00 32.09 503 A 1 
ATOM 3835 C CA  . TYR A 0 503 . 103.664  15.330  -120.220 1.00 32.09 503 A 1 
ATOM 3836 C C   . TYR A 0 503 . 103.851  15.655  -118.709 1.00 32.09 503 A 1 
ATOM 3837 C CB  . TYR A 0 503 . 104.037  16.545  -121.115 1.00 32.09 503 A 1 
ATOM 3838 O O   . TYR A 0 503 . 103.598  16.765  -118.253 1.00 32.09 503 A 1 
ATOM 3839 C CG  . TYR A 0 503 . 103.361  16.620  -122.478 1.00 32.09 503 A 1 
ATOM 3840 C CD1 . TYR A 0 503 . 103.750  15.759  -123.524 1.00 32.09 503 A 1 
ATOM 3841 C CD2 . TYR A 0 503 . 102.287  17.514  -122.669 1.00 32.09 503 A 1 
ATOM 3842 C CE1 . TYR A 0 503 . 103.053  15.777  -124.749 1.00 32.09 503 A 1 
ATOM 3843 C CE2 . TYR A 0 503 . 101.587  17.531  -123.889 1.00 32.09 503 A 1 
ATOM 3844 O OH  . TYR A 0 503 . 101.266  16.665  -126.094 1.00 32.09 503 A 1 
ATOM 3845 C CZ  . TYR A 0 503 . 101.964  16.660  -124.930 1.00 32.09 503 A 1 
ATOM 3846 N N   . GLY A 0 504 . 104.481  14.747  -117.946 1.00 33.96 504 A 1 
ATOM 3847 C CA  . GLY A 0 504 . 105.012  15.058  -116.603 1.00 33.96 504 A 1 
ATOM 3848 C C   . GLY A 0 504 . 105.657  13.858  -115.895 1.00 33.96 504 A 1 
ATOM 3849 O O   . GLY A 0 504 . 105.043  12.803  -115.783 1.00 33.96 504 A 1 
ATOM 3850 N N   . LYS A 0 505 . 106.913  13.981  -115.440 1.00 31.36 505 A 1 
ATOM 3851 C CA  . LYS A 0 505 . 107.696  12.863  -114.869 1.00 31.36 505 A 1 
ATOM 3852 C C   . LYS A 0 505 . 107.184  12.377  -113.499 1.00 31.36 505 A 1 
ATOM 3853 C CB  . LYS A 0 505 . 109.172  13.272  -114.689 1.00 31.36 505 A 1 
ATOM 3854 O O   . LYS A 0 505 . 107.159  13.147  -112.551 1.00 31.36 505 A 1 
ATOM 3855 C CG  . LYS A 0 505 . 109.995  13.388  -115.979 1.00 31.36 505 A 1 
ATOM 3856 C CD  . LYS A 0 505 . 111.438  13.781  -115.615 1.00 31.36 505 A 1 
ATOM 3857 C CE  . LYS A 0 505 . 112.342  13.848  -116.853 1.00 31.36 505 A 1 
ATOM 3858 N NZ  . LYS A 0 505 . 113.727  14.252  -116.492 1.00 31.36 505 A 1 
ATOM 3859 N N   . SER A 0 506 . 106.978  11.061  -113.396 1.00 28.47 506 A 1 
ATOM 3860 C CA  . SER A 0 506 . 107.432  10.173  -112.305 1.00 28.47 506 A 1 
ATOM 3861 C C   . SER A 0 506 . 107.447  10.692  -110.852 1.00 28.47 506 A 1 
ATOM 3862 C CB  . SER A 0 506 . 108.847  9.684   -112.664 1.00 28.47 506 A 1 
ATOM 3863 O O   . SER A 0 506 . 108.420  11.316  -110.427 1.00 28.47 506 A 1 
ATOM 3864 O OG  . SER A 0 506 . 109.433  8.934   -111.621 1.00 28.47 506 A 1 
ATOM 3865 N N   . ALA A 0 507 . 106.534  10.164  -110.031 1.00 34.48 507 A 1 
ATOM 3866 C CA  . ALA A 0 507 . 106.864  9.683   -108.684 1.00 34.48 507 A 1 
ATOM 3867 C C   . ALA A 0 507 . 105.944  8.508   -108.302 1.00 34.48 507 A 1 
ATOM 3868 C CB  . ALA A 0 507 . 106.766  10.824  -107.664 1.00 34.48 507 A 1 
ATOM 3869 O O   . ALA A 0 507 . 104.733  8.584   -108.493 1.00 34.48 507 A 1 
ATOM 3870 N N   . SER A 0 508 . 106.513  7.426   -107.764 1.00 28.79 508 A 1 
ATOM 3871 C CA  . SER A 0 508 . 105.765  6.292   -107.207 1.00 28.79 508 A 1 
ATOM 3872 C C   . SER A 0 508 . 105.812  6.351   -105.686 1.00 28.79 508 A 1 
ATOM 3873 C CB  . SER A 0 508 . 106.369  4.967   -107.694 1.00 28.79 508 A 1 
ATOM 3874 O O   . SER A 0 508 . 106.906  6.387   -105.124 1.00 28.79 508 A 1 
ATOM 3875 O OG  . SER A 0 508 . 105.828  3.868   -106.984 1.00 28.79 508 A 1 
ATOM 3876 N N   . LEU A 0 509 . 104.657  6.276   -105.018 1.00 31.96 509 A 1 
ATOM 3877 C CA  . LEU A 0 509 . 104.604  5.854   -103.621 1.00 31.96 509 A 1 
ATOM 3878 C C   . LEU A 0 509 . 103.301  5.111   -103.312 1.00 31.96 509 A 1 
ATOM 3879 C CB  . LEU A 0 509 . 104.832  7.049   -102.676 1.00 31.96 509 A 1 
ATOM 3880 O O   . LEU A 0 509 . 102.203  5.646   -103.435 1.00 31.96 509 A 1 
ATOM 3881 C CG  . LEU A 0 509 . 105.014  6.630   -101.203 1.00 31.96 509 A 1 
ATOM 3882 C CD1 . LEU A 0 509 . 106.208  5.691   -100.994 1.00 31.96 509 A 1 
ATOM 3883 C CD2 . LEU A 0 509 . 105.236  7.872   -100.341 1.00 31.96 509 A 1 
ATOM 3884 N N   . THR A 0 510 . 103.447  3.864   -102.881 1.00 30.01 510 A 1 
ATOM 3885 C CA  . THR A 0 510 . 102.375  3.009   -102.368 1.00 30.01 510 A 1 
ATOM 3886 C C   . THR A 0 510 . 102.044  3.338   -100.916 1.00 30.01 510 A 1 
ATOM 3887 C CB  . THR A 0 510 . 102.832  1.541   -102.396 1.00 30.01 510 A 1 
ATOM 3888 O O   . THR A 0 510 . 102.958  3.465   -100.100 1.00 30.01 510 A 1 
ATOM 3889 C CG2 . THR A 0 510 . 102.859  0.970   -103.810 1.00 30.01 510 A 1 
ATOM 3890 O OG1 . THR A 0 510 . 104.142  1.443   -101.875 1.00 30.01 510 A 1 
ATOM 3891 N N   . LYS A 0 511 . 100.758  3.314   -100.548 1.00 31.56 511 A 1 
ATOM 3892 C CA  . LYS A 0 511 . 100.350  2.961   -99.181  1.00 31.56 511 A 1 
ATOM 3893 C C   . LYS A 0 511 . 98.954   2.333   -99.158  1.00 31.56 511 A 1 
ATOM 3894 C CB  . LYS A 0 511 . 100.429  4.190   -98.253  1.00 31.56 511 A 1 
ATOM 3895 O O   . LYS A 0 511 . 98.004   2.934   -99.649  1.00 31.56 511 A 1 
ATOM 3896 C CG  . LYS A 0 511 . 100.552  3.716   -96.798  1.00 31.56 511 A 1 
ATOM 3897 C CD  . LYS A 0 511 . 100.620  4.866   -95.789  1.00 31.56 511 A 1 
ATOM 3898 C CE  . LYS A 0 511 . 100.714  4.246   -94.387  1.00 31.56 511 A 1 
ATOM 3899 N NZ  . LYS A 0 511 . 100.766  5.276   -93.321  1.00 31.56 511 A 1 
ATOM 3900 N N   . GLN A 0 512 . 98.829   1.142   -98.576  1.00 27.89 512 A 1 
ATOM 3901 C CA  . GLN A 0 512 . 97.535   0.542   -98.248  1.00 27.89 512 A 1 
ATOM 3902 C C   . GLN A 0 512 . 96.836   1.327   -97.124  1.00 27.89 512 A 1 
ATOM 3903 C CB  . GLN A 0 512 . 97.689   -0.934  -97.829  1.00 27.89 512 A 1 
ATOM 3904 O O   . GLN A 0 512 . 97.485   1.915   -96.258  1.00 27.89 512 A 1 
ATOM 3905 C CG  . GLN A 0 512 . 98.227   -1.885  -98.914  1.00 27.89 512 A 1 
ATOM 3906 C CD  . GLN A 0 512 . 99.750   -2.018  -98.940  1.00 27.89 512 A 1 
ATOM 3907 N NE2 . GLN A 0 512 . 100.271  -3.149  -99.360  1.00 27.89 512 A 1 
ATOM 3908 O OE1 . GLN A 0 512 . 100.499  -1.116  -98.596  1.00 27.89 512 A 1 
ATOM 3909 N N   . GLY A 0 513 . 95.504   1.294   -97.119  1.00 27.11 513 A 1 
ATOM 3910 C CA  . GLY A 0 513 . 94.678   1.983   -96.126  1.00 27.11 513 A 1 
ATOM 3911 C C   . GLY A 0 513 . 93.203   1.623   -96.262  1.00 27.11 513 A 1 
ATOM 3912 O O   . GLY A 0 513 . 92.375   2.504   -96.460  1.00 27.11 513 A 1 
ATOM 3913 N N   . GLY A 0 514 . 92.881   0.327   -96.223  1.00 26.76 514 A 1 
ATOM 3914 C CA  . GLY A 0 514 . 91.489   -0.122  -96.192  1.00 26.76 514 A 1 
ATOM 3915 C C   . GLY A 0 514 . 90.840   0.268   -94.866  1.00 26.76 514 A 1 
ATOM 3916 O O   . GLY A 0 514 . 91.340   -0.110  -93.810  1.00 26.76 514 A 1 
ATOM 3917 N N   . ALA A 0 515 . 89.746   1.026   -94.918  1.00 29.69 515 A 1 
ATOM 3918 C CA  . ALA A 0 515 . 88.987   1.400   -93.732  1.00 29.69 515 A 1 
ATOM 3919 C C   . ALA A 0 515 . 88.025   0.266   -93.341  1.00 29.69 515 A 1 
ATOM 3920 C CB  . ALA A 0 515 . 88.288   2.740   -93.991  1.00 29.69 515 A 1 
ATOM 3921 O O   . ALA A 0 515 . 86.887   0.207   -93.809  1.00 29.69 515 A 1 
ATOM 3922 N N   . THR A 0 516 . 88.490   -0.645  -92.486  1.00 26.30 516 A 1 
ATOM 3923 C CA  . THR A 0 516 . 87.609   -1.526  -91.712  1.00 26.30 516 A 1 
ATOM 3924 C C   . THR A 0 516 . 86.858   -0.674  -90.693  1.00 26.30 516 A 1 
ATOM 3925 C CB  . THR A 0 516 . 88.400   -2.642  -91.006  1.00 26.30 516 A 1 
ATOM 3926 O O   . THR A 0 516 . 87.449   -0.162  -89.744  1.00 26.30 516 A 1 
ATOM 3927 C CG2 . THR A 0 516 . 88.845   -3.710  -92.005  1.00 26.30 516 A 1 
ATOM 3928 O OG1 . THR A 0 516 . 89.566   -2.125  -90.407  1.00 26.30 516 A 1 
ATOM 3929 N N   . TYR A 0 517 . 85.562   -0.469  -90.921  1.00 33.13 517 A 1 
ATOM 3930 C CA  . TYR A 0 517 . 84.686   0.212   -89.971  1.00 33.13 517 A 1 
ATOM 3931 C C   . TYR A 0 517 . 84.065   -0.818  -89.034  1.00 33.13 517 A 1 
ATOM 3932 C CB  . TYR A 0 517 . 83.626   1.039   -90.709  1.00 33.13 517 A 1 
ATOM 3933 O O   . TYR A 0 517 . 82.990   -1.348  -89.315  1.00 33.13 517 A 1 
ATOM 3934 C CG  . TYR A 0 517 . 84.182   2.256   -91.417  1.00 33.13 517 A 1 
ATOM 3935 C CD1 . TYR A 0 517 . 84.530   3.399   -90.671  1.00 33.13 517 A 1 
ATOM 3936 C CD2 . TYR A 0 517 . 84.361   2.243   -92.813  1.00 33.13 517 A 1 
ATOM 3937 C CE1 . TYR A 0 517 . 85.054   4.534   -91.319  1.00 33.13 517 A 1 
ATOM 3938 C CE2 . TYR A 0 517 . 84.874   3.379   -93.467  1.00 33.13 517 A 1 
ATOM 3939 O OH  . TYR A 0 517 . 85.738   5.607   -93.357  1.00 33.13 517 A 1 
ATOM 3940 C CZ  . TYR A 0 517 . 85.225   4.522   -92.721  1.00 33.13 517 A 1 
ATOM 3941 N N   . ASP A 0 518 . 84.748   -1.093  -87.927  1.00 27.12 518 A 1 
ATOM 3942 C CA  . ASP A 0 518 . 84.201   -1.927  -86.864  1.00 27.12 518 A 1 
ATOM 3943 C C   . ASP A 0 518 . 82.957   -1.254  -86.270  1.00 27.12 518 A 1 
ATOM 3944 C CB  . ASP A 0 518 . 85.268   -2.208  -85.797  1.00 27.12 518 A 1 
ATOM 3945 O O   . ASP A 0 518 . 82.992   -0.100  -85.831  1.00 27.12 518 A 1 
ATOM 3946 C CG  . ASP A 0 518 . 86.465   -2.949  -86.397  1.00 27.12 518 A 1 
ATOM 3947 O OD1 . ASP A 0 518 . 86.230   -3.988  -87.053  1.00 27.12 518 A 1 
ATOM 3948 O OD2 . ASP A 0 518 . 87.595   -2.430  -86.257  1.00 27.12 518 A 1 
ATOM 3949 N N   . ALA A 0 519 . 81.838   -1.978  -86.258  1.00 28.04 519 A 1 
ATOM 3950 C CA  . ALA A 0 519 . 80.603   -1.543  -85.617  1.00 28.04 519 A 1 
ATOM 3951 C C   . ALA A 0 519 . 80.741   -1.704  -84.093  1.00 28.04 519 A 1 
ATOM 3952 C CB  . ALA A 0 519 . 79.424   -2.312  -86.229  1.00 28.04 519 A 1 
ATOM 3953 O O   . ALA A 0 519 . 80.181   -2.621  -83.500  1.00 28.04 519 A 1 
ATOM 3954 N N   . ALA A 0 520 . 81.533   -0.825  -83.473  1.00 25.83 520 A 1 
ATOM 3955 C CA  . ALA A 0 520 . 81.925   -0.867  -82.063  1.00 25.83 520 A 1 
ATOM 3956 C C   . ALA A 0 520 . 80.789   -0.477  -81.088  1.00 25.83 520 A 1 
ATOM 3957 C CB  . ALA A 0 520 . 83.204   -0.034  -81.894  1.00 25.83 520 A 1 
ATOM 3958 O O   . ALA A 0 520 . 80.941   0.398   -80.235  1.00 25.83 520 A 1 
ATOM 3959 N N   . SER A 0 521 . 79.628   -1.114  -81.234  1.00 32.58 521 A 1 
ATOM 3960 C CA  . SER A 0 521 . 78.573   -1.236  -80.223  1.00 32.58 521 A 1 
ATOM 3961 C C   . SER A 0 521 . 77.718   -2.456  -80.577  1.00 32.58 521 A 1 
ATOM 3962 C CB  . SER A 0 521 . 77.679   0.017   -80.082  1.00 32.58 521 A 1 
ATOM 3963 O O   . SER A 0 521 . 76.649   -2.341  -81.177  1.00 32.58 521 A 1 
ATOM 3964 O OG  . SER A 0 521 . 78.352   1.221   -80.379  1.00 32.58 521 A 1 
ATOM 3965 N N   . GLU A 0 522 . 78.192   -3.646  -80.207  1.00 29.33 522 A 1 
ATOM 3966 C CA  . GLU A 0 522 . 77.267   -4.743  -79.926  1.00 29.33 522 A 1 
ATOM 3967 C C   . GLU A 0 522 . 76.257   -4.229  -78.890  1.00 29.33 522 A 1 
ATOM 3968 C CB  . GLU A 0 522 . 78.070   -5.952  -79.428  1.00 29.33 522 A 1 
ATOM 3969 O O   . GLU A 0 522 . 76.649   -3.576  -77.918  1.00 29.33 522 A 1 
ATOM 3970 C CG  . GLU A 0 522 . 77.205   -7.185  -79.127  1.00 29.33 522 A 1 
ATOM 3971 C CD  . GLU A 0 522 . 78.047   -8.439  -78.821  1.00 29.33 522 A 1 
ATOM 3972 O OE1 . GLU A 0 522 . 77.427   -9.518  -78.696  1.00 29.33 522 A 1 
ATOM 3973 O OE2 . GLU A 0 522 . 79.292   -8.322  -78.746  1.00 29.33 522 A 1 
ATOM 3974 N N   . ALA A 0 523 . 74.960   -4.423  -79.138  1.00 34.98 523 A 1 
ATOM 3975 C CA  . ALA A 0 523 . 73.906   -3.855  -78.303  1.00 34.98 523 A 1 
ATOM 3976 C C   . ALA A 0 523 . 73.803   -4.636  -76.985  1.00 34.98 523 A 1 
ATOM 3977 C CB  . ALA A 0 523 . 72.598   -3.800  -79.104  1.00 34.98 523 A 1 
ATOM 3978 O O   . ALA A 0 523 . 72.934   -5.491  -76.824  1.00 34.98 523 A 1 
ATOM 3979 N N   . GLY A 0 524 . 74.729   -4.348  -76.063  1.00 29.97 524 A 1 
ATOM 3980 C CA  . GLY A 0 524 . 74.749   -4.897  -74.714  1.00 29.97 524 A 1 
ATOM 3981 C C   . GLY A 0 524 . 73.377   -4.733  -74.075  1.00 29.97 524 A 1 
ATOM 3982 O O   . GLY A 0 524 . 72.859   -3.620  -73.994  1.00 29.97 524 A 1 
ATOM 3983 N N   . ASN A 0 525 . 72.777   -5.861  -73.698  1.00 36.08 525 A 1 
ATOM 3984 C CA  . ASN A 0 525 . 71.382   -5.945  -73.293  1.00 36.08 525 A 1 
ATOM 3985 C C   . ASN A 0 525 . 71.167   -5.187  -71.973  1.00 36.08 525 A 1 
ATOM 3986 C CB  . ASN A 0 525 . 71.004   -7.438  -73.222  1.00 36.08 525 A 1 
ATOM 3987 O O   . ASN A 0 525 . 71.398   -5.733  -70.894  1.00 36.08 525 A 1 
ATOM 3988 C CG  . ASN A 0 525 . 69.513   -7.674  -73.057  1.00 36.08 525 A 1 
ATOM 3989 N ND2 . ASN A 0 525 . 69.115   -8.876  -72.713  1.00 36.08 525 A 1 
ATOM 3990 O OD1 . ASN A 0 525 . 68.689   -6.806  -73.276  1.00 36.08 525 A 1 
ATOM 3991 N N   . ALA A 0 526 . 70.769   -3.916  -72.068  1.00 39.69 526 A 1 
ATOM 3992 C CA  . ALA A 0 526 . 70.380   -3.102  -70.927  1.00 39.69 526 A 1 
ATOM 3993 C C   . ALA A 0 526 . 69.062   -3.662  -70.378  1.00 39.69 526 A 1 
ATOM 3994 C CB  . ALA A 0 526 . 70.294   -1.632  -71.361  1.00 39.69 526 A 1 
ATOM 3995 O O   . ALA A 0 526 . 67.985   -3.350  -70.885  1.00 39.69 526 A 1 
ATOM 3996 N N   . GLY A 0 527 . 69.183   -4.570  -69.405  1.00 37.47 527 A 1 
ATOM 3997 C CA  . GLY A 0 527 . 68.053   -5.266  -68.803  1.00 37.47 527 A 1 
ATOM 3998 C C   . GLY A 0 527 . 67.021   -4.276  -68.276  1.00 37.47 527 A 1 
ATOM 3999 O O   . GLY A 0 527 . 67.374   -3.311  -67.608  1.00 37.47 527 A 1 
ATOM 4000 N N   . TYR A 0 528 . 65.758   -4.521  -68.608  1.00 38.61 528 A 1 
ATOM 4001 C CA  . TYR A 0 528 . 64.628   -3.704  -68.188  1.00 38.61 528 A 1 
ATOM 4002 C C   . TYR A 0 528 . 64.246   -4.096  -66.752  1.00 38.61 528 A 1 
ATOM 4003 C CB  . TYR A 0 528 . 63.508   -3.941  -69.218  1.00 38.61 528 A 1 
ATOM 4004 O O   . TYR A 0 528 . 63.572   -5.105  -66.560  1.00 38.61 528 A 1 
ATOM 4005 C CG  . TYR A 0 528 . 62.261   -3.096  -69.052  1.00 38.61 528 A 1 
ATOM 4006 C CD1 . TYR A 0 528 . 61.229   -3.520  -68.191  1.00 38.61 528 A 1 
ATOM 4007 C CD2 . TYR A 0 528 . 62.124   -1.896  -69.777  1.00 38.61 528 A 1 
ATOM 4008 C CE1 . TYR A 0 528 . 60.067   -2.739  -68.042  1.00 38.61 528 A 1 
ATOM 4009 C CE2 . TYR A 0 528 . 60.953   -1.125  -69.650  1.00 38.61 528 A 1 
ATOM 4010 O OH  . TYR A 0 528 . 58.807   -0.783  -68.647  1.00 38.61 528 A 1 
ATOM 4011 C CZ  . TYR A 0 528 . 59.925   -1.543  -68.779  1.00 38.61 528 A 1 
ATOM 4012 N N   . TRP A 0 529 . 64.687   -3.326  -65.755  1.00 39.75 529 A 1 
ATOM 4013 C CA  . TRP A 0 529 . 64.464   -3.576  -64.323  1.00 39.75 529 A 1 
ATOM 4014 C C   . TRP A 0 529 . 63.416   -2.628  -63.728  1.00 39.75 529 A 1 
ATOM 4015 C CB  . TRP A 0 529 . 65.796   -3.524  -63.561  1.00 39.75 529 A 1 
ATOM 4016 O O   . TRP A 0 529 . 63.545   -2.174  -62.589  1.00 39.75 529 A 1 
ATOM 4017 C CG  . TRP A 0 529 . 66.743   -4.643  -63.845  1.00 39.75 529 A 1 
ATOM 4018 C CD1 . TRP A 0 529 . 67.794   -4.584  -64.688  1.00 39.75 529 A 1 
ATOM 4019 C CD2 . TRP A 0 529 . 66.757   -5.984  -63.270  1.00 39.75 529 A 1 
ATOM 4020 C CE2 . TRP A 0 529 . 67.875   -6.689  -63.807  1.00 39.75 529 A 1 
ATOM 4021 C CE3 . TRP A 0 529 . 65.941   -6.672  -62.346  1.00 39.75 529 A 1 
ATOM 4022 N NE1 . TRP A 0 529 . 68.465   -5.791  -64.674  1.00 39.75 529 A 1 
ATOM 4023 C CH2 . TRP A 0 529 . 67.342   -8.668  -62.519  1.00 39.75 529 A 1 
ATOM 4024 C CZ2 . TRP A 0 529 . 68.177   -8.009  -63.439  1.00 39.75 529 A 1 
ATOM 4025 C CZ3 . TRP A 0 529 . 66.228   -8.001  -61.977  1.00 39.75 529 A 1 
ATOM 4026 N N   . GLY A 0 530 . 62.356   -2.341  -64.489  1.00 52.54 530 A 1 
ATOM 4027 C CA  . GLY A 0 530 . 61.252   -1.526  -63.994  1.00 52.54 530 A 1 
ATOM 4028 C C   . GLY A 0 530 . 60.609   -2.155  -62.756  1.00 52.54 530 A 1 
ATOM 4029 O O   . GLY A 0 530 . 60.134   -3.293  -62.815  1.00 52.54 530 A 1 
ATOM 4030 N N   . LYS A 0 531 . 60.618   -1.415  -61.642  1.00 55.48 531 A 1 
ATOM 4031 C CA  . LYS A 0 531 . 59.969   -1.795  -60.386  1.00 55.48 531 A 1 
ATOM 4032 C C   . LYS A 0 531 . 58.659   -1.027  -60.290  1.00 55.48 531 A 1 
ATOM 4033 C CB  . LYS A 0 531 . 60.850   -1.466  -59.170  1.00 55.48 531 A 1 
ATOM 4034 O O   . LYS A 0 531 . 58.666   0.197   -60.182  1.00 55.48 531 A 1 
ATOM 4035 C CG  . LYS A 0 531 . 62.201   -2.192  -59.129  1.00 55.48 531 A 1 
ATOM 4036 C CD  . LYS A 0 531 . 62.893   -1.833  -57.808  1.00 55.48 531 A 1 
ATOM 4037 C CE  . LYS A 0 531 . 64.253   -2.518  -57.674  1.00 55.48 531 A 1 
ATOM 4038 N NZ  . LYS A 0 531 . 64.809   -2.276  -56.319  1.00 55.48 531 A 1 
ATOM 4039 N N   . SER A 0 532 . 57.547   -1.745  -60.296  1.00 65.07 532 A 1 
ATOM 4040 C CA  . SER A 0 532 . 56.257   -1.172  -59.918  1.00 65.07 532 A 1 
ATOM 4041 C C   . SER A 0 532 . 55.854   -1.703  -58.554  1.00 65.07 532 A 1 
ATOM 4042 C CB  . SER A 0 532 . 55.187   -1.438  -60.978  1.00 65.07 532 A 1 
ATOM 4043 O O   . SER A 0 532 . 55.982   -2.906  -58.316  1.00 65.07 532 A 1 
ATOM 4044 O OG  . SER A 0 532 . 55.135   -2.804  -61.355  1.00 65.07 532 A 1 
ATOM 4045 N N   . GLY A 0 533 . 55.360   -0.829  -57.689  1.00 73.46 533 A 1 
ATOM 4046 C CA  . GLY A 0 533 . 54.829   -1.204  -56.390  1.00 73.46 533 A 1 
ATOM 4047 C C   . GLY A 0 533 . 53.663   -0.320  -55.970  1.00 73.46 533 A 1 
ATOM 4048 O O   . GLY A 0 533 . 53.338   0.671   -56.629  1.00 73.46 533 A 1 
ATOM 4049 N N   . SER A 0 534 . 53.026   -0.747  -54.895  1.00 77.98 534 A 1 
ATOM 4050 C CA  . SER A 0 534 . 52.152   0.067   -54.064  1.00 77.98 534 A 1 
ATOM 4051 C C   . SER A 0 534 . 52.263   -0.462  -52.648  1.00 77.98 534 A 1 
ATOM 4052 C CB  . SER A 0 534 . 50.686   0.012   -54.505  1.00 77.98 534 A 1 
ATOM 4053 O O   . SER A 0 534 . 52.213   -1.681  -52.457  1.00 77.98 534 A 1 
ATOM 4054 O OG  . SER A 0 534 . 50.195   -1.326  -54.522  1.00 77.98 534 A 1 
ATOM 4055 N N   . ASP A 0 535 . 52.388   0.444   -51.708  1.00 77.69 535 A 1 
ATOM 4056 C CA  . ASP A 0 535 . 52.090   0.228   -50.301  1.00 77.69 535 A 1 
ATOM 4057 C C   . ASP A 0 535 . 50.601   0.575   -50.077  1.00 77.69 535 A 1 
ATOM 4058 C CB  . ASP A 0 535 . 53.117   1.020   -49.458  1.00 77.69 535 A 1 
ATOM 4059 O O   . ASP A 0 535 . 49.857   0.829   -51.033  1.00 77.69 535 A 1 
ATOM 4060 C CG  . ASP A 0 535 . 53.555   2.306   -50.165  1.00 77.69 535 A 1 
ATOM 4061 O OD1 . ASP A 0 535 . 52.649   3.125   -50.392  1.00 77.69 535 A 1 
ATOM 4062 O OD2 . ASP A 0 535 . 54.713   2.356   -50.665  1.00 77.69 535 A 1 
ATOM 4063 N N   . TRP A 0 536 . 50.133   0.418   -48.844  1.00 81.25 536 A 1 
ATOM 4064 C CA  . TRP A 0 536 . 48.817   0.840   -48.364  1.00 81.25 536 A 1 
ATOM 4065 C C   . TRP A 0 536 . 48.874   0.735   -46.846  1.00 81.25 536 A 1 
ATOM 4066 C CB  . TRP A 0 536 . 47.691   -0.062  -48.897  1.00 81.25 536 A 1 
ATOM 4067 O O   . TRP A 0 536 . 49.056   -0.375  -46.335  1.00 81.25 536 A 1 
ATOM 4068 C CG  . TRP A 0 536 . 46.310   0.235   -48.381  1.00 81.25 536 A 1 
ATOM 4069 C CD1 . TRP A 0 536 . 45.554   1.312   -48.701  1.00 81.25 536 A 1 
ATOM 4070 C CD2 . TRP A 0 536 . 45.532   -0.496  -47.380  1.00 81.25 536 A 1 
ATOM 4071 C CE2 . TRP A 0 536 . 44.271   0.155   -47.217  1.00 81.25 536 A 1 
ATOM 4072 C CE3 . TRP A 0 536 . 45.778   -1.624  -46.566  1.00 81.25 536 A 1 
ATOM 4073 N NE1 . TRP A 0 536 . 44.340   1.258   -48.038  1.00 81.25 536 A 1 
ATOM 4074 C CH2 . TRP A 0 536 . 43.556   -1.456  -45.560  1.00 81.25 536 A 1 
ATOM 4075 C CZ2 . TRP A 0 536 . 43.286   -0.317  -46.339  1.00 81.25 536 A 1 
ATOM 4076 C CZ3 . TRP A 0 536 . 44.800   -2.102  -45.670  1.00 81.25 536 A 1 
ATOM 4077 N N   . ASP A 0 537 . 48.745   1.865   -46.164  1.00 81.27 537 A 1 
ATOM 4078 C CA  . ASP A 0 537 . 48.730   1.940   -44.706  1.00 81.27 537 A 1 
ATOM 4079 C C   . ASP A 0 537 . 47.337   2.403   -44.265  1.00 81.27 537 A 1 
ATOM 4080 C CB  . ASP A 0 537 . 49.848   2.870   -44.181  1.00 81.27 537 A 1 
ATOM 4081 O O   . ASP A 0 537 . 46.792   3.377   -44.784  1.00 81.27 537 A 1 
ATOM 4082 C CG  . ASP A 0 537 . 51.250   2.235   -44.078  1.00 81.27 537 A 1 
ATOM 4083 O OD1 . ASP A 0 537 . 51.367   0.990   -44.162  1.00 81.27 537 A 1 
ATOM 4084 O OD2 . ASP A 0 537 . 52.217   2.991   -43.813  1.00 81.27 537 A 1 
ATOM 4085 N N   . ALA A 0 538 . 46.746   1.706   -43.299  1.00 84.72 538 A 1 
ATOM 4086 C CA  . ALA A 0 538 . 45.437   2.047   -42.750  1.00 84.72 538 A 1 
ATOM 4087 C C   . ALA A 0 538 . 45.443   1.973   -41.224  1.00 84.72 538 A 1 
ATOM 4088 C CB  . ALA A 0 538 . 44.372   1.147   -43.378  1.00 84.72 538 A 1 
ATOM 4089 O O   . ALA A 0 538 . 46.126   1.137   -40.625  1.00 84.72 538 A 1 
ATOM 4090 N N   . TYR A 0 539 . 44.671   2.848   -40.586  1.00 87.54 539 A 1 
ATOM 4091 C CA  . TYR A 0 539 . 44.595   2.972   -39.133  1.00 87.54 539 A 1 
ATOM 4092 C C   . TYR A 0 539 . 43.178   3.321   -38.689  1.00 87.54 539 A 1 
ATOM 4093 C CB  . TYR A 0 539 . 45.583   4.057   -38.680  1.00 87.54 539 A 1 
ATOM 4094 O O   . TYR A 0 539 . 42.527   4.164   -39.305  1.00 87.54 539 A 1 
ATOM 4095 C CG  . TYR A 0 539 . 45.506   4.404   -37.204  1.00 87.54 539 A 1 
ATOM 4096 C CD1 . TYR A 0 539 . 44.897   5.603   -36.789  1.00 87.54 539 A 1 
ATOM 4097 C CD2 . TYR A 0 539 . 46.023   3.511   -36.248  1.00 87.54 539 A 1 
ATOM 4098 C CE1 . TYR A 0 539 . 44.845   5.931   -35.421  1.00 87.54 539 A 1 
ATOM 4099 C CE2 . TYR A 0 539 . 45.970   3.827   -34.879  1.00 87.54 539 A 1 
ATOM 4100 O OH  . TYR A 0 539 . 45.415   5.396   -33.158  1.00 87.54 539 A 1 
ATOM 4101 C CZ  . TYR A 0 539 . 45.399   5.047   -34.469  1.00 87.54 539 A 1 
ATOM 4102 N N   . GLY A 0 540 . 42.733   2.747   -37.570  1.00 91.00 540 A 1 
ATOM 4103 C CA  . GLY A 0 540 . 41.456   3.115   -36.973  1.00 91.00 540 A 1 
ATOM 4104 C C   . GLY A 0 540 . 41.393   2.978   -35.455  1.00 91.00 540 A 1 
ATOM 4105 O O   . GLY A 0 540 . 42.189   2.265   -34.833  1.00 91.00 540 A 1 
ATOM 4106 N N   . ARG A 0 541 . 40.430   3.694   -34.866  1.00 90.43 541 A 1 
ATOM 4107 C CA  . ARG A 0 541 . 40.029   3.608   -33.459  1.00 90.43 541 A 1 
ATOM 4108 C C   . ARG A 0 541 . 38.509   3.668   -33.325  1.00 90.43 541 A 1 
ATOM 4109 C CB  . ARG A 0 541 . 40.630   4.741   -32.622  1.00 90.43 541 A 1 
ATOM 4110 O O   . ARG A 0 541 . 37.906   4.629   -33.789  1.00 90.43 541 A 1 
ATOM 4111 C CG  . ARG A 0 541 . 42.162   4.777   -32.629  1.00 90.43 541 A 1 
ATOM 4112 C CD  . ARG A 0 541 . 42.656   5.636   -31.459  1.00 90.43 541 A 1 
ATOM 4113 N NE  . ARG A 0 541 . 42.262   7.054   -31.615  1.00 90.43 541 A 1 
ATOM 4114 N NH1 . ARG A 0 541 . 41.433   7.361   -29.484  1.00 90.43 541 A 1 
ATOM 4115 N NH2 . ARG A 0 541 . 41.224   8.980   -30.979  1.00 90.43 541 A 1 
ATOM 4116 C CZ  . ARG A 0 541 . 41.656   7.788   -30.698  1.00 90.43 541 A 1 
ATOM 4117 N N   . ASP A 0 542 . 37.967   2.697   -32.607  1.00 93.64 542 A 1 
ATOM 4118 C CA  . ASP A 0 542 . 36.573   2.569   -32.164  1.00 93.64 542 A 1 
ATOM 4119 C C   . ASP A 0 542 . 36.531   2.863   -30.648  1.00 93.64 542 A 1 
ATOM 4120 C CB  . ASP A 0 542 . 36.136   1.140   -32.549  1.00 93.64 542 A 1 
ATOM 4121 O O   . ASP A 0 542 . 37.433   2.438   -29.918  1.00 93.64 542 A 1 
ATOM 4122 C CG  . ASP A 0 542 . 34.789   0.631   -32.014  1.00 93.64 542 A 1 
ATOM 4123 O OD1 . ASP A 0 542 . 34.295   1.177   -31.000  1.00 93.64 542 A 1 
ATOM 4124 O OD2 . ASP A 0 542 . 34.333   -0.401  -32.562  1.00 93.64 542 A 1 
ATOM 4125 N N   . GLN A 0 543 . 35.546   3.635   -30.172  1.00 94.20 543 A 1 
ATOM 4126 C CA  . GLN A 0 543 . 35.404   4.045   -28.762  1.00 94.20 543 A 1 
ATOM 4127 C C   . GLN A 0 543 . 33.948   3.904   -28.252  1.00 94.20 543 A 1 
ATOM 4128 C CB  . GLN A 0 543 . 35.968   5.469   -28.556  1.00 94.20 543 A 1 
ATOM 4129 O O   . GLN A 0 543 . 33.408   4.825   -27.627  1.00 94.20 543 A 1 
ATOM 4130 C CG  . GLN A 0 543 . 37.501   5.606   -28.626  1.00 94.20 543 A 1 
ATOM 4131 C CD  . GLN A 0 543 . 37.907   7.081   -28.646  1.00 94.20 543 A 1 
ATOM 4132 N NE2 . GLN A 0 543 . 37.629   7.770   -29.733  1.00 94.20 543 A 1 
ATOM 4133 O OE1 . GLN A 0 543 . 38.505   7.640   -27.727  1.00 94.20 543 A 1 
ATOM 4134 N N   . ASP A 0 544 . 33.310   2.754   -28.503  1.00 95.21 544 A 1 
ATOM 4135 C CA  . ASP A 0 544 . 31.944   2.430   -28.045  1.00 95.21 544 A 1 
ATOM 4136 C C   . ASP A 0 544 . 31.748   2.604   -26.512  1.00 95.21 544 A 1 
ATOM 4137 C CB  . ASP A 0 544 . 31.577   1.002   -28.527  1.00 95.21 544 A 1 
ATOM 4138 O O   . ASP A 0 544 . 32.574   2.210   -25.678  1.00 95.21 544 A 1 
ATOM 4139 C CG  . ASP A 0 544 . 30.095   0.582   -28.401  1.00 95.21 544 A 1 
ATOM 4140 O OD1 . ASP A 0 544 . 29.247   1.382   -27.927  1.00 95.21 544 A 1 
ATOM 4141 O OD2 . ASP A 0 544 . 29.775   -0.604  -28.668  1.00 95.21 544 A 1 
ATOM 4142 N N   . LEU A 0 545 . 30.609   3.183   -26.107  1.00 96.62 545 A 1 
ATOM 4143 C CA  . LEU A 0 545 . 30.179   3.344   -24.714  1.00 96.62 545 A 1 
ATOM 4144 C C   . LEU A 0 545 . 28.673   3.074   -24.553  1.00 96.62 545 A 1 
ATOM 4145 C CB  . LEU A 0 545 . 30.572   4.754   -24.225  1.00 96.62 545 A 1 
ATOM 4146 O O   . LEU A 0 545 . 27.822   3.926   -24.822  1.00 96.62 545 A 1 
ATOM 4147 C CG  . LEU A 0 545 . 30.082   5.118   -22.807  1.00 96.62 545 A 1 
ATOM 4148 C CD1 . LEU A 0 545 . 30.683   4.238   -21.709  1.00 96.62 545 A 1 
ATOM 4149 C CD2 . LEU A 0 545 . 30.439   6.566   -22.469  1.00 96.62 545 A 1 
ATOM 4150 N N   . SER A 0 546 . 28.324   1.929   -23.955  1.00 98.21 546 A 1 
ATOM 4151 C CA  . SER A 0 546 . 26.931   1.534   -23.687  1.00 98.21 546 A 1 
ATOM 4152 C C   . SER A 0 546 . 26.601   1.460   -22.190  1.00 98.21 546 A 1 
ATOM 4153 C CB  . SER A 0 546 . 26.616   0.205   -24.379  1.00 98.21 546 A 1 
ATOM 4154 O O   . SER A 0 546 . 27.182   0.676   -21.435  1.00 98.21 546 A 1 
ATOM 4155 O OG  . SER A 0 546 . 25.216   -0.042  -24.325  1.00 98.21 546 A 1 
ATOM 4156 N N   . ILE A 0 547 . 25.592   2.217   -21.745  1.00 98.24 547 A 1 
ATOM 4157 C CA  . ILE A 0 547 . 25.075   2.205   -20.365  1.00 98.24 547 A 1 
ATOM 4158 C C   . ILE A 0 547 . 23.582   1.865   -20.375  1.00 98.24 547 A 1 
ATOM 4159 C CB  . ILE A 0 547 . 25.342   3.547   -19.640  1.00 98.24 547 A 1 
ATOM 4160 O O   . ILE A 0 547 . 22.799   2.479   -21.094  1.00 98.24 547 A 1 
ATOM 4161 C CG1 . ILE A 0 547 . 26.838   3.940   -19.704  1.00 98.24 547 A 1 
ATOM 4162 C CG2 . ILE A 0 547 . 24.843   3.464   -18.179  1.00 98.24 547 A 1 
ATOM 4163 C CD1 . ILE A 0 547 . 27.176   5.296   -19.071  1.00 98.24 547 A 1 
ATOM 4164 N N   . LYS A 0 548 . 23.153   0.914   -19.540  1.00 98.13 548 A 1 
ATOM 4165 C CA  . LYS A 0 548 . 21.733   0.540   -19.377  1.00 98.13 548 A 1 
ATOM 4166 C C   . LYS A 0 548 . 21.384   0.453   -17.896  1.00 98.13 548 A 1 
ATOM 4167 C CB  . LYS A 0 548 . 21.426   -0.763  -20.150  1.00 98.13 548 A 1 
ATOM 4168 O O   . LYS A 0 548 . 22.155   -0.125  -17.135  1.00 98.13 548 A 1 
ATOM 4169 C CG  . LYS A 0 548 . 21.655   -0.551  -21.658  1.00 98.13 548 A 1 
ATOM 4170 C CD  . LYS A 0 548 . 21.369   -1.748  -22.575  1.00 98.13 548 A 1 
ATOM 4171 C CE  . LYS A 0 548 . 21.744   -1.260  -23.987  1.00 98.13 548 A 1 
ATOM 4172 N NZ  . LYS A 0 548 . 21.620   -2.286  -25.051  1.00 98.13 548 A 1 
ATOM 4173 N N   . GLU A 0 549 . 20.250   1.017   -17.495  1.00 96.37 549 A 1 
ATOM 4174 C CA  . GLU A 0 549 . 19.723   1.069   -16.124  1.00 96.37 549 A 1 
ATOM 4175 C C   . GLU A 0 549 . 18.200   0.825   -16.102  1.00 96.37 549 A 1 
ATOM 4176 C CB  . GLU A 0 549 . 20.046   2.425   -15.468  1.00 96.37 549 A 1 
ATOM 4177 O O   . GLU A 0 549 . 17.491   1.278   -17.000  1.00 96.37 549 A 1 
ATOM 4178 C CG  . GLU A 0 549 . 21.541   2.586   -15.156  1.00 96.37 549 A 1 
ATOM 4179 C CD  . GLU A 0 549 . 21.874   3.871   -14.389  1.00 96.37 549 A 1 
ATOM 4180 O OE1 . GLU A 0 549 . 23.029   4.346   -14.473  1.00 96.37 549 A 1 
ATOM 4181 O OE2 . GLU A 0 549 . 21.002   4.462   -13.718  1.00 96.37 549 A 1 
ATOM 4182 N N   . SER A 0 550 . 17.682   0.134   -15.083  1.00 97.48 550 A 1 
ATOM 4183 C CA  . SER A 0 550 . 16.252   -0.202  -14.926  1.00 97.48 550 A 1 
ATOM 4184 C C   . SER A 0 550 . 15.851   -0.457  -13.463  1.00 97.48 550 A 1 
ATOM 4185 C CB  . SER A 0 550 . 15.900   -1.418  -15.791  1.00 97.48 550 A 1 
ATOM 4186 O O   . SER A 0 550 . 16.725   -0.739  -12.648  1.00 97.48 550 A 1 
ATOM 4187 O OG  . SER A 0 550 . 16.668   -2.554  -15.435  1.00 97.48 550 A 1 
ATOM 4188 N N   . TYR A 0 551 . 14.557   -0.355  -13.131  1.00 93.37 551 A 1 
ATOM 4189 C CA  . TYR A 0 551 . 13.946   -0.420  -11.789  1.00 93.37 551 A 1 
ATOM 4190 C C   . TYR A 0 551 . 12.444   -0.807  -11.872  1.00 93.37 551 A 1 
ATOM 4191 C CB  . TYR A 0 551 . 14.068   0.979   -11.160  1.00 93.37 551 A 1 
ATOM 4192 O O   . TYR A 0 551 . 11.793   -0.334  -12.798  1.00 93.37 551 A 1 
ATOM 4193 C CG  . TYR A 0 551 . 13.520   1.096   -9.752   1.00 93.37 551 A 1 
ATOM 4194 C CD1 . TYR A 0 551 . 12.333   1.811   -9.485   1.00 93.37 551 A 1 
ATOM 4195 C CD2 . TYR A 0 551 . 14.150   0.380   -8.723   1.00 93.37 551 A 1 
ATOM 4196 C CE1 . TYR A 0 551 . 11.754   1.753   -8.199   1.00 93.37 551 A 1 
ATOM 4197 C CE2 . TYR A 0 551 . 13.556   0.282   -7.455   1.00 93.37 551 A 1 
ATOM 4198 O OH  . TYR A 0 551 . 11.718   0.756   -6.006   1.00 93.37 551 A 1 
ATOM 4199 C CZ  . TYR A 0 551 . 12.340   0.944   -7.200   1.00 93.37 551 A 1 
ATOM 4200 N N   . ASP A 0 552 . 11.880   -1.573  -10.920  1.00 92.21 552 A 1 
ATOM 4201 C CA  . ASP A 0 552 . 10.467   -2.057  -10.899  1.00 92.21 552 A 1 
ATOM 4202 C C   . ASP A 0 552 . 9.901    -2.311  -9.457   1.00 92.21 552 A 1 
ATOM 4203 C CB  . ASP A 0 552 . 10.345   -3.346  -11.736  1.00 92.21 552 A 1 
ATOM 4204 O O   . ASP A 0 552 . 10.690   -2.442  -8.521   1.00 92.21 552 A 1 
ATOM 4205 C CG  . ASP A 0 552 . 10.647   -3.152  -13.232  1.00 92.21 552 A 1 
ATOM 4206 O OD1 . ASP A 0 552 . 9.750    -2.635  -13.938  1.00 92.21 552 A 1 
ATOM 4207 O OD2 . ASP A 0 552 . 11.759   -3.545  -13.663  1.00 92.21 552 A 1 
ATOM 4208 N N   . ARG A 0 553 . 8.558    -2.404  -9.271   1.00 83.92 553 A 1 
ATOM 4209 C CA  . ARG A 0 553 . 7.750    -2.572  -8.016   1.00 83.92 553 A 1 
ATOM 4210 C C   . ARG A 0 553 . 6.258    -2.919  -8.314   1.00 83.92 553 A 1 
ATOM 4211 C CB  . ARG A 0 553 . 7.929    -1.318  -7.104   1.00 83.92 553 A 1 
ATOM 4212 O O   . ARG A 0 553 . 5.832    -2.545  -9.396   1.00 83.92 553 A 1 
ATOM 4213 C CG  . ARG A 0 553 . 6.908    -1.154  -5.954   1.00 83.92 553 A 1 
ATOM 4214 C CD  . ARG A 0 553 . 7.340    -0.406  -4.673   1.00 83.92 553 A 1 
ATOM 4215 N NE  . ARG A 0 553 . 8.189    0.792   -4.857   1.00 83.92 553 A 1 
ATOM 4216 N NH1 . ARG A 0 553 . 9.782    0.388   -3.218   1.00 83.92 553 A 1 
ATOM 4217 N NH2 . ARG A 0 553 . 9.926    2.197   -4.409   1.00 83.92 553 A 1 
ATOM 4218 C CZ  . ARG A 0 553 . 9.271    1.108   -4.164   1.00 83.92 553 A 1 
ATOM 4219 N N   . THR A 0 554 . 5.480    -3.569  -7.403   1.00 84.49 554 A 1 
ATOM 4220 C CA  . THR A 0 554 . 4.043    -4.054  -7.452   1.00 84.49 554 A 1 
ATOM 4221 C C   . THR A 0 554 . 3.384    -4.222  -6.030   1.00 84.49 554 A 1 
ATOM 4222 C CB  . THR A 0 554 . 3.905    -5.362  -8.257   1.00 84.49 554 A 1 
ATOM 4223 O O   . THR A 0 554 . 4.015    -3.798  -5.069   1.00 84.49 554 A 1 
ATOM 4224 C CG2 . THR A 0 554 . 2.584    -5.514  -9.016   1.00 84.49 554 A 1 
ATOM 4225 O OG1 . THR A 0 554 . 4.882    -5.511  -9.251   1.00 84.49 554 A 1 
ATOM 4226 N N   . TRP A 0 555 . 2.103    -4.698  -5.880   1.00 75.25 555 A 1 
ATOM 4227 C CA  . TRP A 0 555 . 1.339    -5.133  -4.633   1.00 75.25 555 A 1 
ATOM 4228 C C   . TRP A 0 555 . -0.087   -5.733  -4.974   1.00 75.25 555 A 1 
ATOM 4229 C CB  . TRP A 0 555 . 1.238    -3.977  -3.621   1.00 75.25 555 A 1 
ATOM 4230 O O   . TRP A 0 555 . -0.446   -5.629  -6.137   1.00 75.25 555 A 1 
ATOM 4231 C CG  . TRP A 0 555 . 1.476    -4.169  -2.151   1.00 75.25 555 A 1 
ATOM 4232 C CD1 . TRP A 0 555 . 1.320    -5.299  -1.430   1.00 75.25 555 A 1 
ATOM 4233 C CD2 . TRP A 0 555 . 2.047    -3.190  -1.216   1.00 75.25 555 A 1 
ATOM 4234 C CE2 . TRP A 0 555 . 2.101    -3.773  0.083    1.00 75.25 555 A 1 
ATOM 4235 C CE3 . TRP A 0 555 . 2.571    -1.883  -1.341   1.00 75.25 555 A 1 
ATOM 4236 N NE1 . TRP A 0 555 . 1.658    -5.064  -0.111   1.00 75.25 555 A 1 
ATOM 4237 C CH2 . TRP A 0 555 . 3.083    -1.774  1.044    1.00 75.25 555 A 1 
ATOM 4238 C CZ2 . TRP A 0 555 . 2.593    -3.083  1.204    1.00 75.25 555 A 1 
ATOM 4239 C CZ3 . TRP A 0 555 . 3.081    -1.183  -0.231   1.00 75.25 555 A 1 
ATOM 4240 N N   . ALA A 0 556 . -0.936   -6.327  -4.072   1.00 84.11 556 A 1 
ATOM 4241 C CA  . ALA A 0 556 . -1.978   -7.388  -4.409   1.00 84.11 556 A 1 
ATOM 4242 C C   . ALA A 0 556 . -3.475   -7.408  -3.839   1.00 84.11 556 A 1 
ATOM 4243 C CB  . ALA A 0 556 . -1.344   -8.696  -3.926   1.00 84.11 556 A 1 
ATOM 4244 O O   . ALA A 0 556 . -3.685   -7.222  -2.637   1.00 84.11 556 A 1 
ATOM 4245 N N   . LYS A 0 557 . -4.543   -7.752  -4.637   1.00 90.09 557 A 1 
ATOM 4246 C CA  . LYS A 0 557 . -6.016   -7.833  -4.261   1.00 90.09 557 A 1 
ATOM 4247 C C   . LYS A 0 557 . -6.622   -9.170  -3.752   1.00 90.09 557 A 1 
ATOM 4248 C CB  . LYS A 0 557 . -7.043   -7.237  -5.281   1.00 90.09 557 A 1 
ATOM 4249 O O   . LYS A 0 557 . -6.096   -10.232 -4.025   1.00 90.09 557 A 1 
ATOM 4250 C CG  . LYS A 0 557 . -6.631   -6.292  -6.425   1.00 90.09 557 A 1 
ATOM 4251 C CD  . LYS A 0 557 . -7.784   -5.394  -6.944   1.00 90.09 557 A 1 
ATOM 4252 C CE  . LYS A 0 557 . -8.046   -4.179  -6.043   1.00 90.09 557 A 1 
ATOM 4253 N NZ  . LYS A 0 557 . -8.904   -3.149  -6.680   1.00 90.09 557 A 1 
ATOM 4254 N N   . SER A 0 558 . -7.784   -9.136  -3.062   1.00 92.62 558 A 1 
ATOM 4255 C CA  . SER A 0 558 . -8.668   -10.300 -2.735   1.00 92.62 558 A 1 
ATOM 4256 C C   . SER A 0 558 . -10.039  -9.869  -2.155   1.00 92.62 558 A 1 
ATOM 4257 C CB  . SER A 0 558 . -7.981   -11.270 -1.745   1.00 92.62 558 A 1 
ATOM 4258 O O   . SER A 0 558 . -10.172  -8.685  -1.860   1.00 92.62 558 A 1 
ATOM 4259 O OG  . SER A 0 558 . -7.992   -10.821 -0.403   1.00 92.62 558 A 1 
ATOM 4260 N N   . TYR A 0 559 . -11.000  -10.798 -1.959   1.00 94.35 559 A 1 
ATOM 4261 C CA  . TYR A 0 559 . -12.222  -10.715 -1.106   1.00 94.35 559 A 1 
ATOM 4262 C C   . TYR A 0 559 . -12.691  -12.129 -0.660   1.00 94.35 559 A 1 
ATOM 4263 C CB  . TYR A 0 559 . -13.393  -9.999  -1.813   1.00 94.35 559 A 1 
ATOM 4264 O O   . TYR A 0 559 . -12.377  -13.069 -1.375   1.00 94.35 559 A 1 
ATOM 4265 C CG  . TYR A 0 559 . -13.283  -8.487  -1.909   1.00 94.35 559 A 1 
ATOM 4266 C CD1 . TYR A 0 559 . -13.731  -7.682  -0.844   1.00 94.35 559 A 1 
ATOM 4267 C CD2 . TYR A 0 559 . -12.742  -7.886  -3.062   1.00 94.35 559 A 1 
ATOM 4268 C CE1 . TYR A 0 559 . -13.604  -6.280  -0.912   1.00 94.35 559 A 1 
ATOM 4269 C CE2 . TYR A 0 559 . -12.582  -6.487  -3.122   1.00 94.35 559 A 1 
ATOM 4270 O OH  . TYR A 0 559 . -12.821  -4.337  -2.085   1.00 94.35 559 A 1 
ATOM 4271 C CZ  . TYR A 0 559 . -13.001  -5.684  -2.041   1.00 94.35 559 A 1 
ATOM 4272 N N   . ASP A 0 560 . -13.416  -12.304 0.456    1.00 95.23 560 A 1 
ATOM 4273 C CA  . ASP A 0 560 . -13.912  -13.616 0.978    1.00 95.23 560 A 1 
ATOM 4274 C C   . ASP A 0 560 . -15.102  -13.425 1.967    1.00 95.23 560 A 1 
ATOM 4275 C CB  . ASP A 0 560 . -12.735  -14.365 1.653    1.00 95.23 560 A 1 
ATOM 4276 O O   . ASP A 0 560 . -15.224  -12.313 2.490    1.00 95.23 560 A 1 
ATOM 4277 C CG  . ASP A 0 560 . -12.369  -15.712 1.005    1.00 95.23 560 A 1 
ATOM 4278 O OD1 . ASP A 0 560 . -12.678  -16.749 1.612    1.00 95.23 560 A 1 
ATOM 4279 O OD2 . ASP A 0 560 . -11.677  -15.720 -0.053   1.00 95.23 560 A 1 
ATOM 4280 N N   . ALA A 0 561 . -15.967  -14.437 2.201    1.00 97.09 561 A 1 
ATOM 4281 C CA  . ALA A 0 561 . -17.047  -14.448 3.222    1.00 97.09 561 A 1 
ATOM 4282 C C   . ALA A 0 561 . -17.690  -15.842 3.498    1.00 97.09 561 A 1 
ATOM 4283 C CB  . ALA A 0 561 . -18.172  -13.497 2.780    1.00 97.09 561 A 1 
ATOM 4284 O O   . ALA A 0 561 . -17.939  -16.575 2.541    1.00 97.09 561 A 1 
ATOM 4285 N N   . GLU A 0 562 . -18.062  -16.173 4.748    1.00 97.15 562 A 1 
ATOM 4286 C CA  . GLU A 0 562 . -18.774  -17.422 5.146    1.00 97.15 562 A 1 
ATOM 4287 C C   . GLU A 0 562 . -19.783  -17.213 6.302    1.00 97.15 562 A 1 
ATOM 4288 C CB  . GLU A 0 562 . -17.789  -18.533 5.580    1.00 97.15 562 A 1 
ATOM 4289 O O   . GLU A 0 562 . -19.588  -16.291 7.092    1.00 97.15 562 A 1 
ATOM 4290 C CG  . GLU A 0 562 . -16.575  -18.765 4.665    1.00 97.15 562 A 1 
ATOM 4291 C CD  . GLU A 0 562 . -15.965  -20.163 4.864    1.00 97.15 562 A 1 
ATOM 4292 O OE1 . GLU A 0 562 . -15.881  -20.910 3.859    1.00 97.15 562 A 1 
ATOM 4293 O OE2 . GLU A 0 562 . -15.645  -20.538 6.013    1.00 97.15 562 A 1 
ATOM 4294 N N   . SER A 0 563 . -20.807  -18.078 6.438    1.00 97.80 563 A 1 
ATOM 4295 C CA  . SER A 0 563 . -21.786  -18.071 7.552    1.00 97.80 563 A 1 
ATOM 4296 C C   . SER A 0 563 . -22.344  -19.466 7.943    1.00 97.80 563 A 1 
ATOM 4297 C CB  . SER A 0 563 . -22.941  -17.108 7.240    1.00 97.80 563 A 1 
ATOM 4298 O O   . SER A 0 563 . -22.408  -20.376 7.110    1.00 97.80 563 A 1 
ATOM 4299 O OG  . SER A 0 563 . -23.718  -17.541 6.132    1.00 97.80 563 A 1 
ATOM 4300 N N   . TYR A 0 564 . -22.767  -19.656 9.205    1.00 97.69 564 A 1 
ATOM 4301 C CA  . TYR A 0 564 . -23.340  -20.906 9.763    1.00 97.69 564 A 1 
ATOM 4302 C C   . TYR A 0 564 . -24.405  -20.639 10.846   1.00 97.69 564 A 1 
ATOM 4303 C CB  . TYR A 0 564 . -22.211  -21.756 10.387   1.00 97.69 564 A 1 
ATOM 4304 O O   . TYR A 0 564 . -24.152  -19.827 11.733   1.00 97.69 564 A 1 
ATOM 4305 C CG  . TYR A 0 564 . -22.652  -23.036 11.094   1.00 97.69 564 A 1 
ATOM 4306 C CD1 . TYR A 0 564 . -22.977  -23.019 12.467   1.00 97.69 564 A 1 
ATOM 4307 C CD2 . TYR A 0 564 . -22.747  -24.246 10.381   1.00 97.69 564 A 1 
ATOM 4308 C CE1 . TYR A 0 564 . -23.411  -24.194 13.117   1.00 97.69 564 A 1 
ATOM 4309 C CE2 . TYR A 0 564 . -23.180  -25.425 11.023   1.00 97.69 564 A 1 
ATOM 4310 O OH  . TYR A 0 564 . -23.931  -26.547 13.012   1.00 97.69 564 A 1 
ATOM 4311 C CZ  . TYR A 0 564 . -23.520  -25.402 12.393   1.00 97.69 564 A 1 
ATOM 4312 N N   . ASP A 0 565 . -25.510  -21.405 10.857   1.00 96.97 565 A 1 
ATOM 4313 C CA  . ASP A 0 565 . -26.530  -21.389 11.928   1.00 96.97 565 A 1 
ATOM 4314 C C   . ASP A 0 565 . -26.861  -22.789 12.478   1.00 96.97 565 A 1 
ATOM 4315 C CB  . ASP A 0 565 . -27.890  -20.829 11.483   1.00 96.97 565 A 1 
ATOM 4316 O O   . ASP A 0 565 . -26.906  -23.784 11.744   1.00 96.97 565 A 1 
ATOM 4317 C CG  . ASP A 0 565 . -27.882  -19.554 10.655   1.00 96.97 565 A 1 
ATOM 4318 O OD1 . ASP A 0 565 . -27.534  -18.496 11.214   1.00 96.97 565 A 1 
ATOM 4319 O OD2 . ASP A 0 565 . -28.354  -19.669 9.493    1.00 96.97 565 A 1 
ATOM 4320 N N   . GLU A 0 566 . -27.261  -22.840 13.750   1.00 97.42 566 A 1 
ATOM 4321 C CA  . GLU A 0 566 . -27.856  -24.005 14.411   1.00 97.42 566 A 1 
ATOM 4322 C C   . GLU A 0 566 . -28.891  -23.573 15.465   1.00 97.42 566 A 1 
ATOM 4323 C CB  . GLU A 0 566 . -26.705  -24.827 15.007   1.00 97.42 566 A 1 
ATOM 4324 O O   . GLU A 0 566 . -28.624  -22.660 16.242   1.00 97.42 566 A 1 
ATOM 4325 C CG  . GLU A 0 566 . -27.145  -26.039 15.836   1.00 97.42 566 A 1 
ATOM 4326 C CD  . GLU A 0 566 . -25.997  -27.030 16.082   1.00 97.42 566 A 1 
ATOM 4327 O OE1 . GLU A 0 566 . -26.254  -28.126 16.635   1.00 97.42 566 A 1 
ATOM 4328 O OE2 . GLU A 0 566 . -24.898  -26.897 15.486   1.00 97.42 566 A 1 
ATOM 4329 N N   . TRP A 0 567 . -30.072  -24.207 15.503   1.00 96.31 567 A 1 
ATOM 4330 C CA  . TRP A 0 567 . -31.142  -23.858 16.455   1.00 96.31 567 A 1 
ATOM 4331 C C   . TRP A 0 567 . -32.044  -25.040 16.847   1.00 96.31 567 A 1 
ATOM 4332 C CB  . TRP A 0 567 . -31.994  -22.707 15.892   1.00 96.31 567 A 1 
ATOM 4333 O O   . TRP A 0 567 . -32.222  -25.990 16.077   1.00 96.31 567 A 1 
ATOM 4334 C CG  . TRP A 0 567 . -32.765  -23.010 14.638   1.00 96.31 567 A 1 
ATOM 4335 C CD1 . TRP A 0 567 . -32.307  -22.824 13.381   1.00 96.31 567 A 1 
ATOM 4336 C CD2 . TRP A 0 567 . -34.116  -23.554 14.493   1.00 96.31 567 A 1 
ATOM 4337 C CE2 . TRP A 0 567 . -34.402  -23.688 13.100   1.00 96.31 567 A 1 
ATOM 4338 C CE3 . TRP A 0 567 . -35.130  -23.950 15.393   1.00 96.31 567 A 1 
ATOM 4339 N NE1 . TRP A 0 567 . -33.269  -23.213 12.469   1.00 96.31 567 A 1 
ATOM 4340 C CH2 . TRP A 0 567 . -36.601  -24.599 13.552   1.00 96.31 567 A 1 
ATOM 4341 C CZ2 . TRP A 0 567 . -35.618  -24.206 12.626   1.00 96.31 567 A 1 
ATOM 4342 C CZ3 . TRP A 0 567 . -36.359  -24.458 14.930   1.00 96.31 567 A 1 
ATOM 4343 N N   . ASP A 0 568 . -32.656  -24.938 18.030   1.00 92.75 568 A 1 
ATOM 4344 C CA  . ASP A 0 568 . -33.658  -25.866 18.574   1.00 92.75 568 A 1 
ATOM 4345 C C   . ASP A 0 568 . -34.801  -25.108 19.278   1.00 92.75 568 A 1 
ATOM 4346 C CB  . ASP A 0 568 . -32.979  -26.864 19.531   1.00 92.75 568 A 1 
ATOM 4347 O O   . ASP A 0 568 . -34.599  -24.034 19.850   1.00 92.75 568 A 1 
ATOM 4348 C CG  . ASP A 0 568 . -33.931  -27.963 20.021   1.00 92.75 568 A 1 
ATOM 4349 O OD1 . ASP A 0 568 . -34.659  -28.528 19.177   1.00 92.75 568 A 1 
ATOM 4350 O OD2 . ASP A 0 568 . -33.930  -28.255 21.242   1.00 92.75 568 A 1 
ATOM 4351 N N   . ASN A 0 569 . -36.009  -25.669 19.228   1.00 91.37 569 A 1 
ATOM 4352 C CA  . ASN A 0 569 . -37.224  -25.147 19.849   1.00 91.37 569 A 1 
ATOM 4353 C C   . ASN A 0 569 . -38.069  -26.323 20.349   1.00 91.37 569 A 1 
ATOM 4354 C CB  . ASN A 0 569 . -38.000  -24.322 18.799   1.00 91.37 569 A 1 
ATOM 4355 O O   . ASN A 0 569 . -38.448  -27.184 19.551   1.00 91.37 569 A 1 
ATOM 4356 C CG  . ASN A 0 569 . -39.103  -23.456 19.389   1.00 91.37 569 A 1 
ATOM 4357 N ND2 . ASN A 0 569 . -40.182  -24.020 19.884   1.00 91.37 569 A 1 
ATOM 4358 O OD1 . ASN A 0 569 . -38.992  -22.236 19.367   1.00 91.37 569 A 1 
ATOM 4359 N N   . LYS A 0 570 . -38.420  -26.328 21.634   1.00 87.92 570 A 1 
ATOM 4360 C CA  . LYS A 0 570 . -39.411  -27.240 22.217   1.00 87.92 570 A 1 
ATOM 4361 C C   . LYS A 0 570 . -40.531  -26.417 22.831   1.00 87.92 570 A 1 
ATOM 4362 C CB  . LYS A 0 570 . -38.783  -28.126 23.296   1.00 87.92 570 A 1 
ATOM 4363 O O   . LYS A 0 570 . -40.240  -25.535 23.634   1.00 87.92 570 A 1 
ATOM 4364 C CG  . LYS A 0 570 . -37.627  -28.991 22.780   1.00 87.92 570 A 1 
ATOM 4365 C CD  . LYS A 0 570 . -36.935  -29.697 23.960   1.00 87.92 570 A 1 
ATOM 4366 C CE  . LYS A 0 570 . -35.407  -29.710 23.827   1.00 87.92 570 A 1 
ATOM 4367 N NZ  . LYS A 0 570 . -34.865  -28.330 23.749   1.00 87.92 570 A 1 
ATOM 4368 N N   . ASP A 0 571 . -41.743  -26.745 22.420   1.00 84.98 571 A 1 
ATOM 4369 C CA  . ASP A 0 571 . -43.001  -26.367 23.045   1.00 84.98 571 A 1 
ATOM 4370 C C   . ASP A 0 571 . -43.341  -27.445 24.085   1.00 84.98 571 A 1 
ATOM 4371 C CB  . ASP A 0 571 . -44.046  -26.233 21.930   1.00 84.98 571 A 1 
ATOM 4372 O O   . ASP A 0 571 . -43.214  -28.645 23.808   1.00 84.98 571 A 1 
ATOM 4373 C CG  . ASP A 0 571 . -45.483  -25.871 22.327   1.00 84.98 571 A 1 
ATOM 4374 O OD1 . ASP A 0 571 . -45.957  -26.346 23.384   1.00 84.98 571 A 1 
ATOM 4375 O OD2 . ASP A 0 571 . -46.159  -25.274 21.451   1.00 84.98 571 A 1 
ATOM 4376 N N   . ASP A 0 572 . -43.705  -27.034 25.294   1.00 83.88 572 A 1 
ATOM 4377 C CA  . ASP A 0 572 . -44.102  -27.947 26.373   1.00 83.88 572 A 1 
ATOM 4378 C C   . ASP A 0 572 . -45.321  -27.363 27.144   1.00 83.88 572 A 1 
ATOM 4379 C CB  . ASP A 0 572 . -42.840  -28.313 27.214   1.00 83.88 572 A 1 
ATOM 4380 O O   . ASP A 0 572 . -45.495  -27.605 28.342   1.00 83.88 572 A 1 
ATOM 4381 C CG  . ASP A 0 572 . -42.600  -29.813 27.469   1.00 83.88 572 A 1 
ATOM 4382 O OD1 . ASP A 0 572 . -43.467  -30.448 28.132   1.00 83.88 572 A 1 
ATOM 4383 O OD2 . ASP A 0 572 . -41.507  -30.333 27.137   1.00 83.88 572 A 1 
ATOM 4384 N N   . ASP A 0 573 . -46.183  -26.583 26.476   1.00 84.57 573 A 1 
ATOM 4385 C CA  . ASP A 0 573 . -47.275  -25.791 27.079   1.00 84.57 573 A 1 
ATOM 4386 C C   . ASP A 0 573 . -48.405  -26.649 27.698   1.00 84.57 573 A 1 
ATOM 4387 C CB  . ASP A 0 573 . -47.824  -24.798 26.031   1.00 84.57 573 A 1 
ATOM 4388 O O   . ASP A 0 573 . -48.787  -27.711 27.188   1.00 84.57 573 A 1 
ATOM 4389 C CG  . ASP A 0 573 . -48.951  -23.890 26.560   1.00 84.57 573 A 1 
ATOM 4390 O OD1 . ASP A 0 573 . -48.985  -23.612 27.784   1.00 84.57 573 A 1 
ATOM 4391 O OD2 . ASP A 0 573 . -49.899  -23.583 25.793   1.00 84.57 573 A 1 
ATOM 4392 N N   . LYS A 0 574 . -48.977  -26.211 28.835   1.00 84.37 574 A 1 
ATOM 4393 C CA  . LYS A 0 574 . -50.034  -26.929 29.583   1.00 84.37 574 A 1 
ATOM 4394 C C   . LYS A 0 574 . -51.039  -25.965 30.230   1.00 84.37 574 A 1 
ATOM 4395 C CB  . LYS A 0 574 . -49.402  -27.847 30.654   1.00 84.37 574 A 1 
ATOM 4396 O O   . LYS A 0 574 . -50.681  -25.118 31.046   1.00 84.37 574 A 1 
ATOM 4397 C CG  . LYS A 0 574 . -48.426  -28.895 30.084   1.00 84.37 574 A 1 
ATOM 4398 C CD  . LYS A 0 574 . -47.622  -29.644 31.155   1.00 84.37 574 A 1 
ATOM 4399 C CE  . LYS A 0 574 . -46.513  -30.503 30.506   1.00 84.37 574 A 1 
ATOM 4400 N NZ  . LYS A 0 574 . -45.412  -29.690 29.917   1.00 84.37 574 A 1 
ATOM 4401 N N   . TRP A 0 575 . -52.338  -26.172 29.989   1.00 82.68 575 A 1 
ATOM 4402 C CA  . TRP A 0 575 . -53.412  -25.310 30.512   1.00 82.68 575 A 1 
ATOM 4403 C C   . TRP A 0 575 . -54.640  -26.071 31.036   1.00 82.68 575 A 1 
ATOM 4404 C CB  . TRP A 0 575 . -53.799  -24.275 29.445   1.00 82.68 575 A 1 
ATOM 4405 O O   . TRP A 0 575 . -54.974  -27.177 30.602   1.00 82.68 575 A 1 
ATOM 4406 C CG  . TRP A 0 575 . -54.202  -24.827 28.110   1.00 82.68 575 A 1 
ATOM 4407 C CD1 . TRP A 0 575 . -53.376  -24.930 27.044   1.00 82.68 575 A 1 
ATOM 4408 C CD2 . TRP A 0 575 . -55.495  -25.347 27.666   1.00 82.68 575 A 1 
ATOM 4409 C CE2 . TRP A 0 575 . -55.375  -25.742 26.299   1.00 82.68 575 A 1 
ATOM 4410 C CE3 . TRP A 0 575 . -56.760  -25.521 28.277   1.00 82.68 575 A 1 
ATOM 4411 N NE1 . TRP A 0 575 . -54.058  -25.478 25.978   1.00 82.68 575 A 1 
ATOM 4412 C CH2 . TRP A 0 575 . -57.696  -26.446 26.219   1.00 82.68 575 A 1 
ATOM 4413 C CZ2 . TRP A 0 575 . -56.456  -26.277 25.578   1.00 82.68 575 A 1 
ATOM 4414 C CZ3 . TRP A 0 575 . -57.847  -26.068 27.566   1.00 82.68 575 A 1 
ATOM 4415 N N   . GLY A 0 576 . -55.364  -25.455 31.978   1.00 81.73 576 A 1 
ATOM 4416 C CA  . GLY A 0 576 . -56.555  -26.025 32.607   1.00 81.73 576 A 1 
ATOM 4417 C C   . GLY A 0 576 . -57.517  -24.992 33.202   1.00 81.73 576 A 1 
ATOM 4418 O O   . GLY A 0 576 . -57.117  -24.008 33.819   1.00 81.73 576 A 1 
ATOM 4419 N N   . ALA A 0 577 . -58.820  -25.234 33.067   1.00 77.32 577 A 1 
ATOM 4420 C CA  . ALA A 0 577 . -59.874  -24.377 33.606   1.00 77.32 577 A 1 
ATOM 4421 C C   . ALA A 0 577 . -60.969  -25.194 34.304   1.00 77.32 577 A 1 
ATOM 4422 C CB  . ALA A 0 577 . -60.434  -23.501 32.479   1.00 77.32 577 A 1 
ATOM 4423 O O   . ALA A 0 577 . -61.447  -26.201 33.780   1.00 77.32 577 A 1 
ATOM 4424 N N   . GLN A 0 578 . -61.401  -24.721 35.473   1.00 79.02 578 A 1 
ATOM 4425 C CA  . GLN A 0 578 . -62.435  -25.319 36.311   1.00 79.02 578 A 1 
ATOM 4426 C C   . GLN A 0 578 . -63.410  -24.242 36.805   1.00 79.02 578 A 1 
ATOM 4427 C CB  . GLN A 0 578 . -61.764  -26.062 37.478   1.00 79.02 578 A 1 
ATOM 4428 O O   . GLN A 0 578 . -63.022  -23.280 37.463   1.00 79.02 578 A 1 
ATOM 4429 C CG  . GLN A 0 578 . -62.785  -26.686 38.439   1.00 79.02 578 A 1 
ATOM 4430 C CD  . GLN A 0 578 . -62.101  -27.571 39.472   1.00 79.02 578 A 1 
ATOM 4431 N NE2 . GLN A 0 578 . -61.647  -27.041 40.588   1.00 79.02 578 A 1 
ATOM 4432 O OE1 . GLN A 0 578 . -61.955  -28.767 39.281   1.00 79.02 578 A 1 
ATOM 4433 N N   . ALA A 0 579 . -64.701  -24.417 36.542   1.00 74.06 579 A 1 
ATOM 4434 C CA  . ALA A 0 579 . -65.756  -23.550 37.063   1.00 74.06 579 A 1 
ATOM 4435 C C   . ALA A 0 579 . -66.786  -24.378 37.830   1.00 74.06 579 A 1 
ATOM 4436 C CB  . ALA A 0 579 . -66.386  -22.773 35.901   1.00 74.06 579 A 1 
ATOM 4437 O O   . ALA A 0 579 . -67.198  -25.433 37.343   1.00 74.06 579 A 1 
ATOM 4438 N N   . TRP A 0 580 . -67.219  -23.885 38.990   1.00 78.51 580 A 1 
ATOM 4439 C CA  . TRP A 0 580 . -68.319  -24.465 39.754   1.00 78.51 580 A 1 
ATOM 4440 C C   . TRP A 0 580 . -69.276  -23.389 40.263   1.00 78.51 580 A 1 
ATOM 4441 C CB  . TRP A 0 580 . -67.799  -25.362 40.890   1.00 78.51 580 A 1 
ATOM 4442 O O   . TRP A 0 580 . -68.898  -22.233 40.475   1.00 78.51 580 A 1 
ATOM 4443 C CG  . TRP A 0 580 . -67.074  -24.691 42.023   1.00 78.51 580 A 1 
ATOM 4444 C CD1 . TRP A 0 580 . -65.736  -24.512 42.097   1.00 78.51 580 A 1 
ATOM 4445 C CD2 . TRP A 0 580 . -67.618  -24.131 43.263   1.00 78.51 580 A 1 
ATOM 4446 C CE2 . TRP A 0 580 . -66.533  -23.632 44.047   1.00 78.51 580 A 1 
ATOM 4447 C CE3 . TRP A 0 580 . -68.916  -23.980 43.804   1.00 78.51 580 A 1 
ATOM 4448 N NE1 . TRP A 0 580 . -65.410  -23.913 43.297   1.00 78.51 580 A 1 
ATOM 4449 C CH2 . TRP A 0 580 . -68.029  -22.847 45.782   1.00 78.51 580 A 1 
ATOM 4450 C CZ2 . TRP A 0 580 . -66.722  -23.003 45.288   1.00 78.51 580 A 1 
ATOM 4451 C CZ3 . TRP A 0 580 . -69.119  -23.335 45.041   1.00 78.51 580 A 1 
ATOM 4452 N N   . GLY A 0 581 . -70.527  -23.787 40.458   1.00 76.20 581 A 1 
ATOM 4453 C CA  . GLY A 0 581 . -71.558  -22.950 41.049   1.00 76.20 581 A 1 
ATOM 4454 C C   . GLY A 0 581 . -72.564  -23.788 41.821   1.00 76.20 581 A 1 
ATOM 4455 O O   . GLY A 0 581 . -72.711  -24.988 41.577   1.00 76.20 581 A 1 
ATOM 4456 N N   . LYS A 0 582 . -73.232  -23.134 42.766   1.00 67.05 582 A 1 
ATOM 4457 C CA  . LYS A 0 582 . -74.430  -23.636 43.429   1.00 67.05 582 A 1 
ATOM 4458 C C   . LYS A 0 582 . -75.491  -22.565 43.278   1.00 67.05 582 A 1 
ATOM 4459 C CB  . LYS A 0 582 . -74.160  -23.930 44.914   1.00 67.05 582 A 1 
ATOM 4460 O O   . LYS A 0 582 . -75.329  -21.494 43.866   1.00 67.05 582 A 1 
ATOM 4461 C CG  . LYS A 0 582 . -72.979  -24.886 45.080   1.00 67.05 582 A 1 
ATOM 4462 C CD  . LYS A 0 582 . -72.839  -25.382 46.519   1.00 67.05 582 A 1 
ATOM 4463 C CE  . LYS A 0 582 . -71.621  -26.309 46.530   1.00 67.05 582 A 1 
ATOM 4464 N NZ  . LYS A 0 582 . -71.701  -27.309 47.613   1.00 67.05 582 A 1 
ATOM 4465 N N   . ASP A 0 583 . -76.530  -22.871 42.511   1.00 63.91 583 A 1 
ATOM 4466 C CA  . ASP A 0 583 . -77.788  -22.161 42.691   1.00 63.91 583 A 1 
ATOM 4467 C C   . ASP A 0 583 . -78.335  -22.471 44.091   1.00 63.91 583 A 1 
ATOM 4468 C CB  . ASP A 0 583 . -78.797  -22.449 41.568   1.00 63.91 583 A 1 
ATOM 4469 O O   . ASP A 0 583 . -78.113  -23.551 44.659   1.00 63.91 583 A 1 
ATOM 4470 C CG  . ASP A 0 583 . -78.875  -23.923 41.172   1.00 63.91 583 A 1 
ATOM 4471 O OD1 . ASP A 0 583 . -79.192  -24.755 42.053   1.00 63.91 583 A 1 
ATOM 4472 O OD2 . ASP A 0 583 . -78.537  -24.208 40.000   1.00 63.91 583 A 1 
ATOM 4473 N N   . ARG A 0 584 . -78.975  -21.475 44.703   1.00 52.30 584 A 1 
ATOM 4474 C CA  . ARG A 0 584 . -79.612  -21.600 46.021   1.00 52.30 584 A 1 
ATOM 4475 C C   . ARG A 0 584 . -81.019  -21.020 46.018   1.00 52.30 584 A 1 
ATOM 4476 C CB  . ARG A 0 584 . -78.688  -21.059 47.124   1.00 52.30 584 A 1 
ATOM 4477 O O   . ARG A 0 584 . -81.447  -20.409 47.002   1.00 52.30 584 A 1 
ATOM 4478 C CG  . ARG A 0 584 . -77.383  -21.878 47.182   1.00 52.30 584 A 1 
ATOM 4479 C CD  . ARG A 0 584 . -76.652  -21.755 48.517   1.00 52.30 584 A 1 
ATOM 4480 N NE  . ARG A 0 584 . -77.457  -22.370 49.592   1.00 52.30 584 A 1 
ATOM 4481 N NH1 . ARG A 0 584 . -77.184  -20.720 51.152   1.00 52.30 584 A 1 
ATOM 4482 N NH2 . ARG A 0 584 . -78.767  -22.281 51.437   1.00 52.30 584 A 1 
ATOM 4483 C CZ  . ARG A 0 584 . -77.791  -21.792 50.725   1.00 52.30 584 A 1 
ATOM 4484 N N   . ASP A 0 585 . -81.731  -21.297 44.927   1.00 52.89 585 A 1 
ATOM 4485 C CA  . ASP A 0 585 . -83.148  -21.010 44.735   1.00 52.89 585 A 1 
ATOM 4486 C C   . ASP A 0 585 . -83.951  -21.418 45.983   1.00 52.89 585 A 1 
ATOM 4487 C CB  . ASP A 0 585 . -83.670  -21.730 43.464   1.00 52.89 585 A 1 
ATOM 4488 O O   . ASP A 0 585 . -84.036  -22.583 46.387   1.00 52.89 585 A 1 
ATOM 4489 C CG  . ASP A 0 585 . -83.996  -20.803 42.280   1.00 52.89 585 A 1 
ATOM 4490 O OD1 . ASP A 0 585 . -84.273  -19.609 42.533   1.00 52.89 585 A 1 
ATOM 4491 O OD2 . ASP A 0 585 . -84.109  -21.314 41.142   1.00 52.89 585 A 1 
ATOM 4492 N N   . VAL A 0 586 . -84.560  -20.433 46.647   1.00 42.68 586 A 1 
ATOM 4493 C CA  . VAL A 0 586 . -85.459  -20.708 47.769   1.00 42.68 586 A 1 
ATOM 4494 C C   . VAL A 0 586 . -86.839  -21.000 47.194   1.00 42.68 586 A 1 
ATOM 4495 C CB  . VAL A 0 586 . -85.439  -19.604 48.846   1.00 42.68 586 A 1 
ATOM 4496 O O   . VAL A 0 586 . -87.716  -20.132 47.181   1.00 42.68 586 A 1 
ATOM 4497 C CG1 . VAL A 0 586 . -86.358  -19.958 50.032   1.00 42.68 586 A 1 
ATOM 4498 C CG2 . VAL A 0 586 . -84.032  -19.430 49.432   1.00 42.68 586 A 1 
ATOM 4499 N N   . TYR A 0 587 . -87.070  -22.252 46.778   1.00 34.83 587 A 1 
ATOM 4500 C CA  . TYR A 0 587 . -88.402  -22.761 46.423   1.00 34.83 587 A 1 
ATOM 4501 C C   . TYR A 0 587 . -89.295  -22.913 47.678   1.00 34.83 587 A 1 
ATOM 4502 C CB  . TYR A 0 587 . -88.292  -24.019 45.549   1.00 34.83 587 A 1 
ATOM 4503 O O   . TYR A 0 587 . -89.728  -23.993 48.089   1.00 34.83 587 A 1 
ATOM 4504 C CG  . TYR A 0 587 . -89.547  -24.254 44.728   1.00 34.83 587 A 1 
ATOM 4505 C CD1 . TYR A 0 587 . -90.595  -25.050 45.229   1.00 34.83 587 A 1 
ATOM 4506 C CD2 . TYR A 0 587 . -89.679  -23.628 43.474   1.00 34.83 587 A 1 
ATOM 4507 C CE1 . TYR A 0 587 . -91.780  -25.210 44.485   1.00 34.83 587 A 1 
ATOM 4508 C CE2 . TYR A 0 587 . -90.863  -23.777 42.727   1.00 34.83 587 A 1 
ATOM 4509 O OH  . TYR A 0 587 . -93.063  -24.722 42.520   1.00 34.83 587 A 1 
ATOM 4510 C CZ  . TYR A 0 587 . -91.914  -24.568 43.233   1.00 34.83 587 A 1 
ATOM 4511 N N   . GLY A 0 588 . -89.541  -21.787 48.354   1.00 37.77 588 A 1 
ATOM 4512 C CA  . GLY A 0 588 . -90.055  -21.716 49.714   1.00 37.77 588 A 1 
ATOM 4513 C C   . GLY A 0 588 . -90.934  -20.490 49.954   1.00 37.77 588 A 1 
ATOM 4514 O O   . GLY A 0 588 . -90.461  -19.364 50.045   1.00 37.77 588 A 1 
ATOM 4515 N N   . ALA A 0 589 . -92.226  -20.746 50.173   1.00 37.11 589 A 1 
ATOM 4516 C CA  . ALA A 0 589 . -93.214  -19.792 50.688   1.00 37.11 589 A 1 
ATOM 4517 C C   . ALA A 0 589 . -93.632  -18.619 49.769   1.00 37.11 589 A 1 
ATOM 4518 C CB  . ALA A 0 589 . -92.846  -19.381 52.123   1.00 37.11 589 A 1 
ATOM 4519 O O   . ALA A 0 589 . -93.886  -17.507 50.241   1.00 37.11 589 A 1 
ATOM 4520 N N   . SER A 0 590 . -93.912  -18.905 48.492   1.00 34.04 590 A 1 
ATOM 4521 C CA  . SER A 0 590 . -94.857  -18.100 47.701   1.00 34.04 590 A 1 
ATOM 4522 C C   . SER A 0 590 . -96.274  -18.167 48.306   1.00 34.04 590 A 1 
ATOM 4523 C CB  . SER A 0 590 . -94.821  -18.513 46.223   1.00 34.04 590 A 1 
ATOM 4524 O O   . SER A 0 590 . -97.134  -18.966 47.928   1.00 34.04 590 A 1 
ATOM 4525 O OG  . SER A 0 590 . -95.081  -19.894 46.053   1.00 34.04 590 A 1 
ATOM 4526 N N   . SER A 0 591 . -96.544  -17.324 49.306   1.00 38.54 591 A 1 
ATOM 4527 C CA  . SER A 0 591 . -97.857  -17.282 49.953   1.00 38.54 591 A 1 
ATOM 4528 C C   . SER A 0 591 . -98.914  -16.625 49.048   1.00 38.54 591 A 1 
ATOM 4529 C CB  . SER A 0 591 . -97.796  -16.717 51.381   1.00 38.54 591 A 1 
ATOM 4530 O O   . SER A 0 591 . -98.986  -15.412 48.892   1.00 38.54 591 A 1 
ATOM 4531 O OG  . SER A 0 591 . -97.304  -15.398 51.468   1.00 38.54 591 A 1 
ATOM 4532 N N   . TYR A 0 592 . -99.778  -17.469 48.479   1.00 28.37 592 A 1 
ATOM 4533 C CA  . TYR A 0 592 . -101.047 -17.103 47.834   1.00 28.37 592 A 1 
ATOM 4534 C C   . TYR A 0 592 . -101.010 -16.365 46.474   1.00 28.37 592 A 1 
ATOM 4535 C CB  . TYR A 0 592 . -102.044 -16.550 48.872   1.00 28.37 592 A 1 
ATOM 4536 O O   . TYR A 0 592 . -101.786 -15.450 46.209   1.00 28.37 592 A 1 
ATOM 4537 C CG  . TYR A 0 592 . -103.291 -17.403 48.966   1.00 28.37 592 A 1 
ATOM 4538 C CD1 . TYR A 0 592 . -104.452 -17.048 48.254   1.00 28.37 592 A 1 
ATOM 4539 C CD2 . TYR A 0 592 . -103.260 -18.591 49.721   1.00 28.37 592 A 1 
ATOM 4540 C CE1 . TYR A 0 592 . -105.591 -17.874 48.314   1.00 28.37 592 A 1 
ATOM 4541 C CE2 . TYR A 0 592 . -104.393 -19.425 49.776   1.00 28.37 592 A 1 
ATOM 4542 O OH  . TYR A 0 592 . -106.661 -19.860 49.125   1.00 28.37 592 A 1 
ATOM 4543 C CZ  . TYR A 0 592 . -105.563 -19.062 49.074   1.00 28.37 592 A 1 
ATOM 4544 N N   . GLY A 0 593 . -100.237 -16.915 45.534   1.00 33.21 593 A 1 
ATOM 4545 C CA  . GLY A 0 593 . -100.805 -17.275 44.226   1.00 33.21 593 A 1 
ATOM 4546 C C   . GLY A 0 593 . -100.944 -16.198 43.139   1.00 33.21 593 A 1 
ATOM 4547 O O   . GLY A 0 593 . -102.043 -15.718 42.857   1.00 33.21 593 A 1 
ATOM 4548 N N   . LYS A 0 594 . -99.877  -16.025 42.351   1.00 27.40 594 A 1 
ATOM 4549 C CA  . LYS A 0 594 . -99.980  -15.986 40.880   1.00 27.40 594 A 1 
ATOM 4550 C C   . LYS A 0 594 . -98.676  -16.450 40.222   1.00 27.40 594 A 1 
ATOM 4551 C CB  . LYS A 0 594 . -100.443 -14.606 40.374   1.00 27.40 594 A 1 
ATOM 4552 O O   . LYS A 0 594 . -97.665  -16.590 40.895   1.00 27.40 594 A 1 
ATOM 4553 C CG  . LYS A 0 594 . -101.757 -14.780 39.595   1.00 27.40 594 A 1 
ATOM 4554 C CD  . LYS A 0 594 . -102.222 -13.472 38.956   1.00 27.40 594 A 1 
ATOM 4555 C CE  . LYS A 0 594 . -103.529 -13.730 38.200   1.00 27.40 594 A 1 
ATOM 4556 N NZ  . LYS A 0 594 . -103.878 -12.577 37.336   1.00 27.40 594 A 1 
ATOM 4557 N N   . GLN A 0 595 . -98.745  -16.754 38.927   1.00 33.24 595 A 1 
ATOM 4558 C CA  . GLN A 0 595 . -97.672  -17.389 38.154   1.00 33.24 595 A 1 
ATOM 4559 C C   . GLN A 0 595 . -96.350  -16.605 38.191   1.00 33.24 595 A 1 
ATOM 4560 C CB  . GLN A 0 595 . -98.118  -17.504 36.683   1.00 33.24 595 A 1 
ATOM 4561 O O   . GLN A 0 595 . -96.285  -15.493 37.672   1.00 33.24 595 A 1 
ATOM 4562 C CG  . GLN A 0 595 . -99.322  -18.426 36.449   1.00 33.24 595 A 1 
ATOM 4563 C CD  . GLN A 0 595 . -100.000 -18.095 35.126   1.00 33.24 595 A 1 
ATOM 4564 N NE2 . GLN A 0 595 . -99.568  -18.667 34.024   1.00 33.24 595 A 1 
ATOM 4565 O OE1 . GLN A 0 595 . -100.921 -17.291 35.070   1.00 33.24 595 A 1 
ATOM 4566 N N   . ALA A 0 596 . -95.300  -17.257 38.683   1.00 26.59 596 A 1 
ATOM 4567 C CA  . ALA A 0 596 . -93.922  -17.056 38.254   1.00 26.59 596 A 1 
ATOM 4568 C C   . ALA A 0 596 . -93.391  -18.450 37.891   1.00 26.59 596 A 1 
ATOM 4569 C CB  . ALA A 0 596 . -93.127  -16.368 39.371   1.00 26.59 596 A 1 
ATOM 4570 O O   . ALA A 0 596 . -93.148  -19.273 38.768   1.00 26.59 596 A 1 
ATOM 4571 N N   . SER A 0 597 . -93.354  -18.765 36.598   1.00 35.34 597 A 1 
ATOM 4572 C CA  . SER A 0 597 . -92.928  -20.071 36.089   1.00 35.34 597 A 1 
ATOM 4573 C C   . SER A 0 597 . -91.752  -19.888 35.142   1.00 35.34 597 A 1 
ATOM 4574 C CB  . SER A 0 597 . -94.080  -20.792 35.370   1.00 35.34 597 A 1 
ATOM 4575 O O   . SER A 0 597 . -91.944  -19.272 34.098   1.00 35.34 597 A 1 
ATOM 4576 O OG  . SER A 0 597 . -94.602  -20.004 34.313   1.00 35.34 597 A 1 
ATOM 4577 N N   . ALA A 0 598 . -90.607  -20.460 35.516   1.00 31.48 598 A 1 
ATOM 4578 C CA  . ALA A 0 598 . -89.475  -20.849 34.674   1.00 31.48 598 A 1 
ATOM 4579 C C   . ALA A 0 598 . -89.127  -19.954 33.463   1.00 31.48 598 A 1 
ATOM 4580 C CB  . ALA A 0 598 . -89.710  -22.303 34.236   1.00 31.48 598 A 1 
ATOM 4581 O O   . ALA A 0 598 . -89.757  -20.052 32.408   1.00 31.48 598 A 1 
ATOM 4582 N N   . GLY A 0 599 . -88.004  -19.234 33.571   1.00 32.04 599 A 1 
ATOM 4583 C CA  . GLY A 0 599 . -87.173  -18.905 32.408   1.00 32.04 599 A 1 
ATOM 4584 C C   . GLY A 0 599 . -86.714  -17.454 32.291   1.00 32.04 599 A 1 
ATOM 4585 O O   . GLY A 0 599 . -87.345  -16.681 31.580   1.00 32.04 599 A 1 
ATOM 4586 N N   . ASP A 0 600 . -85.547  -17.148 32.867   1.00 31.49 600 A 1 
ATOM 4587 C CA  . ASP A 0 600 . -84.616  -16.158 32.283   1.00 31.49 600 A 1 
ATOM 4588 C C   . ASP A 0 600 . -83.186  -16.722 32.079   1.00 31.49 600 A 1 
ATOM 4589 C CB  . ASP A 0 600 . -84.668  -14.809 33.034   1.00 31.49 600 A 1 
ATOM 4590 O O   . ASP A 0 600 . -82.266  -16.029 31.647   1.00 31.49 600 A 1 
ATOM 4591 C CG  . ASP A 0 600 . -84.990  -13.614 32.112   1.00 31.49 600 A 1 
ATOM 4592 O OD1 . ASP A 0 600 . -84.682  -13.675 30.897   1.00 31.49 600 A 1 
ATOM 4593 O OD2 . ASP A 0 600 . -85.578  -12.633 32.624   1.00 31.49 600 A 1 
ATOM 4594 N N   . TYR A 0 601 . -83.005  -18.034 32.286   1.00 29.20 601 A 1 
ATOM 4595 C CA  . TYR A 0 601 . -81.877  -18.761 31.702   1.00 29.20 601 A 1 
ATOM 4596 C C   . TYR A 0 601 . -82.061  -18.881 30.175   1.00 29.20 601 A 1 
ATOM 4597 C CB  . TYR A 0 601 . -81.684  -20.134 32.382   1.00 29.20 601 A 1 
ATOM 4598 O O   . TYR A 0 601 . -83.175  -19.012 29.668   1.00 29.20 601 A 1 
ATOM 4599 C CG  . TYR A 0 601 . -80.394  -20.252 33.179   1.00 29.20 601 A 1 
ATOM 4600 C CD1 . TYR A 0 601 . -79.221  -20.739 32.563   1.00 29.20 601 A 1 
ATOM 4601 C CD2 . TYR A 0 601 . -80.363  -19.876 34.537   1.00 29.20 601 A 1 
ATOM 4602 C CE1 . TYR A 0 601 . -78.026  -20.843 33.304   1.00 29.20 601 A 1 
ATOM 4603 C CE2 . TYR A 0 601 . -79.173  -19.990 35.282   1.00 29.20 601 A 1 
ATOM 4604 O OH  . TYR A 0 601 . -76.846  -20.585 35.377   1.00 29.20 601 A 1 
ATOM 4605 C CZ  . TYR A 0 601 . -78.000  -20.473 34.667   1.00 29.20 601 A 1 
ATOM 4606 N N   . ASP A 0 602 . -80.944  -18.894 29.443   1.00 37.10 602 A 1 
ATOM 4607 C CA  . ASP A 0 602 . -80.845  -19.160 27.995   1.00 37.10 602 A 1 
ATOM 4608 C C   . ASP A 0 602 . -81.351  -18.089 26.995   1.00 37.10 602 A 1 
ATOM 4609 C CB  . ASP A 0 602 . -81.328  -20.597 27.678   1.00 37.10 602 A 1 
ATOM 4610 O O   . ASP A 0 602 . -81.236  -18.290 25.780   1.00 37.10 602 A 1 
ATOM 4611 C CG  . ASP A 0 602 . -80.186  -21.561 27.358   1.00 37.10 602 A 1 
ATOM 4612 O OD1 . ASP A 0 602 . -79.101  -21.418 27.967   1.00 37.10 602 A 1 
ATOM 4613 O OD2 . ASP A 0 602 . -80.396  -22.399 26.441   1.00 37.10 602 A 1 
ATOM 4614 N N   . ALA A 0 603 . -81.781  -16.901 27.442   1.00 31.74 603 A 1 
ATOM 4615 C CA  . ALA A 0 603 . -82.141  -15.798 26.535   1.00 31.74 603 A 1 
ATOM 4616 C C   . ALA A 0 603 . -80.935  -15.211 25.759   1.00 31.74 603 A 1 
ATOM 4617 C CB  . ALA A 0 603 . -82.876  -14.720 27.341   1.00 31.74 603 A 1 
ATOM 4618 O O   . ALA A 0 603 . -81.045  -14.891 24.572   1.00 31.74 603 A 1 
ATOM 4619 N N   . TYR A 0 604 . -79.758  -15.101 26.391   1.00 36.15 604 A 1 
ATOM 4620 C CA  . TYR A 0 604 . -78.579  -14.467 25.773   1.00 36.15 604 A 1 
ATOM 4621 C C   . TYR A 0 604 . -77.800  -15.397 24.821   1.00 36.15 604 A 1 
ATOM 4622 C CB  . TYR A 0 604 . -77.679  -13.869 26.869   1.00 36.15 604 A 1 
ATOM 4623 O O   . TYR A 0 604 . -77.148  -14.934 23.886   1.00 36.15 604 A 1 
ATOM 4624 C CG  . TYR A 0 604 . -76.976  -12.591 26.442   1.00 36.15 604 A 1 
ATOM 4625 C CD1 . TYR A 0 604 . -75.635  -12.611 26.012   1.00 36.15 604 A 1 
ATOM 4626 C CD2 . TYR A 0 604 . -77.683  -11.372 26.475   1.00 36.15 604 A 1 
ATOM 4627 C CE1 . TYR A 0 604 . -74.999  -11.415 25.619   1.00 36.15 604 A 1 
ATOM 4628 C CE2 . TYR A 0 604 . -77.056  -10.177 26.074   1.00 36.15 604 A 1 
ATOM 4629 O OH  . TYR A 0 604 . -75.109  -9.040  25.263   1.00 36.15 604 A 1 
ATOM 4630 C CZ  . TYR A 0 604 . -75.713  -10.195 25.647   1.00 36.15 604 A 1 
ATOM 4631 N N   . GLY A 0 605 . -77.900  -16.721 25.001   1.00 33.43 605 A 1 
ATOM 4632 C CA  . GLY A 0 605 . -77.130  -17.713 24.235   1.00 33.43 605 A 1 
ATOM 4633 C C   . GLY A 0 605 . -77.571  -17.903 22.777   1.00 33.43 605 A 1 
ATOM 4634 O O   . GLY A 0 605 . -76.810  -18.434 21.969   1.00 33.43 605 A 1 
ATOM 4635 N N   . ARG A 0 606 . -78.790  -17.474 22.410   1.00 35.24 606 A 1 
ATOM 4636 C CA  . ARG A 0 606 . -79.343  -17.622 21.046   1.00 35.24 606 A 1 
ATOM 4637 C C   . ARG A 0 606 . -79.867  -16.330 20.408   1.00 35.24 606 A 1 
ATOM 4638 C CB  . ARG A 0 606 . -80.318  -18.818 20.992   1.00 35.24 606 A 1 
ATOM 4639 O O   . ARG A 0 606 . -80.454  -16.385 19.332   1.00 35.24 606 A 1 
ATOM 4640 C CG  . ARG A 0 606 . -79.532  -20.122 20.761   1.00 35.24 606 A 1 
ATOM 4641 C CD  . ARG A 0 606 . -80.426  -21.367 20.731   1.00 35.24 606 A 1 
ATOM 4642 N NE  . ARG A 0 606 . -80.833  -21.774 22.091   1.00 35.24 606 A 1 
ATOM 4643 N NH1 . ARG A 0 606 . -81.477  -23.924 21.617   1.00 35.24 606 A 1 
ATOM 4644 N NH2 . ARG A 0 606 . -81.429  -23.232 23.744   1.00 35.24 606 A 1 
ATOM 4645 C CZ  . ARG A 0 606 . -81.248  -22.967 22.479   1.00 35.24 606 A 1 
ATOM 4646 N N   . ALA A 0 607 . -79.517  -15.167 20.958   1.00 36.46 607 A 1 
ATOM 4647 C CA  . ALA A 0 607 . -79.666  -13.861 20.298   1.00 36.46 607 A 1 
ATOM 4648 C C   . ALA A 0 607 . -78.557  -13.569 19.249   1.00 36.46 607 A 1 
ATOM 4649 C CB  . ALA A 0 607 . -79.789  -12.781 21.380   1.00 36.46 607 A 1 
ATOM 4650 O O   . ALA A 0 607 . -78.245  -12.418 18.934   1.00 36.46 607 A 1 
ATOM 4651 N N   . GLY A 0 608 . -77.938  -14.612 18.687   1.00 33.42 608 A 1 
ATOM 4652 C CA  . GLY A 0 608 . -76.940  -14.480 17.630   1.00 33.42 608 A 1 
ATOM 4653 C C   . GLY A 0 608 . -77.568  -13.988 16.322   1.00 33.42 608 A 1 
ATOM 4654 O O   . GLY A 0 608 . -78.402  -14.681 15.746   1.00 33.42 608 A 1 
ATOM 4655 N N   . LYS A 0 609 . -77.070  -12.849 15.815   1.00 38.72 609 A 1 
ATOM 4656 C CA  . LYS A 0 609 . -77.526  -12.102 14.618   1.00 38.72 609 A 1 
ATOM 4657 C C   . LYS A 0 609 . -78.830  -11.304 14.817   1.00 38.72 609 A 1 
ATOM 4658 C CB  . LYS A 0 609 . -77.659  -13.009 13.367   1.00 38.72 609 A 1 
ATOM 4659 O O   . LYS A 0 609 . -79.913  -11.816 14.558   1.00 38.72 609 A 1 
ATOM 4660 C CG  . LYS A 0 609 . -76.475  -13.933 13.046   1.00 38.72 609 A 1 
ATOM 4661 C CD  . LYS A 0 609 . -76.872  -14.915 11.933   1.00 38.72 609 A 1 
ATOM 4662 C CE  . LYS A 0 609 . -75.727  -15.901 11.675   1.00 38.72 609 A 1 
ATOM 4663 N NZ  . LYS A 0 609 . -76.108  -16.939 10.684   1.00 38.72 609 A 1 
ATOM 4664 N N   . ALA A 0 610 . -78.710  -9.993  15.063   1.00 40.14 610 A 1 
ATOM 4665 C CA  . ALA A 0 610 . -78.888  -8.985  13.996   1.00 40.14 610 A 1 
ATOM 4666 C C   . ALA A 0 610 . -79.022  -7.531  14.515   1.00 40.14 610 A 1 
ATOM 4667 C CB  . ALA A 0 610 . -80.093  -9.313  13.086   1.00 40.14 610 A 1 
ATOM 4668 O O   . ALA A 0 610 . -80.111  -6.965  14.507   1.00 40.14 610 A 1 
ATOM 4669 N N   . GLN A 0 611 . -77.908  -6.855  14.825   1.00 33.95 611 A 1 
ATOM 4670 C CA  . GLN A 0 611 . -77.868  -5.392  14.684   1.00 33.95 611 A 1 
ATOM 4671 C C   . GLN A 0 611 . -76.499  -4.934  14.170   1.00 33.95 611 A 1 
ATOM 4672 C CB  . GLN A 0 611 . -78.311  -4.677  15.974   1.00 33.95 611 A 1 
ATOM 4673 O O   . GLN A 0 611 . -75.476  -5.129  14.818   1.00 33.95 611 A 1 
ATOM 4674 C CG  . GLN A 0 611 . -78.757  -3.241  15.651   1.00 33.95 611 A 1 
ATOM 4675 C CD  . GLN A 0 611 . -79.538  -2.600  16.791   1.00 33.95 611 A 1 
ATOM 4676 N NE2 . GLN A 0 611 . -78.958  -1.681  17.530   1.00 33.95 611 A 1 
ATOM 4677 O OE1 . GLN A 0 611 . -80.694  -2.897  17.027   1.00 33.95 611 A 1 
ATOM 4678 N N   . ALA A 0 612 . -76.478  -4.368  12.962   1.00 33.05 612 A 1 
ATOM 4679 C CA  . ALA A 0 612 . -75.250  -4.011  12.259   1.00 33.05 612 A 1 
ATOM 4680 C C   . ALA A 0 612 . -74.917  -2.518  12.416   1.00 33.05 612 A 1 
ATOM 4681 C CB  . ALA A 0 612 . -75.387  -4.439  10.791   1.00 33.05 612 A 1 
ATOM 4682 O O   . ALA A 0 612 . -75.489  -1.667  11.736   1.00 33.05 612 A 1 
ATOM 4683 N N   . SER A 0 613 . -73.929  -2.214  13.257   1.00 37.06 613 A 1 
ATOM 4684 C CA  . SER A 0 613 . -73.240  -0.917  13.317   1.00 37.06 613 A 1 
ATOM 4685 C C   . SER A 0 613 . -71.728  -1.177  13.423   1.00 37.06 613 A 1 
ATOM 4686 C CB  . SER A 0 613 . -73.769  -0.076  14.487   1.00 37.06 613 A 1 
ATOM 4687 O O   . SER A 0 613 . -71.230  -1.438  14.509   1.00 37.06 613 A 1 
ATOM 4688 O OG  . SER A 0 613 . -73.701  -0.780  15.709   1.00 37.06 613 A 1 
ATOM 4689 N N   . LYS A 0 614 . -70.974  -1.325  12.327   1.00 31.60 614 A 1 
ATOM 4690 C CA  . LYS A 0 614 . -70.661  -0.320  11.285   1.00 31.60 614 A 1 
ATOM 4691 C C   . LYS A 0 614 . -69.755  0.830   11.773   1.00 31.60 614 A 1 
ATOM 4692 C CB  . LYS A 0 614 . -71.888  0.164   10.479   1.00 31.60 614 A 1 
ATOM 4693 O O   . LYS A 0 614 . -70.063  1.984   11.511   1.00 31.60 614 A 1 
ATOM 4694 C CG  . LYS A 0 614 . -71.495  0.821   9.136    1.00 31.60 614 A 1 
ATOM 4695 C CD  . LYS A 0 614 . -72.433  1.983   8.777    1.00 31.60 614 A 1 
ATOM 4696 C CE  . LYS A 0 614 . -71.917  2.706   7.528    1.00 31.60 614 A 1 
ATOM 4697 N NZ  . LYS A 0 614 . -72.772  3.869   7.182    1.00 31.60 614 A 1 
ATOM 4698 N N   . TYR A 0 615 . -68.631  0.497   12.406   1.00 33.37 615 A 1 
ATOM 4699 C CA  . TYR A 0 615 . -67.365  1.256   12.429   1.00 33.37 615 A 1 
ATOM 4700 C C   . TYR A 0 615 . -66.250  0.274   12.851   1.00 33.37 615 A 1 
ATOM 4701 C CB  . TYR A 0 615 . -67.415  2.429   13.432   1.00 33.37 615 A 1 
ATOM 4702 O O   . TYR A 0 615 . -66.479  -0.512  13.759   1.00 33.37 615 A 1 
ATOM 4703 C CG  . TYR A 0 615 . -68.034  3.716   12.907   1.00 33.37 615 A 1 
ATOM 4704 C CD1 . TYR A 0 615 . -67.333  4.496   11.965   1.00 33.37 615 A 1 
ATOM 4705 C CD2 . TYR A 0 615 . -69.294  4.148   13.370   1.00 33.37 615 A 1 
ATOM 4706 C CE1 . TYR A 0 615 . -67.899  5.685   11.463   1.00 33.37 615 A 1 
ATOM 4707 C CE2 . TYR A 0 615 . -69.873  5.325   12.857   1.00 33.37 615 A 1 
ATOM 4708 O OH  . TYR A 0 615 . -69.739  7.227   11.403   1.00 33.37 615 A 1 
ATOM 4709 C CZ  . TYR A 0 615 . -69.178  6.094   11.901   1.00 33.37 615 A 1 
ATOM 4710 N N   . GLY A 0 616 . -65.064  0.219   12.241   1.00 32.26 616 A 1 
ATOM 4711 C CA  . GLY A 0 616 . -64.623  0.790   10.964   1.00 32.26 616 A 1 
ATOM 4712 C C   . GLY A 0 616 . -63.486  -0.066  10.381   1.00 32.26 616 A 1 
ATOM 4713 O O   . GLY A 0 616 . -62.675  -0.606  11.124   1.00 32.26 616 A 1 
ATOM 4714 N N   . SER A 0 617 . -63.448  -0.243  9.059    1.00 31.83 617 A 1 
ATOM 4715 C CA  . SER A 0 617 . -62.487  -1.129  8.387    1.00 31.83 617 A 1 
ATOM 4716 C C   . SER A 0 617 . -61.106  -0.486  8.226    1.00 31.83 617 A 1 
ATOM 4717 C CB  . SER A 0 617 . -63.034  -1.510  7.005    1.00 31.83 617 A 1 
ATOM 4718 O O   . SER A 0 617 . -60.984  0.510   7.510    1.00 31.83 617 A 1 
ATOM 4719 O OG  . SER A 0 617 . -63.402  -0.337  6.298    1.00 31.83 617 A 1 
ATOM 4720 N N   . VAL A 0 618 . -60.064  -1.095  8.798    1.00 35.76 618 A 1 
ATOM 4721 C CA  . VAL A 0 618 . -58.665  -0.821  8.420    1.00 35.76 618 A 1 
ATOM 4722 C C   . VAL A 0 618 . -58.306  -1.649  7.178    1.00 35.76 618 A 1 
ATOM 4723 C CB  . VAL A 0 618 . -57.695  -1.030  9.601    1.00 35.76 618 A 1 
ATOM 4724 O O   . VAL A 0 618 . -58.771  -2.773  6.998    1.00 35.76 618 A 1 
ATOM 4725 C CG1 . VAL A 0 618 . -56.235  -0.766  9.208    1.00 35.76 618 A 1 
ATOM 4726 C CG2 . VAL A 0 618 . -58.039  -0.064  10.745   1.00 35.76 618 A 1 
ATOM 4727 N N   . GLN A 0 619 . -57.536  -1.056  6.267    1.00 32.93 619 A 1 
ATOM 4728 C CA  . GLN A 0 619 . -57.490  -1.442  4.854    1.00 32.93 619 A 1 
ATOM 4729 C C   . GLN A 0 619 . -56.370  -2.452  4.521    1.00 32.93 619 A 1 
ATOM 4730 C CB  . GLN A 0 619 . -57.435  -0.137  4.039    1.00 32.93 619 A 1 
ATOM 4731 O O   . GLN A 0 619 . -55.422  -2.129  3.806    1.00 32.93 619 A 1 
ATOM 4732 C CG  . GLN A 0 619 . -57.733  -0.316  2.546    1.00 32.93 619 A 1 
ATOM 4733 C CD  . GLN A 0 619 . -57.736  1.037   1.849    1.00 32.93 619 A 1 
ATOM 4734 N NE2 . GLN A 0 619 . -56.624  1.476   1.304    1.00 32.93 619 A 1 
ATOM 4735 O OE1 . GLN A 0 619 . -58.731  1.738   1.809    1.00 32.93 619 A 1 
ATOM 4736 N N   . GLY A 0 620 . -56.488  -3.689  5.013    1.00 34.91 620 A 1 
ATOM 4737 C CA  . GLY A 0 620 . -55.599  -4.806  4.651    1.00 34.91 620 A 1 
ATOM 4738 C C   . GLY A 0 620 . -56.050  -5.514  3.367    1.00 34.91 620 A 1 
ATOM 4739 O O   . GLY A 0 620 . -56.934  -6.363  3.410    1.00 34.91 620 A 1 
ATOM 4740 N N   . SER A 0 621 . -55.479  -5.151  2.214    1.00 29.33 621 A 1 
ATOM 4741 C CA  . SER A 0 621 . -55.866  -5.703  0.899    1.00 29.33 621 A 1 
ATOM 4742 C C   . SER A 0 621 . -54.827  -6.671  0.318    1.00 29.33 621 A 1 
ATOM 4743 C CB  . SER A 0 621 . -56.174  -4.568  -0.085   1.00 29.33 621 A 1 
ATOM 4744 O O   . SER A 0 621 . -53.632  -6.430  0.480    1.00 29.33 621 A 1 
ATOM 4745 O OG  . SER A 0 621 . -55.003  -3.873  -0.473   1.00 29.33 621 A 1 
ATOM 4746 N N   . LYS A 0 622 . -55.300  -7.659  -0.470   1.00 33.67 622 A 1 
ATOM 4747 C CA  . LYS A 0 622 . -54.572  -8.831  -1.032   1.00 33.67 622 A 1 
ATOM 4748 C C   . LYS A 0 622 . -54.370  -9.955  0.015    1.00 33.67 622 A 1 
ATOM 4749 C CB  . LYS A 0 622 . -53.234  -8.425  -1.692   1.00 33.67 622 A 1 
ATOM 4750 O O   . LYS A 0 622 . -54.132  -9.653  1.172    1.00 33.67 622 A 1 
ATOM 4751 C CG  . LYS A 0 622 . -53.283  -7.232  -2.667   1.00 33.67 622 A 1 
ATOM 4752 C CD  . LYS A 0 622 . -51.850  -6.798  -3.006   1.00 33.67 622 A 1 
ATOM 4753 C CE  . LYS A 0 622 . -51.839  -5.540  -3.881   1.00 33.67 622 A 1 
ATOM 4754 N NZ  . LYS A 0 622 . -50.449  -5.069  -4.113   1.00 33.67 622 A 1 
ATOM 4755 N N   . SER A 0 623 . -54.458  -11.249 -0.316   1.00 31.81 623 A 1 
ATOM 4756 C CA  . SER A 0 623 . -54.700  -11.900 -1.619   1.00 31.81 623 A 1 
ATOM 4757 C C   . SER A 0 623 . -55.390  -13.267 -1.462   1.00 31.81 623 A 1 
ATOM 4758 C CB  . SER A 0 623 . -53.362  -12.168 -2.317   1.00 31.81 623 A 1 
ATOM 4759 O O   . SER A 0 623 . -55.194  -13.914 -0.442   1.00 31.81 623 A 1 
ATOM 4760 O OG  . SER A 0 623 . -53.574  -12.284 -3.710   1.00 31.81 623 A 1 
ATOM 4761 N N   . LEU A 0 624 . -56.072  -13.728 -2.524   1.00 32.89 624 A 1 
ATOM 4762 C CA  . LEU A 0 624 . -56.641  -15.082 -2.722   1.00 32.89 624 A 1 
ATOM 4763 C C   . LEU A 0 624 . -57.751  -15.507 -1.716   1.00 32.89 624 A 1 
ATOM 4764 C CB  . LEU A 0 624 . -55.488  -16.112 -2.811   1.00 32.89 624 A 1 
ATOM 4765 O O   . LEU A 0 624 . -57.816  -15.046 -0.589   1.00 32.89 624 A 1 
ATOM 4766 C CG  . LEU A 0 624 . -54.459  -15.831 -3.934   1.00 32.89 624 A 1 
ATOM 4767 C CD1 . LEU A 0 624 . -53.025  -15.981 -3.429   1.00 32.89 624 A 1 
ATOM 4768 C CD2 . LEU A 0 624 . -54.651  -16.775 -5.121   1.00 32.89 624 A 1 
ATOM 4769 N N   . GLY A 0 625 . -58.709  -16.376 -2.059   1.00 29.30 625 A 1 
ATOM 4770 C CA  . GLY A 0 625 . -58.953  -17.015 -3.359   1.00 29.30 625 A 1 
ATOM 4771 C C   . GLY A 0 625 . -59.378  -18.488 -3.274   1.00 29.30 625 A 1 
ATOM 4772 O O   . GLY A 0 625 . -58.829  -19.295 -4.015   1.00 29.30 625 A 1 
ATOM 4773 N N   . GLY A 0 626 . -60.316  -18.857 -2.390   1.00 30.70 626 A 1 
ATOM 4774 C CA  . GLY A 0 626 . -60.754  -20.249 -2.180   1.00 30.70 626 A 1 
ATOM 4775 C C   . GLY A 0 626 . -62.279  -20.408 -2.126   1.00 30.70 626 A 1 
ATOM 4776 O O   . GLY A 0 626 . -62.983  -19.510 -1.669   1.00 30.70 626 A 1 
ATOM 4777 N N   . TYR A 0 627 . -62.798  -21.539 -2.616   1.00 30.09 627 A 1 
ATOM 4778 C CA  . TYR A 0 627 . -64.239  -21.811 -2.758   1.00 30.09 627 A 1 
ATOM 4779 C C   . TYR A 0 627 . -64.780  -22.753 -1.669   1.00 30.09 627 A 1 
ATOM 4780 C CB  . TYR A 0 627 . -64.522  -22.436 -4.139   1.00 30.09 627 A 1 
ATOM 4781 O O   . TYR A 0 627 . -64.176  -23.780 -1.379   1.00 30.09 627 A 1 
ATOM 4782 C CG  . TYR A 0 627 . -64.704  -21.472 -5.300   1.00 30.09 627 A 1 
ATOM 4783 C CD1 . TYR A 0 627 . -65.974  -21.330 -5.897   1.00 30.09 627 A 1 
ATOM 4784 C CD2 . TYR A 0 627 . -63.603  -20.773 -5.831   1.00 30.09 627 A 1 
ATOM 4785 C CE1 . TYR A 0 627 . -66.141  -20.499 -7.021   1.00 30.09 627 A 1 
ATOM 4786 C CE2 . TYR A 0 627 . -63.766  -19.938 -6.955   1.00 30.09 627 A 1 
ATOM 4787 O OH  . TYR A 0 627 . -65.204  -19.019 -8.650   1.00 30.09 627 A 1 
ATOM 4788 C CZ  . TYR A 0 627 . -65.037  -19.805 -7.555   1.00 30.09 627 A 1 
ATOM 4789 N N   . GLY A 0 628 . -65.995  -22.481 -1.179   1.00 37.35 628 A 1 
ATOM 4790 C CA  . GLY A 0 628 . -66.802  -23.413 -0.378   1.00 37.35 628 A 1 
ATOM 4791 C C   . GLY A 0 628 . -68.289  -23.043 -0.450   1.00 37.35 628 A 1 
ATOM 4792 O O   . GLY A 0 628 . -68.655  -21.922 -0.108   1.00 37.35 628 A 1 
ATOM 4793 N N   . LYS A 0 629 . -69.152  -23.941 -0.954   1.00 31.04 629 A 1 
ATOM 4794 C CA  . LYS A 0 629 . -70.548  -23.618 -1.326   1.00 31.04 629 A 1 
ATOM 4795 C C   . LYS A 0 629 . -71.551  -24.707 -0.910   1.00 31.04 629 A 1 
ATOM 4796 C CB  . LYS A 0 629 . -70.602  -23.373 -2.849   1.00 31.04 629 A 1 
ATOM 4797 O O   . LYS A 0 629 . -71.608  -25.759 -1.534   1.00 31.04 629 A 1 
ATOM 4798 C CG  . LYS A 0 629 . -72.002  -22.963 -3.349   1.00 31.04 629 A 1 
ATOM 4799 C CD  . LYS A 0 629 . -72.118  -23.113 -4.872   1.00 31.04 629 A 1 
ATOM 4800 C CE  . LYS A 0 629 . -73.569  -22.858 -5.303   1.00 31.04 629 A 1 
ATOM 4801 N NZ  . LYS A 0 629 . -73.796  -23.246 -6.716   1.00 31.04 629 A 1 
ATOM 4802 N N   . SER A 0 630 . -72.398  -24.389 0.069    1.00 36.44 630 A 1 
ATOM 4803 C CA  . SER A 0 630 . -73.629  -25.100 0.481    1.00 36.44 630 A 1 
ATOM 4804 C C   . SER A 0 630 . -74.352  -24.162 1.469    1.00 36.44 630 A 1 
ATOM 4805 C CB  . SER A 0 630 . -73.238  -26.401 1.193    1.00 36.44 630 A 1 
ATOM 4806 O O   . SER A 0 630 . -73.715  -23.738 2.425    1.00 36.44 630 A 1 
ATOM 4807 O OG  . SER A 0 630 . -74.403  -27.083 1.591    1.00 36.44 630 A 1 
ATOM 4808 N N   . GLN A 0 631 . -75.566  -23.615 1.307    1.00 30.63 631 A 1 
ATOM 4809 C CA  . GLN A 0 631 . -76.807  -23.960 0.588    1.00 30.63 631 A 1 
ATOM 4810 C C   . GLN A 0 631 . -77.635  -25.120 1.190    1.00 30.63 631 A 1 
ATOM 4811 C CB  . GLN A 0 631 . -76.700  -23.938 -0.961   1.00 30.63 631 A 1 
ATOM 4812 O O   . GLN A 0 631 . -77.547  -26.258 0.748    1.00 30.63 631 A 1 
ATOM 4813 C CG  . GLN A 0 631 . -77.291  -22.636 -1.539   1.00 30.63 631 A 1 
ATOM 4814 C CD  . GLN A 0 631 . -77.460  -22.615 -3.059   1.00 30.63 631 A 1 
ATOM 4815 N NE2 . GLN A 0 631 . -78.359  -21.797 -3.565   1.00 30.63 631 A 1 
ATOM 4816 O OE1 . GLN A 0 631 . -76.782  -23.279 -3.829   1.00 30.63 631 A 1 
ATOM 4817 N N   . GLY A 0 632 . -78.521  -24.779 2.143    1.00 30.77 632 A 1 
ATOM 4818 C CA  . GLY A 0 632 . -79.562  -25.649 2.712    1.00 30.77 632 A 1 
ATOM 4819 C C   . GLY A 0 632 . -80.726  -24.849 3.335    1.00 30.77 632 A 1 
ATOM 4820 O O   . GLY A 0 632 . -80.497  -23.864 4.031    1.00 30.77 632 A 1 
ATOM 4821 N N   . TYR A 0 633 . -81.965  -25.250 3.029    1.00 29.02 633 A 1 
ATOM 4822 C CA  . TYR A 0 633 . -83.260  -24.668 3.455    1.00 29.02 633 A 1 
ATOM 4823 C C   . TYR A 0 633 . -83.631  -25.111 4.897    1.00 29.02 633 A 1 
ATOM 4824 C CB  . TYR A 0 633 . -84.317  -25.153 2.439    1.00 29.02 633 A 1 
ATOM 4825 O O   . TYR A 0 633 . -82.999  -26.034 5.398    1.00 29.02 633 A 1 
ATOM 4826 C CG  . TYR A 0 633 . -84.009  -24.881 0.967    1.00 29.02 633 A 1 
ATOM 4827 C CD1 . TYR A 0 633 . -84.625  -23.795 0.314    1.00 29.02 633 A 1 
ATOM 4828 C CD2 . TYR A 0 633 . -83.136  -25.721 0.239    1.00 29.02 633 A 1 
ATOM 4829 C CE1 . TYR A 0 633 . -84.360  -23.536 -1.046   1.00 29.02 633 A 1 
ATOM 4830 C CE2 . TYR A 0 633 . -82.845  -25.448 -1.113   1.00 29.02 633 A 1 
ATOM 4831 O OH  . TYR A 0 633 . -83.189  -24.100 -3.066   1.00 29.02 633 A 1 
ATOM 4832 C CZ  . TYR A 0 633 . -83.459  -24.357 -1.759   1.00 29.02 633 A 1 
ATOM 4833 N N   . GLY A 0 634 . -84.622  -24.587 5.642    1.00 30.65 634 A 1 
ATOM 4834 C CA  . GLY A 0 634 . -85.682  -23.565 5.467    1.00 30.65 634 A 1 
ATOM 4835 C C   . GLY A 0 634 . -86.276  -23.201 6.865    1.00 30.65 634 A 1 
ATOM 4836 O O   . GLY A 0 634 . -85.871  -23.800 7.854    1.00 30.65 634 A 1 
ATOM 4837 N N   . ALA A 0 635 . -87.054  -22.127 7.080    1.00 33.35 635 A 1 
ATOM 4838 C CA  . ALA A 0 635 . -88.517  -22.006 6.870    1.00 33.35 635 A 1 
ATOM 4839 C C   . ALA A 0 635 . -89.377  -23.081 7.605    1.00 33.35 635 A 1 
ATOM 4840 C CB  . ALA A 0 635 . -88.811  -21.947 5.362    1.00 33.35 635 A 1 
ATOM 4841 O O   . ALA A 0 635 . -89.059  -24.255 7.483    1.00 33.35 635 A 1 
ATOM 4842 N N   . GLN A 0 636 . -90.510  -22.820 8.290    1.00 28.10 636 A 1 
ATOM 4843 C CA  . GLN A 0 636 . -91.239  -21.605 8.743    1.00 28.10 636 A 1 
ATOM 4844 C C   . GLN A 0 636 . -92.419  -22.054 9.674    1.00 28.10 636 A 1 
ATOM 4845 C CB  . GLN A 0 636 . -91.777  -20.861 7.498    1.00 28.10 636 A 1 
ATOM 4846 O O   . GLN A 0 636 . -92.737  -23.238 9.681    1.00 28.10 636 A 1 
ATOM 4847 C CG  . GLN A 0 636 . -92.398  -19.471 7.725    1.00 28.10 636 A 1 
ATOM 4848 C CD  . GLN A 0 636 . -92.728  -18.774 6.404    1.00 28.10 636 A 1 
ATOM 4849 N NE2 . GLN A 0 636 . -93.848  -18.092 6.302    1.00 28.10 636 A 1 
ATOM 4850 O OE1 . GLN A 0 636 . -91.989  -18.822 5.437    1.00 28.10 636 A 1 
ATOM 4851 N N   . TYR A 0 637 . -93.122  -21.131 10.362   1.00 28.66 637 A 1 
ATOM 4852 C CA  . TYR A 0 637 . -94.317  -21.337 11.237   1.00 28.66 637 A 1 
ATOM 4853 C C   . TYR A 0 637 . -94.091  -22.041 12.602   1.00 28.66 637 A 1 
ATOM 4854 C CB  . TYR A 0 637 . -95.492  -22.006 10.487   1.00 28.66 637 A 1 
ATOM 4855 O O   . TYR A 0 637 . -93.144  -22.796 12.765   1.00 28.66 637 A 1 
ATOM 4856 C CG  . TYR A 0 637 . -96.164  -21.160 9.426    1.00 28.66 637 A 1 
ATOM 4857 C CD1 . TYR A 0 637 . -97.344  -20.457 9.738    1.00 28.66 637 A 1 
ATOM 4858 C CD2 . TYR A 0 637 . -95.638  -21.111 8.121    1.00 28.66 637 A 1 
ATOM 4859 C CE1 . TYR A 0 637 . -97.987  -19.685 8.753    1.00 28.66 637 A 1 
ATOM 4860 C CE2 . TYR A 0 637 . -96.268  -20.326 7.137    1.00 28.66 637 A 1 
ATOM 4861 O OH  . TYR A 0 637 . -98.047  -18.855 6.501    1.00 28.66 637 A 1 
ATOM 4862 C CZ  . TYR A 0 637 . -97.444  -19.613 7.452    1.00 28.66 637 A 1 
ATOM 4863 N N   . GLY A 0 638 . -94.930  -21.841 13.637   1.00 30.53 638 A 1 
ATOM 4864 C CA  . GLY A 0 638 . -95.980  -20.811 13.799   1.00 30.53 638 A 1 
ATOM 4865 C C   . GLY A 0 638 . -97.376  -21.283 14.253   1.00 30.53 638 A 1 
ATOM 4866 O O   . GLY A 0 638 . -98.315  -21.179 13.470   1.00 30.53 638 A 1 
ATOM 4867 N N   . ALA A 0 639 . -97.527  -21.728 15.507   1.00 33.72 639 A 1 
ATOM 4868 C CA  . ALA A 0 639 . -98.795  -21.847 16.259   1.00 33.72 639 A 1 
ATOM 4869 C C   . ALA A 0 639 . -98.456  -21.918 17.770   1.00 33.72 639 A 1 
ATOM 4870 C CB  . ALA A 0 639 . -99.546  -23.111 15.818   1.00 33.72 639 A 1 
ATOM 4871 O O   . ALA A 0 639 . -97.443  -22.520 18.106   1.00 33.72 639 A 1 
ATOM 4872 N N   . GLN A 0 640 . -99.144  -21.322 18.753   1.00 29.57 640 A 1 
ATOM 4873 C CA  . GLN A 0 640 . -100.434 -20.612 18.849   1.00 29.57 640 A 1 
ATOM 4874 C C   . GLN A 0 640 . -101.717 -21.472 18.920   1.00 29.57 640 A 1 
ATOM 4875 C CB  . GLN A 0 640 . -100.511 -19.350 17.961   1.00 29.57 640 A 1 
ATOM 4876 O O   . GLN A 0 640 . -102.599 -21.372 18.074   1.00 29.57 640 A 1 
ATOM 4877 C CG  . GLN A 0 640 . -101.510 -18.325 18.537   1.00 29.57 640 A 1 
ATOM 4878 C CD  . GLN A 0 640 . -101.499 -16.975 17.824   1.00 29.57 640 A 1 
ATOM 4879 N NE2 . GLN A 0 640 . -102.356 -16.056 18.213   1.00 29.57 640 A 1 
ATOM 4880 O OE1 . GLN A 0 640 . -100.727 -16.698 16.925   1.00 29.57 640 A 1 
ATOM 4881 N N   . ALA A 0 641 . -101.847 -22.229 20.014   1.00 32.61 641 A 1 
ATOM 4882 C CA  . ALA A 0 641 . -103.109 -22.678 20.624   1.00 32.61 641 A 1 
ATOM 4883 C C   . ALA A 0 641 . -102.894 -22.737 22.160   1.00 32.61 641 A 1 
ATOM 4884 C CB  . ALA A 0 641 . -103.478 -24.052 20.048   1.00 32.61 641 A 1 
ATOM 4885 O O   . ALA A 0 641 . -101.807 -23.136 22.564   1.00 32.61 641 A 1 
ATOM 4886 N N   . SER A 0 642 . -103.730 -22.302 23.116   1.00 29.78 642 A 1 
ATOM 4887 C CA  . SER A 0 642 . -105.147 -21.890 23.244   1.00 29.78 642 A 1 
ATOM 4888 C C   . SER A 0 642 . -106.027 -22.915 23.984   1.00 29.78 642 A 1 
ATOM 4889 C CB  . SER A 0 642 . -105.841 -21.393 21.967   1.00 29.78 642 A 1 
ATOM 4890 O O   . SER A 0 642 . -106.367 -23.947 23.414   1.00 29.78 642 A 1 
ATOM 4891 O OG  . SER A 0 642 . -106.192 -22.457 21.111   1.00 29.78 642 A 1 
ATOM 4892 N N   . ALA A 0 643 . -106.493 -22.539 25.187   1.00 32.44 643 A 1 
ATOM 4893 C CA  . ALA A 0 643 . -107.433 -23.285 26.048   1.00 32.44 643 A 1 
ATOM 4894 C C   . ALA A 0 643 . -106.882 -24.639 26.602   1.00 32.44 643 A 1 
ATOM 4895 C CB  . ALA A 0 643 . -108.788 -23.344 25.318   1.00 32.44 643 A 1 
ATOM 4896 O O   . ALA A 0 643 . -105.804 -25.063 26.211   1.00 32.44 643 A 1 
ATOM 4897 N N   . ALA A 0 644 . -107.506 -25.323 27.576   1.00 28.86 644 A 1 
ATOM 4898 C CA  . ALA A 0 644 . -108.784 -25.061 28.246   1.00 28.86 644 A 1 
ATOM 4899 C C   . ALA A 0 644 . -108.820 -25.527 29.727   1.00 28.86 644 A 1 
ATOM 4900 C CB  . ALA A 0 644 . -109.893 -25.799 27.475   1.00 28.86 644 A 1 
ATOM 4901 O O   . ALA A 0 644 . -108.205 -26.517 30.094   1.00 28.86 644 A 1 
ATOM 4902 N N   . GLN A 0 645 . -109.608 -24.805 30.532   1.00 27.25 645 A 1 
ATOM 4903 C CA  . GLN A 0 645 . -110.657 -25.295 31.453   1.00 27.25 645 A 1 
ATOM 4904 C C   . GLN A 0 645 . -110.464 -26.529 32.377   1.00 27.25 645 A 1 
ATOM 4905 C CB  . GLN A 0 645 . -111.942 -25.497 30.627   1.00 27.25 645 A 1 
ATOM 4906 O O   . GLN A 0 645 . -110.292 -27.652 31.934   1.00 27.25 645 A 1 
ATOM 4907 C CG  . GLN A 0 645 . -112.519 -24.178 30.084   1.00 27.25 645 A 1 
ATOM 4908 C CD  . GLN A 0 645 . -113.709 -24.402 29.158   1.00 27.25 645 A 1 
ATOM 4909 N NE2 . GLN A 0 645 . -114.727 -23.573 29.213   1.00 27.25 645 A 1 
ATOM 4910 O OE1 . GLN A 0 645 . -113.739 -25.295 28.336   1.00 27.25 645 A 1 
ATOM 4911 N N   . GLN A 0 646 . -110.831 -26.291 33.649   1.00 29.32 646 A 1 
ATOM 4912 C CA  . GLN A 0 646 . -111.668 -27.145 34.524   1.00 29.32 646 A 1 
ATOM 4913 C C   . GLN A 0 646 . -111.145 -28.524 34.991   1.00 29.32 646 A 1 
ATOM 4914 C CB  . GLN A 0 646 . -113.087 -27.282 33.930   1.00 29.32 646 A 1 
ATOM 4915 O O   . GLN A 0 646 . -111.149 -29.507 34.263   1.00 29.32 646 A 1 
ATOM 4916 C CG  . GLN A 0 646 . -113.860 -25.951 33.880   1.00 29.32 646 A 1 
ATOM 4917 C CD  . GLN A 0 646 . -115.198 -26.051 33.147   1.00 29.32 646 A 1 
ATOM 4918 N NE2 . GLN A 0 646 . -115.918 -24.961 33.005   1.00 29.32 646 A 1 
ATOM 4919 O OE1 . GLN A 0 646 . -115.639 -27.087 32.690   1.00 29.32 646 A 1 
ATOM 4920 N N   . GLY A 0 647 . -110.903 -28.624 36.305   1.00 33.62 647 A 1 
ATOM 4921 C CA  . GLY A 0 647 . -110.747 -29.887 37.039   1.00 33.62 647 A 1 
ATOM 4922 C C   . GLY A 0 647 . -111.159 -29.736 38.508   1.00 33.62 647 A 1 
ATOM 4923 O O   . GLY A 0 647 . -110.326 -29.447 39.361   1.00 33.62 647 A 1 
ATOM 4924 N N   . TYR A 0 648 . -112.453 -29.883 38.816   1.00 28.81 648 A 1 
ATOM 4925 C CA  . TYR A 0 648 . -112.967 -29.803 40.193   1.00 28.81 648 A 1 
ATOM 4926 C C   . TYR A 0 648 . -112.639 -31.084 40.980   1.00 28.81 648 A 1 
ATOM 4927 C CB  . TYR A 0 648 . -114.488 -29.536 40.193   1.00 28.81 648 A 1 
ATOM 4928 O O   . TYR A 0 648 . -113.337 -32.088 40.854   1.00 28.81 648 A 1 
ATOM 4929 C CG  . TYR A 0 648 . -114.906 -28.094 40.418   1.00 28.81 648 A 1 
ATOM 4930 C CD1 . TYR A 0 648 . -115.282 -27.667 41.709   1.00 28.81 648 A 1 
ATOM 4931 C CD2 . TYR A 0 648 . -114.983 -27.199 39.334   1.00 28.81 648 A 1 
ATOM 4932 C CE1 . TYR A 0 648 . -115.751 -26.355 41.916   1.00 28.81 648 A 1 
ATOM 4933 C CE2 . TYR A 0 648 . -115.449 -25.885 39.537   1.00 28.81 648 A 1 
ATOM 4934 O OH  . TYR A 0 648 . -116.308 -24.200 41.008   1.00 28.81 648 A 1 
ATOM 4935 C CZ  . TYR A 0 648 . -115.840 -25.463 40.825   1.00 28.81 648 A 1 
ATOM 4936 N N   . GLY A 0 649 . -111.614 -31.036 41.834   1.00 32.63 649 A 1 
ATOM 4937 C CA  . GLY A 0 649 . -111.292 -32.095 42.796   1.00 32.63 649 A 1 
ATOM 4938 C C   . GLY A 0 649 . -111.673 -31.710 44.226   1.00 32.63 649 A 1 
ATOM 4939 O O   . GLY A 0 649 . -110.837 -31.194 44.961   1.00 32.63 649 A 1 
ATOM 4940 N N   . GLN A 0 650 . -112.917 -31.961 44.648   1.00 29.86 650 A 1 
ATOM 4941 C CA  . GLN A 0 650 . -113.267 -31.869 46.072   1.00 29.86 650 A 1 
ATOM 4942 C C   . GLN A 0 650 . -112.760 -33.109 46.818   1.00 29.86 650 A 1 
ATOM 4943 C CB  . GLN A 0 650 . -114.785 -31.707 46.295   1.00 29.86 650 A 1 
ATOM 4944 O O   . GLN A 0 650 . -113.445 -34.129 46.833   1.00 29.86 650 A 1 
ATOM 4945 C CG  . GLN A 0 650 . -115.292 -30.267 46.142   1.00 29.86 650 A 1 
ATOM 4946 C CD  . GLN A 0 650 . -116.594 -30.069 46.918   1.00 29.86 650 A 1 
ATOM 4947 N NE2 . GLN A 0 650 . -117.742 -30.174 46.285   1.00 29.86 650 A 1 
ATOM 4948 O OE1 . GLN A 0 650 . -116.607 -29.852 48.120   1.00 29.86 650 A 1 
ATOM 4949 N N   . HIS A 0 651 . -111.605 -33.008 47.481   1.00 29.56 651 A 1 
ATOM 4950 C CA  . HIS A 0 651 . -111.229 -33.959 48.529   1.00 29.56 651 A 1 
ATOM 4951 C C   . HIS A 0 651 . -111.487 -33.351 49.910   1.00 29.56 651 A 1 
ATOM 4952 C CB  . HIS A 0 651 . -109.800 -34.486 48.357   1.00 29.56 651 A 1 
ATOM 4953 O O   . HIS A 0 651 . -110.662 -32.627 50.467   1.00 29.56 651 A 1 
ATOM 4954 C CG  . HIS A 0 651 . -109.658 -35.811 49.066   1.00 29.56 651 A 1 
ATOM 4955 C CD2 . HIS A 0 651 . -109.755 -37.039 48.469   1.00 29.56 651 A 1 
ATOM 4956 N ND1 . HIS A 0 651 . -109.625 -36.032 50.428   1.00 29.56 651 A 1 
ATOM 4957 C CE1 . HIS A 0 651 . -109.703 -37.359 50.640   1.00 29.56 651 A 1 
ATOM 4958 N NE2 . HIS A 0 651 . -109.772 -38.011 49.468   1.00 29.56 651 A 1 
ATOM 4959 N N   . GLN A 0 652 . -112.665 -33.637 50.456   1.00 28.76 652 A 1 
ATOM 4960 C CA  . GLN A 0 652 . -112.983 -33.336 51.846   1.00 28.76 652 A 1 
ATOM 4961 C C   . GLN A 0 652 . -112.331 -34.401 52.733   1.00 28.76 652 A 1 
ATOM 4962 C CB  . GLN A 0 652 . -114.511 -33.326 52.043   1.00 28.76 652 A 1 
ATOM 4963 O O   . GLN A 0 652 . -112.870 -35.491 52.848   1.00 28.76 652 A 1 
ATOM 4964 C CG  . GLN A 0 652 . -115.218 -32.198 51.276   1.00 28.76 652 A 1 
ATOM 4965 C CD  . GLN A 0 652 . -116.741 -32.254 51.392   1.00 28.76 652 A 1 
ATOM 4966 N NE2 . GLN A 0 652 . -117.449 -31.386 50.704   1.00 28.76 652 A 1 
ATOM 4967 O OE1 . GLN A 0 652 . -117.338 -33.063 52.081   1.00 28.76 652 A 1 
ATOM 4968 N N   . ASP A 0 653 . -111.200 -34.087 53.367   1.00 33.61 653 A 1 
ATOM 4969 C CA  . ASP A 0 653 . -110.772 -34.795 54.584   1.00 33.61 653 A 1 
ATOM 4970 C C   . ASP A 0 653 . -109.932 -33.884 55.487   1.00 33.61 653 A 1 
ATOM 4971 C CB  . ASP A 0 653 . -110.075 -36.136 54.276   1.00 33.61 653 A 1 
ATOM 4972 O O   . ASP A 0 653 . -108.702 -33.838 55.451   1.00 33.61 653 A 1 
ATOM 4973 C CG  . ASP A 0 653 . -110.967 -37.345 54.588   1.00 33.61 653 A 1 
ATOM 4974 O OD1 . ASP A 0 653 . -111.693 -37.283 55.610   1.00 33.61 653 A 1 
ATOM 4975 O OD2 . ASP A 0 653 . -110.843 -38.344 53.848   1.00 33.61 653 A 1 
ATOM 4976 N N   . ALA A 0 654 . -110.629 -33.120 56.326   1.00 39.56 654 A 1 
ATOM 4977 C CA  . ALA A 0 654 . -110.022 -32.259 57.333   1.00 39.56 654 A 1 
ATOM 4978 C C   . ALA A 0 654 . -109.608 -33.067 58.581   1.00 39.56 654 A 1 
ATOM 4979 C CB  . ALA A 0 654 . -110.992 -31.103 57.627   1.00 39.56 654 A 1 
ATOM 4980 O O   . ALA A 0 654 . -110.112 -32.807 59.671   1.00 39.56 654 A 1 
ATOM 4981 N N   . GLN A 0 655 . -108.719 -34.063 58.428   1.00 34.45 655 A 1 
ATOM 4982 C CA  . GLN A 0 655 . -108.303 -34.934 59.544   1.00 34.45 655 A 1 
ATOM 4983 C C   . GLN A 0 655 . -106.820 -35.378 59.536   1.00 34.45 655 A 1 
ATOM 4984 C CB  . GLN A 0 655 . -109.331 -36.079 59.700   1.00 34.45 655 A 1 
ATOM 4985 O O   . GLN A 0 655 . -106.455 -36.369 60.161   1.00 34.45 655 A 1 
ATOM 4986 C CG  . GLN A 0 655 . -109.315 -36.849 61.038   1.00 34.45 655 A 1 
ATOM 4987 C CD  . GLN A 0 655 . -109.390 -36.004 62.313   1.00 34.45 655 A 1 
ATOM 4988 N NE2 . GLN A 0 655 . -109.134 -36.591 63.460   1.00 34.45 655 A 1 
ATOM 4989 O OE1 . GLN A 0 655 . -109.678 -34.823 62.353   1.00 34.45 655 A 1 
ATOM 4990 N N   . ALA A 0 656 . -105.919 -34.593 58.937   1.00 30.55 656 A 1 
ATOM 4991 C CA  . ALA A 0 656 . -104.459 -34.769 59.055   1.00 30.55 656 A 1 
ATOM 4992 C C   . ALA A 0 656 . -103.841 -33.879 60.165   1.00 30.55 656 A 1 
ATOM 4993 C CB  . ALA A 0 656 . -103.828 -34.579 57.670   1.00 30.55 656 A 1 
ATOM 4994 O O   . ALA A 0 656 . -102.860 -33.173 59.954   1.00 30.55 656 A 1 
ATOM 4995 N N   . SER A 0 657 . -104.455 -33.851 61.355   1.00 35.46 657 A 1 
ATOM 4996 C CA  . SER A 0 657 . -104.248 -32.781 62.354   1.00 35.46 657 A 1 
ATOM 4997 C C   . SER A 0 657 . -103.192 -33.052 63.450   1.00 35.46 657 A 1 
ATOM 4998 C CB  . SER A 0 657 . -105.611 -32.410 62.968   1.00 35.46 657 A 1 
ATOM 4999 O O   . SER A 0 657 . -103.153 -32.291 64.423   1.00 35.46 657 A 1 
ATOM 5000 O OG  . SER A 0 657 . -105.519 -31.273 63.803   1.00 35.46 657 A 1
[truncated: 70,119 more chars]
