# Supplementary material for: Self-assembling proteins compose the chemically resistant shell biomaterial of planktonic tintinnid ciliates
Source: Nat Commun. 2026 Jun 13;17:7507. doi: 10.1038/s41467-026-74402-4 (PMC13408134; doi:10.1038/s41467-026-74402-4)
Supplement: Supplementary file 6 — Supplementary Data 16 [file 41467_2026_74402_MOESM6_ESM.zip › AF2_structure_models/Pacific_78.cif]

data_0
#
_entry.id   0
#
_struct_asym.id          A
_struct_asym.entity_id   0
#
_entity_poly.entity_id        0
_entity_poly.type             polypeptide(L)
_entity_poly.pdbx_strand_id   A
#
_entity.id     0
_entity.type   polymer
#
loop_
_entity_poly_seq.entity_id
_entity_poly_seq.num
_entity_poly_seq.mon_id
0 1   MET 
0 2   LYS 
0 3   THR 
0 4   PHE 
0 5   ALA 
0 6   PHE 
0 7   ALA 
0 8   LEU 
0 9   LEU 
0 10  VAL 
0 11  ALA 
0 12  SER 
0 13  ILE 
0 14  ASN 
0 15  ALA 
0 16  TRP 
0 17  GLN 
0 18  GLN 
0 19  GLY 
0 20  TYR 
0 21  GLY 
0 22  HIS 
0 23  GLN 
0 24  PRO 
0 25  SER 
0 26  TYR 
0 27  HIS 
0 28  GLN 
0 29  PRO 
0 30  ALA 
0 31  PRO 
0 32  VAL 
0 33  VAL 
0 34  LYS 
0 35  VAL 
0 36  THR 
0 37  LYS 
0 38  LYS 
0 39  PRO 
0 40  GLY 
0 41  TYR 
0 42  GLY 
0 43  ALA 
0 44  GLN 
0 45  GLY 
0 46  ALA 
0 47  SER 
0 48  LYS 
0 49  GLY 
0 50  TYR 
0 51  GLY 
0 52  GLN 
0 53  GLN 
0 54  ALA 
0 55  GLU 
0 56  LYS 
0 57  ARG 
0 58  SER 
0 59  ALA 
0 60  SER 
0 61  ASP 
0 62  PHE 
0 63  ASP 
0 64  ALA 
0 65  TYR 
0 66  GLY 
0 67  ARG 
0 68  ASP 
0 69  GLN 
0 70  ASP 
0 71  LEU 
0 72  SER 
0 73  ILE 
0 74  GLU 
0 75  GLU 
0 76  SER 
0 77  TYR 
0 78  GLY 
0 79  ARG 
0 80  THR 
0 81  ALA 
0 82  ALA 
0 83  LYS 
0 84  SER 
0 85  TYR 
0 86  ALA 
0 87  ALA 
0 88  GLU 
0 89  SER 
0 90  TYR 
0 91  ASP 
0 92  GLU 
0 93  TRP 
0 94  ASP 
0 95  ASN 
0 96  THR 
0 97  ASP 
0 98  ASP 
0 99  ASP 
0 100 LYS 
0 101 TRP 
0 102 GLY 
0 103 ALA 
0 104 GLN 
0 105 ALA 
0 106 TRP 
0 107 GLY 
0 108 GLN 
0 109 ASP 
0 110 ARG 
0 111 ASP 
0 112 VAL 
0 113 TYR 
0 114 GLY 
0 115 ALA 
0 116 SER 
0 117 SER 
0 118 TYR 
0 119 GLY 
0 120 LYS 
0 121 ALA 
0 122 ALA 
0 123 SER 
0 124 SER 
0 125 GLY 
0 126 ASP 
0 127 TYR 
0 128 ASP 
0 129 ARG 
0 130 TYR 
0 131 GLY 
0 132 LYS 
0 133 ALA 
0 134 GLY 
0 135 ALA 
0 136 ALA 
0 137 GLN 
0 138 GLY 
0 139 SER 
0 140 GLN 
0 141 HIS 
0 142 GLY 
0 143 GLY 
0 144 LYS 
0 145 LYS 
0 146 LEU 
0 147 ASP 
0 148 SER 
0 149 ALA 
0 150 HIS 
0 151 ALA 
0 152 GLN 
0 153 SER 
0 154 HIS 
0 155 TYR 
0 156 GLY 
0 157 ALA 
0 158 SER 
0 159 ALA 
0 160 GLY 
0 161 GLN 
0 162 VAL 
0 163 TRP 
0 164 LYS 
0 165 GLY 
0 166 ALA 
0 167 SER 
0 168 ALA 
0 169 GLY 
0 170 TYR 
0 171 GLY 
0 172 ALA 
0 173 ALA 
0 174 ARG 
0 175 GLY 
0 176 GLY 
0 177 TYR 
0 178 ASP 
0 179 ASN 
0 180 ASP 
0 181 VAL 
0 182 TRP 
0 183 ALA 
0 184 LYS 
0 185 GLN 
0 186 ALA 
0 187 TYR 
0 188 GLY 
0 189 SER 
0 190 ASP 
0 191 TYR 
0 192 ASP 
0 193 SER 
0 194 ARG 
0 195 TRP 
0 196 GLY 
0 197 LYS 
0 198 SER 
0 199 TYR 
0 200 ASP 
0 201 SER 
0 202 VAL 
0 203 GLU 
0 204 ALA 
0 205 LYS 
0 206 SER 
0 207 TYR 
0 208 ASP 
0 209 ASN 
0 210 GLU 
0 211 ASN 
0 212 TYR 
0 213 ALA 
0 214 ARG 
0 215 ARG 
0 216 VAL 
0 217 ARG 
0 218 ALA 
0 219 ASP 
0 220 ASP 
0 221 ASP 
0 222 GLN 
0 223 TRP 
0 224 ALA 
0 225 GLU 
0 226 ASP 
0 227 TYR 
0 228 ASP 
0 229 ARG 
0 230 TYR 
0 231 ASP 
0 232 ALA 
0 233 GLY 
0 234 GLU 
0 235 GLY 
0 236 ASP 
0 237 ALA 
0 238 TYR 
0 239 GLY 
0 240 LYS 
0 241 ALA 
0 242 ALA 
0 243 SER 
0 244 ALA 
0 245 SER 
0 246 SER 
0 247 TYR 
0 248 GLY 
0 249 LYS 
0 250 GLY 
0 251 ALA 
0 252 GLY 
0 253 TYR 
0 254 GLY 
0 255 LYS 
0 256 GLY 
0 257 GLY 
0 258 GLU 
0 259 ARG 
0 260 SER 
0 261 ALA 
0 262 ALA 
0 263 SER 
0 264 LYS 
0 265 GLN 
0 266 GLY 
0 267 GLY 
0 268 GLN 
0 269 ASP 
0 270 TYR 
0 271 TRP 
0 272 GLY 
0 273 LYS 
0 274 SER 
0 275 GLY 
0 276 SER 
0 277 ASP 
0 278 TRP 
0 279 ASP 
0 280 ALA 
0 281 TRP 
0 282 GLY 
0 283 ARG 
0 284 ASP 
0 285 GLN 
0 286 ASP 
0 287 TYR 
0 288 ALA 
0 289 GLU 
0 290 ASP 
0 291 VAL 
0 292 SER 
0 293 TYR 
0 294 ASP 
0 295 ARG 
0 296 THR 
0 297 THR 
0 298 ALA 
0 299 LYS 
0 300 ALA 
0 301 TYR 
0 302 ALA 
0 303 ALA 
0 304 GLU 
0 305 SER 
0 306 TYR 
0 307 ASP 
0 308 GLU 
0 309 TRP 
0 310 ASP 
0 311 ASN 
0 312 ALA 
0 313 ASP 
0 314 ASP 
0 315 ASP 
0 316 LYS 
0 317 TRP 
0 318 GLY 
0 319 ALA 
0 320 GLN 
0 321 ALA 
0 322 TRP 
0 323 GLY 
0 324 LYS 
0 325 ASP 
0 326 ARG 
0 327 ASP 
0 328 VAL 
0 329 TYR 
0 330 GLY 
0 331 ALA 
0 332 SER 
0 333 SER 
0 334 TYR 
0 335 GLY 
0 336 ALA 
0 337 VAL 
0 338 ALA 
0 339 SER 
0 340 ALA 
0 341 LYS 
0 342 ASP 
0 343 ALA 
0 344 SER 
0 345 LYS 
0 346 ARG 
0 347 GLY 
0 348 TYR 
0 349 GLY 
0 350 ALA 
0 351 ALA 
0 352 GLY 
0 353 SER 
0 354 GLN 
0 355 ALA 
0 356 SER 
0 357 GLN 
0 358 VAL 
0 359 GLY 
0 360 LYS 
0 361 SER 
0 362 LEU 
0 363 GLY 
0 364 TYR 
0 365 GLY 
0 366 GLY 
0 367 HIS 
0 368 GLY 
0 369 GLY 
0 370 TYR 
0 371 GLY 
0 372 HIS 
0 373 GLY 
0 374 GLY 
0 375 HIS 
0 376 GLY 
0 377 ALA 
0 378 TYR 
0 379 GLY 
0 380 GLN 
0 381 LYS 
0 382 SER 
0 383 ALA 
0 384 HIS 
0 385 ALA 
0 386 ALA 
0 387 GLN 
0 388 GLN 
0 389 SER 
0 390 SER 
0 391 ALA 
0 392 ALA 
0 393 GLY 
0 394 TYR 
0 395 GLY 
0 396 ARG 
0 397 ASP 
0 398 GLN 
0 399 MET 
0 400 VAL 
0 401 TRP 
0 402 GLN 
0 403 GLY 
0 404 ALA 
0 405 SER 
0 406 ALA 
0 407 SER 
0 408 LYS 
0 409 GLN 
0 410 ALA 
0 411 ALA 
0 412 ALA 
0 413 GLY 
0 414 ALA 
0 415 TYR 
0 416 ASP 
0 417 ASN 
0 418 ASP 
0 419 GLU 
0 420 TRP 
0 421 ALA 
0 422 LYS 
0 423 GLN 
0 424 ALA 
0 425 TYR 
0 426 GLY 
0 427 SER 
0 428 ASP 
0 429 TYR 
0 430 ASP 
0 431 SER 
0 432 ARG 
0 433 TRP 
0 434 GLY 
0 435 LYS 
0 436 SER 
0 437 TYR 
0 438 ASP 
0 439 SER 
0 440 VAL 
0 441 SER 
0 442 ALA 
0 443 LYS 
0 444 SER 
0 445 TYR 
0 446 ASP 
0 447 SER 
0 448 GLU 
0 449 SER 
0 450 TYR 
0 451 ALA 
0 452 ARG 
0 453 ALA 
0 454 VAL 
0 455 GLN 
0 456 ALA 
0 457 ASP 
0 458 ASP 
0 459 ASP 
0 460 GLN 
0 461 TRP 
0 462 ALA 
0 463 GLU 
0 464 ASP 
0 465 TYR 
0 466 ASP 
0 467 ARG 
0 468 TYR 
0 469 ASP 
0 470 SER 
0 471 ARG 
0 472 ASP 
0 473 ALA 
0 474 GLY 
0 475 ALA 
0 476 TYR 
0 477 GLY 
0 478 GLN 
0 479 ALA 
0 480 ALA 
0 481 SER 
0 482 LYS 
0 483 TRP 
0 484 GLY 
0 485 LYS 
0 486 GLU 
0 487 SER 
0 488 ASP 
0 489 LYS 
0 490 PHE 
0 491 GLN 
0 492 THR 
0 493 GLY 
0 494 HIS 
0 495 GLY 
0 496 TYR 
0 497 GLY 
0 498 TYR 
0 499 HIS 
0 500 GLY 
0 501 ALA 
0 502 SER 
0 503 ALA 
0 504 LEU 
0 505 SER 
0 506 LYS 
0 507 LYS 
0 508 GLY 
0 509 ALA 
0 510 GLU 
0 511 TYR 
0 512 ASP 
0 513 ALA 
0 514 ALA 
0 515 SER 
0 516 GLN 
0 517 SER 
0 518 GLY 
0 519 LYS 
0 520 SER 
0 521 GLY 
0 522 TYR 
0 523 TRP 
0 524 GLY 
0 525 LYS 
0 526 SER 
0 527 GLY 
0 528 SER 
0 529 ASP 
0 530 TRP 
0 531 ASP 
0 532 ALA 
0 533 TYR 
0 534 GLY 
0 535 ARG 
0 536 ASP 
0 537 GLN 
0 538 ASP 
0 539 LEU 
0 540 SER 
0 541 ILE 
0 542 LYS 
0 543 GLU 
0 544 SER 
0 545 TYR 
0 546 ASP 
0 547 ARG 
0 548 THR 
0 549 TRP 
0 550 ALA 
0 551 LYS 
0 552 SER 
0 553 TYR 
0 554 ASP 
0 555 ALA 
0 556 GLU 
0 557 SER 
0 558 TYR 
0 559 ASP 
0 560 GLU 
0 561 TRP 
0 562 ASP 
0 563 ASN 
0 564 LYS 
0 565 ASP 
0 566 ASP 
0 567 ASP 
0 568 LYS 
0 569 TYR 
0 570 GLY 
0 571 ALA 
0 572 GLN 
0 573 ALA 
0 574 TRP 
0 575 GLY 
0 576 LYS 
0 577 ASP 
0 578 ARG 
0 579 ASP 
0 580 VAL 
0 581 TYR 
0 582 GLY 
0 583 ALA 
0 584 SER 
0 585 SER 
0 586 VAL 
0 587 GLY 
0 588 LYS 
0 589 ALA 
0 590 ALA 
0 591 SER 
0 592 ALA 
0 593 GLY 
0 594 ASP 
0 595 TYR 
0 596 ASP 
0 597 ALA 
0 598 TYR 
0 599 GLY 
0 600 ARG 
0 601 ALA 
0 602 ALA 
0 603 ALA 
0 604 GLY 
0 605 GLN 
0 606 ALA 
0 607 SER 
0 608 GLN 
0 609 TYR 
0 610 GLY 
0 611 SER 
0 612 VAL 
0 613 GLN 
0 614 GLY 
0 615 SER 
0 616 LYS 
0 617 HIS 
0 618 ILE 
0 619 GLY 
0 620 GLY 
0 621 HIS 
0 622 GLY 
0 623 GLY 
0 624 TYR 
0 625 GLY 
0 626 HIS 
0 627 GLY 
0 628 TYR 
0 629 GLY 
0 630 LYS 
0 631 SER 
0 632 VAL 
0 633 GLY 
0 634 TYR 
0 635 GLY 
0 636 LYS 
0 637 ALA 
0 638 TYR 
0 639 GLY 
0 640 ALA 
0 641 GLN 
0 642 ALA 
0 643 SER 
0 644 ALA 
0 645 GLY 
0 646 LYS 
0 647 GLN 
0 648 GLY 
0 649 TYR 
0 650 GLY 
0 651 ALA 
0 652 HIS 
0 653 GLN 
0 654 ASP 
0 655 ALA 
0 656 GLN 
0 657 ALA 
0 658 SER 
0 659 ARG 
0 660 ASN 
0 661 HIS 
0 662 ALA 
0 663 ALA 
0 664 ALA 
0 665 ARG 
0 666 SER 
0 667 GLY 
0 668 TYR 
0 669 ASP 
0 670 ASN 
0 671 ASP 
0 672 GLU 
0 673 TRP 
0 674 ALA 
0 675 LYS 
0 676 GLN 
0 677 ALA 
0 678 TYR 
0 679 GLY 
0 680 SER 
0 681 ASP 
0 682 PHE 
0 683 ASP 
0 684 SER 
0 685 ARG 
0 686 TRP 
0 687 GLY 
0 688 LYS 
0 689 SER 
0 690 TYR 
0 691 ASP 
0 692 SER 
0 693 VAL 
0 694 ALA 
0 695 ALA 
0 696 LYS 
0 697 SER 
0 698 TYR 
0 699 ASP 
0 700 ASP 
0 701 GLU 
0 702 GLN 
0 703 TYR 
0 704 ALA 
0 705 ARG 
0 706 LYS 
0 707 VAL 
0 708 GLN 
0 709 ALA 
0 710 ASP 
0 711 ASP 
0 712 ASP 
0 713 GLN 
0 714 TRP 
0 715 ALA 
0 716 GLU 
0 717 ASP 
0 718 TYR 
0 719 ASP 
0 720 ARG 
0 721 TYR 
0 722 ASP 
0 723 SER 
0 724 ARG 
0 725 ASP 
0 726 ALA 
0 727 ASP 
0 728 ARG 
0 729 TYR 
0 730 GLY 
0 731 ARG 
0 732 ALA 
0 733 ALA 
0 734 SER 
0 735 ALA 
0 736 ALA 
0 737 VAL 
0 738 ARG 
0 739 GLN 
0 740 PRO 
0 741 GLY 
0 742 LYS 
0 743 VAL 
0 744 GLN 
0 745 TYR 
0 746 SER 
0 747 VAL 
0 748 SER 
0 749 TYR 
0 750 PRO 
0 751 LYS 
0 752 PRO 
0 753 GLN 
0 754 PRO 
0 755 ARG 
0 756 HIS 
0 757 HIS 
0 758 ALA 
0 759 TRP 
#
loop_
_chem_comp.id
_chem_comp.type
_chem_comp.name
ALA 'L-peptide linking' ALANINE         
ARG 'L-peptide linking' ARGININE        
ASN 'L-peptide linking' ASPARAGINE      
ASP 'L-peptide linking' 'ASPARTIC ACID' 
CYS 'L-peptide linking' CYSTEINE        
GLN 'L-peptide linking' GLUTAMINE       
GLU 'L-peptide linking' 'GLUTAMIC ACID' 
HIS 'L-peptide linking' HISTIDINE       
ILE 'L-peptide linking' ISOLEUCINE      
LEU 'L-peptide linking' LEUCINE         
LYS 'L-peptide linking' LYSINE          
MET 'L-peptide linking' METHIONINE      
PHE 'L-peptide linking' PHENYLALANINE   
PRO 'L-peptide linking' PROLINE         
SER 'L-peptide linking' SERINE          
THR 'L-peptide linking' THREONINE       
TRP 'L-peptide linking' TRYPTOPHAN      
TYR 'L-peptide linking' TYROSINE        
VAL 'L-peptide linking' VALINE          
GLY 'peptide linking'   GLYCINE         
#
loop_
_atom_site.group_PDB
_atom_site.id
_atom_site.type_symbol
_atom_site.label_atom_id
_atom_site.label_alt_id
_atom_site.label_comp_id
_atom_site.label_asym_id
_atom_site.label_entity_id
_atom_site.label_seq_id
_atom_site.pdbx_PDB_ins_code
_atom_site.Cartn_x
_atom_site.Cartn_y
_atom_site.Cartn_z
_atom_site.occupancy
_atom_site.B_iso_or_equiv
_atom_site.auth_seq_id
_atom_site.auth_asym_id
_atom_site.pdbx_PDB_model_num
ATOM 1    N N   . MET A 0 1   . 30.997  -1.813  7.990    1.00 36.03 1   A 1 
ATOM 2    C CA  . MET A 0 1   . 31.534  -1.498  9.335    1.00 36.03 1   A 1 
ATOM 3    C C   . MET A 0 1   . 31.890  -0.016  9.410    1.00 36.03 1   A 1 
ATOM 4    C CB  . MET A 0 1   . 32.798  -2.321  9.652    1.00 36.03 1   A 1 
ATOM 5    O O   . MET A 0 1   . 32.919  0.365   8.869    1.00 36.03 1   A 1 
ATOM 6    C CG  . MET A 0 1   . 32.559  -3.820  9.845    1.00 36.03 1   A 1 
ATOM 7    S SD  . MET A 0 1   . 34.121  -4.710  10.055   1.00 36.03 1   A 1 
ATOM 8    C CE  . MET A 0 1   . 33.517  -6.402  10.292   1.00 36.03 1   A 1 
ATOM 9    N N   . LYS A 0 2   . 31.030  0.806   10.020   1.00 42.08 2   A 1 
ATOM 10   C CA  . LYS A 0 2   . 31.289  2.170   10.531   1.00 42.08 2   A 1 
ATOM 11   C C   . LYS A 0 2   . 30.002  2.600   11.243   1.00 42.08 2   A 1 
ATOM 12   C CB  . LYS A 0 2   . 31.650  3.161   9.397    1.00 42.08 2   A 1 
ATOM 13   O O   . LYS A 0 2   . 28.933  2.491   10.655   1.00 42.08 2   A 1 
ATOM 14   C CG  . LYS A 0 2   . 33.159  3.487   9.380    1.00 42.08 2   A 1 
ATOM 15   C CD  . LYS A 0 2   . 33.601  4.106   8.045    1.00 42.08 2   A 1 
ATOM 16   C CE  . LYS A 0 2   . 35.120  4.330   8.023    1.00 42.08 2   A 1 
ATOM 17   N NZ  . LYS A 0 2   . 35.569  4.920   6.734    1.00 42.08 2   A 1 
ATOM 18   N N   . THR A 0 3   . 30.090  2.960   12.517   1.00 36.87 3   A 1 
ATOM 19   C CA  . THR A 0 3   . 28.931  3.224   13.384   1.00 36.87 3   A 1 
ATOM 20   C C   . THR A 0 3   . 28.557  4.700   13.362   1.00 36.87 3   A 1 
ATOM 21   C CB  . THR A 0 3   . 29.247  2.822   14.835   1.00 36.87 3   A 1 
ATOM 22   O O   . THR A 0 3   . 29.404  5.536   13.670   1.00 36.87 3   A 1 
ATOM 23   C CG2 . THR A 0 3   . 29.267  1.306   15.015   1.00 36.87 3   A 1 
ATOM 24   O OG1 . THR A 0 3   . 30.528  3.303   15.185   1.00 36.87 3   A 1 
ATOM 25   N N   . PHE A 0 4   . 27.292  5.012   13.081   1.00 38.44 4   A 1 
ATOM 26   C CA  . PHE A 0 4   . 26.717  6.321   13.387   1.00 38.44 4   A 1 
ATOM 27   C C   . PHE A 0 4   . 26.005  6.259   14.739   1.00 38.44 4   A 1 
ATOM 28   C CB  . PHE A 0 4   . 25.784  6.784   12.261   1.00 38.44 4   A 1 
ATOM 29   O O   . PHE A 0 4   . 25.265  5.316   15.007   1.00 38.44 4   A 1 
ATOM 30   C CG  . PHE A 0 4   . 26.535  7.319   11.059   1.00 38.44 4   A 1 
ATOM 31   C CD1 . PHE A 0 4   . 26.916  8.675   11.024   1.00 38.44 4   A 1 
ATOM 32   C CD2 . PHE A 0 4   . 26.872  6.471   9.986    1.00 38.44 4   A 1 
ATOM 33   C CE1 . PHE A 0 4   . 27.628  9.181   9.922    1.00 38.44 4   A 1 
ATOM 34   C CE2 . PHE A 0 4   . 27.582  6.979   8.883    1.00 38.44 4   A 1 
ATOM 35   C CZ  . PHE A 0 4   . 27.960  8.334   8.851    1.00 38.44 4   A 1 
ATOM 36   N N   . ALA A 0 5   . 26.238  7.263   15.581   1.00 36.88 5   A 1 
ATOM 37   C CA  . ALA A 0 5   . 25.507  7.470   16.824   1.00 36.88 5   A 1 
ATOM 38   C C   . ALA A 0 5   . 24.650  8.730   16.668   1.00 36.88 5   A 1 
ATOM 39   C CB  . ALA A 0 5   . 26.504  7.575   17.985   1.00 36.88 5   A 1 
ATOM 40   O O   . ALA A 0 5   . 25.182  9.793   16.349   1.00 36.88 5   A 1 
ATOM 41   N N   . PHE A 0 6   . 23.341  8.615   16.889   1.00 34.40 6   A 1 
ATOM 42   C CA  . PHE A 0 6   . 22.457  9.777   16.932   1.00 34.40 6   A 1 
ATOM 43   C C   . PHE A 0 6   . 22.557  10.449  18.304   1.00 34.40 6   A 1 
ATOM 44   C CB  . PHE A 0 6   . 21.018  9.385   16.560   1.00 34.40 6   A 1 
ATOM 45   O O   . PHE A 0 6   . 22.314  9.819   19.332   1.00 34.40 6   A 1 
ATOM 46   C CG  . PHE A 0 6   . 20.628  9.871   15.178   1.00 34.40 6   A 1 
ATOM 47   C CD1 . PHE A 0 6   . 19.964  11.105  15.033   1.00 34.40 6   A 1 
ATOM 48   C CD2 . PHE A 0 6   . 20.961  9.118   14.035   1.00 34.40 6   A 1 
ATOM 49   C CE1 . PHE A 0 6   . 19.625  11.578  13.754   1.00 34.40 6   A 1 
ATOM 50   C CE2 . PHE A 0 6   . 20.623  9.594   12.755   1.00 34.40 6   A 1 
ATOM 51   C CZ  . PHE A 0 6   . 19.954  10.823  12.615   1.00 34.40 6   A 1 
ATOM 52   N N   . ALA A 0 7   . 22.931  11.729  18.316   1.00 37.84 7   A 1 
ATOM 53   C CA  . ALA A 0 7   . 22.932  12.548  19.521   1.00 37.84 7   A 1 
ATOM 54   C C   . ALA A 0 7   . 21.535  13.143  19.756   1.00 37.84 7   A 1 
ATOM 55   C CB  . ALA A 0 7   . 24.026  13.616  19.412   1.00 37.84 7   A 1 
ATOM 56   O O   . ALA A 0 7   . 20.885  13.621  18.829   1.00 37.84 7   A 1 
ATOM 57   N N   . LEU A 0 8   . 21.084  13.107  21.008   1.00 29.68 8   A 1 
ATOM 58   C CA  . LEU A 0 8   . 19.732  13.481  21.418   1.00 29.68 8   A 1 
ATOM 59   C C   . LEU A 0 8   . 19.698  14.976  21.790   1.00 29.68 8   A 1 
ATOM 60   C CB  . LEU A 0 8   . 19.353  12.519  22.565   1.00 29.68 8   A 1 
ATOM 61   O O   . LEU A 0 8   . 20.417  15.395  22.697   1.00 29.68 8   A 1 
ATOM 62   C CG  . LEU A 0 8   . 17.852  12.328  22.836   1.00 29.68 8   A 1 
ATOM 63   C CD1 . LEU A 0 8   . 17.667  11.171  23.822   1.00 29.68 8   A 1 
ATOM 64   C CD2 . LEU A 0 8   . 17.200  13.563  23.448   1.00 29.68 8   A 1 
ATOM 65   N N   . LEU A 0 9   . 18.875  15.778  21.104   1.00 36.73 9   A 1 
ATOM 66   C CA  . LEU A 0 9   . 18.715  17.212  21.380   1.00 36.73 9   A 1 
ATOM 67   C C   . LEU A 0 9   . 17.402  17.487  22.132   1.00 36.73 9   A 1 
ATOM 68   C CB  . LEU A 0 9   . 18.799  18.006  20.059   1.00 36.73 9   A 1 
ATOM 69   O O   . LEU A 0 9   . 16.320  17.282  21.590   1.00 36.73 9   A 1 
ATOM 70   C CG  . LEU A 0 9   . 18.908  19.531  20.275   1.00 36.73 9   A 1 
ATOM 71   C CD1 . LEU A 0 9   . 20.329  19.939  20.677   1.00 36.73 9   A 1 
ATOM 72   C CD2 . LEU A 0 9   . 18.547  20.288  18.999   1.00 36.73 9   A 1 
ATOM 73   N N   . VAL A 0 10  . 17.497  18.014  23.356   1.00 33.28 10  A 1 
ATOM 74   C CA  . VAL A 0 10  . 16.360  18.553  24.126   1.00 33.28 10  A 1 
ATOM 75   C C   . VAL A 0 10  . 16.595  20.042  24.366   1.00 33.28 10  A 1 
ATOM 76   C CB  . VAL A 0 10  . 16.164  17.802  25.461   1.00 33.28 10  A 1 
ATOM 77   O O   . VAL A 0 10  . 17.596  20.407  24.979   1.00 33.28 10  A 1 
ATOM 78   C CG1 . VAL A 0 10  . 15.066  18.432  26.331   1.00 33.28 10  A 1 
ATOM 79   C CG2 . VAL A 0 10  . 15.767  16.345  25.213   1.00 33.28 10  A 1 
ATOM 80   N N   . ALA A 0 11  . 15.676  20.894  23.898   1.00 41.70 11  A 1 
ATOM 81   C CA  . ALA A 0 11  . 15.771  22.356  24.020   1.00 41.70 11  A 1 
ATOM 82   C C   . ALA A 0 11  . 14.395  23.061  24.139   1.00 41.70 11  A 1 
ATOM 83   C CB  . ALA A 0 11  . 16.636  22.895  22.872   1.00 41.70 11  A 1 
ATOM 84   O O   . ALA A 0 11  . 14.088  23.999  23.418   1.00 41.70 11  A 1 
ATOM 85   N N   . SER A 0 12  . 13.559  22.563  25.053   1.00 33.92 12  A 1 
ATOM 86   C CA  . SER A 0 12  . 12.740  23.341  26.007   1.00 33.92 12  A 1 
ATOM 87   C C   . SER A 0 12  . 12.286  24.804  25.706   1.00 33.92 12  A 1 
ATOM 88   C CB  . SER A 0 12  . 13.547  23.350  27.317   1.00 33.92 12  A 1 
ATOM 89   O O   . SER A 0 12  . 13.127  25.695  25.616   1.00 33.92 12  A 1 
ATOM 90   O OG  . SER A 0 12  . 14.774  24.032  27.143   1.00 33.92 12  A 1 
ATOM 91   N N   . ILE A 0 13  . 10.967  25.046  25.895   1.00 33.97 13  A 1 
ATOM 92   C CA  . ILE A 0 13  . 10.308  26.220  26.556   1.00 33.97 13  A 1 
ATOM 93   C C   . ILE A 0 13  . 9.638   27.353  25.706   1.00 33.97 13  A 1 
ATOM 94   C CB  . ILE A 0 13  . 11.150  26.725  27.773   1.00 33.97 13  A 1 
ATOM 95   O O   . ILE A 0 13  . 10.292  28.108  25.000   1.00 33.97 13  A 1 
ATOM 96   C CG1 . ILE A 0 13  . 11.110  25.682  28.918   1.00 33.97 13  A 1 
ATOM 97   C CG2 . ILE A 0 13  . 10.704  28.068  28.363   1.00 33.97 13  A 1 
ATOM 98   C CD1 . ILE A 0 13  . 12.274  25.812  29.911   1.00 33.97 13  A 1 
ATOM 99   N N   . ASN A 0 14  . 8.325   27.541  25.980   1.00 34.31 14  A 1 
ATOM 100  C CA  . ASN A 0 14  . 7.428   28.728  25.864   1.00 34.31 14  A 1 
ATOM 101  C C   . ASN A 0 14  . 6.961   29.321  24.502   1.00 34.31 14  A 1 
ATOM 102  C CB  . ASN A 0 14  . 7.957   29.856  26.777   1.00 34.31 14  A 1 
ATOM 103  O O   . ASN A 0 14  . 7.667   30.130  23.913   1.00 34.31 14  A 1 
ATOM 104  C CG  . ASN A 0 14  . 7.785   29.597  28.259   1.00 34.31 14  A 1 
ATOM 105  N ND2 . ASN A 0 14  . 8.379   30.417  29.094   1.00 34.31 14  A 1 
ATOM 106  O OD1 . ASN A 0 14  . 7.120   28.673  28.696   1.00 34.31 14  A 1 
ATOM 107  N N   . ALA A 0 15  . 5.663   29.145  24.163   1.00 33.14 15  A 1 
ATOM 108  C CA  . ALA A 0 15  . 4.566   30.142  24.359   1.00 33.14 15  A 1 
ATOM 109  C C   . ALA A 0 15  . 3.432   30.130  23.283   1.00 33.14 15  A 1 
ATOM 110  C CB  . ALA A 0 15  . 5.091   31.584  24.482   1.00 33.14 15  A 1 
ATOM 111  O O   . ALA A 0 15  . 3.710   30.218  22.097   1.00 33.14 15  A 1 
ATOM 112  N N   . TRP A 0 16  . 2.166   30.083  23.748   1.00 30.48 16  A 1 
ATOM 113  C CA  . TRP A 0 16  . 0.906   30.719  23.262   1.00 30.48 16  A 1 
ATOM 114  C C   . TRP A 0 16  . 0.792   31.252  21.803   1.00 30.48 16  A 1 
ATOM 115  C CB  . TRP A 0 16  . 0.633   31.889  24.236   1.00 30.48 16  A 1 
ATOM 116  O O   . TRP A 0 16  . 1.652   31.995  21.353   1.00 30.48 16  A 1 
ATOM 117  C CG  . TRP A 0 16  . 0.272   31.506  25.647   1.00 30.48 16  A 1 
ATOM 118  C CD1 . TRP A 0 16  . 1.112   31.002  26.582   1.00 30.48 16  A 1 
ATOM 119  C CD2 . TRP A 0 16  . -1.026  31.616  26.316   1.00 30.48 16  A 1 
ATOM 120  C CE2 . TRP A 0 16  . -0.918  31.055  27.623   1.00 30.48 16  A 1 
ATOM 121  C CE3 . TRP A 0 16  . -2.282  32.150  25.960   1.00 30.48 16  A 1 
ATOM 122  N NE1 . TRP A 0 16  . 0.410   30.708  27.736   1.00 30.48 16  A 1 
ATOM 123  C CH2 . TRP A 0 16  . -3.258  31.464  28.092   1.00 30.48 16  A 1 
ATOM 124  C CZ2 . TRP A 0 16  . -2.009  30.964  28.501   1.00 30.48 16  A 1 
ATOM 125  C CZ3 . TRP A 0 16  . -3.387  32.068  26.829   1.00 30.48 16  A 1 
ATOM 126  N N   . GLN A 0 17  . -0.322  31.114  21.056   1.00 31.41 17  A 1 
ATOM 127  C CA  . GLN A 0 17  . -1.645  30.481  21.280   1.00 31.41 17  A 1 
ATOM 128  C C   . GLN A 0 17  . -2.492  30.553  19.979   1.00 31.41 17  A 1 
ATOM 129  C CB  . GLN A 0 17  . -2.401  31.292  22.363   1.00 31.41 17  A 1 
ATOM 130  O O   . GLN A 0 17  . -2.780  31.665  19.532   1.00 31.41 17  A 1 
ATOM 131  C CG  . GLN A 0 17  . -3.902  30.979  22.565   1.00 31.41 17  A 1 
ATOM 132  C CD  . GLN A 0 17  . -4.653  32.062  23.348   1.00 31.41 17  A 1 
ATOM 133  N NE2 . GLN A 0 17  . -5.813  31.758  23.886   1.00 31.41 17  A 1 
ATOM 134  O OE1 . GLN A 0 17  . -4.245  33.203  23.478   1.00 31.41 17  A 1 
ATOM 135  N N   . GLN A 0 18  . -2.974  29.423  19.429   1.00 31.39 18  A 1 
ATOM 136  C CA  . GLN A 0 18  . -4.178  29.337  18.562   1.00 31.39 18  A 1 
ATOM 137  C C   . GLN A 0 18  . -4.495  27.890  18.123   1.00 31.39 18  A 1 
ATOM 138  C CB  . GLN A 0 18  . -4.028  30.211  17.289   1.00 31.39 18  A 1 
ATOM 139  O O   . GLN A 0 18  . -3.581  27.104  17.903   1.00 31.39 18  A 1 
ATOM 140  C CG  . GLN A 0 18  . -4.978  31.424  17.320   1.00 31.39 18  A 1 
ATOM 141  C CD  . GLN A 0 18  . -4.424  32.609  16.541   1.00 31.39 18  A 1 
ATOM 142  N NE2 . GLN A 0 18  . -3.640  33.450  17.177   1.00 31.39 18  A 1 
ATOM 143  O OE1 . GLN A 0 18  . -4.671  32.794  15.364   1.00 31.39 18  A 1 
ATOM 144  N N   . GLY A 0 19  . -5.780  27.576  17.903   1.00 29.27 19  A 1 
ATOM 145  C CA  . GLY A 0 19  . -6.170  26.642  16.832   1.00 29.27 19  A 1 
ATOM 146  C C   . GLY A 0 19  . -6.347  25.143  17.118   1.00 29.27 19  A 1 
ATOM 147  O O   . GLY A 0 19  . -6.391  24.398  16.148   1.00 29.27 19  A 1 
ATOM 148  N N   . TYR A 0 20  . -6.499  24.682  18.365   1.00 32.11 20  A 1 
ATOM 149  C CA  . TYR A 0 20  . -6.993  23.317  18.640   1.00 32.11 20  A 1 
ATOM 150  C C   . TYR A 0 20  . -8.238  23.324  19.528   1.00 32.11 20  A 1 
ATOM 151  C CB  . TYR A 0 20  . -5.883  22.384  19.150   1.00 32.11 20  A 1 
ATOM 152  O O   . TYR A 0 20  . -8.437  24.248  20.320   1.00 32.11 20  A 1 
ATOM 153  C CG  . TYR A 0 20  . -5.252  21.601  18.013   1.00 32.11 20  A 1 
ATOM 154  C CD1 . TYR A 0 20  . -5.789  20.353  17.634   1.00 32.11 20  A 1 
ATOM 155  C CD2 . TYR A 0 20  . -4.200  22.167  17.268   1.00 32.11 20  A 1 
ATOM 156  C CE1 . TYR A 0 20  . -5.282  19.681  16.505   1.00 32.11 20  A 1 
ATOM 157  C CE2 . TYR A 0 20  . -3.690  21.497  16.139   1.00 32.11 20  A 1 
ATOM 158  O OH  . TYR A 0 20  . -3.772  19.611  14.650   1.00 32.11 20  A 1 
ATOM 159  C CZ  . TYR A 0 20  . -4.238  20.255  15.751   1.00 32.11 20  A 1 
ATOM 160  N N   . GLY A 0 21  . -9.095  22.317  19.328   1.00 29.64 21  A 1 
ATOM 161  C CA  . GLY A 0 21  . -10.461 22.266  19.847   1.00 29.64 21  A 1 
ATOM 162  C C   . GLY A 0 21  . -10.542 22.470  21.357   1.00 29.64 21  A 1 
ATOM 163  O O   . GLY A 0 21  . -9.965  21.714  22.137   1.00 29.64 21  A 1 
ATOM 164  N N   . HIS A 0 22  . -11.296 23.486  21.771   1.00 28.16 22  A 1 
ATOM 165  C CA  . HIS A 0 22  . -11.642 23.683  23.170   1.00 28.16 22  A 1 
ATOM 166  C C   . HIS A 0 22  . -12.737 22.677  23.531   1.00 28.16 22  A 1 
ATOM 167  C CB  . HIS A 0 22  . -12.047 25.153  23.388   1.00 28.16 22  A 1 
ATOM 168  O O   . HIS A 0 22  . -13.919 23.010  23.456   1.00 28.16 22  A 1 
ATOM 169  C CG  . HIS A 0 22  . -12.172 25.579  24.834   1.00 28.16 22  A 1 
ATOM 170  C CD2 . HIS A 0 22  . -13.198 26.300  25.387   1.00 28.16 22  A 1 
ATOM 171  N ND1 . HIS A 0 22  . -11.216 25.431  25.813   1.00 28.16 22  A 1 
ATOM 172  C CE1 . HIS A 0 22  . -11.655 26.047  26.923   1.00 28.16 22  A 1 
ATOM 173  N NE2 . HIS A 0 22  . -12.853 26.613  26.708   1.00 28.16 22  A 1 
ATOM 174  N N   . GLN A 0 23  . -12.352 21.451  23.908   1.00 30.99 23  A 1 
ATOM 175  C CA  . GLN A 0 23  . -13.276 20.598  24.649   1.00 30.99 23  A 1 
ATOM 176  C C   . GLN A 0 23  . -13.725 21.386  25.886   1.00 30.99 23  A 1 
ATOM 177  C CB  . GLN A 0 23  . -12.657 19.256  25.070   1.00 30.99 23  A 1 
ATOM 178  O O   . GLN A 0 23  . -12.870 21.815  26.675   1.00 30.99 23  A 1 
ATOM 179  C CG  . GLN A 0 23  . -12.701 18.202  23.949   1.00 30.99 23  A 1 
ATOM 180  C CD  . GLN A 0 23  . -12.889 16.792  24.507   1.00 30.99 23  A 1 
ATOM 181  N NE2 . GLN A 0 23  . -13.668 15.949  23.866   1.00 30.99 23  A 1 
ATOM 182  O OE1 . GLN A 0 23  . -12.350 16.439  25.540   1.00 30.99 23  A 1 
ATOM 183  N N   . PRO A 0 24  . -15.033 21.646  26.050   1.00 32.66 24  A 1 
ATOM 184  C CA  . PRO A 0 24  . -15.514 22.316  27.236   1.00 32.66 24  A 1 
ATOM 185  C C   . PRO A 0 24  . -15.328 21.338  28.389   1.00 32.66 24  A 1 
ATOM 186  C CB  . PRO A 0 24  . -16.982 22.653  26.947   1.00 32.66 24  A 1 
ATOM 187  O O   . PRO A 0 24  . -16.057 20.358  28.496   1.00 32.66 24  A 1 
ATOM 188  C CG  . PRO A 0 24  . -17.424 21.565  25.967   1.00 32.66 24  A 1 
ATOM 189  C CD  . PRO A 0 24  . -16.145 21.240  25.196   1.00 32.66 24  A 1 
ATOM 190  N N   . SER A 0 25  . -14.361 21.586  29.276   1.00 29.87 25  A 1 
ATOM 191  C CA  . SER A 0 25  . -14.351 20.859  30.543   1.00 29.87 25  A 1 
ATOM 192  C C   . SER A 0 25  . -15.682 21.168  31.225   1.00 29.87 25  A 1 
ATOM 193  C CB  . SER A 0 25  . -13.157 21.237  31.433   1.00 29.87 25  A 1 
ATOM 194  O O   . SER A 0 25  . -15.913 22.332  31.578   1.00 29.87 25  A 1 
ATOM 195  O OG  . SER A 0 25  . -13.265 22.563  31.929   1.00 29.87 25  A 1 
ATOM 196  N N   . TYR A 0 26  . -16.542 20.164  31.397   1.00 34.47 26  A 1 
ATOM 197  C CA  . TYR A 0 26  . -17.820 20.284  32.097   1.00 34.47 26  A 1 
ATOM 198  C C   . TYR A 0 26  . -17.575 20.417  33.608   1.00 34.47 26  A 1 
ATOM 199  C CB  . TYR A 0 26  . -18.770 19.133  31.717   1.00 34.47 26  A 1 
ATOM 200  O O   . TYR A 0 26  . -18.009 19.610  34.423   1.00 34.47 26  A 1 
ATOM 201  C CG  . TYR A 0 26  . -19.326 19.199  30.302   1.00 34.47 26  A 1 
ATOM 202  C CD1 . TYR A 0 26  . -20.598 19.761  30.060   1.00 34.47 26  A 1 
ATOM 203  C CD2 . TYR A 0 26  . -18.603 18.632  29.234   1.00 34.47 26  A 1 
ATOM 204  C CE1 . TYR A 0 26  . -21.151 19.737  28.761   1.00 34.47 26  A 1 
ATOM 205  C CE2 . TYR A 0 26  . -19.139 18.634  27.934   1.00 34.47 26  A 1 
ATOM 206  O OH  . TYR A 0 26  . -20.933 19.133  26.438   1.00 34.47 26  A 1 
ATOM 207  C CZ  . TYR A 0 26  . -20.418 19.170  27.694   1.00 34.47 26  A 1 
ATOM 208  N N   . HIS A 0 27  . -16.877 21.490  33.990   1.00 32.78 27  A 1 
ATOM 209  C CA  . HIS A 0 27  . -16.858 22.029  35.338   1.00 32.78 27  A 1 
ATOM 210  C C   . HIS A 0 27  . -18.280 22.488  35.663   1.00 32.78 27  A 1 
ATOM 211  C CB  . HIS A 0 27  . -15.834 23.176  35.440   1.00 32.78 27  A 1 
ATOM 212  O O   . HIS A 0 27  . -18.624 23.665  35.513   1.00 32.78 27  A 1 
ATOM 213  C CG  . HIS A 0 27  . -14.456 22.722  35.845   1.00 32.78 27  A 1 
ATOM 214  C CD2 . HIS A 0 27  . -14.001 22.610  37.131   1.00 32.78 27  A 1 
ATOM 215  N ND1 . HIS A 0 27  . -13.418 22.362  35.014   1.00 32.78 27  A 1 
ATOM 216  C CE1 . HIS A 0 27  . -12.371 22.027  35.789   1.00 32.78 27  A 1 
ATOM 217  N NE2 . HIS A 0 27  . -12.671 22.187  37.088   1.00 32.78 27  A 1 
ATOM 218  N N   . GLN A 0 28  . -19.116 21.536  36.086   1.00 42.79 28  A 1 
ATOM 219  C CA  . GLN A 0 28  . -20.427 21.829  36.636   1.00 42.79 28  A 1 
ATOM 220  C C   . GLN A 0 28  . -20.246 22.893  37.733   1.00 42.79 28  A 1 
ATOM 221  C CB  . GLN A 0 28  . -21.086 20.577  37.231   1.00 42.79 28  A 1 
ATOM 222  O O   . GLN A 0 28  . -19.415 22.717  38.632   1.00 42.79 28  A 1 
ATOM 223  C CG  . GLN A 0 28  . -21.479 19.493  36.208   1.00 42.79 28  A 1 
ATOM 224  C CD  . GLN A 0 28  . -22.373 18.417  36.834   1.00 42.79 28  A 1 
ATOM 225  N NE2 . GLN A 0 28  . -22.755 17.397  36.100   1.00 42.79 28  A 1 
ATOM 226  O OE1 . GLN A 0 28  . -22.770 18.506  37.987   1.00 42.79 28  A 1 
ATOM 227  N N   . PRO A 0 29  . -20.966 24.027  37.673   1.00 45.36 29  A 1 
ATOM 228  C CA  . PRO A 0 29  . -20.841 25.065  38.685   1.00 45.36 29  A 1 
ATOM 229  C C   . PRO A 0 29  . -21.272 24.496  40.041   1.00 45.36 29  A 1 
ATOM 230  C CB  . PRO A 0 29  . -21.725 26.217  38.199   1.00 45.36 29  A 1 
ATOM 231  O O   . PRO A 0 29  . -22.438 24.150  40.229   1.00 45.36 29  A 1 
ATOM 232  C CG  . PRO A 0 29  . -22.751 25.518  37.307   1.00 45.36 29  A 1 
ATOM 233  C CD  . PRO A 0 29  . -21.954 24.389  36.673   1.00 45.36 29  A 1 
ATOM 234  N N   . ALA A 0 30  . -20.311 24.394  40.965   1.00 49.22 30  A 1 
ATOM 235  C CA  . ALA A 0 30  . -20.456 23.648  42.212   1.00 49.22 30  A 1 
ATOM 236  C C   . ALA A 0 30  . -21.754 23.998  42.978   1.00 49.22 30  A 1 
ATOM 237  C CB  . ALA A 0 30  . -19.210 23.886  43.075   1.00 49.22 30  A 1 
ATOM 238  O O   . ALA A 0 30  . -22.107 25.181  43.084   1.00 49.22 30  A 1 
ATOM 239  N N   . PRO A 0 31  . -22.467 22.997  43.532   1.00 49.86 31  A 1 
ATOM 240  C CA  . PRO A 0 31  . -23.812 23.175  44.072   1.00 49.86 31  A 1 
ATOM 241  C C   . PRO A 0 31  . -23.861 24.219  45.195   1.00 49.86 31  A 1 
ATOM 242  C CB  . PRO A 0 31  . -24.267 21.784  44.537   1.00 49.86 31  A 1 
ATOM 243  O O   . PRO A 0 31  . -23.189 24.110  46.222   1.00 49.86 31  A 1 
ATOM 244  C CG  . PRO A 0 31  . -22.968 20.996  44.699   1.00 49.86 31  A 1 
ATOM 245  C CD  . PRO A 0 31  . -22.076 21.596  43.618   1.00 49.86 31  A 1 
ATOM 246  N N   . VAL A 0 32  . -24.709 25.238  45.022   1.00 59.42 32  A 1 
ATOM 247  C CA  . VAL A 0 32  . -24.817 26.362  45.965   1.00 59.42 32  A 1 
ATOM 248  C C   . VAL A 0 32  . -25.649 25.961  47.186   1.00 59.42 32  A 1 
ATOM 249  C CB  . VAL A 0 32  . -25.345 27.638  45.278   1.00 59.42 32  A 1 
ATOM 250  O O   . VAL A 0 32  . -26.860 26.180  47.242   1.00 59.42 32  A 1 
ATOM 251  C CG1 . VAL A 0 32  . -25.380 28.831  46.251   1.00 59.42 32  A 1 
ATOM 252  C CG2 . VAL A 0 32  . -24.450 28.049  44.101   1.00 59.42 32  A 1 
ATOM 253  N N   . VAL A 0 33  . -24.990 25.389  48.194   1.00 47.54 33  A 1 
ATOM 254  C CA  . VAL A 0 33  . -25.623 24.994  49.460   1.00 47.54 33  A 1 
ATOM 255  C C   . VAL A 0 33  . -26.032 26.227  50.274   1.00 47.54 33  A 1 
ATOM 256  C CB  . VAL A 0 33  . -24.702 24.073  50.290   1.00 47.54 33  A 1 
ATOM 257  O O   . VAL A 0 33  . -25.191 27.001  50.733   1.00 47.54 33  A 1 
ATOM 258  C CG1 . VAL A 0 33  . -25.403 23.601  51.574   1.00 47.54 33  A 1 
ATOM 259  C CG2 . VAL A 0 33  . -24.297 22.821  49.503   1.00 47.54 33  A 1 
ATOM 260  N N   . LYS A 0 34  . -27.338 26.388  50.525   1.00 56.11 34  A 1 
ATOM 261  C CA  . LYS A 0 34  . -27.871 27.396  51.462   1.00 56.11 34  A 1 
ATOM 262  C C   . LYS A 0 34  . -28.342 26.741  52.759   1.00 56.11 34  A 1 
ATOM 263  C CB  . LYS A 0 34  . -28.978 28.225  50.793   1.00 56.11 34  A 1 
ATOM 264  O O   . LYS A 0 34  . -29.202 25.866  52.747   1.00 56.11 34  A 1 
ATOM 265  C CG  . LYS A 0 34  . -28.386 29.230  49.793   1.00 56.11 34  A 1 
ATOM 266  C CD  . LYS A 0 34  . -29.488 29.969  49.026   1.00 56.11 34  A 1 
ATOM 267  C CE  . LYS A 0 34  . -28.842 30.942  48.034   1.00 56.11 34  A 1 
ATOM 268  N NZ  . LYS A 0 34  . -29.820 31.427  47.029   1.00 56.11 34  A 1 
ATOM 269  N N   . VAL A 0 35  . -27.815 27.219  53.888   1.00 49.97 35  A 1 
ATOM 270  C CA  . VAL A 0 35  . -28.176 26.762  55.241   1.00 49.97 35  A 1 
ATOM 271  C C   . VAL A 0 35  . -28.977 27.852  55.951   1.00 49.97 35  A 1 
ATOM 272  C CB  . VAL A 0 35  . -26.918 26.373  56.048   1.00 49.97 35  A 1 
ATOM 273  O O   . VAL A 0 35  . -28.436 28.902  56.292   1.00 49.97 35  A 1 
ATOM 274  C CG1 . VAL A 0 35  . -27.284 25.890  57.459   1.00 49.97 35  A 1 
ATOM 275  C CG2 . VAL A 0 35  . -26.137 25.246  55.359   1.00 49.97 35  A 1 
ATOM 276  N N   . THR A 0 36  . -30.265 27.606  56.212   1.00 48.09 36  A 1 
ATOM 277  C CA  . THR A 0 36  . -31.155 28.594  56.854   1.00 48.09 36  A 1 
ATOM 278  C C   . THR A 0 36  . -31.615 28.124  58.235   1.00 48.09 36  A 1 
ATOM 279  C CB  . THR A 0 36  . -32.363 28.931  55.963   1.00 48.09 36  A 1 
ATOM 280  O O   . THR A 0 36  . -32.499 27.277  58.348   1.00 48.09 36  A 1 
ATOM 281  C CG2 . THR A 0 36  . -33.184 30.090  56.534   1.00 48.09 36  A 1 
ATOM 282  O OG1 . THR A 0 36  . -31.933 29.355  54.691   1.00 48.09 36  A 1 
ATOM 283  N N   . LYS A 0 37  . -31.075 28.714  59.310   1.00 43.69 37  A 1 
ATOM 284  C CA  . LYS A 0 37  . -31.606 28.536  60.675   1.00 43.69 37  A 1 
ATOM 285  C C   . LYS A 0 37  . -32.769 29.503  60.924   1.00 43.69 37  A 1 
ATOM 286  C CB  . LYS A 0 37  . -30.499 28.726  61.731   1.00 43.69 37  A 1 
ATOM 287  O O   . LYS A 0 37  . -32.541 30.691  61.137   1.00 43.69 37  A 1 
ATOM 288  C CG  . LYS A 0 37  . -29.579 27.501  61.851   1.00 43.69 37  A 1 
ATOM 289  C CD  . LYS A 0 37  . -28.524 27.700  62.950   1.00 43.69 37  A 1 
ATOM 290  C CE  . LYS A 0 37  . -27.680 26.426  63.097   1.00 43.69 37  A 1 
ATOM 291  N NZ  . LYS A 0 37  . -26.553 26.601  64.049   1.00 43.69 37  A 1 
ATOM 292  N N   . LYS A 0 38  . -34.008 29.000  60.953   1.00 46.44 38  A 1 
ATOM 293  C CA  . LYS A 0 38  . -35.174 29.761  61.443   1.00 46.44 38  A 1 
ATOM 294  C C   . LYS A 0 38  . -35.351 29.571  62.961   1.00 46.44 38  A 1 
ATOM 295  C CB  . LYS A 0 38  . -36.457 29.373  60.687   1.00 46.44 38  A 1 
ATOM 296  O O   . LYS A 0 38  . -35.261 28.435  63.428   1.00 46.44 38  A 1 
ATOM 297  C CG  . LYS A 0 38  . -36.486 29.956  59.265   1.00 46.44 38  A 1 
ATOM 298  C CD  . LYS A 0 38  . -37.807 29.638  58.548   1.00 46.44 38  A 1 
ATOM 299  C CE  . LYS A 0 38  . -37.828 30.287  57.156   1.00 46.44 38  A 1 
ATOM 300  N NZ  . LYS A 0 38  . -39.036 29.902  56.380   1.00 46.44 38  A 1 
ATOM 301  N N   . PRO A 0 39  . -35.638 30.632  63.740   1.00 38.88 39  A 1 
ATOM 302  C CA  . PRO A 0 39  . -36.105 30.490  65.117   1.00 38.88 39  A 1 
ATOM 303  C C   . PRO A 0 39  . -37.446 29.746  65.169   1.00 38.88 39  A 1 
ATOM 304  C CB  . PRO A 0 39  . -36.234 31.915  65.674   1.00 38.88 39  A 1 
ATOM 305  O O   . PRO A 0 39  . -38.322 29.979  64.335   1.00 38.88 39  A 1 
ATOM 306  C CG  . PRO A 0 39  . -35.348 32.750  64.751   1.00 38.88 39  A 1 
ATOM 307  C CD  . PRO A 0 39  . -35.498 32.041  63.408   1.00 38.88 39  A 1 
ATOM 308  N N   . GLY A 0 40  . -37.623 28.869  66.159   1.00 31.93 40  A 1 
ATOM 309  C CA  . GLY A 0 40  . -38.896 28.184  66.382   1.00 31.93 40  A 1 
ATOM 310  C C   . GLY A 0 40  . -39.936 29.134  66.974   1.00 31.93 40  A 1 
ATOM 311  O O   . GLY A 0 40  . -39.796 29.558  68.120   1.00 31.93 40  A 1 
ATOM 312  N N   . TYR A 0 41  . -40.984 29.448  66.212   1.00 39.32 41  A 1 
ATOM 313  C CA  . TYR A 0 41  . -42.131 30.203  66.712   1.00 39.32 41  A 1 
ATOM 314  C C   . TYR A 0 41  . -43.056 29.297  67.527   1.00 39.32 41  A 1 
ATOM 315  C CB  . TYR A 0 41  . -42.893 30.867  65.555   1.00 39.32 41  A 1 
ATOM 316  O O   . TYR A 0 41  . -43.698 28.401  66.984   1.00 39.32 41  A 1 
ATOM 317  C CG  . TYR A 0 41  . -42.336 32.219  65.162   1.00 39.32 41  A 1 
ATOM 318  C CD1 . TYR A 0 41  . -42.907 33.390  65.700   1.00 39.32 41  A 1 
ATOM 319  C CD2 . TYR A 0 41  . -41.243 32.310  64.277   1.00 39.32 41  A 1 
ATOM 320  C CE1 . TYR A 0 41  . -42.398 34.654  65.345   1.00 39.32 41  A 1 
ATOM 321  C CE2 . TYR A 0 41  . -40.733 33.573  63.920   1.00 39.32 41  A 1 
ATOM 322  O OH  . TYR A 0 41  . -40.811 35.958  64.098   1.00 39.32 41  A 1 
ATOM 323  C CZ  . TYR A 0 41  . -41.310 34.745  64.450   1.00 39.32 41  A 1 
ATOM 324  N N   . GLY A 0 42  . -43.167 29.571  68.827   1.00 31.90 42  A 1 
ATOM 325  C CA  . GLY A 0 42  . -44.324 29.153  69.611   1.00 31.90 42  A 1 
ATOM 326  C C   . GLY A 0 42  . -45.445 30.179  69.449   1.00 31.90 42  A 1 
ATOM 327  O O   . GLY A 0 42  . -45.221 31.364  69.688   1.00 31.90 42  A 1 
ATOM 328  N N   . ALA A 0 43  . -46.641 29.735  69.066   1.00 37.23 43  A 1 
ATOM 329  C CA  . ALA A 0 43  . -47.843 30.562  69.024   1.00 37.23 43  A 1 
ATOM 330  C C   . ALA A 0 43  . -49.005 29.797  69.671   1.00 37.23 43  A 1 
ATOM 331  C CB  . ALA A 0 43  . -48.137 30.964  67.573   1.00 37.23 43  A 1 
ATOM 332  O O   . ALA A 0 43  . -49.328 28.680  69.271   1.00 37.23 43  A 1 
ATOM 333  N N   . GLN A 0 44  . -49.614 30.383  70.701   1.00 33.90 44  A 1 
ATOM 334  C CA  . GLN A 0 44  . -50.740 29.785  71.417   1.00 33.90 44  A 1 
ATOM 335  C C   . GLN A 0 44  . -52.040 30.078  70.654   1.00 33.90 44  A 1 
ATOM 336  C CB  . GLN A 0 44  . -50.779 30.350  72.849   1.00 33.90 44  A 1 
ATOM 337  O O   . GLN A 0 44  . -52.440 31.234  70.546   1.00 33.90 44  A 1 
ATOM 338  C CG  . GLN A 0 44  . -49.569 29.913  73.699   1.00 33.90 44  A 1 
ATOM 339  C CD  . GLN A 0 44  . -49.346 30.832  74.897   1.00 33.90 44  A 1 
ATOM 340  N NE2 . GLN A 0 44  . -49.325 30.323  76.109   1.00 33.90 44  A 1 
ATOM 341  O OE1 . GLN A 0 44  . -49.165 32.028  74.767   1.00 33.90 44  A 1 
ATOM 342  N N   . GLY A 0 45  . -52.706 29.041  70.138   1.00 34.50 45  A 1 
ATOM 343  C CA  . GLY A 0 45  . -54.002 29.144  69.458   1.00 34.50 45  A 1 
ATOM 344  C C   . GLY A 0 45  . -55.057 28.301  70.170   1.00 34.50 45  A 1 
ATOM 345  O O   . GLY A 0 45  . -55.024 27.077  70.093   1.00 34.50 45  A 1 
ATOM 346  N N   . ALA A 0 46  . -55.978 28.940  70.892   1.00 29.65 46  A 1 
ATOM 347  C CA  . ALA A 0 46  . -56.972 28.239  71.701   1.00 29.65 46  A 1 
ATOM 348  C C   . ALA A 0 46  . -58.279 27.957  70.933   1.00 29.65 46  A 1 
ATOM 349  C CB  . ALA A 0 46  . -57.220 29.034  72.990   1.00 29.65 46  A 1 
ATOM 350  O O   . ALA A 0 46  . -58.916 28.869  70.417   1.00 29.65 46  A 1 
ATOM 351  N N   . SER A 0 47  . -58.706 26.690  70.951   1.00 40.41 47  A 1 
ATOM 352  C CA  . SER A 0 47  . -60.104 26.222  70.902   1.00 40.41 47  A 1 
ATOM 353  C C   . SER A 0 47  . -61.128 26.986  70.032   1.00 40.41 47  A 1 
ATOM 354  C CB  . SER A 0 47  . -60.636 26.124  72.343   1.00 40.41 47  A 1 
ATOM 355  O O   . SER A 0 47  . -61.821 27.872  70.540   1.00 40.41 47  A 1 
ATOM 356  O OG  . SER A 0 47  . -60.618 27.388  72.980   1.00 40.41 47  A 1 
ATOM 357  N N   . LYS A 0 48  . -61.353 26.513  68.794   1.00 33.22 48  A 1 
ATOM 358  C CA  . LYS A 0 48  . -62.679 26.163  68.210   1.00 33.22 48  A 1 
ATOM 359  C C   . LYS A 0 48  . -62.564 25.885  66.705   1.00 33.22 48  A 1 
ATOM 360  C CB  . LYS A 0 48  . -63.731 27.280  68.390   1.00 33.22 48  A 1 
ATOM 361  O O   . LYS A 0 48  . -62.043 26.714  65.973   1.00 33.22 48  A 1 
ATOM 362  C CG  . LYS A 0 48  . -64.608 27.051  69.634   1.00 33.22 48  A 1 
ATOM 363  C CD  . LYS A 0 48  . -65.344 28.341  70.008   1.00 33.22 48  A 1 
ATOM 364  C CE  . LYS A 0 48  . -66.168 28.131  71.281   1.00 33.22 48  A 1 
ATOM 365  N NZ  . LYS A 0 48  . -66.879 29.374  71.667   1.00 33.22 48  A 1 
ATOM 366  N N   . GLY A 0 49  . -63.129 24.767  66.243   1.00 34.33 49  A 1 
ATOM 367  C CA  . GLY A 0 49  . -63.158 24.420  64.818   1.00 34.33 49  A 1 
ATOM 368  C C   . GLY A 0 49  . -63.550 22.966  64.564   1.00 34.33 49  A 1 
ATOM 369  O O   . GLY A 0 49  . -62.719 22.183  64.129   1.00 34.33 49  A 1 
ATOM 370  N N   . TYR A 0 50  . -64.802 22.591  64.849   1.00 32.87 50  A 1 
ATOM 371  C CA  . TYR A 0 50  . -65.340 21.314  64.362   1.00 32.87 50  A 1 
ATOM 372  C C   . TYR A 0 50  . -65.520 21.416  62.840   1.00 32.87 50  A 1 
ATOM 373  C CB  . TYR A 0 50  . -66.667 20.964  65.064   1.00 32.87 50  A 1 
ATOM 374  O O   . TYR A 0 50  . -66.455 22.063  62.371   1.00 32.87 50  A 1 
ATOM 375  C CG  . TYR A 0 50  . -66.542 20.018  66.245   1.00 32.87 50  A 1 
ATOM 376  C CD1 . TYR A 0 50  . -66.820 18.647  66.071   1.00 32.87 50  A 1 
ATOM 377  C CD2 . TYR A 0 50  . -66.178 20.502  67.517   1.00 32.87 50  A 1 
ATOM 378  C CE1 . TYR A 0 50  . -66.753 17.765  67.167   1.00 32.87 50  A 1 
ATOM 379  C CE2 . TYR A 0 50  . -66.102 19.621  68.616   1.00 32.87 50  A 1 
ATOM 380  O OH  . TYR A 0 50  . -66.342 17.394  69.495   1.00 32.87 50  A 1 
ATOM 381  C CZ  . TYR A 0 50  . -66.397 18.249  68.441   1.00 32.87 50  A 1 
ATOM 382  N N   . GLY A 0 51  . -64.614 20.800  62.083   1.00 33.92 51  A 1 
ATOM 383  C CA  . GLY A 0 51  . -64.653 20.719  60.626   1.00 33.92 51  A 1 
ATOM 384  C C   . GLY A 0 51  . -64.133 19.359  60.175   1.00 33.92 51  A 1 
ATOM 385  O O   . GLY A 0 51  . -63.068 18.932  60.608   1.00 33.92 51  A 1 
ATOM 386  N N   . GLN A 0 52  . -64.906 18.663  59.342   1.00 36.88 52  A 1 
ATOM 387  C CA  . GLN A 0 52  . -64.594 17.304  58.895   1.00 36.88 52  A 1 
ATOM 388  C C   . GLN A 0 52  . -63.400 17.319  57.925   1.00 36.88 52  A 1 
ATOM 389  C CB  . GLN A 0 52  . -65.837 16.694  58.210   1.00 36.88 52  A 1 
ATOM 390  O O   . GLN A 0 52  . -63.575 17.585  56.737   1.00 36.88 52  A 1 
ATOM 391  C CG  . GLN A 0 52  . -67.063 16.490  59.117   1.00 36.88 52  A 1 
ATOM 392  C CD  . GLN A 0 52  . -66.986 15.209  59.939   1.00 36.88 52  A 1 
ATOM 393  N NE2 . GLN A 0 52  . -67.600 14.131  59.503   1.00 36.88 52  A 1 
ATOM 394  O OE1 . GLN A 0 52  . -66.376 15.154  60.989   1.00 36.88 52  A 1 
ATOM 395  N N   . GLN A 0 53  . -62.203 16.991  58.410   1.00 37.71 53  A 1 
ATOM 396  C CA  . GLN A 0 53  . -61.097 16.541  57.565   1.00 37.71 53  A 1 
ATOM 397  C C   . GLN A 0 53  . -60.847 15.061  57.847   1.00 37.71 53  A 1 
ATOM 398  C CB  . GLN A 0 53  . -59.843 17.417  57.749   1.00 37.71 53  A 1 
ATOM 399  O O   . GLN A 0 53  . -60.241 14.700  58.849   1.00 37.71 53  A 1 
ATOM 400  C CG  . GLN A 0 53  . -60.014 18.764  57.026   1.00 37.71 53  A 1 
ATOM 401  C CD  . GLN A 0 53  . -58.749 19.619  57.042   1.00 37.71 53  A 1 
ATOM 402  N NE2 . GLN A 0 53  . -58.277 20.083  55.904   1.00 37.71 53  A 1 
ATOM 403  O OE1 . GLN A 0 53  . -58.176 19.929  58.067   1.00 37.71 53  A 1 
ATOM 404  N N   . ALA A 0 54  . -61.344 14.204  56.954   1.00 37.40 54  A 1 
ATOM 405  C CA  . ALA A 0 54  . -60.818 12.853  56.832   1.00 37.40 54  A 1 
ATOM 406  C C   . ALA A 0 54  . -59.420 12.984  56.217   1.00 37.40 54  A 1 
ATOM 407  C CB  . ALA A 0 54  . -61.776 12.010  55.979   1.00 37.40 54  A 1 
ATOM 408  O O   . ALA A 0 54  . -59.290 13.380  55.055   1.00 37.40 54  A 1 
ATOM 409  N N   . GLU A 0 55  . -58.385 12.751  57.020   1.00 45.30 55  A 1 
ATOM 410  C CA  . GLU A 0 55  . -57.003 12.866  56.563   1.00 45.30 55  A 1 
ATOM 411  C C   . GLU A 0 55  . -56.729 11.810  55.488   1.00 45.30 55  A 1 
ATOM 412  C CB  . GLU A 0 55  . -56.020 12.820  57.742   1.00 45.30 55  A 1 
ATOM 413  O O   . GLU A 0 55  . -57.102 10.641  55.611   1.00 45.30 55  A 1 
ATOM 414  C CG  . GLU A 0 55  . -56.218 14.058  58.635   1.00 45.30 55  A 1 
ATOM 415  C CD  . GLU A 0 55  . -55.179 14.170  59.757   1.00 45.30 55  A 1 
ATOM 416  O OE1 . GLU A 0 55  . -54.691 15.304  59.971   1.00 45.30 55  A 1 
ATOM 417  O OE2 . GLU A 0 55  . -54.908 13.135  60.401   1.00 45.30 55  A 1 
ATOM 418  N N   . LYS A 0 56  . -56.159 12.258  54.367   1.00 45.13 56  A 1 
ATOM 419  C CA  . LYS A 0 56  . -55.997 11.424  53.178   1.00 45.13 56  A 1 
ATOM 420  C C   . LYS A 0 56  . -54.916 10.377  53.428   1.00 45.13 56  A 1 
ATOM 421  C CB  . LYS A 0 56  . -55.619 12.281  51.962   1.00 45.13 56  A 1 
ATOM 422  O O   . LYS A 0 56  . -53.820 10.731  53.855   1.00 45.13 56  A 1 
ATOM 423  C CG  . LYS A 0 56  . -56.698 13.291  51.543   1.00 45.13 56  A 1 
ATOM 424  C CD  . LYS A 0 56  . -56.181 14.070  50.329   1.00 45.13 56  A 1 
ATOM 425  C CE  . LYS A 0 56  . -57.206 15.077  49.807   1.00 45.13 56  A 1 
ATOM 426  N NZ  . LYS A 0 56  . -56.693 15.729  48.576   1.00 45.13 56  A 1 
ATOM 427  N N   . ARG A 0 57  . -55.182 9.125   53.042   1.00 49.41 57  A 1 
ATOM 428  C CA  . ARG A 0 57  . -54.099 8.195   52.693   1.00 49.41 57  A 1 
ATOM 429  C C   . ARG A 0 57  . -53.302 8.846   51.559   1.00 49.41 57  A 1 
ATOM 430  C CB  . ARG A 0 57  . -54.653 6.819   52.271   1.00 49.41 57  A 1 
ATOM 431  O O   . ARG A 0 57  . -53.908 9.265   50.572   1.00 49.41 57  A 1 
ATOM 432  C CG  . ARG A 0 57  . -55.364 6.081   53.421   1.00 49.41 57  A 1 
ATOM 433  C CD  . ARG A 0 57  . -55.822 4.678   52.990   1.00 49.41 57  A 1 
ATOM 434  N NE  . ARG A 0 57  . -56.503 3.949   54.088   1.00 49.41 57  A 1 
ATOM 435  N NH1 . ARG A 0 57  . -56.480 1.868   53.123   1.00 49.41 57  A 1 
ATOM 436  N NH2 . ARG A 0 57  . -57.363 2.104   55.159   1.00 49.41 57  A 1 
ATOM 437  C CZ  . ARG A 0 57  . -56.781 2.653   54.123   1.00 49.41 57  A 1 
ATOM 438  N N   . SER A 0 58  . -51.991 8.974   51.732   1.00 52.83 58  A 1 
ATOM 439  C CA  . SER A 0 58  . -51.087 9.497   50.711   1.00 52.83 58  A 1 
ATOM 440  C C   . SER A 0 58  . -50.171 8.359   50.288   1.00 52.83 58  A 1 
ATOM 441  C CB  . SER A 0 58  . -50.302 10.710  51.231   1.00 52.83 58  A 1 
ATOM 442  O O   . SER A 0 58  . -49.276 7.979   51.040   1.00 52.83 58  A 1 
ATOM 443  O OG  . SER A 0 58  . -49.883 11.523  50.150   1.00 52.83 58  A 1 
ATOM 444  N N   . ALA A 0 59  . -50.452 7.804   49.115   1.00 60.29 59  A 1 
ATOM 445  C CA  . ALA A 0 59  . -49.448 7.117   48.320   1.00 60.29 59  A 1 
ATOM 446  C C   . ALA A 0 59  . -48.843 8.141   47.346   1.00 60.29 59  A 1 
ATOM 447  C CB  . ALA A 0 59  . -50.085 5.916   47.612   1.00 60.29 59  A 1 
ATOM 448  O O   . ALA A 0 59  . -49.494 9.151   47.042   1.00 60.29 59  A 1 
ATOM 449  N N   . SER A 0 60  . -47.621 7.900   46.896   1.00 65.49 60  A 1 
ATOM 450  C CA  . SER A 0 60  . -47.062 8.543   45.710   1.00 65.49 60  A 1 
ATOM 451  C C   . SER A 0 60  . -46.167 7.545   44.998   1.00 65.49 60  A 1 
ATOM 452  C CB  . SER A 0 60  . -46.282 9.820   46.039   1.00 65.49 60  A 1 
ATOM 453  O O   . SER A 0 60  . -45.163 7.139   45.573   1.00 65.49 60  A 1 
ATOM 454  O OG  . SER A 0 60  . -45.270 9.589   46.999   1.00 65.49 60  A 1 
ATOM 455  N N   . ASP A 0 61  . -46.600 7.226   43.792   1.00 77.00 61  A 1 
ATOM 456  C CA  . ASP A 0 61  . -46.030 6.405   42.737   1.00 77.00 61  A 1 
ATOM 457  C C   . ASP A 0 61  . -45.236 7.304   41.766   1.00 77.00 61  A 1 
ATOM 458  C CB  . ASP A 0 61  . -47.204 5.644   42.045   1.00 77.00 61  A 1 
ATOM 459  O O   . ASP A 0 61  . -45.713 8.388   41.396   1.00 77.00 61  A 1 
ATOM 460  C CG  . ASP A 0 61  . -48.568 6.375   41.808   1.00 77.00 61  A 1 
ATOM 461  O OD1 . ASP A 0 61  . -48.873 7.432   42.430   1.00 77.00 61  A 1 
ATOM 462  O OD2 . ASP A 0 61  . -49.420 5.826   41.068   1.00 77.00 61  A 1 
ATOM 463  N N   . PHE A 0 62  . -44.017 6.909   41.381   1.00 78.90 62  A 1 
ATOM 464  C CA  . PHE A 0 62  . -43.183 7.650   40.424   1.00 78.90 62  A 1 
ATOM 465  C C   . PHE A 0 62  . -42.272 6.726   39.599   1.00 78.90 62  A 1 
ATOM 466  C CB  . PHE A 0 62  . -42.367 8.731   41.166   1.00 78.90 62  A 1 
ATOM 467  O O   . PHE A 0 62  . -41.153 6.433   40.004   1.00 78.90 62  A 1 
ATOM 468  C CG  . PHE A 0 62  . -41.394 9.512   40.289   1.00 78.90 62  A 1 
ATOM 469  C CD1 . PHE A 0 62  . -40.021 9.195   40.286   1.00 78.90 62  A 1 
ATOM 470  C CD2 . PHE A 0 62  . -41.872 10.515  39.423   1.00 78.90 62  A 1 
ATOM 471  C CE1 . PHE A 0 62  . -39.136 9.860   39.419   1.00 78.90 62  A 1 
ATOM 472  C CE2 . PHE A 0 62  . -40.987 11.187  38.557   1.00 78.90 62  A 1 
ATOM 473  C CZ  . PHE A 0 62  . -39.619 10.855  38.553   1.00 78.90 62  A 1 
ATOM 474  N N   . ASP A 0 63  . -42.726 6.360   38.397   1.00 88.03 63  A 1 
ATOM 475  C CA  . ASP A 0 63  . -41.878 5.747   37.372   1.00 88.03 63  A 1 
ATOM 476  C C   . ASP A 0 63  . -41.099 6.815   36.572   1.00 88.03 63  A 1 
ATOM 477  C CB  . ASP A 0 63  . -42.690 4.895   36.368   1.00 88.03 63  A 1 
ATOM 478  O O   . ASP A 0 63  . -41.663 7.827   36.129   1.00 88.03 63  A 1 
ATOM 479  C CG  . ASP A 0 63  . -44.037 4.328   36.836   1.00 88.03 63  A 1 
ATOM 480  O OD1 . ASP A 0 63  . -44.185 3.088   36.833   1.00 88.03 63  A 1 
ATOM 481  O OD2 . ASP A 0 63  . -44.984 5.143   36.982   1.00 88.03 63  A 1 
ATOM 482  N N   . ALA A 0 64  . -39.835 6.533   36.252   1.00 83.74 64  A 1 
ATOM 483  C CA  . ALA A 0 64  . -39.075 7.223   35.213   1.00 83.74 64  A 1 
ATOM 484  C C   . ALA A 0 64  . -38.325 6.229   34.311   1.00 83.74 64  A 1 
ATOM 485  C CB  . ALA A 0 64  . -38.128 8.244   35.854   1.00 83.74 64  A 1 
ATOM 486  O O   . ALA A 0 64  . -37.766 5.240   34.768   1.00 83.74 64  A 1 
ATOM 487  N N   . TYR A 0 65  . -38.276 6.521   33.010   1.00 89.83 65  A 1 
ATOM 488  C CA  . TYR A 0 65  . -37.455 5.807   32.029   1.00 89.83 65  A 1 
ATOM 489  C C   . TYR A 0 65  . -36.897 6.805   31.016   1.00 89.83 65  A 1 
ATOM 490  C CB  . TYR A 0 65  . -38.271 4.708   31.325   1.00 89.83 65  A 1 
ATOM 491  O O   . TYR A 0 65  . -37.619 7.703   30.565   1.00 89.83 65  A 1 
ATOM 492  C CG  . TYR A 0 65  . -37.568 4.100   30.120   1.00 89.83 65  A 1 
ATOM 493  C CD1 . TYR A 0 65  . -38.005 4.396   28.812   1.00 89.83 65  A 1 
ATOM 494  C CD2 . TYR A 0 65  . -36.415 3.314   30.306   1.00 89.83 65  A 1 
ATOM 495  C CE1 . TYR A 0 65  . -37.289 3.908   27.698   1.00 89.83 65  A 1 
ATOM 496  C CE2 . TYR A 0 65  . -35.686 2.840   29.199   1.00 89.83 65  A 1 
ATOM 497  O OH  . TYR A 0 65  . -35.408 2.703   26.819   1.00 89.83 65  A 1 
ATOM 498  C CZ  . TYR A 0 65  . -36.120 3.140   27.892   1.00 89.83 65  A 1 
ATOM 499  N N   . GLY A 0 66  . -35.631 6.633   30.646   1.00 85.95 66  A 1 
ATOM 500  C CA  . GLY A 0 66  . -34.942 7.471   29.681   1.00 85.95 66  A 1 
ATOM 501  C C   . GLY A 0 66  . -33.989 6.694   28.783   1.00 85.95 66  A 1 
ATOM 502  O O   . GLY A 0 66  . -33.541 5.588   29.089   1.00 85.95 66  A 1 
ATOM 503  N N   . ARG A 0 67  . -33.719 7.311   27.636   1.00 92.87 67  A 1 
ATOM 504  C CA  . ARG A 0 67  . -32.650 6.954   26.715   1.00 92.87 67  A 1 
ATOM 505  C C   . ARG A 0 67  . -32.219 8.213   25.978   1.00 92.87 67  A 1 
ATOM 506  C CB  . ARG A 0 67  . -33.124 5.866   25.741   1.00 92.87 67  A 1 
ATOM 507  O O   . ARG A 0 67  . -33.100 8.917   25.474   1.00 92.87 67  A 1 
ATOM 508  C CG  . ARG A 0 67  . -32.007 5.446   24.775   1.00 92.87 67  A 1 
ATOM 509  C CD  . ARG A 0 67  . -32.495 4.323   23.862   1.00 92.87 67  A 1 
ATOM 510  N NE  . ARG A 0 67  . -31.366 3.591   23.280   1.00 92.87 67  A 1 
ATOM 511  N NH1 . ARG A 0 67  . -32.524 2.225   21.863   1.00 92.87 67  A 1 
ATOM 512  N NH2 . ARG A 0 67  . -30.349 1.895   22.181   1.00 92.87 67  A 1 
ATOM 513  C CZ  . ARG A 0 67  . -31.414 2.577   22.448   1.00 92.87 67  A 1 
ATOM 514  N N   . ASP A 0 68  . -30.921 8.453   25.877   1.00 85.34 68  A 1 
ATOM 515  C CA  . ASP A 0 68  . -30.356 9.369   24.884   1.00 85.34 68  A 1 
ATOM 516  C C   . ASP A 0 68  . -29.576 8.566   23.830   1.00 85.34 68  A 1 
ATOM 517  C CB  . ASP A 0 68  . -29.557 10.515  25.543   1.00 85.34 68  A 1 
ATOM 518  O O   . ASP A 0 68  . -29.261 7.396   24.044   1.00 85.34 68  A 1 
ATOM 519  C CG  . ASP A 0 68  . -29.817 11.860  24.839   1.00 85.34 68  A 1 
ATOM 520  O OD1 . ASP A 0 68  . -30.093 11.834  23.613   1.00 85.34 68  A 1 
ATOM 521  O OD2 . ASP A 0 68  . -29.880 12.906  25.532   1.00 85.34 68  A 1 
ATOM 522  N N   . GLN A 0 69  . -29.373 9.132   22.640   1.00 92.55 69  A 1 
ATOM 523  C CA  . GLN A 0 69  . -28.626 8.473   21.560   1.00 92.55 69  A 1 
ATOM 524  C C   . GLN A 0 69  . -27.947 9.514   20.667   1.00 92.55 69  A 1 
ATOM 525  C CB  . GLN A 0 69  . -29.519 7.557   20.691   1.00 92.55 69  A 1 
ATOM 526  O O   . GLN A 0 69  . -28.559 10.004  19.708   1.00 92.55 69  A 1 
ATOM 527  C CG  . GLN A 0 69  . -30.018 6.280   21.379   1.00 92.55 69  A 1 
ATOM 528  C CD  . GLN A 0 69  . -30.495 5.246   20.367   1.00 92.55 69  A 1 
ATOM 529  N NE2 . GLN A 0 69  . -29.704 4.245   20.057   1.00 92.55 69  A 1 
ATOM 530  O OE1 . GLN A 0 69  . -31.588 5.297   19.813   1.00 92.55 69  A 1 
ATOM 531  N N   . ASP A 0 70  . -26.681 9.818   20.944   1.00 87.68 70  A 1 
ATOM 532  C CA  . ASP A 0 70  . -25.892 10.763  20.155   1.00 87.68 70  A 1 
ATOM 533  C C   . ASP A 0 70  . -24.966 10.029  19.166   1.00 87.68 70  A 1 
ATOM 534  C CB  . ASP A 0 70  . -25.178 11.798  21.062   1.00 87.68 70  A 1 
ATOM 535  O O   . ASP A 0 70  . -24.413 8.962   19.435   1.00 87.68 70  A 1 
ATOM 536  C CG  . ASP A 0 70  . -25.589 13.265  20.800   1.00 87.68 70  A 1 
ATOM 537  O OD1 . ASP A 0 70  . -26.130 13.555  19.702   1.00 87.68 70  A 1 
ATOM 538  O OD2 . ASP A 0 70  . -25.267 14.146  21.631   1.00 87.68 70  A 1 
ATOM 539  N N   . LEU A 0 71  . -24.812 10.588  17.962   1.00 93.44 71  A 1 
ATOM 540  C CA  . LEU A 0 71  . -23.979 10.017  16.898   1.00 93.44 71  A 1 
ATOM 541  C C   . LEU A 0 71  . -23.319 11.132  16.088   1.00 93.44 71  A 1 
ATOM 542  C CB  . LEU A 0 71  . -24.827 9.087   16.003   1.00 93.44 71  A 1 
ATOM 543  O O   . LEU A 0 71  . -23.991 11.910  15.408   1.00 93.44 71  A 1 
ATOM 544  C CG  . LEU A 0 71  . -24.088 8.513   14.773   1.00 93.44 71  A 1 
ATOM 545  C CD1 . LEU A 0 71  . -22.941 7.571   15.138   1.00 93.44 71  A 1 
ATOM 546  C CD2 . LEU A 0 71  . -25.061 7.726   13.892   1.00 93.44 71  A 1 
ATOM 547  N N   . SER A 0 72  . -21.988 11.150  16.076   1.00 95.37 72  A 1 
ATOM 548  C CA  . SER A 0 72  . -21.200 12.034  15.217   1.00 95.37 72  A 1 
ATOM 549  C C   . SER A 0 72  . -20.266 11.243  14.304   1.00 95.37 72  A 1 
ATOM 550  C CB  . SER A 0 72  . -20.471 13.106  16.031   1.00 95.37 72  A 1 
ATOM 551  O O   . SER A 0 72  . -19.636 10.261  14.701   1.00 95.37 72  A 1 
ATOM 552  O OG  . SER A 0 72  . -19.459 12.550  16.834   1.00 95.37 72  A 1 
ATOM 553  N N   . ILE A 0 73  . -20.195 11.675  13.044   1.00 96.62 73  A 1 
ATOM 554  C CA  . ILE A 0 73  . -19.313 11.104  12.027   1.00 96.62 73  A 1 
ATOM 555  C C   . ILE A 0 73  . -18.621 12.259  11.305   1.00 96.62 73  A 1 
ATOM 556  C CB  . ILE A 0 73  . -20.073 10.170  11.052   1.00 96.62 73  A 1 
ATOM 557  O O   . ILE A 0 73  . -19.274 13.057  10.632   1.00 96.62 73  A 1 
ATOM 558  C CG1 . ILE A 0 73  . -20.840 9.065   11.822   1.00 96.62 73  A 1 
ATOM 559  C CG2 . ILE A 0 73  . -19.073 9.561   10.046   1.00 96.62 73  A 1 
ATOM 560  C CD1 . ILE A 0 73  . -21.593 8.057   10.945   1.00 96.62 73  A 1 
ATOM 561  N N   . GLU A 0 74  . -17.300 12.338  11.433   1.00 95.39 74  A 1 
ATOM 562  C CA  . GLU A 0 74  . -16.458 13.250  10.659   1.00 95.39 74  A 1 
ATOM 563  C C   . GLU A 0 74  . -15.723 12.418  9.604    1.00 95.39 74  A 1 
ATOM 564  C CB  . GLU A 0 74  . -15.455 14.009  11.552   1.00 95.39 74  A 1 
ATOM 565  O O   . GLU A 0 74  . -14.874 11.603  9.951    1.00 95.39 74  A 1 
ATOM 566  C CG  . GLU A 0 74  . -16.072 14.770  12.738   1.00 95.39 74  A 1 
ATOM 567  C CD  . GLU A 0 74  . -15.006 15.513  13.567   1.00 95.39 74  A 1 
ATOM 568  O OE1 . GLU A 0 74  . -15.210 16.710  13.864   1.00 95.39 74  A 1 
ATOM 569  O OE2 . GLU A 0 74  . -13.970 14.892  13.916   1.00 95.39 74  A 1 
ATOM 570  N N   . GLU A 0 75  . -16.034 12.592  8.320    1.00 96.12 75  A 1 
ATOM 571  C CA  . GLU A 0 75  . -15.366 11.875  7.227    1.00 96.12 75  A 1 
ATOM 572  C C   . GLU A 0 75  . -14.771 12.862  6.219    1.00 96.12 75  A 1 
ATOM 573  C CB  . GLU A 0 75  . -16.319 10.853  6.587    1.00 96.12 75  A 1 
ATOM 574  O O   . GLU A 0 75  . -15.377 13.875  5.866    1.00 96.12 75  A 1 
ATOM 575  C CG  . GLU A 0 75  . -15.605 9.969   5.551    1.00 96.12 75  A 1 
ATOM 576  C CD  . GLU A 0 75  . -16.484 8.799   5.085    1.00 96.12 75  A 1 
ATOM 577  O OE1 . GLU A 0 75  . -16.004 7.647   5.157    1.00 96.12 75  A 1 
ATOM 578  O OE2 . GLU A 0 75  . -17.625 9.056   4.643    1.00 96.12 75  A 1 
ATOM 579  N N   . SER A 0 76  . -13.552 12.573  5.770    1.00 95.29 76  A 1 
ATOM 580  C CA  . SER A 0 76  . -12.780 13.427  4.875    1.00 95.29 76  A 1 
ATOM 581  C C   . SER A 0 76  . -11.976 12.599  3.877    1.00 95.29 76  A 1 
ATOM 582  C CB  . SER A 0 76  . -11.874 14.355  5.691    1.00 95.29 76  A 1 
ATOM 583  O O   . SER A 0 76  . -11.438 11.542  4.206    1.00 95.29 76  A 1 
ATOM 584  O OG  . SER A 0 76  . -10.937 13.623  6.453    1.00 95.29 76  A 1 
ATOM 585  N N   . TYR A 0 77  . -11.890 13.102  2.647    1.00 96.78 77  A 1 
ATOM 586  C CA  . TYR A 0 77  . -11.078 12.543  1.572    1.00 96.78 77  A 1 
ATOM 587  C C   . TYR A 0 77  . -10.419 13.683  0.796    1.00 96.78 77  A 1 
ATOM 588  C CB  . TYR A 0 77  . -11.945 11.678  0.647    1.00 96.78 77  A 1 
ATOM 589  O O   . TYR A 0 77  . -11.093 14.634  0.393    1.00 96.78 77  A 1 
ATOM 590  C CG  . TYR A 0 77  . -11.199 11.174  -0.577   1.00 96.78 77  A 1 
ATOM 591  C CD1 . TYR A 0 77  . -11.355 11.815  -1.822   1.00 96.78 77  A 1 
ATOM 592  C CD2 . TYR A 0 77  . -10.301 10.099  -0.451   1.00 96.78 77  A 1 
ATOM 593  C CE1 . TYR A 0 77  . -10.622 11.372  -2.942   1.00 96.78 77  A 1 
ATOM 594  C CE2 . TYR A 0 77  . -9.562  9.655   -1.563   1.00 96.78 77  A 1 
ATOM 595  O OH  . TYR A 0 77  . -9.004  9.867   -3.886   1.00 96.78 77  A 1 
ATOM 596  C CZ  . TYR A 0 77  . -9.722  10.291  -2.812   1.00 96.78 77  A 1 
ATOM 597  N N   . GLY A 0 78  . -9.113  13.579  0.572    1.00 93.50 78  A 1 
ATOM 598  C CA  . GLY A 0 78  . -8.324  14.540  -0.183   1.00 93.50 78  A 1 
ATOM 599  C C   . GLY A 0 78  . -7.471  13.854  -1.243   1.00 93.50 78  A 1 
ATOM 600  O O   . GLY A 0 78  . -6.930  12.766  -1.049   1.00 93.50 78  A 1 
ATOM 601  N N   . ARG A 0 79  . -7.336  14.513  -2.396   1.00 95.06 79  A 1 
ATOM 602  C CA  . ARG A 0 79  . -6.458  14.070  -3.481   1.00 95.06 79  A 1 
ATOM 603  C C   . ARG A 0 79  . -5.783  15.267  -4.128   1.00 95.06 79  A 1 
ATOM 604  C CB  . ARG A 0 79  . -7.256  13.229  -4.484   1.00 95.06 79  A 1 
ATOM 605  O O   . ARG A 0 79  . -6.449  16.106  -4.729   1.00 95.06 79  A 1 
ATOM 606  C CG  . ARG A 0 79  . -6.327  12.600  -5.529   1.00 95.06 79  A 1 
ATOM 607  C CD  . ARG A 0 79  . -7.107  11.623  -6.410   1.00 95.06 79  A 1 
ATOM 608  N NE  . ARG A 0 79  . -6.210  10.633  -7.021   1.00 95.06 79  A 1 
ATOM 609  N NH1 . ARG A 0 79  . -7.342  10.194  -8.967   1.00 95.06 79  A 1 
ATOM 610  N NH2 . ARG A 0 79  . -5.543  8.988   -8.395   1.00 95.06 79  A 1 
ATOM 611  C CZ  . ARG A 0 79  . -6.369  9.952   -8.132   1.00 95.06 79  A 1 
ATOM 612  N N   . THR A 0 80  . -4.462  15.321  -4.022   1.00 92.40 80  A 1 
ATOM 613  C CA  . THR A 0 80  . -3.621  16.367  -4.611   1.00 92.40 80  A 1 
ATOM 614  C C   . THR A 0 80  . -2.696  15.733  -5.636   1.00 92.40 80  A 1 
ATOM 615  C CB  . THR A 0 80  . -2.809  17.094  -3.530   1.00 92.40 80  A 1 
ATOM 616  O O   . THR A 0 80  . -2.015  14.766  -5.322   1.00 92.40 80  A 1 
ATOM 617  C CG2 . THR A 0 80  . -1.983  18.250  -4.096   1.00 92.40 80  A 1 
ATOM 618  O OG1 . THR A 0 80  . -3.686  17.657  -2.584   1.00 92.40 80  A 1 
ATOM 619  N N   . ALA A 0 81  . -2.651  16.285  -6.846   1.00 92.99 81  A 1 
ATOM 620  C CA  . ALA A 0 81  . -1.718  15.882  -7.893   1.00 92.99 81  A 1 
ATOM 621  C C   . ALA A 0 81  . -1.030  17.134  -8.442   1.00 92.99 81  A 1 
ATOM 622  C CB  . ALA A 0 81  . -2.480  15.106  -8.973   1.00 92.99 81  A 1 
ATOM 623  O O   . ALA A 0 81  . -1.696  18.054  -8.922   1.00 92.99 81  A 1 
ATOM 624  N N   . ALA A 0 82  . 0.296   17.181  -8.361   1.00 91.76 82  A 1 
ATOM 625  C CA  . ALA A 0 82  . 1.119   18.309  -8.772   1.00 91.76 82  A 1 
ATOM 626  C C   . ALA A 0 82  . 2.228   17.841  -9.718   1.00 91.76 82  A 1 
ATOM 627  C CB  . ALA A 0 82  . 1.677   19.005  -7.526   1.00 91.76 82  A 1 
ATOM 628  O O   . ALA A 0 82  . 2.855   16.804  -9.507   1.00 91.76 82  A 1 
ATOM 629  N N   . LYS A 0 83  . 2.486   18.623  -10.768  1.00 93.20 83  A 1 
ATOM 630  C CA  . LYS A 0 83  . 3.567   18.387  -11.731  1.00 93.20 83  A 1 
ATOM 631  C C   . LYS A 0 83  . 4.264   19.703  -12.028  1.00 93.20 83  A 1 
ATOM 632  C CB  . LYS A 0 83  . 3.032   17.753  -13.026  1.00 93.20 83  A 1 
ATOM 633  O O   . LYS A 0 83  . 3.588   20.709  -12.233  1.00 93.20 83  A 1 
ATOM 634  C CG  . LYS A 0 83  . 2.406   16.375  -12.776  1.00 93.20 83  A 1 
ATOM 635  C CD  . LYS A 0 83  . 1.883   15.751  -14.070  1.00 93.20 83  A 1 
ATOM 636  C CE  . LYS A 0 83  . 1.221   14.418  -13.712  1.00 93.20 83  A 1 
ATOM 637  N NZ  . LYS A 0 83  . 0.630   13.769  -14.903  1.00 93.20 83  A 1 
ATOM 638  N N   . SER A 0 84  . 5.588   19.686  -12.082  1.00 87.98 84  A 1 
ATOM 639  C CA  . SER A 0 84  . 6.393   20.826  -12.516  1.00 87.98 84  A 1 
ATOM 640  C C   . SER A 0 84  . 7.446   20.368  -13.512  1.00 87.98 84  A 1 
ATOM 641  C CB  . SER A 0 84  . 7.032   21.561  -11.331  1.00 87.98 84  A 1 
ATOM 642  O O   . SER A 0 84  . 8.082   19.333  -13.315  1.00 87.98 84  A 1 
ATOM 643  O OG  . SER A 0 84  . 7.907   20.723  -10.607  1.00 87.98 84  A 1 
ATOM 644  N N   . TYR A 0 85  . 7.628   21.173  -14.551  1.00 87.93 85  A 1 
ATOM 645  C CA  . TYR A 0 85  . 8.653   21.012  -15.571  1.00 87.93 85  A 1 
ATOM 646  C C   . TYR A 0 85  . 9.423   22.329  -15.644  1.00 87.93 85  A 1 
ATOM 647  C CB  . TYR A 0 85  . 8.000   20.665  -16.918  1.00 87.93 85  A 1 
ATOM 648  O O   . TYR A 0 85  . 8.799   23.391  -15.689  1.00 87.93 85  A 1 
ATOM 649  C CG  . TYR A 0 85  . 7.124   19.424  -16.893  1.00 87.93 85  A 1 
ATOM 650  C CD1 . TYR A 0 85  . 7.705   18.156  -17.077  1.00 87.93 85  A 1 
ATOM 651  C CD2 . TYR A 0 85  . 5.735   19.536  -16.675  1.00 87.93 85  A 1 
ATOM 652  C CE1 . TYR A 0 85  . 6.904   16.999  -17.046  1.00 87.93 85  A 1 
ATOM 653  C CE2 . TYR A 0 85  . 4.928   18.381  -16.636  1.00 87.93 85  A 1 
ATOM 654  O OH  . TYR A 0 85  . 4.745   15.987  -16.788  1.00 87.93 85  A 1 
ATOM 655  C CZ  . TYR A 0 85  . 5.514   17.110  -16.822  1.00 87.93 85  A 1 
ATOM 656  N N   . ALA A 0 86  . 10.746  22.253  -15.632  1.00 84.72 86  A 1 
ATOM 657  C CA  . ALA A 0 86  . 11.653  23.377  -15.797  1.00 84.72 86  A 1 
ATOM 658  C C   . ALA A 0 86  . 12.761  22.994  -16.785  1.00 84.72 86  A 1 
ATOM 659  C CB  . ALA A 0 86  . 12.216  23.772  -14.425  1.00 84.72 86  A 1 
ATOM 660  O O   . ALA A 0 86  . 13.170  21.835  -16.833  1.00 84.72 86  A 1 
ATOM 661  N N   . ALA A 0 87  . 13.215  23.976  -17.554  1.00 83.13 87  A 1 
ATOM 662  C CA  . ALA A 0 87  . 14.431  23.954  -18.356  1.00 83.13 87  A 1 
ATOM 663  C C   . ALA A 0 87  . 15.011  25.375  -18.305  1.00 83.13 87  A 1 
ATOM 664  C CB  . ALA A 0 87  . 14.107  23.510  -19.788  1.00 83.13 87  A 1 
ATOM 665  O O   . ALA A 0 87  . 14.230  26.334  -18.353  1.00 83.13 87  A 1 
ATOM 666  N N   . GLU A 0 88  . 16.325  25.532  -18.152  1.00 77.71 88  A 1 
ATOM 667  C CA  . GLU A 0 88  . 16.941  26.868  -18.051  1.00 77.71 88  A 1 
ATOM 668  C C   . GLU A 0 88  . 17.031  27.586  -19.408  1.00 77.71 88  A 1 
ATOM 669  C CB  . GLU A 0 88  . 18.302  26.782  -17.343  1.00 77.71 88  A 1 
ATOM 670  O O   . GLU A 0 88  . 16.783  28.794  -19.480  1.00 77.71 88  A 1 
ATOM 671  C CG  . GLU A 0 88  . 18.114  26.561  -15.836  1.00 77.71 88  A 1 
ATOM 672  C CD  . GLU A 0 88  . 19.443  26.586  -15.071  1.00 77.71 88  A 1 
ATOM 673  O OE1 . GLU A 0 88  . 19.573  27.444  -14.164  1.00 77.71 88  A 1 
ATOM 674  O OE2 . GLU A 0 88  . 20.296  25.715  -15.357  1.00 77.71 88  A 1 
ATOM 675  N N   . SER A 0 89  . 17.278  26.843  -20.488  1.00 79.35 89  A 1 
ATOM 676  C CA  . SER A 0 89  . 17.225  27.324  -21.871  1.00 79.35 89  A 1 
ATOM 677  C C   . SER A 0 89  . 16.710  26.240  -22.827  1.00 79.35 89  A 1 
ATOM 678  C CB  . SER A 0 89  . 18.604  27.831  -22.313  1.00 79.35 89  A 1 
ATOM 679  O O   . SER A 0 89  . 16.422  25.110  -22.422  1.00 79.35 89  A 1 
ATOM 680  O OG  . SER A 0 89  . 19.437  26.744  -22.618  1.00 79.35 89  A 1 
ATOM 681  N N   . TYR A 0 90  . 16.542  26.615  -24.095  1.00 78.72 90  A 1 
ATOM 682  C CA  . TYR A 0 90  . 16.307  25.702  -25.207  1.00 78.72 90  A 1 
ATOM 683  C C   . TYR A 0 90  . 16.754  26.379  -26.499  1.00 78.72 90  A 1 
ATOM 684  C CB  . TYR A 0 90  . 14.821  25.338  -25.301  1.00 78.72 90  A 1 
ATOM 685  O O   . TYR A 0 90  . 16.078  27.304  -26.963  1.00 78.72 90  A 1 
ATOM 686  C CG  . TYR A 0 90  . 14.469  24.496  -26.516  1.00 78.72 90  A 1 
ATOM 687  C CD1 . TYR A 0 90  . 13.614  24.997  -27.518  1.00 78.72 90  A 1 
ATOM 688  C CD2 . TYR A 0 90  . 15.006  23.203  -26.641  1.00 78.72 90  A 1 
ATOM 689  C CE1 . TYR A 0 90  . 13.225  24.171  -28.592  1.00 78.72 90  A 1 
ATOM 690  C CE2 . TYR A 0 90  . 14.584  22.358  -27.682  1.00 78.72 90  A 1 
ATOM 691  O OH  . TYR A 0 90  . 13.232  22.000  -29.619  1.00 78.72 90  A 1 
ATOM 692  C CZ  . TYR A 0 90  . 13.676  22.834  -28.645  1.00 78.72 90  A 1 
ATOM 693  N N   . ASP A 0 91  . 17.855  25.904  -27.073  1.00 82.28 91  A 1 
ATOM 694  C CA  . ASP A 0 91  . 18.369  26.389  -28.349  1.00 82.28 91  A 1 
ATOM 695  C C   . ASP A 0 91  . 18.180  25.308  -29.426  1.00 82.28 91  A 1 
ATOM 696  C CB  . ASP A 0 91  . 19.834  26.855  -28.213  1.00 82.28 91  A 1 
ATOM 697  O O   . ASP A 0 91  . 18.532  24.144  -29.241  1.00 82.28 91  A 1 
ATOM 698  C CG  . ASP A 0 91  . 20.025  28.210  -27.502  1.00 82.28 91  A 1 
ATOM 699  O OD1 . ASP A 0 91  . 19.050  28.994  -27.408  1.00 82.28 91  A 1 
ATOM 700  O OD2 . ASP A 0 91  . 21.184  28.518  -27.140  1.00 82.28 91  A 1 
ATOM 701  N N   . GLU A 0 92  . 17.626  25.701  -30.576  1.00 83.21 92  A 1 
ATOM 702  C CA  . GLU A 0 92  . 17.662  24.923  -31.819  1.00 83.21 92  A 1 
ATOM 703  C C   . GLU A 0 92  . 18.606  25.631  -32.793  1.00 83.21 92  A 1 
ATOM 704  C CB  . GLU A 0 92  . 16.269  24.790  -32.473  1.00 83.21 92  A 1 
ATOM 705  O O   . GLU A 0 92  . 18.491  26.845  -32.993  1.00 83.21 92  A 1 
ATOM 706  C CG  . GLU A 0 92  . 15.223  24.047  -31.630  1.00 83.21 92  A 1 
ATOM 707  C CD  . GLU A 0 92  . 13.890  23.814  -32.371  1.00 83.21 92  A 1 
ATOM 708  O OE1 . GLU A 0 92  . 13.215  22.799  -32.053  1.00 83.21 92  A 1 
ATOM 709  O OE2 . GLU A 0 92  . 13.476  24.626  -33.221  1.00 83.21 92  A 1 
ATOM 710  N N   . TRP A 0 93  . 19.508  24.887  -33.430  1.00 83.02 93  A 1 
ATOM 711  C CA  . TRP A 0 93  . 20.425  25.423  -34.432  1.00 83.02 93  A 1 
ATOM 712  C C   . TRP A 0 93  . 20.481  24.537  -35.679  1.00 83.02 93  A 1 
ATOM 713  C CB  . TRP A 0 93  . 21.802  25.687  -33.806  1.00 83.02 93  A 1 
ATOM 714  O O   . TRP A 0 93  . 20.334  23.319  -35.619  1.00 83.02 93  A 1 
ATOM 715  C CG  . TRP A 0 93  . 22.465  24.523  -33.136  1.00 83.02 93  A 1 
ATOM 716  C CD1 . TRP A 0 93  . 22.354  24.201  -31.826  1.00 83.02 93  A 1 
ATOM 717  C CD2 . TRP A 0 93  . 23.337  23.509  -33.723  1.00 83.02 93  A 1 
ATOM 718  C CE2 . TRP A 0 93  . 23.731  22.602  -32.693  1.00 83.02 93  A 1 
ATOM 719  C CE3 . TRP A 0 93  . 23.828  23.259  -35.024  1.00 83.02 93  A 1 
ATOM 720  N NE1 . TRP A 0 93  . 23.102  23.071  -31.559  1.00 83.02 93  A 1 
ATOM 721  C CH2 . TRP A 0 93  . 25.030  21.277  -34.247  1.00 83.02 93  A 1 
ATOM 722  C CZ2 . TRP A 0 93  . 24.565  21.501  -32.940  1.00 83.02 93  A 1 
ATOM 723  C CZ3 . TRP A 0 93  . 24.669  22.160  -35.279  1.00 83.02 93  A 1 
ATOM 724  N N   . ASP A 0 94  . 20.668  25.187  -36.823  1.00 83.42 94  A 1 
ATOM 725  C CA  . ASP A 0 94  . 20.708  24.598  -38.161  1.00 83.42 94  A 1 
ATOM 726  C C   . ASP A 0 94  . 21.744  25.389  -38.970  1.00 83.42 94  A 1 
ATOM 727  C CB  . ASP A 0 94  . 19.299  24.680  -38.780  1.00 83.42 94  A 1 
ATOM 728  O O   . ASP A 0 94  . 21.673  26.621  -39.048  1.00 83.42 94  A 1 
ATOM 729  C CG  . ASP A 0 94  . 19.137  24.001  -40.148  1.00 83.42 94  A 1 
ATOM 730  O OD1 . ASP A 0 94  . 20.154  23.769  -40.838  1.00 83.42 94  A 1 
ATOM 731  O OD2 . ASP A 0 94  . 17.959  23.760  -40.505  1.00 83.42 94  A 1 
ATOM 732  N N   . ASN A 0 95  . 22.739  24.690  -39.506  1.00 79.81 95  A 1 
ATOM 733  C CA  . ASN A 0 95  . 23.794  25.232  -40.344  1.00 79.81 95  A 1 
ATOM 734  C C   . ASN A 0 95  . 23.982  24.324  -41.563  1.00 79.81 95  A 1 
ATOM 735  C CB  . ASN A 0 95  . 25.078  25.388  -39.515  1.00 79.81 95  A 1 
ATOM 736  O O   . ASN A 0 95  . 24.674  23.306  -41.498  1.00 79.81 95  A 1 
ATOM 737  C CG  . ASN A 0 95  . 26.179  26.042  -40.332  1.00 79.81 95  A 1 
ATOM 738  N ND2 . ASN A 0 95  . 26.960  25.273  -41.054  1.00 79.81 95  A 1 
ATOM 739  O OD1 . ASN A 0 95  . 26.319  27.254  -40.342  1.00 79.81 95  A 1 
ATOM 740  N N   . THR A 0 96  . 23.384  24.731  -42.679  1.00 79.90 96  A 1 
ATOM 741  C CA  . THR A 0 96  . 23.665  24.178  -44.008  1.00 79.90 96  A 1 
ATOM 742  C C   . THR A 0 96  . 24.756  25.017  -44.675  1.00 79.90 96  A 1 
ATOM 743  C CB  . THR A 0 96  . 22.397  24.187  -44.874  1.00 79.90 96  A 1 
ATOM 744  O O   . THR A 0 96  . 24.569  26.225  -44.840  1.00 79.90 96  A 1 
ATOM 745  C CG2 . THR A 0 96  . 22.596  23.445  -46.195  1.00 79.90 96  A 1 
ATOM 746  O OG1 . THR A 0 96  . 21.306  23.566  -44.223  1.00 79.90 96  A 1 
ATOM 747  N N   . ASP A 0 97  . 25.857  24.384  -45.072  1.00 68.27 97  A 1 
ATOM 748  C CA  . ASP A 0 97  . 26.895  24.951  -45.930  1.00 68.27 97  A 1 
ATOM 749  C C   . ASP A 0 97  . 26.820  24.283  -47.312  1.00 68.27 97  A 1 
ATOM 750  C CB  . ASP A 0 97  . 28.287  24.845  -45.276  1.00 68.27 97  A 1 
ATOM 751  O O   . ASP A 0 97  . 26.802  23.060  -47.449  1.00 68.27 97  A 1 
ATOM 752  C CG  . ASP A 0 97  . 29.154  26.080  -45.555  1.00 68.27 97  A 1 
ATOM 753  O OD1 . ASP A 0 97  . 28.885  26.767  -46.570  1.00 68.27 97  A 1 
ATOM 754  O OD2 . ASP A 0 97  . 30.016  26.388  -44.698  1.00 68.27 97  A 1 
ATOM 755  N N   . ASP A 0 98  . 26.670  25.106  -48.343  1.00 74.85 98  A 1 
ATOM 756  C CA  . ASP A 0 98  . 26.165  24.716  -49.670  1.00 74.85 98  A 1 
ATOM 757  C C   . ASP A 0 98  . 27.167  25.165  -50.757  1.00 74.85 98  A 1 
ATOM 758  C CB  . ASP A 0 98  . 24.735  25.298  -49.801  1.00 74.85 98  A 1 
ATOM 759  O O   . ASP A 0 98  . 26.791  25.596  -51.861  1.00 74.85 98  A 1 
ATOM 760  C CG  . ASP A 0 98  . 23.737  24.526  -50.676  1.00 74.85 98  A 1 
ATOM 761  O OD1 . ASP A 0 98  . 24.153  23.718  -51.543  1.00 74.85 98  A 1 
ATOM 762  O OD2 . ASP A 0 98  . 22.528  24.854  -50.597  1.00 74.85 98  A 1 
ATOM 763  N N   . ASP A 0 99  . 28.452  25.173  -50.390  1.00 73.67 99  A 1 
ATOM 764  C CA  . ASP A 0 99  . 29.525  25.868  -51.097  1.00 73.67 99  A 1 
ATOM 765  C C   . ASP A 0 99  . 29.972  25.125  -52.371  1.00 73.67 99  A 1 
ATOM 766  C CB  . ASP A 0 99  . 30.671  26.254  -50.124  1.00 73.67 99  A 1 
ATOM 767  O O   . ASP A 0 99  . 29.652  23.953  -52.601  1.00 73.67 99  A 1 
ATOM 768  C CG  . ASP A 0 99  . 31.198  27.693  -50.314  1.00 73.67 99  A 1 
ATOM 769  O OD1 . ASP A 0 99  . 30.642  28.426  -51.174  1.00 73.67 99  A 1 
ATOM 770  O OD2 . ASP A 0 99  . 32.196  28.077  -49.663  1.00 73.67 99  A 1 
ATOM 771  N N   . LYS A 0 100 . 30.561  25.866  -53.324  1.00 63.75 100 A 1 
ATOM 772  C CA  . LYS A 0 100 . 30.858  25.342  -54.677  1.00 63.75 100 A 1 
ATOM 773  C C   . LYS A 0 100 . 32.121  25.948  -55.274  1.00 63.75 100 A 1 
ATOM 774  C CB  . LYS A 0 100 . 29.644  25.506  -55.629  1.00 63.75 100 A 1 
ATOM 775  O O   . LYS A 0 100 . 32.075  26.983  -55.947  1.00 63.75 100 A 1 
ATOM 776  C CG  . LYS A 0 100 . 28.454  24.670  -55.136  1.00 63.75 100 A 1 
ATOM 777  C CD  . LYS A 0 100 . 27.183  24.629  -55.981  1.00 63.75 100 A 1 
ATOM 778  C CE  . LYS A 0 100 . 26.169  23.694  -55.280  1.00 63.75 100 A 1 
ATOM 779  N NZ  . LYS A 0 100 . 25.766  24.156  -53.919  1.00 63.75 100 A 1 
ATOM 780  N N   . TRP A 0 101 . 33.247  25.255  -55.119  1.00 65.38 101 A 1 
ATOM 781  C CA  . TRP A 0 101 . 34.523  25.646  -55.721  1.00 65.38 101 A 1 
ATOM 782  C C   . TRP A 0 101 . 34.807  24.987  -57.082  1.00 65.38 101 A 1 
ATOM 783  C CB  . TRP A 0 101 . 35.665  25.442  -54.721  1.00 65.38 101 A 1 
ATOM 784  O O   . TRP A 0 101 . 34.460  23.845  -57.386  1.00 65.38 101 A 1 
ATOM 785  C CG  . TRP A 0 101 . 35.760  24.072  -54.137  1.00 65.38 101 A 1 
ATOM 786  C CD1 . TRP A 0 101 . 35.143  23.686  -53.005  1.00 65.38 101 A 1 
ATOM 787  C CD2 . TRP A 0 101 . 36.508  22.901  -54.590  1.00 65.38 101 A 1 
ATOM 788  C CE2 . TRP A 0 101 . 36.264  21.827  -53.678  1.00 65.38 101 A 1 
ATOM 789  C CE3 . TRP A 0 101 . 37.388  22.650  -55.669  1.00 65.38 101 A 1 
ATOM 790  N NE1 . TRP A 0 101 . 35.407  22.364  -52.742  1.00 65.38 101 A 1 
ATOM 791  C CH2 . TRP A 0 101 . 37.744  20.354  -54.910  1.00 65.38 101 A 1 
ATOM 792  C CZ2 . TRP A 0 101 . 36.864  20.569  -53.834  1.00 65.38 101 A 1 
ATOM 793  C CZ3 . TRP A 0 101 . 38.004  21.392  -55.826  1.00 65.38 101 A 1 
ATOM 794  N N   . GLY A 0 102 . 35.517  25.728  -57.933  1.00 56.55 102 A 1 
ATOM 795  C CA  . GLY A 0 102 . 36.074  25.231  -59.188  1.00 56.55 102 A 1 
ATOM 796  C C   . GLY A 0 102 . 37.491  25.757  -59.364  1.00 56.55 102 A 1 
ATOM 797  O O   . GLY A 0 102 . 37.756  26.929  -59.096  1.00 56.55 102 A 1 
ATOM 798  N N   . ALA A 0 103 . 38.411  24.905  -59.820  1.00 50.41 103 A 1 
ATOM 799  C CA  . ALA A 0 103 . 39.816  25.279  -59.960  1.00 50.41 103 A 1 
ATOM 800  C C   . ALA A 0 103 . 39.978  26.461  -60.939  1.00 50.41 103 A 1 
ATOM 801  C CB  . ALA A 0 103 . 40.621  24.044  -60.383  1.00 50.41 103 A 1 
ATOM 802  O O   . ALA A 0 103 . 39.679  26.349  -62.134  1.00 50.41 103 A 1 
ATOM 803  N N   . GLN A 0 104 . 40.445  27.607  -60.432  1.00 50.56 104 A 1 
ATOM 804  C CA  . GLN A 0 104 . 40.582  28.838  -61.210  1.00 50.56 104 A 1 
ATOM 805  C C   . GLN A 0 104 . 41.772  28.728  -62.174  1.00 50.56 104 A 1 
ATOM 806  C CB  . GLN A 0 104 . 40.653  30.047  -60.262  1.00 50.56 104 A 1 
ATOM 807  O O   . GLN A 0 104 . 42.922  28.996  -61.826  1.00 50.56 104 A 1 
ATOM 808  C CG  . GLN A 0 104 . 40.522  31.381  -61.019  1.00 50.56 104 A 1 
ATOM 809  C CD  . GLN A 0 104 . 40.448  32.591  -60.087  1.00 50.56 104 A 1 
ATOM 810  N NE2 . GLN A 0 104 . 40.229  33.779  -60.604  1.00 50.56 104 A 1 
ATOM 811  O OE1 . GLN A 0 104 . 40.588  32.509  -58.883  1.00 50.56 104 A 1 
ATOM 812  N N   . ALA A 0 105 . 41.483  28.286  -63.398  1.00 44.24 105 A 1 
ATOM 813  C CA  . ALA A 0 105 . 42.491  27.980  -64.404  1.00 44.24 105 A 1 
ATOM 814  C C   . ALA A 0 105 . 43.327  29.210  -64.801  1.00 44.24 105 A 1 
ATOM 815  C CB  . ALA A 0 105 . 41.800  27.348  -65.619  1.00 44.24 105 A 1 
ATOM 816  O O   . ALA A 0 105 . 42.798  30.233  -65.240  1.00 44.24 105 A 1 
ATOM 817  N N   . TRP A 0 106 . 44.649  29.066  -64.718  1.00 38.84 106 A 1 
ATOM 818  C CA  . TRP A 0 106 . 45.597  29.985  -65.341  1.00 38.84 106 A 1 
ATOM 819  C C   . TRP A 0 106 . 45.608  29.710  -66.849  1.00 38.84 106 A 1 
ATOM 820  C CB  . TRP A 0 106 . 46.995  29.801  -64.729  1.00 38.84 106 A 1 
ATOM 821  O O   . TRP A 0 106 . 45.637  28.553  -67.267  1.00 38.84 106 A 1 
ATOM 822  C CG  . TRP A 0 106 . 47.183  30.243  -63.303  1.00 38.84 106 A 1 
ATOM 823  C CD1 . TRP A 0 106 . 46.358  29.981  -62.259  1.00 38.84 106 A 1 
ATOM 824  C CD2 . TRP A 0 106 . 48.290  31.018  -62.735  1.00 38.84 106 A 1 
ATOM 825  C CE2 . TRP A 0 106 . 48.058  31.187  -61.336  1.00 38.84 106 A 1 
ATOM 826  C CE3 . TRP A 0 106 . 49.470  31.593  -63.258  1.00 38.84 106 A 1 
ATOM 827  N NE1 . TRP A 0 106 . 46.866  30.537  -61.105  1.00 38.84 106 A 1 
ATOM 828  C CH2 . TRP A 0 106 . 50.105  32.446  -61.055  1.00 38.84 106 A 1 
ATOM 829  C CZ2 . TRP A 0 106 . 48.941  31.887  -60.501  1.00 38.84 106 A 1 
ATOM 830  C CZ3 . TRP A 0 106 . 50.366  32.299  -62.430  1.00 38.84 106 A 1 
ATOM 831  N N   . GLY A 0 107 . 45.576  30.754  -67.680  1.00 42.80 107 A 1 
ATOM 832  C CA  . GLY A 0 107 . 45.556  30.571  -69.129  1.00 42.80 107 A 1 
ATOM 833  C C   . GLY A 0 107 . 45.943  31.814  -69.923  1.00 42.80 107 A 1 
ATOM 834  O O   . GLY A 0 107 . 45.490  32.917  -69.628  1.00 42.80 107 A 1 
ATOM 835  N N   . GLN A 0 108 . 46.714  31.581  -70.988  1.00 38.98 108 A 1 
ATOM 836  C CA  . GLN A 0 108 . 47.122  32.545  -72.014  1.00 38.98 108 A 1 
ATOM 837  C C   . GLN A 0 108 . 48.098  33.648  -71.560  1.00 38.98 108 A 1 
ATOM 838  C CB  . GLN A 0 108 . 45.883  33.056  -72.777  1.00 38.98 108 A 1 
ATOM 839  O O   . GLN A 0 108 . 47.780  34.839  -71.554  1.00 38.98 108 A 1 
ATOM 840  C CG  . GLN A 0 108 . 46.252  33.792  -74.074  1.00 38.98 108 A 1 
ATOM 841  C CD  . GLN A 0 108 . 45.029  34.097  -74.927  1.00 38.98 108 A 1 
ATOM 842  N NE2 . GLN A 0 108 . 44.420  33.093  -75.517  1.00 38.98 108 A 1 
ATOM 843  O OE1 . GLN A 0 108 . 44.616  35.231  -75.133  1.00 38.98 108 A 1 
ATOM 844  N N   . ASP A 0 109 . 49.354  33.262  -71.363  1.00 37.13 109 A 1 
ATOM 845  C CA  . ASP A 0 109 . 50.520  34.108  -71.623  1.00 37.13 109 A 1 
ATOM 846  C C   . ASP A 0 109 . 50.702  34.324  -73.138  1.00 37.13 109 A 1 
ATOM 847  C CB  . ASP A 0 109 . 51.771  33.549  -70.921  1.00 37.13 109 A 1 
ATOM 848  O O   . ASP A 0 109 . 51.518  33.722  -73.830  1.00 37.13 109 A 1 
ATOM 849  C CG  . ASP A 0 109 . 52.115  32.081  -71.214  1.00 37.13 109 A 1 
ATOM 850  O OD1 . ASP A 0 109 . 51.178  31.307  -71.533  1.00 37.13 109 A 1 
ATOM 851  O OD2 . ASP A 0 109 . 53.295  31.745  -70.992  1.00 37.13 109 A 1 
ATOM 852  N N   . ARG A 0 110 . 49.894  35.230  -73.698  1.00 38.33 110 A 1 
ATOM 853  C CA  . ARG A 0 110 . 50.077  35.686  -75.081  1.00 38.33 110 A 1 
ATOM 854  C C   . ARG A 0 110 . 51.268  36.637  -75.161  1.00 38.33 110 A 1 
ATOM 855  C CB  . ARG A 0 110 . 48.783  36.305  -75.628  1.00 38.33 110 A 1 
ATOM 856  O O   . ARG A 0 110 . 51.132  37.823  -74.855  1.00 38.33 110 A 1 
ATOM 857  C CG  . ARG A 0 110 . 48.267  35.493  -76.815  1.00 38.33 110 A 1 
ATOM 858  C CD  . ARG A 0 110 . 47.042  36.200  -77.384  1.00 38.33 110 A 1 
ATOM 859  N NE  . ARG A 0 110 . 46.537  35.514  -78.582  1.00 38.33 110 A 1 
ATOM 860  N NH1 . ARG A 0 110 . 44.682  36.824  -78.854  1.00 38.33 110 A 1 
ATOM 861  N NH2 . ARG A 0 110 . 45.141  35.224  -80.352  1.00 38.33 110 A 1 
ATOM 862  C CZ  . ARG A 0 110 . 45.459  35.856  -79.258  1.00 38.33 110 A 1 
ATOM 863  N N   . ASP A 0 111 . 52.399  36.132  -75.640  1.00 44.23 111 A 1 
ATOM 864  C CA  . ASP A 0 111 . 53.663  36.871  -75.696  1.00 44.23 111 A 1 
ATOM 865  C C   . ASP A 0 111 . 53.694  37.937  -76.821  1.00 44.23 111 A 1 
ATOM 866  C CB  . ASP A 0 111 . 54.839  35.866  -75.667  1.00 44.23 111 A 1 
ATOM 867  O O   . ASP A 0 111 . 54.298  37.805  -77.889  1.00 44.23 111 A 1 
ATOM 868  C CG  . ASP A 0 111 . 55.904  36.235  -74.625  1.00 44.23 111 A 1 
ATOM 869  O OD1 . ASP A 0 111 . 55.526  36.801  -73.573  1.00 44.23 111 A 1 
ATOM 870  O OD2 . ASP A 0 111 . 57.101  36.055  -74.935  1.00 44.23 111 A 1 
ATOM 871  N N   . VAL A 0 112 . 52.968  39.040  -76.599  1.00 39.56 112 A 1 
ATOM 872  C CA  . VAL A 0 112 . 52.850  40.177  -77.530  1.00 39.56 112 A 1 
ATOM 873  C C   . VAL A 0 112 . 54.061  41.107  -77.386  1.00 39.56 112 A 1 
ATOM 874  C CB  . VAL A 0 112 . 51.496  40.909  -77.393  1.00 39.56 112 A 1 
ATOM 875  O O   . VAL A 0 112 . 53.983  42.208  -76.833  1.00 39.56 112 A 1 
ATOM 876  C CG1 . VAL A 0 112 . 51.324  42.001  -78.464  1.00 39.56 112 A 1 
ATOM 877  C CG2 . VAL A 0 112 . 50.311  39.951  -77.587  1.00 39.56 112 A 1 
ATOM 878  N N   . TYR A 0 113 . 55.202  40.677  -77.924  1.00 34.25 113 A 1 
ATOM 879  C CA  . TYR A 0 113 . 56.422  41.485  -77.968  1.00 34.25 113 A 1 
ATOM 880  C C   . TYR A 0 113 . 56.261  42.699  -78.907  1.00 34.25 113 A 1 
ATOM 881  C CB  . TYR A 0 113 . 57.617  40.599  -78.349  1.00 34.25 113 A 1 
ATOM 882  O O   . TYR A 0 113 . 56.470  42.606  -80.119  1.00 34.25 113 A 1 
ATOM 883  C CG  . TYR A 0 113 . 58.955  41.262  -78.076  1.00 34.25 113 A 1 
ATOM 884  C CD1 . TYR A 0 113 . 59.553  42.101  -79.038  1.00 34.25 113 A 1 
ATOM 885  C CD2 . TYR A 0 113 . 59.589  41.049  -76.838  1.00 34.25 113 A 1 
ATOM 886  C CE1 . TYR A 0 113 . 60.784  42.728  -78.759  1.00 34.25 113 A 1 
ATOM 887  C CE2 . TYR A 0 113 . 60.822  41.668  -76.557  1.00 34.25 113 A 1 
ATOM 888  O OH  . TYR A 0 113 . 62.615  43.102  -77.253  1.00 34.25 113 A 1 
ATOM 889  C CZ  . TYR A 0 113 . 61.421  42.508  -77.519  1.00 34.25 113 A 1 
ATOM 890  N N   . GLY A 0 114 . 55.876  43.859  -78.360  1.00 34.65 114 A 1 
ATOM 891  C CA  . GLY A 0 114 . 55.690  45.069  -79.176  1.00 34.65 114 A 1 
ATOM 892  C C   . GLY A 0 114 . 55.329  46.387  -78.478  1.00 34.65 114 A 1 
ATOM 893  O O   . GLY A 0 114 . 55.299  47.412  -79.157  1.00 34.65 114 A 1 
ATOM 894  N N   . ALA A 0 115 . 55.073  46.413  -77.164  1.00 33.69 115 A 1 
ATOM 895  C CA  . ALA A 0 115 . 54.706  47.637  -76.441  1.00 33.69 115 A 1 
ATOM 896  C C   . ALA A 0 115 . 55.522  47.811  -75.149  1.00 33.69 115 A 1 
ATOM 897  C CB  . ALA A 0 115 . 53.197  47.625  -76.173  1.00 33.69 115 A 1 
ATOM 898  O O   . ALA A 0 115 . 55.576  46.920  -74.306  1.00 33.69 115 A 1 
ATOM 899  N N   . SER A 0 116 . 56.162  48.971  -74.993  1.00 34.99 116 A 1 
ATOM 900  C CA  . SER A 0 116 . 57.014  49.297  -73.845  1.00 34.99 116 A 1 
ATOM 901  C C   . SER A 0 116 . 56.258  49.966  -72.687  1.00 34.99 116 A 1 
ATOM 902  C CB  . SER A 0 116 . 58.164  50.197  -74.315  1.00 34.99 116 A 1 
ATOM 903  O O   . SER A 0 116 . 55.202  50.561  -72.882  1.00 34.99 116 A 1 
ATOM 904  O OG  . SER A 0 116 . 57.665  51.373  -74.926  1.00 34.99 116 A 1 
ATOM 905  N N   . SER A 0 117 . 56.913  49.982  -71.519  1.00 35.84 117 A 1 
ATOM 906  C CA  . SER A 0 117 . 56.632  50.779  -70.306  1.00 35.84 117 A 1 
ATOM 907  C C   . SER A 0 117 . 55.356  50.482  -69.496  1.00 35.84 117 A 1 
ATOM 908  C CB  . SER A 0 117 . 56.816  52.293  -70.533  1.00 35.84 117 A 1 
ATOM 909  O O   . SER A 0 117 . 54.275  50.952  -69.821  1.00 35.84 117 A 1 
ATOM 910  O OG  . SER A 0 117 . 56.031  52.811  -71.585  1.00 35.84 117 A 1 
ATOM 911  N N   . TYR A 0 118 . 55.581  49.822  -68.348  1.00 28.55 118 A 1 
ATOM 912  C CA  . TYR A 0 118 . 55.088  50.180  -67.002  1.00 28.55 118 A 1 
ATOM 913  C C   . TYR A 0 118 . 53.591  50.512  -66.808  1.00 28.55 118 A 1 
ATOM 914  C CB  . TYR A 0 118 . 55.959  51.334  -66.451  1.00 28.55 118 A 1 
ATOM 915  O O   . TYR A 0 118 . 53.122  51.570  -67.215  1.00 28.55 118 A 1 
ATOM 916  C CG  . TYR A 0 118 . 57.085  50.915  -65.526  1.00 28.55 118 A 1 
ATOM 917  C CD1 . TYR A 0 118 . 56.950  51.118  -64.138  1.00 28.55 118 A 1 
ATOM 918  C CD2 . TYR A 0 118 . 58.270  50.351  -66.041  1.00 28.55 118 A 1 
ATOM 919  C CE1 . TYR A 0 118 . 57.992  50.760  -63.263  1.00 28.55 118 A 1 
ATOM 920  C CE2 . TYR A 0 118 . 59.314  49.990  -65.166  1.00 28.55 118 A 1 
ATOM 921  O OH  . TYR A 0 118 . 60.191  49.850  -62.943  1.00 28.55 118 A 1 
ATOM 922  C CZ  . TYR A 0 118 . 59.178  50.195  -63.778  1.00 28.55 118 A 1 
ATOM 923  N N   . GLY A 0 119 . 52.888  49.706  -65.995  1.00 35.82 119 A 1 
ATOM 924  C CA  . GLY A 0 119 . 51.698  50.200  -65.278  1.00 35.82 119 A 1 
ATOM 925  C C   . GLY A 0 119 . 50.633  49.183  -64.858  1.00 35.82 119 A 1 
ATOM 926  O O   . GLY A 0 119 . 49.870  49.477  -63.943  1.00 35.82 119 A 1 
ATOM 927  N N   . LYS A 0 120 . 50.553  48.000  -65.481  1.00 33.71 120 A 1 
ATOM 928  C CA  . LYS A 0 120 . 49.530  46.997  -65.132  1.00 33.71 120 A 1 
ATOM 929  C C   . LYS A 0 120 . 50.029  45.989  -64.098  1.00 33.71 120 A 1 
ATOM 930  C CB  . LYS A 0 120 . 48.967  46.306  -66.384  1.00 33.71 120 A 1 
ATOM 931  O O   . LYS A 0 120 . 50.621  44.977  -64.455  1.00 33.71 120 A 1 
ATOM 932  C CG  . LYS A 0 120 . 47.951  47.201  -67.111  1.00 33.71 120 A 1 
ATOM 933  C CD  . LYS A 0 120 . 47.120  46.373  -68.099  1.00 33.71 120 A 1 
ATOM 934  C CE  . LYS A 0 120 . 45.955  47.200  -68.651  1.00 33.71 120 A 1 
ATOM 935  N NZ  . LYS A 0 120 . 44.998  46.335  -69.385  1.00 33.71 120 A 1 
ATOM 936  N N   . ALA A 0 121 . 49.743  46.261  -62.827  1.00 35.12 121 A 1 
ATOM 937  C CA  . ALA A 0 121 . 49.706  45.221  -61.804  1.00 35.12 121 A 1 
ATOM 938  C C   . ALA A 0 121 . 48.500  44.295  -62.047  1.00 35.12 121 A 1 
ATOM 939  C CB  . ALA A 0 121 . 49.645  45.880  -60.420  1.00 35.12 121 A 1 
ATOM 940  O O   . ALA A 0 121 . 47.432  44.765  -62.445  1.00 35.12 121 A 1 
ATOM 941  N N   . ALA A 0 122 . 48.671  42.997  -61.803  1.00 28.89 122 A 1 
ATOM 942  C CA  . ALA A 0 122 . 47.585  42.026  -61.828  1.00 28.89 122 A 1 
ATOM 943  C C   . ALA A 0 122 . 46.998  41.866  -60.418  1.00 28.89 122 A 1 
ATOM 944  C CB  . ALA A 0 122 . 48.113  40.700  -62.391  1.00 28.89 122 A 1 
ATOM 945  O O   . ALA A 0 122 . 47.706  41.472  -59.497  1.00 28.89 122 A 1 
ATOM 946  N N   . SER A 0 123 . 45.713  42.182  -60.265  1.00 38.50 123 A 1 
ATOM 947  C CA  . SER A 0 123 . 44.828  41.655  -59.221  1.00 38.50 123 A 1 
ATOM 948  C C   . SER A 0 123 . 43.390  42.012  -59.596  1.00 38.50 123 A 1 
ATOM 949  C CB  . SER A 0 123 . 45.149  42.210  -57.829  1.00 38.50 123 A 1 
ATOM 950  O O   . SER A 0 123 . 43.088  43.177  -59.868  1.00 38.50 123 A 1 
ATOM 951  O OG  . SER A 0 123 . 44.237  41.628  -56.922  1.00 38.50 123 A 1 
ATOM 952  N N   . SER A 0 124 . 42.519  41.009  -59.675  1.00 35.39 124 A 1 
ATOM 953  C CA  . SER A 0 124 . 41.096  41.178  -59.978  1.00 35.39 124 A 1 
ATOM 954  C C   . SER A 0 124 . 40.315  39.972  -59.459  1.00 35.39 124 A 1 
ATOM 955  C CB  . SER A 0 124 . 40.867  41.371  -61.488  1.00 35.39 124 A 1 
ATOM 956  O O   . SER A 0 124 . 40.194  38.973  -60.167  1.00 35.39 124 A 1 
ATOM 957  O OG  . SER A 0 124 . 41.371  40.291  -62.249  1.00 35.39 124 A 1 
ATOM 958  N N   . GLY A 0 125 . 39.816  40.077  -58.229  1.00 33.79 125 A 1 
ATOM 959  C CA  . GLY A 0 125 . 39.050  39.025  -57.561  1.00 33.79 125 A 1 
ATOM 960  C C   . GLY A 0 125 . 39.301  39.000  -56.054  1.00 33.79 125 A 1 
ATOM 961  O O   . GLY A 0 125 . 40.396  38.654  -55.627  1.00 33.79 125 A 1 
ATOM 962  N N   . ASP A 0 126 . 38.253  39.351  -55.309  1.00 29.52 126 A 1 
ATOM 963  C CA  . ASP A 0 126 . 37.891  38.791  -53.998  1.00 29.52 126 A 1 
ATOM 964  C C   . ASP A 0 126 . 38.779  39.054  -52.760  1.00 29.52 126 A 1 
ATOM 965  C CB  . ASP A 0 126 . 37.449  37.329  -54.227  1.00 29.52 126 A 1 
ATOM 966  O O   . ASP A 0 126 . 39.797  39.741  -52.815  1.00 29.52 126 A 1 
ATOM 967  C CG  . ASP A 0 126 . 36.447  37.289  -55.394  1.00 29.52 126 A 1 
ATOM 968  O OD1 . ASP A 0 126 . 35.505  38.117  -55.354  1.00 29.52 126 A 1 
ATOM 969  O OD2 . ASP A 0 126 . 36.721  36.596  -56.397  1.00 29.52 126 A 1 
ATOM 970  N N   . TYR A 0 127 . 38.272  38.571  -51.615  1.00 30.76 127 A 1 
ATOM 971  C CA  . TYR A 0 127 . 38.642  38.866  -50.217  1.00 30.76 127 A 1 
ATOM 972  C C   . TYR A 0 127 . 38.349  40.293  -49.706  1.00 30.76 127 A 1 
ATOM 973  C CB  . TYR A 0 127 . 40.057  38.369  -49.887  1.00 30.76 127 A 1 
ATOM 974  O O   . TYR A 0 127 . 39.150  41.212  -49.843  1.00 30.76 127 A 1 
ATOM 975  C CG  . TYR A 0 127 . 40.151  36.858  -49.974  1.00 30.76 127 A 1 
ATOM 976  C CD1 . TYR A 0 127 . 39.801  36.073  -48.858  1.00 30.76 127 A 1 
ATOM 977  C CD2 . TYR A 0 127 . 40.487  36.241  -51.195  1.00 30.76 127 A 1 
ATOM 978  C CE1 . TYR A 0 127 . 39.777  34.670  -48.966  1.00 30.76 127 A 1 
ATOM 979  C CE2 . TYR A 0 127 . 40.455  34.838  -51.308  1.00 30.76 127 A 1 
ATOM 980  O OH  . TYR A 0 127 . 40.045  32.698  -50.291  1.00 30.76 127 A 1 
ATOM 981  C CZ  . TYR A 0 127 . 40.095  34.051  -50.192  1.00 30.76 127 A 1 
ATOM 982  N N   . ASP A 0 128 . 37.166  40.463  -49.089  1.00 34.59 128 A 1 
ATOM 983  C CA  . ASP A 0 128 . 37.032  40.797  -47.649  1.00 34.59 128 A 1 
ATOM 984  C C   . ASP A 0 128 . 35.589  41.207  -47.275  1.00 34.59 128 A 1 
ATOM 985  C CB  . ASP A 0 128 . 37.985  41.923  -47.168  1.00 34.59 128 A 1 
ATOM 986  O O   . ASP A 0 128 . 35.157  42.332  -47.559  1.00 34.59 128 A 1 
ATOM 987  C CG  . ASP A 0 128 . 39.327  41.426  -46.608  1.00 34.59 128 A 1 
ATOM 988  O OD1 . ASP A 0 128 . 39.448  40.201  -46.377  1.00 34.59 128 A 1 
ATOM 989  O OD2 . ASP A 0 128 . 40.167  42.300  -46.295  1.00 34.59 128 A 1 
ATOM 990  N N   . ARG A 0 129 . 34.838  40.335  -46.569  1.00 34.17 129 A 1 
ATOM 991  C CA  . ARG A 0 129 . 33.668  40.765  -45.766  1.00 34.17 129 A 1 
ATOM 992  C C   . ARG A 0 129 . 33.185  39.797  -44.668  1.00 34.17 129 A 1 
ATOM 993  C CB  . ARG A 0 129 . 32.485  41.219  -46.653  1.00 34.17 129 A 1 
ATOM 994  O O   . ARG A 0 129 . 31.995  39.503  -44.589  1.00 34.17 129 A 1 
ATOM 995  C CG  . ARG A 0 129 . 31.695  42.303  -45.888  1.00 34.17 129 A 1 
ATOM 996  C CD  . ARG A 0 129 . 30.505  42.828  -46.683  1.00 34.17 129 A 1 
ATOM 997  N NE  . ARG A 0 129 . 30.956  43.496  -47.913  1.00 34.17 129 A 1 
ATOM 998  N NH1 . ARG A 0 129 . 28.885  44.006  -48.740  1.00 34.17 129 A 1 
ATOM 999  N NH2 . ARG A 0 129 . 30.712  44.434  -49.962  1.00 34.17 129 A 1 
ATOM 1000 C CZ  . ARG A 0 129 . 30.183  43.980  -48.862  1.00 34.17 129 A 1 
ATOM 1001 N N   . TYR A 0 130 . 34.059  39.412  -43.742  1.00 33.94 130 A 1 
ATOM 1002 C CA  . TYR A 0 130 . 33.614  39.030  -42.393  1.00 33.94 130 A 1 
ATOM 1003 C C   . TYR A 0 130 . 33.940  40.163  -41.417  1.00 33.94 130 A 1 
ATOM 1004 C CB  . TYR A 0 130 . 34.201  37.678  -41.958  1.00 33.94 130 A 1 
ATOM 1005 O O   . TYR A 0 130 . 35.087  40.597  -41.332  1.00 33.94 130 A 1 
ATOM 1006 C CG  . TYR A 0 130 . 33.140  36.599  -41.847  1.00 33.94 130 A 1 
ATOM 1007 C CD1 . TYR A 0 130 . 32.629  36.217  -40.588  1.00 33.94 130 A 1 
ATOM 1008 C CD2 . TYR A 0 130 . 32.642  35.996  -43.018  1.00 33.94 130 A 1 
ATOM 1009 C CE1 . TYR A 0 130 . 31.632  35.224  -40.500  1.00 33.94 130 A 1 
ATOM 1010 C CE2 . TYR A 0 130 . 31.640  35.013  -42.932  1.00 33.94 130 A 1 
ATOM 1011 O OH  . TYR A 0 130 . 30.171  33.668  -41.624  1.00 33.94 130 A 1 
ATOM 1012 C CZ  . TYR A 0 130 . 31.136  34.619  -41.677  1.00 33.94 130 A 1 
ATOM 1013 N N   . GLY A 0 131 . 32.943  40.675  -40.687  1.00 38.66 131 A 1 
ATOM 1014 C CA  . GLY A 0 131 . 33.206  41.704  -39.681  1.00 38.66 131 A 1 
ATOM 1015 C C   . GLY A 0 131 . 32.024  42.565  -39.234  1.00 38.66 131 A 1 
ATOM 1016 O O   . GLY A 0 131 . 31.622  43.494  -39.926  1.00 38.66 131 A 1 
ATOM 1017 N N   . LYS A 0 132 . 31.655  42.363  -37.964  1.00 39.35 132 A 1 
ATOM 1018 C CA  . LYS A 0 132 . 31.088  43.353  -37.031  1.00 39.35 132 A 1 
ATOM 1019 C C   . LYS A 0 132 . 29.587  43.691  -37.128  1.00 39.35 132 A 1 
ATOM 1020 C CB  . LYS A 0 132 . 31.997  44.597  -36.996  1.00 39.35 132 A 1 
ATOM 1021 O O   . LYS A 0 132 . 29.148  44.550  -37.883  1.00 39.35 132 A 1 
ATOM 1022 C CG  . LYS A 0 132 . 32.095  45.190  -35.587  1.00 39.35 132 A 1 
ATOM 1023 C CD  . LYS A 0 132 . 33.206  46.244  -35.541  1.00 39.35 132 A 1 
ATOM 1024 C CE  . LYS A 0 132 . 33.518  46.594  -34.086  1.00 39.35 132 A 1 
ATOM 1025 N NZ  . LYS A 0 132 . 34.705  47.476  -33.992  1.00 39.35 132 A 1 
ATOM 1026 N N   . ALA A 0 133 . 28.867  43.049  -36.204  1.00 41.55 133 A 1 
ATOM 1027 C CA  . ALA A 0 133 . 27.720  43.521  -35.422  1.00 41.55 133 A 1 
ATOM 1028 C C   . ALA A 0 133 . 27.250  44.977  -35.637  1.00 41.55 133 A 1 
ATOM 1029 C CB  . ALA A 0 133 . 28.101  43.330  -33.947  1.00 41.55 133 A 1 
ATOM 1030 O O   . ALA A 0 133 . 28.033  45.928  -35.579  1.00 41.55 133 A 1 
ATOM 1031 N N   . GLY A 0 134 . 25.934  45.139  -35.793  1.00 34.33 134 A 1 
ATOM 1032 C CA  . GLY A 0 134 . 25.300  46.422  -36.081  1.00 34.33 134 A 1 
ATOM 1033 C C   . GLY A 0 134 . 25.116  47.362  -34.883  1.00 34.33 134 A 1 
ATOM 1034 O O   . GLY A 0 134 . 25.192  46.979  -33.718  1.00 34.33 134 A 1 
ATOM 1035 N N   . ALA A 0 135 . 24.781  48.608  -35.214  1.00 39.82 135 A 1 
ATOM 1036 C CA  . ALA A 0 135 . 24.152  49.584  -34.332  1.00 39.82 135 A 1 
ATOM 1037 C C   . ALA A 0 135 . 23.028  50.288  -35.115  1.00 39.82 135 A 1 
ATOM 1038 C CB  . ALA A 0 135 . 25.208  50.555  -33.793  1.00 39.82 135 A 1 
ATOM 1039 O O   . ALA A 0 135 . 23.056  50.330  -36.346  1.00 39.82 135 A 1 
ATOM 1040 N N   . ALA A 0 136 . 22.008  50.781  -34.414  1.00 38.82 136 A 1 
ATOM 1041 C CA  . ALA A 0 136 . 20.771  51.264  -35.029  1.00 38.82 136 A 1 
ATOM 1042 C C   . ALA A 0 136 . 20.864  52.700  -35.593  1.00 38.82 136 A 1 
ATOM 1043 C CB  . ALA A 0 136 . 19.653  51.115  -33.986  1.00 38.82 136 A 1 
ATOM 1044 O O   . ALA A 0 136 . 21.833  53.416  -35.359  1.00 38.82 136 A 1 
ATOM 1045 N N   . GLN A 0 137 . 19.760  53.131  -36.222  1.00 41.64 137 A 1 
ATOM 1046 C CA  . GLN A 0 137 . 19.512  54.440  -36.855  1.00 41.64 137 A 1 
ATOM 1047 C C   . GLN A 0 137 . 20.185  54.633  -38.236  1.00 41.64 137 A 1 
ATOM 1048 C CB  . GLN A 0 137 . 19.816  55.625  -35.910  1.00 41.64 137 A 1 
ATOM 1049 O O   . GLN A 0 137 . 21.319  54.238  -38.456  1.00 41.64 137 A 1 
ATOM 1050 C CG  . GLN A 0 137 . 19.187  55.510  -34.508  1.00 41.64 137 A 1 
ATOM 1051 C CD  . GLN A 0 137 . 19.547  56.672  -33.582  1.00 41.64 137 A 1 
ATOM 1052 N NE2 . GLN A 0 137 . 18.957  56.739  -32.409  1.00 41.64 137 A 1 
ATOM 1053 O OE1 . GLN A 0 137 . 20.341  57.548  -33.874  1.00 41.64 137 A 1 
ATOM 1054 N N   . GLY A 0 138 . 19.535  55.257  -39.224  1.00 38.48 138 A 1 
ATOM 1055 C CA  . GLY A 0 138 . 18.132  55.679  -39.258  1.00 38.48 138 A 1 
ATOM 1056 C C   . GLY A 0 138 . 17.855  56.802  -40.262  1.00 38.48 138 A 1 
ATOM 1057 O O   . GLY A 0 138 . 18.407  57.884  -40.138  1.00 38.48 138 A 1 
ATOM 1058 N N   . SER A 0 139 . 16.893  56.568  -41.158  1.00 36.49 139 A 1 
ATOM 1059 C CA  . SER A 0 139 . 16.217  57.567  -42.006  1.00 36.49 139 A 1 
ATOM 1060 C C   . SER A 0 139 . 16.940  58.151  -43.245  1.00 36.49 139 A 1 
ATOM 1061 C CB  . SER A 0 139 . 15.633  58.700  -41.146  1.00 36.49 139 A 1 
ATOM 1062 O O   . SER A 0 139 . 17.950  58.834  -43.167  1.00 36.49 139 A 1 
ATOM 1063 O OG  . SER A 0 139 . 14.337  59.008  -41.612  1.00 36.49 139 A 1 
ATOM 1064 N N   . GLN A 0 140 . 16.245  57.999  -44.382  1.00 38.57 140 A 1 
ATOM 1065 C CA  . GLN A 0 140 . 15.977  59.024  -45.411  1.00 38.57 140 A 1 
ATOM 1066 C C   . GLN A 0 140 . 17.068  59.555  -46.383  1.00 38.57 140 A 1 
ATOM 1067 C CB  . GLN A 0 140 . 15.158  60.170  -44.779  1.00 38.57 140 A 1 
ATOM 1068 O O   . GLN A 0 140 . 17.791  60.502  -46.115  1.00 38.57 140 A 1 
ATOM 1069 C CG  . GLN A 0 140 . 13.682  59.774  -44.590  1.00 38.57 140 A 1 
ATOM 1070 C CD  . GLN A 0 140 . 12.906  60.721  -43.677  1.00 38.57 140 A 1 
ATOM 1071 N NE2 . GLN A 0 140 . 11.597  60.765  -43.782  1.00 38.57 140 A 1 
ATOM 1072 O OE1 . GLN A 0 140 . 13.440  61.406  -42.822  1.00 38.57 140 A 1 
ATOM 1073 N N   . HIS A 0 141 . 16.875  59.123  -47.641  1.00 34.67 141 A 1 
ATOM 1074 C CA  . HIS A 0 141 . 16.695  59.961  -48.850  1.00 34.67 141 A 1 
ATOM 1075 C C   . HIS A 0 141 . 17.889  60.634  -49.568  1.00 34.67 141 A 1 
ATOM 1076 C CB  . HIS A 0 141 . 15.549  60.978  -48.652  1.00 34.67 141 A 1 
ATOM 1077 O O   . HIS A 0 141 . 18.359  61.700  -49.192  1.00 34.67 141 A 1 
ATOM 1078 C CG  . HIS A 0 141 . 14.191  60.465  -49.052  1.00 34.67 141 A 1 
ATOM 1079 C CD2 . HIS A 0 141 . 13.480  60.871  -50.148  1.00 34.67 141 A 1 
ATOM 1080 N ND1 . HIS A 0 141 . 13.435  59.508  -48.412  1.00 34.67 141 A 1 
ATOM 1081 C CE1 . HIS A 0 141 . 12.300  59.341  -49.112  1.00 34.67 141 A 1 
ATOM 1082 N NE2 . HIS A 0 141 . 12.287  60.148  -50.183  1.00 34.67 141 A 1 
ATOM 1083 N N   . GLY A 0 142 . 18.132  60.141  -50.795  1.00 36.40 142 A 1 
ATOM 1084 C CA  . GLY A 0 142 . 18.649  60.911  -51.939  1.00 36.40 142 A 1 
ATOM 1085 C C   . GLY A 0 142 . 20.180  61.024  -52.047  1.00 36.40 142 A 1 
ATOM 1086 O O   . GLY A 0 142 . 20.878  61.081  -51.049  1.00 36.40 142 A 1 
ATOM 1087 N N   . GLY A 0 143 . 20.783  61.074  -53.241  1.00 33.19 143 A 1 
ATOM 1088 C CA  . GLY A 0 143 . 20.220  60.939  -54.593  1.00 33.19 143 A 1 
ATOM 1089 C C   . GLY A 0 143 . 20.921  61.855  -55.608  1.00 33.19 143 A 1 
ATOM 1090 O O   . GLY A 0 143 . 21.073  63.039  -55.331  1.00 33.19 143 A 1 
ATOM 1091 N N   . LYS A 0 144 . 21.237  61.328  -56.811  1.00 41.00 144 A 1 
ATOM 1092 C CA  . LYS A 0 144 . 22.135  61.913  -57.852  1.00 41.00 144 A 1 
ATOM 1093 C C   . LYS A 0 144 . 23.618  61.806  -57.427  1.00 41.00 144 A 1 
ATOM 1094 C CB  . LYS A 0 144 . 21.746  63.365  -58.217  1.00 41.00 144 A 1 
ATOM 1095 O O   . LYS A 0 144 . 23.933  62.150  -56.300  1.00 41.00 144 A 1 
ATOM 1096 C CG  . LYS A 0 144 . 20.244  63.587  -58.496  1.00 41.00 144 A 1 
ATOM 1097 C CD  . LYS A 0 144 . 19.901  65.081  -58.453  1.00 41.00 144 A 1 
ATOM 1098 C CE  . LYS A 0 144 . 18.385  65.280  -58.563  1.00 41.00 144 A 1 
ATOM 1099 N NZ  . LYS A 0 144 . 18.020  66.707  -58.392  1.00 41.00 144 A 1 
ATOM 1100 N N   . LYS A 0 145 . 24.578  61.233  -58.171  1.00 34.56 145 A 1 
ATOM 1101 C CA  . LYS A 0 145 . 24.788  60.927  -59.610  1.00 34.56 145 A 1 
ATOM 1102 C C   . LYS A 0 145 . 25.216  62.142  -60.458  1.00 34.56 145 A 1 
ATOM 1103 C CB  . LYS A 0 145 . 23.635  60.126  -60.262  1.00 34.56 145 A 1 
ATOM 1104 O O   . LYS A 0 145 . 24.423  63.065  -60.599  1.00 34.56 145 A 1 
ATOM 1105 C CG  . LYS A 0 145 . 24.117  59.186  -61.384  1.00 34.56 145 A 1 
ATOM 1106 C CD  . LYS A 0 145 . 23.009  58.842  -62.395  1.00 34.56 145 A 1 
ATOM 1107 C CE  . LYS A 0 145 . 23.553  57.856  -63.440  1.00 34.56 145 A 1 
ATOM 1108 N NZ  . LYS A 0 145 . 22.552  57.521  -64.486  1.00 34.56 145 A 1 
ATOM 1109 N N   . LEU A 0 146 . 26.380  61.996  -61.118  1.00 33.85 146 A 1 
ATOM 1110 C CA  . LEU A 0 146 . 27.037  62.906  -62.088  1.00 33.85 146 A 1 
ATOM 1111 C C   . LEU A 0 146 . 27.631  64.205  -61.486  1.00 33.85 146 A 1 
ATOM 1112 C CB  . LEU A 0 146 . 26.072  63.224  -63.257  1.00 33.85 146 A 1 
ATOM 1113 O O   . LEU A 0 146 . 27.078  64.708  -60.515  1.00 33.85 146 A 1 
ATOM 1114 C CG  . LEU A 0 146 . 25.462  62.022  -64.002  1.00 33.85 146 A 1 
ATOM 1115 C CD1 . LEU A 0 146 . 24.323  62.471  -64.915  1.00 33.85 146 A 1 
ATOM 1116 C CD2 . LEU A 0 146 . 26.479  61.247  -64.839  1.00 33.85 146 A 1 
ATOM 1117 N N   . ASP A 0 147 . 28.689  64.838  -62.018  1.00 32.37 147 A 1 
ATOM 1118 C CA  . ASP A 0 147 . 29.902  64.403  -62.761  1.00 32.37 147 A 1 
ATOM 1119 C C   . ASP A 0 147 . 30.912  65.601  -62.847  1.00 32.37 147 A 1 
ATOM 1120 C CB  . ASP A 0 147 . 29.596  63.798  -64.158  1.00 32.37 147 A 1 
ATOM 1121 O O   . ASP A 0 147 . 30.807  66.545  -62.071  1.00 32.37 147 A 1 
ATOM 1122 C CG  . ASP A 0 147 . 28.805  64.671  -65.136  1.00 32.37 147 A 1 
ATOM 1123 O OD1 . ASP A 0 147 . 28.883  65.912  -65.032  1.00 32.37 147 A 1 
ATOM 1124 O OD2 . ASP A 0 147 . 28.153  64.070  -66.015  1.00 32.37 147 A 1 
ATOM 1125 N N   . SER A 0 148 . 31.877  65.567  -63.783  1.00 39.53 148 A 1 
ATOM 1126 C CA  . SER A 0 148 . 32.607  66.730  -64.352  1.00 39.53 148 A 1 
ATOM 1127 C C   . SER A 0 148 . 33.685  67.510  -63.547  1.00 39.53 148 A 1 
ATOM 1128 C CB  . SER A 0 148 . 31.616  67.699  -65.012  1.00 39.53 148 A 1 
ATOM 1129 O O   . SER A 0 148 . 33.452  68.608  -63.062  1.00 39.53 148 A 1 
ATOM 1130 O OG  . SER A 0 148 . 30.954  67.045  -66.075  1.00 39.53 148 A 1 
ATOM 1131 N N   . ALA A 0 149 . 34.932  67.025  -63.677  1.00 33.54 149 A 1 
ATOM 1132 C CA  . ALA A 0 149 . 36.073  67.722  -64.326  1.00 33.54 149 A 1 
ATOM 1133 C C   . ALA A 0 149 . 36.814  68.954  -63.710  1.00 33.54 149 A 1 
ATOM 1134 C CB  . ALA A 0 149 . 35.668  68.005  -65.786  1.00 33.54 149 A 1 
ATOM 1135 O O   . ALA A 0 149 . 36.294  69.724  -62.918  1.00 33.54 149 A 1 
ATOM 1136 N N   . HIS A 0 150 . 38.036  69.167  -64.250  1.00 36.30 150 A 1 
ATOM 1137 C CA  . HIS A 0 150 . 38.920  70.360  -64.177  1.00 36.30 150 A 1 
ATOM 1138 C C   . HIS A 0 150 . 39.682  70.584  -62.837  1.00 36.30 150 A 1 
ATOM 1139 C CB  . HIS A 0 150 . 38.142  71.592  -64.703  1.00 36.30 150 A 1 
ATOM 1140 O O   . HIS A 0 150 . 39.084  70.873  -61.814  1.00 36.30 150 A 1 
ATOM 1141 C CG  . HIS A 0 150 . 38.883  72.437  -65.712  1.00 36.30 150 A 1 
ATOM 1142 C CD2 . HIS A 0 150 . 39.114  73.785  -65.632  1.00 36.30 150 A 1 
ATOM 1143 N ND1 . HIS A 0 150 . 39.451  72.002  -66.891  1.00 36.30 150 A 1 
ATOM 1144 C CE1 . HIS A 0 150 . 40.035  73.056  -67.487  1.00 36.30 150 A 1 
ATOM 1145 N NE2 . HIS A 0 150 . 39.858  74.164  -66.755  1.00 36.30 150 A 1 
ATOM 1146 N N   . ALA A 0 151 . 41.011  70.363  -62.777  1.00 35.50 151 A 1 
ATOM 1147 C CA  . ALA A 0 151 . 42.096  71.355  -63.021  1.00 35.50 151 A 1 
ATOM 1148 C C   . ALA A 0 151 . 42.695  71.916  -61.696  1.00 35.50 151 A 1 
ATOM 1149 C CB  . ALA A 0 151 . 41.607  72.465  -63.960  1.00 35.50 151 A 1 
ATOM 1150 O O   . ALA A 0 151 . 42.002  71.936  -60.692  1.00 35.50 151 A 1 
ATOM 1151 N N   . GLN A 0 152 . 43.955  72.376  -61.575  1.00 38.77 152 A 1 
ATOM 1152 C CA  . GLN A 0 152 . 45.122  72.390  -62.479  1.00 38.77 152 A 1 
ATOM 1153 C C   . GLN A 0 152 . 46.445  72.543  -61.674  1.00 38.77 152 A 1 
ATOM 1154 C CB  . GLN A 0 152 . 44.945  73.526  -63.513  1.00 38.77 152 A 1 
ATOM 1155 O O   . GLN A 0 152 . 46.472  73.185  -60.631  1.00 38.77 152 A 1 
ATOM 1156 C CG  . GLN A 0 152 . 46.199  74.214  -64.077  1.00 38.77 152 A 1 
ATOM 1157 C CD  . GLN A 0 152 . 45.817  75.283  -65.100  1.00 38.77 152 A 1 
ATOM 1158 N NE2 . GLN A 0 152 . 46.314  76.493  -64.975  1.00 38.77 152 A 1 
ATOM 1159 O OE1 . GLN A 0 152 . 45.070  75.049  -66.033  1.00 38.77 152 A 1 
ATOM 1160 N N   . SER A 0 153 . 47.533  71.961  -62.202  1.00 33.14 153 A 1 
ATOM 1161 C CA  . SER A 0 153 . 48.969  72.065  -61.826  1.00 33.14 153 A 1 
ATOM 1162 C C   . SER A 0 153 . 49.445  73.285  -61.006  1.00 33.14 153 A 1 
ATOM 1163 C CB  . SER A 0 153 . 49.756  72.078  -63.165  1.00 33.14 153 A 1 
ATOM 1164 O O   . SER A 0 153 . 49.171  74.404  -61.430  1.00 33.14 153 A 1 
ATOM 1165 O OG  . SER A 0 153 . 50.833  73.001  -63.222  1.00 33.14 153 A 1 
ATOM 1166 N N   . HIS A 0 154 . 50.400  73.080  -60.071  1.00 37.13 154 A 1 
ATOM 1167 C CA  . HIS A 0 154 . 51.576  73.972  -59.925  1.00 37.13 154 A 1 
ATOM 1168 C C   . HIS A 0 154 . 52.884  73.297  -59.408  1.00 37.13 154 A 1 
ATOM 1169 C CB  . HIS A 0 154 . 51.243  75.249  -59.124  1.00 37.13 154 A 1 
ATOM 1170 O O   . HIS A 0 154 . 52.963  72.778  -58.303  1.00 37.13 154 A 1 
ATOM 1171 C CG  . HIS A 0 154 . 50.879  76.415  -60.021  1.00 37.13 154 A 1 
ATOM 1172 C CD2 . HIS A 0 154 . 49.641  76.986  -60.166  1.00 37.13 154 A 1 
ATOM 1173 N ND1 . HIS A 0 154 . 51.715  77.041  -60.922  1.00 37.13 154 A 1 
ATOM 1174 C CE1 . HIS A 0 154 . 50.993  77.951  -61.598  1.00 37.13 154 A 1 
ATOM 1175 N NE2 . HIS A 0 154 . 49.724  77.958  -61.171  1.00 37.13 154 A 1 
ATOM 1176 N N   . TYR A 0 155 . 53.907  73.376  -60.268  1.00 33.47 155 A 1 
ATOM 1177 C CA  . TYR A 0 155 . 55.358  73.085  -60.215  1.00 33.47 155 A 1 
ATOM 1178 C C   . TYR A 0 155 . 56.200  73.117  -58.910  1.00 33.47 155 A 1 
ATOM 1179 C CB  . TYR A 0 155 . 55.985  74.180  -61.101  1.00 33.47 155 A 1 
ATOM 1180 O O   . TYR A 0 155 . 56.127  74.065  -58.135  1.00 33.47 155 A 1 
ATOM 1181 C CG  . TYR A 0 155 . 55.721  74.031  -62.583  1.00 33.47 155 A 1 
ATOM 1182 C CD1 . TYR A 0 155 . 56.719  73.451  -63.388  1.00 33.47 155 A 1 
ATOM 1183 C CD2 . TYR A 0 155 . 54.506  74.458  -63.160  1.00 33.47 155 A 1 
ATOM 1184 C CE1 . TYR A 0 155 . 56.503  73.276  -64.765  1.00 33.47 155 A 1 
ATOM 1185 C CE2 . TYR A 0 155 . 54.280  74.265  -64.535  1.00 33.47 155 A 1 
ATOM 1186 O OH  . TYR A 0 155 . 55.060  73.497  -66.666  1.00 33.47 155 A 1 
ATOM 1187 C CZ  . TYR A 0 155 . 55.277  73.675  -65.338  1.00 33.47 155 A 1 
ATOM 1188 N N   . GLY A 0 156 . 57.225  72.236  -58.878  1.00 38.39 156 A 1 
ATOM 1189 C CA  . GLY A 0 156 . 58.586  72.507  -58.349  1.00 38.39 156 A 1 
ATOM 1190 C C   . GLY A 0 156 . 59.296  71.304  -57.677  1.00 38.39 156 A 1 
ATOM 1191 O O   . GLY A 0 156 . 58.640  70.560  -56.966  1.00 38.39 156 A 1 
ATOM 1192 N N   . ALA A 0 157 . 60.612  71.046  -57.813  1.00 37.87 157 A 1 
ATOM 1193 C CA  . ALA A 0 157 . 61.616  71.555  -58.766  1.00 37.87 157 A 1 
ATOM 1194 C C   . ALA A 0 157 . 62.932  70.711  -58.790  1.00 37.87 157 A 1 
ATOM 1195 C CB  . ALA A 0 157 . 61.994  72.997  -58.378  1.00 37.87 157 A 1 
ATOM 1196 O O   . ALA A 0 157 . 63.385  70.253  -57.750  1.00 37.87 157 A 1 
ATOM 1197 N N   . SER A 0 158 . 63.616  70.710  -59.949  1.00 34.52 158 A 1 
ATOM 1198 C CA  . SER A 0 158 . 65.094  70.693  -60.133  1.00 34.52 158 A 1 
ATOM 1199 C C   . SER A 0 158 . 65.954  69.400  -60.055  1.00 34.52 158 A 1 
ATOM 1200 C CB  . SER A 0 158 . 65.736  71.772  -59.253  1.00 34.52 158 A 1 
ATOM 1201 O O   . SER A 0 158 . 65.836  68.594  -59.146  1.00 34.52 158 A 1 
ATOM 1202 O OG  . SER A 0 158 . 66.946  72.215  -59.838  1.00 34.52 158 A 1 
ATOM 1203 N N   . ALA A 0 159 . 66.937  69.360  -60.978  1.00 36.31 159 A 1 
ATOM 1204 C CA  . ALA A 0 159 . 68.191  68.575  -61.053  1.00 36.31 159 A 1 
ATOM 1205 C C   . ALA A 0 159 . 68.148  67.021  -61.182  1.00 36.31 159 A 1 
ATOM 1206 C CB  . ALA A 0 159 . 69.133  69.042  -59.935  1.00 36.31 159 A 1 
ATOM 1207 O O   . ALA A 0 159 . 67.492  66.337  -60.414  1.00 36.31 159 A 1 
ATOM 1208 N N   . GLY A 0 160 . 68.904  66.396  -62.105  1.00 37.14 160 A 1 
ATOM 1209 C CA  . GLY A 0 160 . 69.699  67.005  -63.183  1.00 37.14 160 A 1 
ATOM 1210 C C   . GLY A 0 160 . 70.522  66.053  -64.078  1.00 37.14 160 A 1 
ATOM 1211 O O   . GLY A 0 160 . 70.875  64.952  -63.688  1.00 37.14 160 A 1 
ATOM 1212 N N   . GLN A 0 161 . 70.880  66.587  -65.255  1.00 37.91 161 A 1 
ATOM 1213 C CA  . GLN A 0 161 . 71.902  66.148  -66.231  1.00 37.91 161 A 1 
ATOM 1214 C C   . GLN A 0 161 . 71.658  64.894  -67.110  1.00 37.91 161 A 1 
ATOM 1215 C CB  . GLN A 0 161 . 73.324  66.251  -65.654  1.00 37.91 161 A 1 
ATOM 1216 O O   . GLN A 0 161 . 71.842  63.743  -66.739  1.00 37.91 161 A 1 
ATOM 1217 C CG  . GLN A 0 161 . 73.618  67.701  -65.214  1.00 37.91 161 A 1 
ATOM 1218 C CD  . GLN A 0 161 . 75.103  68.018  -65.078  1.00 37.91 161 A 1 
ATOM 1219 N NE2 . GLN A 0 161 . 75.501  69.256  -65.280  1.00 37.91 161 A 1 
ATOM 1220 O OE1 . GLN A 0 161 . 75.941  67.187  -64.793  1.00 37.91 161 A 1 
ATOM 1221 N N   . VAL A 0 162 . 71.335  65.206  -68.370  1.00 33.30 162 A 1 
ATOM 1222 C CA  . VAL A 0 162 . 71.331  64.371  -69.588  1.00 33.30 162 A 1 
ATOM 1223 C C   . VAL A 0 162 . 72.766  64.188  -70.122  1.00 33.30 162 A 1 
ATOM 1224 C CB  . VAL A 0 162 . 70.472  65.149  -70.624  1.00 33.30 162 A 1 
ATOM 1225 O O   . VAL A 0 162 . 73.576  65.078  -69.888  1.00 33.30 162 A 1 
ATOM 1226 C CG1 . VAL A 0 162 . 70.495  64.627  -72.066  1.00 33.30 162 A 1 
ATOM 1227 C CG2 . VAL A 0 162 . 69.001  65.217  -70.189  1.00 33.30 162 A 1 
ATOM 1228 N N   . TRP A 0 163 . 73.057  63.145  -70.924  1.00 32.95 163 A 1 
ATOM 1229 C CA  . TRP A 0 163 . 73.761  63.252  -72.233  1.00 32.95 163 A 1 
ATOM 1230 C C   . TRP A 0 163 . 73.698  61.951  -73.069  1.00 32.95 163 A 1 
ATOM 1231 C CB  . TRP A 0 163 . 75.182  63.850  -72.142  1.00 32.95 163 A 1 
ATOM 1232 O O   . TRP A 0 163 . 73.207  60.928  -72.602  1.00 32.95 163 A 1 
ATOM 1233 C CG  . TRP A 0 163 . 75.297  65.215  -72.789  1.00 32.95 163 A 1 
ATOM 1234 C CD1 . TRP A 0 163 . 74.565  66.312  -72.470  1.00 32.95 163 A 1 
ATOM 1235 C CD2 . TRP A 0 163 . 76.179  65.662  -73.871  1.00 32.95 163 A 1 
ATOM 1236 C CE2 . TRP A 0 163 . 75.930  67.048  -74.123  1.00 32.95 163 A 1 
ATOM 1237 C CE3 . TRP A 0 163 . 77.170  65.046  -74.666  1.00 32.95 163 A 1 
ATOM 1238 N NE1 . TRP A 0 163 . 74.939  67.389  -73.239  1.00 32.95 163 A 1 
ATOM 1239 C CH2 . TRP A 0 163 . 77.610  67.142  -75.854  1.00 32.95 163 A 1 
ATOM 1240 C CZ2 . TRP A 0 163 . 76.625  67.786  -75.089  1.00 32.95 163 A 1 
ATOM 1241 C CZ3 . TRP A 0 163 . 77.876  65.777  -75.643  1.00 32.95 163 A 1 
ATOM 1242 N N   . LYS A 0 164 . 74.087  62.028  -74.354  1.00 35.74 164 A 1 
ATOM 1243 C CA  . LYS A 0 164 . 73.860  61.005  -75.405  1.00 35.74 164 A 1 
ATOM 1244 C C   . LYS A 0 164 . 75.112  60.154  -75.693  1.00 35.74 164 A 1 
ATOM 1245 C CB  . LYS A 0 164 . 73.481  61.699  -76.732  1.00 35.74 164 A 1 
ATOM 1246 O O   . LYS A 0 164 . 76.210  60.703  -75.673  1.00 35.74 164 A 1 
ATOM 1247 C CG  . LYS A 0 164 . 72.287  62.669  -76.708  1.00 35.74 164 A 1 
ATOM 1248 C CD  . LYS A 0 164 . 72.195  63.384  -78.068  1.00 35.74 164 A 1 
ATOM 1249 C CE  . LYS A 0 164 . 71.031  64.381  -78.100  1.00 35.74 164 A 1 
ATOM 1250 N NZ  . LYS A 0 164 . 70.988  65.129  -79.382  1.00 35.74 164 A 1 
ATOM 1251 N N   . GLY A 0 165 . 74.953  58.902  -76.144  1.00 30.52 165 A 1 
ATOM 1252 C CA  . GLY A 0 165 . 76.038  58.134  -76.786  1.00 30.52 165 A 1 
ATOM 1253 C C   . GLY A 0 165 . 75.654  56.722  -77.270  1.00 30.52 165 A 1 
ATOM 1254 O O   . GLY A 0 165 . 74.838  56.081  -76.628  1.00 30.52 165 A 1 
ATOM 1255 N N   . ALA A 0 166 . 76.264  56.285  -78.387  1.00 33.24 166 A 1 
ATOM 1256 C CA  . ALA A 0 166 . 76.312  54.930  -78.991  1.00 33.24 166 A 1 
ATOM 1257 C C   . ALA A 0 166 . 74.983  54.130  -79.137  1.00 33.24 166 A 1 
ATOM 1258 C CB  . ALA A 0 166 . 77.395  54.128  -78.258  1.00 33.24 166 A 1 
ATOM 1259 O O   . ALA A 0 166 . 74.420  53.654  -78.162  1.00 33.24 166 A 1 
ATOM 1260 N N   . SER A 0 167 . 74.366  53.988  -80.321  1.00 38.03 167 A 1 
ATOM 1261 C CA  . SER A 0 167 . 74.772  53.202  -81.520  1.00 38.03 167 A 1 
ATOM 1262 C C   . SER A 0 167 . 74.893  51.684  -81.256  1.00 38.03 167 A 1 
ATOM 1263 C CB  . SER A 0 167 . 75.997  53.748  -82.268  1.00 38.03 167 A 1 
ATOM 1264 O O   . SER A 0 167 . 75.847  51.267  -80.613  1.00 38.03 167 A 1 
ATOM 1265 O OG  . SER A 0 167 . 77.210  53.444  -81.611  1.00 38.03 167 A 1 
ATOM 1266 N N   . ALA A 0 168 . 73.938  50.819  -81.621  1.00 31.93 168 A 1 
ATOM 1267 C CA  . ALA A 0 168 . 73.412  50.474  -82.960  1.00 31.93 168 A 1 
ATOM 1268 C C   . ALA A 0 168 . 74.379  49.640  -83.834  1.00 31.93 168 A 1 
ATOM 1269 C CB  . ALA A 0 168 . 72.823  51.672  -83.723  1.00 31.93 168 A 1 
ATOM 1270 O O   . ALA A 0 168 . 75.364  50.168  -84.344  1.00 31.93 168 A 1 
ATOM 1271 N N   . GLY A 0 169 . 74.036  48.363  -84.070  1.00 31.32 169 A 1 
ATOM 1272 C CA  . GLY A 0 169 . 74.689  47.490  -85.056  1.00 31.32 169 A 1 
ATOM 1273 C C   . GLY A 0 169 . 74.390  45.992  -84.871  1.00 31.32 169 A 1 
ATOM 1274 O O   . GLY A 0 169 . 74.773  45.435  -83.851  1.00 31.32 169 A 1 
ATOM 1275 N N   . TYR A 0 170 . 73.815  45.355  -85.905  1.00 34.75 170 A 1 
ATOM 1276 C CA  . TYR A 0 170 . 73.605  43.895  -86.078  1.00 34.75 170 A 1 
ATOM 1277 C C   . TYR A 0 170 . 72.647  43.198  -85.069  1.00 34.75 170 A 1 
ATOM 1278 C CB  . TYR A 0 170 . 74.973  43.189  -86.188  1.00 34.75 170 A 1 
ATOM 1279 O O   . TYR A 0 170 . 72.496  43.627  -83.936  1.00 34.75 170 A 1 
ATOM 1280 C CG  . TYR A 0 170 . 75.928  43.823  -87.191  1.00 34.75 170 A 1 
ATOM 1281 C CD1 . TYR A 0 170 . 75.873  43.458  -88.551  1.00 34.75 170 A 1 
ATOM 1282 C CD2 . TYR A 0 170 . 76.851  44.802  -86.768  1.00 34.75 170 A 1 
ATOM 1283 C CE1 . TYR A 0 170 . 76.724  44.081  -89.486  1.00 34.75 170 A 1 
ATOM 1284 C CE2 . TYR A 0 170 . 77.691  45.441  -87.701  1.00 34.75 170 A 1 
ATOM 1285 O OH  . TYR A 0 170 . 78.433  45.688  -89.974  1.00 34.75 170 A 1 
ATOM 1286 C CZ  . TYR A 0 170 . 77.627  45.079  -89.065  1.00 34.75 170 A 1 
ATOM 1287 N N   . GLY A 0 171 . 71.934  42.115  -85.420  1.00 33.57 171 A 1 
ATOM 1288 C CA  . GLY A 0 171 . 71.770  41.513  -86.752  1.00 33.57 171 A 1 
ATOM 1289 C C   . GLY A 0 171 . 71.080  40.134  -86.758  1.00 33.57 171 A 1 
ATOM 1290 O O   . GLY A 0 171 . 71.767  39.128  -86.719  1.00 33.57 171 A 1 
ATOM 1291 N N   . ALA A 0 172 . 69.745  40.119  -86.874  1.00 30.41 172 A 1 
ATOM 1292 C CA  . ALA A 0 172 . 68.863  39.028  -87.342  1.00 30.41 172 A 1 
ATOM 1293 C C   . ALA A 0 172 . 69.105  37.551  -86.913  1.00 30.41 172 A 1 
ATOM 1294 C CB  . ALA A 0 172 . 68.774  39.126  -88.873  1.00 30.41 172 A 1 
ATOM 1295 O O   . ALA A 0 172 . 69.947  36.852  -87.468  1.00 30.41 172 A 1 
ATOM 1296 N N   . ALA A 0 173 . 68.168  37.018  -86.119  1.00 38.45 173 A 1 
ATOM 1297 C CA  . ALA A 0 173 . 67.693  35.628  -86.191  1.00 38.45 173 A 1 
ATOM 1298 C C   . ALA A 0 173 . 66.178  35.600  -85.878  1.00 38.45 173 A 1 
ATOM 1299 C CB  . ALA A 0 173 . 68.505  34.740  -85.240  1.00 38.45 173 A 1 
ATOM 1300 O O   . ALA A 0 173 . 65.687  36.492  -85.186  1.00 38.45 173 A 1 
ATOM 1301 N N   . ARG A 0 174 . 65.420  34.635  -86.417  1.00 36.20 174 A 1 
ATOM 1302 C CA  . ARG A 0 174 . 63.955  34.515  -86.251  1.00 36.20 174 A 1 
ATOM 1303 C C   . ARG A 0 174 . 63.562  33.099  -85.834  1.00 36.20 174 A 1 
ATOM 1304 C CB  . ARG A 0 174 . 63.220  34.787  -87.582  1.00 36.20 174 A 1 
ATOM 1305 O O   . ARG A 0 174 . 64.048  32.159  -86.447  1.00 36.20 174 A 1 
ATOM 1306 C CG  . ARG A 0 174 . 62.909  36.247  -87.930  1.00 36.20 174 A 1 
ATOM 1307 C CD  . ARG A 0 174 . 62.166  36.243  -89.279  1.00 36.20 174 A 1 
ATOM 1308 N NE  . ARG A 0 174 . 61.582  37.552  -89.628  1.00 36.20 174 A 1 
ATOM 1309 N NH1 . ARG A 0 174 . 61.055  37.046  -91.809  1.00 36.20 174 A 1 
ATOM 1310 N NH2 . ARG A 0 174 . 60.459  39.022  -90.964  1.00 36.20 174 A 1 
ATOM 1311 C CZ  . ARG A 0 174 . 61.040  37.867  -90.794  1.00 36.20 174 A 1 
ATOM 1312 N N   . GLY A 0 175 . 62.556  33.011  -84.964  1.00 33.50 175 A 1 
ATOM 1313 C CA  . GLY A 0 175 . 61.470  32.033  -85.069  1.00 33.50 175 A 1 
ATOM 1314 C C   . GLY A 0 175 . 61.784  30.574  -84.739  1.00 33.50 175 A 1 
ATOM 1315 O O   . GLY A 0 175 . 62.064  29.781  -85.631  1.00 33.50 175 A 1 
ATOM 1316 N N   . GLY A 0 176 . 61.564  30.218  -83.478  1.00 29.11 176 A 1 
ATOM 1317 C CA  . GLY A 0 176 . 61.122  28.898  -83.035  1.00 29.11 176 A 1 
ATOM 1318 C C   . GLY A 0 176 . 60.193  29.162  -81.855  1.00 29.11 176 A 1 
ATOM 1319 O O   . GLY A 0 176 . 60.644  29.789  -80.904  1.00 29.11 176 A 1 
ATOM 1320 N N   . TYR A 0 177 . 58.908  28.827  -81.983  1.00 37.51 177 A 1 
ATOM 1321 C CA  . TYR A 0 177 . 57.865  29.222  -81.030  1.00 37.51 177 A 1 
ATOM 1322 C C   . TYR A 0 177 . 57.161  27.984  -80.466  1.00 37.51 177 A 1 
ATOM 1323 C CB  . TYR A 0 177 . 56.842  30.164  -81.693  1.00 37.51 177 A 1 
ATOM 1324 O O   . TYR A 0 177 . 56.619  27.179  -81.226  1.00 37.51 177 A 1 
ATOM 1325 C CG  . TYR A 0 177 . 57.377  31.501  -82.186  1.00 37.51 177 A 1 
ATOM 1326 C CD1 . TYR A 0 177 . 57.637  32.531  -81.263  1.00 37.51 177 A 1 
ATOM 1327 C CD2 . TYR A 0 177 . 57.562  31.733  -83.565  1.00 37.51 177 A 1 
ATOM 1328 C CE1 . TYR A 0 177 . 58.080  33.791  -81.709  1.00 37.51 177 A 1 
ATOM 1329 C CE2 . TYR A 0 177 . 58.006  32.992  -84.020  1.00 37.51 177 A 1 
ATOM 1330 O OH  . TYR A 0 177 . 58.703  35.237  -83.519  1.00 37.51 177 A 1 
ATOM 1331 C CZ  . TYR A 0 177 . 58.266  34.022  -83.089  1.00 37.51 177 A 1 
ATOM 1332 N N   . ASP A 0 178 . 57.181  27.895  -79.145  1.00 36.52 178 A 1 
ATOM 1333 C CA  . ASP A 0 178 . 56.271  27.171  -78.258  1.00 36.52 178 A 1 
ATOM 1334 C C   . ASP A 0 178 . 54.840  27.750  -78.343  1.00 36.52 178 A 1 
ATOM 1335 C CB  . ASP A 0 178 . 56.837  27.216  -76.813  1.00 36.52 178 A 1 
ATOM 1336 O O   . ASP A 0 178 . 54.654  28.910  -78.728  1.00 36.52 178 A 1 
ATOM 1337 C CG  . ASP A 0 178 . 57.667  28.464  -76.409  1.00 36.52 178 A 1 
ATOM 1338 O OD1 . ASP A 0 178 . 57.570  29.525  -77.076  1.00 36.52 178 A 1 
ATOM 1339 O OD2 . ASP A 0 178 . 58.501  28.322  -75.490  1.00 36.52 178 A 1 
ATOM 1340 N N   . ASN A 0 179 . 53.802  26.928  -78.105  1.00 37.28 179 A 1 
ATOM 1341 C CA  . ASN A 0 179 . 52.406  27.337  -78.352  1.00 37.28 179 A 1 
ATOM 1342 C C   . ASN A 0 179 . 51.338  26.408  -77.715  1.00 37.28 179 A 1 
ATOM 1343 C CB  . ASN A 0 179 . 52.205  27.466  -79.880  1.00 37.28 179 A 1 
ATOM 1344 O O   . ASN A 0 179 . 50.427  25.935  -78.406  1.00 37.28 179 A 1 
ATOM 1345 C CG  . ASN A 0 179 . 51.050  28.366  -80.278  1.00 37.28 179 A 1 
ATOM 1346 N ND2 . ASN A 0 179 . 50.646  28.281  -81.525  1.00 37.28 179 A 1 
ATOM 1347 O OD1 . ASN A 0 179 . 50.508  29.186  -79.554  1.00 37.28 179 A 1 
ATOM 1348 N N   . ASP A 0 180 . 51.443  26.125  -76.415  1.00 44.02 180 A 1 
ATOM 1349 C CA  . ASP A 0 180 . 50.635  25.093  -75.742  1.00 44.02 180 A 1 
ATOM 1350 C C   . ASP A 0 180 . 49.334  25.641  -75.130  1.00 44.02 180 A 1 
ATOM 1351 C CB  . ASP A 0 180 . 51.493  24.370  -74.695  1.00 44.02 180 A 1 
ATOM 1352 O O   . ASP A 0 180 . 49.349  26.505  -74.255  1.00 44.02 180 A 1 
ATOM 1353 C CG  . ASP A 0 180 . 52.739  23.755  -75.334  1.00 44.02 180 A 1 
ATOM 1354 O OD1 . ASP A 0 180 . 52.590  23.173  -76.436  1.00 44.02 180 A 1 
ATOM 1355 O OD2 . ASP A 0 180 . 53.827  23.935  -74.755  1.00 44.02 180 A 1 
ATOM 1356 N N   . VAL A 0 181 . 48.170  25.148  -75.585  1.00 42.85 181 A 1 
ATOM 1357 C CA  . VAL A 0 181 . 46.852  25.636  -75.124  1.00 42.85 181 A 1 
ATOM 1358 C C   . VAL A 0 181 . 45.770  24.543  -75.128  1.00 42.85 181 A 1 
ATOM 1359 C CB  . VAL A 0 181 . 46.364  26.844  -75.976  1.00 42.85 181 A 1 
ATOM 1360 O O   . VAL A 0 181 . 45.076  24.382  -76.131  1.00 42.85 181 A 1 
ATOM 1361 C CG1 . VAL A 0 181 . 45.085  27.463  -75.380  1.00 42.85 181 A 1 
ATOM 1362 C CG2 . VAL A 0 181 . 47.365  28.001  -76.105  1.00 42.85 181 A 1 
ATOM 1363 N N   . TRP A 0 182 . 45.548  23.858  -73.995  1.00 51.34 182 A 1 
ATOM 1364 C CA  . TRP A 0 182 . 44.201  23.599  -73.431  1.00 51.34 182 A 1 
ATOM 1365 C C   . TRP A 0 182 . 44.240  22.881  -72.067  1.00 51.34 182 A 1 
ATOM 1366 C CB  . TRP A 0 182 . 43.254  22.812  -74.365  1.00 51.34 182 A 1 
ATOM 1367 O O   . TRP A 0 182 . 45.044  21.987  -71.839  1.00 51.34 182 A 1 
ATOM 1368 C CG  . TRP A 0 182 . 43.672  21.445  -74.819  1.00 51.34 182 A 1 
ATOM 1369 C CD1 . TRP A 0 182 . 44.605  21.180  -75.761  1.00 51.34 182 A 1 
ATOM 1370 C CD2 . TRP A 0 182 . 43.182  20.141  -74.372  1.00 51.34 182 A 1 
ATOM 1371 C CE2 . TRP A 0 182 . 43.853  19.127  -75.120  1.00 51.34 182 A 1 
ATOM 1372 C CE3 . TRP A 0 182 . 42.260  19.709  -73.391  1.00 51.34 182 A 1 
ATOM 1373 N NE1 . TRP A 0 182 . 44.724  19.817  -75.934  1.00 51.34 182 A 1 
ATOM 1374 C CH2 . TRP A 0 182 . 42.687  17.363  -73.940  1.00 51.34 182 A 1 
ATOM 1375 C CZ2 . TRP A 0 182 . 43.602  17.760  -74.930  1.00 51.34 182 A 1 
ATOM 1376 C CZ3 . TRP A 0 182 . 42.030  18.336  -73.163  1.00 51.34 182 A 1 
ATOM 1377 N N   . ALA A 0 183 . 43.292  23.222  -71.189  1.00 47.24 183 A 1 
ATOM 1378 C CA  . ALA A 0 183 . 42.965  22.486  -69.965  1.00 47.24 183 A 1 
ATOM 1379 C C   . ALA A 0 183 . 41.434  22.446  -69.788  1.00 47.24 183 A 1 
ATOM 1380 C CB  . ALA A 0 183 . 43.675  23.139  -68.771  1.00 47.24 183 A 1 
ATOM 1381 O O   . ALA A 0 183 . 40.722  23.277  -70.357  1.00 47.24 183 A 1 
ATOM 1382 N N   . LYS A 0 184 . 40.911  21.475  -69.028  1.00 47.68 184 A 1 
ATOM 1383 C CA  . LYS A 0 184 . 39.469  21.323  -68.751  1.00 47.68 184 A 1 
ATOM 1384 C C   . LYS A 0 184 . 39.190  21.554  -67.269  1.00 47.68 184 A 1 
ATOM 1385 C CB  . LYS A 0 184 . 38.971  19.933  -69.178  1.00 47.68 184 A 1 
ATOM 1386 O O   . LYS A 0 184 . 39.923  21.047  -66.428  1.00 47.68 184 A 1 
ATOM 1387 C CG  . LYS A 0 184 . 38.933  19.769  -70.704  1.00 47.68 184 A 1 
ATOM 1388 C CD  . LYS A 0 184 . 38.539  18.334  -71.071  1.00 47.68 184 A 1 
ATOM 1389 C CE  . LYS A 0 184 . 38.502  18.172  -72.594  1.00 47.68 184 A 1 
ATOM 1390 N NZ  . LYS A 0 184 . 38.412  16.742  -72.971  1.00 47.68 184 A 1 
ATOM 1391 N N   . GLN A 0 185 . 38.122  22.288  -66.966  1.00 54.83 185 A 1 
ATOM 1392 C CA  . GLN A 0 185 . 37.705  22.555  -65.589  1.00 54.83 185 A 1 
ATOM 1393 C C   . GLN A 0 185 . 37.196  21.277  -64.908  1.00 54.83 185 A 1 
ATOM 1394 C CB  . GLN A 0 185 . 36.633  23.660  -65.563  1.00 54.83 185 A 1 
ATOM 1395 O O   . GLN A 0 185 . 36.440  20.502  -65.499  1.00 54.83 185 A 1 
ATOM 1396 C CG  . GLN A 0 185 . 37.211  25.020  -65.982  1.00 54.83 185 A 1 
ATOM 1397 C CD  . GLN A 0 185 . 36.131  26.084  -66.133  1.00 54.83 185 A 1 
ATOM 1398 N NE2 . GLN A 0 185 . 36.004  27.002  -65.200  1.00 54.83 185 A 1 
ATOM 1399 O OE1 . GLN A 0 185 . 35.400  26.121  -67.110  1.00 54.83 185 A 1 
ATOM 1400 N N   . ALA A 0 186 . 37.594  21.100  -63.651  1.00 53.66 186 A 1 
ATOM 1401 C CA  . ALA A 0 186 . 36.914  20.254  -62.682  1.00 53.66 186 A 1 
ATOM 1402 C C   . ALA A 0 186 . 36.154  21.154  -61.694  1.00 53.66 186 A 1 
ATOM 1403 C CB  . ALA A 0 186 . 37.939  19.343  -61.993  1.00 53.66 186 A 1 
ATOM 1404 O O   . ALA A 0 186 . 36.562  22.293  -61.445  1.00 53.66 186 A 1 
ATOM 1405 N N   . TYR A 0 187 . 35.059  20.629  -61.157  1.00 56.78 187 A 1 
ATOM 1406 C CA  . TYR A 0 187 . 34.239  21.262  -60.129  1.00 56.78 187 A 1 
ATOM 1407 C C   . TYR A 0 187 . 34.207  20.329  -58.923  1.00 56.78 187 A 1 
ATOM 1408 C CB  . TYR A 0 187 . 32.822  21.518  -60.665  1.00 56.78 187 A 1 
ATOM 1409 O O   . TYR A 0 187 . 34.059  19.118  -59.114  1.00 56.78 187 A 1 
ATOM 1410 C CG  . TYR A 0 187 . 32.756  22.488  -61.831  1.00 56.78 187 A 1 
ATOM 1411 C CD1 . TYR A 0 187 . 32.709  23.871  -61.575  1.00 56.78 187 A 1 
ATOM 1412 C CD2 . TYR A 0 187 . 32.746  22.016  -63.159  1.00 56.78 187 A 1 
ATOM 1413 C CE1 . TYR A 0 187 . 32.645  24.787  -62.643  1.00 56.78 187 A 1 
ATOM 1414 C CE2 . TYR A 0 187 . 32.688  22.927  -64.232  1.00 56.78 187 A 1 
ATOM 1415 O OH  . TYR A 0 187 . 32.567  25.191  -65.008  1.00 56.78 187 A 1 
ATOM 1416 C CZ  . TYR A 0 187 . 32.633  24.313  -63.973  1.00 56.78 187 A 1 
ATOM 1417 N N   . GLY A 0 188 . 34.370  20.897  -57.732  1.00 60.27 188 A 1 
ATOM 1418 C CA  . GLY A 0 188 . 33.937  20.281  -56.487  1.00 60.27 188 A 1 
ATOM 1419 C C   . GLY A 0 188 . 32.568  20.829  -56.084  1.00 60.27 188 A 1 
ATOM 1420 O O   . GLY A 0 188 . 32.047  21.761  -56.709  1.00 60.27 188 A 1 
ATOM 1421 N N   . SER A 0 189 . 31.984  20.236  -55.056  1.00 67.67 189 A 1 
ATOM 1422 C CA  . SER A 0 189 . 30.830  20.789  -54.355  1.00 67.67 189 A 1 
ATOM 1423 C C   . SER A 0 189 . 30.811  20.258  -52.934  1.00 67.67 189 A 1 
ATOM 1424 C CB  . SER A 0 189 . 29.520  20.426  -55.056  1.00 67.67 189 A 1 
ATOM 1425 O O   . SER A 0 189 . 30.715  19.041  -52.747  1.00 67.67 189 A 1 
ATOM 1426 O OG  . SER A 0 189 . 29.412  19.023  -55.217  1.00 67.67 189 A 1 
ATOM 1427 N N   . ASP A 0 190 . 30.890  21.197  -52.008  1.00 70.27 190 A 1 
ATOM 1428 C CA  . ASP A 0 190 . 30.835  21.033  -50.570  1.00 70.27 190 A 1 
ATOM 1429 C C   . ASP A 0 190 . 29.351  20.935  -50.169  1.00 70.27 190 A 1 
ATOM 1430 C CB  . ASP A 0 190 . 31.556  22.222  -49.880  1.00 70.27 190 A 1 
ATOM 1431 O O   . ASP A 0 190 . 28.527  21.722  -50.652  1.00 70.27 190 A 1 
ATOM 1432 C CG  . ASP A 0 190 . 32.695  22.879  -50.696  1.00 70.27 190 A 1 
ATOM 1433 O OD1 . ASP A 0 190 . 32.422  23.429  -51.798  1.00 70.27 190 A 1 
ATOM 1434 O OD2 . ASP A 0 190 . 33.872  22.856  -50.268  1.00 70.27 190 A 1 
ATOM 1435 N N   . TYR A 0 191 . 28.974  19.955  -49.348  1.00 74.70 191 A 1 
ATOM 1436 C CA  . TYR A 0 191 . 27.570  19.763  -48.949  1.00 74.70 191 A 1 
ATOM 1437 C C   . TYR A 0 191 . 27.466  19.325  -47.492  1.00 74.70 191 A 1 
ATOM 1438 C CB  . TYR A 0 191 . 26.863  18.785  -49.897  1.00 74.70 191 A 1 
ATOM 1439 O O   . TYR A 0 191 . 27.230  18.160  -47.172  1.00 74.70 191 A 1 
ATOM 1440 C CG  . TYR A 0 191 . 26.471  19.345  -51.251  1.00 74.70 191 A 1 
ATOM 1441 C CD1 . TYR A 0 191 . 25.514  20.373  -51.326  1.00 74.70 191 A 1 
ATOM 1442 C CD2 . TYR A 0 191 . 27.013  18.798  -52.430  1.00 74.70 191 A 1 
ATOM 1443 C CE1 . TYR A 0 191 . 25.075  20.838  -52.576  1.00 74.70 191 A 1 
ATOM 1444 C CE2 . TYR A 0 191 . 26.575  19.263  -53.688  1.00 74.70 191 A 1 
ATOM 1445 O OH  . TYR A 0 191 . 25.139  20.738  -54.952  1.00 74.70 191 A 1 
ATOM 1446 C CZ  . TYR A 0 191 . 25.611  20.290  -53.756  1.00 74.70 191 A 1 
ATOM 1447 N N   . ASP A 0 192 . 27.630  20.301  -46.612  1.00 77.43 192 A 1 
ATOM 1448 C CA  . ASP A 0 192 . 27.775  20.104  -45.180  1.00 77.43 192 A 1 
ATOM 1449 C C   . ASP A 0 192 . 26.470  20.530  -44.488  1.00 77.43 192 A 1 
ATOM 1450 C CB  . ASP A 0 192 . 29.010  20.915  -44.759  1.00 77.43 192 A 1 
ATOM 1451 O O   . ASP A 0 192 . 25.985  21.646  -44.668  1.00 77.43 192 A 1 
ATOM 1452 C CG  . ASP A 0 192 . 29.705  20.399  -43.508  1.00 77.43 192 A 1 
ATOM 1453 O OD1 . ASP A 0 192 . 29.962  19.190  -43.369  1.00 77.43 192 A 1 
ATOM 1454 O OD2 . ASP A 0 192 . 30.004  21.235  -42.625  1.00 77.43 192 A 1 
ATOM 1455 N N   . SER A 0 193 . 25.844  19.653  -43.707  1.00 78.65 193 A 1 
ATOM 1456 C CA  . SER A 0 193 . 24.599  19.976  -42.999  1.00 78.65 193 A 1 
ATOM 1457 C C   . SER A 0 193 . 24.674  19.531  -41.549  1.00 78.65 193 A 1 
ATOM 1458 C CB  . SER A 0 193 . 23.369  19.444  -43.739  1.00 78.65 193 A 1 
ATOM 1459 O O   . SER A 0 193 . 24.882  18.358  -41.242  1.00 78.65 193 A 1 
ATOM 1460 O OG  . SER A 0 193 . 23.410  18.045  -43.913  1.00 78.65 193 A 1 
ATOM 1461 N N   . ARG A 0 194 . 24.548  20.503  -40.643  1.00 82.66 194 A 1 
ATOM 1462 C CA  . ARG A 0 194 . 24.745  20.315  -39.206  1.00 82.66 194 A 1 
ATOM 1463 C C   . ARG A 0 194 . 23.571  20.910  -38.452  1.00 82.66 194 A 1 
ATOM 1464 C CB  . ARG A 0 194 . 26.071  20.940  -38.752  1.00 82.66 194 A 1 
ATOM 1465 O O   . ARG A 0 194 . 23.243  22.079  -38.638  1.00 82.66 194 A 1 
ATOM 1466 C CG  . ARG A 0 194 . 27.262  20.581  -39.651  1.00 82.66 194 A 1 
ATOM 1467 C CD  . ARG A 0 194 . 28.549  21.114  -39.023  1.00 82.66 194 A 1 
ATOM 1468 N NE  . ARG A 0 194 . 29.677  20.988  -39.956  1.00 82.66 194 A 1 
ATOM 1469 N NH1 . ARG A 0 194 . 31.210  19.966  -38.608  1.00 82.66 194 A 1 
ATOM 1470 N NH2 . ARG A 0 194 . 31.712  20.411  -40.735  1.00 82.66 194 A 1 
ATOM 1471 C CZ  . ARG A 0 194 . 30.865  20.469  -39.755  1.00 82.66 194 A 1 
ATOM 1472 N N   . TRP A 0 195 . 22.963  20.123  -37.584  1.00 86.83 195 A 1 
ATOM 1473 C CA  . TRP A 0 195 . 21.778  20.511  -36.834  1.00 86.83 195 A 1 
ATOM 1474 C C   . TRP A 0 195 . 21.888  20.039  -35.394  1.00 86.83 195 A 1 
ATOM 1475 C CB  . TRP A 0 195 . 20.552  19.914  -37.527  1.00 86.83 195 A 1 
ATOM 1476 O O   . TRP A 0 195 . 22.486  18.999  -35.117  1.00 86.83 195 A 1 
ATOM 1477 C CG  . TRP A 0 195 . 19.251  20.063  -36.806  1.00 86.83 195 A 1 
ATOM 1478 C CD1 . TRP A 0 195 . 18.399  21.102  -36.931  1.00 86.83 195 A 1 
ATOM 1479 C CD2 . TRP A 0 195 . 18.627  19.140  -35.862  1.00 86.83 195 A 1 
ATOM 1480 C CE2 . TRP A 0 195 . 17.329  19.639  -35.548  1.00 86.83 195 A 1 
ATOM 1481 C CE3 . TRP A 0 195 . 19.006  17.915  -35.272  1.00 86.83 195 A 1 
ATOM 1482 N NE1 . TRP A 0 195 . 17.270  20.868  -36.173  1.00 86.83 195 A 1 
ATOM 1483 C CH2 . TRP A 0 195 . 16.815  17.680  -34.216  1.00 86.83 195 A 1 
ATOM 1484 C CZ2 . TRP A 0 195 . 16.412  18.905  -34.783  1.00 86.83 195 A 1 
ATOM 1485 C CZ3 . TRP A 0 195 . 18.117  17.201  -34.446  1.00 86.83 195 A 1 
ATOM 1486 N N   . GLY A 0 196 . 21.258  20.762  -34.476  1.00 83.54 196 A 1 
ATOM 1487 C CA  . GLY A 0 196 . 21.120  20.267  -33.123  1.00 83.54 196 A 1 
ATOM 1488 C C   . GLY A 0 196 . 20.125  21.021  -32.265  1.00 83.54 196 A 1 
ATOM 1489 O O   . GLY A 0 196 . 19.572  22.064  -32.628  1.00 83.54 196 A 1 
ATOM 1490 N N   . LYS A 0 197 . 19.905  20.438  -31.093  1.00 86.11 197 A 1 
ATOM 1491 C CA  . LYS A 0 197 . 19.110  20.974  -30.000  1.00 86.11 197 A 1 
ATOM 1492 C C   . LYS A 0 197 . 19.883  20.817  -28.711  1.00 86.11 197 A 1 
ATOM 1493 C CB  . LYS A 0 197 . 17.786  20.224  -29.857  1.00 86.11 197 A 1 
ATOM 1494 O O   . LYS A 0 197 . 20.367  19.719  -28.443  1.00 86.11 197 A 1 
ATOM 1495 C CG  . LYS A 0 197 . 17.000  20.174  -31.163  1.00 86.11 197 A 1 
ATOM 1496 C CD  . LYS A 0 197 . 15.588  19.694  -30.853  1.00 86.11 197 A 1 
ATOM 1497 C CE  . LYS A 0 197 . 14.809  19.671  -32.159  1.00 86.11 197 A 1 
ATOM 1498 N NZ  . LYS A 0 197 . 13.427  20.141  -31.966  1.00 86.11 197 A 1 
ATOM 1499 N N   . SER A 0 198 . 19.902  21.862  -27.902  1.00 82.53 198 A 1 
ATOM 1500 C CA  . SER A 0 198 . 20.347  21.783  -26.517  1.00 82.53 198 A 1 
ATOM 1501 C C   . SER A 0 198 . 19.228  22.214  -25.572  1.00 82.53 198 A 1 
ATOM 1502 C CB  . SER A 0 198 . 21.638  22.574  -26.297  1.00 82.53 198 A 1 
ATOM 1503 O O   . SER A 0 198 . 18.451  23.131  -25.858  1.00 82.53 198 A 1 
ATOM 1504 O OG  . SER A 0 198 . 21.464  23.934  -26.638  1.00 82.53 198 A 1 
ATOM 1505 N N   . TYR A 0 199 . 19.146  21.547  -24.426  1.00 80.69 199 A 1 
ATOM 1506 C CA  . TYR A 0 199 . 18.585  22.121  -23.209  1.00 80.69 199 A 1 
ATOM 1507 C C   . TYR A 0 199 . 19.727  22.264  -22.198  1.00 80.69 199 A 1 
ATOM 1508 C CB  . TYR A 0 199 . 17.468  21.241  -22.616  1.00 80.69 199 A 1 
ATOM 1509 O O   . TYR A 0 199 . 20.428  21.284  -21.935  1.00 80.69 199 A 1 
ATOM 1510 C CG  . TYR A 0 199 . 16.237  20.985  -23.471  1.00 80.69 199 A 1 
ATOM 1511 C CD1 . TYR A 0 199 . 15.151  21.879  -23.450  1.00 80.69 199 A 1 
ATOM 1512 C CD2 . TYR A 0 199 . 16.157  19.815  -24.246  1.00 80.69 199 A 1 
ATOM 1513 C CE1 . TYR A 0 199 . 14.006  21.619  -24.231  1.00 80.69 199 A 1 
ATOM 1514 C CE2 . TYR A 0 199 . 15.024  19.549  -25.039  1.00 80.69 199 A 1 
ATOM 1515 O OH  . TYR A 0 199 . 12.885  20.265  -25.865  1.00 80.69 199 A 1 
ATOM 1516 C CZ  . TYR A 0 199 . 13.953  20.465  -25.046  1.00 80.69 199 A 1 
ATOM 1517 N N   . ASP A 0 200 . 19.850  23.439  -21.573  1.00 80.99 200 A 1 
ATOM 1518 C CA  . ASP A 0 200 . 20.479  23.553  -20.246  1.00 80.99 200 A 1 
ATOM 1519 C C   . ASP A 0 200 . 19.634  22.785  -19.199  1.00 80.99 200 A 1 
ATOM 1520 C CB  . ASP A 0 200 . 20.620  25.034  -19.848  1.00 80.99 200 A 1 
ATOM 1521 O O   . ASP A 0 200 . 18.664  22.105  -19.546  1.00 80.99 200 A 1 
ATOM 1522 C CG  . ASP A 0 200 . 21.626  25.846  -20.668  1.00 80.99 200 A 1 
ATOM 1523 O OD1 . ASP A 0 200 . 22.690  25.312  -21.032  1.00 80.99 200 A 1 
ATOM 1524 O OD2 . ASP A 0 200 . 21.321  27.041  -20.900  1.00 80.99 200 A 1 
ATOM 1525 N N   . SER A 0 201 . 19.957  22.892  -17.904  1.00 81.62 201 A 1 
ATOM 1526 C CA  . SER A 0 201 . 19.441  21.961  -16.894  1.00 81.62 201 A 1 
ATOM 1527 C C   . SER A 0 201 . 17.913  21.788  -16.907  1.00 81.62 201 A 1 
ATOM 1528 C CB  . SER A 0 201 . 19.995  22.262  -15.496  1.00 81.62 201 A 1 
ATOM 1529 O O   . SER A 0 201 . 17.133  22.744  -16.836  1.00 81.62 201 A 1 
ATOM 1530 O OG  . SER A 0 201 . 19.355  23.340  -14.842  1.00 81.62 201 A 1 
ATOM 1531 N N   . VAL A 0 202 . 17.483  20.526  -17.022  1.00 82.50 202 A 1 
ATOM 1532 C CA  . VAL A 0 202 . 16.080  20.111  -17.142  1.00 82.50 202 A 1 
ATOM 1533 C C   . VAL A 0 202 . 15.658  19.403  -15.865  1.00 82.50 202 A 1 
ATOM 1534 C CB  . VAL A 0 202 . 15.836  19.191  -18.359  1.00 82.50 202 A 1 
ATOM 1535 O O   . VAL A 0 202 . 16.293  18.436  -15.447  1.00 82.50 202 A 1 
ATOM 1536 C CG1 . VAL A 0 202 . 14.343  18.852  -18.516  1.00 82.50 202 A 1 
ATOM 1537 C CG2 . VAL A 0 202 . 16.291  19.825  -19.674  1.00 82.50 202 A 1 
ATOM 1538 N N   . GLU A 0 203 . 14.534  19.812  -15.276  1.00 88.08 203 A 1 
ATOM 1539 C CA  . GLU A 0 203 . 13.957  19.152  -14.106  1.00 88.08 203 A 1 
ATOM 1540 C C   . GLU A 0 203 . 12.457  18.874  -14.285  1.00 88.08 203 A 1 
ATOM 1541 C CB  . GLU A 0 203 . 14.248  19.961  -12.831  1.00 88.08 203 A 1 
ATOM 1542 O O   . GLU A 0 203 . 11.654  19.768  -14.556  1.00 88.08 203 A 1 
ATOM 1543 C CG  . GLU A 0 203 . 14.038  19.084  -11.589  1.00 88.08 203 A 1 
ATOM 1544 C CD  . GLU A 0 203 . 14.116  19.872  -10.280  1.00 88.08 203 A 1 
ATOM 1545 O OE1 . GLU A 0 203 . 14.700  19.360  -9.293   1.00 88.08 203 A 1 
ATOM 1546 O OE2 . GLU A 0 203 . 13.369  20.867  -10.120  1.00 88.08 203 A 1 
ATOM 1547 N N   . ALA A 0 204 . 12.057  17.618  -14.078  1.00 88.67 204 A 1 
ATOM 1548 C CA  . ALA A 0 204 . 10.671  17.169  -14.110  1.00 88.67 204 A 1 
ATOM 1549 C C   . ALA A 0 204 . 10.299  16.480  -12.789  1.00 88.67 204 A 1 
ATOM 1550 C CB  . ALA A 0 204 . 10.471  16.257  -15.326  1.00 88.67 204 A 1 
ATOM 1551 O O   . ALA A 0 204 . 10.826  15.418  -12.454  1.00 88.67 204 A 1 
ATOM 1552 N N   . LYS A 0 205 . 9.351   17.061  -12.048  1.00 92.49 205 A 1 
ATOM 1553 C CA  . LYS A 0 205 . 8.838   16.532  -10.775  1.00 92.49 205 A 1 
ATOM 1554 C C   . LYS A 0 205 . 7.346   16.225  -10.867  1.00 92.49 205 A 1 
ATOM 1555 C CB  . LYS A 0 205 . 9.102   17.524  -9.633   1.00 92.49 205 A 1 
ATOM 1556 O O   . LYS A 0 205 . 6.582   16.987  -11.459  1.00 92.49 205 A 1 
ATOM 1557 C CG  . LYS A 0 205 . 10.574  17.645  -9.214   1.00 92.49 205 A 1 
ATOM 1558 C CD  . LYS A 0 205 . 10.829  18.982  -8.499   1.00 92.49 205 A 1 
ATOM 1559 C CE  . LYS A 0 205 . 12.173  18.926  -7.772   1.00 92.49 205 A 1 
ATOM 1560 N NZ  . LYS A 0 205 . 12.787  20.264  -7.624   1.00 92.49 205 A 1 
ATOM 1561 N N   . SER A 0 206 . 6.919   15.151  -10.212  1.00 92.31 206 A 1 
ATOM 1562 C CA  . SER A 0 206 . 5.511   14.850  -9.943   1.00 92.31 206 A 1 
ATOM 1563 C C   . SER A 0 206 . 5.321   14.432  -8.490   1.00 92.31 206 A 1 
ATOM 1564 C CB  . SER A 0 206 . 4.970   13.765  -10.881  1.00 92.31 206 A 1 
ATOM 1565 O O   . SER A 0 206 . 6.061   13.572  -8.011   1.00 92.31 206 A 1 
ATOM 1566 O OG  . SER A 0 206 . 5.640   12.533  -10.693  1.00 92.31 206 A 1 
ATOM 1567 N N   . TYR A 0 207 . 4.311   14.993  -7.832   1.00 93.62 207 A 1 
ATOM 1568 C CA  . TYR A 0 207 . 3.911   14.683  -6.463   1.00 93.62 207 A 1 
ATOM 1569 C C   . TYR A 0 207 . 2.413   14.381  -6.448   1.00 93.62 207 A 1 
ATOM 1570 C CB  . TYR A 0 207 . 4.215   15.871  -5.537   1.00 93.62 207 A 1 
ATOM 1571 O O   . TYR A 0 207 . 1.614   15.240  -6.819   1.00 93.62 207 A 1 
ATOM 1572 C CG  . TYR A 0 207 . 5.649   16.362  -5.556   1.00 93.62 207 A 1 
ATOM 1573 C CD1 . TYR A 0 207 . 6.604   15.761  -4.717   1.00 93.62 207 A 1 
ATOM 1574 C CD2 . TYR A 0 207 . 6.019   17.435  -6.392   1.00 93.62 207 A 1 
ATOM 1575 C CE1 . TYR A 0 207 . 7.932   16.226  -4.711   1.00 93.62 207 A 1 
ATOM 1576 C CE2 . TYR A 0 207 . 7.345   17.910  -6.384   1.00 93.62 207 A 1 
ATOM 1577 O OH  . TYR A 0 207 . 9.587   17.753  -5.533   1.00 93.62 207 A 1 
ATOM 1578 C CZ  . TYR A 0 207 . 8.304   17.303  -5.546   1.00 93.62 207 A 1 
ATOM 1579 N N   . ASP A 0 208 . 2.038   13.189  -6.003   1.00 93.83 208 A 1 
ATOM 1580 C CA  . ASP A 0 208 . 0.650   12.765  -5.842   1.00 93.83 208 A 1 
ATOM 1581 C C   . ASP A 0 208 . 0.429   12.386  -4.368   1.00 93.83 208 A 1 
ATOM 1582 C CB  . ASP A 0 208 . 0.333   11.601  -6.802   1.00 93.83 208 A 1 
ATOM 1583 O O   . ASP A 0 208 . 1.205   11.607  -3.817   1.00 93.83 208 A 1 
ATOM 1584 C CG  . ASP A 0 208 . 0.513   11.938  -8.295   1.00 93.83 208 A 1 
ATOM 1585 O OD1 . ASP A 0 208 . -0.134  12.897  -8.780   1.00 93.83 208 A 1 
ATOM 1586 O OD2 . ASP A 0 208 . 1.263   11.206  -8.986   1.00 93.83 208 A 1 
ATOM 1587 N N   . ASN A 0 209 . -0.604  12.930  -3.720   1.00 94.85 209 A 1 
ATOM 1588 C CA  . ASN A 0 209 . -1.000  12.570  -2.356   1.00 94.85 209 A 1 
ATOM 1589 C C   . ASN A 0 209 . -2.493  12.243  -2.297   1.00 94.85 209 A 1 
ATOM 1590 C CB  . ASN A 0 209 . -0.623  13.674  -1.352   1.00 94.85 209 A 1 
ATOM 1591 O O   . ASN A 0 209 . -3.323  13.035  -2.750   1.00 94.85 209 A 1 
ATOM 1592 C CG  . ASN A 0 209 . -0.453  13.111  0.053    1.00 94.85 209 A 1 
ATOM 1593 N ND2 . ASN A 0 209 . -1.510  12.881  0.798    1.00 94.85 209 A 1 
ATOM 1594 O OD1 . ASN A 0 209 . 0.664   12.862  0.467    1.00 94.85 209 A 1 
ATOM 1595 N N   . GLU A 0 210 . -2.830  11.108  -1.700   1.00 95.29 210 A 1 
ATOM 1596 C CA  . GLU A 0 210 . -4.193  10.629  -1.471   1.00 95.29 210 A 1 
ATOM 1597 C C   . GLU A 0 210 . -4.365  10.381  0.023    1.00 95.29 210 A 1 
ATOM 1598 C CB  . GLU A 0 210 . -4.433  9.343   -2.286   1.00 95.29 210 A 1 
ATOM 1599 O O   . GLU A 0 210 . -3.624  9.589   0.595    1.00 95.29 210 A 1 
ATOM 1600 C CG  . GLU A 0 210 . -4.682  9.690   -3.759   1.00 95.29 210 A 1 
ATOM 1601 C CD  . GLU A 0 210 . -4.663  8.502   -4.729   1.00 95.29 210 A 1 
ATOM 1602 O OE1 . GLU A 0 210 . -4.492  8.782   -5.943   1.00 95.29 210 A 1 
ATOM 1603 O OE2 . GLU A 0 210 . -4.923  7.348   -4.337   1.00 95.29 210 A 1 
ATOM 1604 N N   . ASN A 0 211 . -5.321  11.059  0.659    1.00 94.60 211 A 1 
ATOM 1605 C CA  . ASN A 0 211 . -5.582  10.883  2.080    1.00 94.60 211 A 1 
ATOM 1606 C C   . ASN A 0 211 . -7.067  10.729  2.402    1.00 94.60 211 A 1 
ATOM 1607 C CB  . ASN A 0 211 . -4.860  11.954  2.907    1.00 94.60 211 A 1 
ATOM 1608 O O   . ASN A 0 211 . -7.952  11.193  1.682    1.00 94.60 211 A 1 
ATOM 1609 C CG  . ASN A 0 211 . -5.357  13.382  2.838    1.00 94.60 211 A 1 
ATOM 1610 N ND2 . ASN A 0 211 . -4.754  14.217  3.648    1.00 94.60 211 A 1 
ATOM 1611 O OD1 . ASN A 0 211 . -6.225  13.782  2.079    1.00 94.60 211 A 1 
ATOM 1612 N N   . TYR A 0 212 . -7.323  10.018  3.490    1.00 97.61 212 A 1 
ATOM 1613 C CA  . TYR A 0 212 . -8.644  9.693   3.992    1.00 97.61 212 A 1 
ATOM 1614 C C   . TYR A 0 212 . -8.591  9.638   5.516    1.00 97.61 212 A 1 
ATOM 1615 C CB  . TYR A 0 212 . -9.087  8.354   3.389    1.00 97.61 212 A 1 
ATOM 1616 O O   . TYR A 0 212 . -7.709  8.996   6.088    1.00 97.61 212 A 1 
ATOM 1617 C CG  . TYR A 0 212 . -10.293 7.730   4.059    1.00 97.61 212 A 1 
ATOM 1618 C CD1 . TYR A 0 212 . -10.091 6.794   5.090    1.00 97.61 212 A 1 
ATOM 1619 C CD2 . TYR A 0 212 . -11.600 8.094   3.676    1.00 97.61 212 A 1 
ATOM 1620 C CE1 . TYR A 0 212 . -11.192 6.203   5.729    1.00 97.61 212 A 1 
ATOM 1621 C CE2 . TYR A 0 212 . -12.708 7.486   4.302    1.00 97.61 212 A 1 
ATOM 1622 O OH  . TYR A 0 212 . -13.527 5.911   5.945    1.00 97.61 212 A 1 
ATOM 1623 C CZ  . TYR A 0 212 . -12.500 6.536   5.323    1.00 97.61 212 A 1 
ATOM 1624 N N   . ALA A 0 213 . -9.547  10.279  6.178    1.00 97.09 213 A 1 
ATOM 1625 C CA  . ALA A 0 213 . -9.723  10.144  7.616    1.00 97.09 213 A 1 
ATOM 1626 C C   . ALA A 0 213 . -11.209 10.123  7.968    1.00 97.09 213 A 1 
ATOM 1627 C CB  . ALA A 0 213 . -8.958  11.251  8.351    1.00 97.09 213 A 1 
ATOM 1628 O O   . ALA A 0 213 . -11.973 10.968  7.491    1.00 97.09 213 A 1 
ATOM 1629 N N   . ARG A 0 214 . -11.595 9.170   8.821    1.00 98.06 214 A 1 
ATOM 1630 C CA  . ARG A 0 214 . -12.949 9.007   9.353    1.00 98.06 214 A 1 
ATOM 1631 C C   . ARG A 0 214 . -12.895 8.847   10.868   1.00 98.06 214 A 1 
ATOM 1632 C CB  . ARG A 0 214 . -13.656 7.824   8.669    1.00 98.06 214 A 1 
ATOM 1633 O O   . ARG A 0 214 . -12.243 7.931   11.361   1.00 98.06 214 A 1 
ATOM 1634 C CG  . ARG A 0 214 . -15.078 7.601   9.218    1.00 98.06 214 A 1 
ATOM 1635 C CD  . ARG A 0 214 . -15.851 6.497   8.480    1.00 98.06 214 A 1 
ATOM 1636 N NE  . ARG A 0 214 . -15.190 5.173   8.530    1.00 98.06 214 A 1 
ATOM 1637 N NH1 . ARG A 0 214 . -15.634 4.612   10.721   1.00 98.06 214 A 1 
ATOM 1638 N NH2 . ARG A 0 214 . -14.423 3.250   9.521    1.00 98.06 214 A 1 
ATOM 1639 C CZ  . ARG A 0 214 . -15.086 4.366   9.575    1.00 98.06 214 A 1 
ATOM 1640 N N   . ARG A 0 215 . -13.637 9.692   11.578   1.00 96.69 215 A 1 
ATOM 1641 C CA  . ARG A 0 215 . -13.972 9.553   12.997   1.00 96.69 215 A 1 
ATOM 1642 C C   . ARG A 0 215 . -15.444 9.199   13.136   1.00 96.69 215 A 1 
ATOM 1643 C CB  . ARG A 0 215 . -13.622 10.848  13.741   1.00 96.69 215 A 1 
ATOM 1644 O O   . ARG A 0 215 . -16.286 9.791   12.467   1.00 96.69 215 A 1 
ATOM 1645 C CG  . ARG A 0 215 . -14.068 10.846  15.217   1.00 96.69 215 A 1 
ATOM 1646 C CD  . ARG A 0 215 . -13.595 12.105  15.946   1.00 96.69 215 A 1 
ATOM 1647 N NE  . ARG A 0 215 . -12.130 12.123  15.985   1.00 96.69 215 A 1 
ATOM 1648 N NH1 . ARG A 0 215 . -11.684 14.258  15.200   1.00 96.69 215 A 1 
ATOM 1649 N NH2 . ARG A 0 215 . -10.057 12.748  15.512   1.00 96.69 215 A 1 
ATOM 1650 C CZ  . ARG A 0 215 . -11.314 13.066  15.577   1.00 96.69 215 A 1 
ATOM 1651 N N   . VAL A 0 216 . -15.741 8.276   14.037   1.00 96.63 216 A 1 
ATOM 1652 C CA  . VAL A 0 216 . -17.079 7.977   14.550   1.00 96.63 216 A 1 
ATOM 1653 C C   . VAL A 0 216 . -17.033 8.124   16.066   1.00 96.63 216 A 1 
ATOM 1654 C CB  . VAL A 0 216 . -17.531 6.560   14.147   1.00 96.63 216 A 1 
ATOM 1655 O O   . VAL A 0 216 . -16.071 7.670   16.690   1.00 96.63 216 A 1 
ATOM 1656 C CG1 . VAL A 0 216 . -18.923 6.217   14.691   1.00 96.63 216 A 1 
ATOM 1657 C CG2 . VAL A 0 216 . -17.580 6.420   12.619   1.00 96.63 216 A 1 
ATOM 1658 N N   . ARG A 0 217 . -18.061 8.751   16.639   1.00 94.78 217 A 1 
ATOM 1659 C CA  . ARG A 0 217 . -18.390 8.696   18.068   1.00 94.78 217 A 1 
ATOM 1660 C C   . ARG A 0 217 . -19.880 8.410   18.207   1.00 94.78 217 A 1 
ATOM 1661 C CB  . ARG A 0 217 . -18.010 9.995   18.802   1.00 94.78 217 A 1 
ATOM 1662 O O   . ARG A 0 217 . -20.662 9.068   17.517   1.00 94.78 217 A 1 
ATOM 1663 C CG  . ARG A 0 217 . -16.524 10.374  18.704   1.00 94.78 217 A 1 
ATOM 1664 C CD  . ARG A 0 217 . -15.668 9.376   19.485   1.00 94.78 217 A 1 
ATOM 1665 N NE  . ARG A 0 217 . -14.222 9.533   19.219   1.00 94.78 217 A 1 
ATOM 1666 N NH1 . ARG A 0 217 . -13.516 9.246   21.387   1.00 94.78 217 A 1 
ATOM 1667 N NH2 . ARG A 0 217 . -12.019 9.240   19.733   1.00 94.78 217 A 1 
ATOM 1668 C CZ  . ARG A 0 217 . -13.263 9.357   20.110   1.00 94.78 217 A 1 
ATOM 1669 N N   . ALA A 0 218 . -20.247 7.446   19.038   1.00 91.73 218 A 1 
ATOM 1670 C CA  . ALA A 0 218 . -21.629 7.111   19.359   1.00 91.73 218 A 1 
ATOM 1671 C C   . ALA A 0 218 . -21.767 6.892   20.869   1.00 91.73 218 A 1 
ATOM 1672 C CB  . ALA A 0 218 . -22.067 5.884   18.552   1.00 91.73 218 A 1 
ATOM 1673 O O   . ALA A 0 218 . -20.833 6.398   21.488   1.00 91.73 218 A 1 
ATOM 1674 N N   . ASP A 0 219 . -22.916 7.280   21.402   1.00 88.08 219 A 1 
ATOM 1675 C CA  . ASP A 0 219 . -23.233 7.416   22.825   1.00 88.08 219 A 1 
ATOM 1676 C C   . ASP A 0 219 . -24.707 6.978   22.988   1.00 88.08 219 A 1 
ATOM 1677 C CB  . ASP A 0 219 . -22.965 8.901   23.150   1.00 88.08 219 A 1 
ATOM 1678 O O   . ASP A 0 219 . -25.546 7.372   22.169   1.00 88.08 219 A 1 
ATOM 1679 C CG  . ASP A 0 219 . -23.266 9.367   24.573   1.00 88.08 219 A 1 
ATOM 1680 O OD1 . ASP A 0 219 . -23.955 8.620   25.295   1.00 88.08 219 A 1 
ATOM 1681 O OD2 . ASP A 0 219 . -22.846 10.514  24.869   1.00 88.08 219 A 1 
ATOM 1682 N N   . ASP A 0 220 . -25.015 6.071   23.923   1.00 90.62 220 A 1 
ATOM 1683 C CA  . ASP A 0 220 . -26.320 5.378   24.027   1.00 90.62 220 A 1 
ATOM 1684 C C   . ASP A 0 220 . -26.724 5.102   25.494   1.00 90.62 220 A 1 
ATOM 1685 C CB  . ASP A 0 220 . -26.324 4.141   23.104   1.00 90.62 220 A 1 
ATOM 1686 O O   . ASP A 0 220 . -27.026 3.975   25.903   1.00 90.62 220 A 1 
ATOM 1687 C CG  . ASP A 0 220 . -27.697 3.539   22.792   1.00 90.62 220 A 1 
ATOM 1688 O OD1 . ASP A 0 220 . -28.662 3.556   23.586   1.00 90.62 220 A 1 
ATOM 1689 O OD2 . ASP A 0 220 . -27.878 2.985   21.680   1.00 90.62 220 A 1 
ATOM 1690 N N   . ASP A 0 221 . -26.715 6.191   26.258   1.00 87.19 221 A 1 
ATOM 1691 C CA  . ASP A 0 221 . -27.218 6.384   27.622   1.00 87.19 221 A 1 
ATOM 1692 C C   . ASP A 0 221 . -28.639 5.792   27.827   1.00 87.19 221 A 1 
ATOM 1693 C CB  . ASP A 0 221 . -27.228 7.925   27.827   1.00 87.19 221 A 1 
ATOM 1694 O O   . ASP A 0 221 . -29.586 6.168   27.128   1.00 87.19 221 A 1 
ATOM 1695 C CG  . ASP A 0 221 . -26.695 8.457   29.157   1.00 87.19 221 A 1 
ATOM 1696 O OD1 . ASP A 0 221 . -26.406 7.640   30.057   1.00 87.19 221 A 1 
ATOM 1697 O OD2 . ASP A 0 221 . -26.695 9.705   29.303   1.00 87.19 221 A 1 
ATOM 1698 N N   . GLN A 0 222 . -28.840 4.888   28.795   1.00 89.58 222 A 1 
ATOM 1699 C CA  . GLN A 0 222 . -30.138 4.273   29.140   1.00 89.58 222 A 1 
ATOM 1700 C C   . GLN A 0 222 . -30.329 4.170   30.658   1.00 89.58 222 A 1 
ATOM 1701 C CB  . GLN A 0 222 . -30.248 2.867   28.516   1.00 89.58 222 A 1 
ATOM 1702 O O   . GLN A 0 222 . -29.439 3.707   31.364   1.00 89.58 222 A 1 
ATOM 1703 C CG  . GLN A 0 222 . -30.523 2.925   27.010   1.00 89.58 222 A 1 
ATOM 1704 C CD  . GLN A 0 222 . -30.349 1.583   26.314   1.00 89.58 222 A 1 
ATOM 1705 N NE2 . GLN A 0 222 . -29.469 1.511   25.344   1.00 89.58 222 A 1 
ATOM 1706 O OE1 . GLN A 0 222 . -31.029 0.596   26.576   1.00 89.58 222 A 1 
ATOM 1707 N N   . TRP A 0 223 . -31.509 4.535   31.176   1.00 87.76 223 A 1 
ATOM 1708 C CA  . TRP A 0 223 . -31.786 4.478   32.621   1.00 87.76 223 A 1 
ATOM 1709 C C   . TRP A 0 223 . -33.273 4.315   32.965   1.00 87.76 223 A 1 
ATOM 1710 C CB  . TRP A 0 223 . -31.220 5.736   33.300   1.00 87.76 223 A 1 
ATOM 1711 O O   . TRP A 0 223 . -34.156 4.697   32.190   1.00 87.76 223 A 1 
ATOM 1712 C CG  . TRP A 0 223 . -31.901 7.027   32.952   1.00 87.76 223 A 1 
ATOM 1713 C CD1 . TRP A 0 223 . -32.862 7.621   33.694   1.00 87.76 223 A 1 
ATOM 1714 C CD2 . TRP A 0 223 . -31.686 7.903   31.799   1.00 87.76 223 A 1 
ATOM 1715 C CE2 . TRP A 0 223 . -32.568 9.021   31.914   1.00 87.76 223 A 1 
ATOM 1716 C CE3 . TRP A 0 223 . -30.823 7.887   30.681   1.00 87.76 223 A 1 
ATOM 1717 N NE1 . TRP A 0 223 . -33.262 8.794   33.086   1.00 87.76 223 A 1 
ATOM 1718 C CH2 . TRP A 0 223 . -31.745 9.994   29.852   1.00 87.76 223 A 1 
ATOM 1719 C CZ2 . TRP A 0 223 . -32.608 10.055  30.961   1.00 87.76 223 A 1 
ATOM 1720 C CZ3 . TRP A 0 223 . -30.856 8.914   29.719   1.00 87.76 223 A 1 
ATOM 1721 N N   . ALA A 0 224 . -33.556 3.801   34.164   1.00 89.81 224 A 1 
ATOM 1722 C CA  . ALA A 0 224 . -34.871 3.862   34.797   1.00 89.81 224 A 1 
ATOM 1723 C C   . ALA A 0 224 . -34.772 4.049   36.321   1.00 89.81 224 A 1 
ATOM 1724 C CB  . ALA A 0 224 . -35.673 2.601   34.461   1.00 89.81 224 A 1 
ATOM 1725 O O   . ALA A 0 224 . -33.795 3.637   36.943   1.00 89.81 224 A 1 
ATOM 1726 N N   . GLU A 0 225 . -35.819 4.634   36.903   1.00 88.51 225 A 1 
ATOM 1727 C CA  . GLU A 0 225 . -36.026 4.799   38.347   1.00 88.51 225 A 1 
ATOM 1728 C C   . GLU A 0 225 . -37.479 4.399   38.676   1.00 88.51 225 A 1 
ATOM 1729 C CB  . GLU A 0 225 . -35.790 6.265   38.788   1.00 88.51 225 A 1 
ATOM 1730 O O   . GLU A 0 225 . -38.391 4.766   37.929   1.00 88.51 225 A 1 
ATOM 1731 C CG  . GLU A 0 225 . -34.423 6.890   38.431   1.00 88.51 225 A 1 
ATOM 1732 C CD  . GLU A 0 225 . -34.320 8.406   38.740   1.00 88.51 225 A 1 
ATOM 1733 O OE1 . GLU A 0 225 . -33.244 8.993   38.478   1.00 88.51 225 A 1 
ATOM 1734 O OE2 . GLU A 0 225 . -35.311 9.027   39.200   1.00 88.51 225 A 1 
ATOM 1735 N N   . ASP A 0 226 . -37.706 3.700   39.787   1.00 85.71 226 A 1 
ATOM 1736 C CA  . ASP A 0 226 . -39.026 3.496   40.404   1.00 85.71 226 A 1 
ATOM 1737 C C   . ASP A 0 226 . -38.990 4.002   41.857   1.00 85.71 226 A 1 
ATOM 1738 C CB  . ASP A 0 226 . -39.472 2.022   40.301   1.00 85.71 226 A 1 
ATOM 1739 O O   . ASP A 0 226 . -37.950 3.972   42.520   1.00 85.71 226 A 1 
ATOM 1740 C CG  . ASP A 0 226 . -40.986 1.802   40.491   1.00 85.71 226 A 1 
ATOM 1741 O OD1 . ASP A 0 226 . -41.682 2.761   40.906   1.00 85.71 226 A 1 
ATOM 1742 O OD2 . ASP A 0 226 . -41.454 0.685   40.165   1.00 85.71 226 A 1 
ATOM 1743 N N   . TYR A 0 227 . -40.106 4.529   42.352   1.00 84.67 227 A 1 
ATOM 1744 C CA  . TYR A 0 227 . -40.217 5.071   43.704   1.00 84.67 227 A 1 
ATOM 1745 C C   . TYR A 0 227 . -41.660 5.061   44.199   1.00 84.67 227 A 1 
ATOM 1746 C CB  . TYR A 0 227 . -39.662 6.506   43.749   1.00 84.67 227 A 1 
ATOM 1747 O O   . TYR A 0 227 . -42.444 5.976   43.904   1.00 84.67 227 A 1 
ATOM 1748 C CG  . TYR A 0 227 . -39.646 7.091   45.151   1.00 84.67 227 A 1 
ATOM 1749 C CD1 . TYR A 0 227 . -40.560 8.089   45.546   1.00 84.67 227 A 1 
ATOM 1750 C CD2 . TYR A 0 227 . -38.761 6.547   46.092   1.00 84.67 227 A 1 
ATOM 1751 C CE1 . TYR A 0 227 . -40.578 8.545   46.883   1.00 84.67 227 A 1 
ATOM 1752 C CE2 . TYR A 0 227 . -38.784 6.972   47.427   1.00 84.67 227 A 1 
ATOM 1753 O OH  . TYR A 0 227 . -39.722 8.323   49.141   1.00 84.67 227 A 1 
ATOM 1754 C CZ  . TYR A 0 227 . -39.696 7.967   47.826   1.00 84.67 227 A 1 
ATOM 1755 N N   . ASP A 0 228 . -41.990 4.087   45.039   1.00 81.20 228 A 1 
ATOM 1756 C CA  . ASP A 0 228 . -43.254 4.034   45.747   1.00 81.20 228 A 1 
ATOM 1757 C C   . ASP A 0 228 . -43.087 4.583   47.179   1.00 81.20 228 A 1 
ATOM 1758 C CB  . ASP A 0 228 . -43.816 2.598   45.683   1.00 81.20 228 A 1 
ATOM 1759 O O   . ASP A 0 228 . -42.055 4.493   47.857   1.00 81.20 228 A 1 
ATOM 1760 C CG  . ASP A 0 228 . -45.208 2.448   45.082   1.00 81.20 228 A 1 
ATOM 1761 O OD1 . ASP A 0 228 . -45.949 3.458   45.002   1.00 81.20 228 A 1 
ATOM 1762 O OD2 . ASP A 0 228 . -45.639 1.285   44.885   1.00 81.20 228 A 1 
ATOM 1763 N N   . ARG A 0 229 . -44.139 5.226   47.691   1.00 75.81 229 A 1 
ATOM 1764 C CA  . ARG A 0 229 . -44.119 5.786   49.050   1.00 75.81 229 A 1 
ATOM 1765 C C   . ARG A 0 229 . -45.473 5.708   49.726   1.00 75.81 229 A 1 
ATOM 1766 C CB  . ARG A 0 229 . -43.551 7.207   48.991   1.00 75.81 229 A 1 
ATOM 1767 O O   . ARG A 0 229 . -46.399 6.455   49.406   1.00 75.81 229 A 1 
ATOM 1768 C CG  . ARG A 0 229 . -43.386 7.786   50.394   1.00 75.81 229 A 1 
ATOM 1769 C CD  . ARG A 0 229 . -42.884 9.231   50.345   1.00 75.81 229 A 1 
ATOM 1770 N NE  . ARG A 0 229 . -42.869 9.780   51.713   1.00 75.81 229 A 1 
ATOM 1771 N NH1 . ARG A 0 229 . -45.068 10.442  51.777   1.00 75.81 229 A 1 
ATOM 1772 N NH2 . ARG A 0 229 . -43.964 10.153  53.670   1.00 75.81 229 A 1 
ATOM 1773 C CZ  . ARG A 0 229 . -43.951 10.144  52.371   1.00 75.81 229 A 1 
ATOM 1774 N N   . TYR A 0 230 . -45.546 4.897   50.776   1.00 67.89 230 A 1 
ATOM 1775 C CA  . TYR A 0 230 . -46.780 4.552   51.474   1.00 67.89 230 A 1 
ATOM 1776 C C   . TYR A 0 230 . -46.841 5.147   52.894   1.00 67.89 230 A 1 
ATOM 1777 C CB  . TYR A 0 230 . -46.906 3.020   51.461   1.00 67.89 230 A 1 
ATOM 1778 O O   . TYR A 0 230 . -46.212 4.645   53.829   1.00 67.89 230 A 1 
ATOM 1779 C CG  . TYR A 0 230 . -47.078 2.433   50.069   1.00 67.89 230 A 1 
ATOM 1780 C CD1 . TYR A 0 230 . -48.333 2.536   49.436   1.00 67.89 230 A 1 
ATOM 1781 C CD2 . TYR A 0 230 . -46.003 1.809   49.398   1.00 67.89 230 A 1 
ATOM 1782 C CE1 . TYR A 0 230 . -48.519 1.993   48.151   1.00 67.89 230 A 1 
ATOM 1783 C CE2 . TYR A 0 230 . -46.191 1.274   48.107   1.00 67.89 230 A 1 
ATOM 1784 O OH  . TYR A 0 230 . -47.702 0.838   46.258   1.00 67.89 230 A 1 
ATOM 1785 C CZ  . TYR A 0 230 . -47.452 1.364   47.481   1.00 67.89 230 A 1 
ATOM 1786 N N   . ASP A 0 231 . -47.651 6.196   53.103   1.00 61.31 231 A 1 
ATOM 1787 C CA  . ASP A 0 231 . -47.959 6.723   54.445   1.00 61.31 231 A 1 
ATOM 1788 C C   . ASP A 0 231 . -49.206 6.054   55.065   1.00 61.31 231 A 1 
ATOM 1789 C CB  . ASP A 0 231 . -48.136 8.255   54.440   1.00 61.31 231 A 1 
ATOM 1790 O O   . ASP A 0 231 . -50.351 6.362   54.709   1.00 61.31 231 A 1 
ATOM 1791 C CG  . ASP A 0 231 . -46.840 9.062   54.565   1.00 61.31 231 A 1 
ATOM 1792 O OD1 . ASP A 0 231 . -45.961 8.720   55.390   1.00 61.31 231 A 1 
ATOM 1793 O OD2 . ASP A 0 231 . -46.729 10.121  53.905   1.00 61.31 231 A 1 
ATOM 1794 N N   . ALA A 0 232 . -49.004 5.208   56.081   1.00 54.71 232 A 1 
ATOM 1795 C CA  . ALA A 0 232 . -50.084 4.677   56.914   1.00 54.71 232 A 1 
ATOM 1796 C C   . ALA A 0 232 . -50.622 5.728   57.910   1.00 54.71 232 A 1 
ATOM 1797 C CB  . ALA A 0 232 . -49.605 3.397   57.609   1.00 54.71 232 A 1 
ATOM 1798 O O   . ALA A 0 232 . -50.144 5.858   59.038   1.00 54.71 232 A 1 
ATOM 1799 N N   . GLY A 0 233 . -51.651 6.475   57.500   1.00 50.30 233 A 1 
ATOM 1800 C CA  . GLY A 0 233 . -52.421 7.356   58.390   1.00 50.30 233 A 1 
ATOM 1801 C C   . GLY A 0 233 . -53.293 6.584   59.397   1.00 50.30 233 A 1 
ATOM 1802 O O   . GLY A 0 233 . -53.865 5.547   59.068   1.00 50.30 233 A 1 
ATOM 1803 N N   . GLU A 0 234 . -53.457 7.117   60.613   1.00 48.20 234 A 1 
ATOM 1804 C CA  . GLU A 0 234 . -54.064 6.452   61.792   1.00 48.20 234 A 1 
ATOM 1805 C C   . GLU A 0 234 . -55.600 6.206   61.719   1.00 48.20 234 A 1 
ATOM 1806 C CB  . GLU A 0 234 . -53.708 7.257   63.064   1.00 48.20 234 A 1 
ATOM 1807 O O   . GLU A 0 234 . -56.255 5.933   62.729   1.00 48.20 234 A 1 
ATOM 1808 C CG  . GLU A 0 234 . -52.199 7.493   63.276   1.00 48.20 234 A 1 
ATOM 1809 C CD  . GLU A 0 234 . -51.883 8.209   64.605   1.00 48.20 234 A 1 
ATOM 1810 O OE1 . GLU A 0 234 . -50.846 7.866   65.219   1.00 48.20 234 A 1 
ATOM 1811 O OE2 . GLU A 0 234 . -52.666 9.102   65.005   1.00 48.20 234 A 1 
ATOM 1812 N N   . GLY A 0 235 . -56.209 6.320   60.533   1.00 48.40 235 A 1 
ATOM 1813 C CA  . GLY A 0 235 . -57.642 6.597   60.353   1.00 48.40 235 A 1 
ATOM 1814 C C   . GLY A 0 235 . -58.632 5.546   60.881   1.00 48.40 235 A 1 
ATOM 1815 O O   . GLY A 0 235 . -59.744 5.900   61.273   1.00 48.40 235 A 1 
ATOM 1816 N N   . ASP A 0 236 . -58.251 4.268   60.932   1.00 48.41 236 A 1 
ATOM 1817 C CA  . ASP A 0 236 . -59.176 3.162   61.231   1.00 48.41 236 A 1 
ATOM 1818 C C   . ASP A 0 236 . -59.285 2.810   62.737   1.00 48.41 236 A 1 
ATOM 1819 C CB  . ASP A 0 236 . -58.819 1.967   60.325   1.00 48.41 236 A 1 
ATOM 1820 O O   . ASP A 0 236 . -60.130 2.003   63.141   1.00 48.41 236 A 1 
ATOM 1821 C CG  . ASP A 0 236 . -59.253 2.217   58.869   1.00 48.41 236 A 1 
ATOM 1822 O OD1 . ASP A 0 236 . -60.481 2.346   58.671   1.00 48.41 236 A 1 
ATOM 1823 O OD2 . ASP A 0 236 . -58.383 2.275   57.962   1.00 48.41 236 A 1 
ATOM 1824 N N   . ALA A 0 237 . -58.485 3.441   63.608   1.00 47.57 237 A 1 
ATOM 1825 C CA  . ALA A 0 237 . -58.466 3.141   65.046   1.00 47.57 237 A 1 
ATOM 1826 C C   . ALA A 0 237 . -59.722 3.627   65.804   1.00 47.57 237 A 1 
ATOM 1827 C CB  . ALA A 0 237 . -57.185 3.741   65.641   1.00 47.57 237 A 1 
ATOM 1828 O O   . ALA A 0 237 . -60.193 2.963   66.732   1.00 47.57 237 A 1 
ATOM 1829 N N   . TYR A 0 238 . -60.298 4.771   65.414   1.00 44.21 238 A 1 
ATOM 1830 C CA  . TYR A 0 238 . -61.346 5.444   66.201   1.00 44.21 238 A 1 
ATOM 1831 C C   . TYR A 0 238 . -62.763 4.861   66.017   1.00 44.21 238 A 1 
ATOM 1832 C CB  . TYR A 0 238 . -61.297 6.961   65.938   1.00 44.21 238 A 1 
ATOM 1833 O O   . TYR A 0 238 . -63.658 5.125   66.821   1.00 44.21 238 A 1 
ATOM 1834 C CG  . TYR A 0 238 . -61.253 7.782   67.215   1.00 44.21 238 A 1 
ATOM 1835 C CD1 . TYR A 0 238 . -62.441 8.267   67.796   1.00 44.21 238 A 1 
ATOM 1836 C CD2 . TYR A 0 238 . -60.013 8.037   67.834   1.00 44.21 238 A 1 
ATOM 1837 C CE1 . TYR A 0 238 . -62.388 9.013   68.991   1.00 44.21 238 A 1 
ATOM 1838 C CE2 . TYR A 0 238 . -59.955 8.778   69.029   1.00 44.21 238 A 1 
ATOM 1839 O OH  . TYR A 0 238 . -61.092 9.987   70.761   1.00 44.21 238 A 1 
ATOM 1840 C CZ  . TYR A 0 238 . -61.145 9.270   69.608   1.00 44.21 238 A 1 
ATOM 1841 N N   . GLY A 0 239 . -62.987 4.033   64.988   1.00 45.37 239 A 1 
ATOM 1842 C CA  . GLY A 0 239 . -64.321 3.523   64.635   1.00 45.37 239 A 1 
ATOM 1843 C C   . GLY A 0 239 . -64.901 2.459   65.581   1.00 45.37 239 A 1 
ATOM 1844 O O   . GLY A 0 239 . -66.111 2.242   65.594   1.00 45.37 239 A 1 
ATOM 1845 N N   . LYS A 0 240 . -64.070 1.789   66.393   1.00 47.70 240 A 1 
ATOM 1846 C CA  . LYS A 0 240 . -64.476 0.599   67.176   1.00 47.70 240 A 1 
ATOM 1847 C C   . LYS A 0 240 . -65.003 0.890   68.594   1.00 47.70 240 A 1 
ATOM 1848 C CB  . LYS A 0 240 . -63.340 -0.448  67.153   1.00 47.70 240 A 1 
ATOM 1849 O O   . LYS A 0 240 . -65.423 -0.038  69.277   1.00 47.70 240 A 1 
ATOM 1850 C CG  . LYS A 0 240 . -63.201 -1.104  65.764   1.00 47.70 240 A 1 
ATOM 1851 C CD  . LYS A 0 240 . -62.016 -2.081  65.679   1.00 47.70 240 A 1 
ATOM 1852 C CE  . LYS A 0 240 . -61.939 -2.697  64.271   1.00 47.70 240 A 1 
ATOM 1853 N NZ  . LYS A 0 240 . -60.661 -3.422  64.030   1.00 47.70 240 A 1 
ATOM 1854 N N   . ALA A 0 241 . -65.020 2.149   69.042   1.00 46.28 241 A 1 
ATOM 1855 C CA  . ALA A 0 241 . -65.306 2.510   70.441   1.00 46.28 241 A 1 
ATOM 1856 C C   . ALA A 0 241 . -66.767 2.927   70.756   1.00 46.28 241 A 1 
ATOM 1857 C CB  . ALA A 0 241 . -64.300 3.595   70.849   1.00 46.28 241 A 1 
ATOM 1858 O O   . ALA A 0 241 . -67.086 3.192   71.914   1.00 46.28 241 A 1 
ATOM 1859 N N   . ALA A 0 242 . -67.659 3.023   69.761   1.00 39.98 242 A 1 
ATOM 1860 C CA  . ALA A 0 242 . -68.907 3.798   69.885   1.00 39.98 242 A 1 
ATOM 1861 C C   . ALA A 0 242 . -70.216 3.001   70.120   1.00 39.98 242 A 1 
ATOM 1862 C CB  . ALA A 0 242 . -69.005 4.695   68.644   1.00 39.98 242 A 1 
ATOM 1863 O O   . ALA A 0 242 . -71.260 3.602   70.374   1.00 39.98 242 A 1 
ATOM 1864 N N   . SER A 0 243 . -70.215 1.666   70.036   1.00 44.44 243 A 1 
ATOM 1865 C CA  . SER A 0 243 . -71.438 0.847   69.884   1.00 44.44 243 A 1 
ATOM 1866 C C   . SER A 0 243 . -71.975 0.185   71.171   1.00 44.44 243 A 1 
ATOM 1867 C CB  . SER A 0 243 . -71.243 -0.147  68.731   1.00 44.44 243 A 1 
ATOM 1868 O O   . SER A 0 243 . -72.485 -0.934  71.135   1.00 44.44 243 A 1 
ATOM 1869 O OG  . SER A 0 243 . -70.048 -0.882  68.913   1.00 44.44 243 A 1 
ATOM 1870 N N   . ALA A 0 244 . -71.909 0.871   72.319   1.00 37.05 244 A 1 
ATOM 1871 C CA  . ALA A 0 244 . -72.324 0.319   73.620   1.00 37.05 244 A 1 
ATOM 1872 C C   . ALA A 0 244 . -73.183 1.281   74.475   1.00 37.05 244 A 1 
ATOM 1873 C CB  . ALA A 0 244 . -71.073 -0.197  74.347   1.00 37.05 244 A 1 
ATOM 1874 O O   . ALA A 0 244 . -72.840 1.575   75.619   1.00 37.05 244 A 1 
ATOM 1875 N N   . SER A 0 245 . -74.320 1.762   73.947   1.00 37.51 245 A 1 
ATOM 1876 C CA  . SER A 0 245 . -75.228 2.657   74.688   1.00 37.51 245 A 1 
ATOM 1877 C C   . SER A 0 245 . -76.701 2.215   74.702   1.00 37.51 245 A 1 
ATOM 1878 C CB  . SER A 0 245 . -75.087 4.100   74.193   1.00 37.51 245 A 1 
ATOM 1879 O O   . SER A 0 245 . -77.467 2.502   73.790   1.00 37.51 245 A 1 
ATOM 1880 O OG  . SER A 0 245 . -75.704 4.980   75.117   1.00 37.51 245 A 1 
ATOM 1881 N N   . SER A 0 246 . -77.085 1.641   75.849   1.00 35.14 246 A 1 
ATOM 1882 C CA  . SER A 0 246 . -78.364 1.864   76.549   1.00 35.14 246 A 1 
ATOM 1883 C C   . SER A 0 246 . -79.684 1.177   76.119   1.00 35.14 246 A 1 
ATOM 1884 C CB  . SER A 0 246 . -78.583 3.374   76.717   1.00 35.14 246 A 1 
ATOM 1885 O O   . SER A 0 246 . -80.077 1.130   74.962   1.00 35.14 246 A 1 
ATOM 1886 O OG  . SER A 0 246 . -79.269 3.646   77.924   1.00 35.14 246 A 1 
ATOM 1887 N N   . TYR A 0 247 . -80.433 0.824   77.176   1.00 31.96 247 A 1 
ATOM 1888 C CA  . TYR A 0 247 . -81.898 0.702   77.304   1.00 31.96 247 A 1 
ATOM 1889 C C   . TYR A 0 247 . -82.670 -0.526  76.767   1.00 31.96 247 A 1 
ATOM 1890 C CB  . TYR A 0 247 . -82.587 2.033   76.951   1.00 31.96 247 A 1 
ATOM 1891 O O   . TYR A 0 247 . -82.510 -0.973  75.639   1.00 31.96 247 A 1 
ATOM 1892 C CG  . TYR A 0 247 . -83.315 2.640   78.133   1.00 31.96 247 A 1 
ATOM 1893 C CD1 . TYR A 0 247 . -84.713 2.529   78.245   1.00 31.96 247 A 1 
ATOM 1894 C CD2 . TYR A 0 247 . -82.577 3.296   79.137   1.00 31.96 247 A 1 
ATOM 1895 C CE1 . TYR A 0 247 . -85.373 3.081   79.360   1.00 31.96 247 A 1 
ATOM 1896 C CE2 . TYR A 0 247 . -83.232 3.860   80.247   1.00 31.96 247 A 1 
ATOM 1897 O OH  . TYR A 0 247 . -85.274 4.291   81.428   1.00 31.96 247 A 1 
ATOM 1898 C CZ  . TYR A 0 247 . -84.635 3.753   80.357   1.00 31.96 247 A 1 
ATOM 1899 N N   . GLY A 0 248 . -83.600 -1.020  77.605   1.00 37.98 248 A 1 
ATOM 1900 C CA  . GLY A 0 248 . -84.573 -2.079  77.282   1.00 37.98 248 A 1 
ATOM 1901 C C   . GLY A 0 248 . -84.810 -3.075  78.430   1.00 37.98 248 A 1 
ATOM 1902 O O   . GLY A 0 248 . -84.085 -4.056  78.556   1.00 37.98 248 A 1 
ATOM 1903 N N   . LYS A 0 249 . -85.826 -2.848  79.280   1.00 32.64 249 A 1 
ATOM 1904 C CA  . LYS A 0 249 . -86.221 -3.796  80.347   1.00 32.64 249 A 1 
ATOM 1905 C C   . LYS A 0 249 . -87.177 -4.872  79.814   1.00 32.64 249 A 1 
ATOM 1906 C CB  . LYS A 0 249 . -86.920 -3.077  81.518   1.00 32.64 249 A 1 
ATOM 1907 O O   . LYS A 0 249 . -88.157 -4.535  79.160   1.00 32.64 249 A 1 
ATOM 1908 C CG  . LYS A 0 249 . -86.025 -2.182  82.388   1.00 32.64 249 A 1 
ATOM 1909 C CD  . LYS A 0 249 . -86.868 -1.585  83.530   1.00 32.64 249 A 1 
ATOM 1910 C CE  . LYS A 0 249 . -86.028 -0.696  84.454   1.00 32.64 249 A 1 
ATOM 1911 N NZ  . LYS A 0 249 . -86.856 -0.090  85.529   1.00 32.64 249 A 1 
ATOM 1912 N N   . GLY A 0 250 . -86.979 -6.124  80.223   1.00 36.50 250 A 1 
ATOM 1913 C CA  . GLY A 0 250 . -87.946 -7.219  80.074   1.00 36.50 250 A 1 
ATOM 1914 C C   . GLY A 0 250 . -87.579 -8.378  81.003   1.00 36.50 250 A 1 
ATOM 1915 O O   . GLY A 0 250 . -86.409 -8.742  81.077   1.00 36.50 250 A 1 
ATOM 1916 N N   . ALA A 0 251 . -88.538 -8.912  81.763   1.00 31.73 251 A 1 
ATOM 1917 C CA  . ALA A 0 251 . -88.282 -9.946  82.769   1.00 31.73 251 A 1 
ATOM 1918 C C   . ALA A 0 251 . -88.584 -11.355 82.233   1.00 31.73 251 A 1 
ATOM 1919 C CB  . ALA A 0 251 . -89.087 -9.626  84.035   1.00 31.73 251 A 1 
ATOM 1920 O O   . ALA A 0 251 . -89.640 -11.586 81.651   1.00 31.73 251 A 1 
ATOM 1921 N N   . GLY A 0 252 . -87.678 -12.303 82.481   1.00 34.57 252 A 1 
ATOM 1922 C CA  . GLY A 0 252 . -87.839 -13.718 82.143   1.00 34.57 252 A 1 
ATOM 1923 C C   . GLY A 0 252 . -86.705 -14.544 82.750   1.00 34.57 252 A 1 
ATOM 1924 O O   . GLY A 0 252 . -85.540 -14.169 82.642   1.00 34.57 252 A 1 
ATOM 1925 N N   . TYR A 0 253 . -87.037 -15.634 83.442   1.00 31.91 253 A 1 
ATOM 1926 C CA  . TYR A 0 253 . -86.076 -16.415 84.224   1.00 31.91 253 A 1 
ATOM 1927 C C   . TYR A 0 253 . -85.417 -17.504 83.363   1.00 31.91 253 A 1 
ATOM 1928 C CB  . TYR A 0 253 . -86.777 -17.020 85.455   1.00 31.91 253 A 1 
ATOM 1929 O O   . TYR A 0 253 . -86.095 -18.415 82.897   1.00 31.91 253 A 1 
ATOM 1930 C CG  . TYR A 0 253 . -87.418 -16.011 86.396   1.00 31.91 253 A 1 
ATOM 1931 C CD1 . TYR A 0 253 . -86.708 -15.531 87.516   1.00 31.91 253 A 1 
ATOM 1932 C CD2 . TYR A 0 253 . -88.735 -15.564 86.161   1.00 31.91 253 A 1 
ATOM 1933 C CE1 . TYR A 0 253 . -87.307 -14.604 88.392   1.00 31.91 253 A 1 
ATOM 1934 C CE2 . TYR A 0 253 . -89.330 -14.626 87.025   1.00 31.91 253 A 1 
ATOM 1935 O OH  . TYR A 0 253 . -89.204 -13.245 88.976   1.00 31.91 253 A 1 
ATOM 1936 C CZ  . TYR A 0 253 . -88.620 -14.146 88.143   1.00 31.91 253 A 1 
ATOM 1937 N N   . GLY A 0 254 . -84.093 -17.447 83.194   1.00 36.69 254 A 1 
ATOM 1938 C CA  . GLY A 0 254 . -83.306 -18.459 82.480   1.00 36.69 254 A 1 
ATOM 1939 C C   . GLY A 0 254 . -81.813 -18.345 82.806   1.00 36.69 254 A 1 
ATOM 1940 O O   . GLY A 0 254 . -81.310 -17.242 83.011   1.00 36.69 254 A 1 
ATOM 1941 N N   . LYS A 0 255 . -81.106 -19.478 82.913   1.00 33.13 255 A 1 
ATOM 1942 C CA  . LYS A 0 255 . -79.672 -19.519 83.251   1.00 33.13 255 A 1 
ATOM 1943 C C   . LYS A 0 255 . -78.783 -19.561 82.005   1.00 33.13 255 A 1 
ATOM 1944 C CB  . LYS A 0 255 . -79.326 -20.769 84.084   1.00 33.13 255 A 1 
ATOM 1945 O O   . LYS A 0 255 . -78.914 -20.491 81.220   1.00 33.13 255 A 1 
ATOM 1946 C CG  . LYS A 0 255 . -79.635 -20.700 85.585   1.00 33.13 255 A 1 
ATOM 1947 C CD  . LYS A 0 255 . -79.041 -21.957 86.248   1.00 33.13 255 A 1 
ATOM 1948 C CE  . LYS A 0 255 . -79.202 -21.949 87.771   1.00 33.13 255 A 1 
ATOM 1949 N NZ  . LYS A 0 255 . -78.558 -23.143 88.379   1.00 33.13 255 A 1 
ATOM 1950 N N   . GLY A 0 256 . -77.760 -18.703 82.000   1.00 30.82 256 A 1 
ATOM 1951 C CA  . GLY A 0 256 . -76.465 -18.952 81.351   1.00 30.82 256 A 1 
ATOM 1952 C C   . GLY A 0 256 . -76.442 -18.927 79.820   1.00 30.82 256 A 1 
ATOM 1953 O O   . GLY A 0 256 . -77.461 -18.718 79.173   1.00 30.82 256 A 1 
ATOM 1954 N N   . GLY A 0 257 . -75.249 -19.157 79.267   1.00 30.15 257 A 1 
ATOM 1955 C CA  . GLY A 0 257 . -75.037 -19.347 77.832   1.00 30.15 257 A 1 
ATOM 1956 C C   . GLY A 0 257 . -74.530 -18.108 77.094   1.00 30.15 257 A 1 
ATOM 1957 O O   . GLY A 0 257 . -75.238 -17.120 76.914   1.00 30.15 257 A 1 
ATOM 1958 N N   . GLU A 0 258 . -73.282 -18.215 76.656   1.00 32.12 258 A 1 
ATOM 1959 C CA  . GLU A 0 258 . -72.598 -17.454 75.609   1.00 32.12 258 A 1 
ATOM 1960 C C   . GLU A 0 258 . -73.467 -16.567 74.680   1.00 32.12 258 A 1 
ATOM 1961 C CB  . GLU A 0 258 . -71.830 -18.465 74.731   1.00 32.12 258 A 1 
ATOM 1962 O O   . GLU A 0 258 . -74.129 -17.038 73.753   1.00 32.12 258 A 1 
ATOM 1963 C CG  . GLU A 0 258 . -70.820 -19.361 75.473   1.00 32.12 258 A 1 
ATOM 1964 C CD  . GLU A 0 258 . -71.457 -20.648 76.014   1.00 32.12 258 A 1 
ATOM 1965 O OE1 . GLU A 0 258 . -71.764 -20.655 77.230   1.00 32.12 258 A 1 
ATOM 1966 O OE2 . GLU A 0 258 . -71.703 -21.567 75.207   1.00 32.12 258 A 1 
ATOM 1967 N N   . ARG A 0 259 . -73.325 -15.235 74.795   1.00 32.35 259 A 1 
ATOM 1968 C CA  . ARG A 0 259 . -73.554 -14.338 73.647   1.00 32.35 259 A 1 
ATOM 1969 C C   . ARG A 0 259 . -72.348 -14.393 72.714   1.00 32.35 259 A 1 
ATOM 1970 C CB  . ARG A 0 259 . -73.902 -12.901 74.066   1.00 32.35 259 A 1 
ATOM 1971 O O   . ARG A 0 259 . -71.476 -13.529 72.756   1.00 32.35 259 A 1 
ATOM 1972 C CG  . ARG A 0 259 . -75.383 -12.779 74.442   1.00 32.35 259 A 1 
ATOM 1973 C CD  . ARG A 0 259 . -75.770 -11.302 74.585   1.00 32.35 259 A 1 
ATOM 1974 N NE  . ARG A 0 259 . -77.217 -11.155 74.822   1.00 32.35 259 A 1 
ATOM 1975 N NH1 . ARG A 0 259 . -77.352 -8.877  74.538   1.00 32.35 259 A 1 
ATOM 1976 N NH2 . ARG A 0 259 . -79.199 -10.048 74.981   1.00 32.35 259 A 1 
ATOM 1977 C CZ  . ARG A 0 259 . -77.911 -10.031 74.780   1.00 32.35 259 A 1 
ATOM 1978 N N   . SER A 0 260 . -72.325 -15.421 71.874   1.00 36.85 260 A 1 
ATOM 1979 C CA  . SER A 0 260 . -71.319 -15.636 70.833   1.00 36.85 260 A 1 
ATOM 1980 C C   . SER A 0 260 . -71.377 -14.540 69.761   1.00 36.85 260 A 1 
ATOM 1981 C CB  . SER A 0 260 . -71.508 -17.030 70.220   1.00 36.85 260 A 1 
ATOM 1982 O O   . SER A 0 260 . -71.990 -14.711 68.708   1.00 36.85 260 A 1 
ATOM 1983 O OG  . SER A 0 260 . -71.379 -17.994 71.243   1.00 36.85 260 A 1 
ATOM 1984 N N   . ALA A 0 261 . -70.713 -13.410 70.019   1.00 35.49 261 A 1 
ATOM 1985 C CA  . ALA A 0 261 . -70.442 -12.350 69.048   1.00 35.49 261 A 1 
ATOM 1986 C C   . ALA A 0 261 . -69.373 -12.814 68.037   1.00 35.49 261 A 1 
ATOM 1987 C CB  . ALA A 0 261 . -70.077 -11.062 69.802   1.00 35.49 261 A 1 
ATOM 1988 O O   . ALA A 0 261 . -68.266 -12.287 67.974   1.00 35.49 261 A 1 
ATOM 1989 N N   . ALA A 0 262 . -69.703 -13.853 67.268   1.00 33.41 262 A 1 
ATOM 1990 C CA  . ALA A 0 262 . -68.838 -14.457 66.266   1.00 33.41 262 A 1 
ATOM 1991 C C   . ALA A 0 262 . -68.758 -13.570 65.011   1.00 33.41 262 A 1 
ATOM 1992 C CB  . ALA A 0 262 . -69.337 -15.883 65.987   1.00 33.41 262 A 1 
ATOM 1993 O O   . ALA A 0 262 . -69.354 -13.873 63.977   1.00 33.41 262 A 1 
ATOM 1994 N N   . SER A 0 263 . -68.006 -12.469 65.102   1.00 45.81 263 A 1 
ATOM 1995 C CA  . SER A 0 263 . -67.623 -11.631 63.962   1.00 45.81 263 A 1 
ATOM 1996 C C   . SER A 0 263 . -66.640 -12.386 63.060   1.00 45.81 263 A 1 
ATOM 1997 C CB  . SER A 0 263 . -67.054 -10.291 64.447   1.00 45.81 263 A 1 
ATOM 1998 O O   . SER A 0 263 . -65.427 -12.178 63.101   1.00 45.81 263 A 1 
ATOM 1999 O OG  . SER A 0 263 . -65.930 -10.499 65.276   1.00 45.81 263 A 1 
ATOM 2000 N N   . LYS A 0 264 . -67.175 -13.324 62.276   1.00 35.58 264 A 1 
ATOM 2001 C CA  . LYS A 0 264 . -66.440 -14.075 61.259   1.00 35.58 264 A 1 
ATOM 2002 C C   . LYS A 0 264 . -65.822 -13.132 60.222   1.00 35.58 264 A 1 
ATOM 2003 C CB  . LYS A 0 264 . -67.398 -15.050 60.544   1.00 35.58 264 A 1 
ATOM 2004 O O   . LYS A 0 264 . -66.536 -12.315 59.661   1.00 35.58 264 A 1 
ATOM 2005 C CG  . LYS A 0 264 . -67.219 -16.506 60.984   1.00 35.58 264 A 1 
ATOM 2006 C CD  . LYS A 0 264 . -68.062 -17.415 60.079   1.00 35.58 264 A 1 
ATOM 2007 C CE  . LYS A 0 264 . -67.631 -18.874 60.236   1.00 35.58 264 A 1 
ATOM 2008 N NZ  . LYS A 0 264 . -68.146 -19.691 59.114   1.00 35.58 264 A 1 
ATOM 2009 N N   . GLN A 0 265 . -64.539 -13.369 59.935   1.00 33.33 265 A 1 
ATOM 2010 C CA  . GLN A 0 265 . -63.897 -13.325 58.609   1.00 33.33 265 A 1 
ATOM 2011 C C   . GLN A 0 265 . -64.226 -12.117 57.703   1.00 33.33 265 A 1 
ATOM 2012 C CB  . GLN A 0 265 . -64.222 -14.645 57.871   1.00 33.33 265 A 1 
ATOM 2013 O O   . GLN A 0 265 . -65.306 -12.051 57.126   1.00 33.33 265 A 1 
ATOM 2014 C CG  . GLN A 0 265 . -63.791 -15.916 58.627   1.00 33.33 265 A 1 
ATOM 2015 C CD  . GLN A 0 265 . -64.292 -17.191 57.949   1.00 33.33 265 A 1 
ATOM 2016 N NE2 . GLN A 0 265 . -63.515 -17.778 57.066   1.00 33.33 265 A 1 
ATOM 2017 O OE1 . GLN A 0 265 . -65.381 -17.690 58.218   1.00 33.33 265 A 1 
ATOM 2018 N N   . GLY A 0 266 . -63.243 -11.240 57.458   1.00 34.98 266 A 1 
ATOM 2019 C CA  . GLY A 0 266 . -63.314 -10.275 56.346   1.00 34.98 266 A 1 
ATOM 2020 C C   . GLY A 0 266 . -62.529 -8.975  56.528   1.00 34.98 266 A 1 
ATOM 2021 O O   . GLY A 0 266 . -62.221 -8.318  55.541   1.00 34.98 266 A 1 
ATOM 2022 N N   . GLY A 0 267 . -62.176 -8.605  57.763   1.00 32.48 267 A 1 
ATOM 2023 C CA  . GLY A 0 267 . -61.277 -7.476  58.007   1.00 32.48 267 A 1 
ATOM 2024 C C   . GLY A 0 267 . -59.855 -7.831  57.586   1.00 32.48 267 A 1 
ATOM 2025 O O   . GLY A 0 267 . -59.255 -8.712  58.192   1.00 32.48 267 A 1 
ATOM 2026 N N   . GLN A 0 268 . -59.341 -7.165  56.553   1.00 35.85 268 A 1 
ATOM 2027 C CA  . GLN A 0 268 . -57.931 -7.234  56.177   1.00 35.85 268 A 1 
ATOM 2028 C C   . GLN A 0 268 . -57.088 -6.615  57.298   1.00 35.85 268 A 1 
ATOM 2029 C CB  . GLN A 0 268 . -57.711 -6.447  54.873   1.00 35.85 268 A 1 
ATOM 2030 O O   . GLN A 0 268 . -57.339 -5.473  57.690   1.00 35.85 268 A 1 
ATOM 2031 C CG  . GLN A 0 268 . -58.398 -7.061  53.640   1.00 35.85 268 A 1 
ATOM 2032 C CD  . GLN A 0 268 . -58.525 -6.058  52.493   1.00 35.85 268 A 1 
ATOM 2033 N NE2 . GLN A 0 268 . -58.192 -6.423  51.274   1.00 35.85 268 A 1 
ATOM 2034 O OE1 . GLN A 0 268 . -58.948 -4.928  52.668   1.00 35.85 268 A 1 
ATOM 2035 N N   . ASP A 0 269 . -56.066 -7.329  57.768   1.00 36.97 269 A 1 
ATOM 2036 C CA  . ASP A 0 269 . -55.005 -6.745  58.589   1.00 36.97 269 A 1 
ATOM 2037 C C   . ASP A 0 269 . -54.103 -5.882  57.689   1.00 36.97 269 A 1 
ATOM 2038 C CB  . ASP A 0 269 . -54.230 -7.845  59.340   1.00 36.97 269 A 1 
ATOM 2039 O O   . ASP A 0 269 . -52.997 -6.276  57.326   1.00 36.97 269 A 1 
ATOM 2040 C CG  . ASP A 0 269 . -55.063 -8.521  60.437   1.00 36.97 269 A 1 
ATOM 2041 O OD1 . ASP A 0 269 . -55.601 -7.790  61.302   1.00 36.97 269 A 1 
ATOM 2042 O OD2 . ASP A 0 269 . -55.160 -9.769  60.407   1.00 36.97 269 A 1 
ATOM 2043 N N   . TYR A 0 270 . -54.595 -4.710  57.271   1.00 42.58 270 A 1 
ATOM 2044 C CA  . TYR A 0 270 . -53.757 -3.697  56.629   1.00 42.58 270 A 1 
ATOM 2045 C C   . TYR A 0 270 . -52.817 -3.113  57.686   1.00 42.58 270 A 1 
ATOM 2046 C CB  . TYR A 0 270 . -54.588 -2.628  55.898   1.00 42.58 270 A 1 
ATOM 2047 O O   . TYR A 0 270 . -53.248 -2.467  58.642   1.00 42.58 270 A 1 
ATOM 2048 C CG  . TYR A 0 270 . -54.586 -2.832  54.394   1.00 42.58 270 A 1 
ATOM 2049 C CD1 . TYR A 0 270 . -53.471 -2.418  53.634   1.00 42.58 270 A 1 
ATOM 2050 C CD2 . TYR A 0 270 . -55.660 -3.486  53.761   1.00 42.58 270 A 1 
ATOM 2051 C CE1 . TYR A 0 270 . -53.417 -2.679  52.250   1.00 42.58 270 A 1 
ATOM 2052 C CE2 . TYR A 0 270 . -55.609 -3.743  52.377   1.00 42.58 270 A 1 
ATOM 2053 O OH  . TYR A 0 270 . -54.445 -3.634  50.292   1.00 42.58 270 A 1 
ATOM 2054 C CZ  . TYR A 0 270 . -54.484 -3.355  51.621   1.00 42.58 270 A 1 
ATOM 2055 N N   . TRP A 0 271 . -51.529 -3.413  57.534   1.00 44.31 271 A 1 
ATOM 2056 C CA  . TRP A 0 271 . -50.500 -3.109  58.519   1.00 44.31 271 A 1 
ATOM 2057 C C   . TRP A 0 271 . -50.298 -1.597  58.657   1.00 44.31 271 A 1 
ATOM 2058 C CB  . TRP A 0 271 . -49.175 -3.777  58.115   1.00 44.31 271 A 1 
ATOM 2059 O O   . TRP A 0 271 . -50.269 -0.877  57.664   1.00 44.31 271 A 1 
ATOM 2060 C CG  . TRP A 0 271 . -49.105 -5.278  58.178   1.00 44.31 271 A 1 
ATOM 2061 C CD1 . TRP A 0 271 . -49.900 -6.146  57.512   1.00 44.31 271 A 1 
ATOM 2062 C CD2 . TRP A 0 271 . -48.142 -6.114  58.897   1.00 44.31 271 A 1 
ATOM 2063 C CE2 . TRP A 0 271 . -48.445 -7.486  58.637   1.00 44.31 271 A 1 
ATOM 2064 C CE3 . TRP A 0 271 . -47.024 -5.852  59.721   1.00 44.31 271 A 1 
ATOM 2065 N NE1 . TRP A 0 271 . -49.544 -7.443  57.811   1.00 44.31 271 A 1 
ATOM 2066 C CH2 . TRP A 0 271 . -46.572 -8.242  59.969   1.00 44.31 271 A 1 
ATOM 2067 C CZ2 . TRP A 0 271 . -47.685 -8.539  59.165   1.00 44.31 271 A 1 
ATOM 2068 C CZ3 . TRP A 0 271 . -46.245 -6.903  60.247   1.00 44.31 271 A 1 
ATOM 2069 N N   . GLY A 0 272 . -50.025 -1.131  59.879   1.00 49.66 272 A 1 
ATOM 2070 C CA  . GLY A 0 272 . -49.521 0.223   60.148   1.00 49.66 272 A 1 
ATOM 2071 C C   . GLY A 0 272 . -48.055 0.422   59.735   1.00 49.66 272 A 1 
ATOM 2072 O O   . GLY A 0 272 . -47.291 1.028   60.482   1.00 49.66 272 A 1 
ATOM 2073 N N   . LYS A 0 273 . -47.643 -0.146  58.594   1.00 54.38 273 A 1 
ATOM 2074 C CA  . LYS A 0 273 . -46.334 0.087   57.978   1.00 54.38 273 A 1 
ATOM 2075 C C   . LYS A 0 273 . -46.379 1.434   57.255   1.00 54.38 273 A 1 
ATOM 2076 C CB  . LYS A 0 273 . -46.004 -1.016  56.950   1.00 54.38 273 A 1 
ATOM 2077 O O   . LYS A 0 273 . -47.192 1.598   56.351   1.00 54.38 273 A 1 
ATOM 2078 C CG  . LYS A 0 273 . -45.468 -2.350  57.506   1.00 54.38 273 A 1 
ATOM 2079 C CD  . LYS A 0 273 . -45.091 -3.257  56.315   1.00 54.38 273 A 1 
ATOM 2080 C CE  . LYS A 0 273 . -44.232 -4.481  56.672   1.00 54.38 273 A 1 
ATOM 2081 N NZ  . LYS A 0 273 . -43.470 -4.960  55.478   1.00 54.38 273 A 1 
ATOM 2082 N N   . SER A 0 274 . -45.488 2.355   57.608   1.00 60.60 274 A 1 
ATOM 2083 C CA  . SER A 0 274 . -45.025 3.358   56.647   1.00 60.60 274 A 1 
ATOM 2084 C C   . SER A 0 274 . -43.787 2.803   55.952   1.00 60.60 274 A 1 
ATOM 2085 C CB  . SER A 0 274 . -44.692 4.685   57.331   1.00 60.60 274 A 1 
ATOM 2086 O O   . SER A 0 274 . -42.945 2.200   56.622   1.00 60.60 274 A 1 
ATOM 2087 O OG  . SER A 0 274 . -45.865 5.418   57.637   1.00 60.60 274 A 1 
ATOM 2088 N N   . GLY A 0 275 . -43.668 3.007   54.645   1.00 68.50 275 A 1 
ATOM 2089 C CA  . GLY A 0 275 . -42.509 2.554   53.882   1.00 68.50 275 A 1 
ATOM 2090 C C   . GLY A 0 275 . -42.269 3.368   52.618   1.00 68.50 275 A 1 
ATOM 2091 O O   . GLY A 0 275 . -43.131 4.153   52.207   1.00 68.50 275 A 1 
ATOM 2092 N N   . SER A 0 276 . -41.081 3.193   52.062   1.00 77.72 276 A 1 
ATOM 2093 C CA  . SER A 0 276 . -40.704 3.609   50.714   1.00 77.72 276 A 1 
ATOM 2094 C C   . SER A 0 276 . -39.616 2.671   50.228   1.00 77.72 276 A 1 
ATOM 2095 C CB  . SER A 0 276 . -40.156 5.039   50.669   1.00 77.72 276 A 1 
ATOM 2096 O O   . SER A 0 276 . -38.633 2.498   50.952   1.00 77.72 276 A 1 
ATOM 2097 O OG  . SER A 0 276 . -39.062 5.197   51.568   1.00 77.72 276 A 1 
ATOM 2098 N N   . ASP A 0 277 . -39.815 2.145   49.043   1.00 81.50 277 A 1 
ATOM 2099 C CA  . ASP A 0 277 . -38.859 1.424   48.212   1.00 81.50 277 A 1 
ATOM 2100 C C   . ASP A 0 277 . -38.207 2.436   47.242   1.00 81.50 277 A 1 
ATOM 2101 C CB  . ASP A 0 277 . -39.618 0.262   47.525   1.00 81.50 277 A 1 
ATOM 2102 O O   . ASP A 0 277 . -38.583 3.618   47.211   1.00 81.50 277 A 1 
ATOM 2103 C CG  . ASP A 0 277 . -41.061 0.657   47.181   1.00 81.50 277 A 1 
ATOM 2104 O OD1 . ASP A 0 277 . -41.181 1.683   46.482   1.00 81.50 277 A 1 
ATOM 2105 O OD2 . ASP A 0 277 . -42.023 0.124   47.797   1.00 81.50 277 A 1 
ATOM 2106 N N   . TRP A 0 278 . -37.164 2.017   46.528   1.00 84.00 278 A 1 
ATOM 2107 C CA  . TRP A 0 278 . -36.565 2.752   45.412   1.00 84.00 278 A 1 
ATOM 2108 C C   . TRP A 0 278 . -35.689 1.793   44.606   1.00 84.00 278 A 1 
ATOM 2109 C CB  . TRP A 0 278 . -35.713 3.932   45.912   1.00 84.00 278 A 1 
ATOM 2110 O O   . TRP A 0 278 . -34.677 1.324   45.124   1.00 84.00 278 A 1 
ATOM 2111 C CG  . TRP A 0 278 . -35.049 4.739   44.834   1.00 84.00 278 A 1 
ATOM 2112 C CD1 . TRP A 0 278 . -35.684 5.534   43.946   1.00 84.00 278 A 1 
ATOM 2113 C CD2 . TRP A 0 278 . -33.648 4.733   44.416   1.00 84.00 278 A 1 
ATOM 2114 C CE2 . TRP A 0 278 . -33.503 5.613   43.300   1.00 84.00 278 A 1 
ATOM 2115 C CE3 . TRP A 0 278 . -32.497 4.030   44.828   1.00 84.00 278 A 1 
ATOM 2116 N NE1 . TRP A 0 278 . -34.781 6.058   43.043   1.00 84.00 278 A 1 
ATOM 2117 C CH2 . TRP A 0 278 . -31.141 5.127   43.115   1.00 84.00 278 A 1 
ATOM 2118 C CZ2 . TRP A 0 278 . -32.272 5.829   42.662   1.00 84.00 278 A 1 
ATOM 2119 C CZ3 . TRP A 0 278 . -31.259 4.227   44.188   1.00 84.00 278 A 1 
ATOM 2120 N N   . ASP A 0 279 . -36.071 1.538   43.358   1.00 88.52 279 A 1 
ATOM 2121 C CA  . ASP A 0 279 . -35.287 0.755   42.401   1.00 88.52 279 A 1 
ATOM 2122 C C   . ASP A 0 279 . -34.657 1.698   41.369   1.00 88.52 279 A 1 
ATOM 2123 C CB  . ASP A 0 279 . -36.172 -0.267  41.664   1.00 88.52 279 A 1 
ATOM 2124 O O   . ASP A 0 279 . -35.306 2.631   40.883   1.00 88.52 279 A 1 
ATOM 2125 C CG  . ASP A 0 279 . -36.591 -1.490  42.485   1.00 88.52 279 A 1 
ATOM 2126 O OD1 . ASP A 0 279 . -35.683 -2.158  43.020   1.00 88.52 279 A 1 
ATOM 2127 O OD2 . ASP A 0 279 . -37.797 -1.832  42.454   1.00 88.52 279 A 1 
ATOM 2128 N N   . ALA A 0 280 . -33.424 1.423   40.953   1.00 87.39 280 A 1 
ATOM 2129 C CA  . ALA A 0 280 . -32.822 2.070   39.793   1.00 87.39 280 A 1 
ATOM 2130 C C   . ALA A 0 280 . -31.931 1.113   39.000   1.00 87.39 280 A 1 
ATOM 2131 C CB  . ALA A 0 280 . -32.062 3.320   40.242   1.00 87.39 280 A 1 
ATOM 2132 O O   . ALA A 0 280 . -31.278 0.230   39.554   1.00 87.39 280 A 1 
ATOM 2133 N N   . TRP A 0 281 . -31.870 1.312   37.684   1.00 91.45 281 A 1 
ATOM 2134 C CA  . TRP A 0 281 . -30.877 0.659   36.832   1.00 91.45 281 A 1 
ATOM 2135 C C   . TRP A 0 281 . -30.477 1.560   35.671   1.00 91.45 281 A 1 
ATOM 2136 C CB  . TRP A 0 281 . -31.374 -0.708  36.330   1.00 91.45 281 A 1 
ATOM 2137 O O   . TRP A 0 281 . -31.260 2.398   35.212   1.00 91.45 281 A 1 
ATOM 2138 C CG  . TRP A 0 281 . -32.451 -0.683  35.285   1.00 91.45 281 A 1 
ATOM 2139 C CD1 . TRP A 0 281 . -33.776 -0.605  35.535   1.00 91.45 281 A 1 
ATOM 2140 C CD2 . TRP A 0 281 . -32.321 -0.685  33.827   1.00 91.45 281 A 1 
ATOM 2141 C CE2 . TRP A 0 281 . -33.626 -0.588  33.256   1.00 91.45 281 A 1 
ATOM 2142 C CE3 . TRP A 0 281 . -31.233 -0.729  32.926   1.00 91.45 281 A 1 
ATOM 2143 N NE1 . TRP A 0 281 . -34.474 -0.574  34.344   1.00 91.45 281 A 1 
ATOM 2144 C CH2 . TRP A 0 281 . -32.734 -0.554  31.003   1.00 91.45 281 A 1 
ATOM 2145 C CZ2 . TRP A 0 281 . -33.842 -0.519  31.869   1.00 91.45 281 A 1 
ATOM 2146 C CZ3 . TRP A 0 281 . -31.435 -0.663  31.533   1.00 91.45 281 A 1 
ATOM 2147 N N   . GLY A 0 282 . -29.270 1.348   35.159   1.00 90.18 282 A 1 
ATOM 2148 C CA  . GLY A 0 282 . -28.782 2.064   33.994   1.00 90.18 282 A 1 
ATOM 2149 C C   . GLY A 0 282 . -27.712 1.317   33.216   1.00 90.18 282 A 1 
ATOM 2150 O O   . GLY A 0 282 . -27.198 0.274   33.633   1.00 90.18 282 A 1 
ATOM 2151 N N   . ARG A 0 283 . -27.425 1.862   32.036   1.00 93.21 283 A 1 
ATOM 2152 C CA  . ARG A 0 283 . -26.402 1.394   31.113   1.00 93.21 283 A 1 
ATOM 2153 C C   . ARG A 0 283 . -25.874 2.557   30.279   1.00 93.21 283 A 1 
ATOM 2154 C CB  . ARG A 0 283 . -27.001 0.295   30.235   1.00 93.21 283 A 1 
ATOM 2155 O O   . ARG A 0 283 . -26.673 3.256   29.663   1.00 93.21 283 A 1 
ATOM 2156 C CG  . ARG A 0 283 . -25.973 -0.304  29.273   1.00 93.21 283 A 1 
ATOM 2157 C CD  . ARG A 0 283 . -26.634 -1.484  28.567   1.00 93.21 283 A 1 
ATOM 2158 N NE  . ARG A 0 283 . -25.642 -2.290  27.850   1.00 93.21 283 A 1 
ATOM 2159 N NH1 . ARG A 0 283 . -26.767 -2.629  25.904   1.00 93.21 283 A 1 
ATOM 2160 N NH2 . ARG A 0 283 . -24.759 -3.526  26.167   1.00 93.21 283 A 1 
ATOM 2161 C CZ  . ARG A 0 283 . -25.732 -2.829  26.662   1.00 93.21 283 A 1 
ATOM 2162 N N   . ASP A 0 284 . -24.559 2.696   30.231   1.00 89.05 284 A 1 
ATOM 2163 C CA  . ASP A 0 284 . -23.819 3.602   29.348   1.00 89.05 284 A 1 
ATOM 2164 C C   . ASP A 0 284 . -23.130 2.752   28.259   1.00 89.05 284 A 1 
ATOM 2165 C CB  . ASP A 0 284 . -22.849 4.441   30.203   1.00 89.05 284 A 1 
ATOM 2166 O O   . ASP A 0 284 . -22.811 1.585   28.487   1.00 89.05 284 A 1 
ATOM 2167 C CG  . ASP A 0 284 . -22.192 5.621   29.473   1.00 89.05 284 A 1 
ATOM 2168 O OD1 . ASP A 0 284 . -22.203 5.613   28.220   1.00 89.05 284 A 1 
ATOM 2169 O OD2 . ASP A 0 284 . -21.666 6.511   30.182   1.00 89.05 284 A 1 
ATOM 2170 N N   . GLN A 0 285 . -22.971 3.282   27.047   1.00 92.45 285 A 1 
ATOM 2171 C CA  . GLN A 0 285 . -22.502 2.557   25.860   1.00 92.45 285 A 1 
ATOM 2172 C C   . GLN A 0 285 . -21.702 3.486   24.922   1.00 92.45 285 A 1 
ATOM 2173 C CB  . GLN A 0 285 . -23.710 1.925   25.129   1.00 92.45 285 A 1 
ATOM 2174 O O   . GLN A 0 285 . -22.144 3.797   23.811   1.00 92.45 285 A 1 
ATOM 2175 C CG  . GLN A 0 285 . -24.352 0.676   25.762   1.00 92.45 285 A 1 
ATOM 2176 C CD  . GLN A 0 285 . -24.361 -0.504  24.800   1.00 92.45 285 A 1 
ATOM 2177 N NE2 . GLN A 0 285 . -23.213 -1.107  24.586   1.00 92.45 285 A 1 
ATOM 2178 O OE1 . GLN A 0 285 . -25.376 -0.942  24.253   1.00 92.45 285 A 1 
ATOM 2179 N N   . ASP A 0 286 . -20.514 3.920   25.349   1.00 91.00 286 A 1 
ATOM 2180 C CA  . ASP A 0 286 . -19.629 4.789   24.558   1.00 91.00 286 A 1 
ATOM 2181 C C   . ASP A 0 286 . -18.882 3.999   23.456   1.00 91.00 286 A 1 
ATOM 2182 C CB  . ASP A 0 286 . -18.683 5.572   25.499   1.00 91.00 286 A 1 
ATOM 2183 O O   . ASP A 0 286 . -18.344 2.907   23.666   1.00 91.00 286 A 1 
ATOM 2184 C CG  . ASP A 0 286 . -17.966 6.780   24.858   1.00 91.00 286 A 1 
ATOM 2185 O OD1 . ASP A 0 286 . -18.179 7.063   23.653   1.00 91.00 286 A 1 
ATOM 2186 O OD2 . ASP A 0 286 . -17.099 7.400   25.522   1.00 91.00 286 A 1 
ATOM 2187 N N   . TYR A 0 287 . -18.819 4.540   22.238   1.00 95.75 287 A 1 
ATOM 2188 C CA  . TYR A 0 287 . -18.105 3.939   21.109   1.00 95.75 287 A 1 
ATOM 2189 C C   . TYR A 0 287 . -17.335 4.970   20.291   1.00 95.75 287 A 1 
ATOM 2190 C CB  . TYR A 0 287 . -19.065 3.159   20.201   1.00 95.75 287 A 1 
ATOM 2191 O O   . TYR A 0 287 . -17.879 5.960   19.799   1.00 95.75 287 A 1 
ATOM 2192 C CG  . TYR A 0 287 . -18.391 2.587   18.960   1.00 95.75 287 A 1 
ATOM 2193 C CD1 . TYR A 0 287 . -18.463 3.265   17.726   1.00 95.75 287 A 1 
ATOM 2194 C CD2 . TYR A 0 287 . -17.637 1.404   19.063   1.00 95.75 287 A 1 
ATOM 2195 C CE1 . TYR A 0 287 . -17.803 2.748   16.593   1.00 95.75 287 A 1 
ATOM 2196 C CE2 . TYR A 0 287 . -16.975 0.880   17.937   1.00 95.75 287 A 1 
ATOM 2197 O OH  . TYR A 0 287 . -16.450 1.028   15.603   1.00 95.75 287 A 1 
ATOM 2198 C CZ  . TYR A 0 287 . -17.066 1.550   16.697   1.00 95.75 287 A 1 
ATOM 2199 N N   . ALA A 0 288 . -16.070 4.659   20.005   1.00 95.75 288 A 1 
ATOM 2200 C CA  . ALA A 0 288 . -15.212 5.455   19.145   1.00 95.75 288 A 1 
ATOM 2201 C C   . ALA A 0 288 . -14.478 4.616   18.098   1.00 95.75 288 A 1 
ATOM 2202 C CB  . ALA A 0 288 . -14.211 6.202   20.021   1.00 95.75 288 A 1 
ATOM 2203 O O   . ALA A 0 288 . -13.812 3.634   18.423   1.00 95.75 288 A 1 
ATOM 2204 N N   . GLU A 0 289 . -14.464 5.092   16.852   1.00 97.59 289 A 1 
ATOM 2205 C CA  . GLU A 0 289 . -13.496 4.648   15.846   1.00 97.59 289 A 1 
ATOM 2206 C C   . GLU A 0 289 . -12.833 5.859   15.179   1.00 97.59 289 A 1 
ATOM 2207 C CB  . GLU A 0 289 . -14.139 3.688   14.823   1.00 97.59 289 A 1 
ATOM 2208 O O   . GLU A 0 289 . -13.507 6.694   14.583   1.00 97.59 289 A 1 
ATOM 2209 C CG  . GLU A 0 289 . -13.061 3.076   13.909   1.00 97.59 289 A 1 
ATOM 2210 C CD  . GLU A 0 289 . -13.584 2.221   12.739   1.00 97.59 289 A 1 
ATOM 2211 O OE1 . GLU A 0 289 . -12.853 1.308   12.284   1.00 97.59 289 A 1 
ATOM 2212 O OE2 . GLU A 0 289 . -14.641 2.559   12.153   1.00 97.59 289 A 1 
ATOM 2213 N N   . ASP A 0 290 . -11.504 5.930   15.233   1.00 97.45 290 A 1 
ATOM 2214 C CA  . ASP A 0 290 . -10.680 6.862   14.460   1.00 97.45 290 A 1 
ATOM 2215 C C   . ASP A 0 290 . -9.861  6.046   13.436   1.00 97.45 290 A 1 
ATOM 2216 C CB  . ASP A 0 290 . -9.774  7.685   15.405   1.00 97.45 290 A 1 
ATOM 2217 O O   . ASP A 0 290 . -9.016  5.233   13.816   1.00 97.45 290 A 1 
ATOM 2218 C CG  . ASP A 0 290 . -10.454 8.894   16.079   1.00 97.45 290 A 1 
ATOM 2219 O OD1 . ASP A 0 290 . -10.402 10.004  15.498   1.00 97.45 290 A 1 
ATOM 2220 O OD2 . ASP A 0 290 . -10.944 8.793   17.228   1.00 97.45 290 A 1 
ATOM 2221 N N   . VAL A 0 291 . -10.096 6.255   12.136   1.00 97.32 291 A 1 
ATOM 2222 C CA  . VAL A 0 291 . -9.351  5.637   11.020   1.00 97.32 291 A 1 
ATOM 2223 C C   . VAL A 0 291 . -8.673  6.716   10.187   1.00 97.32 291 A 1 
ATOM 2224 C CB  . VAL A 0 291 . -10.255 4.783   10.102   1.00 97.32 291 A 1 
ATOM 2225 O O   . VAL A 0 291 . -9.322  7.680   9.783    1.00 97.32 291 A 1 
ATOM 2226 C CG1 . VAL A 0 291 . -9.482  4.141   8.938    1.00 97.32 291 A 1 
ATOM 2227 C CG2 . VAL A 0 291 . -10.905 3.633   10.867   1.00 97.32 291 A 1 
ATOM 2228 N N   . SER A 0 292 . -7.402  6.514   9.843    1.00 96.78 292 A 1 
ATOM 2229 C CA  . SER A 0 292 . -6.681  7.335   8.867    1.00 96.78 292 A 1 
ATOM 2230 C C   . SER A 0 292 . -5.903  6.484   7.866    1.00 96.78 292 A 1 
ATOM 2231 C CB  . SER A 0 292 . -5.774  8.360   9.558    1.00 96.78 292 A 1 
ATOM 2232 O O   . SER A 0 292 . -5.381  5.421   8.197    1.00 96.78 292 A 1 
ATOM 2233 O OG  . SER A 0 292 . -4.775  7.749   10.355   1.00 96.78 292 A 1 
ATOM 2234 N N   . TYR A 0 293 . -5.811  6.976   6.636    1.00 97.65 293 A 1 
ATOM 2235 C CA  . TYR A 0 293 . -4.985  6.443   5.560    1.00 97.65 293 A 1 
ATOM 2236 C C   . TYR A 0 293 . -4.360  7.619   4.811    1.00 97.65 293 A 1 
ATOM 2237 C CB  . TYR A 0 293 . -5.850  5.586   4.627    1.00 97.65 293 A 1 
ATOM 2238 O O   . TYR A 0 293 . -5.078  8.539   4.415    1.00 97.65 293 A 1 
ATOM 2239 C CG  . TYR A 0 293 . -5.154  5.115   3.362    1.00 97.65 293 A 1 
ATOM 2240 C CD1 . TYR A 0 293 . -5.266  5.866   2.175    1.00 97.65 293 A 1 
ATOM 2241 C CD2 . TYR A 0 293 . -4.393  3.930   3.372    1.00 97.65 293 A 1 
ATOM 2242 C CE1 . TYR A 0 293 . -4.645  5.418   0.992    1.00 97.65 293 A 1 
ATOM 2243 C CE2 . TYR A 0 293 . -3.775  3.477   2.189    1.00 97.65 293 A 1 
ATOM 2244 O OH  . TYR A 0 293 . -3.331  3.777   -0.157   1.00 97.65 293 A 1 
ATOM 2245 C CZ  . TYR A 0 293 . -3.906  4.216   0.994    1.00 97.65 293 A 1 
ATOM 2246 N N   . ASP A 0 294 . -3.049  7.594   4.609    1.00 96.35 294 A 1 
ATOM 2247 C CA  . ASP A 0 294 . -2.333  8.618   3.849    1.00 96.35 294 A 1 
ATOM 2248 C C   . ASP A 0 294 . -1.338  7.941   2.906    1.00 96.35 294 A 1 
ATOM 2249 C CB  . ASP A 0 294 . -1.662  9.635   4.798    1.00 96.35 294 A 1 
ATOM 2250 O O   . ASP A 0 294 . -0.606  7.030   3.297    1.00 96.35 294 A 1 
ATOM 2251 C CG  . ASP A 0 294 . -1.867  11.082  4.327    1.00 96.35 294 A 1 
ATOM 2252 O OD1 . ASP A 0 294 . -1.492  11.389  3.171    1.00 96.35 294 A 1 
ATOM 2253 O OD2 . ASP A 0 294 . -2.445  11.891  5.093    1.00 96.35 294 A 1 
ATOM 2254 N N   . ARG A 0 295 . -1.317  8.367   1.644    1.00 96.59 295 A 1 
ATOM 2255 C CA  . ARG A 0 295 . -0.419  7.829   0.627    1.00 96.59 295 A 1 
ATOM 2256 C C   . ARG A 0 295 . 0.209   8.951   -0.179   1.00 96.59 295 A 1 
ATOM 2257 C CB  . ARG A 0 295 . -1.163  6.811   -0.245   1.00 96.59 295 A 1 
ATOM 2258 O O   . ARG A 0 295 . -0.470  9.631   -0.948   1.00 96.59 295 A 1 
ATOM 2259 C CG  . ARG A 0 295 . -0.177  6.173   -1.228   1.00 96.59 295 A 1 
ATOM 2260 C CD  . ARG A 0 295 . -0.849  5.128   -2.104   1.00 96.59 295 A 1 
ATOM 2261 N NE  . ARG A 0 295 . 0.116   4.655   -3.108   1.00 96.59 295 A 1 
ATOM 2262 N NH1 . ARG A 0 295 . -1.380  4.059   -4.731   1.00 96.59 295 A 1 
ATOM 2263 N NH2 . ARG A 0 295 . 0.835   3.868   -5.084   1.00 96.59 295 A 1 
ATOM 2264 C CZ  . ARG A 0 295 . -0.153  4.192   -4.303   1.00 96.59 295 A 1 
ATOM 2265 N N   . THR A 0 296 . 1.527   9.071   -0.075   1.00 95.34 296 A 1 
ATOM 2266 C CA  . THR A 0 296 . 2.343   10.031  -0.822   1.00 95.34 296 A 1 
ATOM 2267 C C   . THR A 0 296 . 3.185   9.297   -1.858   1.00 95.34 296 A 1 
ATOM 2268 C CB  . THR A 0 296 . 3.283   10.816  0.107    1.00 95.34 296 A 1 
ATOM 2269 O O   . THR A 0 296 . 3.922   8.372   -1.523   1.00 95.34 296 A 1 
ATOM 2270 C CG2 . THR A 0 296 . 3.863   12.047  -0.592   1.00 95.34 296 A 1 
ATOM 2271 O OG1 . THR A 0 296 . 2.654   11.269  1.278    1.00 95.34 296 A 1 
ATOM 2272 N N   . THR A 0 297 . 3.159   9.739   -3.113   1.00 95.19 297 A 1 
ATOM 2273 C CA  . THR A 0 297 . 4.093   9.282   -4.152   1.00 95.19 297 A 1 
ATOM 2274 C C   . THR A 0 297 . 4.785   10.481  -4.792   1.00 95.19 297 A 1 
ATOM 2275 C CB  . THR A 0 297 . 3.465   8.323   -5.186   1.00 95.19 297 A 1 
ATOM 2276 O O   . THR A 0 297 . 4.160   11.503  -5.074   1.00 95.19 297 A 1 
ATOM 2277 C CG2 . THR A 0 297 . 2.267   7.526   -4.670   1.00 95.19 297 A 1 
ATOM 2278 O OG1 . THR A 0 297 . 3.045   8.973   -6.364   1.00 95.19 297 A 1 
ATOM 2279 N N   . ALA A 0 298 . 6.091   10.376  -5.015   1.00 94.92 298 A 1 
ATOM 2280 C CA  . ALA A 0 298 . 6.905   11.425  -5.604   1.00 94.92 298 A 1 
ATOM 2281 C C   . ALA A 0 298 . 7.887   10.839  -6.619   1.00 94.92 298 A 1 
ATOM 2282 C CB  . ALA A 0 298 . 7.623   12.200  -4.494   1.00 94.92 298 A 1 
ATOM 2283 O O   . ALA A 0 298 . 8.513   9.804   -6.383   1.00 94.92 298 A 1 
ATOM 2284 N N   . LYS A 0 299 . 8.060   11.521  -7.750   1.00 94.83 299 A 1 
ATOM 2285 C CA  . LYS A 0 299 . 9.081   11.204  -8.756   1.00 94.83 299 A 1 
ATOM 2286 C C   . LYS A 0 299 . 9.763   12.493  -9.180   1.00 94.83 299 A 1 
ATOM 2287 C CB  . LYS A 0 299 . 8.485   10.466  -9.966   1.00 94.83 299 A 1 
ATOM 2288 O O   . LYS A 0 299 . 9.095   13.507  -9.363   1.00 94.83 299 A 1 
ATOM 2289 C CG  . LYS A 0 299 . 7.805   9.147   -9.571   1.00 94.83 299 A 1 
ATOM 2290 C CD  . LYS A 0 299 . 7.017   8.541   -10.733  1.00 94.83 299 A 1 
ATOM 2291 C CE  . LYS A 0 299 . 6.225   7.350   -10.183  1.00 94.83 299 A 1 
ATOM 2292 N NZ  . LYS A 0 299 . 5.116   6.968   -11.086  1.00 94.83 299 A 1 
ATOM 2293 N N   . ALA A 0 300 . 11.075  12.439  -9.336   1.00 92.37 300 A 1 
ATOM 2294 C CA  . ALA A 0 300 . 11.887  13.527  -9.848   1.00 92.37 300 A 1 
ATOM 2295 C C   . ALA A 0 300 . 12.880  12.969  -10.868  1.00 92.37 300 A 1 
ATOM 2296 C CB  . ALA A 0 300 . 12.586  14.237  -8.683   1.00 92.37 300 A 1 
ATOM 2297 O O   . ALA A 0 300 . 13.511  11.941  -10.624  1.00 92.37 300 A 1 
ATOM 2298 N N   . TYR A 0 301 . 13.017  13.666  -11.985  1.00 90.49 301 A 1 
ATOM 2299 C CA  . TYR A 0 301 . 14.024  13.437  -13.009  1.00 90.49 301 A 1 
ATOM 2300 C C   . TYR A 0 301 . 14.755  14.758  -13.220  1.00 90.49 301 A 1 
ATOM 2301 C CB  . TYR A 0 301 . 13.362  12.951  -14.305  1.00 90.49 301 A 1 
ATOM 2302 O O   . TYR A 0 301 . 14.101  15.796  -13.328  1.00 90.49 301 A 1 
ATOM 2303 C CG  . TYR A 0 301 . 12.535  11.687  -14.152  1.00 90.49 301 A 1 
ATOM 2304 C CD1 . TYR A 0 301 . 13.136  10.429  -14.342  1.00 90.49 301 A 1 
ATOM 2305 C CD2 . TYR A 0 301 . 11.169  11.771  -13.813  1.00 90.49 301 A 1 
ATOM 2306 C CE1 . TYR A 0 301 . 12.377  9.252   -14.195  1.00 90.49 301 A 1 
ATOM 2307 C CE2 . TYR A 0 301 . 10.405  10.598  -13.659  1.00 90.49 301 A 1 
ATOM 2308 O OH  . TYR A 0 301 . 10.276  8.200   -13.707  1.00 90.49 301 A 1 
ATOM 2309 C CZ  . TYR A 0 301 . 11.009  9.337   -13.851  1.00 90.49 301 A 1 
ATOM 2310 N N   . ALA A 0 302 . 16.079  14.717  -13.257  1.00 88.28 302 A 1 
ATOM 2311 C CA  . ALA A 0 302 . 16.928  15.859  -13.550  1.00 88.28 302 A 1 
ATOM 2312 C C   . ALA A 0 302 . 18.039  15.448  -14.522  1.00 88.28 302 A 1 
ATOM 2313 C CB  . ALA A 0 302 . 17.490  16.426  -12.241  1.00 88.28 302 A 1 
ATOM 2314 O O   . ALA A 0 302 . 18.526  14.317  -14.436  1.00 88.28 302 A 1 
ATOM 2315 N N   . ALA A 0 303 . 18.431  16.365  -15.399  1.00 86.47 303 A 1 
ATOM 2316 C CA  . ALA A 0 303 . 19.646  16.296  -16.202  1.00 86.47 303 A 1 
ATOM 2317 C C   . ALA A 0 303 . 20.310  17.682  -16.204  1.00 86.47 303 A 1 
ATOM 2318 C CB  . ALA A 0 303 . 19.300  15.819  -17.616  1.00 86.47 303 A 1 
ATOM 2319 O O   . ALA A 0 303 . 19.597  18.682  -16.290  1.00 86.47 303 A 1 
ATOM 2320 N N   . GLU A 0 304 . 21.638  17.758  -16.085  1.00 82.20 304 A 1 
ATOM 2321 C CA  . GLU A 0 304 . 22.358  19.047  -16.141  1.00 82.20 304 A 1 
ATOM 2322 C C   . GLU A 0 304 . 22.392  19.650  -17.555  1.00 82.20 304 A 1 
ATOM 2323 C CB  . GLU A 0 304 . 23.765  18.907  -15.535  1.00 82.20 304 A 1 
ATOM 2324 O O   . GLU A 0 304 . 22.371  20.872  -17.686  1.00 82.20 304 A 1 
ATOM 2325 C CG  . GLU A 0 304 . 23.686  18.926  -13.999  1.00 82.20 304 A 1 
ATOM 2326 C CD  . GLU A 0 304 . 25.048  18.757  -13.309  1.00 82.20 304 A 1 
ATOM 2327 O OE1 . GLU A 0 304 . 25.298  19.473  -12.310  1.00 82.20 304 A 1 
ATOM 2328 O OE2 . GLU A 0 304 . 25.791  17.825  -13.696  1.00 82.20 304 A 1 
ATOM 2329 N N   . SER A 0 305 . 22.331  18.807  -18.588  1.00 80.52 305 A 1 
ATOM 2330 C CA  . SER A 0 305 . 22.117  19.183  -19.988  1.00 80.52 305 A 1 
ATOM 2331 C C   . SER A 0 305 . 21.406  18.058  -20.754  1.00 80.52 305 A 1 
ATOM 2332 C CB  . SER A 0 305 . 23.460  19.494  -20.662  1.00 80.52 305 A 1 
ATOM 2333 O O   . SER A 0 305 . 21.307  16.918  -20.281  1.00 80.52 305 A 1 
ATOM 2334 O OG  . SER A 0 305 . 24.220  18.307  -20.758  1.00 80.52 305 A 1 
ATOM 2335 N N   . TYR A 0 306 . 20.917  18.374  -21.952  1.00 79.30 306 A 1 
ATOM 2336 C CA  . TYR A 0 306 . 20.657  17.402  -23.014  1.00 79.30 306 A 1 
ATOM 2337 C C   . TYR A 0 306 . 21.031  18.021  -24.352  1.00 79.30 306 A 1 
ATOM 2338 C CB  . TYR A 0 306 . 19.179  16.991  -23.045  1.00 79.30 306 A 1 
ATOM 2339 O O   . TYR A 0 306 . 20.382  18.980  -24.768  1.00 79.30 306 A 1 
ATOM 2340 C CG  . TYR A 0 306 . 18.753  16.195  -24.279  1.00 79.30 306 A 1 
ATOM 2341 C CD1 . TYR A 0 306 . 18.160  16.830  -25.391  1.00 79.30 306 A 1 
ATOM 2342 C CD2 . TYR A 0 306 . 18.968  14.809  -24.327  1.00 79.30 306 A 1 
ATOM 2343 C CE1 . TYR A 0 306 . 17.667  16.076  -26.472  1.00 79.30 306 A 1 
ATOM 2344 C CE2 . TYR A 0 306 . 18.452  14.039  -25.389  1.00 79.30 306 A 1 
ATOM 2345 O OH  . TYR A 0 306 . 17.231  13.936  -27.461  1.00 79.30 306 A 1 
ATOM 2346 C CZ  . TYR A 0 306 . 17.773  14.671  -26.451  1.00 79.30 306 A 1 
ATOM 2347 N N   . ASP A 0 307 . 21.991  17.414  -25.041  1.00 82.60 307 A 1 
ATOM 2348 C CA  . ASP A 0 307 . 22.325  17.731  -26.423  1.00 82.60 307 A 1 
ATOM 2349 C C   . ASP A 0 307 . 21.862  16.599  -27.348  1.00 82.60 307 A 1 
ATOM 2350 C CB  . ASP A 0 307 . 23.830  17.987  -26.581  1.00 82.60 307 A 1 
ATOM 2351 O O   . ASP A 0 307 . 22.093  15.416  -27.091  1.00 82.60 307 A 1 
ATOM 2352 C CG  . ASP A 0 307 . 24.333  19.250  -25.875  1.00 82.60 307 A 1 
ATOM 2353 O OD1 . ASP A 0 307 . 23.573  20.244  -25.827  1.00 82.60 307 A 1 
ATOM 2354 O OD2 . ASP A 0 307 . 25.513  19.228  -25.465  1.00 82.60 307 A 1 
ATOM 2355 N N   . GLU A 0 308 . 21.237  16.967  -28.462  1.00 85.94 308 A 1 
ATOM 2356 C CA  . GLU A 0 308 . 20.925  16.101  -29.599  1.00 85.94 308 A 1 
ATOM 2357 C C   . GLU A 0 308 . 21.449  16.776  -30.863  1.00 85.94 308 A 1 
ATOM 2358 C CB  . GLU A 0 308 . 19.406  15.846  -29.649  1.00 85.94 308 A 1 
ATOM 2359 O O   . GLU A 0 308 . 21.042  17.894  -31.165  1.00 85.94 308 A 1 
ATOM 2360 C CG  . GLU A 0 308 . 18.877  15.247  -30.968  1.00 85.94 308 A 1 
ATOM 2361 C CD  . GLU A 0 308 . 17.439  14.700  -30.853  1.00 85.94 308 A 1 
ATOM 2362 O OE1 . GLU A 0 308 . 17.062  13.811  -31.655  1.00 85.94 308 A 1 
ATOM 2363 O OE2 . GLU A 0 308 . 16.741  14.924  -29.833  1.00 85.94 308 A 1 
ATOM 2364 N N   . TRP A 0 309 . 22.342  16.118  -31.599  1.00 85.30 309 A 1 
ATOM 2365 C CA  . TRP A 0 309 . 22.995  16.696  -32.774  1.00 85.30 309 A 1 
ATOM 2366 C C   . TRP A 0 309 . 23.118  15.698  -33.926  1.00 85.30 309 A 1 
ATOM 2367 C CB  . TRP A 0 309 . 24.353  17.294  -32.376  1.00 85.30 309 A 1 
ATOM 2368 O O   . TRP A 0 309 . 23.197  14.486  -33.722  1.00 85.30 309 A 1 
ATOM 2369 C CG  . TRP A 0 309 . 25.316  16.358  -31.706  1.00 85.30 309 A 1 
ATOM 2370 C CD1 . TRP A 0 309 . 25.472  16.222  -30.369  1.00 85.30 309 A 1 
ATOM 2371 C CD2 . TRP A 0 309 . 26.248  15.409  -32.313  1.00 85.30 309 A 1 
ATOM 2372 C CE2 . TRP A 0 309 . 26.956  14.740  -31.267  1.00 85.30 309 A 1 
ATOM 2373 C CE3 . TRP A 0 309 . 26.562  15.038  -33.639  1.00 85.30 309 A 1 
ATOM 2374 N NE1 . TRP A 0 309 . 26.439  15.273  -30.104  1.00 85.30 309 A 1 
ATOM 2375 C CH2 . TRP A 0 309 . 28.199  13.400  -32.859  1.00 85.30 309 A 1 
ATOM 2376 C CZ2 . TRP A 0 309 . 27.922  13.754  -31.526  1.00 85.30 309 A 1 
ATOM 2377 C CZ3 . TRP A 0 309 . 27.522  14.045  -33.910  1.00 85.30 309 A 1 
ATOM 2378 N N   . ASP A 0 310 . 23.139  16.233  -35.143  1.00 85.88 310 A 1 
ATOM 2379 C CA  . ASP A 0 310 . 23.260  15.513  -36.409  1.00 85.88 310 A 1 
ATOM 2380 C C   . ASP A 0 310 . 24.213  16.289  -37.340  1.00 85.88 310 A 1 
ATOM 2381 C CB  . ASP A 0 310 . 21.858  15.327  -37.019  1.00 85.88 310 A 1 
ATOM 2382 O O   . ASP A 0 310 . 24.223  17.524  -37.351  1.00 85.88 310 A 1 
ATOM 2383 C CG  . ASP A 0 310 . 21.769  14.110  -37.946  1.00 85.88 310 A 1 
ATOM 2384 O OD1 . ASP A 0 310 . 22.600  14.013  -38.873  1.00 85.88 310 A 1 
ATOM 2385 O OD2 . ASP A 0 310 . 20.861  13.277  -37.711  1.00 85.88 310 A 1 
ATOM 2386 N N   . ASN A 0 311 . 25.055  15.574  -38.077  1.00 83.69 311 A 1 
ATOM 2387 C CA  . ASN A 0 311 . 26.069  16.106  -38.981  1.00 83.69 311 A 1 
ATOM 2388 C C   . ASN A 0 311 . 26.191  15.163  -40.185  1.00 83.69 311 A 1 
ATOM 2389 C CB  . ASN A 0 311 . 27.398  16.241  -38.200  1.00 83.69 311 A 1 
ATOM 2390 O O   . ASN A 0 311 . 26.793  14.090  -40.064  1.00 83.69 311 A 1 
ATOM 2391 C CG  . ASN A 0 311 . 28.565  16.789  -39.015  1.00 83.69 311 A 1 
ATOM 2392 N ND2 . ASN A 0 311 . 29.028  16.075  -40.017  1.00 83.69 311 A 1 
ATOM 2393 O OD1 . ASN A 0 311 . 29.114  17.841  -38.707  1.00 83.69 311 A 1 
ATOM 2394 N N   . ALA A 0 312 . 25.705  15.593  -41.346  1.00 81.89 312 A 1 
ATOM 2395 C CA  . ALA A 0 312 . 25.935  14.929  -42.624  1.00 81.89 312 A 1 
ATOM 2396 C C   . ALA A 0 312 . 26.893  15.754  -43.498  1.00 81.89 312 A 1 
ATOM 2397 C CB  . ALA A 0 312 . 24.592  14.640  -43.303  1.00 81.89 312 A 1 
ATOM 2398 O O   . ALA A 0 312 . 26.702  16.958  -43.666  1.00 81.89 312 A 1 
ATOM 2399 N N   . ASP A 0 313 . 27.894  15.067  -44.033  1.00 76.01 313 A 1 
ATOM 2400 C CA  . ASP A 0 313 . 28.994  15.542  -44.873  1.00 76.01 313 A 1 
ATOM 2401 C C   . ASP A 0 313 . 28.877  14.765  -46.199  1.00 76.01 313 A 1 
ATOM 2402 C CB  . ASP A 0 313 . 30.284  15.267  -44.076  1.00 76.01 313 A 1 
ATOM 2403 O O   . ASP A 0 313 . 29.074  13.548  -46.249  1.00 76.01 313 A 1 
ATOM 2404 C CG  . ASP A 0 313 . 31.616  15.606  -44.754  1.00 76.01 313 A 1 
ATOM 2405 O OD1 . ASP A 0 313 . 31.648  15.671  -46.001  1.00 76.01 313 A 1 
ATOM 2406 O OD2 . ASP A 0 313 . 32.606  15.735  -43.988  1.00 76.01 313 A 1 
ATOM 2407 N N   . ASP A 0 314 . 28.387  15.443  -47.240  1.00 78.04 314 A 1 
ATOM 2408 C CA  . ASP A 0 314 . 27.952  14.846  -48.512  1.00 78.04 314 A 1 
ATOM 2409 C C   . ASP A 0 314 . 28.892  15.286  -49.662  1.00 78.04 314 A 1 
ATOM 2410 C CB  . ASP A 0 314 . 26.442  15.152  -48.709  1.00 78.04 314 A 1 
ATOM 2411 O O   . ASP A 0 314 . 28.453  15.561  -50.785  1.00 78.04 314 A 1 
ATOM 2412 C CG  . ASP A 0 314 . 25.641  14.042  -49.407  1.00 78.04 314 A 1 
ATOM 2413 O OD1 . ASP A 0 314 . 25.244  13.062  -48.737  1.00 78.04 314 A 1 
ATOM 2414 O OD2 . ASP A 0 314 . 25.374  14.156  -50.639  1.00 78.04 314 A 1 
ATOM 2415 N N   . ASP A 0 315 . 30.187  15.422  -49.373  1.00 73.92 315 A 1 
ATOM 2416 C CA  . ASP A 0 315 . 31.203  16.046  -50.229  1.00 73.92 315 A 1 
ATOM 2417 C C   . ASP A 0 315 . 31.470  15.327  -51.569  1.00 73.92 315 A 1 
ATOM 2418 C CB  . ASP A 0 315 . 32.504  16.255  -49.423  1.00 73.92 315 A 1 
ATOM 2419 O O   . ASP A 0 315 . 31.244  14.125  -51.760  1.00 73.92 315 A 1 
ATOM 2420 C CG  . ASP A 0 315 . 32.785  17.728  -49.123  1.00 73.92 315 A 1 
ATOM 2421 O OD1 . ASP A 0 315 . 31.809  18.467  -48.852  1.00 73.92 315 A 1 
ATOM 2422 O OD2 . ASP A 0 315 . 33.955  18.138  -49.322  1.00 73.92 315 A 1 
ATOM 2423 N N   . LYS A 0 316 . 31.886  16.105  -52.585  1.00 66.66 316 A 1 
ATOM 2424 C CA  . LYS A 0 316 . 32.163  15.600  -53.947  1.00 66.66 316 A 1 
ATOM 2425 C C   . LYS A 0 316 . 33.307  16.365  -54.607  1.00 66.66 316 A 1 
ATOM 2426 C CB  . LYS A 0 316 . 30.888  15.654  -54.823  1.00 66.66 316 A 1 
ATOM 2427 O O   . LYS A 0 316 . 33.138  17.513  -55.024  1.00 66.66 316 A 1 
ATOM 2428 C CG  . LYS A 0 316 . 29.732  14.833  -54.228  1.00 66.66 316 A 1 
ATOM 2429 C CD  . LYS A 0 316 . 28.388  14.925  -54.953  1.00 66.66 316 A 1 
ATOM 2430 C CE  . LYS A 0 316 . 27.323  14.123  -54.169  1.00 66.66 316 A 1 
ATOM 2431 N NZ  . LYS A 0 316 . 27.085  14.640  -52.788  1.00 66.66 316 A 1 
ATOM 2432 N N   . TRP A 0 317 . 34.444  15.703  -54.827  1.00 65.10 317 A 1 
ATOM 2433 C CA  . TRP A 0 317 . 35.626  16.287  -55.480  1.00 65.10 317 A 1 
ATOM 2434 C C   . TRP A 0 317 . 35.994  15.632  -56.822  1.00 65.10 317 A 1 
ATOM 2435 C CB  . TRP A 0 317 . 36.810  16.306  -54.505  1.00 65.10 317 A 1 
ATOM 2436 O O   . TRP A 0 317 . 35.927  14.417  -57.022  1.00 65.10 317 A 1 
ATOM 2437 C CG  . TRP A 0 317 . 37.088  15.017  -53.800  1.00 65.10 317 A 1 
ATOM 2438 C CD1 . TRP A 0 317 . 36.520  14.658  -52.631  1.00 65.10 317 A 1 
ATOM 2439 C CD2 . TRP A 0 317 . 37.977  13.909  -54.155  1.00 65.10 317 A 1 
ATOM 2440 C CE2 . TRP A 0 317 . 37.875  12.904  -53.143  1.00 65.10 317 A 1 
ATOM 2441 C CE3 . TRP A 0 317 . 38.869  13.654  -55.225  1.00 65.10 317 A 1 
ATOM 2442 N NE1 . TRP A 0 317 . 36.963  13.416  -52.249  1.00 65.10 317 A 1 
ATOM 2443 C CH2 . TRP A 0 317 . 39.504  11.499  -54.257  1.00 65.10 317 A 1 
ATOM 2444 C CZ2 . TRP A 0 317 . 38.617  11.715  -53.188  1.00 65.10 317 A 1 
ATOM 2445 C CZ3 . TRP A 0 317 . 39.628  12.466  -55.273  1.00 65.10 317 A 1 
ATOM 2446 N N   . GLY A 0 318 . 36.438  16.461  -57.773  1.00 59.48 318 A 1 
ATOM 2447 C CA  . GLY A 0 318 . 36.957  16.030  -59.074  1.00 59.48 318 A 1 
ATOM 2448 C C   . GLY A 0 318 . 38.487  16.057  -59.130  1.00 59.48 318 A 1 
ATOM 2449 O O   . GLY A 0 318 . 39.096  17.121  -59.031  1.00 59.48 318 A 1 
ATOM 2450 N N   . ALA A 0 319 . 39.124  14.908  -59.364  1.00 54.03 319 A 1 
ATOM 2451 C CA  . ALA A 0 319 . 40.580  14.803  -59.463  1.00 54.03 319 A 1 
ATOM 2452 C C   . ALA A 0 319 . 41.118  15.402  -60.782  1.00 54.03 319 A 1 
ATOM 2453 C CB  . ALA A 0 319 . 40.986  13.336  -59.286  1.00 54.03 319 A 1 
ATOM 2454 O O   . ALA A 0 319 . 40.730  14.993  -61.884  1.00 54.03 319 A 1 
ATOM 2455 N N   . GLN A 0 320 . 42.051  16.355  -60.679  1.00 52.84 320 A 1 
ATOM 2456 C CA  . GLN A 0 320 . 42.632  17.063  -61.824  1.00 52.84 320 A 1 
ATOM 2457 C C   . GLN A 0 320 . 43.835  16.312  -62.428  1.00 52.84 320 A 1 
ATOM 2458 C CB  . GLN A 0 320 . 42.977  18.507  -61.411  1.00 52.84 320 A 1 
ATOM 2459 O O   . GLN A 0 320 . 44.976  16.489  -62.003  1.00 52.84 320 A 1 
ATOM 2460 C CG  . GLN A 0 320 . 43.450  19.345  -62.611  1.00 52.84 320 A 1 
ATOM 2461 C CD  . GLN A 0 320 . 43.768  20.788  -62.231  1.00 52.84 320 A 1 
ATOM 2462 N NE2 . GLN A 0 320 . 44.909  21.313  -62.625  1.00 52.84 320 A 1 
ATOM 2463 O OE1 . GLN A 0 320 . 42.997  21.485  -61.598  1.00 52.84 320 A 1 
ATOM 2464 N N   . ALA A 0 321 . 43.591  15.516  -63.471  1.00 48.35 321 A 1 
ATOM 2465 C CA  . ALA A 0 321 . 44.646  14.860  -64.248  1.00 48.35 321 A 1 
ATOM 2466 C C   . ALA A 0 321 . 45.361  15.832  -65.214  1.00 48.35 321 A 1 
ATOM 2467 C CB  . ALA A 0 321 . 44.046  13.659  -64.988  1.00 48.35 321 A 1 
ATOM 2468 O O   . ALA A 0 321 . 44.718  16.639  -65.889  1.00 48.35 321 A 1 
ATOM 2469 N N   . TRP A 0 322 . 46.690  15.726  -65.304  1.00 43.51 322 A 1 
ATOM 2470 C CA  . TRP A 0 322 . 47.541  16.465  -66.252  1.00 43.51 322 A 1 
ATOM 2471 C C   . TRP A 0 322 . 47.770  15.611  -67.519  1.00 43.51 322 A 1 
ATOM 2472 C CB  . TRP A 0 322 . 48.881  16.828  -65.575  1.00 43.51 322 A 1 
ATOM 2473 O O   . TRP A 0 322 . 47.612  14.390  -67.462  1.00 43.51 322 A 1 
ATOM 2474 C CG  . TRP A 0 322 . 48.897  17.669  -64.317  1.00 43.51 322 A 1 
ATOM 2475 C CD1 . TRP A 0 322 . 47.872  17.899  -63.457  1.00 43.51 322 A 1 
ATOM 2476 C CD2 . TRP A 0 322 . 50.049  18.360  -63.725  1.00 43.51 322 A 1 
ATOM 2477 C CE2 . TRP A 0 322 . 49.640  18.979  -62.504  1.00 43.51 322 A 1 
ATOM 2478 C CE3 . TRP A 0 322 . 51.407  18.513  -64.088  1.00 43.51 322 A 1 
ATOM 2479 N NE1 . TRP A 0 322 . 48.306  18.661  -62.391  1.00 43.51 322 A 1 
ATOM 2480 C CH2 . TRP A 0 322 . 51.861  19.843  -62.085  1.00 43.51 322 A 1 
ATOM 2481 C CZ2 . TRP A 0 322 . 50.520  19.707  -61.690  1.00 43.51 322 A 1 
ATOM 2482 C CZ3 . TRP A 0 322 . 52.301  19.246  -63.280  1.00 43.51 322 A 1 
ATOM 2483 N N   . GLY A 0 323 . 48.160  16.196  -68.662  1.00 45.91 323 A 1 
ATOM 2484 C CA  . GLY A 0 323 . 48.537  15.384  -69.830  1.00 45.91 323 A 1 
ATOM 2485 C C   . GLY A 0 323 . 48.944  16.129  -71.109  1.00 45.91 323 A 1 
ATOM 2486 O O   . GLY A 0 323 . 48.328  17.128  -71.470  1.00 45.91 323 A 1 
ATOM 2487 N N   . LYS A 0 324 . 49.912  15.524  -71.816  1.00 42.04 324 A 1 
ATOM 2488 C CA  . LYS A 0 324 . 50.516  15.871  -73.121  1.00 42.04 324 A 1 
ATOM 2489 C C   . LYS A 0 324 . 51.334  17.169  -73.237  1.00 42.04 324 A 1 
ATOM 2490 C CB  . LYS A 0 324 . 49.516  15.727  -74.292  1.00 42.04 324 A 1 
ATOM 2491 O O   . LYS A 0 324 . 50.802  18.237  -73.522  1.00 42.04 324 A 1 
ATOM 2492 C CG  . LYS A 0 324 . 49.803  14.466  -75.116  1.00 42.04 324 A 1 
ATOM 2493 C CD  . LYS A 0 324 . 49.327  14.585  -76.570  1.00 42.04 324 A 1 
ATOM 2494 C CE  . LYS A 0 324 . 49.761  13.296  -77.269  1.00 42.04 324 A 1 
ATOM 2495 N NZ  . LYS A 0 324 . 49.438  13.223  -78.708  1.00 42.04 324 A 1 
ATOM 2496 N N   . ASP A 0 325 . 52.648  16.991  -73.208  1.00 37.21 325 A 1 
ATOM 2497 C CA  . ASP A 0 325 . 53.670  17.704  -73.980  1.00 37.21 325 A 1 
ATOM 2498 C C   . ASP A 0 325 . 53.915  17.022  -75.356  1.00 37.21 325 A 1 
ATOM 2499 C CB  . ASP A 0 325 . 54.959  17.822  -73.130  1.00 37.21 325 A 1 
ATOM 2500 O O   . ASP A 0 325 . 53.462  15.896  -75.589  1.00 37.21 325 A 1 
ATOM 2501 C CG  . ASP A 0 325 . 55.407  16.573  -72.335  1.00 37.21 325 A 1 
ATOM 2502 O OD1 . ASP A 0 325 . 54.724  15.520  -72.399  1.00 37.21 325 A 1 
ATOM 2503 O OD2 . ASP A 0 325 . 56.397  16.715  -71.587  1.00 37.21 325 A 1 
ATOM 2504 N N   . ARG A 0 326 . 54.550  17.725  -76.318  1.00 41.99 326 A 1 
ATOM 2505 C CA  . ARG A 0 326 . 54.933  17.205  -77.661  1.00 41.99 326 A 1 
ATOM 2506 C C   . ARG A 0 326 . 56.110  17.987  -78.282  1.00 41.99 326 A 1 
ATOM 2507 C CB  . ARG A 0 326 . 53.754  17.249  -78.663  1.00 41.99 326 A 1 
ATOM 2508 O O   . ARG A 0 326 . 55.900  18.868  -79.121  1.00 41.99 326 A 1 
ATOM 2509 C CG  . ARG A 0 326 . 52.568  16.322  -78.377  1.00 41.99 326 A 1 
ATOM 2510 C CD  . ARG A 0 326 . 51.522  16.418  -79.493  1.00 41.99 326 A 1 
ATOM 2511 N NE  . ARG A 0 326 . 51.738  15.465  -80.604  1.00 41.99 326 A 1 
ATOM 2512 N NH1 . ARG A 0 326 . 50.118  16.321  -81.980  1.00 41.99 326 A 1 
ATOM 2513 N NH2 . ARG A 0 326 . 51.168  14.451  -82.565  1.00 41.99 326 A 1 
ATOM 2514 C CZ  . ARG A 0 326 . 51.023  15.420  -81.714  1.00 41.99 326 A 1 
ATOM 2515 N N   . ASP A 0 327 . 57.344  17.625  -77.950  1.00 44.01 327 A 1 
ATOM 2516 C CA  . ASP A 0 327 . 58.540  18.305  -78.471  1.00 44.01 327 A 1 
ATOM 2517 C C   . ASP A 0 327 . 58.866  17.937  -79.934  1.00 44.01 327 A 1 
ATOM 2518 C CB  . ASP A 0 327 . 59.746  18.035  -77.551  1.00 44.01 327 A 1 
ATOM 2519 O O   . ASP A 0 327 . 59.117  16.781  -80.278  1.00 44.01 327 A 1 
ATOM 2520 C CG  . ASP A 0 327 . 59.849  18.996  -76.361  1.00 44.01 327 A 1 
ATOM 2521 O OD1 . ASP A 0 327 . 58.896  19.775  -76.147  1.00 44.01 327 A 1 
ATOM 2522 O OD2 . ASP A 0 327 . 60.941  19.006  -75.747  1.00 44.01 327 A 1 
ATOM 2523 N N   . VAL A 0 328 . 58.931  18.940  -80.824  1.00 40.79 328 A 1 
ATOM 2524 C CA  . VAL A 0 328 . 59.280  18.755  -82.250  1.00 40.79 328 A 1 
ATOM 2525 C C   . VAL A 0 328 . 60.383  19.727  -82.686  1.00 40.79 328 A 1 
ATOM 2526 C CB  . VAL A 0 328 . 58.037  18.838  -83.165  1.00 40.79 328 A 1 
ATOM 2527 O O   . VAL A 0 328 . 60.126  20.822  -83.188  1.00 40.79 328 A 1 
ATOM 2528 C CG1 . VAL A 0 328 . 58.400  18.519  -84.628  1.00 40.79 328 A 1 
ATOM 2529 C CG2 . VAL A 0 328 . 56.950  17.832  -82.759  1.00 40.79 328 A 1 
ATOM 2530 N N   . TYR A 0 329 . 61.645  19.310  -82.541  1.00 35.59 329 A 1 
ATOM 2531 C CA  . TYR A 0 329 . 62.804  20.131  -82.914  1.00 35.59 329 A 1 
ATOM 2532 C C   . TYR A 0 329 . 63.208  19.973  -84.395  1.00 35.59 329 A 1 
ATOM 2533 C CB  . TYR A 0 329 . 63.967  19.847  -81.957  1.00 35.59 329 A 1 
ATOM 2534 O O   . TYR A 0 329 . 63.776  18.958  -84.804  1.00 35.59 329 A 1 
ATOM 2535 C CG  . TYR A 0 329 . 65.063  20.889  -82.060  1.00 35.59 329 A 1 
ATOM 2536 C CD1 . TYR A 0 329 . 66.170  20.682  -82.907  1.00 35.59 329 A 1 
ATOM 2537 C CD2 . TYR A 0 329 . 64.946  22.088  -81.331  1.00 35.59 329 A 1 
ATOM 2538 C CE1 . TYR A 0 329 . 67.168  21.672  -83.013  1.00 35.59 329 A 1 
ATOM 2539 C CE2 . TYR A 0 329 . 65.938  23.080  -81.437  1.00 35.59 329 A 1 
ATOM 2540 O OH  . TYR A 0 329 . 68.015  23.825  -82.375  1.00 35.59 329 A 1 
ATOM 2541 C CZ  . TYR A 0 329 . 67.053  22.870  -82.277  1.00 35.59 329 A 1 
ATOM 2542 N N   . GLY A 0 330 . 62.948  21.001  -85.213  1.00 35.95 330 A 1 
ATOM 2543 C CA  . GLY A 0 330 . 63.290  21.043  -86.643  1.00 35.95 330 A 1 
ATOM 2544 C C   . GLY A 0 330 . 64.609  21.770  -86.946  1.00 35.95 330 A 1 
ATOM 2545 O O   . GLY A 0 330 . 64.811  22.904  -86.523  1.00 35.95 330 A 1 
ATOM 2546 N N   . ALA A 0 331 . 65.502  21.145  -87.721  1.00 29.24 331 A 1 
ATOM 2547 C CA  . ALA A 0 331 . 66.825  21.692  -88.050  1.00 29.24 331 A 1 
ATOM 2548 C C   . ALA A 0 331 . 66.898  22.422  -89.415  1.00 29.24 331 A 1 
ATOM 2549 C CB  . ALA A 0 331 . 67.846  20.548  -87.957  1.00 29.24 331 A 1 
ATOM 2550 O O   . ALA A 0 331 . 66.108  22.163  -90.322  1.00 29.24 331 A 1 
ATOM 2551 N N   . SER A 0 332 . 67.965  23.222  -89.593  1.00 31.58 332 A 1 
ATOM 2552 C CA  . SER A 0 332 . 68.341  24.016  -90.791  1.00 31.58 332 A 1 
ATOM 2553 C C   . SER A 0 332 . 67.558  25.339  -90.992  1.00 31.58 332 A 1 
ATOM 2554 C CB  . SER A 0 332 . 68.404  23.124  -92.044  1.00 31.58 332 A 1 
ATOM 2555 O O   . SER A 0 332 . 66.490  25.515  -90.426  1.00 31.58 332 A 1 
ATOM 2556 O OG  . SER A 0 332 . 67.141  22.983  -92.647  1.00 31.58 332 A 1 
ATOM 2557 N N   . SER A 0 333 . 68.057  26.351  -91.723  1.00 36.00 333 A 1 
ATOM 2558 C CA  . SER A 0 333 . 69.197  26.372  -92.662  1.00 36.00 333 A 1 
ATOM 2559 C C   . SER A 0 333 . 70.002  27.689  -92.686  1.00 36.00 333 A 1 
ATOM 2560 C CB  . SER A 0 333 . 68.677  26.132  -94.087  1.00 36.00 333 A 1 
ATOM 2561 O O   . SER A 0 333 . 69.460  28.776  -92.516  1.00 36.00 333 A 1 
ATOM 2562 O OG  . SER A 0 333 . 67.792  27.164  -94.482  1.00 36.00 333 A 1 
ATOM 2563 N N   . TYR A 0 334 . 71.292  27.584  -93.017  1.00 28.71 334 A 1 
ATOM 2564 C CA  . TYR A 0 334 . 72.221  28.689  -93.322  1.00 28.71 334 A 1 
ATOM 2565 C C   . TYR A 0 334 . 71.840  29.451  -94.619  1.00 28.71 334 A 1 
ATOM 2566 C CB  . TYR A 0 334 . 73.621  28.047  -93.519  1.00 28.71 334 A 1 
ATOM 2567 O O   . TYR A 0 334 . 71.563  28.797  -95.622  1.00 28.71 334 A 1 
ATOM 2568 C CG  . TYR A 0 334 . 74.774  28.542  -92.664  1.00 28.71 334 A 1 
ATOM 2569 C CD1 . TYR A 0 334 . 75.844  29.240  -93.261  1.00 28.71 334 A 1 
ATOM 2570 C CD2 . TYR A 0 334 . 74.852  28.171  -91.307  1.00 28.71 334 A 1 
ATOM 2571 C CE1 . TYR A 0 334 . 76.995  29.555  -92.510  1.00 28.71 334 A 1 
ATOM 2572 C CE2 . TYR A 0 334 . 76.002  28.482  -90.554  1.00 28.71 334 A 1 
ATOM 2573 O OH  . TYR A 0 334 . 78.196  29.436  -90.432  1.00 28.71 334 A 1 
ATOM 2574 C CZ  . TYR A 0 334 . 77.078  29.165  -91.155  1.00 28.71 334 A 1 
ATOM 2575 N N   . GLY A 0 335 . 71.988  30.791  -94.667  1.00 31.35 335 A 1 
ATOM 2576 C CA  . GLY A 0 335 . 72.343  31.509  -95.917  1.00 31.35 335 A 1 
ATOM 2577 C C   . GLY A 0 335 . 71.559  32.773  -96.349  1.00 31.35 335 A 1 
ATOM 2578 O O   . GLY A 0 335 . 70.500  32.656  -96.951  1.00 31.35 335 A 1 
ATOM 2579 N N   . ALA A 0 336 . 72.213  33.948  -96.234  1.00 30.28 336 A 1 
ATOM 2580 C CA  . ALA A 0 336 . 71.930  35.239  -96.922  1.00 30.28 336 A 1 
ATOM 2581 C C   . ALA A 0 336 . 70.585  35.959  -96.566  1.00 30.28 336 A 1 
ATOM 2582 C CB  . ALA A 0 336 . 72.220  35.025  -98.417  1.00 30.28 336 A 1 
ATOM 2583 O O   . ALA A 0 336 . 69.677  35.339  -96.037  1.00 30.28 336 A 1 
ATOM 2584 N N   . VAL A 0 337 . 70.368  37.284  -96.727  1.00 31.27 337 A 1 
ATOM 2585 C CA  . VAL A 0 337 . 70.790  38.262  -97.765  1.00 31.27 337 A 1 
ATOM 2586 C C   . VAL A 0 337 . 70.847  39.739  -97.244  1.00 31.27 337 A 1 
ATOM 2587 C CB  . VAL A 0 337 . 69.730  38.189  -98.910  1.00 31.27 337 A 1 
ATOM 2588 O O   . VAL A 0 337 . 69.930  40.190  -96.573  1.00 31.27 337 A 1 
ATOM 2589 C CG1 . VAL A 0 337 . 69.796  39.320  -99.941  1.00 31.27 337 A 1 
ATOM 2590 C CG2 . VAL A 0 337 . 69.799  36.897  -99.735  1.00 31.27 337 A 1 
ATOM 2591 N N   . ALA A 0 338 . 71.874  40.495  -97.682  1.00 28.50 338 A 1 
ATOM 2592 C CA  . ALA A 0 338 . 72.000  41.965  -97.928  1.00 28.50 338 A 1 
ATOM 2593 C C   . ALA A 0 338 . 71.934  43.108  -96.857  1.00 28.50 338 A 1 
ATOM 2594 C CB  . ALA A 0 338 . 71.127  42.360  -99.127  1.00 28.50 338 A 1 
ATOM 2595 O O   . ALA A 0 338 . 70.906  43.398  -96.256  1.00 28.50 338 A 1 
ATOM 2596 N N   . SER A 0 339 . 72.970  43.973  -96.964  1.00 32.49 339 A 1 
ATOM 2597 C CA  . SER A 0 339 . 73.009  45.457  -96.797  1.00 32.49 339 A 1 
ATOM 2598 C C   . SER A 0 339 . 73.097  46.060  -95.368  1.00 32.49 339 A 1 
ATOM 2599 C CB  . SER A 0 339 . 71.924  46.102  -97.675  1.00 32.49 339 A 1 
ATOM 2600 O O   . SER A 0 339 . 72.476  45.544  -94.453  1.00 32.49 339 A 1 
ATOM 2601 O OG  . SER A 0 339 . 70.649  46.036  -97.081  1.00 32.49 339 A 1 
ATOM 2602 N N   . ALA A 0 340 . 73.860  47.141  -95.088  1.00 33.16 340 A 1 
ATOM 2603 C CA  . ALA A 0 340 . 74.580  48.113  -95.946  1.00 33.16 340 A 1 
ATOM 2604 C C   . ALA A 0 340 . 75.803  48.797  -95.244  1.00 33.16 340 A 1 
ATOM 2605 C CB  . ALA A 0 340 . 73.567  49.219  -96.295  1.00 33.16 340 A 1 
ATOM 2606 O O   . ALA A 0 340 . 75.792  48.856  -94.024  1.00 33.16 340 A 1 
ATOM 2607 N N   . LYS A 0 341 . 76.767  49.350  -96.030  1.00 35.56 341 A 1 
ATOM 2608 C CA  . LYS A 0 341 . 77.618  50.590  -95.865  1.00 35.56 341 A 1 
ATOM 2609 C C   . LYS A 0 341 . 78.179  51.005  -94.466  1.00 35.56 341 A 1 
ATOM 2610 C CB  . LYS A 0 341 . 76.764  51.760  -96.399  1.00 35.56 341 A 1 
ATOM 2611 O O   . LYS A 0 341 . 77.449  50.948  -93.494  1.00 35.56 341 A 1 
ATOM 2612 C CG  . LYS A 0 341 . 76.402  51.665  -97.892  1.00 35.56 341 A 1 
ATOM 2613 C CD  . LYS A 0 341 . 75.658  52.932  -98.332  1.00 35.56 341 A 1 
ATOM 2614 C CE  . LYS A 0 341 . 75.431  52.912  -99.845  1.00 35.56 341 A 1 
ATOM 2615 N NZ  . LYS A 0 341 . 74.688  54.115  -100.292 1.00 35.56 341 A 1 
ATOM 2616 N N   . ASP A 0 342 . 79.349  51.637  -94.236  1.00 31.09 342 A 1 
ATOM 2617 C CA  . ASP A 0 342 . 80.600  52.054  -94.946  1.00 31.09 342 A 1 
ATOM 2618 C C   . ASP A 0 342 . 81.515  52.797  -93.895  1.00 31.09 342 A 1 
ATOM 2619 C CB  . ASP A 0 342 . 80.250  53.038  -96.085  1.00 31.09 342 A 1 
ATOM 2620 O O   . ASP A 0 342 . 81.013  53.108  -92.819  1.00 31.09 342 A 1 
ATOM 2621 C CG  . ASP A 0 342 . 80.328  52.403  -97.477  1.00 31.09 342 A 1 
ATOM 2622 O OD1 . ASP A 0 342 . 81.269  51.610  -97.703  1.00 31.09 342 A 1 
ATOM 2623 O OD2 . ASP A 0 342 . 79.449  52.727  -98.308  1.00 31.09 342 A 1 
ATOM 2624 N N   . ALA A 0 343 . 82.803  53.193  -94.031  1.00 33.97 343 A 1 
ATOM 2625 C CA  . ALA A 0 343 . 83.890  52.962  -95.005  1.00 33.97 343 A 1 
ATOM 2626 C C   . ALA A 0 343 . 85.312  53.365  -94.470  1.00 33.97 343 A 1 
ATOM 2627 C CB  . ALA A 0 343 . 83.655  53.825  -96.257  1.00 33.97 343 A 1 
ATOM 2628 O O   . ALA A 0 343 . 85.539  54.507  -94.078  1.00 33.97 343 A 1 
ATOM 2629 N N   . SER A 0 344 . 86.324  52.510  -94.711  1.00 34.44 344 A 1 
ATOM 2630 C CA  . SER A 0 344 . 87.741  52.856  -95.046  1.00 34.44 344 A 1 
ATOM 2631 C C   . SER A 0 344 . 88.853  53.199  -93.993  1.00 34.44 344 A 1 
ATOM 2632 C CB  . SER A 0 344 . 87.745  53.888  -96.191  1.00 34.44 344 A 1 
ATOM 2633 O O   . SER A 0 344 . 88.671  54.001  -93.089  1.00 34.44 344 A 1 
ATOM 2634 O OG  . SER A 0 344 . 87.701  55.220  -95.721  1.00 34.44 344 A 1 
ATOM 2635 N N   . LYS A 0 345 . 90.079  52.698  -94.305  1.00 34.82 345 A 1 
ATOM 2636 C CA  . LYS A 0 345 . 91.466  53.257  -94.125  1.00 34.82 345 A 1 
ATOM 2637 C C   . LYS A 0 345 . 92.324  53.111  -92.822  1.00 34.82 345 A 1 
ATOM 2638 C CB  . LYS A 0 345 . 91.521  54.713  -94.641  1.00 34.82 345 A 1 
ATOM 2639 O O   . LYS A 0 345 . 92.356  54.000  -91.988  1.00 34.82 345 A 1 
ATOM 2640 C CG  . LYS A 0 345 . 91.487  54.821  -96.174  1.00 34.82 345 A 1 
ATOM 2641 C CD  . LYS A 0 345 . 91.201  56.268  -96.592  1.00 34.82 345 A 1 
ATOM 2642 C CE  . LYS A 0 345 . 91.094  56.401  -98.115  1.00 34.82 345 A 1 
ATOM 2643 N NZ  . LYS A 0 345 . 90.625  57.758  -98.494  1.00 34.82 345 A 1 
ATOM 2644 N N   . ARG A 0 346 . 93.258  52.130  -92.886  1.00 37.53 346 A 1 
ATOM 2645 C CA  . ARG A 0 346 . 94.756  52.185  -92.717  1.00 37.53 346 A 1 
ATOM 2646 C C   . ARG A 0 346 . 95.453  52.678  -91.410  1.00 37.53 346 A 1 
ATOM 2647 C CB  . ARG A 0 346 . 95.368  53.003  -93.879  1.00 37.53 346 A 1 
ATOM 2648 O O   . ARG A 0 346 . 95.364  53.849  -91.073  1.00 37.53 346 A 1 
ATOM 2649 C CG  . ARG A 0 346 . 95.261  52.378  -95.279  1.00 37.53 346 A 1 
ATOM 2650 C CD  . ARG A 0 346 . 95.948  53.297  -96.303  1.00 37.53 346 A 1 
ATOM 2651 N NE  . ARG A 0 346 . 96.002  52.693  -97.650  1.00 37.53 346 A 1 
ATOM 2652 N NH1 . ARG A 0 346 . 96.962  54.470  -98.753  1.00 37.53 346 A 1 
ATOM 2653 N NH2 . ARG A 0 346 . 96.531  52.588  -99.866  1.00 37.53 346 A 1 
ATOM 2654 C CZ  . ARG A 0 346 . 96.495  53.251  -98.745  1.00 37.53 346 A 1 
ATOM 2655 N N   . GLY A 0 347 . 96.390  51.859  -90.883  1.00 37.20 347 A 1 
ATOM 2656 C CA  . GLY A 0 347 . 97.517  52.254  -89.993  1.00 37.20 347 A 1 
ATOM 2657 C C   . GLY A 0 347 . 98.504  51.098  -89.652  1.00 37.20 347 A 1 
ATOM 2658 O O   . GLY A 0 347 . 98.058  49.968  -89.503  1.00 37.20 347 A 1 
ATOM 2659 N N   . TYR A 0 348 . 99.825  51.355  -89.575  1.00 34.43 348 A 1 
ATOM 2660 C CA  . TYR A 0 348 . 100.939 50.397  -89.274  1.00 34.43 348 A 1 
ATOM 2661 C C   . TYR A 0 348 . 101.269 50.347  -87.748  1.00 34.43 348 A 1 
ATOM 2662 C CB  . TYR A 0 348 . 102.200 50.881  -90.031  1.00 34.43 348 A 1 
ATOM 2663 O O   . TYR A 0 348 . 100.852 51.269  -87.056  1.00 34.43 348 A 1 
ATOM 2664 C CG  . TYR A 0 348 . 102.271 50.699  -91.546  1.00 34.43 348 A 1 
ATOM 2665 C CD1 . TYR A 0 348 . 103.257 49.850  -92.093  1.00 34.43 348 A 1 
ATOM 2666 C CD2 . TYR A 0 348 . 101.444 51.442  -92.416  1.00 34.43 348 A 1 
ATOM 2667 C CE1 . TYR A 0 348 . 103.411 49.731  -93.488  1.00 34.43 348 A 1 
ATOM 2668 C CE2 . TYR A 0 348 . 101.588 51.320  -93.814  1.00 34.43 348 A 1 
ATOM 2669 O OH  . TYR A 0 348 . 102.713 50.357  -95.701  1.00 34.43 348 A 1 
ATOM 2670 C CZ  . TYR A 0 348 . 102.572 50.465  -94.353  1.00 34.43 348 A 1 
ATOM 2671 N N   . GLY A 0 349 . 102.043 49.420  -87.133  1.00 37.95 349 A 1 
ATOM 2672 C CA  . GLY A 0 349 . 102.717 48.156  -87.543  1.00 37.95 349 A 1 
ATOM 2673 C C   . GLY A 0 349 . 103.928 47.755  -86.625  1.00 37.95 349 A 1 
ATOM 2674 O O   . GLY A 0 349 . 104.465 48.635  -85.968  1.00 37.95 349 A 1 
ATOM 2675 N N   . ALA A 0 350 . 104.392 46.478  -86.656  1.00 36.38 350 A 1 
ATOM 2676 C CA  . ALA A 0 350 . 105.680 45.906  -86.118  1.00 36.38 350 A 1 
ATOM 2677 C C   . ALA A 0 350 . 105.951 45.865  -84.568  1.00 36.38 350 A 1 
ATOM 2678 C CB  . ALA A 0 350 . 106.826 46.602  -86.878  1.00 36.38 350 A 1 
ATOM 2679 O O   . ALA A 0 350 . 105.427 46.707  -83.855  1.00 36.38 350 A 1 
ATOM 2680 N N   . ALA A 0 351 . 106.787 44.982  -83.953  1.00 37.71 351 A 1 
ATOM 2681 C CA  . ALA A 0 351 . 107.364 43.643  -84.287  1.00 37.71 351 A 1 
ATOM 2682 C C   . ALA A 0 351 . 108.117 42.953  -83.081  1.00 37.71 351 A 1 
ATOM 2683 C CB  . ALA A 0 351 . 108.376 43.781  -85.437  1.00 37.71 351 A 1 
ATOM 2684 O O   . ALA A 0 351 . 108.591 43.653  -82.193  1.00 37.71 351 A 1 
ATOM 2685 N N   . GLY A 0 352 . 108.326 41.611  -83.119  1.00 38.65 352 A 1 
ATOM 2686 C CA  . GLY A 0 352 . 109.308 40.804  -82.316  1.00 38.65 352 A 1 
ATOM 2687 C C   . GLY A 0 352 . 108.803 40.086  -81.029  1.00 38.65 352 A 1 
ATOM 2688 O O   . GLY A 0 352 . 107.834 40.550  -80.446  1.00 38.65 352 A 1 
ATOM 2689 N N   . SER A 0 353 . 109.378 38.974  -80.503  1.00 38.38 353 A 1 
ATOM 2690 C CA  . SER A 0 353 . 110.359 37.968  -81.021  1.00 38.38 353 A 1 
ATOM 2691 C C   . SER A 0 353 . 110.624 36.765  -80.049  1.00 38.38 353 A 1 
ATOM 2692 C CB  . SER A 0 353 . 111.734 38.625  -81.243  1.00 38.38 353 A 1 
ATOM 2693 O O   . SER A 0 353 . 110.879 37.029  -78.881  1.00 38.38 353 A 1 
ATOM 2694 O OG  . SER A 0 353 . 112.155 39.340  -80.101  1.00 38.38 353 A 1 
ATOM 2695 N N   . GLN A 0 354 . 110.742 35.508  -80.557  1.00 40.40 354 A 1 
ATOM 2696 C CA  . GLN A 0 354 . 111.434 34.302  -79.961  1.00 40.40 354 A 1 
ATOM 2697 C C   . GLN A 0 354 . 110.874 33.675  -78.636  1.00 40.40 354 A 1 
ATOM 2698 C CB  . GLN A 0 354 . 112.937 34.652  -79.847  1.00 40.40 354 A 1 
ATOM 2699 O O   . GLN A 0 354 . 110.165 34.358  -77.915  1.00 40.40 354 A 1 
ATOM 2700 C CG  . GLN A 0 354 . 113.619 34.766  -81.224  1.00 40.40 354 A 1 
ATOM 2701 C CD  . GLN A 0 354 . 115.039 35.321  -81.139  1.00 40.40 354 A 1 
ATOM 2702 N NE2 . GLN A 0 354 . 116.014 34.698  -81.765  1.00 40.40 354 A 1 
ATOM 2703 O OE1 . GLN A 0 354 . 115.301 36.345  -80.541  1.00 40.40 354 A 1 
ATOM 2704 N N   . ALA A 0 355 . 111.128 32.418  -78.183  1.00 39.14 355 A 1 
ATOM 2705 C CA  . ALA A 0 355 . 111.581 31.092  -78.715  1.00 39.14 355 A 1 
ATOM 2706 C C   . ALA A 0 355 . 111.400 30.010  -77.574  1.00 39.14 355 A 1 
ATOM 2707 C CB  . ALA A 0 355 . 113.058 31.208  -79.131  1.00 39.14 355 A 1 
ATOM 2708 O O   . ALA A 0 355 . 111.612 30.369  -76.426  1.00 39.14 355 A 1 
ATOM 2709 N N   . SER A 0 356 . 110.871 28.771  -77.727  1.00 38.08 356 A 1 
ATOM 2710 C CA  . SER A 0 356 . 111.429 27.481  -78.255  1.00 38.08 356 A 1 
ATOM 2711 C C   . SER A 0 356 . 111.701 26.373  -77.176  1.00 38.08 356 A 1 
ATOM 2712 C CB  . SER A 0 356 . 112.678 27.698  -79.112  1.00 38.08 356 A 1 
ATOM 2713 O O   . SER A 0 356 . 112.101 26.700  -76.068  1.00 38.08 356 A 1 
ATOM 2714 O OG  . SER A 0 356 . 113.063 26.510  -79.775  1.00 38.08 356 A 1 
ATOM 2715 N N   . GLN A 0 357 . 111.562 25.078  -77.553  1.00 39.55 357 A 1 
ATOM 2716 C CA  . GLN A 0 357 . 111.959 23.798  -76.869  1.00 39.55 357 A 1 
ATOM 2717 C C   . GLN A 0 357 . 111.242 23.313  -75.563  1.00 39.55 357 A 1 
ATOM 2718 C CB  . GLN A 0 357 . 113.493 23.748  -76.698  1.00 39.55 357 A 1 
ATOM 2719 O O   . GLN A 0 357 . 110.652 24.115  -74.855  1.00 39.55 357 A 1 
ATOM 2720 C CG  . GLN A 0 357 . 114.225 23.518  -78.031  1.00 39.55 357 A 1 
ATOM 2721 C CD  . GLN A 0 357 . 115.746 23.479  -77.893  1.00 39.55 357 A 1 
ATOM 2722 N NE2 . GLN A 0 357 . 116.457 23.045  -78.910  1.00 39.55 357 A 1 
ATOM 2723 O OE1 . GLN A 0 357 . 116.340 23.836  -76.894  1.00 39.55 357 A 1 
ATOM 2724 N N   . VAL A 0 358 . 111.346 22.032  -75.112  1.00 37.59 358 A 1 
ATOM 2725 C CA  . VAL A 0 358 . 110.943 20.708  -75.707  1.00 37.59 358 A 1 
ATOM 2726 C C   . VAL A 0 358 . 111.191 19.504  -74.739  1.00 37.59 358 A 1 
ATOM 2727 C CB  . VAL A 0 358 . 111.637 20.418  -77.071  1.00 37.59 358 A 1 
ATOM 2728 O O   . VAL A 0 358 . 112.271 19.401  -74.168  1.00 37.59 358 A 1 
ATOM 2729 C CG1 . VAL A 0 358 . 112.148 18.991  -77.341  1.00 37.59 358 A 1 
ATOM 2730 C CG2 . VAL A 0 358 . 110.652 20.718  -78.213  1.00 37.59 358 A 1 
ATOM 2731 N N   . GLY A 0 359 . 110.269 18.516  -74.674  1.00 44.32 359 A 1 
ATOM 2732 C CA  . GLY A 0 359 . 110.516 17.117  -74.205  1.00 44.32 359 A 1 
ATOM 2733 C C   . GLY A 0 359 . 110.048 16.723  -72.775  1.00 44.32 359 A 1 
ATOM 2734 O O   . GLY A 0 359 . 109.801 17.606  -71.968  1.00 44.32 359 A 1 
ATOM 2735 N N   . LYS A 0 360 . 109.918 15.429  -72.377  1.00 40.23 360 A 1 
ATOM 2736 C CA  . LYS A 0 360 . 110.048 14.135  -73.116  1.00 40.23 360 A 1 
ATOM 2737 C C   . LYS A 0 360 . 109.570 12.873  -72.309  1.00 40.23 360 A 1 
ATOM 2738 C CB  . LYS A 0 360 . 111.551 13.937  -73.425  1.00 40.23 360 A 1 
ATOM 2739 O O   . LYS A 0 360 . 110.097 12.644  -71.228  1.00 40.23 360 A 1 
ATOM 2740 C CG  . LYS A 0 360 . 111.859 12.811  -74.425  1.00 40.23 360 A 1 
ATOM 2741 C CD  . LYS A 0 360 . 113.357 12.479  -74.386  1.00 40.23 360 A 1 
ATOM 2742 C CE  . LYS A 0 360 . 113.692 11.352  -75.368  1.00 40.23 360 A 1 
ATOM 2743 N NZ  . LYS A 0 360 . 115.102 10.914  -75.218  1.00 40.23 360 A 1 
ATOM 2744 N N   . SER A 0 361 . 108.776 11.963  -72.927  1.00 35.60 361 A 1 
ATOM 2745 C CA  . SER A 0 361 . 108.550 10.499  -72.609  1.00 35.60 361 A 1 
ATOM 2746 C C   . SER A 0 361 . 107.919 10.088  -71.245  1.00 35.60 361 A 1 
ATOM 2747 C CB  . SER A 0 361 . 109.836 9.710   -72.884  1.00 35.60 361 A 1 
ATOM 2748 O O   . SER A 0 361 . 108.019 10.862  -70.307  1.00 35.60 361 A 1 
ATOM 2749 O OG  . SER A 0 361 . 110.942 10.161  -72.123  1.00 35.60 361 A 1 
ATOM 2750 N N   . LEU A 0 362 . 107.252 8.929   -71.009  1.00 40.13 362 A 1 
ATOM 2751 C CA  . LEU A 0 362 . 106.975 7.616   -71.694  1.00 40.13 362 A 1 
ATOM 2752 C C   . LEU A 0 362 . 105.425 7.343   -71.781  1.00 40.13 362 A 1 
ATOM 2753 C CB  . LEU A 0 362 . 107.680 6.531   -70.839  1.00 40.13 362 A 1 
ATOM 2754 O O   . LEU A 0 362 . 104.686 8.299   -71.588  1.00 40.13 362 A 1 
ATOM 2755 C CG  . LEU A 0 362 . 109.212 6.464   -70.968  1.00 40.13 362 A 1 
ATOM 2756 C CD1 . LEU A 0 362 . 109.795 5.551   -69.891  1.00 40.13 362 A 1 
ATOM 2757 C CD2 . LEU A 0 362 . 109.637 5.898   -72.330  1.00 40.13 362 A 1 
ATOM 2758 N N   . GLY A 0 363 . 104.785 6.183   -72.082  1.00 36.60 363 A 1 
ATOM 2759 C CA  . GLY A 0 363 . 105.131 4.777   -72.457  1.00 36.60 363 A 1 
ATOM 2760 C C   . GLY A 0 363 . 104.756 3.704   -71.387  1.00 36.60 363 A 1 
ATOM 2761 O O   . GLY A 0 363 . 104.874 4.019   -70.212  1.00 36.60 363 A 1 
ATOM 2762 N N   . TYR A 0 364 . 104.357 2.436   -71.665  1.00 37.11 364 A 1 
ATOM 2763 C CA  . TYR A 0 364 . 104.054 1.698   -72.926  1.00 37.11 364 A 1 
ATOM 2764 C C   . TYR A 0 364 . 103.458 0.259   -72.673  1.00 37.11 364 A 1 
ATOM 2765 C CB  . TYR A 0 364 . 105.372 1.525   -73.715  1.00 37.11 364 A 1 
ATOM 2766 O O   . TYR A 0 364 . 103.795 -0.341  -71.659  1.00 37.11 364 A 1 
ATOM 2767 C CG  . TYR A 0 364 . 105.287 1.862   -75.190  1.00 37.11 364 A 1 
ATOM 2768 C CD1 . TYR A 0 364 . 104.814 0.909   -76.114  1.00 37.11 364 A 1 
ATOM 2769 C CD2 . TYR A 0 364 . 105.732 3.120   -75.647  1.00 37.11 364 A 1 
ATOM 2770 C CE1 . TYR A 0 364 . 104.776 1.219   -77.487  1.00 37.11 364 A 1 
ATOM 2771 C CE2 . TYR A 0 364 . 105.694 3.433   -77.018  1.00 37.11 364 A 1 
ATOM 2772 O OH  . TYR A 0 364 . 105.193 2.765   -79.269  1.00 37.11 364 A 1 
ATOM 2773 C CZ  . TYR A 0 364 . 105.217 2.479   -77.942  1.00 37.11 364 A 1 
ATOM 2774 N N   . GLY A 0 365 . 102.712 -0.346  -73.631  1.00 38.34 365 A 1 
ATOM 2775 C CA  . GLY A 0 365 . 102.487 -1.824  -73.798  1.00 38.34 365 A 1 
ATOM 2776 C C   . GLY A 0 365 . 101.225 -2.490  -73.171  1.00 38.34 365 A 1 
ATOM 2777 O O   . GLY A 0 365 . 100.648 -1.931  -72.249  1.00 38.34 365 A 1 
ATOM 2778 N N   . GLY A 0 366 . 100.731 -3.677  -73.607  1.00 37.34 366 A 1 
ATOM 2779 C CA  . GLY A 0 366 . 100.985 -4.445  -74.857  1.00 37.34 366 A 1 
ATOM 2780 C C   . GLY A 0 366 . 100.563 -5.954  -74.882  1.00 37.34 366 A 1 
ATOM 2781 O O   . GLY A 0 366 . 100.817 -6.658  -73.916  1.00 37.34 366 A 1 
ATOM 2782 N N   . HIS A 0 367 . 100.056 -6.446  -76.040  1.00 35.71 367 A 1 
ATOM 2783 C CA  . HIS A 0 367 . 99.990  -7.860  -76.556  1.00 35.71 367 A 1 
ATOM 2784 C C   . HIS A 0 367 . 99.147  -8.952  -75.817  1.00 35.71 367 A 1 
ATOM 2785 C CB  . HIS A 0 367 . 101.428 -8.340  -76.825  1.00 35.71 367 A 1 
ATOM 2786 O O   . HIS A 0 367 . 98.865  -8.816  -74.638  1.00 35.71 367 A 1 
ATOM 2787 C CG  . HIS A 0 367 . 102.201 -7.399  -77.718  1.00 35.71 367 A 1 
ATOM 2788 C CD2 . HIS A 0 367 . 103.074 -6.428  -77.307  1.00 35.71 367 A 1 
ATOM 2789 N ND1 . HIS A 0 367 . 102.088 -7.290  -79.086  1.00 35.71 367 A 1 
ATOM 2790 C CE1 . HIS A 0 367 . 102.870 -6.273  -79.487  1.00 35.71 367 A 1 
ATOM 2791 N NE2 . HIS A 0 367 . 103.479 -5.708  -78.434  1.00 35.71 367 A 1 
ATOM 2792 N N   . GLY A 0 368 . 98.709  -10.077 -76.437  1.00 36.06 368 A 1 
ATOM 2793 C CA  . GLY A 0 368 . 98.696  -10.507 -77.863  1.00 36.06 368 A 1 
ATOM 2794 C C   . GLY A 0 368 . 98.345  -12.012 -78.110  1.00 36.06 368 A 1 
ATOM 2795 O O   . GLY A 0 368 . 98.372  -12.800 -77.172  1.00 36.06 368 A 1 
ATOM 2796 N N   . GLY A 0 369 . 98.075  -12.408 -79.376  1.00 39.26 369 A 1 
ATOM 2797 C CA  . GLY A 0 369 . 97.793  -13.798 -79.856  1.00 39.26 369 A 1 
ATOM 2798 C C   . GLY A 0 369 . 96.293  -14.126 -80.065  1.00 39.26 369 A 1 
ATOM 2799 O O   . GLY A 0 369 . 95.476  -13.576 -79.338  1.00 39.26 369 A 1 
ATOM 2800 N N   . TYR A 0 370 . 95.799  -14.953 -81.013  1.00 37.93 370 A 1 
ATOM 2801 C CA  . TYR A 0 370 . 96.320  -15.774 -82.150  1.00 37.93 370 A 1 
ATOM 2802 C C   . TYR A 0 370 . 95.129  -16.006 -83.155  1.00 37.93 370 A 1 
ATOM 2803 C CB  . TYR A 0 370 . 96.807  -17.137 -81.617  1.00 37.93 370 A 1 
ATOM 2804 O O   . TYR A 0 370 . 94.033  -15.548 -82.850  1.00 37.93 370 A 1 
ATOM 2805 C CG  . TYR A 0 370 . 97.710  -17.098 -80.395  1.00 37.93 370 A 1 
ATOM 2806 C CD1 . TYR A 0 370 . 99.105  -16.958 -80.538  1.00 37.93 370 A 1 
ATOM 2807 C CD2 . TYR A 0 370 . 97.145  -17.206 -79.109  1.00 37.93 370 A 1 
ATOM 2808 C CE1 . TYR A 0 370 . 99.932  -16.918 -79.397  1.00 37.93 370 A 1 
ATOM 2809 C CE2 . TYR A 0 370 . 97.967  -17.163 -77.968  1.00 37.93 370 A 1 
ATOM 2810 O OH  . TYR A 0 370 . 100.147 -16.990 -77.000  1.00 37.93 370 A 1 
ATOM 2811 C CZ  . TYR A 0 370 . 99.362  -17.022 -78.108  1.00 37.93 370 A 1 
ATOM 2812 N N   . GLY A 0 371 . 95.149  -16.685 -84.323  1.00 38.91 371 A 1 
ATOM 2813 C CA  . GLY A 0 371 . 96.163  -17.352 -85.173  1.00 38.91 371 A 1 
ATOM 2814 C C   . GLY A 0 371 . 95.497  -18.270 -86.251  1.00 38.91 371 A 1 
ATOM 2815 O O   . GLY A 0 371 . 94.517  -18.928 -85.927  1.00 38.91 371 A 1 
ATOM 2816 N N   . HIS A 0 372 . 96.040  -18.352 -87.489  1.00 35.88 372 A 1 
ATOM 2817 C CA  . HIS A 0 372 . 95.529  -19.086 -88.698  1.00 35.88 372 A 1 
ATOM 2818 C C   . HIS A 0 372 . 94.157  -18.617 -89.277  1.00 35.88 372 A 1 
ATOM 2819 C CB  . HIS A 0 372 . 95.555  -20.613 -88.471  1.00 35.88 372 A 1 
ATOM 2820 O O   . HIS A 0 372 . 93.315  -18.135 -88.533  1.00 35.88 372 A 1 
ATOM 2821 C CG  . HIS A 0 372 . 96.919  -21.173 -88.139  1.00 35.88 372 A 1 
ATOM 2822 C CD2 . HIS A 0 372 . 97.451  -21.340 -86.888  1.00 35.88 372 A 1 
ATOM 2823 N ND1 . HIS A 0 372 . 97.858  -21.626 -89.040  1.00 35.88 372 A 1 
ATOM 2824 C CE1 . HIS A 0 372 . 98.933  -22.042 -88.348  1.00 35.88 372 A 1 
ATOM 2825 N NE2 . HIS A 0 372 . 98.737  -21.872 -87.033  1.00 35.88 372 A 1 
ATOM 2826 N N   . GLY A 0 373 . 93.821  -18.685 -90.584  1.00 38.12 373 A 1 
ATOM 2827 C CA  . GLY A 0 373 . 94.531  -19.085 -91.829  1.00 38.12 373 A 1 
ATOM 2828 C C   . GLY A 0 373 . 93.744  -20.138 -92.657  1.00 38.12 373 A 1 
ATOM 2829 O O   . GLY A 0 373 . 93.298  -21.106 -92.058  1.00 38.12 373 A 1 
ATOM 2830 N N   . GLY A 0 374 . 93.533  -20.075 -93.989  1.00 36.81 374 A 1 
ATOM 2831 C CA  . GLY A 0 374 . 93.899  -19.109 -95.054  1.00 36.81 374 A 1 
ATOM 2832 C C   . GLY A 0 374 . 93.399  -19.553 -96.469  1.00 36.81 374 A 1 
ATOM 2833 O O   . GLY A 0 374 . 92.686  -20.546 -96.557  1.00 36.81 374 A 1 
ATOM 2834 N N   . HIS A 0 375 . 93.827  -18.876 -97.559  1.00 37.70 375 A 1 
ATOM 2835 C CA  . HIS A 0 375 . 93.422  -19.042 -98.996  1.00 37.70 375 A 1 
ATOM 2836 C C   . HIS A 0 375 . 91.983  -18.573 -99.367  1.00 37.70 375 A 1 
ATOM 2837 C CB  . HIS A 0 375 . 93.725  -20.464 -99.517  1.00 37.70 375 A 1 
ATOM 2838 O O   . HIS A 0 375 . 91.114  -18.549 -98.507  1.00 37.70 375 A 1 
ATOM 2839 C CG  . HIS A 0 375 . 95.172  -20.878 -99.403  1.00 37.70 375 A 1 
ATOM 2840 C CD2 . HIS A 0 375 . 95.761  -21.491 -98.329  1.00 37.70 375 A 1 
ATOM 2841 N ND1 . HIS A 0 375 . 96.145  -20.733 -100.369 1.00 37.70 375 A 1 
ATOM 2842 C CE1 . HIS A 0 375 . 97.293  -21.235 -99.882  1.00 37.70 375 A 1 
ATOM 2843 N NE2 . HIS A 0 375 . 97.110  -21.695 -98.637  1.00 37.70 375 A 1 
ATOM 2844 N N   . GLY A 0 376 . 91.652  -18.147 -100.607 1.00 38.39 376 A 1 
ATOM 2845 C CA  . GLY A 0 376 . 92.423  -18.068 -101.870 1.00 38.39 376 A 1 
ATOM 2846 C C   . GLY A 0 376 . 91.801  -17.139 -102.958 1.00 38.39 376 A 1 
ATOM 2847 O O   . GLY A 0 376 . 90.914  -16.351 -102.660 1.00 38.39 376 A 1 
ATOM 2848 N N   . ALA A 0 377 . 92.319  -17.204 -104.199 1.00 36.42 377 A 1 
ATOM 2849 C CA  . ALA A 0 377 . 92.051  -16.311 -105.363 1.00 36.42 377 A 1 
ATOM 2850 C C   . ALA A 0 377 . 90.640  -16.504 -106.027 1.00 36.42 377 A 1 
ATOM 2851 C CB  . ALA A 0 377 . 93.250  -16.548 -106.299 1.00 36.42 377 A 1 
ATOM 2852 O O   . ALA A 0 377 . 89.879  -17.319 -105.522 1.00 36.42 377 A 1 
ATOM 2853 N N   . TYR A 0 378 . 90.187  -15.853 -107.128 1.00 41.05 378 A 1 
ATOM 2854 C CA  . TYR A 0 378 . 90.871  -15.427 -108.378 1.00 41.05 378 A 1 
ATOM 2855 C C   . TYR A 0 378 . 90.067  -14.462 -109.315 1.00 41.05 378 A 1 
ATOM 2856 C CB  . TYR A 0 378 . 91.158  -16.714 -109.199 1.00 41.05 378 A 1 
ATOM 2857 O O   . TYR A 0 378 . 88.872  -14.643 -109.501 1.00 41.05 378 A 1 
ATOM 2858 C CG  . TYR A 0 378 . 90.012  -17.730 -109.240 1.00 41.05 378 A 1 
ATOM 2859 C CD1 . TYR A 0 378 . 89.979  -18.790 -108.310 1.00 41.05 378 A 1 
ATOM 2860 C CD2 . TYR A 0 378 . 88.937  -17.572 -110.139 1.00 41.05 378 A 1 
ATOM 2861 C CE1 . TYR A 0 378 . 88.857  -19.638 -108.227 1.00 41.05 378 A 1 
ATOM 2862 C CE2 . TYR A 0 378 . 87.816  -18.423 -110.066 1.00 41.05 378 A 1 
ATOM 2863 O OH  . TYR A 0 378 . 86.659  -20.228 -109.000 1.00 41.05 378 A 1 
ATOM 2864 C CZ  . TYR A 0 378 . 87.764  -19.443 -109.096 1.00 41.05 378 A 1 
ATOM 2865 N N   . GLY A 0 379 . 90.771  -13.549 -110.026 1.00 42.40 379 A 1 
ATOM 2866 C CA  . GLY A 0 379 . 90.376  -12.854 -111.292 1.00 42.40 379 A 1 
ATOM 2867 C C   . GLY A 0 379 . 89.216  -11.828 -111.257 1.00 42.40 379 A 1 
ATOM 2868 O O   . GLY A 0 379 . 88.384  -11.894 -110.370 1.00 42.40 379 A 1 
ATOM 2869 N N   . GLN A 0 380 . 89.029  -10.856 -112.172 1.00 40.74 380 A 1 
ATOM 2870 C CA  . GLN A 0 380 . 89.706  -10.303 -113.384 1.00 40.74 380 A 1 
ATOM 2871 C C   . GLN A 0 380 . 88.978  -8.943  -113.729 1.00 40.74 380 A 1 
ATOM 2872 C CB  . GLN A 0 380 . 89.569  -11.342 -114.525 1.00 40.74 380 A 1 
ATOM 2873 O O   . GLN A 0 380 . 87.920  -8.714  -113.156 1.00 40.74 380 A 1 
ATOM 2874 C CG  . GLN A 0 380 . 90.857  -12.140 -114.791 1.00 40.74 380 A 1 
ATOM 2875 C CD  . GLN A 0 380 . 90.660  -13.208 -115.865 1.00 40.74 380 A 1 
ATOM 2876 N NE2 . GLN A 0 380 . 90.106  -14.351 -115.529 1.00 40.74 380 A 1 
ATOM 2877 O OE1 . GLN A 0 380 . 90.996  -13.028 -117.030 1.00 40.74 380 A 1 
ATOM 2878 N N   . LYS A 0 381 . 89.371  -7.977  -114.598 1.00 42.25 381 A 1 
ATOM 2879 C CA  . LYS A 0 381 . 90.445  -7.801  -115.614 1.00 42.25 381 A 1 
ATOM 2880 C C   . LYS A 0 381 . 90.711  -6.290  -115.949 1.00 42.25 381 A 1 
ATOM 2881 C CB  . LYS A 0 381 . 90.004  -8.510  -116.922 1.00 42.25 381 A 1 
ATOM 2882 O O   . LYS A 0 381 . 90.123  -5.400  -115.354 1.00 42.25 381 A 1 
ATOM 2883 C CG  . LYS A 0 381 . 91.157  -9.270  -117.597 1.00 42.25 381 A 1 
ATOM 2884 C CD  . LYS A 0 381 . 90.645  -10.193 -118.709 1.00 42.25 381 A 1 
ATOM 2885 C CE  . LYS A 0 381 . 91.815  -10.972 -119.326 1.00 42.25 381 A 1 
ATOM 2886 N NZ  . LYS A 0 381 . 91.417  -12.355 -119.682 1.00 42.25 381 A 1 
ATOM 2887 N N   . SER A 0 382 . 91.597  -6.064  -116.929 1.00 38.21 382 A 1 
ATOM 2888 C CA  . SER A 0 382 . 91.958  -4.890  -117.776 1.00 38.21 382 A 1 
ATOM 2889 C C   . SER A 0 382 . 90.845  -3.943  -118.307 1.00 38.21 382 A 1 
ATOM 2890 C CB  . SER A 0 382 . 92.527  -5.584  -119.028 1.00 38.21 382 A 1 
ATOM 2891 O O   . SER A 0 382 . 89.709  -4.389  -118.404 1.00 38.21 382 A 1 
ATOM 2892 O OG  . SER A 0 382 . 93.643  -6.392  -118.685 1.00 38.21 382 A 1 
ATOM 2893 N N   . ALA A 0 383 . 91.099  -2.716  -118.832 1.00 36.78 383 A 1 
ATOM 2894 C CA  . ALA A 0 383 . 92.279  -1.798  -118.858 1.00 36.78 383 A 1 
ATOM 2895 C C   . ALA A 0 383 . 91.936  -0.407  -119.510 1.00 36.78 383 A 1 
ATOM 2896 C CB  . ALA A 0 383 . 93.446  -2.442  -119.636 1.00 36.78 383 A 1 
ATOM 2897 O O   . ALA A 0 383 . 90.781  -0.169  -119.842 1.00 36.78 383 A 1 
ATOM 2898 N N   . HIS A 0 384 . 92.965  0.437   -119.757 1.00 39.21 384 A 1 
ATOM 2899 C CA  . HIS A 0 384 . 93.001  1.837   -120.277 1.00 39.21 384 A 1 
ATOM 2900 C C   . HIS A 0 384 . 92.618  2.936   -119.251 1.00 39.21 384 A 1 
ATOM 2901 C CB  . HIS A 0 384 . 92.295  1.986   -121.638 1.00 39.21 384 A 1 
ATOM 2902 O O   . HIS A 0 384 . 91.619  2.784   -118.563 1.00 39.21 384 A 1 
ATOM 2903 C CG  . HIS A 0 384 . 93.024  1.296   -122.764 1.00 39.21 384 A 1 
ATOM 2904 C CD2 . HIS A 0 384 . 92.926  -0.021  -123.122 1.00 39.21 384 A 1 
ATOM 2905 N ND1 . HIS A 0 384 . 93.934  1.881   -123.616 1.00 39.21 384 A 1 
ATOM 2906 C CE1 . HIS A 0 384 . 94.380  0.936   -124.460 1.00 39.21 384 A 1 
ATOM 2907 N NE2 . HIS A 0 384 . 93.806  -0.246  -124.187 1.00 39.21 384 A 1 
ATOM 2908 N N   . ALA A 0 385 . 93.370  4.022   -118.969 1.00 38.62 385 A 1 
ATOM 2909 C CA  . ALA A 0 385 . 94.454  4.804   -119.625 1.00 38.62 385 A 1 
ATOM 2910 C C   . ALA A 0 385 . 93.990  5.828   -120.694 1.00 38.62 385 A 1 
ATOM 2911 C CB  . ALA A 0 385 . 95.609  3.917   -120.128 1.00 38.62 385 A 1 
ATOM 2912 O O   . ALA A 0 385 . 93.183  5.463   -121.537 1.00 38.62 385 A 1 
ATOM 2913 N N   . ALA A 0 386 . 94.502  7.072   -120.787 1.00 35.05 386 A 1 
ATOM 2914 C CA  . ALA A 0 386 . 95.336  7.912   -119.893 1.00 35.05 386 A 1 
ATOM 2915 C C   . ALA A 0 386 . 95.396  9.382   -120.426 1.00 35.05 386 A 1 
ATOM 2916 C CB  . ALA A 0 386 . 96.766  7.338   -119.829 1.00 35.05 386 A 1 
ATOM 2917 O O   . ALA A 0 386 . 94.902  9.638   -121.518 1.00 35.05 386 A 1 
ATOM 2918 N N   . GLN A 0 387 . 96.094  10.289  -119.708 1.00 39.02 387 A 1 
ATOM 2919 C CA  . GLN A 0 387 . 96.592  11.624  -120.152 1.00 39.02 387 A 1 
ATOM 2920 C C   . GLN A 0 387 . 95.560  12.766  -120.400 1.00 39.02 387 A 1 
ATOM 2921 C CB  . GLN A 0 387 . 97.511  11.429  -121.385 1.00 39.02 387 A 1 
ATOM 2922 O O   . GLN A 0 387 . 94.377  12.493  -120.540 1.00 39.02 387 A 1 
ATOM 2923 C CG  . GLN A 0 387 . 98.782  10.624  -121.084 1.00 39.02 387 A 1 
ATOM 2924 C CD  . GLN A 0 387 . 99.682  10.545  -122.310 1.00 39.02 387 A 1 
ATOM 2925 N NE2 . GLN A 0 387 . 100.617 11.456  -122.467 1.00 39.02 387 A 1 
ATOM 2926 O OE1 . GLN A 0 387 . 99.557  9.666   -123.144 1.00 39.02 387 A 1 
ATOM 2927 N N   . GLN A 0 388 . 95.909  14.070  -120.515 1.00 37.19 388 A 1 
ATOM 2928 C CA  . GLN A 0 388 . 96.943  14.943  -119.881 1.00 37.19 388 A 1 
ATOM 2929 C C   . GLN A 0 388 . 96.812  16.399  -120.423 1.00 37.19 388 A 1 
ATOM 2930 C CB  . GLN A 0 388 . 98.376  14.460  -120.196 1.00 37.19 388 A 1 
ATOM 2931 O O   . GLN A 0 388 . 96.701  16.552  -121.635 1.00 37.19 388 A 1 
ATOM 2932 C CG  . GLN A 0 388 . 99.537  15.248  -119.570 1.00 37.19 388 A 1 
ATOM 2933 C CD  . GLN A 0 388 . 100.887 14.574  -119.834 1.00 37.19 388 A 1 
ATOM 2934 N NE2 . GLN A 0 388 . 101.982 15.198  -119.461 1.00 37.19 388 A 1 
ATOM 2935 O OE1 . GLN A 0 388 . 100.993 13.474  -120.359 1.00 37.19 388 A 1 
ATOM 2936 N N   . SER A 0 389 . 96.982  17.451  -119.586 1.00 35.46 389 A 1 
ATOM 2937 C CA  . SER A 0 389 . 97.174  18.894  -119.972 1.00 35.46 389 A 1 
ATOM 2938 C C   . SER A 0 389 . 96.019  19.567  -120.778 1.00 35.46 389 A 1 
ATOM 2939 C CB  . SER A 0 389 . 98.564  19.057  -120.625 1.00 35.46 389 A 1 
ATOM 2940 O O   . SER A 0 389 . 95.139  18.864  -121.247 1.00 35.46 389 A 1 
ATOM 2941 O OG  . SER A 0 389 . 98.840  18.148  -121.669 1.00 35.46 389 A 1 
ATOM 2942 N N   . SER A 0 390 . 95.856  20.891  -120.982 1.00 35.59 390 A 1 
ATOM 2943 C CA  . SER A 0 390 . 96.430  22.190  -120.506 1.00 35.59 390 A 1 
ATOM 2944 C C   . SER A 0 390 . 95.547  23.349  -121.056 1.00 35.59 390 A 1 
ATOM 2945 C CB  . SER A 0 390 . 97.829  22.452  -121.095 1.00 35.59 390 A 1 
ATOM 2946 O O   . SER A 0 390 . 94.895  23.123  -122.067 1.00 35.59 390 A 1 
ATOM 2947 O OG  . SER A 0 390 . 97.956  21.971  -122.418 1.00 35.59 390 A 1 
ATOM 2948 N N   . ALA A 0 391 . 95.532  24.617  -120.603 1.00 37.25 391 A 1 
ATOM 2949 C CA  . ALA A 0 391 . 95.925  25.321  -119.362 1.00 37.25 391 A 1 
ATOM 2950 C C   . ALA A 0 391 . 95.524  26.835  -119.484 1.00 37.25 391 A 1 
ATOM 2951 C CB  . ALA A 0 391 . 97.443  25.196  -119.133 1.00 37.25 391 A 1 
ATOM 2952 O O   . ALA A 0 391 . 94.923  27.219  -120.481 1.00 37.25 391 A 1 
ATOM 2953 N N   . ALA A 0 392 . 95.953  27.683  -118.528 1.00 36.84 392 A 1 
ATOM 2954 C CA  . ALA A 0 392 . 95.920  29.169  -118.505 1.00 36.84 392 A 1 
ATOM 2955 C C   . ALA A 0 392 . 94.581  29.894  -118.187 1.00 36.84 392 A 1 
ATOM 2956 C CB  . ALA A 0 392 . 96.613  29.741  -119.754 1.00 36.84 392 A 1 
ATOM 2957 O O   . ALA A 0 392 . 93.524  29.547  -118.699 1.00 36.84 392 A 1 
ATOM 2958 N N   . GLY A 0 393 . 94.657  30.952  -117.354 1.00 35.11 393 A 1 
ATOM 2959 C CA  . GLY A 0 393 . 93.528  31.832  -116.982 1.00 35.11 393 A 1 
ATOM 2960 C C   . GLY A 0 393 . 93.609  32.402  -115.550 1.00 35.11 393 A 1 
ATOM 2961 O O   . GLY A 0 393 . 93.114  31.789  -114.613 1.00 35.11 393 A 1 
ATOM 2962 N N   . TYR A 0 394 . 94.256  33.560  -115.371 1.00 36.33 394 A 1 
ATOM 2963 C CA  . TYR A 0 394 . 94.495  34.257  -114.087 1.00 36.33 394 A 1 
ATOM 2964 C C   . TYR A 0 394 . 93.214  34.571  -113.266 1.00 36.33 394 A 1 
ATOM 2965 C CB  . TYR A 0 394 . 95.181  35.600  -114.409 1.00 36.33 394 A 1 
ATOM 2966 O O   . TYR A 0 394 . 92.197  34.913  -113.858 1.00 36.33 394 A 1 
ATOM 2967 C CG  . TYR A 0 394 . 96.486  35.520  -115.186 1.00 36.33 394 A 1 
ATOM 2968 C CD1 . TYR A 0 394 . 97.712  35.591  -114.496 1.00 36.33 394 A 1 
ATOM 2969 C CD2 . TYR A 0 394 . 96.481  35.413  -116.593 1.00 36.33 394 A 1 
ATOM 2970 C CE1 . TYR A 0 394 . 98.930  35.535  -115.201 1.00 36.33 394 A 1 
ATOM 2971 C CE2 . TYR A 0 394 . 97.697  35.334  -117.300 1.00 36.33 394 A 1 
ATOM 2972 O OH  . TYR A 0 394 . 100.091 35.329  -117.294 1.00 36.33 394 A 1 
ATOM 2973 C CZ  . TYR A 0 394 . 98.923  35.396  -116.606 1.00 36.33 394 A 1 
ATOM 2974 N N   . GLY A 0 395 . 93.217  34.602  -111.921 1.00 36.05 395 A 1 
ATOM 2975 C CA  . GLY A 0 395 . 94.260  34.211  -110.952 1.00 36.05 395 A 1 
ATOM 2976 C C   . GLY A 0 395 . 94.150  34.903  -109.568 1.00 36.05 395 A 1 
ATOM 2977 O O   . GLY A 0 395 . 93.466  35.913  -109.449 1.00 36.05 395 A 1 
ATOM 2978 N N   . ARG A 0 396 . 94.929  34.401  -108.586 1.00 36.16 396 A 1 
ATOM 2979 C CA  . ARG A 0 396 . 95.261  34.966  -107.243 1.00 36.16 396 A 1 
ATOM 2980 C C   . ARG A 0 396 . 94.141  35.078  -106.176 1.00 36.16 396 A 1 
ATOM 2981 C CB  . ARG A 0 396 . 95.972  36.324  -107.401 1.00 36.16 396 A 1 
ATOM 2982 O O   . ARG A 0 396 . 93.032  35.483  -106.482 1.00 36.16 396 A 1 
ATOM 2983 C CG  . ARG A 0 396 . 97.294  36.224  -108.174 1.00 36.16 396 A 1 
ATOM 2984 C CD  . ARG A 0 396 . 98.162  37.481  -107.987 1.00 36.16 396 A 1 
ATOM 2985 N NE  . ARG A 0 396 . 99.463  37.124  -107.406 1.00 36.16 396 A 1 
ATOM 2986 N NH1 . ARG A 0 396 . 100.684 38.974  -107.979 1.00 36.16 396 A 1 
ATOM 2987 N NH2 . ARG A 0 396 . 101.680 37.225  -106.997 1.00 36.16 396 A 1 
ATOM 2988 C CZ  . ARG A 0 396 . 100.601 37.777  -107.467 1.00 36.16 396 A 1 
ATOM 2989 N N   . ASP A 0 397 . 94.401  34.821  -104.885 1.00 32.90 397 A 1 
ATOM 2990 C CA  . ASP A 0 397 . 95.555  34.135  -104.263 1.00 32.90 397 A 1 
ATOM 2991 C C   . ASP A 0 397 . 95.239  33.588  -102.849 1.00 32.90 397 A 1 
ATOM 2992 C CB  . ASP A 0 397 . 96.787  35.074  -104.140 1.00 32.90 397 A 1 
ATOM 2993 O O   . ASP A 0 397 . 94.583  34.270  -102.072 1.00 32.90 397 A 1 
ATOM 2994 C CG  . ASP A 0 397 . 98.002  34.634  -104.974 1.00 32.90 397 A 1 
ATOM 2995 O OD1 . ASP A 0 397 . 98.113  33.423  -105.276 1.00 32.90 397 A 1 
ATOM 2996 O OD2 . ASP A 0 397 . 98.831  35.505  -105.330 1.00 32.90 397 A 1 
ATOM 2997 N N   . GLN A 0 398 . 95.816  32.413  -102.549 1.00 33.67 398 A 1 
ATOM 2998 C CA  . GLN A 0 398 . 96.239  31.827  -101.250 1.00 33.67 398 A 1 
ATOM 2999 C C   . GLN A 0 398 . 95.240  31.725  -100.053 1.00 33.67 398 A 1 
ATOM 3000 C CB  . GLN A 0 398 . 97.575  32.464  -100.817 1.00 33.67 398 A 1 
ATOM 3001 O O   . GLN A 0 398 . 94.533  32.668  -99.732  1.00 33.67 398 A 1 
ATOM 3002 C CG  . GLN A 0 398 . 98.681  32.539  -101.890 1.00 33.67 398 A 1 
ATOM 3003 C CD  . GLN A 0 398 . 99.117  31.197  -102.464 1.00 33.67 398 A 1 
ATOM 3004 N NE2 . GLN A 0 398 . 99.133  31.052  -103.772 1.00 33.67 398 A 1 
ATOM 3005 O OE1 . GLN A 0 398 . 99.462  30.270  -101.750 1.00 33.67 398 A 1 
ATOM 3006 N N   . MET A 0 399 . 95.063  30.581  -99.357  1.00 29.06 399 A 1 
ATOM 3007 C CA  . MET A 0 399 . 96.010  29.815  -98.490  1.00 29.06 399 A 1 
ATOM 3008 C C   . MET A 0 399 . 96.496  30.614  -97.251  1.00 29.06 399 A 1 
ATOM 3009 C CB  . MET A 0 399 . 97.167  29.167  -99.281  1.00 29.06 399 A 1 
ATOM 3010 O O   . MET A 0 399 . 96.853  31.773  -97.396  1.00 29.06 399 A 1 
ATOM 3011 C CG  . MET A 0 399 . 96.928  27.688  -99.596  1.00 29.06 399 A 1 
ATOM 3012 S SD  . MET A 0 399 . 98.128  26.944  -100.740 1.00 29.06 399 A 1 
ATOM 3013 C CE  . MET A 0 399 . 99.694  27.158  -99.848  1.00 29.06 399 A 1 
ATOM 3014 N N   . VAL A 0 400 . 96.573  30.100  -96.007  1.00 30.45 400 A 1 
ATOM 3015 C CA  . VAL A 0 400 . 96.498  28.736  -95.405  1.00 30.45 400 A 1 
ATOM 3016 C C   . VAL A 0 400 . 95.854  28.880  -93.990  1.00 30.45 400 A 1 
ATOM 3017 C CB  . VAL A 0 400 . 97.932  28.153  -95.230  1.00 30.45 400 A 1 
ATOM 3018 O O   . VAL A 0 400 . 96.020  29.934  -93.386  1.00 30.45 400 A 1 
ATOM 3019 C CG1 . VAL A 0 400 . 97.944  26.630  -95.009  1.00 30.45 400 A 1 
ATOM 3020 C CG2 . VAL A 0 400 . 98.933  28.420  -96.357  1.00 30.45 400 A 1 
ATOM 3021 N N   . TRP A 0 401 . 95.092  27.935  -93.413  1.00 29.23 401 A 1 
ATOM 3022 C CA  . TRP A 0 401 . 95.593  26.861  -92.518  1.00 29.23 401 A 1 
ATOM 3023 C C   . TRP A 0 401 . 94.496  25.832  -92.178  1.00 29.23 401 A 1 
ATOM 3024 C CB  . TRP A 0 401 . 96.149  27.440  -91.191  1.00 29.23 401 A 1 
ATOM 3025 O O   . TRP A 0 401 . 93.325  26.184  -92.057  1.00 29.23 401 A 1 
ATOM 3026 C CG  . TRP A 0 401 . 97.593  27.129  -90.912  1.00 29.23 401 A 1 
ATOM 3027 C CD1 . TRP A 0 401 . 98.640  27.695  -91.551  1.00 29.23 401 A 1 
ATOM 3028 C CD2 . TRP A 0 401 . 98.190  26.273  -89.880  1.00 29.23 401 A 1 
ATOM 3029 C CE2 . TRP A 0 401 . 99.611  26.311  -90.026  1.00 29.23 401 A 1 
ATOM 3030 C CE3 . TRP A 0 401 . 97.687  25.502  -88.810  1.00 29.23 401 A 1 
ATOM 3031 N NE1 . TRP A 0 401 . 99.826  27.173  -91.077  1.00 29.23 401 A 1 
ATOM 3032 C CH2 . TRP A 0 401 . 99.945  24.846  -88.131  1.00 29.23 401 A 1 
ATOM 3033 C CZ2 . TRP A 0 401 . 100.483 25.606  -89.182  1.00 29.23 401 A 1 
ATOM 3034 C CZ3 . TRP A 0 401 . 98.552  24.801  -87.945  1.00 29.23 401 A 1 
ATOM 3035 N N   . GLN A 0 402 . 94.891  24.572  -91.967  1.00 33.74 402 A 1 
ATOM 3036 C CA  . GLN A 0 402 . 94.052  23.512  -91.390  1.00 33.74 402 A 1 
ATOM 3037 C C   . GLN A 0 402 . 94.543  23.155  -89.985  1.00 33.74 402 A 1 
ATOM 3038 C CB  . GLN A 0 402 . 94.122  22.224  -92.230  1.00 33.74 402 A 1 
ATOM 3039 O O   . GLN A 0 402 . 95.744  23.163  -89.728  1.00 33.74 402 A 1 
ATOM 3040 C CG  . GLN A 0 402 . 93.369  22.258  -93.565  1.00 33.74 402 A 1 
ATOM 3041 C CD  . GLN A 0 402 . 93.402  20.899  -94.270  1.00 33.74 402 A 1 
ATOM 3042 N NE2 . GLN A 0 402 . 92.616  20.706  -95.305  1.00 33.74 402 A 1 
ATOM 3043 O OE1 . GLN A 0 402 . 94.124  19.982  -93.917  1.00 33.74 402 A 1 
ATOM 3044 N N   . GLY A 0 403 . 93.626  22.721  -89.123  1.00 32.24 403 A 1 
ATOM 3045 C CA  . GLY A 0 403 . 93.953  21.985  -87.906  1.00 32.24 403 A 1 
ATOM 3046 C C   . GLY A 0 403 . 92.716  21.782  -87.032  1.00 32.24 403 A 1 
ATOM 3047 O O   . GLY A 0 403 . 92.009  22.748  -86.787  1.00 32.24 403 A 1 
ATOM 3048 N N   . ALA A 0 404 . 92.385  20.627  -86.465  1.00 27.37 404 A 1 
ATOM 3049 C CA  . ALA A 0 404 . 92.683  19.201  -86.663  1.00 27.37 404 A 1 
ATOM 3050 C C   . ALA A 0 404 . 92.200  18.535  -85.357  1.00 27.37 404 A 1 
ATOM 3051 C CB  . ALA A 0 404 . 94.179  18.887  -86.847  1.00 27.37 404 A 1 
ATOM 3052 O O   . ALA A 0 404 . 92.527  19.046  -84.289  1.00 27.37 404 A 1 
ATOM 3053 N N   . SER A 0 405 . 91.491  17.397  -85.428  1.00 33.43 405 A 1 
ATOM 3054 C CA  . SER A 0 405 . 90.811  16.710  -84.295  1.00 33.43 405 A 1 
ATOM 3055 C C   . SER A 0 405 . 89.675  17.523  -83.624  1.00 33.43 405 A 1 
ATOM 3056 C CB  . SER A 0 405 . 91.841  16.155  -83.292  1.00 33.43 405 A 1 
ATOM 3057 O O   . SER A 0 405 . 89.749  18.742  -83.564  1.00 33.43 405 A 1 
ATOM 3058 O OG  . SER A 0 405 . 92.458  17.146  -82.500  1.00 33.43 405 A 1 
ATOM 3059 N N   . ALA A 0 406 . 88.562  16.947  -83.147  1.00 34.84 406 A 1 
ATOM 3060 C CA  . ALA A 0 406 . 88.057  15.560  -83.116  1.00 34.84 406 A 1 
ATOM 3061 C C   . ALA A 0 406 . 86.512  15.613  -83.297  1.00 34.84 406 A 1 
ATOM 3062 C CB  . ALA A 0 406 . 88.441  14.979  -81.746  1.00 34.84 406 A 1 
ATOM 3063 O O   . ALA A 0 406 . 85.871  16.458  -82.693  1.00 34.84 406 A 1 
ATOM 3064 N N   . SER A 0 407 . 85.904  14.975  -84.304  1.00 31.19 407 A 1 
ATOM 3065 C CA  . SER A 0 407 . 85.402  13.582  -84.359  1.00 31.19 407 A 1 
ATOM 3066 C C   . SER A 0 407 . 84.128  13.280  -83.529  1.00 31.19 407 A 1 
ATOM 3067 C CB  . SER A 0 407 . 86.501  12.514  -84.211  1.00 31.19 407 A 1 
ATOM 3068 O O   . SER A 0 407 . 84.155  13.312  -82.305  1.00 31.19 407 A 1 
ATOM 3069 O OG  . SER A 0 407 . 86.827  12.220  -82.871  1.00 31.19 407 A 1 
ATOM 3070 N N   . LYS A 0 408 . 83.053  12.852  -84.232  1.00 30.61 408 A 1 
ATOM 3071 C CA  . LYS A 0 408 . 81.718  12.434  -83.715  1.00 30.61 408 A 1 
ATOM 3072 C C   . LYS A 0 408 . 80.898  13.577  -83.056  1.00 30.61 408 A 1 
ATOM 3073 C CB  . LYS A 0 408 . 81.877  11.220  -82.783  1.00 30.61 408 A 1 
ATOM 3074 O O   . LYS A 0 408 . 81.435  14.652  -82.843  1.00 30.61 408 A 1 
ATOM 3075 C CG  . LYS A 0 408 . 82.696  10.043  -83.330  1.00 30.61 408 A 1 
ATOM 3076 C CD  . LYS A 0 408 . 82.740  8.946   -82.259  1.00 30.61 408 A 1 
ATOM 3077 C CE  . LYS A 0 408 . 83.544  7.735   -82.737  1.00 30.61 408 A 1 
ATOM 3078 N NZ  . LYS A 0 408 . 83.573  6.679   -81.695  1.00 30.61 408 A 1 
ATOM 3079 N N   . GLN A 0 409 . 79.587  13.461  -82.800  1.00 35.06 409 A 1 
ATOM 3080 C CA  . GLN A 0 409 . 78.584  12.418  -83.111  1.00 35.06 409 A 1 
ATOM 3081 C C   . GLN A 0 409 . 77.507  12.960  -84.079  1.00 35.06 409 A 1 
ATOM 3082 C CB  . GLN A 0 409 . 77.867  11.959  -81.814  1.00 35.06 409 A 1 
ATOM 3083 O O   . GLN A 0 409 . 77.341  14.168  -84.215  1.00 35.06 409 A 1 
ATOM 3084 C CG  . GLN A 0 409 . 78.408  10.703  -81.110  1.00 35.06 409 A 1 
ATOM 3085 C CD  . GLN A 0 409 . 79.535  10.960  -80.113  1.00 35.06 409 A 1 
ATOM 3086 N NE2 . GLN A 0 409 . 79.669  10.150  -79.087  1.00 35.06 409 A 1 
ATOM 3087 O OE1 . GLN A 0 409 . 80.349  11.849  -80.248  1.00 35.06 409 A 1 
ATOM 3088 N N   . ALA A 0 410 . 76.731  12.067  -84.703  1.00 31.22 410 A 1 
ATOM 3089 C CA  . ALA A 0 410 . 75.431  12.431  -85.269  1.00 31.22 410 A 1 
ATOM 3090 C C   . ALA A 0 410 . 74.371  12.439  -84.153  1.00 31.22 410 A 1 
ATOM 3091 C CB  . ALA A 0 410 . 75.068  11.442  -86.385  1.00 31.22 410 A 1 
ATOM 3092 O O   . ALA A 0 410 . 74.309  11.487  -83.375  1.00 31.22 410 A 1 
ATOM 3093 N N   . ALA A 0 411 . 73.544  13.484  -84.095  1.00 36.53 411 A 1 
ATOM 3094 C CA  . ALA A 0 411 . 72.394  13.567  -83.200  1.00 36.53 411 A 1 
ATOM 3095 C C   . ALA A 0 411 . 71.111  13.339  -84.011  1.00 36.53 411 A 1 
ATOM 3096 C CB  . ALA A 0 411 . 72.417  14.922  -82.480  1.00 36.53 411 A 1 
ATOM 3097 O O   . ALA A 0 411 . 70.692  14.207  -84.773  1.00 36.53 411 A 1 
ATOM 3098 N N   . ALA A 0 412 . 70.518  12.155  -83.868  1.00 33.18 412 A 1 
ATOM 3099 C CA  . ALA A 0 412 . 69.165  11.870  -84.325  1.00 33.18 412 A 1 
ATOM 3100 C C   . ALA A 0 412 . 68.259  11.882  -83.090  1.00 33.18 412 A 1 
ATOM 3101 C CB  . ALA A 0 412 . 69.156  10.530  -85.073  1.00 33.18 412 A 1 
ATOM 3102 O O   . ALA A 0 412 . 68.333  10.967  -82.273  1.00 33.18 412 A 1 
ATOM 3103 N N   . GLY A 0 413 . 67.468  12.943  -82.932  1.00 37.65 413 A 1 
ATOM 3104 C CA  . GLY A 0 413 . 66.441  13.013  -81.897  1.00 37.65 413 A 1 
ATOM 3105 C C   . GLY A 0 413 . 65.215  12.220  -82.338  1.00 37.65 413 A 1 
ATOM 3106 O O   . GLY A 0 413 . 64.617  12.545  -83.363  1.00 37.65 413 A 1 
ATOM 3107 N N   . ALA A 0 414 . 64.879  11.175  -81.589  1.00 29.63 414 A 1 
ATOM 3108 C CA  . ALA A 0 414 . 63.567  10.545  -81.628  1.00 29.63 414 A 1 
ATOM 3109 C C   . ALA A 0 414 . 62.775  11.085  -80.434  1.00 29.63 414 A 1 
ATOM 3110 C CB  . ALA A 0 414 . 63.732  9.021   -81.591  1.00 29.63 414 A 1 
ATOM 3111 O O   . ALA A 0 414 . 63.333  11.149  -79.340  1.00 29.63 414 A 1 
ATOM 3112 N N   . TYR A 0 415 . 61.525  11.481  -80.669  1.00 38.51 415 A 1 
ATOM 3113 C CA  . TYR A 0 415 . 60.642  12.083  -79.671  1.00 38.51 415 A 1 
ATOM 3114 C C   . TYR A 0 415 . 59.231  11.481  -79.772  1.00 38.51 415 A 1 
ATOM 3115 C CB  . TYR A 0 415 . 60.674  13.618  -79.792  1.00 38.51 415 A 1 
ATOM 3116 O O   . TYR A 0 415 . 58.842  10.935  -80.812  1.00 38.51 415 A 1 
ATOM 3117 C CG  . TYR A 0 415 . 62.043  14.213  -79.488  1.00 38.51 415 A 1 
ATOM 3118 C CD1 . TYR A 0 415 . 62.516  14.206  -78.162  1.00 38.51 415 A 1 
ATOM 3119 C CD2 . TYR A 0 415 . 62.853  14.737  -80.517  1.00 38.51 415 A 1 
ATOM 3120 C CE1 . TYR A 0 415 . 63.798  14.699  -77.860  1.00 38.51 415 A 1 
ATOM 3121 C CE2 . TYR A 0 415 . 64.136  15.242  -80.219  1.00 38.51 415 A 1 
ATOM 3122 O OH  . TYR A 0 415 . 65.857  15.678  -78.599  1.00 38.51 415 A 1 
ATOM 3123 C CZ  . TYR A 0 415 . 64.613  15.211  -78.891  1.00 38.51 415 A 1 
ATOM 3124 N N   . ASP A 0 416 . 58.535  11.536  -78.646  1.00 38.26 416 A 1 
ATOM 3125 C CA  . ASP A 0 416 . 57.349  10.792  -78.206  1.00 38.26 416 A 1 
ATOM 3126 C C   . ASP A 0 416 . 56.022  11.488  -78.584  1.00 38.26 416 A 1 
ATOM 3127 C CB  . ASP A 0 416 . 57.479  10.495  -76.686  1.00 38.26 416 A 1 
ATOM 3128 O O   . ASP A 0 416 . 56.020  12.552  -79.214  1.00 38.26 416 A 1 
ATOM 3129 C CG  . ASP A 0 416 . 58.438  11.421  -75.905  1.00 38.26 416 A 1 
ATOM 3130 O OD1 . ASP A 0 416 . 58.450  12.639  -76.198  1.00 38.26 416 A 1 
ATOM 3131 O OD2 . ASP A 0 416 . 59.253  10.887  -75.125  1.00 38.26 416 A 1 
ATOM 3132 N N   . ASN A 0 417 . 54.864  10.831  -78.363  1.00 38.34 417 A 1 
ATOM 3133 C CA  . ASN A 0 417 . 53.640  11.246  -79.069  1.00 38.34 417 A 1 
ATOM 3134 C C   . ASN A 0 417 . 52.244  10.916  -78.490  1.00 38.34 417 A 1 
ATOM 3135 C CB  . ASN A 0 417 . 53.751  10.727  -80.522  1.00 38.34 417 A 1 
ATOM 3136 O O   . ASN A 0 417 . 51.261  11.255  -79.162  1.00 38.34 417 A 1 
ATOM 3137 C CG  . ASN A 0 417 . 53.741  11.860  -81.527  1.00 38.34 417 A 1 
ATOM 3138 N ND2 . ASN A 0 417 . 54.538  11.762  -82.565  1.00 38.34 417 A 1 
ATOM 3139 O OD1 . ASN A 0 417 . 53.016  12.844  -81.431  1.00 38.34 417 A 1 
ATOM 3140 N N   . ASP A 0 418 . 52.091  10.313  -77.308  1.00 44.88 418 A 1 
ATOM 3141 C CA  . ASP A 0 418 . 50.848  9.598   -76.927  1.00 44.88 418 A 1 
ATOM 3142 C C   . ASP A 0 418 . 49.933  10.292  -75.892  1.00 44.88 418 A 1 
ATOM 3143 C CB  . ASP A 0 418 . 51.192  8.141   -76.610  1.00 44.88 418 A 1 
ATOM 3144 O O   . ASP A 0 418 . 50.312  11.271  -75.257  1.00 44.88 418 A 1 
ATOM 3145 C CG  . ASP A 0 418 . 51.570  7.461   -77.929  1.00 44.88 418 A 1 
ATOM 3146 O OD1 . ASP A 0 418 . 50.629  7.245   -78.731  1.00 44.88 418 A 1 
ATOM 3147 O OD2 . ASP A 0 418 . 52.781  7.304   -78.193  1.00 44.88 418 A 1 
ATOM 3148 N N   . GLU A 0 419 . 48.640  9.920   -75.868  1.00 42.67 419 A 1 
ATOM 3149 C CA  . GLU A 0 419 . 47.539  10.899  -75.751  1.00 42.67 419 A 1 
ATOM 3150 C C   . GLU A 0 419 . 46.421  10.613  -74.722  1.00 42.67 419 A 1 
ATOM 3151 C CB  . GLU A 0 419 . 46.938  11.088  -77.164  1.00 42.67 419 A 1 
ATOM 3152 O O   . GLU A 0 419 . 45.959  9.488   -74.579  1.00 42.67 419 A 1 
ATOM 3153 C CG  . GLU A 0 419 . 46.122  12.379  -77.335  1.00 42.67 419 A 1 
ATOM 3154 C CD  . GLU A 0 419 . 45.856  12.697  -78.814  1.00 42.67 419 A 1 
ATOM 3155 O OE1 . GLU A 0 419 . 44.680  12.641  -79.233  1.00 42.67 419 A 1 
ATOM 3156 O OE2 . GLU A 0 419 . 46.849  13.052  -79.497  1.00 42.67 419 A 1 
ATOM 3157 N N   . TRP A 0 420 . 45.921  11.717  -74.139  1.00 50.80 420 A 1 
ATOM 3158 C CA  . TRP A 0 420 . 44.693  11.933  -73.344  1.00 50.80 420 A 1 
ATOM 3159 C C   . TRP A 0 420 . 44.522  11.217  -71.986  1.00 50.80 420 A 1 
ATOM 3160 C CB  . TRP A 0 420 . 43.415  11.882  -74.212  1.00 50.80 420 A 1 
ATOM 3161 O O   . TRP A 0 420 . 44.569  10.001  -71.853  1.00 50.80 420 A 1 
ATOM 3162 C CG  . TRP A 0 420 . 42.991  10.556  -74.782  1.00 50.80 420 A 1 
ATOM 3163 C CD1 . TRP A 0 420 . 43.252  10.127  -76.038  1.00 50.80 420 A 1 
ATOM 3164 C CD2 . TRP A 0 420 . 42.266  9.454   -74.140  1.00 50.80 420 A 1 
ATOM 3165 C CE2 . TRP A 0 420 . 42.167  8.374   -75.069  1.00 50.80 420 A 1 
ATOM 3166 C CE3 . TRP A 0 420 . 41.721  9.232   -72.854  1.00 50.80 420 A 1 
ATOM 3167 N NE1 . TRP A 0 420 . 42.789  8.839   -76.205  1.00 50.80 420 A 1 
ATOM 3168 C CH2 . TRP A 0 420 . 41.086  6.944   -73.443  1.00 50.80 420 A 1 
ATOM 3169 C CZ2 . TRP A 0 420 . 41.573  7.145   -74.744  1.00 50.80 420 A 1 
ATOM 3170 C CZ3 . TRP A 0 420 . 41.168  7.985   -72.500  1.00 50.80 420 A 1 
ATOM 3171 N N   . ALA A 0 421 . 44.161  12.014  -70.971  1.00 47.77 421 A 1 
ATOM 3172 C CA  . ALA A 0 421 . 43.682  11.562  -69.662  1.00 47.77 421 A 1 
ATOM 3173 C C   . ALA A 0 421 . 42.168  11.823  -69.492  1.00 47.77 421 A 1 
ATOM 3174 C CB  . ALA A 0 421 . 44.523  12.239  -68.572  1.00 47.77 421 A 1 
ATOM 3175 O O   . ALA A 0 421 . 41.569  12.628  -70.214  1.00 47.77 421 A 1 
ATOM 3176 N N   . LYS A 0 422 . 41.536  11.142  -68.526  1.00 49.98 422 A 1 
ATOM 3177 C CA  . LYS A 0 422 . 40.120  11.309  -68.144  1.00 49.98 422 A 1 
ATOM 3178 C C   . LYS A 0 422 . 40.005  11.794  -66.700  1.00 49.98 422 A 1 
ATOM 3179 C CB  . LYS A 0 422 . 39.351  9.988   -68.315  1.00 49.98 422 A 1 
ATOM 3180 O O   . LYS A 0 422 . 40.838  11.451  -65.871  1.00 49.98 422 A 1 
ATOM 3181 C CG  . LYS A 0 422 . 39.002  9.690   -69.779  1.00 49.98 422 A 1 
ATOM 3182 C CD  . LYS A 0 422 . 38.423  8.275   -69.897  1.00 49.98 422 A 1 
ATOM 3183 C CE  . LYS A 0 422 . 38.019  7.973   -71.343  1.00 49.98 422 A 1 
ATOM 3184 N NZ  . LYS A 0 422 . 37.859  6.514   -71.551  1.00 49.98 422 A 1 
ATOM 3185 N N   . GLN A 0 423 . 38.946  12.549  -66.415  1.00 56.74 423 A 1 
ATOM 3186 C CA  . GLN A 0 423 . 38.580  12.953  -65.056  1.00 56.74 423 A 1 
ATOM 3187 C C   . GLN A 0 423 . 38.159  11.732  -64.226  1.00 56.74 423 A 1 
ATOM 3188 C CB  . GLN A 0 423 . 37.444  13.992  -65.121  1.00 56.74 423 A 1 
ATOM 3189 O O   . GLN A 0 423 . 37.487  10.832  -64.739  1.00 56.74 423 A 1 
ATOM 3190 C CG  . GLN A 0 423 . 37.932  15.334  -65.693  1.00 56.74 423 A 1 
ATOM 3191 C CD  . GLN A 0 423 . 36.794  16.238  -66.159  1.00 56.74 423 A 1 
ATOM 3192 N NE2 . GLN A 0 423 . 36.660  17.419  -65.595  1.00 56.74 423 A 1 
ATOM 3193 O OE1 . GLN A 0 423 . 36.069  15.921  -67.092  1.00 56.74 423 A 1 
ATOM 3194 N N   . ALA A 0 424 . 38.523  11.738  -62.947  1.00 56.35 424 A 1 
ATOM 3195 C CA  . ALA A 0 424 . 37.961  10.868  -61.922  1.00 56.35 424 A 1 
ATOM 3196 C C   . ALA A 0 424 . 37.213  11.734  -60.899  1.00 56.35 424 A 1 
ATOM 3197 C CB  . ALA A 0 424 . 39.074  10.020  -61.293  1.00 56.35 424 A 1 
ATOM 3198 O O   . ALA A 0 424 . 37.585  12.886  -60.677  1.00 56.35 424 A 1 
ATOM 3199 N N   . TYR A 0 425 . 36.166  11.176  -60.302  1.00 59.88 425 A 1 
ATOM 3200 C CA  . TYR A 0 425 . 35.381  11.810  -59.248  1.00 59.88 425 A 1 
ATOM 3201 C C   . TYR A 0 425 . 35.435  10.911  -58.016  1.00 59.88 425 A 1 
ATOM 3202 C CB  . TYR A 0 425 . 33.937  12.033  -59.723  1.00 59.88 425 A 1 
ATOM 3203 O O   . TYR A 0 425 . 35.261  9.696   -58.156  1.00 59.88 425 A 1 
ATOM 3204 C CG  . TYR A 0 425 . 33.789  13.089  -60.805  1.00 59.88 425 A 1 
ATOM 3205 C CD1 . TYR A 0 425 . 33.618  14.435  -60.431  1.00 59.88 425 A 1 
ATOM 3206 C CD2 . TYR A 0 425 . 33.819  12.736  -62.171  1.00 59.88 425 A 1 
ATOM 3207 C CE1 . TYR A 0 425 . 33.462  15.430  -61.413  1.00 59.88 425 A 1 
ATOM 3208 C CE2 . TYR A 0 425 . 33.672  13.731  -63.160  1.00 59.88 425 A 1 
ATOM 3209 O OH  . TYR A 0 425 . 33.326  16.037  -63.729  1.00 59.88 425 A 1 
ATOM 3210 C CZ  . TYR A 0 425 . 33.486  15.078  -62.780  1.00 59.88 425 A 1 
ATOM 3211 N N   . GLY A 0 426 . 35.714  11.508  -56.861  1.00 63.76 426 A 1 
ATOM 3212 C CA  . GLY A 0 426 . 35.416  10.932  -55.557  1.00 63.76 426 A 1 
ATOM 3213 C C   . GLY A 0 426 . 34.040  11.390  -55.078  1.00 63.76 426 A 1 
ATOM 3214 O O   . GLY A 0 426 . 33.432  12.292  -55.666  1.00 63.76 426 A 1 
ATOM 3215 N N   . SER A 0 427 . 33.549  10.741  -54.033  1.00 70.07 427 A 1 
ATOM 3216 C CA  . SER A 0 427 . 32.407  11.213  -53.258  1.00 70.07 427 A 1 
ATOM 3217 C C   . SER A 0 427 . 32.497  10.660  -51.847  1.00 70.07 427 A 1 
ATOM 3218 C CB  . SER A 0 427 . 31.081  10.789  -53.885  1.00 70.07 427 A 1 
ATOM 3219 O O   . SER A 0 427 . 32.558  9.437   -51.665  1.00 70.07 427 A 1 
ATOM 3220 O OG  . SER A 0 427 . 31.041  9.374   -53.992  1.00 70.07 427 A 1 
ATOM 3221 N N   . ASP A 0 428 . 32.475  11.583  -50.917  1.00 73.45 428 A 1 
ATOM 3222 C CA  . ASP A 0 428 . 32.600  11.449  -49.484  1.00 73.45 428 A 1 
ATOM 3223 C C   . ASP A 0 428 . 31.156  11.406  -48.938  1.00 73.45 428 A 1 
ATOM 3224 C CB  . ASP A 0 428 . 33.470  12.631  -48.982  1.00 73.45 428 A 1 
ATOM 3225 O O   . ASP A 0 428 . 30.248  12.015  -49.515  1.00 73.45 428 A 1 
ATOM 3226 C CG  . ASP A 0 428 . 34.570  13.074  -49.987  1.00 73.45 428 A 1 
ATOM 3227 O OD1 . ASP A 0 428 . 34.229  13.653  -51.052  1.00 73.45 428 A 1 
ATOM 3228 O OD2 . ASP A 0 428 . 35.772  12.757  -49.813  1.00 73.45 428 A 1 
ATOM 3229 N N   . TYR A 0 429 . 30.886  10.572  -47.934  1.00 78.57 429 A 1 
ATOM 3230 C CA  . TYR A 0 429 . 29.517  10.348  -47.440  1.00 78.57 429 A 1 
ATOM 3231 C C   . TYR A 0 429 . 29.535  9.996   -45.955  1.00 78.57 429 A 1 
ATOM 3232 C CB  . TYR A 0 429 . 28.805  9.261   -48.268  1.00 78.57 429 A 1 
ATOM 3233 O O   . TYR A 0 429 . 29.308  8.844   -45.568  1.00 78.57 429 A 1 
ATOM 3234 C CG  . TYR A 0 429 . 28.302  9.694   -49.631  1.00 78.57 429 A 1 
ATOM 3235 C CD1 . TYR A 0 429 . 27.254  10.628  -49.712  1.00 78.57 429 A 1 
ATOM 3236 C CD2 . TYR A 0 429 . 28.878  9.178   -50.809  1.00 78.57 429 A 1 
ATOM 3237 C CE1 . TYR A 0 429 . 26.778  11.052  -50.961  1.00 78.57 429 A 1 
ATOM 3238 C CE2 . TYR A 0 429 . 28.372  9.568   -52.067  1.00 78.57 429 A 1 
ATOM 3239 O OH  . TYR A 0 429 . 26.860  10.957  -53.337  1.00 78.57 429 A 1 
ATOM 3240 C CZ  . TYR A 0 429 . 27.343  10.532  -52.139  1.00 78.57 429 A 1 
ATOM 3241 N N   . ASP A 0 430 . 29.816  10.994  -45.127  1.00 79.04 430 A 1 
ATOM 3242 C CA  . ASP A 0 430 . 29.963  10.826  -43.689  1.00 79.04 430 A 1 
ATOM 3243 C C   . ASP A 0 430 . 28.701  11.298  -42.956  1.00 79.04 430 A 1 
ATOM 3244 C CB  . ASP A 0 430 . 31.260  11.500  -43.211  1.00 79.04 430 A 1 
ATOM 3245 O O   . ASP A 0 430 . 28.128  12.348  -43.238  1.00 79.04 430 A 1 
ATOM 3246 C CG  . ASP A 0 430 . 32.006  10.623  -42.209  1.00 79.04 430 A 1 
ATOM 3247 O OD1 . ASP A 0 430 . 32.259  9.439   -42.494  1.00 79.04 430 A 1 
ATOM 3248 O OD2 . ASP A 0 430 . 32.290  11.106  -41.090  1.00 79.04 430 A 1 
ATOM 3249 N N   . SER A 0 431 . 28.219  10.495  -42.012  1.00 80.76 431 A 1 
ATOM 3250 C CA  . SER A 0 431 . 26.981  10.775  -41.278  1.00 80.76 431 A 1 
ATOM 3251 C C   . SER A 0 431 . 27.153  10.432  -39.805  1.00 80.76 431 A 1 
ATOM 3252 C CB  . SER A 0 431 . 25.786  10.064  -41.929  1.00 80.76 431 A 1 
ATOM 3253 O O   . SER A 0 431 . 27.495  9.301   -39.450  1.00 80.76 431 A 1 
ATOM 3254 O OG  . SER A 0 431 . 26.057  8.698   -42.214  1.00 80.76 431 A 1 
ATOM 3255 N N   . ARG A 0 432 . 26.965  11.430  -38.939  1.00 82.64 432 A 1 
ATOM 3256 C CA  . ARG A 0 432 . 27.241  11.336  -37.503  1.00 82.64 432 A 1 
ATOM 3257 C C   . ARG A 0 432 . 26.097  11.943  -36.712  1.00 82.64 432 A 1 
ATOM 3258 C CB  . ARG A 0 432 . 28.566  12.034  -37.157  1.00 82.64 432 A 1 
ATOM 3259 O O   . ARG A 0 432 . 25.732  13.090  -36.939  1.00 82.64 432 A 1 
ATOM 3260 C CG  . ARG A 0 432 . 29.744  11.541  -38.007  1.00 82.64 432 A 1 
ATOM 3261 C CD  . ARG A 0 432 . 31.048  12.183  -37.535  1.00 82.64 432 A 1 
ATOM 3262 N NE  . ARG A 0 432 . 32.142  11.874  -38.466  1.00 82.64 432 A 1 
ATOM 3263 N NH1 . ARG A 0 432 . 33.703  13.371  -37.722  1.00 82.64 432 A 1 
ATOM 3264 N NH2 . ARG A 0 432 . 34.144  12.088  -39.492  1.00 82.64 432 A 1 
ATOM 3265 C CZ  . ARG A 0 432 . 33.325  12.436  -38.549  1.00 82.64 432 A 1 
ATOM 3266 N N   . TRP A 0 433 . 25.581  11.192  -35.754  1.00 87.48 433 A 1 
ATOM 3267 C CA  . TRP A 0 433 . 24.495  11.622  -34.881  1.00 87.48 433 A 1 
ATOM 3268 C C   . TRP A 0 433 . 24.830  11.265  -33.440  1.00 87.48 433 A 1 
ATOM 3269 C CB  . TRP A 0 433 . 23.185  10.986  -35.356  1.00 87.48 433 A 1 
ATOM 3270 O O   . TRP A 0 433 . 25.417  10.212  -33.171  1.00 87.48 433 A 1 
ATOM 3271 C CG  . TRP A 0 433 . 22.015  11.105  -34.429  1.00 87.48 433 A 1 
ATOM 3272 C CD1 . TRP A 0 433 . 21.070  12.069  -34.464  1.00 87.48 433 A 1 
ATOM 3273 C CD2 . TRP A 0 433 . 21.620  10.199  -33.358  1.00 87.48 433 A 1 
ATOM 3274 C CE2 . TRP A 0 433 . 20.360  10.626  -32.842  1.00 87.48 433 A 1 
ATOM 3275 C CE3 . TRP A 0 433 . 22.178  9.024   -32.811  1.00 87.48 433 A 1 
ATOM 3276 N NE1 . TRP A 0 433 . 20.102  11.809  -33.510  1.00 87.48 433 A 1 
ATOM 3277 C CH2 . TRP A 0 433 . 20.240  8.707   -31.361  1.00 87.48 433 A 1 
ATOM 3278 C CZ2 . TRP A 0 433 . 19.653  9.871   -31.891  1.00 87.48 433 A 1 
ATOM 3279 C CZ3 . TRP A 0 433 . 21.504  8.293   -31.817  1.00 87.48 433 A 1 
ATOM 3280 N N   . GLY A 0 434 . 24.449  12.130  -32.508  1.00 85.23 434 A 1 
ATOM 3281 C CA  . GLY A 0 434 . 24.735  11.936  -31.098  1.00 85.23 434 A 1 
ATOM 3282 C C   . GLY A 0 434 . 23.664  12.495  -30.181  1.00 85.23 434 A 1 
ATOM 3283 O O   . GLY A 0 434 . 22.982  13.476  -30.479  1.00 85.23 434 A 1 
ATOM 3284 N N   . LYS A 0 435 . 23.552  11.842  -29.029  1.00 87.27 435 A 1 
ATOM 3285 C CA  . LYS A 0 435 . 22.818  12.295  -27.857  1.00 87.27 435 A 1 
ATOM 3286 C C   . LYS A 0 435 . 23.707  12.180  -26.645  1.00 87.27 435 A 1 
ATOM 3287 C CB  . LYS A 0 435 . 21.538  11.479  -27.658  1.00 87.27 435 A 1 
ATOM 3288 O O   . LYS A 0 435 . 24.197  11.090  -26.365  1.00 87.27 435 A 1 
ATOM 3289 C CG  . LYS A 0 435 . 20.595  11.845  -28.791  1.00 87.27 435 A 1 
ATOM 3290 C CD  . LYS A 0 435 . 19.178  11.321  -28.592  1.00 87.27 435 A 1 
ATOM 3291 C CE  . LYS A 0 435 . 18.443  12.100  -29.668  1.00 87.27 435 A 1 
ATOM 3292 N NZ  . LYS A 0 435 . 16.977  12.002  -29.617  1.00 87.27 435 A 1 
ATOM 3293 N N   . SER A 0 436 . 23.856  13.275  -25.924  1.00 83.60 436 A 1 
ATOM 3294 C CA  . SER A 0 436 . 24.544  13.313  -24.640  1.00 83.60 436 A 1 
ATOM 3295 C C   . SER A 0 436 . 23.636  13.962  -23.607  1.00 83.60 436 A 1 
ATOM 3296 C CB  . SER A 0 436 . 25.915  14.000  -24.737  1.00 83.60 436 A 1 
ATOM 3297 O O   . SER A 0 436 . 23.001  14.984  -23.857  1.00 83.60 436 A 1 
ATOM 3298 O OG  . SER A 0 436 . 25.895  15.135  -25.587  1.00 83.60 436 A 1 
ATOM 3299 N N   . TYR A 0 437 . 23.577  13.346  -22.437  1.00 82.50 437 A 1 
ATOM 3300 C CA  . TYR A 0 437 . 23.176  14.007  -21.207  1.00 82.50 437 A 1 
ATOM 3301 C C   . TYR A 0 437 . 24.431  14.106  -20.334  1.00 82.50 437 A 1 
ATOM 3302 C CB  . TYR A 0 437 . 22.085  13.200  -20.482  1.00 82.50 437 A 1 
ATOM 3303 O O   . TYR A 0 437 . 25.147  13.106  -20.206  1.00 82.50 437 A 1 
ATOM 3304 C CG  . TYR A 0 437 . 20.777  12.925  -21.216  1.00 82.50 437 A 1 
ATOM 3305 C CD1 . TYR A 0 437 . 19.608  13.628  -20.863  1.00 82.50 437 A 1 
ATOM 3306 C CD2 . TYR A 0 437 . 20.709  11.914  -22.194  1.00 82.50 437 A 1 
ATOM 3307 C CE1 . TYR A 0 437 . 18.374  13.311  -21.465  1.00 82.50 437 A 1 
ATOM 3308 C CE2 . TYR A 0 437 . 19.477  11.581  -22.796  1.00 82.50 437 A 1 
ATOM 3309 O OH  . TYR A 0 437 . 17.128  12.017  -23.057  1.00 82.50 437 A 1 
ATOM 3310 C CZ  . TYR A 0 437 . 18.308  12.282  -22.433  1.00 82.50 437 A 1 
ATOM 3311 N N   . ASP A 0 438 . 24.654  15.257  -19.692  1.00 80.75 438 A 1 
ATOM 3312 C CA  . ASP A 0 438 . 25.554  15.356  -18.531  1.00 80.75 438 A 1 
ATOM 3313 C C   . ASP A 0 438 . 24.949  14.582  -17.334  1.00 80.75 438 A 1 
ATOM 3314 C CB  . ASP A 0 438 . 25.851  16.838  -18.217  1.00 80.75 438 A 1 
ATOM 3315 O O   . ASP A 0 438 . 24.286  13.556  -17.520  1.00 80.75 438 A 1 
ATOM 3316 C CG  . ASP A 0 438 . 26.806  17.498  -19.215  1.00 80.75 438 A 1 
ATOM 3317 O OD1 . ASP A 0 438 . 27.846  16.882  -19.529  1.00 80.75 438 A 1 
ATOM 3318 O OD2 . ASP A 0 438 . 26.511  18.649  -19.607  1.00 80.75 438 A 1 
ATOM 3319 N N   . SER A 0 439 . 25.143  15.012  -16.080  1.00 82.87 439 A 1 
ATOM 3320 C CA  . SER A 0 439 . 24.710  14.176  -14.960  1.00 82.87 439 A 1 
ATOM 3321 C C   . SER A 0 439 . 23.183  14.010  -14.916  1.00 82.87 439 A 1 
ATOM 3322 C CB  . SER A 0 439 . 25.344  14.567  -13.623  1.00 82.87 439 A 1 
ATOM 3323 O O   . SER A 0 439 . 22.414  14.975  -14.883  1.00 82.87 439 A 1 
ATOM 3324 O OG  . SER A 0 439 . 24.691  15.626  -12.964  1.00 82.87 439 A 1 
ATOM 3325 N N   . VAL A 0 440 . 22.735  12.751  -14.927  1.00 84.80 440 A 1 
ATOM 3326 C CA  . VAL A 0 440 . 21.320  12.358  -14.916  1.00 84.80 440 A 1 
ATOM 3327 C C   . VAL A 0 440 . 20.973  11.783  -13.554  1.00 84.80 440 A 1 
ATOM 3328 C CB  . VAL A 0 440 . 20.963  11.352  -16.031  1.00 84.80 440 A 1 
ATOM 3329 O O   . VAL A 0 440 . 21.614  10.848  -13.070  1.00 84.80 440 A 1 
ATOM 3330 C CG1 . VAL A 0 440 . 19.461  11.016  -16.019  1.00 84.80 440 A 1 
ATOM 3331 C CG2 . VAL A 0 440 . 21.284  11.891  -17.423  1.00 84.80 440 A 1 
ATOM 3332 N N   . SER A 0 441 . 19.899  12.281  -12.944  1.00 88.46 441 A 1 
ATOM 3333 C CA  . SER A 0 441 . 19.396  11.753  -11.680  1.00 88.46 441 A 1 
ATOM 3334 C C   . SER A 0 441 . 17.892  11.498  -11.720  1.00 88.46 441 A 1 
ATOM 3335 C CB  . SER A 0 441 . 19.791  12.678  -10.537  1.00 88.46 441 A 1 
ATOM 3336 O O   . SER A 0 441 . 17.086  12.407  -11.907  1.00 88.46 441 A 1 
ATOM 3337 O OG  . SER A 0 441 . 19.453  12.060  -9.306   1.00 88.46 441 A 1 
ATOM 3338 N N   . ALA A 0 442 . 17.504  10.245  -11.485  1.00 90.41 442 A 1 
ATOM 3339 C CA  . ALA A 0 442 . 16.121  9.801   -11.381  1.00 90.41 442 A 1 
ATOM 3340 C C   . ALA A 0 442 . 15.842  9.282   -9.965   1.00 90.41 442 A 1 
ATOM 3341 C CB  . ALA A 0 442 . 15.853  8.747   -12.460  1.00 90.41 442 A 1 
ATOM 3342 O O   . ALA A 0 442 . 16.473  8.333   -9.496   1.00 90.41 442 A 1 
ATOM 3343 N N   . LYS A 0 443 . 14.877  9.890   -9.274   1.00 92.82 443 A 1 
ATOM 3344 C CA  . LYS A 0 443 . 14.505  9.578   -7.888   1.00 92.82 443 A 1 
ATOM 3345 C C   . LYS A 0 443 . 13.010  9.278   -7.802   1.00 92.82 443 A 1 
ATOM 3346 C CB  . LYS A 0 443 . 14.911  10.740  -6.960   1.00 92.82 443 A 1 
ATOM 3347 O O   . LYS A 0 443 . 12.196  10.020  -8.348   1.00 92.82 443 A 1 
ATOM 3348 C CG  . LYS A 0 443 . 16.421  11.053  -6.987   1.00 92.82 443 A 1 
ATOM 3349 C CD  . LYS A 0 443 . 16.782  12.191  -6.019   1.00 92.82 443 A 1 
ATOM 3350 C CE  . LYS A 0 443 . 18.296  12.460  -5.950   1.00 92.82 443 A 1 
ATOM 3351 N NZ  . LYS A 0 443 . 18.783  13.340  -7.040   1.00 92.82 443 A 1 
ATOM 3352 N N   . SER A 0 444 . 12.630  8.217   -7.096   1.00 92.49 444 A 1 
ATOM 3353 C CA  . SER A 0 444 . 11.227  7.872   -6.834   1.00 92.49 444 A 1 
ATOM 3354 C C   . SER A 0 444 . 11.024  7.462   -5.383   1.00 92.49 444 A 1 
ATOM 3355 C CB  . SER A 0 444 . 10.738  6.755   -7.763   1.00 92.49 444 A 1 
ATOM 3356 O O   . SER A 0 444 . 11.786  6.636   -4.881   1.00 92.49 444 A 1 
ATOM 3357 O OG  . SER A 0 444 . 11.419  5.541   -7.502   1.00 92.49 444 A 1 
ATOM 3358 N N   . TYR A 0 445 . 9.970   7.976   -4.763   1.00 93.51 445 A 1 
ATOM 3359 C CA  . TYR A 0 445 . 9.535   7.677   -3.402   1.00 93.51 445 A 1 
ATOM 3360 C C   . TYR A 0 445 . 8.044   7.332   -3.442   1.00 93.51 445 A 1 
ATOM 3361 C CB  . TYR A 0 445 . 9.773   8.898   -2.496   1.00 93.51 445 A 1 
ATOM 3362 O O   . TYR A 0 445 . 7.286   8.000   -4.145   1.00 93.51 445 A 1 
ATOM 3363 C CG  . TYR A 0 445 . 11.192  9.444   -2.493   1.00 93.51 445 A 1 
ATOM 3364 C CD1 . TYR A 0 445 . 12.092  9.048   -1.487   1.00 93.51 445 A 1 
ATOM 3365 C CD2 . TYR A 0 445 . 11.609  10.354  -3.487   1.00 93.51 445 A 1 
ATOM 3366 C CE1 . TYR A 0 445 . 13.416  9.528   -1.488   1.00 93.51 445 A 1 
ATOM 3367 C CE2 . TYR A 0 445 . 12.931  10.839  -3.493   1.00 93.51 445 A 1 
ATOM 3368 O OH  . TYR A 0 445 . 15.121  10.873  -2.515   1.00 93.51 445 A 1 
ATOM 3369 C CZ  . TYR A 0 445 . 13.840  10.418  -2.500   1.00 93.51 445 A 1 
ATOM 3370 N N   . ASP A 0 446 . 7.607   6.324   -2.702   1.00 94.23 446 A 1 
ATOM 3371 C CA  . ASP A 0 446 . 6.186   6.057   -2.457   1.00 94.23 446 A 1 
ATOM 3372 C C   . ASP A 0 446 . 6.057   5.490   -1.035   1.00 94.23 446 A 1 
ATOM 3373 C CB  . ASP A 0 446 . 5.594   5.247   -3.634   1.00 94.23 446 A 1 
ATOM 3374 O O   . ASP A 0 446 . 6.877   4.690   -0.575   1.00 94.23 446 A 1 
ATOM 3375 C CG  . ASP A 0 446 . 4.313   4.420   -3.415   1.00 94.23 446 A 1 
ATOM 3376 O OD1 . ASP A 0 446 . 4.371   3.442   -2.648   1.00 94.23 446 A 1 
ATOM 3377 O OD2 . ASP A 0 446 . 3.326   4.614   -4.168   1.00 94.23 446 A 1 
ATOM 3378 N N   . SER A 0 447 . 5.116   6.067   -0.296   1.00 94.80 447 A 1 
ATOM 3379 C CA  . SER A 0 447 . 4.924   5.893   1.138    1.00 94.80 447 A 1 
ATOM 3380 C C   . SER A 0 447 . 3.430   5.821   1.411    1.00 94.80 447 A 1 
ATOM 3381 C CB  . SER A 0 447 . 5.569   7.056   1.898    1.00 94.80 447 A 1 
ATOM 3382 O O   . SER A 0 447 . 2.650   6.565   0.815    1.00 94.80 447 A 1 
ATOM 3383 O OG  . SER A 0 447 . 5.538   6.861   3.296    1.00 94.80 447 A 1 
ATOM 3384 N N   . GLU A 0 448 . 3.032   4.889   2.263    1.00 95.42 448 A 1 
ATOM 3385 C CA  . GLU A 0 448 . 1.646   4.525   2.516    1.00 95.42 448 A 1 
ATOM 3386 C C   . GLU A 0 448 . 1.501   4.167   3.994    1.00 95.42 448 A 1 
ATOM 3387 C CB  . GLU A 0 448 . 1.292   3.361   1.577    1.00 95.42 448 A 1 
ATOM 3388 O O   . GLU A 0 448 . 2.150   3.238   4.476    1.00 95.42 448 A 1 
ATOM 3389 C CG  . GLU A 0 448 . -0.178  2.928   1.638    1.00 95.42 448 A 1 
ATOM 3390 C CD  . GLU A 0 448 . -0.531  1.947   0.507    1.00 95.42 448 A 1 
ATOM 3391 O OE1 . GLU A 0 448 . -1.738  1.780   0.218    1.00 95.42 448 A 1 
ATOM 3392 O OE2 . GLU A 0 448 . 0.390   1.376   -0.123   1.00 95.42 448 A 1 
ATOM 3393 N N   . SER A 0 449 . 0.671   4.922   4.708    1.00 95.09 449 A 1 
ATOM 3394 C CA  . SER A 0 449 . 0.377   4.725   6.124    1.00 95.09 449 A 1 
ATOM 3395 C C   . SER A 0 449 . -1.109  4.465   6.341    1.00 95.09 449 A 1 
ATOM 3396 C CB  . SER A 0 449 . 0.875   5.897   6.977    1.00 95.09 449 A 1 
ATOM 3397 O O   . SER A 0 449 . -1.982  4.990   5.646    1.00 95.09 449 A 1 
ATOM 3398 O OG  . SER A 0 449 . 0.205   7.107   6.668    1.00 95.09 449 A 1 
ATOM 3399 N N   . TYR A 0 450 . -1.399  3.630   7.329    1.00 97.67 450 A 1 
ATOM 3400 C CA  . TYR A 0 450 . -2.738  3.298   7.783    1.00 97.67 450 A 1 
ATOM 3401 C C   . TYR A 0 450 . -2.743  3.221   9.304    1.00 97.67 450 A 1 
ATOM 3402 C CB  . TYR A 0 450 . -3.176  1.960   7.174    1.00 97.67 450 A 1 
ATOM 3403 O O   . TYR A 0 450 . -1.881  2.572   9.896    1.00 97.67 450 A 1 
ATOM 3404 C CG  . TYR A 0 450 . -4.522  1.487   7.688    1.00 97.67 450 A 1 
ATOM 3405 C CD1 . TYR A 0 450 . -4.604  0.485   8.677    1.00 97.67 450 A 1 
ATOM 3406 C CD2 . TYR A 0 450 . -5.690  2.113   7.221    1.00 97.67 450 A 1 
ATOM 3407 C CE1 . TYR A 0 450 . -5.861  0.102   9.189    1.00 97.67 450 A 1 
ATOM 3408 C CE2 . TYR A 0 450 . -6.945  1.736   7.728    1.00 97.67 450 A 1 
ATOM 3409 O OH  . TYR A 0 450 . -8.253  0.383   9.198    1.00 97.67 450 A 1 
ATOM 3410 C CZ  . TYR A 0 450 . -7.032  0.731   8.713    1.00 97.67 450 A 1 
ATOM 3411 N N   . ALA A 0 451 . -3.747  3.817   9.939    1.00 97.18 451 A 1 
ATOM 3412 C CA  . ALA A 0 451 . -4.000  3.650   11.360   1.00 97.18 451 A 1 
ATOM 3413 C C   . ALA A 0 451 . -5.493  3.460   11.638   1.00 97.18 451 A 1 
ATOM 3414 C CB  . ALA A 0 451 . -3.404  4.829   12.138   1.00 97.18 451 A 1 
ATOM 3415 O O   . ALA A 0 451 . -6.353  4.048   10.979   1.00 97.18 451 A 1 
ATOM 3416 N N   . ARG A 0 452 . -5.790  2.650   12.654   1.00 97.98 452 A 1 
ATOM 3417 C CA  . ARG A 0 452 . -7.122  2.477   13.234   1.00 97.98 452 A 1 
ATOM 3418 C C   . ARG A 0 452 . -7.010  2.417   14.750   1.00 97.98 452 A 1 
ATOM 3419 C CB  . ARG A 0 452 . -7.793  1.225   12.644   1.00 97.98 452 A 1 
ATOM 3420 O O   . ARG A 0 452 . -6.279  1.587   15.289   1.00 97.98 452 A 1 
ATOM 3421 C CG  . ARG A 0 452 . -9.119  0.866   13.342   1.00 97.98 452 A 1 
ATOM 3422 C CD  . ARG A 0 452 . -9.896  -0.228  12.604   1.00 97.98 452 A 1 
ATOM 3423 N NE  . ARG A 0 452 . -9.117  -1.483  12.470   1.00 97.98 452 A 1 
ATOM 3424 N NH1 . ARG A 0 452 . -9.740  -2.034  10.331   1.00 97.98 452 A 1 
ATOM 3425 N NH2 . ARG A 0 452 . -8.274  -3.304  11.423   1.00 97.98 452 A 1 
ATOM 3426 C CZ  . ARG A 0 452 . -9.049  -2.263  11.410   1.00 97.98 452 A 1 
ATOM 3427 N N   . ALA A 0 453 . -7.775  3.256   15.430   1.00 96.75 453 A 1 
ATOM 3428 C CA  . ALA A 0 453 . -8.051  3.139   16.851   1.00 96.75 453 A 1 
ATOM 3429 C C   . ALA A 0 453 . -9.544  2.862   17.045   1.00 96.75 453 A 1 
ATOM 3430 C CB  . ALA A 0 453 . -7.582  4.408   17.570   1.00 96.75 453 A 1 
ATOM 3431 O O   . ALA A 0 453 . -10.375 3.546   16.456   1.00 96.75 453 A 1 
ATOM 3432 N N   . VAL A 0 454 . -9.864  1.874   17.876   1.00 97.04 454 A 1 
ATOM 3433 C CA  . VAL A 0 454 . -11.217 1.612   18.377   1.00 97.04 454 A 1 
ATOM 3434 C C   . VAL A 0 454 . -11.187 1.740   19.896   1.00 97.04 454 A 1 
ATOM 3435 C CB  . VAL A 0 454 . -11.763 0.235   17.946   1.00 97.04 454 A 1 
ATOM 3436 O O   . VAL A 0 454 . -10.242 1.269   20.541   1.00 97.04 454 A 1 
ATOM 3437 C CG1 . VAL A 0 454 . -13.214 0.017   18.395   1.00 97.04 454 A 1 
ATOM 3438 C CG2 . VAL A 0 454 . -11.729 0.049   16.423   1.00 97.04 454 A 1 
ATOM 3439 N N   . GLN A 0 455 . -12.216 2.366   20.451   1.00 94.05 455 A 1 
ATOM 3440 C CA  . GLN A 0 455 . -12.602 2.240   21.852   1.00 94.05 455 A 1 
ATOM 3441 C C   . GLN A 0 455 . -14.078 1.841   21.896   1.00 94.05 455 A 1 
ATOM 3442 C CB  . GLN A 0 455 . -12.337 3.531   22.641   1.00 94.05 455 A 1 
ATOM 3443 O O   . GLN A 0 455 . -14.854 2.289   21.050   1.00 94.05 455 A 1 
ATOM 3444 C CG  . GLN A 0 455 . -10.856 3.945   22.613   1.00 94.05 455 A 1 
ATOM 3445 C CD  . GLN A 0 455 . -10.595 5.242   23.368   1.00 94.05 455 A 1 
ATOM 3446 N NE2 . GLN A 0 455 . -10.829 5.272   24.660   1.00 94.05 455 A 1 
ATOM 3447 O OE1 . GLN A 0 455 . -10.106 6.221   22.813   1.00 94.05 455 A 1 
ATOM 3448 N N   . ALA A 0 456 . -14.445 0.986   22.836   1.00 93.17 456 A 1 
ATOM 3449 C CA  . ALA A 0 456 . -15.827 0.693   23.176   1.00 93.17 456 A 1 
ATOM 3450 C C   . ALA A 0 456 . -15.912 0.507   24.690   1.00 93.17 456 A 1 
ATOM 3451 C CB  . ALA A 0 456 . -16.300 -0.553  22.416   1.00 93.17 456 A 1 
ATOM 3452 O O   . ALA A 0 456 . -14.999 -0.081  25.269   1.00 93.17 456 A 1 
ATOM 3453 N N   . ASP A 0 457 . -16.991 1.004   25.272   1.00 89.78 457 A 1 
ATOM 3454 C CA  . ASP A 0 457 . -17.330 0.929   26.686   1.00 89.78 457 A 1 
ATOM 3455 C C   . ASP A 0 457 . -18.790 0.442   26.816   1.00 89.78 457 A 1 
ATOM 3456 C CB  . ASP A 0 457 . -17.094 2.314   27.319   1.00 89.78 457 A 1 
ATOM 3457 O O   . ASP A 0 457 . -19.584 0.577   25.876   1.00 89.78 457 A 1 
ATOM 3458 C CG  . ASP A 0 457 . -16.715 2.235   28.797   1.00 89.78 457 A 1 
ATOM 3459 O OD1 . ASP A 0 457 . -17.035 1.187   29.404   1.00 89.78 457 A 1 
ATOM 3460 O OD2 . ASP A 0 457 . -16.054 3.197   29.253   1.00 89.78 457 A 1 
ATOM 3461 N N   . ASP A 0 458 . -19.135 -0.210  27.923   1.00 92.26 458 A 1 
ATOM 3462 C CA  . ASP A 0 458 . -20.462 -0.815  28.152   1.00 92.26 458 A 1 
ATOM 3463 C C   . ASP A 0 458 . -20.698 -1.013  29.660   1.00 92.26 458 A 1 
ATOM 3464 C CB  . ASP A 0 458 . -20.622 -2.093  27.291   1.00 92.26 458 A 1 
ATOM 3465 O O   . ASP A 0 458 . -20.747 -2.136  30.174   1.00 92.26 458 A 1 
ATOM 3466 C CG  . ASP A 0 458 . -21.946 -2.855  27.422   1.00 92.26 458 A 1 
ATOM 3467 O OD1 . ASP A 0 458 . -22.936 -2.398  28.033   1.00 92.26 458 A 1 
ATOM 3468 O OD2 . ASP A 0 458 . -22.104 -3.918  26.772   1.00 92.26 458 A 1 
ATOM 3469 N N   . ASP A 0 459 . -20.795 0.123   30.349   1.00 88.56 459 A 1 
ATOM 3470 C CA  . ASP A 0 459 . -20.981 0.255   31.793   1.00 88.56 459 A 1 
ATOM 3471 C C   . ASP A 0 459 . -22.438 -0.081  32.169   1.00 88.56 459 A 1 
ATOM 3472 C CB  . ASP A 0 459 . -20.581 1.695   32.204   1.00 88.56 459 A 1 
ATOM 3473 O O   . ASP A 0 459 . -23.385 0.380   31.529   1.00 88.56 459 A 1 
ATOM 3474 C CG  . ASP A 0 459 . -19.817 1.823   33.530   1.00 88.56 459 A 1 
ATOM 3475 O OD1 . ASP A 0 459 . -19.521 0.780   34.157   1.00 88.56 459 A 1 
ATOM 3476 O OD2 . ASP A 0 459 . -19.585 2.980   33.955   1.00 88.56 459 A 1 
ATOM 3477 N N   . GLN A 0 460 . -22.657 -0.909  33.191   1.00 89.94 460 A 1 
ATOM 3478 C CA  . GLN A 0 460 . -23.980 -1.407  33.603   1.00 89.94 460 A 1 
ATOM 3479 C C   . GLN A 0 460 . -24.112 -1.386  35.125   1.00 89.94 460 A 1 
ATOM 3480 C CB  . GLN A 0 460 . -24.198 -2.841  33.077   1.00 89.94 460 A 1 
ATOM 3481 O O   . GLN A 0 460 . -23.218 -1.858  35.826   1.00 89.94 460 A 1 
ATOM 3482 C CG  . GLN A 0 460 . -24.404 -2.868  31.558   1.00 89.94 460 A 1 
ATOM 3483 C CD  . GLN A 0 460 . -24.411 -4.261  30.938   1.00 89.94 460 A 1 
ATOM 3484 N NE2 . GLN A 0 460 . -23.980 -4.371  29.703   1.00 89.94 460 A 1 
ATOM 3485 O OE1 . GLN A 0 460 . -24.818 -5.271  31.501   1.00 89.94 460 A 1 
ATOM 3486 N N   . TRP A 0 461 . -25.243 -0.907  35.650   1.00 87.13 461 A 1 
ATOM 3487 C CA  . TRP A 0 461 . -25.469 -0.806  37.097   1.00 87.13 461 A 1 
ATOM 3488 C C   . TRP A 0 461 . -26.941 -0.972  37.499   1.00 87.13 461 A 1 
ATOM 3489 C CB  . TRP A 0 461 . -24.900 0.525   37.609   1.00 87.13 461 A 1 
ATOM 3490 O O   . TRP A 0 461 . -27.854 -0.713  36.710   1.00 87.13 461 A 1 
ATOM 3491 C CG  . TRP A 0 461 . -25.525 1.758   37.029   1.00 87.13 461 A 1 
ATOM 3492 C CD1 . TRP A 0 461 . -25.134 2.376   35.891   1.00 87.13 461 A 1 
ATOM 3493 C CD2 . TRP A 0 461 . -26.656 2.530   37.536   1.00 87.13 461 A 1 
ATOM 3494 C CE2 . TRP A 0 461 . -26.909 3.606   36.632   1.00 87.13 461 A 1 
ATOM 3495 C CE3 . TRP A 0 461 . -27.493 2.431   38.670   1.00 87.13 461 A 1 
ATOM 3496 N NE1 . TRP A 0 461 . -25.946 3.468   35.653   1.00 87.13 461 A 1 
ATOM 3497 C CH2 . TRP A 0 461 . -28.777 4.387   37.963   1.00 87.13 461 A 1 
ATOM 3498 C CZ2 . TRP A 0 461 . -27.954 4.522   36.830   1.00 87.13 461 A 1 
ATOM 3499 C CZ3 . TRP A 0 461 . -28.539 3.349   38.883   1.00 87.13 461 A 1 
ATOM 3500 N N   . ALA A 0 462 . -27.165 -1.399  38.744   1.00 90.87 462 A 1 
ATOM 3501 C CA  . ALA A 0 462 . -28.469 -1.433  39.404   1.00 90.87 462 A 1 
ATOM 3502 C C   . ALA A 0 462 . -28.338 -1.226  40.925   1.00 90.87 462 A 1 
ATOM 3503 C CB  . ALA A 0 462 . -29.168 -2.760  39.080   1.00 90.87 462 A 1 
ATOM 3504 O O   . ALA A 0 462 . -27.368 -1.691  41.528   1.00 90.87 462 A 1 
ATOM 3505 N N   . GLU A 0 463 . -29.327 -0.566  41.530   1.00 89.39 463 A 1 
ATOM 3506 C CA  . GLU A 0 463 . -29.455 -0.316  42.975   1.00 89.39 463 A 1 
ATOM 3507 C C   . GLU A 0 463 . -30.901 -0.583  43.447   1.00 89.39 463 A 1 
ATOM 3508 C CB  . GLU A 0 463 . -29.061 1.136   43.332   1.00 89.39 463 A 1 
ATOM 3509 O O   . GLU A 0 463 . -31.850 -0.243  42.741   1.00 89.39 463 A 1 
ATOM 3510 C CG  . GLU A 0 463 . -27.591 1.508   43.052   1.00 89.39 463 A 1 
ATOM 3511 C CD  . GLU A 0 463 . -27.167 2.884   43.623   1.00 89.39 463 A 1 
ATOM 3512 O OE1 . GLU A 0 463 . -26.075 3.370   43.245   1.00 89.39 463 A 1 
ATOM 3513 O OE2 . GLU A 0 463 . -27.879 3.444   44.494   1.00 89.39 463 A 1 
ATOM 3514 N N   . ASP A 0 464 . -31.053 -1.147  44.650   1.00 86.40 464 A 1 
ATOM 3515 C CA  . ASP A 0 464 . -32.317 -1.392  45.374   1.00 86.40 464 A 1 
ATOM 3516 C C   . ASP A 0 464 . -32.208 -0.763  46.781   1.00 86.40 464 A 1 
ATOM 3517 C CB  . ASP A 0 464 . -32.576 -2.918  45.412   1.00 86.40 464 A 1 
ATOM 3518 O O   . ASP A 0 464 . -31.177 -0.892  47.455   1.00 86.40 464 A 1 
ATOM 3519 C CG  . ASP A 0 464 . -33.797 -3.417  46.216   1.00 86.40 464 A 1 
ATOM 3520 O OD1 . ASP A 0 464 . -34.440 -2.611  46.930   1.00 86.40 464 A 1 
ATOM 3521 O OD2 . ASP A 0 464 . -34.032 -4.652  46.181   1.00 86.40 464 A 1 
ATOM 3522 N N   . TYR A 0 465 . -33.237 -0.036  47.231   1.00 84.95 465 A 1 
ATOM 3523 C CA  . TYR A 0 465 . -33.297 0.579   48.561   1.00 84.95 465 A 1 
ATOM 3524 C C   . TYR A 0 465 . -34.691 0.534   49.206   1.00 84.95 465 A 1 
ATOM 3525 C CB  . TYR A 0 465 . -32.789 2.031   48.493   1.00 84.95 465 A 1 
ATOM 3526 O O   . TYR A 0 465 . -35.483 1.481   49.112   1.00 84.95 465 A 1 
ATOM 3527 C CG  . TYR A 0 465 . -32.745 2.703   49.857   1.00 84.95 465 A 1 
ATOM 3528 C CD1 . TYR A 0 465 . -33.687 3.687   50.220   1.00 84.95 465 A 1 
ATOM 3529 C CD2 . TYR A 0 465 . -31.831 2.232   50.809   1.00 84.95 465 A 1 
ATOM 3530 C CE1 . TYR A 0 465 . -33.729 4.180   51.542   1.00 84.95 465 A 1 
ATOM 3531 C CE2 . TYR A 0 465 . -31.865 2.705   52.128   1.00 84.95 465 A 1 
ATOM 3532 O OH  . TYR A 0 465 . -32.881 4.037   53.813   1.00 84.95 465 A 1 
ATOM 3533 C CZ  . TYR A 0 465 . -32.827 3.664   52.500   1.00 84.95 465 A 1 
ATOM 3534 N N   . ASP A 0 466 . -34.951 -0.496  50.005   1.00 81.45 466 A 1 
ATOM 3535 C CA  . ASP A 0 466 . -36.131 -0.555  50.861   1.00 81.45 466 A 1 
ATOM 3536 C C   . ASP A 0 466 . -35.947 0.246   52.175   1.00 81.45 466 A 1 
ATOM 3537 C CB  . ASP A 0 466 . -36.528 -2.028  51.100   1.00 81.45 466 A 1 
ATOM 3538 O O   . ASP A 0 466 . -34.896 0.298   52.832   1.00 81.45 466 A 1 
ATOM 3539 C CG  . ASP A 0 466 . -37.899 -2.460  50.601   1.00 81.45 466 A 1 
ATOM 3540 O OD1 . ASP A 0 466 . -38.785 -1.582  50.534   1.00 81.45 466 A 1 
ATOM 3541 O OD2 . ASP A 0 466 . -38.185 -3.685  50.596   1.00 81.45 466 A 1 
ATOM 3542 N N   . ARG A 0 467 . -37.030 0.873   52.646   1.00 77.43 467 A 1 
ATOM 3543 C CA  . ARG A 0 467 . -37.131 1.382   54.023   1.00 77.43 467 A 1 
ATOM 3544 C C   . ARG A 0 467 . -38.488 1.089   54.626   1.00 77.43 467 A 1 
ATOM 3545 C CB  . ARG A 0 467 . -36.807 2.879   54.094   1.00 77.43 467 A 1 
ATOM 3546 O O   . ARG A 0 467 . -39.508 1.656   54.231   1.00 77.43 467 A 1 
ATOM 3547 C CG  . ARG A 0 467 . -36.843 3.351   55.562   1.00 77.43 467 A 1 
ATOM 3548 C CD  . ARG A 0 467 . -36.654 4.856   55.692   1.00 77.43 467 A 1 
ATOM 3549 N NE  . ARG A 0 467 . -35.313 5.250   55.240   1.00 77.43 467 A 1 
ATOM 3550 N NH1 . ARG A 0 467 . -35.572 7.506   55.463   1.00 77.43 467 A 1 
ATOM 3551 N NH2 . ARG A 0 467 . -33.706 6.668   54.542   1.00 77.43 467 A 1 
ATOM 3552 C CZ  . ARG A 0 467 . -34.865 6.473   55.095   1.00 77.43 467 A 1 
ATOM 3553 N N   . TYR A 0 468 . -38.465 0.391   55.759   1.00 69.62 468 A 1 
ATOM 3554 C CA  . TYR A 0 468 . -39.651 0.113   56.563   1.00 69.62 468 A 1 
ATOM 3555 C C   . TYR A 0 468 . -39.595 0.784   57.932   1.00 69.62 468 A 1 
ATOM 3556 C CB  . TYR A 0 468 . -39.839 -1.397  56.684   1.00 69.62 468 A 1 
ATOM 3557 O O   . TYR A 0 468 . -38.705 0.532   58.743   1.00 69.62 468 A 1 
ATOM 3558 C CG  . TYR A 0 468 . -40.022 -2.068  55.342   1.00 69.62 468 A 1 
ATOM 3559 C CD1 . TYR A 0 468 . -41.224 -1.886  54.627   1.00 69.62 468 A 1 
ATOM 3560 C CD2 . TYR A 0 468 . -38.962 -2.803  54.775   1.00 69.62 468 A 1 
ATOM 3561 C CE1 . TYR A 0 468 . -41.379 -2.482  53.361   1.00 69.62 468 A 1 
ATOM 3562 C CE2 . TYR A 0 468 . -39.117 -3.388  53.508   1.00 69.62 468 A 1 
ATOM 3563 O OH  . TYR A 0 468 . -40.531 -3.835  51.607   1.00 69.62 468 A 1 
ATOM 3564 C CZ  . TYR A 0 468 . -40.325 -3.229  52.797   1.00 69.62 468 A 1 
ATOM 3565 N N   . ASP A 0 469 . -40.613 1.592   58.228   1.00 61.49 469 A 1 
ATOM 3566 C CA  . ASP A 0 469 . -40.758 2.309   59.492   1.00 61.49 469 A 1 
ATOM 3567 C C   . ASP A 0 469 . -41.999 1.780   60.236   1.00 61.49 469 A 1 
ATOM 3568 C CB  . ASP A 0 469 . -40.752 3.831   59.202   1.00 61.49 469 A 1 
ATOM 3569 O O   . ASP A 0 469 . -43.124 2.274   60.083   1.00 61.49 469 A 1 
ATOM 3570 C CG  . ASP A 0 469 . -39.899 4.683   60.154   1.00 61.49 469 A 1 
ATOM 3571 O OD1 . ASP A 0 469 . -38.988 4.141   60.827   1.00 61.49 469 A 1 
ATOM 3572 O OD2 . ASP A 0 469 . -40.182 5.908   60.217   1.00 61.49 469 A 1 
ATOM 3573 N N   . SER A 0 470 . -41.818 0.732   61.052   1.00 56.45 470 A 1 
ATOM 3574 C CA  . SER A 0 470 . -42.891 0.216   61.910   1.00 56.45 470 A 1 
ATOM 3575 C C   . SER A 0 470 . -43.140 1.169   63.087   1.00 56.45 470 A 1 
ATOM 3576 C CB  . SER A 0 470 . -42.615 -1.226  62.369   1.00 56.45 470 A 1 
ATOM 3577 O O   . SER A 0 470 . -42.501 1.065   64.136   1.00 56.45 470 A 1 
ATOM 3578 O OG  . SER A 0 470 . -41.627 -1.292  63.375   1.00 56.45 470 A 1 
ATOM 3579 N N   . ARG A 0 471 . -44.077 2.109   62.937   1.00 52.72 471 A 1 
ATOM 3580 C CA  . ARG A 0 471 . -44.527 2.952   64.056   1.00 52.72 471 A 1 
ATOM 3581 C C   . ARG A 0 471 . -45.386 2.138   65.028   1.00 52.72 471 A 1 
ATOM 3582 C CB  . ARG A 0 471 . -45.242 4.211   63.542   1.00 52.72 471 A 1 
ATOM 3583 O O   . ARG A 0 471 . -46.113 1.234   64.620   1.00 52.72 471 A 1 
ATOM 3584 C CG  . ARG A 0 471 . -44.280 5.099   62.737   1.00 52.72 471 A 1 
ATOM 3585 C CD  . ARG A 0 471 . -44.950 6.409   62.318   1.00 52.72 471 A 1 
ATOM 3586 N NE  . ARG A 0 471 . -44.054 7.181   61.439   1.00 52.72 471 A 1 
ATOM 3587 N NH1 . ARG A 0 471 . -45.642 8.545   60.483   1.00 52.72 471 A 1 
ATOM 3588 N NH2 . ARG A 0 471 . -43.560 8.502   59.669   1.00 52.72 471 A 1 
ATOM 3589 C CZ  . ARG A 0 471 . -44.424 8.079   60.546   1.00 52.72 471 A 1 
ATOM 3590 N N   . ASP A 0 472 . -45.320 2.479   66.315   1.00 49.19 472 A 1 
ATOM 3591 C CA  . ASP A 0 472 . -45.923 1.741   67.438   1.00 49.19 472 A 1 
ATOM 3592 C C   . ASP A 0 472 . -47.468 1.779   67.503   1.00 49.19 472 A 1 
ATOM 3593 C CB  . ASP A 0 472 . -45.298 2.238   68.754   1.00 49.19 472 A 1 
ATOM 3594 O O   . ASP A 0 472 . -48.073 2.200   68.495   1.00 49.19 472 A 1 
ATOM 3595 C CG  . ASP A 0 472 . -43.992 1.540   69.098   1.00 49.19 472 A 1 
ATOM 3596 O OD1 . ASP A 0 472 . -44.016 0.288   69.129   1.00 49.19 472 A 1 
ATOM 3597 O OD2 . ASP A 0 472 . -43.039 2.280   69.409   1.00 49.19 472 A 1 
ATOM 3598 N N   . ALA A 0 473 . -48.144 1.247   66.484   1.00 45.95 473 A 1 
ATOM 3599 C CA  . ALA A 0 473 . -49.605 1.132   66.429   1.00 45.95 473 A 1 
ATOM 3600 C C   . ALA A 0 473 . -50.215 0.297   67.586   1.00 45.95 473 A 1 
ATOM 3601 C CB  . ALA A 0 473 . -49.972 0.555   65.055   1.00 45.95 473 A 1 
ATOM 3602 O O   . ALA A 0 473 . -51.426 0.328   67.801   1.00 45.95 473 A 1 
ATOM 3603 N N   . GLY A 0 474 . -49.395 -0.447  68.343   1.00 48.87 474 A 1 
ATOM 3604 C CA  . GLY A 0 474 . -49.819 -1.258  69.492   1.00 48.87 474 A 1 
ATOM 3605 C C   . GLY A 0 474 . -49.515 -0.683  70.886   1.00 48.87 474 A 1 
ATOM 3606 O O   . GLY A 0 474 . -50.131 -1.125  71.860   1.00 48.87 474 A 1 
ATOM 3607 N N   . ALA A 0 475 . -48.595 0.280   71.031   1.00 44.60 475 A 1 
ATOM 3608 C CA  . ALA A 0 475 . -48.046 0.631   72.351   1.00 44.60 475 A 1 
ATOM 3609 C C   . ALA A 0 475 . -49.059 1.321   73.285   1.00 44.60 475 A 1 
ATOM 3610 C CB  . ALA A 0 475 . -46.791 1.487   72.161   1.00 44.60 475 A 1 
ATOM 3611 O O   . ALA A 0 475 . -49.063 1.083   74.497   1.00 44.60 475 A 1 
ATOM 3612 N N   . TYR A 0 476 . -49.970 2.132   72.737   1.00 44.84 476 A 1 
ATOM 3613 C CA  . TYR A 0 476 . -50.899 2.940   73.539   1.00 44.84 476 A 1 
ATOM 3614 C C   . TYR A 0 476 . -51.986 2.125   74.273   1.00 44.84 476 A 1 
ATOM 3615 C CB  . TYR A 0 476 . -51.494 4.067   72.676   1.00 44.84 476 A 1 
ATOM 3616 O O   . TYR A 0 476 . -52.654 2.645   75.167   1.00 44.84 476 A 1 
ATOM 3617 C CG  . TYR A 0 476 . -51.363 5.426   73.334   1.00 44.84 476 A 1 
ATOM 3618 C CD1 . TYR A 0 476 . -52.353 5.884   74.226   1.00 44.84 476 A 1 
ATOM 3619 C CD2 . TYR A 0 476 . -50.218 6.209   73.091   1.00 44.84 476 A 1 
ATOM 3620 C CE1 . TYR A 0 476 . -52.201 7.129   74.869   1.00 44.84 476 A 1 
ATOM 3621 C CE2 . TYR A 0 476 . -50.061 7.452   73.731   1.00 44.84 476 A 1 
ATOM 3622 O OH  . TYR A 0 476 . -50.903 9.112   75.246   1.00 44.84 476 A 1 
ATOM 3623 C CZ  . TYR A 0 476 . -51.054 7.914   74.622   1.00 44.84 476 A 1 
ATOM 3624 N N   . GLY A 0 477 . -52.156 0.838   73.944   1.00 48.07 477 A 1 
ATOM 3625 C CA  . GLY A 0 477 . -53.172 -0.029  74.554   1.00 48.07 477 A 1 
ATOM 3626 C C   . GLY A 0 477 . -52.840 -0.563  75.957   1.00 48.07 477 A 1 
ATOM 3627 O O   . GLY A 0 477 . -53.733 -1.069  76.633   1.00 48.07 477 A 1 
ATOM 3628 N N   . GLN A 0 478 . -51.583 -0.476  76.414   1.00 46.70 478 A 1 
ATOM 3629 C CA  . GLN A 0 478 . -51.113 -1.187  77.621   1.00 46.70 478 A 1 
ATOM 3630 C C   . GLN A 0 478 . -51.071 -0.335  78.909   1.00 46.70 478 A 1 
ATOM 3631 C CB  . GLN A 0 478 . -49.745 -1.831  77.329   1.00 46.70 478 A 1 
ATOM 3632 O O   . GLN A 0 478 . -50.825 -0.867  79.990   1.00 46.70 478 A 1 
ATOM 3633 C CG  . GLN A 0 478 . -49.785 -2.909  76.229   1.00 46.70 478 A 1 
ATOM 3634 C CD  . GLN A 0 478 . -50.587 -4.162  76.588   1.00 46.70 478 A 1 
ATOM 3635 N NE2 . GLN A 0 478 . -51.037 -4.912  75.606   1.00 46.70 478 A 1 
ATOM 3636 O OE1 . GLN A 0 478 . -50.809 -4.520  77.734   1.00 46.70 478 A 1 
ATOM 3637 N N   . ALA A 0 479 . -51.315 0.978   78.836   1.00 42.35 479 A 1 
ATOM 3638 C CA  . ALA A 0 479 . -51.064 1.903   79.953   1.00 42.35 479 A 1 
ATOM 3639 C C   . ALA A 0 479 . -52.221 2.061   80.973   1.00 42.35 479 A 1 
ATOM 3640 C CB  . ALA A 0 479 . -50.644 3.248   79.348   1.00 42.35 479 A 1 
ATOM 3641 O O   . ALA A 0 479 . -52.051 2.709   82.007   1.00 42.35 479 A 1 
ATOM 3642 N N   . ALA A 0 480 . -53.408 1.504   80.709   1.00 36.22 480 A 1 
ATOM 3643 C CA  . ALA A 0 480 . -54.644 1.848   81.424   1.00 36.22 480 A 1 
ATOM 3644 C C   . ALA A 0 480 . -55.078 0.802   82.476   1.00 36.22 480 A 1 
ATOM 3645 C CB  . ALA A 0 480 . -55.724 2.145   80.373   1.00 36.22 480 A 1 
ATOM 3646 O O   . ALA A 0 480 . -56.060 0.084   82.280   1.00 36.22 480 A 1 
ATOM 3647 N N   . SER A 0 481 . -54.385 0.722   83.622   1.00 35.81 481 A 1 
ATOM 3648 C CA  . SER A 0 481 . -54.748 -0.211  84.709   1.00 35.81 481 A 1 
ATOM 3649 C C   . SER A 0 481 . -55.173 0.472   86.025   1.00 35.81 481 A 1 
ATOM 3650 C CB  . SER A 0 481 . -53.662 -1.283  84.905   1.00 35.81 481 A 1 
ATOM 3651 O O   . SER A 0 481 . -54.443 1.289   86.576   1.00 35.81 481 A 1 
ATOM 3652 O OG  . SER A 0 481 . -52.653 -0.890  85.811   1.00 35.81 481 A 1 
ATOM 3653 N N   . LYS A 0 482 . -56.331 0.035   86.552   1.00 32.35 482 A 1 
ATOM 3654 C CA  . LYS A 0 482 . -56.925 0.292   87.888   1.00 32.35 482 A 1 
ATOM 3655 C C   . LYS A 0 482 . -57.410 1.713   88.244   1.00 32.35 482 A 1 
ATOM 3656 C CB  . LYS A 0 482 . -55.988 -0.200  89.009   1.00 32.35 482 A 1 
ATOM 3657 O O   . LYS A 0 482 . -56.627 2.606   88.548   1.00 32.35 482 A 1 
ATOM 3658 C CG  . LYS A 0 482 . -55.669 -1.699  88.960   1.00 32.35 482 A 1 
ATOM 3659 C CD  . LYS A 0 482 . -54.818 -2.087  90.176   1.00 32.35 482 A 1 
ATOM 3660 C CE  . LYS A 0 482 . -54.521 -3.589  90.155   1.00 32.35 482 A 1 
ATOM 3661 N NZ  . LYS A 0 482 . -53.694 -4.001  91.318   1.00 32.35 482 A 1 
ATOM 3662 N N   . TRP A 0 483 . -58.715 1.807   88.520   1.00 28.42 483 A 1 
ATOM 3663 C CA  . TRP A 0 483 . -59.221 2.472   89.734   1.00 28.42 483 A 1 
ATOM 3664 C C   . TRP A 0 483 . -60.497 1.776   90.236   1.00 28.42 483 A 1 
ATOM 3665 C CB  . TRP A 0 483 . -59.448 3.979   89.523   1.00 28.42 483 A 1 
ATOM 3666 O O   . TRP A 0 483 . -61.331 1.360   89.438   1.00 28.42 483 A 1 
ATOM 3667 C CG  . TRP A 0 483 . -58.822 4.843   90.581   1.00 28.42 483 A 1 
ATOM 3668 C CD1 . TRP A 0 483 . -57.494 5.072   90.681   1.00 28.42 483 A 1 
ATOM 3669 C CD2 . TRP A 0 483 . -59.442 5.632   91.649   1.00 28.42 483 A 1 
ATOM 3670 C CE2 . TRP A 0 483 . -58.410 6.347   92.334   1.00 28.42 483 A 1 
ATOM 3671 C CE3 . TRP A 0 483 . -60.768 5.855   92.089   1.00 28.42 483 A 1 
ATOM 3672 N NE1 . TRP A 0 483 . -57.244 5.943   91.722   1.00 28.42 483 A 1 
ATOM 3673 C CH2 . TRP A 0 483 . -60.013 7.497   93.737   1.00 28.42 483 A 1 
ATOM 3674 C CZ2 . TRP A 0 483 . -58.679 7.261   93.364   1.00 28.42 483 A 1 
ATOM 3675 C CZ3 . TRP A 0 483 . -61.052 6.777   93.118   1.00 28.42 483 A 1 
ATOM 3676 N N   . GLY A 0 484 . -60.644 1.632   91.554   1.00 39.29 484 A 1 
ATOM 3677 C CA  . GLY A 0 484 . -61.788 0.971   92.194   1.00 39.29 484 A 1 
ATOM 3678 C C   . GLY A 0 484 . -61.551 0.836   93.698   1.00 39.29 484 A 1 
ATOM 3679 O O   . GLY A 0 484 . -60.558 0.238   94.102   1.00 39.29 484 A 1 
ATOM 3680 N N   . LYS A 0 485 . -62.405 1.458   94.519   1.00 36.34 485 A 1 
ATOM 3681 C CA  . LYS A 0 485 . -62.195 1.609   95.971   1.00 36.34 485 A 1 
ATOM 3682 C C   . LYS A 0 485 . -62.861 0.514   96.807   1.00 36.34 485 A 1 
ATOM 3683 C CB  . LYS A 0 485 . -62.652 3.001   96.441   1.00 36.34 485 A 1 
ATOM 3684 O O   . LYS A 0 485 . -63.854 -0.084  96.407   1.00 36.34 485 A 1 
ATOM 3685 C CG  . LYS A 0 485 . -61.562 4.064   96.247   1.00 36.34 485 A 1 
ATOM 3686 C CD  . LYS A 0 485 . -62.022 5.402   96.839   1.00 36.34 485 A 1 
ATOM 3687 C CE  . LYS A 0 485 . -60.842 6.374   96.910   1.00 36.34 485 A 1 
ATOM 3688 N NZ  . LYS A 0 485 . -61.250 7.677   97.489   1.00 36.34 485 A 1 
ATOM 3689 N N   . GLU A 0 486 . -62.310 0.318   97.999   1.00 30.18 486 A 1 
ATOM 3690 C CA  . GLU A 0 486 . -62.793 -0.582  99.048   1.00 30.18 486 A 1 
ATOM 3691 C C   . GLU A 0 486 . -64.073 -0.052  99.725   1.00 30.18 486 A 1 
ATOM 3692 C CB  . GLU A 0 486 . -61.700 -0.680  100.133  1.00 30.18 486 A 1 
ATOM 3693 O O   . GLU A 0 486 . -64.226 1.159   99.896   1.00 30.18 486 A 1 
ATOM 3694 C CG  . GLU A 0 486 . -60.308 -1.116  99.636   1.00 30.18 486 A 1 
ATOM 3695 C CD  . GLU A 0 486 . -59.207 -0.626  100.586  1.00 30.18 486 A 1 
ATOM 3696 O OE1 . GLU A 0 486 . -58.530 -1.487  101.186  1.00 30.18 486 A 1 
ATOM 3697 O OE2 . GLU A 0 486 . -59.056 0.615   100.679  1.00 30.18 486 A 1 
ATOM 3698 N N   . SER A 0 487 . -64.948 -0.942  100.214  1.00 34.83 487 A 1 
ATOM 3699 C CA  . SER A 0 487 . -65.176 -1.108  101.671  1.00 34.83 487 A 1 
ATOM 3700 C C   . SER A 0 487 . -66.197 -2.215  102.021  1.00 34.83 487 A 1 
ATOM 3701 C CB  . SER A 0 487 . -65.550 0.185   102.427  1.00 34.83 487 A 1 
ATOM 3702 O O   . SER A 0 487 . -67.348 -2.193  101.610  1.00 34.83 487 A 1 
ATOM 3703 O OG  . SER A 0 487 . -66.263 1.115   101.645  1.00 34.83 487 A 1 
ATOM 3704 N N   . ASP A 0 488 . -65.712 -3.189  102.793  1.00 32.07 488 A 1 
ATOM 3705 C CA  . ASP A 0 488 . -66.360 -4.013  103.830  1.00 32.07 488 A 1 
ATOM 3706 C C   . ASP A 0 488 . -67.885 -4.307  103.902  1.00 32.07 488 A 1 
ATOM 3707 C CB  . ASP A 0 488 . -65.898 -3.445  105.190  1.00 32.07 488 A 1 
ATOM 3708 O O   . ASP A 0 488 . -68.688 -3.422  104.163  1.00 32.07 488 A 1 
ATOM 3709 C CG  . ASP A 0 488 . -64.559 -4.010  105.657  1.00 32.07 488 A 1 
ATOM 3710 O OD1 . ASP A 0 488 . -64.090 -5.028  105.101  1.00 32.07 488 A 1 
ATOM 3711 O OD2 . ASP A 0 488 . -64.062 -3.610  106.729  1.00 32.07 488 A 1 
ATOM 3712 N N   . LYS A 0 489 . -68.175 -5.629  103.959  1.00 34.14 489 A 1 
ATOM 3713 C CA  . LYS A 0 489 . -68.983 -6.383  104.972  1.00 34.14 489 A 1 
ATOM 3714 C C   . LYS A 0 489 . -70.473 -5.988  105.169  1.00 34.14 489 A 1 
ATOM 3715 C CB  . LYS A 0 489 . -68.200 -6.391  106.306  1.00 34.14 489 A 1 
ATOM 3716 O O   . LYS A 0 489 . -70.832 -4.830  105.264  1.00 34.14 489 A 1 
ATOM 3717 C CG  . LYS A 0 489 . -66.792 -7.028  106.224  1.00 34.14 489 A 1 
ATOM 3718 C CD  . LYS A 0 489 . -65.943 -6.712  107.470  1.00 34.14 489 A 1 
ATOM 3719 C CE  . LYS A 0 489 . -64.497 -7.228  107.325  1.00 34.14 489 A 1 
ATOM 3720 N NZ  . LYS A 0 489 . -63.492 -6.147  107.498  1.00 34.14 489 A 1 
ATOM 3721 N N   . PHE A 0 490 . -71.423 -6.918  105.341  1.00 32.98 490 A 1 
ATOM 3722 C CA  . PHE A 0 490 . -71.405 -8.084  106.247  1.00 32.98 490 A 1 
ATOM 3723 C C   . PHE A 0 490 . -72.340 -9.241  105.777  1.00 32.98 490 A 1 
ATOM 3724 C CB  . PHE A 0 490 . -71.826 -7.544  107.633  1.00 32.98 490 A 1 
ATOM 3725 O O   . PHE A 0 490 . -72.943 -9.165  104.711  1.00 32.98 490 A 1 
ATOM 3726 C CG  . PHE A 0 490 . -71.568 -8.455  108.819  1.00 32.98 490 A 1 
ATOM 3727 C CD1 . PHE A 0 490 . -72.634 -9.138  109.435  1.00 32.98 490 A 1 
ATOM 3728 C CD2 . PHE A 0 490 . -70.263 -8.602  109.327  1.00 32.98 490 A 1 
ATOM 3729 C CE1 . PHE A 0 490 . -72.392 -9.983  110.532  1.00 32.98 490 A 1 
ATOM 3730 C CE2 . PHE A 0 490 . -70.022 -9.440  110.431  1.00 32.98 490 A 1 
ATOM 3731 C CZ  . PHE A 0 490 . -71.087 -10.135 111.030  1.00 32.98 490 A 1 
ATOM 3732 N N   . GLN A 0 491 . -72.444 -10.331 106.554  1.00 35.84 491 A 1 
ATOM 3733 C CA  . GLN A 0 491 . -73.021 -11.641 106.181  1.00 35.84 491 A 1 
ATOM 3734 C C   . GLN A 0 491 . -74.068 -12.150 107.203  1.00 35.84 491 A 1 
ATOM 3735 C CB  . GLN A 0 491 . -71.828 -12.620 106.135  1.00 35.84 491 A 1 
ATOM 3736 O O   . GLN A 0 491 . -73.906 -11.885 108.388  1.00 35.84 491 A 1 
ATOM 3737 C CG  . GLN A 0 491 . -72.144 -14.073 105.734  1.00 35.84 491 A 1 
ATOM 3738 C CD  . GLN A 0 491 . -70.954 -15.013 105.935  1.00 35.84 491 A 1 
ATOM 3739 N NE2 . GLN A 0 491 . -70.926 -16.147 105.271  1.00 35.84 491 A 1 
ATOM 3740 O OE1 . GLN A 0 491 . -70.037 -14.775 106.701  1.00 35.84 491 A 1 
ATOM 3741 N N   . THR A 0 492 . -75.081 -12.928 106.769  1.00 33.63 492 A 1 
ATOM 3742 C CA  . THR A 0 492 . -75.875 -13.990 107.482  1.00 33.63 492 A 1 
ATOM 3743 C C   . THR A 0 492 . -76.944 -14.477 106.473  1.00 33.63 492 A 1 
ATOM 3744 C CB  . THR A 0 492 . -76.545 -13.459 108.771  1.00 33.63 492 A 1 
ATOM 3745 O O   . THR A 0 492 . -77.509 -13.630 105.794  1.00 33.63 492 A 1 
ATOM 3746 C CG2 . THR A 0 492 . -77.547 -14.413 109.418  1.00 33.63 492 A 1 
ATOM 3747 O OG1 . THR A 0 492 . -75.565 -13.299 109.767  1.00 33.63 492 A 1 
ATOM 3748 N N   . GLY A 0 493 . -77.173 -15.759 106.135  1.00 33.62 493 A 1 
ATOM 3749 C CA  . GLY A 0 493 . -77.620 -16.932 106.929  1.00 33.62 493 A 1 
ATOM 3750 C C   . GLY A 0 493 . -79.103 -17.227 106.572  1.00 33.62 493 A 1 
ATOM 3751 O O   . GLY A 0 493 . -79.830 -16.277 106.317  1.00 33.62 493 A 1 
ATOM 3752 N N   . HIS A 0 494 . -79.658 -18.444 106.453  1.00 33.90 494 A 1 
ATOM 3753 C CA  . HIS A 0 494 . -79.204 -19.845 106.606  1.00 33.90 494 A 1 
ATOM 3754 C C   . HIS A 0 494 . -79.775 -20.706 105.439  1.00 33.90 494 A 1 
ATOM 3755 C CB  . HIS A 0 494 . -79.724 -20.391 107.946  1.00 33.90 494 A 1 
ATOM 3756 O O   . HIS A 0 494 . -80.671 -20.245 104.746  1.00 33.90 494 A 1 
ATOM 3757 C CG  . HIS A 0 494 . -79.144 -19.722 109.164  1.00 33.90 494 A 1 
ATOM 3758 C CD2 . HIS A 0 494 . -79.712 -18.714 109.897  1.00 33.90 494 A 1 
ATOM 3759 N ND1 . HIS A 0 494 . -77.965 -20.064 109.788  1.00 33.90 494 A 1 
ATOM 3760 C CE1 . HIS A 0 494 . -77.826 -19.281 110.871  1.00 33.90 494 A 1 
ATOM 3761 N NE2 . HIS A 0 494 . -78.863 -18.440 110.973  1.00 33.90 494 A 1 
ATOM 3762 N N   . GLY A 0 495 . -79.238 -21.892 105.104  1.00 32.72 495 A 1 
ATOM 3763 C CA  . GLY A 0 495 . -79.754 -23.207 105.569  1.00 32.72 495 A 1 
ATOM 3764 C C   . GLY A 0 495 . -80.766 -23.833 104.570  1.00 32.72 495 A 1 
ATOM 3765 O O   . GLY A 0 495 . -81.543 -23.098 103.984  1.00 32.72 495 A 1 
ATOM 3766 N N   . TYR A 0 496 . -80.833 -25.143 104.286  1.00 33.81 496 A 1 
ATOM 3767 C CA  . TYR A 0 496 . -80.129 -26.319 104.822  1.00 33.81 496 A 1 
ATOM 3768 C C   . TYR A 0 496 . -79.956 -27.436 103.764  1.00 33.81 496 A 1 
ATOM 3769 C CB  . TYR A 0 496 . -80.971 -26.952 105.948  1.00 33.81 496 A 1 
ATOM 3770 O O   . TYR A 0 496 . -80.902 -27.767 103.060  1.00 33.81 496 A 1 
ATOM 3771 C CG  . TYR A 0 496 . -80.926 -26.266 107.294  1.00 33.81 496 A 1 
ATOM 3772 C CD1 . TYR A 0 496 . -80.039 -26.736 108.282  1.00 33.81 496 A 1 
ATOM 3773 C CD2 . TYR A 0 496 . -81.811 -25.210 107.583  1.00 33.81 496 A 1 
ATOM 3774 C CE1 . TYR A 0 496 . -80.030 -26.144 109.558  1.00 33.81 496 A 1 
ATOM 3775 C CE2 . TYR A 0 496 . -81.801 -24.611 108.857  1.00 33.81 496 A 1 
ATOM 3776 O OH  . TYR A 0 496 . -80.892 -24.517 111.081  1.00 33.81 496 A 1 
ATOM 3777 C CZ  . TYR A 0 496 . -80.910 -25.081 109.847  1.00 33.81 496 A 1 
ATOM 3778 N N   . GLY A 0 497 . -78.804 -28.119 103.811  1.00 33.31 497 A 1 
ATOM 3779 C CA  . GLY A 0 497 . -78.673 -29.570 103.578  1.00 33.31 497 A 1 
ATOM 3780 C C   . GLY A 0 497 . -78.387 -30.092 102.155  1.00 33.31 497 A 1 
ATOM 3781 O O   . GLY A 0 497 . -78.688 -29.431 101.173  1.00 33.31 497 A 1 
ATOM 3782 N N   . TYR A 0 498 . -77.784 -31.283 101.998  1.00 34.81 498 A 1 
ATOM 3783 C CA  . TYR A 0 498 . -77.295 -32.232 103.023  1.00 34.81 498 A 1 
ATOM 3784 C C   . TYR A 0 498 . -76.139 -33.100 102.458  1.00 34.81 498 A 1 
ATOM 3785 C CB  . TYR A 0 498 . -78.483 -33.118 103.492  1.00 34.81 498 A 1 
ATOM 3786 O O   . TYR A 0 498 . -76.347 -33.786 101.467  1.00 34.81 498 A 1 
ATOM 3787 C CG  . TYR A 0 498 . -78.725 -33.315 104.988  1.00 34.81 498 A 1 
ATOM 3788 C CD1 . TYR A 0 498 . -79.261 -34.541 105.434  1.00 34.81 498 A 1 
ATOM 3789 C CD2 . TYR A 0 498 . -78.545 -32.273 105.924  1.00 34.81 498 A 1 
ATOM 3790 C CE1 . TYR A 0 498 . -79.584 -34.733 106.791  1.00 34.81 498 A 1 
ATOM 3791 C CE2 . TYR A 0 498 . -78.878 -32.454 107.280  1.00 34.81 498 A 1 
ATOM 3792 O OH  . TYR A 0 498 . -79.716 -33.874 109.026  1.00 34.81 498 A 1 
ATOM 3793 C CZ  . TYR A 0 498 . -79.396 -33.691 107.718  1.00 34.81 498 A 1 
ATOM 3794 N N   . HIS A 0 499 . -74.972 -33.088 103.132  1.00 36.71 499 A 1 
ATOM 3795 C CA  . HIS A 0 499 . -73.780 -33.964 102.959  1.00 36.71 499 A 1 
ATOM 3796 C C   . HIS A 0 499 . -73.075 -33.963 101.574  1.00 36.71 499 A 1 
ATOM 3797 C CB  . HIS A 0 499 . -74.139 -35.393 103.408  1.00 36.71 499 A 1 
ATOM 3798 O O   . HIS A 0 499 . -73.713 -33.871 100.539  1.00 36.71 499 A 1 
ATOM 3799 C CG  . HIS A 0 499 . -74.975 -35.475 104.667  1.00 36.71 499 A 1 
ATOM 3800 C CD2 . HIS A 0 499 . -76.126 -36.201 104.819  1.00 36.71 499 A 1 
ATOM 3801 N ND1 . HIS A 0 499 . -74.747 -34.829 105.866  1.00 36.71 499 A 1 
ATOM 3802 C CE1 . HIS A 0 499 . -75.736 -35.162 106.713  1.00 36.71 499 A 1 
ATOM 3803 N NE2 . HIS A 0 499 . -76.588 -36.007 106.122  1.00 36.71 499 A 1 
ATOM 3804 N N   . GLY A 0 500 . -71.748 -34.088 101.432  1.00 37.40 500 A 1 
ATOM 3805 C CA  . GLY A 0 500 . -70.594 -34.226 102.346  1.00 37.40 500 A 1 
ATOM 3806 C C   . GLY A 0 500 . -69.418 -34.818 101.529  1.00 37.40 500 A 1 
ATOM 3807 O O   . GLY A 0 500 . -69.675 -35.416 100.493  1.00 37.40 500 A 1 
ATOM 3808 N N   . ALA A 0 501 . -68.125 -34.730 101.852  1.00 36.16 501 A 1 
ATOM 3809 C CA  . ALA A 0 501 . -67.315 -34.096 102.905  1.00 36.16 501 A 1 
ATOM 3810 C C   . ALA A 0 501 . -65.833 -34.153 102.402  1.00 36.16 501 A 1 
ATOM 3811 C CB  . ALA A 0 501 . -67.507 -34.942 104.176  1.00 36.16 501 A 1 
ATOM 3812 O O   . ALA A 0 501 . -65.547 -34.967 101.531  1.00 36.16 501 A 1 
ATOM 3813 N N   . SER A 0 502 . -64.811 -33.412 102.852  1.00 33.22 502 A 1 
ATOM 3814 C CA  . SER A 0 502 . -64.656 -32.244 103.741  1.00 33.22 502 A 1 
ATOM 3815 C C   . SER A 0 502 . -63.176 -31.797 103.731  1.00 33.22 502 A 1 
ATOM 3816 C CB  . SER A 0 502 . -64.953 -32.607 105.203  1.00 33.22 502 A 1 
ATOM 3817 O O   . SER A 0 502 . -62.321 -32.641 103.489  1.00 33.22 502 A 1 
ATOM 3818 O OG  . SER A 0 502 . -64.290 -33.797 105.585  1.00 33.22 502 A 1 
ATOM 3819 N N   . ALA A 0 503 . -62.884 -30.566 104.188  1.00 34.54 503 A 1 
ATOM 3820 C CA  . ALA A 0 503 . -61.571 -30.138 104.724  1.00 34.54 503 A 1 
ATOM 3821 C C   . ALA A 0 503 . -60.403 -29.957 103.696  1.00 34.54 503 A 1 
ATOM 3822 C CB  . ALA A 0 503 . -61.248 -31.086 105.899  1.00 34.54 503 A 1 
ATOM 3823 O O   . ALA A 0 503 . -60.410 -30.565 102.638  1.00 34.54 503 A 1 
ATOM 3824 N N   . LEU A 0 504 . -59.378 -29.109 103.916  1.00 33.45 504 A 1 
ATOM 3825 C CA  . LEU A 0 504 . -59.201 -28.096 104.969  1.00 33.45 504 A 1 
ATOM 3826 C C   . LEU A 0 504 . -58.415 -26.844 104.511  1.00 33.45 504 A 1 
ATOM 3827 C CB  . LEU A 0 504 . -58.479 -28.700 106.194  1.00 33.45 504 A 1 
ATOM 3828 O O   . LEU A 0 504 . -57.397 -26.919 103.838  1.00 33.45 504 A 1 
ATOM 3829 C CG  . LEU A 0 504 . -58.775 -27.998 107.537  1.00 33.45 504 A 1 
ATOM 3830 C CD1 . LEU A 0 504 . -60.255 -27.978 107.948  1.00 33.45 504 A 1 
ATOM 3831 C CD2 . LEU A 0 504 . -58.010 -28.701 108.657  1.00 33.45 504 A 1 
ATOM 3832 N N   . SER A 0 505 . -58.878 -25.699 105.009  1.00 32.09 505 A 1 
ATOM 3833 C CA  . SER A 0 505 . -58.250 -24.369 105.044  1.00 32.09 505 A 1 
ATOM 3834 C C   . SER A 0 505 . -56.741 -24.301 105.368  1.00 32.09 505 A 1 
ATOM 3835 C CB  . SER A 0 505 . -58.997 -23.640 106.173  1.00 32.09 505 A 1 
ATOM 3836 O O   . SER A 0 505 . -56.330 -24.809 106.416  1.00 32.09 505 A 1 
ATOM 3837 O OG  . SER A 0 505 . -58.456 -22.375 106.493  1.00 32.09 505 A 1 
ATOM 3838 N N   . LYS A 0 506 . -55.978 -23.541 104.553  1.00 35.94 506 A 1 
ATOM 3839 C CA  . LYS A 0 506 . -55.033 -22.436 104.910  1.00 35.94 506 A 1 
ATOM 3840 C C   . LYS A 0 506 . -54.305 -21.950 103.635  1.00 35.94 506 A 1 
ATOM 3841 C CB  . LYS A 0 506 . -54.023 -22.882 105.984  1.00 35.94 506 A 1 
ATOM 3842 O O   . LYS A 0 506 . -53.870 -22.773 102.850  1.00 35.94 506 A 1 
ATOM 3843 C CG  . LYS A 0 506 . -54.571 -22.569 107.393  1.00 35.94 506 A 1 
ATOM 3844 C CD  . LYS A 0 506 . -54.085 -23.588 108.428  1.00 35.94 506 A 1 
ATOM 3845 C CE  . LYS A 0 506 . -54.904 -23.468 109.717  1.00 35.94 506 A 1 
ATOM 3846 N NZ  . LYS A 0 506 . -54.555 -24.554 110.665  1.00 35.94 506 A 1 
ATOM 3847 N N   . LYS A 0 507 . -54.319 -20.659 103.276  1.00 29.32 507 A 1 
ATOM 3848 C CA  . LYS A 0 507 . -53.644 -19.485 103.889  1.00 29.32 507 A 1 
ATOM 3849 C C   . LYS A 0 507 . -52.153 -19.396 103.502  1.00 29.32 507 A 1 
ATOM 3850 C CB  . LYS A 0 507 . -53.878 -19.337 105.409  1.00 29.32 507 A 1 
ATOM 3851 O O   . LYS A 0 507 . -51.289 -19.752 104.295  1.00 29.32 507 A 1 
ATOM 3852 C CG  . LYS A 0 507 . -53.405 -17.964 105.933  1.00 29.32 507 A 1 
ATOM 3853 C CD  . LYS A 0 507 . -53.175 -17.956 107.452  1.00 29.32 507 A 1 
ATOM 3854 C CE  . LYS A 0 507 . -52.650 -16.574 107.870  1.00 29.32 507 A 1 
ATOM 3855 N NZ  . LYS A 0 507 . -52.218 -16.533 109.290  1.00 29.32 507 A 1 
ATOM 3856 N N   . GLY A 0 508 . -51.899 -18.818 102.331  1.00 29.42 508 A 1 
ATOM 3857 C CA  . GLY A 0 508 . -50.600 -18.368 101.819  1.00 29.42 508 A 1 
ATOM 3858 C C   . GLY A 0 508 . -50.842 -17.313 100.733  1.00 29.42 508 A 1 
ATOM 3859 O O   . GLY A 0 508 . -51.932 -17.284 100.161  1.00 29.42 508 A 1 
ATOM 3860 N N   . ALA A 0 509 . -49.886 -16.414 100.504  1.00 29.09 509 A 1 
ATOM 3861 C CA  . ALA A 0 509 . -49.955 -15.412 99.442   1.00 29.09 509 A 1 
ATOM 3862 C C   . ALA A 0 509 . -48.663 -15.487 98.627   1.00 29.09 509 A 1 
ATOM 3863 C CB  . ALA A 0 509 . -50.190 -14.021 100.051  1.00 29.09 509 A 1 
ATOM 3864 O O   . ALA A 0 509 . -47.626 -15.007 99.080   1.00 29.09 509 A 1 
ATOM 3865 N N   . GLU A 0 510 . -48.741 -16.098 97.449   1.00 30.21 510 A 1 
ATOM 3866 C CA  . GLU A 0 510 . -47.625 -16.259 96.519   1.00 30.21 510 A 1 
ATOM 3867 C C   . GLU A 0 510 . -48.019 -15.672 95.158   1.00 30.21 510 A 1 
ATOM 3868 C CB  . GLU A 0 510 . -47.170 -17.733 96.478   1.00 30.21 510 A 1 
ATOM 3869 O O   . GLU A 0 510 . -49.140 -15.852 94.678   1.00 30.21 510 A 1 
ATOM 3870 C CG  . GLU A 0 510 . -46.286 -18.006 97.713   1.00 30.21 510 A 1 
ATOM 3871 C CD  . GLU A 0 510 . -46.033 -19.484 98.039   1.00 30.21 510 A 1 
ATOM 3872 O OE1 . GLU A 0 510 . -44.886 -19.787 98.442   1.00 30.21 510 A 1 
ATOM 3873 O OE2 . GLU A 0 510 . -47.019 -20.256 98.060   1.00 30.21 510 A 1 
ATOM 3874 N N   . TYR A 0 511 . -47.110 -14.882 94.586   1.00 30.18 511 A 1 
ATOM 3875 C CA  . TYR A 0 511 . -47.273 -14.209 93.298   1.00 30.18 511 A 1 
ATOM 3876 C C   . TYR A 0 511 . -46.547 -15.024 92.221   1.00 30.18 511 A 1 
ATOM 3877 C CB  . TYR A 0 511 . -46.736 -12.766 93.375   1.00 30.18 511 A 1 
ATOM 3878 O O   . TYR A 0 511 . -45.444 -14.665 91.809   1.00 30.18 511 A 1 
ATOM 3879 C CG  . TYR A 0 511 . -47.647 -11.727 94.004   1.00 30.18 511 A 1 
ATOM 3880 C CD1 . TYR A 0 511 . -48.484 -10.949 93.179   1.00 30.18 511 A 1 
ATOM 3881 C CD2 . TYR A 0 511 . -47.593 -11.471 95.388   1.00 30.18 511 A 1 
ATOM 3882 C CE1 . TYR A 0 511 . -49.252 -9.905  93.729   1.00 30.18 511 A 1 
ATOM 3883 C CE2 . TYR A 0 511 . -48.359 -10.427 95.944   1.00 30.18 511 A 1 
ATOM 3884 O OH  . TYR A 0 511 . -49.905 -8.611  95.638   1.00 30.18 511 A 1 
ATOM 3885 C CZ  . TYR A 0 511 . -49.183 -9.637  95.111   1.00 30.18 511 A 1 
ATOM 3886 N N   . ASP A 0 512 . -47.150 -16.123 91.772   1.00 35.96 512 A 1 
ATOM 3887 C CA  . ASP A 0 512 . -46.539 -16.966 90.743   1.00 35.96 512 A 1 
ATOM 3888 C C   . ASP A 0 512 . -46.606 -16.317 89.355   1.00 35.96 512 A 1 
ATOM 3889 C CB  . ASP A 0 512 . -47.139 -18.379 90.743   1.00 35.96 512 A 1 
ATOM 3890 O O   . ASP A 0 512 . -47.652 -16.251 88.703   1.00 35.96 512 A 1 
ATOM 3891 C CG  . ASP A 0 512 . -46.571 -19.256 91.862   1.00 35.96 512 A 1 
ATOM 3892 O OD1 . ASP A 0 512 . -45.368 -19.098 92.169   1.00 35.96 512 A 1 
ATOM 3893 O OD2 . ASP A 0 512 . -47.349 -20.091 92.370   1.00 35.96 512 A 1 
ATOM 3894 N N   . ALA A 0 513 . -45.445 -15.869 88.877   1.00 32.42 513 A 1 
ATOM 3895 C CA  . ALA A 0 513 . -45.234 -15.363 87.524   1.00 32.42 513 A 1 
ATOM 3896 C C   . ALA A 0 513 . -45.157 -16.512 86.494   1.00 32.42 513 A 1 
ATOM 3897 C CB  . ALA A 0 513 . -44.001 -14.448 87.537   1.00 32.42 513 A 1 
ATOM 3898 O O   . ALA A 0 513 . -44.127 -16.731 85.849   1.00 32.42 513 A 1 
ATOM 3899 N N   . ALA A 0 514 . -46.258 -17.254 86.335   1.00 35.52 514 A 1 
ATOM 3900 C CA  . ALA A 0 514 . -46.383 -18.341 85.364   1.00 35.52 514 A 1 
ATOM 3901 C C   . ALA A 0 514 . -46.276 -17.806 83.920   1.00 35.52 514 A 1 
ATOM 3902 C CB  . ALA A 0 514 . -47.694 -19.091 85.630   1.00 35.52 514 A 1 
ATOM 3903 O O   . ALA A 0 514 . -47.200 -17.195 83.383   1.00 35.52 514 A 1 
ATOM 3904 N N   . SER A 0 515 . -45.103 -18.000 83.317   1.00 39.77 515 A 1 
ATOM 3905 C CA  . SER A 0 515 . -44.686 -17.368 82.060   1.00 39.77 515 A 1 
ATOM 3906 C C   . SER A 0 515 . -44.842 -18.289 80.834   1.00 39.77 515 A 1 
ATOM 3907 C CB  . SER A 0 515 . -43.232 -16.898 82.225   1.00 39.77 515 A 1 
ATOM 3908 O O   . SER A 0 515 . -45.176 -19.461 80.956   1.00 39.77 515 A 1 
ATOM 3909 O OG  . SER A 0 515 . -43.143 -15.905 83.229   1.00 39.77 515 A 1 
ATOM 3910 N N   . GLN A 0 516 . -44.523 -17.748 79.650   1.00 35.58 516 A 1 
ATOM 3911 C CA  . GLN A 0 516 . -44.173 -18.480 78.418   1.00 35.58 516 A 1 
ATOM 3912 C C   . GLN A 0 516 . -45.256 -19.355 77.749   1.00 35.58 516 A 1 
ATOM 3913 C CB  . GLN A 0 516 . -42.861 -19.264 78.623   1.00 35.58 516 A 1 
ATOM 3914 O O   . GLN A 0 516 . -45.258 -20.578 77.838   1.00 35.58 516 A 1 
ATOM 3915 C CG  . GLN A 0 516 . -41.645 -18.356 78.856   1.00 35.58 516 A 1 
ATOM 3916 C CD  . GLN A 0 516 . -40.432 -19.160 79.305   1.00 35.58 516 A 1 
ATOM 3917 N NE2 . GLN A 0 516 . -39.370 -19.218 78.532   1.00 35.58 516 A 1 
ATOM 3918 O OE1 . GLN A 0 516 . -40.416 -19.745 80.371   1.00 35.58 516 A 1 
ATOM 3919 N N   . SER A 0 517 . -46.054 -18.731 76.877   1.00 32.35 517 A 1 
ATOM 3920 C CA  . SER A 0 517 . -46.248 -19.224 75.497   1.00 32.35 517 A 1 
ATOM 3921 C C   . SER A 0 517 . -46.875 -18.144 74.598   1.00 32.35 517 A 1 
ATOM 3922 C CB  . SER A 0 517 . -47.067 -20.527 75.427   1.00 32.35 517 A 1 
ATOM 3923 O O   . SER A 0 517 . -47.559 -17.240 75.072   1.00 32.35 517 A 1 
ATOM 3924 O OG  . SER A 0 517 . -48.174 -20.505 76.298   1.00 32.35 517 A 1 
ATOM 3925 N N   . GLY A 0 518 . -46.615 -18.209 73.288   1.00 36.83 518 A 1 
ATOM 3926 C CA  . GLY A 0 518 . -47.448 -17.575 72.253   1.00 36.83 518 A 1 
ATOM 3927 C C   . GLY A 0 518 . -47.379 -16.053 72.043   1.00 36.83 518 A 1 
ATOM 3928 O O   . GLY A 0 518 . -47.995 -15.577 71.092   1.00 36.83 518 A 1 
ATOM 3929 N N   . LYS A 0 519 . -46.645 -15.265 72.843   1.00 33.20 519 A 1 
ATOM 3930 C CA  . LYS A 0 519 . -46.431 -13.840 72.517   1.00 33.20 519 A 1 
ATOM 3931 C C   . LYS A 0 519 . -45.468 -13.695 71.336   1.00 33.20 519 A 1 
ATOM 3932 C CB  . LYS A 0 519 . -45.970 -13.008 73.727   1.00 33.20 519 A 1 
ATOM 3933 O O   . LYS A 0 519 . -44.256 -13.696 71.529   1.00 33.20 519 A 1 
ATOM 3934 C CG  . LYS A 0 519 . -47.137 -12.665 74.669   1.00 33.20 519 A 1 
ATOM 3935 C CD  . LYS A 0 519 . -46.787 -11.470 75.566   1.00 33.20 519 A 1 
ATOM 3936 C CE  . LYS A 0 519 . -48.003 -11.059 76.406   1.00 33.20 519 A 1 
ATOM 3937 N NZ  . LYS A 0 519 . -47.767 -9.769  77.104   1.00 33.20 519 A 1 
ATOM 3938 N N   . SER A 0 520 . -46.028 -13.556 70.132   1.00 39.44 520 A 1 
ATOM 3939 C CA  . SER A 0 520 . -45.281 -13.132 68.944   1.00 39.44 520 A 1 
ATOM 3940 C C   . SER A 0 520 . -44.543 -11.826 69.239   1.00 39.44 520 A 1 
ATOM 3941 C CB  . SER A 0 520 . -46.212 -12.930 67.744   1.00 39.44 520 A 1 
ATOM 3942 O O   . SER A 0 520 . -45.139 -10.869 69.742   1.00 39.44 520 A 1 
ATOM 3943 O OG  . SER A 0 520 . -45.416 -12.652 66.614   1.00 39.44 520 A 1 
ATOM 3944 N N   . GLY A 0 521 . -43.242 -11.806 68.959   1.00 37.95 521 A 1 
ATOM 3945 C CA  . GLY A 0 521 . -42.394 -10.639 69.155   1.00 37.95 521 A 1 
ATOM 3946 C C   . GLY A 0 521 . -42.637 -9.599  68.070   1.00 37.95 521 A 1 
ATOM 3947 O O   . GLY A 0 521 . -41.842 -9.501  67.141   1.00 37.95 521 A 1 
ATOM 3948 N N   . TYR A 0 522 . -43.704 -8.807  68.209   1.00 40.29 522 A 1 
ATOM 3949 C CA  . TYR A 0 522 . -43.840 -7.524  67.513   1.00 40.29 522 A 1 
ATOM 3950 C C   . TYR A 0 522 . -42.814 -6.538  68.091   1.00 40.29 522 A 1 
ATOM 3951 C CB  . TYR A 0 522 . -45.294 -7.010  67.564   1.00 40.29 522 A 1 
ATOM 3952 O O   . TYR A 0 522 . -43.126 -5.679  68.913   1.00 40.29 522 A 1 
ATOM 3953 C CG  . TYR A 0 522 . -46.076 -7.286  66.293   1.00 40.29 522 A 1 
ATOM 3954 C CD1 . TYR A 0 522 . -46.048 -6.348  65.240   1.00 40.29 522 A 1 
ATOM 3955 C CD2 . TYR A 0 522 . -46.813 -8.478  66.153   1.00 40.29 522 A 1 
ATOM 3956 C CE1 . TYR A 0 522 . -46.751 -6.598  64.045   1.00 40.29 522 A 1 
ATOM 3957 C CE2 . TYR A 0 522 . -47.526 -8.725  64.962   1.00 40.29 522 A 1 
ATOM 3958 O OH  . TYR A 0 522 . -48.166 -8.065  62.757   1.00 40.29 522 A 1 
ATOM 3959 C CZ  . TYR A 0 522 . -47.493 -7.791  63.905   1.00 40.29 522 A 1 
ATOM 3960 N N   . TRP A 0 523 . -41.557 -6.729  67.696   1.00 42.51 523 A 1 
ATOM 3961 C CA  . TRP A 0 523 . -40.495 -5.749  67.864   1.00 42.51 523 A 1 
ATOM 3962 C C   . TRP A 0 523 . -40.738 -4.606  66.877   1.00 42.51 523 A 1 
ATOM 3963 C CB  . TRP A 0 523 . -39.134 -6.410  67.603   1.00 42.51 523 A 1 
ATOM 3964 O O   . TRP A 0 523 . -41.005 -4.866  65.703   1.00 42.51 523 A 1 
ATOM 3965 C CG  . TRP A 0 523 . -38.729 -7.473  68.580   1.00 42.51 523 A 1 
ATOM 3966 C CD1 . TRP A 0 523 . -38.940 -8.802  68.439   1.00 42.51 523 A 1 
ATOM 3967 C CD2 . TRP A 0 523 . -38.002 -7.318  69.838   1.00 42.51 523 A 1 
ATOM 3968 C CE2 . TRP A 0 523 . -37.821 -8.609  70.419   1.00 42.51 523 A 1 
ATOM 3969 C CE3 . TRP A 0 523 . -37.459 -6.217  70.536   1.00 42.51 523 A 1 
ATOM 3970 N NE1 . TRP A 0 523 . -38.414 -9.476  69.525   1.00 42.51 523 A 1 
ATOM 3971 C CH2 . TRP A 0 523 . -36.611 -7.681  72.300   1.00 42.51 523 A 1 
ATOM 3972 C CZ2 . TRP A 0 523 . -37.141 -8.800  71.632   1.00 42.51 523 A 1 
ATOM 3973 C CZ3 . TRP A 0 523 . -36.771 -6.396  71.751   1.00 42.51 523 A 1 
ATOM 3974 N N   . GLY A 0 524 . -40.610 -3.361  67.338   1.00 48.38 524 A 1 
ATOM 3975 C CA  . GLY A 0 524 . -40.577 -2.190  66.465   1.00 48.38 524 A 1 
ATOM 3976 C C   . GLY A 0 524 . -39.299 -2.199  65.627   1.00 48.38 524 A 1 
ATOM 3977 O O   . GLY A 0 524 . -38.277 -1.657  66.045   1.00 48.38 524 A 1 
ATOM 3978 N N   . LYS A 0 525 . -39.336 -2.871  64.474   1.00 52.10 525 A 1 
ATOM 3979 C CA  . LYS A 0 525 . -38.259 -2.877  63.485   1.00 52.10 525 A 1 
ATOM 3980 C C   . LYS A 0 525 . -38.436 -1.688  62.538   1.00 52.10 525 A 1 
ATOM 3981 C CB  . LYS A 0 525 . -38.225 -4.207  62.712   1.00 52.10 525 A 1 
ATOM 3982 O O   . LYS A 0 525 . -39.159 -1.780  61.550   1.00 52.10 525 A 1 
ATOM 3983 C CG  . LYS A 0 525 . -37.634 -5.390  63.501   1.00 52.10 525 A 1 
ATOM 3984 C CD  . LYS A 0 525 . -37.323 -6.532  62.518   1.00 52.10 525 A 1 
ATOM 3985 C CE  . LYS A 0 525 . -36.482 -7.663  63.124   1.00 52.10 525 A 1 
ATOM 3986 N NZ  . LYS A 0 525 . -35.766 -8.407  62.048   1.00 52.10 525 A 1 
ATOM 3987 N N   . SER A 0 526 . -37.741 -0.594  62.843   1.00 56.35 526 A 1 
ATOM 3988 C CA  . SER A 0 526 . -37.294 0.346   61.812   1.00 56.35 526 A 1 
ATOM 3989 C C   . SER A 0 526 . -36.026 -0.239  61.179   1.00 56.35 526 A 1 
ATOM 3990 C CB  . SER A 0 526 . -37.056 1.732   62.423   1.00 56.35 526 A 1 
ATOM 3991 O O   . SER A 0 526 . -35.127 -0.688  61.905   1.00 56.35 526 A 1 
ATOM 3992 O OG  . SER A 0 526 . -36.778 2.721   61.449   1.00 56.35 526 A 1 
ATOM 3993 N N   . GLY A 0 527 . -35.978 -0.297  59.852   1.00 64.30 527 A 1 
ATOM 3994 C CA  . GLY A 0 527 . -34.867 -0.879  59.103   1.00 64.30 527 A 1 
ATOM 3995 C C   . GLY A 0 527 . -34.799 -0.375  57.666   1.00 64.30 527 A 1 
ATOM 3996 O O   . GLY A 0 527 . -35.774 0.175   57.147   1.00 64.30 527 A 1 
ATOM 3997 N N   . SER A 0 528 . -33.626 -0.552  57.073   1.00 73.33 528 A 1 
ATOM 3998 C CA  . SER A 0 528 . -33.367 -0.401  55.644   1.00 73.33 528 A 1 
ATOM 3999 C C   . SER A 0 528 . -32.233 -1.335  55.255   1.00 73.33 528 A 1 
ATOM 4000 C CB  . SER A 0 528 . -32.968 1.031   55.273   1.00 73.33 528 A 1 
ATOM 4001 O O   . SER A 0 528 . -31.202 -1.353  55.929   1.00 73.33 528 A 1 
ATOM 4002 O OG  . SER A 0 528 . -31.796 1.443   55.973   1.00 73.33 528 A 1 
ATOM 4003 N N   . ASP A 0 529 . -32.439 -2.054  54.181   1.00 78.51 529 A 1 
ATOM 4004 C CA  . ASP A 0 529 . -31.467 -2.763  53.361   1.00 78.51 529 A 1 
ATOM 4005 C C   . ASP A 0 529 . -30.946 -1.785  52.281   1.00 78.51 529 A 1 
ATOM 4006 C CB  . ASP A 0 529 . -32.130 -4.062  52.814   1.00 78.51 529 A 1 
ATOM 4007 O O   . ASP A 0 529 . -31.329 -0.607  52.254   1.00 78.51 529 A 1 
ATOM 4008 C CG  . ASP A 0 529 . -33.667 -4.060  52.922   1.00 78.51 529 A 1 
ATOM 4009 O OD1 . ASP A 0 529 . -34.246 -3.052  52.480   1.00 78.51 529 A 1 
ATOM 4010 O OD2 . ASP A 0 529 . -34.244 -4.891  53.670   1.00 78.51 529 A 1 
ATOM 4011 N N   . TRP A 0 530 . -29.976 -2.230  51.485   1.00 82.15 530 A 1 
ATOM 4012 C CA  . TRP A 0 530 . -29.509 -1.581  50.257   1.00 82.15 530 A 1 
ATOM 4013 C C   . TRP A 0 530 . -28.630 -2.589  49.524   1.00 82.15 530 A 1 
ATOM 4014 C CB  . TRP A 0 530 . -28.687 -0.312  50.543   1.00 82.15 530 A 1 
ATOM 4015 O O   . TRP A 0 530 . -27.605 -2.994  50.080   1.00 82.15 530 A 1 
ATOM 4016 C CG  . TRP A 0 530 . -28.111 0.372   49.333   1.00 82.15 530 A 1 
ATOM 4017 C CD1 . TRP A 0 530 . -28.808 1.071   48.407   1.00 82.15 530 A 1 
ATOM 4018 C CD2 . TRP A 0 530 . -26.739 0.330   48.825   1.00 82.15 530 A 1 
ATOM 4019 C CE2 . TRP A 0 530 . -26.672 1.103   47.626   1.00 82.15 530 A 1 
ATOM 4020 C CE3 . TRP A 0 530 . -25.555 -0.326  49.231   1.00 82.15 530 A 1 
ATOM 4021 N NE1 . TRP A 0 530 . -27.961 1.538   47.418   1.00 82.15 530 A 1 
ATOM 4022 C CH2 . TRP A 0 530 . -24.324 0.604   47.333   1.00 82.15 530 A 1 
ATOM 4023 C CZ2 . TRP A 0 530 . -25.488 1.257   46.893   1.00 82.15 530 A 1 
ATOM 4024 C CZ3 . TRP A 0 530 . -24.361 -0.186  48.496   1.00 82.15 530 A 1 
ATOM 4025 N N   . ASP A 0 531 . -29.025 -2.969  48.315   1.00 85.07 531 A 1 
ATOM 4026 C CA  . ASP A 0 531 . -28.288 -3.906  47.466   1.00 85.07 531 A 1 
ATOM 4027 C C   . ASP A 0 531 . -27.873 -3.190  46.172   1.00 85.07 531 A 1 
ATOM 4028 C CB  . ASP A 0 531 . -29.125 -5.173  47.180   1.00 85.07 531 A 1 
ATOM 4029 O O   . ASP A 0 531 . -28.611 -2.359  45.639   1.00 85.07 531 A 1 
ATOM 4030 C CG  . ASP A 0 531 . -29.216 -6.191  48.335   1.00 85.07 531 A 1 
ATOM 4031 O OD1 . ASP A 0 531 . -28.525 -6.019  49.367   1.00 85.07 531 A 1 
ATOM 4032 O OD2 . ASP A 0 531 . -29.936 -7.205  48.159   1.00 85.07 531 A 1 
ATOM 4033 N N   . ALA A 0 532 . -26.687 -3.507  45.651   1.00 84.07 532 A 1 
ATOM 4034 C CA  . ALA A 0 532 . -26.182 -2.923  44.409   1.00 84.07 532 A 1 
ATOM 4035 C C   . ALA A 0 532 . -25.371 -3.927  43.580   1.00 84.07 532 A 1 
ATOM 4036 C CB  . ALA A 0 532 . -25.367 -1.667  44.736   1.00 84.07 532 A 1 
ATOM 4037 O O   . ALA A 0 532 . -24.713 -4.821  44.118   1.00 84.07 532 A 1 
ATOM 4038 N N   . TYR A 0 533 . -25.385 -3.757  42.258   1.00 88.83 533 A 1 
ATOM 4039 C CA  . TYR A 0 533 . -24.613 -4.549  41.298   1.00 88.83 533 A 1 
ATOM 4040 C C   . TYR A 0 533 . -24.097 -3.662  40.165   1.00 88.83 533 A 1 
ATOM 4041 C CB  . TYR A 0 533 . -25.490 -5.682  40.733   1.00 88.83 533 A 1 
ATOM 4042 O O   . TYR A 0 533 . -24.808 -2.765  39.714   1.00 88.83 533 A 1 
ATOM 4043 C CG  . TYR A 0 533 . -24.859 -6.438  39.573   1.00 88.83 533 A 1 
ATOM 4044 C CD1 . TYR A 0 533 . -25.268 -6.184  38.247   1.00 88.83 533 A 1 
ATOM 4045 C CD2 . TYR A 0 533 . -23.793 -7.324  39.813   1.00 88.83 533 A 1 
ATOM 4046 C CE1 . TYR A 0 533 . -24.612 -6.815  37.170   1.00 88.83 533 A 1 
ATOM 4047 C CE2 . TYR A 0 533 . -23.120 -7.941  38.741   1.00 88.83 533 A 1 
ATOM 4048 O OH  . TYR A 0 533 . -22.874 -8.281  36.382   1.00 88.83 533 A 1 
ATOM 4049 C CZ  . TYR A 0 533 . -23.530 -7.686  37.415   1.00 88.83 533 A 1 
ATOM 4050 N N   . GLY A 0 534 . -22.909 -3.967  39.640   1.00 86.94 534 A 1 
ATOM 4051 C CA  . GLY A 0 534 . -22.443 -3.351  38.404   1.00 86.94 534 A 1 
ATOM 4052 C C   . GLY A 0 534 . -21.370 -4.131  37.649   1.00 86.94 534 A 1 
ATOM 4053 O O   . GLY A 0 534 . -20.797 -5.110  38.145   1.00 86.94 534 A 1 
ATOM 4054 N N   . ARG A 0 535 . -21.134 -3.691  36.411   1.00 90.71 535 A 1 
ATOM 4055 C CA  . ARG A 0 535 . -20.210 -4.292  35.449   1.00 90.71 535 A 1 
ATOM 4056 C C   . ARG A 0 535 . -19.663 -3.256  34.463   1.00 90.71 535 A 1 
ATOM 4057 C CB  . ARG A 0 535 . -20.952 -5.415  34.717   1.00 90.71 535 A 1 
ATOM 4058 O O   . ARG A 0 535 . -20.447 -2.529  33.872   1.00 90.71 535 A 1 
ATOM 4059 C CG  . ARG A 0 535 . -20.097 -6.078  33.634   1.00 90.71 535 A 1 
ATOM 4060 C CD  . ARG A 0 535 . -20.810 -7.341  33.161   1.00 90.71 535 A 1 
ATOM 4061 N NE  . ARG A 0 535 . -19.951 -8.102  32.245   1.00 90.71 535 A 1 
ATOM 4062 N NH1 . ARG A 0 535 . -21.167 -7.862  30.323   1.00 90.71 535 A 1 
ATOM 4063 N NH2 . ARG A 0 535 . -19.273 -9.024  30.303   1.00 90.71 535 A 1 
ATOM 4064 C CZ  . ARG A 0 535 . -20.147 -8.341  30.975   1.00 90.71 535 A 1 
ATOM 4065 N N   . ASP A 0 536 . -18.353 -3.301  34.256   1.00 87.37 536 A 1 
ATOM 4066 C CA  . ASP A 0 536 . -17.540 -2.480  33.342   1.00 87.37 536 A 1 
ATOM 4067 C C   . ASP A 0 536 . -17.025 -3.388  32.198   1.00 87.37 536 A 1 
ATOM 4068 C CB  . ASP A 0 536 . -16.426 -1.853  34.212   1.00 87.37 536 A 1 
ATOM 4069 O O   . ASP A 0 536 . -16.774 -4.579  32.416   1.00 87.37 536 A 1 
ATOM 4070 C CG  . ASP A 0 536 . -15.296 -1.077  33.511   1.00 87.37 536 A 1 
ATOM 4071 O OD1 . ASP A 0 536 . -14.990 -1.385  32.335   1.00 87.37 536 A 1 
ATOM 4072 O OD2 . ASP A 0 536 . -14.641 -0.282  34.226   1.00 87.37 536 A 1 
ATOM 4073 N N   . GLN A 0 537 . -16.925 -2.876  30.967   1.00 90.18 537 A 1 
ATOM 4074 C CA  . GLN A 0 537 . -16.636 -3.645  29.743   1.00 90.18 537 A 1 
ATOM 4075 C C   . GLN A 0 537 . -15.648 -2.936  28.779   1.00 90.18 537 A 1 
ATOM 4076 C CB  . GLN A 0 537 . -17.982 -4.005  29.070   1.00 90.18 537 A 1 
ATOM 4077 O O   . GLN A 0 537 . -15.763 -3.088  27.558   1.00 90.18 537 A 1 
ATOM 4078 C CG  . GLN A 0 537 . -18.731 -5.230  29.626   1.00 90.18 537 A 1 
ATOM 4079 C CD  . GLN A 0 537 . -18.547 -6.471  28.757   1.00 90.18 537 A 1 
ATOM 4080 N NE2 . GLN A 0 537 . -17.337 -6.967  28.627   1.00 90.18 537 A 1 
ATOM 4081 O OE1 . GLN A 0 537 . -19.483 -7.090  28.246   1.00 90.18 537 A 1 
ATOM 4082 N N   . ASP A 0 538 . -14.657 -2.204  29.303   1.00 87.81 538 A 1 
ATOM 4083 C CA  . ASP A 0 538 . -13.638 -1.475  28.516   1.00 87.81 538 A 1 
ATOM 4084 C C   . ASP A 0 538 . -12.952 -2.337  27.421   1.00 87.81 538 A 1 
ATOM 4085 C CB  . ASP A 0 538 . -12.599 -0.865  29.490   1.00 87.81 538 A 1 
ATOM 4086 O O   . ASP A 0 538 . -12.415 -3.422  27.671   1.00 87.81 538 A 1 
ATOM 4087 C CG  . ASP A 0 538 . -11.549 0.079   28.860   1.00 87.81 538 A 1 
ATOM 4088 O OD1 . ASP A 0 538 . -11.660 0.442   27.661   1.00 87.81 538 A 1 
ATOM 4089 O OD2 . ASP A 0 538 . -10.526 0.385   29.524   1.00 87.81 538 A 1 
ATOM 4090 N N   . LEU A 0 539 . -12.908 -1.836  26.178   1.00 92.59 539 A 1 
ATOM 4091 C CA  . LEU A 0 539 . -12.194 -2.418  25.034   1.00 92.59 539 A 1 
ATOM 4092 C C   . LEU A 0 539 . -11.438 -1.339  24.247   1.00 92.59 539 A 1 
ATOM 4093 C CB  . LEU A 0 539 . -13.204 -3.163  24.132   1.00 92.59 539 A 1 
ATOM 4094 O O   . LEU A 0 539 . -12.038 -0.475  23.609   1.00 92.59 539 A 1 
ATOM 4095 C CG  . LEU A 0 539 . -12.646 -3.668  22.782   1.00 92.59 539 A 1 
ATOM 4096 C CD1 . LEU A 0 539 . -11.594 -4.769  22.939   1.00 92.59 539 A 1 
ATOM 4097 C CD2 . LEU A 0 539 . -13.764 -4.236  21.907   1.00 92.59 539 A 1 
ATOM 4098 N N   . SER A 0 540 . -10.112 -1.477  24.114   1.00 94.93 540 A 1 
ATOM 4099 C CA  . SER A 0 540 . -9.306  -0.629  23.220   1.00 94.93 540 A 1 
ATOM 4100 C C   . SER A 0 540 . -8.427  -1.418  22.247   1.00 94.93 540 A 1 
ATOM 4101 C CB  . SER A 0 540 . -8.494  0.401   24.008   1.00 94.93 540 A 1 
ATOM 4102 O O   . SER A 0 540 . -7.587  -2.236  22.631   1.00 94.93 540 A 1 
ATOM 4103 O OG  . SER A 0 540 . -7.977  1.370   23.098   1.00 94.93 540 A 1 
ATOM 4104 N N   . ILE A 0 541 . -8.561  -1.113  20.954   1.00 95.48 541 A 1 
ATOM 4105 C CA  . ILE A 0 541 . -7.746  -1.669  19.864   1.00 95.48 541 A 1 
ATOM 4106 C C   . ILE A 0 541 . -6.994  -0.526  19.187   1.00 95.48 541 A 1 
ATOM 4107 C CB  . ILE A 0 541 . -8.610  -2.460  18.852   1.00 95.48 541 A 1 
ATOM 4108 O O   . ILE A 0 541 . -7.586  0.496   18.851   1.00 95.48 541 A 1 
ATOM 4109 C CG1 . ILE A 0 541 . -9.400  -3.586  19.562   1.00 95.48 541 A 1 
ATOM 4110 C CG2 . ILE A 0 541 . -7.726  -3.023  17.718   1.00 95.48 541 A 1 
ATOM 4111 C CD1 . ILE A 0 541 . -10.361 -4.362  18.653   1.00 95.48 541 A 1 
ATOM 4112 N N   . LYS A 0 542 . -5.687  -0.690  18.957   1.00 95.68 542 A 1 
ATOM 4113 C CA  . LYS A 0 542 . -4.865  0.270   18.202   1.00 95.68 542 A 1 
ATOM 4114 C C   . LYS A 0 542 . -3.995  -0.482  17.208   1.00 95.68 542 A 1 
ATOM 4115 C CB  . LYS A 0 542 . -4.063  1.187   19.150   1.00 95.68 542 A 1 
ATOM 4116 O O   . LYS A 0 542 . -3.210  -1.343  17.602   1.00 95.68 542 A 1 
ATOM 4117 C CG  . LYS A 0 542 . -5.037  2.012   20.010   1.00 95.68 542 A 1 
ATOM 4118 C CD  . LYS A 0 542 . -4.428  3.044   20.965   1.00 95.68 542 A 1 
ATOM 4119 C CE  . LYS A 0 542 . -5.641  3.619   21.719   1.00 95.68 542 A 1 
ATOM 4120 N NZ  . LYS A 0 542 . -5.305  4.609   22.769   1.00 95.68 542 A 1 
ATOM 4121 N N   . GLU A 0 543 . -4.154  -0.175  15.931   1.00 95.07 543 A 1 
ATOM 4122 C CA  . GLU A 0 543 . -3.487  -0.825  14.807   1.00 95.07 543 A 1 
ATOM 4123 C C   . GLU A 0 543 . -2.844  0.227   13.904   1.00 95.07 543 A 1 
ATOM 4124 C CB  . GLU A 0 543 . -4.498  -1.666  14.007   1.00 95.07 543 A 1 
ATOM 4125 O O   . GLU A 0 543 . -3.470  1.244   13.608   1.00 95.07 543 A 1 
ATOM 4126 C CG  . GLU A 0 543 . -4.961  -2.901  14.787   1.00 95.07 543 A 1 
ATOM 4127 C CD  . GLU A 0 543 . -6.043  -3.677  14.034   1.00 95.07 543 A 1 
ATOM 4128 O OE1 . GLU A 0 543 . -5.778  -4.829  13.616   1.00 95.07 543 A 1 
ATOM 4129 O OE2 . GLU A 0 543 . -7.168  -3.155  13.872   1.00 95.07 543 A 1 
ATOM 4130 N N   . SER A 0 544 . -1.623  -0.031  13.438   1.00 94.55 544 A 1 
ATOM 4131 C CA  . SER A 0 544 . -1.000  0.738   12.361   1.00 94.55 544 A 1 
ATOM 4132 C C   . SER A 0 544 . -0.229  -0.155  11.391   1.00 94.55 544 A 1 
ATOM 4133 C CB  . SER A 0 544 . -0.130  1.893   12.881   1.00 94.55 544 A 1 
ATOM 4134 O O   . SER A 0 544 . 0.237   -1.243  11.743   1.00 94.55 544 A 1 
ATOM 4135 O OG  . SER A 0 544 . 1.091   1.450   13.446   1.00 94.55 544 A 1 
ATOM 4136 N N   . TYR A 0 545 . -0.124  0.314   10.155   1.00 96.50 545 A 1 
ATOM 4137 C CA  . TYR A 0 545 . 0.695   -0.252  9.095    1.00 96.50 545 A 1 
ATOM 4138 C C   . TYR A 0 545 . 1.347   0.904   8.344    1.00 96.50 545 A 1 
ATOM 4139 C CB  . TYR A 0 545 . -0.171  -1.109  8.162    1.00 96.50 545 A 1 
ATOM 4140 O O   . TYR A 0 545 . 0.648   1.811   7.902    1.00 96.50 545 A 1 
ATOM 4141 C CG  . TYR A 0 545 . 0.503   -1.501  6.859    1.00 96.50 545 A 1 
ATOM 4142 C CD1 . TYR A 0 545 . 0.299   -0.723  5.702    1.00 96.50 545 A 1 
ATOM 4143 C CD2 . TYR A 0 545 . 1.348   -2.626  6.806    1.00 96.50 545 A 1 
ATOM 4144 C CE1 . TYR A 0 545 . 0.910   -1.087  4.486    1.00 96.50 545 A 1 
ATOM 4145 C CE2 . TYR A 0 545 . 1.961   -2.993  5.591    1.00 96.50 545 A 1 
ATOM 4146 O OH  . TYR A 0 545 . 2.304   -2.585  3.240    1.00 96.50 545 A 1 
ATOM 4147 C CZ  . TYR A 0 545 . 1.736   -2.229  4.424    1.00 96.50 545 A 1 
ATOM 4148 N N   . ASP A 0 546 . 2.664   0.856   8.194    1.00 94.29 546 A 1 
ATOM 4149 C CA  . ASP A 0 546 . 3.447   1.889   7.526    1.00 94.29 546 A 1 
ATOM 4150 C C   . ASP A 0 546 . 4.399   1.219   6.535    1.00 94.29 546 A 1 
ATOM 4151 C CB  . ASP A 0 546 . 4.226   2.723   8.559    1.00 94.29 546 A 1 
ATOM 4152 O O   . ASP A 0 546 . 5.165   0.329   6.906    1.00 94.29 546 A 1 
ATOM 4153 C CG  . ASP A 0 546 . 3.316   3.463   9.546    1.00 94.29 546 A 1 
ATOM 4154 O OD1 . ASP A 0 546 . 2.727   4.482   9.122    1.00 94.29 546 A 1 
ATOM 4155 O OD2 . ASP A 0 546 . 3.238   3.029   10.723   1.00 94.29 546 A 1 
ATOM 4156 N N   . ARG A 0 547 . 4.379   1.648   5.274    1.00 95.42 547 A 1 
ATOM 4157 C CA  . ARG A 0 547 . 5.304   1.187   4.235    1.00 95.42 547 A 1 
ATOM 4158 C C   . ARG A 0 547 . 5.938   2.376   3.538    1.00 95.42 547 A 1 
ATOM 4159 C CB  . ARG A 0 547 . 4.562   0.271   3.255    1.00 95.42 547 A 1 
ATOM 4160 O O   . ARG A 0 547 . 5.243   3.306   3.148    1.00 95.42 547 A 1 
ATOM 4161 C CG  . ARG A 0 547 . 5.504   -0.255  2.161    1.00 95.42 547 A 1 
ATOM 4162 C CD  . ARG A 0 547 . 4.792   -1.216  1.214    1.00 95.42 547 A 1 
ATOM 4163 N NE  . ARG A 0 547 . 3.727   -0.552  0.429    1.00 95.42 547 A 1 
ATOM 4164 N NH1 . ARG A 0 547 . 2.919   -2.470  -0.496   1.00 95.42 547 A 1 
ATOM 4165 N NH2 . ARG A 0 547 . 1.956   -0.543  -1.017   1.00 95.42 547 A 1 
ATOM 4166 C CZ  . ARG A 0 547 . 2.877   -1.175  -0.359   1.00 95.42 547 A 1 
ATOM 4167 N N   . THR A 0 548 . 7.251   2.342   3.333    1.00 94.02 548 A 1 
ATOM 4168 C CA  . THR A 0 548 . 7.976   3.367   2.571    1.00 94.02 548 A 1 
ATOM 4169 C C   . THR A 0 548 . 9.075   2.732   1.734    1.00 94.02 548 A 1 
ATOM 4170 C CB  . THR A 0 548 . 8.572   4.428   3.508    1.00 94.02 548 A 1 
ATOM 4171 O O   . THR A 0 548 . 9.976   2.092   2.270    1.00 94.02 548 A 1 
ATOM 4172 C CG2 . THR A 0 548 . 9.367   5.504   2.765    1.00 94.02 548 A 1 
ATOM 4173 O OG1 . THR A 0 548 . 7.532   5.115   4.164    1.00 94.02 548 A 1 
ATOM 4174 N N   . TRP A 0 549 . 9.056   2.981   0.424    1.00 92.21 549 A 1 
ATOM 4175 C CA  . TRP A 0 549 . 10.154  2.611   -0.466   1.00 92.21 549 A 1 
ATOM 4176 C C   . TRP A 0 549 . 10.686  3.819   -1.235   1.00 92.21 549 A 1 
ATOM 4177 C CB  . TRP A 0 549 . 9.765   1.447   -1.385   1.00 92.21 549 A 1 
ATOM 4178 O O   . TRP A 0 549 . 9.965   4.754   -1.592   1.00 92.21 549 A 1 
ATOM 4179 C CG  . TRP A 0 549 . 8.723   1.747   -2.417   1.00 92.21 549 A 1 
ATOM 4180 C CD1 . TRP A 0 549 . 7.396   1.759   -2.180   1.00 92.21 549 A 1 
ATOM 4181 C CD2 . TRP A 0 549 . 8.881   2.141   -3.816   1.00 92.21 549 A 1 
ATOM 4182 C CE2 . TRP A 0 549 . 7.583   2.335   -4.376   1.00 92.21 549 A 1 
ATOM 4183 C CE3 . TRP A 0 549 . 9.990   2.405   -4.653   1.00 92.21 549 A 1 
ATOM 4184 N NE1 . TRP A 0 549 . 6.718   2.100   -3.326   1.00 92.21 549 A 1 
ATOM 4185 C CH2 . TRP A 0 549 . 8.521   3.012   -6.510   1.00 92.21 549 A 1 
ATOM 4186 C CZ2 . TRP A 0 549 . 7.398   2.753   -5.704   1.00 92.21 549 A 1 
ATOM 4187 C CZ3 . TRP A 0 549 . 9.814   2.844   -5.982   1.00 92.21 549 A 1 
ATOM 4188 N N   . ALA A 0 550 . 11.987  3.788   -1.511   1.00 93.23 550 A 1 
ATOM 4189 C CA  . ALA A 0 550 . 12.681  4.817   -2.269   1.00 93.23 550 A 1 
ATOM 4190 C C   . ALA A 0 550 . 13.707  4.192   -3.215   1.00 93.23 550 A 1 
ATOM 4191 C CB  . ALA A 0 550 . 13.331  5.814   -1.306   1.00 93.23 550 A 1 
ATOM 4192 O O   . ALA A 0 550 . 14.382  3.223   -2.869   1.00 93.23 550 A 1 
ATOM 4193 N N   . LYS A 0 551 . 13.861  4.762   -4.409   1.00 93.37 551 A 1 
ATOM 4194 C CA  . LYS A 0 551 . 14.899  4.385   -5.378   1.00 93.37 551 A 1 
ATOM 4195 C C   . LYS A 0 551 . 15.558  5.644   -5.927   1.00 93.37 551 A 1 
ATOM 4196 C CB  . LYS A 0 551 . 14.331  3.491   -6.500   1.00 93.37 551 A 1 
ATOM 4197 O O   . LYS A 0 551 . 14.855  6.603   -6.246   1.00 93.37 551 A 1 
ATOM 4198 C CG  . LYS A 0 551 . 13.812  2.152   -5.948   1.00 93.37 551 A 1 
ATOM 4199 C CD  . LYS A 0 551 . 13.080  1.288   -6.983   1.00 93.37 551 A 1 
ATOM 4200 C CE  . LYS A 0 551 . 12.426  0.121   -6.224   1.00 93.37 551 A 1 
ATOM 4201 N NZ  . LYS A 0 551 . 11.230  -0.422  -6.912   1.00 93.37 551 A 1 
ATOM 4202 N N   . SER A 0 552 . 16.881  5.631   -6.056   1.00 89.92 552 A 1 
ATOM 4203 C CA  . SER A 0 552 . 17.616  6.616   -6.853   1.00 89.92 552 A 1 
ATOM 4204 C C   . SER A 0 552 . 18.513  5.921   -7.866   1.00 89.92 552 A 1 
ATOM 4205 C CB  . SER A 0 552 . 18.385  7.652   -6.010   1.00 89.92 552 A 1 
ATOM 4206 O O   . SER A 0 552 . 19.099  4.875   -7.581   1.00 89.92 552 A 1 
ATOM 4207 O OG  . SER A 0 552 . 19.688  7.256   -5.610   1.00 89.92 552 A 1 
ATOM 4208 N N   . TYR A 0 553 . 18.617  6.530   -9.036   1.00 87.97 553 A 1 
ATOM 4209 C CA  . TYR A 0 553 . 19.603  6.238   -10.059  1.00 87.97 553 A 1 
ATOM 4210 C C   . TYR A 0 553 . 20.292  7.558   -10.360  1.00 87.97 553 A 1 
ATOM 4211 C CB  . TYR A 0 553 . 18.928  5.665   -11.310  1.00 87.97 553 A 1 
ATOM 4212 O O   . TYR A 0 553 . 19.621  8.529   -10.697  1.00 87.97 553 A 1 
ATOM 4213 C CG  . TYR A 0 553 . 18.131  4.403   -11.054  1.00 87.97 553 A 1 
ATOM 4214 C CD1 . TYR A 0 553 . 18.754  3.145   -11.156  1.00 87.97 553 A 1 
ATOM 4215 C CD2 . TYR A 0 553 . 16.772  4.494   -10.694  1.00 87.97 553 A 1 
ATOM 4216 C CE1 . TYR A 0 553 . 18.018  1.973   -10.900  1.00 87.97 553 A 1 
ATOM 4217 C CE2 . TYR A 0 553 . 16.030  3.326   -10.439  1.00 87.97 553 A 1 
ATOM 4218 O OH  . TYR A 0 553 . 15.935  0.936   -10.313  1.00 87.97 553 A 1 
ATOM 4219 C CZ  . TYR A 0 553 . 16.656  2.064   -10.545  1.00 87.97 553 A 1 
ATOM 4220 N N   . ASP A 0 554 . 21.603  7.592   -10.186  1.00 86.71 554 A 1 
ATOM 4221 C CA  . ASP A 0 554 . 22.442  8.746   -10.480  1.00 86.71 554 A 1 
ATOM 4222 C C   . ASP A 0 554 . 23.522  8.274   -11.474  1.00 86.71 554 A 1 
ATOM 4223 C CB  . ASP A 0 554 . 23.015  9.304   -9.156   1.00 86.71 554 A 1 
ATOM 4224 O O   . ASP A 0 554 . 24.103  7.206   -11.259  1.00 86.71 554 A 1 
ATOM 4225 C CG  . ASP A 0 554 . 21.973  9.511   -8.032   1.00 86.71 554 A 1 
ATOM 4226 O OD1 . ASP A 0 554 . 21.110  10.413  -8.153   1.00 86.71 554 A 1 
ATOM 4227 O OD2 . ASP A 0 554 . 22.034  8.793   -6.991   1.00 86.71 554 A 1 
ATOM 4228 N N   . ALA A 0 555 . 23.761  9.013   -12.557  1.00 85.24 555 A 1 
ATOM 4229 C CA  . ALA A 0 555 . 24.812  8.759   -13.546  1.00 85.24 555 A 1 
ATOM 4230 C C   . ALA A 0 555 . 25.547  10.070  -13.860  1.00 85.24 555 A 1 
ATOM 4231 C CB  . ALA A 0 555 . 24.192  8.144   -14.809  1.00 85.24 555 A 1 
ATOM 4232 O O   . ALA A 0 555 . 24.902  11.113  -13.926  1.00 85.24 555 A 1 
ATOM 4233 N N   . GLU A 0 556 . 26.869  10.032  -14.031  1.00 79.67 556 A 1 
ATOM 4234 C CA  . GLU A 0 556 . 27.672  11.238  -14.327  1.00 79.67 556 A 1 
ATOM 4235 C C   . GLU A 0 556 . 27.543  11.716  -15.784  1.00 79.67 556 A 1 
ATOM 4236 C CB  . GLU A 0 556 . 29.141  10.985  -13.943  1.00 79.67 556 A 1 
ATOM 4237 O O   . GLU A 0 556 . 27.669  12.909  -16.032  1.00 79.67 556 A 1 
ATOM 4238 C CG  . GLU A 0 556 . 29.330  11.013  -12.416  1.00 79.67 556 A 1 
ATOM 4239 C CD  . GLU A 0 556 . 30.721  10.542  -11.964  1.00 79.67 556 A 1 
ATOM 4240 O OE1 . GLU A 0 556 . 31.271  11.131  -11.004  1.00 79.67 556 A 1 
ATOM 4241 O OE2 . GLU A 0 556 . 31.179  9.483   -12.460  1.00 79.67 556 A 1 
ATOM 4242 N N   . SER A 0 557 . 27.239  10.804  -16.711  1.00 79.97 557 A 1 
ATOM 4243 C CA  . SER A 0 557 . 26.960  11.063  -18.129  1.00 79.97 557 A 1 
ATOM 4244 C C   . SER A 0 557 . 26.096  9.935   -18.714  1.00 79.97 557 A 1 
ATOM 4245 C CB  . SER A 0 557 . 28.277  11.159  -18.917  1.00 79.97 557 A 1 
ATOM 4246 O O   . SER A 0 557 . 26.050  8.821   -18.168  1.00 79.97 557 A 1 
ATOM 4247 O OG  . SER A 0 557 . 28.966  9.920   -18.851  1.00 79.97 557 A 1 
ATOM 4248 N N   . TYR A 0 558 . 25.423  10.198  -19.836  1.00 77.58 558 A 1 
ATOM 4249 C CA  . TYR A 0 558 . 24.901  9.162   -20.733  1.00 77.58 558 A 1 
ATOM 4250 C C   . TYR A 0 558 . 25.022  9.608   -22.193  1.00 77.58 558 A 1 
ATOM 4251 C CB  . TYR A 0 558 . 23.439  8.805   -20.401  1.00 77.58 558 A 1 
ATOM 4252 O O   . TYR A 0 558 . 24.289  10.504  -22.618  1.00 77.58 558 A 1 
ATOM 4253 C CG  . TYR A 0 558 . 22.773  7.908   -21.444  1.00 77.58 558 A 1 
ATOM 4254 C CD1 . TYR A 0 558 . 21.651  8.368   -22.159  1.00 77.58 558 A 1 
ATOM 4255 C CD2 . TYR A 0 558 . 23.333  6.661   -21.781  1.00 77.58 558 A 1 
ATOM 4256 C CE1 . TYR A 0 558 . 21.107  7.609   -23.215  1.00 77.58 558 A 1 
ATOM 4257 C CE2 . TYR A 0 558 . 22.767  5.872   -22.802  1.00 77.58 558 A 1 
ATOM 4258 O OH  . TYR A 0 558 . 21.090  5.571   -24.492  1.00 77.58 558 A 1 
ATOM 4259 C CZ  . TYR A 0 558 . 21.649  6.343   -23.520  1.00 77.58 558 A 1 
ATOM 4260 N N   . ASP A 0 559 . 25.872  8.920   -22.962  1.00 82.30 559 A 1 
ATOM 4261 C CA  . ASP A 0 559 . 26.010  9.143   -24.404  1.00 82.30 559 A 1 
ATOM 4262 C C   . ASP A 0 559 . 25.436  7.982   -25.219  1.00 82.30 559 A 1 
ATOM 4263 C CB  . ASP A 0 559 . 27.451  9.380   -24.876  1.00 82.30 559 A 1 
ATOM 4264 O O   . ASP A 0 559 . 25.633  6.801   -24.911  1.00 82.30 559 A 1 
ATOM 4265 C CG  . ASP A 0 559 . 28.346  10.112  -23.889  1.00 82.30 559 A 1 
ATOM 4266 O OD1 . ASP A 0 559 . 28.048  11.286  -23.591  1.00 82.30 559 A 1 
ATOM 4267 O OD2 . ASP A 0 559 . 29.338  9.452   -23.485  1.00 82.30 559 A 1 
ATOM 4268 N N   . GLU A 0 560 . 24.812  8.325   -26.338  1.00 85.69 560 A 1 
ATOM 4269 C CA  . GLU A 0 560 . 24.388  7.426   -27.404  1.00 85.69 560 A 1 
ATOM 4270 C C   . GLU A 0 560 . 24.744  8.070   -28.745  1.00 85.69 560 A 1 
ATOM 4271 C CB  . GLU A 0 560 . 22.886  7.142   -27.227  1.00 85.69 560 A 1 
ATOM 4272 O O   . GLU A 0 560 . 24.270  9.159   -29.051  1.00 85.69 560 A 1 
ATOM 4273 C CG  . GLU A 0 560 . 22.191  6.482   -28.429  1.00 85.69 560 A 1 
ATOM 4274 C CD  . GLU A 0 560 . 20.803  5.909   -28.082  1.00 85.69 560 A 1 
ATOM 4275 O OE1 . GLU A 0 560 . 20.380  4.931   -28.746  1.00 85.69 560 A 1 
ATOM 4276 O OE2 . GLU A 0 560 . 20.233  6.181   -26.994  1.00 85.69 560 A 1 
ATOM 4277 N N   . TRP A 0 561 . 25.594  7.421   -29.540  1.00 85.51 561 A 1 
ATOM 4278 C CA  . TRP A 0 561 . 26.109  7.990   -30.789  1.00 85.51 561 A 1 
ATOM 4279 C C   . TRP A 0 561 . 26.220  6.948   -31.898  1.00 85.51 561 A 1 
ATOM 4280 C CB  . TRP A 0 561 . 27.453  8.693   -30.535  1.00 85.51 561 A 1 
ATOM 4281 O O   . TRP A 0 561 . 26.417  5.758   -31.639  1.00 85.51 561 A 1 
ATOM 4282 C CG  . TRP A 0 561 . 28.537  7.851   -29.925  1.00 85.51 561 A 1 
ATOM 4283 C CD1 . TRP A 0 561 . 28.807  7.771   -28.602  1.00 85.51 561 A 1 
ATOM 4284 C CD2 . TRP A 0 561 . 29.512  6.981   -30.582  1.00 85.51 561 A 1 
ATOM 4285 C CE2 . TRP A 0 561 . 30.349  6.402   -29.578  1.00 85.51 561 A 1 
ATOM 4286 C CE3 . TRP A 0 561 . 29.782  6.625   -31.922  1.00 85.51 561 A 1 
ATOM 4287 N NE1 . TRP A 0 561 . 29.873  6.921   -28.390  1.00 85.51 561 A 1 
ATOM 4288 C CH2 . TRP A 0 561 . 31.632  5.182   -31.235  1.00 85.51 561 A 1 
ATOM 4289 C CZ2 . TRP A 0 561 . 31.392  5.513   -29.889  1.00 85.51 561 A 1 
ATOM 4290 C CZ3 . TRP A 0 561 . 30.831  5.744   -32.245  1.00 85.51 561 A 1 
ATOM 4291 N N   . ASP A 0 562 . 26.117  7.417   -33.138  1.00 85.82 562 A 1 
ATOM 4292 C CA  . ASP A 0 562 . 26.330  6.645   -34.360  1.00 85.82 562 A 1 
ATOM 4293 C C   . ASP A 0 562 . 27.221  7.444   -35.325  1.00 85.82 562 A 1 
ATOM 4294 C CB  . ASP A 0 562 . 24.979  6.250   -34.988  1.00 85.82 562 A 1 
ATOM 4295 O O   . ASP A 0 562 . 27.125  8.669   -35.423  1.00 85.82 562 A 1 
ATOM 4296 C CG  . ASP A 0 562 . 25.051  4.914   -35.743  1.00 85.82 562 A 1 
ATOM 4297 O OD1 . ASP A 0 562 . 26.068  4.664   -36.429  1.00 85.82 562 A 1 
ATOM 4298 O OD2 . ASP A 0 562 . 24.104  4.108   -35.582  1.00 85.82 562 A 1 
ATOM 4299 N N   . ASN A 0 563 . 28.117  6.745   -36.013  1.00 83.54 563 A 1 
ATOM 4300 C CA  . ASN A 0 563 . 29.043  7.278   -37.004  1.00 83.54 563 A 1 
ATOM 4301 C C   . ASN A 0 563 . 29.117  6.289   -38.162  1.00 83.54 563 A 1 
ATOM 4302 C CB  . ASN A 0 563 . 30.424  7.486   -36.357  1.00 83.54 563 A 1 
ATOM 4303 O O   . ASN A 0 563 . 29.638  5.177   -38.000  1.00 83.54 563 A 1 
ATOM 4304 C CG  . ASN A 0 563 . 31.499  7.906   -37.353  1.00 83.54 563 A 1 
ATOM 4305 N ND2 . ASN A 0 563 . 31.982  7.022   -38.198  1.00 83.54 563 A 1 
ATOM 4306 O OD1 . ASN A 0 563 . 31.948  9.033   -37.354  1.00 83.54 563 A 1 
ATOM 4307 N N   . LYS A 0 564 . 28.686  6.725   -39.340  1.00 81.03 564 A 1 
ATOM 4308 C CA  . LYS A 0 564 . 28.641  5.926   -40.557  1.00 81.03 564 A 1 
ATOM 4309 C C   . LYS A 0 564 . 29.364  6.652   -41.694  1.00 81.03 564 A 1 
ATOM 4310 C CB  . LYS A 0 564 . 27.168  5.625   -40.839  1.00 81.03 564 A 1 
ATOM 4311 O O   . LYS A 0 564 . 28.956  7.740   -42.093  1.00 81.03 564 A 1 
ATOM 4312 C CG  . LYS A 0 564 . 26.979  4.886   -42.162  1.00 81.03 564 A 1 
ATOM 4313 C CD  . LYS A 0 564 . 25.484  4.767   -42.484  1.00 81.03 564 A 1 
ATOM 4314 C CE  . LYS A 0 564 . 25.286  4.407   -43.957  1.00 81.03 564 A 1 
ATOM 4315 N NZ  . LYS A 0 564 . 25.821  5.476   -44.830  1.00 81.03 564 A 1 
ATOM 4316 N N   . ASP A 0 565 . 30.379  5.964   -42.196  1.00 75.73 565 A 1 
ATOM 4317 C CA  . ASP A 0 565 . 31.397  6.350   -43.173  1.00 75.73 565 A 1 
ATOM 4318 C C   . ASP A 0 565 . 31.169  5.479   -44.427  1.00 75.73 565 A 1 
ATOM 4319 C CB  . ASP A 0 565 . 32.738  6.118   -42.433  1.00 75.73 565 A 1 
ATOM 4320 O O   . ASP A 0 565 . 31.264  4.250   -44.358  1.00 75.73 565 A 1 
ATOM 4321 C CG  . ASP A 0 565 . 34.043  6.079   -43.236  1.00 75.73 565 A 1 
ATOM 4322 O OD1 . ASP A 0 565 . 33.988  5.960   -44.479  1.00 75.73 565 A 1 
ATOM 4323 O OD2 . ASP A 0 565 . 35.095  6.006   -42.548  1.00 75.73 565 A 1 
ATOM 4324 N N   . ASP A 0 566 . 30.740  6.100   -45.533  1.00 76.08 566 A 1 
ATOM 4325 C CA  . ASP A 0 566 . 30.334  5.450   -46.796  1.00 76.08 566 A 1 
ATOM 4326 C C   . ASP A 0 566 . 31.265  5.842   -47.976  1.00 76.08 566 A 1 
ATOM 4327 C CB  . ASP A 0 566 . 28.834  5.750   -47.081  1.00 76.08 566 A 1 
ATOM 4328 O O   . ASP A 0 566 . 30.815  5.946   -49.126  1.00 76.08 566 A 1 
ATOM 4329 C CG  . ASP A 0 566 . 27.818  4.660   -46.728  1.00 76.08 566 A 1 
ATOM 4330 O OD1 . ASP A 0 566 . 27.957  3.931   -45.726  1.00 76.08 566 A 1 
ATOM 4331 O OD2 . ASP A 0 566 . 26.721  4.669   -47.344  1.00 76.08 566 A 1 
ATOM 4332 N N   . ASP A 0 567 . 32.544  6.101   -47.707  1.00 71.34 567 A 1 
ATOM 4333 C CA  . ASP A 0 567 . 33.513  6.717   -48.628  1.00 71.34 567 A 1 
ATOM 4334 C C   . ASP A 0 567 . 33.696  6.017   -49.994  1.00 71.34 567 A 1 
ATOM 4335 C CB  . ASP A 0 567 . 34.876  6.847   -47.909  1.00 71.34 567 A 1 
ATOM 4336 O O   . ASP A 0 567 . 33.630  4.790   -50.131  1.00 71.34 567 A 1 
ATOM 4337 C CG  . ASP A 0 567 . 35.320  8.290   -47.649  1.00 71.34 567 A 1 
ATOM 4338 O OD1 . ASP A 0 567 . 34.448  9.185   -47.707  1.00 71.34 567 A 1 
ATOM 4339 O OD2 . ASP A 0 567 . 36.552  8.484   -47.515  1.00 71.34 567 A 1 
ATOM 4340 N N   . LYS A 0 568 . 33.929  6.806   -51.061  1.00 62.33 568 A 1 
ATOM 4341 C CA  . LYS A 0 568 . 34.152  6.305   -52.439  1.00 62.33 568 A 1 
ATOM 4342 C C   . LYS A 0 568 . 35.204  7.120   -53.196  1.00 62.33 568 A 1 
ATOM 4343 C CB  . LYS A 0 568 . 32.831  6.271   -53.234  1.00 62.33 568 A 1 
ATOM 4344 O O   . LYS A 0 568 . 34.879  7.980   -54.020  1.00 62.33 568 A 1 
ATOM 4345 C CG  . LYS A 0 568 . 31.768  5.358   -52.617  1.00 62.33 568 A 1 
ATOM 4346 C CD  . LYS A 0 568 . 30.404  5.508   -53.304  1.00 62.33 568 A 1 
ATOM 4347 C CE  . LYS A 0 568 . 29.292  4.981   -52.384  1.00 62.33 568 A 1 
ATOM 4348 N NZ  . LYS A 0 568 . 29.124  5.834   -51.176  1.00 62.33 568 A 1 
ATOM 4349 N N   . TYR A 0 569 . 36.483  6.797   -53.010  1.00 64.29 569 A 1 
ATOM 4350 C CA  . TYR A 0 569 . 37.565  7.419   -53.780  1.00 64.29 569 A 1 
ATOM 4351 C C   . TYR A 0 569 . 37.717  6.867   -55.213  1.00 64.29 569 A 1 
ATOM 4352 C CB  . TYR A 0 569 . 38.889  7.388   -53.007  1.00 64.29 569 A 1 
ATOM 4353 O O   . TYR A 0 569 . 37.761  5.659   -55.478  1.00 64.29 569 A 1 
ATOM 4354 C CG  . TYR A 0 569 . 39.265  6.049   -52.403  1.00 64.29 569 A 1 
ATOM 4355 C CD1 . TYR A 0 569 . 39.079  5.854   -51.025  1.00 64.29 569 A 1 
ATOM 4356 C CD2 . TYR A 0 569 . 39.805  5.010   -53.191  1.00 64.29 569 A 1 
ATOM 4357 C CE1 . TYR A 0 569 . 39.410  4.623   -50.444  1.00 64.29 569 A 1 
ATOM 4358 C CE2 . TYR A 0 569 . 40.104  3.759   -52.607  1.00 64.29 569 A 1 
ATOM 4359 O OH  . TYR A 0 569 . 40.001  2.331   -50.658  1.00 64.29 569 A 1 
ATOM 4360 C CZ  . TYR A 0 569 . 39.852  3.552   -51.232  1.00 64.29 569 A 1 
ATOM 4361 N N   . GLY A 0 570 . 37.903  7.786   -56.166  1.00 55.25 570 A 1 
ATOM 4362 C CA  . GLY A 0 570 . 38.267  7.488   -57.553  1.00 55.25 570 A 1 
ATOM 4363 C C   . GLY A 0 570 . 39.778  7.310   -57.740  1.00 55.25 570 A 1 
ATOM 4364 O O   . GLY A 0 570 . 40.439  8.192   -58.287  1.00 55.25 570 A 1 
ATOM 4365 N N   . ALA A 0 571 . 40.341  6.182   -57.302  1.00 50.80 571 A 1 
ATOM 4366 C CA  . ALA A 0 571 . 41.786  5.948   -57.355  1.00 50.80 571 A 1 
ATOM 4367 C C   . ALA A 0 571 . 42.307  5.599   -58.767  1.00 50.80 571 A 1 
ATOM 4368 C CB  . ALA A 0 571 . 42.166  4.868   -56.334  1.00 50.80 571 A 1 
ATOM 4369 O O   . ALA A 0 571 . 41.802  4.703   -59.452  1.00 50.80 571 A 1 
ATOM 4370 N N   . GLN A 0 572 . 43.420  6.225   -59.170  1.00 50.86 572 A 1 
ATOM 4371 C CA  . GLN A 0 572 . 44.272  5.674   -60.228  1.00 50.86 572 A 1 
ATOM 4372 C C   . GLN A 0 572 . 45.012  4.446   -59.687  1.00 50.86 572 A 1 
ATOM 4373 C CB  . GLN A 0 572 . 45.274  6.713   -60.766  1.00 50.86 572 A 1 
ATOM 4374 O O   . GLN A 0 572 . 46.028  4.572   -59.006  1.00 50.86 572 A 1 
ATOM 4375 C CG  . GLN A 0 572 . 44.654  7.666   -61.796  1.00 50.86 572 A 1 
ATOM 4376 C CD  . GLN A 0 572 . 45.716  8.548   -62.448  1.00 50.86 572 A 1 
ATOM 4377 N NE2 . GLN A 0 572 . 46.509  8.034   -63.364  1.00 50.86 572 A 1 
ATOM 4378 O OE1 . GLN A 0 572 . 45.862  9.717   -62.145  1.00 50.86 572 A 1 
ATOM 4379 N N   . ALA A 0 573 . 44.527  3.250   -60.017  1.00 43.78 573 A 1 
ATOM 4380 C CA  . ALA A 0 573 . 45.284  2.023   -59.807  1.00 43.78 573 A 1 
ATOM 4381 C C   . ALA A 0 573 . 46.437  1.948   -60.823  1.00 43.78 573 A 1 
ATOM 4382 C CB  . ALA A 0 573 . 44.335  0.823   -59.892  1.00 43.78 573 A 1 
ATOM 4383 O O   . ALA A 0 573 . 46.218  1.678   -62.005  1.00 43.78 573 A 1 
ATOM 4384 N N   . TRP A 0 574 . 47.664  2.186   -60.356  1.00 42.98 574 A 1 
ATOM 4385 C CA  . TRP A 0 574 . 48.880  1.925   -61.127  1.00 42.98 574 A 1 
ATOM 4386 C C   . TRP A 0 574 . 49.071  0.407   -61.237  1.00 42.98 574 A 1 
ATOM 4387 C CB  . TRP A 0 574 . 50.100  2.589   -60.464  1.00 42.98 574 A 1 
ATOM 4388 O O   . TRP A 0 574 . 49.042  -0.296  -60.223  1.00 42.98 574 A 1 
ATOM 4389 C CG  . TRP A 0 574 . 50.112  4.093   -60.394  1.00 42.98 574 A 1 
ATOM 4390 C CD1 . TRP A 0 574 . 49.244  4.858   -59.692  1.00 42.98 574 A 1 
ATOM 4391 C CD2 . TRP A 0 574 . 51.068  5.037   -60.983  1.00 42.98 574 A 1 
ATOM 4392 C CE2 . TRP A 0 574 . 50.691  6.362   -60.603  1.00 42.98 574 A 1 
ATOM 4393 C CE3 . TRP A 0 574 . 52.226  4.912   -61.784  1.00 42.98 574 A 1 
ATOM 4394 N NE1 . TRP A 0 574 . 49.562  6.192   -59.835  1.00 42.98 574 A 1 
ATOM 4395 C CH2 . TRP A 0 574 . 52.560  7.337   -61.791  1.00 42.98 574 A 1 
ATOM 4396 C CZ2 . TRP A 0 574 . 51.414  7.499   -60.994  1.00 42.98 574 A 1 
ATOM 4397 C CZ3 . TRP A 0 574 . 52.962  6.047   -62.182  1.00 42.98 574 A 1 
ATOM 4398 N N   . GLY A 0 575 . 49.243  -0.101  -62.456  1.00 44.08 575 A 1 
ATOM 4399 C CA  . GLY A 0 575 . 49.607  -1.497  -62.685  1.00 44.08 575 A 1 
ATOM 4400 C C   . GLY A 0 575 . 51.118  -1.729  -62.550  1.00 44.08 575 A 1 
ATOM 4401 O O   . GLY A 0 575 . 51.788  -1.085  -61.739  1.00 44.08 575 A 1 
ATOM 4402 N N   . LYS A 0 576 . 51.654  -2.685  -63.313  1.00 40.04 576 A 1 
ATOM 4403 C CA  . LYS A 0 576 . 53.097  -2.896  -63.483  1.00 40.04 576 A 1 
ATOM 4404 C C   . LYS A 0 576 . 53.444  -3.141  -64.951  1.00 40.04 576 A 1 
ATOM 4405 C CB  . LYS A 0 576 . 53.589  -4.068  -62.625  1.00 40.04 576 A 1 
ATOM 4406 O O   . LYS A 0 576 . 53.215  -4.240  -65.463  1.00 40.04 576 A 1 
ATOM 4407 C CG  . LYS A 0 576 . 53.553  -3.716  -61.138  1.00 40.04 576 A 1 
ATOM 4408 C CD  . LYS A 0 576 . 54.109  -4.855  -60.287  1.00 40.04 576 A 1 
ATOM 4409 C CE  . LYS A 0 576 . 54.056  -4.380  -58.835  1.00 40.04 576 A 1 
ATOM 4410 N NZ  . LYS A 0 576 . 54.441  -5.450  -57.889  1.00 40.04 576 A 1 
ATOM 4411 N N   . ASP A 0 577 . 54.135  -2.174  -65.545  1.00 39.65 577 A 1 
ATOM 4412 C CA  . ASP A 0 577 . 54.939  -2.354  -66.750  1.00 39.65 577 A 1 
ATOM 4413 C C   . ASP A 0 577 . 55.965  -3.482  -66.534  1.00 39.65 577 A 1 
ATOM 4414 C CB  . ASP A 0 577 . 55.626  -1.021  -67.101  1.00 39.65 577 A 1 
ATOM 4415 O O   . ASP A 0 577 . 56.574  -3.603  -65.461  1.00 39.65 577 A 1 
ATOM 4416 C CG  . ASP A 0 577 . 56.627  -0.539  -66.034  1.00 39.65 577 A 1 
ATOM 4417 O OD1 . ASP A 0 577 . 56.208  -0.375  -64.861  1.00 39.65 577 A 1 
ATOM 4418 O OD2 . ASP A 0 577 . 57.815  -0.358  -66.389  1.00 39.65 577 A 1 
ATOM 4419 N N   . ARG A 0 578 . 56.127  -4.392  -67.508  1.00 33.79 578 A 1 
ATOM 4420 C CA  . ARG A 0 578 . 57.027  -5.542  -67.305  1.00 33.79 578 A 1 
ATOM 4421 C C   . ARG A 0 578 . 57.559  -6.221  -68.565  1.00 33.79 578 A 1 
ATOM 4422 C CB  . ARG A 0 578 . 56.391  -6.551  -66.329  1.00 33.79 578 A 1 
ATOM 4423 O O   . ARG A 0 578 . 57.509  -7.450  -68.689  1.00 33.79 578 A 1 
ATOM 4424 C CG  . ARG A 0 578 . 57.544  -7.226  -65.582  1.00 33.79 578 A 1 
ATOM 4425 C CD  . ARG A 0 578 . 57.065  -8.390  -64.730  1.00 33.79 578 A 1 
ATOM 4426 N NE  . ARG A 0 578 . 58.222  -9.002  -64.056  1.00 33.79 578 A 1 
ATOM 4427 N NH1 . ARG A 0 578 . 57.174  -10.890 -63.307  1.00 33.79 578 A 1 
ATOM 4428 N NH2 . ARG A 0 578 . 59.342  -10.571 -62.859  1.00 33.79 578 A 1 
ATOM 4429 C CZ  . ARG A 0 578 . 58.241  -10.150 -63.415  1.00 33.79 578 A 1 
ATOM 4430 N N   . ASP A 0 579 . 58.165  -5.446  -69.449  1.00 46.48 579 A 1 
ATOM 4431 C CA  . ASP A 0 579 . 58.631  -5.986  -70.720  1.00 46.48 579 A 1 
ATOM 4432 C C   . ASP A 0 579 . 59.990  -6.685  -70.665  1.00 46.48 579 A 1 
ATOM 4433 C CB  . ASP A 0 579 . 58.488  -4.957  -71.834  1.00 46.48 579 A 1 
ATOM 4434 O O   . ASP A 0 579 . 61.031  -6.139  -70.296  1.00 46.48 579 A 1 
ATOM 4435 C CG  . ASP A 0 579 . 57.082  -5.158  -72.388  1.00 46.48 579 A 1 
ATOM 4436 O OD1 . ASP A 0 579 . 56.141  -4.798  -71.650  1.00 46.48 579 A 1 
ATOM 4437 O OD2 . ASP A 0 579 . 56.984  -5.880  -73.405  1.00 46.48 579 A 1 
ATOM 4438 N N   . VAL A 0 580 . 59.957  -7.957  -71.065  1.00 32.24 580 A 1 
ATOM 4439 C CA  . VAL A 0 580 . 61.119  -8.834  -71.195  1.00 32.24 580 A 1 
ATOM 4440 C C   . VAL A 0 580 . 61.026  -9.547  -72.540  1.00 32.24 580 A 1 
ATOM 4441 C CB  . VAL A 0 580 . 61.225  -9.828  -70.015  1.00 32.24 580 A 1 
ATOM 4442 O O   . VAL A 0 580 . 60.525  -10.669 -72.633  1.00 32.24 580 A 1 
ATOM 4443 C CG1 . VAL A 0 580 . 62.481  -10.710 -70.136  1.00 32.24 580 A 1 
ATOM 4444 C CG2 . VAL A 0 580 . 61.319  -9.113  -68.660  1.00 32.24 580 A 1 
ATOM 4445 N N   . TYR A 0 581 . 61.563  -8.921  -73.590  1.00 33.34 581 A 1 
ATOM 4446 C CA  . TYR A 0 581 . 61.794  -9.603  -74.861  1.00 33.34 581 A 1 
ATOM 4447 C C   . TYR A 0 581 . 63.189  -9.325  -75.432  1.00 33.34 581 A 1 
ATOM 4448 C CB  . TYR A 0 581 . 60.662  -9.325  -75.857  1.00 33.34 581 A 1 
ATOM 4449 O O   . TYR A 0 581 . 63.658  -8.193  -75.487  1.00 33.34 581 A 1 
ATOM 4450 C CG  . TYR A 0 581 . 60.473  -10.503 -76.790  1.00 33.34 581 A 1 
ATOM 4451 C CD1 . TYR A 0 581 . 60.999  -10.476 -78.095  1.00 33.34 581 A 1 
ATOM 4452 C CD2 . TYR A 0 581 . 59.826  -11.659 -76.312  1.00 33.34 581 A 1 
ATOM 4453 C CE1 . TYR A 0 581 . 60.870  -11.604 -78.929  1.00 33.34 581 A 1 
ATOM 4454 C CE2 . TYR A 0 581 . 59.704  -12.792 -77.137  1.00 33.34 581 A 1 
ATOM 4455 O OH  . TYR A 0 581 . 60.098  -13.857 -79.247  1.00 33.34 581 A 1 
ATOM 4456 C CZ  . TYR A 0 581 . 60.220  -12.764 -78.448  1.00 33.34 581 A 1 
ATOM 4457 N N   . GLY A 0 582 . 63.886  -10.397 -75.820  1.00 37.51 582 A 1 
ATOM 4458 C CA  . GLY A 0 582 . 65.313  -10.355 -76.174  1.00 37.51 582 A 1 
ATOM 4459 C C   . GLY A 0 582 . 66.003  -11.714 -76.030  1.00 37.51 582 A 1 
ATOM 4460 O O   . GLY A 0 582 . 67.085  -11.818 -75.457  1.00 37.51 582 A 1 
ATOM 4461 N N   . ALA A 0 583 . 65.343  -12.788 -76.469  1.00 31.96 583 A 1 
ATOM 4462 C CA  . ALA A 0 583 . 65.733  -14.154 -76.132  1.00 31.96 583 A 1 
ATOM 4463 C C   . ALA A 0 583 . 67.032  -14.627 -76.819  1.00 31.96 583 A 1 
ATOM 4464 C CB  . ALA A 0 583 . 64.555  -15.079 -76.468  1.00 31.96 583 A 1 
ATOM 4465 O O   . ALA A 0 583 . 67.070  -14.814 -78.033  1.00 31.96 583 A 1 
ATOM 4466 N N   . SER A 0 584 . 68.063  -14.956 -76.028  1.00 37.29 584 A 1 
ATOM 4467 C CA  . SER A 0 584 . 69.050  -15.993 -76.377  1.00 37.29 584 A 1 
ATOM 4468 C C   . SER A 0 584 . 69.788  -16.537 -75.139  1.00 37.29 584 A 1 
ATOM 4469 C CB  . SER A 0 584 . 70.044  -15.508 -77.446  1.00 37.29 584 A 1 
ATOM 4470 O O   . SER A 0 584 . 69.874  -15.878 -74.108  1.00 37.29 584 A 1 
ATOM 4471 O OG  . SER A 0 584 . 70.794  -14.402 -77.005  1.00 37.29 584 A 1 
ATOM 4472 N N   . SER A 0 585 . 70.320  -17.762 -75.250  1.00 39.09 585 A 1 
ATOM 4473 C CA  . SER A 0 585 . 71.154  -18.474 -74.254  1.00 39.09 585 A 1 
ATOM 4474 C C   . SER A 0 585 . 70.574  -18.712 -72.842  1.00 39.09 585 A 1 
ATOM 4475 C CB  . SER A 0 585 . 72.588  -17.924 -74.198  1.00 39.09 585 A 1 
ATOM 4476 O O   . SER A 0 585 . 70.885  -18.017 -71.885  1.00 39.09 585 A 1 
ATOM 4477 O OG  . SER A 0 585 . 72.642  -16.532 -73.987  1.00 39.09 585 A 1 
ATOM 4478 N N   . VAL A 0 586 . 69.826  -19.815 -72.724  1.00 30.75 586 A 1 
ATOM 4479 C CA  . VAL A 0 586 . 69.940  -20.850 -71.669  1.00 30.75 586 A 1 
ATOM 4480 C C   . VAL A 0 586 . 70.299  -20.397 -70.236  1.00 30.75 586 A 1 
ATOM 4481 C CB  . VAL A 0 586 . 70.928  -21.958 -72.128  1.00 30.75 586 A 1 
ATOM 4482 O O   . VAL A 0 586 . 71.467  -20.282 -69.878  1.00 30.75 586 A 1 
ATOM 4483 C CG1 . VAL A 0 586 . 70.934  -23.171 -71.183  1.00 30.75 586 A 1 
ATOM 4484 C CG2 . VAL A 0 586 . 70.574  -22.505 -73.522  1.00 30.75 586 A 1 
ATOM 4485 N N   . GLY A 0 587 . 69.290  -20.413 -69.357  1.00 34.64 587 A 1 
ATOM 4486 C CA  . GLY A 0 587 . 69.453  -21.015 -68.027  1.00 34.64 587 A 1 
ATOM 4487 C C   . GLY A 0 587 . 69.641  -20.091 -66.820  1.00 34.64 587 A 1 
ATOM 4488 O O   . GLY A 0 587 . 70.727  -20.042 -66.247  1.00 34.64 587 A 1 
ATOM 4489 N N   . LYS A 0 588 . 68.533  -19.535 -66.306  1.00 35.63 588 A 1 
ATOM 4490 C CA  . LYS A 0 588 . 68.262  -19.502 -64.853  1.00 35.63 588 A 1 
ATOM 4491 C C   . LYS A 0 588 . 66.785  -19.233 -64.550  1.00 35.63 588 A 1 
ATOM 4492 C CB  . LYS A 0 588 . 69.172  -18.483 -64.127  1.00 35.63 588 A 1 
ATOM 4493 O O   . LYS A 0 588 . 66.311  -18.114 -64.695  1.00 35.63 588 A 1 
ATOM 4494 C CG  . LYS A 0 588 . 70.135  -19.217 -63.181  1.00 35.63 588 A 1 
ATOM 4495 C CD  . LYS A 0 588 . 71.180  -18.265 -62.594  1.00 35.63 588 A 1 
ATOM 4496 C CE  . LYS A 0 588 . 72.180  -19.070 -61.757  1.00 35.63 588 A 1 
ATOM 4497 N NZ  . LYS A 0 588 . 73.185  -18.185 -61.123  1.00 35.63 588 A 1 
ATOM 4498 N N   . ALA A 0 589 . 66.081  -20.260 -64.081  1.00 32.57 589 A 1 
ATOM 4499 C CA  . ALA A 0 589 . 64.840  -20.097 -63.331  1.00 32.57 589 A 1 
ATOM 4500 C C   . ALA A 0 589 . 65.181  -20.163 -61.835  1.00 32.57 589 A 1 
ATOM 4501 C CB  . ALA A 0 589 . 63.846  -21.187 -63.755  1.00 32.57 589 A 1 
ATOM 4502 O O   . ALA A 0 589 . 65.808  -21.130 -61.402  1.00 32.57 589 A 1 
ATOM 4503 N N   . ALA A 0 590 . 64.805  -19.141 -61.063  1.00 32.99 590 A 1 
ATOM 4504 C CA  . ALA A 0 590 . 64.931  -19.124 -59.606  1.00 32.99 590 A 1 
ATOM 4505 C C   . ALA A 0 590 . 63.939  -18.118 -58.990  1.00 32.99 590 A 1 
ATOM 4506 C CB  . ALA A 0 590 . 66.378  -18.779 -59.221  1.00 32.99 590 A 1 
ATOM 4507 O O   . ALA A 0 590 . 64.064  -16.920 -59.217  1.00 32.99 590 A 1 
ATOM 4508 N N   . SER A 0 591 . 62.967  -18.643 -58.235  1.00 35.51 591 A 1 
ATOM 4509 C CA  . SER A 0 591 . 62.173  -17.976 -57.181  1.00 35.51 591 A 1 
ATOM 4510 C C   . SER A 0 591 . 61.790  -16.492 -57.355  1.00 35.51 591 A 1 
ATOM 4511 C CB  . SER A 0 591 . 62.880  -18.170 -55.832  1.00 35.51 591 A 1 
ATOM 4512 O O   . SER A 0 591 . 62.518  -15.597 -56.929  1.00 35.51 591 A 1 
ATOM 4513 O OG  . SER A 0 591 . 64.176  -17.608 -55.881  1.00 35.51 591 A 1 
ATOM 4514 N N   . ALA A 0 592 . 60.563  -16.260 -57.825  1.00 35.69 592 A 1 
ATOM 4515 C CA  . ALA A 0 592 . 59.741  -15.096 -57.469  1.00 35.69 592 A 1 
ATOM 4516 C C   . ALA A 0 592 . 58.249  -15.480 -57.573  1.00 35.69 592 A 1 
ATOM 4517 C CB  . ALA A 0 592 . 60.121  -13.884 -58.333  1.00 35.69 592 A 1 
ATOM 4518 O O   . ALA A 0 592 . 57.498  -14.911 -58.362  1.00 35.69 592 A 1 
ATOM 4519 N N   . GLY A 0 593 . 57.858  -16.529 -56.842  1.00 32.91 593 A 1 
ATOM 4520 C CA  . GLY A 0 593 . 56.504  -17.082 -56.823  1.00 32.91 593 A 1 
ATOM 4521 C C   . GLY A 0 593 . 56.219  -17.694 -55.457  1.00 32.91 593 A 1 
ATOM 4522 O O   . GLY A 0 593 . 56.691  -18.790 -55.186  1.00 32.91 593 A 1 
ATOM 4523 N N   . ASP A 0 594 . 55.544  -16.902 -54.628  1.00 31.59 594 A 1 
ATOM 4524 C CA  . ASP A 0 594 . 55.039  -17.120 -53.262  1.00 31.59 594 A 1 
ATOM 4525 C C   . ASP A 0 594 . 54.452  -15.735 -52.876  1.00 31.59 594 A 1 
ATOM 4526 C CB  . ASP A 0 594 . 56.198  -17.485 -52.300  1.00 31.59 594 A 1 
ATOM 4527 O O   . ASP A 0 594 . 55.137  -14.732 -53.075  1.00 31.59 594 A 1 
ATOM 4528 C CG  . ASP A 0 594 . 56.353  -18.982 -51.980  1.00 31.59 594 A 1 
ATOM 4529 O OD1 . ASP A 0 594 . 55.428  -19.767 -52.286  1.00 31.59 594 A 1 
ATOM 4530 O OD2 . ASP A 0 594 . 57.395  -19.316 -51.367  1.00 31.59 594 A 1 
ATOM 4531 N N   . TYR A 0 595 . 53.216  -15.534 -52.409  1.00 31.40 595 A 1 
ATOM 4532 C CA  . TYR A 0 595 . 52.144  -16.451 -52.002  1.00 31.40 595 A 1 
ATOM 4533 C C   . TYR A 0 595 . 50.824  -16.146 -52.731  1.00 31.40 595 A 1 
ATOM 4534 C CB  . TYR A 0 595 . 51.870  -16.257 -50.495  1.00 31.40 595 A 1 
ATOM 4535 O O   . TYR A 0 595 . 50.472  -14.984 -52.913  1.00 31.40 595 A 1 
ATOM 4536 C CG  . TYR A 0 595 . 52.691  -17.130 -49.576  1.00 31.40 595 A 1 
ATOM 4537 C CD1 . TYR A 0 595 . 52.069  -18.173 -48.861  1.00 31.40 595 A 1 
ATOM 4538 C CD2 . TYR A 0 595 . 54.074  -16.914 -49.452  1.00 31.40 595 A 1 
ATOM 4539 C CE1 . TYR A 0 595 . 52.842  -19.026 -48.052  1.00 31.40 595 A 1 
ATOM 4540 C CE2 . TYR A 0 595 . 54.857  -17.790 -48.678  1.00 31.40 595 A 1 
ATOM 4541 O OH  . TYR A 0 595 . 54.995  -19.714 -47.255  1.00 31.40 595 A 1 
ATOM 4542 C CZ  . TYR A 0 595 . 54.240  -18.853 -47.983  1.00 31.40 595 A 1 
ATOM 4543 N N   . ASP A 0 596 . 50.042  -17.193 -53.005  1.00 35.85 596 A 1 
ATOM 4544 C CA  . ASP A 0 596 . 48.578  -17.130 -53.123  1.00 35.85 596 A 1 
ATOM 4545 C C   . ASP A 0 596 . 47.989  -18.434 -52.553  1.00 35.85 596 A 1 
ATOM 4546 C CB  . ASP A 0 596 . 48.136  -16.891 -54.580  1.00 35.85 596 A 1 
ATOM 4547 O O   . ASP A 0 596 . 47.978  -19.467 -53.225  1.00 35.85 596 A 1 
ATOM 4548 C CG  . ASP A 0 596 . 46.606  -16.838 -54.729  1.00 35.85 596 A 1 
ATOM 4549 O OD1 . ASP A 0 596 . 45.916  -16.649 -53.698  1.00 35.85 596 A 1 
ATOM 4550 O OD2 . ASP A 0 596 . 46.135  -16.992 -55.879  1.00 35.85 596 A 1 
ATOM 4551 N N   . ALA A 0 597 . 47.601  -18.421 -51.269  1.00 33.14 597 A 1 
ATOM 4552 C CA  . ALA A 0 597 . 46.909  -19.538 -50.620  1.00 33.14 597 A 1 
ATOM 4553 C C   . ALA A 0 597 . 46.240  -19.156 -49.283  1.00 33.14 597 A 1 
ATOM 4554 C CB  . ALA A 0 597 . 47.881  -20.705 -50.377  1.00 33.14 597 A 1 
ATOM 4555 O O   . ALA A 0 597 . 46.895  -18.854 -48.289  1.00 33.14 597 A 1 
ATOM 4556 N N   . TYR A 0 598 . 44.913  -19.286 -49.270  1.00 30.88 598 A 1 
ATOM 4557 C CA  . TYR A 0 598 . 44.053  -19.703 -48.151  1.00 30.88 598 A 1 
ATOM 4558 C C   . TYR A 0 598 . 44.743  -20.284 -46.889  1.00 30.88 598 A 1 
ATOM 4559 C CB  . TYR A 0 598 . 43.149  -20.817 -48.724  1.00 30.88 598 A 1 
ATOM 4560 O O   . TYR A 0 598 . 45.448  -21.288 -46.972  1.00 30.88 598 A 1 
ATOM 4561 C CG  . TYR A 0 598 . 41.726  -20.419 -49.041  1.00 30.88 598 A 1 
ATOM 4562 C CD1 . TYR A 0 598 . 40.676  -21.077 -48.372  1.00 30.88 598 A 1 
ATOM 4563 C CD2 . TYR A 0 598 . 41.443  -19.445 -50.020  1.00 30.88 598 A 1 
ATOM 4564 C CE1 . TYR A 0 598 . 39.341  -20.761 -48.676  1.00 30.88 598 A 1 
ATOM 4565 C CE2 . TYR A 0 598 . 40.105  -19.123 -50.322  1.00 30.88 598 A 1 
ATOM 4566 O OH  . TYR A 0 598 . 37.758  -19.487 -49.927  1.00 30.88 598 A 1 
ATOM 4567 C CZ  . TYR A 0 598 . 39.054  -19.783 -49.649  1.00 30.88 598 A 1 
ATOM 4568 N N   . GLY A 0 599 . 44.371  -19.793 -45.696  1.00 35.68 599 A 1 
ATOM 4569 C CA  . GLY A 0 599 . 44.773  -20.387 -44.409  1.00 35.68 599 A 1 
ATOM 4570 C C   . GLY A 0 599 . 43.750  -20.186 -43.282  1.00 35.68 599 A 1 
ATOM 4571 O O   . GLY A 0 599 . 43.736  -19.147 -42.631  1.00 35.68 599 A 1 
ATOM 4572 N N   . ARG A 0 600 . 42.895  -21.187 -43.020  1.00 33.49 600 A 1 
ATOM 4573 C CA  . ARG A 0 600 . 41.958  -21.199 -41.876  1.00 33.49 600 A 1 
ATOM 4574 C C   . ARG A 0 600 . 42.487  -22.126 -40.767  1.00 33.49 600 A 1 
ATOM 4575 C CB  . ARG A 0 600 . 40.541  -21.605 -42.355  1.00 33.49 600 A 1 
ATOM 4576 O O   . ARG A 0 600 . 42.730  -23.295 -41.045  1.00 33.49 600 A 1 
ATOM 4577 C CG  . ARG A 0 600 . 39.453  -21.428 -41.274  1.00 33.49 600 A 1 
ATOM 4578 C CD  . ARG A 0 600 . 38.104  -22.094 -41.608  1.00 33.49 600 A 1 
ATOM 4579 N NE  . ARG A 0 600 . 37.402  -21.464 -42.749  1.00 33.49 600 A 1 
ATOM 4580 N NH1 . ARG A 0 600 . 35.227  -21.689 -42.003  1.00 33.49 600 A 1 
ATOM 4581 N NH2 . ARG A 0 600 . 35.619  -20.762 -43.987  1.00 33.49 600 A 1 
ATOM 4582 C CZ  . ARG A 0 600 . 36.094  -21.311 -42.904  1.00 33.49 600 A 1 
ATOM 4583 N N   . ALA A 0 601 . 42.480  -21.632 -39.521  1.00 33.40 601 A 1 
ATOM 4584 C CA  . ALA A 0 601 . 42.731  -22.343 -38.248  1.00 33.40 601 A 1 
ATOM 4585 C C   . ALA A 0 601 . 44.202  -22.619 -37.834  1.00 33.40 601 A 1 
ATOM 4586 C CB  . ALA A 0 601 . 41.826  -23.586 -38.146  1.00 33.40 601 A 1 
ATOM 4587 O O   . ALA A 0 601 . 45.117  -22.510 -38.639  1.00 33.40 601 A 1 
ATOM 4588 N N   . ALA A 0 602 . 44.361  -22.989 -36.546  1.00 36.69 602 A 1 
ATOM 4589 C CA  . ALA A 0 602 . 45.592  -23.134 -35.736  1.00 36.69 602 A 1 
ATOM 4590 C C   . ALA A 0 602 . 46.357  -21.803 -35.489  1.00 36.69 602 A 1 
ATOM 4591 C CB  . ALA A 0 602 . 46.470  -24.259 -36.300  1.00 36.69 602 A 1 
ATOM 4592 O O   . ALA A 0 602 . 46.851  -21.206 -36.432  1.00 36.69 602 A 1 
ATOM 4593 N N   . ALA A 0 603 . 46.436  -21.176 -34.304  1.00 38.57 603 A 1 
ATOM 4594 C CA  . ALA A 0 603 . 46.481  -21.569 -32.879  1.00 38.57 603 A 1 
ATOM 4595 C C   . ALA A 0 603 . 47.888  -21.885 -32.320  1.00 38.57 603 A 1 
ATOM 4596 C CB  . ALA A 0 603 . 45.446  -22.629 -32.469  1.00 38.57 603 A 1 
ATOM 4597 O O   . ALA A 0 603 . 48.478  -22.900 -32.675  1.00 38.57 603 A 1 
ATOM 4598 N N   . GLY A 0 604 . 48.343  -21.083 -31.339  1.00 39.15 604 A 1 
ATOM 4599 C CA  . GLY A 0 604 . 49.350  -21.496 -30.348  1.00 39.15 604 A 1 
ATOM 4600 C C   . GLY A 0 604 . 50.439  -20.478 -29.959  1.00 39.15 604 A 1 
ATOM 4601 O O   . GLY A 0 604 . 51.409  -20.348 -30.686  1.00 39.15 604 A 1 
ATOM 4602 N N   . GLN A 0 605 . 50.339  -19.947 -28.725  1.00 38.12 605 A 1 
ATOM 4603 C CA  . GLN A 0 605 . 51.458  -19.587 -27.813  1.00 38.12 605 A 1 
ATOM 4604 C C   . GLN A 0 605 . 52.370  -18.377 -28.178  1.00 38.12 605 A 1 
ATOM 4605 C CB  . GLN A 0 605 . 52.271  -20.877 -27.536  1.00 38.12 605 A 1 
ATOM 4606 O O   . GLN A 0 605 . 52.698  -18.166 -29.334  1.00 38.12 605 A 1 
ATOM 4607 C CG  . GLN A 0 605 . 51.428  -21.947 -26.809  1.00 38.12 605 A 1 
ATOM 4608 C CD  . GLN A 0 605 . 52.143  -23.279 -26.596  1.00 38.12 605 A 1 
ATOM 4609 N NE2 . GLN A 0 605 . 51.511  -24.225 -25.936  1.00 38.12 605 A 1 
ATOM 4610 O OE1 . GLN A 0 605 . 53.264  -23.516 -27.002  1.00 38.12 605 A 1 
ATOM 4611 N N   . ALA A 0 606 . 52.875  -17.559 -27.235  1.00 38.95 606 A 1 
ATOM 4612 C CA  . ALA A 0 606 . 52.589  -17.377 -25.795  1.00 38.95 606 A 1 
ATOM 4613 C C   . ALA A 0 606 . 53.246  -16.072 -25.247  1.00 38.95 606 A 1 
ATOM 4614 C CB  . ALA A 0 606 . 53.148  -18.579 -25.007  1.00 38.95 606 A 1 
ATOM 4615 O O   . ALA A 0 606 . 54.040  -15.455 -25.949  1.00 38.95 606 A 1 
ATOM 4616 N N   . SER A 0 607 . 53.021  -15.771 -23.949  1.00 38.77 607 A 1 
ATOM 4617 C CA  . SER A 0 607 . 53.749  -14.794 -23.091  1.00 38.77 607 A 1 
ATOM 4618 C C   . SER A 0 607 . 53.296  -13.315 -23.188  1.00 38.77 607 A 1 
ATOM 4619 C CB  . SER A 0 607 . 55.265  -14.917 -23.359  1.00 38.77 607 A 1 
ATOM 4620 O O   . SER A 0 607 . 53.180  -12.807 -24.294  1.00 38.77 607 A 1 
ATOM 4621 O OG  . SER A 0 607 . 56.025  -14.748 -22.188  1.00 38.77 607 A 1 
ATOM 4622 N N   . GLN A 0 608 . 53.065  -12.532 -22.114  1.00 38.03 608 A 1 
ATOM 4623 C CA  . GLN A 0 608 . 52.922  -12.782 -20.656  1.00 38.03 608 A 1 
ATOM 4624 C C   . GLN A 0 608 . 52.281  -11.538 -19.962  1.00 38.03 608 A 1 
ATOM 4625 C CB  . GLN A 0 608 . 54.308  -13.114 -20.052  1.00 38.03 608 A 1 
ATOM 4626 O O   . GLN A 0 608 . 52.362  -10.446 -20.509  1.00 38.03 608 A 1 
ATOM 4627 C CG  . GLN A 0 608 . 54.439  -13.142 -18.520  1.00 38.03 608 A 1 
ATOM 4628 C CD  . GLN A 0 608 . 55.823  -13.579 -18.037  1.00 38.03 608 A 1 
ATOM 4629 N NE2 . GLN A 0 608 . 56.173  -13.279 -16.805  1.00 38.03 608 A 1 
ATOM 4630 O OE1 . GLN A 0 608 . 56.611  -14.207 -18.721  1.00 38.03 608 A 1 
ATOM 4631 N N   . TYR A 0 609 . 51.733  -11.706 -18.740  1.00 37.18 609 A 1 
ATOM 4632 C CA  . TYR A 0 609 . 50.921  -10.760 -17.924  1.00 37.18 609 A 1 
ATOM 4633 C C   . TYR A 0 609 . 49.471  -10.559 -18.423  1.00 37.18 609 A 1 
ATOM 4634 C CB  . TYR A 0 609 . 51.610  -9.400  -17.674  1.00 37.18 609 A 1 
ATOM 4635 O O   . TYR A 0 609 . 49.250  -10.347 -19.606  1.00 37.18 609 A 1 
ATOM 4636 C CG  . TYR A 0 609 . 52.833  -9.427  -16.773  1.00 37.18 609 A 1 
ATOM 4637 C CD1 . TYR A 0 609 . 52.683  -9.236  -15.385  1.00 37.18 609 A 1 
ATOM 4638 C CD2 . TYR A 0 609 . 54.119  -9.594  -17.322  1.00 37.18 609 A 1 
ATOM 4639 C CE1 . TYR A 0 609 . 53.812  -9.235  -14.544  1.00 37.18 609 A 1 
ATOM 4640 C CE2 . TYR A 0 609 . 55.253  -9.601  -16.484  1.00 37.18 609 A 1 
ATOM 4641 O OH  . TYR A 0 609 . 56.183  -9.421  -14.274  1.00 37.18 609 A 1 
ATOM 4642 C CZ  . TYR A 0 609 . 55.098  -9.420  -15.091  1.00 37.18 609 A 1 
ATOM 4643 N N   . GLY A 0 610 . 48.430  -10.615 -17.579  1.00 36.53 610 A 1 
ATOM 4644 C CA  . GLY A 0 610 . 48.354  -10.993 -16.155  1.00 36.53 610 A 1 
ATOM 4645 C C   . GLY A 0 610 . 46.907  -11.346 -15.748  1.00 36.53 610 A 1 
ATOM 4646 O O   . GLY A 0 610 . 45.965  -10.866 -16.366  1.00 36.53 610 A 1 
ATOM 4647 N N   . SER A 0 611 . 46.714  -12.228 -14.759  1.00 33.98 611 A 1 
ATOM 4648 C CA  . SER A 0 611 . 45.442  -12.947 -14.528  1.00 33.98 611 A 1 
ATOM 4649 C C   . SER A 0 611 . 44.715  -12.623 -13.214  1.00 33.98 611 A 1 
ATOM 4650 C CB  . SER A 0 611 . 45.745  -14.451 -14.490  1.00 33.98 611 A 1 
ATOM 4651 O O   . SER A 0 611 . 45.359  -12.645 -12.167  1.00 33.98 611 A 1 
ATOM 4652 O OG  . SER A 0 611 . 46.689  -14.719 -13.463  1.00 33.98 611 A 1 
ATOM 4653 N N   . VAL A 0 612 . 43.374  -12.568 -13.250  1.00 39.00 612 A 1 
ATOM 4654 C CA  . VAL A 0 612 . 42.458  -13.149 -12.230  1.00 39.00 612 A 1 
ATOM 4655 C C   . VAL A 0 612 . 41.258  -13.796 -12.972  1.00 39.00 612 A 1 
ATOM 4656 C CB  . VAL A 0 612 . 42.026  -12.148 -11.124  1.00 39.00 612 A 1 
ATOM 4657 O O   . VAL A 0 612 . 41.128  -13.624 -14.182  1.00 39.00 612 A 1 
ATOM 4658 C CG1 . VAL A 0 612 . 41.292  -12.850 -9.965   1.00 39.00 612 A 1 
ATOM 4659 C CG2 . VAL A 0 612 . 43.210  -11.428 -10.462  1.00 39.00 612 A 1 
ATOM 4660 N N   . GLN A 0 613 . 40.450  -14.635 -12.308  1.00 38.12 613 A 1 
ATOM 4661 C CA  . GLN A 0 613 . 39.713  -15.746 -12.935  1.00 38.12 613 A 1 
ATOM 4662 C C   . GLN A 0 613 . 38.310  -16.009 -12.333  1.00 38.12 613 A 1 
ATOM 4663 C CB  . GLN A 0 613 . 40.618  -16.978 -12.730  1.00 38.12 613 A 1 
ATOM 4664 O O   . GLN A 0 613 . 38.176  -16.109 -11.117  1.00 38.12 613 A 1 
ATOM 4665 C CG  . GLN A 0 613 . 40.073  -18.331 -13.210  1.00 38.12 613 A 1 
ATOM 4666 C CD  . GLN A 0 613 . 40.974  -19.496 -12.795  1.00 38.12 613 A 1 
ATOM 4667 N NE2 . GLN A 0 613 . 40.591  -20.720 -13.079  1.00 38.12 613 A 1 
ATOM 4668 O OE1 . GLN A 0 613 . 42.030  -19.354 -12.205  1.00 38.12 613 A 1 
ATOM 4669 N N   . GLY A 0 614 . 37.317  -16.298 -13.192  1.00 36.33 614 A 1 
ATOM 4670 C CA  . GLY A 0 614 . 36.016  -16.912 -12.837  1.00 36.33 614 A 1 
ATOM 4671 C C   . GLY A 0 614 . 34.812  -15.945 -12.802  1.00 36.33 614 A 1 
ATOM 4672 O O   . GLY A 0 614 . 34.999  -14.757 -12.597  1.00 36.33 614 A 1 
ATOM 4673 N N   . SER A 0 615 . 33.557  -16.386 -12.987  1.00 36.57 615 A 1 
ATOM 4674 C CA  . SER A 0 615 . 33.061  -17.741 -13.306  1.00 36.57 615 A 1 
ATOM 4675 C C   . SER A 0 615 . 31.649  -17.723 -13.945  1.00 36.57 615 A 1 
ATOM 4676 C CB  . SER A 0 615 . 33.009  -18.582 -12.023  1.00 36.57 615 A 1 
ATOM 4677 O O   . SER A 0 615 . 30.948  -16.724 -13.880  1.00 36.57 615 A 1 
ATOM 4678 O OG  . SER A 0 615 . 32.946  -19.970 -12.322  1.00 36.57 615 A 1 
ATOM 4679 N N   . LYS A 0 616 . 31.275  -18.869 -14.538  1.00 37.51 616 A 1 
ATOM 4680 C CA  . LYS A 0 616 . 29.960  -19.376 -15.028  1.00 37.51 616 A 1 
ATOM 4681 C C   . LYS A 0 616 . 28.682  -18.698 -14.457  1.00 37.51 616 A 1 
ATOM 4682 C CB  . LYS A 0 616 . 29.962  -20.858 -14.613  1.00 37.51 616 A 1 
ATOM 4683 O O   . LYS A 0 616 . 28.664  -18.376 -13.279  1.00 37.51 616 A 1 
ATOM 4684 C CG  . LYS A 0 616 . 31.035  -21.708 -15.320  1.00 37.51 616 A 1 
ATOM 4685 C CD  . LYS A 0 616 . 31.102  -23.110 -14.706  1.00 37.51 616 A 1 
ATOM 4686 C CE  . LYS A 0 616 . 32.192  -23.936 -15.397  1.00 37.51 616 A 1 
ATOM 4687 N NZ  . LYS A 0 616 . 32.278  -25.300 -14.820  1.00 37.51 616 A 1 
ATOM 4688 N N   . HIS A 0 617 . 27.536  -18.621 -15.161  1.00 34.23 617 A 1 
ATOM 4689 C CA  . HIS A 0 617 . 26.809  -19.735 -15.824  1.00 34.23 617 A 1 
ATOM 4690 C C   . HIS A 0 617 . 25.624  -19.256 -16.728  1.00 34.23 617 A 1 
ATOM 4691 C CB  . HIS A 0 617 . 26.209  -20.605 -14.685  1.00 34.23 617 A 1 
ATOM 4692 O O   . HIS A 0 617 . 25.210  -18.115 -16.606  1.00 34.23 617 A 1 
ATOM 4693 C CG  . HIS A 0 617 . 26.207  -22.108 -14.845  1.00 34.23 617 A 1 
ATOM 4694 C CD2 . HIS A 0 617 . 27.087  -22.892 -15.546  1.00 34.23 617 A 1 
ATOM 4695 N ND1 . HIS A 0 617 . 25.408  -22.965 -14.126  1.00 34.23 617 A 1 
ATOM 4696 C CE1 . HIS A 0 617 . 25.802  -24.225 -14.374  1.00 34.23 617 A 1 
ATOM 4697 N NE2 . HIS A 0 617 . 26.840  -24.230 -15.228  1.00 34.23 617 A 1 
ATOM 4698 N N   . ILE A 0 618 . 25.093  -20.158 -17.583  1.00 37.82 618 A 1 
ATOM 4699 C CA  . ILE A 0 618 . 23.712  -20.302 -18.160  1.00 37.82 618 A 1 
ATOM 4700 C C   . ILE A 0 618 . 22.706  -19.138 -17.906  1.00 37.82 618 A 1 
ATOM 4701 C CB  . ILE A 0 618 . 23.117  -21.619 -17.571  1.00 37.82 618 A 1 
ATOM 4702 O O   . ILE A 0 618 . 22.490  -18.793 -16.754  1.00 37.82 618 A 1 
ATOM 4703 C CG1 . ILE A 0 618 . 24.032  -22.849 -17.824  1.00 37.82 618 A 1 
ATOM 4704 C CG2 . ILE A 0 618 . 21.704  -21.921 -18.110  1.00 37.82 618 A 1 
ATOM 4705 C CD1 . ILE A 0 618 . 23.591  -24.134 -17.107  1.00 37.82 618 A 1 
ATOM 4706 N N   . GLY A 0 619 . 21.941  -18.568 -18.855  1.00 34.62 619 A 1 
ATOM 4707 C CA  . GLY A 0 619 . 21.524  -18.981 -20.214  1.00 34.62 619 A 1 
ATOM 4708 C C   . GLY A 0 619 . 19.977  -19.023 -20.342  1.00 34.62 619 A 1 
ATOM 4709 O O   . GLY A 0 619 . 19.332  -19.607 -19.478  1.00 34.62 619 A 1 
ATOM 4710 N N   . GLY A 0 620 . 19.359  -18.440 -21.388  1.00 35.13 620 A 1 
ATOM 4711 C CA  . GLY A 0 620 . 17.887  -18.453 -21.559  1.00 35.13 620 A 1 
ATOM 4712 C C   . GLY A 0 620 . 17.314  -17.619 -22.728  1.00 35.13 620 A 1 
ATOM 4713 O O   . GLY A 0 620 . 17.867  -16.590 -23.091  1.00 35.13 620 A 1 
ATOM 4714 N N   . HIS A 0 621 . 16.211  -18.102 -23.315  1.00 34.82 621 A 1 
ATOM 4715 C CA  . HIS A 0 621 . 15.430  -17.563 -24.456  1.00 34.82 621 A 1 
ATOM 4716 C C   . HIS A 0 621 . 14.706  -16.222 -24.150  1.00 34.82 621 A 1 
ATOM 4717 C CB  . HIS A 0 621 . 14.365  -18.632 -24.784  1.00 34.82 621 A 1 
ATOM 4718 O O   . HIS A 0 621 . 14.505  -15.918 -22.982  1.00 34.82 621 A 1 
ATOM 4719 C CG  . HIS A 0 621 . 14.897  -20.028 -25.028  1.00 34.82 621 A 1 
ATOM 4720 C CD2 . HIS A 0 621 . 15.202  -20.976 -24.084  1.00 34.82 621 A 1 
ATOM 4721 N ND1 . HIS A 0 621 . 15.121  -20.604 -26.257  1.00 34.82 621 A 1 
ATOM 4722 C CE1 . HIS A 0 621 . 15.567  -21.855 -26.059  1.00 34.82 621 A 1 
ATOM 4723 N NE2 . HIS A 0 621 . 15.643  -22.125 -24.748  1.00 34.82 621 A 1 
ATOM 4724 N N   . GLY A 0 622 . 14.192  -15.423 -25.106  1.00 34.22 622 A 1 
ATOM 4725 C CA  . GLY A 0 622 . 14.194  -15.494 -26.585  1.00 34.22 622 A 1 
ATOM 4726 C C   . GLY A 0 622 . 12.915  -14.890 -27.234  1.00 34.22 622 A 1 
ATOM 4727 O O   . GLY A 0 622 . 11.853  -14.919 -26.620  1.00 34.22 622 A 1 
ATOM 4728 N N   . GLY A 0 623 . 12.997  -14.393 -28.485  1.00 31.82 623 A 1 
ATOM 4729 C CA  . GLY A 0 623 . 11.907  -13.673 -29.201  1.00 31.82 623 A 1 
ATOM 4730 C C   . GLY A 0 623 . 11.810  -12.185 -28.803  1.00 31.82 623 A 1 
ATOM 4731 O O   . GLY A 0 623 . 12.237  -11.837 -27.711  1.00 31.82 623 A 1 
ATOM 4732 N N   . TYR A 0 624 . 11.317  -11.228 -29.602  1.00 37.84 624 A 1 
ATOM 4733 C CA  . TYR A 0 624 . 10.657  -11.188 -30.928  1.00 37.84 624 A 1 
ATOM 4734 C C   . TYR A 0 624 . 11.288  -10.025 -31.754  1.00 37.84 624 A 1 
ATOM 4735 C CB  . TYR A 0 624 . 9.154   -10.889 -30.718  1.00 37.84 624 A 1 
ATOM 4736 O O   . TYR A 0 624 . 11.987  -9.201  -31.184  1.00 37.84 624 A 1 
ATOM 4737 C CG  . TYR A 0 624 . 8.307   -11.968 -30.059  1.00 37.84 624 A 1 
ATOM 4738 C CD1 . TYR A 0 624 . 7.344   -12.668 -30.816  1.00 37.84 624 A 1 
ATOM 4739 C CD2 . TYR A 0 624 . 8.414   -12.212 -28.675  1.00 37.84 624 A 1 
ATOM 4740 C CE1 . TYR A 0 624 . 6.506   -13.616 -30.195  1.00 37.84 624 A 1 
ATOM 4741 C CE2 . TYR A 0 624 . 7.589   -13.169 -28.053  1.00 37.84 624 A 1 
ATOM 4742 O OH  . TYR A 0 624 . 5.818   -14.782 -28.217  1.00 37.84 624 A 1 
ATOM 4743 C CZ  . TYR A 0 624 . 6.629   -13.870 -28.813  1.00 37.84 624 A 1 
ATOM 4744 N N   . GLY A 0 625 . 11.097  -9.835  -33.068  1.00 33.97 625 A 1 
ATOM 4745 C CA  . GLY A 0 625 . 10.296  -10.585 -34.043  1.00 33.97 625 A 1 
ATOM 4746 C C   . GLY A 0 625 . 9.334   -9.707  -34.870  1.00 33.97 625 A 1 
ATOM 4747 O O   . GLY A 0 625 . 8.122   -9.890  -34.766  1.00 33.97 625 A 1 
ATOM 4748 N N   . HIS A 0 626 . 9.842   -8.778  -35.695  1.00 34.36 626 A 1 
ATOM 4749 C CA  . HIS A 0 626 . 9.040   -8.000  -36.661  1.00 34.36 626 A 1 
ATOM 4750 C C   . HIS A 0 626 . 9.838   -7.634  -37.925  1.00 34.36 626 A 1 
ATOM 4751 C CB  . HIS A 0 626 . 8.464   -6.732  -35.996  1.00 34.36 626 A 1 
ATOM 4752 O O   . HIS A 0 626 . 11.035  -7.376  -37.838  1.00 34.36 626 A 1 
ATOM 4753 C CG  . HIS A 0 626 . 6.961   -6.776  -35.893  1.00 34.36 626 A 1 
ATOM 4754 C CD2 . HIS A 0 626 . 6.074   -5.819  -36.305  1.00 34.36 626 A 1 
ATOM 4755 N ND1 . HIS A 0 626 . 6.226   -7.819  -35.383  1.00 34.36 626 A 1 
ATOM 4756 C CE1 . HIS A 0 626 . 4.926   -7.503  -35.479  1.00 34.36 626 A 1 
ATOM 4757 N NE2 . HIS A 0 626 . 4.780   -6.308  -36.075  1.00 34.36 626 A 1 
ATOM 4758 N N   . GLY A 0 627 . 9.181   -7.601  -39.092  1.00 32.68 627 A 1 
ATOM 4759 C CA  . GLY A 0 627 . 9.821   -7.216  -40.356  1.00 32.68 627 A 1 
ATOM 4760 C C   . GLY A 0 627 . 8.886   -7.229  -41.573  1.00 32.68 627 A 1 
ATOM 4761 O O   . GLY A 0 627 . 8.466   -8.291  -42.031  1.00 32.68 627 A 1 
ATOM 4762 N N   . TYR A 0 628 . 8.615   -6.042  -42.123  1.00 40.43 628 A 1 
ATOM 4763 C CA  . TYR A 0 628 . 7.899   -5.773  -43.382  1.00 40.43 628 A 1 
ATOM 4764 C C   . TYR A 0 628 . 8.417   -4.418  -43.934  1.00 40.43 628 A 1 
ATOM 4765 C CB  . TYR A 0 628 . 6.367   -5.689  -43.152  1.00 40.43 628 A 1 
ATOM 4766 O O   . TYR A 0 628 . 8.762   -3.560  -43.134  1.00 40.43 628 A 1 
ATOM 4767 C CG  . TYR A 0 628 . 5.790   -6.330  -41.894  1.00 40.43 628 A 1 
ATOM 4768 C CD1 . TYR A 0 628 . 5.442   -7.697  -41.873  1.00 40.43 628 A 1 
ATOM 4769 C CD2 . TYR A 0 628 . 5.577   -5.542  -40.745  1.00 40.43 628 A 1 
ATOM 4770 C CE1 . TYR A 0 628 . 4.895   -8.273  -40.708  1.00 40.43 628 A 1 
ATOM 4771 C CE2 . TYR A 0 628 . 5.023   -6.113  -39.583  1.00 40.43 628 A 1 
ATOM 4772 O OH  . TYR A 0 628 . 4.180   -8.037  -38.429  1.00 40.43 628 A 1 
ATOM 4773 C CZ  . TYR A 0 628 . 4.686   -7.482  -39.559  1.00 40.43 628 A 1 
ATOM 4774 N N   . GLY A 0 629 . 8.493   -4.118  -45.237  1.00 37.98 629 A 1 
ATOM 4775 C CA  . GLY A 0 629 . 8.305   -4.973  -46.407  1.00 37.98 629 A 1 
ATOM 4776 C C   . GLY A 0 629 . 8.550   -4.256  -47.755  1.00 37.98 629 A 1 
ATOM 4777 O O   . GLY A 0 629 . 7.878   -3.288  -48.079  1.00 37.98 629 A 1 
ATOM 4778 N N   . LYS A 0 630 . 9.439   -4.842  -48.572  1.00 35.28 630 A 1 
ATOM 4779 C CA  . LYS A 0 630 . 9.210   -5.278  -49.973  1.00 35.28 630 A 1 
ATOM 4780 C C   . LYS A 0 630 . 8.818   -4.262  -51.079  1.00 35.28 630 A 1 
ATOM 4781 C CB  . LYS A 0 630 . 8.206   -6.443  -49.898  1.00 35.28 630 A 1 
ATOM 4782 O O   . LYS A 0 630 . 7.640   -3.993  -51.302  1.00 35.28 630 A 1 
ATOM 4783 C CG  . LYS A 0 630 . 8.082   -7.224  -51.211  1.00 35.28 630 A 1 
ATOM 4784 C CD  . LYS A 0 630 . 7.023   -8.318  -51.058  1.00 35.28 630 A 1 
ATOM 4785 C CE  . LYS A 0 630 . 6.895   -9.087  -52.374  1.00 35.28 630 A 1 
ATOM 4786 N NZ  . LYS A 0 630 . 5.847   -10.131 -52.275  1.00 35.28 630 A 1 
ATOM 4787 N N   . SER A 0 631 . 9.801   -3.939  -51.934  1.00 38.91 631 A 1 
ATOM 4788 C CA  . SER A 0 631 . 9.701   -3.368  -53.304  1.00 38.91 631 A 1 
ATOM 4789 C C   . SER A 0 631 . 11.069  -3.566  -54.022  1.00 38.91 631 A 1 
ATOM 4790 C CB  . SER A 0 631 . 9.396   -1.869  -53.149  1.00 38.91 631 A 1 
ATOM 4791 O O   . SER A 0 631 . 12.057  -3.623  -53.299  1.00 38.91 631 A 1 
ATOM 4792 O OG  . SER A 0 631 . 8.872   -1.323  -54.336  1.00 38.91 631 A 1 
ATOM 4793 N N   . VAL A 0 632 . 11.300  -3.707  -55.345  1.00 41.41 632 A 1 
ATOM 4794 C CA  . VAL A 0 632 . 10.520  -4.063  -56.568  1.00 41.41 632 A 1 
ATOM 4795 C C   . VAL A 0 632 . 11.510  -4.685  -57.615  1.00 41.41 632 A 1 
ATOM 4796 C CB  . VAL A 0 632 . 9.713   -2.833  -57.085  1.00 41.41 632 A 1 
ATOM 4797 O O   . VAL A 0 632 . 12.677  -4.884  -57.292  1.00 41.41 632 A 1 
ATOM 4798 C CG1 . VAL A 0 632 . 9.896   -2.362  -58.534  1.00 41.41 632 A 1 
ATOM 4799 C CG2 . VAL A 0 632 . 8.212   -3.120  -56.917  1.00 41.41 632 A 1 
ATOM 4800 N N   . GLY A 0 633 . 11.080  -5.088  -58.827  1.00 38.09 633 A 1 
ATOM 4801 C CA  . GLY A 0 633 . 11.953  -5.646  -59.903  1.00 38.09 633 A 1 
ATOM 4802 C C   . GLY A 0 633 . 12.752  -4.598  -60.713  1.00 38.09 633 A 1 
ATOM 4803 O O   . GLY A 0 633 . 12.496  -3.409  -60.566  1.00 38.09 633 A 1 
ATOM 4804 N N   . TYR A 0 634 . 13.701  -4.934  -61.611  1.00 38.42 634 A 1 
ATOM 4805 C CA  . TYR A 0 634 . 13.945  -6.125  -62.476  1.00 38.42 634 A 1 
ATOM 4806 C C   . TYR A 0 634 . 15.473  -6.396  -62.666  1.00 38.42 634 A 1 
ATOM 4807 C CB  . TYR A 0 634 . 13.369  -5.786  -63.869  1.00 38.42 634 A 1 
ATOM 4808 O O   . TYR A 0 634 . 16.272  -5.583  -62.228  1.00 38.42 634 A 1 
ATOM 4809 C CG  . TYR A 0 634 . 11.864  -5.868  -64.033  1.00 38.42 634 A 1 
ATOM 4810 C CD1 . TYR A 0 634 . 11.295  -6.983  -64.680  1.00 38.42 634 A 1 
ATOM 4811 C CD2 . TYR A 0 634 . 11.044  -4.794  -63.635  1.00 38.42 634 A 1 
ATOM 4812 C CE1 . TYR A 0 634 . 9.910   -7.025  -64.928  1.00 38.42 634 A 1 
ATOM 4813 C CE2 . TYR A 0 634 . 9.657   -4.834  -63.877  1.00 38.42 634 A 1 
ATOM 4814 O OH  . TYR A 0 634 . 7.759   -5.987  -64.798  1.00 38.42 634 A 1 
ATOM 4815 C CZ  . TYR A 0 634 . 9.090   -5.949  -64.531  1.00 38.42 634 A 1 
ATOM 4816 N N   . GLY A 0 635 . 15.993  -7.446  -63.339  1.00 39.01 635 A 1 
ATOM 4817 C CA  . GLY A 0 635 . 15.401  -8.668  -63.931  1.00 39.01 635 A 1 
ATOM 4818 C C   . GLY A 0 635 . 16.015  -9.108  -65.296  1.00 39.01 635 A 1 
ATOM 4819 O O   . GLY A 0 635 . 16.066  -8.295  -66.211  1.00 39.01 635 A 1 
ATOM 4820 N N   . LYS A 0 636 . 16.341  -10.416 -65.459  1.00 37.33 636 A 1 
ATOM 4821 C CA  . LYS A 0 636 . 17.019  -11.130 -66.604  1.00 37.33 636 A 1 
ATOM 4822 C C   . LYS A 0 636 . 18.556  -10.925 -66.692  1.00 37.33 636 A 1 
ATOM 4823 C CB  . LYS A 0 636 . 16.316  -10.866 -67.953  1.00 37.33 636 A 1 
ATOM 4824 O O   . LYS A 0 636 . 19.005  -9.798  -66.587  1.00 37.33 636 A 1 
ATOM 4825 C CG  . LYS A 0 636 . 14.896  -11.452 -68.002  1.00 37.33 636 A 1 
ATOM 4826 C CD  . LYS A 0 636 . 14.259  -11.232 -69.380  1.00 37.33 636 A 1 
ATOM 4827 C CE  . LYS A 0 636 . 12.890  -11.919 -69.450  1.00 37.33 636 A 1 
ATOM 4828 N NZ  . LYS A 0 636 . 12.244  -11.700 -70.768  1.00 37.33 636 A 1 
ATOM 4829 N N   . ALA A 0 637 . 19.423  -11.961 -66.687  1.00 37.42 637 A 1 
ATOM 4830 C CA  . ALA A 0 637 . 19.656  -13.129 -67.596  1.00 37.42 637 A 1 
ATOM 4831 C C   . ALA A 0 637 . 20.426  -12.733 -68.888  1.00 37.42 637 A 1 
ATOM 4832 C CB  . ALA A 0 637 . 18.386  -13.955 -67.845  1.00 37.42 637 A 1 
ATOM 4833 O O   . ALA A 0 637 . 20.111  -11.681 -69.428  1.00 37.42 637 A 1 
ATOM 4834 N N   . TYR A 0 638 . 21.425  -13.450 -69.450  1.00 38.32 638 A 1 
ATOM 4835 C CA  . TYR A 0 638 . 21.747  -14.903 -69.605  1.00 38.32 638 A 1 
ATOM 4836 C C   . TYR A 0 638 . 23.275  -15.128 -69.923  1.00 38.32 638 A 1 
ATOM 4837 C CB  . TYR A 0 638 . 20.897  -15.395 -70.805  1.00 38.32 638 A 1 
ATOM 4838 O O   . TYR A 0 638 . 23.973  -14.145 -70.130  1.00 38.32 638 A 1 
ATOM 4839 C CG  . TYR A 0 638 . 20.737  -14.386 -71.942  1.00 38.32 638 A 1 
ATOM 4840 C CD1 . TYR A 0 638 . 19.475  -13.808 -72.190  1.00 38.32 638 A 1 
ATOM 4841 C CD2 . TYR A 0 638 . 21.859  -13.944 -72.674  1.00 38.32 638 A 1 
ATOM 4842 C CE1 . TYR A 0 638 . 19.341  -12.778 -73.142  1.00 38.32 638 A 1 
ATOM 4843 C CE2 . TYR A 0 638 . 21.732  -12.903 -73.614  1.00 38.32 638 A 1 
ATOM 4844 O OH  . TYR A 0 638 . 20.338  -11.289 -74.726  1.00 38.32 638 A 1 
ATOM 4845 C CZ  . TYR A 0 638 . 20.471  -12.312 -73.843  1.00 38.32 638 A 1 
ATOM 4846 N N   . GLY A 0 639 . 23.896  -16.328 -70.042  1.00 36.82 639 A 1 
ATOM 4847 C CA  . GLY A 0 639 . 23.410  -17.707 -69.800  1.00 36.82 639 A 1 
ATOM 4848 C C   . GLY A 0 639 . 24.198  -18.955 -70.330  1.00 36.82 639 A 1 
ATOM 4849 O O   . GLY A 0 639 . 23.610  -20.027 -70.249  1.00 36.82 639 A 1 
ATOM 4850 N N   . ALA A 0 640 . 25.441  -18.911 -70.864  1.00 39.30 640 A 1 
ATOM 4851 C CA  . ALA A 0 640 . 26.200  -20.115 -71.342  1.00 39.30 640 A 1 
ATOM 4852 C C   . ALA A 0 640 . 27.745  -19.965 -71.171  1.00 39.30 640 A 1 
ATOM 4853 C CB  . ALA A 0 640 . 25.831  -20.367 -72.812  1.00 39.30 640 A 1 
ATOM 4854 O O   . ALA A 0 640 . 28.213  -18.833 -71.230  1.00 39.30 640 A 1 
ATOM 4855 N N   . GLN A 0 641 . 28.597  -20.955 -70.813  1.00 37.20 641 A 1 
ATOM 4856 C CA  . GLN A 0 641 . 28.930  -22.320 -71.333  1.00 37.20 641 A 1 
ATOM 4857 C C   . GLN A 0 641 . 29.759  -22.332 -72.655  1.00 37.20 641 A 1 
ATOM 4858 C CB  . GLN A 0 641 . 27.735  -23.303 -71.361  1.00 37.20 641 A 1 
ATOM 4859 O O   . GLN A 0 641 . 29.401  -21.606 -73.570  1.00 37.20 641 A 1 
ATOM 4860 C CG  . GLN A 0 641 . 27.691  -24.234 -70.137  1.00 37.20 641 A 1 
ATOM 4861 C CD  . GLN A 0 641 . 26.559  -25.254 -70.239  1.00 37.20 641 A 1 
ATOM 4862 N NE2 . GLN A 0 641 . 26.771  -26.408 -70.837  1.00 37.20 641 A 1 
ATOM 4863 O OE1 . GLN A 0 641 . 25.453  -25.031 -69.791  1.00 37.20 641 A 1 
ATOM 4864 N N   . ALA A 0 642 . 30.833  -23.134 -72.855  1.00 35.83 642 A 1 
ATOM 4865 C CA  . ALA A 0 642 . 31.428  -24.215 -72.034  1.00 35.83 642 A 1 
ATOM 4866 C C   . ALA A 0 642 . 32.923  -24.578 -72.339  1.00 35.83 642 A 1 
ATOM 4867 C CB  . ALA A 0 642 . 30.606  -25.491 -72.287  1.00 35.83 642 A 1 
ATOM 4868 O O   . ALA A 0 642 . 33.408  -24.391 -73.448  1.00 35.83 642 A 1 
ATOM 4869 N N   . SER A 0 643 . 33.582  -25.213 -71.350  1.00 35.46 643 A 1 
ATOM 4870 C CA  . SER A 0 643 . 34.580  -26.324 -71.420  1.00 35.46 643 A 1 
ATOM 4871 C C   . SER A 0 643 . 35.876  -26.287 -72.279  1.00 35.46 643 A 1 
ATOM 4872 C CB  . SER A 0 643 . 33.853  -27.647 -71.695  1.00 35.46 643 A 1 
ATOM 4873 O O   . SER A 0 643 . 35.868  -26.611 -73.461  1.00 35.46 643 A 1 
ATOM 4874 O OG  . SER A 0 643 . 33.215  -27.616 -72.953  1.00 35.46 643 A 1 
ATOM 4875 N N   . ALA A 0 644 . 37.007  -26.105 -71.576  1.00 34.07 644 A 1 
ATOM 4876 C CA  . ALA A 0 644 . 38.295  -26.845 -71.592  1.00 34.07 644 A 1 
ATOM 4877 C C   . ALA A 0 644 . 38.745  -27.751 -72.781  1.00 34.07 644 A 1 
ATOM 4878 C CB  . ALA A 0 644 . 38.304  -27.692 -70.308  1.00 34.07 644 A 1 
ATOM 4879 O O   . ALA A 0 644 . 38.056  -28.696 -73.160  1.00 34.07 644 A 1 
ATOM 4880 N N   . GLY A 0 645 . 40.022  -27.609 -73.201  1.00 37.37 645 A 1 
ATOM 4881 C CA  . GLY A 0 645 . 40.714  -28.505 -74.155  1.00 37.37 645 A 1 
ATOM 4882 C C   . GLY A 0 645 . 42.260  -28.531 -74.049  1.00 37.37 645 A 1 
ATOM 4883 O O   . GLY A 0 645 . 42.930  -27.541 -74.299  1.00 37.37 645 A 1 
ATOM 4884 N N   . LYS A 0 646 . 42.804  -29.699 -73.681  1.00 34.59 646 A 1 
ATOM 4885 C CA  . LYS A 0 646 . 44.214  -30.122 -73.461  1.00 34.59 646 A 1 
ATOM 4886 C C   . LYS A 0 646 . 45.393  -29.534 -74.289  1.00 34.59 646 A 1 
ATOM 4887 C CB  . LYS A 0 646 . 44.234  -31.626 -73.779  1.00 34.59 646 A 1 
ATOM 4888 O O   . LYS A 0 646 . 45.378  -29.563 -75.509  1.00 34.59 646 A 1 
ATOM 4889 C CG  . LYS A 0 646 . 43.592  -32.509 -72.709  1.00 34.59 646 A 1 
ATOM 4890 C CD  . LYS A 0 646 . 43.723  -33.968 -73.161  1.00 34.59 646 A 1 
ATOM 4891 C CE  . LYS A 0 646 . 43.415  -34.915 -72.004  1.00 34.59 646 A 1 
ATOM 4892 N NZ  . LYS A 0 646 . 43.601  -36.325 -72.420  1.00 34.59 646 A 1 
ATOM 4893 N N   . GLN A 0 647 . 46.498  -29.282 -73.564  1.00 32.84 647 A 1 
ATOM 4894 C CA  . GLN A 0 647 . 47.878  -29.833 -73.709  1.00 32.84 647 A 1 
ATOM 4895 C C   . GLN A 0 647 . 48.504  -30.068 -75.115  1.00 32.84 647 A 1 
ATOM 4896 C CB  . GLN A 0 647 . 47.981  -31.179 -72.943  1.00 32.84 647 A 1 
ATOM 4897 O O   . GLN A 0 647 . 48.048  -30.933 -75.858  1.00 32.84 647 A 1 
ATOM 4898 C CG  . GLN A 0 647 . 47.515  -31.182 -71.475  1.00 32.84 647 A 1 
ATOM 4899 C CD  . GLN A 0 647 . 47.394  -32.600 -70.908  1.00 32.84 647 A 1 
ATOM 4900 N NE2 . GLN A 0 647 . 48.168  -32.952 -69.905  1.00 32.84 647 A 1 
ATOM 4901 O OE1 . GLN A 0 647 . 46.583  -33.410 -71.340  1.00 32.84 647 A 1 
ATOM 4902 N N   . GLY A 0 648 . 49.695  -29.493 -75.367  1.00 35.24 648 A 1 
ATOM 4903 C CA  . GLY A 0 648 . 50.621  -29.918 -76.439  1.00 35.24 648 A 1 
ATOM 4904 C C   . GLY A 0 648 . 51.988  -29.199 -76.415  1.00 35.24 648 A 1 
ATOM 4905 O O   . GLY A 0 648 . 52.035  -27.999 -76.172  1.00 35.24 648 A 1 
ATOM 4906 N N   . TYR A 0 649 . 53.092  -29.921 -76.657  1.00 28.65 649 A 1 
ATOM 4907 C CA  . TYR A 0 649 . 54.483  -29.413 -76.720  1.00 28.65 649 A 1 
ATOM 4908 C C   . TYR A 0 649 . 55.121  -29.780 -78.081  1.00 28.65 649 A 1 
ATOM 4909 C CB  . TYR A 0 649 . 55.330  -30.025 -75.574  1.00 28.65 649 A 1 
ATOM 4910 O O   . TYR A 0 649 . 54.845  -30.860 -78.600  1.00 28.65 649 A 1 
ATOM 4911 C CG  . TYR A 0 649 . 55.872  -29.082 -74.506  1.00 28.65 649 A 1 
ATOM 4912 C CD1 . TYR A 0 649 . 57.189  -28.581 -74.591  1.00 28.65 649 A 1 
ATOM 4913 C CD2 . TYR A 0 649 . 55.096  -28.799 -73.364  1.00 28.65 649 A 1 
ATOM 4914 C CE1 . TYR A 0 649 . 57.731  -27.814 -73.538  1.00 28.65 649 A 1 
ATOM 4915 C CE2 . TYR A 0 649 . 55.636  -28.040 -72.306  1.00 28.65 649 A 1 
ATOM 4916 O OH  . TYR A 0 649 . 57.475  -26.838 -71.352  1.00 28.65 649 A 1 
ATOM 4917 C CZ  . TYR A 0 649 . 56.956  -27.551 -72.386  1.00 28.65 649 A 1 
ATOM 4918 N N   . GLY A 0 650 . 56.024  -28.937 -78.603  1.00 34.47 650 A 1 
ATOM 4919 C CA  . GLY A 0 650 . 56.815  -29.158 -79.836  1.00 34.47 650 A 1 
ATOM 4920 C C   . GLY A 0 650 . 56.618  -28.016 -80.853  1.00 34.47 650 A 1 
ATOM 4921 O O   . GLY A 0 650 . 55.483  -27.757 -81.226  1.00 34.47 650 A 1 
ATOM 4922 N N   . ALA A 0 651 . 57.588  -27.179 -81.247  1.00 33.39 651 A 1 
ATOM 4923 C CA  . ALA A 0 651 . 58.994  -27.357 -81.662  1.00 33.39 651 A 1 
ATOM 4924 C C   . ALA A 0 651 . 59.172  -27.882 -83.103  1.00 33.39 651 A 1 
ATOM 4925 C CB  . ALA A 0 651 . 59.846  -28.145 -80.653  1.00 33.39 651 A 1 
ATOM 4926 O O   . ALA A 0 651 . 58.874  -29.046 -83.349  1.00 33.39 651 A 1 
ATOM 4927 N N   . HIS A 0 652 . 59.707  -27.045 -84.015  1.00 33.32 652 A 1 
ATOM 4928 C CA  . HIS A 0 652 . 60.976  -27.239 -84.765  1.00 33.32 652 A 1 
ATOM 4929 C C   . HIS A 0 652 . 61.191  -26.124 -85.833  1.00 33.32 652 A 1 
ATOM 4930 C CB  . HIS A 0 652 . 61.069  -28.621 -85.463  1.00 33.32 652 A 1 
ATOM 4931 O O   . HIS A 0 652 . 60.228  -25.510 -86.279  1.00 33.32 652 A 1 
ATOM 4932 C CG  . HIS A 0 652 . 62.485  -29.109 -85.681  1.00 33.32 652 A 1 
ATOM 4933 C CD2 . HIS A 0 652 . 63.133  -30.042 -84.917  1.00 33.32 652 A 1 
ATOM 4934 N ND1 . HIS A 0 652 . 63.383  -28.701 -86.644  1.00 33.32 652 A 1 
ATOM 4935 C CE1 . HIS A 0 652 . 64.548  -29.337 -86.440  1.00 33.32 652 A 1 
ATOM 4936 N NE2 . HIS A 0 652 . 64.433  -30.186 -85.409  1.00 33.32 652 A 1 
ATOM 4937 N N   . GLN A 0 653 . 62.439  -26.001 -86.315  1.00 35.01 653 A 1 
ATOM 4938 C CA  . GLN A 0 653 . 62.932  -25.408 -87.583  1.00 35.01 653 A 1 
ATOM 4939 C C   . GLN A 0 653 . 63.588  -24.016 -87.507  1.00 35.01 653 A 1 
ATOM 4940 C CB  . GLN A 0 653 . 62.015  -25.627 -88.809  1.00 35.01 653 A 1 
ATOM 4941 O O   . GLN A 0 653 . 62.953  -22.978 -87.352  1.00 35.01 653 A 1 
ATOM 4942 C CG  . GLN A 0 653 . 61.793  -27.129 -89.067  1.00 35.01 653 A 1 
ATOM 4943 C CD  . GLN A 0 653 . 61.028  -27.478 -90.337  1.00 35.01 653 A 1 
ATOM 4944 N NE2 . GLN A 0 653 . 60.441  -28.654 -90.397  1.00 35.01 653 A 1 
ATOM 4945 O OE1 . GLN A 0 653 . 60.973  -26.753 -91.312  1.00 35.01 653 A 1 
ATOM 4946 N N   . ASP A 0 654 . 64.914  -24.058 -87.646  1.00 33.36 654 A 1 
ATOM 4947 C CA  . ASP A 0 654 . 65.889  -22.985 -87.479  1.00 33.36 654 A 1 
ATOM 4948 C C   . ASP A 0 654 . 66.199  -22.216 -88.774  1.00 33.36 654 A 1 
ATOM 4949 C CB  . ASP A 0 654 . 67.217  -23.614 -87.006  1.00 33.36 654 A 1 
ATOM 4950 O O   . ASP A 0 654 . 66.154  -22.765 -89.875  1.00 33.36 654 A 1 
ATOM 4951 C CG  . ASP A 0 654 . 67.073  -24.626 -85.867  1.00 33.36 654 A 1 
ATOM 4952 O OD1 . ASP A 0 654 . 67.503  -24.277 -84.747  1.00 33.36 654 A 1 
ATOM 4953 O OD2 . ASP A 0 654 . 66.558  -25.739 -86.144  1.00 33.36 654 A 1 
ATOM 4954 N N   . ALA A 0 655 . 66.695  -20.983 -88.622  1.00 35.70 655 A 1 
ATOM 4955 C CA  . ALA A 0 655 . 67.498  -20.299 -89.638  1.00 35.70 655 A 1 
ATOM 4956 C C   . ALA A 0 655 . 68.576  -19.423 -88.966  1.00 35.70 655 A 1 
ATOM 4957 C CB  . ALA A 0 655 . 66.572  -19.505 -90.569  1.00 35.70 655 A 1 
ATOM 4958 O O   . ALA A 0 655 . 68.366  -18.244 -88.688  1.00 35.70 655 A 1 
ATOM 4959 N N   . GLN A 0 656 . 69.741  -20.005 -88.662  1.00 34.37 656 A 1 
ATOM 4960 C CA  . GLN A 0 656 . 70.859  -19.278 -88.047  1.00 34.37 656 A 1 
ATOM 4961 C C   . GLN A 0 656 . 71.615  -18.401 -89.061  1.00 34.37 656 A 1 
ATOM 4962 C CB  . GLN A 0 656 . 71.868  -20.257 -87.422  1.00 34.37 656 A 1 
ATOM 4963 O O   . GLN A 0 656 . 72.172  -18.912 -90.031  1.00 34.37 656 A 1 
ATOM 4964 C CG  . GLN A 0 656 . 71.369  -21.029 -86.194  1.00 34.37 656 A 1 
ATOM 4965 C CD  . GLN A 0 656 . 72.464  -21.918 -85.600  1.00 34.37 656 A 1 
ATOM 4966 N NE2 . GLN A 0 656 . 72.314  -22.368 -84.375  1.00 34.37 656 A 1 
ATOM 4967 O OE1 . GLN A 0 656 . 73.483  -22.215 -86.204  1.00 34.37 656 A 1 
ATOM 4968 N N   . ALA A 0 657 . 71.772  -17.110 -88.761  1.00 31.87 657 A 1 
ATOM 4969 C CA  . ALA A 0 657 . 72.827  -16.258 -89.318  1.00 31.87 657 A 1 
ATOM 4970 C C   . ALA A 0 657 . 73.285  -15.257 -88.244  1.00 31.87 657 A 1 
ATOM 4971 C CB  . ALA A 0 657 . 72.319  -15.567 -90.589  1.00 31.87 657 A 1 
ATOM 4972 O O   . ALA A 0 657 . 72.461  -14.631 -87.585  1.00 31.87 657 A 1 
ATOM 4973 N N   . SER A 0 658 . 74.595  -15.143 -88.005  1.00 34.44 658 A 1 
ATOM 4974 C CA  . SER A 0 658 . 75.150  -14.448 -86.831  1.00 34.44 658 A 1 
ATOM 4975 C C   . SER A 0 658 . 76.437  -13.681 -87.164  1.00 34.44 658 A 1 
ATOM 4976 C CB  . SER A 0 658 . 75.389  -15.492 -85.724  1.00 34.44 658 A 1 
ATOM 4977 O O   . SER A 0 658 . 77.101  -13.994 -88.152  1.00 34.44 658 A 1 
ATOM 4978 O OG  . SER A 0 658 . 75.946  -14.929 -84.549  1.00 34.44 658 A 1 
ATOM 4979 N N   . ARG A 0 659 . 76.825  -12.780 -86.242  1.00 34.64 659 A 1 
ATOM 4980 C CA  . ARG A 0 659 . 78.079  -11.998 -86.131  1.00 34.64 659 A 1 
ATOM 4981 C C   . ARG A 0 659 . 78.123  -10.661 -86.891  1.00 34.64 659 A 1 
ATOM 4982 C CB  . ARG A 0 659 . 79.330  -12.844 -86.464  1.00 34.64 659 A 1 
ATOM 4983 O O   . ARG A 0 659 . 78.465  -10.610 -88.067  1.00 34.64 659 A 1 
ATOM 4984 C CG  . ARG A 0 659 . 79.408  -14.224 -85.791  1.00 34.64 659 A 1 
ATOM 4985 C CD  . ARG A 0 659 . 80.607  -15.009 -86.338  1.00 34.64 659 A 1 
ATOM 4986 N NE  . ARG A 0 659 . 80.360  -16.463 -86.282  1.00 34.64 659 A 1 
ATOM 4987 N NH1 . ARG A 0 659 . 82.503  -17.172 -86.692  1.00 34.64 659 A 1 
ATOM 4988 N NH2 . ARG A 0 659 . 80.855  -18.670 -86.535  1.00 34.64 659 A 1 
ATOM 4989 C CZ  . ARG A 0 659 . 81.238  -17.424 -86.501  1.00 34.64 659 A 1 
ATOM 4990 N N   . ASN A 0 660 . 77.999  -9.554  -86.152  1.00 35.99 660 A 1 
ATOM 4991 C CA  . ASN A 0 660 . 79.184  -8.870  -85.601  1.00 35.99 660 A 1 
ATOM 4992 C C   . ASN A 0 660 . 78.814  -7.847  -84.503  1.00 35.99 660 A 1 
ATOM 4993 C CB  . ASN A 0 660 . 80.022  -8.230  -86.729  1.00 35.99 660 A 1 
ATOM 4994 O O   . ASN A 0 660 . 77.703  -7.331  -84.471  1.00 35.99 660 A 1 
ATOM 4995 C CG  . ASN A 0 660 . 81.068  -9.192  -87.279  1.00 35.99 660 A 1 
ATOM 4996 N ND2 . ASN A 0 660 . 81.368  -9.128  -88.552  1.00 35.99 660 A 1 
ATOM 4997 O OD1 . ASN A 0 660 . 81.641  -9.999  -86.563  1.00 35.99 660 A 1 
ATOM 4998 N N   . HIS A 0 661 . 79.742  -7.591  -83.572  1.00 35.70 661 A 1 
ATOM 4999 C CA  . HIS A 0 661 . 79.521  -6.757  -82.380  1.00 35.70 661 A 1 
ATOM 5000 C C   . HIS A 0 661 . 79.639  -5.246  -82.639  1.00 35.70 661 A 1 
ATOM 5001 C CB  . HIS A 0 661 . 80.577  -7.091  -81.306  1.00 35.70 661 A 1 
ATOM 5002 O O   . HIS A 0 661 . 80.658  -4.798  -83.157  1.00 35.70 661 A 1 
ATOM 5003 C CG  . HIS A 0 661 . 80.284  -8.265  -80.413  1.00 35.70 661 A 1 
ATOM 5004 C CD2 . HIS A 0 661 . 80.815  -9.521  -80.522  1.00 35.70 661 A 1 
ATOM 5005 N ND1 . HIS A 0 661 . 79.590  -8.222  -79.222  1.00 35.70 661 A 1 
ATOM 5006 C CE1 . HIS A 0 661 . 79.694  -9.426  -78.636  1.00 35.70 661 A 1 
ATOM 5007 N NE2 . HIS A 0 661 . 80.428  -10.251 -79.396  1.00 35.70 661 A 1 
ATOM 5008 N N   . ALA A 0 662 . 78.712  -4.471  -82.065  1.00 36.94 662 A 1 
ATOM 5009 C CA  . ALA A 0 662 . 79.017  -3.362  -81.146  1.00 36.94 662 A 1 
ATOM 5010 C C   . ALA A 0 662 . 77.733  -2.957  -80.394  1.00 36.94 662 A 1 
ATOM 5011 C CB  . ALA A 0 662 . 79.592  -2.155  -81.901  1.00 36.94 662 A 1 
ATOM 5012 O O   . ALA A 0 662 . 76.743  -2.608  -81.027  1.00 36.94 662 A 1 
ATOM 5013 N N   . ALA A 0 663 . 77.724  -3.017  -79.059  1.00 31.10 663 A 1 
ATOM 5014 C CA  . ALA A 0 663 . 76.533  -2.689  -78.268  1.00 31.10 663 A 1 
ATOM 5015 C C   . ALA A 0 663 . 76.473  -1.193  -77.913  1.00 31.10 663 A 1 
ATOM 5016 C CB  . ALA A 0 663 . 76.496  -3.576  -77.016  1.00 31.10 663 A 1 
ATOM 5017 O O   . ALA A 0 663 . 77.460  -0.627  -77.442  1.00 31.10 663 A 1 
ATOM 5018 N N   . ALA A 0 664 . 75.298  -0.583  -78.071  1.00 38.72 664 A 1 
ATOM 5019 C CA  . ALA A 0 664 . 74.962  0.744   -77.562  1.00 38.72 664 A 1 
ATOM 5020 C C   . ALA A 0 664 . 73.562  0.697   -76.927  1.00 38.72 664 A 1 
ATOM 5021 C CB  . ALA A 0 664 . 75.060  1.770   -78.697  1.00 38.72 664 A 1 
ATOM 5022 O O   . ALA A 0 664 . 72.676  0.018   -77.438  1.00 38.72 664 A 1 
ATOM 5023 N N   . ARG A 0 665 . 73.388  1.375   -75.788  1.00 35.79 665 A 1 
ATOM 5024 C CA  . ARG A 0 665 . 72.140  1.407   -75.007  1.00 35.79 665 A 1 
ATOM 5025 C C   . ARG A 0 665 . 71.280  2.608   -75.414  1.00 35.79 665 A 1 
ATOM 5026 C CB  . ARG A 0 665 . 72.465  1.590   -73.512  1.00 35.79 665 A 1 
ATOM 5027 O O   . ARG A 0 665 . 71.801  3.718   -75.405  1.00 35.79 665 A 1 
ATOM 5028 C CG  . ARG A 0 665 . 73.224  0.467   -72.790  1.00 35.79 665 A 1 
ATOM 5029 C CD  . ARG A 0 665 . 73.796  1.082   -71.500  1.00 35.79 665 A 1 
ATOM 5030 N NE  . ARG A 0 665 . 74.186  0.083   -70.486  1.00 35.79 665 A 1 
ATOM 5031 N NH1 . ARG A 0 665 . 75.626  1.425   -69.290  1.00 35.79 665 A 1 
ATOM 5032 N NH2 . ARG A 0 665 . 75.029  -0.556  -68.466  1.00 35.79 665 A 1 
ATOM 5033 C CZ  . ARG A 0 665 . 74.947  0.319   -69.429  1.00 35.79 665 A 1 
ATOM 5034 N N   . SER A 0 666 . 69.980  2.404   -75.589  1.00 37.31 666 A 1 
ATOM 5035 C CA  . SER A 0 666 . 68.963  2.966   -74.683  1.00 37.31 666 A 1 
ATOM 5036 C C   . SER A 0 666 . 67.672  2.147   -74.811  1.00 37.31 666 A 1 
ATOM 5037 C CB  . SER A 0 666 . 68.677  4.452   -74.919  1.00 37.31 666 A 1 
ATOM 5038 O O   . SER A 0 666 . 67.565  1.344   -75.737  1.00 37.31 666 A 1 
ATOM 5039 O OG  . SER A 0 666 . 68.252  4.986   -73.680  1.00 37.31 666 A 1 
ATOM 5040 N N   . GLY A 0 667 . 66.758  2.269   -73.849  1.00 33.58 667 A 1 
ATOM 5041 C CA  . GLY A 0 667 . 65.505  1.508   -73.830  1.00 33.58 667 A 1 
ATOM 5042 C C   . GLY A 0 667 . 64.393  2.155   -74.656  1.00 33.58 667 A 1 
ATOM 5043 O O   . GLY A 0 667 . 64.405  3.366   -74.856  1.00 33.58 667 A 1 
ATOM 5044 N N   . TYR A 0 668 . 63.445  1.322   -75.080  1.00 38.86 668 A 1 
ATOM 5045 C CA  . TYR A 0 668 . 62.070  1.730   -75.360  1.00 38.86 668 A 1 
ATOM 5046 C C   . TYR A 0 668 . 61.247  1.419   -74.106  1.00 38.86 668 A 1 
ATOM 5047 C CB  . TYR A 0 668 . 61.523  0.973   -76.581  1.00 38.86 668 A 1 
ATOM 5048 O O   . TYR A 0 668 . 61.462  0.374   -73.480  1.00 38.86 668 A 1 
ATOM 5049 C CG  . TYR A 0 668 . 62.313  1.198   -77.859  1.00 38.86 668 A 1 
ATOM 5050 C CD1 . TYR A 0 668 . 62.040  2.325   -78.655  1.00 38.86 668 A 1 
ATOM 5051 C CD2 . TYR A 0 668 . 63.334  0.302   -78.235  1.00 38.86 668 A 1 
ATOM 5052 C CE1 . TYR A 0 668 . 62.790  2.568   -79.821  1.00 38.86 668 A 1 
ATOM 5053 C CE2 . TYR A 0 668 . 64.094  0.542   -79.398  1.00 38.86 668 A 1 
ATOM 5054 O OH  . TYR A 0 668 . 64.557  1.923   -81.308  1.00 38.86 668 A 1 
ATOM 5055 C CZ  . TYR A 0 668 . 63.823  1.678   -80.189  1.00 38.86 668 A 1 
ATOM 5056 N N   . ASP A 0 669 . 60.358  2.326   -73.732  1.00 39.25 669 A 1 
ATOM 5057 C CA  . ASP A 0 669 . 59.268  2.103   -72.788  1.00 39.25 669 A 1 
ATOM 5058 C C   . ASP A 0 669 . 58.202  1.170   -73.393  1.00 39.25 669 A 1 
ATOM 5059 C CB  . ASP A 0 669 . 58.709  3.460   -72.321  1.00 39.25 669 A 1 
ATOM 5060 O O   . ASP A 0 669 . 58.177  0.938   -74.602  1.00 39.25 669 A 1 
ATOM 5061 C CG  . ASP A 0 669 . 58.277  4.431   -73.437  1.00 39.25 669 A 1 
ATOM 5062 O OD1 . ASP A 0 669 . 58.982  4.501   -74.475  1.00 39.25 669 A 1 
ATOM 5063 O OD2 . ASP A 0 669 . 57.289  5.149   -73.191  1.00 39.25 669 A 1 
ATOM 5064 N N   . ASN A 0 670 . 57.403  0.531   -72.534  1.00 40.79 670 A 1 
ATOM 5065 C CA  . ASN A 0 670 . 56.395  -0.456  -72.932  1.00 40.79 670 A 1
[truncated: 63,759 more chars]
