# Supplementary material for: Self-assembling proteins compose the chemically resistant shell biomaterial of planktonic tintinnid ciliates
Source: Nat Commun. 2026 Jun 13;17:7507. doi: 10.1038/s41467-026-74402-4 (PMC13408134; doi:10.1038/s41467-026-74402-4)
Supplement: Supplementary file 6 — Supplementary Data 16 [file 41467_2026_74402_MOESM6_ESM.zip › AF2_structure_models/Tara_Unigene_10.cif]

data_0
#
_entry.id   0
#
_struct_asym.id          A
_struct_asym.entity_id   0
#
_entity_poly.entity_id        0
_entity_poly.type             polypeptide(L)
_entity_poly.pdbx_strand_id   A
#
_entity.id     0
_entity.type   polymer
#
loop_
_entity_poly_seq.entity_id
_entity_poly_seq.num
_entity_poly_seq.mon_id
0 1   MET 
0 2   LYS 
0 3   THR 
0 4   PHE 
0 5   ALA 
0 6   PHE 
0 7   ALA 
0 8   LEU 
0 9   LEU 
0 10  VAL 
0 11  ALA 
0 12  SER 
0 13  ILE 
0 14  ASN 
0 15  ALA 
0 16  PHE 
0 17  GLN 
0 18  GLY 
0 19  TYR 
0 20  GLY 
0 21  HIS 
0 22  GLN 
0 23  PRO 
0 24  GLN 
0 25  TYR 
0 26  HIS 
0 27  GLN 
0 28  PRO 
0 29  ALA 
0 30  PRO 
0 31  VAL 
0 32  VAL 
0 33  LYS 
0 34  VAL 
0 35  THR 
0 36  LYS 
0 37  LYS 
0 38  PRO 
0 39  GLY 
0 40  TYR 
0 41  GLY 
0 42  ALA 
0 43  GLN 
0 44  GLY 
0 45  ALA 
0 46  SER 
0 47  LYS 
0 48  GLY 
0 49  TYR 
0 50  GLY 
0 51  GLN 
0 52  GLN 
0 53  ALA 
0 54  GLU 
0 55  LYS 
0 56  ARG 
0 57  SER 
0 58  ALA 
0 59  SER 
0 60  ASP 
0 61  PHE 
0 62  ASP 
0 63  ALA 
0 64  TYR 
0 65  GLY 
0 66  ARG 
0 67  ASP 
0 68  GLN 
0 69  ASP 
0 70  LEU 
0 71  SER 
0 72  ILE 
0 73  GLU 
0 74  GLU 
0 75  SER 
0 76  TYR 
0 77  GLY 
0 78  ARG 
0 79  THR 
0 80  ALA 
0 81  ALA 
0 82  LYS 
0 83  SER 
0 84  TYR 
0 85  ALA 
0 86  ALA 
0 87  GLU 
0 88  SER 
0 89  TYR 
0 90  ASP 
0 91  GLU 
0 92  TRP 
0 93  ASP 
0 94  ASN 
0 95  THR 
0 96  ASP 
0 97  ASP 
0 98  ASP 
0 99  LYS 
0 100 TRP 
0 101 GLY 
0 102 ALA 
0 103 GLN 
0 104 ALA 
0 105 TRP 
0 106 GLY 
0 107 GLN 
0 108 ASP 
0 109 ARG 
0 110 ASP 
0 111 VAL 
0 112 TYR 
0 113 GLY 
0 114 ALA 
0 115 SER 
0 116 SER 
0 117 TYR 
0 118 GLY 
0 119 LYS 
0 120 ALA 
0 121 ALA 
0 122 SER 
0 123 SER 
0 124 GLY 
0 125 ASP 
0 126 TYR 
0 127 ASP 
0 128 ARG 
0 129 TYR 
0 130 GLY 
0 131 LYS 
0 132 ALA 
0 133 GLY 
0 134 ALA 
0 135 ALA 
0 136 GLN 
0 137 ALA 
0 138 SER 
0 139 GLN 
0 140 TYR 
0 141 GLY 
0 142 GLY 
0 143 LYS 
0 144 LYS 
0 145 VAL 
0 146 ASP 
0 147 LYS 
0 148 ALA 
0 149 SER 
0 150 ALA 
0 151 GLN 
0 152 ASN 
0 153 HIS 
0 154 TYR 
0 155 GLY 
0 156 ALA 
0 157 SER 
0 158 ALA 
0 159 GLY 
0 160 GLN 
0 161 VAL 
0 162 TRP 
0 163 LYS 
0 164 GLY 
0 165 ALA 
0 166 SER 
0 167 GLN 
0 168 GLY 
0 169 TYR 
0 170 GLY 
0 171 ALA 
0 172 ALA 
0 173 ARG 
0 174 GLY 
0 175 GLY 
0 176 TYR 
0 177 ASP 
0 178 ASN 
0 179 ASP 
0 180 VAL 
0 181 TRP 
0 182 ALA 
0 183 LYS 
0 184 GLN 
0 185 ALA 
0 186 TYR 
0 187 GLY 
0 188 SER 
0 189 ASP 
0 190 TYR 
0 191 ASP 
0 192 SER 
0 193 ARG 
0 194 TRP 
0 195 GLY 
0 196 LYS 
0 197 SER 
0 198 TYR 
0 199 ASP 
0 200 SER 
0 201 VAL 
0 202 GLU 
0 203 ALA 
0 204 LYS 
0 205 SER 
0 206 TYR 
0 207 ASP 
0 208 ASN 
0 209 GLU 
0 210 ASN 
0 211 TYR 
0 212 ALA 
0 213 ARG 
0 214 ARG 
0 215 VAL 
0 216 ARG 
0 217 ALA 
0 218 ASP 
0 219 ASP 
0 220 ASP 
0 221 GLN 
0 222 TRP 
0 223 ALA 
0 224 GLU 
0 225 ASP 
0 226 TYR 
0 227 ASP 
0 228 ARG 
0 229 TYR 
0 230 ASP 
0 231 ALA 
0 232 GLY 
0 233 GLU 
0 234 GLY 
0 235 ASP 
0 236 ALA 
0 237 TYR 
0 238 GLY 
0 239 LYS 
0 240 ALA 
0 241 ALA 
0 242 SER 
0 243 ALA 
0 244 SER 
0 245 SER 
0 246 TYR 
0 247 GLY 
0 248 LYS 
0 249 GLY 
0 250 ALA 
0 251 GLY 
0 252 TYR 
0 253 GLY 
0 254 LYS 
0 255 GLY 
0 256 GLY 
0 257 GLU 
0 258 ARG 
0 259 SER 
0 260 ALA 
0 261 ALA 
0 262 SER 
0 263 LYS 
0 264 GLN 
0 265 GLY 
0 266 GLY 
0 267 GLN 
0 268 ASP 
0 269 TYR 
0 270 TRP 
0 271 GLY 
0 272 LYS 
0 273 SER 
0 274 GLY 
0 275 SER 
0 276 ASP 
0 277 TRP 
0 278 ASP 
0 279 ALA 
0 280 TRP 
0 281 GLY 
0 282 ARG 
0 283 ASP 
0 284 GLN 
0 285 ASP 
0 286 TYR 
0 287 ALA 
0 288 GLU 
0 289 ASP 
0 290 VAL 
0 291 SER 
0 292 TYR 
0 293 ASP 
0 294 ARG 
0 295 THR 
0 296 THR 
0 297 ALA 
0 298 LYS 
0 299 ALA 
0 300 TYR 
0 301 ALA 
0 302 ALA 
0 303 GLU 
0 304 SER 
0 305 TYR 
0 306 ASP 
0 307 GLU 
0 308 TRP 
0 309 ASP 
0 310 ASN 
0 311 ALA 
0 312 ASP 
0 313 ASP 
0 314 ASP 
0 315 LYS 
0 316 TRP 
0 317 GLY 
0 318 ALA 
0 319 GLN 
0 320 ALA 
0 321 TRP 
0 322 GLY 
0 323 LYS 
0 324 ASP 
0 325 ARG 
0 326 ASP 
0 327 VAL 
0 328 TYR 
0 329 GLY 
0 330 ALA 
0 331 SER 
0 332 SER 
0 333 TYR 
0 334 GLY 
0 335 ALA 
0 336 VAL 
0 337 ALA 
0 338 SER 
0 339 ALA 
0 340 LYS 
0 341 ASP 
0 342 ALA 
0 343 SER 
0 344 LYS 
0 345 ARG 
0 346 GLY 
0 347 TYR 
0 348 GLY 
0 349 ALA 
0 350 ALA 
0 351 GLY 
0 352 SER 
0 353 GLN 
0 354 ALA 
0 355 SER 
0 356 GLN 
0 357 VAL 
0 358 SER 
0 359 ALA 
0 360 SER 
0 361 LEU 
0 362 GLY 
0 363 TYR 
0 364 GLY 
0 365 GLN 
0 366 GLN 
0 367 GLY 
0 368 TYR 
0 369 GLY 
0 370 GLY 
0 371 HIS 
0 372 GLY 
0 373 TYR 
0 374 GLY 
0 375 LYS 
0 376 GLY 
0 377 GLY 
0 378 TYR 
0 379 GLY 
0 380 GLY 
0 381 TYR 
0 382 GLY 
0 383 GLN 
0 384 GLN 
0 385 SER 
0 386 LYS 
0 387 HIS 
0 388 ALA 
0 389 GLN 
0 390 GLN 
0 391 GLN 
0 392 SER 
0 393 SER 
0 394 ALA 
0 395 ALA 
0 396 GLY 
0 397 TYR 
0 398 GLY 
0 399 ARG 
0 400 ASP 
0 401 GLN 
0 402 MET 
0 403 VAL 
0 404 TRP 
0 405 GLN 
0 406 GLY 
0 407 ALA 
0 408 SER 
0 409 ALA 
0 410 SER 
0 411 LYS 
0 412 GLN 
0 413 ALA 
0 414 ALA 
0 415 ALA 
0 416 GLY 
0 417 ALA 
0 418 TYR 
0 419 ASP 
0 420 ASN 
0 421 ASP 
0 422 GLU 
0 423 TRP 
0 424 ALA 
0 425 LYS 
0 426 GLN 
0 427 ALA 
0 428 TYR 
0 429 GLY 
0 430 SER 
0 431 ASP 
0 432 TYR 
0 433 ASP 
0 434 SER 
0 435 ARG 
0 436 TRP 
0 437 GLY 
0 438 LYS 
0 439 SER 
0 440 TYR 
0 441 ASP 
0 442 SER 
0 443 VAL 
0 444 SER 
0 445 ALA 
0 446 LYS 
0 447 SER 
0 448 TYR 
0 449 ASP 
0 450 SER 
0 451 GLU 
0 452 SER 
0 453 TYR 
0 454 ALA 
0 455 ARG 
0 456 ALA 
0 457 VAL 
0 458 GLN 
0 459 ALA 
0 460 ASP 
0 461 ASP 
0 462 ASP 
0 463 GLN 
0 464 TRP 
0 465 ALA 
0 466 GLU 
0 467 ASP 
0 468 TYR 
0 469 ASP 
0 470 ARG 
0 471 TYR 
0 472 ASP 
0 473 SER 
0 474 LYS 
0 475 ASP 
0 476 ALA 
0 477 GLY 
0 478 ALA 
0 479 TYR 
0 480 GLY 
0 481 GLN 
0 482 ALA 
0 483 ALA 
0 484 SER 
0 485 LYS 
0 486 TRP 
0 487 GLY 
0 488 LYS 
0 489 GLU 
0 490 SER 
0 491 ASP 
0 492 LYS 
0 493 PHE 
0 494 GLN 
0 495 THR 
0 496 GLY 
0 497 HIS 
0 498 GLY 
0 499 TYR 
0 500 GLY 
0 501 TYR 
0 502 HIS 
0 503 GLY 
0 504 ALA 
0 505 SER 
0 506 ALA 
0 507 ILE 
0 508 SER 
0 509 LYS 
0 510 LYS 
0 511 GLY 
0 512 ALA 
0 513 GLU 
0 514 TYR 
0 515 ASP 
0 516 ALA 
0 517 ALA 
0 518 SER 
0 519 GLN 
0 520 SER 
0 521 GLY 
0 522 LYS 
0 523 SER 
0 524 GLY 
0 525 TYR 
0 526 TRP 
0 527 GLY 
0 528 LYS 
0 529 SER 
0 530 GLY 
0 531 SER 
0 532 ASP 
0 533 TRP 
0 534 ASP 
0 535 ALA 
0 536 TYR 
0 537 GLY 
0 538 ARG 
0 539 ASP 
0 540 GLN 
0 541 ASP 
0 542 LEU 
0 543 SER 
0 544 ILE 
0 545 LYS 
0 546 GLU 
0 547 SER 
0 548 TYR 
0 549 ASP 
0 550 ARG 
0 551 THR 
0 552 TRP 
0 553 ALA 
0 554 LYS 
0 555 SER 
0 556 TYR 
0 557 ASP 
0 558 ALA 
0 559 GLU 
0 560 SER 
0 561 TYR 
0 562 ASP 
0 563 GLU 
0 564 TRP 
0 565 ASP 
0 566 ASN 
0 567 LYS 
0 568 ASP 
0 569 ASP 
0 570 ASP 
0 571 LYS 
0 572 TYR 
0 573 GLY 
0 574 ALA 
0 575 GLN 
0 576 ALA 
0 577 TRP 
0 578 GLY 
0 579 LYS 
0 580 ASP 
0 581 ARG 
0 582 ASP 
0 583 VAL 
0 584 TYR 
0 585 GLY 
0 586 ALA 
0 587 SER 
0 588 SER 
0 589 VAL 
0 590 GLY 
0 591 LYS 
0 592 ALA 
0 593 ALA 
0 594 SER 
0 595 ALA 
0 596 GLY 
0 597 ASP 
0 598 TYR 
0 599 ASP 
0 600 ALA 
0 601 TYR 
0 602 GLY 
0 603 ARG 
0 604 ALA 
0 605 SER 
0 606 GLN 
0 607 GLY 
0 608 GLN 
0 609 ALA 
0 610 SER 
0 611 GLN 
0 612 TYR 
0 613 GLY 
0 614 SER 
0 615 ILE 
0 616 GLN 
0 617 GLY 
0 618 SER 
0 619 LYS 
0 620 HIS 
0 621 ILE 
0 622 GLY 
0 623 GLY 
0 624 HIS 
0 625 GLY 
0 626 GLY 
0 627 TYR 
0 628 GLY 
0 629 GLN 
0 630 GLY 
0 631 TYR 
0 632 GLY 
0 633 LYS 
0 634 SER 
0 635 VAL 
0 636 GLY 
0 637 TYR 
0 638 GLY 
0 639 LYS 
0 640 SER 
0 641 TYR 
0 642 GLY 
0 643 ALA 
0 644 GLN 
0 645 ALA 
0 646 SER 
0 647 ALA 
0 648 GLY 
0 649 LYS 
0 650 GLN 
0 651 GLY 
0 652 TYR 
0 653 GLY 
0 654 ALA 
0 655 HIS 
0 656 GLN 
0 657 ASP 
0 658 ALA 
0 659 GLN 
0 660 ALA 
0 661 SER 
0 662 ARG 
0 663 ASN 
0 664 HIS 
0 665 ALA 
0 666 ALA 
0 667 ALA 
0 668 ARG 
0 669 SER 
0 670 GLY 
0 671 TYR 
0 672 ASP 
0 673 ASN 
0 674 ASP 
0 675 GLU 
0 676 TRP 
0 677 ALA 
0 678 LYS 
0 679 GLN 
0 680 ALA 
0 681 TYR 
0 682 GLY 
0 683 SER 
0 684 ASP 
0 685 PHE 
0 686 ASP 
0 687 SER 
0 688 ARG 
0 689 TRP 
0 690 GLY 
0 691 LYS 
0 692 SER 
0 693 TYR 
0 694 ASP 
0 695 SER 
0 696 VAL 
0 697 ALA 
0 698 ALA 
0 699 LYS 
0 700 SER 
0 701 TYR 
0 702 ASP 
0 703 ASP 
0 704 GLU 
0 705 GLN 
0 706 TYR 
0 707 ALA 
0 708 ARG 
0 709 LYS 
0 710 VAL 
0 711 GLN 
0 712 ALA 
0 713 ASP 
0 714 ASP 
0 715 ASP 
0 716 GLN 
0 717 TRP 
0 718 ALA 
0 719 GLU 
0 720 ASP 
0 721 TYR 
0 722 ASP 
0 723 ARG 
0 724 TYR 
0 725 ASP 
0 726 SER 
0 727 ARG 
0 728 ASP 
0 729 ALA 
0 730 ASP 
0 731 ARG 
0 732 TYR 
0 733 GLY 
0 734 ARG 
0 735 ALA 
0 736 ALA 
0 737 SER 
0 738 ALA 
0 739 ALA 
0 740 VAL 
0 741 ARG 
0 742 GLN 
0 743 PRO 
0 744 GLY 
0 745 LYS 
0 746 VAL 
0 747 GLN 
0 748 TYR 
0 749 SER 
0 750 VAL 
0 751 SER 
0 752 TYR 
0 753 PRO 
0 754 LYS 
0 755 PRO 
0 756 GLN 
0 757 PRO 
0 758 ARG 
0 759 HIS 
0 760 HIS 
0 761 ALA 
0 762 TRP 
#
loop_
_chem_comp.id
_chem_comp.type
_chem_comp.name
ALA 'L-peptide linking' ALANINE         
ARG 'L-peptide linking' ARGININE        
ASN 'L-peptide linking' ASPARAGINE      
ASP 'L-peptide linking' 'ASPARTIC ACID' 
CYS 'L-peptide linking' CYSTEINE        
GLN 'L-peptide linking' GLUTAMINE       
GLU 'L-peptide linking' 'GLUTAMIC ACID' 
HIS 'L-peptide linking' HISTIDINE       
ILE 'L-peptide linking' ISOLEUCINE      
LEU 'L-peptide linking' LEUCINE         
LYS 'L-peptide linking' LYSINE          
MET 'L-peptide linking' METHIONINE      
PHE 'L-peptide linking' PHENYLALANINE   
PRO 'L-peptide linking' PROLINE         
SER 'L-peptide linking' SERINE          
THR 'L-peptide linking' THREONINE       
TRP 'L-peptide linking' TRYPTOPHAN      
TYR 'L-peptide linking' TYROSINE        
VAL 'L-peptide linking' VALINE          
GLY 'peptide linking'   GLYCINE         
#
loop_
_atom_site.group_PDB
_atom_site.id
_atom_site.type_symbol
_atom_site.label_atom_id
_atom_site.label_alt_id
_atom_site.label_comp_id
_atom_site.label_asym_id
_atom_site.label_entity_id
_atom_site.label_seq_id
_atom_site.pdbx_PDB_ins_code
_atom_site.Cartn_x
_atom_site.Cartn_y
_atom_site.Cartn_z
_atom_site.occupancy
_atom_site.B_iso_or_equiv
_atom_site.auth_seq_id
_atom_site.auth_asym_id
_atom_site.pdbx_PDB_model_num
ATOM 1    N N   . MET A 0 1   . 37.610   -4.410  -70.561  1.00 48.64 1   A 1 
ATOM 2    C CA  . MET A 0 1   . 36.345   -5.119  -70.861  1.00 48.64 1   A 1 
ATOM 3    C C   . MET A 0 1   . 35.301   -4.119  -71.364  1.00 48.64 1   A 1 
ATOM 4    C CB  . MET A 0 1   . 35.820   -5.832  -69.603  1.00 48.64 1   A 1 
ATOM 5    O O   . MET A 0 1   . 35.484   -2.930  -71.144  1.00 48.64 1   A 1 
ATOM 6    C CG  . MET A 0 1   . 36.734   -6.947  -69.073  1.00 48.64 1   A 1 
ATOM 7    S SD  . MET A 0 1   . 38.132   -6.407  -68.061  1.00 48.64 1   A 1 
ATOM 8    C CE  . MET A 0 1   . 38.693   -8.011  -67.408  1.00 48.64 1   A 1 
ATOM 9    N N   . LYS A 0 2   . 34.216   -4.569  -72.010  1.00 32.15 2   A 1 
ATOM 10   C CA  . LYS A 0 2   . 32.910   -3.890  -71.915  1.00 32.15 2   A 1 
ATOM 11   C C   . LYS A 0 2   . 32.110   -4.642  -70.856  1.00 32.15 2   A 1 
ATOM 12   C CB  . LYS A 0 2   . 32.077   -4.022  -73.209  1.00 32.15 2   A 1 
ATOM 13   O O   . LYS A 0 2   . 32.078   -5.858  -70.986  1.00 32.15 2   A 1 
ATOM 14   C CG  . LYS A 0 2   . 32.342   -3.031  -74.347  1.00 32.15 2   A 1 
ATOM 15   C CD  . LYS A 0 2   . 31.280   -3.290  -75.434  1.00 32.15 2   A 1 
ATOM 16   C CE  . LYS A 0 2   . 31.364   -2.299  -76.596  1.00 32.15 2   A 1 
ATOM 17   N NZ  . LYS A 0 2   . 30.249   -2.520  -77.553  1.00 32.15 2   A 1 
ATOM 18   N N   . THR A 0 3   . 31.435   -3.928  -69.958  1.00 29.24 3   A 1 
ATOM 19   C CA  . THR A 0 3   . 30.016   -4.128  -69.590  1.00 29.24 3   A 1 
ATOM 20   C C   . THR A 0 3   . 29.640   -3.123  -68.508  1.00 29.24 3   A 1 
ATOM 21   C CB  . THR A 0 3   . 29.641   -5.521  -69.030  1.00 29.24 3   A 1 
ATOM 22   O O   . THR A 0 3   . 30.220   -3.153  -67.431  1.00 29.24 3   A 1 
ATOM 23   C CG2 . THR A 0 3   . 29.065   -6.433  -70.117  1.00 29.24 3   A 1 
ATOM 24   O OG1 . THR A 0 3   . 30.724   -6.156  -68.397  1.00 29.24 3   A 1 
ATOM 25   N N   . PHE A 0 4   . 28.636   -2.290  -68.780  1.00 37.57 4   A 1 
ATOM 26   C CA  . PHE A 0 4   . 27.703   -1.882  -67.732  1.00 37.57 4   A 1 
ATOM 27   C C   . PHE A 0 4   . 26.581   -2.919  -67.702  1.00 37.57 4   A 1 
ATOM 28   C CB  . PHE A 0 4   . 27.167   -0.464  -67.979  1.00 37.57 4   A 1 
ATOM 29   O O   . PHE A 0 4   . 26.153   -3.391  -68.760  1.00 37.57 4   A 1 
ATOM 30   C CG  . PHE A 0 4   . 27.942   0.595   -67.222  1.00 37.57 4   A 1 
ATOM 31   C CD1 . PHE A 0 4   . 27.545   0.944   -65.917  1.00 37.57 4   A 1 
ATOM 32   C CD2 . PHE A 0 4   . 29.078   1.201   -67.794  1.00 37.57 4   A 1 
ATOM 33   C CE1 . PHE A 0 4   . 28.280   1.892   -65.186  1.00 37.57 4   A 1 
ATOM 34   C CE2 . PHE A 0 4   . 29.811   2.153   -67.062  1.00 37.57 4   A 1 
ATOM 35   C CZ  . PHE A 0 4   . 29.413   2.496   -65.757  1.00 37.57 4   A 1 
ATOM 36   N N   . ALA A 0 5   . 26.146   -3.291  -66.504  1.00 34.80 5   A 1 
ATOM 37   C CA  . ALA A 0 5   . 24.968   -4.120  -66.292  1.00 34.80 5   A 1 
ATOM 38   C C   . ALA A 0 5   . 23.705   -3.245  -66.287  1.00 34.80 5   A 1 
ATOM 39   C CB  . ALA A 0 5   . 25.144   -4.857  -64.958  1.00 34.80 5   A 1 
ATOM 40   O O   . ALA A 0 5   . 23.770   -2.101  -65.848  1.00 34.80 5   A 1 
ATOM 41   N N   . PHE A 0 6   . 22.572   -3.778  -66.751  1.00 26.19 6   A 1 
ATOM 42   C CA  . PHE A 0 6   . 21.415   -4.073  -65.890  1.00 26.19 6   A 1 
ATOM 43   C C   . PHE A 0 6   . 20.284   -4.755  -66.683  1.00 26.19 6   A 1 
ATOM 44   C CB  . PHE A 0 6   . 20.873   -2.845  -65.121  1.00 26.19 6   A 1 
ATOM 45   O O   . PHE A 0 6   . 20.213   -4.639  -67.904  1.00 26.19 6   A 1 
ATOM 46   C CG  . PHE A 0 6   . 21.058   -3.006  -63.619  1.00 26.19 6   A 1 
ATOM 47   C CD1 . PHE A 0 6   . 20.065   -3.648  -62.852  1.00 26.19 6   A 1 
ATOM 48   C CD2 . PHE A 0 6   . 22.243   -2.575  -62.989  1.00 26.19 6   A 1 
ATOM 49   C CE1 . PHE A 0 6   . 20.262   -3.869  -61.477  1.00 26.19 6   A 1 
ATOM 50   C CE2 . PHE A 0 6   . 22.442   -2.799  -61.615  1.00 26.19 6   A 1 
ATOM 51   C CZ  . PHE A 0 6   . 21.452   -3.449  -60.859  1.00 26.19 6   A 1 
ATOM 52   N N   . ALA A 0 7   . 19.398   -5.425  -65.938  1.00 30.15 7   A 1 
ATOM 53   C CA  . ALA A 0 7   . 18.114   -6.008  -66.344  1.00 30.15 7   A 1 
ATOM 54   C C   . ALA A 0 7   . 18.120   -7.182  -67.353  1.00 30.15 7   A 1 
ATOM 55   C CB  . ALA A 0 7   . 17.162   -4.880  -66.773  1.00 30.15 7   A 1 
ATOM 56   O O   . ALA A 0 7   . 18.214   -6.991  -68.563  1.00 30.15 7   A 1 
ATOM 57   N N   . LEU A 0 8   . 17.785   -8.381  -66.855  1.00 33.60 8   A 1 
ATOM 58   C CA  . LEU A 0 8   . 16.588   -9.082  -67.343  1.00 33.60 8   A 1 
ATOM 59   C C   . LEU A 0 8   . 16.035   -10.070 -66.298  1.00 33.60 8   A 1 
ATOM 60   C CB  . LEU A 0 8   . 16.831   -9.795  -68.695  1.00 33.60 8   A 1 
ATOM 61   O O   . LEU A 0 8   . 16.784   -10.837 -65.698  1.00 33.60 8   A 1 
ATOM 62   C CG  . LEU A 0 8   . 15.689   -9.524  -69.706  1.00 33.60 8   A 1 
ATOM 63   C CD1 . LEU A 0 8   . 16.187   -8.703  -70.897  1.00 33.60 8   A 1 
ATOM 64   C CD2 . LEU A 0 8   . 15.091   -10.819 -70.246  1.00 33.60 8   A 1 
ATOM 65   N N   . LEU A 0 9   . 14.714   -10.055 -66.113  1.00 28.56 9   A 1 
ATOM 66   C CA  . LEU A 0 9   . 13.941   -11.018 -65.318  1.00 28.56 9   A 1 
ATOM 67   C C   . LEU A 0 9   . 13.268   -12.036 -66.268  1.00 28.56 9   A 1 
ATOM 68   C CB  . LEU A 0 9   . 12.905   -10.216 -64.490  1.00 28.56 9   A 1 
ATOM 69   O O   . LEU A 0 9   . 13.028   -11.723 -67.430  1.00 28.56 9   A 1 
ATOM 70   C CG  . LEU A 0 9   . 12.153   -10.981 -63.376  1.00 28.56 9   A 1 
ATOM 71   C CD1 . LEU A 0 9   . 12.999   -11.125 -62.113  1.00 28.56 9   A 1 
ATOM 72   C CD2 . LEU A 0 9   . 10.857   -10.259 -63.006  1.00 28.56 9   A 1 
ATOM 73   N N   . VAL A 0 10  . 12.858   -13.188 -65.727  1.00 32.00 10  A 1 
ATOM 74   C CA  . VAL A 0 10  . 11.924   -14.179 -66.316  1.00 32.00 10  A 1 
ATOM 75   C C   . VAL A 0 10  . 12.509   -15.176 -67.334  1.00 32.00 10  A 1 
ATOM 76   C CB  . VAL A 0 10  . 10.586   -13.565 -66.798  1.00 32.00 10  A 1 
ATOM 77   O O   . VAL A 0 10  . 12.460   -15.019 -68.547  1.00 32.00 10  A 1 
ATOM 78   C CG1 . VAL A 0 10  . 9.528    -14.657 -67.006  1.00 32.00 10  A 1 
ATOM 79   C CG2 . VAL A 0 10  . 9.985    -12.583 -65.783  1.00 32.00 10  A 1 
ATOM 80   N N   . ALA A 0 11  . 12.972   -16.292 -66.773  1.00 29.77 11  A 1 
ATOM 81   C CA  . ALA A 0 11  . 12.431   -17.634 -67.006  1.00 29.77 11  A 1 
ATOM 82   C C   . ALA A 0 11  . 12.007   -18.086 -68.434  1.00 29.77 11  A 1 
ATOM 83   C CB  . ALA A 0 11  . 11.292   -17.846 -65.992  1.00 29.77 11  A 1 
ATOM 84   O O   . ALA A 0 11  . 10.868   -17.911 -68.855  1.00 29.77 11  A 1 
ATOM 85   N N   . SER A 0 12  . 12.819   -19.019 -68.950  1.00 26.49 12  A 1 
ATOM 86   C CA  . SER A 0 12  . 12.408   -20.422 -69.189  1.00 26.49 12  A 1 
ATOM 87   C C   . SER A 0 12  . 11.732   -20.852 -70.509  1.00 26.49 12  A 1 
ATOM 88   C CB  . SER A 0 12  . 11.612   -20.954 -67.982  1.00 26.49 12  A 1 
ATOM 89   O O   . SER A 0 12  . 11.042   -20.101 -71.182  1.00 26.49 12  A 1 
ATOM 90   O OG  . SER A 0 12  . 10.261   -20.539 -68.035  1.00 26.49 12  A 1 
ATOM 91   N N   . ILE A 0 13  . 11.893   -22.162 -70.766  1.00 26.66 13  A 1 
ATOM 92   C CA  . ILE A 0 13  . 11.096   -23.046 -71.638  1.00 26.66 13  A 1 
ATOM 93   C C   . ILE A 0 13  . 11.404   -23.010 -73.153  1.00 26.66 13  A 1 
ATOM 94   C CB  . ILE A 0 13  . 9.598    -23.040 -71.224  1.00 26.66 13  A 1 
ATOM 95   O O   . ILE A 0 13  . 10.872   -22.240 -73.938  1.00 26.66 13  A 1 
ATOM 96   C CG1 . ILE A 0 13  . 9.474    -23.619 -69.789  1.00 26.66 13  A 1 
ATOM 97   C CG2 . ILE A 0 13  . 8.697    -23.873 -72.153  1.00 26.66 13  A 1 
ATOM 98   C CD1 . ILE A 0 13  . 8.098    -23.443 -69.139  1.00 26.66 13  A 1 
ATOM 99   N N   . ASN A 0 14  . 12.209   -24.013 -73.524  1.00 26.82 14  A 1 
ATOM 100  C CA  . ASN A 0 14  . 12.019   -24.956 -74.632  1.00 26.82 14  A 1 
ATOM 101  C C   . ASN A 0 14  . 11.929   -24.478 -76.096  1.00 26.82 14  A 1 
ATOM 102  C CB  . ASN A 0 14  . 10.871   -25.921 -74.274  1.00 26.82 14  A 1 
ATOM 103  O O   . ASN A 0 14  . 10.932   -23.959 -76.574  1.00 26.82 14  A 1 
ATOM 104  C CG  . ASN A 0 14  . 11.198   -26.822 -73.098  1.00 26.82 14  A 1 
ATOM 105  N ND2 . ASN A 0 14  . 10.208   -27.384 -72.450  1.00 26.82 14  A 1 
ATOM 106  O OD1 . ASN A 0 14  . 12.346   -27.037 -72.747  1.00 26.82 14  A 1 
ATOM 107  N N   . ALA A 0 15  . 12.931   -24.957 -76.838  1.00 28.80 15  A 1 
ATOM 108  C CA  . ALA A 0 15  . 12.754   -25.951 -77.901  1.00 28.80 15  A 1 
ATOM 109  C C   . ALA A 0 15  . 11.926   -25.592 -79.160  1.00 28.80 15  A 1 
ATOM 110  C CB  . ALA A 0 15  . 12.293   -27.282 -77.270  1.00 28.80 15  A 1 
ATOM 111  O O   . ALA A 0 15  . 10.706   -25.664 -79.172  1.00 28.80 15  A 1 
ATOM 112  N N   . PHE A 0 16  . 12.674   -25.534 -80.270  1.00 23.80 16  A 1 
ATOM 113  C CA  . PHE A 0 16  . 12.576   -26.524 -81.360  1.00 23.80 16  A 1 
ATOM 114  C C   . PHE A 0 16  . 11.424   -26.407 -82.386  1.00 23.80 16  A 1 
ATOM 115  C CB  . PHE A 0 16  . 12.682   -27.934 -80.735  1.00 23.80 16  A 1 
ATOM 116  O O   . PHE A 0 16  . 10.277   -26.141 -82.070  1.00 23.80 16  A 1 
ATOM 117  C CG  . PHE A 0 16  . 13.111   -29.100 -81.601  1.00 23.80 16  A 1 
ATOM 118  C CD1 . PHE A 0 16  . 12.333   -30.272 -81.636  1.00 23.80 16  A 1 
ATOM 119  C CD2 . PHE A 0 16  . 14.368   -29.082 -82.236  1.00 23.80 16  A 1 
ATOM 120  C CE1 . PHE A 0 16  . 12.801   -31.412 -82.315  1.00 23.80 16  A 1 
ATOM 121  C CE2 . PHE A 0 16  . 14.827   -30.217 -82.929  1.00 23.80 16  A 1 
ATOM 122  C CZ  . PHE A 0 16  . 14.042   -31.381 -82.972  1.00 23.80 16  A 1 
ATOM 123  N N   . GLN A 0 17  . 11.784   -26.739 -83.635  1.00 27.08 17  A 1 
ATOM 124  C CA  . GLN A 0 17  . 10.926   -27.017 -84.801  1.00 27.08 17  A 1 
ATOM 125  C C   . GLN A 0 17  . 10.078   -25.877 -85.405  1.00 27.08 17  A 1 
ATOM 126  C CB  . GLN A 0 17  . 10.088   -28.281 -84.553  1.00 27.08 17  A 1 
ATOM 127  O O   . GLN A 0 17  . 9.212    -25.279 -84.785  1.00 27.08 17  A 1 
ATOM 128  C CG  . GLN A 0 17  . 10.948   -29.546 -84.688  1.00 27.08 17  A 1 
ATOM 129  C CD  . GLN A 0 17  . 10.272   -30.794 -84.126  1.00 27.08 17  A 1 
ATOM 130  N NE2 . GLN A 0 17  . 10.562   -31.962 -84.655  1.00 27.08 17  A 1 
ATOM 131  O OE1 . GLN A 0 17  . 9.491    -30.770 -83.196  1.00 27.08 17  A 1 
ATOM 132  N N   . GLY A 0 18  . 10.268   -25.678 -86.715  1.00 30.56 18  A 1 
ATOM 133  C CA  . GLY A 0 18  . 9.456    -24.791 -87.549  1.00 30.56 18  A 1 
ATOM 134  C C   . GLY A 0 18  . 9.818    -24.915 -89.031  1.00 30.56 18  A 1 
ATOM 135  O O   . GLY A 0 18  . 10.592   -24.121 -89.555  1.00 30.56 18  A 1 
ATOM 136  N N   . TYR A 0 19  . 9.285    -25.937 -89.708  1.00 30.02 19  A 1 
ATOM 137  C CA  . TYR A 0 19  . 9.316    -26.039 -91.175  1.00 30.02 19  A 1 
ATOM 138  C C   . TYR A 0 19  . 8.428    -24.954 -91.810  1.00 30.02 19  A 1 
ATOM 139  C CB  . TYR A 0 19  . 8.764    -27.410 -91.615  1.00 30.02 19  A 1 
ATOM 140  O O   . TYR A 0 19  . 7.379    -24.633 -91.258  1.00 30.02 19  A 1 
ATOM 141  C CG  . TYR A 0 19  . 9.719    -28.589 -91.586  1.00 30.02 19  A 1 
ATOM 142  C CD1 . TYR A 0 19  . 10.282   -29.053 -92.793  1.00 30.02 19  A 1 
ATOM 143  C CD2 . TYR A 0 19  . 9.965    -29.285 -90.386  1.00 30.02 19  A 1 
ATOM 144  C CE1 . TYR A 0 19  . 11.082   -30.211 -92.802  1.00 30.02 19  A 1 
ATOM 145  C CE2 . TYR A 0 19  . 10.768   -30.445 -90.391  1.00 30.02 19  A 1 
ATOM 146  O OH  . TYR A 0 19  . 12.077   -32.041 -91.630  1.00 30.02 19  A 1 
ATOM 147  C CZ  . TYR A 0 19  . 11.322   -30.912 -91.604  1.00 30.02 19  A 1 
ATOM 148  N N   . GLY A 0 20  . 8.753    -24.491 -93.025  1.00 31.95 20  A 1 
ATOM 149  C CA  . GLY A 0 20  . 7.765    -23.809 -93.878  1.00 31.95 20  A 1 
ATOM 150  C C   . GLY A 0 20  . 8.329    -22.750 -94.825  1.00 31.95 20  A 1 
ATOM 151  O O   . GLY A 0 20  . 8.646    -21.638 -94.418  1.00 31.95 20  A 1 
ATOM 152  N N   . HIS A 0 21  . 8.399    -23.068 -96.118  1.00 30.57 21  A 1 
ATOM 153  C CA  . HIS A 0 21  . 8.738    -22.108 -97.172  1.00 30.57 21  A 1 
ATOM 154  C C   . HIS A 0 21  . 7.516    -21.228 -97.513  1.00 30.57 21  A 1 
ATOM 155  C CB  . HIS A 0 21  . 9.245    -22.892 -98.406  1.00 30.57 21  A 1 
ATOM 156  O O   . HIS A 0 21  . 6.467    -21.752 -97.889  1.00 30.57 21  A 1 
ATOM 157  C CG  . HIS A 0 21  . 10.585   -22.470 -98.960  1.00 30.57 21  A 1 
ATOM 158  C CD2 . HIS A 0 21  . 10.939   -22.477 -100.284 1.00 30.57 21  A 1 
ATOM 159  N ND1 . HIS A 0 21  . 11.720   -22.152 -98.244  1.00 30.57 21  A 1 
ATOM 160  C CE1 . HIS A 0 21  . 12.723   -21.959 -99.118  1.00 30.57 21  A 1 
ATOM 161  N NE2 . HIS A 0 21  . 12.293   -22.142 -100.374 1.00 30.57 21  A 1 
ATOM 162  N N   . GLN A 0 22  . 7.660    -19.901 -97.440  1.00 34.17 22  A 1 
ATOM 163  C CA  . GLN A 0 22  . 6.739    -18.914 -98.026  1.00 34.17 22  A 1 
ATOM 164  C C   . GLN A 0 22  . 7.564    -17.754 -98.620  1.00 34.17 22  A 1 
ATOM 165  C CB  . GLN A 0 22  . 5.750    -18.368 -96.978  1.00 34.17 22  A 1 
ATOM 166  O O   . GLN A 0 22  . 8.470    -17.260 -97.945  1.00 34.17 22  A 1 
ATOM 167  C CG  . GLN A 0 22  . 4.620    -19.334 -96.587  1.00 34.17 22  A 1 
ATOM 168  C CD  . GLN A 0 22  . 3.682    -19.641 -97.750  1.00 34.17 22  A 1 
ATOM 169  N NE2 . GLN A 0 22  . 3.762    -20.813 -98.338  1.00 34.17 22  A 1 
ATOM 170  O OE1 . GLN A 0 22  . 2.899    -18.816 -98.185  1.00 34.17 22  A 1 
ATOM 171  N N   . PRO A 0 23  . 7.301    -17.307 -99.864  1.00 35.12 23  A 1 
ATOM 172  C CA  . PRO A 0 23  . 8.130    -16.304 -100.528 1.00 35.12 23  A 1 
ATOM 173  C C   . PRO A 0 23  . 7.887    -14.903 -99.949  1.00 35.12 23  A 1 
ATOM 174  C CB  . PRO A 0 23  . 7.775    -16.407 -102.015 1.00 35.12 23  A 1 
ATOM 175  O O   . PRO A 0 23  . 6.810    -14.330 -100.093 1.00 35.12 23  A 1 
ATOM 176  C CG  . PRO A 0 23  . 6.325    -16.892 -102.001 1.00 35.12 23  A 1 
ATOM 177  C CD  . PRO A 0 23  . 6.265    -17.791 -100.766 1.00 35.12 23  A 1 
ATOM 178  N N   . GLN A 0 24  . 8.910    -14.340 -99.308  1.00 35.62 24  A 1 
ATOM 179  C CA  . GLN A 0 24  . 8.890    -12.982 -98.761  1.00 35.62 24  A 1 
ATOM 180  C C   . GLN A 0 24  . 9.507    -11.977 -99.750  1.00 35.62 24  A 1 
ATOM 181  C CB  . GLN A 0 24  . 9.578    -12.960 -97.386  1.00 35.62 24  A 1 
ATOM 182  O O   . GLN A 0 24  . 10.429   -12.283 -100.510 1.00 35.62 24  A 1 
ATOM 183  C CG  . GLN A 0 24  . 8.805    -13.729 -96.294  1.00 35.62 24  A 1 
ATOM 184  C CD  . GLN A 0 24  . 7.594    -12.961 -95.767  1.00 35.62 24  A 1 
ATOM 185  N NE2 . GLN A 0 24  . 6.386    -13.432 -95.980  1.00 35.62 24  A 1 
ATOM 186  O OE1 . GLN A 0 24  . 7.714    -11.904 -95.176  1.00 35.62 24  A 1 
ATOM 187  N N   . TYR A 0 25  . 8.962    -10.763 -99.740  1.00 38.04 25  A 1 
ATOM 188  C CA  . TYR A 0 25  . 9.277    -9.664  -100.651 1.00 38.04 25  A 1 
ATOM 189  C C   . TYR A 0 25  . 10.780   -9.356  -100.728 1.00 38.04 25  A 1 
ATOM 190  C CB  . TYR A 0 25  . 8.500    -8.423  -100.181 1.00 38.04 25  A 1 
ATOM 191  O O   . TYR A 0 25  . 11.415   -9.048  -99.720  1.00 38.04 25  A 1 
ATOM 192  C CG  . TYR A 0 25  . 6.993    -8.607  -100.205 1.00 38.04 25  A 1 
ATOM 193  C CD1 . TYR A 0 25  . 6.264    -8.205  -101.340 1.00 38.04 25  A 1 
ATOM 194  C CD2 . TYR A 0 25  . 6.326    -9.211  -99.117  1.00 38.04 25  A 1 
ATOM 195  C CE1 . TYR A 0 25  . 4.874    -8.421  -101.398 1.00 38.04 25  A 1 
ATOM 196  C CE2 . TYR A 0 25  . 4.939    -9.449  -99.183  1.00 38.04 25  A 1 
ATOM 197  O OH  . TYR A 0 25  . 2.874    -9.272  -100.406 1.00 38.04 25  A 1 
ATOM 198  C CZ  . TYR A 0 25  . 4.211    -9.054  -100.326 1.00 38.04 25  A 1 
ATOM 199  N N   . HIS A 0 26  . 11.340   -9.359  -101.942 1.00 37.53 26  A 1 
ATOM 200  C CA  . HIS A 0 26  . 12.717   -8.923  -102.174 1.00 37.53 26  A 1 
ATOM 201  C C   . HIS A 0 26  . 12.823   -7.402  -101.992 1.00 37.53 26  A 1 
ATOM 202  C CB  . HIS A 0 26  . 13.192   -9.348  -103.573 1.00 37.53 26  A 1 
ATOM 203  O O   . HIS A 0 26  . 12.584   -6.633  -102.925 1.00 37.53 26  A 1 
ATOM 204  C CG  . HIS A 0 26  . 13.546   -10.809 -103.707 1.00 37.53 26  A 1 
ATOM 205  C CD2 . HIS A 0 26  . 14.713   -11.304 -104.228 1.00 37.53 26  A 1 
ATOM 206  N ND1 . HIS A 0 26  . 12.770   -11.893 -103.355 1.00 37.53 26  A 1 
ATOM 207  C CE1 . HIS A 0 26  . 13.451   -13.008 -103.671 1.00 37.53 26  A 1 
ATOM 208  N NE2 . HIS A 0 26  . 14.641   -12.698 -104.206 1.00 37.53 26  A 1 
ATOM 209  N N   . GLN A 0 27  . 13.211   -6.959  -100.795 1.00 41.73 27  A 1 
ATOM 210  C CA  . GLN A 0 27  . 13.775   -5.621  -100.634 1.00 41.73 27  A 1 
ATOM 211  C C   . GLN A 0 27  . 15.093   -5.558  -101.430 1.00 41.73 27  A 1 
ATOM 212  C CB  . GLN A 0 27  . 14.016   -5.290  -99.153  1.00 41.73 27  A 1 
ATOM 213  O O   . GLN A 0 27  . 15.927   -6.455  -101.276 1.00 41.73 27  A 1 
ATOM 214  C CG  . GLN A 0 27  . 12.711   -5.168  -98.348  1.00 41.73 27  A 1 
ATOM 215  C CD  . GLN A 0 27  . 12.933   -4.664  -96.922  1.00 41.73 27  A 1 
ATOM 216  N NE2 . GLN A 0 27  . 11.884   -4.463  -96.156  1.00 41.73 27  A 1 
ATOM 217  O OE1 . GLN A 0 27  . 14.037   -4.422  -96.467  1.00 41.73 27  A 1 
ATOM 218  N N   . PRO A 0 28  . 15.309   -4.547  -102.293 1.00 49.44 28  A 1 
ATOM 219  C CA  . PRO A 0 28  . 16.579   -4.401  -102.993 1.00 49.44 28  A 1 
ATOM 220  C C   . PRO A 0 28  . 17.712   -4.188  -101.983 1.00 49.44 28  A 1 
ATOM 221  C CB  . PRO A 0 28  . 16.399   -3.218  -103.948 1.00 49.44 28  A 1 
ATOM 222  O O   . PRO A 0 28  . 17.561   -3.441  -101.015 1.00 49.44 28  A 1 
ATOM 223  C CG  . PRO A 0 28  . 15.306   -2.386  -103.276 1.00 49.44 28  A 1 
ATOM 224  C CD  . PRO A 0 28  . 14.423   -3.437  -102.605 1.00 49.44 28  A 1 
ATOM 225  N N   . ALA A 0 29  . 18.840   -4.863  -102.213 1.00 49.85 29  A 1 
ATOM 226  C CA  . ALA A 0 29  . 19.944   -4.918  -101.263 1.00 49.85 29  A 1 
ATOM 227  C C   . ALA A 0 29  . 20.455   -3.515  -100.867 1.00 49.85 29  A 1 
ATOM 228  C CB  . ALA A 0 29  . 21.067   -5.775  -101.862 1.00 49.85 29  A 1 
ATOM 229  O O   . ALA A 0 29  . 20.548   -2.628  -101.725 1.00 49.85 29  A 1 
ATOM 230  N N   . PRO A 0 30  . 20.823   -3.299  -99.589  1.00 51.80 30  A 1 
ATOM 231  C CA  . PRO A 0 30  . 21.380   -2.029  -99.152  1.00 51.80 30  A 1 
ATOM 232  C C   . PRO A 0 30  . 22.710   -1.739  -99.852  1.00 51.80 30  A 1 
ATOM 233  C CB  . PRO A 0 30  . 21.544   -2.142  -97.637  1.00 51.80 30  A 1 
ATOM 234  O O   . PRO A 0 30  . 23.601   -2.586  -99.927  1.00 51.80 30  A 1 
ATOM 235  C CG  . PRO A 0 30  . 21.680   -3.645  -97.397  1.00 51.80 30  A 1 
ATOM 236  C CD  . PRO A 0 30  . 20.790   -4.247  -98.483  1.00 51.80 30  A 1 
ATOM 237  N N   . VAL A 0 31  . 22.873   -0.504  -100.321 1.00 58.36 31  A 1 
ATOM 238  C CA  . VAL A 0 31  . 24.122   -0.040  -100.927 1.00 58.36 31  A 1 
ATOM 239  C C   . VAL A 0 31  . 25.059   0.416   -99.815  1.00 58.36 31  A 1 
ATOM 240  C CB  . VAL A 0 31  . 23.877   1.062   -101.974 1.00 58.36 31  A 1 
ATOM 241  O O   . VAL A 0 31  . 24.815   1.426   -99.150  1.00 58.36 31  A 1 
ATOM 242  C CG1 . VAL A 0 31  . 25.197   1.521   -102.613 1.00 58.36 31  A 1 
ATOM 243  C CG2 . VAL A 0 31  . 22.965   0.560   -103.101 1.00 58.36 31  A 1 
ATOM 244  N N   . VAL A 0 32  . 26.150   -0.324  -99.625  1.00 52.20 32  A 1 
ATOM 245  C CA  . VAL A 0 32  . 27.223   0.030   -98.689  1.00 52.20 32  A 1 
ATOM 246  C C   . VAL A 0 32  . 28.253   0.898   -99.408  1.00 52.20 32  A 1 
ATOM 247  C CB  . VAL A 0 32  . 27.876   -1.223  -98.071  1.00 52.20 32  A 1 
ATOM 248  O O   . VAL A 0 32  . 28.853   0.467   -100.392 1.00 52.20 32  A 1 
ATOM 249  C CG1 . VAL A 0 32  . 28.914   -0.833  -97.008  1.00 52.20 32  A 1 
ATOM 250  C CG2 . VAL A 0 32  . 26.829   -2.126  -97.404  1.00 52.20 32  A 1 
ATOM 251  N N   . LYS A 0 33  . 28.498   2.114   -98.909  1.00 53.97 33  A 1 
ATOM 252  C CA  . LYS A 0 33  . 29.637   2.942   -99.331  1.00 53.97 33  A 1 
ATOM 253  C C   . LYS A 0 33  . 30.698   2.959   -98.235  1.00 53.97 33  A 1 
ATOM 254  C CB  . LYS A 0 33  . 29.190   4.351   -99.756  1.00 53.97 33  A 1 
ATOM 255  O O   . LYS A 0 33  . 30.405   3.203   -97.066  1.00 53.97 33  A 1 
ATOM 256  C CG  . LYS A 0 33  . 28.494   4.328   -101.129 1.00 53.97 33  A 1 
ATOM 257  C CD  . LYS A 0 33  . 28.167   5.743   -101.628 1.00 53.97 33  A 1 
ATOM 258  C CE  . LYS A 0 33  . 27.527   5.665   -103.021 1.00 53.97 33  A 1 
ATOM 259  N NZ  . LYS A 0 33  . 27.190   7.008   -103.560 1.00 53.97 33  A 1 
ATOM 260  N N   . VAL A 0 34  . 31.940   2.700   -98.637  1.00 49.07 34  A 1 
ATOM 261  C CA  . VAL A 0 34  . 33.113   2.671   -97.757  1.00 49.07 34  A 1 
ATOM 262  C C   . VAL A 0 34  . 33.995   3.866   -98.092  1.00 49.07 34  A 1 
ATOM 263  C CB  . VAL A 0 34  . 33.891   1.347   -97.904  1.00 49.07 34  A 1 
ATOM 264  O O   . VAL A 0 34  . 34.549   3.935   -99.188  1.00 49.07 34  A 1 
ATOM 265  C CG1 . VAL A 0 34  . 35.050   1.285   -96.902  1.00 49.07 34  A 1 
ATOM 266  C CG2 . VAL A 0 34  . 32.988   0.134   -97.650  1.00 49.07 34  A 1 
ATOM 267  N N   . THR A 0 35  . 34.152   4.793   -97.147  1.00 48.03 35  A 1 
ATOM 268  C CA  . THR A 0 35  . 34.995   5.983   -97.336  1.00 48.03 35  A 1 
ATOM 269  C C   . THR A 0 35  . 36.164   5.945   -96.358  1.00 48.03 35  A 1 
ATOM 270  C CB  . THR A 0 35  . 34.198   7.289   -97.210  1.00 48.03 35  A 1 
ATOM 271  O O   . THR A 0 35  . 35.981   5.889   -95.141  1.00 48.03 35  A 1 
ATOM 272  C CG2 . THR A 0 35  . 35.004   8.491   -97.708  1.00 48.03 35  A 1 
ATOM 273  O OG1 . THR A 0 35  . 33.040   7.243   -98.010  1.00 48.03 35  A 1 
ATOM 274  N N   . LYS A 0 36  . 37.388   5.982   -96.895  1.00 43.58 36  A 1 
ATOM 275  C CA  . LYS A 0 36  . 38.639   5.900   -96.132  1.00 43.58 36  A 1 
ATOM 276  C C   . LYS A 0 36  . 39.288   7.281   -96.049  1.00 43.58 36  A 1 
ATOM 277  C CB  . LYS A 0 36  . 39.532   4.847   -96.813  1.00 43.58 36  A 1 
ATOM 278  O O   . LYS A 0 36  . 39.877   7.739   -97.024  1.00 43.58 36  A 1 
ATOM 279  C CG  . LYS A 0 36  . 40.825   4.535   -96.042  1.00 43.58 36  A 1 
ATOM 280  C CD  . LYS A 0 36  . 41.609   3.445   -96.788  1.00 43.58 36  A 1 
ATOM 281  C CE  . LYS A 0 36  . 42.877   3.039   -96.027  1.00 43.58 36  A 1 
ATOM 282  N NZ  . LYS A 0 36  . 43.603   1.956   -96.740  1.00 43.58 36  A 1 
ATOM 283  N N   . LYS A 0 37  . 39.200   7.945   -94.891  1.00 42.03 37  A 1 
ATOM 284  C CA  . LYS A 0 37  . 39.951   9.188   -94.645  1.00 42.03 37  A 1 
ATOM 285  C C   . LYS A 0 37  . 41.397   8.857   -94.236  1.00 42.03 37  A 1 
ATOM 286  C CB  . LYS A 0 37  . 39.250   10.078  -93.603  1.00 42.03 37  A 1 
ATOM 287  O O   . LYS A 0 37  . 41.581   8.010   -93.356  1.00 42.03 37  A 1 
ATOM 288  C CG  . LYS A 0 37  . 37.982   10.739  -94.176  1.00 42.03 37  A 1 
ATOM 289  C CD  . LYS A 0 37  . 37.392   11.778  -93.209  1.00 42.03 37  A 1 
ATOM 290  C CE  . LYS A 0 37  . 36.181   12.475  -93.847  1.00 42.03 37  A 1 
ATOM 291  N NZ  . LYS A 0 37  . 35.603   13.516  -92.957  1.00 42.03 37  A 1 
ATOM 292  N N   . PRO A 0 38  . 42.424   9.492   -94.833  1.00 40.29 38  A 1 
ATOM 293  C CA  . PRO A 0 38  . 43.792   9.414   -94.326  1.00 40.29 38  A 1 
ATOM 294  C C   . PRO A 0 38  . 43.875   9.926   -92.882  1.00 40.29 38  A 1 
ATOM 295  C CB  . PRO A 0 38  . 44.648   10.263  -95.276  1.00 40.29 38  A 1 
ATOM 296  O O   . PRO A 0 38  . 43.154   10.852  -92.506  1.00 40.29 38  A 1 
ATOM 297  C CG  . PRO A 0 38  . 43.824   10.309  -96.562  1.00 40.29 38  A 1 
ATOM 298  C CD  . PRO A 0 38  . 42.388   10.304  -96.041  1.00 40.29 38  A 1 
ATOM 299  N N   . GLY A 0 39  . 44.759   9.335   -92.076  1.00 35.85 39  A 1 
ATOM 300  C CA  . GLY A 0 39  . 45.090   9.885   -90.761  1.00 35.85 39  A 1 
ATOM 301  C C   . GLY A 0 39  . 45.798   11.231  -90.919  1.00 35.85 39  A 1 
ATOM 302  O O   . GLY A 0 39  . 46.695   11.352  -91.752  1.00 35.85 39  A 1 
ATOM 303  N N   . TYR A 0 40  . 45.388   12.229  -90.141  1.00 37.41 40  A 1 
ATOM 304  C CA  . TYR A 0 40  . 45.940   13.582  -90.169  1.00 37.41 40  A 1 
ATOM 305  C C   . TYR A 0 40  . 46.703   13.872  -88.873  1.00 37.41 40  A 1 
ATOM 306  C CB  . TYR A 0 40  . 44.817   14.600  -90.436  1.00 37.41 40  A 1 
ATOM 307  O O   . TYR A 0 40  . 46.238   13.535  -87.785  1.00 37.41 40  A 1 
ATOM 308  C CG  . TYR A 0 40  . 43.662   14.567  -89.446  1.00 37.41 40  A 1 
ATOM 309  C CD1 . TYR A 0 40  . 42.575   13.693  -89.658  1.00 37.41 40  A 1 
ATOM 310  C CD2 . TYR A 0 40  . 43.682   15.397  -88.307  1.00 37.41 40  A 1 
ATOM 311  C CE1 . TYR A 0 40  . 41.522   13.638  -88.723  1.00 37.41 40  A 1 
ATOM 312  C CE2 . TYR A 0 40  . 42.629   15.347  -87.372  1.00 37.41 40  A 1 
ATOM 313  O OH  . TYR A 0 40  . 40.533   14.393  -86.678  1.00 37.41 40  A 1 
ATOM 314  C CZ  . TYR A 0 40  . 41.550   14.461  -87.578  1.00 37.41 40  A 1 
ATOM 315  N N   . GLY A 0 41  . 47.869   14.509  -88.988  1.00 29.46 41  A 1 
ATOM 316  C CA  . GLY A 0 41  . 48.553   15.126  -87.852  1.00 29.46 41  A 1 
ATOM 317  C C   . GLY A 0 41  . 48.051   16.556  -87.678  1.00 29.46 41  A 1 
ATOM 318  O O   . GLY A 0 41  . 48.077   17.328  -88.634  1.00 29.46 41  A 1 
ATOM 319  N N   . ALA A 0 42  . 47.576   16.913  -86.486  1.00 32.51 42  A 1 
ATOM 320  C CA  . ALA A 0 42  . 47.122   18.270  -86.199  1.00 32.51 42  A 1 
ATOM 321  C C   . ALA A 0 42  . 48.312   19.166  -85.819  1.00 32.51 42  A 1 
ATOM 322  C CB  . ALA A 0 42  . 46.045   18.217  -85.109  1.00 32.51 42  A 1 
ATOM 323  O O   . ALA A 0 42  . 48.938   18.972  -84.780  1.00 32.51 42  A 1 
ATOM 324  N N   . GLN A 0 43  . 48.610   20.163  -86.652  1.00 27.62 43  A 1 
ATOM 325  C CA  . GLN A 0 43  . 49.598   21.208  -86.370  1.00 27.62 43  A 1 
ATOM 326  C C   . GLN A 0 43  . 48.870   22.452  -85.842  1.00 27.62 43  A 1 
ATOM 327  C CB  . GLN A 0 43  . 50.432   21.476  -87.636  1.00 27.62 43  A 1 
ATOM 328  O O   . GLN A 0 43  . 48.537   23.361  -86.599  1.00 27.62 43  A 1 
ATOM 329  C CG  . GLN A 0 43  . 51.374   20.300  -87.953  1.00 27.62 43  A 1 
ATOM 330  C CD  . GLN A 0 43  . 51.928   20.357  -89.374  1.00 27.62 43  A 1 
ATOM 331  N NE2 . GLN A 0 43  . 53.220   20.209  -89.566  1.00 27.62 43  A 1 
ATOM 332  O OE1 . GLN A 0 43  . 51.212   20.504  -90.347  1.00 27.62 43  A 1 
ATOM 333  N N   . GLY A 0 44  . 48.574   22.466  -84.539  1.00 30.97 44  A 1 
ATOM 334  C CA  . GLY A 0 44  . 48.002   23.632  -83.862  1.00 30.97 44  A 1 
ATOM 335  C C   . GLY A 0 44  . 49.064   24.708  -83.632  1.00 30.97 44  A 1 
ATOM 336  O O   . GLY A 0 44  . 50.051   24.460  -82.943  1.00 30.97 44  A 1 
ATOM 337  N N   . ALA A 0 45  . 48.877   25.896  -84.210  1.00 26.46 45  A 1 
ATOM 338  C CA  . ALA A 0 45  . 49.789   27.022  -84.023  1.00 26.46 45  A 1 
ATOM 339  C C   . ALA A 0 45  . 49.628   27.664  -82.631  1.00 26.46 45  A 1 
ATOM 340  C CB  . ALA A 0 45  . 49.591   28.031  -85.160  1.00 26.46 45  A 1 
ATOM 341  O O   . ALA A 0 45  . 48.525   27.803  -82.105  1.00 26.46 45  A 1 
ATOM 342  N N   . SER A 0 46  . 50.747   28.077  -82.042  1.00 33.53 46  A 1 
ATOM 343  C CA  . SER A 0 46  . 50.846   28.583  -80.671  1.00 33.53 46  A 1 
ATOM 344  C C   . SER A 0 46  . 50.221   29.970  -80.468  1.00 33.53 46  A 1 
ATOM 345  C CB  . SER A 0 46  . 52.336   28.666  -80.311  1.00 33.53 46  A 1 
ATOM 346  O O   . SER A 0 46  . 50.703   30.943  -81.054  1.00 33.53 46  A 1 
ATOM 347  O OG  . SER A 0 46  . 53.018   29.428  -81.295  1.00 33.53 46  A 1 
ATOM 348  N N   . LYS A 0 47  . 49.259   30.087  -79.540  1.00 26.35 47  A 1 
ATOM 349  C CA  . LYS A 0 47  . 49.025   31.315  -78.749  1.00 26.35 47  A 1 
ATOM 350  C C   . LYS A 0 47  . 48.194   31.059  -77.475  1.00 26.35 47  A 1 
ATOM 351  C CB  . LYS A 0 47  . 48.485   32.470  -79.635  1.00 26.35 47  A 1 
ATOM 352  O O   . LYS A 0 47  . 47.118   31.612  -77.293  1.00 26.35 47  A 1 
ATOM 353  C CG  . LYS A 0 47  . 49.464   33.656  -79.588  1.00 26.35 47  A 1 
ATOM 354  C CD  . LYS A 0 47  . 48.983   34.831  -80.444  1.00 26.35 47  A 1 
ATOM 355  C CE  . LYS A 0 47  . 50.042   35.940  -80.431  1.00 26.35 47  A 1 
ATOM 356  N NZ  . LYS A 0 47  . 49.566   37.159  -81.132  1.00 26.35 47  A 1 
ATOM 357  N N   . GLY A 0 48  . 48.728   30.226  -76.582  1.00 32.47 48  A 1 
ATOM 358  C CA  . GLY A 0 48  . 48.325   30.175  -75.173  1.00 32.47 48  A 1 
ATOM 359  C C   . GLY A 0 48  . 49.499   30.649  -74.322  1.00 32.47 48  A 1 
ATOM 360  O O   . GLY A 0 48  . 50.484   29.926  -74.198  1.00 32.47 48  A 1 
ATOM 361  N N   . TYR A 0 49  . 49.441   31.880  -73.814  1.00 29.38 49  A 1 
ATOM 362  C CA  . TYR A 0 49  . 50.441   32.387  -72.873  1.00 29.38 49  A 1 
ATOM 363  C C   . TYR A 0 49  . 50.166   31.788  -71.490  1.00 29.38 49  A 1 
ATOM 364  C CB  . TYR A 0 49  . 50.403   33.928  -72.816  1.00 29.38 49  A 1 
ATOM 365  O O   . TYR A 0 49  . 49.068   31.966  -70.983  1.00 29.38 49  A 1 
ATOM 366  C CG  . TYR A 0 49  . 51.548   34.629  -73.526  1.00 29.38 49  A 1 
ATOM 367  C CD1 . TYR A 0 49  . 52.631   35.133  -72.778  1.00 29.38 49  A 1 
ATOM 368  C CD2 . TYR A 0 49  . 51.516   34.810  -74.923  1.00 29.38 49  A 1 
ATOM 369  C CE1 . TYR A 0 49  . 53.675   35.829  -73.417  1.00 29.38 49  A 1 
ATOM 370  C CE2 . TYR A 0 49  . 52.560   35.504  -75.567  1.00 29.38 49  A 1 
ATOM 371  O OH  . TYR A 0 49  . 54.630   36.703  -75.441  1.00 29.38 49  A 1 
ATOM 372  C CZ  . TYR A 0 49  . 53.637   36.020  -74.815  1.00 29.38 49  A 1 
ATOM 373  N N   . GLY A 0 50  . 51.169   31.114  -70.919  1.00 30.74 50  A 1 
ATOM 374  C CA  . GLY A 0 50  . 51.328   30.820  -69.489  1.00 30.74 50  A 1 
ATOM 375  C C   . GLY A 0 50  . 50.096   30.365  -68.697  1.00 30.74 50  A 1 
ATOM 376  O O   . GLY A 0 50  . 49.357   31.189  -68.182  1.00 30.74 50  A 1 
ATOM 377  N N   . GLN A 0 51  . 49.983   29.064  -68.447  1.00 34.17 51  A 1 
ATOM 378  C CA  . GLN A 0 51  . 50.393   28.511  -67.150  1.00 34.17 51  A 1 
ATOM 379  C C   . GLN A 0 51  . 50.544   26.997  -67.303  1.00 34.17 51  A 1 
ATOM 380  C CB  . GLN A 0 51  . 49.427   28.835  -65.988  1.00 34.17 51  A 1 
ATOM 381  O O   . GLN A 0 51  . 49.639   26.297  -67.759  1.00 34.17 51  A 1 
ATOM 382  C CG  . GLN A 0 51  . 49.722   30.120  -65.179  1.00 34.17 51  A 1 
ATOM 383  C CD  . GLN A 0 51  . 51.044   30.133  -64.409  1.00 34.17 51  A 1 
ATOM 384  N NE2 . GLN A 0 51  . 51.159   30.947  -63.383  1.00 34.17 51  A 1 
ATOM 385  O OE1 . GLN A 0 51  . 52.005   29.450  -64.723  1.00 34.17 51  A 1 
ATOM 386  N N   . GLN A 0 52  . 51.730   26.504  -66.972  1.00 35.44 52  A 1 
ATOM 387  C CA  . GLN A 0 52  . 52.096   25.102  -67.094  1.00 35.44 52  A 1 
ATOM 388  C C   . GLN A 0 52  . 51.628   24.392  -65.822  1.00 35.44 52  A 1 
ATOM 389  C CB  . GLN A 0 52  . 53.607   25.048  -67.380  1.00 35.44 52  A 1 
ATOM 390  O O   . GLN A 0 52  . 52.409   24.187  -64.901  1.00 35.44 52  A 1 
ATOM 391  C CG  . GLN A 0 52  . 54.158   23.667  -67.764  1.00 35.44 52  A 1 
ATOM 392  C CD  . GLN A 0 52  . 55.597   23.768  -68.272  1.00 35.44 52  A 1 
ATOM 393  N NE2 . GLN A 0 52  . 56.500   22.925  -67.821  1.00 35.44 52  A 1 
ATOM 394  O OE1 . GLN A 0 52  . 55.930   24.604  -69.103  1.00 35.44 52  A 1 
ATOM 395  N N   . ALA A 0 53  . 50.332   24.072  -65.759  1.00 40.29 53  A 1 
ATOM 396  C CA  . ALA A 0 53  . 49.783   23.201  -64.725  1.00 40.29 53  A 1 
ATOM 397  C C   . ALA A 0 53  . 50.319   21.779  -64.948  1.00 40.29 53  A 1 
ATOM 398  C CB  . ALA A 0 53  . 48.251   23.295  -64.724  1.00 40.29 53  A 1 
ATOM 399  O O   . ALA A 0 53  . 49.701   20.948  -65.619  1.00 40.29 53  A 1 
ATOM 400  N N   . GLU A 0 54  . 51.527   21.542  -64.440  1.00 45.41 54  A 1 
ATOM 401  C CA  . GLU A 0 54  . 52.096   20.215  -64.247  1.00 45.41 54  A 1 
ATOM 402  C C   . GLU A 0 54  . 51.105   19.440  -63.386  1.00 45.41 54  A 1 
ATOM 403  C CB  . GLU A 0 54  . 53.489   20.319  -63.600  1.00 45.41 54  A 1 
ATOM 404  O O   . GLU A 0 54  . 50.811   19.829  -62.257  1.00 45.41 54  A 1 
ATOM 405  C CG  . GLU A 0 54  . 54.450   20.993  -64.593  1.00 45.41 54  A 1 
ATOM 406  C CD  . GLU A 0 54  . 55.891   21.182  -64.111  1.00 45.41 54  A 1 
ATOM 407  O OE1 . GLU A 0 54  . 56.714   21.476  -65.017  1.00 45.41 54  A 1 
ATOM 408  O OE2 . GLU A 0 54  . 56.149   21.078  -62.893  1.00 45.41 54  A 1 
ATOM 409  N N   . LYS A 0 55  . 50.493   18.411  -63.980  1.00 45.50 55  A 1 
ATOM 410  C CA  . LYS A 0 55  . 49.322   17.741  -63.417  1.00 45.50 55  A 1 
ATOM 411  C C   . LYS A 0 55  . 49.713   16.837  -62.253  1.00 45.50 55  A 1 
ATOM 412  C CB  . LYS A 0 55  . 48.549   16.968  -64.490  1.00 45.50 55  A 1 
ATOM 413  O O   . LYS A 0 55  . 49.720   15.618  -62.385  1.00 45.50 55  A 1 
ATOM 414  C CG  . LYS A 0 55  . 47.933   17.864  -65.570  1.00 45.50 55  A 1 
ATOM 415  C CD  . LYS A 0 55  . 47.046   16.980  -66.446  1.00 45.50 55  A 1 
ATOM 416  C CE  . LYS A 0 55  . 46.346   17.802  -67.522  1.00 45.50 55  A 1 
ATOM 417  N NZ  . LYS A 0 55  . 45.318   16.968  -68.185  1.00 45.50 55  A 1 
ATOM 418  N N   . ARG A 0 56  . 49.972   17.457  -61.104  1.00 46.06 56  A 1 
ATOM 419  C CA  . ARG A 0 56  . 49.567   16.895  -59.820  1.00 46.06 56  A 1 
ATOM 420  C C   . ARG A 0 56  . 48.045   16.832  -59.855  1.00 46.06 56  A 1 
ATOM 421  C CB  . ARG A 0 56  . 50.065   17.783  -58.670  1.00 46.06 56  A 1 
ATOM 422  O O   . ARG A 0 56  . 47.376   17.845  -59.675  1.00 46.06 56  A 1 
ATOM 423  C CG  . ARG A 0 56  . 51.595   17.790  -58.577  1.00 46.06 56  A 1 
ATOM 424  C CD  . ARG A 0 56  . 52.035   18.657  -57.397  1.00 46.06 56  A 1 
ATOM 425  N NE  . ARG A 0 56  . 53.498   18.609  -57.218  1.00 46.06 56  A 1 
ATOM 426  N NH1 . ARG A 0 56  . 53.538   19.327  -55.037  1.00 46.06 56  A 1 
ATOM 427  N NH2 . ARG A 0 56  . 55.424   18.638  -56.009  1.00 46.06 56  A 1 
ATOM 428  C CZ  . ARG A 0 56  . 54.145   18.866  -56.097  1.00 46.06 56  A 1 
ATOM 429  N N   . SER A 0 57  . 47.517   15.670  -60.216  1.00 57.28 57  A 1 
ATOM 430  C CA  . SER A 0 57  . 46.119   15.354  -59.958  1.00 57.28 57  A 1 
ATOM 431  C C   . SER A 0 57  . 46.057   14.894  -58.510  1.00 57.28 57  A 1 
ATOM 432  C CB  . SER A 0 57  . 45.596   14.313  -60.955  1.00 57.28 57  A 1 
ATOM 433  O O   . SER A 0 57  . 46.279   13.722  -58.229  1.00 57.28 57  A 1 
ATOM 434  O OG  . SER A 0 57  . 45.222   14.986  -62.154  1.00 57.28 57  A 1 
ATOM 435  N N   . ALA A 0 58  . 45.855   15.868  -57.625  1.00 61.85 58  A 1 
ATOM 436  C CA  . ALA A 0 58  . 45.360   15.632  -56.281  1.00 61.85 58  A 1 
ATOM 437  C C   . ALA A 0 58  . 43.829   15.749  -56.304  1.00 61.85 58  A 1 
ATOM 438  C CB  . ALA A 0 58  . 46.024   16.606  -55.302  1.00 61.85 58  A 1 
ATOM 439  O O   . ALA A 0 58  . 43.292   16.523  -57.110  1.00 61.85 58  A 1 
ATOM 440  N N   . SER A 0 59  . 43.152   14.978  -55.465  1.00 72.84 59  A 1 
ATOM 441  C CA  . SER A 0 59  . 41.754   15.202  -55.105  1.00 72.84 59  A 1 
ATOM 442  C C   . SER A 0 59  . 41.599   14.938  -53.619  1.00 72.84 59  A 1 
ATOM 443  C CB  . SER A 0 59  . 40.787   14.314  -55.896  1.00 72.84 59  A 1 
ATOM 444  O O   . SER A 0 59  . 41.881   13.820  -53.201  1.00 72.84 59  A 1 
ATOM 445  O OG  . SER A 0 59  . 41.111   12.940  -55.790  1.00 72.84 59  A 1 
ATOM 446  N N   . ASP A 0 60  . 41.151   15.977  -52.936  1.00 74.89 60  A 1 
ATOM 447  C CA  . ASP A 0 60  . 40.761   16.103  -51.541  1.00 74.89 60  A 1 
ATOM 448  C C   . ASP A 0 60  . 39.227   15.983  -51.450  1.00 74.89 60  A 1 
ATOM 449  C CB  . ASP A 0 60  . 41.296   17.467  -51.011  1.00 74.89 60  A 1 
ATOM 450  O O   . ASP A 0 60  . 38.500   16.648  -52.203  1.00 74.89 60  A 1 
ATOM 451  C CG  . ASP A 0 60  . 41.205   18.727  -51.929  1.00 74.89 60  A 1 
ATOM 452  O OD1 . ASP A 0 60  . 40.902   18.635  -53.153  1.00 74.89 60  A 1 
ATOM 453  O OD2 . ASP A 0 60  . 41.563   19.839  -51.464  1.00 74.89 60  A 1 
ATOM 454  N N   . PHE A 0 61  . 38.712   15.104  -50.587  1.00 79.30 61  A 1 
ATOM 455  C CA  . PHE A 0 61  . 37.274   14.943  -50.351  1.00 79.30 61  A 1 
ATOM 456  C C   . PHE A 0 61  . 36.984   14.773  -48.859  1.00 79.30 61  A 1 
ATOM 457  C CB  . PHE A 0 61  . 36.708   13.777  -51.187  1.00 79.30 61  A 1 
ATOM 458  O O   . PHE A 0 61  . 37.031   13.666  -48.340  1.00 79.30 61  A 1 
ATOM 459  C CG  . PHE A 0 61  . 35.250   13.426  -50.895  1.00 79.30 61  A 1 
ATOM 460  C CD1 . PHE A 0 61  . 34.930   12.386  -49.998  1.00 79.30 61  A 1 
ATOM 461  C CD2 . PHE A 0 61  . 34.209   14.179  -51.472  1.00 79.30 61  A 1 
ATOM 462  C CE1 . PHE A 0 61  . 33.591   12.117  -49.662  1.00 79.30 61  A 1 
ATOM 463  C CE2 . PHE A 0 61  . 32.866   13.903  -51.148  1.00 79.30 61  A 1 
ATOM 464  C CZ  . PHE A 0 61  . 32.558   12.875  -50.237  1.00 79.30 61  A 1 
ATOM 465  N N   . ASP A 0 62  . 36.596   15.874  -48.214  1.00 83.68 62  A 1 
ATOM 466  C CA  . ASP A 0 62  . 36.032   15.860  -46.867  1.00 83.68 62  A 1 
ATOM 467  C C   . ASP A 0 62  . 34.509   15.629  -46.901  1.00 83.68 62  A 1 
ATOM 468  C CB  . ASP A 0 62  . 36.274   17.198  -46.149  1.00 83.68 62  A 1 
ATOM 469  O O   . ASP A 0 62  . 33.770   16.315  -47.626  1.00 83.68 62  A 1 
ATOM 470  C CG  . ASP A 0 62  . 37.677   17.791  -46.268  1.00 83.68 62  A 1 
ATOM 471  O OD1 . ASP A 0 62  . 38.516   17.482  -45.404  1.00 83.68 62  A 1 
ATOM 472  O OD2 . ASP A 0 62  . 37.827   18.706  -47.118  1.00 83.68 62  A 1 
ATOM 473  N N   . ALA A 0 63  . 34.011   14.768  -46.018  1.00 79.42 63  A 1 
ATOM 474  C CA  . ALA A 0 63  . 32.609   14.706  -45.629  1.00 79.42 63  A 1 
ATOM 475  C C   . ALA A 0 63  . 32.471   14.621  -44.100  1.00 79.42 63  A 1 
ATOM 476  C CB  . ALA A 0 63  . 31.926   13.551  -46.367  1.00 79.42 63  A 1 
ATOM 477  O O   . ALA A 0 63  . 33.254   13.973  -43.416  1.00 79.42 63  A 1 
ATOM 478  N N   . TYR A 0 64  . 31.462   15.300  -43.554  1.00 90.01 64  A 1 
ATOM 479  C CA  . TYR A 0 64  . 31.140   15.287  -42.127  1.00 90.01 64  A 1 
ATOM 480  C C   . TYR A 0 64  . 29.629   15.373  -41.944  1.00 90.01 64  A 1 
ATOM 481  C CB  . TYR A 0 64  . 31.836   16.454  -41.403  1.00 90.01 64  A 1 
ATOM 482  O O   . TYR A 0 64  . 28.964   16.176  -42.613  1.00 90.01 64  A 1 
ATOM 483  C CG  . TYR A 0 64  . 31.388   16.645  -39.960  1.00 90.01 64  A 1 
ATOM 484  C CD1 . TYR A 0 64  . 30.444   17.639  -39.625  1.00 90.01 64  A 1 
ATOM 485  C CD2 . TYR A 0 64  . 31.861   15.773  -38.962  1.00 90.01 64  A 1 
ATOM 486  C CE1 . TYR A 0 64  . 29.982   17.760  -38.297  1.00 90.01 64  A 1 
ATOM 487  C CE2 . TYR A 0 64  . 31.393   15.879  -37.639  1.00 90.01 64  A 1 
ATOM 488  O OH  . TYR A 0 64  . 29.991   16.969  -36.025  1.00 90.01 64  A 1 
ATOM 489  C CZ  . TYR A 0 64  . 30.450   16.873  -37.303  1.00 90.01 64  A 1 
ATOM 490  N N   . GLY A 0 65  . 29.104   14.600  -41.000  1.00 88.24 65  A 1 
ATOM 491  C CA  . GLY A 0 65  . 27.707   14.638  -40.606  1.00 88.24 65  A 1 
ATOM 492  C C   . GLY A 0 65  . 27.520   14.496  -39.101  1.00 88.24 65  A 1 
ATOM 493  O O   . GLY A 0 65  . 28.346   13.933  -38.384  1.00 88.24 65  A 1 
ATOM 494  N N   . ARG A 0 66  . 26.397   15.041  -38.641  1.00 94.07 66  A 1 
ATOM 495  C CA  . ARG A 0 66  . 25.834   14.789  -37.321  1.00 94.07 66  A 1 
ATOM 496  C C   . ARG A 0 66  . 24.319   14.822  -37.435  1.00 94.07 66  A 1 
ATOM 497  C CB  . ARG A 0 66  . 26.359   15.818  -36.312  1.00 94.07 66  A 1 
ATOM 498  O O   . ARG A 0 66  . 23.799   15.825  -37.937  1.00 94.07 66  A 1 
ATOM 499  C CG  . ARG A 0 66  . 25.824   15.564  -34.894  1.00 94.07 66  A 1 
ATOM 500  C CD  . ARG A 0 66  . 26.466   16.558  -33.929  1.00 94.07 66  A 1 
ATOM 501  N NE  . ARG A 0 66  . 26.240   16.176  -32.529  1.00 94.07 66  A 1 
ATOM 502  N NH1 . ARG A 0 66  . 27.689   17.660  -31.574  1.00 94.07 66  A 1 
ATOM 503  N NH2 . ARG A 0 66  . 26.714   16.118  -30.306  1.00 94.07 66  A 1 
ATOM 504  C CZ  . ARG A 0 66  . 26.866   16.653  -31.476  1.00 94.07 66  A 1 
ATOM 505  N N   . ASP A 0 67  . 23.647   13.776  -36.980  1.00 93.55 67  A 1 
ATOM 506  C CA  . ASP A 0 67  . 22.210   13.815  -36.705  1.00 93.55 67  A 1 
ATOM 507  C C   . ASP A 0 67  . 21.999   13.885  -35.185  1.00 93.55 67  A 1 
ATOM 508  C CB  . ASP A 0 67  . 21.445   12.673  -37.408  1.00 93.55 67  A 1 
ATOM 509  O O   . ASP A 0 67  . 22.911   13.597  -34.413  1.00 93.55 67  A 1 
ATOM 510  C CG  . ASP A 0 67  . 20.032   13.112  -37.844  1.00 93.55 67  A 1 
ATOM 511  O OD1 . ASP A 0 67  . 19.476   14.045  -37.210  1.00 93.55 67  A 1 
ATOM 512  O OD2 . ASP A 0 67  . 19.548   12.645  -38.904  1.00 93.55 67  A 1 
ATOM 513  N N   . GLN A 0 68  . 20.853   14.409  -34.753  1.00 95.07 68  A 1 
ATOM 514  C CA  . GLN A 0 68  . 20.512   14.526  -33.334  1.00 95.07 68  A 1 
ATOM 515  C C   . GLN A 0 68  . 19.014   14.321  -33.137  1.00 95.07 68  A 1 
ATOM 516  C CB  . GLN A 0 68  . 20.929   15.881  -32.730  1.00 95.07 68  A 1 
ATOM 517  O O   . GLN A 0 68  . 18.197   15.211  -33.410  1.00 95.07 68  A 1 
ATOM 518  C CG  . GLN A 0 68  . 22.439   16.134  -32.734  1.00 95.07 68  A 1 
ATOM 519  C CD  . GLN A 0 68  . 22.851   17.118  -31.649  1.00 95.07 68  A 1 
ATOM 520  N NE2 . GLN A 0 68  . 23.579   16.660  -30.661  1.00 95.07 68  A 1 
ATOM 521  O OE1 . GLN A 0 68  . 22.535   18.304  -31.646  1.00 95.07 68  A 1 
ATOM 522  N N   . ASP A 0 69  . 18.673   13.163  -32.597  1.00 95.92 69  A 1 
ATOM 523  C CA  . ASP A 0 69  . 17.327   12.740  -32.252  1.00 95.92 69  A 1 
ATOM 524  C C   . ASP A 0 69  . 17.061   12.973  -30.748  1.00 95.92 69  A 1 
ATOM 525  C CB  . ASP A 0 69  . 17.174   11.290  -32.749  1.00 95.92 69  A 1 
ATOM 526  O O   . ASP A 0 69  . 17.945   12.896  -29.892  1.00 95.92 69  A 1 
ATOM 527  C CG  . ASP A 0 69  . 16.040   10.502  -32.098  1.00 95.92 69  A 1 
ATOM 528  O OD1 . ASP A 0 69  . 16.103   10.284  -30.867  1.00 95.92 69  A 1 
ATOM 529  O OD2 . ASP A 0 69  . 15.023   10.237  -32.783  1.00 95.92 69  A 1 
ATOM 530  N N   . LEU A 0 70  . 15.816   13.324  -30.412  1.00 96.66 70  A 1 
ATOM 531  C CA  . LEU A 0 70  . 15.337   13.308  -29.031  1.00 96.66 70  A 1 
ATOM 532  C C   . LEU A 0 70  . 13.825   13.097  -29.017  1.00 96.66 70  A 1 
ATOM 533  C CB  . LEU A 0 70  . 15.729   14.611  -28.298  1.00 96.66 70  A 1 
ATOM 534  O O   . LEU A 0 70  . 13.056   13.966  -29.445  1.00 96.66 70  A 1 
ATOM 535  C CG  . LEU A 0 70  . 15.215   14.706  -26.845  1.00 96.66 70  A 1 
ATOM 536  C CD1 . LEU A 0 70  . 15.832   13.665  -25.914  1.00 96.66 70  A 1 
ATOM 537  C CD2 . LEU A 0 70  . 15.537   16.083  -26.261  1.00 96.66 70  A 1 
ATOM 538  N N   . SER A 0 71  . 13.384   11.993  -28.422  1.00 97.79 71  A 1 
ATOM 539  C CA  . SER A 0 71  . 11.975   11.745  -28.123  1.00 97.79 71  A 1 
ATOM 540  C C   . SER A 0 71  . 11.750   11.492  -26.631  1.00 97.79 71  A 1 
ATOM 541  C CB  . SER A 0 71  . 11.393   10.658  -29.031  1.00 97.79 71  A 1 
ATOM 542  O O   . SER A 0 71  . 12.470   10.747  -25.965  1.00 97.79 71  A 1 
ATOM 543  O OG  . SER A 0 71  . 11.975   9.400   -28.802  1.00 97.79 71  A 1 
ATOM 544  N N   . ILE A 0 72  . 10.733   12.160  -26.081  1.00 98.12 72  A 1 
ATOM 545  C CA  . ILE A 0 72  . 10.335   12.045  -24.676  1.00 98.12 72  A 1 
ATOM 546  C C   . ILE A 0 72  . 8.822    11.853  -24.614  1.00 98.12 72  A 1 
ATOM 547  C CB  . ILE A 0 72  . 10.790   13.262  -23.832  1.00 98.12 72  A 1 
ATOM 548  O O   . ILE A 0 72  . 8.057    12.640  -25.174  1.00 98.12 72  A 1 
ATOM 549  C CG1 . ILE A 0 72  . 12.322   13.468  -23.920  1.00 98.12 72  A 1 
ATOM 550  C CG2 . ILE A 0 72  . 10.340   13.079  -22.366  1.00 98.12 72  A 1 
ATOM 551  C CD1 . ILE A 0 72  . 12.853   14.678  -23.139  1.00 98.12 72  A 1 
ATOM 552  N N   . GLU A 0 73  . 8.395    10.834  -23.879  1.00 97.20 73  A 1 
ATOM 553  C CA  . GLU A 0 73  . 6.998    10.535  -23.580  1.00 97.20 73  A 1 
ATOM 554  C C   . GLU A 0 73  . 6.833    10.412  -22.056  1.00 97.20 73  A 1 
ATOM 555  C CB  . GLU A 0 73  . 6.583    9.230   -24.272  1.00 97.20 73  A 1 
ATOM 556  O O   . GLU A 0 73  . 7.638    9.761   -21.393  1.00 97.20 73  A 1 
ATOM 557  C CG  . GLU A 0 73  . 6.682    9.227   -25.812  1.00 97.20 73  A 1 
ATOM 558  C CD  . GLU A 0 73  . 6.400    7.830   -26.390  1.00 97.20 73  A 1 
ATOM 559  O OE1 . GLU A 0 73  . 6.366    7.642   -27.623  1.00 97.20 73  A 1 
ATOM 560  O OE2 . GLU A 0 73  . 6.242    6.863   -25.610  1.00 97.20 73  A 1 
ATOM 561  N N   . GLU A 0 74  . 5.798    11.020  -21.472  1.00 97.61 74  A 1 
ATOM 562  C CA  . GLU A 0 74  . 5.555    10.981  -20.021  1.00 97.61 74  A 1 
ATOM 563  C C   . GLU A 0 74  . 4.052    10.963  -19.693  1.00 97.61 74  A 1 
ATOM 564  C CB  . GLU A 0 74  . 6.292    12.147  -19.332  1.00 97.61 74  A 1 
ATOM 565  O O   . GLU A 0 74  . 3.235    11.554  -20.403  1.00 97.61 74  A 1 
ATOM 566  C CG  . GLU A 0 74  . 6.182    12.080  -17.800  1.00 97.61 74  A 1 
ATOM 567  C CD  . GLU A 0 74  . 7.136    13.046  -17.083  1.00 97.61 74  A 1 
ATOM 568  O OE1 . GLU A 0 74  . 7.749    12.605  -16.080  1.00 97.61 74  A 1 
ATOM 569  O OE2 . GLU A 0 74  . 7.223    14.220  -17.501  1.00 97.61 74  A 1 
ATOM 570  N N   . SER A 0 75  . 3.674    10.262  -18.619  1.00 96.79 75  A 1 
ATOM 571  C CA  . SER A 0 75  . 2.284    10.042  -18.206  1.00 96.79 75  A 1 
ATOM 572  C C   . SER A 0 75  . 2.137    9.755   -16.699  1.00 96.79 75  A 1 
ATOM 573  C CB  . SER A 0 75  . 1.701    8.889   -19.030  1.00 96.79 75  A 1 
ATOM 574  O O   . SER A 0 75  . 3.044    9.223   -16.062  1.00 96.79 75  A 1 
ATOM 575  O OG  . SER A 0 75  . 2.394    7.686   -18.773  1.00 96.79 75  A 1 
ATOM 576  N N   . TYR A 0 76  . 0.978    10.102  -16.120  1.00 97.51 76  A 1 
ATOM 577  C CA  . TYR A 0 76  . 0.659    9.949   -14.689  1.00 97.51 76  A 1 
ATOM 578  C C   . TYR A 0 76  . -0.853   9.737   -14.449  1.00 97.51 76  A 1 
ATOM 579  C CB  . TYR A 0 76  . 1.135    11.207  -13.940  1.00 97.51 76  A 1 
ATOM 580  O O   . TYR A 0 76  . -1.672   10.290  -15.187  1.00 97.51 76  A 1 
ATOM 581  C CG  . TYR A 0 76  . 0.781    11.215  -12.464  1.00 97.51 76  A 1 
ATOM 582  C CD1 . TYR A 0 76  . -0.375   11.883  -12.010  1.00 97.51 76  A 1 
ATOM 583  C CD2 . TYR A 0 76  . 1.569    10.486  -11.557  1.00 97.51 76  A 1 
ATOM 584  C CE1 . TYR A 0 76  . -0.741   11.813  -10.651  1.00 97.51 76  A 1 
ATOM 585  C CE2 . TYR A 0 76  . 1.205    10.405  -10.202  1.00 97.51 76  A 1 
ATOM 586  O OH  . TYR A 0 76  . -0.301   10.993  -8.436   1.00 97.51 76  A 1 
ATOM 587  C CZ  . TYR A 0 76  . 0.047    11.069  -9.747   1.00 97.51 76  A 1 
ATOM 588  N N   . GLY A 0 77  . -1.239   9.009   -13.389  1.00 91.50 77  A 1 
ATOM 589  C CA  . GLY A 0 77  . -2.633   8.819   -12.950  1.00 91.50 77  A 1 
ATOM 590  C C   . GLY A 0 77  . -2.793   8.448   -11.460  1.00 91.50 77  A 1 
ATOM 591  O O   . GLY A 0 77  . -1.857   7.958   -10.835  1.00 91.50 77  A 1 
ATOM 592  N N   . ARG A 0 78  . -3.981   8.691   -10.867  1.00 92.86 78  A 1 
ATOM 593  C CA  . ARG A 0 78  . -4.277   8.479   -9.424   1.00 92.86 78  A 1 
ATOM 594  C C   . ARG A 0 78  . -5.774   8.266   -9.098   1.00 92.86 78  A 1 
ATOM 595  C CB  . ARG A 0 78  . -3.704   9.678   -8.644   1.00 92.86 78  A 1 
ATOM 596  O O   . ARG A 0 78  . -6.629   8.877   -9.733   1.00 92.86 78  A 1 
ATOM 597  C CG  . ARG A 0 78  . -3.975   9.598   -7.136   1.00 92.86 78  A 1 
ATOM 598  C CD  . ARG A 0 78  . -3.166   10.633  -6.351   1.00 92.86 78  A 1 
ATOM 599  N NE  . ARG A 0 78  . -3.024   10.186  -4.964   1.00 92.86 78  A 1 
ATOM 600  N NH1 . ARG A 0 78  . -2.851   12.172  -3.826   1.00 92.86 78  A 1 
ATOM 601  N NH2 . ARG A 0 78  . -2.541   10.202  -2.789   1.00 92.86 78  A 1 
ATOM 602  C CZ  . ARG A 0 78  . -2.818   10.869  -3.865   1.00 92.86 78  A 1 
ATOM 603  N N   . THR A 0 79  . -6.071   7.461   -8.066   1.00 83.43 79  A 1 
ATOM 604  C CA  . THR A 0 79  . -7.385   6.929   -7.603   1.00 83.43 79  A 1 
ATOM 605  C C   . THR A 0 79  . -7.374   6.687   -6.062   1.00 83.43 79  A 1 
ATOM 606  C CB  . THR A 0 79  . -7.664   5.589   -8.315   1.00 83.43 79  A 1 
ATOM 607  O O   . THR A 0 79  . -6.281   6.597   -5.518   1.00 83.43 79  A 1 
ATOM 608  C CG2 . THR A 0 79  . -9.128   5.163   -8.240   1.00 83.43 79  A 1 
ATOM 609  O OG1 . THR A 0 79  . -7.360   5.653   -9.690   1.00 83.43 79  A 1 
ATOM 610  N N   . ALA A 0 80  . -8.516   6.591   -5.333   1.00 86.50 80  A 1 
ATOM 611  C CA  . ALA A 0 80  . -8.569   6.783   -3.849   1.00 86.50 80  A 1 
ATOM 612  C C   . ALA A 0 80  . -9.393   5.796   -2.931   1.00 86.50 80  A 1 
ATOM 613  C CB  . ALA A 0 80  . -9.031   8.226   -3.603   1.00 86.50 80  A 1 
ATOM 614  O O   . ALA A 0 80  . -10.341  5.158   -3.397   1.00 86.50 80  A 1 
ATOM 615  N N   . ALA A 0 81  . -9.069   5.766   -1.614   1.00 82.34 81  A 1 
ATOM 616  C CA  . ALA A 0 81  . -9.493   4.884   -0.479   1.00 82.34 81  A 1 
ATOM 617  C C   . ALA A 0 81  . -10.602  5.357   0.512    1.00 82.34 81  A 1 
ATOM 618  C CB  . ALA A 0 81  . -8.247   4.740   0.398    1.00 82.34 81  A 1 
ATOM 619  O O   . ALA A 0 81  . -10.846  6.558   0.627    1.00 82.34 81  A 1 
ATOM 620  N N   . LYS A 0 82  . -11.243  4.430   1.281    1.00 93.32 82  A 1 
ATOM 621  C CA  . LYS A 0 82  . -12.345  4.654   2.286    1.00 93.32 82  A 1 
ATOM 622  C C   . LYS A 0 82  . -12.562  3.494   3.296    1.00 93.32 82  A 1 
ATOM 623  C CB  . LYS A 0 82  . -13.705  4.819   1.566    1.00 93.32 82  A 1 
ATOM 624  O O   . LYS A 0 82  . -12.474  2.349   2.872    1.00 93.32 82  A 1 
ATOM 625  C CG  . LYS A 0 82  . -13.689  5.849   0.434    1.00 93.32 82  A 1 
ATOM 626  C CD  . LYS A 0 82  . -15.012  6.015   -0.295   1.00 93.32 82  A 1 
ATOM 627  C CE  . LYS A 0 82  . -14.717  7.001   -1.430   1.00 93.32 82  A 1 
ATOM 628  N NZ  . LYS A 0 82  . -15.855  7.107   -2.366   1.00 93.32 82  A 1 
ATOM 629  N N   . SER A 0 83  . -12.995  3.725   4.547    1.00 90.34 83  A 1 
ATOM 630  C CA  . SER A 0 83  . -13.430  2.669   5.509    1.00 90.34 83  A 1 
ATOM 631  C C   . SER A 0 83  . -14.621  3.074   6.407    1.00 90.34 83  A 1 
ATOM 632  C CB  . SER A 0 83  . -12.260  2.217   6.398    1.00 90.34 83  A 1 
ATOM 633  O O   . SER A 0 83  . -14.907  4.262   6.547    1.00 90.34 83  A 1 
ATOM 634  O OG  . SER A 0 83  . -11.767  3.289   7.175    1.00 90.34 83  A 1 
ATOM 635  N N   . TYR A 0 84  . -15.313  2.085   6.995    1.00 93.44 84  A 1 
ATOM 636  C CA  . TYR A 0 84  . -16.550  2.181   7.790    1.00 93.44 84  A 1 
ATOM 637  C C   . TYR A 0 84  . -16.635  1.032   8.816    1.00 93.44 84  A 1 
ATOM 638  C CB  . TYR A 0 84  . -17.776  2.097   6.858    1.00 93.44 84  A 1 
ATOM 639  O O   . TYR A 0 84  . -16.137  -0.057  8.549    1.00 93.44 84  A 1 
ATOM 640  C CG  . TYR A 0 84  . -17.716  3.036   5.669    1.00 93.44 84  A 1 
ATOM 641  C CD1 . TYR A 0 84  . -18.091  4.380   5.842    1.00 93.44 84  A 1 
ATOM 642  C CD2 . TYR A 0 84  . -17.189  2.601   4.434    1.00 93.44 84  A 1 
ATOM 643  C CE1 . TYR A 0 84  . -17.912  5.302   4.796    1.00 93.44 84  A 1 
ATOM 644  C CE2 . TYR A 0 84  . -17.001  3.522   3.385    1.00 93.44 84  A 1 
ATOM 645  O OH  . TYR A 0 84  . -17.155  5.786   2.583    1.00 93.44 84  A 1 
ATOM 646  C CZ  . TYR A 0 84  . -17.353  4.875   3.573    1.00 93.44 84  A 1 
ATOM 647  N N   . ALA A 0 85  . -17.293  1.242   9.956    1.00 91.94 85  A 1 
ATOM 648  C CA  . ALA A 0 85  . -17.666  0.184   10.900   1.00 91.94 85  A 1 
ATOM 649  C C   . ALA A 0 85  . -18.910  0.609   11.697   1.00 91.94 85  A 1 
ATOM 650  C CB  . ALA A 0 85  . -16.491  -0.118  11.840   1.00 91.94 85  A 1 
ATOM 651  O O   . ALA A 0 85  . -19.114  1.812   11.888   1.00 91.94 85  A 1 
ATOM 652  N N   . ALA A 0 86  . -19.720  -0.346  12.149   1.00 96.40 86  A 1 
ATOM 653  C CA  . ALA A 0 86  . -20.844  -0.116  13.053   1.00 96.40 86  A 1 
ATOM 654  C C   . ALA A 0 86  . -21.148  -1.375  13.878   1.00 96.40 86  A 1 
ATOM 655  C CB  . ALA A 0 86  . -22.076  0.333   12.252   1.00 96.40 86  A 1 
ATOM 656  O O   . ALA A 0 86  . -20.928  -2.487  13.411   1.00 96.40 86  A 1 
ATOM 657  N N   . GLU A 0 87  . -21.680  -1.173  15.079   1.00 92.24 87  A 1 
ATOM 658  C CA  . GLU A 0 87  . -22.228  -2.212  15.953   1.00 92.24 87  A 1 
ATOM 659  C C   . GLU A 0 87  . -23.585  -1.727  16.481   1.00 92.24 87  A 1 
ATOM 660  C CB  . GLU A 0 87  . -21.290  -2.503  17.140   1.00 92.24 87  A 1 
ATOM 661  O O   . GLU A 0 87  . -23.749  -0.531  16.751   1.00 92.24 87  A 1 
ATOM 662  C CG  . GLU A 0 87  . -19.954  -3.160  16.760   1.00 92.24 87  A 1 
ATOM 663  C CD  . GLU A 0 87  . -19.025  -3.312  17.980   1.00 92.24 87  A 1 
ATOM 664  O OE1 . GLU A 0 87  . -17.821  -2.986  17.843   1.00 92.24 87  A 1 
ATOM 665  O OE2 . GLU A 0 87  . -19.517  -3.722  19.061   1.00 92.24 87  A 1 
ATOM 666  N N   . SER A 0 88  . -24.533  -2.642  16.660   1.00 96.22 88  A 1 
ATOM 667  C CA  . SER A 0 88  . -25.805  -2.414  17.349   1.00 96.22 88  A 1 
ATOM 668  C C   . SER A 0 88  . -26.092  -3.567  18.301   1.00 96.22 88  A 1 
ATOM 669  C CB  . SER A 0 88  . -26.983  -2.172  16.386   1.00 96.22 88  A 1 
ATOM 670  O O   . SER A 0 88  . -25.832  -4.722  17.986   1.00 96.22 88  A 1 
ATOM 671  O OG  . SER A 0 88  . -26.874  -2.852  15.152   1.00 96.22 88  A 1 
ATOM 672  N N   . TYR A 0 89  . -26.622  -3.239  19.477   1.00 94.34 89  A 1 
ATOM 673  C CA  . TYR A 0 89  . -27.121  -4.207  20.444   1.00 94.34 89  A 1 
ATOM 674  C C   . TYR A 0 89  . -28.475  -3.729  20.940   1.00 94.34 89  A 1 
ATOM 675  C CB  . TYR A 0 89  . -26.157  -4.361  21.625   1.00 94.34 89  A 1 
ATOM 676  O O   . TYR A 0 89  . -28.545  -2.692  21.608   1.00 94.34 89  A 1 
ATOM 677  C CG  . TYR A 0 89  . -26.681  -5.314  22.684   1.00 94.34 89  A 1 
ATOM 678  C CD1 . TYR A 0 89  . -27.210  -4.814  23.889   1.00 94.34 89  A 1 
ATOM 679  C CD2 . TYR A 0 89  . -26.690  -6.699  22.436   1.00 94.34 89  A 1 
ATOM 680  C CE1 . TYR A 0 89  . -27.697  -5.702  24.864   1.00 94.34 89  A 1 
ATOM 681  C CE2 . TYR A 0 89  . -27.180  -7.594  23.405   1.00 94.34 89  A 1 
ATOM 682  O OH  . TYR A 0 89  . -28.122  -7.939  25.581   1.00 94.34 89  A 1 
ATOM 683  C CZ  . TYR A 0 89  . -27.677  -7.091  24.622   1.00 94.34 89  A 1 
ATOM 684  N N   . ASP A 0 90  . -29.516  -4.494  20.638   1.00 93.00 90  A 1 
ATOM 685  C CA  . ASP A 0 90  . -30.884  -4.166  21.007   1.00 93.00 90  A 1 
ATOM 686  C C   . ASP A 0 90  . -31.422  -5.248  21.950   1.00 93.00 90  A 1 
ATOM 687  C CB  . ASP A 0 90  . -31.749  -3.987  19.745   1.00 93.00 90  A 1 
ATOM 688  O O   . ASP A 0 90  . -31.485  -6.423  21.596   1.00 93.00 90  A 1 
ATOM 689  C CG  . ASP A 0 90  . -31.366  -2.768  18.884   1.00 93.00 90  A 1 
ATOM 690  O OD1 . ASP A 0 90  . -30.902  -1.750  19.452   1.00 93.00 90  A 1 
ATOM 691  O OD2 . ASP A 0 90  . -31.612  -2.811  17.658   1.00 93.00 90  A 1 
ATOM 692  N N   . GLU A 0 91  . -31.833  -4.852  23.159   1.00 92.79 91  A 1 
ATOM 693  C CA  . GLU A 0 91  . -32.737  -5.664  23.983   1.00 92.79 91  A 1 
ATOM 694  C C   . GLU A 0 91  . -34.157  -5.159  23.771   1.00 92.79 91  A 1 
ATOM 695  C CB  . GLU A 0 91  . -32.409  -5.637  25.489   1.00 92.79 91  A 1 
ATOM 696  O O   . GLU A 0 91  . -34.420  -3.959  23.895   1.00 92.79 91  A 1 
ATOM 697  C CG  . GLU A 0 91  . -30.954  -5.994  25.793   1.00 92.79 91  A 1 
ATOM 698  C CD  . GLU A 0 91  . -30.677  -6.389  27.253   1.00 92.79 91  A 1 
ATOM 699  O OE1 . GLU A 0 91  . -29.619  -7.035  27.469   1.00 92.79 91  A 1 
ATOM 700  O OE2 . GLU A 0 91  . -31.471  -6.110  28.172   1.00 92.79 91  A 1 
ATOM 701  N N   . TRP A 0 92  . -35.079  -6.073  23.498   1.00 91.78 92  A 1 
ATOM 702  C CA  . TRP A 0 92  . -36.495  -5.768  23.378   1.00 91.78 92  A 1 
ATOM 703  C C   . TRP A 0 92  . -37.311  -6.688  24.285   1.00 91.78 92  A 1 
ATOM 704  C CB  . TRP A 0 92  . -36.914  -5.792  21.902   1.00 91.78 92  A 1 
ATOM 705  O O   . TRP A 0 92  . -37.023  -7.872  24.426   1.00 91.78 92  A 1 
ATOM 706  C CG  . TRP A 0 92  . -36.601  -7.042  21.137   1.00 91.78 92  A 1 
ATOM 707  C CD1 . TRP A 0 92  . -35.473  -7.277  20.425   1.00 91.78 92  A 1 
ATOM 708  C CD2 . TRP A 0 92  . -37.411  -8.248  21.009   1.00 91.78 92  A 1 
ATOM 709  C CE2 . TRP A 0 92  . -36.715  -9.176  20.177   1.00 91.78 92  A 1 
ATOM 710  C CE3 . TRP A 0 92  . -38.660  -8.656  21.525   1.00 91.78 92  A 1 
ATOM 711  N NE1 . TRP A 0 92  . -35.539  -8.532  19.851   1.00 91.78 92  A 1 
ATOM 712  C CH2 . TRP A 0 92  . -38.466  -10.829 20.422   1.00 91.78 92  A 1 
ATOM 713  C CZ2 . TRP A 0 92  . -37.228  -10.447 19.877   1.00 91.78 92  A 1 
ATOM 714  C CZ3 . TRP A 0 92  . -39.181  -9.929  21.230   1.00 91.78 92  A 1 
ATOM 715  N N   . ASP A 0 93  . -38.326  -6.109  24.918   1.00 87.37 93  A 1 
ATOM 716  C CA  . ASP A 0 93  . -39.312  -6.772  25.768   1.00 87.37 93  A 1 
ATOM 717  C C   . ASP A 0 93  . -40.676  -6.207  25.371   1.00 87.37 93  A 1 
ATOM 718  C CB  . ASP A 0 93  . -38.994  -6.499  27.251   1.00 87.37 93  A 1 
ATOM 719  O O   . ASP A 0 93  . -40.870  -4.987  25.344   1.00 87.37 93  A 1 
ATOM 720  C CG  . ASP A 0 93  . -39.913  -7.192  28.275   1.00 87.37 93  A 1 
ATOM 721  O OD1 . ASP A 0 93  . -41.020  -7.655  27.912   1.00 87.37 93  A 1 
ATOM 722  O OD2 . ASP A 0 93  . -39.504  -7.196  29.458   1.00 87.37 93  A 1 
ATOM 723  N N   . ASN A 0 94  . -41.593  -7.096  25.020   1.00 85.39 94  A 1 
ATOM 724  C CA  . ASN A 0 94  . -42.997  -6.814  24.819   1.00 85.39 94  A 1 
ATOM 725  C C   . ASN A 0 94  . -43.800  -7.813  25.654   1.00 85.39 94  A 1 
ATOM 726  C CB  . ASN A 0 94  . -43.323  -6.862  23.321   1.00 85.39 94  A 1 
ATOM 727  O O   . ASN A 0 94  . -44.110  -8.913  25.198   1.00 85.39 94  A 1 
ATOM 728  C CG  . ASN A 0 94  . -44.764  -6.453  23.088   1.00 85.39 94  A 1 
ATOM 729  N ND2 . ASN A 0 94  . -45.666  -7.391  22.931   1.00 85.39 94  A 1 
ATOM 730  O OD1 . ASN A 0 94  . -45.086  -5.277  23.064   1.00 85.39 94  A 1 
ATOM 731  N N   . THR A 0 95  . -44.115  -7.401  26.877   1.00 82.36 95  A 1 
ATOM 732  C CA  . THR A 0 95  . -45.052  -8.088  27.764   1.00 82.36 95  A 1 
ATOM 733  C C   . THR A 0 95  . -46.433  -7.452  27.631   1.00 82.36 95  A 1 
ATOM 734  C CB  . THR A 0 95  . -44.566  -8.002  29.218   1.00 82.36 95  A 1 
ATOM 735  O O   . THR A 0 95  . -46.589  -6.266  27.942   1.00 82.36 95  A 1 
ATOM 736  C CG2 . THR A 0 95  . -45.513  -8.716  30.186   1.00 82.36 95  A 1 
ATOM 737  O OG1 . THR A 0 95  . -43.296  -8.601  29.393   1.00 82.36 95  A 1 
ATOM 738  N N   . ASP A 0 96  . -47.424  -8.240  27.225   1.00 78.01 96  A 1 
ATOM 739  C CA  . ASP A 0 96  . -48.843  -7.920  27.370   1.00 78.01 96  A 1 
ATOM 740  C C   . ASP A 0 96  . -49.396  -8.548  28.674   1.00 78.01 96  A 1 
ATOM 741  C CB  . ASP A 0 96  . -49.620  -8.306  26.092   1.00 78.01 96  A 1 
ATOM 742  O O   . ASP A 0 96  . -48.990  -9.632  29.093   1.00 78.01 96  A 1 
ATOM 743  C CG  . ASP A 0 96  . -50.734  -7.293  25.796   1.00 78.01 96  A 1 
ATOM 744  O OD1 . ASP A 0 96  . -51.319  -6.793  26.789   1.00 78.01 96  A 1 
ATOM 745  O OD2 . ASP A 0 96  . -50.908  -6.922  24.609   1.00 78.01 96  A 1 
ATOM 746  N N   . ASP A 0 97  . -50.269  -7.827  29.380   1.00 76.05 97  A 1 
ATOM 747  C CA  . ASP A 0 97  . -50.961  -8.283  30.610   1.00 76.05 97  A 1 
ATOM 748  C C   . ASP A 0 97  . -52.384  -7.698  30.622   1.00 76.05 97  A 1 
ATOM 749  C CB  . ASP A 0 97  . -50.153  -7.969  31.896   1.00 76.05 97  A 1 
ATOM 750  O O   . ASP A 0 97  . -52.860  -7.096  31.601   1.00 76.05 97  A 1 
ATOM 751  C CG  . ASP A 0 97  . -50.793  -8.464  33.216   1.00 76.05 97  A 1 
ATOM 752  O OD1 . ASP A 0 97  . -51.740  -9.286  33.242   1.00 76.05 97  A 1 
ATOM 753  O OD2 . ASP A 0 97  . -50.375  -8.054  34.333   1.00 76.05 97  A 1 
ATOM 754  N N   . ASP A 0 98  . -53.054  -7.818  29.475   1.00 77.76 98  A 1 
ATOM 755  C CA  . ASP A 0 98  . -54.373  -7.252  29.226   1.00 77.76 98  A 1 
ATOM 756  C C   . ASP A 0 98  . -55.465  -8.061  29.953   1.00 77.76 98  A 1 
ATOM 757  C CB  . ASP A 0 98  . -54.605  -7.025  27.712   1.00 77.76 98  A 1 
ATOM 758  O O   . ASP A 0 98  . -56.112  -8.985  29.450   1.00 77.76 98  A 1 
ATOM 759  C CG  . ASP A 0 98  . -54.713  -5.537  27.303   1.00 77.76 98  A 1 
ATOM 760  O OD1 . ASP A 0 98  . -54.390  -4.639  28.124   1.00 77.76 98  A 1 
ATOM 761  O OD2 . ASP A 0 98  . -55.332  -5.266  26.246   1.00 77.76 98  A 1 
ATOM 762  N N   . LYS A 0 99  . -55.695  -7.679  31.213   1.00 71.64 99  A 1 
ATOM 763  C CA  . LYS A 0 99  . -56.760  -8.212  32.074   1.00 71.64 99  A 1 
ATOM 764  C C   . LYS A 0 99  . -58.105  -7.547  31.792   1.00 71.64 99  A 1 
ATOM 765  C CB  . LYS A 0 99  . -56.344  -8.075  33.546   1.00 71.64 99  A 1 
ATOM 766  O O   . LYS A 0 99  . -58.362  -6.419  32.221   1.00 71.64 99  A 1 
ATOM 767  C CG  . LYS A 0 99  . -55.468  -9.266  33.949   1.00 71.64 99  A 1 
ATOM 768  C CD  . LYS A 0 99  . -54.869  -9.139  35.356   1.00 71.64 99  A 1 
ATOM 769  C CE  . LYS A 0 99  . -53.574  -8.326  35.300   1.00 71.64 99  A 1 
ATOM 770  N NZ  . LYS A 0 99  . -52.409  -9.066  35.835   1.00 71.64 99  A 1 
ATOM 771  N N   . TRP A 0 100 . -59.032  -8.293  31.193   1.00 69.82 100 A 1 
ATOM 772  C CA  . TRP A 0 100 . -60.390  -7.831  30.901   1.00 69.82 100 A 1 
ATOM 773  C C   . TRP A 0 100 . -61.449  -8.442  31.838   1.00 69.82 100 A 1 
ATOM 774  C CB  . TRP A 0 100 . -60.690  -8.012  29.408   1.00 69.82 100 A 1 
ATOM 775  O O   . TRP A 0 100 . -61.461  -9.633  32.154   1.00 69.82 100 A 1 
ATOM 776  C CG  . TRP A 0 100 . -60.385  -9.356  28.824   1.00 69.82 100 A 1 
ATOM 777  C CD1 . TRP A 0 100 . -59.220  -9.703  28.227   1.00 69.82 100 A 1 
ATOM 778  C CD2 . TRP A 0 100 . -61.232  -10.545 28.759   1.00 69.82 100 A 1 
ATOM 779  C CE2 . TRP A 0 100 . -60.521  -11.567 28.061   1.00 69.82 100 A 1 
ATOM 780  C CE3 . TRP A 0 100 . -62.532  -10.859 29.219   1.00 69.82 100 A 1 
ATOM 781  N NE1 . TRP A 0 100 . -59.293  -11.007 27.781   1.00 69.82 100 A 1 
ATOM 782  C CH2 . TRP A 0 100 . -62.383  -13.106 28.269   1.00 69.82 100 A 1 
ATOM 783  C CZ2 . TRP A 0 100 . -61.085  -12.825 27.804   1.00 69.82 100 A 1 
ATOM 784  C CZ3 . TRP A 0 100 . -63.101  -12.128 28.983   1.00 69.82 100 A 1 
ATOM 785  N N   . GLY A 0 101 . -62.388  -7.604  32.298   1.00 60.86 101 A 1 
ATOM 786  C CA  . GLY A 0 101 . -63.473  -7.995  33.204   1.00 60.86 101 A 1 
ATOM 787  C C   . GLY A 0 101 . -64.781  -7.250  32.921   1.00 60.86 101 A 1 
ATOM 788  O O   . GLY A 0 101 . -64.840  -6.023  32.971   1.00 60.86 101 A 1 
ATOM 789  N N   . ALA A 0 102 . -65.855  -7.995  32.650   1.00 54.37 102 A 1 
ATOM 790  C CA  . ALA A 0 102 . -67.190  -7.475  32.328   1.00 54.37 102 A 1 
ATOM 791  C C   . ALA A 0 102 . -67.960  -6.917  33.554   1.00 54.37 102 A 1 
ATOM 792  C CB  . ALA A 0 102 . -67.955  -8.597  31.610   1.00 54.37 102 A 1 
ATOM 793  O O   . ALA A 0 102 . -68.769  -7.624  34.151   1.00 54.37 102 A 1 
ATOM 794  N N   . GLN A 0 103 . -67.665  -5.667  33.919   1.00 52.23 103 A 1 
ATOM 795  C CA  . GLN A 0 103 . -68.187  -4.836  35.024   1.00 52.23 103 A 1 
ATOM 796  C C   . GLN A 0 103 . -69.439  -5.317  35.815   1.00 52.23 103 A 1 
ATOM 797  C CB  . GLN A 0 103 . -68.405  -3.433  34.426   1.00 52.23 103 A 1 
ATOM 798  O O   . GLN A 0 103 . -70.557  -5.386  35.298   1.00 52.23 103 A 1 
ATOM 799  C CG  . GLN A 0 103 . -68.511  -2.312  35.469   1.00 52.23 103 A 1 
ATOM 800  C CD  . GLN A 0 103 . -68.503  -0.918  34.837   1.00 52.23 103 A 1 
ATOM 801  N NE2 . GLN A 0 103 . -68.978  0.089   35.534   1.00 52.23 103 A 1 
ATOM 802  O OE1 . GLN A 0 103 . -68.068  -0.682  33.724   1.00 52.23 103 A 1 
ATOM 803  N N   . ALA A 0 104 . -69.264  -5.521  37.128   1.00 49.46 104 A 1 
ATOM 804  C CA  . ALA A 0 104 . -70.307  -5.913  38.089   1.00 49.46 104 A 1 
ATOM 805  C C   . ALA A 0 104 . -71.111  -4.737  38.701   1.00 49.46 104 A 1 
ATOM 806  C CB  . ALA A 0 104 . -69.645  -6.767  39.181   1.00 49.46 104 A 1 
ATOM 807  O O   . ALA A 0 104 . -70.615  -3.617  38.832   1.00 49.46 104 A 1 
ATOM 808  N N   . TRP A 0 105 . -72.346  -5.019  39.142   1.00 47.23 105 A 1 
ATOM 809  C CA  . TRP A 0 105 . -73.281  -4.062  39.764   1.00 47.23 105 A 1 
ATOM 810  C C   . TRP A 0 105 . -73.271  -4.186  41.308   1.00 47.23 105 A 1 
ATOM 811  C CB  . TRP A 0 105 . -74.684  -4.229  39.144   1.00 47.23 105 A 1 
ATOM 812  O O   . TRP A 0 105 . -73.076  -5.277  41.842   1.00 47.23 105 A 1 
ATOM 813  C CG  . TRP A 0 105 . -74.790  -3.967  37.660   1.00 47.23 105 A 1 
ATOM 814  C CD1 . TRP A 0 105 . -74.255  -4.737  36.682   1.00 47.23 105 A 1 
ATOM 815  C CD2 . TRP A 0 105 . -75.450  -2.860  36.956   1.00 47.23 105 A 1 
ATOM 816  C CE2 . TRP A 0 105 . -75.240  -3.022  35.551   1.00 47.23 105 A 1 
ATOM 817  C CE3 . TRP A 0 105 . -76.195  -1.727  37.357   1.00 47.23 105 A 1 
ATOM 818  N NE1 . TRP A 0 105 . -74.500  -4.178  35.446   1.00 47.23 105 A 1 
ATOM 819  C CH2 . TRP A 0 105 . -76.460  -0.996  35.036   1.00 47.23 105 A 1 
ATOM 820  C CZ2 . TRP A 0 105 . -75.727  -2.113  34.600   1.00 47.23 105 A 1 
ATOM 821  C CZ3 . TRP A 0 105 . -76.694  -0.808  36.410   1.00 47.23 105 A 1 
ATOM 822  N N   . GLY A 0 106 . -73.408  -3.057  42.019   1.00 49.20 106 A 1 
ATOM 823  C CA  . GLY A 0 106 . -73.073  -2.912  43.450   1.00 49.20 106 A 1 
ATOM 824  C C   . GLY A 0 106 . -74.154  -3.294  44.479   1.00 49.20 106 A 1 
ATOM 825  O O   . GLY A 0 106 . -75.300  -3.543  44.129   1.00 49.20 106 A 1 
ATOM 826  N N   . GLN A 0 107 . -73.752  -3.318  45.758   1.00 45.08 107 A 1 
ATOM 827  C CA  . GLN A 0 107 . -74.492  -3.842  46.921   1.00 45.08 107 A 1 
ATOM 828  C C   . GLN A 0 107 . -75.021  -2.725  47.848   1.00 45.08 107 A 1 
ATOM 829  C CB  . GLN A 0 107 . -73.505  -4.756  47.683   1.00 45.08 107 A 1 
ATOM 830  O O   . GLN A 0 107 . -74.243  -1.864  48.264   1.00 45.08 107 A 1 
ATOM 831  C CG  . GLN A 0 107 . -74.066  -5.391  48.964   1.00 45.08 107 A 1 
ATOM 832  C CD  . GLN A 0 107 . -73.036  -6.227  49.724   1.00 45.08 107 A 1 
ATOM 833  N NE2 . GLN A 0 107 . -73.454  -7.331  50.301   1.00 45.08 107 A 1 
ATOM 834  O OE1 . GLN A 0 107 . -71.861  -5.907  49.860   1.00 45.08 107 A 1 
ATOM 835  N N   . ASP A 0 108 . -76.290  -2.791  48.256   1.00 39.89 108 A 1 
ATOM 836  C CA  . ASP A 0 108 . -76.950  -1.913  49.234   1.00 39.89 108 A 1 
ATOM 837  C C   . ASP A 0 108 . -77.171  -2.583  50.611   1.00 39.89 108 A 1 
ATOM 838  C CB  . ASP A 0 108 . -78.234  -1.304  48.635   1.00 39.89 108 A 1 
ATOM 839  O O   . ASP A 0 108 . -77.210  -3.807  50.739   1.00 39.89 108 A 1 
ATOM 840  C CG  . ASP A 0 108 . -79.269  -2.289  48.064   1.00 39.89 108 A 1 
ATOM 841  O OD1 . ASP A 0 108 . -78.872  -3.417  47.691   1.00 39.89 108 A 1 
ATOM 842  O OD2 . ASP A 0 108 . -80.426  -1.840  47.925   1.00 39.89 108 A 1 
ATOM 843  N N   . ARG A 0 109 . -77.190  -1.774  51.688   1.00 41.23 109 A 1 
ATOM 844  C CA  . ARG A 0 109 . -77.261  -2.221  53.100   1.00 41.23 109 A 1 
ATOM 845  C C   . ARG A 0 109 . -77.863  -1.141  54.013   1.00 41.23 109 A 1 
ATOM 846  C CB  . ARG A 0 109 . -75.850  -2.565  53.632   1.00 41.23 109 A 1 
ATOM 847  O O   . ARG A 0 109 . -77.163  -0.193  54.375   1.00 41.23 109 A 1 
ATOM 848  C CG  . ARG A 0 109 . -75.220  -3.850  53.066   1.00 41.23 109 A 1 
ATOM 849  C CD  . ARG A 0 109 . -73.792  -4.079  53.570   1.00 41.23 109 A 1 
ATOM 850  N NE  . ARG A 0 109 . -73.721  -4.235  55.036   1.00 41.23 109 A 1 
ATOM 851  N NH1 . ARG A 0 109 . -71.440  -4.118  55.204   1.00 41.23 109 A 1 
ATOM 852  N NH2 . ARG A 0 109 . -72.676  -4.338  57.055   1.00 41.23 109 A 1 
ATOM 853  C CZ  . ARG A 0 109 . -72.617  -4.231  55.757   1.00 41.23 109 A 1 
ATOM 854  N N   . ASP A 0 110 . -79.091  -1.337  54.485   1.00 40.93 110 A 1 
ATOM 855  C CA  . ASP A 0 110 . -79.779  -0.385  55.373   1.00 40.93 110 A 1 
ATOM 856  C C   . ASP A 0 110 . -79.494  -0.597  56.877   1.00 40.93 110 A 1 
ATOM 857  C CB  . ASP A 0 110 . -81.290  -0.398  55.078   1.00 40.93 110 A 1 
ATOM 858  O O   . ASP A 0 110 . -79.334  -1.717  57.365   1.00 40.93 110 A 1 
ATOM 859  C CG  . ASP A 0 110 . -81.695  0.439   53.855   1.00 40.93 110 A 1 
ATOM 860  O OD1 . ASP A 0 110 . -80.842  1.218   53.369   1.00 40.93 110 A 1 
ATOM 861  O OD2 . ASP A 0 110 . -82.899  0.401   53.529   1.00 40.93 110 A 1 
ATOM 862  N N   . VAL A 0 111 . -79.437  0.501   57.651   1.00 34.90 111 A 1 
ATOM 863  C CA  . VAL A 0 111 . -79.178  0.486   59.109   1.00 34.90 111 A 1 
ATOM 864  C C   . VAL A 0 111 . -80.038  1.529   59.836   1.00 34.90 111 A 1 
ATOM 865  C CB  . VAL A 0 111 . -77.682  0.738   59.423   1.00 34.90 111 A 1 
ATOM 866  O O   . VAL A 0 111 . -79.881  2.727   59.609   1.00 34.90 111 A 1 
ATOM 867  C CG1 . VAL A 0 111 . -77.401  0.613   60.931   1.00 34.90 111 A 1 
ATOM 868  C CG2 . VAL A 0 111 . -76.736  -0.242  58.715   1.00 34.90 111 A 1 
ATOM 869  N N   . TYR A 0 112 . -80.896  1.104   60.776   1.00 34.34 112 A 1 
ATOM 870  C CA  . TYR A 0 112 . -81.829  2.001   61.482   1.00 34.34 112 A 1 
ATOM 871  C C   . TYR A 0 112 . -81.694  2.004   63.021   1.00 34.34 112 A 1 
ATOM 872  C CB  . TYR A 0 112 . -83.268  1.664   61.056   1.00 34.34 112 A 1 
ATOM 873  O O   . TYR A 0 112 . -81.687  0.959   63.669   1.00 34.34 112 A 1 
ATOM 874  C CG  . TYR A 0 112 . -84.319  2.620   61.597   1.00 34.34 112 A 1 
ATOM 875  C CD1 . TYR A 0 112 . -85.039  2.298   62.765   1.00 34.34 112 A 1 
ATOM 876  C CD2 . TYR A 0 112 . -84.572  3.836   60.931   1.00 34.34 112 A 1 
ATOM 877  C CE1 . TYR A 0 112 . -86.009  3.189   63.267   1.00 34.34 112 A 1 
ATOM 878  C CE2 . TYR A 0 112 . -85.545  4.727   61.426   1.00 34.34 112 A 1 
ATOM 879  O OH  . TYR A 0 112 . -87.209  5.255   63.076   1.00 34.34 112 A 1 
ATOM 880  C CZ  . TYR A 0 112 . -86.267  4.402   62.595   1.00 34.34 112 A 1 
ATOM 881  N N   . GLY A 0 113 . -81.708  3.209   63.610   1.00 35.28 113 A 1 
ATOM 882  C CA  . GLY A 0 113 . -82.348  3.472   64.911   1.00 35.28 113 A 1 
ATOM 883  C C   . GLY A 0 113 . -81.614  3.098   66.210   1.00 35.28 113 A 1 
ATOM 884  O O   . GLY A 0 113 . -82.100  2.259   66.965   1.00 35.28 113 A 1 
ATOM 885  N N   . ALA A 0 114 . -80.539  3.813   66.565   1.00 28.56 114 A 1 
ATOM 886  C CA  . ALA A 0 114 . -80.003  3.830   67.936   1.00 28.56 114 A 1 
ATOM 887  C C   . ALA A 0 114 . -79.883  5.268   68.478   1.00 28.56 114 A 1 
ATOM 888  C CB  . ALA A 0 114 . -78.669  3.070   67.971   1.00 28.56 114 A 1 
ATOM 889  O O   . ALA A 0 114 . -78.917  5.972   68.192   1.00 28.56 114 A 1 
ATOM 890  N N   . SER A 0 115 . -80.858  5.710   69.280   1.00 34.32 115 A 1 
ATOM 891  C CA  . SER A 0 115 . -80.868  7.037   69.913   1.00 34.32 115 A 1 
ATOM 892  C C   . SER A 0 115 . -80.552  6.987   71.416   1.00 34.32 115 A 1 
ATOM 893  C CB  . SER A 0 115 . -82.208  7.741   69.669   1.00 34.32 115 A 1 
ATOM 894  O O   . SER A 0 115 . -81.127  6.191   72.154   1.00 34.32 115 A 1 
ATOM 895  O OG  . SER A 0 115 . -83.277  6.967   70.174   1.00 34.32 115 A 1 
ATOM 896  N N   . SER A 0 116 . -79.693  7.913   71.858   1.00 34.62 116 A 1 
ATOM 897  C CA  . SER A 0 116 . -79.505  8.385   73.245   1.00 34.62 116 A 1 
ATOM 898  C C   . SER A 0 116 . -79.162  7.363   74.350   1.00 34.62 116 A 1 
ATOM 899  C CB  . SER A 0 116 . -80.667  9.304   73.665   1.00 34.62 116 A 1 
ATOM 900  O O   . SER A 0 116 . -79.968  7.124   75.245   1.00 34.62 116 A 1 
ATOM 901  O OG  . SER A 0 116 . -81.889  8.603   73.741   1.00 34.62 116 A 1 
ATOM 902  N N   . TYR A 0 117 . -77.900  6.913   74.394   1.00 28.02 117 A 1 
ATOM 903  C CA  . TYR A 0 117 . -76.949  7.376   75.431   1.00 28.02 117 A 1 
ATOM 904  C C   . TYR A 0 117 . -75.497  7.050   75.015   1.00 28.02 117 A 1 
ATOM 905  C CB  . TYR A 0 117 . -77.243  6.785   76.833   1.00 28.02 117 A 1 
ATOM 906  O O   . TYR A 0 117 . -75.096  5.891   74.991   1.00 28.02 117 A 1 
ATOM 907  C CG  . TYR A 0 117 . -76.602  7.545   77.992   1.00 28.02 117 A 1 
ATOM 908  C CD1 . TYR A 0 117 . -75.372  7.124   78.537   1.00 28.02 117 A 1 
ATOM 909  C CD2 . TYR A 0 117 . -77.263  8.659   78.552   1.00 28.02 117 A 1 
ATOM 910  C CE1 . TYR A 0 117 . -74.812  7.807   79.638   1.00 28.02 117 A 1 
ATOM 911  C CE2 . TYR A 0 117 . -76.705  9.347   79.649   1.00 28.02 117 A 1 
ATOM 912  O OH  . TYR A 0 117 . -74.937  9.565   81.265   1.00 28.02 117 A 1 
ATOM 913  C CZ  . TYR A 0 117 . -75.478  8.917   80.199   1.00 28.02 117 A 1 
ATOM 914  N N   . GLY A 0 118 . -74.682  8.065   74.707   1.00 31.96 118 A 1 
ATOM 915  C CA  . GLY A 0 118 . -73.217  7.940   74.815   1.00 31.96 118 A 1 
ATOM 916  C C   . GLY A 0 118 . -72.377  7.472   73.612   1.00 31.96 118 A 1 
ATOM 917  O O   . GLY A 0 118 . -71.159  7.427   73.759   1.00 31.96 118 A 1 
ATOM 918  N N   . LYS A 0 119 . -72.931  7.209   72.419   1.00 34.26 119 A 1 
ATOM 919  C CA  . LYS A 0 119 . -72.143  7.321   71.170   1.00 34.26 119 A 1 
ATOM 920  C C   . LYS A 0 119 . -72.833  8.256   70.186   1.00 34.26 119 A 1 
ATOM 921  C CB  . LYS A 0 119 . -71.775  5.962   70.534   1.00 34.26 119 A 1 
ATOM 922  O O   . LYS A 0 119 . -73.939  7.982   69.733   1.00 34.26 119 A 1 
ATOM 923  C CG  . LYS A 0 119 . -70.413  5.435   71.038   1.00 34.26 119 A 1 
ATOM 924  C CD  . LYS A 0 119 . -69.688  4.577   69.986   1.00 34.26 119 A 1 
ATOM 925  C CE  . LYS A 0 119 . -68.261  4.248   70.454   1.00 34.26 119 A 1 
ATOM 926  N NZ  . LYS A 0 119 . -67.418  3.726   69.346   1.00 34.26 119 A 1 
ATOM 927  N N   . ALA A 0 120 . -72.167  9.376   69.910   1.00 28.41 120 A 1 
ATOM 928  C CA  . ALA A 0 120 . -72.568  10.324  68.883   1.00 28.41 120 A 1 
ATOM 929  C C   . ALA A 0 120 . -72.482  9.682   67.488   1.00 28.41 120 A 1 
ATOM 930  C CB  . ALA A 0 120 . -71.698  11.581  69.003   1.00 28.41 120 A 1 
ATOM 931  O O   . ALA A 0 120 . -71.743  8.718   67.275   1.00 28.41 120 A 1 
ATOM 932  N N   . ALA A 0 121 . -73.283  10.213  66.570   1.00 29.88 121 A 1 
ATOM 933  C CA  . ALA A 0 121 . -73.419  9.710   65.214   1.00 29.88 121 A 1 
ATOM 934  C C   . ALA A 0 121 . -72.218  10.061  64.316   1.00 29.88 121 A 1 
ATOM 935  C CB  . ALA A 0 121 . -74.724  10.289  64.646   1.00 29.88 121 A 1 
ATOM 936  O O   . ALA A 0 121 . -71.447  10.963  64.625   1.00 29.88 121 A 1 
ATOM 937  N N   . SER A 0 122 . -72.189  9.383   63.163   1.00 36.56 122 A 1 
ATOM 938  C CA  . SER A 0 122 . -71.715  9.867   61.855   1.00 36.56 122 A 1 
ATOM 939  C C   . SER A 0 122 . -70.273  10.368  61.680   1.00 36.56 122 A 1 
ATOM 940  C CB  . SER A 0 122 . -72.679  10.932  61.307   1.00 36.56 122 A 1 
ATOM 941  O O   . SER A 0 122 . -69.847  11.337  62.293   1.00 36.56 122 A 1 
ATOM 942  O OG  . SER A 0 122 . -72.725  12.058  62.159   1.00 36.56 122 A 1 
ATOM 943  N N   . SER A 0 123 . -69.650  9.830   60.627   1.00 37.61 123 A 1 
ATOM 944  C CA  . SER A 0 123 . -68.737  10.545  59.724   1.00 37.61 123 A 1 
ATOM 945  C C   . SER A 0 123 . -67.418  11.057  60.312   1.00 37.61 123 A 1 
ATOM 946  C CB  . SER A 0 123 . -69.502  11.649  58.980   1.00 37.61 123 A 1 
ATOM 947  O O   . SER A 0 123 . -67.264  12.224  60.662   1.00 37.61 123 A 1 
ATOM 948  O OG  . SER A 0 123 . -69.069  11.723  57.643   1.00 37.61 123 A 1 
ATOM 949  N N   . GLY A 0 124 . -66.422  10.177  60.294   1.00 32.66 124 A 1 
ATOM 950  C CA  . GLY A 0 124 . -65.014  10.553  60.254   1.00 32.66 124 A 1 
ATOM 951  C C   . GLY A 0 124 . -64.302  9.585   59.322   1.00 32.66 124 A 1 
ATOM 952  O O   . GLY A 0 124 . -63.951  8.489   59.754   1.00 32.66 124 A 1 
ATOM 953  N N   . ASP A 0 125 . -64.165  9.960   58.050   1.00 30.90 125 A 1 
ATOM 954  C CA  . ASP A 0 125 . -63.453  9.162   57.055   1.00 30.90 125 A 1 
ATOM 955  C C   . ASP A 0 125 . -62.009  8.916   57.493   1.00 30.90 125 A 1 
ATOM 956  C CB  . ASP A 0 125 . -63.434  9.878   55.694   1.00 30.90 125 A 1 
ATOM 957  O O   . ASP A 0 125 . -61.247  9.859   57.693   1.00 30.90 125 A 1 
ATOM 958  C CG  . ASP A 0 125 . -64.824  9.964   55.078   1.00 30.90 125 A 1 
ATOM 959  O OD1 . ASP A 0 125 . -65.393  8.882   54.817   1.00 30.90 125 A 1 
ATOM 960  O OD2 . ASP A 0 125 . -65.326  11.103  54.954   1.00 30.90 125 A 1 
ATOM 961  N N   . TYR A 0 126 . -61.624  7.646   57.566   1.00 30.77 126 A 1 
ATOM 962  C CA  . TYR A 0 126 . -60.298  7.213   57.142   1.00 30.77 126 A 1 
ATOM 963  C C   . TYR A 0 126 . -60.482  5.920   56.364   1.00 30.77 126 A 1 
ATOM 964  C CB  . TYR A 0 126 . -59.293  7.102   58.297   1.00 30.77 126 A 1 
ATOM 965  O O   . TYR A 0 126 . -60.755  4.855   56.921   1.00 30.77 126 A 1 
ATOM 966  C CG  . TYR A 0 126 . -58.370  8.306   58.338   1.00 30.77 126 A 1 
ATOM 967  C CD1 . TYR A 0 126 . -57.242  8.356   57.495   1.00 30.77 126 A 1 
ATOM 968  C CD2 . TYR A 0 126 . -58.700  9.417   59.135   1.00 30.77 126 A 1 
ATOM 969  C CE1 . TYR A 0 126 . -56.450  9.520   57.446   1.00 30.77 126 A 1 
ATOM 970  C CE2 . TYR A 0 126 . -57.921  10.587  59.080   1.00 30.77 126 A 1 
ATOM 971  O OH  . TYR A 0 126 . -56.053  11.776  58.161   1.00 30.77 126 A 1 
ATOM 972  C CZ  . TYR A 0 126 . -56.795  10.640  58.230   1.00 30.77 126 A 1 
ATOM 973  N N   . ASP A 0 127 . -60.415  6.070   55.047   1.00 39.67 127 A 1 
ATOM 974  C CA  . ASP A 0 127 . -60.569  4.983   54.102   1.00 39.67 127 A 1 
ATOM 975  C C   . ASP A 0 127 . -59.410  3.972   54.228   1.00 39.67 127 A 1 
ATOM 976  C CB  . ASP A 0 127 . -60.712  5.585   52.687   1.00 39.67 127 A 1 
ATOM 977  O O   . ASP A 0 127 . -58.316  4.296   54.693   1.00 39.67 127 A 1 
ATOM 978  C CG  . ASP A 0 127 . -61.577  4.738   51.753   1.00 39.67 127 A 1 
ATOM 979  O OD1 . ASP A 0 127 . -61.856  3.564   52.087   1.00 39.67 127 A 1 
ATOM 980  O OD2 . ASP A 0 127 . -61.936  5.205   50.652   1.00 39.67 127 A 1 
ATOM 981  N N   . ARG A 0 128 . -59.688  2.736   53.809   1.00 34.59 128 A 1 
ATOM 982  C CA  . ARG A 0 128 . -58.755  1.639   53.488   1.00 34.59 128 A 1 
ATOM 983  C C   . ARG A 0 128 . -57.242  1.925   53.669   1.00 34.59 128 A 1 
ATOM 984  C CB  . ARG A 0 128 . -59.015  1.314   51.997   1.00 34.59 128 A 1 
ATOM 985  O O   . ARG A 0 128 . -56.629  2.449   52.747   1.00 34.59 128 A 1 
ATOM 986  C CG  . ARG A 0 128 . -60.352  0.610   51.715   1.00 34.59 128 A 1 
ATOM 987  C CD  . ARG A 0 128 . -60.741  0.688   50.227   1.00 34.59 128 A 1 
ATOM 988  N NE  . ARG A 0 128 . -61.490  1.920   49.933   1.00 34.59 128 A 1 
ATOM 989  N NH1 . ARG A 0 128 . -61.975  1.595   47.712   1.00 34.59 128 A 1 
ATOM 990  N NH2 . ARG A 0 128 . -62.751  3.397   48.775   1.00 34.59 128 A 1 
ATOM 991  C CZ  . ARG A 0 128 . -62.068  2.294   48.810   1.00 34.59 128 A 1 
ATOM 992  N N   . TYR A 0 129 . -56.605  1.379   54.720   1.00 32.19 129 A 1 
ATOM 993  C CA  . TYR A 0 129 . -55.522  0.376   54.558   1.00 32.19 129 A 1 
ATOM 994  C C   . TYR A 0 129 . -55.029  -0.274  55.868   1.00 32.19 129 A 1 
ATOM 995  C CB  . TYR A 0 129 . -54.279  0.905   53.800   1.00 32.19 129 A 1 
ATOM 996  O O   . TYR A 0 129 . -54.622  0.413   56.796   1.00 32.19 129 A 1 
ATOM 997  C CG  . TYR A 0 129 . -53.937  0.052   52.586   1.00 32.19 129 A 1 
ATOM 998  C CD1 . TYR A 0 129 . -52.761  -0.726  52.565   1.00 32.19 129 A 1 
ATOM 999  C CD2 . TYR A 0 129 . -54.802  0.036   51.473   1.00 32.19 129 A 1 
ATOM 1000 C CE1 . TYR A 0 129 . -52.447  -1.504  51.431   1.00 32.19 129 A 1 
ATOM 1001 C CE2 . TYR A 0 129 . -54.504  -0.755  50.350   1.00 32.19 129 A 1 
ATOM 1002 O OH  . TYR A 0 129 . -53.035  -2.255  49.218   1.00 32.19 129 A 1 
ATOM 1003 C CZ  . TYR A 0 129 . -53.322  -1.518  50.321   1.00 32.19 129 A 1 
ATOM 1004 N N   . GLY A 0 130 . -54.938  -1.614  55.859   1.00 32.84 130 A 1 
ATOM 1005 C CA  . GLY A 0 130 . -54.146  -2.437  56.788   1.00 32.84 130 A 1 
ATOM 1006 C C   . GLY A 0 130 . -54.631  -2.523  58.247   1.00 32.84 130 A 1 
ATOM 1007 O O   . GLY A 0 130 . -55.017  -1.549  58.865   1.00 32.84 130 A 1 
ATOM 1008 N N   . LYS A 0 131 . -54.564  -3.653  58.945   1.00 33.32 131 A 1 
ATOM 1009 C CA  . LYS A 0 131 . -54.195  -5.052  58.669   1.00 33.32 131 A 1 
ATOM 1010 C C   . LYS A 0 131 . -54.398  -5.777  60.026   1.00 33.32 131 A 1 
ATOM 1011 C CB  . LYS A 0 131 . -52.721  -5.139  58.176   1.00 33.32 131 A 1 
ATOM 1012 O O   . LYS A 0 131 . -54.978  -5.213  60.949   1.00 33.32 131 A 1 
ATOM 1013 C CG  . LYS A 0 131 . -52.567  -5.966  56.882   1.00 33.32 131 A 1 
ATOM 1014 C CD  . LYS A 0 131 . -51.106  -5.982  56.389   1.00 33.32 131 A 1 
ATOM 1015 C CE  . LYS A 0 131 . -50.963  -6.740  55.057   1.00 33.32 131 A 1 
ATOM 1016 N NZ  . LYS A 0 131 . -49.557  -6.770  54.565   1.00 33.32 131 A 1 
ATOM 1017 N N   . ALA A 0 132 . -53.908  -7.009  60.155   1.00 40.09 132 A 1 
ATOM 1018 C CA  . ALA A 0 132 . -53.721  -7.726  61.426   1.00 40.09 132 A 1 
ATOM 1019 C C   . ALA A 0 132 . -53.154  -6.847  62.581   1.00 40.09 132 A 1 
ATOM 1020 C CB  . ALA A 0 132 . -52.749  -8.870  61.104   1.00 40.09 132 A 1 
ATOM 1021 O O   . ALA A 0 132 . -52.402  -5.914  62.320   1.00 40.09 132 A 1 
ATOM 1022 N N   . GLY A 0 133 . -53.388  -7.140  63.869   1.00 30.68 133 A 1 
ATOM 1023 C CA  . GLY A 0 133 . -54.022  -8.335  64.449   1.00 30.68 133 A 1 
ATOM 1024 C C   . GLY A 0 133 . -55.555  -8.313  64.408   1.00 30.68 133 A 1 
ATOM 1025 O O   . GLY A 0 133 . -56.170  -7.287  64.656   1.00 30.68 133 A 1 
ATOM 1026 N N   . ALA A 0 134 . -56.263  -9.386  64.055   1.00 34.87 134 A 1 
ATOM 1027 C CA  . ALA A 0 134 . -56.038  -10.786 64.423   1.00 34.87 134 A 1 
ATOM 1028 C C   . ALA A 0 134 . -55.925  -10.974 65.941   1.00 34.87 134 A 1 
ATOM 1029 C CB  . ALA A 0 134 . -54.895  -11.458 63.642   1.00 34.87 134 A 1 
ATOM 1030 O O   . ALA A 0 134 . -54.849  -10.848 66.514   1.00 34.87 134 A 1 
ATOM 1031 N N   . ALA A 0 135 . -57.033  -11.339 66.577   1.00 34.21 135 A 1 
ATOM 1032 C CA  . ALA A 0 135 . -57.242  -12.718 67.011   1.00 34.21 135 A 1 
ATOM 1033 C C   . ALA A 0 135 . -58.506  -12.800 67.865   1.00 34.21 135 A 1 
ATOM 1034 C CB  . ALA A 0 135 . -56.061  -13.240 67.848   1.00 34.21 135 A 1 
ATOM 1035 O O   . ALA A 0 135 . -58.696  -11.963 68.735   1.00 34.21 135 A 1 
ATOM 1036 N N   . GLN A 0 136 . -59.257  -13.889 67.676   1.00 32.42 136 A 1 
ATOM 1037 C CA  . GLN A 0 136 . -60.109  -14.505 68.696   1.00 32.42 136 A 1 
ATOM 1038 C C   . GLN A 0 136 . -61.281  -13.667 69.262   1.00 32.42 136 A 1 
ATOM 1039 C CB  . GLN A 0 136 . -59.197  -15.051 69.818   1.00 32.42 136 A 1 
ATOM 1040 O O   . GLN A 0 136 . -61.239  -12.463 69.442   1.00 32.42 136 A 1 
ATOM 1041 C CG  . GLN A 0 136 . -58.357  -16.261 69.361   1.00 32.42 136 A 1 
ATOM 1042 C CD  . GLN A 0 136 . -57.415  -16.764 70.450   1.00 32.42 136 A 1 
ATOM 1043 N NE2 . GLN A 0 136 . -57.049  -18.026 70.441   1.00 32.42 136 A 1 
ATOM 1044 O OE1 . GLN A 0 136 . -56.977  -16.044 71.326   1.00 32.42 136 A 1 
ATOM 1045 N N   . ALA A 0 137 . -62.399  -14.271 69.634   1.00 30.76 137 A 1 
ATOM 1046 C CA  . ALA A 0 137 . -62.943  -15.596 69.352   1.00 30.76 137 A 1 
ATOM 1047 C C   . ALA A 0 137 . -64.397  -15.544 69.853   1.00 30.76 137 A 1 
ATOM 1048 C CB  . ALA A 0 137 . -62.141  -16.684 70.110   1.00 30.76 137 A 1 
ATOM 1049 O O   . ALA A 0 137 . -64.944  -14.474 70.099   1.00 30.76 137 A 1 
ATOM 1050 N N   . SER A 0 138 . -64.948  -16.718 70.147   1.00 34.43 138 A 1 
ATOM 1051 C CA  . SER A 0 138 . -65.718  -16.902 71.372   1.00 34.43 138 A 1 
ATOM 1052 C C   . SER A 0 138 . -67.008  -16.056 71.456   1.00 34.43 138 A 1 
ATOM 1053 C CB  . SER A 0 138 . -64.818  -16.718 72.597   1.00 34.43 138 A 1 
ATOM 1054 O O   . SER A 0 138 . -67.027  -15.011 72.094   1.00 34.43 138 A 1 
ATOM 1055 O OG  . SER A 0 138 . -65.550  -17.049 73.754   1.00 34.43 138 A 1 
ATOM 1056 N N   . GLN A 0 139 . -68.095  -16.444 70.779   1.00 31.39 139 A 1 
ATOM 1057 C CA  . GLN A 0 139 . -68.993  -17.533 71.233   1.00 31.39 139 A 1 
ATOM 1058 C C   . GLN A 0 139 . -69.946  -17.056 72.343   1.00 31.39 139 A 1 
ATOM 1059 C CB  . GLN A 0 139 . -68.187  -18.783 71.631   1.00 31.39 139 A 1 
ATOM 1060 O O   . GLN A 0 139 . -69.602  -16.192 73.136   1.00 31.39 139 A 1 
ATOM 1061 C CG  . GLN A 0 139 . -68.847  -20.108 72.016   1.00 31.39 139 A 1 
ATOM 1062 C CD  . GLN A 0 139 . -67.777  -21.088 72.527   1.00 31.39 139 A 1 
ATOM 1063 N NE2 . GLN A 0 139 . -68.147  -22.219 73.083   1.00 31.39 139 A 1 
ATOM 1064 O OE1 . GLN A 0 139 . -66.581  -20.877 72.434   1.00 31.39 139 A 1 
ATOM 1065 N N   . TYR A 0 140 . -71.140  -17.661 72.396   1.00 35.55 140 A 1 
ATOM 1066 C CA  . TYR A 0 140 . -72.284  -17.263 73.236   1.00 35.55 140 A 1 
ATOM 1067 C C   . TYR A 0 140 . -72.911  -15.928 72.777   1.00 35.55 140 A 1 
ATOM 1068 C CB  . TYR A 0 140 . -71.929  -17.333 74.733   1.00 35.55 140 A 1 
ATOM 1069 O O   . TYR A 0 140 . -72.508  -14.848 73.177   1.00 35.55 140 A 1 
ATOM 1070 C CG  . TYR A 0 140 . -71.344  -18.681 75.114   1.00 35.55 140 A 1 
ATOM 1071 C CD1 . TYR A 0 140 . -72.198  -19.792 75.236   1.00 35.55 140 A 1 
ATOM 1072 C CD2 . TYR A 0 140 . -69.951  -18.842 75.258   1.00 35.55 140 A 1 
ATOM 1073 C CE1 . TYR A 0 140 . -71.661  -21.071 75.476   1.00 35.55 140 A 1 
ATOM 1074 C CE2 . TYR A 0 140 . -69.409  -20.119 75.507   1.00 35.55 140 A 1 
ATOM 1075 O OH  . TYR A 0 140 . -69.757  -22.479 75.798   1.00 35.55 140 A 1 
ATOM 1076 C CZ  . TYR A 0 140 . -70.267  -21.236 75.605   1.00 35.55 140 A 1 
ATOM 1077 N N   . GLY A 0 141 . -73.893  -15.916 71.872   1.00 43.78 141 A 1 
ATOM 1078 C CA  . GLY A 0 141 . -74.927  -16.930 71.637   1.00 43.78 141 A 1 
ATOM 1079 C C   . GLY A 0 141 . -76.116  -16.646 72.567   1.00 43.78 141 A 1 
ATOM 1080 O O   . GLY A 0 141 . -76.029  -16.886 73.762   1.00 43.78 141 A 1 
ATOM 1081 N N   . GLY A 0 142 . -77.245  -16.112 72.106   1.00 32.56 142 A 1 
ATOM 1082 C CA  . GLY A 0 142 . -77.671  -15.986 70.717   1.00 32.56 142 A 1 
ATOM 1083 C C   . GLY A 0 142 . -78.222  -17.309 70.189   1.00 32.56 142 A 1 
ATOM 1084 O O   . GLY A 0 142 . -77.457  -18.183 69.790   1.00 32.56 142 A 1 
ATOM 1085 N N   . LYS A 0 143 . -79.555  -17.422 70.162   1.00 38.70 143 A 1 
ATOM 1086 C CA  . LYS A 0 143 . -80.312  -18.180 69.156   1.00 38.70 143 A 1 
ATOM 1087 C C   . LYS A 0 143 . -81.781  -17.724 69.134   1.00 38.70 143 A 1 
ATOM 1088 C CB  . LYS A 0 143 . -80.214  -19.712 69.382   1.00 38.70 143 A 1 
ATOM 1089 O O   . LYS A 0 143 . -82.471  -17.887 70.132   1.00 38.70 143 A 1 
ATOM 1090 C CG  . LYS A 0 143 . -79.339  -20.376 68.300   1.00 38.70 143 A 1 
ATOM 1091 C CD  . LYS A 0 143 . -79.243  -21.902 68.432   1.00 38.70 143 A 1 
ATOM 1092 C CE  . LYS A 0 143 . -78.275  -22.420 67.355   1.00 38.70 143 A 1 
ATOM 1093 N NZ  . LYS A 0 143 . -78.079  -23.892 67.409   1.00 38.70 143 A 1 
ATOM 1094 N N   . LYS A 0 144 . -82.199  -17.261 67.948   1.00 44.22 144 A 1 
ATOM 1095 C CA  . LYS A 0 144 . -83.539  -17.357 67.329   1.00 44.22 144 A 1 
ATOM 1096 C C   . LYS A 0 144 . -84.753  -16.681 67.986   1.00 44.22 144 A 1 
ATOM 1097 C CB  . LYS A 0 144 . -83.873  -18.840 67.092   1.00 44.22 144 A 1 
ATOM 1098 O O   . LYS A 0 144 . -85.207  -17.138 69.030   1.00 44.22 144 A 1 
ATOM 1099 C CG  . LYS A 0 144 . -82.831  -19.554 66.222   1.00 44.22 144 A 1 
ATOM 1100 C CD  . LYS A 0 144 . -83.340  -20.939 65.817   1.00 44.22 144 A 1 
ATOM 1101 C CE  . LYS A 0 144 . -82.497  -21.486 64.660   1.00 44.22 144 A 1 
ATOM 1102 N NZ  . LYS A 0 144 . -83.363  -21.743 63.478   1.00 44.22 144 A 1 
ATOM 1103 N N   . VAL A 0 145 . -85.391  -15.769 67.235   1.00 43.34 145 A 1 
ATOM 1104 C CA  . VAL A 0 145 . -86.775  -16.013 66.760   1.00 43.34 145 A 1 
ATOM 1105 C C   . VAL A 0 145 . -86.962  -15.535 65.303   1.00 43.34 145 A 1 
ATOM 1106 C CB  . VAL A 0 145 . -87.912  -15.434 67.634   1.00 43.34 145 A 1 
ATOM 1107 O O   . VAL A 0 145 . -86.495  -14.449 64.949   1.00 43.34 145 A 1 
ATOM 1108 C CG1 . VAL A 0 145 . -89.143  -16.350 67.517   1.00 43.34 145 A 1 
ATOM 1109 C CG2 . VAL A 0 145 . -87.642  -15.317 69.138   1.00 43.34 145 A 1 
ATOM 1110 N N   . ASP A 0 146 . -87.683  -16.368 64.516   1.00 42.05 146 A 1 
ATOM 1111 C CA  . ASP A 0 146 . -87.781  -16.480 63.038   1.00 42.05 146 A 1 
ATOM 1112 C C   . ASP A 0 146 . -89.304  -16.645 62.603   1.00 42.05 146 A 1 
ATOM 1113 C CB  . ASP A 0 146 . -86.863  -17.664 62.537   1.00 42.05 146 A 1 
ATOM 1114 O O   . ASP A 0 146 . -90.005  -17.402 63.276   1.00 42.05 146 A 1 
ATOM 1115 C CG  . ASP A 0 146 . -85.767  -18.325 63.456   1.00 42.05 146 A 1 
ATOM 1116 O OD1 . ASP A 0 146 . -85.187  -17.664 64.352   1.00 42.05 146 A 1 
ATOM 1117 O OD2 . ASP A 0 146 . -85.422  -19.528 63.270   1.00 42.05 146 A 1 
ATOM 1118 N N   . LYS A 0 147 . -89.872  -15.911 61.597   1.00 43.66 147 A 1 
ATOM 1119 C CA  . LYS A 0 147 . -91.343  -15.529 61.444   1.00 43.66 147 A 1 
ATOM 1120 C C   . LYS A 0 147 . -92.310  -16.522 60.769   1.00 43.66 147 A 1 
ATOM 1121 C CB  . LYS A 0 147 . -91.518  -14.228 60.610   1.00 43.66 147 A 1 
ATOM 1122 O O   . LYS A 0 147 . -91.920  -17.202 59.831   1.00 43.66 147 A 1 
ATOM 1123 C CG  . LYS A 0 147 . -92.631  -13.228 61.037   1.00 43.66 147 A 1 
ATOM 1124 C CD  . LYS A 0 147 . -92.873  -12.132 59.995   1.00 43.66 147 A 1 
ATOM 1125 C CE  . LYS A 0 147 . -93.110  -10.709 60.524   1.00 43.66 147 A 1 
ATOM 1126 N NZ  . LYS A 0 147 . -91.880  -9.885  60.399   1.00 43.66 147 A 1 
ATOM 1127 N N   . ALA A 0 148 . -93.618  -16.385 61.081   1.00 33.16 148 A 1 
ATOM 1128 C CA  . ALA A 0 148 . -94.742  -16.617 60.142   1.00 33.16 148 A 1 
ATOM 1129 C C   . ALA A 0 148 . -96.140  -16.086 60.605   1.00 33.16 148 A 1 
ATOM 1130 C CB  . ALA A 0 148 . -94.879  -18.125 59.885   1.00 33.16 148 A 1 
ATOM 1131 O O   . ALA A 0 148 . -96.510  -16.276 61.757   1.00 33.16 148 A 1 
ATOM 1132 N N   . SER A 0 149 . -96.932  -15.549 59.651   1.00 36.90 149 A 1 
ATOM 1133 C CA  . SER A 0 149 . -98.425  -15.483 59.509   1.00 36.90 149 A 1 
ATOM 1134 C C   . SER A 0 149 . -99.383  -14.946 60.612   1.00 36.90 149 A 1 
ATOM 1135 C CB  . SER A 0 149 . -98.934  -16.831 58.993   1.00 36.90 149 A 1 
ATOM 1136 O O   . SER A 0 149 . -99.075  -14.920 61.797   1.00 36.90 149 A 1 
ATOM 1137 O OG  . SER A 0 149 . -98.983  -17.762 60.049   1.00 36.90 149 A 1 
ATOM 1138 N N   . ALA A 0 150 . -100.597 -14.529 60.203   1.00 39.32 150 A 1 
ATOM 1139 C CA  . ALA A 0 150 . -101.619 -13.885 61.045   1.00 39.32 150 A 1 
ATOM 1140 C C   . ALA A 0 150 . -103.058 -14.374 60.764   1.00 39.32 150 A 1 
ATOM 1141 C CB  . ALA A 0 150 . -101.549 -12.372 60.779   1.00 39.32 150 A 1 
ATOM 1142 O O   . ALA A 0 150 . -103.395 -14.605 59.605   1.00 39.32 150 A 1 
ATOM 1143 N N   . GLN A 0 151 . -103.930 -14.409 61.790   1.00 33.52 151 A 1 
ATOM 1144 C CA  . GLN A 0 151 . -105.392 -14.246 61.641   1.00 33.52 151 A 1 
ATOM 1145 C C   . GLN A 0 151 . -106.120 -13.940 62.978   1.00 33.52 151 A 1 
ATOM 1146 C CB  . GLN A 0 151 . -106.036 -15.454 60.912   1.00 33.52 151 A 1 
ATOM 1147 O O   . GLN A 0 151 . -106.366 -14.818 63.792   1.00 33.52 151 A 1 
ATOM 1148 C CG  . GLN A 0 151 . -106.610 -15.030 59.544   1.00 33.52 151 A 1 
ATOM 1149 C CD  . GLN A 0 151 . -107.167 -16.185 58.711   1.00 33.52 151 A 1 
ATOM 1150 N NE2 . GLN A 0 151 . -107.630 -15.921 57.509   1.00 33.52 151 A 1 
ATOM 1151 O OE1 . GLN A 0 151 . -107.226 -17.333 59.111   1.00 33.52 151 A 1 
ATOM 1152 N N   . ASN A 0 152 . -106.496 -12.667 63.139   1.00 35.87 152 A 1 
ATOM 1153 C CA  . ASN A 0 152 . -107.800 -12.155 63.595   1.00 35.87 152 A 1 
ATOM 1154 C C   . ASN A 0 152 . -108.500 -12.542 64.934   1.00 35.87 152 A 1 
ATOM 1155 C CB  . ASN A 0 152 . -108.771 -12.291 62.403   1.00 35.87 152 A 1 
ATOM 1156 O O   . ASN A 0 152 . -108.881 -13.679 65.181   1.00 35.87 152 A 1 
ATOM 1157 C CG  . ASN A 0 152 . -108.713 -11.122 61.434   1.00 35.87 152 A 1 
ATOM 1158 N ND2 . ASN A 0 152 . -109.207 -11.291 60.233   1.00 35.87 152 A 1 
ATOM 1159 O OD1 . ASN A 0 152 . -108.214 -10.051 61.735   1.00 35.87 152 A 1 
ATOM 1160 N N   . HIS A 0 153 . -108.928 -11.453 65.602   1.00 30.40 153 A 1 
ATOM 1161 C CA  . HIS A 0 153 . -110.221 -11.212 66.283   1.00 30.40 153 A 1 
ATOM 1162 C C   . HIS A 0 153 . -110.433 -11.485 67.793   1.00 30.40 153 A 1 
ATOM 1163 C CB  . HIS A 0 153 . -111.409 -11.691 65.424   1.00 30.40 153 A 1 
ATOM 1164 O O   . HIS A 0 153 . -110.636 -12.612 68.215   1.00 30.40 153 A 1 
ATOM 1165 C CG  . HIS A 0 153 . -111.692 -10.812 64.228   1.00 30.40 153 A 1 
ATOM 1166 C CD2 . HIS A 0 153 . -112.043 -11.240 62.976   1.00 30.40 153 A 1 
ATOM 1167 N ND1 . HIS A 0 153 . -111.658 -9.434  64.181   1.00 30.40 153 A 1 
ATOM 1168 C CE1 . HIS A 0 153 . -111.933 -9.049  62.925   1.00 30.40 153 A 1 
ATOM 1169 N NE2 . HIS A 0 153 . -112.167 -10.119 62.153   1.00 30.40 153 A 1 
ATOM 1170 N N   . TYR A 0 154 . -110.588 -10.354 68.516   1.00 31.68 154 A 1 
ATOM 1171 C CA  . TYR A 0 154 . -111.343 -10.083 69.763   1.00 31.68 154 A 1 
ATOM 1172 C C   . TYR A 0 154 . -111.042 -10.943 71.017   1.00 31.68 154 A 1 
ATOM 1173 C CB  . TYR A 0 154 . -112.854 -10.040 69.450   1.00 31.68 154 A 1 
ATOM 1174 O O   . TYR A 0 154 . -110.975 -12.158 70.967   1.00 31.68 154 A 1 
ATOM 1175 C CG  . TYR A 0 154 . -113.269 -9.073  68.343   1.00 31.68 154 A 1 
ATOM 1176 C CD1 . TYR A 0 154 . -113.203 -7.680  68.551   1.00 31.68 154 A 1 
ATOM 1177 C CD2 . TYR A 0 154 . -113.741 -9.563  67.111   1.00 31.68 154 A 1 
ATOM 1178 C CE1 . TYR A 0 154 . -113.571 -6.787  67.523   1.00 31.68 154 A 1 
ATOM 1179 C CE2 . TYR A 0 154 . -114.089 -8.677  66.073   1.00 31.68 154 A 1 
ATOM 1180 O OH  . TYR A 0 154 . -114.323 -6.438  65.263   1.00 31.68 154 A 1 
ATOM 1181 C CZ  . TYR A 0 154 . -114.001 -7.286  66.274   1.00 31.68 154 A 1 
ATOM 1182 N N   . GLY A 0 155 . -110.929 -10.392 72.230   1.00 32.30 155 A 1 
ATOM 1183 C CA  . GLY A 0 155 . -111.160 -9.027  72.721   1.00 32.30 155 A 1 
ATOM 1184 C C   . GLY A 0 155 . -111.644 -9.079  74.184   1.00 32.30 155 A 1 
ATOM 1185 O O   . GLY A 0 155 . -112.179 -10.105 74.590   1.00 32.30 155 A 1 
ATOM 1186 N N   . ALA A 0 156 . -111.507 -7.975  74.939   1.00 31.76 156 A 1 
ATOM 1187 C CA  . ALA A 0 156 . -111.870 -7.834  76.369   1.00 31.76 156 A 1 
ATOM 1188 C C   . ALA A 0 156 . -111.019 -8.666  77.371   1.00 31.76 156 A 1 
ATOM 1189 C CB  . ALA A 0 156 . -113.390 -8.073  76.524   1.00 31.76 156 A 1 
ATOM 1190 O O   . ALA A 0 156 . -110.499 -9.720  77.034   1.00 31.76 156 A 1 
ATOM 1191 N N   . SER A 0 157 . -110.843 -8.273  78.641   1.00 31.31 157 A 1 
ATOM 1192 C CA  . SER A 0 157 . -110.982 -6.968  79.325   1.00 31.31 157 A 1 
ATOM 1193 C C   . SER A 0 157 . -110.393 -7.096  80.742   1.00 31.31 157 A 1 
ATOM 1194 C CB  . SER A 0 157 . -112.452 -6.559  79.493   1.00 31.31 157 A 1 
ATOM 1195 O O   . SER A 0 157 . -110.545 -8.155  81.338   1.00 31.31 157 A 1 
ATOM 1196 O OG  . SER A 0 157 . -112.580 -5.390  80.277   1.00 31.31 157 A 1 
ATOM 1197 N N   . ALA A 0 158 . -109.828 -6.006  81.282   1.00 32.44 158 A 1 
ATOM 1198 C CA  . ALA A 0 158 . -109.417 -5.799  82.683   1.00 32.44 158 A 1 
ATOM 1199 C C   . ALA A 0 158 . -108.402 -6.810  83.294   1.00 32.44 158 A 1 
ATOM 1200 C CB  . ALA A 0 158 . -110.676 -5.629  83.547   1.00 32.44 158 A 1 
ATOM 1201 O O   . ALA A 0 158 . -108.490 -8.016  83.144   1.00 32.44 158 A 1 
ATOM 1202 N N   . GLY A 0 159 . -107.396 -6.402  84.064   1.00 31.08 159 A 1 
ATOM 1203 C CA  . GLY A 0 159 . -107.166 -5.095  84.672   1.00 31.08 159 A 1 
ATOM 1204 C C   . GLY A 0 159 . -106.908 -5.243  86.168   1.00 31.08 159 A 1 
ATOM 1205 O O   . GLY A 0 159 . -107.798 -4.975  86.966   1.00 31.08 159 A 1 
ATOM 1206 N N   . GLN A 0 160 . -105.691 -5.636  86.550   1.00 35.65 160 A 1 
ATOM 1207 C CA  . GLN A 0 160 . -105.182 -5.498  87.918   1.00 35.65 160 A 1 
ATOM 1208 C C   . GLN A 0 160 . -103.694 -5.130  87.881   1.00 35.65 160 A 1 
ATOM 1209 C CB  . GLN A 0 160 . -105.471 -6.752  88.767   1.00 35.65 160 A 1 
ATOM 1210 O O   . GLN A 0 160 . -102.909 -5.701  87.128   1.00 35.65 160 A 1 
ATOM 1211 C CG  . GLN A 0 160 . -106.684 -6.505  89.686   1.00 35.65 160 A 1 
ATOM 1212 C CD  . GLN A 0 160 . -107.087 -7.702  90.540   1.00 35.65 160 A 1 
ATOM 1213 N NE2 . GLN A 0 160 . -107.970 -7.513  91.495   1.00 35.65 160 A 1 
ATOM 1214 O OE1 . GLN A 0 160 . -106.635 -8.819  90.378   1.00 35.65 160 A 1 
ATOM 1215 N N   . VAL A 0 161 . -103.333 -4.109  88.658   1.00 35.55 161 A 1 
ATOM 1216 C CA  . VAL A 0 161 . -102.024 -3.446  88.621   1.00 35.55 161 A 1 
ATOM 1217 C C   . VAL A 0 161 . -101.037 -4.172  89.531   1.00 35.55 161 A 1 
ATOM 1218 C CB  . VAL A 0 161 . -102.176 -1.969  89.050   1.00 35.55 161 A 1 
ATOM 1219 O O   . VAL A 0 161 . -101.294 -4.297  90.727   1.00 35.55 161 A 1 
ATOM 1220 C CG1 . VAL A 0 161 . -100.835 -1.232  89.166   1.00 35.55 161 A 1 
ATOM 1221 C CG2 . VAL A 0 161 . -103.051 -1.196  88.053   1.00 35.55 161 A 1 
ATOM 1222 N N   . TRP A 0 162 . -99.874  -4.557  89.001   1.00 27.33 162 A 1 
ATOM 1223 C CA  . TRP A 0 162 . -98.731  -4.992  89.810   1.00 27.33 162 A 1 
ATOM 1224 C C   . TRP A 0 162 . -97.627  -3.928  89.798   1.00 27.33 162 A 1 
ATOM 1225 C CB  . TRP A 0 162 . -98.249  -6.390  89.387   1.00 27.33 162 A 1 
ATOM 1226 O O   . TRP A 0 162 . -97.241  -3.430  88.741   1.00 27.33 162 A 1 
ATOM 1227 C CG  . TRP A 0 162 . -98.089  -7.348  90.530   1.00 27.33 162 A 1 
ATOM 1228 C CD1 . TRP A 0 162 . -99.083  -7.720  91.369   1.00 27.33 162 A 1 
ATOM 1229 C CD2 . TRP A 0 162 . -96.902  -8.085  90.970   1.00 27.33 162 A 1 
ATOM 1230 C CE2 . TRP A 0 162 . -97.262  -8.887  92.096   1.00 27.33 162 A 1 
ATOM 1231 C CE3 . TRP A 0 162 . -95.561  -8.166  90.536   1.00 27.33 162 A 1 
ATOM 1232 N NE1 . TRP A 0 162 . -98.598  -8.618  92.299   1.00 27.33 162 A 1 
ATOM 1233 C CH2 . TRP A 0 162 . -95.024  -9.786  92.289   1.00 27.33 162 A 1 
ATOM 1234 C CZ2 . TRP A 0 162 . -96.350  -9.727  92.752   1.00 27.33 162 A 1 
ATOM 1235 C CZ3 . TRP A 0 162 . -94.634  -9.005  91.186   1.00 27.33 162 A 1 
ATOM 1236 N N   . LYS A 0 163 . -97.142  -3.552  90.987   1.00 30.97 163 A 1 
ATOM 1237 C CA  . LYS A 0 163 . -96.041  -2.597  91.188   1.00 30.97 163 A 1 
ATOM 1238 C C   . LYS A 0 163 . -94.796  -3.346  91.675   1.00 30.97 163 A 1 
ATOM 1239 C CB  . LYS A 0 163 . -96.425  -1.519  92.224   1.00 30.97 163 A 1 
ATOM 1240 O O   . LYS A 0 163 . -94.831  -3.914  92.760   1.00 30.97 163 A 1 
ATOM 1241 C CG  . LYS A 0 163 . -97.350  -0.401  91.714   1.00 30.97 163 A 1 
ATOM 1242 C CD  . LYS A 0 163 . -97.547  0.646   92.827   1.00 30.97 163 A 1 
ATOM 1243 C CE  . LYS A 0 163 . -98.344  1.861   92.337   1.00 30.97 163 A 1 
ATOM 1244 N NZ  . LYS A 0 163 . -98.488  2.888   93.403   1.00 30.97 163 A 1 
ATOM 1245 N N   . GLY A 0 164 . -93.695  -3.235  90.929   1.00 27.54 164 A 1 
ATOM 1246 C CA  . GLY A 0 164 . -92.373  -3.782  91.281   1.00 27.54 164 A 1 
ATOM 1247 C C   . GLY A 0 164 . -92.131  -5.212  90.758   1.00 27.54 164 A 1 
ATOM 1248 O O   . GLY A 0 164 . -93.053  -6.013  90.744   1.00 27.54 164 A 1 
ATOM 1249 N N   . ALA A 0 165 . -90.926  -5.593  90.313   1.00 25.80 165 A 1 
ATOM 1250 C CA  . ALA A 0 165 . -89.682  -4.819  90.196   1.00 25.80 165 A 1 
ATOM 1251 C C   . ALA A 0 165 . -88.699  -5.412  89.149   1.00 25.80 165 A 1 
ATOM 1252 C CB  . ALA A 0 165 . -89.017  -4.767  91.581   1.00 25.80 165 A 1 
ATOM 1253 O O   . ALA A 0 165 . -88.798  -6.582  88.793   1.00 25.80 165 A 1 
ATOM 1254 N N   . SER A 0 166 . -87.703  -4.601  88.749   1.00 33.20 166 A 1 
ATOM 1255 C CA  . SER A 0 166 . -86.633  -4.821  87.739   1.00 33.20 166 A 1 
ATOM 1256 C C   . SER A 0 166 . -87.091  -4.841  86.262   1.00 33.20 166 A 1 
ATOM 1257 C CB  . SER A 0 166 . -85.702  -5.981  88.120   1.00 33.20 166 A 1 
ATOM 1258 O O   . SER A 0 166 . -88.099  -5.453  85.943   1.00 33.20 166 A 1 
ATOM 1259 O OG  . SER A 0 166 . -86.320  -7.235  87.942   1.00 33.20 166 A 1 
ATOM 1260 N N   . GLN A 0 167 . -86.497  -4.108  85.303   1.00 44.39 167 A 1 
ATOM 1261 C CA  . GLN A 0 167 . -85.072  -3.807  85.008   1.00 44.39 167 A 1 
ATOM 1262 C C   . GLN A 0 167 . -84.237  -5.048  84.613   1.00 44.39 167 A 1 
ATOM 1263 C CB  . GLN A 0 167 . -84.370  -2.828  85.984   1.00 44.39 167 A 1 
ATOM 1264 O O   . GLN A 0 167 . -83.066  -5.157  84.963   1.00 44.39 167 A 1 
ATOM 1265 C CG  . GLN A 0 167 . -84.938  -1.393  85.998   1.00 44.39 167 A 1 
ATOM 1266 C CD  . GLN A 0 167 . -84.400  -0.502  84.872   1.00 44.39 167 A 1 
ATOM 1267 N NE2 . GLN A 0 167 . -84.704  0.777   84.871   1.00 44.39 167 A 1 
ATOM 1268 O OE1 . GLN A 0 167 . -83.701  -0.924  83.971   1.00 44.39 167 A 1 
ATOM 1269 N N   . GLY A 0 168 . -84.845  -5.986  83.876   1.00 33.48 168 A 1 
ATOM 1270 C CA  . GLY A 0 168 . -84.160  -7.090  83.187   1.00 33.48 168 A 1 
ATOM 1271 C C   . GLY A 0 168 . -84.107  -6.882  81.664   1.00 33.48 168 A 1 
ATOM 1272 O O   . GLY A 0 168 . -85.074  -6.411  81.070   1.00 33.48 168 A 1 
ATOM 1273 N N   . TYR A 0 169 . -82.976  -7.225  81.041   1.00 37.43 169 A 1 
ATOM 1274 C CA  . TYR A 0 169 . -82.691  -7.060  79.603   1.00 37.43 169 A 1 
ATOM 1275 C C   . TYR A 0 169 . -83.688  -7.785  78.675   1.00 37.43 169 A 1 
ATOM 1276 C CB  . TYR A 0 169 . -81.287  -7.626  79.317   1.00 37.43 169 A 1 
ATOM 1277 O O   . TYR A 0 169 . -84.068  -8.920  78.952   1.00 37.43 169 A 1 
ATOM 1278 C CG  . TYR A 0 169 . -80.121  -6.692  79.574   1.00 37.43 169 A 1 
ATOM 1279 C CD1 . TYR A 0 169 . -79.403  -6.173  78.477   1.00 37.43 169 A 1 
ATOM 1280 C CD2 . TYR A 0 169 . -79.717  -6.376  80.888   1.00 37.43 169 A 1 
ATOM 1281 C CE1 . TYR A 0 169 . -78.287  -5.344  78.690   1.00 37.43 169 A 1 
ATOM 1282 C CE2 . TYR A 0 169 . -78.602  -5.541  81.104   1.00 37.43 169 A 1 
ATOM 1283 O OH  . TYR A 0 169 . -76.801  -4.229  80.192   1.00 37.43 169 A 1 
ATOM 1284 C CZ  . TYR A 0 169 . -77.884  -5.026  80.002   1.00 37.43 169 A 1 
ATOM 1285 N N   . GLY A 0 170 . -84.009  -7.192  77.512   1.00 36.25 170 A 1 
ATOM 1286 C CA  . GLY A 0 170 . -84.800  -7.889  76.482   1.00 36.25 170 A 1 
ATOM 1287 C C   . GLY A 0 170 . -85.319  -7.081  75.282   1.00 36.25 170 A 1 
ATOM 1288 O O   . GLY A 0 170 . -86.391  -7.404  74.780   1.00 36.25 170 A 1 
ATOM 1289 N N   . ALA A 0 171 . -84.625  -6.038  74.809   1.00 34.44 171 A 1 
ATOM 1290 C CA  . ALA A 0 171 . -85.053  -5.316  73.600   1.00 34.44 171 A 1 
ATOM 1291 C C   . ALA A 0 171 . -84.852  -6.169  72.327   1.00 34.44 171 A 1 
ATOM 1292 C CB  . ALA A 0 171 . -84.323  -3.970  73.518   1.00 34.44 171 A 1 
ATOM 1293 O O   . ALA A 0 171 . -83.783  -6.748  72.123   1.00 34.44 171 A 1 
ATOM 1294 N N   . ALA A 0 172 . -85.877  -6.247  71.473   1.00 37.37 172 A 1 
ATOM 1295 C CA  . ALA A 0 172 . -85.869  -7.074  70.266   1.00 37.37 172 A 1 
ATOM 1296 C C   . ALA A 0 172 . -85.013  -6.469  69.134   1.00 37.37 172 A 1 
ATOM 1297 C CB  . ALA A 0 172 . -87.320  -7.299  69.819   1.00 37.37 172 A 1 
ATOM 1298 O O   . ALA A 0 172 . -85.066  -5.267  68.885   1.00 37.37 172 A 1 
ATOM 1299 N N   . ARG A 0 173 . -84.271  -7.319  68.407   1.00 34.03 173 A 1 
ATOM 1300 C CA  . ARG A 0 173 . -83.623  -6.974  67.128   1.00 34.03 173 A 1 
ATOM 1301 C C   . ARG A 0 173 . -84.486  -7.492  65.973   1.00 34.03 173 A 1 
ATOM 1302 C CB  . ARG A 0 173 . -82.210  -7.581  67.035   1.00 34.03 173 A 1 
ATOM 1303 O O   . ARG A 0 173 . -84.718  -8.696  65.906   1.00 34.03 173 A 1 
ATOM 1304 C CG  . ARG A 0 173 . -81.180  -6.986  68.008   1.00 34.03 173 A 1 
ATOM 1305 C CD  . ARG A 0 173 . -79.800  -7.600  67.716   1.00 34.03 173 A 1 
ATOM 1306 N NE  . ARG A 0 173 . -78.747  -7.083  68.614   1.00 34.03 173 A 1 
ATOM 1307 N NH1 . ARG A 0 173 . -76.938  -7.945  67.482   1.00 34.03 173 A 1 
ATOM 1308 N NH2 . ARG A 0 173 . -76.606  -6.748  69.332   1.00 34.03 173 A 1 
ATOM 1309 C CZ  . ARG A 0 173 . -77.442  -7.262  68.473   1.00 34.03 173 A 1 
ATOM 1310 N N   . GLY A 0 174 . -84.936  -6.606  65.086   1.00 39.51 174 A 1 
ATOM 1311 C CA  . GLY A 0 174 . -85.538  -6.973  63.796   1.00 39.51 174 A 1 
ATOM 1312 C C   . GLY A 0 174 . -84.462  -7.244  62.738   1.00 39.51 174 A 1 
ATOM 1313 O O   . GLY A 0 174 . -83.381  -6.665  62.817   1.00 39.51 174 A 1 
ATOM 1314 N N   . GLY A 0 175 . -84.742  -8.159  61.806   1.00 37.63 175 A 1 
ATOM 1315 C CA  . GLY A 0 175 . -83.839  -8.522  60.706   1.00 37.63 175 A 1 
ATOM 1316 C C   . GLY A 0 175 . -84.024  -7.664  59.451   1.00 37.63 175 A 1 
ATOM 1317 O O   . GLY A 0 175 . -85.021  -6.953  59.336   1.00 37.63 175 A 1 
ATOM 1318 N N   . TYR A 0 176 . -83.065  -7.795  58.537   1.00 38.93 176 A 1 
ATOM 1319 C CA  . TYR A 0 176 . -82.948  -7.081  57.264   1.00 38.93 176 A 1 
ATOM 1320 C C   . TYR A 0 176 . -82.761  -8.093  56.124   1.00 38.93 176 A 1 
ATOM 1321 C CB  . TYR A 0 176 . -81.746  -6.118  57.317   1.00 38.93 176 A 1 
ATOM 1322 O O   . TYR A 0 176 . -82.371  -9.239  56.375   1.00 38.93 176 A 1 
ATOM 1323 C CG  . TYR A 0 176 . -81.763  -5.127  58.469   1.00 38.93 176 A 1 
ATOM 1324 C CD1 . TYR A 0 176 . -82.341  -3.856  58.291   1.00 38.93 176 A 1 
ATOM 1325 C CD2 . TYR A 0 176 . -81.198  -5.472  59.714   1.00 38.93 176 A 1 
ATOM 1326 C CE1 . TYR A 0 176 . -82.361  -2.932  59.353   1.00 38.93 176 A 1 
ATOM 1327 C CE2 . TYR A 0 176 . -81.224  -4.556  60.784   1.00 38.93 176 A 1 
ATOM 1328 O OH  . TYR A 0 176 . -81.814  -2.381  61.622   1.00 38.93 176 A 1 
ATOM 1329 C CZ  . TYR A 0 176 . -81.803  -3.279  60.599   1.00 38.93 176 A 1 
ATOM 1330 N N   . ASP A 0 177 . -83.025  -7.642  54.907   1.00 40.41 177 A 1 
ATOM 1331 C CA  . ASP A 0 177 . -82.581  -8.242  53.650   1.00 40.41 177 A 1 
ATOM 1332 C C   . ASP A 0 177 . -81.045  -8.255  53.542   1.00 40.41 177 A 1 
ATOM 1333 C CB  . ASP A 0 177 . -83.235  -7.510  52.452   1.00 40.41 177 A 1 
ATOM 1334 O O   . ASP A 0 177 . -80.318  -7.564  54.264   1.00 40.41 177 A 1 
ATOM 1335 C CG  . ASP A 0 177 . -83.489  -6.002  52.655   1.00 40.41 177 A 1 
ATOM 1336 O OD1 . ASP A 0 177 . -82.769  -5.376  53.470   1.00 40.41 177 A 1 
ATOM 1337 O OD2 . ASP A 0 177 . -84.525  -5.528  52.144   1.00 40.41 177 A 1 
ATOM 1338 N N   . ASN A 0 178 . -80.535  -9.139  52.687   1.00 40.58 178 A 1 
ATOM 1339 C CA  . ASN A 0 178 . -79.111  -9.262  52.401   1.00 40.58 178 A 1 
ATOM 1340 C C   . ASN A 0 178 . -78.954  -9.937  51.037   1.00 40.58 178 A 1 
ATOM 1341 C CB  . ASN A 0 178 . -78.419  -10.003 53.564   1.00 40.58 178 A 1 
ATOM 1342 O O   . ASN A 0 178 . -78.525  -11.093 50.956   1.00 40.58 178 A 1 
ATOM 1343 C CG  . ASN A 0 178 . -76.926  -10.183 53.357   1.00 40.58 178 A 1 
ATOM 1344 N ND2 . ASN A 0 178 . -76.510  -11.378 53.029   1.00 40.58 178 A 1 
ATOM 1345 O OD1 . ASN A 0 178 . -76.104  -9.294  53.506   1.00 40.58 178 A 1 
ATOM 1346 N N   . ASP A 0 179 . -79.320  -9.204  49.990   1.00 43.01 179 A 1 
ATOM 1347 C CA  . ASP A 0 179 . -79.021  -9.572  48.613   1.00 43.01 179 A 1 
ATOM 1348 C C   . ASP A 0 179 . -77.509  -9.528  48.403   1.00 43.01 179 A 1 
ATOM 1349 C CB  . ASP A 0 179 . -79.758  -8.649  47.632   1.00 43.01 179 A 1 
ATOM 1350 O O   . ASP A 0 179 . -76.816  -8.577  48.787   1.00 43.01 179 A 1 
ATOM 1351 C CG  . ASP A 0 179 . -81.268  -8.894  47.658   1.00 43.01 179 A 1 
ATOM 1352 O OD1 . ASP A 0 179 . -81.640  -10.084 47.763   1.00 43.01 179 A 1 
ATOM 1353 O OD2 . ASP A 0 179 . -82.021  -7.904  47.582   1.00 43.01 179 A 1 
ATOM 1354 N N   . VAL A 0 180 . -76.953  -10.603 47.845   1.00 42.73 180 A 1 
ATOM 1355 C CA  . VAL A 0 180 . -75.511  -10.688 47.627   1.00 42.73 180 A 1 
ATOM 1356 C C   . VAL A 0 180 . -75.210  -11.299 46.257   1.00 42.73 180 A 1 
ATOM 1357 C CB  . VAL A 0 180 . -74.762  -11.407 48.783   1.00 42.73 180 A 1 
ATOM 1358 O O   . VAL A 0 180 . -75.548  -12.446 45.983   1.00 42.73 180 A 1 
ATOM 1359 C CG1 . VAL A 0 180 . -73.310  -10.914 48.884   1.00 42.73 180 A 1 
ATOM 1360 C CG2 . VAL A 0 180 . -75.326  -11.209 50.189   1.00 42.73 180 A 1 
ATOM 1361 N N   . TRP A 0 181 . -74.448  -10.526 45.484   1.00 54.90 181 A 1 
ATOM 1362 C CA  . TRP A 0 181 . -73.454  -10.879 44.458   1.00 54.90 181 A 1 
ATOM 1363 C C   . TRP A 0 181 . -73.792  -11.830 43.288   1.00 54.90 181 A 1 
ATOM 1364 C CB  . TRP A 0 181 . -72.106  -11.236 45.113   1.00 54.90 181 A 1 
ATOM 1365 O O   . TRP A 0 181 . -73.836  -13.055 43.410   1.00 54.90 181 A 1 
ATOM 1366 C CG  . TRP A 0 181 . -71.879  -12.611 45.700   1.00 54.90 181 A 1 
ATOM 1367 C CD1 . TRP A 0 181 . -72.649  -13.278 46.589   1.00 54.90 181 A 1 
ATOM 1368 C CD2 . TRP A 0 181 . -70.741  -13.497 45.494   1.00 54.90 181 A 1 
ATOM 1369 C CE2 . TRP A 0 181 . -70.876  -14.639 46.343   1.00 54.90 181 A 1 
ATOM 1370 C CE3 . TRP A 0 181 . -69.566  -13.415 44.723   1.00 54.90 181 A 1 
ATOM 1371 N NE1 . TRP A 0 181 . -72.091  -14.476 46.948   1.00 54.90 181 A 1 
ATOM 1372 C CH2 . TRP A 0 181 . -68.675  -15.435 45.780   1.00 54.90 181 A 1 
ATOM 1373 C CZ2 . TRP A 0 181 . -69.880  -15.612 46.476   1.00 54.90 181 A 1 
ATOM 1374 C CZ3 . TRP A 0 181 . -68.534  -14.359 44.885   1.00 54.90 181 A 1 
ATOM 1375 N N   . ALA A 0 182 . -73.762  -11.254 42.080   1.00 49.46 182 A 1 
ATOM 1376 C CA  . ALA A 0 182 . -73.303  -11.947 40.875   1.00 49.46 182 A 1 
ATOM 1377 C C   . ALA A 0 182 . -71.758  -11.960 40.820   1.00 49.46 182 A 1 
ATOM 1378 C CB  . ALA A 0 182 . -73.921  -11.268 39.646   1.00 49.46 182 A 1 
ATOM 1379 O O   . ALA A 0 182 . -71.107  -11.026 41.294   1.00 49.46 182 A 1 
ATOM 1380 N N   . LYS A 0 183 . -71.153  -13.015 40.254   1.00 52.69 183 A 1 
ATOM 1381 C CA  . LYS A 0 183 . -69.689  -13.127 40.116   1.00 52.69 183 A 1 
ATOM 1382 C C   . LYS A 0 183 . -69.195  -12.514 38.811   1.00 52.69 183 A 1 
ATOM 1383 C CB  . LYS A 0 183 . -69.214  -14.585 40.181   1.00 52.69 183 A 1 
ATOM 1384 O O   . LYS A 0 183 . -69.672  -12.870 37.740   1.00 52.69 183 A 1 
ATOM 1385 C CG  . LYS A 0 183 . -69.070  -15.088 41.616   1.00 52.69 183 A 1 
ATOM 1386 C CD  . LYS A 0 183 . -68.457  -16.497 41.596   1.00 52.69 183 A 1 
ATOM 1387 C CE  . LYS A 0 183 . -68.322  -17.118 42.988   1.00 52.69 183 A 1 
ATOM 1388 N NZ  . LYS A 0 183 . -69.647  -17.249 43.641   1.00 52.69 183 A 1 
ATOM 1389 N N   . GLN A 0 184 . -68.167  -11.683 38.928   1.00 54.87 184 A 1 
ATOM 1390 C CA  . GLN A 0 184 . -67.372  -11.206 37.806   1.00 54.87 184 A 1 
ATOM 1391 C C   . GLN A 0 184 . -66.628  -12.377 37.142   1.00 54.87 184 A 1 
ATOM 1392 C CB  . GLN A 0 184 . -66.402  -10.144 38.358   1.00 54.87 184 A 1 
ATOM 1393 O O   . GLN A 0 184 . -65.912  -13.113 37.823   1.00 54.87 184 A 1 
ATOM 1394 C CG  . GLN A 0 184 . -65.592  -9.399  37.292   1.00 54.87 184 A 1 
ATOM 1395 C CD  . GLN A 0 184 . -66.505  -8.696  36.324   1.00 54.87 184 A 1 
ATOM 1396 N NE2 . GLN A 0 184 . -66.762  -9.300  35.190   1.00 54.87 184 A 1 
ATOM 1397 O OE1 . GLN A 0 184 . -67.060  -7.654  36.629   1.00 54.87 184 A 1 
ATOM 1398 N N   . ALA A 0 185 . -66.786  -12.535 35.827   1.00 57.03 185 A 1 
ATOM 1399 C CA  . ALA A 0 185 . -65.876  -13.338 35.015   1.00 57.03 185 A 1 
ATOM 1400 C C   . ALA A 0 185 . -64.733  -12.458 34.497   1.00 57.03 185 A 1 
ATOM 1401 C CB  . ALA A 0 185 . -66.645  -14.050 33.898   1.00 57.03 185 A 1 
ATOM 1402 O O   . ALA A 0 185 . -64.943  -11.274 34.213   1.00 57.03 185 A 1 
ATOM 1403 N N   . TYR A 0 186 . -63.548  -13.051 34.411   1.00 64.02 186 A 1 
ATOM 1404 C CA  . TYR A 0 186 . -62.311  -12.417 33.977   1.00 64.02 186 A 1 
ATOM 1405 C C   . TYR A 0 186 . -61.624  -13.334 32.969   1.00 64.02 186 A 1 
ATOM 1406 C CB  . TYR A 0 186 . -61.382  -12.190 35.177   1.00 64.02 186 A 1 
ATOM 1407 O O   . TYR A 0 186 . -61.671  -14.558 33.134   1.00 64.02 186 A 1 
ATOM 1408 C CG  . TYR A 0 186 . -61.892  -11.243 36.247   1.00 64.02 186 A 1 
ATOM 1409 C CD1 . TYR A 0 186 . -61.683  -9.859  36.100   1.00 64.02 186 A 1 
ATOM 1410 C CD2 . TYR A 0 186 . -62.493  -11.745 37.419   1.00 64.02 186 A 1 
ATOM 1411 C CE1 . TYR A 0 186 . -62.035  -8.976  37.139   1.00 64.02 186 A 1 
ATOM 1412 C CE2 . TYR A 0 186 . -62.842  -10.868 38.464   1.00 64.02 186 A 1 
ATOM 1413 O OH  . TYR A 0 186 . -62.927  -8.636  39.342   1.00 64.02 186 A 1 
ATOM 1414 C CZ  . TYR A 0 186 . -62.593  -9.485  38.332   1.00 64.02 186 A 1 
ATOM 1415 N N   . GLY A 0 187 . -60.984  -12.727 31.980   1.00 72.80 187 A 1 
ATOM 1416 C CA  . GLY A 0 187 . -59.933  -13.340 31.183   1.00 72.80 187 A 1 
ATOM 1417 C C   . GLY A 0 187 . -58.705  -12.433 31.168   1.00 72.80 187 A 1 
ATOM 1418 O O   . GLY A 0 187 . -58.745  -11.305 31.674   1.00 72.80 187 A 1 
ATOM 1419 N N   . SER A 0 188 . -57.614  -12.959 30.643   1.00 75.87 188 A 1 
ATOM 1420 C CA  . SER A 0 188 . -56.307  -12.317 30.609   1.00 75.87 188 A 1 
ATOM 1421 C C   . SER A 0 188 . -55.509  -12.887 29.451   1.00 75.87 188 A 1 
ATOM 1422 C CB  . SER A 0 188 . -55.548  -12.590 31.910   1.00 75.87 188 A 1 
ATOM 1423 O O   . SER A 0 188 . -55.336  -14.106 29.408   1.00 75.87 188 A 1 
ATOM 1424 O OG  . SER A 0 188 . -55.570  -13.977 32.209   1.00 75.87 188 A 1 
ATOM 1425 N N   . ASP A 0 189 . -55.042  -11.992 28.592   1.00 77.69 189 A 1 
ATOM 1426 C CA  . ASP A 0 189 . -53.979  -12.247 27.622   1.00 77.69 189 A 1 
ATOM 1427 C C   . ASP A 0 189 . -52.623  -12.120 28.343   1.00 77.69 189 A 1 
ATOM 1428 C CB  . ASP A 0 189 . -54.182  -11.267 26.455   1.00 77.69 189 A 1 
ATOM 1429 O O   . ASP A 0 189 . -52.491  -11.302 29.263   1.00 77.69 189 A 1 
ATOM 1430 C CG  . ASP A 0 189 . -53.339  -11.552 25.209   1.00 77.69 189 A 1 
ATOM 1431 O OD1 . ASP A 0 189 . -52.171  -11.964 25.384   1.00 77.69 189 A 1 
ATOM 1432 O OD2 . ASP A 0 189 . -53.877  -11.280 24.107   1.00 77.69 189 A 1 
ATOM 1433 N N   . TYR A 0 190 . -51.676  -12.997 28.006   1.00 78.10 190 A 1 
ATOM 1434 C CA  . TYR A 0 190 . -50.364  -13.127 28.648   1.00 78.10 190 A 1 
ATOM 1435 C C   . TYR A 0 190 . -49.260  -13.459 27.629   1.00 78.10 190 A 1 
ATOM 1436 C CB  . TYR A 0 190 . -50.416  -14.151 29.810   1.00 78.10 190 A 1 
ATOM 1437 O O   . TYR A 0 190 . -48.459  -14.366 27.855   1.00 78.10 190 A 1 
ATOM 1438 C CG  . TYR A 0 190 . -50.897  -13.611 31.138   1.00 78.10 190 A 1 
ATOM 1439 C CD1 . TYR A 0 190 . -50.177  -12.559 31.721   1.00 78.10 190 A 1 
ATOM 1440 C CD2 . TYR A 0 190 . -52.021  -14.156 31.791   1.00 78.10 190 A 1 
ATOM 1441 C CE1 . TYR A 0 190 . -50.652  -11.958 32.888   1.00 78.10 190 A 1 
ATOM 1442 C CE2 . TYR A 0 190 . -52.499  -13.559 32.978   1.00 78.10 190 A 1 
ATOM 1443 O OH  . TYR A 0 190 . -52.472  -11.547 34.315   1.00 78.10 190 A 1 
ATOM 1444 C CZ  . TYR A 0 190 . -51.859  -12.399 33.458   1.00 78.10 190 A 1 
ATOM 1445 N N   . ASP A 0 191 . -49.186  -12.727 26.518   1.00 81.40 191 A 1 
ATOM 1446 C CA  . ASP A 0 191 . -48.031  -12.812 25.617   1.00 81.40 191 A 1 
ATOM 1447 C C   . ASP A 0 191 . -46.799  -12.099 26.212   1.00 81.40 191 A 1 
ATOM 1448 C CB  . ASP A 0 191 . -48.402  -12.285 24.223   1.00 81.40 191 A 1 
ATOM 1449 O O   . ASP A 0 191 . -46.798  -10.892 26.470   1.00 81.40 191 A 1 
ATOM 1450 C CG  . ASP A 0 191 . -47.305  -12.517 23.174   1.00 81.40 191 A 1 
ATOM 1451 O OD1 . ASP A 0 191 . -46.456  -13.423 23.361   1.00 81.40 191 A 1 
ATOM 1452 O OD2 . ASP A 0 191 . -47.276  -11.760 22.169   1.00 81.40 191 A 1 
ATOM 1453 N N   . SER A 0 192 . -45.714  -12.843 26.423   1.00 83.66 192 A 1 
ATOM 1454 C CA  . SER A 0 192 . -44.423  -12.314 26.869   1.00 83.66 192 A 1 
ATOM 1455 C C   . SER A 0 192 . -43.338  -12.642 25.851   1.00 83.66 192 A 1 
ATOM 1456 C CB  . SER A 0 192 . -44.093  -12.770 28.293   1.00 83.66 192 A 1 
ATOM 1457 O O   . SER A 0 192 . -42.929  -13.792 25.675   1.00 83.66 192 A 1 
ATOM 1458 O OG  . SER A 0 192 . -44.089  -14.177 28.439   1.00 83.66 192 A 1 
ATOM 1459 N N   . ARG A 0 193 . -42.873  -11.605 25.148   1.00 88.43 193 A 1 
ATOM 1460 C CA  . ARG A 0 193 . -41.932  -11.735 24.032   1.00 88.43 193 A 1 
ATOM 1461 C C   . ARG A 0 193 . -40.704  -10.905 24.297   1.00 88.43 193 A 1 
ATOM 1462 C CB  . ARG A 0 193 . -42.594  -11.339 22.710   1.00 88.43 193 A 1 
ATOM 1463 O O   . ARG A 0 193 . -40.793  -9.694  24.475   1.00 88.43 193 A 1 
ATOM 1464 C CG  . ARG A 0 193 . -43.867  -12.157 22.494   1.00 88.43 193 A 1 
ATOM 1465 C CD  . ARG A 0 193 . -44.563  -11.878 21.168   1.00 88.43 193 A 1 
ATOM 1466 N NE  . ARG A 0 193 . -43.664  -12.015 20.015   1.00 88.43 193 A 1 
ATOM 1467 N NH1 . ARG A 0 193 . -44.756  -10.522 18.694   1.00 88.43 193 A 1 
ATOM 1468 N NH2 . ARG A 0 193 . -42.828  -11.439 17.989   1.00 88.43 193 A 1 
ATOM 1469 C CZ  . ARG A 0 193 . -43.751  -11.327 18.902   1.00 88.43 193 A 1 
ATOM 1470 N N   . TRP A 0 194 . -39.551  -11.545 24.275   1.00 92.30 194 A 1 
ATOM 1471 C CA  . TRP A 0 194 . -38.295  -10.903 24.611   1.00 92.30 194 A 1 
ATOM 1472 C C   . TRP A 0 194 . -37.192  -11.358 23.674   1.00 92.30 194 A 1 
ATOM 1473 C CB  . TRP A 0 194 . -37.979  -11.213 26.071   1.00 92.30 194 A 1 
ATOM 1474 O O   . TRP A 0 194 . -37.181  -12.497 23.214   1.00 92.30 194 A 1 
ATOM 1475 C CG  . TRP A 0 194 . -36.632  -10.776 26.536   1.00 92.30 194 A 1 
ATOM 1476 C CD1 . TRP A 0 194 . -36.340  -9.586  27.100   1.00 92.30 194 A 1 
ATOM 1477 C CD2 . TRP A 0 194 . -35.385  -11.527 26.498   1.00 92.30 194 A 1 
ATOM 1478 C CE2 . TRP A 0 194 . -34.411  -10.783 27.220   1.00 92.30 194 A 1 
ATOM 1479 C CE3 . TRP A 0 194 . -34.992  -12.779 25.977   1.00 92.30 194 A 1 
ATOM 1480 N NE1 . TRP A 0 194 . -35.015  -9.571  27.483   1.00 92.30 194 A 1 
ATOM 1481 C CH2 . TRP A 0 194 . -32.799  -12.581 27.024   1.00 92.30 194 A 1 
ATOM 1482 C CZ2 . TRP A 0 194 . -33.166  -11.327 27.551   1.00 92.30 194 A 1 
ATOM 1483 C CZ3 . TRP A 0 194 . -33.700  -13.286 26.207   1.00 92.30 194 A 1 
ATOM 1484 N N   . GLY A 0 195 . -36.223  -10.491 23.423   1.00 93.80 195 A 1 
ATOM 1485 C CA  . GLY A 0 195 . -35.046  -10.882 22.679   1.00 93.80 195 A 1 
ATOM 1486 C C   . GLY A 0 195 . -33.890  -9.913  22.800   1.00 93.80 195 A 1 
ATOM 1487 O O   . GLY A 0 195 . -33.984  -8.820  23.363   1.00 93.80 195 A 1 
ATOM 1488 N N   . LYS A 0 196 . -32.772  -10.377 22.261   1.00 93.98 196 A 1 
ATOM 1489 C CA  . LYS A 0 196 . -31.504  -9.673  22.144   1.00 93.98 196 A 1 
ATOM 1490 C C   . LYS A 0 196 . -31.024  -9.854  20.717   1.00 93.98 196 A 1 
ATOM 1491 C CB  . LYS A 0 196 . -30.472  -10.285 23.096   1.00 93.98 196 A 1 
ATOM 1492 O O   . LYS A 0 196 . -30.883  -10.997 20.300   1.00 93.98 196 A 1 
ATOM 1493 C CG  . LYS A 0 196 . -30.822  -10.127 24.577   1.00 93.98 196 A 1 
ATOM 1494 C CD  . LYS A 0 196 . -29.815  -10.941 25.394   1.00 93.98 196 A 1 
ATOM 1495 C CE  . LYS A 0 196 . -30.080  -10.767 26.884   1.00 93.98 196 A 1 
ATOM 1496 N NZ  . LYS A 0 196 . -29.317  -9.655  27.475   1.00 93.98 196 A 1 
ATOM 1497 N N   . SER A 0 197 . -30.718  -8.781  20.009   1.00 96.39 197 A 1 
ATOM 1498 C CA  . SER A 0 197 . -29.916  -8.865  18.787   1.00 96.39 197 A 1 
ATOM 1499 C C   . SER A 0 197 . -28.591  -8.138  18.984   1.00 96.39 197 A 1 
ATOM 1500 C CB  . SER A 0 197 . -30.679  -8.383  17.552   1.00 96.39 197 A 1 
ATOM 1501 O O   . SER A 0 197 . -28.493  -7.169  19.742   1.00 96.39 197 A 1 
ATOM 1502 O OG  . SER A 0 197 . -31.092  -7.040  17.709   1.00 96.39 197 A 1 
ATOM 1503 N N   . TYR A 0 198 . -27.549  -8.635  18.330   1.00 95.86 198 A 1 
ATOM 1504 C CA  . TYR A 0 198 . -26.238  -8.015  18.238   1.00 95.86 198 A 1 
ATOM 1505 C C   . TYR A 0 198 . -25.776  -8.080  16.787   1.00 95.86 198 A 1 
ATOM 1506 C CB  . TYR A 0 198 . -25.235  -8.717  19.164   1.00 95.86 198 A 1 
ATOM 1507 O O   . TYR A 0 198 . -25.448  -9.159  16.305   1.00 95.86 198 A 1 
ATOM 1508 C CG  . TYR A 0 198 . -23.836  -8.132  19.067   1.00 95.86 198 A 1 
ATOM 1509 C CD1 . TYR A 0 198 . -22.854  -8.756  18.274   1.00 95.86 198 A 1 
ATOM 1510 C CD2 . TYR A 0 198 . -23.545  -6.911  19.703   1.00 95.86 198 A 1 
ATOM 1511 C CE1 . TYR A 0 198 . -21.582  -8.165  18.129   1.00 95.86 198 A 1 
ATOM 1512 C CE2 . TYR A 0 198 . -22.280  -6.307  19.551   1.00 95.86 198 A 1 
ATOM 1513 O OH  . TYR A 0 198 . -20.070  -6.360  18.593   1.00 95.86 198 A 1 
ATOM 1514 C CZ  . TYR A 0 198 . -21.294  -6.934  18.759   1.00 95.86 198 A 1 
ATOM 1515 N N   . ASP A 0 199 . -25.717  -6.934  16.117   1.00 95.75 199 A 1 
ATOM 1516 C CA  . ASP A 0 199 . -25.162  -6.821  14.771   1.00 95.75 199 A 1 
ATOM 1517 C C   . ASP A 0 199 . -23.830  -6.079  14.812   1.00 95.75 199 A 1 
ATOM 1518 C CB  . ASP A 0 199 . -26.104  -6.081  13.815   1.00 95.75 199 A 1 
ATOM 1519 O O   . ASP A 0 199 . -23.647  -5.108  15.548   1.00 95.75 199 A 1 
ATOM 1520 C CG  . ASP A 0 199 . -27.452  -6.758  13.597   1.00 95.75 199 A 1 
ATOM 1521 O OD1 . ASP A 0 199 . -27.447  -7.974  13.318   1.00 95.75 199 A 1 
ATOM 1522 O OD2 . ASP A 0 199 . -28.458  -6.012  13.631   1.00 95.75 199 A 1 
ATOM 1523 N N   . SER A 0 200 . -22.919  -6.475  13.937   1.00 95.22 200 A 1 
ATOM 1524 C CA  . SER A 0 200 . -21.670  -5.782  13.664   1.00 95.22 200 A 1 
ATOM 1525 C C   . SER A 0 200 . -21.375  -5.799  12.166   1.00 95.22 200 A 1 
ATOM 1526 C CB  . SER A 0 200 . -20.531  -6.390  14.484   1.00 95.22 200 A 1 
ATOM 1527 O O   . SER A 0 200 . -21.629  -6.777  11.464   1.00 95.22 200 A 1 
ATOM 1528 O OG  . SER A 0 200 . -20.218  -7.681  14.012   1.00 95.22 200 A 1 
ATOM 1529 N N   . VAL A 0 201 . -20.831  -4.699  11.652   1.00 95.50 201 A 1 
ATOM 1530 C CA  . VAL A 0 201 . -20.361  -4.570  10.269   1.00 95.50 201 A 1 
ATOM 1531 C C   . VAL A 0 201 . -19.047  -3.800  10.232   1.00 95.50 201 A 1 
ATOM 1532 C CB  . VAL A 0 201 . -21.403  -3.926  9.327    1.00 95.50 201 A 1 
ATOM 1533 O O   . VAL A 0 201 . -18.858  -2.805  10.931   1.00 95.50 201 A 1 
ATOM 1534 C CG1 . VAL A 0 201 . -22.680  -4.759  9.184    1.00 95.50 201 A 1 
ATOM 1535 C CG2 . VAL A 0 201 . -21.834  -2.517  9.749    1.00 95.50 201 A 1 
ATOM 1536 N N   . GLU A 0 202 . -18.139  -4.214  9.357    1.00 86.78 202 A 1 
ATOM 1537 C CA  . GLU A 0 202 . -16.853  -3.572  9.115    1.00 86.78 202 A 1 
ATOM 1538 C C   . GLU A 0 202 . -16.554  -3.526  7.607    1.00 86.78 202 A 1 
ATOM 1539 C CB  . GLU A 0 202 . -15.742  -4.294  9.902    1.00 86.78 202 A 1 
ATOM 1540 O O   . GLU A 0 202 . -16.816  -4.465  6.860    1.00 86.78 202 A 1 
ATOM 1541 C CG  . GLU A 0 202 . -14.597  -3.317  10.191   1.00 86.78 202 A 1 
ATOM 1542 C CD  . GLU A 0 202 . -13.333  -3.968  10.756   1.00 86.78 202 A 1 
ATOM 1543 O OE1 . GLU A 0 202 . -12.607  -3.268  11.504   1.00 86.78 202 A 1 
ATOM 1544 O OE2 . GLU A 0 202 . -12.833  -4.967  10.183   1.00 86.78 202 A 1 
ATOM 1545 N N   . ALA A 0 203 . -15.994  -2.423  7.121    1.00 92.90 203 A 1 
ATOM 1546 C CA  . ALA A 0 203 . -15.659  -2.219  5.717    1.00 92.90 203 A 1 
ATOM 1547 C C   . ALA A 0 203 . -14.423  -1.324  5.569    1.00 92.90 203 A 1 
ATOM 1548 C CB  . ALA A 0 203 . -16.872  -1.626  4.995    1.00 92.90 203 A 1 
ATOM 1549 O O   . ALA A 0 203 . -14.239  -0.337  6.273    1.00 92.90 203 A 1 
ATOM 1550 N N   . LYS A 0 204 . -13.546  -1.651  4.630    1.00 86.85 204 A 1 
ATOM 1551 C CA  . LYS A 0 204 . -12.223  -1.059  4.416    1.00 86.85 204 A 1 
ATOM 1552 C C   . LYS A 0 204 . -11.940  -1.096  2.913    1.00 86.85 204 A 1 
ATOM 1553 C CB  . LYS A 0 204 . -11.172  -1.850  5.236    1.00 86.85 204 A 1 
ATOM 1554 O O   . LYS A 0 204 . -12.237  -2.075  2.241    1.00 86.85 204 A 1 
ATOM 1555 C CG  . LYS A 0 204 . -11.352  -1.747  6.768    1.00 86.85 204 A 1 
ATOM 1556 C CD  . LYS A 0 204 . -10.522  -2.756  7.577    1.00 86.85 204 A 1 
ATOM 1557 C CE  . LYS A 0 204 . -10.791  -2.505  9.069    1.00 86.85 204 A 1 
ATOM 1558 N NZ  . LYS A 0 204 . -10.534  -3.683  9.929    1.00 86.85 204 A 1 
ATOM 1559 N N   . SER A 0 205 . -11.389  -0.041  2.339    1.00 84.98 205 A 1 
ATOM 1560 C CA  . SER A 0 205 . -11.127  0.069   0.903    1.00 84.98 205 A 1 
ATOM 1561 C C   . SER A 0 205 . -9.983   1.031   0.644    1.00 84.98 205 A 1 
ATOM 1562 C CB  . SER A 0 205 . -12.378  0.472   0.110    1.00 84.98 205 A 1 
ATOM 1563 O O   . SER A 0 205 . -9.819   1.996   1.387    1.00 84.98 205 A 1 
ATOM 1564 O OG  . SER A 0 205 . -12.600  1.860   0.151    1.00 84.98 205 A 1 
ATOM 1565 N N   . TYR A 0 206 . -9.195   0.755   -0.387   1.00 73.33 206 A 1 
ATOM 1566 C CA  . TYR A 0 206 . -7.918   1.409   -0.609   1.00 73.33 206 A 1 
ATOM 1567 C C   . TYR A 0 206 . -7.699   1.787   -2.120   1.00 73.33 206 A 1 
ATOM 1568 C CB  . TYR A 0 206 . -6.816   0.599   0.111    1.00 73.33 206 A 1 
ATOM 1569 O O   . TYR A 0 206 . -8.497   1.379   -2.974   1.00 73.33 206 A 1 
ATOM 1570 C CG  . TYR A 0 206 . -7.012   0.065   1.553    1.00 73.33 206 A 1 
ATOM 1571 C CD1 . TYR A 0 206 . -6.177   0.534   2.590    1.00 73.33 206 A 1 
ATOM 1572 C CD2 . TYR A 0 206 . -7.910   -0.984  1.863    1.00 73.33 206 A 1 
ATOM 1573 C CE1 . TYR A 0 206 . -6.243   -0.022  3.887    1.00 73.33 206 A 1 
ATOM 1574 C CE2 . TYR A 0 206 . -7.974   -1.561  3.145    1.00 73.33 206 A 1 
ATOM 1575 O OH  . TYR A 0 206 . -7.207   -1.624  5.412    1.00 73.33 206 A 1 
ATOM 1576 C CZ  . TYR A 0 206 . -7.139   -1.076  4.168    1.00 73.33 206 A 1 
ATOM 1577 N N   . ASP A 0 207 . -6.715   2.661   -2.397   1.00 90.09 207 A 1 
ATOM 1578 C CA  . ASP A 0 207 . -6.397   3.520   -3.579   1.00 90.09 207 A 1 
ATOM 1579 C C   . ASP A 0 207 . -5.931   2.862   -4.928   1.00 90.09 207 A 1 
ATOM 1580 C CB  . ASP A 0 207 . -5.282   4.479   -3.090   1.00 90.09 207 A 1 
ATOM 1581 O O   . ASP A 0 207 . -6.028   1.651   -5.097   1.00 90.09 207 A 1 
ATOM 1582 C CG  . ASP A 0 207 . -5.577   5.146   -1.742   1.00 90.09 207 A 1 
ATOM 1583 O OD1 . ASP A 0 207 . -6.311   6.161   -1.713   1.00 90.09 207 A 1 
ATOM 1584 O OD2 . ASP A 0 207 . -5.150   4.576   -0.714   1.00 90.09 207 A 1 
ATOM 1585 N N   . ASN A 0 208 . -5.461   3.664   -5.917   1.00 94.18 208 A 1 
ATOM 1586 C CA  . ASN A 0 208 . -4.509   3.253   -6.991   1.00 94.18 208 A 1 
ATOM 1587 C C   . ASN A 0 208 . -3.682   4.447   -7.576   1.00 94.18 208 A 1 
ATOM 1588 C CB  . ASN A 0 208 . -5.181   2.470   -8.147   1.00 94.18 208 A 1 
ATOM 1589 O O   . ASN A 0 208 . -4.277   5.489   -7.835   1.00 94.18 208 A 1 
ATOM 1590 C CG  . ASN A 0 208 . -4.139   1.938   -9.135   1.00 94.18 208 A 1 
ATOM 1591 N ND2 . ASN A 0 208 . -4.479   1.657   -10.366  1.00 94.18 208 A 1 
ATOM 1592 O OD1 . ASN A 0 208 . -2.982   1.785   -8.819   1.00 94.18 208 A 1 
ATOM 1593 N N   . GLU A 0 209 . -2.376   4.330   -7.860   1.00 96.71 209 A 1 
ATOM 1594 C CA  . GLU A 0 209 . -1.456   5.395   -8.339   1.00 96.71 209 A 1 
ATOM 1595 C C   . GLU A 0 209 . -0.425   4.914   -9.398   1.00 96.71 209 A 1 
ATOM 1596 C CB  . GLU A 0 209 . -0.701   5.970   -7.116   1.00 96.71 209 A 1 
ATOM 1597 O O   . GLU A 0 209 . 0.399    4.059   -9.105   1.00 96.71 209 A 1 
ATOM 1598 C CG  . GLU A 0 209 . -1.542   6.954   -6.290   1.00 96.71 209 A 1 
ATOM 1599 C CD  . GLU A 0 209 . -1.020   7.251   -4.870   1.00 96.71 209 A 1 
ATOM 1600 O OE1 . GLU A 0 209 . -1.756   7.960   -4.137   1.00 96.71 209 A 1 
ATOM 1601 O OE2 . GLU A 0 209 . 0.091    6.833   -4.479   1.00 96.71 209 A 1 
ATOM 1602 N N   . ASN A 0 210 . -0.378   5.516   -10.599  1.00 96.77 210 A 1 
ATOM 1603 C CA  . ASN A 0 210 . 0.476    5.066   -11.721  1.00 96.77 210 A 1 
ATOM 1604 C C   . ASN A 0 210 . 1.311    6.204   -12.348  1.00 96.77 210 A 1 
ATOM 1605 C CB  . ASN A 0 210 . -0.379   4.404   -12.824  1.00 96.77 210 A 1 
ATOM 1606 O O   . ASN A 0 210 . 0.862    7.349   -12.426  1.00 96.77 210 A 1 
ATOM 1607 C CG  . ASN A 0 210 . -1.044   3.093   -12.436  1.00 96.77 210 A 1 
ATOM 1608 N ND2 . ASN A 0 210 . -1.147   2.177   -13.364  1.00 96.77 210 A 1 
ATOM 1609 O OD1 . ASN A 0 210 . -1.536   2.899   -11.345  1.00 96.77 210 A 1 
ATOM 1610 N N   . TYR A 0 211 . 2.491    5.881   -12.884  1.00 98.22 211 A 1 
ATOM 1611 C CA  . TYR A 0 211 . 3.381    6.791   -13.621  1.00 98.22 211 A 1 
ATOM 1612 C C   . TYR A 0 211 . 4.214    6.030   -14.665  1.00 98.22 211 A 1 
ATOM 1613 C CB  . TYR A 0 211 . 4.292    7.515   -12.616  1.00 98.22 211 A 1 
ATOM 1614 O O   . TYR A 0 211 . 4.651    4.912   -14.409  1.00 98.22 211 A 1 
ATOM 1615 C CG  . TYR A 0 211 . 5.444    8.305   -13.209  1.00 98.22 211 A 1 
ATOM 1616 C CD1 . TYR A 0 211 . 6.737    7.743   -13.265  1.00 98.22 211 A 1 
ATOM 1617 C CD2 . TYR A 0 211 . 5.224    9.605   -13.698  1.00 98.22 211 A 1 
ATOM 1618 C CE1 . TYR A 0 211 . 7.808    8.493   -13.793  1.00 98.22 211 A 1 
ATOM 1619 C CE2 . TYR A 0 211 . 6.293    10.353  -14.227  1.00 98.22 211 A 1 
ATOM 1620 O OH  . TYR A 0 211 . 8.629    10.528  -14.769  1.00 98.22 211 A 1 
ATOM 1621 C CZ  . TYR A 0 211 . 7.591    9.804   -14.270  1.00 98.22 211 A 1 
ATOM 1622 N N   . ALA A 0 212 . 4.471    6.633   -15.826  1.00 98.02 212 A 1 
ATOM 1623 C CA  . ALA A 0 212 . 5.421    6.096   -16.800  1.00 98.02 212 A 1 
ATOM 1624 C C   . ALA A 0 212 . 6.088    7.209   -17.617  1.00 98.02 212 A 1 
ATOM 1625 C CB  . ALA A 0 212 . 4.725    5.072   -17.707  1.00 98.02 212 A 1 
ATOM 1626 O O   . ALA A 0 212 . 5.416    8.143   -18.059  1.00 98.02 212 A 1 
ATOM 1627 N N   . ARG A 0 213 . 7.396    7.073   -17.851  1.00 98.43 213 A 1 
ATOM 1628 C CA  . ARG A 0 213 . 8.235    7.977   -18.644  1.00 98.43 213 A 1 
ATOM 1629 C C   . ARG A 0 213 . 9.178    7.173   -19.531  1.00 98.43 213 A 1 
ATOM 1630 C CB  . ARG A 0 213 . 9.006    8.921   -17.707  1.00 98.43 213 A 1 
ATOM 1631 O O   . ARG A 0 213 . 9.785    6.211   -19.074  1.00 98.43 213 A 1 
ATOM 1632 C CG  . ARG A 0 213 . 9.977    9.855   -18.454  1.00 98.43 213 A 1 
ATOM 1633 C CD  . ARG A 0 213 . 10.744   10.791  -17.511  1.00 98.43 213 A 1 
ATOM 1634 N NE  . ARG A 0 213 . 11.602   10.060  -16.553  1.00 98.43 213 A 1 
ATOM 1635 N NH1 . ARG A 0 213 . 13.449   9.684   -17.888  1.00 98.43 213 A 1 
ATOM 1636 N NH2 . ARG A 0 213 . 13.494   9.069   -15.771  1.00 98.43 213 A 1 
ATOM 1637 C CZ  . ARG A 0 213 . 12.832   9.608   -16.749  1.00 98.43 213 A 1 
ATOM 1638 N N   . ARG A 0 214 . 9.338    7.615   -20.772  1.00 98.42 214 A 1 
ATOM 1639 C CA  . ARG A 0 214 . 10.239   7.052   -21.773  1.00 98.42 214 A 1 
ATOM 1640 C C   . ARG A 0 214 . 11.056   8.169   -22.414  1.00 98.42 214 A 1 
ATOM 1641 C CB  . ARG A 0 214 . 9.393    6.252   -22.773  1.00 98.42 214 A 1 
ATOM 1642 O O   . ARG A 0 214 . 10.508   9.211   -22.763  1.00 98.42 214 A 1 
ATOM 1643 C CG  . ARG A 0 214 . 10.205   5.812   -23.991  1.00 98.42 214 A 1 
ATOM 1644 C CD  . ARG A 0 214 . 9.582    4.604   -24.689  1.00 98.42 214 A 1 
ATOM 1645 N NE  . ARG A 0 214 . 8.349    4.945   -25.430  1.00 98.42 214 A 1 
ATOM 1646 N NH1 . ARG A 0 214 . 8.285    3.063   -26.718  1.00 98.42 214 A 1 
ATOM 1647 N NH2 . ARG A 0 214 . 6.891    4.744   -27.162  1.00 98.42 214 A 1 
ATOM 1648 C CZ  . ARG A 0 214 . 7.842    4.254   -26.428  1.00 98.42 214 A 1 
ATOM 1649 N N   . VAL A 0 215 . 12.358   7.949   -22.550  1.00 98.58 215 A 1 
ATOM 1650 C CA  . VAL A 0 215 . 13.321   8.847   -23.198  1.00 98.58 215 A 1 
ATOM 1651 C C   . VAL A 0 215 . 14.133   8.034   -24.197  1.00 98.58 215 A 1 
ATOM 1652 C CB  . VAL A 0 215 . 14.252   9.510   -22.161  1.00 98.58 215 A 1 
ATOM 1653 O O   . VAL A 0 215 . 14.601   6.945   -23.855  1.00 98.58 215 A 1 
ATOM 1654 C CG1 . VAL A 0 215 . 15.285   10.438  -22.813  1.00 98.58 215 A 1 
ATOM 1655 C CG2 . VAL A 0 215 . 13.454   10.339  -21.144  1.00 98.58 215 A 1 
ATOM 1656 N N   . ARG A 0 216 . 14.292   8.553   -25.413  1.00 97.80 216 A 1 
ATOM 1657 C CA  . ARG A 0 216 . 15.267   8.103   -26.413  1.00 97.80 216 A 1 
ATOM 1658 C C   . ARG A 0 216 . 16.002   9.327   -26.943  1.00 97.80 216 A 1 
ATOM 1659 C CB  . ARG A 0 216 . 14.594   7.359   -27.578  1.00 97.80 216 A 1 
ATOM 1660 O O   . ARG A 0 216 . 15.356   10.357  -27.144  1.00 97.80 216 A 1 
ATOM 1661 C CG  . ARG A 0 216 . 13.775   6.126   -27.174  1.00 97.80 216 A 1 
ATOM 1662 C CD  . ARG A 0 216 . 14.682   5.040   -26.586  1.00 97.80 216 A 1 
ATOM 1663 N NE  . ARG A 0 216 . 13.928   3.835   -26.194  1.00 97.80 216 A 1 
ATOM 1664 N NH1 . ARG A 0 216 . 13.401   4.412   -24.022  1.00 97.80 216 A 1 
ATOM 1665 N NH2 . ARG A 0 216 . 12.775   2.451   -24.815  1.00 97.80 216 A 1 
ATOM 1666 C CZ  . ARG A 0 216 . 13.377   3.584   -25.019  1.00 97.80 216 A 1 
ATOM 1667 N N   . ALA A 0 217 . 17.308   9.220   -27.101  1.00 97.59 217 A 1 
ATOM 1668 C CA  . ALA A 0 217 . 18.145   10.222  -27.735  1.00 97.59 217 A 1 
ATOM 1669 C C   . ALA A 0 217 . 19.281   9.504   -28.460  1.00 97.59 217 A 1 
ATOM 1670 C CB  . ALA A 0 217 . 18.688   11.177  -26.664  1.00 97.59 217 A 1 
ATOM 1671 O O   . ALA A 0 217 . 19.925   8.656   -27.849  1.00 97.59 217 A 1 
ATOM 1672 N N   . ASP A 0 218 . 19.504   9.881   -29.708  1.00 95.95 218 A 1 
ATOM 1673 C CA  . ASP A 0 218 . 20.555   9.375   -30.592  1.00 95.95 218 A 1 
ATOM 1674 C C   . ASP A 0 218 . 21.391   10.586  -31.069  1.00 95.95 218 A 1 
ATOM 1675 C CB  . ASP A 0 218 . 19.883   8.493   -31.672  1.00 95.95 218 A 1 
ATOM 1676 O O   . ASP A 0 218 . 20.851   11.672  -31.328  1.00 95.95 218 A 1 
ATOM 1677 C CG  . ASP A 0 218 . 20.532   8.489   -33.058  1.00 95.95 218 A 1 
ATOM 1678 O OD1 . ASP A 0 218 . 21.763   8.687   -33.135  1.00 95.95 218 A 1 
ATOM 1679 O OD2 . ASP A 0 218 . 19.747   8.374   -34.032  1.00 95.95 218 A 1 
ATOM 1680 N N   . ASP A 0 219 . 22.721   10.439  -31.061  1.00 94.17 219 A 1 
ATOM 1681 C CA  . ASP A 0 219 . 23.713   11.469  -31.404  1.00 94.17 219 A 1 
ATOM 1682 C C   . ASP A 0 219 . 24.801   10.944  -32.361  1.00 94.17 219 A 1 
ATOM 1683 C CB  . ASP A 0 219 . 24.269   12.123  -30.123  1.00 94.17 219 A 1 
ATOM 1684 O O   . ASP A 0 219 . 26.003   11.147  -32.138  1.00 94.17 219 A 1 
ATOM 1685 C CG  . ASP A 0 219 . 25.227   13.293  -30.385  1.00 94.17 219 A 1 
ATOM 1686 O OD1 . ASP A 0 219 . 24.859   14.272  -31.074  1.00 94.17 219 A 1 
ATOM 1687 O OD2 . ASP A 0 219 . 26.318   13.406  -29.767  1.00 94.17 219 A 1 
ATOM 1688 N N   . ASP A 0 220 . 24.336   10.308  -33.435  1.00 92.61 220 A 1 
ATOM 1689 C CA  . ASP A 0 220 . 25.026   9.979   -34.687  1.00 92.61 220 A 1 
ATOM 1690 C C   . ASP A 0 220 . 26.068   11.044  -35.119  1.00 92.61 220 A 1 
ATOM 1691 C CB  . ASP A 0 220 . 23.909   9.848   -35.762  1.00 92.61 220 A 1 
ATOM 1692 O O   . ASP A 0 220 . 25.728   12.186  -35.456  1.00 92.61 220 A 1 
ATOM 1693 C CG  . ASP A 0 220 . 23.928   8.582   -36.620  1.00 92.61 220 A 1 
ATOM 1694 O OD1 . ASP A 0 220 . 24.934   7.842   -36.563  1.00 92.61 220 A 1 
ATOM 1695 O OD2 . ASP A 0 220 . 23.026   8.476   -37.489  1.00 92.61 220 A 1 
ATOM 1696 N N   . GLN A 0 221 . 27.360   10.699  -35.158  1.00 91.85 221 A 1 
ATOM 1697 C CA  . GLN A 0 221 . 28.455   11.547  -35.659  1.00 91.85 221 A 1 
ATOM 1698 C C   . GLN A 0 221 . 29.382   10.761  -36.588  1.00 91.85 221 A 1 
ATOM 1699 C CB  . GLN A 0 221 . 29.277   12.129  -34.493  1.00 91.85 221 A 1 
ATOM 1700 O O   . GLN A 0 221 . 29.841   9.678   -36.243  1.00 91.85 221 A 1 
ATOM 1701 C CG  . GLN A 0 221 . 28.538   13.258  -33.772  1.00 91.85 221 A 1 
ATOM 1702 C CD  . GLN A 0 221 . 29.290   13.766  -32.550  1.00 91.85 221 A 1 
ATOM 1703 N NE2 . GLN A 0 221 . 28.684   13.743  -31.386  1.00 91.85 221 A 1 
ATOM 1704 O OE1 . GLN A 0 221 . 30.410   14.259  -32.606  1.00 91.85 221 A 1 
ATOM 1705 N N   . TRP A 0 222 . 29.738   11.330  -37.741  1.00 89.35 222 A 1 
ATOM 1706 C CA  . TRP A 0 222 . 30.654   10.676  -38.681  1.00 89.35 222 A 1 
ATOM 1707 C C   . TRP A 0 222 . 31.485   11.665  -39.502  1.00 89.35 222 A 1 
ATOM 1708 C CB  . TRP A 0 222 . 29.867   9.724   -39.590  1.00 89.35 222 A 1 
ATOM 1709 O O   . TRP A 0 222 . 31.079   12.806  -39.747  1.00 89.35 222 A 1 
ATOM 1710 C CG  . TRP A 0 222 . 28.856   10.385  -40.475  1.00 89.35 222 A 1 
ATOM 1711 C CD1 . TRP A 0 222 . 27.556   10.587  -40.166  1.00 89.35 222 A 1 
ATOM 1712 C CD2 . TRP A 0 222 . 29.040   10.921  -41.817  1.00 89.35 222 A 1 
ATOM 1713 C CE2 . TRP A 0 222 . 27.797   11.463  -42.262  1.00 89.35 222 A 1 
ATOM 1714 C CE3 . TRP A 0 222 . 30.128   10.982  -42.714  1.00 89.35 222 A 1 
ATOM 1715 N NE1 . TRP A 0 222 . 26.923   11.214  -41.220  1.00 89.35 222 A 1 
ATOM 1716 C CH2 . TRP A 0 222 . 28.759   12.112  -44.390  1.00 89.35 222 A 1 
ATOM 1717 C CZ2 . TRP A 0 222 . 27.651   12.067  -43.523  1.00 89.35 222 A 1 
ATOM 1718 C CZ3 . TRP A 0 222 . 29.989   11.560  -43.988  1.00 89.35 222 A 1 
ATOM 1719 N N   . ALA A 0 223 . 32.651   11.203  -39.946  1.00 89.32 223 A 1 
ATOM 1720 C CA  . ALA A 0 223 . 33.549   11.886  -40.862  1.00 89.32 223 A 1 
ATOM 1721 C C   . ALA A 0 223 . 34.184   10.885  -41.844  1.00 89.32 223 A 1 
ATOM 1722 C CB  . ALA A 0 223 . 34.621   12.629  -40.055  1.00 89.32 223 A 1 
ATOM 1723 O O   . ALA A 0 223 . 34.520   9.766   -41.465  1.00 89.32 223 A 1 
ATOM 1724 N N   . GLU A 0 224 . 34.376   11.317  -43.086  1.00 84.60 224 A 1 
ATOM 1725 C CA  . GLU A 0 224 . 35.175   10.629  -44.106  1.00 84.60 224 A 1 
ATOM 1726 C C   . GLU A 0 224 . 36.151   11.651  -44.707  1.00 84.60 224 A 1 
ATOM 1727 C CB  . GLU A 0 224 . 34.288   10.048  -45.230  1.00 84.60 224 A 1 
ATOM 1728 O O   . GLU A 0 224 . 35.737   12.758  -45.059  1.00 84.60 224 A 1 
ATOM 1729 C CG  . GLU A 0 224 . 33.238   8.999   -44.810  1.00 84.60 224 A 1 
ATOM 1730 C CD  . GLU A 0 224 . 32.358   8.511   -45.988  1.00 84.60 224 A 1 
ATOM 1731 O OE1 . GLU A 0 224 . 31.660   7.482   -45.827  1.00 84.60 224 A 1 
ATOM 1732 O OE2 . GLU A 0 224 . 32.343   9.157   -47.068  1.00 84.60 224 A 1 
ATOM 1733 N N   . ASP A 0 225 . 37.417   11.276  -44.858  1.00 81.13 225 A 1 
ATOM 1734 C CA  . ASP A 0 225 . 38.415   11.978  -45.663  1.00 81.13 225 A 1 
ATOM 1735 C C   . ASP A 0 225 . 38.934   11.014  -46.741  1.00 81.13 225 A 1 
ATOM 1736 C CB  . ASP A 0 225 . 39.540   12.548  -44.778  1.00 81.13 225 A 1 
ATOM 1737 O O   . ASP A 0 225 . 39.174   9.831   -46.496  1.00 81.13 225 A 1 
ATOM 1738 C CG  . ASP A 0 225 . 40.451   13.559  -45.497  1.00 81.13 225 A 1 
ATOM 1739 O OD1 . ASP A 0 225 . 40.279   13.745  -46.729  1.00 81.13 225 A 1 
ATOM 1740 O OD2 . ASP A 0 225 . 41.289   14.172  -44.795  1.00 81.13 225 A 1 
ATOM 1741 N N   . TYR A 0 226 . 39.062   11.498  -47.972  1.00 81.29 226 A 1 
ATOM 1742 C CA  . TYR A 0 226 . 39.663   10.746  -49.065  1.00 81.29 226 A 1 
ATOM 1743 C C   . TYR A 0 226 . 40.637   11.623  -49.831  1.00 81.29 226 A 1 
ATOM 1744 C CB  . TYR A 0 226 . 38.601   10.152  -50.001  1.00 81.29 226 A 1 
ATOM 1745 O O   . TYR A 0 226 . 40.241   12.406  -50.706  1.00 81.29 226 A 1 
ATOM 1746 C CG  . TYR A 0 226 . 39.214   9.322   -51.117  1.00 81.29 226 A 1 
ATOM 1747 C CD1 . TYR A 0 226 . 39.209   9.770   -52.453  1.00 81.29 226 A 1 
ATOM 1748 C CD2 . TYR A 0 226 . 39.891   8.138   -50.786  1.00 81.29 226 A 1 
ATOM 1749 C CE1 . TYR A 0 226 . 39.862   9.020   -53.456  1.00 81.29 226 A 1 
ATOM 1750 C CE2 . TYR A 0 226 . 40.553   7.388   -51.769  1.00 81.29 226 A 1 
ATOM 1751 O OH  . TYR A 0 226 . 41.227   7.106   -54.037  1.00 81.29 226 A 1 
ATOM 1752 C CZ  . TYR A 0 226 . 40.544   7.831   -53.106  1.00 81.29 226 A 1 
ATOM 1753 N N   . ASP A 0 227 . 41.918   11.402  -49.562  1.00 79.16 227 A 1 
ATOM 1754 C CA  . ASP A 0 227 . 43.007   12.036  -50.273  1.00 79.16 227 A 1 
ATOM 1755 C C   . ASP A 0 227 . 43.567   11.095  -51.356  1.00 79.16 227 A 1 
ATOM 1756 C CB  . ASP A 0 227 . 44.058   12.605  -49.290  1.00 79.16 227 A 1 
ATOM 1757 O O   . ASP A 0 227 . 43.573   9.858   -51.294  1.00 79.16 227 A 1 
ATOM 1758 C CG  . ASP A 0 227 . 44.190   14.137  -49.292  1.00 79.16 227 A 1 
ATOM 1759 O OD1 . ASP A 0 227 . 43.813   14.755  -50.324  1.00 79.16 227 A 1 
ATOM 1760 O OD2 . ASP A 0 227 . 44.893   14.688  -48.414  1.00 79.16 227 A 1 
ATOM 1761 N N   . ARG A 0 228 . 43.984   11.689  -52.475  1.00 73.18 228 A 1 
ATOM 1762 C CA  . ARG A 0 228 . 44.527   10.927  -53.605  1.00 73.18 228 A 1 
ATOM 1763 C C   . ARG A 0 228 . 45.603   11.703  -54.326  1.00 73.18 228 A 1 
ATOM 1764 C CB  . ARG A 0 228 . 43.374   10.501  -54.525  1.00 73.18 228 A 1 
ATOM 1765 O O   . ARG A 0 228 . 45.308   12.564  -55.154  1.00 73.18 228 A 1 
ATOM 1766 C CG  . ARG A 0 228 . 43.880   9.587   -55.641  1.00 73.18 228 A 1 
ATOM 1767 C CD  . ARG A 0 228 . 42.744   9.132   -56.563  1.00 73.18 228 A 1 
ATOM 1768 N NE  . ARG A 0 228 . 43.286   8.213   -57.585  1.00 73.18 228 A 1 
ATOM 1769 N NH1 . ARG A 0 228 . 43.964   9.798   -59.094  1.00 73.18 228 A 1 
ATOM 1770 N NH2 . ARG A 0 228 . 44.915   7.791   -59.112  1.00 73.18 228 A 1 
ATOM 1771 C CZ  . ARG A 0 228 . 44.030   8.596   -58.605  1.00 73.18 228 A 1 
ATOM 1772 N N   . TYR A 0 229 . 46.858   11.319  -54.120  1.00 71.90 229 A 1 
ATOM 1773 C CA  . TYR A 0 229 . 48.018   11.946  -54.743  1.00 71.90 229 A 1 
ATOM 1774 C C   . TYR A 0 229 . 48.600   11.107  -55.897  1.00 71.90 229 A 1 
ATOM 1775 C CB  . TYR A 0 229 . 49.038   12.324  -53.654  1.00 71.90 229 A 1 
ATOM 1776 O O   . TYR A 0 229 . 49.391   10.181  -55.714  1.00 71.90 229 A 1 
ATOM 1777 C CG  . TYR A 0 229 . 49.474   11.206  -52.722  1.00 71.90 229 A 1 
ATOM 1778 C CD1 . TYR A 0 229 . 48.728   10.920  -51.560  1.00 71.90 229 A 1 
ATOM 1779 C CD2 . TYR A 0 229 . 50.645   10.467  -52.994  1.00 71.90 229 A 1 
ATOM 1780 C CE1 . TYR A 0 229 . 49.138   9.890   -50.694  1.00 71.90 229 A 1 
ATOM 1781 C CE2 . TYR A 0 229 . 51.046   9.431   -52.125  1.00 71.90 229 A 1 
ATOM 1782 O OH  . TYR A 0 229 . 50.667   8.118   -50.156  1.00 71.90 229 A 1 
ATOM 1783 C CZ  . TYR A 0 229 . 50.285   9.134   -50.973  1.00 71.90 229 A 1 
ATOM 1784 N N   . ASP A 0 230 . 48.309   11.491  -57.146  1.00 62.21 230 A 1 
ATOM 1785 C CA  . ASP A 0 230 . 49.108   11.020  -58.285  1.00 62.21 230 A 1 
ATOM 1786 C C   . ASP A 0 230 . 50.454   11.777  -58.315  1.00 62.21 230 A 1 
ATOM 1787 C CB  . ASP A 0 230 . 48.362   11.186  -59.625  1.00 62.21 230 A 1 
ATOM 1788 O O   . ASP A 0 230 . 50.521   12.939  -58.745  1.00 62.21 230 A 1 
ATOM 1789 C CG  . ASP A 0 230 . 47.213   10.199  -59.881  1.00 62.21 230 A 1 
ATOM 1790 O OD1 . ASP A 0 230 . 47.349   8.980   -59.631  1.00 62.21 230 A 1 
ATOM 1791 O OD2 . ASP A 0 230 . 46.184   10.615  -60.466  1.00 62.21 230 A 1 
ATOM 1792 N N   . ALA A 0 231 . 51.562   11.120  -57.942  1.00 55.81 231 A 1 
ATOM 1793 C CA  . ALA A 0 231 . 52.889   11.625  -58.292  1.00 55.81 231 A 1 
ATOM 1794 C C   . ALA A 0 231 . 53.076   11.524  -59.807  1.00 55.81 231 A 1 
ATOM 1795 C CB  . ALA A 0 231 . 54.013   10.917  -57.537  1.00 55.81 231 A 1 
ATOM 1796 O O   . ALA A 0 231 . 53.435   10.477  -60.351  1.00 55.81 231 A 1 
ATOM 1797 N N   . GLY A 0 232 . 52.823   12.647  -60.481  1.00 48.98 232 A 1 
ATOM 1798 C CA  . GLY A 0 232 . 53.021   12.789  -61.915  1.00 48.98 232 A 1 
ATOM 1799 C C   . GLY A 0 232 . 54.404   12.292  -62.335  1.00 48.98 232 A 1 
ATOM 1800 O O   . GLY A 0 232 . 55.417   12.659  -61.737  1.00 48.98 232 A 1 
ATOM 1801 N N   . GLU A 0 233 . 54.427   11.449  -63.369  1.00 41.02 233 A 1 
ATOM 1802 C CA  . GLU A 0 233 . 55.657   10.914  -63.951  1.00 41.02 233 A 1 
ATOM 1803 C C   . GLU A 0 233 . 56.638   12.056  -64.272  1.00 41.02 233 A 1 
ATOM 1804 C CB  . GLU A 0 233 . 55.342   10.094  -65.221  1.00 41.02 233 A 1 
ATOM 1805 O O   . GLU A 0 233 . 56.252   13.092  -64.821  1.00 41.02 233 A 1 
ATOM 1806 C CG  . GLU A 0 233 . 54.457   8.863   -64.942  1.00 41.02 233 A 1 
ATOM 1807 C CD  . GLU A 0 233 . 54.122   8.028   -66.196  1.00 41.02 233 A 1 
ATOM 1808 O OE1 . GLU A 0 233 . 53.903   6.803   -66.026  1.00 41.02 233 A 1 
ATOM 1809 O OE2 . GLU A 0 233 . 54.036   8.599   -67.309  1.00 41.02 233 A 1 
ATOM 1810 N N   . GLY A 0 234 . 57.911   11.865  -63.914  1.00 34.87 234 A 1 
ATOM 1811 C CA  . GLY A 0 234 . 58.963   12.855  -64.139  1.00 34.87 234 A 1 
ATOM 1812 C C   . GLY A 0 234 . 59.281   13.126  -65.620  1.00 34.87 234 A 1 
ATOM 1813 O O   . GLY A 0 234 . 58.635   12.636  -66.543  1.00 34.87 234 A 1 
ATOM 1814 N N   . ASP A 0 235 . 60.352   13.892  -65.840  1.00 43.29 235 A 1 
ATOM 1815 C CA  . ASP A 0 235 . 61.020   14.123  -67.137  1.00 43.29 235 A 1 
ATOM 1816 C C   . ASP A 0 235 . 60.405   15.133  -68.132  1.00 43.29 235 A 1 
ATOM 1817 C CB  . ASP A 0 235 . 61.464   12.799  -67.796  1.00 43.29 235 A 1 
ATOM 1818 O O   . ASP A 0 235 . 60.834   15.215  -69.290  1.00 43.29 235 A 1 
ATOM 1819 C CG  . ASP A 0 235 . 62.425   11.974  -66.937  1.00 43.29 235 A 1 
ATOM 1820 O OD1 . ASP A 0 235 . 62.998   12.550  -65.983  1.00 43.29 235 A 1 
ATOM 1821 O OD2 . ASP A 0 235 . 62.664   10.808  -67.322  1.00 43.29 235 A 1 
ATOM 1822 N N   . ALA A 0 236 . 59.509   16.027  -67.699  1.00 34.39 236 A 1 
ATOM 1823 C CA  . ALA A 0 236 . 59.029   17.115  -68.567  1.00 34.39 236 A 1 
ATOM 1824 C C   . ALA A 0 236 . 60.128   18.129  -68.986  1.00 34.39 236 A 1 
ATOM 1825 C CB  . ALA A 0 236 . 57.847   17.814  -67.886  1.00 34.39 236 A 1 
ATOM 1826 O O   . ALA A 0 236 . 60.038   18.716  -70.069  1.00 34.39 236 A 1 
ATOM 1827 N N   . TYR A 0 237 . 61.183   18.329  -68.180  1.00 32.42 237 A 1 
ATOM 1828 C CA  . TYR A 0 237 . 62.153   19.426  -68.366  1.00 32.42 237 A 1 
ATOM 1829 C C   . TYR A 0 237 . 63.520   19.032  -68.967  1.00 32.42 237 A 1 
ATOM 1830 C CB  . TYR A 0 237 . 62.220   20.324  -67.121  1.00 32.42 237 A 1 
ATOM 1831 O O   . TYR A 0 237 . 64.545   19.666  -68.724  1.00 32.42 237 A 1 
ATOM 1832 C CG  . TYR A 0 237 . 62.297   21.792  -67.502  1.00 32.42 237 A 1 
ATOM 1833 C CD1 . TYR A 0 237 . 63.513   22.495  -67.418  1.00 32.42 237 A 1 
ATOM 1834 C CD2 . TYR A 0 237 . 61.144   22.435  -67.996  1.00 32.42 237 A 1 
ATOM 1835 C CE1 . TYR A 0 237 . 63.575   23.847  -67.813  1.00 32.42 237 A 1 
ATOM 1836 C CE2 . TYR A 0 237 . 61.205   23.778  -68.413  1.00 32.42 237 A 1 
ATOM 1837 O OH  . TYR A 0 237 . 62.479   25.790  -68.700  1.00 32.42 237 A 1 
ATOM 1838 C CZ  . TYR A 0 237 . 62.420   24.488  -68.314  1.00 32.42 237 A 1 
ATOM 1839 N N   . GLY A 0 238 . 63.536   18.010  -69.828  1.00 36.07 238 A 1 
ATOM 1840 C CA  . GLY A 0 238 . 64.723   17.580  -70.584  1.00 36.07 238 A 1 
ATOM 1841 C C   . GLY A 0 238 . 64.966   18.289  -71.930  1.00 36.07 238 A 1 
ATOM 1842 O O   . GLY A 0 238 . 65.762   17.795  -72.731  1.00 36.07 238 A 1 
ATOM 1843 N N   . LYS A 0 239 . 64.269   19.393  -72.258  1.00 33.95 239 A 1 
ATOM 1844 C CA  . LYS A 0 239 . 64.338   20.025  -73.598  1.00 33.95 239 A 1 
ATOM 1845 C C   . LYS A 0 239 . 64.770   21.489  -73.575  1.00 33.95 239 A 1 
ATOM 1846 C CB  . LYS A 0 239 . 63.030   19.810  -74.377  1.00 33.95 239 A 1 
ATOM 1847 O O   . LYS A 0 239 . 64.075   22.366  -73.077  1.00 33.95 239 A 1 
ATOM 1848 C CG  . LYS A 0 239 . 62.943   18.344  -74.825  1.00 33.95 239 A 1 
ATOM 1849 C CD  . LYS A 0 239 . 61.744   18.072  -75.735  1.00 33.95 239 A 1 
ATOM 1850 C CE  . LYS A 0 239 . 61.785   16.589  -76.119  1.00 33.95 239 A 1 
ATOM 1851 N NZ  . LYS A 0 239 . 60.573   16.179  -76.865  1.00 33.95 239 A 1 
ATOM 1852 N N   . ALA A 0 240 . 65.918   21.740  -74.205  1.00 29.24 240 A 1 
ATOM 1853 C CA  . ALA A 0 240 . 66.586   23.034  -74.267  1.00 29.24 240 A 1 
ATOM 1854 C C   . ALA A 0 240 . 65.702   24.169  -74.820  1.00 29.24 240 A 1 
ATOM 1855 C CB  . ALA A 0 240 . 67.856   22.862  -75.112  1.00 29.24 240 A 1 
ATOM 1856 O O   . ALA A 0 240 . 65.408   24.240  -76.018  1.00 29.24 240 A 1 
ATOM 1857 N N   . ALA A 0 241 . 65.383   25.134  -73.958  1.00 31.08 241 A 1 
ATOM 1858 C CA  . ALA A 0 241 . 64.755   26.395  -74.327  1.00 31.08 241 A 1 
ATOM 1859 C C   . ALA A 0 241 . 65.749   27.338  -75.043  1.00 31.08 241 A 1 
ATOM 1860 C CB  . ALA A 0 241 . 64.135   27.011  -73.064  1.00 31.08 241 A 1 
ATOM 1861 O O   . ALA A 0 241 . 66.212   28.320  -74.472  1.00 31.08 241 A 1 
ATOM 1862 N N   . SER A 0 242 . 66.126   27.029  -76.292  1.00 32.40 242 A 1 
ATOM 1863 C CA  . SER A 0 242 . 66.462   28.021  -77.341  1.00 32.40 242 A 1 
ATOM 1864 C C   . SER A 0 242 . 66.992   27.378  -78.632  1.00 32.40 242 A 1 
ATOM 1865 C CB  . SER A 0 242 . 67.407   29.158  -76.891  1.00 32.40 242 A 1 
ATOM 1866 O O   . SER A 0 242 . 68.157   27.530  -78.997  1.00 32.40 242 A 1 
ATOM 1867 O OG  . SER A 0 242 . 68.494   28.703  -76.113  1.00 32.40 242 A 1 
ATOM 1868 N N   . ALA A 0 243 . 66.088   26.758  -79.390  1.00 27.50 243 A 1 
ATOM 1869 C CA  . ALA A 0 243 . 66.240   26.570  -80.834  1.00 27.50 243 A 1 
ATOM 1870 C C   . ALA A 0 243 . 65.188   27.405  -81.589  1.00 27.50 243 A 1 
ATOM 1871 C CB  . ALA A 0 243 . 66.237   25.073  -81.169  1.00 27.50 243 A 1 
ATOM 1872 O O   . ALA A 0 243 . 64.421   26.886  -82.399  1.00 27.50 243 A 1 
ATOM 1873 N N   . SER A 0 244 . 65.132   28.715  -81.308  1.00 29.70 244 A 1 
ATOM 1874 C CA  . SER A 0 244 . 64.343   29.651  -82.119  1.00 29.70 244 A 1 
ATOM 1875 C C   . SER A 0 244 . 65.034   29.831  -83.472  1.00 29.70 244 A 1 
ATOM 1876 C CB  . SER A 0 244 . 64.121   30.992  -81.412  1.00 29.70 244 A 1 
ATOM 1877 O O   . SER A 0 244 . 65.885   30.701  -83.652  1.00 29.70 244 A 1 
ATOM 1878 O OG  . SER A 0 244 . 63.176   31.742  -82.150  1.00 29.70 244 A 1 
ATOM 1879 N N   . SER A 0 245 . 64.710   28.942  -84.411  1.00 30.25 245 A 1 
ATOM 1880 C CA  . SER A 0 245 . 65.174   28.987  -85.798  1.00 30.25 245 A 1 
ATOM 1881 C C   . SER A 0 245 . 64.437   30.098  -86.553  1.00 30.25 245 A 1 
ATOM 1882 C CB  . SER A 0 245 . 64.995   27.610  -86.450  1.00 30.25 245 A 1 
ATOM 1883 O O   . SER A 0 245 . 63.538   29.847  -87.355  1.00 30.25 245 A 1 
ATOM 1884 O OG  . SER A 0 245 . 65.562   27.582  -87.746  1.00 30.25 245 A 1 
ATOM 1885 N N   . TYR A 0 246 . 64.793   31.349  -86.262  1.00 27.48 246 A 1 
ATOM 1886 C CA  . TYR A 0 246 . 64.286   32.508  -86.987  1.00 27.48 246 A 1 
ATOM 1887 C C   . TYR A 0 246 . 65.283   32.945  -88.062  1.00 27.48 246 A 1 
ATOM 1888 C CB  . TYR A 0 246 . 63.902   33.644  -86.024  1.00 27.48 246 A 1 
ATOM 1889 O O   . TYR A 0 246 . 66.444   33.213  -87.771  1.00 27.48 246 A 1 
ATOM 1890 C CG  . TYR A 0 246 . 62.489   34.136  -86.267  1.00 27.48 246 A 1 
ATOM 1891 C CD1 . TYR A 0 246 . 62.241   35.198  -87.160  1.00 27.48 246 A 1 
ATOM 1892 C CD2 . TYR A 0 246 . 61.414   33.483  -85.635  1.00 27.48 246 A 1 
ATOM 1893 C CE1 . TYR A 0 246 . 60.918   35.613  -87.413  1.00 27.48 246 A 1 
ATOM 1894 C CE2 . TYR A 0 246 . 60.091   33.894  -85.886  1.00 27.48 246 A 1 
ATOM 1895 O OH  . TYR A 0 246 . 58.561   35.352  -87.009  1.00 27.48 246 A 1 
ATOM 1896 C CZ  . TYR A 0 246 . 59.840   34.960  -86.773  1.00 27.48 246 A 1 
ATOM 1897 N N   . GLY A 0 247 . 64.805   33.058  -89.304  1.00 32.97 247 A 1 
ATOM 1898 C CA  . GLY A 0 247 . 65.542   33.694  -90.398  1.00 32.97 247 A 1 
ATOM 1899 C C   . GLY A 0 247 . 66.352   32.752  -91.292  1.00 32.97 247 A 1 
ATOM 1900 O O   . GLY A 0 247 . 67.568   32.642  -91.169  1.00 32.97 247 A 1 
ATOM 1901 N N   . LYS A 0 248 . 65.697   32.195  -92.322  1.00 28.88 248 A 1 
ATOM 1902 C CA  . LYS A 0 248 . 66.384   31.866  -93.583  1.00 28.88 248 A 1 
ATOM 1903 C C   . LYS A 0 248 . 66.922   33.165  -94.206  1.00 28.88 248 A 1 
ATOM 1904 C CB  . LYS A 0 248 . 65.425   31.194  -94.587  1.00 28.88 248 A 1 
ATOM 1905 O O   . LYS A 0 248 . 66.201   33.829  -94.946  1.00 28.88 248 A 1 
ATOM 1906 C CG  . LYS A 0 248 . 65.247   29.677  -94.449  1.00 28.88 248 A 1 
ATOM 1907 C CD  . LYS A 0 248 . 64.379   29.193  -95.625  1.00 28.88 248 A 1 
ATOM 1908 C CE  . LYS A 0 248 . 64.274   27.667  -95.675  1.00 28.88 248 A 1 
ATOM 1909 N NZ  . LYS A 0 248 . 63.486   27.223  -96.854  1.00 28.88 248 A 1 
ATOM 1910 N N   . GLY A 0 249 . 68.176   33.509  -93.931  1.00 30.57 249 A 1 
ATOM 1911 C CA  . GLY A 0 249 . 68.936   34.506  -94.687  1.00 30.57 249 A 1 
ATOM 1912 C C   . GLY A 0 249 . 69.897   33.802  -95.641  1.00 30.57 249 A 1 
ATOM 1913 O O   . GLY A 0 249 . 70.819   33.129  -95.192  1.00 30.57 249 A 1 
ATOM 1914 N N   . ALA A 0 250 . 69.686   33.920  -96.953  1.00 31.85 250 A 1 
ATOM 1915 C CA  . ALA A 0 250 . 70.609   33.361  -97.937  1.00 31.85 250 A 1 
ATOM 1916 C C   . ALA A 0 250 . 71.861   34.251  -98.049  1.00 31.85 250 A 1 
ATOM 1917 C CB  . ALA A 0 250 . 69.874   33.190  -99.273  1.00 31.85 250 A 1 
ATOM 1918 O O   . ALA A 0 250 . 71.814   35.315  -98.660  1.00 31.85 250 A 1 
ATOM 1919 N N   . GLY A 0 251 . 72.978   33.813  -97.465  1.00 30.60 251 A 1 
ATOM 1920 C CA  . GLY A 0 251 . 74.265   34.506  -97.535  1.00 30.60 251 A 1 
ATOM 1921 C C   . GLY A 0 251 . 75.399   33.631  -97.002  1.00 30.60 251 A 1 
ATOM 1922 O O   . GLY A 0 251 . 75.263   33.006  -95.955  1.00 30.60 251 A 1 
ATOM 1923 N N   . TYR A 0 252 . 76.509   33.553  -97.738  1.00 28.47 252 A 1 
ATOM 1924 C CA  . TYR A 0 252 . 77.679   32.756  -97.356  1.00 28.47 252 A 1 
ATOM 1925 C C   . TYR A 0 252 . 78.396   33.375  -96.140  1.00 28.47 252 A 1 
ATOM 1926 C CB  . TYR A 0 252 . 78.650   32.672  -98.551  1.00 28.47 252 A 1 
ATOM 1927 O O   . TYR A 0 252 . 78.887   34.497  -96.227  1.00 28.47 252 A 1 
ATOM 1928 C CG  . TYR A 0 252 . 78.352   31.611  -99.601  1.00 28.47 252 A 1 
ATOM 1929 C CD1 . TYR A 0 252 . 79.209   30.498  -99.719  1.00 28.47 252 A 1 
ATOM 1930 C CD2 . TYR A 0 252 . 77.273   31.756  -100.498 1.00 28.47 252 A 1 
ATOM 1931 C CE1 . TYR A 0 252 . 78.994   29.537  -100.724 1.00 28.47 252 A 1 
ATOM 1932 C CE2 . TYR A 0 252 . 77.052   30.793  -101.505 1.00 28.47 252 A 1 
ATOM 1933 O OH  . TYR A 0 252 . 77.726   28.754  -102.594 1.00 28.47 252 A 1 
ATOM 1934 C CZ  . TYR A 0 252 . 77.918   29.682  -101.621 1.00 28.47 252 A 1 
ATOM 1935 N N   . GLY A 0 253 . 78.528   32.630  -95.037  1.00 33.10 253 A 1 
ATOM 1936 C CA  . GLY A 0 253 . 79.294   33.050  -93.855  1.00 33.10 253 A 1 
ATOM 1937 C C   . GLY A 0 253 . 79.401   31.946  -92.796  1.00 33.10 253 A 1 
ATOM 1938 O O   . GLY A 0 253 . 78.426   31.251  -92.527  1.00 33.10 253 A 1 
ATOM 1939 N N   . LYS A 0 254 . 80.597   31.743  -92.226  1.00 30.58 254 A 1 
ATOM 1940 C CA  . LYS A 0 254 . 80.884   30.699  -91.221  1.00 30.58 254 A 1 
ATOM 1941 C C   . LYS A 0 254 . 80.464   31.110  -89.802  1.00 30.58 254 A 1 
ATOM 1942 C CB  . LYS A 0 254 . 82.399   30.426  -91.148  1.00 30.58 254 A 1 
ATOM 1943 O O   . LYS A 0 254 . 80.639   32.265  -89.439  1.00 30.58 254 A 1 
ATOM 1944 C CG  . LYS A 0 254 . 83.058   29.748  -92.357  1.00 30.58 254 A 1 
ATOM 1945 C CD  . LYS A 0 254 . 84.549   29.553  -92.024  1.00 30.58 254 A 1 
ATOM 1946 C CE  . LYS A 0 254 . 85.303   28.784  -93.113  1.00 30.58 254 A 1 
ATOM 1947 N NZ  . LYS A 0 254 . 86.719   28.558  -92.723  1.00 30.58 254 A 1 
ATOM 1948 N N   . GLY A 0 255 . 80.183   30.102  -88.970  1.00 28.32 255 A 1 
ATOM 1949 C CA  . GLY A 0 255 . 80.571   30.101  -87.551  1.00 28.32 255 A 1 
ATOM 1950 C C   . GLY A 0 255 . 79.502   30.565  -86.560  1.00 28.32 255 A 1 
ATOM 1951 O O   . GLY A 0 255 . 79.086   31.715  -86.567  1.00 28.32 255 A 1 
ATOM 1952 N N   . GLY A 0 256 . 79.101   29.659  -85.666  1.00 28.41 256 A 1 
ATOM 1953 C CA  . GLY A 0 256 . 78.100   29.905  -84.624  1.00 28.41 256 A 1 
ATOM 1954 C C   . GLY A 0 256 . 78.025   28.737  -83.643  1.00 28.41 256 A 1 
ATOM 1955 O O   . GLY A 0 256 . 76.967   28.143  -83.454  1.00 28.41 256 A 1 
ATOM 1956 N N   . GLU A 0 257 . 79.172   28.351  -83.087  1.00 27.02 257 A 1 
ATOM 1957 C CA  . GLU A 0 257 . 79.297   27.252  -82.126  1.00 27.02 257 A 1 
ATOM 1958 C C   . GLU A 0 257 . 78.524   27.581  -80.841  1.00 27.02 257 A 1 
ATOM 1959 C CB  . GLU A 0 257 . 80.786   27.032  -81.805  1.00 27.02 257 A 1 
ATOM 1960 O O   . GLU A 0 257 . 78.770   28.605  -80.204  1.00 27.02 257 A 1 
ATOM 1961 C CG  . GLU A 0 257 . 81.578   26.529  -83.028  1.00 27.02 257 A 1 
ATOM 1962 C CD  . GLU A 0 257 . 83.101   26.714  -82.915  1.00 27.02 257 A 1 
ATOM 1963 O OE1 . GLU A 0 257 . 83.804   26.077  -83.729  1.00 27.02 257 A 1 
ATOM 1964 O OE2 . GLU A 0 257 . 83.547   27.531  -82.080  1.00 27.02 257 A 1 
ATOM 1965 N N   . ARG A 0 258 . 77.595   26.708  -80.431  1.00 29.23 258 A 1 
ATOM 1966 C CA  . ARG A 0 258 . 76.839   26.876  -79.182  1.00 29.23 258 A 1 
ATOM 1967 C C   . ARG A 0 258 . 77.028   25.671  -78.271  1.00 29.23 258 A 1 
ATOM 1968 C CB  . ARG A 0 258 . 75.380   27.256  -79.488  1.00 29.23 258 A 1 
ATOM 1969 O O   . ARG A 0 258 . 76.181   24.787  -78.184  1.00 29.23 258 A 1 
ATOM 1970 C CG  . ARG A 0 258 . 74.764   28.024  -78.308  1.00 29.23 258 A 1 
ATOM 1971 C CD  . ARG A 0 258 . 73.388   28.578  -78.691  1.00 29.23 258 A 1 
ATOM 1972 N NE  . ARG A 0 258 . 72.866   29.501  -77.662  1.00 29.23 258 A 1 
ATOM 1973 N NH1 . ARG A 0 258 . 70.640   29.026  -77.937  1.00 29.23 258 A 1 
ATOM 1974 N NH2 . ARG A 0 258 . 71.250   30.426  -76.335  1.00 29.23 258 A 1 
ATOM 1975 C CZ  . ARG A 0 258 . 71.598   29.654  -77.323  1.00 29.23 258 A 1 
ATOM 1976 N N   . SER A 0 259 . 78.177   25.652  -77.600  1.00 26.65 259 A 1 
ATOM 1977 C CA  . SER A 0 259 . 78.476   24.691  -76.541  1.00 26.65 259 A 1 
ATOM 1978 C C   . SER A 0 259 . 77.687   25.053  -75.279  1.00 26.65 259 A 1 
ATOM 1979 C CB  . SER A 0 259 . 79.982   24.677  -76.264  1.00 26.65 259 A 1 
ATOM 1980 O O   . SER A 0 259 . 77.987   26.048  -74.623  1.00 26.65 259 A 1 
ATOM 1981 O OG  . SER A 0 259 . 80.299   23.602  -75.405  1.00 26.65 259 A 1 
ATOM 1982 N N   . ALA A 0 260 . 76.665   24.262  -74.954  1.00 26.37 260 A 1 
ATOM 1983 C CA  . ALA A 0 260 . 75.955   24.326  -73.678  1.00 26.37 260 A 1 
ATOM 1984 C C   . ALA A 0 260 . 76.348   23.098  -72.843  1.00 26.37 260 A 1 
ATOM 1985 C CB  . ALA A 0 260 . 74.449   24.452  -73.940  1.00 26.37 260 A 1 
ATOM 1986 O O   . ALA A 0 260 . 75.758   22.027  -72.970  1.00 26.37 260 A 1 
ATOM 1987 N N   . ALA A 0 261 . 77.398   23.254  -72.036  1.00 23.97 261 A 1 
ATOM 1988 C CA  . ALA A 0 261 . 77.887   22.245  -71.101  1.00 23.97 261 A 1 
ATOM 1989 C C   . ALA A 0 261 . 77.453   22.581  -69.661  1.00 23.97 261 A 1 
ATOM 1990 C CB  . ALA A 0 261 . 79.410   22.134  -71.251  1.00 23.97 261 A 1 
ATOM 1991 O O   . ALA A 0 261 . 77.239   23.746  -69.338  1.00 23.97 261 A 1 
ATOM 1992 N N   . SER A 0 262 . 77.400   21.556  -68.799  1.00 31.95 262 A 1 
ATOM 1993 C CA  . SER A 0 262 . 76.767   21.521  -67.460  1.00 31.95 262 A 1 
ATOM 1994 C C   . SER A 0 262 . 75.225   21.597  -67.507  1.00 31.95 262 A 1 
ATOM 1995 C CB  . SER A 0 262 . 77.413   22.484  -66.452  1.00 31.95 262 A 1 
ATOM 1996 O O   . SER A 0 262 . 74.672   22.479  -68.149  1.00 31.95 262 A 1 
ATOM 1997 O OG  . SER A 0 262 . 77.093   23.833  -66.698  1.00 31.95 262 A 1 
ATOM 1998 N N   . LYS A 0 263 . 74.435   20.643  -66.985  1.00 29.11 263 A 1 
ATOM 1999 C CA  . LYS A 0 263 . 74.589   19.645  -65.897  1.00 29.11 263 A 1 
ATOM 2000 C C   . LYS A 0 263 . 74.491   20.256  -64.494  1.00 29.11 263 A 1 
ATOM 2001 C CB  . LYS A 0 263 . 75.774   18.663  -66.074  1.00 29.11 263 A 1 
ATOM 2002 O O   . LYS A 0 263 . 75.502   20.449  -63.829  1.00 29.11 263 A 1 
ATOM 2003 C CG  . LYS A 0 263 . 75.563   17.329  -65.334  1.00 29.11 263 A 1 
ATOM 2004 C CD  . LYS A 0 263 . 76.830   16.455  -65.367  1.00 29.11 263 A 1 
ATOM 2005 C CE  . LYS A 0 263 . 76.534   15.089  -64.729  1.00 29.11 263 A 1 
ATOM 2006 N NZ  . LYS A 0 263 . 77.747   14.241  -64.593  1.00 29.11 263 A 1 
ATOM 2007 N N   . GLN A 0 264 . 73.256   20.453  -64.038  1.00 29.00 264 A 1 
ATOM 2008 C CA  . GLN A 0 264 . 72.891   20.462  -62.622  1.00 29.00 264 A 1 
ATOM 2009 C C   . GLN A 0 264 . 71.963   19.259  -62.402  1.00 29.00 264 A 1 
ATOM 2010 C CB  . GLN A 0 264 . 72.271   21.819  -62.257  1.00 29.00 264 A 1 
ATOM 2011 O O   . GLN A 0 264 . 71.099   19.003  -63.239  1.00 29.00 264 A 1 
ATOM 2012 C CG  . GLN A 0 264 . 72.097   22.007  -60.741  1.00 29.00 264 A 1 
ATOM 2013 C CD  . GLN A 0 264 . 71.770   23.451  -60.353  1.00 29.00 264 A 1 
ATOM 2014 N NE2 . GLN A 0 264 . 71.651   23.746  -59.079  1.00 29.00 264 A 1 
ATOM 2015 O OE1 . GLN A 0 264 . 71.639   24.344  -61.173  1.00 29.00 264 A 1 
ATOM 2016 N N   . GLY A 0 265 . 72.225   18.452  -61.372  1.00 28.84 265 A 1 
ATOM 2017 C CA  . GLY A 0 265 . 71.509   17.193  -61.163  1.00 28.84 265 A 1 
ATOM 2018 C C   . GLY A 0 265 . 70.057   17.436  -60.765  1.00 28.84 265 A 1 
ATOM 2019 O O   . GLY A 0 265 . 69.809   18.191  -59.827  1.00 28.84 265 A 1 
ATOM 2020 N N   . GLY A 0 266 . 69.122   16.785  -61.460  1.00 30.44 266 A 1 
ATOM 2021 C CA  . GLY A 0 266 . 67.790   16.573  -60.907  1.00 30.44 266 A 1 
ATOM 2022 C C   . GLY A 0 266 . 67.931   15.716  -59.654  1.00 30.44 266 A 1 
ATOM 2023 O O   . GLY A 0 266 . 68.654   14.723  -59.676  1.00 30.44 266 A 1 
ATOM 2024 N N   . GLN A 0 267 . 67.305   16.145  -58.563  1.00 29.91 267 A 1 
ATOM 2025 C CA  . GLN A 0 267 . 67.174   15.326  -57.361  1.00 29.91 267 A 1 
ATOM 2026 C C   . GLN A 0 267 . 66.330   14.102  -57.728  1.00 29.91 267 A 1 
ATOM 2027 C CB  . GLN A 0 267 . 66.514   16.176  -56.263  1.00 29.91 267 A 1 
ATOM 2028 O O   . GLN A 0 267 . 65.316   14.263  -58.408  1.00 29.91 267 A 1 
ATOM 2029 C CG  . GLN A 0 267 . 67.448   17.308  -55.779  1.00 29.91 267 A 1 
ATOM 2030 C CD  . GLN A 0 267 . 66.750   18.627  -55.442  1.00 29.91 267 A 1 
ATOM 2031 N NE2 . GLN A 0 267 . 67.490   19.628  -55.020  1.00 29.91 267 A 1 
ATOM 2032 O OE1 . GLN A 0 267 . 65.557   18.822  -55.573  1.00 29.91 267 A 1 
ATOM 2033 N N   . ASP A 0 268 . 66.765   12.907  -57.324  1.00 36.55 268 A 1 
ATOM 2034 C CA  . ASP A 0 268 . 66.091   11.651  -57.662  1.00 36.55 268 A 1 
ATOM 2035 C C   . ASP A 0 268 . 64.643   11.686  -57.147  1.00 36.55 268 A 1 
ATOM 2036 C CB  . ASP A 0 268 . 66.887   10.465  -57.092  1.00 36.55 268 A 1 
ATOM 2037 O O   . ASP A 0 268 . 64.390   11.611  -55.943  1.00 36.55 268 A 1 
ATOM 2038 C CG  . ASP A 0 268 . 68.309   10.406  -57.661  1.00 36.55 268 A 1 
ATOM 2039 O OD1 . ASP A 0 268 . 68.442   10.153  -58.880  1.00 36.55 268 A 1 
ATOM 2040 O OD2 . ASP A 0 268 . 69.256   10.669  -56.884  1.00 36.55 268 A 1 
ATOM 2041 N N   . TYR A 0 269 . 63.688   11.884  -58.059  1.00 34.97 269 A 1 
ATOM 2042 C CA  . TYR A 0 269 . 62.291   12.122  -57.704  1.00 34.97 269 A 1 
ATOM 2043 C C   . TYR A 0 269 . 61.601   10.779  -57.456  1.00 34.97 269 A 1 
ATOM 2044 C CB  . TYR A 0 269 . 61.596   12.988  -58.773  1.00 34.97 269 A 1 
ATOM 2045 O O   . TYR A 0 269 . 61.289   10.041  -58.393  1.00 34.97 269 A 1 
ATOM 2046 C CG  . TYR A 0 269 . 60.574   13.967  -58.215  1.00 34.97 269 A 1 
ATOM 2047 C CD1 . TYR A 0 269 . 59.201   13.649  -58.170  1.00 34.97 269 A 1 
ATOM 2048 C CD2 . TYR A 0 269 . 61.015   15.222  -57.751  1.00 34.97 269 A 1 
ATOM 2049 C CE1 . TYR A 0 269 . 58.270   14.592  -57.683  1.00 34.97 269 A 1 
ATOM 2050 C CE2 . TYR A 0 269 . 60.091   16.164  -57.259  1.00 34.97 269 A 1 
ATOM 2051 O OH  . TYR A 0 269 . 57.839   16.791  -56.767  1.00 34.97 269 A 1 
ATOM 2052 C CZ  . TYR A 0 269 . 58.713   15.855  -57.231  1.00 34.97 269 A 1 
ATOM 2053 N N   . TRP A 0 270 . 61.371   10.458  -56.184  1.00 39.63 270 A 1 
ATOM 2054 C CA  . TRP A 0 270 . 60.602   9.286   -55.776  1.00 39.63 270 A 1 
ATOM 2055 C C   . TRP A 0 270 . 59.132   9.499   -56.149  1.00 39.63 270 A 1 
ATOM 2056 C CB  . TRP A 0 270 . 60.779   9.037   -54.271  1.00 39.63 270 A 1 
ATOM 2057 O O   . TRP A 0 270 . 58.396   10.183  -55.442  1.00 39.63 270 A 1 
ATOM 2058 C CG  . TRP A 0 270 . 62.107   8.473   -53.858  1.00 39.63 270 A 1 
ATOM 2059 C CD1 . TRP A 0 270 . 63.299   9.108   -53.933  1.00 39.63 270 A 1 
ATOM 2060 C CD2 . TRP A 0 270 . 62.398   7.154   -53.297  1.00 39.63 270 A 1 
ATOM 2061 C CE2 . TRP A 0 270 . 63.802   7.065   -53.054  1.00 39.63 270 A 1 
ATOM 2062 C CE3 . TRP A 0 270 . 61.619   6.021   -52.975  1.00 39.63 270 A 1 
ATOM 2063 N NE1 . TRP A 0 270 . 64.301   8.278   -53.474  1.00 39.63 270 A 1 
ATOM 2064 C CH2 . TRP A 0 270 . 63.597   4.810   -52.202  1.00 39.63 270 A 1 
ATOM 2065 C CZ2 . TRP A 0 270 . 64.403   5.919   -52.512  1.00 39.63 270 A 1 
ATOM 2066 C CZ3 . TRP A 0 270 . 62.211   4.862   -52.436  1.00 39.63 270 A 1 
ATOM 2067 N N   . GLY A 0 271 . 58.710   8.927   -57.277  1.00 50.26 271 A 1 
ATOM 2068 C CA  . GLY A 0 271 . 57.337   8.996   -57.779  1.00 50.26 271 A 1 
ATOM 2069 C C   . GLY A 0 271 . 56.362   8.124   -56.983  1.00 50.26 271 A 1 
ATOM 2070 O O   . GLY A 0 271 . 55.803   7.182   -57.540  1.00 50.26 271 A 1 
ATOM 2071 N N   . LYS A 0 272 . 56.168   8.429   -55.694  1.00 53.25 272 A 1 
ATOM 2072 C CA  . LYS A 0 272 . 55.147   7.809   -54.838  1.00 53.25 272 A 1 
ATOM 2073 C C   . LYS A 0 272 . 53.757   8.283   -55.265  1.00 53.25 272 A 1 
ATOM 2074 C CB  . LYS A 0 272 . 55.356   8.211   -53.368  1.00 53.25 272 A 1 
ATOM 2075 O O   . LYS A 0 272 . 53.411   9.427   -54.999  1.00 53.25 272 A 1 
ATOM 2076 C CG  . LYS A 0 272 . 56.624   7.679   -52.686  1.00 53.25 272 A 1 
ATOM 2077 C CD  . LYS A 0 272 . 56.514   8.036   -51.194  1.00 53.25 272 A 1 
ATOM 2078 C CE  . LYS A 0 272 . 57.616   7.436   -50.317  1.00 53.25 272 A 1 
ATOM 2079 N NZ  . LYS A 0 272 . 57.194   7.472   -48.888  1.00 53.25 272 A 1 
ATOM 2080 N N   . SER A 0 273 . 52.980   7.438   -55.935  1.00 64.82 273 A 1 
ATOM 2081 C CA  . SER A 0 273 . 51.544   7.703   -56.116  1.00 64.82 273 A 1 
ATOM 2082 C C   . SER A 0 273 . 50.774   6.937   -55.053  1.00 64.82 273 A 1 
ATOM 2083 C CB  . SER A 0 273 . 51.061   7.286   -57.505  1.00 64.82 273 A 1 
ATOM 2084 O O   . SER A 0 273 . 51.111   5.777   -54.818  1.00 64.82 273 A 1 
ATOM 2085 O OG  . SER A 0 273 . 51.876   7.882   -58.499  1.00 64.82 273 A 1 
ATOM 2086 N N   . GLY A 0 274 . 49.757   7.538   -54.451  1.00 71.71 274 A 1 
ATOM 2087 C CA  . GLY A 0 274 . 48.970   6.871   -53.424  1.00 71.71 274 A 1 
ATOM 2088 C C   . GLY A 0 274 . 47.574   7.443   -53.244  1.00 71.71 274 A 1 
ATOM 2089 O O   . GLY A 0 274 . 47.152   8.336   -53.987  1.00 71.71 274 A 1 
ATOM 2090 N N   . SER A 0 275 . 46.856   6.841   -52.309  1.00 78.87 275 A 1 
ATOM 2091 C CA  . SER A 0 275 . 45.594   7.334   -51.775  1.00 78.87 275 A 1 
ATOM 2092 C C   . SER A 0 275 . 45.471   6.903   -50.327  1.00 78.87 275 A 1 
ATOM 2093 C CB  . SER A 0 275 . 44.382   6.799   -52.541  1.00 78.87 275 A 1 
ATOM 2094 O O   . SER A 0 275 . 45.711   5.732   -50.037  1.00 78.87 275 A 1 
ATOM 2095 O OG  . SER A 0 275 . 44.377   5.376   -52.577  1.00 78.87 275 A 1 
ATOM 2096 N N   . ASP A 0 276 . 45.051   7.857   -49.530  1.00 78.05 276 A 1 
ATOM 2097 C CA  . ASP A 0 276 . 44.808   7.890   -48.105  1.00 78.05 276 A 1 
ATOM 2098 C C   . ASP A 0 276 . 43.278   7.927   -47.951  1.00 78.05 276 A 1 
ATOM 2099 C CB  . ASP A 0 276 . 45.487   9.143   -47.464  1.00 78.05 276 A 1 
ATOM 2100 O O   . ASP A 0 276 . 42.592   8.661   -48.672  1.00 78.05 276 A 1 
ATOM 2101 C CG  . ASP A 0 276 . 46.393   10.067  -48.335  1.00 78.05 276 A 1 
ATOM 2102 O OD1 . ASP A 0 276 . 46.230   10.178  -49.584  1.00 78.05 276 A 1 
ATOM 2103 O OD2 . ASP A 0 276 . 47.354   10.661  -47.789  1.00 78.05 276 A 1 
ATOM 2104 N N   . TRP A 0 277 . 42.712   7.101   -47.077  1.00 82.09 277 A 1 
ATOM 2105 C CA  . TRP A 0 277 . 41.288   7.154   -46.758  1.00 82.09 277 A 1 
ATOM 2106 C C   . TRP A 0 277 . 41.113   6.971   -45.264  1.00 82.09 277 A 1 
ATOM 2107 C CB  . TRP A 0 277 . 40.507   6.086   -47.532  1.00 82.09 277 A 1 
ATOM 2108 O O   . TRP A 0 277 . 41.298   5.865   -44.765  1.00 82.09 277 A 1 
ATOM 2109 C CG  . TRP A 0 277 . 39.030   6.068   -47.253  1.00 82.09 277 A 1 
ATOM 2110 C CD1 . TRP A 0 277 . 38.149   7.031   -47.602  1.00 82.09 277 A 1 
ATOM 2111 C CD2 . TRP A 0 277 . 38.274   5.156   -46.395  1.00 82.09 277 A 1 
ATOM 2112 C CE2 . TRP A 0 277 . 36.907   5.569   -46.380  1.00 82.09 277 A 1 
ATOM 2113 C CE3 . TRP A 0 277 . 38.617   4.065   -45.571  1.00 82.09 277 A 1 
ATOM 2114 N NE1 . TRP A 0 277 . 36.892   6.732   -47.116  1.00 82.09 277 A 1 
ATOM 2115 C CH2 . TRP A 0 277 . 36.292   3.782   -44.871  1.00 82.09 277 A 1 
ATOM 2116 C CZ2 . TRP A 0 277 . 35.917   4.887   -45.656  1.00 82.09 277 A 1 
ATOM 2117 C CZ3 . TRP A 0 277 . 37.639   3.387   -44.822  1.00 82.09 277 A 1 
ATOM 2118 N N   . ASP A 0 278 . 40.736   8.049   -44.591  1.00 84.57 278 A 1 
ATOM 2119 C CA  . ASP A 0 278 . 40.366   8.029   -43.186  1.00 84.57 278 A 1 
ATOM 2120 C C   . ASP A 0 278 . 38.839   8.034   -43.085  1.00 84.57 278 A 1 
ATOM 2121 C CB  . ASP A 0 278 . 40.949   9.244   -42.448  1.00 84.57 278 A 1 
ATOM 2122 O O   . ASP A 0 278 . 38.149   8.827   -43.731  1.00 84.57 278 A 1 
ATOM 2123 C CG  . ASP A 0 278 . 42.471   9.216   -42.282  1.00 84.57 278 A 1 
ATOM 2124 O OD1 . ASP A 0 278 . 42.962   8.223   -41.708  1.00 84.57 278 A 1 
ATOM 2125 O OD2 . ASP A 0 278 . 43.117   10.242  -42.600  1.00 84.57 278 A 1 
ATOM 2126 N N   . ALA A 0 279 . 38.287   7.199   -42.219  1.00 83.78 279 A 1 
ATOM 2127 C CA  . ALA A 0 279 . 36.903   7.309   -41.799  1.00 83.78 279 A 1 
ATOM 2128 C C   . ALA A 0 279 . 36.795   7.129   -40.291  1.00 83.78 279 A 1 
ATOM 2129 C CB  . ALA A 0 279 . 36.040   6.331   -42.591  1.00 83.78 279 A 1 
ATOM 2130 O O   . ALA A 0 279 . 37.492   6.323   -39.678  1.00 83.78 279 A 1 
ATOM 2131 N N   . TRP A 0 280 . 35.904   7.899   -39.683  1.00 90.76 280 A 1 
ATOM 2132 C CA  . TRP A 0 280 . 35.626   7.822   -38.260  1.00 90.76 280 A 1 
ATOM 2133 C C   . TRP A 0 280 . 34.139   8.003   -38.015  1.00 90.76 280 A 1 
ATOM 2134 C CB  . TRP A 0 280 . 36.452   8.871   -37.506  1.00 90.76 280 A 1 
ATOM 2135 O O   . TRP A 0 280 . 33.506   8.892   -38.589  1.00 90.76 280 A 1 
ATOM 2136 C CG  . TRP A 0 280 . 36.105   8.997   -36.054  1.00 90.76 280 A 1 
ATOM 2137 C CD1 . TRP A 0 280 . 36.504   8.152   -35.081  1.00 90.76 280 A 1 
ATOM 2138 C CD2 . TRP A 0 280 . 35.173   9.922   -35.416  1.00 90.76 280 A 1 
ATOM 2139 C CE2 . TRP A 0 280 . 35.095   9.598   -34.029  1.00 90.76 280 A 1 
ATOM 2140 C CE3 . TRP A 0 280 . 34.348   10.970  -35.879  1.00 90.76 280 A 1 
ATOM 2141 N NE1 . TRP A 0 280 . 35.901   8.489   -33.887  1.00 90.76 280 A 1 
ATOM 2142 C CH2 . TRP A 0 280 . 33.478   11.356  -33.628  1.00 90.76 280 A 1 
ATOM 2143 C CZ2 . TRP A 0 280 . 34.287   10.316  -33.135  1.00 90.76 280 A 1 
ATOM 2144 C CZ3 . TRP A 0 280 . 33.504   11.673  -34.998  1.00 90.76 280 A 1 
ATOM 2145 N N   . GLY A 0 281 . 33.599   7.203   -37.107  1.00 90.76 281 A 1 
ATOM 2146 C CA  . GLY A 0 281 . 32.241   7.352   -36.626  1.00 90.76 281 A 1 
ATOM 2147 C C   . GLY A 0 281 . 32.151   7.212   -35.119  1.00 90.76 281 A 1 
ATOM 2148 O O   . GLY A 0 281 . 32.990   6.593   -34.456  1.00 90.76 281 A 1 
ATOM 2149 N N   . ARG A 0 282 . 31.098   7.819   -34.591  1.00 92.69 282 A 1 
ATOM 2150 C CA  . ARG A 0 282 . 30.654   7.673   -33.221  1.00 92.69 282 A 1 
ATOM 2151 C C   . ARG A 0 282 . 29.138   7.694   -33.182  1.00 92.69 282 A 1 
ATOM 2152 C CB  . ARG A 0 282 . 31.283   8.769   -32.371  1.00 92.69 282 A 1 
ATOM 2153 O O   . ARG A 0 282 . 28.542   8.733   -33.458  1.00 92.69 282 A 1 
ATOM 2154 C CG  . ARG A 0 282 . 30.837   8.669   -30.914  1.00 92.69 282 A 1 
ATOM 2155 C CD  . ARG A 0 282 . 31.660   9.658   -30.092  1.00 92.69 282 A 1 
ATOM 2156 N NE  . ARG A 0 282 . 31.542   9.347   -28.665  1.00 92.69 282 A 1 
ATOM 2157 N NH1 . ARG A 0 282 . 30.982   11.395  -27.847  1.00 92.69 282 A 1 
ATOM 2158 N NH2 . ARG A 0 282 . 31.043   9.639   -26.481  1.00 92.69 282 A 1 
ATOM 2159 C CZ  . ARG A 0 282 . 31.219   10.130  -27.668  1.00 92.69 282 A 1 
ATOM 2160 N N   . ASP A 0 283 . 28.565   6.567   -32.808  1.00 94.14 283 A 1 
ATOM 2161 C CA  . ASP A 0 283 . 27.159   6.441   -32.450  1.00 94.14 283 A 1 
ATOM 2162 C C   . ASP A 0 283 . 27.047   6.650   -30.925  1.00 94.14 283 A 1 
ATOM 2163 C CB  . ASP A 0 283 . 26.639   5.089   -32.969  1.00 94.14 283 A 1 
ATOM 2164 O O   . ASP A 0 283 . 27.993   6.399   -30.175  1.00 94.14 283 A 1 
ATOM 2165 C CG  . ASP A 0 283 . 25.112   4.994   -33.022  1.00 94.14 283 A 1 
ATOM 2166 O OD1 . ASP A 0 283 . 24.469   5.787   -32.296  1.00 94.14 283 A 1 
ATOM 2167 O OD2 . ASP A 0 283 . 24.620   4.138   -33.794  1.00 94.14 283 A 1 
ATOM 2168 N N   . GLN A 0 284 . 25.952   7.239   -30.456  1.00 94.62 284 A 1 
ATOM 2169 C CA  . GLN A 0 284 . 25.747   7.581   -29.045  1.00 94.62 284 A 1 
ATOM 2170 C C   . GLN A 0 284 . 24.268   7.449   -28.712  1.00 94.62 284 A 1 
ATOM 2171 C CB  . GLN A 0 284 . 26.243   9.000   -28.737  1.00 94.62 284 A 1 
ATOM 2172 O O   . GLN A 0 284 . 23.514   8.429   -28.705  1.00 94.62 284 A 1 
ATOM 2173 C CG  . GLN A 0 284 . 27.703   9.104   -28.288  1.00 94.62 284 A 1 
ATOM 2174 C CD  . GLN A 0 284 . 28.053   10.577  -28.155  1.00 94.62 284 A 1 
ATOM 2175 N NE2 . GLN A 0 284 . 28.080   11.287  -29.264  1.00 94.62 284 A 1 
ATOM 2176 O OE1 . GLN A 0 284 . 28.341   11.121  -27.085  1.00 94.62 284 A 1 
ATOM 2177 N N   . ASP A 0 285 . 23.879   6.224   -28.400  1.00 96.22 285 A 1 
ATOM 2178 C CA  . ASP A 0 285 . 22.495   5.843   -28.185  1.00 96.22 285 A 1 
ATOM 2179 C C   . ASP A 0 285 . 22.164   5.904   -26.679  1.00 96.22 285 A 1 
ATOM 2180 C CB  . ASP A 0 285 . 22.277   4.455   -28.833  1.00 96.22 285 A 1 
ATOM 2181 O O   . ASP A 0 285 . 22.833   5.300   -25.836  1.00 96.22 285 A 1 
ATOM 2182 C CG  . ASP A 0 285 . 20.947   4.285   -29.576  1.00 96.22 285 A 1 
ATOM 2183 O OD1 . ASP A 0 285 . 20.089   5.195   -29.481  1.00 96.22 285 A 1 
ATOM 2184 O OD2 . ASP A 0 285 . 20.688   3.164   -30.076  1.00 96.22 285 A 1 
ATOM 2185 N N   . TYR A 0 286 . 21.121   6.645   -26.291  1.00 97.61 286 A 1 
ATOM 2186 C CA  . TYR A 0 286 . 20.624   6.698   -24.910  1.00 97.61 286 A 1 
ATOM 2187 C C   . TYR A 0 286 . 19.135   6.379   -24.837  1.00 97.61 286 A 1 
ATOM 2188 C CB  . TYR A 0 286 . 20.927   8.044   -24.233  1.00 97.61 286 A 1 
ATOM 2189 O O   . TYR A 0 286 . 18.273   7.120   -25.320  1.00 97.61 286 A 1 
ATOM 2190 C CG  . TYR A 0 286 . 20.396   8.142   -22.803  1.00 97.61 286 A 1 
ATOM 2191 C CD1 . TYR A 0 286 . 19.112   8.672   -22.551  1.00 97.61 286 A 1 
ATOM 2192 C CD2 . TYR A 0 286 . 21.167   7.661   -21.727  1.00 97.61 286 A 1 
ATOM 2193 C CE1 . TYR A 0 286 . 18.602   8.724   -21.235  1.00 97.61 286 A 1 
ATOM 2194 C CE2 . TYR A 0 286 . 20.670   7.725   -20.408  1.00 97.61 286 A 1 
ATOM 2195 O OH  . TYR A 0 286 . 18.915   8.319   -18.876  1.00 97.61 286 A 1 
ATOM 2196 C CZ  . TYR A 0 286 . 19.387   8.258   -20.156  1.00 97.61 286 A 1 
ATOM 2197 N N   . ALA A 0 287 . 18.807   5.326   -24.091  1.00 98.34 287 A 1 
ATOM 2198 C CA  . ALA A 0 287 . 17.442   4.936   -23.791  1.00 98.34 287 A 1 
ATOM 2199 C C   . ALA A 0 287 . 17.203   4.830   -22.281  1.00 98.34 287 A 1 
ATOM 2200 C CB  . ALA A 0 287 . 17.131   3.631   -24.530  1.00 98.34 287 A 1 
ATOM 2201 O O   . ALA A 0 287 . 17.881   4.096   -21.565  1.00 98.34 287 A 1 
ATOM 2202 N N   . GLU A 0 288 . 16.154   5.493   -21.795  1.00 98.55 288 A 1 
ATOM 2203 C CA  . GLU A 0 288 . 15.643   5.288   -20.440  1.00 98.55 288 A 1 
ATOM 2204 C C   . GLU A 0 288 . 14.138   5.031   -20.465  1.00 98.55 288 A 1 
ATOM 2205 C CB  . GLU A 0 288 . 16.012   6.470   -19.535  1.00 98.55 288 A 1 
ATOM 2206 O O   . GLU A 0 288 . 13.365   5.813   -21.020  1.00 98.55 288 A 1 
ATOM 2207 C CG  . GLU A 0 288 . 15.587   6.247   -18.073  1.00 98.55 288 A 1 
ATOM 2208 C CD  . GLU A 0 288 . 15.821   7.466   -17.173  1.00 98.55 288 A 1 
ATOM 2209 O OE1 . GLU A 0 288 . 15.651   7.339   -15.937  1.00 98.55 288 A 1 
ATOM 2210 O OE2 . GLU A 0 288 . 15.945   8.603   -17.684  1.00 98.55 288 A 1 
ATOM 2211 N N   . ASP A 0 289 . 13.719   3.956   -19.804  1.00 98.41 289 A 1 
ATOM 2212 C CA  . ASP A 0 289 . 12.323   3.652   -19.510  1.00 98.41 289 A 1 
ATOM 2213 C C   . ASP A 0 289 . 12.130   3.626   -17.993  1.00 98.41 289 A 1 
ATOM 2214 C CB  . ASP A 0 289 . 11.917   2.312   -20.143  1.00 98.41 289 A 1 
ATOM 2215 O O   . ASP A 0 289 . 12.881   2.963   -17.280  1.00 98.41 289 A 1 
ATOM 2216 C CG  . ASP A 0 289 . 11.919   2.348   -21.673  1.00 98.41 289 A 1 
ATOM 2217 O OD1 . ASP A 0 289 . 11.521   3.372   -22.270  1.00 98.41 289 A 1 
ATOM 2218 O OD2 . ASP A 0 289 . 12.296   1.346   -22.315  1.00 98.41 289 A 1 
ATOM 2219 N N   . VAL A 0 290 . 11.109   4.322   -17.494  1.00 98.29 290 A 1 
ATOM 2220 C CA  . VAL A 0 290 . 10.674   4.306   -16.092  1.00 98.29 290 A 1 
ATOM 2221 C C   . VAL A 0 290 . 9.176    4.043   -16.029  1.00 98.29 290 A 1 
ATOM 2222 C CB  . VAL A 0 290 . 11.017   5.619   -15.357  1.00 98.29 290 A 1 
ATOM 2223 O O   . VAL A 0 290 . 8.392    4.691   -16.718  1.00 98.29 290 A 1 
ATOM 2224 C CG1 . VAL A 0 290 . 10.525   5.613   -13.900  1.00 98.29 290 A 1 
ATOM 2225 C CG2 . VAL A 0 290 . 12.529   5.838   -15.292  1.00 98.29 290 A 1 
ATOM 2226 N N   . SER A 0 291 . 8.759    3.148   -15.143  1.00 97.95 291 A 1 
ATOM 2227 C CA  . SER A 0 291 . 7.361    2.864   -14.830  1.00 97.95 291 A 1 
ATOM 2228 C C   . SER A 0 291 . 7.154    2.704   -13.327  1.00 97.95 291 A 1 
ATOM 2229 C CB  . SER A 0 291 . 6.884    1.623   -15.589  1.00 97.95 291 A 1 
ATOM 2230 O O   . SER A 0 291 . 8.068    2.311   -12.604  1.00 97.95 291 A 1 
ATOM 2231 O OG  . SER A 0 291 . 7.659    0.483   -15.274  1.00 97.95 291 A 1 
ATOM 2232 N N   . TYR A 0 292 . 5.944    3.001   -12.866  1.00 98.07 292 A 1 
ATOM 2233 C CA  . TYR A 0 292 . 5.481    2.856   -11.490  1.00 98.07 292 A 1 
ATOM 2234 C C   . TYR A 0 292 . 3.962    2.600   -11.467  1.00 98.07 292 A 1 
ATOM 2235 C CB  . TYR A 0 292 . 5.853    4.125   -10.716  1.00 98.07 292 A 1 
ATOM 2236 O O   . TYR A 0 292 . 3.219    3.227   -12.224  1.00 98.07 292 A 1 
ATOM 2237 C CG  . TYR A 0 292 . 5.376    4.180   -9.280   1.00 98.07 292 A 1 
ATOM 2238 C CD1 . TYR A 0 292 . 4.137    4.769   -8.959   1.00 98.07 292 A 1 
ATOM 2239 C CD2 . TYR A 0 292 . 6.178    3.631   -8.266   1.00 98.07 292 A 1 
ATOM 2240 C CE1 . TYR A 0 292 . 3.714    4.825   -7.617   1.00 98.07 292 A 1 
ATOM 2241 C CE2 . TYR A 0 292 . 5.755    3.666   -6.927   1.00 98.07 292 A 1 
ATOM 2242 O OH  . TYR A 0 292 . 4.155    4.356   -5.303   1.00 98.07 292 A 1 
ATOM 2243 C CZ  . TYR A 0 292 . 4.527    4.277   -6.603   1.00 98.07 292 A 1 
ATOM 2244 N N   . ASP A 0 293 . 3.500    1.713   -10.592  1.00 95.07 293 A 1 
ATOM 2245 C CA  . ASP A 0 293 . 2.095    1.353   -10.337  1.00 95.07 293 A 1 
ATOM 2246 C C   . ASP A 0 293 . 1.918    1.126   -8.824   1.00 95.07 293 A 1 
ATOM 2247 C CB  . ASP A 0 293 . 1.734    0.086   -11.137  1.00 95.07 293 A 1 
ATOM 2248 O O   . ASP A 0 293 . 2.876    0.741   -8.151   1.00 95.07 293 A 1 
ATOM 2249 C CG  . ASP A 0 293 . 0.228    -0.189  -11.264  1.00 95.07 293 A 1 
ATOM 2250 O OD1 . ASP A 0 293 . -0.432   -0.437  -10.229  1.00 95.07 293 A 1 
ATOM 2251 O OD2 . ASP A 0 293 . -0.269   -0.174  -12.415  1.00 95.07 293 A 1 
ATOM 2252 N N   . ARG A 0 294 . 0.728    1.375   -8.270   1.00 94.45 294 A 1 
ATOM 2253 C CA  . ARG A 0 294 . 0.438    1.291   -6.830   1.00 94.45 294 A 1 
ATOM 2254 C C   . ARG A 0 294 . -1.063   1.127   -6.575   1.00 94.45 294 A 1 
ATOM 2255 C CB  . ARG A 0 294 . 1.078    2.500   -6.118   1.00 94.45 294 A 1 
ATOM 2256 O O   . ARG A 0 294 . -1.728   2.088   -6.210   1.00 94.45 294 A 1 
ATOM 2257 C CG  . ARG A 0 294 . 0.629    2.684   -4.659   1.00 94.45 294 A 1 
ATOM 2258 C CD  . ARG A 0 294 . 1.667    3.456   -3.856   1.00 94.45 294 A 1 
ATOM 2259 N NE  . ARG A 0 294 . 1.376    3.352   -2.429   1.00 94.45 294 A 1 
ATOM 2260 N NH1 . ARG A 0 294 . 0.088    5.236   -2.147   1.00 94.45 294 A 1 
ATOM 2261 N NH2 . ARG A 0 294 . 0.141    3.621   -0.584   1.00 94.45 294 A 1 
ATOM 2262 C CZ  . ARG A 0 294 . 0.546    4.084   -1.731   1.00 94.45 294 A 1 
ATOM 2263 N N   . THR A 0 295 . -1.602   -0.077  -6.758   1.00 91.49 295 A 1 
ATOM 2264 C CA  . THR A 0 295 . -3.024   -0.456  -6.631   1.00 91.49 295 A 1 
ATOM 2265 C C   . THR A 0 295 . -3.382   -1.005  -5.247   1.00 91.49 295 A 1 
ATOM 2266 C CB  . THR A 0 295 . -3.349   -1.548  -7.671   1.00 91.49 295 A 1 
ATOM 2267 O O   . THR A 0 295 . -3.051   -2.143  -4.960   1.00 91.49 295 A 1 
ATOM 2268 C CG2 . THR A 0 295 . -4.802   -2.035  -7.580   1.00 91.49 295 A 1 
ATOM 2269 O OG1 . THR A 0 295 . -3.214   -1.097  -8.997   1.00 91.49 295 A 1 
ATOM 2270 N N   . THR A 0 296 . -4.178   -0.318  -4.424   1.00 84.36 296 A 1 
ATOM 2271 C CA  . THR A 0 296 . -4.395   -0.696  -3.010   1.00 84.36 296 A 1 
ATOM 2272 C C   . THR A 0 296 . -5.696   -1.491  -2.717   1.00 84.36 296 A 1 
ATOM 2273 C CB  . THR A 0 296 . -4.160   0.517   -2.082   1.00 84.36 296 A 1 
ATOM 2274 O O   . THR A 0 296 . -6.738   -1.361  -3.369   1.00 84.36 296 A 1 
ATOM 2275 C CG2 . THR A 0 296 . -3.675   0.265   -0.652   1.00 84.36 296 A 1 
ATOM 2276 O OG1 . THR A 0 296 . -3.200   1.399   -2.608   1.00 84.36 296 A 1 
ATOM 2277 N N   . ALA A 0 297 . -5.600   -2.319  -1.665   1.00 92.13 297 A 1 
ATOM 2278 C CA  . ALA A 0 297 . -6.549   -3.243  -1.006   1.00 92.13 297 A 1 
ATOM 2279 C C   . ALA A 0 297 . -8.056   -2.878  -0.888   1.00 92.13 297 A 1 
ATOM 2280 C CB  . ALA A 0 297 . -5.950   -3.412  0.406    1.00 92.13 297 A 1 
ATOM 2281 O O   . ALA A 0 297 . -8.448   -1.758  -1.197   1.00 92.13 297 A 1 
ATOM 2282 N N   . LYS A 0 298 . -8.916   -3.801  -0.382   1.00 95.17 298 A 1 
ATOM 2283 C CA  . LYS A 0 298 . -10.291  -3.630  0.205    1.00 95.17 298 A 1 
ATOM 2284 C C   . LYS A 0 298 . -10.684  -4.822  1.106    1.00 95.17 298 A 1 
ATOM 2285 C CB  . LYS A 0 298 . -11.422  -3.444  -0.857   1.00 95.17 298 A 1 
ATOM 2286 O O   . LYS A 0 298 . -10.543  -5.954  0.671    1.00 95.17 298 A 1 
ATOM 2287 C CG  . LYS A 0 298 . -11.044  -2.436  -1.943   1.00 95.17 298 A 1 
ATOM 2288 C CD  . LYS A 0 298 . -12.001  -1.991  -3.043   1.00 95.17 298 A 1 
ATOM 2289 C CE  . LYS A 0 298 . -11.403  -0.708  -3.686   1.00 95.17 298 A 1 
ATOM 2290 N NZ  . LYS A 0 298 . -9.924   -0.760  -3.948   1.00 95.17 298 A 1 
ATOM 2291 N N   . ALA A 0 299 . -11.236  -4.624  2.301    1.00 96.25 299 A 1 
ATOM 2292 C CA  . ALA A 0 299 . -11.716  -5.694  3.189    1.00 96.25 299 A 1 
ATOM 2293 C C   . ALA A 0 299 . -13.096  -5.379  3.790    1.00 96.25 299 A 1 
ATOM 2294 C CB  . ALA A 0 299 . -10.665  -5.961  4.275    1.00 96.25 299 A 1 
ATOM 2295 O O   . ALA A 0 299 . -13.457  -4.220  3.921    1.00 96.25 299 A 1 
ATOM 2296 N N   . TYR A 0 300 . -13.863  -6.398  4.156    1.00 97.22 300 A 1 
ATOM 2297 C CA  . TYR A 0 300 . -15.210  -6.308  4.710    1.00 97.22 300 A 1 
ATOM 2298 C C   . TYR A 0 300 . -15.405  -7.418  5.753    1.00 97.22 300 A 1 
ATOM 2299 C CB  . TYR A 0 300 . -16.257  -6.411  3.583    1.00 97.22 300 A 1 
ATOM 2300 O O   . TYR A 0 300 . -14.790  -8.480  5.651    1.00 97.22 300 A 1 
ATOM 2301 C CG  . TYR A 0 300 . -16.095  -5.392  2.462    1.00 97.22 300 A 1 
ATOM 2302 C CD1 . TYR A 0 300 . -16.760  -4.155  2.546    1.00 97.22 300 A 1 
ATOM 2303 C CD2 . TYR A 0 300 . -15.256  -5.661  1.360    1.00 97.22 300 A 1 
ATOM 2304 C CE1 . TYR A 0 300 . -16.568  -3.175  1.552    1.00 97.22 300 A 1 
ATOM 2305 C CE2 . TYR A 0 300 . -15.050  -4.681  0.368    1.00 97.22 300 A 1 
ATOM 2306 O OH  . TYR A 0 300 . -15.495  -2.477  -0.478   1.00 97.22 300 A 1 
ATOM 2307 C CZ  . TYR A 0 300 . -15.699  -3.432  0.469    1.00 97.22 300 A 1 
ATOM 2308 N N   . ALA A 0 301 . -16.254  -7.191  6.743    1.00 96.93 301 A 1 
ATOM 2309 C CA  . ALA A 0 301 . -16.746  -8.201  7.668    1.00 96.93 301 A 1 
ATOM 2310 C C   . ALA A 0 301 . -18.156  -7.821  8.134    1.00 96.93 301 A 1 
ATOM 2311 C CB  . ALA A 0 301 . -15.774  -8.360  8.845    1.00 96.93 301 A 1 
ATOM 2312 O O   . ALA A 0 301 . -18.521  -6.648  8.092    1.00 96.93 301 A 1 
ATOM 2313 N N   . ALA A 0 302 . -18.942  -8.796  8.562    1.00 97.51 302 A 1 
ATOM 2314 C CA  . ALA A 0 302 . -20.153  -8.581  9.333    1.00 97.51 302 A 1 
ATOM 2315 C C   . ALA A 0 302 . -20.430  -9.821  10.180   1.00 97.51 302 A 1 
ATOM 2316 C CB  . ALA A 0 302 . -21.332  -8.258  8.405    1.00 97.51 302 A 1 
ATOM 2317 O O   . ALA A 0 302 . -20.116  -10.930 9.753    1.00 97.51 302 A 1 
ATOM 2318 N N   . GLU A 0 303 . -21.014  -9.626  11.353   1.00 96.20 303 A 1 
ATOM 2319 C CA  . GLU A 0 303 . -21.483  -10.698 12.229   1.00 96.20 303 A 1 
ATOM 2320 C C   . GLU A 0 303 . -22.823  -10.269 12.826   1.00 96.20 303 A 1 
ATOM 2321 C CB  . GLU A 0 303 . -20.482  -11.021 13.359   1.00 96.20 303 A 1 
ATOM 2322 O O   . GLU A 0 303 . -22.942  -9.121  13.251   1.00 96.20 303 A 1 
ATOM 2323 C CG  . GLU A 0 303 . -19.021  -11.202 12.905   1.00 96.20 303 A 1 
ATOM 2324 C CD  . GLU A 0 303 . -18.053  -11.552 14.050   1.00 96.20 303 A 1 
ATOM 2325 O OE1 . GLU A 0 303 . -16.826  -11.377 13.841   1.00 96.20 303 A 1 
ATOM 2326 O OE2 . GLU A 0 303 . -18.515  -12.040 15.112   1.00 96.20 303 A 1 
ATOM 2327 N N   . SER A 0 304 . -23.804  -11.162 12.877   1.00 97.22 304 A 1 
ATOM 2328 C CA  . SER A 0 304 . -25.099  -10.939 13.524   1.00 97.22 304 A 1 
ATOM 2329 C C   . SER A 0 304 . -25.423  -12.096 14.462   1.00 97.22 304 A 1 
ATOM 2330 C CB  . SER A 0 304 . -26.216  -10.692 12.502   1.00 97.22 304 A 1 
ATOM 2331 O O   . SER A 0 304 . -25.118  -13.249 14.165   1.00 97.22 304 A 1 
ATOM 2332 O OG  . SER A 0 304 . -26.252  -11.682 11.490   1.00 97.22 304 A 1 
ATOM 2333 N N   . TYR A 0 305 . -26.024  -11.796 15.608   1.00 96.53 305 A 1 
ATOM 2334 C CA  . TYR A 0 305 . -26.421  -12.768 16.620   1.00 96.53 305 A 1 
ATOM 2335 C C   . TYR A 0 305 . -27.776  -12.403 17.209   1.00 96.53 305 A 1 
ATOM 2336 C CB  . TYR A 0 305 . -25.381  -12.815 17.744   1.00 96.53 305 A 1 
ATOM 2337 O O   . TYR A 0 305 . -27.914  -11.325 17.782   1.00 96.53 305 A 1 
ATOM 2338 C CG  . TYR A 0 305 . -25.735  -13.774 18.867   1.00 96.53 305 A 1 
ATOM 2339 C CD1 . TYR A 0 305 . -26.169  -13.281 20.111   1.00 96.53 305 A 1 
ATOM 2340 C CD2 . TYR A 0 305 . -25.664  -15.161 18.654   1.00 96.53 305 A 1 
ATOM 2341 C CE1 . TYR A 0 305 . -26.481  -14.176 21.150   1.00 96.53 305 A 1 
ATOM 2342 C CE2 . TYR A 0 305 . -25.983  -16.066 19.685   1.00 96.53 305 A 1 
ATOM 2343 O OH  . TYR A 0 305 . -26.664  -16.412 21.972   1.00 96.53 305 A 1 
ATOM 2344 C CZ  . TYR A 0 305 . -26.385  -15.569 20.941   1.00 96.53 305 A 1 
ATOM 2345 N N   . ASP A 0 306 . -28.731  -13.325 17.164   1.00 94.55 306 A 1 
ATOM 2346 C CA  . ASP A 0 306 . -30.039  -13.152 17.789   1.00 94.55 306 A 1 
ATOM 2347 C C   . ASP A 0 306 . -30.256  -14.170 18.913   1.00 94.55 306 A 1 
ATOM 2348 C CB  . ASP A 0 306 . -31.172  -13.250 16.762   1.00 94.55 306 A 1 
ATOM 2349 O O   . ASP A 0 306 . -29.888  -15.339 18.803   1.00 94.55 306 A 1 
ATOM 2350 C CG  . ASP A 0 306 . -31.017  -12.283 15.588   1.00 94.55 306 A 1 
ATOM 2351 O OD1 . ASP A 0 306 . -31.008  -11.060 15.856   1.00 94.55 306 A 1 
ATOM 2352 O OD2 . ASP A 0 306 . -30.976  -12.790 14.442   1.00 94.55 306 A 1 
ATOM 2353 N N   . GLU A 0 307 . -30.935  -13.739 19.972   1.00 94.78 307 A 1 
ATOM 2354 C CA  . GLU A 0 307 . -31.693  -14.579 20.895   1.00 94.78 307 A 1 
ATOM 2355 C C   . GLU A 0 307 . -33.133  -14.066 20.938   1.00 94.78 307 A 1 
ATOM 2356 C CB  . GLU A 0 307 . -31.127  -14.586 22.332   1.00 94.78 307 A 1 
ATOM 2357 O O   . GLU A 0 307 . -33.357  -12.862 21.060   1.00 94.78 307 A 1 
ATOM 2358 C CG  . GLU A 0 307 . -29.604  -14.736 22.426   1.00 94.78 307 A 1 
ATOM 2359 C CD  . GLU A 0 307 . -29.079  -15.182 23.806   1.00 94.78 307 A 1 
ATOM 2360 O OE1 . GLU A 0 307 . -27.836  -15.270 23.961   1.00 94.78 307 A 1 
ATOM 2361 O OE2 . GLU A 0 307 . -29.811  -15.752 24.646   1.00 94.78 307 A 1 
ATOM 2362 N N   . TRP A 0 308 . -34.116  -14.957 20.907   1.00 93.50 308 A 1 
ATOM 2363 C CA  . TRP A 0 308 . -35.520  -14.596 21.104   1.00 93.50 308 A 1 
ATOM 2364 C C   . TRP A 0 308 . -36.240  -15.645 21.948   1.00 93.50 308 A 1 
ATOM 2365 C CB  . TRP A 0 308 . -36.198  -14.347 19.749   1.00 93.50 308 A 1 
ATOM 2366 O O   . TRP A 0 308 . -35.879  -16.819 21.934   1.00 93.50 308 A 1 
ATOM 2367 C CG  . TRP A 0 308 . -36.120  -15.466 18.753   1.00 93.50 308 A 1 
ATOM 2368 C CD1 . TRP A 0 308 . -35.161  -15.610 17.811   1.00 93.50 308 A 1 
ATOM 2369 C CD2 . TRP A 0 308 . -37.008  -16.614 18.598   1.00 93.50 308 A 1 
ATOM 2370 C CE2 . TRP A 0 308 . -36.517  -17.423 17.528   1.00 93.50 308 A 1 
ATOM 2371 C CE3 . TRP A 0 308 . -38.170  -17.062 19.262   1.00 93.50 308 A 1 
ATOM 2372 N NE1 . TRP A 0 308 . -35.392  -16.760 17.081   1.00 93.50 308 A 1 
ATOM 2373 C CH2 . TRP A 0 308 . -38.280  -19.054 17.849   1.00 93.50 308 A 1 
ATOM 2374 C CZ2 . TRP A 0 308 . -37.135  -18.628 17.152   1.00 93.50 308 A 1 
ATOM 2375 C CZ3 . TRP A 0 308 . -38.802  -18.261 18.886   1.00 93.50 308 A 1 
ATOM 2376 N N   . ASP A 0 309 . -37.252  -15.206 22.686   1.00 89.98 309 A 1 
ATOM 2377 C CA  . ASP A 0 309 . -38.147  -15.997 23.524   1.00 89.98 309 A 1 
ATOM 2378 C C   . ASP A 0 309 . -39.574  -15.440 23.399   1.00 89.98 309 A 1 
ATOM 2379 C CB  . ASP A 0 309 . -37.654  -15.986 24.982   1.00 89.98 309 A 1 
ATOM 2380 O O   . ASP A 0 309 . -39.780  -14.243 23.173   1.00 89.98 309 A 1 
ATOM 2381 C CG  . ASP A 0 309 . -38.259  -17.097 25.853   1.00 89.98 309 A 1 
ATOM 2382 O OD1 . ASP A 0 309 . -38.752  -18.097 25.283   1.00 89.98 309 A 1 
ATOM 2383 O OD2 . ASP A 0 309 . -38.138  -16.982 27.094   1.00 89.98 309 A 1 
ATOM 2384 N N   . ASN A 0 310 . -40.563  -16.318 23.487   1.00 88.11 310 A 1 
ATOM 2385 C CA  . ASN A 0 310 . -41.970  -16.033 23.243   1.00 88.11 310 A 1 
ATOM 2386 C C   . ASN A 0 310 . -42.796  -17.024 24.058   1.00 88.11 310 A 1 
ATOM 2387 C CB  . ASN A 0 310 . -42.230  -16.191 21.729   1.00 88.11 310 A 1 
ATOM 2388 O O   . ASN A 0 310 . -42.908  -18.181 23.655   1.00 88.11 310 A 1 
ATOM 2389 C CG  . ASN A 0 310 . -43.618  -15.764 21.284   1.00 88.11 310 A 1 
ATOM 2390 N ND2 . ASN A 0 310 . -44.672  -16.415 21.721   1.00 88.11 310 A 1 
ATOM 2391 O OD1 . ASN A 0 310 . -43.737  -14.854 20.476   1.00 88.11 310 A 1 
ATOM 2392 N N   . ALA A 0 311 . -43.387  -16.587 25.163   1.00 84.03 311 A 1 
ATOM 2393 C CA  . ALA A 0 311 . -44.266  -17.407 25.985   1.00 84.03 311 A 1 
ATOM 2394 C C   . ALA A 0 311 . -45.662  -16.784 26.052   1.00 84.03 311 A 1 
ATOM 2395 C CB  . ALA A 0 311 . -43.625  -17.606 27.362   1.00 84.03 311 A 1 
ATOM 2396 O O   . ALA A 0 311 . -45.821  -15.687 26.586   1.00 84.03 311 A 1 
ATOM 2397 N N   . ASP A 0 312 . -46.632  -17.523 25.524   1.00 81.02 312 A 1 
ATOM 2398 C CA  . ASP A 0 312 . -48.067  -17.269 25.606   1.00 81.02 312 A 1 
ATOM 2399 C C   . ASP A 0 312 . -48.640  -18.054 26.808   1.00 81.02 312 A 1 
ATOM 2400 C CB  . ASP A 0 312 . -48.673  -17.690 24.252   1.00 81.02 312 A 1 
ATOM 2401 O O   . ASP A 0 312 . -48.256  -19.204 27.032   1.00 81.02 312 A 1 
ATOM 2402 C CG  . ASP A 0 312 . -50.094  -17.178 24.017   1.00 81.02 312 A 1 
ATOM 2403 O OD1 . ASP A 0 312 . -50.788  -16.938 25.033   1.00 81.02 312 A 1 
ATOM 2404 O OD2 . ASP A 0 312 . -50.446  -17.028 22.824   1.00 81.02 312 A 1 
ATOM 2405 N N   . ASP A 0 313 . -49.499  -17.443 27.628   1.00 78.71 313 A 1 
ATOM 2406 C CA  . ASP A 0 313 . -50.163  -18.074 28.790   1.00 78.71 313 A 1 
ATOM 2407 C C   . ASP A 0 313 . -51.634  -17.613 28.918   1.00 78.71 313 A 1 
ATOM 2408 C CB  . ASP A 0 313 . -49.303  -17.882 30.062   1.00 78.71 313 A 1 
ATOM 2409 O O   . ASP A 0 313 . -52.161  -17.364 30.019   1.00 78.71 313 A 1 
ATOM 2410 C CG  . ASP A 0 313 . -49.805  -18.626 31.310   1.00 78.71 313 A 1 
ATOM 2411 O OD1 . ASP A 0 313 . -50.387  -19.734 31.225   1.00 78.71 313 A 1 
ATOM 2412 O OD2 . ASP A 0 313 . -49.735  -18.082 32.445   1.00 78.71 313 A 1 
ATOM 2413 N N   . ASP A 0 314 . -52.285  -17.473 27.761   1.00 78.74 314 A 1 
ATOM 2414 C CA  . ASP A 0 314 . -53.659  -17.014 27.573   1.00 78.74 314 A 1 
ATOM 2415 C C   . ASP A 0 314 . -54.668  -17.724 28.498   1.00 78.74 314 A 1 
ATOM 2416 C CB  . ASP A 0 314 . -54.043  -17.228 26.086   1.00 78.74 314 A 1 
ATOM 2417 O O   . ASP A 0 314 . -54.665  -18.950 28.649   1.00 78.74 314 A 1 
ATOM 2418 C CG  . ASP A 0 314 . -54.848  -16.088 25.467   1.00 78.74 314 A 1 
ATOM 2419 O OD1 . ASP A 0 314 . -54.964  -15.035 26.130   1.00 78.74 314 A 1 
ATOM 2420 O OD2 . ASP A 0 314 . -55.547  -16.334 24.456   1.00 78.74 314 A 1 
ATOM 2421 N N   . LYS A 0 315 . -55.583  -16.979 29.140   1.00 73.23 315 A 1 
ATOM 2422 C CA  . LYS A 0 315 . -56.643  -17.543 30.011   1.00 73.23 315 A 1 
ATOM 2423 C C   . LYS A 0 315 . -57.986  -16.874 29.793   1.00 73.23 315 A 1 
ATOM 2424 C CB  . LYS A 0 315 . -56.271  -17.446 31.498   1.00 73.23 315 A 1 
ATOM 2425 O O   . LYS A 0 315 . -58.183  -15.702 30.109   1.00 73.23 315 A 1 
ATOM 2426 C CG  . LYS A 0 315 . -55.213  -18.475 31.874   1.00 73.23 315 A 1 
ATOM 2427 C CD  . LYS A 0 315 . -54.677  -18.259 33.295   1.00 73.23 315 A 1 
ATOM 2428 C CE  . LYS A 0 315 . -53.409  -19.096 33.458   1.00 73.23 315 A 1 
ATOM 2429 N NZ  . LYS A 0 315 . -52.351  -18.595 32.558   1.00 73.23 315 A 1 
ATOM 2430 N N   . TRP A 0 316 . -58.984  -17.665 29.416   1.00 69.73 316 A 1 
ATOM 2431 C CA  . TRP A 0 316 . -60.346  -17.187 29.172   1.00 69.73 316 A 1 
ATOM 2432 C C   . TRP A 0 316 . -61.371  -17.832 30.116   1.00 69.73 316 A 1 
ATOM 2433 C CB  . TRP A 0 316 . -60.674  -17.350 27.683   1.00 69.73 316 A 1 
ATOM 2434 O O   . TRP A 0 316 . -61.344  -19.032 30.397   1.00 69.73 316 A 1 
ATOM 2435 C CG  . TRP A 0 316 . -60.314  -18.672 27.077   1.00 69.73 316 A 1 
ATOM 2436 C CD1 . TRP A 0 316 . -59.151  -18.945 26.437   1.00 69.73 316 A 1 
ATOM 2437 C CD2 . TRP A 0 316 . -61.089  -19.909 27.039   1.00 69.73 316 A 1 
ATOM 2438 C CE2 . TRP A 0 316 . -60.334  -20.893 26.332   1.00 69.73 316 A 1 
ATOM 2439 C CE3 . TRP A 0 316 . -62.361  -20.294 27.525   1.00 69.73 316 A 1 
ATOM 2440 N NE1 . TRP A 0 316 . -59.153  -20.257 26.008   1.00 69.73 316 A 1 
ATOM 2441 C CH2 . TRP A 0 316 . -62.101  -22.534 26.584   1.00 69.73 316 A 1 
ATOM 2442 C CZ2 . TRP A 0 316 . -60.828  -22.185 26.098   1.00 69.73 316 A 1 
ATOM 2443 C CZ3 . TRP A 0 316 . -62.862  -21.593 27.303   1.00 69.73 316 A 1 
ATOM 2444 N N   . GLY A 0 317 . -62.308  -17.020 30.621   1.00 61.19 317 A 1 
ATOM 2445 C CA  . GLY A 0 317 . -63.348  -17.437 31.568   1.00 61.19 317 A 1 
ATOM 2446 C C   . GLY A 0 317 . -64.768  -17.131 31.083   1.00 61.19 317 A 1 
ATOM 2447 O O   . GLY A 0 317 . -65.102  -15.985 30.788   1.00 61.19 317 A 1 
ATOM 2448 N N   . ALA A 0 318 . -65.645  -18.140 31.066   1.00 54.79 318 A 1 
ATOM 2449 C CA  . ALA A 0 318 . -67.049  -17.988 30.661   1.00 54.79 318 A 1 
ATOM 2450 C C   . ALA A 0 318 . -67.953  -17.507 31.820   1.00 54.79 318 A 1 
ATOM 2451 C CB  . ALA A 0 318 . -67.532  -19.307 30.047   1.00 54.79 318 A 1 
ATOM 2452 O O   . ALA A 0 318 . -67.825  -17.964 32.958   1.00 54.79 318 A 1 
ATOM 2453 N N   . GLN A 0 319 . -68.895  -16.592 31.549   1.00 53.34 319 A 1 
ATOM 2454 C CA  . GLN A 0 319 . -69.728  -15.937 32.574   1.00 53.34 319 A 1 
ATOM 2455 C C   . GLN A 0 319 . -70.857  -16.828 33.138   1.00 53.34 319 A 1 
ATOM 2456 C CB  . GLN A 0 319 . -70.255  -14.601 32.016   1.00 53.34 319 A 1 
ATOM 2457 O O   . GLN A 0 319 . -71.551  -17.527 32.401   1.00 53.34 319 A 1 
ATOM 2458 C CG  . GLN A 0 319 . -71.041  -13.771 33.049   1.00 53.34 319 A 1 
ATOM 2459 C CD  . GLN A 0 319 . -71.466  -12.403 32.516   1.00 53.34 319 A 1 
ATOM 2460 N NE2 . GLN A 0 319 . -72.628  -11.909 32.885   1.00 53.34 319 A 1 
ATOM 2461 O OE1 . GLN A 0 319 . -70.771  -11.745 31.766   1.00 53.34 319 A 1 
ATOM 2462 N N   . ALA A 0 320 . -71.099  -16.733 34.455   1.00 48.96 320 A 1 
ATOM 2463 C CA  . ALA A 0 320 . -72.148  -17.460 35.185   1.00 48.96 320 A 1 
ATOM 2464 C C   . ALA A 0 320 . -73.097  -16.519 35.964   1.00 48.96 320 A 1 
ATOM 2465 C CB  . ALA A 0 320 . -71.473  -18.488 36.106   1.00 48.96 320 A 1 
ATOM 2466 O O   . ALA A 0 320 . -72.699  -15.431 36.382   1.00 48.96 320 A 1 
ATOM 2467 N N   . TRP A 0 321 . -74.344  -16.952 36.186   1.00 50.35 321 A 1 
ATOM 2468 C CA  . TRP A 0 321 . -75.422  -16.164 36.816   1.00 50.35 321 A 1 
ATOM 2469 C C   . TRP A 0 321 . -75.685  -16.581 38.289   1.00 50.35 321 A 1 
ATOM 2470 C CB  . TRP A 0 321 . -76.661  -16.194 35.901   1.00 50.35 321 A 1 
ATOM 2471 O O   . TRP A 0 321 . -75.272  -17.663 38.709   1.00 50.35 321 A 1 
ATOM 2472 C CG  . TRP A 0 321 . -76.446  -15.614 34.523   1.00 50.35 321 A 1 
ATOM 2473 C CD1 . TRP A 0 321 . -75.959  -16.283 33.450   1.00 50.35 321 A 1 
ATOM 2474 C CD2 . TRP A 0 321 . -76.671  -14.243 34.053   1.00 50.35 321 A 1 
ATOM 2475 C CE2 . TRP A 0 321 . -76.266  -14.155 32.685   1.00 50.35 321 A 1 
ATOM 2476 C CE3 . TRP A 0 321 . -77.164  -13.058 34.645   1.00 50.35 321 A 1 
ATOM 2477 N NE1 . TRP A 0 321 . -75.842  -15.427 32.371   1.00 50.35 321 A 1 
ATOM 2478 C CH2 . TRP A 0 321 . -76.826  -11.802 32.573   1.00 50.35 321 A 1 
ATOM 2479 C CZ2 . TRP A 0 321 . -76.332  -12.961 31.950   1.00 50.35 321 A 1 
ATOM 2480 C CZ3 . TRP A 0 321 . -77.243  -11.854 33.915   1.00 50.35 321 A 1 
ATOM 2481 N N   . GLY A 0 322 . -76.270  -15.673 39.089   1.00 50.54 322 A 1 
ATOM 2482 C CA  . GLY A 0 322 . -76.229  -15.652 40.571   1.00 50.54 322 A 1 
ATOM 2483 C C   . GLY A 0 322 . -77.282  -16.467 41.352   1.00 50.54 322 A 1 
ATOM 2484 O O   . GLY A 0 322 . -78.000  -17.272 40.772   1.00 50.54 322 A 1 
ATOM 2485 N N   . LYS A 0 323 . -77.320  -16.267 42.685   1.00 47.40 323 A 1 
ATOM 2486 C CA  . LYS A 0 323 . -78.020  -17.093 43.699   1.00 47.40 323 A 1 
ATOM 2487 C C   . LYS A 0 323 . -78.895  -16.239 44.641   1.00 47.40 323 A 1 
ATOM 2488 C CB  . LYS A 0 323 . -76.944  -17.839 44.528   1.00 47.40 323 A 1 
ATOM 2489 O O   . LYS A 0 323 . -78.376  -15.276 45.199   1.00 47.40 323 A 1 
ATOM 2490 C CG  . LYS A 0 323 . -77.534  -18.979 45.366   1.00 47.40 323 A 1 
ATOM 2491 C CD  . LYS A 0 323 . -76.598  -19.573 46.438   1.00 47.40 323 A 1 
ATOM 2492 C CE  . LYS A 0 323 . -77.387  -20.694 47.135   1.00 47.40 323 A 1 
ATOM 2493 N NZ  . LYS A 0 323 . -76.711  -21.331 48.288   1.00 47.40 323 A 1 
ATOM 2494 N N   . ASP A 0 324 . -80.141  -16.629 44.894   1.00 43.25 324 A 1 
ATOM 2495 C CA  . ASP A 0 324 . -81.118  -15.988 45.797   1.00 43.25 324 A 1 
ATOM 2496 C C   . ASP A 0 324 . -81.294  -16.731 47.144   1.00 43.25 324 A 1 
ATOM 2497 C CB  . ASP A 0 324 . -82.457  -15.770 45.059   1.00 43.25 324 A 1 
ATOM 2498 O O   . ASP A 0 324 . -81.004  -17.926 47.247   1.00 43.25 324 A 1 
ATOM 2499 C CG  . ASP A 0 324 . -83.068  -16.989 44.338   1.00 43.25 324 A 1 
ATOM 2500 O OD1 . ASP A 0 324 . -82.302  -17.916 43.980   1.00 43.25 324 A 1 
ATOM 2501 O OD2 . ASP A 0 324 . -84.279  -16.905 44.046   1.00 43.25 324 A 1 
ATOM 2502 N N   . ARG A 0 325 . -81.666  -16.004 48.221   1.00 39.49 325 A 1 
ATOM 2503 C CA  . ARG A 0 325 . -81.879  -16.542 49.591   1.00 39.49 325 A 1 
ATOM 2504 C C   . ARG A 0 325 . -82.756  -15.637 50.481   1.00 39.49 325 A 1 
ATOM 2505 C CB  . ARG A 0 325 . -80.536  -16.724 50.334   1.00 39.49 325 A 1 
ATOM 2506 O O   . ARG A 0 325 . -82.253  -14.657 51.034   1.00 39.49 325 A 1 
ATOM 2507 C CG  . ARG A 0 325 . -79.574  -17.764 49.744   1.00 39.49 325 A 1 
ATOM 2508 C CD  . ARG A 0 325 . -78.400  -18.033 50.681   1.00 39.49 325 A 1 
ATOM 2509 N NE  . ARG A 0 325 . -78.834  -18.807 51.855   1.00 39.49 325 A 1 
ATOM 2510 N NH1 . ARG A 0 325 . -77.163  -18.181 53.289   1.00 39.49 325 A 1 
ATOM 2511 N NH2 . ARG A 0 325 . -78.831  -19.494 54.010   1.00 39.49 325 A 1 
ATOM 2512 C CZ  . ARG A 0 325 . -78.273  -18.824 53.044   1.00 39.49 325 A 1 
ATOM 2513 N N   . ASP A 0 326 . -83.990  -16.045 50.770   1.00 42.08 326 A 1 
ATOM 2514 C CA  . ASP A 0 326 . -84.906  -15.296 51.648   1.00 42.08 326 A 1 
ATOM 2515 C C   . ASP A 0 326 . -84.703  -15.568 53.160   1.00 42.08 326 A 1 
ATOM 2516 C CB  . ASP A 0 326 . -86.365  -15.572 51.234   1.00 42.08 326 A 1 
ATOM 2517 O O   . ASP A 0 326 . -84.428  -16.688 53.602   1.00 42.08 326 A 1 
ATOM 2518 C CG  . ASP A 0 326 . -86.852  -14.764 50.022   1.00 42.08 326 A 1 
ATOM 2519 O OD1 . ASP A 0 326 . -86.143  -13.811 49.636   1.00 42.08 326 A 1 
ATOM 2520 O OD2 . ASP A 0 326 . -88.003  -15.017 49.605   1.00 42.08 326 A 1 
ATOM 2521 N N   . VAL A 0 327 . -84.878  -14.538 54.011   1.00 38.15 327 A 1 
ATOM 2522 C CA  . VAL A 0 327 . -84.797  -14.651 55.489   1.00 38.15 327 A 1 
ATOM 2523 C C   . VAL A 0 327 . -85.850  -13.775 56.198   1.00 38.15 327 A 1 
ATOM 2524 C CB  . VAL A 0 327 . -83.378  -14.301 56.008   1.00 38.15 327 A 1 
ATOM 2525 O O   . VAL A 0 327 . -85.769  -12.552 56.178   1.00 38.15 327 A 1 
ATOM 2526 C CG1 . VAL A 0 327 . -83.272  -14.562 57.523   1.00 38.15 327 A 1 
ATOM 2527 C CG2 . VAL A 0 327 . -82.256  -15.121 55.353   1.00 38.15 327 A 1 
ATOM 2528 N N   . TYR A 0 328 . -86.812  -14.377 56.920   1.00 35.47 328 A 1 
ATOM 2529 C CA  . TYR A 0 328 . -87.979  -13.660 57.489   1.00 35.47 328 A 1 
ATOM 2530 C C   . TYR A 0 328 . -88.108  -13.743 59.041   1.00 35.47 328 A 1 
ATOM 2531 C CB  . TYR A 0 328 . -89.225  -14.175 56.742   1.00 35.47 328 A 1 
ATOM 2532 O O   . TYR A 0 328 . -87.999  -14.820 59.627   1.00 35.47 328 A 1 
ATOM 2533 C CG  . TYR A 0 328 . -90.472  -13.317 56.837   1.00 35.47 328 A 1 
ATOM 2534 C CD1 . TYR A 0 328 . -91.713  -13.922 57.111   1.00 35.47 328 A 1 
ATOM 2535 C CD2 . TYR A 0 328 . -90.419  -11.943 56.523   1.00 35.47 328 A 1 
ATOM 2536 C CE1 . TYR A 0 328 . -92.888  -13.148 57.126   1.00 35.47 328 A 1 
ATOM 2537 C CE2 . TYR A 0 328 . -91.588  -11.160 56.551   1.00 35.47 328 A 1 
ATOM 2538 O OH  . TYR A 0 328 . -93.941  -10.994 56.983   1.00 35.47 328 A 1 
ATOM 2539 C CZ  . TYR A 0 328 . -92.824  -11.761 56.869   1.00 35.47 328 A 1 
ATOM 2540 N N   . GLY A 0 329 . -88.354  -12.618 59.753   1.00 35.92 329 A 1 
ATOM 2541 C CA  . GLY A 0 329 . -88.163  -12.500 61.236   1.00 35.92 329 A 1 
ATOM 2542 C C   . GLY A 0 329 . -89.392  -12.321 62.179   1.00 35.92 329 A 1 
ATOM 2543 O O   . GLY A 0 329 . -90.198  -11.407 61.975   1.00 35.92 329 A 1 
ATOM 2544 N N   . ALA A 0 330 . -89.527  -13.178 63.217   1.00 32.33 330 A 1 
ATOM 2545 C CA  . ALA A 0 330 . -90.694  -13.357 64.120   1.00 32.33 330 A 1 
ATOM 2546 C C   . ALA A 0 330 . -90.923  -12.285 65.182   1.00 32.33 330 A 1 
ATOM 2547 C CB  . ALA A 0 330 . -90.640  -14.681 64.880   1.00 32.33 330 A 1 
ATOM 2548 O O   . ALA A 0 330 . -90.245  -12.230 66.206   1.00 32.33 330 A 1 
ATOM 2549 N N   . SER A 0 331 . -92.060  -11.614 65.048   1.00 32.15 331 A 1 
ATOM 2550 C CA  . SER A 0 331 . -92.862  -11.170 66.183   1.00 32.15 331 A 1 
ATOM 2551 C C   . SER A 0 331 . -93.385  -12.363 66.998   1.00 32.15 331 A 1 
ATOM 2552 C CB  . SER A 0 331 . -94.061  -10.390 65.630   1.00 32.15 331 A 1 
ATOM 2553 O O   . SER A 0 331 . -94.126  -13.189 66.466   1.00 32.15 331 A 1 
ATOM 2554 O OG  . SER A 0 331 . -94.694  -11.130 64.595   1.00 32.15 331 A 1 
ATOM 2555 N N   . SER A 0 332 . -93.093  -12.410 68.298   1.00 35.08 332 A 1 
ATOM 2556 C CA  . SER A 0 332 . -93.787  -13.283 69.253   1.00 35.08 332 A 1 
ATOM 2557 C C   . SER A 0 332 . -94.757  -12.465 70.113   1.00 35.08 332 A 1 
ATOM 2558 C CB  . SER A 0 332 . -92.773  -14.044 70.117   1.00 35.08 332 A 1 
ATOM 2559 O O   . SER A 0 332 . -94.319  -11.647 70.923   1.00 35.08 332 A 1 
ATOM 2560 O OG  . SER A 0 332 . -91.938  -13.145 70.822   1.00 35.08 332 A 1 
ATOM 2561 N N   . TYR A 0 333 . -96.064  -12.704 69.977   1.00 24.52 333 A 1 
ATOM 2562 C CA  . TYR A 0 333 . -97.099  -12.167 70.866   1.00 24.52 333 A 1 
ATOM 2563 C C   . TYR A 0 333 . -98.153  -13.240 71.165   1.00 24.52 333 A 1 
ATOM 2564 C CB  . TYR A 0 333 . -97.760  -10.921 70.247   1.00 24.52 333 A 1 
ATOM 2565 O O   . TYR A 0 333 . -98.621  -13.912 70.254   1.00 24.52 333 A 1 
ATOM 2566 C CG  . TYR A 0 333 . -98.798  -10.261 71.145   1.00 24.52 333 A 1 
ATOM 2567 C CD1 . TYR A 0 333 . -100.160 -10.614 71.043   1.00 24.52 333 A 1 
ATOM 2568 C CD2 . TYR A 0 333 . -98.395  -9.305  72.099   1.00 24.52 333 A 1 
ATOM 2569 C CE1 . TYR A 0 333 . -101.112 -10.018 71.895   1.00 24.52 333 A 1 
ATOM 2570 C CE2 . TYR A 0 333 . -99.345  -8.703  72.949   1.00 24.52 333 A 1 
ATOM 2571 O OH  . TYR A 0 333 . -101.628 -8.490  73.670   1.00 24.52 333 A 1 
ATOM 2572 C CZ  . TYR A 0 333 . -100.707 -9.060  72.848   1.00 24.52 333 A 1 
ATOM 2573 N N   . GLY A 0 334 . -98.554  -13.349 72.435   1.00 30.78 334 A 1 
ATOM 2574 C CA  . GLY A 0 334 . -99.841  -13.927 72.837   1.00 30.78 334 A 1 
ATOM 2575 C C   . GLY A 0 334 . -100.014 -15.446 72.730   1.00 30.78 334 A 1 
ATOM 2576 O O   . GLY A 0 334 . -100.726 -15.929 71.857   1.00 30.78 334 A 1 
ATOM 2577 N N   . ALA A 0 335 . -99.547  -16.189 73.739   1.00 29.79 335 A 1 
ATOM 2578 C CA  . ALA A 0 335 . -100.226 -17.428 74.132   1.00 29.79 335 A 1 
ATOM 2579 C C   . ALA A 0 335 . -101.499 -17.061 74.921   1.00 29.79 335 A 1 
ATOM 2580 C CB  . ALA A 0 335 . -99.257  -18.329 74.909   1.00 29.79 335 A 1 
ATOM 2581 O O   . ALA A 0 335 . -101.497 -17.020 76.151   1.00 29.79 335 A 1 
ATOM 2582 N N   . VAL A 0 336 . -102.570 -16.705 74.206   1.00 26.15 336 A 1 
ATOM 2583 C CA  . VAL A 0 336 . -103.879 -16.397 74.803   1.00 26.15 336 A 1 
ATOM 2584 C C   . VAL A 0 336 . -104.560 -17.667 75.303   1.00 26.15 336 A 1 
ATOM 2585 C CB  . VAL A 0 336 . -104.839 -15.634 73.855   1.00 26.15 336 A 1 
ATOM 2586 O O   . VAL A 0 336 . -104.661 -18.661 74.586   1.00 26.15 336 A 1 
ATOM 2587 C CG1 . VAL A 0 336 . -104.895 -14.152 74.237   1.00 26.15 336 A 1 
ATOM 2588 C CG2 . VAL A 0 336 . -104.490 -15.743 72.365   1.00 26.15 336 A 1 
ATOM 2589 N N   . ALA A 0 337 . -105.098 -17.607 76.520   1.00 24.13 337 A 1 
ATOM 2590 C CA  . ALA A 0 337 . -106.057 -18.590 76.999   1.00 24.13 337 A 1 
ATOM 2591 C C   . ALA A 0 337 . -107.414 -18.341 76.322   1.00 24.13 337 A 1 
ATOM 2592 C CB  . ALA A 0 337 . -106.138 -18.484 78.529   1.00 24.13 337 A 1 
ATOM 2593 O O   . ALA A 0 337 . -108.077 -17.348 76.624   1.00 24.13 337 A 1 
ATOM 2594 N N   . SER A 0 338 . -107.842 -19.237 75.429   1.00 31.61 338 A 1 
ATOM 2595 C CA  . SER A 0 338 . -109.204 -19.241 74.888   1.00 31.61 338 A 1 
ATOM 2596 C C   . SER A 0 338 . -110.051 -20.331 75.549   1.00 31.61 338 A 1 
ATOM 2597 C CB  . SER A 0 338 . -109.225 -19.294 73.359   1.00 31.61 338 A 1 
ATOM 2598 O O   . SER A 0 338 . -109.708 -21.511 75.610   1.00 31.61 338 A 1 
ATOM 2599 O OG  . SER A 0 338 . -108.567 -20.442 72.872   1.00 31.61 338 A 1 
ATOM 2600 N N   . ALA A 0 339 . -111.162 -19.875 76.113   1.00 30.28 339 A 1 
ATOM 2601 C CA  . ALA A 0 339 . -112.082 -20.617 76.950   1.00 30.28 339 A 1 
ATOM 2602 C C   . ALA A 0 339 . -112.597 -21.940 76.351   1.00 30.28 339 A 1 
ATOM 2603 C CB  . ALA A 0 339 . -113.256 -19.668 77.220   1.00 30.28 339 A 1 
ATOM 2604 O O   . ALA A 0 339 . -113.109 -21.989 75.233   1.00 30.28 339 A 1 
ATOM 2605 N N   . LYS A 0 340 . -112.657 -22.974 77.201   1.00 32.37 340 A 1 
ATOM 2606 C CA  . LYS A 0 340 . -113.790 -23.907 77.169   1.00 32.37 340 A 1 
ATOM 2607 C C   . LYS A 0 340 . -114.991 -23.233 77.836   1.00 32.37 340 A 1 
ATOM 2608 C CB  . LYS A 0 340 . -113.460 -25.234 77.873   1.00 32.37 340 A 1 
ATOM 2609 O O   . LYS A 0 340 . -115.200 -23.406 79.033   1.00 32.37 340 A 1 
ATOM 2610 C CG  . LYS A 0 340 . -112.638 -26.193 77.008   1.00 32.37 340 A 1 
ATOM 2611 C CD  . LYS A 0 340 . -112.568 -27.561 77.699   1.00 32.37 340 A 1 
ATOM 2612 C CE  . LYS A 0 340 . -111.843 -28.569 76.805   1.00 32.37 340 A 1 
ATOM 2613 N NZ  . LYS A 0 340 . -111.826 -29.917 77.422   1.00 32.37 340 A 1 
ATOM 2614 N N   . ASP A 0 341 . -115.778 -22.494 77.063   1.00 27.60 341 A 1 
ATOM 2615 C CA  . ASP A 0 341 . -117.133 -22.109 77.466   1.00 27.60 341 A 1 
ATOM 2616 C C   . ASP A 0 341 . -118.145 -23.068 76.824   1.00 27.60 341 A 1 
ATOM 2617 C CB  . ASP A 0 341 . -117.415 -20.638 77.123   1.00 27.60 341 A 1 
ATOM 2618 O O   . ASP A 0 341 . -118.427 -22.962 75.631   1.00 27.60 341 A 1 
ATOM 2619 C CG  . ASP A 0 341 . -118.790 -20.183 77.643   1.00 27.60 341 A 1 
ATOM 2620 O OD1 . ASP A 0 341 . -119.425 -20.956 78.405   1.00 27.60 341 A 1 
ATOM 2621 O OD2 . ASP A 0 341 . -119.194 -19.055 77.290   1.00 27.60 341 A 1 
ATOM 2622 N N   . ALA A 0 342 . -118.631 -24.054 77.595   1.00 27.06 342 A 1 
ATOM 2623 C CA  . ALA A 0 342 . -119.714 -24.953 77.176   1.00 27.06 342 A 1 
ATOM 2624 C C   . ALA A 0 342 . -120.340 -25.811 78.310   1.00 27.06 342 A 1 
ATOM 2625 C CB  . ALA A 0 342 . -119.241 -25.862 76.019   1.00 27.06 342 A 1 
ATOM 2626 O O   . ALA A 0 342 . -120.536 -27.009 78.115   1.00 27.06 342 A 1 
ATOM 2627 N N   . SER A 0 343 . -120.730 -25.253 79.468   1.00 35.43 343 A 1 
ATOM 2628 C CA  . SER A 0 343 . -121.808 -25.886 80.273   1.00 35.43 343 A 1 
ATOM 2629 C C   . SER A 0 343 . -122.492 -24.951 81.278   1.00 35.43 343 A 1 
ATOM 2630 C CB  . SER A 0 343 . -121.384 -27.179 80.991   1.00 35.43 343 A 1 
ATOM 2631 O O   . SER A 0 343 . -122.003 -24.676 82.370   1.00 35.43 343 A 1 
ATOM 2632 O OG  . SER A 0 343 . -120.362 -26.949 81.928   1.00 35.43 343 A 1 
ATOM 2633 N N   . LYS A 0 344 . -123.697 -24.534 80.895   1.00 29.43 344 A 1 
ATOM 2634 C CA  . LYS A 0 344 . -124.695 -23.769 81.652   1.00 29.43 344 A 1 
ATOM 2635 C C   . LYS A 0 344 . -125.052 -24.332 83.055   1.00 29.43 344 A 1 
ATOM 2636 C CB  . LYS A 0 344 . -125.981 -23.807 80.797   1.00 29.43 344 A 1 
ATOM 2637 O O   . LYS A 0 344 . -125.352 -25.514 83.168   1.00 29.43 344 A 1 
ATOM 2638 C CG  . LYS A 0 344 . -125.929 -23.082 79.446   1.00 29.43 344 A 1 
ATOM 2639 C CD  . LYS A 0 344 . -127.193 -23.399 78.626   1.00 29.43 344 A 1 
ATOM 2640 C CE  . LYS A 0 344 . -127.228 -22.521 77.368   1.00 29.43 344 A 1 
ATOM 2641 N NZ  . LYS A 0 344 . -128.287 -22.931 76.410   1.00 29.43 344 A 1 
ATOM 2642 N N   . ARG A 0 345 . -125.341 -23.389 83.975   1.00 27.56 345 A 1 
ATOM 2643 C CA  . ARG A 0 345 . -126.528 -23.313 84.884   1.00 27.56 345 A 1 
ATOM 2644 C C   . ARG A 0 345 . -126.483 -23.936 86.299   1.00 27.56 345 A 1 
ATOM 2645 C CB  . ARG A 0 345 . -127.780 -23.777 84.115   1.00 27.56 345 A 1 
ATOM 2646 O O   . ARG A 0 345 . -126.436 -25.145 86.466   1.00 27.56 345 A 1 
ATOM 2647 C CG  . ARG A 0 345 . -129.137 -23.421 84.727   1.00 27.56 345 A 1 
ATOM 2648 C CD  . ARG A 0 345 . -130.232 -23.920 83.769   1.00 27.56 345 A 1 
ATOM 2649 N NE  . ARG A 0 345 . -131.480 -23.144 83.898   1.00 27.56 345 A 1 
ATOM 2650 N NH1 . ARG A 0 345 . -132.343 -23.574 81.808   1.00 27.56 345 A 1 
ATOM 2651 N NH2 . ARG A 0 345 . -133.414 -22.180 83.177   1.00 27.56 345 A 1 
ATOM 2652 C CZ  . ARG A 0 345 . -132.401 -22.970 82.964   1.00 27.56 345 A 1 
ATOM 2653 N N   . GLY A 0 346 . -126.730 -23.058 87.283   1.00 33.89 346 A 1 
ATOM 2654 C CA  . GLY A 0 346 . -126.976 -23.317 88.716   1.00 33.89 346 A 1 
ATOM 2655 C C   . GLY A 0 346 . -126.215 -22.271 89.541   1.00 33.89 346 A 1 
ATOM 2656 O O   . GLY A 0 346 . -125.031 -22.449 89.772   1.00 33.89 346 A 1 
ATOM 2657 N N   . TYR A 0 347 . -126.706 -21.057 89.814   1.00 25.78 347 A 1 
ATOM 2658 C CA  . TYR A 0 347 . -127.983 -20.617 90.405   1.00 25.78 347 A 1 
ATOM 2659 C C   . TYR A 0 347 . -128.195 -21.108 91.849   1.00 25.78 347 A 1 
ATOM 2660 C CB  . TYR A 0 347 . -129.220 -20.760 89.496   1.00 25.78 347 A 1 
ATOM 2661 O O   . TYR A 0 347 . -128.611 -22.241 92.070   1.00 25.78 347 A 1 
ATOM 2662 C CG  . TYR A 0 347 . -129.974 -19.446 89.328   1.00 25.78 347 A 1 
ATOM 2663 C CD1 . TYR A 0 347 . -130.849 -18.970 90.329   1.00 25.78 347 A 1 
ATOM 2664 C CD2 . TYR A 0 347 . -129.735 -18.661 88.183   1.00 25.78 347 A 1 
ATOM 2665 C CE1 . TYR A 0 347 . -131.480 -17.715 90.182   1.00 25.78 347 A 1 
ATOM 2666 C CE2 . TYR A 0 347 . -130.368 -17.413 88.030   1.00 25.78 347 A 1 
ATOM 2667 O OH  . TYR A 0 347 . -131.828 -15.721 88.868   1.00 25.78 347 A 1 
ATOM 2668 C CZ  . TYR A 0 347 . -131.238 -16.933 89.029   1.00 25.78 347 A 1 
ATOM 2669 N N   . GLY A 0 348 . -127.963 -20.195 92.801   1.00 29.59 348 A 1 
ATOM 2670 C CA  . GLY A 0 348 . -128.092 -20.393 94.251   1.00 29.59 348 A 1 
ATOM 2671 C C   . GLY A 0 348 . -126.798 -20.873 94.935   1.00 29.59 348 A 1 
ATOM 2672 O O   . GLY A 0 348 . -126.007 -21.573 94.320   1.00 29.59 348 A 1 
ATOM 2673 N N   . ALA A 0 349 . -126.526 -20.536 96.199   1.00 28.20 349 A 1 
ATOM 2674 C CA  . ALA A 0 349 . -127.138 -19.527 97.074   1.00 28.20 349 A 1 
ATOM 2675 C C   . ALA A 0 349 . -126.230 -19.283 98.302   1.00 28.20 349 A 1 
ATOM 2676 C CB  . ALA A 0 349 . -128.513 -20.017 97.562   1.00 28.20 349 A 1 
ATOM 2677 O O   . ALA A 0 349 . -125.495 -20.184 98.687   1.00 28.20 349 A 1 
ATOM 2678 N N   . ALA A 0 350 . -126.382 -18.116 98.947   1.00 30.40 350 A 1 
ATOM 2679 C CA  . ALA A 0 350 . -125.789 -17.710 100.236  1.00 30.40 350 A 1 
ATOM 2680 C C   . ALA A 0 350 . -124.237 -17.619 100.321  1.00 30.40 350 A 1 
ATOM 2681 C CB  . ALA A 0 350 . -126.393 -18.561 101.363  1.00 30.40 350 A 1 
ATOM 2682 O O   . ALA A 0 350 . -123.510 -18.377 99.698   1.00 30.40 350 A 1 
ATOM 2683 N N   . GLY A 0 351 . -123.632 -16.696 101.081  1.00 29.26 351 A 1 
ATOM 2684 C CA  . GLY A 0 351 . -124.213 -15.599 101.870  1.00 29.26 351 A 1 
ATOM 2685 C C   . GLY A 0 351 . -124.110 -15.754 103.392  1.00 29.26 351 A 1 
ATOM 2686 O O   . GLY A 0 351 . -125.137 -15.818 104.056  1.00 29.26 351 A 1 
ATOM 2687 N N   . SER A 0 352 . -122.888 -15.749 103.936  1.00 31.98 352 A 1 
ATOM 2688 C CA  . SER A 0 352 . -122.560 -15.432 105.345  1.00 31.98 352 A 1 
ATOM 2689 C C   . SER A 0 352 . -121.049 -15.138 105.421  1.00 31.98 352 A 1 
ATOM 2690 C CB  . SER A 0 352 . -122.919 -16.599 106.278  1.00 31.98 352 A 1 
ATOM 2691 O O   . SER A 0 352 . -120.260 -15.993 105.037  1.00 31.98 352 A 1 
ATOM 2692 O OG  . SER A 0 352 . -122.278 -17.796 105.879  1.00 31.98 352 A 1 
ATOM 2693 N N   . GLN A 0 353 . -120.565 -13.917 105.667  1.00 27.91 353 A 1 
ATOM 2694 C CA  . GLN A 0 353 . -120.615 -13.120 106.908  1.00 27.91 353 A 1 
ATOM 2695 C C   . GLN A 0 353 . -119.667 -13.623 108.022  1.00 27.91 353 A 1 
ATOM 2696 C CB  . GLN A 0 353 . -122.044 -12.832 107.410  1.00 27.91 353 A 1 
ATOM 2697 O O   . GLN A 0 353 . -120.086 -14.367 108.898  1.00 27.91 353 A 1 
ATOM 2698 C CG  . GLN A 0 353 . -122.029 -11.754 108.515  1.00 27.91 353 A 1 
ATOM 2699 C CD  . GLN A 0 353 . -123.406 -11.448 109.098  1.00 27.91 353 A 1 
ATOM 2700 N NE2 . GLN A 0 353 . -123.489 -10.590 110.091  1.00 27.91 353 A 1 
ATOM 2701 O OE1 . GLN A 0 353 . -124.430 -11.953 108.679  1.00 27.91 353 A 1 
ATOM 2702 N N   . ALA A 0 354 . -118.412 -13.149 107.980  1.00 31.59 354 A 1 
ATOM 2703 C CA  . ALA A 0 354 . -117.431 -12.911 109.064  1.00 31.59 354 A 1 
ATOM 2704 C C   . ALA A 0 354 . -116.077 -12.659 108.353  1.00 31.59 354 A 1 
ATOM 2705 C CB  . ALA A 0 354 . -117.315 -14.112 110.017  1.00 31.59 354 A 1 
ATOM 2706 O O   . ALA A 0 354 . -115.648 -13.494 107.570  1.00 31.59 354 A 1 
ATOM 2707 N N   . SER A 0 355 . -115.420 -11.496 108.385  1.00 31.81 355 A 1 
ATOM 2708 C CA  . SER A 0 355 . -114.930 -10.728 109.538  1.00 31.81 355 A 1 
ATOM 2709 C C   . SER A 0 355 . -114.049 -11.549 110.485  1.00 31.81 355 A 1 
ATOM 2710 C CB  . SER A 0 355 . -116.021 -9.958  110.291  1.00 31.81 355 A 1 
ATOM 2711 O O   . SER A 0 355 . -114.538 -12.035 111.498  1.00 31.81 355 A 1 
ATOM 2712 O OG  . SER A 0 355 . -115.400 -8.975  111.101  1.00 31.81 355 A 1 
ATOM 2713 N N   . GLN A 0 356 . -112.751 -11.669 110.174  1.00 34.39 356 A 1 
ATOM 2714 C CA  . GLN A 0 356 . -111.679 -11.082 110.998  1.00 34.39 356 A 1 
ATOM 2715 C C   . GLN A 0 356 . -110.283 -11.228 110.356  1.00 34.39 356 A 1 
ATOM 2716 C CB  . GLN A 0 356 . -111.691 -11.590 112.459  1.00 34.39 356 A 1 
ATOM 2717 O O   . GLN A 0 356 . -110.096 -11.902 109.347  1.00 34.39 356 A 1 
ATOM 2718 C CG  . GLN A 0 356 . -112.386 -10.540 113.352  1.00 34.39 356 A 1 
ATOM 2719 C CD  . GLN A 0 356 . -112.443 -10.916 114.826  1.00 34.39 356 A 1 
ATOM 2720 N NE2 . GLN A 0 356 . -113.232 -10.223 115.617  1.00 34.39 356 A 1 
ATOM 2721 O OE1 . GLN A 0 356 . -111.763 -11.798 115.314  1.00 34.39 356 A 1 
ATOM 2722 N N   . VAL A 0 357 . -109.327 -10.492 110.923  1.00 32.16 357 A 1 
ATOM 2723 C CA  . VAL A 0 357 . -107.945 -10.287 110.465  1.00 32.16 357 A 1 
ATOM 2724 C C   . VAL A 0 357 . -107.021 -11.395 110.984  1.00 32.16 357 A 1 
ATOM 2725 C CB  . VAL A 0 357 . -107.475 -8.920  111.026  1.00 32.16 357 A 1 
ATOM 2726 O O   . VAL A 0 357 . -107.064 -11.673 112.176  1.00 32.16 357 A 1 
ATOM 2727 C CG1 . VAL A 0 357 . -105.985 -8.622  110.825  1.00 32.16 357 A 1 
ATOM 2728 C CG2 . VAL A 0 357 . -108.269 -7.762  110.404  1.00 32.16 357 A 1 
ATOM 2729 N N   . SER A 0 358 . -106.125 -11.943 110.149  1.00 33.61 358 A 1 
ATOM 2730 C CA  . SER A 0 358 . -104.658 -11.924 110.369  1.00 33.61 358 A 1 
ATOM 2731 C C   . SER A 0 358 . -103.892 -12.800 109.362  1.00 33.61 358 A 1 
ATOM 2732 C CB  . SER A 0 358 . -104.206 -12.322 111.785  1.00 33.61 358 A 1 
ATOM 2733 O O   . SER A 0 358 . -104.434 -13.709 108.742  1.00 33.61 358 A 1 
ATOM 2734 O OG  . SER A 0 358 . -102.875 -11.871 111.982  1.00 33.61 358 A 1 
ATOM 2735 N N   . ALA A 0 359 . -102.610 -12.483 109.201  1.00 30.86 359 A 1 
ATOM 2736 C CA  . ALA A 0 359 . -101.648 -13.065 108.276  1.00 30.86 359 A 1 
ATOM 2737 C C   . ALA A 0 359 . -101.346 -14.563 108.486  1.00 30.86 359 A 1 
ATOM 2738 C CB  . ALA A 0 359 . -100.358 -12.255 108.477  1.00 30.86 359 A 1 
ATOM 2739 O O   . ALA A 0 359 . -101.300 -15.047 109.612  1.00 30.86 359 A 1 
ATOM 2740 N N   . SER A 0 360 . -100.899 -15.238 107.422  1.00 30.33 360 A 1 
ATOM 2741 C CA  . SER A 0 360 . -99.469  -15.589 107.319  1.00 30.33 360 A 1 
ATOM 2742 C C   . SER A 0 360 . -99.067  -15.994 105.894  1.00 30.33 360 A 1 
ATOM 2743 C CB  . SER A 0 360 . -99.041  -16.664 108.328  1.00 30.33 360 A 1 
ATOM 2744 O O   . SER A 0 360 . -99.910  -16.210 105.024  1.00 30.33 360 A 1 
ATOM 2745 O OG  . SER A 0 360 . -99.793  -17.836 108.154  1.00 30.33 360 A 1 
ATOM 2746 N N   . LEU A 0 361 . -97.755  -16.016 105.648  1.00 28.24 361 A 1 
ATOM 2747 C CA  . LEU A 0 361 . -97.150  -16.394 104.374  1.00 28.24 361 A 1 
ATOM 2748 C C   . LEU A 0 361 . -97.283  -17.904 104.134  1.00 28.24 361 A 1 
ATOM 2749 C CB  . LEU A 0 361 . -95.658  -16.007 104.370  1.00 28.24 361 A 1 
ATOM 2750 O O   . LEU A 0 361 . -97.022  -18.691 105.038  1.00 28.24 361 A 1 
ATOM 2751 C CG  . LEU A 0 361 . -95.369  -14.512 104.619  1.00 28.24 361 A 1 
ATOM 2752 C CD1 . LEU A 0 361 . -94.828  -14.265 106.032  1.00 28.24 361 A 1 
ATOM 2753 C CD2 . LEU A 0 361 . -94.329  -13.999 103.624  1.00 28.24 361 A 1 
ATOM 2754 N N   . GLY A 0 362 . -97.599  -18.310 102.903  1.00 27.92 362 A 1 
ATOM 2755 C CA  . GLY A 0 362 . -97.762  -19.725 102.558  1.00 27.92 362 A 1 
ATOM 2756 C C   . GLY A 0 362 . -97.749  -19.979 101.055  1.00 27.92 362 A 1 
ATOM 2757 O O   . GLY A 0 362 . -98.766  -20.351 100.480  1.00 27.92 362 A 1 
ATOM 2758 N N   . TYR A 0 363 . -96.602  -19.760 100.404  1.00 27.30 363 A 1 
ATOM 2759 C CA  . TYR A 0 363 . -96.406  -20.175 99.012   1.00 27.30 363 A 1 
ATOM 2760 C C   . TYR A 0 363 . -96.409  -21.708 98.915   1.00 27.30 363 A 1 
ATOM 2761 C CB  . TYR A 0 363 . -95.090  -19.605 98.456   1.00 27.30 363 A 1 
ATOM 2762 O O   . TYR A 0 363 . -95.530  -22.366 99.469   1.00 27.30 363 A 1 
ATOM 2763 C CG  . TYR A 0 363 . -95.217  -18.239 97.808   1.00 27.30 363 A 1 
ATOM 2764 C CD1 . TYR A 0 363 . -95.401  -18.147 96.414   1.00 27.30 363 A 1 
ATOM 2765 C CD2 . TYR A 0 363 . -95.129  -17.067 98.585   1.00 27.30 363 A 1 
ATOM 2766 C CE1 . TYR A 0 363 . -95.489  -16.886 95.794   1.00 27.30 363 A 1 
ATOM 2767 C CE2 . TYR A 0 363 . -95.218  -15.802 97.968   1.00 27.30 363 A 1 
ATOM 2768 O OH  . TYR A 0 363 . -95.471  -14.500 95.961   1.00 27.30 363 A 1 
ATOM 2769 C CZ  . TYR A 0 363 . -95.395  -15.712 96.568   1.00 27.30 363 A 1 
ATOM 2770 N N   . GLY A 0 364 . -97.371  -22.264 98.176   1.00 27.44 364 A 1 
ATOM 2771 C CA  . GLY A 0 364 . -97.514  -23.700 97.945   1.00 27.44 364 A 1 
ATOM 2772 C C   . GLY A 0 364 . -98.164  -23.980 96.591   1.00 27.44 364 A 1 
ATOM 2773 O O   . GLY A 0 364 . -99.272  -23.537 96.318   1.00 27.44 364 A 1 
ATOM 2774 N N   . GLN A 0 365 . -97.424  -24.690 95.744   1.00 27.07 365 A 1 
ATOM 2775 C CA  . GLN A 0 365 . -97.773  -25.186 94.408   1.00 27.07 365 A 1 
ATOM 2776 C C   . GLN A 0 365 . -99.187  -25.791 94.288   1.00 27.07 365 A 1 
ATOM 2777 C CB  . GLN A 0 365 . -96.820  -26.370 94.138   1.00 27.07 365 A 1 
ATOM 2778 O O   . GLN A 0 365 . -99.573  -26.544 95.176   1.00 27.07 365 A 1 
ATOM 2779 C CG  . GLN A 0 365 . -95.308  -26.100 94.252   1.00 27.07 365 A 1 
ATOM 2780 C CD  . GLN A 0 365 . -94.500  -27.396 94.359   1.00 27.07 365 A 1 
ATOM 2781 N NE2 . GLN A 0 365 . -93.271  -27.415 93.899   1.00 27.07 365 A 1 
ATOM 2782 O OE1 . GLN A 0 365 . -94.934  -28.411 94.871   1.00 27.07 365 A 1 
ATOM 2783 N N   . GLN A 0 366 . -99.830  -25.689 93.108   1.00 28.57 366 A 1 
ATOM 2784 C CA  . GLN A 0 366 . -100.340 -26.902 92.435   1.00 28.57 366 A 1 
ATOM 2785 C C   . GLN A 0 366 . -100.702 -26.735 90.945   1.00 28.57 366 A 1 
ATOM 2786 C CB  . GLN A 0 366 . -101.580 -27.506 93.130   1.00 28.57 366 A 1 
ATOM 2787 O O   . GLN A 0 366 . -101.534 -25.902 90.601   1.00 28.57 366 A 1 
ATOM 2788 C CG  . GLN A 0 366 . -101.547 -29.034 92.963   1.00 28.57 366 A 1 
ATOM 2789 C CD  . GLN A 0 366 . -102.704 -29.722 93.667   1.00 28.57 366 A 1 
ATOM 2790 N NE2 . GLN A 0 366 . -102.520 -30.934 94.139   1.00 28.57 366 A 1 
ATOM 2791 O OE1 . GLN A 0 366 . -103.803 -29.203 93.769   1.00 28.57 366 A 1 
ATOM 2792 N N   . GLY A 0 367 . -100.183 -27.656 90.117   1.00 28.02 367 A 1 
ATOM 2793 C CA  . GLY A 0 367 . -100.785 -28.125 88.855   1.00 28.02 367 A 1 
ATOM 2794 C C   . GLY A 0 367 . -101.014 -27.080 87.750   1.00 28.02 367 A 1 
ATOM 2795 O O   . GLY A 0 367 . -100.629 -25.926 87.868   1.00 28.02 367 A 1 
ATOM 2796 N N   . TYR A 0 368 . -101.585 -27.423 86.597   1.00 30.36 368 A 1 
ATOM 2797 C CA  . TYR A 0 368 . -102.050 -28.710 86.053   1.00 30.36 368 A 1 
ATOM 2798 C C   . TYR A 0 368 . -101.560 -28.752 84.579   1.00 30.36 368 A 1 
ATOM 2799 C CB  . TYR A 0 368 . -103.588 -28.773 86.188   1.00 30.36 368 A 1 
ATOM 2800 O O   . TYR A 0 368 . -101.324 -27.706 83.988   1.00 30.36 368 A 1 
ATOM 2801 C CG  . TYR A 0 368 . -104.105 -29.027 87.602   1.00 30.36 368 A 1 
ATOM 2802 C CD1 . TYR A 0 368 . -104.566 -30.312 87.952   1.00 30.36 368 A 1 
ATOM 2803 C CD2 . TYR A 0 368 . -104.122 -28.000 88.573   1.00 30.36 368 A 1 
ATOM 2804 C CE1 . TYR A 0 368 . -105.005 -30.577 89.264   1.00 30.36 368 A 1 
ATOM 2805 C CE2 . TYR A 0 368 . -104.513 -28.276 89.902   1.00 30.36 368 A 1 
ATOM 2806 O OH  . TYR A 0 368 . -105.328 -29.888 91.518   1.00 30.36 368 A 1 
ATOM 2807 C CZ  . TYR A 0 368 . -104.959 -29.571 90.249   1.00 30.36 368 A 1 
ATOM 2808 N N   . GLY A 0 369 . -101.289 -29.873 83.912   1.00 29.58 369 A 1 
ATOM 2809 C CA  . GLY A 0 369 . -101.967 -31.165 83.958   1.00 29.58 369 A 1 
ATOM 2810 C C   . GLY A 0 369 . -102.849 -31.307 82.708   1.00 29.58 369 A 1 
ATOM 2811 O O   . GLY A 0 369 . -103.698 -30.457 82.462   1.00 29.58 369 A 1 
ATOM 2812 N N   . GLY A 0 370 . -102.667 -32.383 81.933   1.00 30.66 370 A 1 
ATOM 2813 C CA  . GLY A 0 370 . -103.595 -32.767 80.862   1.00 30.66 370 A 1 
ATOM 2814 C C   . GLY A 0 370 . -103.062 -32.680 79.427   1.00 30.66 370 A 1 
ATOM 2815 O O   . GLY A 0 370 . -103.221 -31.678 78.737   1.00 30.66 370 A 1 
ATOM 2816 N N   . HIS A 0 371 . -102.596 -33.818 78.915   1.00 26.23 371 A 1 
ATOM 2817 C CA  . HIS A 0 371 . -103.106 -34.296 77.632   1.00 26.23 371 A 1 
ATOM 2818 C C   . HIS A 0 371 . -103.859 -35.593 77.892   1.00 26.23 371 A 1 
ATOM 2819 C CB  . HIS A 0 371 . -102.005 -34.446 76.573   1.00 26.23 371 A 1 
ATOM 2820 O O   . HIS A 0 371 . -103.310 -36.538 78.454   1.00 26.23 371 A 1 
ATOM 2821 C CG  . HIS A 0 371 . -102.021 -33.288 75.611   1.00 26.23 371 A 1 
ATOM 2822 C CD2 . HIS A 0 371 . -102.172 -33.355 74.251   1.00 26.23 371 A 1 
ATOM 2823 N ND1 . HIS A 0 371 . -102.015 -31.955 75.956   1.00 26.23 371 A 1 
ATOM 2824 C CE1 . HIS A 0 371 . -102.134 -31.236 74.828   1.00 26.23 371 A 1 
ATOM 2825 N NE2 . HIS A 0 371 . -102.243 -32.047 73.765   1.00 26.23 371 A 1 
ATOM 2826 N N   . GLY A 0 372 . -105.137 -35.604 77.528   1.00 31.16 372 A 1 
ATOM 2827 C CA  . GLY A 0 372 . -105.934 -36.817 77.476   1.00 31.16 372 A 1 
ATOM 2828 C C   . GLY A 0 372 . -105.999 -37.315 76.040   1.00 31.16 372 A 1 
ATOM 2829 O O   . GLY A 0 372 . -106.110 -36.515 75.113   1.00 31.16 372 A 1 
ATOM 2830 N N   . TYR A 0 373 . -106.016 -38.632 75.875   1.00 27.89 373 A 1 
ATOM 2831 C CA  . TYR A 0 373 . -106.493 -39.272 74.658   1.00 27.89 373 A 1 
ATOM 2832 C C   . TYR A 0 373 . -107.642 -40.191 75.052   1.00 27.89 373 A 1 
ATOM 2833 C CB  . TYR A 0 373 . -105.359 -40.022 73.951   1.00 27.89 373 A 1 
ATOM 2834 O O   . TYR A 0 373 . -107.489 -41.046 75.921   1.00 27.89 373 A 1 
ATOM 2835 C CG  . TYR A 0 373 . -104.232 -39.113 73.505   1.00 27.89 373 A 1 
ATOM 2836 C CD1 . TYR A 0 373 . -104.354 -38.367 72.316   1.00 27.89 373 A 1 
ATOM 2837 C CD2 . TYR A 0 373 . -103.079 -38.980 74.305   1.00 27.89 373 A 1 
ATOM 2838 C CE1 . TYR A 0 373 . -103.324 -37.490 71.927   1.00 27.89 373 A 1 
ATOM 2839 C CE2 . TYR A 0 373 . -102.047 -38.105 73.918   1.00 27.89 373 A 1 
ATOM 2840 O OH  . TYR A 0 373 . -101.183 -36.508 72.345   1.00 27.89 373 A 1 
ATOM 2841 C CZ  . TYR A 0 373 . -102.170 -37.358 72.726   1.00 27.89 373 A 1 
ATOM 2842 N N   . GLY A 0 374 . -108.805 -39.993 74.438   1.00 33.60 374 A 1 
ATOM 2843 C CA  . GLY A 0 374 . -109.908 -40.943 74.529   1.00 33.60 374 A 1 
ATOM 2844 C C   . GLY A 0 374 . -109.855 -41.932 73.369   1.00 33.60 374 A 1 
ATOM 2845 O O   . GLY A 0 374 . -109.378 -41.590 72.285   1.00 33.60 374 A 1 
ATOM 2846 N N   . LYS A 0 375 . -110.410 -43.134 73.557   1.00 31.18 375 A 1 
ATOM 2847 C CA  . LYS A 0 375 . -110.833 -43.983 72.437   1.00 31.18 375 A 1 
ATOM 2848 C C   . LYS A 0 375 . -111.878 -45.016 72.865   1.00 31.18 375 A 1 
ATOM 2849 C CB  . LYS A 0 375 . -109.612 -44.699 71.823   1.00 31.18 375 A 1 
ATOM 2850 O O   . LYS A 0 375 . -111.579 -45.821 73.732   1.00 31.18 375 A 1 
ATOM 2851 C CG  . LYS A 0 375 . -109.916 -45.074 70.368   1.00 31.18 375 A 1 
ATOM 2852 C CD  . LYS A 0 375 . -108.802 -45.927 69.759   1.00 31.18 375 A 1 
ATOM 2853 C CE  . LYS A 0 375 . -109.124 -46.168 68.280   1.00 31.18 375 A 1 
ATOM 2854 N NZ  . LYS A 0 375 . -108.182 -47.134 67.668   1.00 31.18 375 A 1 
ATOM 2855 N N   . GLY A 0 376 . -113.016 -45.039 72.161   1.00 33.30 376 A 1 
ATOM 2856 C CA  . GLY A 0 376 . -113.997 -46.142 72.120   1.00 33.30 376 A 1 
ATOM 2857 C C   . GLY A 0 376 . -114.755 -46.442 73.430   1.00 33.30 376 A 1 
ATOM 2858 O O   . GLY A 0 376 . -114.221 -46.291 74.514   1.00 33.30 376 A 1 
ATOM 2859 N N   . GLY A 0 377 . -116.016 -46.874 73.422   1.00 27.50 377 A 1 
ATOM 2860 C CA  . GLY A 0 377 . -116.905 -47.195 72.302   1.00 27.50 377 A 1 
ATOM 2861 C C   . GLY A 0 377 . -117.580 -48.559 72.495   1.00 27.50 377 A 1 
ATOM 2862 O O   . GLY A 0 377 . -116.901 -49.518 72.839   1.00 27.50 377 A 1 
ATOM 2863 N N   . TYR A 0 378 . -118.876 -48.626 72.159   1.00 24.82 378 A 1 
ATOM 2864 C CA  . TYR A 0 378 . -119.742 -49.819 72.050   1.00 24.82 378 A 1 
ATOM 2865 C C   . TYR A 0 378 . -120.362 -50.402 73.342   1.00 24.82 378 A 1 
ATOM 2866 C CB  . TYR A 0 378 . -119.094 -50.905 71.169   1.00 24.82 378 A 1 
ATOM 2867 O O   . TYR A 0 378 . -119.675 -50.718 74.305   1.00 24.82 378 A 1 
ATOM 2868 C CG  . TYR A 0 378 . -118.521 -50.374 69.866   1.00 24.82 378 A 1 
ATOM 2869 C CD1 . TYR A 0 378 . -119.391 -49.971 68.835   1.00 24.82 378 A 1 
ATOM 2870 C CD2 . TYR A 0 378 . -117.128 -50.235 69.705   1.00 24.82 378 A 1 
ATOM 2871 C CE1 . TYR A 0 378 . -118.871 -49.416 67.651   1.00 24.82 378 A 1 
ATOM 2872 C CE2 . TYR A 0 378 . -116.602 -49.681 68.522   1.00 24.82 378 A 1 
ATOM 2873 O OH  . TYR A 0 378 . -116.984 -48.732 66.348   1.00 24.82 378 A 1 
ATOM 2874 C CZ  . TYR A 0 378 . -117.478 -49.269 67.493   1.00 24.82 378 A 1 
ATOM 2875 N N   . GLY A 0 379 . -121.689 -50.617 73.288   1.00 29.77 379 A 1 
ATOM 2876 C CA  . GLY A 0 379 . -122.529 -51.230 74.333   1.00 29.77 379 A 1 
ATOM 2877 C C   . GLY A 0 379 . -123.084 -50.228 75.365   1.00 29.77 379 A 1 
ATOM 2878 O O   . GLY A 0 379 . -122.355 -49.372 75.841   1.00 29.77 379 A 1 
ATOM 2879 N N   . GLY A 0 380 . -124.361 -50.251 75.758   1.00 27.81 380 A 1 
ATOM 2880 C CA  . GLY A 0 380 . -125.477 -51.082 75.305   1.00 27.81 380 A 1 
ATOM 2881 C C   . GLY A 0 380 . -126.784 -50.713 76.031   1.00 27.81 380 A 1 
ATOM 2882 O O   . GLY A 0 380 . -126.779 -50.300 77.181   1.00 27.81 380 A 1 
ATOM 2883 N N   . TYR A 0 381 . -127.884 -50.851 75.302   1.00 23.62 381 A 1 
ATOM 2884 C CA  . TYR A 0 381 . -129.309 -50.716 75.633   1.00 23.62 381 A 1 
ATOM 2885 C C   . TYR A 0 381 . -129.745 -51.072 77.076   1.00 23.62 381 A 1 
ATOM 2886 C CB  . TYR A 0 381 . -130.050 -51.648 74.644   1.00 23.62 381 A 1 
ATOM 2887 O O   . TYR A 0 381 . -129.394 -52.127 77.593   1.00 23.62 381 A 1 
ATOM 2888 C CG  . TYR A 0 381 . -129.422 -51.710 73.254   1.00 23.62 381 A 1 
ATOM 2889 C CD1 . TYR A 0 381 . -129.801 -50.781 72.269   1.00 23.62 381 A 1 
ATOM 2890 C CD2 . TYR A 0 381 . -128.366 -52.614 72.997   1.00 23.62 381 A 1 
ATOM 2891 C CE1 . TYR A 0 381 . -129.116 -50.740 71.040   1.00 23.62 381 A 1 
ATOM 2892 C CE2 . TYR A 0 381 . -127.663 -52.559 71.778   1.00 23.62 381 A 1 
ATOM 2893 O OH  . TYR A 0 381 . -127.374 -51.551 69.614   1.00 23.62 381 A 1 
ATOM 2894 C CZ  . TYR A 0 381 . -128.041 -51.619 70.795   1.00 23.62 381 A 1 
ATOM 2895 N N   . GLY A 0 382 . -130.629 -50.250 77.659   1.00 29.96 382 A 1 
ATOM 2896 C CA  . GLY A 0 382 . -131.320 -50.498 78.938   1.00 29.96 382 A 1 
ATOM 2897 C C   . GLY A 0 382 . -131.726 -49.171 79.588   1.00 29.96 382 A 1 
ATOM 2898 O O   . GLY A 0 382 . -130.872 -48.409 80.018   1.00 29.96 382 A 1 
ATOM 2899 N N   . GLN A 0 383 . -132.980 -48.724 79.465   1.00 26.97 383 A 1 
ATOM 2900 C CA  . GLN A 0 383 . -134.050 -48.977 80.447   1.00 26.97 383 A 1 
ATOM 2901 C C   . GLN A 0 383 . -133.621 -48.688 81.898   1.00 26.97 383 A 1 
ATOM 2902 C CB  . GLN A 0 383 . -134.624 -50.405 80.353   1.00 26.97 383 A 1 
ATOM 2903 O O   . GLN A 0 383 . -132.611 -49.189 82.357   1.00 26.97 383 A 1 
ATOM 2904 C CG  . GLN A 0 383 . -135.436 -50.677 79.076   1.00 26.97 383 A 1 
ATOM 2905 C CD  . GLN A 0 383 . -136.294 -51.943 79.170   1.00 26.97 383 A 1 
ATOM 2906 N NE2 . GLN A 0 383 . -136.972 -52.326 78.111   1.00 26.97 383 A 1 
ATOM 2907 O OE1 . GLN A 0 383 . -136.402 -52.600 80.189   1.00 26.97 383 A 1 
ATOM 2908 N N   . GLN A 0 384 . -134.362 -48.020 82.768   1.00 27.44 384 A 1 
ATOM 2909 C CA  . GLN A 0 384 . -135.649 -47.329 82.778   1.00 27.44 384 A 1 
ATOM 2910 C C   . GLN A 0 384 . -135.864 -47.075 84.285   1.00 27.44 384 A 1 
ATOM 2911 C CB  . GLN A 0 384 . -136.799 -48.251 82.294   1.00 27.44 384 A 1 
ATOM 2912 O O   . GLN A 0 384 . -135.631 -47.980 85.075   1.00 27.44 384 A 1 
ATOM 2913 C CG  . GLN A 0 384 . -138.174 -47.574 82.192   1.00 27.44 384 A 1 
ATOM 2914 C CD  . GLN A 0 384 . -139.300 -48.597 82.059   1.00 27.44 384 A 1 
ATOM 2915 N NE2 . GLN A 0 384 . -139.794 -49.168 83.137   1.00 27.44 384 A 1 
ATOM 2916 O OE1 . GLN A 0 384 . -139.758 -48.900 80.977   1.00 27.44 384 A 1 
ATOM 2917 N N   . SER A 0 385 . -136.447 -45.943 84.683   1.00 29.83 385 A 1 
ATOM 2918 C CA  . SER A 0 385 . -137.276 -45.875 85.903   1.00 29.83 385 A 1 
ATOM 2919 C C   . SER A 0 385 . -136.619 -46.093 87.291   1.00 29.83 385 A 1 
ATOM 2920 C CB  . SER A 0 385 . -138.487 -46.817 85.702   1.00 29.83 385 A 1 
ATOM 2921 O O   . SER A 0 385 . -136.510 -47.215 87.772   1.00 29.83 385 A 1 
ATOM 2922 O OG  . SER A 0 385 . -139.143 -47.190 86.887   1.00 29.83 385 A 1 
ATOM 2923 N N   . LYS A 0 386 . -136.580 -44.966 88.024   1.00 26.88 386 A 1 
ATOM 2924 C CA  . LYS A 0 386 . -137.089 -44.787 89.408   1.00 26.88 386 A 1 
ATOM 2925 C C   . LYS A 0 386 . -136.246 -45.249 90.601   1.00 26.88 386 A 1 
ATOM 2926 C CB  . LYS A 0 386 . -138.478 -45.440 89.571   1.00 26.88 386 A 1 
ATOM 2927 O O   . LYS A 0 386 . -135.828 -46.392 90.665   1.00 26.88 386 A 1 
ATOM 2928 C CG  . LYS A 0 386 . -139.609 -44.778 88.776   1.00 26.88 386 A 1 
ATOM 2929 C CD  . LYS A 0 386 . -140.899 -45.593 88.961   1.00 26.88 386 A 1 
ATOM 2930 C CE  . LYS A 0 386 . -141.873 -45.330 87.810   1.00 26.88 386 A 1 
ATOM 2931 N NZ  . LYS A 0 386 . -143.063 -46.209 87.912   1.00 26.88 386 A 1 
ATOM 2932 N N   . HIS A 0 387 . -136.321 -44.389 91.631   1.00 25.57 387 A 1 
ATOM 2933 C CA  . HIS A 0 387 . -136.183 -44.693 93.065   1.00 25.57 387 A 1 
ATOM 2934 C C   . HIS A 0 387 . -134.801 -45.222 93.508   1.00 25.57 387 A 1 
ATOM 2935 C CB  . HIS A 0 387 . -137.343 -45.622 93.495   1.00 25.57 387 A 1 
ATOM 2936 O O   . HIS A 0 387 . -134.078 -45.845 92.751   1.00 25.57 387 A 1 
ATOM 2937 C CG  . HIS A 0 387 . -138.651 -44.919 93.801   1.00 25.57 387 A 1 
ATOM 2938 C CD2 . HIS A 0 387 . -139.404 -44.143 92.959   1.00 25.57 387 A 1 
ATOM 2939 N ND1 . HIS A 0 387 . -139.326 -44.961 95.000   1.00 25.57 387 A 1 
ATOM 2940 C CE1 . HIS A 0 387 . -140.455 -44.241 94.877   1.00 25.57 387 A 1 
ATOM 2941 N NE2 . HIS A 0 387 . -140.551 -43.732 93.639   1.00 25.57 387 A 1 
ATOM 2942 N N   . ALA A 0 388 . -134.354 -45.015 94.742   1.00 28.57 388 A 1 
ATOM 2943 C CA  . ALA A 0 388 . -134.651 -43.978 95.731   1.00 28.57 388 A 1 
ATOM 2944 C C   . ALA A 0 388 . -133.344 -43.810 96.551   1.00 28.57 388 A 1 
ATOM 2945 C CB  . ALA A 0 388 . -135.868 -44.390 96.575   1.00 28.57 388 A 1 
ATOM 2946 O O   . ALA A 0 388 . -132.517 -44.711 96.560   1.00 28.57 388 A 1 
ATOM 2947 N N   . GLN A 0 389 . -133.028 -42.619 97.057   1.00 26.64 389 A 1 
ATOM 2948 C CA  . GLN A 0 389 . -133.121 -42.310 98.493   1.00 26.64 389 A 1 
ATOM 2949 C C   . GLN A 0 389 . -132.143 -43.077 99.416   1.00 26.64 389 A 1 
ATOM 2950 C CB  . GLN A 0 389 . -134.582 -42.417 98.965   1.00 26.64 389 A 1 
ATOM 2951 O O   . GLN A 0 389 . -132.058 -44.294 99.392   1.00 26.64 389 A 1 
ATOM 2952 C CG  . GLN A 0 389 . -134.853 -41.933 100.393  1.00 26.64 389 A 1 
ATOM 2953 C CD  . GLN A 0 389 . -136.340 -41.959 100.743  1.00 26.64 389 A 1 
ATOM 2954 N NE2 . GLN A 0 389 . -136.695 -42.229 101.979  1.00 26.64 389 A 1 
ATOM 2955 O OE1 . GLN A 0 389 . -137.212 -41.727 99.922   1.00 26.64 389 A 1 
ATOM 2956 N N   . GLN A 0 390 . -131.557 -42.304 100.341  1.00 26.04 390 A 1 
ATOM 2957 C CA  . GLN A 0 390 . -130.908 -42.699 101.602  1.00 26.04 390 A 1 
ATOM 2958 C C   . GLN A 0 390 . -129.432 -43.144 101.636  1.00 26.04 390 A 1 
ATOM 2959 C CB  . GLN A 0 390 . -131.812 -43.612 102.462  1.00 26.04 390 A 1 
ATOM 2960 O O   . GLN A 0 390 . -128.971 -44.016 100.917  1.00 26.04 390 A 1 
ATOM 2961 C CG  . GLN A 0 390 . -132.745 -42.784 103.362  1.00 26.04 390 A 1 
ATOM 2962 C CD  . GLN A 0 390 . -134.046 -43.486 103.740  1.00 26.04 390 A 1 
ATOM 2963 N NE2 . GLN A 0 390 . -134.778 -42.967 104.697  1.00 26.04 390 A 1 
ATOM 2964 O OE1 . GLN A 0 390 . -134.521 -44.418 103.124  1.00 26.04 390 A 1 
ATOM 2965 N N   . GLN A 0 391 . -128.782 -42.542 102.643  1.00 26.94 391 A 1 
ATOM 2966 C CA  . GLN A 0 391 . -127.639 -42.987 103.447  1.00 26.94 391 A 1 
ATOM 2967 C C   . GLN A 0 391 . -126.285 -43.139 102.730  1.00 26.94 391 A 1 
ATOM 2968 C CB  . GLN A 0 391 . -128.060 -44.182 104.321  1.00 26.94 391 A 1 
ATOM 2969 O O   . GLN A 0 391 . -126.082 -44.011 101.904  1.00 26.94 391 A 1 
ATOM 2970 C CG  . GLN A 0 391 . -129.101 -43.729 105.365  1.00 26.94 391 A 1 
ATOM 2971 C CD  . GLN A 0 391 . -129.715 -44.881 106.140  1.00 26.94 391 A 1 
ATOM 2972 N NE2 . GLN A 0 391 . -129.000 -45.482 107.065  1.00 26.94 391 A 1 
ATOM 2973 O OE1 . GLN A 0 391 . -130.865 -45.232 105.949  1.00 26.94 391 A 1 
ATOM 2974 N N   . SER A 0 392 . -125.314 -42.244 102.939  1.00 26.10 392 A 1 
ATOM 2975 C CA  . SER A 0 392 . -124.614 -41.897 104.196  1.00 26.10 392 A 1 
ATOM 2976 C C   . SER A 0 392 . -123.766 -43.035 104.771  1.00 26.10 392 A 1 
ATOM 2977 C CB  . SER A 0 392 . -125.475 -41.268 105.313  1.00 26.10 392 A 1 
ATOM 2978 O O   . SER A 0 392 . -124.315 -43.983 105.329  1.00 26.10 392 A 1 
ATOM 2979 O OG  . SER A 0 392 . -126.159 -42.235 106.093  1.00 26.10 392 A 1 
ATOM 2980 N N   . SER A 0 393 . -122.440 -42.876 104.745  1.00 26.41 393 A 1 
ATOM 2981 C CA  . SER A 0 393 . -121.499 -43.075 105.872  1.00 26.41 393 A 1 
ATOM 2982 C C   . SER A 0 393 . -120.058 -43.262 105.366  1.00 26.41 393 A 1 
ATOM 2983 C CB  . SER A 0 393 . -121.865 -44.242 106.808  1.00 26.41 393 A 1 
ATOM 2984 O O   . SER A 0 393 . -119.856 -43.504 104.183  1.00 26.41 393 A 1 
ATOM 2985 O OG  . SER A 0 393 . -122.055 -45.444 106.106  1.00 26.41 393 A 1 
ATOM 2986 N N   . ALA A 0 394 . -119.092 -43.144 106.289  1.00 31.97 394 A 1 
ATOM 2987 C CA  . ALA A 0 394 . -117.650 -43.400 106.136  1.00 31.97 394 A 1 
ATOM 2988 C C   . ALA A 0 394 . -116.925 -42.538 105.068  1.00 31.97 394 A 1 
ATOM 2989 C CB  . ALA A 0 394 . -117.430 -44.907 105.975  1.00 31.97 394 A 1 
ATOM 2990 O O   . ALA A 0 394 . -117.093 -42.715 103.871  1.00 31.97 394 A 1 
ATOM 2991 N N   . ALA A 0 395 . -116.137 -41.515 105.413  1.00 27.65 395 A 1 
ATOM 2992 C CA  . ALA A 0 395 . -114.987 -41.499 106.331  1.00 27.65 395 A 1 
ATOM 2993 C C   . ALA A 0 395 . -113.874 -42.481 105.910  1.00 27.65 395 A 1 
ATOM 2994 C CB  . ALA A 0 395 . -115.370 -41.582 107.818  1.00 27.65 395 A 1 
ATOM 2995 O O   . ALA A 0 395 . -113.925 -43.667 106.219  1.00 27.65 395 A 1 
ATOM 2996 N N   . GLY A 0 396 . -112.851 -41.944 105.237  1.00 34.34 396 A 1 
ATOM 2997 C CA  . GLY A 0 396 . -111.652 -42.662 104.803  1.00 34.34 396 A 1 
ATOM 2998 C C   . GLY A 0 396 . -110.430 -41.744 104.836  1.00 34.34 396 A 1 
ATOM 2999 O O   . GLY A 0 396 . -110.063 -41.154 103.825  1.00 34.34 396 A 1 
ATOM 3000 N N   . TYR A 0 397 . -109.821 -41.597 106.015  1.00 26.91 397 A 1 
ATOM 3001 C CA  . TYR A 0 397 . -108.492 -40.990 106.174  1.00 26.91 397 A 1 
ATOM 3002 C C   . TYR A 0 397 . -107.431 -41.876 105.499  1.00 26.91 397 A 1 
ATOM 3003 C CB  . TYR A 0 397 . -108.148 -40.896 107.672  1.00 26.91 397 A 1 
ATOM 3004 O O   . TYR A 0 397 . -107.501 -43.095 105.649  1.00 26.91 397 A 1 
ATOM 3005 C CG  . TYR A 0 397 . -108.756 -39.737 108.440  1.00 26.91 397 A 1 
ATOM 3006 C CD1 . TYR A 0 397 . -107.953 -38.620 108.746  1.00 26.91 397 A 1 
ATOM 3007 C CD2 . TYR A 0 397 . -110.082 -39.798 108.912  1.00 26.91 397 A 1 
ATOM 3008 C CE1 . TYR A 0 397 . -108.468 -37.567 109.525  1.00 26.91 397 A 1 
ATOM 3009 C CE2 . TYR A 0 397 . -110.602 -38.743 109.687  1.00 26.91 397 A 1 
ATOM 3010 O OH  . TYR A 0 397 . -110.296 -36.622 110.760  1.00 26.91 397 A 1 
ATOM 3011 C CZ  . TYR A 0 397 . -109.795 -37.629 109.999  1.00 26.91 397 A 1 
ATOM 3012 N N   . GLY A 0 398 . -106.409 -41.308 104.839  1.00 28.05 398 A 1 
ATOM 3013 C CA  . GLY A 0 398 . -105.389 -42.176 104.236  1.00 28.05 398 A 1 
ATOM 3014 C C   . GLY A 0 398 . -104.226 -41.566 103.449  1.00 28.05 398 A 1 
ATOM 3015 O O   . GLY A 0 398 . -104.035 -41.950 102.306  1.00 28.05 398 A 1 
ATOM 3016 N N   . ARG A 0 399 . -103.374 -40.771 104.115  1.00 29.60 399 A 1 
ATOM 3017 C CA  . ARG A 0 399 . -101.908 -40.729 103.893  1.00 29.60 399 A 1 
ATOM 3018 C C   . ARG A 0 399 . -101.362 -40.210 102.545  1.00 29.60 399 A 1 
ATOM 3019 C CB  . ARG A 0 399 . -101.368 -42.140 104.207  1.00 29.60 399 A 1 
ATOM 3020 O O   . ARG A 0 399 . -101.179 -40.961 101.591  1.00 29.60 399 A 1 
ATOM 3021 C CG  . ARG A 0 399 . -99.846  -42.210 104.361  1.00 29.60 399 A 1 
ATOM 3022 C CD  . ARG A 0 399 . -99.442  -43.667 104.605  1.00 29.60 399 A 1 
ATOM 3023 N NE  . ARG A 0 399 . -98.072  -43.767 105.137  1.00 29.60 399 A 1 
ATOM 3024 N NH1 . ARG A 0 399 . -97.807  -46.028 104.841  1.00 29.60 399 A 1 
ATOM 3025 N NH2 . ARG A 0 399 . -96.224  -44.859 105.893  1.00 29.60 399 A 1 
ATOM 3026 C CZ  . ARG A 0 399 . -97.376  -44.880 105.283  1.00 29.60 399 A 1 
ATOM 3027 N N   . ASP A 0 400 . -100.856 -38.978 102.583  1.00 31.06 400 A 1 
ATOM 3028 C CA  . ASP A 0 400 . -99.780  -38.520 101.698  1.00 31.06 400 A 1 
ATOM 3029 C C   . ASP A 0 400 . -98.535  -39.425 101.790  1.00 31.06 400 A 1 
ATOM 3030 C CB  . ASP A 0 400 . -99.350  -37.097 102.089  1.00 31.06 400 A 1 
ATOM 3031 O O   . ASP A 0 400 . -98.037  -39.721 102.882  1.00 31.06 400 A 1 
ATOM 3032 C CG  . ASP A 0 400 . -100.438 -36.065 101.812  1.00 31.06 400 A 1 
ATOM 3033 O OD1 . ASP A 0 400 . -100.714 -35.854 100.613  1.00 31.06 400 A 1 
ATOM 3034 O OD2 . ASP A 0 400 . -100.985 -35.537 102.805  1.00 31.06 400 A 1 
ATOM 3035 N N   . GLN A 0 401 . -97.963  -39.788 100.639  1.00 33.92 401 A 1 
ATOM 3036 C CA  . GLN A 0 401 . -96.541  -40.117 100.534  1.00 33.92 401 A 1 
ATOM 3037 C C   . GLN A 0 401 . -95.891  -39.318 99.406   1.00 33.92 401 A 1 
ATOM 3038 C CB  . GLN A 0 401 . -96.264  -41.624 100.389  1.00 33.92 401 A 1 
ATOM 3039 O O   . GLN A 0 401 . -96.152  -39.513 98.222   1.00 33.92 401 A 1 
ATOM 3040 C CG  . GLN A 0 401 . -96.262  -42.342 101.749  1.00 33.92 401 A 1 
ATOM 3041 C CD  . GLN A 0 401 . -95.367  -43.582 101.765  1.00 33.92 401 A 1 
ATOM 3042 N NE2 . GLN A 0 401 . -94.755  -43.905 102.883  1.00 33.92 401 A 1 
ATOM 3043 O OE1 . GLN A 0 401 . -95.173  -44.286 100.795  1.00 33.92 401 A 1 
ATOM 3044 N N   . MET A 0 402 . -94.997  -38.427 99.819   1.00 31.72 402 A 1 
ATOM 3045 C CA  . MET A 0 402 . -94.112  -37.652 98.965   1.00 31.72 402 A 1 
ATOM 3046 C C   . MET A 0 402 . -93.052  -38.572 98.341   1.00 31.72 402 A 1 
ATOM 3047 C CB  . MET A 0 402 . -93.500  -36.579 99.881   1.00 31.72 402 A 1 
ATOM 3048 O O   . MET A 0 402 . -92.201  -39.100 99.054   1.00 31.72 402 A 1 
ATOM 3049 C CG  . MET A 0 402 . -92.522  -35.607 99.226   1.00 31.72 402 A 1 
ATOM 3050 S SD  . MET A 0 402 . -91.937  -34.384 100.434  1.00 31.72 402 A 1 
ATOM 3051 C CE  . MET A 0 402 . -90.860  -33.367 99.396   1.00 31.72 402 A 1 
ATOM 3052 N N   . VAL A 0 403 . -93.064  -38.725 97.014   1.00 38.02 403 A 1 
ATOM 3053 C CA  . VAL A 0 403 . -91.929  -39.276 96.255   1.00 38.02 403 A 1 
ATOM 3054 C C   . VAL A 0 403 . -91.441  -38.219 95.275   1.00 38.02 403 A 1 
ATOM 3055 C CB  . VAL A 0 403 . -92.241  -40.617 95.565   1.00 38.02 403 A 1 
ATOM 3056 O O   . VAL A 0 403 . -92.139  -37.819 94.346   1.00 38.02 403 A 1 
ATOM 3057 C CG1 . VAL A 0 403 . -91.026  -41.124 94.770   1.00 38.02 403 A 1 
ATOM 3058 C CG2 . VAL A 0 403 . -92.590  -41.689 96.606   1.00 38.02 403 A 1 
ATOM 3059 N N   . TRP A 0 404 . -90.223  -37.751 95.522   1.00 23.13 404 A 1 
ATOM 3060 C CA  . TRP A 0 404 . -89.540  -36.721 94.753   1.00 23.13 404 A 1 
ATOM 3061 C C   . TRP A 0 404 . -88.633  -37.391 93.715   1.00 23.13 404 A 1 
ATOM 3062 C CB  . TRP A 0 404 . -88.764  -35.865 95.768   1.00 23.13 404 A 1 
ATOM 3063 O O   . TRP A 0 404 . -87.703  -38.107 94.082   1.00 23.13 404 A 1 
ATOM 3064 C CG  . TRP A 0 404 . -88.133  -34.592 95.294   1.00 23.13 404 A 1 
ATOM 3065 C CD1 . TRP A 0 404 . -88.771  -33.405 95.180   1.00 23.13 404 A 1 
ATOM 3066 C CD2 . TRP A 0 404 . -86.726  -34.318 95.000   1.00 23.13 404 A 1 
ATOM 3067 C CE2 . TRP A 0 404 . -86.582  -32.920 94.749   1.00 23.13 404 A 1 
ATOM 3068 C CE3 . TRP A 0 404 . -85.550  -35.100 94.951   1.00 23.13 404 A 1 
ATOM 3069 N NE1 . TRP A 0 404 . -87.863  -32.419 94.848   1.00 23.13 404 A 1 
ATOM 3070 C CH2 . TRP A 0 404 . -84.190  -33.129 94.450   1.00 23.13 404 A 1 
ATOM 3071 C CZ2 . TRP A 0 404 . -85.341  -32.323 94.483   1.00 23.13 404 A 1 
ATOM 3072 C CZ3 . TRP A 0 404 . -84.298  -34.513 94.678   1.00 23.13 404 A 1 
ATOM 3073 N N   . GLN A 0 405 . -88.885  -37.160 92.425   1.00 32.83 405 A 1 
ATOM 3074 C CA  . GLN A 0 405 . -87.928  -37.437 91.350   1.00 32.83 405 A 1 
ATOM 3075 C C   . GLN A 0 405 . -87.958  -36.282 90.351   1.00 32.83 405 A 1 
ATOM 3076 C CB  . GLN A 0 405 . -88.210  -38.774 90.639   1.00 32.83 405 A 1 
ATOM 3077 O O   . GLN A 0 405 . -88.975  -36.033 89.707   1.00 32.83 405 A 1 
ATOM 3078 C CG  . GLN A 0 405 . -87.855  -39.994 91.505   1.00 32.83 405 A 1 
ATOM 3079 C CD  . GLN A 0 405 . -87.813  -41.309 90.728   1.00 32.83 405 A 1 
ATOM 3080 N NE2 . GLN A 0 405 . -87.490  -42.404 91.380   1.00 32.83 405 A 1 
ATOM 3081 O OE1 . GLN A 0 405 . -88.049  -41.395 89.536   1.00 32.83 405 A 1 
ATOM 3082 N N   . GLY A 0 406 . -86.842  -35.566 90.233   1.00 26.11 406 A 1 
ATOM 3083 C CA  . GLY A 0 406 . -86.658  -34.525 89.229   1.00 26.11 406 A 1 
ATOM 3084 C C   . GLY A 0 406 . -85.625  -34.940 88.187   1.00 26.11 406 A 1 
ATOM 3085 O O   . GLY A 0 406 . -84.536  -35.366 88.553   1.00 26.11 406 A 1 
ATOM 3086 N N   . ALA A 0 407 . -85.951  -34.756 86.906   1.00 26.89 407 A 1 
ATOM 3087 C CA  . ALA A 0 407 . -85.003  -34.443 85.833   1.00 26.89 407 A 1 
ATOM 3088 C C   . ALA A 0 407 . -85.775  -34.002 84.577   1.00 26.89 407 A 1 
ATOM 3089 C CB  . ALA A 0 407 . -84.102  -35.639 85.502   1.00 26.89 407 A 1 
ATOM 3090 O O   . ALA A 0 407 . -86.792  -34.590 84.214   1.00 26.89 407 A 1 
ATOM 3091 N N   . SER A 0 408 . -85.299  -32.955 83.910   1.00 38.53 408 A 1 
ATOM 3092 C CA  . SER A 0 408 . -85.904  -32.371 82.712   1.00 38.53 408 A 1 
ATOM 3093 C C   . SER A 0 408 . -85.359  -32.999 81.422   1.00 38.53 408 A 1 
ATOM 3094 C CB  . SER A 0 408 . -85.632  -30.859 82.722   1.00 38.53 408 A 1 
ATOM 3095 O O   . SER A 0 408 . -84.152  -32.987 81.198   1.00 38.53 408 A 1 
ATOM 3096 O OG  . SER A 0 408 . -84.292  -30.582 83.101   1.00 38.53 408 A 1 
ATOM 3097 N N   . ALA A 0 409 . -86.234  -33.464 80.519   1.00 34.35 409 A 1 
ATOM 3098 C CA  . ALA A 0 409 . -85.841  -33.825 79.150   1.00 34.35 409 A 1 
ATOM 3099 C C   . ALA A 0 409 . -87.016  -33.831 78.146   1.00 34.35 409 A 1 
ATOM 3100 C CB  . ALA A 0 409 . -85.149  -35.200 79.169   1.00 34.35 409 A 1 
ATOM 3101 O O   . ALA A 0 409 . -87.719  -34.829 78.020   1.00 34.35 409 A 1 
ATOM 3102 N N   . SER A 0 410 . -87.204  -32.728 77.406   1.00 40.43 410 A 1 
ATOM 3103 C CA  . SER A 0 410 . -87.438  -32.686 75.938   1.00 40.43 410 A 1 
ATOM 3104 C C   . SER A 0 410 . -87.977  -31.315 75.486   1.00 40.43 410 A 1 
ATOM 3105 C CB  . SER A 0 410 . -88.333  -33.808 75.367   1.00 40.43 410 A 1 
ATOM 3106 O O   . SER A 0 410 . -89.087  -30.913 75.817   1.00 40.43 410 A 1 
ATOM 3107 O OG  . SER A 0 410 . -89.483  -34.055 76.137   1.00 40.43 410 A 1 
ATOM 3108 N N   . LYS A 0 411 . -87.175  -30.577 74.704   1.00 36.55 411 A 1 
ATOM 3109 C CA  . LYS A 0 411 . -87.613  -29.397 73.937   1.00 36.55 411 A 1 
ATOM 3110 C C   . LYS A 0 411 . -87.752  -29.801 72.471   1.00 36.55 411 A 1 
ATOM 3111 C CB  . LYS A 0 411 . -86.583  -28.251 74.009   1.00 36.55 411 A 1 
ATOM 3112 O O   . LYS A 0 411 . -86.769  -30.265 71.901   1.00 36.55 411 A 1 
ATOM 3113 C CG  . LYS A 0 411 . -86.457  -27.514 75.349   1.00 36.55 411 A 1 
ATOM 3114 C CD  . LYS A 0 411 . -85.475  -26.338 75.176   1.00 36.55 411 A 1 
ATOM 3115 C CE  . LYS A 0 411 . -85.342  -25.509 76.458   1.00 36.55 411 A 1 
ATOM 3116 N NZ  . LYS A 0 411 . -84.479  -24.315 76.254   1.00 36.55 411 A 1 
ATOM 3117 N N   . GLN A 0 412 . -88.904  -29.557 71.851   1.00 38.68 412 A 1 
ATOM 3118 C CA  . GLN A 0 412 . -89.095  -29.685 70.401   1.00 38.68 412 A 1 
ATOM 3119 C C   . GLN A 0 412 . -89.948  -28.514 69.894   1.00 38.68 412 A 1 
ATOM 3120 C CB  . GLN A 0 412 . -89.712  -31.057 70.060   1.00 38.68 412 A 1 
ATOM 3121 O O   . GLN A 0 412 . -91.170  -28.581 69.878   1.00 38.68 412 A 1 
ATOM 3122 C CG  . GLN A 0 412 . -88.691  -32.205 70.183   1.00 38.68 412 A 1 
ATOM 3123 C CD  . GLN A 0 412 . -89.294  -33.585 69.947   1.00 38.68 412 A 1 
ATOM 3124 N NE2 . GLN A 0 412 . -88.520  -34.545 69.491   1.00 38.68 412 A 1 
ATOM 3125 O OE1 . GLN A 0 412 . -90.451  -33.850 70.207   1.00 38.68 412 A 1 
ATOM 3126 N N   . ALA A 0 413 . -89.284  -27.423 69.506   1.00 33.37 413 A 1 
ATOM 3127 C CA  . ALA A 0 413 . -89.876  -26.361 68.694   1.00 33.37 413 A 1 
ATOM 3128 C C   . ALA A 0 413 . -89.335  -26.520 67.266   1.00 33.37 413 A 1 
ATOM 3129 C CB  . ALA A 0 413 . -89.552  -24.995 69.311   1.00 33.37 413 A 1 
ATOM 3130 O O   . ALA A 0 413 . -88.122  -26.658 67.089   1.00 33.37 413 A 1 
ATOM 3131 N N   . ALA A 0 414 . -90.228  -26.569 66.277   1.00 37.19 414 A 1 
ATOM 3132 C CA  . ALA A 0 414 . -89.868  -26.839 64.888   1.00 37.19 414 A 1 
ATOM 3133 C C   . ALA A 0 414 . -89.054  -25.686 64.277   1.00 37.19 414 A 1 
ATOM 3134 C CB  . ALA A 0 414 . -91.147  -27.132 64.095   1.00 37.19 414 A 1 
ATOM 3135 O O   . ALA A 0 414 . -89.317  -24.516 64.553   1.00 37.19 414 A 1 
ATOM 3136 N N   . ALA A 0 415 . -88.070  -26.022 63.442   1.00 33.71 415 A 1 
ATOM 3137 C CA  . ALA A 0 415 . -87.319  -25.054 62.651   1.00 33.71 415 A 1 
ATOM 3138 C C   . ALA A 0 415 . -87.919  -24.979 61.241   1.00 33.71 415 A 1 
ATOM 3139 C CB  . ALA A 0 415 . -85.841  -25.464 62.636   1.00 33.71 415 A 1 
ATOM 3140 O O   . ALA A 0 415 . -88.146  -26.021 60.628   1.00 33.71 415 A 1 
ATOM 3141 N N   . GLY A 0 416 . -88.158  -23.763 60.742   1.00 35.01 416 A 1 
ATOM 3142 C CA  . GLY A 0 416 . -88.507  -23.545 59.338   1.00 35.01 416 A 1 
ATOM 3143 C C   . GLY A 0 416 . -87.373  -23.993 58.414   1.00 35.01 416 A 1 
ATOM 3144 O O   . GLY A 0 416 . -86.197  -23.853 58.764   1.00 35.01 416 A 1 
ATOM 3145 N N   . ALA A 0 417 . -87.746  -24.566 57.272   1.00 34.12 417 A 1 
ATOM 3146 C CA  . ALA A 0 417 . -86.827  -24.909 56.194   1.00 34.12 417 A 1 
ATOM 3147 C C   . ALA A 0 417 . -86.492  -23.664 55.355   1.00 34.12 417 A 1 
ATOM 3148 C CB  . ALA A 0 417 . -87.450  -26.034 55.357   1.00 34.12 417 A 1 
ATOM 3149 O O   . ALA A 0 417 . -87.230  -22.681 55.388   1.00 34.12 417 A 1 
ATOM 3150 N N   . TYR A 0 418 . -85.381  -23.739 54.627   1.00 38.24 418 A 1 
ATOM 3151 C CA  . TYR A 0 418 . -84.930  -22.729 53.674   1.00 38.24 418 A 1 
ATOM 3152 C C   . TYR A 0 418 . -84.916  -23.360 52.285   1.00 38.24 418 A 1 
ATOM 3153 C CB  . TYR A 0 418 . -83.510  -22.250 54.025   1.00 38.24 418 A 1 
ATOM 3154 O O   . TYR A 0 418 . -84.462  -24.501 52.150   1.00 38.24 418 A 1 
ATOM 3155 C CG  . TYR A 0 418 . -83.332  -21.665 55.414   1.00 38.24 418 A 1 
ATOM 3156 C CD1 . TYR A 0 418 . -83.506  -20.283 55.615   1.00 38.24 418 A 1 
ATOM 3157 C CD2 . TYR A 0 418 . -82.988  -22.497 56.498   1.00 38.24 418 A 1 
ATOM 3158 C CE1 . TYR A 0 418 . -83.349  -19.731 56.901   1.00 38.24 418 A 1 
ATOM 3159 C CE2 . TYR A 0 418 . -82.832  -21.952 57.787   1.00 38.24 418 A 1 
ATOM 3160 O OH  . TYR A 0 418 . -82.886  -20.037 59.238   1.00 38.24 418 A 1 
ATOM 3161 C CZ  . TYR A 0 418 . -83.020  -20.568 57.991   1.00 38.24 418 A 1 
ATOM 3162 N N   . ASP A 0 419 . -85.339  -22.605 51.284   1.00 38.69 419 A 1 
ATOM 3163 C CA  . ASP A 0 419 . -84.897  -22.793 49.907   1.00 38.69 419 A 1 
ATOM 3164 C C   . ASP A 0 419 . -83.378  -22.540 49.814   1.00 38.69 419 A 1 
ATOM 3165 C CB  . ASP A 0 419 . -85.716  -21.908 48.939   1.00 38.69 419 A 1 
ATOM 3166 O O   . ASP A 0 419 . -82.767  -21.803 50.596   1.00 38.69 419 A 1 
ATOM 3167 C CG  . ASP A 0 419 . -86.244  -20.606 49.566   1.00 38.69 419 A 1 
ATOM 3168 O OD1 . ASP A 0 419 . -85.486  -19.987 50.354   1.00 38.69 419 A 1 
ATOM 3169 O OD2 . ASP A 0 419 . -87.459  -20.351 49.427   1.00 38.69 419 A 1 
ATOM 3170 N N   . ASN A 0 420 . -82.730  -23.260 48.904   1.00 41.19 420 A 1 
ATOM 3171 C CA  . ASN A 0 420 . -81.336  -23.050 48.527   1.00 41.19 420 A 1 
ATOM 3172 C C   . ASN A 0 420 . -81.206  -23.427 47.053   1.00 41.19 420 A 1 
ATOM 3173 C CB  . ASN A 0 420 . -80.352  -23.878 49.389   1.00 41.19 420 A 1 
ATOM 3174 O O   . ASN A 0 420 . -80.603  -24.452 46.730   1.00 41.19 420 A 1 
ATOM 3175 C CG  . ASN A 0 420 . -80.134  -23.381 50.802   1.00 41.19 420 A 1 
ATOM 3176 N ND2 . ASN A 0 420 . -80.593  -24.134 51.772   1.00 41.19 420 A 1 
ATOM 3177 O OD1 . ASN A 0 420 . -79.492  -22.370 51.076   1.00 41.19 420 A 1 
ATOM 3178 N N   . ASP A 0 421 . -81.754  -22.603 46.166   1.00 42.24 421 A 1 
ATOM 3179 C CA  . ASP A 0 421 . -81.407  -22.670 44.752   1.00 42.24 421 A 1 
ATOM 3180 C C   . ASP A 0 421 . -79.897  -22.475 44.628   1.00 42.24 421 A 1 
ATOM 3181 C CB  . ASP A 0 421 . -82.218  -21.629 43.980   1.00 42.24 421 A 1 
ATOM 3182 O O   . ASP A 0 421 . -79.334  -21.526 45.172   1.00 42.24 421 A 1 
ATOM 3183 C CG  . ASP A 0 421 . -83.672  -22.093 43.961   1.00 42.24 421 A 1 
ATOM 3184 O OD1 . ASP A 0 421 . -83.908  -23.114 43.273   1.00 42.24 421 A 1 
ATOM 3185 O OD2 . ASP A 0 421 . -84.483  -21.541 44.730   1.00 42.24 421 A 1 
ATOM 3186 N N   . GLU A 0 422 . -79.184  -23.445 44.051   1.00 44.26 422 A 1 
ATOM 3187 C CA  . GLU A 0 422 . -77.732  -23.516 44.195   1.00 44.26 422 A 1 
ATOM 3188 C C   . GLU A 0 422 . -77.026  -23.894 42.886   1.00 44.26 422 A 1 
ATOM 3189 C CB  . GLU A 0 422 . -77.355  -24.402 45.412   1.00 44.26 422 A 1 
ATOM 3190 O O   . GLU A 0 422 . -77.250  -24.953 42.314   1.00 44.26 422 A 1 
ATOM 3191 C CG  . GLU A 0 422 . -75.981  -24.044 46.011   1.00 44.26 422 A 1 
ATOM 3192 C CD  . GLU A 0 422 . -75.765  -24.592 47.434   1.00 44.26 422 A 1 
ATOM 3193 O OE1 . GLU A 0 422 . -75.598  -23.728 48.334   1.00 44.26 422 A 1 
ATOM 3194 O OE2 . GLU A 0 422 . -75.676  -25.825 47.612   1.00 44.26 422 A 1 
ATOM 3195 N N   . TRP A 0 423 . -76.094  -23.012 42.509   1.00 57.71 423 A 1 
ATOM 3196 C CA  . TRP A 0 423 . -74.945  -23.171 41.605   1.00 57.71 423 A 1 
ATOM 3197 C C   . TRP A 0 423 . -75.172  -23.413 40.092   1.00 57.71 423 A 1 
ATOM 3198 C CB  . TRP A 0 423 . -73.888  -24.108 42.234   1.00 57.71 423 A 1 
ATOM 3199 O O   . TRP A 0 423 . -75.374  -24.525 39.617   1.00 57.71 423 A 1 
ATOM 3200 C CG  . TRP A 0 423 . -74.133  -25.595 42.206   1.00 57.71 423 A 1 
ATOM 3201 C CD1 . TRP A 0 423 . -74.840  -26.310 43.112   1.00 57.71 423 A 1 
ATOM 3202 C CD2 . TRP A 0 423 . -73.725  -26.571 41.195   1.00 57.71 423 A 1 
ATOM 3203 C CE2 . TRP A 0 423 . -74.255  -27.849 41.548   1.00 57.71 423 A 1 
ATOM 3204 C CE3 . TRP A 0 423 . -72.990  -26.500 39.992   1.00 57.71 423 A 1 
ATOM 3205 N NE1 . TRP A 0 423 . -74.952  -27.622 42.709   1.00 57.71 423 A 1 
ATOM 3206 C CH2 . TRP A 0 423 . -73.290  -28.890 39.588   1.00 57.71 423 A 1 
ATOM 3207 C CZ2 . TRP A 0 423 . -74.047  -28.994 40.767   1.00 57.71 423 A 1 
ATOM 3208 C CZ3 . TRP A 0 423 . -72.765  -27.644 39.203   1.00 57.71 423 A 1 
ATOM 3209 N N   . ALA A 0 424 . -74.848  -22.383 39.302   1.00 48.72 424 A 1 
ATOM 3210 C CA  . ALA A 0 424 . -74.098  -22.545 38.053   1.00 48.72 424 A 1 
ATOM 3211 C C   . ALA A 0 424 . -72.600  -22.300 38.339   1.00 48.72 424 A 1 
ATOM 3212 C CB  . ALA A 0 424 . -74.664  -21.594 36.992   1.00 48.72 424 A 1 
ATOM 3213 O O   . ALA A 0 424 . -72.257  -21.405 39.116   1.00 48.72 424 A 1 
ATOM 3214 N N   . LYS A 0 425 . -71.695  -23.103 37.761   1.00 51.97 425 A 1 
ATOM 3215 C CA  . LYS A 0 425 . -70.238  -22.994 37.981   1.00 51.97 425 A 1 
ATOM 3216 C C   . LYS A 0 425 . -69.518  -22.469 36.744   1.00 51.97 425 A 1 
ATOM 3217 C CB  . LYS A 0 425 . -69.636  -24.331 38.441   1.00 51.97 425 A 1 
ATOM 3218 O O   . LYS A 0 425 . -69.859  -22.819 35.621   1.00 51.97 425 A 1 
ATOM 3219 C CG  . LYS A 0 425 . -69.849  -24.558 39.943   1.00 51.97 425 A 1 
ATOM 3220 C CD  . LYS A 0 425 . -69.492  -26.000 40.315   1.00 51.97 425 A 1 
ATOM 3221 C CE  . LYS A 0 425 . -69.900  -26.291 41.761   1.00 51.97 425 A 1 
ATOM 3222 N NZ  . LYS A 0 425 . -69.948  -27.751 42.004   1.00 51.97 425 A 1 
ATOM 3223 N N   . GLN A 0 426 . -68.509  -21.647 37.001   1.00 56.08 426 A 1 
ATOM 3224 C CA  . GLN A 0 426 . -67.648  -21.017 36.009   1.00 56.08 426 A 1 
ATOM 3225 C C   . GLN A 0 426 . -66.733  -22.054 35.338   1.00 56.08 426 A 1 
ATOM 3226 C CB  . GLN A 0 426 . -66.867  -19.931 36.761   1.00 56.08 426 A 1 
ATOM 3227 O O   . GLN A 0 426 . -66.192  -22.930 36.020   1.00 56.08 426 A 1 
ATOM 3228 C CG  . GLN A 0 426 . -66.242  -18.863 35.863   1.00 56.08 426 A 1 
ATOM 3229 C CD  . GLN A 0 426 . -65.714  -17.680 36.668   1.00 56.08 426 A 1 
ATOM 3230 N NE2 . GLN A 0 426 . -65.212  -16.665 36.008   1.00 56.08 426 A 1 
ATOM 3231 O OE1 . GLN A 0 426 . -65.739  -17.651 37.894   1.00 56.08 426 A 1 
ATOM 3232 N N   . ALA A 0 427 . -66.562  -21.947 34.021   1.00 56.80 427 A 1 
ATOM 3233 C CA  . ALA A 0 427 . -65.611  -22.733 33.240   1.00 56.80 427 A 1 
ATOM 3234 C C   . ALA A 0 427 . -64.484  -21.826 32.726   1.00 56.80 427 A 1 
ATOM 3235 C CB  . ALA A 0 427 . -66.350  -23.465 32.111   1.00 56.80 427 A 1 
ATOM 3236 O O   . ALA A 0 427 . -64.712  -20.643 32.465   1.00 56.80 427 A 1 
ATOM 3237 N N   . TYR A 0 428 . -63.291  -22.405 32.610   1.00 68.02 428 A 1 
ATOM 3238 C CA  . TYR A 0 428 . -62.056  -21.747 32.196   1.00 68.02 428 A 1 
ATOM 3239 C C   . TYR A 0 428 . -61.284  -22.680 31.257   1.00 68.02 428 A 1 
ATOM 3240 C CB  . TYR A 0 428 . -61.186  -21.436 33.424   1.00 68.02 428 A 1 
ATOM 3241 O O   . TYR A 0 428 . -61.349  -23.901 31.446   1.00 68.02 428 A 1 
ATOM 3242 C CG  . TYR A 0 428 . -61.725  -20.403 34.399   1.00 68.02 428 A 1 
ATOM 3243 C CD1 . TYR A 0 428 . -61.407  -19.046 34.206   1.00 68.02 428 A 1 
ATOM 3244 C CD2 . TYR A 0 428 . -62.446  -20.800 35.545   1.00 68.02 428 A 1 
ATOM 3245 C CE1 . TYR A 0 428 . -61.756  -18.090 35.179   1.00 68.02 428 A 1 
ATOM 3246 C CE2 . TYR A 0 428 . -62.806  -19.846 36.519   1.00 68.02 428 A 1 
ATOM 3247 O OH  . TYR A 0 428 . -62.708  -17.580 37.318   1.00 68.02 428 A 1 
ATOM 3248 C CZ  . TYR A 0 428 . -62.429  -18.493 36.349   1.00 68.02 428 A 1 
ATOM 3249 N N   . GLY A 0 429 . -60.554  -22.102 30.308   1.00 73.36 429 A 1 
ATOM 3250 C CA  . GLY A 0 429 . -59.512  -22.758 29.516   1.00 73.36 429 A 1 
ATOM 3251 C C   . GLY A 0 429 . -58.256  -21.885 29.454   1.00 73.36 429 A 1 
ATOM 3252 O O   . GLY A 0 429 . -58.299  -20.723 29.872   1.00 73.36 429 A 1 
ATOM 3253 N N   . SER A 0 430 . -57.158  -22.464 28.979   1.00 75.88 430 A 1 
ATOM 3254 C CA  . SER A 0 430 . -55.862  -21.808 28.813   1.00 75.88 430 A 1 
ATOM 3255 C C   . SER A 0 430 . -55.089  -22.380 27.629   1.00 75.88 430 A 1 
ATOM 3256 C CB  . SER A 0 430 . -54.997  -21.967 30.071   1.00 75.88 430 A 1 
ATOM 3257 O O   . SER A 0 430 . -55.071  -23.604 27.488   1.00 75.88 430 A 1 
ATOM 3258 O OG  . SER A 0 430 . -54.820  -23.341 30.391   1.00 75.88 430 A 1 
ATOM 3259 N N   . ASP A 0 431 . -54.434  -21.508 26.872   1.00 78.81 431 A 1 
ATOM 3260 C CA  . ASP A 0 431 . -53.399  -21.843 25.882   1.00 78.81 431 A 1 
ATOM 3261 C C   . ASP A 0 431 . -52.017  -21.743 26.568   1.00 78.81 431 A 1 
ATOM 3262 C CB  . ASP A 0 431 . -53.569  -20.908 24.665   1.00 78.81 431 A 1 
ATOM 3263 O O   . ASP A 0 431 . -51.897  -21.100 27.618   1.00 78.81 431 A 1 
ATOM 3264 C CG  . ASP A 0 431 . -52.868  -21.364 23.374   1.00 78.81 431 A 1 
ATOM 3265 O OD1 . ASP A 0 431 . -51.752  -21.923 23.478   1.00 78.81 431 A 1 
ATOM 3266 O OD2 . ASP A 0 431 . -53.467  -21.142 22.292   1.00 78.81 431 A 1 
ATOM 3267 N N   . TYR A 0 432 . -51.004  -22.439 26.049   1.00 80.98 432 A 1 
ATOM 3268 C CA  . TYR A 0 432 . -49.611  -22.280 26.473   1.00 80.98 432 A 1 
ATOM 3269 C C   . TYR A 0 432 . -48.648  -22.744 25.368   1.00 80.98 432 A 1 
ATOM 3270 C CB  . TYR A 0 432 . -49.338  -23.028 27.798   1.00 80.98 432 A 1 
ATOM 3271 O O   . TYR A 0 432 . -48.307  -23.930 25.309   1.00 80.98 432 A 1 
ATOM 3272 C CG  . TYR A 0 432 . -47.957  -22.755 28.382   1.00 80.98 432 A 1 
ATOM 3273 C CD1 . TYR A 0 432 . -46.897  -23.669 28.203   1.00 80.98 432 A 1 
ATOM 3274 C CD2 . TYR A 0 432 . -47.721  -21.541 29.052   1.00 80.98 432 A 1 
ATOM 3275 C CE1 . TYR A 0 432 . -45.610  -23.371 28.699   1.00 80.98 432 A 1 
ATOM 3276 C CE2 . TYR A 0 432 . -46.433  -21.221 29.520   1.00 80.98 432 A 1 
ATOM 3277 O OH  . TYR A 0 432 . -44.126  -21.818 29.777   1.00 80.98 432 A 1 
ATOM 3278 C CZ  . TYR A 0 432 . -45.375  -22.138 29.343   1.00 80.98 432 A 1 
ATOM 3279 N N   . ASP A 0 433 . -48.165  -21.816 24.533   1.00 82.16 433 A 1 
ATOM 3280 C CA  . ASP A 0 433 . -47.016  -22.035 23.639   1.00 82.16 433 A 1 
ATOM 3281 C C   . ASP A 0 433 . -45.786  -21.267 24.146   1.00 82.16 433 A 1 
ATOM 3282 C CB  . ASP A 0 433 . -47.332  -21.730 22.161   1.00 82.16 433 A 1 
ATOM 3283 O O   . ASP A 0 433 . -45.826  -20.053 24.348   1.00 82.16 433 A 1 
ATOM 3284 C CG  . ASP A 0 433 . -46.238  -22.189 21.164   1.00 82.16 433 A 1 
ATOM 3285 O OD1 . ASP A 0 433 . -45.222  -22.833 21.540   1.00 82.16 433 A 1 
ATOM 3286 O OD2 . ASP A 0 433 . -46.365  -21.907 19.948   1.00 82.16 433 A 1 
ATOM 3287 N N   . SER A 0 434 . -44.660  -21.963 24.322   1.00 85.79 434 A 1 
ATOM 3288 C CA  . SER A 0 434 . -43.362  -21.347 24.630   1.00 85.79 434 A 1 
ATOM 3289 C C   . SER A 0 434 . -42.310  -21.676 23.571   1.00 85.79 434 A 1 
ATOM 3290 C CB  . SER A 0 434 . -42.901  -21.646 26.060   1.00 85.79 434 A 1 
ATOM 3291 O O   . SER A 0 434 . -41.978  -22.835 23.320   1.00 85.79 434 A 1 
ATOM 3292 O OG  . SER A 0 434 . -43.016  -23.017 26.378   1.00 85.79 434 A 1 
ATOM 3293 N N   . ARG A 0 435 . -41.770  -20.642 22.923   1.00 89.22 435 A 1 
ATOM 3294 C CA  . ARG A 0 435 . -40.888  -20.738 21.753   1.00 89.22 435 A 1 
ATOM 3295 C C   . ARG A 0 435 . -39.672  -19.848 21.928   1.00 89.22 435 A 1 
ATOM 3296 C CB  . ARG A 0 435 . -41.631  -20.314 20.480   1.00 89.22 435 A 1 
ATOM 3297 O O   . ARG A 0 435 . -39.811  -18.669 22.210   1.00 89.22 435 A 1 
ATOM 3298 C CG  . ARG A 0 435 . -43.022  -20.931 20.295   1.00 89.22 435 A 1 
ATOM 3299 C CD  . ARG A 0 435 . -43.698  -20.418 19.024   1.00 89.22 435 A 1 
ATOM 3300 N NE  . ARG A 0 435 . -42.850  -20.515 17.822   1.00 89.22 435 A 1 
ATOM 3301 N NH1 . ARG A 0 435 . -44.477  -19.800 16.395   1.00 89.22 435 A 1 
ATOM 3302 N NH2 . ARG A 0 435 . -42.387  -20.101 15.636   1.00 89.22 435 A 1 
ATOM 3303 C CZ  . ARG A 0 435 . -43.240  -20.145 16.621   1.00 89.22 435 A 1 
ATOM 3304 N N   . TRP A 0 436 . -38.497  -20.383 21.640   1.00 92.88 436 A 1 
ATOM 3305 C CA  . TRP A 0 436 . -37.220  -19.689 21.798   1.00 92.88 436 A 1 
ATOM 3306 C C   . TRP A 0 436 . -36.337  -19.930 20.580   1.00 92.88 436 A 1 
ATOM 3307 C CB  . TRP A 0 436 . -36.574  -20.170 23.104   1.00 92.88 436 A 1 
ATOM 3308 O O   . TRP A 0 436 . -36.537  -20.898 19.853   1.00 92.88 436 A 1 
ATOM 3309 C CG  . TRP A 0 436 . -35.135  -19.837 23.348   1.00 92.88 436 A 1 
ATOM 3310 C CD1 . TRP A 0 436 . -34.693  -18.784 24.066   1.00 92.88 436 A 1 
ATOM 3311 C CD2 . TRP A 0 436 . -33.940  -20.583 22.959   1.00 92.88 436 A 1 
ATOM 3312 C CE2 . TRP A 0 436 . -32.823  -20.019 23.640   1.00 92.88 436 A 1 
ATOM 3313 C CE3 . TRP A 0 436 . -33.687  -21.702 22.135   1.00 92.88 436 A 1 
ATOM 3314 N NE1 . TRP A 0 436 . -33.323  -18.865 24.215   1.00 92.88 436 A 1 
ATOM 3315 C CH2 . TRP A 0 436 . -31.345  -21.758 22.809   1.00 92.88 436 A 1 
ATOM 3316 C CZ2 . TRP A 0 436 . -31.562  -20.641 23.635   1.00 92.88 436 A 1 
ATOM 3317 C CZ3 . TRP A 0 436 . -32.402  -22.268 22.037   1.00 92.88 436 A 1 
ATOM 3318 N N   . GLY A 0 437 . -35.323  -19.112 20.350   1.00 95.37 437 A 1 
ATOM 3319 C CA  . GLY A 0 437 . -34.329  -19.420 19.335   1.00 95.37 437 A 1 
ATOM 3320 C C   . GLY A 0 437 . -33.082  -18.570 19.413   1.00 95.37 437 A 1 
ATOM 3321 O O   . GLY A 0 437 . -33.015  -17.578 20.138   1.00 95.37 437 A 1 
ATOM 3322 N N   . LYS A 0 438 . -32.080  -19.024 18.664   1.00 95.36 438 A 1 
ATOM 3323 C CA  . LYS A 0 438 . -30.781  -18.395 18.489   1.00 95.36 438 A 1 
ATOM 3324 C C   . LYS A 0 438 . -30.317  -18.523 17.053   1.00 95.36 438 A 1 
ATOM 3325 C CB  . LYS A 0 438 . -29.732  -19.015 19.419   1.00 95.36 438 A 1 
ATOM 3326 O O   . LYS A 0 438 . -30.395  -19.618 16.502   1.00 95.36 438 A 1 
ATOM 3327 C CG  . LYS A 0 438 . -30.113  -18.738 20.867   1.00 95.36 438 A 1 
ATOM 3328 C CD  . LYS A 0 438 . -28.973  -19.023 21.840   1.00 95.36 438 A 1 
ATOM 3329 C CE  . LYS A 0 438 . -29.354  -18.219 23.076   1.00 95.36 438 A 1 
ATOM 3330 N NZ  . LYS A 0 438 . -28.233  -17.993 24.004   1.00 95.36 438 A 1 
ATOM 3331 N N   . SER A 0 439 . -29.759  -17.453 16.513   1.00 96.88 439 A 1 
ATOM 3332 C CA  . SER A 0 439 . -29.050  -17.451 15.231   1.00 96.88 439 A 1 
ATOM 3333 C C   . SER A 0 439 . -27.705  -16.747 15.392   1.00 96.88 439 A 1 
ATOM 3334 C CB  . SER A 0 439 . -29.890  -16.857 14.083   1.00 96.88 439 A 1 
ATOM 3335 O O   . SER A 0 439 . -27.589  -15.815 16.183   1.00 96.88 439 A 1 
ATOM 3336 O OG  . SER A 0 439 . -30.827  -15.887 14.527   1.00 96.88 439 A 1 
ATOM 3337 N N   . TYR A 0 440 . -26.680  -17.209 14.681   1.00 97.30 440 A 1 
ATOM 3338 C CA  . TYR A 0 440 . -25.403  -16.515 14.512   1.00 97.30 440 A 1 
ATOM 3339 C C   . TYR A 0 440 . -24.973  -16.626 13.055   1.00 97.30 440 A 1 
ATOM 3340 C CB  . TYR A 0 440 . -24.300  -17.101 15.410   1.00 97.30 440 A 1 
ATOM 3341 O O   . TYR A 0 440 . -24.726  -17.738 12.594   1.00 97.30 440 A 1 
ATOM 3342 C CG  . TYR A 0 440 . -22.940  -16.441 15.215   1.00 97.30 440 A 1 
ATOM 3343 C CD1 . TYR A 0 440 . -21.953  -17.065 14.427   1.00 97.30 440 A 1 
ATOM 3344 C CD2 . TYR A 0 440 . -22.679  -15.174 15.771   1.00 97.30 440 A 1 
ATOM 3345 C CE1 . TYR A 0 440 . -20.708  -16.436 14.222   1.00 97.30 440 A 1 
ATOM 3346 C CE2 . TYR A 0 440 . -21.439  -14.533 15.559   1.00 97.30 440 A 1 
ATOM 3347 O OH  . TYR A 0 440 . -19.234  -14.581 14.563   1.00 97.30 440 A 1 
ATOM 3348 C CZ  . TYR A 0 440 . -20.445  -15.167 14.783   1.00 97.30 440 A 1 
ATOM 3349 N N   . ASP A 0 441 . -24.818  -15.495 12.377   1.00 96.73 441 A 1 
ATOM 3350 C CA  . ASP A 0 441 . -24.246  -15.424 11.036   1.00 96.73 441 A 1 
ATOM 3351 C C   . ASP A 0 441 . -22.955  -14.604 11.070   1.00 96.73 441 A 1 
ATOM 3352 C CB  . ASP A 0 441 . -25.241  -14.826 10.029   1.00 96.73 441 A 1 
ATOM 3353 O O   . ASP A 0 441 . -22.856  -13.596 11.767   1.00 96.73 441 A 1 
ATOM 3354 C CG  . ASP A 0 441 . -26.492  -15.676 9.784    1.00 96.73 441 A 1 
ATOM 3355 O OD1 . ASP A 0 441 . -26.366  -16.921 9.778    1.00 96.73 441 A 1 
ATOM 3356 O OD2 . ASP A 0 441 . -27.552  -15.068 9.510    1.00 96.73 441 A 1 
ATOM 3357 N N   . SER A 0 442 . -21.965  -15.001 10.278   1.00 97.26 442 A 1 
ATOM 3358 C CA  . SER A 0 442 . -20.746  -14.235 10.041   1.00 97.26 442 A 1 
ATOM 3359 C C   . SER A 0 442 . -20.367  -14.258 8.563    1.00 97.26 442 A 1 
ATOM 3360 C CB  . SER A 0 442 . -19.600  -14.715 10.944   1.00 97.26 442 A 1 
ATOM 3361 O O   . SER A 0 442 . -20.573  -15.235 7.844    1.00 97.26 442 A 1 
ATOM 3362 O OG  . SER A 0 442 . -18.993  -15.893 10.447   1.00 97.26 442 A 1 
ATOM 3363 N N   . VAL A 0 443 . -19.796  -13.158 8.081    1.00 96.79 443 A 1 
ATOM 3364 C CA  . VAL A 0 443 . -19.208  -13.040 6.744    1.00 96.79 443 A 1 
ATOM 3365 C C   . VAL A 0 443 . -17.936  -12.203 6.812    1.00 96.79 443 A 1 
ATOM 3366 C CB  . VAL A 0 443 . -20.194  -12.471 5.697    1.00 96.79 443 A 1 
ATOM 3367 O O   . VAL A 0 443 . -17.868  -11.191 7.504    1.00 96.79 443 A 1 
ATOM 3368 C CG1 . VAL A 0 443 . -21.398  -13.384 5.443    1.00 96.79 443 A 1 
ATOM 3369 C CG2 . VAL A 0 443 . -20.752  -11.090 6.050    1.00 96.79 443 A 1 
ATOM 3370 N N   . SER A 0 444 . -16.911  -12.568 6.047    1.00 96.73 444 A 1 
ATOM 3371 C CA  . SER A 0 444 . -15.703  -11.762 5.876    1.00 96.73 444 A 1 
ATOM 3372 C C   . SER A 0 444 . -15.184  -11.817 4.444    1.00 96.73 444 A 1 
ATOM 3373 C CB  . SER A 0 444 . -14.620  -12.164 6.886    1.00 96.73 444 A 1 
ATOM 3374 O O   . SER A 0 444 . -15.283  -12.820 3.744    1.00 96.73 444 A 1 
ATOM 3375 O OG  . SER A 0 444 . -13.597  -11.174 6.917    1.00 96.73 444 A 1 
ATOM 3376 N N   . ALA A 0 445 . -14.596  -10.717 3.990    1.00 93.93 445 A 1 
ATOM 3377 C CA  . ALA A 0 445 . -13.936  -10.596 2.703    1.00 93.93 445 A 1 
ATOM 3378 C C   . ALA A 0 445 . -12.671  -9.747  2.844    1.00 93.93 445 A 1 
ATOM 3379 C CB  . ALA A 0 445 . -14.912  -9.999  1.684    1.00 93.93 445 A 1 
ATOM 3380 O O   . ALA A 0 445 . -12.635  -8.768  3.582    1.00 93.93 445 A 1 
ATOM 3381 N N   . LYS A 0 446 . -11.607  -10.083 2.122    1.00 93.63 446 A 1 
ATOM 3382 C CA  . LYS A 0 446 . -10.364  -9.306  2.062    1.00 93.63 446 A 1 
ATOM 3383 C C   . LYS A 0 446 . -9.859   -9.308  0.627    1.00 93.63 446 A 1 
ATOM 3384 C CB  . LYS A 0 446 . -9.310   -9.802  3.081    1.00 93.63 446 A 1 
ATOM 3385 O O   . LYS A 0 446 . -10.092  -10.233 -0.142   1.00 93.63 446 A 1 
ATOM 3386 C CG  . LYS A 0 446 . -9.880   -9.903  4.511    1.00 93.63 446 A 1 
ATOM 3387 C CD  . LYS A 0 446 . -8.937   -10.458 5.582    1.00 93.63 446 A 1 
ATOM 3388 C CE  . LYS A 0 446 . -9.763   -10.530 6.880    1.00 93.63 446 A 1 
ATOM 3389 N NZ  . LYS A 0 446 . -9.122   -11.338 7.944    1.00 93.63 446 A 1 
ATOM 3390 N N   . SER A 0 447 . -9.194   -8.241  0.247    1.00 84.52 447 A 1 
ATOM 3391 C CA  . SER A 0 447 . -8.563   -8.006  -1.043   1.00 84.52 447 A 1 
ATOM 3392 C C   . SER A 0 447 . -7.530   -6.919  -0.839   1.00 84.52 447 A 1 
ATOM 3393 C CB  . SER A 0 447 . -9.573   -7.621  -2.129   1.00 84.52 447 A 1 
ATOM 3394 O O   . SER A 0 447 . -7.606   -6.178  0.145    1.00 84.52 447 A 1 
ATOM 3395 O OG  . SER A 0 447 . -10.157  -6.361  -1.911   1.00 84.52 447 A 1 
ATOM 3396 N N   . TYR A 0 448 . -6.527   -6.864  -1.696   1.00 81.52 448 A 1 
ATOM 3397 C CA  . TYR A 0 448 . -5.229   -6.427  -1.220   1.00 81.52 448 A 1 
ATOM 3398 C C   . TYR A 0 448 . -4.417   -5.654  -2.297   1.00 81.52 448 A 1 
ATOM 3399 C CB  . TYR A 0 448 . -4.625   -7.686  -0.606   1.00 81.52 448 A 1 
ATOM 3400 O O   . TYR A 0 448 . -4.915   -5.417  -3.396   1.00 81.52 448 A 1 
ATOM 3401 C CG  . TYR A 0 448 . -5.115   -8.170  0.768    1.00 81.52 448 A 1 
ATOM 3402 C CD1 . TYR A 0 448 . -5.025   -7.360  1.918    1.00 81.52 448 A 1 
ATOM 3403 C CD2 . TYR A 0 448 . -5.563   -9.497  0.919    1.00 81.52 448 A 1 
ATOM 3404 C CE1 . TYR A 0 448 . -5.182   -7.928  3.200    1.00 81.52 448 A 1 
ATOM 3405 C CE2 . TYR A 0 448 . -5.735   -10.073 2.189    1.00 81.52 448 A 1 
ATOM 3406 O OH  . TYR A 0 448 . -5.552   -9.868  4.570    1.00 81.52 448 A 1 
ATOM 3407 C CZ  . TYR A 0 448 . -5.484   -9.301  3.336    1.00 81.52 448 A 1 
ATOM 3408 N N   . ASP A 0 449 . -3.281   -5.097  -1.867   1.00 86.53 449 A 1 
ATOM 3409 C CA  . ASP A 0 449 . -2.480   -3.975  -2.398   1.00 86.53 449 A 1 
ATOM 3410 C C   . ASP A 0 449 . -1.223   -4.363  -3.222   1.00 86.53 449 A 1 
ATOM 3411 C CB  . ASP A 0 449 . -2.069   -3.168  -1.151   1.00 86.53 449 A 1 
ATOM 3412 O O   . ASP A 0 449 . -0.465   -5.243  -2.851   1.00 86.53 449 A 1 
ATOM 3413 C CG  . ASP A 0 449 . -1.238   -1.898  -1.366   1.00 86.53 449 A 1 
ATOM 3414 O OD1 . ASP A 0 449 . -1.352   -1.283  -2.447   1.00 86.53 449 A 1 
ATOM 3415 O OD2 . ASP A 0 449 . -0.676   -1.441  -0.348   1.00 86.53 449 A 1 
ATOM 3416 N N   . SER A 0 450 . -0.935   -3.693  -4.326   1.00 94.02 450 A 1 
ATOM 3417 C CA  . SER A 0 450 . 0.177    -4.000  -5.226   1.00 94.02 450 A 1 
ATOM 3418 C C   . SER A 0 450 . 0.939    -2.728  -5.549   1.00 94.02 450 A 1 
ATOM 3419 C CB  . SER A 0 450 . -0.382   -4.639  -6.504   1.00 94.02 450 A 1 
ATOM 3420 O O   . SER A 0 450 . 0.317    -1.720  -5.834   1.00 94.02 450 A 1 
ATOM 3421 O OG  . SER A 0 450 . 0.606    -5.258  -7.306   1.00 94.02 450 A 1 
ATOM 3422 N N   . GLU A 0 451 . 2.266    -2.766  -5.560   1.00 95.62 451 A 1 
ATOM 3423 C CA  . GLU A 0 451 . 3.113    -1.670  -6.025   1.00 95.62 451 A 1 
ATOM 3424 C C   . GLU A 0 451 . 4.159    -2.233  -6.986   1.00 95.62 451 A 1 
ATOM 3425 C CB  . GLU A 0 451 . 3.784    -0.944  -4.843   1.00 95.62 451 A 1 
ATOM 3426 O O   . GLU A 0 451 . 4.829    -3.198  -6.654   1.00 95.62 451 A 1 
ATOM 3427 C CG  . GLU A 0 451 . 2.788    -0.342  -3.835   1.00 95.62 451 A 1 
ATOM 3428 C CD  . GLU A 0 451 . 3.464    0.471   -2.716   1.00 95.62 451 A 1 
ATOM 3429 O OE1 . GLU A 0 451 . 2.757    1.081   -1.879   1.00 95.62 451 A 1 
ATOM 3430 O OE2 . GLU A 0 451 . 4.715    0.482   -2.640   1.00 95.62 451 A 1 
ATOM 3431 N N   . SER A 0 452 . 4.339    -1.655  -8.167   1.00 97.28 452 A 1 
ATOM 3432 C CA  . SER A 0 452 . 5.478    -1.997  -9.023   1.00 97.28 452 A 1 
ATOM 3433 C C   . SER A 0 452 . 6.236    -0.748  -9.433   1.00 97.28 452 A 1 
ATOM 3434 C CB  . SER A 0 452 . 5.094    -2.871  -10.224  1.00 97.28 452 A 1 
ATOM 3435 O O   . SER A 0 452 . 5.707    0.359   -9.458   1.00 97.28 452 A 1 
ATOM 3436 O OG  . SER A 0 452 . 4.190    -2.196  -11.074  1.00 97.28 452 A 1 
ATOM 3437 N N   . TYR A 0 453 . 7.509    -0.926  -9.729   1.00 98.18 453 A 1 
ATOM 3438 C CA  . TYR A 0 453 . 8.409    0.074   -10.258  1.00 98.18 453 A 1 
ATOM 3439 C C   . TYR A 0 453 . 9.426    -0.640  -11.133  1.00 98.18 453 A 1 
ATOM 3440 C CB  . TYR A 0 453 . 9.097    0.831   -9.117   1.00 98.18 453 A 1 
ATOM 3441 O O   . TYR A 0 453 . 10.050   -1.606  -10.705  1.00 98.18 453 A 1 
ATOM 3442 C CG  . TYR A 0 453 . 10.259   1.701   -9.560   1.00 98.18 453 A 1 
ATOM 3443 C CD1 . TYR A 0 453 . 11.571   1.184   -9.551   1.00 98.18 453 A 1 
ATOM 3444 C CD2 . TYR A 0 453 . 10.023   3.008   -10.020  1.00 98.18 453 A 1 
ATOM 3445 C CE1 . TYR A 0 453 . 12.648   1.981   -9.985   1.00 98.18 453 A 1 
ATOM 3446 C CE2 . TYR A 0 453 . 11.095   3.813   -10.446  1.00 98.18 453 A 1 
ATOM 3447 O OH  . TYR A 0 453 . 13.449   4.088   -10.817  1.00 98.18 453 A 1 
ATOM 3448 C CZ  . TYR A 0 453 . 12.411   3.301   -10.423  1.00 98.18 453 A 1 
ATOM 3449 N N   . ALA A 0 454 . 9.654    -0.139  -12.338  1.00 98.22 454 A 1 
ATOM 3450 C CA  . ALA A 0 454 . 10.763   -0.594  -13.156  1.00 98.22 454 A 1 
ATOM 3451 C C   . ALA A 0 454 . 11.488   0.604   -13.753  1.00 98.22 454 A 1 
ATOM 3452 C CB  . ALA A 0 454 . 10.286   -1.609  -14.201  1.00 98.22 454 A 1 
ATOM 3453 O O   . ALA A 0 454 . 10.877   1.604   -14.124  1.00 98.22 454 A 1 
ATOM 3454 N N   . ARG A 0 455 . 12.809   0.491   -13.844  1.00 98.40 455 A 1 
ATOM 3455 C CA  . ARG A 0 455 . 13.671   1.396   -14.584  1.00 98.40 455 A 1 
ATOM 3456 C C   . ARG A 0 455 . 14.675   0.596   -15.395  1.00 98.40 455 A 1 
ATOM 3457 C CB  . ARG A 0 455 . 14.339   2.397   -13.641  1.00 98.40 455 A 1 
ATOM 3458 O O   . ARG A 0 455 . 15.471   -0.155  -14.835  1.00 98.40 455 A 1 
ATOM 3459 C CG  . ARG A 0 455 . 15.249   3.366   -14.413  1.00 98.40 455 A 1 
ATOM 3460 C CD  . ARG A 0 455 . 15.664   4.576   -13.564  1.00 98.40 455 A 1 
ATOM 3461 N NE  . ARG A 0 455 . 16.957   4.364   -12.895  1.00 98.40 455 A 1 
ATOM 3462 N NH1 . ARG A 0 455 . 16.329   3.132   -11.028  1.00 98.40 455 A 1 
ATOM 3463 N NH2 . ARG A 0 455 . 18.468   3.411   -11.546  1.00 98.40 455 A 1 
ATOM 3464 C CZ  . ARG A 0 455 . 17.225   3.644   -11.824  1.00 98.40 455 A 1 
ATOM 3465 N N   . ALA A 0 456 . 14.667   0.802   -16.701  1.00 98.59 456 A 1 
ATOM 3466 C CA  . ALA A 0 456 . 15.733   0.370   -17.585  1.00 98.59 456 A 1 
ATOM 3467 C C   . ALA A 0 456 . 16.493   1.606   -18.073  1.00 98.59 456 A 1 
ATOM 3468 C CB  . ALA A 0 456 . 15.147   -0.468  -18.724  1.00 98.59 456 A 1 
ATOM 3469 O O   . ALA A 0 456 . 15.881   2.597   -18.459  1.00 98.59 456 A 1 
ATOM 3470 N N   . VAL A 0 457 . 17.817   1.532   -18.047  1.00 98.46 457 A 1 
ATOM 3471 C CA  . VAL A 0 457 . 18.725   2.452   -18.730  1.00 98.46 457 A 1 
ATOM 3472 C C   . VAL A 0 457 . 19.576   1.607   -19.666  1.00 98.46 457 A 1 
ATOM 3473 C CB  . VAL A 0 457 . 19.621   3.251   -17.762  1.00 98.46 457 A 1 
ATOM 3474 O O   . VAL A 0 457 . 20.084   0.556   -19.263  1.00 98.46 457 A 1 
ATOM 3475 C CG1 . VAL A 0 457 . 20.388   4.355   -18.497  1.00 98.46 457 A 1 
ATOM 3476 C CG2 . VAL A 0 457 . 18.834   3.905   -16.616  1.00 98.46 457 A 1 
ATOM 3477 N N   . GLN A 0 458 . 19.714   2.062   -20.899  1.00 97.76 458 A 1 
ATOM 3478 C CA  . GLN A 0 458 . 20.708   1.604   -21.854  1.00 97.76 458 A 1 
ATOM 3479 C C   . GLN A 0 458 . 21.442   2.851   -22.337  1.00 97.76 458 A 1 
ATOM 3480 C CB  . GLN A 0 458 . 20.055   0.823   -23.004  1.00 97.76 458 A 1 
ATOM 3481 O O   . GLN A 0 458 . 20.801   3.855   -22.648  1.00 97.76 458 A 1 
ATOM 3482 C CG  . GLN A 0 458 . 19.284   -0.405  -22.495  1.00 97.76 458 A 1 
ATOM 3483 C CD  . GLN A 0 458 . 18.669   -1.224  -23.621  1.00 97.76 458 A 1 
ATOM 3484 N NE2 . GLN A 0 458 . 19.461   -1.943  -24.382  1.00 97.76 458 A 1 
ATOM 3485 O OE1 . GLN A 0 458 . 17.460   -1.308  -23.775  1.00 97.76 458 A 1 
ATOM 3486 N N   . ALA A 0 459 . 22.763   2.798   -22.324  1.00 97.27 459 A 1 
ATOM 3487 C CA  . ALA A 0 459 . 23.613   3.773   -22.976  1.00 97.27 459 A 1 
ATOM 3488 C C   . ALA A 0 459 . 24.663   2.998   -23.766  1.00 97.27 459 A 1 
ATOM 3489 C CB  . ALA A 0 459 . 24.221   4.724   -21.940  1.00 97.27 459 A 1 
ATOM 3490 O O   . ALA A 0 459 . 25.218   2.036   -23.236  1.00 97.27 459 A 1 
ATOM 3491 N N   . ASP A 0 460 . 24.875   3.428   -24.995  1.00 96.09 460 A 1 
ATOM 3492 C CA  . ASP A 0 460 . 25.783   2.860   -25.980  1.00 96.09 460 A 1 
ATOM 3493 C C   . ASP A 0 460 . 26.663   4.017   -26.497  1.00 96.09 460 A 1 
ATOM 3494 C CB  . ASP A 0 460 . 24.911   2.200   -27.060  1.00 96.09 460 A 1 
ATOM 3495 O O   . ASP A 0 460 . 26.203   5.160   -26.601  1.00 96.09 460 A 1 
ATOM 3496 C CG  . ASP A 0 460 . 25.693   1.280   -27.988  1.00 96.09 460 A 1 
ATOM 3497 O OD1 . ASP A 0 460 . 25.264   0.106   -28.096  1.00 96.09 460 A 1 
ATOM 3498 O OD2 . ASP A 0 460 . 26.688   1.786   -28.547  1.00 96.09 460 A 1 
ATOM 3499 N N   . ASP A 0 461 . 27.953   3.766   -26.695  1.00 93.86 461 A 1 
ATOM 3500 C CA  . ASP A 0 461 . 28.940   4.748   -27.171  1.00 93.86 461 A 1 
ATOM 3501 C C   . ASP A 0 461 . 29.949   4.037   -28.077  1.00 93.86 461 A 1 
ATOM 3502 C CB  . ASP A 0 461 . 29.563   5.524   -25.989  1.00 93.86 461 A 1 
ATOM 3503 O O   . ASP A 0 461 . 31.152   3.962   -27.784  1.00 93.86 461 A 1 
ATOM 3504 C CG  . ASP A 0 461 . 30.684   6.515   -26.352  1.00 93.86 461 A 1 
ATOM 3505 O OD1 . ASP A 0 461 . 30.795   7.034   -27.482  1.00 93.86 461 A 1 
ATOM 3506 O OD2 . ASP A 0 461 . 31.459   6.955   -25.464  1.00 93.86 461 A 1 
ATOM 3507 N N   . ASP A 0 462 . 29.396   3.488   -29.157  1.00 92.43 462 A 1 
ATOM 3508 C CA  . ASP A 0 462 . 30.089   2.908   -30.297  1.00 92.43 462 A 1 
ATOM 3509 C C   . ASP A 0 462 . 31.020   3.945   -30.950  1.00 92.43 462 A 1 
ATOM 3510 C CB  . ASP A 0 462 . 29.031   2.386   -31.306  1.00 92.43 462 A 1 
ATOM 3511 O O   . ASP A 0 462 . 30.606   5.013   -31.403  1.00 92.43 462 A 1 
ATOM 3512 C CG  . ASP A 0 462 . 29.112   0.888   -31.631  1.00 92.43 462 A 1 
ATOM 3513 O OD1 . ASP A 0 462 . 30.108   0.245   -31.223  1.00 92.43 462 A 1 
ATOM 3514 O OD2 . ASP A 0 462 . 28.269   0.421   -32.434  1.00 92.43 462 A 1 
ATOM 3515 N N   . GLN A 0 463 . 32.313   3.644   -31.017  1.00 90.50 463 A 1 
ATOM 3516 C CA  . GLN A 0 463 . 33.330   4.471   -31.667  1.00 90.50 463 A 1 
ATOM 3517 C C   . GLN A 0 463 . 34.181   3.609   -32.580  1.00 90.50 463 A 1 
ATOM 3518 C CB  . GLN A 0 463 . 34.233   5.144   -30.623  1.00 90.50 463 A 1 
ATOM 3519 O O   . GLN A 0 463 . 34.781   2.637   -32.125  1.00 90.50 463 A 1 
ATOM 3520 C CG  . GLN A 0 463 . 33.504   6.266   -29.886  1.00 90.50 463 A 1 
ATOM 3521 C CD  . GLN A 0 463 . 34.290   6.789   -28.696  1.00 90.50 463 A 1 
ATOM 3522 N NE2 . GLN A 0 463 . 33.605   7.163   -27.643  1.00 90.50 463 A 1 
ATOM 3523 O OE1 . GLN A 0 463 . 35.516   6.889   -28.677  1.00 90.50 463 A 1 
ATOM 3524 N N   . TRP A 0 464 . 34.327   4.012   -33.836  1.00 89.49 464 A 1 
ATOM 3525 C CA  . TRP A 0 464 . 35.155   3.303   -34.806  1.00 89.49 464 A 1 
ATOM 3526 C C   . TRP A 0 464 . 35.995   4.270   -35.637  1.00 89.49 464 A 1 
ATOM 3527 C CB  . TRP A 0 464 . 34.274   2.393   -35.669  1.00 89.49 464 A 1 
ATOM 3528 O O   . TRP A 0 464 . 35.595   5.401   -35.906  1.00 89.49 464 A 1 
ATOM 3529 C CG  . TRP A 0 464 . 33.247   3.099   -36.497  1.00 89.49 464 A 1 
ATOM 3530 C CD1 . TRP A 0 464 . 31.968   3.344   -36.132  1.00 89.49 464 A 1 
ATOM 3531 C CD2 . TRP A 0 464 . 33.402   3.671   -37.830  1.00 89.49 464 A 1 
ATOM 3532 C CE2 . TRP A 0 464 . 32.161   4.258   -38.217  1.00 89.49 464 A 1 
ATOM 3533 C CE3 . TRP A 0 464 . 34.470   3.754   -38.749  1.00 89.49 464 A 1 
ATOM 3534 N NE1 . TRP A 0 464 . 31.319   4.017   -37.148  1.00 89.49 464 A 1 
ATOM 3535 C CH2 . TRP A 0 464 . 33.083   4.989   -40.334  1.00 89.49 464 A 1 
ATOM 3536 C CZ2 . TRP A 0 464 . 31.995   4.917   -39.445  1.00 89.49 464 A 1 
ATOM 3537 C CZ3 . TRP A 0 464 . 34.313   4.401   -39.987  1.00 89.49 464 A 1 
ATOM 3538 N N   . ALA A 0 465 . 37.180   3.817   -36.031  1.00 89.37 465 A 1 
ATOM 3539 C CA  . ALA A 0 465 . 38.064   4.476   -36.977  1.00 89.37 465 A 1 
ATOM 3540 C C   . ALA A 0 465 . 38.623   3.433   -37.951  1.00 89.37 465 A 1 
ATOM 3541 C CB  . ALA A 0 465 . 39.193   5.191   -36.221  1.00 89.37 465 A 1 
ATOM 3542 O O   . ALA A 0 465 . 39.028   2.350   -37.525  1.00 89.37 465 A 1 
ATOM 3543 N N   . GLU A 0 466 . 38.675   3.776   -39.231  1.00 86.13 466 A 1 
ATOM 3544 C CA  . GLU A 0 466 . 39.364   3.024   -40.277  1.00 86.13 466 A 1 
ATOM 3545 C C   . GLU A 0 466 . 40.332   3.969   -41.001  1.00 86.13 466 A 1 
ATOM 3546 C CB  . GLU A 0 466 . 38.365   2.400   -41.274  1.00 86.13 466 A 1 
ATOM 3547 O O   . GLU A 0 466 . 39.935   5.053   -41.420  1.00 86.13 466 A 1 
ATOM 3548 C CG  . GLU A 0 466 . 37.417   1.350   -40.659  1.00 86.13 466 A 1 
ATOM 3549 C CD  . GLU A 0 466 . 36.562   0.583   -41.695  1.00 86.13 466 A 1 
ATOM 3550 O OE1 . GLU A 0 466 . 35.709   -0.231  -41.268  1.00 86.13 466 A 1 
ATOM 3551 O OE2 . GLU A 0 466 . 36.787   0.725   -42.923  1.00 86.13 466 A 1 
ATOM 3552 N N   . ASP A 0 467 . 41.581   3.544   -41.159  1.00 81.22 467 A 1 
ATOM 3553 C CA  . ASP A 0 467 . 42.607   4.156   -42.006  1.00 81.22 467 A 1 
ATOM 3554 C C   . ASP A 0 467 . 42.956   3.135   -43.101  1.00 81.22 467 A 1 
ATOM 3555 C CB  . ASP A 0 467 . 43.816   4.566   -41.140  1.00 81.22 467 A 1 
ATOM 3556 O O   . ASP A 0 467 . 43.282   1.973   -42.827  1.00 81.22 467 A 1 
ATOM 3557 C CG  . ASP A 0 467 . 45.032   5.123   -41.906  1.00 81.22 467 A 1 
ATOM 3558 O OD1 . ASP A 0 467 . 45.004   5.152   -43.161  1.00 81.22 467 A 1 
ATOM 3559 O OD2 . ASP A 0 467 . 46.034   5.442   -41.218  1.00 81.22 467 A 1 
ATOM 3560 N N   . TYR A 0 468 . 42.829   3.538   -44.365  1.00 81.69 468 A 1 
ATOM 3561 C CA  . TYR A 0 468 . 43.244   2.753   -45.521  1.00 81.69 468 A 1 
ATOM 3562 C C   . TYR A 0 468 . 44.250   3.514   -46.378  1.00 81.69 468 A 1 
ATOM 3563 C CB  . TYR A 0 468 . 42.040   2.281   -46.342  1.00 81.69 468 A 1 
ATOM 3564 O O   . TYR A 0 468 . 43.902   4.224   -47.332  1.00 81.69 468 A 1 
ATOM 3565 C CG  . TYR A 0 468 . 42.457   1.436   -47.532  1.00 81.69 468 A 1 
ATOM 3566 C CD1 . TYR A 0 468 . 42.364   1.942   -48.843  1.00 81.69 468 A 1 
ATOM 3567 C CD2 . TYR A 0 468 . 43.049   0.183   -47.309  1.00 81.69 468 A 1 
ATOM 3568 C CE1 . TYR A 0 468 . 42.856   1.192   -49.931  1.00 81.69 468 A 1 
ATOM 3569 C CE2 . TYR A 0 468 . 43.554   -0.568  -48.382  1.00 81.69 468 A 1 
ATOM 3570 O OH  . TYR A 0 468 . 44.024   -0.787  -50.710  1.00 81.69 468 A 1 
ATOM 3571 C CZ  . TYR A 0 468 . 43.472   -0.058  -49.695  1.00 81.69 468 A 1 
ATOM 3572 N N   . ASP A 0 469 . 45.519   3.256   -46.097  1.00 79.10 469 A 1 
ATOM 3573 C CA  . ASP A 0 469 . 46.638   3.830   -46.817  1.00 79.10 469 A 1 
ATOM 3574 C C   . ASP A 0 469 . 47.078   2.909   -47.981  1.00 79.10 469 A 1 
ATOM 3575 C CB  . ASP A 0 469 . 47.721   4.219   -45.791  1.00 79.10 469 A 1 
ATOM 3576 O O   . ASP A 0 469 . 47.035   1.669   -47.948  1.00 79.10 469 A 1 
ATOM 3577 C CG  . ASP A 0 469 . 48.583   5.416   -46.198  1.00 79.10 469 A 1 
ATOM 3578 O OD1 . ASP A 0 469 . 48.411   5.911   -47.344  1.00 79.10 469 A 1 
ATOM 3579 O OD2 . ASP A 0 469 . 49.523   5.771   -45.447  1.00 79.10 469 A 1 
ATOM 3580 N N   . ARG A 0 470 . 47.429   3.510   -49.123  1.00 74.15 470 A 1 
ATOM 3581 C CA  . ARG A 0 470 . 47.702   2.755   -50.358  1.00 74.15 470 A 1 
ATOM 3582 C C   . ARG A 0 470 . 48.772   3.399   -51.211  1.00 74.15 470 A 1 
ATOM 3583 C CB  . ARG A 0 470 . 46.388   2.567   -51.128  1.00 74.15 470 A 1 
ATOM 3584 O O   . ARG A 0 470 . 48.485   4.219   -52.085  1.00 74.15 470 A 1 
ATOM 3585 C CG  . ARG A 0 470 . 46.555   1.554   -52.263  1.00 74.15 470 A 1 
ATOM 3586 C CD  . ARG A 0 470 . 45.263   1.495   -53.079  1.00 74.15 470 A 1 
ATOM 3587 N NE  . ARG A 0 470 . 45.192   0.251   -53.864  1.00 74.15 470 A 1 
ATOM 3588 N NH1 . ARG A 0 470 . 46.257   0.996   -55.742  1.00 74.15 470 A 1 
ATOM 3589 N NH2 . ARG A 0 470 . 45.715   -1.173  -55.547  1.00 74.15 470 A 1 
ATOM 3590 C CZ  . ARG A 0 470 . 45.714   0.033   -55.051  1.00 74.15 470 A 1 
ATOM 3591 N N   . TYR A 0 471 . 50.001   2.907   -51.101  1.00 73.30 471 A 1 
ATOM 3592 C CA  . TYR A 0 471 . 51.139   3.404   -51.875  1.00 73.30 471 A 1 
ATOM 3593 C C   . TYR A 0 471 . 51.546   2.495   -53.054  1.00 73.30 471 A 1 
ATOM 3594 C CB  . TYR A 0 471 . 52.299   3.716   -50.922  1.00 73.30 471 A 1 
ATOM 3595 O O   . TYR A 0 471 . 51.824   1.301   -52.928  1.00 73.30 471 A 1 
ATOM 3596 C CG  . TYR A 0 471 . 52.732   2.547   -50.063  1.00 73.30 471 A 1 
ATOM 3597 C CD1 . TYR A 0 471 . 52.151   2.362   -48.793  1.00 73.30 471 A 1 
ATOM 3598 C CD2 . TYR A 0 471 . 53.685   1.624   -50.545  1.00 73.30 471 A 1 
ATOM 3599 C CE1 . TYR A 0 471 . 52.514   1.251   -48.018  1.00 73.30 471 A 1 
ATOM 3600 C CE2 . TYR A 0 471 . 54.027   0.498   -49.770  1.00 73.30 471 A 1 
ATOM 3601 O OH  . TYR A 0 471 . 53.707   -0.789  -47.777  1.00 73.30 471 A 1 
ATOM 3602 C CZ  . TYR A 0 471 . 53.424   0.310   -48.509  1.00 73.30 471 A 1 
ATOM 3603 N N   . ASP A 0 472 . 51.702   3.097   -54.236  1.00 64.87 472 A 1 
ATOM 3604 C CA  . ASP A 0 472 . 52.475   2.558   -55.360  1.00 64.87 472 A 1 
ATOM 3605 C C   . ASP A 0 472 . 53.815   3.301   -55.424  1.00 64.87 472 A 1 
ATOM 3606 C CB  . ASP A 0 472 . 51.669   2.629   -56.676  1.00 64.87 472 A 1 
ATOM 3607 O O   . ASP A 0 472 . 53.953   4.356   -56.060  1.00 64.87 472 A 1 
ATOM 3608 C CG  . ASP A 0 472 . 52.356   1.968   -57.890  1.00 64.87 472 A 1 
ATOM 3609 O OD1 . ASP A 0 472 . 53.392   1.286   -57.722  1.00 64.87 472 A 1 
ATOM 3610 O OD2 . ASP A 0 472 . 51.831   2.121   -59.025  1.00 64.87 472 A 1 
ATOM 3611 N N   . SER A 0 473 . 54.833   2.744   -54.757  1.00 61.42 473 A 1 
ATOM 3612 C CA  . SER A 0 473 . 56.209   3.159   -55.011  1.00 61.42 473 A 1 
ATOM 3613 C C   . SER A 0 473 . 56.696   2.475   -56.285  1.00 61.42 473 A 1 
ATOM 3614 C CB  . SER A 0 473 . 57.124   3.017   -53.791  1.00 61.42 473 A 1 
ATOM 3615 O O   . SER A 0 473 . 57.300   1.398   -56.294  1.00 61.42 473 A 1 
ATOM 3616 O OG  . SER A 0 473 . 57.433   1.689   -53.457  1.00 61.42 473 A 1 
ATOM 3617 N N   . LYS A 0 474 . 56.438   3.144   -57.409  1.00 53.55 474 A 1 
ATOM 3618 C CA  . LYS A 0 474 . 57.166   2.873   -58.642  1.00 53.55 474 A 1 
ATOM 3619 C C   . LYS A 0 474 . 58.615   3.257   -58.389  1.00 53.55 474 A 1 
ATOM 3620 C CB  . LYS A 0 474 . 56.583   3.676   -59.811  1.00 53.55 474 A 1 
ATOM 3621 O O   . LYS A 0 474 . 58.937   4.445   -58.365  1.00 53.55 474 A 1 
ATOM 3622 C CG  . LYS A 0 474 . 55.142   3.265   -60.125  1.00 53.55 474 A 1 
ATOM 3623 C CD  . LYS A 0 474 . 54.579   4.150   -61.237  1.00 53.55 474 A 1 
ATOM 3624 C CE  . LYS A 0 474 . 53.098   3.825   -61.422  1.00 53.55 474 A 1 
ATOM 3625 N NZ  . LYS A 0 474 . 52.397   4.937   -62.108  1.00 53.55 474 A 1 
ATOM 3626 N N   . ASP A 0 475 . 59.490   2.262   -58.259  1.00 43.95 475 A 1 
ATOM 3627 C CA  . ASP A 0 475 . 60.922   2.480   -58.427  1.00 43.95 475 A 1 
ATOM 3628 C C   . ASP A 0 475 . 61.106   3.183   -59.776  1.00 43.95 475 A 1 
ATOM 3629 C CB  . ASP A 0 475 . 61.709   1.153   -58.372  1.00 43.95 475 A 1 
ATOM 3630 O O   . ASP A 0 475 . 60.868   2.606   -60.846  1.00 43.95 475 A 1 
ATOM 3631 C CG  . ASP A 0 475 . 62.521   0.945   -57.084  1.00 43.95 475 A 1 
ATOM 3632 O OD1 . ASP A 0 475 . 62.288   1.670   -56.093  1.00 43.95 475 A 1 
ATOM 3633 O OD2 . ASP A 0 475 . 63.443   0.100   -57.146  1.00 43.95 475 A 1 
ATOM 3634 N N   . ALA A 0 476 . 61.468   4.466   -59.714  1.00 44.36 476 A 1 
ATOM 3635 C CA  . ALA A 0 476 . 61.737   5.293   -60.874  1.00 44.36 476 A 1 
ATOM 3636 C C   . ALA A 0 476 . 63.044   4.792   -61.490  1.00 44.36 476 A 1 
ATOM 3637 C CB  . ALA A 0 476 . 61.760   6.769   -60.454  1.00 44.36 476 A 1 
ATOM 3638 O O   . ALA A 0 476 . 64.120   5.320   -61.221  1.00 44.36 476 A 1 
ATOM 3639 N N   . GLY A 0 477 . 62.938   3.704   -62.260  1.00 41.07 477 A 1 
ATOM 3640 C CA  . GLY A 0 477 . 64.054   2.980   -62.849  1.00 41.07 477 A 1 
ATOM 3641 C C   . GLY A 0 477 . 64.910   3.930   -63.668  1.00 41.07 477 A 1 
ATOM 3642 O O   . GLY A 0 477 . 64.573   4.233   -64.815  1.00 41.07 477 A 1 
ATOM 3643 N N   . ALA A 0 478 . 65.990   4.405   -63.042  1.00 36.22 478 A 1 
ATOM 3644 C CA  . ALA A 0 478 . 66.781   5.525   -63.515  1.00 36.22 478 A 1 
ATOM 3645 C C   . ALA A 0 478 . 67.137   5.333   -64.989  1.00 36.22 478 A 1 
ATOM 3646 C CB  . ALA A 0 478 . 68.023   5.667   -62.628  1.00 36.22 478 A 1 
ATOM 3647 O O   . ALA A 0 478 . 67.697   4.305   -65.380  1.00 36.22 478 A 1 
ATOM 3648 N N   . TYR A 0 479 . 66.774   6.325   -65.804  1.00 39.17 479 A 1 
ATOM 3649 C CA  . TYR A 0 479 . 66.904   6.296   -67.256  1.00 39.17 479 A 1 
ATOM 3650 C C   . TYR A 0 479 . 68.355   5.974   -67.641  1.00 39.17 479 A 1 
ATOM 3651 C CB  . TYR A 0 479 . 66.411   7.654   -67.785  1.00 39.17 479 A 1 
ATOM 3652 O O   . TYR A 0 479 . 69.235   6.832   -67.576  1.00 39.17 479 A 1 
ATOM 3653 C CG  . TYR A 0 479 . 66.317   7.817   -69.292  1.00 39.17 479 A 1 
ATOM 3654 C CD1 . TYR A 0 479 . 67.015   8.865   -69.924  1.00 39.17 479 A 1 
ATOM 3655 C CD2 . TYR A 0 479 . 65.432   7.015   -70.041  1.00 39.17 479 A 1 
ATOM 3656 C CE1 . TYR A 0 479 . 66.820   9.127   -71.294  1.00 39.17 479 A 1 
ATOM 3657 C CE2 . TYR A 0 479 . 65.259   7.248   -71.420  1.00 39.17 479 A 1 
ATOM 3658 O OH  . TYR A 0 479 . 65.813   8.519   -73.381  1.00 39.17 479 A 1 
ATOM 3659 C CZ  . TYR A 0 479 . 65.944   8.311   -72.044  1.00 39.17 479 A 1 
ATOM 3660 N N   . GLY A 0 480 . 68.605   4.709   -68.006  1.00 34.01 480 A 1 
ATOM 3661 C CA  . GLY A 0 480 . 69.934   4.108   -68.182  1.00 34.01 480 A 1 
ATOM 3662 C C   . GLY A 0 480 . 70.665   4.580   -69.438  1.00 34.01 480 A 1 
ATOM 3663 O O   . GLY A 0 480 . 71.065   3.778   -70.279  1.00 34.01 480 A 1 
ATOM 3664 N N   . GLN A 0 481 . 70.793   5.892   -69.607  1.00 35.64 481 A 1 
ATOM 3665 C CA  . GLN A 0 481 . 71.283   6.532   -70.817  1.00 35.64 481 A 1 
ATOM 3666 C C   . GLN A 0 481 . 72.666   7.119   -70.573  1.00 35.64 481 A 1 
ATOM 3667 C CB  . GLN A 0 481 . 70.220   7.496   -71.341  1.00 35.64 481 A 1 
ATOM 3668 O O   . GLN A 0 481 . 72.856   8.172   -69.967  1.00 35.64 481 A 1 
ATOM 3669 C CG  . GLN A 0 481 . 69.121   6.653   -72.019  1.00 35.64 481 A 1 
ATOM 3670 C CD  . GLN A 0 481 . 69.223   6.628   -73.538  1.00 35.64 481 A 1 
ATOM 3671 N NE2 . GLN A 0 481 . 68.117   6.736   -74.241  1.00 35.64 481 A 1 
ATOM 3672 O OE1 . GLN A 0 481 . 70.284   6.514   -74.132  1.00 35.64 481 A 1 
ATOM 3673 N N   . ALA A 0 482 . 73.628   6.334   -71.055  1.00 31.72 482 A 1 
ATOM 3674 C CA  . ALA A 0 482 . 75.064   6.483   -70.928  1.00 31.72 482 A 1 
ATOM 3675 C C   . ALA A 0 482 . 75.568   7.934   -70.925  1.00 31.72 482 A 1 
ATOM 3676 C CB  . ALA A 0 482 . 75.693   5.701   -72.087  1.00 31.72 482 A 1 
ATOM 3677 O O   . ALA A 0 482 . 75.339   8.712   -71.857  1.00 31.72 482 A 1 
ATOM 3678 N N   . ALA A 0 483 . 76.376   8.251   -69.914  1.00 28.58 483 A 1 
ATOM 3679 C CA  . ALA A 0 483 . 77.138   9.485   -69.874  1.00 28.58 483 A 1 
ATOM 3680 C C   . ALA A 0 483 . 78.075   9.593   -71.094  1.00 28.58 483 A 1 
ATOM 3681 C CB  . ALA A 0 483 . 77.911   9.543   -68.551  1.00 28.58 483 A 1 
ATOM 3682 O O   . ALA A 0 483 . 78.985   8.788   -71.273  1.00 28.58 483 A 1 
ATOM 3683 N N   . SER A 0 484 . 77.870   10.644  -71.893  1.00 32.34 484 A 1 
ATOM 3684 C CA  . SER A 0 484 . 78.858   11.249  -72.800  1.00 32.34 484 A 1 
ATOM 3685 C C   . SER A 0 484 . 79.685   10.298  -73.686  1.00 32.34 484 A 1 
ATOM 3686 C CB  . SER A 0 484 . 79.780   12.188  -72.003  1.00 32.34 484 A 1 
ATOM 3687 O O   . SER A 0 484 . 80.848   10.010  -73.398  1.00 32.34 484 A 1 
ATOM 3688 O OG  . SER A 0 484 . 80.419   11.516  -70.936  1.00 32.34 484 A 1 
ATOM 3689 N N   . LYS A 0 485 . 79.166   9.963   -74.876  1.00 28.24 485 A 1 
ATOM 3690 C CA  . LYS A 0 485 . 80.039   9.634   -76.016  1.00 28.24 485 A 1 
ATOM 3691 C C   . LYS A 0 485 . 80.748   10.910  -76.488  1.00 28.24 485 A 1 
ATOM 3692 C CB  . LYS A 0 485 . 79.247   8.965   -77.163  1.00 28.24 485 A 1 
ATOM 3693 O O   . LYS A 0 485 . 80.122   11.770  -77.102  1.00 28.24 485 A 1 
ATOM 3694 C CG  . LYS A 0 485 . 79.626   7.485   -77.318  1.00 28.24 485 A 1 
ATOM 3695 C CD  . LYS A 0 485 . 78.975   6.858   -78.560  1.00 28.24 485 A 1 
ATOM 3696 C CE  . LYS A 0 485 . 79.433   5.399   -78.693  1.00 28.24 485 A 1 
ATOM 3697 N NZ  . LYS A 0 485 . 78.875   4.742   -79.902  1.00 28.24 485 A 1 
ATOM 3698 N N   . TRP A 0 486 . 82.048   11.027  -76.223  1.00 24.31 486 A 1 
ATOM 3699 C CA  . TRP A 0 486 . 82.904   12.050  -76.831  1.00 24.31 486 A 1 
ATOM 3700 C C   . TRP A 0 486 . 83.571   11.472  -78.081  1.00 24.31 486 A 1 
ATOM 3701 C CB  . TRP A 0 486 . 83.931   12.561  -75.813  1.00 24.31 486 A 1 
ATOM 3702 O O   . TRP A 0 486 . 84.345   10.520  -77.992  1.00 24.31 486 A 1 
ATOM 3703 C CG  . TRP A 0 486 . 84.723   13.766  -76.236  1.00 24.31 486 A 1 
ATOM 3704 C CD1 . TRP A 0 486 . 84.338   15.049  -76.054  1.00 24.31 486 A 1 
ATOM 3705 C CD2 . TRP A 0 486 . 86.053   13.837  -76.847  1.00 24.31 486 A 1 
ATOM 3706 C CE2 . TRP A 0 486 . 86.427   15.212  -76.959  1.00 24.31 486 A 1 
ATOM 3707 C CE3 . TRP A 0 486 . 86.996   12.884  -77.290  1.00 24.31 486 A 1 
ATOM 3708 N NE1 . TRP A 0 486 . 85.332   15.904  -76.488  1.00 24.31 486 A 1 
ATOM 3709 C CH2 . TRP A 0 486 . 88.610   14.639  -77.834  1.00 24.31 486 A 1 
ATOM 3710 C CZ2 . TRP A 0 486 . 87.682   15.619  -77.440  1.00 24.31 486 A 1 
ATOM 3711 C CZ3 . TRP A 0 486 . 88.258   13.278  -77.777  1.00 24.31 486 A 1 
ATOM 3712 N N   . GLY A 0 487 . 83.271   12.037  -79.248  1.00 28.70 487 A 1 
ATOM 3713 C CA  . GLY A 0 487 . 83.898   11.668  -80.513  1.00 28.70 487 A 1 
ATOM 3714 C C   . GLY A 0 487 . 84.167   12.918  -81.336  1.00 28.70 487 A 1 
ATOM 3715 O O   . GLY A 0 487 . 83.233   13.634  -81.684  1.00 28.70 487 A 1 
ATOM 3716 N N   . LYS A 0 488 . 85.440   13.194  -81.638  1.00 29.84 488 A 1 
ATOM 3717 C CA  . LYS A 0 488 . 85.805   14.234  -82.607  1.00 29.84 488 A 1 
ATOM 3718 C C   . LYS A 0 488 . 85.376   13.792  -84.004  1.00 29.84 488 A 1 
ATOM 3719 C CB  . LYS A 0 488 . 87.321   14.493  -82.599  1.00 29.84 488 A 1 
ATOM 3720 O O   . LYS A 0 488 . 85.796   12.727  -84.451  1.00 29.84 488 A 1 
ATOM 3721 C CG  . LYS A 0 488 . 87.759   15.448  -81.483  1.00 29.84 488 A 1 
ATOM 3722 C CD  . LYS A 0 488 . 89.272   15.698  -81.572  1.00 29.84 488 A 1 
ATOM 3723 C CE  . LYS A 0 488 . 89.681   16.831  -80.625  1.00 29.84 488 A 1 
ATOM 3724 N NZ  . LYS A 0 488 . 91.138   17.104  -80.697  1.00 29.84 488 A 1 
ATOM 3725 N N   . GLU A 0 489 . 84.628   14.633  -84.712  1.00 34.48 489 A 1 
ATOM 3726 C CA  . GLU A 0 489 . 84.441   14.470  -86.154  1.00 34.48 489 A 1 
ATOM 3727 C C   . GLU A 0 489 . 85.795   14.578  -86.868  1.00 34.48 489 A 1 
ATOM 3728 C CB  . GLU A 0 489 . 83.434   15.494  -86.705  1.00 34.48 489 A 1 
ATOM 3729 O O   . GLU A 0 489 . 86.422   15.636  -86.924  1.00 34.48 489 A 1 
ATOM 3730 C CG  . GLU A 0 489 . 81.994   15.077  -86.371  1.00 34.48 489 A 1 
ATOM 3731 C CD  . GLU A 0 489 . 80.962   16.122  -86.814  1.00 34.48 489 A 1 
ATOM 3732 O OE1 . GLU A 0 489 . 80.014   15.735  -87.536  1.00 34.48 489 A 1 
ATOM 3733 O OE2 . GLU A 0 489 . 81.116   17.291  -86.394  1.00 34.48 489 A 1 
ATOM 3734 N N   . SER A 0 490 . 86.258   13.460  -87.425  1.00 31.79 490 A 1 
ATOM 3735 C CA  . SER A 0 490 . 87.347   13.427  -88.398  1.00 31.79 490 A 1 
ATOM 3736 C C   . SER A 0 490 . 86.786   13.775  -89.778  1.00 31.79 490 A 1 
ATOM 3737 C CB  . SER A 0 490 . 88.055   12.067  -88.349  1.00 31.79 490 A 1 
ATOM 3738 O O   . SER A 0 490 . 86.585   12.893  -90.617  1.00 31.79 490 A 1 
ATOM 3739 O OG  . SER A 0 490 . 87.143   11.007  -88.553  1.00 31.79 490 A 1 
ATOM 3740 N N   . ASP A 0 491 . 86.464   15.053  -89.989  1.00 32.38 491 A 1 
ATOM 3741 C CA  . ASP A 0 491 . 85.765   15.474  -91.200  1.00 32.38 491 A 1 
ATOM 3742 C C   . ASP A 0 491 . 86.727   15.629  -92.396  1.00 32.38 491 A 1 
ATOM 3743 C CB  . ASP A 0 491 . 84.844   16.693  -90.946  1.00 32.38 491 A 1 
ATOM 3744 O O   . ASP A 0 491 . 87.573   16.519  -92.447  1.00 32.38 491 A 1 
ATOM 3745 C CG  . ASP A 0 491 . 83.590   16.679  -91.841  1.00 32.38 491 A 1 
ATOM 3746 O OD1 . ASP A 0 491 . 83.150   15.586  -92.271  1.00 32.38 491 A 1 
ATOM 3747 O OD2 . ASP A 0 491 . 83.073   17.748  -92.236  1.00 32.38 491 A 1 
ATOM 3748 N N   . LYS A 0 492 . 86.538   14.729  -93.369  1.00 33.91 492 A 1 
ATOM 3749 C CA  . LYS A 0 492 . 86.913   14.810  -94.794  1.00 33.91 492 A 1 
ATOM 3750 C C   . LYS A 0 492 . 88.399   14.981  -95.161  1.00 33.91 492 A 1 
ATOM 3751 C CB  . LYS A 0 492 . 86.019   15.850  -95.488  1.00 33.91 492 A 1 
ATOM 3752 O O   . LYS A 0 492 . 88.932   16.071  -95.341  1.00 33.91 492 A 1 
ATOM 3753 C CG  . LYS A 0 492 . 84.544   15.416  -95.452  1.00 33.91 492 A 1 
ATOM 3754 C CD  . LYS A 0 492 . 83.623   16.523  -95.972  1.00 33.91 492 A 1 
ATOM 3755 C CE  . LYS A 0 492 . 82.141   16.217  -95.715  1.00 33.91 492 A 1 
ATOM 3756 N NZ  . LYS A 0 492 . 81.734   16.562  -94.332  1.00 33.91 492 A 1 
ATOM 3757 N N   . PHE A 0 493 . 88.991   13.840  -95.516  1.00 28.51 493 A 1 
ATOM 3758 C CA  . PHE A 0 493 . 90.038   13.737  -96.537  1.00 28.51 493 A 1 
ATOM 3759 C C   . PHE A 0 493 . 89.591   14.415  -97.847  1.00 28.51 493 A 1 
ATOM 3760 C CB  . PHE A 0 493 . 90.283   12.232  -96.764  1.00 28.51 493 A 1 
ATOM 3761 O O   . PHE A 0 493 . 88.592   14.003  -98.439  1.00 28.51 493 A 1 
ATOM 3762 C CG  . PHE A 0 493 . 91.232   11.846  -97.887  1.00 28.51 493 A 1 
ATOM 3763 C CD1 . PHE A 0 493 . 90.729   11.485  -99.154  1.00 28.51 493 A 1 
ATOM 3764 C CD2 . PHE A 0 493 . 92.614   11.764  -97.639  1.00 28.51 493 A 1 
ATOM 3765 C CE1 . PHE A 0 493 . 91.604   11.035  -100.161 1.00 28.51 493 A 1 
ATOM 3766 C CE2 . PHE A 0 493 . 93.488   11.316  -98.647  1.00 28.51 493 A 1 
ATOM 3767 C CZ  . PHE A 0 493 . 92.984   10.947  -99.906  1.00 28.51 493 A 1 
ATOM 3768 N N   . GLN A 0 494 . 90.339   15.413  -98.330  1.00 30.63 494 A 1 
ATOM 3769 C CA  . GLN A 0 494 . 90.121   15.983  -99.661  1.00 30.63 494 A 1 
ATOM 3770 C C   . GLN A 0 494 . 91.448   16.355  -100.346 1.00 30.63 494 A 1 
ATOM 3771 C CB  . GLN A 0 494 . 89.125   17.164  -99.584  1.00 30.63 494 A 1 
ATOM 3772 O O   . GLN A 0 494 . 92.228   17.152  -99.836  1.00 30.63 494 A 1 
ATOM 3773 C CG  . GLN A 0 494 . 88.341   17.322  -100.900 1.00 30.63 494 A 1 
ATOM 3774 C CD  . GLN A 0 494 . 87.290   18.434  -100.888 1.00 30.63 494 A 1 
ATOM 3775 N NE2 . GLN A 0 494 . 86.743   18.783  -102.032 1.00 30.63 494 A 1 
ATOM 3776 O OE1 . GLN A 0 494 . 86.919   19.003  -99.877  1.00 30.63 494 A 1 
ATOM 3777 N N   . THR A 0 495 . 91.633   15.825  -101.558 1.00 29.21 495 A 1 
ATOM 3778 C CA  . THR A 0 495 . 92.659   16.199  -102.556 1.00 29.21 495 A 1 
ATOM 3779 C C   . THR A 0 495 . 94.112   15.778  -102.278 1.00 29.21 495 A 1 
ATOM 3780 C CB  . THR A 0 495 . 92.580   17.685  -102.974 1.00 29.21 495 A 1 
ATOM 3781 O O   . THR A 0 495 . 94.959   16.579  -101.896 1.00 29.21 495 A 1 
ATOM 3782 C CG2 . THR A 0 495 . 92.876   17.838  -104.465 1.00 29.21 495 A 1 
ATOM 3783 O OG1 . THR A 0 495 . 91.302   18.236  -102.756 1.00 29.21 495 A 1 
ATOM 3784 N N   . GLY A 0 496 . 94.435   14.526  -102.618 1.00 31.24 496 A 1 
ATOM 3785 C CA  . GLY A 0 496 . 95.800   14.111  -102.957 1.00 31.24 496 A 1 
ATOM 3786 C C   . GLY A 0 496 . 95.937   13.889  -104.466 1.00 31.24 496 A 1 
ATOM 3787 O O   . GLY A 0 496 . 95.469   12.875  -104.976 1.00 31.24 496 A 1 
ATOM 3788 N N   . HIS A 0 497 . 96.576   14.818  -105.183 1.00 28.41 497 A 1 
ATOM 3789 C CA  . HIS A 0 497 . 97.077   14.558  -106.538 1.00 28.41 497 A 1 
ATOM 3790 C C   . HIS A 0 497 . 98.420   13.821  -106.439 1.00 28.41 497 A 1 
ATOM 3791 C CB  . HIS A 0 497 . 97.270   15.873  -107.316 1.00 28.41 497 A 1 
ATOM 3792 O O   . HIS A 0 497 . 99.313   14.288  -105.738 1.00 28.41 497 A 1 
ATOM 3793 C CG  . HIS A 0 497 . 96.000   16.548  -107.766 1.00 28.41 497 A 1 
ATOM 3794 C CD2 . HIS A 0 497 . 95.438   17.673  -107.224 1.00 28.41 497 A 1 
ATOM 3795 N ND1 . HIS A 0 497 . 95.243   16.209  -108.867 1.00 28.41 497 A 1 
ATOM 3796 C CE1 . HIS A 0 497 . 94.246   17.103  -108.977 1.00 28.41 497 A 1 
ATOM 3797 N NE2 . HIS A 0 497 . 94.321   18.010  -107.994 1.00 28.41 497 A 1 
ATOM 3798 N N   . GLY A 0 498 . 98.592   12.709  -107.158 1.00 31.67 498 A 1 
ATOM 3799 C CA  . GLY A 0 498 . 99.866   11.984  -107.166 1.00 31.67 498 A 1 
ATOM 3800 C C   . GLY A 0 498 . 99.789   10.634  -107.869 1.00 31.67 498 A 1 
ATOM 3801 O O   . GLY A 0 498 . 99.429   9.632   -107.262 1.00 31.67 498 A 1 
ATOM 3802 N N   . TYR A 0 499 . 100.139  10.610  -109.154 1.00 29.01 499 A 1 
ATOM 3803 C CA  . TYR A 0 499 . 100.377  9.376   -109.904 1.00 29.01 499 A 1 
ATOM 3804 C C   . TYR A 0 499 . 101.672  8.712   -109.414 1.00 29.01 499 A 1 
ATOM 3805 C CB  . TYR A 0 499 . 100.533  9.705   -111.399 1.00 29.01 499 A 1 
ATOM 3806 O O   . TYR A 0 499 . 102.669  9.408   -109.233 1.00 29.01 499 A 1 
ATOM 3807 C CG  . TYR A 0 499 . 99.362   10.417  -112.050 1.00 29.01 499 A 1 
ATOM 3808 C CD1 . TYR A 0 499 . 98.394   9.673   -112.752 1.00 29.01 499 A 1 
ATOM 3809 C CD2 . TYR A 0 499 . 99.265   11.823  -111.997 1.00 29.01 499 A 1 
ATOM 3810 C CE1 . TYR A 0 499 . 97.328   10.331  -113.393 1.00 29.01 499 A 1 
ATOM 3811 C CE2 . TYR A 0 499 . 98.195   12.484  -112.629 1.00 29.01 499 A 1 
ATOM 3812 O OH  . TYR A 0 499 . 96.196   12.361  -113.959 1.00 29.01 499 A 1 
ATOM 3813 C CZ  . TYR A 0 499 . 97.225   11.736  -113.332 1.00 29.01 499 A 1 
ATOM 3814 N N   . GLY A 0 500 . 101.707  7.384   -109.282 1.00 31.60 500 A 1 
ATOM 3815 C CA  . GLY A 0 500 . 102.968  6.680   -109.026 1.00 31.60 500 A 1 
ATOM 3816 C C   . GLY A 0 500 . 102.797  5.252   -108.522 1.00 31.60 500 A 1 
ATOM 3817 O O   . GLY A 0 500 . 102.311  5.029   -107.421 1.00 31.60 500 A 1 
ATOM 3818 N N   . TYR A 0 501 . 103.215  4.291   -109.342 1.00 26.95 501 A 1 
ATOM 3819 C CA  . TYR A 0 501 . 103.361  2.878   -108.987 1.00 26.95 501 A 1 
ATOM 3820 C C   . TYR A 0 501 . 104.389  2.638   -107.855 1.00 26.95 501 A 1 
ATOM 3821 C CB  . TYR A 0 501 . 103.822  2.131   -110.259 1.00 26.95 501 A 1 
ATOM 3822 O O   . TYR A 0 501 . 105.253  3.474   -107.606 1.00 26.95 501 A 1 
ATOM 3823 C CG  . TYR A 0 501 . 102.752  1.426   -111.069 1.00 26.95 501 A 1 
ATOM 3824 C CD1 . TYR A 0 501 . 102.885  0.043   -111.308 1.00 26.95 501 A 1 
ATOM 3825 C CD2 . TYR A 0 501 . 101.670  2.134   -111.629 1.00 26.95 501 A 1 
ATOM 3826 C CE1 . TYR A 0 501 . 101.939  -0.635  -112.096 1.00 26.95 501 A 1 
ATOM 3827 C CE2 . TYR A 0 501 . 100.720  1.457   -112.422 1.00 26.95 501 A 1 
ATOM 3828 O OH  . TYR A 0 501 . 99.953   -0.594  -113.423 1.00 26.95 501 A 1 
ATOM 3829 C CZ  . TYR A 0 501 . 100.856  0.070   -112.656 1.00 26.95 501 A 1 
ATOM 3830 N N   . HIS A 0 502 . 104.370  1.400   -107.337 1.00 31.83 502 A 1 
ATOM 3831 C CA  . HIS A 0 502 . 105.377  0.712   -106.503 1.00 31.83 502 A 1 
ATOM 3832 C C   . HIS A 0 502 . 105.265  0.833   -104.972 1.00 31.83 502 A 1 
ATOM 3833 C CB  . HIS A 0 502 . 106.827  0.975   -106.958 1.00 31.83 502 A 1 
ATOM 3834 O O   . HIS A 0 502 . 105.169  1.914   -104.407 1.00 31.83 502 A 1 
ATOM 3835 C CG  . HIS A 0 502 . 107.078  0.715   -108.420 1.00 31.83 502 A 1 
ATOM 3836 C CD2 . HIS A 0 502 . 107.190  1.658   -109.406 1.00 31.83 502 A 1 
ATOM 3837 N ND1 . HIS A 0 502 . 107.235  -0.517  -109.013 1.00 31.83 502 A 1 
ATOM 3838 C CE1 . HIS A 0 502 . 107.420  -0.321  -110.329 1.00 31.83 502 A 1 
ATOM 3839 N NE2 . HIS A 0 502 . 107.384  0.987   -110.618 1.00 31.83 502 A 1 
ATOM 3840 N N   . GLY A 0 503 . 105.423  -0.322  -104.307 1.00 31.05 503 A 1 
ATOM 3841 C CA  . GLY A 0 503 . 105.805  -0.416  -102.893 1.00 31.05 503 A 1 
ATOM 3842 C C   . GLY A 0 503 . 104.723  -0.966  -101.965 1.00 31.05 503 A 1 
ATOM 3843 O O   . GLY A 0 503 . 103.967  -0.210  -101.365 1.00 31.05 503 A 1 
ATOM 3844 N N   . ALA A 0 504 . 104.691  -2.288  -101.779 1.00 29.37 504 A 1 
ATOM 3845 C CA  . ALA A 0 504 . 103.933  -2.886  -100.685 1.00 29.37 504 A 1 
ATOM 3846 C C   . ALA A 0 504 . 104.576  -2.533  -99.331  1.00 29.37 504 A 1 
ATOM 3847 C CB  . ALA A 0 504 . 103.871  -4.406  -100.891 1.00 29.37 504 A 1 
ATOM 3848 O O   . ALA A 0 504 . 105.776  -2.727  -99.148  1.00 29.37 504 A 1 
ATOM 3849 N N   . SER A 0 505 . 103.773  -2.089  -98.364  1.00 32.00 505 A 1 
ATOM 3850 C CA  . SER A 0 505 . 104.142  -2.121  -96.946  1.00 32.00 505 A 1 
ATOM 3851 C C   . SER A 0 505 . 102.889  -2.278  -96.092  1.00 32.00 505 A 1 
ATOM 3852 C CB  . SER A 0 505 . 104.925  -0.874  -96.536  1.00 32.00 505 A 1 
ATOM 3853 O O   . SER A 0 505 . 102.014  -1.412  -96.070  1.00 32.00 505 A 1 
ATOM 3854 O OG  . SER A 0 505 . 105.382  -1.050  -95.209  1.00 32.00 505 A 1 
ATOM 3855 N N   . ALA A 0 506 . 102.784  -3.417  -95.410  1.00 28.78 506 A 1 
ATOM 3856 C CA  . ALA A 0 506 . 101.698  -3.687  -94.484  1.00 28.78 506 A 1 
ATOM 3857 C C   . ALA A 0 506 . 101.937  -2.917  -93.178  1.00 28.78 506 A 1 
ATOM 3858 C CB  . ALA A 0 506 . 101.604  -5.204  -94.269  1.00 28.78 506 A 1 
ATOM 3859 O O   . ALA A 0 506 . 102.764  -3.314  -92.361  1.00 28.78 506 A 1 
ATOM 3860 N N   . ILE A 0 507 . 101.185  -1.837  -92.955  1.00 32.28 507 A 1 
ATOM 3861 C CA  . ILE A 0 507 . 101.110  -1.186  -91.644  1.00 32.28 507 A 1 
ATOM 3862 C C   . ILE A 0 507 . 99.818   -1.632  -90.962  1.00 32.28 507 A 1 
ATOM 3863 C CB  . ILE A 0 507 . 101.312  0.343   -91.735  1.00 32.28 507 A 1 
ATOM 3864 O O   . ILE A 0 507 . 98.749   -1.048  -91.135  1.00 32.28 507 A 1 
ATOM 3865 C CG1 . ILE A 0 507 . 102.736  0.630   -92.270  1.00 32.28 507 A 1 
ATOM 3866 C CG2 . ILE A 0 507 . 101.114  0.993   -90.350  1.00 32.28 507 A 1 
ATOM 3867 C CD1 . ILE A 0 507 . 103.100  2.116   -92.379  1.00 32.28 507 A 1 
ATOM 3868 N N   . SER A 0 508 . 99.935   -2.681  -90.151  1.00 29.24 508 A 1 
ATOM 3869 C CA  . SER A 0 508 . 98.895   -3.102  -89.220  1.00 29.24 508 A 1 
ATOM 3870 C C   . SER A 0 508 . 98.719   -2.052  -88.117  1.00 29.24 508 A 1 
ATOM 3871 C CB  . SER A 0 508 . 99.268   -4.467  -88.624  1.00 29.24 508 A 1 
ATOM 3872 O O   . SER A 0 508 . 99.421   -2.082  -87.105  1.00 29.24 508 A 1 
ATOM 3873 O OG  . SER A 0 508 . 100.547  -4.408  -88.022  1.00 29.24 508 A 1 
ATOM 3874 N N   . LYS A 0 509 . 97.758   -1.136  -88.271  1.00 33.11 509 A 1 
ATOM 3875 C CA  . LYS A 0 509 . 97.252   -0.328  -87.150  1.00 33.11 509 A 1 
ATOM 3876 C C   . LYS A 0 509 . 96.027   -0.990  -86.530  1.00 33.11 509 A 1 
ATOM 3877 C CB  . LYS A 0 509 . 97.080   1.151   -87.528  1.00 33.11 509 A 1 
ATOM 3878 O O   . LYS A 0 509 . 94.890   -0.586  -86.741  1.00 33.11 509 A 1 
ATOM 3879 C CG  . LYS A 0 509 . 98.446   1.845   -87.418  1.00 33.11 509 A 1 
ATOM 3880 C CD  . LYS A 0 509 . 98.379   3.339   -87.740  1.00 33.11 509 A 1 
ATOM 3881 C CE  . LYS A 0 509 . 99.787   3.933   -87.619  1.00 33.11 509 A 1 
ATOM 3882 N NZ  . LYS A 0 509 . 99.783   5.401   -87.832  1.00 33.11 509 A 1 
ATOM 3883 N N   . LYS A 0 510 . 96.321   -2.018  -85.731  1.00 27.86 510 A 1 
ATOM 3884 C CA  . LYS A 0 510 . 95.488   -2.448  -84.603  1.00 27.86 510 A 1 
ATOM 3885 C C   . LYS A 0 510 . 95.236   -1.235  -83.694  1.00 27.86 510 A 1 
ATOM 3886 C CB  . LYS A 0 510 . 96.266   -3.556  -83.866  1.00 27.86 510 A 1 
ATOM 3887 O O   . LYS A 0 510 . 96.188   -0.511  -83.405  1.00 27.86 510 A 1 
ATOM 3888 C CG  . LYS A 0 510 . 95.564   -4.086  -82.609  1.00 27.86 510 A 1 
ATOM 3889 C CD  . LYS A 0 510 . 96.383   -5.201  -81.943  1.00 27.86 510 A 1 
ATOM 3890 C CE  . LYS A 0 510 . 95.606   -5.715  -80.725  1.00 27.86 510 A 1 
ATOM 3891 N NZ  . LYS A 0 510 . 96.277   -6.860  -80.062  1.00 27.86 510 A 1 
ATOM 3892 N N   . GLY A 0 511 . 93.998   -1.036  -83.234  1.00 26.40 511 A 1 
ATOM 3893 C CA  . GLY A 0 511 . 93.681   -0.006  -82.234  1.00 26.40 511 A 1 
ATOM 3894 C C   . GLY A 0 511 . 92.493   0.903   -82.556  1.00 26.40 511 A 1 
ATOM 3895 O O   . GLY A 0 511 . 92.666   2.117   -82.604  1.00 26.40 511 A 1 
ATOM 3896 N N   . ALA A 0 512 . 91.304   0.322   -82.737  1.00 28.89 512 A 1 
ATOM 3897 C CA  . ALA A 0 512 . 90.010   0.981   -82.499  1.00 28.89 512 A 1 
ATOM 3898 C C   . ALA A 0 512 . 88.881   -0.065  -82.361  1.00 28.89 512 A 1 
ATOM 3899 C CB  . ALA A 0 512 . 89.706   2.030   -83.581  1.00 28.89 512 A 1 
ATOM 3900 O O   . ALA A 0 512 . 87.797   0.084   -82.924  1.00 28.89 512 A 1 
ATOM 3901 N N   . GLU A 0 513 . 89.147   -1.154  -81.632  1.00 24.76 513 A 1 
ATOM 3902 C CA  . GLU A 0 513 . 88.105   -2.072  -81.162  1.00 24.76 513 A 1 
ATOM 3903 C C   . GLU A 0 513 . 87.305   -1.343  -80.074  1.00 24.76 513 A 1 
ATOM 3904 C CB  . GLU A 0 513 . 88.752   -3.383  -80.663  1.00 24.76 513 A 1 
ATOM 3905 O O   . GLU A 0 513 . 87.682   -1.322  -78.905  1.00 24.76 513 A 1 
ATOM 3906 C CG  . GLU A 0 513 . 89.247   -4.248  -81.844  1.00 24.76 513 A 1 
ATOM 3907 C CD  . GLU A 0 513 . 90.507   -5.092  -81.561  1.00 24.76 513 A 1 
ATOM 3908 O OE1 . GLU A 0 513 . 90.644   -6.163  -82.193  1.00 24.76 513 A 1 
ATOM 3909 O OE2 . GLU A 0 513 . 91.427   -4.601  -80.861  1.00 24.76 513 A 1 
ATOM 3910 N N   . TYR A 0 514 . 86.231   -0.660  -80.477  1.00 31.44 514 A 1 
ATOM 3911 C CA  . TYR A 0 514 . 85.285   -0.054  -79.546  1.00 31.44 514 A 1 
ATOM 3912 C C   . TYR A 0 514 . 84.258   -1.094  -79.109  1.00 31.44 514 A 1 
ATOM 3913 C CB  . TYR A 0 514 . 84.639   1.204   -80.144  1.00 31.44 514 A 1 
ATOM 3914 O O   . TYR A 0 514 . 83.129   -1.112  -79.605  1.00 31.44 514 A 1 
ATOM 3915 C CG  . TYR A 0 514 . 85.571   2.396   -80.218  1.00 31.44 514 A 1 
ATOM 3916 C CD1 . TYR A 0 514 . 85.966   3.048   -79.033  1.00 31.44 514 A 1 
ATOM 3917 C CD2 . TYR A 0 514 . 86.047   2.847   -81.464  1.00 31.44 514 A 1 
ATOM 3918 C CE1 . TYR A 0 514 . 86.841   4.150   -79.090  1.00 31.44 514 A 1 
ATOM 3919 C CE2 . TYR A 0 514 . 86.910   3.957   -81.526  1.00 31.44 514 A 1 
ATOM 3920 O OH  . TYR A 0 514 . 88.162   5.664   -80.404  1.00 31.44 514 A 1 
ATOM 3921 C CZ  . TYR A 0 514 . 87.313   4.605   -80.340  1.00 31.44 514 A 1 
ATOM 3922 N N   . ASP A 0 515 . 84.653   -1.933  -78.152  1.00 25.55 515 A 1 
ATOM 3923 C CA  . ASP A 0 515 . 83.692   -2.688  -77.357  1.00 25.55 515 A 1 
ATOM 3924 C C   . ASP A 0 515 . 82.713   -1.712  -76.697  1.00 25.55 515 A 1 
ATOM 3925 C CB  . ASP A 0 515 . 84.388   -3.555  -76.290  1.00 25.55 515 A 1 
ATOM 3926 O O   . ASP A 0 515 . 83.085   -0.833  -75.913  1.00 25.55 515 A 1 
ATOM 3927 C CG  . ASP A 0 515 . 84.743   -4.960  -76.787  1.00 25.55 515 A 1 
ATOM 3928 O OD1 . ASP A 0 515 . 83.953   -5.502  -77.593  1.00 25.55 515 A 1 
ATOM 3929 O OD2 . ASP A 0 515 . 85.779   -5.483  -76.327  1.00 25.55 515 A 1 
ATOM 3930 N N   . ALA A 0 516 . 81.430   -1.873  -77.013  1.00 28.16 516 A 1 
ATOM 3931 C CA  . ALA A 0 516 . 80.360   -1.246  -76.259  1.00 28.16 516 A 1 
ATOM 3932 C C   . ALA A 0 516 . 80.244   -1.983  -74.918  1.00 28.16 516 A 1 
ATOM 3933 C CB  . ALA A 0 516 . 79.074   -1.262  -77.095  1.00 28.16 516 A 1 
ATOM 3934 O O   . ALA A 0 516 . 79.463   -2.925  -74.784  1.00 28.16 516 A 1 
ATOM 3935 N N   . ALA A 0 517 . 81.051   -1.561  -73.942  1.00 26.58 517 A 1 
ATOM 3936 C CA  . ALA A 0 517 . 81.165   -2.154  -72.611  1.00 26.58 517 A 1 
ATOM 3937 C C   . ALA A 0 517 . 79.927   -1.912  -71.715  1.00 26.58 517 A 1 
ATOM 3938 C CB  . ALA A 0 517 . 82.483   -1.673  -71.985  1.00 26.58 517 A 1 
ATOM 3939 O O   . ALA A 0 517 . 80.049   -1.372  -70.619  1.00 26.58 517 A 1 
ATOM 3940 N N   . SER A 0 518 . 78.742   -2.302  -72.200  1.00 30.61 518 A 1 
ATOM 3941 C CA  . SER A 0 518 . 77.528   -2.619  -71.432  1.00 30.61 518 A 1 
ATOM 3942 C C   . SER A 0 518 . 76.346   -2.986  -72.350  1.00 30.61 518 A 1 
ATOM 3943 C CB  . SER A 0 518 . 77.129   -1.518  -70.430  1.00 30.61 518 A 1 
ATOM 3944 O O   . SER A 0 518 . 75.312   -2.321  -72.382  1.00 30.61 518 A 1 
ATOM 3945 O OG  . SER A 0 518 . 77.154   -0.225  -71.000  1.00 30.61 518 A 1 
ATOM 3946 N N   . GLN A 0 519 . 76.418   -4.146  -73.013  1.00 30.11 519 A 1 
ATOM 3947 C CA  . GLN A 0 519 . 75.237   -5.017  -72.957  1.00 30.11 519 A 1 
ATOM 3948 C C   . GLN A 0 519 . 75.155   -5.544  -71.521  1.00 30.11 519 A 1 
ATOM 3949 C CB  . GLN A 0 519 . 75.333   -6.206  -73.933  1.00 30.11 519 A 1 
ATOM 3950 O O   . GLN A 0 519 . 75.857   -6.490  -71.178  1.00 30.11 519 A 1 
ATOM 3951 C CG  . GLN A 0 519 . 74.787   -5.922  -75.337  1.00 30.11 519 A 1 
ATOM 3952 C CD  . GLN A 0 519 . 74.684   -7.198  -76.177  1.00 30.11 519 A 1 
ATOM 3953 N NE2 . GLN A 0 519 . 73.934   -7.188  -77.256  1.00 30.11 519 A 1 
ATOM 3954 O OE1 . GLN A 0 519 . 75.255   -8.235  -75.896  1.00 30.11 519 A 1 
ATOM 3955 N N   . SER A 0 520 . 74.348   -4.926  -70.659  1.00 29.44 520 A 1 
ATOM 3956 C CA  . SER A 0 520 . 74.056   -5.507  -69.347  1.00 29.44 520 A 1 
ATOM 3957 C C   . SER A 0 520 . 72.726   -5.021  -68.791  1.00 29.44 520 A 1 
ATOM 3958 C CB  . SER A 0 520 . 75.163   -5.206  -68.335  1.00 29.44 520 A 1 
ATOM 3959 O O   . SER A 0 520 . 72.418   -3.838  -68.883  1.00 29.44 520 A 1 
ATOM 3960 O OG  . SER A 0 520 . 74.986   -6.066  -67.228  1.00 29.44 520 A 1 
ATOM 3961 N N   . GLY A 0 521 . 71.977   -5.960  -68.209  1.00 27.87 521 A 1 
ATOM 3962 C CA  . GLY A 0 521 . 70.919   -5.713  -67.233  1.00 27.87 521 A 1 
ATOM 3963 C C   . GLY A 0 521 . 69.796   -4.770  -67.660  1.00 27.87 521 A 1 
ATOM 3964 O O   . GLY A 0 521 . 69.867   -3.564  -67.445  1.00 27.87 521 A 1 
ATOM 3965 N N   . LYS A 0 522 . 68.658   -5.337  -68.081  1.00 33.32 522 A 1 
ATOM 3966 C CA  . LYS A 0 522 . 67.386   -4.693  -67.731  1.00 33.32 522 A 1 
ATOM 3967 C C   . LYS A 0 522 . 67.343   -4.645  -66.204  1.00 33.32 522 A 1 
ATOM 3968 C CB  . LYS A 0 522 . 66.182   -5.501  -68.236  1.00 33.32 522 A 1 
ATOM 3969 O O   . LYS A 0 522 . 67.259   -5.711  -65.596  1.00 33.32 522 A 1 
ATOM 3970 C CG  . LYS A 0 522 . 66.043   -5.537  -69.760  1.00 33.32 522 A 1 
ATOM 3971 C CD  . LYS A 0 522 . 64.754   -6.295  -70.095  1.00 33.32 522 A 1 
ATOM 3972 C CE  . LYS A 0 522 . 64.515   -6.354  -71.602  1.00 33.32 522 A 1 
ATOM 3973 N NZ  . LYS A 0 522 . 63.214   -7.008  -71.880  1.00 33.32 522 A 1 
ATOM 3974 N N   . SER A 0 523 . 67.447   -3.461  -65.602  1.00 36.82 523 A 1 
ATOM 3975 C CA  . SER A 0 523 . 67.220   -3.334  -64.161  1.00 36.82 523 A 1 
ATOM 3976 C C   . SER A 0 523 . 65.832   -3.889  -63.855  1.00 36.82 523 A 1 
ATOM 3977 C CB  . SER A 0 523 . 67.338   -1.885  -63.686  1.00 36.82 523 A 1 
ATOM 3978 O O   . SER A 0 523 . 64.878   -3.570  -64.571  1.00 36.82 523 A 1 
ATOM 3979 O OG  . SER A 0 523 . 67.390   -1.876  -62.276  1.00 36.82 523 A 1 
ATOM 3980 N N   . GLY A 0 524 . 65.738   -4.761  -62.850  1.00 36.05 524 A 1 
ATOM 3981 C CA  . GLY A 0 524 . 64.458   -5.299  -62.403  1.00 36.05 524 A 1 
ATOM 3982 C C   . GLY A 0 524 . 63.516   -4.151  -62.054  1.00 36.05 524 A 1 
ATOM 3983 O O   . GLY A 0 524 . 63.942   -3.158  -61.467  1.00 36.05 524 A 1 
ATOM 3984 N N   . TYR A 0 525 . 62.255   -4.267  -62.461  1.00 36.42 525 A 1 
ATOM 3985 C CA  . TYR A 0 525 . 61.223   -3.310  -62.082  1.00 36.42 525 A 1 
ATOM 3986 C C   . TYR A 0 525 . 60.768   -3.645  -60.659  1.00 36.42 525 A 1 
ATOM 3987 C CB  . TYR A 0 525 . 60.093   -3.357  -63.120  1.00 36.42 525 A 1 
ATOM 3988 O O   . TYR A 0 525 . 59.858   -4.449  -60.474  1.00 36.42 525 A 1 
ATOM 3989 C CG  . TYR A 0 525 . 58.990   -2.346  -62.881  1.00 36.42 525 A 1 
ATOM 3990 C CD1 . TYR A 0 525 . 57.811   -2.730  -62.211  1.00 36.42 525 A 1 
ATOM 3991 C CD2 . TYR A 0 525 . 59.151   -1.016  -63.318  1.00 36.42 525 A 1 
ATOM 3992 C CE1 . TYR A 0 525 . 56.782   -1.793  -62.005  1.00 36.42 525 A 1 
ATOM 3993 C CE2 . TYR A 0 525 . 58.128   -0.073  -63.102  1.00 36.42 525 A 1 
ATOM 3994 O OH  . TYR A 0 525 . 55.933   0.427   -62.270  1.00 36.42 525 A 1 
ATOM 3995 C CZ  . TYR A 0 525 . 56.936   -0.466  -62.456  1.00 36.42 525 A 1 
ATOM 3996 N N   . TRP A 0 526 . 61.442   -3.068  -59.664  1.00 39.63 526 A 1 
ATOM 3997 C CA  . TRP A 0 526 . 61.163   -3.273  -58.241  1.00 39.63 526 A 1 
ATOM 3998 C C   . TRP A 0 526 . 60.110   -2.282  -57.733  1.00 39.63 526 A 1 
ATOM 3999 C CB  . TRP A 0 526 . 62.471   -3.210  -57.442  1.00 39.63 526 A 1 
ATOM 4000 O O   . TRP A 0 526 . 60.331   -1.553  -56.775  1.00 39.63 526 A 1 
ATOM 4001 C CG  . TRP A 0 526 . 63.455   -4.305  -57.703  1.00 39.63 526 A 1 
ATOM 4002 C CD1 . TRP A 0 526 . 64.549   -4.201  -58.487  1.00 39.63 526 A 1 
ATOM 4003 C CD2 . TRP A 0 526 . 63.503   -5.640  -57.116  1.00 39.63 526 A 1 
ATOM 4004 C CE2 . TRP A 0 526 . 64.672   -6.300  -57.600  1.00 39.63 526 A 1 
ATOM 4005 C CE3 . TRP A 0 526 . 62.692   -6.351  -56.205  1.00 39.63 526 A 1 
ATOM 4006 N NE1 . TRP A 0 526 . 65.267   -5.380  -58.439  1.00 39.63 526 A 1 
ATOM 4007 C CH2 . TRP A 0 526 . 64.188   -8.282  -56.298  1.00 39.63 526 A 1 
ATOM 4008 C CZ2 . TRP A 0 526 . 65.021   -7.600  -57.202  1.00 39.63 526 A 1 
ATOM 4009 C CZ3 . TRP A 0 526 . 63.028   -7.659  -55.804  1.00 39.63 526 A 1 
ATOM 4010 N N   . GLY A 0 527 . 58.945   -2.241  -58.383  1.00 49.27 527 A 1 
ATOM 4011 C CA  . GLY A 0 527 . 57.811   -1.517  -57.812  1.00 49.27 527 A 1 
ATOM 4012 C C   . GLY A 0 527 . 57.375   -2.200  -56.516  1.00 49.27 527 A 1 
ATOM 4013 O O   . GLY A 0 527 . 56.944   -3.355  -56.573  1.00 49.27 527 A 1 
ATOM 4014 N N   . LYS A 0 528 . 57.488   -1.515  -55.371  1.00 53.90 528 A 1 
ATOM 4015 C CA  . LYS A 0 528 . 56.828   -1.952  -54.135  1.00 53.90 528 A 1 
ATOM 4016 C C   . LYS A 0 528 . 55.475   -1.259  -54.082  1.00 53.90 528 A 1 
ATOM 4017 C CB  . LYS A 0 528 . 57.641   -1.662  -52.863  1.00 53.90 528 A 1 
ATOM 4018 O O   . LYS A 0 528 . 55.402   -0.056  -53.821  1.00 53.90 528 A 1 
ATOM 4019 C CG  . LYS A 0 528 . 59.085   -2.173  -52.848  1.00 53.90 528 A 1 
ATOM 4020 C CD  . LYS A 0 528 . 59.699   -1.747  -51.508  1.00 53.90 528 A 1 
ATOM 4021 C CE  . LYS A 0 528 . 61.157   -2.179  -51.378  1.00 53.90 528 A 1 
ATOM 4022 N NZ  . LYS A 0 528 . 61.671   -1.798  -50.041  1.00 53.90 528 A 1 
ATOM 4023 N N   . SER A 0 529 . 54.425   -2.020  -54.352  1.00 63.13 529 A 1 
ATOM 4024 C CA  . SER A 0 529 . 53.059   -1.618  -54.038  1.00 63.13 529 A 1 
ATOM 4025 C C   . SER A 0 529 . 52.648   -2.275  -52.731  1.00 63.13 529 A 1 
ATOM 4026 C CB  . SER A 0 529 . 52.096   -1.982  -55.169  1.00 63.13 529 A 1 
ATOM 4027 O O   . SER A 0 529 . 52.802   -3.493  -52.603  1.00 63.13 529 A 1 
ATOM 4028 O OG  . SER A 0 529 . 52.210   -3.348  -55.540  1.00 63.13 529 A 1 
ATOM 4029 N N   . GLY A 0 530 . 52.129   -1.485  -51.802  1.00 72.16 530 A 1 
ATOM 4030 C CA  . GLY A 0 530 . 51.530   -1.974  -50.571  1.00 72.16 530 A 1 
ATOM 4031 C C   . GLY A 0 530 . 50.167   -1.341  -50.330  1.00 72.16 530 A 1 
ATOM 4032 O O   . GLY A 0 530 . 49.759   -0.419  -51.044  1.00 72.16 530 A 1 
ATOM 4033 N N   . SER A 0 531 . 49.464   -1.896  -49.358  1.00 76.91 531 A 1 
ATOM 4034 C CA  . SER A 0 531 . 48.386   -1.215  -48.659  1.00 76.91 531 A 1 
ATOM 4035 C C   . SER A 0 531 . 48.440   -1.605  -47.195  1.00 76.91 531 A 1 
ATOM 4036 C CB  . SER A 0 531 . 47.008   -1.542  -49.231  1.00 76.91 531 A 1 
ATOM 4037 O O   . SER A 0 531 . 48.509   -2.799  -46.887  1.00 76.91 531 A 1 
ATOM 4038 O OG  . SER A 0 531 . 46.751   -2.942  -49.203  1.00 76.91 531 A 1 
ATOM 4039 N N   . ASP A 0 532 . 48.403   -0.583  -46.373  1.00 77.36 532 A 1 
ATOM 4040 C CA  . ASP A 0 532 . 48.218   -0.543  -44.940  1.00 77.36 532 A 1 
ATOM 4041 C C   . ASP A 0 532 . 46.693   -0.480  -44.722  1.00 77.36 532 A 1 
ATOM 4042 C CB  . ASP A 0 532 . 48.953   0.697   -44.350  1.00 77.36 532 A 1 
ATOM 4043 O O   . ASP A 0 532 . 45.966   0.135   -45.507  1.00 77.36 532 A 1 
ATOM 4044 C CG  . ASP A 0 532 . 50.092   1.320   -45.206  1.00 77.36 532 A 1 
ATOM 4045 O OD1 . ASP A 0 532 . 49.891   1.595   -46.420  1.00 77.36 532 A 1 
ATOM 4046 O OD2 . ASP A 0 532 . 51.239   1.442   -44.712  1.00 77.36 532 A 1 
ATOM 4047 N N   . TRP A 0 533 . 46.177   -1.179  -43.722  1.00 79.70 533 A 1 
ATOM 4048 C CA  . TRP A 0 533 . 44.801   -0.985  -43.274  1.00 79.70 533 A 1 
ATOM 4049 C C   . TRP A 0 533 . 44.800   -1.157  -41.772  1.00 79.70 533 A 1 
ATOM 4050 C CB  . TRP A 0 533 . 43.824   -1.960  -43.941  1.00 79.70 533 A 1 
ATOM 4051 O O   . TRP A 0 533 . 45.034   -2.269  -41.294  1.00 79.70 533 A 1 
ATOM 4052 C CG  . TRP A 0 533 . 42.392   -1.820  -43.495  1.00 79.70 533 A 1 
ATOM 4053 C CD1 . TRP A 0 533 . 41.561   -0.801  -43.814  1.00 79.70 533 A 1 
ATOM 4054 C CD2 . TRP A 0 533 . 41.643   -2.632  -42.533  1.00 79.70 533 A 1 
ATOM 4055 C CE2 . TRP A 0 533 . 40.316   -2.113  -42.431  1.00 79.70 533 A 1 
ATOM 4056 C CE3 . TRP A 0 533 . 41.965   -3.723  -41.695  1.00 79.70 533 A 1 
ATOM 4057 N NE1 . TRP A 0 533 . 40.325   -0.986  -43.220  1.00 79.70 533 A 1 
ATOM 4058 C CH2 . TRP A 0 533 . 39.684   -3.805  -40.821  1.00 79.70 533 A 1 
ATOM 4059 C CZ2 . TRP A 0 533 . 39.338   -2.695  -41.612  1.00 79.70 533 A 1 
ATOM 4060 C CZ3 . TRP A 0 533 . 40.996   -4.307  -40.855  1.00 79.70 533 A 1 
ATOM 4061 N N   . ASP A 0 534 . 44.567   -0.059  -41.073  1.00 79.85 534 A 1 
ATOM 4062 C CA  . ASP A 0 534 . 44.447   -0.027  -39.629  1.00 79.85 534 A 1 
ATOM 4063 C C   . ASP A 0 534 . 42.988   0.275   -39.294  1.00 79.85 534 A 1 
ATOM 4064 C CB  . ASP A 0 534 . 45.422   1.002   -39.024  1.00 79.85 534 A 1 
ATOM 4065 O O   . ASP A 0 534 . 42.397   1.233   -39.787  1.00 79.85 534 A 1 
ATOM 4066 C CG  . ASP A 0 534 . 46.885   0.529   -38.975  1.00 79.85 534 A 1 
ATOM 4067 O OD1 . ASP A 0 534 . 47.109   -0.696  -38.837  1.00 79.85 534 A 1 
ATOM 4068 O OD2 . ASP A 0 534 . 47.790   1.396   -38.961  1.00 79.85 534 A 1 
ATOM 4069 N N   . ALA A 0 535 . 42.387   -0.546  -38.443  1.00 80.39 535 A 1 
ATOM 4070 C CA  . ALA A 0 535 . 41.049   -0.316  -37.931  1.00 80.39 535 A 1 
ATOM 4071 C C   . ALA A 0 535 . 41.036   -0.445  -36.415  1.00 80.39 535 A 1 
ATOM 4072 C CB  . ALA A 0 535 . 40.060   -1.248  -38.625  1.00 80.39 535 A 1 
ATOM 4073 O O   . ALA A 0 535 . 41.704   -1.297  -35.823  1.00 80.39 535 A 1 
ATOM 4074 N N   . TYR A 0 536 . 40.262   0.417   -35.775  1.00 86.17 536 A 1 
ATOM 4075 C CA  . TYR A 0 536 . 40.136   0.485   -34.332  1.00 86.17 536 A 1 
ATOM 4076 C C   . TYR A 0 536 . 38.685   0.716   -33.955  1.00 86.17 536 A 1 
ATOM 4077 C CB  . TYR A 0 536 . 41.021   1.619   -33.805  1.00 86.17 536 A 1 
ATOM 4078 O O   . TYR A 0 536 . 38.024   1.577   -34.533  1.00 86.17 536 A 1 
ATOM 4079 C CG  . TYR A 0 536 . 40.885   1.855   -32.314  1.00 86.17 536 A 1 
ATOM 4080 C CD1 . TYR A 0 536 . 40.243   3.009   -31.824  1.00 86.17 536 A 1 
ATOM 4081 C CD2 . TYR A 0 536 . 41.380   0.892   -31.418  1.00 86.17 536 A 1 
ATOM 4082 C CE1 . TYR A 0 536 . 40.154   3.225   -30.435  1.00 86.17 536 A 1 
ATOM 4083 C CE2 . TYR A 0 536 . 41.269   1.085   -30.032  1.00 86.17 536 A 1 
ATOM 4084 O OH  . TYR A 0 536 . 40.659   2.487   -28.201  1.00 86.17 536 A 1 
ATOM 4085 C CZ  . TYR A 0 536 . 40.681   2.267   -29.541  1.00 86.17 536 A 1 
ATOM 4086 N N   . GLY A 0 537 . 38.218   0.008   -32.933  1.00 87.47 537 A 1 
ATOM 4087 C CA  . GLY A 0 537 . 36.914   0.266   -32.353  1.00 87.47 537 A 1 
ATOM 4088 C C   . GLY A 0 537 . 36.907   0.174   -30.836  1.00 87.47 537 A 1 
ATOM 4089 O O   . GLY A 0 537 . 37.708   -0.535  -30.216  1.00 87.47 537 A 1 
ATOM 4090 N N   . ARG A 0 538 . 35.973   0.916   -30.249  1.00 89.68 538 A 1 
ATOM 4091 C CA  . ARG A 0 538 . 35.538   0.785   -28.864  1.00 89.68 538 A 1 
ATOM 4092 C C   . ARG A 0 538 . 34.026   0.758   -28.830  1.00 89.68 538 A 1 
ATOM 4093 C CB  . ARG A 0 538 . 36.019   1.944   -27.998  1.00 89.68 538 A 1 
ATOM 4094 O O   . ARG A 0 538 . 33.401   1.719   -29.257  1.00 89.68 538 A 1 
ATOM 4095 C CG  . ARG A 0 538 . 37.539   1.984   -27.893  1.00 89.68 538 A 1 
ATOM 4096 C CD  . ARG A 0 538 . 37.923   2.948   -26.774  1.00 89.68 538 A 1 
ATOM 4097 N NE  . ARG A 0 538 . 37.720   4.348   -27.186  1.00 89.68 538 A 1 
ATOM 4098 N NH1 . ARG A 0 538 . 37.976   5.236   -25.107  1.00 89.68 538 A 1 
ATOM 4099 N NH2 . ARG A 0 538 . 37.467   6.577   -26.816  1.00 89.68 538 A 1 
ATOM 4100 C CZ  . ARG A 0 538 . 37.733   5.383   -26.379  1.00 89.68 538 A 1 
ATOM 4101 N N   . ASP A 0 539 . 33.503   -0.302  -28.253  1.00 92.71 539 A 1 
ATOM 4102 C CA  . ASP A 0 539 . 32.108   -0.464  -27.878  1.00 92.71 539 A 1 
ATOM 4103 C C   . ASP A 0 539 . 32.040   -0.251  -26.353  1.00 92.71 539 A 1 
ATOM 4104 C CB  . ASP A 0 539 . 31.697   -1.861  -28.370  1.00 92.71 539 A 1 
ATOM 4105 O O   . ASP A 0 539 . 32.742   -0.925  -25.591  1.00 92.71 539 A 1 
ATOM 4106 C CG  . ASP A 0 539 . 30.307   -2.331  -27.944  1.00 92.71 539 A 1 
ATOM 4107 O OD1 . ASP A 0 539 . 29.698   -1.651  -27.090  1.00 92.71 539 A 1 
ATOM 4108 O OD2 . ASP A 0 539 . 29.937   -3.441  -28.401  1.00 92.71 539 A 1 
ATOM 4109 N N   . GLN A 0 540 . 31.299   0.769   -25.909  1.00 93.67 540 A 1 
ATOM 4110 C CA  . GLN A 0 540 . 31.127   1.122   -24.493  1.00 93.67 540 A 1 
ATOM 4111 C C   . GLN A 0 540 . 29.664   0.938   -24.083  1.00 93.67 540 A 1 
ATOM 4112 C CB  . GLN A 0 540 . 31.617   2.548   -24.220  1.00 93.67 540 A 1 
ATOM 4113 O O   . GLN A 0 540 . 28.878   1.885   -24.013  1.00 93.67 540 A 1 
ATOM 4114 C CG  . GLN A 0 540 . 33.130   2.687   -24.016  1.00 93.67 540 A 1 
ATOM 4115 C CD  . GLN A 0 540 . 33.468   4.170   -23.911  1.00 93.67 540 A 1 
ATOM 4116 N NE2 . GLN A 0 540 . 33.396   4.877   -25.021  1.00 93.67 540 A 1 
ATOM 4117 O OE1 . GLN A 0 540 . 33.746   4.727   -22.852  1.00 93.67 540 A 1 
ATOM 4118 N N   . ASP A 0 541 . 29.341   -0.302  -23.753  1.00 95.04 541 A 1 
ATOM 4119 C CA  . ASP A 0 541 . 27.996   -0.785  -23.484  1.00 95.04 541 A 1 
ATOM 4120 C C   . ASP A 0 541 . 27.632   -0.617  -21.991  1.00 95.04 541 A 1 
ATOM 4121 C CB  . ASP A 0 541 . 27.963   -2.252  -23.963  1.00 95.04 541 A 1 
ATOM 4122 O O   . ASP A 0 541 . 28.343   -1.086  -21.093  1.00 95.04 541 A 1 
ATOM 4123 C CG  . ASP A 0 541 . 26.573   -2.808  -24.271  1.00 95.04 541 A 1 
ATOM 4124 O OD1 . ASP A 0 541 . 25.575   -2.082  -24.039  1.00 95.04 541 A 1 
ATOM 4125 O OD2 . ASP A 0 541 . 26.462   -4.034  -24.523  1.00 95.04 541 A 1 
ATOM 4126 N N   . LEU A 0 542 . 26.509   0.039   -21.670  1.00 96.44 542 A 1 
ATOM 4127 C CA  . LEU A 0 542 . 25.998   0.184   -20.298  1.00 96.44 542 A 1 
ATOM 4128 C C   . LEU A 0 542 . 24.504   -0.143  -20.212  1.00 96.44 542 A 1 
ATOM 4129 C CB  . LEU A 0 542 . 26.319   1.592   -19.755  1.00 96.44 542 A 1 
ATOM 4130 O O   . LEU A 0 542 . 23.635   0.690   -20.479  1.00 96.44 542 A 1 
ATOM 4131 C CG  . LEU A 0 542 . 25.789   1.865   -18.329  1.00 96.44 542 A 1 
ATOM 4132 C CD1 . LEU A 0 542 . 26.455   0.989   -17.263  1.00 96.44 542 A 1 
ATOM 4133 C CD2 . LEU A 0 542 . 26.020   3.323   -17.932  1.00 96.44 542 A 1 
ATOM 4134 N N   . SER A 0 543 . 24.179   -1.321  -19.669  1.00 98.14 543 A 1 
ATOM 4135 C CA  . SER A 0 543 . 22.800   -1.721  -19.370  1.00 98.14 543 A 1 
ATOM 4136 C C   . SER A 0 543 . 22.528   -1.794  -17.866  1.00 98.14 543 A 1 
ATOM 4137 C CB  . SER A 0 543 . 22.444   -3.033  -20.073  1.00 98.14 543 A 1 
ATOM 4138 O O   . SER A 0 543 . 23.051   -2.649  -17.145  1.00 98.14 543 A 1 
ATOM 4139 O OG  . SER A 0 543 . 21.027   -3.171  -20.109  1.00 98.14 543 A 1 
ATOM 4140 N N   . ILE A 0 544 . 21.629   -0.939  -17.376  1.00 98.15 544 A 1 
ATOM 4141 C CA  . ILE A 0 544 . 21.127   -0.965  -15.997  1.00 98.15 544 A 1 
ATOM 4142 C C   . ILE A 0 544 . 19.647   -1.334  -16.029  1.00 98.15 544 A 1 
ATOM 4143 C CB  . ILE A 0 544 . 21.373   0.374   -15.265  1.00 98.15 544 A 1 
ATOM 4144 O O   . ILE A 0 544 . 18.815   -0.568  -16.504  1.00 98.15 544 A 1 
ATOM 4145 C CG1 . ILE A 0 544 . 22.870   0.766   -15.294  1.00 98.15 544 A 1 
ATOM 4146 C CG2 . ILE A 0 544 . 20.845   0.277   -13.817  1.00 98.15 544 A 1 
ATOM 4147 C CD1 . ILE A 0 544 . 23.164   2.162   -14.730  1.00 98.15 544 A 1 
ATOM 4148 N N   . LYS A 0 545 . 19.295   -2.491  -15.470  1.00 98.08 545 A 1 
ATOM 4149 C CA  . LYS A 0 545 . 17.902   -2.918  -15.287  1.00 98.08 545 A 1 
ATOM 4150 C C   . LYS A 0 545 . 17.606   -3.008  -13.803  1.00 98.08 545 A 1 
ATOM 4151 C CB  . LYS A 0 545 . 17.625   -4.227  -16.044  1.00 98.08 545 A 1 
ATOM 4152 O O   . LYS A 0 545 . 18.255   -3.760  -13.081  1.00 98.08 545 A 1 
ATOM 4153 C CG  . LYS A 0 545 . 17.736   -3.973  -17.555  1.00 98.08 545 A 1 
ATOM 4154 C CD  . LYS A 0 545 . 17.520   -5.214  -18.429  1.00 98.08 545 A 1 
ATOM 4155 C CE  . LYS A 0 545 . 17.757   -4.736  -19.870  1.00 98.08 545 A 1 
ATOM 4156 N NZ  . LYS A 0 545 . 17.727   -5.817  -20.883  1.00 98.08 545 A 1 
ATOM 4157 N N   . GLU A 0 546 . 16.629   -2.241  -13.356  1.00 96.76 546 A 1 
ATOM 4158 C CA  . GLU A 0 546 . 16.121   -2.232  -11.994  1.00 96.76 546 A 1 
ATOM 4159 C C   . GLU A 0 546 . 14.615   -2.480  -12.032  1.00 96.76 546 A 1 
ATOM 4160 C CB  . GLU A 0 546 . 16.468   -0.900  -11.309  1.00 96.76 546 A 1 
ATOM 4161 O O   . GLU A 0 546 . 13.893   -1.788  -12.741  1.00 96.76 546 A 1 
ATOM 4162 C CG  . GLU A 0 546 . 17.965   -0.826  -10.969  1.00 96.76 546 A 1 
ATOM 4163 C CD  . GLU A 0 546 . 18.370   0.532   -10.395  1.00 96.76 546 A 1 
ATOM 4164 O OE1 . GLU A 0 546 . 19.469   1.039   -10.712  1.00 96.76 546 A 1 
ATOM 4165 O OE2 . GLU A 0 546 . 17.620   1.140   -9.603   1.00 96.76 546 A 1 
ATOM 4166 N N   . SER A 0 547 . 14.125   -3.451  -11.271  1.00 97.52 547 A 1 
ATOM 4167 C CA  . SER A 0 547 . 12.699   -3.623  -11.011  1.00 97.52 547 A 1 
ATOM 4168 C C   . SER A 0 547 . 12.454   -3.857  -9.530   1.00 97.52 547 A 1 
ATOM 4169 C CB  . SER A 0 547 . 12.048   -4.706  -11.883  1.00 97.52 547 A 1 
ATOM 4170 O O   . SER A 0 547 . 13.320   -4.323  -8.789   1.00 97.52 547 A 1 
ATOM 4171 O OG  . SER A 0 547 . 12.355   -6.017  -11.451  1.00 97.52 547 A 1 
ATOM 4172 N N   . TYR A 0 548 . 11.264   -3.481  -9.104   1.00 96.08 548 A 1 
ATOM 4173 C CA  . TYR A 0 548 . 10.730   -3.619  -7.770   1.00 96.08 548 A 1 
ATOM 4174 C C   . TYR A 0 548 . 9.250    -3.936  -7.947   1.00 96.08 548 A 1 
ATOM 4175 C CB  . TYR A 0 548 . 10.938   -2.303  -7.013   1.00 96.08 548 A 1 
ATOM 4176 O O   . TYR A 0 548 . 8.508    -3.087  -8.423   1.00 96.08 548 A 1 
ATOM 4177 C CG  . TYR A 0 548 . 10.263   -2.285  -5.662   1.00 96.08 548 A 1 
ATOM 4178 C CD1 . TYR A 0 548 . 9.015    -1.653  -5.498   1.00 96.08 548 A 1 
ATOM 4179 C CD2 . TYR A 0 548 . 10.846   -2.989  -4.593   1.00 96.08 548 A 1 
ATOM 4180 C CE1 . TYR A 0 548 . 8.348    -1.724  -4.259   1.00 96.08 548 A 1 
ATOM 4181 C CE2 . TYR A 0 548 . 10.174   -3.081  -3.361   1.00 96.08 548 A 1 
ATOM 4182 O OH  . TYR A 0 548 . 8.254    -2.585  -2.018   1.00 96.08 548 A 1 
ATOM 4183 C CZ  . TYR A 0 548 . 8.920    -2.454  -3.196   1.00 96.08 548 A 1 
ATOM 4184 N N   . ASP A 0 549 . 8.827    -5.142  -7.605   1.00 92.87 549 A 1 
ATOM 4185 C CA  . ASP A 0 549 . 7.447    -5.596  -7.753   1.00 92.87 549 A 1 
ATOM 4186 C C   . ASP A 0 549 . 6.901    -6.005  -6.386   1.00 92.87 549 A 1 
ATOM 4187 C CB  . ASP A 0 549 . 7.357    -6.735  -8.779   1.00 92.87 549 A 1 
ATOM 4188 O O   . ASP A 0 549 . 7.624    -6.522  -5.536   1.00 92.87 549 A 1 
ATOM 4189 C CG  . ASP A 0 549 . 7.798    -6.290  -10.179  1.00 92.87 549 A 1 
ATOM 4190 O OD1 . ASP A 0 549 . 7.091    -5.433  -10.755  1.00 92.87 549 A 1 
ATOM 4191 O OD2 . ASP A 0 549 . 8.840    -6.796  -10.667  1.00 92.87 549 A 1 
ATOM 4192 N N   . ARG A 0 550 . 5.619    -5.755  -6.155   1.00 88.41 550 A 1 
ATOM 4193 C CA  . ARG A 0 550 . 4.908    -6.032  -4.910   1.00 88.41 550 A 1 
ATOM 4194 C C   . ARG A 0 550 . 3.431    -6.226  -5.223   1.00 88.41 550 A 1 
ATOM 4195 C CB  . ARG A 0 550 . 5.200    -4.885  -3.923   1.00 88.41 550 A 1 
ATOM 4196 O O   . ARG A 0 550 . 2.850    -5.436  -5.959   1.00 88.41 550 A 1 
ATOM 4197 C CG  . ARG A 0 550 . 4.317    -4.917  -2.677   1.00 88.41 550 A 1 
ATOM 4198 C CD  . ARG A 0 550 . 5.043    -4.301  -1.488   1.00 88.41 550 A 1 
ATOM 4199 N NE  . ARG A 0 550 . 5.118    -2.831  -1.483   1.00 88.41 550 A 1 
ATOM 4200 N NH1 . ARG A 0 550 . 5.528    -2.747  0.760    1.00 88.41 550 A 1 
ATOM 4201 N NH2 . ARG A 0 550 . 5.415    -0.844  -0.400   1.00 88.41 550 A 1 
ATOM 4202 C CZ  . ARG A 0 550 . 5.352    -2.142  -0.386   1.00 88.41 550 A 1 
ATOM 4203 N N   . THR A 0 551 . 2.802    -7.252  -4.667   1.00 87.91 551 A 1 
ATOM 4204 C CA  . THR A 0 551 . 1.397    -7.626  -4.899   1.00 87.91 551 A 1 
ATOM 4205 C C   . THR A 0 551 . 0.810    -8.253  -3.641   1.00 87.91 551 A 1 
ATOM 4206 C CB  . THR A 0 551 . 1.279    -8.606  -6.080   1.00 87.91 551 A 1 
ATOM 4207 O O   . THR A 0 551 . 1.516    -8.926  -2.899   1.00 87.91 551 A 1 
ATOM 4208 C CG2 . THR A 0 551 . -0.153   -9.061  -6.373   1.00 87.91 551 A 1 
ATOM 4209 O OG1 . THR A 0 551 . 1.723    -8.009  -7.276   1.00 87.91 551 A 1 
ATOM 4210 N N   . TRP A 0 552 . -0.488   -8.072  -3.397   1.00 70.68 552 A 1 
ATOM 4211 C CA  . TRP A 0 552 . -1.158   -8.567  -2.192   1.00 70.68 552 A 1 
ATOM 4212 C C   . TRP A 0 552 . -2.588   -9.065  -2.586   1.00 70.68 552 A 1 
ATOM 4213 C CB  . TRP A 0 552 . -0.956   -7.457  -1.111   1.00 70.68 552 A 1 
ATOM 4214 O O   . TRP A 0 552 . -3.261   -8.519  -3.464   1.00 70.68 552 A 1 
ATOM 4215 C CG  . TRP A 0 552 . -1.169   -7.530  0.382    1.00 70.68 552 A 1 
ATOM 4216 C CD1 . TRP A 0 552 . -2.100   -6.822  1.068    1.00 70.68 552 A 1 
ATOM 4217 C CD2 . TRP A 0 552 . -0.219   -7.887  1.437    1.00 70.68 552 A 1 
ATOM 4218 C CE2 . TRP A 0 552 . -0.833   -7.671  2.709    1.00 70.68 552 A 1 
ATOM 4219 C CE3 . TRP A 0 552 . 1.147    -8.223  1.461    1.00 70.68 552 A 1 
ATOM 4220 N NE1 . TRP A 0 552 . -2.030   -7.092  2.410    1.00 70.68 552 A 1 
ATOM 4221 C CH2 . TRP A 0 552 . 1.163    -8.249  3.913    1.00 70.68 552 A 1 
ATOM 4222 C CZ2 . TRP A 0 552 . -0.191   -7.888  3.932    1.00 70.68 552 A 1 
ATOM 4223 C CZ3 . TRP A 0 552 . 1.831    -8.386  2.682    1.00 70.68 552 A 1 
ATOM 4224 N N   . ALA A 0 553 . -3.006   -10.145 -1.923   1.00 88.61 553 A 1 
ATOM 4225 C CA  . ALA A 0 553 . -4.051   -11.187 -2.052   1.00 88.61 553 A 1 
ATOM 4226 C C   . ALA A 0 553 . -5.576   -10.902 -2.307   1.00 88.61 553 A 1 
ATOM 4227 C CB  . ALA A 0 553 . -3.876   -11.886 -0.683   1.00 88.61 553 A 1 
ATOM 4228 O O   . ALA A 0 553 . -6.035   -9.801  -2.607   1.00 88.61 553 A 1 
ATOM 4229 N N   . LYS A 0 554 . -6.424   -11.940 -2.106   1.00 93.79 554 A 1 
ATOM 4230 C CA  . LYS A 0 554 . -7.868   -11.857 -1.730   1.00 93.79 554 A 1 
ATOM 4231 C C   . LYS A 0 554 . -8.320   -13.055 -0.872   1.00 93.79 554 A 1 
ATOM 4232 C CB  . LYS A 0 554 . -8.822   -11.745 -2.948   1.00 93.79 554 A 1 
ATOM 4233 O O   . LYS A 0 554 . -7.793   -14.153 -1.034   1.00 93.79 554 A 1 
ATOM 4234 C CG  . LYS A 0 554 . -8.475   -10.603 -3.905   1.00 93.79 554 A 1 
ATOM 4235 C CD  . LYS A 0 554 . -9.498   -10.300 -4.997   1.00 93.79 554 A 1 
ATOM 4236 C CE  . LYS A 0 554 . -8.933   -9.085  -5.746   1.00 93.79 554 A 1 
ATOM 4237 N NZ  . LYS A 0 554 . -9.687   -8.778  -6.982   1.00 93.79 554 A 1 
ATOM 4238 N N   . SER A 0 555 . -9.342   -12.902 -0.030   1.00 95.08 555 A 1 
ATOM 4239 C CA  . SER A 0 555 . -10.003  -13.997 0.703    1.00 95.08 555 A 1 
ATOM 4240 C C   . SER A 0 555 . -11.491  -13.732 0.953    1.00 95.08 555 A 1 
ATOM 4241 C CB  . SER A 0 555 . -9.300   -14.275 2.041    1.00 95.08 555 A 1 
ATOM 4242 O O   . SER A 0 555 . -11.902  -12.579 1.004    1.00 95.08 555 A 1 
ATOM 4243 O OG  . SER A 0 555 . -9.445   -13.210 2.963    1.00 95.08 555 A 1 
ATOM 4244 N N   . TYR A 0 556 . -12.272  -14.785 1.177    1.00 96.12 556 A 1 
ATOM 4245 C CA  . TYR A 0 556 . -13.676  -14.750 1.592    1.00 96.12 556 A 1 
ATOM 4246 C C   . TYR A 0 556 . -13.936  -15.838 2.636    1.00 96.12 556 A 1 
ATOM 4247 C CB  . TYR A 0 556 . -14.608  -14.950 0.391    1.00 96.12 556 A 1 
ATOM 4248 O O   . TYR A 0 556 . -13.274  -16.874 2.615    1.00 96.12 556 A 1 
ATOM 4249 C CG  . TYR A 0 556 . -14.492  -13.872 -0.666   1.00 96.12 556 A 1 
ATOM 4250 C CD1 . TYR A 0 556 . -15.271  -12.706 -0.559   1.00 96.12 556 A 1 
ATOM 4251 C CD2 . TYR A 0 556 . -13.593  -14.028 -1.739   1.00 96.12 556 A 1 
ATOM 4252 C CE1 . TYR A 0 556 . -15.149  -11.687 -1.522   1.00 96.12 556 A 1 
ATOM 4253 C CE2 . TYR A 0 556 . -13.459  -13.008 -2.699   1.00 96.12 556 A 1 
ATOM 4254 O OH  . TYR A 0 556 . -14.110  -10.848 -3.515   1.00 96.12 556 A 1 
ATOM 4255 C CZ  . TYR A 0 556 . -14.236  -11.835 -2.589   1.00 96.12 556 A 1 
ATOM 4256 N N   . ASP A 0 557 . -14.891  -15.596 3.518    1.00 95.31 557 A 1 
ATOM 4257 C CA  . ASP A 0 557 . -15.268  -16.450 4.641    1.00 95.31 557 A 1 
ATOM 4258 C C   . ASP A 0 557 . -16.752  -16.192 4.951    1.00 95.31 557 A 1 
ATOM 4259 C CB  . ASP A 0 557 . -14.373  -16.085 5.838    1.00 95.31 557 A 1 
ATOM 4260 O O   . ASP A 0 557 . -17.202  -15.051 4.812    1.00 95.31 557 A 1 
ATOM 4261 C CG  . ASP A 0 557 . -13.937  -17.302 6.649    1.00 95.31 557 A 1 
ATOM 4262 O OD1 . ASP A 0 557 . -14.407  -17.420 7.791    1.00 95.31 557 A 1 
ATOM 4263 O OD2 . ASP A 0 557 . -13.033  -18.027 6.158    1.00 95.31 557 A 1 
ATOM 4264 N N   . ALA A 0 558 . -17.518  -17.215 5.316    1.00 96.36 558 A 1 
ATOM 4265 C CA  . ALA A 0 558 . -18.872  -17.067 5.842    1.00 96.36 558 A 1 
ATOM 4266 C C   . ALA A 0 558 . -19.276  -18.290 6.669    1.00 96.36 558 A 1 
ATOM 4267 C CB  . ALA A 0 558 . -19.872  -16.838 4.699    1.00 96.36 558 A 1 
ATOM 4268 O O   . ALA A 0 558 . -18.967  -19.424 6.290    1.00 96.36 558 A 1 
ATOM 4269 N N   . GLU A 0 559 . -20.000  -18.060 7.757    1.00 96.07 559 A 1 
ATOM 4270 C CA  . GLU A 0 559 . -20.523  -19.080 8.664    1.00 96.07 559 A 1 
ATOM 4271 C C   . GLU A 0 559 . -21.953  -18.711 9.086    1.00 96.07 559 A 1 
ATOM 4272 C CB  . GLU A 0 559 . -19.617  -19.244 9.904    1.00 96.07 559 A 1 
ATOM 4273 O O   . GLU A 0 559 . -22.291  -17.535 9.163    1.00 96.07 559 A 1 
ATOM 4274 C CG  . GLU A 0 559 . -18.108  -19.308 9.600    1.00 96.07 559 A 1 
ATOM 4275 C CD  . GLU A 0 559 . -17.308  -19.762 10.827   1.00 96.07 559 A 1 
ATOM 4276 O OE1 . GLU A 0 559 . -16.754  -20.889 10.775   1.00 96.07 559 A 1 
ATOM 4277 O OE2 . GLU A 0 559 . -17.309  -19.042 11.850   1.00 96.07 559 A 1 
ATOM 4278 N N   . SER A 0 560 . -22.794  -19.704 9.361    1.00 96.80 560 A 1 
ATOM 4279 C CA  . SER A 0 560 . -24.165  -19.519 9.855    1.00 96.80 560 A 1 
ATOM 4280 C C   . SER A 0 560 . -24.546  -20.651 10.808   1.00 96.80 560 A 1 
ATOM 4281 C CB  . SER A 0 560 . -25.162  -19.428 8.693    1.00 96.80 560 A 1 
ATOM 4282 O O   . SER A 0 560 . -24.138  -21.798 10.599   1.00 96.80 560 A 1 
ATOM 4283 O OG  . SER A 0 560 . -25.048  -20.542 7.823    1.00 96.80 560 A 1 
ATOM 4284 N N   . TYR A 0 561 . -25.325  -20.359 11.848   1.00 96.12 561 A 1 
ATOM 4285 C CA  . TYR A 0 561 . -25.682  -21.294 12.918   1.00 96.12 561 A 1 
ATOM 4286 C C   . TYR A 0 561 . -27.061  -20.992 13.512   1.00 96.12 561 A 1 
ATOM 4287 C CB  . TYR A 0 561 . -24.630  -21.188 14.033   1.00 96.12 561 A 1 
ATOM 4288 O O   . TYR A 0 561 . -27.286  -19.870 13.947   1.00 96.12 561 A 1 
ATOM 4289 C CG  . TYR A 0 561 . -24.882  -22.106 15.215   1.00 96.12 561 A 1 
ATOM 4290 C CD1 . TYR A 0 561 . -25.409  -21.604 16.419   1.00 96.12 561 A 1 
ATOM 4291 C CD2 . TYR A 0 561 . -24.618  -23.478 15.087   1.00 96.12 561 A 1 
ATOM 4292 C CE1 . TYR A 0 561 . -25.655  -22.478 17.496   1.00 96.12 561 A 1 
ATOM 4293 C CE2 . TYR A 0 561 . -24.872  -24.363 16.152   1.00 96.12 561 A 1 
ATOM 4294 O OH  . TYR A 0 561 . -25.630  -24.694 18.409   1.00 96.12 561 A 1 
ATOM 4295 C CZ  . TYR A 0 561 . -25.391  -23.858 17.361   1.00 96.12 561 A 1 
ATOM 4296 N N   . ASP A 0 562 . -27.921  -22.008 13.656   1.00 94.95 562 A 1 
ATOM 4297 C CA  . ASP A 0 562 . -29.242  -21.867 14.294   1.00 94.95 562 A 1 
ATOM 4298 C C   . ASP A 0 562 . -29.462  -22.857 15.453   1.00 94.95 562 A 1 
ATOM 4299 C CB  . ASP A 0 562 . -30.402  -22.085 13.312   1.00 94.95 562 A 1 
ATOM 4300 O O   . ASP A 0 562 . -29.093  -24.035 15.377   1.00 94.95 562 A 1 
ATOM 4301 C CG  . ASP A 0 562 . -30.320  -21.338 11.985   1.00 94.95 562 A 1 
ATOM 4302 O OD1 . ASP A 0 562 . -30.310  -20.094 12.012   1.00 94.95 562 A 1 
ATOM 4303 O OD2 . ASP A 0 562 . -30.374  -22.065 10.960   1.00 94.95 562 A 1 
ATOM 4304 N N   . GLU A 0 563 . -30.210  -22.425 16.471   1.00 95.23 563 A 1 
ATOM 4305 C CA  . GLU A 0 563 . -30.967  -23.266 17.409   1.00 95.23 563 A 1 
ATOM 4306 C C   . GLU A 0 563 . -32.400  -22.728 17.533   1.00 95.23 563 A 1 
ATOM 4307 C CB  . GLU A 0 563 . -30.340  -23.301 18.821   1.00 95.23 563 A 1 
ATOM 4308 O O   . GLU A 0 563 . -32.592  -21.520 17.594   1.00 95.23 563 A 1 
ATOM 4309 C CG  . GLU A 0 563 . -28.829  -23.556 18.862   1.00 95.23 563 A 1 
ATOM 4310 C CD  . GLU A 0 563 . -28.289  -23.956 20.247   1.00 95.23 563 A 1 
ATOM 4311 O OE1 . GLU A 0 563 . -27.049  -23.885 20.424   1.00 95.23 563 A 1 
ATOM 4312 O OE2 . GLU A 0 563 . -28.936  -24.708 21.023   1.00 95.23 563 A 1 
ATOM 4313 N N   . TRP A 0 564 . -33.422  -23.577 17.639   1.00 93.73 564 A 1 
ATOM 4314 C CA  . TRP A 0 564 . -34.798  -23.103 17.873   1.00 93.73 564 A 1 
ATOM 4315 C C   . TRP A 0 564 . -35.609  -24.058 18.748   1.00 93.73 564 A 1 
ATOM 4316 C CB  . TRP A 0 564 . -35.487  -22.812 16.535   1.00 93.73 564 A 1 
ATOM 4317 O O   . TRP A 0 564 . -35.283  -25.243 18.800   1.00 93.73 564 A 1 
ATOM 4318 C CG  . TRP A 0 564 . -35.572  -23.961 15.577   1.00 93.73 564 A 1 
ATOM 4319 C CD1 . TRP A 0 564 . -34.682  -24.231 14.598   1.00 93.73 564 A 1 
ATOM 4320 C CD2 . TRP A 0 564 . -36.609  -24.978 15.470   1.00 93.73 564 A 1 
ATOM 4321 C CE2 . TRP A 0 564 . -36.277  -25.849 14.387   1.00 93.73 564 A 1 
ATOM 4322 C CE3 . TRP A 0 564 . -37.810  -25.236 16.164   1.00 93.73 564 A 1 
ATOM 4323 N NE1 . TRP A 0 564 . -35.093  -25.343 13.889   1.00 93.73 564 A 1 
ATOM 4324 C CH2 . TRP A 0 564 . -38.274  -27.165 14.738   1.00 93.73 564 A 1 
ATOM 4325 C CZ2 . TRP A 0 564 . -37.085  -26.937 14.025   1.00 93.73 564 A 1 
ATOM 4326 C CZ3 . TRP A 0 564 . -38.639  -26.308 15.791   1.00 93.73 564 A 1 
ATOM 4327 N N   . ASP A 0 565 . -36.635  -23.512 19.416   1.00 89.96 565 A 1 
ATOM 4328 C CA  . ASP A 0 565 . -37.555  -24.084 20.409   1.00 89.96 565 A 1 
ATOM 4329 C C   . ASP A 0 565 . -39.050  -23.789 20.110   1.00 89.96 565 A 1 
ATOM 4330 C CB  . ASP A 0 565 . -37.192  -23.707 21.856   1.00 89.96 565 A 1 
ATOM 4331 O O   . ASP A 0 565 . -39.376  -22.787 19.474   1.00 89.96 565 A 1 
ATOM 4332 C CG  . ASP A 0 565 . -37.414  -24.869 22.834   1.00 89.96 565 A 1 
ATOM 4333 O OD1 . ASP A 0 565 . -38.383  -25.646 22.668   1.00 89.96 565 A 1 
ATOM 4334 O OD2 . ASP A 0 565 . -36.553  -25.110 23.708   1.00 89.96 565 A 1 
ATOM 4335 N N   . ASN A 0 566 . -39.961  -24.653 20.573   1.00 87.65 566 A 1 
ATOM 4336 C CA  . ASN A 0 566 . -41.425  -24.469 20.618   1.00 87.65 566 A 1 
ATOM 4337 C C   . ASN A 0 566 . -42.048  -25.545 21.540   1.00 87.65 566 A 1 
ATOM 4338 C CB  . ASN A 0 566 . -42.028  -24.421 19.191   1.00 87.65 566 A 1 
ATOM 4339 O O   . ASN A 0 566 . -41.548  -26.674 21.600   1.00 87.65 566 A 1 
ATOM 4340 C CG  . ASN A 0 566 . -43.446  -24.969 19.072   1.00 87.65 566 A 1 
ATOM 4341 N ND2 . ASN A 0 566 . -44.477  -24.162 19.069   1.00 87.65 566 A 1 
ATOM 4342 O OD1 . ASN A 0 566 . -43.622  -26.168 18.942   1.00 87.65 566 A 1 
ATOM 4343 N N   . LYS A 0 567 . -43.115  -25.222 22.274   1.00 84.36 567 A 1 
ATOM 4344 C CA  . LYS A 0 567 . -43.684  -26.082 23.319   1.00 84.36 567 A 1 
ATOM 4345 C C   . LYS A 0 567 . -45.140  -25.729 23.570   1.00 84.36 567 A 1 
ATOM 4346 C CB  . LYS A 0 567 . -42.910  -25.875 24.640   1.00 84.36 567 A 1 
ATOM 4347 O O   . LYS A 0 567 . -45.404  -24.784 24.295   1.00 84.36 567 A 1 
ATOM 4348 C CG  . LYS A 0 567 . -41.610  -26.654 24.814   1.00 84.36 567 A 1 
ATOM 4349 C CD  . LYS A 0 567 . -41.894  -28.137 24.601   1.00 84.36 567 A 1 
ATOM 4350 C CE  . LYS A 0 567 . -40.806  -29.000 25.203   1.00 84.36 567 A 1 
ATOM 4351 N NZ  . LYS A 0 567 . -41.129  -30.417 24.918   1.00 84.36 567 A 1 
ATOM 4352 N N   . ASP A 0 568 . -46.020  -26.565 23.045   1.00 80.44 568 A 1 
ATOM 4353 C CA  . ASP A 0 568 . -47.479  -26.484 23.140   1.00 80.44 568 A 1 
ATOM 4354 C C   . ASP A 0 568 . -47.978  -27.347 24.331   1.00 80.44 568 A 1 
ATOM 4355 C CB  . ASP A 0 568 . -47.937  -26.961 21.745   1.00 80.44 568 A 1 
ATOM 4356 O O   . ASP A 0 568 . -47.560  -28.506 24.436   1.00 80.44 568 A 1 
ATOM 4357 C CG  . ASP A 0 568 . -49.436  -27.003 21.469   1.00 80.44 568 A 1 
ATOM 4358 O OD1 . ASP A 0 568 . -50.206  -27.026 22.450   1.00 80.44 568 A 1 
ATOM 4359 O OD2 . ASP A 0 568 . -49.756  -27.149 20.264   1.00 80.44 568 A 1 
ATOM 4360 N N   . ASP A 0 569 . -48.783  -26.794 25.256   1.00 78.79 569 A 1 
ATOM 4361 C CA  . ASP A 0 569 . -49.428  -27.472 26.413   1.00 78.79 569 A 1 
ATOM 4362 C C   . ASP A 0 569 . -50.885  -26.988 26.646   1.00 78.79 569 A 1 
ATOM 4363 C CB  . ASP A 0 569 . -48.544  -27.372 27.681   1.00 78.79 569 A 1 
ATOM 4364 O O   . ASP A 0 569 . -51.303  -26.641 27.763   1.00 78.79 569 A 1 
ATOM 4365 C CG  . ASP A 0 569 . -49.055  -28.165 28.904   1.00 78.79 569 A 1 
ATOM 4366 O OD1 . ASP A 0 569 . -49.816  -29.153 28.791   1.00 78.79 569 A 1 
ATOM 4367 O OD2 . ASP A 0 569 . -48.783  -27.773 30.067   1.00 78.79 569 A 1 
ATOM 4368 N N   . ASP A 0 570 . -51.662  -26.969 25.566   1.00 78.82 570 A 1 
ATOM 4369 C CA  . ASP A 0 570 . -53.040  -26.474 25.468   1.00 78.82 570 A 1 
ATOM 4370 C C   . ASP A 0 570 . -54.060  -27.156 26.423   1.00 78.82 570 A 1 
ATOM 4371 C CB  . ASP A 0 570 . -53.459  -26.663 23.991   1.00 78.82 570 A 1 
ATOM 4372 O O   . ASP A 0 570 . -54.001  -28.371 26.665   1.00 78.82 570 A 1 
ATOM 4373 C CG  . ASP A 0 570 . -54.180  -25.475 23.369   1.00 78.82 570 A 1 
ATOM 4374 O OD1 . ASP A 0 570 . -54.476  -24.535 24.137   1.00 78.82 570 A 1 
ATOM 4375 O OD2 . ASP A 0 570 . -54.616  -25.610 22.201   1.00 78.82 570 A 1 
ATOM 4376 N N   . LYS A 0 571 . -55.035  -26.409 26.988   1.00 73.23 571 A 1 
ATOM 4377 C CA  . LYS A 0 571 . -56.079  -26.933 27.919   1.00 73.23 571 A 1 
ATOM 4378 C C   . LYS A 0 571 . -57.446  -26.245 27.792   1.00 73.23 571 A 1 
ATOM 4379 C CB  . LYS A 0 571 . -55.620  -26.827 29.388   1.00 73.23 571 A 1 
ATOM 4380 O O   . LYS A 0 571 . -57.692  -25.181 28.360   1.00 73.23 571 A 1 
ATOM 4381 C CG  . LYS A 0 571 . -54.394  -27.687 29.695   1.00 73.23 571 A 1 
ATOM 4382 C CD  . LYS A 0 571 . -53.864  -27.487 31.119   1.00 73.23 571 A 1 
ATOM 4383 C CE  . LYS A 0 571 . -52.495  -28.169 31.246   1.00 73.23 571 A 1 
ATOM 4384 N NZ  . LYS A 0 571 . -51.491  -27.553 30.344   1.00 73.23 571 A 1 
ATOM 4385 N N   . TYR A 0 572 . -58.433  -26.923 27.205   1.00 72.07 572 A 1 
ATOM 4386 C CA  . TYR A 0 572 . -59.792  -26.385 27.017   1.00 72.07 572 A 1 
ATOM 4387 C C   . TYR A 0 572 . -60.847  -26.962 27.984   1.00 72.07 572 A 1 
ATOM 4388 C CB  . TYR A 0 572 . -60.205  -26.534 25.547   1.00 72.07 572 A 1 
ATOM 4389 O O   . TYR A 0 572 . -60.859  -28.152 28.310   1.00 72.07 572 A 1 
ATOM 4390 C CG  . TYR A 0 572 . -60.107  -27.948 25.011   1.00 72.07 572 A 1 
ATOM 4391 C CD1 . TYR A 0 572 . -58.912  -28.371 24.400   1.00 72.07 572 A 1 
ATOM 4392 C CD2 . TYR A 0 572 . -61.188  -28.843 25.143   1.00 72.07 572 A 1 
ATOM 4393 C CE1 . TYR A 0 572 . -58.788  -29.685 23.924   1.00 72.07 572 A 1 
ATOM 4394 C CE2 . TYR A 0 572 . -61.070  -30.163 24.659   1.00 72.07 572 A 1 
ATOM 4395 O OH  . TYR A 0 572 . -59.732  -31.853 23.594   1.00 72.07 572 A 1 
ATOM 4396 C CZ  . TYR A 0 572 . -59.867  -30.581 24.048   1.00 72.07 572 A 1 
ATOM 4397 N N   . GLY A 0 573 . -61.799  -26.117 28.410   1.00 63.25 573 A 1 
ATOM 4398 C CA  . GLY A 0 573 . -62.912  -26.483 29.302   1.00 63.25 573 A 1 
ATOM 4399 C C   . GLY A 0 573 . -64.300  -26.174 28.722   1.00 63.25 573 A 1 
ATOM 4400 O O   . GLY A 0 573 . -64.602  -25.030 28.388   1.00 63.25 573 A 1 
ATOM 4401 N N   . ALA A 0 574 . -65.185  -27.176 28.650   1.00 53.64 574 A 1 
ATOM 4402 C CA  . ALA A 0 574 . -66.541  -27.025 28.097   1.00 53.64 574 A 1 
ATOM 4403 C C   . ALA A 0 574 . -67.624  -26.790 29.178   1.00 53.64 574 A 1 
ATOM 4404 C CB  . ALA A 0 574 . -66.852  -28.238 27.212   1.00 53.64 574 A 1 
ATOM 4405 O O   . ALA A 0 574 . -67.651  -27.455 30.218   1.00 53.64 574 A 1 
ATOM 4406 N N   . GLN A 0 575 . -68.562  -25.866 28.923   1.00 54.31 575 A 1 
ATOM 4407 C CA  . GLN A 0 575 . -69.628  -25.480 29.864   1.00 54.31 575 A 1 
ATOM 4408 C C   . GLN A 0 575 . -70.822  -26.459 29.871   1.00 54.31 575 A 1 
ATOM 4409 C CB  . GLN A 0 575 . -70.060  -24.031 29.565   1.00 54.31 575 A 1 
ATOM 4410 O O   . GLN A 0 575 . -71.345  -26.830 28.821   1.00 54.31 575 A 1 
ATOM 4411 C CG  . GLN A 0 575 . -71.143  -23.496 30.522   1.00 54.31 575 A 1 
ATOM 4412 C CD  . GLN A 0 575 . -71.441  -22.010 30.317   1.00 54.31 575 A 1 
ATOM 4413 N NE2 . GLN A 0 575 . -72.663  -21.567 30.515   1.00 54.31 575 A 1 
ATOM 4414 O OE1 . GLN A 0 575 . -70.586  -21.209 29.993   1.00 54.31 575 A 1 
ATOM 4415 N N   . ALA A 0 576 . -71.313  -26.813 31.068   1.00 43.12 576 A 1 
ATOM 4416 C CA  . ALA A 0 576 . -72.479  -27.679 31.287   1.00 43.12 576 A 1 
ATOM 4417 C C   . ALA A 0 576 . -73.472  -27.077 32.309   1.00 43.12 576 A 1 
ATOM 4418 C CB  . ALA A 0 576 . -71.985  -29.069 31.713   1.00 43.12 576 A 1 
ATOM 4419 O O   . ALA A 0 576 . -73.077  -26.320 33.195   1.00 43.12 576 A 1 
ATOM 4420 N N   . TRP A 0 577 . -74.762  -27.417 32.187   1.00 49.00 577 A 1 
ATOM 4421 C CA  . TRP A 0 577 . -75.881  -26.816 32.939   1.00 49.00 577 A 1 
ATOM 4422 C C   . TRP A 0 577 . -76.356  -27.713 34.111   1.00 49.00 577 A 1 
ATOM 4423 C CB  . TRP A 0 577 . -77.019  -26.476 31.954   1.00 49.00 577 A 1 
ATOM 4424 O O   . TRP A 0 577 . -76.325  -28.938 33.995   1.00 49.00 577 A 1 
ATOM 4425 C CG  . TRP A 0 577 . -76.665  -25.571 30.797   1.00 49.00 577 A 1 
ATOM 4426 C CD1 . TRP A 0 577 . -76.069  -25.958 29.643   1.00 49.00 577 A 1 
ATOM 4427 C CD2 . TRP A 0 577 . -76.885  -24.128 30.652   1.00 49.00 577 A 1 
ATOM 4428 C CE2 . TRP A 0 577 . -76.369  -23.711 29.386   1.00 49.00 577 A 1 
ATOM 4429 C CE3 . TRP A 0 577 . -77.467  -23.125 31.461   1.00 49.00 577 A 1 
ATOM 4430 N NE1 . TRP A 0 577 . -75.879  -24.866 28.818   1.00 49.00 577 A 1 
ATOM 4431 C CH2 . TRP A 0 577 . -76.997  -21.407 29.783   1.00 49.00 577 A 1 
ATOM 4432 C CZ2 . TRP A 0 577 . -76.413  -22.378 28.951   1.00 49.00 577 A 1 
ATOM 4433 C CZ3 . TRP A 0 577 . -77.523  -21.784 31.032   1.00 49.00 577 A 1 
ATOM 4434 N N   . GLY A 0 578 . -76.771  -27.111 35.239   1.00 52.11 578 A 1 
ATOM 4435 C CA  . GLY A 0 578 . -77.102  -27.788 36.515   1.00 52.11 578 A 1 
ATOM 4436 C C   . GLY A 0 578 . -78.597  -28.073 36.770   1.00 52.11 578 A 1 
ATOM 4437 O O   . GLY A 0 578 . -79.445  -27.700 35.963   1.00 52.11 578 A 1 
ATOM 4438 N N   . LYS A 0 579 . -78.911  -28.753 37.890   1.00 39.66 579 A 1 
ATOM 4439 C CA  . LYS A 0 579 . -80.248  -29.293 38.241   1.00 39.66 579 A 1 
ATOM 4440 C C   . LYS A 0 579 . -80.595  -29.135 39.744   1.00 39.66 579 A 1 
ATOM 4441 C CB  . LYS A 0 579 . -80.320  -30.772 37.806   1.00 39.66 579 A 1 
ATOM 4442 O O   . LYS A 0 579 . -79.695  -28.974 40.563   1.00 39.66 579 A 1 
ATOM 4443 C CG  . LYS A 0 579 . -81.639  -31.107 37.097   1.00 39.66 579 A 1 
ATOM 4444 C CD  . LYS A 0 579 . -81.863  -32.621 37.068   1.00 39.66 579 A 1 
ATOM 4445 C CE  . LYS A 0 579 . -83.240  -32.928 36.481   1.00 39.66 579 A 1 
ATOM 4446 N NZ  . LYS A 0 579 . -83.646  -34.312 36.818   1.00 39.66 579 A 1 
ATOM 4447 N N   . ASP A 0 580 . -81.885  -29.212 40.069   1.00 42.89 580 A 1 
ATOM 4448 C CA  . ASP A 0 580 . -82.589  -28.821 41.309   1.00 42.89 580 A 1 
ATOM 4449 C C   . ASP A 0 580 . -82.620  -29.867 42.461   1.00 42.89 580 A 1 
ATOM 4450 C CB  . ASP A 0 580 . -84.016  -28.363 40.906   1.00 42.89 580 A 1 
ATOM 4451 O O   . ASP A 0 580 . -82.470  -31.069 42.227   1.00 42.89 580 A 1 
ATOM 4452 C CG  . ASP A 0 580 . -84.850  -29.312 40.001   1.00 42.89 580 A 1 
ATOM 4453 O OD1 . ASP A 0 580 . -84.271  -30.126 39.234   1.00 42.89 580 A 1 
ATOM 4454 O OD2 . ASP A 0 580 . -86.089  -29.169 39.992   1.00 42.89 580 A 1 
ATOM 4455 N N   . ARG A 0 581 . -82.800  -29.421 43.728   1.00 40.28 581 A 1 
ATOM 4456 C CA  . ARG A 0 581 . -82.919  -30.278 44.943   1.00 40.28 581 A 1 
ATOM 4457 C C   . ARG A 0 581 . -83.857  -29.698 46.021   1.00 40.28 581 A 1 
ATOM 4458 C CB  . ARG A 0 581 . -81.548  -30.498 45.626   1.00 40.28 581 A 1 
ATOM 4459 O O   . ARG A 0 581 . -83.540  -28.674 46.619   1.00 40.28 581 A 1 
ATOM 4460 C CG  . ARG A 0 581 . -80.501  -31.262 44.804   1.00 40.28 581 A 1 
ATOM 4461 C CD  . ARG A 0 581 . -79.216  -31.520 45.615   1.00 40.28 581 A 1 
ATOM 4462 N NE  . ARG A 0 581 . -79.305  -32.716 46.491   1.00 40.28 581 A 1 
ATOM 4463 N NH1 . ARG A 0 581 . -77.058  -32.948 46.930   1.00 40.28 581 A 1 
ATOM 4464 N NH2 . ARG A 0 581 . -78.422  -34.558 47.555   1.00 40.28 581 A 1 
ATOM 4465 C CZ  . ARG A 0 581 . -78.282  -33.391 46.992   1.00 40.28 581 A 1 
ATOM 4466 N N   . ASP A 0 582 . -84.899  -30.444 46.392   1.00 38.65 582 A 1 
ATOM 4467 C CA  . ASP A 0 582 . -85.790  -30.141 47.529   1.00 38.65 582 A 1 
ATOM 4468 C C   . ASP A 0 582 . -85.383  -30.876 48.823   1.00 38.65 582 A 1 
ATOM 4469 C CB  . ASP A 0 582 . -87.235  -30.539 47.186   1.00 38.65 582 A 1 
ATOM 4470 O O   . ASP A 0 582 . -84.979  -32.039 48.787   1.00 38.65 582 A 1 
ATOM 4471 C CG  . ASP A 0 582 . -87.896  -29.666 46.120   1.00 38.65 582 A 1 
ATOM 4472 O OD1 . ASP A 0 582 . -87.680  -28.439 46.180   1.00 38.65 582 A 1 
ATOM 4473 O OD2 . ASP A 0 582 . -88.682  -30.241 45.335   1.00 38.65 582 A 1 
ATOM 4474 N N   . VAL A 0 583 . -85.564  -30.252 49.999   1.00 35.11 583 A 1 
ATOM 4475 C CA  . VAL A 0 583 . -85.357  -30.901 51.316   1.00 35.11 583 A 1 
ATOM 4476 C C   . VAL A 0 583 . -86.575  -30.706 52.228   1.00 35.11 583 A 1 
ATOM 4477 C CB  . VAL A 0 583 . -84.052  -30.430 51.998   1.00 35.11 583 A 1 
ATOM 4478 O O   . VAL A 0 583 . -86.775  -29.641 52.812   1.00 35.11 583 A 1 
ATOM 4479 C CG1 . VAL A 0 583 . -83.839  -31.117 53.358   1.00 35.11 583 A 1 
ATOM 4480 C CG2 . VAL A 0 583 . -82.817  -30.750 51.144   1.00 35.11 583 A 1 
ATOM 4481 N N   . TYR A 0 584 . -87.370  -31.768 52.406   1.00 31.98 584 A 1 
ATOM 4482 C CA  . TYR A 0 584 . -88.571  -31.783 53.255   1.00 31.98 584 A 1 
ATOM 4483 C C   . TYR A 0 584 . -88.388  -32.628 54.531   1.00 31.98 584 A 1 
ATOM 4484 C CB  . TYR A 0 584 . -89.778  -32.238 52.424   1.00 31.98 584 A 1 
ATOM 4485 O O   . TYR A 0 584 . -87.640  -33.604 54.560   1.00 31.98 584 A 1 
ATOM 4486 C CG  . TYR A 0 584 . -91.107  -32.132 53.152   1.00 31.98 584 A 1 
ATOM 4487 C CD1 . TYR A 0 584 . -91.675  -33.270 53.756   1.00 31.98 584 A 1 
ATOM 4488 C CD2 . TYR A 0 584 . -91.766  -30.890 53.237   1.00 31.98 584 A 1 
ATOM 4489 C CE1 . TYR A 0 584 . -92.902  -33.171 54.438   1.00 31.98 584 A 1 
ATOM 4490 C CE2 . TYR A 0 584 . -92.997  -30.787 53.915   1.00 31.98 584 A 1 
ATOM 4491 O OH  . TYR A 0 584 . -94.758  -31.833 55.167   1.00 31.98 584 A 1 
ATOM 4492 C CZ  . TYR A 0 584 . -93.568  -31.931 54.516   1.00 31.98 584 A 1 
ATOM 4493 N N   . GLY A 0 585 . -89.073  -32.253 55.615   1.00 30.61 585 A 1 
ATOM 4494 C CA  . GLY A 0 585 . -88.918  -32.888 56.928   1.00 30.61 585 A 1 
ATOM 4495 C C   . GLY A 0 585 . -89.795  -34.126 57.155   1.00 30.61 585 A 1 
ATOM 4496 O O   . GLY A 0 585 . -90.966  -34.152 56.787   1.00 30.61 585 A 1 
ATOM 4497 N N   . ALA A 0 586 . -89.268  -35.113 57.886   1.00 30.22 586 A 1 
ATOM 4498 C CA  . ALA A 0 586 . -90.045  -36.225 58.438   1.00 30.22 586 A 1 
ATOM 4499 C C   . ALA A 0 586 . -89.807  -36.364 59.950   1.00 30.22 586 A 1 
ATOM 4500 C CB  . ALA A 0 586 . -89.738  -37.510 57.666   1.00 30.22 586 A 1 
ATOM 4501 O O   . ALA A 0 586 . -88.679  -36.334 60.441   1.00 30.22 586 A 1 
ATOM 4502 N N   . SER A 0 587 . -90.901  -36.487 60.698   1.00 28.80 587 A 1 
ATOM 4503 C CA  . SER A 0 587 . -90.931  -36.498 62.161   1.00 28.80 587 A 1 
ATOM 4504 C C   . SER A 0 587 . -91.064  -37.912 62.735   1.00 28.80 587 A 1 
ATOM 4505 C CB  . SER A 0 587 . -92.080  -35.605 62.655   1.00 28.80 587 A 1 
ATOM 4506 O O   . SER A 0 587 . -91.649  -38.793 62.120   1.00 28.80 587 A 1 
ATOM 4507 O OG  . SER A 0 587 . -93.302  -35.919 62.014   1.00 28.80 587 A 1 
ATOM 4508 N N   . SER A 0 588 . -90.575  -38.081 63.969   1.00 28.40 588 A 1 
ATOM 4509 C CA  . SER A 0 588 . -91.035  -39.058 64.975   1.00 28.40 588 A 1 
ATOM 4510 C C   . SER A 0 588 . -91.224  -40.545 64.595   1.00 28.40 588 A 1 
ATOM 4511 C CB  . SER A 0 588 . -92.320  -38.541 65.639   1.00 28.40 588 A 1 
ATOM 4512 O O   . SER A 0 588 . -92.210  -40.931 63.983   1.00 28.40 588 A 1 
ATOM 4513 O OG  . SER A 0 588 . -93.343  -38.323 64.696   1.00 28.40 588 A 1 
ATOM 4514 N N   . VAL A 0 589 . -90.411  -41.384 65.252   1.00 26.55 589 A 1 
ATOM 4515 C CA  . VAL A 0 589 . -90.747  -42.751 65.715   1.00 26.55 589 A 1 
ATOM 4516 C C   . VAL A 0 589 . -90.897  -43.852 64.646   1.00 26.55 589 A 1 
ATOM 4517 C CB  . VAL A 0 589 . -91.948  -42.734 66.700   1.00 26.55 589 A 1 
ATOM 4518 O O   . VAL A 0 589 . -91.970  -44.118 64.122   1.00 26.55 589 A 1 
ATOM 4519 C CG1 . VAL A 0 589 . -92.217  -44.111 67.328   1.00 26.55 589 A 1 
ATOM 4520 C CG2 . VAL A 0 589 . -91.696  -41.782 67.884   1.00 26.55 589 A 1 
ATOM 4521 N N   . GLY A 0 590 . -89.838  -44.662 64.535   1.00 29.32 590 A 1 
ATOM 4522 C CA  . GLY A 0 590 . -89.989  -46.120 64.624   1.00 29.32 590 A 1 
ATOM 4523 C C   . GLY A 0 590 . -90.245  -46.919 63.343   1.00 29.32 590 A 1 
ATOM 4524 O O   . GLY A 0 590 . -91.319  -47.494 63.184   1.00 29.32 590 A 1 
ATOM 4525 N N   . LYS A 0 591 . -89.195  -47.155 62.547   1.00 27.77 591 A 1 
ATOM 4526 C CA  . LYS A 0 591 . -88.967  -48.474 61.925   1.00 27.77 591 A 1 
ATOM 4527 C C   . LYS A 0 591 . -87.504  -48.659 61.530   1.00 27.77 591 A 1 
ATOM 4528 C CB  . LYS A 0 591 . -89.908  -48.705 60.721   1.00 27.77 591 A 1 
ATOM 4529 O O   . LYS A 0 591 . -86.888  -47.754 60.982   1.00 27.77 591 A 1 
ATOM 4530 C CG  . LYS A 0 591 . -90.812  -49.926 60.971   1.00 27.77 591 A 1 
ATOM 4531 C CD  . LYS A 0 591 . -91.955  -49.993 59.950   1.00 27.77 591 A 1 
ATOM 4532 C CE  . LYS A 0 591 . -92.927  -51.145 60.242   1.00 27.77 591 A 1 
ATOM 4533 N NZ  . LYS A 0 591 . -92.341  -52.469 59.910   1.00 27.77 591 A 1 
ATOM 4534 N N   . ALA A 0 592 . -86.959  -49.836 61.824   1.00 25.86 592 A 1 
ATOM 4535 C CA  . ALA A 0 592 . -85.632  -50.228 61.373   1.00 25.86 592 A 1 
ATOM 4536 C C   . ALA A 0 592 . -85.680  -50.677 59.905   1.00 25.86 592 A 1 
ATOM 4537 C CB  . ALA A 0 592 . -85.110  -51.343 62.290   1.00 25.86 592 A 1 
ATOM 4538 O O   . ALA A 0 592 . -86.530  -51.492 59.544   1.00 25.86 592 A 1 
ATOM 4539 N N   . ALA A 0 593 . -84.731  -50.196 59.104   1.00 29.32 593 A 1 
ATOM 4540 C CA  . ALA A 0 593 . -84.276  -50.852 57.885   1.00 29.32 593 A 1 
ATOM 4541 C C   . ALA A 0 593 . -82.856  -51.362 58.168   1.00 29.32 593 A 1 
ATOM 4542 C CB  . ALA A 0 593 . -84.370  -49.877 56.706   1.00 29.32 593 A 1 
ATOM 4543 O O   . ALA A 0 593 . -81.886  -50.609 58.146   1.00 29.32 593 A 1 
ATOM 4544 N N   . SER A 0 594 . -82.773  -52.622 58.588   1.00 31.48 594 A 1 
ATOM 4545 C CA  . SER A 0 594 . -81.531  -53.329 58.904   1.00 31.48 594 A 1 
ATOM 4546 C C   . SER A 0 594 . -80.978  -54.055 57.682   1.00 31.48 594 A 1 
ATOM 4547 C CB  . SER A 0 594 . -81.819  -54.381 59.979   1.00 31.48 594 A 1 
ATOM 4548 O O   . SER A 0 594 . -81.775  -54.555 56.891   1.00 31.48 594 A 1 
ATOM 4549 O OG  . SER A 0 594 . -82.866  -55.232 59.541   1.00 31.48 594 A 1 
ATOM 4550 N N   . ALA A 0 595 . -79.657  -54.264 57.670   1.00 28.07 595 A 1 
ATOM 4551 C CA  . ALA A 0 595 . -78.890  -55.001 56.659   1.00 28.07 595 A 1 
ATOM 4552 C C   . ALA A 0 595 . -78.853  -54.322 55.271   1.00 28.07 595 A 1 
ATOM 4553 C CB  . ALA A 0 595 . -79.341  -56.471 56.611   1.00 28.07 595 A 1 
ATOM 4554 O O   . ALA A 0 595 . -79.819  -53.709 54.835   1.00 28.07 595 A 1 
ATOM 4555 N N   . GLY A 0 596 . -77.749  -54.395 54.537   1.00 28.40 596 A 1 
ATOM 4556 C CA  . GLY A 0 596 . -76.479  -55.076 54.806   1.00 28.40 596 A 1 
ATOM 4557 C C   . GLY A 0 596 . -75.629  -55.060 53.536   1.00 28.40 596 A 1 
ATOM 4558 O O   . GLY A 0 596 . -76.116  -54.629 52.493   1.00 28.40 596 A 1 
ATOM 4559 N N   . ASP A 0 597 . -74.377  -55.498 53.632   1.00 28.53 597 A 1 
ATOM 4560 C CA  . ASP A 0 597 . -73.446  -55.583 52.500   1.00 28.53 597 A 1 
ATOM 4561 C C   . ASP A 0 597 . -74.054  -56.309 51.283   1.00 28.53 597 A 1 
ATOM 4562 C CB  . ASP A 0 597 . -72.194  -56.359 52.950   1.00 28.53 597 A 1 
ATOM 4563 O O   . ASP A 0 597 . -74.831  -57.248 51.458   1.00 28.53 597 A 1 
ATOM 4564 C CG  . ASP A 0 597 . -71.606  -55.805 54.248   1.00 28.53 597 A 1 
ATOM 4565 O OD1 . ASP A 0 597 . -71.074  -54.677 54.205   1.00 28.53 597 A 1 
ATOM 4566 O OD2 . ASP A 0 597 . -71.792  -56.470 55.294   1.00 28.53 597 A 1 
ATOM 4567 N N   . TYR A 0 598 . -73.635  -55.949 50.062   1.00 27.63 598 A 1 
ATOM 4568 C CA  . TYR A 0 598 . -72.795  -56.864 49.274   1.00 27.63 598 A 1 
ATOM 4569 C C   . TYR A 0 598 . -72.172  -56.218 48.029   1.00 27.63 598 A 1 
ATOM 4570 C CB  . TYR A 0 598 . -73.485  -58.187 48.882   1.00 27.63 598 A 1 
ATOM 4571 O O   . TYR A 0 598 . -72.741  -55.345 47.376   1.00 27.63 598 A 1 
ATOM 4572 C CG  . TYR A 0 598 . -72.726  -59.387 49.426   1.00 27.63 598 A 1 
ATOM 4573 C CD1 . TYR A 0 598 . -71.853  -60.113 48.592   1.00 27.63 598 A 1 
ATOM 4574 C CD2 . TYR A 0 598 . -72.822  -59.725 50.792   1.00 27.63 598 A 1 
ATOM 4575 C CE1 . TYR A 0 598 . -71.100  -61.182 49.117   1.00 27.63 598 A 1 
ATOM 4576 C CE2 . TYR A 0 598 . -72.057  -60.777 51.326   1.00 27.63 598 A 1 
ATOM 4577 O OH  . TYR A 0 598 . -70.468  -62.536 51.003   1.00 27.63 598 A 1 
ATOM 4578 C CZ  . TYR A 0 598 . -71.196  -61.511 50.485   1.00 27.63 598 A 1 
ATOM 4579 N N   . ASP A 0 599 . -70.985  -56.719 47.715   1.00 31.18 599 A 1 
ATOM 4580 C CA  . ASP A 0 599 . -70.076  -56.335 46.644   1.00 31.18 599 A 1 
ATOM 4581 C C   . ASP A 0 599 . -70.687  -56.194 45.238   1.00 31.18 599 A 1 
ATOM 4582 C CB  . ASP A 0 599 . -68.999  -57.427 46.583   1.00 31.18 599 A 1 
ATOM 4583 O O   . ASP A 0 599 . -71.241  -57.138 44.673   1.00 31.18 599 A 1 
ATOM 4584 C CG  . ASP A 0 599 . -68.288  -57.586 47.923   1.00 31.18 599 A 1 
ATOM 4585 O OD1 . ASP A 0 599 . -67.522  -56.658 48.256   1.00 31.18 599 A 1 
ATOM 4586 O OD2 . ASP A 0 599 . -68.554  -58.602 48.599   1.00 31.18 599 A 1 
ATOM 4587 N N   . ALA A 0 600 . -70.399  -55.060 44.591   1.00 38.47 600 A 1 
ATOM 4588 C CA  . ALA A 0 600 . -70.351  -54.936 43.131   1.00 38.47 600 A 1 
ATOM 4589 C C   . ALA A 0 600 . -68.887  -54.824 42.660   1.00 38.47 600 A 1 
ATOM 4590 C CB  . ALA A 0 600 . -71.267  -53.798 42.668   1.00 38.47 600 A 1 
ATOM 4591 O O   . ALA A 0 600 . -68.467  -53.848 42.039   1.00 38.47 600 A 1 
ATOM 4592 N N   . TYR A 0 601 . -68.090  -55.838 42.999   1.00 27.69 601 A 1 
ATOM 4593 C CA  . TYR A 0 601 . -66.713  -55.992 42.535   1.00 27.69 601 A 1 
ATOM 4594 C C   . TYR A 0 601 . -66.654  -56.163 41.004   1.00 27.69 601 A 1 
ATOM 4595 C CB  . TYR A 0 601 . -66.103  -57.203 43.262   1.00 27.69 601 A 1 
ATOM 4596 O O   . TYR A 0 601 . -67.337  -57.015 40.437   1.00 27.69 601 A 1 
ATOM 4597 C CG  . TYR A 0 601 . -64.677  -57.571 42.884   1.00 27.69 601 A 1 
ATOM 4598 C CD1 . TYR A 0 601 . -64.440  -58.512 41.861   1.00 27.69 601 A 1 
ATOM 4599 C CD2 . TYR A 0 601 . -63.593  -57.030 43.602   1.00 27.69 601 A 1 
ATOM 4600 C CE1 . TYR A 0 601 . -63.124  -58.921 41.567   1.00 27.69 601 A 1 
ATOM 4601 C CE2 . TYR A 0 601 . -62.275  -57.436 43.311   1.00 27.69 601 A 1 
ATOM 4602 O OH  . TYR A 0 601 . -60.775  -58.805 42.024   1.00 27.69 601 A 1 
ATOM 4603 C CZ  . TYR A 0 601 . -62.041  -58.391 42.297   1.00 27.69 601 A 1 
ATOM 4604 N N   . GLY A 0 602 . -65.764  -55.414 40.345   1.00 32.54 602 A 1 
ATOM 4605 C CA  . GLY A 0 602 . -65.205  -55.786 39.040   1.00 32.54 602 A 1 
ATOM 4606 C C   . GLY A 0 602 . -65.968  -55.360 37.776   1.00 32.54 602 A 1 
ATOM 4607 O O   . GLY A 0 602 . -66.671  -56.161 37.158   1.00 32.54 602 A 1 
ATOM 4608 N N   . ARG A 0 603 . -65.672  -54.149 37.280   1.00 32.50 603 A 1 
ATOM 4609 C CA  . ARG A 0 603 . -65.383  -53.873 35.852   1.00 32.50 603 A 1 
ATOM 4610 C C   . ARG A 0 603 . -64.752  -52.482 35.695   1.00 32.50 603 A 1 
ATOM 4611 C CB  . ARG A 0 603 . -66.648  -54.013 34.974   1.00 32.50 603 A 1 
ATOM 4612 O O   . ARG A 0 603 . -65.269  -51.535 36.265   1.00 32.50 603 A 1 
ATOM 4613 C CG  . ARG A 0 603 . -66.549  -55.273 34.090   1.00 32.50 603 A 1 
ATOM 4614 C CD  . ARG A 0 603 . -67.863  -55.639 33.393   1.00 32.50 603 A 1 
ATOM 4615 N NE  . ARG A 0 603 . -68.887  -56.066 34.366   1.00 32.50 603 A 1 
ATOM 4616 N NH1 . ARG A 0 603 . -70.137  -57.418 32.988   1.00 32.50 603 A 1 
ATOM 4617 N NH2 . ARG A 0 603 . -70.810  -57.042 35.081   1.00 32.50 603 A 1 
ATOM 4618 C CZ  . ARG A 0 603 . -69.935  -56.837 34.139   1.00 32.50 603 A 1 
ATOM 4619 N N   . ALA A 0 604 . -63.660  -52.402 34.921   1.00 36.99 604 A 1 
ATOM 4620 C CA  . ALA A 0 604 . -62.782  -51.232 34.727   1.00 36.99 604 A 1 
ATOM 4621 C C   . ALA A 0 604 . -62.162  -50.674 36.036   1.00 36.99 604 A 1 
ATOM 4622 C CB  . ALA A 0 604 . -63.527  -50.165 33.910   1.00 36.99 604 A 1 
ATOM 4623 O O   . ALA A 0 604 . -62.779  -49.908 36.757   1.00 36.99 604 A 1 
ATOM 4624 N N   . SER A 0 605 . -60.931  -51.012 36.435   1.00 28.98 605 A 1 
ATOM 4625 C CA  . SER A 0 605 . -59.847  -51.728 35.736   1.00 28.98 605 A 1 
ATOM 4626 C C   . SER A 0 605 . -59.311  -51.058 34.456   1.00 28.98 605 A 1 
ATOM 4627 C CB  . SER A 0 605 . -60.110  -53.236 35.621   1.00 28.98 605 A 1 
ATOM 4628 O O   . SER A 0 605 . -58.943  -51.716 33.493   1.00 28.98 605 A 1 
ATOM 4629 O OG  . SER A 0 605 . -58.902  -53.966 35.730   1.00 28.98 605 A 1 
ATOM 4630 N N   . GLN A 0 606 . -59.224  -49.730 34.479   1.00 35.96 606 A 1 
ATOM 4631 C CA  . GLN A 0 606 . -57.981  -49.027 34.144   1.00 35.96 606 A 1 
ATOM 4632 C C   . GLN A 0 606 . -57.656  -48.240 35.420   1.00 35.96 606 A 1 
ATOM 4633 C CB  . GLN A 0 606 . -58.163  -48.119 32.917   1.00 35.96 606 A 1 
ATOM 4634 O O   . GLN A 0 606 . -58.416  -47.381 35.838   1.00 35.96 606 A 1 
ATOM 4635 C CG  . GLN A 0 606 . -58.130  -48.906 31.596   1.00 35.96 606 A 1 
ATOM 4636 C CD  . GLN A 0 606 . -58.377  -48.008 30.385   1.00 35.96 606 A 1 
ATOM 4637 N NE2 . GLN A 0 606 . -57.625  -48.145 29.315   1.00 35.96 606 A 1 
ATOM 4638 O OE1 . GLN A 0 606 . -59.266  -47.178 30.369   1.00 35.96 606 A 1 
ATOM 4639 N N   . GLY A 0 607 . -56.679  -48.644 36.218   1.00 33.42 607 A 1 
ATOM 4640 C CA  . GLY A 0 607 . -55.290  -48.701 35.782   1.00 33.42 607 A 1 
ATOM 4641 C C   . GLY A 0 607 . -54.568  -47.547 36.465   1.00 33.42 607 A 1 
ATOM 4642 O O   . GLY A 0 607 . -54.145  -46.602 35.816   1.00 33.42 607 A 1 
ATOM 4643 N N   . GLN A 0 608 . -54.523  -47.622 37.799   1.00 31.28 608 A 1 
ATOM 4644 C CA  . GLN A 0 608 . -53.706  -46.779 38.664   1.00 31.28 608 A 1 
ATOM 4645 C C   . GLN A 0 608 . -52.301  -46.571 38.082   1.00 31.28 608 A 1 
ATOM 4646 C CB  . GLN A 0 608 . -53.513  -47.500 40.012   1.00 31.28 608 A 1 
ATOM 4647 O O   . GLN A 0 608 . -51.556  -47.534 37.916   1.00 31.28 608 A 1 
ATOM 4648 C CG  . GLN A 0 608 . -54.731  -47.554 40.936   1.00 31.28 608 A 1 
ATOM 4649 C CD  . GLN A 0 608 . -54.435  -48.453 42.134   1.00 31.28 608 A 1 
ATOM 4650 N NE2 . GLN A 0 608 . -53.707  -47.990 43.128   1.00 31.28 608 A 1 
ATOM 4651 O OE1 . GLN A 0 608 . -54.828  -49.605 42.178   1.00 31.28 608 A 1 
ATOM 4652 N N   . ALA A 0 609 . -51.910  -45.311 37.916   1.00 32.83 609 A 1 
ATOM 4653 C CA  . ALA A 0 609 . -50.515  -44.891 37.875   1.00 32.83 609 A 1 
ATOM 4654 C C   . ALA A 0 609 . -50.300  -43.840 38.972   1.00 32.83 609 A 1 
ATOM 4655 C CB  . ALA A 0 609 . -50.156  -44.424 36.462   1.00 32.83 609 A 1 
ATOM 4656 O O   . ALA A 0 609 . -50.198  -42.642 38.727   1.00 32.83 609 A 1 
ATOM 4657 N N   . SER A 0 610 . -50.308  -44.296 40.224   1.00 32.80 610 A 1 
ATOM 4658 C CA  . SER A 0 610 . -49.873  -43.484 41.356   1.00 32.80 610 A 1 
ATOM 4659 C C   . SER A 0 610 . -48.350  -43.524 41.483   1.00 32.80 610 A 1 
ATOM 4660 C CB  . SER A 0 610 . -50.509  -43.992 42.657   1.00 32.80 610 A 1 
ATOM 4661 O O   . SER A 0 610 . -47.776  -44.606 41.412   1.00 32.80 610 A 1 
ATOM 4662 O OG  . SER A 0 610 . -50.261  -45.376 42.831   1.00 32.80 610 A 1 
ATOM 4663 N N   . GLN A 0 611 . -47.770  -42.380 41.862   1.00 29.36 611 A 1 
ATOM 4664 C CA  . GLN A 0 611 . -46.518  -42.264 42.626   1.00 29.36 611 A 1 
ATOM 4665 C C   . GLN A 0 611 . -45.174  -42.351 41.862   1.00 29.36 611 A 1 
ATOM 4666 C CB  . GLN A 0 611 . -46.611  -43.205 43.845   1.00 29.36 611 A 1 
ATOM 4667 O O   . GLN A 0 611 . -44.651  -43.423 41.594   1.00 29.36 611 A 1 
ATOM 4668 C CG  . GLN A 0 611 . -45.596  -42.921 44.952   1.00 29.36 611 A 1 
ATOM 4669 C CD  . GLN A 0 611 . -45.852  -43.776 46.192   1.00 29.36 611 A 1 
ATOM 4670 N NE2 . GLN A 0 611 . -44.911  -43.844 47.106   1.00 29.36 611 A 1 
ATOM 4671 O OE1 . GLN A 0 611 . -46.896  -44.375 46.395   1.00 29.36 611 A 1 
ATOM 4672 N N   . TYR A 0 612 . -44.580  -41.163 41.659   1.00 27.56 612 A 1 
ATOM 4673 C CA  . TYR A 0 612 . -43.175  -40.796 41.944   1.00 27.56 612 A 1 
ATOM 4674 C C   . TYR A 0 612 . -42.064  -41.842 41.695   1.00 27.56 612 A 1 
ATOM 4675 C CB  . TYR A 0 612 . -43.092  -40.303 43.404   1.00 27.56 612 A 1 
ATOM 4676 O O   . TYR A 0 612 . -41.920  -42.786 42.470   1.00 27.56 612 A 1 
ATOM 4677 C CG  . TYR A 0 612 . -43.398  -38.833 43.606   1.00 27.56 612 A 1 
ATOM 4678 C CD1 . TYR A 0 612 . -42.330  -37.933 43.798   1.00 27.56 612 A 1 
ATOM 4679 C CD2 . TYR A 0 612 . -44.725  -38.360 43.619   1.00 27.56 612 A 1 
ATOM 4680 C CE1 . TYR A 0 612 . -42.582  -36.564 44.003   1.00 27.56 612 A 1 
ATOM 4681 C CE2 . TYR A 0 612 . -44.980  -36.989 43.822   1.00 27.56 612 A 1 
ATOM 4682 O OH  . TYR A 0 612 . -44.167  -34.772 44.213   1.00 27.56 612 A 1 
ATOM 4683 C CZ  . TYR A 0 612 . -43.910  -36.090 44.015   1.00 27.56 612 A 1 
ATOM 4684 N N   . GLY A 0 613 . -41.175  -41.573 40.721   1.00 28.08 613 A 1 
ATOM 4685 C CA  . GLY A 0 613 . -40.116  -42.519 40.327   1.00 28.08 613 A 1 
ATOM 4686 C C   . GLY A 0 613 . -38.792  -41.987 39.742   1.00 28.08 613 A 1 
ATOM 4687 O O   . GLY A 0 613 . -38.013  -42.811 39.285   1.00 28.08 613 A 1 
ATOM 4688 N N   . SER A 0 614 . -38.472  -40.684 39.821   1.00 26.77 614 A 1 
ATOM 4689 C CA  . SER A 0 614 . -37.125  -40.091 39.569   1.00 26.77 614 A 1 
ATOM 4690 C C   . SER A 0 614 . -36.488  -40.160 38.150   1.00 26.77 614 A 1 
ATOM 4691 C CB  . SER A 0 614 . -36.138  -40.586 40.646   1.00 26.77 614 A 1 
ATOM 4692 O O   . SER A 0 614 . -36.882  -40.949 37.305   1.00 26.77 614 A 1 
ATOM 4693 O OG  . SER A 0 614 . -35.816  -41.953 40.499   1.00 26.77 614 A 1 
ATOM 4694 N N   . ILE A 0 615 . -35.437  -39.337 37.954   1.00 30.50 615 A 1 
ATOM 4695 C CA  . ILE A 0 615 . -34.455  -39.296 36.834   1.00 30.50 615 A 1 
ATOM 4696 C C   . ILE A 0 615 . -34.854  -38.526 35.546   1.00 30.50 615 A 1 
ATOM 4697 C CB  . ILE A 0 615 . -33.760  -40.661 36.570   1.00 30.50 615 A 1 
ATOM 4698 O O   . ILE A 0 615 . -35.115  -39.090 34.491   1.00 30.50 615 A 1 
ATOM 4699 C CG1 . ILE A 0 615 . -33.332  -41.383 37.874   1.00 30.50 615 A 1 
ATOM 4700 C CG2 . ILE A 0 615 . -32.491  -40.441 35.716   1.00 30.50 615 A 1 
ATOM 4701 C CD1 . ILE A 0 615 . -32.852  -42.823 37.665   1.00 30.50 615 A 1 
ATOM 4702 N N   . GLN A 0 616 . -34.797  -37.191 35.642   1.00 29.53 616 A 1 
ATOM 4703 C CA  . GLN A 0 616 . -33.851  -36.333 34.893   1.00 29.53 616 A 1 
ATOM 4704 C C   . GLN A 0 616 . -33.399  -36.813 33.485   1.00 29.53 616 A 1 
ATOM 4705 C CB  . GLN A 0 616 . -32.653  -36.156 35.855   1.00 29.53 616 A 1 
ATOM 4706 O O   . GLN A 0 616 . -32.494  -37.639 33.388   1.00 29.53 616 A 1 
ATOM 4707 C CG  . GLN A 0 616 . -31.586  -35.130 35.450   1.00 29.53 616 A 1 
ATOM 4708 C CD  . GLN A 0 616 . -30.488  -34.991 36.511   1.00 29.53 616 A 1 
ATOM 4709 N NE2 . GLN A 0 616 . -29.449  -34.231 36.244   1.00 29.53 616 A 1 
ATOM 4710 O OE1 . GLN A 0 616 . -30.536  -35.544 37.599   1.00 29.53 616 A 1 
ATOM 4711 N N   . GLY A 0 617 . -33.934  -36.223 32.399   1.00 29.35 617 A 1 
ATOM 4712 C CA  . GLY A 0 617 . -33.570  -36.630 31.027   1.00 29.35 617 A 1 
ATOM 4713 C C   . GLY A 0 617 . -34.071  -35.761 29.855   1.00 29.35 617 A 1 
ATOM 4714 O O   . GLY A 0 617 . -34.836  -36.250 29.041   1.00 29.35 617 A 1 
ATOM 4715 N N   . SER A 0 618 . -33.581  -34.517 29.769   1.00 32.47 618 A 1 
ATOM 4716 C CA  . SER A 0 618 . -33.225  -33.738 28.551   1.00 32.47 618 A 1 
ATOM 4717 C C   . SER A 0 618 . -34.141  -33.579 27.311   1.00 32.47 618 A 1 
ATOM 4718 C CB  . SER A 0 618 . -31.874  -34.237 28.037   1.00 32.47 618 A 1 
ATOM 4719 O O   . SER A 0 618 . -34.560  -34.544 26.690   1.00 32.47 618 A 1 
ATOM 4720 O OG  . SER A 0 618 . -30.900  -34.130 29.061   1.00 32.47 618 A 1 
ATOM 4721 N N   . LYS A 0 619 . -34.203  -32.313 26.848   1.00 35.26 619 A 1 
ATOM 4722 C CA  . LYS A 0 619 . -34.462  -31.798 25.476   1.00 35.26 619 A 1 
ATOM 4723 C C   . LYS A 0 619 . -35.671  -32.396 24.722   1.00 35.26 619 A 1 
ATOM 4724 C CB  . LYS A 0 619 . -33.168  -31.716 24.642   1.00 35.26 619 A 1 
ATOM 4725 O O   . LYS A 0 619 . -35.528  -33.410 24.053   1.00 35.26 619 A 1 
ATOM 4726 C CG  . LYS A 0 619 . -32.253  -30.587 25.179   1.00 35.26 619 A 1 
ATOM 4727 C CD  . LYS A 0 619 . -31.358  -29.946 24.103   1.00 35.26 619 A 1 
ATOM 4728 C CE  . LYS A 0 619 . -30.742  -28.639 24.641   1.00 35.26 619 A 1 
ATOM 4729 N NZ  . LYS A 0 619 . -30.276  -27.732 23.556   1.00 35.26 619 A 1 
ATOM 4730 N N   . HIS A 0 620 . -36.897  -31.876 24.878   1.00 39.81 620 A 1 
ATOM 4731 C CA  . HIS A 0 620 . -37.408  -30.506 24.587   1.00 39.81 620 A 1 
ATOM 4732 C C   . HIS A 0 620 . -37.668  -30.271 23.087   1.00 39.81 620 A 1 
ATOM 4733 C CB  . HIS A 0 620 . -36.638  -29.351 25.274   1.00 39.81 620 A 1 
ATOM 4734 O O   . HIS A 0 620 . -37.067  -30.959 22.266   1.00 39.81 620 A 1 
ATOM 4735 C CG  . HIS A 0 620 . -37.455  -28.193 25.782   1.00 39.81 620 A 1 
ATOM 4736 C CD2 . HIS A 0 620 . -37.773  -28.031 27.102   1.00 39.81 620 A 1 
ATOM 4737 N ND1 . HIS A 0 620 . -37.910  -27.065 25.129   1.00 39.81 620 A 1 
ATOM 4738 C CE1 . HIS A 0 620 . -38.477  -26.256 26.039   1.00 39.81 620 A 1 
ATOM 4739 N NE2 . HIS A 0 620 . -38.442  -26.828 27.254   1.00 39.81 620 A 1 
ATOM 4740 N N   . ILE A 0 621 . -38.517  -29.264 22.814   1.00 34.54 621 A 1 
ATOM 4741 C CA  . ILE A 0 621 . -38.747  -28.538 21.547   1.00 34.54 621 A 1 
ATOM 4742 C C   . ILE A 0 621 . -39.592  -29.211 20.453   1.00 34.54 621 A 1 
ATOM 4743 C CB  . ILE A 0 621 . -37.384  -28.204 20.931   1.00 34.54 621 A 1 
ATOM 4744 O O   . ILE A 0 621 . -39.225  -30.345 20.196   1.00 34.54 621 A 1 
ATOM 4745 C CG1 . ILE A 0 621 . -36.227  -27.803 21.905   1.00 34.54 621 A 1 
ATOM 4746 C CG2 . ILE A 0 621 . -37.694  -27.350 19.704   1.00 34.54 621 A 1 
ATOM 4747 C CD1 . ILE A 0 621 . -35.098  -26.840 21.506   1.00 34.54 621 A 1 
ATOM 4748 N N   . GLY A 0 622 . -40.656  -28.562 19.871   1.00 32.00 622 A 1 
ATOM 4749 C CA  . GLY A 0 622 . -40.865  -27.951 18.504   1.00 32.00 622 A 1 
ATOM 4750 C C   . GLY A 0 622 . -41.861  -28.368 17.337   1.00 32.00 622 A 1 
ATOM 4751 O O   . GLY A 0 622 . -41.462  -28.303 16.172   1.00 32.00 622 A 1 
ATOM 4752 N N   . GLY A 0 623 . -43.131  -28.769 17.551   1.00 28.91 623 A 1 
ATOM 4753 C CA  . GLY A 0 623 . -44.280  -28.388 16.661   1.00 28.91 623 A 1 
ATOM 4754 C C   . GLY A 0 623 . -44.867  -29.203 15.458   1.00 28.91 623 A 1 
ATOM 4755 O O   . GLY A 0 623 . -44.406  -30.235 14.993   1.00 28.91 623 A 1 
ATOM 4756 N N   . HIS A 0 624 . -45.894  -28.627 14.822   1.00 27.74 624 A 1 
ATOM 4757 C CA  . HIS A 0 624 . -46.197  -28.675 13.370   1.00 27.74 624 A 1 
ATOM 4758 C C   . HIS A 0 624 . -46.240  -30.028 12.606   1.00 27.74 624 A 1 
ATOM 4759 C CB  . HIS A 0 624 . -45.307  -27.638 12.664   1.00 27.74 624 A 1 
ATOM 4760 O O   . HIS A 0 624 . -45.547  -30.194 11.594   1.00 27.74 624 A 1 
ATOM 4761 C CG  . HIS A 0 624 . -45.418  -26.273 13.287   1.00 27.74 624 A 1 
ATOM 4762 C CD2 . HIS A 0 624 . -44.394  -25.544 13.828   1.00 27.74 624 A 1 
ATOM 4763 N ND1 . HIS A 0 624 . -46.587  -25.585 13.541   1.00 27.74 624 A 1 
ATOM 4764 C CE1 . HIS A 0 624 . -46.272  -24.473 14.224   1.00 27.74 624 A 1 
ATOM 4765 N NE2 . HIS A 0 624 . -44.945  -24.395 14.391   1.00 27.74 624 A 1 
ATOM 4766 N N   . GLY A 0 625 . -47.086  -30.978 13.027   1.00 26.30 625 A 1 
ATOM 4767 C CA  . GLY A 0 625 . -47.339  -32.244 12.299   1.00 26.30 625 A 1 
ATOM 4768 C C   . GLY A 0 625 . -48.424  -32.192 11.201   1.00 26.30 625 A 1 
ATOM 4769 O O   . GLY A 0 625 . -48.192  -32.619 10.068   1.00 26.30 625 A 1 
ATOM 4770 N N   . GLY A 0 626 . -49.600  -31.639 11.521   1.00 24.29 626 A 1 
ATOM 4771 C CA  . GLY A 0 626 . -50.725  -31.444 10.594   1.00 24.29 626 A 1 
ATOM 4772 C C   . GLY A 0 626 . -51.579  -32.683 10.248   1.00 24.29 626 A 1 
ATOM 4773 O O   . GLY A 0 626 . -51.327  -33.794 10.689   1.00 24.29 626 A 1 
ATOM 4774 N N   . TYR A 0 627 . -52.594  -32.422 9.410    1.00 26.02 627 A 1 
ATOM 4775 C CA  . TYR A 0 627 . -53.500  -33.332 8.681    1.00 26.02 627 A 1 
ATOM 4776 C C   . TYR A 0 627 . -54.343  -34.389 9.444    1.00 26.02 627 A 1 
ATOM 4777 C CB  . TYR A 0 627 . -52.799  -33.934 7.439    1.00 26.02 627 A 1 
ATOM 4778 O O   . TYR A 0 627 . -53.853  -35.392 9.942    1.00 26.02 627 A 1 
ATOM 4779 C CG  . TYR A 0 627 . -51.715  -34.974 7.691    1.00 26.02 627 A 1 
ATOM 4780 C CD1 . TYR A 0 627 . -50.382  -34.567 7.900    1.00 26.02 627 A 1 
ATOM 4781 C CD2 . TYR A 0 627 . -52.039  -36.346 7.747    1.00 26.02 627 A 1 
ATOM 4782 C CE1 . TYR A 0 627 . -49.396  -35.509 8.244    1.00 26.02 627 A 1 
ATOM 4783 C CE2 . TYR A 0 627 . -51.049  -37.297 8.065    1.00 26.02 627 A 1 
ATOM 4784 O OH  . TYR A 0 627 . -48.790  -37.785 8.704    1.00 26.02 627 A 1 
ATOM 4785 C CZ  . TYR A 0 627 . -49.732  -36.875 8.341    1.00 26.02 627 A 1 
ATOM 4786 N N   . GLY A 0 628 . -55.672  -34.313 9.253    1.00 28.84 628 A 1 
ATOM 4787 C CA  . GLY A 0 628 . -56.383  -35.512 8.772    1.00 28.84 628 A 1 
ATOM 4788 C C   . GLY A 0 628 . -57.762  -35.863 9.341    1.00 28.84 628 A 1 
ATOM 4789 O O   . GLY A 0 628 . -57.889  -36.788 10.125   1.00 28.84 628 A 1 
ATOM 4790 N N   . GLN A 0 629 . -58.809  -35.242 8.790    1.00 25.91 629 A 1 
ATOM 4791 C CA  . GLN A 0 629 . -60.096  -35.875 8.433    1.00 25.91 629 A 1 
ATOM 4792 C C   . GLN A 0 629 . -60.731  -36.959 9.348    1.00 25.91 629 A 1 
ATOM 4793 C CB  . GLN A 0 629 . -59.981  -36.484 7.021    1.00 25.91 629 A 1 
ATOM 4794 O O   . GLN A 0 629 . -60.497  -38.150 9.170    1.00 25.91 629 A 1 
ATOM 4795 C CG  . GLN A 0 629 . -59.653  -35.494 5.898    1.00 25.91 629 A 1 
ATOM 4796 C CD  . GLN A 0 629 . -59.798  -36.147 4.523    1.00 25.91 629 A 1 
ATOM 4797 N NE2 . GLN A 0 629 . -58.927  -35.839 3.587    1.00 25.91 629 A 1 
ATOM 4798 O OE1 . GLN A 0 629 . -60.701  -36.923 4.247    1.00 25.91 629 A 1 
ATOM 4799 N N   . GLY A 0 630 . -61.813  -36.563 10.026   1.00 26.06 630 A 1 
ATOM 4800 C CA  . GLY A 0 630 . -63.165  -36.889 9.534    1.00 26.06 630 A 1 
ATOM 4801 C C   . GLY A 0 630 . -63.803  -38.253 9.866    1.00 26.06 630 A 1 
ATOM 4802 O O   . GLY A 0 630 . -63.160  -39.210 10.267   1.00 26.06 630 A 1 
ATOM 4803 N N   . TYR A 0 631 . -65.116  -38.314 9.589    1.00 28.75 631 A 1 
ATOM 4804 C CA  . TYR A 0 631 . -66.033  -39.467 9.712    1.00 28.75 631 A 1 
ATOM 4805 C C   . TYR A 0 631 . -66.299  -39.973 11.158   1.00 28.75 631 A 1 
ATOM 4806 C CB  . TYR A 0 631 . -65.593  -40.616 8.777    1.00 28.75 631 A 1 
ATOM 4807 O O   . TYR A 0 631 . -65.390  -40.307 11.896   1.00 28.75 631 A 1 
ATOM 4808 C CG  . TYR A 0 631 . -65.171  -40.201 7.373    1.00 28.75 631 A 1 
ATOM 4809 C CD1 . TYR A 0 631 . -66.132  -40.011 6.360    1.00 28.75 631 A 1 
ATOM 4810 C CD2 . TYR A 0 631 . -63.806  -39.988 7.087    1.00 28.75 631 A 1 
ATOM 4811 C CE1 . TYR A 0 631 . -65.730  -39.592 5.074    1.00 28.75 631 A 1 
ATOM 4812 C CE2 . TYR A 0 631 . -63.402  -39.550 5.812    1.00 28.75 631 A 1 
ATOM 4813 O OH  . TYR A 0 631 . -63.986  -38.907 3.576    1.00 28.75 631 A 1 
ATOM 4814 C CZ  . TYR A 0 631 . -64.365  -39.350 4.802    1.00 28.75 631 A 1 
ATOM 4815 N N   . GLY A 0 632 . -67.541  -40.130 11.634   1.00 32.11 632 A 1 
ATOM 4816 C CA  . GLY A 0 632 . -68.825  -39.705 11.074   1.00 32.11 632 A 1 
ATOM 4817 C C   . GLY A 0 632 . -70.042  -40.393 11.719   1.00 32.11 632 A 1 
ATOM 4818 O O   . GLY A 0 632 . -69.955  -41.531 12.150   1.00 32.11 632 A 1 
ATOM 4819 N N   . LYS A 0 633 . -71.194  -39.707 11.646   1.00 27.18 633 A 1 
ATOM 4820 C CA  . LYS A 0 633 . -72.575  -40.229 11.484   1.00 27.18 633 A 1 
ATOM 4821 C C   . LYS A 0 633 . -73.194  -41.249 12.476   1.00 27.18 633 A 1 
ATOM 4822 C CB  . LYS A 0 633 . -72.729  -40.762 10.039   1.00 27.18 633 A 1 
ATOM 4823 O O   . LYS A 0 633 . -72.626  -42.269 12.829   1.00 27.18 633 A 1 
ATOM 4824 C CG  . LYS A 0 633 . -73.675  -39.906 9.188    1.00 27.18 633 A 1 
ATOM 4825 C CD  . LYS A 0 633 . -73.762  -40.469 7.763    1.00 27.18 633 A 1 
ATOM 4826 C CE  . LYS A 0 633 . -74.690  -39.608 6.900    1.00 27.18 633 A 1 
ATOM 4827 N NZ  . LYS A 0 633 . -74.754  -40.112 5.505    1.00 27.18 633 A 1 
ATOM 4828 N N   . SER A 0 634 . -74.517  -41.069 12.613   1.00 30.17 634 A 1 
ATOM 4829 C CA  . SER A 0 634 . -75.573  -42.004 13.073   1.00 30.17 634 A 1 
ATOM 4830 C C   . SER A 0 634 . -75.916  -42.012 14.577   1.00 30.17 634 A 1 
ATOM 4831 C CB  . SER A 0 634 . -75.405  -43.425 12.501   1.00 30.17 634 A 1 
ATOM 4832 O O   . SER A 0 634 . -75.017  -41.901 15.394   1.00 30.17 634 A 1 
ATOM 4833 O OG  . SER A 0 634 . -74.438  -44.183 13.185   1.00 30.17 634 A 1 
ATOM 4834 N N   . VAL A 0 635 . -77.160  -42.220 15.047   1.00 28.41 635 A 1 
ATOM 4835 C CA  . VAL A 0 635 . -78.558  -41.874 14.644   1.00 28.41 635 A 1 
ATOM 4836 C C   . VAL A 0 635 . -79.511  -42.717 15.524   1.00 28.41 635 A 1 
ATOM 4837 C CB  . VAL A 0 635 . -78.912  -42.109 13.144   1.00 28.41 635 A 1 
ATOM 4838 O O   . VAL A 0 635 . -79.363  -43.933 15.574   1.00 28.41 635 A 1 
ATOM 4839 C CG1 . VAL A 0 635 . -80.322  -42.638 12.822   1.00 28.41 635 A 1 
ATOM 4840 C CG2 . VAL A 0 635 . -78.821  -40.778 12.371   1.00 28.41 635 A 1 
ATOM 4841 N N   . GLY A 0 636 . -80.549  -42.103 16.114   1.00 26.65 636 A 1 
ATOM 4842 C CA  . GLY A 0 636 . -81.690  -42.800 16.752   1.00 26.65 636 A 1 
ATOM 4843 C C   . GLY A 0 636 . -81.465  -43.306 18.196   1.00 26.65 636 A 1 
ATOM 4844 O O   . GLY A 0 636 . -80.332  -43.432 18.631   1.00 26.65 636 A 1 
ATOM 4845 N N   . TYR A 0 637 . -82.499  -43.619 18.996   1.00 28.05 637 A 1 
ATOM 4846 C CA  . TYR A 0 637 . -83.945  -43.645 18.703   1.00 28.05 637 A 1 
ATOM 4847 C C   . TYR A 0 637 . -84.806  -43.715 19.996   1.00 28.05 637 A 1 
ATOM 4848 C CB  . TYR A 0 637 . -84.219  -44.917 17.869   1.00 28.05 637 A 1 
ATOM 4849 O O   . TYR A 0 637 . -84.587  -44.619 20.787   1.00 28.05 637 A 1 
ATOM 4850 C CG  . TYR A 0 637 . -85.392  -44.850 16.914   1.00 28.05 637 A 1 
ATOM 4851 C CD1 . TYR A 0 637 . -86.666  -45.307 17.303   1.00 28.05 637 A 1 
ATOM 4852 C CD2 . TYR A 0 637 . -85.168  -44.427 15.589   1.00 28.05 637 A 1 
ATOM 4853 C CE1 . TYR A 0 637 . -87.713  -45.360 16.359   1.00 28.05 637 A 1 
ATOM 4854 C CE2 . TYR A 0 637 . -86.212  -44.470 14.648   1.00 28.05 637 A 1 
ATOM 4855 O OH  . TYR A 0 637 . -88.471  -45.025 14.099   1.00 28.05 637 A 1 
ATOM 4856 C CZ  . TYR A 0 637 . -87.481  -44.949 15.026   1.00 28.05 637 A 1 
ATOM 4857 N N   . GLY A 0 638 . -85.830  -42.851 20.147   1.00 30.62 638 A 1 
ATOM 4858 C CA  . GLY A 0 638 . -87.058  -43.026 20.977   1.00 30.62 638 A 1 
ATOM 4859 C C   . GLY A 0 638 . -86.968  -43.378 22.489   1.00 30.62 638 A 1 
ATOM 4860 O O   . GLY A 0 638 . -85.921  -43.701 23.014   1.00 30.62 638 A 1 
ATOM 4861 N N   . LYS A 0 639 . -88.046  -43.423 23.288   1.00 31.24 639 A 1 
ATOM 4862 C CA  . LYS A 0 639 . -89.362  -42.745 23.324   1.00 31.24 639 A 1 
ATOM 4863 C C   . LYS A 0 639 . -90.180  -43.311 24.521   1.00 31.24 639 A 1 
ATOM 4864 C CB  . LYS A 0 639 . -90.189  -42.958 22.023   1.00 31.24 639 A 1 
ATOM 4865 O O   . LYS A 0 639 . -90.503  -44.492 24.523   1.00 31.24 639 A 1 
ATOM 4866 C CG  . LYS A 0 639 . -90.581  -41.645 21.317   1.00 31.24 639 A 1 
ATOM 4867 C CD  . LYS A 0 639 . -91.439  -41.929 20.071   1.00 31.24 639 A 1 
ATOM 4868 C CE  . LYS A 0 639 . -91.880  -40.626 19.387   1.00 31.24 639 A 1 
ATOM 4869 N NZ  . LYS A 0 639 . -92.701  -40.888 18.177   1.00 31.24 639 A 1 
ATOM 4870 N N   . SER A 0 640 . -90.681  -42.415 25.381   1.00 28.69 640 A 1 
ATOM 4871 C CA  . SER A 0 640 . -92.121  -42.266 25.729   1.00 28.69 640 A 1 
ATOM 4872 C C   . SER A 0 640 . -92.833  -43.009 26.894   1.00 28.69 640 A 1 
ATOM 4873 C CB  . SER A 0 640 . -92.962  -42.386 24.455   1.00 28.69 640 A 1 
ATOM 4874 O O   . SER A 0 640 . -92.680  -44.209 27.065   1.00 28.69 640 A 1 
ATOM 4875 O OG  . SER A 0 640 . -93.122  -43.728 24.025   1.00 28.69 640 A 1 
ATOM 4876 N N   . TYR A 0 641 . -93.743  -42.237 27.533   1.00 28.97 641 A 1 
ATOM 4877 C CA  . TYR A 0 641 . -94.905  -42.565 28.405   1.00 28.97 641 A 1 
ATOM 4878 C C   . TYR A 0 641 . -94.636  -43.314 29.736   1.00 28.97 641 A 1 
ATOM 4879 C CB  . TYR A 0 641 . -96.019  -43.232 27.570   1.00 28.97 641 A 1 
ATOM 4880 O O   . TYR A 0 641 . -93.778  -44.176 29.802   1.00 28.97 641 A 1 
ATOM 4881 C CG  . TYR A 0 641 . -96.370  -42.520 26.267   1.00 28.97 641 A 1 
ATOM 4882 C CD1 . TYR A 0 641 . -96.942  -41.231 26.283   1.00 28.97 641 A 1 
ATOM 4883 C CD2 . TYR A 0 641 . -96.092  -43.137 25.031   1.00 28.97 641 A 1 
ATOM 4884 C CE1 . TYR A 0 641 . -97.178  -40.540 25.077   1.00 28.97 641 A 1 
ATOM 4885 C CE2 . TYR A 0 641 . -96.315  -42.446 23.822   1.00 28.97 641 A 1 
ATOM 4886 O OH  . TYR A 0 641 . -97.006  -40.455 22.678   1.00 28.97 641 A 1 
ATOM 4887 C CZ  . TYR A 0 641 . -96.842  -41.139 23.842   1.00 28.97 641 A 1 
ATOM 4888 N N   . GLY A 0 642 . -95.347  -43.073 30.848   1.00 28.88 642 A 1 
ATOM 4889 C CA  . GLY A 0 642 . -96.473  -42.168 31.150   1.00 28.88 642 A 1 
ATOM 4890 C C   . GLY A 0 642 . -97.393  -42.781 32.233   1.00 28.88 642 A 1 
ATOM 4891 O O   . GLY A 0 642 . -97.346  -43.991 32.419   1.00 28.88 642 A 1 
ATOM 4892 N N   . ALA A 0 643 . -98.266  -41.975 32.869   1.00 32.08 643 A 1 
ATOM 4893 C CA  . ALA A 0 643 . -99.329  -42.394 33.820   1.00 32.08 643 A 1 
ATOM 4894 C C   . ALA A 0 643 . -98.884  -42.979 35.197   1.00 32.08 643 A 1 
ATOM 4895 C CB  . ALA A 0 643 . -100.299 -43.331 33.058   1.00 32.08 643 A 1 
ATOM 4896 O O   . ALA A 0 643 . -97.787  -43.500 35.327   1.00 32.08 643 A 1 
ATOM 4897 N N   . GLN A 0 644 . -99.691  -42.988 36.277   1.00 27.99 644 A 1 
ATOM 4898 C CA  . GLN A 0 644 . -100.741 -42.065 36.773   1.00 27.99 644 A 1 
ATOM 4899 C C   . GLN A 0 644 . -101.162 -42.491 38.206   1.00 27.99 644 A 1 
ATOM 4900 C CB  . GLN A 0 644 . -102.020 -42.092 35.899   1.00 27.99 644 A 1 
ATOM 4901 O O   . GLN A 0 644 . -101.109 -43.670 38.527   1.00 27.99 644 A 1 
ATOM 4902 C CG  . GLN A 0 644 . -102.807 -40.776 35.842   1.00 27.99 644 A 1 
ATOM 4903 C CD  . GLN A 0 644 . -103.866 -40.845 34.743   1.00 27.99 644 A 1 
ATOM 4904 N NE2 . GLN A 0 644 . -105.104 -41.169 35.046   1.00 27.99 644 A 1 
ATOM 4905 O OE1 . GLN A 0 644 . -103.587 -40.640 33.577   1.00 27.99 644 A 1 
ATOM 4906 N N   . ALA A 0 645 . -101.726 -41.554 38.980   1.00 32.35 645 A 1 
ATOM 4907 C CA  . ALA A 0 645 . -102.795 -41.762 39.977   1.00 32.35 645 A 1 
ATOM 4908 C C   . ALA A 0 645 . -102.586 -42.601 41.273   1.00 32.35 645 A 1 
ATOM 4909 C CB  . ALA A 0 645 . -104.047 -42.259 39.231   1.00 32.35 645 A 1 
ATOM 4910 O O   . ALA A 0 645 . -102.393 -43.809 41.241   1.00 32.35 645 A 1 
ATOM 4911 N N   . SER A 0 646 . -103.039 -41.984 42.381   1.00 32.38 646 A 1 
ATOM 4912 C CA  . SER A 0 646 . -103.969 -42.559 43.393   1.00 32.38 646 A 1 
ATOM 4913 C C   . SER A 0 646 . -103.480 -43.648 44.374   1.00 32.38 646 A 1 
ATOM 4914 C CB  . SER A 0 646 . -105.239 -43.047 42.669   1.00 32.38 646 A 1 
ATOM 4915 O O   . SER A 0 646 . -102.540 -44.370 44.095   1.00 32.38 646 A 1 
ATOM 4916 O OG  . SER A 0 646 . -105.012 -44.216 41.910   1.00 32.38 646 A 1 
ATOM 4917 N N   . ALA A 0 647 . -104.127 -43.898 45.524   1.00 29.72 647 A 1 
ATOM 4918 C CA  . ALA A 0 647 . -104.917 -43.056 46.444   1.00 29.72 647 A 1 
ATOM 4919 C C   . ALA A 0 647 . -105.244 -43.864 47.724   1.00 29.72 647 A 1 
ATOM 4920 C CB  . ALA A 0 647 . -106.265 -42.608 45.850   1.00 29.72 647 A 1 
ATOM 4921 O O   . ALA A 0 647 . -105.600 -45.037 47.641   1.00 29.72 647 A 1 
ATOM 4922 N N   . GLY A 0 648 . -105.263 -43.212 48.895   1.00 31.28 648 A 1 
ATOM 4923 C CA  . GLY A 0 648 . -105.706 -43.821 50.163   1.00 31.28 648 A 1 
ATOM 4924 C C   . GLY A 0 648 . -104.731 -44.856 50.760   1.00 31.28 648 A 1 
ATOM 4925 O O   . GLY A 0 648 . -103.696 -45.148 50.184   1.00 31.28 648 A 1 
ATOM 4926 N N   . LYS A 0 649 . -104.998 -45.439 51.937   1.00 28.84 649 A 1 
ATOM 4927 C CA  . LYS A 0 649 . -106.101 -45.213 52.891   1.00 28.84 649 A 1 
ATOM 4928 C C   . LYS A 0 649 . -105.730 -45.834 54.258   1.00 28.84 649 A 1 
ATOM 4929 C CB  . LYS A 0 649 . -107.379 -45.904 52.350   1.00 28.84 649 A 1 
ATOM 4930 O O   . LYS A 0 649 . -105.135 -46.896 54.288   1.00 28.84 649 A 1 
ATOM 4931 C CG  . LYS A 0 649 . -108.614 -44.993 52.266   1.00 28.84 649 A 1 
ATOM 4932 C CD  . LYS A 0 649 . -109.808 -45.800 51.732   1.00 28.84 649 A 1 
ATOM 4933 C CE  . LYS A 0 649 . -111.108 -44.983 51.762   1.00 28.84 649 A 1 
ATOM 4934 N NZ  . LYS A 0 649 . -112.193 -45.738 52.433   1.00 28.84 649 A 1 
ATOM 4935 N N   . GLN A 0 650 . -106.171 -45.210 55.355   1.00 29.55 650 A 1 
ATOM 4936 C CA  . GLN A 0 650 . -106.544 -45.821 56.655   1.00 29.55 650 A 1 
ATOM 4937 C C   . GLN A 0 650 . -105.690 -46.967 57.281   1.00 29.55 650 A 1 
ATOM 4938 C CB  . GLN A 0 650 . -107.998 -46.339 56.529   1.00 29.55 650 A 1 
ATOM 4939 O O   . GLN A 0 650 . -105.817 -48.115 56.875   1.00 29.55 650 A 1 
ATOM 4940 C CG  . GLN A 0 650 . -109.060 -45.254 56.299   1.00 29.55 650 A 1 
ATOM 4941 C CD  . GLN A 0 650 . -110.423 -45.864 55.974   1.00 29.55 650 A 1 
ATOM 4942 N NE2 . GLN A 0 650 . -111.208 -46.234 56.961   1.00 29.55 650 A 1 
ATOM 4943 O OE1 . GLN A 0 650 . -110.823 -46.007 54.827   1.00 29.55 650 A 1 
ATOM 4944 N N   . GLY A 0 651 . -105.177 -46.738 58.505   1.00 28.10 651 A 1 
ATOM 4945 C CA  . GLY A 0 651 . -105.803 -47.404 59.670   1.00 28.10 651 A 1 
ATOM 4946 C C   . GLY A 0 651 . -104.962 -48.116 60.760   1.00 28.10 651 A 1 
ATOM 4947 O O   . GLY A 0 651 . -104.335 -49.128 60.506   1.00 28.10 651 A 1 
ATOM 4948 N N   . TYR A 0 652 . -105.179 -47.670 62.012   1.00 26.55 652 A 1 
ATOM 4949 C CA  . TYR A 0 652 . -105.440 -48.459 63.248   1.00 26.55 652 A 1 
ATOM 4950 C C   . TYR A 0 652 . -104.403 -49.423 63.903   1.00 26.55 652 A 1 
ATOM 4951 C CB  . TYR A 0 652 . -106.796 -49.183 63.099   1.00 26.55 652 A 1 
ATOM 4952 O O   . TYR A 0 652 . -103.966 -50.396 63.311   1.00 26.55 652 A 1 
ATOM 4953 C CG  . TYR A 0 652 . -108.014 -48.336 63.429   1.00 26.55 652 A 1 
ATOM 4954 C CD1 . TYR A 0 652 . -108.689 -48.537 64.650   1.00 26.55 652 A 1 
ATOM 4955 C CD2 . TYR A 0 652 . -108.496 -47.383 62.511   1.00 26.55 652 A 1 
ATOM 4956 C CE1 . TYR A 0 652 . -109.826 -47.766 64.962   1.00 26.55 652 A 1 
ATOM 4957 C CE2 . TYR A 0 652 . -109.624 -46.598 62.824   1.00 26.55 652 A 1 
ATOM 4958 O OH  . TYR A 0 652 . -111.369 -46.040 64.387   1.00 26.55 652 A 1 
ATOM 4959 C CZ  . TYR A 0 652 . -110.286 -46.787 64.056   1.00 26.55 652 A 1 
ATOM 4960 N N   . GLY A 0 653 . -104.233 -49.260 65.236   1.00 32.71 653 A 1 
ATOM 4961 C CA  . GLY A 0 653 . -103.683 -50.243 66.212   1.00 32.71 653 A 1 
ATOM 4962 C C   . GLY A 0 653 . -102.404 -49.737 66.914   1.00 32.71 653 A 1 
ATOM 4963 O O   . GLY A 0 653 . -101.458 -49.423 66.215   1.00 32.71 653 A 1 
ATOM 4964 N N   . ALA A 0 654 . -102.257 -49.481 68.226   1.00 28.37 654 A 1 
ATOM 4965 C CA  . ALA A 0 654 . -102.809 -49.991 69.499   1.00 28.37 654 A 1 
ATOM 4966 C C   . ALA A 0 654 . -102.210 -51.322 70.027   1.00 28.37 654 A 1 
ATOM 4967 C CB  . ALA A 0 654 . -104.347 -49.943 69.552   1.00 28.37 654 A 1 
ATOM 4968 O O   . ALA A 0 654 . -102.786 -52.367 69.754   1.00 28.37 654 A 1 
ATOM 4969 N N   . HIS A 0 655 . -101.126 -51.256 70.828   1.00 30.27 655 A 1 
ATOM 4970 C CA  . HIS A 0 655 . -100.708 -52.185 71.919   1.00 30.27 655 A 1 
ATOM 4971 C C   . HIS A 0 655 . -99.439  -51.600 72.604   1.00 30.27 655 A 1 
ATOM 4972 C CB  . HIS A 0 655 . -100.398 -53.594 71.375   1.00 30.27 655 A 1 
ATOM 4973 O O   . HIS A 0 655 . -98.520  -51.211 71.894   1.00 30.27 655 A 1 
ATOM 4974 C CG  . HIS A 0 655 . -100.535 -54.667 72.420   1.00 30.27 655 A 1 
ATOM 4975 C CD2 . HIS A 0 655 . -101.712 -55.166 72.913   1.00 30.27 655 A 1 
ATOM 4976 N ND1 . HIS A 0 655 . -99.511  -55.323 73.067   1.00 30.27 655 A 1 
ATOM 4977 C CE1 . HIS A 0 655 . -100.063 -56.183 73.944   1.00 30.27 655 A 1 
ATOM 4978 N NE2 . HIS A 0 655 . -101.403 -56.128 73.874   1.00 30.27 655 A 1 
ATOM 4979 N N   . GLN A 0 656 . -99.471  -51.170 73.873   1.00 25.71 656 A 1 
ATOM 4980 C CA  . GLN A 0 656 . -98.995  -51.853 75.101   1.00 25.71 656 A 1 
ATOM 4981 C C   . GLN A 0 656 . -97.524  -52.340 75.152   1.00 25.71 656 A 1 
ATOM 4982 C CB  . GLN A 0 656 . -99.934  -52.950 75.622   1.00 25.71 656 A 1 
ATOM 4983 O O   . GLN A 0 656 . -97.023  -52.976 74.233   1.00 25.71 656 A 1 
ATOM 4984 C CG  . GLN A 0 656 . -101.285 -52.461 76.154   1.00 25.71 656 A 1 
ATOM 4985 C CD  . GLN A 0 656 . -102.112 -53.594 76.768   1.00 25.71 656 A 1 
ATOM 4986 N NE2 . GLN A 0 656 . -103.341 -53.336 77.156   1.00 25.71 656 A 1 
ATOM 4987 O OE1 . GLN A 0 656 . -101.700 -54.724 76.930   1.00 25.71 656 A 1 
ATOM 4988 N N   . ASP A 0 657 . -96.943  -52.091 76.334   1.00 26.62 657 A 1 
ATOM 4989 C CA  . ASP A 0 657 . -95.792  -52.716 77.004   1.00 26.62 657 A 1 
ATOM 4990 C C   . ASP A 0 657 . -94.326  -52.483 76.565   1.00 26.62 657 A 1 
ATOM 4991 C CB  . ASP A 0 657 . -96.124  -54.160 77.427   1.00 26.62 657 A 1 
ATOM 4992 O O   . ASP A 0 657 . -93.791  -53.050 75.623   1.00 26.62 657 A 1 
ATOM 4993 C CG  . ASP A 0 657 . -97.038  -54.226 78.665   1.00 26.62 657 A 1 
ATOM 4994 O OD1 . ASP A 0 657 . -97.298  -53.159 79.278   1.00 26.62 657 A 1 
ATOM 4995 O OD2 . ASP A 0 657 . -97.454  -55.350 79.008   1.00 26.62 657 A 1 
ATOM 4996 N N   . ALA A 0 658 . -93.661  -51.702 77.431   1.00 29.57 658 A 1 
ATOM 4997 C CA  . ALA A 0 658 . -92.575  -52.146 78.314   1.00 29.57 658 A 1 
ATOM 4998 C C   . ALA A 0 658 . -91.173  -52.495 77.753   1.00 29.57 658 A 1 
ATOM 4999 C CB  . ALA A 0 658 . -93.108  -53.244 79.251   1.00 29.57 658 A 1 
ATOM 5000 O O   . ALA A 0 658 . -90.961  -53.417 76.980   1.00 29.57 658 A 1
[truncated: 72,849 more chars]
