# Supplementary material for: Self-assembling proteins compose the chemically resistant shell biomaterial of planktonic tintinnid ciliates
Source: Nat Commun. 2026 Jun 13;17:7507. doi: 10.1038/s41467-026-74402-4 (PMC13408134; doi:10.1038/s41467-026-74402-4)
Supplement: Supplementary file 6 — Supplementary Data 16 [file 41467_2026_74402_MOESM6_ESM.zip › AF2_structure_models/Tara_Unigene_11.cif]

data_0
#
_entry.id   0
#
_struct_asym.id          A
_struct_asym.entity_id   0
#
_entity_poly.entity_id        0
_entity_poly.type             polypeptide(L)
_entity_poly.pdbx_strand_id   A
#
_entity.id     0
_entity.type   polymer
#
loop_
_entity_poly_seq.entity_id
_entity_poly_seq.num
_entity_poly_seq.mon_id
0 1   MET 
0 2   LYS 
0 3   SER 
0 4   PHE 
0 5   ALA 
0 6   PHE 
0 7   ALA 
0 8   ALA 
0 9   ALA 
0 10  LEU 
0 11  VAL 
0 12  ALA 
0 13  ALA 
0 14  VAL 
0 15  GLN 
0 16  ALA 
0 17  VAL 
0 18  ALA 
0 19  VAL 
0 20  GLU 
0 21  SER 
0 22  SER 
0 23  GLY 
0 24  TYR 
0 25  GLY 
0 26  SER 
0 27  GLY 
0 28  HIS 
0 29  ASN 
0 30  ALA 
0 31  GLY 
0 32  TYR 
0 33  GLY 
0 34  HIS 
0 35  GLN 
0 36  GLN 
0 37  SER 
0 38  TYR 
0 39  THR 
0 40  TYR 
0 41  PRO 
0 42  VAL 
0 43  ALA 
0 44  HIS 
0 45  THR 
0 46  GLN 
0 47  HIS 
0 48  ARG 
0 49  PRO 
0 50  ALA 
0 51  ASN 
0 52  LYS 
0 53  VAL 
0 54  ALA 
0 55  ALA 
0 56  ALA 
0 57  SER 
0 58  LYS 
0 59  ALA 
0 60  TYR 
0 61  GLY 
0 62  ALA 
0 63  ASP 
0 64  TYR 
0 65  GLN 
0 66  LYS 
0 67  ALA 
0 68  SER 
0 69  ALA 
0 70  SER 
0 71  ASP 
0 72  TRP 
0 73  ASP 
0 74  ALA 
0 75  TRP 
0 76  GLY 
0 77  ARG 
0 78  ASP 
0 79  GLN 
0 80  ASP 
0 81  LEU 
0 82  SER 
0 83  ILE 
0 84  SER 
0 85  GLU 
0 86  SER 
0 87  TYR 
0 88  GLY 
0 89  LYS 
0 90  THR 
0 91  ASN 
0 92  ALA 
0 93  LYS 
0 94  SER 
0 95  TYR 
0 96  ALA 
0 97  ALA 
0 98  GLU 
0 99  SER 
0 100 TYR 
0 101 ASP 
0 102 GLU 
0 103 TRP 
0 104 ASP 
0 105 ASN 
0 106 LYS 
0 107 ASP 
0 108 ASP 
0 109 ASP 
0 110 ARG 
0 111 TRP 
0 112 GLY 
0 113 ALA 
0 114 GLN 
0 115 ALA 
0 116 TRP 
0 117 GLY 
0 118 GLN 
0 119 ASP 
0 120 ARG 
0 121 ASP 
0 122 GLY 
0 123 ALA 
0 124 GLY 
0 125 ALA 
0 126 SER 
0 127 SER 
0 128 TYR 
0 129 GLY 
0 130 LYS 
0 131 ALA 
0 132 ALA 
0 133 SER 
0 134 ALA 
0 135 SER 
0 136 ASP 
0 137 ALA 
0 138 ASP 
0 139 GLN 
0 140 TYR 
0 141 ALA 
0 142 TYR 
0 143 GLY 
0 144 ALA 
0 145 LYS 
0 146 SER 
0 147 GLY 
0 148 TYR 
0 149 GLY 
0 150 PRO 
0 151 ASN 
0 152 PRO 
0 153 HIS 
0 154 GLY 
0 155 ALA 
0 156 LYS 
0 157 ALA 
0 158 ALA 
0 159 ASN 
0 160 GLY 
0 161 ALA 
0 162 ALA 
0 163 ALA 
0 164 GLN 
0 165 LYS 
0 166 TRP 
0 167 GLN 
0 168 GLY 
0 169 ALA 
0 170 SER 
0 171 ALA 
0 172 SER 
0 173 TYR 
0 174 GLY 
0 175 ALA 
0 176 ALA 
0 177 GLN 
0 178 ASN 
0 179 GLY 
0 180 TYR 
0 181 ASP 
0 182 ASN 
0 183 ASP 
0 184 VAL 
0 185 TRP 
0 186 ALA 
0 187 LYS 
0 188 GLN 
0 189 ALA 
0 190 TYR 
0 191 GLY 
0 192 THR 
0 193 ASP 
0 194 THR 
0 195 ASP 
0 196 SER 
0 197 ARG 
0 198 TRP 
0 199 GLY 
0 200 LYS 
0 201 SER 
0 202 TYR 
0 203 ASP 
0 204 SER 
0 205 VAL 
0 206 ASP 
0 207 ALA 
0 208 LYS 
0 209 SER 
0 210 TYR 
0 211 ASP 
0 212 GLY 
0 213 GLU 
0 214 TRP 
0 215 TYR 
0 216 ALA 
0 217 LYS 
0 218 SER 
0 219 VAL 
0 220 LYS 
0 221 ALA 
0 222 ASP 
0 223 ASP 
0 224 ASP 
0 225 GLN 
0 226 TRP 
0 227 ALA 
0 228 GLU 
0 229 ASP 
0 230 TYR 
0 231 ASP 
0 232 ARG 
0 233 TYR 
0 234 ASP 
0 235 SER 
0 236 GLY 
0 237 ASP 
0 238 ALA 
0 239 ASP 
0 240 SER 
0 241 TYR 
0 242 GLY 
0 243 ARG 
0 244 ALA 
0 245 ALA 
0 246 SER 
0 247 THR 
0 248 GLU 
0 249 ALA 
0 250 TRP 
0 251 LYS 
0 252 ASN 
0 253 GLY 
0 254 ASP 
0 255 GLY 
0 256 HIS 
0 257 TYR 
0 258 ASN 
0 259 LYS 
0 260 GLY 
0 261 GLY 
0 262 ASP 
0 263 TYR 
0 264 LYS 
0 265 ALA 
0 266 ALA 
0 267 SER 
0 268 ALA 
0 269 LYS 
0 270 GLN 
0 271 GLY 
0 272 ALA 
0 273 GLY 
0 274 TYR 
0 275 TRP 
0 276 GLY 
0 277 LYS 
0 278 SER 
0 279 GLY 
0 280 SER 
0 281 ASP 
0 282 TRP 
0 283 ASP 
0 284 SER 
0 285 TRP 
0 286 GLY 
0 287 ARG 
0 288 ASP 
0 289 GLN 
0 290 ASP 
0 291 TYR 
0 292 SER 
0 293 GLU 
0 294 ASP 
0 295 VAL 
0 296 SER 
0 297 TYR 
0 298 ASP 
0 299 LYS 
0 300 VAL 
0 301 GLN 
0 302 ALA 
0 303 LYS 
0 304 ALA 
0 305 TYR 
0 306 ALA 
0 307 ALA 
0 308 GLU 
0 309 SER 
0 310 TYR 
0 311 ASP 
0 312 GLU 
0 313 TRP 
0 314 ASP 
0 315 ASN 
0 316 GLN 
0 317 ASP 
0 318 ALA 
0 319 ASP 
0 320 LYS 
0 321 TRP 
0 322 GLY 
0 323 ALA 
0 324 GLN 
0 325 ALA 
0 326 TRP 
0 327 GLY 
0 328 LYS 
0 329 ASP 
0 330 THR 
0 331 ASP 
0 332 VAL 
0 333 TYR 
0 334 GLY 
0 335 ALA 
0 336 SER 
0 337 SER 
0 338 TYR 
0 339 GLY 
0 340 ALA 
0 341 LYS 
0 342 ALA 
0 343 SER 
0 344 ALA 
0 345 GLN 
0 346 ASP 
0 347 TRP 
0 348 GLN 
0 349 GLY 
0 350 ALA 
0 351 GLY 
0 352 TYR 
0 353 GLY 
0 354 ALA 
0 355 LYS 
0 356 ALA 
0 357 GLY 
0 358 TYR 
0 359 GLY 
0 360 ALA 
0 361 SER 
0 362 ASP 
0 363 SER 
0 364 TYR 
0 365 GLY 
0 366 VAL 
0 367 ALA 
0 368 SER 
0 369 LYS 
0 370 GLY 
0 371 GLY 
0 372 GLN 
0 373 GLY 
0 374 TYR 
0 375 SER 
0 376 GLY 
0 377 SER 
0 378 LYS 
0 379 HIS 
0 380 GLY 
0 381 GLY 
0 382 TYR 
0 383 GLY 
0 384 GLY 
0 385 HIS 
0 386 GLY 
0 387 SER 
0 388 ALA 
0 389 TYR 
0 390 GLY 
0 391 SER 
0 392 ASN 
0 393 GLY 
0 394 TYR 
0 395 ALA 
0 396 LYS 
0 397 GLY 
0 398 ALA 
0 399 SER 
0 400 GLY 
0 401 SER 
0 402 GLN 
0 403 HIS 
0 404 ALA 
0 405 ALA 
0 406 ALA 
0 407 GLY 
0 408 GLN 
0 409 ALA 
0 410 GLY 
0 411 TYR 
0 412 GLY 
0 413 GLN 
0 414 ALA 
0 415 THR 
0 416 SER 
0 417 ASP 
0 418 TRP 
0 419 GLN 
0 420 GLY 
0 421 ALA 
0 422 SER 
0 423 ALA 
0 424 SER 
0 425 SER 
0 426 GLN 
0 427 ALA 
0 428 ALA 
0 429 SER 
0 430 GLY 
0 431 ALA 
0 432 TYR 
0 433 ASP 
0 434 ASN 
0 435 ASP 
0 436 GLU 
0 437 TRP 
0 438 ALA 
0 439 LYS 
0 440 GLN 
0 441 ALA 
0 442 TYR 
0 443 GLY 
0 444 SER 
0 445 ASP 
0 446 TYR 
0 447 ASP 
0 448 SER 
0 449 ARG 
0 450 TRP 
0 451 GLY 
0 452 LYS 
0 453 SER 
0 454 TYR 
0 455 ASP 
0 456 SER 
0 457 VAL 
0 458 SER 
0 459 ALA 
0 460 LYS 
0 461 SER 
0 462 TYR 
0 463 ASP 
0 464 ASN 
0 465 GLU 
0 466 SER 
0 467 TYR 
0 468 ALA 
0 469 ARG 
0 470 SER 
0 471 VAL 
0 472 GLN 
0 473 ALA 
0 474 ASP 
0 475 ASP 
0 476 ASP 
0 477 GLN 
0 478 TRP 
0 479 ALA 
0 480 GLU 
0 481 ASP 
0 482 TYR 
0 483 ASP 
0 484 ARG 
0 485 TYR 
0 486 ASP 
0 487 SER 
0 488 ARG 
0 489 ASP 
0 490 ALA 
0 491 LYS 
0 492 SER 
0 493 ALA 
0 494 GLY 
0 495 ALA 
0 496 ALA 
0 497 ALA 
0 498 SER 
0 499 GLN 
0 500 TRP 
0 501 GLY 
0 502 GLU 
0 503 GLU 
0 504 ALA 
0 505 ASP 
0 506 ARG 
0 507 THR 
0 508 TYR 
0 509 GLY 
0 510 SER 
0 511 ALA 
0 512 GLY 
0 513 HIS 
0 514 GLY 
0 515 GLY 
0 516 TYR 
0 517 GLY 
0 518 LYS 
0 519 GLY 
0 520 GLY 
0 521 TYR 
0 522 GLY 
0 523 GLY 
0 524 TYR 
0 525 SER 
0 526 TYR 
0 527 GLY 
0 528 LYS 
0 529 ASP 
0 530 THR 
0 531 GLY 
0 532 ALA 
0 533 ASP 
0 534 TYR 
0 535 ASP 
0 536 ALA 
0 537 ALA 
0 538 SER 
0 539 GLN 
0 540 GLN 
0 541 GLY 
0 542 GLU 
0 543 ALA 
0 544 GLY 
0 545 TYR 
0 546 TRP 
0 547 GLY 
0 548 LYS 
0 549 SER 
0 550 GLY 
0 551 SER 
0 552 ASP 
0 553 TRP 
0 554 ASP 
0 555 SER 
0 556 TRP 
0 557 GLY 
0 558 ARG 
0 559 ASP 
0 560 GLN 
0 561 ASP 
0 562 LEU 
0 563 SER 
0 564 ILE 
0 565 LYS 
0 566 GLU 
0 567 SER 
0 568 TYR 
0 569 ASP 
0 570 ARG 
0 571 THR 
0 572 TRP 
0 573 ALA 
0 574 LYS 
0 575 SER 
0 576 TYR 
0 577 ASP 
0 578 ALA 
0 579 GLU 
0 580 SER 
0 581 TYR 
0 582 ASP 
0 583 GLU 
0 584 TRP 
0 585 ASP 
0 586 ASN 
0 587 LYS 
0 588 ASP 
0 589 ASP 
0 590 ASP 
0 591 LYS 
0 592 TRP 
0 593 GLY 
0 594 ALA 
0 595 GLN 
0 596 ALA 
0 597 TRP 
0 598 GLY 
0 599 LYS 
0 600 ASP 
0 601 ARG 
0 602 ASP 
0 603 ALA 
0 604 TYR 
0 605 GLY 
0 606 ALA 
0 607 SER 
0 608 SER 
0 609 ASN 
0 610 GLY 
0 611 ALA 
0 612 ALA 
0 613 ALA 
0 614 SER 
0 615 GLU 
0 616 GLY 
0 617 ASP 
0 618 TRP 
0 619 ALA 
0 620 ASN 
0 621 ASN 
0 622 SER 
0 623 GLN 
0 624 ALA 
0 625 GLY 
0 626 TYR 
0 627 GLY 
0 628 ALA 
0 629 ALA 
0 630 ALA 
0 631 TYR 
0 632 GLY 
0 633 GLY 
0 634 GLN 
0 635 TYR 
0 636 GLN 
0 637 PRO 
0 638 ALA 
0 639 SER 
0 640 HIS 
0 641 GLY 
0 642 SER 
0 643 HIS 
0 644 GLY 
0 645 SER 
0 646 GLY 
0 647 TYR 
0 648 GLY 
0 649 ASN 
0 650 ALA 
0 651 HIS 
0 652 GLY 
0 653 SER 
0 654 GLY 
0 655 HIS 
0 656 GLY 
0 657 SER 
0 658 GLY 
0 659 TYR 
0 660 GLY 
0 661 TYR 
0 662 LYS 
0 663 ALA 
0 664 PRO 
0 665 ALA 
0 666 LYS 
0 667 SER 
0 668 TYR 
0 669 GLY 
0 670 GLY 
0 671 HIS 
0 672 ALA 
0 673 GLN 
0 674 GLY 
0 675 ALA 
0 676 GLN 
0 677 ASN 
0 678 ALA 
0 679 TYR 
0 680 GLY 
0 681 SER 
0 682 GLN 
0 683 ASP 
0 684 ASP 
0 685 ALA 
0 686 ALA 
0 687 ALA 
0 688 SER 
0 689 LYS 
0 690 GLN 
0 691 TYR 
0 692 GLY 
0 693 ALA 
0 694 ALA 
0 695 LYS 
0 696 SER 
0 697 GLY 
0 698 TYR 
0 699 ASP 
0 700 ASN 
0 701 ASP 
0 702 GLU 
0 703 TRP 
0 704 ALA 
0 705 LYS 
0 706 GLN 
0 707 ALA 
0 708 TYR 
0 709 GLY 
0 710 SER 
0 711 ASP 
0 712 TYR 
0 713 ASP 
0 714 THR 
0 715 ARG 
0 716 TRP 
0 717 GLY 
0 718 LYS 
0 719 SER 
0 720 TYR 
0 721 ASP 
0 722 SER 
0 723 VAL 
0 724 ASP 
0 725 ALA 
0 726 LYS 
0 727 SER 
0 728 TYR 
0 729 ASP 
0 730 ASP 
0 731 GLU 
0 732 GLN 
0 733 TYR 
0 734 ALA 
0 735 ARG 
0 736 LYS 
0 737 ILE 
0 738 TRP 
0 739 ALA 
0 740 ASP 
0 741 ASP 
0 742 ASP 
0 743 GLN 
0 744 TRP 
0 745 ALA 
0 746 GLU 
0 747 ASP 
0 748 TYR 
0 749 ASP 
0 750 ARG 
0 751 TYR 
0 752 THR 
0 753 THR 
0 754 LYS 
0 755 ASP 
0 756 ALA 
0 757 ASP 
0 758 SER 
0 759 TYR 
0 760 GLY 
0 761 GLN 
0 762 ALA 
0 763 ALA 
0 764 SER 
0 765 ALA 
0 766 ASN 
0 767 ALA 
0 768 GLN 
0 769 TYR 
0 770 GLY 
0 771 ALA 
0 772 ARG 
0 773 THR 
0 774 GLN 
0 775 THR 
0 776 THR 
0 777 VAL 
0 778 THR 
0 779 PRO 
0 780 VAL 
0 781 THR 
0 782 VAL 
0 783 LYS 
0 784 VAL 
0 785 GLY 
0 786 GLY 
0 787 TYR 
0 788 GLY 
0 789 SER 
0 790 HIS 
0 791 GLY 
0 792 SER 
0 793 HIS 
0 794 ASP 
0 795 ALA 
0 796 GLY 
0 797 HIS 
0 798 GLY 
0 799 SER 
0 800 GLY 
0 801 TYR 
0 802 GLY 
0 803 ASN 
0 804 GLY 
0 805 TYR 
0 806 ALA 
0 807 ALA 
0 808 TRP 
#
loop_
_chem_comp.id
_chem_comp.type
_chem_comp.name
ALA 'L-peptide linking' ALANINE         
ARG 'L-peptide linking' ARGININE        
ASN 'L-peptide linking' ASPARAGINE      
ASP 'L-peptide linking' 'ASPARTIC ACID' 
CYS 'L-peptide linking' CYSTEINE        
GLN 'L-peptide linking' GLUTAMINE       
GLU 'L-peptide linking' 'GLUTAMIC ACID' 
HIS 'L-peptide linking' HISTIDINE       
ILE 'L-peptide linking' ISOLEUCINE      
LEU 'L-peptide linking' LEUCINE         
LYS 'L-peptide linking' LYSINE          
MET 'L-peptide linking' METHIONINE      
PHE 'L-peptide linking' PHENYLALANINE   
PRO 'L-peptide linking' PROLINE         
SER 'L-peptide linking' SERINE          
THR 'L-peptide linking' THREONINE       
TRP 'L-peptide linking' TRYPTOPHAN      
TYR 'L-peptide linking' TYROSINE        
VAL 'L-peptide linking' VALINE          
GLY 'peptide linking'   GLYCINE         
#
loop_
_atom_site.group_PDB
_atom_site.id
_atom_site.type_symbol
_atom_site.label_atom_id
_atom_site.label_alt_id
_atom_site.label_comp_id
_atom_site.label_asym_id
_atom_site.label_entity_id
_atom_site.label_seq_id
_atom_site.pdbx_PDB_ins_code
_atom_site.Cartn_x
_atom_site.Cartn_y
_atom_site.Cartn_z
_atom_site.occupancy
_atom_site.B_iso_or_equiv
_atom_site.auth_seq_id
_atom_site.auth_asym_id
_atom_site.pdbx_PDB_model_num
ATOM 1    N N   . MET A 0 1   . 8.075   -3.251  4.270    1.00 33.56 1   A 1 
ATOM 2    C CA  . MET A 0 1   . 9.006   -4.310  4.761    1.00 33.56 1   A 1 
ATOM 3    C C   . MET A 0 1   . 10.204  -3.680  5.486    1.00 33.56 1   A 1 
ATOM 4    C CB  . MET A 0 1   . 9.517   -5.201  3.615    1.00 33.56 1   A 1 
ATOM 5    O O   . MET A 0 1   . 10.472  -2.516  5.235    1.00 33.56 1   A 1 
ATOM 6    C CG  . MET A 0 1   . 8.415   -6.013  2.925    1.00 33.56 1   A 1 
ATOM 7    S SD  . MET A 0 1   . 9.074   -7.165  1.694    1.00 33.56 1   A 1 
ATOM 8    C CE  . MET A 0 1   . 7.518   -7.790  0.991    1.00 33.56 1   A 1 
ATOM 9    N N   . LYS A 0 2   . 10.939  -4.444  6.322    1.00 35.53 2   A 1 
ATOM 10   C CA  . LYS A 0 2   . 12.027  -4.002  7.242    1.00 35.53 2   A 1 
ATOM 11   C C   . LYS A 0 2   . 11.567  -3.134  8.429    1.00 35.53 2   A 1 
ATOM 12   C CB  . LYS A 0 2   . 13.230  -3.370  6.507    1.00 35.53 2   A 1 
ATOM 13   O O   . LYS A 0 2   . 11.838  -1.942  8.500    1.00 35.53 2   A 1 
ATOM 14   C CG  . LYS A 0 2   . 13.969  -4.336  5.572    1.00 35.53 2   A 1 
ATOM 15   C CD  . LYS A 0 2   . 15.194  -3.639  4.961    1.00 35.53 2   A 1 
ATOM 16   C CE  . LYS A 0 2   . 15.954  -4.598  4.037    1.00 35.53 2   A 1 
ATOM 17   N NZ  . LYS A 0 2   . 17.079  -3.913  3.349    1.00 35.53 2   A 1 
ATOM 18   N N   . SER A 0 3   . 10.915  -3.780  9.389    1.00 34.32 3   A 1 
ATOM 19   C CA  . SER A 0 3   . 10.536  -3.225  10.694   1.00 34.32 3   A 1 
ATOM 20   C C   . SER A 0 3   . 11.690  -3.247  11.708   1.00 34.32 3   A 1 
ATOM 21   C CB  . SER A 0 3   . 9.378   -4.069  11.243   1.00 34.32 3   A 1 
ATOM 22   O O   . SER A 0 3   . 12.311  -4.292  11.903   1.00 34.32 3   A 1 
ATOM 23   O OG  . SER A 0 3   . 9.716   -5.447  11.152   1.00 34.32 3   A 1 
ATOM 24   N N   . PHE A 0 4   . 11.894  -2.143  12.431   1.00 35.39 4   A 1 
ATOM 25   C CA  . PHE A 0 4   . 12.596  -2.116  13.719   1.00 35.39 4   A 1 
ATOM 26   C C   . PHE A 0 4   . 11.622  -1.616  14.792   1.00 35.39 4   A 1 
ATOM 27   C CB  . PHE A 0 4   . 13.837  -1.207  13.664   1.00 35.39 4   A 1 
ATOM 28   O O   . PHE A 0 4   . 11.203  -0.465  14.750   1.00 35.39 4   A 1 
ATOM 29   C CG  . PHE A 0 4   . 15.111  -1.863  13.167   1.00 35.39 4   A 1 
ATOM 30   C CD1 . PHE A 0 4   . 15.929  -2.579  14.063   1.00 35.39 4   A 1 
ATOM 31   C CD2 . PHE A 0 4   . 15.514  -1.711  11.827   1.00 35.39 4   A 1 
ATOM 32   C CE1 . PHE A 0 4   . 17.143  -3.136  13.624   1.00 35.39 4   A 1 
ATOM 33   C CE2 . PHE A 0 4   . 16.730  -2.266  11.388   1.00 35.39 4   A 1 
ATOM 34   C CZ  . PHE A 0 4   . 17.545  -2.977  12.287   1.00 35.39 4   A 1 
ATOM 35   N N   . ALA A 0 5   . 11.293  -2.472  15.757   1.00 39.08 5   A 1 
ATOM 36   C CA  . ALA A 0 5   . 10.589  -2.108  16.982   1.00 39.08 5   A 1 
ATOM 37   C C   . ALA A 0 5   . 11.293  -2.798  18.158   1.00 39.08 5   A 1 
ATOM 38   C CB  . ALA A 0 5   . 9.107   -2.483  16.865   1.00 39.08 5   A 1 
ATOM 39   O O   . ALA A 0 5   . 11.789  -3.917  18.017   1.00 39.08 5   A 1 
ATOM 40   N N   . PHE A 0 6   . 11.395  -2.106  19.290   1.00 32.74 6   A 1 
ATOM 41   C CA  . PHE A 0 6   . 12.155  -2.531  20.467   1.00 32.74 6   A 1 
ATOM 42   C C   . PHE A 0 6   . 11.261  -2.453  21.713   1.00 32.74 6   A 1 
ATOM 43   C CB  . PHE A 0 6   . 13.412  -1.643  20.596   1.00 32.74 6   A 1 
ATOM 44   O O   . PHE A 0 6   . 10.239  -1.773  21.689   1.00 32.74 6   A 1 
ATOM 45   C CG  . PHE A 0 6   . 14.634  -2.304  21.219   1.00 32.74 6   A 1 
ATOM 46   C CD1 . PHE A 0 6   . 14.849  -2.269  22.611   1.00 32.74 6   A 1 
ATOM 47   C CD2 . PHE A 0 6   . 15.593  -2.913  20.386   1.00 32.74 6   A 1 
ATOM 48   C CE1 . PHE A 0 6   . 16.006  -2.852  23.163   1.00 32.74 6   A 1 
ATOM 49   C CE2 . PHE A 0 6   . 16.757  -3.481  20.936   1.00 32.74 6   A 1 
ATOM 50   C CZ  . PHE A 0 6   . 16.962  -3.454  22.326   1.00 32.74 6   A 1 
ATOM 51   N N   . ALA A 0 7   . 11.713  -3.076  22.805   1.00 33.48 7   A 1 
ATOM 52   C CA  . ALA A 0 7   . 11.023  -3.209  24.093   1.00 33.48 7   A 1 
ATOM 53   C C   . ALA A 0 7   . 9.844   -4.204  24.115   1.00 33.48 7   A 1 
ATOM 54   C CB  . ALA A 0 7   . 10.703  -1.831  24.698   1.00 33.48 7   A 1 
ATOM 55   O O   . ALA A 0 7   . 9.304   -4.608  23.089   1.00 33.48 7   A 1 
ATOM 56   N N   . ALA A 0 8   . 9.532   -4.671  25.325   1.00 33.97 8   A 1 
ATOM 57   C CA  . ALA A 0 8   . 8.630   -5.783  25.609   1.00 33.97 8   A 1 
ATOM 58   C C   . ALA A 0 8   . 7.648   -5.411  26.730   1.00 33.97 8   A 1 
ATOM 59   C CB  . ALA A 0 8   . 9.479   -7.007  25.987   1.00 33.97 8   A 1 
ATOM 60   O O   . ALA A 0 8   . 7.865   -4.438  27.453   1.00 33.97 8   A 1 
ATOM 61   N N   . ALA A 0 9   . 6.586   -6.201  26.878   1.00 28.14 9   A 1 
ATOM 62   C CA  . ALA A 0 9   . 5.561   -5.984  27.889   1.00 28.14 9   A 1 
ATOM 63   C C   . ALA A 0 9   . 6.041   -6.288  29.321   1.00 28.14 9   A 1 
ATOM 64   C CB  . ALA A 0 9   . 4.340   -6.842  27.528   1.00 28.14 9   A 1 
ATOM 65   O O   . ALA A 0 9   . 6.807   -7.224  29.555   1.00 28.14 9   A 1 
ATOM 66   N N   . LEU A 0 10  . 5.474   -5.556  30.280   1.00 28.88 10  A 1 
ATOM 67   C CA  . LEU A 0 10  . 5.186   -6.047  31.626   1.00 28.88 10  A 1 
ATOM 68   C C   . LEU A 0 10  . 3.774   -5.568  31.995   1.00 28.88 10  A 1 
ATOM 69   C CB  . LEU A 0 10  . 6.258   -5.572  32.625   1.00 28.88 10  A 1 
ATOM 70   O O   . LEU A 0 10  . 3.409   -4.438  31.677   1.00 28.88 10  A 1 
ATOM 71   C CG  . LEU A 0 10  . 6.099   -6.180  34.035   1.00 28.88 10  A 1 
ATOM 72   C CD1 . LEU A 0 10  . 6.366   -7.689  34.049   1.00 28.88 10  A 1 
ATOM 73   C CD2 . LEU A 0 10  . 7.086   -5.522  34.999   1.00 28.88 10  A 1 
ATOM 74   N N   . VAL A 0 11  . 2.987   -6.440  32.620   1.00 31.10 11  A 1 
ATOM 75   C CA  . VAL A 0 11  . 1.568   -6.235  32.958   1.00 31.10 11  A 1 
ATOM 76   C C   . VAL A 0 11  . 1.400   -6.253  34.484   1.00 31.10 11  A 1 
ATOM 77   C CB  . VAL A 0 11  . 0.714   -7.314  32.243   1.00 31.10 11  A 1 
ATOM 78   O O   . VAL A 0 11  . 2.224   -6.853  35.173   1.00 31.10 11  A 1 
ATOM 79   C CG1 . VAL A 0 11  . -0.764  -7.352  32.652   1.00 31.10 11  A 1 
ATOM 80   C CG2 . VAL A 0 11  . 0.749   -7.098  30.722   1.00 31.10 11  A 1 
ATOM 81   N N   . ALA A 0 12  . 0.307   -5.647  34.969   1.00 31.47 12  A 1 
ATOM 82   C CA  . ALA A 0 12  . -0.166  -5.600  36.361   1.00 31.47 12  A 1 
ATOM 83   C C   . ALA A 0 12  . 0.650   -4.693  37.326   1.00 31.47 12  A 1 
ATOM 84   C CB  . ALA A 0 12  . -0.378  -7.036  36.873   1.00 31.47 12  A 1 
ATOM 85   O O   . ALA A 0 12  . 1.874   -4.763  37.382   1.00 31.47 12  A 1 
ATOM 86   N N   . ALA A 0 13  . 0.029   -3.828  38.143   1.00 30.38 13  A 1 
ATOM 87   C CA  . ALA A 0 13  . -1.404  -3.519  38.296   1.00 30.38 13  A 1 
ATOM 88   C C   . ALA A 0 13  . -1.631  -2.080  38.815   1.00 30.38 13  A 1 
ATOM 89   C CB  . ALA A 0 13  . -2.012  -4.512  39.298   1.00 30.38 13  A 1 
ATOM 90   O O   . ALA A 0 13  . -0.795  -1.596  39.572   1.00 30.38 13  A 1 
ATOM 91   N N   . VAL A 0 14  . -2.781  -1.481  38.444   1.00 33.66 14  A 1 
ATOM 92   C CA  . VAL A 0 14  . -3.468  -0.303  39.045   1.00 33.66 14  A 1 
ATOM 93   C C   . VAL A 0 14  . -2.577  0.956   39.204   1.00 33.66 14  A 1 
ATOM 94   C CB  . VAL A 0 14  . -4.186  -0.751  40.346   1.00 33.66 14  A 1 
ATOM 95   O O   . VAL A 0 14  . -1.710  1.011   40.070   1.00 33.66 14  A 1 
ATOM 96   C CG1 . VAL A 0 14  . -4.997  0.342   41.048   1.00 33.66 14  A 1 
ATOM 97   C CG2 . VAL A 0 14  . -5.188  -1.885  40.054   1.00 33.66 14  A 1 
ATOM 98   N N   . GLN A 0 15  . -2.624  1.944   38.288   1.00 34.16 15  A 1 
ATOM 99   C CA  . GLN A 0 15  . -3.607  3.065   38.230   1.00 34.16 15  A 1 
ATOM 100  C C   . GLN A 0 15  . -3.623  3.903   39.533   1.00 34.16 15  A 1 
ATOM 101  C CB  . GLN A 0 15  . -5.025  2.584   37.856   1.00 34.16 15  A 1 
ATOM 102  O O   . GLN A 0 15  . -3.384  3.380   40.610   1.00 34.16 15  A 1 
ATOM 103  C CG  . GLN A 0 15  . -5.190  2.094   36.403   1.00 34.16 15  A 1 
ATOM 104  C CD  . GLN A 0 15  . -6.531  1.388   36.189   1.00 34.16 15  A 1 
ATOM 105  N NE2 . GLN A 0 15  . -7.192  1.554   35.064   1.00 34.16 15  A 1 
ATOM 106  O OE1 . GLN A 0 15  . -6.972  0.632   37.033   1.00 34.16 15  A 1 
ATOM 107  N N   . ALA A 0 16  . -3.938  5.191   39.623   1.00 30.90 16  A 1 
ATOM 108  C CA  . ALA A 0 16  . -4.152  6.391   38.796   1.00 30.90 16  A 1 
ATOM 109  C C   . ALA A 0 16  . -4.491  7.473   39.881   1.00 30.90 16  A 1 
ATOM 110  C CB  . ALA A 0 16  . -5.300  6.151   37.807   1.00 30.90 16  A 1 
ATOM 111  O O   . ALA A 0 16  . -4.934  7.114   40.969   1.00 30.90 16  A 1 
ATOM 112  N N   . VAL A 0 17  . -4.105  8.756   39.850   1.00 29.79 17  A 1 
ATOM 113  C CA  . VAL A 0 17  . -4.410  9.840   38.890   1.00 29.79 17  A 1 
ATOM 114  C C   . VAL A 0 17  . -5.922  10.116  38.812   1.00 29.79 17  A 1 
ATOM 115  C CB  . VAL A 0 17  . -3.761  9.622   37.503   1.00 29.79 17  A 1 
ATOM 116  O O   . VAL A 0 17  . -6.649  9.189   38.501   1.00 29.79 17  A 1 
ATOM 117  C CG1 . VAL A 0 17  . -4.117  10.686  36.456   1.00 29.79 17  A 1 
ATOM 118  C CG2 . VAL A 0 17  . -2.230  9.604   37.627   1.00 29.79 17  A 1 
ATOM 119  N N   . ALA A 0 18  . -6.455  11.331  39.024   1.00 31.65 18  A 1 
ATOM 120  C CA  . ALA A 0 18  . -5.960  12.588  39.638   1.00 31.65 18  A 1 
ATOM 121  C C   . ALA A 0 18  . -7.169  13.553  39.844   1.00 31.65 18  A 1 
ATOM 122  C CB  . ALA A 0 18  . -4.907  13.250  38.723   1.00 31.65 18  A 1 
ATOM 123  O O   . ALA A 0 18  . -8.299  13.113  39.694   1.00 31.65 18  A 1 
ATOM 124  N N   . VAL A 0 19  . -6.924  14.865  40.069   1.00 28.74 19  A 1 
ATOM 125  C CA  . VAL A 0 19  . -7.933  15.968  40.028   1.00 28.74 19  A 1 
ATOM 126  C C   . VAL A 0 19  . -8.832  15.954  41.306   1.00 28.74 19  A 1 
ATOM 127  C CB  . VAL A 0 19  . -8.614  15.959  38.619   1.00 28.74 19  A 1 
ATOM 128  O O   . VAL A 0 19  . -8.977  14.917  41.934   1.00 28.74 19  A 1 
ATOM 129  C CG1 . VAL A 0 19  . -9.460  17.182  38.287   1.00 28.74 19  A 1 
ATOM 130  C CG2 . VAL A 0 19  . -7.564  15.909  37.485   1.00 28.74 19  A 1 
ATOM 131  N N   . GLU A 0 20  . -9.292  17.049  41.936   1.00 30.05 20  A 1 
ATOM 132  C CA  . GLU A 0 20  . -9.700  18.394  41.490   1.00 30.05 20  A 1 
ATOM 133  C C   . GLU A 0 20  . -9.004  19.632  42.121   1.00 30.05 20  A 1 
ATOM 134  C CB  . GLU A 0 20  . -11.210 18.548  41.780   1.00 30.05 20  A 1 
ATOM 135  O O   . GLU A 0 20  . -8.631  19.679  43.289   1.00 30.05 20  A 1 
ATOM 136  C CG  . GLU A 0 20  . -12.139 18.251  40.598   1.00 30.05 20  A 1 
ATOM 137  C CD  . GLU A 0 20  . -13.466 18.993  40.789   1.00 30.05 20  A 1 
ATOM 138  O OE1 . GLU A 0 20  . -13.783 19.801  39.888   1.00 30.05 20  A 1 
ATOM 139  O OE2 . GLU A 0 20  . -14.023 18.928  41.908   1.00 30.05 20  A 1 
ATOM 140  N N   . SER A 0 21  . -8.961  20.687  41.294   1.00 28.91 21  A 1 
ATOM 141  C CA  . SER A 0 21  . -9.313  22.101  41.552   1.00 28.91 21  A 1 
ATOM 142  C C   . SER A 0 21  . -8.685  22.971  42.675   1.00 28.91 21  A 1 
ATOM 143  C CB  . SER A 0 21  . -10.839 22.243  41.570   1.00 28.91 21  A 1 
ATOM 144  O O   . SER A 0 21  . -8.924  22.830  43.873   1.00 28.91 21  A 1 
ATOM 145  O OG  . SER A 0 21  . -11.207 23.557  41.194   1.00 28.91 21  A 1 
ATOM 146  N N   . SER A 0 22  . -8.111  24.087  42.192   1.00 32.09 22  A 1 
ATOM 147  C CA  . SER A 0 22  . -8.011  25.439  42.793   1.00 32.09 22  A 1 
ATOM 148  C C   . SER A 0 22  . -6.737  25.850  43.571   1.00 32.09 22  A 1 
ATOM 149  C CB  . SER A 0 22  . -9.319  25.871  43.481   1.00 32.09 22  A 1 
ATOM 150  O O   . SER A 0 22  . -6.416  25.361  44.648   1.00 32.09 22  A 1 
ATOM 151  O OG  . SER A 0 22  . -9.440  25.349  44.783   1.00 32.09 22  A 1 
ATOM 152  N N   . GLY A 0 23  . -6.028  26.861  43.033   1.00 32.84 23  A 1 
ATOM 153  C CA  . GLY A 0 23  . -4.900  27.532  43.701   1.00 32.84 23  A 1 
ATOM 154  C C   . GLY A 0 23  . -3.943  28.276  42.755   1.00 32.84 23  A 1 
ATOM 155  O O   . GLY A 0 23  . -3.045  27.676  42.174   1.00 32.84 23  A 1 
ATOM 156  N N   . TYR A 0 24  . -4.084  29.601  42.622   1.00 33.24 24  A 1 
ATOM 157  C CA  . TYR A 0 24  . -3.097  30.455  41.931   1.00 33.24 24  A 1 
ATOM 158  C C   . TYR A 0 24  . -1.759  30.495  42.700   1.00 33.24 24  A 1 
ATOM 159  C CB  . TYR A 0 24  . -3.620  31.906  41.850   1.00 33.24 24  A 1 
ATOM 160  O O   . TYR A 0 24  . -1.772  30.757  43.902   1.00 33.24 24  A 1 
ATOM 161  C CG  . TYR A 0 24  . -4.533  32.282  40.695   1.00 33.24 24  A 1 
ATOM 162  C CD1 . TYR A 0 24  . -4.062  33.161  39.697   1.00 33.24 24  A 1 
ATOM 163  C CD2 . TYR A 0 24  . -5.874  31.850  40.667   1.00 33.24 24  A 1 
ATOM 164  C CE1 . TYR A 0 24  . -4.928  33.616  38.685   1.00 33.24 24  A 1 
ATOM 165  C CE2 . TYR A 0 24  . -6.742  32.296  39.649   1.00 33.24 24  A 1 
ATOM 166  O OH  . TYR A 0 24  . -7.102  33.646  37.689   1.00 33.24 24  A 1 
ATOM 167  C CZ  . TYR A 0 24  . -6.271  33.188  38.661   1.00 33.24 24  A 1 
ATOM 168  N N   . GLY A 0 25  . -0.600  30.390  42.028   1.00 36.39 25  A 1 
ATOM 169  C CA  . GLY A 0 25  . 0.686   30.678  42.694   1.00 36.39 25  A 1 
ATOM 170  C C   . GLY A 0 25  . 1.978   30.319  41.948   1.00 36.39 25  A 1 
ATOM 171  O O   . GLY A 0 25  . 2.600   29.304  42.234   1.00 36.39 25  A 1 
ATOM 172  N N   . SER A 0 26  . 2.450   31.190  41.050   1.00 30.59 26  A 1 
ATOM 173  C CA  . SER A 0 26  . 3.791   31.094  40.436   1.00 30.59 26  A 1 
ATOM 174  C C   . SER A 0 26  . 4.932   31.150  41.472   1.00 30.59 26  A 1 
ATOM 175  C CB  . SER A 0 26  . 3.948   32.254  39.429   1.00 30.59 26  A 1 
ATOM 176  O O   . SER A 0 26  . 4.989   32.109  42.243   1.00 30.59 26  A 1 
ATOM 177  O OG  . SER A 0 26  . 5.261   32.787  39.384   1.00 30.59 26  A 1 
ATOM 178  N N   . GLY A 0 27  . 5.935   30.261  41.386   1.00 33.08 27  A 1 
ATOM 179  C CA  . GLY A 0 27  . 7.211   30.465  42.095   1.00 33.08 27  A 1 
ATOM 180  C C   . GLY A 0 27  . 8.257   29.347  41.973   1.00 33.08 27  A 1 
ATOM 181  O O   . GLY A 0 27  . 8.125   28.302  42.595   1.00 33.08 27  A 1 
ATOM 182  N N   . HIS A 0 28  . 9.350   29.610  41.245   1.00 33.81 28  A 1 
ATOM 183  C CA  . HIS A 0 28  . 10.600  28.825  41.295   1.00 33.81 28  A 1 
ATOM 184  C C   . HIS A 0 28  . 11.126  28.757  42.752   1.00 33.81 28  A 1 
ATOM 185  C CB  . HIS A 0 28  . 11.646  29.523  40.403   1.00 33.81 28  A 1 
ATOM 186  O O   . HIS A 0 28  . 11.011  29.742  43.477   1.00 33.81 28  A 1 
ATOM 187  C CG  . HIS A 0 28  . 11.360  29.599  38.917   1.00 33.81 28  A 1 
ATOM 188  C CD2 . HIS A 0 28  . 12.226  29.212  37.928   1.00 33.81 28  A 1 
ATOM 189  N ND1 . HIS A 0 28  . 10.277  30.181  38.285   1.00 33.81 28  A 1 
ATOM 190  C CE1 . HIS A 0 28  . 10.488  30.131  36.958   1.00 33.81 28  A 1 
ATOM 191  N NE2 . HIS A 0 28  . 11.669  29.556  36.695   1.00 33.81 28  A 1 
ATOM 192  N N   . ASN A 0 29  . 11.776  27.689  43.232   1.00 35.18 29  A 1 
ATOM 193  C CA  . ASN A 0 29  . 13.167  27.331  42.903   1.00 35.18 29  A 1 
ATOM 194  C C   . ASN A 0 29  . 13.577  25.993  43.582   1.00 35.18 29  A 1 
ATOM 195  C CB  . ASN A 0 29  . 14.073  28.480  43.417   1.00 35.18 29  A 1 
ATOM 196  O O   . ASN A 0 29  . 12.899  25.517  44.489   1.00 35.18 29  A 1 
ATOM 197  C CG  . ASN A 0 29  . 15.496  28.469  42.887   1.00 35.18 29  A 1 
ATOM 198  N ND2 . ASN A 0 29  . 16.319  29.382  43.343   1.00 35.18 29  A 1 
ATOM 199  O OD1 . ASN A 0 29  . 15.884  27.680  42.044   1.00 35.18 29  A 1 
ATOM 200  N N   . ALA A 0 30  . 14.713  25.412  43.186   1.00 31.65 30  A 1 
ATOM 201  C CA  . ALA A 0 30  . 15.278  24.192  43.770   1.00 31.65 30  A 1 
ATOM 202  C C   . ALA A 0 30  . 15.833  24.388  45.201   1.00 31.65 30  A 1 
ATOM 203  C CB  . ALA A 0 30  . 16.373  23.682  42.822   1.00 31.65 30  A 1 
ATOM 204  O O   . ALA A 0 30  . 16.339  25.456  45.544   1.00 31.65 30  A 1 
ATOM 205  N N   . GLY A 0 31  . 15.819  23.323  46.016   1.00 30.43 31  A 1 
ATOM 206  C CA  . GLY A 0 31  . 16.357  23.348  47.383   1.00 30.43 31  A 1 
ATOM 207  C C   . GLY A 0 31  . 16.414  21.970  48.052   1.00 30.43 31  A 1 
ATOM 208  O O   . GLY A 0 31  . 15.419  21.479  48.567   1.00 30.43 31  A 1 
ATOM 209  N N   . TYR A 0 32  . 17.599  21.361  48.045   1.00 31.39 32  A 1 
ATOM 210  C CA  . TYR A 0 32  . 17.933  20.063  48.645   1.00 31.39 32  A 1 
ATOM 211  C C   . TYR A 0 32  . 17.332  19.775  50.039   1.00 31.39 32  A 1 
ATOM 212  C CB  . TYR A 0 32  . 19.464  20.008  48.804   1.00 31.39 32  A 1 
ATOM 213  O O   . TYR A 0 32  . 17.539  20.532  50.982   1.00 31.39 32  A 1 
ATOM 214  C CG  . TYR A 0 32  . 20.237  19.547  47.588   1.00 31.39 32  A 1 
ATOM 215  C CD1 . TYR A 0 32  . 20.774  18.245  47.576   1.00 31.39 32  A 1 
ATOM 216  C CD2 . TYR A 0 32  . 20.454  20.410  46.494   1.00 31.39 32  A 1 
ATOM 217  C CE1 . TYR A 0 32  . 21.528  17.803  46.475   1.00 31.39 32  A 1 
ATOM 218  C CE2 . TYR A 0 32  . 21.199  19.965  45.384   1.00 31.39 32  A 1 
ATOM 219  O OH  . TYR A 0 32  . 22.469  18.221  44.320   1.00 31.39 32  A 1 
ATOM 220  C CZ  . TYR A 0 32  . 21.740  18.660  45.377   1.00 31.39 32  A 1 
ATOM 221  N N   . GLY A 0 33  . 16.813  18.552  50.198   1.00 30.86 33  A 1 
ATOM 222  C CA  . GLY A 0 33  . 17.078  17.728  51.384   1.00 30.86 33  A 1 
ATOM 223  C C   . GLY A 0 33  . 16.325  18.062  52.675   1.00 30.86 33  A 1 
ATOM 224  O O   . GLY A 0 33  . 16.903  18.606  53.616   1.00 30.86 33  A 1 
ATOM 225  N N   . HIS A 0 34  . 15.095  17.556  52.806   1.00 30.70 34  A 1 
ATOM 226  C CA  . HIS A 0 34  . 14.516  17.303  54.127   1.00 30.70 34  A 1 
ATOM 227  C C   . HIS A 0 34  . 13.841  15.930  54.212   1.00 30.70 34  A 1 
ATOM 228  C CB  . HIS A 0 34  . 13.597  18.452  54.565   1.00 30.70 34  A 1 
ATOM 229  O O   . HIS A 0 34  . 13.202  15.479  53.263   1.00 30.70 34  A 1 
ATOM 230  C CG  . HIS A 0 34  . 13.701  18.685  56.049   1.00 30.70 34  A 1 
ATOM 231  C CD2 . HIS A 0 34  . 12.705  18.596  56.985   1.00 30.70 34  A 1 
ATOM 232  N ND1 . HIS A 0 34  . 14.862  19.001  56.717   1.00 30.70 34  A 1 
ATOM 233  C CE1 . HIS A 0 34  . 14.576  19.099  58.025   1.00 30.70 34  A 1 
ATOM 234  N NE2 . HIS A 0 34  . 13.275  18.857  58.237   1.00 30.70 34  A 1 
ATOM 235  N N   . GLN A 0 35  . 14.003  15.251  55.350   1.00 29.07 35  A 1 
ATOM 236  C CA  . GLN A 0 35  . 13.431  13.925  55.585   1.00 29.07 35  A 1 
ATOM 237  C C   . GLN A 0 35  . 11.938  14.052  55.904   1.00 29.07 35  A 1 
ATOM 238  C CB  . GLN A 0 35  . 14.174  13.216  56.732   1.00 29.07 35  A 1 
ATOM 239  O O   . GLN A 0 35  . 11.567  14.303  57.048   1.00 29.07 35  A 1 
ATOM 240  C CG  . GLN A 0 35  . 15.634  12.879  56.401   1.00 29.07 35  A 1 
ATOM 241  C CD  . GLN A 0 35  . 16.306  12.130  57.549   1.00 29.07 35  A 1 
ATOM 242  N NE2 . GLN A 0 35  . 16.828  10.946  57.318   1.00 29.07 35  A 1 
ATOM 243  O OE1 . GLN A 0 35  . 16.380  12.585  58.677   1.00 29.07 35  A 1 
ATOM 244  N N   . GLN A 0 36  . 11.073  13.876  54.906   1.00 32.03 36  A 1 
ATOM 245  C CA  . GLN A 0 36  . 9.627   13.878  55.129   1.00 32.03 36  A 1 
ATOM 246  C C   . GLN A 0 36  . 9.149   12.508  55.628   1.00 32.03 36  A 1 
ATOM 247  C CB  . GLN A 0 36  . 8.879   14.364  53.882   1.00 32.03 36  A 1 
ATOM 248  O O   . GLN A 0 36  . 8.833   11.607  54.856   1.00 32.03 36  A 1 
ATOM 249  C CG  . GLN A 0 36  . 9.147   15.856  53.611   1.00 32.03 36  A 1 
ATOM 250  C CD  . GLN A 0 36  . 8.260   16.429  52.510   1.00 32.03 36  A 1 
ATOM 251  N NE2 . GLN A 0 36  . 8.305   17.722  52.276   1.00 32.03 36  A 1 
ATOM 252  O OE1 . GLN A 0 36  . 7.511   15.740  51.840   1.00 32.03 36  A 1 
ATOM 253  N N   . SER A 0 37  . 9.095   12.353  56.951   1.00 32.22 37  A 1 
ATOM 254  C CA  . SER A 0 37  . 8.396   11.247  57.608   1.00 32.22 37  A 1 
ATOM 255  C C   . SER A 0 37  . 6.882   11.490  57.580   1.00 32.22 37  A 1 
ATOM 256  C CB  . SER A 0 37  . 8.909   11.089  59.045   1.00 32.22 37  A 1 
ATOM 257  O O   . SER A 0 37  . 6.347   12.189  58.445   1.00 32.22 37  A 1 
ATOM 258  O OG  . SER A 0 37  . 8.804   12.309  59.753   1.00 32.22 37  A 1 
ATOM 259  N N   . TYR A 0 38  . 6.190   10.921  56.592   1.00 34.43 38  A 1 
ATOM 260  C CA  . TYR A 0 38  . 4.736   11.039  56.468   1.00 34.43 38  A 1 
ATOM 261  C C   . TYR A 0 38  . 4.023   10.356  57.642   1.00 34.43 38  A 1 
ATOM 262  C CB  . TYR A 0 38  . 4.265   10.509  55.105   1.00 34.43 38  A 1 
ATOM 263  O O   . TYR A 0 38  . 4.149   9.152   57.857   1.00 34.43 38  A 1 
ATOM 264  C CG  . TYR A 0 38  . 4.440   11.537  54.004   1.00 34.43 38  A 1 
ATOM 265  C CD1 . TYR A 0 38  . 3.344   12.332  53.613   1.00 34.43 38  A 1 
ATOM 266  C CD2 . TYR A 0 38  . 5.705   11.748  53.418   1.00 34.43 38  A 1 
ATOM 267  C CE1 . TYR A 0 38  . 3.517   13.352  52.658   1.00 34.43 38  A 1 
ATOM 268  C CE2 . TYR A 0 38  . 5.882   12.778  52.474   1.00 34.43 38  A 1 
ATOM 269  O OH  . TYR A 0 38  . 4.971   14.630  51.247   1.00 34.43 38  A 1 
ATOM 270  C CZ  . TYR A 0 38  . 4.790   13.591  52.101   1.00 34.43 38  A 1 
ATOM 271  N N   . THR A 0 39  . 3.276   11.151  58.410   1.00 30.69 39  A 1 
ATOM 272  C CA  . THR A 0 39  . 2.431   10.687  59.516   1.00 30.69 39  A 1 
ATOM 273  C C   . THR A 0 39  . 0.975   10.845  59.100   1.00 30.69 39  A 1 
ATOM 274  C CB  . THR A 0 39  . 2.722   11.472  60.805   1.00 30.69 39  A 1 
ATOM 275  O O   . THR A 0 39  . 0.447   11.955  59.116   1.00 30.69 39  A 1 
ATOM 276  C CG2 . THR A 0 39  . 1.905   10.970  61.997   1.00 30.69 39  A 1 
ATOM 277  O OG1 . THR A 0 39  . 4.083   11.324  61.146   1.00 30.69 39  A 1 
ATOM 278  N N   . TYR A 0 40  . 0.333   9.745   58.715   1.00 33.00 40  A 1 
ATOM 279  C CA  . TYR A 0 40  . -1.084  9.743   58.355   1.00 33.00 40  A 1 
ATOM 280  C C   . TYR A 0 40  . -1.962  9.824   59.620   1.00 33.00 40  A 1 
ATOM 281  C CB  . TYR A 0 40  . -1.411  8.499   57.521   1.00 33.00 40  A 1 
ATOM 282  O O   . TYR A 0 40  . -1.760  9.030   60.546   1.00 33.00 40  A 1 
ATOM 283  C CG  . TYR A 0 40  . -0.670  8.452   56.197   1.00 33.00 40  A 1 
ATOM 284  C CD1 . TYR A 0 40  . -1.164  9.176   55.095   1.00 33.00 40  A 1 
ATOM 285  C CD2 . TYR A 0 40  . 0.516   7.700   56.070   1.00 33.00 40  A 1 
ATOM 286  C CE1 . TYR A 0 40  . -0.475  9.150   53.868   1.00 33.00 40  A 1 
ATOM 287  C CE2 . TYR A 0 40  . 1.205   7.668   54.842   1.00 33.00 40  A 1 
ATOM 288  O OH  . TYR A 0 40  . 1.361   8.373   52.548   1.00 33.00 40  A 1 
ATOM 289  C CZ  . TYR A 0 40  . 0.707   8.394   53.737   1.00 33.00 40  A 1 
ATOM 290  N N   . PRO A 0 41  . -2.932  10.753  59.697   1.00 31.98 41  A 1 
ATOM 291  C CA  . PRO A 0 41  . -3.820  10.873  60.848   1.00 31.98 41  A 1 
ATOM 292  C C   . PRO A 0 41  . -4.940  9.823   60.792   1.00 31.98 41  A 1 
ATOM 293  C CB  . PRO A 0 41  . -4.337  12.316  60.794   1.00 31.98 41  A 1 
ATOM 294  O O   . PRO A 0 41  . -6.003  10.059  60.226   1.00 31.98 41  A 1 
ATOM 295  C CG  . PRO A 0 41  . -4.373  12.623  59.297   1.00 31.98 41  A 1 
ATOM 296  C CD  . PRO A 0 41  . -3.181  11.835  58.751   1.00 31.98 41  A 1 
ATOM 297  N N   . VAL A 0 42  . -4.734  8.667   61.427   1.00 37.03 42  A 1 
ATOM 298  C CA  . VAL A 0 42  . -5.824  7.708   61.680   1.00 37.03 42  A 1 
ATOM 299  C C   . VAL A 0 42  . -6.622  8.171   62.902   1.00 37.03 42  A 1 
ATOM 300  C CB  . VAL A 0 42  . -5.307  6.266   61.842   1.00 37.03 42  A 1 
ATOM 301  O O   . VAL A 0 42  . -6.078  8.276   64.005   1.00 37.03 42  A 1 
ATOM 302  C CG1 . VAL A 0 42  . -6.462  5.280   62.067   1.00 37.03 42  A 1 
ATOM 303  C CG2 . VAL A 0 42  . -4.544  5.812   60.589   1.00 37.03 42  A 1 
ATOM 304  N N   . ALA A 0 43  . -7.913  8.459   62.716   1.00 30.42 43  A 1 
ATOM 305  C CA  . ALA A 0 43  . -8.795  8.923   63.785   1.00 30.42 43  A 1 
ATOM 306  C C   . ALA A 0 43  . -8.938  7.866   64.898   1.00 30.42 43  A 1 
ATOM 307  C CB  . ALA A 0 43  . -10.149 9.314   63.181   1.00 30.42 43  A 1 
ATOM 308  O O   . ALA A 0 43  . -9.218  6.697   64.638   1.00 30.42 43  A 1 
ATOM 309  N N   . HIS A 0 44  . -8.742  8.273   66.156   1.00 32.67 44  A 1 
ATOM 310  C CA  . HIS A 0 44  . -8.605  7.348   67.284   1.00 32.67 44  A 1 
ATOM 311  C C   . HIS A 0 44  . -9.747  7.501   68.303   1.00 32.67 44  A 1 
ATOM 312  C CB  . HIS A 0 44  . -7.194  7.498   67.874   1.00 32.67 44  A 1 
ATOM 313  O O   . HIS A 0 44  . -9.600  8.139   69.349   1.00 32.67 44  A 1 
ATOM 314  C CG  . HIS A 0 44  . -6.780  6.316   68.711   1.00 32.67 44  A 1 
ATOM 315  C CD2 . HIS A 0 44  . -6.845  6.217   70.072   1.00 32.67 44  A 1 
ATOM 316  N ND1 . HIS A 0 44  . -6.252  5.135   68.245   1.00 32.67 44  A 1 
ATOM 317  C CE1 . HIS A 0 44  . -6.009  4.343   69.304   1.00 32.67 44  A 1 
ATOM 318  N NE2 . HIS A 0 44  . -6.355  4.960   70.450   1.00 32.67 44  A 1 
ATOM 319  N N   . THR A 0 45  . -10.902 6.905   67.997   1.00 35.16 45  A 1 
ATOM 320  C CA  . THR A 0 45  . -12.103 6.937   68.852   1.00 35.16 45  A 1 
ATOM 321  C C   . THR A 0 45  . -11.913 6.088   70.113   1.00 35.16 45  A 1 
ATOM 322  C CB  . THR A 0 45  . -13.350 6.498   68.063   1.00 35.16 45  A 1 
ATOM 323  O O   . THR A 0 45  . -12.236 4.901   70.149   1.00 35.16 45  A 1 
ATOM 324  C CG2 . THR A 0 45  . -14.647 6.695   68.849   1.00 35.16 45  A 1 
ATOM 325  O OG1 . THR A 0 45  . -13.448 7.304   66.915   1.00 35.16 45  A 1 
ATOM 326  N N   . GLN A 0 46  . -11.389 6.690   71.185   1.00 33.09 46  A 1 
ATOM 327  C CA  . GLN A 0 46  . -11.263 6.002   72.471   1.00 33.09 46  A 1 
ATOM 328  C C   . GLN A 0 46  . -12.619 5.795   73.147   1.00 33.09 46  A 1 
ATOM 329  C CB  . GLN A 0 46  . -10.312 6.721   73.436   1.00 33.09 46  A 1 
ATOM 330  O O   . GLN A 0 46  . -13.245 6.740   73.632   1.00 33.09 46  A 1 
ATOM 331  C CG  . GLN A 0 46  . -8.844  6.584   73.012   1.00 33.09 46  A 1 
ATOM 332  C CD  . GLN A 0 46  . -7.890  6.391   74.189   1.00 33.09 46  A 1 
ATOM 333  N NE2 . GLN A 0 46  . -6.759  5.764   73.955   1.00 33.09 46  A 1 
ATOM 334  O OE1 . GLN A 0 46  . -8.137  6.782   75.322   1.00 33.09 46  A 1 
ATOM 335  N N   . HIS A 0 47  . -13.008 4.529   73.287   1.00 30.18 47  A 1 
ATOM 336  C CA  . HIS A 0 47  . -14.178 4.103   74.049   1.00 30.18 47  A 1 
ATOM 337  C C   . HIS A 0 47  . -13.950 4.276   75.567   1.00 30.18 47  A 1 
ATOM 338  C CB  . HIS A 0 47  . -14.565 2.673   73.617   1.00 30.18 47  A 1 
ATOM 339  O O   . HIS A 0 47  . -13.676 3.327   76.303   1.00 30.18 47  A 1 
ATOM 340  C CG  . HIS A 0 47  . -16.028 2.550   73.288   1.00 30.18 47  A 1 
ATOM 341  C CD2 . HIS A 0 47  . -16.564 2.465   72.031   1.00 30.18 47  A 1 
ATOM 342  N ND1 . HIS A 0 47  . -17.078 2.542   74.181   1.00 30.18 47  A 1 
ATOM 343  C CE1 . HIS A 0 47  . -18.218 2.448   73.475   1.00 30.18 47  A 1 
ATOM 344  N NE2 . HIS A 0 47  . -17.952 2.397   72.164   1.00 30.18 47  A 1 
ATOM 345  N N   . ARG A 0 48  . -14.036 5.516   76.063   1.00 35.11 48  A 1 
ATOM 346  C CA  . ARG A 0 48  . -14.001 5.803   77.505   1.00 35.11 48  A 1 
ATOM 347  C C   . ARG A 0 48  . -15.329 5.373   78.146   1.00 35.11 48  A 1 
ATOM 348  C CB  . ARG A 0 48  . -13.716 7.290   77.768   1.00 35.11 48  A 1 
ATOM 349  O O   . ARG A 0 48  . -16.377 5.809   77.674   1.00 35.11 48  A 1 
ATOM 350  C CG  . ARG A 0 48  . -12.258 7.656   77.444   1.00 35.11 48  A 1 
ATOM 351  C CD  . ARG A 0 48  . -11.947 9.139   77.694   1.00 35.11 48  A 1 
ATOM 352  N NE  . ARG A 0 48  . -12.098 9.520   79.116   1.00 35.11 48  A 1 
ATOM 353  N NH1 . ARG A 0 48  . -10.810 11.419  79.063   1.00 35.11 48  A 1 
ATOM 354  N NH2 . ARG A 0 48  . -11.802 10.815  80.967   1.00 35.11 48  A 1 
ATOM 355  C CZ  . ARG A 0 48  . -11.571 10.579  79.706   1.00 35.11 48  A 1 
ATOM 356  N N   . PRO A 0 49  . -15.329 4.580   79.235   1.00 35.60 49  A 1 
ATOM 357  C CA  . PRO A 0 49  . -16.562 4.268   79.950   1.00 35.60 49  A 1 
ATOM 358  C C   . PRO A 0 49  . -17.150 5.550   80.555   1.00 35.60 49  A 1 
ATOM 359  C CB  . PRO A 0 49  . -16.178 3.228   81.007   1.00 35.60 49  A 1 
ATOM 360  O O   . PRO A 0 49  . -16.451 6.296   81.248   1.00 35.60 49  A 1 
ATOM 361  C CG  . PRO A 0 49  . -14.698 3.510   81.266   1.00 35.60 49  A 1 
ATOM 362  C CD  . PRO A 0 49  . -14.185 3.979   79.904   1.00 35.60 49  A 1 
ATOM 363  N N   . ALA A 0 50  . -18.431 5.812   80.286   1.00 35.61 50  A 1 
ATOM 364  C CA  . ALA A 0 50  . -19.126 6.990   80.795   1.00 35.61 50  A 1 
ATOM 365  C C   . ALA A 0 50  . -19.171 6.960   82.332   1.00 35.61 50  A 1 
ATOM 366  C CB  . ALA A 0 50  . -20.521 7.068   80.165   1.00 35.61 50  A 1 
ATOM 367  O O   . ALA A 0 50  . -19.658 6.007   82.944   1.00 35.61 50  A 1 
ATOM 368  N N   . ASN A 0 51  . -18.617 7.996   82.962   1.00 36.59 51  A 1 
ATOM 369  C CA  . ASN A 0 51  . -18.426 8.019   84.407   1.00 36.59 51  A 1 
ATOM 370  C C   . ASN A 0 51  . -19.750 8.329   85.127   1.00 36.59 51  A 1 
ATOM 371  C CB  . ASN A 0 51  . -17.299 9.012   84.741   1.00 36.59 51  A 1 
ATOM 372  O O   . ASN A 0 51  . -20.450 9.271   84.757   1.00 36.59 51  A 1 
ATOM 373  C CG  . ASN A 0 51  . -16.682 8.765   86.105   1.00 36.59 51  A 1 
ATOM 374  N ND2 . ASN A 0 51  . -15.820 9.646   86.556   1.00 36.59 51  A 1 
ATOM 375  O OD1 . ASN A 0 51  . -16.937 7.777   86.770   1.00 36.59 51  A 1 
ATOM 376  N N   . LYS A 0 52  . -20.094 7.562   86.169   1.00 33.38 52  A 1 
ATOM 377  C CA  . LYS A 0 52  . -21.352 7.747   86.910   1.00 33.38 52  A 1 
ATOM 378  C C   . LYS A 0 52  . -21.303 9.027   87.751   1.00 33.38 52  A 1 
ATOM 379  C CB  . LYS A 0 52  . -21.650 6.537   87.815   1.00 33.38 52  A 1 
ATOM 380  O O   . LYS A 0 52  . -20.669 9.044   88.803   1.00 33.38 52  A 1 
ATOM 381  C CG  . LYS A 0 52  . -22.002 5.250   87.055   1.00 33.38 52  A 1 
ATOM 382  C CD  . LYS A 0 52  . -22.387 4.142   88.049   1.00 33.38 52  A 1 
ATOM 383  C CE  . LYS A 0 52  . -22.747 2.853   87.301   1.00 33.38 52  A 1 
ATOM 384  N NZ  . LYS A 0 52  . -23.169 1.772   88.229   1.00 33.38 52  A 1 
ATOM 385  N N   . VAL A 0 53  . -22.040 10.056  87.339   1.00 40.79 53  A 1 
ATOM 386  C CA  . VAL A 0 53  . -22.372 11.228  88.168   1.00 40.79 53  A 1 
ATOM 387  C C   . VAL A 0 53  . -23.879 11.462  88.073   1.00 40.79 53  A 1 
ATOM 388  C CB  . VAL A 0 53  . -21.566 12.481  87.765   1.00 40.79 53  A 1 
ATOM 389  O O   . VAL A 0 53  . -24.449 11.369  86.989   1.00 40.79 53  A 1 
ATOM 390  C CG1 . VAL A 0 53  . -21.797 13.618  88.770   1.00 40.79 53  A 1 
ATOM 391  C CG2 . VAL A 0 53  . -20.055 12.206  87.725   1.00 40.79 53  A 1 
ATOM 392  N N   . ALA A 0 54  . -24.537 11.696  89.209   1.00 33.23 54  A 1 
ATOM 393  C CA  . ALA A 0 54  . -25.995 11.743  89.313   1.00 33.23 54  A 1 
ATOM 394  C C   . ALA A 0 54  . -26.515 13.149  89.657   1.00 33.23 54  A 1 
ATOM 395  C CB  . ALA A 0 54  . -26.438 10.709  90.358   1.00 33.23 54  A 1 
ATOM 396  O O   . ALA A 0 54  . -25.901 13.844  90.463   1.00 33.23 54  A 1 
ATOM 397  N N   . ALA A 0 55  . -27.705 13.476  89.130   1.00 29.85 55  A 1 
ATOM 398  C CA  . ALA A 0 55  . -28.489 14.696  89.386   1.00 29.85 55  A 1 
ATOM 399  C C   . ALA A 0 55  . -27.819 16.026  88.919   1.00 29.85 55  A 1 
ATOM 400  C CB  . ALA A 0 55  . -28.947 14.661  90.856   1.00 29.85 55  A 1 
ATOM 401  O O   . ALA A 0 55  . -26.618 16.080  88.695   1.00 29.85 55  A 1 
ATOM 402  N N   . ALA A 0 56  . -28.528 17.143  88.698   1.00 28.88 56  A 1 
ATOM 403  C CA  . ALA A 0 56  . -29.934 17.447  88.971   1.00 28.88 56  A 1 
ATOM 404  C C   . ALA A 0 56  . -30.539 18.458  87.963   1.00 28.88 56  A 1 
ATOM 405  C CB  . ALA A 0 56  . -30.020 18.062  90.378   1.00 28.88 56  A 1 
ATOM 406  O O   . ALA A 0 56  . -29.914 19.453  87.618   1.00 28.88 56  A 1 
ATOM 407  N N   . SER A 0 57  . -31.796 18.220  87.575   1.00 37.16 57  A 1 
ATOM 408  C CA  . SER A 0 57  . -32.840 19.191  87.179   1.00 37.16 57  A 1 
ATOM 409  C C   . SER A 0 57  . -32.468 20.627  86.734   1.00 37.16 57  A 1 
ATOM 410  C CB  . SER A 0 57  . -33.817 19.315  88.362   1.00 37.16 57  A 1 
ATOM 411  O O   . SER A 0 57  . -32.251 21.501  87.579   1.00 37.16 57  A 1 
ATOM 412  O OG  . SER A 0 57  . -33.140 19.766  89.521   1.00 37.16 57  A 1 
ATOM 413  N N   . LYS A 0 58  . -32.725 20.944  85.455   1.00 38.33 58  A 1 
ATOM 414  C CA  . LYS A 0 58  . -33.830 21.854  85.056   1.00 38.33 58  A 1 
ATOM 415  C C   . LYS A 0 58  . -34.102 21.802  83.548   1.00 38.33 58  A 1 
ATOM 416  C CB  . LYS A 0 58  . -33.572 23.311  85.493   1.00 38.33 58  A 1 
ATOM 417  O O   . LYS A 0 58  . -33.183 21.610  82.766   1.00 38.33 58  A 1 
ATOM 418  C CG  . LYS A 0 58  . -34.522 23.678  86.644   1.00 38.33 58  A 1 
ATOM 419  C CD  . LYS A 0 58  . -34.224 25.072  87.198   1.00 38.33 58  A 1 
ATOM 420  C CE  . LYS A 0 58  . -35.210 25.383  88.329   1.00 38.33 58  A 1 
ATOM 421  N NZ  . LYS A 0 58  . -34.944 26.716  88.920   1.00 38.33 58  A 1 
ATOM 422  N N   . ALA A 0 59  . -35.365 21.977  83.160   1.00 37.11 59  A 1 
ATOM 423  C CA  . ALA A 0 59  . -35.804 21.929  81.766   1.00 37.11 59  A 1 
ATOM 424  C C   . ALA A 0 59  . -35.807 23.317  81.104   1.00 37.11 59  A 1 
ATOM 425  C CB  . ALA A 0 59  . -37.200 21.293  81.718   1.00 37.11 59  A 1 
ATOM 426  O O   . ALA A 0 59  . -36.334 24.271  81.682   1.00 37.11 59  A 1 
ATOM 427  N N   . TYR A 0 60  . -35.282 23.394  79.880   1.00 33.79 60  A 1 
ATOM 428  C CA  . TYR A 0 60  . -35.609 24.398  78.861   1.00 33.79 60  A 1 
ATOM 429  C C   . TYR A 0 60  . -35.151 23.870  77.489   1.00 33.79 60  A 1 
ATOM 430  C CB  . TYR A 0 60  . -34.952 25.755  79.174   1.00 33.79 60  A 1 
ATOM 431  O O   . TYR A 0 60  . -34.122 23.205  77.427   1.00 33.79 60  A 1 
ATOM 432  C CG  . TYR A 0 60  . -35.887 26.922  78.927   1.00 33.79 60  A 1 
ATOM 433  C CD1 . TYR A 0 60  . -35.824 27.651  77.723   1.00 33.79 60  A 1 
ATOM 434  C CD2 . TYR A 0 60  . -36.847 27.256  79.903   1.00 33.79 60  A 1 
ATOM 435  C CE1 . TYR A 0 60  . -36.713 28.722  77.504   1.00 33.79 60  A 1 
ATOM 436  C CE2 . TYR A 0 60  . -37.739 28.324  79.686   1.00 33.79 60  A 1 
ATOM 437  O OH  . TYR A 0 60  . -38.524 30.096  78.268   1.00 33.79 60  A 1 
ATOM 438  C CZ  . TYR A 0 60  . -37.669 29.062  78.484   1.00 33.79 60  A 1 
ATOM 439  N N   . GLY A 0 61  . -35.896 24.164  76.419   1.00 35.23 61  A 1 
ATOM 440  C CA  . GLY A 0 61  . -35.715 23.541  75.097   1.00 35.23 61  A 1 
ATOM 441  C C   . GLY A 0 61  . -36.749 22.437  74.852   1.00 35.23 61  A 1 
ATOM 442  O O   . GLY A 0 61  . -36.921 21.548  75.683   1.00 35.23 61  A 1 
ATOM 443  N N   . ALA A 0 62  . -37.493 22.545  73.752   1.00 36.50 62  A 1 
ATOM 444  C CA  . ALA A 0 62  . -38.598 21.654  73.398   1.00 36.50 62  A 1 
ATOM 445  C C   . ALA A 0 62  . -38.446 21.219  71.935   1.00 36.50 62  A 1 
ATOM 446  C CB  . ALA A 0 62  . -39.934 22.351  73.703   1.00 36.50 62  A 1 
ATOM 447  O O   . ALA A 0 62  . -39.213 21.635  71.066   1.00 36.50 62  A 1 
ATOM 448  N N   . ASP A 0 63  . -37.410 20.424  71.676   1.00 38.17 63  A 1 
ATOM 449  C CA  . ASP A 0 63  . -37.010 20.057  70.320   1.00 38.17 63  A 1 
ATOM 450  C C   . ASP A 0 63  . -37.938 18.978  69.751   1.00 38.17 63  A 1 
ATOM 451  C CB  . ASP A 0 63  . -35.519 19.696  70.284   1.00 38.17 63  A 1 
ATOM 452  O O   . ASP A 0 63  . -38.092 17.879  70.288   1.00 38.17 63  A 1 
ATOM 453  C CG  . ASP A 0 63  . -34.645 20.884  70.717   1.00 38.17 63  A 1 
ATOM 454  O OD1 . ASP A 0 63  . -35.044 22.041  70.442   1.00 38.17 63  A 1 
ATOM 455  O OD2 . ASP A 0 63  . -33.624 20.638  71.392   1.00 38.17 63  A 1 
ATOM 456  N N   . TYR A 0 64  . -38.623 19.337  68.668   1.00 37.61 64  A 1 
ATOM 457  C CA  . TYR A 0 64  . -39.816 18.652  68.173   1.00 37.61 64  A 1 
ATOM 458  C C   . TYR A 0 64  . -39.472 17.522  67.184   1.00 37.61 64  A 1 
ATOM 459  C CB  . TYR A 0 64  . -40.793 19.718  67.632   1.00 37.61 64  A 1 
ATOM 460  O O   . TYR A 0 64  . -39.981 17.488  66.065   1.00 37.61 64  A 1 
ATOM 461  C CG  . TYR A 0 64  . -42.263 19.463  67.915   1.00 37.61 64  A 1 
ATOM 462  C CD1 . TYR A 0 64  . -43.055 18.739  67.003   1.00 37.61 64  A 1 
ATOM 463  C CD2 . TYR A 0 64  . -42.851 20.022  69.067   1.00 37.61 64  A 1 
ATOM 464  C CE1 . TYR A 0 64  . -44.438 18.593  67.231   1.00 37.61 64  A 1 
ATOM 465  C CE2 . TYR A 0 64  . -44.232 19.880  69.301   1.00 37.61 64  A 1 
ATOM 466  O OH  . TYR A 0 64  . -46.365 19.031  68.595   1.00 37.61 64  A 1 
ATOM 467  C CZ  . TYR A 0 64  . -45.029 19.168  68.376   1.00 37.61 64  A 1 
ATOM 468  N N   . GLN A 0 65  . -38.596 16.593  67.578   1.00 42.79 65  A 1 
ATOM 469  C CA  . GLN A 0 65  . -38.198 15.462  66.728   1.00 42.79 65  A 1 
ATOM 470  C C   . GLN A 0 65  . -39.258 14.346  66.733   1.00 42.79 65  A 1 
ATOM 471  C CB  . GLN A 0 65  . -36.790 14.966  67.097   1.00 42.79 65  A 1 
ATOM 472  O O   . GLN A 0 65  . -39.232 13.426  67.549   1.00 42.79 65  A 1 
ATOM 473  C CG  . GLN A 0 65  . -35.716 15.977  66.656   1.00 42.79 65  A 1 
ATOM 474  C CD  . GLN A 0 65  . -34.294 15.432  66.765   1.00 42.79 65  A 1 
ATOM 475  N NE2 . GLN A 0 65  . -33.365 15.942  65.988   1.00 42.79 65  A 1 
ATOM 476  O OE1 . GLN A 0 65  . -33.983 14.552  67.548   1.00 42.79 65  A 1 
ATOM 477  N N   . LYS A 0 66  . -40.208 14.438  65.797   1.00 44.96 66  A 1 
ATOM 478  C CA  . LYS A 0 66  . -41.122 13.351  65.414   1.00 44.96 66  A 1 
ATOM 479  C C   . LYS A 0 66  . -40.720 12.826  64.040   1.00 44.96 66  A 1 
ATOM 480  C CB  . LYS A 0 66  . -42.564 13.863  65.319   1.00 44.96 66  A 1 
ATOM 481  O O   . LYS A 0 66  . -40.727 13.625  63.116   1.00 44.96 66  A 1 
ATOM 482  C CG  . LYS A 0 66  . -43.217 14.164  66.668   1.00 44.96 66  A 1 
ATOM 483  C CD  . LYS A 0 66  . -44.674 14.555  66.402   1.00 44.96 66  A 1 
ATOM 484  C CE  . LYS A 0 66  . -45.425 14.735  67.719   1.00 44.96 66  A 1 
ATOM 485  N NZ  . LYS A 0 66  . -46.861 14.992  67.460   1.00 44.96 66  A 1 
ATOM 486  N N   . ALA A 0 67  . -40.476 11.516  63.939   1.00 50.81 67  A 1 
ATOM 487  C CA  . ALA A 0 67  . -40.144 10.780  62.710   1.00 50.81 67  A 1 
ATOM 488  C C   . ALA A 0 67  . -39.010 11.418  61.882   1.00 50.81 67  A 1 
ATOM 489  C CB  . ALA A 0 67  . -41.427 10.553  61.896   1.00 50.81 67  A 1 
ATOM 490  O O   . ALA A 0 67  . -39.237 12.335  61.098   1.00 50.81 67  A 1 
ATOM 491  N N   . SER A 0 68  . -37.787 10.903  62.035   1.00 53.19 68  A 1 
ATOM 492  C CA  . SER A 0 68  . -36.713 11.236  61.097   1.00 53.19 68  A 1 
ATOM 493  C C   . SER A 0 68  . -36.910 10.391  59.842   1.00 53.19 68  A 1 
ATOM 494  C CB  . SER A 0 68  . -35.328 11.019  61.721   1.00 53.19 68  A 1 
ATOM 495  O O   . SER A 0 68  . -36.616 9.197   59.856   1.00 53.19 68  A 1 
ATOM 496  O OG  . SER A 0 68  . -34.362 11.778  61.023   1.00 53.19 68  A 1 
ATOM 497  N N   . ALA A 0 69  . -37.448 11.010  58.797   1.00 60.13 69  A 1 
ATOM 498  C CA  . ALA A 0 69  . -37.291 10.539  57.429   1.00 60.13 69  A 1 
ATOM 499  C C   . ALA A 0 69  . -36.156 11.341  56.780   1.00 60.13 69  A 1 
ATOM 500  C CB  . ALA A 0 69  . -38.619 10.664  56.676   1.00 60.13 69  A 1 
ATOM 501  O O   . ALA A 0 69  . -35.991 12.528  57.086   1.00 60.13 69  A 1 
ATOM 502  N N   . SER A 0 70  . -35.373 10.698  55.926   1.00 65.99 70  A 1 
ATOM 503  C CA  . SER A 0 70  . -34.407 11.353  55.048   1.00 65.99 70  A 1 
ATOM 504  C C   . SER A 0 70  . -34.414 10.616  53.719   1.00 65.99 70  A 1 
ATOM 505  C CB  . SER A 0 70  . -32.996 11.362  55.660   1.00 65.99 70  A 1 
ATOM 506  O O   . SER A 0 70  . -33.993 9.463   53.707   1.00 65.99 70  A 1 
ATOM 507  O OG  . SER A 0 70  . -32.578 10.066  56.050   1.00 65.99 70  A 1 
ATOM 508  N N   . ASP A 0 71  . -34.887 11.296  52.677   1.00 78.04 71  A 1 
ATOM 509  C CA  . ASP A 0 71  . -34.774 10.891  51.276   1.00 78.04 71  A 1 
ATOM 510  C C   . ASP A 0 71  . -33.663 11.722  50.601   1.00 78.04 71  A 1 
ATOM 511  C CB  . ASP A 0 71  . -36.155 10.918  50.574   1.00 78.04 71  A 1 
ATOM 512  O O   . ASP A 0 71  . -33.315 12.815  51.087   1.00 78.04 71  A 1 
ATOM 513  C CG  . ASP A 0 71  . -36.673 12.286  50.106   1.00 78.04 71  A 1 
ATOM 514  O OD1 . ASP A 0 71  . -35.992 12.931  49.285   1.00 78.04 71  A 1 
ATOM 515  O OD2 . ASP A 0 71  . -37.737 12.733  50.611   1.00 78.04 71  A 1 
ATOM 516  N N   . TRP A 0 72  . -33.024 11.157  49.576   1.00 78.19 72  A 1 
ATOM 517  C CA  . TRP A 0 72  . -31.892 11.766  48.879   1.00 78.19 72  A 1 
ATOM 518  C C   . TRP A 0 72  . -31.763 11.228  47.447   1.00 78.19 72  A 1 
ATOM 519  C CB  . TRP A 0 72  . -30.605 11.511  49.689   1.00 78.19 72  A 1 
ATOM 520  O O   . TRP A 0 72  . -31.192 10.163  47.238   1.00 78.19 72  A 1 
ATOM 521  C CG  . TRP A 0 72  . -29.343 12.080  49.105   1.00 78.19 72  A 1 
ATOM 522  C CD1 . TRP A 0 72  . -28.978 13.380  49.142   1.00 78.19 72  A 1 
ATOM 523  C CD2 . TRP A 0 72  . -28.318 11.401  48.311   1.00 78.19 72  A 1 
ATOM 524  C CE2 . TRP A 0 72  . -27.335 12.362  47.923   1.00 78.19 72  A 1 
ATOM 525  C CE3 . TRP A 0 72  . -28.137 10.084  47.843   1.00 78.19 72  A 1 
ATOM 526  N NE1 . TRP A 0 72  . -27.794 13.552  48.447   1.00 78.19 72  A 1 
ATOM 527  C CH2 . TRP A 0 72  . -26.067 10.705  46.701   1.00 78.19 72  A 1 
ATOM 528  C CZ2 . TRP A 0 72  . -26.218 12.033  47.138   1.00 78.19 72  A 1 
ATOM 529  C CZ3 . TRP A 0 72  . -27.029 9.743   47.048   1.00 78.19 72  A 1 
ATOM 530  N N   . ASP A 0 73  . -32.231 12.010  46.469   1.00 88.81 73  A 1 
ATOM 531  C CA  . ASP A 0 73  . -31.936 11.785  45.048   1.00 88.81 73  A 1 
ATOM 532  C C   . ASP A 0 73  . -30.506 12.241  44.681   1.00 88.81 73  A 1 
ATOM 533  C CB  . ASP A 0 73  . -32.868 12.606  44.131   1.00 88.81 73  A 1 
ATOM 534  O O   . ASP A 0 73  . -30.077 13.348  45.045   1.00 88.81 73  A 1 
ATOM 535  C CG  . ASP A 0 73  . -34.382 12.515  44.345   1.00 88.81 73  A 1 
ATOM 536  O OD1 . ASP A 0 73  . -34.988 11.538  43.865   1.00 88.81 73  A 1 
ATOM 537  O OD2 . ASP A 0 73  . -34.946 13.547  44.789   1.00 88.81 73  A 1 
ATOM 538  N N   . ALA A 0 74  . -29.839 11.496  43.798   1.00 86.17 74  A 1 
ATOM 539  C CA  . ALA A 0 74  . -28.747 12.000  42.967   1.00 86.17 74  A 1 
ATOM 540  C C   . ALA A 0 74  . -28.841 11.489  41.519   1.00 86.17 74  A 1 
ATOM 541  C CB  . ALA A 0 74  . -27.405 11.640  43.610   1.00 86.17 74  A 1 
ATOM 542  O O   . ALA A 0 74  . -29.163 10.333  41.268   1.00 86.17 74  A 1 
ATOM 543  N N   . TRP A 0 75  . -28.504 12.342  40.546   1.00 91.09 75  A 1 
ATOM 544  C CA  . TRP A 0 75  . -28.263 11.924  39.160   1.00 91.09 75  A 1 
ATOM 545  C C   . TRP A 0 75  . -27.056 12.664  38.584   1.00 91.09 75  A 1 
ATOM 546  C CB  . TRP A 0 75  . -29.528 12.070  38.283   1.00 91.09 75  A 1 
ATOM 547  O O   . TRP A 0 75  . -26.806 13.825  38.929   1.00 91.09 75  A 1 
ATOM 548  C CG  . TRP A 0 75  . -29.646 13.288  37.399   1.00 91.09 75  A 1 
ATOM 549  C CD1 . TRP A 0 75  . -28.931 13.488  36.268   1.00 91.09 75  A 1 
ATOM 550  C CD2 . TRP A 0 75  . -30.535 14.446  37.507   1.00 91.09 75  A 1 
ATOM 551  C CE2 . TRP A 0 75  . -30.259 15.333  36.420   1.00 91.09 75  A 1 
ATOM 552  C CE3 . TRP A 0 75  . -31.561 14.836  38.397   1.00 91.09 75  A 1 
ATOM 553  N NE1 . TRP A 0 75  . -29.255 14.708  35.712   1.00 91.09 75  A 1 
ATOM 554  C CH2 . TRP A 0 75  . -31.965 16.896  37.139   1.00 91.09 75  A 1 
ATOM 555  C CZ2 . TRP A 0 75  . -30.950 16.542  36.233   1.00 91.09 75  A 1 
ATOM 556  C CZ3 . TRP A 0 75  . -32.269 16.042  38.215   1.00 91.09 75  A 1 
ATOM 557  N N   . GLY A 0 76  . -26.341 12.015  37.667   1.00 89.89 76  A 1 
ATOM 558  C CA  . GLY A 0 76  . -25.237 12.608  36.925   1.00 89.89 76  A 1 
ATOM 559  C C   . GLY A 0 76  . -25.185 12.189  35.459   1.00 89.89 76  A 1 
ATOM 560  O O   . GLY A 0 76  . -25.894 11.288  35.003   1.00 89.89 76  A 1 
ATOM 561  N N   . ARG A 0 77  . -24.368 12.929  34.712   1.00 94.61 77  A 1 
ATOM 562  C CA  . ARG A 0 77  . -23.867 12.579  33.385   1.00 94.61 77  A 1 
ATOM 563  C C   . ARG A 0 77  . -22.592 13.378  33.148   1.00 94.61 77  A 1 
ATOM 564  C CB  . ARG A 0 77  . -24.904 12.889  32.289   1.00 94.61 77  A 1 
ATOM 565  O O   . ARG A 0 77  . -22.648 14.600  33.321   1.00 94.61 77  A 1 
ATOM 566  C CG  . ARG A 0 77  . -24.442 12.375  30.915   1.00 94.61 77  A 1 
ATOM 567  C CD  . ARG A 0 77  . -25.401 12.803  29.806   1.00 94.61 77  A 1 
ATOM 568  N NE  . ARG A 0 77  . -25.136 12.047  28.573   1.00 94.61 77  A 1 
ATOM 569  N NH1 . ARG A 0 77  . -27.227 12.114  27.652   1.00 94.61 77  A 1 
ATOM 570  N NH2 . ARG A 0 77  . -25.655 10.902  26.678   1.00 94.61 77  A 1 
ATOM 571  C CZ  . ARG A 0 77  . -25.993 11.694  27.641   1.00 94.61 77  A 1 
ATOM 572  N N   . ASP A 0 78  . -21.516 12.732  32.721   1.00 88.70 78  A 1 
ATOM 573  C CA  . ASP A 0 78  . -20.371 13.421  32.116   1.00 88.70 78  A 1 
ATOM 574  C C   . ASP A 0 78  . -20.317 13.108  30.613   1.00 88.70 78  A 1 
ATOM 575  C CB  . ASP A 0 78  . -19.054 13.146  32.870   1.00 88.70 78  A 1 
ATOM 576  O O   . ASP A 0 78  . -20.945 12.156  30.160   1.00 88.70 78  A 1 
ATOM 577  C CG  . ASP A 0 78  . -18.124 14.376  32.850   1.00 88.70 78  A 1 
ATOM 578  O OD1 . ASP A 0 78  . -18.284 15.226  31.935   1.00 88.70 78  A 1 
ATOM 579  O OD2 . ASP A 0 78  . -17.344 14.555  33.814   1.00 88.70 78  A 1 
ATOM 580  N N   . GLN A 0 79  . -19.691 13.978  29.820   1.00 93.77 79  A 1 
ATOM 581  C CA  . GLN A 0 79  . -19.637 13.857  28.356   1.00 93.77 79  A 1 
ATOM 582  C C   . GLN A 0 79  . -18.324 14.428  27.809   1.00 93.77 79  A 1 
ATOM 583  C CB  . GLN A 0 79  . -20.826 14.573  27.674   1.00 93.77 79  A 1 
ATOM 584  O O   . GLN A 0 79  . -18.276 15.600  27.407   1.00 93.77 79  A 1 
ATOM 585  C CG  . GLN A 0 79  . -22.219 14.019  27.994   1.00 93.77 79  A 1 
ATOM 586  C CD  . GLN A 0 79  . -23.158 14.134  26.800   1.00 93.77 79  A 1 
ATOM 587  N NE2 . GLN A 0 79  . -23.286 13.084  26.026   1.00 93.77 79  A 1 
ATOM 588  O OE1 . GLN A 0 79  . -23.791 15.151  26.532   1.00 93.77 79  A 1 
ATOM 589  N N   . ASP A 0 80  . -17.270 13.615  27.753   1.00 91.41 80  A 1 
ATOM 590  C CA  . ASP A 0 80  . -15.968 14.045  27.241   1.00 91.41 80  A 1 
ATOM 591  C C   . ASP A 0 80  . -15.778 13.648  25.763   1.00 91.41 80  A 1 
ATOM 592  C CB  . ASP A 0 80  . -14.817 13.632  28.192   1.00 91.41 80  A 1 
ATOM 593  O O   . ASP A 0 80  . -16.210 12.592  25.296   1.00 91.41 80  A 1 
ATOM 594  C CG  . ASP A 0 80  . -13.792 14.756  28.455   1.00 91.41 80  A 1 
ATOM 595  O OD1 . ASP A 0 80  . -13.881 15.828  27.800   1.00 91.41 80  A 1 
ATOM 596  O OD2 . ASP A 0 80  . -12.840 14.545  29.241   1.00 91.41 80  A 1 
ATOM 597  N N   . LEU A 0 81  . -15.162 14.532  24.970   1.00 94.85 81  A 1 
ATOM 598  C CA  . LEU A 0 81  . -14.988 14.334  23.523   1.00 94.85 81  A 1 
ATOM 599  C C   . LEU A 0 81  . -13.652 14.900  23.041   1.00 94.85 81  A 1 
ATOM 600  C CB  . LEU A 0 81  . -16.183 14.939  22.756   1.00 94.85 81  A 1 
ATOM 601  O O   . LEU A 0 81  . -13.446 16.114  22.967   1.00 94.85 81  A 1 
ATOM 602  C CG  . LEU A 0 81  . -16.084 14.842  21.216   1.00 94.85 81  A 1 
ATOM 603  C CD1 . LEU A 0 81  . -16.093 13.408  20.689   1.00 94.85 81  A 1 
ATOM 604  C CD2 . LEU A 0 81  . -17.260 15.573  20.565   1.00 94.85 81  A 1 
ATOM 605  N N   . SER A 0 82  . -12.766 14.006  22.607   1.00 95.59 82  A 1 
ATOM 606  C CA  . SER A 0 82  . -11.461 14.339  22.044   1.00 95.59 82  A 1 
ATOM 607  C C   . SER A 0 82  . -11.391 13.951  20.570   1.00 95.59 82  A 1 
ATOM 608  C CB  . SER A 0 82  . -10.360 13.646  22.844   1.00 95.59 82  A 1 
ATOM 609  O O   . SER A 0 82  . -11.627 12.803  20.201   1.00 95.59 82  A 1 
ATOM 610  O OG  . SER A 0 82  . -9.130  14.314  22.631   1.00 95.59 82  A 1 
ATOM 611  N N   . ILE A 0 83  . -11.042 14.907  19.706   1.00 97.15 83  A 1 
ATOM 612  C CA  . ILE A 0 83  . -10.813 14.660  18.278   1.00 97.15 83  A 1 
ATOM 613  C C   . ILE A 0 83  . -9.464  15.259  17.889   1.00 97.15 83  A 1 
ATOM 614  C CB  . ILE A 0 83  . -11.971 15.186  17.395   1.00 97.15 83  A 1 
ATOM 615  O O   . ILE A 0 83  . -9.242  16.464  18.021   1.00 97.15 83  A 1 
ATOM 616  C CG1 . ILE A 0 83  . -13.323 14.568  17.829   1.00 97.15 83  A 1 
ATOM 617  C CG2 . ILE A 0 83  . -11.674 14.874  15.912   1.00 97.15 83  A 1 
ATOM 618  C CD1 . ILE A 0 83  . -14.541 15.049  17.029   1.00 97.15 83  A 1 
ATOM 619  N N   . SER A 0 84  . -8.577  14.416  17.367   1.00 95.54 84  A 1 
ATOM 620  C CA  . SER A 0 84  . -7.297  14.813  16.786   1.00 95.54 84  A 1 
ATOM 621  C C   . SER A 0 84  . -7.307  14.452  15.307   1.00 95.54 84  A 1 
ATOM 622  C CB  . SER A 0 84  . -6.156  14.116  17.527   1.00 95.54 84  A 1 
ATOM 623  O O   . SER A 0 84  . -7.356  13.277  14.959   1.00 95.54 84  A 1 
ATOM 624  O OG  . SER A 0 84  . -4.907  14.630  17.103   1.00 95.54 84  A 1 
ATOM 625  N N   . GLU A 0 85  . -7.291  15.448  14.424   1.00 96.52 85  A 1 
ATOM 626  C CA  . GLU A 0 85  . -7.325  15.246  12.974   1.00 96.52 85  A 1 
ATOM 627  C C   . GLU A 0 85  . -6.156  15.976  12.306   1.00 96.52 85  A 1 
ATOM 628  C CB  . GLU A 0 85  . -8.697  15.656  12.413   1.00 96.52 85  A 1 
ATOM 629  O O   . GLU A 0 85  . -5.830  17.119  12.637   1.00 96.52 85  A 1 
ATOM 630  C CG  . GLU A 0 85  . -8.833  15.337  10.916   1.00 96.52 85  A 1 
ATOM 631  C CD  . GLU A 0 85  . -10.272 15.517  10.407   1.00 96.52 85  A 1 
ATOM 632  O OE1 . GLU A 0 85  . -10.755 14.600  9.701    1.00 96.52 85  A 1 
ATOM 633  O OE2 . GLU A 0 85  . -10.877 16.574  10.691   1.00 96.52 85  A 1 
ATOM 634  N N   . SER A 0 86  . -5.505  15.300  11.364   1.00 95.36 86  A 1 
ATOM 635  C CA  . SER A 0 86  . -4.337  15.805  10.653   1.00 95.36 86  A 1 
ATOM 636  C C   . SER A 0 86  . -4.351  15.375  9.190    1.00 95.36 86  A 1 
ATOM 637  C CB  . SER A 0 86  . -3.053  15.358  11.358   1.00 95.36 86  A 1 
ATOM 638  O O   . SER A 0 86  . -4.759  14.268  8.842    1.00 95.36 86  A 1 
ATOM 639  O OG  . SER A 0 86  . -2.871  13.962  11.268   1.00 95.36 86  A 1 
ATOM 640  N N   . TYR A 0 87  . -3.880  16.269  8.327    1.00 97.11 87  A 1 
ATOM 641  C CA  . TYR A 0 87  . -3.708  16.037  6.899    1.00 97.11 87  A 1 
ATOM 642  C C   . TYR A 0 87  . -2.419  16.715  6.441    1.00 97.11 87  A 1 
ATOM 643  C CB  . TYR A 0 87  . -4.925  16.575  6.135    1.00 97.11 87  A 1 
ATOM 644  O O   . TYR A 0 87  . -2.128  17.845  6.848    1.00 97.11 87  A 1 
ATOM 645  C CG  . TYR A 0 87  . -4.731  16.629  4.630    1.00 97.11 87  A 1 
ATOM 646  C CD1 . TYR A 0 87  . -4.360  17.843  4.019    1.00 97.11 87  A 1 
ATOM 647  C CD2 . TYR A 0 87  . -4.871  15.464  3.852    1.00 97.11 87  A 1 
ATOM 648  C CE1 . TYR A 0 87  . -4.147  17.900  2.629    1.00 97.11 87  A 1 
ATOM 649  C CE2 . TYR A 0 87  . -4.660  15.515  2.460    1.00 97.11 87  A 1 
ATOM 650  O OH  . TYR A 0 87  . -4.113  16.806  0.503    1.00 97.11 87  A 1 
ATOM 651  C CZ  . TYR A 0 87  . -4.304  16.734  1.847    1.00 97.11 87  A 1 
ATOM 652  N N   . GLY A 0 88  . -1.660  16.053  5.574    1.00 94.44 88  A 1 
ATOM 653  C CA  . GLY A 0 88  . -0.454  16.612  4.984    1.00 94.44 88  A 1 
ATOM 654  C C   . GLY A 0 88  . -0.242  16.151  3.551    1.00 94.44 88  A 1 
ATOM 655  O O   . GLY A 0 88  . -0.664  15.071  3.143    1.00 94.44 88  A 1 
ATOM 656  N N   . LYS A 0 89  . 0.414   17.012  2.770    1.00 95.93 89  A 1 
ATOM 657  C CA  . LYS A 0 89  . 0.785   16.735  1.385    1.00 95.93 89  A 1 
ATOM 658  C C   . LYS A 0 89  . 2.140   17.347  1.057    1.00 95.93 89  A 1 
ATOM 659  C CB  . LYS A 0 89  . -0.329  17.208  0.438    1.00 95.93 89  A 1 
ATOM 660  O O   . LYS A 0 89  . 2.364   18.532  1.291    1.00 95.93 89  A 1 
ATOM 661  C CG  . LYS A 0 89  . 0.049   16.955  -1.028   1.00 95.93 89  A 1 
ATOM 662  C CD  . LYS A 0 89  . -1.162  17.063  -1.957   1.00 95.93 89  A 1 
ATOM 663  C CE  . LYS A 0 89  . -0.716  16.678  -3.371   1.00 95.93 89  A 1 
ATOM 664  N NZ  . LYS A 0 89  . -1.871  16.316  -4.221   1.00 95.93 89  A 1 
ATOM 665  N N   . THR A 0 90  . 3.014   16.543  0.467    1.00 92.71 90  A 1 
ATOM 666  C CA  . THR A 0 90  . 4.351   16.916  -0.001   1.00 92.71 90  A 1 
ATOM 667  C C   . THR A 0 90  . 4.477   16.596  -1.487   1.00 92.71 90  A 1 
ATOM 668  C CB  . THR A 0 90  . 5.426   16.163  0.799    1.00 92.71 90  A 1 
ATOM 669  O O   . THR A 0 90  . 4.143   15.494  -1.908   1.00 92.71 90  A 1 
ATOM 670  C CG2 . THR A 0 90  . 6.852   16.525  0.385    1.00 92.71 90  A 1 
ATOM 671  O OG1 . THR A 0 90  . 5.308   16.504  2.158    1.00 92.71 90  A 1 
ATOM 672  N N   . ASN A 0 91  . 4.998   17.542  -2.269   1.00 93.36 91  A 1 
ATOM 673  C CA  . ASN A 0 91  . 5.509   17.310  -3.620   1.00 93.36 91  A 1 
ATOM 674  C C   . ASN A 0 91  . 6.957   17.812  -3.650   1.00 93.36 91  A 1 
ATOM 675  C CB  . ASN A 0 91  . 4.627   18.030  -4.660   1.00 93.36 91  A 1 
ATOM 676  O O   . ASN A 0 91  . 7.210   18.977  -3.342   1.00 93.36 91  A 1 
ATOM 677  C CG  . ASN A 0 91  . 5.123   17.819  -6.087   1.00 93.36 91  A 1 
ATOM 678  N ND2 . ASN A 0 91  . 4.562   16.886  -6.809   1.00 93.36 91  A 1 
ATOM 679  O OD1 . ASN A 0 91  . 6.018   18.485  -6.584   1.00 93.36 91  A 1 
ATOM 680  N N   . ALA A 0 92  . 7.895   16.943  -4.006   1.00 92.27 92  A 1 
ATOM 681  C CA  . ALA A 0 92  . 9.304   17.268  -4.169   1.00 92.27 92  A 1 
ATOM 682  C C   . ALA A 0 92  . 9.777   16.810  -5.551   1.00 92.27 92  A 1 
ATOM 683  C CB  . ALA A 0 92  . 10.107  16.624  -3.033   1.00 92.27 92  A 1 
ATOM 684  O O   . ALA A 0 92  . 9.439   15.717  -6.004   1.00 92.27 92  A 1 
ATOM 685  N N   . LYS A 0 93  . 10.571  17.644  -6.224   1.00 93.86 93  A 1 
ATOM 686  C CA  . LYS A 0 93  . 11.164  17.342  -7.532   1.00 93.86 93  A 1 
ATOM 687  C C   . LYS A 0 93  . 12.615  17.795  -7.542   1.00 93.86 93  A 1 
ATOM 688  C CB  . LYS A 0 93  . 10.374  18.009  -8.672   1.00 93.86 93  A 1 
ATOM 689  O O   . LYS A 0 93  . 12.906  18.904  -7.100   1.00 93.86 93  A 1 
ATOM 690  C CG  . LYS A 0 93  . 8.923   17.513  -8.721   1.00 93.86 93  A 1 
ATOM 691  C CD  . LYS A 0 93  . 8.130   18.150  -9.862   1.00 93.86 93  A 1 
ATOM 692  C CE  . LYS A 0 93  . 6.684   17.668  -9.729   1.00 93.86 93  A 1 
ATOM 693  N NZ  . LYS A 0 93  . 5.800   18.286  -10.741  1.00 93.86 93  A 1 
ATOM 694  N N   . SER A 0 94  . 13.499  16.955  -8.061   1.00 88.39 94  A 1 
ATOM 695  C CA  . SER A 0 94  . 14.903  17.278  -8.296   1.00 88.39 94  A 1 
ATOM 696  C C   . SER A 0 94  . 15.272  16.939  -9.731   1.00 88.39 94  A 1 
ATOM 697  C CB  . SER A 0 94  . 15.825  16.554  -7.307   1.00 88.39 94  A 1 
ATOM 698  O O   . SER A 0 94  . 14.880  15.889  -10.241  1.00 88.39 94  A 1 
ATOM 699  O OG  . SER A 0 94  . 15.689  15.149  -7.390   1.00 88.39 94  A 1 
ATOM 700  N N   . TYR A 0 95  . 16.048  17.823  -10.345  1.00 88.99 95  A 1 
ATOM 701  C CA  . TYR A 0 95  . 16.638  17.644  -11.662  1.00 88.99 95  A 1 
ATOM 702  C C   . TYR A 0 95  . 18.132  17.938  -11.537  1.00 88.99 95  A 1 
ATOM 703  C CB  . TYR A 0 95  . 15.970  18.585  -12.677  1.00 88.99 95  A 1 
ATOM 704  O O   . TYR A 0 95  . 18.498  18.958  -10.946  1.00 88.99 95  A 1 
ATOM 705  C CG  . TYR A 0 95  . 14.458  18.459  -12.763  1.00 88.99 95  A 1 
ATOM 706  C CD1 . TYR A 0 95  . 13.886  17.445  -13.553  1.00 88.99 95  A 1 
ATOM 707  C CD2 . TYR A 0 95  . 13.628  19.351  -12.054  1.00 88.99 95  A 1 
ATOM 708  C CE1 . TYR A 0 95  . 12.486  17.323  -13.642  1.00 88.99 95  A 1 
ATOM 709  C CE2 . TYR A 0 95  . 12.227  19.231  -12.134  1.00 88.99 95  A 1 
ATOM 710  O OH  . TYR A 0 95  . 10.303  18.096  -13.026  1.00 88.99 95  A 1 
ATOM 711  C CZ  . TYR A 0 95  . 11.655  18.217  -12.932  1.00 88.99 95  A 1 
ATOM 712  N N   . ALA A 0 96  . 18.965  17.062  -12.078  1.00 87.05 96  A 1 
ATOM 713  C CA  . ALA A 0 96  . 20.396  17.250  -12.243  1.00 87.05 96  A 1 
ATOM 714  C C   . ALA A 0 96  . 20.777  16.913  -13.690  1.00 87.05 96  A 1 
ATOM 715  C CB  . ALA A 0 96  . 21.146  16.388  -11.221  1.00 87.05 96  A 1 
ATOM 716  O O   . ALA A 0 96  . 20.168  16.040  -14.305  1.00 87.05 96  A 1 
ATOM 717  N N   . ALA A 0 97  . 21.757  17.639  -14.213  1.00 84.56 97  A 1 
ATOM 718  C CA  . ALA A 0 97  . 22.429  17.388  -15.480  1.00 84.56 97  A 1 
ATOM 719  C C   . ALA A 0 97  . 23.874  17.873  -15.309  1.00 84.56 97  A 1 
ATOM 720  C CB  . ALA A 0 97  . 21.702  18.126  -16.611  1.00 84.56 97  A 1 
ATOM 721  O O   . ALA A 0 97  . 24.069  18.930  -14.697  1.00 84.56 97  A 1 
ATOM 722  N N   . GLU A 0 98  . 24.863  17.112  -15.774  1.00 77.54 98  A 1 
ATOM 723  C CA  . GLU A 0 98  . 26.276  17.431  -15.514  1.00 77.54 98  A 1 
ATOM 724  C C   . GLU A 0 98  . 26.865  18.421  -16.533  1.00 77.54 98  A 1 
ATOM 725  C CB  . GLU A 0 98  . 27.089  16.136  -15.342  1.00 77.54 98  A 1 
ATOM 726  O O   . GLU A 0 98  . 27.425  19.442  -16.123  1.00 77.54 98  A 1 
ATOM 727  C CG  . GLU A 0 98  . 26.694  15.441  -14.027  1.00 77.54 98  A 1 
ATOM 728  C CD  . GLU A 0 98  . 27.535  14.194  -13.724  1.00 77.54 98  A 1 
ATOM 729  O OE1 . GLU A 0 98  . 28.148  14.170  -12.628  1.00 77.54 98  A 1 
ATOM 730  O OE2 . GLU A 0 98  . 27.499  13.250  -14.545  1.00 77.54 98  A 1 
ATOM 731  N N   . SER A 0 99  . 26.647  18.208  -17.834  1.00 79.06 99  A 1 
ATOM 732  C CA  . SER A 0 99  . 26.968  19.173  -18.895  1.00 79.06 99  A 1 
ATOM 733  C C   . SER A 0 99  . 26.041  19.038  -20.114  1.00 79.06 99  A 1 
ATOM 734  C CB  . SER A 0 99  . 28.445  19.063  -19.310  1.00 79.06 99  A 1 
ATOM 735  O O   . SER A 0 99  . 25.161  18.175  -20.164  1.00 79.06 99  A 1 
ATOM 736  O OG  . SER A 0 99  . 28.620  18.093  -20.309  1.00 79.06 99  A 1 
ATOM 737  N N   . TYR A 0 100 . 26.212  19.946  -21.075  1.00 79.20 100 A 1 
ATOM 738  C CA  . TYR A 0 100 . 25.671  19.848  -22.428  1.00 79.20 100 A 1 
ATOM 739  C C   . TYR A 0 100 . 26.606  20.620  -23.356  1.00 79.20 100 A 1 
ATOM 740  C CB  . TYR A 0 100 . 24.251  20.425  -22.504  1.00 79.20 100 A 1 
ATOM 741  O O   . TYR A 0 100 . 26.632  21.856  -23.308  1.00 79.20 100 A 1 
ATOM 742  C CG  . TYR A 0 100 . 23.749  20.600  -23.929  1.00 79.20 100 A 1 
ATOM 743  C CD1 . TYR A 0 100 . 23.618  21.888  -24.489  1.00 79.20 100 A 1 
ATOM 744  C CD2 . TYR A 0 100 . 23.483  19.467  -24.719  1.00 79.20 100 A 1 
ATOM 745  C CE1 . TYR A 0 100 . 23.156  22.042  -25.810  1.00 79.20 100 A 1 
ATOM 746  C CE2 . TYR A 0 100 . 23.016  19.617  -26.038  1.00 79.20 100 A 1 
ATOM 747  O OH  . TYR A 0 100 . 22.328  21.057  -27.827  1.00 79.20 100 A 1 
ATOM 748  C CZ  . TYR A 0 100 . 22.825  20.902  -26.574  1.00 79.20 100 A 1 
ATOM 749  N N   . ASP A 0 101 . 27.339  19.891  -24.190  1.00 82.40 101 A 1 
ATOM 750  C CA  . ASP A 0 101 . 28.329  20.455  -25.100  1.00 82.40 101 A 1 
ATOM 751  C C   . ASP A 0 101 . 27.842  20.318  -26.552  1.00 82.40 101 A 1 
ATOM 752  C CB  . ASP A 0 101 . 29.712  19.817  -24.852  1.00 82.40 101 A 1 
ATOM 753  O O   . ASP A 0 101 . 27.476  19.237  -27.013  1.00 82.40 101 A 1 
ATOM 754  C CG  . ASP A 0 101 . 30.453  20.339  -23.602  1.00 82.40 101 A 1 
ATOM 755  O OD1 . ASP A 0 101 . 29.987  21.324  -22.978  1.00 82.40 101 A 1 
ATOM 756  O OD2 . ASP A 0 101 . 31.555  19.813  -23.324  1.00 82.40 101 A 1 
ATOM 757  N N   . GLU A 0 102 . 27.844  21.434  -27.289  1.00 84.01 102 A 1 
ATOM 758  C CA  . GLU A 0 102 . 27.742  21.444  -28.754  1.00 84.01 102 A 1 
ATOM 759  C C   . GLU A 0 102 . 29.125  21.760  -29.328  1.00 84.01 102 A 1 
ATOM 760  C CB  . GLU A 0 102 . 26.725  22.480  -29.292  1.00 84.01 102 A 1 
ATOM 761  O O   . GLU A 0 102 . 29.739  22.754  -28.930  1.00 84.01 102 A 1 
ATOM 762  C CG  . GLU A 0 102 . 25.328  22.455  -28.647  1.00 84.01 102 A 1 
ATOM 763  C CD  . GLU A 0 102 . 24.223  23.164  -29.467  1.00 84.01 102 A 1 
ATOM 764  O OE1 . GLU A 0 102 . 23.061  23.209  -28.984  1.00 84.01 102 A 1 
ATOM 765  O OE2 . GLU A 0 102 . 24.375  23.455  -30.670  1.00 84.01 102 A 1 
ATOM 766  N N   . TRP A 0 103 . 29.599  20.969  -30.289  1.00 83.92 103 A 1 
ATOM 767  C CA  . TRP A 0 103 . 30.873  21.209  -30.968  1.00 83.92 103 A 1 
ATOM 768  C C   . TRP A 0 103 . 30.723  21.159  -32.491  1.00 83.92 103 A 1 
ATOM 769  C CB  . TRP A 0 103 . 31.954  20.266  -30.420  1.00 83.92 103 A 1 
ATOM 770  O O   . TRP A 0 103 . 29.954  20.375  -33.041  1.00 83.92 103 A 1 
ATOM 771  C CG  . TRP A 0 103 . 31.643  18.799  -30.423  1.00 83.92 103 A 1 
ATOM 772  C CD1 . TRP A 0 103 . 31.073  18.116  -29.403  1.00 83.92 103 A 1 
ATOM 773  C CD2 . TRP A 0 103 . 31.892  17.813  -31.472  1.00 83.92 103 A 1 
ATOM 774  C CE2 . TRP A 0 103 . 31.456  16.536  -31.004  1.00 83.92 103 A 1 
ATOM 775  C CE3 . TRP A 0 103 . 32.440  17.869  -32.772  1.00 83.92 103 A 1 
ATOM 776  N NE1 . TRP A 0 103 . 30.960  16.781  -29.740  1.00 83.92 103 A 1 
ATOM 777  C CH2 . TRP A 0 103 . 32.098  15.467  -33.078  1.00 83.92 103 A 1 
ATOM 778  C CZ2 . TRP A 0 103 . 31.557  15.375  -31.784  1.00 83.92 103 A 1 
ATOM 779  C CZ3 . TRP A 0 103 . 32.544  16.710  -33.563  1.00 83.92 103 A 1 
ATOM 780  N N   . ASP A 0 104 . 31.457  22.038  -33.171  1.00 83.92 104 A 1 
ATOM 781  C CA  . ASP A 0 104 . 31.487  22.194  -34.627  1.00 83.92 104 A 1 
ATOM 782  C C   . ASP A 0 104 . 32.943  22.442  -35.040  1.00 83.92 104 A 1 
ATOM 783  C CB  . ASP A 0 104 . 30.561  23.363  -35.031  1.00 83.92 104 A 1 
ATOM 784  O O   . ASP A 0 104 . 33.503  23.498  -34.743  1.00 83.92 104 A 1 
ATOM 785  C CG  . ASP A 0 104 . 30.483  23.602  -36.544  1.00 83.92 104 A 1 
ATOM 786  O OD1 . ASP A 0 104 . 31.022  22.797  -37.334  1.00 83.92 104 A 1 
ATOM 787  O OD2 . ASP A 0 104 . 29.852  24.595  -36.989  1.00 83.92 104 A 1 
ATOM 788  N N   . ASN A 0 105 . 33.568  21.452  -35.676  1.00 81.38 105 A 1 
ATOM 789  C CA  . ASN A 0 105 . 34.931  21.515  -36.187  1.00 81.38 105 A 1 
ATOM 790  C C   . ASN A 0 105 . 34.905  21.442  -37.715  1.00 81.38 105 A 1 
ATOM 791  C CB  . ASN A 0 105 . 35.770  20.386  -35.570  1.00 81.38 105 A 1 
ATOM 792  O O   . ASN A 0 105 . 34.498  20.431  -38.289  1.00 81.38 105 A 1 
ATOM 793  C CG  . ASN A 0 105 . 37.216  20.492  -36.019  1.00 81.38 105 A 1 
ATOM 794  N ND2 . ASN A 0 105 . 37.645  19.706  -36.978  1.00 81.38 105 A 1 
ATOM 795  O OD1 . ASN A 0 105 . 37.961  21.323  -35.532  1.00 81.38 105 A 1 
ATOM 796  N N   . LYS A 0 106 . 35.380  22.503  -38.367  1.00 78.88 106 A 1 
ATOM 797  C CA  . LYS A 0 106 . 35.552  22.568  -39.820  1.00 78.88 106 A 1 
ATOM 798  C C   . LYS A 0 106 . 37.034  22.661  -40.130  1.00 78.88 106 A 1 
ATOM 799  C CB  . LYS A 0 106 . 34.795  23.773  -40.394  1.00 78.88 106 A 1 
ATOM 800  O O   . LYS A 0 106 . 37.661  23.642  -39.733  1.00 78.88 106 A 1 
ATOM 801  C CG  . LYS A 0 106 . 33.285  23.564  -40.276  1.00 78.88 106 A 1 
ATOM 802  C CD  . LYS A 0 106 . 32.509  24.788  -40.772  1.00 78.88 106 A 1 
ATOM 803  C CE  . LYS A 0 106 . 31.017  24.455  -40.865  1.00 78.88 106 A 1 
ATOM 804  N NZ  . LYS A 0 106 . 30.450  24.037  -39.560  1.00 78.88 106 A 1 
ATOM 805  N N   . ASP A 0 107 . 37.551  21.675  -40.849  1.00 71.30 107 A 1 
ATOM 806  C CA  . ASP A 0 107 . 38.843  21.777  -41.513  1.00 71.30 107 A 1 
ATOM 807  C C   . ASP A 0 107 . 38.593  22.106  -42.994  1.00 71.30 107 A 1 
ATOM 808  C CB  . ASP A 0 107 . 39.714  20.529  -41.264  1.00 71.30 107 A 1 
ATOM 809  O O   . ASP A 0 107 . 37.741  21.522  -43.660  1.00 71.30 107 A 1 
ATOM 810  C CG  . ASP A 0 107 . 41.133  20.925  -40.831  1.00 71.30 107 A 1 
ATOM 811  O OD1 . ASP A 0 107 . 41.640  21.938  -41.374  1.00 71.30 107 A 1 
ATOM 812  O OD2 . ASP A 0 107 . 41.665  20.294  -39.886  1.00 71.30 107 A 1 
ATOM 813  N N   . ASP A 0 108 . 39.255  23.145  -43.490  1.00 76.07 108 A 1 
ATOM 814  C CA  . ASP A 0 108 . 38.977  23.773  -44.798  1.00 76.07 108 A 1 
ATOM 815  C C   . ASP A 0 108 . 40.302  23.865  -45.587  1.00 76.07 108 A 1 
ATOM 816  C CB  . ASP A 0 108 . 38.242  25.118  -44.542  1.00 76.07 108 A 1 
ATOM 817  O O   . ASP A 0 108 . 40.585  24.861  -46.273  1.00 76.07 108 A 1 
ATOM 818  C CG  . ASP A 0 108 . 37.256  25.631  -45.617  1.00 76.07 108 A 1 
ATOM 819  O OD1 . ASP A 0 108 . 37.420  25.366  -46.838  1.00 76.07 108 A 1 
ATOM 820  O OD2 . ASP A 0 108 . 36.382  26.457  -45.259  1.00 76.07 108 A 1 
ATOM 821  N N   . ASP A 0 109 . 41.176  22.867  -45.374  1.00 76.37 109 A 1 
ATOM 822  C CA  . ASP A 0 109 . 42.615  22.955  -45.606  1.00 76.37 109 A 1 
ATOM 823  C C   . ASP A 0 109 . 43.011  22.769  -47.081  1.00 76.37 109 A 1 
ATOM 824  C CB  . ASP A 0 109 . 43.428  22.071  -44.628  1.00 76.37 109 A 1 
ATOM 825  O O   . ASP A 0 109 . 42.412  22.038  -47.877  1.00 76.37 109 A 1 
ATOM 826  C CG  . ASP A 0 109 . 44.862  22.597  -44.407  1.00 76.37 109 A 1 
ATOM 827  O OD1 . ASP A 0 109 . 45.119  23.780  -44.760  1.00 76.37 109 A 1 
ATOM 828  O OD2 . ASP A 0 109 . 45.759  21.828  -43.991  1.00 76.37 109 A 1 
ATOM 829  N N   . ARG A 0 110 . 44.027  23.526  -47.512  1.00 69.94 110 A 1 
ATOM 830  C CA  . ARG A 0 110 . 44.310  23.720  -48.948  1.00 69.94 110 A 1 
ATOM 831  C C   . ARG A 0 110 . 45.770  23.549  -49.274  1.00 69.94 110 A 1 
ATOM 832  C CB  . ARG A 0 110 . 43.761  25.053  -49.463  1.00 69.94 110 A 1 
ATOM 833  O O   . ARG A 0 110 . 46.572  24.484  -49.204  1.00 69.94 110 A 1 
ATOM 834  C CG  . ARG A 0 110 . 42.252  25.084  -49.246  1.00 69.94 110 A 1 
ATOM 835  C CD  . ARG A 0 110 . 41.587  26.283  -49.897  1.00 69.94 110 A 1 
ATOM 836  N NE  . ARG A 0 110 . 40.230  26.387  -49.354  1.00 69.94 110 A 1 
ATOM 837  N NH1 . ARG A 0 110 . 39.445  28.098  -50.641  1.00 69.94 110 A 1 
ATOM 838  N NH2 . ARG A 0 110 . 38.150  27.176  -49.032  1.00 69.94 110 A 1 
ATOM 839  C CZ  . ARG A 0 110 . 39.277  27.223  -49.680  1.00 69.94 110 A 1 
ATOM 840  N N   . TRP A 0 111 . 46.082  22.357  -49.757  1.00 66.76 111 A 1 
ATOM 841  C CA  . TRP A 0 111 . 47.407  21.988  -50.212  1.00 66.76 111 A 1 
ATOM 842  C C   . TRP A 0 111 . 47.519  22.023  -51.743  1.00 66.76 111 A 1 
ATOM 843  C CB  . TRP A 0 111 . 47.790  20.654  -49.569  1.00 66.76 111 A 1 
ATOM 844  O O   . TRP A 0 111 . 46.598  21.724  -52.502  1.00 66.76 111 A 1 
ATOM 845  C CG  . TRP A 0 111 . 46.855  19.510  -49.812  1.00 66.76 111 A 1 
ATOM 846  C CD1 . TRP A 0 111 . 45.755  19.210  -49.077  1.00 66.76 111 A 1 
ATOM 847  C CD2 . TRP A 0 111 . 46.967  18.453  -50.810  1.00 66.76 111 A 1 
ATOM 848  C CE2 . TRP A 0 111 . 45.897  17.529  -50.612  1.00 66.76 111 A 1 
ATOM 849  C CE3 . TRP A 0 111 . 47.893  18.165  -51.839  1.00 66.76 111 A 1 
ATOM 850  N NE1 . TRP A 0 111 . 45.177  18.051  -49.558  1.00 66.76 111 A 1 
ATOM 851  C CH2 . TRP A 0 111 . 46.702  16.108  -52.402  1.00 66.76 111 A 1 
ATOM 852  C CZ2 . TRP A 0 111 . 45.759  16.373  -51.393  1.00 66.76 111 A 1 
ATOM 853  C CZ3 . TRP A 0 111 . 47.764  17.005  -52.627  1.00 66.76 111 A 1 
ATOM 854  N N   . GLY A 0 112 . 48.696  22.412  -52.223  1.00 59.00 112 A 1 
ATOM 855  C CA  . GLY A 0 112 . 49.059  22.372  -53.636  1.00 59.00 112 A 1 
ATOM 856  C C   . GLY A 0 112 . 50.451  21.780  -53.776  1.00 59.00 112 A 1 
ATOM 857  O O   . GLY A 0 112 . 51.309  22.006  -52.921  1.00 59.00 112 A 1 
ATOM 858  N N   . ALA A 0 113 . 50.691  21.021  -54.845  1.00 50.92 113 A 1 
ATOM 859  C CA  . ALA A 0 113 . 51.973  20.360  -55.065  1.00 50.92 113 A 1 
ATOM 860  C C   . ALA A 0 113 . 53.095  21.395  -55.281  1.00 50.92 113 A 1 
ATOM 861  C CB  . ALA A 0 113 . 51.823  19.377  -56.234  1.00 50.92 113 A 1 
ATOM 862  O O   . ALA A 0 113 . 53.292  21.907  -56.386  1.00 50.92 113 A 1 
ATOM 863  N N   . GLN A 0 114 . 53.838  21.721  -54.217  1.00 49.58 114 A 1 
ATOM 864  C CA  . GLN A 0 114 . 54.918  22.710  -54.246  1.00 49.58 114 A 1 
ATOM 865  C C   . GLN A 0 114 . 56.178  22.127  -54.909  1.00 49.58 114 A 1 
ATOM 866  C CB  . GLN A 0 114 . 55.142  23.293  -52.836  1.00 49.58 114 A 1 
ATOM 867  O O   . GLN A 0 114 . 57.164  21.790  -54.252  1.00 49.58 114 A 1 
ATOM 868  C CG  . GLN A 0 114 . 56.073  24.518  -52.889  1.00 49.58 114 A 1 
ATOM 869  C CD  . GLN A 0 114 . 56.266  25.213  -51.544  1.00 49.58 114 A 1 
ATOM 870  N NE2 . GLN A 0 114 . 57.374  25.892  -51.346  1.00 49.58 114 A 1 
ATOM 871  O OE1 . GLN A 0 114 . 55.439  25.203  -50.652  1.00 49.58 114 A 1 
ATOM 872  N N   . ALA A 0 115 . 56.130  21.994  -56.236  1.00 42.31 115 A 1 
ATOM 873  C CA  . ALA A 0 115 . 57.249  21.554  -57.060  1.00 42.31 115 A 1 
ATOM 874  C C   . ALA A 0 115 . 58.433  22.540  -56.995  1.00 42.31 115 A 1 
ATOM 875  C CB  . ALA A 0 115 . 56.754  21.329  -58.493  1.00 42.31 115 A 1 
ATOM 876  O O   . ALA A 0 115 . 58.264  23.756  -56.879  1.00 42.31 115 A 1 
ATOM 877  N N   . TRP A 0 116 . 59.650  21.999  -57.059  1.00 36.42 116 A 1 
ATOM 878  C CA  . TRP A 0 116 . 60.895  22.744  -56.872  1.00 36.42 116 A 1 
ATOM 879  C C   . TRP A 0 116 . 61.447  23.165  -58.242  1.00 36.42 116 A 1 
ATOM 880  C CB  . TRP A 0 116 . 61.920  21.864  -56.127  1.00 36.42 116 A 1 
ATOM 881  O O   . TRP A 0 116 . 61.665  22.301  -59.086  1.00 36.42 116 A 1 
ATOM 882  C CG  . TRP A 0 116 . 61.613  21.354  -54.738  1.00 36.42 116 A 1 
ATOM 883  C CD1 . TRP A 0 116 . 60.404  20.997  -54.239  1.00 36.42 116 A 1 
ATOM 884  C CD2 . TRP A 0 116 . 62.565  21.068  -53.661  1.00 36.42 116 A 1 
ATOM 885  C CE2 . TRP A 0 116 . 61.852  20.533  -52.545  1.00 36.42 116 A 1 
ATOM 886  C CE3 . TRP A 0 116 . 63.965  21.199  -53.515  1.00 36.42 116 A 1 
ATOM 887  N NE1 . TRP A 0 116 . 60.539  20.522  -52.953  1.00 36.42 116 A 1 
ATOM 888  C CH2 . TRP A 0 116 . 63.878  20.292  -51.245  1.00 36.42 116 A 1 
ATOM 889  C CZ2 . TRP A 0 116 . 62.486  20.146  -51.355  1.00 36.42 116 A 1 
ATOM 890  C CZ3 . TRP A 0 116 . 64.614  20.819  -52.323  1.00 36.42 116 A 1 
ATOM 891  N N   . GLY A 0 117 . 61.712  24.460  -58.465  1.00 35.93 117 A 1 
ATOM 892  C CA  . GLY A 0 117 . 62.371  24.911  -59.703  1.00 35.93 117 A 1 
ATOM 893  C C   . GLY A 0 117 . 62.060  26.341  -60.151  1.00 35.93 117 A 1 
ATOM 894  O O   . GLY A 0 117 . 61.386  26.530  -61.159  1.00 35.93 117 A 1 
ATOM 895  N N   . GLN A 0 118 . 62.569  27.352  -59.435  1.00 37.81 118 A 1 
ATOM 896  C CA  . GLN A 0 118 . 62.799  28.684  -60.017  1.00 37.81 118 A 1 
ATOM 897  C C   . GLN A 0 118 . 63.841  29.489  -59.218  1.00 37.81 118 A 1 
ATOM 898  C CB  . GLN A 0 118 . 61.486  29.472  -60.218  1.00 37.81 118 A 1 
ATOM 899  O O   . GLN A 0 118 . 63.524  30.448  -58.510  1.00 37.81 118 A 1 
ATOM 900  C CG  . GLN A 0 118 . 61.754  30.674  -61.138  1.00 37.81 118 A 1 
ATOM 901  C CD  . GLN A 0 118 . 60.486  31.263  -61.730  1.00 37.81 118 A 1 
ATOM 902  N NE2 . GLN A 0 118 . 59.860  30.591  -62.670  1.00 37.81 118 A 1 
ATOM 903  O OE1 . GLN A 0 118 . 60.071  32.369  -61.401  1.00 37.81 118 A 1 
ATOM 904  N N   . ASP A 0 119 . 65.106  29.114  -59.357  1.00 35.40 119 A 1 
ATOM 905  C CA  . ASP A 0 119 . 66.280  29.849  -58.887  1.00 35.40 119 A 1 
ATOM 906  C C   . ASP A 0 119 . 66.569  31.079  -59.768  1.00 35.40 119 A 1 
ATOM 907  C CB  . ASP A 0 119 . 67.482  28.894  -58.729  1.00 35.40 119 A 1 
ATOM 908  O O   . ASP A 0 119 . 67.549  31.167  -60.504  1.00 35.40 119 A 1 
ATOM 909  C CG  . ASP A 0 119 . 67.847  28.044  -59.959  1.00 35.40 119 A 1 
ATOM 910  O OD1 . ASP A 0 119 . 66.934  27.764  -60.776  1.00 35.40 119 A 1 
ATOM 911  O OD2 . ASP A 0 119 . 69.002  27.570  -59.996  1.00 35.40 119 A 1 
ATOM 912  N N   . ARG A 0 120 . 65.710  32.105  -59.668  1.00 38.80 120 A 1 
ATOM 913  C CA  . ARG A 0 120 . 66.094  33.444  -60.138  1.00 38.80 120 A 1 
ATOM 914  C C   . ARG A 0 120 . 67.157  34.014  -59.201  1.00 38.80 120 A 1 
ATOM 915  C CB  . ARG A 0 120 . 64.900  34.400  -60.256  1.00 38.80 120 A 1 
ATOM 916  O O   . ARG A 0 120 . 66.812  34.551  -58.149  1.00 38.80 120 A 1 
ATOM 917  C CG  . ARG A 0 120 . 63.988  34.078  -61.443  1.00 38.80 120 A 1 
ATOM 918  C CD  . ARG A 0 120 . 62.979  35.218  -61.653  1.00 38.80 120 A 1 
ATOM 919  N NE  . ARG A 0 120 . 61.627  34.711  -61.949  1.00 38.80 120 A 1 
ATOM 920  N NH1 . ARG A 0 120 . 60.900  36.328  -63.414  1.00 38.80 120 A 1 
ATOM 921  N NH2 . ARG A 0 120 . 59.535  34.677  -62.790  1.00 38.80 120 A 1 
ATOM 922  C CZ  . ARG A 0 120 . 60.699  35.246  -62.716  1.00 38.80 120 A 1 
ATOM 923  N N   . ASP A 0 121 . 68.415  33.965  -59.634  1.00 38.59 121 A 1 
ATOM 924  C CA  . ASP A 0 121 . 69.596  34.548  -58.975  1.00 38.59 121 A 1 
ATOM 925  C C   . ASP A 0 121 . 69.560  36.095  -58.892  1.00 38.59 121 A 1 
ATOM 926  C CB  . ASP A 0 121 . 70.882  34.012  -59.646  1.00 38.59 121 A 1 
ATOM 927  O O   . ASP A 0 121 . 70.373  36.832  -59.454  1.00 38.59 121 A 1 
ATOM 928  C CG  . ASP A 0 121 . 71.402  32.690  -59.068  1.00 38.59 121 A 1 
ATOM 929  O OD1 . ASP A 0 121 . 71.012  32.358  -57.925  1.00 38.59 121 A 1 
ATOM 930  O OD2 . ASP A 0 121 . 72.291  32.111  -59.728  1.00 38.59 121 A 1 
ATOM 931  N N   . GLY A 0 122 . 68.586  36.621  -58.149  1.00 39.45 122 A 1 
ATOM 932  C CA  . GLY A 0 122 . 68.475  38.023  -57.760  1.00 39.45 122 A 1 
ATOM 933  C C   . GLY A 0 122 . 69.242  38.291  -56.467  1.00 39.45 122 A 1 
ATOM 934  O O   . GLY A 0 122 . 68.658  38.277  -55.384  1.00 39.45 122 A 1 
ATOM 935  N N   . ALA A 0 123 . 70.549  38.537  -56.566  1.00 33.16 123 A 1 
ATOM 936  C CA  . ALA A 0 123 . 71.422  38.739  -55.407  1.00 33.16 123 A 1 
ATOM 937  C C   . ALA A 0 123 . 70.973  39.916  -54.504  1.00 33.16 123 A 1 
ATOM 938  C CB  . ALA A 0 123 . 72.859  38.920  -55.916  1.00 33.16 123 A 1 
ATOM 939  O O   . ALA A 0 123 . 71.144  41.084  -54.854  1.00 33.16 123 A 1 
ATOM 940  N N   . GLY A 0 124 . 70.428  39.611  -53.317  1.00 38.33 124 A 1 
ATOM 941  C CA  . GLY A 0 124 . 69.902  40.629  -52.392  1.00 38.33 124 A 1 
ATOM 942  C C   . GLY A 0 124 . 69.283  40.093  -51.093  1.00 38.33 124 A 1 
ATOM 943  O O   . GLY A 0 124 . 68.256  40.597  -50.648  1.00 38.33 124 A 1 
ATOM 944  N N   . ALA A 0 125 . 69.854  39.044  -50.496  1.00 32.14 125 A 1 
ATOM 945  C CA  . ALA A 0 125 . 69.231  38.321  -49.384  1.00 32.14 125 A 1 
ATOM 946  C C   . ALA A 0 125 . 69.278  39.048  -48.020  1.00 32.14 125 A 1 
ATOM 947  C CB  . ALA A 0 125 . 69.895  36.942  -49.278  1.00 32.14 125 A 1 
ATOM 948  O O   . ALA A 0 125 . 70.325  39.531  -47.592  1.00 32.14 125 A 1 
ATOM 949  N N   . SER A 0 126 . 68.169  39.012  -47.270  1.00 36.90 126 A 1 
ATOM 950  C CA  . SER A 0 126 . 68.141  38.580  -45.853  1.00 36.90 126 A 1 
ATOM 951  C C   . SER A 0 126 . 66.711  38.541  -45.283  1.00 36.90 126 A 1 
ATOM 952  C CB  . SER A 0 126 . 69.060  39.392  -44.922  1.00 36.90 126 A 1 
ATOM 953  O O   . SER A 0 126 . 65.802  39.227  -45.744  1.00 36.90 126 A 1 
ATOM 954  O OG  . SER A 0 126 . 69.044  40.767  -45.218  1.00 36.90 126 A 1 
ATOM 955  N N   . SER A 0 127 . 66.502  37.682  -44.286  1.00 30.76 127 A 1 
ATOM 956  C CA  . SER A 0 127 . 65.206  37.347  -43.679  1.00 30.76 127 A 1 
ATOM 957  C C   . SER A 0 127 . 64.899  38.151  -42.409  1.00 30.76 127 A 1 
ATOM 958  C CB  . SER A 0 127 . 65.263  35.864  -43.287  1.00 30.76 127 A 1 
ATOM 959  O O   . SER A 0 127 . 65.820  38.378  -41.633  1.00 30.76 127 A 1 
ATOM 960  O OG  . SER A 0 127 . 66.412  35.627  -42.487  1.00 30.76 127 A 1 
ATOM 961  N N   . TYR A 0 128 . 63.615  38.426  -42.112  1.00 28.74 128 A 1 
ATOM 962  C CA  . TYR A 0 128 . 62.980  37.968  -40.852  1.00 28.74 128 A 1 
ATOM 963  C C   . TYR A 0 128 . 61.463  38.253  -40.762  1.00 28.74 128 A 1 
ATOM 964  C CB  . TYR A 0 128 . 63.646  38.514  -39.562  1.00 28.74 128 A 1 
ATOM 965  O O   . TYR A 0 128 . 61.017  39.402  -40.831  1.00 28.74 128 A 1 
ATOM 966  C CG  . TYR A 0 128 . 64.121  37.395  -38.645  1.00 28.74 128 A 1 
ATOM 967  C CD1 . TYR A 0 128 . 63.278  36.900  -37.627  1.00 28.74 128 A 1 
ATOM 968  C CD2 . TYR A 0 128 . 65.389  36.810  -38.837  1.00 28.74 128 A 1 
ATOM 969  C CE1 . TYR A 0 128 . 63.700  35.828  -36.814  1.00 28.74 128 A 1 
ATOM 970  C CE2 . TYR A 0 128 . 65.807  35.731  -38.038  1.00 28.74 128 A 1 
ATOM 971  O OH  . TYR A 0 128 . 65.387  34.201  -36.253  1.00 28.74 128 A 1 
ATOM 972  C CZ  . TYR A 0 128 . 64.966  35.237  -37.023  1.00 28.74 128 A 1 
ATOM 973  N N   . GLY A 0 129 . 60.683  37.214  -40.448  1.00 33.85 129 A 1 
ATOM 974  C CA  . GLY A 0 129 . 59.394  37.306  -39.749  1.00 33.85 129 A 1 
ATOM 975  C C   . GLY A 0 129 . 58.153  37.716  -40.555  1.00 33.85 129 A 1 
ATOM 976  O O   . GLY A 0 129 . 57.881  38.907  -40.741  1.00 33.85 129 A 1 
ATOM 977  N N   . LYS A 0 130 . 57.317  36.719  -40.855  1.00 37.30 130 A 1 
ATOM 978  C CA  . LYS A 0 130 . 55.851  36.819  -40.890  1.00 37.30 130 A 1 
ATOM 979  C C   . LYS A 0 130 . 55.338  35.649  -40.035  1.00 37.30 130 A 1 
ATOM 980  C CB  . LYS A 0 130 . 55.349  36.765  -42.349  1.00 37.30 130 A 1 
ATOM 981  O O   . LYS A 0 130 . 55.825  34.540  -40.221  1.00 37.30 130 A 1 
ATOM 982  C CG  . LYS A 0 130 . 54.187  37.739  -42.597  1.00 37.30 130 A 1 
ATOM 983  C CD  . LYS A 0 130 . 53.610  37.554  -44.009  1.00 37.30 130 A 1 
ATOM 984  C CE  . LYS A 0 130 . 52.465  38.542  -44.273  1.00 37.30 130 A 1 
ATOM 985  N NZ  . LYS A 0 130 . 51.668  38.139  -45.462  1.00 37.30 130 A 1 
ATOM 986  N N   . ALA A 0 131 . 54.485  35.910  -39.048  1.00 33.35 131 A 1 
ATOM 987  C CA  . ALA A 0 131 . 54.002  34.885  -38.115  1.00 33.35 131 A 1 
ATOM 988  C C   . ALA A 0 131 . 52.731  34.202  -38.646  1.00 33.35 131 A 1 
ATOM 989  C CB  . ALA A 0 131 . 53.780  35.528  -36.739  1.00 33.35 131 A 1 
ATOM 990  O O   . ALA A 0 131 . 52.004  34.808  -39.436  1.00 33.35 131 A 1 
ATOM 991  N N   . ALA A 0 132 . 52.473  32.975  -38.191  1.00 29.00 132 A 1 
ATOM 992  C CA  . ALA A 0 132 . 51.239  32.239  -38.442  1.00 29.00 132 A 1 
ATOM 993  C C   . ALA A 0 132 . 50.345  32.279  -37.189  1.00 29.00 132 A 1 
ATOM 994  C CB  . ALA A 0 132 . 51.602  30.806  -38.854  1.00 29.00 132 A 1 
ATOM 995  O O   . ALA A 0 132 . 50.719  31.719  -36.162  1.00 29.00 132 A 1 
ATOM 996  N N   . SER A 0 133 . 49.214  32.987  -37.289  1.00 32.19 133 A 1 
ATOM 997  C CA  . SER A 0 133 . 48.042  32.958  -36.391  1.00 32.19 133 A 1 
ATOM 998  C C   . SER A 0 133 . 47.066  34.062  -36.837  1.00 32.19 133 A 1 
ATOM 999  C CB  . SER A 0 133 . 48.414  33.167  -34.909  1.00 32.19 133 A 1 
ATOM 1000 O O   . SER A 0 133 . 47.351  35.245  -36.637  1.00 32.19 133 A 1 
ATOM 1001 O OG  . SER A 0 133 . 49.311  34.244  -34.677  1.00 32.19 133 A 1 
ATOM 1002 N N   . ALA A 0 134 . 45.970  33.723  -37.534  1.00 33.48 134 A 1 
ATOM 1003 C CA  . ALA A 0 134 . 45.137  34.754  -38.183  1.00 33.48 134 A 1 
ATOM 1004 C C   . ALA A 0 134 . 43.636  34.453  -38.414  1.00 33.48 134 A 1 
ATOM 1005 C CB  . ALA A 0 134 . 45.829  35.193  -39.485  1.00 33.48 134 A 1 
ATOM 1006 O O   . ALA A 0 134 . 42.994  35.260  -39.085  1.00 33.48 134 A 1 
ATOM 1007 N N   . SER A 0 135 . 43.061  33.392  -37.843  1.00 32.83 135 A 1 
ATOM 1008 C CA  . SER A 0 135 . 41.601  33.232  -37.696  1.00 32.83 135 A 1 
ATOM 1009 C C   . SER A 0 135 . 41.293  32.101  -36.718  1.00 32.83 135 A 1 
ATOM 1010 C CB  . SER A 0 135 . 40.903  32.932  -39.035  1.00 32.83 135 A 1 
ATOM 1011 O O   . SER A 0 135 . 41.559  30.950  -37.029  1.00 32.83 135 A 1 
ATOM 1012 O OG  . SER A 0 135 . 41.570  31.916  -39.755  1.00 32.83 135 A 1 
ATOM 1013 N N   . ASP A 0 136 . 40.876  32.453  -35.502  1.00 34.29 136 A 1 
ATOM 1014 C CA  . ASP A 0 136 . 39.564  32.088  -34.942  1.00 34.29 136 A 1 
ATOM 1015 C C   . ASP A 0 136 . 39.451  32.616  -33.507  1.00 34.29 136 A 1 
ATOM 1016 C CB  . ASP A 0 136 . 39.221  30.588  -35.048  1.00 34.29 136 A 1 
ATOM 1017 O O   . ASP A 0 136 . 40.420  32.629  -32.744  1.00 34.29 136 A 1 
ATOM 1018 C CG  . ASP A 0 136 . 38.625  30.242  -36.426  1.00 34.29 136 A 1 
ATOM 1019 O OD1 . ASP A 0 136 . 38.236  31.198  -37.149  1.00 34.29 136 A 1 
ATOM 1020 O OD2 . ASP A 0 136 . 38.551  29.041  -36.734  1.00 34.29 136 A 1 
ATOM 1021 N N   . ALA A 0 137 . 38.294  33.201  -33.192  1.00 37.26 137 A 1 
ATOM 1022 C CA  . ALA A 0 137 . 38.018  33.861  -31.919  1.00 37.26 137 A 1 
ATOM 1023 C C   . ALA A 0 137 . 36.503  34.035  -31.738  1.00 37.26 137 A 1 
ATOM 1024 C CB  . ALA A 0 137 . 38.723  35.228  -31.889  1.00 37.26 137 A 1 
ATOM 1025 O O   . ALA A 0 137 . 35.868  34.774  -32.496  1.00 37.26 137 A 1 
ATOM 1026 N N   . ASP A 0 138 . 35.946  33.379  -30.721  1.00 35.72 138 A 1 
ATOM 1027 C CA  . ASP A 0 138 . 34.506  33.262  -30.494  1.00 35.72 138 A 1 
ATOM 1028 C C   . ASP A 0 138 . 33.746  34.593  -30.461  1.00 35.72 138 A 1 
ATOM 1029 C CB  . ASP A 0 138 . 34.261  32.541  -29.166  1.00 35.72 138 A 1 
ATOM 1030 O O   . ASP A 0 138 . 34.092  35.527  -29.731  1.00 35.72 138 A 1 
ATOM 1031 C CG  . ASP A 0 138 . 34.840  31.139  -29.221  1.00 35.72 138 A 1 
ATOM 1032 O OD1 . ASP A 0 138 . 34.210  30.325  -29.922  1.00 35.72 138 A 1 
ATOM 1033 O OD2 . ASP A 0 138 . 35.928  30.964  -28.631  1.00 35.72 138 A 1 
ATOM 1034 N N   . GLN A 0 139 . 32.622  34.641  -31.184  1.00 35.67 139 A 1 
ATOM 1035 C CA  . GLN A 0 139 . 31.610  35.693  -31.047  1.00 35.67 139 A 1 
ATOM 1036 C C   . GLN A 0 139 . 30.185  35.124  -31.033  1.00 35.67 139 A 1 
ATOM 1037 C CB  . GLN A 0 139 . 31.787  36.812  -32.094  1.00 35.67 139 A 1 
ATOM 1038 O O   . GLN A 0 139 . 29.371  35.449  -31.894  1.00 35.67 139 A 1 
ATOM 1039 C CG  . GLN A 0 139 . 33.055  37.639  -31.843  1.00 35.67 139 A 1 
ATOM 1040 C CD  . GLN A 0 139 . 33.077  38.994  -32.544  1.00 35.67 139 A 1 
ATOM 1041 N NE2 . GLN A 0 139 . 34.215  39.651  -32.545  1.00 35.67 139 A 1 
ATOM 1042 O OE1 . GLN A 0 139 . 32.108  39.527  -33.063  1.00 35.67 139 A 1 
ATOM 1043 N N   . TYR A 0 140 . 29.856  34.331  -30.006  1.00 37.36 140 A 1 
ATOM 1044 C CA  . TYR A 0 140 . 28.470  33.920  -29.725  1.00 37.36 140 A 1 
ATOM 1045 C C   . TYR A 0 140 . 27.986  34.244  -28.298  1.00 37.36 140 A 1 
ATOM 1046 C CB  . TYR A 0 140 . 28.188  32.496  -30.235  1.00 37.36 140 A 1 
ATOM 1047 O O   . TYR A 0 140 . 27.353  33.450  -27.606  1.00 37.36 140 A 1 
ATOM 1048 C CG  . TYR A 0 140 . 27.014  32.516  -31.194  1.00 37.36 140 A 1 
ATOM 1049 C CD1 . TYR A 0 140 . 25.697  32.436  -30.703  1.00 37.36 140 A 1 
ATOM 1050 C CD2 . TYR A 0 140 . 27.244  32.734  -32.566  1.00 37.36 140 A 1 
ATOM 1051 C CE1 . TYR A 0 140 . 24.607  32.564  -31.588  1.00 37.36 140 A 1 
ATOM 1052 C CE2 . TYR A 0 140 . 26.160  32.849  -33.456  1.00 37.36 140 A 1 
ATOM 1053 O OH  . TYR A 0 140 . 23.792  32.882  -33.824  1.00 37.36 140 A 1 
ATOM 1054 C CZ  . TYR A 0 140 . 24.839  32.765  -32.966  1.00 37.36 140 A 1 
ATOM 1055 N N   . ALA A 0 141 . 28.246  35.475  -27.850  1.00 38.49 141 A 1 
ATOM 1056 C CA  . ALA A 0 141 . 27.784  35.985  -26.557  1.00 38.49 141 A 1 
ATOM 1057 C C   . ALA A 0 141 . 26.306  36.448  -26.591  1.00 38.49 141 A 1 
ATOM 1058 C CB  . ALA A 0 141 . 28.751  37.088  -26.105  1.00 38.49 141 A 1 
ATOM 1059 O O   . ALA A 0 141 . 26.013  37.640  -26.719  1.00 38.49 141 A 1 
ATOM 1060 N N   . TYR A 0 142 . 25.353  35.521  -26.445  1.00 34.24 142 A 1 
ATOM 1061 C CA  . TYR A 0 142 . 23.920  35.849  -26.381  1.00 34.24 142 A 1 
ATOM 1062 C C   . TYR A 0 142 . 23.482  36.268  -24.960  1.00 34.24 142 A 1 
ATOM 1063 C CB  . TYR A 0 142 . 23.089  34.699  -26.970  1.00 34.24 142 A 1 
ATOM 1064 O O   . TYR A 0 142 . 23.004  35.455  -24.170  1.00 34.24 142 A 1 
ATOM 1065 C CG  . TYR A 0 142 . 21.657  35.102  -27.279  1.00 34.24 142 A 1 
ATOM 1066 C CD1 . TYR A 0 142 . 20.624  34.822  -26.364  1.00 34.24 142 A 1 
ATOM 1067 C CD2 . TYR A 0 142 . 21.363  35.765  -28.487  1.00 34.24 142 A 1 
ATOM 1068 C CE1 . TYR A 0 142 . 19.296  35.190  -26.659  1.00 34.24 142 A 1 
ATOM 1069 C CE2 . TYR A 0 142 . 20.039  36.147  -28.782  1.00 34.24 142 A 1 
ATOM 1070 O OH  . TYR A 0 142 . 17.722  36.201  -28.164  1.00 34.24 142 A 1 
ATOM 1071 C CZ  . TYR A 0 142 . 19.003  35.852  -27.872  1.00 34.24 142 A 1 
ATOM 1072 N N   . GLY A 0 143 . 23.655  37.554  -24.613  1.00 39.64 143 A 1 
ATOM 1073 C CA  . GLY A 0 143 . 23.506  38.046  -23.232  1.00 39.64 143 A 1 
ATOM 1074 C C   . GLY A 0 143 . 22.811  39.406  -23.050  1.00 39.64 143 A 1 
ATOM 1075 O O   . GLY A 0 143 . 23.461  40.438  -22.973  1.00 39.64 143 A 1 
ATOM 1076 N N   . ALA A 0 144 . 21.490  39.372  -22.854  1.00 39.77 144 A 1 
ATOM 1077 C CA  . ALA A 0 144 . 20.688  40.317  -22.056  1.00 39.77 144 A 1 
ATOM 1078 C C   . ALA A 0 144 . 20.721  41.860  -22.316  1.00 39.77 144 A 1 
ATOM 1079 C CB  . ALA A 0 144 . 20.944  39.992  -20.573  1.00 39.77 144 A 1 
ATOM 1080 O O   . ALA A 0 144 . 21.460  42.604  -21.682  1.00 39.77 144 A 1 
ATOM 1081 N N   . LYS A 0 145 . 19.619  42.325  -22.940  1.00 36.02 145 A 1 
ATOM 1082 C CA  . LYS A 0 145 . 18.636  43.280  -22.345  1.00 36.02 145 A 1 
ATOM 1083 C C   . LYS A 0 145 . 18.907  44.808  -22.406  1.00 36.02 145 A 1 
ATOM 1084 C CB  . LYS A 0 145 . 18.346  42.797  -20.904  1.00 36.02 145 A 1 
ATOM 1085 O O   . LYS A 0 145 . 19.935  45.311  -21.983  1.00 36.02 145 A 1 
ATOM 1086 C CG  . LYS A 0 145 . 17.039  43.255  -20.243  1.00 36.02 145 A 1 
ATOM 1087 C CD  . LYS A 0 145 . 16.936  42.550  -18.876  1.00 36.02 145 A 1 
ATOM 1088 C CE  . LYS A 0 145 . 15.573  42.742  -18.204  1.00 36.02 145 A 1 
ATOM 1089 N NZ  . LYS A 0 145 . 15.478  41.931  -16.960  1.00 36.02 145 A 1 
ATOM 1090 N N   . SER A 0 146 . 17.835  45.545  -22.749  1.00 38.47 146 A 1 
ATOM 1091 C CA  . SER A 0 146 . 17.717  47.022  -22.848  1.00 38.47 146 A 1 
ATOM 1092 C C   . SER A 0 146 . 18.426  47.664  -24.061  1.00 38.47 146 A 1 
ATOM 1093 C CB  . SER A 0 146 . 18.141  47.700  -21.535  1.00 38.47 146 A 1 
ATOM 1094 O O   . SER A 0 146 . 19.496  47.232  -24.453  1.00 38.47 146 A 1 
ATOM 1095 O OG  . SER A 0 146 . 17.518  48.964  -21.406  1.00 38.47 146 A 1 
ATOM 1096 N N   . GLY A 0 147 . 17.905  48.712  -24.713  1.00 36.91 147 A 1 
ATOM 1097 C CA  . GLY A 0 147 . 16.585  49.348  -24.587  1.00 36.91 147 A 1 
ATOM 1098 C C   . GLY A 0 147 . 16.624  50.860  -24.859  1.00 36.91 147 A 1 
ATOM 1099 O O   . GLY A 0 147 . 17.138  51.597  -24.030  1.00 36.91 147 A 1 
ATOM 1100 N N   . TYR A 0 148 . 16.009  51.295  -25.972  1.00 38.48 148 A 1 
ATOM 1101 C CA  . TYR A 0 148 . 15.809  52.691  -26.427  1.00 38.48 148 A 1 
ATOM 1102 C C   . TYR A 0 148 . 17.051  53.572  -26.716  1.00 38.48 148 A 1 
ATOM 1103 C CB  . TYR A 0 148 . 14.839  53.439  -25.491  1.00 38.48 148 A 1 
ATOM 1104 O O   . TYR A 0 148 . 17.883  53.812  -25.852  1.00 38.48 148 A 1 
ATOM 1105 C CG  . TYR A 0 148 . 13.372  53.192  -25.777  1.00 38.48 148 A 1 
ATOM 1106 C CD1 . TYR A 0 148 . 12.656  54.101  -26.581  1.00 38.48 148 A 1 
ATOM 1107 C CD2 . TYR A 0 148 . 12.722  52.066  -25.237  1.00 38.48 148 A 1 
ATOM 1108 C CE1 . TYR A 0 148 . 11.291  53.886  -26.851  1.00 38.48 148 A 1 
ATOM 1109 C CE2 . TYR A 0 148 . 11.357  51.845  -25.508  1.00 38.48 148 A 1 
ATOM 1110 O OH  . TYR A 0 148 . 9.323   52.538  -26.565  1.00 38.48 148 A 1 
ATOM 1111 C CZ  . TYR A 0 148 . 10.640  52.754  -26.313  1.00 38.48 148 A 1 
ATOM 1112 N N   . GLY A 0 149 . 17.060  54.211  -27.900  1.00 36.76 149 A 1 
ATOM 1113 C CA  . GLY A 0 149 . 17.771  55.484  -28.135  1.00 36.76 149 A 1 
ATOM 1114 C C   . GLY A 0 149 . 18.698  55.554  -29.363  1.00 36.76 149 A 1 
ATOM 1115 O O   . GLY A 0 149 . 19.871  55.212  -29.247  1.00 36.76 149 A 1 
ATOM 1116 N N   . PRO A 0 150 . 18.233  56.065  -30.523  1.00 36.98 150 A 1 
ATOM 1117 C CA  . PRO A 0 150 . 19.082  56.310  -31.691  1.00 36.98 150 A 1 
ATOM 1118 C C   . PRO A 0 150 . 19.472  57.795  -31.858  1.00 36.98 150 A 1 
ATOM 1119 C CB  . PRO A 0 150 . 18.221  55.829  -32.863  1.00 36.98 150 A 1 
ATOM 1120 O O   . PRO A 0 150 . 18.595  58.640  -32.023  1.00 36.98 150 A 1 
ATOM 1121 C CG  . PRO A 0 150 . 16.793  56.191  -32.437  1.00 36.98 150 A 1 
ATOM 1122 C CD  . PRO A 0 150 . 16.828  56.162  -30.903  1.00 36.98 150 A 1 
ATOM 1123 N N   . ASN A 0 151 . 20.774  58.115  -31.916  1.00 42.46 151 A 1 
ATOM 1124 C CA  . ASN A 0 151 . 21.292  59.233  -32.732  1.00 42.46 151 A 1 
ATOM 1125 C C   . ASN A 0 151 . 22.836  59.191  -32.898  1.00 42.46 151 A 1 
ATOM 1126 C CB  . ASN A 0 151 . 20.859  60.607  -32.161  1.00 42.46 151 A 1 
ATOM 1127 O O   . ASN A 0 151 . 23.511  58.677  -32.007  1.00 42.46 151 A 1 
ATOM 1128 C CG  . ASN A 0 151 . 20.132  61.482  -33.176  1.00 42.46 151 A 1 
ATOM 1129 N ND2 . ASN A 0 151 . 19.686  62.644  -32.765  1.00 42.46 151 A 1 
ATOM 1130 O OD1 . ASN A 0 151 . 19.964  61.174  -34.344  1.00 42.46 151 A 1 
ATOM 1131 N N   . PRO A 0 152 . 23.415  59.738  -33.990  1.00 43.29 152 A 1 
ATOM 1132 C CA  . PRO A 0 152 . 24.864  59.755  -34.233  1.00 43.29 152 A 1 
ATOM 1133 C C   . PRO A 0 152 . 25.540  61.132  -34.002  1.00 43.29 152 A 1 
ATOM 1134 C CB  . PRO A 0 152 . 24.962  59.300  -35.695  1.00 43.29 152 A 1 
ATOM 1135 O O   . PRO A 0 152 . 24.880  62.130  -33.725  1.00 43.29 152 A 1 
ATOM 1136 C CG  . PRO A 0 152 . 23.754  59.966  -36.355  1.00 43.29 152 A 1 
ATOM 1137 C CD  . PRO A 0 152 . 22.726  60.087  -35.230  1.00 43.29 152 A 1 
ATOM 1138 N N   . HIS A 0 153 . 26.861  61.168  -34.254  1.00 33.09 153 A 1 
ATOM 1139 C CA  . HIS A 0 153 . 27.797  62.316  -34.330  1.00 33.09 153 A 1 
ATOM 1140 C C   . HIS A 0 153 . 28.523  62.776  -33.043  1.00 33.09 153 A 1 
ATOM 1141 C CB  . HIS A 0 153 . 27.211  63.534  -35.072  1.00 33.09 153 A 1 
ATOM 1142 O O   . HIS A 0 153 . 27.925  63.000  -31.999  1.00 33.09 153 A 1 
ATOM 1143 C CG  . HIS A 0 153 . 26.658  63.256  -36.445  1.00 33.09 153 A 1 
ATOM 1144 C CD2 . HIS A 0 153 . 25.338  63.290  -36.805  1.00 33.09 153 A 1 
ATOM 1145 N ND1 . HIS A 0 153 . 27.384  62.985  -37.584  1.00 33.09 153 A 1 
ATOM 1146 C CE1 . HIS A 0 153 . 26.518  62.848  -38.603  1.00 33.09 153 A 1 
ATOM 1147 N NE2 . HIS A 0 153 . 25.262  63.028  -38.177  1.00 33.09 153 A 1 
ATOM 1148 N N   . GLY A 0 154 . 29.832  63.046  -33.199  1.00 34.49 154 A 1 
ATOM 1149 C CA  . GLY A 0 154 . 30.737  63.625  -32.188  1.00 34.49 154 A 1 
ATOM 1150 C C   . GLY A 0 154 . 31.692  62.591  -31.562  1.00 34.49 154 A 1 
ATOM 1151 O O   . GLY A 0 154 . 31.248  61.519  -31.185  1.00 34.49 154 A 1 
ATOM 1152 N N   . ALA A 0 155 . 33.007  62.818  -31.434  1.00 37.37 155 A 1 
ATOM 1153 C CA  . ALA A 0 155 . 33.849  63.932  -31.900  1.00 37.37 155 A 1 
ATOM 1154 C C   . ALA A 0 155 . 35.305  63.461  -32.178  1.00 37.37 155 A 1 
ATOM 1155 C CB  . ALA A 0 155 . 33.813  65.047  -30.845  1.00 37.37 155 A 1 
ATOM 1156 O O   . ALA A 0 155 . 35.668  62.333  -31.859  1.00 37.37 155 A 1 
ATOM 1157 N N   . LYS A 0 156 . 36.145  64.312  -32.796  1.00 35.24 156 A 1 
ATOM 1158 C CA  . LYS A 0 156 . 37.531  63.986  -33.211  1.00 35.24 156 A 1 
ATOM 1159 C C   . LYS A 0 156 . 38.597  64.570  -32.266  1.00 35.24 156 A 1 
ATOM 1160 C CB  . LYS A 0 156 . 37.830  64.570  -34.608  1.00 35.24 156 A 1 
ATOM 1161 O O   . LYS A 0 156 . 38.608  65.784  -32.090  1.00 35.24 156 A 1 
ATOM 1162 C CG  . LYS A 0 156 . 36.971  64.084  -35.784  1.00 35.24 156 A 1 
ATOM 1163 C CD  . LYS A 0 156 . 37.393  64.864  -37.043  1.00 35.24 156 A 1 
ATOM 1164 C CE  . LYS A 0 156 . 36.584  64.434  -38.271  1.00 35.24 156 A 1 
ATOM 1165 N NZ  . LYS A 0 156 . 36.965  65.214  -39.478  1.00 35.24 156 A 1 
ATOM 1166 N N   . ALA A 0 157 . 39.555  63.753  -31.818  1.00 36.54 157 A 1 
ATOM 1167 C CA  . ALA A 0 157 . 40.920  64.119  -31.375  1.00 36.54 157 A 1 
ATOM 1168 C C   . ALA A 0 157 . 41.709  62.823  -31.066  1.00 36.54 157 A 1 
ATOM 1169 C CB  . ALA A 0 157 . 40.844  64.970  -30.095  1.00 36.54 157 A 1 
ATOM 1170 O O   . ALA A 0 157 . 41.087  61.855  -30.649  1.00 36.54 157 A 1 
ATOM 1171 N N   . ALA A 0 158 . 43.034  62.694  -31.203  1.00 39.25 158 A 1 
ATOM 1172 C CA  . ALA A 0 158 . 44.071  63.414  -31.963  1.00 39.25 158 A 1 
ATOM 1173 C C   . ALA A 0 158 . 45.173  62.358  -32.272  1.00 39.25 158 A 1 
ATOM 1174 C CB  . ALA A 0 158 . 44.614  64.571  -31.113  1.00 39.25 158 A 1 
ATOM 1175 O O   . ALA A 0 158 . 45.468  61.538  -31.413  1.00 39.25 158 A 1 
ATOM 1176 N N   . ASN A 0 159 . 45.658  62.148  -33.501  1.00 38.38 159 A 1 
ATOM 1177 C CA  . ASN A 0 159 . 46.466  63.007  -34.383  1.00 38.38 159 A 1 
ATOM 1178 C C   . ASN A 0 159 . 47.945  63.145  -33.942  1.00 38.38 159 A 1 
ATOM 1179 C CB  . ASN A 0 159 . 45.781  64.350  -34.707  1.00 38.38 159 A 1 
ATOM 1180 O O   . ASN A 0 159 . 48.246  63.868  -32.996  1.00 38.38 159 A 1 
ATOM 1181 C CG  . ASN A 0 159 . 46.378  65.022  -35.935  1.00 38.38 159 A 1 
ATOM 1182 N ND2 . ASN A 0 159 . 46.090  66.283  -36.151  1.00 38.38 159 A 1 
ATOM 1183 O OD1 . ASN A 0 159 . 47.076  64.427  -36.735  1.00 38.38 159 A 1 
ATOM 1184 N N   . GLY A 0 160 . 48.854  62.488  -34.677  1.00 37.52 160 A 1 
ATOM 1185 C CA  . GLY A 0 160 . 50.313  62.538  -34.508  1.00 37.52 160 A 1 
ATOM 1186 C C   . GLY A 0 160 . 51.036  62.006  -35.758  1.00 37.52 160 A 1 
ATOM 1187 O O   . GLY A 0 160 . 50.827  60.862  -36.150  1.00 37.52 160 A 1 
ATOM 1188 N N   . ALA A 0 161 . 51.836  62.854  -36.412  1.00 36.32 161 A 1 
ATOM 1189 C CA  . ALA A 0 161 . 52.574  62.574  -37.660  1.00 36.32 161 A 1 
ATOM 1190 C C   . ALA A 0 161 . 54.060  62.210  -37.360  1.00 36.32 161 A 1 
ATOM 1191 C CB  . ALA A 0 161 . 52.367  63.806  -38.555  1.00 36.32 161 A 1 
ATOM 1192 O O   . ALA A 0 161 . 54.435  62.176  -36.193  1.00 36.32 161 A 1 
ATOM 1193 N N   . ALA A 0 162 . 54.983  61.933  -38.296  1.00 37.74 162 A 1 
ATOM 1194 C CA  . ALA A 0 162 . 55.047  62.114  -39.758  1.00 37.74 162 A 1 
ATOM 1195 C C   . ALA A 0 162 . 56.022  61.056  -40.365  1.00 37.74 162 A 1 
ATOM 1196 C CB  . ALA A 0 162 . 55.551  63.550  -39.992  1.00 37.74 162 A 1 
ATOM 1197 O O   . ALA A 0 162 . 56.942  60.629  -39.680  1.00 37.74 162 A 1 
ATOM 1198 N N   . ALA A 0 163 . 55.782  60.440  -41.530  1.00 38.30 163 A 1 
ATOM 1199 C CA  . ALA A 0 163 . 55.991  60.907  -42.917  1.00 38.30 163 A 1 
ATOM 1200 C C   . ALA A 0 163 . 57.457  61.024  -43.410  1.00 38.30 163 A 1 
ATOM 1201 C CB  . ALA A 0 163 . 55.205  62.187  -43.232  1.00 38.30 163 A 1 
ATOM 1202 O O   . ALA A 0 163 . 58.208  61.852  -42.908  1.00 38.30 163 A 1 
ATOM 1203 N N   . GLN A 0 164 . 57.787  60.331  -44.516  1.00 39.35 164 A 1 
ATOM 1204 C CA  . GLN A 0 164 . 58.241  60.959  -45.777  1.00 39.35 164 A 1 
ATOM 1205 C C   . GLN A 0 164 . 58.249  59.971  -46.968  1.00 39.35 164 A 1 
ATOM 1206 C CB  . GLN A 0 164 . 59.617  61.656  -45.649  1.00 39.35 164 A 1 
ATOM 1207 O O   . GLN A 0 164 . 58.478  58.777  -46.803  1.00 39.35 164 A 1 
ATOM 1208 C CG  . GLN A 0 164 . 59.431  63.186  -45.575  1.00 39.35 164 A 1 
ATOM 1209 C CD  . GLN A 0 164 . 60.732  63.981  -45.573  1.00 39.35 164 A 1 
ATOM 1210 N NE2 . GLN A 0 164 . 60.702  65.222  -45.139  1.00 39.35 164 A 1 
ATOM 1211 O OE1 . GLN A 0 164 . 61.782  63.542  -46.003  1.00 39.35 164 A 1 
ATOM 1212 N N   . LYS A 0 165 . 57.999  60.489  -48.182  1.00 32.43 165 A 1 
ATOM 1213 C CA  . LYS A 0 165 . 58.165  59.802  -49.481  1.00 32.43 165 A 1 
ATOM 1214 C C   . LYS A 0 165 . 59.457  60.269  -50.155  1.00 32.43 165 A 1 
ATOM 1215 C CB  . LYS A 0 165 . 57.052  60.209  -50.469  1.00 32.43 165 A 1 
ATOM 1216 O O   . LYS A 0 165 . 59.748  61.457  -50.081  1.00 32.43 165 A 1 
ATOM 1217 C CG  . LYS A 0 165 . 55.672  59.546  -50.373  1.00 32.43 165 A 1 
ATOM 1218 C CD  . LYS A 0 165 . 54.852  60.077  -51.568  1.00 32.43 165 A 1 
ATOM 1219 C CE  . LYS A 0 165 . 53.556  59.306  -51.825  1.00 32.43 165 A 1 
ATOM 1220 N NZ  . LYS A 0 165 . 53.038  59.608  -53.186  1.00 32.43 165 A 1 
ATOM 1221 N N   . TRP A 0 166 . 60.066  59.417  -50.982  1.00 35.43 166 A 1 
ATOM 1222 C CA  . TRP A 0 166 . 60.791  59.842  -52.191  1.00 35.43 166 A 1 
ATOM 1223 C C   . TRP A 0 166 . 60.335  58.997  -53.391  1.00 35.43 166 A 1 
ATOM 1224 C CB  . TRP A 0 166 . 62.316  59.803  -51.981  1.00 35.43 166 A 1 
ATOM 1225 O O   . TRP A 0 166 . 60.082  57.803  -53.249  1.00 35.43 166 A 1 
ATOM 1226 C CG  . TRP A 0 166 . 62.920  61.107  -51.541  1.00 35.43 166 A 1 
ATOM 1227 C CD1 . TRP A 0 166 . 62.735  61.698  -50.339  1.00 35.43 166 A 1 
ATOM 1228 C CD2 . TRP A 0 166 . 63.811  62.005  -52.281  1.00 35.43 166 A 1 
ATOM 1229 C CE2 . TRP A 0 166 . 64.075  63.152  -51.470  1.00 35.43 166 A 1 
ATOM 1230 C CE3 . TRP A 0 166 . 64.435  61.965  -53.548  1.00 35.43 166 A 1 
ATOM 1231 N NE1 . TRP A 0 166 . 63.388  62.911  -50.301  1.00 35.43 166 A 1 
ATOM 1232 C CH2 . TRP A 0 166 . 65.501  64.133  -53.161  1.00 35.43 166 A 1 
ATOM 1233 C CZ2 . TRP A 0 166 . 64.896  64.207  -51.895  1.00 35.43 166 A 1 
ATOM 1234 C CZ3 . TRP A 0 166 . 65.274  63.013  -53.980  1.00 35.43 166 A 1 
ATOM 1235 N N   . GLN A 0 167 . 60.184  59.621  -54.563  1.00 33.37 167 A 1 
ATOM 1236 C CA  . GLN A 0 167 . 59.830  58.962  -55.828  1.00 33.37 167 A 1 
ATOM 1237 C C   . GLN A 0 167 . 60.589  59.630  -56.983  1.00 33.37 167 A 1 
ATOM 1238 C CB  . GLN A 0 167 . 58.312  59.058  -56.119  1.00 33.37 167 A 1 
ATOM 1239 O O   . GLN A 0 167 . 60.530  60.850  -57.119  1.00 33.37 167 A 1 
ATOM 1240 C CG  . GLN A 0 167 . 57.407  58.238  -55.184  1.00 33.37 167 A 1 
ATOM 1241 C CD  . GLN A 0 167 . 55.930  58.312  -55.585  1.00 33.37 167 A 1 
ATOM 1242 N NE2 . GLN A 0 167 . 55.503  57.559  -56.576  1.00 33.37 167 A 1 
ATOM 1243 O OE1 . GLN A 0 167 . 55.123  59.030  -54.999  1.00 33.37 167 A 1 
ATOM 1244 N N   . GLY A 0 168 . 61.219  58.828  -57.843  1.00 35.54 168 A 1 
ATOM 1245 C CA  . GLY A 0 168 . 61.627  59.222  -59.195  1.00 35.54 168 A 1 
ATOM 1246 C C   . GLY A 0 168 . 62.861  58.474  -59.725  1.00 35.54 168 A 1 
ATOM 1247 O O   . GLY A 0 168 . 63.599  57.907  -58.929  1.00 35.54 168 A 1 
ATOM 1248 N N   . ALA A 0 169 . 63.196  58.475  -61.023  1.00 27.59 169 A 1 
ATOM 1249 C CA  . ALA A 0 169 . 62.403  58.583  -62.268  1.00 27.59 169 A 1 
ATOM 1250 C C   . ALA A 0 169 . 63.352  58.798  -63.479  1.00 27.59 169 A 1 
ATOM 1251 C CB  . ALA A 0 169 . 61.349  59.712  -62.248  1.00 27.59 169 A 1 
ATOM 1252 O O   . ALA A 0 169 . 63.490  59.916  -63.968  1.00 27.59 169 A 1 
ATOM 1253 N N   . SER A 0 170 . 63.987  57.734  -63.978  1.00 41.57 170 A 1 
ATOM 1254 C CA  . SER A 0 170 . 64.593  57.647  -65.326  1.00 41.57 170 A 1 
ATOM 1255 C C   . SER A 0 170 . 64.994  56.178  -65.576  1.00 41.57 170 A 1 
ATOM 1256 C CB  . SER A 0 170 . 65.812  58.575  -65.481  1.00 41.57 170 A 1 
ATOM 1257 O O   . SER A 0 170 . 65.560  55.564  -64.681  1.00 41.57 170 A 1 
ATOM 1258 O OG  . SER A 0 170 . 66.665  58.541  -64.352  1.00 41.57 170 A 1 
ATOM 1259 N N   . ALA A 0 171 . 64.643  55.445  -66.640  1.00 31.58 171 A 1 
ATOM 1260 C CA  . ALA A 0 171 . 64.270  55.693  -68.045  1.00 31.58 171 A 1 
ATOM 1261 C C   . ALA A 0 171 . 65.436  55.555  -69.054  1.00 31.58 171 A 1 
ATOM 1262 C CB  . ALA A 0 171 . 63.398  56.936  -68.276  1.00 31.58 171 A 1 
ATOM 1263 O O   . ALA A 0 171 . 66.257  56.453  -69.192  1.00 31.58 171 A 1 
ATOM 1264 N N   . SER A 0 172 . 65.404  54.435  -69.798  1.00 30.64 172 A 1 
ATOM 1265 C CA  . SER A 0 172 . 66.019  54.151  -71.116  1.00 30.64 172 A 1 
ATOM 1266 C C   . SER A 0 172 . 67.530  54.366  -71.334  1.00 30.64 172 A 1 
ATOM 1267 C CB  . SER A 0 172 . 65.245  54.905  -72.212  1.00 30.64 172 A 1 
ATOM 1268 O O   . SER A 0 172 . 67.970  55.505  -71.436  1.00 30.64 172 A 1 
ATOM 1269 O OG  . SER A 0 172 . 65.313  56.306  -72.024  1.00 30.64 172 A 1 
ATOM 1270 N N   . TYR A 0 173 . 68.282  53.290  -71.627  1.00 33.59 173 A 1 
ATOM 1271 C CA  . TYR A 0 173 . 68.698  52.914  -73.004  1.00 33.59 173 A 1 
ATOM 1272 C C   . TYR A 0 173 . 69.582  51.644  -73.037  1.00 33.59 173 A 1 
ATOM 1273 C CB  . TYR A 0 173 . 69.459  54.043  -73.741  1.00 33.59 173 A 1 
ATOM 1274 O O   . TYR A 0 173 . 70.224  51.314  -72.047  1.00 33.59 173 A 1 
ATOM 1275 C CG  . TYR A 0 173 . 68.721  54.537  -74.973  1.00 33.59 173 A 1 
ATOM 1276 C CD1 . TYR A 0 173 . 68.972  53.951  -76.232  1.00 33.59 173 A 1 
ATOM 1277 C CD2 . TYR A 0 173 . 67.766  55.565  -74.858  1.00 33.59 173 A 1 
ATOM 1278 C CE1 . TYR A 0 173 . 68.264  54.392  -77.368  1.00 33.59 173 A 1 
ATOM 1279 C CE2 . TYR A 0 173 . 67.053  56.004  -75.990  1.00 33.59 173 A 1 
ATOM 1280 O OH  . TYR A 0 173 . 66.630  55.843  -78.349  1.00 33.59 173 A 1 
ATOM 1281 C CZ  . TYR A 0 173 . 67.304  55.418  -77.249  1.00 33.59 173 A 1 
ATOM 1282 N N   . GLY A 0 174 . 69.689  51.007  -74.214  1.00 35.73 174 A 1 
ATOM 1283 C CA  . GLY A 0 174 . 70.769  50.062  -74.557  1.00 35.73 174 A 1 
ATOM 1284 C C   . GLY A 0 174 . 70.391  48.577  -74.500  1.00 35.73 174 A 1 
ATOM 1285 O O   . GLY A 0 174 . 69.940  48.086  -73.473  1.00 35.73 174 A 1 
ATOM 1286 N N   . ALA A 0 175 . 70.601  47.856  -75.606  1.00 31.44 175 A 1 
ATOM 1287 C CA  . ALA A 0 175 . 70.314  46.426  -75.732  1.00 31.44 175 A 1 
ATOM 1288 C C   . ALA A 0 175 . 71.579  45.618  -76.064  1.00 31.44 175 A 1 
ATOM 1289 C CB  . ALA A 0 175 . 69.235  46.229  -76.807  1.00 31.44 175 A 1 
ATOM 1290 O O   . ALA A 0 175 . 72.458  46.102  -76.776  1.00 31.44 175 A 1 
ATOM 1291 N N   . ALA A 0 176 . 71.617  44.365  -75.613  1.00 36.74 176 A 1 
ATOM 1292 C CA  . ALA A 0 176 . 72.509  43.320  -76.105  1.00 36.74 176 A 1 
ATOM 1293 C C   . ALA A 0 176 . 71.739  41.990  -76.098  1.00 36.74 176 A 1 
ATOM 1294 C CB  . ALA A 0 176 . 73.775  43.263  -75.242  1.00 36.74 176 A 1 
ATOM 1295 O O   . ALA A 0 176 . 70.979  41.723  -75.168  1.00 36.74 176 A 1 
ATOM 1296 N N   . GLN A 0 177 . 71.885  41.188  -77.151  1.00 32.95 177 A 1 
ATOM 1297 C CA  . GLN A 0 177 . 71.145  39.936  -77.316  1.00 32.95 177 A 1 
ATOM 1298 C C   . GLN A 0 177 . 71.903  38.777  -76.661  1.00 32.95 177 A 1 
ATOM 1299 C CB  . GLN A 0 177 . 70.945  39.638  -78.813  1.00 32.95 177 A 1 
ATOM 1300 O O   . GLN A 0 177 . 73.064  38.558  -76.984  1.00 32.95 177 A 1 
ATOM 1301 C CG  . GLN A 0 177 . 70.110  40.690  -79.559  1.00 32.95 177 A 1 
ATOM 1302 C CD  . GLN A 0 177 . 70.209  40.495  -81.068  1.00 32.95 177 A 1 
ATOM 1303 N NE2 . GLN A 0 177 . 69.207  39.943  -81.716  1.00 32.95 177 A 1 
ATOM 1304 O OE1 . GLN A 0 177 . 71.197  40.834  -81.694  1.00 32.95 177 A 1 
ATOM 1305 N N   . ASN A 0 178 . 71.215  37.993  -75.833  1.00 35.67 178 A 1 
ATOM 1306 C CA  . ASN A 0 178 . 71.520  36.581  -75.610  1.00 35.67 178 A 1 
ATOM 1307 C C   . ASN A 0 178 . 70.199  35.822  -75.757  1.00 35.67 178 A 1 
ATOM 1308 C CB  . ASN A 0 178 . 72.155  36.358  -74.228  1.00 35.67 178 A 1 
ATOM 1309 O O   . ASN A 0 178 . 69.201  36.216  -75.154  1.00 35.67 178 A 1 
ATOM 1310 C CG  . ASN A 0 178 . 73.642  36.657  -74.187  1.00 35.67 178 A 1 
ATOM 1311 N ND2 . ASN A 0 178 . 74.133  37.200  -73.098  1.00 35.67 178 A 1 
ATOM 1312 O OD1 . ASN A 0 178 . 74.397  36.371  -75.096  1.00 35.67 178 A 1 
ATOM 1313 N N   . GLY A 0 179 . 70.179  34.799  -76.609  1.00 29.73 179 A 1 
ATOM 1314 C CA  . GLY A 0 179 . 69.013  33.938  -76.781  1.00 29.73 179 A 1 
ATOM 1315 C C   . GLY A 0 179 . 69.049  32.820  -75.751  1.00 29.73 179 A 1 
ATOM 1316 O O   . GLY A 0 179 . 70.025  32.076  -75.720  1.00 29.73 179 A 1 
ATOM 1317 N N   . TYR A 0 180 . 67.992  32.717  -74.953  1.00 35.13 180 A 1 
ATOM 1318 C CA  . TYR A 0 180 . 67.733  31.588  -74.068  1.00 35.13 180 A 1 
ATOM 1319 C C   . TYR A 0 180 . 66.298  31.105  -74.289  1.00 35.13 180 A 1 
ATOM 1320 C CB  . TYR A 0 180 . 68.030  31.957  -72.605  1.00 35.13 180 A 1 
ATOM 1321 O O   . TYR A 0 180 . 65.417  31.887  -74.668  1.00 35.13 180 A 1 
ATOM 1322 C CG  . TYR A 0 180 . 69.488  32.317  -72.356  1.00 35.13 180 A 1 
ATOM 1323 C CD1 . TYR A 0 180 . 70.487  31.345  -72.557  1.00 35.13 180 A 1 
ATOM 1324 C CD2 . TYR A 0 180 . 69.851  33.620  -71.959  1.00 35.13 180 A 1 
ATOM 1325 C CE1 . TYR A 0 180 . 71.846  31.679  -72.403  1.00 35.13 180 A 1 
ATOM 1326 C CE2 . TYR A 0 180 . 71.208  33.951  -71.771  1.00 35.13 180 A 1 
ATOM 1327 O OH  . TYR A 0 180 . 73.522  33.311  -71.873  1.00 35.13 180 A 1 
ATOM 1328 C CZ  . TYR A 0 180 . 72.209  32.982  -72.013  1.00 35.13 180 A 1 
ATOM 1329 N N   . ASP A 0 181 . 66.125  29.805  -74.101  1.00 35.39 181 A 1 
ATOM 1330 C CA  . ASP A 0 181 . 64.868  29.066  -74.053  1.00 35.39 181 A 1 
ATOM 1331 C C   . ASP A 0 181 . 63.919  29.670  -73.003  1.00 35.39 181 A 1 
ATOM 1332 C CB  . ASP A 0 181 . 65.132  27.555  -73.814  1.00 35.39 181 A 1 
ATOM 1333 O O   . ASP A 0 181 . 64.344  30.273  -72.015  1.00 35.39 181 A 1 
ATOM 1334 C CG  . ASP A 0 181 . 66.525  27.159  -73.269  1.00 35.39 181 A 1 
ATOM 1335 O OD1 . ASP A 0 181 . 67.125  27.930  -72.480  1.00 35.39 181 A 1 
ATOM 1336 O OD2 . ASP A 0 181 . 67.049  26.121  -73.725  1.00 35.39 181 A 1 
ATOM 1337 N N   . ASN A 0 182 . 62.612  29.609  -73.269  1.00 35.53 182 A 1 
ATOM 1338 C CA  . ASN A 0 182 . 61.631  30.434  -72.555  1.00 35.53 182 A 1 
ATOM 1339 C C   . ASN A 0 182 . 60.299  29.690  -72.375  1.00 35.53 182 A 1 
ATOM 1340 C CB  . ASN A 0 182 . 61.532  31.800  -73.268  1.00 35.53 182 A 1 
ATOM 1341 O O   . ASN A 0 182 . 59.210  30.255  -72.517  1.00 35.53 182 A 1 
ATOM 1342 C CG  . ASN A 0 182 . 61.478  32.989  -72.325  1.00 35.53 182 A 1 
ATOM 1343 N ND2 . ASN A 0 182 . 61.715  34.168  -72.853  1.00 35.53 182 A 1 
ATOM 1344 O OD1 . ASN A 0 182 . 61.250  32.931  -71.128  1.00 35.53 182 A 1 
ATOM 1345 N N   . ASP A 0 183 . 60.416  28.399  -72.077  1.00 41.92 183 A 1 
ATOM 1346 C CA  . ASP A 0 183 . 59.327  27.428  -72.121  1.00 41.92 183 A 1 
ATOM 1347 C C   . ASP A 0 183 . 58.558  27.457  -70.793  1.00 41.92 183 A 1 
ATOM 1348 C CB  . ASP A 0 183 . 59.882  26.061  -72.557  1.00 41.92 183 A 1 
ATOM 1349 O O   . ASP A 0 183 . 58.737  26.651  -69.883  1.00 41.92 183 A 1 
ATOM 1350 C CG  . ASP A 0 183 . 60.563  26.119  -73.940  1.00 41.92 183 A 1 
ATOM 1351 O OD1 . ASP A 0 183 . 60.346  27.112  -74.681  1.00 41.92 183 A 1 
ATOM 1352 O OD2 . ASP A 0 183 . 61.357  25.203  -74.230  1.00 41.92 183 A 1 
ATOM 1353 N N   . VAL A 0 184 . 57.738  28.501  -70.652  1.00 38.73 184 A 1 
ATOM 1354 C CA  . VAL A 0 184 . 57.025  28.837  -69.415  1.00 38.73 184 A 1 
ATOM 1355 C C   . VAL A 0 184 . 55.547  28.463  -69.525  1.00 38.73 184 A 1 
ATOM 1356 C CB  . VAL A 0 184 . 57.234  30.322  -69.039  1.00 38.73 184 A 1 
ATOM 1357 O O   . VAL A 0 184 . 54.703  29.311  -69.824  1.00 38.73 184 A 1 
ATOM 1358 C CG1 . VAL A 0 184 . 56.567  30.679  -67.698  1.00 38.73 184 A 1 
ATOM 1359 C CG2 . VAL A 0 184 . 58.722  30.667  -68.880  1.00 38.73 184 A 1 
ATOM 1360 N N   . TRP A 0 185 . 55.202  27.216  -69.190  1.00 49.65 185 A 1 
ATOM 1361 C CA  . TRP A 0 185 . 53.844  26.891  -68.744  1.00 49.65 185 A 1 
ATOM 1362 C C   . TRP A 0 185 . 53.807  25.800  -67.664  1.00 49.65 185 A 1 
ATOM 1363 C CB  . TRP A 0 185 . 52.908  26.606  -69.931  1.00 49.65 185 A 1 
ATOM 1364 O O   . TRP A 0 185 . 54.129  24.644  -67.894  1.00 49.65 185 A 1 
ATOM 1365 C CG  . TRP A 0 185 . 53.090  25.361  -70.747  1.00 49.65 185 A 1 
ATOM 1366 C CD1 . TRP A 0 185 . 53.935  25.203  -71.794  1.00 49.65 185 A 1 
ATOM 1367 C CD2 . TRP A 0 185 . 52.385  24.084  -70.624  1.00 49.65 185 A 1 
ATOM 1368 C CE2 . TRP A 0 185 . 52.733  23.265  -71.734  1.00 49.65 185 A 1 
ATOM 1369 C CE3 . TRP A 0 185 . 51.515  23.513  -69.666  1.00 49.65 185 A 1 
ATOM 1370 N NE1 . TRP A 0 185 . 53.733  23.960  -72.368  1.00 49.65 185 A 1 
ATOM 1371 C CH2 . TRP A 0 185 . 51.319  21.455  -70.974  1.00 49.65 185 A 1 
ATOM 1372 C CZ2 . TRP A 0 185 . 52.156  22.007  -71.953  1.00 49.65 185 A 1 
ATOM 1373 C CZ3 . TRP A 0 185 . 51.036  22.194  -69.810  1.00 49.65 185 A 1 
ATOM 1374 N N   . ALA A 0 186 . 53.346  26.166  -66.465  1.00 46.91 186 A 1 
ATOM 1375 C CA  . ALA A 0 186 . 53.060  25.227  -65.382  1.00 46.91 186 A 1 
ATOM 1376 C C   . ALA A 0 186 . 51.560  25.272  -65.063  1.00 46.91 186 A 1 
ATOM 1377 C CB  . ALA A 0 186 . 53.939  25.568  -64.171  1.00 46.91 186 A 1 
ATOM 1378 O O   . ALA A 0 186 . 51.038  26.314  -64.663  1.00 46.91 186 A 1 
ATOM 1379 N N   . LYS A 0 187 . 50.855  24.150  -65.249  1.00 49.71 187 A 1 
ATOM 1380 C CA  . LYS A 0 187 . 49.450  23.994  -64.837  1.00 49.71 187 A 1 
ATOM 1381 C C   . LYS A 0 187 . 49.427  23.449  -63.412  1.00 49.71 187 A 1 
ATOM 1382 C CB  . LYS A 0 187 . 48.687  23.078  -65.810  1.00 49.71 187 A 1 
ATOM 1383 O O   . LYS A 0 187 . 49.903  22.346  -63.173  1.00 49.71 187 A 1 
ATOM 1384 C CG  . LYS A 0 187 . 48.466  23.746  -67.177  1.00 49.71 187 A 1 
ATOM 1385 C CD  . LYS A 0 187 . 47.873  22.765  -68.200  1.00 49.71 187 A 1 
ATOM 1386 C CE  . LYS A 0 187 . 47.881  23.394  -69.605  1.00 49.71 187 A 1 
ATOM 1387 N NZ  . LYS A 0 187 . 48.133  22.391  -70.674  1.00 49.71 187 A 1 
ATOM 1388 N N   . GLN A 0 188 . 48.907  24.234  -62.475  1.00 56.01 188 A 1 
ATOM 1389 C CA  . GLN A 0 188 . 48.874  23.874  -61.058  1.00 56.01 188 A 1 
ATOM 1390 C C   . GLN A 0 188 . 47.737  22.880  -60.784  1.00 56.01 188 A 1 
ATOM 1391 C CB  . GLN A 0 188 . 48.749  25.151  -60.205  1.00 56.01 188 A 1 
ATOM 1392 O O   . GLN A 0 188 . 46.586  23.138  -61.142  1.00 56.01 188 A 1 
ATOM 1393 C CG  . GLN A 0 188 . 49.989  26.051  -60.355  1.00 56.01 188 A 1 
ATOM 1394 C CD  . GLN A 0 188 . 49.816  27.413  -59.694  1.00 56.01 188 A 1 
ATOM 1395 N NE2 . GLN A 0 188 . 50.371  27.628  -58.521  1.00 56.01 188 A 1 
ATOM 1396 O OE1 . GLN A 0 188 . 49.213  28.326  -60.231  1.00 56.01 188 A 1 
ATOM 1397 N N   . ALA A 0 189 . 48.061  21.761  -60.136  1.00 53.51 189 A 1 
ATOM 1398 C CA  . ALA A 0 189 . 47.083  20.912  -59.466  1.00 53.51 189 A 1 
ATOM 1399 C C   . ALA A 0 189 . 46.888  21.399  -58.020  1.00 53.51 189 A 1 
ATOM 1400 C CB  . ALA A 0 189 . 47.537  19.449  -59.545  1.00 53.51 189 A 1 
ATOM 1401 O O   . ALA A 0 189 . 47.848  21.802  -57.357  1.00 53.51 189 A 1 
ATOM 1402 N N   . TYR A 0 190 . 45.644  21.354  -57.550  1.00 59.64 190 A 1 
ATOM 1403 C CA  . TYR A 0 190 . 45.244  21.732  -56.197  1.00 59.64 190 A 1 
ATOM 1404 C C   . TYR A 0 190 . 44.522  20.554  -55.553  1.00 59.64 190 A 1 
ATOM 1405 C CB  . TYR A 0 190 . 44.324  22.961  -56.239  1.00 59.64 190 A 1 
ATOM 1406 O O   . TYR A 0 190 . 43.716  19.905  -56.224  1.00 59.64 190 A 1 
ATOM 1407 C CG  . TYR A 0 190 . 44.991  24.229  -56.735  1.00 59.64 190 A 1 
ATOM 1408 C CD1 . TYR A 0 190 . 45.708  25.033  -55.829  1.00 59.64 190 A 1 
ATOM 1409 C CD2 . TYR A 0 190 . 44.897  24.604  -58.091  1.00 59.64 190 A 1 
ATOM 1410 C CE1 . TYR A 0 190 . 46.324  26.219  -56.271  1.00 59.64 190 A 1 
ATOM 1411 C CE2 . TYR A 0 190 . 45.511  25.789  -58.537  1.00 59.64 190 A 1 
ATOM 1412 O OH  . TYR A 0 190 . 46.802  27.747  -58.055  1.00 59.64 190 A 1 
ATOM 1413 C CZ  . TYR A 0 190 . 46.220  26.599  -57.627  1.00 59.64 190 A 1 
ATOM 1414 N N   . GLY A 0 191 . 44.813  20.308  -54.279  1.00 63.96 191 A 1 
ATOM 1415 C CA  . GLY A 0 191 . 43.940  19.560  -53.392  1.00 63.96 191 A 1 
ATOM 1416 C C   . GLY A 0 191 . 43.047  20.517  -52.600  1.00 63.96 191 A 1 
ATOM 1417 O O   . GLY A 0 191 . 43.408  21.678  -52.379  1.00 63.96 191 A 1 
ATOM 1418 N N   . THR A 0 192 . 41.886  20.034  -52.179  1.00 73.60 192 A 1 
ATOM 1419 C CA  . THR A 0 192 . 41.116  20.632  -51.083  1.00 73.60 192 A 1 
ATOM 1420 C C   . THR A 0 192 . 40.704  19.512  -50.155  1.00 73.60 192 A 1 
ATOM 1421 C CB  . THR A 0 192 . 39.862  21.397  -51.537  1.00 73.60 192 A 1 
ATOM 1422 O O   . THR A 0 192 . 39.945  18.640  -50.583  1.00 73.60 192 A 1 
ATOM 1423 C CG2 . THR A 0 192 . 40.200  22.628  -52.378  1.00 73.60 192 A 1 
ATOM 1424 O OG1 . THR A 0 192 . 39.004  20.577  -52.304  1.00 73.60 192 A 1 
ATOM 1425 N N   . ASP A 0 193 . 41.217  19.572  -48.937  1.00 75.33 193 A 1 
ATOM 1426 C CA  . ASP A 0 193 . 40.676  18.869  -47.786  1.00 75.33 193 A 1 
ATOM 1427 C C   . ASP A 0 193 . 39.470  19.700  -47.307  1.00 75.33 193 A 1 
ATOM 1428 C CB  . ASP A 0 193 . 41.833  18.732  -46.785  1.00 75.33 193 A 1 
ATOM 1429 O O   . ASP A 0 193 . 39.532  20.936  -47.312  1.00 75.33 193 A 1 
ATOM 1430 C CG  . ASP A 0 193 . 41.532  17.956  -45.503  1.00 75.33 193 A 1 
ATOM 1431 O OD1 . ASP A 0 193 . 40.421  18.155  -44.965  1.00 75.33 193 A 1 
ATOM 1432 O OD2 . ASP A 0 193 . 42.491  17.297  -45.031  1.00 75.33 193 A 1 
ATOM 1433 N N   . THR A 0 194 . 38.320  19.067  -47.068  1.00 74.75 194 A 1 
ATOM 1434 C CA  . THR A 0 194 . 37.101  19.780  -46.630  1.00 74.75 194 A 1 
ATOM 1435 C C   . THR A 0 194 . 36.294  18.932  -45.659  1.00 74.75 194 A 1 
ATOM 1436 C CB  . THR A 0 194 . 36.215  20.334  -47.775  1.00 74.75 194 A 1 
ATOM 1437 O O   . THR A 0 194 . 35.185  18.492  -45.965  1.00 74.75 194 A 1 
ATOM 1438 C CG2 . THR A 0 194 . 36.723  21.657  -48.348  1.00 74.75 194 A 1 
ATOM 1439 O OG1 . THR A 0 194 . 36.066  19.466  -48.888  1.00 74.75 194 A 1 
ATOM 1440 N N   . ASP A 0 195 . 36.889  18.709  -44.498  1.00 77.82 195 A 1 
ATOM 1441 C CA  . ASP A 0 195 . 36.381  17.887  -43.412  1.00 77.82 195 A 1 
ATOM 1442 C C   . ASP A 0 195 . 35.459  18.697  -42.473  1.00 77.82 195 A 1 
ATOM 1443 C CB  . ASP A 0 195 . 37.622  17.300  -42.728  1.00 77.82 195 A 1 
ATOM 1444 O O   . ASP A 0 195 . 35.734  19.836  -42.084  1.00 77.82 195 A 1 
ATOM 1445 C CG  . ASP A 0 195 . 37.335  16.134  -41.797  1.00 77.82 195 A 1 
ATOM 1446 O OD1 . ASP A 0 195 . 36.407  15.335  -42.037  1.00 77.82 195 A 1 
ATOM 1447 O OD2 . ASP A 0 195 . 38.031  16.040  -40.760  1.00 77.82 195 A 1 
ATOM 1448 N N   . SER A 0 196 . 34.297  18.154  -42.119  1.00 79.47 196 A 1 
ATOM 1449 C CA  . SER A 0 196 . 33.298  18.836  -41.284  1.00 79.47 196 A 1 
ATOM 1450 C C   . SER A 0 196 . 32.690  17.876  -40.278  1.00 79.47 196 A 1 
ATOM 1451 C CB  . SER A 0 196 . 32.217  19.477  -42.155  1.00 79.47 196 A 1 
ATOM 1452 O O   . SER A 0 196 . 31.965  16.949  -40.636  1.00 79.47 196 A 1 
ATOM 1453 O OG  . SER A 0 196 . 32.732  20.671  -42.715  1.00 79.47 196 A 1 
ATOM 1454 N N   . ARG A 0 197 . 32.977  18.118  -38.998  1.00 82.28 197 A 1 
ATOM 1455 C CA  . ARG A 0 197 . 32.608  17.244  -37.884  1.00 82.28 197 A 1 
ATOM 1456 C C   . ARG A 0 197 . 31.821  18.035  -36.854  1.00 82.28 197 A 1 
ATOM 1457 C CB  . ARG A 0 197 . 33.854  16.598  -37.261  1.00 82.28 197 A 1 
ATOM 1458 O O   . ARG A 0 197 . 32.308  19.038  -36.337  1.00 82.28 197 A 1 
ATOM 1459 C CG  . ARG A 0 197 . 34.853  16.063  -38.296  1.00 82.28 197 A 1 
ATOM 1460 C CD  . ARG A 0 197 . 35.949  15.270  -37.586  1.00 82.28 197 A 1 
ATOM 1461 N NE  . ARG A 0 197 . 37.028  14.938  -38.522  1.00 82.28 197 A 1 
ATOM 1462 N NH1 . ARG A 0 197 . 37.657  12.892  -37.728  1.00 82.28 197 A 1 
ATOM 1463 N NH2 . ARG A 0 197 . 38.651  13.751  -39.536  1.00 82.28 197 A 1 
ATOM 1464 C CZ  . ARG A 0 197 . 37.776  13.862  -38.586  1.00 82.28 197 A 1 
ATOM 1465 N N   . TRP A 0 198 . 30.623  17.578  -36.535  1.00 87.13 198 A 1 
ATOM 1466 C CA  . TRP A 0 198 . 29.744  18.215  -35.562  1.00 87.13 198 A 1 
ATOM 1467 C C   . TRP A 0 198 . 29.208  17.179  -34.589  1.00 87.13 198 A 1 
ATOM 1468 C CB  . TRP A 0 198 . 28.614  18.935  -36.305  1.00 87.13 198 A 1 
ATOM 1469 O O   . TRP A 0 198 . 28.977  16.028  -34.962  1.00 87.13 198 A 1 
ATOM 1470 C CG  . TRP A 0 198 . 27.481  19.443  -35.464  1.00 87.13 198 A 1 
ATOM 1471 C CD1 . TRP A 0 198 . 27.418  20.649  -34.861  1.00 87.13 198 A 1 
ATOM 1472 C CD2 . TRP A 0 198 . 26.242  18.758  -35.108  1.00 87.13 198 A 1 
ATOM 1473 C CE2 . TRP A 0 198 . 25.406  19.676  -34.404  1.00 87.13 198 A 1 
ATOM 1474 C CE3 . TRP A 0 198 . 25.729  17.462  -35.331  1.00 87.13 198 A 1 
ATOM 1475 N NE1 . TRP A 0 198 . 26.199  20.792  -34.225  1.00 87.13 198 A 1 
ATOM 1476 C CH2 . TRP A 0 198 . 23.602  18.059  -34.289  1.00 87.13 198 A 1 
ATOM 1477 C CZ2 . TRP A 0 198 . 24.082  19.360  -34.057  1.00 87.13 198 A 1 
ATOM 1478 C CZ3 . TRP A 0 198 . 24.434  17.110  -34.907  1.00 87.13 198 A 1 
ATOM 1479 N N   . GLY A 0 199 . 28.950  17.597  -33.356  1.00 83.39 199 A 1 
ATOM 1480 C CA  . GLY A 0 199 . 28.263  16.740  -32.415  1.00 83.39 199 A 1 
ATOM 1481 C C   . GLY A 0 199 . 27.691  17.453  -31.206  1.00 83.39 199 A 1 
ATOM 1482 O O   . GLY A 0 199 . 27.888  18.651  -30.974  1.00 83.39 199 A 1 
ATOM 1483 N N   . LYS A 0 200 . 26.927  16.665  -30.459  1.00 85.33 200 A 1 
ATOM 1484 C CA  . LYS A 0 200 . 26.232  17.029  -29.235  1.00 85.33 200 A 1 
ATOM 1485 C C   . LYS A 0 200 . 26.369  15.900  -28.243  1.00 85.33 200 A 1 
ATOM 1486 C CB  . LYS A 0 200 . 24.748  17.275  -29.526  1.00 85.33 200 A 1 
ATOM 1487 O O   . LYS A 0 200 . 25.962  14.787  -28.561  1.00 85.33 200 A 1 
ATOM 1488 C CG  . LYS A 0 200 . 24.624  18.512  -30.405  1.00 85.33 200 A 1 
ATOM 1489 C CD  . LYS A 0 200 . 23.188  19.014  -30.500  1.00 85.33 200 A 1 
ATOM 1490 C CE  . LYS A 0 200 . 23.360  20.476  -30.889  1.00 85.33 200 A 1 
ATOM 1491 N NZ  . LYS A 0 200 . 22.134  21.271  -30.731  1.00 85.33 200 A 1 
ATOM 1492 N N   . SER A 0 201 . 26.873  16.216  -27.062  1.00 81.91 201 A 1 
ATOM 1493 C CA  . SER A 0 201 . 26.924  15.298  -25.930  1.00 81.91 201 A 1 
ATOM 1494 C C   . SER A 0 201 . 26.115  15.874  -24.772  1.00 81.91 201 A 1 
ATOM 1495 C CB  . SER A 0 201 . 28.374  14.983  -25.546  1.00 81.91 201 A 1 
ATOM 1496 O O   . SER A 0 201 . 26.222  17.055  -24.425  1.00 81.91 201 A 1 
ATOM 1497 O OG  . SER A 0 201 . 29.127  16.165  -25.337  1.00 81.91 201 A 1 
ATOM 1498 N N   . TYR A 0 202 . 25.277  15.033  -24.178  1.00 80.81 202 A 1 
ATOM 1499 C CA  . TYR A 0 202 . 24.693  15.262  -22.863  1.00 80.81 202 A 1 
ATOM 1500 C C   . TYR A 0 202 . 25.371  14.296  -21.897  1.00 80.81 202 A 1 
ATOM 1501 C CB  . TYR A 0 202 . 23.176  15.012  -22.883  1.00 80.81 202 A 1 
ATOM 1502 O O   . TYR A 0 202 . 25.237  13.086  -22.076  1.00 80.81 202 A 1 
ATOM 1503 C CG  . TYR A 0 202 . 22.337  15.967  -23.715  1.00 80.81 202 A 1 
ATOM 1504 C CD1 . TYR A 0 202 . 21.574  16.972  -23.088  1.00 80.81 202 A 1 
ATOM 1505 C CD2 . TYR A 0 202 . 22.275  15.811  -25.112  1.00 80.81 202 A 1 
ATOM 1506 C CE1 . TYR A 0 202 . 20.741  17.810  -23.856  1.00 80.81 202 A 1 
ATOM 1507 C CE2 . TYR A 0 202 . 21.415  16.617  -25.882  1.00 80.81 202 A 1 
ATOM 1508 O OH  . TYR A 0 202 . 19.867  18.451  -25.995  1.00 80.81 202 A 1 
ATOM 1509 C CZ  . TYR A 0 202 . 20.653  17.623  -25.255  1.00 80.81 202 A 1 
ATOM 1510 N N   . ASP A 0 203 . 26.041  14.819  -20.869  1.00 80.77 203 A 1 
ATOM 1511 C CA  . ASP A 0 203 . 26.456  14.007  -19.718  1.00 80.77 203 A 1 
ATOM 1512 C C   . ASP A 0 203 . 25.225  13.597  -18.882  1.00 80.77 203 A 1 
ATOM 1513 C CB  . ASP A 0 203 . 27.450  14.778  -18.831  1.00 80.77 203 A 1 
ATOM 1514 O O   . ASP A 0 203 . 24.080  13.924  -19.219  1.00 80.77 203 A 1 
ATOM 1515 C CG  . ASP A 0 203 . 28.806  15.108  -19.448  1.00 80.77 203 A 1 
ATOM 1516 O OD1 . ASP A 0 203 . 29.234  14.429  -20.400  1.00 80.77 203 A 1 
ATOM 1517 O OD2 . ASP A 0 203 . 29.421  16.070  -18.928  1.00 80.77 203 A 1 
ATOM 1518 N N   . SER A 0 204 . 25.447  12.908  -17.759  1.00 83.04 204 A 1 
ATOM 1519 C CA  . SER A 0 204 . 24.370  12.242  -17.031  1.00 83.04 204 A 1 
ATOM 1520 C C   . SER A 0 204 . 23.242  13.184  -16.592  1.00 83.04 204 A 1 
ATOM 1521 C CB  . SER A 0 204 . 24.899  11.377  -15.880  1.00 83.04 204 A 1 
ATOM 1522 O O   . SER A 0 204 . 23.459  14.300  -16.105  1.00 83.04 204 A 1 
ATOM 1523 O OG  . SER A 0 204 . 25.152  12.104  -14.693  1.00 83.04 204 A 1 
ATOM 1524 N N   . VAL A 0 205 . 22.004  12.713  -16.769  1.00 84.84 205 A 1 
ATOM 1525 C CA  . VAL A 0 205 . 20.767  13.428  -16.429  1.00 84.84 205 A 1 
ATOM 1526 C C   . VAL A 0 205 . 19.957  12.592  -15.452  1.00 84.84 205 A 1 
ATOM 1527 C CB  . VAL A 0 205 . 19.928  13.771  -17.678  1.00 84.84 205 A 1 
ATOM 1528 O O   . VAL A 0 205 . 19.587  11.459  -15.749  1.00 84.84 205 A 1 
ATOM 1529 C CG1 . VAL A 0 205 . 18.642  14.527  -17.300  1.00 84.84 205 A 1 
ATOM 1530 C CG2 . VAL A 0 205 . 20.698  14.655  -18.663  1.00 84.84 205 A 1 
ATOM 1531 N N   . ASP A 0 206 . 19.606  13.179  -14.309  1.00 89.59 206 A 1 
ATOM 1532 C CA  . ASP A 0 206 . 18.802  12.548  -13.264  1.00 89.59 206 A 1 
ATOM 1533 C C   . ASP A 0 206 . 17.579  13.409  -12.921  1.00 89.59 206 A 1 
ATOM 1534 C CB  . ASP A 0 206 . 19.683  12.272  -12.043  1.00 89.59 206 A 1 
ATOM 1535 O O   . ASP A 0 206 . 17.685  14.593  -12.595  1.00 89.59 206 A 1 
ATOM 1536 C CG  . ASP A 0 206 . 18.891  11.658  -10.894  1.00 89.59 206 A 1 
ATOM 1537 O OD1 . ASP A 0 206 . 18.355  12.406  -10.039  1.00 89.59 206 A 1 
ATOM 1538 O OD2 . ASP A 0 206 . 18.860  10.415  -10.738  1.00 89.59 206 A 1 
ATOM 1539 N N   . ALA A 0 207 . 16.393  12.806  -12.979  1.00 90.04 207 A 1 
ATOM 1540 C CA  . ALA A 0 207 . 15.122  13.452  -12.682  1.00 90.04 207 A 1 
ATOM 1541 C C   . ALA A 0 207 . 14.307  12.595  -11.708  1.00 90.04 207 A 1 
ATOM 1542 C CB  . ALA A 0 207 . 14.382  13.713  -14.000  1.00 90.04 207 A 1 
ATOM 1543 O O   . ALA A 0 207 . 13.804  11.528  -12.067  1.00 90.04 207 A 1 
ATOM 1544 N N   . LYS A 0 208 . 14.126  13.082  -10.475  1.00 93.16 208 A 1 
ATOM 1545 C CA  . LYS A 0 208 . 13.342  12.406  -9.430   1.00 93.16 208 A 1 
ATOM 1546 C C   . LYS A 0 208 . 12.148  13.251  -9.002   1.00 93.16 208 A 1 
ATOM 1547 C CB  . LYS A 0 208 . 14.212  12.008  -8.223   1.00 93.16 208 A 1 
ATOM 1548 O O   . LYS A 0 208 . 12.255  14.467  -8.844   1.00 93.16 208 A 1 
ATOM 1549 C CG  . LYS A 0 208 . 15.435  11.155  -8.598   1.00 93.16 208 A 1 
ATOM 1550 C CD  . LYS A 0 208 . 16.202  10.698  -7.346   1.00 93.16 208 A 1 
ATOM 1551 C CE  . LYS A 0 208 . 17.381  9.778   -7.691   1.00 93.16 208 A 1 
ATOM 1552 N NZ  . LYS A 0 208 . 18.564  10.532  -8.151   1.00 93.16 208 A 1 
ATOM 1553 N N   . SER A 0 209 . 11.016  12.602  -8.757   1.00 93.14 209 A 1 
ATOM 1554 C CA  . SER A 0 209 . 9.829   13.204  -8.150   1.00 93.14 209 A 1 
ATOM 1555 C C   . SER A 0 209 . 9.273   12.312  -7.049   1.00 93.14 209 A 1 
ATOM 1556 C CB  . SER A 0 209 . 8.744   13.493  -9.192   1.00 93.14 209 A 1 
ATOM 1557 O O   . SER A 0 209 . 9.076   11.117  -7.276   1.00 93.14 209 A 1 
ATOM 1558 O OG  . SER A 0 209 . 8.275   12.305  -9.797   1.00 93.14 209 A 1 
ATOM 1559 N N   . TYR A 0 210 . 8.971   12.914  -5.904   1.00 93.81 210 A 1 
ATOM 1560 C CA  . TYR A 0 210 . 8.353   12.272  -4.752   1.00 93.81 210 A 1 
ATOM 1561 C C   . TYR A 0 210 . 7.081   13.032  -4.381   1.00 93.81 210 A 1 
ATOM 1562 C CB  . TYR A 0 210 . 9.334   12.242  -3.573   1.00 93.81 210 A 1 
ATOM 1563 O O   . TYR A 0 210 . 7.120   14.234  -4.112   1.00 93.81 210 A 1 
ATOM 1564 C CG  . TYR A 0 210 . 10.675  11.601  -3.872   1.00 93.81 210 A 1 
ATOM 1565 C CD1 . TYR A 0 210 . 10.831  10.209  -3.741   1.00 93.81 210 A 1 
ATOM 1566 C CD2 . TYR A 0 210 . 11.770  12.402  -4.256   1.00 93.81 210 A 1 
ATOM 1567 C CE1 . TYR A 0 210 . 12.090  9.618   -3.963   1.00 93.81 210 A 1 
ATOM 1568 C CE2 . TYR A 0 210 . 13.032  11.817  -4.474   1.00 93.81 210 A 1 
ATOM 1569 O OH  . TYR A 0 210 . 14.421  9.863   -4.450   1.00 93.81 210 A 1 
ATOM 1570 C CZ  . TYR A 0 210 . 13.193  10.424  -4.309   1.00 93.81 210 A 1 
ATOM 1571 N N   . ASP A 0 211 . 5.967   12.321  -4.356   1.00 93.65 211 A 1 
ATOM 1572 C CA  . ASP A 0 211 . 4.666   12.780  -3.900   1.00 93.65 211 A 1 
ATOM 1573 C C   . ASP A 0 211 . 4.272   11.956  -2.670   1.00 93.65 211 A 1 
ATOM 1574 C CB  . ASP A 0 211 . 3.647   12.662  -5.044   1.00 93.65 211 A 1 
ATOM 1575 O O   . ASP A 0 211 . 4.435   10.736  -2.647   1.00 93.65 211 A 1 
ATOM 1576 C CG  . ASP A 0 211 . 3.698   13.867  -5.984   1.00 93.65 211 A 1 
ATOM 1577 O OD1 . ASP A 0 211 . 3.203   14.940  -5.564   1.00 93.65 211 A 1 
ATOM 1578 O OD2 . ASP A 0 211 . 4.212   13.764  -7.123   1.00 93.65 211 A 1 
ATOM 1579 N N   . GLY A 0 212 . 3.775   12.624  -1.633   1.00 94.52 212 A 1 
ATOM 1580 C CA  . GLY A 0 212 . 3.311   11.989  -0.403   1.00 94.52 212 A 1 
ATOM 1581 C C   . GLY A 0 212 . 2.076   12.702  0.123    1.00 94.52 212 A 1 
ATOM 1582 O O   . GLY A 0 212 . 2.096   13.922  0.275    1.00 94.52 212 A 1 
ATOM 1583 N N   . GLU A 0 213 . 1.016   11.958  0.398    1.00 95.58 213 A 1 
ATOM 1584 C CA  . GLU A 0 213 . -0.235  12.422  0.998    1.00 95.58 213 A 1 
ATOM 1585 C C   . GLU A 0 213 . -0.519  11.556  2.222    1.00 95.58 213 A 1 
ATOM 1586 C CB  . GLU A 0 213 . -1.399  12.318  -0.006   1.00 95.58 213 A 1 
ATOM 1587 O O   . GLU A 0 213 . -0.409  10.335  2.141    1.00 95.58 213 A 1 
ATOM 1588 C CG  . GLU A 0 213 . -1.199  13.196  -1.249   1.00 95.58 213 A 1 
ATOM 1589 C CD  . GLU A 0 213 . -2.356  13.115  -2.260   1.00 95.58 213 A 1 
ATOM 1590 O OE1 . GLU A 0 213 . -2.598  14.154  -2.923   1.00 95.58 213 A 1 
ATOM 1591 O OE2 . GLU A 0 213 . -2.957  12.037  -2.451   1.00 95.58 213 A 1 
ATOM 1592 N N   . TRP A 0 214 . -0.881  12.167  3.346    1.00 94.75 214 A 1 
ATOM 1593 C CA  . TRP A 0 214 . -1.252  11.438  4.555    1.00 94.75 214 A 1 
ATOM 1594 C C   . TRP A 0 214 . -2.427  12.099  5.265    1.00 94.75 214 A 1 
ATOM 1595 C CB  . TRP A 0 214 . -0.048  11.266  5.487    1.00 94.75 214 A 1 
ATOM 1596 O O   . TRP A 0 214 . -2.595  13.323  5.240    1.00 94.75 214 A 1 
ATOM 1597 C CG  . TRP A 0 214 . 0.571   12.525  6.012    1.00 94.75 214 A 1 
ATOM 1598 C CD1 . TRP A 0 214 . 0.255   13.124  7.181    1.00 94.75 214 A 1 
ATOM 1599 C CD2 . TRP A 0 214 . 1.633   13.330  5.420    1.00 94.75 214 A 1 
ATOM 1600 C CE2 . TRP A 0 214 . 1.938   14.398  6.315    1.00 94.75 214 A 1 
ATOM 1601 C CE3 . TRP A 0 214 . 2.384   13.255  4.227    1.00 94.75 214 A 1 
ATOM 1602 N NE1 . TRP A 0 214 . 1.055   14.234  7.363    1.00 94.75 214 A 1 
ATOM 1603 C CH2 . TRP A 0 214 . 3.676   15.234  4.848    1.00 94.75 214 A 1 
ATOM 1604 C CZ2 . TRP A 0 214 . 2.939   15.343  6.040    1.00 94.75 214 A 1 
ATOM 1605 C CZ3 . TRP A 0 214 . 3.395   14.193  3.941    1.00 94.75 214 A 1 
ATOM 1606 N N   . TYR A 0 215 . -3.237  11.271  5.908    1.00 97.58 215 A 1 
ATOM 1607 C CA  . TYR A 0 215 . -4.380  11.649  6.722    1.00 97.58 215 A 1 
ATOM 1608 C C   . TYR A 0 215 . -4.424  10.744  7.950    1.00 97.58 215 A 1 
ATOM 1609 C CB  . TYR A 0 215 . -5.660  11.517  5.889    1.00 97.58 215 A 1 
ATOM 1610 O O   . TYR A 0 215 . -4.319  9.525   7.824    1.00 97.58 215 A 1 
ATOM 1611 C CG  . TYR A 0 215 . -6.941  11.694  6.681    1.00 97.58 215 A 1 
ATOM 1612 C CD1 . TYR A 0 215 . -7.676  10.566  7.100    1.00 97.58 215 A 1 
ATOM 1613 C CD2 . TYR A 0 215 . -7.388  12.986  7.014    1.00 97.58 215 A 1 
ATOM 1614 C CE1 . TYR A 0 215 . -8.875  10.734  7.821    1.00 97.58 215 A 1 
ATOM 1615 C CE2 . TYR A 0 215 . -8.584  13.156  7.737    1.00 97.58 215 A 1 
ATOM 1616 O OH  . TYR A 0 215 . -10.503 12.182  8.815    1.00 97.58 215 A 1 
ATOM 1617 C CZ  . TYR A 0 215 . -9.338  12.030  8.133    1.00 97.58 215 A 1 
ATOM 1618 N N   . ALA A 0 216 . -4.602  11.331  9.129    1.00 96.92 216 A 1 
ATOM 1619 C CA  . ALA A 0 216 . -4.833  10.581  10.355   1.00 96.92 216 A 1 
ATOM 1620 C C   . ALA A 0 216 . -5.865  11.299  11.226   1.00 96.92 216 A 1 
ATOM 1621 C CB  . ALA A 0 216 . -3.505  10.345  11.085   1.00 96.92 216 A 1 
ATOM 1622 O O   . ALA A 0 216 . -5.729  12.499  11.485   1.00 96.92 216 A 1 
ATOM 1623 N N   . LYS A 0 217 . -6.870  10.552  11.685   1.00 97.98 217 A 1 
ATOM 1624 C CA  . LYS A 0 217 . -7.934  10.996  12.587   1.00 97.98 217 A 1 
ATOM 1625 C C   . LYS A 0 217 . -8.043  10.020  13.752   1.00 97.98 217 A 1 
ATOM 1626 C CB  . LYS A 0 217 . -9.253  11.133  11.807   1.00 97.98 217 A 1 
ATOM 1627 O O   . LYS A 0 217 . -8.196  8.827   13.528   1.00 97.98 217 A 1 
ATOM 1628 C CG  . LYS A 0 217 . -10.486 11.352  12.704   1.00 97.98 217 A 1 
ATOM 1629 C CD  . LYS A 0 217 . -11.746 11.606  11.861   1.00 97.98 217 A 1 
ATOM 1630 C CE  . LYS A 0 217 . -13.038 11.574  12.695   1.00 97.98 217 A 1 
ATOM 1631 N NZ  . LYS A 0 217 . -13.601 10.198  12.835   1.00 97.98 217 A 1 
ATOM 1632 N N   . SER A 0 218 . -8.012  10.551  14.965   1.00 96.66 218 A 1 
ATOM 1633 C CA  . SER A 0 218 . -8.296  9.850   16.213   1.00 96.66 218 A 1 
ATOM 1634 C C   . SER A 0 218 . -9.508  10.507  16.869   1.00 96.66 218 A 1 
ATOM 1635 C CB  . SER A 0 218 . -7.072  9.909   17.127   1.00 96.66 218 A 1 
ATOM 1636 O O   . SER A 0 218 . -9.589  11.739  16.930   1.00 96.66 218 A 1 
ATOM 1637 O OG  . SER A 0 218 . -7.235  9.066   18.240   1.00 96.66 218 A 1 
ATOM 1638 N N   . VAL A 0 219 . -10.459 9.698   17.320   1.00 96.93 219 A 1 
ATOM 1639 C CA  . VAL A 0 219 . -11.636 10.104  18.095   1.00 96.93 219 A 1 
ATOM 1640 C C   . VAL A 0 219 . -11.639 9.316   19.392   1.00 96.93 219 A 1 
ATOM 1641 C CB  . VAL A 0 219 . -12.953 9.846   17.336   1.00 96.93 219 A 1 
ATOM 1642 O O   . VAL A 0 219 . -11.402 8.109   19.370   1.00 96.93 219 A 1 
ATOM 1643 C CG1 . VAL A 0 219 . -14.189 10.289  18.133   1.00 96.93 219 A 1 
ATOM 1644 C CG2 . VAL A 0 219 . -12.978 10.596  16.000   1.00 96.93 219 A 1 
ATOM 1645 N N   . LYS A 0 220 . -11.961 9.995   20.490   1.00 95.47 220 A 1 
ATOM 1646 C CA  . LYS A 0 220 . -12.393 9.396   21.751   1.00 95.47 220 A 1 
ATOM 1647 C C   . LYS A 0 220 . -13.641 10.115  22.244   1.00 95.47 220 A 1 
ATOM 1648 C CB  . LYS A 0 220 . -11.288 9.465   22.804   1.00 95.47 220 A 1 
ATOM 1649 O O   . LYS A 0 220 . -13.660 11.345  22.198   1.00 95.47 220 A 1 
ATOM 1650 C CG  . LYS A 0 220 . -10.073 8.638   22.377   1.00 95.47 220 A 1 
ATOM 1651 C CD  . LYS A 0 220 . -9.091  8.529   23.541   1.00 95.47 220 A 1 
ATOM 1652 C CE  . LYS A 0 220 . -8.065  7.437   23.229   1.00 95.47 220 A 1 
ATOM 1653 N NZ  . LYS A 0 220 . -7.982  6.491   24.368   1.00 95.47 220 A 1 
ATOM 1654 N N   . ALA A 0 221 . -14.645 9.371   22.675   1.00 93.61 221 A 1 
ATOM 1655 C CA  . ALA A 0 221 . -15.842 9.883   23.323   1.00 93.61 221 A 1 
ATOM 1656 C C   . ALA A 0 221 . -16.154 9.010   24.540   1.00 93.61 221 A 1 
ATOM 1657 C CB  . ALA A 0 221 . -17.000 9.924   22.320   1.00 93.61 221 A 1 
ATOM 1658 O O   . ALA A 0 221 . -15.914 7.809   24.494   1.00 93.61 221 A 1 
ATOM 1659 N N   . ASP A 0 222 . -16.650 9.649   25.587   1.00 91.49 222 A 1 
ATOM 1660 C CA  . ASP A 0 222 . -16.838 9.122   26.936   1.00 91.49 222 A 1 
ATOM 1661 C C   . ASP A 0 222 . -18.157 9.742   27.447   1.00 91.49 222 A 1 
ATOM 1662 C CB  . ASP A 0 222 . -15.581 9.561   27.713   1.00 91.49 222 A 1 
ATOM 1663 O O   . ASP A 0 222 . -18.367 10.948  27.264   1.00 91.49 222 A 1 
ATOM 1664 C CG  . ASP A 0 222 . -15.504 9.129   29.173   1.00 91.49 222 A 1 
ATOM 1665 O OD1 . ASP A 0 222 . -16.548 8.695   29.697   1.00 91.49 222 A 1 
ATOM 1666 O OD2 . ASP A 0 222 . -14.390 9.303   29.727   1.00 91.49 222 A 1 
ATOM 1667 N N   . ASP A 0 223 . -19.109 8.931   27.919   1.00 92.65 223 A 1 
ATOM 1668 C CA  . ASP A 0 223 . -20.519 9.334   28.109   1.00 92.65 223 A 1 
ATOM 1669 C C   . ASP A 0 223 . -21.190 8.649   29.320   1.00 92.65 223 A 1 
ATOM 1670 C CB  . ASP A 0 223 . -21.281 9.185   26.772   1.00 92.65 223 A 1 
ATOM 1671 O O   . ASP A 0 223 . -22.320 8.154   29.243   1.00 92.65 223 A 1 
ATOM 1672 C CG  . ASP A 0 223 . -22.698 9.769   26.756   1.00 92.65 223 A 1 
ATOM 1673 O OD1 . ASP A 0 223 . -22.996 10.769  27.451   1.00 92.65 223 A 1 
ATOM 1674 O OD2 . ASP A 0 223 . -23.534 9.409   25.894   1.00 92.65 223 A 1 
ATOM 1675 N N   . ASP A 0 224 . -20.461 8.655   30.437   1.00 89.68 224 A 1 
ATOM 1676 C CA  . ASP A 0 224 . -20.877 8.308   31.803   1.00 89.68 224 A 1 
ATOM 1677 C C   . ASP A 0 224 . -22.317 8.751   32.151   1.00 89.68 224 A 1 
ATOM 1678 C CB  . ASP A 0 224 . -19.910 9.037   32.771   1.00 89.68 224 A 1 
ATOM 1679 O O   . ASP A 0 224 . -22.666 9.934   32.058   1.00 89.68 224 A 1 
ATOM 1680 C CG  . ASP A 0 224 . -18.962 8.161   33.591   1.00 89.68 224 A 1 
ATOM 1681 O OD1 . ASP A 0 224 . -19.288 6.971   33.781   1.00 89.68 224 A 1 
ATOM 1682 O OD2 . ASP A 0 224 . -18.022 8.754   34.170   1.00 89.68 224 A 1 
ATOM 1683 N N   . GLN A 0 225 . -23.156 7.840   32.656   1.00 91.79 225 A 1 
ATOM 1684 C CA  . GLN A 0 225 . -24.492 8.130   33.196   1.00 91.79 225 A 1 
ATOM 1685 C C   . GLN A 0 225 . -24.730 7.389   34.520   1.00 91.79 225 A 1 
ATOM 1686 C CB  . GLN A 0 225 . -25.600 7.727   32.201   1.00 91.79 225 A 1 
ATOM 1687 O O   . GLN A 0 225 . -24.518 6.185   34.593   1.00 91.79 225 A 1 
ATOM 1688 C CG  . GLN A 0 225 . -25.433 8.208   30.744   1.00 91.79 225 A 1 
ATOM 1689 C CD  . GLN A 0 225 . -26.759 8.672   30.154   1.00 91.79 225 A 1 
ATOM 1690 N NE2 . GLN A 0 225 . -27.266 9.797   30.618   1.00 91.79 225 A 1 
ATOM 1691 O OE1 . GLN A 0 225 . -27.414 8.054   29.325   1.00 91.79 225 A 1 
ATOM 1692 N N   . TRP A 0 226 . -25.264 8.060   35.549   1.00 90.14 226 A 1 
ATOM 1693 C CA  . TRP A 0 226 . -25.590 7.402   36.826   1.00 90.14 226 A 1 
ATOM 1694 C C   . TRP A 0 226 . -26.761 8.055   37.572   1.00 90.14 226 A 1 
ATOM 1695 C CB  . TRP A 0 226 . -24.337 7.343   37.714   1.00 90.14 226 A 1 
ATOM 1696 O O   . TRP A 0 226 . -27.060 9.240   37.379   1.00 90.14 226 A 1 
ATOM 1697 C CG  . TRP A 0 226 . -23.833 8.653   38.242   1.00 90.14 226 A 1 
ATOM 1698 C CD1 . TRP A 0 226 . -24.064 9.121   39.489   1.00 90.14 226 A 1 
ATOM 1699 C CD2 . TRP A 0 226 . -22.964 9.640   37.597   1.00 90.14 226 A 1 
ATOM 1700 C CE2 . TRP A 0 226 . -22.705 10.687  38.535   1.00 90.14 226 A 1 
ATOM 1701 C CE3 . TRP A 0 226 . -22.338 9.750   36.335   1.00 90.14 226 A 1 
ATOM 1702 N NE1 . TRP A 0 226 . -23.412 10.324  39.663   1.00 90.14 226 A 1 
ATOM 1703 C CH2 . TRP A 0 226 . -21.289 11.869  36.967   1.00 90.14 226 A 1 
ATOM 1704 C CZ2 . TRP A 0 226 . -21.884 11.787  38.237   1.00 90.14 226 A 1 
ATOM 1705 C CZ3 . TRP A 0 226 . -21.520 10.854  36.025   1.00 90.14 226 A 1 
ATOM 1706 N N   . ALA A 0 227 . -27.419 7.288   38.445   1.00 91.70 227 A 1 
ATOM 1707 C CA  . ALA A 0 227 . -28.322 7.805   39.474   1.00 91.70 227 A 1 
ATOM 1708 C C   . ALA A 0 227 . -28.346 6.904   40.719   1.00 91.70 227 A 1 
ATOM 1709 C CB  . ALA A 0 227 . -29.736 8.013   38.907   1.00 91.70 227 A 1 
ATOM 1710 O O   . ALA A 0 227 . -28.133 5.696   40.621   1.00 91.70 227 A 1 
ATOM 1711 N N   . GLU A 0 228 . -28.630 7.514   41.867   1.00 89.92 228 A 1 
ATOM 1712 C CA  . GLU A 0 228 . -28.744 6.889   43.189   1.00 89.92 228 A 1 
ATOM 1713 C C   . GLU A 0 228 . -29.997 7.454   43.884   1.00 89.92 228 A 1 
ATOM 1714 C CB  . GLU A 0 228 . -27.490 7.197   44.042   1.00 89.92 228 A 1 
ATOM 1715 O O   . GLU A 0 228 . -30.231 8.666   43.829   1.00 89.92 228 A 1 
ATOM 1716 C CG  . GLU A 0 228 . -26.148 6.679   43.479   1.00 89.92 228 A 1 
ATOM 1717 C CD  . GLU A 0 228 . -24.904 7.159   44.264   1.00 89.92 228 A 1 
ATOM 1718 O OE1 . GLU A 0 228 . -23.775 6.898   43.792   1.00 89.92 228 A 1 
ATOM 1719 O OE2 . GLU A 0 228 . -25.045 7.821   45.320   1.00 89.92 228 A 1 
ATOM 1720 N N   . ASP A 0 229 . -30.777 6.605   44.552   1.00 86.97 229 A 1 
ATOM 1721 C CA  . ASP A 0 229 . -31.832 6.995   45.501   1.00 86.97 229 A 1 
ATOM 1722 C C   . ASP A 0 229 . -31.503 6.373   46.866   1.00 86.97 229 A 1 
ATOM 1723 C CB  . ASP A 0 229 . -33.227 6.585   44.982   1.00 86.97 229 A 1 
ATOM 1724 O O   . ASP A 0 229 . -31.011 5.247   46.948   1.00 86.97 229 A 1 
ATOM 1725 C CG  . ASP A 0 229 . -34.414 7.188   45.762   1.00 86.97 229 A 1 
ATOM 1726 O OD1 . ASP A 0 229 . -34.185 7.794   46.839   1.00 86.97 229 A 1 
ATOM 1727 O OD2 . ASP A 0 229 . -35.557 7.066   45.262   1.00 86.97 229 A 1 
ATOM 1728 N N   . TYR A 0 230 . -31.725 7.106   47.955   1.00 86.10 230 A 1 
ATOM 1729 C CA  . TYR A 0 230 . -31.513 6.608   49.311   1.00 86.10 230 A 1 
ATOM 1730 C C   . TYR A 0 230 . -32.609 7.089   50.254   1.00 86.10 230 A 1 
ATOM 1731 C CB  . TYR A 0 230 . -30.129 7.018   49.828   1.00 86.10 230 A 1 
ATOM 1732 O O   . TYR A 0 230 . -32.585 8.225   50.746   1.00 86.10 230 A 1 
ATOM 1733 C CG  . TYR A 0 230 . -29.854 6.489   51.225   1.00 86.10 230 A 1 
ATOM 1734 C CD1 . TYR A 0 230 . -29.848 7.363   52.327   1.00 86.10 230 A 1 
ATOM 1735 C CD2 . TYR A 0 230 . -29.679 5.108   51.427   1.00 86.10 230 A 1 
ATOM 1736 C CE1 . TYR A 0 230 . -29.615 6.864   53.623   1.00 86.10 230 A 1 
ATOM 1737 C CE2 . TYR A 0 230 . -29.457 4.596   52.718   1.00 86.10 230 A 1 
ATOM 1738 O OH  . TYR A 0 230 . -29.126 5.022   55.064   1.00 86.10 230 A 1 
ATOM 1739 C CZ  . TYR A 0 230 . -29.408 5.478   53.813   1.00 86.10 230 A 1 
ATOM 1740 N N   . ASP A 0 231 . -33.525 6.181   50.581   1.00 82.68 231 A 1 
ATOM 1741 C CA  . ASP A 0 231 . -34.667 6.465   51.437   1.00 82.68 231 A 1 
ATOM 1742 C C   . ASP A 0 231 . -34.484 5.828   52.824   1.00 82.68 231 A 1 
ATOM 1743 C CB  . ASP A 0 231 . -35.970 6.071   50.723   1.00 82.68 231 A 1 
ATOM 1744 O O   . ASP A 0 231 . -33.990 4.709   52.989   1.00 82.68 231 A 1 
ATOM 1745 C CG  . ASP A 0 231 . -37.183 6.858   51.216   1.00 82.68 231 A 1 
ATOM 1746 O OD1 . ASP A 0 231 . -37.051 7.616   52.211   1.00 82.68 231 A 1 
ATOM 1747 O OD2 . ASP A 0 231 . -38.307 6.613   50.713   1.00 82.68 231 A 1 
ATOM 1748 N N   . ARG A 0 232 . -34.835 6.552   53.891   1.00 77.75 232 A 1 
ATOM 1749 C CA  . ARG A 0 232 . -34.546 6.103   55.263   1.00 77.75 232 A 1 
ATOM 1750 C C   . ARG A 0 232 . -35.577 6.564   56.279   1.00 77.75 232 A 1 
ATOM 1751 C CB  . ARG A 0 232 . -33.120 6.533   55.634   1.00 77.75 232 A 1 
ATOM 1752 O O   . ARG A 0 232 . -35.708 7.751   56.579   1.00 77.75 232 A 1 
ATOM 1753 C CG  . ARG A 0 232 . -32.728 5.988   57.008   1.00 77.75 232 A 1 
ATOM 1754 C CD  . ARG A 0 232 . -31.331 6.452   57.422   1.00 77.75 232 A 1 
ATOM 1755 N NE  . ARG A 0 232 . -31.017 5.926   58.763   1.00 77.75 232 A 1 
ATOM 1756 N NH1 . ARG A 0 232 . -31.991 7.616   59.973   1.00 77.75 232 A 1 
ATOM 1757 N NH2 . ARG A 0 232 . -31.613 5.664   60.943   1.00 77.75 232 A 1 
ATOM 1758 C CZ  . ARG A 0 232 . -31.516 6.410   59.884   1.00 77.75 232 A 1 
ATOM 1759 N N   . TYR A 0 233 . -36.186 5.588   56.953   1.00 69.46 233 A 1 
ATOM 1760 C CA  . TYR A 0 233 . -37.305 5.786   57.873   1.00 69.46 233 A 1 
ATOM 1761 C C   . TYR A 0 233 . -36.999 5.318   59.310   1.00 69.46 233 A 1 
ATOM 1762 C CB  . TYR A 0 233 . -38.531 5.069   57.286   1.00 69.46 233 A 1 
ATOM 1763 O O   . TYR A 0 233 . -36.924 4.120   59.605   1.00 69.46 233 A 1 
ATOM 1764 C CG  . TYR A 0 233 . -38.979 5.612   55.941   1.00 69.46 233 A 1 
ATOM 1765 C CD1 . TYR A 0 233 . -39.747 6.792   55.889   1.00 69.46 233 A 1 
ATOM 1766 C CD2 . TYR A 0 233 . -38.612 4.959   54.746   1.00 69.46 233 A 1 
ATOM 1767 C CE1 . TYR A 0 233 . -40.162 7.309   54.649   1.00 69.46 233 A 1 
ATOM 1768 C CE2 . TYR A 0 233 . -39.025 5.481   53.506   1.00 69.46 233 A 1 
ATOM 1769 O OH  . TYR A 0 233 . -40.218 7.198   52.281   1.00 69.46 233 A 1 
ATOM 1770 C CZ  . TYR A 0 233 . -39.795 6.664   53.452   1.00 69.46 233 A 1 
ATOM 1771 N N   . ASP A 0 234 . -36.904 6.261   60.258   1.00 62.38 234 A 1 
ATOM 1772 C CA  . ASP A 0 234 . -36.847 5.973   61.702   1.00 62.38 234 A 1 
ATOM 1773 C C   . ASP A 0 234 . -38.234 6.078   62.367   1.00 62.38 234 A 1 
ATOM 1774 C CB  . ASP A 0 234 . -35.856 6.902   62.430   1.00 62.38 234 A 1 
ATOM 1775 O O   . ASP A 0 234 . -38.701 7.168   62.731   1.00 62.38 234 A 1 
ATOM 1776 C CG  . ASP A 0 234 . -34.383 6.518   62.289   1.00 62.38 234 A 1 
ATOM 1777 O OD1 . ASP A 0 234 . -34.038 5.322   62.381   1.00 62.38 234 A 1 
ATOM 1778 O OD2 . ASP A 0 234 . -33.532 7.430   62.194   1.00 62.38 234 A 1 
ATOM 1779 N N   . SER A 0 235 . -38.876 4.934   62.641   1.00 56.06 235 A 1 
ATOM 1780 C CA  . SER A 0 235 . -40.069 4.884   63.499   1.00 56.06 235 A 1 
ATOM 1781 C C   . SER A 0 235 . -39.706 5.097   64.977   1.00 56.06 235 A 1 
ATOM 1782 C CB  . SER A 0 235 . -40.873 3.591   63.293   1.00 56.06 235 A 1 
ATOM 1783 O O   . SER A 0 235 . -39.444 4.147   65.719   1.00 56.06 235 A 1 
ATOM 1784 O OG  . SER A 0 235 . -40.164 2.451   63.739   1.00 56.06 235 A 1 
ATOM 1785 N N   . GLY A 0 236 . -39.694 6.353   65.425   1.00 51.55 236 A 1 
ATOM 1786 C CA  . GLY A 0 236 . -39.524 6.693   66.841   1.00 51.55 236 A 1 
ATOM 1787 C C   . GLY A 0 236 . -40.727 6.282   67.708   1.00 51.55 236 A 1 
ATOM 1788 O O   . GLY A 0 236 . -41.874 6.512   67.325   1.00 51.55 236 A 1 
ATOM 1789 N N   . ASP A 0 237 . -40.462 5.734   68.901   1.00 49.88 237 A 1 
ATOM 1790 C CA  . ASP A 0 237 . -41.451 5.272   69.897   1.00 49.88 237 A 1 
ATOM 1791 C C   . ASP A 0 237 . -42.315 6.413   70.488   1.00 49.88 237 A 1 
ATOM 1792 C CB  . ASP A 0 237 . -40.730 4.499   71.024   1.00 49.88 237 A 1 
ATOM 1793 O O   . ASP A 0 237 . -42.159 6.831   71.640   1.00 49.88 237 A 1 
ATOM 1794 C CG  . ASP A 0 237 . -40.545 3.011   70.742   1.00 49.88 237 A 1 
ATOM 1795 O OD1 . ASP A 0 237 . -41.556 2.380   70.369   1.00 49.88 237 A 1 
ATOM 1796 O OD2 . ASP A 0 237 . -39.431 2.516   71.018   1.00 49.88 237 A 1 
ATOM 1797 N N   . ALA A 0 238 . -43.262 6.928   69.703   1.00 47.45 238 A 1 
ATOM 1798 C CA  . ALA A 0 238 . -44.086 8.081   70.073   1.00 47.45 238 A 1 
ATOM 1799 C C   . ALA A 0 238 . -45.030 7.829   71.271   1.00 47.45 238 A 1 
ATOM 1800 C CB  . ALA A 0 238 . -44.865 8.513   68.824   1.00 47.45 238 A 1 
ATOM 1801 O O   . ALA A 0 238 . -45.346 8.763   72.012   1.00 47.45 238 A 1 
ATOM 1802 N N   . ASP A 0 239 . -45.467 6.583   71.481   1.00 48.08 239 A 1 
ATOM 1803 C CA  . ASP A 0 239 . -46.486 6.225   72.483   1.00 48.08 239 A 1 
ATOM 1804 C C   . ASP A 0 239 . -45.910 5.884   73.872   1.00 48.08 239 A 1 
ATOM 1805 C CB  . ASP A 0 239 . -47.345 5.065   71.933   1.00 48.08 239 A 1 
ATOM 1806 O O   . ASP A 0 239 . -46.614 5.994   74.884   1.00 48.08 239 A 1 
ATOM 1807 C CG  . ASP A 0 239 . -48.723 5.496   71.406   1.00 48.08 239 A 1 
ATOM 1808 O OD1 . ASP A 0 239 . -48.909 6.694   71.092   1.00 48.08 239 A 1 
ATOM 1809 O OD2 . ASP A 0 239 . -49.617 4.618   71.397   1.00 48.08 239 A 1 
ATOM 1810 N N   . SER A 0 240 . -44.626 5.515   73.955   1.00 46.95 240 A 1 
ATOM 1811 C CA  . SER A 0 240 . -43.995 5.002   75.184   1.00 46.95 240 A 1 
ATOM 1812 C C   . SER A 0 240 . -43.984 6.013   76.338   1.00 46.95 240 A 1 
ATOM 1813 C CB  . SER A 0 240 . -42.578 4.514   74.858   1.00 46.95 240 A 1 
ATOM 1814 O O   . SER A 0 240 . -44.114 5.630   77.502   1.00 46.95 240 A 1 
ATOM 1815 O OG  . SER A 0 240 . -42.702 3.350   74.066   1.00 46.95 240 A 1 
ATOM 1816 N N   . TYR A 0 241 . -43.920 7.315   76.039   1.00 43.23 241 A 1 
ATOM 1817 C CA  . TYR A 0 241 . -43.982 8.377   77.054   1.00 43.23 241 A 1 
ATOM 1818 C C   . TYR A 0 241 . -45.407 8.801   77.449   1.00 43.23 241 A 1 
ATOM 1819 C CB  . TYR A 0 241 . -43.116 9.570   76.618   1.00 43.23 241 A 1 
ATOM 1820 O O   . TYR A 0 241 . -45.592 9.410   78.504   1.00 43.23 241 A 1 
ATOM 1821 C CG  . TYR A 0 241 . -41.810 9.622   77.382   1.00 43.23 241 A 1 
ATOM 1822 C CD1 . TYR A 0 241 . -41.742 10.334  78.596   1.00 43.23 241 A 1 
ATOM 1823 C CD2 . TYR A 0 241 . -40.690 8.902   76.924   1.00 43.23 241 A 1 
ATOM 1824 C CE1 . TYR A 0 241 . -40.553 10.336  79.350   1.00 43.23 241 A 1 
ATOM 1825 C CE2 . TYR A 0 241 . -39.500 8.898   77.677   1.00 43.23 241 A 1 
ATOM 1826 O OH  . TYR A 0 241 . -38.285 9.603   79.621   1.00 43.23 241 A 1 
ATOM 1827 C CZ  . TYR A 0 241 . -39.429 9.614   78.890   1.00 43.23 241 A 1 
ATOM 1828 N N   . GLY A 0 242 . -46.432 8.455   76.661   1.00 47.24 242 A 1 
ATOM 1829 C CA  . GLY A 0 242 . -47.818 8.862   76.928   1.00 47.24 242 A 1 
ATOM 1830 C C   . GLY A 0 242 . -48.450 8.180   78.148   1.00 47.24 242 A 1 
ATOM 1831 O O   . GLY A 0 242 . -49.361 8.732   78.763   1.00 47.24 242 A 1 
ATOM 1832 N N   . ARG A 0 243 . -47.961 6.989   78.524   1.00 48.60 243 A 1 
ATOM 1833 C CA  . ARG A 0 243 . -48.562 6.148   79.580   1.00 48.60 243 A 1 
ATOM 1834 C C   . ARG A 0 243 . -47.946 6.331   80.972   1.00 48.60 243 A 1 
ATOM 1835 C CB  . ARG A 0 243 . -48.549 4.674   79.137   1.00 48.60 243 A 1 
ATOM 1836 O O   . ARG A 0 243 . -48.576 5.964   81.956   1.00 48.60 243 A 1 
ATOM 1837 C CG  . ARG A 0 243 . -49.345 4.464   77.837   1.00 48.60 243 A 1 
ATOM 1838 C CD  . ARG A 0 243 . -49.484 2.978   77.492   1.00 48.60 243 A 1 
ATOM 1839 N NE  . ARG A 0 243 . -50.178 2.805   76.200   1.00 48.60 243 A 1 
ATOM 1840 N NH1 . ARG A 0 243 . -51.447 0.949   76.699   1.00 48.60 243 A 1 
ATOM 1841 N NH2 . ARG A 0 243 . -51.542 1.853   74.657   1.00 48.60 243 A 1 
ATOM 1842 C CZ  . ARG A 0 243 . -51.052 1.873   75.864   1.00 48.60 243 A 1 
ATOM 1843 N N   . ALA A 0 244 . -46.754 6.920   81.075   1.00 46.95 244 A 1 
ATOM 1844 C CA  . ALA A 0 244 . -46.031 7.064   82.344   1.00 46.95 244 A 1 
ATOM 1845 C C   . ALA A 0 244 . -46.481 8.265   83.208   1.00 46.95 244 A 1 
ATOM 1846 C CB  . ALA A 0 244 . -44.532 7.124   82.021   1.00 46.95 244 A 1 
ATOM 1847 O O   . ALA A 0 244 . -46.087 8.370   84.365   1.00 46.95 244 A 1 
ATOM 1848 N N   . ALA A 0 245 . -47.291 9.182   82.662   1.00 42.71 245 A 1 
ATOM 1849 C CA  . ALA A 0 245 . -47.573 10.490  83.268   1.00 42.71 245 A 1 
ATOM 1850 C C   . ALA A 0 245 . -48.970 10.634  83.919   1.00 42.71 245 A 1 
ATOM 1851 C CB  . ALA A 0 245 . -47.312 11.558  82.197   1.00 42.71 245 A 1 
ATOM 1852 O O   . ALA A 0 245 . -49.347 11.734  84.325   1.00 42.71 245 A 1 
ATOM 1853 N N   . SER A 0 246 . -49.771 9.564   84.002   1.00 44.49 246 A 1 
ATOM 1854 C CA  . SER A 0 246 . -51.184 9.647   84.422   1.00 44.49 246 A 1 
ATOM 1855 C C   . SER A 0 246 . -51.475 9.249   85.875   1.00 44.49 246 A 1 
ATOM 1856 C CB  . SER A 0 246 . -52.065 8.858   83.447   1.00 44.49 246 A 1 
ATOM 1857 O O   . SER A 0 246 . -52.596 9.463   86.334   1.00 44.49 246 A 1 
ATOM 1858 O OG  . SER A 0 246 . -51.656 7.509   83.362   1.00 44.49 246 A 1 
ATOM 1859 N N   . THR A 0 247 . -50.510 8.687   86.610   1.00 40.10 247 A 1 
ATOM 1860 C CA  . THR A 0 247 . -50.747 8.002   87.898   1.00 40.10 247 A 1 
ATOM 1861 C C   . THR A 0 247 . -50.067 8.663   89.101   1.00 40.10 247 A 1 
ATOM 1862 C CB  . THR A 0 247 . -50.380 6.509   87.808   1.00 40.10 247 A 1 
ATOM 1863 O O   . THR A 0 247 . -49.415 7.977   89.886   1.00 40.10 247 A 1 
ATOM 1864 C CG2 . THR A 0 247 . -51.271 5.751   86.826   1.00 40.10 247 A 1 
ATOM 1865 O OG1 . THR A 0 247 . -49.050 6.367   87.372   1.00 40.10 247 A 1 
ATOM 1866 N N   . GLU A 0 248 . -50.228 9.979   89.299   1.00 40.05 248 A 1 
ATOM 1867 C CA  . GLU A 0 248 . -49.772 10.608  90.548   1.00 40.05 248 A 1 
ATOM 1868 C C   . GLU A 0 248 . -50.676 11.738  91.090   1.00 40.05 248 A 1 
ATOM 1869 C CB  . GLU A 0 248 . -48.278 10.995  90.458   1.00 40.05 248 A 1 
ATOM 1870 O O   . GLU A 0 248 . -51.095 12.653  90.383   1.00 40.05 248 A 1 
ATOM 1871 C CG  . GLU A 0 248 . -47.535 10.555  91.735   1.00 40.05 248 A 1 
ATOM 1872 C CD  . GLU A 0 248 . -46.002 10.609  91.625   1.00 40.05 248 A 1 
ATOM 1873 O OE1 . GLU A 0 248 . -45.359 9.863   92.398   1.00 40.05 248 A 1 
ATOM 1874 O OE2 . GLU A 0 248 . -45.491 11.429  90.831   1.00 40.05 248 A 1 
ATOM 1875 N N   . ALA A 0 249 . -50.975 11.607  92.388   1.00 35.14 249 A 1 
ATOM 1876 C CA  . ALA A 0 249 . -51.447 12.592  93.367   1.00 35.14 249 A 1 
ATOM 1877 C C   . ALA A 0 249 . -52.448 13.707  92.962   1.00 35.14 249 A 1 
ATOM 1878 C CB  . ALA A 0 249 . -50.197 13.184  94.036   1.00 35.14 249 A 1 
ATOM 1879 O O   . ALA A 0 249 . -52.059 14.816  92.604   1.00 35.14 249 A 1 
ATOM 1880 N N   . TRP A 0 250 . -53.715 13.540  93.374   1.00 34.82 250 A 1 
ATOM 1881 C CA  . TRP A 0 250 . -54.289 14.498  94.336   1.00 34.82 250 A 1 
ATOM 1882 C C   . TRP A 0 250 . -55.245 13.803  95.319   1.00 34.82 250 A 1 
ATOM 1883 C CB  . TRP A 0 250 . -54.936 15.720  93.645   1.00 34.82 250 A 1 
ATOM 1884 O O   . TRP A 0 250 . -56.138 13.064  94.920   1.00 34.82 250 A 1 
ATOM 1885 C CG  . TRP A 0 250 . -54.806 17.052  94.349   1.00 34.82 250 A 1 
ATOM 1886 C CD1 . TRP A 0 250 . -53.784 17.436  95.154   1.00 34.82 250 A 1 
ATOM 1887 C CD2 . TRP A 0 250 . -55.649 18.246  94.214   1.00 34.82 250 A 1 
ATOM 1888 C CE2 . TRP A 0 250 . -55.079 19.302  94.989   1.00 34.82 250 A 1 
ATOM 1889 C CE3 . TRP A 0 250 . -56.816 18.562  93.481   1.00 34.82 250 A 1 
ATOM 1890 N NE1 . TRP A 0 250 . -53.964 18.741  95.566   1.00 34.82 250 A 1 
ATOM 1891 C CH2 . TRP A 0 250 . -56.785 20.870  94.295   1.00 34.82 250 A 1 
ATOM 1892 C CZ2 . TRP A 0 250 . -55.627 20.593  95.039   1.00 34.82 250 A 1 
ATOM 1893 C CZ3 . TRP A 0 250 . -57.376 19.856  93.520   1.00 34.82 250 A 1 
ATOM 1894 N N   . LYS A 0 251 . -55.037 14.016  96.623   1.00 36.41 251 A 1 
ATOM 1895 C CA  . LYS A 0 251 . -55.906 13.550  97.717   1.00 36.41 251 A 1 
ATOM 1896 C C   . LYS A 0 251 . -56.218 14.744  98.615   1.00 36.41 251 A 1 
ATOM 1897 C CB  . LYS A 0 251 . -55.217 12.465  98.574   1.00 36.41 251 A 1 
ATOM 1898 O O   . LYS A 0 251 . -55.276 15.453  98.961   1.00 36.41 251 A 1 
ATOM 1899 C CG  . LYS A 0 251 . -55.032 11.101  97.893   1.00 36.41 251 A 1 
ATOM 1900 C CD  . LYS A 0 251 . -54.365 10.107  98.863   1.00 36.41 251 A 1 
ATOM 1901 C CE  . LYS A 0 251 . -54.210 8.732   98.201   1.00 36.41 251 A 1 
ATOM 1902 N NZ  . LYS A 0 251 . -53.517 7.759   99.086   1.00 36.41 251 A 1 
ATOM 1903 N N   . ASN A 0 252 . -57.494 14.911  98.981   1.00 42.03 252 A 1 
ATOM 1904 C CA  . ASN A 0 252 . -58.056 15.544  100.195  1.00 42.03 252 A 1 
ATOM 1905 C C   . ASN A 0 252 . -59.410 16.201  99.866   1.00 42.03 252 A 1 
ATOM 1906 C CB  . ASN A 0 252 . -57.128 16.593  100.850  1.00 42.03 252 A 1 
ATOM 1907 O O   . ASN A 0 252 . -59.485 17.037  98.971   1.00 42.03 252 A 1 
ATOM 1908 C CG  . ASN A 0 252 . -55.993 15.975  101.655  1.00 42.03 252 A 1 
ATOM 1909 N ND2 . ASN A 0 252 . -54.966 16.735  101.951  1.00 42.03 252 A 1 
ATOM 1910 O OD1 . ASN A 0 252 . -56.014 14.817  102.041  1.00 42.03 252 A 1 
ATOM 1911 N N   . GLY A 0 253 . -60.463 15.854  100.612  1.00 38.83 253 A 1 
ATOM 1912 C CA  . GLY A 0 253 . -61.810 16.415  100.441  1.00 38.83 253 A 1 
ATOM 1913 C C   . GLY A 0 253 . -62.893 15.442  100.905  1.00 38.83 253 A 1 
ATOM 1914 O O   . GLY A 0 253 . -63.228 14.506  100.187  1.00 38.83 253 A 1 
ATOM 1915 N N   . ASP A 0 254 . -63.405 15.645  102.118  1.00 37.70 254 A 1 
ATOM 1916 C CA  . ASP A 0 254 . -64.438 14.804  102.735  1.00 37.70 254 A 1 
ATOM 1917 C C   . ASP A 0 254 . -65.844 15.032  102.157  1.00 37.70 254 A 1 
ATOM 1918 C CB  . ASP A 0 254 . -64.468 15.074  104.253  1.00 37.70 254 A 1 
ATOM 1919 O O   . ASP A 0 254 . -66.170 16.132  101.711  1.00 37.70 254 A 1 
ATOM 1920 C CG  . ASP A 0 254 . -63.732 13.986  105.024  1.00 37.70 254 A 1 
ATOM 1921 O OD1 . ASP A 0 254 . -64.250 12.847  105.001  1.00 37.70 254 A 1 
ATOM 1922 O OD2 . ASP A 0 254 . -62.671 14.304  105.604  1.00 37.70 254 A 1 
ATOM 1923 N N   . GLY A 0 255 . -66.718 14.026  102.305  1.00 34.39 255 A 1 
ATOM 1924 C CA  . GLY A 0 255 . -68.165 14.269  102.386  1.00 34.39 255 A 1 
ATOM 1925 C C   . GLY A 0 255 . -69.083 13.491  101.436  1.00 34.39 255 A 1 
ATOM 1926 O O   . GLY A 0 255 . -69.591 14.051  100.473  1.00 34.39 255 A 1 
ATOM 1927 N N   . HIS A 0 256 . -69.454 12.275  101.857  1.00 37.36 256 A 1 
ATOM 1928 C CA  . HIS A 0 256 . -70.687 11.550  101.493  1.00 37.36 256 A 1 
ATOM 1929 C C   . HIS A 0 256 . -70.855 10.918  100.083  1.00 37.36 256 A 1 
ATOM 1930 C CB  . HIS A 0 256 . -71.926 12.378  101.884  1.00 37.36 256 A 1 
ATOM 1931 O O   . HIS A 0 256 . -70.527 11.472  99.044   1.00 37.36 256 A 1 
ATOM 1932 C CG  . HIS A 0 256 . -72.183 12.476  103.365  1.00 37.36 256 A 1 
ATOM 1933 C CD2 . HIS A 0 256 . -71.479 13.202  104.289  1.00 37.36 256 A 1 
ATOM 1934 N ND1 . HIS A 0 256 . -73.211 11.856  104.037  1.00 37.36 256 A 1 
ATOM 1935 C CE1 . HIS A 0 256 . -73.114 12.178  105.336  1.00 37.36 256 A 1 
ATOM 1936 N NE2 . HIS A 0 256 . -72.070 12.993  105.539  1.00 37.36 256 A 1 
ATOM 1937 N N   . TYR A 0 257 . -71.505 9.743   100.104  1.00 42.67 257 A 1 
ATOM 1938 C CA  . TYR A 0 257 . -72.117 8.993   98.990   1.00 42.67 257 A 1 
ATOM 1939 C C   . TYR A 0 257 . -71.179 8.398   97.912   1.00 42.67 257 A 1 
ATOM 1940 C CB  . TYR A 0 257 . -73.330 9.748   98.410   1.00 42.67 257 A 1 
ATOM 1941 O O   . TYR A 0 257 . -71.142 8.833   96.769   1.00 42.67 257 A 1 
ATOM 1942 C CG  . TYR A 0 257 . -74.182 10.501  99.424   1.00 42.67 257 A 1 
ATOM 1943 C CD1 . TYR A 0 257 . -74.709 9.853   100.562  1.00 42.67 257 A 1 
ATOM 1944 C CD2 . TYR A 0 257 . -74.381 11.885  99.252   1.00 42.67 257 A 1 
ATOM 1945 C CE1 . TYR A 0 257 . -75.383 10.601  101.549  1.00 42.67 257 A 1 
ATOM 1946 C CE2 . TYR A 0 257 . -75.062 12.634  100.229  1.00 42.67 257 A 1 
ATOM 1947 O OH  . TYR A 0 257 . -76.116 12.720  102.385  1.00 42.67 257 A 1 
ATOM 1948 C CZ  . TYR A 0 257 . -75.544 11.995  101.391  1.00 42.67 257 A 1 
ATOM 1949 N N   . ASN A 0 258 . -70.575 7.257   98.268   1.00 40.09 258 A 1 
ATOM 1950 C CA  . ASN A 0 258 . -70.182 6.157   97.369   1.00 40.09 258 A 1 
ATOM 1951 C C   . ASN A 0 258 . -69.133 6.439   96.271   1.00 40.09 258 A 1 
ATOM 1952 C CB  . ASN A 0 258 . -71.459 5.507   96.789   1.00 40.09 258 A 1 
ATOM 1953 O O   . ASN A 0 258 . -69.489 6.662   95.121   1.00 40.09 258 A 1 
ATOM 1954 C CG  . ASN A 0 258 . -72.390 4.944   97.844   1.00 40.09 258 A 1 
ATOM 1955 N ND2 . ASN A 0 258 . -73.635 4.717   97.503   1.00 40.09 258 A 1 
ATOM 1956 O OD1 . ASN A 0 258 . -72.018 4.700   98.981   1.00 40.09 258 A 1 
ATOM 1957 N N   . LYS A 0 259 . -67.850 6.239   96.631   1.00 37.34 259 A 1 
ATOM 1958 C CA  . LYS A 0 259 . -66.735 5.770   95.765   1.00 37.34 259 A 1 
ATOM 1959 C C   . LYS A 0 259 . -66.829 6.249   94.296   1.00 37.34 259 A 1 
ATOM 1960 C CB  . LYS A 0 259 . -66.674 4.226   95.803   1.00 37.34 259 A 1 
ATOM 1961 O O   . LYS A 0 259 . -67.393 5.563   93.455   1.00 37.34 259 A 1 
ATOM 1962 C CG  . LYS A 0 259 . -66.497 3.597   97.196   1.00 37.34 259 A 1 
ATOM 1963 C CD  . LYS A 0 259 . -66.374 2.071   97.058   1.00 37.34 259 A 1 
ATOM 1964 C CE  . LYS A 0 259 . -66.227 1.382   98.421   1.00 37.34 259 A 1 
ATOM 1965 N NZ  . LYS A 0 259 . -66.009 -0.080  98.262   1.00 37.34 259 A 1 
ATOM 1966 N N   . GLY A 0 260 . -66.309 7.415   93.925   1.00 30.73 260 A 1 
ATOM 1967 C CA  . GLY A 0 260 . -64.933 7.827   94.199   1.00 30.73 260 A 1 
ATOM 1968 C C   . GLY A 0 260 . -63.967 7.041   93.291   1.00 30.73 260 A 1 
ATOM 1969 O O   . GLY A 0 260 . -63.864 5.831   93.449   1.00 30.73 260 A 1 
ATOM 1970 N N   . GLY A 0 261 . -63.256 7.661   92.349   1.00 35.88 261 A 1 
ATOM 1971 C CA  . GLY A 0 261 . -63.271 9.096   92.046   1.00 35.88 261 A 1 
ATOM 1972 C C   . GLY A 0 261 . -62.055 9.554   91.250   1.00 35.88 261 A 1 
ATOM 1973 O O   . GLY A 0 261 . -61.431 10.528  91.653   1.00 35.88 261 A 1 
ATOM 1974 N N   . ASP A 0 262 . -61.727 8.863   90.156   1.00 36.63 262 A 1 
ATOM 1975 C CA  . ASP A 0 262 . -60.531 9.141   89.357   1.00 36.63 262 A 1 
ATOM 1976 C C   . ASP A 0 262 . -60.876 9.764   88.000   1.00 36.63 262 A 1 
ATOM 1977 C CB  . ASP A 0 262 . -59.646 7.896   89.260   1.00 36.63 262 A 1 
ATOM 1978 O O   . ASP A 0 262 . -61.279 9.129   87.027   1.00 36.63 262 A 1 
ATOM 1979 C CG  . ASP A 0 262 . -58.924 7.676   90.591   1.00 36.63 262 A 1 
ATOM 1980 O OD1 . ASP A 0 262 . -58.059 8.520   90.917   1.00 36.63 262 A 1 
ATOM 1981 O OD2 . ASP A 0 262 . -59.281 6.703   91.291   1.00 36.63 262 A 1 
ATOM 1982 N N   . TYR A 0 263 . -60.700 11.076  87.964   1.00 35.79 263 A 1 
ATOM 1983 C CA  . TYR A 0 263 . -60.678 11.924  86.780   1.00 35.79 263 A 1 
ATOM 1984 C C   . TYR A 0 263 . -59.443 11.615  85.917   1.00 35.79 263 A 1 
ATOM 1985 C CB  . TYR A 0 263 . -60.655 13.402  87.259   1.00 35.79 263 A 1 
ATOM 1986 O O   . TYR A 0 263 . -58.328 11.820  86.391   1.00 35.79 263 A 1 
ATOM 1987 C CG  . TYR A 0 263 . -60.186 13.595  88.704   1.00 35.79 263 A 1 
ATOM 1988 C CD1 . TYR A 0 263 . -61.148 13.775  89.718   1.00 35.79 263 A 1 
ATOM 1989 C CD2 . TYR A 0 263 . -58.839 13.369  89.062   1.00 35.79 263 A 1 
ATOM 1990 C CE1 . TYR A 0 263 . -60.780 13.680  91.074   1.00 35.79 263 A 1 
ATOM 1991 C CE2 . TYR A 0 263 . -58.469 13.269  90.416   1.00 35.79 263 A 1 
ATOM 1992 O OH  . TYR A 0 263 . -59.089 13.253  92.725   1.00 35.79 263 A 1 
ATOM 1993 C CZ  . TYR A 0 263 . -59.442 13.402  91.424   1.00 35.79 263 A 1 
ATOM 1994 N N   . LYS A 0 264 . -59.630 11.237  84.639   1.00 34.34 264 A 1 
ATOM 1995 C CA  . LYS A 0 264 . -58.923 11.764  83.435   1.00 34.34 264 A 1 
ATOM 1996 C C   . LYS A 0 264 . -59.098 10.857  82.202   1.00 34.34 264 A 1 
ATOM 1997 C CB  . LYS A 0 264 . -57.402 11.970  83.658   1.00 34.34 264 A 1 
ATOM 1998 O O   . LYS A 0 264 . -59.076 9.640   82.294   1.00 34.34 264 A 1 
ATOM 1999 C CG  . LYS A 0 264 . -57.054 13.342  84.288   1.00 34.34 264 A 1 
ATOM 2000 C CD  . LYS A 0 264 . -55.811 13.245  85.192   1.00 34.34 264 A 1 
ATOM 2001 C CE  . LYS A 0 264 . -55.687 14.448  86.138   1.00 34.34 264 A 1 
ATOM 2002 N NZ  . LYS A 0 264 . -54.587 14.238  87.117   1.00 34.34 264 A 1 
ATOM 2003 N N   . ALA A 0 265 . -59.181 11.498  81.034   1.00 34.46 265 A 1 
ATOM 2004 C CA  . ALA A 0 265 . -58.715 10.984  79.740   1.00 34.46 265 A 1 
ATOM 2005 C C   . ALA A 0 265 . -59.179 9.583   79.264   1.00 34.46 265 A 1 
ATOM 2006 C CB  . ALA A 0 265 . -57.193 11.180  79.672   1.00 34.46 265 A 1 
ATOM 2007 O O   . ALA A 0 265 . -58.383 8.820   78.726   1.00 34.46 265 A 1 
ATOM 2008 N N   . ALA A 0 266 . -60.489 9.308   79.254   1.00 36.45 266 A 1 
ATOM 2009 C CA  . ALA A 0 266 . -61.068 8.252   78.400   1.00 36.45 266 A 1 
ATOM 2010 C C   . ALA A 0 266 . -61.059 8.611   76.887   1.00 36.45 266 A 1 
ATOM 2011 C CB  . ALA A 0 266 . -62.464 7.889   78.922   1.00 36.45 266 A 1 
ATOM 2012 O O   . ALA A 0 266 . -61.840 8.085   76.098   1.00 36.45 266 A 1 
ATOM 2013 N N   . SER A 0 267 . -60.185 9.528   76.459   1.00 43.36 267 A 1 
ATOM 2014 C CA  . SER A 0 267 . -60.029 10.002  75.081   1.00 43.36 267 A 1 
ATOM 2015 C C   . SER A 0 267 . -59.186 9.044   74.232   1.00 43.36 267 A 1 
ATOM 2016 C CB  . SER A 0 267 . -59.495 11.440  75.078   1.00 43.36 267 A 1 
ATOM 2017 O O   . SER A 0 267 . -58.329 9.479   73.462   1.00 43.36 267 A 1 
ATOM 2018 O OG  . SER A 0 267 . -58.329 11.548  75.871   1.00 43.36 267 A 1 
ATOM 2019 N N   . ALA A 0 268 . -59.452 7.742   74.358   1.00 41.40 268 A 1 
ATOM 2020 C CA  . ALA A 0 268 . -58.946 6.694   73.480   1.00 41.40 268 A 1 
ATOM 2021 C C   . ALA A 0 268 . -59.651 6.781   72.113   1.00 41.40 268 A 1 
ATOM 2022 C CB  . ALA A 0 268 . -59.112 5.340   74.183   1.00 41.40 268 A 1 
ATOM 2023 O O   . ALA A 0 268 . -60.464 5.935   71.743   1.00 41.40 268 A 1 
ATOM 2024 N N   . LYS A 0 269 . -59.367 7.862   71.376   1.00 38.27 269 A 1 
ATOM 2025 C CA  . LYS A 0 269 . -59.677 7.954   69.947   1.00 38.27 269 A 1 
ATOM 2026 C C   . LYS A 0 269 . -59.011 6.793   69.214   1.00 38.27 269 A 1 
ATOM 2027 C CB  . LYS A 0 269 . -59.171 9.278   69.352   1.00 38.27 269 A 1 
ATOM 2028 O O   . LYS A 0 269 . -57.962 6.305   69.627   1.00 38.27 269 A 1 
ATOM 2029 C CG  . LYS A 0 269 . -60.160 10.439  69.512   1.00 38.27 269 A 1 
ATOM 2030 C CD  . LYS A 0 269 . -59.654 11.640  68.698   1.00 38.27 269 A 1 
ATOM 2031 C CE  . LYS A 0 269 . -60.694 12.762  68.641   1.00 38.27 269 A 1 
ATOM 2032 N NZ  . LYS A 0 269 . -60.250 13.843  67.724   1.00 38.27 269 A 1 
ATOM 2033 N N   . GLN A 0 270 . -59.591 6.426   68.079   1.00 39.53 270 A 1 
ATOM 2034 C CA  . GLN A 0 270 . -58.996 5.512   67.118   1.00 39.53 270 A 1 
ATOM 2035 C C   . GLN A 0 270 . -57.697 6.123   66.567   1.00 39.53 270 A 1 
ATOM 2036 C CB  . GLN A 0 270 . -60.002 5.210   65.989   1.00 39.53 270 A 1 
ATOM 2037 O O   . GLN A 0 270 . -57.717 6.872   65.591   1.00 39.53 270 A 1 
ATOM 2038 C CG  . GLN A 0 270 . -61.339 4.595   66.447   1.00 39.53 270 A 1 
ATOM 2039 C CD  . GLN A 0 270 . -62.403 5.598   66.908   1.00 39.53 270 A 1 
ATOM 2040 N NE2 . GLN A 0 270 . -63.624 5.153   67.101   1.00 39.53 270 A 1 
ATOM 2041 O OE1 . GLN A 0 270 . -62.182 6.784   67.118   1.00 39.53 270 A 1 
ATOM 2042 N N   . GLY A 0 271 . -56.567 5.821   67.207   1.00 38.85 271 A 1 
ATOM 2043 C CA  . GLY A 0 271 . -55.261 5.955   66.578   1.00 38.85 271 A 1 
ATOM 2044 C C   . GLY A 0 271 . -55.184 4.926   65.459   1.00 38.85 271 A 1 
ATOM 2045 O O   . GLY A 0 271 . -55.173 3.727   65.733   1.00 38.85 271 A 1 
ATOM 2046 N N   . ALA A 0 272 . -55.201 5.383   64.206   1.00 37.73 272 A 1 
ATOM 2047 C CA  . ALA A 0 272 . -54.927 4.509   63.072   1.00 37.73 272 A 1 
ATOM 2048 C C   . ALA A 0 272 . -53.529 3.897   63.251   1.00 37.73 272 A 1 
ATOM 2049 C CB  . ALA A 0 272 . -55.063 5.304   61.769   1.00 37.73 272 A 1 
ATOM 2050 O O   . ALA A 0 272 . -52.615 4.581   63.714   1.00 37.73 272 A 1 
ATOM 2051 N N   . GLY A 0 273 . -53.385 2.607   62.944   1.00 39.11 273 A 1 
ATOM 2052 C CA  . GLY A 0 273 . -52.178 1.850   63.264   1.00 39.11 273 A 1 
ATOM 2053 C C   . GLY A 0 273 . -50.957 2.349   62.497   1.00 39.11 273 A 1 
ATOM 2054 O O   . GLY A 0 273 . -50.746 1.943   61.358   1.00 39.11 273 A 1 
ATOM 2055 N N   . TYR A 0 274 . -50.143 3.187   63.139   1.00 41.08 274 A 1 
ATOM 2056 C CA  . TYR A 0 274 . -48.780 3.453   62.696   1.00 41.08 274 A 1 
ATOM 2057 C C   . TYR A 0 274 . -47.951 2.183   62.890   1.00 41.08 274 A 1 
ATOM 2058 C CB  . TYR A 0 274 . -48.187 4.656   63.442   1.00 41.08 274 A 1 
ATOM 2059 O O   . TYR A 0 274 . -47.883 1.631   63.990   1.00 41.08 274 A 1 
ATOM 2060 C CG  . TYR A 0 274 . -48.504 5.977   62.769   1.00 41.08 274 A 1 
ATOM 2061 C CD1 . TYR A 0 274 . -47.585 6.522   61.849   1.00 41.08 274 A 1 
ATOM 2062 C CD2 . TYR A 0 274 . -49.728 6.632   63.011   1.00 41.08 274 A 1 
ATOM 2063 C CE1 . TYR A 0 274 . -47.886 7.716   61.167   1.00 41.08 274 A 1 
ATOM 2064 C CE2 . TYR A 0 274 . -50.029 7.832   62.336   1.00 41.08 274 A 1 
ATOM 2065 O OH  . TYR A 0 274 . -49.411 9.522   60.751   1.00 41.08 274 A 1 
ATOM 2066 C CZ  . TYR A 0 274 . -49.111 8.373   61.410   1.00 41.08 274 A 1 
ATOM 2067 N N   . TRP A 0 275 . -47.355 1.699   61.804   1.00 44.32 275 A 1 
ATOM 2068 C CA  . TRP A 0 275 . -46.508 0.514   61.821   1.00 44.32 275 A 1 
ATOM 2069 C C   . TRP A 0 275 . -45.121 0.896   62.343   1.00 44.32 275 A 1 
ATOM 2070 C CB  . TRP A 0 275 . -46.443 -0.096  60.413   1.00 44.32 275 A 1 
ATOM 2071 O O   . TRP A 0 275 . -44.488 1.796   61.800   1.00 44.32 275 A 1 
ATOM 2072 C CG  . TRP A 0 275 . -47.709 -0.732  59.909   1.00 44.32 275 A 1 
ATOM 2073 C CD1 . TRP A 0 275 . -48.849 -0.083  59.576   1.00 44.32 275 A 1 
ATOM 2074 C CD2 . TRP A 0 275 . -47.970 -2.145  59.634   1.00 44.32 275 A 1 
ATOM 2075 C CE2 . TRP A 0 275 . -49.299 -2.273  59.127   1.00 44.32 275 A 1 
ATOM 2076 C CE3 . TRP A 0 275 . -47.211 -3.332  59.747   1.00 44.32 275 A 1 
ATOM 2077 N NE1 . TRP A 0 275 . -49.788 -0.986  59.121   1.00 44.32 275 A 1 
ATOM 2078 C CH2 . TRP A 0 275 . -49.060 -4.668  58.865   1.00 44.32 275 A 1 
ATOM 2079 C CZ2 . TRP A 0 275 . -49.845 -3.508  58.746   1.00 44.32 275 A 1 
ATOM 2080 C CZ3 . TRP A 0 275 . -47.749 -4.578  59.367   1.00 44.32 275 A 1 
ATOM 2081 N N   . GLY A 0 276 . -44.636 0.197   63.371   1.00 51.48 276 A 1 
ATOM 2082 C CA  . GLY A 0 276 . -43.278 0.349   63.912   1.00 51.48 276 A 1 
ATOM 2083 C C   . GLY A 0 276 . -42.203 -0.289  63.025   1.00 51.48 276 A 1 
ATOM 2084 O O   . GLY A 0 276 . -41.406 -1.089  63.511   1.00 51.48 276 A 1 
ATOM 2085 N N   . LYS A 0 277 . -42.241 -0.002  61.719   1.00 55.06 277 A 1 
ATOM 2086 C CA  . LYS A 0 277 . -41.175 -0.345  60.776   1.00 55.06 277 A 1 
ATOM 2087 C C   . LYS A 0 277 . -40.115 0.753   60.828   1.00 55.06 277 A 1 
ATOM 2088 C CB  . LYS A 0 277 . -41.704 -0.436  59.333   1.00 55.06 277 A 1 
ATOM 2089 O O   . LYS A 0 277 . -40.437 1.910   60.574   1.00 55.06 277 A 1 
ATOM 2090 C CG  . LYS A 0 277 . -42.510 -1.697  58.971   1.00 55.06 277 A 1 
ATOM 2091 C CD  . LYS A 0 277 . -42.704 -1.706  57.441   1.00 55.06 277 A 1 
ATOM 2092 C CE  . LYS A 0 277 . -43.276 -3.007  56.858   1.00 55.06 277 A 1 
ATOM 2093 N NZ  . LYS A 0 277 . -42.972 -3.099  55.398   1.00 55.06 277 A 1 
ATOM 2094 N N   . SER A 0 278 . -38.868 0.374   61.076   1.00 62.20 278 A 1 
ATOM 2095 C CA  . SER A 0 278 . -37.716 1.185   60.692   1.00 62.20 278 A 1 
ATOM 2096 C C   . SER A 0 278 . -36.989 0.462   59.567   1.00 62.20 278 A 1 
ATOM 2097 C CB  . SER A 0 278 . -36.822 1.446   61.901   1.00 62.20 278 A 1 
ATOM 2098 O O   . SER A 0 278 . -36.895 -0.767  59.598   1.00 62.20 278 A 1 
ATOM 2099 O OG  . SER A 0 278 . -35.734 2.292   61.590   1.00 62.20 278 A 1 
ATOM 2100 N N   . GLY A 0 279 . -36.522 1.207   58.574   1.00 70.99 279 A 1 
ATOM 2101 C CA  . GLY A 0 279 . -35.845 0.640   57.417   1.00 70.99 279 A 1 
ATOM 2102 C C   . GLY A 0 279 . -35.046 1.674   56.639   1.00 70.99 279 A 1 
ATOM 2103 O O   . GLY A 0 279 . -35.113 2.873   56.934   1.00 70.99 279 A 1 
ATOM 2104 N N   . SER A 0 280 . -34.275 1.173   55.688   1.00 79.22 280 A 1 
ATOM 2105 C CA  . SER A 0 280 . -33.567 1.944   54.673   1.00 79.22 280 A 1 
ATOM 2106 C C   . SER A 0 280 . -33.666 1.196   53.356   1.00 79.22 280 A 1 
ATOM 2107 C CB  . SER A 0 280 . -32.090 2.151   55.024   1.00 79.22 280 A 1 
ATOM 2108 O O   . SER A 0 280 . -33.549 -0.025  53.372   1.00 79.22 280 A 1 
ATOM 2109 O OG  . SER A 0 280 . -31.457 0.908   55.293   1.00 79.22 280 A 1 
ATOM 2110 N N   . ASP A 0 281 . -33.834 1.954   52.293   1.00 81.98 281 A 1 
ATOM 2111 C CA  . ASP A 0 281 . -34.023 1.549   50.908   1.00 81.98 281 A 1 
ATOM 2112 C C   . ASP A 0 281 . -32.893 2.219   50.101   1.00 81.98 281 A 1 
ATOM 2113 C CB  . ASP A 0 281 . -35.428 2.053   50.529   1.00 81.98 281 A 1 
ATOM 2114 O O   . ASP A 0 281 . -32.442 3.312   50.481   1.00 81.98 281 A 1 
ATOM 2115 C CG  . ASP A 0 281 . -36.052 1.404   49.302   1.00 81.98 281 A 1 
ATOM 2116 O OD1 . ASP A 0 281 . -35.263 0.898   48.485   1.00 81.98 281 A 1 
ATOM 2117 O OD2 . ASP A 0 281 . -37.308 1.416   49.253   1.00 81.98 281 A 1 
ATOM 2118 N N   . TRP A 0 282 . -32.361 1.562   49.073   1.00 85.24 282 A 1 
ATOM 2119 C CA  . TRP A 0 282 . -31.281 2.112   48.247   1.00 85.24 282 A 1 
ATOM 2120 C C   . TRP A 0 282 . -31.297 1.489   46.855   1.00 85.24 282 A 1 
ATOM 2121 C CB  . TRP A 0 282 . -29.905 1.901   48.905   1.00 85.24 282 A 1 
ATOM 2122 O O   . TRP A 0 282 . -30.938 0.323   46.700   1.00 85.24 282 A 1 
ATOM 2123 C CG  . TRP A 0 282 . -28.745 2.493   48.149   1.00 85.24 282 A 1 
ATOM 2124 C CD1 . TRP A 0 282 . -28.501 3.814   47.998   1.00 85.24 282 A 1 
ATOM 2125 C CD2 . TRP A 0 282 . -27.754 1.824   47.302   1.00 85.24 282 A 1 
ATOM 2126 C CE2 . TRP A 0 282 . -26.907 2.816   46.718   1.00 85.24 282 A 1 
ATOM 2127 C CE3 . TRP A 0 282 . -27.522 0.486   46.917   1.00 85.24 282 A 1 
ATOM 2128 N NE1 . TRP A 0 282 . -27.415 4.013   47.169   1.00 85.24 282 A 1 
ATOM 2129 C CH2 . TRP A 0 282 . -25.644 1.151   45.500   1.00 85.24 282 A 1 
ATOM 2130 C CZ2 . TRP A 0 282 . -25.860 2.498   45.839   1.00 85.24 282 A 1 
ATOM 2131 C CZ3 . TRP A 0 282 . -26.477 0.153   46.034   1.00 85.24 282 A 1 
ATOM 2132 N N   . ASP A 0 283 . -31.658 2.305   45.870   1.00 88.83 283 A 1 
ATOM 2133 C CA  . ASP A 0 283 . -31.562 1.991   44.447   1.00 88.83 283 A 1 
ATOM 2134 C C   . ASP A 0 283 . -30.320 2.676   43.860   1.00 88.83 283 A 1 
ATOM 2135 C CB  . ASP A 0 283 . -32.814 2.492   43.692   1.00 88.83 283 A 1 
ATOM 2136 O O   . ASP A 0 283 . -30.012 3.836   44.164   1.00 88.83 283 A 1 
ATOM 2137 C CG  . ASP A 0 283 . -34.011 1.533   43.629   1.00 88.83 283 A 1 
ATOM 2138 O OD1 . ASP A 0 283 . -33.780 0.307   43.579   1.00 88.83 283 A 1 
ATOM 2139 O OD2 . ASP A 0 283 . -35.145 2.044   43.452   1.00 88.83 283 A 1 
ATOM 2140 N N   . SER A 0 284 . -29.647 2.013   42.924   1.00 88.80 284 A 1 
ATOM 2141 C CA  . SER A 0 284 . -28.717 2.673   42.007   1.00 88.80 284 A 1 
ATOM 2142 C C   . SER A 0 284 . -28.804 2.101   40.598   1.00 88.80 284 A 1 
ATOM 2143 C CB  . SER A 0 284 . -27.281 2.625   42.534   1.00 88.80 284 A 1 
ATOM 2144 O O   . SER A 0 284 . -29.113 0.927   40.401   1.00 88.80 284 A 1 
ATOM 2145 O OG  . SER A 0 284 . -26.763 1.313   42.490   1.00 88.80 284 A 1 
ATOM 2146 N N   . TRP A 0 285 . -28.501 2.929   39.600   1.00 92.73 285 A 1 
ATOM 2147 C CA  . TRP A 0 285 . -28.261 2.471   38.231   1.00 92.73 285 A 1 
ATOM 2148 C C   . TRP A 0 285 . -27.135 3.269   37.576   1.00 92.73 285 A 1 
ATOM 2149 C CB  . TRP A 0 285 . -29.562 2.466   37.395   1.00 92.73 285 A 1 
ATOM 2150 O O   . TRP A 0 285 . -26.846 4.409   37.965   1.00 92.73 285 A 1 
ATOM 2151 C CG  . TRP A 0 285 . -29.957 3.724   36.665   1.00 92.73 285 A 1 
ATOM 2152 C CD1 . TRP A 0 285 . -29.674 4.985   37.053   1.00 92.73 285 A 1 
ATOM 2153 C CD2 . TRP A 0 285 . -30.705 3.866   35.416   1.00 92.73 285 A 1 
ATOM 2154 C CE2 . TRP A 0 285 . -30.771 5.252   35.077   1.00 92.73 285 A 1 
ATOM 2155 C CE3 . TRP A 0 285 . -31.340 2.965   34.532   1.00 92.73 285 A 1 
ATOM 2156 N NE1 . TRP A 0 285 . -30.109 5.887   36.105   1.00 92.73 285 A 1 
ATOM 2157 C CH2 . TRP A 0 285 . -32.033 4.791   33.061   1.00 92.73 285 A 1 
ATOM 2158 C CZ2 . TRP A 0 285 . -31.413 5.717   33.918   1.00 92.73 285 A 1 
ATOM 2159 C CZ3 . TRP A 0 285 . -32.001 3.419   33.373   1.00 92.73 285 A 1 
ATOM 2160 N N   . GLY A 0 286 . -26.531 2.701   36.541   1.00 92.32 286 A 1 
ATOM 2161 C CA  . GLY A 0 286 . -25.557 3.418   35.739   1.00 92.32 286 A 1 
ATOM 2162 C C   . GLY A 0 286 . -25.287 2.792   34.383   1.00 92.32 286 A 1 
ATOM 2163 O O   . GLY A 0 286 . -25.811 1.729   34.031   1.00 92.32 286 A 1 
ATOM 2164 N N   . ARG A 0 287 . -24.520 3.541   33.594   1.00 94.70 287 A 1 
ATOM 2165 C CA  . ARG A 0 287 . -24.096 3.182   32.250   1.00 94.70 287 A 1 
ATOM 2166 C C   . ARG A 0 287 . -22.803 3.908   31.888   1.00 94.70 287 A 1 
ATOM 2167 C CB  . ARG A 0 287 . -25.224 3.536   31.278   1.00 94.70 287 A 1 
ATOM 2168 O O   . ARG A 0 287 . -22.768 5.133   31.983   1.00 94.70 287 A 1 
ATOM 2169 C CG  . ARG A 0 287 . -24.971 2.998   29.872   1.00 94.70 287 A 1 
ATOM 2170 C CD  . ARG A 0 287 . -26.140 3.438   28.997   1.00 94.70 287 A 1 
ATOM 2171 N NE  . ARG A 0 287 . -26.078 2.797   27.677   1.00 94.70 287 A 1 
ATOM 2172 N NH1 . ARG A 0 287 . -26.519 4.644   26.404   1.00 94.70 287 A 1 
ATOM 2173 N NH2 . ARG A 0 287 . -26.035 2.729   25.410   1.00 94.70 287 A 1 
ATOM 2174 C CZ  . ARG A 0 287 . -26.234 3.378   26.512   1.00 94.70 287 A 1 
ATOM 2175 N N   . ASP A 0 288 . -21.814 3.164   31.416   1.00 91.74 288 A 1 
ATOM 2176 C CA  . ASP A 0 288 . -20.570 3.667   30.818   1.00 91.74 288 A 1 
ATOM 2177 C C   . ASP A 0 288 . -20.652 3.462   29.286   1.00 91.74 288 A 1 
ATOM 2178 C CB  . ASP A 0 288 . -19.373 2.976   31.503   1.00 91.74 288 A 1 
ATOM 2179 O O   . ASP A 0 288 . -21.381 2.592   28.806   1.00 91.74 288 A 1 
ATOM 2180 C CG  . ASP A 0 288 . -17.995 3.583   31.186   1.00 91.74 288 A 1 
ATOM 2181 O OD1 . ASP A 0 288 . -17.887 4.288   30.155   1.00 91.74 288 A 1 
ATOM 2182 O OD2 . ASP A 0 288 . -17.051 3.302   31.960   1.00 91.74 288 A 1 
ATOM 2183 N N   . GLN A 0 289 . -20.008 4.319   28.495   1.00 93.14 289 A 1 
ATOM 2184 C CA  . GLN A 0 289 . -20.196 4.457   27.043   1.00 93.14 289 A 1 
ATOM 2185 C C   . GLN A 0 289 . -18.885 4.887   26.338   1.00 93.14 289 A 1 
ATOM 2186 C CB  . GLN A 0 289 . -21.365 5.443   26.780   1.00 93.14 289 A 1 
ATOM 2187 O O   . GLN A 0 289 . -18.864 5.866   25.583   1.00 93.14 289 A 1 
ATOM 2188 C CG  . GLN A 0 289 . -22.800 4.886   26.823   1.00 93.14 289 A 1 
ATOM 2189 C CD  . GLN A 0 289 . -23.312 4.464   25.449   1.00 93.14 289 A 1 
ATOM 2190 N NE2 . GLN A 0 289 . -22.760 3.420   24.875   1.00 93.14 289 A 1 
ATOM 2191 O OE1 . GLN A 0 289 . -24.257 5.026   24.886   1.00 93.14 289 A 1 
ATOM 2192 N N   . ASP A 0 290 . -17.778 4.172   26.566   1.00 92.80 290 A 1 
ATOM 2193 C CA  . ASP A 0 290 . -16.476 4.476   25.947   1.00 92.80 290 A 1 
ATOM 2194 C C   . ASP A 0 290 . -16.465 4.167   24.428   1.00 92.80 290 A 1 
ATOM 2195 C CB  . ASP A 0 290 . -15.333 3.770   26.719   1.00 92.80 290 A 1 
ATOM 2196 O O   . ASP A 0 290 . -16.844 3.091   23.959   1.00 92.80 290 A 1 
ATOM 2197 C CG  . ASP A 0 290 . -13.911 4.299   26.419   1.00 92.80 290 A 1 
ATOM 2198 O OD1 . ASP A 0 290 . -13.751 5.232   25.592   1.00 92.80 290 A 1 
ATOM 2199 O OD2 . ASP A 0 290 . -12.916 3.727   26.930   1.00 92.80 290 A 1 
ATOM 2200 N N   . TYR A 0 291 . -16.004 5.112   23.607   1.00 96.10 291 A 1 
ATOM 2201 C CA  . TYR A 0 291 . -15.832 4.945   22.161   1.00 96.10 291 A 1 
ATOM 2202 C C   . TYR A 0 291 . -14.490 5.501   21.705   1.00 96.10 291 A 1 
ATOM 2203 C CB  . TYR A 0 291 . -16.976 5.619   21.385   1.00 96.10 291 A 1 
ATOM 2204 O O   . TYR A 0 291 . -14.180 6.677   21.900   1.00 96.10 291 A 1 
ATOM 2205 C CG  . TYR A 0 291 . -16.815 5.604   19.864   1.00 96.10 291 A 1 
ATOM 2206 C CD1 . TYR A 0 291 . -16.147 6.654   19.199   1.00 96.10 291 A 1 
ATOM 2207 C CD2 . TYR A 0 291 . -17.327 4.528   19.116   1.00 96.10 291 A 1 
ATOM 2208 C CE1 . TYR A 0 291 . -16.000 6.633   17.795   1.00 96.10 291 A 1 
ATOM 2209 C CE2 . TYR A 0 291 . -17.195 4.504   17.713   1.00 96.10 291 A 1 
ATOM 2210 O OH  . TYR A 0 291 . -16.440 5.551   15.686   1.00 96.10 291 A 1 
ATOM 2211 C CZ  . TYR A 0 291 . -16.539 5.561   17.047   1.00 96.10 291 A 1 
ATOM 2212 N N   . SER A 0 292 . -13.736 4.710   20.940   1.00 96.03 292 A 1 
ATOM 2213 C CA  . SER A 0 292 . -12.563 5.202   20.219   1.00 96.03 292 A 1 
ATOM 2214 C C   . SER A 0 292 . -12.502 4.746   18.764   1.00 96.03 292 A 1 
ATOM 2215 C CB  . SER A 0 292 . -11.273 4.913   20.990   1.00 96.03 292 A 1 
ATOM 2216 O O   . SER A 0 292 . -12.809 3.607   18.416   1.00 96.03 292 A 1 
ATOM 2217 O OG  . SER A 0 292 . -11.091 3.536   21.234   1.00 96.03 292 A 1 
ATOM 2218 N N   . GLU A 0 293 . -12.071 5.653   17.887   1.00 97.53 293 A 1 
ATOM 2219 C CA  . GLU A 0 293 . -11.840 5.381   16.467   1.00 97.53 293 A 1 
ATOM 2220 C C   . GLU A 0 293 . -10.543 6.043   16.000   1.00 97.53 293 A 1 
ATOM 2221 C CB  . GLU A 0 293 . -13.048 5.826   15.620   1.00 97.53 293 A 1 
ATOM 2222 O O   . GLU A 0 293 . -10.461 7.268   15.910   1.00 97.53 293 A 1 
ATOM 2223 C CG  . GLU A 0 293 . -12.802 5.702   14.106   1.00 97.53 293 A 1 
ATOM 2224 C CD  . GLU A 0 293 . -13.974 6.196   13.245   1.00 97.53 293 A 1 
ATOM 2225 O OE1 . GLU A 0 293 . -14.433 5.406   12.381   1.00 97.53 293 A 1 
ATOM 2226 O OE2 . GLU A 0 293 . -14.356 7.390   13.360   1.00 97.53 293 A 1 
ATOM 2227 N N   . ASP A 0 294 . -9.570  5.221   15.610   1.00 97.42 294 A 1 
ATOM 2228 C CA  . ASP A 0 294 . -8.374  5.649   14.887   1.00 97.42 294 A 1 
ATOM 2229 C C   . ASP A 0 294 . -8.502  5.265   13.408   1.00 97.42 294 A 1 
ATOM 2230 C CB  . ASP A 0 294 . -7.103  5.037   15.494   1.00 97.42 294 A 1 
ATOM 2231 O O   . ASP A 0 294 . -8.808  4.120   13.066   1.00 97.42 294 A 1 
ATOM 2232 C CG  . ASP A 0 294 . -6.737  5.590   16.873   1.00 97.42 294 A 1 
ATOM 2233 O OD1 . ASP A 0 294 . -6.769  6.831   17.037   1.00 97.42 294 A 1 
ATOM 2234 O OD2 . ASP A 0 294 . -6.344  4.773   17.734   1.00 97.42 294 A 1 
ATOM 2235 N N   . VAL A 0 295 . -8.235  6.217   12.516   1.00 97.23 295 A 1 
ATOM 2236 C CA  . VAL A 0 295 . -8.182  6.038   11.061   1.00 97.23 295 A 1 
ATOM 2237 C C   . VAL A 0 295 . -6.891  6.655   10.541   1.00 97.23 295 A 1 
ATOM 2238 C CB  . VAL A 0 295 . -9.393  6.689   10.359   1.00 97.23 295 A 1 
ATOM 2239 O O   . VAL A 0 295 . -6.623  7.827   10.805   1.00 97.23 295 A 1 
ATOM 2240 C CG1 . VAL A 0 295 . -9.333  6.503   8.835    1.00 97.23 295 A 1 
ATOM 2241 C CG2 . VAL A 0 295 . -10.722 6.084   10.822   1.00 97.23 295 A 1 
ATOM 2242 N N   . SER A 0 296 . -6.129  5.909   9.743    1.00 96.56 296 A 1 
ATOM 2243 C CA  . SER A 0 296 . -4.997  6.437   8.979    1.00 96.56 296 A 1 
ATOM 2244 C C   . SER A 0 296 . -5.092  6.071   7.500    1.00 96.56 296 A 1 
ATOM 2245 C CB  . SER A 0 296 . -3.651  6.031   9.592    1.00 96.56 296 A 1 
ATOM 2246 O O   . SER A 0 296 . -5.616  5.023   7.120    1.00 96.56 296 A 1 
ATOM 2247 O OG  . SER A 0 296 . -3.375  4.655   9.424    1.00 96.56 296 A 1 
ATOM 2248 N N   . TYR A 0 297 . -4.581  6.956   6.653    1.00 97.52 297 A 1 
ATOM 2249 C CA  . TYR A 0 297 . -4.423  6.750   5.221    1.00 97.52 297 A 1 
ATOM 2250 C C   . TYR A 0 297 . -3.129  7.421   4.769    1.00 97.52 297 A 1 
ATOM 2251 C CB  . TYR A 0 297 . -5.633  7.323   4.473    1.00 97.52 297 A 1 
ATOM 2252 O O   . TYR A 0 297 . -2.964  8.625   4.958    1.00 97.52 297 A 1 
ATOM 2253 C CG  . TYR A 0 297 . -5.473  7.335   2.964    1.00 97.52 297 A 1 
ATOM 2254 C CD1 . TYR A 0 297 . -4.947  8.476   2.325    1.00 97.52 297 A 1 
ATOM 2255 C CD2 . TYR A 0 297 . -5.810  6.198   2.205    1.00 97.52 297 A 1 
ATOM 2256 C CE1 . TYR A 0 297 . -4.773  8.490   0.930    1.00 97.52 297 A 1 
ATOM 2257 C CE2 . TYR A 0 297 . -5.643  6.207   0.806    1.00 97.52 297 A 1 
ATOM 2258 O OH  . TYR A 0 297 . -4.990  7.393   -1.181   1.00 97.52 297 A 1 
ATOM 2259 C CZ  . TYR A 0 297 . -5.131  7.356   0.169    1.00 97.52 297 A 1 
ATOM 2260 N N   . ASP A 0 298 . -2.251  6.660   4.125    1.00 96.12 298 A 1 
ATOM 2261 C CA  . ASP A 0 298 . -0.991  7.137   3.567    1.00 96.12 298 A 1 
ATOM 2262 C C   . ASP A 0 298 . -0.896  6.743   2.093    1.00 96.12 298 A 1 
ATOM 2263 C CB  . ASP A 0 298 . 0.209   6.576   4.342    1.00 96.12 298 A 1 
ATOM 2264 O O   . ASP A 0 298 . -1.153  5.601   1.705    1.00 96.12 298 A 1 
ATOM 2265 C CG  . ASP A 0 298 . 0.219   6.979   5.816    1.00 96.12 298 A 1 
ATOM 2266 O OD1 . ASP A 0 298 . 0.560   8.153   6.082    1.00 96.12 298 A 1 
ATOM 2267 O OD2 . ASP A 0 298 . -0.068  6.099   6.658    1.00 96.12 298 A 1 
ATOM 2268 N N   . LYS A 0 299 . -0.471  7.687   1.258    1.00 96.73 299 A 1 
ATOM 2269 C CA  . LYS A 0 299 . -0.198  7.476   -0.159   1.00 96.73 299 A 1 
ATOM 2270 C C   . LYS A 0 299 . 1.152   8.069   -0.522   1.00 96.73 299 A 1 
ATOM 2271 C CB  . LYS A 0 299 . -1.352  8.045   -0.986   1.00 96.73 299 A 1 
ATOM 2272 O O   . LYS A 0 299 . 1.379   9.263   -0.356   1.00 96.73 299 A 1 
ATOM 2273 C CG  . LYS A 0 299 . -1.044  7.991   -2.485   1.00 96.73 299 A 1 
ATOM 2274 C CD  . LYS A 0 299 . -2.319  8.215   -3.291   1.00 96.73 299 A 1 
ATOM 2275 C CE  . LYS A 0 299 . -1.997  8.078   -4.777   1.00 96.73 299 A 1 
ATOM 2276 N NZ  . LYS A 0 299 . -3.201  7.656   -5.518   1.00 96.73 299 A 1 
ATOM 2277 N N   . VAL A 0 300 . 2.037   7.242   -1.066   1.00 95.29 300 A 1 
ATOM 2278 C CA  . VAL A 0 300 . 3.380   7.640   -1.502   1.00 95.29 300 A 1 
ATOM 2279 C C   . VAL A 0 300 . 3.566   7.243   -2.957   1.00 95.29 300 A 1 
ATOM 2280 C CB  . VAL A 0 300 . 4.468   7.027   -0.600   1.00 95.29 300 A 1 
ATOM 2281 O O   . VAL A 0 300 . 3.328   6.098   -3.326   1.00 95.29 300 A 1 
ATOM 2282 C CG1 . VAL A 0 300 . 5.873   7.463   -1.043   1.00 95.29 300 A 1 
ATOM 2283 C CG2 . VAL A 0 300 . 4.290   7.459   0.863    1.00 95.29 300 A 1 
ATOM 2284 N N   . GLN A 0 301 . 4.011   8.184   -3.784   1.00 94.82 301 A 1 
ATOM 2285 C CA  . GLN A 0 301 . 4.341   7.963   -5.189   1.00 94.82 301 A 1 
ATOM 2286 C C   . GLN A 0 301 . 5.754   8.490   -5.454   1.00 94.82 301 A 1 
ATOM 2287 C CB  . GLN A 0 301 . 3.298   8.629   -6.105   1.00 94.82 301 A 1 
ATOM 2288 O O   . GLN A 0 301 . 6.065   9.644   -5.165   1.00 94.82 301 A 1 
ATOM 2289 C CG  . GLN A 0 301 . 1.855   8.190   -5.794   1.00 94.82 301 A 1 
ATOM 2290 C CD  . GLN A 0 301 . 0.894   8.442   -6.952   1.00 94.82 301 A 1 
ATOM 2291 N NE2 . GLN A 0 301 . 0.962   7.660   -8.003   1.00 94.82 301 A 1 
ATOM 2292 O OE1 . GLN A 0 301 . 0.037   9.313   -6.934   1.00 94.82 301 A 1 
ATOM 2293 N N   . ALA A 0 302 . 6.631   7.665   -6.013   1.00 95.40 302 A 1 
ATOM 2294 C CA  . ALA A 0 302 . 8.010   8.020   -6.327   1.00 95.40 302 A 1 
ATOM 2295 C C   . ALA A 0 302 . 8.341   7.620   -7.763   1.00 95.40 302 A 1 
ATOM 2296 C CB  . ALA A 0 302 . 8.950   7.363   -5.311   1.00 95.40 302 A 1 
ATOM 2297 O O   . ALA A 0 302 . 8.033   6.511   -8.198   1.00 95.40 302 A 1 
ATOM 2298 N N   . LYS A 0 303 . 8.981   8.517   -8.514   1.00 95.12 303 A 1 
ATOM 2299 C CA  . LYS A 0 303 . 9.432   8.269   -9.891   1.00 95.12 303 A 1 
ATOM 2300 C C   . LYS A 0 303 . 10.845  8.806   -10.050  1.00 95.12 303 A 1 
ATOM 2301 C CB  . LYS A 0 303 . 8.455   8.866   -10.925  1.00 95.12 303 A 1 
ATOM 2302 O O   . LYS A 0 303 . 11.136  9.904   -9.583   1.00 95.12 303 A 1 
ATOM 2303 C CG  . LYS A 0 303 . 7.057   8.245   -10.772  1.00 95.12 303 A 1 
ATOM 2304 C CD  . LYS A 0 303 . 5.964   8.863   -11.645  1.00 95.12 303 A 1 
ATOM 2305 C CE  . LYS A 0 303 . 4.670   8.147   -11.224  1.00 95.12 303 A 1 
ATOM 2306 N NZ  . LYS A 0 303 . 3.442   8.822   -11.699  1.00 95.12 303 A 1 
ATOM 2307 N N   . ALA A 0 304 . 11.705  8.031   -10.691  1.00 93.33 304 A 1 
ATOM 2308 C CA  . ALA A 0 304 . 13.082  8.380   -10.989  1.00 93.33 304 A 1 
ATOM 2309 C C   . ALA A 0 304 . 13.399  7.986   -12.432  1.00 93.33 304 A 1 
ATOM 2310 C CB  . ALA A 0 304 . 14.009  7.683   -9.985   1.00 93.33 304 A 1 
ATOM 2311 O O   . ALA A 0 304 . 13.087  6.872   -12.854  1.00 93.33 304 A 1 
ATOM 2312 N N   . TYR A 0 305 . 14.032  8.894   -13.159  1.00 91.95 305 A 1 
ATOM 2313 C CA  . TYR A 0 305 . 14.588  8.670   -14.485  1.00 91.95 305 A 1 
ATOM 2314 C C   . TYR A 0 305 . 16.059  9.066   -14.435  1.00 91.95 305 A 1 
ATOM 2315 C CB  . TYR A 0 305 . 13.826  9.488   -15.535  1.00 91.95 305 A 1 
ATOM 2316 O O   . TYR A 0 305 . 16.378  10.122  -13.890  1.00 91.95 305 A 1 
ATOM 2317 C CG  . TYR A 0 305 . 12.325  9.266   -15.533  1.00 91.95 305 A 1 
ATOM 2318 C CD1 . TYR A 0 305 . 11.761  8.226   -16.296  1.00 91.95 305 A 1 
ATOM 2319 C CD2 . TYR A 0 305 . 11.498  10.096  -14.750  1.00 91.95 305 A 1 
ATOM 2320 C CE1 . TYR A 0 305 . 10.368  8.017   -16.283  1.00 91.95 305 A 1 
ATOM 2321 C CE2 . TYR A 0 305 . 10.106  9.895   -14.736  1.00 91.95 305 A 1 
ATOM 2322 O OH  . TYR A 0 305 . 8.193   8.678   -15.501  1.00 91.95 305 A 1 
ATOM 2323 C CZ  . TYR A 0 305 . 9.540   8.856   -15.508  1.00 91.95 305 A 1 
ATOM 2324 N N   . ALA A 0 306 . 16.925  8.225   -14.981  1.00 89.34 306 A 1 
ATOM 2325 C CA  . ALA A 0 306 . 18.345  8.486   -15.141  1.00 89.34 306 A 1 
ATOM 2326 C C   . ALA A 0 306 . 18.780  8.067   -16.551  1.00 89.34 306 A 1 
ATOM 2327 C CB  . ALA A 0 306 . 19.128  7.753   -14.045  1.00 89.34 306 A 1 
ATOM 2328 O O   . ALA A 0 306 . 18.279  7.064   -17.065  1.00 89.34 306 A 1 
ATOM 2329 N N   . ALA A 0 307 . 19.695  8.825   -17.144  1.00 87.60 307 A 1 
ATOM 2330 C CA  . ALA A 0 307 . 20.450  8.461   -18.339  1.00 87.60 307 A 1 
ATOM 2331 C C   . ALA A 0 307 . 21.918  8.849   -18.113  1.00 87.60 307 A 1 
ATOM 2332 C CB  . ALA A 0 307 . 19.846  9.163   -19.561  1.00 87.60 307 A 1 
ATOM 2333 O O   . ALA A 0 307 . 22.161  9.908   -17.529  1.00 87.60 307 A 1 
ATOM 2334 N N   . GLU A 0 308 . 22.872  8.009   -18.518  1.00 80.83 308 A 1 
ATOM 2335 C CA  . GLU A 0 308 . 24.304  8.260   -18.270  1.00 80.83 308 A 1 
ATOM 2336 C C   . GLU A 0 308 . 24.960  9.149   -19.336  1.00 80.83 308 A 1 
ATOM 2337 C CB  . GLU A 0 308 . 25.055  6.936   -18.048  1.00 80.83 308 A 1 
ATOM 2338 O O   . GLU A 0 308 . 25.704  10.055  -18.966  1.00 80.83 308 A 1 
ATOM 2339 C CG  . GLU A 0 308 . 24.724  6.379   -16.651  1.00 80.83 308 A 1 
ATOM 2340 C CD  . GLU A 0 308 . 25.456  5.071   -16.314  1.00 80.83 308 A 1 
ATOM 2341 O OE1 . GLU A 0 308 . 25.903  4.933   -15.149  1.00 80.83 308 A 1 
ATOM 2342 O OE2 . GLU A 0 308 . 25.465  4.161   -17.175  1.00 80.83 308 A 1 
ATOM 2343 N N   . SER A 0 309 . 24.617  8.974   -20.615  1.00 79.50 309 A 1 
ATOM 2344 C CA  . SER A 0 309 . 24.940  9.925   -21.684  1.00 79.50 309 A 1 
ATOM 2345 C C   . SER A 0 309 . 23.936  9.859   -22.845  1.00 79.50 309 A 1 
ATOM 2346 C CB  . SER A 0 309 . 26.366  9.711   -22.217  1.00 79.50 309 A 1 
ATOM 2347 O O   . SER A 0 309 . 23.162  8.902   -22.971  1.00 79.50 309 A 1 
ATOM 2348 O OG  . SER A 0 309 . 26.394  8.609   -23.098  1.00 79.50 309 A 1 
ATOM 2349 N N   . TYR A 0 310 . 23.949  10.884  -23.699  1.00 79.48 310 A 1 
ATOM 2350 C CA  . TYR A 0 310 . 23.422  10.816  -25.066  1.00 79.48 310 A 1 
ATOM 2351 C C   . TYR A 0 310 . 24.326  11.615  -26.004  1.00 79.48 310 A 1 
ATOM 2352 C CB  . TYR A 0 310 . 21.973  11.326  -25.143  1.00 79.48 310 A 1 
ATOM 2353 O O   . TYR A 0 310 . 24.395  12.843  -25.893  1.00 79.48 310 A 1 
ATOM 2354 C CG  . TYR A 0 310 . 21.466  11.590  -26.560  1.00 79.48 310 A 1 
ATOM 2355 C CD1 . TYR A 0 310 . 21.173  12.905  -26.971  1.00 79.48 310 A 1 
ATOM 2356 C CD2 . TYR A 0 310 . 21.340  10.539  -27.487  1.00 79.48 310 A 1 
ATOM 2357 C CE1 . TYR A 0 310 . 20.766  13.177  -28.292  1.00 79.48 310 A 1 
ATOM 2358 C CE2 . TYR A 0 310 . 20.881  10.794  -28.796  1.00 79.48 310 A 1 
ATOM 2359 O OH  . TYR A 0 310 . 20.156  12.374  -30.466  1.00 79.48 310 A 1 
ATOM 2360 C CZ  . TYR A 0 310 . 20.598  12.115  -29.204  1.00 79.48 310 A 1 
ATOM 2361 N N   . ASP A 0 311 . 24.939  10.910  -26.950  1.00 82.17 311 A 1 
ATOM 2362 C CA  . ASP A 0 311 . 25.781  11.474  -27.997  1.00 82.17 311 A 1 
ATOM 2363 C C   . ASP A 0 311 . 25.073  11.410  -29.357  1.00 82.17 311 A 1 
ATOM 2364 C CB  . ASP A 0 311 . 27.138  10.754  -28.055  1.00 82.17 311 A 1 
ATOM 2365 O O   . ASP A 0 311 . 24.507  10.388  -29.751  1.00 82.17 311 A 1 
ATOM 2366 C CG  . ASP A 0 311 . 28.105  11.098  -26.916  1.00 82.17 311 A 1 
ATOM 2367 O OD1 . ASP A 0 311 . 27.861  12.099  -26.205  1.00 82.17 311 A 1 
ATOM 2368 O OD2 . ASP A 0 311 . 29.136  10.394  -26.833  1.00 82.17 311 A 1 
ATOM 2369 N N   . GLU A 0 312 . 25.145  12.506  -30.108  1.00 85.87 312 A 1 
ATOM 2370 C CA  . GLU A 0 312 . 24.718  12.630  -31.503  1.00 85.87 312 A 1 
ATOM 2371 C C   . GLU A 0 312 . 25.837  13.305  -32.296  1.00 85.87 312 A 1 
ATOM 2372 C CB  . GLU A 0 312 . 23.391  13.413  -31.558  1.00 85.87 312 A 1 
ATOM 2373 O O   . GLU A 0 312 . 26.222  14.426  -31.971  1.00 85.87 312 A 1 
ATOM 2374 C CG  . GLU A 0 312 . 22.970  13.908  -32.956  1.00 85.87 312 A 1 
ATOM 2375 C CD  . GLU A 0 312 . 21.497  14.364  -33.035  1.00 85.87 312 A 1 
ATOM 2376 O OE1 . GLU A 0 312 . 20.932  14.384  -34.155  1.00 85.87 312 A 1 
ATOM 2377 O OE2 . GLU A 0 312 . 20.786  14.458  -32.003  1.00 85.87 312 A 1 
ATOM 2378 N N   . TRP A 0 313 . 26.363  12.644  -33.329  1.00 85.51 313 A 1 
ATOM 2379 C CA  . TRP A 0 313 . 27.507  13.136  -34.103  1.00 85.51 313 A 1 
ATOM 2380 C C   . TRP A 0 313 . 27.350  12.906  -35.609  1.00 85.51 313 A 1 
ATOM 2381 C CB  . TRP A 0 313 . 28.808  12.529  -33.556  1.00 85.51 313 A 1 
ATOM 2382 O O   . TRP A 0 313 . 26.700  11.960  -36.053  1.00 85.51 313 A 1 
ATOM 2383 C CG  . TRP A 0 313 . 28.870  11.030  -33.504  1.00 85.51 313 A 1 
ATOM 2384 C CD1 . TRP A 0 313 . 28.573  10.273  -32.422  1.00 85.51 313 A 1 
ATOM 2385 C CD2 . TRP A 0 313 . 29.231  10.085  -34.560  1.00 85.51 313 A 1 
ATOM 2386 C CE2 . TRP A 0 313 . 29.140  8.761   -34.033  1.00 85.51 313 A 1 
ATOM 2387 C CE3 . TRP A 0 313 . 29.617  10.211  -35.914  1.00 85.51 313 A 1 
ATOM 2388 N NE1 . TRP A 0 313 . 28.733  8.936   -32.726  1.00 85.51 313 A 1 
ATOM 2389 C CH2 . TRP A 0 313 . 29.781  7.784   -36.156  1.00 85.51 313 A 1 
ATOM 2390 C CZ2 . TRP A 0 313 . 29.413  7.623   -34.809  1.00 85.51 313 A 1 
ATOM 2391 C CZ3 . TRP A 0 313 . 29.887  9.076   -36.703  1.00 85.51 313 A 1 
ATOM 2392 N N   . ASP A 0 314 . 27.968  13.788  -36.393  1.00 85.55 314 A 1 
ATOM 2393 C CA  . ASP A 0 314 . 27.967  13.813  -37.857  1.00 85.55 314 A 1 
ATOM 2394 C C   . ASP A 0 314 . 29.387  14.151  -38.349  1.00 85.55 314 A 1 
ATOM 2395 C CB  . ASP A 0 314 . 26.927  14.847  -38.329  1.00 85.55 314 A 1 
ATOM 2396 O O   . ASP A 0 314 . 30.025  15.078  -37.845  1.00 85.55 314 A 1 
ATOM 2397 C CG  . ASP A 0 314 . 26.528  14.700  -39.801  1.00 85.55 314 A 1 
ATOM 2398 O OD1 . ASP A 0 314 . 27.365  14.996  -40.683  1.00 85.55 314 A 1 
ATOM 2399 O OD2 . ASP A 0 314 . 25.352  14.357  -40.054  1.00 85.55 314 A 1 
ATOM 2400 N N   . ASN A 0 315 . 29.906  13.373  -39.297  1.00 83.96 315 A 1 
ATOM 2401 C CA  . ASN A 0 315 . 31.229  13.524  -39.897  1.00 83.96 315 A 1 
ATOM 2402 C C   . ASN A 0 315 . 31.090  13.464  -41.422  1.00 83.96 315 A 1 
ATOM 2403 C CB  . ASN A 0 315 . 32.156  12.417  -39.353  1.00 83.96 315 A 1 
ATOM 2404 O O   . ASN A 0 315 . 30.813  12.399  -41.982  1.00 83.96 315 A 1 
ATOM 2405 C CG  . ASN A 0 315 . 33.595  12.525  -39.840  1.00 83.96 315 A 1 
ATOM 2406 N ND2 . ASN A 0 315 . 33.859  12.308  -41.109  1.00 83.96 315 A 1 
ATOM 2407 O OD1 . ASN A 0 315 . 34.504  12.767  -39.059  1.00 83.96 315 A 1 
ATOM 2408 N N   . GLN A 0 316 . 31.347  14.588  -42.082  1.00 82.03 316 A 1 
ATOM 2409 C CA  . GLN A 0 316 . 31.382  14.731  -43.534  1.00 82.03 316 A 1 
ATOM 2410 C C   . GLN A 0 316 . 32.823  14.975  -43.980  1.00 82.03 316 A 1 
ATOM 2411 C CB  . GLN A 0 316 . 30.434  15.867  -43.955  1.00 82.03 316 A 1 
ATOM 2412 O O   . GLN A 0 316 . 33.365  16.057  -43.778  1.00 82.03 316 A 1 
ATOM 2413 C CG  . GLN A 0 316 . 28.970  15.428  -43.802  1.00 82.03 316 A 1 
ATOM 2414 C CD  . GLN A 0 316 . 27.980  16.587  -43.832  1.00 82.03 316 A 1 
ATOM 2415 N NE2 . GLN A 0 316 . 27.051  16.619  -42.906  1.00 82.03 316 A 1 
ATOM 2416 O OE1 . GLN A 0 316 . 27.990  17.461  -44.691  1.00 82.03 316 A 1 
ATOM 2417 N N   . ASP A 0 317 . 33.401  13.948  -44.589  1.00 77.54 317 A 1 
ATOM 2418 C CA  . ASP A 0 317 . 34.706  13.919  -45.244  1.00 77.54 317 A 1 
ATOM 2419 C C   . ASP A 0 317 . 34.450  14.052  -46.759  1.00 77.54 317 A 1 
ATOM 2420 C CB  . ASP A 0 317 . 35.370  12.600  -44.815  1.00 77.54 317 A 1 
ATOM 2421 O O   . ASP A 0 317 . 33.532  13.433  -47.314  1.00 77.54 317 A 1 
ATOM 2422 C CG  . ASP A 0 317 . 36.754  12.305  -45.396  1.00 77.54 317 A 1 
ATOM 2423 O OD1 . ASP A 0 317 . 37.055  12.838  -46.487  1.00 77.54 317 A 1 
ATOM 2424 O OD2 . ASP A 0 317 . 37.455  11.483  -44.756  1.00 77.54 317 A 1 
ATOM 2425 N N   . ALA A 0 318 . 35.154  14.964  -47.427  1.00 78.96 318 A 1 
ATOM 2426 C CA  . ALA A 0 318 . 34.796  15.396  -48.778  1.00 78.96 318 A 1 
ATOM 2427 C C   . ALA A 0 318 . 36.007  15.850  -49.599  1.00 78.96 318 A 1 
ATOM 2428 C CB  . ALA A 0 318 . 33.700  16.472  -48.674  1.00 78.96 318 A 1 
ATOM 2429 O O   . ALA A 0 318 . 35.922  16.838  -50.344  1.00 78.96 318 A 1 
ATOM 2430 N N   . ASP A 0 319 . 37.137  15.175  -49.439  1.00 76.34 319 A 1 
ATOM 2431 C CA  . ASP A 0 319 . 38.391  15.513  -50.101  1.00 76.34 319 A 1 
ATOM 2432 C C   . ASP A 0 319 . 38.295  15.530  -51.637  1.00 76.34 319 A 1 
ATOM 2433 C CB  . ASP A 0 319 . 39.508  14.578  -49.609  1.00 76.34 319 A 1 
ATOM 2434 O O   . ASP A 0 319 . 37.419  14.955  -52.295  1.00 76.34 319 A 1 
ATOM 2435 C CG  . ASP A 0 319 . 40.151  15.031  -48.304  1.00 76.34 319 A 1 
ATOM 2436 O OD1 . ASP A 0 319 . 39.508  15.846  -47.605  1.00 76.34 319 A 1 
ATOM 2437 O OD2 . ASP A 0 319 . 41.339  14.673  -48.127  1.00 76.34 319 A 1 
ATOM 2438 N N   . LYS A 0 320 . 39.192  16.314  -52.243  1.00 71.54 320 A 1 
ATOM 2439 C CA  . LYS A 0 320 . 39.399  16.366  -53.696  1.00 71.54 320 A 1 
ATOM 2440 C C   . LYS A 0 320 . 40.884  16.460  -53.953  1.00 71.54 320 A 1 
ATOM 2441 C CB  . LYS A 0 320 . 38.664  17.558  -54.336  1.00 71.54 320 A 1 
ATOM 2442 O O   . LYS A 0 320 . 41.498  17.490  -53.668  1.00 71.54 320 A 1 
ATOM 2443 C CG  . LYS A 0 320 . 37.141  17.435  -54.208  1.00 71.54 320 A 1 
ATOM 2444 C CD  . LYS A 0 320 . 36.397  18.759  -54.414  1.00 71.54 320 A 1 
ATOM 2445 C CE  . LYS A 0 320 . 35.124  18.770  -53.550  1.00 71.54 320 A 1 
ATOM 2446 N NZ  . LYS A 0 320 . 35.443  18.767  -52.089  1.00 71.54 320 A 1 
ATOM 2447 N N   . TRP A 0 321 . 41.455  15.426  -54.556  1.00 67.59 321 A 1 
ATOM 2448 C CA  . TRP A 0 321 . 42.878  15.361  -54.869  1.00 67.59 321 A 1 
ATOM 2449 C C   . TRP A 0 321 . 43.131  15.395  -56.381  1.00 67.59 321 A 1 
ATOM 2450 C CB  . TRP A 0 321 . 43.509  14.165  -54.150  1.00 67.59 321 A 1 
ATOM 2451 O O   . TRP A 0 321 . 42.573  14.631  -57.172  1.00 67.59 321 A 1 
ATOM 2452 C CG  . TRP A 0 321 . 42.787  12.861  -54.278  1.00 67.59 321 A 1 
ATOM 2453 C CD1 . TRP A 0 321 . 41.842  12.407  -53.422  1.00 67.59 321 A 1 
ATOM 2454 C CD2 . TRP A 0 321 . 42.946  11.811  -55.281  1.00 67.59 321 A 1 
ATOM 2455 C CE2 . TRP A 0 321 . 42.077  10.727  -54.943  1.00 67.59 321 A 1 
ATOM 2456 C CE3 . TRP A 0 321 . 43.748  11.665  -56.437  1.00 67.59 321 A 1 
ATOM 2457 N NE1 . TRP A 0 321 . 41.421  11.155  -53.806  1.00 67.59 321 A 1 
ATOM 2458 C CH2 . TRP A 0 321 . 42.844  9.436   -56.850  1.00 67.59 321 A 1 
ATOM 2459 C CZ2 . TRP A 0 321 . 42.027  9.552   -55.710  1.00 67.59 321 A 1 
ATOM 2460 C CZ3 . TRP A 0 321 . 43.698  10.493  -57.217  1.00 67.59 321 A 1 
ATOM 2461 N N   . GLY A 0 322 . 44.011  16.308  -56.800  1.00 63.23 322 A 1 
ATOM 2462 C CA  . GLY A 0 322 . 44.510  16.399  -58.171  1.00 63.23 322 A 1 
ATOM 2463 C C   . GLY A 0 322 . 45.847  15.675  -58.321  1.00 63.23 322 A 1 
ATOM 2464 O O   . GLY A 0 322 . 46.888  16.220  -57.953  1.00 63.23 322 A 1 
ATOM 2465 N N   . ALA A 0 323 . 45.845  14.474  -58.897  1.00 57.14 323 A 1 
ATOM 2466 C CA  . ALA A 0 323 . 47.066  13.719  -59.158  1.00 57.14 323 A 1 
ATOM 2467 C C   . ALA A 0 323 . 47.749  14.195  -60.455  1.00 57.14 323 A 1 
ATOM 2468 C CB  . ALA A 0 323 . 46.749  12.219  -59.156  1.00 57.14 323 A 1 
ATOM 2469 O O   . ALA A 0 323 . 47.210  14.067  -61.559  1.00 57.14 323 A 1 
ATOM 2470 N N   . GLN A 0 324 . 48.972  14.721  -60.326  1.00 56.25 324 A 1 
ATOM 2471 C CA  . GLN A 0 324 . 49.822  15.116  -61.452  1.00 56.25 324 A 1 
ATOM 2472 C C   . GLN A 0 324 . 50.840  14.011  -61.767  1.00 56.25 324 A 1 
ATOM 2473 C CB  . GLN A 0 324 . 50.462  16.487  -61.167  1.00 56.25 324 A 1 
ATOM 2474 O O   . GLN A 0 324 . 51.953  13.996  -61.239  1.00 56.25 324 A 1 
ATOM 2475 C CG  . GLN A 0 324 . 51.254  17.003  -62.382  1.00 56.25 324 A 1 
ATOM 2476 C CD  . GLN A 0 324 . 51.813  18.410  -62.194  1.00 56.25 324 A 1 
ATOM 2477 N NE2 . GLN A 0 324 . 52.774  18.811  -62.996  1.00 56.25 324 A 1 
ATOM 2478 O OE1 . GLN A 0 324 . 51.411  19.182  -61.341  1.00 56.25 324 A 1 
ATOM 2479 N N   . ALA A 0 325 . 50.458  13.083  -62.645  1.00 49.83 325 A 1 
ATOM 2480 C CA  . ALA A 0 325 . 51.355  12.048  -63.146  1.00 49.83 325 A 1 
ATOM 2481 C C   . ALA A 0 325 . 52.350  12.639  -64.161  1.00 49.83 325 A 1 
ATOM 2482 C CB  . ALA A 0 325 . 50.519  10.908  -63.741  1.00 49.83 325 A 1 
ATOM 2483 O O   . ALA A 0 325 . 51.965  13.078  -65.245  1.00 49.83 325 A 1 
ATOM 2484 N N   . TRP A 0 326 . 53.640  12.630  -63.822  1.00 47.24 326 A 1 
ATOM 2485 C CA  . TRP A 0 326 . 54.711  12.980  -64.756  1.00 47.24 326 A 1 
ATOM 2486 C C   . TRP A 0 326 . 55.105  11.742  -65.563  1.00 47.24 326 A 1 
ATOM 2487 C CB  . TRP A 0 326 . 55.910  13.579  -64.009  1.00 47.24 326 A 1 
ATOM 2488 O O   . TRP A 0 326 . 55.875  10.904  -65.093  1.00 47.24 326 A 1 
ATOM 2489 C CG  . TRP A 0 326 . 55.699  14.940  -63.413  1.00 47.24 326 A 1 
ATOM 2490 C CD1 . TRP A 0 326 . 54.981  15.207  -62.298  1.00 47.24 326 A 1 
ATOM 2491 C CD2 . TRP A 0 326 . 56.214  16.231  -63.873  1.00 47.24 326 A 1 
ATOM 2492 C CE2 . TRP A 0 326 . 55.787  17.238  -62.954  1.00 47.24 326 A 1 
ATOM 2493 C CE3 . TRP A 0 326 . 56.996  16.659  -64.969  1.00 47.24 326 A 1 
ATOM 2494 N NE1 . TRP A 0 326 . 55.030  16.559  -62.024  1.00 47.24 326 A 1 
ATOM 2495 C CH2 . TRP A 0 326 . 56.917  18.979  -64.199  1.00 47.24 326 A 1 
ATOM 2496 C CZ2 . TRP A 0 326 . 56.132  18.590  -63.100  1.00 47.24 326 A 1 
ATOM 2497 C CZ3 . TRP A 0 326 . 57.342  18.016  -65.131  1.00 47.24 326 A 1 
ATOM 2498 N N   . GLY A 0 327 . 54.592  11.635  -66.789  1.00 45.65 327 A 1 
ATOM 2499 C CA  . GLY A 0 327 . 55.221  10.788  -67.798  1.00 45.65 327 A 1 
ATOM 2500 C C   . GLY A 0 327 . 56.594  11.368  -68.134  1.00 45.65 327 A 1 
ATOM 2501 O O   . GLY A 0 327 . 56.680  12.515  -68.565  1.00 45.65 327 A 1 
ATOM 2502 N N   . LYS A 0 328 . 57.660  10.601  -67.892  1.00 42.88 328 A 1 
ATOM 2503 C CA  . LYS A 0 328 . 59.023  10.955  -68.295  1.00 42.88 328 A 1 
ATOM 2504 C C   . LYS A 0 328 . 59.740  9.719   -68.829  1.00 42.88 328 A 1 
ATOM 2505 C CB  . LYS A 0 328 . 59.799  11.610  -67.124  1.00 42.88 328 A 1 
ATOM 2506 O O   . LYS A 0 328 . 60.103  8.841   -68.048  1.00 42.88 328 A 1 
ATOM 2507 C CG  . LYS A 0 328 . 61.152  12.116  -67.653  1.00 42.88 328 A 1 
ATOM 2508 C CD  . LYS A 0 328 . 62.134  12.767  -66.669  1.00 42.88 328 A 1 
ATOM 2509 C CE  . LYS A 0 328 . 63.232  13.357  -67.578  1.00 42.88 328 A 1 
ATOM 2510 N NZ  . LYS A 0 328 . 64.540  13.611  -66.924  1.00 42.88 328 A 1 
ATOM 2511 N N   . ASP A 0 329 . 60.017  9.700   -70.124  1.00 36.67 329 A 1 
ATOM 2512 C CA  . ASP A 0 329 . 61.237  9.098   -70.650  1.00 36.67 329 A 1 
ATOM 2513 C C   . ASP A 0 329 . 62.297  10.192  -70.895  1.00 36.67 329 A 1 
ATOM 2514 C CB  . ASP A 0 329 . 60.933  8.163   -71.827  1.00 36.67 329 A 1 
ATOM 2515 O O   . ASP A 0 329 . 62.113  11.357  -70.529  1.00 36.67 329 A 1 
ATOM 2516 C CG  . ASP A 0 329 . 60.411  8.848   -73.088  1.00 36.67 329 A 1 
ATOM 2517 O OD1 . ASP A 0 329 . 59.901  9.984   -72.969  1.00 36.67 329 A 1 
ATOM 2518 O OD2 . ASP A 0 329 . 60.557  8.199   -74.142  1.00 36.67 329 A 1 
ATOM 2519 N N   . THR A 0 330 . 63.507  9.790   -71.288  1.00 34.91 330 A 1 
ATOM 2520 C CA  . THR A 0 330 . 64.720  10.509  -70.858  1.00 34.91 330 A 1 
ATOM 2521 C C   . THR A 0 330 . 65.678  10.823  -71.993  1.00 34.91 330 A 1 
ATOM 2522 C CB  . THR A 0 330 . 65.490  9.788   -69.727  1.00 34.91 330 A 1 
ATOM 2523 O O   . THR A 0 330 . 65.907  10.017  -72.889  1.00 34.91 330 A 1 
ATOM 2524 C CG2 . THR A 0 330 . 65.692  10.683  -68.506  1.00 34.91 330 A 1 
ATOM 2525 O OG1 . THR A 0 330 . 64.817  8.654   -69.223  1.00 34.91 330 A 1 
ATOM 2526 N N   . ASP A 0 331 . 66.302  11.988  -71.862  1.00 36.36 331 A 1 
ATOM 2527 C CA  . ASP A 0 331 . 67.469  12.459  -72.592  1.00 36.36 331 A 1 
ATOM 2528 C C   . ASP A 0 331 . 68.517  11.361  -72.876  1.00 36.36 331 A 1 
ATOM 2529 C CB  . ASP A 0 331 . 68.089  13.638  -71.788  1.00 36.36 331 A 1 
ATOM 2530 O O   . ASP A 0 331 . 69.013  10.737  -71.942  1.00 36.36 331 A 1 
ATOM 2531 C CG  . ASP A 0 331 . 67.863  13.630  -70.251  1.00 36.36 331 A 1 
ATOM 2532 O OD1 . ASP A 0 331 . 66.699  13.837  -69.811  1.00 36.36 331 A 1 
ATOM 2533 O OD2 . ASP A 0 331 . 68.844  13.452  -69.497  1.00 36.36 331 A 1 
ATOM 2534 N N   . VAL A 0 332 . 68.897  11.177  -74.158  1.00 33.03 332 A 1 
ATOM 2535 C CA  . VAL A 0 332 . 70.264  10.830  -74.634  1.00 33.03 332 A 1 
ATOM 2536 C C   . VAL A 0 332 . 70.329  10.694  -76.175  1.00 33.03 332 A 1 
ATOM 2537 C CB  . VAL A 0 332 . 70.839  9.571   -73.906  1.00 33.03 332 A 1 
ATOM 2538 O O   . VAL A 0 332 . 69.809  9.749   -76.752  1.00 33.03 332 A 1 
ATOM 2539 C CG1 . VAL A 0 332 . 71.646  8.551   -74.723  1.00 33.03 332 A 1 
ATOM 2540 C CG2 . VAL A 0 332 . 71.839  10.024  -72.822  1.00 33.03 332 A 1 
ATOM 2541 N N   . TYR A 0 333 . 71.042  11.599  -76.865  1.00 30.56 333 A 1 
ATOM 2542 C CA  . TYR A 0 333 . 72.402  11.353  -77.400  1.00 30.56 333 A 1 
ATOM 2543 C C   . TYR A 0 333 . 72.828  12.417  -78.433  1.00 30.56 333 A 1 
ATOM 2544 C CB  . TYR A 0 333 . 72.588  9.973   -78.065  1.00 30.56 333 A 1 
ATOM 2545 O O   . TYR A 0 333 . 72.161  12.648  -79.436  1.00 30.56 333 A 1 
ATOM 2546 C CG  . TYR A 0 333 . 74.039  9.524   -78.201  1.00 30.56 333 A 1 
ATOM 2547 C CD1 . TYR A 0 333 . 74.603  9.308   -79.473  1.00 30.56 333 A 1 
ATOM 2548 C CD2 . TYR A 0 333 . 74.793  9.220   -77.047  1.00 30.56 333 A 1 
ATOM 2549 C CE1 . TYR A 0 333 . 75.886  8.735   -79.590  1.00 30.56 333 A 1 
ATOM 2550 C CE2 . TYR A 0 333 . 76.068  8.636   -77.157  1.00 30.56 333 A 1 
ATOM 2551 O OH  . TYR A 0 333 . 77.827  7.782   -78.543  1.00 30.56 333 A 1 
ATOM 2552 C CZ  . TYR A 0 333 . 76.606  8.369   -78.433  1.00 30.56 333 A 1 
ATOM 2553 N N   . GLY A 0 334 . 74.013  12.998  -78.239  1.00 35.32 334 A 1 
ATOM 2554 C CA  . GLY A 0 334 . 74.626  13.962  -79.163  1.00 35.32 334 A 1 
ATOM 2555 C C   . GLY A 0 334 . 76.150  13.923  -79.073  1.00 35.32 334 A 1 
ATOM 2556 O O   . GLY A 0 334 . 76.795  14.942  -78.841  1.00 35.32 334 A 1 
ATOM 2557 N N   . ALA A 0 335 . 76.735  12.724  -79.124  1.00 35.39 335 A 1 
ATOM 2558 C CA  . ALA A 0 335 . 78.138  12.542  -78.772  1.00 35.39 335 A 1 
ATOM 2559 C C   . ALA A 0 335 . 79.142  13.085  -79.802  1.00 35.39 335 A 1 
ATOM 2560 C CB  . ALA A 0 335 . 78.415  11.071  -78.471  1.00 35.39 335 A 1 
ATOM 2561 O O   . ALA A 0 335 . 79.093  12.772  -80.987  1.00 35.39 335 A 1 
ATOM 2562 N N   . SER A 0 336 . 80.141  13.786  -79.260  1.00 30.67 336 A 1 
ATOM 2563 C CA  . SER A 0 336 . 81.525  13.900  -79.740  1.00 30.67 336 A 1 
ATOM 2564 C C   . SER A 0 336 . 81.774  14.126  -81.239  1.00 30.67 336 A 1 
ATOM 2565 C CB  . SER A 0 336 . 82.338  12.674  -79.290  1.00 30.67 336 A 1 
ATOM 2566 O O   . SER A 0 336 . 81.781  13.193  -82.039  1.00 30.67 336 A 1 
ATOM 2567 O OG  . SER A 0 336 . 81.814  11.481  -79.835  1.00 30.67 336 A 1 
ATOM 2568 N N   . SER A 0 337 . 82.327  15.295  -81.563  1.00 34.60 337 A 1 
ATOM 2569 C CA  . SER A 0 337 . 83.731  15.327  -82.017  1.00 34.60 337 A 1 
ATOM 2570 C C   . SER A 0 337 . 84.343  16.734  -81.990  1.00 34.60 337 A 1 
ATOM 2571 C CB  . SER A 0 337 . 83.938  14.680  -83.399  1.00 34.60 337 A 1 
ATOM 2572 O O   . SER A 0 337 . 83.651  17.745  -82.051  1.00 34.60 337 A 1 
ATOM 2573 O OG  . SER A 0 337 . 82.883  14.955  -84.286  1.00 34.60 337 A 1 
ATOM 2574 N N   . TYR A 0 338 . 85.673  16.786  -81.871  1.00 26.28 338 A 1 
ATOM 2575 C CA  . TYR A 0 338 . 86.470  17.998  -82.077  1.00 26.28 338 A 1 
ATOM 2576 C C   . TYR A 0 338 . 86.569  18.326  -83.579  1.00 26.28 338 A 1 
ATOM 2577 C CB  . TYR A 0 338 . 87.902  17.780  -81.538  1.00 26.28 338 A 1 
ATOM 2578 O O   . TYR A 0 338 . 87.016  17.486  -84.358  1.00 26.28 338 A 1 
ATOM 2579 C CG  . TYR A 0 338 . 88.198  18.179  -80.101  1.00 26.28 338 A 1 
ATOM 2580 C CD1 . TYR A 0 338 . 89.236  19.099  -79.841  1.00 26.28 338 A 1 
ATOM 2581 C CD2 . TYR A 0 338 . 87.511  17.583  -79.024  1.00 26.28 338 A 1 
ATOM 2582 C CE1 . TYR A 0 338 . 89.589  19.425  -78.517  1.00 26.28 338 A 1 
ATOM 2583 C CE2 . TYR A 0 338 . 87.863  17.906  -77.697  1.00 26.28 338 A 1 
ATOM 2584 O OH  . TYR A 0 338 . 89.249  19.113  -76.159  1.00 26.28 338 A 1 
ATOM 2585 C CZ  . TYR A 0 338 . 88.903  18.823  -77.440  1.00 26.28 338 A 1 
ATOM 2586 N N   . GLY A 0 339 . 86.292  19.576  -83.956  1.00 34.40 339 A 1 
ATOM 2587 C CA  . GLY A 0 339 . 86.615  20.162  -85.265  1.00 34.40 339 A 1 
ATOM 2588 C C   . GLY A 0 339 . 86.692  21.688  -85.126  1.00 34.40 339 A 1 
ATOM 2589 O O   . GLY A 0 339 . 85.670  22.338  -84.983  1.00 34.40 339 A 1 
ATOM 2590 N N   . ALA A 0 340 . 87.848  22.311  -84.884  1.00 31.35 340 A 1 
ATOM 2591 C CA  . ALA A 0 340 . 88.995  22.485  -85.784  1.00 31.35 340 A 1 
ATOM 2592 C C   . ALA A 0 340 . 88.701  23.402  -86.994  1.00 31.35 340 A 1 
ATOM 2593 C CB  . ALA A 0 340 . 89.655  21.155  -86.178  1.00 31.35 340 A 1 
ATOM 2594 O O   . ALA A 0 340 . 88.154  22.948  -87.985  1.00 31.35 340 A 1 
ATOM 2595 N N   . LYS A 0 341 . 89.161  24.664  -86.899  1.00 30.77 341 A 1 
ATOM 2596 C CA  . LYS A 0 341 . 89.472  25.636  -87.982  1.00 30.77 341 A 1 
ATOM 2597 C C   . LYS A 0 341 . 88.399  25.876  -89.078  1.00 30.77 341 A 1 
ATOM 2598 C CB  . LYS A 0 341 . 90.786  25.211  -88.644  1.00 30.77 341 A 1 
ATOM 2599 O O   . LYS A 0 341 . 88.062  24.983  -89.838  1.00 30.77 341 A 1 
ATOM 2600 C CG  . LYS A 0 341 . 92.014  25.233  -87.722  1.00 30.77 341 A 1 
ATOM 2601 C CD  . LYS A 0 341 . 93.209  24.687  -88.510  1.00 30.77 341 A 1 
ATOM 2602 C CE  . LYS A 0 341 . 94.513  24.773  -87.718  1.00 30.77 341 A 1 
ATOM 2603 N NZ  . LYS A 0 341 . 95.643  24.341  -88.575  1.00 30.77 341 A 1 
ATOM 2604 N N   . ALA A 0 342 . 87.835  27.078  -89.234  1.00 27.89 342 A 1 
ATOM 2605 C CA  . ALA A 0 342 . 88.460  28.373  -89.584  1.00 27.89 342 A 1 
ATOM 2606 C C   . ALA A 0 342 . 88.976  28.505  -91.041  1.00 27.89 342 A 1 
ATOM 2607 C CB  . ALA A 0 342 . 89.502  28.853  -88.558  1.00 27.89 342 A 1 
ATOM 2608 O O   . ALA A 0 342 . 89.492  27.552  -91.621  1.00 27.89 342 A 1 
ATOM 2609 N N   . SER A 0 343 . 88.940  29.752  -91.545  1.00 30.49 343 A 1 
ATOM 2610 C CA  . SER A 0 343 . 89.370  30.276  -92.868  1.00 30.49 343 A 1 
ATOM 2611 C C   . SER A 0 343 . 88.357  30.215  -94.036  1.00 30.49 343 A 1 
ATOM 2612 C CB  . SER A 0 343 . 90.775  29.792  -93.275  1.00 30.49 343 A 1 
ATOM 2613 O O   . SER A 0 343 . 87.495  29.346  -94.066  1.00 30.49 343 A 1 
ATOM 2614 O OG  . SER A 0 343 . 90.756  28.467  -93.760  1.00 30.49 343 A 1 
ATOM 2615 N N   . ALA A 0 344 . 88.535  31.156  -94.984  1.00 32.40 344 A 1 
ATOM 2616 C CA  . ALA A 0 344 . 87.789  31.415  -96.235  1.00 32.40 344 A 1 
ATOM 2617 C C   . ALA A 0 344 . 86.350  32.010  -96.106  1.00 32.40 344 A 1 
ATOM 2618 C CB  . ALA A 0 344 . 87.858  30.167  -97.129  1.00 32.40 344 A 1 
ATOM 2619 O O   . ALA A 0 344 . 85.499  31.431  -95.445  1.00 32.40 344 A 1 
ATOM 2620 N N   . GLN A 0 345 . 85.994  33.143  -96.746  1.00 34.82 345 A 1 
ATOM 2621 C CA  . GLN A 0 345 . 86.838  34.114  -97.474  1.00 34.82 345 A 1 
ATOM 2622 C C   . GLN A 0 345 . 86.198  35.526  -97.630  1.00 34.82 345 A 1 
ATOM 2623 C CB  . GLN A 0 345 . 87.165  33.561  -98.879  1.00 34.82 345 A 1 
ATOM 2624 O O   . GLN A 0 345 . 85.013  35.645  -97.915  1.00 34.82 345 A 1 
ATOM 2625 C CG  . GLN A 0 345 . 88.415  34.222  -99.491  1.00 34.82 345 A 1 
ATOM 2626 C CD  . GLN A 0 345 . 89.617  33.317  -99.755  1.00 34.82 345 A 1 
ATOM 2627 N NE2 . GLN A 0 345 . 90.717  33.919  -100.147 1.00 34.82 345 A 1 
ATOM 2628 O OE1 . GLN A 0 345 . 89.591  32.108  -99.584  1.00 34.82 345 A 1 
ATOM 2629 N N   . ASP A 0 346 . 87.030  36.570  -97.485  1.00 32.01 346 A 1 
ATOM 2630 C CA  . ASP A 0 346 . 87.010  37.912  -98.121  1.00 32.01 346 A 1 
ATOM 2631 C C   . ASP A 0 346 . 85.684  38.655  -98.468  1.00 32.01 346 A 1 
ATOM 2632 C CB  . ASP A 0 346 . 87.900  37.842  -99.385  1.00 32.01 346 A 1 
ATOM 2633 O O   . ASP A 0 346 . 85.078  38.401  -99.505  1.00 32.01 346 A 1 
ATOM 2634 C CG  . ASP A 0 346 . 89.399  37.847  -99.072  1.00 32.01 346 A 1 
ATOM 2635 O OD1 . ASP A 0 346 . 89.821  38.835  -98.431  1.00 32.01 346 A 1 
ATOM 2636 O OD2 . ASP A 0 346 . 90.143  36.951  -99.530  1.00 32.01 346 A 1 
ATOM 2637 N N   . TRP A 0 347 . 85.391  39.755  -97.746  1.00 33.18 347 A 1 
ATOM 2638 C CA  . TRP A 0 347 . 85.498  41.156  -98.249  1.00 33.18 347 A 1 
ATOM 2639 C C   . TRP A 0 347 . 85.435  42.156  -97.045  1.00 33.18 347 A 1 
ATOM 2640 C CB  . TRP A 0 347 . 84.446  41.500  -99.339  1.00 33.18 347 A 1 
ATOM 2641 O O   . TRP A 0 347 . 84.423  42.204  -96.360  1.00 33.18 347 A 1 
ATOM 2642 C CG  . TRP A 0 347 . 84.974  41.686  -100.749 1.00 33.18 347 A 1 
ATOM 2643 C CD1 . TRP A 0 347 . 85.787  40.826  -101.405 1.00 33.18 347 A 1 
ATOM 2644 C CD2 . TRP A 0 347 . 84.695  42.751  -101.725 1.00 33.18 347 A 1 
ATOM 2645 C CE2 . TRP A 0 347 . 85.401  42.465  -102.935 1.00 33.18 347 A 1 
ATOM 2646 C CE3 . TRP A 0 347 . 83.898  43.919  -101.727 1.00 33.18 347 A 1 
ATOM 2647 N NE1 . TRP A 0 347 . 86.061  41.288  -102.675 1.00 33.18 347 A 1 
ATOM 2648 C CH2 . TRP A 0 347 . 84.524  44.432  -104.039 1.00 33.18 347 A 1 
ATOM 2649 C CZ2 . TRP A 0 347 . 85.329  43.282  -104.075 1.00 33.18 347 A 1 
ATOM 2650 C CZ3 . TRP A 0 347 . 83.811  44.746  -102.867 1.00 33.18 347 A 1 
ATOM 2651 N N   . GLN A 0 348 . 86.500  42.835  -96.570  1.00 39.45 348 A 1 
ATOM 2652 C CA  . GLN A 0 348 . 87.333  43.903  -97.181  1.00 39.45 348 A 1 
ATOM 2653 C C   . GLN A 0 348 . 86.721  45.335  -97.053  1.00 39.45 348 A 1 
ATOM 2654 C CB  . GLN A 0 348 . 87.687  43.537  -98.638  1.00 39.45 348 A 1 
ATOM 2655 O O   . GLN A 0 348 . 85.778  45.639  -97.772  1.00 39.45 348 A 1 
ATOM 2656 C CG  . GLN A 0 348 . 88.738  42.407  -98.722  1.00 39.45 348 A 1 
ATOM 2657 C CD  . GLN A 0 348 . 89.024  41.937  -100.149 1.00 39.45 348 A 1 
ATOM 2658 N NE2 . GLN A 0 348 . 89.628  40.789  -100.332 1.00 39.45 348 A 1 
ATOM 2659 O OE1 . GLN A 0 348 . 88.793  42.622  -101.127 1.00 39.45 348 A 1 
ATOM 2660 N N   . GLY A 0 349 . 87.202  46.306  -96.241  1.00 36.80 349 A 1 
ATOM 2661 C CA  . GLY A 0 349 . 88.331  46.432  -95.281  1.00 36.80 349 A 1 
ATOM 2662 C C   . GLY A 0 349 . 88.573  47.917  -94.838  1.00 36.80 349 A 1 
ATOM 2663 O O   . GLY A 0 349 . 87.738  48.755  -95.164  1.00 36.80 349 A 1 
ATOM 2664 N N   . ALA A 0 350 . 89.699  48.195  -94.137  1.00 39.21 350 A 1 
ATOM 2665 C CA  . ALA A 0 350 . 90.367  49.493  -93.787  1.00 39.21 350 A 1 
ATOM 2666 C C   . ALA A 0 350 . 89.581  50.671  -93.117  1.00 39.21 350 A 1 
ATOM 2667 C CB  . ALA A 0 350 . 91.137  49.991  -95.019  1.00 39.21 350 A 1 
ATOM 2668 O O   . ALA A 0 350 . 88.409  50.887  -93.384  1.00 39.21 350 A 1 
ATOM 2669 N N   . GLY A 0 351 . 90.175  51.538  -92.266  1.00 39.44 351 A 1 
ATOM 2670 C CA  . GLY A 0 351 . 91.495  51.514  -91.595  1.00 39.44 351 A 1 
ATOM 2671 C C   . GLY A 0 351 . 91.933  52.860  -90.942  1.00 39.44 351 A 1 
ATOM 2672 O O   . GLY A 0 351 . 91.657  53.914  -91.500  1.00 39.44 351 A 1 
ATOM 2673 N N   . TYR A 0 352 . 92.705  52.799  -89.833  1.00 37.79 352 A 1 
ATOM 2674 C CA  . TYR A 0 352 . 93.401  53.901  -89.093  1.00 37.79 352 A 1 
ATOM 2675 C C   . TYR A 0 352 . 92.525  54.962  -88.368  1.00 37.79 352 A 1 
ATOM 2676 C CB  . TYR A 0 352 . 94.453  54.572  -90.000  1.00 37.79 352 A 1 
ATOM 2677 O O   . TYR A 0 352 . 91.473  55.337  -88.860  1.00 37.79 352 A 1 
ATOM 2678 C CG  . TYR A 0 352 . 95.485  53.617  -90.577  1.00 37.79 352 A 1 
ATOM 2679 C CD1 . TYR A 0 352 . 96.666  53.342  -89.860  1.00 37.79 352 A 1 
ATOM 2680 C CD2 . TYR A 0 352 . 95.250  52.982  -91.813  1.00 37.79 352 A 1 
ATOM 2681 C CE1 . TYR A 0 352 . 97.598  52.412  -90.361  1.00 37.79 352 A 1 
ATOM 2682 C CE2 . TYR A 0 352 . 96.174  52.042  -92.311  1.00 37.79 352 A 1 
ATOM 2683 O OH  . TYR A 0 352 . 98.227  50.836  -92.062  1.00 37.79 352 A 1 
ATOM 2684 C CZ  . TYR A 0 352 . 97.346  51.752  -91.584  1.00 37.79 352 A 1 
ATOM 2685 N N   . GLY A 0 353 . 92.889  55.536  -87.202  1.00 40.99 353 A 1 
ATOM 2686 C CA  . GLY A 0 353 . 94.040  55.375  -86.272  1.00 40.99 353 A 1 
ATOM 2687 C C   . GLY A 0 353 . 94.363  56.708  -85.534  1.00 40.99 353 A 1 
ATOM 2688 O O   . GLY A 0 353 . 93.935  57.751  -86.010  1.00 40.99 353 A 1 
ATOM 2689 N N   . ALA A 0 354 . 95.121  56.829  -84.425  1.00 39.73 354 A 1 
ATOM 2690 C CA  . ALA A 0 354 . 95.683  55.905  -83.415  1.00 39.73 354 A 1 
ATOM 2691 C C   . ALA A 0 354 . 96.355  56.722  -82.250  1.00 39.73 354 A 1 
ATOM 2692 C CB  . ALA A 0 354 . 96.739  55.020  -84.097  1.00 39.73 354 A 1 
ATOM 2693 O O   . ALA A 0 354 . 96.558  57.921  -82.424  1.00 39.73 354 A 1 
ATOM 2694 N N   . LYS A 0 355 . 96.817  56.066  -81.151  1.00 41.31 355 A 1 
ATOM 2695 C CA  . LYS A 0 355 . 97.642  56.588  -79.998  1.00 41.31 355 A 1 
ATOM 2696 C C   . LYS A 0 355 . 96.953  57.546  -78.991  1.00 41.31 355 A 1 
ATOM 2697 C CB  . LYS A 0 355 . 98.936  57.252  -80.521  1.00 41.31 355 A 1 
ATOM 2698 O O   . LYS A 0 355 . 96.084  58.304  -79.386  1.00 41.31 355 A 1 
ATOM 2699 C CG  . LYS A 0 355 . 100.039 56.265  -80.918  1.00 41.31 355 A 1 
ATOM 2700 C CD  . LYS A 0 355 . 101.241 57.054  -81.457  1.00 41.31 355 A 1 
ATOM 2701 C CE  . LYS A 0 355 . 102.464 56.148  -81.624  1.00 41.31 355 A 1 
ATOM 2702 N NZ  . LYS A 0 355 . 103.602 56.885  -82.231  1.00 41.31 355 A 1 
ATOM 2703 N N   . ALA A 0 356 . 97.327  57.636  -77.699  1.00 41.00 356 A 1 
ATOM 2704 C CA  . ALA A 0 356 . 98.212  56.879  -76.767  1.00 41.00 356 A 1 
ATOM 2705 C C   . ALA A 0 356 . 97.830  57.273  -75.301  1.00 41.00 356 A 1 
ATOM 2706 C CB  . ALA A 0 356 . 99.680  57.265  -77.025  1.00 41.00 356 A 1 
ATOM 2707 O O   . ALA A 0 356 . 97.125  58.262  -75.141  1.00 41.00 356 A 1 
ATOM 2708 N N   . GLY A 0 357 . 98.251  56.641  -74.191  1.00 40.60 357 A 1 
ATOM 2709 C CA  . GLY A 0 357 . 99.075  55.444  -73.922  1.00 40.60 357 A 1 
ATOM 2710 C C   . GLY A 0 357 . 99.563  55.414  -72.446  1.00 40.60 357 A 1 
ATOM 2711 O O   . GLY A 0 357 . 99.493  56.444  -71.784  1.00 40.60 357 A 1 
ATOM 2712 N N   . TYR A 0 358 . 100.121 54.278  -71.981  1.00 39.41 358 A 1 
ATOM 2713 C CA  . TYR A 0 358 . 100.711 54.027  -70.632  1.00 39.41 358 A 1 
ATOM 2714 C C   . TYR A 0 358 . 99.712  54.033  -69.436  1.00 39.41 358 A 1 
ATOM 2715 C CB  . TYR A 0 358 . 101.914 54.962  -70.380  1.00 39.41 358 A 1 
ATOM 2716 O O   . TYR A 0 358 . 98.742  54.776  -69.451  1.00 39.41 358 A 1 
ATOM 2717 C CG  . TYR A 0 358 . 102.843 55.178  -71.569  1.00 39.41 358 A 1 
ATOM 2718 C CD1 . TYR A 0 358 . 103.814 54.213  -71.903  1.00 39.41 358 A 1 
ATOM 2719 C CD2 . TYR A 0 358 . 102.722 56.344  -72.352  1.00 39.41 358 A 1 
ATOM 2720 C CE1 . TYR A 0 358 . 104.647 54.406  -73.024  1.00 39.41 358 A 1 
ATOM 2721 C CE2 . TYR A 0 358 . 103.550 56.542  -73.474  1.00 39.41 358 A 1 
ATOM 2722 O OH  . TYR A 0 358 . 105.317 55.756  -74.892  1.00 39.41 358 A 1 
ATOM 2723 C CZ  . TYR A 0 358 . 104.515 55.568  -73.811  1.00 39.41 358 A 1 
ATOM 2724 N N   . GLY A 0 359 . 99.869  53.237  -68.364  1.00 39.46 359 A 1 
ATOM 2725 C CA  . GLY A 0 359 . 100.885 52.219  -68.046  1.00 39.46 359 A 1 
ATOM 2726 C C   . GLY A 0 359 . 100.590 51.446  -66.734  1.00 39.46 359 A 1 
ATOM 2727 O O   . GLY A 0 359 . 99.567  51.667  -66.098  1.00 39.46 359 A 1 
ATOM 2728 N N   . ALA A 0 360 . 101.494 50.527  -66.375  1.00 35.82 360 A 1 
ATOM 2729 C CA  . ALA A 0 360 . 101.500 49.621  -65.204  1.00 35.82 360 A 1 
ATOM 2730 C C   . ALA A 0 360 . 101.543 50.347  -63.818  1.00 35.82 360 A 1 
ATOM 2731 C CB  . ALA A 0 360 . 102.732 48.723  -65.434  1.00 35.82 360 A 1 
ATOM 2732 O O   . ALA A 0 360 . 101.767 51.554  -63.800  1.00 35.82 360 A 1 
ATOM 2733 N N   . SER A 0 361 . 101.410 49.731  -62.625  1.00 35.36 361 A 1 
ATOM 2734 C CA  . SER A 0 361 . 101.249 48.319  -62.177  1.00 35.36 361 A 1 
ATOM 2735 C C   . SER A 0 361 . 100.961 48.237  -60.654  1.00 35.36 361 A 1 
ATOM 2736 C CB  . SER A 0 361 . 102.558 47.519  -62.341  1.00 35.36 361 A 1 
ATOM 2737 O O   . SER A 0 361 . 101.364 49.133  -59.923  1.00 35.36 361 A 1 
ATOM 2738 O OG  . SER A 0 361 . 103.683 48.297  -61.974  1.00 35.36 361 A 1 
ATOM 2739 N N   . ASP A 0 362 . 100.412 47.100  -60.201  1.00 36.38 362 A 1 
ATOM 2740 C CA  . ASP A 0 362 . 100.675 46.389  -58.922  1.00 36.38 362 A 1 
ATOM 2741 C C   . ASP A 0 362 . 100.457 46.978  -57.499  1.00 36.38 362 A 1 
ATOM 2742 C CB  . ASP A 0 362 . 102.062 45.715  -58.981  1.00 36.38 362 A 1 
ATOM 2743 O O   . ASP A 0 362 . 100.867 48.075  -57.136  1.00 36.38 362 A 1 
ATOM 2744 C CG  . ASP A 0 362 . 101.989 44.377  -59.707  1.00 36.38 362 A 1 
ATOM 2745 O OD1 . ASP A 0 362 . 101.218 43.525  -59.212  1.00 36.38 362 A 1 
ATOM 2746 O OD2 . ASP A 0 362 . 102.648 44.249  -60.761  1.00 36.38 362 A 1 
ATOM 2747 N N   . SER A 0 363 . 100.035 46.042  -56.629  1.00 39.32 363 A 1 
ATOM 2748 C CA  . SER A 0 363 . 100.393 45.853  -55.202  1.00 39.32 363 A 1 
ATOM 2749 C C   . SER A 0 363 . 99.653  46.568  -54.040  1.00 39.32 363 A 1 
ATOM 2750 C CB  . SER A 0 363 . 101.917 45.836  -55.000  1.00 39.32 363 A 1 
ATOM 2751 O O   . SER A 0 363 . 99.781  47.758  -53.793  1.00 39.32 363 A 1 
ATOM 2752 O OG  . SER A 0 363 . 102.516 47.096  -55.192  1.00 39.32 363 A 1 
ATOM 2753 N N   . TYR A 0 364 . 98.967  45.724  -53.249  1.00 33.91 364 A 1 
ATOM 2754 C CA  . TYR A 0 364 . 98.868  45.653  -51.773  1.00 33.91 364 A 1 
ATOM 2755 C C   . TYR A 0 364 . 98.794  46.923  -50.886  1.00 33.91 364 A 1 
ATOM 2756 C CB  . TYR A 0 364 . 100.008 44.750  -51.265  1.00 33.91 364 A 1 
ATOM 2757 O O   . TYR A 0 364 . 99.763  47.658  -50.725  1.00 33.91 364 A 1 
ATOM 2758 C CG  . TYR A 0 364 . 99.891  43.294  -51.684  1.00 33.91 364 A 1 
ATOM 2759 C CD1 . TYR A 0 364 . 99.136  42.402  -50.897  1.00 33.91 364 A 1 
ATOM 2760 C CD2 . TYR A 0 364 . 100.531 42.827  -52.849  1.00 33.91 364 A 1 
ATOM 2761 C CE1 . TYR A 0 364 . 99.009  41.052  -51.277  1.00 33.91 364 A 1 
ATOM 2762 C CE2 . TYR A 0 364 . 100.394 41.482  -53.242  1.00 33.91 364 A 1 
ATOM 2763 O OH  . TYR A 0 364 . 99.515  39.293  -52.834  1.00 33.91 364 A 1 
ATOM 2764 C CZ  . TYR A 0 364 . 99.635  40.591  -52.457  1.00 33.91 364 A 1 
ATOM 2765 N N   . GLY A 0 365 . 97.719  47.019  -50.085  1.00 39.97 365 A 1 
ATOM 2766 C CA  . GLY A 0 365 . 97.653  47.869  -48.883  1.00 39.97 365 A 1 
ATOM 2767 C C   . GLY A 0 365 . 96.442  47.561  -47.984  1.00 39.97 365 A 1 
ATOM 2768 O O   . GLY A 0 365 . 95.305  47.758  -48.396  1.00 39.97 365 A 1 
ATOM 2769 N N   . VAL A 0 366 . 96.671  47.079  -46.754  1.00 36.63 366 A 1 
ATOM 2770 C CA  . VAL A 0 366 . 95.620  46.703  -45.779  1.00 36.63 366 A 1 
ATOM 2771 C C   . VAL A 0 366 . 95.571  47.699  -44.616  1.00 36.63 366 A 1 
ATOM 2772 C CB  . VAL A 0 366 . 95.872  45.281  -45.216  1.00 36.63 366 A 1 
ATOM 2773 O O   . VAL A 0 366 . 96.598  47.920  -43.977  1.00 36.63 366 A 1 
ATOM 2774 C CG1 . VAL A 0 366 . 94.865  44.881  -44.125  1.00 36.63 366 A 1 
ATOM 2775 C CG2 . VAL A 0 366 . 95.803  44.213  -46.315  1.00 36.63 366 A 1 
ATOM 2776 N N   . ALA A 0 367 . 94.386  48.215  -44.258  1.00 40.17 367 A 1 
ATOM 2777 C CA  . ALA A 0 367 . 94.131  48.814  -42.938  1.00 40.17 367 A 1 
ATOM 2778 C C   . ALA A 0 367 . 92.632  48.804  -42.559  1.00 40.17 367 A 1 
ATOM 2779 C CB  . ALA A 0 367 . 94.688  50.242  -42.888  1.00 40.17 367 A 1 
ATOM 2780 O O   . ALA A 0 367 . 91.772  49.156  -43.358  1.00 40.17 367 A 1 
ATOM 2781 N N   . SER A 0 368 . 92.330  48.411  -41.317  1.00 39.69 368 A 1 
ATOM 2782 C CA  . SER A 0 368 . 90.975  48.247  -40.757  1.00 39.69 368 A 1 
ATOM 2783 C C   . SER A 0 368 . 90.530  49.434  -39.885  1.00 39.69 368 A 1 
ATOM 2784 C CB  . SER A 0 368 . 90.979  46.960  -39.915  1.00 39.69 368 A 1 
ATOM 2785 O O   . SER A 0 368 . 91.377  49.996  -39.186  1.00 39.69 368 A 1 
ATOM 2786 O OG  . SER A 0 368 . 89.826  46.830  -39.107  1.00 39.69 368 A 1 
ATOM 2787 N N   . LYS A 0 369 . 89.212  49.739  -39.884  1.00 42.47 369 A 1 
ATOM 2788 C CA  . LYS A 0 369 . 88.321  50.172  -38.759  1.00 42.47 369 A 1 
ATOM 2789 C C   . LYS A 0 369 . 87.118  50.998  -39.280  1.00 42.47 369 A 1 
ATOM 2790 C CB  . LYS A 0 369 . 89.053  51.029  -37.706  1.00 42.47 369 A 1 
ATOM 2791 O O   . LYS A 0 369 . 87.306  51.815  -40.168  1.00 42.47 369 A 1 
ATOM 2792 C CG  . LYS A 0 369 . 89.761  50.171  -36.640  1.00 42.47 369 A 1 
ATOM 2793 C CD  . LYS A 0 369 . 90.784  51.010  -35.868  1.00 42.47 369 A 1 
ATOM 2794 C CE  . LYS A 0 369 . 91.526  50.131  -34.857  1.00 42.47 369 A 1 
ATOM 2795 N NZ  . LYS A 0 369 . 92.461  50.932  -34.030  1.00 42.47 369 A 1 
ATOM 2796 N N   . GLY A 0 370 . 85.891  50.897  -38.749  1.00 38.12 370 A 1 
ATOM 2797 C CA  . GLY A 0 370 . 85.338  49.911  -37.803  1.00 38.12 370 A 1 
ATOM 2798 C C   . GLY A 0 370 . 84.072  50.394  -37.057  1.00 38.12 370 A 1 
ATOM 2799 O O   . GLY A 0 370 . 84.157  51.372  -36.323  1.00 38.12 370 A 1 
ATOM 2800 N N   . GLY A 0 371 . 82.950  49.660  -37.181  1.00 35.83 371 A 1 
ATOM 2801 C CA  . GLY A 0 371 . 81.705  49.811  -36.388  1.00 35.83 371 A 1 
ATOM 2802 C C   . GLY A 0 371 . 80.792  51.010  -36.740  1.00 35.83 371 A 1 
ATOM 2803 O O   . GLY A 0 371 . 81.229  51.934  -37.414  1.00 35.83 371 A 1 
ATOM 2804 N N   . GLN A 0 372 . 79.520  51.086  -36.309  1.00 36.93 372 A 1 
ATOM 2805 C CA  . GLN A 0 372 . 78.570  50.070  -35.793  1.00 36.93 372 A 1 
ATOM 2806 C C   . GLN A 0 372 . 77.171  50.731  -35.624  1.00 36.93 372 A 1 
ATOM 2807 C CB  . GLN A 0 372 . 79.041  49.539  -34.416  1.00 36.93 372 A 1 
ATOM 2808 O O   . GLN A 0 372 . 77.129  51.872  -35.172  1.00 36.93 372 A 1 
ATOM 2809 C CG  . GLN A 0 372 . 79.062  48.001  -34.340  1.00 36.93 372 A 1 
ATOM 2810 C CD  . GLN A 0 372 . 79.953  47.487  -33.208  1.00 36.93 372 A 1 
ATOM 2811 N NE2 . GLN A 0 372 . 79.500  46.556  -32.399  1.00 36.93 372 A 1 
ATOM 2812 O OE1 . GLN A 0 372 . 81.091  47.891  -33.050  1.00 36.93 372 A 1 
ATOM 2813 N N   . GLY A 0 373 . 76.037  50.062  -35.911  1.00 36.07 373 A 1 
ATOM 2814 C CA  . GLY A 0 373 . 74.705  50.619  -35.563  1.00 36.07 373 A 1 
ATOM 2815 C C   . GLY A 0 373 . 73.472  50.099  -36.330  1.00 36.07 373 A 1 
ATOM 2816 O O   . GLY A 0 373 . 73.215  50.510  -37.454  1.00 36.07 373 A 1 
ATOM 2817 N N   . TYR A 0 374 . 72.687  49.245  -35.669  1.00 37.13 374 A 1 
ATOM 2818 C CA  . TYR A 0 374 . 71.313  48.799  -35.990  1.00 37.13 374 A 1 
ATOM 2819 C C   . TYR A 0 374 . 70.282  49.954  -35.883  1.00 37.13 374 A 1 
ATOM 2820 C CB  . TYR A 0 374 . 71.000  47.725  -34.933  1.00 37.13 374 A 1 
ATOM 2821 O O   . TYR A 0 374 . 70.612  50.978  -35.294  1.00 37.13 374 A 1 
ATOM 2822 C CG  . TYR A 0 374 . 71.957  46.547  -34.917  1.00 37.13 374 A 1 
ATOM 2823 C CD1 . TYR A 0 374 . 71.723  45.453  -35.771  1.00 37.13 374 A 1 
ATOM 2824 C CD2 . TYR A 0 374 . 73.070  46.539  -34.049  1.00 37.13 374 A 1 
ATOM 2825 C CE1 . TYR A 0 374 . 72.601  44.354  -35.764  1.00 37.13 374 A 1 
ATOM 2826 C CE2 . TYR A 0 374 . 73.955  45.443  -34.046  1.00 37.13 374 A 1 
ATOM 2827 O OH  . TYR A 0 374 . 74.553  43.276  -34.901  1.00 37.13 374 A 1 
ATOM 2828 C CZ  . TYR A 0 374 . 73.718  44.347  -34.904  1.00 37.13 374 A 1 
ATOM 2829 N N   . SER A 0 375 . 69.013  49.908  -36.323  1.00 37.25 375 A 1 
ATOM 2830 C CA  . SER A 0 375 . 68.137  48.972  -37.083  1.00 37.25 375 A 1 
ATOM 2831 C C   . SER A 0 375 . 66.948  49.815  -37.609  1.00 37.25 375 A 1 
ATOM 2832 C CB  . SER A 0 375 . 67.553  47.862  -36.193  1.00 37.25 375 A 1 
ATOM 2833 O O   . SER A 0 375 . 66.595  50.800  -36.971  1.00 37.25 375 A 1 
ATOM 2834 O OG  . SER A 0 375 . 67.200  48.342  -34.911  1.00 37.25 375 A 1 
ATOM 2835 N N   . GLY A 0 376 . 66.321  49.568  -38.762  1.00 32.40 376 A 1 
ATOM 2836 C CA  . GLY A 0 376 . 65.388  48.460  -39.023  1.00 32.40 376 A 1 
ATOM 2837 C C   . GLY A 0 376 . 63.946  48.994  -39.134  1.00 32.40 376 A 1 
ATOM 2838 O O   . GLY A 0 376 . 63.460  49.644  -38.216  1.00 32.40 376 A 1 
ATOM 2839 N N   . SER A 0 377 . 63.266  48.759  -40.262  1.00 35.65 377 A 1 
ATOM 2840 C CA  . SER A 0 377 . 61.906  49.262  -40.520  1.00 35.65 377 A 1 
ATOM 2841 C C   . SER A 0 377 . 61.115  48.296  -41.405  1.00 35.65 377 A 1 
ATOM 2842 C CB  . SER A 0 377 . 61.973  50.644  -41.184  1.00 35.65 377 A 1 
ATOM 2843 O O   . SER A 0 377 . 61.668  47.715  -42.337  1.00 35.65 377 A 1 
ATOM 2844 O OG  . SER A 0 377 . 60.670  51.162  -41.368  1.00 35.65 377 A 1 
ATOM 2845 N N   . LYS A 0 378 . 59.816  48.141  -41.124  1.00 33.78 378 A 1 
ATOM 2846 C CA  . LYS A 0 378 . 58.836  47.444  -41.972  1.00 33.78 378 A 1 
ATOM 2847 C C   . LYS A 0 378 . 57.704  48.410  -42.321  1.00 33.78 378 A 1 
ATOM 2848 C CB  . LYS A 0 378 . 58.270  46.188  -41.272  1.00 33.78 378 A 1 
ATOM 2849 O O   . LYS A 0 378 . 57.298  49.211  -41.481  1.00 33.78 378 A 1 
ATOM 2850 C CG  . LYS A 0 378 . 59.263  45.016  -41.215  1.00 33.78 378 A 1 
ATOM 2851 C CD  . LYS A 0 378 . 58.621  43.742  -40.633  1.00 33.78 378 A 1 
ATOM 2852 C CE  . LYS A 0 378 . 59.629  42.585  -40.713  1.00 33.78 378 A 1 
ATOM 2853 N NZ  . LYS A 0 378 . 59.105  41.310  -40.162  1.00 33.78 378 A 1 
ATOM 2854 N N   . HIS A 0 379 . 57.155  48.288  -43.525  1.00 35.42 379 A 1 
ATOM 2855 C CA  . HIS A 0 379 . 55.886  48.903  -43.924  1.00 35.42 379 A 1 
ATOM 2856 C C   . HIS A 0 379 . 55.094  47.917  -44.787  1.00 35.42 379 A 1 
ATOM 2857 C CB  . HIS A 0 379 . 56.121  50.235  -44.665  1.00 35.42 379 A 1 
ATOM 2858 O O   . HIS A 0 379 . 55.659  47.273  -45.668  1.00 35.42 379 A 1 
ATOM 2859 C CG  . HIS A 0 379 . 55.877  51.455  -43.808  1.00 35.42 379 A 1 
ATOM 2860 C CD2 . HIS A 0 379 . 55.149  52.560  -44.158  1.00 35.42 379 A 1 
ATOM 2861 N ND1 . HIS A 0 379 . 56.299  51.647  -42.512  1.00 35.42 379 A 1 
ATOM 2862 C CE1 . HIS A 0 379 . 55.836  52.836  -42.093  1.00 35.42 379 A 1 
ATOM 2863 N NE2 . HIS A 0 379 . 55.134  53.436  -43.067  1.00 35.42 379 A 1 
ATOM 2864 N N   . GLY A 0 380 . 53.792  47.803  -44.522  1.00 34.29 380 A 1 
ATOM 2865 C CA  . GLY A 0 380 . 52.828  47.162  -45.420  1.00 34.29 380 A 1 
ATOM 2866 C C   . GLY A 0 380 . 52.143  48.201  -46.314  1.00 34.29 380 A 1 
ATOM 2867 O O   . GLY A 0 380 . 52.159  49.390  -46.001  1.00 34.29 380 A 1 
ATOM 2868 N N   . GLY A 0 381 . 51.541  47.757  -47.418  1.00 37.35 381 A 1 
ATOM 2869 C CA  . GLY A 0 381 . 50.893  48.634  -48.401  1.00 37.35 381 A 1 
ATOM 2870 C C   . GLY A 0 381 . 50.041  47.844  -49.393  1.00 37.35 381 A 1 
ATOM 2871 O O   . GLY A 0 381 . 50.491  47.503  -50.479  1.00 37.35 381 A 1 
ATOM 2872 N N   . TYR A 0 382 . 48.828  47.513  -48.968  1.00 33.07 382 A 1 
ATOM 2873 C CA  . TYR A 0 382 . 47.809  46.707  -49.655  1.00 33.07 382 A 1 
ATOM 2874 C C   . TYR A 0 382 . 46.847  47.563  -50.504  1.00 33.07 382 A 1 
ATOM 2875 C CB  . TYR A 0 382 . 47.019  45.937  -48.563  1.00 33.07 382 A 1 
ATOM 2876 O O   . TYR A 0 382 . 46.669  48.746  -50.222  1.00 33.07 382 A 1 
ATOM 2877 C CG  . TYR A 0 382 . 47.008  46.631  -47.201  1.00 33.07 382 A 1 
ATOM 2878 C CD1 . TYR A 0 382 . 47.755  46.086  -46.136  1.00 33.07 382 A 1 
ATOM 2879 C CD2 . TYR A 0 382 . 46.427  47.909  -47.060  1.00 33.07 382 A 1 
ATOM 2880 C CE1 . TYR A 0 382 . 47.955  46.827  -44.955  1.00 33.07 382 A 1 
ATOM 2881 C CE2 . TYR A 0 382 . 46.644  48.661  -45.890  1.00 33.07 382 A 1 
ATOM 2882 O OH  . TYR A 0 382 . 47.651  48.871  -43.728  1.00 33.07 382 A 1 
ATOM 2883 C CZ  . TYR A 0 382 . 47.417  48.127  -44.839  1.00 33.07 382 A 1 
ATOM 2884 N N   . GLY A 0 383 . 46.117  46.926  -51.433  1.00 36.11 383 A 1 
ATOM 2885 C CA  . GLY A 0 383 . 44.705  47.277  -51.669  1.00 36.11 383 A 1 
ATOM 2886 C C   . GLY A 0 383 . 44.224  47.484  -53.115  1.00 36.11 383 A 1 
ATOM 2887 O O   . GLY A 0 383 . 44.496  48.519  -53.712  1.00 36.11 383 A 1 
ATOM 2888 N N   . GLY A 0 384 . 43.353  46.574  -53.576  1.00 34.40 384 A 1 
ATOM 2889 C CA  . GLY A 0 384 . 42.346  46.813  -54.627  1.00 34.40 384 A 1 
ATOM 2890 C C   . GLY A 0 384 . 42.832  46.827  -56.086  1.00 34.40 384 A 1 
ATOM 2891 O O   . GLY A 0 384 . 44.010  47.005  -56.362  1.00 34.40 384 A 1 
ATOM 2892 N N   . HIS A 0 385 . 41.960  46.666  -57.086  1.00 31.96 385 A 1 
ATOM 2893 C CA  . HIS A 0 385 . 40.544  46.251  -57.092  1.00 31.96 385 A 1 
ATOM 2894 C C   . HIS A 0 385 . 40.200  45.763  -58.517  1.00 31.96 385 A 1 
ATOM 2895 C CB  . HIS A 0 385 . 39.617  47.441  -56.742  1.00 31.96 385 A 1 
ATOM 2896 O O   . HIS A 0 385 . 40.707  46.327  -59.484  1.00 31.96 385 A 1 
ATOM 2897 C CG  . HIS A 0 385 . 38.869  47.322  -55.435  1.00 31.96 385 A 1 
ATOM 2898 C CD2 . HIS A 0 385 . 39.103  48.053  -54.301  1.00 31.96 385 A 1 
ATOM 2899 N ND1 . HIS A 0 385 . 37.744  46.561  -55.193  1.00 31.96 385 A 1 
ATOM 2900 C CE1 . HIS A 0 385 . 37.330  46.814  -53.938  1.00 31.96 385 A 1 
ATOM 2901 N NE2 . HIS A 0 385 . 38.134  47.715  -53.356  1.00 31.96 385 A 1 
ATOM 2902 N N   . GLY A 0 386 . 39.304  44.783  -58.675  1.00 37.40 386 A 1 
ATOM 2903 C CA  . GLY A 0 386 . 38.802  44.385  -59.999  1.00 37.40 386 A 1 
ATOM 2904 C C   . GLY A 0 386 . 37.717  43.316  -59.910  1.00 37.40 386 A 1 
ATOM 2905 O O   . GLY A 0 386 . 38.004  42.198  -59.502  1.00 37.40 386 A 1 
ATOM 2906 N N   . SER A 0 387 . 36.472  43.661  -60.254  1.00 35.72 387 A 1 
ATOM 2907 C CA  . SER A 0 387 . 35.322  42.755  -60.143  1.00 35.72 387 A 1 
ATOM 2908 C C   . SER A 0 387 . 34.429  42.801  -61.383  1.00 35.72 387 A 1 
ATOM 2909 C CB  . SER A 0 387 . 34.493  43.096  -58.899  1.00 35.72 387 A 1 
ATOM 2910 O O   . SER A 0 387 . 33.950  43.872  -61.741  1.00 35.72 387 A 1 
ATOM 2911 O OG  . SER A 0 387 . 33.469  42.135  -58.726  1.00 35.72 387 A 1 
ATOM 2912 N N   . ALA A 0 388 . 34.173  41.605  -61.927  1.00 32.60 388 A 1 
ATOM 2913 C CA  . ALA A 0 388 . 32.996  41.177  -62.694  1.00 32.60 388 A 1 
ATOM 2914 C C   . ALA A 0 388 . 32.630  41.835  -64.052  1.00 32.60 388 A 1 
ATOM 2915 C CB  . ALA A 0 388 . 31.806  41.142  -61.720  1.00 32.60 388 A 1 
ATOM 2916 O O   . ALA A 0 388 . 32.992  42.960  -64.362  1.00 32.60 388 A 1 
ATOM 2917 N N   . TYR A 0 389 . 31.818  41.060  -64.798  1.00 36.61 389 A 1 
ATOM 2918 C CA  . TYR A 0 389 . 30.959  41.373  -65.962  1.00 36.61 389 A 1 
ATOM 2919 C C   . TYR A 0 389 . 31.588  41.988  -67.239  1.00 36.61 389 A 1 
ATOM 2920 C CB  . TYR A 0 389 . 29.693  42.121  -65.493  1.00 36.61 389 A 1 
ATOM 2921 O O   . TYR A 0 389 . 32.595  42.680  -67.196  1.00 36.61 389 A 1 
ATOM 2922 C CG  . TYR A 0 389 . 29.882  43.573  -65.081  1.00 36.61 389 A 1 
ATOM 2923 C CD1 . TYR A 0 389 . 30.035  43.915  -63.721  1.00 36.61 389 A 1 
ATOM 2924 C CD2 . TYR A 0 389 . 29.902  44.585  -66.060  1.00 36.61 389 A 1 
ATOM 2925 C CE1 . TYR A 0 389 . 30.251  45.255  -63.346  1.00 36.61 389 A 1 
ATOM 2926 C CE2 . TYR A 0 389 . 30.109  45.928  -65.690  1.00 36.61 389 A 1 
ATOM 2927 O OH  . TYR A 0 389 . 30.516  47.556  -63.975  1.00 36.61 389 A 1 
ATOM 2928 C CZ  . TYR A 0 389 . 30.298  46.262  -64.331  1.00 36.61 389 A 1 
ATOM 2929 N N   . GLY A 0 390 . 30.951  41.776  -68.410  1.00 41.52 390 A 1 
ATOM 2930 C CA  . GLY A 0 390 . 31.232  42.625  -69.592  1.00 41.52 390 A 1 
ATOM 2931 C C   . GLY A 0 390 . 31.228  42.042  -71.016  1.00 41.52 390 A 1 
ATOM 2932 O O   . GLY A 0 390 . 31.856  42.635  -71.881  1.00 41.52 390 A 1 
ATOM 2933 N N   . SER A 0 391 . 30.555  40.918  -71.283  1.00 33.17 391 A 1 
ATOM 2934 C CA  . SER A 0 391 . 30.159  40.413  -72.621  1.00 33.17 391 A 1 
ATOM 2935 C C   . SER A 0 391 . 30.374  41.320  -73.870  1.00 33.17 391 A 1 
ATOM 2936 C CB  . SER A 0 391 . 28.657  40.085  -72.524  1.00 33.17 391 A 1 
ATOM 2937 O O   . SER A 0 391 . 29.633  42.280  -74.065  1.00 33.17 391 A 1 
ATOM 2938 O OG  . SER A 0 391 . 28.044  39.911  -73.783  1.00 33.17 391 A 1 
ATOM 2939 N N   . ASN A 0 392 . 31.190  40.825  -74.815  1.00 38.80 392 A 1 
ATOM 2940 C CA  . ASN A 0 392 . 30.984  40.860  -76.282  1.00 38.80 392 A 1 
ATOM 2941 C C   . ASN A 0 392 . 30.989  42.217  -77.048  1.00 38.80 392 A 1 
ATOM 2942 C CB  . ASN A 0 392 . 29.704  40.049  -76.572  1.00 38.80 392 A 1 
ATOM 2943 O O   . ASN A 0 392 . 30.063  43.017  -76.950  1.00 38.80 392 A 1 
ATOM 2944 C CG  . ASN A 0 392 . 29.587  39.621  -78.016  1.00 38.80 392 A 1 
ATOM 2945 N ND2 . ASN A 0 392 . 28.440  39.795  -78.628  1.00 38.80 392 A 1 
ATOM 2946 O OD1 . ASN A 0 392 . 30.522  39.109  -78.605  1.00 38.80 392 A 1 
ATOM 2947 N N   . GLY A 0 393 . 31.960  42.400  -77.958  1.00 39.33 393 A 1 
ATOM 2948 C CA  . GLY A 0 393 . 32.015  43.506  -78.932  1.00 39.33 393 A 1 
ATOM 2949 C C   . GLY A 0 393 . 33.133  43.319  -79.974  1.00 39.33 393 A 1 
ATOM 2950 O O   . GLY A 0 393 . 34.180  42.765  -79.653  1.00 39.33 393 A 1 
ATOM 2951 N N   . TYR A 0 394 . 32.916  43.740  -81.228  1.00 34.73 394 A 1 
ATOM 2952 C CA  . TYR A 0 394 . 33.734  43.336  -82.392  1.00 34.73 394 A 1 
ATOM 2953 C C   . TYR A 0 394 . 34.373  44.519  -83.157  1.00 34.73 394 A 1 
ATOM 2954 C CB  . TYR A 0 394 . 32.856  42.529  -83.375  1.00 34.73 394 A 1 
ATOM 2955 O O   . TYR A 0 394 . 33.927  45.653  -83.011  1.00 34.73 394 A 1 
ATOM 2956 C CG  . TYR A 0 394 . 31.895  41.512  -82.779  1.00 34.73 394 A 1 
ATOM 2957 C CD1 . TYR A 0 394 . 32.336  40.214  -82.453  1.00 34.73 394 A 1 
ATOM 2958 C CD2 . TYR A 0 394 . 30.544  41.863  -82.582  1.00 34.73 394 A 1 
ATOM 2959 C CE1 . TYR A 0 394 . 31.429  39.270  -81.932  1.00 34.73 394 A 1 
ATOM 2960 C CE2 . TYR A 0 394 . 29.634  40.920  -82.068  1.00 34.73 394 A 1 
ATOM 2961 O OH  . TYR A 0 394 . 29.188  38.714  -81.254  1.00 34.73 394 A 1 
ATOM 2962 C CZ  . TYR A 0 394 . 30.074  39.620  -81.745  1.00 34.73 394 A 1 
ATOM 2963 N N   . ALA A 0 395 . 35.285  44.195  -84.097  1.00 39.21 395 A 1 
ATOM 2964 C CA  . ALA A 0 395 . 35.767  45.028  -85.226  1.00 39.21 395 A 1 
ATOM 2965 C C   . ALA A 0 395 . 36.769  46.182  -84.907  1.00 39.21 395 A 1 
ATOM 2966 C CB  . ALA A 0 395 . 34.522  45.489  -86.021  1.00 39.21 395 A 1 
ATOM 2967 O O   . ALA A 0 395 . 36.750  46.732  -83.817  1.00 39.21 395 A 1 
ATOM 2968 N N   . LYS A 0 396 . 37.658  46.645  -85.819  1.00 38.33 396 A 1 
ATOM 2969 C CA  . LYS A 0 396 . 38.203  46.092  -87.094  1.00 38.33 396 A 1 
ATOM 2970 C C   . LYS A 0 396 . 39.339  46.982  -87.663  1.00 38.33 396 A 1 
ATOM 2971 C CB  . LYS A 0 396 . 37.084  46.010  -88.155  1.00 38.33 396 A 1 
ATOM 2972 O O   . LYS A 0 396 . 39.106  48.157  -87.916  1.00 38.33 396 A 1 
ATOM 2973 C CG  . LYS A 0 396 . 37.481  45.822  -89.630  1.00 38.33 396 A 1 
ATOM 2974 C CD  . LYS A 0 396 . 36.199  45.802  -90.477  1.00 38.33 396 A 1 
ATOM 2975 C CE  . LYS A 0 396 . 36.519  45.697  -91.971  1.00 38.33 396 A 1 
ATOM 2976 N NZ  . LYS A 0 396 . 35.279  45.740  -92.788  1.00 38.33 396 A 1 
ATOM 2977 N N   . GLY A 0 397 . 40.465  46.360  -88.042  1.00 40.45 397 A 1 
ATOM 2978 C CA  . GLY A 0 397 . 41.508  46.884  -88.954  1.00 40.45 397 A 1 
ATOM 2979 C C   . GLY A 0 397 . 42.449  47.974  -88.402  1.00 40.45 397 A 1 
ATOM 2980 O O   . GLY A 0 397 . 42.194  48.503  -87.331  1.00 40.45 397 A 1 
ATOM 2981 N N   . ALA A 0 398 . 43.516  48.421  -89.083  1.00 35.04 398 A 1 
ATOM 2982 C CA  . ALA A 0 398 . 44.399  47.905  -90.160  1.00 35.04 398 A 1 
ATOM 2983 C C   . ALA A 0 398 . 45.089  49.113  -90.857  1.00 35.04 398 A 1 
ATOM 2984 C CB  . ALA A 0 398 . 43.665  47.078  -91.230  1.00 35.04 398 A 1 
ATOM 2985 O O   . ALA A 0 398 . 44.482  50.178  -90.940  1.00 35.04 398 A 1 
ATOM 2986 N N   . SER A 0 399 . 46.288  48.924  -91.443  1.00 38.78 399 A 1 
ATOM 2987 C CA  . SER A 0 399 . 47.175  49.959  -92.055  1.00 38.78 399 A 1 
ATOM 2988 C C   . SER A 0 399 . 47.750  50.997  -91.065  1.00 38.78 399 A 1 
ATOM 2989 C CB  . SER A 0 399 . 46.518  50.631  -93.274  1.00 38.78 399 A 1 
ATOM 2990 O O   . SER A 0 399 . 47.166  51.219  -90.012  1.00 38.78 399 A 1 
ATOM 2991 O OG  . SER A 0 399 . 45.546  51.586  -92.907  1.00 38.78 399 A 1 
ATOM 2992 N N   . GLY A 0 400 . 48.900  51.647  -91.294  1.00 38.17 400 A 1 
ATOM 2993 C CA  . GLY A 0 400 . 49.948  51.529  -92.331  1.00 38.17 400 A 1 
ATOM 2994 C C   . GLY A 0 400 . 51.194  52.330  -91.866  1.00 38.17 400 A 1 
ATOM 2995 O O   . GLY A 0 400 . 51.039  53.284  -91.116  1.00 38.17 400 A 1 
ATOM 2996 N N   . SER A 0 401 . 52.445  51.884  -92.052  1.00 38.67 401 A 1 
ATOM 2997 C CA  . SER A 0 401 . 53.259  51.849  -93.291  1.00 38.67 401 A 1 
ATOM 2998 C C   . SER A 0 401 . 54.088  53.128  -93.554  1.00 38.67 401 A 1 
ATOM 2999 C CB  . SER A 0 401 . 52.448  51.495  -94.548  1.00 38.67 401 A 1 
ATOM 3000 O O   . SER A 0 401 . 53.492  54.191  -93.669  1.00 38.67 401 A 1 
ATOM 3001 O OG  . SER A 0 401 . 51.541  52.527  -94.882  1.00 38.67 401 A 1 
ATOM 3002 N N   . GLN A 0 402 . 55.404  52.967  -93.824  1.00 43.72 402 A 1 
ATOM 3003 C CA  . GLN A 0 402 . 56.329  53.950  -94.464  1.00 43.72 402 A 1 
ATOM 3004 C C   . GLN A 0 402 . 56.712  55.178  -93.588  1.00 43.72 402 A 1 
ATOM 3005 C CB  . GLN A 0 402 . 55.738  54.310  -95.845  1.00 43.72 402 A 1 
ATOM 3006 O O   . GLN A 0 402 . 55.951  55.542  -92.704  1.00 43.72 402 A 1 
ATOM 3007 C CG  . GLN A 0 402 . 55.673  53.085  -96.784  1.00 43.72 402 A 1 
ATOM 3008 C CD  . GLN A 0 402 . 54.852  53.306  -98.051  1.00 43.72 402 A 1 
ATOM 3009 N NE2 . GLN A 0 402 . 54.760  52.316  -98.910  1.00 43.72 402 A 1 
ATOM 3010 O OE1 . GLN A 0 402 . 54.256  54.339  -98.295  1.00 43.72 402 A 1 
ATOM 3011 N N   . HIS A 0 403 . 57.863  55.874  -93.681  1.00 38.74 403 A 1 
ATOM 3012 C CA  . HIS A 0 403 . 59.121  55.889  -94.485  1.00 38.74 403 A 1 
ATOM 3013 C C   . HIS A 0 403 . 60.210  56.629  -93.628  1.00 38.74 403 A 1 
ATOM 3014 C CB  . HIS A 0 403 . 58.876  56.742  -95.758  1.00 38.74 403 A 1 
ATOM 3015 O O   . HIS A 0 403 . 59.842  57.219  -92.619  1.00 38.74 403 A 1 
ATOM 3016 C CG  . HIS A 0 403 . 58.550  56.022  -97.045  1.00 38.74 403 A 1 
ATOM 3017 C CD2 . HIS A 0 403 . 58.816  54.720  -97.384  1.00 38.74 403 A 1 
ATOM 3018 N ND1 . HIS A 0 403 . 57.896  56.585  -98.118  1.00 38.74 403 A 1 
ATOM 3019 C CE1 . HIS A 0 403 . 57.749  55.643  -99.065  1.00 38.74 403 A 1 
ATOM 3020 N NE2 . HIS A 0 403 . 58.299  54.488  -98.661  1.00 38.74 403 A 1 
ATOM 3021 N N   . ALA A 0 404 . 61.509  56.796  -93.948  1.00 39.53 404 A 1 
ATOM 3022 C CA  . ALA A 0 404 . 62.540  56.089  -94.739  1.00 39.53 404 A 1 
ATOM 3023 C C   . ALA A 0 404 . 63.893  56.869  -94.627  1.00 39.53 404 A 1 
ATOM 3024 C CB  . ALA A 0 404 . 62.153  56.016  -96.224  1.00 39.53 404 A 1 
ATOM 3025 O O   . ALA A 0 404 . 63.865  58.040  -94.264  1.00 39.53 404 A 1 
ATOM 3026 N N   . ALA A 0 405 . 65.019  56.267  -95.065  1.00 38.03 405 A 1 
ATOM 3027 C CA  . ALA A 0 405 . 66.281  56.922  -95.509  1.00 38.03 405 A 1 
ATOM 3028 C C   . ALA A 0 405 . 67.169  57.702  -94.483  1.00 38.03 405 A 1 
ATOM 3029 C CB  . ALA A 0 405 . 65.923  57.788  -96.735  1.00 38.03 405 A 1 
ATOM 3030 O O   . ALA A 0 405 . 66.667  58.244  -93.509  1.00 38.03 405 A 1 
ATOM 3031 N N   . ALA A 0 406 . 68.499  57.863  -94.661  1.00 39.61 406 A 1 
ATOM 3032 C CA  . ALA A 0 406 . 69.509  57.102  -95.438  1.00 39.61 406 A 1 
ATOM 3033 C C   . ALA A 0 406 . 70.975  57.539  -95.124  1.00 39.61 406 A 1 
ATOM 3034 C CB  . ALA A 0 406 . 69.310  57.306  -96.951  1.00 39.61 406 A 1 
ATOM 3035 O O   . ALA A 0 406 . 71.214  58.706  -94.829  1.00 39.61 406 A 1 
ATOM 3036 N N   . GLY A 0 407 . 71.948  56.635  -95.356  1.00 39.74 407 A 1 
ATOM 3037 C CA  . GLY A 0 407 . 73.331  56.955  -95.792  1.00 39.74 407 A 1 
ATOM 3038 C C   . GLY A 0 407 . 74.477  56.979  -94.746  1.00 39.74 407 A 1 
ATOM 3039 O O   . GLY A 0 407 . 74.217  57.190  -93.569  1.00 39.74 407 A 1 
ATOM 3040 N N   . GLN A 0 408 . 75.771  56.803  -95.105  1.00 39.17 408 A 1 
ATOM 3041 C CA  . GLN A 0 408 . 76.379  56.305  -96.369  1.00 39.17 408 A 1 
ATOM 3042 C C   . GLN A 0 408 . 77.922  56.040  -96.274  1.00 39.17 408 A 1 
ATOM 3043 C CB  . GLN A 0 408 . 76.152  57.358  -97.480  1.00 39.17 408 A 1 
ATOM 3044 O O   . GLN A 0 408 . 78.642  56.979  -95.963  1.00 39.17 408 A 1 
ATOM 3045 C CG  . GLN A 0 408 . 76.600  56.884  -98.870  1.00 39.17 408 A 1 
ATOM 3046 C CD  . GLN A 0 408 . 76.079  57.801  -99.973  1.00 39.17 408 A 1 
ATOM 3047 N NE2 . GLN A 0 408 . 76.930  58.332  -100.822 1.00 39.17 408 A 1 
ATOM 3048 O OE1 . GLN A 0 408 . 74.894  58.048  -100.104 1.00 39.17 408 A 1 
ATOM 3049 N N   . ALA A 0 409 . 78.408  54.846  -96.697  1.00 36.86 409 A 1 
ATOM 3050 C CA  . ALA A 0 409 . 79.809  54.446  -97.076  1.00 36.86 409 A 1 
ATOM 3051 C C   . ALA A 0 409 . 80.974  54.642  -96.048  1.00 36.86 409 A 1 
ATOM 3052 C CB  . ALA A 0 409 . 80.123  55.083  -98.438  1.00 36.86 409 A 1 
ATOM 3053 O O   . ALA A 0 409 . 80.836  55.423  -95.119  1.00 36.86 409 A 1 
ATOM 3054 N N   . GLY A 0 410 . 82.165  53.999  -96.103  1.00 37.85 410 A 1 
ATOM 3055 C CA  . GLY A 0 410 . 82.866  53.015  -96.985  1.00 37.85 410 A 1 
ATOM 3056 C C   . GLY A 0 410 . 84.364  52.896  -96.533  1.00 37.85 410 A 1 
ATOM 3057 O O   . GLY A 0 410 . 84.709  53.585  -95.579  1.00 37.85 410 A 1 
ATOM 3058 N N   . TYR A 0 411 . 85.345  52.149  -97.090  1.00 35.79 411 A 1 
ATOM 3059 C CA  . TYR A 0 411 . 85.470  51.126  -98.160  1.00 35.79 411 A 1 
ATOM 3060 C C   . TYR A 0 411 . 86.907  50.487  -98.171  1.00 35.79 411 A 1 
ATOM 3061 C CB  . TYR A 0 411 . 85.333  51.794  -99.546  1.00 35.79 411 A 1 
ATOM 3062 O O   . TYR A 0 411 . 87.878  51.231  -98.065  1.00 35.79 411 A 1 
ATOM 3063 C CG  . TYR A 0 411 . 83.941  52.007  -100.104 1.00 35.79 411 A 1 
ATOM 3064 C CD1 . TYR A 0 411 . 83.105  50.900  -100.348 1.00 35.79 411 A 1 
ATOM 3065 C CD2 . TYR A 0 411 . 83.532  53.296  -100.505 1.00 35.79 411 A 1 
ATOM 3066 C CE1 . TYR A 0 411 . 81.860  51.080  -100.979 1.00 35.79 411 A 1 
ATOM 3067 C CE2 . TYR A 0 411 . 82.288  53.481  -101.138 1.00 35.79 411 A 1 
ATOM 3068 O OH  . TYR A 0 411 . 80.262  52.534  -102.014 1.00 35.79 411 A 1 
ATOM 3069 C CZ  . TYR A 0 411 . 81.452  52.369  -101.380 1.00 35.79 411 A 1 
ATOM 3070 N N   . GLY A 0 412 . 87.056  49.182  -98.493  1.00 39.06 412 A 1 
ATOM 3071 C CA  . GLY A 0 412 . 88.258  48.589  -99.158  1.00 39.06 412 A 1 
ATOM 3072 C C   . GLY A 0 412 . 89.279  47.784  -98.306  1.00 39.06 412 A 1 
ATOM 3073 O O   . GLY A 0 412 . 89.889  48.314  -97.393  1.00 39.06 412 A 1 
ATOM 3074 N N   . GLN A 0 413 . 89.431  46.460  -98.494  1.00 34.76 413 A 1 
ATOM 3075 C CA  . GLN A 0 413 . 90.412  45.749  -99.368  1.00 34.76 413 A 1 
ATOM 3076 C C   . GLN A 0 413 . 91.809  45.571  -98.690  1.00 34.76 413 A 1 
ATOM 3077 C CB  . GLN A 0 413 . 90.386  46.350  -100.795 1.00 34.76 413 A 1 
ATOM 3078 O O   . GLN A 0 413 . 92.301  46.518  -98.095  1.00 34.76 413 A 1 
ATOM 3079 C CG  . GLN A 0 413 . 90.576  45.356  -101.958 1.00 34.76 413 A 1 
ATOM 3080 C CD  . GLN A 0 413 . 89.474  45.466  -103.016 1.00 34.76 413 A 1 
ATOM 3081 N NE2 . GLN A 0 413 . 88.662  44.453  -103.211 1.00 34.76 413 A 1 
ATOM 3082 O OE1 . GLN A 0 413 . 89.312  46.480  -103.671 1.00 34.76 413 A 1 
ATOM 3083 N N   . ALA A 0 414 . 92.494  44.406  -98.657  1.00 34.49 414 A 1 
ATOM 3084 C CA  . ALA A 0 414 . 92.366  43.158  -99.437  1.00 34.49 414 A 1 
ATOM 3085 C C   . ALA A 0 414 . 92.931  41.861  -98.752  1.00 34.49 414 A 1 
ATOM 3086 C CB  . ALA A 0 414 . 93.157  43.392  -100.733 1.00 34.49 414 A 1 
ATOM 3087 O O   . ALA A 0 414 . 93.823  41.950  -97.912  1.00 34.49 414 A 1 
ATOM 3088 N N   . THR A 0 415 . 92.485  40.688  -99.246  1.00 37.28 415 A 1 
ATOM 3089 C CA  . THR A 0 415 . 93.204  39.397  -99.517  1.00 37.28 415 A 1 
ATOM 3090 C C   . THR A 0 415 . 93.775  38.436  -98.437  1.00 37.28 415 A 1 
ATOM 3091 C CB  . THR A 0 415 . 94.295  39.583  -100.595 1.00 37.28 415 A 1 
ATOM 3092 O O   . THR A 0 415 . 94.752  38.753  -97.763  1.00 37.28 415 A 1 
ATOM 3093 C CG2 . THR A 0 415 . 93.702  39.740  -101.994 1.00 37.28 415 A 1 
ATOM 3094 O OG1 . THR A 0 415 . 95.108  40.703  -100.327 1.00 37.28 415 A 1 
ATOM 3095 N N   . SER A 0 416 . 93.322  37.167  -98.540  1.00 33.63 416 A 1 
ATOM 3096 C CA  . SER A 0 416 . 94.122  35.926  -98.793  1.00 33.63 416 A 1 
ATOM 3097 C C   . SER A 0 416 . 94.549  34.920  -97.688  1.00 33.63 416 A 1 
ATOM 3098 C CB  . SER A 0 416 . 95.303  36.166  -99.747  1.00 33.63 416 A 1 
ATOM 3099 O O   . SER A 0 416 . 95.483  35.132  -96.924  1.00 33.63 416 A 1 
ATOM 3100 O OG  . SER A 0 416 . 94.842  36.213  -101.084 1.00 33.63 416 A 1 
ATOM 3101 N N   . ASP A 0 417 . 93.950  33.720  -97.798  1.00 33.32 417 A 1 
ATOM 3102 C CA  . ASP A 0 417 . 94.581  32.384  -97.962  1.00 33.32 417 A 1 
ATOM 3103 C C   . ASP A 0 417 . 95.502  31.755  -96.876  1.00 33.32 417 A 1 
ATOM 3104 C CB  . ASP A 0 417 . 95.265  32.313  -99.352  1.00 33.32 417 A 1 
ATOM 3105 O O   . ASP A 0 417 . 96.712  31.955  -96.902  1.00 33.32 417 A 1 
ATOM 3106 C CG  . ASP A 0 417 . 94.410  32.866  -100.496 1.00 33.32 417 A 1 
ATOM 3107 O OD1 . ASP A 0 417 . 93.179  32.661  -100.443 1.00 33.32 417 A 1 
ATOM 3108 O OD2 . ASP A 0 417 . 94.968  33.560  -101.374 1.00 33.32 417 A 1 
ATOM 3109 N N   . TRP A 0 418 . 94.967  30.814  -96.062  1.00 33.53 418 A 1 
ATOM 3110 C CA  . TRP A 0 418 . 95.415  29.388  -95.991  1.00 33.53 418 A 1 
ATOM 3111 C C   . TRP A 0 418 . 94.648  28.511  -94.951  1.00 33.53 418 A 1 
ATOM 3112 C CB  . TRP A 0 418 . 96.945  29.200  -95.772  1.00 33.53 418 A 1 
ATOM 3113 O O   . TRP A 0 418 . 94.857  28.615  -93.748  1.00 33.53 418 A 1 
ATOM 3114 C CG  . TRP A 0 418 . 97.745  28.746  -96.975  1.00 33.53 418 A 1 
ATOM 3115 C CD1 . TRP A 0 418 . 97.671  29.275  -98.218  1.00 33.53 418 A 1 
ATOM 3116 C CD2 . TRP A 0 418 . 98.779  27.707  -97.070  1.00 33.53 418 A 1 
ATOM 3117 C CE2 . TRP A 0 418 . 99.249  27.647  -98.419  1.00 33.53 418 A 1 
ATOM 3118 C CE3 . TRP A 0 418 . 99.369  26.802  -96.159  1.00 33.53 418 A 1 
ATOM 3119 N NE1 . TRP A 0 418 . 98.538  28.627  -99.072  1.00 33.53 418 A 1 
ATOM 3120 C CH2 . TRP A 0 418 . 100.780 25.841  -97.913  1.00 33.53 418 A 1 
ATOM 3121 C CZ2 . TRP A 0 418 . 100.227 26.734  -98.846  1.00 33.53 418 A 1 
ATOM 3122 C CZ3 . TRP A 0 418 . 100.352 25.880  -96.574  1.00 33.53 418 A 1 
ATOM 3123 N N   . GLN A 0 419 . 93.865  27.550  -95.465  1.00 38.54 419 A 1 
ATOM 3124 C CA  . GLN A 0 419 . 93.736  26.139  -95.022  1.00 38.54 419 A 1 
ATOM 3125 C C   . GLN A 0 419 . 93.343  25.750  -93.563  1.00 38.54 419 A 1 
ATOM 3126 C CB  . GLN A 0 419 . 95.040  25.397  -95.394  1.00 38.54 419 A 1 
ATOM 3127 O O   . GLN A 0 419 . 94.149  25.815  -92.632  1.00 38.54 419 A 1 
ATOM 3128 C CG  . GLN A 0 419 . 95.447  25.479  -96.878  1.00 38.54 419 A 1 
ATOM 3129 C CD  . GLN A 0 419 . 96.809  24.844  -97.149  1.00 38.54 419 A 1 
ATOM 3130 N NE2 . GLN A 0 419 . 97.369  25.052  -98.318  1.00 38.54 419 A 1 
ATOM 3131 O OE1 . GLN A 0 419 . 97.397  24.160  -96.329  1.00 38.54 419 A 1 
ATOM 3132 N N   . GLY A 0 420 . 92.236  24.990  -93.436  1.00 33.25 420 A 1 
ATOM 3133 C CA  . GLY A 0 420 . 92.368  23.610  -92.918  1.00 33.25 420 A 1 
ATOM 3134 C C   . GLY A 0 420 . 91.296  23.005  -91.989  1.00 33.25 420 A 1 
ATOM 3135 O O   . GLY A 0 420 . 91.566  22.862  -90.802  1.00 33.25 420 A 1 
ATOM 3136 N N   . ALA A 0 421 . 90.236  22.439  -92.584  1.00 30.11 421 A 1 
ATOM 3137 C CA  . ALA A 0 421 . 89.527  21.218  -92.145  1.00 30.11 421 A 1 
ATOM 3138 C C   . ALA A 0 421 . 88.530  21.232  -90.952  1.00 30.11 421 A 1 
ATOM 3139 C CB  . ALA A 0 421 . 90.538  20.057  -92.062  1.00 30.11 421 A 1 
ATOM 3140 O O   . ALA A 0 421 . 88.744  20.545  -89.954  1.00 30.11 421 A 1 
ATOM 3141 N N   . SER A 0 422 . 87.327  21.774  -91.181  1.00 40.08 422 A 1 
ATOM 3142 C CA  . SER A 0 422 . 86.069  21.079  -90.830  1.00 40.08 422 A 1 
ATOM 3143 C C   . SER A 0 422 . 84.922  21.460  -91.786  1.00 40.08 422 A 1 
ATOM 3144 C CB  . SER A 0 422 . 85.667  21.284  -89.362  1.00 40.08 422 A 1 
ATOM 3145 O O   . SER A 0 422 . 84.456  22.593  -91.825  1.00 40.08 422 A 1 
ATOM 3146 O OG  . SER A 0 422 . 85.682  22.640  -88.985  1.00 40.08 422 A 1 
ATOM 3147 N N   . ALA A 0 423 . 84.476  20.503  -92.603  1.00 34.67 423 A 1 
ATOM 3148 C CA  . ALA A 0 423 . 83.311  20.635  -93.480  1.00 34.67 423 A 1 
ATOM 3149 C C   . ALA A 0 423 . 82.591  19.282  -93.570  1.00 34.67 423 A 1 
ATOM 3150 C CB  . ALA A 0 423 . 83.747  21.150  -94.861  1.00 34.67 423 A 1 
ATOM 3151 O O   . ALA A 0 423 . 83.227  18.239  -93.430  1.00 34.67 423 A 1 
ATOM 3152 N N   . SER A 0 424 . 81.279  19.312  -93.823  1.00 32.91 424 A 1 
ATOM 3153 C CA  . SER A 0 424 . 80.330  18.190  -93.695  1.00 32.91 424 A 1 
ATOM 3154 C C   . SER A 0 424 . 80.175  17.628  -92.272  1.00 32.91 424 A 1 
ATOM 3155 C CB  . SER A 0 424 . 80.527  17.096  -94.766  1.00 32.91 424 A 1 
ATOM 3156 O O   . SER A 0 424 . 80.842  16.680  -91.876  1.00 32.91 424 A 1 
ATOM 3157 O OG  . SER A 0 424 . 81.754  16.402  -94.693  1.00 32.91 424 A 1 
ATOM 3158 N N   . SER A 0 425 . 79.200  18.180  -91.545  1.00 37.09 425 A 1 
ATOM 3159 C CA  . SER A 0 425 . 78.431  17.447  -90.535  1.00 37.09 425 A 1 
ATOM 3160 C C   . SER A 0 425 . 76.940  17.674  -90.807  1.00 37.09 425 A 1 
ATOM 3161 C CB  . SER A 0 425 . 78.826  17.823  -89.101  1.00 37.09 425 A 1 
ATOM 3162 O O   . SER A 0 425 . 76.572  18.645  -91.467  1.00 37.09 425 A 1 
ATOM 3163 O OG  . SER A 0 425 . 79.031  16.650  -88.336  1.00 37.09 425 A 1 
ATOM 3164 N N   . GLN A 0 426 . 76.129  16.722  -90.358  1.00 39.71 426 A 1 
ATOM 3165 C CA  . GLN A 0 426 . 74.691  16.533  -90.568  1.00 39.71 426 A 1 
ATOM 3166 C C   . GLN A 0 426 . 73.877  17.849  -90.672  1.00 39.71 426 A 1 
ATOM 3167 C CB  . GLN A 0 426 . 74.189  15.658  -89.399  1.00 39.71 426 A 1 
ATOM 3168 O O   . GLN A 0 426 . 74.061  18.764  -89.882  1.00 39.71 426 A 1 
ATOM 3169 C CG  . GLN A 0 426 . 74.869  14.277  -89.244  1.00 39.71 426 A 1 
ATOM 3170 C CD  . GLN A 0 426 . 76.109  14.236  -88.343  1.00 39.71 426 A 1 
ATOM 3171 N NE2 . GLN A 0 426 . 76.513  13.075  -87.880  1.00 39.71 426 A 1 
ATOM 3172 O OE1 . GLN A 0 426 . 76.769  15.226  -88.070  1.00 39.71 426 A 1 
ATOM 3173 N N   . ALA A 0 427 . 72.917  18.023  -91.589  1.00 33.34 427 A 1 
ATOM 3174 C CA  . ALA A 0 427 . 71.862  17.072  -91.971  1.00 33.34 427 A 1 
ATOM 3175 C C   . ALA A 0 427 . 71.095  16.492  -90.762  1.00 33.34 427 A 1 
ATOM 3176 C CB  . ALA A 0 427 . 72.329  16.039  -93.010  1.00 33.34 427 A 1 
ATOM 3177 O O   . ALA A 0 427 . 70.628  15.358  -90.806  1.00 33.34 427 A 1 
ATOM 3178 N N   . ALA A 0 428 . 71.003  17.260  -89.672  1.00 36.07 428 A 1 
ATOM 3179 C CA  . ALA A 0 428 . 70.120  16.959  -88.554  1.00 36.07 428 A 1 
ATOM 3180 C C   . ALA A 0 428 . 68.679  17.289  -88.967  1.00 36.07 428 A 1 
ATOM 3181 C CB  . ALA A 0 428 . 70.588  17.747  -87.324  1.00 36.07 428 A 1 
ATOM 3182 O O   . ALA A 0 428 . 68.276  18.451  -89.012  1.00 36.07 428 A 1 
ATOM 3183 N N   . SER A 0 429 . 67.918  16.261  -89.330  1.00 35.66 429 A 1 
ATOM 3184 C CA  . SER A 0 429 . 66.482  16.369  -89.557  1.00 35.66 429 A 1 
ATOM 3185 C C   . SER A 0 429 . 65.777  16.598  -88.222  1.00 35.66 429 A 1 
ATOM 3186 C CB  . SER A 0 429 . 65.967  15.094  -90.239  1.00 35.66 429 A 1 
ATOM 3187 O O   . SER A 0 429 . 65.582  15.649  -87.467  1.00 35.66 429 A 1 
ATOM 3188 O OG  . SER A 0 429 . 66.469  13.944  -89.585  1.00 35.66 429 A 1 
ATOM 3189 N N   . GLY A 0 430 . 65.385  17.845  -87.951  1.00 35.95 430 A 1 
ATOM 3190 C CA  . GLY A 0 430 . 64.428  18.181  -86.897  1.00 35.95 430 A 1 
ATOM 3191 C C   . GLY A 0 430 . 63.037  17.662  -87.256  1.00 35.95 430 A 1 
ATOM 3192 O O   . GLY A 0 430 . 62.183  18.423  -87.705  1.00 35.95 430 A 1 
ATOM 3193 N N   . ALA A 0 431 . 62.841  16.351  -87.124  1.00 30.70 431 A 1 
ATOM 3194 C CA  . ALA A 0 431 . 61.522  15.765  -86.970  1.00 30.70 431 A 1 
ATOM 3195 C C   . ALA A 0 431 . 61.113  16.042  -85.520  1.00 30.70 431 A 1 
ATOM 3196 C CB  . ALA A 0 431 . 61.596  14.271  -87.312  1.00 30.70 431 A 1 
ATOM 3197 O O   . ALA A 0 431 . 61.667  15.443  -84.610  1.00 30.70 431 A 1 
ATOM 3198 N N   . TYR A 0 432 . 60.250  17.037  -85.321  1.00 36.75 432 A 1 
ATOM 3199 C CA  . TYR A 0 432 . 59.783  17.448  -83.999  1.00 36.75 432 A 1 
ATOM 3200 C C   . TYR A 0 432 . 58.505  16.674  -83.646  1.00 36.75 432 A 1 
ATOM 3201 C CB  . TYR A 0 432 . 59.568  18.973  -83.970  1.00 36.75 432 A 1 
ATOM 3202 O O   . TYR A 0 432 . 57.400  17.123  -83.956  1.00 36.75 432 A 1 
ATOM 3203 C CG  . TYR A 0 432 . 60.806  19.835  -84.173  1.00 36.75 432 A 1 
ATOM 3204 C CD1 . TYR A 0 432 . 61.616  20.170  -83.071  1.00 36.75 432 A 1 
ATOM 3205 C CD2 . TYR A 0 432 . 61.113  20.353  -85.447  1.00 36.75 432 A 1 
ATOM 3206 C CE1 . TYR A 0 432 . 62.723  21.025  -83.236  1.00 36.75 432 A 1 
ATOM 3207 C CE2 . TYR A 0 432 . 62.221  21.206  -85.620  1.00 36.75 432 A 1 
ATOM 3208 O OH  . TYR A 0 432 . 64.084  22.385  -84.672  1.00 36.75 432 A 1 
ATOM 3209 C CZ  . TYR A 0 432 . 63.023  21.549  -84.512  1.00 36.75 432 A 1 
ATOM 3210 N N   . ASP A 0 433 . 58.665  15.519  -83.010  1.00 33.96 433 A 1 
ATOM 3211 C CA  . ASP A 0 433 . 57.634  14.743  -82.307  1.00 33.96 433 A 1 
ATOM 3212 C C   . ASP A 0 433 . 57.364  15.361  -80.919  1.00 33.96 433 A 1 
ATOM 3213 C CB  . ASP A 0 433 . 58.005  13.240  -82.292  1.00 33.96 433 A 1 
ATOM 3214 O O   . ASP A 0 433 . 57.700  14.839  -79.861  1.00 33.96 433 A 1 
ATOM 3215 C CG  . ASP A 0 433 . 59.492  12.876  -82.094  1.00 33.96 433 A 1 
ATOM 3216 O OD1 . ASP A 0 433 . 60.318  13.771  -81.788  1.00 33.96 433 A 1 
ATOM 3217 O OD2 . ASP A 0 433 . 59.827  11.706  -82.385  1.00 33.96 433 A 1 
ATOM 3218 N N   . ASN A 0 434 . 56.800  16.572  -80.938  1.00 39.55 434 A 1 
ATOM 3219 C CA  . ASN A 0 434 . 56.775  17.495  -79.800  1.00 39.55 434 A 1 
ATOM 3220 C C   . ASN A 0 434 . 55.543  17.307  -78.879  1.00 39.55 434 A 1 
ATOM 3221 C CB  . ASN A 0 434 . 56.966  18.916  -80.365  1.00 39.55 434 A 1 
ATOM 3222 O O   . ASN A 0 434 . 54.839  18.274  -78.561  1.00 39.55 434 A 1 
ATOM 3223 C CG  . ASN A 0 434 . 57.568  19.876  -79.357  1.00 39.55 434 A 1 
ATOM 3224 N ND2 . ASN A 0 434 . 56.813  20.297  -78.373  1.00 39.55 434 A 1 
ATOM 3225 O OD1 . ASN A 0 434 . 58.716  20.270  -79.466  1.00 39.55 434 A 1 
ATOM 3226 N N   . ASP A 0 435 . 55.271  16.070  -78.462  1.00 43.94 435 A 1 
ATOM 3227 C CA  . ASP A 0 435 . 54.003  15.643  -77.844  1.00 43.94 435 A 1 
ATOM 3228 C C   . ASP A 0 435 . 53.905  15.921  -76.325  1.00 43.94 435 A 1 
ATOM 3229 C CB  . ASP A 0 435 . 53.677  14.199  -78.278  1.00 43.94 435 A 1 
ATOM 3230 O O   . ASP A 0 435 . 53.755  15.039  -75.478  1.00 43.94 435 A 1 
ATOM 3231 C CG  . ASP A 0 435 . 52.829  14.173  -79.559  1.00 43.94 435 A 1 
ATOM 3232 O OD1 . ASP A 0 435 . 53.030  15.050  -80.433  1.00 43.94 435 A 1 
ATOM 3233 O OD2 . ASP A 0 435 . 51.901  13.336  -79.609  1.00 43.94 435 A 1 
ATOM 3234 N N   . GLU A 0 436 . 53.940  17.207  -75.969  1.00 43.79 436 A 1 
ATOM 3235 C CA  . GLU A 0 436 . 53.860  17.711  -74.591  1.00 43.79 436 A 1 
ATOM 3236 C C   . GLU A 0 436 . 52.433  17.609  -73.989  1.00 43.79 436 A 1 
ATOM 3237 C CB  . GLU A 0 436 . 54.423  19.147  -74.566  1.00 43.79 436 A 1 
ATOM 3238 O O   . GLU A 0 436 . 51.704  18.601  -73.864  1.00 43.79 436 A 1 
ATOM 3239 C CG  . GLU A 0 436 . 54.728  19.627  -73.137  1.00 43.79 436 A 1 
ATOM 3240 C CD  . GLU A 0 436 . 55.121  21.112  -73.049  1.00 43.79 436 A 1 
ATOM 3241 O OE1 . GLU A 0 436 . 55.635  21.499  -71.979  1.00 43.79 436 A 1 
ATOM 3242 O OE2 . GLU A 0 436 . 54.809  21.900  -73.976  1.00 43.79 436 A 1 
ATOM 3243 N N   . TRP A 0 437 . 51.999  16.406  -73.585  1.00 56.69 437 A 1 
ATOM 3244 C CA  . TRP A 0 437 . 50.703  16.211  -72.913  1.00 56.69 437 A 1 
ATOM 3245 C C   . TRP A 0 437 . 50.790  16.139  -71.381  1.00 56.69 437 A 1 
ATOM 3246 C CB  . TRP A 0 437 . 49.877  15.074  -73.535  1.00 56.69 437 A 1 
ATOM 3247 O O   . TRP A 0 437 . 51.035  15.099  -70.781  1.00 56.69 437 A 1 
ATOM 3248 C CG  . TRP A 0 437 . 50.424  13.675  -73.565  1.00 56.69 437 A 1 
ATOM 3249 C CD1 . TRP A 0 437 . 51.118  13.153  -74.601  1.00 56.69 437 A 1 
ATOM 3250 C CD2 . TRP A 0 437 . 50.294  12.582  -72.593  1.00 56.69 437 A 1 
ATOM 3251 C CE2 . TRP A 0 437 . 50.855  11.401  -73.168  1.00 56.69 437 A 1 
ATOM 3252 C CE3 . TRP A 0 437 . 49.759  12.446  -71.290  1.00 56.69 437 A 1 
ATOM 3253 N NE1 . TRP A 0 437 . 51.374  11.818  -74.372  1.00 56.69 437 A 1 
ATOM 3254 C CH2 . TRP A 0 437 . 50.285  10.063  -71.225  1.00 56.69 437 A 1 
ATOM 3255 C CZ2 . TRP A 0 437 . 50.820  10.156  -72.520  1.00 56.69 437 A 1 
ATOM 3256 C CZ3 . TRP A 0 437 . 49.777  11.215  -70.603  1.00 56.69 437 A 1 
ATOM 3257 N N   . ALA A 0 438 . 50.425  17.234  -70.714  1.00 49.22 438 A 1 
ATOM 3258 C CA  . ALA A 0 438 . 50.030  17.194  -69.305  1.00 49.22 438 A 1 
ATOM 3259 C C   . ALA A 0 438 . 48.571  16.705  -69.180  1.00 49.22 438 A 1 
ATOM 3260 C CB  . ALA A 0 438 . 50.247  18.582  -68.687  1.00 49.22 438 A 1 
ATOM 3261 O O   . ALA A 0 438 . 47.639  17.485  -69.400  1.00 49.22 438 A 1 
ATOM 3262 N N   . LYS A 0 439 . 48.359  15.429  -68.824  1.00 54.43 439 A 1 
ATOM 3263 C CA  . LYS A 0 439 . 47.038  14.901  -68.424  1.00 54.43 439 A 1 
ATOM 3264 C C   . LYS A 0 439 . 46.867  15.030  -66.908  1.00 54.43 439 A 1 
ATOM 3265 C CB  . LYS A 0 439 . 46.823  13.452  -68.908  1.00 54.43 439 A 1 
ATOM 3266 O O   . LYS A 0 439 . 47.781  14.732  -66.148  1.00 54.43 439 A 1 
ATOM 3267 C CG  . LYS A 0 439 . 46.521  13.382  -70.418  1.00 54.43 439 A 1 
ATOM 3268 C CD  . LYS A 0 439 . 46.444  11.935  -70.946  1.00 54.43 439 A 1 
ATOM 3269 C CE  . LYS A 0 439 . 46.724  11.888  -72.463  1.00 54.43 439 A 1 
ATOM 3270 N NZ  . LYS A 0 439 . 47.625  10.767  -72.848  1.00 54.43 439 A 1 
ATOM 3271 N N   . GLN A 0 440 . 45.690  15.481  -66.484  1.00 58.60 440 A 1 
ATOM 3272 C CA  . GLN A 0 440 . 45.314  15.611  -65.077  1.00 58.60 440 A 1 
ATOM 3273 C C   . GLN A 0 440 . 44.357  14.476  -64.708  1.00 58.60 440 A 1 
ATOM 3274 C CB  . GLN A 0 440 . 44.665  16.986  -64.830  1.00 58.60 440 A 1 
ATOM 3275 O O   . GLN A 0 440 . 43.412  14.205  -65.455  1.00 58.60 440 A 1 
ATOM 3276 C CG  . GLN A 0 440 . 45.627  18.158  -65.092  1.00 58.60 440 A 1 
ATOM 3277 C CD  . GLN A 0 440 . 44.920  19.507  -65.012  1.00 58.60 440 A 1 
ATOM 3278 N NE2 . GLN A 0 440 . 45.243  20.342  -64.051  1.00 58.60 440 A 1 
ATOM 3279 O OE1 . GLN A 0 440 . 44.082  19.847  -65.832  1.00 58.60 440 A 1 
ATOM 3280 N N   . ALA A 0 441 . 44.582  13.845  -63.558  1.00 58.82 441 A 1 
ATOM 3281 C CA  . ALA A 0 441 . 43.604  12.981  -62.912  1.00 58.82 441 A 1 
ATOM 3282 C C   . ALA A 0 441 . 43.049  13.704  -61.678  1.00 58.82 441 A 1 
ATOM 3283 C CB  . ALA A 0 441 . 44.252  11.633  -62.589  1.00 58.82 441 A 1 
ATOM 3284 O O   . ALA A 0 441 . 43.798  14.330  -60.930  1.00 58.82 441 A 1 
ATOM 3285 N N   . TYR A 0 442 . 41.735  13.626  -61.493  1.00 62.85 442 A 1 
ATOM 3286 C CA  . TYR A 0 442 . 41.027  14.177  -60.343  1.00 62.85 442 A 1 
ATOM 3287 C C   . TYR A 0 442 . 40.260  13.037  -59.680  1.00 62.85 442 A 1 
ATOM 3288 C CB  . TYR A 0 442 . 40.083  15.303  -60.793  1.00 62.85 442 A 1 
ATOM 3289 O O   . TYR A 0 442 . 39.509  12.341  -60.369  1.00 62.85 442 A 1 
ATOM 3290 C CG  . TYR A 0 442 . 40.778  16.580  -61.234  1.00 62.85 442 A 1 
ATOM 3291 C CD1 . TYR A 0 442 . 41.201  17.500  -60.256  1.00 62.85 442 A 1 
ATOM 3292 C CD2 . TYR A 0 442 . 40.987  16.861  -62.600  1.00 62.85 442 A 1 
ATOM 3293 C CE1 . TYR A 0 442 . 41.816  18.707  -60.636  1.00 62.85 442 A 1 
ATOM 3294 C CE2 . TYR A 0 442 . 41.606  18.069  -62.987  1.00 62.85 442 A 1 
ATOM 3295 O OH  . TYR A 0 442 . 42.593  20.172  -62.362  1.00 62.85 442 A 1 
ATOM 3296 C CZ  . TYR A 0 442 . 42.014  18.995  -62.003  1.00 62.85 442 A 1 
ATOM 3297 N N   . GLY A 0 443 . 40.481  12.849  -58.382  1.00 67.32 443 A 1 
ATOM 3298 C CA  . GLY A 0 443 . 39.640  12.032  -57.513  1.00 67.32 443 A 1 
ATOM 3299 C C   . GLY A 0 443 . 38.762  12.909  -56.622  1.00 67.32 443 A 1 
ATOM 3300 O O   . GLY A 0 443 . 39.030  14.104  -56.453  1.00 67.32 443 A 1 
ATOM 3301 N N   . SER A 0 444 . 37.705  12.311  -56.088  1.00 73.34 444 A 1 
ATOM 3302 C CA  . SER A 0 444 . 36.897  12.887  -55.016  1.00 73.34 444 A 1 
ATOM 3303 C C   . SER A 0 444 . 36.304  11.776  -54.163  1.00 73.34 444 A 1 
ATOM 3304 C CB  . SER A 0 444 . 35.777  13.773  -55.562  1.00 73.34 444 A 1 
ATOM 3305 O O   . SER A 0 444 . 35.464  11.001  -54.636  1.00 73.34 444 A 1 
ATOM 3306 O OG  . SER A 0 444 . 34.916  13.012  -56.396  1.00 73.34 444 A 1 
ATOM 3307 N N   . ASP A 0 445 . 36.752  11.760  -52.930  1.00 75.19 445 A 1 
ATOM 3308 C CA  . ASP A 0 445 . 36.306  10.979  -51.793  1.00 75.19 445 A 1 
ATOM 3309 C C   . ASP A 0 445 . 35.043  11.669  -51.235  1.00 75.19 445 A 1 
ATOM 3310 C CB  . ASP A 0 445 . 37.478  10.883  -50.776  1.00 75.19 445 A 1 
ATOM 3311 O O   . ASP A 0 445 . 34.863  12.883  -51.387  1.00 75.19 445 A 1 
ATOM 3312 C CG  . ASP A 0 445 . 38.859  11.270  -51.370  1.00 75.19 445 A 1 
ATOM 3313 O OD1 . ASP A 0 445 . 39.048  12.463  -51.710  1.00 75.19 445 A 1 
ATOM 3314 O OD2 . ASP A 0 445 . 39.700  10.394  -51.685  1.00 75.19 445 A 1 
ATOM 3315 N N   . TYR A 0 446 . 34.103  10.907  -50.676  1.00 78.82 446 A 1 
ATOM 3316 C CA  . TYR A 0 446 . 32.833  11.446  -50.167  1.00 78.82 446 A 1 
ATOM 3317 C C   . TYR A 0 446 . 32.287  10.555  -49.052  1.00 78.82 446 A 1 
ATOM 3318 C CB  . TYR A 0 446 . 31.816  11.608  -51.315  1.00 78.82 446 A 1 
ATOM 3319 O O   . TYR A 0 446 . 31.315  9.819   -49.245  1.00 78.82 446 A 1 
ATOM 3320 C CG  . TYR A 0 446 . 31.978  12.849  -52.173  1.00 78.82 446 A 1 
ATOM 3321 C CD1 . TYR A 0 446 . 31.799  14.118  -51.590  1.00 78.82 446 A 1 
ATOM 3322 C CD2 . TYR A 0 446 . 32.327  12.739  -53.533  1.00 78.82 446 A 1 
ATOM 3323 C CE1 . TYR A 0 446 . 31.966  15.281  -52.362  1.00 78.82 446 A 1 
ATOM 3324 C CE2 . TYR A 0 446 . 32.457  13.901  -54.322  1.00 78.82 446 A 1 
ATOM 3325 O OH  . TYR A 0 446 . 32.437  16.306  -54.465  1.00 78.82 446 A 1 
ATOM 3326 C CZ  . TYR A 0 446 . 32.295  15.171  -53.729  1.00 78.82 446 A 1 
ATOM 3327 N N   . ASP A 0 447 . 32.927  10.622  -47.891  1.00 79.63 447 A 1 
ATOM 3328 C CA  . ASP A 0 447 . 32.584  9.801   -46.739  1.00 79.63 447 A 1 
ATOM 3329 C C   . ASP A 0 447 . 31.640  10.555  -45.795  1.00 79.63 447 A 1 
ATOM 3330 C CB  . ASP A 0 447 . 33.857  9.278   -46.051  1.00 79.63 447 A 1 
ATOM 3331 O O   . ASP A 0 447 . 31.879  11.684  -45.371  1.00 79.63 447 A 1 
ATOM 3332 C CG  . ASP A 0 447 . 33.801  7.765   -45.863  1.00 79.63 447 A 1 
ATOM 3333 O OD1 . ASP A 0 447 . 33.520  7.044   -46.837  1.00 79.63 447 A 1 
ATOM 3334 O OD2 . ASP A 0 447 . 33.975  7.308   -44.709  1.00 79.63 447 A 1 
ATOM 3335 N N   . SER A 0 448 . 30.521  9.926   -45.462  1.00 81.47 448 A 1 
ATOM 3336 C CA  . SER A 0 448 . 29.480  10.511  -44.617  1.00 81.47 448 A 1 
ATOM 3337 C C   . SER A 0 448 . 29.093  9.515   -43.537  1.00 81.47 448 A 1 
ATOM 3338 C CB  . SER A 0 448 . 28.292  10.996  -45.460  1.00 81.47 448 A 1 
ATOM 3339 O O   . SER A 0 448 . 28.601  8.424   -43.829  1.00 81.47 448 A 1 
ATOM 3340 O OG  . SER A 0 448 . 27.900  10.072  -46.467  1.00 81.47 448 A 1 
ATOM 3341 N N   . ARG A 0 449 . 29.359  9.871   -42.279  1.00 83.29 449 A 1 
ATOM 3342 C CA  . ARG A 0 449 . 29.139  8.999   -41.121  1.00 83.29 449 A 1 
ATOM 3343 C C   . ARG A 0 449 . 28.370  9.757   -40.053  1.00 83.29 449 A 1 
ATOM 3344 C CB  . ARG A 0 449 . 30.469  8.457   -40.577  1.00 83.29 449 A 1 
ATOM 3345 O O   . ARG A 0 449 . 28.757  10.861  -39.687  1.00 83.29 449 A 1 
ATOM 3346 C CG  . ARG A 0 449 . 31.350  7.810   -41.657  1.00 83.29 449 A 1 
ATOM 3347 C CD  . ARG A 0 449 . 32.594  7.190   -41.018  1.00 83.29 449 A 1 
ATOM 3348 N NE  . ARG A 0 449 . 33.581  6.808   -42.039  1.00 83.29 449 A 1 
ATOM 3349 N NH1 . ARG A 0 449 . 35.377  6.410   -40.677  1.00 83.29 449 A 1 
ATOM 3350 N NH2 . ARG A 0 449 . 35.604  6.277   -42.893  1.00 83.29 449 A 1 
ATOM 3351 C CZ  . ARG A 0 449 . 34.845  6.492   -41.865  1.00 83.29 449 A 1 
ATOM 3352 N N   . TRP A 0 450 . 27.309  9.154   -39.544  1.00 87.00 450 A 1 
ATOM 3353 C CA  . TRP A 0 450 . 26.465  9.736   -38.506  1.00 87.00 450 A 1 
ATOM 3354 C C   . TRP A 0 450 . 26.132  8.674   -37.468  1.00 87.00 450 A 1 
ATOM 3355 C CB  . TRP A 0 450 . 25.215  10.341  -39.153  1.00 87.00 450 A 1 
ATOM 3356 O O   . TRP A 0 450 . 25.944  7.501   -37.807  1.00 87.00 450 A 1 
ATOM 3357 C CG  . TRP A 0 450 . 24.107  10.744  -38.227  1.00 87.00 450 A 1 
ATOM 3358 C CD1 . TRP A 0 450 . 23.917  11.974  -37.702  1.00 87.00 450 A 1 
ATOM 3359 C CD2 . TRP A 0 450 . 22.990  9.934   -37.758  1.00 87.00 450 A 1 
ATOM 3360 C CE2 . TRP A 0 450 . 22.098  10.771  -37.024  1.00 87.00 450 A 1 
ATOM 3361 C CE3 . TRP A 0 450 . 22.616  8.586   -37.933  1.00 87.00 450 A 1 
ATOM 3362 N NE1 . TRP A 0 450 . 22.746  11.990  -36.964  1.00 87.00 450 A 1 
ATOM 3363 C CH2 . TRP A 0 450 . 20.511  8.955   -36.752  1.00 87.00 450 A 1 
ATOM 3364 C CZ2 . TRP A 0 450 . 20.853  10.307  -36.565  1.00 87.00 450 A 1 
ATOM 3365 C CZ3 . TRP A 0 450 . 21.396  8.100   -37.430  1.00 87.00 450 A 1 
ATOM 3366 N N   . GLY A 0 451 . 26.052  9.079   -36.206  1.00 84.90 451 A 1 
ATOM 3367 C CA  . GLY A 0 451 . 25.784  8.167   -35.108  1.00 84.90 451 A 1 
ATOM 3368 C C   . GLY A 0 451 . 25.004  8.803   -33.972  1.00 84.90 451 A 1 
ATOM 3369 O O   . GLY A 0 451 . 25.076  10.006  -33.714  1.00 84.90 451 A 1 
ATOM 3370 N N   . LYS A 0 452 . 24.258  7.939   -33.290  1.00 85.85 452 A 1 
ATOM 3371 C CA  . LYS A 0 452 . 23.581  8.189   -32.027  1.00 85.85 452 A 1 
ATOM 3372 C C   . LYS A 0 452 . 23.854  7.046   -31.081  1.00 85.85 452 A 1 
ATOM 3373 C CB  . LYS A 0 452 . 22.073  8.343   -32.238  1.00 85.85 452 A 1 
ATOM 3374 O O   . LYS A 0 452 . 23.561  5.904   -31.423  1.00 85.85 452 A 1 
ATOM 3375 C CG  . LYS A 0 452 . 21.848  9.653   -32.973  1.00 85.85 452 A 1 
ATOM 3376 C CD  . LYS A 0 452 . 20.388  10.089  -32.983  1.00 85.85 452 A 1 
ATOM 3377 C CE  . LYS A 0 452 . 20.526  11.532  -33.436  1.00 85.85 452 A 1 
ATOM 3378 N NZ  . LYS A 0 452 . 19.310  12.343  -33.287  1.00 85.85 452 A 1 
ATOM 3379 N N   . SER A 0 453 . 24.341  7.372   -29.898  1.00 82.38 453 A 1 
ATOM 3380 C CA  . SER A 0 453 . 24.506  6.429   -28.799  1.00 82.38 453 A 1 
ATOM 3381 C C   . SER A 0 453 . 23.840  7.000   -27.557  1.00 82.38 453 A 1 
ATOM 3382 C CB  . SER A 0 453 . 25.981  6.064   -28.575  1.00 82.38 453 A 1 
ATOM 3383 O O   . SER A 0 453 . 24.025  8.165   -27.207  1.00 82.38 453 A 1 
ATOM 3384 O OG  . SER A 0 453 . 26.833  7.192   -28.680  1.00 82.38 453 A 1 
ATOM 3385 N N   . TYR A 0 454 . 23.034  6.175   -26.902  1.00 80.64 454 A 1 
ATOM 3386 C CA  . TYR A 0 454 . 22.648  6.370   -25.512  1.00 80.64 454 A 1 
ATOM 3387 C C   . TYR A 0 454 . 23.406  5.325   -24.698  1.00 80.64 454 A 1 
ATOM 3388 C CB  . TYR A 0 454 . 21.131  6.198   -25.328  1.00 80.64 454 A 1 
ATOM 3389 O O   . TYR A 0 454 . 23.306  4.136   -25.018  1.00 80.64 454 A 1 
ATOM 3390 C CG  . TYR A 0 454 . 20.237  7.202   -26.040  1.00 80.64 454 A 1 
ATOM 3391 C CD1 . TYR A 0 454 . 19.635  8.250   -25.319  1.00 80.64 454 A 1 
ATOM 3392 C CD2 . TYR A 0 454 . 19.985  7.067   -27.418  1.00 80.64 454 A 1 
ATOM 3393 C CE1 . TYR A 0 454 . 18.775  9.157   -25.971  1.00 80.64 454 A 1 
ATOM 3394 C CE2 . TYR A 0 454 . 19.097  7.945   -28.071  1.00 80.64 454 A 1 
ATOM 3395 O OH  . TYR A 0 454 . 17.696  9.895   -27.983  1.00 80.64 454 A 1 
ATOM 3396 C CZ  . TYR A 0 454 . 18.499  8.998   -27.349  1.00 80.64 454 A 1 
ATOM 3397 N N   . ASP A 0 455 . 24.099  5.755   -23.642  1.00 81.74 455 A 1 
ATOM 3398 C CA  . ASP A 0 455 . 24.538  4.849   -22.573  1.00 81.74 455 A 1 
ATOM 3399 C C   . ASP A 0 455 . 23.314  4.388   -21.749  1.00 81.74 455 A 1 
ATOM 3400 C CB  . ASP A 0 455 . 25.612  5.536   -21.702  1.00 81.74 455 A 1 
ATOM 3401 O O   . ASP A 0 455 . 22.166  4.434   -22.214  1.00 81.74 455 A 1 
ATOM 3402 C CG  . ASP A 0 455 . 26.987  5.667   -22.360  1.00 81.74 455 A 1 
ATOM 3403 O OD1 . ASP A 0 455 . 27.361  4.778   -23.154  1.00 81.74 455 A 1 
ATOM 3404 O OD2 . ASP A 0 455 . 27.685  6.643   -22.001  1.00 81.74 455 A 1 
ATOM 3405 N N   . SER A 0 456 . 23.518  3.921   -20.513  1.00 84.18 456 A 1 
ATOM 3406 C CA  . SER A 0 456 . 22.439  3.274   -19.778  1.00 84.18 456 A 1 
ATOM 3407 C C   . SER A 0 456 . 21.282  4.223   -19.449  1.00 84.18 456 A 1 
ATOM 3408 C CB  . SER A 0 456 . 22.940  2.482   -18.565  1.00 84.18 456 A 1 
ATOM 3409 O O   . SER A 0 456 . 21.463  5.393   -19.096  1.00 84.18 456 A 1 
ATOM 3410 O OG  . SER A 0 456 . 23.055  3.264   -17.397  1.00 84.18 456 A 1 
ATOM 3411 N N   . VAL A 0 457 . 20.057  3.698   -19.558  1.00 86.75 457 A 1 
ATOM 3412 C CA  . VAL A 0 457 . 18.808  4.410   -19.261  1.00 86.75 457 A 1 
ATOM 3413 C C   . VAL A 0 457 . 18.008  3.620   -18.231  1.00 86.75 457 A 1 
ATOM 3414 C CB  . VAL A 0 457 . 17.981  4.698   -20.531  1.00 86.75 457 A 1 
ATOM 3415 O O   . VAL A 0 457 . 17.628  2.470   -18.448  1.00 86.75 457 A 1 
ATOM 3416 C CG1 . VAL A 0 457 . 16.694  5.468   -20.189  1.00 86.75 457 A 1 
ATOM 3417 C CG2 . VAL A 0 457 . 18.759  5.549   -21.543  1.00 86.75 457 A 1 
ATOM 3418 N N   . SER A 0 458 . 17.705  4.268   -17.106  1.00 89.71 458 A 1 
ATOM 3419 C CA  . SER A 0 458 . 17.022  3.687   -15.948  1.00 89.71 458 A 1 
ATOM 3420 C C   . SER A 0 458 . 15.748  4.475   -15.628  1.00 89.71 458 A 1 
ATOM 3421 C CB  . SER A 0 458 . 18.005  3.648   -14.761  1.00 89.71 458 A 1 
ATOM 3422 O O   . SER A 0 458 . 15.818  5.619   -15.175  1.00 89.71 458 A 1 
ATOM 3423 O OG  . SER A 0 458 . 17.366  3.934   -13.518  1.00 89.71 458 A 1 
ATOM 3424 N N   . ALA A 0 459 . 14.578  3.848   -15.754  1.00 92.04 459 A 1 
ATOM 3425 C CA  . ALA A 0 459 . 13.286  4.410   -15.357  1.00 92.04 459 A 1 
ATOM 3426 C C   . ALA A 0 459 . 12.642  3.559   -14.253  1.00 92.04 459 A 1 
ATOM 3427 C CB  . ALA A 0 459 . 12.393  4.533   -16.596  1.00 92.04 459 A 1 
ATOM 3428 O O   . ALA A 0 459 . 12.348  2.381   -14.451  1.00 92.04 459 A 1 
ATOM 3429 N N   . LYS A 0 460 . 12.404  4.146   -13.077  1.00 93.69 460 A 1 
ATOM 3430 C CA  . LYS A 0 460 . 11.906  3.452   -11.878  1.00 93.69 460 A 1 
ATOM 3431 C C   . LYS A 0 460 . 10.704  4.190   -11.289  1.00 93.69 460 A 1 
ATOM 3432 C CB  . LYS A 0 460 . 13.058  3.286   -10.865  1.00 93.69 460 A 1 
ATOM 3433 O O   . LYS A 0 460 . 10.759  5.402   -11.092  1.00 93.69 460 A 1 
ATOM 3434 C CG  . LYS A 0 460 . 14.151  2.334   -11.393  1.00 93.69 460 A 1 
ATOM 3435 C CD  . LYS A 0 460 . 15.368  2.227   -10.462  1.00 93.69 460 A 1 
ATOM 3436 C CE  . LYS A 0 460 . 16.377  1.162   -10.931  1.00 93.69 460 A 1 
ATOM 3437 N NZ  . LYS A 0 460 . 17.031  1.515   -12.209  1.00 93.69 460 A 1 
ATOM 3438 N N   . SER A 0 461 . 9.627   3.473   -10.978  1.00 93.97 461 A 1 
ATOM 3439 C CA  . SER A 0 461 . 8.429   4.027   -10.333  1.00 93.97 461 A 1 
ATOM 3440 C C   . SER A 0 461 . 7.926   3.127   -9.211   1.00 93.97 461 A 1 
ATOM 3441 C CB  . SER A 0 461 . 7.305   4.281   -11.343  1.00 93.97 461 A 1 
ATOM 3442 O O   . SER A 0 461 . 7.837   1.916   -9.399   1.00 93.97 461 A 1 
ATOM 3443 O OG  . SER A 0 461 . 6.869   3.087   -11.962  1.00 93.97 461 A 1 
ATOM 3444 N N   . TYR A 0 462 . 7.541   3.726   -8.089   1.00 94.70 462 A 1 
ATOM 3445 C CA  . TYR A 0 462 . 6.988   3.060   -6.914   1.00 94.70 462 A 1 
ATOM 3446 C C   . TYR A 0 462 . 5.735   3.812   -6.475   1.00 94.70 462 A 1 
ATOM 3447 C CB  . TYR A 0 462 . 8.014   3.057   -5.770   1.00 94.70 462 A 1 
ATOM 3448 O O   . TYR A 0 462 . 5.801   5.022   -6.279   1.00 94.70 462 A 1 
ATOM 3449 C CG  . TYR A 0 462 . 9.373   2.485   -6.121   1.00 94.70 462 A 1 
ATOM 3450 C CD1 . TYR A 0 462 . 9.637   1.122   -5.897   1.00 94.70 462 A 1 
ATOM 3451 C CD2 . TYR A 0 462 . 10.370  3.317   -6.669   1.00 94.70 462 A 1 
ATOM 3452 C CE1 . TYR A 0 462 . 10.894  0.583   -6.231   1.00 94.70 462 A 1 
ATOM 3453 C CE2 . TYR A 0 462 . 11.630  2.785   -7.003   1.00 94.70 462 A 1 
ATOM 3454 O OH  . TYR A 0 462 . 13.107  0.895   -7.095   1.00 94.70 462 A 1 
ATOM 3455 C CZ  . TYR A 0 462 . 11.891  1.414   -6.784   1.00 94.70 462 A 1 
ATOM 3456 N N   . ASP A 0 463 . 4.627   3.107   -6.292   1.00 94.57 463 A 1 
ATOM 3457 C CA  . ASP A 0 463 . 3.384   3.648   -5.751   1.00 94.57 463 A 1 
ATOM 3458 C C   . ASP A 0 463 . 2.951   2.771   -4.564   1.00 94.57 463 A 1 
ATOM 3459 C CB  . ASP A 0 463 . 2.311   3.730   -6.857   1.00 94.57 463 A 1 
ATOM 3460 O O   . ASP A 0 463 . 2.967   1.543   -4.651   1.00 94.57 463 A 1 
ATOM 3461 C CG  . ASP A 0 463 . 2.623   4.752   -7.967   1.00 94.57 463 A 1 
ATOM 3462 O OD1 . ASP A 0 463 . 3.017   5.896   -7.650   1.00 94.57 463 A 1 
ATOM 3463 O OD2 . ASP A 0 463 . 2.373   4.477   -9.161   1.00 94.57 463 A 1 
ATOM 3464 N N   . ASN A 0 464 . 2.589   3.388   -3.441   1.00 94.72 464 A 1 
ATOM 3465 C CA  . ASN A 0 464 . 2.090   2.709   -2.247   1.00 94.72 464 A 1 
ATOM 3466 C C   . ASN A 0 464 . 0.851   3.435   -1.720   1.00 94.72 464 A 1 
ATOM 3467 C CB  . ASN A 0 464 . 3.201   2.640   -1.185   1.00 94.72 464 A 1 
ATOM 3468 O O   . ASN A 0 464 . 0.890   4.651   -1.538   1.00 94.72 464 A 1 
ATOM 3469 C CG  . ASN A 0 464 . 2.828   1.725   -0.031   1.00 94.72 464 A 1 
ATOM 3470 N ND2 . ASN A 0 464 . 2.066   2.188   0.935    1.00 94.72 464 A 1 
ATOM 3471 O OD1 . ASN A 0 464 . 3.243   0.578   0.005    1.00 94.72 464 A 1 
ATOM 3472 N N   . GLU A 0 465 . -0.213  2.695   -1.431   1.00 95.59 465 A 1 
ATOM 3473 C CA  . GLU A 0 465 . -1.439  3.191   -0.798   1.00 95.59 465 A 1 
ATOM 3474 C C   . GLU A 0 465 . -1.760  2.279   0.389    1.00 95.59 465 A 1 
ATOM 3475 C CB  . GLU A 0 465 . -2.607  3.208   -1.808   1.00 95.59 465 A 1 
ATOM 3476 O O   . GLU A 0 465 . -1.971  1.084   0.198    1.00 95.59 465 A 1 
ATOM 3477 C CG  . GLU A 0 465 . -2.356  4.110   -3.028   1.00 95.59 465 A 1 
ATOM 3478 C CD  . GLU A 0 465 . -3.512  4.112   -4.044   1.00 95.59 465 A 1 
ATOM 3479 O OE1 . GLU A 0 465 . -3.747  5.192   -4.644   1.00 95.59 465 A 1 
ATOM 3480 O OE2 . GLU A 0 465 . -4.122  3.046   -4.301   1.00 95.59 465 A 1 
ATOM 3481 N N   . SER A 0 466 . -1.784  2.821   1.602    1.00 95.23 466 A 1 
ATOM 3482 C CA  . SER A 0 466 . -2.080  2.080   2.832    1.00 95.23 466 A 1 
ATOM 3483 C C   . SER A 0 466 . -3.181  2.774   3.627    1.00 95.23 466 A 1 
ATOM 3484 C CB  . SER A 0 466 . -0.815  1.849   3.669    1.00 95.23 466 A 1 
ATOM 3485 O O   . SER A 0 466 . -3.197  3.997   3.752    1.00 95.23 466 A 1 
ATOM 3486 O OG  . SER A 0 466 . -0.027  3.020   3.803    1.00 95.23 466 A 1 
ATOM 3487 N N   . TYR A 0 467 . -4.109  1.992   4.164    1.00 97.57 467 A 1 
ATOM 3488 C CA  . TYR A 0 467 . -5.247  2.433   4.965    1.00 97.57 467 A 1 
ATOM 3489 C C   . TYR A 0 467 . -5.381  1.531   6.187    1.00 97.57 467 A 1 
ATOM 3490 C CB  . TYR A 0 467 . -6.525  2.379   4.115    1.00 97.57 467 A 1 
ATOM 3491 O O   . TYR A 0 467 . -5.315  0.307   6.062    1.00 97.57 467 A 1 
ATOM 3492 C CG  . TYR A 0 467 . -7.818  2.587   4.887    1.00 97.57 467 A 1 
ATOM 3493 C CD1 . TYR A 0 467 . -8.609  1.482   5.264    1.00 97.57 467 A 1 
ATOM 3494 C CD2 . TYR A 0 467 . -8.218  3.887   5.247    1.00 97.57 467 A 1 
ATOM 3495 C CE1 . TYR A 0 467 . -9.810  1.680   5.976    1.00 97.57 467 A 1 
ATOM 3496 C CE2 . TYR A 0 467 . -9.419  4.091   5.951    1.00 97.57 467 A 1 
ATOM 3497 O OH  . TYR A 0 467 . -11.388 3.191   6.977    1.00 97.57 467 A 1 
ATOM 3498 C CZ  . TYR A 0 467 . -10.220 2.987   6.313    1.00 97.57 467 A 1 
ATOM 3499 N N   . ALA A 0 468 . -5.628  2.120   7.352    1.00 97.01 468 A 1 
ATOM 3500 C CA  . ALA A 0 468 . -5.970  1.388   8.561    1.00 97.01 468 A 1 
ATOM 3501 C C   . ALA A 0 468 . -7.135  2.061   9.290    1.00 97.01 468 A 1 
ATOM 3502 C CB  . ALA A 0 468 . -4.727  1.244   9.448    1.00 97.01 468 A 1 
ATOM 3503 O O   . ALA A 0 468 . -7.270  3.286   9.292    1.00 97.01 468 A 1 
ATOM 3504 N N   . ARG A 0 469 . -7.970  1.245   9.934    1.00 97.73 469 A 1 
ATOM 3505 C CA  . ARG A 0 469 . -9.033  1.691   10.835   1.00 97.73 469 A 1 
ATOM 3506 C C   . ARG A 0 469 . -9.143  0.742   12.016   1.00 97.73 469 A 1 
ATOM 3507 C CB  . ARG A 0 469 . -10.352 1.817   10.059   1.00 97.73 469 A 1 
ATOM 3508 O O   . ARG A 0 469 . -9.331  -0.458  11.825   1.00 97.73 469 A 1 
ATOM 3509 C CG  . ARG A 0 469 . -11.545 2.198   10.954   1.00 97.73 469 A 1 
ATOM 3510 C CD  . ARG A 0 469 . -12.746 2.586   10.084   1.00 97.73 469 A 1 
ATOM 3511 N NE  . ARG A 0 469 . -13.871 3.086   10.894   1.00 97.73 469 A 1 
ATOM 3512 N NH1 . ARG A 0 469 . -15.228 1.222   10.949   1.00 97.73 469 A 1 
ATOM 3513 N NH2 . ARG A 0 469 . -15.852 3.134   11.940   1.00 97.73 469 A 1 
ATOM 3514 C CZ  . ARG A 0 469 . -14.978 2.468   11.250   1.00 97.73 469 A 1 
ATOM 3515 N N   . SER A 0 470 . -9.100  1.279   13.225   1.00 96.35 470 A 1 
ATOM 3516 C CA  . SER A 0 470 . -9.497  0.567   14.436   1.00 96.35 470 A 1 
ATOM 3517 C C   . SER A 0 470 . -10.633 1.297   15.131   1.00 96.35 470 A 1 
ATOM 3518 C CB  . SER A 0 470 . -8.323  0.299   15.382   1.00 96.35 470 A 1 
ATOM 3519 O O   . SER A 0 470 . -10.582 2.512   15.283   1.00 96.35 470 A 1 
ATOM 3520 O OG  . SER A 0 470 . -7.439  1.386   15.520   1.00 96.35 470 A 1 
ATOM 3521 N N   . VAL A 0 471 . -11.637 0.537   15.553   1.00 96.98 471 A 1 
ATOM 3522 C CA  . VAL A 0 471 . -12.733 0.983   16.414   1.00 96.98 471 A 1 
ATOM 3523 C C   . VAL A 0 471 . -12.721 0.126   17.671   1.00 96.98 471 A 1 
ATOM 3524 C CB  . VAL A 0 471 . -14.106 0.888   15.721   1.00 96.98 471 A 1 
ATOM 3525 O O   . VAL A 0 471 . -12.519 -1.092  17.587   1.00 96.98 471 A 1 
ATOM 3526 C CG1 . VAL A 0 471 . -15.239 1.462   16.581   1.00 96.98 471 A 1 
ATOM 3527 C CG2 . VAL A 0 471 . -14.123 1.638   14.386   1.00 96.98 471 A 1 
ATOM 3528 N N   . GLN A 0 472 . -12.951 0.762   18.808   1.00 94.86 472 A 1 
ATOM 3529 C CA  . GLN A 0 472 . -13.421 0.128   20.031   1.00 94.86 472 A 1 
ATOM 3530 C C   . GLN A 0 472 . -14.676 0.879   20.482   1.00 94.86 472 A 1 
ATOM 3531 C CB  . GLN A 0 472 . -12.314 0.102   21.097   1.00 94.86 472 A 1 
ATOM 3532 O O   . GLN A 0 472 . -14.726 2.103   20.365   1.00 94.86 472 A 1 
ATOM 3533 C CG  . GLN A 0 472 . -11.167 -0.820  20.645   1.00 94.86 472 A 1 
ATOM 3534 C CD  . GLN A 0 472 . -10.015 -0.948  21.633   1.00 94.86 472 A 1 
ATOM 3535 N NE2 . GLN A 0 472 . -10.286 -1.245  22.884   1.00 94.86 472 A 1 
ATOM 3536 O OE1 . GLN A 0 472 . -8.846  -0.912  21.248   1.00 94.86 472 A 1 
ATOM 3537 N N   . ALA A 0 473 . -15.687 0.146   20.920   1.00 94.30 473 A 1 
ATOM 3538 C CA  . ALA A 0 473 . -16.868 0.685   21.572   1.00 94.30 473 A 1 
ATOM 3539 C C   . ALA A 0 473 . -17.209 -0.229  22.747   1.00 94.30 473 A 1 
ATOM 3540 C CB  . ALA A 0 473 . -18.022 0.788   20.566   1.00 94.30 473 A 1 
ATOM 3541 O O   . ALA A 0 473 . -17.111 -1.447  22.602   1.00 94.30 473 A 1 
ATOM 3542 N N   . ASP A 0 474 . -17.588 0.384   23.854   1.00 92.07 474 A 1 
ATOM 3543 C CA  . ASP A 0 474 . -17.982 -0.238  25.108   1.00 92.07 474 A 1 
ATOM 3544 C C   . ASP A 0 474 . -19.333 0.368   25.547   1.00 92.07 474 A 1 
ATOM 3545 C CB  . ASP A 0 474 . -16.854 -0.020  26.135   1.00 92.07 474 A 1 
ATOM 3546 O O   . ASP A 0 474 . -19.679 1.491   25.156   1.00 92.07 474 A 1 
ATOM 3547 C CG  . ASP A 0 474 . -16.743 -1.165  27.140   1.00 92.07 474 A 1 
ATOM 3548 O OD1 . ASP A 0 474 . -17.769 -1.864  27.303   1.00 92.07 474 A 1 
ATOM 3549 O OD2 . ASP A 0 474 . -15.612 -1.349  27.649   1.00 92.07 474 A 1 
ATOM 3550 N N   . ASP A 0 475 . -20.154 -0.396  26.264   1.00 93.33 475 A 1 
ATOM 3551 C CA  . ASP A 0 475 . -21.519 0.008   26.657   1.00 93.33 475 A 1 
ATOM 3552 C C   . ASP A 0 475 . -21.987 -0.801  27.877   1.00 93.33 475 A 1 
ATOM 3553 C CB  . ASP A 0 475 . -22.472 -0.049  25.440   1.00 93.33 475 A 1 
ATOM 3554 O O   . ASP A 0 475 . -22.940 -1.586  27.818   1.00 93.33 475 A 1 
ATOM 3555 C CG  . ASP A 0 475 . -23.909 0.440   25.669   1.00 93.33 475 A 1 
ATOM 3556 O OD1 . ASP A 0 475 . -24.258 1.044   26.707   1.00 93.33 475 A 1 
ATOM 3557 O OD2 . ASP A 0 475 . -24.716 0.397   24.709   1.00 93.33 475 A 1 
ATOM 3558 N N   . ASP A 0 476 . -21.247 -0.621  28.969   1.00 90.86 476 A 1 
ATOM 3559 C CA  . ASP A 0 476 . -21.474 -1.240  30.272   1.00 90.86 476 A 1 
ATOM 3560 C C   . ASP A 0 476 . -22.762 -0.688  30.908   1.00 90.86 476 A 1 
ATOM 3561 C CB  . ASP A 0 476 . -20.234 -0.979  31.166   1.00 90.86 476 A 1 
ATOM 3562 O O   . ASP A 0 476 . -23.011 0.519   30.895   1.00 90.86 476 A 1 
ATOM 3563 C CG  . ASP A 0 476 . -19.633 -2.219  31.844   1.00 90.86 476 A 1 
ATOM 3564 O OD1 . ASP A 0 476 . -20.243 -3.310  31.751   1.00 90.86 476 A 1 
ATOM 3565 O OD2 . ASP A 0 476 . -18.597 -2.053  32.530   1.00 90.86 476 A 1 
ATOM 3566 N N   . GLN A 0 477 . -23.609 -1.548  31.477   1.00 92.15 477 A 1 
ATOM 3567 C CA  . GLN A 0 477 . -24.870 -1.170  32.131   1.00 92.15 477 A 1 
ATOM 3568 C C   . GLN A 0 477 . -25.046 -1.928  33.448   1.00 92.15 477 A 1 
ATOM 3569 C CB  . GLN A 0 477 . -26.097 -1.441  31.230   1.00 92.15 477 A 1 
ATOM 3570 O O   . GLN A 0 477 . -24.832 -3.140  33.485   1.00 92.15 477 A 1 
ATOM 3571 C CG  . GLN A 0 477 . -25.913 -1.193  29.722   1.00 92.15 477 A 1 
ATOM 3572 C CD  . GLN A 0 477 . -27.246 -0.933  29.031   1.00 92.15 477 A 1 
ATOM 3573 N NE2 . GLN A 0 477 . -27.678 0.310   28.999   1.00 92.15 477 A 1 
ATOM 3574 O OE1 . GLN A 0 477 . -27.954 -1.808  28.541   1.00 92.15 477 A 1 
ATOM 3575 N N   . TRP A 0 478 . -25.517 -1.264  34.508   1.00 90.32 478 A 1 
ATOM 3576 C CA  . TRP A 0 478 . -25.772 -1.912  35.802   1.00 90.32 478 A 1 
ATOM 3577 C C   . TRP A 0 478 . -26.933 -1.285  36.584   1.00 90.32 478 A 1 
ATOM 3578 C CB  . TRP A 0 478 . -24.490 -1.897  36.649   1.00 90.32 478 A 1 
ATOM 3579 O O   . TRP A 0 478 . -27.281 -0.117  36.386   1.00 90.32 478 A 1 
ATOM 3580 C CG  . TRP A 0 478 . -24.008 -0.540  37.071   1.00 90.32 478 A 1 
ATOM 3581 C CD1 . TRP A 0 478 . -24.278 0.056   38.255   1.00 90.32 478 A 1 
ATOM 3582 C CD2 . TRP A 0 478 . -23.172 0.404   36.329   1.00 90.32 478 A 1 
ATOM 3583 C CE2 . TRP A 0 478 . -22.973 1.563   37.139   1.00 90.32 478 A 1 
ATOM 3584 C CE3 . TRP A 0 478 . -22.549 0.395   35.061   1.00 90.32 478 A 1 
ATOM 3585 N NE1 . TRP A 0 478 . -23.677 1.299   38.296   1.00 90.32 478 A 1 
ATOM 3586 C CH2 . TRP A 0 478 . -21.612 2.622   35.438   1.00 90.32 478 A 1 
ATOM 3587 C CZ2 . TRP A 0 478 . -22.207 2.659   36.712   1.00 90.32 478 A 1 
ATOM 3588 C CZ3 . TRP A 0 478 . -21.780 1.490   34.622   1.00 90.32 478 A 1 
ATOM 3589 N N   . ALA A 0 479 . -27.504 -2.056  37.511   1.00 92.46 479 A 1 
ATOM 3590 C CA  . ALA A 0 479 . -28.305 -1.550  38.623   1.00 92.46 479 A 1 
ATOM 3591 C C   . ALA A 0 479 . -28.213 -2.462  39.859   1.00 92.46 479 A 1 
ATOM 3592 C CB  . ALA A 0 479 . -29.762 -1.374  38.180   1.00 92.46 479 A 1 
ATOM 3593 O O   . ALA A 0 479 . -28.021 -3.675  39.731   1.00 92.46 479 A 1 
ATOM 3594 N N   . GLU A 0 480 . -28.398 -1.872  41.040   1.00 90.83 480 A 1 
ATOM 3595 C CA  . GLU A 0 480 . -28.432 -2.545  42.346   1.00 90.83 480 A 1 
ATOM 3596 C C   . GLU A 0 480 . -29.617 -2.030  43.187   1.00 90.83 480 A 1 
ATOM 3597 C CB  . GLU A 0 480 . -27.123 -2.315  43.131   1.00 90.83 480 A 1 
ATOM 3598 O O   . GLU A 0 480 . -29.882 -0.829  43.187   1.00 90.83 480 A 1 
ATOM 3599 C CG  . GLU A 0 480 . -25.827 -2.763  42.425   1.00 90.83 480 A 1 
ATOM 3600 C CD  . GLU A 0 480 . -24.576 -2.691  43.330   1.00 90.83 480 A 1 
ATOM 3601 O OE1 . GLU A 0 480 . -23.454 -2.843  42.793   1.00 90.83 480 A 1 
ATOM 3602 O OE2 . GLU A 0 480 . -24.719 -2.560  44.572   1.00 90.83 480 A 1 
ATOM 3603 N N   . ASP A 0 481 . -30.276 -2.932  43.919   1.00 87.78 481 A 1 
ATOM 3604 C CA  . ASP A 0 481 . -31.382 -2.707  44.871   1.00 87.78 481 A 1 
ATOM 3605 C C   . ASP A 0 481 . -30.956 -3.266  46.247   1.00 87.78 481 A 1 
ATOM 3606 C CB  . ASP A 0 481 . -32.650 -3.395  44.302   1.00 87.78 481 A 1 
ATOM 3607 O O   . ASP A 0 481 . -30.402 -4.369  46.339   1.00 87.78 481 A 1 
ATOM 3608 C CG  . ASP A 0 481 . -33.900 -3.499  45.206   1.00 87.78 481 A 1 
ATOM 3609 O OD1 . ASP A 0 481 . -33.790 -3.330  46.444   1.00 87.78 481 A 1 
ATOM 3610 O OD2 . ASP A 0 481 . -34.966 -3.879  44.657   1.00 87.78 481 A 1 
ATOM 3611 N N   . TYR A 0 482 . -31.161 -2.506  47.329   1.00 86.77 482 A 1 
ATOM 3612 C CA  . TYR A 0 482 . -30.849 -2.918  48.703   1.00 86.77 482 A 1 
ATOM 3613 C C   . TYR A 0 482 . -31.890 -2.446  49.739   1.00 86.77 482 A 1 
ATOM 3614 C CB  . TYR A 0 482 . -29.425 -2.458  49.060   1.00 86.77 482 A 1 
ATOM 3615 O O   . TYR A 0 482 . -31.657 -1.520  50.529   1.00 86.77 482 A 1 
ATOM 3616 C CG  . TYR A 0 482 . -28.969 -2.828  50.465   1.00 86.77 482 A 1 
ATOM 3617 C CD1 . TYR A 0 482 . -28.850 -1.816  51.431   1.00 86.77 482 A 1 
ATOM 3618 C CD2 . TYR A 0 482 . -28.749 -4.171  50.831   1.00 86.77 482 A 1 
ATOM 3619 C CE1 . TYR A 0 482 . -28.537 -2.134  52.761   1.00 86.77 482 A 1 
ATOM 3620 C CE2 . TYR A 0 482 . -28.422 -4.506  52.164   1.00 86.77 482 A 1 
ATOM 3621 O OH  . TYR A 0 482 . -28.031 -3.712  54.443   1.00 86.77 482 A 1 
ATOM 3622 C CZ  . TYR A 0 482 . -28.329 -3.480  53.131   1.00 86.77 482 A 1 
ATOM 3623 N N   . ASP A 0 483 . -33.015 -3.155  49.823   1.00 83.38 483 A 1 
ATOM 3624 C CA  . ASP A 0 483 . -33.969 -3.000  50.926   1.00 83.38 483 A 1 
ATOM 3625 C C   . ASP A 0 483 . -33.416 -3.573  52.264   1.00 83.38 483 A 1 
ATOM 3626 C CB  . ASP A 0 483 . -35.363 -3.523  50.496   1.00 83.38 483 A 1 
ATOM 3627 O O   . ASP A 0 483 . -32.682 -4.569  52.365   1.00 83.38 483 A 1 
ATOM 3628 C CG  . ASP A 0 483 . -36.557 -3.081  51.368   1.00 83.38 483 A 1 
ATOM 3629 O OD1 . ASP A 0 483 . -36.359 -2.317  52.351   1.00 83.38 483 A 1 
ATOM 3630 O OD2 . ASP A 0 483 . -37.696 -3.576  51.164   1.00 83.38 483 A 1 
ATOM 3631 N N   . ARG A 0 484 . -33.753 -2.905  53.372   1.00 79.92 484 A 1 
ATOM 3632 C CA  . ARG A 0 484 . -33.441 -3.338  54.741   1.00 79.92 484 A 1 
ATOM 3633 C C   . ARG A 0 484 . -34.567 -2.964  55.688   1.00 79.92 484 A 1 
ATOM 3634 C CB  . ARG A 0 484 . -32.103 -2.742  55.202   1.00 79.92 484 A 1 
ATOM 3635 O O   . ARG A 0 484 . -34.694 -1.818  56.129   1.00 79.92 484 A 1 
ATOM 3636 C CG  . ARG A 0 484 . -31.794 -3.158  56.652   1.00 79.92 484 A 1 
ATOM 3637 C CD  . ARG A 0 484 . -30.688 -2.307  57.271   1.00 79.92 484 A 1 
ATOM 3638 N NE  . ARG A 0 484 . -29.404 -3.020  57.254   1.00 79.92 484 A 1 
ATOM 3639 N NH1 . ARG A 0 484 . -28.442 -1.901  59.002   1.00 79.92 484 A 1 
ATOM 3640 N NH2 . ARG A 0 484 . -27.307 -3.516  57.935   1.00 79.92 484 A 1 
ATOM 3641 C CZ  . ARG A 0 484 . -28.395 -2.815  58.071   1.00 79.92 484 A 1 
ATOM 3642 N N   . TYR A 0 485 . -35.247 -3.982  56.206   1.00 71.93 485 A 1 
ATOM 3643 C CA  . TYR A 0 485 . -36.320 -3.843  57.191   1.00 71.93 485 A 1 
ATOM 3644 C C   . TYR A 0 485 . -35.945 -4.383  58.580   1.00 71.93 485 A 1 
ATOM 3645 C CB  . TYR A 0 485 . -37.609 -4.465  56.641   1.00 71.93 485 A 1 
ATOM 3646 O O   . TYR A 0 485 . -35.719 -5.575  58.804   1.00 71.93 485 A 1 
ATOM 3647 C CG  . TYR A 0 485 . -37.415 -5.794  55.938   1.00 71.93 485 A 1 
ATOM 3648 C CD1 . TYR A 0 485 . -37.168 -5.794  54.552   1.00 71.93 485 A 1 
ATOM 3649 C CD2 . TYR A 0 485 . -37.432 -7.011  56.651   1.00 71.93 485 A 1 
ATOM 3650 C CE1 . TYR A 0 485 . -36.923 -7.002  53.887   1.00 71.93 485 A 1 
ATOM 3651 C CE2 . TYR A 0 485 . -37.167 -8.222  55.977   1.00 71.93 485 A 1 
ATOM 3652 O OH  . TYR A 0 485 . -36.583 -9.373  53.945   1.00 71.93 485 A 1 
ATOM 3653 C CZ  . TYR A 0 485 . -36.885 -8.216  54.589   1.00 71.93 485 A 1 
ATOM 3654 N N   . ASP A 0 486 . -35.990 -3.498  59.578   1.00 63.09 486 A 1 
ATOM 3655 C CA  . ASP A 0 486 . -35.802 -3.828  60.990   1.00 63.09 486 A 1 
ATOM 3656 C C   . ASP A 0 486 . -37.175 -3.859  61.689   1.00 63.09 486 A 1 
ATOM 3657 C CB  . ASP A 0 486 . -34.767 -2.854  61.602   1.00 63.09 486 A 1 
ATOM 3658 O O   . ASP A 0 486 . -37.633 -2.868  62.270   1.00 63.09 486 A 1 
ATOM 3659 C CG  . ASP A 0 486 . -34.028 -3.402  62.832   1.00 63.09 486 A 1 
ATOM 3660 O OD1 . ASP A 0 486 . -33.711 -4.622  62.845   1.00 63.09 486 A 1 
ATOM 3661 O OD2 . ASP A 0 486 . -33.770 -2.598  63.773   1.00 63.09 486 A 1 
ATOM 3662 N N   . SER A 0 487 . -37.880 -5.000  61.627   1.00 56.64 487 A 1 
ATOM 3663 C CA  . SER A 0 487 . -39.145 -5.145  62.360   1.00 56.64 487 A 1 
ATOM 3664 C C   . SER A 0 487 . -38.862 -5.222  63.865   1.00 56.64 487 A 1 
ATOM 3665 C CB  . SER A 0 487 . -40.008 -6.308  61.835   1.00 56.64 487 A 1 
ATOM 3666 O O   . SER A 0 487 . -38.308 -6.212  64.352   1.00 56.64 487 A 1 
ATOM 3667 O OG  . SER A 0 487 . -39.758 -7.535  62.488   1.00 56.64 487 A 1 
ATOM 3668 N N   . ARG A 0 488 . -39.242 -4.178  64.609   1.00 52.50 488 A 1 
ATOM 3669 C CA  . ARG A 0 488 . -39.173 -4.150  66.077   1.00 52.50 488 A 1 
ATOM 3670 C C   . ARG A 0 488 . -40.517 -4.584  66.659   1.00 52.50 488 A 1 
ATOM 3671 C CB  . ARG A 0 488 . -38.701 -2.768  66.562   1.00 52.50 488 A 1 
ATOM 3672 O O   . ARG A 0 488 . -41.569 -4.195  66.155   1.00 52.50 488 A 1 
ATOM 3673 C CG  . ARG A 0 488 . -37.280 -2.482  66.048   1.00 52.50 488 A 1 
ATOM 3674 C CD  . ARG A 0 488 . -36.705 -1.170  66.582   1.00 52.50 488 A 1 
ATOM 3675 N NE  . ARG A 0 488 . -35.375 -0.945  65.991   1.00 52.50 488 A 1 
ATOM 3676 N NH1 . ARG A 0 488 . -35.004 1.200   66.737   1.00 52.50 488 A 1 
ATOM 3677 N NH2 . ARG A 0 488 . -33.608 0.217   65.268   1.00 52.50 488 A 1 
ATOM 3678 C CZ  . ARG A 0 488 . -34.668 0.163   66.016   1.00 52.50 488 A 1 
ATOM 3679 N N   . ASP A 0 489 . -40.490 -5.409  67.706   1.00 48.25 489 A 1 
ATOM 3680 C CA  . ASP A 0 489 . -41.670 -6.117  68.224   1.00 48.25 489 A 1 
ATOM 3681 C C   . ASP A 0 489 . -42.751 -5.194  68.813   1.00 48.25 489 A 1 
ATOM 3682 C CB  . ASP A 0 489 . -41.248 -7.166  69.261   1.00 48.25 489 A 1 
ATOM 3683 O O   . ASP A 0 489 . -42.843 -4.972  70.022   1.00 48.25 489 A 1 
ATOM 3684 C CG  . ASP A 0 489 . -40.521 -8.332  68.606   1.00 48.25 489 A 1 
ATOM 3685 O OD1 . ASP A 0 489 . -41.183 -9.023  67.800   1.00 48.25 489 A 1 
ATOM 3686 O OD2 . ASP A 0 489 . -39.321 -8.486  68.910   1.00 48.25 489 A 1 
ATOM 3687 N N   . ALA A 0 490 . -43.662 -4.726  67.960   1.00 44.37 490 A 1 
ATOM 3688 C CA  . ALA A 0 490 . -44.731 -3.791  68.313   1.00 44.37 490 A 1 
ATOM 3689 C C   . ALA A 0 490 . -45.808 -4.341  69.287   1.00 44.37 490 A 1 
ATOM 3690 C CB  . ALA A 0 490 . -45.344 -3.291  66.995   1.00 44.37 490 A 1 
ATOM 3691 O O   . ALA A 0 490 . -46.821 -3.673  69.512   1.00 44.37 490 A 1 
ATOM 3692 N N   . LYS A 0 491 . -45.666 -5.566  69.831   1.00 44.91 491 A 1 
ATOM 3693 C CA  . LYS A 0 491 . -46.738 -6.275  70.571   1.00 44.91 491 A 1 
ATOM 3694 C C   . LYS A 0 491 . -46.334 -7.116  71.796   1.00 44.91 491 A 1 
ATOM 3695 C CB  . LYS A 0 491 . -47.615 -7.074  69.579   1.00 44.91 491 A 1 
ATOM 3696 O O   . LYS A 0 491 . -47.157 -7.903  72.267   1.00 44.91 491 A 1 
ATOM 3697 C CG  . LYS A 0 491 . -48.601 -6.160  68.835   1.00 44.91 491 A 1 
ATOM 3698 C CD  . LYS A 0 491 . -49.658 -6.984  68.097   1.00 44.91 491 A 1 
ATOM 3699 C CE  . LYS A 0 491 . -50.650 -6.043  67.407   1.00 44.91 491 A 1 
ATOM 3700 N NZ  . LYS A 0 491 . -51.634 -6.811  66.604   1.00 44.91 491 A 1 
ATOM 3701 N N   . SER A 0 492 . -45.170 -6.900  72.417   1.00 40.83 492 A 1 
ATOM 3702 C CA  . SER A 0 492 . -44.811 -7.603  73.675   1.00 40.83 492 A 1 
ATOM 3703 C C   . SER A 0 492 . -45.817 -7.403  74.833   1.00 40.83 492 A 1 
ATOM 3704 C CB  . SER A 0 492 . -43.406 -7.196  74.128   1.00 40.83 492 A 1 
ATOM 3705 O O   . SER A 0 492 . -45.886 -8.223  75.745   1.00 40.83 492 A 1 
ATOM 3706 O OG  . SER A 0 492 . -43.380 -5.819  74.451   1.00 40.83 492 A 1 
ATOM 3707 N N   . ALA A 0 493 . -46.652 -6.357  74.778   1.00 44.18 493 A 1 
ATOM 3708 C CA  . ALA A 0 493 . -47.674 -6.037  75.782   1.00 44.18 493 A 1 
ATOM 3709 C C   . ALA A 0 493 . -49.092 -6.596  75.497   1.00 44.18 493 A 1 
ATOM 3710 C CB  . ALA A 0 493 . -47.677 -4.513  75.960   1.00 44.18 493 A 1 
ATOM 3711 O O   . ALA A 0 493 . -50.020 -6.297  76.248   1.00 44.18 493 A 1 
ATOM 3712 N N   . GLY A 0 494 . -49.302 -7.366  74.419   1.00 43.18 494 A 1 
ATOM 3713 C CA  . GLY A 0 494 . -50.643 -7.832  74.019   1.00 43.18 494 A 1 
ATOM 3714 C C   . GLY A 0 494 . -51.140 -9.117  74.700   1.00 43.18 494 A 1 
ATOM 3715 O O   . GLY A 0 494 . -52.344 -9.314  74.836   1.00 43.18 494 A 1 
ATOM 3716 N N   . ALA A 0 495 . -50.232 -9.995  75.134   1.00 43.00 495 A 1 
ATOM 3717 C CA  . ALA A 0 495 . -50.536 -11.404 75.424   1.00 43.00 495 A 1 
ATOM 3718 C C   . ALA A 0 495 . -51.008 -11.718 76.865   1.00 43.00 495 A 1 
ATOM 3719 C CB  . ALA A 0 495 . -49.306 -12.227 75.017   1.00 43.00 495 A 1 
ATOM 3720 O O   . ALA A 0 495 . -51.117 -12.885 77.232   1.00 43.00 495 A 1 
ATOM 3721 N N   . ALA A 0 496 . -51.272 -10.706 77.699   1.00 40.47 496 A 1 
ATOM 3722 C CA  . ALA A 0 496 . -51.436 -10.866 79.154   1.00 40.47 496 A 1 
ATOM 3723 C C   . ALA A 0 496 . -52.840 -10.517 79.703   1.00 40.47 496 A 1 
ATOM 3724 C CB  . ALA A 0 496 . -50.313 -10.074 79.839   1.00 40.47 496 A 1 
ATOM 3725 O O   . ALA A 0 496 . -52.992 -10.301 80.904   1.00 40.47 496 A 1 
ATOM 3726 N N   . ALA A 0 497 . -53.864 -10.415 78.844   1.00 37.81 497 A 1 
ATOM 3727 C CA  . ALA A 0 497 . -55.164 -9.826  79.196   1.00 37.81 497 A 1 
ATOM 3728 C C   . ALA A 0 497 . -56.382 -10.725 78.887   1.00 37.81 497 A 1 
ATOM 3729 C CB  . ALA A 0 497 . -55.247 -8.430  78.562   1.00 37.81 497 A 1 
ATOM 3730 O O   . ALA A 0 497 . -57.331 -10.304 78.226   1.00 37.81 497 A 1 
ATOM 3731 N N   . SER A 0 498 . -56.394 -11.954 79.408   1.00 36.77 498 A 1 
ATOM 3732 C CA  . SER A 0 498 . -57.633 -12.731 79.572   1.00 36.77 498 A 1 
ATOM 3733 C C   . SER A 0 498 . -57.638 -13.474 80.916   1.00 36.77 498 A 1 
ATOM 3734 C CB  . SER A 0 498 . -57.893 -13.654 78.372   1.00 36.77 498 A 1 
ATOM 3735 O O   . SER A 0 498 . -56.584 -13.673 81.509   1.00 36.77 498 A 1 
ATOM 3736 O OG  . SER A 0 498 . -57.016 -14.758 78.345   1.00 36.77 498 A 1 
ATOM 3737 N N   . GLN A 0 499 . -58.832 -13.838 81.398   1.00 32.96 499 A 1 
ATOM 3738 C CA  . GLN A 0 499 . -59.115 -14.384 82.738   1.00 32.96 499 A 1 
ATOM 3739 C C   . GLN A 0 499 . -58.864 -13.439 83.934   1.00 32.96 499 A 1 
ATOM 3740 C CB  . GLN A 0 499 . -58.458 -15.759 82.966   1.00 32.96 499 A 1 
ATOM 3741 O O   . GLN A 0 499 . -57.849 -13.510 84.614   1.00 32.96 499 A 1 
ATOM 3742 C CG  . GLN A 0 499 . -58.829 -16.806 81.905   1.00 32.96 499 A 1 
ATOM 3743 C CD  . GLN A 0 499 . -58.416 -18.222 82.301   1.00 32.96 499 A 1 
ATOM 3744 N NE2 . GLN A 0 499 . -58.679 -19.204 81.469   1.00 32.96 499 A 1 
ATOM 3745 O OE1 . GLN A 0 499 . -57.880 -18.494 83.359   1.00 32.96 499 A 1 
ATOM 3746 N N   . TRP A 0 500 . -59.889 -12.653 84.276   1.00 32.49 500 A 1 
ATOM 3747 C CA  . TRP A 0 500 . -60.387 -12.557 85.657   1.00 32.49 500 A 1 
ATOM 3748 C C   . TRP A 0 500 . -61.908 -12.409 85.592   1.00 32.49 500 A 1 
ATOM 3749 C CB  . TRP A 0 500 . -59.750 -11.409 86.460   1.00 32.49 500 A 1 
ATOM 3750 O O   . TRP A 0 500 . -62.420 -11.443 85.029   1.00 32.49 500 A 1 
ATOM 3751 C CG  . TRP A 0 500 . -58.623 -11.835 87.353   1.00 32.49 500 A 1 
ATOM 3752 C CD1 . TRP A 0 500 . -57.316 -11.813 87.015   1.00 32.49 500 A 1 
ATOM 3753 C CD2 . TRP A 0 500 . -58.675 -12.439 88.689   1.00 32.49 500 A 1 
ATOM 3754 C CE2 . TRP A 0 500 . -57.342 -12.768 89.085   1.00 32.49 500 A 1 
ATOM 3755 C CE3 . TRP A 0 500 . -59.709 -12.783 89.590   1.00 32.49 500 A 1 
ATOM 3756 N NE1 . TRP A 0 500 . -56.557 -12.357 88.031   1.00 32.49 500 A 1 
ATOM 3757 C CH2 . TRP A 0 500 . -58.101 -13.731 91.172   1.00 32.49 500 A 1 
ATOM 3758 C CZ2 . TRP A 0 500 . -57.047 -13.400 90.303   1.00 32.49 500 A 1 
ATOM 3759 C CZ3 . TRP A 0 500 . -59.426 -13.422 90.815   1.00 32.49 500 A 1 
ATOM 3760 N N   . GLY A 0 501 . -62.631 -13.385 86.132   1.00 32.73 501 A 1 
ATOM 3761 C CA  . GLY A 0 501 . -64.089 -13.399 86.142   1.00 32.73 501 A 1 
ATOM 3762 C C   . GLY A 0 501 . -64.581 -14.238 87.306   1.00 32.73 501 A 1 
ATOM 3763 O O   . GLY A 0 501 . -64.566 -15.460 87.223   1.00 32.73 501 A 1 
ATOM 3764 N N   . GLU A 0 502 . -64.997 -13.572 88.380   1.00 37.89 502 A 1 
ATOM 3765 C CA  . GLU A 0 502 . -65.563 -14.213 89.563   1.00 37.89 502 A 1 
ATOM 3766 C C   . GLU A 0 502 . -66.800 -13.438 90.049   1.00 37.89 502 A 1 
ATOM 3767 C CB  . GLU A 0 502 . -64.482 -14.426 90.639   1.00 37.89 502 A 1 
ATOM 3768 O O   . GLU A 0 502 . -66.949 -12.232 89.857   1.00 37.89 502 A 1 
ATOM 3769 C CG  . GLU A 0 502 . -64.889 -15.507 91.656   1.00 37.89 502 A 1 
ATOM 3770 C CD  . GLU A 0 502 . -63.731 -15.921 92.581   1.00 37.89 502 A 1 
ATOM 3771 O OE1 . GLU A 0 502 . -63.676 -17.117 92.944   1.00 37.89 502 A 1 
ATOM 3772 O OE2 . GLU A 0 502 . -62.921 -15.034 92.941   1.00 37.89 502 A 1 
ATOM 3773 N N   . GLU A 0 503 . -67.730 -14.206 90.590   1.00 31.84 503 A 1 
ATOM 3774 C CA  . GLU A 0 503 . -69.172 -14.007 90.680   1.00 31.84 503 A 1 
ATOM 3775 C C   . GLU A 0 503 . -69.647 -12.855 91.595   1.00 31.84 503 A 1 
ATOM 3776 C CB  . GLU A 0 503 . -69.727 -15.339 91.221   1.00 31.84 503 A 1 
ATOM 3777 O O   . GLU A 0 503 . -69.167 -12.697 92.715   1.00 31.84 503 A 1 
ATOM 3778 C CG  . GLU A 0 503 . -69.310 -16.583 90.401   1.00 31.84 503 A 1 
ATOM 3779 C CD  . GLU A 0 503 . -69.717 -17.910 91.060   1.00 31.84 503 A 1 
ATOM 3780 O OE1 . GLU A 0 503 . -69.941 -18.875 90.296   1.00 31.84 503 A 1 
ATOM 3781 O OE2 . GLU A 0 503 . -69.838 -17.948 92.306   1.00 31.84 503 A 1 
ATOM 3782 N N   . ALA A 0 504 . -70.698 -12.123 91.185   1.00 37.86 504 A 1 
ATOM 3783 C CA  . ALA A 0 504 . -71.564 -11.368 92.109   1.00 37.86 504 A 1 
ATOM 3784 C C   . ALA A 0 504 . -72.969 -11.064 91.527   1.00 37.86 504 A 1 
ATOM 3785 C CB  . ALA A 0 504 . -70.869 -10.070 92.551   1.00 37.86 504 A 1 
ATOM 3786 O O   . ALA A 0 504 . -73.166 -10.106 90.782   1.00 37.86 504 A 1 
ATOM 3787 N N   . ASP A 0 505 . -73.958 -11.863 91.933   1.00 33.80 505 A 1 
ATOM 3788 C CA  . ASP A 0 505 . -75.407 -11.732 91.680   1.00 33.80 505 A 1 
ATOM 3789 C C   . ASP A 0 505 . -75.988 -10.291 91.675   1.00 33.80 505 A 1 
ATOM 3790 C CB  . ASP A 0 505 . -76.103 -12.592 92.763   1.00 33.80 505 A 1 
ATOM 3791 O O   . ASP A 0 505 . -75.873 -9.534  92.654   1.00 33.80 505 A 1 
ATOM 3792 C CG  . ASP A 0 505 . -77.611 -12.348 92.961   1.00 33.80 505 A 1 
ATOM 3793 O OD1 . ASP A 0 505 . -78.369 -12.269 91.959   1.00 33.80 505 A 1 
ATOM 3794 O OD2 . ASP A 0 505 . -78.017 -12.206 94.133   1.00 33.80 505 A 1 
ATOM 3795 N N   . ARG A 0 506 . -76.768 -9.972  90.620   1.00 41.24 506 A 1 
ATOM 3796 C CA  . ARG A 0 506 . -78.089 -9.353  90.844   1.00 41.24 506 A 1 
ATOM 3797 C C   . ARG A 0 506 . -79.181 -9.672  89.815   1.00 41.24 506 A 1 
ATOM 3798 C CB  . ARG A 0 506 . -78.012 -7.849  91.127   1.00 41.24 506 A 1 
ATOM 3799 O O   . ARG A 0 506 . -79.315 -9.063  88.758   1.00 41.24 506 A 1 
ATOM 3800 C CG  . ARG A 0 506 . -79.054 -7.498  92.219   1.00 41.24 506 A 1 
ATOM 3801 C CD  . ARG A 0 506 . -78.592 -6.339  93.098   1.00 41.24 506 A 1 
ATOM 3802 N NE  . ARG A 0 506 . -77.314 -6.686  93.747   1.00 41.24 506 A 1 
ATOM 3803 N NH1 . ARG A 0 506 . -76.477 -4.568  94.000   1.00 41.24 506 A 1 
ATOM 3804 N NH2 . ARG A 0 506 . -75.156 -6.357  94.300   1.00 41.24 506 A 1 
ATOM 3805 C CZ  . ARG A 0 506 . -76.325 -5.865  94.022   1.00 41.24 506 A 1 
ATOM 3806 N N   . THR A 0 507 . -80.023 -10.591 90.247   1.00 35.91 507 A 1 
ATOM 3807 C CA  . THR A 0 507 . -81.354 -10.973 89.762   1.00 35.91 507 A 1 
ATOM 3808 C C   . THR A 0 507 . -82.336 -9.804  89.451   1.00 35.91 507 A 1 
ATOM 3809 C CB  . THR A 0 507 . -81.899 -11.872 90.894   1.00 35.91 507 A 1 
ATOM 3810 O O   . THR A 0 507 . -82.507 -8.900  90.263   1.00 35.91 507 A 1 
ATOM 3811 C CG2 . THR A 0 507 . -83.311 -12.410 90.711   1.00 35.91 507 A 1 
ATOM 3812 O OG1 . THR A 0 507 . -81.087 -13.024 91.008   1.00 35.91 507 A 1 
ATOM 3813 N N   . TYR A 0 508 . -83.086 -9.940  88.336   1.00 36.70 508 A 1 
ATOM 3814 C CA  . TYR A 0 508 . -84.375 -9.297  87.935   1.00 36.70 508 A 1 
ATOM 3815 C C   . TYR A 0 508 . -84.460 -7.841  87.391   1.00 36.70 508 A 1 
ATOM 3816 C CB  . TYR A 0 508 . -85.482 -9.536  88.986   1.00 36.70 508 A 1 
ATOM 3817 O O   . TYR A 0 508 . -84.112 -6.865  88.046   1.00 36.70 508 A 1 
ATOM 3818 C CG  . TYR A 0 508 . -86.340 -10.778 88.792   1.00 36.70 508 A 1 
ATOM 3819 C CD1 . TYR A 0 508 . -87.735 -10.697 88.981   1.00 36.70 508 A 1 
ATOM 3820 C CD2 . TYR A 0 508 . -85.757 -12.017 88.459   1.00 36.70 508 A 1 
ATOM 3821 C CE1 . TYR A 0 508 . -88.537 -11.849 88.861   1.00 36.70 508 A 1 
ATOM 3822 C CE2 . TYR A 0 508 . -86.551 -13.173 88.356   1.00 36.70 508 A 1 
ATOM 3823 O OH  . TYR A 0 508 . -88.703 -14.214 88.470   1.00 36.70 508 A 1 
ATOM 3824 C CZ  . TYR A 0 508 . -87.941 -13.093 88.562   1.00 36.70 508 A 1 
ATOM 3825 N N   . GLY A 0 509 . -85.135 -7.713  86.232   1.00 41.46 509 A 1 
ATOM 3826 C CA  . GLY A 0 509 . -85.677 -6.482  85.620   1.00 41.46 509 A 1 
ATOM 3827 C C   . GLY A 0 509 . -86.272 -6.785  84.227   1.00 41.46 509 A 1 
ATOM 3828 O O   . GLY A 0 509 . -85.567 -7.338  83.393   1.00 41.46 509 A 1 
ATOM 3829 N N   . SER A 0 510 . -87.566 -6.526  83.976   1.00 38.37 510 A 1 
ATOM 3830 C CA  . SER A 0 510 . -88.331 -7.165  82.873   1.00 38.37 510 A 1 
ATOM 3831 C C   . SER A 0 510 . -88.895 -6.212  81.796   1.00 38.37 510 A 1 
ATOM 3832 C CB  . SER A 0 510 . -89.474 -7.992  83.485   1.00 38.37 510 A 1 
ATOM 3833 O O   . SER A 0 510 . -89.169 -5.051  82.083   1.00 38.37 510 A 1 
ATOM 3834 O OG  . SER A 0 510 . -90.137 -8.787  82.517   1.00 38.37 510 A 1 
ATOM 3835 N N   . ALA A 0 511 . -89.186 -6.801  80.621   1.00 42.15 511 A 1 
ATOM 3836 C CA  . ALA A 0 511 . -89.941 -6.317  79.446   1.00 42.15 511 A 1 
ATOM 3837 C C   . ALA A 0 511 . -89.222 -5.384  78.431   1.00 42.15 511 A 1 
ATOM 3838 C CB  . ALA A 0 511 . -91.310 -5.774  79.884   1.00 42.15 511 A 1 
ATOM 3839 O O   . ALA A 0 511 . -88.525 -4.456  78.817   1.00 42.15 511 A 1 
ATOM 3840 N N   . GLY A 0 512 . -89.403 -5.559  77.106   1.00 39.56 512 A 1 
ATOM 3841 C CA  . GLY A 0 512 . -90.081 -6.664  76.391   1.00 39.56 512 A 1 
ATOM 3842 C C   . GLY A 0 512 . -90.313 -6.434  74.876   1.00 39.56 512 A 1 
ATOM 3843 O O   . GLY A 0 512 . -90.369 -5.290  74.445   1.00 39.56 512 A 1 
ATOM 3844 N N   . HIS A 0 513 . -90.529 -7.530  74.116   1.00 40.12 513 A 1 
ATOM 3845 C CA  . HIS A 0 513 . -90.812 -7.632  72.652   1.00 40.12 513 A 1 
ATOM 3846 C C   . HIS A 0 513 . -89.735 -7.075  71.675   1.00 40.12 513 A 1 
ATOM 3847 C CB  . HIS A 0 513 . -92.208 -7.060  72.333   1.00 40.12 513 A 1 
ATOM 3848 O O   . HIS A 0 513 . -89.081 -6.089  71.968   1.00 40.12 513 A 1 
ATOM 3849 C CG  . HIS A 0 513 . -93.354 -7.913  72.824   1.00 40.12 513 A 1 
ATOM 3850 C CD2 . HIS A 0 513 . -94.006 -7.806  74.023   1.00 40.12 513 A 1 
ATOM 3851 N ND1 . HIS A 0 513 . -93.961 -8.933  72.123   1.00 40.12 513 A 1 
ATOM 3852 C CE1 . HIS A 0 513 . -94.949 -9.430  72.885   1.00 40.12 513 A 1 
ATOM 3853 N NE2 . HIS A 0 513 . -95.009 -8.782  74.057   1.00 40.12 513 A 1 
ATOM 3854 N N   . GLY A 0 514 . -89.490 -7.622  70.469   1.00 42.21 514 A 1 
ATOM 3855 C CA  . GLY A 0 514 . -89.964 -8.848  69.780   1.00 42.21 514 A 1 
ATOM 3856 C C   . GLY A 0 514 . -90.104 -8.628  68.250   1.00 42.21 514 A 1 
ATOM 3857 O O   . GLY A 0 514 . -90.618 -7.589  67.861   1.00 42.21 514 A 1 
ATOM 3858 N N   . GLY A 0 515 . -89.718 -9.524  67.323   1.00 40.13 515 A 1 
ATOM 3859 C CA  . GLY A 0 515 . -89.058 -10.840 67.427   1.00 40.13 515 A 1 
ATOM 3860 C C   . GLY A 0 515 . -89.065 -11.637 66.089   1.00 40.13 515 A 1 
ATOM 3861 O O   . GLY A 0 515 . -89.333 -11.068 65.038   1.00 40.13 515 A 1 
ATOM 3862 N N   . TYR A 0 516 . -88.871 -12.967 66.187   1.00 44.47 516 A 1 
ATOM 3863 C CA  . TYR A 0 516 . -89.274 -14.066 65.259   1.00 44.47 516 A 1 
ATOM 3864 C C   . TYR A 0 516 . -88.594 -14.271 63.869   1.00 44.47 516 A 1 
ATOM 3865 C CB  . TYR A 0 516 . -90.815 -14.143 65.107   1.00 44.47 516 A 1 
ATOM 3866 O O   . TYR A 0 516 . -88.626 -13.399 63.012   1.00 44.47 516 A 1 
ATOM 3867 C CG  . TYR A 0 516 . -91.653 -13.329 66.083   1.00 44.47 516 A 1 
ATOM 3868 C CD1 . TYR A 0 516 . -91.868 -13.776 67.402   1.00 44.47 516 A 1 
ATOM 3869 C CD2 . TYR A 0 516 . -92.165 -12.081 65.675   1.00 44.47 516 A 1 
ATOM 3870 C CE1 . TYR A 0 516 . -92.572 -12.962 68.314   1.00 44.47 516 A 1 
ATOM 3871 C CE2 . TYR A 0 516 . -92.862 -11.264 66.583   1.00 44.47 516 A 1 
ATOM 3872 O OH  . TYR A 0 516 . -93.709 -10.898 68.793   1.00 44.47 516 A 1 
ATOM 3873 C CZ  . TYR A 0 516 . -93.062 -11.702 67.908   1.00 44.47 516 A 1 
ATOM 3874 N N   . GLY A 0 517 . -88.140 -15.517 63.598   1.00 42.66 517 A 1 
ATOM 3875 C CA  . GLY A 0 517 . -87.793 -16.056 62.255   1.00 42.66 517 A 1 
ATOM 3876 C C   . GLY A 0 517 . -86.472 -16.859 62.186   1.00 42.66 517 A 1 
ATOM 3877 O O   . GLY A 0 517 . -85.459 -16.312 61.783   1.00 42.66 517 A 1 
ATOM 3878 N N   . LYS A 0 518 . -86.354 -18.074 62.758   1.00 42.28 518 A 1 
ATOM 3879 C CA  . LYS A 0 518 . -86.515 -19.409 62.098   1.00 42.28 518 A 1 
ATOM 3880 C C   . LYS A 0 518 . -85.839 -19.548 60.714   1.00 42.28 518 A 1 
ATOM 3881 C CB  . LYS A 0 518 . -87.992 -19.824 61.972   1.00 42.28 518 A 1 
ATOM 3882 O O   . LYS A 0 518 . -86.164 -18.771 59.832   1.00 42.28 518 A 1 
ATOM 3883 C CG  . LYS A 0 518 . -88.624 -20.279 63.294   1.00 42.28 518 A 1 
ATOM 3884 C CD  . LYS A 0 518 . -89.967 -20.975 63.019   1.00 42.28 518 A 1 
ATOM 3885 C CE  . LYS A 0 518 . -90.553 -21.563 64.308   1.00 42.28 518 A 1 
ATOM 3886 N NZ  . LYS A 0 518 . -91.781 -22.352 64.032   1.00 42.28 518 A 1 
ATOM 3887 N N   . GLY A 0 519 . -85.029 -20.576 60.416   1.00 43.34 519 A 1 
ATOM 3888 C CA  . GLY A 0 519 . -84.538 -21.770 61.155   1.00 43.34 519 A 1 
ATOM 3889 C C   . GLY A 0 519 . -83.758 -22.695 60.179   1.00 43.34 519 A 1 
ATOM 3890 O O   . GLY A 0 519 . -83.709 -22.372 58.999   1.00 43.34 519 A 1 
ATOM 3891 N N   . GLY A 0 520 . -83.145 -23.835 60.533   1.00 42.32 520 A 1 
ATOM 3892 C CA  . GLY A 0 520 . -82.973 -24.564 61.804   1.00 42.32 520 A 1 
ATOM 3893 C C   . GLY A 0 520 . -82.326 -25.956 61.554   1.00 42.32 520 A 1 
ATOM 3894 O O   . GLY A 0 520 . -82.012 -26.249 60.407   1.00 42.32 520 A 1 
ATOM 3895 N N   . TYR A 0 521 . -82.224 -26.809 62.596   1.00 42.99 521 A 1 
ATOM 3896 C CA  . TYR A 0 521 . -81.912 -28.274 62.573   1.00 42.99 521 A 1 
ATOM 3897 C C   . TYR A 0 521 . -80.518 -28.696 62.013   1.00 42.99 521 A 1 
ATOM 3898 C CB  . TYR A 0 521 . -83.056 -29.063 61.877   1.00 42.99 521 A 1 
ATOM 3899 O O   . TYR A 0 521 . -80.123 -28.246 60.951   1.00 42.99 521 A 1 
ATOM 3900 C CG  . TYR A 0 521 . -84.375 -28.320 61.659   1.00 42.99 521 A 1 
ATOM 3901 C CD1 . TYR A 0 521 . -85.293 -28.159 62.715   1.00 42.99 521 A 1 
ATOM 3902 C CD2 . TYR A 0 521 . -84.639 -27.716 60.411   1.00 42.99 521 A 1 
ATOM 3903 C CE1 . TYR A 0 521 . -86.452 -27.378 62.532   1.00 42.99 521 A 1 
ATOM 3904 C CE2 . TYR A 0 521 . -85.779 -26.910 60.231   1.00 42.99 521 A 1 
ATOM 3905 O OH  . TYR A 0 521 . -87.790 -25.960 61.136   1.00 42.99 521 A 1 
ATOM 3906 C CZ  . TYR A 0 521 . -86.688 -26.740 61.293   1.00 42.99 521 A 1 
ATOM 3907 N N   . GLY A 0 522 . -79.712 -29.599 62.595   1.00 44.00 522 A 1 
ATOM 3908 C CA  . GLY A 0 522 . -79.747 -30.414 63.830   1.00 44.00 522 A 1 
ATOM 3909 C C   . GLY A 0 522 . -78.897 -31.696 63.619   1.00 44.00 522 A 1 
ATOM 3910 O O   . GLY A 0 522 . -78.833 -32.168 62.491   1.00 44.00 522 A 1 
ATOM 3911 N N   . GLY A 0 523 . -78.221 -32.328 64.588   1.00 42.60 523 A 1 
ATOM 3912 C CA  . GLY A 0 523 . -77.990 -32.053 66.017   1.00 42.60 523 A 1 
ATOM 3913 C C   . GLY A 0 523 . -77.313 -33.267 66.709   1.00 42.60 523 A 1 
ATOM 3914 O O   . GLY A 0 523 . -77.027 -34.248 66.032   1.00 42.60 523 A 1 
ATOM 3915 N N   . TYR A 0 524 . -77.176 -33.229 68.048   1.00 43.72 524 A 1 
ATOM 3916 C CA  . TYR A 0 524 . -76.930 -34.380 68.963   1.00 43.72 524 A 1 
ATOM 3917 C C   . TYR A 0 524 . -75.504 -35.033 68.999   1.00 43.72 524 A 1 
ATOM 3918 C CB  . TYR A 0 524 . -78.053 -35.424 68.721   1.00 43.72 524 A 1 
ATOM 3919 O O   . TYR A 0 524 . -74.861 -35.136 67.966   1.00 43.72 524 A 1 
ATOM 3920 C CG  . TYR A 0 524 . -79.477 -34.882 68.769   1.00 43.72 524 A 1 
ATOM 3921 C CD1 . TYR A 0 524 . -80.057 -34.496 69.995   1.00 43.72 524 A 1 
ATOM 3922 C CD2 . TYR A 0 524 . -80.227 -34.776 67.580   1.00 43.72 524 A 1 
ATOM 3923 C CE1 . TYR A 0 524 . -81.377 -34.003 70.033   1.00 43.72 524 A 1 
ATOM 3924 C CE2 . TYR A 0 524 . -81.547 -34.286 67.613   1.00 43.72 524 A 1 
ATOM 3925 O OH  . TYR A 0 524 . -83.401 -33.431 68.870   1.00 43.72 524 A 1 
ATOM 3926 C CZ  . TYR A 0 524 . -82.125 -33.901 68.840   1.00 43.72 524 A 1 
ATOM 3927 N N   . SER A 0 525 . -74.945 -35.537 70.128   1.00 41.53 525 A 1 
ATOM 3928 C CA  . SER A 0 525 . -75.328 -35.398 71.561   1.00 41.53 525 A 1 
ATOM 3929 C C   . SER A 0 525 . -74.467 -36.154 72.625   1.00 41.53 525 A 1 
ATOM 3930 C CB  . SER A 0 525 . -76.708 -35.999 71.783   1.00 41.53 525 A 1 
ATOM 3931 O O   . SER A 0 525 . -74.058 -37.279 72.373   1.00 41.53 525 A 1 
ATOM 3932 O OG  . SER A 0 525 . -76.761 -37.337 71.330   1.00 41.53 525 A 1 
ATOM 3933 N N   . TYR A 0 526 . -74.427 -35.597 73.854   1.00 38.44 526 A 1 
ATOM 3934 C CA  . TYR A 0 526 . -74.193 -36.161 75.223   1.00 38.44 526 A 1 
ATOM 3935 C C   . TYR A 0 526 . -72.928 -36.978 75.596   1.00 38.44 526 A 1 
ATOM 3936 C CB  . TYR A 0 526 . -75.406 -36.939 75.799   1.00 38.44 526 A 1 
ATOM 3937 O O   . TYR A 0 526 . -72.582 -37.957 74.948   1.00 38.44 526 A 1 
ATOM 3938 C CG  . TYR A 0 526 . -76.779 -36.754 75.185   1.00 38.44 526 A 1 
ATOM 3939 C CD1 . TYR A 0 526 . -77.470 -35.530 75.303   1.00 38.44 526 A 1 
ATOM 3940 C CD2 . TYR A 0 526 . -77.364 -37.827 74.482   1.00 38.44 526 A 1 
ATOM 3941 C CE1 . TYR A 0 526 . -78.713 -35.359 74.658   1.00 38.44 526 A 1 
ATOM 3942 C CE2 . TYR A 0 526 . -78.609 -37.662 73.843   1.00 38.44 526 A 1 
ATOM 3943 O OH  . TYR A 0 526 . -80.430 -36.237 73.221   1.00 38.44 526 A 1 
ATOM 3944 C CZ  . TYR A 0 526 . -79.272 -36.421 73.907   1.00 38.44 526 A 1 
ATOM 3945 N N   . GLY A 0 527 . -72.415 -36.700 76.811   1.00 42.37 527 A 1 
ATOM 3946 C CA  . GLY A 0 527 . -71.646 -37.643 77.644   1.00 42.37 527 A 1 
ATOM 3947 C C   . GLY A 0 527 . -70.286 -37.132 78.148   1.00 42.37 527 A 1 
ATOM 3948 O O   . GLY A 0 527 . -69.366 -37.037 77.353   1.00 42.37 527 A 1 
ATOM 3949 N N   . LYS A 0 528 . -69.997 -36.934 79.440   1.00 39.88 528 A 1 
ATOM 3950 C CA  . LYS A 0 528 . -70.705 -36.436 80.640   1.00 39.88 528 A 1 
ATOM 3951 C C   . LYS A 0 528 . -69.745 -36.677 81.836   1.00 39.88 528 A 1 
ATOM 3952 C CB  . LYS A 0 528 . -72.080 -37.106 80.920   1.00 39.88 528 A 1 
ATOM 3953 O O   . LYS A 0 528 . -69.497 -37.827 82.172   1.00 39.88 528 A 1 
ATOM 3954 C CG  . LYS A 0 528 . -72.634 -36.623 82.271   1.00 39.88 528 A 1 
ATOM 3955 C CD  . LYS A 0 528 . -73.975 -37.179 82.762   1.00 39.88 528 A 1 
ATOM 3956 C CE  . LYS A 0 528 . -74.081 -36.601 84.180   1.00 39.88 528 A 1 
ATOM 3957 N NZ  . LYS A 0 528 . -75.256 -37.021 84.963   1.00 39.88 528 A 1 
ATOM 3958 N N   . ASP A 0 529 . -69.346 -35.587 82.492   1.00 38.43 529 A 1 
ATOM 3959 C CA  . ASP A 0 529 . -68.901 -35.431 83.894   1.00 38.43 529 A 1 
ATOM 3960 C C   . ASP A 0 529 . -67.587 -36.042 84.451   1.00 38.43 529 A 1 
ATOM 3961 C CB  . ASP A 0 529 . -70.061 -35.717 84.868   1.00 38.43 529 A 1 
ATOM 3962 O O   . ASP A 0 529 . -67.281 -37.224 84.341   1.00 38.43 529 A 1 
ATOM 3963 C CG  . ASP A 0 529 . -71.282 -34.803 84.708   1.00 38.43 529 A 1 
ATOM 3964 O OD1 . ASP A 0 529 . -71.313 -33.981 83.765   1.00 38.43 529 A 1 
ATOM 3965 O OD2 . ASP A 0 529 . -72.249 -35.002 85.481   1.00 38.43 529 A 1 
ATOM 3966 N N   . THR A 0 530 . -66.957 -35.198 85.285   1.00 37.78 530 A 1 
ATOM 3967 C CA  . THR A 0 530 . -66.105 -35.478 86.467   1.00 37.78 530 A 1 
ATOM 3968 C C   . THR A 0 530 . -64.706 -36.086 86.300   1.00 37.78 530 A 1 
ATOM 3969 C CB  . THR A 0 530 . -66.861 -36.196 87.603   1.00 37.78 530 A 1 
ATOM 3970 O O   . THR A 0 530 . -64.527 -37.292 86.187   1.00 37.78 530 A 1 
ATOM 3971 C CG2 . THR A 0 530 . -67.817 -35.244 88.327   1.00 37.78 530 A 1 
ATOM 3972 O OG1 . THR A 0 530 . -67.623 -37.291 87.155   1.00 37.78 530 A 1 
ATOM 3973 N N   . GLY A 0 531 . -63.709 -35.219 86.499   1.00 35.42 531 A 1 
ATOM 3974 C CA  . GLY A 0 531 . -62.308 -35.528 86.798   1.00 35.42 531 A 1 
ATOM 3975 C C   . GLY A 0 531 . -61.531 -34.212 86.818   1.00 35.42 531 A 1 
ATOM 3976 O O   . GLY A 0 531 . -61.433 -33.569 85.779   1.00 35.42 531 A 1 
ATOM 3977 N N   . ALA A 0 532 . -61.085 -33.755 87.989   1.00 33.61 532 A 1 
ATOM 3978 C CA  . ALA A 0 532 . -60.409 -32.466 88.130   1.00 33.61 532 A 1 
ATOM 3979 C C   . ALA A 0 532 . -58.904 -32.671 88.311   1.00 33.61 532 A 1 
ATOM 3980 C CB  . ALA A 0 532 . -61.027 -31.686 89.301   1.00 33.61 532 A 1 
ATOM 3981 O O   . ALA A 0 532 . -58.488 -33.174 89.349   1.00 33.61 532 A 1 
ATOM 3982 N N   . ASP A 0 533 . -58.129 -32.210 87.334   1.00 38.56 533 A 1 
ATOM 3983 C CA  . ASP A 0 533 . -56.696 -31.943 87.434   1.00 38.56 533 A 1 
ATOM 3984 C C   . ASP A 0 533 . -56.412 -30.633 86.682   1.00 38.56 533 A 1 
ATOM 3985 C CB  . ASP A 0 533 . -55.865 -33.116 86.886   1.00 38.56 533 A 1 
ATOM 3986 O O   . ASP A 0 533 . -57.068 -30.324 85.683   1.00 38.56 533 A 1 
ATOM 3987 C CG  . ASP A 0 533 . -55.663 -34.226 87.927   1.00 38.56 533 A 1 
ATOM 3988 O OD1 . ASP A 0 533 . -55.166 -33.892 89.028   1.00 38.56 533 A 1 
ATOM 3989 O OD2 . ASP A 0 533 . -55.967 -35.399 87.606   1.00 38.56 533 A 1 
ATOM 3990 N N   . TYR A 0 534 . -55.479 -29.832 87.193   1.00 31.42 534 A 1 
ATOM 3991 C CA  . TYR A 0 534 . -55.086 -28.558 86.589   1.00 31.42 534 A 1 
ATOM 3992 C C   . TYR A 0 534 . -53.878 -28.775 85.679   1.00 31.42 534 A 1 
ATOM 3993 C CB  . TYR A 0 534 . -54.678 -27.546 87.680   1.00 31.42 534 A 1 
ATOM 3994 O O   . TYR A 0 534 . -52.842 -29.184 86.193   1.00 31.42 534 A 1 
ATOM 3995 C CG  . TYR A 0 534 . -55.773 -26.992 88.573   1.00 31.42 534 A 1 
ATOM 3996 C CD1 . TYR A 0 534 . -56.251 -25.683 88.366   1.00 31.42 534 A 1 
ATOM 3997 C CD2 . TYR A 0 534 . -56.247 -27.747 89.664   1.00 31.42 534 A 1 
ATOM 3998 C CE1 . TYR A 0 534 . -57.200 -25.128 89.246   1.00 31.42 534 A 1 
ATOM 3999 C CE2 . TYR A 0 534 . -57.201 -27.199 90.543   1.00 31.42 534 A 1 
ATOM 4000 O OH  . TYR A 0 534 . -58.585 -25.346 91.188   1.00 31.42 534 A 1 
ATOM 4001 C CZ  . TYR A 0 534 . -57.675 -25.885 90.335   1.00 31.42 534 A 1 
ATOM 4002 N N   . ASP A 0 535 . -53.959 -28.403 84.396   1.00 40.79 535 A 1 
ATOM 4003 C CA  . ASP A 0 535 . -52.787 -27.856 83.697   1.00 40.79 535 A 1 
ATOM 4004 C C   . ASP A 0 535 . -53.109 -27.115 82.381   1.00 40.79 535 A 1 
ATOM 4005 C CB  . ASP A 0 535 . -51.694 -28.928 83.451   1.00 40.79 535 A 1 
ATOM 4006 O O   . ASP A 0 535 . -53.767 -27.648 81.493   1.00 40.79 535 A 1 
ATOM 4007 C CG  . ASP A 0 535 . -50.408 -28.669 84.256   1.00 40.79 535 A 1 
ATOM 4008 O OD1 . ASP A 0 535 . -50.128 -27.477 84.544   1.00 40.79 535 A 1 
ATOM 4009 O OD2 . ASP A 0 535 . -49.663 -29.646 84.496   1.00 40.79 535 A 1 
ATOM 4010 N N   . ALA A 0 536 . -52.544 -25.905 82.282   1.00 34.82 536 A 1 
ATOM 4011 C CA  . ALA A 0 536 . -52.062 -25.195 81.086   1.00 34.82 536 A 1 
ATOM 4012 C C   . ALA A 0 536 . -52.950 -24.909 79.835   1.00 34.82 536 A 1 
ATOM 4013 C CB  . ALA A 0 536 . -50.730 -25.859 80.699   1.00 34.82 536 A 1 
ATOM 4014 O O   . ALA A 0 536 . -54.012 -25.461 79.582   1.00 34.82 536 A 1 
ATOM 4015 N N   . ALA A 0 537 . -52.396 -24.011 79.004   1.00 37.59 537 A 1 
ATOM 4016 C CA  . ALA A 0 537 . -52.674 -23.785 77.578   1.00 37.59 537 A 1 
ATOM 4017 C C   . ALA A 0 537 . -54.085 -23.312 77.154   1.00 37.59 537 A 1 
ATOM 4018 C CB  . ALA A 0 537 . -52.164 -24.994 76.781   1.00 37.59 537 A 1 
ATOM 4019 O O   . ALA A 0 537 . -54.899 -24.059 76.611   1.00 37.59 537 A 1 
ATOM 4020 N N   . SER A 0 538 . -54.290 -21.991 77.228   1.00 41.72 538 A 1 
ATOM 4021 C CA  . SER A 0 538 . -55.265 -21.278 76.388   1.00 41.72 538 A 1 
ATOM 4022 C C   . SER A 0 538 . -55.006 -21.554 74.898   1.00 41.72 538 A 1 
ATOM 4023 C CB  . SER A 0 538 . -55.150 -19.767 76.641   1.00 41.72 538 A 1 
ATOM 4024 O O   . SER A 0 538 . -54.009 -21.093 74.341   1.00 41.72 538 A 1 
ATOM 4025 O OG  . SER A 0 538 . -56.060 -19.053 75.827   1.00 41.72 538 A 1 
ATOM 4026 N N   . GLN A 0 539 . -55.906 -22.285 74.234   1.00 39.07 539 A 1 
ATOM 4027 C CA  . GLN A 0 539 . -55.867 -22.493 72.783   1.00 39.07 539 A 1 
ATOM 4028 C C   . GLN A 0 539 . -56.423 -21.266 72.037   1.00 39.07 539 A 1 
ATOM 4029 C CB  . GLN A 0 539 . -56.595 -23.792 72.388   1.00 39.07 539 A 1 
ATOM 4030 O O   . GLN A 0 539 . -57.518 -21.304 71.479   1.00 39.07 539 A 1 
ATOM 4031 C CG  . GLN A 0 539 . -55.878 -25.060 72.880   1.00 39.07 539 A 1 
ATOM 4032 C CD  . GLN A 0 539 . -56.532 -26.351 72.385   1.00 39.07 539 A 1 
ATOM 4033 N NE2 . GLN A 0 539 . -56.044 -27.494 72.811   1.00 39.07 539 A 1 
ATOM 4034 O OE1 . GLN A 0 539 . -57.479 -26.378 71.616   1.00 39.07 539 A 1 
ATOM 4035 N N   . GLN A 0 540 . -55.661 -20.169 72.012   1.00 41.58 540 A 1 
ATOM 4036 C CA  . GLN A 0 540 . -55.890 -19.059 71.081   1.00 41.58 540 A 1 
ATOM 4037 C C   . GLN A 0 540 . -54.982 -19.208 69.858   1.00 41.58 540 A 1 
ATOM 4038 C CB  . GLN A 0 540 . -55.724 -17.698 71.774   1.00 41.58 540 A 1 
ATOM 4039 O O   . GLN A 0 540 . -53.824 -18.800 69.866   1.00 41.58 540 A 1 
ATOM 4040 C CG  . GLN A 0 540 . -56.962 -17.357 72.614   1.00 41.58 540 A 1 
ATOM 4041 C CD  . GLN A 0 540 . -56.902 -15.936 73.163   1.00 41.58 540 A 1 
ATOM 4042 N NE2 . GLN A 0 540 . -57.859 -15.091 72.852   1.00 41.58 540 A 1 
ATOM 4043 O OE1 . GLN A 0 540 . -56.002 -15.555 73.890   1.00 41.58 540 A 1 
ATOM 4044 N N   . GLY A 0 541 . -55.520 -19.809 68.796   1.00 37.20 541 A 1 
ATOM 4045 C CA  . GLY A 0 541 . -54.869 -19.842 67.490   1.00 37.20 541 A 1 
ATOM 4046 C C   . GLY A 0 541 . -55.109 -18.545 66.721   1.00 37.20 541 A 1 
ATOM 4047 O O   . GLY A 0 541 . -56.056 -18.477 65.944   1.00 37.20 541 A 1 
ATOM 4048 N N   . GLU A 0 542 . -54.260 -17.534 66.916   1.00 35.63 542 A 1 
ATOM 4049 C CA  . GLU A 0 542 . -54.298 -16.293 66.132   1.00 35.63 542 A 1 
ATOM 4050 C C   . GLU A 0 542 . -52.887 -15.694 65.938   1.00 35.63 542 A 1 
ATOM 4051 C CB  . GLU A 0 542 . -55.288 -15.284 66.765   1.00 35.63 542 A 1 
ATOM 4052 O O   . GLU A 0 542 . -52.115 -15.581 66.884   1.00 35.63 542 A 1 
ATOM 4053 C CG  . GLU A 0 542 . -56.339 -14.813 65.743   1.00 35.63 542 A 1 
ATOM 4054 C CD  . GLU A 0 542 . -57.464 -13.960 66.360   1.00 35.63 542 A 1 
ATOM 4055 O OE1 . GLU A 0 542 . -58.611 -14.069 65.866   1.00 35.63 542 A 1 
ATOM 4056 O OE2 . GLU A 0 542 . -57.176 -13.177 67.294   1.00 35.63 542 A 1 
ATOM 4057 N N   . ALA A 0 543 . -52.570 -15.307 64.696   1.00 38.51 543 A 1 
ATOM 4058 C CA  . ALA A 0 543 . -51.411 -14.499 64.278   1.00 38.51 543 A 1 
ATOM 4059 C C   . ALA A 0 543 . -49.999 -14.917 64.768   1.00 38.51 543 A 1 
ATOM 4060 C CB  . ALA A 0 543 . -51.729 -13.026 64.573   1.00 38.51 543 A 1 
ATOM 4061 O O   . ALA A 0 543 . -49.381 -14.244 65.593   1.00 38.51 543 A 1 
ATOM 4062 N N   . GLY A 0 544 . -49.406 -15.931 64.126   1.00 39.26 544 A 1 
ATOM 4063 C CA  . GLY A 0 544 . -47.957 -16.176 64.181   1.00 39.26 544 A 1 
ATOM 4064 C C   . GLY A 0 544 . -47.153 -15.142 63.378   1.00 39.26 544 A 1 
ATOM 4065 O O   . GLY A 0 544 . -46.701 -15.445 62.276   1.00 39.26 544 A 1 
ATOM 4066 N N   . TYR A 0 545 . -46.988 -13.929 63.913   1.00 38.63 545 A 1 
ATOM 4067 C CA  . TYR A 0 545 . -46.138 -12.875 63.340   1.00 38.63 545 A 1 
ATOM 4068 C C   . TYR A 0 545 . -44.781 -12.824 64.050   1.00 38.63 545 A 1 
ATOM 4069 C CB  . TYR A 0 545 . -46.858 -11.517 63.357   1.00 38.63 545 A 1 
ATOM 4070 O O   . TYR A 0 545 . -44.720 -12.698 65.269   1.00 38.63 545 A 1 
ATOM 4071 C CG  . TYR A 0 545 . -47.382 -11.119 61.990   1.00 38.63 545 A 1 
ATOM 4072 C CD1 . TYR A 0 545 . -46.609 -10.283 61.159   1.00 38.63 545 A 1 
ATOM 4073 C CD2 . TYR A 0 545 . -48.606 -11.636 61.525   1.00 38.63 545 A 1 
ATOM 4074 C CE1 . TYR A 0 545 . -47.057 -9.963  59.862   1.00 38.63 545 A 1 
ATOM 4075 C CE2 . TYR A 0 545 . -49.060 -11.313 60.231   1.00 38.63 545 A 1 
ATOM 4076 O OH  . TYR A 0 545 . -48.724 -10.191 58.144   1.00 38.63 545 A 1 
ATOM 4077 C CZ  . TYR A 0 545 . -48.285 -10.481 59.396   1.00 38.63 545 A 1 
ATOM 4078 N N   . TRP A 0 546 . -43.704 -12.933 63.271   1.00 43.30 546 A 1 
ATOM 4079 C CA  . TRP A 0 546 . -42.328 -13.068 63.754   1.00 43.30 546 A 1 
ATOM 4080 C C   . TRP A 0 546 . -41.575 -11.738 63.643   1.00 43.30 546 A 1 
ATOM 4081 C CB  . TRP A 0 546 . -41.599 -14.140 62.924   1.00 43.30 546 A 1 
ATOM 4082 O O   . TRP A 0 546 . -41.689 -11.065 62.618   1.00 43.30 546 A 1 
ATOM 4083 C CG  . TRP A 0 546 . -42.104 -15.554 63.000   1.00 43.30 546 A 1 
ATOM 4084 C CD1 . TRP A 0 546 . -43.320 -15.994 62.598   1.00 43.30 546 A 1 
ATOM 4085 C CD2 . TRP A 0 546 . -41.385 -16.749 63.448   1.00 43.30 546 A 1 
ATOM 4086 C CE2 . TRP A 0 546 . -42.245 -17.879 63.299   1.00 43.30 546 A 1 
ATOM 4087 C CE3 . TRP A 0 546 . -40.089 -16.995 63.952   1.00 43.30 546 A 1 
ATOM 4088 N NE1 . TRP A 0 546 . -43.413 -17.357 62.788   1.00 43.30 546 A 1 
ATOM 4089 C CH2 . TRP A 0 546 . -40.549 -19.389 64.134   1.00 43.30 546 A 1 
ATOM 4090 C CZ2 . TRP A 0 546 . -41.845 -19.182 63.633   1.00 43.30 546 A 1 
ATOM 4091 C CZ3 . TRP A 0 546 . -39.676 -18.298 64.292   1.00 43.30 546 A 1 
ATOM 4092 N N   . GLY A 0 547 . -40.747 -11.411 64.639   1.00 50.36 547 A 1 
ATOM 4093 C CA  . GLY A 0 547 . -39.779 -10.311 64.576   1.00 50.36 547 A 1 
ATOM 4094 C C   . GLY A 0 547 . -38.628 -10.619 63.611   1.00 50.36 547 A 1 
ATOM 4095 O O   . GLY A 0 547 . -37.543 -11.026 64.031   1.00 50.36 547 A 1 
ATOM 4096 N N   . LYS A 0 548 . -38.873 -10.465 62.304   1.00 54.01 548 A 1 
ATOM 4097 C CA  . LYS A 0 548 . -37.867 -10.606 61.243   1.00 54.01 548 A 1 
ATOM 4098 C C   . LYS A 0 548 . -37.121 -9.284  61.034   1.00 54.01 548 A 1 
ATOM 4099 C CB  . LYS A 0 548 . -38.517 -11.047 59.920   1.00 54.01 548 A 1 
ATOM 4100 O O   . LYS A 0 548 . -37.704 -8.295  60.603   1.00 54.01 548 A 1 
ATOM 4101 C CG  . LYS A 0 548 . -38.960 -12.520 59.862   1.00 54.01 548 A 1 
ATOM 4102 C CD  . LYS A 0 548 . -39.342 -12.846 58.406   1.00 54.01 548 A 1 
ATOM 4103 C CE  . LYS A 0 548 . -39.576 -14.336 58.124   1.00 54.01 548 A 1 
ATOM 4104 N NZ  . LYS A 0 548 . -39.483 -14.597 56.657   1.00 54.01 548 A 1 
ATOM 4105 N N   . SER A 0 549 . -35.818 -9.294  61.289   1.00 60.06 549 A 1 
ATOM 4106 C CA  . SER A 0 549 . -34.889 -8.288  60.763   1.00 60.06 549 A 1 
ATOM 4107 C C   . SER A 0 549 . -34.211 -8.910  59.542   1.00 60.06 549 A 1 
ATOM 4108 C CB  . SER A 0 549 . -33.919 -7.894  61.878   1.00 60.06 549 A 1 
ATOM 4109 O O   . SER A 0 549 . -33.698 -10.032 59.650   1.00 60.06 549 A 1 
ATOM 4110 O OG  . SER A 0 549 . -32.976 -6.912  61.519   1.00 60.06 549 A 1 
ATOM 4111 N N   . GLY A 0 550 . -34.289 -8.251  58.389   1.00 68.21 550 A 1 
ATOM 4112 C CA  . GLY A 0 550 . -33.814 -8.775  57.109   1.00 68.21 550 A 1 
ATOM 4113 C C   . GLY A 0 550 . -33.174 -7.702  56.236   1.00 68.21 550 A 1 
ATOM 4114 O O   . GLY A 0 550 . -33.311 -6.506  56.504   1.00 68.21 550 A 1 
ATOM 4115 N N   . SER A 0 551 . -32.436 -8.173  55.241   1.00 78.27 551 A 1 
ATOM 4116 C CA  . SER A 0 551 . -31.954 -7.401  54.102   1.00 78.27 551 A 1 
ATOM 4117 C C   . SER A 0 551 . -31.914 -8.327  52.899   1.00 78.27 551 A 1 
ATOM 4118 C CB  . SER A 0 551 . -30.545 -6.839  54.333   1.00 78.27 551 A 1 
ATOM 4119 O O   . SER A 0 551 . -31.343 -9.419  52.997   1.00 78.27 551 A 1 
ATOM 4120 O OG  . SER A 0 551 . -29.611 -7.894  54.575   1.00 78.27 551 A 1 
ATOM 4121 N N   . ASP A 0 552 . -32.484 -7.864  51.816   1.00 81.06 552 A 1 
ATOM 4122 C CA  . ASP A 0 552 . -32.428 -8.402  50.469   1.00 81.06 552 A 1 
ATOM 4123 C C   . ASP A 0 552 . -31.255 -7.683  49.753   1.00 81.06 552 A 1 
ATOM 4124 C CB  . ASP A 0 552 . -33.834 -8.228  49.821   1.00 81.06 552 A 1 
ATOM 4125 O O   . ASP A 0 552 . -30.638 -6.777  50.329   1.00 81.06 552 A 1 
ATOM 4126 C CG  . ASP A 0 552 . -34.963 -7.930  50.845   1.00 81.06 552 A 1 
ATOM 4127 O OD1 . ASP A 0 552 . -34.941 -6.821  51.418   1.00 81.06 552 A 1 
ATOM 4128 O OD2 . ASP A 0 552 . -35.751 -8.830  51.251   1.00 81.06 552 A 1 
ATOM 4129 N N   . TRP A 0 553 . -30.857 -8.135  48.567   1.00 83.45 553 A 1 
ATOM 4130 C CA  . TRP A 0 553 . -29.968 -7.395  47.661   1.00 83.45 553 A 1 
ATOM 4131 C C   . TRP A 0 553 . -30.069 -8.046  46.289   1.00 83.45 553 A 1 
ATOM 4132 C CB  . TRP A 0 553 . -28.497 -7.400  48.118   1.00 83.45 553 A 1 
ATOM 4133 O O   . TRP A 0 553 . -29.671 -9.206  46.146   1.00 83.45 553 A 1 
ATOM 4134 C CG  . TRP A 0 553 . -27.526 -6.712  47.194   1.00 83.45 553 A 1 
ATOM 4135 C CD1 . TRP A 0 553 . -27.408 -5.374  47.026   1.00 83.45 553 A 1 
ATOM 4136 C CD2 . TRP A 0 553 . -26.599 -7.295  46.222   1.00 83.45 553 A 1 
ATOM 4137 C CE2 . TRP A 0 553 . -25.894 -6.238  45.567   1.00 83.45 553 A 1 
ATOM 4138 C CE3 . TRP A 0 553 . -26.311 -8.610  45.793   1.00 83.45 553 A 1 
ATOM 4139 N NE1 . TRP A 0 553 . -26.423 -5.086  46.098   1.00 83.45 553 A 1 
ATOM 4140 C CH2 . TRP A 0 553 . -24.635 -7.795  44.211   1.00 83.45 553 A 1 
ATOM 4141 C CZ2 . TRP A 0 553 . -24.924 -6.471  44.584   1.00 83.45 553 A 1 
ATOM 4142 C CZ3 . TRP A 0 553 . -25.335 -8.858  44.808   1.00 83.45 553 A 1 
ATOM 4143 N N   . ASP A 0 554 . -30.585 -7.301  45.322   1.00 86.73 554 A 1 
ATOM 4144 C CA  . ASP A 0 554 . -30.724 -7.741  43.938   1.00 86.73 554 A 1 
ATOM 4145 C C   . ASP A 0 554 . -29.837 -6.855  43.054   1.00 86.73 554 A 1 
ATOM 4146 C CB  . ASP A 0 554 . -32.204 -7.717  43.495   1.00 86.73 554 A 1 
ATOM 4147 O O   . ASP A 0 554 . -29.687 -5.656  43.285   1.00 86.73 554 A 1 
ATOM 4148 C CG  . ASP A 0 554 . -33.074 -8.881  44.015   1.00 86.73 554 A 1 
ATOM 4149 O OD1 . ASP A 0 554 . -32.551 -9.782  44.712   1.00 86.73 554 A 1 
ATOM 4150 O OD2 . ASP A 0 554 . -34.276 -8.911  43.651   1.00 86.73 554 A 1 
ATOM 4151 N N   . SER A 0 555 . -29.227 -7.435  42.025   1.00 86.60 555 A 1 
ATOM 4152 C CA  . SER A 0 555 . -28.440 -6.676  41.048   1.00 86.60 555 A 1 
ATOM 4153 C C   . SER A 0 555 . -28.512 -7.298  39.662   1.00 86.60 555 A 1 
ATOM 4154 C CB  . SER A 0 555 . -26.984 -6.527  41.500   1.00 86.60 555 A 1 
ATOM 4155 O O   . SER A 0 555 . -28.754 -8.498  39.506   1.00 86.60 555 A 1 
ATOM 4156 O OG  . SER A 0 555 . -26.394 -7.794  41.709   1.00 86.60 555 A 1 
ATOM 4157 N N   . TRP A 0 556 . -28.309 -6.479  38.632   1.00 90.93 556 A 1 
ATOM 4158 C CA  . TRP A 0 556 . -28.167 -6.946  37.255   1.00 90.93 556 A 1 
ATOM 4159 C C   . TRP A 0 556 . -27.254 -6.028  36.452   1.00 90.93 556 A 1 
ATOM 4160 C CB  . TRP A 0 556 . -29.540 -7.095  36.578   1.00 90.93 556 A 1 
ATOM 4161 O O   . TRP A 0 556 . -27.128 -4.840  36.749   1.00 90.93 556 A 1 
ATOM 4162 C CG  . TRP A 0 556 . -30.245 -5.817  36.230   1.00 90.93 556 A 1 
ATOM 4163 C CD1 . TRP A 0 556 . -30.943 -5.050  37.095   1.00 90.93 556 A 1 
ATOM 4164 C CD2 . TRP A 0 556 . -30.258 -5.093  34.958   1.00 90.93 556 A 1 
ATOM 4165 C CE2 . TRP A 0 556 . -30.988 -3.879  35.136   1.00 90.93 556 A 1 
ATOM 4166 C CE3 . TRP A 0 556 . -29.688 -5.315  33.684   1.00 90.93 556 A 1 
ATOM 4167 N NE1 . TRP A 0 556 . -31.410 -3.923  36.448   1.00 90.93 556 A 1 
ATOM 4168 C CH2 . TRP A 0 556 . -30.542 -3.176  32.863   1.00 90.93 556 A 1 
ATOM 4169 C CZ2 . TRP A 0 556 . -31.132 -2.928  34.114   1.00 90.93 556 A 1 
ATOM 4170 C CZ3 . TRP A 0 556 . -29.827 -4.369  32.648   1.00 90.93 556 A 1 
ATOM 4171 N N   . GLY A 0 557 . -26.662 -6.573  35.394   1.00 90.16 557 A 1 
ATOM 4172 C CA  . GLY A 0 557 . -25.856 -5.788  34.475   1.00 90.16 557 A 1 
ATOM 4173 C C   . GLY A 0 557 . -25.607 -6.458  33.131   1.00 90.16 557 A 1 
ATOM 4174 O O   . GLY A 0 557 . -26.021 -7.598  32.877   1.00 90.16 557 A 1 
ATOM 4175 N N   . ARG A 0 558 . -24.964 -5.696  32.247   1.00 93.36 558 A 1 
ATOM 4176 C CA  . ARG A 0 558 . -24.694 -6.060  30.860   1.00 93.36 558 A 1 
ATOM 4177 C C   . ARG A 0 558 . -23.452 -5.349  30.328   1.00 93.36 558 A 1 
ATOM 4178 C CB  . ARG A 0 558 . -25.930 -5.705  30.030   1.00 93.36 558 A 1 
ATOM 4179 O O   . ARG A 0 558 . -23.391 -4.132  30.409   1.00 93.36 558 A 1 
ATOM 4180 C CG  . ARG A 0 558 . -25.749 -6.060  28.554   1.00 93.36 558 A 1 
ATOM 4181 C CD  . ARG A 0 558 . -27.102 -5.918  27.867   1.00 93.36 558 A 1 
ATOM 4182 N NE  . ARG A 0 558 . -27.021 -6.381  26.474   1.00 93.36 558 A 1 
ATOM 4183 N NH1 . ARG A 0 558 . -27.474 -4.382  25.438   1.00 93.36 558 A 1 
ATOM 4184 N NH2 . ARG A 0 558 . -27.016 -6.194  24.232   1.00 93.36 558 A 1 
ATOM 4185 C CZ  . ARG A 0 558 . -27.191 -5.654  25.398   1.00 93.36 558 A 1 
ATOM 4186 N N   . ASP A 0 559 . -22.565 -6.126  29.722   1.00 89.99 559 A 1 
ATOM 4187 C CA  . ASP A 0 559 . -21.331 -5.723  29.033   1.00 89.99 559 A 1 
ATOM 4188 C C   . ASP A 0 559 . -21.567 -5.846  27.509   1.00 89.99 559 A 1 
ATOM 4189 C CB  . ASP A 0 559 . -20.214 -6.633  29.590   1.00 89.99 559 A 1 
ATOM 4190 O O   . ASP A 0 559 . -22.312 -6.728  27.061   1.00 89.99 559 A 1 
ATOM 4191 C CG  . ASP A 0 559 . -18.830 -6.582  28.920   1.00 89.99 559 A 1 
ATOM 4192 O OD1 . ASP A 0 559 . -18.754 -6.241  27.715   1.00 89.99 559 A 1 
ATOM 4193 O OD2 . ASP A 0 559 . -17.875 -7.050  29.583   1.00 89.99 559 A 1 
ATOM 4194 N N   . GLN A 0 560 . -21.007 -4.940  26.702   1.00 92.13 560 A 1 
ATOM 4195 C CA  . GLN A 0 560 . -21.285 -4.795  25.263   1.00 92.13 560 A 1 
ATOM 4196 C C   . GLN A 0 560 . -20.019 -4.514  24.413   1.00 92.13 560 A 1 
ATOM 4197 C CB  . GLN A 0 560 . -22.380 -3.719  25.091   1.00 92.13 560 A 1 
ATOM 4198 O O   . GLN A 0 560 . -20.107 -3.828  23.388   1.00 92.13 560 A 1 
ATOM 4199 C CG  . GLN A 0 560 . -23.839 -4.187  25.238   1.00 92.13 560 A 1 
ATOM 4200 C CD  . GLN A 0 560 . -24.492 -4.477  23.890   1.00 92.13 560 A 1 
ATOM 4201 N NE2 . GLN A 0 560 . -23.998 -5.444  23.151   1.00 92.13 560 A 1 
ATOM 4202 O OE1 . GLN A 0 560 . -25.518 -3.917  23.496   1.00 92.13 560 A 1 
ATOM 4203 N N   . ASP A 0 561 . -18.861 -5.067  24.795   1.00 90.40 561 A 1 
ATOM 4204 C CA  . ASP A 0 561 . -17.572 -4.889  24.097   1.00 90.40 561 A 1 
ATOM 4205 C C   . ASP A 0 561 . -17.657 -5.122  22.563   1.00 90.40 561 A 1 
ATOM 4206 C CB  . ASP A 0 561 . -16.519 -5.814  24.756   1.00 90.40 561 A 1 
ATOM 4207 O O   . ASP A 0 561 . -18.174 -6.134  22.074   1.00 90.40 561 A 1 
ATOM 4208 C CG  . ASP A 0 561 . -15.043 -5.505  24.423   1.00 90.40 561 A 1 
ATOM 4209 O OD1 . ASP A 0 561 . -14.759 -4.786  23.428   1.00 90.40 561 A 1 
ATOM 4210 O OD2 . ASP A 0 561 . -14.144 -6.072  25.088   1.00 90.40 561 A 1 
ATOM 4211 N N   . LEU A 0 562 . -17.113 -4.192  21.766   1.00 93.38 562 A 1 
ATOM 4212 C CA  . LEU A 0 562 . -16.978 -4.281  20.307   1.00 93.38 562 A 1 
ATOM 4213 C C   . LEU A 0 562 . -15.617 -3.747  19.834   1.00 93.38 562 A 1 
ATOM 4214 C CB  . LEU A 0 562 . -18.143 -3.513  19.644   1.00 93.38 562 A 1 
ATOM 4215 O O   . LEU A 0 562 . -15.369 -2.541  19.820   1.00 93.38 562 A 1 
ATOM 4216 C CG  . LEU A 0 562 . -18.045 -3.360  18.111   1.00 93.38 562 A 1 
ATOM 4217 C CD1 . LEU A 0 562 . -18.112 -4.696  17.366   1.00 93.38 562 A 1 
ATOM 4218 C CD2 . LEU A 0 562 . -19.179 -2.483  17.577   1.00 93.38 562 A 1 
ATOM 4219 N N   . SER A 0 563 . -14.780 -4.616  19.252   1.00 94.92 563 A 1 
ATOM 4220 C CA  . SER A 0 563 . -13.526 -4.215  18.597   1.00 94.92 563 A 1 
ATOM 4221 C C   . SER A 0 563 . -13.450 -4.610  17.119   1.00 94.92 563 A 1 
ATOM 4222 C CB  . SER A 0 563 . -12.309 -4.719  19.375   1.00 94.92 563 A 1 
ATOM 4223 O O   . SER A 0 563 . -13.473 -5.787  16.749   1.00 94.92 563 A 1 
ATOM 4224 O OG  . SER A 0 563 . -11.152 -4.036  18.897   1.00 94.92 563 A 1 
ATOM 4225 N N   . ILE A 0 564 . -13.258 -3.613  16.251   1.00 95.35 564 A 1 
ATOM 4226 C CA  . ILE A 0 564 . -13.062 -3.781  14.803   1.00 95.35 564 A 1 
ATOM 4227 C C   . ILE A 0 564 . -11.667 -3.281  14.431   1.00 95.35 564 A 1 
ATOM 4228 C CB  . ILE A 0 564 . -14.159 -3.051  13.992   1.00 95.35 564 A 1 
ATOM 4229 O O   . ILE A 0 564 . -11.294 -2.168  14.790   1.00 95.35 564 A 1 
ATOM 4230 C CG1 . ILE A 0 564 . -15.573 -3.500  14.430   1.00 95.35 564 A 1 
ATOM 4231 C CG2 . ILE A 0 564 . -13.935 -3.286  12.484   1.00 95.35 564 A 1 
ATOM 4232 C CD1 . ILE A 0 564 . -16.721 -2.795  13.698   1.00 95.35 564 A 1 
ATOM 4233 N N   . LYS A 0 565 . -10.887 -4.076  13.689   1.00 95.43 565 A 1 
ATOM 4234 C CA  . LYS A 0 565 . -9.557  -3.689  13.185   1.00 95.43 565 A 1 
ATOM 4235 C C   . LYS A 0 565 . -9.432  -4.076  11.716   1.00 95.43 565 A 1 
ATOM 4236 C CB  . LYS A 0 565 . -8.437  -4.258  14.093   1.00 95.43 565 A 1 
ATOM 4237 O O   . LYS A 0 565 . -9.526  -5.254  11.372   1.00 95.43 565 A 1 
ATOM 4238 C CG  . LYS A 0 565 . -8.575  -3.642  15.501   1.00 95.43 565 A 1 
ATOM 4239 C CD  . LYS A 0 565 . -7.524  -3.945  16.580   1.00 95.43 565 A 1 
ATOM 4240 C CE  . LYS A 0 565 . -7.966  -3.059  17.767   1.00 95.43 565 A 1 
ATOM 4241 N NZ  . LYS A 0 565 . -7.319  -3.329  19.077   1.00 95.43 565 A 1 
ATOM 4242 N N   . GLU A 0 566 . -9.250  -3.084  10.854   1.00 95.01 566 A 1 
ATOM 4243 C CA  . GLU A 0 566 . -9.204  -3.214  9.397    1.00 95.01 566 A 1 
ATOM 4244 C C   . GLU A 0 566 . -7.921  -2.593  8.847    1.00 95.01 566 A 1 
ATOM 4245 C CB  . GLU A 0 566 . -10.422 -2.556  8.716    1.00 95.01 566 A 1 
ATOM 4246 O O   . GLU A 0 566 . -7.513  -1.519  9.289    1.00 95.01 566 A 1 
ATOM 4247 C CG  . GLU A 0 566 . -11.746 -2.808  9.450    1.00 95.01 566 A 1 
ATOM 4248 C CD  . GLU A 0 566 . -12.994 -2.550  8.601    1.00 95.01 566 A 1 
ATOM 4249 O OE1 . GLU A 0 566 . -14.090 -2.951  9.046    1.00 95.01 566 A 1 
ATOM 4250 O OE2 . GLU A 0 566 . -12.922 -2.141  7.423    1.00 95.01 566 A 1 
ATOM 4251 N N   . SER A 0 567 . -7.311  -3.234  7.852    1.00 94.44 567 A 1 
ATOM 4252 C CA  . SER A 0 567 . -6.251  -2.628  7.052    1.00 94.44 567 A 1 
ATOM 4253 C C   . SER A 0 567 . -6.340  -3.040  5.587    1.00 94.44 567 A 1 
ATOM 4254 C CB  . SER A 0 567 . -4.855  -2.888  7.634    1.00 94.44 567 A 1 
ATOM 4255 O O   . SER A 0 567 . -6.855  -4.106  5.235    1.00 94.44 567 A 1 
ATOM 4256 O OG  . SER A 0 567 . -4.431  -4.228  7.458    1.00 94.44 567 A 1 
ATOM 4257 N N   . TYR A 0 568 . -5.840  -2.163  4.728    1.00 95.33 568 A 1 
ATOM 4258 C CA  . TYR A 0 568 . -5.710  -2.367  3.296    1.00 95.33 568 A 1 
ATOM 4259 C C   . TYR A 0 568 . -4.380  -1.769  2.846    1.00 95.33 568 A 1 
ATOM 4260 C CB  . TYR A 0 568 . -6.895  -1.707  2.579    1.00 95.33 568 A 1 
ATOM 4261 O O   . TYR A 0 568 . -4.142  -0.586  3.076    1.00 95.33 568 A 1 
ATOM 4262 C CG  . TYR A 0 568 . -6.749  -1.731  1.075    1.00 95.33 568 A 1 
ATOM 4263 C CD1 . TYR A 0 568 . -6.058  -0.692  0.419    1.00 95.33 568 A 1 
ATOM 4264 C CD2 . TYR A 0 568 . -7.205  -2.849  0.352    1.00 95.33 568 A 1 
ATOM 4265 C CE1 . TYR A 0 568 . -5.787  -0.787  -0.957   1.00 95.33 568 A 1 
ATOM 4266 C CE2 . TYR A 0 568 . -6.963  -2.934  -1.029   1.00 95.33 568 A 1 
ATOM 4267 O OH  . TYR A 0 568 . -5.950  -2.045  -2.988   1.00 95.33 568 A 1 
ATOM 4268 C CZ  . TYR A 0 568 . -6.238  -1.915  -1.674   1.00 95.33 568 A 1 
ATOM 4269 N N   . ASP A 0 569 . -3.547  -2.560  2.179    1.00 94.29 569 A 1 
ATOM 4270 C CA  . ASP A 0 569 . -2.251  -2.133  1.654    1.00 94.29 569 A 1 
ATOM 4271 C C   . ASP A 0 569 . -2.149  -2.503  0.170    1.00 94.29 569 A 1 
ATOM 4272 C CB  . ASP A 0 569 . -1.103  -2.770  2.456    1.00 94.29 569 A 1 
ATOM 4273 O O   . ASP A 0 569 . -2.425  -3.637  -0.219   1.00 94.29 569 A 1 
ATOM 4274 C CG  . ASP A 0 569 . -1.077  -2.359  3.933    1.00 94.29 569 A 1 
ATOM 4275 O OD1 . ASP A 0 569 . -0.803  -1.166  4.191    1.00 94.29 569 A 1 
ATOM 4276 O OD2 . ASP A 0 569 . -1.273  -3.246  4.798    1.00 94.29 569 A 1 
ATOM 4277 N N   . ARG A 0 570 . -1.721  -1.556  -0.665   1.00 95.46 570 A 1 
ATOM 4278 C CA  . ARG A 0 570 . -1.354  -1.757  -2.071   1.00 95.46 570 A 1 
ATOM 4279 C C   . ARG A 0 570 . 0.069   -1.257  -2.281   1.00 95.46 570 A 1 
ATOM 4280 C CB  . ARG A 0 570 . -2.364  -1.037  -2.983   1.00 95.46 570 A 1 
ATOM 4281 O O   . ARG A 0 570 . 0.340   -0.079  -2.049   1.00 95.46 570 A 1 
ATOM 4282 C CG  . ARG A 0 570 . -1.952  -1.023  -4.468   1.00 95.46 570 A 1 
ATOM 4283 C CD  . ARG A 0 570 . -2.884  -0.154  -5.322   1.00 95.46 570 A 1 
ATOM 4284 N NE  . ARG A 0 570 . -4.176  -0.810  -5.574   1.00 95.46 570 A 1 
ATOM 4285 N NH1 . ARG A 0 570 . -5.651  0.902   -5.073   1.00 95.46 570 A 1 
ATOM 4286 N NH2 . ARG A 0 570 . -6.388  -1.092  -5.756   1.00 95.46 570 A 1 
ATOM 4287 C CZ  . ARG A 0 570 . -5.390  -0.311  -5.475   1.00 95.46 570 A 1 
ATOM 4288 N N   . THR A 0 571 . 0.947   -2.104  -2.807   1.00 94.10 571 A 1 
ATOM 4289 C CA  . THR A 0 571 . 2.297   -1.720  -3.239   1.00 94.10 571 A 1 
ATOM 4290 C C   . THR A 0 571 . 2.515   -2.117  -4.696   1.00 94.10 571 A 1 
ATOM 4291 C CB  . THR A 0 571 . 3.389   -2.347  -2.359   1.00 94.10 571 A 1 
ATOM 4292 O O   . THR A 0 571 . 2.447   -3.289  -5.055   1.00 94.10 571 A 1 
ATOM 4293 C CG2 . THR A 0 571 . 4.781   -1.824  -2.725   1.00 94.10 571 A 1 
ATOM 4294 O OG1 . THR A 0 571 . 3.223   -2.070  -0.985   1.00 94.10 571 A 1 
ATOM 4295 N N   . TRP A 0 572 . 2.860   -1.140  -5.531   1.00 93.24 572 A 1 
ATOM 4296 C CA  . TRP A 0 572 . 3.183   -1.322  -6.942   1.00 93.24 572 A 1 
ATOM 4297 C C   . TRP A 0 572 . 4.577   -0.775  -7.235   1.00 93.24 572 A 1 
ATOM 4298 C CB  . TRP A 0 572 . 2.125   -0.611  -7.783   1.00 93.24 572 A 1 
ATOM 4299 O O   . TRP A 0 572 . 4.934   0.321   -6.798   1.00 93.24 572 A 1 
ATOM 4300 C CG  . TRP A 0 572 . 2.163   -0.855  -9.259   1.00 93.24 572 A 1 
ATOM 4301 C CD1 . TRP A 0 572 . 1.800   -2.015  -9.843   1.00 93.24 572 A 1 
ATOM 4302 C CD2 . TRP A 0 572 . 2.374   0.094   -10.349  1.00 93.24 572 A 1 
ATOM 4303 C CE2 . TRP A 0 572 . 1.974   -0.534  -11.568  1.00 93.24 572 A 1 
ATOM 4304 C CE3 . TRP A 0 572 . 2.751   1.451   -10.424  1.00 93.24 572 A 1 
ATOM 4305 N NE1 . TRP A 0 572 . 1.699   -1.841  -11.208  1.00 93.24 572 A 1 
ATOM 4306 C CH2 . TRP A 0 572 . 2.235   1.535   -12.810  1.00 93.24 572 A 1 
ATOM 4307 C CZ2 . TRP A 0 572 . 1.861   0.178   -12.775  1.00 93.24 572 A 1 
ATOM 4308 C CZ3 . TRP A 0 572 . 2.698   2.159   -11.639  1.00 93.24 572 A 1 
ATOM 4309 N N   . ALA A 0 573 . 5.380   -1.512  -7.995   1.00 93.81 573 A 1 
ATOM 4310 C CA  . ALA A 0 573 . 6.695   -1.048  -8.420   1.00 93.81 573 A 1 
ATOM 4311 C C   . ALA A 0 573 . 7.014   -1.492  -9.845   1.00 93.81 573 A 1 
ATOM 4312 C CB  . ALA A 0 573 . 7.759   -1.520  -7.423   1.00 93.81 573 A 1 
ATOM 4313 O O   . ALA A 0 573 . 6.683   -2.605  -10.253  1.00 93.81 573 A 1 
ATOM 4314 N N   . LYS A 0 574 . 7.712   -0.639  -10.594  1.00 94.28 574 A 1 
ATOM 4315 C CA  . LYS A 0 574 . 8.268   -0.959  -11.911  1.00 94.28 574 A 1 
ATOM 4316 C C   . LYS A 0 574 . 9.686   -0.427  -12.046  1.00 94.28 574 A 1 
ATOM 4317 C CB  . LYS A 0 574 . 7.378   -0.420  -13.041  1.00 94.28 574 A 1 
ATOM 4318 O O   . LYS A 0 574 . 9.966   0.691   -11.615  1.00 94.28 574 A 1 
ATOM 4319 C CG  . LYS A 0 574 . 6.038   -1.161  -13.100  1.00 94.28 574 A 1 
ATOM 4320 C CD  . LYS A 0 574 . 5.214   -0.727  -14.311  1.00 94.28 574 A 1 
ATOM 4321 C CE  . LYS A 0 574 . 4.012   -1.666  -14.410  1.00 94.28 574 A 1 
ATOM 4322 N NZ  . LYS A 0 574 . 3.142   -1.315  -15.554  1.00 94.28 574 A 1 
ATOM 4323 N N   . SER A 0 575 . 10.546  -1.201  -12.697  1.00 91.37 575 A 1 
ATOM 4324 C CA  . SER A 0 575 . 11.810  -0.719  -13.247  1.00 91.37 575 A 1 
ATOM 4325 C C   . SER A 0 575 . 11.942  -1.132  -14.706  1.00 91.37 575 A 1 
ATOM 4326 C CB  . SER A 0 575 . 13.029  -1.156  -12.422  1.00 91.37 575 A 1 
ATOM 4327 O O   . SER A 0 575 . 11.534  -2.228  -15.091  1.00 91.37 575 A 1 
ATOM 4328 O OG  . SER A 0 575 . 13.293  -2.542  -12.488  1.00 91.37 575 A 1 
ATOM 4329 N N   . TYR A 0 576 . 12.523  -0.238  -15.493  1.00 89.02 576 A 1 
ATOM 4330 C CA  . TYR A 0 576 . 13.097  -0.513  -16.797  1.00 89.02 576 A 1 
ATOM 4331 C C   . TYR A 0 576 . 14.545  -0.047  -16.738  1.00 89.02 576 A 1 
ATOM 4332 C CB  . TYR A 0 576 . 12.332  0.219   -17.904  1.00 89.02 576 A 1 
ATOM 4333 O O   . TYR A 0 576 . 14.807  1.079   -16.311  1.00 89.02 576 A 1 
ATOM 4334 C CG  . TYR A 0 576 . 10.847  -0.078  -17.936  1.00 89.02 576 A 1 
ATOM 4335 C CD1 . TYR A 0 576 . 10.360  -1.178  -18.666  1.00 89.02 576 A 1 
ATOM 4336 C CD2 . TYR A 0 576 . 9.958   0.750   -17.224  1.00 89.02 576 A 1 
ATOM 4337 C CE1 . TYR A 0 576 . 8.977   -1.446  -18.699  1.00 89.02 576 A 1 
ATOM 4338 C CE2 . TYR A 0 576 . 8.576   0.495   -17.262  1.00 89.02 576 A 1 
ATOM 4339 O OH  . TYR A 0 576 . 6.742   -0.801  -18.061  1.00 89.02 576 A 1 
ATOM 4340 C CZ  . TYR A 0 576 . 8.085   -0.600  -18.005  1.00 89.02 576 A 1 
ATOM 4341 N N   . ASP A 0 577 . 15.453  -0.917  -17.140  1.00 88.39 577 A 1 
ATOM 4342 C CA  . ASP A 0 577 . 16.888  -0.685  -17.173  1.00 88.39 577 A 1 
ATOM 4343 C C   . ASP A 0 577 . 17.388  -1.179  -18.539  1.00 88.39 577 A 1 
ATOM 4344 C CB  . ASP A 0 577 . 17.529  -1.423  -15.980  1.00 88.39 577 A 1 
ATOM 4345 O O   . ASP A 0 577 . 17.100  -2.312  -18.926  1.00 88.39 577 A 1 
ATOM 4346 C CG  . ASP A 0 577 . 17.174  -0.780  -14.630  1.00 88.39 577 A 1 
ATOM 4347 O OD1 . ASP A 0 577 . 17.701  0.317   -14.350  1.00 88.39 577 A 1 
ATOM 4348 O OD2 . ASP A 0 577 . 16.399  -1.331  -13.806  1.00 88.39 577 A 1 
ATOM 4349 N N   . ALA A 0 578 . 18.077  -0.327  -19.296  1.00 86.06 578 A 1 
ATOM 4350 C CA  . ALA A 0 578 . 18.696  -0.664  -20.579  1.00 86.06 578 A 1 
ATOM 4351 C C   . ALA A 0 578 . 20.162  -0.224  -20.557  1.00 86.06 578 A 1 
ATOM 4352 C CB  . ALA A 0 578 . 17.911  0.006   -21.713  1.00 86.06 578 A 1 
ATOM 4353 O O   . ALA A 0 578 . 20.444  0.856   -20.044  1.00 86.06 578 A 1 
ATOM 4354 N N   . GLU A 0 579 . 21.077  -1.049  -21.070  1.00 79.72 579 A 1 
ATOM 4355 C CA  . GLU A 0 579 . 22.527  -0.802  -20.958  1.00 79.72 579 A 1 
ATOM 4356 C C   . GLU A 0 579 . 23.086  0.132   -22.045  1.00 79.72 579 A 1 
ATOM 4357 C CB  . GLU A 0 579 . 23.276  -2.146  -20.922  1.00 79.72 579 A 1 
ATOM 4358 O O   . GLU A 0 579 . 23.911  0.979   -21.721  1.00 79.72 579 A 1 
ATOM 4359 C CG  . GLU A 0 579 . 23.077  -2.871  -19.578  1.00 79.72 579 A 1 
ATOM 4360 C CD  . GLU A 0 579 . 23.684  -4.283  -19.552  1.00 79.72 579 A 1 
ATOM 4361 O OE1 . GLU A 0 579 . 24.259  -4.670  -18.507  1.00 79.72 579 A 1 
ATOM 4362 O OE2 . GLU A 0 579 . 23.460  -5.046  -20.526  1.00 79.72 579 A 1 
ATOM 4363 N N   . SER A 0 580 . 22.617  0.019   -23.292  1.00 77.90 580 A 1 
ATOM 4364 C CA  . SER A 0 580 . 22.959  0.930   -24.396  1.00 77.90 580 A 1 
ATOM 4365 C C   . SER A 0 580 . 21.906  0.895   -25.517  1.00 77.90 580 A 1 
ATOM 4366 C CB  . SER A 0 580 . 24.335  0.580   -24.990  1.00 77.90 580 A 1 
ATOM 4367 O O   . SER A 0 580 . 21.141  -0.074  -25.646  1.00 77.90 580 A 1 
ATOM 4368 O OG  . SER A 0 580 . 24.241  -0.610  -25.754  1.00 77.90 580 A 1 
ATOM 4369 N N   . TYR A 0 581 . 21.880  1.935   -26.355  1.00 76.34 581 A 1 
ATOM 4370 C CA  . TYR A 0 581 . 21.240  1.918   -27.676  1.00 76.34 581 A 1 
ATOM 4371 C C   . TYR A 0 581 . 22.074  2.706   -28.689  1.00 76.34 581 A 1 
ATOM 4372 C CB  . TYR A 0 581 . 19.806  2.477   -27.613  1.00 76.34 581 A 1 
ATOM 4373 O O   . TYR A 0 581 . 22.165  3.930   -28.585  1.00 76.34 581 A 1 
ATOM 4374 C CG  . TYR A 0 581 . 19.167  2.727   -28.978  1.00 76.34 581 A 1 
ATOM 4375 C CD1 . TYR A 0 581 . 18.929  4.041   -29.425  1.00 76.34 581 A 1 
ATOM 4376 C CD2 . TYR A 0 581 . 18.866  1.652   -29.831  1.00 76.34 581 A 1 
ATOM 4377 C CE1 . TYR A 0 581 . 18.403  4.283   -30.709  1.00 76.34 581 A 1 
ATOM 4378 C CE2 . TYR A 0 581 . 18.303  1.879   -31.102  1.00 76.34 581 A 1 
ATOM 4379 O OH  . TYR A 0 581 . 17.530  3.423   -32.772  1.00 76.34 581 A 1 
ATOM 4380 C CZ  . TYR A 0 581 . 18.075  3.197   -31.546  1.00 76.34 581 A 1 
ATOM 4381 N N   . ASP A 0 582 . 22.588  2.005   -29.702  1.00 80.87 582 A 1 
ATOM 4382 C CA  . ASP A 0 582 . 23.314  2.604   -30.824  1.00 80.87 582 A 1 
ATOM 4383 C C   . ASP A 0 582 . 22.466  2.595   -32.100  1.00 80.87 582 A 1 
ATOM 4384 C CB  . ASP A 0 582 . 24.621  1.870   -31.145  1.00 80.87 582 A 1 
ATOM 4385 O O   . ASP A 0 582 . 21.879  1.576   -32.479  1.00 80.87 582 A 1 
ATOM 4386 C CG  . ASP A 0 582 . 25.614  1.743   -29.998  1.00 80.87 582 A 1 
ATOM 4387 O OD1 . ASP A 0 582 . 25.779  2.729   -29.249  1.00 80.87 582 A 1 
ATOM 4388 O OD2 . ASP A 0 582 . 26.232  0.652   -29.964  1.00 80.87 582 A 1 
ATOM 4389 N N   . GLU A 0 583 . 22.494  3.700   -32.834  1.00 85.70 583 A 1 
ATOM 4390 C CA  . GLU A 0 583 . 21.991  3.835   -34.198  1.00 85.70 583 A 1 
ATOM 4391 C C   . GLU A 0 583 . 23.021  4.599   -35.031  1.00 85.70 583 A 1 
ATOM 4392 C CB  . GLU A 0 583 . 20.613  4.518   -34.159  1.00 85.70 583 A 1 
ATOM 4393 O O   . GLU A 0 583 . 23.370  5.727   -34.702  1.00 85.70 583 A 1 
ATOM 4394 C CG  . GLU A 0 583 . 20.104  5.005   -35.526  1.00 85.70 583 A 1 
ATOM 4395 C CD  . GLU A 0 583 . 18.605  5.354   -35.534  1.00 85.70 583 A 1 
ATOM 4396 O OE1 . GLU A 0 583 . 17.976  5.262   -36.616  1.00 85.70 583 A 1 
ATOM 4397 O OE2 . GLU A 0 583 . 17.950  5.434   -34.464  1.00 85.70 583 A 1 
ATOM 4398 N N   . TRP A 0 584 . 23.519  3.995   -36.110  1.00 85.02 584 A 1 
ATOM 4399 C CA  . TRP A 0 584 . 24.579  4.587   -36.930  1.00 85.02 584 A 1 
ATOM 4400 C C   . TRP A 0 584 . 24.381  4.318   -38.419  1.00 85.02 584 A 1 
ATOM 4401 C CB  . TRP A 0 584 . 25.954  4.105   -36.440  1.00 85.02 584 A 1 
ATOM 4402 O O   . TRP A 0 584 . 23.787  3.311   -38.813  1.00 85.02 584 A 1 
ATOM 4403 C CG  . TRP A 0 584 . 26.153  2.618   -36.380  1.00 85.02 584 A 1 
ATOM 4404 C CD1 . TRP A 0 584 . 25.952  1.851   -35.285  1.00 85.02 584 A 1 
ATOM 4405 C CD2 . TRP A 0 584 . 26.599  1.702   -37.428  1.00 85.02 584 A 1 
ATOM 4406 C CE2 . TRP A 0 584 . 26.642  0.380   -36.887  1.00 85.02 584 A 1 
ATOM 4407 C CE3 . TRP A 0 584 . 26.979  1.851   -38.780  1.00 85.02 584 A 1 
ATOM 4408 N NE1 . TRP A 0 584 . 26.236  0.532   -35.576  1.00 85.02 584 A 1 
ATOM 4409 C CH2 . TRP A 0 584 . 27.405  -0.548  -38.991  1.00 85.02 584 A 1 
ATOM 4410 C CZ2 . TRP A 0 584 . 27.032  -0.734  -37.648  1.00 85.02 584 A 1 
ATOM 4411 C CZ3 . TRP A 0 584 . 27.387  0.744   -39.547  1.00 85.02 584 A 1 
ATOM 4412 N N   . ASP A 0 585 . 24.904  5.224   -39.240  1.00 85.75 585 A 1 
ATOM 4413 C CA  . ASP A 0 585 . 24.952  5.129   -40.697  1.00 85.75 585 A 1 
ATOM 4414 C C   . ASP A 0 585 . 26.361  5.505   -41.187  1.00 85.75 585 A 1 
ATOM 4415 C CB  . ASP A 0 585 . 23.851  6.010   -41.321  1.00 85.75 585 A 1 
ATOM 4416 O O   . ASP A 0 585 . 26.969  6.467   -40.712  1.00 85.75 585 A 1 
ATOM 4417 C CG  . ASP A 0 585 . 23.436  5.574   -42.736  1.00 85.75 585 A 1 
ATOM 4418 O OD1 . ASP A 0 585 . 24.228  4.877   -43.412  1.00 85.75 585 A 1 
ATOM 4419 O OD2 . ASP A 0 585 . 22.288  5.896   -43.123  1.00 85.75 585 A 1 
ATOM 4420 N N   . ASN A 0 586 . 26.890  4.721   -42.119  1.00 83.47 586 A 1 
ATOM 4421 C CA  . ASN A 0 586 . 28.158  4.939   -42.803  1.00 83.47 586 A 1 
ATOM 4422 C C   . ASN A 0 586 . 27.902  4.816   -44.302  1.00 83.47 586 A 1 
ATOM 4423 C CB  . ASN A 0 586 . 29.193  3.906   -42.316  1.00 83.47 586 A 1 
ATOM 4424 O O   . ASN A 0 586 . 27.627  3.717   -44.794  1.00 83.47 586 A 1 
ATOM 4425 C CG  . ASN A 0 586 . 30.533  4.011   -43.033  1.00 83.47 586 A 1 
ATOM 4426 N ND2 . ASN A 0 586 . 30.624  3.659   -44.297  1.00 83.47 586 A 1 
ATOM 4427 O OD1 . ASN A 0 586 . 31.534  4.373   -42.440  1.00 83.47 586 A 1 
ATOM 4428 N N   . LYS A 0 587 . 28.076  5.916   -45.025  1.00 82.00 587 A 1 
ATOM 4429 C CA  . LYS A 0 587 . 27.915  6.000   -46.470  1.00 82.00 587 A 1 
ATOM 4430 C C   . LYS A 0 587 . 29.199  6.522   -47.116  1.00 82.00 587 A 1 
ATOM 4431 C CB  . LYS A 0 587 . 26.681  6.862   -46.750  1.00 82.00 587 A 1 
ATOM 4432 O O   . LYS A 0 587 . 29.612  7.650   -46.853  1.00 82.00 587 A 1 
ATOM 4433 C CG  . LYS A 0 587 . 26.563  7.200   -48.236  1.00 82.00 587 A 1 
ATOM 4434 C CD  . LYS A 0 587 . 25.371  8.128   -48.486  1.00 82.00 587 A 1 
ATOM 4435 C CE  . LYS A 0 587 . 25.421  8.688   -49.910  1.00 82.00 587 A 1 
ATOM 4436 N NZ  . LYS A 0 587 . 26.678  9.436   -50.144  1.00 82.00 587 A 1 
ATOM 4437 N N   . ASP A 0 588 . 29.729  5.698   -48.003  1.00 77.40 588 A 1 
ATOM 4438 C CA  . ASP A 0 588 . 30.997  5.800   -48.722  1.00 77.40 588 A 1 
ATOM 4439 C C   . ASP A 0 588 . 30.657  5.904   -50.227  1.00 77.40 588 A 1 
ATOM 4440 C CB  . ASP A 0 588 . 31.800  4.560   -48.265  1.00 77.40 588 A 1 
ATOM 4441 O O   . ASP A 0 588 . 29.999  5.029   -50.800  1.00 77.40 588 A 1 
ATOM 4442 C CG  . ASP A 0 588 . 32.981  4.082   -49.115  1.00 77.40 588 A 1 
ATOM 4443 O OD1 . ASP A 0 588 . 33.165  4.593   -50.241  1.00 77.40 588 A 1 
ATOM 4444 O OD2 . ASP A 0 588 . 33.622  3.105   -48.649  1.00 77.40 588 A 1 
ATOM 4445 N N   . ASP A 0 589 . 30.981  7.056   -50.829  1.00 77.83 589 A 1 
ATOM 4446 C CA  . ASP A 0 589 . 30.554  7.491   -52.176  1.00 77.83 589 A 1 
ATOM 4447 C C   . ASP A 0 589 . 31.759  7.717   -53.126  1.00 77.83 589 A 1 
ATOM 4448 C CB  . ASP A 0 589 . 29.642  8.737   -52.030  1.00 77.83 589 A 1 
ATOM 4449 O O   . ASP A 0 589 . 31.732  8.614   -53.992  1.00 77.83 589 A 1 
ATOM 4450 C CG  . ASP A 0 589 . 28.187  8.562   -52.456  1.00 77.83 589 A 1 
ATOM 4451 O OD1 . ASP A 0 589 . 27.517  7.604   -52.022  1.00 77.83 589 A 1 
ATOM 4452 O OD2 . ASP A 0 589 . 27.620  9.538   -53.006  1.00 77.83 589 A 1 
ATOM 4453 N N   . ASP A 0 590 . 32.824  6.937   -52.919  1.00 74.04 590 A 1 
ATOM 4454 C CA  . ASP A 0 590 . 34.179  7.126   -53.447  1.00 74.04 590 A 1 
ATOM 4455 C C   . ASP A 0 590 . 34.265  7.223   -54.984  1.00 74.04 590 A 1 
ATOM 4456 C CB  . ASP A 0 590 . 35.079  5.981   -52.919  1.00 74.04 590 A 1 
ATOM 4457 O O   . ASP A 0 590 . 33.603  6.489   -55.725  1.00 74.04 590 A 1 
ATOM 4458 C CG  . ASP A 0 590 . 36.473  6.428   -52.481  1.00 74.04 590 A 1 
ATOM 4459 O OD1 . ASP A 0 590 . 36.600  7.618   -52.124  1.00 74.04 590 A 1 
ATOM 4460 O OD2 . ASP A 0 590 . 37.421  5.621   -52.628  1.00 74.04 590 A 1 
ATOM 4461 N N   . LYS A 0 591 . 35.094  8.143   -55.507  1.00 65.31 591 A 1 
ATOM 4462 C CA  . LYS A 0 591 . 35.305  8.336   -56.962  1.00 65.31 591 A 1 
ATOM 4463 C C   . LYS A 0 591 . 36.769  8.597   -57.297  1.00 65.31 591 A 1 
ATOM 4464 C CB  . LYS A 0 591 . 34.425  9.466   -57.523  1.00 65.31 591 A 1 
ATOM 4465 O O   . LYS A 0 591 . 37.202  9.739   -57.479  1.00 65.31 591 A 1 
ATOM 4466 C CG  . LYS A 0 591 . 32.927  9.204   -57.361  1.00 65.31 591 A 1 
ATOM 4467 C CD  . LYS A 0 591 . 32.106  10.423  -57.799  1.00 65.31 591 A 1 
ATOM 4468 C CE  . LYS A 0 591 . 30.676  10.308  -57.258  1.00 65.31 591 A 1 
ATOM 4469 N NZ  . LYS A 0 591 . 30.640  10.471  -55.778  1.00 65.31 591 A 1 
ATOM 4470 N N   . TRP A 0 592 . 37.530  7.526   -57.481  1.00 66.07 592 A 1 
ATOM 4471 C CA  . TRP A 0 592 . 38.912  7.594   -57.951  1.00 66.07 592 A 1 
ATOM 4472 C C   . TRP A 0 592 . 39.017  7.669   -59.485  1.00 66.07 592 A 1 
ATOM 4473 C CB  . TRP A 0 592 . 39.719  6.435   -57.357  1.00 66.07 592 A 1 
ATOM 4474 O O   . TRP A 0 592 . 38.452  6.872   -60.239  1.00 66.07 592 A 1 
ATOM 4475 C CG  . TRP A 0 592 . 39.047  5.098   -57.394  1.00 66.07 592 A 1 
ATOM 4476 C CD1 . TRP A 0 592 . 38.269  4.607   -56.404  1.00 66.07 592 A 1 
ATOM 4477 C CD2 . TRP A 0 592 . 39.043  4.079   -58.444  1.00 66.07 592 A 1 
ATOM 4478 C CE2 . TRP A 0 592 . 38.252  2.978   -58.002  1.00 66.07 592 A 1 
ATOM 4479 C CE3 . TRP A 0 592 . 39.606  3.975   -59.735  1.00 66.07 592 A 1 
ATOM 4480 N NE1 . TRP A 0 592 . 37.777  3.378   -56.777  1.00 66.07 592 A 1 
ATOM 4481 C CH2 . TRP A 0 592 . 38.665  1.743   -60.045  1.00 66.07 592 A 1 
ATOM 4482 C CZ2 . TRP A 0 592 . 38.062  1.825   -58.778  1.00 66.07 592 A 1 
ATOM 4483 C CZ3 . TRP A 0 592 . 39.424  2.824   -60.529  1.00 66.07 592 A 1 
ATOM 4484 N N   . GLY A 0 593 . 39.824  8.616   -59.969  1.00 58.85 593 A 1 
ATOM 4485 C CA  . GLY A 0 593 . 40.260  8.685   -61.364  1.00 58.85 593 A 1 
ATOM 4486 C C   . GLY A 0 593 . 41.585  7.952   -61.567  1.00 58.85 593 A 1 
ATOM 4487 O O   . GLY A 0 593 . 42.640  8.587   -61.574  1.00 58.85 593 A 1 
ATOM 4488 N N   . ALA A 0 594 . 41.561  6.628   -61.745  1.00 53.55 594 A 1 
ATOM 4489 C CA  . ALA A 0 594 . 42.785  5.849   -61.946  1.00 53.55 594 A 1 
ATOM 4490 C C   . ALA A 0 594 . 43.165  5.731   -63.431  1.00 53.55 594 A 1 
ATOM 4491 C CB  . ALA A 0 594 . 42.669  4.474   -61.280  1.00 53.55 594 A 1 
ATOM 4492 O O   . ALA A 0 594 . 42.345  5.429   -64.302  1.00 53.55 594 A 1 
ATOM 4493 N N   . GLN A 0 595 . 44.459  5.867   -63.728  1.00 53.65 595 A 1 
ATOM 4494 C CA  . GLN A 0 595 . 45.004  5.320   -64.967  1.00 53.65 595 A 1 
ATOM 4495 C C   . GLN A 0 595 . 45.154  3.807   -64.805  1.00 53.65 595 A 1 
ATOM 4496 C CB  . GLN A 0 595 . 46.338  5.984   -65.335  1.00 53.65 595 A 1 
ATOM 4497 O O   . GLN A 0 595 . 46.069  3.334   -64.133  1.00 53.65 595 A 1 
ATOM 4498 C CG  . GLN A 0 595 . 46.125  7.385   -65.925  1.00 53.65 595 A 1 
ATOM 4499 C CD  . GLN A 0 595 . 47.437  8.004   -66.389  1.00 53.65 595 A 1 
ATOM 4500 N NE2 . GLN A 0 595 . 48.044  7.506   -67.445  1.00 53.65 595 A 1 
ATOM 4501 O OE1 . GLN A 0 595 . 47.950  8.944   -65.812  1.00 53.65 595 A 1 
ATOM 4502 N N   . ALA A 0 596 . 44.274  3.042   -65.448  1.00 47.60 596 A 1 
ATOM 4503 C CA  . ALA A 0 596 . 44.484  1.615   -65.640  1.00 47.60 596 A 1 
ATOM 4504 C C   . ALA A 0 596 . 45.616  1.421   -66.663  1.00 47.60 596 A 1 
ATOM 4505 C CB  . ALA A 0 596 . 43.159  0.969   -66.065  1.00 47.60 596 A 1 
ATOM 4506 O O   . ALA A 0 596 . 45.380  1.472   -67.870  1.00 47.60 596 A 1 
ATOM 4507 N N   . TRP A 0 597 . 46.847  1.240   -66.177  1.00 47.26 597 A 1 
ATOM 4508 C CA  . TRP A 0 597 . 47.986  0.895   -67.027  1.00 47.26 597 A 1 
ATOM 4509 C C   . TRP A 0 597 . 47.749  -0.486  -67.634  1.00 47.26 597 A 1 
ATOM 4510 C CB  . TRP A 0 597 . 49.307  0.925   -66.242  1.00 47.26 597 A 1 
ATOM 4511 O O   . TRP A 0 597 . 47.613  -1.481  -66.913  1.00 47.26 597 A 1 
ATOM 4512 C CG  . TRP A 0 597 . 49.795  2.282   -65.825  1.00 47.26 597 A 1 
ATOM 4513 C CD1 . TRP A 0 597 . 49.245  3.051   -64.859  1.00 47.26 597 A 1 
ATOM 4514 C CD2 . TRP A 0 597 . 50.956  3.033   -66.311  1.00 47.26 597 A 1 
ATOM 4515 C CE2 . TRP A 0 597 . 51.032  4.263   -65.588  1.00 47.26 597 A 1 
ATOM 4516 C CE3 . TRP A 0 597 . 51.960  2.801   -67.278  1.00 47.26 597 A 1 
ATOM 4517 N NE1 . TRP A 0 597 . 49.952  4.229   -64.734  1.00 47.26 597 A 1 
ATOM 4518 C CH2 . TRP A 0 597 . 53.038  4.936   -66.759  1.00 47.26 597 A 1 
ATOM 4519 C CZ2 . TRP A 0 597 . 52.049  5.205   -65.798  1.00 47.26 597 A 1 
ATOM 4520 C CZ3 . TRP A 0 597 . 52.990  3.739   -67.496  1.00 47.26 597 A 1 
ATOM 4521 N N   . GLY A 0 598 . 47.704  -0.537  -68.962  1.00 46.29 598 A 1 
ATOM 4522 C CA  . GLY A 0 598 . 47.856  -1.788  -69.678  1.00 46.29 598 A 1 
ATOM 4523 C C   . GLY A 0 598 . 49.293  -2.303  -69.577  1.00 46.29 598 A 1 
ATOM 4524 O O   . GLY A 0 598 . 50.146  -1.764  -68.864  1.00 46.29 598 A 1 
ATOM 4525 N N   . LYS A 0 599 . 49.530  -3.413  -70.267  1.00 45.83 599 A 1 
ATOM 4526 C CA  . LYS A 0 599 . 50.863  -3.888  -70.621  1.00 45.83 599 A 1 
ATOM 4527 C C   . LYS A 0 599 . 50.751  -4.516  -71.994  1.00 45.83 599 A 1 
ATOM 4528 C CB  . LYS A 0 599 . 51.394  -4.938  -69.627  1.00 45.83 599 A 1 
ATOM 4529 O O   . LYS A 0 599 . 50.199  -5.613  -72.103  1.00 45.83 599 A 1 
ATOM 4530 C CG  . LYS A 0 599 . 51.807  -4.356  -68.274  1.00 45.83 599 A 1 
ATOM 4531 C CD  . LYS A 0 599 . 52.288  -5.458  -67.329  1.00 45.83 599 A 1 
ATOM 4532 C CE  . LYS A 0 599 . 52.626  -4.798  -65.990  1.00 45.83 599 A 1 
ATOM 4533 N NZ  . LYS A 0 599 . 52.563  -5.763  -64.867  1.00 45.83 599 A 1 
ATOM 4534 N N   . ASP A 0 600 . 51.346  -3.894  -73.001  1.00 40.00 600 A 1 
ATOM 4535 C CA  . ASP A 0 600 . 51.968  -4.692  -74.051  1.00 40.00 600 A 1 
ATOM 4536 C C   . ASP A 0 600 . 53.358  -5.188  -73.604  1.00 40.00 600 A 1 
ATOM 4537 C CB  . ASP A 0 600 . 51.871  -4.022  -75.434  1.00 40.00 600 A 1 
ATOM 4538 O O   . ASP A 0 600 . 53.867  -4.853  -72.525  1.00 40.00 600 A 1 
ATOM 4539 C CG  . ASP A 0 600 . 52.999  -3.066  -75.831  1.00 40.00 600 A 1 
ATOM 4540 O OD1 . ASP A 0 600 . 54.180  -3.392  -75.567  1.00 40.00 600 A 1 
ATOM 4541 O OD2 . ASP A 0 600 . 52.680  -2.083  -76.526  1.00 40.00 600 A 1 
ATOM 4542 N N   . ARG A 0 601 . 53.925  -6.094  -74.402  1.00 38.02 601 A 1 
ATOM 4543 C CA  . ARG A 0 601 . 55.297  -6.588  -74.272  1.00 38.02 601 A 1 
ATOM 4544 C C   . ARG A 0 601 . 55.793  -7.024  -75.643  1.00 38.02 601 A 1 
ATOM 4545 C CB  . ARG A 0 601 . 55.390  -7.762  -73.282  1.00 38.02 601 A 1 
ATOM 4546 O O   . ARG A 0 601 . 55.909  -8.225  -75.908  1.00 38.02 601 A 1 
ATOM 4547 C CG  . ARG A 0 601 . 55.485  -7.388  -71.802  1.00 38.02 601 A 1 
ATOM 4548 C CD  . ARG A 0 601 . 55.809  -8.684  -71.052  1.00 38.02 601 A 1 
ATOM 4549 N NE  . ARG A 0 601 . 56.166  -8.449  -69.645  1.00 38.02 601 A 1 
ATOM 4550 N NH1 . ARG A 0 601 . 56.322  -10.663 -69.073  1.00 38.02 601 A 1 
ATOM 4551 N NH2 . ARG A 0 601 . 56.782  -9.097  -67.552  1.00 38.02 601 A 1 
ATOM 4552 C CZ  . ARG A 0 601 . 56.420  -9.399  -68.766  1.00 38.02 601 A 1 
ATOM 4553 N N   . ASP A 0 602 . 56.138  -6.068  -76.494  1.00 46.72 602 A 1 
ATOM 4554 C CA  . ASP A 0 602 . 56.657  -6.380  -77.828  1.00 46.72 602 A 1 
ATOM 4555 C C   . ASP A 0 602 . 58.111  -6.883  -77.790  1.00 46.72 602 A 1 
ATOM 4556 C CB  . ASP A 0 602 . 56.352  -5.240  -78.808  1.00 46.72 602 A 1 
ATOM 4557 O O   . ASP A 0 602 . 59.091  -6.199  -78.085  1.00 46.72 602 A 1 
ATOM 4558 C CG  . ASP A 0 602 . 54.941  -5.395  -79.399  1.00 46.72 602 A 1 
ATOM 4559 O OD1 . ASP A 0 602 . 54.112  -6.126  -78.807  1.00 46.72 602 A 1 
ATOM 4560 O OD2 . ASP A 0 602 . 54.727  -4.858  -80.505  1.00 46.72 602 A 1 
ATOM 4561 N N   . ALA A 0 603 . 58.243  -8.162  -77.430  1.00 34.40 603 A 1 
ATOM 4562 C CA  . ALA A 0 603 . 59.485  -8.927  -77.350  1.00 34.40 603 A 1 
ATOM 4563 C C   . ALA A 0 603 . 60.053  -9.295  -78.741  1.00 34.40 603 A 1 
ATOM 4564 C CB  . ALA A 0 603 . 59.239  -10.139 -76.438  1.00 34.40 603 A 1 
ATOM 4565 O O   . ALA A 0 603 . 60.376  -10.455 -79.024  1.00 34.40 603 A 1 
ATOM 4566 N N   . TYR A 0 604 . 60.182  -8.310  -79.633  1.00 37.96 604 A 1 
ATOM 4567 C CA  . TYR A 0 604 . 60.642  -8.521  -81.003  1.00 37.96 604 A 1 
ATOM 4568 C C   . TYR A 0 604 . 62.175  -8.621  -81.088  1.00 37.96 604 A 1 
ATOM 4569 C CB  . TYR A 0 604 . 60.051  -7.457  -81.935  1.00 37.96 604 A 1 
ATOM 4570 O O   . TYR A 0 604 . 62.896  -7.625  -81.096  1.00 37.96 604 A 1 
ATOM 4571 C CG  . TYR A 0 604 . 60.049  -7.924  -83.378  1.00 37.96 604 A 1 
ATOM 4572 C CD1 . TYR A 0 604 . 61.130  -7.623  -84.228  1.00 37.96 604 A 1 
ATOM 4573 C CD2 . TYR A 0 604 . 58.977  -8.707  -83.848  1.00 37.96 604 A 1 
ATOM 4574 C CE1 . TYR A 0 604 . 61.133  -8.094  -85.557  1.00 37.96 604 A 1 
ATOM 4575 C CE2 . TYR A 0 604 . 58.980  -9.188  -85.171  1.00 37.96 604 A 1 
ATOM 4576 O OH  . TYR A 0 604 . 60.053  -9.334  -87.309  1.00 37.96 604 A 1 
ATOM 4577 C CZ  . TYR A 0 604 . 60.055  -8.877  -86.028  1.00 37.96 604 A 1 
ATOM 4578 N N   . GLY A 0 605 . 62.685  -9.853  -81.167  1.00 39.50 605 A 1 
ATOM 4579 C CA  . GLY A 0 605 . 64.118  -10.138 -81.351  1.00 39.50 605 A 1 
ATOM 4580 C C   . GLY A 0 605 . 64.608  -11.447 -80.724  1.00 39.50 605 A 1 
ATOM 4581 O O   . GLY A 0 605 . 65.694  -11.918 -81.062  1.00 39.50 605 A 1 
ATOM 4582 N N   . ALA A 0 606 . 63.816  -12.071 -79.846  1.00 32.86 606 A 1 
ATOM 4583 C CA  . ALA A 0 606 . 64.178  -13.311 -79.158  1.00 32.86 606 A 1 
ATOM 4584 C C   . ALA A 0 606 . 64.038  -14.563 -80.053  1.00 32.86 606 A 1 
ATOM 4585 C CB  . ALA A 0 606 . 63.368  -13.396 -77.857  1.00 32.86 606 A 1 
ATOM 4586 O O   . ALA A 0 606 . 63.104  -15.356 -79.923  1.00 32.86 606 A 1 
ATOM 4587 N N   . SER A 0 607 . 64.989  -14.777 -80.965  1.00 37.81 607 A 1 
ATOM 4588 C CA  . SER A 0 607 . 65.106  -16.052 -81.677  1.00 37.81 607 A 1 
ATOM 4589 C C   . SER A 0 607 . 65.611  -17.170 -80.750  1.00 37.81 607 A 1 
ATOM 4590 C CB  . SER A 0 607 . 66.013  -15.913 -82.906  1.00 37.81 607 A 1 
ATOM 4591 O O   . SER A 0 607 . 66.687  -17.046 -80.168  1.00 37.81 607 A 1 
ATOM 4592 O OG  . SER A 0 607 . 67.318  -15.518 -82.535  1.00 37.81 607 A 1 
ATOM 4593 N N   . SER A 0 608 . 64.897  -18.301 -80.737  1.00 37.83 608 A 1 
ATOM 4594 C CA  . SER A 0 608 . 65.199  -19.579 -80.057  1.00 37.83 608 A 1 
ATOM 4595 C C   . SER A 0 608 . 64.952  -19.680 -78.534  1.00 37.83 608 A 1 
ATOM 4596 C CB  . SER A 0 608 . 66.555  -20.171 -80.483  1.00 37.83 608 A 1 
ATOM 4597 O O   . SER A 0 608 . 65.553  -18.997 -77.718  1.00 37.83 608 A 1 
ATOM 4598 O OG  . SER A 0 608 . 67.660  -19.533 -79.886  1.00 37.83 608 A 1 
ATOM 4599 N N   . ASN A 0 609 . 64.089  -20.648 -78.199  1.00 33.10 609 A 1 
ATOM 4600 C CA  . ASN A 0 609 . 63.968  -21.426 -76.959  1.00 33.10 609 A 1 
ATOM 4601 C C   . ASN A 0 609 . 64.020  -20.728 -75.578  1.00 33.10 609 A 1 
ATOM 4602 C CB  . ASN A 0 609 . 64.969  -22.598 -77.025  1.00 33.10 609 A 1 
ATOM 4603 O O   . ASN A 0 609 . 65.066  -20.683 -74.938  1.00 33.10 609 A 1 
ATOM 4604 C CG  . ASN A 0 609 . 64.687  -23.601 -78.129  1.00 33.10 609 A 1 
ATOM 4605 N ND2 . ASN A 0 609 . 65.445  -24.669 -78.183  1.00 33.10 609 A 1 
ATOM 4606 O OD1 . ASN A 0 609 . 63.795  -23.458 -78.949  1.00 33.10 609 A 1 
ATOM 4607 N N   . GLY A 0 610 . 62.830  -20.532 -74.992  1.00 35.88 610 A 1 
ATOM 4608 C CA  . GLY A 0 610 . 62.552  -21.157 -73.687  1.00 35.88 610 A 1 
ATOM 4609 C C   . GLY A 0 610 . 62.275  -20.253 -72.482  1.00 35.88 610 A 1 
ATOM 4610 O O   . GLY A 0 610 . 63.073  -20.224 -71.552  1.00 35.88 610 A 1 
ATOM 4611 N N   . ALA A 0 611 . 61.085  -19.647 -72.421  1.00 37.70 611 A 1 
ATOM 4612 C CA  . ALA A 0 611 . 60.480  -19.190 -71.164  1.00 37.70 611 A 1 
ATOM 4613 C C   . ALA A 0 611 . 58.942  -19.199 -71.269  1.00 37.70 611 A 1 
ATOM 4614 C CB  . ALA A 0 611 . 61.019  -17.795 -70.814  1.00 37.70 611 A 1 
ATOM 4615 O O   . ALA A 0 611 . 58.353  -18.287 -71.838  1.00 37.70 611 A 1 
ATOM 4616 N N   . ALA A 0 612 . 58.291  -20.237 -70.735  1.00 34.50 612 A 1 
ATOM 4617 C CA  . ALA A 0 612 . 56.833  -20.321 -70.638  1.00 34.50 612 A 1 
ATOM 4618 C C   . ALA A 0 612 . 56.439  -20.875 -69.260  1.00 34.50 612 A 1 
ATOM 4619 C CB  . ALA A 0 612 . 56.294  -21.188 -71.786  1.00 34.50 612 A 1 
ATOM 4620 O O   . ALA A 0 612 . 56.682  -22.049 -68.977  1.00 34.50 612 A 1 
ATOM 4621 N N   . ALA A 0 613 . 55.862  -20.026 -68.407  1.00 34.86 613 A 1 
ATOM 4622 C CA  . ALA A 0 613 . 55.290  -20.394 -67.112  1.00 34.86 613 A 1 
ATOM 4623 C C   . ALA A 0 613 . 54.315  -19.306 -66.623  1.00 34.86 613 A 1 
ATOM 4624 C CB  . ALA A 0 613 . 56.416  -20.595 -66.087  1.00 34.86 613 A 1 
ATOM 4625 O O   . ALA A 0 613 . 54.606  -18.122 -66.767  1.00 34.86 613 A 1 
ATOM 4626 N N   . SER A 0 614 . 53.196  -19.739 -66.029  1.00 40.22 614 A 1 
ATOM 4627 C CA  . SER A 0 614 . 52.235  -18.935 -65.249  1.00 40.22 614 A 1 
ATOM 4628 C C   . SER A 0 614 . 51.802  -17.586 -65.847  1.00 40.22 614 A 1 
ATOM 4629 C CB  . SER A 0 614 . 52.701  -18.792 -63.792  1.00 40.22 614 A 1 
ATOM 4630 O O   . SER A 0 614 . 52.124  -16.523 -65.319  1.00 40.22 614 A 1 
ATOM 4631 O OG  . SER A 0 614 . 53.933  -18.107 -63.724  1.00 40.22 614 A 1 
ATOM 4632 N N   . GLU A 0 615 . 50.967  -17.652 -66.881  1.00 34.51 615 A 1 
ATOM 4633 C CA  . GLU A 0 615 . 49.873  -16.695 -67.057  1.00 34.51 615 A 1 
ATOM 4634 C C   . GLU A 0 615 . 48.576  -17.435 -66.688  1.00 34.51 615 A 1 
ATOM 4635 C CB  . GLU A 0 615 . 49.883  -16.150 -68.493  1.00 34.51 615 A 1 
ATOM 4636 O O   . GLU A 0 615 . 48.314  -18.508 -67.233  1.00 34.51 615 A 1 
ATOM 4637 C CG  . GLU A 0 615 . 48.852  -15.036 -68.714  1.00 34.51 615 A 1 
ATOM 4638 C CD  . GLU A 0 615 . 49.064  -14.372 -70.081  1.00 34.51 615 A 1 
ATOM 4639 O OE1 . GLU A 0 615 . 49.344  -13.154 -70.091  1.00 34.51 615 A 1 
ATOM 4640 O OE2 . GLU A 0 615 . 48.985  -15.103 -71.096  1.00 34.51 615 A 1 
ATOM 4641 N N   . GLY A 0 616 . 47.818  -16.910 -65.718  1.00 34.37 616 A 1 
ATOM 4642 C CA  . GLY A 0 616 . 46.572  -17.514 -65.230  1.00 34.37 616 A 1 
ATOM 4643 C C   . GLY A 0 616 . 46.522  -17.757 -63.718  1.00 34.37 616 A 1 
ATOM 4644 O O   . GLY A 0 616 . 46.939  -18.814 -63.262  1.00 34.37 616 A 1 
ATOM 4645 N N   . ASP A 0 617 . 45.981  -16.782 -62.978  1.00 31.59 617 A 1 
ATOM 4646 C CA  . ASP A 0 617 . 45.033  -17.000 -61.867  1.00 31.59 617 A 1 
ATOM 4647 C C   . ASP A 0 617 . 44.493  -15.653 -61.338  1.00 31.59 617 A 1 
ATOM 4648 C CB  . ASP A 0 617 . 45.606  -17.873 -60.714  1.00 31.59 617 A 1 
ATOM 4649 O O   . ASP A 0 617 . 45.004  -15.085 -60.378  1.00 31.59 617 A 1 
ATOM 4650 C CG  . ASP A 0 617 . 45.044  -19.308 -60.667  1.00 31.59 617 A 1 
ATOM 4651 O OD1 . ASP A 0 617 . 44.021  -19.581 -61.342  1.00 31.59 617 A 1 
ATOM 4652 O OD2 . ASP A 0 617 . 45.602  -20.117 -59.891  1.00 31.59 617 A 1 
ATOM 4653 N N   . TRP A 0 618 . 43.462  -15.116 -62.002  1.00 32.39 618 A 1 
ATOM 4654 C CA  . TRP A 0 618 . 42.207  -14.722 -61.339  1.00 32.39 618 A 1 
ATOM 4655 C C   . TRP A 0 618 . 41.172  -14.263 -62.371  1.00 32.39 618 A 1 
ATOM 4656 C CB  . TRP A 0 618 . 42.362  -13.649 -60.233  1.00 32.39 618 A 1 
ATOM 4657 O O   . TRP A 0 618 . 41.321  -13.224 -63.012  1.00 32.39 618 A 1 
ATOM 4658 C CG  . TRP A 0 618 . 42.119  -14.087 -58.807  1.00 32.39 618 A 1 
ATOM 4659 C CD1 . TRP A 0 618 . 41.574  -15.256 -58.380  1.00 32.39 618 A 1 
ATOM 4660 C CD2 . TRP A 0 618 . 42.389  -13.327 -57.584  1.00 32.39 618 A 1 
ATOM 4661 C CE2 . TRP A 0 618 . 41.971  -14.100 -56.459  1.00 32.39 618 A 1 
ATOM 4662 C CE3 . TRP A 0 618 . 42.936  -12.054 -57.310  1.00 32.39 618 A 1 
ATOM 4663 N NE1 . TRP A 0 618 . 41.490  -15.266 -57.004  1.00 32.39 618 A 1 
ATOM 4664 C CH2 . TRP A 0 618 . 42.627  -12.370 -54.903  1.00 32.39 618 A 1 
ATOM 4665 C CZ2 . TRP A 0 618 . 42.082  -13.643 -55.138  1.00 32.39 618 A 1 
ATOM 4666 C CZ3 . TRP A 0 618 . 43.053  -11.581 -55.987  1.00 32.39 618 A 1 
ATOM 4667 N N   . ALA A 0 619 . 40.099  -15.041 -62.522  1.00 37.42 619 A 1 
ATOM 4668 C CA  . ALA A 0 619 . 38.970  -14.682 -63.367  1.00 37.42 619 A 1 
ATOM 4669 C C   . ALA A 0 619 . 37.641  -15.161 -62.761  1.00 37.42 619 A 1 
ATOM 4670 C CB  . ALA A 0 619 . 39.199  -15.239 -64.781  1.00 37.42 619 A 1 
ATOM 4671 O O   . ALA A 0 619 . 37.262  -16.317 -62.923  1.00 37.42 619 A 1 
ATOM 4672 N N   . ASN A 0 620 . 36.898  -14.195 -62.210  1.00 32.92 620 A 1 
ATOM 4673 C CA  . ASN A 0 620 . 35.434  -14.188 -62.101  1.00 32.92 620 A 1 
ATOM 4674 C C   . ASN A 0 620 . 34.759  -15.081 -61.021  1.00 32.92 620 A 1 
ATOM 4675 C CB  . ASN A 0 620 . 34.872  -14.388 -63.533  1.00 32.92 620 A 1 
ATOM 4676 O O   . ASN A 0 620 . 35.211  -16.167 -60.681  1.00 32.92 620 A 1 
ATOM 4677 C CG  . ASN A 0 620 . 33.550  -13.703 -63.813  1.00 32.92 620 A 1 
ATOM 4678 N ND2 . ASN A 0 620 . 33.247  -13.451 -65.064  1.00 32.92 620 A 1 
ATOM 4679 O OD1 . ASN A 0 620 . 32.779  -13.362 -62.938  1.00 32.92 620 A 1 
ATOM 4680 N N   . ASN A 0 621 . 33.585  -14.601 -60.593  1.00 33.20 621 A 1 
ATOM 4681 C CA  . ASN A 0 621 . 32.484  -15.275 -59.896  1.00 33.20 621 A 1 
ATOM 4682 C C   . ASN A 0 621 . 32.640  -15.690 -58.415  1.00 33.20 621 A 1 
ATOM 4683 C CB  . ASN A 0 621 . 31.982  -16.433 -60.775  1.00 33.20 621 A 1 
ATOM 4684 O O   . ASN A 0 621 . 33.171  -16.751 -58.094  1.00 33.20 621 A 1 
ATOM 4685 C CG  . ASN A 0 621 . 30.658  -17.000 -60.299  1.00 33.20 621 A 1 
ATOM 4686 N ND2 . ASN A 0 621 . 30.317  -18.187 -60.737  1.00 33.20 621 A 1 
ATOM 4687 O OD1 . ASN A 0 621 . 29.898  -16.392 -59.564  1.00 33.20 621 A 1 
ATOM 4688 N N   . SER A 0 622 . 31.949  -14.950 -57.538  1.00 36.43 622 A 1 
ATOM 4689 C CA  . SER A 0 622 . 31.071  -15.534 -56.504  1.00 36.43 622 A 1 
ATOM 4690 C C   . SER A 0 622 . 30.007  -14.522 -56.058  1.00 36.43 622 A 1 
ATOM 4691 C CB  . SER A 0 622 . 31.858  -16.030 -55.286  1.00 36.43 622 A 1 
ATOM 4692 O O   . SER A 0 622 . 30.289  -13.613 -55.284  1.00 36.43 622 A 1 
ATOM 4693 O OG  . SER A 0 622 . 32.395  -17.303 -55.584  1.00 36.43 622 A 1 
ATOM 4694 N N   . GLN A 0 623 . 28.776  -14.686 -56.548  1.00 33.60 623 A 1 
ATOM 4695 C CA  . GLN A 0 623 . 27.591  -13.933 -56.115  1.00 33.60 623 A 1 
ATOM 4696 C C   . GLN A 0 623 . 26.650  -14.836 -55.290  1.00 33.60 623 A 1 
ATOM 4697 C CB  . GLN A 0 623 . 26.901  -13.334 -57.362  1.00 33.60 623 A 1 
ATOM 4698 O O   . GLN A 0 623 . 26.434  -15.986 -55.663  1.00 33.60 623 A 1 
ATOM 4699 C CG  . GLN A 0 623 . 25.624  -12.523 -57.060  1.00 33.60 623 A 1 
ATOM 4700 C CD  . GLN A 0 623 . 24.951  -11.953 -58.310  1.00 33.60 623 A 1 
ATOM 4701 N NE2 . GLN A 0 623 . 23.669  -11.666 -58.260  1.00 33.60 623 A 1 
ATOM 4702 O OE1 . GLN A 0 623 . 25.540  -11.753 -59.357  1.00 33.60 623 A 1 
ATOM 4703 N N   . ALA A 0 624 . 26.012  -14.250 -54.265  1.00 35.38 624 A 1 
ATOM 4704 C CA  . ALA A 0 624 . 24.924  -14.783 -53.419  1.00 35.38 624 A 1 
ATOM 4705 C C   . ALA A 0 624 . 25.291  -15.743 -52.259  1.00 35.38 624 A 1 
ATOM 4706 C CB  . ALA A 0 624 . 23.780  -15.337 -54.288  1.00 35.38 624 A 1 
ATOM 4707 O O   . ALA A 0 624 . 26.087  -16.664 -52.409  1.00 35.38 624 A 1 
ATOM 4708 N N   . GLY A 0 625 . 24.625  -15.554 -51.105  1.00 33.50 625 A 1 
ATOM 4709 C CA  . GLY A 0 625 . 24.746  -16.433 -49.929  1.00 33.50 625 A 1 
ATOM 4710 C C   . GLY A 0 625 . 24.131  -15.899 -48.621  1.00 33.50 625 A 1 
ATOM 4711 O O   . GLY A 0 625 . 24.862  -15.656 -47.669  1.00 33.50 625 A 1 
ATOM 4712 N N   . TYR A 0 626 . 22.803  -15.734 -48.540  1.00 31.76 626 A 1 
ATOM 4713 C CA  . TYR A 0 626 . 22.106  -15.469 -47.262  1.00 31.76 626 A 1 
ATOM 4714 C C   . TYR A 0 626 . 21.935  -16.759 -46.429  1.00 31.76 626 A 1 
ATOM 4715 C CB  . TYR A 0 626 . 20.705  -14.875 -47.509  1.00 31.76 626 A 1 
ATOM 4716 O O   . TYR A 0 626 . 21.670  -17.820 -46.993  1.00 31.76 626 A 1 
ATOM 4717 C CG  . TYR A 0 626 . 20.627  -13.454 -48.041  1.00 31.76 626 A 1 
ATOM 4718 C CD1 . TYR A 0 626 . 20.560  -12.369 -47.143  1.00 31.76 626 A 1 
ATOM 4719 C CD2 . TYR A 0 626 . 20.519  -13.223 -49.427  1.00 31.76 626 A 1 
ATOM 4720 C CE1 . TYR A 0 626 . 20.383  -11.056 -47.625  1.00 31.76 626 A 1 
ATOM 4721 C CE2 . TYR A 0 626 . 20.343  -11.912 -49.912  1.00 31.76 626 A 1 
ATOM 4722 O OH  . TYR A 0 626 . 20.082  -9.572  -49.497  1.00 31.76 626 A 1 
ATOM 4723 C CZ  . TYR A 0 626 . 20.269  -10.827 -49.014  1.00 31.76 626 A 1 
ATOM 4724 N N   . GLY A 0 627 . 21.965  -16.663 -45.093  1.00 36.18 627 A 1 
ATOM 4725 C CA  . GLY A 0 627 . 21.592  -17.757 -44.179  1.00 36.18 627 A 1 
ATOM 4726 C C   . GLY A 0 627 . 21.657  -17.340 -42.704  1.00 36.18 627 A 1 
ATOM 4727 O O   . GLY A 0 627 . 22.534  -16.568 -42.334  1.00 36.18 627 A 1 
ATOM 4728 N N   . ALA A 0 628 . 20.729  -17.815 -41.864  1.00 33.91 628 A 1 
ATOM 4729 C CA  . ALA A 0 628 . 20.561  -17.341 -40.483  1.00 33.91 628 A 1 
ATOM 4730 C C   . ALA A 0 628 . 20.230  -18.462 -39.471  1.00 33.91 628 A 1 
ATOM 4731 C CB  . ALA A 0 628 . 19.459  -16.265 -40.490  1.00 33.91 628 A 1 
ATOM 4732 O O   . ALA A 0 628 . 19.863  -19.568 -39.862  1.00 33.91 628 A 1 
ATOM 4733 N N   . ALA A 0 629 . 20.261  -18.079 -38.186  1.00 35.40 629 A 1 
ATOM 4734 C CA  . ALA A 0 629 . 19.719  -18.747 -36.991  1.00 35.40 629 A 1 
ATOM 4735 C C   . ALA A 0 629 . 20.472  -19.945 -36.365  1.00 35.40 629 A 1 
ATOM 4736 C CB  . ALA A 0 629 . 18.231  -19.070 -37.202  1.00 35.40 629 A 1 
ATOM 4737 O O   . ALA A 0 629 . 20.616  -21.005 -36.965  1.00 35.40 629 A 1 
ATOM 4738 N N   . ALA A 0 630 . 20.760  -19.813 -35.060  1.00 36.14 630 A 1 
ATOM 4739 C CA  . ALA A 0 630 . 20.370  -20.779 -34.022  1.00 36.14 630 A 1 
ATOM 4740 C C   . ALA A 0 630 . 20.377  -20.106 -32.627  1.00 36.14 630 A 1 
ATOM 4741 C CB  . ALA A 0 630 . 21.287  -22.008 -34.033  1.00 36.14 630 A 1 
ATOM 4742 O O   . ALA A 0 630 . 21.226  -19.266 -32.350  1.00 36.14 630 A 1 
ATOM 4743 N N   . TYR A 0 631 . 19.432  -20.475 -31.756  1.00 32.41 631 A 1 
ATOM 4744 C CA  . TYR A 0 631 . 19.271  -19.956 -30.384  1.00 32.41 631 A 1 
ATOM 4745 C C   . TYR A 0 631 . 19.673  -21.039 -29.365  1.00 32.41 631 A 1 
ATOM 4746 C CB  . TYR A 0 631 . 17.793  -19.549 -30.179  1.00 32.41 631 A 1 
ATOM 4747 O O   . TYR A 0 631 . 19.409  -22.217 -29.609  1.00 32.41 631 A 1 
ATOM 4748 C CG  . TYR A 0 631 . 17.516  -18.221 -29.490  1.00 32.41 631 A 1 
ATOM 4749 C CD1 . TYR A 0 631 . 17.130  -18.172 -28.133  1.00 32.41 631 A 1 
ATOM 4750 C CD2 . TYR A 0 631 . 17.516  -17.040 -30.257  1.00 32.41 631 A 1 
ATOM 4751 C CE1 . TYR A 0 631 . 16.728  -16.948 -27.554  1.00 32.41 631 A 1 
ATOM 4752 C CE2 . TYR A 0 631 . 17.105  -15.821 -29.685  1.00 32.41 631 A 1 
ATOM 4753 O OH  . TYR A 0 631 . 16.273  -14.594 -27.814  1.00 32.41 631 A 1 
ATOM 4754 C CZ  . TYR A 0 631 . 16.700  -15.772 -28.337  1.00 32.41 631 A 1 
ATOM 4755 N N   . GLY A 0 632 . 20.225  -20.662 -28.204  1.00 36.93 632 A 1 
ATOM 4756 C CA  . GLY A 0 632 . 20.424  -21.582 -27.069  1.00 36.93 632 A 1 
ATOM 4757 C C   . GLY A 0 632 . 21.628  -21.244 -26.183  1.00 36.93 632 A 1 
ATOM 4758 O O   . GLY A 0 632 . 22.765  -21.454 -26.587  1.00 36.93 632 A 1 
ATOM 4759 N N   . GLY A 0 633 . 21.382  -20.766 -24.960  1.00 32.80 633 A 1 
ATOM 4760 C CA  . GLY A 0 633 . 22.413  -20.514 -23.935  1.00 32.80 633 A 1 
ATOM 4761 C C   . GLY A 0 633 . 22.021  -21.103 -22.575  1.00 32.80 633 A 1 
ATOM 4762 O O   . GLY A 0 633 . 20.979  -21.747 -22.498  1.00 32.80 633 A 1 
ATOM 4763 N N   . GLN A 0 634 . 22.816  -20.873 -21.516  1.00 35.37 634 A 1 
ATOM 4764 C CA  . GLN A 0 634 . 22.444  -21.077 -20.097  1.00 35.37 634 A 1 
ATOM 4765 C C   . GLN A 0 634 . 23.502  -20.478 -19.120  1.00 35.37 634 A 1 
ATOM 4766 C CB  . GLN A 0 634 . 22.229  -22.589 -19.804  1.00 35.37 634 A 1 
ATOM 4767 O O   . GLN A 0 634 . 24.679  -20.788 -19.236  1.00 35.37 634 A 1 
ATOM 4768 C CG  . GLN A 0 634 . 20.738  -22.984 -19.669  1.00 35.37 634 A 1 
ATOM 4769 C CD  . GLN A 0 634 . 20.471  -24.487 -19.649  1.00 35.37 634 A 1 
ATOM 4770 N NE2 . GLN A 0 634 . 19.301  -24.899 -19.213  1.00 35.37 634 A 1 
ATOM 4771 O OE1 . GLN A 0 634 . 21.274  -25.329 -20.013  1.00 35.37 634 A 1 
ATOM 4772 N N   . TYR A 0 635 . 23.044  -19.663 -18.153  1.00 33.40 635 A 1 
ATOM 4773 C CA  . TYR A 0 635 . 23.622  -19.289 -16.830  1.00 33.40 635 A 1 
ATOM 4774 C C   . TYR A 0 635 . 25.126  -18.927 -16.627  1.00 33.40 635 A 1 
ATOM 4775 C CB  . TYR A 0 635 . 23.192  -20.341 -15.793  1.00 33.40 635 A 1 
ATOM 4776 O O   . TYR A 0 635 . 25.982  -19.799 -16.573  1.00 33.40 635 A 1 
ATOM 4777 C CG  . TYR A 0 635 . 21.704  -20.314 -15.488  1.00 33.40 635 A 1 
ATOM 4778 C CD1 . TYR A 0 635 . 21.210  -19.536 -14.424  1.00 33.40 635 A 1 
ATOM 4779 C CD2 . TYR A 0 635 . 20.812  -21.041 -16.294  1.00 33.40 635 A 1 
ATOM 4780 C CE1 . TYR A 0 635 . 19.825  -19.472 -14.177  1.00 33.40 635 A 1 
ATOM 4781 C CE2 . TYR A 0 635 . 19.424  -20.970 -16.064  1.00 33.40 635 A 1 
ATOM 4782 O OH  . TYR A 0 635 . 17.590  -20.117 -14.781  1.00 33.40 635 A 1 
ATOM 4783 C CZ  . TYR A 0 635 . 18.929  -20.183 -15.004  1.00 33.40 635 A 1 
ATOM 4784 N N   . GLN A 0 636 . 25.386  -17.634 -16.339  1.00 36.01 636 A 1 
ATOM 4785 C CA  . GLN A 0 636 . 25.741  -17.043 -15.010  1.00 36.01 636 A 1 
ATOM 4786 C C   . GLN A 0 636 . 26.774  -17.726 -14.043  1.00 36.01 636 A 1 
ATOM 4787 C CB  . GLN A 0 636 . 24.407  -16.843 -14.250  1.00 36.01 636 A 1 
ATOM 4788 O O   . GLN A 0 636 . 26.803  -18.947 -13.943  1.00 36.01 636 A 1 
ATOM 4789 C CG  . GLN A 0 636 . 23.523  -15.680 -14.722  1.00 36.01 636 A 1 
ATOM 4790 C CD  . GLN A 0 636 . 22.426  -15.359 -13.701  1.00 36.01 636 A 1 
ATOM 4791 N NE2 . GLN A 0 636 . 21.873  -14.167 -13.721  1.00 36.01 636 A 1 
ATOM 4792 O OE1 . GLN A 0 636 . 22.051  -16.164 -12.863  1.00 36.01 636 A 1 
ATOM 4793 N N   . PRO A 0 637 . 27.421  -16.984 -13.096  1.00 42.29 637 A 1 
ATOM 4794 C CA  . PRO A 0 637 . 28.168  -15.718 -13.262  1.00 42.29 637 A 1 
ATOM 4795 C C   . PRO A 0 637 . 29.442  -15.586 -12.353  1.00 42.29 637 A 1 
ATOM 4796 C CB  . PRO A 0 637 . 27.154  -14.661 -12.809  1.00 42.29 637 A 1 
ATOM 4797 O O   . PRO A 0 637 . 29.378  -15.775 -11.138  1.00 42.29 637 A 1 
ATOM 4798 C CG  . PRO A 0 637 . 26.441  -15.350 -11.633  1.00 42.29 637 A 1 
ATOM 4799 C CD  . PRO A 0 637 . 26.758  -16.851 -11.799  1.00 42.29 637 A 1 
ATOM 4800 N N   . ALA A 0 638 . 30.593  -15.145 -12.880  1.00 37.80 638 A 1 
ATOM 4801 C CA  . ALA A 0 638 . 31.756  -14.688 -12.084  1.00 37.80 638 A 1 
ATOM 4802 C C   . ALA A 0 638 . 32.642  -13.760 -12.951  1.00 37.80 638 A 1 
ATOM 4803 C CB  . ALA A 0 638 . 32.545  -15.916 -11.596  1.00 37.80 638 A 1 
ATOM 4804 O O   . ALA A 0 638 . 32.889  -14.110 -14.097  1.00 37.80 638 A 1 
ATOM 4805 N N   . SER A 0 639 . 33.041  -12.533 -12.585  1.00 34.89 639 A 1 
ATOM 4806 C CA  . SER A 0 639 . 33.654  -11.969 -11.360  1.00 34.89 639 A 1 
ATOM 4807 C C   . SER A 0 639 . 35.182  -11.817 -11.496  1.00 34.89 639 A 1 
ATOM 4808 C CB  . SER A 0 639 . 33.274  -12.678 -10.053  1.00 34.89 639 A 1 
ATOM 4809 O O   . SER A 0 639 . 35.886  -12.808 -11.643  1.00 34.89 639 A 1 
ATOM 4810 O OG  . SER A 0 639 . 33.749  -11.955 -8.933   1.00 34.89 639 A 1 
ATOM 4811 N N   . HIS A 0 640 . 35.656  -10.567 -11.349  1.00 37.48 640 A 1 
ATOM 4812 C CA  . HIS A 0 640 . 37.054  -10.083 -11.331  1.00 37.48 640 A 1 
ATOM 4813 C C   . HIS A 0 640 . 37.855  -10.055 -12.657  1.00 37.48 640 A 1 
ATOM 4814 C CB  . HIS A 0 640 . 37.890  -10.787 -10.240  1.00 37.48 640 A 1 
ATOM 4815 O O   . HIS A 0 640 . 38.181  -11.088 -13.225  1.00 37.48 640 A 1 
ATOM 4816 C CG  . HIS A 0 640 . 37.470  -10.544 -8.811   1.00 37.48 640 A 1 
ATOM 4817 C CD2 . HIS A 0 640 . 38.312  -10.323 -7.755   1.00 37.48 640 A 1 
ATOM 4818 N ND1 . HIS A 0 640 . 36.193  -10.578 -8.299   1.00 37.48 640 A 1 
ATOM 4819 C CE1 . HIS A 0 640 . 36.265  -10.361 -6.977   1.00 37.48 640 A 1 
ATOM 4820 N NE2 . HIS A 0 640 . 37.541  -10.205 -6.595   1.00 37.48 640 A 1 
ATOM 4821 N N   . GLY A 0 641 . 38.404  -8.871  -12.980  1.00 37.54 641 A 1 
ATOM 4822 C CA  . GLY A 0 641 . 39.873  -8.750  -12.987  1.00 37.54 641 A 1 
ATOM 4823 C C   . GLY A 0 641 . 40.615  -8.405  -14.288  1.00 37.54 641 A 1 
ATOM 4824 O O   . GLY A 0 641 . 41.244  -9.270  -14.873  1.00 37.54 641 A 1 
ATOM 4825 N N   . SER A 0 642 . 40.695  -7.107  -14.600  1.00 33.90 642 A 1 
ATOM 4826 C CA  . SER A 0 642 . 41.956  -6.365  -14.838  1.00 33.90 642 A 1 
ATOM 4827 C C   . SER A 0 642 . 43.058  -6.923  -15.781  1.00 33.90 642 A 1 
ATOM 4828 C CB  . SER A 0 642 . 42.574  -6.071  -13.464  1.00 33.90 642 A 1 
ATOM 4829 O O   . SER A 0 642 . 43.798  -7.830  -15.420  1.00 33.90 642 A 1 
ATOM 4830 O OG  . SER A 0 642 . 43.505  -5.022  -13.564  1.00 33.90 642 A 1 
ATOM 4831 N N   . HIS A 0 643 . 43.275  -6.194  -16.889  1.00 34.65 643 A 1 
ATOM 4832 C CA  . HIS A 0 643 . 44.510  -6.059  -17.699  1.00 34.65 643 A 1 
ATOM 4833 C C   . HIS A 0 643 . 45.156  -7.298  -18.371  1.00 34.65 643 A 1 
ATOM 4834 C CB  . HIS A 0 643 . 45.599  -5.328  -16.891  1.00 34.65 643 A 1 
ATOM 4835 O O   . HIS A 0 643 . 45.572  -8.251  -17.721  1.00 34.65 643 A 1 
ATOM 4836 C CG  . HIS A 0 643 . 45.230  -3.999  -16.278  1.00 34.65 643 A 1 
ATOM 4837 C CD2 . HIS A 0 643 . 45.645  -3.554  -15.052  1.00 34.65 643 A 1 
ATOM 4838 N ND1 . HIS A 0 643 . 44.490  -2.982  -16.842  1.00 34.65 643 A 1 
ATOM 4839 C CE1 . HIS A 0 643 . 44.445  -1.965  -15.962  1.00 34.65 643 A 1 
ATOM 4840 N NE2 . HIS A 0 643 . 45.143  -2.266  -14.857  1.00 34.65 643 A 1 
ATOM 4841 N N   . GLY A 0 644 . 45.464  -7.176  -19.673  1.00 38.00 644 A 1 
ATOM 4842 C CA  . GLY A 0 644 . 46.477  -8.019  -20.329  1.00 38.00 644 A 1 
ATOM 4843 C C   . GLY A 0 644 . 46.478  -7.974  -21.861  1.00 38.00 644 A 1 
ATOM 4844 O O   . GLY A 0 644 . 45.644  -8.608  -22.497  1.00 38.00 644 A 1 
ATOM 4845 N N   . SER A 0 645 . 47.447  -7.285  -22.472  1.00 36.31 645 A 1 
ATOM 4846 C CA  . SER A 0 645 . 47.689  -7.357  -23.924  1.00 36.31 645 A 1 
ATOM 4847 C C   . SER A 0 645 . 48.321  -8.699  -24.315  1.00 36.31 645 A 1 
ATOM 4848 C CB  . SER A 0 645 . 48.647  -6.246  -24.382  1.00 36.31 645 A 1 
ATOM 4849 O O   . SER A 0 645 . 49.285  -9.117  -23.670  1.00 36.31 645 A 1 
ATOM 4850 O OG  . SER A 0 645 . 48.308  -4.995  -23.816  1.00 36.31 645 A 1 
ATOM 4851 N N   . GLY A 0 646 . 47.895  -9.335  -25.414  1.00 33.98 646 A 1 
ATOM 4852 C CA  . GLY A 0 646 . 48.613  -10.517 -25.904  1.00 33.98 646 A 1 
ATOM 4853 C C   . GLY A 0 646 . 48.100  -11.177 -27.186  1.00 33.98 646 A 1 
ATOM 4854 O O   . GLY A 0 646 . 47.087  -11.854 -27.168  1.00 33.98 646 A 1 
ATOM 4855 N N   . TYR A 0 647 . 48.881  -11.014 -28.258  1.00 33.54 647 A 1 
ATOM 4856 C CA  . TYR A 0 647 . 49.238  -11.999 -29.297  1.00 33.54 647 A 1 
ATOM 4857 C C   . TYR A 0 647 . 48.267  -13.141 -29.663  1.00 33.54 647 A 1 
ATOM 4858 C CB  . TYR A 0 647 . 50.603  -12.596 -28.928  1.00 33.54 647 A 1 
ATOM 4859 O O   . TYR A 0 647 . 47.946  -14.000 -28.851  1.00 33.54 647 A 1 
ATOM 4860 C CG  . TYR A 0 647 . 51.620  -11.550 -28.506  1.00 33.54 647 A 1 
ATOM 4861 C CD1 . TYR A 0 647 . 52.246  -10.746 -29.478  1.00 33.54 647 A 1 
ATOM 4862 C CD2 . TYR A 0 647 . 51.855  -11.313 -27.137  1.00 33.54 647 A 1 
ATOM 4863 C CE1 . TYR A 0 647 . 53.097  -9.698  -29.080  1.00 33.54 647 A 1 
ATOM 4864 C CE2 . TYR A 0 647 . 52.690  -10.253 -26.735  1.00 33.54 647 A 1 
ATOM 4865 O OH  . TYR A 0 647 . 54.119  -8.417  -27.334  1.00 33.54 647 A 1 
ATOM 4866 C CZ  . TYR A 0 647 . 53.314  -9.444  -27.710  1.00 33.54 647 A 1 
ATOM 4867 N N   . GLY A 0 648 . 47.954  -13.211 -30.964  1.00 35.62 648 A 1 
ATOM 4868 C CA  . GLY A 0 648 . 47.168  -14.273 -31.603  1.00 35.62 648 A 1 
ATOM 4869 C C   . GLY A 0 648 . 47.833  -15.657 -31.722  1.00 35.62 648 A 1 
ATOM 4870 O O   . GLY A 0 648 . 48.600  -16.080 -30.867  1.00 35.62 648 A 1 
ATOM 4871 N N   . ASN A 0 649 . 47.576  -16.306 -32.868  1.00 35.69 649 A 1 
ATOM 4872 C CA  . ASN A 0 649 . 48.096  -17.599 -33.349  1.00 35.69 649 A 1 
ATOM 4873 C C   . ASN A 0 649 . 47.226  -18.862 -33.097  1.00 35.69 649 A 1 
ATOM 4874 C CB  . ASN A 0 649 . 49.570  -17.808 -32.928  1.00 35.69 649 A 1 
ATOM 4875 O O   . ASN A 0 649 . 47.108  -19.350 -31.978  1.00 35.69 649 A 1 
ATOM 4876 C CG  . ASN A 0 649 . 50.318  -18.825 -33.763  1.00 35.69 649 A 1 
ATOM 4877 N ND2 . ASN A 0 649 . 51.314  -19.465 -33.199  1.00 35.69 649 A 1 
ATOM 4878 O OD1 . ASN A 0 649 . 50.037  -19.053 -34.928  1.00 35.69 649 A 1 
ATOM 4879 N N   . ALA A 0 650 . 46.824  -19.464 -34.227  1.00 34.68 650 A 1 
ATOM 4880 C CA  . ALA A 0 650 . 46.886  -20.901 -34.547  1.00 34.68 650 A 1 
ATOM 4881 C C   . ALA A 0 650 . 45.604  -21.771 -34.596  1.00 34.68 650 A 1 
ATOM 4882 C CB  . ALA A 0 650 . 48.003  -21.614 -33.772  1.00 34.68 650 A 1 
ATOM 4883 O O   . ALA A 0 650 . 44.809  -21.824 -33.669  1.00 34.68 650 A 1 
ATOM 4884 N N   . HIS A 0 651 . 45.580  -22.596 -35.660  1.00 38.44 651 A 1 
ATOM 4885 C CA  . HIS A 0 651 . 44.833  -23.853 -35.874  1.00 38.44 651 A 1 
ATOM 4886 C C   . HIS A 0 651 . 43.285  -23.777 -36.004  1.00 38.44 651 A 1 
ATOM 4887 C CB  . HIS A 0 651 . 45.267  -24.894 -34.821  1.00 38.44 651 A 1 
ATOM 4888 O O   . HIS A 0 651 . 42.616  -23.153 -35.199  1.00 38.44 651 A 1 
ATOM 4889 C CG  . HIS A 0 651 . 46.759  -25.001 -34.571  1.00 38.44 651 A 1 
ATOM 4890 C CD2 . HIS A 0 651 . 47.385  -24.890 -33.356  1.00 38.44 651 A 1 
ATOM 4891 N ND1 . HIS A 0 651 . 47.745  -25.225 -35.509  1.00 38.44 651 A 1 
ATOM 4892 C CE1 . HIS A 0 651 . 48.930  -25.244 -34.874  1.00 38.44 651 A 1 
ATOM 4893 N NE2 . HIS A 0 651 . 48.762  -25.053 -33.560  1.00 38.44 651 A 1 
ATOM 4894 N N   . GLY A 0 652 . 42.628  -24.460 -36.958  1.00 36.86 652 A 1 
ATOM 4895 C CA  . GLY A 0 652 . 43.127  -25.182 -38.143  1.00 36.86 652 A 1 
ATOM 4896 C C   . GLY A 0 652 . 42.186  -26.293 -38.664  1.00 36.86 652 A 1 
ATOM 4897 O O   . GLY A 0 652 . 41.225  -26.657 -37.999  1.00 36.86 652 A 1 
ATOM 4898 N N   . SER A 0 653 . 42.577  -26.914 -39.790  1.00 37.52 653 A 1 
ATOM 4899 C CA  . SER A 0 653 . 42.080  -28.197 -40.352  1.00 37.52 653 A 1 
ATOM 4900 C C   . SER A 0 653 . 40.783  -28.228 -41.194  1.00 37.52 653 A 1 
ATOM 4901 C CB  . SER A 0 653 . 41.999  -29.274 -39.262  1.00 37.52 653 A 1 
ATOM 4902 O O   . SER A 0 653 . 39.729  -27.778 -40.769  1.00 37.52 653 A 1 
ATOM 4903 O OG  . SER A 0 653 . 41.993  -30.559 -39.853  1.00 37.52 653 A 1 
ATOM 4904 N N   . GLY A 0 654 . 40.870  -28.932 -42.338  1.00 38.29 654 A 1 
ATOM 4905 C CA  . GLY A 0 654 . 39.748  -29.488 -43.118  1.00 38.29 654 A 1 
ATOM 4906 C C   . GLY A 0 654 . 39.126  -28.566 -44.185  1.00 38.29 654 A 1 
ATOM 4907 O O   . GLY A 0 654 . 38.909  -27.392 -43.935  1.00 38.29 654 A 1 
ATOM 4908 N N   . HIS A 0 655 . 38.789  -29.021 -45.400  1.00 35.09 655 A 1 
ATOM 4909 C CA  . HIS A 0 655 . 39.117  -30.272 -46.108  1.00 35.09 655 A 1 
ATOM 4910 C C   . HIS A 0 655 . 39.058  -30.039 -47.633  1.00 35.09 655 A 1 
ATOM 4911 C CB  . HIS A 0 655 . 38.112  -31.390 -45.762  1.00 35.09 655 A 1 
ATOM 4912 O O   . HIS A 0 655 . 38.183  -29.324 -48.110  1.00 35.09 655 A 1 
ATOM 4913 C CG  . HIS A 0 655 . 38.510  -32.273 -44.610  1.00 35.09 655 A 1 
ATOM 4914 C CD2 . HIS A 0 655 . 37.854  -32.397 -43.414  1.00 35.09 655 A 1 
ATOM 4915 N ND1 . HIS A 0 655 . 39.565  -33.161 -44.589  1.00 35.09 655 A 1 
ATOM 4916 C CE1 . HIS A 0 655 . 39.549  -33.795 -43.405  1.00 35.09 655 A 1 
ATOM 4917 N NE2 . HIS A 0 655 . 38.525  -33.363 -42.658  1.00 35.09 655 A 1 
ATOM 4918 N N   . GLY A 0 656 . 39.923  -30.707 -48.409  1.00 37.73 656 A 1 
ATOM 4919 C CA  . GLY A 0 656 . 39.892  -30.684 -49.879  1.00 37.73 656 A 1 
ATOM 4920 C C   . GLY A 0 656 . 40.053  -32.081 -50.488  1.00 37.73 656 A 1 
ATOM 4921 O O   . GLY A 0 656 . 41.070  -32.738 -50.279  1.00 37.73 656 A 1 
ATOM 4922 N N   . SER A 0 657 . 39.045  -32.534 -51.239  1.00 42.71 657 A 1 
ATOM 4923 C CA  . SER A 0 657 . 39.142  -33.693 -52.151  1.00 42.71 657 A 1 
ATOM 4924 C C   . SER A 0 657 . 39.812  -33.268 -53.470  1.00 42.71 657 A 1 
ATOM 4925 C CB  . SER A 0 657 . 37.735  -34.238 -52.427  1.00 42.71 657 A 1 
ATOM 4926 O O   . SER A 0 657 . 39.860  -32.083 -53.769  1.00 42.71 657 A 1 
ATOM 4927 O OG  . SER A 0 657 . 37.212  -34.845 -51.264  1.00 42.71 657 A 1 
ATOM 4928 N N   . GLY A 0 658 . 40.313  -34.143 -54.344  1.00 39.66 658 A 1 
ATOM 4929 C CA  . GLY A 0 658 . 40.374  -35.610 -54.349  1.00 39.66 658 A 1 
ATOM 4930 C C   . GLY A 0 658 . 40.670  -36.091 -55.782  1.00 39.66 658 A 1 
ATOM 4931 O O   . GLY A 0 658 . 40.177  -35.508 -56.743  1.00 39.66 658 A 1 
ATOM 4932 N N   . TYR A 0 659 . 41.520  -37.106 -55.963  1.00 32.24 659 A 1 
ATOM 4933 C CA  . TYR A 0 659 . 42.111  -37.408 -57.278  1.00 32.24 659 A 1 
ATOM 4934 C C   . TYR A 0 659 . 41.200  -38.215 -58.236  1.00 32.24 659 A 1 
ATOM 4935 C CB  . TYR A 0 659 . 43.439  -38.168 -57.090  1.00 32.24 659 A 1 
ATOM 4936 O O   . TYR A 0 659 . 40.933  -39.388 -57.990  1.00 32.24 659 A 1 
ATOM 4937 C CG  . TYR A 0 659 . 44.631  -37.363 -56.594  1.00 32.24 659 A 1 
ATOM 4938 C CD1 . TYR A 0 659 . 45.605  -36.918 -57.511  1.00 32.24 659 A 1 
ATOM 4939 C CD2 . TYR A 0 659 . 44.811  -37.125 -55.215  1.00 32.24 659 A 1 
ATOM 4940 C CE1 . TYR A 0 659 . 46.757  -36.249 -57.053  1.00 32.24 659 A 1 
ATOM 4941 C CE2 . TYR A 0 659 . 45.956  -36.443 -54.755  1.00 32.24 659 A 1 
ATOM 4942 O OH  . TYR A 0 659 . 48.056  -35.376 -55.244  1.00 32.24 659 A 1 
ATOM 4943 C CZ  . TYR A 0 659 . 46.936  -36.011 -55.675  1.00 32.24 659 A 1 
ATOM 4944 N N   . GLY A 0 660 . 40.948  -37.668 -59.434  1.00 40.23 660 A 1 
ATOM 4945 C CA  . GLY A 0 660 . 41.522  -38.266 -60.653  1.00 40.23 660 A 1 
ATOM 4946 C C   . GLY A 0 660 . 40.632  -38.897 -61.750  1.00 40.23 660 A 1 
ATOM 4947 O O   . GLY A 0 660 . 39.564  -39.447 -61.515  1.00 40.23 660 A 1 
ATOM 4948 N N   . TYR A 0 661 . 41.256  -38.943 -62.941  1.00 34.22 661 A 1 
ATOM 4949 C CA  . TYR A 0 661 . 41.169  -39.966 -64.006  1.00 34.22 661 A 1 
ATOM 4950 C C   . TYR A 0 661 . 40.203  -39.822 -65.221  1.00 34.22 661 A 1 
ATOM 4951 C CB  . TYR A 0 661 . 41.112  -41.390 -63.416  1.00 34.22 661 A 1 
ATOM 4952 O O   . TYR A 0 661 . 38.990  -39.929 -65.114  1.00 34.22 661 A 1 
ATOM 4953 C CG  . TYR A 0 661 . 42.136  -41.733 -62.352  1.00 34.22 661 A 1 
ATOM 4954 C CD1 . TYR A 0 661 . 43.486  -41.923 -62.710  1.00 34.22 661 A 1 
ATOM 4955 C CD2 . TYR A 0 661 . 41.732  -41.899 -61.013  1.00 34.22 661 A 1 
ATOM 4956 C CE1 . TYR A 0 661 . 44.434  -42.273 -61.728  1.00 34.22 661 A 1 
ATOM 4957 C CE2 . TYR A 0 661 . 42.677  -42.247 -60.031  1.00 34.22 661 A 1 
ATOM 4958 O OH  . TYR A 0 661 . 44.934  -42.774 -59.432  1.00 34.22 661 A 1 
ATOM 4959 C CZ  . TYR A 0 661 . 44.028  -42.437 -60.385  1.00 34.22 661 A 1 
ATOM 4960 N N   . LYS A 0 662 . 40.848  -39.888 -66.409  1.00 39.35 662 A 1 
ATOM 4961 C CA  . LYS A 0 662 . 40.424  -40.412 -67.743  1.00 39.35 662 A 1 
ATOM 4962 C C   . LYS A 0 662 . 39.820  -39.457 -68.802  1.00 39.35 662 A 1 
ATOM 4963 C CB  . LYS A 0 662 . 39.630  -41.736 -67.664  1.00 39.35 662 A 1 
ATOM 4964 O O   . LYS A 0 662 . 38.684  -39.017 -68.720  1.00 39.35 662 A 1 
ATOM 4965 C CG  . LYS A 0 662 . 40.259  -42.749 -66.695  1.00 39.35 662 A 1 
ATOM 4966 C CD  . LYS A 0 662 . 39.992  -44.219 -67.018  1.00 39.35 662 A 1 
ATOM 4967 C CE  . LYS A 0 662 . 40.694  -45.051 -65.934  1.00 39.35 662 A 1 
ATOM 4968 N NZ  . LYS A 0 662 . 40.491  -46.507 -66.126  1.00 39.35 662 A 1 
ATOM 4969 N N   . ALA A 0 663 . 40.596  -39.289 -69.880  1.00 36.40 663 A 1 
ATOM 4970 C CA  . ALA A 0 663 . 40.209  -38.868 -71.242  1.00 36.40 663 A 1 
ATOM 4971 C C   . ALA A 0 663 . 39.883  -40.137 -72.104  1.00 36.40 663 A 1 
ATOM 4972 C CB  . ALA A 0 663 . 41.417  -38.039 -71.717  1.00 36.40 663 A 1 
ATOM 4973 O O   . ALA A 0 663 . 39.672  -41.184 -71.478  1.00 36.40 663 A 1 
ATOM 4974 N N   . PRO A 0 664 . 39.928  -40.189 -73.469  1.00 53.03 664 A 1 
ATOM 4975 C CA  . PRO A 0 664 . 40.096  -39.153 -74.523  1.00 53.03 664 A 1 
ATOM 4976 C C   . PRO A 0 664 . 39.172  -39.324 -75.774  1.00 53.03 664 A 1 
ATOM 4977 C CB  . PRO A 0 664 . 41.531  -39.449 -74.979  1.00 53.03 664 A 1 
ATOM 4978 O O   . PRO A 0 664 . 38.432  -40.301 -75.839  1.00 53.03 664 A 1 
ATOM 4979 C CG  . PRO A 0 664 . 41.533  -40.984 -75.062  1.00 53.03 664 A 1 
ATOM 4980 C CD  . PRO A 0 664 . 40.468  -41.424 -74.050  1.00 53.03 664 A 1 
ATOM 4981 N N   . ALA A 0 665 . 39.303  -38.479 -76.826  1.00 40.65 665 A 1 
ATOM 4982 C CA  . ALA A 0 665 . 39.240  -38.905 -78.256  1.00 40.65 665 A 1 
ATOM 4983 C C   . ALA A 0 665 . 39.436  -37.794 -79.338  1.00 40.65 665 A 1 
ATOM 4984 C CB  . ALA A 0 665 . 37.889  -39.581 -78.579  1.00 40.65 665 A 1 
ATOM 4985 O O   . ALA A 0 665 . 38.548  -36.970 -79.504  1.00 40.65 665 A 1 
ATOM 4986 N N   . LYS A 0 666 . 40.459  -37.961 -80.214  1.00 40.84 666 A 1 
ATOM 4987 C CA  . LYS A 0 666 . 40.534  -37.550 -81.660  1.00 40.84 666 A 1 
ATOM 4988 C C   . LYS A 0 666 . 40.526  -36.013 -81.953  1.00 40.84 666 A 1 
ATOM 4989 C CB  . LYS A 0 666 . 39.471  -38.365 -82.439  1.00 40.84 666 A 1 
ATOM 4990 O O   . LYS A 0 666 . 40.113  -35.241 -81.110  1.00 40.84 666 A 1 
ATOM 4991 C CG  . LYS A 0 666 . 39.620  -39.895 -82.257  1.00 40.84 666 A 1 
ATOM 4992 C CD  . LYS A 0 666 . 38.430  -40.677 -82.829  1.00 40.84 666 A 1 
ATOM 4993 C CE  . LYS A 0 666 . 38.593  -42.174 -82.517  1.00 40.84 666 A 1 
ATOM 4994 N NZ  . LYS A 0 666 . 37.409  -42.957 -82.953  1.00 40.84 666 A 1 
ATOM 4995 N N   . SER A 0 667 . 41.020  -35.463 -83.081  1.00 37.90 667 A 1 
ATOM 4996 C CA  . SER A 0 667 . 41.285  -35.994 -84.439  1.00 37.90 667 A 1 
ATOM 4997 C C   . SER A 0 667 . 42.348  -35.174 -85.241  1.00 37.90 667 A 1 
ATOM 4998 C CB  . SER A 0 667 . 39.949  -35.857 -85.198  1.00 37.90 667 A 1 
ATOM 4999 O O   . SER A 0 667 . 42.187  -33.968 -85.320  1.00 37.90 667 A 1 
ATOM 5000 O OG  . SER A 0 667 . 39.990  -36.445 -86.477  1.00 37.90 667 A 1 
ATOM 5001 N N   . TYR A 0 668 . 43.361  -35.838 -85.848  1.00 39.75 668 A 1 
ATOM 5002 C CA  . TYR A 0 668 . 44.165  -35.564 -87.092  1.00 39.75 668 A 1 
ATOM 5003 C C   . TYR A 0 668 . 44.433  -34.112 -87.621  1.00 39.75 668 A 1 
ATOM 5004 C CB  . TYR A 0 668 . 43.505  -36.364 -88.237  1.00 39.75 668 A 1 
ATOM 5005 O O   . TYR A 0 668 . 43.512  -33.312 -87.686  1.00 39.75 668 A 1 
ATOM 5006 C CG  . TYR A 0 668 . 43.433  -37.883 -88.079  1.00 39.75 668 A 1 
ATOM 5007 C CD1 . TYR A 0 668 . 44.223  -38.714 -88.898  1.00 39.75 668 A 1 
ATOM 5008 C CD2 . TYR A 0 668 . 42.529  -38.479 -87.176  1.00 39.75 668 A 1 
ATOM 5009 C CE1 . TYR A 0 668 . 44.114  -40.118 -88.808  1.00 39.75 668 A 1 
ATOM 5010 C CE2 . TYR A 0 668 . 42.422  -39.876 -87.070  1.00 39.75 668 A 1 
ATOM 5011 O OH  . TYR A 0 668 . 43.090  -42.050 -87.797  1.00 39.75 668 A 1 
ATOM 5012 C CZ  . TYR A 0 668 . 43.212  -40.700 -87.891  1.00 39.75 668 A 1 
ATOM 5013 N N   . GLY A 0 669 . 45.604  -33.737 -88.192  1.00 41.34 669 A 1 
ATOM 5014 C CA  . GLY A 0 669 . 46.916  -34.416 -88.367  1.00 41.34 669 A 1 
ATOM 5015 C C   . GLY A 0 669 . 47.827  -33.859 -89.514  1.00 41.34 669 A 1 
ATOM 5016 O O   . GLY A 0 669 . 47.314  -33.270 -90.458  1.00 41.34 669 A 1 
ATOM 5017 N N   . GLY A 0 670 . 49.155  -34.123 -89.462  1.00 40.47 670 A 1 
ATOM 5018 C CA  . GLY A 0 670 . 50.188  -33.899 -90.527  1.00 40.47 670 A 1 
ATOM 5019 C C   . GLY A 0 670 . 50.812  -32.482 -90.611  1.00 40.47 670 A 1 
ATOM 5020 O O   . GLY A 0 670 . 50.133  -31.523 -90.280  1.00 40.47 670 A 1 
ATOM 5021 N N   . HIS A 0 671 . 52.069  -32.222 -91.033  1.00 38.82 671 A 1 
ATOM 5022 C CA  . HIS A 0 671 . 53.308  -32.998 -91.333  1.00 38.82 671 A 1 
ATOM 5023 C C   . HIS A 0 671 . 54.527  -32.028 -91.144  1.00 38.82 671 A 1 
ATOM 5024 C CB  . HIS A 0 671 . 53.259  -33.520 -92.785  1.00 38.82 671 A 1 
ATOM 5025 O O   . HIS A 0 671 . 54.369  -30.842 -91.398  1.00 38.82 671 A 1 
ATOM 5026 C CG  . HIS A 0 671 . 52.744  -34.933 -92.925  1.00 38.82 671 A 1 
ATOM 5027 C CD2 . HIS A 0 671 . 51.630  -35.336 -93.613  1.00 38.82 671 A 1 
ATOM 5028 N ND1 . HIS A 0 671 . 53.357  -36.074 -92.452  1.00 38.82 671 A 1 
ATOM 5029 C CE1 . HIS A 0 671 . 52.626  -37.133 -92.839  1.00 38.82 671 A 1 
ATOM 5030 N NE2 . HIS A 0 671 . 51.557  -36.732 -93.540  1.00 38.82 671 A 1 
ATOM 5031 N N   . ALA A 0 672 . 55.667  -32.367 -90.508  1.00 41.42 672 A 1 
ATOM 5032 C CA  . ALA A 0 672 . 56.857  -33.125 -90.985  1.00 41.42 672 A 1 
ATOM 5033 C C   . ALA A 0 672 . 57.649  -32.455 -92.155  1.00 41.42 672 A 1 
ATOM 5034 C CB  . ALA A 0 672 . 56.470  -34.587 -91.262  1.00 41.42 672 A 1 
ATOM 5035 O O   . ALA A 0 672 . 57.008  -32.000 -93.091  1.00 41.42 672 A 1 
ATOM 5036 N N   . GLN A 0 673 . 59.000  -32.402 -92.236  1.00 41.25 673 A 1 
ATOM 5037 C CA  . GLN A 0 673 . 60.127  -32.879 -91.385  1.00 41.25 673 A 1 
ATOM 5038 C C   . GLN A 0 673 . 61.506  -32.318 -91.881  1.00 41.25 673 A 1 
ATOM 5039 C CB  . GLN A 0 673 . 60.198  -34.423 -91.479  1.00 41.25 673 A 1 
ATOM 5040 O O   . GLN A 0 673 . 61.607  -31.941 -93.043  1.00 41.25 673 A 1 
ATOM 5041 C CG  . GLN A 0 673 . 59.927  -35.142 -90.148  1.00 41.25 673 A 1 
ATOM 5042 C CD  . GLN A 0 673 . 59.709  -36.647 -90.323  1.00 41.25 673 A 1 
ATOM 5043 N NE2 . GLN A 0 673 . 59.396  -37.364 -89.269  1.00 41.25 673 A 1 
ATOM 5044 O OE1 . GLN A 0 673 . 59.789  -37.214 -91.397  1.00 41.25 673 A 1 
ATOM 5045 N N   . GLY A 0 674 . 62.578  -32.375 -91.059  1.00 40.00 674 A 1 
ATOM 5046 C CA  . GLY A 0 674 . 64.008  -32.155 -91.439  1.00 40.00 674 A 1 
ATOM 5047 C C   . GLY A 0 674 . 64.591  -30.777 -91.032  1.00 40.00 674 A 1 
ATOM 5048 O O   . GLY A 0 674 . 63.909  -29.783 -91.231  1.00 40.00 674 A 1 
ATOM 5049 N N   . ALA A 0 675 . 65.746  -30.579 -90.361  1.00 40.25 675 A 1 
ATOM 5050 C CA  . ALA A 0 675 . 67.077  -31.241 -90.293  1.00 40.25 675 A 1 
ATOM 5051 C C   . ALA A 0 675 . 68.018  -30.892 -91.480  1.00 40.25 675 A 1 
ATOM 5052 C CB  . ALA A 0 675 . 66.962  -32.749 -90.020  1.00 40.25 675 A 1 
ATOM 5053 O O   . ALA A 0 675 . 67.552  -30.890 -92.610  1.00 40.25 675 A 1 
ATOM 5054 N N   . GLN A 0 676 . 69.332  -30.626 -91.335  1.00 39.53 676 A 1 
ATOM 5055 C CA  . GLN A 0 676 . 70.239  -30.510 -90.165  1.00 39.53 676 A 1 
ATOM 5056 C C   . GLN A 0 676 . 71.572  -29.817 -90.590  1.00 39.53 676 A 1 
ATOM 5057 C CB  . GLN A 0 676 . 70.576  -31.928 -89.641  1.00 39.53 676 A 1 
ATOM 5058 O O   . GLN A 0 676 . 71.918  -29.887 -91.759  1.00 39.53 676 A 1
[truncated: 85,242 more chars]
