# Supplementary material for: Self-assembling proteins compose the chemically resistant shell biomaterial of planktonic tintinnid ciliates
Source: Nat Commun. 2026 Jun 13;17:7507. doi: 10.1038/s41467-026-74402-4 (PMC13408134; doi:10.1038/s41467-026-74402-4)
Supplement: Supplementary file 6 — Supplementary Data 16 [file 41467_2026_74402_MOESM6_ESM.zip › AF2_structure_models/Tara_Unigene_12.cif]

data_0
#
_entry.id   0
#
_struct_asym.id          A
_struct_asym.entity_id   0
#
_entity_poly.entity_id        0
_entity_poly.type             polypeptide(L)
_entity_poly.pdbx_strand_id   A
#
_entity.id     0
_entity.type   polymer
#
loop_
_entity_poly_seq.entity_id
_entity_poly_seq.num
_entity_poly_seq.mon_id
0 1   MET 
0 2   LYS 
0 3   SER 
0 4   PHE 
0 5   ALA 
0 6   PHE 
0 7   ALA 
0 8   ALA 
0 9   ALA 
0 10  LEU 
0 11  VAL 
0 12  ALA 
0 13  ALA 
0 14  VAL 
0 15  GLN 
0 16  ALA 
0 17  VAL 
0 18  ALA 
0 19  VAL 
0 20  GLU 
0 21  SER 
0 22  SER 
0 23  GLY 
0 24  TYR 
0 25  GLY 
0 26  SER 
0 27  GLY 
0 28  HIS 
0 29  ASN 
0 30  ALA 
0 31  GLY 
0 32  TYR 
0 33  GLY 
0 34  HIS 
0 35  GLN 
0 36  GLN 
0 37  SER 
0 38  TYR 
0 39  THR 
0 40  TYR 
0 41  PRO 
0 42  VAL 
0 43  ALA 
0 44  HIS 
0 45  THR 
0 46  GLN 
0 47  HIS 
0 48  ARG 
0 49  PRO 
0 50  ALA 
0 51  ASN 
0 52  LYS 
0 53  VAL 
0 54  ALA 
0 55  ALA 
0 56  ALA 
0 57  SER 
0 58  LYS 
0 59  ALA 
0 60  TYR 
0 61  GLY 
0 62  ALA 
0 63  ASP 
0 64  TYR 
0 65  GLN 
0 66  LYS 
0 67  ALA 
0 68  SER 
0 69  ALA 
0 70  SER 
0 71  ASP 
0 72  TRP 
0 73  ASP 
0 74  ALA 
0 75  TRP 
0 76  GLY 
0 77  ARG 
0 78  ASP 
0 79  GLN 
0 80  ASP 
0 81  LEU 
0 82  SER 
0 83  ILE 
0 84  SER 
0 85  GLU 
0 86  SER 
0 87  TYR 
0 88  GLY 
0 89  LYS 
0 90  THR 
0 91  ASN 
0 92  ALA 
0 93  LYS 
0 94  SER 
0 95  TYR 
0 96  ALA 
0 97  ALA 
0 98  GLU 
0 99  SER 
0 100 TYR 
0 101 ASP 
0 102 GLU 
0 103 TRP 
0 104 ASP 
0 105 ASN 
0 106 LYS 
0 107 ASP 
0 108 ASP 
0 109 ASP 
0 110 LYS 
0 111 TRP 
0 112 GLY 
0 113 ALA 
0 114 GLN 
0 115 ALA 
0 116 TRP 
0 117 GLY 
0 118 GLN 
0 119 ASP 
0 120 ARG 
0 121 ASP 
0 122 VAL 
0 123 TYR 
0 124 GLY 
0 125 ALA 
0 126 SER 
0 127 SER 
0 128 TYR 
0 129 GLY 
0 130 LYS 
0 131 ALA 
0 132 ALA 
0 133 SER 
0 134 ALA 
0 135 ALA 
0 136 ASP 
0 137 ALA 
0 138 ASP 
0 139 GLN 
0 140 ARG 
0 141 ALA 
0 142 TYR 
0 143 GLY 
0 144 SER 
0 145 ASP 
0 146 LYS 
0 147 SER 
0 148 TYR 
0 149 GLY 
0 150 PRO 
0 151 ASN 
0 152 PRO 
0 153 ALA 
0 154 GLY 
0 155 GLN 
0 156 SER 
0 157 TRP 
0 158 ASN 
0 159 GLY 
0 160 GLY 
0 161 ASN 
0 162 ALA 
0 163 ALA 
0 164 GLN 
0 165 LYS 
0 166 TRP 
0 167 GLN 
0 168 GLY 
0 169 ALA 
0 170 SER 
0 171 ALA 
0 172 SER 
0 173 TYR 
0 174 GLY 
0 175 ALA 
0 176 ALA 
0 177 GLN 
0 178 GLY 
0 179 GLY 
0 180 TYR 
0 181 ASP 
0 182 ASN 
0 183 ASP 
0 184 VAL 
0 185 TRP 
0 186 ALA 
0 187 LYS 
0 188 GLN 
0 189 ALA 
0 190 TYR 
0 191 GLY 
0 192 SER 
0 193 ASP 
0 194 ASN 
0 195 ASP 
0 196 SER 
0 197 ARG 
0 198 TRP 
0 199 GLY 
0 200 LYS 
0 201 SER 
0 202 TYR 
0 203 ASP 
0 204 SER 
0 205 VAL 
0 206 ASP 
0 207 ALA 
0 208 LYS 
0 209 SER 
0 210 TYR 
0 211 ASP 
0 212 GLY 
0 213 GLU 
0 214 TRP 
0 215 TYR 
0 216 ALA 
0 217 LYS 
0 218 SER 
0 219 VAL 
0 220 LYS 
0 221 ALA 
0 222 ASP 
0 223 ASP 
0 224 ASP 
0 225 GLN 
0 226 TRP 
0 227 ALA 
0 228 GLN 
0 229 ASP 
0 230 TYR 
0 231 ASP 
0 232 ARG 
0 233 TYR 
0 234 ASP 
0 235 SER 
0 236 GLY 
0 237 ASP 
0 238 ALA 
0 239 ASP 
0 240 SER 
0 241 TYR 
0 242 GLY 
0 243 LYS 
0 244 ALA 
0 245 ALA 
0 246 SER 
0 247 SER 
0 248 GLU 
0 249 GLU 
0 250 TRP 
0 251 ARG 
0 252 ASN 
0 253 GLY 
0 254 ASP 
0 255 GLY 
0 256 HIS 
0 257 TYR 
0 258 ASN 
0 259 LYS 
0 260 GLY 
0 261 GLY 
0 262 ASP 
0 263 TYR 
0 264 LYS 
0 265 SER 
0 266 ALA 
0 267 SER 
0 268 ALA 
0 269 ALA 
0 270 ASN 
0 271 GLY 
0 272 ALA 
0 273 GLY 
0 274 TYR 
0 275 TRP 
0 276 GLY 
0 277 LYS 
0 278 SER 
0 279 GLY 
0 280 SER 
0 281 ASP 
0 282 TRP 
0 283 ASP 
0 284 SER 
0 285 TRP 
0 286 GLY 
0 287 ARG 
0 288 ASP 
0 289 GLN 
0 290 ASP 
0 291 TYR 
0 292 SER 
0 293 GLU 
0 294 ASP 
0 295 VAL 
0 296 SER 
0 297 TYR 
0 298 ASP 
0 299 LYS 
0 300 VAL 
0 301 ASN 
0 302 ALA 
0 303 LYS 
0 304 ALA 
0 305 TYR 
0 306 ALA 
0 307 ALA 
0 308 GLU 
0 309 SER 
0 310 TYR 
0 311 ASP 
0 312 GLU 
0 313 TRP 
0 314 ASP 
0 315 ASN 
0 316 GLN 
0 317 ASP 
0 318 ALA 
0 319 ASP 
0 320 LYS 
0 321 TRP 
0 322 GLY 
0 323 ALA 
0 324 GLN 
0 325 ALA 
0 326 TRP 
0 327 GLY 
0 328 LYS 
0 329 ASP 
0 330 ARG 
0 331 ASP 
0 332 VAL 
0 333 TYR 
0 334 GLY 
0 335 ALA 
0 336 SER 
0 337 SER 
0 338 TYR 
0 339 GLY 
0 340 ALA 
0 341 ALA 
0 342 GLN 
0 343 SER 
0 344 ALA 
0 345 GLN 
0 346 ASP 
0 347 TRP 
0 348 GLN 
0 349 GLY 
0 350 ALA 
0 351 ASN 
0 352 HIS 
0 353 GLY 
0 354 SER 
0 355 LYS 
0 356 THR 
0 357 GLY 
0 358 TYR 
0 359 GLY 
0 360 ALA 
0 361 ALA 
0 362 ASN 
0 363 SER 
0 364 TYR 
0 365 GLY 
0 366 ASN 
0 367 ASP 
0 368 HIS 
0 369 GLY 
0 370 SER 
0 371 HIS 
0 372 GLY 
0 373 SER 
0 374 HIS 
0 375 GLY 
0 376 ALA 
0 377 GLY 
0 378 TYR 
0 379 GLY 
0 380 SER 
0 381 GLY 
0 382 HIS 
0 383 GLY 
0 384 GLY 
0 385 TYR 
0 386 GLY 
0 387 SER 
0 388 GLN 
0 389 TYR 
0 390 ALA 
0 391 LYS 
0 392 ASN 
0 393 ALA 
0 394 GLN 
0 395 ALA 
0 396 GLY 
0 397 GLN 
0 398 ALA 
0 399 SER 
0 400 ALA 
0 401 ASP 
0 402 ARG 
0 403 ASP 
0 404 TRP 
0 405 GLN 
0 406 GLY 
0 407 ALA 
0 408 SER 
0 409 THR 
0 410 SER 
0 411 ARG 
0 412 SER 
0 413 ALA 
0 414 ALA 
0 415 SER 
0 416 GLY 
0 417 ALA 
0 418 ALA 
0 419 ASP 
0 420 ASN 
0 421 ASP 
0 422 GLU 
0 423 TRP 
0 424 ALA 
0 425 LYS 
0 426 GLN 
0 427 ALA 
0 428 TYR 
0 429 GLY 
0 430 SER 
0 431 ASP 
0 432 TYR 
0 433 ASP 
0 434 SER 
0 435 ARG 
0 436 TRP 
0 437 GLY 
0 438 LYS 
0 439 SER 
0 440 TYR 
0 441 ASP 
0 442 SER 
0 443 VAL 
0 444 SER 
0 445 ALA 
0 446 LYS 
0 447 SER 
0 448 TYR 
0 449 ASP 
0 450 ASN 
0 451 GLU 
0 452 SER 
0 453 TYR 
0 454 ALA 
0 455 ARG 
0 456 ALA 
0 457 VAL 
0 458 GLN 
0 459 ALA 
0 460 ASP 
0 461 ASP 
0 462 ASP 
0 463 GLN 
0 464 TRP 
0 465 ALA 
0 466 GLU 
0 467 ASP 
0 468 TYR 
0 469 ASP 
0 470 ARG 
0 471 TYR 
0 472 ASP 
0 473 SER 
0 474 ARG 
0 475 ASP 
0 476 ALA 
0 477 ASN 
0 478 SER 
0 479 ARG 
0 480 GLY 
0 481 ALA 
0 482 ALA 
0 483 ALA 
0 484 SER 
0 485 LYS 
0 486 TRP 
0 487 GLY 
0 488 GLN 
0 489 ASP 
0 490 ALA 
0 491 ASP 
0 492 SER 
0 493 SER 
0 494 TYR 
0 495 GLY 
0 496 SER 
0 497 SER 
0 498 GLY 
0 499 HIS 
0 500 GLY 
0 501 GLY 
0 502 CYS 
0 503 HIS 
0 504 GLY 
0 505 GLY 
0 506 TYR 
0 507 GLY 
0 508 SER 
0 509 GLY 
0 510 HIS 
0 511 GLY 
0 512 GLY 
0 513 TYR 
0 514 GLY 
0 515 LYS 
0 516 GLN 
0 517 THR 
0 518 TYR 
0 519 GLY 
0 520 HIS 
0 521 ALA 
0 522 GLU 
0 523 GLY 
0 524 ALA 
0 525 GLN 
0 526 TYR 
0 527 ASP 
0 528 ALA 
0 529 ALA 
0 530 SER 
0 531 LYS 
0 532 ASP 
0 533 GLY 
0 534 GLN 
0 535 ALA 
0 536 GLY 
0 537 TYR 
0 538 TRP 
0 539 GLY 
0 540 LYS 
0 541 SER 
0 542 GLY 
0 543 SER 
0 544 ASP 
0 545 PHE 
0 546 ASP 
0 547 SER 
0 548 TRP 
0 549 GLY 
0 550 ARG 
0 551 ASP 
0 552 GLN 
0 553 ASP 
0 554 LEU 
0 555 SER 
0 556 ILE 
0 557 LYS 
0 558 GLU 
0 559 SER 
0 560 TYR 
0 561 ASP 
0 562 ARG 
0 563 THR 
0 564 TRP 
0 565 ALA 
0 566 LYS 
0 567 SER 
0 568 TYR 
0 569 ASP 
0 570 ALA 
0 571 GLU 
0 572 SER 
0 573 TYR 
0 574 ASP 
0 575 GLU 
0 576 TRP 
0 577 ASP 
0 578 ASN 
0 579 LYS 
0 580 ASP 
0 581 ASP 
0 582 ASP 
0 583 LYS 
0 584 TRP 
0 585 GLY 
0 586 ALA 
0 587 GLN 
0 588 ALA 
0 589 TRP 
0 590 GLY 
0 591 LYS 
0 592 ASP 
0 593 ARG 
0 594 ASP 
0 595 LEU 
0 596 ALA 
0 597 ALA 
0 598 ALA 
0 599 SER 
0 600 SER 
0 601 HIS 
0 602 ALA 
0 603 ASN 
0 604 ALA 
0 605 ALA 
0 606 SER 
0 607 ASP 
0 608 ALA 
0 609 ASP 
0 610 TRP 
0 611 ASN 
0 612 ASN 
0 613 GLY 
0 614 SER 
0 615 GLN 
0 616 ALA 
0 617 GLY 
0 618 TYR 
0 619 GLY 
0 620 GLN 
0 621 ALA 
0 622 ALA 
0 623 TYR 
0 624 ALA 
0 625 GLY 
0 626 GLU 
0 627 GLN 
0 628 LYS 
0 629 GLY 
0 630 TYR 
0 631 GLY 
0 632 ALA 
0 633 ALA 
0 634 TYR 
0 635 GLY 
0 636 ASN 
0 637 GLN 
0 638 GLY 
0 639 SER 
0 640 SER 
0 641 TYR 
0 642 GLY 
0 643 SER 
0 644 GLY 
0 645 HIS 
0 646 GLY 
0 647 LYS 
0 648 GLY 
0 649 TYR 
0 650 GLY 
0 651 SER 
0 652 GLY 
0 653 TYR 
0 654 GLY 
0 655 ASN 
0 656 GLY 
0 657 TYR 
0 658 GLY 
0 659 SER 
0 660 SER 
0 661 GLY 
0 662 HIS 
0 663 GLY 
0 664 SER 
0 665 GLN 
0 666 GLY 
0 667 SER 
0 668 SER 
0 669 TYR 
0 670 GLY 
0 671 ALA 
0 672 LYS 
0 673 ASP 
0 674 SER 
0 675 TYR 
0 676 GLY 
0 677 LYS 
0 678 SER 
0 679 TYR 
0 680 GLY 
0 681 GLY 
0 682 TYR 
0 683 GLY 
0 684 ALA 
0 685 ALA 
0 686 ALA 
0 687 GLN 
0 688 GLN 
0 689 SER 
0 690 TYR 
0 691 ALA 
0 692 ALA 
0 693 ALA 
0 694 ASP 
0 695 ASP 
0 696 LYS 
0 697 ASP 
0 698 ALA 
0 699 SER 
0 700 GLN 
0 701 SER 
0 702 HIS 
0 703 GLY 
0 704 ALA 
0 705 GLN 
0 706 ASN 
0 707 SER 
0 708 ALA 
0 709 TYR 
0 710 ASP 
0 711 ASN 
0 712 ASP 
0 713 GLU 
0 714 TRP 
0 715 ALA 
0 716 LYS 
0 717 GLN 
0 718 ALA 
0 719 TYR 
0 720 GLY 
0 721 SER 
0 722 ASP 
0 723 TYR 
0 724 ASP 
0 725 THR 
0 726 ARG 
0 727 TRP 
0 728 GLY 
0 729 LYS 
0 730 SER 
0 731 TYR 
0 732 ASP 
0 733 SER 
0 734 VAL 
0 735 ASN 
0 736 ALA 
0 737 LYS 
0 738 SER 
0 739 TYR 
0 740 ASP 
0 741 ASP 
0 742 GLU 
0 743 GLN 
0 744 TYR 
0 745 ALA 
0 746 ARG 
0 747 LYS 
0 748 ILE 
0 749 TRP 
0 750 ALA 
0 751 ASP 
0 752 ASP 
0 753 ASP 
0 754 GLN 
0 755 TRP 
0 756 ALA 
0 757 GLU 
0 758 ASP 
0 759 TYR 
0 760 ASP 
0 761 ARG 
0 762 TYR 
0 763 SER 
0 764 THR 
0 765 GLN 
0 766 ASP 
0 767 ALA 
0 768 ASP 
0 769 SER 
0 770 TYR 
0 771 GLY 
0 772 LYS 
0 773 ALA 
0 774 ALA 
0 775 SER 
0 776 ALA 
0 777 ASN 
0 778 ALA 
0 779 SER 
0 780 TYR 
0 781 GLY 
0 782 GLU 
0 783 ALA 
0 784 THR 
0 785 LYS 
0 786 THR 
0 787 THR 
0 788 VAL 
0 789 THR 
0 790 PRO 
0 791 VAL 
0 792 THR 
0 793 VAL 
0 794 HIS 
0 795 SER 
0 796 GLY 
0 797 TYR 
0 798 GLY 
0 799 HIS 
0 800 GLY 
0 801 GLY 
0 802 HIS 
0 803 GLY 
0 804 SER 
0 805 ASN 
0 806 ALA 
0 807 GLY 
0 808 TYR 
0 809 GLY 
0 810 ALA 
0 811 HIS 
0 812 GLY 
0 813 ASN 
0 814 ASN 
0 815 GLY 
0 816 TYR 
0 817 GLY 
0 818 GLN 
0 819 TRP 
#
loop_
_chem_comp.id
_chem_comp.type
_chem_comp.name
ALA 'L-peptide linking' ALANINE         
ARG 'L-peptide linking' ARGININE        
ASN 'L-peptide linking' ASPARAGINE      
ASP 'L-peptide linking' 'ASPARTIC ACID' 
CYS 'L-peptide linking' CYSTEINE        
GLN 'L-peptide linking' GLUTAMINE       
GLU 'L-peptide linking' 'GLUTAMIC ACID' 
HIS 'L-peptide linking' HISTIDINE       
ILE 'L-peptide linking' ISOLEUCINE      
LEU 'L-peptide linking' LEUCINE         
LYS 'L-peptide linking' LYSINE          
MET 'L-peptide linking' METHIONINE      
PHE 'L-peptide linking' PHENYLALANINE   
PRO 'L-peptide linking' PROLINE         
SER 'L-peptide linking' SERINE          
THR 'L-peptide linking' THREONINE       
TRP 'L-peptide linking' TRYPTOPHAN      
TYR 'L-peptide linking' TYROSINE        
VAL 'L-peptide linking' VALINE          
GLY 'peptide linking'   GLYCINE         
#
loop_
_atom_site.group_PDB
_atom_site.id
_atom_site.type_symbol
_atom_site.label_atom_id
_atom_site.label_alt_id
_atom_site.label_comp_id
_atom_site.label_asym_id
_atom_site.label_entity_id
_atom_site.label_seq_id
_atom_site.pdbx_PDB_ins_code
_atom_site.Cartn_x
_atom_site.Cartn_y
_atom_site.Cartn_z
_atom_site.occupancy
_atom_site.B_iso_or_equiv
_atom_site.auth_seq_id
_atom_site.auth_asym_id
_atom_site.pdbx_PDB_model_num
ATOM 1    N N   . MET A 0 1   . 1.315    1.522   -19.056  1.00 60.53 1   A 1 
ATOM 2    C CA  . MET A 0 1   . 0.745    0.872   -17.854  1.00 60.53 1   A 1 
ATOM 3    C C   . MET A 0 1   . -0.097   -0.313  -18.297  1.00 60.53 1   A 1 
ATOM 4    C CB  . MET A 0 1   . -0.131   1.848   -17.052  1.00 60.53 1   A 1 
ATOM 5    O O   . MET A 0 1   . -0.682   -0.240  -19.372  1.00 60.53 1   A 1 
ATOM 6    C CG  . MET A 0 1   . 0.626    3.111   -16.624  1.00 60.53 1   A 1 
ATOM 7    S SD  . MET A 0 1   . -0.442   4.344   -15.855  1.00 60.53 1   A 1 
ATOM 8    C CE  . MET A 0 1   . 0.721    5.729   -15.698  1.00 60.53 1   A 1 
ATOM 9    N N   . LYS A 0 2   . -0.160   -1.379  -17.501  1.00 63.87 2   A 1 
ATOM 10   C CA  . LYS A 0 2   . -1.187   -2.423  -17.586  1.00 63.87 2   A 1 
ATOM 11   C C   . LYS A 0 2   . -1.829   -2.520  -16.209  1.00 63.87 2   A 1 
ATOM 12   C CB  . LYS A 0 2   . -0.584   -3.778  -17.996  1.00 63.87 2   A 1 
ATOM 13   O O   . LYS A 0 2   . -1.153   -2.916  -15.263  1.00 63.87 2   A 1 
ATOM 14   C CG  . LYS A 0 2   . -0.065   -3.800  -19.440  1.00 63.87 2   A 1 
ATOM 15   C CD  . LYS A 0 2   . 0.474    -5.194  -19.788  1.00 63.87 2   A 1 
ATOM 16   C CE  . LYS A 0 2   . 0.998    -5.219  -21.228  1.00 63.87 2   A 1 
ATOM 17   N NZ  . LYS A 0 2   . 1.561    -6.547  -21.576  1.00 63.87 2   A 1 
ATOM 18   N N   . SER A 0 3   . -3.088   -2.123  -16.108  1.00 67.36 3   A 1 
ATOM 19   C CA  . SER A 0 3   . -3.897   -2.273  -14.905  1.00 67.36 3   A 1 
ATOM 20   C C   . SER A 0 3   . -4.989   -3.306  -15.157  1.00 67.36 3   A 1 
ATOM 21   C CB  . SER A 0 3   . -4.462   -0.928  -14.431  1.00 67.36 3   A 1 
ATOM 22   O O   . SER A 0 3   . -5.636   -3.305  -16.204  1.00 67.36 3   A 1 
ATOM 23   O OG  . SER A 0 3   . -4.957   -0.163  -15.518  1.00 67.36 3   A 1 
ATOM 24   N N   . PHE A 0 4   . -5.179   -4.195  -14.192  1.00 65.30 4   A 1 
ATOM 25   C CA  . PHE A 0 4   . -6.319   -5.095  -14.109  1.00 65.30 4   A 1 
ATOM 26   C C   . PHE A 0 4   . -7.023   -4.785  -12.800  1.00 65.30 4   A 1 
ATOM 27   C CB  . PHE A 0 4   . -5.859   -6.557  -14.163  1.00 65.30 4   A 1 
ATOM 28   O O   . PHE A 0 4   . -6.378   -4.796  -11.757  1.00 65.30 4   A 1 
ATOM 29   C CG  . PHE A 0 4   . -5.272   -6.959  -15.499  1.00 65.30 4   A 1 
ATOM 30   C CD1 . PHE A 0 4   . -6.120   -7.383  -16.539  1.00 65.30 4   A 1 
ATOM 31   C CD2 . PHE A 0 4   . -3.883   -6.890  -15.712  1.00 65.30 4   A 1 
ATOM 32   C CE1 . PHE A 0 4   . -5.581   -7.743  -17.786  1.00 65.30 4   A 1 
ATOM 33   C CE2 . PHE A 0 4   . -3.342   -7.252  -16.959  1.00 65.30 4   A 1 
ATOM 34   C CZ  . PHE A 0 4   . -4.192   -7.680  -17.996  1.00 65.30 4   A 1 
ATOM 35   N N   . ALA A 0 5   . -8.319   -4.503  -12.860  1.00 73.40 5   A 1 
ATOM 36   C CA  . ALA A 0 5   . -9.154   -4.327  -11.685  1.00 73.40 5   A 1 
ATOM 37   C C   . ALA A 0 5   . -10.388  -5.219  -11.820  1.00 73.40 5   A 1 
ATOM 38   C CB  . ALA A 0 5   . -9.501   -2.845  -11.505  1.00 73.40 5   A 1 
ATOM 39   O O   . ALA A 0 5   . -10.985  -5.309  -12.895  1.00 73.40 5   A 1 
ATOM 40   N N   . PHE A 0 6   . -10.748  -5.876  -10.728  1.00 70.56 6   A 1 
ATOM 41   C CA  . PHE A 0 6   . -11.987  -6.611  -10.551  1.00 70.56 6   A 1 
ATOM 42   C C   . PHE A 0 6   . -12.728  -5.984  -9.374   1.00 70.56 6   A 1 
ATOM 43   C CB  . PHE A 0 6   . -11.674  -8.093  -10.314  1.00 70.56 6   A 1 
ATOM 44   O O   . PHE A 0 6   . -12.112  -5.660  -8.362   1.00 70.56 6   A 1 
ATOM 45   C CG  . PHE A 0 6   . -12.898  -8.931  -10.001  1.00 70.56 6   A 1 
ATOM 46   C CD1 . PHE A 0 6   . -13.203  -9.266  -8.668   1.00 70.56 6   A 1 
ATOM 47   C CD2 . PHE A 0 6   . -13.750  -9.350  -11.041  1.00 70.56 6   A 1 
ATOM 48   C CE1 . PHE A 0 6   . -14.344  -10.033 -8.378   1.00 70.56 6   A 1 
ATOM 49   C CE2 . PHE A 0 6   . -14.894  -10.114 -10.750  1.00 70.56 6   A 1 
ATOM 50   C CZ  . PHE A 0 6   . -15.186  -10.462 -9.419   1.00 70.56 6   A 1 
ATOM 51   N N   . ALA A 0 7   . -14.036  -5.812  -9.510   1.00 69.67 7   A 1 
ATOM 52   C CA  . ALA A 0 7   . -14.905  -5.409  -8.420   1.00 69.67 7   A 1 
ATOM 53   C C   . ALA A 0 7   . -16.202  -6.211  -8.518   1.00 69.67 7   A 1 
ATOM 54   C CB  . ALA A 0 7   . -15.135  -3.893  -8.464   1.00 69.67 7   A 1 
ATOM 55   O O   . ALA A 0 7   . -16.786  -6.321  -9.598   1.00 69.67 7   A 1 
ATOM 56   N N   . ALA A 0 8   . -16.631  -6.765  -7.393   1.00 64.13 8   A 1 
ATOM 57   C CA  . ALA A 0 8   . -17.899  -7.444  -7.219   1.00 64.13 8   A 1 
ATOM 58   C C   . ALA A 0 8   . -18.662  -6.774  -6.076   1.00 64.13 8   A 1 
ATOM 59   C CB  . ALA A 0 8   . -17.649  -8.930  -6.947   1.00 64.13 8   A 1 
ATOM 60   O O   . ALA A 0 8   . -18.078  -6.405  -5.060   1.00 64.13 8   A 1 
ATOM 61   N N   . ALA A 0 9   . -19.972  -6.643  -6.247   1.00 70.80 9   A 1 
ATOM 62   C CA  . ALA A 0 9   . -20.874  -6.241  -5.185   1.00 70.80 9   A 1 
ATOM 63   C C   . ALA A 0 9   . -22.022  -7.249  -5.110   1.00 70.80 9   A 1 
ATOM 64   C CB  . ALA A 0 9   . -21.343  -4.800  -5.409   1.00 70.80 9   A 1 
ATOM 65   O O   . ALA A 0 9   . -22.602  -7.612  -6.137   1.00 70.80 9   A 1 
ATOM 66   N N   . LEU A 0 10  . -22.334  -7.695  -3.900   1.00 74.24 10  A 1 
ATOM 67   C CA  . LEU A 0 10  . -23.523  -8.467  -3.568   1.00 74.24 10  A 1 
ATOM 68   C C   . LEU A 0 10  . -24.356  -7.626  -2.607   1.00 74.24 10  A 1 
ATOM 69   C CB  . LEU A 0 10  . -23.105  -9.817  -2.955   1.00 74.24 10  A 1 
ATOM 70   O O   . LEU A 0 10  . -23.828  -7.129  -1.619   1.00 74.24 10  A 1 
ATOM 71   C CG  . LEU A 0 10  . -24.276  -10.687 -2.455   1.00 74.24 10  A 1 
ATOM 72   C CD1 . LEU A 0 10  . -25.210  -11.112 -3.591   1.00 74.24 10  A 1 
ATOM 73   C CD2 . LEU A 0 10  . -23.729  -11.952 -1.794   1.00 74.24 10  A 1 
ATOM 74   N N   . VAL A 0 11  . -25.647  -7.495  -2.895   1.00 71.21 11  A 1 
ATOM 75   C CA  . VAL A 0 11  . -26.642  -6.994  -1.946   1.00 71.21 11  A 1 
ATOM 76   C C   . VAL A 0 11  . -27.750  -8.036  -1.882   1.00 71.21 11  A 1 
ATOM 77   C CB  . VAL A 0 11  . -27.172  -5.597  -2.319   1.00 71.21 11  A 1 
ATOM 78   O O   . VAL A 0 11  . -28.265  -8.452  -2.924   1.00 71.21 11  A 1 
ATOM 79   C CG1 . VAL A 0 11  . -28.170  -5.089  -1.272   1.00 71.21 11  A 1 
ATOM 80   C CG2 . VAL A 0 11  . -26.031  -4.573  -2.412   1.00 71.21 11  A 1 
ATOM 81   N N   . ALA A 0 12  . -28.073  -8.486  -0.678   1.00 65.72 12  A 1 
ATOM 82   C CA  . ALA A 0 12  . -29.182  -9.377  -0.384   1.00 65.72 12  A 1 
ATOM 83   C C   . ALA A 0 12  . -30.030  -8.740  0.720    1.00 65.72 12  A 1 
ATOM 84   C CB  . ALA A 0 12  . -28.635  -10.753 0.014    1.00 65.72 12  A 1 
ATOM 85   O O   . ALA A 0 12  . -29.472  -8.173  1.649    1.00 65.72 12  A 1 
ATOM 86   N N   . ALA A 0 13  . -31.348  -8.844  0.582    1.00 69.16 13  A 1 
ATOM 87   C CA  . ALA A 0 13  . -32.335  -8.308  1.510    1.00 69.16 13  A 1 
ATOM 88   C C   . ALA A 0 13  . -33.428  -9.362  1.706    1.00 69.16 13  A 1 
ATOM 89   C CB  . ALA A 0 13  . -32.903  -7.008  0.925    1.00 69.16 13  A 1 
ATOM 90   O O   . ALA A 0 13  . -33.912  -9.939  0.720    1.00 69.16 13  A 1 
ATOM 91   N N   . VAL A 0 14  . -33.802  -9.649  2.951    1.00 66.18 14  A 1 
ATOM 92   C CA  . VAL A 0 14  . -34.848  -10.620 3.302    1.00 66.18 14  A 1 
ATOM 93   C C   . VAL A 0 14  . -35.721  -10.035 4.401    1.00 66.18 14  A 1 
ATOM 94   C CB  . VAL A 0 14  . -34.251  -11.969 3.761    1.00 66.18 14  A 1 
ATOM 95   O O   . VAL A 0 14  . -35.249  -9.826  5.507    1.00 66.18 14  A 1 
ATOM 96   C CG1 . VAL A 0 14  . -35.357  -12.978 4.117    1.00 66.18 14  A 1 
ATOM 97   C CG2 . VAL A 0 14  . -33.387  -12.619 2.671    1.00 66.18 14  A 1 
ATOM 98   N N   . GLN A 0 15  . -37.008  -9.841  4.117    1.00 69.08 15  A 1 
ATOM 99   C CA  . GLN A 0 15  . -37.970  -9.308  5.083    1.00 69.08 15  A 1 
ATOM 100  C C   . GLN A 0 15  . -39.098  -10.313 5.330    1.00 69.08 15  A 1 
ATOM 101  C CB  . GLN A 0 15  . -38.522  -7.956  4.607    1.00 69.08 15  A 1 
ATOM 102  O O   . GLN A 0 15  . -39.625  -10.923 4.390    1.00 69.08 15  A 1 
ATOM 103  C CG  . GLN A 0 15  . -37.419  -6.920  4.333    1.00 69.08 15  A 1 
ATOM 104  C CD  . GLN A 0 15  . -38.002  -5.568  3.946    1.00 69.08 15  A 1 
ATOM 105  N NE2 . GLN A 0 15  . -37.670  -4.518  4.659    1.00 69.08 15  A 1 
ATOM 106  O OE1 . GLN A 0 15  . -38.776  -5.451  2.998    1.00 69.08 15  A 1 
ATOM 107  N N   . ALA A 0 16  . -39.493  -10.470 6.590    1.00 69.92 16  A 1 
ATOM 108  C CA  . ALA A 0 16  . -40.643  -11.255 7.014    1.00 69.92 16  A 1 
ATOM 109  C C   . ALA A 0 16  . -41.438  -10.472 8.062    1.00 69.92 16  A 1 
ATOM 110  C CB  . ALA A 0 16  . -40.155  -12.604 7.560    1.00 69.92 16  A 1 
ATOM 111  O O   . ALA A 0 16  . -40.879  -10.048 9.062    1.00 69.92 16  A 1 
ATOM 112  N N   . VAL A 0 17  . -42.746  -10.314 7.846    1.00 68.30 17  A 1 
ATOM 113  C CA  . VAL A 0 17  . -43.661  -9.673  8.802    1.00 68.30 17  A 1 
ATOM 114  C C   . VAL A 0 17  . -44.917  -10.530 8.935    1.00 68.30 17  A 1 
ATOM 115  C CB  . VAL A 0 17  . -44.006  -8.223  8.396    1.00 68.30 17  A 1 
ATOM 116  O O   . VAL A 0 17  . -45.489  -10.962 7.928    1.00 68.30 17  A 1 
ATOM 117  C CG1 . VAL A 0 17  . -44.936  -7.548  9.414    1.00 68.30 17  A 1 
ATOM 118  C CG2 . VAL A 0 17  . -42.750  -7.349  8.273    1.00 68.30 17  A 1 
ATOM 119  N N   . ALA A 0 18  . -45.342  -10.772 10.170   1.00 66.24 18  A 1 
ATOM 120  C CA  . ALA A 0 18  . -46.609  -11.397 10.527   1.00 66.24 18  A 1 
ATOM 121  C C   . ALA A 0 18  . -47.456  -10.405 11.334   1.00 66.24 18  A 1 
ATOM 122  C CB  . ALA A 0 18  . -46.331  -12.691 11.300   1.00 66.24 18  A 1 
ATOM 123  O O   . ALA A 0 18  . -46.919  -9.647  12.136   1.00 66.24 18  A 1 
ATOM 124  N N   . VAL A 0 19  . -48.771  -10.407 11.102   1.00 60.07 19  A 1 
ATOM 125  C CA  . VAL A 0 19  . -49.745  -9.604  11.854   1.00 60.07 19  A 1 
ATOM 126  C C   . VAL A 0 19  . -50.976  -10.471 12.102   1.00 60.07 19  A 1 
ATOM 127  C CB  . VAL A 0 19  . -50.138  -8.304  11.119   1.00 60.07 19  A 1 
ATOM 128  O O   . VAL A 0 19  . -51.597  -10.939 11.140   1.00 60.07 19  A 1 
ATOM 129  C CG1 . VAL A 0 19  . -51.082  -7.445  11.972   1.00 60.07 19  A 1 
ATOM 130  C CG2 . VAL A 0 19  . -48.927  -7.431  10.761   1.00 60.07 19  A 1 
ATOM 131  N N   . GLU A 0 20  . -51.328  -10.679 13.365   1.00 57.80 20  A 1 
ATOM 132  C CA  . GLU A 0 20  . -52.514  -11.419 13.804   1.00 57.80 20  A 1 
ATOM 133  C C   . GLU A 0 20  . -53.447  -10.480 14.592   1.00 57.80 20  A 1 
ATOM 134  C CB  . GLU A 0 20  . -52.133  -12.727 14.543   1.00 57.80 20  A 1 
ATOM 135  O O   . GLU A 0 20  . -53.023  -9.465  15.136   1.00 57.80 20  A 1 
ATOM 136  C CG  . GLU A 0 20  . -51.251  -13.639 13.654   1.00 57.80 20  A 1 
ATOM 137  C CD  . GLU A 0 20  . -51.170  -15.138 14.030   1.00 57.80 20  A 1 
ATOM 138  O OE1 . GLU A 0 20  . -50.397  -15.854 13.342   1.00 57.80 20  A 1 
ATOM 139  O OE2 . GLU A 0 20  . -51.979  -15.636 14.844   1.00 57.80 20  A 1 
ATOM 140  N N   . SER A 0 21  . -54.760  -10.732 14.554   1.00 50.62 21  A 1 
ATOM 141  C CA  . SER A 0 21  . -55.733  -9.943  15.324   1.00 50.62 21  A 1 
ATOM 142  C C   . SER A 0 21  . -57.075  -10.655 15.442   1.00 50.62 21  A 1 
ATOM 143  C CB  . SER A 0 21  . -55.969  -8.574  14.681   1.00 50.62 21  A 1 
ATOM 144  O O   . SER A 0 21  . -57.730  -10.955 14.434   1.00 50.62 21  A 1 
ATOM 145  O OG  . SER A 0 21  . -56.782  -7.762  15.513   1.00 50.62 21  A 1 
ATOM 146  N N   . SER A 0 22  . -57.520  -10.861 16.677   1.00 52.77 22  A 1 
ATOM 147  C CA  . SER A 0 22  . -58.774  -11.524 17.026   1.00 52.77 22  A 1 
ATOM 148  C C   . SER A 0 22  . -59.697  -10.548 17.752   1.00 52.77 22  A 1 
ATOM 149  C CB  . SER A 0 22  . -58.561  -12.808 17.844   1.00 52.77 22  A 1 
ATOM 150  O O   . SER A 0 22  . -59.761  -10.444 18.975   1.00 52.77 22  A 1 
ATOM 151  O OG  . SER A 0 22  . -57.364  -13.465 17.494   1.00 52.77 22  A 1 
ATOM 152  N N   . GLY A 0 23  . -60.523  -9.847  16.977   1.00 43.29 23  A 1 
ATOM 153  C CA  . GLY A 0 23  . -61.642  -9.102  17.545   1.00 43.29 23  A 1 
ATOM 154  C C   . GLY A 0 23  . -62.746  -10.048 18.030   1.00 43.29 23  A 1 
ATOM 155  O O   . GLY A 0 23  . -63.489  -10.595 17.207   1.00 43.29 23  A 1 
ATOM 156  N N   . TYR A 0 24  . -62.943  -10.181 19.348   1.00 41.95 24  A 1 
ATOM 157  C CA  . TYR A 0 24  . -64.097  -10.887 19.924   1.00 41.95 24  A 1 
ATOM 158  C C   . TYR A 0 24  . -65.372  -10.031 19.796   1.00 41.95 24  A 1 
ATOM 159  C CB  . TYR A 0 24  . -63.807  -11.377 21.351   1.00 41.95 24  A 1 
ATOM 160  O O   . TYR A 0 24  . -65.896  -9.451  20.749   1.00 41.95 24  A 1 
ATOM 161  C CG  . TYR A 0 24  . -62.833  -12.541 21.401   1.00 41.95 24  A 1 
ATOM 162  C CD1 . TYR A 0 24  . -63.305  -13.869 21.320   1.00 41.95 24  A 1 
ATOM 163  C CD2 . TYR A 0 24  . -61.449  -12.296 21.496   1.00 41.95 24  A 1 
ATOM 164  C CE1 . TYR A 0 24  . -62.393  -14.945 21.341   1.00 41.95 24  A 1 
ATOM 165  C CE2 . TYR A 0 24  . -60.536  -13.367 21.511   1.00 41.95 24  A 1 
ATOM 166  O OH  . TYR A 0 24  . -60.125  -15.727 21.440   1.00 41.95 24  A 1 
ATOM 167  C CZ  . TYR A 0 24  . -61.005  -14.693 21.437   1.00 41.95 24  A 1 
ATOM 168  N N   . GLY A 0 25  . -65.877  -9.943  18.562   1.00 40.31 25  A 1 
ATOM 169  C CA  . GLY A 0 25  . -67.028  -9.132  18.172   1.00 40.31 25  A 1 
ATOM 170  C C   . GLY A 0 25  . -68.344  -9.596  18.800   1.00 40.31 25  A 1 
ATOM 171  O O   . GLY A 0 25  . -69.037  -10.462 18.262   1.00 40.31 25  A 1 
ATOM 172  N N   . SER A 0 26  . -68.717  -8.967  19.918   1.00 36.94 26  A 1 
ATOM 173  C CA  . SER A 0 26  . -70.001  -9.173  20.596   1.00 36.94 26  A 1 
ATOM 174  C C   . SER A 0 26  . -71.210  -8.880  19.688   1.00 36.94 26  A 1 
ATOM 175  C CB  . SER A 0 26  . -70.054  -8.338  21.876   1.00 36.94 26  A 1 
ATOM 176  O O   . SER A 0 26  . -71.164  -8.062  18.766   1.00 36.94 26  A 1 
ATOM 177  O OG  . SER A 0 26  . -71.129  -8.762  22.694   1.00 36.94 26  A 1 
ATOM 178  N N   . GLY A 0 27  . -72.320  -9.576  19.939   1.00 36.60 27  A 1 
ATOM 179  C CA  . GLY A 0 27  . -73.449  -9.679  19.016   1.00 36.60 27  A 1 
ATOM 180  C C   . GLY A 0 27  . -74.178  -8.364  18.711   1.00 36.60 27  A 1 
ATOM 181  O O   . GLY A 0 27  . -74.825  -7.782  19.579   1.00 36.60 27  A 1 
ATOM 182  N N   . HIS A 0 28  . -74.148  -7.980  17.431   1.00 29.31 28  A 1 
ATOM 183  C CA  . HIS A 0 28  . -75.124  -7.163  16.697   1.00 29.31 28  A 1 
ATOM 184  C C   . HIS A 0 28  . -76.376  -6.714  17.487   1.00 29.31 28  A 1 
ATOM 185  C CB  . HIS A 0 28  . -75.595  -7.985  15.478   1.00 29.31 28  A 1 
ATOM 186  O O   . HIS A 0 28  . -77.364  -7.447  17.570   1.00 29.31 28  A 1 
ATOM 187  C CG  . HIS A 0 28  . -74.527  -8.336  14.473   1.00 29.31 28  A 1 
ATOM 188  C CD2 . HIS A 0 28  . -74.361  -7.756  13.244   1.00 29.31 28  A 1 
ATOM 189  N ND1 . HIS A 0 28  . -73.586  -9.340  14.574   1.00 29.31 28  A 1 
ATOM 190  C CE1 . HIS A 0 28  . -72.860  -9.343  13.443   1.00 29.31 28  A 1 
ATOM 191  N NE2 . HIS A 0 28  . -73.309  -8.405  12.596   1.00 29.31 28  A 1 
ATOM 192  N N   . ASN A 0 29  . -76.406  -5.454  17.932   1.00 33.66 29  A 1 
ATOM 193  C CA  . ASN A 0 29  . -77.664  -4.746  18.182   1.00 33.66 29  A 1 
ATOM 194  C C   . ASN A 0 29  . -77.815  -3.622  17.148   1.00 33.66 29  A 1 
ATOM 195  C CB  . ASN A 0 29  . -77.755  -4.280  19.642   1.00 33.66 29  A 1 
ATOM 196  O O   . ASN A 0 29  . -77.032  -2.674  17.121   1.00 33.66 29  A 1 
ATOM 197  C CG  . ASN A 0 29  . -79.162  -3.825  20.002   1.00 33.66 29  A 1 
ATOM 198  N ND2 . ASN A 0 29  . -79.497  -3.800  21.269   1.00 33.66 29  A 1 
ATOM 199  O OD1 . ASN A 0 29  . -79.994  -3.512  19.169   1.00 33.66 29  A 1 
ATOM 200  N N   . ALA A 0 30  . -78.791  -3.770  16.255   1.00 29.70 30  A 1 
ATOM 201  C CA  . ALA A 0 30  . -78.991  -2.875  15.127   1.00 29.70 30  A 1 
ATOM 202  C C   . ALA A 0 30  . -79.723  -1.590  15.548   1.00 29.70 30  A 1 
ATOM 203  C CB  . ALA A 0 30  . -79.746  -3.643  14.033   1.00 29.70 30  A 1 
ATOM 204  O O   . ALA A 0 30  . -80.921  -1.611  15.831   1.00 29.70 30  A 1 
ATOM 205  N N   . GLY A 0 31  . -79.032  -0.450  15.505   1.00 26.67 31  A 1 
ATOM 206  C CA  . GLY A 0 31  . -79.661  0.857   15.679   1.00 26.67 31  A 1 
ATOM 207  C C   . GLY A 0 31  . -78.674  2.016   15.568   1.00 26.67 31  A 1 
ATOM 208  O O   . GLY A 0 31  . -77.673  2.032   16.270   1.00 26.67 31  A 1 
ATOM 209  N N   . TYR A 0 32  . -79.020  3.004   14.736   1.00 32.23 32  A 1 
ATOM 210  C CA  . TYR A 0 32  . -78.308  4.277   14.525   1.00 32.23 32  A 1 
ATOM 211  C C   . TYR A 0 32  . -76.956  4.162   13.806   1.00 32.23 32  A 1 
ATOM 212  C CB  . TYR A 0 32  . -78.267  5.099   15.822   1.00 32.23 32  A 1 
ATOM 213  O O   . TYR A 0 32  . -75.899  3.979   14.398   1.00 32.23 32  A 1 
ATOM 214  C CG  . TYR A 0 32  . -79.649  5.223   16.433   1.00 32.23 32  A 1 
ATOM 215  C CD1 . TYR A 0 32  . -80.600  6.066   15.827   1.00 32.23 32  A 1 
ATOM 216  C CD2 . TYR A 0 32  . -80.018  4.400   17.514   1.00 32.23 32  A 1 
ATOM 217  C CE1 . TYR A 0 32  . -81.927  6.078   16.296   1.00 32.23 32  A 1 
ATOM 218  C CE2 . TYR A 0 32  . -81.344  4.409   17.986   1.00 32.23 32  A 1 
ATOM 219  O OH  . TYR A 0 32  . -83.587  5.250   17.807   1.00 32.23 32  A 1 
ATOM 220  C CZ  . TYR A 0 32  . -82.301  5.247   17.371   1.00 32.23 32  A 1 
ATOM 221  N N   . GLY A 0 33  . -77.007  4.313   12.480   1.00 24.10 33  A 1 
ATOM 222  C CA  . GLY A 0 33  . -75.819  4.300   11.635   1.00 24.10 33  A 1 
ATOM 223  C C   . GLY A 0 33  . -75.001  5.588   11.731   1.00 24.10 33  A 1 
ATOM 224  O O   . GLY A 0 33  . -75.539  6.690   11.623   1.00 24.10 33  A 1 
ATOM 225  N N   . HIS A 0 34  . -73.683  5.429   11.810   1.00 29.02 34  A 1 
ATOM 226  C CA  . HIS A 0 34  . -72.720  6.434   11.382   1.00 29.02 34  A 1 
ATOM 227  C C   . HIS A 0 34  . -71.841  5.796   10.301   1.00 29.02 34  A 1 
ATOM 228  C CB  . HIS A 0 34  . -71.931  6.957   12.588   1.00 29.02 34  A 1 
ATOM 229  O O   . HIS A 0 34  . -71.240  4.747   10.523   1.00 29.02 34  A 1 
ATOM 230  C CG  . HIS A 0 34  . -71.035  8.115   12.234   1.00 29.02 34  A 1 
ATOM 231  C CD2 . HIS A 0 34  . -69.677  8.176   12.402   1.00 29.02 34  A 1 
ATOM 232  N ND1 . HIS A 0 34  . -71.427  9.306   11.662   1.00 29.02 34  A 1 
ATOM 233  C CE1 . HIS A 0 34  . -70.329  10.060  11.481   1.00 29.02 34  A 1 
ATOM 234  N NE2 . HIS A 0 34  . -69.237  9.412   11.914   1.00 29.02 34  A 1 
ATOM 235  N N   . GLN A 0 35  . -71.838  6.372   9.099    1.00 23.78 35  A 1 
ATOM 236  C CA  . GLN A 0 35  . -71.092  5.821   7.971    1.00 23.78 35  A 1 
ATOM 237  C C   . GLN A 0 35  . -69.627  6.246   8.060    1.00 23.78 35  A 1 
ATOM 238  C CB  . GLN A 0 35  . -71.679  6.302   6.632    1.00 23.78 35  A 1 
ATOM 239  O O   . GLN A 0 35  . -69.327  7.419   7.852    1.00 23.78 35  A 1 
ATOM 240  C CG  . GLN A 0 35  . -73.123  5.861   6.373    1.00 23.78 35  A 1 
ATOM 241  C CD  . GLN A 0 35  . -73.553  6.263   4.966    1.00 23.78 35  A 1 
ATOM 242  N NE2 . GLN A 0 35  . -73.445  5.388   3.991    1.00 23.78 35  A 1 
ATOM 243  O OE1 . GLN A 0 35  . -73.974  7.376   4.709    1.00 23.78 35  A 1 
ATOM 244  N N   . GLN A 0 36  . -68.722  5.295   8.274    1.00 30.19 36  A 1 
ATOM 245  C CA  . GLN A 0 36  . -67.321  5.452   7.889    1.00 30.19 36  A 1 
ATOM 246  C C   . GLN A 0 36  . -66.903  4.226   7.082    1.00 30.19 36  A 1 
ATOM 247  C CB  . GLN A 0 36  . -66.419  5.737   9.100    1.00 30.19 36  A 1 
ATOM 248  O O   . GLN A 0 36  . -66.932  3.098   7.567    1.00 30.19 36  A 1 
ATOM 249  C CG  . GLN A 0 36  . -66.789  7.094   9.731    1.00 30.19 36  A 1 
ATOM 250  C CD  . GLN A 0 36  . -65.745  7.651   10.688   1.00 30.19 36  A 1 
ATOM 251  N NE2 . GLN A 0 36  . -66.128  8.557   11.562   1.00 30.19 36  A 1 
ATOM 252  O OE1 . GLN A 0 36  . -64.572  7.328   10.644   1.00 30.19 36  A 1 
ATOM 253  N N   . SER A 0 37  . -66.598  4.455   5.807    1.00 25.05 37  A 1 
ATOM 254  C CA  . SER A 0 37  . -66.145  3.425   4.879    1.00 25.05 37  A 1 
ATOM 255  C C   . SER A 0 37  . -64.635  3.518   4.745    1.00 25.05 37  A 1 
ATOM 256  C CB  . SER A 0 37  . -66.800  3.601   3.503    1.00 25.05 37  A 1 
ATOM 257  O O   . SER A 0 37  . -64.135  4.479   4.167    1.00 25.05 37  A 1 
ATOM 258  O OG  . SER A 0 37  . -68.203  3.428   3.598    1.00 25.05 37  A 1 
ATOM 259  N N   . TYR A 0 38  . -63.933  2.493   5.215    1.00 26.86 38  A 1 
ATOM 260  C CA  . TYR A 0 38  . -62.542  2.249   4.858    1.00 26.86 38  A 1 
ATOM 261  C C   . TYR A 0 38  . -62.449  0.876   4.194    1.00 26.86 38  A 1 
ATOM 262  C CB  . TYR A 0 38  . -61.626  2.431   6.074    1.00 26.86 38  A 1 
ATOM 263  O O   . TYR A 0 38  . -63.078  -0.092  4.618    1.00 26.86 38  A 1 
ATOM 264  C CG  . TYR A 0 38  . -61.496  3.890   6.479    1.00 26.86 38  A 1 
ATOM 265  C CD1 . TYR A 0 38  . -60.621  4.734   5.765    1.00 26.86 38  A 1 
ATOM 266  C CD2 . TYR A 0 38  . -62.274  4.414   7.531    1.00 26.86 38  A 1 
ATOM 267  C CE1 . TYR A 0 38  . -60.528  6.099   6.098    1.00 26.86 38  A 1 
ATOM 268  C CE2 . TYR A 0 38  . -62.177  5.777   7.873    1.00 26.86 38  A 1 
ATOM 269  O OH  . TYR A 0 38  . -61.206  7.938   7.479    1.00 26.86 38  A 1 
ATOM 270  C CZ  . TYR A 0 38  . -61.303  6.622   7.154    1.00 26.86 38  A 1 
ATOM 271  N N   . THR A 0 39  . -61.729  0.809   3.080    1.00 23.89 39  A 1 
ATOM 272  C CA  . THR A 0 39  . -61.516  -0.417  2.311    1.00 23.89 39  A 1 
ATOM 273  C C   . THR A 0 39  . -60.102  -0.371  1.767    1.00 23.89 39  A 1 
ATOM 274  C CB  . THR A 0 39  . -62.532  -0.549  1.163    1.00 23.89 39  A 1 
ATOM 275  O O   . THR A 0 39  . -59.811  0.427   0.881    1.00 23.89 39  A 1 
ATOM 276  C CG2 . THR A 0 39  . -62.305  -1.790  0.297    1.00 23.89 39  A 1 
ATOM 277  O OG1 . THR A 0 39  . -63.831  -0.659  1.701    1.00 23.89 39  A 1 
ATOM 278  N N   . TYR A 0 40  . -59.250  -1.244  2.295    1.00 27.13 40  A 1 
ATOM 279  C CA  . TYR A 0 40  . -57.943  -1.574  1.739    1.00 27.13 40  A 1 
ATOM 280  C C   . TYR A 0 40  . -57.810  -3.109  1.650    1.00 27.13 40  A 1 
ATOM 281  C CB  . TYR A 0 40  . -56.832  -0.857  2.522    1.00 27.13 40  A 1 
ATOM 282  O O   . TYR A 0 40  . -58.581  -3.820  2.302    1.00 27.13 40  A 1 
ATOM 283  C CG  . TYR A 0 40  . -56.692  0.601   2.113    1.00 27.13 40  A 1 
ATOM 284  C CD1 . TYR A 0 40  . -56.163  0.920   0.846    1.00 27.13 40  A 1 
ATOM 285  C CD2 . TYR A 0 40  . -57.106  1.635   2.977    1.00 27.13 40  A 1 
ATOM 286  C CE1 . TYR A 0 40  . -56.062  2.262   0.434    1.00 27.13 40  A 1 
ATOM 287  C CE2 . TYR A 0 40  . -56.994  2.981   2.575    1.00 27.13 40  A 1 
ATOM 288  O OH  . TYR A 0 40  . -56.358  4.591   0.903    1.00 27.13 40  A 1 
ATOM 289  C CZ  . TYR A 0 40  . -56.475  3.295   1.299    1.00 27.13 40  A 1 
ATOM 290  N N   . PRO A 0 41  . -56.974  -3.631  0.734    1.00 28.50 41  A 1 
ATOM 291  C CA  . PRO A 0 41  . -57.216  -4.939  0.128    1.00 28.50 41  A 1 
ATOM 292  C C   . PRO A 0 41  . -56.561  -6.121  0.852    1.00 28.50 41  A 1 
ATOM 293  C CB  . PRO A 0 41  . -56.691  -4.807  -1.303   1.00 28.50 41  A 1 
ATOM 294  O O   . PRO A 0 41  . -55.491  -6.013  1.440    1.00 28.50 41  A 1 
ATOM 295  C CG  . PRO A 0 41  . -55.498  -3.869  -1.128   1.00 28.50 41  A 1 
ATOM 296  C CD  . PRO A 0 41  . -55.981  -2.903  -0.048   1.00 28.50 41  A 1 
ATOM 297  N N   . VAL A 0 42  . -57.184  -7.290  0.694    1.00 27.26 42  A 1 
ATOM 298  C CA  . VAL A 0 42  . -56.660  -8.591  1.129    1.00 27.26 42  A 1 
ATOM 299  C C   . VAL A 0 42  . -55.482  -9.022  0.250    1.00 27.26 42  A 1 
ATOM 300  C CB  . VAL A 0 42  . -57.782  -9.653  1.073    1.00 27.26 42  A 1 
ATOM 301  O O   . VAL A 0 42  . -55.657  -9.248  -0.948   1.00 27.26 42  A 1 
ATOM 302  C CG1 . VAL A 0 42  . -57.292  -11.067 1.412    1.00 27.26 42  A 1 
ATOM 303  C CG2 . VAL A 0 42  . -58.918  -9.299  2.044    1.00 27.26 42  A 1 
ATOM 304  N N   . ALA A 0 43  . -54.314  -9.234  0.858    1.00 29.74 43  A 1 
ATOM 305  C CA  . ALA A 0 43  . -53.235  -10.039 0.289    1.00 29.74 43  A 1 
ATOM 306  C C   . ALA A 0 43  . -53.345  -11.473 0.835    1.00 29.74 43  A 1 
ATOM 307  C CB  . ALA A 0 43  . -51.890  -9.380  0.610    1.00 29.74 43  A 1 
ATOM 308  O O   . ALA A 0 43  . -53.446  -11.674 2.042    1.00 29.74 43  A 1 
ATOM 309  N N   . HIS A 0 44  . -53.376  -12.478 -0.045   1.00 26.52 44  A 1 
ATOM 310  C CA  . HIS A 0 44  . -53.609  -13.873 0.341    1.00 26.52 44  A 1 
ATOM 311  C C   . HIS A 0 44  . -52.385  -14.736 0.019    1.00 26.52 44  A 1 
ATOM 312  C CB  . HIS A 0 44  . -54.905  -14.374 -0.320   1.00 26.52 44  A 1 
ATOM 313  O O   . HIS A 0 44  . -52.277  -15.276 -1.083   1.00 26.52 44  A 1 
ATOM 314  C CG  . HIS A 0 44  . -55.461  -15.627 0.313    1.00 26.52 44  A 1 
ATOM 315  C CD2 . HIS A 0 44  . -55.356  -16.911 -0.149   1.00 26.52 44  A 1 
ATOM 316  N ND1 . HIS A 0 44  . -56.203  -15.674 1.470    1.00 26.52 44  A 1 
ATOM 317  C CE1 . HIS A 0 44  . -56.546  -16.951 1.697    1.00 26.52 44  A 1 
ATOM 318  N NE2 . HIS A 0 44  . -56.052  -17.750 0.735    1.00 26.52 44  A 1 
ATOM 319  N N   . THR A 0 45  . -51.486  -14.888 0.992    1.00 28.45 45  A 1 
ATOM 320  C CA  . THR A 0 45  . -50.346  -15.814 0.911    1.00 28.45 45  A 1 
ATOM 321  C C   . THR A 0 45  . -50.575  -16.980 1.864    1.00 28.45 45  A 1 
ATOM 322  C CB  . THR A 0 45  . -49.006  -15.113 1.164    1.00 28.45 45  A 1 
ATOM 323  O O   . THR A 0 45  . -50.938  -16.803 3.022    1.00 28.45 45  A 1 
ATOM 324  C CG2 . THR A 0 45  . -47.814  -16.048 0.957    1.00 28.45 45  A 1 
ATOM 325  O OG1 . THR A 0 45  . -48.856  -14.077 0.222    1.00 28.45 45  A 1 
ATOM 326  N N   . GLN A 0 46  . -50.414  -18.197 1.352    1.00 25.02 46  A 1 
ATOM 327  C CA  . GLN A 0 46  . -50.794  -19.431 2.030    1.00 25.02 46  A 1 
ATOM 328  C C   . GLN A 0 46  . -49.574  -20.163 2.619    1.00 25.02 46  A 1 
ATOM 329  C CB  . GLN A 0 46  . -51.566  -20.309 1.018    1.00 25.02 46  A 1 
ATOM 330  O O   . GLN A 0 46  . -48.618  -20.454 1.906    1.00 25.02 46  A 1 
ATOM 331  C CG  . GLN A 0 46  . -53.066  -19.969 0.910    1.00 25.02 46  A 1 
ATOM 332  C CD  . GLN A 0 46  . -53.955  -20.690 1.928    1.00 25.02 46  A 1 
ATOM 333  N NE2 . GLN A 0 46  . -55.124  -20.166 2.212    1.00 25.02 46  A 1 
ATOM 334  O OE1 . GLN A 0 46  . -53.643  -21.746 2.456    1.00 25.02 46  A 1 
ATOM 335  N N   . HIS A 0 47  . -49.742  -20.620 3.866    1.00 27.15 47  A 1 
ATOM 336  C CA  . HIS A 0 47  . -49.378  -21.971 4.322    1.00 27.15 47  A 1 
ATOM 337  C C   . HIS A 0 47  . -47.971  -22.261 4.901    1.00 27.15 47  A 1 
ATOM 338  C CB  . HIS A 0 47  . -49.797  -22.976 3.230    1.00 27.15 47  A 1 
ATOM 339  O O   . HIS A 0 47  . -47.127  -22.885 4.251    1.00 27.15 47  A 1 
ATOM 340  C CG  . HIS A 0 47  . -50.034  -24.369 3.717    1.00 27.15 47  A 1 
ATOM 341  C CD2 . HIS A 0 47  . -51.245  -25.002 3.768    1.00 27.15 47  A 1 
ATOM 342  N ND1 . HIS A 0 47  . -49.079  -25.253 4.144    1.00 27.15 47  A 1 
ATOM 343  C CE1 . HIS A 0 47  . -49.702  -26.402 4.455    1.00 27.15 47  A 1 
ATOM 344  N NE2 . HIS A 0 47  . -51.024  -26.298 4.245    1.00 27.15 47  A 1 
ATOM 345  N N   . ARG A 0 48  . -47.830  -22.108 6.230    1.00 27.77 48  A 1 
ATOM 346  C CA  . ARG A 0 48  . -47.236  -23.162 7.088    1.00 27.77 48  A 1 
ATOM 347  C C   . ARG A 0 48  . -47.662  -23.023 8.565    1.00 27.77 48  A 1 
ATOM 348  C CB  . ARG A 0 48  . -45.696  -23.167 6.968    1.00 27.77 48  A 1 
ATOM 349  O O   . ARG A 0 48  . -47.518  -21.938 9.107    1.00 27.77 48  A 1 
ATOM 350  C CG  . ARG A 0 48  . -45.196  -24.528 6.451    1.00 27.77 48  A 1 
ATOM 351  C CD  . ARG A 0 48  . -43.704  -24.497 6.098    1.00 27.77 48  A 1 
ATOM 352  N NE  . ARG A 0 48  . -42.861  -24.222 7.278    1.00 27.77 48  A 1 
ATOM 353  N NH1 . ARG A 0 48  . -42.030  -26.334 7.669    1.00 27.77 48  A 1 
ATOM 354  N NH2 . ARG A 0 48  . -41.428  -24.638 8.989    1.00 27.77 48  A 1 
ATOM 355  C CZ  . ARG A 0 48  . -42.115  -25.066 7.969    1.00 27.77 48  A 1 
ATOM 356  N N   . PRO A 0 49  . -48.165  -24.085 9.226    1.00 27.35 49  A 1 
ATOM 357  C CA  . PRO A 0 49  . -48.636  -23.993 10.610   1.00 27.35 49  A 1 
ATOM 358  C C   . PRO A 0 49  . -47.497  -24.096 11.638   1.00 27.35 49  A 1 
ATOM 359  C CB  . PRO A 0 49  . -49.640  -25.140 10.763   1.00 27.35 49  A 1 
ATOM 360  O O   . PRO A 0 49  . -46.710  -25.047 11.599   1.00 27.35 49  A 1 
ATOM 361  C CG  . PRO A 0 49  . -49.102  -26.207 9.808    1.00 27.35 49  A 1 
ATOM 362  C CD  . PRO A 0 49  . -48.498  -25.388 8.666    1.00 27.35 49  A 1 
ATOM 363  N N   . ALA A 0 50  . -47.472  -23.161 12.591   1.00 30.73 50  A 1 
ATOM 364  C CA  . ALA A 0 50  . -46.761  -23.294 13.863   1.00 30.73 50  A 1 
ATOM 365  C C   . ALA A 0 50  . -47.604  -24.084 14.895   1.00 30.73 50  A 1 
ATOM 366  C CB  . ALA A 0 50  . -46.338  -21.897 14.335   1.00 30.73 50  A 1 
ATOM 367  O O   . ALA A 0 50  . -48.661  -24.635 14.574   1.00 30.73 50  A 1 
ATOM 368  N N   . ASN A 0 51  . -47.075  -24.261 16.109   1.00 30.74 51  A 1 
ATOM 369  C CA  . ASN A 0 51  . -47.485  -25.345 17.005   1.00 30.74 51  A 1 
ATOM 370  C C   . ASN A 0 51  . -48.918  -25.260 17.552   1.00 30.74 51  A 1 
ATOM 371  C CB  . ASN A 0 51  . -46.465  -25.495 18.149   1.00 30.74 51  A 1 
ATOM 372  O O   . ASN A 0 51  . -49.436  -24.212 17.917   1.00 30.74 51  A 1 
ATOM 373  C CG  . ASN A 0 51  . -45.354  -26.467 17.808   1.00 30.74 51  A 1 
ATOM 374  N ND2 . ASN A 0 51  . -44.133  -26.156 18.168   1.00 30.74 51  A 1 
ATOM 375  O OD1 . ASN A 0 51  . -45.579  -27.526 17.238   1.00 30.74 51  A 1 
ATOM 376  N N   . LYS A 0 52  . -49.523  -26.443 17.718   1.00 28.25 52  A 1 
ATOM 377  C CA  . LYS A 0 52  . -50.825  -26.619 18.366   1.00 28.25 52  A 1 
ATOM 378  C C   . LYS A 0 52  . -50.751  -26.333 19.870   1.00 28.25 52  A 1 
ATOM 379  C CB  . LYS A 0 52  . -51.337  -28.054 18.160   1.00 28.25 52  A 1 
ATOM 380  O O   . LYS A 0 52  . -50.619  -27.271 20.656   1.00 28.25 52  A 1 
ATOM 381  C CG  . LYS A 0 52  . -51.619  -28.451 16.712   1.00 28.25 52  A 1 
ATOM 382  C CD  . LYS A 0 52  . -52.143  -29.892 16.721   1.00 28.25 52  A 1 
ATOM 383  C CE  . LYS A 0 52  . -52.425  -30.356 15.295   1.00 28.25 52  A 1 
ATOM 384  N NZ  . LYS A 0 52  . -52.968  -31.734 15.291   1.00 28.25 52  A 1 
ATOM 385  N N   . VAL A 0 53  . -50.993  -25.092 20.276   1.00 31.68 53  A 1 
ATOM 386  C CA  . VAL A 0 53  . -51.594  -24.814 21.589   1.00 31.68 53  A 1 
ATOM 387  C C   . VAL A 0 53  . -53.070  -24.511 21.362   1.00 31.68 53  A 1 
ATOM 388  C CB  . VAL A 0 53  . -50.829  -23.755 22.405   1.00 31.68 53  A 1 
ATOM 389  O O   . VAL A 0 53  . -53.527  -23.377 21.380   1.00 31.68 53  A 1 
ATOM 390  C CG1 . VAL A 0 53  . -51.404  -23.675 23.826   1.00 31.68 53  A 1 
ATOM 391  C CG2 . VAL A 0 53  . -49.352  -24.151 22.538   1.00 31.68 53  A 1 
ATOM 392  N N   . ALA A 0 54  . -53.841  -25.573 21.108   1.00 29.80 54  A 1 
ATOM 393  C CA  . ALA A 0 54  . -55.297  -25.503 21.007   1.00 29.80 54  A 1 
ATOM 394  C C   . ALA A 0 54  . -55.922  -25.350 22.407   1.00 29.80 54  A 1 
ATOM 395  C CB  . ALA A 0 54  . -55.813  -26.712 20.215   1.00 29.80 54  A 1 
ATOM 396  O O   . ALA A 0 54  . -56.650  -26.223 22.880   1.00 29.80 54  A 1 
ATOM 397  N N   . ALA A 0 55  . -55.599  -24.236 23.062   1.00 30.12 55  A 1 
ATOM 398  C CA  . ALA A 0 55  . -56.159  -23.784 24.325   1.00 30.12 55  A 1 
ATOM 399  C C   . ALA A 0 55  . -56.859  -22.428 24.147   1.00 30.12 55  A 1 
ATOM 400  C CB  . ALA A 0 55  . -55.077  -23.801 25.413   1.00 30.12 55  A 1 
ATOM 401  O O   . ALA A 0 55  . -56.815  -21.592 25.041   1.00 30.12 55  A 1 
ATOM 402  N N   . ALA A 0 56  . -57.572  -22.257 23.023   1.00 30.02 56  A 1 
ATOM 403  C CA  . ALA A 0 56  . -58.700  -21.333 22.960   1.00 30.02 56  A 1 
ATOM 404  C C   . ALA A 0 56  . -59.649  -21.706 24.110   1.00 30.02 56  A 1 
ATOM 405  C CB  . ALA A 0 56  . -59.369  -21.436 21.582   1.00 30.02 56  A 1 
ATOM 406  O O   . ALA A 0 56  . -60.348  -22.729 24.065   1.00 30.02 56  A 1 
ATOM 407  N N   . SER A 0 57  . -59.558  -20.944 25.197   1.00 36.91 57  A 1 
ATOM 408  C CA  . SER A 0 57  . -60.137  -21.272 26.489   1.00 36.91 57  A 1 
ATOM 409  C C   . SER A 0 57  . -61.654  -21.198 26.364   1.00 36.91 57  A 1 
ATOM 410  C CB  . SER A 0 57  . -59.542  -20.374 27.583   1.00 36.91 57  A 1 
ATOM 411  O O   . SER A 0 57  . -62.272  -20.147 26.225   1.00 36.91 57  A 1 
ATOM 412  O OG  . SER A 0 57  . -59.553  -19.028 27.168   1.00 36.91 57  A 1 
ATOM 413  N N   . LYS A 0 58  . -62.272  -22.380 26.332   1.00 28.68 58  A 1 
ATOM 414  C CA  . LYS A 0 58  . -63.694  -22.556 26.043   1.00 28.68 58  A 1 
ATOM 415  C C   . LYS A 0 58  . -64.539  -22.102 27.235   1.00 28.68 58  A 1 
ATOM 416  C CB  . LYS A 0 58  . -63.902  -24.016 25.619   1.00 28.68 58  A 1 
ATOM 417  O O   . LYS A 0 58  . -65.020  -22.937 28.002   1.00 28.68 58  A 1 
ATOM 418  C CG  . LYS A 0 58  . -65.282  -24.273 25.004   1.00 28.68 58  A 1 
ATOM 419  C CD  . LYS A 0 58  . -65.327  -25.719 24.506   1.00 28.68 58  A 1 
ATOM 420  C CE  . LYS A 0 58  . -66.622  -25.971 23.737   1.00 28.68 58  A 1 
ATOM 421  N NZ  . LYS A 0 58  . -66.604  -27.317 23.118   1.00 28.68 58  A 1 
ATOM 422  N N   . ALA A 0 59  . -64.692  -20.787 27.385   1.00 30.69 59  A 1 
ATOM 423  C CA  . ALA A 0 59  . -65.473  -20.153 28.434   1.00 30.69 59  A 1 
ATOM 424  C C   . ALA A 0 59  . -66.927  -20.650 28.384   1.00 30.69 59  A 1 
ATOM 425  C CB  . ALA A 0 59  . -65.350  -18.630 28.299   1.00 30.69 59  A 1 
ATOM 426  O O   . ALA A 0 59  . -67.707  -20.338 27.482   1.00 30.69 59  A 1 
ATOM 427  N N   . TYR A 0 60  . -67.269  -21.499 29.349   1.00 25.71 60  A 1 
ATOM 428  C CA  . TYR A 0 60  . -68.629  -21.961 29.588   1.00 25.71 60  A 1 
ATOM 429  C C   . TYR A 0 60  . -69.434  -20.829 30.230   1.00 25.71 60  A 1 
ATOM 430  C CB  . TYR A 0 60  . -68.598  -23.182 30.525   1.00 25.71 60  A 1 
ATOM 431  O O   . TYR A 0 60  . -69.005  -20.285 31.239   1.00 25.71 60  A 1 
ATOM 432  C CG  . TYR A 0 60  . -68.894  -24.517 29.875   1.00 25.71 60  A 1 
ATOM 433  C CD1 . TYR A 0 60  . -70.177  -25.081 30.011   1.00 25.71 60  A 1 
ATOM 434  C CD2 . TYR A 0 60  . -67.876  -25.227 29.210   1.00 25.71 60  A 1 
ATOM 435  C CE1 . TYR A 0 60  . -70.444  -26.365 29.501   1.00 25.71 60  A 1 
ATOM 436  C CE2 . TYR A 0 60  . -68.136  -26.515 28.701   1.00 25.71 60  A 1 
ATOM 437  O OH  . TYR A 0 60  . -69.666  -28.337 28.380   1.00 25.71 60  A 1 
ATOM 438  C CZ  . TYR A 0 60  . -69.418  -27.087 28.853   1.00 25.71 60  A 1 
ATOM 439  N N   . GLY A 0 61  . -70.634  -20.561 29.711   1.00 31.41 61  A 1 
ATOM 440  C CA  . GLY A 0 61  . -71.591  -19.660 30.360   1.00 31.41 61  A 1 
ATOM 441  C C   . GLY A 0 61  . -71.357  -18.184 30.051   1.00 31.41 61  A 1 
ATOM 442  O O   . GLY A 0 61  . -70.926  -17.427 30.910   1.00 31.41 61  A 1 
ATOM 443  N N   . ALA A 0 62  . -71.728  -17.766 28.839   1.00 34.73 62  A 1 
ATOM 444  C CA  . ALA A 0 62  . -71.965  -16.356 28.545   1.00 34.73 62  A 1 
ATOM 445  C C   . ALA A 0 62  . -73.278  -15.898 29.211   1.00 34.73 62  A 1 
ATOM 446  C CB  . ALA A 0 62  . -71.930  -16.139 27.026   1.00 34.73 62  A 1 
ATOM 447  O O   . ALA A 0 62  . -74.306  -15.724 28.551   1.00 34.73 62  A 1 
ATOM 448  N N   . ASP A 0 63  . -73.233  -15.716 30.532   1.00 38.49 63  A 1 
ATOM 449  C CA  . ASP A 0 63  . -74.089  -14.730 31.186   1.00 38.49 63  A 1 
ATOM 450  C C   . ASP A 0 63  . -73.807  -13.350 30.557   1.00 38.49 63  A 1 
ATOM 451  C CB  . ASP A 0 63  . -73.874  -14.752 32.709   1.00 38.49 63  A 1 
ATOM 452  O O   . ASP A 0 63  . -72.738  -13.121 29.992   1.00 38.49 63  A 1 
ATOM 453  C CG  . ASP A 0 63  . -74.466  -16.009 33.366   1.00 38.49 63  A 1 
ATOM 454  O OD1 . ASP A 0 63  . -75.601  -16.381 32.981   1.00 38.49 63  A 1 
ATOM 455  O OD2 . ASP A 0 63  . -73.819  -16.565 34.279   1.00 38.49 63  A 1 
ATOM 456  N N   . TYR A 0 64  . -74.788  -12.444 30.581   1.00 40.03 64  A 1 
ATOM 457  C CA  . TYR A 0 64  . -74.912  -11.311 29.641   1.00 40.03 64  A 1 
ATOM 458  C C   . TYR A 0 64  . -73.918  -10.137 29.847   1.00 40.03 64  A 1 
ATOM 459  C CB  . TYR A 0 64  . -76.393  -10.873 29.586   1.00 40.03 64  A 1 
ATOM 460  O O   . TYR A 0 64  . -74.234  -8.977  29.559   1.00 40.03 64  A 1 
ATOM 461  C CG  . TYR A 0 64  . -77.035  -10.938 28.210   1.00 40.03 64  A 1 
ATOM 462  C CD1 . TYR A 0 64  . -77.020  -9.813  27.364   1.00 40.03 64  A 1 
ATOM 463  C CD2 . TYR A 0 64  . -77.693  -12.115 27.799   1.00 40.03 64  A 1 
ATOM 464  C CE1 . TYR A 0 64  . -77.688  -9.850  26.122   1.00 40.03 64  A 1 
ATOM 465  C CE2 . TYR A 0 64  . -78.369  -12.155 26.565   1.00 40.03 64  A 1 
ATOM 466  O OH  . TYR A 0 64  . -79.044  -11.056 24.544   1.00 40.03 64  A 1 
ATOM 467  C CZ  . TYR A 0 64  . -78.376  -11.020 25.728   1.00 40.03 64  A 1 
ATOM 468  N N   . GLN A 0 65  . -72.710  -10.422 30.333   1.00 44.88 65  A 1 
ATOM 469  C CA  . GLN A 0 65  . -71.616  -9.468  30.441   1.00 44.88 65  A 1 
ATOM 470  C C   . GLN A 0 65  . -71.188  -8.999  29.049   1.00 44.88 65  A 1 
ATOM 471  C CB  . GLN A 0 65  . -70.435  -10.079 31.216   1.00 44.88 65  A 1 
ATOM 472  O O   . GLN A 0 65  . -70.889  -9.793  28.155   1.00 44.88 65  A 1 
ATOM 473  C CG  . GLN A 0 65  . -70.830  -10.407 32.666   1.00 44.88 65  A 1 
ATOM 474  C CD  . GLN A 0 65  . -69.622  -10.675 33.557   1.00 44.88 65  A 1 
ATOM 475  N NE2 . GLN A 0 65  . -69.469  -9.970  34.657   1.00 44.88 65  A 1 
ATOM 476  O OE1 . GLN A 0 65  . -68.786  -11.516 33.276   1.00 44.88 65  A 1 
ATOM 477  N N   . LYS A 0 66  . -71.124  -7.677  28.869   1.00 50.85 66  A 1 
ATOM 478  C CA  . LYS A 0 66  . -70.488  -7.072  27.697   1.00 50.85 66  A 1 
ATOM 479  C C   . LYS A 0 66  . -68.981  -7.040  27.929   1.00 50.85 66  A 1 
ATOM 480  C CB  . LYS A 0 66  . -71.058  -5.680  27.414   1.00 50.85 66  A 1 
ATOM 481  O O   . LYS A 0 66  . -68.415  -5.971  28.118   1.00 50.85 66  A 1 
ATOM 482  C CG  . LYS A 0 66  . -72.508  -5.716  26.928   1.00 50.85 66  A 1 
ATOM 483  C CD  . LYS A 0 66  . -72.911  -4.283  26.582   1.00 50.85 66  A 1 
ATOM 484  C CE  . LYS A 0 66  . -74.348  -4.228  26.078   1.00 50.85 66  A 1 
ATOM 485  N NZ  . LYS A 0 66  . -74.694  -2.837  25.709   1.00 50.85 66  A 1 
ATOM 486  N N   . ALA A 0 67  . -68.377  -8.222  27.958   1.00 53.81 67  A 1 
ATOM 487  C CA  . ALA A 0 67  . -66.947  -8.365  27.770   1.00 53.81 67  A 1 
ATOM 488  C C   . ALA A 0 67  . -66.669  -8.237  26.268   1.00 53.81 67  A 1 
ATOM 489  C CB  . ALA A 0 67  . -66.494  -9.707  28.355   1.00 53.81 67  A 1 
ATOM 490  O O   . ALA A 0 67  . -67.185  -9.022  25.467   1.00 53.81 67  A 1 
ATOM 491  N N   . SER A 0 68  . -65.897  -7.226  25.886   1.00 59.78 68  A 1 
ATOM 492  C CA  . SER A 0 68  . -65.258  -7.168  24.572   1.00 59.78 68  A 1 
ATOM 493  C C   . SER A 0 68  . -63.755  -7.150  24.777   1.00 59.78 68  A 1 
ATOM 494  C CB  . SER A 0 68  . -65.727  -5.974  23.734   1.00 59.78 68  A 1 
ATOM 495  O O   . SER A 0 68  . -63.253  -6.298  25.509   1.00 59.78 68  A 1 
ATOM 496  O OG  . SER A 0 68  . -65.666  -4.754  24.443   1.00 59.78 68  A 1 
ATOM 497  N N   . ALA A 0 69  . -63.083  -8.090  24.122   1.00 64.26 69  A 1 
ATOM 498  C CA  . ALA A 0 69  . -61.636  -8.171  24.039   1.00 64.26 69  A 1 
ATOM 499  C C   . ALA A 0 69  . -61.209  -8.018  22.575   1.00 64.26 69  A 1 
ATOM 500  C CB  . ALA A 0 69  . -61.162  -9.493  24.651   1.00 64.26 69  A 1 
ATOM 501  O O   . ALA A 0 69  . -61.921  -8.465  21.662   1.00 64.26 69  A 1 
ATOM 502  N N   . SER A 0 70  . -60.061  -7.395  22.363   1.00 69.69 70  A 1 
ATOM 503  C CA  . SER A 0 70  . -59.354  -7.396  21.088   1.00 69.69 70  A 1 
ATOM 504  C C   . SER A 0 70  . -57.878  -7.608  21.362   1.00 69.69 70  A 1 
ATOM 505  C CB  . SER A 0 70  . -59.554  -6.078  20.328   1.00 69.69 70  A 1 
ATOM 506  O O   . SER A 0 70  . -57.296  -6.756  22.028   1.00 69.69 70  A 1 
ATOM 507  O OG  . SER A 0 70  . -59.219  -4.954  21.121   1.00 69.69 70  A 1 
ATOM 508  N N   . ASP A 0 71  . -57.338  -8.688  20.806   1.00 76.31 71  A 1 
ATOM 509  C CA  . ASP A 0 71  . -55.902  -8.926  20.698   1.00 76.31 71  A 1 
ATOM 510  C C   . ASP A 0 71  . -55.385  -8.443  19.323   1.00 76.31 71  A 1 
ATOM 511  C CB  . ASP A 0 71  . -55.566  -10.400 21.030   1.00 76.31 71  A 1 
ATOM 512  O O   . ASP A 0 71  . -56.116  -8.412  18.311   1.00 76.31 71  A 1 
ATOM 513  C CG  . ASP A 0 71  . -56.318  -11.456 20.208   1.00 76.31 71  A 1 
ATOM 514  O OD1 . ASP A 0 71  . -56.196  -11.455 18.960   1.00 76.31 71  A 1 
ATOM 515  O OD2 . ASP A 0 71  . -57.100  -12.261 20.779   1.00 76.31 71  A 1 
ATOM 516  N N   . TRP A 0 72  . -54.131  -8.002  19.298   1.00 74.67 72  A 1 
ATOM 517  C CA  . TRP A 0 72  . -53.384  -7.657  18.092   1.00 74.67 72  A 1 
ATOM 518  C C   . TRP A 0 72  . -51.907  -7.961  18.316   1.00 74.67 72  A 1 
ATOM 519  C CB  . TRP A 0 72  . -53.577  -6.173  17.743   1.00 74.67 72  A 1 
ATOM 520  O O   . TRP A 0 72  . -51.298  -7.359  19.191   1.00 74.67 72  A 1 
ATOM 521  C CG  . TRP A 0 72  . -52.847  -5.725  16.509   1.00 74.67 72  A 1 
ATOM 522  C CD1 . TRP A 0 72  . -53.317  -5.840  15.249   1.00 74.67 72  A 1 
ATOM 523  C CD2 . TRP A 0 72  . -51.504  -5.155  16.380   1.00 74.67 72  A 1 
ATOM 524  C CE2 . TRP A 0 72  . -51.233  -4.951  14.992   1.00 74.67 72  A 1 
ATOM 525  C CE3 . TRP A 0 72  . -50.479  -4.800  17.281   1.00 74.67 72  A 1 
ATOM 526  N NE1 . TRP A 0 72  . -52.361  -5.414  14.349   1.00 74.67 72  A 1 
ATOM 527  C CH2 . TRP A 0 72  . -49.043  -4.037  15.454   1.00 74.67 72  A 1 
ATOM 528  C CZ2 . TRP A 0 72  . -50.029  -4.403  14.522   1.00 74.67 72  A 1 
ATOM 529  C CZ3 . TRP A 0 72  . -49.268  -4.246  16.825   1.00 74.67 72  A 1 
ATOM 530  N N   . ASP A 0 73  . -51.346  -8.837  17.485   1.00 82.46 73  A 1 
ATOM 531  C CA  . ASP A 0 73  . -49.939  -9.230  17.528   1.00 82.46 73  A 1 
ATOM 532  C C   . ASP A 0 73  . -49.255  -8.824  16.219   1.00 82.46 73  A 1 
ATOM 533  C CB  . ASP A 0 73  . -49.786  -10.751 17.697   1.00 82.46 73  A 1 
ATOM 534  O O   . ASP A 0 73  . -49.800  -9.031  15.125   1.00 82.46 73  A 1 
ATOM 535  C CG  . ASP A 0 73  . -50.589  -11.371 18.842   1.00 82.46 73  A 1 
ATOM 536  O OD1 . ASP A 0 73  . -50.414  -10.931 19.992   1.00 82.46 73  A 1 
ATOM 537  O OD2 . ASP A 0 73  . -51.337  -12.335 18.545   1.00 82.46 73  A 1 
ATOM 538  N N   . ALA A 0 74  . -48.021  -8.338  16.296   1.00 78.10 74  A 1 
ATOM 539  C CA  . ALA A 0 74  . -47.142  -8.176  15.148   1.00 78.10 74  A 1 
ATOM 540  C C   . ALA A 0 74  . -45.715  -8.630  15.466   1.00 78.10 74  A 1 
ATOM 541  C CB  . ALA A 0 74  . -47.193  -6.730  14.656   1.00 78.10 74  A 1 
ATOM 542  O O   . ALA A 0 74  . -45.179  -8.378  16.540   1.00 78.10 74  A 1 
ATOM 543  N N   . TRP A 0 75  . -45.080  -9.279  14.492   1.00 83.04 75  A 1 
ATOM 544  C CA  . TRP A 0 75  . -43.670  -9.652  14.562   1.00 83.04 75  A 1 
ATOM 545  C C   . TRP A 0 75  . -42.995  -9.425  13.214   1.00 83.04 75  A 1 
ATOM 546  C CB  . TRP A 0 75  . -43.520  -11.108 15.021   1.00 83.04 75  A 1 
ATOM 547  O O   . TRP A 0 75  . -43.550  -9.789  12.169   1.00 83.04 75  A 1 
ATOM 548  C CG  . TRP A 0 75  . -42.106  -11.608 15.001   1.00 83.04 75  A 1 
ATOM 549  C CD1 . TRP A 0 75  . -41.160  -11.286 15.908   1.00 83.04 75  A 1 
ATOM 550  C CD2 . TRP A 0 75  . -41.414  -12.379 13.971   1.00 83.04 75  A 1 
ATOM 551  C CE2 . TRP A 0 75  . -40.038  -12.486 14.332   1.00 83.04 75  A 1 
ATOM 552  C CE3 . TRP A 0 75  . -41.800  -12.950 12.737   1.00 83.04 75  A 1 
ATOM 553  N NE1 . TRP A 0 75  . -39.938  -11.793 15.519   1.00 83.04 75  A 1 
ATOM 554  C CH2 . TRP A 0 75  . -39.515  -13.707 12.306   1.00 83.04 75  A 1 
ATOM 555  C CZ2 . TRP A 0 75  . -39.097  -13.143 13.524   1.00 83.04 75  A 1 
ATOM 556  C CZ3 . TRP A 0 75  . -40.864  -13.608 11.913   1.00 83.04 75  A 1 
ATOM 557  N N   . GLY A 0 76  . -41.792  -8.859  13.244   1.00 85.38 76  A 1 
ATOM 558  C CA  . GLY A 0 76  . -40.977  -8.580  12.073   1.00 85.38 76  A 1 
ATOM 559  C C   . GLY A 0 76  . -39.542  -9.079  12.210   1.00 85.38 76  A 1 
ATOM 560  O O   . GLY A 0 76  . -38.996  -9.197  13.309   1.00 85.38 76  A 1 
ATOM 561  N N   . ARG A 0 77  . -38.940  -9.374  11.056   1.00 89.77 77  A 1 
ATOM 562  C CA  . ARG A 0 77  . -37.497  -9.527  10.896   1.00 89.77 77  A 1 
ATOM 563  C C   . ARG A 0 77  . -37.043  -9.079  9.511    1.00 89.77 77  A 1 
ATOM 564  C CB  . ARG A 0 77  . -37.078  -10.970 11.201   1.00 89.77 77  A 1 
ATOM 565  O O   . ARG A 0 77  . -37.525  -9.621  8.506    1.00 89.77 77  A 1 
ATOM 566  C CG  . ARG A 0 77  . -35.562  -11.158 11.058   1.00 89.77 77  A 1 
ATOM 567  C CD  . ARG A 0 77  . -35.153  -12.542 11.556   1.00 89.77 77  A 1 
ATOM 568  N NE  . ARG A 0 77  . -33.696  -12.667 11.529   1.00 89.77 77  A 1 
ATOM 569  N NH1 . ARG A 0 77  . -33.457  -14.702 12.539   1.00 89.77 77  A 1 
ATOM 570  N NH2 . ARG A 0 77  . -31.656  -13.537 11.943   1.00 89.77 77  A 1 
ATOM 571  C CZ  . ARG A 0 77  . -32.944  -13.639 11.988   1.00 89.77 77  A 1 
ATOM 572  N N   . ASP A 0 78  . -36.064  -8.192  9.486    1.00 87.29 78  A 1 
ATOM 573  C CA  . ASP A 0 78  . -35.326  -7.735  8.314    1.00 87.29 78  A 1 
ATOM 574  C C   . ASP A 0 78  . -33.912  -8.314  8.387    1.00 87.29 78  A 1 
ATOM 575  C CB  . ASP A 0 78  . -35.213  -6.204  8.261    1.00 87.29 78  A 1 
ATOM 576  O O   . ASP A 0 78  . -33.371  -8.509  9.467    1.00 87.29 78  A 1 
ATOM 577  C CG  . ASP A 0 78  . -36.514  -5.413  8.347    1.00 87.29 78  A 1 
ATOM 578  O OD1 . ASP A 0 78  . -37.316  -5.636  9.285    1.00 87.29 78  A 1 
ATOM 579  O OD2 . ASP A 0 78  . -36.788  -4.690  7.355    1.00 87.29 78  A 1 
ATOM 580  N N   . GLN A 0 79  . -33.324  -8.650  7.244    1.00 89.24 79  A 1 
ATOM 581  C CA  . GLN A 0 79  . -31.922  -9.050  7.135    1.00 89.24 79  A 1 
ATOM 582  C C   . GLN A 0 79  . -31.353  -8.482  5.846    1.00 89.24 79  A 1 
ATOM 583  C CB  . GLN A 0 79  . -31.767  -10.579 7.124    1.00 89.24 79  A 1 
ATOM 584  O O   . GLN A 0 79  . -31.630  -9.019  4.762    1.00 89.24 79  A 1 
ATOM 585  C CG  . GLN A 0 79  . -31.724  -11.205 8.518    1.00 89.24 79  A 1 
ATOM 586  C CD  . GLN A 0 79  . -32.122  -12.667 8.460    1.00 89.24 79  A 1 
ATOM 587  N NE2 . GLN A 0 79  . -33.411  -12.928 8.418    1.00 89.24 79  A 1 
ATOM 588  O OE1 . GLN A 0 79  . -31.333  -13.602 8.389    1.00 89.24 79  A 1 
ATOM 589  N N   . ASP A 0 80  . -30.523  -7.458  5.978    1.00 90.76 80  A 1 
ATOM 590  C CA  . ASP A 0 80  . -29.789  -6.861  4.875    1.00 90.76 80  A 1 
ATOM 591  C C   . ASP A 0 80  . -28.309  -7.258  4.947    1.00 90.76 80  A 1 
ATOM 592  C CB  . ASP A 0 80  . -30.043  -5.342  4.807    1.00 90.76 80  A 1 
ATOM 593  O O   . ASP A 0 80  . -27.681  -7.324  5.998    1.00 90.76 80  A 1 
ATOM 594  C CG  . ASP A 0 80  . -31.326  -4.958  4.043    1.00 90.76 80  A 1 
ATOM 595  O OD1 . ASP A 0 80  . -32.054  -5.865  3.570    1.00 90.76 80  A 1 
ATOM 596  O OD2 . ASP A 0 80  . -31.489  -3.754  3.741    1.00 90.76 80  A 1 
ATOM 597  N N   . LEU A 0 81  . -27.728  -7.578  3.791    1.00 92.99 81  A 1 
ATOM 598  C CA  . LEU A 0 81  . -26.321  -7.933  3.644    1.00 92.99 81  A 1 
ATOM 599  C C   . LEU A 0 81  . -25.770  -7.274  2.387    1.00 92.99 81  A 1 
ATOM 600  C CB  . LEU A 0 81  . -26.166  -9.466  3.606    1.00 92.99 81  A 1 
ATOM 601  O O   . LEU A 0 81  . -26.140  -7.638  1.268    1.00 92.99 81  A 1 
ATOM 602  C CG  . LEU A 0 81  . -24.736  -9.955  3.289    1.00 92.99 81  A 1 
ATOM 603  C CD1 . LEU A 0 81  . -23.722  -9.588  4.371    1.00 92.99 81  A 1 
ATOM 604  C CD2 . LEU A 0 81  . -24.727  -11.476 3.134    1.00 92.99 81  A 1 
ATOM 605  N N   . SER A 0 82  . -24.812  -6.370  2.565    1.00 93.20 82  A 1 
ATOM 606  C CA  . SER A 0 82  . -24.003  -5.822  1.483    1.00 93.20 82  A 1 
ATOM 607  C C   . SER A 0 82  . -22.546  -6.264  1.611    1.00 93.20 82  A 1 
ATOM 608  C CB  . SER A 0 82  . -24.175  -4.306  1.361    1.00 93.20 82  A 1 
ATOM 609  O O   . SER A 0 82  . -21.931  -6.200  2.674    1.00 93.20 82  A 1 
ATOM 610  O OG  . SER A 0 82  . -23.520  -3.613  2.396    1.00 93.20 82  A 1 
ATOM 611  N N   . ILE A 0 83  . -21.977  -6.730  0.503    1.00 94.48 83  A 1 
ATOM 612  C CA  . ILE A 0 83  . -20.560  -7.069  0.382    1.00 94.48 83  A 1 
ATOM 613  C C   . ILE A 0 83  . -20.037  -6.376  -0.865   1.00 94.48 83  A 1 
ATOM 614  C CB  . ILE A 0 83  . -20.324  -8.597  0.326    1.00 94.48 83  A 1 
ATOM 615  O O   . ILE A 0 83  . -20.551  -6.606  -1.958   1.00 94.48 83  A 1 
ATOM 616  C CG1 . ILE A 0 83  . -20.933  -9.299  1.563    1.00 94.48 83  A 1 
ATOM 617  C CG2 . ILE A 0 83  . -18.811  -8.881  0.205    1.00 94.48 83  A 1 
ATOM 618  C CD1 . ILE A 0 83  . -20.771  -10.824 1.581    1.00 94.48 83  A 1 
ATOM 619  N N   . SER A 0 84  . -19.002  -5.556  -0.715   1.00 92.71 84  A 1 
ATOM 620  C CA  . SER A 0 84  . -18.246  -4.978  -1.827   1.00 92.71 84  A 1 
ATOM 621  C C   . SER A 0 84  . -16.813  -5.476  -1.754   1.00 92.71 84  A 1 
ATOM 622  C CB  . SER A 0 84  . -18.289  -3.451  -1.778   1.00 92.71 84  A 1 
ATOM 623  O O   . SER A 0 84  . -16.112  -5.200  -0.788   1.00 92.71 84  A 1 
ATOM 624  O OG  . SER A 0 84  . -19.607  -3.005  -2.024   1.00 92.71 84  A 1 
ATOM 625  N N   . GLU A 0 85  . -16.367  -6.205  -2.770   1.00 93.78 85  A 1 
ATOM 626  C CA  . GLU A 0 85  . -15.024  -6.773  -2.847   1.00 93.78 85  A 1 
ATOM 627  C C   . GLU A 0 85  . -14.336  -6.287  -4.120   1.00 93.78 85  A 1 
ATOM 628  C CB  . GLU A 0 85  . -15.102  -8.304  -2.767   1.00 93.78 85  A 1 
ATOM 629  O O   . GLU A 0 85  . -14.899  -6.333  -5.215   1.00 93.78 85  A 1 
ATOM 630  C CG  . GLU A 0 85  . -13.711  -8.953  -2.751   1.00 93.78 85  A 1 
ATOM 631  C CD  . GLU A 0 85  . -13.784  -10.466 -2.503   1.00 93.78 85  A 1 
ATOM 632  O OE1 . GLU A 0 85  . -12.958  -10.960 -1.699   1.00 93.78 85  A 1 
ATOM 633  O OE2 . GLU A 0 85  . -14.631  -11.132 -3.136   1.00 93.78 85  A 1 
ATOM 634  N N   . SER A 0 86  . -13.105  -5.808  -3.988   1.00 93.41 86  A 1 
ATOM 635  C CA  . SER A 0 86  . -12.318  -5.287  -5.094   1.00 93.41 86  A 1 
ATOM 636  C C   . SER A 0 86  . -10.875  -5.757  -5.020   1.00 93.41 86  A 1 
ATOM 637  C CB  . SER A 0 86  . -12.419  -3.763  -5.169   1.00 93.41 86  A 1 
ATOM 638  O O   . SER A 0 86  . -10.292  -5.920  -3.950   1.00 93.41 86  A 1 
ATOM 639  O OG  . SER A 0 86  . -11.773  -3.154  -4.073   1.00 93.41 86  A 1 
ATOM 640  N N   . TYR A 0 87  . -10.297  -5.974  -6.193   1.00 91.58 87  A 1 
ATOM 641  C CA  . TYR A 0 87  . -8.923   -6.402  -6.372   1.00 91.58 87  A 1 
ATOM 642  C C   . TYR A 0 87  . -8.312   -5.653  -7.548   1.00 91.58 87  A 1 
ATOM 643  C CB  . TYR A 0 87  . -8.886   -7.915  -6.604   1.00 91.58 87  A 1 
ATOM 644  O O   . TYR A 0 87  . -8.966   -5.467  -8.577   1.00 91.58 87  A 1 
ATOM 645  C CG  . TYR A 0 87  . -7.482   -8.443  -6.797   1.00 91.58 87  A 1 
ATOM 646  C CD1 . TYR A 0 87  . -7.058   -8.932  -8.048   1.00 91.58 87  A 1 
ATOM 647  C CD2 . TYR A 0 87  . -6.584   -8.401  -5.716   1.00 91.58 87  A 1 
ATOM 648  C CE1 . TYR A 0 87  . -5.740   -9.406  -8.201   1.00 91.58 87  A 1 
ATOM 649  C CE2 . TYR A 0 87  . -5.259   -8.839  -5.873   1.00 91.58 87  A 1 
ATOM 650  O OH  . TYR A 0 87  . -3.560   -9.798  -7.249   1.00 91.58 87  A 1 
ATOM 651  C CZ  . TYR A 0 87  . -4.837   -9.354  -7.112   1.00 91.58 87  A 1 
ATOM 652  N N   . GLY A 0 88  . -7.053   -5.248  -7.433   1.00 90.75 88  A 1 
ATOM 653  C CA  . GLY A 0 88  . -6.338   -4.583  -8.508   1.00 90.75 88  A 1 
ATOM 654  C C   . GLY A 0 88  . -4.871   -4.961  -8.571   1.00 90.75 88  A 1 
ATOM 655  O O   . GLY A 0 88  . -4.225   -5.220  -7.561   1.00 90.75 88  A 1 
ATOM 656  N N   . LYS A 0 89  . -4.338   -4.969  -9.793   1.00 91.43 89  A 1 
ATOM 657  C CA  . LYS A 0 89  . -2.910   -5.096  -10.085  1.00 91.43 89  A 1 
ATOM 658  C C   . LYS A 0 89  . -2.534   -4.046  -11.117  1.00 91.43 89  A 1 
ATOM 659  C CB  . LYS A 0 89  . -2.548   -6.503  -10.592  1.00 91.43 89  A 1 
ATOM 660  O O   . LYS A 0 89  . -3.155   -3.985  -12.178  1.00 91.43 89  A 1 
ATOM 661  C CG  . LYS A 0 89  . -3.145   -7.650  -9.761   1.00 91.43 89  A 1 
ATOM 662  C CD  . LYS A 0 89  . -2.609   -9.020  -10.211  1.00 91.43 89  A 1 
ATOM 663  C CE  . LYS A 0 89  . -1.209   -9.277  -9.645   1.00 91.43 89  A 1 
ATOM 664  N NZ  . LYS A 0 89  . -1.165   -10.394 -8.675   1.00 91.43 89  A 1 
ATOM 665  N N   . THR A 0 90  . -1.499   -3.264  -10.851  1.00 89.68 90  A 1 
ATOM 666  C CA  . THR A 0 90  . -0.949   -2.266  -11.771  1.00 89.68 90  A 1 
ATOM 667  C C   . THR A 0 90  . 0.528    -2.544  -11.998  1.00 89.68 90  A 1 
ATOM 668  C CB  . THR A 0 90  . -1.165   -0.842  -11.235  1.00 89.68 90  A 1 
ATOM 669  O O   . THR A 0 90  . 1.293    -2.604  -11.048  1.00 89.68 90  A 1 
ATOM 670  C CG2 . THR A 0 90  . -0.591   0.229   -12.167  1.00 89.68 90  A 1 
ATOM 671  O OG1 . THR A 0 90  . -2.549   -0.586  -11.157  1.00 89.68 90  A 1 
ATOM 672  N N   . ASN A 0 91  . 0.933    -2.666  -13.262  1.00 88.34 91  A 1 
ATOM 673  C CA  . ASN A 0 91  . 2.334    -2.630  -13.682  1.00 88.34 91  A 1 
ATOM 674  C C   . ASN A 0 91  . 2.547    -1.389  -14.560  1.00 88.34 91  A 1 
ATOM 675  C CB  . ASN A 0 91  . 2.689    -3.949  -14.387  1.00 88.34 91  A 1 
ATOM 676  O O   . ASN A 0 91  . 1.923    -1.224  -15.620  1.00 88.34 91  A 1 
ATOM 677  C CG  . ASN A 0 91  . 4.129    -4.005  -14.886  1.00 88.34 91  A 1 
ATOM 678  N ND2 . ASN A 0 91  . 4.941    -4.877  -14.355  1.00 88.34 91  A 1 
ATOM 679  O OD1 . ASN A 0 91  . 4.535    -3.313  -15.811  1.00 88.34 91  A 1 
ATOM 680  N N   . ALA A 0 92  . 3.423    -0.496  -14.119  1.00 86.77 92  A 1 
ATOM 681  C CA  . ALA A 0 92  . 3.809    0.711   -14.827  1.00 86.77 92  A 1 
ATOM 682  C C   . ALA A 0 92  . 5.324    0.741   -15.028  1.00 86.77 92  A 1 
ATOM 683  C CB  . ALA A 0 92  . 3.286    1.935   -14.068  1.00 86.77 92  A 1 
ATOM 684  O O   . ALA A 0 92  . 6.097    0.389   -14.142  1.00 86.77 92  A 1 
ATOM 685  N N   . LYS A 0 93  . 5.742    1.188   -16.212  1.00 92.14 93  A 1 
ATOM 686  C CA  . LYS A 0 93  . 7.132    1.485   -16.549  1.00 92.14 93  A 1 
ATOM 687  C C   . LYS A 0 93  . 7.158    2.802   -17.305  1.00 92.14 93  A 1 
ATOM 688  C CB  . LYS A 0 93  . 7.774    0.361   -17.380  1.00 92.14 93  A 1 
ATOM 689  O O   . LYS A 0 93  . 6.295    3.011   -18.164  1.00 92.14 93  A 1 
ATOM 690  C CG  . LYS A 0 93  . 7.765    -0.984  -16.642  1.00 92.14 93  A 1 
ATOM 691  C CD  . LYS A 0 93  . 8.559    -2.044  -17.407  1.00 92.14 93  A 1 
ATOM 692  C CE  . LYS A 0 93  . 8.467    -3.366  -16.640  1.00 92.14 93  A 1 
ATOM 693  N NZ  . LYS A 0 93  . 9.384    -4.383  -17.206  1.00 92.14 93  A 1 
ATOM 694  N N   . SER A 0 94  . 8.124    3.649   -16.995  1.00 91.66 94  A 1 
ATOM 695  C CA  . SER A 0 94  . 8.412    4.888   -17.709  1.00 91.66 94  A 1 
ATOM 696  C C   . SER A 0 94  . 9.911    5.002   -17.933  1.00 91.66 94  A 1 
ATOM 697  C CB  . SER A 0 94  . 7.880    6.115   -16.957  1.00 91.66 94  A 1 
ATOM 698  O O   . SER A 0 94  . 10.699   4.648   -17.058  1.00 91.66 94  A 1 
ATOM 699  O OG  . SER A 0 94  . 8.360    6.157   -15.631  1.00 91.66 94  A 1 
ATOM 700  N N   . TYR A 0 95  . 10.265   5.512   -19.105  1.00 90.85 95  A 1 
ATOM 701  C CA  . TYR A 0 95  . 11.625   5.830   -19.506  1.00 90.85 95  A 1 
ATOM 702  C C   . TYR A 0 95  . 11.608   7.274   -20.000  1.00 90.85 95  A 1 
ATOM 703  C CB  . TYR A 0 95  . 12.090   4.863   -20.604  1.00 90.85 95  A 1 
ATOM 704  O O   . TYR A 0 95  . 10.703   7.639   -20.757  1.00 90.85 95  A 1 
ATOM 705  C CG  . TYR A 0 95  . 12.043   3.399   -20.201  1.00 90.85 95  A 1 
ATOM 706  C CD1 . TYR A 0 95  . 13.139   2.827   -19.531  1.00 90.85 95  A 1 
ATOM 707  C CD2 . TYR A 0 95  . 10.900   2.619   -20.474  1.00 90.85 95  A 1 
ATOM 708  C CE1 . TYR A 0 95  . 13.100   1.478   -19.132  1.00 90.85 95  A 1 
ATOM 709  C CE2 . TYR A 0 95  . 10.850   1.270   -20.068  1.00 90.85 95  A 1 
ATOM 710  O OH  . TYR A 0 95  . 11.917   -0.602  -18.999  1.00 90.85 95  A 1 
ATOM 711  C CZ  . TYR A 0 95  . 11.952   0.700   -19.396  1.00 90.85 95  A 1 
ATOM 712  N N   . ALA A 0 96  . 12.564   8.075   -19.555  1.00 88.54 96  A 1 
ATOM 713  C CA  . ALA A 0 96  . 12.774   9.446   -19.988  1.00 88.54 96  A 1 
ATOM 714  C C   . ALA A 0 96  . 14.269   9.679   -20.230  1.00 88.54 96  A 1 
ATOM 715  C CB  . ALA A 0 96  . 12.201   10.401  -18.931  1.00 88.54 96  A 1 
ATOM 716  O O   . ALA A 0 96  . 15.108   9.059   -19.579  1.00 88.54 96  A 1 
ATOM 717  N N   . ALA A 0 97  . 14.567   10.565  -21.173  1.00 84.46 97  A 1 
ATOM 718  C CA  . ALA A 0 97  . 15.888   11.121  -21.412  1.00 84.46 97  A 1 
ATOM 719  C C   . ALA A 0 97  . 15.710   12.549  -21.938  1.00 84.46 97  A 1 
ATOM 720  C CB  . ALA A 0 97  . 16.650   10.244  -22.411  1.00 84.46 97  A 1 
ATOM 721  O O   . ALA A 0 97  . 14.733   12.809  -22.651  1.00 84.46 97  A 1 
ATOM 722  N N   . GLU A 0 98  . 16.597   13.468  -21.563  1.00 81.53 98  A 1 
ATOM 723  C CA  . GLU A 0 98  . 16.454   14.890  -21.916  1.00 81.53 98  A 1 
ATOM 724  C C   . GLU A 0 98  . 17.090   15.247  -23.268  1.00 81.53 98  A 1 
ATOM 725  C CB  . GLU A 0 98  . 16.948   15.768  -20.755  1.00 81.53 98  A 1 
ATOM 726  O O   . GLU A 0 98  . 16.600   16.145  -23.956  1.00 81.53 98  A 1 
ATOM 727  C CG  . GLU A 0 98  . 15.958   15.653  -19.580  1.00 81.53 98  A 1 
ATOM 728  C CD  . GLU A 0 98  . 16.338   16.516  -18.372  1.00 81.53 98  A 1 
ATOM 729  O OE1 . GLU A 0 98  . 15.433   17.230  -17.873  1.00 81.53 98  A 1 
ATOM 730  O OE2 . GLU A 0 98  . 17.502   16.415  -17.929  1.00 81.53 98  A 1 
ATOM 731  N N   . SER A 0 99  . 18.086   14.477  -23.706  1.00 82.40 99  A 1 
ATOM 732  C CA  . SER A 0 99  . 18.668   14.529  -25.049  1.00 82.40 99  A 1 
ATOM 733  C C   . SER A 0 99  . 19.144   13.143  -25.493  1.00 82.40 99  A 1 
ATOM 734  C CB  . SER A 0 99  . 19.826   15.527  -25.083  1.00 82.40 99  A 1 
ATOM 735  O O   . SER A 0 99  . 19.198   12.203  -24.694  1.00 82.40 99  A 1 
ATOM 736  O OG  . SER A 0 99  . 20.881   15.040  -24.295  1.00 82.40 99  A 1 
ATOM 737  N N   . TYR A 0 100 . 19.430   13.007  -26.787  1.00 82.41 100 A 1 
ATOM 738  C CA  . TYR A 0 100 . 20.075   11.830  -27.351  1.00 82.41 100 A 1 
ATOM 739  C C   . TYR A 0 100 . 20.810   12.200  -28.636  1.00 82.41 100 A 1 
ATOM 740  C CB  . TYR A 0 100 . 19.042   10.735  -27.657  1.00 82.41 100 A 1 
ATOM 741  O O   . TYR A 0 100 . 20.155   12.516  -29.634  1.00 82.41 100 A 1 
ATOM 742  C CG  . TYR A 0 100 . 19.671   9.519   -28.306  1.00 82.41 100 A 1 
ATOM 743  C CD1 . TYR A 0 100 . 19.259   9.057   -29.575  1.00 82.41 100 A 1 
ATOM 744  C CD2 . TYR A 0 100 . 20.731   8.888   -27.637  1.00 82.41 100 A 1 
ATOM 745  C CE1 . TYR A 0 100 . 19.861   7.910   -30.132  1.00 82.41 100 A 1 
ATOM 746  C CE2 . TYR A 0 100 . 21.352   7.771   -28.197  1.00 82.41 100 A 1 
ATOM 747  O OH  . TYR A 0 100 . 21.502   6.156   -29.880  1.00 82.41 100 A 1 
ATOM 748  C CZ  . TYR A 0 100 . 20.895   7.267   -29.422  1.00 82.41 100 A 1 
ATOM 749  N N   . ASP A 0 101 . 22.135   12.098  -28.616  1.00 83.23 101 A 1 
ATOM 750  C CA  . ASP A 0 101 . 22.983   12.347  -29.777  1.00 83.23 101 A 1 
ATOM 751  C C   . ASP A 0 101 . 23.676   11.050  -30.226  1.00 83.23 101 A 1 
ATOM 752  C CB  . ASP A 0 101 . 23.978   13.488  -29.490  1.00 83.23 101 A 1 
ATOM 753  O O   . ASP A 0 101 . 24.196   10.277  -29.419  1.00 83.23 101 A 1 
ATOM 754  C CG  . ASP A 0 101 . 23.344   14.890  -29.413  1.00 83.23 101 A 1 
ATOM 755  O OD1 . ASP A 0 101 . 22.254   15.096  -29.999  1.00 83.23 101 A 1 
ATOM 756  O OD2 . ASP A 0 101 . 23.999   15.791  -28.844  1.00 83.23 101 A 1 
ATOM 757  N N   . GLU A 0 102 . 23.695   10.812  -31.540  1.00 85.81 102 A 1 
ATOM 758  C CA  . GLU A 0 102 . 24.567   9.830   -32.194  1.00 85.81 102 A 1 
ATOM 759  C C   . GLU A 0 102 . 25.595   10.596  -33.029  1.00 85.81 102 A 1 
ATOM 760  C CB  . GLU A 0 102 . 23.792   8.858   -33.110  1.00 85.81 102 A 1 
ATOM 761  O O   . GLU A 0 102 . 25.220   11.449  -33.839  1.00 85.81 102 A 1 
ATOM 762  C CG  . GLU A 0 102 . 22.707   8.021   -32.417  1.00 85.81 102 A 1 
ATOM 763  C CD  . GLU A 0 102 . 22.172   6.868   -33.295  1.00 85.81 102 A 1 
ATOM 764  O OE1 . GLU A 0 102 . 21.781   5.817   -32.727  1.00 85.81 102 A 1 
ATOM 765  O OE2 . GLU A 0 102 . 22.146   6.978   -34.538  1.00 85.81 102 A 1 
ATOM 766  N N   . TRP A 0 103 . 26.879   10.288  -32.863  1.00 86.13 103 A 1 
ATOM 767  C CA  . TRP A 0 103 . 27.963   10.958  -33.577  1.00 86.13 103 A 1 
ATOM 768  C C   . TRP A 0 103 . 28.958   9.958   -34.169  1.00 86.13 103 A 1 
ATOM 769  C CB  . TRP A 0 103 . 28.620   12.006  -32.668  1.00 86.13 103 A 1 
ATOM 770  O O   . TRP A 0 103 . 29.193   8.880   -33.628  1.00 86.13 103 A 1 
ATOM 771  C CG  . TRP A 0 103 . 29.130   11.516  -31.347  1.00 86.13 103 A 1 
ATOM 772  C CD1 . TRP A 0 103 . 28.454   11.561  -30.175  1.00 86.13 103 A 1 
ATOM 773  C CD2 . TRP A 0 103 . 30.418   10.900  -31.039  1.00 86.13 103 A 1 
ATOM 774  C CE2 . TRP A 0 103 . 30.456   10.607  -29.642  1.00 86.13 103 A 1 
ATOM 775  C CE3 . TRP A 0 103 . 31.556   10.551  -31.800  1.00 86.13 103 A 1 
ATOM 776  N NE1 . TRP A 0 103 . 29.234   11.033  -29.166  1.00 86.13 103 A 1 
ATOM 777  C CH2 . TRP A 0 103 . 32.674   9.652   -29.821  1.00 86.13 103 A 1 
ATOM 778  C CZ2 . TRP A 0 103 . 31.563   9.998   -29.032  1.00 86.13 103 A 1 
ATOM 779  C CZ3 . TRP A 0 103 . 32.669   9.937   -31.199  1.00 86.13 103 A 1 
ATOM 780  N N   . ASP A 0 104 . 29.526   10.332  -35.312  1.00 81.35 104 A 1 
ATOM 781  C CA  . ASP A 0 104 . 30.505   9.567   -36.083  1.00 81.35 104 A 1 
ATOM 782  C C   . ASP A 0 104 . 31.577   10.554  -36.561  1.00 81.35 104 A 1 
ATOM 783  C CB  . ASP A 0 104 . 29.786   8.874   -37.259  1.00 81.35 104 A 1 
ATOM 784  O O   . ASP A 0 104 . 31.254   11.569  -37.189  1.00 81.35 104 A 1 
ATOM 785  C CG  . ASP A 0 104 . 30.670   7.954   -38.113  1.00 81.35 104 A 1 
ATOM 786  O OD1 . ASP A 0 104 . 31.848   7.747   -37.754  1.00 81.35 104 A 1 
ATOM 787  O OD2 . ASP A 0 104 . 30.139   7.452   -39.133  1.00 81.35 104 A 1 
ATOM 788  N N   . ASN A 0 105 . 32.834   10.293  -36.217  1.00 78.77 105 A 1 
ATOM 789  C CA  . ASN A 0 105 . 33.994   11.033  -36.682  1.00 78.77 105 A 1 
ATOM 790  C C   . ASN A 0 105 . 34.993   10.062  -37.302  1.00 78.77 105 A 1 
ATOM 791  C CB  . ASN A 0 105 . 34.631   11.834  -35.537  1.00 78.77 105 A 1 
ATOM 792  O O   . ASN A 0 105 . 35.495   9.158   -36.633  1.00 78.77 105 A 1 
ATOM 793  C CG  . ASN A 0 105 . 35.776   12.677  -36.075  1.00 78.77 105 A 1 
ATOM 794  N ND2 . ASN A 0 105 . 36.985   12.498  -35.599  1.00 78.77 105 A 1 
ATOM 795  O OD1 . ASN A 0 105 . 35.588   13.486  -36.966  1.00 78.77 105 A 1 
ATOM 796  N N   . LYS A 0 106 . 35.321   10.300  -38.569  1.00 78.38 106 A 1 
ATOM 797  C CA  . LYS A 0 106 . 36.281   9.506   -39.323  1.00 78.38 106 A 1 
ATOM 798  C C   . LYS A 0 106 . 37.420   10.394  -39.790  1.00 78.38 106 A 1 
ATOM 799  C CB  . LYS A 0 106 . 35.544   8.808   -40.470  1.00 78.38 106 A 1 
ATOM 800  O O   . LYS A 0 106 . 37.174   11.315  -40.570  1.00 78.38 106 A 1 
ATOM 801  C CG  . LYS A 0 106 . 36.492   7.853   -41.198  1.00 78.38 106 A 1 
ATOM 802  C CD  . LYS A 0 106 . 35.706   6.863   -42.060  1.00 78.38 106 A 1 
ATOM 803  C CE  . LYS A 0 106 . 36.642   5.726   -42.462  1.00 78.38 106 A 1 
ATOM 804  N NZ  . LYS A 0 106 . 37.503   6.116   -43.590  1.00 78.38 106 A 1 
ATOM 805  N N   . ASP A 0 107 . 38.626   10.083  -39.334  1.00 73.22 107 A 1 
ATOM 806  C CA  . ASP A 0 107 . 39.859   10.711  -39.797  1.00 73.22 107 A 1 
ATOM 807  C C   . ASP A 0 107 . 40.596   9.733   -40.728  1.00 73.22 107 A 1 
ATOM 808  C CB  . ASP A 0 107 . 40.714   11.220  -38.611  1.00 73.22 107 A 1 
ATOM 809  O O   . ASP A 0 107 . 40.741   8.547   -40.439  1.00 73.22 107 A 1 
ATOM 810  C CG  . ASP A 0 107 . 41.006   12.728  -38.692  1.00 73.22 107 A 1 
ATOM 811  O OD1 . ASP A 0 107 . 41.066   13.249  -39.831  1.00 73.22 107 A 1 
ATOM 812  O OD2 . ASP A 0 107 . 41.055   13.375  -37.619  1.00 73.22 107 A 1 
ATOM 813  N N   . ASP A 0 108 . 40.986   10.212  -41.908  1.00 72.67 108 A 1 
ATOM 814  C CA  . ASP A 0 108 . 41.693   9.438   -42.944  1.00 72.67 108 A 1 
ATOM 815  C C   . ASP A 0 108 . 42.948   10.224  -43.359  1.00 72.67 108 A 1 
ATOM 816  C CB  . ASP A 0 108 . 40.805   9.168   -44.182  1.00 72.67 108 A 1 
ATOM 817  O O   . ASP A 0 108 . 43.075   10.665  -44.513  1.00 72.67 108 A 1 
ATOM 818  C CG  . ASP A 0 108 . 39.752   8.065   -44.096  1.00 72.67 108 A 1 
ATOM 819  O OD1 . ASP A 0 108 . 40.044   6.906   -43.721  1.00 72.67 108 A 1 
ATOM 820  O OD2 . ASP A 0 108 . 38.628   8.261   -44.624  1.00 72.67 108 A 1 
ATOM 821  N N   . ASP A 0 109 . 43.848   10.456  -42.407  1.00 75.85 109 A 1 
ATOM 822  C CA  . ASP A 0 109 . 44.999   11.327  -42.610  1.00 75.85 109 A 1 
ATOM 823  C C   . ASP A 0 109 . 46.187   10.607  -43.278  1.00 75.85 109 A 1 
ATOM 824  C CB  . ASP A 0 109 . 45.330   12.141  -41.328  1.00 75.85 109 A 1 
ATOM 825  O O   . ASP A 0 109 . 46.263   9.379   -43.436  1.00 75.85 109 A 1 
ATOM 826  C CG  . ASP A 0 109 . 45.025   13.655  -41.424  1.00 75.85 109 A 1 
ATOM 827  O OD1 . ASP A 0 109 . 44.618   14.124  -42.520  1.00 75.85 109 A 1 
ATOM 828  O OD2 . ASP A 0 109 . 45.364   14.402  -40.479  1.00 75.85 109 A 1 
ATOM 829  N N   . LYS A 0 110 . 47.078   11.418  -43.862  1.00 69.86 110 A 1 
ATOM 830  C CA  . LYS A 0 110 . 48.270   10.950  -44.585  1.00 69.86 110 A 1 
ATOM 831  C C   . LYS A 0 110 . 49.413   11.918  -44.407  1.00 69.86 110 A 1 
ATOM 832  C CB  . LYS A 0 110 . 48.006   10.752  -46.084  1.00 69.86 110 A 1 
ATOM 833  O O   . LYS A 0 110 . 49.385   13.043  -44.909  1.00 69.86 110 A 1 
ATOM 834  C CG  . LYS A 0 110 . 47.055   9.584   -46.310  1.00 69.86 110 A 1 
ATOM 835  C CD  . LYS A 0 110 . 46.841   9.273   -47.783  1.00 69.86 110 A 1 
ATOM 836  C CE  . LYS A 0 110 . 45.785   8.171   -47.764  1.00 69.86 110 A 1 
ATOM 837  N NZ  . LYS A 0 110 . 45.189   7.961   -49.095  1.00 69.86 110 A 1 
ATOM 838  N N   . TRP A 0 111 . 50.482   11.424  -43.803  1.00 66.09 111 A 1 
ATOM 839  C CA  . TRP A 0 111 . 51.651   12.214  -43.461  1.00 66.09 111 A 1 
ATOM 840  C C   . TRP A 0 111 . 52.922   11.628  -44.076  1.00 66.09 111 A 1 
ATOM 841  C CB  . TRP A 0 111 . 51.696   12.443  -41.945  1.00 66.09 111 A 1 
ATOM 842  O O   . TRP A 0 111 . 53.087   10.419  -44.243  1.00 66.09 111 A 1 
ATOM 843  C CG  . TRP A 0 111 . 51.614   11.256  -41.028  1.00 66.09 111 A 1 
ATOM 844  C CD1 . TRP A 0 111 . 50.590   10.370  -40.950  1.00 66.09 111 A 1 
ATOM 845  C CD2 . TRP A 0 111 . 52.444   10.975  -39.858  1.00 66.09 111 A 1 
ATOM 846  C CE2 . TRP A 0 111 . 51.887   9.862   -39.158  1.00 66.09 111 A 1 
ATOM 847  C CE3 . TRP A 0 111 . 53.552   11.622  -39.263  1.00 66.09 111 A 1 
ATOM 848  N NE1 . TRP A 0 111 . 50.771   9.518   -39.884  1.00 66.09 111 A 1 
ATOM 849  C CH2 . TRP A 0 111 . 53.517   10.063  -37.380  1.00 66.09 111 A 1 
ATOM 850  C CZ2 . TRP A 0 111 . 52.416   9.401   -37.946  1.00 66.09 111 A 1 
ATOM 851  C CZ3 . TRP A 0 111 . 54.081   11.175  -38.035  1.00 66.09 111 A 1 
ATOM 852  N N   . GLY A 0 112 . 53.820   12.521  -44.494  1.00 59.72 112 A 1 
ATOM 853  C CA  . GLY A 0 112 . 55.073   12.174  -45.158  1.00 59.72 112 A 1 
ATOM 854  C C   . GLY A 0 112 . 56.270   12.644  -44.346  1.00 59.72 112 A 1 
ATOM 855  O O   . GLY A 0 112 . 56.442   13.845  -44.138  1.00 59.72 112 A 1 
ATOM 856  N N   . ALA A 0 113 . 57.131   11.714  -43.941  1.00 57.00 113 A 1 
ATOM 857  C CA  . ALA A 0 113 . 58.416   12.033  -43.334  1.00 57.00 113 A 1 
ATOM 858  C C   . ALA A 0 113 . 59.482   12.178  -44.432  1.00 57.00 113 A 1 
ATOM 859  C CB  . ALA A 0 113 . 58.762   10.964  -42.292  1.00 57.00 113 A 1 
ATOM 860  O O   . ALA A 0 113 . 59.725   11.252  -45.213  1.00 57.00 113 A 1 
ATOM 861  N N   . GLN A 0 114 . 60.135   13.343  -44.495  1.00 49.33 114 A 1 
ATOM 862  C CA  . GLN A 0 114 . 61.213   13.619  -45.448  1.00 49.33 114 A 1 
ATOM 863  C C   . GLN A 0 114 . 62.572   13.660  -44.740  1.00 49.33 114 A 1 
ATOM 864  C CB  . GLN A 0 114 . 60.905   14.899  -46.244  1.00 49.33 114 A 1 
ATOM 865  O O   . GLN A 0 114 . 62.848   14.561  -43.948  1.00 49.33 114 A 1 
ATOM 866  C CG  . GLN A 0 114 . 61.972   15.150  -47.325  1.00 49.33 114 A 1 
ATOM 867  C CD  . GLN A 0 114 . 61.600   16.264  -48.300  1.00 49.33 114 A 1 
ATOM 868  N NE2 . GLN A 0 114 . 62.544   17.077  -48.719  1.00 49.33 114 A 1 
ATOM 869  O OE1 . GLN A 0 114 . 60.474   16.398  -48.750  1.00 49.33 114 A 1 
ATOM 870  N N   . ALA A 0 115 . 63.433   12.697  -45.073  1.00 48.82 115 A 1 
ATOM 871  C CA  . ALA A 0 115 . 64.815   12.615  -44.611  1.00 48.82 115 A 1 
ATOM 872  C C   . ALA A 0 115 . 65.802   13.020  -45.724  1.00 48.82 115 A 1 
ATOM 873  C CB  . ALA A 0 115 . 65.057   11.197  -44.083  1.00 48.82 115 A 1 
ATOM 874  O O   . ALA A 0 115 . 65.515   12.843  -46.910  1.00 48.82 115 A 1 
ATOM 875  N N   . TRP A 0 116 . 66.964   13.551  -45.331  1.00 43.81 116 A 1 
ATOM 876  C CA  . TRP A 0 116 . 67.993   14.107  -46.220  1.00 43.81 116 A 1 
ATOM 877  C C   . TRP A 0 116 . 69.289   13.306  -46.082  1.00 43.81 116 A 1 
ATOM 878  C CB  . TRP A 0 116 . 68.261   15.572  -45.837  1.00 43.81 116 A 1 
ATOM 879  O O   . TRP A 0 116 . 69.839   13.268  -44.981  1.00 43.81 116 A 1 
ATOM 880  C CG  . TRP A 0 116 . 67.088   16.503  -45.855  1.00 43.81 116 A 1 
ATOM 881  C CD1 . TRP A 0 116 . 66.160   16.625  -44.879  1.00 43.81 116 A 1 
ATOM 882  C CD2 . TRP A 0 116 . 66.715   17.468  -46.883  1.00 43.81 116 A 1 
ATOM 883  C CE2 . TRP A 0 116 . 65.533   18.147  -46.457  1.00 43.81 116 A 1 
ATOM 884  C CE3 . TRP A 0 116 . 67.253   17.837  -48.135  1.00 43.81 116 A 1 
ATOM 885  N NE1 . TRP A 0 116 . 65.230   17.581  -45.236  1.00 43.81 116 A 1 
ATOM 886  C CH2 . TRP A 0 116 . 65.486   19.492  -48.469  1.00 43.81 116 A 1 
ATOM 887  C CZ2 . TRP A 0 116 . 64.919   19.143  -47.230  1.00 43.81 116 A 1 
ATOM 888  C CZ3 . TRP A 0 116 . 66.648   18.838  -48.919  1.00 43.81 116 A 1 
ATOM 889  N N   . GLY A 0 117 . 69.753   12.665  -47.158  1.00 55.31 117 A 1 
ATOM 890  C CA  . GLY A 0 117 . 71.015   11.914  -47.189  1.00 55.31 117 A 1 
ATOM 891  C C   . GLY A 0 117 . 72.125   12.649  -47.943  1.00 55.31 117 A 1 
ATOM 892  O O   . GLY A 0 117 . 71.864   13.620  -48.653  1.00 55.31 117 A 1 
ATOM 893  N N   . GLN A 0 118 . 73.361   12.177  -47.783  1.00 44.84 118 A 1 
ATOM 894  C CA  . GLN A 0 118 . 74.518   12.603  -48.572  1.00 44.84 118 A 1 
ATOM 895  C C   . GLN A 0 118 . 75.429   11.391  -48.798  1.00 44.84 118 A 1 
ATOM 896  C CB  . GLN A 0 118 . 75.250   13.747  -47.841  1.00 44.84 118 A 1 
ATOM 897  O O   . GLN A 0 118 . 76.212   11.032  -47.915  1.00 44.84 118 A 1 
ATOM 898  C CG  . GLN A 0 118 . 76.481   14.251  -48.618  1.00 44.84 118 A 1 
ATOM 899  C CD  . GLN A 0 118 . 77.290   15.312  -47.876  1.00 44.84 118 A 1 
ATOM 900  N NE2 . GLN A 0 118 . 78.325   15.846  -48.477  1.00 44.84 118 A 1 
ATOM 901  O OE1 . GLN A 0 118 . 77.061   15.684  -46.734  1.00 44.84 118 A 1 
ATOM 902  N N   . ASP A 0 119 . 75.347   10.789  -49.982  1.00 48.22 119 A 1 
ATOM 903  C CA  . ASP A 0 119 . 76.397   9.899   -50.473  1.00 48.22 119 A 1 
ATOM 904  C C   . ASP A 0 119 . 77.664   10.698  -50.827  1.00 48.22 119 A 1 
ATOM 905  C CB  . ASP A 0 119 . 75.892   8.999   -51.620  1.00 48.22 119 A 1 
ATOM 906  O O   . ASP A 0 119 . 77.690   11.936  -50.846  1.00 48.22 119 A 1 
ATOM 907  C CG  . ASP A 0 119 . 74.950   9.690   -52.608  1.00 48.22 119 A 1 
ATOM 908  O OD1 . ASP A 0 119 . 75.126   10.907  -52.831  1.00 48.22 119 A 1 
ATOM 909  O OD2 . ASP A 0 119 . 73.966   9.016   -52.997  1.00 48.22 119 A 1 
ATOM 910  N N   . ARG A 0 120 . 78.778   9.972   -50.958  1.00 39.78 120 A 1 
ATOM 911  C CA  . ARG A 0 120 . 80.112   10.528  -51.228  1.00 39.78 120 A 1 
ATOM 912  C C   . ARG A 0 120 . 80.905   9.587   -52.124  1.00 39.78 120 A 1 
ATOM 913  C CB  . ARG A 0 120 . 80.887   10.808  -49.933  1.00 39.78 120 A 1 
ATOM 914  O O   . ARG A 0 120 . 81.993   9.137   -51.751  1.00 39.78 120 A 1 
ATOM 915  C CG  . ARG A 0 120 . 80.196   11.766  -48.966  1.00 39.78 120 A 1 
ATOM 916  C CD  . ARG A 0 120 . 81.160   12.043  -47.811  1.00 39.78 120 A 1 
ATOM 917  N NE  . ARG A 0 120 . 80.424   12.181  -46.549  1.00 39.78 120 A 1 
ATOM 918  N NH1 . ARG A 0 120 . 82.238   12.147  -45.157  1.00 39.78 120 A 1 
ATOM 919  N NH2 . ARG A 0 120 . 80.162   12.158  -44.303  1.00 39.78 120 A 1 
ATOM 920  C CZ  . ARG A 0 120 . 80.945   12.165  -45.343  1.00 39.78 120 A 1 
ATOM 921  N N   . ASP A 0 121 . 80.347   9.260   -53.277  1.00 50.36 121 A 1 
ATOM 922  C CA  . ASP A 0 121 . 81.083   8.554   -54.310  1.00 50.36 121 A 1 
ATOM 923  C C   . ASP A 0 121 . 82.120   9.474   -54.988  1.00 50.36 121 A 1 
ATOM 924  C CB  . ASP A 0 121 . 80.116   7.816   -55.255  1.00 50.36 121 A 1 
ATOM 925  O O   . ASP A 0 121 . 82.275   10.663  -54.684  1.00 50.36 121 A 1 
ATOM 926  C CG  . ASP A 0 121 . 79.178   8.708   -56.071  1.00 50.36 121 A 1 
ATOM 927  O OD1 . ASP A 0 121 . 78.693   9.706   -55.498  1.00 50.36 121 A 1 
ATOM 928  O OD2 . ASP A 0 121 . 78.979   8.351   -57.257  1.00 50.36 121 A 1 
ATOM 929  N N   . VAL A 0 122 . 82.969   8.875   -55.825  1.00 38.13 122 A 1 
ATOM 930  C CA  . VAL A 0 122 . 84.119   9.560   -56.428  1.00 38.13 122 A 1 
ATOM 931  C C   . VAL A 0 122 . 83.840   9.834   -57.899  1.00 38.13 122 A 1 
ATOM 932  C CB  . VAL A 0 122 . 85.432   8.787   -56.199  1.00 38.13 122 A 1 
ATOM 933  O O   . VAL A 0 122 . 84.009   8.959   -58.755  1.00 38.13 122 A 1 
ATOM 934  C CG1 . VAL A 0 122 . 86.629   9.488   -56.865  1.00 38.13 122 A 1 
ATOM 935  C CG2 . VAL A 0 122 . 85.756   8.682   -54.701  1.00 38.13 122 A 1 
ATOM 936  N N   . TYR A 0 123 . 83.492   11.087  -58.197  1.00 35.24 123 A 1 
ATOM 937  C CA  . TYR A 0 123 . 83.244   11.554  -59.557  1.00 35.24 123 A 1 
ATOM 938  C C   . TYR A 0 123 . 84.365   11.170  -60.535  1.00 35.24 123 A 1 
ATOM 939  C CB  . TYR A 0 123 . 83.049   13.079  -59.570  1.00 35.24 123 A 1 
ATOM 940  O O   . TYR A 0 123 . 85.534   11.527  -60.359  1.00 35.24 123 A 1 
ATOM 941  C CG  . TYR A 0 123 . 82.185   13.582  -60.713  1.00 35.24 123 A 1 
ATOM 942  C CD1 . TYR A 0 123 . 82.647   14.548  -61.630  1.00 35.24 123 A 1 
ATOM 943  C CD2 . TYR A 0 123 . 80.860   13.132  -60.796  1.00 35.24 123 A 1 
ATOM 944  C CE1 . TYR A 0 123 . 81.757   15.095  -62.582  1.00 35.24 123 A 1 
ATOM 945  C CE2 . TYR A 0 123 . 79.955   13.707  -61.698  1.00 35.24 123 A 1 
ATOM 946  O OH  . TYR A 0 123 . 79.511   15.281  -63.437  1.00 35.24 123 A 1 
ATOM 947  C CZ  . TYR A 0 123 . 80.399   14.702  -62.587  1.00 35.24 123 A 1 
ATOM 948  N N   . GLY A 0 124 . 83.993   10.495  -61.628  1.00 39.42 124 A 1 
ATOM 949  C CA  . GLY A 0 124 . 84.861   10.313  -62.798  1.00 39.42 124 A 1 
ATOM 950  C C   . GLY A 0 124 . 85.275   8.882   -63.153  1.00 39.42 124 A 1 
ATOM 951  O O   . GLY A 0 124 . 85.957   8.709   -64.161  1.00 39.42 124 A 1 
ATOM 952  N N   . ALA A 0 125 . 84.827   7.846   -62.433  1.00 35.87 125 A 1 
ATOM 953  C CA  . ALA A 0 125 . 85.102   6.441   -62.788  1.00 35.87 125 A 1 
ATOM 954  C C   . ALA A 0 125 . 84.397   5.942   -64.080  1.00 35.87 125 A 1 
ATOM 955  C CB  . ALA A 0 125 . 84.802   5.557   -61.571  1.00 35.87 125 A 1 
ATOM 956  O O   . ALA A 0 125 . 84.478   4.763   -64.431  1.00 35.87 125 A 1 
ATOM 957  N N   . SER A 0 126 . 83.726   6.819   -64.837  1.00 36.64 126 A 1 
ATOM 958  C CA  . SER A 0 126 . 83.107   6.466   -66.119  1.00 36.64 126 A 1 
ATOM 959  C C   . SER A 0 126 . 84.159   6.122   -67.185  1.00 36.64 126 A 1 
ATOM 960  C CB  . SER A 0 126 . 82.172   7.582   -66.590  1.00 36.64 126 A 1 
ATOM 961  O O   . SER A 0 126 . 85.026   6.933   -67.520  1.00 36.64 126 A 1 
ATOM 962  O OG  . SER A 0 126 . 82.894   8.770   -66.845  1.00 36.64 126 A 1 
ATOM 963  N N   . SER A 0 127 . 84.066   4.918   -67.751  1.00 36.50 127 A 1 
ATOM 964  C CA  . SER A 0 127 . 85.084   4.299   -68.608  1.00 36.50 127 A 1 
ATOM 965  C C   . SER A 0 127 . 85.181   4.891   -70.030  1.00 36.50 127 A 1 
ATOM 966  C CB  . SER A 0 127 . 84.830   2.785   -68.634  1.00 36.50 127 A 1 
ATOM 967  O O   . SER A 0 127 . 84.855   4.226   -71.020  1.00 36.50 127 A 1 
ATOM 968  O OG  . SER A 0 127 . 83.572   2.517   -69.226  1.00 36.50 127 A 1 
ATOM 969  N N   . TYR A 0 128 . 85.666   6.127   -70.166  1.00 33.46 128 A 1 
ATOM 970  C CA  . TYR A 0 128 . 85.880   6.795   -71.458  1.00 33.46 128 A 1 
ATOM 971  C C   . TYR A 0 128 . 87.356   6.781   -71.885  1.00 33.46 128 A 1 
ATOM 972  C CB  . TYR A 0 128 . 85.273   8.203   -71.433  1.00 33.46 128 A 1 
ATOM 973  O O   . TYR A 0 128 . 88.106   7.724   -71.655  1.00 33.46 128 A 1 
ATOM 974  C CG  . TYR A 0 128 . 83.757   8.202   -71.374  1.00 33.46 128 A 1 
ATOM 975  C CD1 . TYR A 0 128 . 83.002   7.884   -72.521  1.00 33.46 128 A 1 
ATOM 976  C CD2 . TYR A 0 128 . 83.102   8.518   -70.170  1.00 33.46 128 A 1 
ATOM 977  C CE1 . TYR A 0 128 . 81.595   7.878   -72.460  1.00 33.46 128 A 1 
ATOM 978  C CE2 . TYR A 0 128 . 81.696   8.523   -70.107  1.00 33.46 128 A 1 
ATOM 979  O OH  . TYR A 0 128 . 79.582   8.199   -71.203  1.00 33.46 128 A 1 
ATOM 980  C CZ  . TYR A 0 128 . 80.939   8.198   -71.252  1.00 33.46 128 A 1 
ATOM 981  N N   . GLY A 0 129 . 87.773   5.700   -72.555  1.00 35.90 129 A 1 
ATOM 982  C CA  . GLY A 0 129 . 89.152   5.534   -73.051  1.00 35.90 129 A 1 
ATOM 983  C C   . GLY A 0 129 . 89.310   4.570   -74.233  1.00 35.90 129 A 1 
ATOM 984  O O   . GLY A 0 129 . 90.386   4.017   -74.450  1.00 35.90 129 A 1 
ATOM 985  N N   . LYS A 0 130 . 88.238   4.308   -74.992  1.00 31.08 130 A 1 
ATOM 986  C CA  . LYS A 0 130 . 88.216   3.259   -76.024  1.00 31.08 130 A 1 
ATOM 987  C C   . LYS A 0 130 . 88.730   3.770   -77.385  1.00 31.08 130 A 1 
ATOM 988  C CB  . LYS A 0 130 . 86.804   2.633   -76.073  1.00 31.08 130 A 1 
ATOM 989  O O   . LYS A 0 130 . 88.001   4.422   -78.120  1.00 31.08 130 A 1 
ATOM 990  C CG  . LYS A 0 130 . 86.820   1.135   -76.422  1.00 31.08 130 A 1 
ATOM 991  C CD  . LYS A 0 130 . 85.395   0.556   -76.385  1.00 31.08 130 A 1 
ATOM 992  C CE  . LYS A 0 130 . 85.405   -0.973  -76.508  1.00 31.08 130 A 1 
ATOM 993  N NZ  . LYS A 0 130 . 84.033   -1.536  -76.423  1.00 31.08 130 A 1 
ATOM 994  N N   . ALA A 0 131 . 89.971   3.406   -77.721  1.00 34.49 131 A 1 
ATOM 995  C CA  . ALA A 0 131 . 90.492   3.211   -79.087  1.00 34.49 131 A 1 
ATOM 996  C C   . ALA A 0 131 . 90.257   4.325   -80.148  1.00 34.49 131 A 1 
ATOM 997  C CB  . ALA A 0 131 . 90.005   1.831   -79.562  1.00 34.49 131 A 1 
ATOM 998  O O   . ALA A 0 131 . 89.564   4.097   -81.137  1.00 34.49 131 A 1 
ATOM 999  N N   . ALA A 0 132 . 90.909   5.490   -80.009  1.00 32.02 132 A 1 
ATOM 1000 C CA  . ALA A 0 132 . 90.741   6.633   -80.931  1.00 32.02 132 A 1 
ATOM 1001 C C   . ALA A 0 132 . 92.018   7.142   -81.655  1.00 32.02 132 A 1 
ATOM 1002 C CB  . ALA A 0 132 . 89.996   7.746   -80.179  1.00 32.02 132 A 1 
ATOM 1003 O O   . ALA A 0 132 . 92.009   8.254   -82.171  1.00 32.02 132 A 1 
ATOM 1004 N N   . SER A 0 133 . 93.116   6.372   -81.719  1.00 38.23 133 A 1 
ATOM 1005 C CA  . SER A 0 133 . 94.382   6.816   -82.359  1.00 38.23 133 A 1 
ATOM 1006 C C   . SER A 0 133 . 94.956   5.889   -83.444  1.00 38.23 133 A 1 
ATOM 1007 C CB  . SER A 0 133 . 95.436   7.125   -81.291  1.00 38.23 133 A 1 
ATOM 1008 O O   . SER A 0 133 . 96.045   6.142   -83.949  1.00 38.23 133 A 1 
ATOM 1009 O OG  . SER A 0 133 . 95.688   5.977   -80.502  1.00 38.23 133 A 1 
ATOM 1010 N N   . ALA A 0 134 . 94.231   4.841   -83.850  1.00 35.39 134 A 1 
ATOM 1011 C CA  . ALA A 0 134 . 94.681   3.874   -84.863  1.00 35.39 134 A 1 
ATOM 1012 C C   . ALA A 0 134 . 94.177   4.167   -86.298  1.00 35.39 134 A 1 
ATOM 1013 C CB  . ALA A 0 134 . 94.312   2.466   -84.374  1.00 35.39 134 A 1 
ATOM 1014 O O   . ALA A 0 134 . 94.230   3.284   -87.149  1.00 35.39 134 A 1 
ATOM 1015 N N   . ALA A 0 135 . 93.641   5.368   -86.560  1.00 36.40 135 A 1 
ATOM 1016 C CA  . ALA A 0 135 . 92.858   5.664   -87.770  1.00 36.40 135 A 1 
ATOM 1017 C C   . ALA A 0 135 . 93.311   6.891   -88.594  1.00 36.40 135 A 1 
ATOM 1018 C CB  . ALA A 0 135 . 91.375   5.730   -87.379  1.00 36.40 135 A 1 
ATOM 1019 O O   . ALA A 0 135 . 92.617   7.250   -89.545  1.00 36.40 135 A 1 
ATOM 1020 N N   . ASP A 0 136 . 94.468   7.500   -88.305  1.00 34.40 136 A 1 
ATOM 1021 C CA  . ASP A 0 136 . 95.107   8.442   -89.245  1.00 34.40 136 A 1 
ATOM 1022 C C   . ASP A 0 136 . 95.813   7.647   -90.358  1.00 34.40 136 A 1 
ATOM 1023 C CB  . ASP A 0 136 . 96.022   9.455   -88.521  1.00 34.40 136 A 1 
ATOM 1024 O O   . ASP A 0 136 . 97.021   7.413   -90.339  1.00 34.40 136 A 1 
ATOM 1025 C CG  . ASP A 0 136 . 95.370   10.822  -88.255  1.00 34.40 136 A 1 
ATOM 1026 O OD1 . ASP A 0 136 . 94.427   11.200  -88.988  1.00 34.40 136 A 1 
ATOM 1027 O OD2 . ASP A 0 136 . 95.870   11.518  -87.342  1.00 34.40 136 A 1 
ATOM 1028 N N   . ALA A 0 137 . 95.003   7.157   -91.299  1.00 34.20 137 A 1 
ATOM 1029 C CA  . ALA A 0 137 . 95.419   6.312   -92.411  1.00 34.20 137 A 1 
ATOM 1030 C C   . ALA A 0 137 . 95.833   7.118   -93.658  1.00 34.20 137 A 1 
ATOM 1031 C CB  . ALA A 0 137 . 94.290   5.320   -92.716  1.00 34.20 137 A 1 
ATOM 1032 O O   . ALA A 0 137 . 95.265   8.163   -93.985  1.00 34.20 137 A 1 
ATOM 1033 N N   . ASP A 0 138 . 96.797   6.578   -94.402  1.00 34.06 138 A 1 
ATOM 1034 C CA  . ASP A 0 138 . 97.339   7.151   -95.634  1.00 34.06 138 A 1 
ATOM 1035 C C   . ASP A 0 138 . 96.293   7.320   -96.753  1.00 34.06 138 A 1 
ATOM 1036 C CB  . ASP A 0 138 . 98.439   6.216   -96.161  1.00 34.06 138 A 1 
ATOM 1037 O O   . ASP A 0 138 . 95.824   6.332   -97.321  1.00 34.06 138 A 1 
ATOM 1038 C CG  . ASP A 0 138 . 99.577   6.021   -95.167  1.00 34.06 138 A 1 
ATOM 1039 O OD1 . ASP A 0 138 . 100.418  6.944   -95.096  1.00 34.06 138 A 1 
ATOM 1040 O OD2 . ASP A 0 138 . 99.589   4.954   -94.516  1.00 34.06 138 A 1 
ATOM 1041 N N   . GLN A 0 139 . 95.993   8.559   -97.184  1.00 33.27 139 A 1 
ATOM 1042 C CA  . GLN A 0 139 . 95.267   8.756   -98.454  1.00 33.27 139 A 1 
ATOM 1043 C C   . GLN A 0 139 . 95.470   10.103  -99.184  1.00 33.27 139 A 1 
ATOM 1044 C CB  . GLN A 0 139 . 93.771   8.389   -98.300  1.00 33.27 139 A 1 
ATOM 1045 O O   . GLN A 0 139 . 94.507   10.795  -99.514  1.00 33.27 139 A 1 
ATOM 1046 C CG  . GLN A 0 139 . 93.268   7.803   -99.632  1.00 33.27 139 A 1 
ATOM 1047 C CD  . GLN A 0 139 . 91.835   7.295   -99.568  1.00 33.27 139 A 1 
ATOM 1048 N NE2 . GLN A 0 139 . 91.532   6.190   -100.214 1.00 33.27 139 A 1 
ATOM 1049 O OE1 . GLN A 0 139 . 90.947   7.886   -98.981  1.00 33.27 139 A 1 
ATOM 1050 N N   . ARG A 0 140 . 96.711   10.463  -99.552  1.00 35.68 140 A 1 
ATOM 1051 C CA  . ARG A 0 140 . 96.965   11.445  -100.642 1.00 35.68 140 A 1 
ATOM 1052 C C   . ARG A 0 140 . 98.070   11.015  -101.611 1.00 35.68 140 A 1 
ATOM 1053 C CB  . ARG A 0 140 . 97.133   12.895  -100.132 1.00 35.68 140 A 1 
ATOM 1054 O O   . ARG A 0 140 . 99.044   11.727  -101.828 1.00 35.68 140 A 1 
ATOM 1055 C CG  . ARG A 0 140 . 95.801   13.488  -99.649  1.00 35.68 140 A 1 
ATOM 1056 C CD  . ARG A 0 140 . 95.839   15.011  -99.505  1.00 35.68 140 A 1 
ATOM 1057 N NE  . ARG A 0 140 . 94.606   15.480  -98.842  1.00 35.68 140 A 1 
ATOM 1058 N NH1 . ARG A 0 140 . 93.957   17.150  -100.291 1.00 35.68 140 A 1 
ATOM 1059 N NH2 . ARG A 0 140 . 92.718   16.690  -98.495  1.00 35.68 140 A 1 
ATOM 1060 C CZ  . ARG A 0 140 . 93.773   16.434  -99.215  1.00 35.68 140 A 1 
ATOM 1061 N N   . ALA A 0 141 . 97.856   9.872   -102.257 1.00 32.15 141 A 1 
ATOM 1062 C CA  . ALA A 0 141 . 98.549   9.501   -103.487 1.00 32.15 141 A 1 
ATOM 1063 C C   . ALA A 0 141 . 97.617   9.730   -104.692 1.00 32.15 141 A 1 
ATOM 1064 C CB  . ALA A 0 141 . 99.040   8.053   -103.364 1.00 32.15 141 A 1 
ATOM 1065 O O   . ALA A 0 141 . 96.821   8.863   -105.043 1.00 32.15 141 A 1 
ATOM 1066 N N   . TYR A 0 142 . 97.703   10.903  -105.325 1.00 31.35 142 A 1 
ATOM 1067 C CA  . TYR A 0 142 . 97.100   11.148  -106.640 1.00 31.35 142 A 1 
ATOM 1068 C C   . TYR A 0 142 . 98.092   11.936  -107.494 1.00 31.35 142 A 1 
ATOM 1069 C CB  . TYR A 0 142 . 95.726   11.829  -106.524 1.00 31.35 142 A 1 
ATOM 1070 O O   . TYR A 0 142 . 98.570   12.993  -107.085 1.00 31.35 142 A 1 
ATOM 1071 C CG  . TYR A 0 142 . 94.688   11.181  -107.421 1.00 31.35 142 A 1 
ATOM 1072 C CD1 . TYR A 0 142 . 94.458   11.663  -108.726 1.00 31.35 142 A 1 
ATOM 1073 C CD2 . TYR A 0 142 . 93.985   10.052  -106.956 1.00 31.35 142 A 1 
ATOM 1074 C CE1 . TYR A 0 142 . 93.511   11.028  -109.556 1.00 31.35 142 A 1 
ATOM 1075 C CE2 . TYR A 0 142 . 93.037   9.418   -107.781 1.00 31.35 142 A 1 
ATOM 1076 O OH  . TYR A 0 142 . 91.881   9.286   -109.873 1.00 31.35 142 A 1 
ATOM 1077 C CZ  . TYR A 0 142 . 92.796   9.905   -109.081 1.00 31.35 142 A 1 
ATOM 1078 N N   . GLY A 0 143 . 98.490   11.355  -108.624 1.00 30.35 143 A 1 
ATOM 1079 C CA  . GLY A 0 143 . 99.675   11.788  -109.360 1.00 30.35 143 A 1 
ATOM 1080 C C   . GLY A 0 143 . 99.447   12.967  -110.303 1.00 30.35 143 A 1 
ATOM 1081 O O   . GLY A 0 143 . 98.342   13.206  -110.786 1.00 30.35 143 A 1 
ATOM 1082 N N   . SER A 0 144 . 100.547  13.631  -110.653 1.00 35.58 144 A 1 
ATOM 1083 C CA  . SER A 0 144 . 100.653  14.469  -111.847 1.00 35.58 144 A 1 
ATOM 1084 C C   . SER A 0 144 . 102.052  14.316  -112.443 1.00 35.58 144 A 1 
ATOM 1085 C CB  . SER A 0 144 . 100.304  15.929  -111.551 1.00 35.58 144 A 1 
ATOM 1086 O O   . SER A 0 144 . 103.059  14.519  -111.767 1.00 35.58 144 A 1 
ATOM 1087 O OG  . SER A 0 144 . 101.081  16.432  -110.486 1.00 35.58 144 A 1 
ATOM 1088 N N   . ASP A 0 145 . 102.082  13.889  -113.700 1.00 30.63 145 A 1 
ATOM 1089 C CA  . ASP A 0 145 . 103.245  13.429  -114.456 1.00 30.63 145 A 1 
ATOM 1090 C C   . ASP A 0 145 . 104.015  14.594  -115.123 1.00 30.63 145 A 1 
ATOM 1091 C CB  . ASP A 0 145 . 102.676  12.417  -115.470 1.00 30.63 145 A 1 
ATOM 1092 O O   . ASP A 0 145 . 103.418  15.603  -115.484 1.00 30.63 145 A 1 
ATOM 1093 C CG  . ASP A 0 145 . 103.706  11.723  -116.353 1.00 30.63 145 A 1 
ATOM 1094 O OD1 . ASP A 0 145 . 103.725  11.959  -117.580 1.00 30.63 145 A 1 
ATOM 1095 O OD2 . ASP A 0 145 . 104.503  10.900  -115.848 1.00 30.63 145 A 1 
ATOM 1096 N N   . LYS A 0 146 . 105.335  14.420  -115.292 1.00 32.99 146 A 1 
ATOM 1097 C CA  . LYS A 0 146 . 106.266  15.129  -116.207 1.00 32.99 146 A 1 
ATOM 1098 C C   . LYS A 0 146 . 106.051  16.633  -116.501 1.00 32.99 146 A 1 
ATOM 1099 C CB  . LYS A 0 146 . 106.279  14.389  -117.558 1.00 32.99 146 A 1 
ATOM 1100 O O   . LYS A 0 146 . 105.218  17.019  -117.314 1.00 32.99 146 A 1 
ATOM 1101 C CG  . LYS A 0 146 . 106.851  12.964  -117.501 1.00 32.99 146 A 1 
ATOM 1102 C CD  . LYS A 0 146 . 106.691  12.287  -118.874 1.00 32.99 146 A 1 
ATOM 1103 C CE  . LYS A 0 146 . 106.784  10.756  -118.819 1.00 32.99 146 A 1 
ATOM 1104 N NZ  . LYS A 0 146 . 105.565  10.172  -118.214 1.00 32.99 146 A 1 
ATOM 1105 N N   . SER A 0 147 . 107.044  17.442  -116.117 1.00 35.60 147 A 1 
ATOM 1106 C CA  . SER A 0 147 . 107.524  18.527  -116.992 1.00 35.60 147 A 1 
ATOM 1107 C C   . SER A 0 147 . 109.051  18.633  -116.956 1.00 35.60 147 A 1 
ATOM 1108 C CB  . SER A 0 147 . 106.868  19.867  -116.666 1.00 35.60 147 A 1 
ATOM 1109 O O   . SER A 0 147 . 109.661  18.639  -115.888 1.00 35.60 147 A 1 
ATOM 1110 O OG  . SER A 0 147 . 107.203  20.779  -117.694 1.00 35.60 147 A 1 
ATOM 1111 N N   . TYR A 0 148 . 109.670  18.669  -118.137 1.00 31.97 148 A 1 
ATOM 1112 C CA  . TYR A 0 148 . 111.117  18.800  -118.316 1.00 31.97 148 A 1 
ATOM 1113 C C   . TYR A 0 148 . 111.552  20.259  -118.123 1.00 31.97 148 A 1 
ATOM 1114 C CB  . TYR A 0 148 . 111.515  18.328  -119.728 1.00 31.97 148 A 1 
ATOM 1115 O O   . TYR A 0 148 . 111.034  21.154  -118.786 1.00 31.97 148 A 1 
ATOM 1116 C CG  . TYR A 0 148 . 111.878  16.860  -119.876 1.00 31.97 148 A 1 
ATOM 1117 C CD1 . TYR A 0 148 . 113.204  16.502  -120.193 1.00 31.97 148 A 1 
ATOM 1118 C CD2 . TYR A 0 148 . 110.894  15.859  -119.756 1.00 31.97 148 A 1 
ATOM 1119 C CE1 . TYR A 0 148 . 113.550  15.153  -120.397 1.00 31.97 148 A 1 
ATOM 1120 C CE2 . TYR A 0 148 . 111.236  14.506  -119.956 1.00 31.97 148 A 1 
ATOM 1121 O OH  . TYR A 0 148 . 112.882  12.847  -120.486 1.00 31.97 148 A 1 
ATOM 1122 C CZ  . TYR A 0 148 . 112.562  14.151  -120.281 1.00 31.97 148 A 1 
ATOM 1123 N N   . GLY A 0 149 . 112.573  20.487  -117.295 1.00 35.82 149 A 1 
ATOM 1124 C CA  . GLY A 0 149 . 113.192  21.802  -117.116 1.00 35.82 149 A 1 
ATOM 1125 C C   . GLY A 0 149 . 114.644  21.683  -116.647 1.00 35.82 149 A 1 
ATOM 1126 O O   . GLY A 0 149 . 114.876  21.594  -115.442 1.00 35.82 149 A 1 
ATOM 1127 N N   . PRO A 0 150 . 115.637  21.650  -117.555 1.00 35.94 150 A 1 
ATOM 1128 C CA  . PRO A 0 150 . 117.040  21.576  -117.169 1.00 35.94 150 A 1 
ATOM 1129 C C   . PRO A 0 150 . 117.533  22.948  -116.690 1.00 35.94 150 A 1 
ATOM 1130 C CB  . PRO A 0 150 . 117.769  21.077  -118.423 1.00 35.94 150 A 1 
ATOM 1131 O O   . PRO A 0 150 . 117.832  23.819  -117.503 1.00 35.94 150 A 1 
ATOM 1132 C CG  . PRO A 0 150 . 116.920  21.623  -119.573 1.00 35.94 150 A 1 
ATOM 1133 C CD  . PRO A 0 150 . 115.498  21.622  -119.006 1.00 35.94 150 A 1 
ATOM 1134 N N   . ASN A 0 151 . 117.661  23.130  -115.373 1.00 38.26 151 A 1 
ATOM 1135 C CA  . ASN A 0 151 . 118.369  24.271  -114.788 1.00 38.26 151 A 1 
ATOM 1136 C C   . ASN A 0 151 . 119.692  23.809  -114.137 1.00 38.26 151 A 1 
ATOM 1137 C CB  . ASN A 0 151 . 117.447  25.031  -113.818 1.00 38.26 151 A 1 
ATOM 1138 O O   . ASN A 0 151 . 119.677  23.318  -113.005 1.00 38.26 151 A 1 
ATOM 1139 C CG  . ASN A 0 151 . 118.052  26.366  -113.408 1.00 38.26 151 A 1 
ATOM 1140 N ND2 . ASN A 0 151 . 117.455  27.053  -112.465 1.00 38.26 151 A 1 
ATOM 1141 O OD1 . ASN A 0 151 . 119.051  26.822  -113.937 1.00 38.26 151 A 1 
ATOM 1142 N N   . PRO A 0 152 . 120.836  23.908  -114.839 1.00 34.73 152 A 1 
ATOM 1143 C CA  . PRO A 0 152 . 122.132  23.487  -114.323 1.00 34.73 152 A 1 
ATOM 1144 C C   . PRO A 0 152 . 122.810  24.607  -113.515 1.00 34.73 152 A 1 
ATOM 1145 C CB  . PRO A 0 152 . 122.919  23.067  -115.570 1.00 34.73 152 A 1 
ATOM 1146 O O   . PRO A 0 152 . 123.665  25.328  -114.024 1.00 34.73 152 A 1 
ATOM 1147 C CG  . PRO A 0 152 . 122.414  24.039  -116.637 1.00 34.73 152 A 1 
ATOM 1148 C CD  . PRO A 0 152 . 120.953  24.267  -116.248 1.00 34.73 152 A 1 
ATOM 1149 N N   . ALA A 0 153 . 122.474  24.715  -112.230 1.00 36.36 153 A 1 
ATOM 1150 C CA  . ALA A 0 153 . 123.255  25.475  -111.252 1.00 36.36 153 A 1 
ATOM 1151 C C   . ALA A 0 153 . 123.146  24.805  -109.875 1.00 36.36 153 A 1 
ATOM 1152 C CB  . ALA A 0 153 . 122.782  26.934  -111.234 1.00 36.36 153 A 1 
ATOM 1153 O O   . ALA A 0 153 . 122.143  24.937  -109.177 1.00 36.36 153 A 1 
ATOM 1154 N N   . GLY A 0 154 . 124.161  24.025  -109.501 1.00 36.51 154 A 1 
ATOM 1155 C CA  . GLY A 0 154 . 124.169  23.314  -108.226 1.00 36.51 154 A 1 
ATOM 1156 C C   . GLY A 0 154 . 124.604  24.216  -107.076 1.00 36.51 154 A 1 
ATOM 1157 O O   . GLY A 0 154 . 125.752  24.653  -107.055 1.00 36.51 154 A 1 
ATOM 1158 N N   . GLN A 0 155 . 123.738  24.414  -106.078 1.00 36.12 155 A 1 
ATOM 1159 C CA  . GLN A 0 155 . 124.164  24.948  -104.785 1.00 36.12 155 A 1 
ATOM 1160 C C   . GLN A 0 155 . 123.407  24.290  -103.620 1.00 36.12 155 A 1 
ATOM 1161 C CB  . GLN A 0 155 . 124.114  26.491  -104.797 1.00 36.12 155 A 1 
ATOM 1162 O O   . GLN A 0 155 . 122.203  24.446  -103.462 1.00 36.12 155 A 1 
ATOM 1163 C CG  . GLN A 0 155 . 125.370  27.121  -104.152 1.00 36.12 155 A 1 
ATOM 1164 C CD  . GLN A 0 155 . 125.909  28.340  -104.905 1.00 36.12 155 A 1 
ATOM 1165 N NE2 . GLN A 0 155 . 126.404  29.342  -104.214 1.00 36.12 155 A 1 
ATOM 1166 O OE1 . GLN A 0 155 . 125.941  28.416  -106.120 1.00 36.12 155 A 1 
ATOM 1167 N N   . SER A 0 156 . 124.173  23.503  -102.859 1.00 31.96 156 A 1 
ATOM 1168 C CA  . SER A 0 156 . 123.933  22.907  -101.536 1.00 31.96 156 A 1 
ATOM 1169 C C   . SER A 0 156 . 122.512  22.895  -100.945 1.00 31.96 156 A 1 
ATOM 1170 C CB  . SER A 0 156 . 124.865  23.584  -100.529 1.00 31.96 156 A 1 
ATOM 1171 O O   . SER A 0 156 . 122.030  23.889  -100.411 1.00 31.96 156 A 1 
ATOM 1172 O OG  . SER A 0 156 . 124.957  22.797  -99.361  1.00 31.96 156 A 1 
ATOM 1173 N N   . TRP A 0 157 . 121.958  21.683  -100.865 1.00 27.75 157 A 1 
ATOM 1174 C CA  . TRP A 0 157 . 121.525  21.041  -99.614  1.00 27.75 157 A 1 
ATOM 1175 C C   . TRP A 0 157 . 121.308  21.959  -98.395  1.00 27.75 157 A 1 
ATOM 1176 C CB  . TRP A 0 157 . 122.584  19.988  -99.224  1.00 27.75 157 A 1 
ATOM 1177 O O   . TRP A 0 157 . 122.270  22.397  -97.762  1.00 27.75 157 A 1 
ATOM 1178 C CG  . TRP A 0 157 . 122.663  18.727  -100.035 1.00 27.75 157 A 1 
ATOM 1179 C CD1 . TRP A 0 157 . 122.861  18.629  -101.371 1.00 27.75 157 A 1 
ATOM 1180 C CD2 . TRP A 0 157 . 122.604  17.349  -99.544  1.00 27.75 157 A 1 
ATOM 1181 C CE2 . TRP A 0 157 . 122.729  16.466  -100.657 1.00 27.75 157 A 1 
ATOM 1182 C CE3 . TRP A 0 157 . 122.469  16.754  -98.269  1.00 27.75 157 A 1 
ATOM 1183 N NE1 . TRP A 0 157 . 122.877  17.300  -101.743 1.00 27.75 157 A 1 
ATOM 1184 C CH2 . TRP A 0 157 . 122.558  14.512  -99.242  1.00 27.75 157 A 1 
ATOM 1185 C CZ2 . TRP A 0 157 . 122.702  15.071  -100.523 1.00 27.75 157 A 1 
ATOM 1186 C CZ3 . TRP A 0 157 . 122.447  15.353  -98.120  1.00 27.75 157 A 1 
ATOM 1187 N N   . ASN A 0 158 . 120.052  22.059  -97.957  1.00 35.44 158 A 1 
ATOM 1188 C CA  . ASN A 0 158 . 119.724  21.833  -96.550  1.00 35.44 158 A 1 
ATOM 1189 C C   . ASN A 0 158 . 118.350  21.146  -96.461  1.00 35.44 158 A 1 
ATOM 1190 C CB  . ASN A 0 158 . 119.832  23.140  -95.737  1.00 35.44 158 A 1 
ATOM 1191 O O   . ASN A 0 158 . 117.407  21.555  -97.137  1.00 35.44 158 A 1 
ATOM 1192 C CG  . ASN A 0 158 . 120.611  22.965  -94.441  1.00 35.44 158 A 1 
ATOM 1193 N ND2 . ASN A 0 158 . 120.869  24.037  -93.732  1.00 35.44 158 A 1 
ATOM 1194 O OD1 . ASN A 0 158 . 120.997  21.880  -94.039  1.00 35.44 158 A 1 
ATOM 1195 N N   . GLY A 0 159 . 118.269  20.040  -95.720  1.00 31.03 159 A 1 
ATOM 1196 C CA  . GLY A 0 159 . 117.113  19.138  -95.746  1.00 31.03 159 A 1 
ATOM 1197 C C   . GLY A 0 159 . 115.876  19.715  -95.058  1.00 31.03 159 A 1 
ATOM 1198 O O   . GLY A 0 159 . 115.983  20.429  -94.062  1.00 31.03 159 A 1 
ATOM 1199 N N   . GLY A 0 160 . 114.691  19.370  -95.568  1.00 29.53 160 A 1 
ATOM 1200 C CA  . GLY A 0 160 . 113.430  19.723  -94.924  1.00 29.53 160 A 1 
ATOM 1201 C C   . GLY A 0 160 . 113.300  19.045  -93.561  1.00 29.53 160 A 1 
ATOM 1202 O O   . GLY A 0 160 . 113.296  17.818  -93.477  1.00 29.53 160 A 1 
ATOM 1203 N N   . ASN A 0 161 . 113.159  19.841  -92.503  1.00 36.65 161 A 1 
ATOM 1204 C CA  . ASN A 0 161 . 112.729  19.333  -91.208  1.00 36.65 161 A 1 
ATOM 1205 C C   . ASN A 0 161 . 111.201  19.192  -91.256  1.00 36.65 161 A 1 
ATOM 1206 C CB  . ASN A 0 161 . 113.259  20.254  -90.095  1.00 36.65 161 A 1 
ATOM 1207 O O   . ASN A 0 161 . 110.491  20.184  -91.436  1.00 36.65 161 A 1 
ATOM 1208 C CG  . ASN A 0 161 . 113.369  19.543  -88.757  1.00 36.65 161 A 1 
ATOM 1209 N ND2 . ASN A 0 161 . 114.078  20.119  -87.815  1.00 36.65 161 A 1 
ATOM 1210 O OD1 . ASN A 0 161 . 112.868  18.455  -88.542  1.00 36.65 161 A 1 
ATOM 1211 N N   . ALA A 0 162 . 110.713  17.953  -91.210  1.00 34.57 162 A 1 
ATOM 1212 C CA  . ALA A 0 162 . 109.298  17.649  -91.377  1.00 34.57 162 A 1 
ATOM 1213 C C   . ALA A 0 162 . 108.450  18.244  -90.241  1.00 34.57 162 A 1 
ATOM 1214 C CB  . ALA A 0 162 . 109.122  16.131  -91.502  1.00 34.57 162 A 1 
ATOM 1215 O O   . ALA A 0 162 . 108.939  18.465  -89.134  1.00 34.57 162 A 1 
ATOM 1216 N N   . ALA A 0 163 . 107.171  18.483  -90.546  1.00 36.48 163 A 1 
ATOM 1217 C CA  . ALA A 0 163 . 106.171  19.083  -89.667  1.00 36.48 163 A 1 
ATOM 1218 C C   . ALA A 0 163 . 106.328  18.680  -88.188  1.00 36.48 163 A 1 
ATOM 1219 C CB  . ALA A 0 163 . 104.790  18.682  -90.201  1.00 36.48 163 A 1 
ATOM 1220 O O   . ALA A 0 163 . 106.159  17.516  -87.814  1.00 36.48 163 A 1 
ATOM 1221 N N   . GLN A 0 164 . 106.625  19.671  -87.344  1.00 36.74 164 A 1 
ATOM 1222 C CA  . GLN A 0 164 . 106.647  19.494  -85.897  1.00 36.74 164 A 1 
ATOM 1223 C C   . GLN A 0 164 . 105.250  19.074  -85.429  1.00 36.74 164 A 1 
ATOM 1224 C CB  . GLN A 0 164 . 107.136  20.783  -85.217  1.00 36.74 164 A 1 
ATOM 1225 O O   . GLN A 0 164 . 104.251  19.723  -85.744  1.00 36.74 164 A 1 
ATOM 1226 C CG  . GLN A 0 164 . 108.649  20.972  -85.432  1.00 36.74 164 A 1 
ATOM 1227 C CD  . GLN A 0 164 . 109.166  22.330  -84.965  1.00 36.74 164 A 1 
ATOM 1228 N NE2 . GLN A 0 164 . 110.394  22.416  -84.502  1.00 36.74 164 A 1 
ATOM 1229 O OE1 . GLN A 0 164 . 108.504  23.349  -85.032  1.00 36.74 164 A 1 
ATOM 1230 N N   . LYS A 0 165 . 105.193  17.946  -84.713  1.00 34.33 165 A 1 
ATOM 1231 C CA  . LYS A 0 165 . 103.948  17.359  -84.209  1.00 34.33 165 A 1 
ATOM 1232 C C   . LYS A 0 165 . 103.183  18.360  -83.347  1.00 34.33 165 A 1 
ATOM 1233 C CB  . LYS A 0 165 . 104.237  16.085  -83.401  1.00 34.33 165 A 1 
ATOM 1234 O O   . LYS A 0 165 . 103.783  19.110  -82.580  1.00 34.33 165 A 1 
ATOM 1235 C CG  . LYS A 0 165 . 104.682  14.916  -84.291  1.00 34.33 165 A 1 
ATOM 1236 C CD  . LYS A 0 165 . 104.941  13.662  -83.445  1.00 34.33 165 A 1 
ATOM 1237 C CE  . LYS A 0 165 . 105.244  12.466  -84.354  1.00 34.33 165 A 1 
ATOM 1238 N NZ  . LYS A 0 165 . 105.439  11.216  -83.577  1.00 34.33 165 A 1 
ATOM 1239 N N   . TRP A 0 166 . 101.857  18.297  -83.447  1.00 30.88 166 A 1 
ATOM 1240 C CA  . TRP A 0 166 . 100.926  19.093  -82.655  1.00 30.88 166 A 1 
ATOM 1241 C C   . TRP A 0 166 . 101.257  19.030  -81.161  1.00 30.88 166 A 1 
ATOM 1242 C CB  . TRP A 0 166 . 99.505   18.566  -82.883  1.00 30.88 166 A 1 
ATOM 1243 O O   . TRP A 0 166 . 101.106  17.993  -80.517  1.00 30.88 166 A 1 
ATOM 1244 C CG  . TRP A 0 166 . 98.795   19.028  -84.117  1.00 30.88 166 A 1 
ATOM 1245 C CD1 . TRP A 0 166 . 99.309   19.162  -85.363  1.00 30.88 166 A 1 
ATOM 1246 C CD2 . TRP A 0 166 . 97.396   19.434  -84.217  1.00 30.88 166 A 1 
ATOM 1247 C CE2 . TRP A 0 166 . 97.127   19.812  -85.565  1.00 30.88 166 A 1 
ATOM 1248 C CE3 . TRP A 0 166 . 96.329   19.522  -83.296  1.00 30.88 166 A 1 
ATOM 1249 N NE1 . TRP A 0 166 . 98.324   19.616  -86.221  1.00 30.88 166 A 1 
ATOM 1250 C CH2 . TRP A 0 166 . 94.825   20.343  -85.038  1.00 30.88 166 A 1 
ATOM 1251 C CZ2 . TRP A 0 166 . 95.865   20.262  -85.980  1.00 30.88 166 A 1 
ATOM 1252 C CZ3 . TRP A 0 166 . 95.058   19.973  -83.701  1.00 30.88 166 A 1 
ATOM 1253 N N   . GLN A 0 167 . 101.648  20.171  -80.601  1.00 33.32 167 A 1 
ATOM 1254 C CA  . GLN A 0 167 . 101.733  20.383  -79.160  1.00 33.32 167 A 1 
ATOM 1255 C C   . GLN A 0 167 . 100.321  20.675  -78.632  1.00 33.32 167 A 1 
ATOM 1256 C CB  . GLN A 0 167 . 102.773  21.482  -78.884  1.00 33.32 167 A 1 
ATOM 1257 O O   . GLN A 0 167 . 99.974   21.810  -78.316  1.00 33.32 167 A 1 
ATOM 1258 C CG  . GLN A 0 167 . 104.201  20.951  -79.145  1.00 33.32 167 A 1 
ATOM 1259 C CD  . GLN A 0 167 . 105.197  22.015  -79.598  1.00 33.32 167 A 1 
ATOM 1260 N NE2 . GLN A 0 167 . 106.472  21.840  -79.327  1.00 33.32 167 A 1 
ATOM 1261 O OE1 . GLN A 0 167 . 104.877  23.002  -80.236  1.00 33.32 167 A 1 
ATOM 1262 N N   . GLY A 0 168 . 99.482   19.633  -78.606  1.00 31.60 168 A 1 
ATOM 1263 C CA  . GLY A 0 168 . 98.135   19.686  -78.037  1.00 31.60 168 A 1 
ATOM 1264 C C   . GLY A 0 168 . 98.191   20.031  -76.547  1.00 31.60 168 A 1 
ATOM 1265 O O   . GLY A 0 168 . 98.878   19.367  -75.771  1.00 31.60 168 A 1 
ATOM 1266 N N   . ALA A 0 169 . 97.502   21.101  -76.155  1.00 28.58 169 A 1 
ATOM 1267 C CA  . ALA A 0 169 . 97.677   21.743  -74.857  1.00 28.58 169 A 1 
ATOM 1268 C C   . ALA A 0 169 . 96.933   21.029  -73.710  1.00 28.58 169 A 1 
ATOM 1269 C CB  . ALA A 0 169 . 97.279   23.218  -75.011  1.00 28.58 169 A 1 
ATOM 1270 O O   . ALA A 0 169 . 95.868   21.468  -73.288  1.00 28.58 169 A 1 
ATOM 1271 N N   . SER A 0 170 . 97.520   19.958  -73.167  1.00 40.70 170 A 1 
ATOM 1272 C CA  . SER A 0 170 . 97.095   19.345  -71.890  1.00 40.70 170 A 1 
ATOM 1273 C C   . SER A 0 170 . 98.190   19.315  -70.810  1.00 40.70 170 A 1 
ATOM 1274 C CB  . SER A 0 170 . 96.506   17.953  -72.133  1.00 40.70 170 A 1 
ATOM 1275 O O   . SER A 0 170 . 97.929   18.940  -69.671  1.00 40.70 170 A 1 
ATOM 1276 O OG  . SER A 0 170 . 97.455   17.116  -72.766  1.00 40.70 170 A 1 
ATOM 1277 N N   . ALA A 0 171 . 99.406   19.779  -71.117  1.00 36.59 171 A 1 
ATOM 1278 C CA  . ALA A 0 171 . 100.544  19.812  -70.190  1.00 36.59 171 A 1 
ATOM 1279 C C   . ALA A 0 171 . 100.603  21.078  -69.301  1.00 36.59 171 A 1 
ATOM 1280 C CB  . ALA A 0 171 . 101.829  19.580  -70.998  1.00 36.59 171 A 1 
ATOM 1281 O O   . ALA A 0 171 . 101.684  21.524  -68.915  1.00 36.59 171 A 1 
ATOM 1282 N N   . SER A 0 172 . 99.471   21.726  -69.012  1.00 32.84 172 A 1 
ATOM 1283 C CA  . SER A 0 172 . 99.439   22.960  -68.212  1.00 32.84 172 A 1 
ATOM 1284 C C   . SER A 0 172 . 98.190   23.040  -67.336  1.00 32.84 172 A 1 
ATOM 1285 C CB  . SER A 0 172 . 99.560   24.189  -69.122  1.00 32.84 172 A 1 
ATOM 1286 O O   . SER A 0 172 . 97.135   23.440  -67.806  1.00 32.84 172 A 1 
ATOM 1287 O OG  . SER A 0 172 . 100.855  24.215  -69.697  1.00 32.84 172 A 1 
ATOM 1288 N N   . TYR A 0 173 . 98.366   22.669  -66.061  1.00 32.98 173 A 1 
ATOM 1289 C CA  . TYR A 0 173 . 97.562   23.064  -64.893  1.00 32.98 173 A 1 
ATOM 1290 C C   . TYR A 0 173 . 96.035   23.150  -65.098  1.00 32.98 173 A 1 
ATOM 1291 C CB  . TYR A 0 173 . 98.125   24.392  -64.356  1.00 32.98 173 A 1 
ATOM 1292 O O   . TYR A 0 173 . 95.511   24.217  -65.406  1.00 32.98 173 A 1 
ATOM 1293 C CG  . TYR A 0 173 . 99.522   24.289  -63.770  1.00 32.98 173 A 1 
ATOM 1294 C CD1 . TYR A 0 173 . 99.676   24.036  -62.393  1.00 32.98 173 A 1 
ATOM 1295 C CD2 . TYR A 0 173 . 100.660  24.457  -64.585  1.00 32.98 173 A 1 
ATOM 1296 C CE1 . TYR A 0 173 . 100.962  23.953  -61.829  1.00 32.98 173 A 1 
ATOM 1297 C CE2 . TYR A 0 173 . 101.950  24.364  -64.026  1.00 32.98 173 A 1 
ATOM 1298 O OH  . TYR A 0 173 . 103.340  24.048  -62.089  1.00 32.98 173 A 1 
ATOM 1299 C CZ  . TYR A 0 173 . 102.101  24.119  -62.642  1.00 32.98 173 A 1 
ATOM 1300 N N   . GLY A 0 174 . 95.304   22.059  -64.829  1.00 32.23 174 A 1 
ATOM 1301 C CA  . GLY A 0 174 . 93.834   22.131  -64.828  1.00 32.23 174 A 1 
ATOM 1302 C C   . GLY A 0 174 . 93.036   20.845  -64.597  1.00 32.23 174 A 1 
ATOM 1303 O O   . GLY A 0 174 . 91.827   20.940  -64.418  1.00 32.23 174 A 1 
ATOM 1304 N N   . ALA A 0 175 . 93.652   19.656  -64.575  1.00 32.17 175 A 1 
ATOM 1305 C CA  . ALA A 0 175 . 92.934   18.436  -64.191  1.00 32.17 175 A 1 
ATOM 1306 C C   . ALA A 0 175 . 92.523   18.534  -62.710  1.00 32.17 175 A 1 
ATOM 1307 C CB  . ALA A 0 175 . 93.802   17.208  -64.493  1.00 32.17 175 A 1 
ATOM 1308 O O   . ALA A 0 175 . 93.385   18.601  -61.833  1.00 32.17 175 A 1 
ATOM 1309 N N   . ALA A 0 176 . 91.214   18.627  -62.462  1.00 32.87 176 A 1 
ATOM 1310 C CA  . ALA A 0 176 . 90.653   18.996  -61.169  1.00 32.87 176 A 1 
ATOM 1311 C C   . ALA A 0 176 . 91.072   18.030  -60.049  1.00 32.87 176 A 1 
ATOM 1312 C CB  . ALA A 0 176 . 89.127   19.075  -61.306  1.00 32.87 176 A 1 
ATOM 1313 O O   . ALA A 0 176 . 90.958   16.812  -60.179  1.00 32.87 176 A 1 
ATOM 1314 N N   . GLN A 0 177 . 91.520   18.584  -58.921  1.00 33.85 177 A 1 
ATOM 1315 C CA  . GLN A 0 177 . 91.708   17.810  -57.698  1.00 33.85 177 A 1 
ATOM 1316 C C   . GLN A 0 177 . 90.336   17.451  -57.119  1.00 33.85 177 A 1 
ATOM 1317 C CB  . GLN A 0 177 . 92.512   18.619  -56.663  1.00 33.85 177 A 1 
ATOM 1318 O O   . GLN A 0 177 . 89.661   18.340  -56.609  1.00 33.85 177 A 1 
ATOM 1319 C CG  . GLN A 0 177 . 93.963   18.897  -57.071  1.00 33.85 177 A 1 
ATOM 1320 C CD  . GLN A 0 177 . 94.698   19.650  -55.966  1.00 33.85 177 A 1 
ATOM 1321 N NE2 . GLN A 0 177 . 95.553   19.001  -55.206  1.00 33.85 177 A 1 
ATOM 1322 O OE1 . GLN A 0 177 . 94.518   20.836  -55.753  1.00 33.85 177 A 1 
ATOM 1323 N N   . GLY A 0 178 . 89.961   16.169  -57.180  1.00 39.20 178 A 1 
ATOM 1324 C CA  . GLY A 0 178 . 88.967   15.533  -56.300  1.00 39.20 178 A 1 
ATOM 1325 C C   . GLY A 0 178 . 87.709   16.352  -55.999  1.00 39.20 178 A 1 
ATOM 1326 O O   . GLY A 0 178 . 87.400   16.583  -54.832  1.00 39.20 178 A 1 
ATOM 1327 N N   . GLY A 0 179 . 87.009   16.813  -57.036  1.00 31.74 179 A 1 
ATOM 1328 C CA  . GLY A 0 179 . 85.679   17.387  -56.873  1.00 31.74 179 A 1 
ATOM 1329 C C   . GLY A 0 179 . 84.662   16.267  -56.703  1.00 31.74 179 A 1 
ATOM 1330 O O   . GLY A 0 179 . 84.224   15.718  -57.706  1.00 31.74 179 A 1 
ATOM 1331 N N   . TYR A 0 180 . 84.324   15.940  -55.456  1.00 35.52 180 A 1 
ATOM 1332 C CA  . TYR A 0 180 . 83.152   15.127  -55.129  1.00 35.52 180 A 1 
ATOM 1333 C C   . TYR A 0 180 . 81.899   15.834  -55.663  1.00 35.52 180 A 1 
ATOM 1334 C CB  . TYR A 0 180 . 83.028   14.957  -53.599  1.00 35.52 180 A 1 
ATOM 1335 O O   . TYR A 0 180 . 81.681   17.010  -55.341  1.00 35.52 180 A 1 
ATOM 1336 C CG  . TYR A 0 180 . 84.294   14.563  -52.856  1.00 35.52 180 A 1 
ATOM 1337 C CD1 . TYR A 0 180 . 84.566   13.207  -52.591  1.00 35.52 180 A 1 
ATOM 1338 C CD2 . TYR A 0 180 . 85.191   15.559  -52.416  1.00 35.52 180 A 1 
ATOM 1339 C CE1 . TYR A 0 180 . 85.740   12.845  -51.900  1.00 35.52 180 A 1 
ATOM 1340 C CE2 . TYR A 0 180 . 86.373   15.201  -51.740  1.00 35.52 180 A 1 
ATOM 1341 O OH  . TYR A 0 180 . 87.794   13.502  -50.831  1.00 35.52 180 A 1 
ATOM 1342 C CZ  . TYR A 0 180 . 86.648   13.840  -51.482  1.00 35.52 180 A 1 
ATOM 1343 N N   . ASP A 0 181 . 81.066   15.142  -56.431  1.00 37.29 181 A 1 
ATOM 1344 C CA  . ASP A 0 181 . 79.637   15.406  -56.384  1.00 37.29 181 A 1 
ATOM 1345 C C   . ASP A 0 181 . 79.094   14.998  -55.007  1.00 37.29 181 A 1 
ATOM 1346 C CB  . ASP A 0 181 . 78.864   14.819  -57.583  1.00 37.29 181 A 1 
ATOM 1347 O O   . ASP A 0 181 . 79.684   14.214  -54.269  1.00 37.29 181 A 1 
ATOM 1348 C CG  . ASP A 0 181 . 79.203   13.398  -58.053  1.00 37.29 181 A 1 
ATOM 1349 O OD1 . ASP A 0 181 . 80.290   12.883  -57.690  1.00 37.29 181 A 1 
ATOM 1350 O OD2 . ASP A 0 181 . 78.480   12.953  -58.972  1.00 37.29 181 A 1 
ATOM 1351 N N   . ASN A 0 182 . 78.041   15.687  -54.583  1.00 36.14 182 A 1 
ATOM 1352 C CA  . ASN A 0 182 . 77.363   15.429  -53.319  1.00 36.14 182 A 1 
ATOM 1353 C C   . ASN A 0 182 . 75.882   15.397  -53.674  1.00 36.14 182 A 1 
ATOM 1354 C CB  . ASN A 0 182 . 77.695   16.516  -52.272  1.00 36.14 182 A 1 
ATOM 1355 O O   . ASN A 0 182 . 75.196   16.418  -53.543  1.00 36.14 182 A 1 
ATOM 1356 C CG  . ASN A 0 182 . 79.150   16.555  -51.847  1.00 36.14 182 A 1 
ATOM 1357 N ND2 . ASN A 0 182 . 79.958   17.376  -52.469  1.00 36.14 182 A 1 
ATOM 1358 O OD1 . ASN A 0 182 . 79.586   15.914  -50.907  1.00 36.14 182 A 1 
ATOM 1359 N N   . ASP A 0 183 . 75.424   14.275  -54.221  1.00 45.79 183 A 1 
ATOM 1360 C CA  . ASP A 0 183 . 74.056   14.135  -54.704  1.00 45.79 183 A 1 
ATOM 1361 C C   . ASP A 0 183 . 73.112   13.958  -53.508  1.00 45.79 183 A 1 
ATOM 1362 C CB  . ASP A 0 183 . 73.960   13.058  -55.809  1.00 45.79 183 A 1 
ATOM 1363 O O   . ASP A 0 183 . 72.775   12.872  -53.050  1.00 45.79 183 A 1 
ATOM 1364 C CG  . ASP A 0 183 . 74.049   13.635  -57.240  1.00 45.79 183 A 1 
ATOM 1365 O OD1 . ASP A 0 183 . 74.372   14.841  -57.396  1.00 45.79 183 A 1 
ATOM 1366 O OD2 . ASP A 0 183 . 73.655   12.916  -58.188  1.00 45.79 183 A 1 
ATOM 1367 N N   . VAL A 0 184 . 72.664   15.096  -52.969  1.00 43.59 184 A 1 
ATOM 1368 C CA  . VAL A 0 184 . 71.703   15.151  -51.862  1.00 43.59 184 A 1 
ATOM 1369 C C   . VAL A 0 184 . 70.354   14.597  -52.327  1.00 43.59 184 A 1 
ATOM 1370 C CB  . VAL A 0 184 . 71.575   16.578  -51.290  1.00 43.59 184 A 1 
ATOM 1371 O O   . VAL A 0 184 . 69.484   15.337  -52.799  1.00 43.59 184 A 1 
ATOM 1372 C CG1 . VAL A 0 184 . 70.604   16.642  -50.100  1.00 43.59 184 A 1 
ATOM 1373 C CG2 . VAL A 0 184 . 72.925   17.112  -50.790  1.00 43.59 184 A 1 
ATOM 1374 N N   . TRP A 0 185 . 70.161   13.286  -52.184  1.00 61.65 185 A 1 
ATOM 1375 C CA  . TRP A 0 185 . 68.887   12.628  -52.440  1.00 61.65 185 A 1 
ATOM 1376 C C   . TRP A 0 185 . 68.010   12.565  -51.185  1.00 61.65 185 A 1 
ATOM 1377 C CB  . TRP A 0 185 . 69.081   11.268  -53.125  1.00 61.65 185 A 1 
ATOM 1378 O O   . TRP A 0 185 . 68.467   12.489  -50.041  1.00 61.65 185 A 1 
ATOM 1379 C CG  . TRP A 0 185 . 69.818   10.209  -52.365  1.00 61.65 185 A 1 
ATOM 1380 C CD1 . TRP A 0 185 . 71.133   9.947   -52.502  1.00 61.65 185 A 1 
ATOM 1381 C CD2 . TRP A 0 185 . 69.338   9.257   -51.362  1.00 61.65 185 A 1 
ATOM 1382 C CE2 . TRP A 0 185 . 70.428   8.430   -50.950  1.00 61.65 185 A 1 
ATOM 1383 C CE3 . TRP A 0 185 . 68.097   9.044   -50.720  1.00 61.65 185 A 1 
ATOM 1384 N NE1 . TRP A 0 185 . 71.488   8.885   -51.704  1.00 61.65 185 A 1 
ATOM 1385 C CH2 . TRP A 0 185 . 69.065   7.316   -49.283  1.00 61.65 185 A 1 
ATOM 1386 C CZ2 . TRP A 0 185 . 70.292   7.448   -49.954  1.00 61.65 185 A 1 
ATOM 1387 C CZ3 . TRP A 0 185 . 67.973   8.115   -49.667  1.00 61.65 185 A 1 
ATOM 1388 N N   . ALA A 0 186 . 66.698   12.579  -51.416  1.00 44.62 186 A 1 
ATOM 1389 C CA  . ALA A 0 186 . 65.679   12.431  -50.386  1.00 44.62 186 A 1 
ATOM 1390 C C   . ALA A 0 186 . 64.768   11.249  -50.738  1.00 44.62 186 A 1 
ATOM 1391 C CB  . ALA A 0 186 . 64.912   13.753  -50.250  1.00 44.62 186 A 1 
ATOM 1392 O O   . ALA A 0 186 . 64.182   11.212  -51.821  1.00 44.62 186 A 1 
ATOM 1393 N N   . LYS A 0 187 . 64.624   10.292  -49.815  1.00 55.21 187 A 1 
ATOM 1394 C CA  . LYS A 0 187 . 63.565   9.269   -49.867  1.00 55.21 187 A 1 
ATOM 1395 C C   . LYS A 0 187 . 62.460   9.674   -48.901  1.00 55.21 187 A 1 
ATOM 1396 C CB  . LYS A 0 187 . 64.099   7.853   -49.576  1.00 55.21 187 A 1 
ATOM 1397 O O   . LYS A 0 187 . 62.739   10.039  -47.760  1.00 55.21 187 A 1 
ATOM 1398 C CG  . LYS A 0 187 . 64.835   7.263   -50.792  1.00 55.21 187 A 1 
ATOM 1399 C CD  . LYS A 0 187 . 65.578   5.954   -50.463  1.00 55.21 187 A 1 
ATOM 1400 C CE  . LYS A 0 187 . 66.567   5.616   -51.594  1.00 55.21 187 A 1 
ATOM 1401 N NZ  . LYS A 0 187 . 67.848   5.055   -51.091  1.00 55.21 187 A 1 
ATOM 1402 N N   . GLN A 0 188 . 61.225   9.609   -49.381  1.00 56.26 188 A 1 
ATOM 1403 C CA  . GLN A 0 188 . 60.026   9.881   -48.598  1.00 56.26 188 A 1 
ATOM 1404 C C   . GLN A 0 188 . 59.477   8.556   -48.062  1.00 56.26 188 A 1 
ATOM 1405 C CB  . GLN A 0 188 . 59.006   10.643  -49.468  1.00 56.26 188 A 1 
ATOM 1406 O O   . GLN A 0 188 . 59.314   7.600   -48.825  1.00 56.26 188 A 1 
ATOM 1407 C CG  . GLN A 0 188 . 59.519   12.054  -49.824  1.00 56.26 188 A 1 
ATOM 1408 C CD  . GLN A 0 188 . 58.660   12.817  -50.832  1.00 56.26 188 A 1 
ATOM 1409 N NE2 . GLN A 0 188 . 58.995   14.055  -51.121  1.00 56.26 188 A 1 
ATOM 1410 O OE1 . GLN A 0 188 . 57.680   12.345  -51.384  1.00 56.26 188 A 1 
ATOM 1411 N N   . ALA A 0 189 . 59.190   8.514   -46.764  1.00 58.48 189 A 1 
ATOM 1412 C CA  . ALA A 0 189 . 58.327   7.502   -46.169  1.00 58.48 189 A 1 
ATOM 1413 C C   . ALA A 0 189 . 56.946   8.128   -45.951  1.00 58.48 189 A 1 
ATOM 1414 C CB  . ALA A 0 189 . 58.948   6.979   -44.868  1.00 58.48 189 A 1 
ATOM 1415 O O   . ALA A 0 189 . 56.852   9.284   -45.536  1.00 58.48 189 A 1 
ATOM 1416 N N   . TYR A 0 190 . 55.890   7.369   -46.230  1.00 61.97 190 A 1 
ATOM 1417 C CA  . TYR A 0 190 . 54.514   7.779   -45.963  1.00 61.97 190 A 1 
ATOM 1418 C C   . TYR A 0 190 . 53.942   6.909   -44.853  1.00 61.97 190 A 1 
ATOM 1419 C CB  . TYR A 0 190 . 53.654   7.686   -47.229  1.00 61.97 190 A 1 
ATOM 1420 O O   . TYR A 0 190 . 54.108   5.686   -44.896  1.00 61.97 190 A 1 
ATOM 1421 C CG  . TYR A 0 190 . 54.188   8.473   -48.410  1.00 61.97 190 A 1 
ATOM 1422 C CD1 . TYR A 0 190 . 54.136   9.882   -48.408  1.00 61.97 190 A 1 
ATOM 1423 C CD2 . TYR A 0 190 . 54.741   7.790   -49.510  1.00 61.97 190 A 1 
ATOM 1424 C CE1 . TYR A 0 190 . 54.643   10.610  -49.505  1.00 61.97 190 A 1 
ATOM 1425 C CE2 . TYR A 0 190 . 55.218   8.512   -50.618  1.00 61.97 190 A 1 
ATOM 1426 O OH  . TYR A 0 190 . 55.657   10.575  -51.704  1.00 61.97 190 A 1 
ATOM 1427 C CZ  . TYR A 0 190 . 55.172   9.919   -50.619  1.00 61.97 190 A 1 
ATOM 1428 N N   . GLY A 0 191 . 53.280   7.555   -43.899  1.00 67.93 191 A 1 
ATOM 1429 C CA  . GLY A 0 191 . 52.345   6.915   -42.991  1.00 67.93 191 A 1 
ATOM 1430 C C   . GLY A 0 191 . 50.899   7.152   -43.427  1.00 67.93 191 A 1 
ATOM 1431 O O   . GLY A 0 191 . 50.619   8.026   -44.255  1.00 67.93 191 A 1 
ATOM 1432 N N   . SER A 0 192 . 49.993   6.352   -42.880  1.00 67.95 192 A 1 
ATOM 1433 C CA  . SER A 0 192 . 48.550   6.585   -42.939  1.00 67.95 192 A 1 
ATOM 1434 C C   . SER A 0 192 . 47.923   6.151   -41.626  1.00 67.95 192 A 1 
ATOM 1435 C CB  . SER A 0 192 . 47.885   5.822   -44.091  1.00 67.95 192 A 1 
ATOM 1436 O O   . SER A 0 192 . 48.081   4.989   -41.246  1.00 67.95 192 A 1 
ATOM 1437 O OG  . SER A 0 192 . 48.071   4.420   -43.957  1.00 67.95 192 A 1 
ATOM 1438 N N   . ASP A 0 193 . 47.220   7.083   -41.020  1.00 72.53 193 A 1 
ATOM 1439 C CA  . ASP A 0 193 . 46.423   7.014   -39.809  1.00 72.53 193 A 1 
ATOM 1440 C C   . ASP A 0 193 . 44.942   6.958   -40.201  1.00 72.53 193 A 1 
ATOM 1441 C CB  . ASP A 0 193 . 46.790   8.186   -38.863  1.00 72.53 193 A 1 
ATOM 1442 O O   . ASP A 0 193 . 44.510   7.583   -41.176  1.00 72.53 193 A 1 
ATOM 1443 C CG  . ASP A 0 193 . 47.091   9.574   -39.466  1.00 72.53 193 A 1 
ATOM 1444 O OD1 . ASP A 0 193 . 47.492   9.676   -40.658  1.00 72.53 193 A 1 
ATOM 1445 O OD2 . ASP A 0 193 . 47.124   10.548  -38.688  1.00 72.53 193 A 1 
ATOM 1446 N N   . ASN A 0 194 . 44.178   6.091   -39.539  1.00 71.44 194 A 1 
ATOM 1447 C CA  . ASN A 0 194 . 42.874   5.663   -40.046  1.00 71.44 194 A 1 
ATOM 1448 C C   . ASN A 0 194 . 41.833   5.516   -38.925  1.00 71.44 194 A 1 
ATOM 1449 C CB  . ASN A 0 194 . 43.078   4.432   -40.972  1.00 71.44 194 A 1 
ATOM 1450 O O   . ASN A 0 194 . 41.191   4.473   -38.789  1.00 71.44 194 A 1 
ATOM 1451 C CG  . ASN A 0 194 . 42.525   4.690   -42.358  1.00 71.44 194 A 1 
ATOM 1452 N ND2 . ASN A 0 194 . 41.225   4.810   -42.445  1.00 71.44 194 A 1 
ATOM 1453 O OD1 . ASN A 0 194 . 43.222   4.754   -43.364  1.00 71.44 194 A 1 
ATOM 1454 N N   . ASP A 0 195 . 41.651   6.597   -38.171  1.00 75.75 195 A 1 
ATOM 1455 C CA  . ASP A 0 195 . 40.754   6.682   -37.024  1.00 75.75 195 A 1 
ATOM 1456 C C   . ASP A 0 195 . 39.270   6.632   -37.405  1.00 75.75 195 A 1 
ATOM 1457 C CB  . ASP A 0 195 . 41.034   7.968   -36.226  1.00 75.75 195 A 1 
ATOM 1458 O O   . ASP A 0 195 . 38.777   7.307   -38.314  1.00 75.75 195 A 1 
ATOM 1459 C CG  . ASP A 0 195 . 42.208   7.865   -35.252  1.00 75.75 195 A 1 
ATOM 1460 O OD1 . ASP A 0 195 . 42.613   6.722   -34.962  1.00 75.75 195 A 1 
ATOM 1461 O OD2 . ASP A 0 195 . 42.574   8.934   -34.714  1.00 75.75 195 A 1 
ATOM 1462 N N   . SER A 0 196 . 38.499   5.853   -36.654  1.00 75.30 196 A 1 
ATOM 1463 C CA  . SER A 0 196 . 37.037   5.875   -36.686  1.00 75.30 196 A 1 
ATOM 1464 C C   . SER A 0 196 . 36.497   5.857   -35.263  1.00 75.30 196 A 1 
ATOM 1465 C CB  . SER A 0 196 . 36.504   4.722   -37.536  1.00 75.30 196 A 1 
ATOM 1466 O O   . SER A 0 196 . 36.648   4.879   -34.530  1.00 75.30 196 A 1 
ATOM 1467 O OG  . SER A 0 196 . 36.910   4.947   -38.877  1.00 75.30 196 A 1 
ATOM 1468 N N   . ARG A 0 197 . 35.874   6.971   -34.876  1.00 78.88 197 A 1 
ATOM 1469 C CA  . ARG A 0 197 . 35.325   7.215   -33.544  1.00 78.88 197 A 1 
ATOM 1470 C C   . ARG A 0 197 . 33.828   7.422   -33.644  1.00 78.88 197 A 1 
ATOM 1471 C CB  . ARG A 0 197 . 36.005   8.423   -32.893  1.00 78.88 197 A 1 
ATOM 1472 O O   . ARG A 0 197 . 33.375   8.396   -34.237  1.00 78.88 197 A 1 
ATOM 1473 C CG  . ARG A 0 197 . 37.498   8.164   -32.671  1.00 78.88 197 A 1 
ATOM 1474 C CD  . ARG A 0 197 . 38.164   9.283   -31.863  1.00 78.88 197 A 1 
ATOM 1475 N NE  . ARG A 0 197 . 37.605   9.374   -30.498  1.00 78.88 197 A 1 
ATOM 1476 N NH1 . ARG A 0 197 . 38.360   11.473  -30.003  1.00 78.88 197 A 1 
ATOM 1477 N NH2 . ARG A 0 197 . 37.067   10.387  -28.532  1.00 78.88 197 A 1 
ATOM 1478 C CZ  . ARG A 0 197 . 37.679   10.408  -29.685  1.00 78.88 197 A 1 
ATOM 1479 N N   . TRP A 0 198 . 33.070   6.539   -33.020  1.00 85.11 198 A 1 
ATOM 1480 C CA  . TRP A 0 198 . 31.615   6.594   -33.013  1.00 85.11 198 A 1 
ATOM 1481 C C   . TRP A 0 198 . 31.097   6.548   -31.585  1.00 85.11 198 A 1 
ATOM 1482 C CB  . TRP A 0 198 . 31.072   5.446   -33.861  1.00 85.11 198 A 1 
ATOM 1483 O O   . TRP A 0 198 . 31.666   5.857   -30.739  1.00 85.11 198 A 1 
ATOM 1484 C CG  . TRP A 0 198 . 29.590   5.274   -33.803  1.00 85.11 198 A 1 
ATOM 1485 C CD1 . TRP A 0 198 . 28.689   5.959   -34.539  1.00 85.11 198 A 1 
ATOM 1486 C CD2 . TRP A 0 198 . 28.816   4.392   -32.940  1.00 85.11 198 A 1 
ATOM 1487 C CE2 . TRP A 0 198 . 27.441   4.518   -33.294  1.00 85.11 198 A 1 
ATOM 1488 C CE3 . TRP A 0 198 . 29.139   3.485   -31.908  1.00 85.11 198 A 1 
ATOM 1489 N NE1 . TRP A 0 198 . 27.414   5.532   -34.228  1.00 85.11 198 A 1 
ATOM 1490 C CH2 . TRP A 0 198 . 26.814   2.769   -31.740  1.00 85.11 198 A 1 
ATOM 1491 C CZ2 . TRP A 0 198 . 26.452   3.696   -32.739  1.00 85.11 198 A 1 
ATOM 1492 C CZ3 . TRP A 0 198 . 28.147   2.692   -31.304  1.00 85.11 198 A 1 
ATOM 1493 N N   . GLY A 0 199 . 30.000   7.247   -31.313  1.00 86.73 199 A 1 
ATOM 1494 C CA  . GLY A 0 199 . 29.402   7.211   -29.992  1.00 86.73 199 A 1 
ATOM 1495 C C   . GLY A 0 199 . 27.952   7.657   -29.918  1.00 86.73 199 A 1 
ATOM 1496 O O   . GLY A 0 199 . 27.344   8.142   -30.876  1.00 86.73 199 A 1 
ATOM 1497 N N   . LYS A 0 200 . 27.402   7.430   -28.730  1.00 87.80 200 A 1 
ATOM 1498 C CA  . LYS A 0 200 . 26.038   7.730   -28.313  1.00 87.80 200 A 1 
ATOM 1499 C C   . LYS A 0 200 . 26.100   8.408   -26.956  1.00 87.80 200 A 1 
ATOM 1500 C CB  . LYS A 0 200 . 25.245   6.424   -28.190  1.00 87.80 200 A 1 
ATOM 1501 O O   . LYS A 0 200 . 26.695   7.833   -26.049  1.00 87.80 200 A 1 
ATOM 1502 C CG  . LYS A 0 200 . 24.984   5.772   -29.548  1.00 87.80 200 A 1 
ATOM 1503 C CD  . LYS A 0 200 . 24.246   4.442   -29.373  1.00 87.80 200 A 1 
ATOM 1504 C CE  . LYS A 0 200 . 23.950   3.857   -30.755  1.00 87.80 200 A 1 
ATOM 1505 N NZ  . LYS A 0 200 . 22.529   3.915   -31.149  1.00 87.80 200 A 1 
ATOM 1506 N N   . SER A 0 201 . 25.452   9.555   -26.811  1.00 86.66 201 A 1 
ATOM 1507 C CA  . SER A 0 201 . 25.372   10.280  -25.542  1.00 86.66 201 A 1 
ATOM 1508 C C   . SER A 0 201 . 23.926   10.624  -25.176  1.00 86.66 201 A 1 
ATOM 1509 C CB  . SER A 0 201 . 26.273   11.518  -25.560  1.00 86.66 201 A 1 
ATOM 1510 O O   . SER A 0 201 . 23.072   10.809  -26.048  1.00 86.66 201 A 1 
ATOM 1511 O OG  . SER A 0 201 . 25.945   12.372  -26.637  1.00 86.66 201 A 1 
ATOM 1512 N N   . TYR A 0 202 . 23.642   10.692  -23.876  1.00 85.76 202 A 1 
ATOM 1513 C CA  . TYR A 0 202 . 22.382   11.181  -23.307  1.00 85.76 202 A 1 
ATOM 1514 C C   . TYR A 0 202 . 22.705   12.079  -22.110  1.00 85.76 202 A 1 
ATOM 1515 C CB  . TYR A 0 202 . 21.516   10.016  -22.790  1.00 85.76 202 A 1 
ATOM 1516 O O   . TYR A 0 202 . 23.334   11.590  -21.173  1.00 85.76 202 A 1 
ATOM 1517 C CG  . TYR A 0 202 . 21.062   8.946   -23.765  1.00 85.76 202 A 1 
ATOM 1518 C CD1 . TYR A 0 202 . 19.722   8.910   -24.194  1.00 85.76 202 A 1 
ATOM 1519 C CD2 . TYR A 0 202 . 21.945   7.918   -24.144  1.00 85.76 202 A 1 
ATOM 1520 C CE1 . TYR A 0 202 . 19.249   7.832   -24.965  1.00 85.76 202 A 1 
ATOM 1521 C CE2 . TYR A 0 202 . 21.484   6.838   -24.919  1.00 85.76 202 A 1 
ATOM 1522 O OH  . TYR A 0 202 . 19.685   5.747   -26.074  1.00 85.76 202 A 1 
ATOM 1523 C CZ  . TYR A 0 202 . 20.129   6.790   -25.322  1.00 85.76 202 A 1 
ATOM 1524 N N   . ASP A 0 203 . 22.233   13.333  -22.078  1.00 84.67 203 A 1 
ATOM 1525 C CA  . ASP A 0 203 . 22.508   14.245  -20.946  1.00 84.67 203 A 1 
ATOM 1526 C C   . ASP A 0 203 . 21.996   13.692  -19.606  1.00 84.67 203 A 1 
ATOM 1527 C CB  . ASP A 0 203 . 21.848   15.619  -21.162  1.00 84.67 203 A 1 
ATOM 1528 O O   . ASP A 0 203 . 22.644   13.845  -18.575  1.00 84.67 203 A 1 
ATOM 1529 C CG  . ASP A 0 203 . 22.486   16.466  -22.263  1.00 84.67 203 A 1 
ATOM 1530 O OD1 . ASP A 0 203 . 23.723   16.447  -22.405  1.00 84.67 203 A 1 
ATOM 1531 O OD2 . ASP A 0 203 . 21.706   17.118  -22.999  1.00 84.67 203 A 1 
ATOM 1532 N N   . SER A 0 204 . 20.841   13.025  -19.618  1.00 85.73 204 A 1 
ATOM 1533 C CA  . SER A 0 204 . 20.270   12.351  -18.453  1.00 85.73 204 A 1 
ATOM 1534 C C   . SER A 0 204 . 19.375   11.191  -18.892  1.00 85.73 204 A 1 
ATOM 1535 C CB  . SER A 0 204 . 19.513   13.357  -17.568  1.00 85.73 204 A 1 
ATOM 1536 O O   . SER A 0 204 . 18.743   11.237  -19.953  1.00 85.73 204 A 1 
ATOM 1537 O OG  . SER A 0 204 . 18.336   13.833  -18.203  1.00 85.73 204 A 1 
ATOM 1538 N N   . VAL A 0 205 . 19.309   10.130  -18.082  1.00 86.71 205 A 1 
ATOM 1539 C CA  . VAL A 0 205 . 18.406   8.985   -18.284  1.00 86.71 205 A 1 
ATOM 1540 C C   . VAL A 0 205 . 17.696   8.614   -16.984  1.00 86.71 205 A 1 
ATOM 1541 C CB  . VAL A 0 205 . 19.110   7.758   -18.908  1.00 86.71 205 A 1 
ATOM 1542 O O   . VAL A 0 205 . 18.321   8.452   -15.940  1.00 86.71 205 A 1 
ATOM 1543 C CG1 . VAL A 0 205 . 19.578   8.041   -20.339  1.00 86.71 205 A 1 
ATOM 1544 C CG2 . VAL A 0 205 . 20.319   7.241   -18.119  1.00 86.71 205 A 1 
ATOM 1545 N N   . ASP A 0 206 . 16.377   8.430   -17.048  1.00 90.54 206 A 1 
ATOM 1546 C CA  . ASP A 0 206 . 15.535   8.036   -15.913  1.00 90.54 206 A 1 
ATOM 1547 C C   . ASP A 0 206 . 14.615   6.871   -16.299  1.00 90.54 206 A 1 
ATOM 1548 C CB  . ASP A 0 206 . 14.752   9.251   -15.399  1.00 90.54 206 A 1 
ATOM 1549 O O   . ASP A 0 206 . 13.817   6.948   -17.236  1.00 90.54 206 A 1 
ATOM 1550 C CG  . ASP A 0 206 . 13.701   8.898   -14.340  1.00 90.54 206 A 1 
ATOM 1551 O OD1 . ASP A 0 206 . 14.019   8.295   -13.290  1.00 90.54 206 A 1 
ATOM 1552 O OD2 . ASP A 0 206 . 12.518   9.276   -14.521  1.00 90.54 206 A 1 
ATOM 1553 N N   . ALA A 0 207 . 14.717   5.772   -15.555  1.00 89.71 207 A 1 
ATOM 1554 C CA  . ALA A 0 207 . 13.944   4.555   -15.745  1.00 89.71 207 A 1 
ATOM 1555 C C   . ALA A 0 207 . 13.250   4.164   -14.437  1.00 89.71 207 A 1 
ATOM 1556 C CB  . ALA A 0 207 . 14.870   3.455   -16.277  1.00 89.71 207 A 1 
ATOM 1557 O O   . ALA A 0 207 . 13.883   3.726   -13.473  1.00 89.71 207 A 1 
ATOM 1558 N N   . LYS A 0 208 . 11.920   4.272   -14.417  1.00 93.53 208 A 1 
ATOM 1559 C CA  . LYS A 0 208 . 11.085   3.968   -13.247  1.00 93.53 208 A 1 
ATOM 1560 C C   . LYS A 0 208 . 10.135   2.816   -13.546  1.00 93.53 208 A 1 
ATOM 1561 C CB  . LYS A 0 208 . 10.341   5.227   -12.777  1.00 93.53 208 A 1 
ATOM 1562 O O   . LYS A 0 208 . 9.516    2.761   -14.610  1.00 93.53 208 A 1 
ATOM 1563 C CG  . LYS A 0 208 . 11.277   6.305   -12.211  1.00 93.53 208 A 1 
ATOM 1564 C CD  . LYS A 0 208 . 10.609   7.686   -12.172  1.00 93.53 208 A 1 
ATOM 1565 C CE  . LYS A 0 208 . 11.562   8.680   -11.493  1.00 93.53 208 A 1 
ATOM 1566 N NZ  . LYS A 0 208 . 11.559   10.001  -12.158  1.00 93.53 208 A 1 
ATOM 1567 N N   . SER A 0 209 . 9.980    1.907   -12.590  1.00 92.67 209 A 1 
ATOM 1568 C CA  . SER A 0 209 . 8.974    0.846   -12.615  1.00 92.67 209 A 1 
ATOM 1569 C C   . SER A 0 209 . 8.201    0.804   -11.306  1.00 92.67 209 A 1 
ATOM 1570 C CB  . SER A 0 209 . 9.592    -0.523  -12.909  1.00 92.67 209 A 1 
ATOM 1571 O O   . SER A 0 209 . 8.813    0.819   -10.241  1.00 92.67 209 A 1 
ATOM 1572 O OG  . SER A 0 209 . 10.459   -0.944  -11.876  1.00 92.67 209 A 1 
ATOM 1573 N N   . TYR A 0 210 . 6.882    0.684   -11.402  1.00 89.89 210 A 1 
ATOM 1574 C CA  . TYR A 0 210 . 5.971    0.577   -10.270  1.00 89.89 210 A 1 
ATOM 1575 C C   . TYR A 0 210 . 5.069    -0.635  -10.481  1.00 89.89 210 A 1 
ATOM 1576 C CB  . TYR A 0 210 . 5.136    1.858   -10.130  1.00 89.89 210 A 1 
ATOM 1577 O O   . TYR A 0 210 . 4.309    -0.682  -11.452  1.00 89.89 210 A 1 
ATOM 1578 C CG  . TYR A 0 210 . 5.945    3.127   -9.953   1.00 89.89 210 A 1 
ATOM 1579 C CD1 . TYR A 0 210 . 6.267    3.570   -8.657   1.00 89.89 210 A 1 
ATOM 1580 C CD2 . TYR A 0 210 . 6.368    3.867   -11.076  1.00 89.89 210 A 1 
ATOM 1581 C CE1 . TYR A 0 210 . 7.030    4.739   -8.478   1.00 89.89 210 A 1 
ATOM 1582 C CE2 . TYR A 0 210 . 7.121    5.043   -10.901  1.00 89.89 210 A 1 
ATOM 1583 O OH  . TYR A 0 210 . 8.209    6.597   -9.435   1.00 89.89 210 A 1 
ATOM 1584 C CZ  . TYR A 0 210 . 7.465    5.473   -9.602   1.00 89.89 210 A 1 
ATOM 1585 N N   . ASP A 0 211 . 5.159    -1.591  -9.568   1.00 90.25 211 A 1 
ATOM 1586 C CA  . ASP A 0 211 . 4.255    -2.724  -9.449   1.00 90.25 211 A 1 
ATOM 1587 C C   . ASP A 0 211 . 3.429    -2.534  -8.176   1.00 90.25 211 A 1 
ATOM 1588 C CB  . ASP A 0 211 . 5.055    -4.035  -9.433   1.00 90.25 211 A 1 
ATOM 1589 O O   . ASP A 0 211 . 3.990    -2.361  -7.098   1.00 90.25 211 A 1 
ATOM 1590 C CG  . ASP A 0 211 . 5.694    -4.338  -10.788  1.00 90.25 211 A 1 
ATOM 1591 O OD1 . ASP A 0 211 . 4.979    -4.222  -11.809  1.00 90.25 211 A 1 
ATOM 1592 O OD2 . ASP A 0 211 . 6.881    -4.741  -10.829  1.00 90.25 211 A 1 
ATOM 1593 N N   . GLY A 0 212 . 2.105    -2.532  -8.303   1.00 92.83 212 A 1 
ATOM 1594 C CA  . GLY A 0 212 . 1.178    -2.391  -7.184   1.00 92.83 212 A 1 
ATOM 1595 C C   . GLY A 0 212 . 0.100    -3.464  -7.235   1.00 92.83 212 A 1 
ATOM 1596 O O   . GLY A 0 212 . -0.491   -3.685  -8.292   1.00 92.83 212 A 1 
ATOM 1597 N N   . GLU A 0 213 . -0.177   -4.107  -6.110   1.00 93.22 213 A 1 
ATOM 1598 C CA  . GLU A 0 213 . -1.340   -4.968  -5.903   1.00 93.22 213 A 1 
ATOM 1599 C C   . GLU A 0 213 . -2.180   -4.395  -4.766   1.00 93.22 213 A 1 
ATOM 1600 C CB  . GLU A 0 213 . -0.936   -6.421  -5.604   1.00 93.22 213 A 1 
ATOM 1601 O O   . GLU A 0 213 . -1.626   -3.934  -3.774   1.00 93.22 213 A 1 
ATOM 1602 C CG  . GLU A 0 213 . -0.050   -7.020  -6.708   1.00 93.22 213 A 1 
ATOM 1603 C CD  . GLU A 0 213 . -0.003   -8.553  -6.705   1.00 93.22 213 A 1 
ATOM 1604 O OE1 . GLU A 0 213 . 0.850    -9.112  -7.438   1.00 93.22 213 A 1 
ATOM 1605 O OE2 . GLU A 0 213 . -0.976   -9.220  -6.275   1.00 93.22 213 A 1 
ATOM 1606 N N   . TRP A 0 214 . -3.503   -4.420  -4.894   1.00 93.48 214 A 1 
ATOM 1607 C CA  . TRP A 0 214 . -4.406   -4.023  -3.819   1.00 93.48 214 A 1 
ATOM 1608 C C   . TRP A 0 214 . -5.630   -4.928  -3.752   1.00 93.48 214 A 1 
ATOM 1609 C CB  . TRP A 0 214 . -4.790   -2.539  -3.932   1.00 93.48 214 A 1 
ATOM 1610 O O   . TRP A 0 214 . -6.105   -5.449  -4.763   1.00 93.48 214 A 1 
ATOM 1611 C CG  . TRP A 0 214 . -5.531   -2.112  -5.167   1.00 93.48 214 A 1 
ATOM 1612 C CD1 . TRP A 0 214 . -6.812   -2.427  -5.465   1.00 93.48 214 A 1 
ATOM 1613 C CD2 . TRP A 0 214 . -5.079   -1.232  -6.243   1.00 93.48 214 A 1 
ATOM 1614 C CE2 . TRP A 0 214 . -6.145   -1.078  -7.180   1.00 93.48 214 A 1 
ATOM 1615 C CE3 . TRP A 0 214 . -3.886   -0.524  -6.510   1.00 93.48 214 A 1 
ATOM 1616 N NE1 . TRP A 0 214 . -7.180   -1.819  -6.648   1.00 93.48 214 A 1 
ATOM 1617 C CH2 . TRP A 0 214 . -4.824   0.408   -8.566   1.00 93.48 214 A 1 
ATOM 1618 C CZ2 . TRP A 0 214 . -6.025   -0.286  -8.334   1.00 93.48 214 A 1 
ATOM 1619 C CZ3 . TRP A 0 214 . -3.760   0.292   -7.653   1.00 93.48 214 A 1 
ATOM 1620 N N   . TYR A 0 215 . -6.160   -5.079  -2.550   1.00 95.56 215 A 1 
ATOM 1621 C CA  . TYR A 0 215 . -7.389   -5.778  -2.225   1.00 95.56 215 A 1 
ATOM 1622 C C   . TYR A 0 215 . -8.159   -4.941  -1.206   1.00 95.56 215 A 1 
ATOM 1623 C CB  . TYR A 0 215 . -7.043   -7.159  -1.661   1.00 95.56 215 A 1 
ATOM 1624 O O   . TYR A 0 215 . -7.573   -4.449  -0.244   1.00 95.56 215 A 1 
ATOM 1625 C CG  . TYR A 0 215 . -8.238   -7.932  -1.143   1.00 95.56 215 A 1 
ATOM 1626 C CD1 . TYR A 0 215 . -8.533   -7.944  0.236    1.00 95.56 215 A 1 
ATOM 1627 C CD2 . TYR A 0 215 . -9.063   -8.626  -2.047   1.00 95.56 215 A 1 
ATOM 1628 C CE1 . TYR A 0 215 . -9.638   -8.677  0.712    1.00 95.56 215 A 1 
ATOM 1629 C CE2 . TYR A 0 215 . -10.163  -9.361  -1.571   1.00 95.56 215 A 1 
ATOM 1630 O OH  . TYR A 0 215 . -11.496  -10.131 0.273    1.00 95.56 215 A 1 
ATOM 1631 C CZ  . TYR A 0 215 . -10.449  -9.399  -0.189   1.00 95.56 215 A 1 
ATOM 1632 N N   . ALA A 0 216 . -9.462   -4.784  -1.405   1.00 95.62 216 A 1 
ATOM 1633 C CA  . ALA A 0 216 . -10.336  -4.172  -0.415   1.00 95.62 216 A 1 
ATOM 1634 C C   . ALA A 0 216 . -11.690  -4.881  -0.396   1.00 95.62 216 A 1 
ATOM 1635 C CB  . ALA A 0 216 . -10.461  -2.667  -0.679   1.00 95.62 216 A 1 
ATOM 1636 O O   . ALA A 0 216 . -12.322  -5.029  -1.445   1.00 95.62 216 A 1 
ATOM 1637 N N   . LYS A 0 217 . -12.134  -5.290  0.792    1.00 95.62 217 A 1 
ATOM 1638 C CA  . LYS A 0 217 . -13.430  -5.918  1.058    1.00 95.62 217 A 1 
ATOM 1639 C C   . LYS A 0 217 . -14.138  -5.137  2.158    1.00 95.62 217 A 1 
ATOM 1640 C CB  . LYS A 0 217 . -13.221  -7.401  1.415    1.00 95.62 217 A 1 
ATOM 1641 O O   . LYS A 0 217 . -13.589  -4.996  3.242    1.00 95.62 217 A 1 
ATOM 1642 C CG  . LYS A 0 217 . -14.462  -8.087  2.021    1.00 95.62 217 A 1 
ATOM 1643 C CD  . LYS A 0 217 . -14.202  -9.580  2.277    1.00 95.62 217 A 1 
ATOM 1644 C CE  . LYS A 0 217 . -15.285  -10.231 3.157    1.00 95.62 217 A 1 
ATOM 1645 N NZ  . LYS A 0 217 . -15.060  -10.010 4.617    1.00 95.62 217 A 1 
ATOM 1646 N N   . SER A 0 218 . -15.355  -4.691  1.877    1.00 96.83 218 A 1 
ATOM 1647 C CA  . SER A 0 218 . -16.290  -4.119  2.844    1.00 96.83 218 A 1 
ATOM 1648 C C   . SER A 0 218 . -17.483  -5.057  2.983    1.00 96.83 218 A 1 
ATOM 1649 C CB  . SER A 0 218 . -16.745  -2.729  2.391    1.00 96.83 218 A 1 
ATOM 1650 O O   . SER A 0 218 . -18.020  -5.528  1.976    1.00 96.83 218 A 1 
ATOM 1651 O OG  . SER A 0 218 . -17.428  -2.058  3.430    1.00 96.83 218 A 1 
ATOM 1652 N N   . VAL A 0 219 . -17.887  -5.338  4.215    1.00 96.72 219 A 1 
ATOM 1653 C CA  . VAL A 0 219 . -19.112  -6.056  4.578    1.00 96.72 219 A 1 
ATOM 1654 C C   . VAL A 0 219 . -19.934  -5.140  5.472    1.00 96.72 219 A 1 
ATOM 1655 C CB  . VAL A 0 219 . -18.808  -7.380  5.308    1.00 96.72 219 A 1 
ATOM 1656 O O   . VAL A 0 219 . -19.371  -4.503  6.362    1.00 96.72 219 A 1 
ATOM 1657 C CG1 . VAL A 0 219 . -20.086  -8.157  5.651    1.00 96.72 219 A 1 
ATOM 1658 C CG2 . VAL A 0 219 . -17.922  -8.297  4.453    1.00 96.72 219 A 1 
ATOM 1659 N N   . LYS A 0 220 . -21.246  -5.091  5.241    1.00 94.87 220 A 1 
ATOM 1660 C CA  . LYS A 0 220 . -22.244  -4.601  6.199    1.00 94.87 220 A 1 
ATOM 1661 C C   . LYS A 0 220 . -23.393  -5.595  6.246    1.00 94.87 220 A 1 
ATOM 1662 C CB  . LYS A 0 220 . -22.741  -3.188  5.862    1.00 94.87 220 A 1 
ATOM 1663 O O   . LYS A 0 220 . -23.860  -6.000  5.180    1.00 94.87 220 A 1 
ATOM 1664 C CG  . LYS A 0 220 . -21.592  -2.187  5.987    1.00 94.87 220 A 1 
ATOM 1665 C CD  . LYS A 0 220 . -21.988  -0.753  5.627    1.00 94.87 220 A 1 
ATOM 1666 C CE  . LYS A 0 220 . -20.872  0.220   6.045    1.00 94.87 220 A 1 
ATOM 1667 N NZ  . LYS A 0 220 . -19.515  -0.228  5.612    1.00 94.87 220 A 1 
ATOM 1668 N N   . ALA A 0 221 . -23.788  -6.003  7.438    1.00 93.80 221 A 1 
ATOM 1669 C CA  . ALA A 0 221 . -24.935  -6.851  7.695    1.00 93.80 221 A 1 
ATOM 1670 C C   . ALA A 0 221 . -25.746  -6.245  8.840    1.00 93.80 221 A 1 
ATOM 1671 C CB  . ALA A 0 221 . -24.473  -8.279  8.003    1.00 93.80 221 A 1 
ATOM 1672 O O   . ALA A 0 221 . -25.153  -5.717  9.770    1.00 93.80 221 A 1 
ATOM 1673 N N   . ASP A 0 222 . -27.057  -6.347  8.723    1.00 91.66 222 A 1 
ATOM 1674 C CA  . ASP A 0 222 . -28.080  -5.699  9.542    1.00 91.66 222 A 1 
ATOM 1675 C C   . ASP A 0 222 . -29.177  -6.767  9.745    1.00 91.66 222 A 1 
ATOM 1676 C CB  . ASP A 0 222 . -28.485  -4.448  8.737    1.00 91.66 222 A 1 
ATOM 1677 O O   . ASP A 0 222 . -29.512  -7.488  8.793    1.00 91.66 222 A 1 
ATOM 1678 C CG  . ASP A 0 222 . -29.752  -3.710  9.161    1.00 91.66 222 A 1 
ATOM 1679 O OD1 . ASP A 0 222 . -29.691  -2.460  9.128    1.00 91.66 222 A 1 
ATOM 1680 O OD2 . ASP A 0 222 . -30.789  -4.400  9.273    1.00 91.66 222 A 1 
ATOM 1681 N N   . ASP A 0 223 . -29.609  -6.999  10.990   1.00 90.56 223 A 1 
ATOM 1682 C CA  . ASP A 0 223 . -30.548  -8.072  11.374   1.00 90.56 223 A 1 
ATOM 1683 C C   . ASP A 0 223 . -31.535  -7.618  12.464   1.00 90.56 223 A 1 
ATOM 1684 C CB  . ASP A 0 223 . -29.783  -9.365  11.737   1.00 90.56 223 A 1 
ATOM 1685 O O   . ASP A 0 223 . -31.563  -8.170  13.573   1.00 90.56 223 A 1 
ATOM 1686 C CG  . ASP A 0 223 . -30.669  -10.548 12.167   1.00 90.56 223 A 1 
ATOM 1687 O OD1 . ASP A 0 223 . -31.721  -10.836 11.557   1.00 90.56 223 A 1 
ATOM 1688 O OD2 . ASP A 0 223 . -30.264  -11.387 13.014   1.00 90.56 223 A 1 
ATOM 1689 N N   . ASP A 0 224 . -32.354  -6.635  12.093   1.00 89.14 224 A 1 
ATOM 1690 C CA  . ASP A 0 224 . -33.518  -6.129  12.827   1.00 89.14 224 A 1 
ATOM 1691 C C   . ASP A 0 224 . -34.526  -7.240  13.172   1.00 89.14 224 A 1 
ATOM 1692 C CB  . ASP A 0 224 . -34.240  -5.083  11.950   1.00 89.14 224 A 1 
ATOM 1693 O O   . ASP A 0 224 . -35.012  -7.983  12.310   1.00 89.14 224 A 1 
ATOM 1694 C CG  . ASP A 0 224 . -33.969  -3.616  12.275   1.00 89.14 224 A 1 
ATOM 1695 O OD1 . ASP A 0 224 . -33.703  -3.343  13.464   1.00 89.14 224 A 1 
ATOM 1696 O OD2 . ASP A 0 224 . -34.240  -2.782  11.379   1.00 89.14 224 A 1 
ATOM 1697 N N   . GLN A 0 225 . -34.920  -7.327  14.442   1.00 87.38 225 A 1 
ATOM 1698 C CA  . GLN A 0 225 . -35.985  -8.199  14.942   1.00 87.38 225 A 1 
ATOM 1699 C C   . GLN A 0 225 . -36.867  -7.434  15.924   1.00 87.38 225 A 1 
ATOM 1700 C CB  . GLN A 0 225 . -35.380  -9.439  15.625   1.00 87.38 225 A 1 
ATOM 1701 O O   . GLN A 0 225 . -36.365  -6.843  16.872   1.00 87.38 225 A 1 
ATOM 1702 C CG  . GLN A 0 225 . -34.785  -10.396 14.588   1.00 87.38 225 A 1 
ATOM 1703 C CD  . GLN A 0 225 . -33.988  -11.543 15.188   1.00 87.38 225 A 1 
ATOM 1704 N NE2 . GLN A 0 225 . -32.830  -11.834 14.639   1.00 87.38 225 A 1 
ATOM 1705 O OE1 . GLN A 0 225 . -34.397  -12.262 16.092   1.00 87.38 225 A 1 
ATOM 1706 N N   . TRP A 0 226 . -38.188  -7.489  15.751   1.00 86.18 226 A 1 
ATOM 1707 C CA  . TRP A 0 226 . -39.118  -6.792  16.643   1.00 86.18 226 A 1 
ATOM 1708 C C   . TRP A 0 226 . -40.438  -7.541  16.822   1.00 86.18 226 A 1 
ATOM 1709 C CB  . TRP A 0 226 . -39.347  -5.360  16.142   1.00 86.18 226 A 1 
ATOM 1710 O O   . TRP A 0 226 . -40.901  -8.252  15.928   1.00 86.18 226 A 1 
ATOM 1711 C CG  . TRP A 0 226 . -39.941  -5.242  14.771   1.00 86.18 226 A 1 
ATOM 1712 C CD1 . TRP A 0 226 . -39.239  -5.180  13.618   1.00 86.18 226 A 1 
ATOM 1713 C CD2 . TRP A 0 226 . -41.348  -5.156  14.390   1.00 86.18 226 A 1 
ATOM 1714 C CE2 . TRP A 0 226 . -41.424  -5.050  12.968   1.00 86.18 226 A 1 
ATOM 1715 C CE3 . TRP A 0 226 . -42.565  -5.145  15.106   1.00 86.18 226 A 1 
ATOM 1716 N NE1 . TRP A 0 226 . -40.105  -5.066  12.549   1.00 86.18 226 A 1 
ATOM 1717 C CH2 . TRP A 0 226 . -43.847  -4.947  13.037   1.00 86.18 226 A 1 
ATOM 1718 C CZ2 . TRP A 0 226 . -42.652  -4.954  12.292   1.00 86.18 226 A 1 
ATOM 1719 C CZ3 . TRP A 0 226 . -43.801  -5.036  14.441   1.00 86.18 226 A 1 
ATOM 1720 N N   . ALA A 0 227 . -41.052  -7.367  17.988   1.00 82.56 227 A 1 
ATOM 1721 C CA  . ALA A 0 227 . -42.379  -7.851  18.341   1.00 82.56 227 A 1 
ATOM 1722 C C   . ALA A 0 227 . -43.170  -6.733  19.030   1.00 82.56 227 A 1 
ATOM 1723 C CB  . ALA A 0 227 . -42.251  -9.076  19.254   1.00 82.56 227 A 1 
ATOM 1724 O O   . ALA A 0 227 . -42.596  -5.942  19.774   1.00 82.56 227 A 1 
ATOM 1725 N N   . GLN A 0 228 . -44.473  -6.682  18.776   1.00 80.44 228 A 1 
ATOM 1726 C CA  . GLN A 0 228 . -45.427  -5.817  19.465   1.00 80.44 228 A 1 
ATOM 1727 C C   . GLN A 0 228 . -46.713  -6.600  19.683   1.00 80.44 228 A 1 
ATOM 1728 C CB  . GLN A 0 228 . -45.750  -4.571  18.621   1.00 80.44 228 A 1 
ATOM 1729 O O   . GLN A 0 228 . -47.218  -7.203  18.732   1.00 80.44 228 A 1 
ATOM 1730 C CG  . GLN A 0 228 . -44.564  -3.612  18.496   1.00 80.44 228 A 1 
ATOM 1731 C CD  . GLN A 0 228 . -44.805  -2.447  17.544   1.00 80.44 228 A 1 
ATOM 1732 N NE2 . GLN A 0 228 . -43.784  -1.653  17.315   1.00 80.44 228 A 1 
ATOM 1733 O OE1 . GLN A 0 228 . -45.869  -2.222  16.975   1.00 80.44 228 A 1 
ATOM 1734 N N   . ASP A 0 229 . -47.279  -6.520  20.876   1.00 79.84 229 A 1 
ATOM 1735 C CA  . ASP A 0 229 . -48.637  -6.970  21.142   1.00 79.84 229 A 1 
ATOM 1736 C C   . ASP A 0 229 . -49.448  -5.875  21.844   1.00 79.84 229 A 1 
ATOM 1737 C CB  . ASP A 0 229 . -48.660  -8.346  21.818   1.00 79.84 229 A 1 
ATOM 1738 O O   . ASP A 0 229 . -48.921  -4.943  22.451   1.00 79.84 229 A 1 
ATOM 1739 C CG  . ASP A 0 229 . -47.904  -8.393  23.140   1.00 79.84 229 A 1 
ATOM 1740 O OD1 . ASP A 0 229 . -46.744  -8.874  23.114   1.00 79.84 229 A 1 
ATOM 1741 O OD2 . ASP A 0 229 . -48.529  -7.995  24.144   1.00 79.84 229 A 1 
ATOM 1742 N N   . TYR A 0 230 . -50.757  -5.890  21.610   1.00 76.02 230 A 1 
ATOM 1743 C CA  . TYR A 0 230 . -51.682  -4.919  22.176   1.00 76.02 230 A 1 
ATOM 1744 C C   . TYR A 0 230 . -52.977  -5.605  22.567   1.00 76.02 230 A 1 
ATOM 1745 C CB  . TYR A 0 230 . -51.955  -3.772  21.192   1.00 76.02 230 A 1 
ATOM 1746 O O   . TYR A 0 230 . -53.813  -5.923  21.710   1.00 76.02 230 A 1 
ATOM 1747 C CG  . TYR A 0 230 . -52.890  -2.721  21.772   1.00 76.02 230 A 1 
ATOM 1748 C CD1 . TYR A 0 230 . -54.221  -2.605  21.325   1.00 76.02 230 A 1 
ATOM 1749 C CD2 . TYR A 0 230 . -52.445  -1.927  22.841   1.00 76.02 230 A 1 
ATOM 1750 C CE1 . TYR A 0 230 . -55.096  -1.681  21.935   1.00 76.02 230 A 1 
ATOM 1751 C CE2 . TYR A 0 230 . -53.310  -1.011  23.464   1.00 76.02 230 A 1 
ATOM 1752 O OH  . TYR A 0 230 . -55.483  -0.026  23.650   1.00 76.02 230 A 1 
ATOM 1753 C CZ  . TYR A 0 230 . -54.641  -0.890  23.014   1.00 76.02 230 A 1 
ATOM 1754 N N   . ASP A 0 231 . -53.162  -5.755  23.872   1.00 76.24 231 A 1 
ATOM 1755 C CA  . ASP A 0 231 . -54.388  -6.267  24.444   1.00 76.24 231 A 1 
ATOM 1756 C C   . ASP A 0 231 . -55.282  -5.120  24.925   1.00 76.24 231 A 1 
ATOM 1757 C CB  . ASP A 0 231 . -54.104  -7.349  25.510   1.00 76.24 231 A 1 
ATOM 1758 O O   . ASP A 0 231 . -54.872  -4.053  25.398   1.00 76.24 231 A 1 
ATOM 1759 C CG  . ASP A 0 231 . -54.402  -8.778  25.023   1.00 76.24 231 A 1 
ATOM 1760 O OD1 . ASP A 0 231 . -55.363  -8.923  24.223   1.00 76.24 231 A 1 
ATOM 1761 O OD2 . ASP A 0 231 . -53.821  -9.750  25.553   1.00 76.24 231 A 1 
ATOM 1762 N N   . ARG A 0 232 . -56.589  -5.315  24.752   1.00 70.98 232 A 1 
ATOM 1763 C CA  . ARG A 0 232 . -57.585  -4.399  25.301   1.00 70.98 232 A 1 
ATOM 1764 C C   . ARG A 0 232 . -58.802  -5.148  25.787   1.00 70.98 232 A 1 
ATOM 1765 C CB  . ARG A 0 232 . -57.926  -3.313  24.278   1.00 70.98 232 A 1 
ATOM 1766 O O   . ARG A 0 232 . -59.530  -5.766  25.005   1.00 70.98 232 A 1 
ATOM 1767 C CG  . ARG A 0 232 . -58.970  -2.363  24.870   1.00 70.98 232 A 1 
ATOM 1768 C CD  . ARG A 0 232 . -59.349  -1.287  23.868   1.00 70.98 232 A 1 
ATOM 1769 N NE  . ARG A 0 232 . -60.592  -0.633  24.306   1.00 70.98 232 A 1 
ATOM 1770 N NH1 . ARG A 0 232 . -60.380  1.295   23.105   1.00 70.98 232 A 1 
ATOM 1771 N NH2 . ARG A 0 232 . -62.154  0.957   24.459   1.00 70.98 232 A 1 
ATOM 1772 C CZ  . ARG A 0 232 . -61.033  0.544   23.951   1.00 70.98 232 A 1 
ATOM 1773 N N   . TYR A 0 233 . -59.109  -4.954  27.064   1.00 65.94 233 A 1 
ATOM 1774 C CA  . TYR A 0 233 . -60.253  -5.559  27.725   1.00 65.94 233 A 1 
ATOM 1775 C C   . TYR A 0 233 . -61.215  -4.506  28.282   1.00 65.94 233 A 1 
ATOM 1776 C CB  . TYR A 0 233 . -59.741  -6.516  28.800   1.00 65.94 233 A 1 
ATOM 1777 O O   . TYR A 0 233 . -60.892  -3.743  29.193   1.00 65.94 233 A 1 
ATOM 1778 C CG  . TYR A 0 233 . -60.853  -7.262  29.502   1.00 65.94 233 A 1 
ATOM 1779 C CD1 . TYR A 0 233 . -61.182  -6.946  30.832   1.00 65.94 233 A 1 
ATOM 1780 C CD2 . TYR A 0 233 . -61.549  -8.277  28.821   1.00 65.94 233 A 1 
ATOM 1781 C CE1 . TYR A 0 233 . -62.184  -7.674  31.497   1.00 65.94 233 A 1 
ATOM 1782 C CE2 . TYR A 0 233 . -62.576  -8.988  29.470   1.00 65.94 233 A 1 
ATOM 1783 O OH  . TYR A 0 233 . -63.871  -9.384  31.447   1.00 65.94 233 A 1 
ATOM 1784 C CZ  . TYR A 0 233 . -62.887  -8.692  30.812   1.00 65.94 233 A 1 
ATOM 1785 N N   . ASP A 0 234 . -62.446  -4.501  27.773   1.00 62.94 234 A 1 
ATOM 1786 C CA  . ASP A 0 234 . -63.555  -3.711  28.305   1.00 62.94 234 A 1 
ATOM 1787 C C   . ASP A 0 234 . -64.547  -4.653  29.012   1.00 62.94 234 A 1 
ATOM 1788 C CB  . ASP A 0 234 . -64.206  -2.898  27.165   1.00 62.94 234 A 1 
ATOM 1789 O O   . ASP A 0 234 . -65.257  -5.424  28.359   1.00 62.94 234 A 1 
ATOM 1790 C CG  . ASP A 0 234 . -63.524  -1.548  26.891   1.00 62.94 234 A 1 
ATOM 1791 O OD1 . ASP A 0 234 . -63.581  -0.679  27.788   1.00 62.94 234 A 1 
ATOM 1792 O OD2 . ASP A 0 234 . -63.065  -1.293  25.749   1.00 62.94 234 A 1 
ATOM 1793 N N   . SER A 0 235 . -64.634  -4.575  30.348   1.00 58.17 235 A 1 
ATOM 1794 C CA  . SER A 0 235 . -65.680  -5.246  31.137   1.00 58.17 235 A 1 
ATOM 1795 C C   . SER A 0 235 . -66.664  -4.241  31.718   1.00 58.17 235 A 1 
ATOM 1796 C CB  . SER A 0 235 . -65.114  -6.160  32.226   1.00 58.17 235 A 1 
ATOM 1797 O O   . SER A 0 235 . -66.315  -3.391  32.538   1.00 58.17 235 A 1 
ATOM 1798 O OG  . SER A 0 235 . -64.270  -5.487  33.140   1.00 58.17 235 A 1 
ATOM 1799 N N   . GLY A 0 236 . -67.924  -4.359  31.303   1.00 51.38 236 A 1 
ATOM 1800 C CA  . GLY A 0 236 . -69.046  -3.646  31.903   1.00 51.38 236 A 1 
ATOM 1801 C C   . GLY A 0 236 . -70.109  -4.617  32.398   1.00 51.38 236 A 1 
ATOM 1802 O O   . GLY A 0 236 . -70.675  -5.375  31.600   1.00 51.38 236 A 1 
ATOM 1803 N N   . ASP A 0 237 . -70.446  -4.541  33.688   1.00 45.83 237 A 1 
ATOM 1804 C CA  . ASP A 0 237 . -71.620  -5.228  34.226   1.00 45.83 237 A 1 
ATOM 1805 C C   . ASP A 0 237 . -72.887  -4.522  33.724   1.00 45.83 237 A 1 
ATOM 1806 C CB  . ASP A 0 237 . -71.568  -5.360  35.760   1.00 45.83 237 A 1 
ATOM 1807 O O   . ASP A 0 237 . -73.428  -3.587  34.320   1.00 45.83 237 A 1 
ATOM 1808 C CG  . ASP A 0 237 . -70.760  -6.575  36.239   1.00 45.83 237 A 1 
ATOM 1809 O OD1 . ASP A 0 237 . -70.779  -7.615  35.533   1.00 45.83 237 A 1 
ATOM 1810 O OD2 . ASP A 0 237 . -70.175  -6.472  37.338   1.00 45.83 237 A 1 
ATOM 1811 N N   . ALA A 0 238 . -73.376  -4.984  32.572   1.00 45.03 238 A 1 
ATOM 1812 C CA  . ALA A 0 238 . -74.610  -4.501  31.960   1.00 45.03 238 A 1 
ATOM 1813 C C   . ALA A 0 238 . -75.873  -4.902  32.751   1.00 45.03 238 A 1 
ATOM 1814 C CB  . ALA A 0 238 . -74.653  -5.003  30.510   1.00 45.03 238 A 1 
ATOM 1815 O O   . ALA A 0 238 . -76.956  -4.381  32.482   1.00 45.03 238 A 1 
ATOM 1816 N N   . ASP A 0 239 . -75.745  -5.794  33.736   1.00 42.05 239 A 1 
ATOM 1817 C CA  . ASP A 0 239 . -76.850  -6.410  34.481   1.00 42.05 239 A 1 
ATOM 1818 C C   . ASP A 0 239 . -77.648  -5.423  35.365   1.00 42.05 239 A 1 
ATOM 1819 C CB  . ASP A 0 239 . -76.284  -7.612  35.266   1.00 42.05 239 A 1 
ATOM 1820 O O   . ASP A 0 239 . -78.787  -5.702  35.749   1.00 42.05 239 A 1 
ATOM 1821 C CG  . ASP A 0 239 . -76.936  -8.940  34.869   1.00 42.05 239 A 1 
ATOM 1822 O OD1 . ASP A 0 239 . -77.252  -9.173  33.682   1.00 42.05 239 A 1 
ATOM 1823 O OD2 . ASP A 0 239 . -77.242  -9.745  35.774   1.00 42.05 239 A 1 
ATOM 1824 N N   . SER A 0 240 . -77.114  -4.215  35.587   1.00 39.66 240 A 1 
ATOM 1825 C CA  . SER A 0 240 . -77.838  -3.057  36.139   1.00 39.66 240 A 1 
ATOM 1826 C C   . SER A 0 240 . -79.033  -2.603  35.273   1.00 39.66 240 A 1 
ATOM 1827 C CB  . SER A 0 240 . -76.853  -1.890  36.315   1.00 39.66 240 A 1 
ATOM 1828 O O   . SER A 0 240 . -79.948  -1.946  35.778   1.00 39.66 240 A 1 
ATOM 1829 O OG  . SER A 0 240 . -76.090  -2.062  37.493   1.00 39.66 240 A 1 
ATOM 1830 N N   . TYR A 0 241 . -79.083  -2.957  33.981   1.00 37.86 241 A 1 
ATOM 1831 C CA  . TYR A 0 241 . -80.200  -2.621  33.089   1.00 37.86 241 A 1 
ATOM 1832 C C   . TYR A 0 241 . -81.416  -3.544  33.283   1.00 37.86 241 A 1 
ATOM 1833 C CB  . TYR A 0 241 . -79.742  -2.525  31.624   1.00 37.86 241 A 1 
ATOM 1834 O O   . TYR A 0 241 . -81.774  -4.350  32.428   1.00 37.86 241 A 1 
ATOM 1835 C CG  . TYR A 0 241 . -79.028  -1.228  31.291   1.00 37.86 241 A 1 
ATOM 1836 C CD1 . TYR A 0 241 . -79.773  -0.100  30.890   1.00 37.86 241 A 1 
ATOM 1837 C CD2 . TYR A 0 241 . -77.627  -1.143  31.395   1.00 37.86 241 A 1 
ATOM 1838 C CE1 . TYR A 0 241 . -79.116  1.109   30.588   1.00 37.86 241 A 1 
ATOM 1839 C CE2 . TYR A 0 241 . -76.966  0.065   31.099   1.00 37.86 241 A 1 
ATOM 1840 O OH  . TYR A 0 241 . -77.083  2.363   30.408   1.00 37.86 241 A 1 
ATOM 1841 C CZ  . TYR A 0 241 . -77.712  1.193   30.695   1.00 37.86 241 A 1 
ATOM 1842 N N   . GLY A 0 242 . -82.144  -3.329  34.380   1.00 37.17 242 A 1 
ATOM 1843 C CA  . GLY A 0 242 . -83.583  -3.600  34.401   1.00 37.17 242 A 1 
ATOM 1844 C C   . GLY A 0 242 . -84.026  -5.034  34.699   1.00 37.17 242 A 1 
ATOM 1845 O O   . GLY A 0 242 . -85.158  -5.376  34.350   1.00 37.17 242 A 1 
ATOM 1846 N N   . LYS A 0 243 . -83.235  -5.841  35.423   1.00 35.64 243 A 1 
ATOM 1847 C CA  . LYS A 0 243 . -83.762  -7.007  36.167   1.00 35.64 243 A 1 
ATOM 1848 C C   . LYS A 0 243 . -84.669  -6.542  37.319   1.00 35.64 243 A 1 
ATOM 1849 C CB  . LYS A 0 243 . -82.629  -7.954  36.621   1.00 35.64 243 A 1 
ATOM 1850 O O   . LYS A 0 243 . -84.342  -6.645  38.499   1.00 35.64 243 A 1 
ATOM 1851 C CG  . LYS A 0 243 . -82.185  -8.907  35.497   1.00 35.64 243 A 1 
ATOM 1852 C CD  . LYS A 0 243 . -80.982  -9.772  35.916   1.00 35.64 243 A 1 
ATOM 1853 C CE  . LYS A 0 243 . -80.581  -10.734 34.785   1.00 35.64 243 A 1 
ATOM 1854 N NZ  . LYS A 0 243 . -79.212  -11.277 34.970   1.00 35.64 243 A 1 
ATOM 1855 N N   . ALA A 0 244 . -85.840  -6.015  36.964   1.00 36.30 244 A 1 
ATOM 1856 C CA  . ALA A 0 244 . -86.940  -5.772  37.883   1.00 36.30 244 A 1 
ATOM 1857 C C   . ALA A 0 244 . -87.488  -7.128  38.354   1.00 36.30 244 A 1 
ATOM 1858 C CB  . ALA A 0 244 . -87.992  -4.901  37.180   1.00 36.30 244 A 1 
ATOM 1859 O O   . ALA A 0 244 . -88.378  -7.702  37.727   1.00 36.30 244 A 1 
ATOM 1860 N N   . ALA A 0 245 . -86.926  -7.647  39.446   1.00 31.51 245 A 1 
ATOM 1861 C CA  . ALA A 0 245 . -87.304  -8.917  40.057   1.00 31.51 245 A 1 
ATOM 1862 C C   . ALA A 0 245 . -88.744  -8.867  40.610   1.00 31.51 245 A 1 
ATOM 1863 C CB  . ALA A 0 245 . -86.257  -9.262  41.125   1.00 31.51 245 A 1 
ATOM 1864 O O   . ALA A 0 245 . -88.977  -8.577  41.780   1.00 31.51 245 A 1 
ATOM 1865 N N   . SER A 0 246 . -89.723  -9.097  39.733   1.00 38.88 246 A 1 
ATOM 1866 C CA  . SER A 0 246 . -91.132  -9.341  40.075   1.00 38.88 246 A 1 
ATOM 1867 C C   . SER A 0 246 . -91.857  -10.066 38.933   1.00 38.88 246 A 1 
ATOM 1868 C CB  . SER A 0 246 . -91.847  -8.057  40.525   1.00 38.88 246 A 1 
ATOM 1869 O O   . SER A 0 246 . -92.939  -9.679  38.499   1.00 38.88 246 A 1 
ATOM 1870 O OG  . SER A 0 246 . -91.715  -7.021  39.573   1.00 38.88 246 A 1 
ATOM 1871 N N   . SER A 0 247 . -91.243  -11.144 38.444   1.00 33.93 247 A 1 
ATOM 1872 C CA  . SER A 0 247 . -91.902  -12.140 37.592   1.00 33.93 247 A 1 
ATOM 1873 C C   . SER A 0 247 . -91.963  -13.506 38.283   1.00 33.93 247 A 1 
ATOM 1874 C CB  . SER A 0 247 . -91.303  -12.178 36.180   1.00 33.93 247 A 1 
ATOM 1875 O O   . SER A 0 247 . -91.860  -14.537 37.621   1.00 33.93 247 A 1 
ATOM 1876 O OG  . SER A 0 247 . -89.950  -12.575 36.203   1.00 33.93 247 A 1 
ATOM 1877 N N   . GLU A 0 248 . -92.141  -13.517 39.610   1.00 33.72 248 A 1 
ATOM 1878 C CA  . GLU A 0 248 . -92.557  -14.721 40.329   1.00 33.72 248 A 1 
ATOM 1879 C C   . GLU A 0 248 . -93.941  -15.136 39.819   1.00 33.72 248 A 1 
ATOM 1880 C CB  . GLU A 0 248 . -92.540  -14.535 41.859   1.00 33.72 248 A 1 
ATOM 1881 O O   . GLU A 0 248 . -94.942  -14.425 39.947   1.00 33.72 248 A 1 
ATOM 1882 C CG  . GLU A 0 248 . -91.439  -15.369 42.536   1.00 33.72 248 A 1 
ATOM 1883 C CD  . GLU A 0 248 . -90.018  -14.941 42.139   1.00 33.72 248 A 1 
ATOM 1884 O OE1 . GLU A 0 248 . -89.167  -15.848 42.003   1.00 33.72 248 A 1 
ATOM 1885 O OE2 . GLU A 0 248 . -89.802  -13.717 41.982   1.00 33.72 248 A 1 
ATOM 1886 N N   . GLU A 0 249 . -93.944  -16.287 39.161   1.00 33.18 249 A 1 
ATOM 1887 C CA  . GLU A 0 249 . -95.040  -16.807 38.365   1.00 33.18 249 A 1 
ATOM 1888 C C   . GLU A 0 249 . -96.293  -17.094 39.205   1.00 33.18 249 A 1 
ATOM 1889 C CB  . GLU A 0 249 . -94.503  -18.048 37.642   1.00 33.18 249 A 1 
ATOM 1890 O O   . GLU A 0 249 . -96.238  -17.555 40.349   1.00 33.18 249 A 1 
ATOM 1891 C CG  . GLU A 0 249 . -95.418  -18.602 36.545   1.00 33.18 249 A 1 
ATOM 1892 C CD  . GLU A 0 249 . -94.777  -19.784 35.792   1.00 33.18 249 A 1 
ATOM 1893 O OE1 . GLU A 0 249 . -95.473  -20.330 34.907   1.00 33.18 249 A 1 
ATOM 1894 O OE2 . GLU A 0 249 . -93.624  -20.155 36.107   1.00 33.18 249 A 1 
ATOM 1895 N N   . TRP A 0 250 . -97.458  -16.837 38.609   1.00 26.79 250 A 1 
ATOM 1896 C CA  . TRP A 0 250 . -98.755  -17.062 39.235   1.00 26.79 250 A 1 
ATOM 1897 C C   . TRP A 0 250 . -98.926  -18.511 39.698   1.00 26.79 250 A 1 
ATOM 1898 C CB  . TRP A 0 250 . -99.864  -16.763 38.220   1.00 26.79 250 A 1 
ATOM 1899 O O   . TRP A 0 250 . -99.055  -19.424 38.881   1.00 26.79 250 A 1 
ATOM 1900 C CG  . TRP A 0 250 . -100.278 -15.342 38.029   1.00 26.79 250 A 1 
ATOM 1901 C CD1 . TRP A 0 250 . -99.483  -14.249 37.972   1.00 26.79 250 A 1 
ATOM 1902 C CD2 . TRP A 0 250 . -101.640 -14.853 37.860   1.00 26.79 250 A 1 
ATOM 1903 C CE2 . TRP A 0 250 . -101.605 -13.440 37.694   1.00 26.79 250 A 1 
ATOM 1904 C CE3 . TRP A 0 250 . -102.903 -15.476 37.848   1.00 26.79 250 A 1 
ATOM 1905 N NE1 . TRP A 0 250 . -100.263 -13.125 37.767   1.00 26.79 250 A 1 
ATOM 1906 C CH2 . TRP A 0 250 . -104.022 -13.336 37.522   1.00 26.79 250 A 1 
ATOM 1907 C CZ2 . TRP A 0 250 . -102.775 -12.683 37.520   1.00 26.79 250 A 1 
ATOM 1908 C CZ3 . TRP A 0 250 . -104.085 -14.730 37.690   1.00 26.79 250 A 1 
ATOM 1909 N N   . ARG A 0 251 . -99.120  -18.712 41.004   1.00 34.44 251 A 1 
ATOM 1910 C CA  . ARG A 0 251 . -99.752  -19.931 41.517   1.00 34.44 251 A 1 
ATOM 1911 C C   . ARG A 0 251 . -101.112 -19.600 42.115   1.00 34.44 251 A 1 
ATOM 1912 C CB  . ARG A 0 251 . -98.777  -20.713 42.413   1.00 34.44 251 A 1 
ATOM 1913 O O   . ARG A 0 251 . -101.238 -19.343 43.307   1.00 34.44 251 A 1 
ATOM 1914 C CG  . ARG A 0 251 . -99.028  -22.221 42.258   1.00 34.44 251 A 1 
ATOM 1915 C CD  . ARG A 0 251 . -97.903  -23.032 42.905   1.00 34.44 251 A 1 
ATOM 1916 N NE  . ARG A 0 251 . -98.037  -24.469 42.592   1.00 34.44 251 A 1 
ATOM 1917 N NH1 . ARG A 0 251 . -95.850  -25.062 42.970   1.00 34.44 251 A 1 
ATOM 1918 N NH2 . ARG A 0 251 . -97.302  -26.598 42.253   1.00 34.44 251 A 1 
ATOM 1919 C CZ  . ARG A 0 251 . -97.066  -25.365 42.608   1.00 34.44 251 A 1 
ATOM 1920 N N   . ASN A 0 252 . -102.125 -19.606 41.244   1.00 33.00 252 A 1 
ATOM 1921 C CA  . ASN A 0 252 . -103.537 -19.524 41.617   1.00 33.00 252 A 1 
ATOM 1922 C C   . ASN A 0 252 . -103.863 -20.604 42.661   1.00 33.00 252 A 1 
ATOM 1923 C CB  . ASN A 0 252 . -104.412 -19.719 40.361   1.00 33.00 252 A 1 
ATOM 1924 O O   . ASN A 0 252 . -103.977 -21.782 42.323   1.00 33.00 252 A 1 
ATOM 1925 C CG  . ASN A 0 252 . -104.466 -18.505 39.457   1.00 33.00 252 A 1 
ATOM 1926 N ND2 . ASN A 0 252 . -104.475 -18.699 38.158   1.00 33.00 252 A 1 
ATOM 1927 O OD1 . ASN A 0 252 . -104.519 -17.374 39.898   1.00 33.00 252 A 1 
ATOM 1928 N N   . GLY A 0 253 . -103.988 -20.193 43.921   1.00 33.33 253 A 1 
ATOM 1929 C CA  . GLY A 0 253 . -104.530 -21.000 45.005   1.00 33.33 253 A 1 
ATOM 1930 C C   . GLY A 0 253 . -105.881 -20.431 45.413   1.00 33.33 253 A 1 
ATOM 1931 O O   . GLY A 0 253 . -105.940 -19.344 45.983   1.00 33.33 253 A 1 
ATOM 1932 N N   . ASP A 0 254 . -106.955 -21.152 45.096   1.00 32.96 254 A 1 
ATOM 1933 C CA  . ASP A 0 254 . -108.322 -20.827 45.502   1.00 32.96 254 A 1 
ATOM 1934 C C   . ASP A 0 254 . -108.451 -20.528 47.005   1.00 32.96 254 A 1 
ATOM 1935 C CB  . ASP A 0 254 . -109.232 -22.026 45.192   1.00 32.96 254 A 1 
ATOM 1936 O O   . ASP A 0 254 . -107.990 -21.305 47.842   1.00 32.96 254 A 1 
ATOM 1937 C CG  . ASP A 0 254 . -109.637 -22.084 43.725   1.00 32.96 254 A 1 
ATOM 1938 O OD1 . ASP A 0 254 . -110.759 -21.609 43.437   1.00 32.96 254 A 1 
ATOM 1939 O OD2 . ASP A 0 254 . -108.826 -22.593 42.921   1.00 32.96 254 A 1 
ATOM 1940 N N   . GLY A 0 255 . -109.207 -19.478 47.348   1.00 32.70 255 A 1 
ATOM 1941 C CA  . GLY A 0 255 . -109.842 -19.386 48.665   1.00 32.70 255 A 1 
ATOM 1942 C C   . GLY A 0 255 . -109.849 -18.012 49.336   1.00 32.70 255 A 1 
ATOM 1943 O O   . GLY A 0 255 . -108.873 -17.596 49.942   1.00 32.70 255 A 1 
ATOM 1944 N N   . HIS A 0 256 . -111.041 -17.410 49.379   1.00 35.34 256 A 1 
ATOM 1945 C CA  . HIS A 0 256 . -111.482 -16.428 50.381   1.00 35.34 256 A 1 
ATOM 1946 C C   . HIS A 0 256 . -110.819 -15.036 50.426   1.00 35.34 256 A 1 
ATOM 1947 C CB  . HIS A 0 256 . -111.572 -17.090 51.764   1.00 35.34 256 A 1 
ATOM 1948 O O   . HIS A 0 256 . -109.905 -14.761 51.195   1.00 35.34 256 A 1 
ATOM 1949 C CG  . HIS A 0 256 . -112.663 -18.125 51.811   1.00 35.34 256 A 1 
ATOM 1950 C CD2 . HIS A 0 256 . -112.574 -19.434 51.417   1.00 35.34 256 A 1 
ATOM 1951 N ND1 . HIS A 0 256 . -113.972 -17.894 52.168   1.00 35.34 256 A 1 
ATOM 1952 C CE1 . HIS A 0 256 . -114.656 -19.036 51.992   1.00 35.34 256 A 1 
ATOM 1953 N NE2 . HIS A 0 256 . -113.849 -19.998 51.526   1.00 35.34 256 A 1 
ATOM 1954 N N   . TYR A 0 257 . -111.469 -14.111 49.710   1.00 34.46 257 A 1 
ATOM 1955 C CA  . TYR A 0 257 . -111.772 -12.728 50.111   1.00 34.46 257 A 1 
ATOM 1956 C C   . TYR A 0 257 . -110.999 -12.150 51.315   1.00 34.46 257 A 1 
ATOM 1957 C CB  . TYR A 0 257 . -113.284 -12.633 50.424   1.00 34.46 257 A 1 
ATOM 1958 O O   . TYR A 0 257 . -111.465 -12.246 52.449   1.00 34.46 257 A 1 
ATOM 1959 C CG  . TYR A 0 257 . -114.215 -13.235 49.395   1.00 34.46 257 A 1 
ATOM 1960 C CD1 . TYR A 0 257 . -114.600 -12.486 48.267   1.00 34.46 257 A 1 
ATOM 1961 C CD2 . TYR A 0 257 . -114.701 -14.546 49.574   1.00 34.46 257 A 1 
ATOM 1962 C CE1 . TYR A 0 257 . -115.460 -13.056 47.310   1.00 34.46 257 A 1 
ATOM 1963 C CE2 . TYR A 0 257 . -115.545 -15.126 48.609   1.00 34.46 257 A 1 
ATOM 1964 O OH  . TYR A 0 257 . -116.740 -14.923 46.536   1.00 34.46 257 A 1 
ATOM 1965 C CZ  . TYR A 0 257 . -115.925 -14.377 47.474   1.00 34.46 257 A 1 
ATOM 1966 N N   . ASN A 0 258 . -109.913 -11.412 51.065   1.00 38.07 258 A 1 
ATOM 1967 C CA  . ASN A 0 258 . -109.532 -10.275 51.907   1.00 38.07 258 A 1 
ATOM 1968 C C   . ASN A 0 258 . -108.612 -9.296  51.161   1.00 38.07 258 A 1 
ATOM 1969 C CB  . ASN A 0 258 . -108.900 -10.752 53.232   1.00 38.07 258 A 1 
ATOM 1970 O O   . ASN A 0 258 . -107.596 -9.693  50.609   1.00 38.07 258 A 1 
ATOM 1971 C CG  . ASN A 0 258 . -109.898 -10.714 54.379   1.00 38.07 258 A 1 
ATOM 1972 N ND2 . ASN A 0 258 . -109.955 -11.742 55.192   1.00 38.07 258 A 1 
ATOM 1973 O OD1 . ASN A 0 258 . -110.614 -9.743  54.573   1.00 38.07 258 A 1 
ATOM 1974 N N   . LYS A 0 259 . -108.985 -8.009  51.204   1.00 33.81 259 A 1 
ATOM 1975 C CA  . LYS A 0 259 . -108.210 -6.819  50.798   1.00 33.81 259 A 1 
ATOM 1976 C C   . LYS A 0 259 . -107.501 -6.877  49.433   1.00 33.81 259 A 1 
ATOM 1977 C CB  . LYS A 0 259 . -107.226 -6.436  51.919   1.00 33.81 259 A 1 
ATOM 1978 O O   . LYS A 0 259 . -106.316 -7.176  49.337   1.00 33.81 259 A 1 
ATOM 1979 C CG  . LYS A 0 259 . -107.954 -6.061  53.220   1.00 33.81 259 A 1 
ATOM 1980 C CD  . LYS A 0 259 . -106.983 -5.436  54.228   1.00 33.81 259 A 1 
ATOM 1981 C CE  . LYS A 0 259 . -107.736 -4.999  55.490   1.00 33.81 259 A 1 
ATOM 1982 N NZ  . LYS A 0 259 . -106.855 -4.237  56.412   1.00 33.81 259 A 1 
ATOM 1983 N N   . GLY A 0 260 . -108.197 -6.396  48.401   1.00 29.12 260 A 1 
ATOM 1984 C CA  . GLY A 0 260 . -107.519 -5.824  47.237   1.00 29.12 260 A 1 
ATOM 1985 C C   . GLY A 0 260 . -106.735 -4.577  47.657   1.00 29.12 260 A 1 
ATOM 1986 O O   . GLY A 0 260 . -107.338 -3.569  48.020   1.00 29.12 260 A 1 
ATOM 1987 N N   . GLY A 0 261 . -105.406 -4.672  47.651   1.00 31.69 261 A 1 
ATOM 1988 C CA  . GLY A 0 261 . -104.501 -3.524  47.682   1.00 31.69 261 A 1 
ATOM 1989 C C   . GLY A 0 261 . -104.131 -3.143  46.252   1.00 31.69 261 A 1 
ATOM 1990 O O   . GLY A 0 261 . -103.811 -4.021  45.452   1.00 31.69 261 A 1 
ATOM 1991 N N   . ASP A 0 262 . -104.215 -1.855  45.919   1.00 29.72 262 A 1 
ATOM 1992 C CA  . ASP A 0 262 . -104.090 -1.390  44.537   1.00 29.72 262 A 1 
ATOM 1993 C C   . ASP A 0 262 . -102.731 -1.728  43.903   1.00 29.72 262 A 1 
ATOM 1994 C CB  . ASP A 0 262 . -104.312 0.124   44.440   1.00 29.72 262 A 1 
ATOM 1995 O O   . ASP A 0 262 . -101.673 -1.238  44.302   1.00 29.72 262 A 1 
ATOM 1996 C CG  . ASP A 0 262 . -105.756 0.581   44.628   1.00 29.72 262 A 1 
ATOM 1997 O OD1 . ASP A 0 262 . -106.672 -0.120  44.151   1.00 29.72 262 A 1 
ATOM 1998 O OD2 . ASP A 0 262 . -105.900 1.717   45.136   1.00 29.72 262 A 1 
ATOM 1999 N N   . TYR A 0 263 . -102.811 -2.481  42.813   1.00 30.16 263 A 1 
ATOM 2000 C CA  . TYR A 0 263 . -101.790 -2.713  41.794   1.00 30.16 263 A 1 
ATOM 2001 C C   . TYR A 0 263 . -101.344 -1.386  41.154   1.00 30.16 263 A 1 
ATOM 2002 C CB  . TYR A 0 263 . -102.375 -3.705  40.759   1.00 30.16 263 A 1 
ATOM 2003 O O   . TYR A 0 263 . -101.826 -0.977  40.097   1.00 30.16 263 A 1 
ATOM 2004 C CG  . TYR A 0 263 . -103.886 -3.589  40.591   1.00 30.16 263 A 1 
ATOM 2005 C CD1 . TYR A 0 263 . -104.726 -4.375  41.407   1.00 30.16 263 A 1 
ATOM 2006 C CD2 . TYR A 0 263 . -104.446 -2.584  39.776   1.00 30.16 263 A 1 
ATOM 2007 C CE1 . TYR A 0 263 . -106.111 -4.129  41.440   1.00 30.16 263 A 1 
ATOM 2008 C CE2 . TYR A 0 263 . -105.831 -2.329  39.815   1.00 30.16 263 A 1 
ATOM 2009 O OH  . TYR A 0 263 . -107.994 -2.838  40.726   1.00 30.16 263 A 1 
ATOM 2010 C CZ  . TYR A 0 263 . -106.663 -3.095  40.659   1.00 30.16 263 A 1 
ATOM 2011 N N   . LYS A 0 264 . -100.401 -0.685  41.789   1.00 31.67 264 A 1 
ATOM 2012 C CA  . LYS A 0 264 . -99.740  0.488   41.204   1.00 31.67 264 A 1 
ATOM 2013 C C   . LYS A 0 264 . -98.270  0.202   40.975   1.00 31.67 264 A 1 
ATOM 2014 C CB  . LYS A 0 264 . -100.028 1.754   42.020   1.00 31.67 264 A 1 
ATOM 2015 O O   . LYS A 0 264 . -97.444  0.325   41.872   1.00 31.67 264 A 1 
ATOM 2016 C CG  . LYS A 0 264 . -101.439 2.230   41.646   1.00 31.67 264 A 1 
ATOM 2017 C CD  . LYS A 0 264 . -101.913 3.418   42.479   1.00 31.67 264 A 1 
ATOM 2018 C CE  . LYS A 0 264 . -103.351 3.734   42.047   1.00 31.67 264 A 1 
ATOM 2019 N NZ  . LYS A 0 264 . -104.135 4.359   43.139   1.00 31.67 264 A 1 
ATOM 2020 N N   . SER A 0 265 . -97.996  -0.167  39.728   1.00 30.94 265 A 1 
ATOM 2021 C CA  . SER A 0 265 . -96.684  -0.375  39.132   1.00 30.94 265 A 1 
ATOM 2022 C C   . SER A 0 265 . -95.712  0.731   39.541   1.00 30.94 265 A 1 
ATOM 2023 C CB  . SER A 0 265 . -96.837  -0.402  37.600   1.00 30.94 265 A 1 
ATOM 2024 O O   . SER A 0 265 . -95.734  1.832   38.989   1.00 30.94 265 A 1 
ATOM 2025 O OG  . SER A 0 265 . -98.005  -1.116  37.223   1.00 30.94 265 A 1 
ATOM 2026 N N   . ALA A 0 266 . -94.833  0.432   40.496   1.00 26.72 266 A 1 
ATOM 2027 C CA  . ALA A 0 266 . -93.701  1.280   40.845   1.00 26.72 266 A 1 
ATOM 2028 C C   . ALA A 0 266 . -92.598  1.127   39.784   1.00 26.72 266 A 1 
ATOM 2029 C CB  . ALA A 0 266 . -93.257  0.969   42.280   1.00 26.72 266 A 1 
ATOM 2030 O O   . ALA A 0 266 . -91.469  0.752   40.080   1.00 26.72 266 A 1 
ATOM 2031 N N   . SER A 0 267 . -92.936  1.420   38.524   1.00 33.22 267 A 1 
ATOM 2032 C CA  . SER A 0 267 . -92.029  1.422   37.370   1.00 33.22 267 A 1 
ATOM 2033 C C   . SER A 0 267 . -91.104  2.646   37.390   1.00 33.22 267 A 1 
ATOM 2034 C CB  . SER A 0 267 . -92.826  1.325   36.062   1.00 33.22 267 A 1 
ATOM 2035 O O   . SER A 0 267 . -90.915  3.324   36.382   1.00 33.22 267 A 1 
ATOM 2036 O OG  . SER A 0 267 . -93.699  0.207   36.090   1.00 33.22 267 A 1 
ATOM 2037 N N   . ALA A 0 268 . -90.541  2.953   38.559   1.00 33.40 268 A 1 
ATOM 2038 C CA  . ALA A 0 268 . -89.425  3.867   38.692   1.00 33.40 268 A 1 
ATOM 2039 C C   . ALA A 0 268 . -88.174  3.104   38.250   1.00 33.40 268 A 1 
ATOM 2040 C CB  . ALA A 0 268 . -89.353  4.370   40.139   1.00 33.40 268 A 1 
ATOM 2041 O O   . ALA A 0 268 . -87.663  2.254   38.977   1.00 33.40 268 A 1 
ATOM 2042 N N   . ALA A 0 269 . -87.715  3.379   37.029   1.00 33.68 269 A 1 
ATOM 2043 C CA  . ALA A 0 269 . -86.448  2.869   36.529   1.00 33.68 269 A 1 
ATOM 2044 C C   . ALA A 0 269 . -85.312  3.436   37.395   1.00 33.68 269 A 1 
ATOM 2045 C CB  . ALA A 0 269 . -86.320  3.236   35.044   1.00 33.68 269 A 1 
ATOM 2046 O O   . ALA A 0 269 . -84.836  4.548   37.161   1.00 33.68 269 A 1 
ATOM 2047 N N   . ASN A 0 270 . -84.921  2.687   38.428   1.00 37.19 270 A 1 
ATOM 2048 C CA  . ASN A 0 270 . -83.768  3.015   39.251   1.00 37.19 270 A 1 
ATOM 2049 C C   . ASN A 0 270 . -82.540  3.037   38.340   1.00 37.19 270 A 1 
ATOM 2050 C CB  . ASN A 0 270 . -83.631  2.001   40.402   1.00 37.19 270 A 1 
ATOM 2051 O O   . ASN A 0 270 . -82.183  2.019   37.750   1.00 37.19 270 A 1 
ATOM 2052 C CG  . ASN A 0 270 . -84.600  2.281   41.537   1.00 37.19 270 A 1 
ATOM 2053 N ND2 . ASN A 0 270 . -85.170  1.263   42.137   1.00 37.19 270 A 1 
ATOM 2054 O OD1 . ASN A 0 270 . -84.847  3.414   41.912   1.00 37.19 270 A 1 
ATOM 2055 N N   . GLY A 0 271 . -81.928  4.215   38.205   1.00 38.15 271 A 1 
ATOM 2056 C CA  . GLY A 0 271 . -80.704  4.411   37.436   1.00 38.15 271 A 1 
ATOM 2057 C C   . GLY A 0 271 . -79.524  3.800   38.175   1.00 38.15 271 A 1 
ATOM 2058 O O   . GLY A 0 271 . -78.761  4.532   38.803   1.00 38.15 271 A 1 
ATOM 2059 N N   . ALA A 0 272 . -79.440  2.472   38.139   1.00 38.08 272 A 1 
ATOM 2060 C CA  . ALA A 0 272 . -78.362  1.696   38.720   1.00 38.08 272 A 1 
ATOM 2061 C C   . ALA A 0 272 . -77.045  2.024   38.009   1.00 38.08 272 A 1 
ATOM 2062 C CB  . ALA A 0 272 . -78.735  0.211   38.645   1.00 38.08 272 A 1 
ATOM 2063 O O   . ALA A 0 272 . -76.993  2.129   36.780   1.00 38.08 272 A 1 
ATOM 2064 N N   . GLY A 0 273 . -76.000  2.230   38.807   1.00 42.61 273 A 1 
ATOM 2065 C CA  . GLY A 0 273 . -74.685  2.619   38.323   1.00 42.61 273 A 1 
ATOM 2066 C C   . GLY A 0 273 . -74.119  1.613   37.328   1.00 42.61 273 A 1 
ATOM 2067 O O   . GLY A 0 273 . -74.229  0.398   37.509   1.00 42.61 273 A 1 
ATOM 2068 N N   . TYR A 0 274 . -73.506  2.142   36.274   1.00 39.63 274 A 1 
ATOM 2069 C CA  . TYR A 0 274 . -72.599  1.378   35.431   1.00 39.63 274 A 1 
ATOM 2070 C C   . TYR A 0 274 . -71.308  1.144   36.218   1.00 39.63 274 A 1 
ATOM 2071 C CB  . TYR A 0 274 . -72.353  2.152   34.129   1.00 39.63 274 A 1 
ATOM 2072 O O   . TYR A 0 274 . -70.628  2.106   36.578   1.00 39.63 274 A 1 
ATOM 2073 C CG  . TYR A 0 274 . -71.432  1.453   33.150   1.00 39.63 274 A 1 
ATOM 2074 C CD1 . TYR A 0 274 . -70.066  1.800   33.082   1.00 39.63 274 A 1 
ATOM 2075 C CD2 . TYR A 0 274 . -71.947  0.450   32.309   1.00 39.63 274 A 1 
ATOM 2076 C CE1 . TYR A 0 274 . -69.220  1.160   32.153   1.00 39.63 274 A 1 
ATOM 2077 C CE2 . TYR A 0 274 . -71.105  -0.189  31.381   1.00 39.63 274 A 1 
ATOM 2078 O OH  . TYR A 0 274 . -68.957  -0.464  30.386   1.00 39.63 274 A 1 
ATOM 2079 C CZ  . TYR A 0 274 . -69.743  0.166   31.297   1.00 39.63 274 A 1 
ATOM 2080 N N   . TRP A 0 275 . -71.000  -0.122  36.491   1.00 45.39 275 A 1 
ATOM 2081 C CA  . TRP A 0 275 . -69.699  -0.533  37.001   1.00 45.39 275 A 1 
ATOM 2082 C C   . TRP A 0 275 . -68.895  -1.072  35.824   1.00 45.39 275 A 1 
ATOM 2083 C CB  . TRP A 0 275 . -69.851  -1.544  38.151   1.00 45.39 275 A 1 
ATOM 2084 O O   . TRP A 0 275 . -69.331  -2.006  35.146   1.00 45.39 275 A 1 
ATOM 2085 C CG  . TRP A 0 275 . -68.939  -1.259  39.303   1.00 45.39 275 A 1 
ATOM 2086 C CD1 . TRP A 0 275 . -69.017  -0.152  40.073   1.00 45.39 275 A 1 
ATOM 2087 C CD2 . TRP A 0 275 . -67.759  -1.987  39.775   1.00 45.39 275 A 1 
ATOM 2088 C CE2 . TRP A 0 275 . -67.165  -1.236  40.832   1.00 45.39 275 A 1 
ATOM 2089 C CE3 . TRP A 0 275 . -67.106  -3.185  39.406   1.00 45.39 275 A 1 
ATOM 2090 N NE1 . TRP A 0 275 . -67.968  -0.132  40.963   1.00 45.39 275 A 1 
ATOM 2091 C CH2 . TRP A 0 275 . -65.366  -2.830  41.093   1.00 45.39 275 A 1 
ATOM 2092 C CZ2 . TRP A 0 275 . -65.984  -1.628  41.475   1.00 45.39 275 A 1 
ATOM 2093 C CZ3 . TRP A 0 275 . -65.932  -3.607  40.063   1.00 45.39 275 A 1 
ATOM 2094 N N   . GLY A 0 276 . -67.763  -0.432  35.543   1.00 57.37 276 A 1 
ATOM 2095 C CA  . GLY A 0 276 . -66.911  -0.798  34.423   1.00 57.37 276 A 1 
ATOM 2096 C C   . GLY A 0 276 . -65.439  -0.708  34.783   1.00 57.37 276 A 1 
ATOM 2097 O O   . GLY A 0 276 . -65.000  0.279   35.382   1.00 57.37 276 A 1 
ATOM 2098 N N   . LYS A 0 277 . -64.696  -1.738  34.382   1.00 62.07 277 A 1 
ATOM 2099 C CA  . LYS A 0 277 . -63.235  -1.746  34.347   1.00 62.07 277 A 1 
ATOM 2100 C C   . LYS A 0 277 . -62.800  -1.908  32.899   1.00 62.07 277 A 1 
ATOM 2101 C CB  . LYS A 0 277 . -62.663  -2.892  35.185   1.00 62.07 277 A 1 
ATOM 2102 O O   . LYS A 0 277 . -63.212  -2.871  32.246   1.00 62.07 277 A 1 
ATOM 2103 C CG  . LYS A 0 277 . -62.927  -2.763  36.688   1.00 62.07 277 A 1 
ATOM 2104 C CD  . LYS A 0 277 . -62.304  -3.987  37.364   1.00 62.07 277 A 1 
ATOM 2105 C CE  . LYS A 0 277 . -62.440  -3.917  38.882   1.00 62.07 277 A 1 
ATOM 2106 N NZ  . LYS A 0 277 . -61.771  -5.090  39.495   1.00 62.07 277 A 1 
ATOM 2107 N N   . SER A 0 278 . -61.972  -0.984  32.436   1.00 66.75 278 A 1 
ATOM 2108 C CA  . SER A 0 278 . -61.288  -1.070  31.149   1.00 66.75 278 A 1 
ATOM 2109 C C   . SER A 0 278 . -59.784  -1.102  31.392   1.00 66.75 278 A 1 
ATOM 2110 C CB  . SER A 0 278 . -61.681  0.095   30.236   1.00 66.75 278 A 1 
ATOM 2111 O O   . SER A 0 278 . -59.283  -0.255  32.137   1.00 66.75 278 A 1 
ATOM 2112 O OG  . SER A 0 278 . -61.410  1.338   30.862   1.00 66.75 278 A 1 
ATOM 2113 N N   . GLY A 0 279 . -59.100  -2.057  30.774   1.00 70.84 279 A 1 
ATOM 2114 C CA  . GLY A 0 279 . -57.645  -2.167  30.751   1.00 70.84 279 A 1 
ATOM 2115 C C   . GLY A 0 279 . -57.128  -2.178  29.315   1.00 70.84 279 A 1 
ATOM 2116 O O   . GLY A 0 279 . -57.859  -2.569  28.397   1.00 70.84 279 A 1 
ATOM 2117 N N   . SER A 0 280 . -55.896  -1.725  29.138   1.00 75.13 280 A 1 
ATOM 2118 C CA  . SER A 0 280 . -55.087  -2.028  27.963   1.00 75.13 280 A 1 
ATOM 2119 C C   . SER A 0 280 . -53.628  -2.135  28.364   1.00 75.13 280 A 1 
ATOM 2120 C CB  . SER A 0 280 . -55.217  -0.968  26.869   1.00 75.13 280 A 1 
ATOM 2121 O O   . SER A 0 280 . -53.126  -1.226  29.028   1.00 75.13 280 A 1 
ATOM 2122 O OG  . SER A 0 280 . -54.804  0.311   27.338   1.00 75.13 280 A 1 
ATOM 2123 N N   . ASP A 0 281 . -53.015  -3.190  27.877   1.00 77.26 281 A 1 
ATOM 2124 C CA  . ASP A 0 281 . -51.648  -3.638  28.036   1.00 77.26 281 A 1 
ATOM 2125 C C   . ASP A 0 281 . -50.982  -3.587  26.648   1.00 77.26 281 A 1 
ATOM 2126 C CB  . ASP A 0 281 . -51.603  -5.030  28.735   1.00 77.26 281 A 1 
ATOM 2127 O O   . ASP A 0 281 . -51.615  -3.865  25.622   1.00 77.26 281 A 1 
ATOM 2128 C CG  . ASP A 0 281 . -52.822  -6.001  28.658   1.00 77.26 281 A 1 
ATOM 2129 O OD1 . ASP A 0 281 . -53.980  -5.586  28.363   1.00 77.26 281 A 1 
ATOM 2130 O OD2 . ASP A 0 281 . -52.652  -7.177  29.050   1.00 77.26 281 A 1 
ATOM 2131 N N   . TRP A 0 282 . -49.741  -3.108  26.597   1.00 79.22 282 A 1 
ATOM 2132 C CA  . TRP A 0 282 . -48.954  -2.996  25.370   1.00 79.22 282 A 1 
ATOM 2133 C C   . TRP A 0 282 . -47.514  -3.381  25.667   1.00 79.22 282 A 1 
ATOM 2134 C CB  . TRP A 0 282 . -49.005  -1.563  24.815   1.00 79.22 282 A 1 
ATOM 2135 O O   . TRP A 0 282 . -46.819  -2.615  26.336   1.00 79.22 282 A 1 
ATOM 2136 C CG  . TRP A 0 282 . -48.219  -1.352  23.550   1.00 79.22 282 A 1 
ATOM 2137 C CD1 . TRP A 0 282 . -48.544  -1.864  22.344   1.00 79.22 282 A 1 
ATOM 2138 C CD2 . TRP A 0 282 . -46.893  -0.757  23.371   1.00 79.22 282 A 1 
ATOM 2139 C CE2 . TRP A 0 282 . -46.520  -0.880  21.996   1.00 79.22 282 A 1 
ATOM 2140 C CE3 . TRP A 0 282 . -45.933  -0.191  24.237   1.00 79.22 282 A 1 
ATOM 2141 N NE1 . TRP A 0 282 . -47.557  -1.582  21.421   1.00 79.22 282 A 1 
ATOM 2142 C CH2 . TRP A 0 282 . -44.376  0.171   22.385   1.00 79.22 282 A 1 
ATOM 2143 C CZ2 . TRP A 0 282 . -45.295  -0.412  21.495   1.00 79.22 282 A 1 
ATOM 2144 C CZ3 . TRP A 0 282 . -44.693  0.266   23.751   1.00 79.22 282 A 1 
ATOM 2145 N N   . ASP A 0 283 . -47.086  -4.514  25.124   1.00 84.69 283 A 1 
ATOM 2146 C CA  . ASP A 0 283 . -45.712  -4.981  25.223   1.00 84.69 283 A 1 
ATOM 2147 C C   . ASP A 0 283 . -45.014  -4.805  23.865   1.00 84.69 283 A 1 
ATOM 2148 C CB  . ASP A 0 283 . -45.654  -6.437  25.726   1.00 84.69 283 A 1 
ATOM 2149 O O   . ASP A 0 283 . -45.582  -5.011  22.785   1.00 84.69 283 A 1 
ATOM 2150 C CG  . ASP A 0 283 . -46.135  -6.666  27.173   1.00 84.69 283 A 1 
ATOM 2151 O OD1 . ASP A 0 283 . -46.398  -5.673  27.889   1.00 84.69 283 A 1 
ATOM 2152 O OD2 . ASP A 0 283 . -46.162  -7.852  27.592   1.00 84.69 283 A 1 
ATOM 2153 N N   . SER A 0 284 . -43.745  -4.411  23.908   1.00 83.32 284 A 1 
ATOM 2154 C CA  . SER A 0 284 . -42.887  -4.285  22.735   1.00 83.32 284 A 1 
ATOM 2155 C C   . SER A 0 284 . -41.476  -4.747  23.065   1.00 83.32 284 A 1 
ATOM 2156 C CB  . SER A 0 284 . -42.914  -2.841  22.231   1.00 83.32 284 A 1 
ATOM 2157 O O   . SER A 0 284 . -40.901  -4.371  24.082   1.00 83.32 284 A 1 
ATOM 2158 O OG  . SER A 0 284 . -42.035  -2.640  21.133   1.00 83.32 284 A 1 
ATOM 2159 N N   . TRP A 0 285 . -40.881  -5.534  22.173   1.00 89.01 285 A 1 
ATOM 2160 C CA  . TRP A 0 285 . -39.496  -5.987  22.289   1.00 89.01 285 A 1 
ATOM 2161 C C   . TRP A 0 285 . -38.779  -5.855  20.951   1.00 89.01 285 A 1 
ATOM 2162 C CB  . TRP A 0 285 . -39.442  -7.429  22.813   1.00 89.01 285 A 1 
ATOM 2163 O O   . TRP A 0 285 . -39.358  -6.141  19.900   1.00 89.01 285 A 1 
ATOM 2164 C CG  . TRP A 0 285 . -38.071  -8.040  22.794   1.00 89.01 285 A 1 
ATOM 2165 C CD1 . TRP A 0 285 . -37.097  -7.801  23.698   1.00 89.01 285 A 1 
ATOM 2166 C CD2 . TRP A 0 285 . -37.450  -8.856  21.754   1.00 89.01 285 A 1 
ATOM 2167 C CE2 . TRP A 0 285 . -36.085  -9.077  22.105   1.00 89.01 285 A 1 
ATOM 2168 C CE3 . TRP A 0 285 . -37.887  -9.379  20.517   1.00 89.01 285 A 1 
ATOM 2169 N NE1 . TRP A 0 285 . -35.920  -8.396  23.291   1.00 89.01 285 A 1 
ATOM 2170 C CH2 . TRP A 0 285 . -35.674  -10.315 20.064   1.00 89.01 285 A 1 
ATOM 2171 C CZ2 . TRP A 0 285 . -35.206  -9.805  21.288   1.00 89.01 285 A 1 
ATOM 2172 C CZ3 . TRP A 0 285 . -37.010  -10.099 19.680   1.00 89.01 285 A 1 
ATOM 2173 N N   . GLY A 0 286 . -37.509  -5.466  20.995   1.00 91.62 286 A 1 
ATOM 2174 C CA  . GLY A 0 286 . -36.662  -5.365  19.819   1.00 91.62 286 A 1 
ATOM 2175 C C   . GLY A 0 286 . -35.240  -5.854  20.050   1.00 91.62 286 A 1 
ATOM 2176 O O   . GLY A 0 286 . -34.746  -5.941  21.180   1.00 91.62 286 A 1 
ATOM 2177 N N   . ARG A 0 287 . -34.598  -6.194  18.935   1.00 92.81 287 A 1 
ATOM 2178 C CA  . ARG A 0 287 . -33.177  -6.483  18.836   1.00 92.81 287 A 1 
ATOM 2179 C C   . ARG A 0 287 . -32.649  -6.039  17.478   1.00 92.81 287 A 1 
ATOM 2180 C CB  . ARG A 0 287 . -32.941  -7.970  19.099   1.00 92.81 287 A 1 
ATOM 2181 O O   . ARG A 0 287 . -33.058  -6.605  16.466   1.00 92.81 287 A 1 
ATOM 2182 C CG  . ARG A 0 287 . -31.462  -8.342  18.972   1.00 92.81 287 A 1 
ATOM 2183 C CD  . ARG A 0 287 . -31.260  -9.765  19.490   1.00 92.81 287 A 1 
ATOM 2184 N NE  . ARG A 0 287 . -29.827  -10.049 19.609   1.00 92.81 287 A 1 
ATOM 2185 N NH1 . ARG A 0 287 . -29.611  -11.747 18.113   1.00 92.81 287 A 1 
ATOM 2186 N NH2 . ARG A 0 287 . -27.801  -10.906 19.094   1.00 92.81 287 A 1 
ATOM 2187 C CZ  . ARG A 0 287 . -29.091  -10.914 18.963   1.00 92.81 287 A 1 
ATOM 2188 N N   . ASP A 0 288 . -31.721  -5.097  17.497   1.00 92.77 288 A 1 
ATOM 2189 C CA  . ASP A 0 288 . -30.928  -4.669  16.344   1.00 92.77 288 A 1 
ATOM 2190 C C   . ASP A 0 288 . -29.560  -5.375  16.429   1.00 92.77 288 A 1 
ATOM 2191 C CB  . ASP A 0 288 . -30.858  -3.129  16.325   1.00 92.77 288 A 1 
ATOM 2192 O O   . ASP A 0 288 . -29.056  -5.669  17.515   1.00 92.77 288 A 1 
ATOM 2193 C CG  . ASP A 0 288 . -30.196  -2.522  15.077   1.00 92.77 288 A 1 
ATOM 2194 O OD1 . ASP A 0 288 . -29.590  -3.301  14.301   1.00 92.77 288 A 1 
ATOM 2195 O OD2 . ASP A 0 288 . -30.290  -1.282  14.932   1.00 92.77 288 A 1 
ATOM 2196 N N   . GLN A 0 289 . -28.992  -5.754  15.290   1.00 93.10 289 A 1 
ATOM 2197 C CA  . GLN A 0 289 . -27.680  -6.390  15.202   1.00 93.10 289 A 1 
ATOM 2198 C C   . GLN A 0 289 . -26.951  -5.866  13.980   1.00 93.10 289 A 1 
ATOM 2199 C CB  . GLN A 0 289 . -27.796  -7.905  15.069   1.00 93.10 289 A 1 
ATOM 2200 O O   . GLN A 0 289 . -27.087  -6.401  12.872   1.00 93.10 289 A 1 
ATOM 2201 C CG  . GLN A 0 289 . -28.075  -8.666  16.359   1.00 93.10 289 A 1 
ATOM 2202 C CD  . GLN A 0 289 . -28.486  -10.067 15.955   1.00 93.10 289 A 1 
ATOM 2203 N NE2 . GLN A 0 289 . -29.690  -10.207 15.442   1.00 93.10 289 A 1 
ATOM 2204 O OE1 . GLN A 0 289 . -27.783  -11.064 16.140   1.00 93.10 289 A 1 
ATOM 2205 N N   . ASP A 0 290 . -26.113  -4.874  14.219   1.00 94.84 290 A 1 
ATOM 2206 C CA  . ASP A 0 290 . -25.318  -4.241  13.189   1.00 94.84 290 A 1 
ATOM 2207 C C   . ASP A 0 290 . -23.932  -4.907  13.121   1.00 94.84 290 A 1 
ATOM 2208 C CB  . ASP A 0 290 . -25.297  -2.722  13.452   1.00 94.84 290 A 1 
ATOM 2209 O O   . ASP A 0 290 . -23.280  -5.194  14.130   1.00 94.84 290 A 1 
ATOM 2210 C CG  . ASP A 0 290 . -25.321  -1.867  12.180   1.00 94.84 290 A 1 
ATOM 2211 O OD1 . ASP A 0 290 . -25.181  -2.441  11.071   1.00 94.84 290 A 1 
ATOM 2212 O OD2 . ASP A 0 290 . -25.275  -0.620  12.298   1.00 94.84 290 A 1 
ATOM 2213 N N   . TYR A 0 291 . -23.437  -5.194  11.921   1.00 96.92 291 A 1 
ATOM 2214 C CA  . TYR A 0 291 . -22.097  -5.745  11.713   1.00 96.92 291 A 1 
ATOM 2215 C C   . TYR A 0 291 . -21.438  -5.124  10.496   1.00 96.92 291 A 1 
ATOM 2216 C CB  . TYR A 0 291 . -22.128  -7.275  11.577   1.00 96.92 291 A 1 
ATOM 2217 O O   . TYR A 0 291 . -21.909  -5.260  9.367    1.00 96.92 291 A 1 
ATOM 2218 C CG  . TYR A 0 291 . -20.772  -7.885  11.234   1.00 96.92 291 A 1 
ATOM 2219 C CD1 . TYR A 0 291 . -20.415  -8.134  9.893    1.00 96.92 291 A 1 
ATOM 2220 C CD2 . TYR A 0 291 . -19.846  -8.150  12.260   1.00 96.92 291 A 1 
ATOM 2221 C CE1 . TYR A 0 291 . -19.146  -8.664  9.581    1.00 96.92 291 A 1 
ATOM 2222 C CE2 . TYR A 0 291 . -18.576  -8.679  11.959   1.00 96.92 291 A 1 
ATOM 2223 O OH  . TYR A 0 291 . -17.019  -9.488  10.319   1.00 96.92 291 A 1 
ATOM 2224 C CZ  . TYR A 0 291 . -18.230  -8.946  10.616   1.00 96.92 291 A 1 
ATOM 2225 N N   . SER A 0 292 . -20.250  -4.556  10.684   1.00 97.61 292 A 1 
ATOM 2226 C CA  . SER A 0 292 . -19.395  -4.128  9.586    1.00 97.61 292 A 1 
ATOM 2227 C C   . SER A 0 292 . -17.966  -4.650  9.704    1.00 97.61 292 A 1 
ATOM 2228 C CB  . SER A 0 292 . -19.468  -2.615  9.389    1.00 97.61 292 A 1 
ATOM 2229 O O   . SER A 0 292 . -17.370  -4.708  10.779   1.00 97.61 292 A 1 
ATOM 2230 O OG  . SER A 0 292 . -18.939  -1.913  10.489   1.00 97.61 292 A 1 
ATOM 2231 N N   . GLU A 0 293 . -17.392  -5.021  8.559    1.00 98.15 293 A 1 
ATOM 2232 C CA  . GLU A 0 293 . -15.976  -5.364  8.434    1.00 98.15 293 A 1 
ATOM 2233 C C   . GLU A 0 293 . -15.391  -4.717  7.179    1.00 98.15 293 A 1 
ATOM 2234 C CB  . GLU A 0 293 . -15.759  -6.892  8.445    1.00 98.15 293 A 1 
ATOM 2235 O O   . GLU A 0 293 . -15.808  -5.030  6.063    1.00 98.15 293 A 1 
ATOM 2236 C CG  . GLU A 0 293 . -14.276  -7.260  8.252    1.00 98.15 293 A 1 
ATOM 2237 C CD  . GLU A 0 293 . -13.979  -8.769  8.295    1.00 98.15 293 A 1 
ATOM 2238 O OE1 . GLU A 0 293 . -13.256  -9.193  9.239    1.00 98.15 293 A 1 
ATOM 2239 O OE2 . GLU A 0 293 . -14.362  -9.472  7.316    1.00 98.15 293 A 1 
ATOM 2240 N N   . ASP A 0 294 . -14.373  -3.880  7.365    1.00 97.91 294 A 1 
ATOM 2241 C CA  . ASP A 0 294 . -13.547  -3.337  6.291    1.00 97.91 294 A 1 
ATOM 2242 C C   . ASP A 0 294 . -12.144  -3.953  6.375    1.00 97.91 294 A 1 
ATOM 2243 C CB  . ASP A 0 294 . -13.510  -1.799  6.352    1.00 97.91 294 A 1 
ATOM 2244 O O   . ASP A 0 294 . -11.435  -3.796  7.369    1.00 97.91 294 A 1 
ATOM 2245 C CG  . ASP A 0 294 . -14.826  -1.130  5.929    1.00 97.91 294 A 1 
ATOM 2246 O OD1 . ASP A 0 294 . -15.441  -1.589  4.938    1.00 97.91 294 A 1 
ATOM 2247 O OD2 . ASP A 0 294 . -15.200  -0.103  6.533    1.00 97.91 294 A 1 
ATOM 2248 N N   . VAL A 0 295 . -11.730  -4.654  5.319    1.00 97.50 295 A 1 
ATOM 2249 C CA  . VAL A 0 295 . -10.384  -5.213  5.133    1.00 97.50 295 A 1 
ATOM 2250 C C   . VAL A 0 295 . -9.738   -4.530  3.938    1.00 97.50 295 A 1 
ATOM 2251 C CB  . VAL A 0 295 . -10.414  -6.738  4.896    1.00 97.50 295 A 1 
ATOM 2252 O O   . VAL A 0 295 . -10.297  -4.552  2.842    1.00 97.50 295 A 1 
ATOM 2253 C CG1 . VAL A 0 295 . -9.004   -7.314  4.684    1.00 97.50 295 A 1 
ATOM 2254 C CG2 . VAL A 0 295 . -11.024  -7.505  6.071    1.00 97.50 295 A 1 
ATOM 2255 N N   . SER A 0 296 . -8.529   -4.005  4.111    1.00 97.22 296 A 1 
ATOM 2256 C CA  . SER A 0 296 . -7.676   -3.539  3.019    1.00 97.22 296 A 1 
ATOM 2257 C C   . SER A 0 296 . -6.298   -4.184  3.089    1.00 97.22 296 A 1 
ATOM 2258 C CB  . SER A 0 296 . -7.572   -2.011  2.993    1.00 97.22 296 A 1 
ATOM 2259 O O   . SER A 0 296 . -5.735   -4.361  4.166    1.00 97.22 296 A 1 
ATOM 2260 O OG  . SER A 0 296 . -7.001   -1.501  4.180    1.00 97.22 296 A 1 
ATOM 2261 N N   . TYR A 0 297 . -5.739   -4.504  1.931    1.00 97.15 297 A 1 
ATOM 2262 C CA  . TYR A 0 297 . -4.358   -4.937  1.766    1.00 97.15 297 A 1 
ATOM 2263 C C   . TYR A 0 297 . -3.782   -4.270  0.525    1.00 97.15 297 A 1 
ATOM 2264 C CB  . TYR A 0 297 . -4.305   -6.466  1.652    1.00 97.15 297 A 1 
ATOM 2265 O O   . TYR A 0 297 . -4.414   -4.288  -0.533   1.00 97.15 297 A 1 
ATOM 2266 C CG  . TYR A 0 297 . -2.971   -7.030  1.193    1.00 97.15 297 A 1 
ATOM 2267 C CD1 . TYR A 0 297 . -2.747   -7.271  -0.178   1.00 97.15 297 A 1 
ATOM 2268 C CD2 . TYR A 0 297 . -1.952   -7.302  2.126    1.00 97.15 297 A 1 
ATOM 2269 C CE1 . TYR A 0 297 . -1.517   -7.805  -0.610   1.00 97.15 297 A 1 
ATOM 2270 C CE2 . TYR A 0 297 . -0.724   -7.848  1.698    1.00 97.15 297 A 1 
ATOM 2271 O OH  . TYR A 0 297 . 0.656    -8.662  -0.105   1.00 97.15 297 A 1 
ATOM 2272 C CZ  . TYR A 0 297 . -0.508   -8.107  0.328    1.00 97.15 297 A 1 
ATOM 2273 N N   . ASP A 0 298 . -2.579   -3.729  0.627    1.00 95.01 298 A 1 
ATOM 2274 C CA  . ASP A 0 298 . -1.840   -3.190  -0.502   1.00 95.01 298 A 1 
ATOM 2275 C C   . ASP A 0 298 . -0.368   -3.595  -0.449   1.00 95.01 298 A 1 
ATOM 2276 C CB  . ASP A 0 298 . -2.046   -1.675  -0.637   1.00 95.01 298 A 1 
ATOM 2277 O O   . ASP A 0 298 . 0.242    -3.748  0.609    1.00 95.01 298 A 1 
ATOM 2278 C CG  . ASP A 0 298 . -1.437   -0.876  0.514    1.00 95.01 298 A 1 
ATOM 2279 O OD1 . ASP A 0 298 . -2.135   -0.738  1.542    1.00 95.01 298 A 1 
ATOM 2280 O OD2 . ASP A 0 298 . -0.305   -0.375  0.315    1.00 95.01 298 A 1 
ATOM 2281 N N   . LYS A 0 299 . 0.202    -3.810  -1.632   1.00 94.99 299 A 1 
ATOM 2282 C CA  . LYS A 0 299 . 1.611    -4.126  -1.816   1.00 94.99 299 A 1 
ATOM 2283 C C   . LYS A 0 299 . 2.165    -3.314  -2.971   1.00 94.99 299 A 1 
ATOM 2284 C CB  . LYS A 0 299 . 1.788    -5.636  -2.012   1.00 94.99 299 A 1 
ATOM 2285 O O   . LYS A 0 299 . 1.665    -3.416  -4.089   1.00 94.99 299 A 1 
ATOM 2286 C CG  . LYS A 0 299 . 3.277    -5.989  -1.937   1.00 94.99 299 A 1 
ATOM 2287 C CD  . LYS A 0 299 . 3.511    -7.500  -2.016   1.00 94.99 299 A 1 
ATOM 2288 C CE  . LYS A 0 299 . 5.008    -7.832  -1.965   1.00 94.99 299 A 1 
ATOM 2289 N NZ  . LYS A 0 299 . 5.663    -7.321  -0.740   1.00 94.99 299 A 1 
ATOM 2290 N N   . VAL A 0 300 . 3.216    -2.540  -2.726   1.00 94.78 300 A 1 
ATOM 2291 C CA  . VAL A 0 300 . 3.829    -1.640  -3.710   1.00 94.78 300 A 1 
ATOM 2292 C C   . VAL A 0 300 . 5.324    -1.908  -3.792   1.00 94.78 300 A 1 
ATOM 2293 C CB  . VAL A 0 300 . 3.554    -0.163  -3.360   1.00 94.78 300 A 1 
ATOM 2294 O O   . VAL A 0 300 . 6.052    -1.632  -2.850   1.00 94.78 300 A 1 
ATOM 2295 C CG1 . VAL A 0 300 . 4.207    0.781   -4.383   1.00 94.78 300 A 1 
ATOM 2296 C CG2 . VAL A 0 300 . 2.050    0.137   -3.346   1.00 94.78 300 A 1 
ATOM 2297 N N   . ASN A 0 301 . 5.801    -2.366  -4.948   1.00 93.49 301 A 1 
ATOM 2298 C CA  . ASN A 0 301 . 7.222    -2.470  -5.272   1.00 93.49 301 A 1 
ATOM 2299 C C   . ASN A 0 301 . 7.572    -1.449  -6.368   1.00 93.49 301 A 1 
ATOM 2300 C CB  . ASN A 0 301 . 7.564    -3.928  -5.623   1.00 93.49 301 A 1 
ATOM 2301 O O   . ASN A 0 301 . 7.140    -1.561  -7.517   1.00 93.49 301 A 1 
ATOM 2302 C CG  . ASN A 0 301 . 8.829    -4.056  -6.458   1.00 93.49 301 A 1 
ATOM 2303 N ND2 . ASN A 0 301 . 8.696    -4.499  -7.687   1.00 93.49 301 A 1 
ATOM 2304 O OD1 . ASN A 0 301 . 9.943    -3.730  -6.077   1.00 93.49 301 A 1 
ATOM 2305 N N   . ALA A 0 302 . 8.385    -0.459  -6.014   1.00 93.34 302 A 1 
ATOM 2306 C CA  . ALA A 0 302 . 8.867    0.596   -6.890   1.00 93.34 302 A 1 
ATOM 2307 C C   . ALA A 0 302 . 10.391   0.522   -7.050   1.00 93.34 302 A 1 
ATOM 2308 C CB  . ALA A 0 302 . 8.407    1.951   -6.345   1.00 93.34 302 A 1 
ATOM 2309 O O   . ALA A 0 302 . 11.130   0.296   -6.092   1.00 93.34 302 A 1 
ATOM 2310 N N   . LYS A 0 303 . 10.873   0.757   -8.272   1.00 95.52 303 A 1 
ATOM 2311 C CA  . LYS A 0 303 . 12.301   0.876   -8.592   1.00 95.52 303 A 1 
ATOM 2312 C C   . LYS A 0 303 . 12.523   2.078   -9.491   1.00 95.52 303 A 1 
ATOM 2313 C CB  . LYS A 0 303 . 12.855   -0.406  -9.234   1.00 95.52 303 A 1 
ATOM 2314 O O   . LYS A 0 303 . 11.741   2.303   -10.412  1.00 95.52 303 A 1 
ATOM 2315 C CG  . LYS A 0 303 . 12.705   -1.602  -8.290   1.00 95.52 303 A 1 
ATOM 2316 C CD  . LYS A 0 303 . 13.200   -2.909  -8.905   1.00 95.52 303 A 1 
ATOM 2317 C CE  . LYS A 0 303 . 12.945   -3.987  -7.848   1.00 95.52 303 A 1 
ATOM 2318 N NZ  . LYS A 0 303 . 13.229   -5.345  -8.359   1.00 95.52 303 A 1 
ATOM 2319 N N   . ALA A 0 304 . 13.586   2.821   -9.230   1.00 94.59 304 A 1 
ATOM 2320 C CA  . ALA A 0 304 . 14.021   3.950   -10.033  1.00 94.59 304 A 1 
ATOM 2321 C C   . ALA A 0 304 . 15.527   3.844   -10.270  1.00 94.59 304 A 1 
ATOM 2322 C CB  . ALA A 0 304 . 13.635   5.254   -9.325   1.00 94.59 304 A 1 
ATOM 2323 O O   . ALA A 0 304 . 16.285   3.596   -9.332   1.00 94.59 304 A 1 
ATOM 2324 N N   . TYR A 0 305 . 15.939   4.048   -11.512  1.00 92.99 305 A 1 
ATOM 2325 C CA  . TYR A 0 305 . 17.327   4.178   -11.925  1.00 92.99 305 A 1 
ATOM 2326 C C   . TYR A 0 305 . 17.450   5.519   -12.633  1.00 92.99 305 A 1 
ATOM 2327 C CB  . TYR A 0 305 . 17.713   3.025   -12.861  1.00 92.99 305 A 1 
ATOM 2328 O O   . TYR A 0 305 . 16.744   5.743   -13.612  1.00 92.99 305 A 1 
ATOM 2329 C CG  . TYR A 0 305 . 17.536   1.645   -12.261  1.00 92.99 305 A 1 
ATOM 2330 C CD1 . TYR A 0 305 . 18.599   1.048   -11.559  1.00 92.99 305 A 1 
ATOM 2331 C CD2 . TYR A 0 305 . 16.309   0.967   -12.398  1.00 92.99 305 A 1 
ATOM 2332 C CE1 . TYR A 0 305 . 18.440   -0.230  -10.994  1.00 92.99 305 A 1 
ATOM 2333 C CE2 . TYR A 0 305 . 16.142   -0.311  -11.830  1.00 92.99 305 A 1 
ATOM 2334 O OH  . TYR A 0 305 . 17.060   -2.147  -10.581  1.00 92.99 305 A 1 
ATOM 2335 C CZ  . TYR A 0 305 . 17.210   -0.910  -11.129  1.00 92.99 305 A 1 
ATOM 2336 N N   . ALA A 0 306 . 18.308   6.393   -12.127  1.00 91.31 306 A 1 
ATOM 2337 C CA  . ALA A 0 306 . 18.657   7.652   -12.762  1.00 91.31 306 A 1 
ATOM 2338 C C   . ALA A 0 306 . 20.166   7.682   -13.002  1.00 91.31 306 A 1 
ATOM 2339 C CB  . ALA A 0 306 . 18.174   8.817   -11.891  1.00 91.31 306 A 1 
ATOM 2340 O O   . ALA A 0 306 . 20.922   7.161   -12.175  1.00 91.31 306 A 1 
ATOM 2341 N N   . ALA A 0 307 . 20.589   8.283   -14.105  1.00 88.48 307 A 1 
ATOM 2342 C CA  . ALA A 0 307 . 21.984   8.598   -14.352  1.00 88.48 307 A 1 
ATOM 2343 C C   . ALA A 0 307 . 22.109   9.924   -15.107  1.00 88.48 307 A 1 
ATOM 2344 C CB  . ALA A 0 307 . 22.651   7.440   -15.099  1.00 88.48 307 A 1 
ATOM 2345 O O   . ALA A 0 307 . 21.273   10.231  -15.958  1.00 88.48 307 A 1 
ATOM 2346 N N   . GLU A 0 308 . 23.156   10.672  -14.782  1.00 84.74 308 A 1 
ATOM 2347 C CA  . GLU A 0 308 . 23.574   11.874  -15.509  1.00 84.74 308 A 1 
ATOM 2348 C C   . GLU A 0 308 . 24.665   11.469  -16.515  1.00 84.74 308 A 1 
ATOM 2349 C CB  . GLU A 0 308 . 24.075   12.949  -14.526  1.00 84.74 308 A 1 
ATOM 2350 O O   . GLU A 0 308 . 25.464   10.579  -16.202  1.00 84.74 308 A 1 
ATOM 2351 C CG  . GLU A 0 308 . 23.088   13.336  -13.402  1.00 84.74 308 A 1 
ATOM 2352 C CD  . GLU A 0 308 . 21.795   14.037  -13.852  1.00 84.74 308 A 1 
ATOM 2353 O OE1 . GLU A 0 308 . 20.772   13.859  -13.144  1.00 84.74 308 A 1 
ATOM 2354 O OE2 . GLU A 0 308 . 21.838   14.796  -14.841  1.00 84.74 308 A 1 
ATOM 2355 N N   . SER A 0 309 . 24.639   12.085  -17.704  1.00 80.25 309 A 1 
ATOM 2356 C CA  . SER A 0 309 . 25.582   11.927  -18.830  1.00 80.25 309 A 1 
ATOM 2357 C C   . SER A 0 309 . 26.008   10.480  -19.111  1.00 80.25 309 A 1 
ATOM 2358 C CB  . SER A 0 309 . 26.776   12.879  -18.705  1.00 80.25 309 A 1 
ATOM 2359 O O   . SER A 0 309 . 27.100   10.045  -18.754  1.00 80.25 309 A 1 
ATOM 2360 O OG  . SER A 0 309 . 27.303   12.790  -17.412  1.00 80.25 309 A 1 
ATOM 2361 N N   . TYR A 0 310 . 25.143   9.715   -19.787  1.00 80.32 310 A 1 
ATOM 2362 C CA  . TYR A 0 310 . 25.518   8.386   -20.281  1.00 80.32 310 A 1 
ATOM 2363 C C   . TYR A 0 310 . 26.183   8.478   -21.652  1.00 80.32 310 A 1 
ATOM 2364 C CB  . TYR A 0 310 . 24.310   7.442   -20.354  1.00 80.32 310 A 1 
ATOM 2365 O O   . TYR A 0 310 . 25.490   8.755   -22.633  1.00 80.32 310 A 1 
ATOM 2366 C CG  . TYR A 0 310 . 24.623   6.095   -21.008  1.00 80.32 310 A 1 
ATOM 2367 C CD1 . TYR A 0 310 . 23.826   5.619   -22.068  1.00 80.32 310 A 1 
ATOM 2368 C CD2 . TYR A 0 310 . 25.746   5.343   -20.606  1.00 80.32 310 A 1 
ATOM 2369 C CE1 . TYR A 0 310 . 24.148   4.413   -22.724  1.00 80.32 310 A 1 
ATOM 2370 C CE2 . TYR A 0 310 . 26.043   4.112   -21.222  1.00 80.32 310 A 1 
ATOM 2371 O OH  . TYR A 0 310 . 25.533   2.460   -22.902  1.00 80.32 310 A 1 
ATOM 2372 C CZ  . TYR A 0 310 . 25.250   3.646   -22.290  1.00 80.32 310 A 1 
ATOM 2373 N N   . ASP A 0 311 . 27.466   8.128   -21.719  1.00 81.13 311 A 1 
ATOM 2374 C CA  . ASP A 0 311 . 28.220   7.990   -22.966  1.00 81.13 311 A 1 
ATOM 2375 C C   . ASP A 0 311 . 28.544   6.515   -23.256  1.00 81.13 311 A 1 
ATOM 2376 C CB  . ASP A 0 311 . 29.509   8.827   -22.916  1.00 81.13 311 A 1 
ATOM 2377 O O   . ASP A 0 311 . 29.004   5.776   -22.387  1.00 81.13 311 A 1 
ATOM 2378 C CG  . ASP A 0 311 . 29.299   10.344  -22.992  1.00 81.13 311 A 1 
ATOM 2379 O OD1 . ASP A 0 311 . 28.218   10.778  -23.450  1.00 81.13 311 A 1 
ATOM 2380 O OD2 . ASP A 0 311 . 30.276   11.062  -22.683  1.00 81.13 311 A 1 
ATOM 2381 N N   . GLU A 0 312 . 28.355   6.088   -24.506  1.00 83.33 312 A 1 
ATOM 2382 C CA  . GLU A 0 312 . 28.862   4.831   -25.072  1.00 83.33 312 A 1 
ATOM 2383 C C   . GLU A 0 312 . 29.658   5.148   -26.337  1.00 83.33 312 A 1 
ATOM 2384 C CB  . GLU A 0 312 . 27.696   3.862   -25.351  1.00 83.33 312 A 1 
ATOM 2385 O O   . GLU A 0 312 . 29.112   5.747   -27.263  1.00 83.33 312 A 1 
ATOM 2386 C CG  . GLU A 0 312 . 28.072   2.593   -26.149  1.00 83.33 312 A 1 
ATOM 2387 C CD  . GLU A 0 312 . 26.986   1.495   -26.118  1.00 83.33 312 A 1 
ATOM 2388 O OE1 . GLU A 0 312 . 27.323   0.306   -26.347  1.00 83.33 312 A 1 
ATOM 2389 O OE2 . GLU A 0 312 . 25.844   1.719   -25.644  1.00 83.33 312 A 1 
ATOM 2390 N N   . TRP A 0 313 . 30.928   4.746   -26.396  1.00 85.73 313 A 1 
ATOM 2391 C CA  . TRP A 0 313 . 31.826   5.083   -27.503  1.00 85.73 313 A 1 
ATOM 2392 C C   . TRP A 0 313 . 32.712   3.908   -27.935  1.00 85.73 313 A 1 
ATOM 2393 C CB  . TRP A 0 313 . 32.649   6.330   -27.139  1.00 85.73 313 A 1 
ATOM 2394 O O   . TRP A 0 313 . 33.069   3.044   -27.137  1.00 85.73 313 A 1 
ATOM 2395 C CG  . TRP A 0 313 . 33.472   6.235   -25.886  1.00 85.73 313 A 1 
ATOM 2396 C CD1 . TRP A 0 313 . 33.078   6.632   -24.654  1.00 85.73 313 A 1 
ATOM 2397 C CD2 . TRP A 0 313 . 34.818   5.692   -25.716  1.00 85.73 313 A 1 
ATOM 2398 C CE2 . TRP A 0 313 . 35.179   5.798   -24.337  1.00 85.73 313 A 1 
ATOM 2399 C CE3 . TRP A 0 313 . 35.766   5.110   -26.586  1.00 85.73 313 A 1 
ATOM 2400 N NE1 . TRP A 0 313 . 34.081   6.382   -23.738  1.00 85.73 313 A 1 
ATOM 2401 C CH2 . TRP A 0 313 . 37.334   4.766   -24.742  1.00 85.73 313 A 1 
ATOM 2402 C CZ2 . TRP A 0 313 . 36.414   5.345   -23.849  1.00 85.73 313 A 1 
ATOM 2403 C CZ3 . TRP A 0 313 . 37.009   4.657   -26.107  1.00 85.73 313 A 1 
ATOM 2404 N N   . ASP A 0 314 . 33.067   3.903   -29.218  1.00 81.40 314 A 1 
ATOM 2405 C CA  . ASP A 0 314 . 34.001   2.989   -29.882  1.00 81.40 314 A 1 
ATOM 2406 C C   . ASP A 0 314 . 35.055   3.840   -30.615  1.00 81.40 314 A 1 
ATOM 2407 C CB  . ASP A 0 314 . 33.209   2.060   -30.829  1.00 81.40 314 A 1 
ATOM 2408 O O   . ASP A 0 314 . 34.728   4.855   -31.238  1.00 81.40 314 A 1 
ATOM 2409 C CG  . ASP A 0 314 . 33.987   0.869   -31.421  1.00 81.40 314 A 1 
ATOM 2410 O OD1 . ASP A 0 314 . 35.234   0.903   -31.471  1.00 81.40 314 A 1 
ATOM 2411 O OD2 . ASP A 0 314 . 33.317   -0.091  -31.869  1.00 81.40 314 A 1 
ATOM 2412 N N   . ASN A 0 315 . 36.322   3.462   -30.494  1.00 80.80 315 A 1 
ATOM 2413 C CA  . ASN A 0 315 . 37.471   4.077   -31.141  1.00 80.80 315 A 1 
ATOM 2414 C C   . ASN A 0 315 . 38.306   2.970   -31.779  1.00 80.80 315 A 1 
ATOM 2415 C CB  . ASN A 0 315 . 38.269   4.871   -30.092  1.00 80.80 315 A 1 
ATOM 2416 O O   . ASN A 0 315 . 38.981   2.215   -31.073  1.00 80.80 315 A 1 
ATOM 2417 C CG  . ASN A 0 315 . 39.533   5.519   -30.638  1.00 80.80 315 A 1 
ATOM 2418 N ND2 . ASN A 0 315 . 40.586   4.780   -30.896  1.00 80.80 315 A 1 
ATOM 2419 O OD1 . ASN A 0 315 . 39.580   6.726   -30.788  1.00 80.80 315 A 1 
ATOM 2420 N N   . GLN A 0 316 . 38.297   2.929   -33.106  1.00 78.50 316 A 1 
ATOM 2421 C CA  . GLN A 0 316 . 39.181   2.092   -33.907  1.00 78.50 316 A 1 
ATOM 2422 C C   . GLN A 0 316 . 40.284   2.979   -34.470  1.00 78.50 316 A 1 
ATOM 2423 C CB  . GLN A 0 316 . 38.374   1.377   -35.000  1.00 78.50 316 A 1 
ATOM 2424 O O   . GLN A 0 316 . 40.004   3.853   -35.285  1.00 78.50 316 A 1 
ATOM 2425 C CG  . GLN A 0 316 . 37.411   0.373   -34.350  1.00 78.50 316 A 1 
ATOM 2426 C CD  . GLN A 0 316 . 36.409   -0.252  -35.308  1.00 78.50 316 A 1 
ATOM 2427 N NE2 . GLN A 0 316 . 35.271   -0.662  -34.793  1.00 78.50 316 A 1 
ATOM 2428 O OE1 . GLN A 0 316 . 36.624   -0.425  -36.503  1.00 78.50 316 A 1 
ATOM 2429 N N   . ASP A 0 317 . 41.498   2.738   -33.998  1.00 74.62 317 A 1 
ATOM 2430 C CA  . ASP A 0 317 . 42.754   3.357   -34.412  1.00 74.62 317 A 1 
ATOM 2431 C C   . ASP A 0 317 . 43.556   2.285   -35.177  1.00 74.62 317 A 1 
ATOM 2432 C CB  . ASP A 0 317 . 43.426   3.905   -33.142  1.00 74.62 317 A 1 
ATOM 2433 O O   . ASP A 0 317 . 43.496   1.090   -34.859  1.00 74.62 317 A 1 
ATOM 2434 C CG  . ASP A 0 317 . 44.784   4.582   -33.334  1.00 74.62 317 A 1 
ATOM 2435 O OD1 . ASP A 0 317 . 45.339   4.468   -34.448  1.00 74.62 317 A 1 
ATOM 2436 O OD2 . ASP A 0 317 . 45.263   5.121   -32.304  1.00 74.62 317 A 1 
ATOM 2437 N N   . ALA A 0 318 . 44.188   2.667   -36.283  1.00 71.72 318 A 1 
ATOM 2438 C CA  . ALA A 0 318 . 44.726   1.727   -37.263  1.00 71.72 318 A 1 
ATOM 2439 C C   . ALA A 0 318 . 45.888   2.334   -38.058  1.00 71.72 318 A 1 
ATOM 2440 C CB  . ALA A 0 318 . 43.572   1.242   -38.163  1.00 71.72 318 A 1 
ATOM 2441 O O   . ALA A 0 318 . 45.803   2.479   -39.291  1.00 71.72 318 A 1 
ATOM 2442 N N   . ASP A 0 319 . 46.980   2.663   -37.370  1.00 73.39 319 A 1 
ATOM 2443 C CA  . ASP A 0 319 . 48.128   3.291   -38.002  1.00 73.39 319 A 1 
ATOM 2444 C C   . ASP A 0 319 . 48.942   2.331   -38.871  1.00 73.39 319 A 1 
ATOM 2445 C CB  . ASP A 0 319 . 49.057   4.034   -37.017  1.00 73.39 319 A 1 
ATOM 2446 O O   . ASP A 0 319 . 49.075   1.115   -38.685  1.00 73.39 319 A 1 
ATOM 2447 C CG  . ASP A 0 319 . 48.510   5.347   -36.471  1.00 73.39 319 A 1 
ATOM 2448 O OD1 . ASP A 0 319 . 47.538   5.832   -37.086  1.00 73.39 319 A 1 
ATOM 2449 O OD2 . ASP A 0 319 . 49.244   5.963   -35.663  1.00 73.39 319 A 1 
ATOM 2450 N N   . LYS A 0 320 . 49.568   2.937   -39.877  1.00 63.45 320 A 1 
ATOM 2451 C CA  . LYS A 0 320 . 50.695   2.372   -40.612  1.00 63.45 320 A 1 
ATOM 2452 C C   . LYS A 0 320 . 51.774   3.419   -40.678  1.00 63.45 320 A 1 
ATOM 2453 C CB  . LYS A 0 320 . 50.266   1.936   -42.012  1.00 63.45 320 A 1 
ATOM 2454 O O   . LYS A 0 320 . 51.691   4.344   -41.483  1.00 63.45 320 A 1 
ATOM 2455 C CG  . LYS A 0 320 . 49.326   0.741   -41.910  1.00 63.45 320 A 1 
ATOM 2456 C CD  . LYS A 0 320 . 48.762   0.385   -43.275  1.00 63.45 320 A 1 
ATOM 2457 C CE  . LYS A 0 320 . 47.691   -0.672  -43.015  1.00 63.45 320 A 1 
ATOM 2458 N NZ  . LYS A 0 320 . 46.499   -0.415  -43.844  1.00 63.45 320 A 1 
ATOM 2459 N N   . TRP A 0 321 . 52.815   3.248   -39.879  1.00 65.25 321 A 1 
ATOM 2460 C CA  . TRP A 0 321 . 53.946   4.161   -39.827  1.00 65.25 321 A 1 
ATOM 2461 C C   . TRP A 0 321 . 55.168   3.575   -40.547  1.00 65.25 321 A 1 
ATOM 2462 C CB  . TRP A 0 321 . 54.188   4.598   -38.379  1.00 65.25 321 A 1 
ATOM 2463 O O   . TRP A 0 321 . 55.572   2.423   -40.359  1.00 65.25 321 A 1 
ATOM 2464 C CG  . TRP A 0 321 . 54.114   3.528   -37.332  1.00 65.25 321 A 1 
ATOM 2465 C CD1 . TRP A 0 321 . 52.976   3.069   -36.759  1.00 65.25 321 A 1 
ATOM 2466 C CD2 . TRP A 0 321 . 55.202   2.852   -36.633  1.00 65.25 321 A 1 
ATOM 2467 C CE2 . TRP A 0 321 . 54.638   1.982   -35.650  1.00 65.25 321 A 1 
ATOM 2468 C CE3 . TRP A 0 321 . 56.613   2.931   -36.702  1.00 65.25 321 A 1 
ATOM 2469 N NE1 . TRP A 0 321 . 53.275   2.137   -35.792  1.00 65.25 321 A 1 
ATOM 2470 C CH2 . TRP A 0 321 . 56.840   1.340   -34.863  1.00 65.25 321 A 1 
ATOM 2471 C CZ2 . TRP A 0 321 . 55.440   1.231   -34.780  1.00 65.25 321 A 1 
ATOM 2472 C CZ3 . TRP A 0 321 . 57.426   2.186   -35.824  1.00 65.25 321 A 1 
ATOM 2473 N N   . GLY A 0 322 . 55.761   4.391   -41.422  1.00 57.61 322 A 1 
ATOM 2474 C CA  . GLY A 0 322 . 56.989   4.068   -42.144  1.00 57.61 322 A 1 
ATOM 2475 C C   . GLY A 0 322 . 58.213   4.617   -41.418  1.00 57.61 322 A 1 
ATOM 2476 O O   . GLY A 0 322 . 58.480   5.817   -41.478  1.00 57.61 322 A 1 
ATOM 2477 N N   . ALA A 0 323 . 58.994   3.744   -40.783  1.00 52.96 323 A 1 
ATOM 2478 C CA  . ALA A 0 323 . 60.263   4.112   -40.166  1.00 52.96 323 A 1 
ATOM 2479 C C   . ALA A 0 323 . 61.423   3.940   -41.165  1.00 52.96 323 A 1 
ATOM 2480 C CB  . ALA A 0 323 . 60.451   3.305   -38.876  1.00 52.96 323 A 1 
ATOM 2481 O O   . ALA A 0 323 . 61.599   2.882   -41.777  1.00 52.96 323 A 1 
ATOM 2482 N N   . GLN A 0 324 . 62.252   4.977   -41.311  1.00 51.86 324 A 1 
ATOM 2483 C CA  . GLN A 0 324 . 63.522   4.915   -42.041  1.00 51.86 324 A 1 
ATOM 2484 C C   . GLN A 0 324 . 64.688   5.112   -41.072  1.00 51.86 324 A 1 
ATOM 2485 C CB  . GLN A 0 324 . 63.559   5.944   -43.190  1.00 51.86 324 A 1 
ATOM 2486 O O   . GLN A 0 324 . 64.757   6.125   -40.378  1.00 51.86 324 A 1 
ATOM 2487 C CG  . GLN A 0 324 . 63.144   5.301   -44.522  1.00 51.86 324 A 1 
ATOM 2488 C CD  . GLN A 0 324 . 63.078   6.284   -45.692  1.00 51.86 324 A 1 
ATOM 2489 N NE2 . GLN A 0 324 . 64.095   7.084   -45.933  1.00 51.86 324 A 1 
ATOM 2490 O OE1 . GLN A 0 324 . 62.124   6.320   -46.453  1.00 51.86 324 A 1 
ATOM 2491 N N   . ALA A 0 325 . 65.624   4.163   -41.072  1.00 46.03 325 A 1 
ATOM 2492 C CA  . ALA A 0 325 . 66.872   4.247   -40.324  1.00 46.03 325 A 1 
ATOM 2493 C C   . ALA A 0 325 . 68.090   4.164   -41.258  1.00 46.03 325 A 1 
ATOM 2494 C CB  . ALA A 0 325 . 66.885   3.178   -39.226  1.00 46.03 325 A 1 
ATOM 2495 O O   . ALA A 0 325 . 68.023   3.630   -42.368  1.00 46.03 325 A 1 
ATOM 2496 N N   . TRP A 0 326 . 69.197   4.726   -40.780  1.00 43.56 326 A 1 
ATOM 2497 C CA  . TRP A 0 326 . 70.454   4.890   -41.509  1.00 43.56 326 A 1 
ATOM 2498 C C   . TRP A 0 326 . 71.374   3.688   -41.296  1.00 43.56 326 A 1 
ATOM 2499 C CB  . TRP A 0 326 . 71.126   6.182   -41.021  1.00 43.56 326 A 1 
ATOM 2500 O O   . TRP A 0 326 . 71.578   3.275   -40.154  1.00 43.56 326 A 1 
ATOM 2501 C CG  . TRP A 0 326 . 70.292   7.416   -41.185  1.00 43.56 326 A 1 
ATOM 2502 C CD1 . TRP A 0 326 . 69.422   7.926   -40.282  1.00 43.56 326 A 1 
ATOM 2503 C CD2 . TRP A 0 326 . 70.200   8.272   -42.359  1.00 43.56 326 A 1 
ATOM 2504 C CE2 . TRP A 0 326 . 69.217   9.276   -42.109  1.00 43.56 326 A 1 
ATOM 2505 C CE3 . TRP A 0 326 . 70.833   8.284   -43.619  1.00 43.56 326 A 1 
ATOM 2506 N NE1 . TRP A 0 326 . 68.788   9.028   -40.822  1.00 43.56 326 A 1 
ATOM 2507 C CH2 . TRP A 0 326 . 69.475   10.176  -44.333  1.00 43.56 326 A 1 
ATOM 2508 C CZ2 . TRP A 0 326 . 68.860   10.227  -43.071  1.00 43.56 326 A 1 
ATOM 2509 C CZ3 . TRP A 0 326 . 70.473   9.224   -44.598  1.00 43.56 326 A 1 
ATOM 2510 N N   . GLY A 0 327 . 71.953   3.160   -42.375  1.00 48.80 327 A 1 
ATOM 2511 C CA  . GLY A 0 327 . 73.053   2.196   -42.340  1.00 48.80 327 A 1 
ATOM 2512 C C   . GLY A 0 327 . 74.335   2.786   -42.931  1.00 48.80 327 A 1 
ATOM 2513 O O   . GLY A 0 327 . 74.287   3.771   -43.663  1.00 48.80 327 A 1 
ATOM 2514 N N   . LYS A 0 328 . 75.475   2.172   -42.603  1.00 43.32 328 A 1 
ATOM 2515 C CA  . LYS A 0 328 . 76.767   2.383   -43.269  1.00 43.32 328 A 1 
ATOM 2516 C C   . LYS A 0 328 . 77.389   1.027   -43.542  1.00 43.32 328 A 1 
ATOM 2517 C CB  . LYS A 0 328 . 77.733   3.194   -42.389  1.00 43.32 328 A 1 
ATOM 2518 O O   . LYS A 0 328 . 77.890   0.401   -42.606  1.00 43.32 328 A 1 
ATOM 2519 C CG  . LYS A 0 328 . 77.325   4.655   -42.309  1.00 43.32 328 A 1 
ATOM 2520 C CD  . LYS A 0 328 . 78.278   5.451   -41.414  1.00 43.32 328 A 1 
ATOM 2521 C CE  . LYS A 0 328 . 77.714   6.852   -41.543  1.00 43.32 328 A 1 
ATOM 2522 N NZ  . LYS A 0 328 . 78.351   7.880   -40.712  1.00 43.32 328 A 1 
ATOM 2523 N N   . ASP A 0 329 . 77.390   0.586   -44.790  1.00 43.56 329 A 1 
ATOM 2524 C CA  . ASP A 0 329 . 78.428   -0.335  -45.230  1.00 43.56 329 A 1 
ATOM 2525 C C   . ASP A 0 329 . 79.740   0.423   -45.479  1.00 43.56 329 A 1 
ATOM 2526 C CB  . ASP A 0 329 . 77.975   -1.238  -46.393  1.00 43.56 329 A 1 
ATOM 2527 O O   . ASP A 0 329 . 79.839   1.651   -45.373  1.00 43.56 329 A 1 
ATOM 2528 C CG  . ASP A 0 329 . 77.143   -0.556  -47.474  1.00 43.56 329 A 1 
ATOM 2529 O OD1 . ASP A 0 329 . 77.228   0.682   -47.581  1.00 43.56 329 A 1 
ATOM 2530 O OD2 . ASP A 0 329 . 76.292   -1.288  -48.034  1.00 43.56 329 A 1 
ATOM 2531 N N   . ARG A 0 330 . 80.800   -0.370  -45.613  1.00 36.81 330 A 1 
ATOM 2532 C CA  . ARG A 0 330 . 82.183   0.061   -45.826  1.00 36.81 330 A 1 
ATOM 2533 C C   . ARG A 0 330 . 82.839   -0.970  -46.727  1.00 36.81 330 A 1 
ATOM 2534 C CB  . ARG A 0 330 . 82.942   0.200   -44.502  1.00 36.81 330 A 1 
ATOM 2535 O O   . ARG A 0 330 . 83.782   -1.656  -46.318  1.00 36.81 330 A 1 
ATOM 2536 C CG  . ARG A 0 330 . 82.454   1.352   -43.617  1.00 36.81 330 A 1 
ATOM 2537 C CD  . ARG A 0 330 . 83.228   1.350   -42.298  1.00 36.81 330 A 1 
ATOM 2538 N NE  . ARG A 0 330 . 82.910   0.128   -41.538  1.00 36.81 330 A 1 
ATOM 2539 N NH1 . ARG A 0 330 . 84.707   0.081   -40.125  1.00 36.81 330 A 1 
ATOM 2540 N NH2 . ARG A 0 330 . 83.216   -1.596  -40.119  1.00 36.81 330 A 1 
ATOM 2541 C CZ  . ARG A 0 330 . 83.611   -0.453  -40.595  1.00 36.81 330 A 1 
ATOM 2542 N N   . ASP A 0 331 . 82.274   -1.120  -47.911  1.00 45.02 331 A 1 
ATOM 2543 C CA  . ASP A 0 331 . 82.865   -1.895  -48.979  1.00 45.02 331 A 1 
ATOM 2544 C C   . ASP A 0 331 . 84.242   -1.332  -49.368  1.00 45.02 331 A 1 
ATOM 2545 C CB  . ASP A 0 331 . 81.916   -2.133  -50.183  1.00 45.02 331 A 1 
ATOM 2546 O O   . ASP A 0 331 . 84.642   -0.208  -49.048  1.00 45.02 331 A 1 
ATOM 2547 C CG  . ASP A 0 331 . 80.695   -1.221  -50.419  1.00 45.02 331 A 1 
ATOM 2548 O OD1 . ASP A 0 331 . 80.482   -0.243  -49.663  1.00 45.02 331 A 1 
ATOM 2549 O OD2 . ASP A 0 331 . 79.943   -1.597  -51.347  1.00 45.02 331 A 1 
ATOM 2550 N N   . VAL A 0 332 . 85.054   -2.201  -49.966  1.00 35.80 332 A 1 
ATOM 2551 C CA  . VAL A 0 332 . 86.412   -1.867  -50.392  1.00 35.80 332 A 1 
ATOM 2552 C C   . VAL A 0 332 . 86.468   -1.960  -51.908  1.00 35.80 332 A 1 
ATOM 2553 C CB  . VAL A 0 332 . 87.472   -2.724  -49.671  1.00 35.80 332 A 1 
ATOM 2554 O O   . VAL A 0 332 . 86.822   -3.000  -52.476  1.00 35.80 332 A 1 
ATOM 2555 C CG1 . VAL A 0 332 . 88.896   -2.342  -50.110  1.00 35.80 332 A 1 
ATOM 2556 C CG2 . VAL A 0 332 . 87.413   -2.525  -48.149  1.00 35.80 332 A 1 
ATOM 2557 N N   . TYR A 0 333 . 86.149   -0.849  -52.571  1.00 35.10 333 A 1 
ATOM 2558 C CA  . TYR A 0 333 . 86.278   -0.720  -54.017  1.00 35.10 333 A 1 
ATOM 2559 C C   . TYR A 0 333 . 87.695   -1.075  -54.505  1.00 35.10 333 A 1 
ATOM 2560 C CB  . TYR A 0 333 . 85.876   0.691   -54.457  1.00 35.10 333 A 1 
ATOM 2561 O O   . TYR A 0 333 . 88.670   -0.348  -54.292  1.00 35.10 333 A 1 
ATOM 2562 C CG  . TYR A 0 333 . 85.416   0.734   -55.899  1.00 35.10 333 A 1 
ATOM 2563 C CD1 . TYR A 0 333 . 86.284   1.140   -56.931  1.00 35.10 333 A 1 
ATOM 2564 C CD2 . TYR A 0 333 . 84.094   0.363   -56.201  1.00 35.10 333 A 1 
ATOM 2565 C CE1 . TYR A 0 333 . 85.808   1.209   -58.258  1.00 35.10 333 A 1 
ATOM 2566 C CE2 . TYR A 0 333 . 83.604   0.458   -57.512  1.00 35.10 333 A 1 
ATOM 2567 O OH  . TYR A 0 333 . 83.982   1.000   -59.808  1.00 35.10 333 A 1 
ATOM 2568 C CZ  . TYR A 0 333 . 84.460   0.891   -58.542  1.00 35.10 333 A 1 
ATOM 2569 N N   . GLY A 0 334 . 87.832   -2.216  -55.188  1.00 37.58 334 A 1 
ATOM 2570 C CA  . GLY A 0 334 . 89.128   -2.654  -55.722  1.00 37.58 334 A 1 
ATOM 2571 C C   . GLY A 0 334 . 89.221   -4.096  -56.221  1.00 37.58 334 A 1 
ATOM 2572 O O   . GLY A 0 334 . 90.082   -4.387  -57.048  1.00 37.58 334 A 1 
ATOM 2573 N N   . ALA A 0 335 . 88.333   -5.002  -55.802  1.00 31.86 335 A 1 
ATOM 2574 C CA  . ALA A 0 335 . 88.409   -6.430  -56.145  1.00 31.86 335 A 1 
ATOM 2575 C C   . ALA A 0 335 . 87.964   -6.800  -57.586  1.00 31.86 335 A 1 
ATOM 2576 C CB  . ALA A 0 335 . 87.672   -7.226  -55.059  1.00 31.86 335 A 1 
ATOM 2577 O O   . ALA A 0 335 . 87.647   -7.959  -57.860  1.00 31.86 335 A 1 
ATOM 2578 N N   . SER A 0 336 . 87.940   -5.851  -58.533  1.00 33.56 336 A 1 
ATOM 2579 C CA  . SER A 0 336 . 87.589   -6.142  -59.932  1.00 33.56 336 A 1 
ATOM 2580 C C   . SER A 0 336 . 88.776   -6.740  -60.703  1.00 33.56 336 A 1 
ATOM 2581 C CB  . SER A 0 336 . 86.938   -4.949  -60.645  1.00 33.56 336 A 1 
ATOM 2582 O O   . SER A 0 336 . 89.863   -6.171  -60.800  1.00 33.56 336 A 1 
ATOM 2583 O OG  . SER A 0 336 . 87.729   -3.779  -60.615  1.00 33.56 336 A 1 
ATOM 2584 N N   . SER A 0 337 . 88.570   -7.936  -61.256  1.00 30.47 337 A 1 
ATOM 2585 C CA  . SER A 0 337 . 89.607   -8.762  -61.879  1.00 30.47 337 A 1 
ATOM 2586 C C   . SER A 0 337 . 89.976   -8.309  -63.301  1.00 30.47 337 A 1 
ATOM 2587 C CB  . SER A 0 337 . 89.172   -10.233 -61.827  1.00 30.47 337 A 1 
ATOM 2588 O O   . SER A 0 337 . 89.476   -8.818  -64.305  1.00 30.47 337 A 1 
ATOM 2589 O OG  . SER A 0 337 . 87.847   -10.400 -62.303  1.00 30.47 337 A 1 
ATOM 2590 N N   . TYR A 0 338 . 90.925   -7.380  -63.413  1.00 31.94 338 A 1 
ATOM 2591 C CA  . TYR A 0 338 . 91.540   -7.031  -64.698  1.00 31.94 338 A 1 
ATOM 2592 C C   . TYR A 0 338 . 92.559   -8.098  -65.143  1.00 31.94 338 A 1 
ATOM 2593 C CB  . TYR A 0 338 . 92.192   -5.644  -64.610  1.00 31.94 338 A 1 
ATOM 2594 O O   . TYR A 0 338 . 93.513   -8.377  -64.420  1.00 31.94 338 A 1 
ATOM 2595 C CG  . TYR A 0 338 . 91.198   -4.502  -64.512  1.00 31.94 338 A 1 
ATOM 2596 C CD1 . TYR A 0 338 . 90.692   -3.908  -65.686  1.00 31.94 338 A 1 
ATOM 2597 C CD2 . TYR A 0 338 . 90.763   -4.046  -63.253  1.00 31.94 338 A 1 
ATOM 2598 C CE1 . TYR A 0 338 . 89.749   -2.865  -65.599  1.00 31.94 338 A 1 
ATOM 2599 C CE2 . TYR A 0 338 . 89.818   -3.007  -63.164  1.00 31.94 338 A 1 
ATOM 2600 O OH  . TYR A 0 338 . 88.382   -1.425  -64.264  1.00 31.94 338 A 1 
ATOM 2601 C CZ  . TYR A 0 338 . 89.305   -2.417  -64.337  1.00 31.94 338 A 1 
ATOM 2602 N N   . GLY A 0 339 . 92.411   -8.650  -66.359  1.00 32.62 339 A 1 
ATOM 2603 C CA  . GLY A 0 339 . 93.490   -9.425  -67.006  1.00 32.62 339 A 1 
ATOM 2604 C C   . GLY A 0 339 . 93.113   -10.598 -67.925  1.00 32.62 339 A 1 
ATOM 2605 O O   . GLY A 0 339 . 94.004   -11.193 -68.521  1.00 32.62 339 A 1 
ATOM 2606 N N   . ALA A 0 340 . 91.833   -10.951 -68.085  1.00 27.27 340 A 1 
ATOM 2607 C CA  . ALA A 0 340 . 91.428   -12.176 -68.798  1.00 27.27 340 A 1 
ATOM 2608 C C   . ALA A 0 340 . 91.465   -12.123 -70.350  1.00 27.27 340 A 1 
ATOM 2609 C CB  . ALA A 0 340 . 90.064   -12.619 -68.250  1.00 27.27 340 A 1 
ATOM 2610 O O   . ALA A 0 340 . 90.919   -13.015 -71.001  1.00 27.27 340 A 1 
ATOM 2611 N N   . ALA A 0 341 . 92.075   -11.107 -70.976  1.00 29.06 341 A 1 
ATOM 2612 C CA  . ALA A 0 341 . 92.144   -10.990 -72.438  1.00 29.06 341 A 1 
ATOM 2613 C C   . ALA A 0 341 . 93.392   -10.230 -72.935  1.00 29.06 341 A 1 
ATOM 2614 C CB  . ALA A 0 341 . 90.855   -10.314 -72.936  1.00 29.06 341 A 1 
ATOM 2615 O O   . ALA A 0 341 . 93.897   -9.347  -72.253  1.00 29.06 341 A 1 
ATOM 2616 N N   . GLN A 0 342 . 93.794   -10.518 -74.186  1.00 26.93 342 A 1 
ATOM 2617 C CA  . GLN A 0 342 . 94.781   -9.785  -75.013  1.00 26.93 342 A 1 
ATOM 2618 C C   . GLN A 0 342 . 96.288   -10.126 -74.895  1.00 26.93 342 A 1 
ATOM 2619 C CB  . GLN A 0 342 . 94.507   -8.266  -75.063  1.00 26.93 342 A 1 
ATOM 2620 O O   . GLN A 0 342 . 97.131   -9.249  -75.055  1.00 26.93 342 A 1 
ATOM 2621 C CG  . GLN A 0 342 . 93.062   -7.905  -75.435  1.00 26.93 342 A 1 
ATOM 2622 C CD  . GLN A 0 342 . 92.888   -6.398  -75.546  1.00 26.93 342 A 1 
ATOM 2623 N NE2 . GLN A 0 342 . 93.203   -5.800  -76.674  1.00 26.93 342 A 1 
ATOM 2624 O OE1 . GLN A 0 342 . 92.461   -5.723  -74.628  1.00 26.93 342 A 1 
ATOM 2625 N N   . SER A 0 343 . 96.654   -11.410 -74.793  1.00 32.19 343 A 1 
ATOM 2626 C CA  . SER A 0 343 . 97.998   -11.904 -75.193  1.00 32.19 343 A 1 
ATOM 2627 C C   . SER A 0 343 . 97.989   -12.832 -76.427  1.00 32.19 343 A 1 
ATOM 2628 C CB  . SER A 0 343 . 98.709   -12.553 -74.003  1.00 32.19 343 A 1 
ATOM 2629 O O   . SER A 0 343 . 99.006   -13.421 -76.779  1.00 32.19 343 A 1 
ATOM 2630 O OG  . SER A 0 343 . 97.952   -13.648 -73.524  1.00 32.19 343 A 1 
ATOM 2631 N N   . ALA A 0 344 . 96.845   -12.972 -77.108  1.00 32.85 344 A 1 
ATOM 2632 C CA  . ALA A 0 344 . 96.596   -14.041 -78.085  1.00 32.85 344 A 1 
ATOM 2633 C C   . ALA A 0 344 . 96.842   -13.686 -79.572  1.00 32.85 344 A 1 
ATOM 2634 C CB  . ALA A 0 344 . 95.169   -14.558 -77.844  1.00 32.85 344 A 1 
ATOM 2635 O O   . ALA A 0 344 . 96.487   -14.477 -80.445  1.00 32.85 344 A 1 
ATOM 2636 N N   . GLN A 0 345 . 97.388   -12.507 -79.896  1.00 32.83 345 A 1 
ATOM 2637 C CA  . GLN A 0 345 . 97.468   -12.008 -81.281  1.00 32.83 345 A 1 
ATOM 2638 C C   . GLN A 0 345 . 98.793   -11.296 -81.597  1.00 32.83 345 A 1 
ATOM 2639 C CB  . GLN A 0 345 . 96.247   -11.111 -81.594  1.00 32.83 345 A 1 
ATOM 2640 O O   . GLN A 0 345 . 98.790   -10.096 -81.832  1.00 32.83 345 A 1 
ATOM 2641 C CG  . GLN A 0 345 . 94.945   -11.908 -81.758  1.00 32.83 345 A 1 
ATOM 2642 C CD  . GLN A 0 345 . 93.734   -11.024 -82.045  1.00 32.83 345 A 1 
ATOM 2643 N NE2 . GLN A 0 345 . 92.743   -11.527 -82.748  1.00 32.83 345 A 1 
ATOM 2644 O OE1 . GLN A 0 345 . 93.618   -9.890  -81.616  1.00 32.83 345 A 1 
ATOM 2645 N N   . ASP A 0 346 . 99.907   -12.042 -81.635  1.00 30.93 346 A 1 
ATOM 2646 C CA  . ASP A 0 346 . 101.065  -11.669 -82.481  1.00 30.93 346 A 1 
ATOM 2647 C C   . ASP A 0 346 . 102.047  -12.829 -82.784  1.00 30.93 346 A 1 
ATOM 2648 C CB  . ASP A 0 346 . 101.774  -10.389 -81.960  1.00 30.93 346 A 1 
ATOM 2649 O O   . ASP A 0 346 . 103.243  -12.636 -82.994  1.00 30.93 346 A 1 
ATOM 2650 C CG  . ASP A 0 346 . 101.830  -9.246  -82.996  1.00 30.93 346 A 1 
ATOM 2651 O OD1 . ASP A 0 346 . 101.394  -9.445  -84.155  1.00 30.93 346 A 1 
ATOM 2652 O OD2 . ASP A 0 346 . 102.340  -8.168  -82.616  1.00 30.93 346 A 1 
ATOM 2653 N N   . TRP A 0 347 . 101.559  -14.080 -82.822  1.00 27.61 347 A 1 
ATOM 2654 C CA  . TRP A 0 347 . 102.391  -15.248 -83.161  1.00 27.61 347 A 1 
ATOM 2655 C C   . TRP A 0 347 . 102.104  -15.756 -84.578  1.00 27.61 347 A 1 
ATOM 2656 C CB  . TRP A 0 347 . 102.360  -16.305 -82.040  1.00 27.61 347 A 1 
ATOM 2657 O O   . TRP A 0 347 . 101.505  -16.811 -84.791  1.00 27.61 347 A 1 
ATOM 2658 C CG  . TRP A 0 347 . 103.633  -17.087 -81.837  1.00 27.61 347 A 1 
ATOM 2659 C CD1 . TRP A 0 347 . 104.892  -16.597 -81.959  1.00 27.61 347 A 1 
ATOM 2660 C CD2 . TRP A 0 347 . 103.801  -18.461 -81.358  1.00 27.61 347 A 1 
ATOM 2661 C CE2 . TRP A 0 347 . 105.198  -18.732 -81.225  1.00 27.61 347 A 1 
ATOM 2662 C CE3 . TRP A 0 347 . 102.916  -19.496 -80.980  1.00 27.61 347 A 1 
ATOM 2663 N NE1 . TRP A 0 347 . 105.813  -17.570 -81.632  1.00 27.61 347 A 1 
ATOM 2664 C CH2 . TRP A 0 347 . 104.782  -20.957 -80.371  1.00 27.61 347 A 1 
ATOM 2665 C CZ2 . TRP A 0 347 . 105.691  -19.953 -80.744  1.00 27.61 347 A 1 
ATOM 2666 C CZ3 . TRP A 0 347 . 103.399  -20.727 -80.491  1.00 27.61 347 A 1 
ATOM 2667 N N   . GLN A 0 348 . 102.517  -14.963 -85.570  1.00 30.47 348 A 1 
ATOM 2668 C CA  . GLN A 0 348 . 102.403  -15.292 -86.991  1.00 30.47 348 A 1 
ATOM 2669 C C   . GLN A 0 348 . 103.776  -15.481 -87.645  1.00 30.47 348 A 1 
ATOM 2670 C CB  . GLN A 0 348 . 101.580  -14.219 -87.727  1.00 30.47 348 A 1 
ATOM 2671 O O   . GLN A 0 348 . 104.581  -14.561 -87.711  1.00 30.47 348 A 1 
ATOM 2672 C CG  . GLN A 0 348 . 100.076  -14.405 -87.473  1.00 30.47 348 A 1 
ATOM 2673 C CD  . GLN A 0 348 . 99.203   -13.340 -88.131  1.00 30.47 348 A 1 
ATOM 2674 N NE2 . GLN A 0 348 . 97.908   -13.551 -88.214  1.00 30.47 348 A 1 
ATOM 2675 O OE1 . GLN A 0 348 . 99.642   -12.306 -88.594  1.00 30.47 348 A 1 
ATOM 2676 N N   . GLY A 0 349 . 103.979  -16.660 -88.241  1.00 28.96 349 A 1 
ATOM 2677 C CA  . GLY A 0 349 . 104.921  -16.831 -89.351  1.00 28.96 349 A 1 
ATOM 2678 C C   . GLY A 0 349 . 106.239  -17.547 -89.043  1.00 28.96 349 A 1 
ATOM 2679 O O   . GLY A 0 349 . 107.206  -16.947 -88.599  1.00 28.96 349 A 1 
ATOM 2680 N N   . ALA A 0 350 . 106.295  -18.811 -89.475  1.00 30.81 350 A 1 
ATOM 2681 C CA  . ALA A 0 350 . 107.501  -19.540 -89.885  1.00 30.81 350 A 1 
ATOM 2682 C C   . ALA A 0 350 . 108.599  -19.848 -88.837  1.00 30.81 350 A 1 
ATOM 2683 C CB  . ALA A 0 350 . 108.069  -18.860 -91.144  1.00 30.81 350 A 1 
ATOM 2684 O O   . ALA A 0 350 . 109.619  -19.167 -88.763  1.00 30.81 350 A 1 
ATOM 2685 N N   . ASN A 0 351 . 108.550  -21.069 -88.281  1.00 32.48 351 A 1 
ATOM 2686 C CA  . ASN A 0 351 . 109.552  -22.057 -88.712  1.00 32.48 351 A 1 
ATOM 2687 C C   . ASN A 0 351 . 109.048  -23.517 -88.664  1.00 32.48 351 A 1 
ATOM 2688 C CB  . ASN A 0 351 . 110.895  -21.885 -87.972  1.00 32.48 351 A 1 
ATOM 2689 O O   . ASN A 0 351 . 108.168  -23.867 -87.882  1.00 32.48 351 A 1 
ATOM 2690 C CG  . ASN A 0 351 . 112.078  -22.147 -88.895  1.00 32.48 351 A 1 
ATOM 2691 N ND2 . ASN A 0 351 . 113.261  -21.739 -88.507  1.00 32.48 351 A 1 
ATOM 2692 O OD1 . ASN A 0 351 . 111.961  -22.716 -89.972  1.00 32.48 351 A 1 
ATOM 2693 N N   . HIS A 0 352 . 109.604  -24.360 -89.536  1.00 30.20 352 A 1 
ATOM 2694 C CA  . HIS A 0 352 . 109.264  -25.779 -89.712  1.00 30.20 352 A 1 
ATOM 2695 C C   . HIS A 0 352 . 109.885  -26.679 -88.627  1.00 30.20 352 A 1 
ATOM 2696 C CB  . HIS A 0 352 . 109.785  -26.240 -91.090  1.00 30.20 352 A 1 
ATOM 2697 O O   . HIS A 0 352 . 111.020  -26.452 -88.216  1.00 30.20 352 A 1 
ATOM 2698 C CG  . HIS A 0 352 . 108.737  -26.392 -92.159  1.00 30.20 352 A 1 
ATOM 2699 C CD2 . HIS A 0 352 . 108.208  -25.399 -92.939  1.00 30.20 352 A 1 
ATOM 2700 N ND1 . HIS A 0 352 . 108.224  -27.586 -92.618  1.00 30.20 352 A 1 
ATOM 2701 C CE1 . HIS A 0 352 . 107.402  -27.318 -93.646  1.00 30.20 352 A 1 
ATOM 2702 N NE2 . HIS A 0 352 . 107.361  -25.999 -93.877  1.00 30.20 352 A 1 
ATOM 2703 N N   . GLY A 0 353 . 109.219  -27.787 -88.264  1.00 33.90 353 A 1 
ATOM 2704 C CA  . GLY A 0 353 . 109.838  -28.796 -87.387  1.00 33.90 353 A 1 
ATOM 2705 C C   . GLY A 0 353 . 108.944  -29.941 -86.901  1.00 33.90 353 A 1 
ATOM 2706 O O   . GLY A 0 353 . 108.833  -30.155 -85.699  1.00 33.90 353 A 1 
ATOM 2707 N N   . SER A 0 354 . 108.305  -30.705 -87.793  1.00 29.54 354 A 1 
ATOM 2708 C CA  . SER A 0 354 . 107.480  -31.858 -87.388  1.00 29.54 354 A 1 
ATOM 2709 C C   . SER A 0 354 . 108.302  -32.971 -86.722  1.00 29.54 354 A 1 
ATOM 2710 C CB  . SER A 0 354 . 106.765  -32.456 -88.607  1.00 29.54 354 A 1 
ATOM 2711 O O   . SER A 0 354 . 109.256  -33.465 -87.333  1.00 29.54 354 A 1 
ATOM 2712 O OG  . SER A 0 354 . 107.714  -32.907 -89.558  1.00 29.54 354 A 1 
ATOM 2713 N N   . LYS A 0 355 . 107.874  -33.473 -85.554  1.00 34.79 355 A 1 
ATOM 2714 C CA  . LYS A 0 355 . 108.357  -34.765 -85.041  1.00 34.79 355 A 1 
ATOM 2715 C C   . LYS A 0 355 . 107.301  -35.561 -84.267  1.00 34.79 355 A 1 
ATOM 2716 C CB  . LYS A 0 355 . 109.671  -34.571 -84.261  1.00 34.79 355 A 1 
ATOM 2717 O O   . LYS A 0 355 . 107.141  -35.416 -83.068  1.00 34.79 355 A 1 
ATOM 2718 C CG  . LYS A 0 355 . 110.489  -35.877 -84.224  1.00 34.79 355 A 1 
ATOM 2719 C CD  . LYS A 0 355 . 111.994  -35.584 -84.217  1.00 34.79 355 A 1 
ATOM 2720 C CE  . LYS A 0 355 . 112.794  -36.885 -84.336  1.00 34.79 355 A 1 
ATOM 2721 N NZ  . LYS A 0 355 . 114.244  -36.608 -84.485  1.00 34.79 355 A 1 
ATOM 2722 N N   . THR A 0 356 . 106.654  -36.453 -85.013  1.00 28.94 356 A 1 
ATOM 2723 C CA  . THR A 0 356 . 106.386  -37.853 -84.640  1.00 28.94 356 A 1 
ATOM 2724 C C   . THR A 0 356 . 105.776  -38.166 -83.264  1.00 28.94 356 A 1 
ATOM 2725 C CB  . THR A 0 356 . 107.686  -38.668 -84.798  1.00 28.94 356 A 1 
ATOM 2726 O O   . THR A 0 356 . 106.503  -38.355 -82.294  1.00 28.94 356 A 1 
ATOM 2727 C CG2 . THR A 0 356 . 107.462  -40.180 -84.810  1.00 28.94 356 A 1 
ATOM 2728 O OG1 . THR A 0 356 . 108.315  -38.358 -86.024  1.00 28.94 356 A 1 
ATOM 2729 N N   . GLY A 0 357 . 104.502  -38.569 -83.293  1.00 30.99 357 A 1 
ATOM 2730 C CA  . GLY A 0 357 . 104.165  -39.940 -82.890  1.00 30.99 357 A 1 
ATOM 2731 C C   . GLY A 0 357 . 103.125  -40.111 -81.783  1.00 30.99 357 A 1 
ATOM 2732 O O   . GLY A 0 357 . 103.219  -39.468 -80.749  1.00 30.99 357 A 1 
ATOM 2733 N N   . TYR A 0 358 . 102.255  -41.109 -81.999  1.00 31.36 358 A 1 
ATOM 2734 C CA  . TYR A 0 358 . 101.383  -41.779 -81.017  1.00 31.36 358 A 1 
ATOM 2735 C C   . TYR A 0 358 . 100.270  -40.892 -80.403  1.00 31.36 358 A 1 
ATOM 2736 C CB  . TYR A 0 358 . 102.259  -42.481 -79.953  1.00 31.36 358 A 1 
ATOM 2737 O O   . TYR A 0 358 . 100.525  -39.806 -79.913  1.00 31.36 358 A 1 
ATOM 2738 C CG  . TYR A 0 358 . 103.551  -43.101 -80.484  1.00 31.36 358 A 1 
ATOM 2739 C CD1 . TYR A 0 358 . 103.527  -44.333 -81.167  1.00 31.36 358 A 1 
ATOM 2740 C CD2 . TYR A 0 358 . 104.773  -42.409 -80.341  1.00 31.36 358 A 1 
ATOM 2741 C CE1 . TYR A 0 358 . 104.714  -44.862 -81.716  1.00 31.36 358 A 1 
ATOM 2742 C CE2 . TYR A 0 358 . 105.960  -42.930 -80.893  1.00 31.36 358 A 1 
ATOM 2743 O OH  . TYR A 0 358 . 107.072  -44.671 -82.117  1.00 31.36 358 A 1 
ATOM 2744 C CZ  . TYR A 0 358 . 105.931  -44.161 -81.582  1.00 31.36 358 A 1 
ATOM 2745 N N   . GLY A 0 359 . 98.994   -41.282 -80.369  1.00 29.39 359 A 1 
ATOM 2746 C CA  . GLY A 0 359 . 98.334   -42.508 -80.830  1.00 29.39 359 A 1 
ATOM 2747 C C   . GLY A 0 359 . 97.158   -42.843 -79.902  1.00 29.39 359 A 1 
ATOM 2748 O O   . GLY A 0 359 . 97.320   -42.715 -78.695  1.00 29.39 359 A 1 
ATOM 2749 N N   . ALA A 0 360 . 96.030   -43.320 -80.457  1.00 29.80 360 A 1 
ATOM 2750 C CA  . ALA A 0 360 . 94.786   -43.657 -79.729  1.00 29.80 360 A 1 
ATOM 2751 C C   . ALA A 0 360 . 94.086   -42.437 -79.059  1.00 29.80 360 A 1 
ATOM 2752 C CB  . ALA A 0 360 . 95.102   -44.825 -78.775  1.00 29.80 360 A 1 
ATOM 2753 O O   . ALA A 0 360 . 94.721   -41.428 -78.788  1.00 29.80 360 A 1 
ATOM 2754 N N   . ALA A 0 361 . 92.775   -42.409 -78.799  1.00 32.24 361 A 1 
ATOM 2755 C CA  . ALA A 0 361 . 91.651   -43.297 -79.130  1.00 32.24 361 A 1 
ATOM 2756 C C   . ALA A 0 361 . 90.346   -42.462 -79.186  1.00 32.24 361 A 1 
ATOM 2757 C CB  . ALA A 0 361 . 91.518   -44.377 -78.040  1.00 32.24 361 A 1 
ATOM 2758 O O   . ALA A 0 361 . 90.345   -41.335 -78.714  1.00 32.24 361 A 1 
ATOM 2759 N N   . ASN A 0 362 . 89.264   -43.053 -79.716  1.00 34.77 362 A 1 
ATOM 2760 C CA  . ASN A 0 362 . 87.832   -42.814 -79.421  1.00 34.77 362 A 1 
ATOM 2761 C C   . ASN A 0 362 . 87.373   -41.347 -79.181  1.00 34.77 362 A 1 
ATOM 2762 C CB  . ASN A 0 362 . 87.452   -43.718 -78.227  1.00 34.77 362 A 1 
ATOM 2763 O O   . ASN A 0 362 . 87.740   -40.712 -78.205  1.00 34.77 362 A 1 
ATOM 2764 C CG  . ASN A 0 362 . 87.832   -45.188 -78.374  1.00 34.77 362 A 1 
ATOM 2765 N ND2 . ASN A 0 362 . 87.678   -45.963 -77.328  1.00 34.77 362 A 1 
ATOM 2766 O OD1 . ASN A 0 362 . 88.293   -45.662 -79.402  1.00 34.77 362 A 1 
ATOM 2767 N N   . SER A 0 363 . 86.412   -40.796 -79.924  1.00 38.52 363 A 1 
ATOM 2768 C CA  . SER A 0 363 . 85.070   -41.372 -80.067  1.00 38.52 363 A 1 
ATOM 2769 C C   . SER A 0 363 . 84.309   -40.731 -81.236  1.00 38.52 363 A 1 
ATOM 2770 C CB  . SER A 0 363 . 84.291   -41.069 -78.778  1.00 38.52 363 A 1 
ATOM 2771 O O   . SER A 0 363 . 84.264   -39.507 -81.344  1.00 38.52 363 A 1 
ATOM 2772 O OG  . SER A 0 363 . 83.070   -41.772 -78.782  1.00 38.52 363 A 1 
ATOM 2773 N N   . TYR A 0 364 . 83.678   -41.550 -82.079  1.00 32.35 364 A 1 
ATOM 2774 C CA  . TYR A 0 364 . 82.708   -41.102 -83.084  1.00 32.35 364 A 1 
ATOM 2775 C C   . TYR A 0 364 . 81.291   -41.245 -82.524  1.00 32.35 364 A 1 
ATOM 2776 C CB  . TYR A 0 364 . 82.845   -41.922 -84.375  1.00 32.35 364 A 1 
ATOM 2777 O O   . TYR A 0 364 . 81.000   -42.222 -81.837  1.00 32.35 364 A 1 
ATOM 2778 C CG  . TYR A 0 364 . 84.116   -41.667 -85.162  1.00 32.35 364 A 1 
ATOM 2779 C CD1 . TYR A 0 364 . 84.123   -40.700 -86.186  1.00 32.35 364 A 1 
ATOM 2780 C CD2 . TYR A 0 364 . 85.281   -42.409 -84.885  1.00 32.35 364 A 1 
ATOM 2781 C CE1 . TYR A 0 364 . 85.294   -40.470 -86.933  1.00 32.35 364 A 1 
ATOM 2782 C CE2 . TYR A 0 364 . 86.454   -42.182 -85.630  1.00 32.35 364 A 1 
ATOM 2783 O OH  . TYR A 0 364 . 87.594   -40.999 -87.374  1.00 32.35 364 A 1 
ATOM 2784 C CZ  . TYR A 0 364 . 86.462   -41.212 -86.654  1.00 32.35 364 A 1 
ATOM 2785 N N   . GLY A 0 365 . 80.398   -40.307 -82.847  1.00 41.17 365 A 1 
ATOM 2786 C CA  . GLY A 0 365 . 79.029   -40.331 -82.325  1.00 41.17 365 A 1 
ATOM 2787 C C   . GLY A 0 365 . 78.101   -39.255 -82.883  1.00 41.17 365 A 1 
ATOM 2788 O O   . GLY A 0 365 . 77.325   -38.700 -82.121  1.00 41.17 365 A 1 
ATOM 2789 N N   . ASN A 0 366 . 78.195   -38.939 -84.179  1.00 37.90 366 A 1 
ATOM 2790 C CA  . ASN A 0 366 . 77.275   -38.028 -84.870  1.00 37.90 366 A 1 
ATOM 2791 C C   . ASN A 0 366 . 77.075   -38.491 -86.323  1.00 37.90 366 A 1 
ATOM 2792 C CB  . ASN A 0 366 . 77.796   -36.569 -84.778  1.00 37.90 366 A 1 
ATOM 2793 O O   . ASN A 0 366 . 77.659   -37.925 -87.236  1.00 37.90 366 A 1 
ATOM 2794 C CG  . ASN A 0 366 . 77.142   -35.729 -83.696  1.00 37.90 366 A 1 
ATOM 2795 N ND2 . ASN A 0 366 . 77.686   -34.567 -83.422  1.00 37.90 366 A 1 
ATOM 2796 O OD1 . ASN A 0 366 . 76.113   -36.042 -83.127  1.00 37.90 366 A 1 
ATOM 2797 N N   . ASP A 0 367 . 76.263   -39.531 -86.524  1.00 36.44 367 A 1 
ATOM 2798 C CA  . ASP A 0 367 . 75.760   -39.928 -87.846  1.00 36.44 367 A 1 
ATOM 2799 C C   . ASP A 0 367 . 74.414   -40.658 -87.702  1.00 36.44 367 A 1 
ATOM 2800 C CB  . ASP A 0 367 . 76.779   -40.814 -88.595  1.00 36.44 367 A 1 
ATOM 2801 O O   . ASP A 0 367 . 74.338   -41.771 -87.175  1.00 36.44 367 A 1 
ATOM 2802 C CG  . ASP A 0 367 . 77.700   -40.021 -89.531  1.00 36.44 367 A 1 
ATOM 2803 O OD1 . ASP A 0 367 . 77.154   -39.223 -90.327  1.00 36.44 367 A 1 
ATOM 2804 O OD2 . ASP A 0 367 . 78.922   -40.299 -89.508  1.00 36.44 367 A 1 
ATOM 2805 N N   . HIS A 0 368 . 73.338   -40.039 -88.196  1.00 44.07 368 A 1 
ATOM 2806 C CA  . HIS A 0 368 . 72.094   -40.751 -88.491  1.00 44.07 368 A 1 
ATOM 2807 C C   . HIS A 0 368 . 72.258   -41.452 -89.843  1.00 44.07 368 A 1 
ATOM 2808 C CB  . HIS A 0 368 . 70.889   -39.800 -88.480  1.00 44.07 368 A 1 
ATOM 2809 O O   . HIS A 0 368 . 72.667   -40.839 -90.825  1.00 44.07 368 A 1 
ATOM 2810 C CG  . HIS A 0 368 . 70.323   -39.568 -87.101  1.00 44.07 368 A 1 
ATOM 2811 C CD2 . HIS A 0 368 . 70.694   -38.597 -86.210  1.00 44.07 368 A 1 
ATOM 2812 N ND1 . HIS A 0 368 . 69.316   -40.298 -86.506  1.00 44.07 368 A 1 
ATOM 2813 C CE1 . HIS A 0 368 . 69.087   -39.777 -85.289  1.00 44.07 368 A 1 
ATOM 2814 N NE2 . HIS A 0 368 . 69.900   -38.736 -85.067  1.00 44.07 368 A 1 
ATOM 2815 N N   . GLY A 0 369 . 71.991   -42.756 -89.887  1.00 37.14 369 A 1 
ATOM 2816 C CA  . GLY A 0 369 . 72.460   -43.583 -90.996  1.00 37.14 369 A 1 
ATOM 2817 C C   . GLY A 0 369 . 71.735   -43.409 -92.337  1.00 37.14 369 A 1 
ATOM 2818 O O   . GLY A 0 369 . 70.623   -42.890 -92.413  1.00 37.14 369 A 1 
ATOM 2819 N N   . SER A 0 370 . 72.335   -44.062 -93.346  1.00 35.69 370 A 1 
ATOM 2820 C CA  . SER A 0 370 . 71.681   -44.720 -94.499  1.00 35.69 370 A 1 
ATOM 2821 C C   . SER A 0 370 . 71.892   -44.104 -95.907  1.00 35.69 370 A 1 
ATOM 2822 C CB  . SER A 0 370 . 70.206   -45.058 -94.193  1.00 35.69 370 A 1 
ATOM 2823 O O   . SER A 0 370 . 71.009   -43.456 -96.452  1.00 35.69 370 A 1 
ATOM 2824 O OG  . SER A 0 370 . 69.791   -46.249 -94.826  1.00 35.69 370 A 1 
ATOM 2825 N N   . HIS A 0 371 . 73.007   -44.520 -96.542  1.00 33.40 371 A 1 
ATOM 2826 C CA  . HIS A 0 371 . 73.261   -44.655 -98.003  1.00 33.40 371 A 1 
ATOM 2827 C C   . HIS A 0 371 . 73.546   -43.399 -98.872  1.00 33.40 371 A 1 
ATOM 2828 C CB  . HIS A 0 371 . 72.178   -45.544 -98.647  1.00 33.40 371 A 1 
ATOM 2829 O O   . HIS A 0 371 . 72.822   -42.414 -98.823  1.00 33.40 371 A 1 
ATOM 2830 C CG  . HIS A 0 371 . 72.059   -46.919 -98.032  1.00 33.40 371 A 1 
ATOM 2831 C CD2 . HIS A 0 371 . 72.609   -48.080 -98.505  1.00 33.40 371 A 1 
ATOM 2832 N ND1 . HIS A 0 371 . 71.384   -47.247 -96.881  1.00 33.40 371 A 1 
ATOM 2833 C CE1 . HIS A 0 371 . 71.538   -48.559 -96.652  1.00 33.40 371 A 1 
ATOM 2834 N NE2 . HIS A 0 371 . 72.283   -49.112 -97.619  1.00 33.40 371 A 1 
ATOM 2835 N N   . GLY A 0 372 . 74.561   -43.472 -99.766  1.00 34.07 372 A 1 
ATOM 2836 C CA  . GLY A 0 372 . 74.792   -42.411 -100.781 1.00 34.07 372 A 1 
ATOM 2837 C C   . GLY A 0 372 . 76.042   -42.421 -101.704 1.00 34.07 372 A 1 
ATOM 2838 O O   . GLY A 0 372 . 76.087   -41.602 -102.612 1.00 34.07 372 A 1 
ATOM 2839 N N   . SER A 0 373 . 77.040   -43.296 -101.499 1.00 34.69 373 A 1 
ATOM 2840 C CA  . SER A 0 373 . 78.203   -43.622 -102.382 1.00 34.69 373 A 1 
ATOM 2841 C C   . SER A 0 373 . 78.576   -42.701 -103.579 1.00 34.69 373 A 1 
ATOM 2842 C CB  . SER A 0 373 . 77.988   -45.035 -102.946 1.00 34.69 373 A 1 
ATOM 2843 O O   . SER A 0 373 . 77.936   -42.777 -104.622 1.00 34.69 373 A 1 
ATOM 2844 O OG  . SER A 0 373 . 79.132   -45.503 -103.636 1.00 34.69 373 A 1 
ATOM 2845 N N   . HIS A 0 374 . 79.707   -41.975 -103.464 1.00 37.36 374 A 1 
ATOM 2846 C CA  . HIS A 0 374 . 80.610   -41.451 -104.528 1.00 37.36 374 A 1 
ATOM 2847 C C   . HIS A 0 374 . 82.016   -41.171 -103.901 1.00 37.36 374 A 1 
ATOM 2848 C CB  . HIS A 0 374 . 80.036   -40.156 -105.148 1.00 37.36 374 A 1 
ATOM 2849 O O   . HIS A 0 374 . 82.110   -41.078 -102.681 1.00 37.36 374 A 1 
ATOM 2850 C CG  . HIS A 0 374 . 79.051   -40.366 -106.278 1.00 37.36 374 A 1 
ATOM 2851 C CD2 . HIS A 0 374 . 79.343   -40.475 -107.612 1.00 37.36 374 A 1 
ATOM 2852 N ND1 . HIS A 0 374 . 77.686   -40.493 -106.159 1.00 37.36 374 A 1 
ATOM 2853 C CE1 . HIS A 0 374 . 77.178   -40.714 -107.381 1.00 37.36 374 A 1 
ATOM 2854 N NE2 . HIS A 0 374 . 78.149   -40.696 -108.307 1.00 37.36 374 A 1 
ATOM 2855 N N   . GLY A 0 375 . 83.155   -41.021 -104.608 1.00 33.87 375 A 1 
ATOM 2856 C CA  . GLY A 0 375 . 83.398   -41.192 -106.052 1.00 33.87 375 A 1 
ATOM 2857 C C   . GLY A 0 375 . 84.806   -40.816 -106.605 1.00 33.87 375 A 1 
ATOM 2858 O O   . GLY A 0 375 . 84.845   -40.236 -107.681 1.00 33.87 375 A 1 
ATOM 2859 N N   . ALA A 0 376 . 85.930   -41.185 -105.945 1.00 34.29 376 A 1 
ATOM 2860 C CA  . ALA A 0 376 . 87.349   -40.973 -106.379 1.00 34.29 376 A 1 
ATOM 2861 C C   . ALA A 0 376 . 87.894   -39.507 -106.387 1.00 34.29 376 A 1 
ATOM 2862 C CB  . ALA A 0 376 . 87.577   -41.683 -107.728 1.00 34.29 376 A 1 
ATOM 2863 O O   . ALA A 0 376 . 87.118   -38.567 -106.473 1.00 34.29 376 A 1 
ATOM 2864 N N   . GLY A 0 377 . 89.212   -39.224 -106.295 1.00 32.88 377 A 1 
ATOM 2865 C CA  . GLY A 0 377 . 90.379   -40.079 -105.991 1.00 32.88 377 A 1 
ATOM 2866 C C   . GLY A 0 377 . 91.772   -39.414 -106.210 1.00 32.88 377 A 1 
ATOM 2867 O O   . GLY A 0 377 . 91.859   -38.341 -106.787 1.00 32.88 377 A 1 
ATOM 2868 N N   . TYR A 0 378 . 92.831   -40.127 -105.771 1.00 33.57 378 A 1 
ATOM 2869 C CA  . TYR A 0 378 . 94.243   -40.202 -106.257 1.00 33.57 378 A 1 
ATOM 2870 C C   . TYR A 0 378 . 95.231   -38.991 -106.332 1.00 33.57 378 A 1 
ATOM 2871 C CB  . TYR A 0 378 . 94.282   -41.026 -107.561 1.00 33.57 378 A 1 
ATOM 2872 O O   . TYR A 0 378 . 94.920   -37.911 -106.814 1.00 33.57 378 A 1 
ATOM 2873 C CG  . TYR A 0 378 . 93.392   -40.515 -108.682 1.00 33.57 378 A 1 
ATOM 2874 C CD1 . TYR A 0 378 . 92.157   -41.145 -108.943 1.00 33.57 378 A 1 
ATOM 2875 C CD2 . TYR A 0 378 . 93.769   -39.380 -109.426 1.00 33.57 378 A 1 
ATOM 2876 C CE1 . TYR A 0 378 . 91.286   -40.617 -109.915 1.00 33.57 378 A 1 
ATOM 2877 C CE2 . TYR A 0 378 . 92.903   -38.852 -110.403 1.00 33.57 378 A 1 
ATOM 2878 O OH  . TYR A 0 378 . 90.801   -38.949 -111.561 1.00 33.57 378 A 1 
ATOM 2879 C CZ  . TYR A 0 378 . 91.654   -39.464 -110.638 1.00 33.57 378 A 1 
ATOM 2880 N N   . GLY A 0 379 . 96.511   -39.282 -105.998 1.00 35.46 379 A 1 
ATOM 2881 C CA  . GLY A 0 379 . 97.739   -38.502 -106.316 1.00 35.46 379 A 1 
ATOM 2882 C C   . GLY A 0 379 . 98.362   -37.751 -105.119 1.00 35.46 379 A 1 
ATOM 2883 O O   . GLY A 0 379 . 97.756   -36.806 -104.640 1.00 35.46 379 A 1 
ATOM 2884 N N   . SER A 0 380 . 99.514   -38.080 -104.507 1.00 29.55 380 A 1 
ATOM 2885 C CA  . SER A 0 380 . 100.683  -38.952 -104.789 1.00 29.55 380 A 1 
ATOM 2886 C C   . SER A 0 380 . 101.788  -38.377 -105.705 1.00 29.55 380 A 1 
ATOM 2887 C CB  . SER A 0 380 . 100.296  -40.387 -105.164 1.00 29.55 380 A 1 
ATOM 2888 O O   . SER A 0 380 . 101.563  -38.175 -106.893 1.00 29.55 380 A 1 
ATOM 2889 O OG  . SER A 0 380 . 101.341  -41.270 -104.807 1.00 29.55 380 A 1 
ATOM 2890 N N   . GLY A 0 381 . 103.002  -38.201 -105.148 1.00 34.01 381 A 1 
ATOM 2891 C CA  . GLY A 0 381 . 104.254  -37.753 -105.805 1.00 34.01 381 A 1 
ATOM 2892 C C   . GLY A 0 381 . 105.136  -36.942 -104.831 1.00 34.01 381 A 1 
ATOM 2893 O O   . GLY A 0 381 . 104.696  -35.916 -104.332 1.00 34.01 381 A 1 
ATOM 2894 N N   . HIS A 0 382 . 106.270  -37.460 -104.333 1.00 27.72 382 A 1 
ATOM 2895 C CA  . HIS A 0 382 . 107.631  -37.322 -104.905 1.00 27.72 382 A 1 
ATOM 2896 C C   . HIS A 0 382 . 108.017  -35.859 -105.237 1.00 27.72 382 A 1 
ATOM 2897 C CB  . HIS A 0 382 . 107.838  -38.244 -106.120 1.00 27.72 382 A 1 
ATOM 2898 O O   . HIS A 0 382 . 107.326  -35.218 -106.012 1.00 27.72 382 A 1 
ATOM 2899 C CG  . HIS A 0 382 . 107.776  -39.724 -105.823 1.00 27.72 382 A 1 
ATOM 2900 C CD2 . HIS A 0 382 . 107.016  -40.652 -106.484 1.00 27.72 382 A 1 
ATOM 2901 N ND1 . HIS A 0 382 . 108.540  -40.412 -104.905 1.00 27.72 382 A 1 
ATOM 2902 C CE1 . HIS A 0 382 . 108.237  -41.718 -105.003 1.00 27.72 382 A 1 
ATOM 2903 N NE2 . HIS A 0 382 . 107.310  -41.912 -105.952 1.00 27.72 382 A 1 
ATOM 2904 N N   . GLY A 0 383 . 109.108  -35.252 -104.751 1.00 28.97 383 A 1 
ATOM 2905 C CA  . GLY A 0 383 . 110.295  -35.756 -104.045 1.00 28.97 383 A 1 
ATOM 2906 C C   . GLY A 0 383 . 111.570  -35.408 -104.831 1.00 28.97 383 A 1 
ATOM 2907 O O   . GLY A 0 383 . 111.675  -35.805 -105.986 1.00 28.97 383 A 1 
ATOM 2908 N N   . GLY A 0 384 . 112.545  -34.706 -104.235 1.00 31.57 384 A 1 
ATOM 2909 C CA  . GLY A 0 384 . 113.826  -34.449 -104.910 1.00 31.57 384 A 1 
ATOM 2910 C C   . GLY A 0 384 . 114.717  -33.340 -104.330 1.00 31.57 384 A 1 
ATOM 2911 O O   . GLY A 0 384 . 114.236  -32.263 -104.006 1.00 31.57 384 A 1 
ATOM 2912 N N   . TYR A 0 385 . 116.012  -33.669 -104.203 1.00 27.74 385 A 1 
ATOM 2913 C CA  . TYR A 0 385 . 117.229  -32.869 -104.474 1.00 27.74 385 A 1 
ATOM 2914 C C   . TYR A 0 385 . 117.068  -31.368 -104.845 1.00 27.74 385 A 1 
ATOM 2915 C CB  . TYR A 0 385 . 117.954  -33.614 -105.620 1.00 27.74 385 A 1 
ATOM 2916 O O   . TYR A 0 385 . 116.186  -30.993 -105.603 1.00 27.74 385 A 1 
ATOM 2917 C CG  . TYR A 0 385 . 117.121  -33.757 -106.892 1.00 27.74 385 A 1 
ATOM 2918 C CD1 . TYR A 0 385 . 116.261  -34.861 -107.080 1.00 27.74 385 A 1 
ATOM 2919 C CD2 . TYR A 0 385 . 117.138  -32.723 -107.849 1.00 27.74 385 A 1 
ATOM 2920 C CE1 . TYR A 0 385 . 115.364  -34.883 -108.168 1.00 27.74 385 A 1 
ATOM 2921 C CE2 . TYR A 0 385 . 116.256  -32.748 -108.944 1.00 27.74 385 A 1 
ATOM 2922 O OH  . TYR A 0 385 . 114.460  -33.821 -110.119 1.00 27.74 385 A 1 
ATOM 2923 C CZ  . TYR A 0 385 . 115.348  -33.817 -109.091 1.00 27.74 385 A 1 
ATOM 2924 N N   . GLY A 0 386 . 117.961  -30.447 -104.469 1.00 29.60 386 A 1 
ATOM 2925 C CA  . GLY A 0 386 . 119.299  -30.544 -103.864 1.00 29.60 386 A 1 
ATOM 2926 C C   . GLY A 0 386 . 120.207  -29.431 -104.431 1.00 29.60 386 A 1 
ATOM 2927 O O   . GLY A 0 386 . 119.777  -28.729 -105.339 1.00 29.60 386 A 1 
ATOM 2928 N N   . SER A 0 387 . 121.470  -29.341 -103.974 1.00 29.90 387 A 1 
ATOM 2929 C CA  . SER A 0 387 . 122.536  -28.450 -104.507 1.00 29.90 387 A 1 
ATOM 2930 C C   . SER A 0 387 . 122.329  -26.932 -104.276 1.00 29.90 387 A 1 
ATOM 2931 C CB  . SER A 0 387 . 122.707  -28.755 -106.012 1.00 29.90 387 A 1 
ATOM 2932 O O   . SER A 0 387 . 121.227  -26.434 -104.442 1.00 29.90 387 A 1 
ATOM 2933 O OG  . SER A 0 387 . 123.815  -28.125 -106.613 1.00 29.90 387 A 1 
ATOM 2934 N N   . GLN A 0 388 . 123.296  -26.055 -103.983 1.00 27.38 388 A 1 
ATOM 2935 C CA  . GLN A 0 388 . 124.714  -26.038 -103.568 1.00 27.38 388 A 1 
ATOM 2936 C C   . GLN A 0 388 . 125.128  -24.540 -103.661 1.00 27.38 388 A 1 
ATOM 2937 C CB  . GLN A 0 388 . 125.589  -26.895 -104.509 1.00 27.38 388 A 1 
ATOM 2938 O O   . GLN A 0 388 . 124.420  -23.767 -104.301 1.00 27.38 388 A 1 
ATOM 2939 C CG  . GLN A 0 388 . 127.076  -27.051 -104.162 1.00 27.38 388 A 1 
ATOM 2940 C CD  . GLN A 0 388 . 127.701  -28.205 -104.950 1.00 27.38 388 A 1 
ATOM 2941 N NE2 . GLN A 0 388 . 128.689  -27.968 -105.778 1.00 27.38 388 A 1 
ATOM 2942 O OE1 . GLN A 0 388 . 127.325  -29.356 -104.831 1.00 27.38 388 A 1 
ATOM 2943 N N   . TYR A 0 389 . 126.297  -24.146 -103.130 1.00 33.47 389 A 1 
ATOM 2944 C CA  . TYR A 0 389 . 126.923  -22.808 -103.283 1.00 33.47 389 A 1 
ATOM 2945 C C   . TYR A 0 389 . 126.276  -21.644 -102.478 1.00 33.47 389 A 1 
ATOM 2946 C CB  . TYR A 0 389 . 127.047  -22.436 -104.783 1.00 33.47 389 A 1 
ATOM 2947 O O   . TYR A 0 389 . 125.065  -21.562 -102.362 1.00 33.47 389 A 1 
ATOM 2948 C CG  . TYR A 0 389 . 127.631  -23.502 -105.698 1.00 33.47 389 A 1 
ATOM 2949 C CD1 . TYR A 0 389 . 129.020  -23.737 -105.718 1.00 33.47 389 A 1 
ATOM 2950 C CD2 . TYR A 0 389 . 126.786  -24.233 -106.557 1.00 33.47 389 A 1 
ATOM 2951 C CE1 . TYR A 0 389 . 129.566  -24.681 -106.609 1.00 33.47 389 A 1 
ATOM 2952 C CE2 . TYR A 0 389 . 127.325  -25.191 -107.435 1.00 33.47 389 A 1 
ATOM 2953 O OH  . TYR A 0 389 . 129.237  -26.320 -108.331 1.00 33.47 389 A 1 
ATOM 2954 C CZ  . TYR A 0 389 . 128.717  -25.396 -107.483 1.00 33.47 389 A 1 
ATOM 2955 N N   . ALA A 0 390 . 127.020  -20.672 -101.927 1.00 30.24 390 A 1 
ATOM 2956 C CA  . ALA A 0 390 . 128.463  -20.599 -101.654 1.00 30.24 390 A 1 
ATOM 2957 C C   . ALA A 0 390 . 128.822  -19.454 -100.670 1.00 30.24 390 A 1 
ATOM 2958 C CB  . ALA A 0 390 . 129.239  -20.359 -102.962 1.00 30.24 390 A 1 
ATOM 2959 O O   . ALA A 0 390 . 128.118  -18.457 -100.582 1.00 30.24 390 A 1 
ATOM 2960 N N   . LYS A 0 391 . 130.023  -19.575 -100.080 1.00 31.40 391 A 1 
ATOM 2961 C CA  . LYS A 0 391 . 130.871  -18.529 -99.460  1.00 31.40 391 A 1 
ATOM 2962 C C   . LYS A 0 391 . 130.436  -17.880 -98.135  1.00 31.40 391 A 1 
ATOM 2963 C CB  . LYS A 0 391 . 131.295  -17.468 -100.490 1.00 31.40 391 A 1 
ATOM 2964 O O   . LYS A 0 391 . 129.790  -16.841 -98.083  1.00 31.40 391 A 1 
ATOM 2965 C CG  . LYS A 0 391 . 132.405  -18.004 -101.404 1.00 31.40 391 A 1 
ATOM 2966 C CD  . LYS A 0 391 . 132.893  -16.912 -102.358 1.00 31.40 391 A 1 
ATOM 2967 C CE  . LYS A 0 391 . 134.077  -17.437 -103.174 1.00 31.40 391 A 1 
ATOM 2968 N NZ  . LYS A 0 391 . 134.619  -16.385 -104.067 1.00 31.40 391 A 1 
ATOM 2969 N N   . ASN A 0 392 . 131.053  -18.414 -97.083  1.00 29.79 392 A 1 
ATOM 2970 C CA  . ASN A 0 392 . 131.404  -17.727 -95.840  1.00 29.79 392 A 1 
ATOM 2971 C C   . ASN A 0 392 . 132.107  -16.376 -96.086  1.00 29.79 392 A 1 
ATOM 2972 C CB  . ASN A 0 392 . 132.414  -18.612 -95.069  1.00 29.79 392 A 1 
ATOM 2973 O O   . ASN A 0 392 . 133.019  -16.300 -96.914  1.00 29.79 392 A 1 
ATOM 2974 C CG  . ASN A 0 392 . 131.970  -20.037 -94.798  1.00 29.79 392 A 1 
ATOM 2975 N ND2 . ASN A 0 392 . 132.886  -20.921 -94.480  1.00 29.79 392 A 1 
ATOM 2976 O OD1 . ASN A 0 392 . 130.814  -20.393 -94.899  1.00 29.79 392 A 1 
ATOM 2977 N N   . ALA A 0 393 . 131.808  -15.383 -95.245  1.00 34.80 393 A 1 
ATOM 2978 C CA  . ALA A 0 393 . 132.699  -14.262 -94.957  1.00 34.80 393 A 1 
ATOM 2979 C C   . ALA A 0 393 . 132.593  -13.850 -93.473  1.00 34.80 393 A 1 
ATOM 2980 C CB  . ALA A 0 393 . 132.407  -13.100 -95.915  1.00 34.80 393 A 1 
ATOM 2981 O O   . ALA A 0 393 . 131.657  -13.175 -93.070  1.00 34.80 393 A 1 
ATOM 2982 N N   . GLN A 0 394 . 133.592  -14.286 -92.701  1.00 29.57 394 A 1 
ATOM 2983 C CA  . GLN A 0 394 . 134.134  -13.668 -91.482  1.00 29.57 394 A 1 
ATOM 2984 C C   . GLN A 0 394 . 133.198  -13.346 -90.293  1.00 29.57 394 A 1 
ATOM 2985 C CB  . GLN A 0 394 . 135.004  -12.475 -91.917  1.00 29.57 394 A 1 
ATOM 2986 O O   . GLN A 0 394 . 132.494  -12.342 -90.256  1.00 29.57 394 A 1 
ATOM 2987 C CG  . GLN A 0 394 . 136.299  -12.361 -91.100  1.00 29.57 394 A 1 
ATOM 2988 C CD  . GLN A 0 394 . 137.402  -11.683 -91.906  1.00 29.57 394 A 1 
ATOM 2989 N NE2 . GLN A 0 394 . 138.020  -10.645 -91.392  1.00 29.57 394 A 1 
ATOM 2990 O OE1 . GLN A 0 394 . 137.741  -12.088 -93.007  1.00 29.57 394 A 1 
ATOM 2991 N N   . ALA A 0 395 . 133.314  -14.166 -89.242  1.00 28.63 395 A 1 
ATOM 2992 C CA  . ALA A 0 395 . 132.780  -13.880 -87.912  1.00 28.63 395 A 1 
ATOM 2993 C C   . ALA A 0 395 . 133.580  -12.774 -87.192  1.00 28.63 395 A 1 
ATOM 2994 C CB  . ALA A 0 395 . 132.786  -15.184 -87.103  1.00 28.63 395 A 1 
ATOM 2995 O O   . ALA A 0 395 . 134.795  -12.666 -87.367  1.00 28.63 395 A 1 
ATOM 2996 N N   . GLY A 0 396 . 132.895  -12.000 -86.343  1.00 32.00 396 A 1 
ATOM 2997 C CA  . GLY A 0 396 . 133.458  -10.859 -85.615  1.00 32.00 396 A 1 
ATOM 2998 C C   . GLY A 0 396 . 132.696  -10.522 -84.330  1.00 32.00 396 A 1 
ATOM 2999 O O   . GLY A 0 396 . 132.162  -9.431  -84.220  1.00 32.00 396 A 1 
ATOM 3000 N N   . GLN A 0 397 . 132.670  -11.483 -83.400  1.00 27.55 397 A 1 
ATOM 3001 C CA  . GLN A 0 397 . 132.474  -11.349 -81.943  1.00 27.55 397 A 1 
ATOM 3002 C C   . GLN A 0 397 . 131.250  -10.573 -81.397  1.00 27.55 397 A 1 
ATOM 3003 C CB  . GLN A 0 397 . 133.801  -10.868 -81.334  1.00 27.55 397 A 1 
ATOM 3004 O O   . GLN A 0 397 . 131.124  -9.359  -81.519  1.00 27.55 397 A 1 
ATOM 3005 C CG  . GLN A 0 397 . 133.987  -11.314 -79.878  1.00 27.55 397 A 1 
ATOM 3006 C CD  . GLN A 0 397 . 135.462  -11.300 -79.488  1.00 27.55 397 A 1 
ATOM 3007 N NE2 . GLN A 0 397 . 135.845  -10.576 -78.461  1.00 27.55 397 A 1 
ATOM 3008 O OE1 . GLN A 0 397 . 136.299  -11.941 -80.104  1.00 27.55 397 A 1 
ATOM 3009 N N   . ALA A 0 398 . 130.393  -11.298 -80.672  1.00 27.43 398 A 1 
ATOM 3010 C CA  . ALA A 0 398 . 129.289  -10.739 -79.897  1.00 27.43 398 A 1 
ATOM 3011 C C   . ALA A 0 398 . 129.755  -10.100 -78.574  1.00 27.43 398 A 1 
ATOM 3012 C CB  . ALA A 0 398 . 128.283  -11.867 -79.627  1.00 27.43 398 A 1 
ATOM 3013 O O   . ALA A 0 398 . 130.750  -10.522 -77.986  1.00 27.43 398 A 1 
ATOM 3014 N N   . SER A 0 399 . 128.971  -9.142  -78.077  1.00 30.88 399 A 1 
ATOM 3015 C CA  . SER A 0 399 . 128.863  -8.815  -76.651  1.00 30.88 399 A 1 
ATOM 3016 C C   . SER A 0 399 . 127.482  -8.202  -76.415  1.00 30.88 399 A 1 
ATOM 3017 C CB  . SER A 0 399 . 129.975  -7.862  -76.209  1.00 30.88 399 A 1 
ATOM 3018 O O   . SER A 0 399 . 127.178  -7.136  -76.952  1.00 30.88 399 A 1 
ATOM 3019 O OG  . SER A 0 399 . 129.957  -7.794  -74.800  1.00 30.88 399 A 1 
ATOM 3020 N N   . ALA A 0 400 . 126.615  -8.931  -75.712  1.00 28.41 400 A 1 
ATOM 3021 C CA  . ALA A 0 400 . 125.193  -8.628  -75.582  1.00 28.41 400 A 1 
ATOM 3022 C C   . ALA A 0 400 . 124.719  -8.889  -74.145  1.00 28.41 400 A 1 
ATOM 3023 C CB  . ALA A 0 400 . 124.408  -9.422  -76.641  1.00 28.41 400 A 1 
ATOM 3024 O O   . ALA A 0 400 . 123.889  -9.757  -73.916  1.00 28.41 400 A 1 
ATOM 3025 N N   . ASP A 0 401 . 125.248  -8.103  -73.204  1.00 31.48 401 A 1 
ATOM 3026 C CA  . ASP A 0 401 . 124.856  -8.105  -71.790  1.00 31.48 401 A 1 
ATOM 3027 C C   . ASP A 0 401 . 124.454  -6.683  -71.371  1.00 31.48 401 A 1 
ATOM 3028 C CB  . ASP A 0 401 . 126.017  -8.606  -70.912  1.00 31.48 401 A 1 
ATOM 3029 O O   . ASP A 0 401 . 125.310  -5.853  -71.055  1.00 31.48 401 A 1 
ATOM 3030 C CG  . ASP A 0 401 . 126.368  -10.077 -71.131  1.00 31.48 401 A 1 
ATOM 3031 O OD1 . ASP A 0 401 . 125.445  -10.913 -71.075  1.00 31.48 401 A 1 
ATOM 3032 O OD2 . ASP A 0 401 . 127.570  -10.345 -71.358  1.00 31.48 401 A 1 
ATOM 3033 N N   . ARG A 0 402 . 123.151  -6.375  -71.394  1.00 31.43 402 A 1 
ATOM 3034 C CA  . ARG A 0 402 . 122.553  -5.231  -70.676  1.00 31.43 402 A 1 
ATOM 3035 C C   . ARG A 0 402 . 121.115  -5.559  -70.289  1.00 31.43 402 A 1 
ATOM 3036 C CB  . ARG A 0 402 . 122.647  -3.893  -71.448  1.00 31.43 402 A 1 
ATOM 3037 O O   . ARG A 0 402 . 120.172  -5.138  -70.958  1.00 31.43 402 A 1 
ATOM 3038 C CG  . ARG A 0 402 . 124.022  -3.224  -71.277  1.00 31.43 402 A 1 
ATOM 3039 C CD  . ARG A 0 402 . 123.999  -1.703  -71.438  1.00 31.43 402 A 1 
ATOM 3040 N NE  . ARG A 0 402 . 123.883  -1.299  -72.849  1.00 31.43 402 A 1 
ATOM 3041 N NH1 . ARG A 0 402 . 124.444  0.905   -72.555  1.00 31.43 402 A 1 
ATOM 3042 N NH2 . ARG A 0 402 . 124.051  0.130   -74.613  1.00 31.43 402 A 1 
ATOM 3043 C CZ  . ARG A 0 402 . 124.126  -0.094  -73.331  1.00 31.43 402 A 1 
ATOM 3044 N N   . ASP A 0 403 . 120.988  -6.306  -69.198  1.00 31.08 403 A 1 
ATOM 3045 C CA  . ASP A 0 403 . 119.703  -6.605  -68.577  1.00 31.08 403 A 1 
ATOM 3046 C C   . ASP A 0 403 . 118.981  -5.346  -68.087  1.00 31.08 403 A 1 
ATOM 3047 C CB  . ASP A 0 403 . 119.868  -7.622  -67.440  1.00 31.08 403 A 1 
ATOM 3048 O O   . ASP A 0 403 . 119.571  -4.329  -67.707  1.00 31.08 403 A 1 
ATOM 3049 C CG  . ASP A 0 403 . 120.156  -9.021  -67.980  1.00 31.08 403 A 1 
ATOM 3050 O OD1 . ASP A 0 403 . 119.451  -9.413  -68.937  1.00 31.08 403 A 1 
ATOM 3051 O OD2 . ASP A 0 403 . 121.084  -9.653  -67.437  1.00 31.08 403 A 1 
ATOM 3052 N N   . TRP A 0 404 . 117.658  -5.433  -68.139  1.00 26.01 404 A 1 
ATOM 3053 C CA  . TRP A 0 404 . 116.734  -4.317  -68.035  1.00 26.01 404 A 1 
ATOM 3054 C C   . TRP A 0 404 . 116.282  -4.141  -66.580  1.00 26.01 404 A 1 
ATOM 3055 C CB  . TRP A 0 404 . 115.602  -4.630  -69.022  1.00 26.01 404 A 1 
ATOM 3056 O O   . TRP A 0 404 . 115.530  -4.950  -66.040  1.00 26.01 404 A 1 
ATOM 3057 C CG  . TRP A 0 404 . 114.604  -3.568  -69.350  1.00 26.01 404 A 1 
ATOM 3058 C CD1 . TRP A 0 404 . 114.867  -2.281  -69.672  1.00 26.01 404 A 1 
ATOM 3059 C CD2 . TRP A 0 404 . 113.164  -3.738  -69.516  1.00 26.01 404 A 1 
ATOM 3060 C CE2 . TRP A 0 404 . 112.611  -2.503  -69.966  1.00 26.01 404 A 1 
ATOM 3061 C CE3 . TRP A 0 404 . 112.275  -4.823  -69.360  1.00 26.01 404 A 1 
ATOM 3062 N NE1 . TRP A 0 404 . 113.690  -1.644  -70.018  1.00 26.01 404 A 1 
ATOM 3063 C CH2 . TRP A 0 404 . 110.389  -3.455  -70.094  1.00 26.01 404 A 1 
ATOM 3064 C CZ2 . TRP A 0 404 . 111.247  -2.353  -70.257  1.00 26.01 404 A 1 
ATOM 3065 C CZ3 . TRP A 0 404 . 110.903  -4.684  -69.644  1.00 26.01 404 A 1 
ATOM 3066 N N   . GLN A 0 405 . 116.774  -3.094  -65.917  1.00 28.31 405 A 1 
ATOM 3067 C CA  . GLN A 0 405 . 116.507  -2.845  -64.498  1.00 28.31 405 A 1 
ATOM 3068 C C   . GLN A 0 405 . 115.093  -2.279  -64.294  1.00 28.31 405 A 1 
ATOM 3069 C CB  . GLN A 0 405 . 117.605  -1.933  -63.929  1.00 28.31 405 A 1 
ATOM 3070 O O   . GLN A 0 405 . 114.768  -1.191  -64.773  1.00 28.31 405 A 1 
ATOM 3071 C CG  . GLN A 0 405 . 118.937  -2.702  -63.816  1.00 28.31 405 A 1 
ATOM 3072 C CD  . GLN A 0 405 . 120.155  -1.806  -63.614  1.00 28.31 405 A 1 
ATOM 3073 N NE2 . GLN A 0 405 . 121.179  -2.287  -62.943  1.00 28.31 405 A 1 
ATOM 3074 O OE1 . GLN A 0 405 . 120.239  -0.679  -64.073  1.00 28.31 405 A 1 
ATOM 3075 N N   . GLY A 0 406 . 114.253  -3.028  -63.573  1.00 28.27 406 A 1 
ATOM 3076 C CA  . GLY A 0 406 . 112.846  -2.699  -63.346  1.00 28.27 406 A 1 
ATOM 3077 C C   . GLY A 0 406 . 112.640  -1.413  -62.543  1.00 28.27 406 A 1 
ATOM 3078 O O   . GLY A 0 406 . 112.996  -1.328  -61.369  1.00 28.27 406 A 1 
ATOM 3079 N N   . ALA A 0 407 . 111.997  -0.421  -63.160  1.00 24.23 407 A 1 
ATOM 3080 C CA  . ALA A 0 407 . 111.594  0.826   -62.515  1.00 24.23 407 A 1 
ATOM 3081 C C   . ALA A 0 407 . 110.247  0.672   -61.777  1.00 24.23 407 A 1 
ATOM 3082 C CB  . ALA A 0 407 . 111.608  1.946   -63.565  1.00 24.23 407 A 1 
ATOM 3083 O O   . ALA A 0 407 . 109.249  1.288   -62.142  1.00 24.23 407 A 1 
ATOM 3084 N N   . SER A 0 408 . 110.213  -0.153  -60.726  1.00 31.58 408 A 1 
ATOM 3085 C CA  . SER A 0 408 . 109.029  -0.386  -59.882  1.00 31.58 408 A 1 
ATOM 3086 C C   . SER A 0 408 . 109.245  0.098   -58.440  1.00 31.58 408 A 1 
ATOM 3087 C CB  . SER A 0 408 . 108.582  -1.851  -59.972  1.00 31.58 408 A 1 
ATOM 3088 O O   . SER A 0 408 . 109.116  -0.669  -57.487  1.00 31.58 408 A 1 
ATOM 3089 O OG  . SER A 0 408 . 109.591  -2.707  -59.483  1.00 31.58 408 A 1 
ATOM 3090 N N   . THR A 0 409 . 109.577  1.384   -58.275  1.00 29.49 409 A 1 
ATOM 3091 C CA  . THR A 0 409 . 109.879  1.997   -56.957  1.00 29.49 409 A 1 
ATOM 3092 C C   . THR A 0 409 . 109.025  3.239   -56.654  1.00 29.49 409 A 1 
ATOM 3093 C CB  . THR A 0 409 . 111.388  2.267   -56.761  1.00 29.49 409 A 1 
ATOM 3094 O O   . THR A 0 409 . 109.371  4.052   -55.801  1.00 29.49 409 A 1 
ATOM 3095 C CG2 . THR A 0 409 . 111.821  2.171   -55.295  1.00 29.49 409 A 1 
ATOM 3096 O OG1 . THR A 0 409 . 112.163  1.306   -57.438  1.00 29.49 409 A 1 
ATOM 3097 N N   . SER A 0 410 . 107.878  3.391   -57.319  1.00 29.33 410 A 1 
ATOM 3098 C CA  . SER A 0 410 . 106.951  4.518   -57.127  1.00 29.33 410 A 1 
ATOM 3099 C C   . SER A 0 410 . 105.712  4.101   -56.328  1.00 29.33 410 A 1 
ATOM 3100 C CB  . SER A 0 410 . 106.602  5.156   -58.476  1.00 29.33 410 A 1 
ATOM 3101 O O   . SER A 0 410 . 104.614  3.977   -56.866  1.00 29.33 410 A 1 
ATOM 3102 O OG  . SER A 0 410 . 107.786  5.640   -59.085  1.00 29.33 410 A 1 
ATOM 3103 N N   . ARG A 0 411 . 105.885  3.888   -55.016  1.00 28.54 411 A 1 
ATOM 3104 C CA  . ARG A 0 411 . 104.760  3.748   -54.071  1.00 28.54 411 A 1 
ATOM 3105 C C   . ARG A 0 411 . 104.021  5.085   -53.960  1.00 28.54 411 A 1 
ATOM 3106 C CB  . ARG A 0 411 . 105.250  3.378   -52.658  1.00 28.54 411 A 1 
ATOM 3107 O O   . ARG A 0 411 . 104.673  6.072   -53.633  1.00 28.54 411 A 1 
ATOM 3108 C CG  . ARG A 0 411 . 106.068  2.087   -52.527  1.00 28.54 411 A 1 
ATOM 3109 C CD  . ARG A 0 411 . 106.443  1.913   -51.047  1.00 28.54 411 A 1 
ATOM 3110 N NE  . ARG A 0 411 . 107.444  0.849   -50.841  1.00 28.54 411 A 1 
ATOM 3111 N NH1 . ARG A 0 411 . 107.949  1.345   -48.652  1.00 28.54 411 A 1 
ATOM 3112 N NH2 . ARG A 0 411 . 109.028  -0.314  -49.684  1.00 28.54 411 A 1 
ATOM 3113 C CZ  . ARG A 0 411 . 108.134  0.633   -49.732  1.00 28.54 411 A 1 
ATOM 3114 N N   . SER A 0 412 . 102.702  5.098   -54.179  1.00 32.17 412 A 1 
ATOM 3115 C CA  . SER A 0 412 . 101.715  6.097   -53.683  1.00 32.17 412 A 1 
ATOM 3116 C C   . SER A 0 412 . 100.297  5.875   -54.246  1.00 32.17 412 A 1 
ATOM 3117 C CB  . SER A 0 412 . 102.105  7.558   -53.988  1.00 32.17 412 A 1 
ATOM 3118 O O   . SER A 0 412 . 99.384   6.610   -53.887  1.00 32.17 412 A 1 
ATOM 3119 O OG  . SER A 0 412 . 103.063  8.012   -53.054  1.00 32.17 412 A 1 
ATOM 3120 N N   . ALA A 0 413 . 100.085  4.894   -55.133  1.00 30.73 413 A 1 
ATOM 3121 C CA  . ALA A 0 413 . 98.760   4.607   -55.675  1.00 30.73 413 A 1 
ATOM 3122 C C   . ALA A 0 413 . 97.791   4.124   -54.578  1.00 30.73 413 A 1 
ATOM 3123 C CB  . ALA A 0 413 . 98.899   3.583   -56.809  1.00 30.73 413 A 1 
ATOM 3124 O O   . ALA A 0 413 . 98.045   3.101   -53.948  1.00 30.73 413 A 1 
ATOM 3125 N N   . ALA A 0 414 . 96.706   4.884   -54.395  1.00 31.27 414 A 1 
ATOM 3126 C CA  . ALA A 0 414 . 95.456   4.510   -53.733  1.00 31.27 414 A 1 
ATOM 3127 C C   . ALA A 0 414 . 95.586   3.652   -52.456  1.00 31.27 414 A 1 
ATOM 3128 C CB  . ALA A 0 414 . 94.530   3.895   -54.790  1.00 31.27 414 A 1 
ATOM 3129 O O   . ALA A 0 414 . 95.330   2.449   -52.457  1.00 31.27 414 A 1 
ATOM 3130 N N   . SER A 0 415 . 95.877   4.308   -51.325  1.00 30.52 415 A 1 
ATOM 3131 C CA  . SER A 0 415 . 95.326   3.841   -50.044  1.00 30.52 415 A 1 
ATOM 3132 C C   . SER A 0 415 . 93.811   3.734   -50.207  1.00 30.52 415 A 1 
ATOM 3133 C CB  . SER A 0 415 . 95.643   4.847   -48.934  1.00 30.52 415 A 1 
ATOM 3134 O O   . SER A 0 415 . 93.213   4.710   -50.656  1.00 30.52 415 A 1 
ATOM 3135 O OG  . SER A 0 415 . 95.063   4.459   -47.704  1.00 30.52 415 A 1 
ATOM 3136 N N   . GLY A 0 416 . 93.226   2.579   -49.875  1.00 34.85 416 A 1 
ATOM 3137 C CA  . GLY A 0 416 . 91.831   2.256   -50.187  1.00 34.85 416 A 1 
ATOM 3138 C C   . GLY A 0 416 . 90.864   3.379   -49.818  1.00 34.85 416 A 1 
ATOM 3139 O O   . GLY A 0 416 . 90.684   3.684   -48.639  1.00 34.85 416 A 1 
ATOM 3140 N N   . ALA A 0 417 . 90.262   3.984   -50.841  1.00 33.85 417 A 1 
ATOM 3141 C CA  . ALA A 0 417 . 89.030   4.731   -50.686  1.00 33.85 417 A 1 
ATOM 3142 C C   . ALA A 0 417 . 87.918   3.684   -50.657  1.00 33.85 417 A 1 
ATOM 3143 C CB  . ALA A 0 417 . 88.893   5.736   -51.838  1.00 33.85 417 A 1 
ATOM 3144 O O   . ALA A 0 417 . 87.618   3.084   -51.685  1.00 33.85 417 A 1 
ATOM 3145 N N   . ALA A 0 418 . 87.402   3.414   -49.461  1.00 35.02 418 A 1 
ATOM 3146 C CA  . ALA A 0 418 . 86.154   2.687   -49.313  1.00 35.02 418 A 1 
ATOM 3147 C C   . ALA A 0 418 . 85.030   3.521   -49.938  1.00 35.02 418 A 1 
ATOM 3148 C CB  . ALA A 0 418 . 85.918   2.436   -47.816  1.00 35.02 418 A 1 
ATOM 3149 O O   . ALA A 0 418 . 84.957   4.733   -49.687  1.00 35.02 418 A 1 
ATOM 3150 N N   . ASP A 0 419 . 84.158   2.871   -50.698  1.00 36.98 419 A 1 
ATOM 3151 C CA  . ASP A 0 419 . 82.779   3.313   -50.838  1.00 36.98 419 A 1 
ATOM 3152 C C   . ASP A 0 419 . 82.178   3.447   -49.426  1.00 36.98 419 A 1 
ATOM 3153 C CB  . ASP A 0 419 . 81.915   2.373   -51.720  1.00 36.98 419 A 1 
ATOM 3154 O O   . ASP A 0 419 . 82.585   2.784   -48.468  1.00 36.98 419 A 1 
ATOM 3155 C CG  . ASP A 0 419 . 82.608   1.192   -52.426  1.00 36.98 419 A 1 
ATOM 3156 O OD1 . ASP A 0 419 . 83.499   0.524   -51.837  1.00 36.98 419 A 1 
ATOM 3157 O OD2 . ASP A 0 419 . 82.340   1.010   -53.634  1.00 36.98 419 A 1 
ATOM 3158 N N   . ASN A 0 420 . 81.271   4.401   -49.254  1.00 36.30 420 A 1 
ATOM 3159 C CA  . ASN A 0 420 . 80.475   4.520   -48.035  1.00 36.30 420 A 1 
ATOM 3160 C C   . ASN A 0 420 . 79.054   4.836   -48.496  1.00 36.30 420 A 1 
ATOM 3161 C CB  . ASN A 0 420 . 81.032   5.600   -47.076  1.00 36.30 420 A 1 
ATOM 3162 O O   . ASN A 0 420 . 78.612   5.986   -48.399  1.00 36.30 420 A 1 
ATOM 3163 C CG  . ASN A 0 420 . 82.368   5.281   -46.428  1.00 36.30 420 A 1 
ATOM 3164 N ND2 . ASN A 0 420 . 83.456   5.508   -47.123  1.00 36.30 420 A 1 
ATOM 3165 O OD1 . ASN A 0 420 . 82.484   4.940   -45.256  1.00 36.30 420 A 1 
ATOM 3166 N N   . ASP A 0 421 . 78.378   3.834   -49.049  1.00 46.05 421 A 1 
ATOM 3167 C CA  . ASP A 0 421 . 77.010   3.970   -49.532  1.00 46.05 421 A 1 
ATOM 3168 C C   . ASP A 0 421 . 76.065   4.049   -48.324  1.00 46.05 421 A 1 
ATOM 3169 C CB  . ASP A 0 421 . 76.673   2.837   -50.524  1.00 46.05 421 A 1 
ATOM 3170 O O   . ASP A 0 421 . 75.603   3.057   -47.769  1.00 46.05 421 A 1 
ATOM 3171 C CG  . ASP A 0 421 . 77.109   3.132   -51.972  1.00 46.05 421 A 1 
ATOM 3172 O OD1 . ASP A 0 421 . 77.894   4.089   -52.178  1.00 46.05 421 A 1 
ATOM 3173 O OD2 . ASP A 0 421 . 76.560   2.460   -52.879  1.00 46.05 421 A 1 
ATOM 3174 N N   . GLU A 0 422 . 75.763   5.270   -47.870  1.00 44.41 422 A 1 
ATOM 3175 C CA  . GLU A 0 422 . 74.877   5.507   -46.721  1.00 44.41 422 A 1 
ATOM 3176 C C   . GLU A 0 422 . 73.407   5.200   -47.100  1.00 44.41 422 A 1 
ATOM 3177 C CB  . GLU A 0 422 . 75.149   6.911   -46.122  1.00 44.41 422 A 1 
ATOM 3178 O O   . GLU A 0 422 . 72.567   6.085   -47.290  1.00 44.41 422 A 1 
ATOM 3179 C CG  . GLU A 0 422 . 74.772   7.014   -44.629  1.00 44.41 422 A 1 
ATOM 3180 C CD  . GLU A 0 422 . 75.211   8.338   -43.961  1.00 44.41 422 A 1 
ATOM 3181 O OE1 . GLU A 0 422 . 75.889   8.290   -42.900  1.00 44.41 422 A 1 
ATOM 3182 O OE2 . GLU A 0 422 . 74.864   9.426   -44.461  1.00 44.41 422 A 1 
ATOM 3183 N N   . TRP A 0 423 . 73.083   3.913   -47.277  1.00 56.64 423 A 1 
ATOM 3184 C CA  . TRP A 0 423 . 71.774   3.459   -47.726  1.00 56.64 423 A 1 
ATOM 3185 C C   . TRP A 0 423 . 70.766   3.335   -46.580  1.00 56.64 423 A 1 
ATOM 3186 C CB  . TRP A 0 423 . 71.857   2.194   -48.599  1.00 56.64 423 A 1 
ATOM 3187 O O   . TRP A 0 423 . 71.046   2.893   -45.466  1.00 56.64 423 A 1 
ATOM 3188 C CG  . TRP A 0 423 . 72.358   0.929   -47.967  1.00 56.64 423 A 1 
ATOM 3189 C CD1 . TRP A 0 423 . 73.616   0.466   -48.099  1.00 56.64 423 A 1 
ATOM 3190 C CD2 . TRP A 0 423 . 71.690   -0.031  -47.082  1.00 56.64 423 A 1 
ATOM 3191 C CE2 . TRP A 0 423 . 72.622   -1.049  -46.715  1.00 56.64 423 A 1 
ATOM 3192 C CE3 . TRP A 0 423 . 70.414   -0.104  -46.480  1.00 56.64 423 A 1 
ATOM 3193 N NE1 . TRP A 0 423 . 73.755   -0.713  -47.412  1.00 56.64 423 A 1 
ATOM 3194 C CH2 . TRP A 0 423 . 71.085   -2.028  -45.123  1.00 56.64 423 A 1 
ATOM 3195 C CZ2 . TRP A 0 423 . 72.324   -2.059  -45.785  1.00 56.64 423 A 1 
ATOM 3196 C CZ3 . TRP A 0 423 . 70.133   -1.057  -45.481  1.00 56.64 423 A 1 
ATOM 3197 N N   . ALA A 0 424 . 69.519   3.681   -46.902  1.00 48.04 424 A 1 
ATOM 3198 C CA  . ALA A 0 424 . 68.361   3.504   -46.035  1.00 48.04 424 A 1 
ATOM 3199 C C   . ALA A 0 424 . 67.440   2.414   -46.604  1.00 48.04 424 A 1 
ATOM 3200 C CB  . ALA A 0 424 . 67.649   4.853   -45.876  1.00 48.04 424 A 1 
ATOM 3201 O O   . ALA A 0 424 . 67.034   2.488   -47.770  1.00 48.04 424 A 1 
ATOM 3202 N N   . LYS A 0 425 . 67.079   1.428   -45.773  1.00 55.09 425 A 1 
ATOM 3203 C CA  . LYS A 0 425 . 65.952   0.512   -46.021  1.00 55.09 425 A 1 
ATOM 3204 C C   . LYS A 0 425 . 64.717   1.045   -45.301  1.00 55.09 425 A 1 
ATOM 3205 C CB  . LYS A 0 425 . 66.273   -0.934  -45.588  1.00 55.09 425 A 1 
ATOM 3206 O O   . LYS A 0 425 . 64.816   1.597   -44.210  1.00 55.09 425 A 1 
ATOM 3207 C CG  . LYS A 0 425 . 67.041   -1.711  -46.673  1.00 55.09 425 A 1 
ATOM 3208 C CD  . LYS A 0 425 . 67.595   -3.052  -46.155  1.00 55.09 425 A 1 
ATOM 3209 C CE  . LYS A 0 425 . 68.610   -3.633  -47.155  1.00 55.09 425 A 1 
ATOM 3210 N NZ  . LYS A 0 425 . 69.708   -4.373  -46.481  1.00 55.09 425 A 1 
ATOM 3211 N N   . GLN A 0 426 . 63.557   0.859   -45.919  1.00 57.16 426 A 1 
ATOM 3212 C CA  . GLN A 0 426 . 62.268   1.131   -45.288  1.00 57.16 426 A 1 
ATOM 3213 C C   . GLN A 0 426 . 61.847   -0.074  -44.436  1.00 57.16 426 A 1 
ATOM 3214 C CB  . GLN A 0 426 . 61.236   1.505   -46.369  1.00 57.16 426 A 1 
ATOM 3215 O O   . GLN A 0 426 . 61.994   -1.231  -44.853  1.00 57.16 426 A 1 
ATOM 3216 C CG  . GLN A 0 426 . 61.521   2.923   -46.902  1.00 57.16 426 A 1 
ATOM 3217 C CD  . GLN A 0 426 . 60.724   3.328   -48.138  1.00 57.16 426 A 1 
ATOM 3218 N NE2 . GLN A 0 426 . 60.596   4.617   -48.374  1.00 57.16 426 A 1 
ATOM 3219 O OE1 . GLN A 0 426 . 60.270   2.517   -48.929  1.00 57.16 426 A 1 
ATOM 3220 N N   . ALA A 0 427 . 61.324   0.214   -43.248  1.00 56.79 427 A 1 
ATOM 3221 C CA  . ALA A 0 427 . 60.567   -0.712  -42.422  1.00 56.79 427 A 1 
ATOM 3222 C C   . ALA A 0 427 . 59.170   -0.119  -42.189  1.00 56.79 427 A 1 
ATOM 3223 C CB  . ALA A 0 427 . 61.328   -0.980  -41.118  1.00 56.79 427 A 1 
ATOM 3224 O O   . ALA A 0 427 . 59.010   1.098   -42.104  1.00 56.79 427 A 1 
ATOM 3225 N N   . TYR A 0 428 . 58.166   -0.986  -42.106  1.00 63.03 428 A 1 
ATOM 3226 C CA  . TYR A 0 428 . 56.780   -0.601  -41.863  1.00 63.03 428 A 1 
ATOM 3227 C C   . TYR A 0 428 . 56.290   -1.317  -40.610  1.00 63.03 428 A 1 
ATOM 3228 C CB  . TYR A 0 428 . 55.914   -0.937  -43.085  1.00 63.03 428 A 1 
ATOM 3229 O O   . TYR A 0 428 . 56.456   -2.538  -40.510  1.00 63.03 428 A 1 
ATOM 3230 C CG  . TYR A 0 428 . 56.243   -0.118  -44.319  1.00 63.03 428 A 1 
ATOM 3231 C CD1 . TYR A 0 428 . 55.722   1.185   -44.439  1.00 63.03 428 A 1 
ATOM 3232 C CD2 . TYR A 0 428 . 57.069   -0.642  -45.335  1.00 63.03 428 A 1 
ATOM 3233 C CE1 . TYR A 0 428 . 56.012   1.964   -45.574  1.00 63.03 428 A 1 
ATOM 3234 C CE2 . TYR A 0 428 . 57.365   0.134   -46.473  1.00 63.03 428 A 1 
ATOM 3235 O OH  . TYR A 0 428 . 57.107   2.176   -47.698  1.00 63.03 428 A 1 
ATOM 3236 C CZ  . TYR A 0 428 . 56.833   1.435   -46.595  1.00 63.03 428 A 1 
ATOM 3237 N N   . GLY A 0 429 . 55.721   -0.550  -39.684  1.00 65.49 429 A 1 
ATOM 3238 C CA  . GLY A 0 429 . 54.848   -1.054  -38.631  1.00 65.49 429 A 1 
ATOM 3239 C C   . GLY A 0 429 . 53.382   -0.960  -39.059  1.00 65.49 429 A 1 
ATOM 3240 O O   . GLY A 0 429 . 53.042   -0.256  -40.015  1.00 65.49 429 A 1 
ATOM 3241 N N   . SER A 0 430 . 52.531   -1.696  -38.359  1.00 67.81 430 A 1 
ATOM 3242 C CA  . SER A 0 430 . 51.086   -1.499  -38.352  1.00 67.81 430 A 1 
ATOM 3243 C C   . SER A 0 430 . 50.536   -1.983  -37.023  1.00 67.81 430 A 1 
ATOM 3244 C CB  . SER A 0 430 . 50.391   -2.271  -39.481  1.00 67.81 430 A 1 
ATOM 3245 O O   . SER A 0 430 . 50.735   -3.151  -36.687  1.00 67.81 430 A 1 
ATOM 3246 O OG  . SER A 0 430 . 50.568   -3.674  -39.328  1.00 67.81 430 A 1 
ATOM 3247 N N   . ASP A 0 431 . 49.809   -1.140  -36.330  1.00 74.15 431 A 1 
ATOM 3248 C CA  . ASP A 0 431 . 49.065   -1.470  -35.123  1.00 74.15 431 A 1 
ATOM 3249 C C   . ASP A 0 431 . 47.563   -1.500  -35.459  1.00 74.15 431 A 1 
ATOM 3250 C CB  . ASP A 0 431 . 49.481   -0.502  -33.995  1.00 74.15 431 A 1 
ATOM 3251 O O   . ASP A 0 431 . 47.135   -1.266  -36.599  1.00 74.15 431 A 1 
ATOM 3252 C CG  . ASP A 0 431 . 49.747   0.900   -34.533  1.00 74.15 431 A 1 
ATOM 3253 O OD1 . ASP A 0 431 . 48.815   1.377   -35.208  1.00 74.15 431 A 1 
ATOM 3254 O OD2 . ASP A 0 431 . 50.921   1.356   -34.504  1.00 74.15 431 A 1 
ATOM 3255 N N   . TYR A 0 432 . 46.765   -1.957  -34.502  1.00 72.79 432 A 1 
ATOM 3256 C CA  . TYR A 0 432 . 45.311   -1.895  -34.575  1.00 72.79 432 A 1 
ATOM 3257 C C   . TYR A 0 432 . 44.772   -1.870  -33.152  1.00 72.79 432 A 1 
ATOM 3258 C CB  . TYR A 0 432 . 44.733   -3.066  -35.385  1.00 72.79 432 A 1 
ATOM 3259 O O   . TYR A 0 432 . 44.734   -2.900  -32.470  1.00 72.79 432 A 1 
ATOM 3260 C CG  . TYR A 0 432 . 43.215   -3.055  -35.447  1.00 72.79 432 A 1 
ATOM 3261 C CD1 . TYR A 0 432 . 42.458   -3.784  -34.507  1.00 72.79 432 A 1 
ATOM 3262 C CD2 . TYR A 0 432 . 42.562   -2.232  -36.384  1.00 72.79 432 A 1 
ATOM 3263 C CE1 . TYR A 0 432 . 41.051   -3.695  -34.510  1.00 72.79 432 A 1 
ATOM 3264 C CE2 . TYR A 0 432 . 41.157   -2.137  -36.390  1.00 72.79 432 A 1 
ATOM 3265 O OH  . TYR A 0 432 . 39.042   -2.765  -35.436  1.00 72.79 432 A 1 
ATOM 3266 C CZ  . TYR A 0 432 . 40.399   -2.866  -35.449  1.00 72.79 432 A 1 
ATOM 3267 N N   . ASP A 0 433 . 44.351   -0.686  -32.738  1.00 77.51 433 A 1 
ATOM 3268 C CA  . ASP A 0 433 . 43.825   -0.413  -31.415  1.00 77.51 433 A 1 
ATOM 3269 C C   . ASP A 0 433 . 42.304   -0.299  -31.495  1.00 77.51 433 A 1 
ATOM 3270 C CB  . ASP A 0 433 . 44.494   0.848   -30.834  1.00 77.51 433 A 1 
ATOM 3271 O O   . ASP A 0 433 . 41.743   0.522   -32.218  1.00 77.51 433 A 1 
ATOM 3272 C CG  . ASP A 0 433 . 45.463   0.527   -29.694  1.00 77.51 433 A 1 
ATOM 3273 O OD1 . ASP A 0 433 . 46.055   -0.567  -29.691  1.00 77.51 433 A 1 
ATOM 3274 O OD2 . ASP A 0 433 . 45.517   1.342   -28.743  1.00 77.51 433 A 1 
ATOM 3275 N N   . SER A 0 434 . 41.611   -1.129  -30.723  1.00 78.22 434 A 1 
ATOM 3276 C CA  . SER A 0 434 . 40.161   -1.035  -30.549  1.00 78.22 434 A 1 
ATOM 3277 C C   . SER A 0 434 . 39.848   -0.776  -29.082  1.00 78.22 434 A 1 
ATOM 3278 C CB  . SER A 0 434 . 39.438   -2.255  -31.130  1.00 78.22 434 A 1 
ATOM 3279 O O   . SER A 0 434 . 40.120   -1.616  -28.219  1.00 78.22 434 A 1 
ATOM 3280 O OG  . SER A 0 434 . 39.954   -3.471  -30.618  1.00 78.22 434 A 1 
ATOM 3281 N N   . ARG A 0 435 . 39.289   0.404   -28.808  1.00 79.79 435 A 1 
ATOM 3282 C CA  . ARG A 0 435 . 38.908   0.874   -27.473  1.00 79.79 435 A 1 
ATOM 3283 C C   . ARG A 0 435 . 37.413   1.123   -27.436  1.00 79.79 435 A 1 
ATOM 3284 C CB  . ARG A 0 435 . 39.681   2.152   -27.121  1.00 79.79 435 A 1 
ATOM 3285 O O   . ARG A 0 435 . 36.896   1.876   -28.253  1.00 79.79 435 A 1 
ATOM 3286 C CG  . ARG A 0 435 . 41.160   1.869   -26.880  1.00 79.79 435 A 1 
ATOM 3287 C CD  . ARG A 0 435 . 41.976   3.160   -26.785  1.00 79.79 435 A 1 
ATOM 3288 N NE  . ARG A 0 435 . 43.427   2.901   -26.861  1.00 79.79 435 A 1 
ATOM 3289 N NH1 . ARG A 0 435 . 44.104   5.089   -26.919  1.00 79.79 435 A 1 
ATOM 3290 N NH2 . ARG A 0 435 . 45.597   3.497   -27.260  1.00 79.79 435 A 1 
ATOM 3291 C CZ  . ARG A 0 435 . 44.369   3.816   -27.005  1.00 79.79 435 A 1 
ATOM 3292 N N   . TRP A 0 436 . 36.736   0.532   -26.464  1.00 86.72 436 A 1 
ATOM 3293 C CA  . TRP A 0 436 . 35.308   0.727   -26.244  1.00 86.72 436 A 1 
ATOM 3294 C C   . TRP A 0 436 . 35.055   1.103   -24.791  1.00 86.72 436 A 1 
ATOM 3295 C CB  . TRP A 0 436 . 34.552   -0.534  -26.660  1.00 86.72 436 A 1 
ATOM 3296 O O   . TRP A 0 436 . 35.669   0.535   -23.884  1.00 86.72 436 A 1 
ATOM 3297 C CG  . TRP A 0 436 . 33.086   -0.546  -26.356  1.00 86.72 436 A 1 
ATOM 3298 C CD1 . TRP A 0 436 . 32.109   -0.046  -27.144  1.00 86.72 436 A 1 
ATOM 3299 C CD2 . TRP A 0 436 . 32.412   -1.092  -25.182  1.00 86.72 436 A 1 
ATOM 3300 C CE2 . TRP A 0 436 . 31.006   -1.017  -25.402  1.00 86.72 436 A 1 
ATOM 3301 C CE3 . TRP A 0 436 . 32.843   -1.671  -23.967  1.00 86.72 436 A 1 
ATOM 3302 N NE1 . TRP A 0 436 . 30.875   -0.311  -26.579  1.00 86.72 436 A 1 
ATOM 3303 C CH2 . TRP A 0 436 . 30.538   -2.157  -23.315  1.00 86.72 436 A 1 
ATOM 3304 C CZ2 . TRP A 0 436 . 30.081   -1.595  -24.521  1.00 86.72 436 A 1 
ATOM 3305 C CZ3 . TRP A 0 436 . 31.916   -2.173  -23.032  1.00 86.72 436 A 1 
ATOM 3306 N N   . GLY A 0 437 . 34.149   2.049   -24.567  1.00 87.94 437 A 1 
ATOM 3307 C CA  . GLY A 0 437 . 33.872   2.578   -23.239  1.00 87.94 437 A 1 
ATOM 3308 C C   . GLY A 0 437 . 32.408   2.915   -23.008  1.00 87.94 437 A 1 
ATOM 3309 O O   . GLY A 0 437 . 31.662   3.252   -23.930  1.00 87.94 437 A 1 
ATOM 3310 N N   . LYS A 0 438 . 32.024   2.828   -21.736  1.00 86.96 438 A 1 
ATOM 3311 C CA  . LYS A 0 438 . 30.771   3.316   -21.169  1.00 86.96 438 A 1 
ATOM 3312 C C   . LYS A 0 438 . 31.064   4.098   -19.913  1.00 86.96 438 A 1 
ATOM 3313 C CB  . LYS A 0 438 . 29.823   2.162   -20.838  1.00 86.96 438 A 1 
ATOM 3314 O O   . LYS A 0 438 . 31.680   3.537   -19.012  1.00 86.96 438 A 1 
ATOM 3315 C CG  . LYS A 0 438 . 29.334   1.596   -22.155  1.00 86.96 438 A 1 
ATOM 3316 C CD  . LYS A 0 438 . 28.214   0.574   -22.001  1.00 86.96 438 A 1 
ATOM 3317 C CE  . LYS A 0 438 . 27.794   0.480   -23.454  1.00 86.96 438 A 1 
ATOM 3318 N NZ  . LYS A 0 438 . 26.622   -0.357  -23.738  1.00 86.96 438 A 1 
ATOM 3319 N N   . SER A 0 439 . 30.587   5.329   -19.847  1.00 86.76 439 A 1 
ATOM 3320 C CA  . SER A 0 439 . 30.747   6.200   -18.684  1.00 86.76 439 A 1 
ATOM 3321 C C   . SER A 0 439 . 29.416   6.835   -18.291  1.00 86.76 439 A 1 
ATOM 3322 C CB  . SER A 0 439 . 31.851   7.240   -18.913  1.00 86.76 439 A 1 
ATOM 3323 O O   . SER A 0 439 . 28.532   7.029   -19.129  1.00 86.76 439 A 1 
ATOM 3324 O OG  . SER A 0 439 . 31.724   7.887   -20.167  1.00 86.76 439 A 1 
ATOM 3325 N N   . TYR A 0 440 . 29.281   7.131   -17.002  1.00 87.45 440 A 1 
ATOM 3326 C CA  . TYR A 0 440 . 28.184   7.891   -16.406  1.00 87.45 440 A 1 
ATOM 3327 C C   . TYR A 0 440 . 28.779   8.853   -15.369  1.00 87.45 440 A 1 
ATOM 3328 C CB  . TYR A 0 440 . 27.190   6.942   -15.711  1.00 87.45 440 A 1 
ATOM 3329 O O   . TYR A 0 440 . 29.458   8.367   -14.458  1.00 87.45 440 A 1 
ATOM 3330 C CG  . TYR A 0 440 . 26.526   5.861   -16.550  1.00 87.45 440 A 1 
ATOM 3331 C CD1 . TYR A 0 440 . 25.236   6.070   -17.069  1.00 87.45 440 A 1 
ATOM 3332 C CD2 . TYR A 0 440 . 27.166   4.622   -16.751  1.00 87.45 440 A 1 
ATOM 3333 C CE1 . TYR A 0 440 . 24.563   5.032   -17.741  1.00 87.45 440 A 1 
ATOM 3334 C CE2 . TYR A 0 440 . 26.507   3.582   -17.439  1.00 87.45 440 A 1 
ATOM 3335 O OH  . TYR A 0 440 . 24.569   2.810   -18.634  1.00 87.45 440 A 1 
ATOM 3336 C CZ  . TYR A 0 440 . 25.201   3.786   -17.929  1.00 87.45 440 A 1 
ATOM 3337 N N   . ASP A 0 441 . 28.500   10.164  -15.426  1.00 85.12 441 A 1 
ATOM 3338 C CA  . ASP A 0 441 . 29.000   11.097  -14.390  1.00 85.12 441 A 1 
ATOM 3339 C C   . ASP A 0 441 . 28.309   10.880  -13.039  1.00 85.12 441 A 1 
ATOM 3340 C CB  . ASP A 0 441 . 28.820   12.581  -14.753  1.00 85.12 441 A 1 
ATOM 3341 O O   . ASP A 0 441 . 28.834   11.254  -11.997  1.00 85.12 441 A 1 
ATOM 3342 C CG  . ASP A 0 441 . 29.747   13.118  -15.851  1.00 85.12 441 A 1 
ATOM 3343 O OD1 . ASP A 0 441 . 30.870   12.593  -16.001  1.00 85.12 441 A 1 
ATOM 3344 O OD2 . ASP A 0 441 . 29.347   14.120  -16.495  1.00 85.12 441 A 1 
ATOM 3345 N N   . SER A 0 442 . 27.119   10.277  -13.006  1.00 86.88 442 A 1 
ATOM 3346 C CA  . SER A 0 442 . 26.591   9.715   -11.761  1.00 86.88 442 A 1 
ATOM 3347 C C   . SER A 0 442 . 25.541   8.648   -12.016  1.00 86.88 442 A 1 
ATOM 3348 C CB  . SER A 0 442 . 26.023   10.804  -10.839  1.00 86.88 442 A 1 
ATOM 3349 O O   . SER A 0 442 . 24.841   8.671   -13.027  1.00 86.88 442 A 1 
ATOM 3350 O OG  . SER A 0 442 . 24.855   11.386  -11.375  1.00 86.88 442 A 1 
ATOM 3351 N N   . VAL A 0 443 . 25.389   7.723   -11.066  1.00 89.01 443 A 1 
ATOM 3352 C CA  . VAL A 0 443 . 24.315   6.721   -11.079  1.00 89.01 443 A 1 
ATOM 3353 C C   . VAL A 0 443 . 23.605   6.670   -9.729   1.00 89.01 443 A 1 
ATOM 3354 C CB  . VAL A 0 443 . 24.804   5.326   -11.527  1.00 89.01 443 A 1 
ATOM 3355 O O   . VAL A 0 443 . 24.237   6.618   -8.675   1.00 89.01 443 A 1 
ATOM 3356 C CG1 . VAL A 0 443 . 25.273   5.331   -12.985  1.00 89.01 443 A 1 
ATOM 3357 C CG2 . VAL A 0 443 . 25.948   4.755   -10.681  1.00 89.01 443 A 1 
ATOM 3358 N N   . SER A 0 444 . 22.272   6.647   -9.749   1.00 91.78 444 A 1 
ATOM 3359 C CA  . SER A 0 444 . 21.427   6.502   -8.562   1.00 91.78 444 A 1 
ATOM 3360 C C   . SER A 0 444 . 20.366   5.427   -8.789   1.00 91.78 444 A 1 
ATOM 3361 C CB  . SER A 0 444 . 20.797   7.843   -8.184   1.00 91.78 444 A 1 
ATOM 3362 O O   . SER A 0 444 . 19.497   5.552   -9.651   1.00 91.78 444 A 1 
ATOM 3363 O OG  . SER A 0 444 . 20.105   7.747   -6.944   1.00 91.78 444 A 1 
ATOM 3364 N N   . ALA A 0 445 . 20.412   4.362   -7.991   1.00 91.62 445 A 1 
ATOM 3365 C CA  . ALA A 0 445 . 19.469   3.252   -8.026   1.00 91.62 445 A 1 
ATOM 3366 C C   . ALA A 0 445 . 18.706   3.167   -6.700   1.00 91.62 445 A 1 
ATOM 3367 C CB  . ALA A 0 445 . 20.226   1.960   -8.351   1.00 91.62 445 A 1 
ATOM 3368 O O   . ALA A 0 445 . 19.296   2.971   -5.637   1.00 91.62 445 A 1 
ATOM 3369 N N   . LYS A 0 446 . 17.380   3.291   -6.756   1.00 94.30 446 A 1 
ATOM 3370 C CA  . LYS A 0 446 . 16.475   3.293   -5.599   1.00 94.30 446 A 1 
ATOM 3371 C C   . LYS A 0 446 . 15.443   2.176   -5.745   1.00 94.30 446 A 1 
ATOM 3372 C CB  . LYS A 0 446 . 15.833   4.687   -5.464   1.00 94.30 446 A 1 
ATOM 3373 O O   . LYS A 0 446 . 14.858   2.006   -6.810   1.00 94.30 446 A 1 
ATOM 3374 C CG  . LYS A 0 446 . 16.851   5.744   -4.989   1.00 94.30 446 A 1 
ATOM 3375 C CD  . LYS A 0 446 . 16.453   7.175   -5.381   1.00 94.30 446 A 1 
ATOM 3376 C CE  . LYS A 0 446 . 17.499   8.173   -4.850   1.00 94.30 446 A 1 
ATOM 3377 N NZ  . LYS A 0 446 . 17.948   9.143   -5.879   1.00 94.30 446 A 1 
ATOM 3378 N N   . SER A 0 447 . 15.209   1.424   -4.675   1.00 94.86 447 A 1 
ATOM 3379 C CA  . SER A 0 447 . 14.188   0.375   -4.582   1.00 94.86 447 A 1 
ATOM 3380 C C   . SER A 0 447 . 13.372   0.584   -3.312   1.00 94.86 447 A 1 
ATOM 3381 C CB  . SER A 0 447 . 14.841   -1.012  -4.575   1.00 94.86 447 A 1 
ATOM 3382 O O   . SER A 0 447 . 13.939   0.906   -2.271   1.00 94.86 447 A 1 
ATOM 3383 O OG  . SER A 0 447 . 13.906   -2.049  -4.832   1.00 94.86 447 A 1 
ATOM 3384 N N   . TYR A 0 448 . 12.065   0.378   -3.399   1.00 93.70 448 A 1 
ATOM 3385 C CA  . TYR A 0 448 . 11.102   0.537   -2.312   1.00 93.70 448 A 1 
ATOM 3386 C C   . TYR A 0 448 . 10.065   -0.586  -2.422   1.00 93.70 448 A 1 
ATOM 3387 C CB  . TYR A 0 448 . 10.476   1.934   -2.450   1.00 93.70 448 A 1 
ATOM 3388 O O   . TYR A 0 448 . 9.472    -0.743  -3.484   1.00 93.70 448 A 1 
ATOM 3389 C CG  . TYR A 0 448 . 9.363    2.251   -1.472   1.00 93.70 448 A 1 
ATOM 3390 C CD1 . TYR A 0 448 . 8.024    1.978   -1.816   1.00 93.70 448 A 1 
ATOM 3391 C CD2 . TYR A 0 448 . 9.665    2.835   -0.226   1.00 93.70 448 A 1 
ATOM 3392 C CE1 . TYR A 0 448 . 6.990    2.288   -0.914   1.00 93.70 448 A 1 
ATOM 3393 C CE2 . TYR A 0 448 . 8.632    3.132   0.684    1.00 93.70 448 A 1 
ATOM 3394 O OH  . TYR A 0 448 . 6.282    3.099   1.218    1.00 93.70 448 A 1 
ATOM 3395 C CZ  . TYR A 0 448 . 7.291    2.849   0.345    1.00 93.70 448 A 1 
ATOM 3396 N N   . ASP A 0 449 . 9.880    -1.380  -1.373   1.00 94.13 449 A 1 
ATOM 3397 C CA  . ASP A 0 449 . 8.803    -2.366  -1.222   1.00 94.13 449 A 1 
ATOM 3398 C C   . ASP A 0 449 . 7.998    -1.958  0.017    1.00 94.13 449 A 1 
ATOM 3399 C CB  . ASP A 0 449 . 9.379    -3.799  -1.129   1.00 94.13 449 A 1 
ATOM 3400 O O   . ASP A 0 449 . 8.579    -1.694  1.070    1.00 94.13 449 A 1 
ATOM 3401 C CG  . ASP A 0 449 . 8.373    -4.965  -1.299   1.00 94.13 449 A 1 
ATOM 3402 O OD1 . ASP A 0 449 . 7.145    -4.808  -1.120   1.00 94.13 449 A 1 
ATOM 3403 O OD2 . ASP A 0 449 . 8.828    -6.085  -1.632   1.00 94.13 449 A 1 
ATOM 3404 N N   . ASN A 0 450 . 6.681    -1.864  -0.116   1.00 94.47 450 A 1 
ATOM 3405 C CA  . ASN A 0 450 . 5.755    -1.655  0.986    1.00 94.47 450 A 1 
ATOM 3406 C C   . ASN A 0 450 . 4.683    -2.733  0.950    1.00 94.47 450 A 1 
ATOM 3407 C CB  . ASN A 0 450 . 5.138    -0.253  0.932    1.00 94.47 450 A 1 
ATOM 3408 O O   . ASN A 0 450 . 4.196    -3.085  -0.125   1.00 94.47 450 A 1 
ATOM 3409 C CG  . ASN A 0 450 . 4.376    0.035   2.214    1.00 94.47 450 A 1 
ATOM 3410 N ND2 . ASN A 0 450 . 3.066    -0.085  2.230    1.00 94.47 450 A 1 
ATOM 3411 O OD1 . ASN A 0 450 . 4.996    0.331   3.222    1.00 94.47 450 A 1 
ATOM 3412 N N   . GLU A 0 451 . 4.295    -3.226  2.115    1.00 95.96 451 A 1 
ATOM 3413 C CA  . GLU A 0 451 . 3.205    -4.173  2.279    1.00 95.96 451 A 1 
ATOM 3414 C C   . GLU A 0 451 . 2.402    -3.787  3.516    1.00 95.96 451 A 1 
ATOM 3415 C CB  . GLU A 0 451 . 3.805    -5.580  2.333    1.00 95.96 451 A 1 
ATOM 3416 O O   . GLU A 0 451 . 2.909    -3.848  4.635    1.00 95.96 451 A 1 
ATOM 3417 C CG  . GLU A 0 451 . 2.756    -6.698  2.316    1.00 95.96 451 A 1 
ATOM 3418 C CD  . GLU A 0 451 . 3.352    -8.045  1.876    1.00 95.96 451 A 1 
ATOM 3419 O OE1 . GLU A 0 451 . 2.566    -8.985  1.632    1.00 95.96 451 A 1 
ATOM 3420 O OE2 . GLU A 0 451 . 4.593    -8.150  1.679    1.00 95.96 451 A 1 
ATOM 3421 N N   . SER A 0 452 . 1.166    -3.364  3.281    1.00 96.94 452 A 1 
ATOM 3422 C CA  . SER A 0 452 . 0.267    -2.785  4.269    1.00 96.94 452 A 1 
ATOM 3423 C C   . SER A 0 452 . -1.033   -3.582  4.318    1.00 96.94 452 A 1 
ATOM 3424 C CB  . SER A 0 452 . 0.027    -1.306  3.950    1.00 96.94 452 A 1 
ATOM 3425 O O   . SER A 0 452 . -1.547   -4.066  3.308    1.00 96.94 452 A 1 
ATOM 3426 O OG  . SER A 0 452 . 1.142    -0.537  4.369    1.00 96.94 452 A 1 
ATOM 3427 N N   . TYR A 0 453 . -1.559   -3.761  5.522    1.00 97.46 453 A 1 
ATOM 3428 C CA  . TYR A 0 453 . -2.798   -4.468  5.809    1.00 97.46 453 A 1 
ATOM 3429 C C   . TYR A 0 453 . -3.539   -3.728  6.913    1.00 97.46 453 A 1 
ATOM 3430 C CB  . TYR A 0 453 . -2.493   -5.911  6.236    1.00 97.46 453 A 1 
ATOM 3431 O O   . TYR A 0 453 . -2.954   -3.405  7.945    1.00 97.46 453 A 1 
ATOM 3432 C CG  . TYR A 0 453 . -3.695   -6.686  6.754    1.00 97.46 453 A 1 
ATOM 3433 C CD1 . TYR A 0 453 . -3.979   -6.708  8.135    1.00 97.46 453 A 1 
ATOM 3434 C CD2 . TYR A 0 453 . -4.536   -7.369  5.856    1.00 97.46 453 A 1 
ATOM 3435 C CE1 . TYR A 0 453 . -5.085   -7.432  8.620    1.00 97.46 453 A 1 
ATOM 3436 C CE2 . TYR A 0 453 . -5.639   -8.101  6.334    1.00 97.46 453 A 1 
ATOM 3437 O OH  . TYR A 0 453 . -6.940   -8.888  8.185    1.00 97.46 453 A 1 
ATOM 3438 C CZ  . TYR A 0 453 . -5.907   -8.142  7.717    1.00 97.46 453 A 1 
ATOM 3439 N N   . ALA A 0 454 . -4.839   -3.522  6.738    1.00 97.34 454 A 1 
ATOM 3440 C CA  . ALA A 0 454 . -5.711   -3.016  7.784    1.00 97.34 454 A 1 
ATOM 3441 C C   . ALA A 0 454 . -7.018   -3.806  7.822    1.00 97.34 454 A 1 
ATOM 3442 C CB  . ALA A 0 454 . -5.929   -1.509  7.610    1.00 97.34 454 A 1 
ATOM 3443 O O   . ALA A 0 454 . -7.553   -4.220  6.792    1.00 97.34 454 A 1 
ATOM 3444 N N   . ARG A 0 455 . -7.538   -3.997  9.032    1.00 97.82 455 A 1 
ATOM 3445 C CA  . ARG A 0 455 . -8.850   -4.578  9.292    1.00 97.82 455 A 1 
ATOM 3446 C C   . ARG A 0 455 . -9.553   -3.789  10.384   1.00 97.82 455 A 1 
ATOM 3447 C CB  . ARG A 0 455 . -8.699   -6.061  9.641    1.00 97.82 455 A 1 
ATOM 3448 O O   . ARG A 0 455 . -9.046   -3.685  11.502   1.00 97.82 455 A 1 
ATOM 3449 C CG  . ARG A 0 455 . -10.064  -6.737  9.832    1.00 97.82 455 A 1 
ATOM 3450 C CD  . ARG A 0 455 . -9.886   -8.240  10.064   1.00 97.82 455 A 1 
ATOM 3451 N NE  . ARG A 0 455 . -9.512   -8.522  11.465   1.00 97.82 455 A 1 
ATOM 3452 N NH1 . ARG A 0 455 . -11.617  -9.116  12.170   1.00 97.82 455 A 1 
ATOM 3453 N NH2 . ARG A 0 455 . -9.938   -8.923  13.641   1.00 97.82 455 A 1 
ATOM 3454 C CZ  . ARG A 0 455 . -10.361  -8.855  12.414   1.00 97.82 455 A 1 
ATOM 3455 N N   . ALA A 0 456 . -10.729  -3.273  10.067   1.00 98.20 456 A 1 
ATOM 3456 C CA  . ALA A 0 456 . -11.666  -2.722  11.028   1.00 98.20 456 A 1 
ATOM 3457 C C   . ALA A 0 456 . -12.881  -3.648  11.122   1.00 98.20 456 A 1 
ATOM 3458 C CB  . ALA A 0 456 . -12.034  -1.293  10.617   1.00 98.20 456 A 1 
ATOM 3459 O O   . ALA A 0 456 . -13.395  -4.093  10.101   1.00 98.20 456 A 1 
ATOM 3460 N N   . VAL A 0 457 . -13.329  -3.927  12.343   1.00 97.97 457 A 1 
ATOM 3461 C CA  . VAL A 0 457 . -14.636  -4.529  12.624   1.00 97.97 457 A 1 
ATOM 3462 C C   . VAL A 0 457 . -15.380  -3.615  13.582   1.00 97.97 457 A 1 
ATOM 3463 C CB  . VAL A 0 457 . -14.527  -5.963  13.178   1.00 97.97 457 A 1 
ATOM 3464 O O   . VAL A 0 457 . -14.775  -3.066  14.512   1.00 97.97 457 A 1 
ATOM 3465 C CG1 . VAL A 0 457 . -15.868  -6.558  13.626   1.00 97.97 457 A 1 
ATOM 3466 C CG2 . VAL A 0 457 . -13.959  -6.900  12.110   1.00 97.97 457 A 1 
ATOM 3467 N N   . GLN A 0 458 . -16.674  -3.467  13.347   1.00 96.78 458 A 1 
ATOM 3468 C CA  . GLN A 0 458 . -17.641  -2.961  14.310   1.00 96.78 458 A 1 
ATOM 3469 C C   . GLN A 0 458 . -18.791  -3.964  14.350   1.00 96.78 458 A 1 
ATOM 3470 C CB  . GLN A 0 458 . -18.104  -1.543  13.944   1.00 96.78 458 A 1 
ATOM 3471 O O   . GLN A 0 458 . -19.218  -4.432  13.296   1.00 96.78 458 A 1 
ATOM 3472 C CG  . GLN A 0 458 . -16.916  -0.570  13.903   1.00 96.78 458 A 1 
ATOM 3473 C CD  . GLN A 0 458 . -17.312  0.858   13.563   1.00 96.78 458 A 1 
ATOM 3474 N NE2 . GLN A 0 458 . -18.052  1.524   14.419   1.00 96.78 458 A 1 
ATOM 3475 O OE1 . GLN A 0 458 . -16.860  1.432   12.584   1.00 96.78 458 A 1 
ATOM 3476 N N   . ALA A 0 459 . -19.225  -4.337  15.541   1.00 96.05 459 A 1 
ATOM 3477 C CA  . ALA A 0 459 . -20.432  -5.111  15.756   1.00 96.05 459 A 1 
ATOM 3478 C C   . ALA A 0 459 . -21.193  -4.465  16.909   1.00 96.05 459 A 1 
ATOM 3479 C CB  . ALA A 0 459 . -20.078  -6.575  16.040   1.00 96.05 459 A 1 
ATOM 3480 O O   . ALA A 0 459 . -20.552  -4.042  17.868   1.00 96.05 459 A 1 
ATOM 3481 N N   . ASP A 0 460 . -22.506  -4.416  16.777   1.00 93.97 460 A 1 
ATOM 3482 C CA  . ASP A 0 460 . -23.446  -3.867  17.741   1.00 93.97 460 A 1 
ATOM 3483 C C   . ASP A 0 460 . -24.593  -4.881  17.927   1.00 93.97 460 A 1 
ATOM 3484 C CB  . ASP A 0 460 . -23.912  -2.500  17.219   1.00 93.97 460 A 1 
ATOM 3485 O O   . ASP A 0 460 . -24.865  -5.691  17.034   1.00 93.97 460 A 1 
ATOM 3486 C CG  . ASP A 0 460 . -24.638  -1.660  18.266   1.00 93.97 460 A 1 
ATOM 3487 O OD1 . ASP A 0 460 . -24.762  -2.161  19.408   1.00 93.97 460 A 1 
ATOM 3488 O OD2 . ASP A 0 460 . -25.004  -0.528  17.884   1.00 93.97 460 A 1 
ATOM 3489 N N   . ASP A 0 461 . -25.195  -4.924  19.111   1.00 92.71 461 A 1 
ATOM 3490 C CA  . ASP A 0 461 . -26.246  -5.881  19.491   1.00 92.71 461 A 1 
ATOM 3491 C C   . ASP A 0 461 . -27.121  -5.273  20.591   1.00 92.71 461 A 1 
ATOM 3492 C CB  . ASP A 0 461 . -25.635  -7.250  19.867   1.00 92.71 461 A 1 
ATOM 3493 O O   . ASP A 0 461 . -27.071  -5.687  21.760   1.00 92.71 461 A 1 
ATOM 3494 C CG  . ASP A 0 461 . -26.619  -8.311  20.395   1.00 92.71 461 A 1 
ATOM 3495 O OD1 . ASP A 0 461 . -27.837  -8.315  20.122   1.00 92.71 461 A 1 
ATOM 3496 O OD2 . ASP A 0 461 . -26.182  -9.326  20.995   1.00 92.71 461 A 1 
ATOM 3497 N N   . ASP A 0 462 . -27.896  -4.282  20.161   1.00 91.39 462 A 1 
ATOM 3498 C CA  . ASP A 0 462 . -28.919  -3.576  20.919   1.00 91.39 462 A 1 
ATOM 3499 C C   . ASP A 0 462 . -30.122  -4.489  21.182   1.00 91.39 462 A 1 
ATOM 3500 C CB  . ASP A 0 462 . -29.366  -2.321  20.130   1.00 91.39 462 A 1 
ATOM 3501 O O   . ASP A 0 462 . -30.665  -5.131  20.283   1.00 91.39 462 A 1 
ATOM 3502 C CG  . ASP A 0 462 . -28.882  -0.984  20.702   1.00 91.39 462 A 1 
ATOM 3503 O OD1 . ASP A 0 462 . -28.526  -0.959  21.904   1.00 91.39 462 A 1 
ATOM 3504 O OD2 . ASP A 0 462 . -29.042  0.032   19.988   1.00 91.39 462 A 1 
ATOM 3505 N N   . GLN A 0 463 . -30.579  -4.544  22.431   1.00 89.41 463 A 1 
ATOM 3506 C CA  . GLN A 0 463 . -31.762  -5.294  22.857   1.00 89.41 463 A 1 
ATOM 3507 C C   . GLN A 0 463 . -32.588  -4.427  23.794   1.00 89.41 463 A 1 
ATOM 3508 C CB  . GLN A 0 463 . -31.345  -6.590  23.578   1.00 89.41 463 A 1 
ATOM 3509 O O   . GLN A 0 463 . -32.049  -3.933  24.782   1.00 89.41 463 A 1 
ATOM 3510 C CG  . GLN A 0 463 . -30.623  -7.551  22.631   1.00 89.41 463 A 1 
ATOM 3511 C CD  . GLN A 0 463 . -30.056  -8.801  23.284   1.00 89.41 463 A 1 
ATOM 3512 N NE2 . GLN A 0 463 . -29.194  -9.486  22.569   1.00 89.41 463 A 1 
ATOM 3513 O OE1 . GLN A 0 463 . -30.338  -9.209  24.406   1.00 89.41 463 A 1 
ATOM 3514 N N   . TRP A 0 464 . -33.890  -4.289  23.550   1.00 88.39 464 A 1 
ATOM 3515 C CA  . TRP A 0 464 . -34.767  -3.492  24.411   1.00 88.39 464 A 1 
ATOM 3516 C C   . TRP A 0 464 . -36.151  -4.112  24.580   1.00 88.39 464 A 1 
ATOM 3517 C CB  . TRP A 0 464 . -34.870  -2.054  23.886   1.00 88.39 464 A 1 
ATOM 3518 O O   . TRP A 0 464 . -36.640  -4.827  23.704   1.00 88.39 464 A 1 
ATOM 3519 C CG  . TRP A 0 464 . -35.652  -1.884  22.618   1.00 88.39 464 A 1 
ATOM 3520 C CD1 . TRP A 0 464 . -36.941  -1.482  22.545   1.00 88.39 464 A 1 
ATOM 3521 C CD2 . TRP A 0 464 . -35.217  -2.095  21.238   1.00 88.39 464 A 1 
ATOM 3522 C CE2 . TRP A 0 464 . -36.309  -1.786  20.371   1.00 88.39 464 A 1 
ATOM 3523 C CE3 . TRP A 0 464 . -34.007  -2.491  20.627   1.00 88.39 464 A 1 
ATOM 3524 N NE1 . TRP A 0 464 . -37.334  -1.427  21.222   1.00 88.39 464 A 1 
ATOM 3525 C CH2 . TRP A 0 464 . -34.987  -2.269  18.398   1.00 88.39 464 A 1 
ATOM 3526 C CZ2 . TRP A 0 464 . -36.207  -1.866  18.972   1.00 88.39 464 A 1 
ATOM 3527 C CZ3 . TRP A 0 464 . -33.894  -2.578  19.226   1.00 88.39 464 A 1 
ATOM 3528 N N   . ALA A 0 465 . -36.792  -3.806  25.704   1.00 86.27 465 A 1 
ATOM 3529 C CA  . ALA A 0 465 . -38.210  -4.037  25.926   1.00 86.27 465 A 1 
ATOM 3530 C C   . ALA A 0 465 . -38.875  -2.799  26.542   1.00 86.27 465 A 1 
ATOM 3531 C CB  . ALA A 0 465 . -38.420  -5.283  26.792   1.00 86.27 465 A 1 
ATOM 3532 O O   . ALA A 0 465 . -38.244  -2.024  27.268   1.00 86.27 465 A 1 
ATOM 3533 N N   . GLU A 0 466 . -40.158  -2.648  26.252   1.00 85.60 466 A 1 
ATOM 3534 C CA  . GLU A 0 466 . -41.072  -1.669  26.829   1.00 85.60 466 A 1 
ATOM 3535 C C   . GLU A 0 466 . -42.379  -2.395  27.160   1.00 85.60 466 A 1 
ATOM 3536 C CB  . GLU A 0 466 . -41.355  -0.536  25.820   1.00 85.60 466 A 1 
ATOM 3537 O O   . GLU A 0 466 . -42.914  -3.099  26.300   1.00 85.60 466 A 1 
ATOM 3538 C CG  . GLU A 0 466 . -40.121  0.303   25.437   1.00 85.60 466 A 1 
ATOM 3539 C CD  . GLU A 0 466 . -40.427  1.445   24.443   1.00 85.60 466 A 1 
ATOM 3540 O OE1 . GLU A 0 466 . -39.529  2.295   24.238   1.00 85.60 466 A 1 
ATOM 3541 O OE2 . GLU A 0 466 . -41.537  1.493   23.862   1.00 85.60 466 A 1 
ATOM 3542 N N   . ASP A 0 467 . -42.897  -2.201  28.367   1.00 80.82 467 A 1 
ATOM 3543 C CA  . ASP A 0 467 . -44.260  -2.575  28.740   1.00 80.82 467 A 1 
ATOM 3544 C C   . ASP A 0 467 . -45.039  -1.325  29.173   1.00 80.82 467 A 1 
ATOM 3545 C CB  . ASP A 0 467 . -44.275  -3.716  29.769   1.00 80.82 467 A 1 
ATOM 3546 O O   . ASP A 0 467 . -44.500  -0.381  29.758   1.00 80.82 467 A 1 
ATOM 3547 C CG  . ASP A 0 467 . -43.523  -3.407  31.064   1.00 80.82 467 A 1 
ATOM 3548 O OD1 . ASP A 0 467 . -42.404  -3.957  31.227   1.00 80.82 467 A 1 
ATOM 3549 O OD2 . ASP A 0 467 . -44.095  -2.669  31.901   1.00 80.82 467 A 1 
ATOM 3550 N N   . TYR A 0 468 . -46.317  -1.255  28.800   1.00 81.67 468 A 1 
ATOM 3551 C CA  . TYR A 0 468 . -47.184  -0.136  29.155   1.00 81.67 468 A 1 
ATOM 3552 C C   . TYR A 0 468 . -48.569  -0.601  29.582   1.00 81.67 468 A 1 
ATOM 3553 C CB  . TYR A 0 468 . -47.265  0.898   28.026   1.00 81.67 468 A 1 
ATOM 3554 O O   . TYR A 0 468 . -49.464  -0.855  28.768   1.00 81.67 468 A 1 
ATOM 3555 C CG  . TYR A 0 468 . -48.124  2.091   28.413   1.00 81.67 468 A 1 
ATOM 3556 C CD1 . TYR A 0 468 . -49.407  2.271   27.861   1.00 81.67 468 A 1 
ATOM 3557 C CD2 . TYR A 0 468 . -47.677  2.950   29.429   1.00 81.67 468 A 1 
ATOM 3558 C CE1 . TYR A 0 468 . -50.236  3.318   28.318   1.00 81.67 468 A 1 
ATOM 3559 C CE2 . TYR A 0 468 . -48.500  3.983   29.907   1.00 81.67 468 A 1 
ATOM 3560 O OH  . TYR A 0 468 . -50.589  5.141   29.867   1.00 81.67 468 A 1 
ATOM 3561 C CZ  . TYR A 0 468 . -49.785  4.164   29.355   1.00 81.67 468 A 1 
ATOM 3562 N N   . ASP A 0 469 . -48.762  -0.604  30.894   1.00 80.07 469 A 1 
ATOM 3563 C CA  . ASP A 0 469 . -50.009  -0.976  31.531   1.00 80.07 469 A 1 
ATOM 3564 C C   . ASP A 0 469 . -50.901  0.257   31.741   1.00 80.07 469 A 1 
ATOM 3565 C CB  . ASP A 0 469 . -49.703  -1.725  32.843   1.00 80.07 469 A 1 
ATOM 3566 O O   . ASP A 0 469 . -50.470  1.332   32.181   1.00 80.07 469 A 1 
ATOM 3567 C CG  . ASP A 0 469 . -50.314  -3.127  32.891   1.00 80.07 469 A 1 
ATOM 3568 O OD1 . ASP A 0 469 . -51.435  -3.271  32.345   1.00 80.07 469 A 1 
ATOM 3569 O OD2 . ASP A 0 469 . -49.765  -3.995  33.605   1.00 80.07 469 A 1 
ATOM 3570 N N   . ARG A 0 470 . -52.200  0.135   31.448   1.00 75.08 470 A 1 
ATOM 3571 C CA  . ARG A 0 470 . -53.167  1.201   31.735   1.00 75.08 470 A 1 
ATOM 3572 C C   . ARG A 0 470 . -54.523  0.669   32.150   1.00 75.08 470 A 1 
ATOM 3573 C CB  . ARG A 0 470 . -53.273  2.139   30.530   1.00 75.08 470 A 1 
ATOM 3574 O O   . ARG A 0 470 . -55.272  0.106   31.353   1.00 75.08 470 A 1 
ATOM 3575 C CG  . ARG A 0 470 . -54.150  3.338   30.899   1.00 75.08 470 A 1 
ATOM 3576 C CD  . ARG A 0 470 . -54.308  4.270   29.709   1.00 75.08 470 A 1 
ATOM 3577 N NE  . ARG A 0 470 . -55.222  5.369   30.063   1.00 75.08 470 A 1 
ATOM 3578 N NH1 . ARG A 0 470 . -55.532  6.141   27.940   1.00 75.08 470 A 1 
ATOM 3579 N NH2 . ARG A 0 470 . -56.566  7.152   29.656   1.00 75.08 470 A 1 
ATOM 3580 C CZ  . ARG A 0 470 . -55.770  6.215   29.220   1.00 75.08 470 A 1 
ATOM 3581 N N   . TYR A 0 471 . -54.939  1.044   33.358   1.00 73.30 471 A 1 
ATOM 3582 C CA  . TYR A 0 471 . -56.238  0.672   33.909   1.00 73.30 471 A 1 
ATOM 3583 C C   . TYR A 0 471 . -57.104  1.884   34.288   1.00 73.30 471 A 1 
ATOM 3584 C CB  . TYR A 0 471 . -56.024  -0.309  35.065   1.00 73.30 471 A 1 
ATOM 3585 O O   . TYR A 0 471 . -56.645  2.894   34.828   1.00 73.30 471 A 1 
ATOM 3586 C CG  . TYR A 0 471 . -55.359  0.297   36.283   1.00 73.30 471 A 1 
ATOM 3587 C CD1 . TYR A 0 471 . -53.956  0.277   36.419   1.00 73.30 471 A 1 
ATOM 3588 C CD2 . TYR A 0 471 . -56.161  0.886   37.280   1.00 73.30 471 A 1 
ATOM 3589 C CE1 . TYR A 0 471 . -53.352  0.830   37.563   1.00 73.30 471 A 1 
ATOM 3590 C CE2 . TYR A 0 471 . -55.564  1.437   38.425   1.00 73.30 471 A 1 
ATOM 3591 O OH  . TYR A 0 471 . -53.620  1.923   39.695   1.00 73.30 471 A 1 
ATOM 3592 C CZ  . TYR A 0 471 . -54.161  1.396   38.570   1.00 73.30 471 A 1 
ATOM 3593 N N   . ASP A 0 472 . -58.409  1.767   34.043   1.00 67.12 472 A 1 
ATOM 3594 C CA  . ASP A 0 472 . -59.429  2.739   34.444   1.00 67.12 472 A 1 
ATOM 3595 C C   . ASP A 0 472 . -60.614  1.999   35.083   1.00 67.12 472 A 1 
ATOM 3596 C CB  . ASP A 0 472 . -59.816  3.600   33.228   1.00 67.12 472 A 1 
ATOM 3597 O O   . ASP A 0 472 . -61.202  1.078   34.508   1.00 67.12 472 A 1 
ATOM 3598 C CG  . ASP A 0 472 . -60.732  4.795   33.519   1.00 67.12 472 A 1 
ATOM 3599 O OD1 . ASP A 0 472 . -61.452  4.826   34.537   1.00 67.12 472 A 1 
ATOM 3600 O OD2 . ASP A 0 472 . -60.803  5.708   32.663   1.00 67.12 472 A 1 
ATOM 3601 N N   . SER A 0 473 . -60.950  2.398   36.309   1.00 62.57 473 A 1 
ATOM 3602 C CA  . SER A 0 473 . -62.092  1.889   37.067   1.00 62.57 473 A 1 
ATOM 3603 C C   . SER A 0 473 . -63.037  3.040   37.395   1.00 62.57 473 A 1 
ATOM 3604 C CB  . SER A 0 473 . -61.620  1.136   38.315   1.00 62.57 473 A 1 
ATOM 3605 O O   . SER A 0 473 . -62.636  4.018   38.034   1.00 62.57 473 A 1 
ATOM 3606 O OG  . SER A 0 473 . -60.809  1.934   39.156   1.00 62.57 473 A 1 
ATOM 3607 N N   . ARG A 0 474 . -64.295  2.930   36.946   1.00 58.42 474 A 1 
ATOM 3608 C CA  . ARG A 0 474 . -65.290  4.011   37.033   1.00 58.42 474 A 1 
ATOM 3609 C C   . ARG A 0 474 . -66.528  3.581   37.809   1.00 58.42 474 A 1 
ATOM 3610 C CB  . ARG A 0 474 . -65.681  4.506   35.627   1.00 58.42 474 A 1 
ATOM 3611 O O   . ARG A 0 474 . -67.295  2.740   37.338   1.00 58.42 474 A 1 
ATOM 3612 C CG  . ARG A 0 474 . -64.471  4.948   34.796   1.00 58.42 474 A 1 
ATOM 3613 C CD  . ARG A 0 474 . -64.892  5.554   33.456   1.00 58.42 474 A 1 
ATOM 3614 N NE  . ARG A 0 474 . -63.712  5.887   32.642   1.00 58.42 474 A 1 
ATOM 3615 N NH1 . ARG A 0 474 . -64.769  6.251   30.637   1.00 58.42 474 A 1 
ATOM 3616 N NH2 . ARG A 0 474 . -62.549  6.326   30.747   1.00 58.42 474 A 1 
ATOM 3617 C CZ  . ARG A 0 474 . -63.682  6.157   31.352   1.00 58.42 474 A 1 
ATOM 3618 N N   . ASP A 0 475 . -66.789  4.263   38.921   1.00 52.47 475 A 1 
ATOM 3619 C CA  . ASP A 0 475 . -68.076  4.213   39.613   1.00 52.47 475 A 1 
ATOM 3620 C C   . ASP A 0 475 . -69.013  5.261   38.994   1.00 52.47 475 A 1 
ATOM 3621 C CB  . ASP A 0 475 . -67.914  4.472   41.123   1.00 52.47 475 A 1 
ATOM 3622 O O   . ASP A 0 475 . -68.988  6.445   39.354   1.00 52.47 475 A 1 
ATOM 3623 C CG  . ASP A 0 475 . -67.289  3.337   41.939   1.00 52.47 475 A 1 
ATOM 3624 O OD1 . ASP A 0 475 . -66.910  2.306   41.349   1.00 52.47 475 A 1 
ATOM 3625 O OD2 . ASP A 0 475 . -67.267  3.473   43.181   1.00 52.47 475 A 1 
ATOM 3626 N N   . ALA A 0 476 . -69.887  4.853   38.069   1.00 47.96 476 A 1 
ATOM 3627 C CA  . ALA A 0 476 . -70.942  5.744   37.591   1.00 47.96 476 A 1 
ATOM 3628 C C   . ALA A 0 476 . -72.006  5.924   38.689   1.00 47.96 476 A 1 
ATOM 3629 C CB  . ALA A 0 476 . -71.512  5.233   36.269   1.00 47.96 476 A 1 
ATOM 3630 O O   . ALA A 0 476 . -72.936  5.126   38.830   1.00 47.96 476 A 1 
ATOM 3631 N N   . ASN A 0 477 . -71.847  6.977   39.492   1.00 49.36 477 A 1 
ATOM 3632 C CA  . ASN A 0 477 . -72.641  7.183   40.697   1.00 49.36 477 A 1 
ATOM 3633 C C   . ASN A 0 477 . -74.147  7.338   40.387   1.00 49.36 477 A 1 
ATOM 3634 C CB  . ASN A 0 477 . -72.029  8.342   41.501   1.00 49.36 477 A 1 
ATOM 3635 O O   . ASN A 0 477 . -74.561  8.091   39.500   1.00 49.36 477 A 1 
ATOM 3636 C CG  . ASN A 0 477 . -72.345  8.261   42.982   1.00 49.36 477 A 1 
ATOM 3637 N ND2 . ASN A 0 477 . -71.677  9.052   43.785   1.00 49.36 477 A 1 
ATOM 3638 O OD1 . ASN A 0 477 . -73.172  7.489   43.438   1.00 49.36 477 A 1 
ATOM 3639 N N   . SER A 0 478 . -74.976  6.585   41.112   1.00 43.31 478 A 1 
ATOM 3640 C CA  . SER A 0 478 . -76.404  6.418   40.812   1.00 43.31 478 A 1 
ATOM 3641 C C   . SER A 0 478 . -77.204  7.669   41.181   1.00 43.31 478 A 1 
ATOM 3642 C CB  . SER A 0 478 . -76.957  5.198   41.553   1.00 43.31 478 A 1 
ATOM 3643 O O   . SER A 0 478 . -77.010  8.255   42.246   1.00 43.31 478 A 1 
ATOM 3644 O OG  . SER A 0 478 . -76.279  4.027   41.143   1.00 43.31 478 A 1 
ATOM 3645 N N   . ARG A 0 479 . -78.164  8.074   40.336   1.00 41.82 479 A 1 
ATOM 3646 C CA  . ARG A 0 479 . -79.045  9.223   40.625   1.00 41.82 479 A 1 
ATOM 3647 C C   . ARG A 0 479 . -79.988  8.894   41.788   1.00 41.82 479 A 1 
ATOM 3648 C CB  . ARG A 0 479 . -79.845  9.646   39.382   1.00 41.82 479 A 1 
ATOM 3649 O O   . ARG A 0 479 . -81.059  8.329   41.572   1.00 41.82 479 A 1 
ATOM 3650 C CG  . ARG A 0 479 . -78.986  10.262  38.271   1.00 41.82 479 A 1 
ATOM 3651 C CD  . ARG A 0 479 . -79.895  10.660  37.100   1.00 41.82 479 A 1 
ATOM 3652 N NE  . ARG A 0 479 . -79.118  11.162  35.952   1.00 41.82 479 A 1 
ATOM 3653 N NH1 . ARG A 0 479 . -80.716  10.848  34.329   1.00 41.82 479 A 1 
ATOM 3654 N NH2 . ARG A 0 479 . -78.710  11.642  33.764   1.00 41.82 479 A 1 
ATOM 3655 C CZ  . ARG A 0 479 . -79.518  11.217  34.693   1.00 41.82 479 A 1 
ATOM 3656 N N   . GLY A 0 480 . -79.605  9.274   43.006   1.00 42.97 480 A 1 
ATOM 3657 C CA  . GLY A 0 480 . -80.409  9.117   44.221   1.00 42.97 480 A 1 
ATOM 3658 C C   . GLY A 0 480 . -81.676  9.977   44.208   1.00 42.97 480 A 1 
ATOM 3659 O O   . GLY A 0 480 . -81.698  11.070  44.767   1.00 42.97 480 A 1 
ATOM 3660 N N   . ALA A 0 481 . -82.740  9.491   43.569   1.00 38.78 481 A 1 
ATOM 3661 C CA  . ALA A 0 481 . -84.033  10.164  43.537   1.00 38.78 481 A 1 
ATOM 3662 C C   . ALA A 0 481 . -84.707  10.122  44.922   1.00 38.78 481 A 1 
ATOM 3663 C CB  . ALA A 0 481 . -84.896  9.524   42.442   1.00 38.78 481 A 1 
ATOM 3664 O O   . ALA A 0 481 . -85.050  9.053   45.428   1.00 38.78 481 A 1 
ATOM 3665 N N   . ALA A 0 482 . -84.916  11.291  45.533   1.00 35.90 482 A 1 
ATOM 3666 C CA  . ALA A 0 482 . -85.506  11.417  46.864   1.00 35.90 482 A 1 
ATOM 3667 C C   . ALA A 0 482 . -86.978  10.952  46.894   1.00 35.90 482 A 1 
ATOM 3668 C CB  . ALA A 0 482 . -85.338  12.869  47.331   1.00 35.90 482 A 1 
ATOM 3669 O O   . ALA A 0 482 . -87.890  11.670  46.481   1.00 35.90 482 A 1 
ATOM 3670 N N   . ALA A 0 483 . -87.216  9.746   47.412   1.00 30.32 483 A 1 
ATOM 3671 C CA  . ALA A 0 483 . -88.542  9.143   47.516   1.00 30.32 483 A 1 
ATOM 3672 C C   . ALA A 0 483 . -89.214  9.452   48.869   1.00 30.32 483 A 1 
ATOM 3673 C CB  . ALA A 0 483 . -88.405  7.640   47.236   1.00 30.32 483 A 1 
ATOM 3674 O O   . ALA A 0 483 . -89.158  8.651   49.799   1.00 30.32 483 A 1 
ATOM 3675 N N   . SER A 0 484 . -89.895  10.596  48.982   1.00 34.88 484 A 1 
ATOM 3676 C CA  . SER A 0 484 . -90.752  10.919  50.134   1.00 34.88 484 A 1 
ATOM 3677 C C   . SER A 0 484 . -92.237  10.840  49.763   1.00 34.88 484 A 1 
ATOM 3678 C CB  . SER A 0 484 . -90.356  12.270  50.749   1.00 34.88 484 A 1 
ATOM 3679 O O   . SER A 0 484 . -92.837  11.802  49.280   1.00 34.88 484 A 1 
ATOM 3680 O OG  . SER A 0 484 . -90.322  13.304  49.785   1.00 34.88 484 A 1 
ATOM 3681 N N   . LYS A 0 485 . -92.875  9.679   49.984   1.00 30.55 485 A 1 
ATOM 3682 C CA  . LYS A 0 485 . -94.335  9.570   49.838   1.00 30.55 485 A 1 
ATOM 3683 C C   . LYS A 0 485 . -94.992  8.452   50.658   1.00 30.55 485 A 1 
ATOM 3684 C CB  . LYS A 0 485 . -94.709  9.453   48.339   1.00 30.55 485 A 1 
ATOM 3685 O O   . LYS A 0 485 . -94.505  7.331   50.684   1.00 30.55 485 A 1 
ATOM 3686 C CG  . LYS A 0 485 . -95.693  10.570  47.955   1.00 30.55 485 A 1 
ATOM 3687 C CD  . LYS A 0 485 . -96.195  10.459  46.511   1.00 30.55 485 A 1 
ATOM 3688 C CE  . LYS A 0 485 . -97.219  11.575  46.271   1.00 30.55 485 A 1 
ATOM 3689 N NZ  . LYS A 0 485 . -97.735  11.559  44.881   1.00 30.55 485 A 1 
ATOM 3690 N N   . TRP A 0 486 . -96.199  8.788   51.127   1.00 26.03 486 A 1 
ATOM 3691 C CA  . TRP A 0 486 . -97.307  7.934   51.593   1.00 26.03 486 A 1 
ATOM 3692 C C   . TRP A 0 486 . -97.316  7.379   53.027   1.00 26.03 486 A 1 
ATOM 3693 C CB  . TRP A 0 486 . -97.702  6.890   50.539   1.00 26.03 486 A 1 
ATOM 3694 O O   . TRP A 0 486 . -96.306  6.953   53.568   1.00 26.03 486 A 1 
ATOM 3695 C CG  . TRP A 0 486 . -98.710  7.424   49.578   1.00 26.03 486 A 1 
ATOM 3696 C CD1 . TRP A 0 486 . -98.454  8.251   48.545   1.00 26.03 486 A 1 
ATOM 3697 C CD2 . TRP A 0 486 . -100.152 7.231   49.594   1.00 26.03 486 A 1 
ATOM 3698 C CE2 . TRP A 0 486 . -100.721 8.022   48.553   1.00 26.03 486 A 1 
ATOM 3699 C CE3 . TRP A 0 486 . -101.034 6.471   50.387   1.00 26.03 486 A 1 
ATOM 3700 N NE1 . TRP A 0 486 . -99.641  8.624   47.945   1.00 26.03 486 A 1 
ATOM 3701 C CH2 . TRP A 0 486 . -102.955 7.303   49.127   1.00 26.03 486 A 1 
ATOM 3702 C CZ2 . TRP A 0 486 . -102.102 8.070   48.316   1.00 26.03 486 A 1 
ATOM 3703 C CZ3 . TRP A 0 486 . -102.421 6.504   50.154   1.00 26.03 486 A 1 
ATOM 3704 N N   . GLY A 0 487 . -98.529  7.395   53.603   1.00 35.48 487 A 1 
ATOM 3705 C CA  . GLY A 0 487 . -98.859  6.951   54.963   1.00 35.48 487 A 1 
ATOM 3706 C C   . GLY A 0 487 . -99.912  7.847   55.633   1.00 35.48 487 A 1 
ATOM 3707 O O   . GLY A 0 487 . -99.584  8.582   56.557   1.00 35.48 487 A 1 
ATOM 3708 N N   . GLN A 0 488 . -101.163 7.839   55.148   1.00 30.67 488 A 1 
ATOM 3709 C CA  . GLN A 0 488 . -102.288 8.564   55.767   1.00 30.67 488 A 1 
ATOM 3710 C C   . GLN A 0 488 . -103.299 7.560   56.338   1.00 30.67 488 A 1 
ATOM 3711 C CB  . GLN A 0 488 . -102.917 9.569   54.774   1.00 30.67 488 A 1 
ATOM 3712 O O   . GLN A 0 488 . -104.377 7.371   55.775   1.00 30.67 488 A 1 
ATOM 3713 C CG  . GLN A 0 488 . -103.920 10.512  55.472   1.00 30.67 488 A 1 
ATOM 3714 C CD  . GLN A 0 488 . -104.618 11.492  54.528   1.00 30.67 488 A 1 
ATOM 3715 N NE2 . GLN A 0 488 . -105.001 12.656  55.008   1.00 30.67 488 A 1 
ATOM 3716 O OE1 . GLN A 0 488 . -104.848 11.254  53.354   1.00 30.67 488 A 1 
ATOM 3717 N N   . ASP A 0 489 . -102.940 6.904   57.441   1.00 36.88 489 A 1 
ATOM 3718 C CA  . ASP A 0 489 . -103.825 5.944   58.104   1.00 36.88 489 A 1 
ATOM 3719 C C   . ASP A 0 489 . -104.707 6.630   59.154   1.00 36.88 489 A 1 
ATOM 3720 C CB  . ASP A 0 489 . -103.035 4.754   58.665   1.00 36.88 489 A 1 
ATOM 3721 O O   . ASP A 0 489 . -104.232 7.290   60.079   1.00 36.88 489 A 1 
ATOM 3722 C CG  . ASP A 0 489 . -102.574 3.802   57.553   1.00 36.88 489 A 1 
ATOM 3723 O OD1 . ASP A 0 489 . -103.389 3.526   56.642   1.00 36.88 489 A 1 
ATOM 3724 O OD2 . ASP A 0 489 . -101.411 3.352   57.618   1.00 36.88 489 A 1 
ATOM 3725 N N   . ALA A 0 490 . -106.019 6.473   58.979   1.00 30.46 490 A 1 
ATOM 3726 C CA  . ALA A 0 490 . -107.043 6.955   59.893   1.00 30.46 490 A 1 
ATOM 3727 C C   . ALA A 0 490 . -107.500 5.819   60.821   1.00 30.46 490 A 1 
ATOM 3728 C CB  . ALA A 0 490 . -108.199 7.542   59.071   1.00 30.46 490 A 1 
ATOM 3729 O O   . ALA A 0 490 . -107.931 4.765   60.355   1.00 30.46 490 A 1 
ATOM 3730 N N   . ASP A 0 491 . -107.453 6.068   62.127   1.00 35.52 491 A 1 
ATOM 3731 C CA  . ASP A 0 491 . -107.901 5.173   63.199   1.00 35.52 491 A 1 
ATOM 3732 C C   . ASP A 0 491 . -108.649 5.998   64.273   1.00 35.52 491 A 1 
ATOM 3733 C CB  . ASP A 0 491 . -106.701 4.372   63.733   1.00 35.52 491 A 1 
ATOM 3734 O O   . ASP A 0 491 . -108.643 7.230   64.255   1.00 35.52 491 A 1 
ATOM 3735 C CG  . ASP A 0 491 . -107.102 3.360   64.810   1.00 35.52 491 A 1 
ATOM 3736 O OD1 . ASP A 0 491 . -107.309 3.804   65.960   1.00 35.52 491 A 1 
ATOM 3737 O OD2 . ASP A 0 491 . -107.307 2.175   64.477   1.00 35.52 491 A 1 
ATOM 3738 N N   . SER A 0 492 . -109.431 5.334   65.119   1.00 32.95 492 A 1 
ATOM 3739 C CA  . SER A 0 492 . -110.889 5.436   65.080   1.00 32.95 492 A 1 
ATOM 3740 C C   . SER A 0 492 . -111.492 5.703   66.460   1.00 32.95 492 A 1 
ATOM 3741 C CB  . SER A 0 492 . -111.430 4.129   64.486   1.00 32.95 492 A 1 
ATOM 3742 O O   . SER A 0 492 . -111.222 4.994   67.427   1.00 32.95 492 A 1 
ATOM 3743 O OG  . SER A 0 492 . -112.842 4.070   64.555   1.00 32.95 492 A 1 
ATOM 3744 N N   . SER A 0 493 . -112.397 6.684   66.553   1.00 31.95 493 A 1 
ATOM 3745 C CA  . SER A 0 493 . -113.125 6.975   67.797   1.00 31.95 493 A 1 
ATOM 3746 C C   . SER A 0 493 . -114.089 5.845   68.172   1.00 31.95 493 A 1 
ATOM 3747 C CB  . SER A 0 493 . -113.918 8.281   67.679   1.00 31.95 493 A 1 
ATOM 3748 O O   . SER A 0 493 . -115.187 5.754   67.625   1.00 31.95 493 A 1 
ATOM 3749 O OG  . SER A 0 493 . -113.056 9.390   67.796   1.00 31.95 493 A 1 
ATOM 3750 N N   . TYR A 0 494 . -113.723 5.037   69.168   1.00 35.64 494 A 1 
ATOM 3751 C CA  . TYR A 0 494 . -114.638 4.100   69.820   1.00 35.64 494 A 1 
ATOM 3752 C C   . TYR A 0 494 . -115.228 4.710   71.094   1.00 35.64 494 A 1 
ATOM 3753 C CB  . TYR A 0 494 . -113.947 2.757   70.076   1.00 35.64 494 A 1 
ATOM 3754 O O   . TYR A 0 494 . -114.629 4.675   72.167   1.00 35.64 494 A 1 
ATOM 3755 C CG  . TYR A 0 494 . -113.799 1.927   68.818   1.00 35.64 494 A 1 
ATOM 3756 C CD1 . TYR A 0 494 . -114.879 1.140   68.369   1.00 35.64 494 A 1 
ATOM 3757 C CD2 . TYR A 0 494 . -112.599 1.962   68.082   1.00 35.64 494 A 1 
ATOM 3758 C CE1 . TYR A 0 494 . -114.756 0.383   67.188   1.00 35.64 494 A 1 
ATOM 3759 C CE2 . TYR A 0 494 . -112.471 1.203   66.903   1.00 35.64 494 A 1 
ATOM 3760 O OH  . TYR A 0 494 . -113.434 -0.324  65.321   1.00 35.64 494 A 1 
ATOM 3761 C CZ  . TYR A 0 494 . -113.551 0.411   66.456   1.00 35.64 494 A 1 
ATOM 3762 N N   . GLY A 0 495 . -116.442 5.252   70.983   1.00 30.91 495 A 1 
ATOM 3763 C CA  . GLY A 0 495 . -117.270 5.550   72.149   1.00 30.91 495 A 1 
ATOM 3764 C C   . GLY A 0 495 . -117.929 4.274   72.677   1.00 30.91 495 A 1 
ATOM 3765 O O   . GLY A 0 495 . -118.555 3.547   71.909   1.00 30.91 495 A 1 
ATOM 3766 N N   . SER A 0 496 . -117.842 4.021   73.985   1.00 34.70 496 A 1 
ATOM 3767 C CA  . SER A 0 496 . -118.637 2.984   74.653   1.00 34.70 496 A 1 
ATOM 3768 C C   . SER A 0 496 . -119.364 3.556   75.866   1.00 34.70 496 A 1 
ATOM 3769 C CB  . SER A 0 496 . -117.795 1.765   75.029   1.00 34.70 496 A 1 
ATOM 3770 O O   . SER A 0 496 . -118.797 4.309   76.656   1.00 34.70 496 A 1 
ATOM 3771 O OG  . SER A 0 496 . -118.640 0.776   75.592   1.00 34.70 496 A 1 
ATOM 3772 N N   . SER A 0 497 . -120.639 3.182   75.976   1.00 33.35 497 A 1 
ATOM 3773 C CA  . SER A 0 497 . -121.595 3.617   76.997   1.00 33.35 497 A 1 
ATOM 3774 C C   . SER A 0 497 . -121.090 3.415   78.431   1.00 33.35 497 A 1 
ATOM 3775 C CB  . SER A 0 497 . -122.890 2.828   76.802   1.00 33.35 497 A 1 
ATOM 3776 O O   . SER A 0 497 . -120.366 2.464   78.726   1.00 33.35 497 A 1 
ATOM 3777 O OG  . SER A 0 497 . -123.921 3.373   77.597   1.00 33.35 497 A 1 
ATOM 3778 N N   . GLY A 0 498 . -121.504 4.308   79.331   1.00 30.87 498 A 1 
ATOM 3779 C CA  . GLY A 0 498 . -121.050 4.325   80.719   1.00 30.87 498 A 1 
ATOM 3780 C C   . GLY A 0 498 . -121.783 3.353   81.647   1.00 30.87 498 A 1 
ATOM 3781 O O   . GLY A 0 498 . -122.899 2.912   81.382   1.00 30.87 498 A 1 
ATOM 3782 N N   . HIS A 0 499 . -121.170 3.115   82.807   1.00 33.99 499 A 1 
ATOM 3783 C CA  . HIS A 0 499 . -121.816 2.531   83.980   1.00 33.99 499 A 1 
ATOM 3784 C C   . HIS A 0 499 . -121.602 3.452   85.185   1.00 33.99 499 A 1 
ATOM 3785 C CB  . HIS A 0 499 . -121.299 1.105   84.233   1.00 33.99 499 A 1 
ATOM 3786 O O   . HIS A 0 499 . -120.480 3.638   85.652   1.00 33.99 499 A 1 
ATOM 3787 C CG  . HIS A 0 499 . -122.299 0.057   83.821   1.00 33.99 499 A 1 
ATOM 3788 C CD2 . HIS A 0 499 . -122.252 -0.735  82.705   1.00 33.99 499 A 1 
ATOM 3789 N ND1 . HIS A 0 499 . -123.453 -0.267  84.501   1.00 33.99 499 A 1 
ATOM 3790 C CE1 . HIS A 0 499 . -124.083 -1.232  83.811   1.00 33.99 499 A 1 
ATOM 3791 N NE2 . HIS A 0 499 . -123.386 -1.554  82.713   1.00 33.99 499 A 1 
ATOM 3792 N N   . GLY A 0 500 . -122.689 4.035   85.693   1.00 31.51 500 A 1 
ATOM 3793 C CA  . GLY A 0 500 . -122.665 4.830   86.919   1.00 31.51 500 A 1 
ATOM 3794 C C   . GLY A 0 500 . -122.503 3.934   88.146   1.00 31.51 500 A 1 
ATOM 3795 O O   . GLY A 0 500 . -123.468 3.313   88.584   1.00 31.51 500 A 1 
ATOM 3796 N N   . GLY A 0 501 . -121.290 3.876   88.699   1.00 34.13 501 A 1 
ATOM 3797 C CA  . GLY A 0 501 . -120.986 3.212   89.967   1.00 34.13 501 A 1 
ATOM 3798 C C   . GLY A 0 501 . -120.968 4.215   91.117   1.00 34.13 501 A 1 
ATOM 3799 O O   . GLY A 0 501 . -120.001 4.949   91.296   1.00 34.13 501 A 1 
ATOM 3800 N N   . CYS A 0 502 . -122.042 4.262   91.900   1.00 27.72 502 A 1 
ATOM 3801 C CA  . CYS A 0 502 . -122.135 5.105   93.087   1.00 27.72 502 A 1 
ATOM 3802 C C   . CYS A 0 502 . -121.277 4.568   94.246   1.00 27.72 502 A 1 
ATOM 3803 C CB  . CYS A 0 502 . -123.616 5.194   93.496   1.00 27.72 502 A 1 
ATOM 3804 O O   . CYS A 0 502 . -121.433 3.416   94.639   1.00 27.72 502 A 1 
ATOM 3805 S SG  . CYS A 0 502 . -124.343 3.532   93.666   1.00 27.72 502 A 1 
ATOM 3806 N N   . HIS A 0 503 . -120.474 5.426   94.881   1.00 34.54 503 A 1 
ATOM 3807 C CA  . HIS A 0 503 . -120.091 5.248   96.285   1.00 34.54 503 A 1 
ATOM 3808 C C   . HIS A 0 503 . -119.814 6.609   96.936   1.00 34.54 503 A 1 
ATOM 3809 C CB  . HIS A 0 503 . -118.911 4.267   96.436   1.00 34.54 503 A 1 
ATOM 3810 O O   . HIS A 0 503 . -118.883 7.317   96.561   1.00 34.54 503 A 1 
ATOM 3811 C CG  . HIS A 0 503 . -119.292 3.067   97.270   1.00 34.54 503 A 1 
ATOM 3812 C CD2 . HIS A 0 503 . -119.848 1.900   96.814   1.00 34.54 503 A 1 
ATOM 3813 N ND1 . HIS A 0 503 . -119.223 2.970   98.643   1.00 34.54 503 A 1 
ATOM 3814 C CE1 . HIS A 0 503 . -119.717 1.771   98.999   1.00 34.54 503 A 1 
ATOM 3815 N NE2 . HIS A 0 503 . -120.117 1.086   97.919   1.00 34.54 503 A 1 
ATOM 3816 N N   . GLY A 0 504 . -120.651 6.991   97.904   1.00 29.91 504 A 1 
ATOM 3817 C CA  . GLY A 0 504 . -120.437 8.179   98.730   1.00 29.91 504 A 1 
ATOM 3818 C C   . GLY A 0 504 . -119.548 7.851   99.930   1.00 29.91 504 A 1 
ATOM 3819 O O   . GLY A 0 504 . -119.776 6.849   100.605  1.00 29.91 504 A 1 
ATOM 3820 N N   . GLY A 0 505 . -118.555 8.700   100.202  1.00 35.52 505 A 1 
ATOM 3821 C CA  . GLY A 0 505 . -117.587 8.522   101.286  1.00 35.52 505 A 1 
ATOM 3822 C C   . GLY A 0 505 . -117.065 9.863   101.801  1.00 35.52 505 A 1 
ATOM 3823 O O   . GLY A 0 505 . -116.226 10.498  101.178  1.00 35.52 505 A 1 
ATOM 3824 N N   . TYR A 0 506 . -117.611 10.278  102.938  1.00 32.72 506 A 1 
ATOM 3825 C CA  . TYR A 0 506 . -117.164 11.339  103.846  1.00 32.72 506 A 1 
ATOM 3826 C C   . TYR A 0 506 . -115.626 11.474  103.980  1.00 32.72 506 A 1 
ATOM 3827 C CB  . TYR A 0 506 . -117.781 10.976  105.219  1.00 32.72 506 A 1 
ATOM 3828 O O   . TYR A 0 506 . -114.921 10.482  104.138  1.00 32.72 506 A 1 
ATOM 3829 C CG  . TYR A 0 506 . -117.556 9.515   105.615  1.00 32.72 506 A 1 
ATOM 3830 C CD1 . TYR A 0 506 . -118.444 8.508   105.170  1.00 32.72 506 A 1 
ATOM 3831 C CD2 . TYR A 0 506 . -116.380 9.145   106.297  1.00 32.72 506 A 1 
ATOM 3832 C CE1 . TYR A 0 506 . -118.104 7.149   105.317  1.00 32.72 506 A 1 
ATOM 3833 C CE2 . TYR A 0 506 . -116.045 7.788   106.460  1.00 32.72 506 A 1 
ATOM 3834 O OH  . TYR A 0 506 . -116.553 5.477   106.050  1.00 32.72 506 A 1 
ATOM 3835 C CZ  . TYR A 0 506 . -116.895 6.787   105.945  1.00 32.72 506 A 1 
ATOM 3836 N N   . GLY A 0 507 . -115.102 12.707  104.038  1.00 35.79 507 A 1 
ATOM 3837 C CA  . GLY A 0 507 . -113.697 12.949  104.408  1.00 35.79 507 A 1 
ATOM 3838 C C   . GLY A 0 507 . -113.167 14.332  104.019  1.00 35.79 507 A 1 
ATOM 3839 O O   . GLY A 0 507 . -112.899 14.588  102.852  1.00 35.79 507 A 1 
ATOM 3840 N N   . SER A 0 508 . -113.000 15.226  104.998  1.00 32.96 508 A 1 
ATOM 3841 C CA  . SER A 0 508 . -112.410 16.560  104.792  1.00 32.96 508 A 1 
ATOM 3842 C C   . SER A 0 508 . -110.889 16.486  104.598  1.00 32.96 508 A 1 
ATOM 3843 C CB  . SER A 0 508 . -112.737 17.450  105.996  1.00 32.96 508 A 1 
ATOM 3844 O O   . SER A 0 508 . -110.216 15.771  105.338  1.00 32.96 508 A 1 
ATOM 3845 O OG  . SER A 0 508 . -112.305 18.773  105.761  1.00 32.96 508 A 1 
ATOM 3846 N N   . GLY A 0 509 . -110.338 17.257  103.653  1.00 34.13 509 A 1 
ATOM 3847 C CA  . GLY A 0 509 . -108.895 17.329  103.396  1.00 34.13 509 A 1 
ATOM 3848 C C   . GLY A 0 509 . -108.519 18.484  102.465  1.00 34.13 509 A 1 
ATOM 3849 O O   . GLY A 0 509 . -108.675 18.390  101.251  1.00 34.13 509 A 1 
ATOM 3850 N N   . HIS A 0 510 . -108.035 19.591  103.031  1.00 34.64 510 A 1 
ATOM 3851 C CA  . HIS A 0 510 . -107.602 20.771  102.275  1.00 34.64 510 A 1 
ATOM 3852 C C   . HIS A 0 510 . -106.230 20.582  101.603  1.00 34.64 510 A 1 
ATOM 3853 C CB  . HIS A 0 510 . -107.513 21.989  103.212  1.00 34.64 510 A 1 
ATOM 3854 O O   . HIS A 0 510 . -105.307 20.071  102.224  1.00 34.64 510 A 1 
ATOM 3855 C CG  . HIS A 0 510 . -108.826 22.639  103.561  1.00 34.64 510 A 1 
ATOM 3856 C CD2 . HIS A 0 510 . -109.661 22.307  104.595  1.00 34.64 510 A 1 
ATOM 3857 N ND1 . HIS A 0 510 . -109.359 23.755  102.955  1.00 34.64 510 A 1 
ATOM 3858 C CE1 . HIS A 0 510 . -110.488 24.084  103.604  1.00 34.64 510 A 1 
ATOM 3859 N NE2 . HIS A 0 510 . -110.713 23.229  104.611  1.00 34.64 510 A 1 
ATOM 3860 N N   . GLY A 0 511 . -106.077 21.163  100.406  1.00 31.98 511 A 1 
ATOM 3861 C CA  . GLY A 0 511 . -104.849 21.846  99.965   1.00 31.98 511 A 1 
ATOM 3862 C C   . GLY A 0 511 . -103.586 21.004  99.738   1.00 31.98 511 A 1 
ATOM 3863 O O   . GLY A 0 511 . -102.773 20.841  100.639  1.00 31.98 511 A 1 
ATOM 3864 N N   . GLY A 0 512 . -103.336 20.618  98.482   1.00 33.39 512 A 1 
ATOM 3865 C CA  . GLY A 0 512 . -102.070 20.011  98.051   1.00 33.39 512 A 1 
ATOM 3866 C C   . GLY A 0 512 . -101.746 20.327  96.590   1.00 33.39 512 A 1 
ATOM 3867 O O   . GLY A 0 512 . -102.152 19.607  95.684   1.00 33.39 512 A 1 
ATOM 3868 N N   . TYR A 0 513 . -101.015 21.414  96.352   1.00 31.68 513 A 1 
ATOM 3869 C CA  . TYR A 0 513 . -100.581 21.896  95.031   1.00 31.68 513 A 1 
ATOM 3870 C C   . TYR A 0 513 . -99.421  21.051  94.463   1.00 31.68 513 A 1 
ATOM 3871 C CB  . TYR A 0 513 . -100.272 23.408  95.125   1.00 31.68 513 A 1 
ATOM 3872 O O   . TYR A 0 513 . -98.281  21.500  94.357   1.00 31.68 513 A 1 
ATOM 3873 C CG  . TYR A 0 513 . -99.658  23.825  96.452   1.00 31.68 513 A 1 
ATOM 3874 C CD1 . TYR A 0 513 . -100.505 24.229  97.504   1.00 31.68 513 A 1 
ATOM 3875 C CD2 . TYR A 0 513 . -98.277  23.670  96.684   1.00 31.68 513 A 1 
ATOM 3876 C CE1 . TYR A 0 513 . -99.980  24.435  98.793   1.00 31.68 513 A 1 
ATOM 3877 C CE2 . TYR A 0 513 . -97.747  23.883  97.971   1.00 31.68 513 A 1 
ATOM 3878 O OH  . TYR A 0 513 . -98.113  24.419  100.285  1.00 31.68 513 A 1 
ATOM 3879 C CZ  . TYR A 0 513 . -98.603  24.251  99.031   1.00 31.68 513 A 1 
ATOM 3880 N N   . GLY A 0 514 . -99.710  19.804  94.084   1.00 34.23 514 A 1 
ATOM 3881 C CA  . GLY A 0 514 . -98.755  18.909  93.427   1.00 34.23 514 A 1 
ATOM 3882 C C   . GLY A 0 514 . -98.686  19.135  91.915   1.00 34.23 514 A 1 
ATOM 3883 O O   . GLY A 0 514 . -99.491  18.580  91.174   1.00 34.23 514 A 1 
ATOM 3884 N N   . LYS A 0 515 . -97.708  19.914  91.431   1.00 32.79 515 A 1 
ATOM 3885 C CA  . LYS A 0 515 . -97.386  19.959  89.993   1.00 32.79 515 A 1 
ATOM 3886 C C   . LYS A 0 515 . -96.733  18.641  89.572   1.00 32.79 515 A 1 
ATOM 3887 C CB  . LYS A 0 515 . -96.435  21.118  89.650   1.00 32.79 515 A 1 
ATOM 3888 O O   . LYS A 0 515 . -95.594  18.387  89.952   1.00 32.79 515 A 1 
ATOM 3889 C CG  . LYS A 0 515 . -97.087  22.506  89.684   1.00 32.79 515 A 1 
ATOM 3890 C CD  . LYS A 0 515 . -96.139  23.527  89.035   1.00 32.79 515 A 1 
ATOM 3891 C CE  . LYS A 0 515 . -96.777  24.919  88.987   1.00 32.79 515 A 1 
ATOM 3892 N NZ  . LYS A 0 515 . -95.983  25.849  88.143   1.00 32.79 515 A 1 
ATOM 3893 N N   . GLN A 0 516 . -97.419  17.846  88.757   1.00 34.23 516 A 1 
ATOM 3894 C CA  . GLN A 0 516 . -96.856  16.657  88.114   1.00 34.23 516 A 1 
ATOM 3895 C C   . GLN A 0 516 . -97.103  16.734  86.609   1.00 34.23 516 A 1 
ATOM 3896 C CB  . GLN A 0 516 . -97.415  15.386  88.770   1.00 34.23 516 A 1 
ATOM 3897 O O   . GLN A 0 516 . -98.234  16.679  86.133   1.00 34.23 516 A 1 
ATOM 3898 C CG  . GLN A 0 516 . -96.696  15.143  90.112   1.00 34.23 516 A 1 
ATOM 3899 C CD  . GLN A 0 516 . -97.378  14.131  91.021   1.00 34.23 516 A 1 
ATOM 3900 N NE2 . GLN A 0 516 . -96.709  13.681  92.059   1.00 34.23 516 A 1 
ATOM 3901 O OE1 . GLN A 0 516 . -98.521  13.748  90.855   1.00 34.23 516 A 1 
ATOM 3902 N N   . THR A 0 517 . -96.011  16.933  85.876   1.00 27.89 517 A 1 
ATOM 3903 C CA  . THR A 0 517 . -95.985  17.036  84.419   1.00 27.89 517 A 1 
ATOM 3904 C C   . THR A 0 517 . -96.152  15.655  83.797   1.00 27.89 517 A 1 
ATOM 3905 C CB  . THR A 0 517 . -94.637  17.625  83.967   1.00 27.89 517 A 1 
ATOM 3906 O O   . THR A 0 517 . -95.296  14.797  83.991   1.00 27.89 517 A 1 
ATOM 3907 C CG2 . THR A 0 517 . -94.552  17.875  82.463   1.00 27.89 517 A 1 
ATOM 3908 O OG1 . THR A 0 517 . -94.413  18.867  84.599   1.00 27.89 517 A 1 
ATOM 3909 N N   . TYR A 0 518 . -97.180  15.484  82.971   1.00 35.54 518 A 1 
ATOM 3910 C CA  . TYR A 0 518 . -97.195  14.470  81.921   1.00 35.54 518 A 1 
ATOM 3911 C C   . TYR A 0 518 . -97.459  15.182  80.599   1.00 35.54 518 A 1 
ATOM 3912 C CB  . TYR A 0 518 . -98.216  13.368  82.226   1.00 35.54 518 A 1 
ATOM 3913 O O   . TYR A 0 518 . -98.554  15.688  80.364   1.00 35.54 518 A 1 
ATOM 3914 C CG  . TYR A 0 518 . -97.760  12.447  83.341   1.00 35.54 518 A 1 
ATOM 3915 C CD1 . TYR A 0 518 . -96.815  11.438  83.070   1.00 35.54 518 A 1 
ATOM 3916 C CD2 . TYR A 0 518 . -98.241  12.628  84.653   1.00 35.54 518 A 1 
ATOM 3917 C CE1 . TYR A 0 518 . -96.347  10.611  84.109   1.00 35.54 518 A 1 
ATOM 3918 C CE2 . TYR A 0 518 . -97.781  11.798  85.694   1.00 35.54 518 A 1 
ATOM 3919 O OH  . TYR A 0 518 . -96.377  9.991   86.423   1.00 35.54 518 A 1 
ATOM 3920 C CZ  . TYR A 0 518 . -96.829  10.790  85.421   1.00 35.54 518 A 1 
ATOM 3921 N N   . GLY A 0 519 . -96.422  15.280  79.769   1.00 29.56 519 A 1 
ATOM 3922 C CA  . GLY A 0 519 . -96.577  15.722  78.389   1.00 29.56 519 A 1 
ATOM 3923 C C   . GLY A 0 519 . -97.186  14.599  77.555   1.00 29.56 519 A 1 
ATOM 3924 O O   . GLY A 0 519 . -96.836  13.434  77.741   1.00 29.56 519 A 1 
ATOM 3925 N N   . HIS A 0 520 . -98.061  14.953  76.621   1.00 31.17 520 A 1 
ATOM 3926 C CA  . HIS A 0 520 . -98.448  14.077  75.522   1.00 31.17 520 A 1 
ATOM 3927 C C   . HIS A 0 520 . -98.222  14.833  74.212   1.00 31.17 520 A 1 
ATOM 3928 C CB  . HIS A 0 520 . -99.880  13.567  75.702   1.00 31.17 520 A 1 
ATOM 3929 O O   . HIS A 0 520 . -98.449  16.040  74.154   1.00 31.17 520 A 1 
ATOM 3930 C CG  . HIS A 0 520 . -100.110 12.318  74.895   1.00 31.17 520 A 1 
ATOM 3931 C CD2 . HIS A 0 520 . -99.947  11.033  75.340   1.00 31.17 520 A 1 
ATOM 3932 N ND1 . HIS A 0 520 . -100.411 12.250  73.553   1.00 31.17 520 A 1 
ATOM 3933 C CE1 . HIS A 0 520 . -100.445 10.952  73.204   1.00 31.17 520 A 1 
ATOM 3934 N NE2 . HIS A 0 520 . -100.165 10.174  74.261   1.00 31.17 520 A 1 
ATOM 3935 N N   . ALA A 0 521 . -97.675  14.144  73.214   1.00 31.56 521 A 1 
ATOM 3936 C CA  . ALA A 0 521 . -96.937  14.781  72.128   1.00 31.56 521 A 1 
ATOM 3937 C C   . ALA A 0 521 . -97.819  15.534  71.118   1.00 31.56 521 A 1 
ATOM 3938 C CB  . ALA A 0 521 . -96.083  13.710  71.440   1.00 31.56 521 A 1 
ATOM 3939 O O   . ALA A 0 521 . -98.846  15.023  70.671   1.00 31.56 521 A 1 
ATOM 3940 N N   . GLU A 0 522 . -97.347  16.711  70.702   1.00 33.40 522 A 1 
ATOM 3941 C CA  . GLU A 0 522 . -97.788  17.384  69.479   1.00 33.40 522 A 1 
ATOM 3942 C C   . GLU A 0 522 . -97.032  16.789  68.276   1.00 33.40 522 A 1 
ATOM 3943 C CB  . GLU A 0 522 . -97.593  18.907  69.604   1.00 33.40 522 A 1 
ATOM 3944 O O   . GLU A 0 522 . -95.839  16.490  68.362   1.00 33.40 522 A 1 
ATOM 3945 C CG  . GLU A 0 522 . -98.540  19.506  70.663   1.00 33.40 522 A 1 
ATOM 3946 C CD  . GLU A 0 522 . -98.364  21.018  70.880   1.00 33.40 522 A 1 
ATOM 3947 O OE1 . GLU A 0 522 . -99.386  21.677  71.183   1.00 33.40 522 A 1 
ATOM 3948 O OE2 . GLU A 0 522 . -97.214  21.503  70.790   1.00 33.40 522 A 1 
ATOM 3949 N N   . GLY A 0 523 . -97.743  16.556  67.169   1.00 28.77 523 A 1 
ATOM 3950 C CA  . GLY A 0 523 . -97.208  15.874  65.986   1.00 28.77 523 A 1 
ATOM 3951 C C   . GLY A 0 523 . -96.154  16.689  65.229   1.00 28.77 523 A 1 
ATOM 3952 O O   . GLY A 0 523 . -96.238  17.914  65.147   1.00 28.77 523 A 1 
ATOM 3953 N N   . ALA A 0 524 . -95.166  15.994  64.661   1.00 32.57 524 A 1 
ATOM 3954 C CA  . ALA A 0 524 . -94.003  16.603  64.021   1.00 32.57 524 A 1 
ATOM 3955 C C   . ALA A 0 524 . -94.346  17.455  62.783   1.00 32.57 524 A 1 
ATOM 3956 C CB  . ALA A 0 524 . -93.000  15.496  63.670   1.00 32.57 524 A 1 
ATOM 3957 O O   . ALA A 0 524 . -95.186  17.094  61.957   1.00 32.57 524 A 1 
ATOM 3958 N N   . GLN A 0 525 . -93.622  18.565  62.635   1.00 30.09 525 A 1 
ATOM 3959 C CA  . GLN A 0 525 . -93.590  19.386  61.426   1.00 30.09 525 A 1 
ATOM 3960 C C   . GLN A 0 525 . -92.492  18.840  60.499   1.00 30.09 525 A 1 
ATOM 3961 C CB  . GLN A 0 525 . -93.355  20.858  61.817   1.00 30.09 525 A 1 
ATOM 3962 O O   . GLN A 0 525 . -91.374  18.593  60.947   1.00 30.09 525 A 1 
ATOM 3963 C CG  . GLN A 0 525 . -94.518  21.424  62.660   1.00 30.09 525 A 1 
ATOM 3964 C CD  . GLN A 0 525 . -94.251  22.806  63.254   1.00 30.09 525 A 1 
ATOM 3965 N NE2 . GLN A 0 525 . -95.164  23.327  64.044   1.00 30.09 525 A 1 
ATOM 3966 O OE1 . GLN A 0 525 . -93.236  23.446  63.050   1.00 30.09 525 A 1 
ATOM 3967 N N   . TYR A 0 526 . -92.816  18.619  59.222   1.00 34.17 526 A 1 
ATOM 3968 C CA  . TYR A 0 526 . -91.914  17.999  58.246   1.00 34.17 526 A 1 
ATOM 3969 C C   . TYR A 0 526 . -91.353  19.050  57.280   1.00 34.17 526 A 1 
ATOM 3970 C CB  . TYR A 0 526 . -92.655  16.889  57.478   1.00 34.17 526 A 1 
ATOM 3971 O O   . TYR A 0 526 . -92.041  19.448  56.340   1.00 34.17 526 A 1 
ATOM 3972 C CG  . TYR A 0 526 . -93.064  15.682  58.303   1.00 34.17 526 A 1 
ATOM 3973 C CD1 . TYR A 0 526 . -92.219  14.557  58.375   1.00 34.17 526 A 1 
ATOM 3974 C CD2 . TYR A 0 526 . -94.299  15.674  58.980   1.00 34.17 526 A 1 
ATOM 3975 C CE1 . TYR A 0 526 . -92.608  13.424  59.117   1.00 34.17 526 A 1 
ATOM 3976 C CE2 . TYR A 0 526 . -94.688  14.547  59.728   1.00 34.17 526 A 1 
ATOM 3977 O OH  . TYR A 0 526 . -94.229  12.334  60.519   1.00 34.17 526 A 1 
ATOM 3978 C CZ  . TYR A 0 526 . -93.846  13.419  59.796   1.00 34.17 526 A 1 
ATOM 3979 N N   . ASP A 0 527 . -90.102  19.468  57.481   1.00 31.55 527 A 1 
ATOM 3980 C CA  . ASP A 0 527 . -89.399  20.331  56.526   1.00 31.55 527 A 1 
ATOM 3981 C C   . ASP A 0 527 . -88.888  19.534  55.315   1.00 31.55 527 A 1 
ATOM 3982 C CB  . ASP A 0 527 . -88.264  21.123  57.201   1.00 31.55 527 A 1 
ATOM 3983 O O   . ASP A 0 527 . -88.239  18.491  55.435   1.00 31.55 527 A 1 
ATOM 3984 C CG  . ASP A 0 527 . -88.720  22.471  57.774   1.00 31.55 527 A 1 
ATOM 3985 O OD1 . ASP A 0 527 . -89.590  23.110  57.140   1.00 31.55 527 A 1 
ATOM 3986 O OD2 . ASP A 0 527 . -88.142  22.877  58.805   1.00 31.55 527 A 1 
ATOM 3987 N N   . ALA A 0 528 . -89.180  20.047  54.119   1.00 30.64 528 A 1 
ATOM 3988 C CA  . ALA A 0 528 . -88.870  19.400  52.850   1.00 30.64 528 A 1 
ATOM 3989 C C   . ALA A 0 528 . -87.379  19.529  52.484   1.00 30.64 528 A 1 
ATOM 3990 C CB  . ALA A 0 528 . -89.803  19.976  51.776   1.00 30.64 528 A 1 
ATOM 3991 O O   . ALA A 0 528 . -86.957  20.466  51.807   1.00 30.64 528 A 1 
ATOM 3992 N N   . ALA A 0 529 . -86.571  18.551  52.897   1.00 26.94 529 A 1 
ATOM 3993 C CA  . ALA A 0 529 . -85.151  18.468  52.556   1.00 26.94 529 A 1 
ATOM 3994 C C   . ALA A 0 529 . -84.901  17.920  51.131   1.00 26.94 529 A 1 
ATOM 3995 C CB  . ALA A 0 529 . -84.430  17.681  53.659   1.00 26.94 529 A 1 
ATOM 3996 O O   . ALA A 0 529 . -84.299  16.863  50.958   1.00 26.94 529 A 1 
ATOM 3997 N N   . SER A 0 530 . -85.323  18.652  50.095   1.00 37.91 530 A 1 
ATOM 3998 C CA  . SER A 0 530 . -84.876  18.425  48.711   1.00 37.91 530 A 1 
ATOM 3999 C C   . SER A 0 530 . -83.642  19.283  48.410   1.00 37.91 530 A 1 
ATOM 4000 C CB  . SER A 0 530 . -86.015  18.662  47.711   1.00 37.91 530 A 1 
ATOM 4001 O O   . SER A 0 530 . -83.744  20.346  47.797   1.00 37.91 530 A 1 
ATOM 4002 O OG  . SER A 0 530 . -86.474  19.996  47.779   1.00 37.91 530 A 1 
ATOM 4003 N N   . LYS A 0 531 . -82.469  18.850  48.886   1.00 35.64 531 A 1 
ATOM 4004 C CA  . LYS A 0 531 . -81.184  19.390  48.423   1.00 35.64 531 A 1 
ATOM 4005 C C   . LYS A 0 531 . -80.579  18.418  47.422   1.00 35.64 531 A 1 
ATOM 4006 C CB  . LYS A 0 531 . -80.225  19.678  49.588   1.00 35.64 531 A 1 
ATOM 4007 O O   . LYS A 0 531 . -80.236  17.300  47.796   1.00 35.64 531 A 1 
ATOM 4008 C CG  . LYS A 0 531 . -80.581  20.998  50.287   1.00 35.64 531 A 1 
ATOM 4009 C CD  . LYS A 0 531 . -79.508  21.379  51.314   1.00 35.64 531 A 1 
ATOM 4010 C CE  . LYS A 0 531 . -79.821  22.757  51.904   1.00 35.64 531 A 1 
ATOM 4011 N NZ  . LYS A 0 531 . -78.781  23.176  52.874   1.00 35.64 531 A 1 
ATOM 4012 N N   . ASP A 0 532 . -80.444  18.874  46.180   1.00 36.78 532 A 1 
ATOM 4013 C CA  . ASP A 0 532 . -79.748  18.164  45.110   1.00 36.78 532 A 1 
ATOM 4014 C C   . ASP A 0 532 . -78.275  17.970  45.492   1.00 36.78 532 A 1 
ATOM 4015 C CB  . ASP A 0 532 . -79.877  18.953  43.797   1.00 36.78 532 A 1 
ATOM 4016 O O   . ASP A 0 532 . -77.445  18.863  45.315   1.00 36.78 532 A 1 
ATOM 4017 C CG  . ASP A 0 532 . -81.329  19.095  43.343   1.00 36.78 532 A 1 
ATOM 4018 O OD1 . ASP A 0 532 . -81.990  18.045  43.189   1.00 36.78 532 A 1 
ATOM 4019 O OD2 . ASP A 0 532 . -81.771  20.256  43.195   1.00 36.78 532 A 1 
ATOM 4020 N N   . GLY A 0 533 . -77.952  16.813  46.069   1.00 36.80 533 A 1 
ATOM 4021 C CA  . GLY A 0 533 . -76.573  16.436  46.343   1.00 36.80 533 A 1 
ATOM 4022 C C   . GLY A 0 533 . -75.845  16.194  45.027   1.00 36.80 533 A 1 
ATOM 4023 O O   . GLY A 0 533 . -76.215  15.287  44.280   1.00 36.80 533 A 1 
ATOM 4024 N N   . GLN A 0 534 . -74.812  16.988  44.741   1.00 39.74 534 A 1 
ATOM 4025 C CA  . GLN A 0 534 . -73.914  16.733  43.619   1.00 39.74 534 A 1 
ATOM 4026 C C   . GLN A 0 534 . -73.296  15.337  43.794   1.00 39.74 534 A 1 
ATOM 4027 C CB  . GLN A 0 534 . -72.819  17.813  43.532   1.00 39.74 534 A 1 
ATOM 4028 O O   . GLN A 0 534 . -72.503  15.112  44.707   1.00 39.74 534 A 1 
ATOM 4029 C CG  . GLN A 0 534 . -73.324  19.219  43.158   1.00 39.74 534 A 1 
ATOM 4030 C CD  . GLN A 0 534 . -73.867  20.056  44.318   1.00 39.74 534 A 1 
ATOM 4031 N NE2 . GLN A 0 534 . -74.258  21.284  44.059   1.00 39.74 534 A 1 
ATOM 4032 O OE1 . GLN A 0 534 . -73.946  19.653  45.467   1.00 39.74 534 A 1 
ATOM 4033 N N   . ALA A 0 535 . -73.692  14.388  42.943   1.00 40.24 535 A 1 
ATOM 4034 C CA  . ALA A 0 535 . -73.198  13.020  43.011   1.00 40.24 535 A 1 
ATOM 4035 C C   . ALA A 0 535 . -71.711  12.996  42.628   1.00 40.24 535 A 1 
ATOM 4036 C CB  . ALA A 0 535 . -74.065  12.126  42.114   1.00 40.24 535 A 1 
ATOM 4037 O O   . ALA A 0 535 . -71.362  13.243  41.473   1.00 40.24 535 A 1 
ATOM 4038 N N   . GLY A 0 536 . -70.842  12.731  43.607   1.00 42.28 536 A 1 
ATOM 4039 C CA  . GLY A 0 536 . -69.399  12.656  43.391   1.00 42.28 536 A 1 
ATOM 4040 C C   . GLY A 0 536 . -69.050  11.540  42.409   1.00 42.28 536 A 1 
ATOM 4041 O O   . GLY A 0 536 . -69.480  10.400  42.595   1.00 42.28 536 A 1 
ATOM 4042 N N   . TYR A 0 537 . -68.290  11.882  41.374   1.00 39.93 537 A 1 
ATOM 4043 C CA  . TYR A 0 537 . -67.644  10.923  40.485   1.00 39.93 537 A 1 
ATOM 4044 C C   . TYR A 0 537 . -66.475  10.287  41.240   1.00 39.93 537 A 1 
ATOM 4045 C CB  . TYR A 0 537 . -67.178  11.678  39.231   1.00 39.93 537 A 1 
ATOM 4046 O O   . TYR A 0 537 . -65.661  11.017  41.802   1.00 39.93 537 A 1 
ATOM 4047 C CG  . TYR A 0 537 . -66.529  10.826  38.158   1.00 39.93 537 A 1 
ATOM 4048 C CD1 . TYR A 0 537 . -65.124  10.756  38.059   1.00 39.93 537 A 1 
ATOM 4049 C CD2 . TYR A 0 537 . -67.334  10.135  37.231   1.00 39.93 537 A 1 
ATOM 4050 C CE1 . TYR A 0 537 . -64.523  10.001  37.032   1.00 39.93 537 A 1 
ATOM 4051 C CE2 . TYR A 0 537 . -66.736  9.385   36.199   1.00 39.93 537 A 1 
ATOM 4052 O OH  . TYR A 0 537 . -64.769  8.592   35.094   1.00 39.93 537 A 1 
ATOM 4053 C CZ  . TYR A 0 537 . -65.330  9.317   36.097   1.00 39.93 537 A 1 
ATOM 4054 N N   . TRP A 0 538 . -66.407  8.958   41.267   1.00 47.90 538 A 1 
ATOM 4055 C CA  . TRP A 0 538 . -65.271  8.225   41.819   1.00 47.90 538 A 1 
ATOM 4056 C C   . TRP A 0 538 . -64.658  7.399   40.694   1.00 47.90 538 A 1 
ATOM 4057 C CB  . TRP A 0 538 . -65.689  7.382   43.031   1.00 47.90 538 A 1 
ATOM 4058 O O   . TRP A 0 538 . -65.295  6.506   40.136   1.00 47.90 538 A 1 
ATOM 4059 C CG  . TRP A 0 538 . -66.005  8.175   44.264   1.00 47.90 538 A 1 
ATOM 4060 C CD1 . TRP A 0 538 . -67.207  8.716   44.558   1.00 47.90 538 A 1 
ATOM 4061 C CD2 . TRP A 0 538 . -65.117  8.549   45.364   1.00 47.90 538 A 1 
ATOM 4062 C CE2 . TRP A 0 538 . -65.861  9.337   46.294   1.00 47.90 538 A 1 
ATOM 4063 C CE3 . TRP A 0 538 . -63.757  8.322   45.665   1.00 47.90 538 A 1 
ATOM 4064 N NE1 . TRP A 0 538 . -67.128  9.402   45.755   1.00 47.90 538 A 1 
ATOM 4065 C CH2 . TRP A 0 538 . -63.929  9.628   47.725   1.00 47.90 538 A 1 
ATOM 4066 C CZ2 . TRP A 0 538 . -65.287  9.877   47.457   1.00 47.90 538 A 1 
ATOM 4067 C CZ3 . TRP A 0 538 . -63.173  8.848   46.833   1.00 47.90 538 A 1 
ATOM 4068 N N   . GLY A 0 539 . -63.427  7.743   40.337   1.00 56.88 539 A 1 
ATOM 4069 C CA  . GLY A 0 539 . -62.641  7.014   39.358   1.00 56.88 539 A 1 
ATOM 4070 C C   . GLY A 0 539 . -61.212  6.876   39.853   1.00 56.88 539 A 1 
ATOM 4071 O O   . GLY A 0 539 . -60.630  7.848   40.345   1.00 56.88 539 A 1 
ATOM 4072 N N   . LYS A 0 540 . -60.656  5.671   39.728   1.00 62.43 540 A 1 
ATOM 4073 C CA  . LYS A 0 540 . -59.218  5.441   39.879   1.00 62.43 540 A 1 
ATOM 4074 C C   . LYS A 0 540 . -58.667  5.039   38.525   1.00 62.43 540 A 1 
ATOM 4075 C CB  . LYS A 0 540 . -58.904  4.368   40.928   1.00 62.43 540 A 1 
ATOM 4076 O O   . LYS A 0 540 . -59.123  4.045   37.955   1.00 62.43 540 A 1 
ATOM 4077 C CG  . LYS A 0 540 . -59.386  4.735   42.333   1.00 62.43 540 A 1 
ATOM 4078 C CD  . LYS A 0 540 . -58.894  3.671   43.318   1.00 62.43 540 A 1 
ATOM 4079 C CE  . LYS A 0 540 . -59.326  4.030   44.738   1.00 62.43 540 A 1 
ATOM 4080 N NZ  . LYS A 0 540 . -58.744  3.081   45.714   1.00 62.43 540 A 1 
ATOM 4081 N N   . SER A 0 541 . -57.683  5.796   38.062   1.00 68.03 541 A 1 
ATOM 4082 C CA  . SER A 0 541 . -56.886  5.468   36.887   1.00 68.03 541 A 1 
ATOM 4083 C C   . SER A 0 541 . -55.419  5.404   37.278   1.00 68.03 541 A 1 
ATOM 4084 C CB  . SER A 0 541 . -57.095  6.498   35.773   1.00 68.03 541 A 1 
ATOM 4085 O O   . SER A 0 541 . -54.938  6.310   37.970   1.00 68.03 541 A 1 
ATOM 4086 O OG  . SER A 0 541 . -56.737  7.793   36.226   1.00 68.03 541 A 1 
ATOM 4087 N N   . GLY A 0 542 . -54.725  4.379   36.808   1.00 73.83 542 A 1 
ATOM 4088 C CA  . GLY A 0 542 . -53.273  4.292   36.863   1.00 73.83 542 A 1 
ATOM 4089 C C   . GLY A 0 542 . -52.702  3.968   35.491   1.00 73.83 542 A 1 
ATOM 4090 O O   . GLY A 0 542 . -53.437  3.578   34.576   1.00 73.83 542 A 1 
ATOM 4091 N N   . SER A 0 543 . -51.405  4.194   35.364   1.00 77.87 543 A 1 
ATOM 4092 C CA  . SER A 0 543 . -50.586  3.590   34.327   1.00 77.87 543 A 1 
ATOM 4093 C C   . SER A 0 543 . -49.177  3.381   34.849   1.00 77.87 543 A 1 
ATOM 4094 C CB  . SER A 0 543 . -50.527  4.441   33.057   1.00 77.87 543 A 1 
ATOM 4095 O O   . SER A 0 543 . -48.654  4.267   35.536   1.00 77.87 543 A 1 
ATOM 4096 O OG  . SER A 0 543 . -49.975  5.728   33.323   1.00 77.87 543 A 1 
ATOM 4097 N N   . ASP A 0 544 . -48.605  2.274   34.431   1.00 78.99 544 A 1 
ATOM 4098 C CA  . ASP A 0 544 . -47.287  1.752   34.741   1.00 78.99 544 A 1 
ATOM 4099 C C   . ASP A 0 544 . -46.498  1.789   33.419   1.00 78.99 544 A 1 
ATOM 4100 C CB  . ASP A 0 544 . -47.377  0.300   35.286   1.00 78.99 544 A 1 
ATOM 4101 O O   . ASP A 0 544 . -47.091  1.701   32.339   1.00 78.99 544 A 1 
ATOM 4102 C CG  . ASP A 0 544 . -48.589  -0.115  36.160   1.00 78.99 544 A 1 
ATOM 4103 O OD1 . ASP A 0 544 . -49.740  0.358   35.944   1.00 78.99 544 A 1 
ATOM 4104 O OD2 . ASP A 0 544 . -48.388  -0.926  37.092   1.00 78.99 544 A 1 
ATOM 4105 N N   . PHE A 0 545 . -45.189  1.987   33.482   1.00 79.18 545 A 1 
ATOM 4106 C CA  . PHE A 0 545 . -44.303  1.857   32.329   1.00 79.18 545 A 1 
ATOM 4107 C C   . PHE A 0 545 . -42.955  1.391   32.844   1.00 79.18 545 A 1 
ATOM 4108 C CB  . PHE A 0 545 . -44.161  3.199   31.584   1.00 79.18 545 A 1 
ATOM 4109 O O   . PHE A 0 545 . -42.266  2.185   33.495   1.00 79.18 545 A 1 
ATOM 4110 C CG  . PHE A 0 545 . -43.140  3.192   30.452   1.00 79.18 545 A 1 
ATOM 4111 C CD1 . PHE A 0 545 . -41.837  3.692   30.660   1.00 79.18 545 A 1 
ATOM 4112 C CD2 . PHE A 0 545 . -43.474  2.642   29.200   1.00 79.18 545 A 1 
ATOM 4113 C CE1 . PHE A 0 545 . -40.886  3.656   29.622   1.00 79.18 545 A 1 
ATOM 4114 C CE2 . PHE A 0 545 . -42.526  2.612   28.161   1.00 79.18 545 A 1 
ATOM 4115 C CZ  . PHE A 0 545 . -41.232  3.118   28.369   1.00 79.18 545 A 1 
ATOM 4116 N N   . ASP A 0 546 . -42.603  0.146   32.548   1.00 83.22 546 A 1 
ATOM 4117 C CA  . ASP A 0 546 . -41.260  -0.360  32.760   1.00 83.22 546 A 1 
ATOM 4118 C C   . ASP A 0 546 . -40.557  -0.525  31.400   1.00 83.22 546 A 1 
ATOM 4119 C CB  . ASP A 0 546 . -41.263  -1.630  33.636   1.00 83.22 546 A 1 
ATOM 4120 O O   . ASP A 0 546 . -41.155  -0.801  30.355   1.00 83.22 546 A 1 
ATOM 4121 C CG  . ASP A 0 546 . -41.786  -1.443  35.077   1.00 83.22 546 A 1 
ATOM 4122 O OD1 . ASP A 0 546 . -41.769  -0.296  35.592   1.00 83.22 546 A 1 
ATOM 4123 O OD2 . ASP A 0 546 . -42.086  -2.468  35.740   1.00 83.22 546 A 1 
ATOM 4124 N N   . SER A 0 547 . -39.248  -0.288  31.387   1.00 83.64 547 A 1 
ATOM 4125 C CA  . SER A 0 547 . -38.412  -0.506  30.207   1.00 83.64 547 A 1 
ATOM 4126 C C   . SER A 0 547 . -37.027  -0.971  30.624   1.00 83.64 547 A 1 
ATOM 4127 C CB  . SER A 0 547 . -38.349  0.758   29.341   1.00 83.64 547 A 1 
ATOM 4128 O O   . SER A 0 547 . -36.499  -0.555  31.658   1.00 83.64 547 A 1 
ATOM 4129 O OG  . SER A 0 547 . -37.532  0.548   28.204   1.00 83.64 547 A 1 
ATOM 4130 N N   . TRP A 0 548 . -36.421  -1.840  29.818   1.00 88.67 548 A 1 
ATOM 4131 C CA  . TRP A 0 548 . -35.031  -2.262  29.979   1.00 88.67 548 A 1 
ATOM 4132 C C   . TRP A 0 548 . -34.336  -2.337  28.623   1.00 88.67 548 A 1 
ATOM 4133 C CB  . TRP A 0 548 . -34.932  -3.577  30.790   1.00 88.67 548 A 1 
ATOM 4134 O O   . TRP A 0 548 . -34.945  -2.725  27.626   1.00 88.67 548 A 1 
ATOM 4135 C CG  . TRP A 0 548 . -34.302  -4.756  30.099   1.00 88.67 548 A 1 
ATOM 4136 C CD1 . TRP A 0 548 . -32.979  -4.899  29.855   1.00 88.67 548 A 1 
ATOM 4137 C CD2 . TRP A 0 548 . -34.945  -5.911  29.474   1.00 88.67 548 A 1 
ATOM 4138 C CE2 . TRP A 0 548 . -33.946  -6.670  28.791   1.00 88.67 548 A 1 
ATOM 4139 C CE3 . TRP A 0 548 . -36.272  -6.381  29.385   1.00 88.67 548 A 1 
ATOM 4140 N NE1 . TRP A 0 548 . -32.768  -6.000  29.050   1.00 88.67 548 A 1 
ATOM 4141 C CH2 . TRP A 0 548 . -35.588  -8.241  27.953   1.00 88.67 548 A 1 
ATOM 4142 C CZ2 . TRP A 0 548 . -34.251  -7.812  28.033   1.00 88.67 548 A 1 
ATOM 4143 C CZ3 . TRP A 0 548 . -36.592  -7.532  28.638   1.00 88.67 548 A 1 
ATOM 4144 N N   . GLY A 0 549 . -33.038  -2.032  28.613   1.00 90.38 549 A 1 
ATOM 4145 C CA  . GLY A 0 549 . -32.178  -2.254  27.459   1.00 90.38 549 A 1 
ATOM 4146 C C   . GLY A 0 549 . -30.807  -2.834  27.800   1.00 90.38 549 A 1 
ATOM 4147 O O   . GLY A 0 549 . -30.348  -2.807  28.950   1.00 90.38 549 A 1 
ATOM 4148 N N   . ARG A 0 550 . -30.165  -3.389  26.772   1.00 92.26 550 A 1 
ATOM 4149 C CA  . ARG A 0 550 . -28.785  -3.868  26.774   1.00 92.26 550 A 1 
ATOM 4150 C C   . ARG A 0 550 . -28.130  -3.565  25.427   1.00 92.26 550 A 1 
ATOM 4151 C CB  . ARG A 0 550 . -28.761  -5.363  27.108   1.00 92.26 550 A 1 
ATOM 4152 O O   . ARG A 0 550 . -28.595  -4.075  24.416   1.00 92.26 550 A 1 
ATOM 4153 C CG  . ARG A 0 550 . -27.329  -5.911  27.122   1.00 92.26 550 A 1 
ATOM 4154 C CD  . ARG A 0 550 . -27.335  -7.331  27.690   1.00 92.26 550 A 1 
ATOM 4155 N NE  . ARG A 0 550 . -25.963  -7.853  27.786   1.00 92.26 550 A 1 
ATOM 4156 N NH1 . ARG A 0 550 . -26.092  -9.509  26.210   1.00 92.26 550 A 1 
ATOM 4157 N NH2 . ARG A 0 550 . -24.152  -9.069  27.188   1.00 92.26 550 A 1 
ATOM 4158 C CZ  . ARG A 0 550 . -25.419  -8.817  27.083   1.00 92.26 550 A 1 
ATOM 4159 N N   . ASP A 0 551 . -27.046  -2.807  25.477   1.00 92.13 551 A 1 
ATOM 4160 C CA  . ASP A 0 551 . -26.177  -2.392  24.367   1.00 92.13 551 A 1 
ATOM 4161 C C   . ASP A 0 551 . -24.874  -3.217  24.456   1.00 92.13 551 A 1 
ATOM 4162 C CB  . ASP A 0 551 . -25.990  -0.867  24.522   1.00 92.13 551 A 1 
ATOM 4163 O O   . ASP A 0 551 . -24.378  -3.472  25.560   1.00 92.13 551 A 1 
ATOM 4164 C CG  . ASP A 0 551 . -24.907  -0.177  23.677   1.00 92.13 551 A 1 
ATOM 4165 O OD1 . ASP A 0 551 . -23.985  -0.877  23.197   1.00 92.13 551 A 1 
ATOM 4166 O OD2 . ASP A 0 551 . -24.921  1.078   23.687   1.00 92.13 551 A 1 
ATOM 4167 N N   . GLN A 0 552 . -24.352  -3.712  23.328   1.00 92.74 552 A 1 
ATOM 4168 C CA  . GLN A 0 552 . -23.137  -4.543  23.266   1.00 92.74 552 A 1 
ATOM 4169 C C   . GLN A 0 552 . -22.215  -4.151  22.105   1.00 92.74 552 A 1 
ATOM 4170 C CB  . GLN A 0 552 . -23.492  -6.028  23.170   1.00 92.74 552 A 1 
ATOM 4171 O O   . GLN A 0 552 . -21.952  -4.931  21.182   1.00 92.74 552 A 1 
ATOM 4172 C CG  . GLN A 0 552 . -23.959  -6.686  24.464   1.00 92.74 552 A 1 
ATOM 4173 C CD  . GLN A 0 552 . -24.441  -8.080  24.104   1.00 92.74 552 A 1 
ATOM 4174 N NE2 . GLN A 0 552 . -25.601  -8.168  23.489   1.00 92.74 552 A 1 
ATOM 4175 O OE1 . GLN A 0 552 . -23.836  -9.108  24.420   1.00 92.74 552 A 1 
ATOM 4176 N N   . ASP A 0 553 . -21.650  -2.961  22.214   1.00 93.66 553 A 1 
ATOM 4177 C CA  . ASP A 0 553 . -20.649  -2.443  21.291   1.00 93.66 553 A 1 
ATOM 4178 C C   . ASP A 0 553 . -19.348  -3.298  21.246   1.00 93.66 553 A 1 
ATOM 4179 C CB  . ASP A 0 553 . -20.384  -0.980  21.701   1.00 93.66 553 A 1 
ATOM 4180 O O   . ASP A 0 553 . -18.775  -3.702  22.267   1.00 93.66 553 A 1 
ATOM 4181 C CG  . ASP A 0 553 . -20.189  -0.011  20.535   1.00 93.66 553 A 1 
ATOM 4182 O OD1 . ASP A 0 553 . -19.890  -0.483  19.409   1.00 93.66 553 A 1 
ATOM 4183 O OD2 . ASP A 0 553 . -20.113  1.215   20.790   1.00 93.66 553 A 1 
ATOM 4184 N N   . LEU A 0 554 . -18.813  -3.556  20.045   1.00 95.26 554 A 1 
ATOM 4185 C CA  . LEU A 0 554 . -17.498  -4.177  19.812   1.00 95.26 554 A 1 
ATOM 4186 C C   . LEU A 0 554 . -16.794  -3.536  18.612   1.00 95.26 554 A 1 
ATOM 4187 C CB  . LEU A 0 554 . -17.653  -5.704  19.616   1.00 95.26 554 A 1 
ATOM 4188 O O   . LEU A 0 554 . -17.112  -3.821  17.457   1.00 95.26 554 A 1 
ATOM 4189 C CG  . LEU A 0 554 . -16.366  -6.450  19.189   1.00 95.26 554 A 1 
ATOM 4190 C CD1 . LEU A 0 554 . -15.262  -6.417  20.249   1.00 95.26 554 A 1 
ATOM 4191 C CD2 . LEU A 0 554 . -16.657  -7.921  18.887   1.00 95.26 554 A 1 
ATOM 4192 N N   . SER A 0 555 . -15.702  -2.800  18.854   1.00 97.39 555 A 1 
ATOM 4193 C CA  . SER A 0 555 . -14.824  -2.308  17.784   1.00 97.39 555 A 1 
ATOM 4194 C C   . SER A 0 555 . -13.410  -2.881  17.851   1.00 97.39 555 A 1 
ATOM 4195 C CB  . SER A 0 555 . -14.809  -0.780  17.700   1.00 97.39 555 A 1 
ATOM 4196 O O   . SER A 0 555 . -12.685  -2.731  18.835   1.00 97.39 555 A 1 
ATOM 4197 O OG  . SER A 0 555 . -14.189  -0.407  16.467   1.00 97.39 555 A 1 
ATOM 4198 N N   . ILE A 0 556 . -12.958  -3.466  16.740   1.00 97.30 556 A 1 
ATOM 4199 C CA  . ILE A 0 556 . -11.584  -3.941  16.550   1.00 97.30 556 A 1 
ATOM 4200 C C   . ILE A 0 556 . -10.940  -3.145  15.418   1.00 97.30 556 A 1 
ATOM 4201 C CB  . ILE A 0 556 . -11.538  -5.465  16.293   1.00 97.30 556 A 1 
ATOM 4202 O O   . ILE A 0 556 . -11.513  -3.011  14.341   1.00 97.30 556 A 1 
ATOM 4203 C CG1 . ILE A 0 556 . -12.223  -6.238  17.446   1.00 97.30 556 A 1 
ATOM 4204 C CG2 . ILE A 0 556 . -10.076  -5.924  16.105   1.00 97.30 556 A 1 
ATOM 4205 C CD1 . ILE A 0 556 . -12.310  -7.755  17.235   1.00 97.30 556 A 1 
ATOM 4206 N N   . LYS A 0 557 . -9.725   -2.640  15.640   1.00 96.92 557 A 1 
ATOM 4207 C CA  . LYS A 0 557 . -8.891   -2.007  14.609   1.00 96.92 557 A 1 
ATOM 4208 C C   . LYS A 0 557 . -7.502   -2.633  14.646   1.00 96.92 557 A 1 
ATOM 4209 C CB  . LYS A 0 557 . -8.882   -0.476  14.785   1.00 96.92 557 A 1 
ATOM 4210 O O   . LYS A 0 557 . -6.806   -2.555  15.657   1.00 96.92 557 A 1 
ATOM 4211 C CG  . LYS A 0 557 . -10.276  0.124   14.510   1.00 96.92 557 A 1 
ATOM 4212 C CD  . LYS A 0 557 . -10.332  1.649   14.685   1.00 96.92 557 A 1 
ATOM 4213 C CE  . LYS A 0 557 . -11.702  2.215   14.257   1.00 96.92 557 A 1 
ATOM 4214 N NZ  . LYS A 0 557 . -12.836  1.819   15.146   1.00 96.92 557 A 1 
ATOM 4215 N N   . GLU A 0 558 . -7.121   -3.282  13.559   1.00 96.26 558 A 1 
ATOM 4216 C CA  . GLU A 0 558 . -5.851   -3.984  13.375   1.00 96.26 558 A 1 
ATOM 4217 C C   . GLU A 0 558 . -5.144   -3.420  12.144   1.00 96.26 558 A 1 
ATOM 4218 C CB  . GLU A 0 558 . -6.119   -5.493  13.207   1.00 96.26 558 A 1 
ATOM 4219 O O   . GLU A 0 558 . -5.770   -3.281  11.096   1.00 96.26 558 A 1 
ATOM 4220 C CG  . GLU A 0 558 . -6.444   -6.175  14.546   1.00 96.26 558 A 1 
ATOM 4221 C CD  . GLU A 0 558 . -7.134   -7.543  14.421   1.00 96.26 558 A 1 
ATOM 4222 O OE1 . GLU A 0 558 . -7.551   -8.084  15.475   1.00 96.26 558 A 1 
ATOM 4223 O OE2 . GLU A 0 558 . -7.316   -8.086  13.309   1.00 96.26 558 A 1 
ATOM 4224 N N   . SER A 0 559 . -3.850   -3.125  12.246   1.00 96.86 559 A 1 
ATOM 4225 C CA  . SER A 0 559 . -3.011   -2.818  11.088   1.00 96.86 559 A 1 
ATOM 4226 C C   . SER A 0 559 . -1.637   -3.470  11.192   1.00 96.86 559 A 1 
ATOM 4227 C CB  . SER A 0 559 . -2.906   -1.311  10.811   1.00 96.86 559 A 1 
ATOM 4228 O O   . SER A 0 559 . -1.120   -3.726  12.284   1.00 96.86 559 A 1 
ATOM 4229 O OG  . SER A 0 559 . -2.115   -0.635  11.771   1.00 96.86 559 A 1 
ATOM 4230 N N   . TYR A 0 560 . -1.062   -3.762  10.034   1.00 96.54 560 A 1 
ATOM 4231 C CA  . TYR A 0 560 . 0.302    -4.229  9.856    1.00 96.54 560 A 1 
ATOM 4232 C C   . TYR A 0 560 . 0.893    -3.492  8.662    1.00 96.54 560 A 1 
ATOM 4233 C CB  . TYR A 0 560 . 0.320    -5.744  9.622    1.00 96.54 560 A 1 
ATOM 4234 O O   . TYR A 0 560 . 0.311    -3.528  7.582    1.00 96.54 560 A 1 
ATOM 4235 C CG  . TYR A 0 560 . 1.668    -6.278  9.173    1.00 96.54 560 A 1 
ATOM 4236 C CD1 . TYR A 0 560 . 1.919    -6.500  7.804    1.00 96.54 560 A 1 
ATOM 4237 C CD2 . TYR A 0 560 . 2.690    -6.498  10.117   1.00 96.54 560 A 1 
ATOM 4238 C CE1 . TYR A 0 560 . 3.175    -6.979  7.384    1.00 96.54 560 A 1 
ATOM 4239 C CE2 . TYR A 0 560 . 3.950    -6.971  9.701    1.00 96.54 560 A 1 
ATOM 4240 O OH  . TYR A 0 560 . 5.395    -7.712  7.929    1.00 96.54 560 A 1 
ATOM 4241 C CZ  . TYR A 0 560 . 4.190    -7.225  8.333    1.00 96.54 560 A 1 
ATOM 4242 N N   . ASP A 0 561 . 2.045    -2.867  8.857    1.00 95.70 561 A 1 
ATOM 4243 C CA  . ASP A 0 561 . 2.758    -2.126  7.827    1.00 95.70 561 A 1 
ATOM 4244 C C   . ASP A 0 561 . 4.212    -2.589  7.808    1.00 95.70 561 A 1 
ATOM 4245 C CB  . ASP A 0 561 . 2.654    -0.617  8.094    1.00 95.70 561 A 1 
ATOM 4246 O O   . ASP A 0 561 . 4.865    -2.670  8.851    1.00 95.70 561 A 1 
ATOM 4247 C CG  . ASP A 0 561 . 1.214    -0.106  7.991    1.00 95.70 561 A 1 
ATOM 4248 O OD1 . ASP A 0 561 . 0.662    -0.186  6.870    1.00 95.70 561 A 1 
ATOM 4249 O OD2 . ASP A 0 561 . 0.672    0.369   9.016    1.00 95.70 561 A 1 
ATOM 4250 N N   . ARG A 0 562 . 4.730    -2.888  6.619    1.00 95.62 562 A 1 
ATOM 4251 C CA  . ARG A 0 562 . 6.135    -3.220  6.403    1.00 95.62 562 A 1 
ATOM 4252 C C   . ARG A 0 562 . 6.690    -2.417  5.248    1.00 95.62 562 A 1 
ATOM 4253 C CB  . ARG A 0 562 . 6.274    -4.722  6.167    1.00 95.62 562 A 1 
ATOM 4254 O O   . ARG A 0 562 . 6.232    -2.577  4.118    1.00 95.62 562 A 1 
ATOM 4255 C CG  . ARG A 0 562 . 7.722    -5.077  5.801    1.00 95.62 562 A 1 
ATOM 4256 C CD  . ARG A 0 562 . 7.899    -6.585  5.763    1.00 95.62 562 A 1 
ATOM 4257 N NE  . ARG A 0 562 . 7.191    -7.183  4.613    1.00 95.62 562 A 1 
ATOM 4258 N NH1 . ARG A 0 562 . 8.615    -8.937  4.390    1.00 95.62 562 A 1 
ATOM 4259 N NH2 . ARG A 0 562 . 6.884    -8.767  2.993    1.00 95.62 562 A 1 
ATOM 4260 C CZ  . ARG A 0 562 . 7.557    -8.283  3.997    1.00 95.62 562 A 1 
ATOM 4261 N N   . THR A 0 563 . 7.739    -1.646  5.507    1.00 95.38 563 A 1 
ATOM 4262 C CA  . THR A 0 563 . 8.419    -0.836  4.498    1.00 95.38 563 A 1 
ATOM 4263 C C   . THR A 0 563 . 9.898    -1.193  4.429    1.00 95.38 563 A 1 
ATOM 4264 C CB  . THR A 0 563 . 8.261    0.663   4.780    1.00 95.38 563 A 1 
ATOM 4265 O O   . THR A 0 563 . 10.624   -1.107  5.416    1.00 95.38 563 A 1 
ATOM 4266 C CG2 . THR A 0 563 . 8.753    1.498   3.600    1.00 95.38 563 A 1 
ATOM 4267 O OG1 . THR A 0 563 . 6.929    1.057   5.008    1.00 95.38 563 A 1 
ATOM 4268 N N   . TRP A 0 564 . 10.376   -1.509  3.229    1.00 94.28 564 A 1 
ATOM 4269 C CA  . TRP A 0 564 . 11.781   -1.770  2.944    1.00 94.28 564 A 1 
ATOM 4270 C C   . TRP A 0 564 . 12.272   -0.882  1.808    1.00 94.28 564 A 1 
ATOM 4271 C CB  . TRP A 0 564 . 11.954   -3.241  2.592    1.00 94.28 564 A 1 
ATOM 4272 O O   . TRP A 0 564 . 11.709   -0.878  0.713    1.00 94.28 564 A 1 
ATOM 4273 C CG  . TRP A 0 564 . 13.364   -3.672  2.352    1.00 94.28 564 A 1 
ATOM 4274 C CD1 . TRP A 0 564 . 14.228   -4.009  3.331    1.00 94.28 564 A 1 
ATOM 4275 C CD2 . TRP A 0 564 . 14.045   -3.950  1.093    1.00 94.28 564 A 1 
ATOM 4276 C CE2 . TRP A 0 564 . 15.263   -4.627  1.397    1.00 94.28 564 A 1 
ATOM 4277 C CE3 . TRP A 0 564 . 13.716   -3.796  -0.272   1.00 94.28 564 A 1 
ATOM 4278 N NE1 . TRP A 0 564 . 15.363   -4.560  2.775    1.00 94.28 564 A 1 
ATOM 4279 C CH2 . TRP A 0 564 . 15.675   -5.087  -0.952   1.00 94.28 564 A 1 
ATOM 4280 C CZ2 . TRP A 0 564 . 16.038   -5.242  0.400    1.00 94.28 564 A 1 
ATOM 4281 C CZ3 . TRP A 0 564 . 14.533   -4.337  -1.285   1.00 94.28 564 A 1 
ATOM 4282 N N   . ALA A 0 565 . 13.358   -0.149  2.031    1.00 93.56 565 A 1 
ATOM 4283 C CA  . ALA A 0 565 . 13.943   0.724   1.023    1.00 93.56 565 A 1 
ATOM 4284 C C   . ALA A 0 565 . 15.456   0.536   0.920    1.00 93.56 565 A 1 
ATOM 4285 C CB  . ALA A 0 565 . 13.549   2.178   1.305    1.00 93.56 565 A 1 
ATOM 4286 O O   . ALA A 0 565 . 16.153   0.356   1.918    1.00 93.56 565 A 1 
ATOM 4287 N N   . LYS A 0 566 . 15.986   0.637   -0.298   1.00 95.43 566 A 1 
ATOM 4288 C CA  . LYS A 0 566 . 17.425   0.676   -0.577   1.00 95.43 566 A 1 
ATOM 4289 C C   . LYS A 0 566 . 17.751   1.779   -1.567   1.00 95.43 566 A 1 
ATOM 4290 C CB  . LYS A 0 566 . 17.921   -0.678  -1.100   1.00 95.43 566 A 1 
ATOM 4291 O O   . LYS A 0 566 . 17.034   1.942   -2.553   1.00 95.43 566 A 1 
ATOM 4292 C CG  . LYS A 0 566 . 18.009   -1.709  0.028    1.00 95.43 566 A 1 
ATOM 4293 C CD  . LYS A 0 566 . 18.671   -2.991  -0.474   1.00 95.43 566 A 1 
ATOM 4294 C CE  . LYS A 0 566 . 18.924   -3.905  0.724    1.00 95.43 566 A 1 
ATOM 4295 N NZ  . LYS A 0 566 . 19.438   -5.222  0.286    1.00 95.43 566 A 1 
ATOM 4296 N N   . SER A 0 567 . 18.860   2.476   -1.344   1.00 94.00 567 A 1 
ATOM 4297 C CA  . SER A 0 567 . 19.467   3.352   -2.345   1.00 94.00 567 A 1 
ATOM 4298 C C   . SER A 0 567 . 20.952   3.052   -2.507   1.00 94.00 567 A 1 
ATOM 4299 C CB  . SER A 0 567 . 19.202   4.839   -2.069   1.00 94.00 567 A 1 
ATOM 4300 O O   . SER A 0 567 . 21.650   2.769   -1.532   1.00 94.00 567 A 1 
ATOM 4301 O OG  . SER A 0 567 . 20.035   5.388   -1.065   1.00 94.00 567 A 1 
ATOM 4302 N N   . TYR A 0 568 . 21.416   3.138   -3.746   1.00 92.06 568 A 1 
ATOM 4303 C CA  . TYR A 0 568 . 22.818   3.156   -4.132   1.00 92.06 568 A 1 
ATOM 4304 C C   . TYR A 0 568 . 23.034   4.414   -4.959   1.00 92.06 568 A 1 
ATOM 4305 C CB  . TYR A 0 568 . 23.166   1.910   -4.955   1.00 92.06 568 A 1 
ATOM 4306 O O   . TYR A 0 568 . 22.296   4.632   -5.916   1.00 92.06 568 A 1 
ATOM 4307 C CG  . TYR A 0 568 . 22.969   0.605   -4.214   1.00 92.06 568 A 1 
ATOM 4308 C CD1 . TYR A 0 568 . 24.031   0.060   -3.471   1.00 92.06 568 A 1 
ATOM 4309 C CD2 . TYR A 0 568 . 21.722   -0.050  -4.252   1.00 92.06 568 A 1 
ATOM 4310 C CE1 . TYR A 0 568 . 23.851   -1.140  -2.759   1.00 92.06 568 A 1 
ATOM 4311 C CE2 . TYR A 0 568 . 21.533   -1.249  -3.537   1.00 92.06 568 A 1 
ATOM 4312 O OH  . TYR A 0 568 . 22.428   -2.947  -2.086   1.00 92.06 568 A 1 
ATOM 4313 C CZ  . TYR A 0 568 . 22.598   -1.792  -2.788   1.00 92.06 568 A 1 
ATOM 4314 N N   . ASP A 0 569 . 24.019   5.218   -4.591   1.00 91.20 569 A 1 
ATOM 4315 C CA  . ASP A 0 569 . 24.434   6.407   -5.327   1.00 91.20 569 A 1 
ATOM 4316 C C   . ASP A 0 569 . 25.951   6.304   -5.564   1.00 91.20 569 A 1 
ATOM 4317 C CB  . ASP A 0 569 . 24.044   7.679   -4.544   1.00 91.20 569 A 1 
ATOM 4318 O O   . ASP A 0 569 . 26.670   5.898   -4.644   1.00 91.20 569 A 1 
ATOM 4319 C CG  . ASP A 0 569 . 22.595   7.690   -4.018   1.00 91.20 569 A 1 
ATOM 4320 O OD1 . ASP A 0 569 . 21.640   7.776   -4.832   1.00 91.20 569 A 1 
ATOM 4321 O OD2 . ASP A 0 569 . 22.424   7.625   -2.769   1.00 91.20 569 A 1 
ATOM 4322 N N   . ALA A 0 570 . 26.430   6.639   -6.764   1.00 87.25 570 A 1 
ATOM 4323 C CA  . ALA A 0 570 . 27.856   6.731   -7.083   1.00 87.25 570 A 1 
ATOM 4324 C C   . ALA A 0 570 . 28.165   7.966   -7.947   1.00 87.25 570 A 1 
ATOM 4325 C CB  . ALA A 0 570 . 28.343   5.432   -7.739   1.00 87.25 570 A 1 
ATOM 4326 O O   . ALA A 0 570 . 27.367   8.329   -8.813   1.00 87.25 570 A 1 
ATOM 4327 N N   . GLU A 0 571 . 29.318   8.588   -7.686   1.00 82.00 571 A 1 
ATOM 4328 C CA  . GLU A 0 571 . 29.793   9.845   -8.306   1.00 82.00 571 A 1 
ATOM 4329 C C   . GLU A 0 571 . 30.508   9.670   -9.658   1.00 82.00 571 A 1 
ATOM 4330 C CB  . GLU A 0 571 . 30.732   10.573  -7.323   1.00 82.00 571 A 1 
ATOM 4331 O O   . GLU A 0 571 . 30.949   10.654  -10.233  1.00 82.00 571 A 1 
ATOM 4332 C CG  . GLU A 0 571 . 30.027   11.075  -6.054   1.00 82.00 571 A 1 
ATOM 4333 C CD  . GLU A 0 571 . 31.003   11.755  -5.079   1.00 82.00 571 A 1 
ATOM 4334 O OE1 . GLU A 0 571 . 30.648   12.823  -4.528   1.00 82.00 571 A 1 
ATOM 4335 O OE2 . GLU A 0 571 . 32.065   11.150  -4.786   1.00 82.00 571 A 1 
ATOM 4336 N N   . SER A 0 572 . 30.657   8.431   -10.130  1.00 83.91 572 A 1 
ATOM 4337 C CA  . SER A 0 572 . 30.975   8.070   -11.517  1.00 83.91 572 A 1 
ATOM 4338 C C   . SER A 0 572 . 30.775   6.561   -11.696  1.00 83.91 572 A 1 
ATOM 4339 C CB  . SER A 0 572 . 32.412   8.444   -11.913  1.00 83.91 572 A 1 
ATOM 4340 O O   . SER A 0 572 . 30.797   5.799   -10.713  1.00 83.91 572 A 1 
ATOM 4341 O OG  . SER A 0 572 . 33.345   7.635   -11.225  1.00 83.91 572 A 1 
ATOM 4342 N N   . TYR A 0 573 . 30.576   6.105   -12.933  1.00 82.40 573 A 1 
ATOM 4343 C CA  . TYR A 0 573 . 30.675   4.688   -13.278  1.00 82.40 573 A 1 
ATOM 4344 C C   . TYR A 0 573 . 31.250   4.470   -14.674  1.00 82.40 573 A 1 
ATOM 4345 C CB  . TYR A 0 573 . 29.303   3.996   -13.180  1.00 82.40 573 A 1 
ATOM 4346 O O   . TYR A 0 573 . 30.607   4.845   -15.650  1.00 82.40 573 A 1 
ATOM 4347 C CG  . TYR A 0 573 . 29.361   2.521   -13.549  1.00 82.40 573 A 1 
ATOM 4348 C CD1 . TYR A 0 573 . 28.521   1.959   -14.535  1.00 82.40 573 A 1 
ATOM 4349 C CD2 . TYR A 0 573 . 30.318   1.713   -12.918  1.00 82.40 573 A 1 
ATOM 4350 C CE1 . TYR A 0 573 . 28.601   0.579   -14.833  1.00 82.40 573 A 1 
ATOM 4351 C CE2 . TYR A 0 573 . 30.435   0.357   -13.237  1.00 82.40 573 A 1 
ATOM 4352 O OH  . TYR A 0 573 . 29.578   -1.575  -14.264  1.00 82.40 573 A 1 
ATOM 4353 C CZ  . TYR A 0 573 . 29.544   -0.223  -14.155  1.00 82.40 573 A 1 
ATOM 4354 N N   . ASP A 0 574 . 32.378   3.759   -14.753  1.00 82.88 574 A 1 
ATOM 4355 C CA  . ASP A 0 574 . 33.033   3.411   -16.013  1.00 82.88 574 A 1 
ATOM 4356 C C   . ASP A 0 574 . 33.108   1.891   -16.229  1.00 82.88 574 A 1 
ATOM 4357 C CB  . ASP A 0 574 . 34.446   4.002   -16.091  1.00 82.88 574 A 1 
ATOM 4358 O O   . ASP A 0 574 . 33.531   1.133   -15.347  1.00 82.88 574 A 1 
ATOM 4359 C CG  . ASP A 0 574 . 34.514   5.523   -15.958  1.00 82.88 574 A 1 
ATOM 4360 O OD1 . ASP A 0 574 . 33.621   6.208   -16.502  1.00 82.88 574 A 1 
ATOM 4361 O OD2 . ASP A 0 574 . 35.505   5.961   -15.330  1.00 82.88 574 A 1 
ATOM 4362 N N   . GLU A 0 575 . 32.788   1.448   -17.446  1.00 85.19 575 A 1 
ATOM 4363 C CA  . GLU A 0 575 . 33.199   0.161   -18.016  1.00 85.19 575 A 1 
ATOM 4364 C C   . GLU A 0 575 . 34.021   0.415   -19.281  1.00 85.19 575 A 1 
ATOM 4365 C CB  . GLU A 0 575 . 32.008   -0.740  -18.397  1.00 85.19 575 A 1 
ATOM 4366 O O   . GLU A 0 575 . 33.580   1.158   -20.153  1.00 85.19 575 A 1 
ATOM 4367 C CG  . GLU A 0 575 . 30.955   -0.966  -17.305  1.00 85.19 575 A 1 
ATOM 4368 C CD  . GLU A 0 575 . 29.990   -2.121  -17.633  1.00 85.19 575 A 1 
ATOM 4369 O OE1 . GLU A 0 575 . 28.917   -2.219  -16.993  1.00 85.19 575 A 1 
ATOM 4370 O OE2 . GLU A 0 575 . 30.381   -3.136  -18.257  1.00 85.19 575 A 1 
ATOM 4371 N N   . TRP A 0 576 . 35.180   -0.223  -19.436  1.00 87.62 576 A 1 
ATOM 4372 C CA  . TRP A 0 576 . 35.981   -0.077  -20.657  1.00 87.62 576 A 1 
ATOM 4373 C C   . TRP A 0 576 . 36.727   -1.356  -21.033  1.00 87.62 576 A 1 
ATOM 4374 C CB  . TRP A 0 576 . 36.932   1.123   -20.533  1.00 87.62 576 A 1 
ATOM 4375 O O   . TRP A 0 576 . 37.049   -2.187  -20.180  1.00 87.62 576 A 1 
ATOM 4376 C CG  . TRP A 0 576 . 37.883   1.078   -19.376  1.00 87.62 576 A 1 
ATOM 4377 C CD1 . TRP A 0 576 . 37.670   1.654   -18.172  1.00 87.62 576 A 1 
ATOM 4378 C CD2 . TRP A 0 576 . 39.187   0.428   -19.285  1.00 87.62 576 A 1 
ATOM 4379 C CE2 . TRP A 0 576 . 39.706   0.643   -17.972  1.00 87.62 576 A 1 
ATOM 4380 C CE3 . TRP A 0 576 . 39.986   -0.323  -20.175  1.00 87.62 576 A 1 
ATOM 4381 N NE1 . TRP A 0 576 . 38.742   1.403   -17.339  1.00 87.62 576 A 1 
ATOM 4382 C CH2 . TRP A 0 576 . 41.719   -0.611  -18.477  1.00 87.62 576 A 1 
ATOM 4383 C CZ2 . TRP A 0 576 . 40.950   0.133   -17.563  1.00 87.62 576 A 1 
ATOM 4384 C CZ3 . TRP A 0 576 . 41.237   -0.832  -19.780  1.00 87.62 576 A 1 
ATOM 4385 N N   . ASP A 0 577 . 37.000   -1.490  -22.328  1.00 83.33 577 A 1 
ATOM 4386 C CA  . ASP A 0 577 . 37.817   -2.535  -22.939  1.00 83.33 577 A 1 
ATOM 4387 C C   . ASP A 0 577 . 38.846   -1.878  -23.874  1.00 83.33 577 A 1 
ATOM 4388 C CB  . ASP A 0 577 . 36.906   -3.537  -23.679  1.00 83.33 577 A 1 
ATOM 4389 O O   . ASP A 0 577 . 38.508   -0.980  -24.649  1.00 83.33 577 A 1 
ATOM 4390 C CG  . ASP A 0 577 . 37.562   -4.896  -23.974  1.00 83.33 577 A 1 
ATOM 4391 O OD1 . ASP A 0 577 . 38.766   -5.067  -23.676  1.00 83.33 577 A 1 
ATOM 4392 O OD2 . ASP A 0 577 . 36.822   -5.801  -24.428  1.00 83.33 577 A 1 
ATOM 4393 N N   . ASN A 0 578 . 40.104   -2.302  -23.783  1.00 80.28 578 A 1 
ATOM 4394 C CA  . ASN A 0 578 . 41.175   -1.938  -24.706  1.00 80.28 578 A 1 
ATOM 4395 C C   . ASN A 0 578 . 41.798   -3.217  -25.248  1.00 80.28 578 A 1 
ATOM 4396 C CB  . ASN A 0 578 . 42.237   -1.068  -24.011  1.00 80.28 578 A 1 
ATOM 4397 O O   . ASN A 0 578 . 42.329   -4.020  -24.474  1.00 80.28 578 A 1 
ATOM 4398 C CG  . ASN A 0 578 . 43.383   -0.729  -24.960  1.00 80.28 578 A 1 
ATOM 4399 N ND2 . ASN A 0 578 . 44.537   -1.334  -24.844  1.00 80.28 578 A 1 
ATOM 4400 O OD1 . ASN A 0 578 . 43.255   0.086   -25.845  1.00 80.28 578 A 1 
ATOM 4401 N N   . LYS A 0 579 . 41.784   -3.358  -26.569  1.00 79.41 579 A 1 
ATOM 4402 C CA  . LYS A 0 579 . 42.433   -4.442  -27.293  1.00 79.41 579 A 1 
ATOM 4403 C C   . LYS A 0 579 . 43.430   -3.853  -28.287  1.00 79.41 579 A 1 
ATOM 4404 C CB  . LYS A 0 579 . 41.344   -5.310  -27.928  1.00 79.41 579 A 1 
ATOM 4405 O O   . LYS A 0 579 . 43.031   -3.078  -29.153  1.00 79.41 579 A 1 
ATOM 4406 C CG  . LYS A 0 579 . 41.928   -6.313  -28.923  1.00 79.41 579 A 1 
ATOM 4407 C CD  . LYS A 0 579 . 40.807   -7.130  -29.579  1.00 79.41 579 A 1 
ATOM 4408 C CE  . LYS A 0 579 . 41.354   -8.009  -30.707  1.00 79.41 579 A 1 
ATOM 4409 N NZ  . LYS A 0 579 . 42.106   -7.189  -31.679  1.00 79.41 579 A 1 
ATOM 4410 N N   . ASP A 0 580 . 44.670   -4.292  -28.140  1.00 74.45 580 A 1 
ATOM 4411 C CA  . ASP A 0 580 . 45.888   -3.772  -28.759  1.00 74.45 580 A 1 
ATOM 4412 C C   . ASP A 0 580 . 46.547   -4.922  -29.555  1.00 74.45 580 A 1 
ATOM 4413 C CB  . ASP A 0 580 . 46.714   -3.225  -27.576  1.00 74.45 580 A 1 
ATOM 4414 O O   . ASP A 0 580 . 46.917   -5.955  -28.978  1.00 74.45 580 A 1 
ATOM 4415 C CG  . ASP A 0 580 . 48.112   -2.681  -27.867  1.00 74.45 580 A 1 
ATOM 4416 O OD1 . ASP A 0 580 . 48.681   -3.044  -28.920  1.00 74.45 580 A 1 
ATOM 4417 O OD2 . ASP A 0 580 . 48.628   -2.030  -26.918  1.00 74.45 580 A 1 
ATOM 4418 N N   . ASP A 0 581 . 46.578   -4.792  -30.891  1.00 70.40 581 A 1 
ATOM 4419 C CA  . ASP A 0 581 . 47.087   -5.788  -31.857  1.00 70.40 581 A 1 
ATOM 4420 C C   . ASP A 0 581 . 48.348   -5.279  -32.598  1.00 70.40 581 A 1 
ATOM 4421 C CB  . ASP A 0 581 . 45.991   -6.230  -32.856  1.00 70.40 581 A 1 
ATOM 4422 O O   . ASP A 0 581 . 48.424   -5.261  -33.835  1.00 70.40 581 A 1 
ATOM 4423 C CG  . ASP A 0 581 . 44.941   -7.233  -32.374  1.00 70.40 581 A 1 
ATOM 4424 O OD1 . ASP A 0 581 . 44.687   -7.424  -31.166  1.00 70.40 581 A 1 
ATOM 4425 O OD2 . ASP A 0 581 . 44.239   -7.822  -33.240  1.00 70.40 581 A 1 
ATOM 4426 N N   . ASP A 0 582 . 49.350   -4.874  -31.826  1.00 73.14 582 A 1 
ATOM 4427 C CA  . ASP A 0 582 . 50.617   -4.303  -32.282  1.00 73.14 582 A 1 
ATOM 4428 C C   . ASP A 0 582 . 51.432   -5.197  -33.260  1.00 73.14 582 A 1 
ATOM 4429 C CB  . ASP A 0 582 . 51.441   -3.962  -31.014  1.00 73.14 582 A 1 
ATOM 4430 O O   . ASP A 0 582 . 51.669   -6.392  -33.025  1.00 73.14 582 A 1 
ATOM 4431 C CG  . ASP A 0 582 . 52.007   -2.543  -30.986  1.00 73.14 582 A 1 
ATOM 4432 O OD1 . ASP A 0 582 . 52.024   -1.928  -32.073  1.00 73.14 582 A 1 
ATOM 4433 O OD2 . ASP A 0 582 . 52.624   -2.168  -29.963  1.00 73.14 582 A 1 
ATOM 4434 N N   . LYS A 0 583 . 51.948   -4.622  -34.364  1.00 63.22 583 A 1 
ATOM 4435 C CA  . LYS A 0 583 . 52.968   -5.254  -35.241  1.00 63.22 583 A 1 
ATOM 4436 C C   . LYS A 0 583 . 54.029   -4.263  -35.693  1.00 63.22 583 A 1 
ATOM 4437 C CB  . LYS A 0 583 . 52.384   -5.942  -36.482  1.00 63.22 583 A 1 
ATOM 4438 O O   . LYS A 0 583 . 53.909   -3.581  -36.713  1.00 63.22 583 A 1 
ATOM 4439 C CG  . LYS A 0 583 . 51.373   -7.026  -36.141  1.00 63.22 583 A 1 
ATOM 4440 C CD  . LYS A 0 583 . 50.785   -7.598  -37.425  1.00 63.22 583 A 1 
ATOM 4441 C CE  . LYS A 0 583 . 49.686   -8.564  -36.991  1.00 63.22 583 A 1 
ATOM 4442 N NZ  . LYS A 0 583 . 48.474   -8.383  -37.809  1.00 63.22 583 A 1 
ATOM 4443 N N   . TRP A 0 584 . 55.153   -4.279  -34.998  1.00 63.43 584 A 1 
ATOM 4444 C CA  . TRP A 0 584 . 56.271   -3.379  -35.238  1.00 63.43 584 A 1 
ATOM 4445 C C   . TRP A 0 584 . 57.393   -4.039  -36.059  1.00 63.43 584 A 1 
ATOM 4446 C CB  . TRP A 0 584 . 56.714   -2.807  -33.887  1.00 63.43 584 A 1 
ATOM 4447 O O   . TRP A 0 584 . 57.795   -5.190  -35.845  1.00 63.43 584 A 1 
ATOM 4448 C CG  . TRP A 0 584 . 56.838   -3.804  -32.772  1.00 63.43 584 A 1 
ATOM 4449 C CD1 . TRP A 0 584 . 55.816   -4.285  -32.024  1.00 63.43 584 A 1 
ATOM 4450 C CD2 . TRP A 0 584 . 58.045   -4.390  -32.207  1.00 63.43 584 A 1 
ATOM 4451 C CE2 . TRP A 0 584 . 57.672   -5.252  -31.131  1.00 63.43 584 A 1 
ATOM 4452 C CE3 . TRP A 0 584 . 59.423   -4.229  -32.471  1.00 63.43 584 A 1 
ATOM 4453 N NE1 . TRP A 0 584 . 56.292   -5.189  -31.096  1.00 63.43 584 A 1 
ATOM 4454 C CH2 . TRP A 0 584 . 60.002   -5.726  -30.633  1.00 63.43 584 A 1 
ATOM 4455 C CZ2 . TRP A 0 584 . 58.634   -5.919  -30.358  1.00 63.43 584 A 1 
ATOM 4456 C CZ3 . TRP A 0 584 . 60.396   -4.883  -31.690  1.00 63.43 584 A 1 
ATOM 4457 N N   . GLY A 0 585 . 57.925   -3.284  -37.024  1.00 56.11 585 A 1 
ATOM 4458 C CA  . GLY A 0 585 . 59.099   -3.655  -37.813  1.00 56.11 585 A 1 
ATOM 4459 C C   . GLY A 0 585 . 60.368   -3.023  -37.240  1.00 56.11 585 A 1 
ATOM 4460 O O   . GLY A 0 585 . 60.598   -1.831  -37.431  1.00 56.11 585 A 1 
ATOM 4461 N N   . ALA A 0 586 . 61.221   -3.814  -36.585  1.00 51.53 586 A 1 
ATOM 4462 C CA  . ALA A 0 586 . 62.487   -3.343  -36.016  1.00 51.53 586 A 1 
ATOM 4463 C C   . ALA A 0 586 . 63.706   -3.863  -36.794  1.00 51.53 586 A 1 
ATOM 4464 C CB  . ALA A 0 586 . 62.553   -3.705  -34.528  1.00 51.53 586 A 1 
ATOM 4465 O O   . ALA A 0 586 . 63.748   -5.008  -37.249  1.00 51.53 586 A 1 
ATOM 4466 N N   . GLN A 0 587 . 64.748   -3.033  -36.907  1.00 52.86 587 A 1 
ATOM 4467 C CA  . GLN A 0 587 . 66.056   -3.466  -37.405  1.00 52.86 587 A 1 
ATOM 4468 C C   . GLN A 0 587 . 66.931   -3.970  -36.256  1.00 52.86 587 A 1 
ATOM 4469 C CB  . GLN A 0 587 . 66.755   -2.345  -38.192  1.00 52.86 587 A 1 
ATOM 4470 O O   . GLN A 0 587 . 67.298   -3.218  -35.353  1.00 52.86 587 A 1 
ATOM 4471 C CG  . GLN A 0 587 . 66.237   -2.277  -39.635  1.00 52.86 587 A 1 
ATOM 4472 C CD  . GLN A 0 587 . 66.837   -1.107  -40.405  1.00 52.86 587 A 1 
ATOM 4473 N NE2 . GLN A 0 587 . 68.037   -1.202  -40.930  1.00 52.86 587 A 1 
ATOM 4474 O OE1 . GLN A 0 587 . 66.237   -0.063  -40.547  1.00 52.86 587 A 1 
ATOM 4475 N N   . ALA A 0 588 . 67.326   -5.240  -36.336  1.00 43.48 588 A 1 
ATOM 4476 C CA  . ALA A 0 588 . 68.413   -5.779  -35.532  1.00 43.48 588 A 1 
ATOM 4477 C C   . ALA A 0 588 . 69.757   -5.473  -36.216  1.00 43.48 588 A 1 
ATOM 4478 C CB  . ALA A 0 588 . 68.187   -7.279  -35.317  1.00 43.48 588 A 1 
ATOM 4479 O O   . ALA A 0 588 . 69.934   -5.756  -37.403  1.00 43.48 588 A 1 
ATOM 4480 N N   . TRP A 0 589 . 70.700   -4.914  -35.457  1.00 42.84 589 A 1 
ATOM 4481 C CA  . TRP A 0 589 . 72.054   -4.611  -35.924  1.00 42.84 589 A 1 
ATOM 4482 C C   . TRP A 0 589 . 72.940   -5.852  -35.790  1.00 42.84 589 A 1 
ATOM 4483 C CB  . TRP A 0 589 . 72.624   -3.425  -35.133  1.00 42.84 589 A 1 
ATOM 4484 O O   . TRP A 0 589 . 73.019   -6.445  -34.711  1.00 42.84 589 A 1 
ATOM 4485 C CG  . TRP A 0 589 . 71.911   -2.118  -35.325  1.00 42.84 589 A 1 
ATOM 4486 C CD1 . TRP A 0 589 . 70.695   -1.795  -34.825  1.00 42.84 589 A 1 
ATOM 4487 C CD2 . TRP A 0 589 . 72.345   -0.948  -36.092  1.00 42.84 589 A 1 
ATOM 4488 C CE2 . TRP A 0 589 . 71.324   0.048   -36.013  1.00 42.84 589 A 1 
ATOM 4489 C CE3 . TRP A 0 589 . 73.488   -0.631  -36.860  1.00 42.84 589 A 1 
ATOM 4490 N NE1 . TRP A 0 589 . 70.344   -0.524  -35.231  1.00 42.84 589 A 1 
ATOM 4491 C CH2 . TRP A 0 589 . 72.577   1.568   -37.416  1.00 42.84 589 A 1 
ATOM 4492 C CZ2 . TRP A 0 589 . 71.426   1.287   -36.660  1.00 42.84 589 A 1 
ATOM 4493 C CZ3 . TRP A 0 589 . 73.603   0.612   -37.513  1.00 42.84 589 A 1 
ATOM 4494 N N   . GLY A 0 590 . 73.608   -6.243  -36.876  1.00 47.50 590 A 1 
ATOM 4495 C CA  . GLY A 0 590 . 74.510   -7.391  -36.924  1.00 47.50 590 A 1 
ATOM 4496 C C   . GLY A 0 590 . 75.931   -7.006  -37.331  1.00 47.50 590 A 1 
ATOM 4497 O O   . GLY A 0 590 . 76.152   -6.004  -38.002  1.00 47.50 590 A 1 
ATOM 4498 N N   . LYS A 0 591 . 76.892   -7.837  -36.920  1.00 41.28 591 A 1 
ATOM 4499 C CA  . LYS A 0 591 . 78.232   -7.921  -37.511  1.00 41.28 591 A 1 
ATOM 4500 C C   . LYS A 0 591 . 78.511   -9.391  -37.758  1.00 41.28 591 A 1 
ATOM 4501 C CB  . LYS A 0 591 . 79.317   -7.334  -36.586  1.00 41.28 591 A 1 
ATOM 4502 O O   . LYS A 0 591 . 78.723   -10.127 -36.788  1.00 41.28 591 A 1 
ATOM 4503 C CG  . LYS A 0 591 . 79.088   -5.852  -36.311  1.00 41.28 591 A 1 
ATOM 4504 C CD  . LYS A 0 591 . 80.235   -5.213  -35.523  1.00 41.28 591 A 1 
ATOM 4505 C CE  . LYS A 0 591 . 79.761   -3.789  -35.236  1.00 41.28 591 A 1 
ATOM 4506 N NZ  . LYS A 0 591 . 80.852   -2.800  -35.190  1.00 41.28 591 A 1 
ATOM 4507 N N   . ASP A 0 592 . 78.483   -9.833  -39.005  1.00 42.38 592 A 1 
ATOM 4508 C CA  . ASP A 0 592 . 79.214   -11.039 -39.370  1.00 42.38 592 A 1 
ATOM 4509 C C   . ASP A 0 592 . 80.687   -10.706 -39.644  1.00 42.38 592 A 1 
ATOM 4510 C CB  . ASP A 0 592 . 78.483   -11.904 -40.411  1.00 42.38 592 A 1 
ATOM 4511 O O   . ASP A 0 592 . 81.157   -9.581  -39.452  1.00 42.38 592 A 1 
ATOM 4512 C CG  . ASP A 0 592 . 77.853   -11.188 -41.600  1.00 42.38 592 A 1 
ATOM 4513 O OD1 . ASP A 0 592 . 78.160   -9.998  -41.810  1.00 42.38 592 A 1 
ATOM 4514 O OD2 . ASP A 0 592 . 76.874   -11.773 -42.122  1.00 42.38 592 A 1 
ATOM 4515 N N   . ARG A 0 593 . 81.471   -11.760 -39.841  1.00 32.96 593 A 1 
ATOM 4516 C CA  . ARG A 0 593 . 82.936   -11.724 -39.890  1.00 32.96 593 A 1 
ATOM 4517 C C   . ARG A 0 593 . 83.350   -12.733 -40.932  1.00 32.96 593 A 1 
ATOM 4518 C CB  . ARG A 0 593 . 83.572   -12.027 -38.529  1.00 32.96 593 A 1 
ATOM 4519 O O   . ARG A 0 593 . 83.890   -13.798 -40.615  1.00 32.96 593 A 1 
ATOM 4520 C CG  . ARG A 0 593 . 83.385   -10.896 -37.512  1.00 32.96 593 A 1 
ATOM 4521 C CD  . ARG A 0 593 . 84.132   -11.225 -36.216  1.00 32.96 593 A 1 
ATOM 4522 N NE  . ARG A 0 593 . 83.583   -12.443 -35.589  1.00 32.96 593 A 1 
ATOM 4523 N NH1 . ARG A 0 593 . 85.196   -12.762 -33.998  1.00 32.96 593 A 1 
ATOM 4524 N NH2 . ARG A 0 593 . 83.508   -14.221 -34.179  1.00 32.96 593 A 1 
ATOM 4525 C CZ  . ARG A 0 593 . 84.098   -13.135 -34.594  1.00 32.96 593 A 1 
ATOM 4526 N N   . ASP A 0 594 . 82.973   -12.410 -42.149  1.00 43.90 594 A 1 
ATOM 4527 C CA  . ASP A 0 594 . 83.146   -13.290 -43.276  1.00 43.90 594 A 1 
ATOM 4528 C C   . ASP A 0 594 . 84.620   -13.251 -43.682  1.00 43.90 594 A 1 
ATOM 4529 C CB  . ASP A 0 594 . 82.108   -12.951 -44.356  1.00 43.90 594 A 1 
ATOM 4530 O O   . ASP A 0 594 . 85.333   -12.262 -43.509  1.00 43.90 594 A 1 
ATOM 4531 C CG  . ASP A 0 594 . 80.697   -13.423 -43.945  1.00 43.90 594 A 1 
ATOM 4532 O OD1 . ASP A 0 594 . 80.448   -13.576 -42.721  1.00 43.90 594 A 1 
ATOM 4533 O OD2 . ASP A 0 594 . 79.922   -13.776 -44.861  1.00 43.90 594 A 1 
ATOM 4534 N N   . LEU A 0 595 . 85.144   -14.397 -44.107  1.00 31.63 595 A 1 
ATOM 4535 C CA  . LEU A 0 595 . 86.534   -14.468 -44.526  1.00 31.63 595 A 1 
ATOM 4536 C C   . LEU A 0 595 . 86.590   -14.012 -45.983  1.00 31.63 595 A 1 
ATOM 4537 C CB  . LEU A 0 595 . 87.078   -15.889 -44.282  1.00 31.63 595 A 1 
ATOM 4538 O O   . LEU A 0 595 . 86.425   -14.858 -46.864  1.00 31.63 595 A 1 
ATOM 4539 C CG  . LEU A 0 595 . 88.593   -16.002 -44.539  1.00 31.63 595 A 1 
ATOM 4540 C CD1 . LEU A 0 595 . 89.414   -15.340 -43.426  1.00 31.63 595 A 1 
ATOM 4541 C CD2 . LEU A 0 595 . 88.999   -17.475 -44.600  1.00 31.63 595 A 1 
ATOM 4542 N N   . ALA A 0 596 . 86.808   -12.707 -46.204  1.00 39.29 596 A 1 
ATOM 4543 C CA  . ALA A 0 596 . 87.009   -12.081 -47.514  1.00 39.29 596 A 1 
ATOM 4544 C C   . ALA A 0 596 . 87.722   -13.044 -48.475  1.00 39.29 596 A 1 
ATOM 4545 C CB  . ALA A 0 596 . 87.825   -10.795 -47.334  1.00 39.29 596 A 1 
ATOM 4546 O O   . ALA A 0 596 . 88.906   -13.368 -48.306  1.00 39.29 596 A 1 
ATOM 4547 N N   . ALA A 0 597 . 86.966   -13.596 -49.426  1.00 34.28 597 A 1 
ATOM 4548 C CA  . ALA A 0 597 . 87.376   -14.813 -50.110  1.00 34.28 597 A 1 
ATOM 4549 C C   . ALA A 0 597 . 88.605   -14.547 -50.988  1.00 34.28 597 A 1 
ATOM 4550 C CB  . ALA A 0 597 . 86.188   -15.382 -50.896  1.00 34.28 597 A 1 
ATOM 4551 O O   . ALA A 0 597 . 88.500   -13.942 -52.056  1.00 34.28 597 A 1 
ATOM 4552 N N   . ALA A 0 598 . 89.769   -15.044 -50.554  1.00 32.00 598 A 1 
ATOM 4553 C CA  . ALA A 0 598 . 91.014   -15.015 -51.313  1.00 32.00 598 A 1 
ATOM 4554 C C   . ALA A 0 598 . 90.862   -15.853 -52.597  1.00 32.00 598 A 1 
ATOM 4555 C CB  . ALA A 0 598 . 92.164   -15.479 -50.410  1.00 32.00 598 A 1 
ATOM 4556 O O   . ALA A 0 598 . 91.172   -17.045 -52.649  1.00 32.00 598 A 1 
ATOM 4557 N N   . SER A 0 599 . 90.350   -15.207 -53.641  1.00 34.01 599 A 1 
ATOM 4558 C CA  . SER A 0 599 . 89.876   -15.773 -54.905  1.00 34.01 599 A 1 
ATOM 4559 C C   . SER A 0 599 . 91.010   -16.174 -55.857  1.00 34.01 599 A 1 
ATOM 4560 C CB  . SER A 0 599 . 88.859   -14.801 -55.524  1.00 34.01 599 A 1 
ATOM 4561 O O   . SER A 0 599 . 90.973   -15.917 -57.058  1.00 34.01 599 A 1 
ATOM 4562 O OG  . SER A 0 599 . 89.387   -13.488 -55.582  1.00 34.01 599 A 1 
ATOM 4563 N N   . SER A 0 600 . 92.043   -16.833 -55.326  1.00 30.67 600 A 1 
ATOM 4564 C CA  . SER A 0 600 . 93.177   -17.348 -56.102  1.00 30.67 600 A 1 
ATOM 4565 C C   . SER A 0 600 . 93.951   -18.468 -55.395  1.00 30.67 600 A 1 
ATOM 4566 C CB  . SER A 0 600 . 94.091   -16.200 -56.554  1.00 30.67 600 A 1 
ATOM 4567 O O   . SER A 0 600 . 95.180   -18.518 -55.425  1.00 30.67 600 A 1 
ATOM 4568 O OG  . SER A 0 600 . 94.544   -15.442 -55.452  1.00 30.67 600 A 1 
ATOM 4569 N N   . HIS A 0 601 . 93.256   -19.448 -54.813  1.00 31.80 601 A 1 
ATOM 4570 C CA  . HIS A 0 601 . 93.848   -20.783 -54.657  1.00 31.80 601 A 1 
ATOM 4571 C C   . HIS A 0 601 . 93.515   -21.633 -55.882  1.00 31.80 601 A 1 
ATOM 4572 C CB  . HIS A 0 601 . 93.563   -21.382 -53.277  1.00 31.80 601 A 1 
ATOM 4573 O O   . HIS A 0 601 . 92.526   -22.360 -55.948  1.00 31.80 601 A 1 
ATOM 4574 C CG  . HIS A 0 601 . 94.516   -20.814 -52.244  1.00 31.80 601 A 1 
ATOM 4575 C CD2 . HIS A 0 601 . 94.879   -21.393 -51.058  1.00 31.80 601 A 1 
ATOM 4576 N ND1 . HIS A 0 601 . 95.253   -19.651 -52.361  1.00 31.80 601 A 1 
ATOM 4577 C CE1 . HIS A 0 601 . 96.025   -19.530 -51.271  1.00 31.80 601 A 1 
ATOM 4578 N NE2 . HIS A 0 601 . 95.836   -20.572 -50.449  1.00 31.80 601 A 1 
ATOM 4579 N N   . ALA A 0 602 . 94.372   -21.478 -56.893  1.00 32.14 602 A 1 
ATOM 4580 C CA  . ALA A 0 602 . 94.389   -22.323 -58.073  1.00 32.14 602 A 1 
ATOM 4581 C C   . ALA A 0 602 . 94.733   -23.764 -57.660  1.00 32.14 602 A 1 
ATOM 4582 C CB  . ALA A 0 602 . 95.386   -21.735 -59.081  1.00 32.14 602 A 1 
ATOM 4583 O O   . ALA A 0 602 . 95.887   -24.089 -57.377  1.00 32.14 602 A 1 
ATOM 4584 N N   . ASN A 0 603 . 93.711   -24.621 -57.635  1.00 29.11 603 A 1 
ATOM 4585 C CA  . ASN A 0 603 . 93.822   -26.062 -57.416  1.00 29.11 603 A 1 
ATOM 4586 C C   . ASN A 0 603 . 94.749   -26.707 -58.465  1.00 29.11 603 A 1 
ATOM 4587 C CB  . ASN A 0 603 . 92.407   -26.674 -57.507  1.00 29.11 603 A 1 
ATOM 4588 O O   . ASN A 0 603 . 94.290   -27.060 -59.551  1.00 29.11 603 A 1 
ATOM 4589 C CG  . ASN A 0 603 . 91.497   -26.296 -56.356  1.00 29.11 603 A 1 
ATOM 4590 N ND2 . ASN A 0 603 . 90.249   -25.988 -56.622  1.00 29.11 603 A 1 
ATOM 4591 O OD1 . ASN A 0 603 . 91.885   -26.288 -55.206  1.00 29.11 603 A 1 
ATOM 4592 N N   . ALA A 0 604 . 96.045   -26.851 -58.162  1.00 28.99 604 A 1 
ATOM 4593 C CA  . ALA A 0 604 . 97.001   -27.566 -59.021  1.00 28.99 604 A 1 
ATOM 4594 C C   . ALA A 0 604 . 98.304   -28.031 -58.334  1.00 28.99 604 A 1 
ATOM 4595 C CB  . ALA A 0 604 . 97.364   -26.659 -60.208  1.00 28.99 604 A 1 
ATOM 4596 O O   . ALA A 0 604 . 98.948   -28.953 -58.834  1.00 28.99 604 A 1 
ATOM 4597 N N   . ALA A 0 605 . 98.734   -27.411 -57.228  1.00 26.43 605 A 1 
ATOM 4598 C CA  . ALA A 0 605 . 100.037  -27.694 -56.620  1.00 26.43 605 A 1 
ATOM 4599 C C   . ALA A 0 605 . 99.957   -28.736 -55.484  1.00 26.43 605 A 1 
ATOM 4600 C CB  . ALA A 0 605 . 100.687  -26.373 -56.192  1.00 26.43 605 A 1 
ATOM 4601 O O   . ALA A 0 605 . 99.561   -28.427 -54.364  1.00 26.43 605 A 1 
ATOM 4602 N N   . SER A 0 606 . 100.395  -29.961 -55.798  1.00 34.78 606 A 1 
ATOM 4603 C CA  . SER A 0 606 . 100.727  -31.061 -54.871  1.00 34.78 606 A 1 
ATOM 4604 C C   . SER A 0 606 . 99.640   -31.539 -53.897  1.00 34.78 606 A 1 
ATOM 4605 C CB  . SER A 0 606 . 102.071  -30.819 -54.163  1.00 34.78 606 A 1 
ATOM 4606 O O   . SER A 0 606 . 99.794   -31.455 -52.680  1.00 34.78 606 A 1 
ATOM 4607 O OG  . SER A 0 606 . 102.075  -29.629 -53.409  1.00 34.78 606 A 1 
ATOM 4608 N N   . ASP A 0 607 . 98.654   -32.255 -54.438  1.00 33.29 607 A 1 
ATOM 4609 C CA  . ASP A 0 607 . 97.785   -33.207 -53.714  1.00 33.29 607 A 1 
ATOM 4610 C C   . ASP A 0 607 . 98.560   -34.490 -53.287  1.00 33.29 607 A 1 
ATOM 4611 C CB  . ASP A 0 607 . 96.562   -33.485 -54.619  1.00 33.29 607 A 1 
ATOM 4612 O O   . ASP A 0 607 . 98.096   -35.620 -53.428  1.00 33.29 607 A 1 
ATOM 4613 C CG  . ASP A 0 607 . 95.262   -33.822 -53.881  1.00 33.29 607 A 1 
ATOM 4614 O OD1 . ASP A 0 607 . 95.167   -33.513 -52.672  1.00 33.29 607 A 1 
ATOM 4615 O OD2 . ASP A 0 607 . 94.341   -34.317 -54.570  1.00 33.29 607 A 1 
ATOM 4616 N N   . ALA A 0 608 . 99.828   -34.327 -52.882  1.00 36.93 608 A 1 
ATOM 4617 C CA  . ALA A 0 608 . 100.818  -35.403 -52.750  1.00 36.93 608 A 1 
ATOM 4618 C C   . ALA A 0 608 . 101.819  -35.237 -51.587  1.00 36.93 608 A 1 
ATOM 4619 C CB  . ALA A 0 608 . 101.552  -35.553 -54.091  1.00 36.93 608 A 1 
ATOM 4620 O O   . ALA A 0 608 . 102.616  -36.146 -51.365  1.00 36.93 608 A 1 
ATOM 4621 N N   . ASP A 0 609 . 101.772  -34.136 -50.825  1.00 29.85 609 A 1 
ATOM 4622 C CA  . ASP A 0 609 . 102.526  -33.994 -49.565  1.00 29.85 609 A 1 
ATOM 4623 C C   . ASP A 0 609 . 101.581  -33.924 -48.355  1.00 29.85 609 A 1 
ATOM 4624 C CB  . ASP A 0 609 . 103.579  -32.872 -49.637  1.00 29.85 609 A 1 
ATOM 4625 O O   . ASP A 0 609 . 101.644  -33.043 -47.499  1.00 29.85 609 A 1 
ATOM 4626 C CG  . ASP A 0 609 . 104.697  -33.040 -48.590  1.00 29.85 609 A 1 
ATOM 4627 O OD1 . ASP A 0 609 . 104.719  -34.080 -47.887  1.00 29.85 609 A 1 
ATOM 4628 O OD2 . ASP A 0 609 . 105.585  -32.163 -48.534  1.00 29.85 609 A 1 
ATOM 4629 N N   . TRP A 0 610 . 100.662  -34.893 -48.286  1.00 28.96 610 A 1 
ATOM 4630 C CA  . TRP A 0 610 . 99.783   -35.110 -47.132  1.00 28.96 610 A 1 
ATOM 4631 C C   . TRP A 0 610 . 100.544  -35.815 -45.993  1.00 28.96 610 A 1 
ATOM 4632 C CB  . TRP A 0 610 . 98.486   -35.810 -47.576  1.00 28.96 610 A 1 
ATOM 4633 O O   . TRP A 0 610 . 100.133  -36.860 -45.481  1.00 28.96 610 A 1 
ATOM 4634 C CG  . TRP A 0 610 . 97.265   -35.478 -46.766  1.00 28.96 610 A 1 
ATOM 4635 C CD1 . TRP A 0 610 . 96.646   -34.276 -46.777  1.00 28.96 610 A 1 
ATOM 4636 C CD2 . TRP A 0 610 . 96.450   -36.333 -45.898  1.00 28.96 610 A 1 
ATOM 4637 C CE2 . TRP A 0 610 . 95.334   -35.570 -45.435  1.00 28.96 610 A 1 
ATOM 4638 C CE3 . TRP A 0 610 . 96.519   -37.679 -45.476  1.00 28.96 610 A 1 
ATOM 4639 N NE1 . TRP A 0 610 . 95.517   -34.320 -45.986  1.00 28.96 610 A 1 
ATOM 4640 C CH2 . TRP A 0 610 . 94.427   -37.462 -44.225  1.00 28.96 610 A 1 
ATOM 4641 C CZ2 . TRP A 0 610 . 94.334   -36.115 -44.614  1.00 28.96 610 A 1 
ATOM 4642 C CZ3 . TRP A 0 610 . 95.520   -38.239 -44.653  1.00 28.96 610 A 1 
ATOM 4643 N N   . ASN A 0 611 . 101.701  -35.263 -45.611  1.00 34.78 611 A 1 
ATOM 4644 C CA  . ASN A 0 611 . 102.527  -35.778 -44.524  1.00 34.78 611 A 1 
ATOM 4645 C C   . ASN A 0 611 . 101.925  -35.410 -43.161  1.00 34.78 611 A 1 
ATOM 4646 C CB  . ASN A 0 611 . 104.003  -35.384 -44.719  1.00 34.78 611 A 1 
ATOM 4647 O O   . ASN A 0 611 . 102.311  -34.458 -42.483  1.00 34.78 611 A 1 
ATOM 4648 C CG  . ASN A 0 611 . 104.792  -36.501 -45.385  1.00 34.78 611 A 1 
ATOM 4649 N ND2 . ASN A 0 611 . 105.528  -36.215 -46.425  1.00 34.78 611 A 1 
ATOM 4650 O OD1 . ASN A 0 611 . 104.764  -37.651 -44.970  1.00 34.78 611 A 1 
ATOM 4651 N N   . ASN A 0 612 . 100.963  -36.242 -42.761  1.00 30.14 612 A 1 
ATOM 4652 C CA  . ASN A 0 612 . 100.474  -36.411 -41.399  1.00 30.14 612 A 1 
ATOM 4653 C C   . ASN A 0 612 . 101.651  -36.511 -40.402  1.00 30.14 612 A 1 
ATOM 4654 C CB  . ASN A 0 612 . 99.614   -37.687 -41.427  1.00 30.14 612 A 1 
ATOM 4655 O O   . ASN A 0 612 . 102.274  -37.564 -40.262  1.00 30.14 612 A 1 
ATOM 4656 C CG  . ASN A 0 612 . 99.066   -38.098 -40.074  1.00 30.14 612 A 1 
ATOM 4657 N ND2 . ASN A 0 612 . 98.435   -39.247 -40.007  1.00 30.14 612 A 1 
ATOM 4658 O OD1 . ASN A 0 612 . 99.169   -37.408 -39.073  1.00 30.14 612 A 1 
ATOM 4659 N N   . GLY A 0 613 . 101.961  -35.396 -39.731  1.00 28.96 613 A 1 
ATOM 4660 C CA  . GLY A 0 613 . 103.200  -35.230 -38.963  1.00 28.96 613 A 1 
ATOM 4661 C C   . GLY A 0 613 . 103.085  -34.369 -37.702  1.00 28.96 613 A 1 
ATOM 4662 O O   . GLY A 0 613 . 104.088  -33.819 -37.261  1.00 28.96 613 A 1 
ATOM 4663 N N   . SER A 0 614 . 101.890  -34.225 -37.112  1.00 35.31 614 A 1 
ATOM 4664 C CA  . SER A 0 614 . 101.717  -33.538 -35.816  1.00 35.31 614 A 1 
ATOM 4665 C C   . SER A 0 614 . 100.490  -34.029 -35.031  1.00 35.31 614 A 1 
ATOM 4666 C CB  . SER A 0 614 . 101.711  -32.015 -35.991  1.00 35.31 614 A 1 
ATOM 4667 O O   . SER A 0 614 . 99.567   -33.283 -34.709  1.00 35.31 614 A 1 
ATOM 4668 O OG  . SER A 0 614 . 101.935  -31.402 -34.734  1.00 35.31 614 A 1 
ATOM 4669 N N   . GLN A 0 615 . 100.468  -35.325 -34.711  1.00 29.40 615 A 1 
ATOM 4670 C CA  . GLN A 0 615 . 99.472   -35.926 -33.819  1.00 29.40 615 A 1 
ATOM 4671 C C   . GLN A 0 615 . 99.998   -35.978 -32.369  1.00 29.40 615 A 1 
ATOM 4672 C CB  . GLN A 0 615 . 99.079   -37.312 -34.370  1.00 29.40 615 A 1 
ATOM 4673 O O   . GLN A 0 615 . 100.414  -37.039 -31.909  1.00 29.40 615 A 1 
ATOM 4674 C CG  . GLN A 0 615 . 97.911   -37.951 -33.593  1.00 29.40 615 A 1 
ATOM 4675 C CD  . GLN A 0 615 . 97.691   -39.425 -33.926  1.00 29.40 615 A 1 
ATOM 4676 N NE2 . GLN A 0 615 . 96.870   -40.120 -33.169  1.00 29.40 615 A 1 
ATOM 4677 O OE1 . GLN A 0 615 . 98.233   -39.997 -34.855  1.00 29.40 615 A 1 
ATOM 4678 N N   . ALA A 0 616 . 99.982   -34.857 -31.633  1.00 31.27 616 A 1 
ATOM 4679 C CA  . ALA A 0 616 . 100.154  -34.845 -30.167  1.00 31.27 616 A 1 
ATOM 4680 C C   . ALA A 0 616 . 99.786   -33.484 -29.532  1.00 31.27 616 A 1 
ATOM 4681 C CB  . ALA A 0 616 . 101.608  -35.203 -29.799  1.00 31.27 616 A 1 
ATOM 4682 O O   . ALA A 0 616 . 100.621  -32.588 -29.448  1.00 31.27 616 A 1 
ATOM 4683 N N   . GLY A 0 617 . 98.557   -33.332 -29.023  1.00 32.95 617 A 1 
ATOM 4684 C CA  . GLY A 0 617 . 98.126   -32.089 -28.366  1.00 32.95 617 A 1 
ATOM 4685 C C   . GLY A 0 617 . 96.719   -32.175 -27.778  1.00 32.95 617 A 1 
ATOM 4686 O O   . GLY A 0 617 . 95.783   -31.603 -28.323  1.00 32.95 617 A 1 
ATOM 4687 N N   . TYR A 0 618 . 96.554   -32.934 -26.692  1.00 29.33 618 A 1 
ATOM 4688 C CA  . TYR A 0 618 . 95.253   -33.142 -26.044  1.00 29.33 618 A 1 
ATOM 4689 C C   . TYR A 0 618 . 94.676   -31.837 -25.464  1.00 29.33 618 A 1 
ATOM 4690 C CB  . TYR A 0 618 . 95.384   -34.199 -24.936  1.00 29.33 618 A 1 
ATOM 4691 O O   . TYR A 0 618 . 95.308   -31.192 -24.631  1.00 29.33 618 A 1 
ATOM 4692 C CG  . TYR A 0 618 . 95.501   -35.633 -25.422  1.00 29.33 618 A 1 
ATOM 4693 C CD1 . TYR A 0 618 . 94.358   -36.458 -25.433  1.00 29.33 618 A 1 
ATOM 4694 C CD2 . TYR A 0 618 . 96.745   -36.153 -25.834  1.00 29.33 618 A 1 
ATOM 4695 C CE1 . TYR A 0 618 . 94.458   -37.799 -25.848  1.00 29.33 618 A 1 
ATOM 4696 C CE2 . TYR A 0 618 . 96.847   -37.493 -26.259  1.00 29.33 618 A 1 
ATOM 4697 O OH  . TYR A 0 618 . 95.792   -39.617 -26.655  1.00 29.33 618 A 1 
ATOM 4698 C CZ  . TYR A 0 618 . 95.701   -38.320 -26.261  1.00 29.33 618 A 1 
ATOM 4699 N N   . GLY A 0 619 . 93.443   -31.506 -25.857  1.00 34.00 619 A 1 
ATOM 4700 C CA  . GLY A 0 619 . 92.680   -30.342 -25.391  1.00 34.00 619 A 1 
ATOM 4701 C C   . GLY A 0 619 . 91.189   -30.535 -25.671  1.00 34.00 619 A 1 
ATOM 4702 O O   . GLY A 0 619 . 90.611   -29.862 -26.515  1.00 34.00 619 A 1 
ATOM 4703 N N   . GLN A 0 620 . 90.597   -31.548 -25.039  1.00 28.96 620 A 1 
ATOM 4704 C CA  . GLN A 0 620 . 89.257   -32.061 -25.338  1.00 28.96 620 A 1 
ATOM 4705 C C   . GLN A 0 620 . 88.202   -31.485 -24.370  1.00 28.96 620 A 1 
ATOM 4706 C CB  . GLN A 0 620 . 89.366   -33.600 -25.309  1.00 28.96 620 A 1 
ATOM 4707 O O   . GLN A 0 620 . 88.537   -31.166 -23.233  1.00 28.96 620 A 1 
ATOM 4708 C CG  . GLN A 0 620 . 88.213   -34.379 -25.963  1.00 28.96 620 A 1 
ATOM 4709 C CD  . GLN A 0 620 . 88.535   -35.871 -26.118  1.00 28.96 620 A 1 
ATOM 4710 N NE2 . GLN A 0 620 . 87.633   -36.658 -26.662  1.00 28.96 620 A 1 
ATOM 4711 O OE1 . GLN A 0 620 . 89.594   -36.365 -25.768  1.00 28.96 620 A 1 
ATOM 4712 N N   . ALA A 0 621 . 86.936   -31.443 -24.814  1.00 31.98 621 A 1 
ATOM 4713 C CA  . ALA A 0 621 . 85.730   -30.961 -24.110  1.00 31.98 621 A 1 
ATOM 4714 C C   . ALA A 0 621 . 85.385   -29.455 -24.231  1.00 31.98 621 A 1 
ATOM 4715 C CB  . ALA A 0 621 . 85.639   -31.512 -22.676  1.00 31.98 621 A 1 
ATOM 4716 O O   . ALA A 0 621 . 85.427   -28.700 -23.263  1.00 31.98 621 A 1 
ATOM 4717 N N   . ALA A 0 622 . 84.875   -29.072 -25.406  1.00 34.17 622 A 1 
ATOM 4718 C CA  . ALA A 0 622 . 83.799   -28.082 -25.522  1.00 34.17 622 A 1 
ATOM 4719 C C   . ALA A 0 622 . 82.589   -28.761 -26.195  1.00 34.17 622 A 1 
ATOM 4720 C CB  . ALA A 0 622 . 84.293   -26.832 -26.254  1.00 34.17 622 A 1 
ATOM 4721 O O   . ALA A 0 622 . 82.760   -29.665 -27.013  1.00 34.17 622 A 1 
ATOM 4722 N N   . TYR A 0 623 . 81.380   -28.406 -25.759  1.00 29.24 623 A 1 
ATOM 4723 C CA  . TYR A 0 623 . 80.164   -29.207 -25.947  1.00 29.24 623 A 1 
ATOM 4724 C C   . TYR A 0 623 . 79.531   -29.034 -27.338  1.00 29.24 623 A 1 
ATOM 4725 C CB  . TYR A 0 623 . 79.175   -28.853 -24.824  1.00 29.24 623 A 1 
ATOM 4726 O O   . TYR A 0 623 . 79.620   -27.965 -27.940  1.00 29.24 623 A 1 
ATOM 4727 C CG  . TYR A 0 623 . 78.417   -30.018 -24.218  1.00 29.24 623 A 1 
ATOM 4728 C CD1 . TYR A 0 623 . 77.051   -30.204 -24.506  1.00 29.24 623 A 1 
ATOM 4729 C CD2 . TYR A 0 623 . 79.059   -30.853 -23.280  1.00 29.24 623 A 1 
ATOM 4730 C CE1 . TYR A 0 623 . 76.319   -31.197 -23.826  1.00 29.24 623 A 1 
ATOM 4731 C CE2 . TYR A 0 623 . 78.330   -31.851 -22.602  1.00 29.24 623 A 1 
ATOM 4732 O OH  . TYR A 0 623 . 76.228   -32.937 -22.180  1.00 29.24 623 A 1 
ATOM 4733 C CZ  . TYR A 0 623 . 76.950   -32.010 -22.862  1.00 29.24 623 A 1 
ATOM 4734 N N   . ALA A 0 624 . 78.852   -30.073 -27.830  1.00 29.82 624 A 1 
ATOM 4735 C CA  . ALA A 0 624 . 78.134   -30.027 -29.101  1.00 29.82 624 A 1 
ATOM 4736 C C   . ALA A 0 624 . 76.801   -29.263 -28.979  1.00 29.82 624 A 1 
ATOM 4737 C CB  . ALA A 0 624 . 77.922   -31.460 -29.605  1.00 29.82 624 A 1 
ATOM 4738 O O   . ALA A 0 624 . 76.021   -29.508 -28.059  1.00 29.82 624 A 1 
ATOM 4739 N N   . GLY A 0 625 . 76.530   -28.390 -29.952  1.00 31.60 625 A 1 
ATOM 4740 C CA  . GLY A 0 625 . 75.255   -27.697 -30.155  1.00 31.60 625 A 1 
ATOM 4741 C C   . GLY A 0 625 . 74.858   -27.769 -31.629  1.00 31.60 625 A 1 
ATOM 4742 O O   . GLY A 0 625 . 75.049   -26.818 -32.379  1.00 31.60 625 A 1 
ATOM 4743 N N   . GLU A 0 626 . 74.385   -28.937 -32.064  1.00 32.88 626 A 1 
ATOM 4744 C CA  . GLU A 0 626 . 74.089   -29.257 -33.466  1.00 32.88 626 A 1 
ATOM 4745 C C   . GLU A 0 626 . 72.780   -28.589 -33.935  1.00 32.88 626 A 1 
ATOM 4746 C CB  . GLU A 0 626 . 74.056   -30.793 -33.603  1.00 32.88 626 A 1 
ATOM 4747 O O   . GLU A 0 626 . 71.702   -29.182 -33.870  1.00 32.88 626 A 1 
ATOM 4748 C CG  . GLU A 0 626 . 73.940   -31.308 -35.049  1.00 32.88 626 A 1 
ATOM 4749 C CD  . GLU A 0 626 . 73.653   -32.821 -35.109  1.00 32.88 626 A 1 
ATOM 4750 O OE1 . GLU A 0 626 . 72.956   -33.245 -36.066  1.00 32.88 626 A 1 
ATOM 4751 O OE2 . GLU A 0 626 . 74.091   -33.549 -34.190  1.00 32.88 626 A 1 
ATOM 4752 N N   . GLN A 0 627 . 72.855   -27.346 -34.420  1.00 33.98 627 A 1 
ATOM 4753 C CA  . GLN A 0 627 . 71.704   -26.680 -35.033  1.00 33.98 627 A 1 
ATOM 4754 C C   . GLN A 0 627 . 71.615   -27.044 -36.522  1.00 33.98 627 A 1 
ATOM 4755 C CB  . GLN A 0 627 . 71.729   -25.171 -34.746  1.00 33.98 627 A 1 
ATOM 4756 O O   . GLN A 0 627 . 72.415   -26.602 -37.346  1.00 33.98 627 A 1 
ATOM 4757 C CG  . GLN A 0 627 . 70.320   -24.566 -34.883  1.00 33.98 627 A 1 
ATOM 4758 C CD  . GLN A 0 627 . 70.239   -23.121 -34.394  1.00 33.98 627 A 1 
ATOM 4759 N NE2 . GLN A 0 627 . 69.060   -22.619 -34.097  1.00 33.98 627 A 1 
ATOM 4760 O OE1 . GLN A 0 627 . 71.218   -22.413 -34.261  1.00 33.98 627 A 1 
ATOM 4761 N N   . LYS A 0 628 . 70.649   -27.905 -36.862  1.00 33.74 628 A 1 
ATOM 4762 C CA  . LYS A 0 628 . 70.482   -28.453 -38.215  1.00 33.74 628 A 1 
ATOM 4763 C C   . LYS A 0 628 . 70.172   -27.363 -39.241  1.00 33.74 628 A 1 
ATOM 4764 C CB  . LYS A 0 628 . 69.391   -29.533 -38.228  1.00 33.74 628 A 1 
ATOM 4765 O O   . LYS A 0 628 . 69.233   -26.590 -39.067  1.00 33.74 628 A 1 
ATOM 4766 C CG  . LYS A 0 628 . 69.841   -30.764 -37.434  1.00 33.74 628 A 1 
ATOM 4767 C CD  . LYS A 0 628 . 68.847   -31.918 -37.567  1.00 33.74 628 A 1 
ATOM 4768 C CE  . LYS A 0 628 . 69.444   -33.116 -36.824  1.00 33.74 628 A 1 
ATOM 4769 N NZ  . LYS A 0 628 . 68.602   -34.325 -36.959  1.00 33.74 628 A 1 
ATOM 4770 N N   . GLY A 0 629 . 70.932   -27.359 -40.336  1.00 32.91 629 A 1 
ATOM 4771 C CA  . GLY A 0 629 . 70.712   -26.465 -41.470  1.00 32.91 629 A 1 
ATOM 4772 C C   . GLY A 0 629 . 69.359   -26.706 -42.144  1.00 32.91 629 A 1 
ATOM 4773 O O   . GLY A 0 629 . 68.967   -27.847 -42.398  1.00 32.91 629 A 1 
ATOM 4774 N N   . TYR A 0 630 . 68.657   -25.617 -42.447  1.00 31.78 630 A 1 
ATOM 4775 C CA  . TYR A 0 630 . 67.352   -25.640 -43.100  1.00 31.78 630 A 1 
ATOM 4776 C C   . TYR A 0 630 . 67.507   -25.936 -44.596  1.00 31.78 630 A 1 
ATOM 4777 C CB  . TYR A 0 630 . 66.629   -24.311 -42.843  1.00 31.78 630 A 1 
ATOM 4778 O O   . TYR A 0 630 . 68.057   -25.138 -45.353  1.00 31.78 630 A 1 
ATOM 4779 C CG  . TYR A 0 630 . 66.175   -24.140 -41.404  1.00 31.78 630 A 1 
ATOM 4780 C CD1 . TYR A 0 630 . 64.857   -24.481 -41.043  1.00 31.78 630 A 1 
ATOM 4781 C CD2 . TYR A 0 630 . 67.071   -23.669 -40.422  1.00 31.78 630 A 1 
ATOM 4782 C CE1 . TYR A 0 630 . 64.437   -24.359 -39.705  1.00 31.78 630 A 1 
ATOM 4783 C CE2 . TYR A 0 630 . 66.655   -23.549 -39.082  1.00 31.78 630 A 1 
ATOM 4784 O OH  . TYR A 0 630 . 64.923   -23.781 -37.434  1.00 31.78 630 A 1 
ATOM 4785 C CZ  . TYR A 0 630 . 65.335   -23.896 -38.722  1.00 31.78 630 A 1 
ATOM 4786 N N   . GLY A 0 631 . 67.008   -27.094 -45.032  1.00 32.42 631 A 1 
ATOM 4787 C CA  . GLY A 0 631 . 66.986   -27.473 -46.442  1.00 32.42 631 A 1 
ATOM 4788 C C   . GLY A 0 631 . 65.884   -26.741 -47.209  1.00 32.42 631 A 1 
ATOM 4789 O O   . GLY A 0 631 . 64.711   -27.087 -47.086  1.00 32.42 631 A 1 
ATOM 4790 N N   . ALA A 0 632 . 66.259   -25.774 -48.047  1.00 34.30 632 A 1 
ATOM 4791 C CA  . ALA A 0 632 . 65.345   -25.096 -48.965  1.00 34.30 632 A 1 
ATOM 4792 C C   . ALA A 0 632 . 65.063   -25.956 -50.216  1.00 34.30 632 A 1 
ATOM 4793 C CB  . ALA A 0 632 . 65.917   -23.709 -49.292  1.00 34.30 632 A 1 
ATOM 4794 O O   . ALA A 0 632 . 65.596   -25.711 -51.297  1.00 34.30 632 A 1 
ATOM 4795 N N   . ALA A 0 633 . 64.218   -26.981 -50.073  1.00 33.83 633 A 1 
ATOM 4796 C CA  . ALA A 0 633 . 63.727   -27.782 -51.194  1.00 33.83 633 A 1 
ATOM 4797 C C   . ALA A 0 633 . 62.338   -27.289 -51.641  1.00 33.83 633 A 1 
ATOM 4798 C CB  . ALA A 0 633 . 63.753   -29.265 -50.802  1.00 33.83 633 A 1 
ATOM 4799 O O   . ALA A 0 633 . 61.318   -27.662 -51.063  1.00 33.83 633 A 1 
ATOM 4800 N N   . TYR A 0 634 . 62.299   -26.460 -52.689  1.00 32.03 634 A 1 
ATOM 4801 C CA  . TYR A 0 634 . 61.064   -25.963 -53.310  1.00 32.03 634 A 1 
ATOM 4802 C C   . TYR A 0 634 . 60.308   -27.081 -54.059  1.00 32.03 634 A 1 
ATOM 4803 C CB  . TYR A 0 634 . 61.379   -24.755 -54.211  1.00 32.03 634 A 1 
ATOM 4804 O O   . TYR A 0 634 . 60.352   -27.192 -55.284  1.00 32.03 634 A 1 
ATOM 4805 C CG  . TYR A 0 634 . 61.444   -23.427 -53.480  1.00 32.03 634 A 1 
ATOM 4806 C CD1 . TYR A 0 634 . 60.289   -22.621 -53.411  1.00 32.03 634 A 1 
ATOM 4807 C CD2 . TYR A 0 634 . 62.645   -22.984 -52.889  1.00 32.03 634 A 1 
ATOM 4808 C CE1 . TYR A 0 634 . 60.336   -21.371 -52.767  1.00 32.03 634 A 1 
ATOM 4809 C CE2 . TYR A 0 634 . 62.694   -21.732 -52.242  1.00 32.03 634 A 1 
ATOM 4810 O OH  . TYR A 0 634 . 61.571   -19.707 -51.579  1.00 32.03 634 A 1 
ATOM 4811 C CZ  . TYR A 0 634 . 61.538   -20.921 -52.186  1.00 32.03 634 A 1 
ATOM 4812 N N   . GLY A 0 635 . 59.590   -27.917 -53.308  1.00 36.79 635 A 1 
ATOM 4813 C CA  . GLY A 0 635 . 58.677   -28.935 -53.827  1.00 36.79 635 A 1 
ATOM 4814 C C   . GLY A 0 635 . 57.323   -28.348 -54.226  1.00 36.79 635 A 1 
ATOM 4815 O O   . GLY A 0 635 . 56.347   -28.487 -53.495  1.00 36.79 635 A 1 
ATOM 4816 N N   . ASN A 0 636 . 57.249   -27.698 -55.390  1.00 32.24 636 A 1 
ATOM 4817 C CA  . ASN A 0 636 . 55.984   -27.221 -55.954  1.00 32.24 636 A 1 
ATOM 4818 C C   . ASN A 0 636 . 55.146   -28.402 -56.488  1.00 32.24 636 A 1 
ATOM 4819 C CB  . ASN A 0 636 . 56.292   -26.160 -57.030  1.00 32.24 636 A 1 
ATOM 4820 O O   . ASN A 0 636 . 55.349   -28.854 -57.615  1.00 32.24 636 A 1 
ATOM 4821 C CG  . ASN A 0 636 . 55.053   -25.530 -57.652  1.00 32.24 636 A 1 
ATOM 4822 N ND2 . ASN A 0 636 . 55.237   -24.548 -58.503  1.00 32.24 636 A 1 
ATOM 4823 O OD1 . ASN A 0 636 . 53.915   -25.882 -57.389  1.00 32.24 636 A 1 
ATOM 4824 N N   . GLN A 0 637 . 54.199   -28.890 -55.683  1.00 37.21 637 A 1 
ATOM 4825 C CA  . GLN A 0 637 . 53.096   -29.741 -56.137  1.00 37.21 637 A 1 
ATOM 4826 C C   . GLN A 0 637 . 51.782   -29.227 -55.549  1.00 37.21 637 A 1 
ATOM 4827 C CB  . GLN A 0 637 . 53.333   -31.221 -55.791  1.00 37.21 637 A 1 
ATOM 4828 O O   . GLN A 0 637 . 51.548   -29.303 -54.346  1.00 37.21 637 A 1 
ATOM 4829 C CG  . GLN A 0 637 . 54.429   -31.836 -56.674  1.00 37.21 637 A 1 
ATOM 4830 C CD  . GLN A 0 637 . 54.425   -33.362 -56.655  1.00 37.21 637 A 1 
ATOM 4831 N NE2 . GLN A 0 637 . 54.704   -34.001 -57.770  1.00 37.21 637 A 1 
ATOM 4832 O OE1 . GLN A 0 637 . 54.178   -34.021 -55.662  1.00 37.21 637 A 1 
ATOM 4833 N N   . GLY A 0 638 . 50.938   -28.660 -56.410  1.00 31.40 638 A 1 
ATOM 4834 C CA  . GLY A 0 638 . 49.639   -28.122 -56.017  1.00 31.40 638 A 1 
ATOM 4835 C C   . GLY A 0 638 . 48.491   -29.133 -56.089  1.00 31.40 638 A 1 
ATOM 4836 O O   . GLY A 0 638 . 48.648   -30.262 -56.545  1.00 31.40 638 A 1 
ATOM 4837 N N   . SER A 0 639 . 47.302   -28.622 -55.756  1.00 31.07 639 A 1 
ATOM 4838 C CA  . SER A 0 639 . 45.979   -29.210 -56.011  1.00 31.07 639 A 1 
ATOM 4839 C C   . SER A 0 639 . 45.568   -30.430 -55.171  1.00 31.07 639 A 1 
ATOM 4840 C CB  . SER A 0 639 . 45.808   -29.481 -57.512  1.00 31.07 639 A 1 
ATOM 4841 O O   . SER A 0 639 . 45.819   -31.576 -55.530  1.00 31.07 639 A 1 
ATOM 4842 O OG  . SER A 0 639 . 44.438   -29.562 -57.842  1.00 31.07 639 A 1 
ATOM 4843 N N   . SER A 0 640 . 44.778   -30.178 -54.121  1.00 33.75 640 A 1 
ATOM 4844 C CA  . SER A 0 640 . 43.400   -30.699 -54.049  1.00 33.75 640 A 1 
ATOM 4845 C C   . SER A 0 640 . 42.610   -30.007 -52.934  1.00 33.75 640 A 1 
ATOM 4846 C CB  . SER A 0 640 . 43.324   -32.214 -53.824  1.00 33.75 640 A 1 
ATOM 4847 O O   . SER A 0 640 . 43.129   -29.751 -51.851  1.00 33.75 640 A 1 
ATOM 4848 O OG  . SER A 0 640 . 41.971   -32.627 -53.950  1.00 33.75 640 A 1 
ATOM 4849 N N   . TYR A 0 641 . 41.330   -29.739 -53.186  1.00 31.30 641 A 1 
ATOM 4850 C CA  . TYR A 0 641 . 40.399   -29.186 -52.202  1.00 31.30 641 A 1 
ATOM 4851 C C   . TYR A 0 641 . 39.967   -30.265 -51.197  1.00 31.30 641 A 1 
ATOM 4852 C CB  . TYR A 0 641 . 39.182   -28.592 -52.929  1.00 31.30 641 A 1 
ATOM 4853 O O   . TYR A 0 641 . 39.647   -31.386 -51.590  1.00 31.30 641 A 1 
ATOM 4854 C CG  . TYR A 0 641 . 39.505   -27.415 -53.833  1.00 31.30 641 A 1 
ATOM 4855 C CD1 . TYR A 0 641 . 39.327   -26.098 -53.362  1.00 31.30 641 A 1 
ATOM 4856 C CD2 . TYR A 0 641 . 39.989   -27.631 -55.140  1.00 31.30 641 A 1 
ATOM 4857 C CE1 . TYR A 0 641 . 39.639   -25.001 -54.188  1.00 31.30 641 A 1 
ATOM 4858 C CE2 . TYR A 0 641 . 40.314   -26.536 -55.963  1.00 31.30 641 A 1 
ATOM 4859 O OH  . TYR A 0 641 . 40.452   -24.170 -56.292  1.00 31.30 641 A 1 
ATOM 4860 C CZ  . TYR A 0 641 . 40.139   -25.220 -55.490  1.00 31.30 641 A 1 
ATOM 4861 N N   . GLY A 0 642 . 39.913   -29.912 -49.911  1.00 36.05 642 A 1 
ATOM 4862 C CA  . GLY A 0 642 . 39.483   -30.795 -48.823  1.00 36.05 642 A 1 
ATOM 4863 C C   . GLY A 0 642 . 38.714   -30.023 -47.754  1.00 36.05 642 A 1 
ATOM 4864 O O   . GLY A 0 642 . 39.264   -29.684 -46.713  1.00 36.05 642 A 1 
ATOM 4865 N N   . SER A 0 643 . 37.446   -29.710 -48.026  1.00 29.17 643 A 1 
ATOM 4866 C CA  . SER A 0 643 . 36.553   -29.083 -47.043  1.00 29.17 643 A 1 
ATOM 4867 C C   . SER A 0 643 . 36.029   -30.134 -46.059  1.00 29.17 643 A 1 
ATOM 4868 C CB  . SER A 0 643 . 35.388   -28.400 -47.766  1.00 29.17 643 A 1 
ATOM 4869 O O   . SER A 0 643 . 35.503   -31.161 -46.488  1.00 29.17 643 A 1 
ATOM 4870 O OG  . SER A 0 643 . 34.628   -27.625 -46.861  1.00 29.17 643 A 1 
ATOM 4871 N N   . GLY A 0 644 . 36.139   -29.890 -44.749  1.00 34.54 644 A 1 
ATOM 4872 C CA  . GLY A 0 644 . 35.565   -30.794 -43.753  1.00 34.54 644 A 1 
ATOM 4873 C C   . GLY A 0 644 . 35.708   -30.342 -42.297  1.00 34.54 644 A 1 
ATOM 4874 O O   . GLY A 0 644 . 36.816   -30.292 -41.789  1.00 34.54 644 A 1 
ATOM 4875 N N   . HIS A 0 645 . 34.557   -30.072 -41.667  1.00 33.38 645 A 1 
ATOM 4876 C CA  . HIS A 0 645 . 34.180   -30.315 -40.257  1.00 33.38 645 A 1 
ATOM 4877 C C   . HIS A 0 645 . 35.299   -30.227 -39.181  1.00 33.38 645 A 1 
ATOM 4878 C CB  . HIS A 0 645 . 33.487   -31.692 -40.208  1.00 33.38 645 A 1 
ATOM 4879 O O   . HIS A 0 645 . 36.224   -31.024 -39.173  1.00 33.38 645 A 1 
ATOM 4880 C CG  . HIS A 0 645 . 32.461   -31.917 -41.303  1.00 33.38 645 A 1 
ATOM 4881 C CD2 . HIS A 0 645 . 31.117   -31.669 -41.232  1.00 33.38 645 A 1 
ATOM 4882 N ND1 . HIS A 0 645 . 32.713   -32.384 -42.578  1.00 33.38 645 A 1 
ATOM 4883 C CE1 . HIS A 0 645 . 31.556   -32.392 -43.260  1.00 33.38 645 A 1 
ATOM 4884 N NE2 . HIS A 0 645 . 30.554   -31.966 -42.477  1.00 33.38 645 A 1 
ATOM 4885 N N   . GLY A 0 646 . 35.261   -29.363 -38.161  1.00 28.41 646 A 1 
ATOM 4886 C CA  . GLY A 0 646 . 34.105   -28.789 -37.467  1.00 28.41 646 A 1 
ATOM 4887 C C   . GLY A 0 646 . 33.733   -29.608 -36.216  1.00 28.41 646 A 1 
ATOM 4888 O O   . GLY A 0 646 . 33.263   -30.730 -36.358  1.00 28.41 646 A 1 
ATOM 4889 N N   . LYS A 0 647 . 33.838   -28.974 -35.029  1.00 34.76 647 A 1 
ATOM 4890 C CA  . LYS A 0 647 . 33.553   -29.457 -33.645  1.00 34.76 647 A 1 
ATOM 4891 C C   . LYS A 0 647 . 34.698   -30.199 -32.921  1.00 34.76 647 A 1 
ATOM 4892 C CB  . LYS A 0 647 . 32.255   -30.293 -33.548  1.00 34.76 647 A 1 
ATOM 4893 O O   . LYS A 0 647 . 35.237   -31.172 -33.426  1.00 34.76 647 A 1 
ATOM 4894 C CG  . LYS A 0 647 . 30.975   -29.643 -34.100  1.00 34.76 647 A 1 
ATOM 4895 C CD  . LYS A 0 647 . 30.534   -28.415 -33.292  1.00 34.76 647 A 1 
ATOM 4896 C CE  . LYS A 0 647 . 29.193   -27.899 -33.832  1.00 34.76 647 A 1 
ATOM 4897 N NZ  . LYS A 0 647 . 28.711   -26.705 -33.088  1.00 34.76 647 A 1 
ATOM 4898 N N   . GLY A 0 648 . 34.986   -29.766 -31.685  1.00 34.46 648 A 1 
ATOM 4899 C CA  . GLY A 0 648 . 35.958   -30.408 -30.785  1.00 34.46 648 A 1 
ATOM 4900 C C   . GLY A 0 648 . 36.405   -29.529 -29.608  1.00 34.46 648 A 1 
ATOM 4901 O O   . GLY A 0 648 . 37.577   -29.194 -29.506  1.00 34.46 648 A 1 
ATOM 4902 N N   . TYR A 0 649 . 35.482   -29.119 -28.734  1.00 30.72 649 A 1 
ATOM 4903 C CA  . TYR A 0 649 . 35.806   -28.423 -27.478  1.00 30.72 649 A 1 
ATOM 4904 C C   . TYR A 0 649 . 36.370   -29.415 -26.446  1.00 30.72 649 A 1 
ATOM 4905 C CB  . TYR A 0 649 . 34.557   -27.688 -26.943  1.00 30.72 649 A 1 
ATOM 4906 O O   . TYR A 0 649 . 35.772   -30.461 -26.200  1.00 30.72 649 A 1 
ATOM 4907 C CG  . TYR A 0 649 . 33.246   -28.370 -27.300  1.00 30.72 649 A 1 
ATOM 4908 C CD1 . TYR A 0 649 . 32.534   -27.950 -28.442  1.00 30.72 649 A 1 
ATOM 4909 C CD2 . TYR A 0 649 . 32.820   -29.505 -26.585  1.00 30.72 649 A 1 
ATOM 4910 C CE1 . TYR A 0 649 . 31.417   -28.682 -28.887  1.00 30.72 649 A 1 
ATOM 4911 C CE2 . TYR A 0 649 . 31.708   -30.242 -27.029  1.00 30.72 649 A 1 
ATOM 4912 O OH  . TYR A 0 649 . 29.960   -30.575 -28.630  1.00 30.72 649 A 1 
ATOM 4913 C CZ  . TYR A 0 649 . 31.012   -29.839 -28.185  1.00 30.72 649 A 1 
ATOM 4914 N N   . GLY A 0 650 . 37.501   -29.080 -25.821  1.00 37.96 650 A 1 
ATOM 4915 C CA  . GLY A 0 650 . 38.159   -29.922 -24.820  1.00 37.96 650 A 1 
ATOM 4916 C C   . GLY A 0 650 . 38.929   -29.085 -23.805  1.00 37.96 650 A 1 
ATOM 4917 O O   . GLY A 0 650 . 40.102   -28.791 -24.008  1.00 37.96 650 A 1 
ATOM 4918 N N   . SER A 0 651 . 38.261   -28.691 -22.719  1.00 30.97 651 A 1 
ATOM 4919 C CA  . SER A 0 651 . 38.908   -28.050 -21.569  1.00 30.97 651 A 1 
ATOM 4920 C C   . SER A 0 651 . 39.569   -29.114 -20.687  1.00 30.97 651 A 1 
ATOM 4921 C CB  . SER A 0 651 . 37.882   -27.237 -20.776  1.00 30.97 651 A 1 
ATOM 4922 O O   . SER A 0 651 . 38.967   -30.156 -20.426  1.00 30.97 651 A 1 
ATOM 4923 O OG  . SER A 0 651 . 38.525   -26.496 -19.761  1.00 30.97 651 A 1 
ATOM 4924 N N   . GLY A 0 652 . 40.802   -28.869 -20.239  1.00 36.02 652 A 1 
ATOM 4925 C CA  . GLY A 0 652 . 41.598   -29.850 -19.499  1.00 36.02 652 A 1 
ATOM 4926 C C   . GLY A 0 652 . 42.780   -29.216 -18.771  1.00 36.02 652 A 1 
ATOM 4927 O O   . GLY A 0 652 . 43.919   -29.325 -19.215  1.00 36.02 652 A 1 
ATOM 4928 N N   . TYR A 0 653 . 42.507   -28.549 -17.649  1.00 33.70 653 A 1 
ATOM 4929 C CA  . TYR A 0 653 . 43.538   -27.994 -16.770  1.00 33.70 653 A 1 
ATOM 4930 C C   . TYR A 0 653 . 44.266   -29.118 -16.016  1.00 33.70 653 A 1 
ATOM 4931 C CB  . TYR A 0 653 . 42.901   -26.999 -15.787  1.00 33.70 653 A 1 
ATOM 4932 O O   . TYR A 0 653 . 43.632   -29.909 -15.318  1.00 33.70 653 A 1 
ATOM 4933 C CG  . TYR A 0 653 . 42.215   -25.817 -16.448  1.00 33.70 653 A 1 
ATOM 4934 C CD1 . TYR A 0 653 . 42.942   -24.640 -16.720  1.00 33.70 653 A 1 
ATOM 4935 C CD2 . TYR A 0 653 . 40.850   -25.893 -16.791  1.00 33.70 653 A 1 
ATOM 4936 C CE1 . TYR A 0 653 . 42.311   -23.545 -17.343  1.00 33.70 653 A 1 
ATOM 4937 C CE2 . TYR A 0 653 . 40.219   -24.802 -17.417  1.00 33.70 653 A 1 
ATOM 4938 O OH  . TYR A 0 653 . 40.326   -22.591 -18.317  1.00 33.70 653 A 1 
ATOM 4939 C CZ  . TYR A 0 653 . 40.947   -23.628 -17.699  1.00 33.70 653 A 1 
ATOM 4940 N N   . GLY A 0 654 . 45.596   -29.173 -16.124  1.00 38.19 654 A 1 
ATOM 4941 C CA  . GLY A 0 654 . 46.435   -30.171 -15.454  1.00 38.19 654 A 1 
ATOM 4942 C C   . GLY A 0 654 . 47.688   -29.549 -14.840  1.00 38.19 654 A 1 
ATOM 4943 O O   . GLY A 0 654 . 48.689   -29.369 -15.527  1.00 38.19 654 A 1 
ATOM 4944 N N   . ASN A 0 655 . 47.645   -29.245 -13.540  1.00 34.82 655 A 1 
ATOM 4945 C CA  . ASN A 0 655 . 48.805   -28.748 -12.793  1.00 34.82 655 A 1 
ATOM 4946 C C   . ASN A 0 655 . 49.848   -29.860 -12.587  1.00 34.82 655 A 1 
ATOM 4947 C CB  . ASN A 0 655 . 48.351   -28.175 -11.432  1.00 34.82 655 A 1 
ATOM 4948 O O   . ASN A 0 655 . 49.564   -30.857 -11.925  1.00 34.82 655 A 1 
ATOM 4949 C CG  . ASN A 0 655 . 47.892   -26.729 -11.484  1.00 34.82 655 A 1 
ATOM 4950 N ND2 . ASN A 0 655 . 47.334   -26.222 -10.411  1.00 34.82 655 A 1 
ATOM 4951 O OD1 . ASN A 0 655 . 48.051   -26.025 -12.461  1.00 34.82 655 A 1 
ATOM 4952 N N   . GLY A 0 656 . 51.070   -29.648 -13.087  1.00 36.79 656 A 1 
ATOM 4953 C CA  . GLY A 0 656 . 52.235   -30.505 -12.851  1.00 36.79 656 A 1 
ATOM 4954 C C   . GLY A 0 656 . 53.361   -29.736 -12.157  1.00 36.79 656 A 1 
ATOM 4955 O O   . GLY A 0 656 . 53.990   -28.868 -12.755  1.00 36.79 656 A 1 
ATOM 4956 N N   . TYR A 0 657 . 53.605   -30.049 -10.888  1.00 31.16 657 A 1 
ATOM 4957 C CA  . TYR A 0 657 . 54.612   -29.426 -10.018  1.00 31.16 657 A 1 
ATOM 4958 C C   . TYR A 0 657 . 55.967   -30.151 -10.115  1.00 31.16 657 A 1 
ATOM 4959 C CB  . TYR A 0 657 . 54.068   -29.351 -8.576   1.00 31.16 657 A 1 
ATOM 4960 O O   . TYR A 0 657 . 56.027   -31.358 -10.346  1.00 31.16 657 A 1 
ATOM 4961 C CG  . TYR A 0 657 . 53.020   -30.409 -8.274   1.00 31.16 657 A 1 
ATOM 4962 C CD1 . TYR A 0 657 . 51.657   -30.112 -8.477   1.00 31.16 657 A 1 
ATOM 4963 C CD2 . TYR A 0 657 . 53.419   -31.728 -7.987   1.00 31.16 657 A 1 
ATOM 4964 C CE1 . TYR A 0 657 . 50.695   -31.136 -8.411   1.00 31.16 657 A 1 
ATOM 4965 C CE2 . TYR A 0 657 . 52.457   -32.752 -7.904   1.00 31.16 657 A 1 
ATOM 4966 O OH  . TYR A 0 657 . 50.162   -33.446 -8.080   1.00 31.16 657 A 1 
ATOM 4967 C CZ  . TYR A 0 657 . 51.093   -32.458 -8.126   1.00 31.16 657 A 1 
ATOM 4968 N N   . GLY A 0 658 . 57.060   -29.396 -9.972   1.00 33.08 658 A 1 
ATOM 4969 C CA  . GLY A 0 658 . 58.406   -29.837 -10.354  1.00 33.08 658 A 1 
ATOM 4970 C C   . GLY A 0 658 . 59.164   -30.712 -9.346   1.00 33.08 658 A 1 
ATOM 4971 O O   . GLY A 0 658 . 58.702   -31.012 -8.247   1.00 33.08 658 A 1 
ATOM 4972 N N   . SER A 0 659 . 60.393   -31.073 -9.726   1.00 33.23 659 A 1 
ATOM 4973 C CA  . SER A 0 659 . 61.381   -31.731 -8.866   1.00 33.23 659 A 1 
ATOM 4974 C C   . SER A 0 659 . 62.787   -31.211 -9.188   1.00 33.23 659 A 1 
ATOM 4975 C CB  . SER A 0 659 . 61.311   -33.249 -9.050   1.00 33.23 659 A 1 
ATOM 4976 O O   . SER A 0 659 . 63.173   -31.140 -10.353  1.00 33.23 659 A 1 
ATOM 4977 O OG  . SER A 0 659 . 62.111   -33.890 -8.077   1.00 33.23 659 A 1 
ATOM 4978 N N   . SER A 0 660 . 63.534   -30.823 -8.153   1.00 31.35 660 A 1 
ATOM 4979 C CA  . SER A 0 660 . 64.918   -30.332 -8.223   1.00 31.35 660 A 1 
ATOM 4980 C C   . SER A 0 660 . 65.856   -31.355 -7.574   1.00 31.35 660 A 1 
ATOM 4981 C CB  . SER A 0 660 . 65.008   -28.976 -7.515   1.00 31.35 660 A 1 
ATOM 4982 O O   . SER A 0 660 . 65.475   -31.975 -6.581   1.00 31.35 660 A 1 
ATOM 4983 O OG  . SER A 0 660 . 66.335   -28.490 -7.518   1.00 31.35 660 A 1 
ATOM 4984 N N   . GLY A 0 661 . 67.069   -31.549 -8.110   1.00 36.33 661 A 1 
ATOM 4985 C CA  . GLY A 0 661 . 67.948   -32.642 -7.673   1.00 36.33 661 A 1 
ATOM 4986 C C   . GLY A 0 661 . 69.431   -32.514 -8.040   1.00 36.33 661 A 1 
ATOM 4987 O O   . GLY A 0 661 . 69.875   -33.108 -9.011   1.00 36.33 661 A 1 
ATOM 4988 N N   . HIS A 0 662 . 70.175   -31.793 -7.194   1.00 31.77 662 A 1 
ATOM 4989 C CA  . HIS A 0 662 . 71.586   -31.988 -6.798   1.00 31.77 662 A 1 
ATOM 4990 C C   . HIS A 0 662 . 72.699   -32.347 -7.813   1.00 31.77 662 A 1 
ATOM 4991 C CB  . HIS A 0 662 . 71.620   -32.994 -5.639   1.00 31.77 662 A 1 
ATOM 4992 O O   . HIS A 0 662 . 72.744   -33.430 -8.387   1.00 31.77 662 A 1
[truncated: 99,759 more chars]
